# Supplementary material for: Strain rate dependency of dislocation plasticity
Source: Nat Commun. 2021 Mar 23;12:1845. doi: 10.1038/s41467-021-21939-1 (PMC7988163; doi:10.1038/s41467-021-21939-1)
Supplement: Supplementary file 3 — Supplementary Data 1 [file 41467_2021_21939_MOESM3_ESM.zip]

Archive with 226 entries (195 files):
- Supplementary Data 1/
- Supplementary Data 1/DDDSimulationSet1/
- Supplementary Data 1/DDDSimulationSet1/StrainRate=1e-1s-1/
- Supplementary Data 1/DDDSimulationSet1/StrainRate=1e-1s-1/InitialDislocationDensity=1.1e11m-2.dat
- Supplementary Data 1/DDDSimulationSet1/StrainRate=1e-1s-1/InitialDislocationDensity=1.4e10m-2.dat
- Supplementary Data 1/DDDSimulationSet1/StrainRate=1e-1s-1/InitialDislocationDensity=1.4e8m-2.dat
- Supplementary Data 1/DDDSimulationSet1/StrainRate=1e-1s-1/InitialDislocationDensity=2.0e9m-2.dat
- Supplementary Data 1/DDDSimulationSet1/StrainRate=1e-1s-1/InitialDislocationDensity=2.3e7m-2.dat
- Supplementary Data 1/DDDSimulationSet1/StrainRate=1e-1s-1/InitialDislocationDensity=5.7e8m-2.dat
- Supplementary Data 1/DDDSimulationSet1/StrainRate=1e0s-1/
- Supplementary Data 1/DDDSimulationSet1/StrainRate=1e0s-1/InitialDislocationDensity=1.1e11m-2.dat
- Supplementary Data 1/DDDSimulationSet1/StrainRate=1e0s-1/InitialDislocationDensity=1.4e10m-2.dat
- Supplementary Data 1/DDDSimulationSet1/StrainRate=1e0s-1/InitialDislocationDensity=1.4e8m-2.dat
- Supplementary Data 1/DDDSimulationSet1/StrainRate=1e0s-1/InitialDislocationDensity=2.0e9m-2.dat
- Supplementary Data 1/DDDSimulationSet1/StrainRate=1e0s-1/InitialDislocationDensity=5.7e8m-2.dat
- Supplementary Data 1/DDDSimulationSet1/StrainRate=1e0s-1/InitialDislocationDensity=6.8e11m-2.dat
- Supplementary Data 1/DDDSimulationSet1/StrainRate=1e1s-1/
- Supplementary Data 1/DDDSimulationSet1/StrainRate=1e1s-1/InitialDislocationDensity=1.1e11m-2.dat
- Supplementary Data 1/DDDSimulationSet1/StrainRate=1e1s-1/InitialDislocationDensity=1.4e8m-2.dat
- Supplementary Data 1/DDDSimulationSet1/StrainRate=1e1s-1/InitialDislocationDensity=2.0e9m-2.dat
- Supplementary Data 1/DDDSimulationSet1/StrainRate=1e1s-1/InitialDislocationDensity=4.1e12m-2.dat
- Supplementary Data 1/DDDSimulationSet1/StrainRate=1e1s-1/InitialDislocationDensity=5.7e8m-2.dat
- Supplementary Data 1/DDDSimulationSet1/StrainRate=1e1s-1/InitialDislocationDensity=6.8e11m-2.dat
- Supplementary Data 1/DDDSimulationSet1/StrainRate=1e2s-1/
- Supplementary Data 1/DDDSimulationSet1/StrainRate=1e2s-1/InitialDislocationDensity=1.1e11m-2.dat
- Supplementary Data 1/DDDSimulationSet1/StrainRate=1e2s-1/InitialDislocationDensity=1.4e8m-2.dat
- Supplementary Data 1/DDDSimulationSet1/StrainRate=1e2s-1/InitialDislocationDensity=2.0e9m-2.dat
- Supplementary Data 1/DDDSimulationSet1/StrainRate=1e2s-1/InitialDislocationDensity=2.5e13m-2.dat
- Supplementary Data 1/DDDSimulationSet1/StrainRate=1e2s-1/InitialDislocationDensity=4.1e12m-2.dat
- Supplementary Data 1/DDDSimulationSet1/StrainRate=1e2s-1/InitialDislocationDensity=5.7e8m-2.dat
- Supplementary Data 1/DDDSimulationSet1/StrainRate=1e2s-1/InitialDislocationDensity=6.8e11m-2.dat
- Supplementary Data 1/DDDSimulationSet1/StrainRate=1e3s-1/
- Supplementary Data 1/DDDSimulationSet1/StrainRate=1e3s-1/InitialDislocationDensity=1.1e11m-2.dat
- Supplementary Data 1/DDDSimulationSet1/StrainRate=1e3s-1/InitialDislocationDensity=1.2e14m-2.dat
- Supplementary Data 1/DDDSimulationSet1/StrainRate=1e3s-1/InitialDislocationDensity=1.4e10m-2.dat
- Supplementary Data 1/DDDSimulationSet1/StrainRate=1e3s-1/InitialDislocationDensity=2.5e13m-2.dat
- Supplementary Data 1/DDDSimulationSet1/StrainRate=1e3s-1/InitialDislocationDensity=4.1e12m-2.dat
- Supplementary Data 1/DDDSimulationSet1/StrainRate=1e3s-1/InitialDislocationDensity=5.7e8m-2.dat
- Supplementary Data 1/DDDSimulationSet1/StrainRate=1e3s-1/InitialDislocationDensity=6.8e11m-2.dat
- Supplementary Data 1/DDDSimulationSet1/StrainRate=1e4s-1/
- Supplementary Data 1/DDDSimulationSet1/StrainRate=1e4s-1/InitialDislocationDensity=1.1e11m-2.dat
- Supplementary Data 1/DDDSimulationSet1/StrainRate=1e4s-1/InitialDislocationDensity=1.2e14m-2.dat
- Supplementary Data 1/DDDSimulationSet1/StrainRate=1e4s-1/InitialDislocationDensity=2.5e13m-2.dat
- Supplementary Data 1/DDDSimulationSet1/StrainRate=1e4s-1/InitialDislocationDensity=4.1e12m-2.dat
- Supplementary Data 1/DDDSimulationSet1/StrainRate=1e4s-1/InitialDislocationDensity=4.8e10m-2.dat
- Supplementary Data 1/DDDSimulationSet1/StrainRate=1e4s-1/InitialDislocationDensity=6.3e9m-2.dat
- Supplementary Data 1/DDDSimulationSet1/StrainRate=1e4s-1/InitialDislocationDensity=6.8e11m-2.dat
- Supplementary Data 1/DDDSimulationSet1/StrainRate=1e4s-1/InitialDislocationDensity=7.5e10m-2.dat
- Supplementary Data 1/DDDSimulationSet1/StrainRate=1e4s-1/InitialDislocationDensity=8.4e14m-2.dat
- Supplementary Data 1/DDDSimulationSet1/StrainRate=1e5s-1/
- Supplementary Data 1/DDDSimulationSet1/StrainRate=1e5s-1/InitialDislocationDensity=1.1e11m-2.dat
- Supplementary Data 1/DDDSimulationSet1/StrainRate=1e5s-1/InitialDislocationDensity=1.2e14m-2.dat
- Supplementary Data 1/DDDSimulationSet1/StrainRate=1e5s-1/InitialDislocationDensity=2.5e13m-2.dat
- Supplementary Data 1/DDDSimulationSet1/StrainRate=1e5s-1/InitialDislocationDensity=4.1e12m-2.dat
- Supplementary Data 1/DDDSimulationSet1/StrainRate=1e5s-1/InitialDislocationDensity=4.5e15m-2.dat
- Supplementary Data 1/DDDSimulationSet1/StrainRate=1e5s-1/InitialDislocationDensity=5.5e10m-2.dat
- Supplementary Data 1/DDDSimulationSet1/StrainRate=1e5s-1/InitialDislocationDensity=6.8e11m-2.dat
- Supplementary Data 1/DDDSimulationSet1/StrainRate=1e5s-1/InitialDislocationDensity=6.8e15m-2.dat
- Supplementary Data 1/DDDSimulationSet1/StrainRate=1e5s-1/InitialDislocationDensity=8.4e14m-2.dat
- Supplementary Data 1/DDDSimulationSet1/StrainRate=1e6s-1/
- Supplementary Data 1/DDDSimulationSet1/StrainRate=1e6s-1/InitialDislocationDensity=1.2e14m-2.dat
- Supplementary Data 1/DDDSimulationSet1/StrainRate=1e6s-1/InitialDislocationDensity=2.5e13m-2.dat
- Supplementary Data 1/DDDSimulationSet1/StrainRate=1e6s-1/InitialDislocationDensity=3.5e11m-2.dat
- Supplementary Data 1/DDDSimulationSet1/StrainRate=1e6s-1/InitialDislocationDensity=4.1e12m-2.dat
- Supplementary Data 1/DDDSimulationSet1/StrainRate=1e6s-1/InitialDislocationDensity=4.5e15m-2.dat
- Supplementary Data 1/DDDSimulationSet1/StrainRate=1e6s-1/InitialDislocationDensity=6.8e11m-2.dat
- Supplementary Data 1/DDDSimulationSet1/StrainRate=1e6s-1/InitialDislocationDensity=6.8e15m-2.dat
- Supplementary Data 1/DDDSimulationSet1/StrainRate=1e6s-1/InitialDislocationDensity=8.4e14m-2.dat
- Supplementary Data 1/DDDSimulationSet2/
- Supplementary Data 1/DDDSimulationSet2/StrainRate=1e0s-1/
- Supplementary Data 1/DDDSimulationSet2/StrainRate=1e0s-1/InitialDislocationDensity=1.1e11m-2.dat
- Supplementary Data 1/DDDSimulationSet2/StrainRate=1e0s-1/InitialDislocationDensity=1.4e10m-2.dat
- Supplementary Data 1/DDDSimulationSet2/StrainRate=1e0s-1/InitialDislocationDensity=1.4e8m-2.dat
- Supplementary Data 1/DDDSimulationSet2/StrainRate=1e0s-1/InitialDislocationDensity=2.0e9m-2.dat
- Supplementary Data 1/DDDSimulationSet2/StrainRate=1e0s-1/InitialDislocationDensity=5.7e8m-2.dat
- Supplementary Data 1/DDDSimulationSet2/StrainRate=1e1s-1/
- Supplementary Data 1/DDDSimulationSet2/StrainRate=1e1s-1/InitialDislocationDensity=1.1e11m-2.dat
- Supplementary Data 1/DDDSimulationSet2/StrainRate=1e1s-1/InitialDislocationDensity=1.4e10m-2.dat
- Supplementary Data 1/DDDSimulationSet2/StrainRate=1e1s-1/InitialDislocationDensity=1.4e8m-2.dat
- Supplementary Data 1/DDDSimulationSet2/StrainRate=1e1s-1/InitialDislocationDensity=2.0e9m-2.dat
- Supplementary Data 1/DDDSimulationSet2/StrainRate=1e1s-1/InitialDislocationDensity=5.7e8m-2.dat
- Supplementary Data 1/DDDSimulationSet2/StrainRate=1e1s-1/InitialDislocationDensity=6.8e11m-2.dat
- Supplementary Data 1/DDDSimulationSet2/StrainRate=1e2s-1/
- Supplementary Data 1/DDDSimulationSet2/StrainRate=1e2s-1/InitialDislocationDensity=1.1e11m-2.dat
- Supplementary Data 1/DDDSimulationSet2/StrainRate=1e2s-1/InitialDislocationDensity=1.4e8m-2.dat
- Supplementary Data 1/DDDSimulationSet2/StrainRate=1e2s-1/InitialDislocationDensity=2.0e9m-2.dat
- Supplementary Data 1/DDDSimulationSet2/StrainRate=1e2s-1/InitialDislocationDensity=2.5e13m-2.dat
- Supplementary Data 1/DDDSimulationSet2/StrainRate=1e2s-1/InitialDislocationDensity=4.1e12m-2.dat
- Supplementary Data 1/DDDSimulationSet2/StrainRate=1e2s-1/InitialDislocationDensity=5.7e8m-2.dat
- Supplementary Data 1/DDDSimulationSet2/StrainRate=1e2s-1/InitialDislocationDensity=6.8e11m-2.dat
- Supplementary Data 1/DDDSimulationSet2/StrainRate=1e3s-1/
- Supplementary Data 1/DDDSimulationSet2/StrainRate=1e3s-1/InitialDislocationDensity=1.1e11m-2.dat
- Supplementary Data 1/DDDSimulationSet2/StrainRate=1e3s-1/InitialDislocationDensity=1.2e14m-2.dat
- Supplementary Data 1/DDDSimulationSet2/StrainRate=1e3s-1/InitialDislocationDensity=1.4e10m-2.dat
- Supplementary Data 1/DDDSimulationSet2/StrainRate=1e3s-1/InitialDislocationDensity=2.0e9m-2.dat
- Supplementary Data 1/DDDSimulationSet2/StrainRate=1e3s-1/InitialDislocationDensity=2.5e13m-2.dat
- Supplementary Data 1/DDDSimulationSet2/StrainRate=1e3s-1/InitialDislocationDensity=4.1e12m-2.dat
- Supplementary Data 1/DDDSimulationSet2/StrainRate=1e3s-1/InitialDislocationDensity=5.7e8m-2.dat
- Supplementary Data 1/DDDSimulationSet2/StrainRate=1e3s-1/InitialDislocationDensity=6.8e11m-2.dat
- Supplementary Data 1/DDDSimulationSet2/StrainRate=1e4s-1/
- Supplementary Data 1/DDDSimulationSet2/StrainRate=1e4s-1/InitialDislocationDensity=1.1e11m-2.dat
- Supplementary Data 1/DDDSimulationSet2/StrainRate=1e4s-1/InitialDislocationDensity=1.2e14m-2.dat
- Supplementary Data 1/DDDSimulationSet2/StrainRate=1e4s-1/InitialDislocationDensity=1.4e10m-2.dat
- Supplementary Data 1/DDDSimulationSet2/StrainRate=1e4s-1/InitialDislocationDensity=2.5e13m-2.dat
- Supplementary Data 1/DDDSimulationSet2/StrainRate=1e4s-1/InitialDislocationDensity=4.1e12m-2.dat
- Supplementary Data 1/DDDSimulationSet2/StrainRate=1e4s-1/InitialDislocationDensity=6.3e9m-2.dat
- Supplementary Data 1/DDDSimulationSet2/StrainRate=1e4s-1/InitialDislocationDensity=6.8e11m-2.dat
- Supplementary Data 1/DDDSimulationSet2/StrainRate=1e4s-1/InitialDislocationDensity=7.5e10m-2.dat
- Supplementary Data 1/DDDSimulationSet2/StrainRate=1e4s-1/InitialDislocationDensity=8.4e14m-2.dat
- Supplementary Data 1/DDDSimulationSet2/StrainRate=1e5s-1/
- Supplementary Data 1/DDDSimulationSet2/StrainRate=1e5s-1/InitialDislocationDensity=1.1e11m-2.dat
- Supplementary Data 1/DDDSimulationSet2/StrainRate=1e5s-1/InitialDislocationDensity=1.2e14m-2.dat
- Supplementary Data 1/DDDSimulationSet2/StrainRate=1e5s-1/InitialDislocationDensity=2.2e11m-2.dat
- Supplementary Data 1/DDDSimulationSet2/StrainRate=1e5s-1/InitialDislocationDensity=2.5e13m-2.dat
- Supplementary Data 1/DDDSimulationSet2/StrainRate=1e5s-1/InitialDislocationDensity=4.1e12m-2.dat
- Supplementary Data 1/DDDSimulationSet2/StrainRate=1e5s-1/InitialDislocationDensity=5.5e10m-2.dat
- Supplementary Data 1/DDDSimulationSet2/StrainRate=1e5s-1/InitialDislocationDensity=6.8e11m-2.dat
- Supplementary Data 1/DDDSimulationSet2/StrainRate=1e5s-1/InitialDislocationDensity=6.8e15m-2.dat
- Supplementary Data 1/DDDSimulationSet2/StrainRate=1e5s-1/InitialDislocationDensity=8.4e14m-2.dat
- Supplementary Data 1/DDDSimulationSet2/StrainRate=1e6s-1/
- Supplementary Data 1/DDDSimulationSet2/StrainRate=1e6s-1/InitialDislocationDensity=1.2e14m-2.dat
- Supplementary Data 1/DDDSimulationSet2/StrainRate=1e6s-1/InitialDislocationDensity=2.5e13m-2.dat
- Supplementary Data 1/DDDSimulationSet2/StrainRate=1e6s-1/InitialDislocationDensity=4.1e12m-2.dat
- Supplementary Data 1/DDDSimulationSet2/StrainRate=1e6s-1/InitialDislocationDensity=6.8e11m-2.dat
- Supplementary Data 1/DDDSimulationSet2/StrainRate=1e6s-1/InitialDislocationDensity=6.8e15m-2.dat
- Supplementary Data 1/DDDSimulationSet2/StrainRate=1e6s-1/InitialDislocationDensity=8.4e14m-2.dat
- Supplementary Data 1/DDDSimulationSet3/
- Supplementary Data 1/DDDSimulationSet3/StrainRate=1e0s-1/
- Supplementary Data 1/DDDSimulationSet3/StrainRate=1e0s-1/InitialDislocationDensity=1.1e11m-2.dat
- Supplementary Data 1/DDDSimulationSet3/StrainRate=1e0s-1/InitialDislocationDensity=1.4e10m-2.dat
- Supplementary Data 1/DDDSimulationSet3/StrainRate=1e0s-1/InitialDislocationDensity=1.4e8m-2.dat
- Supplementary Data 1/DDDSimulationSet3/StrainRate=1e0s-1/InitialDislocationDensity=2.0e9m-2.dat
- Supplementary Data 1/DDDSimulationSet3/StrainRate=1e0s-1/InitialDislocationDensity=5.7e8m-2.dat
- Supplementary Data 1/DDDSimulationSet3/StrainRate=1e0s-1/InitialDislocationDensity=6.8e11m-2.dat
- Supplementary Data 1/DDDSimulationSet3/StrainRate=1e1s-1/
- Supplementary Data 1/DDDSimulationSet3/StrainRate=1e1s-1/InitialDislocationDensity=1.1e11m-2.dat
- Supplementary Data 1/DDDSimulationSet3/StrainRate=1e1s-1/InitialDislocationDensity=1.4e8m-2.dat
- Supplementary Data 1/DDDSimulationSet3/StrainRate=1e1s-1/InitialDislocationDensity=2.0e9m-2.dat
- Supplementary Data 1/DDDSimulationSet3/StrainRate=1e1s-1/InitialDislocationDensity=4.1e12m-2.dat
- Supplementary Data 1/DDDSimulationSet3/StrainRate=1e1s-1/InitialDislocationDensity=5.7e8m-2.dat
- Supplementary Data 1/DDDSimulationSet3/StrainRate=1e1s-1/InitialDislocationDensity=6.8e11m-2.dat
- Supplementary Data 1/DDDSimulationSet3/StrainRate=1e2s-1/
- Supplementary Data 1/DDDSimulationSet3/StrainRate=1e2s-1/InitialDislocationDensity=1.1e11m-2.dat
- Supplementary Data 1/DDDSimulationSet3/StrainRate=1e2s-1/InitialDislocationDensity=1.4e8m-2.dat
- Supplementary Data 1/DDDSimulationSet3/StrainRate=1e2s-1/InitialDislocationDensity=2.0e9m-2.dat
- Supplementary Data 1/DDDSimulationSet3/StrainRate=1e2s-1/InitialDislocationDensity=2.5e13m-2.dat
- Supplementary Data 1/DDDSimulationSet3/StrainRate=1e2s-1/InitialDislocationDensity=4.1e12m-2.dat
- Supplementary Data 1/DDDSimulationSet3/StrainRate=1e2s-1/InitialDislocationDensity=5.7e8m-2.dat
- Supplementary Data 1/DDDSimulationSet3/StrainRate=1e2s-1/InitialDislocationDensity=6.8e11m-2 (2).dat
- Supplementary Data 1/DDDSimulationSet3/StrainRate=1e2s-1/InitialDislocationDensity=6.8e11m-2.dat
- Supplementary Data 1/DDDSimulationSet3/StrainRate=1e3s-1/
- Supplementary Data 1/DDDSimulationSet3/StrainRate=1e3s-1/InitialDislocationDensity=1.1e11m-2.dat
- Supplementary Data 1/DDDSimulationSet3/StrainRate=1e3s-1/InitialDislocationDensity=1.2e14m-2.dat
- Supplementary Data 1/DDDSimulationSet3/StrainRate=1e3s-1/InitialDislocationDensity=1.4e10m-2.dat
- Supplementary Data 1/DDDSimulationSet3/StrainRate=1e3s-1/InitialDislocationDensity=2.0e9m-2.dat
- Supplementary Data 1/DDDSimulationSet3/StrainRate=1e3s-1/InitialDislocationDensity=2.5e13m-2.dat
- Supplementary Data 1/DDDSimulationSet3/StrainRate=1e3s-1/InitialDislocationDensity=4.1e12m-2.dat
- Supplementary Data 1/DDDSimulationSet3/StrainRate=1e3s-1/InitialDislocationDensity=5.7e8m-2.dat
- Supplementary Data 1/DDDSimulationSet3/StrainRate=1e3s-1/InitialDislocationDensity=6.8e11m-2.dat
- Supplementary Data 1/DDDSimulationSet3/StrainRate=1e4s-1/
- Supplementary Data 1/DDDSimulationSet3/StrainRate=1e4s-1/InitialDislocationDensity=1.1e11m-2.dat
- Supplementary Data 1/DDDSimulationSet3/StrainRate=1e4s-1/InitialDislocationDensity=1.2e14m-2.dat
- Supplementary Data 1/DDDSimulationSet3/StrainRate=1e4s-1/InitialDislocationDensity=1.4e10m-2.dat
- Supplementary Data 1/DDDSimulationSet3/StrainRate=1e4s-1/InitialDislocationDensity=2.5e13m-2.dat
- Supplementary Data 1/DDDSimulationSet3/StrainRate=1e4s-1/InitialDislocationDensity=4.1e12m-2.dat
- Supplementary Data 1/DDDSimulationSet3/StrainRate=1e4s-1/InitialDislocationDensity=4.8e10m-2.dat
- Supplementary Data 1/DDDSimulationSet3/StrainRate=1e4s-1/InitialDislocationDensity=6.3e9m-2.dat
- Supplementary Data 1/DDDSimulationSet3/StrainRate=1e4s-1/InitialDislocationDensity=6.8e11m-2.dat
- Supplementary Data 1/DDDSimulationSet3/StrainRate=1e4s-1/InitialDislocationDensity=8.4e14m-2.dat
- Supplementary Data 1/DDDSimulationSet3/StrainRate=1e5s-1/
- Supplementary Data 1/DDDSimulationSet3/StrainRate=1e5s-1/InitialDislocationDensity=1.1e11m-2.dat
- Supplementary Data 1/DDDSimulationSet3/StrainRate=1e5s-1/InitialDislocationDensity=1.2e14m-2.dat
- Supplementary Data 1/DDDSimulationSet3/StrainRate=1e5s-1/InitialDislocationDensity=2.5e13m-2.dat
- Supplementary Data 1/DDDSimulationSet3/StrainRate=1e5s-1/InitialDislocationDensity=4.1e12m-2 (2).dat
- Supplementary Data 1/DDDSimulationSet3/StrainRate=1e5s-1/InitialDislocationDensity=4.1e12m-2 (3).dat
- Supplementary Data 1/DDDSimulationSet3/StrainRate=1e5s-1/InitialDislocationDensity=4.1e12m-2.dat
- Supplementary Data 1/DDDSimulationSet3/StrainRate=1e5s-1/InitialDislocationDensity=4.5e15m-2.dat
- Supplementary Data 1/DDDSimulationSet3/StrainRate=1e5s-1/InitialDislocationDensity=5.5e10m-2.dat
- Supplementary Data 1/DDDSimulationSet3/StrainRate=1e5s-1/InitialDislocationDensity=6.8e11m-2.dat
- Supplementary Data 1/DDDSimulationSet3/StrainRate=1e5s-1/InitialDislocationDensity=6.8e15m-2.dat
- Supplementary Data 1/DDDSimulationSet3/StrainRate=1e5s-1/InitialDislocationDensity=8.4e14m-2.dat
- Supplementary Data 1/DDDSimulationSet3/StrainRate=1e6s-1/
- Supplementary Data 1/DDDSimulationSet3/StrainRate=1e6s-1/InitialDislocationDensity=1.2e14m-2.dat
- Supplementary Data 1/DDDSimulationSet3/StrainRate=1e6s-1/InitialDislocationDensity=1.4e16m-2.dat
- Supplementary Data 1/DDDSimulationSet3/StrainRate=1e6s-1/InitialDislocationDensity=2.5e13m-2.dat
- Supplementary Data 1/DDDSimulationSet3/StrainRate=1e6s-1/InitialDislocationDensity=3.5e11m-2.dat
- Supplementary Data 1/DDDSimulationSet3/StrainRate=1e6s-1/InitialDislocationDensity=4.1e12m-2.dat
- Supplementary Data 1/DDDSimulationSet3/StrainRate=1e6s-1/InitialDislocationDensity=4.5e15m-2.dat
- Supplementary Data 1/DDDSimulationSet3/StrainRate=1e6s-1/InitialDislocationDensity=6.8e11m-2 (2).dat
- Supplementary Data 1/DDDSimulationSet3/StrainRate=1e6s-1/InitialDislocationDensity=6.8e11m-2.dat
- Supplementary Data 1/DDDSimulationSet3/StrainRate=1e6s-1/InitialDislocationDensity=6.8e15m-2.dat
- Supplementary Data 1/DDDSimulationSet3/StrainRate=1e6s-1/InitialDislocationDensity=8.4e14m-2.dat
- Supplementary Data 1/DDDSimulationSet4/
- Supplementary Data 1/DDDSimulationSet4/StrainRate=1e3s-1/
- Supplementary Data 1/DDDSimulationSet4/StrainRate=1e3s-1/InitialDislocationDensity=1.1e11m-2.dat
- Supplementary Data 1/DDDSimulationSet4/StrainRate=1e3s-1/InitialDislocationDensity=1.2e14m-2.dat
- Supplementary Data 1/DDDSimulationSet4/StrainRate=1e3s-1/InitialDislocationDensity=1.4e10m-2.dat
- Supplementary Data 1/DDDSimulationSet4/StrainRate=1e3s-1/InitialDislocationDensity=2.0e9m-2 (2).dat
- Supplementary Data 1/DDDSimulationSet4/StrainRate=1e3s-1/InitialDislocationDensity=2.0e9m-2.dat
- Supplementary Data 1/DDDSimulationSet4/StrainRate=1e3s-1/InitialDislocationDensity=2.5e13m-2.dat
- Supplementary Data 1/DDDSimulationSet4/StrainRate=1e3s-1/InitialDislocationDensity=4.1e12m-2.dat
- Supplementary Data 1/DDDSimulationSet4/StrainRate=1e3s-1/InitialDislocationDensity=5.7e8m-2.dat
- Supplementary Data 1/DDDSimulationSet4/StrainRate=1e3s-1/InitialDislocationDensity=6.8e11m-2 (2).dat
- Supplementary Data 1/DDDSimulationSet4/StrainRate=1e3s-1/InitialDislocationDensity=6.8e11m-2.dat
- Supplementary Data 1/DDDSimulationSet4/StrainRate=1e4s-1/
- Supplementary Data 1/DDDSimulationSet4/StrainRate=1e4s-1/InitialDislocationDensity=1.1e11m-2 (2).dat
- Supplementary Data 1/DDDSimulationSet4/StrainRate=1e4s-1/InitialDislocationDensity=1.1e11m-2 (3).dat
- Supplementary Data 1/DDDSimulationSet4/StrainRate=1e4s-1/InitialDislocationDensity=1.1e11m-2.dat
- Supplementary Data 1/DDDSimulationSet4/StrainRate=1e4s-1/InitialDislocationDensity=1.2e14m-2.dat
- Supplementary Data 1/DDDSimulationSet4/StrainRate=1e4s-1/InitialDislocationDensity=1.4e10m-2.dat
- Supplementary Data 1/DDDSimulationSet4/StrainRate=1e4s-1/InitialDislocationDensity=2.0e13m-2.dat
- Supplementary Data 1/DDDSimulationSet4/StrainRate=1e4s-1/InitialDislocationDensity=2.3e13m-2.dat
- Supplementary Data 1/DDDSimulationSet4/StrainRate=1e4s-1/InitialDislocationDensity=2.5e13m-2.dat
- Supplementary Data 1/DDDSimulationSet4/StrainRate=1e4s-1/InitialDislocationDensity=4.1e12m-2.dat
- Supplementary Data 1/DDDSimulationSet4/StrainRate=1e4s-1/InitialDislocationDensity=6.8e11m-2.dat
- Supplementary Data 1/DDDSimulationSet4/StrainRate=1e4s-1/InitialDislocationDensity=7.5e10m-2.dat
- Supplementary Data 1/DDDSimulationSet4/StrainRate=1e4s-1/InitialDislocationDensity=8.4e14m-2 (2).dat
- Supplementary Data 1/DDDSimulationSet4/StrainRate=1e4s-1/InitialDislocationDensity=8.4e14m-2.dat
- Supplementary Data 1/MDSimulation/
- Supplementary Data 1/MDSimulation/StrainRate=2.5e8s-1/
- Supplementary Data 1/MDSimulation/StrainRate=2.5e8s-1/InitialDislocationDensity=2.2e15m-2.dat
- Supplementary Data 1/MDSimulation/StrainRate=2.5e8s-1/InitialDislocationDensity=2.2e16m-2.dat
- Supplementary Data 1/MDSimulation/StrainRate=2.5e8s-1/InitialDislocationDensity=3.5e14m-2.dat
- Supplementary Data 1/MDSimulation/StrainRate=2.5e8s-1/InitialDislocationDensity=7.0e15m-2.dat
- Supplementary Data 1/MDSimulation/StrainRate=2.5e8s-1/InitialDislocationDensity=9.5e14m-2.dat
- Supplementary Data 1/Note.docx
