# Supplementary material for: Strain rate dependency of dislocation plasticity
Source: Nat Commun. 2021 Mar 23;12:1845. doi: 10.1038/s41467-021-21939-1 (PMC7988163; doi:10.1038/s41467-021-21939-1)
Supplement: Supplementary file 3 — Supplementary Data 1 [file 41467_2021_21939_MOESM3_ESM.zip › Supplementary Data 1/DDDSimulationSet1/StrainRate=1e-1s-1/InitialDislocationDensity=1.1e11m-2.dat]

#strain(1), stress(Pa), dislocation density(m-2), strain rate(s-1), mean dislocation velocity(km/s), plastic strain(1)
4.319e-008 5.736e+003 1.080e+011 1.000e-001 1.702e-003 3.510e-009 
8.639e-008 1.216e+004 1.080e+011 1.000e-001 1.775e-003 2.297e-009 
1.296e-007 1.698e+004 1.080e+011 1.000e-001 1.799e-003 1.216e-008 
1.728e-007 2.219e+004 1.080e+011 1.000e-001 1.789e-003 1.929e-008 
2.160e-007 2.741e+004 1.081e+011 1.000e-001 1.794e-003 2.638e-008 
2.592e-007 3.356e+004 1.080e+011 1.000e-001 1.920e-003 2.706e-008 
3.024e-007 4.102e+004 1.080e+011 1.000e-001 1.639e-003 1.865e-008 
3.456e-007 4.563e+004 1.080e+011 1.000e-001 1.844e-003 2.999e-008 
3.888e-007 5.128e+004 1.080e+011 1.000e-001 1.840e-003 3.410e-008 
4.320e-007 5.665e+004 1.080e+011 1.000e-001 1.857e-003 4.019e-008 
4.752e-007 6.105e+004 1.080e+011 1.000e-001 1.509e-003 5.293e-008 
5.184e-007 6.648e+004 1.081e+011 1.000e-001 1.633e-003 5.857e-008 
5.616e-007 7.295e+004 1.080e+011 1.000e-001 2.036e-003 5.702e-008 
6.048e-007 7.916e+004 1.080e+011 1.000e-001 1.959e-003 5.728e-008 
6.480e-007 8.348e+004 1.080e+011 1.000e-001 1.910e-003 7.061e-008 
6.912e-007 8.861e+004 1.080e+011 1.000e-001 2.135e-003 7.831e-008 
7.344e-007 9.335e+004 1.080e+011 1.000e-001 1.851e-003 8.875e-008 
7.776e-007 9.890e+004 1.080e+011 1.000e-001 1.888e-003 9.356e-008 
8.208e-007 1.045e+005 1.080e+011 1.000e-001 1.767e-003 9.832e-008 
8.640e-007 1.097e+005 1.080e+011 1.000e-001 1.849e-003 1.051e-007 
9.072e-007 1.154e+005 1.080e+011 1.000e-001 1.977e-003 1.090e-007 
9.504e-007 1.218e+005 1.080e+011 1.000e-001 1.879e-003 1.077e-007 
9.936e-007 1.262e+005 1.079e+011 1.000e-001 1.831e-003 1.208e-007 
1.037e-006 1.306e+005 1.079e+011 1.000e-001 1.801e-003 1.333e-007 
1.080e-006 1.361e+005 1.079e+011 1.000e-001 1.845e-003 1.386e-007 
1.123e-006 1.426e+005 1.079e+011 1.000e-001 1.821e-003 1.367e-007 
1.166e-006 1.489e+005 1.079e+011 1.000e-001 1.780e-003 1.367e-007 
1.210e-006 1.544e+005 1.079e+011 1.000e-001 1.758e-003 1.414e-007 
1.253e-006 1.599e+005 1.079e+011 1.000e-001 1.678e-003 1.470e-007 
1.296e-006 1.627e+005 1.079e+011 1.000e-001 1.076e-003 1.706e-007 
1.339e-006 1.686e+005 1.079e+011 1.000e-001 6.377e-004 1.728e-007 
1.382e-006 1.749e+005 1.078e+011 1.000e-001 9.682e-004 1.728e-007 
1.426e-006 1.801e+005 1.078e+011 1.000e-001 1.213e-003 1.798e-007 
1.469e-006 1.869e+005 1.078e+011 1.000e-001 7.096e-004 1.761e-007 
1.512e-006 1.924e+005 1.078e+011 1.000e-001 1.189e-003 1.812e-007 
1.555e-006 1.982e+005 1.078e+011 1.000e-001 1.214e-003 1.842e-007 
1.598e-006 2.034e+005 1.079e+011 1.000e-001 1.199e-003 1.913e-007 
1.642e-006 2.090e+005 1.079e+011 1.000e-001 1.258e-003 1.959e-007 
1.685e-006 2.127e+005 1.079e+011 1.000e-001 8.776e-004 2.136e-007 
1.728e-006 2.115e+005 1.077e+011 1.000e-001 3.298e-004 2.649e-007 
1.771e-006 2.162e+005 1.077e+011 1.000e-001 1.387e-005 2.758e-007 
1.814e-006 2.218e+005 1.078e+011 1.000e-001 3.121e-004 2.805e-007 
1.858e-006 2.265e+005 1.078e+011 1.000e-001 4.506e-004 2.907e-007 
1.901e-006 2.328e+005 1.078e+011 1.000e-001 6.230e-004 2.908e-007 
1.944e-006 2.372e+005 1.078e+011 1.000e-001 1.223e-004 3.034e-007 
1.987e-006 2.396e+005 1.078e+011 1.000e-001 2.260e-004 3.297e-007 
2.030e-006 2.436e+005 1.078e+011 1.000e-001 9.120e-005 3.457e-007 
2.074e-006 2.490e+005 1.078e+011 1.000e-001 4.379e-004 3.514e-007 
2.117e-006 2.552e+005 1.078e+011 1.000e-001 1.805e-004 3.514e-007 
2.160e-006 2.607e+005 1.078e+011 1.000e-001 1.239e-004 3.568e-007 
2.203e-006 2.662e+005 1.078e+011 1.000e-001 1.351e-004 3.621e-007 
2.246e-006 2.720e+005 1.078e+011 1.000e-001 1.553e-004 3.654e-007 
2.290e-006 2.776e+005 1.078e+011 1.000e-001 5.877e-004 3.698e-007 
2.333e-006 2.830e+005 1.078e+011 1.000e-001 4.248e-004 3.757e-007 
2.376e-006 2.877e+005 1.078e+011 1.000e-001 2.837e-004 3.864e-007 
2.419e-006 2.920e+005 1.078e+011 1.000e-001 2.533e-004 3.993e-007 
2.462e-006 2.973e+005 1.079e+011 1.000e-001 6.214e-004 4.059e-007 
2.506e-006 3.017e+005 1.079e+011 1.000e-001 3.484e-004 4.190e-007 
2.549e-006 2.978e+005 1.077e+011 1.000e-001 8.820e-004 4.887e-007 
2.592e-006 3.026e+005 1.077e+011 1.000e-001 8.551e-004 4.992e-007 
2.635e-006 3.091e+005 1.077e+011 1.000e-001 7.283e-004 4.972e-007 
2.678e-006 3.142e+005 1.077e+011 1.000e-001 7.736e-004 5.049e-007 
2.722e-006 3.199e+005 1.076e+011 1.000e-001 9.732e-004 5.089e-007 
2.765e-006 3.258e+005 1.076e+011 1.000e-001 9.703e-004 5.111e-007 
2.808e-006 3.314e+005 1.076e+011 1.000e-001 9.623e-004 5.158e-007 
2.851e-006 3.360e+005 1.077e+011 1.000e-001 1.132e-003 5.272e-007 
2.894e-006 3.404e+005 1.076e+011 1.000e-001 1.130e-003 5.397e-007 
2.938e-006 3.450e+005 1.077e+011 1.000e-001 1.078e-003 5.512e-007 
2.981e-006 3.508e+005 1.077e+011 1.000e-001 1.060e-003 5.543e-007 
3.024e-006 3.549e+005 1.077e+011 1.000e-001 9.672e-004 5.691e-007 
3.067e-006 3.583e+005 1.077e+011 1.000e-001 8.304e-004 5.890e-007 
3.110e-006 3.631e+005 1.077e+011 1.000e-001 1.021e-003 5.987e-007 
3.154e-006 3.677e+005 1.077e+011 1.000e-001 1.102e-003 6.103e-007 
3.197e-006 3.730e+005 1.077e+011 1.000e-001 1.136e-003 6.170e-007 
3.240e-006 3.787e+005 1.077e+011 1.000e-001 9.727e-004 6.209e-007 
3.283e-006 3.843e+005 1.077e+011 1.000e-001 9.842e-004 6.251e-007 
3.326e-006 3.897e+005 1.077e+011 1.000e-001 1.221e-003 6.312e-007 
3.370e-006 3.956e+005 1.077e+011 1.000e-001 1.110e-003 6.333e-007 
3.413e-006 4.009e+005 1.077e+011 1.000e-001 1.044e-003 6.396e-007 
3.456e-006 4.065e+005 1.077e+011 1.000e-001 1.017e-003 6.442e-007 
3.499e-006 4.122e+005 1.077e+011 1.000e-001 1.022e-003 6.482e-007 
3.542e-006 4.171e+005 1.077e+011 1.000e-001 9.369e-004 6.573e-007 
3.586e-006 4.232e+005 1.077e+011 1.000e-001 9.387e-004 6.585e-007 
3.629e-006 4.285e+005 1.077e+011 1.000e-001 9.321e-004 6.652e-007 
3.672e-006 4.341e+005 1.077e+011 1.000e-001 9.362e-004 6.696e-007 
3.715e-006 4.431e+005 1.078e+011 1.000e-001 1.475e-003 6.503e-007 
3.758e-006 4.495e+005 1.078e+011 1.000e-001 1.494e-003 6.491e-007 
3.802e-006 4.557e+005 1.078e+011 1.000e-001 1.458e-003 6.494e-007 
3.845e-006 4.614e+005 1.078e+011 1.000e-001 1.375e-003 6.537e-007 
3.888e-006 4.654e+005 1.078e+011 1.000e-001 1.276e-003 6.693e-007 
3.931e-006 4.721e+005 1.078e+011 1.000e-001 1.411e-003 6.661e-007 
3.974e-006 4.759e+005 1.079e+011 1.000e-001 1.347e-003 6.828e-007 
4.018e-006 4.804e+005 1.079e+011 1.000e-001 1.316e-003 6.952e-007 
4.061e-006 4.855e+005 1.078e+011 1.000e-001 1.281e-003 7.025e-007 
4.104e-006 4.910e+005 1.078e+011 1.000e-001 1.471e-003 7.083e-007 
4.147e-006 4.963e+005 1.078e+011 1.000e-001 1.458e-003 7.146e-007 
4.190e-006 5.021e+005 1.078e+011 1.000e-001 1.458e-003 7.178e-007 
4.234e-006 5.071e+005 1.078e+011 1.000e-001 1.440e-003 7.261e-007 
4.277e-006 5.125e+005 1.078e+011 1.000e-001 7.903e-004 7.318e-007 
4.320e-006 5.182e+005 1.078e+011 1.000e-001 6.527e-004 7.360e-007 
4.363e-006 5.239e+005 1.078e+011 1.000e-001 4.825e-004 7.395e-007 
4.406e-006 5.294e+005 1.077e+011 1.000e-001 8.411e-004 7.450e-007 
4.450e-006 5.348e+005 1.078e+011 1.000e-001 5.077e-004 7.509e-007 
4.493e-006 5.396e+005 1.078e+011 1.000e-001 7.837e-004 7.607e-007 
4.536e-006 5.455e+005 1.078e+011 1.000e-001 3.778e-004 7.633e-007 
4.579e-006 5.510e+005 1.078e+011 1.000e-001 4.342e-004 7.683e-007 
4.622e-006 5.563e+005 1.078e+011 1.000e-001 4.735e-004 7.750e-007 
4.666e-006 5.613e+005 1.078e+011 1.000e-001 1.077e-003 7.831e-007 
4.709e-006 5.666e+005 1.078e+011 1.000e-001 7.565e-004 7.901e-007 
4.752e-006 5.719e+005 1.078e+011 1.000e-001 1.233e-003 7.961e-007 
4.795e-006 5.763e+005 1.078e+011 1.000e-001 1.280e-003 8.093e-007 
4.838e-006 5.816e+005 1.078e+011 1.000e-001 8.865e-004 8.155e-007 
4.882e-006 5.875e+005 1.078e+011 1.000e-001 1.234e-003 8.183e-007 
4.925e-006 5.921e+005 1.078e+011 1.000e-001 8.147e-004 8.297e-007 
4.968e-006 5.977e+005 1.078e+011 1.000e-001 7.376e-004 8.340e-007 
5.011e-006 6.032e+005 1.078e+011 1.000e-001 1.149e-003 8.394e-007 
5.054e-006 6.084e+005 1.078e+011 1.000e-001 1.186e-003 8.460e-007 
5.098e-006 6.137e+005 1.078e+011 1.000e-001 7.994e-004 8.528e-007 
5.141e-006 6.195e+005 1.078e+011 1.000e-001 1.121e-003 8.558e-007 
5.184e-006 6.248e+005 1.078e+011 1.000e-001 1.052e-003 8.625e-007 
5.227e-006 6.293e+005 1.078e+011 1.000e-001 1.258e-003 8.744e-007 
5.270e-006 6.345e+005 1.078e+011 1.000e-001 1.017e-003 8.818e-007 
5.314e-006 6.392e+005 1.078e+011 1.000e-001 1.329e-003 8.924e-007 
5.357e-006 6.430e+005 1.079e+011 1.000e-001 1.250e-003 9.094e-007 
5.400e-006 6.485e+005 1.078e+011 1.000e-001 1.278e-003 9.148e-007 
5.443e-006 6.534e+005 1.078e+011 1.000e-001 1.322e-003 9.237e-007 
5.486e-006 6.581e+005 1.079e+011 1.000e-001 1.178e-003 9.344e-007 
5.530e-006 6.638e+005 1.079e+011 1.000e-001 9.235e-004 9.383e-007 
5.573e-006 6.698e+005 1.078e+011 1.000e-001 1.010e-003 9.399e-007 
5.616e-006 6.751e+005 1.078e+011 1.000e-001 1.161e-003 9.464e-007 
5.659e-006 6.806e+005 1.079e+011 1.000e-001 1.071e-003 9.521e-007 
5.702e-006 6.854e+005 1.079e+011 1.000e-001 1.106e-003 9.617e-007 
5.746e-006 6.919e+005 1.078e+011 1.000e-001 1.379e-003 9.598e-007 
5.789e-006 6.973e+005 1.078e+011 1.000e-001 1.345e-003 9.661e-007 
5.832e-006 7.022e+005 1.079e+011 1.000e-001 1.393e-003 9.753e-007 
5.875e-006 7.076e+005 1.078e+011 1.000e-001 1.380e-003 9.809e-007 
5.918e-006 7.132e+005 1.078e+011 1.000e-001 1.362e-003 9.858e-007 
5.962e-006 7.187e+005 1.078e+011 1.000e-001 1.434e-003 9.905e-007 
6.005e-006 7.237e+005 1.078e+011 1.000e-001 1.004e-003 9.993e-007 
6.048e-006 7.287e+005 1.078e+011 1.000e-001 1.231e-003 1.008e-006 
6.091e-006 7.342e+005 1.078e+011 1.000e-001 1.409e-003 1.013e-006 
6.134e-006 7.397e+005 1.078e+011 1.000e-001 1.367e-003 1.018e-006 
6.178e-006 7.447e+005 1.078e+011 1.000e-001 1.316e-003 1.027e-006 
6.221e-006 7.508e+005 1.078e+011 1.000e-001 1.254e-003 1.028e-006 
6.264e-006 7.562e+005 1.078e+011 1.000e-001 1.367e-003 1.034e-006 
6.307e-006 7.615e+005 1.078e+011 1.000e-001 1.364e-003 1.040e-006 
6.350e-006 7.661e+005 1.078e+011 1.000e-001 1.345e-003 1.051e-006 
6.394e-006 7.719e+005 1.078e+011 1.000e-001 1.245e-003 1.055e-006 
6.437e-006 7.778e+005 1.078e+011 1.000e-001 1.254e-003 1.057e-006 
6.480e-006 7.837e+005 1.078e+011 1.000e-001 1.349e-003 1.060e-006 
6.523e-006 7.886e+005 1.079e+011 1.000e-001 6.857e-004 1.069e-006 
6.566e-006 7.947e+005 1.079e+011 1.000e-001 2.622e-004 1.070e-006 
6.610e-006 7.997e+005 1.079e+011 1.000e-001 7.285e-004 1.079e-006 
6.653e-006 8.054e+005 1.079e+011 1.000e-001 2.957e-004 1.082e-006 
6.696e-006 8.109e+005 1.079e+011 1.000e-001 7.876e-004 1.087e-006 
6.739e-006 8.158e+005 1.079e+011 1.000e-001 8.299e-004 1.097e-006 
6.782e-006 8.204e+005 1.079e+011 1.000e-001 5.306e-004 1.108e-006 
6.826e-006 8.259e+005 1.079e+011 1.000e-001 5.050e-004 1.113e-006 
6.869e-006 8.314e+005 1.079e+011 1.000e-001 3.474e-004 1.119e-006 
6.912e-006 8.371e+005 1.079e+011 1.000e-001 8.615e-004 1.122e-006 
6.955e-006 8.416e+005 1.078e+011 1.000e-001 3.153e-004 1.134e-006 
6.998e-006 8.468e+005 1.078e+011 1.000e-001 5.371e-004 1.142e-006 
7.042e-006 8.519e+005 1.078e+011 1.000e-001 7.283e-004 1.149e-006 
7.085e-006 8.575e+005 1.078e+011 1.000e-001 6.891e-004 1.154e-006 
7.128e-006 8.626e+005 1.078e+011 1.000e-001 7.735e-004 1.162e-006 
7.171e-006 8.677e+005 1.078e+011 1.000e-001 4.082e-004 1.170e-006 
7.214e-006 8.722e+005 1.078e+011 1.000e-001 2.757e-004 1.182e-006 
7.258e-006 8.767e+005 1.078e+011 1.000e-001 4.645e-004 1.194e-006 
7.301e-006 8.819e+005 1.078e+011 1.000e-001 9.889e-004 1.201e-006 
7.344e-006 8.874e+005 1.078e+011 1.000e-001 6.354e-004 1.206e-006 
7.387e-006 8.927e+005 1.078e+011 1.000e-001 7.640e-004 1.213e-006 
7.430e-006 8.981e+005 1.079e+011 1.000e-001 3.562e-004 1.219e-006 
7.474e-006 9.038e+005 1.078e+011 1.000e-001 8.146e-004 1.222e-006 
7.517e-006 9.090e+005 1.078e+011 1.000e-001 8.793e-005 1.230e-006 
7.560e-006 9.142e+005 1.078e+011 1.000e-001 8.164e-004 1.237e-006 
7.603e-006 9.192e+005 1.079e+011 1.000e-001 6.167e-004 1.246e-006 
7.646e-006 9.244e+005 1.079e+011 1.000e-001 7.385e-004 1.253e-006 
7.690e-006 9.299e+005 1.079e+011 1.000e-001 3.174e-005 1.258e-006 
7.733e-006 9.353e+005 1.079e+011 1.000e-001 2.234e-004 1.264e-006 
7.776e-006 9.404e+005 1.079e+011 1.000e-001 7.682e-004 1.271e-006 
7.819e-006 9.451e+005 1.079e+011 1.000e-001 2.621e-004 1.282e-006 
7.862e-006 9.502e+005 1.079e+011 1.000e-001 6.031e-004 1.290e-006 
7.906e-006 9.558e+005 1.079e+011 1.000e-001 6.537e-004 1.295e-006 
7.949e-006 9.614e+005 1.079e+011 1.000e-001 1.015e-003 1.299e-006 
7.992e-006 9.666e+005 1.079e+011 1.000e-001 5.364e-004 1.306e-006 
8.035e-006 9.720e+005 1.079e+011 1.000e-001 8.357e-004 1.313e-006 
8.078e-006 9.764e+005 1.079e+011 1.000e-001 3.681e-004 1.325e-006 
8.122e-006 9.819e+005 1.079e+011 1.000e-001 1.862e-004 1.330e-006 
8.165e-006 9.868e+005 1.079e+011 1.000e-001 7.747e-004 1.339e-006 
8.208e-006 9.901e+005 1.079e+011 1.000e-001 5.069e-004 1.360e-006 
8.251e-006 9.960e+005 1.079e+011 1.000e-001 1.996e-004 1.362e-006 
8.294e-006 1.001e+006 1.079e+011 1.000e-001 3.008e-004 1.370e-006 
8.338e-006 1.006e+006 1.079e+011 1.000e-001 8.753e-005 1.379e-006 
8.381e-006 1.011e+006 1.079e+011 1.000e-001 5.293e-004 1.386e-006 
8.424e-006 1.017e+006 1.079e+011 1.000e-001 7.667e-004 1.389e-006 
8.467e-006 1.022e+006 1.079e+011 1.000e-001 6.226e-004 1.399e-006 
8.510e-006 1.027e+006 1.080e+011 1.000e-001 5.826e-004 1.410e-006 
8.554e-006 1.032e+006 1.079e+011 1.000e-001 5.140e-004 1.417e-006 
8.597e-006 1.037e+006 1.080e+011 1.000e-001 1.346e-004 1.422e-006 
8.640e-006 1.043e+006 1.080e+011 1.000e-001 5.525e-004 1.428e-006 
8.683e-006 1.047e+006 1.080e+011 1.000e-001 3.492e-004 1.440e-006 
8.726e-006 1.053e+006 1.080e+011 1.000e-001 5.798e-004 1.444e-006 
8.770e-006 1.058e+006 1.080e+011 1.000e-001 2.043e-004 1.451e-006 
8.813e-006 1.064e+006 1.079e+011 1.000e-001 1.833e-004 1.456e-006 
8.856e-006 1.070e+006 1.079e+011 1.000e-001 2.054e-005 1.456e-006 
8.899e-006 1.075e+006 1.080e+011 1.000e-001 6.626e-005 1.464e-006 
8.942e-006 1.080e+006 1.080e+011 1.000e-001 3.456e-004 1.474e-006 
8.986e-006 1.086e+006 1.079e+011 1.000e-001 5.714e-004 1.472e-006 
9.029e-006 1.092e+006 1.079e+011 1.000e-001 3.550e-004 1.476e-006 
9.072e-006 1.097e+006 1.080e+011 1.000e-001 2.529e-004 1.482e-006 
9.115e-006 1.103e+006 1.080e+011 1.000e-001 1.113e-004 1.485e-006 
9.158e-006 1.109e+006 1.080e+011 1.000e-001 1.076e-004 1.490e-006 
9.202e-006 1.113e+006 1.080e+011 1.000e-001 5.798e-004 1.500e-006 
9.245e-006 1.120e+006 1.080e+011 1.000e-001 1.701e-004 1.499e-006 
9.288e-006 1.125e+006 1.080e+011 1.000e-001 5.335e-004 1.506e-006 
9.331e-006 1.131e+006 1.080e+011 1.000e-001 5.132e-004 1.510e-006 
9.374e-006 1.136e+006 1.080e+011 1.000e-001 5.097e-004 1.518e-006 
9.418e-006 1.141e+006 1.080e+011 1.000e-001 4.415e-004 1.524e-006 
9.461e-006 1.147e+006 1.080e+011 1.000e-001 4.759e-004 1.529e-006 
9.504e-006 1.152e+006 1.080e+011 1.000e-001 5.448e-004 1.533e-006 
9.547e-006 1.159e+006 1.080e+011 1.000e-001 5.128e-004 1.533e-006 
9.590e-006 1.164e+006 1.080e+011 1.000e-001 5.513e-004 1.538e-006 
9.634e-006 1.169e+006 1.080e+011 1.000e-001 5.667e-004 1.551e-006 
9.677e-006 1.174e+006 1.080e+011 1.000e-001 5.972e-004 1.557e-006 
9.720e-006 1.179e+006 1.080e+011 1.000e-001 6.957e-004 1.563e-006 
9.763e-006 1.185e+006 1.080e+011 1.000e-001 6.330e-004 1.566e-006 
9.806e-006 1.191e+006 1.080e+011 1.000e-001 6.387e-004 1.570e-006 
9.850e-006 1.196e+006 1.080e+011 1.000e-001 6.556e-004 1.575e-006 
9.893e-006 1.202e+006 1.080e+011 1.000e-001 6.471e-004 1.578e-006 
9.936e-006 1.207e+006 1.080e+011 1.000e-001 6.070e-004 1.584e-006 
9.979e-006 1.213e+006 1.080e+011 1.000e-001 6.815e-004 1.590e-006 
1.002e-005 1.219e+006 1.080e+011 1.000e-001 5.946e-004 1.594e-006 
1.007e-005 1.224e+006 1.081e+011 1.000e-001 5.880e-004 1.601e-006 
1.011e-005 1.230e+006 1.080e+011 1.000e-001 5.140e-004 1.601e-006 
1.015e-005 1.236e+006 1.080e+011 1.000e-001 5.697e-004 1.606e-006 
1.020e-005 1.241e+006 1.080e+011 1.000e-001 5.623e-004 1.610e-006 
1.024e-005 1.247e+006 1.080e+011 1.000e-001 5.770e-004 1.614e-006 
1.028e-005 1.253e+006 1.080e+011 1.000e-001 4.836e-004 1.617e-006 
1.032e-005 1.259e+006 1.081e+011 1.000e-001 6.882e-004 1.618e-006 
1.037e-005 1.264e+006 1.081e+011 1.000e-001 6.436e-004 1.623e-006 
1.041e-005 1.269e+006 1.081e+011 1.000e-001 6.802e-004 1.634e-006 
1.045e-005 1.275e+006 1.080e+011 1.000e-001 6.636e-004 1.637e-006 
1.050e-005 1.280e+006 1.080e+011 1.000e-001 6.731e-004 1.643e-006 
1.054e-005 1.286e+006 1.081e+011 1.000e-001 6.105e-004 1.648e-006 
1.058e-005 1.291e+006 1.081e+011 1.000e-001 5.496e-004 1.651e-006 
1.063e-005 1.297e+006 1.081e+011 1.000e-001 7.507e-004 1.655e-006 
1.067e-005 1.303e+006 1.081e+011 1.000e-001 5.886e-004 1.661e-006 
1.071e-005 1.308e+006 1.081e+011 1.000e-001 6.224e-004 1.665e-006 
1.076e-005 1.314e+006 1.081e+011 1.000e-001 5.850e-004 1.668e-006 
1.080e-005 1.319e+006 1.081e+011 1.000e-001 6.319e-004 1.678e-006 
1.084e-005 1.325e+006 1.081e+011 1.000e-001 6.406e-004 1.681e-006 
1.089e-005 1.330e+006 1.081e+011 1.000e-001 5.978e-004 1.688e-006 
1.093e-005 1.335e+006 1.081e+011 1.000e-001 6.543e-004 1.693e-006 
1.097e-005 1.341e+006 1.081e+011 1.000e-001 6.856e-004 1.694e-006 
1.102e-005 1.347e+006 1.081e+011 1.000e-001 6.254e-004 1.698e-006 
1.106e-005 1.353e+006 1.081e+011 1.000e-001 5.551e-004 1.702e-006 
1.110e-005 1.359e+006 1.081e+011 1.000e-001 5.868e-004 1.706e-006 
1.115e-005 1.363e+006 1.081e+011 1.000e-001 5.900e-004 1.718e-006 
1.119e-005 1.368e+006 1.081e+011 1.000e-001 6.561e-004 1.724e-006 
1.123e-005 1.374e+006 1.081e+011 1.000e-001 5.489e-004 1.728e-006 
1.128e-005 1.379e+006 1.081e+011 1.000e-001 1.034e-003 1.739e-006 
1.132e-005 1.384e+006 1.081e+011 1.000e-001 6.792e-004 1.747e-006 
1.136e-005 1.389e+006 1.081e+011 1.000e-001 8.214e-004 1.752e-006 
1.140e-005 1.395e+006 1.081e+011 1.000e-001 9.634e-004 1.755e-006 
1.145e-005 1.401e+006 1.081e+011 1.000e-001 8.436e-004 1.760e-006 
1.149e-005 1.407e+006 1.081e+011 1.000e-001 9.263e-004 1.760e-006 
1.153e-005 1.412e+006 1.081e+011 1.000e-001 7.866e-004 1.768e-006 
1.158e-005 1.417e+006 1.081e+011 1.000e-001 9.209e-004 1.774e-006 
1.162e-005 1.422e+006 1.081e+011 1.000e-001 1.072e-003 1.787e-006 
1.166e-005 1.304e+006 1.081e+011 1.000e-001 4.230e-004 2.642e-006 
1.171e-005 1.307e+006 1.081e+011 1.000e-001 6.695e-004 2.664e-006 
1.175e-005 1.314e+006 1.081e+011 1.000e-001 3.645e-004 2.663e-006 
1.179e-005 1.320e+006 1.081e+011 1.000e-001 7.473e-004 2.662e-006 
1.184e-005 1.326e+006 1.081e+011 1.000e-001 6.475e-004 2.668e-006 
1.188e-005 1.332e+006 1.081e+011 1.000e-001 8.609e-004 2.669e-006 
1.192e-005 1.337e+006 1.081e+011 1.000e-001 8.353e-004 2.673e-006 
1.197e-005 1.342e+006 1.081e+011 1.000e-001 9.392e-004 2.682e-006 
1.201e-005 1.347e+006 1.081e+011 1.000e-001 9.314e-004 2.691e-006 
1.205e-005 1.353e+006 1.081e+011 1.000e-001 9.236e-004 2.696e-006 
1.210e-005 1.358e+006 1.081e+011 1.000e-001 9.965e-004 2.703e-006 
1.214e-005 1.363e+006 1.081e+011 1.000e-001 1.078e-003 2.710e-006 
1.218e-005 1.369e+006 1.081e+011 1.000e-001 1.048e-003 2.717e-006 
1.223e-005 1.374e+006 1.081e+011 1.000e-001 1.057e-003 2.722e-006 
1.227e-005 1.380e+006 1.081e+011 1.000e-001 1.046e-003 2.724e-006 
1.231e-005 1.385e+006 1.082e+011 1.000e-001 1.200e-003 2.731e-006 
1.236e-005 1.389e+006 1.082e+011 1.000e-001 1.071e-003 2.748e-006 
1.240e-005 1.391e+006 1.082e+011 1.000e-001 1.292e-003 2.779e-006 
1.244e-005 1.397e+006 1.082e+011 1.000e-001 1.237e-003 2.778e-006 
1.248e-005 1.403e+006 1.082e+011 1.000e-001 1.055e-003 2.781e-006 
1.253e-005 1.408e+006 1.082e+011 1.000e-001 1.164e-003 2.790e-006 
1.257e-005 1.414e+006 1.082e+011 1.000e-001 1.169e-003 2.793e-006 
1.261e-005 1.419e+006 1.082e+011 1.000e-001 9.730e-004 2.800e-006 
1.266e-005 1.424e+006 1.082e+011 1.000e-001 1.182e-003 2.809e-006 
1.270e-005 1.430e+006 1.082e+011 1.000e-001 1.120e-003 2.809e-006 
1.274e-005 1.436e+006 1.082e+011 1.000e-001 1.087e-003 2.810e-006 
1.279e-005 1.441e+006 1.082e+011 1.000e-001 1.191e-003 2.821e-006 
1.283e-005 1.446e+006 1.082e+011 1.000e-001 1.112e-003 2.828e-006 
1.287e-005 1.451e+006 1.082e+011 1.000e-001 1.026e-003 2.834e-006 
1.292e-005 1.457e+006 1.082e+011 1.000e-001 1.171e-003 2.837e-006 
1.296e-005 1.463e+006 1.082e+011 1.000e-001 1.183e-003 2.841e-006 
1.300e-005 1.469e+006 1.082e+011 1.000e-001 1.228e-003 2.843e-006 
1.305e-005 1.474e+006 1.082e+011 1.000e-001 1.144e-003 2.849e-006 
1.309e-005 1.470e+006 1.085e+011 1.000e-001 3.652e-004 2.924e-006 
1.313e-005 1.451e+006 1.085e+011 1.000e-001 3.431e-004 3.096e-006 
1.318e-005 1.414e+006 1.087e+011 1.000e-001 1.159e-003 3.399e-006 
1.322e-005 1.405e+006 1.089e+011 1.000e-001 1.503e-003 3.505e-006 
1.326e-005 1.411e+006 1.090e+011 1.000e-001 3.145e-004 3.503e-006 
1.331e-005 1.410e+006 1.089e+011 1.000e-001 6.044e-004 3.553e-006 
1.335e-005 1.414e+006 1.089e+011 1.000e-001 5.246e-004 3.567e-006 
1.339e-005 1.419e+006 1.090e+011 1.000e-001 6.887e-004 3.578e-006 
1.344e-005 1.424e+006 1.090e+011 1.000e-001 7.866e-004 3.587e-006 
1.348e-005 1.429e+006 1.089e+011 1.000e-001 7.078e-004 3.595e-006 
1.352e-005 1.434e+006 1.089e+011 1.000e-001 8.119e-004 3.605e-006 
1.356e-005 1.439e+006 1.089e+011 1.000e-001 8.921e-004 3.615e-006 
1.361e-005 1.444e+006 1.090e+011 1.000e-001 6.716e-004 3.624e-006 
1.365e-005 1.449e+006 1.089e+011 1.000e-001 7.814e-004 3.631e-006 
1.369e-005 1.454e+006 1.089e+011 1.000e-001 9.520e-004 3.638e-006 
1.374e-005 1.461e+006 1.090e+011 1.000e-001 1.118e-003 3.632e-006 
1.378e-005 1.467e+006 1.090e+011 1.000e-001 9.583e-004 3.636e-006 
1.382e-005 1.470e+006 1.091e+011 1.000e-001 9.728e-004 3.659e-006 
1.387e-005 1.475e+006 1.091e+011 1.000e-001 1.057e-003 3.667e-006 
1.391e-005 1.480e+006 1.091e+011 1.000e-001 1.057e-003 3.676e-006 
1.395e-005 1.485e+006 1.091e+011 1.000e-001 1.157e-003 3.686e-006 
1.400e-005 1.490e+006 1.091e+011 1.000e-001 1.086e-003 3.694e-006 
1.404e-005 1.494e+006 1.091e+011 1.000e-001 9.744e-004 3.706e-006 
1.408e-005 1.500e+006 1.091e+011 1.000e-001 1.078e-003 3.709e-006 
1.413e-005 1.505e+006 1.091e+011 1.000e-001 9.706e-004 3.715e-006 
1.417e-005 1.510e+006 1.091e+011 1.000e-001 1.162e-003 3.729e-006 
1.421e-005 1.515e+006 1.091e+011 1.000e-001 1.140e-003 3.735e-006 
1.426e-005 1.520e+006 1.091e+011 1.000e-001 1.084e-003 3.741e-006 
1.430e-005 1.526e+006 1.091e+011 1.000e-001 1.089e-003 3.746e-006 
1.434e-005 1.527e+006 1.091e+011 1.000e-001 9.166e-004 3.784e-006 
1.439e-005 1.528e+006 1.092e+011 1.000e-001 6.926e-004 3.818e-006 
1.443e-005 1.543e+006 1.091e+011 1.000e-001 1.069e-003 3.758e-006 
1.447e-005 1.547e+006 1.091e+011 1.000e-001 4.861e-004 3.770e-006 
1.452e-005 1.552e+006 1.091e+011 1.000e-001 7.048e-004 3.779e-006 
1.456e-005 1.558e+006 1.091e+011 1.000e-001 7.569e-004 3.786e-006 
1.460e-005 1.562e+006 1.091e+011 1.000e-001 7.611e-004 3.796e-006 
1.464e-005 1.566e+006 1.091e+011 1.000e-001 7.262e-004 3.813e-006 
1.469e-005 1.569e+006 1.092e+011 1.000e-001 7.584e-004 3.835e-006 
1.473e-005 1.574e+006 1.092e+011 1.000e-001 7.679e-004 3.844e-006 
1.477e-005 1.579e+006 1.092e+011 1.000e-001 8.329e-004 3.850e-006 
1.482e-005 1.585e+006 1.091e+011 1.000e-001 8.097e-004 3.854e-006 
1.486e-005 1.588e+006 1.091e+011 1.000e-001 9.807e-004 3.877e-006 
1.490e-005 1.591e+006 1.091e+011 1.000e-001 9.863e-004 3.901e-006 
1.495e-005 1.596e+006 1.091e+011 1.000e-001 1.009e-003 3.909e-006 
1.499e-005 1.602e+006 1.091e+011 1.000e-001 8.282e-004 3.913e-006 
1.503e-005 1.608e+006 1.091e+011 1.000e-001 9.780e-004 3.915e-006 
1.508e-005 1.614e+006 1.091e+011 1.000e-001 1.120e-003 3.917e-006 
1.512e-005 1.618e+006 1.091e+011 1.000e-001 1.001e-003 3.927e-006 
1.516e-005 1.623e+006 1.091e+011 1.000e-001 9.191e-004 3.935e-006 
1.521e-005 1.628e+006 1.091e+011 1.000e-001 9.773e-004 3.946e-006 
1.525e-005 1.633e+006 1.091e+011 1.000e-001 8.390e-004 3.956e-006 
1.529e-005 1.637e+006 1.092e+011 1.000e-001 9.185e-004 3.968e-006 
1.534e-005 1.642e+006 1.091e+011 1.000e-001 9.499e-004 3.978e-006 
1.538e-005 1.647e+006 1.091e+011 1.000e-001 9.845e-004 3.985e-006 
1.542e-005 1.653e+006 1.091e+011 1.000e-001 1.060e-003 3.986e-006 
1.547e-005 1.654e+006 1.091e+011 1.000e-001 1.010e-003 4.022e-006 
1.551e-005 1.659e+006 1.091e+011 1.000e-001 9.948e-004 4.036e-006 
1.555e-005 1.664e+006 1.092e+011 1.000e-001 1.011e-003 4.042e-006 
1.560e-005 1.669e+006 1.092e+011 1.000e-001 9.753e-004 4.048e-006 
1.564e-005 1.675e+006 1.092e+011 1.000e-001 9.446e-004 4.052e-006 
1.568e-005 1.681e+006 1.091e+011 1.000e-001 1.431e-004 4.058e-006 
1.572e-005 1.686e+006 1.092e+011 1.000e-001 8.608e-004 4.066e-006 
1.577e-005 1.690e+006 1.092e+011 1.000e-001 7.890e-004 4.077e-006 
1.581e-005 1.696e+006 1.092e+011 1.000e-001 8.752e-004 4.082e-006 
1.585e-005 1.701e+006 1.092e+011 1.000e-001 8.793e-004 4.087e-006 
1.590e-005 1.707e+006 1.092e+011 1.000e-001 8.979e-004 4.094e-006 
1.594e-005 1.712e+006 1.092e+011 1.000e-001 8.232e-004 4.101e-006 
1.598e-005 1.717e+006 1.092e+011 1.000e-001 8.583e-004 4.109e-006 
1.603e-005 1.722e+006 1.092e+011 1.000e-001 7.979e-004 4.119e-006 
1.607e-005 1.727e+006 1.092e+011 1.000e-001 7.615e-004 4.128e-006 
1.611e-005 1.731e+006 1.092e+011 1.000e-001 7.730e-004 4.138e-006 
1.616e-005 1.737e+006 1.092e+011 1.000e-001 7.503e-004 4.145e-006 
1.620e-005 1.742e+006 1.092e+011 1.000e-001 7.084e-004 4.151e-006 
1.624e-005 1.748e+006 1.092e+011 1.000e-001 8.387e-004 4.156e-006 
1.629e-005 1.754e+006 1.092e+011 1.000e-001 8.404e-004 4.156e-006 
1.633e-005 1.757e+006 1.092e+011 1.000e-001 7.432e-004 4.177e-006 
1.637e-005 1.762e+006 1.092e+011 1.000e-001 6.769e-004 4.186e-006 
1.642e-005 1.767e+006 1.092e+011 1.000e-001 7.112e-004 4.192e-006 
1.646e-005 1.773e+006 1.092e+011 1.000e-001 8.530e-004 4.198e-006 
1.650e-005 1.778e+006 1.092e+011 1.000e-001 8.348e-004 4.204e-006 
1.655e-005 1.784e+006 1.092e+011 1.000e-001 7.394e-004 4.204e-006 
1.659e-005 1.789e+006 1.092e+011 1.000e-001 7.198e-004 4.217e-006 
1.663e-005 1.794e+006 1.092e+011 1.000e-001 9.276e-004 4.223e-006 
1.668e-005 1.800e+006 1.092e+011 1.000e-001 7.791e-004 4.223e-006 
1.672e-005 1.800e+006 1.091e+011 1.000e-001 7.996e-004 4.266e-006 
1.676e-005 1.806e+006 1.091e+011 1.000e-001 7.589e-004 4.272e-006 
1.680e-005 1.811e+006 1.091e+011 1.000e-001 8.167e-004 4.282e-006 
1.685e-005 1.817e+006 1.091e+011 1.000e-001 7.276e-004 4.283e-006 
1.689e-005 1.823e+006 1.091e+011 1.000e-001 6.684e-004 4.284e-006 
1.693e-005 1.828e+006 1.091e+011 1.000e-001 5.734e-004 4.293e-006 
1.698e-005 1.833e+006 1.091e+011 1.000e-001 6.751e-004 4.300e-006 
1.702e-005 1.838e+006 1.091e+011 1.000e-001 8.748e-004 4.306e-006 
1.706e-005 1.843e+006 1.091e+011 1.000e-001 8.406e-004 4.314e-006 
1.711e-005 1.848e+006 1.091e+011 1.000e-001 7.768e-004 4.322e-006 
1.715e-005 1.854e+006 1.091e+011 1.000e-001 8.537e-004 4.328e-006 
1.719e-005 1.860e+006 1.091e+011 1.000e-001 9.022e-004 4.331e-006 
1.724e-005 1.865e+006 1.091e+011 1.000e-001 9.219e-004 4.337e-006 
1.728e-005 1.870e+006 1.091e+011 1.000e-001 8.298e-004 4.346e-006 
1.732e-005 1.874e+006 1.091e+011 1.000e-001 9.515e-004 4.363e-006 
1.737e-005 1.879e+006 1.091e+011 1.000e-001 8.834e-004 4.370e-006 
1.741e-005 1.885e+006 1.092e+011 1.000e-001 4.340e-004 4.373e-006 
1.745e-005 1.891e+006 1.091e+011 1.000e-001 1.833e-004 4.371e-006 
1.750e-005 1.897e+006 1.091e+011 1.000e-001 1.298e-004 4.378e-006 
1.754e-005 1.901e+006 1.091e+011 1.000e-001 1.959e-004 4.388e-006 
1.758e-005 1.906e+006 1.092e+011 1.000e-001 2.304e-004 4.396e-006 
1.763e-005 1.912e+006 1.092e+011 1.000e-001 2.789e-004 4.403e-006 
1.767e-005 1.918e+006 1.092e+011 1.000e-001 9.881e-004 4.405e-006 
1.771e-005 1.923e+006 1.092e+011 1.000e-001 9.613e-004 4.415e-006 
1.776e-005 1.927e+006 1.092e+011 1.000e-001 7.222e-004 4.426e-006 
1.780e-005 1.927e+006 1.093e+011 1.000e-001 4.231e-004 4.470e-006 
1.784e-005 1.896e+006 1.091e+011 1.000e-001 8.189e-004 4.731e-006 
1.788e-005 1.886e+006 1.091e+011 1.000e-001 8.395e-004 4.843e-006 
1.793e-005 1.890e+006 1.092e+011 1.000e-001 1.217e-003 4.853e-006 
1.797e-005 1.895e+006 1.092e+011 1.000e-001 1.107e-003 4.866e-006 
1.801e-005 1.900e+006 1.092e+011 1.000e-001 1.019e-003 4.873e-006 
1.806e-005 1.900e+006 1.093e+011 1.000e-001 8.442e-004 4.919e-006 
1.810e-005 1.886e+006 1.092e+011 1.000e-001 1.244e-003 5.054e-006 
1.814e-005 1.871e+006 1.092e+011 1.000e-001 1.073e-003 5.202e-006 
1.819e-005 1.857e+006 1.092e+011 1.000e-001 9.527e-004 5.340e-006 
1.823e-005 1.851e+006 1.091e+011 1.000e-001 9.843e-004 5.431e-006 
1.827e-005 1.838e+006 1.091e+011 1.000e-001 9.748e-004 5.561e-006 
1.832e-005 1.819e+006 1.091e+011 1.000e-001 1.064e-003 5.739e-006 
1.836e-005 1.832e+006 1.092e+011 1.000e-001 4.669e-004 5.687e-006 
1.840e-005 1.838e+006 1.092e+011 1.000e-001 1.315e-004 5.687e-006 
1.845e-005 1.843e+006 1.092e+011 1.000e-001 3.473e-006 5.700e-006 
1.849e-005 1.849e+006 1.092e+011 1.000e-001 4.052e-004 5.699e-006 
1.853e-005 1.854e+006 1.093e+011 1.000e-001 2.359e-005 5.709e-006 
1.858e-005 1.861e+006 1.092e+011 1.000e-001 4.272e-005 5.706e-006 
1.862e-005 1.865e+006 1.092e+011 1.000e-001 1.059e-006 5.722e-006 
1.866e-005 1.871e+006 1.092e+011 1.000e-001 4.353e-004 5.721e-006 
1.871e-005 1.876e+006 1.093e+011 1.000e-001 1.047e-004 5.728e-006 
1.875e-005 1.881e+006 1.093e+011 1.000e-001 4.875e-004 5.736e-006 
1.879e-005 1.886e+006 1.093e+011 1.000e-001 3.335e-005 5.748e-006 
1.884e-005 1.891e+006 1.093e+011 1.000e-001 1.998e-004 5.756e-006 
1.888e-005 1.896e+006 1.093e+011 1.000e-001 9.604e-005 5.768e-006 
1.892e-005 1.901e+006 1.093e+011 1.000e-001 1.811e-004 5.771e-006 
1.896e-005 1.906e+006 1.093e+011 1.000e-001 1.159e-004 5.780e-006 
1.901e-005 1.912e+006 1.093e+011 1.000e-001 5.616e-005 5.781e-006 
1.905e-005 1.917e+006 1.093e+011 1.000e-001 3.158e-004 5.790e-006 
1.909e-005 1.923e+006 1.093e+011 1.000e-001 5.841e-005 5.794e-006 
1.914e-005 1.927e+006 1.093e+011 1.000e-001 6.658e-005 5.808e-006 
1.918e-005 1.932e+006 1.093e+011 1.000e-001 8.877e-005 5.816e-006 
1.922e-005 1.938e+006 1.093e+011 1.000e-001 3.150e-005 5.822e-006 
1.927e-005 1.944e+006 1.093e+011 1.000e-001 4.112e-006 5.825e-006 
1.931e-005 1.950e+006 1.093e+011 1.000e-001 4.814e-006 5.826e-006 
1.935e-005 1.955e+006 1.093e+011 1.000e-001 5.384e-005 5.833e-006 
1.940e-005 1.960e+006 1.094e+011 1.000e-001 4.701e-004 5.838e-006 
1.944e-005 1.964e+006 1.094e+011 1.000e-001 4.396e-004 5.857e-006 
1.948e-005 1.970e+006 1.094e+011 1.000e-001 3.024e-004 5.859e-006 
1.953e-005 1.975e+006 1.094e+011 1.000e-001 2.615e-004 5.868e-006 
1.957e-005 1.980e+006 1.094e+011 1.000e-001 3.437e-004 5.876e-006 
1.961e-005 1.986e+006 1.094e+011 1.000e-001 3.627e-004 5.879e-006 
1.966e-005 1.991e+006 1.093e+011 1.000e-001 3.867e-004 5.882e-006 
1.970e-005 1.997e+006 1.094e+011 1.000e-001 2.311e-004 5.888e-006 
1.974e-005 2.003e+006 1.094e+011 1.000e-001 3.959e-004 5.891e-006 
1.979e-005 2.006e+006 1.094e+011 1.000e-001 4.668e-004 5.909e-006 
1.983e-005 2.010e+006 1.095e+011 1.000e-001 6.201e-004 5.929e-006 
1.987e-005 2.017e+006 1.095e+011 1.000e-001 6.930e-004 5.925e-006 
1.992e-005 2.022e+006 1.095e+011 1.000e-001 4.356e-004 5.929e-006 
1.996e-005 2.024e+006 1.096e+011 1.000e-001 4.949e-004 5.958e-006 
2.000e-005 2.029e+006 1.096e+011 1.000e-001 3.460e-004 5.970e-006 
2.004e-005 2.034e+006 1.096e+011 1.000e-001 4.565e-004 5.976e-006 
2.009e-005 2.039e+006 1.096e+011 1.000e-001 4.359e-004 5.984e-006 
2.013e-005 2.045e+006 1.096e+011 1.000e-001 4.913e-004 5.985e-006 
2.017e-005 2.051e+006 1.096e+011 1.000e-001 4.661e-004 5.989e-006 
2.022e-005 2.057e+006 1.096e+011 1.000e-001 5.156e-004 5.992e-006 
2.026e-005 2.061e+006 1.096e+011 1.000e-001 4.186e-004 6.006e-006 
2.030e-005 2.066e+006 1.097e+011 1.000e-001 4.267e-004 6.014e-006 
2.035e-005 2.070e+006 1.097e+011 1.000e-001 3.067e-004 6.031e-006 
2.039e-005 2.075e+006 1.097e+011 1.000e-001 4.716e-004 6.036e-006 
2.043e-005 2.081e+006 1.097e+011 1.000e-001 4.711e-004 6.039e-006 
2.048e-005 2.088e+006 1.097e+011 1.000e-001 4.506e-004 6.036e-006 
2.052e-005 2.093e+006 1.097e+011 1.000e-001 4.785e-004 6.044e-006 
2.056e-005 2.098e+006 1.097e+011 1.000e-001 4.848e-004 6.052e-006 
2.061e-005 2.104e+006 1.097e+011 1.000e-001 4.351e-004 6.054e-006 
2.065e-005 2.109e+006 1.097e+011 1.000e-001 3.921e-004 6.061e-006 
2.069e-005 2.114e+006 1.097e+011 1.000e-001 2.051e-004 6.068e-006 
2.074e-005 2.119e+006 1.097e+011 1.000e-001 2.814e-004 6.080e-006 
2.078e-005 2.124e+006 1.097e+011 1.000e-001 2.434e-004 6.090e-006 
2.082e-005 2.129e+006 1.097e+011 1.000e-001 2.727e-004 6.094e-006 
2.087e-005 2.135e+006 1.097e+011 1.000e-001 1.921e-004 6.098e-006 
2.091e-005 2.141e+006 1.097e+011 1.000e-001 2.354e-004 6.102e-006 
2.095e-005 2.147e+006 1.097e+011 1.000e-001 1.512e-004 6.101e-006 
2.100e-005 2.150e+006 1.097e+011 1.000e-001 2.550e-004 6.125e-006 
2.104e-005 2.155e+006 1.097e+011 1.000e-001 5.039e-005 6.136e-006 
2.108e-005 2.160e+006 1.098e+011 1.000e-001 6.332e-005 6.142e-006 
2.112e-005 2.165e+006 1.097e+011 1.000e-001 2.894e-004 6.152e-006 
2.117e-005 2.171e+006 1.098e+011 1.000e-001 2.328e-004 6.155e-006 
2.121e-005 2.177e+006 1.097e+011 1.000e-001 1.991e-004 6.155e-006 
2.125e-005 2.182e+006 1.097e+011 1.000e-001 8.990e-005 6.160e-006 
2.130e-005 2.188e+006 1.097e+011 1.000e-001 6.176e-005 6.161e-006 
2.134e-005 2.192e+006 1.098e+011 1.000e-001 3.782e-005 6.181e-006 
2.138e-005 2.198e+006 1.098e+011 1.000e-001 2.056e-004 6.183e-006 
2.143e-005 2.202e+006 1.098e+011 1.000e-001 1.463e-004 6.194e-006 
2.147e-005 2.209e+006 1.098e+011 1.000e-001 4.267e-005 6.195e-006 
2.151e-005 2.214e+006 1.098e+011 1.000e-001 1.749e-004 6.200e-006 
2.156e-005 2.219e+006 1.098e+011 1.000e-001 6.094e-005 6.211e-006 
2.160e-005 2.224e+006 1.098e+011 1.000e-001 1.405e-004 6.220e-006 
2.164e-005 2.229e+006 1.098e+011 1.000e-001 2.124e-004 6.228e-006 
2.169e-005 2.234e+006 1.098e+011 1.000e-001 4.743e-005 6.233e-006 
2.173e-005 2.239e+006 1.098e+011 1.000e-001 9.345e-005 6.241e-006 
2.177e-005 2.244e+006 1.098e+011 1.000e-001 1.104e-004 6.251e-006 
2.182e-005 2.249e+006 1.098e+011 1.000e-001 2.030e-005 6.260e-006 
2.186e-005 2.255e+006 1.098e+011 1.000e-001 6.198e-005 6.264e-006 
2.190e-005 2.261e+006 1.098e+011 1.000e-001 1.307e-004 6.265e-006 
2.195e-005 2.267e+006 1.098e+011 1.000e-001 7.308e-005 6.267e-006 
2.199e-005 2.273e+006 1.098e+011 1.000e-001 4.612e-005 6.269e-006 
2.203e-005 2.277e+006 1.098e+011 1.000e-001 3.236e-005 6.280e-006 
2.208e-005 2.282e+006 1.098e+011 1.000e-001 1.836e-005 6.290e-006 
2.212e-005 2.287e+006 1.098e+011 1.000e-001 7.159e-006 6.299e-006 
2.216e-005 2.292e+006 1.098e+011 1.000e-001 1.311e-004 6.310e-006 
2.220e-005 2.297e+006 1.099e+011 1.000e-001 2.297e-004 6.318e-006 
2.225e-005 2.303e+006 1.099e+011 1.000e-001 1.638e-004 6.322e-006 
2.229e-005 2.308e+006 1.099e+011 1.000e-001 4.065e-006 6.325e-006 
2.233e-005 2.315e+006 1.098e+011 1.000e-001 4.600e-005 6.325e-006 
2.238e-005 2.319e+006 1.099e+011 1.000e-001 2.822e-005 6.338e-006 
2.242e-005 2.324e+006 1.099e+011 1.000e-001 2.035e-004 6.347e-006 
2.246e-005 2.328e+006 1.098e+011 1.000e-001 5.623e-005 6.359e-006 
2.251e-005 2.333e+006 1.098e+011 1.000e-001 5.705e-005 6.372e-006 
2.255e-005 2.338e+006 1.098e+011 1.000e-001 4.158e-005 6.379e-006 
2.259e-005 2.342e+006 1.098e+011 1.000e-001 1.775e-004 6.393e-006 
2.264e-005 2.347e+006 1.098e+011 1.000e-001 3.498e-005 6.405e-006 
2.268e-005 2.351e+006 1.098e+011 1.000e-001 1.195e-005 6.416e-006 
2.272e-005 2.357e+006 1.098e+011 1.000e-001 6.078e-006 6.421e-006 
2.277e-005 2.363e+006 1.098e+011 1.000e-001 4.342e-005 6.425e-006 
2.281e-005 2.368e+006 1.098e+011 1.000e-001 5.525e-005 6.430e-006 
2.285e-005 2.374e+006 1.099e+011 1.000e-001 1.089e-004 6.435e-006 
2.290e-005 2.380e+006 1.098e+011 1.000e-001 2.971e-005 6.436e-006 
2.294e-005 2.385e+006 1.099e+011 1.000e-001 7.047e-005 6.446e-006 
2.298e-005 2.390e+006 1.100e+011 1.000e-001 7.603e-005 6.454e-006 
2.303e-005 2.395e+006 1.100e+011 1.000e-001 8.478e-005 6.461e-006 
2.307e-005 2.400e+006 1.100e+011 1.000e-001 2.785e-004 6.466e-006 
2.311e-005 2.406e+006 1.099e+011 1.000e-001 2.328e-004 6.471e-006 
2.316e-005 2.410e+006 1.100e+011 1.000e-001 7.394e-004 6.485e-006 
2.320e-005 2.416e+006 1.100e+011 1.000e-001 3.383e-004 6.490e-006 
2.324e-005 2.422e+006 1.100e+011 1.000e-001 3.041e-004 6.489e-006 
2.328e-005 2.426e+006 1.100e+011 1.000e-001 2.540e-004 6.508e-006 
2.333e-005 2.431e+006 1.100e+011 1.000e-001 2.158e-004 6.511e-006 
2.337e-005 2.437e+006 1.100e+011 1.000e-001 2.721e-004 6.518e-006 
2.341e-005 2.442e+006 1.100e+011 1.000e-001 1.021e-004 6.522e-006 
2.346e-005 2.448e+006 1.100e+011 1.000e-001 3.634e-004 6.525e-006 
2.350e-005 2.453e+006 1.100e+011 1.000e-001 4.301e-004 6.536e-006 
2.354e-005 2.458e+006 1.100e+011 1.000e-001 1.899e-004 6.541e-006 
2.359e-005 2.463e+006 1.099e+011 1.000e-001 4.973e-004 6.549e-006 
2.363e-005 2.467e+006 1.099e+011 1.000e-001 3.102e-004 6.565e-006 
2.367e-005 2.473e+006 1.099e+011 1.000e-001 3.612e-004 6.572e-006 
2.372e-005 2.478e+006 1.099e+011 1.000e-001 2.692e-004 6.578e-006 
2.376e-005 2.483e+006 1.099e+011 1.000e-001 6.041e-004 6.586e-006 
2.380e-005 2.488e+006 1.100e+011 1.000e-001 6.017e-004 6.596e-006 
2.385e-005 2.493e+006 1.100e+011 1.000e-001 5.161e-004 6.605e-006 
2.389e-005 2.497e+006 1.100e+011 1.000e-001 3.522e-004 6.617e-006 
2.393e-005 2.502e+006 1.099e+011 1.000e-001 4.189e-004 6.628e-006 
2.398e-005 2.507e+006 1.100e+011 1.000e-001 3.803e-004 6.638e-006 
2.402e-005 2.513e+006 1.099e+011 1.000e-001 3.700e-004 6.641e-006 
2.406e-005 2.518e+006 1.100e+011 1.000e-001 4.667e-004 6.644e-006 
2.411e-005 2.524e+006 1.100e+011 1.000e-001 4.980e-004 6.648e-006 
2.415e-005 2.528e+006 1.099e+011 1.000e-001 6.123e-004 6.666e-006 
2.419e-005 2.532e+006 1.100e+011 1.000e-001 6.642e-004 6.682e-006 
2.424e-005 2.537e+006 1.099e+011 1.000e-001 7.070e-004 6.690e-006 
2.428e-005 2.542e+006 1.100e+011 1.000e-001 6.833e-004 6.697e-006 
2.432e-005 2.548e+006 1.099e+011 1.000e-001 6.138e-004 6.701e-006 
2.436e-005 2.557e+006 1.099e+011 1.000e-001 4.151e-004 6.682e-006 
2.441e-005 2.560e+006 1.099e+011 1.000e-001 2.210e-004 6.698e-006 
2.445e-005 2.566e+006 1.099e+011 1.000e-001 4.149e-004 6.707e-006 
2.449e-005 2.571e+006 1.099e+011 1.000e-001 4.675e-004 6.711e-006 
2.454e-005 2.576e+006 1.099e+011 1.000e-001 3.363e-004 6.720e-006 
2.458e-005 2.580e+006 1.099e+011 1.000e-001 1.167e-003 6.738e-006 
2.462e-005 2.585e+006 1.099e+011 1.000e-001 1.293e-003 6.747e-006 
2.467e-005 2.590e+006 1.099e+011 1.000e-001 1.203e-003 6.756e-006 
2.471e-005 2.594e+006 1.099e+011 1.000e-001 1.225e-003 6.769e-006 
2.475e-005 2.599e+006 1.099e+011 1.000e-001 1.193e-003 6.777e-006 
2.480e-005 2.604e+006 1.099e+011 1.000e-001 1.231e-003 6.787e-006 
2.484e-005 2.610e+006 1.099e+011 1.000e-001 1.207e-003 6.790e-006 
2.488e-005 2.615e+006 1.099e+011 1.000e-001 1.203e-003 6.798e-006 
2.493e-005 2.621e+006 1.099e+011 1.000e-001 1.221e-003 6.796e-006 
2.497e-005 2.625e+006 1.099e+011 1.000e-001 1.194e-003 6.811e-006 
2.501e-005 2.630e+006 1.099e+011 1.000e-001 1.152e-003 6.821e-006 
2.506e-005 2.635e+006 1.099e+011 1.000e-001 1.138e-003 6.830e-006 
2.510e-005 2.641e+006 1.099e+011 1.000e-001 1.194e-003 6.833e-006 
2.514e-005 2.645e+006 1.099e+011 1.000e-001 1.120e-003 6.849e-006 
2.519e-005 2.649e+006 1.100e+011 1.000e-001 1.186e-003 6.862e-006 
2.523e-005 2.651e+006 1.101e+011 1.000e-001 7.104e-004 6.892e-006 
2.527e-005 2.656e+006 1.100e+011 1.000e-001 5.628e-004 6.901e-006 
2.532e-005 2.661e+006 1.101e+011 1.000e-001 6.279e-004 6.909e-006 
2.536e-005 2.667e+006 1.101e+011 1.000e-001 5.099e-004 6.914e-006 
2.540e-005 2.672e+006 1.101e+011 1.000e-001 6.259e-004 6.920e-006 
2.544e-005 2.677e+006 1.101e+011 1.000e-001 6.238e-004 6.927e-006 
2.549e-005 2.682e+006 1.101e+011 1.000e-001 6.674e-004 6.936e-006 
2.553e-005 2.686e+006 1.101e+011 1.000e-001 7.908e-004 6.951e-006 
2.557e-005 2.691e+006 1.101e+011 1.000e-001 6.689e-004 6.961e-006 
2.562e-005 2.696e+006 1.101e+011 1.000e-001 6.869e-004 6.973e-006 
2.566e-005 2.700e+006 1.101e+011 1.000e-001 7.366e-004 6.983e-006 
2.570e-005 2.706e+006 1.101e+011 1.000e-001 7.732e-004 6.989e-006 
2.575e-005 2.711e+006 1.101e+011 1.000e-001 7.907e-004 6.996e-006 
2.579e-005 2.685e+006 1.101e+011 1.000e-001 9.296e-004 7.220e-006 
2.583e-005 2.673e+006 1.102e+011 1.000e-001 9.570e-004 7.349e-006 
2.588e-005 2.677e+006 1.102e+011 1.000e-001 6.553e-004 7.363e-006 
2.592e-005 2.682e+006 1.102e+011 1.000e-001 9.016e-004 7.369e-006 
2.596e-005 2.684e+006 1.102e+011 1.000e-001 8.006e-004 7.401e-006 
2.601e-005 2.687e+006 1.102e+011 1.000e-001 7.876e-004 7.418e-006 
2.605e-005 2.692e+006 1.102e+011 1.000e-001 6.766e-004 7.431e-006 
2.609e-005 2.696e+006 1.102e+011 1.000e-001 6.082e-004 7.443e-006 
2.614e-005 2.701e+006 1.102e+011 1.000e-001 3.335e-004 7.458e-006 
2.618e-005 2.705e+006 1.102e+011 1.000e-001 2.290e-004 7.470e-006 
2.622e-005 2.701e+006 1.100e+011 1.000e-001 8.888e-004 7.538e-006 
2.627e-005 2.707e+006 1.100e+011 1.000e-001 7.336e-004 7.541e-006 
2.631e-005 2.712e+006 1.100e+011 1.000e-001 9.795e-004 7.551e-006 
2.635e-005 2.716e+006 1.100e+011 1.000e-001 9.173e-004 7.567e-006 
2.640e-005 2.719e+006 1.100e+011 1.000e-001 9.722e-004 7.586e-006 
2.644e-005 2.724e+006 1.100e+011 1.000e-001 1.040e-003 7.596e-006 
2.648e-005 2.728e+006 1.101e+011 1.000e-001 1.106e-003 7.611e-006 
2.652e-005 2.733e+006 1.100e+011 1.000e-001 1.092e-003 7.625e-006 
2.657e-005 2.738e+006 1.101e+011 1.000e-001 8.843e-004 7.634e-006 
2.661e-005 2.742e+006 1.101e+011 1.000e-001 9.191e-004 7.646e-006 
2.665e-005 2.748e+006 1.101e+011 1.000e-001 8.875e-004 7.645e-006 
2.670e-005 2.753e+006 1.101e+011 1.000e-001 1.086e-003 7.654e-006 
2.674e-005 2.758e+006 1.101e+011 1.000e-001 1.007e-003 7.663e-006 
2.678e-005 2.763e+006 1.101e+011 1.000e-001 1.076e-003 7.672e-006 
2.683e-005 2.767e+006 1.101e+011 1.000e-001 1.060e-003 7.689e-006 
2.687e-005 2.771e+006 1.101e+011 1.000e-001 9.568e-004 7.701e-006 
2.691e-005 2.776e+006 1.101e+011 1.000e-001 9.566e-004 7.711e-006 
2.696e-005 2.782e+006 1.101e+011 1.000e-001 1.108e-003 7.713e-006 
2.700e-005 2.787e+006 1.101e+011 1.000e-001 9.708e-004 7.723e-006 
2.704e-005 2.792e+006 1.101e+011 1.000e-001 1.135e-003 7.734e-006 
2.709e-005 2.796e+006 1.101e+011 1.000e-001 1.113e-003 7.747e-006 
2.713e-005 2.800e+006 1.102e+011 1.000e-001 1.197e-003 7.761e-006 
2.717e-005 2.805e+006 1.102e+011 1.000e-001 1.212e-003 7.770e-006 
2.722e-005 2.810e+006 1.101e+011 1.000e-001 1.197e-003 7.777e-006 
2.726e-005 2.815e+006 1.101e+011 1.000e-001 1.197e-003 7.787e-006 
2.730e-005 2.820e+006 1.102e+011 1.000e-001 1.028e-003 7.797e-006 
2.735e-005 2.824e+006 1.102e+011 1.000e-001 1.174e-003 7.815e-006 
2.739e-005 2.829e+006 1.102e+011 1.000e-001 1.177e-003 7.824e-006 
2.743e-005 2.834e+006 1.102e+011 1.000e-001 1.054e-003 7.829e-006 
2.748e-005 2.840e+006 1.102e+011 1.000e-001 1.173e-003 7.833e-006 
2.752e-005 2.844e+006 1.102e+011 1.000e-001 1.037e-003 7.848e-006 
2.756e-005 2.849e+006 1.102e+011 1.000e-001 1.074e-003 7.854e-006 
2.760e-005 2.854e+006 1.101e+011 1.000e-001 5.429e-004 7.863e-006 
2.765e-005 2.858e+006 1.101e+011 1.000e-001 4.049e-004 7.879e-006 
2.769e-005 2.864e+006 1.101e+011 1.000e-001 4.584e-004 7.886e-006 
2.773e-005 2.868e+006 1.102e+011 1.000e-001 5.418e-004 7.898e-006 
2.778e-005 2.874e+006 1.101e+011 1.000e-001 1.161e-003 7.900e-006 
2.782e-005 2.865e+006 1.102e+011 1.000e-001 1.289e-003 8.006e-006 
2.786e-005 2.858e+006 1.102e+011 1.000e-001 8.662e-004 8.093e-006 
2.791e-005 2.860e+006 1.102e+011 1.000e-001 1.016e-003 8.125e-006 
2.795e-005 2.866e+006 1.102e+011 1.000e-001 1.006e-003 8.128e-006 
2.799e-005 2.870e+006 1.102e+011 1.000e-001 7.982e-004 8.141e-006 
2.804e-005 2.875e+006 1.102e+011 1.000e-001 9.231e-004 8.151e-006 
2.808e-005 2.879e+006 1.103e+011 1.000e-001 9.081e-004 8.167e-006 
2.812e-005 2.883e+006 1.102e+011 1.000e-001 9.199e-004 8.182e-006 
2.817e-005 2.883e+006 1.103e+011 1.000e-001 9.966e-004 8.226e-006 
2.821e-005 2.882e+006 1.102e+011 1.000e-001 8.410e-004 8.273e-006 
2.825e-005 2.886e+006 1.103e+011 1.000e-001 8.903e-004 8.293e-006 
2.830e-005 2.890e+006 1.103e+011 1.000e-001 9.124e-004 8.306e-006 
2.834e-005 2.893e+006 1.103e+011 1.000e-001 9.109e-004 8.327e-006 
2.838e-005 2.898e+006 1.103e+011 1.000e-001 7.643e-004 8.337e-006 
2.843e-005 2.903e+006 1.103e+011 1.000e-001 9.922e-004 8.349e-006 
2.847e-005 2.907e+006 1.103e+011 1.000e-001 9.086e-004 8.363e-006 
2.851e-005 2.910e+006 1.103e+011 1.000e-001 9.006e-004 8.387e-006 
2.856e-005 2.915e+006 1.103e+011 1.000e-001 9.135e-004 8.392e-006 
2.860e-005 2.920e+006 1.103e+011 1.000e-001 8.917e-004 8.399e-006 
2.864e-005 2.925e+006 1.103e+011 1.000e-001 8.852e-004 8.407e-006 
2.868e-005 2.929e+006 1.103e+011 1.000e-001 9.080e-004 8.423e-006 
2.873e-005 2.929e+006 1.103e+011 1.000e-001 1.019e-003 8.466e-006 
2.877e-005 2.932e+006 1.104e+011 1.000e-001 9.616e-004 8.494e-006 
2.881e-005 2.934e+006 1.104e+011 1.000e-001 1.011e-003 8.519e-006 
2.886e-005 2.939e+006 1.104e+011 1.000e-001 1.058e-003 8.533e-006 
2.890e-005 2.861e+006 1.097e+011 1.000e-001 8.830e-004 9.113e-006 
2.894e-005 2.864e+006 1.097e+011 1.000e-001 9.597e-005 9.133e-006 
2.899e-005 2.869e+006 1.097e+011 1.000e-001 2.060e-004 9.146e-006 
2.903e-005 2.872e+006 1.097e+011 1.000e-001 3.981e-004 9.164e-006 
2.907e-005 2.877e+006 1.097e+011 1.000e-001 3.118e-004 9.178e-006 
2.912e-005 2.881e+006 1.097e+011 1.000e-001 3.010e-004 9.193e-006 
2.916e-005 2.884e+006 1.098e+011 1.000e-001 1.269e-004 9.210e-006 
2.920e-005 2.887e+006 1.098e+011 1.000e-001 3.581e-004 9.235e-006 
2.925e-005 2.890e+006 1.098e+011 1.000e-001 3.010e-004 9.259e-006 
2.929e-005 2.894e+006 1.098e+011 1.000e-001 2.791e-004 9.275e-006 
2.933e-005 2.897e+006 1.098e+011 1.000e-001 3.513e-004 9.293e-006 
2.938e-005 2.901e+006 1.098e+011 1.000e-001 1.637e-004 9.314e-006 
2.942e-005 2.903e+006 1.099e+011 1.000e-001 1.490e-004 9.338e-006 
2.946e-005 2.901e+006 1.099e+011 1.000e-001 2.315e-004 9.398e-006 
2.951e-005 2.903e+006 1.099e+011 1.000e-001 2.682e-004 9.429e-006 
2.955e-005 2.906e+006 1.099e+011 1.000e-001 2.595e-004 9.448e-006 
2.959e-005 2.911e+006 1.099e+011 1.000e-001 1.660e-004 9.458e-006 
2.964e-005 2.914e+006 1.099e+011 1.000e-001 3.309e-005 9.477e-006 
2.968e-005 2.918e+006 1.099e+011 1.000e-001 2.918e-004 9.497e-006 
2.972e-005 2.922e+006 1.100e+011 1.000e-001 3.820e-004 9.511e-006 
2.976e-005 2.928e+006 1.099e+011 1.000e-001 1.119e-004 9.516e-006 
2.981e-005 2.931e+006 1.099e+011 1.000e-001 2.230e-004 9.535e-006 
2.985e-005 2.936e+006 1.100e+011 1.000e-001 1.921e-004 9.545e-006 
2.989e-005 2.926e+006 1.098e+011 1.000e-001 1.775e-005 9.660e-006 
2.994e-005 2.913e+006 1.100e+011 1.000e-001 9.966e-005 9.788e-006 
2.998e-005 2.910e+006 1.102e+011 1.000e-001 5.091e-004 9.855e-006 
3.002e-005 2.909e+006 1.102e+011 1.000e-001 7.366e-004 9.901e-006 
3.007e-005 2.910e+006 1.102e+011 1.000e-001 7.217e-004 9.938e-006 
3.011e-005 2.913e+006 1.102e+011 1.000e-001 6.079e-004 9.961e-006 
3.015e-005 2.917e+006 1.102e+011 1.000e-001 7.367e-004 9.978e-006 
3.020e-005 2.919e+006 1.102e+011 1.000e-001 3.944e-004 1.000e-005 
3.024e-005 2.923e+006 1.103e+011 1.000e-001 4.141e-004 1.002e-005 
3.028e-005 2.925e+006 1.103e+011 1.000e-001 3.305e-004 1.005e-005 
