# Supplementary material for: Strain rate dependency of dislocation plasticity
Source: Nat Commun. 2021 Mar 23;12:1845. doi: 10.1038/s41467-021-21939-1 (PMC7988163; doi:10.1038/s41467-021-21939-1)
Supplement: Supplementary file 3 — Supplementary Data 1 [file 41467_2021_21939_MOESM3_ESM.zip › Supplementary Data 1/DDDSimulationSet1/StrainRate=1e-1s-1/InitialDislocationDensity=1.4e10m-2.dat]

#strain(1), stress(Pa), dislocation density(m-2), strain rate(s-1), mean dislocation velocity(km/s), plastic strain(1)
3.337e-008 6.487e+003 1.357e+010 1.000e-001 3.245e-003 1.150e-008 
6.676e-008 9.505e+003 1.344e+010 1.000e-001 1.115e-002 1.004e-009 
1.001e-007 1.749e+004 1.343e+010 1.000e-001 7.806e-003 2.086e-008 
1.335e-007 3.300e+004 1.331e+010 1.000e-001 1.193e-002 9.475e-008 
1.669e-007 4.442e+004 1.317e+010 1.000e-001 2.318e-003 1.404e-007 
2.003e-007 5.075e+004 1.316e+010 1.000e-001 1.502e-003 1.507e-007 
2.337e-007 5.110e+004 1.307e+010 1.000e-001 3.197e-003 1.198e-007 
2.670e-007 5.051e+004 1.301e+010 1.000e-001 2.578e-003 8.234e-008 
3.004e-007 4.996e+004 1.300e+010 1.000e-001 2.161e-003 4.513e-008 
3.338e-007 5.378e+004 1.299e+010 1.000e-001 2.000e-003 3.819e-008 
3.672e-007 5.894e+004 1.299e+010 1.000e-001 2.204e-003 4.049e-008 
4.006e-007 6.384e+004 1.299e+010 1.000e-001 2.310e-003 4.101e-008 
4.339e-007 6.831e+004 1.299e+010 1.000e-001 2.295e-003 3.850e-008 
4.673e-007 7.235e+004 1.299e+010 1.000e-001 2.242e-003 3.311e-008 
5.007e-007 7.616e+004 1.299e+010 1.000e-001 2.426e-003 2.604e-008 
5.341e-007 7.982e+004 1.299e+010 1.000e-001 2.573e-003 1.797e-008 
5.675e-007 8.342e+004 1.299e+010 1.000e-001 2.612e-003 9.516e-009 
6.009e-007 8.703e+004 1.299e+010 1.000e-001 2.454e-003 1.125e-009 
6.342e-007 9.061e+004 1.299e+010 1.000e-001 2.297e-003 7.488e-009 
6.676e-007 9.410e+004 1.299e+010 1.000e-001 2.377e-003 1.679e-008 
7.010e-007 9.756e+004 1.299e+010 1.000e-001 2.395e-003 2.622e-008 
7.344e-007 1.010e+005 1.299e+010 1.000e-001 2.303e-003 3.556e-008 
7.678e-007 1.046e+005 1.299e+010 1.000e-001 2.212e-003 4.420e-008 
8.011e-007 1.083e+005 1.299e+010 1.000e-001 2.361e-003 5.229e-008 
8.345e-007 1.119e+005 1.300e+010 1.000e-001 2.303e-003 6.043e-008 
8.679e-007 1.157e+005 1.300e+010 1.000e-001 2.076e-003 6.783e-008 
9.013e-007 1.195e+005 1.300e+010 1.000e-001 2.171e-003 7.489e-008 
9.347e-007 1.234e+005 1.300e+010 1.000e-001 2.057e-003 8.137e-008 
9.680e-007 1.273e+005 1.300e+010 1.000e-001 2.300e-003 8.744e-008 
1.001e-006 1.314e+005 1.300e+010 1.000e-001 2.274e-003 9.270e-008 
1.035e-006 1.355e+005 1.300e+010 1.000e-001 2.247e-003 9.785e-008 
1.068e-006 1.396e+005 1.300e+010 1.000e-001 2.314e-003 1.027e-007 
1.102e-006 1.437e+005 1.300e+010 1.000e-001 2.213e-003 1.075e-007 
1.135e-006 1.479e+005 1.300e+010 1.000e-001 2.286e-003 1.118e-007 
1.168e-006 1.522e+005 1.300e+010 1.000e-001 2.446e-003 1.160e-007 
1.202e-006 1.564e+005 1.300e+010 1.000e-001 2.257e-003 1.198e-007 
1.235e-006 1.607e+005 1.300e+010 1.000e-001 2.318e-003 1.239e-007 
1.268e-006 1.649e+005 1.300e+010 1.000e-001 2.261e-003 1.276e-007 
1.302e-006 1.692e+005 1.300e+010 1.000e-001 2.148e-003 1.314e-007 
1.335e-006 1.734e+005 1.300e+010 1.000e-001 2.250e-003 1.356e-007 
1.369e-006 1.777e+005 1.300e+010 1.000e-001 2.274e-003 1.397e-007 
1.402e-006 1.820e+005 1.300e+010 1.000e-001 2.221e-003 1.433e-007 
1.435e-006 1.863e+005 1.300e+010 1.000e-001 2.333e-003 1.470e-007 
1.469e-006 1.906e+005 1.300e+010 1.000e-001 2.332e-003 1.506e-007 
1.502e-006 1.949e+005 1.300e+010 1.000e-001 2.083e-003 1.541e-007 
1.536e-006 1.992e+005 1.300e+010 1.000e-001 2.258e-003 1.576e-007 
1.569e-006 2.035e+005 1.300e+010 1.000e-001 2.228e-003 1.612e-007 
1.602e-006 2.079e+005 1.300e+010 1.000e-001 2.326e-003 1.641e-007 
1.636e-006 2.123e+005 1.300e+010 1.000e-001 2.372e-003 1.673e-007 
1.669e-006 2.166e+005 1.300e+010 1.000e-001 2.370e-003 1.707e-007 
1.702e-006 2.210e+005 1.300e+010 1.000e-001 2.446e-003 1.742e-007 
1.736e-006 2.252e+005 1.300e+010 1.000e-001 2.412e-003 1.779e-007 
1.769e-006 2.296e+005 1.300e+010 1.000e-001 2.361e-003 1.814e-007 
1.803e-006 2.339e+005 1.300e+010 1.000e-001 2.316e-003 1.849e-007 
1.836e-006 2.382e+005 1.300e+010 1.000e-001 2.372e-003 1.885e-007 
1.869e-006 2.425e+005 1.300e+010 1.000e-001 2.253e-003 1.917e-007 
1.903e-006 2.469e+005 1.300e+010 1.000e-001 2.426e-003 1.950e-007 
1.936e-006 2.512e+005 1.300e+010 1.000e-001 2.314e-003 1.983e-007 
1.969e-006 2.556e+005 1.300e+010 1.000e-001 2.494e-003 2.017e-007 
2.003e-006 2.599e+005 1.300e+010 1.000e-001 2.455e-003 2.052e-007 
2.036e-006 2.642e+005 1.300e+010 1.000e-001 2.530e-003 2.087e-007 
2.070e-006 2.686e+005 1.300e+010 1.000e-001 2.286e-003 2.120e-007 
2.103e-006 2.729e+005 1.300e+010 1.000e-001 2.322e-003 2.152e-007 
2.136e-006 2.773e+005 1.300e+010 1.000e-001 2.324e-003 2.183e-007 
2.170e-006 2.817e+005 1.301e+010 1.000e-001 2.317e-003 2.216e-007 
2.203e-006 2.860e+005 1.301e+010 1.000e-001 2.448e-003 2.247e-007 
2.237e-006 2.904e+005 1.301e+010 1.000e-001 2.407e-003 2.279e-007 
2.270e-006 2.852e+005 1.297e+010 1.000e-001 2.537e-003 2.975e-007 
2.303e-006 2.851e+005 1.296e+010 1.000e-001 2.596e-003 3.311e-007 
2.337e-006 2.879e+005 1.296e+010 1.000e-001 2.563e-003 3.455e-007 
2.370e-006 2.914e+005 1.296e+010 1.000e-001 2.337e-003 3.544e-007 
2.403e-006 2.947e+005 1.296e+010 1.000e-001 2.492e-003 3.653e-007 
2.437e-006 2.984e+005 1.296e+010 1.000e-001 2.528e-003 3.727e-007 
2.470e-006 3.024e+005 1.296e+010 1.000e-001 2.328e-003 3.789e-007 
2.504e-006 3.065e+005 1.296e+010 1.000e-001 2.456e-003 3.837e-007 
2.537e-006 3.107e+005 1.296e+010 1.000e-001 2.406e-003 3.880e-007 
2.570e-006 3.150e+005 1.297e+010 1.000e-001 2.383e-003 3.915e-007 
2.604e-006 3.194e+005 1.297e+010 1.000e-001 2.514e-003 3.947e-007 
2.637e-006 3.238e+005 1.297e+010 1.000e-001 2.405e-003 3.978e-007 
2.670e-006 3.281e+005 1.297e+010 1.000e-001 2.428e-003 4.013e-007 
2.704e-006 3.324e+005 1.297e+010 1.000e-001 2.341e-003 4.045e-007 
2.737e-006 3.368e+005 1.297e+010 1.000e-001 2.442e-003 4.077e-007 
2.771e-006 3.412e+005 1.297e+010 1.000e-001 2.434e-003 4.108e-007 
2.804e-006 3.456e+005 1.297e+010 1.000e-001 2.407e-003 4.137e-007 
2.837e-006 3.500e+005 1.297e+010 1.000e-001 2.348e-003 4.168e-007 
2.871e-006 3.544e+005 1.297e+010 1.000e-001 2.326e-003 4.197e-007 
2.904e-006 3.588e+005 1.297e+010 1.000e-001 2.401e-003 4.227e-007 
2.938e-006 3.632e+005 1.297e+010 1.000e-001 2.418e-003 4.256e-007 
2.971e-006 3.676e+005 1.297e+010 1.000e-001 2.283e-003 4.286e-007 
3.004e-006 3.720e+005 1.297e+010 1.000e-001 2.273e-003 4.313e-007 
3.038e-006 3.763e+005 1.297e+010 1.000e-001 2.535e-003 4.347e-007 
3.071e-006 3.807e+005 1.297e+010 1.000e-001 2.410e-003 4.378e-007 
3.104e-006 3.851e+005 1.297e+010 1.000e-001 2.515e-003 4.408e-007 
3.138e-006 3.895e+005 1.297e+010 1.000e-001 2.794e-003 4.439e-007 
3.171e-006 3.938e+005 1.297e+010 1.000e-001 2.366e-003 4.472e-007 
3.205e-006 3.982e+005 1.297e+010 1.000e-001 2.346e-003 4.504e-007 
3.238e-006 4.026e+005 1.297e+010 1.000e-001 2.452e-003 4.531e-007 
3.271e-006 4.070e+005 1.297e+010 1.000e-001 2.383e-003 4.560e-007 
3.305e-006 4.114e+005 1.297e+010 1.000e-001 2.509e-003 4.593e-007 
3.338e-006 4.158e+005 1.297e+010 1.000e-001 2.507e-003 4.625e-007 
3.371e-006 4.202e+005 1.297e+010 1.000e-001 2.490e-003 4.653e-007 
3.405e-006 4.246e+005 1.297e+010 1.000e-001 2.596e-003 4.682e-007 
3.438e-006 4.290e+005 1.297e+010 1.000e-001 2.675e-003 4.711e-007 
3.472e-006 4.333e+005 1.297e+010 1.000e-001 2.808e-003 4.744e-007 
3.505e-006 4.377e+005 1.297e+010 1.000e-001 2.683e-003 4.775e-007 
3.538e-006 4.422e+005 1.297e+010 1.000e-001 2.712e-003 4.802e-007 
3.572e-006 4.466e+005 1.297e+010 1.000e-001 2.753e-003 4.830e-007 
3.605e-006 4.509e+005 1.297e+010 1.000e-001 2.715e-003 4.865e-007 
3.639e-006 4.553e+005 1.297e+010 1.000e-001 2.343e-003 4.896e-007 
3.672e-006 4.597e+005 1.297e+010 1.000e-001 2.515e-003 4.926e-007 
3.705e-006 4.641e+005 1.297e+010 1.000e-001 2.836e-003 4.953e-007 
3.739e-006 4.685e+005 1.297e+010 1.000e-001 2.755e-003 4.984e-007 
3.772e-006 4.729e+005 1.297e+010 1.000e-001 2.657e-003 5.011e-007 
3.805e-006 4.774e+005 1.297e+010 1.000e-001 2.807e-003 5.038e-007 
3.839e-006 4.817e+005 1.298e+010 1.000e-001 2.579e-003 5.069e-007 
3.872e-006 4.862e+005 1.298e+010 1.000e-001 2.692e-003 5.096e-007 
3.906e-006 4.905e+005 1.298e+010 1.000e-001 2.549e-003 5.128e-007 
3.939e-006 4.950e+005 1.298e+010 1.000e-001 2.561e-003 5.154e-007 
3.972e-006 4.994e+005 1.298e+010 1.000e-001 2.440e-003 5.181e-007 
4.006e-006 5.038e+005 1.298e+010 1.000e-001 2.390e-003 5.211e-007 
4.039e-006 5.082e+005 1.298e+010 1.000e-001 2.467e-003 5.241e-007 
4.072e-006 5.126e+005 1.298e+010 1.000e-001 2.597e-003 5.269e-007 
4.106e-006 5.170e+005 1.298e+010 1.000e-001 2.370e-003 5.299e-007 
4.139e-006 5.214e+005 1.298e+010 1.000e-001 2.314e-003 5.327e-007 
4.173e-006 5.259e+005 1.298e+010 1.000e-001 2.319e-003 5.355e-007 
4.206e-006 5.303e+005 1.298e+010 1.000e-001 2.417e-003 5.384e-007 
4.239e-006 5.347e+005 1.298e+010 1.000e-001 2.401e-003 5.412e-007 
4.273e-006 5.391e+005 1.298e+010 1.000e-001 2.412e-003 5.440e-007 
4.306e-006 5.435e+005 1.298e+010 1.000e-001 2.238e-003 5.470e-007 
4.340e-006 5.479e+005 1.298e+010 1.000e-001 2.327e-003 5.499e-007 
4.373e-006 5.523e+005 1.298e+010 1.000e-001 2.321e-003 5.526e-007 
4.406e-006 5.567e+005 1.298e+010 1.000e-001 2.313e-003 5.555e-007 
4.440e-006 5.612e+005 1.298e+010 1.000e-001 2.343e-003 5.583e-007 
4.473e-006 5.656e+005 1.298e+010 1.000e-001 2.371e-003 5.612e-007 
4.506e-006 5.700e+005 1.298e+010 1.000e-001 2.302e-003 5.642e-007 
4.540e-006 5.743e+005 1.298e+010 1.000e-001 2.222e-003 5.673e-007 
4.573e-006 5.787e+005 1.298e+010 1.000e-001 2.361e-003 5.704e-007 
4.607e-006 5.831e+005 1.298e+010 1.000e-001 2.301e-003 5.733e-007 
4.640e-006 5.876e+005 1.298e+010 1.000e-001 2.232e-003 5.760e-007 
4.673e-006 5.920e+005 1.299e+010 1.000e-001 2.337e-003 5.787e-007 
4.707e-006 5.964e+005 1.299e+010 1.000e-001 2.357e-003 5.814e-007 
4.740e-006 6.009e+005 1.299e+010 1.000e-001 2.449e-003 5.843e-007 
4.773e-006 6.053e+005 1.299e+010 1.000e-001 2.361e-003 5.872e-007 
4.807e-006 6.096e+005 1.299e+010 1.000e-001 2.392e-003 5.903e-007 
4.840e-006 6.140e+005 1.299e+010 1.000e-001 2.322e-003 5.936e-007 
4.874e-006 6.183e+005 1.299e+010 1.000e-001 2.375e-003 5.968e-007 
4.907e-006 6.227e+005 1.299e+010 1.000e-001 2.488e-003 5.998e-007 
4.940e-006 6.271e+005 1.299e+010 1.000e-001 2.476e-003 6.028e-007 
4.974e-006 6.315e+005 1.299e+010 1.000e-001 2.538e-003 6.059e-007 
5.007e-006 6.359e+005 1.299e+010 1.000e-001 2.441e-003 6.090e-007 
5.041e-006 6.403e+005 1.299e+010 1.000e-001 2.414e-003 6.119e-007 
5.074e-006 6.447e+005 1.299e+010 1.000e-001 2.408e-003 6.149e-007 
5.107e-006 6.491e+005 1.299e+010 1.000e-001 2.451e-003 6.178e-007 
5.141e-006 6.535e+005 1.299e+010 1.000e-001 2.538e-003 6.209e-007 
5.174e-006 6.579e+005 1.299e+010 1.000e-001 2.483e-003 6.240e-007 
5.207e-006 6.621e+005 1.299e+010 1.000e-001 2.391e-003 6.278e-007 
5.241e-006 6.664e+005 1.299e+010 1.000e-001 2.539e-003 6.314e-007 
5.274e-006 6.707e+005 1.299e+010 1.000e-001 2.448e-003 6.353e-007 
5.308e-006 6.749e+005 1.299e+010 1.000e-001 2.439e-003 6.396e-007 
5.341e-006 6.790e+005 1.299e+010 1.000e-001 2.574e-003 6.444e-007 
5.374e-006 6.831e+005 1.300e+010 1.000e-001 2.487e-003 6.494e-007 
5.408e-006 6.872e+005 1.300e+010 1.000e-001 2.460e-003 6.546e-007 
5.441e-006 6.912e+005 1.300e+010 1.000e-001 2.381e-003 6.602e-007 
5.474e-006 6.952e+005 1.300e+010 1.000e-001 2.353e-003 6.658e-007 
5.508e-006 6.993e+005 1.300e+010 1.000e-001 2.499e-003 6.714e-007 
5.541e-006 7.032e+005 1.300e+010 1.000e-001 2.360e-003 6.776e-007 
5.575e-006 7.072e+005 1.300e+010 1.000e-001 2.434e-003 6.836e-007 
5.608e-006 7.112e+005 1.300e+010 1.000e-001 2.675e-003 6.892e-007 
5.641e-006 7.151e+005 1.300e+010 1.000e-001 2.672e-003 6.955e-007 
5.675e-006 7.190e+005 1.300e+010 1.000e-001 2.485e-003 7.018e-007 
5.708e-006 7.228e+005 1.300e+010 1.000e-001 2.549e-003 7.088e-007 
5.742e-006 7.266e+005 1.300e+010 1.000e-001 2.512e-003 7.160e-007 
5.775e-006 7.303e+005 1.301e+010 1.000e-001 2.617e-003 7.240e-007 
5.808e-006 7.338e+005 1.301e+010 1.000e-001 2.163e-003 7.327e-007 
5.842e-006 7.373e+005 1.301e+010 1.000e-001 2.280e-003 7.422e-007 
5.875e-006 7.259e+005 1.297e+010 1.000e-001 2.247e-003 8.540e-007 
5.908e-006 7.215e+005 1.298e+010 1.000e-001 2.477e-003 9.183e-007 
5.942e-006 7.192e+005 1.298e+010 1.000e-001 2.646e-003 9.674e-007 
5.975e-006 7.188e+005 1.298e+010 1.000e-001 2.633e-003 1.004e-006 
6.009e-006 7.208e+005 1.299e+010 1.000e-001 2.674e-003 1.023e-006 
6.042e-006 7.241e+005 1.299e+010 1.000e-001 2.673e-003 1.033e-006 
6.075e-006 7.281e+005 1.299e+010 1.000e-001 2.569e-003 1.039e-006 
6.109e-006 7.323e+005 1.299e+010 1.000e-001 2.785e-003 1.044e-006 
6.142e-006 7.366e+005 1.299e+010 1.000e-001 2.621e-003 1.047e-006 
6.175e-006 7.409e+005 1.299e+010 1.000e-001 2.578e-003 1.051e-006 
6.209e-006 7.452e+005 1.299e+010 1.000e-001 2.763e-003 1.054e-006 
6.242e-006 7.495e+005 1.299e+010 1.000e-001 2.595e-003 1.058e-006 
6.276e-006 7.539e+005 1.299e+010 1.000e-001 2.588e-003 1.061e-006 
6.309e-006 7.583e+005 1.299e+010 1.000e-001 2.592e-003 1.064e-006 
6.342e-006 7.626e+005 1.299e+010 1.000e-001 2.486e-003 1.068e-006 
6.376e-006 7.670e+005 1.299e+010 1.000e-001 2.560e-003 1.071e-006 
6.409e-006 7.707e+005 1.299e+010 1.000e-001 2.142e-003 1.078e-006 
6.443e-006 7.740e+005 1.299e+010 1.000e-001 1.856e-003 1.089e-006 
6.476e-006 7.781e+005 1.299e+010 1.000e-001 2.137e-003 1.094e-006 
6.509e-006 7.825e+005 1.299e+010 1.000e-001 2.295e-003 1.097e-006 
6.543e-006 7.869e+005 1.299e+010 1.000e-001 2.253e-003 1.100e-006 
6.576e-006 7.914e+005 1.299e+010 1.000e-001 2.079e-003 1.103e-006 
6.609e-006 7.957e+005 1.299e+010 1.000e-001 2.202e-003 1.106e-006 
6.643e-006 8.000e+005 1.299e+010 1.000e-001 2.082e-003 1.110e-006 
6.676e-006 8.042e+005 1.299e+010 1.000e-001 1.937e-003 1.114e-006 
6.710e-006 8.085e+005 1.299e+010 1.000e-001 1.870e-003 1.118e-006 
6.743e-006 8.128e+005 1.299e+010 1.000e-001 1.980e-003 1.121e-006 
6.776e-006 8.172e+005 1.299e+010 1.000e-001 1.958e-003 1.124e-006 
6.810e-006 8.214e+005 1.299e+010 1.000e-001 2.071e-003 1.128e-006 
6.843e-006 8.257e+005 1.299e+010 1.000e-001 2.064e-003 1.132e-006 
6.876e-006 8.300e+005 1.299e+010 1.000e-001 2.140e-003 1.136e-006 
6.910e-006 8.342e+005 1.299e+010 1.000e-001 2.143e-003 1.140e-006 
6.943e-006 8.385e+005 1.299e+010 1.000e-001 2.237e-003 1.144e-006 
6.977e-006 8.428e+005 1.299e+010 1.000e-001 1.977e-003 1.147e-006 
7.010e-006 8.471e+005 1.299e+010 1.000e-001 2.120e-003 1.151e-006 
7.043e-006 8.513e+005 1.299e+010 1.000e-001 1.983e-003 1.155e-006 
7.077e-006 8.555e+005 1.299e+010 1.000e-001 2.240e-003 1.160e-006 
7.110e-006 8.598e+005 1.299e+010 1.000e-001 2.131e-003 1.163e-006 
7.144e-006 8.641e+005 1.299e+010 1.000e-001 2.139e-003 1.167e-006 
7.177e-006 8.684e+005 1.299e+010 1.000e-001 2.131e-003 1.170e-006 
7.210e-006 8.727e+005 1.299e+010 1.000e-001 2.038e-003 1.174e-006 
7.244e-006 8.770e+005 1.299e+010 1.000e-001 2.126e-003 1.178e-006 
7.277e-006 8.813e+005 1.299e+010 1.000e-001 2.030e-003 1.182e-006 
7.310e-006 8.856e+005 1.300e+010 1.000e-001 1.950e-003 1.185e-006 
7.344e-006 8.898e+005 1.300e+010 1.000e-001 2.094e-003 1.190e-006 
7.377e-006 8.940e+005 1.300e+010 1.000e-001 1.938e-003 1.194e-006 
7.411e-006 8.971e+005 1.299e+010 1.000e-001 1.758e-003 1.206e-006 
7.444e-006 9.015e+005 1.299e+010 1.000e-001 1.664e-003 1.208e-006 
7.477e-006 9.054e+005 1.299e+010 1.000e-001 1.742e-003 1.215e-006 
7.511e-006 9.094e+005 1.299e+010 1.000e-001 1.866e-003 1.221e-006 
7.544e-006 9.136e+005 1.299e+010 1.000e-001 1.798e-003 1.225e-006 
7.577e-006 9.178e+005 1.299e+010 1.000e-001 2.149e-003 1.230e-006 
7.611e-006 9.220e+005 1.299e+010 1.000e-001 1.792e-003 1.234e-006 
7.644e-006 9.263e+005 1.299e+010 1.000e-001 1.734e-003 1.238e-006 
7.678e-006 9.305e+005 1.299e+010 1.000e-001 1.810e-003 1.242e-006 
7.711e-006 9.347e+005 1.300e+010 1.000e-001 1.819e-003 1.246e-006 
7.744e-006 9.390e+005 1.300e+010 1.000e-001 1.759e-003 1.250e-006 
7.778e-006 9.433e+005 1.300e+010 1.000e-001 2.050e-003 1.254e-006 
7.811e-006 9.475e+005 1.300e+010 1.000e-001 1.923e-003 1.258e-006 
7.845e-006 9.517e+005 1.300e+010 1.000e-001 1.937e-003 1.262e-006 
7.878e-006 9.560e+005 1.300e+010 1.000e-001 2.019e-003 1.266e-006 
7.911e-006 9.602e+005 1.300e+010 1.000e-001 1.582e-003 1.270e-006 
7.945e-006 9.644e+005 1.300e+010 1.000e-001 2.020e-003 1.274e-006 
7.978e-006 9.686e+005 1.300e+010 1.000e-001 1.918e-003 1.278e-006 
8.011e-006 9.729e+005 1.300e+010 1.000e-001 2.158e-003 1.282e-006 
8.045e-006 9.771e+005 1.300e+010 1.000e-001 1.886e-003 1.286e-006 
8.078e-006 9.814e+005 1.300e+010 1.000e-001 1.958e-003 1.290e-006 
8.112e-006 9.856e+005 1.300e+010 1.000e-001 2.110e-003 1.295e-006 
8.145e-006 9.898e+005 1.300e+010 1.000e-001 1.924e-003 1.299e-006 
8.178e-006 9.939e+005 1.300e+010 1.000e-001 1.926e-003 1.304e-006 
8.212e-006 9.981e+005 1.300e+010 1.000e-001 2.009e-003 1.308e-006 
8.245e-006 1.002e+006 1.300e+010 1.000e-001 1.833e-003 1.312e-006 
8.278e-006 1.007e+006 1.301e+010 1.000e-001 1.715e-003 1.316e-006 
8.312e-006 1.011e+006 1.301e+010 1.000e-001 1.720e-003 1.320e-006 
8.345e-006 1.015e+006 1.301e+010 1.000e-001 1.817e-003 1.324e-006 
8.379e-006 1.019e+006 1.301e+010 1.000e-001 2.010e-003 1.328e-006 
8.412e-006 1.024e+006 1.301e+010 1.000e-001 1.867e-003 1.332e-006 
8.445e-006 1.028e+006 1.301e+010 1.000e-001 1.964e-003 1.336e-006 
8.479e-006 1.032e+006 1.301e+010 1.000e-001 2.054e-003 1.340e-006 
8.512e-006 1.036e+006 1.301e+010 1.000e-001 1.868e-003 1.344e-006 
8.546e-006 1.041e+006 1.301e+010 1.000e-001 1.923e-003 1.348e-006 
8.579e-006 1.045e+006 1.301e+010 1.000e-001 1.855e-003 1.353e-006 
8.612e-006 1.049e+006 1.301e+010 1.000e-001 1.986e-003 1.358e-006 
8.646e-006 1.053e+006 1.301e+010 1.000e-001 2.016e-003 1.362e-006 
8.679e-006 1.057e+006 1.301e+010 1.000e-001 1.964e-003 1.367e-006 
8.712e-006 1.061e+006 1.301e+010 1.000e-001 1.982e-003 1.371e-006 
8.746e-006 1.066e+006 1.302e+010 1.000e-001 2.020e-003 1.375e-006 
8.779e-006 1.070e+006 1.302e+010 1.000e-001 1.919e-003 1.379e-006 
8.813e-006 1.074e+006 1.302e+010 1.000e-001 2.019e-003 1.383e-006 
8.846e-006 1.078e+006 1.302e+010 1.000e-001 1.963e-003 1.387e-006 
8.879e-006 1.083e+006 1.302e+010 1.000e-001 1.969e-003 1.391e-006 
8.913e-006 1.087e+006 1.302e+010 1.000e-001 1.941e-003 1.395e-006 
8.946e-006 1.091e+006 1.302e+010 1.000e-001 2.045e-003 1.399e-006 
8.979e-006 1.095e+006 1.302e+010 1.000e-001 1.953e-003 1.404e-006 
9.013e-006 1.099e+006 1.302e+010 1.000e-001 2.019e-003 1.408e-006 
9.046e-006 1.104e+006 1.302e+010 1.000e-001 1.994e-003 1.413e-006 
9.080e-006 1.108e+006 1.302e+010 1.000e-001 1.997e-003 1.418e-006 
9.113e-006 1.112e+006 1.302e+010 1.000e-001 2.009e-003 1.422e-006 
9.146e-006 1.116e+006 1.302e+010 1.000e-001 1.947e-003 1.427e-006 
9.180e-006 1.120e+006 1.303e+010 1.000e-001 2.024e-003 1.431e-006 
9.213e-006 1.124e+006 1.303e+010 1.000e-001 2.080e-003 1.436e-006 
9.247e-006 1.128e+006 1.303e+010 1.000e-001 2.004e-003 1.441e-006 
9.280e-006 1.133e+006 1.303e+010 1.000e-001 2.132e-003 1.446e-006 
9.313e-006 1.137e+006 1.303e+010 1.000e-001 2.054e-003 1.450e-006 
9.347e-006 1.141e+006 1.303e+010 1.000e-001 2.143e-003 1.454e-006 
9.380e-006 1.145e+006 1.303e+010 1.000e-001 2.169e-003 1.458e-006 
9.413e-006 1.150e+006 1.303e+010 1.000e-001 2.076e-003 1.462e-006 
9.447e-006 1.154e+006 1.303e+010 1.000e-001 1.969e-003 1.466e-006 
9.480e-006 1.158e+006 1.303e+010 1.000e-001 2.103e-003 1.470e-006 
9.514e-006 1.162e+006 1.303e+010 1.000e-001 2.165e-003 1.475e-006 
9.547e-006 1.166e+006 1.304e+010 1.000e-001 2.195e-003 1.479e-006 
9.580e-006 1.171e+006 1.304e+010 1.000e-001 2.172e-003 1.483e-006 
9.614e-006 1.175e+006 1.304e+010 1.000e-001 2.138e-003 1.487e-006 
9.647e-006 1.179e+006 1.304e+010 1.000e-001 2.153e-003 1.492e-006 
9.680e-006 1.183e+006 1.304e+010 1.000e-001 2.164e-003 1.496e-006 
9.714e-006 1.187e+006 1.304e+010 1.000e-001 2.227e-003 1.501e-006 
9.747e-006 1.192e+006 1.304e+010 1.000e-001 2.159e-003 1.506e-006 
9.781e-006 1.196e+006 1.304e+010 1.000e-001 2.187e-003 1.510e-006 
9.814e-006 1.200e+006 1.304e+010 1.000e-001 2.156e-003 1.515e-006 
9.847e-006 1.204e+006 1.304e+010 1.000e-001 2.189e-003 1.519e-006 
9.881e-006 1.208e+006 1.305e+010 1.000e-001 2.219e-003 1.524e-006 
9.914e-006 1.213e+006 1.305e+010 1.000e-001 2.231e-003 1.528e-006 
9.948e-006 1.217e+006 1.305e+010 1.000e-001 2.200e-003 1.532e-006 
9.981e-006 1.221e+006 1.305e+010 1.000e-001 2.157e-003 1.537e-006 
1.001e-005 1.225e+006 1.305e+010 1.000e-001 2.292e-003 1.542e-006 
1.005e-005 1.229e+006 1.305e+010 1.000e-001 2.082e-003 1.548e-006 
1.008e-005 1.233e+006 1.305e+010 1.000e-001 2.223e-003 1.554e-006 
1.011e-005 1.237e+006 1.305e+010 1.000e-001 2.273e-003 1.559e-006 
1.015e-005 1.241e+006 1.306e+010 1.000e-001 2.392e-003 1.564e-006 
1.018e-005 1.245e+006 1.306e+010 1.000e-001 2.352e-003 1.570e-006 
1.021e-005 1.249e+006 1.306e+010 1.000e-001 2.383e-003 1.575e-006 
1.025e-005 1.253e+006 1.306e+010 1.000e-001 2.286e-003 1.580e-006 
1.028e-005 1.257e+006 1.306e+010 1.000e-001 2.394e-003 1.585e-006 
1.031e-005 1.261e+006 1.306e+010 1.000e-001 1.990e-003 1.590e-006 
1.035e-005 1.266e+006 1.306e+010 1.000e-001 2.208e-003 1.595e-006 
1.038e-005 1.270e+006 1.306e+010 1.000e-001 2.208e-003 1.600e-006 
1.041e-005 1.274e+006 1.307e+010 1.000e-001 2.384e-003 1.605e-006 
1.045e-005 1.278e+006 1.307e+010 1.000e-001 2.319e-003 1.610e-006 
1.048e-005 1.282e+006 1.307e+010 1.000e-001 2.222e-003 1.615e-006 
1.052e-005 1.286e+006 1.307e+010 1.000e-001 2.373e-003 1.619e-006 
1.055e-005 1.290e+006 1.307e+010 1.000e-001 2.436e-003 1.624e-006 
1.058e-005 1.294e+006 1.307e+010 1.000e-001 2.447e-003 1.629e-006 
1.062e-005 1.298e+006 1.307e+010 1.000e-001 2.396e-003 1.634e-006 
1.065e-005 1.303e+006 1.307e+010 1.000e-001 2.426e-003 1.639e-006 
1.068e-005 1.307e+006 1.307e+010 1.000e-001 2.359e-003 1.643e-006 
1.072e-005 1.311e+006 1.308e+010 1.000e-001 2.433e-003 1.648e-006 
1.075e-005 1.315e+006 1.308e+010 1.000e-001 2.409e-003 1.653e-006 
1.078e-005 1.319e+006 1.308e+010 1.000e-001 2.497e-003 1.658e-006 
1.082e-005 1.323e+006 1.308e+010 1.000e-001 2.416e-003 1.663e-006 
1.085e-005 1.327e+006 1.308e+010 1.000e-001 2.451e-003 1.668e-006 
1.088e-005 1.331e+006 1.308e+010 1.000e-001 2.451e-003 1.673e-006 
1.092e-005 1.335e+006 1.308e+010 1.000e-001 2.437e-003 1.679e-006 
1.095e-005 1.339e+006 1.309e+010 1.000e-001 2.355e-003 1.686e-006 
1.098e-005 1.343e+006 1.309e+010 1.000e-001 2.488e-003 1.692e-006 
1.102e-005 1.347e+006 1.309e+010 1.000e-001 2.376e-003 1.698e-006 
1.105e-005 1.351e+006 1.309e+010 1.000e-001 2.451e-003 1.703e-006 
1.108e-005 1.355e+006 1.309e+010 1.000e-001 2.364e-003 1.708e-006 
1.112e-005 1.359e+006 1.309e+010 1.000e-001 2.264e-003 1.714e-006 
1.115e-005 1.363e+006 1.310e+010 1.000e-001 2.327e-003 1.719e-006 
1.118e-005 1.368e+006 1.310e+010 1.000e-001 2.419e-003 1.724e-006 
1.122e-005 1.372e+006 1.310e+010 1.000e-001 2.330e-003 1.729e-006 
1.125e-005 1.376e+006 1.310e+010 1.000e-001 2.326e-003 1.734e-006 
1.128e-005 1.380e+006 1.310e+010 1.000e-001 2.470e-003 1.739e-006 
1.132e-005 1.384e+006 1.310e+010 1.000e-001 2.419e-003 1.745e-006 
1.135e-005 1.388e+006 1.310e+010 1.000e-001 2.414e-003 1.750e-006 
1.138e-005 1.392e+006 1.311e+010 1.000e-001 2.429e-003 1.754e-006 
1.142e-005 1.396e+006 1.311e+010 1.000e-001 2.442e-003 1.759e-006 
1.145e-005 1.400e+006 1.311e+010 1.000e-001 2.472e-003 1.764e-006 
1.148e-005 1.404e+006 1.311e+010 1.000e-001 2.492e-003 1.769e-006 
1.152e-005 1.409e+006 1.311e+010 1.000e-001 2.402e-003 1.774e-006 
1.155e-005 1.413e+006 1.311e+010 1.000e-001 2.384e-003 1.780e-006 
1.158e-005 1.417e+006 1.311e+010 1.000e-001 2.462e-003 1.785e-006 
1.162e-005 1.421e+006 1.312e+010 1.000e-001 2.390e-003 1.790e-006 
1.165e-005 1.425e+006 1.312e+010 1.000e-001 2.542e-003 1.795e-006 
1.168e-005 1.429e+006 1.312e+010 1.000e-001 2.431e-003 1.801e-006 
1.172e-005 1.433e+006 1.312e+010 1.000e-001 2.458e-003 1.806e-006 
1.175e-005 1.437e+006 1.312e+010 1.000e-001 2.398e-003 1.812e-006 
1.178e-005 1.441e+006 1.312e+010 1.000e-001 2.362e-003 1.817e-006 
1.182e-005 1.445e+006 1.313e+010 1.000e-001 2.402e-003 1.823e-006 
1.185e-005 1.449e+006 1.313e+010 1.000e-001 2.408e-003 1.828e-006 
1.188e-005 1.453e+006 1.313e+010 1.000e-001 2.402e-003 1.834e-006 
1.192e-005 1.457e+006 1.313e+010 1.000e-001 2.443e-003 1.839e-006 
1.195e-005 1.461e+006 1.313e+010 1.000e-001 2.455e-003 1.844e-006 
1.198e-005 1.465e+006 1.313e+010 1.000e-001 2.485e-003 1.849e-006 
1.202e-005 1.469e+006 1.314e+010 1.000e-001 2.442e-003 1.855e-006 
1.205e-005 1.473e+006 1.314e+010 1.000e-001 2.407e-003 1.860e-006 
1.208e-005 1.478e+006 1.314e+010 1.000e-001 2.412e-003 1.864e-006 
1.212e-005 1.482e+006 1.314e+010 1.000e-001 2.241e-003 1.870e-006 
1.215e-005 1.486e+006 1.314e+010 1.000e-001 2.367e-003 1.875e-006 
1.218e-005 1.490e+006 1.314e+010 1.000e-001 2.411e-003 1.880e-006 
1.222e-005 1.494e+006 1.314e+010 1.000e-001 2.413e-003 1.885e-006 
1.225e-005 1.498e+006 1.315e+010 1.000e-001 2.475e-003 1.891e-006 
1.228e-005 1.502e+006 1.315e+010 1.000e-001 2.379e-003 1.896e-006 
1.232e-005 1.504e+006 1.314e+010 1.000e-001 2.332e-003 1.916e-006 
1.235e-005 1.485e+006 1.316e+010 1.000e-001 2.044e-003 2.080e-006 
1.238e-005 1.465e+006 1.317e+010 1.000e-001 2.018e-003 2.248e-006 
1.242e-005 1.444e+006 1.319e+010 1.000e-001 1.892e-003 2.433e-006 
1.245e-005 1.423e+006 1.323e+010 1.000e-001 2.216e-003 2.611e-006 
1.248e-005 1.422e+006 1.323e+010 1.000e-001 5.371e-003 2.652e-006 
1.252e-005 1.411e+006 1.318e+010 1.000e-001 1.323e-003 2.757e-006 
1.255e-005 1.407e+006 1.315e+010 1.000e-001 3.231e-003 2.820e-006 
1.258e-005 1.400e+006 1.312e+010 1.000e-001 2.182e-003 2.900e-006 
1.262e-005 1.386e+006 1.311e+010 1.000e-001 1.064e-003 3.034e-006 
1.265e-005 1.375e+006 1.298e+010 1.000e-001 1.215e-003 3.138e-006 
1.268e-005 1.365e+006 1.298e+010 1.000e-001 1.266e-003 3.243e-006 
1.272e-005 1.345e+006 1.297e+010 1.000e-001 1.886e-003 3.415e-006 
1.275e-005 1.310e+006 1.295e+010 1.000e-001 1.967e-003 3.691e-006 
1.278e-005 1.277e+006 1.295e+010 1.000e-001 1.998e-003 3.954e-006 
1.282e-005 1.266e+006 1.297e+010 1.000e-001 1.357e-003 4.063e-006 
1.285e-005 1.259e+006 1.297e+010 1.000e-001 1.681e-003 4.146e-006 
1.289e-005 1.253e+006 1.297e+010 1.000e-001 1.821e-003 4.220e-006 
1.292e-005 1.241e+006 1.299e+010 1.000e-001 1.665e-003 4.338e-006 
1.295e-005 1.223e+006 1.300e+010 1.000e-001 1.275e-003 4.493e-006 
1.299e-005 1.169e+006 1.295e+010 1.000e-001 2.044e-003 4.902e-006 
1.302e-005 1.121e+006 1.296e+010 1.000e-001 1.919e-003 5.262e-006 
1.305e-005 1.092e+006 1.299e+010 1.000e-001 1.395e-003 5.498e-006 
1.309e-005 1.075e+006 1.301e+010 1.000e-001 1.289e-003 5.647e-006 
1.312e-005 1.066e+006 1.303e+010 1.000e-001 1.300e-003 5.747e-006 
1.315e-005 1.059e+006 1.304e+010 1.000e-001 1.310e-003 5.829e-006 
1.319e-005 1.056e+006 1.305e+010 1.000e-001 1.513e-003 5.881e-006 
1.322e-005 1.056e+006 1.306e+010 1.000e-001 1.815e-003 5.917e-006 
1.325e-005 1.058e+006 1.306e+010 1.000e-001 1.783e-003 5.931e-006 
1.329e-005 1.062e+006 1.306e+010 1.000e-001 1.918e-003 5.941e-006 
1.332e-005 1.066e+006 1.306e+010 1.000e-001 2.271e-003 5.949e-006 
1.335e-005 1.069e+006 1.307e+010 1.000e-001 2.090e-003 5.955e-006 
1.339e-005 1.073e+006 1.307e+010 1.000e-001 2.066e-003 5.961e-006 
1.342e-005 1.077e+006 1.307e+010 1.000e-001 2.075e-003 5.967e-006 
1.345e-005 1.082e+006 1.307e+010 1.000e-001 2.031e-003 5.972e-006 
1.349e-005 1.086e+006 1.307e+010 1.000e-001 1.965e-003 5.977e-006 
1.352e-005 1.090e+006 1.307e+010 1.000e-001 2.003e-003 5.982e-006 
1.355e-005 1.094e+006 1.307e+010 1.000e-001 2.126e-003 5.986e-006 
1.359e-005 1.098e+006 1.307e+010 1.000e-001 2.114e-003 5.991e-006 
1.362e-005 1.102e+006 1.307e+010 1.000e-001 2.068e-003 5.996e-006 
1.365e-005 1.106e+006 1.308e+010 1.000e-001 2.021e-003 6.000e-006 
1.369e-005 1.111e+006 1.308e+010 1.000e-001 2.031e-003 6.005e-006 
1.372e-005 1.115e+006 1.308e+010 1.000e-001 2.035e-003 6.009e-006 
1.375e-005 1.119e+006 1.308e+010 1.000e-001 1.938e-003 6.014e-006 
1.379e-005 1.123e+006 1.308e+010 1.000e-001 1.996e-003 6.018e-006 
1.382e-005 1.127e+006 1.308e+010 1.000e-001 2.125e-003 6.022e-006 
1.385e-005 1.132e+006 1.308e+010 1.000e-001 1.810e-003 6.025e-006 
1.389e-005 1.136e+006 1.308e+010 1.000e-001 1.806e-003 6.030e-006 
1.392e-005 1.140e+006 1.309e+010 1.000e-001 1.762e-003 6.034e-006 
1.395e-005 1.144e+006 1.309e+010 1.000e-001 1.867e-003 6.038e-006 
1.399e-005 1.149e+006 1.309e+010 1.000e-001 1.845e-003 6.042e-006 
1.402e-005 1.153e+006 1.309e+010 1.000e-001 1.983e-003 6.046e-006 
1.405e-005 1.157e+006 1.309e+010 1.000e-001 1.849e-003 6.051e-006 
1.409e-005 1.161e+006 1.309e+010 1.000e-001 1.820e-003 6.056e-006 
1.412e-005 1.165e+006 1.309e+010 1.000e-001 1.787e-003 6.061e-006 
1.415e-005 1.169e+006 1.310e+010 1.000e-001 1.903e-003 6.066e-006 
1.419e-005 1.173e+006 1.310e+010 1.000e-001 1.688e-003 6.071e-006 
1.422e-005 1.178e+006 1.310e+010 1.000e-001 1.877e-003 6.075e-006 
1.425e-005 1.182e+006 1.310e+010 1.000e-001 1.786e-003 6.080e-006 
1.429e-005 1.186e+006 1.310e+010 1.000e-001 1.814e-003 6.084e-006 
1.432e-005 1.190e+006 1.310e+010 1.000e-001 1.824e-003 6.089e-006 
1.435e-005 1.194e+006 1.311e+010 1.000e-001 1.837e-003 6.093e-006 
1.439e-005 1.199e+006 1.311e+010 1.000e-001 1.806e-003 6.098e-006 
1.442e-005 1.203e+006 1.311e+010 1.000e-001 1.834e-003 6.102e-006 
1.445e-005 1.207e+006 1.311e+010 1.000e-001 1.972e-003 6.106e-006 
1.449e-005 1.211e+006 1.311e+010 1.000e-001 1.844e-003 6.110e-006 
1.452e-005 1.215e+006 1.311e+010 1.000e-001 1.816e-003 6.114e-006 
1.455e-005 1.220e+006 1.312e+010 1.000e-001 1.870e-003 6.118e-006 
1.459e-005 1.224e+006 1.312e+010 1.000e-001 1.699e-003 6.122e-006 
1.462e-005 1.228e+006 1.312e+010 1.000e-001 1.827e-003 6.126e-006 
1.465e-005 1.232e+006 1.312e+010 1.000e-001 1.831e-003 6.130e-006 
1.469e-005 1.237e+006 1.312e+010 1.000e-001 1.784e-003 6.134e-006 
1.472e-005 1.241e+006 1.312e+010 1.000e-001 1.738e-003 6.139e-006 
1.475e-005 1.245e+006 1.312e+010 1.000e-001 1.836e-003 6.143e-006 
1.479e-005 1.249e+006 1.313e+010 1.000e-001 1.859e-003 6.148e-006 
1.482e-005 1.253e+006 1.313e+010 1.000e-001 1.814e-003 6.152e-006 
1.485e-005 1.258e+006 1.313e+010 1.000e-001 2.044e-003 6.156e-006 
1.489e-005 1.262e+006 1.313e+010 1.000e-001 2.039e-003 6.160e-006 
1.492e-005 1.266e+006 1.313e+010 1.000e-001 1.913e-003 6.164e-006 
1.495e-005 1.270e+006 1.313e+010 1.000e-001 1.993e-003 6.168e-006 
1.499e-005 1.275e+006 1.313e+010 1.000e-001 1.659e-003 6.172e-006 
1.502e-005 1.279e+006 1.314e+010 1.000e-001 1.755e-003 6.176e-006 
1.505e-005 1.283e+006 1.314e+010 1.000e-001 1.682e-003 6.180e-006 
1.509e-005 1.287e+006 1.314e+010 1.000e-001 1.700e-003 6.184e-006 
1.512e-005 1.292e+006 1.314e+010 1.000e-001 1.617e-003 6.188e-006 
1.515e-005 1.296e+006 1.314e+010 1.000e-001 1.652e-003 6.192e-006 
1.519e-005 1.300e+006 1.314e+010 1.000e-001 1.701e-003 6.196e-006 
1.522e-005 1.304e+006 1.314e+010 1.000e-001 1.666e-003 6.200e-006 
1.526e-005 1.309e+006 1.315e+010 1.000e-001 1.619e-003 6.204e-006 
1.529e-005 1.313e+006 1.315e+010 1.000e-001 1.756e-003 6.207e-006 
1.532e-005 1.317e+006 1.315e+010 1.000e-001 1.884e-003 6.210e-006 
1.536e-005 1.322e+006 1.315e+010 1.000e-001 1.804e-003 6.214e-006 
1.539e-005 1.326e+006 1.315e+010 1.000e-001 1.817e-003 6.218e-006 
1.542e-005 1.330e+006 1.315e+010 1.000e-001 1.858e-003 6.222e-006 
1.546e-005 1.334e+006 1.315e+010 1.000e-001 1.826e-003 6.226e-006 
1.549e-005 1.339e+006 1.316e+010 1.000e-001 1.760e-003 6.230e-006 
1.552e-005 1.343e+006 1.316e+010 1.000e-001 1.739e-003 6.234e-006 
1.556e-005 1.347e+006 1.316e+010 1.000e-001 1.821e-003 6.238e-006 
1.559e-005 1.351e+006 1.316e+010 1.000e-001 1.671e-003 6.242e-006 
1.562e-005 1.356e+006 1.316e+010 1.000e-001 1.744e-003 6.247e-006 
1.566e-005 1.360e+006 1.316e+010 1.000e-001 1.662e-003 6.252e-006 
1.569e-005 1.363e+006 1.317e+010 1.000e-001 1.573e-003 6.259e-006 
1.572e-005 1.367e+006 1.317e+010 1.000e-001 1.550e-003 6.264e-006 
1.576e-005 1.372e+006 1.317e+010 1.000e-001 1.623e-003 6.268e-006 
1.579e-005 1.376e+006 1.317e+010 1.000e-001 1.691e-003 6.272e-006 
1.582e-005 1.380e+006 1.317e+010 1.000e-001 1.747e-003 6.277e-006 
1.586e-005 1.384e+006 1.317e+010 1.000e-001 1.804e-003 6.281e-006 
1.589e-005 1.389e+006 1.318e+010 1.000e-001 1.780e-003 6.285e-006 
1.592e-005 1.393e+006 1.318e+010 1.000e-001 1.818e-003 6.289e-006 
1.596e-005 1.397e+006 1.318e+010 1.000e-001 1.895e-003 6.292e-006 
1.599e-005 1.402e+006 1.318e+010 1.000e-001 1.972e-003 6.296e-006 
1.602e-005 1.406e+006 1.318e+010 1.000e-001 1.869e-003 6.299e-006 
1.606e-005 1.410e+006 1.318e+010 1.000e-001 1.848e-003 6.303e-006 
1.609e-005 1.415e+006 1.319e+010 1.000e-001 1.849e-003 6.306e-006 
1.612e-005 1.419e+006 1.319e+010 1.000e-001 1.789e-003 6.310e-006 
1.616e-005 1.423e+006 1.319e+010 1.000e-001 1.832e-003 6.313e-006 
1.619e-005 1.427e+006 1.319e+010 1.000e-001 1.943e-003 6.317e-006 
1.622e-005 1.432e+006 1.319e+010 1.000e-001 2.113e-003 6.321e-006 
1.626e-005 1.436e+006 1.319e+010 1.000e-001 2.018e-003 6.325e-006 
1.629e-005 1.440e+006 1.319e+010 1.000e-001 2.025e-003 6.329e-006 
1.632e-005 1.444e+006 1.320e+010 1.000e-001 2.013e-003 6.335e-006 
1.636e-005 1.448e+006 1.320e+010 1.000e-001 2.065e-003 6.340e-006 
1.639e-005 1.452e+006 1.320e+010 1.000e-001 1.800e-003 6.348e-006 
1.642e-005 1.456e+006 1.321e+010 1.000e-001 1.976e-003 6.353e-006 
1.646e-005 1.457e+006 1.320e+010 1.000e-001 1.900e-003 6.378e-006 
1.649e-005 1.454e+006 1.321e+010 1.000e-001 1.699e-003 6.433e-006 
1.652e-005 1.451e+006 1.323e+010 1.000e-001 1.647e-003 6.489e-006 
1.656e-005 1.448e+006 1.324e+010 1.000e-001 1.609e-003 6.541e-006 
1.659e-005 1.446e+006 1.325e+010 1.000e-001 1.491e-003 6.589e-006 
1.662e-005 1.445e+006 1.327e+010 1.000e-001 1.502e-003 6.633e-006 
1.666e-005 1.444e+006 1.328e+010 1.000e-001 1.545e-003 6.672e-006 
1.669e-005 1.443e+006 1.329e+010 1.000e-001 1.599e-003 6.710e-006 
1.672e-005 1.443e+006 1.330e+010 1.000e-001 1.586e-003 6.746e-006 
1.676e-005 1.443e+006 1.331e+010 1.000e-001 1.569e-003 6.780e-006 
1.679e-005 1.443e+006 1.333e+010 1.000e-001 1.756e-003 6.813e-006 
1.682e-005 1.442e+006 1.334e+010 1.000e-001 1.757e-003 6.848e-006 
1.686e-005 1.442e+006 1.335e+010 1.000e-001 1.896e-003 6.885e-006 
1.689e-005 1.441e+006 1.337e+010 1.000e-001 1.636e-003 6.924e-006 
1.692e-005 1.440e+006 1.338e+010 1.000e-001 1.724e-003 6.966e-006 
1.696e-005 1.438e+006 1.340e+010 1.000e-001 1.804e-003 7.014e-006 
1.699e-005 1.434e+006 1.342e+010 1.000e-001 1.875e-003 7.070e-006 
1.702e-005 1.430e+006 1.344e+010 1.000e-001 1.590e-003 7.132e-006 
1.706e-005 1.425e+006 1.347e+010 1.000e-001 1.287e-003 7.199e-006 
1.709e-005 1.420e+006 1.351e+010 1.000e-001 1.329e-003 7.272e-006 
1.712e-005 1.411e+006 1.358e+010 1.000e-001 8.460e-003 7.365e-006 
1.716e-005 1.411e+006 1.359e+010 1.000e-001 8.463e-003 7.397e-006 
1.719e-005 1.413e+006 1.359e+010 1.000e-001 6.572e-003 7.416e-006 
1.722e-005 1.416e+006 1.360e+010 1.000e-001 3.256e-003 7.429e-006 
1.726e-005 1.420e+006 1.360e+010 1.000e-001 1.236e-002 7.438e-006 
1.729e-005 1.424e+006 1.361e+010 1.000e-001 7.724e-003 7.444e-006 
1.732e-005 1.428e+006 1.361e+010 1.000e-001 5.527e-003 7.449e-006 
1.736e-005 1.431e+006 1.345e+010 1.000e-001 1.953e-003 7.463e-006 
1.739e-005 1.435e+006 1.345e+010 1.000e-001 2.034e-005 7.465e-006 
1.742e-005 1.439e+006 1.340e+010 1.000e-001 1.643e-003 7.471e-006 
1.746e-005 1.444e+006 1.340e+010 1.000e-001 1.710e-003 7.473e-006 
1.749e-005 1.448e+006 1.340e+010 1.000e-001 1.783e-003 7.474e-006 
1.753e-005 1.453e+006 1.340e+010 1.000e-001 1.797e-003 7.475e-006 
1.756e-005 1.457e+006 1.340e+010 1.000e-001 2.117e-003 7.478e-006 
1.759e-005 1.462e+006 1.340e+010 1.000e-001 2.302e-003 7.481e-006 
1.763e-005 1.466e+006 1.340e+010 1.000e-001 2.313e-003 7.485e-006 
1.766e-005 1.470e+006 1.340e+010 1.000e-001 2.196e-003 7.489e-006 
1.769e-005 1.475e+006 1.340e+010 1.000e-001 2.226e-003 7.493e-006 
1.773e-005 1.479e+006 1.340e+010 1.000e-001 2.264e-003 7.498e-006 
1.776e-005 1.483e+006 1.341e+010 1.000e-001 2.201e-003 7.503e-006 
1.779e-005 1.487e+006 1.341e+010 1.000e-001 2.232e-003 7.508e-006 
1.783e-005 1.491e+006 1.341e+010 1.000e-001 2.215e-003 7.512e-006 
1.786e-005 1.495e+006 1.341e+010 1.000e-001 2.096e-003 7.517e-006 
1.789e-005 1.499e+006 1.341e+010 1.000e-001 2.212e-003 7.522e-006 
1.793e-005 1.503e+006 1.342e+010 1.000e-001 2.213e-003 7.527e-006 
1.796e-005 1.508e+006 1.342e+010 1.000e-001 2.101e-003 7.531e-006 
1.799e-005 1.512e+006 1.342e+010 1.000e-001 2.064e-003 7.536e-006 
1.803e-005 1.516e+006 1.342e+010 1.000e-001 1.955e-003 7.541e-006 
1.806e-005 1.520e+006 1.342e+010 1.000e-001 1.715e-003 7.547e-006 
1.809e-005 1.524e+006 1.343e+010 1.000e-001 1.909e-003 7.553e-006 
1.813e-005 1.528e+006 1.343e+010 1.000e-001 2.036e-003 7.559e-006 
1.816e-005 1.532e+006 1.343e+010 1.000e-001 1.661e-003 7.566e-006 
1.819e-005 1.536e+006 1.343e+010 1.000e-001 1.680e-003 7.572e-006 
1.823e-005 1.539e+006 1.344e+010 1.000e-001 1.897e-003 7.579e-006 
1.826e-005 1.543e+006 1.344e+010 1.000e-001 1.867e-003 7.586e-006 
1.829e-005 1.547e+006 1.344e+010 1.000e-001 1.967e-003 7.593e-006 
1.833e-005 1.551e+006 1.345e+010 1.000e-001 1.847e-003 7.602e-006 
1.836e-005 1.554e+006 1.345e+010 1.000e-001 1.638e-003 7.610e-006 
1.839e-005 1.558e+006 1.345e+010 1.000e-001 1.543e-003 7.619e-006 
1.843e-005 1.561e+006 1.346e+010 1.000e-001 1.544e-003 7.628e-006 
1.846e-005 1.565e+006 1.346e+010 1.000e-001 1.838e-003 7.638e-006 
1.849e-005 1.568e+006 1.347e+010 1.000e-001 1.805e-003 7.650e-006 
1.853e-005 1.570e+006 1.348e+010 1.000e-001 1.838e-003 7.665e-006 
1.856e-005 1.573e+006 1.348e+010 1.000e-001 1.660e-003 7.679e-006 
1.859e-005 1.577e+006 1.349e+010 1.000e-001 1.598e-003 7.688e-006 
1.863e-005 1.580e+006 1.349e+010 1.000e-001 1.342e-003 7.696e-006 
1.866e-005 1.584e+006 1.349e+010 1.000e-001 1.625e-003 7.704e-006 
1.869e-005 1.588e+006 1.350e+010 1.000e-001 1.632e-003 7.711e-006 
1.873e-005 1.592e+006 1.350e+010 1.000e-001 1.763e-003 7.718e-006 
1.876e-005 1.595e+006 1.350e+010 1.000e-001 1.702e-003 7.726e-006 
1.879e-005 1.599e+006 1.351e+010 1.000e-001 2.131e-003 7.734e-006 
1.883e-005 1.589e+006 1.342e+010 1.000e-001 1.926e-003 7.836e-006 
1.886e-005 1.583e+006 1.344e+010 1.000e-001 1.886e-003 7.913e-006 
1.889e-005 1.583e+006 1.345e+010 1.000e-001 1.887e-003 7.946e-006 
1.893e-005 1.585e+006 1.346e+010 1.000e-001 1.952e-003 7.961e-006 
1.896e-005 1.589e+006 1.346e+010 1.000e-001 2.012e-003 7.969e-006 
1.899e-005 1.593e+006 1.346e+010 1.000e-001 1.786e-003 7.975e-006 
1.903e-005 1.597e+006 1.346e+010 1.000e-001 1.877e-003 7.980e-006 
1.906e-005 1.602e+006 1.346e+010 1.000e-001 2.192e-003 7.984e-006 
1.909e-005 1.606e+006 1.347e+010 1.000e-001 2.202e-003 7.987e-006 
1.913e-005 1.610e+006 1.347e+010 1.000e-001 2.191e-003 7.991e-006 
1.916e-005 1.614e+006 1.347e+010 1.000e-001 2.120e-003 7.994e-006 
1.919e-005 1.619e+006 1.347e+010 1.000e-001 1.950e-003 7.997e-006 
1.923e-005 1.623e+006 1.347e+010 1.000e-001 2.221e-003 8.001e-006 
1.926e-005 1.628e+006 1.347e+010 1.000e-001 2.259e-003 8.004e-006 
1.929e-005 1.632e+006 1.347e+010 1.000e-001 2.282e-003 8.008e-006 
1.933e-005 1.636e+006 1.348e+010 1.000e-001 2.047e-003 8.011e-006 
1.936e-005 1.640e+006 1.348e+010 1.000e-001 1.987e-003 8.015e-006 
1.939e-005 1.645e+006 1.348e+010 1.000e-001 2.187e-003 8.018e-006 
1.943e-005 1.649e+006 1.348e+010 1.000e-001 2.214e-003 8.022e-006 
1.946e-005 1.653e+006 1.348e+010 1.000e-001 2.324e-003 8.025e-006 
1.949e-005 1.658e+006 1.348e+010 1.000e-001 2.077e-003 8.028e-006 
1.953e-005 1.662e+006 1.348e+010 1.000e-001 2.289e-003 8.032e-006 
1.956e-005 1.667e+006 1.348e+010 1.000e-001 2.021e-003 8.035e-006 
1.959e-005 1.671e+006 1.349e+010 1.000e-001 2.325e-003 8.038e-006 
1.963e-005 1.675e+006 1.349e+010 1.000e-001 2.315e-003 8.041e-006 
1.966e-005 1.680e+006 1.349e+010 1.000e-001 2.153e-003 8.045e-006 
1.969e-005 1.684e+006 1.349e+010 1.000e-001 2.159e-003 8.049e-006 
1.973e-005 1.688e+006 1.349e+010 1.000e-001 2.444e-003 8.052e-006 
1.976e-005 1.693e+006 1.349e+010 1.000e-001 2.377e-003 8.055e-006 
1.979e-005 1.697e+006 1.349e+010 1.000e-001 2.013e-003 8.059e-006 
1.983e-005 1.701e+006 1.349e+010 1.000e-001 2.323e-003 8.062e-006 
1.986e-005 1.706e+006 1.350e+010 1.000e-001 2.375e-003 8.065e-006 
1.990e-005 1.710e+006 1.350e+010 1.000e-001 2.423e-003 8.069e-006 
1.993e-005 1.714e+006 1.350e+010 1.000e-001 2.344e-003 8.072e-006 
1.996e-005 1.719e+006 1.350e+010 1.000e-001 2.127e-003 8.075e-006 
2.000e-005 1.723e+006 1.350e+010 1.000e-001 2.377e-003 8.079e-006 
2.003e-005 1.727e+006 1.350e+010 1.000e-001 2.510e-003 8.082e-006 
2.006e-005 1.731e+006 1.350e+010 1.000e-001 2.509e-003 8.087e-006 
2.010e-005 1.731e+006 1.351e+010 1.000e-001 1.888e-003 8.125e-006 
2.013e-005 1.733e+006 1.352e+010 1.000e-001 1.716e-003 8.145e-006 
2.016e-005 1.736e+006 1.352e+010 1.000e-001 1.794e-003 8.158e-006 
2.020e-005 1.739e+006 1.353e+010 1.000e-001 1.853e-003 8.168e-006 
2.023e-005 1.743e+006 1.354e+010 1.000e-001 1.803e-003 8.175e-006 
2.026e-005 1.747e+006 1.354e+010 1.000e-001 1.899e-003 8.181e-006 
2.030e-005 1.751e+006 1.355e+010 1.000e-001 1.858e-003 8.188e-006 
2.033e-005 1.754e+006 1.355e+010 1.000e-001 1.876e-003 8.200e-006 
2.036e-005 1.757e+006 1.355e+010 1.000e-001 1.954e-003 8.208e-006 
2.040e-005 1.761e+006 1.355e+010 1.000e-001 2.037e-003 8.215e-006 
2.043e-005 1.765e+006 1.356e+010 1.000e-001 1.864e-003 8.225e-006 
2.046e-005 1.768e+006 1.356e+010 1.000e-001 1.957e-003 8.237e-006 
2.050e-005 1.771e+006 1.356e+010 1.000e-001 1.821e-003 8.249e-006 
2.053e-005 1.774e+006 1.357e+010 1.000e-001 1.972e-003 8.259e-006 
2.056e-005 1.778e+006 1.357e+010 1.000e-001 2.064e-003 8.267e-006 
2.060e-005 1.781e+006 1.357e+010 1.000e-001 2.036e-003 8.275e-006 
2.063e-005 1.785e+006 1.357e+010 1.000e-001 2.160e-003 8.282e-006 
2.066e-005 1.789e+006 1.358e+010 1.000e-001 2.240e-003 8.288e-006 
2.070e-005 1.793e+006 1.358e+010 1.000e-001 2.130e-003 8.294e-006 
2.073e-005 1.797e+006 1.358e+010 1.000e-001 1.937e-003 8.300e-006 
2.076e-005 1.801e+006 1.358e+010 1.000e-001 1.838e-003 8.305e-006 
2.080e-005 1.805e+006 1.358e+010 1.000e-001 2.027e-003 8.310e-006 
2.083e-005 1.809e+006 1.358e+010 1.000e-001 2.336e-003 8.315e-006 
2.086e-005 1.814e+006 1.359e+010 1.000e-001 2.096e-003 8.319e-006 
2.090e-005 1.818e+006 1.359e+010 1.000e-001 2.259e-003 8.324e-006 
2.093e-005 1.822e+006 1.359e+010 1.000e-001 2.177e-003 8.329e-006 
2.096e-005 1.826e+006 1.359e+010 1.000e-001 2.321e-003 8.334e-006 
2.100e-005 1.830e+006 1.359e+010 1.000e-001 2.200e-003 8.340e-006 
2.103e-005 1.834e+006 1.360e+010 1.000e-001 2.282e-003 8.345e-006 
2.106e-005 1.838e+006 1.360e+010 1.000e-001 2.566e-003 8.350e-006 
2.110e-005 1.842e+006 1.360e+010 1.000e-001 2.337e-003 8.356e-006 
2.113e-005 1.846e+006 1.360e+010 1.000e-001 2.433e-003 8.361e-006 
2.116e-005 1.850e+006 1.361e+010 1.000e-001 2.490e-003 8.365e-006 
2.120e-005 1.855e+006 1.361e+010 1.000e-001 2.236e-003 8.368e-006 
2.123e-005 1.859e+006 1.361e+010 1.000e-001 2.276e-003 8.372e-006 
2.126e-005 1.863e+006 1.361e+010 1.000e-001 2.334e-003 8.376e-006 
2.130e-005 1.867e+006 1.361e+010 1.000e-001 2.416e-003 8.381e-006 
2.133e-005 1.872e+006 1.362e+010 1.000e-001 2.242e-003 8.386e-006 
2.136e-005 1.876e+006 1.362e+010 1.000e-001 2.374e-003 8.392e-006 
2.140e-005 1.875e+006 1.362e+010 1.000e-001 2.059e-003 8.430e-006 
2.143e-005 1.877e+006 1.362e+010 1.000e-001 2.419e-003 8.448e-006 
2.146e-005 1.879e+006 1.364e+010 1.000e-001 2.291e-003 8.468e-006 
2.150e-005 1.882e+006 1.364e+010 1.000e-001 2.500e-003 8.478e-006 
2.153e-005 1.886e+006 1.364e+010 1.000e-001 2.436e-003 8.484e-006 
2.156e-005 1.890e+006 1.364e+010 1.000e-001 2.376e-003 8.493e-006 
2.140e-005 1.875e+006 1.362e+010 1.000e-001 2.092e-003 8.430e-006 
2.143e-005 1.877e+006 1.362e+010 1.000e-001 2.458e-003 8.448e-006 
2.146e-005 1.879e+006 1.364e+010 1.000e-001 2.353e-003 8.468e-006 
2.150e-005 1.883e+006 1.364e+010 1.000e-001 2.364e-003 8.477e-006 
2.153e-005 1.886e+006 1.364e+010 1.000e-001 2.486e-003 8.483e-006 
2.156e-005 1.890e+006 1.364e+010 1.000e-001 2.449e-003 8.493e-006 
2.160e-005 1.893e+006 1.365e+010 1.000e-001 2.169e-003 8.503e-006 
2.163e-005 1.897e+006 1.365e+010 1.000e-001 2.399e-003 8.511e-006 
2.166e-005 1.901e+006 1.365e+010 1.000e-001 2.365e-003 8.518e-006 
2.170e-005 1.905e+006 1.366e+010 1.000e-001 2.424e-003 8.523e-006 
2.173e-005 1.909e+006 1.366e+010 1.000e-001 2.402e-003 8.528e-006 
2.176e-005 1.913e+006 1.366e+010 1.000e-001 2.365e-003 8.532e-006 
2.180e-005 1.917e+006 1.366e+010 1.000e-001 2.373e-003 8.537e-006 
2.183e-005 1.921e+006 1.366e+010 1.000e-001 2.397e-003 8.542e-006 
2.186e-005 1.925e+006 1.366e+010 1.000e-001 2.470e-003 8.547e-006 
2.190e-005 1.930e+006 1.367e+010 1.000e-001 2.508e-003 8.550e-006 
2.193e-005 1.934e+006 1.367e+010 1.000e-001 2.460e-003 8.553e-006 
2.196e-005 1.939e+006 1.367e+010 1.000e-001 2.378e-003 8.556e-006 
2.200e-005 1.943e+006 1.367e+010 1.000e-001 2.263e-003 8.560e-006 
2.203e-005 1.947e+006 1.367e+010 1.000e-001 2.328e-003 8.563e-006 
2.206e-005 1.952e+006 1.367e+010 1.000e-001 2.406e-003 8.567e-006 
2.210e-005 1.956e+006 1.368e+010 1.000e-001 2.346e-003 8.570e-006 
2.213e-005 1.960e+006 1.368e+010 1.000e-001 2.322e-003 8.573e-006 
2.217e-005 1.965e+006 1.368e+010 1.000e-001 2.357e-003 8.576e-006 
2.220e-005 1.969e+006 1.368e+010 1.000e-001 2.356e-003 8.579e-006 
2.223e-005 1.973e+006 1.368e+010 1.000e-001 2.441e-003 8.583e-006 
2.227e-005 1.978e+006 1.368e+010 1.000e-001 2.398e-003 8.586e-006 
2.230e-005 1.982e+006 1.369e+010 1.000e-001 2.329e-003 8.589e-006 
2.233e-005 1.986e+006 1.369e+010 1.000e-001 2.286e-003 8.593e-006 
2.237e-005 1.991e+006 1.369e+010 1.000e-001 2.327e-003 8.596e-006 
2.240e-005 1.995e+006 1.369e+010 1.000e-001 2.058e-003 8.599e-006 
2.243e-005 2.000e+006 1.369e+010 1.000e-001 2.147e-003 8.602e-006 
2.247e-005 2.004e+006 1.370e+010 1.000e-001 2.183e-003 8.605e-006 
2.250e-005 2.008e+006 1.370e+010 1.000e-001 2.199e-003 8.609e-006 
2.253e-005 2.013e+006 1.370e+010 1.000e-001 2.131e-003 8.612e-006 
2.257e-005 2.017e+006 1.370e+010 1.000e-001 2.003e-003 8.615e-006 
2.260e-005 2.021e+006 1.370e+010 1.000e-001 2.162e-003 8.618e-006 
2.263e-005 2.026e+006 1.370e+010 1.000e-001 2.133e-003 8.622e-006 
2.267e-005 2.030e+006 1.371e+010 1.000e-001 2.070e-003 8.625e-006 
2.270e-005 2.034e+006 1.371e+010 1.000e-001 2.086e-003 8.628e-006 
2.273e-005 2.039e+006 1.371e+010 1.000e-001 2.116e-003 8.632e-006 
2.277e-005 2.043e+006 1.371e+010 1.000e-001 2.175e-003 8.635e-006 
2.280e-005 2.047e+006 1.371e+010 1.000e-001 2.013e-003 8.638e-006 
2.283e-005 2.052e+006 1.371e+010 1.000e-001 2.088e-003 8.641e-006 
2.287e-005 2.056e+006 1.372e+010 1.000e-001 2.136e-003 8.644e-006 
2.290e-005 2.061e+006 1.372e+010 1.000e-001 2.239e-003 8.648e-006 
2.293e-005 2.065e+006 1.372e+010 1.000e-001 2.134e-003 8.651e-006 
2.297e-005 2.069e+006 1.372e+010 1.000e-001 2.061e-003 8.654e-006 
2.300e-005 2.074e+006 1.372e+010 1.000e-001 2.094e-003 8.657e-006 
2.303e-005 2.078e+006 1.372e+010 1.000e-001 2.187e-003 8.660e-006 
2.307e-005 2.082e+006 1.373e+010 1.000e-001 2.192e-003 8.664e-006 
2.310e-005 2.087e+006 1.373e+010 1.000e-001 2.018e-003 8.667e-006 
2.313e-005 2.091e+006 1.373e+010 1.000e-001 2.048e-003 8.671e-006 
2.317e-005 2.095e+006 1.373e+010 1.000e-001 2.168e-003 8.674e-006 
2.320e-005 2.100e+006 1.373e+010 1.000e-001 2.195e-003 8.677e-006 
2.323e-005 2.104e+006 1.374e+010 1.000e-001 2.138e-003 8.680e-006 
2.327e-005 2.108e+006 1.374e+010 1.000e-001 2.114e-003 8.683e-006 
2.330e-005 2.113e+006 1.374e+010 1.000e-001 1.824e-003 8.686e-006 
2.333e-005 2.117e+006 1.374e+010 1.000e-001 2.030e-003 8.689e-006 
2.337e-005 2.122e+006 1.374e+010 1.000e-001 2.328e-003 8.693e-006 
2.340e-005 2.126e+006 1.374e+010 1.000e-001 2.270e-003 8.696e-006 
2.343e-005 2.130e+006 1.374e+010 1.000e-001 2.354e-003 8.699e-006 
2.347e-005 2.135e+006 1.375e+010 1.000e-001 2.361e-003 8.702e-006 
2.350e-005 2.139e+006 1.375e+010 1.000e-001 2.188e-003 8.705e-006 
2.353e-005 2.143e+006 1.375e+010 1.000e-001 2.155e-003 8.708e-006 
2.357e-005 2.148e+006 1.375e+010 1.000e-001 2.237e-003 8.712e-006 
2.360e-005 2.152e+006 1.375e+010 1.000e-001 2.160e-003 8.716e-006 
2.363e-005 2.156e+006 1.376e+010 1.000e-001 2.283e-003 8.719e-006 
2.367e-005 2.161e+006 1.376e+010 1.000e-001 2.198e-003 8.722e-006 
2.370e-005 2.165e+006 1.376e+010 1.000e-001 2.199e-003 8.726e-006 
2.373e-005 2.167e+006 1.377e+010 1.000e-001 1.987e-003 8.748e-006 
2.377e-005 2.166e+006 1.381e+010 1.000e-001 3.595e-003 8.785e-006 
2.380e-005 2.166e+006 1.383e+010 1.000e-001 4.307e-003 8.816e-006 
2.383e-005 2.168e+006 1.385e+010 1.000e-001 2.707e-003 8.842e-006 
2.387e-005 2.169e+006 1.387e+010 1.000e-001 5.486e-003 8.865e-006 
2.390e-005 2.171e+006 1.389e+010 1.000e-001 5.687e-003 8.884e-006 
2.393e-005 2.174e+006 1.390e+010 1.000e-001 5.406e-003 8.901e-006 
2.397e-005 2.173e+006 1.390e+010 1.000e-001 5.927e-003 8.935e-006 
2.400e-005 2.176e+006 1.392e+010 1.000e-001 3.162e-003 8.954e-006 
2.403e-005 2.179e+006 1.392e+010 1.000e-001 4.598e-003 8.965e-006 
2.407e-005 2.182e+006 1.393e+010 1.000e-001 2.900e-003 8.974e-006 
2.410e-005 2.186e+006 1.394e+010 1.000e-001 1.085e-004 8.982e-006 
2.413e-005 2.190e+006 1.394e+010 1.000e-001 2.885e-003 8.989e-006 
2.417e-005 2.194e+006 1.395e+010 1.000e-001 5.198e-003 8.995e-006 
2.420e-005 2.198e+006 1.395e+010 1.000e-001 4.484e-003 9.001e-006 
2.423e-005 2.202e+006 1.396e+010 1.000e-001 5.855e-003 9.007e-006 
2.427e-005 2.206e+006 1.396e+010 1.000e-001 1.597e-003 9.012e-006 
2.430e-005 2.210e+006 1.396e+010 1.000e-001 2.452e-003 9.018e-006 
2.433e-005 2.214e+006 1.397e+010 1.000e-001 9.921e-004 9.023e-006 
2.437e-005 2.218e+006 1.397e+010 1.000e-001 1.177e-003 9.028e-006 
2.440e-005 2.222e+006 1.397e+010 1.000e-001 2.833e-003 9.032e-006 
2.443e-005 2.226e+006 1.398e+010 1.000e-001 3.196e-004 9.037e-006 
2.447e-005 2.230e+006 1.398e+010 1.000e-001 4.730e-003 9.041e-006 
2.450e-005 2.235e+006 1.398e+010 1.000e-001 8.743e-004 9.046e-006 
2.454e-005 2.239e+006 1.399e+010 1.000e-001 2.220e-004 9.049e-006 
2.457e-005 2.243e+006 1.399e+010 1.000e-001 4.130e-003 9.052e-006 
2.460e-005 2.248e+006 1.399e+010 1.000e-001 4.028e-004 9.056e-006 
2.464e-005 2.252e+006 1.399e+010 1.000e-001 3.496e-003 9.061e-006 
2.467e-005 2.254e+006 1.399e+010 1.000e-001 1.160e-003 9.076e-006 
2.470e-005 2.250e+006 1.403e+010 1.000e-001 4.983e-003 9.141e-006 
2.474e-005 2.249e+006 1.405e+010 1.000e-001 4.721e-003 9.178e-006 
2.477e-005 2.252e+006 1.406e+010 1.000e-001 1.723e-003 9.196e-006 
2.480e-005 2.255e+006 1.407e+010 1.000e-001 3.040e-003 9.206e-006 
2.484e-005 2.259e+006 1.408e+010 1.000e-001 1.998e-003 9.214e-006 
2.487e-005 2.262e+006 1.408e+010 1.000e-001 8.255e-004 9.221e-006 
2.490e-005 2.266e+006 1.409e+010 1.000e-001 3.767e-004 9.227e-006 
2.494e-005 2.270e+006 1.409e+010 1.000e-001 5.124e-003 9.232e-006 
2.497e-005 2.275e+006 1.409e+010 1.000e-001 7.812e-003 9.237e-006 
2.500e-005 2.279e+006 1.410e+010 1.000e-001 2.990e-003 9.243e-006 
2.504e-005 2.283e+006 1.410e+010 1.000e-001 7.330e-003 9.248e-006 
2.507e-005 2.287e+006 1.410e+010 1.000e-001 3.660e-003 9.254e-006 
2.510e-005 2.291e+006 1.411e+010 1.000e-001 7.856e-005 9.259e-006 
2.514e-005 2.295e+006 1.411e+010 1.000e-001 2.857e-003 9.265e-006 
2.517e-005 2.299e+006 1.412e+010 1.000e-001 1.048e-003 9.270e-006 
2.520e-005 2.303e+006 1.412e+010 1.000e-001 2.348e-003 9.275e-006 
2.524e-005 2.307e+006 1.412e+010 1.000e-001 2.072e-003 9.281e-006 
2.527e-005 2.311e+006 1.413e+010 1.000e-001 1.901e-003 9.287e-006 
2.530e-005 2.315e+006 1.413e+010 1.000e-001 1.042e-003 9.292e-006 
2.534e-005 2.319e+006 1.414e+010 1.000e-001 3.561e-003 9.298e-006 
2.537e-005 2.323e+006 1.414e+010 1.000e-001 2.642e-003 9.303e-006 
2.540e-005 2.327e+006 1.414e+010 1.000e-001 3.958e-003 9.309e-006 
2.544e-005 2.331e+006 1.415e+010 1.000e-001 2.707e-003 9.315e-006 
2.547e-005 2.335e+006 1.415e+010 1.000e-001 1.754e-003 9.321e-006 
2.550e-005 2.339e+006 1.416e+010 1.000e-001 3.996e-004 9.327e-006 
2.554e-005 2.343e+006 1.416e+010 1.000e-001 2.544e-005 9.333e-006 
2.557e-005 2.347e+006 1.417e+010 1.000e-001 8.333e-004 9.338e-006 
2.560e-005 2.351e+006 1.417e+010 1.000e-001 2.517e-003 9.344e-006 
2.564e-005 2.355e+006 1.418e+010 1.000e-001 2.074e-003 9.351e-006 
2.567e-005 2.359e+006 1.418e+010 1.000e-001 3.956e-003 9.357e-006 
2.570e-005 2.362e+006 1.419e+010 1.000e-001 6.241e-003 9.363e-006 
2.574e-005 2.366e+006 1.419e+010 1.000e-001 6.185e-003 9.369e-006 
2.577e-005 2.370e+006 1.419e+010 1.000e-001 1.526e-003 9.375e-006 
2.580e-005 2.374e+006 1.420e+010 1.000e-001 4.286e-003 9.383e-006 
2.584e-005 2.378e+006 1.421e+010 1.000e-001 5.057e-003 9.390e-006 
2.587e-005 2.382e+006 1.421e+010 1.000e-001 3.150e-003 9.398e-006 
2.590e-005 2.385e+006 1.422e+010 1.000e-001 1.040e-003 9.407e-006 
2.594e-005 2.388e+006 1.423e+010 1.000e-001 1.766e-003 9.418e-006 
2.597e-005 2.391e+006 1.424e+010 1.000e-001 2.425e-003 9.430e-006 
2.600e-005 2.394e+006 1.425e+010 1.000e-001 1.981e-003 9.442e-006 
2.604e-005 2.397e+006 1.426e+010 1.000e-001 1.849e-004 9.457e-006 
2.607e-005 2.400e+006 1.427e+010 1.000e-001 2.465e-003 9.473e-006 
2.610e-005 2.402e+006 1.429e+010 1.000e-001 5.596e-003 9.493e-006 
2.614e-005 2.403e+006 1.431e+010 1.000e-001 6.241e-003 9.518e-006 
2.617e-005 2.402e+006 1.434e+010 1.000e-001 1.383e-004 9.554e-006 
2.620e-005 2.400e+006 1.438e+010 1.000e-001 1.822e-003 9.607e-006 
2.624e-005 2.394e+006 1.444e+010 1.000e-001 2.722e-003 9.678e-006 
2.627e-005 2.394e+006 1.446e+010 1.000e-001 1.141e-003 9.711e-006 
2.630e-005 2.396e+006 1.448e+010 1.000e-001 1.128e-004 9.732e-006 
2.634e-005 2.399e+006 1.449e+010 1.000e-001 1.935e-003 9.746e-006 
2.637e-005 2.401e+006 1.450e+010 1.000e-001 4.757e-003 9.765e-006 
2.640e-005 2.403e+006 1.451e+010 1.000e-001 2.681e-003 9.785e-006 
2.644e-005 2.407e+006 1.452e+010 1.000e-001 3.789e-003 9.792e-006 
2.647e-005 2.411e+006 1.452e+010 1.000e-001 1.093e-003 9.797e-006 
2.650e-005 2.415e+006 1.453e+010 1.000e-001 3.380e-003 9.803e-006 
2.654e-005 2.419e+006 1.453e+010 1.000e-001 7.317e-004 9.808e-006 
2.657e-005 2.423e+006 1.453e+010 1.000e-001 8.631e-003 9.812e-006 
2.660e-005 2.427e+006 1.453e+010 1.000e-001 1.150e-003 9.815e-006 
2.664e-005 2.432e+006 1.454e+010 1.000e-001 4.188e-003 9.820e-006 
2.667e-005 2.436e+006 1.454e+010 1.000e-001 6.836e-004 9.824e-006 
2.670e-005 2.440e+006 1.454e+010 1.000e-001 5.862e-004 9.828e-006 
2.674e-005 2.445e+006 1.454e+010 1.000e-001 6.623e-004 9.831e-006 
2.677e-005 2.449e+006 1.455e+010 1.000e-001 4.021e-004 9.834e-006 
2.680e-005 2.453e+006 1.455e+010 1.000e-001 3.996e-003 9.837e-006 
2.684e-005 2.458e+006 1.455e+010 1.000e-001 5.758e-003 9.840e-006 
2.687e-005 2.462e+006 1.455e+010 1.000e-001 3.816e-003 9.843e-006 
2.691e-005 2.466e+006 1.456e+010 1.000e-001 1.748e-003 9.848e-006 
2.694e-005 2.471e+006 1.456e+010 1.000e-001 4.510e-003 9.850e-006 
2.697e-005 2.475e+006 1.456e+010 1.000e-001 2.299e-003 9.854e-006 
2.701e-005 2.479e+006 1.456e+010 1.000e-001 4.530e-003 9.858e-006 
2.704e-005 2.483e+006 1.456e+010 1.000e-001 2.609e-003 9.861e-006 
2.707e-005 2.488e+006 1.457e+010 1.000e-001 6.088e-004 9.865e-006 
2.711e-005 2.492e+006 1.457e+010 1.000e-001 3.549e-004 9.868e-006 
2.714e-005 2.497e+006 1.457e+010 1.000e-001 2.383e-003 9.871e-006 
2.717e-005 2.501e+006 1.457e+010 1.000e-001 2.539e-003 9.873e-006 
2.721e-005 2.505e+006 1.457e+010 1.000e-001 7.222e-004 9.877e-006 
2.724e-005 2.510e+006 1.458e+010 1.000e-001 2.909e-003 9.880e-006 
2.727e-005 2.514e+006 1.458e+010 1.000e-001 5.313e-003 9.884e-006 
2.731e-005 2.518e+006 1.458e+010 1.000e-001 1.690e-003 9.888e-006 
2.734e-005 2.522e+006 1.459e+010 1.000e-001 6.668e-004 9.893e-006 
2.737e-005 2.527e+006 1.459e+010 1.000e-001 5.771e-003 9.896e-006 
2.741e-005 2.531e+006 1.459e+010 1.000e-001 9.173e-004 9.900e-006 
2.744e-005 2.535e+006 1.459e+010 1.000e-001 4.138e-003 9.903e-006 
2.747e-005 2.540e+006 1.460e+010 1.000e-001 6.543e-003 9.906e-006 
2.751e-005 2.544e+006 1.460e+010 1.000e-001 2.850e-003 9.908e-006 
2.754e-005 2.549e+006 1.460e+010 1.000e-001 2.015e-003 9.912e-006 
2.757e-005 2.553e+006 1.460e+010 1.000e-001 4.868e-003 9.916e-006 
2.761e-005 2.557e+006 1.460e+010 1.000e-001 7.317e-003 9.919e-006 
2.764e-005 2.561e+006 1.461e+010 1.000e-001 7.234e-004 9.923e-006 
2.767e-005 2.566e+006 1.461e+010 1.000e-001 1.037e-004 9.926e-006 
2.771e-005 2.570e+006 1.461e+010 1.000e-001 6.853e-004 9.930e-006 
2.774e-005 2.575e+006 1.461e+010 1.000e-001 1.002e-003 9.933e-006 
2.777e-005 2.579e+006 1.462e+010 1.000e-001 4.741e-004 9.936e-006 
2.781e-005 2.583e+006 1.462e+010 1.000e-001 1.475e-004 9.940e-006 
2.784e-005 2.588e+006 1.462e+010 1.000e-001 6.456e-003 9.943e-006 
2.787e-005 2.592e+006 1.462e+010 1.000e-001 5.559e-003 9.947e-006 
2.791e-005 2.596e+006 1.463e+010 1.000e-001 4.533e-003 9.950e-006 
2.794e-005 2.601e+006 1.463e+010 1.000e-001 4.919e-003 9.953e-006 
2.797e-005 2.605e+006 1.463e+010 1.000e-001 3.867e-003 9.958e-006 
2.801e-005 2.609e+006 1.464e+010 1.000e-001 2.396e-003 9.963e-006 
2.804e-005 2.613e+006 1.464e+010 1.000e-001 5.930e-003 9.966e-006 
2.807e-005 2.617e+006 1.464e+010 1.000e-001 2.456e-003 9.970e-006 
2.811e-005 2.622e+006 1.464e+010 1.000e-001 3.038e-003 9.974e-006 
2.814e-005 2.626e+006 1.465e+010 1.000e-001 5.277e-003 9.978e-006 
2.817e-005 2.630e+006 1.465e+010 1.000e-001 4.890e-003 9.982e-006 
2.821e-005 2.634e+006 1.465e+010 1.000e-001 1.203e-003 9.985e-006 
2.824e-005 2.639e+006 1.465e+010 1.000e-001 2.599e-003 9.990e-006 
2.827e-005 2.643e+006 1.466e+010 1.000e-001 6.484e-003 9.994e-006 
2.831e-005 2.647e+006 1.466e+010 1.000e-001 2.088e-003 9.998e-006 
2.834e-005 2.651e+006 1.466e+010 1.000e-001 3.220e-003 1.000e-005 
2.837e-005 2.653e+006 1.470e+010 1.000e-001 1.980e-003 1.002e-005 
2.841e-005 2.651e+006 1.471e+010 1.000e-001 1.590e-003 1.007e-005 
2.844e-005 2.651e+006 1.474e+010 1.000e-001 8.606e-003 1.010e-005 
2.847e-005 2.655e+006 1.475e+010 1.000e-001 8.269e-004 1.011e-005 
2.851e-005 2.659e+006 1.475e+010 1.000e-001 1.191e-003 1.012e-005 
2.854e-005 2.663e+006 1.476e+010 1.000e-001 1.054e-003 1.012e-005 
2.857e-005 2.667e+006 1.476e+010 1.000e-001 4.166e-003 1.013e-005 
2.861e-005 2.649e+006 1.449e+010 1.000e-001 1.905e-004 1.029e-005 
2.864e-005 2.613e+006 1.445e+010 1.000e-001 1.834e-003 1.057e-005 
2.867e-005 2.574e+006 1.460e+010 1.000e-001 1.299e-003 1.087e-005 
2.871e-005 2.552e+006 1.471e+010 1.000e-001 1.502e-003 1.106e-005 
2.874e-005 2.537e+006 1.478e+010 1.000e-001 1.694e-003 1.120e-005 
2.877e-005 2.527e+006 1.484e+010 1.000e-001 1.705e-003 1.129e-005 
2.881e-005 2.521e+006 1.489e+010 1.000e-001 1.768e-003 1.137e-005 
2.884e-005 2.514e+006 1.491e+010 1.000e-001 1.843e-003 1.145e-005 
2.887e-005 2.501e+006 1.487e+010 1.000e-001 1.383e-003 1.158e-005 
2.891e-005 2.474e+006 1.492e+010 1.000e-001 1.550e-003 1.180e-005 
2.894e-005 2.460e+006 1.498e+010 1.000e-001 5.489e-004 1.192e-005 
2.897e-005 2.455e+006 1.502e+010 1.000e-001 1.302e-003 1.200e-005 
2.901e-005 2.460e+006 1.502e+010 1.000e-001 1.051e-003 1.199e-005 
2.904e-005 2.465e+006 1.498e+010 1.000e-001 8.728e-004 1.199e-005 
2.907e-005 2.470e+006 1.498e+010 1.000e-001 1.009e-003 1.199e-005 
2.911e-005 2.454e+006 1.495e+010 1.000e-001 2.153e-004 1.213e-005 
2.914e-005 2.456e+006 1.494e+010 1.000e-001 9.159e-004 1.215e-005 
2.918e-005 2.459e+006 1.492e+010 1.000e-001 6.796e-003 1.217e-005 
2.921e-005 2.459e+006 1.493e+010 1.000e-001 3.333e-003 1.220e-005 
2.924e-005 2.460e+006 1.495e+010 1.000e-001 2.015e-003 1.223e-005 
2.928e-005 2.462e+006 1.496e+010 1.000e-001 1.090e-002 1.225e-005 
2.931e-005 2.464e+006 1.497e+010 1.000e-001 2.392e-003 1.226e-005 
2.934e-005 2.468e+006 1.498e+010 1.000e-001 2.916e-003 1.227e-005 
2.938e-005 2.471e+006 1.498e+010 1.000e-001 1.247e-002 1.228e-005 
2.941e-005 2.475e+006 1.498e+010 1.000e-001 7.905e-003 1.229e-005 
2.944e-005 2.479e+006 1.499e+010 1.000e-001 4.641e-003 1.229e-005 
2.948e-005 2.483e+006 1.499e+010 1.000e-001 4.535e-003 1.230e-005 
2.951e-005 2.487e+006 1.499e+010 1.000e-001 1.746e-004 1.231e-005 
2.954e-005 2.491e+006 1.500e+010 1.000e-001 8.590e-004 1.231e-005 
2.958e-005 2.495e+006 1.500e+010 1.000e-001 3.578e-003 1.232e-005 
2.961e-005 2.500e+006 1.500e+010 1.000e-001 6.828e-003 1.232e-005 
2.964e-005 2.504e+006 1.501e+010 1.000e-001 2.005e-004 1.232e-005 
2.968e-005 2.508e+006 1.501e+010 1.000e-001 5.254e-003 1.233e-005 
2.971e-005 2.512e+006 1.501e+010 1.000e-001 4.349e-003 1.233e-005 
2.974e-005 2.516e+006 1.501e+010 1.000e-001 3.259e-004 1.234e-005 
2.978e-005 2.521e+006 1.502e+010 1.000e-001 7.638e-003 1.234e-005 
2.981e-005 2.525e+006 1.502e+010 1.000e-001 1.611e-004 1.235e-005 
2.984e-005 2.529e+006 1.502e+010 1.000e-001 1.081e-003 1.235e-005 
2.988e-005 2.533e+006 1.502e+010 1.000e-001 1.227e-002 1.235e-005 
2.991e-005 2.537e+006 1.503e+010 1.000e-001 6.330e-003 1.236e-005 
2.994e-005 2.541e+006 1.503e+010 1.000e-001 4.503e-003 1.236e-005 
2.998e-005 2.546e+006 1.503e+010 1.000e-001 2.082e-003 1.237e-005 
3.001e-005 2.550e+006 1.504e+010 1.000e-001 6.830e-003 1.237e-005 
3.004e-005 2.554e+006 1.504e+010 1.000e-001 5.989e-003 1.238e-005 
3.008e-005 2.558e+006 1.504e+010 1.000e-001 6.045e-003 1.238e-005 
3.011e-005 2.562e+006 1.504e+010 1.000e-001 3.751e-003 1.239e-005 
3.014e-005 2.566e+006 1.505e+010 1.000e-001 1.261e-003 1.239e-005 
3.018e-005 2.571e+006 1.505e+010 1.000e-001 4.766e-003 1.240e-005 
3.021e-005 2.575e+006 1.505e+010 1.000e-001 6.172e-003 1.240e-005 
3.024e-005 2.579e+006 1.506e+010 1.000e-001 7.825e-004 1.240e-005 
3.028e-005 2.583e+006 1.506e+010 1.000e-001 2.644e-003 1.241e-005 
3.031e-005 2.587e+006 1.506e+010 1.000e-001 1.470e-003 1.241e-005 
3.034e-005 2.591e+006 1.507e+010 1.000e-001 4.468e-005 1.242e-005 
3.038e-005 2.596e+006 1.507e+010 1.000e-001 3.559e-003 1.242e-005 
3.041e-005 2.600e+006 1.507e+010 1.000e-001 4.282e-003 1.243e-005 
3.044e-005 2.604e+006 1.508e+010 1.000e-001 1.411e-002 1.243e-005 
3.048e-005 2.608e+006 1.508e+010 1.000e-001 7.548e-003 1.244e-005 
3.051e-005 2.612e+006 1.508e+010 1.000e-001 9.372e-003 1.244e-005 
3.054e-005 2.616e+006 1.508e+010 1.000e-001 2.262e-003 1.245e-005 
3.058e-005 2.620e+006 1.509e+010 1.000e-001 3.287e-003 1.245e-005 
3.061e-005 2.624e+006 1.509e+010 1.000e-001 4.222e-003 1.246e-005 
3.064e-005 2.628e+006 1.509e+010 1.000e-001 6.001e-003 1.246e-005 
3.068e-005 2.633e+006 1.510e+010 1.000e-001 4.298e-003 1.247e-005 
