# Supplementary material for: Strain rate dependency of dislocation plasticity
Source: Nat Commun. 2021 Mar 23;12:1845. doi: 10.1038/s41467-021-21939-1 (PMC7988163; doi:10.1038/s41467-021-21939-1)
Supplement: Supplementary file 3 — Supplementary Data 1 [file 41467_2021_21939_MOESM3_ESM.zip › Supplementary Data 1/DDDSimulationSet1/StrainRate=1e-1s-1/InitialDislocationDensity=1.4e8m-2.dat]

#strain(1), stress(Pa), dislocation density(m-2), strain rate(s-1), mean dislocation velocity(km/s), plastic strain(1)
6.338e-008 9.007e+003 1.415e+008 1.000e-001 3.061e-003 1.070e-009 
1.261e-007 1.785e+004 1.415e+008 1.000e-001 3.089e-003 2.681e-009 
1.899e-007 2.675e+004 1.415e+008 1.000e-001 3.089e-003 4.872e-009 
2.534e-007 3.553e+004 1.415e+008 1.000e-001 3.116e-003 7.613e-009 
3.161e-007 4.413e+004 1.415e+008 1.000e-001 3.116e-003 1.085e-008 
3.794e-007 5.273e+004 1.415e+008 1.000e-001 3.116e-003 1.464e-008 
4.426e-007 6.124e+004 1.415e+008 1.000e-001 3.088e-003 1.898e-008 
5.065e-007 6.978e+004 1.415e+008 1.000e-001 3.089e-003 2.391e-008 
5.700e-007 7.817e+004 1.415e+008 1.000e-001 3.116e-003 2.931e-008 
6.331e-007 8.644e+004 1.415e+008 1.000e-001 3.116e-003 3.523e-008 
6.958e-007 9.457e+004 1.415e+008 1.000e-001 3.116e-003 4.169e-008 
7.580e-007 1.025e+005 1.415e+008 1.000e-001 3.116e-003 4.870e-008 
8.178e-007 1.101e+005 1.415e+008 1.000e-001 3.088e-003 5.600e-008 
8.769e-007 1.176e+005 1.415e+008 1.000e-001 3.116e-003 6.377e-008 
9.345e-007 1.247e+005 1.415e+008 1.000e-001 3.116e-003 7.186e-008 
9.914e-007 1.317e+005 1.415e+008 1.000e-001 3.102e-003 8.037e-008 
1.048e-006 1.386e+005 1.415e+008 1.000e-001 3.116e-003 8.931e-008 
1.102e-006 1.451e+005 1.415e+008 1.000e-001 3.116e-003 9.834e-008 
1.155e-006 1.515e+005 1.415e+008 1.000e-001 3.116e-003 1.076e-007 
1.208e-006 1.577e+005 1.415e+008 1.000e-001 3.116e-003 1.172e-007 
1.260e-006 1.638e+005 1.415e+008 1.000e-001 3.088e-003 1.269e-007 
1.310e-006 1.697e+005 1.415e+008 1.000e-001 3.116e-003 1.368e-007 
1.361e-006 1.755e+005 1.415e+008 1.000e-001 3.116e-003 1.470e-007 
1.411e-006 1.812e+005 1.415e+008 1.000e-001 3.116e-003 1.576e-007 
1.461e-006 1.869e+005 1.415e+008 1.000e-001 3.102e-003 1.685e-007 
1.510e-006 1.923e+005 1.416e+008 1.000e-001 3.116e-003 1.795e-007 
1.550e-006 1.968e+005 1.416e+008 1.000e-001 3.242e-003 1.889e-007 
1.595e-006 2.018e+005 1.416e+008 1.000e-001 2.943e-003 1.988e-007 
1.643e-006 2.073e+005 1.416e+008 1.000e-001 2.965e-003 2.092e-007 
1.685e-006 2.121e+005 1.416e+008 1.000e-001 2.979e-003 2.184e-007 
1.714e-006 2.153e+005 1.416e+008 1.000e-001 2.972e-003 2.246e-007 
1.741e-006 2.184e+005 1.416e+008 1.000e-001 2.986e-003 2.304e-007 
1.767e-006 2.213e+005 1.417e+008 1.000e-001 2.983e-003 2.360e-007 
1.792e-006 2.242e+005 1.417e+008 1.000e-001 2.982e-003 2.416e-007 
1.818e-006 2.271e+005 1.417e+008 1.000e-001 2.985e-003 2.472e-007 
1.844e-006 2.300e+005 1.417e+008 1.000e-001 2.988e-003 2.529e-007 
1.871e-006 2.331e+005 1.417e+008 1.000e-001 3.034e-003 2.589e-007 
1.908e-006 2.372e+005 1.418e+008 1.000e-001 2.998e-003 2.670e-007 
1.943e-006 2.412e+005 1.418e+008 1.000e-001 3.039e-003 2.750e-007 
1.980e-006 2.453e+005 1.418e+008 1.000e-001 3.035e-003 2.833e-007 
2.026e-006 2.503e+005 1.417e+008 1.000e-001 3.116e-003 2.949e-007 
2.076e-006 2.555e+005 1.417e+008 1.000e-001 3.116e-003 3.084e-007 
2.124e-006 2.606e+005 1.416e+008 1.000e-001 3.116e-003 3.218e-007 
2.172e-006 2.655e+005 1.416e+008 1.000e-001 3.116e-003 3.354e-007 
2.216e-006 2.700e+005 1.416e+008 1.000e-001 3.116e-003 3.480e-007 
2.259e-006 2.744e+005 1.416e+008 1.000e-001 3.102e-003 3.605e-007 
2.303e-006 2.789e+005 1.416e+008 1.000e-001 3.116e-003 3.735e-007 
2.348e-006 2.834e+005 1.418e+008 1.000e-001 1.437e-003 3.872e-007 
2.388e-006 2.876e+005 1.421e+008 1.000e-001 5.186e-003 3.991e-007 
2.429e-006 2.918e+005 1.421e+008 1.000e-001 3.253e-003 4.105e-007 
2.476e-006 2.968e+005 1.401e+008 1.000e-001 3.002e-003 4.232e-007 
2.526e-006 3.021e+005 1.398e+008 1.000e-001 2.992e-003 4.362e-007 
2.575e-006 3.074e+005 1.395e+008 1.000e-001 2.988e-003 4.489e-007 
2.622e-006 3.124e+005 1.392e+008 1.000e-001 2.964e-003 4.611e-007 
2.670e-006 3.175e+005 1.391e+008 1.000e-001 2.963e-003 4.732e-007 
2.716e-006 3.226e+005 1.389e+008 1.000e-001 2.933e-003 4.851e-007 
2.759e-006 3.272e+005 1.388e+008 1.000e-001 2.937e-003 4.959e-007 
2.800e-006 3.316e+005 1.387e+008 1.000e-001 2.894e-003 5.062e-007 
2.841e-006 3.361e+005 1.386e+008 1.000e-001 2.843e-003 5.164e-007 
2.882e-006 3.406e+005 1.386e+008 1.000e-001 2.719e-003 5.267e-007 
2.923e-006 3.450e+005 1.385e+008 1.000e-001 2.731e-003 5.368e-007 
2.965e-006 3.496e+005 1.385e+008 1.000e-001 2.748e-003 5.471e-007 
3.007e-006 3.542e+005 1.384e+008 1.000e-001 2.790e-003 5.574e-007 
3.050e-006 3.589e+005 1.384e+008 1.000e-001 2.847e-003 5.679e-007 
3.093e-006 3.635e+005 1.384e+008 1.000e-001 2.980e-003 5.782e-007 
3.135e-006 3.682e+005 1.384e+008 1.000e-001 2.978e-003 5.885e-007 
3.177e-006 3.728e+005 1.384e+008 1.000e-001 2.947e-003 5.989e-007 
3.220e-006 3.775e+005 1.384e+008 1.000e-001 2.944e-003 6.094e-007 
3.264e-006 3.822e+005 1.385e+008 1.000e-001 2.941e-003 6.201e-007 
3.299e-006 3.860e+005 1.385e+008 1.000e-001 3.010e-003 6.288e-007 
3.325e-006 3.889e+005 1.385e+008 1.000e-001 3.013e-003 6.353e-007 
3.351e-006 3.917e+005 1.385e+008 1.000e-001 3.010e-003 6.417e-007 
3.377e-006 3.945e+005 1.386e+008 1.000e-001 3.017e-003 6.481e-007 
3.403e-006 3.973e+005 1.386e+008 1.000e-001 3.018e-003 6.546e-007 
3.429e-006 4.001e+005 1.386e+008 1.000e-001 3.016e-003 6.611e-007 
3.455e-006 4.030e+005 1.386e+008 1.000e-001 3.009e-003 6.676e-007 
3.481e-006 4.057e+005 1.387e+008 1.000e-001 2.996e-003 6.742e-007 
3.507e-006 4.085e+005 1.387e+008 1.000e-001 3.028e-003 6.809e-007 
3.533e-006 4.113e+005 1.387e+008 1.000e-001 2.996e-003 6.876e-007 
3.558e-006 4.141e+005 1.387e+008 1.000e-001 2.987e-003 6.943e-007 
3.584e-006 4.169e+005 1.388e+008 1.000e-001 2.995e-003 7.010e-007 
3.621e-006 4.208e+005 1.388e+008 1.000e-001 2.868e-003 7.105e-007 
3.671e-006 4.262e+005 1.389e+008 1.000e-001 2.850e-003 7.237e-007 
3.721e-006 4.314e+005 1.390e+008 1.000e-001 2.832e-003 7.368e-007 
3.770e-006 4.366e+005 1.390e+008 1.000e-001 2.813e-003 7.500e-007 
3.820e-006 4.419e+005 1.391e+008 1.000e-001 2.780e-003 7.637e-007 
3.872e-006 4.473e+005 1.393e+008 1.000e-001 2.628e-003 7.779e-007 
3.925e-006 4.530e+005 1.394e+008 1.000e-001 2.593e-003 7.921e-007 
3.980e-006 4.589e+005 1.394e+008 1.000e-001 2.569e-003 8.062e-007 
4.040e-006 4.653e+005 1.395e+008 1.000e-001 2.557e-003 8.214e-007 
4.097e-006 4.715e+005 1.396e+008 1.000e-001 2.561e-003 8.358e-007 
4.143e-006 4.765e+005 1.396e+008 1.000e-001 2.571e-003 8.472e-007 
4.189e-006 4.816e+005 1.397e+008 1.000e-001 2.571e-003 8.583e-007 
4.234e-006 4.865e+005 1.398e+008 1.000e-001 2.586e-003 8.689e-007 
4.278e-006 4.914e+005 1.399e+008 1.000e-001 2.713e-003 8.791e-007 
4.326e-006 4.967e+005 1.400e+008 1.000e-001 2.551e-003 8.906e-007 
4.379e-006 5.025e+005 1.400e+008 1.000e-001 2.575e-003 9.034e-007 
4.424e-006 5.074e+005 1.401e+008 1.000e-001 2.569e-003 9.146e-007 
4.484e-006 5.139e+005 1.402e+008 1.000e-001 2.599e-003 9.296e-007 
4.532e-006 5.191e+005 1.402e+008 1.000e-001 2.626e-003 9.417e-007 
4.579e-006 5.241e+005 1.403e+008 1.000e-001 2.643e-003 9.538e-007 
4.626e-006 5.292e+005 1.404e+008 1.000e-001 2.660e-003 9.660e-007 
4.673e-006 5.342e+005 1.405e+008 1.000e-001 2.657e-003 9.783e-007 
4.720e-006 5.392e+005 1.406e+008 1.000e-001 2.690e-003 9.908e-007 
4.767e-006 5.441e+005 1.408e+008 1.000e-001 2.714e-003 1.004e-006 
4.814e-006 5.491e+005 1.409e+008 1.000e-001 2.736e-003 1.016e-006 
4.861e-006 5.540e+005 1.411e+008 1.000e-001 2.743e-003 1.030e-006 
4.908e-006 5.588e+005 1.412e+008 1.000e-001 2.768e-003 1.043e-006 
4.955e-006 5.637e+005 1.414e+008 1.000e-001 2.778e-003 1.056e-006 
5.002e-006 5.685e+005 1.416e+008 1.000e-001 2.795e-003 1.070e-006 
5.049e-006 5.733e+005 1.418e+008 1.000e-001 2.812e-003 1.084e-006 
5.096e-006 5.781e+005 1.420e+008 1.000e-001 2.817e-003 1.098e-006 
5.143e-006 5.828e+005 1.423e+008 1.000e-001 2.832e-003 1.112e-006 
5.190e-006 5.876e+005 1.425e+008 1.000e-001 2.842e-003 1.126e-006 
5.237e-006 5.923e+005 1.428e+008 1.000e-001 2.870e-003 1.141e-006 
5.284e-006 5.970e+005 1.430e+008 1.000e-001 2.880e-003 1.155e-006 
5.331e-006 6.016e+005 1.433e+008 1.000e-001 2.896e-003 1.170e-006 
5.378e-006 6.062e+005 1.436e+008 1.000e-001 2.916e-003 1.185e-006 
5.425e-006 6.109e+005 1.439e+008 1.000e-001 2.942e-003 1.200e-006 
5.472e-006 6.155e+005 1.442e+008 1.000e-001 2.943e-003 1.216e-006 
5.519e-006 6.200e+005 1.445e+008 1.000e-001 2.955e-003 1.231e-006 
5.566e-006 6.246e+005 1.448e+008 1.000e-001 2.960e-003 1.246e-006 
5.613e-006 6.291e+005 1.452e+008 1.000e-001 2.973e-003 1.262e-006 
5.660e-006 6.336e+005 1.455e+008 1.000e-001 2.974e-003 1.278e-006 
5.708e-006 6.381e+005 1.459e+008 1.000e-001 2.971e-003 1.294e-006 
5.755e-006 6.426e+005 1.463e+008 1.000e-001 2.955e-003 1.310e-006 
5.802e-006 6.471e+005 1.467e+008 1.000e-001 2.966e-003 1.326e-006 
5.849e-006 6.515e+005 1.472e+008 1.000e-001 2.968e-003 1.342e-006 
5.896e-006 6.559e+005 1.477e+008 1.000e-001 3.083e-003 1.359e-006 
5.943e-006 6.602e+005 1.463e+008 1.000e-001 3.454e-003 1.376e-006 
5.986e-006 6.639e+005 1.455e+008 1.000e-001 3.415e-003 1.394e-006 
6.027e-006 6.673e+005 1.451e+008 1.000e-001 3.450e-003 1.411e-006 
6.068e-006 6.707e+005 1.449e+008 1.000e-001 3.394e-003 1.428e-006 
6.108e-006 6.741e+005 1.448e+008 1.000e-001 3.476e-003 1.446e-006 
6.149e-006 6.775e+005 1.448e+008 1.000e-001 3.450e-003 1.463e-006 
6.189e-006 6.809e+005 1.448e+008 1.000e-001 3.583e-003 1.480e-006 
6.230e-006 6.843e+005 1.448e+008 1.000e-001 3.439e-003 1.497e-006 
6.271e-006 6.877e+005 1.448e+008 1.000e-001 3.531e-003 1.514e-006 
6.311e-006 6.911e+005 1.449e+008 1.000e-001 3.610e-003 1.532e-006 
6.352e-006 6.944e+005 1.450e+008 1.000e-001 3.624e-003 1.549e-006 
6.403e-006 6.985e+005 1.452e+008 1.000e-001 3.596e-003 1.572e-006 
6.453e-006 7.025e+005 1.454e+008 1.000e-001 3.574e-003 1.594e-006 
6.501e-006 7.063e+005 1.457e+008 1.000e-001 3.588e-003 1.616e-006 
6.548e-006 7.100e+005 1.460e+008 1.000e-001 3.594e-003 1.637e-006 
6.595e-006 7.137e+005 1.463e+008 1.000e-001 3.656e-003 1.659e-006 
6.643e-006 7.173e+005 1.466e+008 1.000e-001 3.661e-003 1.682e-006 
6.690e-006 7.209e+005 1.469e+008 1.000e-001 3.699e-003 1.704e-006 
6.738e-006 7.244e+005 1.473e+008 1.000e-001 3.697e-003 1.727e-006 
6.785e-006 7.279e+005 1.477e+008 1.000e-001 3.644e-003 1.751e-006 
6.833e-006 7.314e+005 1.482e+008 1.000e-001 3.743e-003 1.774e-006 
6.880e-006 7.348e+005 1.486e+008 1.000e-001 3.693e-003 1.798e-006 
6.928e-006 7.381e+005 1.491e+008 1.000e-001 3.845e-003 1.823e-006 
6.975e-006 7.414e+005 1.496e+008 1.000e-001 3.836e-003 1.847e-006 
7.023e-006 7.447e+005 1.501e+008 1.000e-001 3.471e-003 1.872e-006 
7.070e-006 7.481e+005 1.506e+008 1.000e-001 3.271e-003 1.896e-006 
7.118e-006 7.514e+005 1.512e+008 1.000e-001 3.161e-003 1.921e-006 
7.165e-006 7.547e+005 1.519e+008 1.000e-001 3.040e-003 1.945e-006 
7.213e-006 7.580e+005 1.525e+008 1.000e-001 3.071e-003 1.970e-006 
7.260e-006 7.612e+005 1.532e+008 1.000e-001 2.987e-003 1.995e-006 
7.308e-006 7.644e+005 1.540e+008 1.000e-001 2.997e-003 2.021e-006 
7.355e-006 7.675e+005 1.548e+008 1.000e-001 3.001e-003 2.046e-006 
7.403e-006 7.706e+005 1.556e+008 1.000e-001 3.105e-003 2.073e-006 
7.450e-006 7.736e+005 1.565e+008 1.000e-001 3.314e-003 2.099e-006 
7.498e-006 7.766e+005 1.574e+008 1.000e-001 3.418e-003 2.127e-006 
7.545e-006 7.795e+005 1.582e+008 1.000e-001 3.510e-003 2.154e-006 
7.593e-006 7.823e+005 1.590e+008 1.000e-001 3.568e-003 2.182e-006 
7.640e-006 7.851e+005 1.599e+008 1.000e-001 3.862e-003 2.210e-006 
7.688e-006 7.878e+005 1.609e+008 1.000e-001 4.003e-003 2.239e-006 
7.735e-006 7.906e+005 1.618e+008 1.000e-001 4.387e-003 2.266e-006 
7.782e-006 7.935e+005 1.628e+008 1.000e-001 4.289e-003 2.294e-006 
7.830e-006 7.964e+005 1.638e+008 1.000e-001 4.139e-003 2.322e-006 
7.877e-006 7.993e+005 1.649e+008 1.000e-001 3.478e-003 2.349e-006 
7.925e-006 8.022e+005 1.663e+008 1.000e-001 3.844e-003 2.376e-006 
7.972e-006 8.052e+005 1.677e+008 1.000e-001 3.414e-003 2.403e-006 
8.020e-006 8.081e+005 1.673e+008 1.000e-001 4.711e-003 2.430e-006 
8.067e-006 8.104e+005 1.642e+008 1.000e-001 2.584e-003 2.462e-006 
8.115e-006 8.128e+005 1.645e+008 1.000e-001 2.827e-003 2.493e-006 
8.162e-006 8.153e+005 1.643e+008 1.000e-001 4.192e-003 2.523e-006 
8.210e-006 8.177e+005 1.628e+008 1.000e-001 4.707e-003 2.554e-006 
8.259e-006 8.200e+005 1.622e+008 1.000e-001 4.855e-003 2.588e-006 
8.306e-006 8.224e+005 1.608e+008 1.000e-001 4.611e-003 2.618e-006 
8.353e-006 8.251e+005 1.601e+008 1.000e-001 4.467e-003 2.646e-006 
8.399e-006 8.280e+005 1.596e+008 1.000e-001 4.455e-003 2.672e-006 
8.435e-006 8.303e+005 1.594e+008 1.000e-001 4.373e-003 2.692e-006 
8.464e-006 8.322e+005 1.592e+008 1.000e-001 4.316e-003 2.708e-006 
8.500e-006 8.346e+005 1.591e+008 1.000e-001 4.296e-003 2.728e-006 
8.536e-006 8.369e+005 1.590e+008 1.000e-001 4.235e-003 2.748e-006 
8.572e-006 8.392e+005 1.590e+008 1.000e-001 4.215e-003 2.768e-006 
8.615e-006 8.420e+005 1.590e+008 1.000e-001 4.319e-003 2.791e-006 
8.659e-006 8.449e+005 1.591e+008 1.000e-001 4.165e-003 2.815e-006 
8.693e-006 8.471e+005 1.593e+008 1.000e-001 4.397e-003 2.834e-006 
8.724e-006 8.491e+005 1.596e+008 1.000e-001 5.042e-003 2.851e-006 
8.754e-006 8.510e+005 1.598e+008 1.000e-001 4.406e-003 2.868e-006 
8.784e-006 8.529e+005 1.602e+008 1.000e-001 4.532e-003 2.885e-006 
8.814e-006 8.548e+005 1.606e+008 1.000e-001 4.641e-003 2.902e-006 
8.843e-006 8.566e+005 1.611e+008 1.000e-001 4.846e-003 2.919e-006 
8.873e-006 8.582e+005 1.610e+008 1.000e-001 5.762e-003 2.938e-006 
8.903e-006 8.596e+005 1.609e+008 1.000e-001 5.387e-003 2.958e-006 
8.933e-006 8.612e+005 1.610e+008 1.000e-001 5.169e-003 2.977e-006 
8.963e-006 8.628e+005 1.613e+008 1.000e-001 5.066e-003 2.996e-006 
8.993e-006 8.643e+005 1.616e+008 1.000e-001 5.019e-003 3.015e-006 
9.023e-006 8.659e+005 1.619e+008 1.000e-001 4.981e-003 3.034e-006 
9.053e-006 8.675e+005 1.623e+008 1.000e-001 4.947e-003 3.053e-006 
9.083e-006 8.691e+005 1.628e+008 1.000e-001 4.905e-003 3.072e-006 
9.113e-006 8.707e+005 1.633e+008 1.000e-001 4.905e-003 3.091e-006 
9.158e-006 8.725e+005 1.624e+008 1.000e-001 5.453e-003 3.123e-006 
9.204e-006 8.743e+005 1.623e+008 1.000e-001 5.525e-003 3.157e-006 
9.249e-006 8.761e+005 1.623e+008 1.000e-001 5.681e-003 3.190e-006 
9.294e-006 8.777e+005 1.625e+008 1.000e-001 5.670e-003 3.223e-006 
9.338e-006 8.794e+005 1.627e+008 1.000e-001 5.652e-003 3.256e-006 
9.382e-006 8.810e+005 1.629e+008 1.000e-001 5.636e-003 3.289e-006 
9.426e-006 8.825e+005 1.631e+008 1.000e-001 5.586e-003 3.322e-006 
9.468e-006 8.840e+005 1.634e+008 1.000e-001 5.591e-003 3.354e-006 
9.509e-006 8.853e+005 1.637e+008 1.000e-001 5.566e-003 3.386e-006 
9.552e-006 8.867e+005 1.640e+008 1.000e-001 5.557e-003 3.418e-006 
9.596e-006 8.882e+005 1.643e+008 1.000e-001 5.544e-003 3.453e-006 
9.646e-006 8.898e+005 1.647e+008 1.000e-001 5.542e-003 3.492e-006 
9.699e-006 8.914e+005 1.651e+008 1.000e-001 5.554e-003 3.534e-006 
9.752e-006 8.931e+005 1.656e+008 1.000e-001 5.546e-003 3.575e-006 
9.809e-006 8.949e+005 1.658e+008 1.000e-001 5.369e-003 3.619e-006 
9.853e-006 8.965e+005 1.661e+008 1.000e-001 5.280e-003 3.652e-006 
9.897e-006 8.982e+005 1.665e+008 1.000e-001 5.273e-003 3.684e-006 
9.941e-006 8.999e+005 1.670e+008 1.000e-001 5.175e-003 3.717e-006 
9.983e-006 9.016e+005 1.676e+008 1.000e-001 5.052e-003 3.747e-006 
1.002e-005 9.032e+005 1.679e+008 1.000e-001 5.070e-003 3.778e-006 
1.006e-005 9.047e+005 1.685e+008 1.000e-001 4.998e-003 3.807e-006 
1.010e-005 9.062e+005 1.691e+008 1.000e-001 5.010e-003 3.835e-006 
1.014e-005 9.078e+005 1.699e+008 1.000e-001 5.029e-003 3.864e-006 
1.018e-005 9.094e+005 1.706e+008 1.000e-001 4.979e-003 3.892e-006 
1.022e-005 9.109e+005 1.715e+008 1.000e-001 4.942e-003 3.920e-006 
1.026e-005 9.123e+005 1.718e+008 1.000e-001 4.755e-003 3.945e-006 
1.029e-005 9.139e+005 1.720e+008 1.000e-001 4.764e-003 3.972e-006 
1.033e-005 9.154e+005 1.726e+008 1.000e-001 4.689e-003 3.999e-006 
1.037e-005 9.170e+005 1.735e+008 1.000e-001 4.627e-003 4.027e-006 
1.041e-005 9.186e+005 1.747e+008 1.000e-001 4.573e-003 4.056e-006 
1.045e-005 9.203e+005 1.760e+008 1.000e-001 4.519e-003 4.085e-006 
1.049e-005 9.220e+005 1.774e+008 1.000e-001 4.569e-003 4.113e-006 
1.053e-005 9.236e+005 1.790e+008 1.000e-001 4.723e-003 4.143e-006 
1.057e-005 9.249e+005 1.812e+008 1.000e-001 1.433e-002 4.176e-006 
1.061e-005 9.262e+005 1.824e+008 1.000e-001 6.606e-004 4.208e-006 
1.066e-005 9.277e+005 1.830e+008 1.000e-001 5.874e-003 4.240e-006 
1.070e-005 9.292e+005 1.841e+008 1.000e-001 3.540e-002 4.271e-006 
1.074e-005 9.309e+005 1.852e+008 1.000e-001 1.897e-002 4.301e-006 
1.078e-005 9.327e+005 1.864e+008 1.000e-001 8.719e-003 4.330e-006 
1.082e-005 9.343e+005 1.853e+008 1.000e-001 1.381e-002 4.361e-006 
1.086e-005 9.358e+005 1.858e+008 1.000e-001 1.732e-002 4.392e-006 
1.091e-005 9.375e+005 1.866e+008 1.000e-001 1.761e-002 4.422e-006 
1.095e-005 9.391e+005 1.875e+008 1.000e-001 6.469e-003 4.453e-006 
1.099e-005 9.407e+005 1.887e+008 1.000e-001 7.358e-003 4.483e-006 
1.103e-005 9.424e+005 1.899e+008 1.000e-001 2.271e-002 4.513e-006 
1.107e-005 9.440e+005 1.911e+008 1.000e-001 4.432e-003 4.544e-006 
1.111e-005 9.459e+005 1.922e+008 1.000e-001 1.457e-002 4.572e-006 
1.116e-005 9.477e+005 1.933e+008 1.000e-001 1.749e-002 4.602e-006 
1.120e-005 9.494e+005 1.947e+008 1.000e-001 3.503e-002 4.631e-006 
1.124e-005 9.512e+005 1.962e+008 1.000e-001 1.490e-002 4.661e-006 
1.128e-005 9.528e+005 1.979e+008 1.000e-001 1.490e-002 4.691e-006 
1.132e-005 9.545e+005 1.997e+008 1.000e-001 2.036e-002 4.721e-006 
1.136e-005 9.560e+005 2.015e+008 1.000e-001 2.826e-002 4.752e-006 
1.141e-005 9.575e+005 2.035e+008 1.000e-001 2.114e-002 4.784e-006 
1.145e-005 9.591e+005 2.054e+008 1.000e-001 2.322e-003 4.814e-006 
1.149e-005 9.606e+005 2.074e+008 1.000e-001 1.596e-002 4.846e-006 
1.153e-005 9.620e+005 2.095e+008 1.000e-001 1.965e-002 4.878e-006 
1.157e-005 9.632e+005 2.116e+008 1.000e-001 2.139e-002 4.911e-006 
1.161e-005 9.644e+005 2.137e+008 1.000e-001 1.845e-002 4.944e-006 
1.166e-005 9.655e+005 2.138e+008 1.000e-001 1.231e-003 4.979e-006 
1.170e-005 9.666e+005 2.137e+008 1.000e-001 6.926e-003 5.013e-006 
1.174e-005 9.677e+005 2.148e+008 1.000e-001 3.828e-003 5.047e-006 
1.178e-005 9.687e+005 2.162e+008 1.000e-001 1.722e-002 5.081e-006 
1.182e-005 9.698e+005 2.179e+008 1.000e-001 2.140e-003 5.116e-006 
1.186e-005 9.707e+005 2.197e+008 1.000e-001 7.752e-003 5.151e-006 
1.191e-005 9.716e+005 2.216e+008 1.000e-001 8.411e-004 5.187e-006 
1.195e-005 9.723e+005 2.236e+008 1.000e-001 4.150e-003 5.223e-006 
1.199e-005 9.730e+005 2.257e+008 1.000e-001 2.565e-002 5.260e-006 
1.203e-005 9.735e+005 2.278e+008 1.000e-001 1.748e-002 5.298e-006 
1.207e-005 9.738e+005 2.300e+008 1.000e-001 1.659e-002 5.338e-006 
1.211e-005 9.738e+005 2.326e+008 1.000e-001 1.456e-002 5.379e-006 
1.216e-005 9.731e+005 2.299e+008 1.000e-001 3.546e-004 5.426e-006 
1.220e-005 9.723e+005 2.303e+008 1.000e-001 2.161e-002 5.474e-006 
1.224e-005 9.715e+005 2.312e+008 1.000e-001 2.108e-003 5.520e-006 
1.228e-005 9.709e+005 2.325e+008 1.000e-001 1.088e-002 5.567e-006 
1.232e-005 9.702e+005 2.339e+008 1.000e-001 3.715e-002 5.613e-006 
1.237e-005 9.694e+005 2.355e+008 1.000e-001 1.748e-002 5.660e-006 
1.241e-005 9.686e+005 2.370e+008 1.000e-001 6.521e-003 5.707e-006 
1.245e-005 9.676e+005 2.384e+008 1.000e-001 2.121e-003 5.756e-006 
1.249e-005 9.662e+005 2.400e+008 1.000e-001 2.184e-003 5.807e-006 
1.253e-005 9.644e+005 2.393e+008 1.000e-001 1.329e-002 5.861e-006 
1.257e-005 9.622e+005 2.383e+008 1.000e-001 1.621e-002 5.918e-006 
1.262e-005 9.600e+005 2.386e+008 1.000e-001 1.414e-002 5.975e-006 
1.266e-005 9.579e+005 2.393e+008 1.000e-001 6.439e-003 6.032e-006 
1.270e-005 9.558e+005 2.396e+008 1.000e-001 5.156e-003 6.088e-006 
1.274e-005 9.536e+005 2.350e+008 1.000e-001 2.968e-002 6.144e-006 
1.278e-005 9.512e+005 2.312e+008 1.000e-001 1.834e-002 6.203e-006 
1.282e-005 9.489e+005 2.298e+008 1.000e-001 1.873e-002 6.260e-006 
1.287e-005 9.462e+005 2.231e+008 1.000e-001 1.738e-003 6.321e-006 
1.291e-005 9.431e+005 2.076e+008 1.000e-001 9.788e-003 6.384e-006 
1.295e-005 9.407e+005 2.049e+008 1.000e-001 3.274e-003 6.442e-006 
1.299e-005 9.387e+005 2.038e+008 1.000e-001 1.849e-002 6.498e-006 
1.303e-005 9.370e+005 2.036e+008 1.000e-001 1.314e-002 6.551e-006 
1.307e-005 9.357e+005 2.039e+008 1.000e-001 2.060e-002 6.602e-006 
1.312e-005 9.349e+005 2.039e+008 1.000e-001 3.904e-003 6.649e-006 
1.316e-005 9.342e+005 2.044e+008 1.000e-001 2.178e-002 6.695e-006 
1.320e-005 9.335e+005 2.051e+008 1.000e-001 2.155e-002 6.742e-006 
1.324e-005 9.328e+005 2.060e+008 1.000e-001 1.677e-002 6.788e-006 
1.328e-005 9.320e+005 2.071e+008 1.000e-001 9.250e-003 6.836e-006 
1.332e-005 9.315e+005 2.084e+008 1.000e-001 1.122e-002 6.881e-006 
1.337e-005 9.312e+005 2.097e+008 1.000e-001 2.541e-002 6.924e-006 
1.341e-005 9.311e+005 2.110e+008 1.000e-001 5.865e-003 6.967e-006 
1.345e-005 9.311e+005 2.122e+008 1.000e-001 9.320e-003 7.009e-006 
1.349e-005 9.306e+005 2.085e+008 1.000e-001 2.266e-003 7.054e-006 
1.353e-005 9.297e+005 2.072e+008 1.000e-001 2.316e-002 7.102e-006 
1.357e-005 9.288e+005 2.066e+008 1.000e-001 1.405e-003 7.150e-006 
1.362e-005 9.276e+005 2.068e+008 1.000e-001 4.461e-003 7.199e-006 
1.366e-005 9.264e+005 2.073e+008 1.000e-001 2.043e-002 7.249e-006 
1.370e-005 9.252e+005 2.080e+008 1.000e-001 2.189e-002 7.299e-006 
1.374e-005 9.241e+005 2.088e+008 1.000e-001 3.494e-004 7.349e-006 
1.378e-005 9.230e+005 2.092e+008 1.000e-001 1.362e-002 7.398e-006 
1.382e-005 9.221e+005 2.100e+008 1.000e-001 6.823e-003 7.446e-006 
1.387e-005 9.212e+005 2.109e+008 1.000e-001 1.824e-003 7.494e-006 
1.391e-005 9.204e+005 2.119e+008 1.000e-001 2.100e-002 7.541e-006 
1.395e-005 9.197e+005 2.130e+008 1.000e-001 1.044e-002 7.588e-006 
1.399e-005 9.190e+005 2.142e+008 1.000e-001 6.583e-003 7.634e-006 
1.403e-005 9.182e+005 2.153e+008 1.000e-001 2.035e-002 7.681e-006 
1.407e-005 9.174e+005 2.166e+008 1.000e-001 1.716e-002 7.728e-006 
1.412e-005 9.167e+005 2.180e+008 1.000e-001 6.937e-003 7.775e-006 
1.416e-005 9.164e+005 2.194e+008 1.000e-001 3.860e-002 7.819e-006 
1.420e-005 9.163e+005 2.204e+008 1.000e-001 2.037e-002 7.861e-006 
1.424e-005 9.160e+005 2.213e+008 1.000e-001 9.604e-003 7.905e-006 
1.428e-005 9.157e+005 2.224e+008 1.000e-001 1.380e-002 7.948e-006 
1.432e-005 9.154e+005 2.235e+008 1.000e-001 3.322e-002 7.993e-006 
1.437e-005 9.147e+005 2.244e+008 1.000e-001 1.318e-002 8.039e-006 
1.441e-005 9.136e+005 2.259e+008 1.000e-001 7.784e-003 8.088e-006 
1.445e-005 9.120e+005 2.141e+008 1.000e-001 4.412e-002 8.141e-006 
1.449e-005 9.110e+005 2.106e+008 1.000e-001 6.389e-003 8.189e-006 
1.453e-005 9.105e+005 2.084e+008 1.000e-001 9.668e-003 8.235e-006 
1.457e-005 9.100e+005 2.070e+008 1.000e-001 9.605e-003 8.280e-006 
1.462e-005 9.097e+005 2.060e+008 1.000e-001 1.910e-002 8.324e-006 
1.466e-005 9.095e+005 2.052e+008 1.000e-001 2.539e-002 8.367e-006 
1.470e-005 9.093e+005 2.046e+008 1.000e-001 3.418e-002 8.410e-006 
1.474e-005 9.093e+005 2.041e+008 1.000e-001 9.283e-003 8.452e-006 
1.478e-005 9.093e+005 2.036e+008 1.000e-001 7.082e-003 8.493e-006 
1.482e-005 9.094e+005 2.033e+008 1.000e-001 1.714e-002 8.534e-006 
1.487e-005 9.095e+005 2.032e+008 1.000e-001 3.790e-002 8.575e-006 
1.491e-005 9.098e+005 2.033e+008 1.000e-001 2.019e-002 8.615e-006 
1.495e-005 9.103e+005 2.037e+008 1.000e-001 1.448e-002 8.653e-006 
1.499e-005 9.108e+005 2.042e+008 1.000e-001 1.079e-002 8.691e-006 
1.503e-005 9.115e+005 2.049e+008 1.000e-001 1.502e-003 8.728e-006 
1.507e-005 9.121e+005 2.057e+008 1.000e-001 2.963e-002 8.765e-006 
1.512e-005 9.128e+005 2.066e+008 1.000e-001 1.348e-002 8.803e-006 
1.516e-005 9.135e+005 2.076e+008 1.000e-001 4.913e-003 8.839e-006 
1.520e-005 9.142e+005 2.087e+008 1.000e-001 2.315e-002 8.876e-006 
1.524e-005 9.150e+005 2.098e+008 1.000e-001 6.325e-003 8.912e-006 
1.528e-005 9.158e+005 2.110e+008 1.000e-001 3.571e-003 8.949e-006 
1.532e-005 9.166e+005 2.123e+008 1.000e-001 7.700e-003 8.985e-006 
1.537e-005 9.174e+005 2.136e+008 1.000e-001 1.374e-002 9.021e-006 
1.541e-005 9.182e+005 2.149e+008 1.000e-001 4.756e-002 9.057e-006 
1.545e-005 9.191e+005 2.163e+008 1.000e-001 1.937e-002 9.092e-006 
1.549e-005 9.200e+005 2.178e+008 1.000e-001 1.244e-002 9.128e-006 
1.553e-005 9.210e+005 2.191e+008 1.000e-001 7.236e-003 9.163e-006 
1.557e-005 9.220e+005 2.206e+008 1.000e-001 4.946e-003 9.197e-006 
1.562e-005 9.231e+005 2.220e+008 1.000e-001 3.497e-002 9.231e-006 
1.566e-005 9.240e+005 2.236e+008 1.000e-001 4.607e-003 9.267e-006 
1.570e-005 9.248e+005 2.254e+008 1.000e-001 2.674e-002 9.303e-006 
1.574e-005 9.257e+005 2.273e+008 1.000e-001 1.296e-002 9.338e-006 
1.578e-005 9.267e+005 2.276e+008 1.000e-001 9.819e-003 9.373e-006 
1.582e-005 9.275e+005 2.286e+008 1.000e-001 2.670e-002 9.409e-006 
1.587e-005 9.273e+005 2.149e+008 1.000e-001 6.573e-003 9.452e-006 
1.591e-005 9.277e+005 2.137e+008 1.000e-001 7.230e-003 9.491e-006 
1.595e-005 9.283e+005 2.134e+008 1.000e-001 2.669e-002 9.528e-006 
1.599e-005 9.289e+005 2.136e+008 1.000e-001 2.409e-002 9.566e-006 
1.603e-005 9.291e+005 2.138e+008 1.000e-001 1.124e-002 9.606e-006 
1.607e-005 9.293e+005 2.145e+008 1.000e-001 6.675e-003 9.647e-006 
1.612e-005 9.293e+005 2.153e+008 1.000e-001 2.099e-003 9.688e-006 
1.616e-005 9.293e+005 2.164e+008 1.000e-001 2.024e-002 9.730e-006 
1.620e-005 9.294e+005 2.170e+008 1.000e-001 3.719e-002 9.771e-006 
1.624e-005 9.297e+005 2.176e+008 1.000e-001 2.832e-002 9.811e-006 
1.629e-005 9.301e+005 1.696e+008 1.000e-001 5.928e-003 9.853e-006 
1.634e-005 9.309e+005 1.704e+008 1.000e-001 5.812e-003 9.903e-006 
1.639e-005 9.316e+005 1.714e+008 1.000e-001 5.700e-003 9.949e-006 
1.643e-005 9.322e+005 1.722e+008 1.000e-001 5.631e-003 9.984e-006 
1.647e-005 9.329e+005 1.732e+008 1.000e-001 5.587e-003 1.002e-005 
1.651e-005 9.336e+005 1.742e+008 1.000e-001 5.489e-003 1.005e-005 
1.655e-005 9.342e+005 1.754e+008 1.000e-001 5.441e-003 1.009e-005 
1.659e-005 9.349e+005 1.766e+008 1.000e-001 5.431e-003 1.012e-005 
1.663e-005 9.355e+005 1.778e+008 1.000e-001 5.401e-003 1.016e-005 
1.667e-005 9.361e+005 1.792e+008 1.000e-001 5.350e-003 1.019e-005 
1.671e-005 9.366e+005 1.807e+008 1.000e-001 5.267e-003 1.023e-005 
1.675e-005 9.372e+005 1.823e+008 1.000e-001 5.279e-003 1.027e-005 
1.679e-005 9.377e+005 1.836e+008 1.000e-001 5.222e-003 1.031e-005 
1.683e-005 9.383e+005 1.850e+008 1.000e-001 5.154e-003 1.034e-005 
1.687e-005 9.389e+005 1.867e+008 1.000e-001 4.958e-003 1.038e-005 
1.691e-005 9.394e+005 1.885e+008 1.000e-001 4.929e-003 1.042e-005 
1.695e-005 9.399e+005 1.903e+008 1.000e-001 4.891e-003 1.045e-005 
1.699e-005 9.404e+005 1.923e+008 1.000e-001 4.814e-003 1.049e-005 
1.703e-005 9.408e+005 1.945e+008 1.000e-001 4.828e-003 1.053e-005 
1.708e-005 9.411e+005 1.969e+008 1.000e-001 4.952e-003 1.057e-005 
1.713e-005 9.414e+005 2.001e+008 1.000e-001 4.907e-003 1.062e-005 
1.719e-005 9.416e+005 2.040e+008 1.000e-001 4.973e-003 1.068e-005 
1.724e-005 9.413e+005 2.070e+008 1.000e-001 5.444e-003 1.073e-005 
1.728e-005 9.405e+005 2.090e+008 1.000e-001 5.924e-003 1.077e-005 
1.733e-005 9.390e+005 2.030e+008 1.000e-001 5.374e-003 1.083e-005 
1.742e-005 9.379e+005 2.009e+008 1.000e-001 5.447e-003 1.093e-005 
1.749e-005 9.368e+005 1.992e+008 1.000e-001 7.801e-003 1.101e-005 
1.753e-005 9.357e+005 1.952e+008 1.000e-001 6.331e-003 1.106e-005 
1.757e-005 9.345e+005 1.943e+008 1.000e-001 6.443e-003 1.110e-005 
1.760e-005 9.333e+005 1.894e+008 1.000e-001 6.711e-003 1.115e-005 
1.764e-005 9.321e+005 1.860e+008 1.000e-001 6.501e-003 1.119e-005 
1.768e-005 9.310e+005 1.839e+008 1.000e-001 6.682e-003 1.124e-005 
1.771e-005 9.299e+005 1.826e+008 1.000e-001 6.686e-003 1.128e-005 
1.774e-005 9.289e+005 1.818e+008 1.000e-001 6.791e-003 1.132e-005 
1.778e-005 9.279e+005 1.813e+008 1.000e-001 6.832e-003 1.136e-005 
1.781e-005 9.269e+005 1.810e+008 1.000e-001 6.971e-003 1.140e-005 
1.784e-005 9.259e+005 1.810e+008 1.000e-001 7.023e-003 1.143e-005 
1.787e-005 9.249e+005 1.811e+008 1.000e-001 7.125e-003 1.147e-005 
1.790e-005 9.240e+005 1.812e+008 1.000e-001 7.114e-003 1.151e-005 
1.793e-005 9.231e+005 1.815e+008 1.000e-001 7.094e-003 1.154e-005 
1.796e-005 9.220e+005 1.819e+008 1.000e-001 7.260e-003 1.158e-005 
1.800e-005 9.204e+005 1.826e+008 1.000e-001 7.573e-003 1.163e-005 
1.804e-005 9.191e+005 1.833e+008 1.000e-001 7.266e-003 1.168e-005 
1.808e-005 9.178e+005 1.844e+008 1.000e-001 7.085e-003 1.173e-005 
1.812e-005 9.171e+005 1.813e+008 1.000e-001 6.551e-003 1.178e-005 
1.815e-005 9.168e+005 1.801e+008 1.000e-001 6.295e-003 1.181e-005 
1.818e-005 9.167e+005 1.799e+008 1.000e-001 6.202e-003 1.184e-005 
1.822e-005 9.168e+005 1.802e+008 1.000e-001 6.059e-003 1.188e-005 
1.826e-005 9.171e+005 1.804e+008 1.000e-001 5.935e-003 1.192e-005 
1.830e-005 9.174e+005 1.812e+008 1.000e-001 5.915e-003 1.195e-005 
1.834e-005 9.174e+005 1.754e+008 1.000e-001 6.834e-003 1.199e-005 
1.838e-005 9.169e+005 1.691e+008 1.000e-001 6.932e-003 1.204e-005 
1.843e-005 9.163e+005 1.672e+008 1.000e-001 7.129e-003 1.209e-005 
1.847e-005 9.159e+005 1.666e+008 1.000e-001 6.996e-003 1.214e-005 
1.852e-005 9.156e+005 1.667e+008 1.000e-001 6.830e-003 1.218e-005 
1.856e-005 9.154e+005 1.672e+008 1.000e-001 6.893e-003 1.223e-005 
1.860e-005 9.152e+005 1.680e+008 1.000e-001 4.659e-003 1.227e-005 
1.863e-005 9.150e+005 1.676e+008 1.000e-001 6.862e-003 1.230e-005 
1.867e-005 9.150e+005 1.683e+008 1.000e-001 6.762e-003 1.234e-005 
1.872e-005 9.150e+005 1.692e+008 1.000e-001 6.680e-003 1.239e-005 
1.876e-005 9.152e+005 1.702e+008 1.000e-001 6.544e-003 1.243e-005 
1.879e-005 9.155e+005 1.712e+008 1.000e-001 6.219e-003 1.246e-005 
1.883e-005 9.158e+005 1.721e+008 1.000e-001 6.481e-003 1.250e-005 
1.887e-005 9.161e+005 1.702e+008 1.000e-001 6.155e-003 1.254e-005 
1.891e-005 9.170e+005 1.695e+008 1.000e-001 6.046e-003 1.257e-005 
1.895e-005 9.180e+005 1.699e+008 1.000e-001 5.617e-003 1.260e-005 
1.900e-005 9.193e+005 1.710e+008 1.000e-001 5.652e-003 1.264e-005 
1.905e-005 9.207e+005 1.725e+008 1.000e-001 5.568e-003 1.268e-005 
1.910e-005 9.222e+005 1.743e+008 1.000e-001 5.320e-003 1.272e-005 
1.916e-005 9.237e+005 1.764e+008 1.000e-001 5.307e-003 1.277e-005 
1.922e-005 9.252e+005 1.787e+008 1.000e-001 5.283e-003 1.282e-005 
1.927e-005 9.266e+005 1.810e+008 1.000e-001 5.219e-003 1.286e-005 
1.932e-005 9.276e+005 1.831e+008 1.000e-001 5.046e-003 1.290e-005 
1.937e-005 9.290e+005 1.849e+008 1.000e-001 4.844e-003 1.295e-005 
1.942e-005 9.302e+005 1.868e+008 1.000e-001 4.702e-003 1.299e-005 
1.948e-005 9.315e+005 1.891e+008 1.000e-001 4.518e-003 1.304e-005 
1.954e-005 9.327e+005 1.917e+008 1.000e-001 4.552e-003 1.308e-005 
1.959e-005 9.338e+005 1.945e+008 1.000e-001 4.698e-003 1.313e-005 
1.962e-005 9.344e+005 1.962e+008 1.000e-001 4.414e-003 1.316e-005 
1.966e-005 9.352e+005 1.982e+008 1.000e-001 4.187e-003 1.319e-005 
1.970e-005 9.355e+005 1.980e+008 1.000e-001 4.907e-003 1.323e-005 
1.974e-005 9.357e+005 1.990e+008 1.000e-001 4.966e-003 1.327e-005 
1.979e-005 9.356e+005 2.010e+008 1.000e-001 4.832e-003 1.332e-005 
1.984e-005 9.354e+005 2.032e+008 1.000e-001 4.742e-003 1.337e-005 
1.989e-005 9.344e+005 1.944e+008 1.000e-001 5.848e-003 1.343e-005 
1.992e-005 9.334e+005 1.901e+008 1.000e-001 5.826e-003 1.347e-005 
1.996e-005 9.323e+005 1.877e+008 1.000e-001 5.985e-003 1.351e-005 
2.000e-005 9.311e+005 1.864e+008 1.000e-001 6.096e-003 1.356e-005 
2.004e-005 9.299e+005 1.858e+008 1.000e-001 6.115e-003 1.361e-005 
2.007e-005 9.289e+005 1.856e+008 1.000e-001 6.292e-003 1.365e-005 
2.011e-005 9.279e+005 1.857e+008 1.000e-001 6.427e-003 1.369e-005 
2.014e-005 9.268e+005 1.859e+008 1.000e-001 6.513e-003 1.373e-005 
2.017e-005 9.257e+005 1.863e+008 1.000e-001 6.524e-003 1.377e-005 
2.022e-005 9.243e+005 1.870e+008 1.000e-001 6.586e-003 1.382e-005 
2.026e-005 9.226e+005 1.833e+008 1.000e-001 6.840e-003 1.388e-005 
2.030e-005 9.208e+005 1.824e+008 1.000e-001 7.005e-003 1.394e-005 
2.035e-005 9.193e+005 1.822e+008 1.000e-001 7.128e-003 1.399e-005 
2.040e-005 9.177e+005 1.824e+008 1.000e-001 6.813e-003 1.405e-005 
2.044e-005 9.162e+005 1.814e+008 1.000e-001 6.598e-003 1.411e-005 
2.049e-005 9.151e+005 1.817e+008 1.000e-001 6.565e-003 1.416e-005 
2.054e-005 9.141e+005 1.825e+008 1.000e-001 6.399e-003 1.422e-005 
2.058e-005 9.132e+005 1.836e+008 1.000e-001 6.079e-003 1.427e-005 
2.063e-005 9.124e+005 1.849e+008 1.000e-001 6.152e-003 1.432e-005 
2.068e-005 9.115e+005 1.863e+008 1.000e-001 6.141e-003 1.437e-005 
2.072e-005 9.106e+005 1.880e+008 1.000e-001 6.139e-003 1.443e-005 
2.077e-005 9.091e+005 1.786e+008 1.000e-001 7.132e-003 1.448e-005 
2.082e-005 9.074e+005 1.746e+008 1.000e-001 7.287e-003 1.454e-005 
2.086e-005 9.058e+005 1.730e+008 1.000e-001 7.403e-003 1.459e-005 
2.088e-005 9.049e+005 1.726e+008 1.000e-001 8.290e-003 1.462e-005 
2.091e-005 9.042e+005 1.714e+008 1.000e-001 6.889e-003 1.466e-005 
2.095e-005 9.036e+005 1.709e+008 1.000e-001 6.898e-003 1.470e-005 
2.099e-005 9.032e+005 1.706e+008 1.000e-001 6.792e-003 1.474e-005 
2.104e-005 9.029e+005 1.709e+008 1.000e-001 6.777e-003 1.480e-005 
2.109e-005 9.027e+005 1.714e+008 1.000e-001 6.657e-003 1.485e-005 
2.113e-005 9.026e+005 1.720e+008 1.000e-001 6.422e-003 1.489e-005 
2.117e-005 9.028e+005 1.727e+008 1.000e-001 6.224e-003 1.493e-005 
2.121e-005 9.030e+005 1.736e+008 1.000e-001 6.133e-003 1.497e-005 
2.126e-005 9.032e+005 1.742e+008 1.000e-001 6.165e-003 1.501e-005 
2.130e-005 9.034e+005 1.750e+008 1.000e-001 6.174e-003 1.505e-005 
2.134e-005 9.035e+005 1.758e+008 1.000e-001 6.363e-003 1.509e-005 
2.138e-005 9.036e+005 1.767e+008 1.000e-001 6.453e-003 1.513e-005 
2.142e-005 9.039e+005 1.775e+008 1.000e-001 6.048e-003 1.516e-005 
2.145e-005 9.042e+005 1.782e+008 1.000e-001 5.869e-003 1.520e-005 
2.149e-005 9.046e+005 1.790e+008 1.000e-001 5.818e-003 1.523e-005 
2.152e-005 9.049e+005 1.799e+008 1.000e-001 5.862e-003 1.526e-005 
2.156e-005 9.053e+005 1.798e+008 1.000e-001 5.900e-003 1.530e-005 
2.159e-005 9.057e+005 1.797e+008 1.000e-001 6.038e-003 1.533e-005 
2.162e-005 9.060e+005 1.798e+008 1.000e-001 5.837e-003 1.535e-005 
2.166e-005 9.066e+005 1.802e+008 1.000e-001 5.836e-003 1.539e-005 
2.170e-005 9.073e+005 1.809e+008 1.000e-001 5.628e-003 1.543e-005 
2.174e-005 9.081e+005 1.816e+008 1.000e-001 5.478e-003 1.546e-005 
2.179e-005 9.090e+005 1.822e+008 1.000e-001 5.372e-003 1.550e-005 
2.184e-005 9.100e+005 1.827e+008 1.000e-001 5.221e-003 1.554e-005 
2.188e-005 9.110e+005 1.826e+008 1.000e-001 5.215e-003 1.558e-005 
2.193e-005 9.118e+005 1.809e+008 1.000e-001 5.277e-003 1.562e-005 
2.196e-005 9.124e+005 1.822e+008 1.000e-001 5.223e-003 1.565e-005 
2.198e-005 9.127e+005 1.831e+008 1.000e-001 5.510e-003 1.567e-005 
2.201e-005 9.130e+005 1.841e+008 1.000e-001 5.583e-003 1.569e-005 
2.203e-005 9.133e+005 1.851e+008 1.000e-001 5.572e-003 1.572e-005 
2.206e-005 9.135e+005 1.862e+008 1.000e-001 5.581e-003 1.574e-005 
2.211e-005 9.138e+005 1.882e+008 1.000e-001 5.587e-003 1.579e-005 
2.215e-005 9.138e+005 1.876e+008 1.000e-001 6.133e-003 1.583e-005 
2.218e-005 9.136e+005 1.819e+008 1.000e-001 6.116e-003 1.587e-005 
2.222e-005 9.134e+005 1.812e+008 1.000e-001 6.216e-003 1.590e-005 
2.226e-005 9.131e+005 1.811e+008 1.000e-001 6.296e-003 1.594e-005 
2.230e-005 9.128e+005 1.814e+008 1.000e-001 6.323e-003 1.599e-005 
2.234e-005 9.122e+005 1.814e+008 1.000e-001 7.103e-003 1.603e-005 
2.238e-005 9.111e+005 1.776e+008 1.000e-001 7.393e-003 1.607e-005 
2.241e-005 9.100e+005 1.760e+008 1.000e-001 7.448e-003 1.612e-005 
2.244e-005 9.090e+005 1.750e+008 1.000e-001 7.418e-003 1.615e-005 
2.248e-005 9.080e+005 1.742e+008 1.000e-001 7.504e-003 1.620e-005 
2.251e-005 9.069e+005 1.737e+008 1.000e-001 7.343e-003 1.624e-005 
2.255e-005 9.058e+005 1.733e+008 1.000e-001 7.458e-003 1.628e-005 
2.259e-005 9.047e+005 1.731e+008 1.000e-001 7.415e-003 1.633e-005 
2.261e-005 9.041e+005 1.730e+008 1.000e-001 7.197e-003 1.636e-005 
2.264e-005 9.034e+005 1.730e+008 1.000e-001 7.022e-003 1.639e-005 
2.267e-005 9.027e+005 1.731e+008 1.000e-001 6.757e-003 1.643e-005 
2.270e-005 9.022e+005 1.733e+008 1.000e-001 6.525e-003 1.646e-005 
2.273e-005 9.018e+005 1.736e+008 1.000e-001 6.918e-003 1.649e-005 
2.276e-005 9.013e+005 1.737e+008 1.000e-001 7.022e-003 1.652e-005 
2.278e-005 9.009e+005 1.739e+008 1.000e-001 6.687e-003 1.655e-005 
2.281e-005 9.004e+005 1.742e+008 1.000e-001 6.709e-003 1.658e-005 
2.284e-005 9.000e+005 1.747e+008 1.000e-001 6.765e-003 1.662e-005 
2.287e-005 8.994e+005 1.748e+008 1.000e-001 6.895e-003 1.665e-005 
2.290e-005 8.989e+005 1.751e+008 1.000e-001 6.796e-003 1.668e-005 
2.292e-005 8.984e+005 1.755e+008 1.000e-001 6.713e-003 1.671e-005 
2.295e-005 8.980e+005 1.760e+008 1.000e-001 6.726e-003 1.674e-005 
2.298e-005 8.976e+005 1.764e+008 1.000e-001 6.545e-003 1.677e-005 
2.301e-005 8.974e+005 1.769e+008 1.000e-001 6.310e-003 1.680e-005 
2.304e-005 8.972e+005 1.775e+008 1.000e-001 6.146e-003 1.683e-005 
2.307e-005 8.971e+005 1.781e+008 1.000e-001 6.135e-003 1.686e-005 
2.309e-005 8.970e+005 1.787e+008 1.000e-001 6.155e-003 1.689e-005 
2.312e-005 8.969e+005 1.795e+008 1.000e-001 6.121e-003 1.692e-005 
2.315e-005 8.969e+005 1.802e+008 1.000e-001 6.426e-003 1.695e-005 
2.318e-005 8.965e+005 1.806e+008 1.000e-001 6.877e-003 1.698e-005 
2.321e-005 8.959e+005 1.812e+008 1.000e-001 6.974e-003 1.701e-005 
2.323e-005 8.954e+005 1.797e+008 1.000e-001 6.849e-003 1.704e-005 
2.326e-005 8.951e+005 1.790e+008 1.000e-001 6.729e-003 1.707e-005 
2.329e-005 8.948e+005 1.788e+008 1.000e-001 6.763e-003 1.710e-005 
2.332e-005 8.946e+005 1.788e+008 1.000e-001 6.677e-003 1.713e-005 
2.335e-005 8.945e+005 1.791e+008 1.000e-001 6.596e-003 1.716e-005 
2.337e-005 8.944e+005 1.794e+008 1.000e-001 6.539e-003 1.719e-005 
2.340e-005 8.943e+005 1.799e+008 1.000e-001 6.379e-003 1.722e-005 
2.343e-005 8.942e+005 1.804e+008 1.000e-001 6.259e-003 1.725e-005 
2.346e-005 8.941e+005 1.811e+008 1.000e-001 6.299e-003 1.727e-005 
2.349e-005 8.940e+005 1.818e+008 1.000e-001 6.202e-003 1.730e-005 
2.351e-005 8.939e+005 1.826e+008 1.000e-001 6.146e-003 1.733e-005 
2.354e-005 8.937e+005 1.835e+008 1.000e-001 6.016e-003 1.736e-005 
2.357e-005 8.935e+005 1.844e+008 1.000e-001 6.061e-003 1.739e-005 
2.360e-005 8.932e+005 1.853e+008 1.000e-001 6.002e-003 1.742e-005 
2.363e-005 8.928e+005 1.864e+008 1.000e-001 6.219e-003 1.745e-005 
2.366e-005 8.922e+005 1.877e+008 1.000e-001 7.226e-003 1.748e-005 
2.368e-005 8.915e+005 1.819e+008 1.000e-001 7.067e-003 1.752e-005 
2.371e-005 8.907e+005 1.784e+008 1.000e-001 6.811e-003 1.755e-005 
2.374e-005 8.900e+005 1.683e+008 1.000e-001 7.249e-003 1.758e-005 
2.377e-005 8.892e+005 1.656e+008 1.000e-001 7.494e-003 1.762e-005 
2.380e-005 8.885e+005 1.635e+008 1.000e-001 7.670e-003 1.765e-005 
2.382e-005 8.878e+005 1.615e+008 1.000e-001 7.574e-003 1.768e-005 
2.385e-005 8.874e+005 1.602e+008 1.000e-001 7.279e-003 1.771e-005 
2.388e-005 8.871e+005 1.598e+008 1.000e-001 7.184e-003 1.774e-005 
2.391e-005 8.868e+005 1.597e+008 1.000e-001 7.020e-003 1.777e-005 
2.394e-005 8.866e+005 1.597e+008 1.000e-001 6.957e-003 1.780e-005 
2.396e-005 8.864e+005 1.597e+008 1.000e-001 6.922e-003 1.783e-005 
2.399e-005 8.863e+005 1.599e+008 1.000e-001 6.934e-003 1.786e-005 
2.402e-005 8.863e+005 1.601e+008 1.000e-001 6.868e-003 1.789e-005 
2.405e-005 8.863e+005 1.603e+008 1.000e-001 6.986e-003 1.792e-005 
2.408e-005 8.863e+005 1.605e+008 1.000e-001 7.003e-003 1.795e-005 
2.410e-005 8.863e+005 1.608e+008 1.000e-001 6.926e-003 1.797e-005 
2.413e-005 8.863e+005 1.611e+008 1.000e-001 6.926e-003 1.800e-005 
2.416e-005 8.863e+005 1.614e+008 1.000e-001 6.851e-003 1.803e-005 
2.419e-005 8.863e+005 1.618e+008 1.000e-001 6.880e-003 1.806e-005 
2.422e-005 8.864e+005 1.621e+008 1.000e-001 7.037e-003 1.809e-005 
2.425e-005 8.863e+005 1.625e+008 1.000e-001 7.194e-003 1.811e-005 
2.427e-005 8.863e+005 1.629e+008 1.000e-001 7.265e-003 1.814e-005 
2.430e-005 8.863e+005 1.634e+008 1.000e-001 7.335e-003 1.817e-005 
2.433e-005 8.862e+005 1.638e+008 1.000e-001 7.319e-003 1.820e-005 
2.436e-005 8.861e+005 1.643e+008 1.000e-001 7.323e-003 1.823e-005 
2.439e-005 8.860e+005 1.647e+008 1.000e-001 7.217e-003 1.826e-005 
2.441e-005 8.859e+005 1.652e+008 1.000e-001 7.205e-003 1.829e-005 
2.444e-005 8.857e+005 1.658e+008 1.000e-001 7.137e-003 1.832e-005 
2.447e-005 8.855e+005 1.663e+008 1.000e-001 7.081e-003 1.835e-005 
2.450e-005 8.853e+005 1.669e+008 1.000e-001 7.049e-003 1.838e-005 
2.453e-005 8.849e+005 1.675e+008 1.000e-001 7.060e-003 1.841e-005 
2.455e-005 8.848e+005 1.680e+008 1.000e-001 6.705e-003 1.843e-005 
2.458e-005 8.847e+005 1.686e+008 1.000e-001 6.648e-003 1.846e-005 
2.461e-005 8.846e+005 1.692e+008 1.000e-001 6.503e-003 1.849e-005 
2.464e-005 8.846e+005 1.698e+008 1.000e-001 6.518e-003 1.852e-005 
2.467e-005 8.849e+005 1.705e+008 1.000e-001 5.847e-003 1.855e-005 
2.469e-005 8.854e+005 1.714e+008 1.000e-001 5.312e-003 1.857e-005 
2.472e-005 8.860e+005 1.713e+008 1.000e-001 5.244e-003 1.859e-005 
2.475e-005 8.867e+005 1.714e+008 1.000e-001 4.971e-003 1.862e-005 
2.478e-005 8.874e+005 1.719e+008 1.000e-001 4.823e-003 1.864e-005 
2.481e-005 8.880e+005 1.722e+008 1.000e-001 4.965e-003 1.866e-005 
2.484e-005 8.886e+005 1.724e+008 1.000e-001 5.327e-003 1.869e-005 
2.486e-005 8.889e+005 1.727e+008 1.000e-001 5.433e-003 1.871e-005 
2.489e-005 8.893e+005 1.733e+008 1.000e-001 5.427e-003 1.874e-005 
2.492e-005 8.897e+005 1.739e+008 1.000e-001 5.408e-003 1.877e-005 
2.495e-005 8.900e+005 1.746e+008 1.000e-001 5.408e-003 1.879e-005 
2.498e-005 8.904e+005 1.754e+008 1.000e-001 5.468e-003 1.882e-005 
2.500e-005 8.907e+005 1.762e+008 1.000e-001 5.540e-003 1.884e-005 
2.503e-005 8.910e+005 1.770e+008 1.000e-001 5.540e-003 1.887e-005 
2.506e-005 8.913e+005 1.779e+008 1.000e-001 5.552e-003 1.890e-005 
2.509e-005 8.915e+005 1.788e+008 1.000e-001 5.601e-003 1.892e-005 
2.512e-005 8.918e+005 1.798e+008 1.000e-001 5.616e-003 1.895e-005 
2.514e-005 8.920e+005 1.808e+008 1.000e-001 5.604e-003 1.897e-005 
2.517e-005 8.921e+005 1.818e+008 1.000e-001 5.591e-003 1.900e-005 
2.520e-005 8.923e+005 1.828e+008 1.000e-001 5.576e-003 1.903e-005 
2.524e-005 8.925e+005 1.842e+008 1.000e-001 5.428e-003 1.907e-005 
2.529e-005 8.928e+005 1.862e+008 1.000e-001 5.450e-003 1.911e-005 
2.533e-005 8.931e+005 1.881e+008 1.000e-001 5.249e-003 1.916e-005 
2.538e-005 8.933e+005 1.899e+008 1.000e-001 5.273e-003 1.920e-005 
2.542e-005 8.936e+005 1.920e+008 1.000e-001 5.242e-003 1.924e-005 
2.547e-005 8.938e+005 1.942e+008 1.000e-001 5.240e-003 1.929e-005 
2.551e-005 8.939e+005 1.954e+008 1.000e-001 5.176e-003 1.933e-005 
2.556e-005 8.940e+005 1.958e+008 1.000e-001 5.436e-003 1.937e-005 
2.560e-005 8.934e+005 1.911e+008 1.000e-001 6.252e-003 1.942e-005 
2.564e-005 8.925e+005 1.900e+008 1.000e-001 6.243e-003 1.947e-005 
2.569e-005 8.915e+005 1.905e+008 1.000e-001 6.269e-003 1.952e-005 
2.573e-005 8.908e+005 1.914e+008 1.000e-001 6.186e-003 1.957e-005 
2.576e-005 8.904e+005 1.921e+008 1.000e-001 5.783e-003 1.960e-005 
2.579e-005 8.900e+005 1.931e+008 1.000e-001 5.690e-003 1.964e-005 
2.583e-005 8.897e+005 1.942e+008 1.000e-001 5.703e-003 1.967e-005 
2.587e-005 8.892e+005 1.955e+008 1.000e-001 5.807e-003 1.972e-005 
2.593e-005 8.884e+005 1.973e+008 1.000e-001 5.647e-003 1.978e-005 
2.597e-005 8.879e+005 1.989e+008 1.000e-001 5.248e-003 1.983e-005 
2.602e-005 8.874e+005 2.004e+008 1.000e-001 5.231e-003 1.988e-005 
2.606e-005 8.871e+005 2.019e+008 1.000e-001 5.154e-003 1.992e-005 
2.610e-005 8.866e+005 2.033e+008 1.000e-001 5.268e-003 1.996e-005 
2.613e-005 8.860e+005 2.049e+008 1.000e-001 5.470e-003 2.001e-005 
2.618e-005 8.846e+005 2.013e+008 1.000e-001 6.227e-003 2.006e-005 
2.623e-005 8.823e+005 2.010e+008 1.000e-001 6.251e-003 2.013e-005 
2.628e-005 8.798e+005 2.021e+008 1.000e-001 6.291e-003 2.019e-005 
2.633e-005 8.767e+005 1.853e+008 1.000e-001 6.192e-003 2.026e-005 
2.638e-005 8.744e+005 1.797e+008 1.000e-001 7.403e-003 2.033e-005 
2.643e-005 8.732e+005 1.696e+008 1.000e-001 6.661e-003 2.039e-005 
2.648e-005 8.725e+005 1.656e+008 1.000e-001 6.857e-003 2.044e-005 
2.653e-005 8.721e+005 1.638e+008 1.000e-001 7.438e-003 2.050e-005 
2.658e-005 8.718e+005 1.631e+008 1.000e-001 7.452e-003 2.055e-005 
2.663e-005 8.716e+005 1.631e+008 1.000e-001 7.331e-003 2.060e-005 
2.668e-005 8.715e+005 1.637e+008 1.000e-001 7.251e-003 2.065e-005 
2.673e-005 8.715e+005 1.645e+008 1.000e-001 7.251e-003 2.070e-005 
2.678e-005 8.714e+005 1.656e+008 1.000e-001 7.114e-003 2.075e-005 
2.683e-005 8.714e+005 1.669e+008 1.000e-001 7.094e-003 2.080e-005 
2.688e-005 8.713e+005 1.684e+008 1.000e-001 6.995e-003 2.085e-005 
2.693e-005 8.711e+005 1.687e+008 1.000e-001 7.486e-003 2.090e-005 
2.698e-005 8.700e+005 1.663e+008 1.000e-001 7.673e-003 2.096e-005 
2.703e-005 8.690e+005 1.659e+008 1.000e-001 7.714e-003 2.101e-005 
2.707e-005 8.681e+005 1.660e+008 1.000e-001 6.674e-003 2.107e-005 
2.712e-005 8.675e+005 1.659e+008 1.000e-001 6.958e-003 2.112e-005 
2.717e-005 8.672e+005 1.660e+008 1.000e-001 6.699e-003 2.118e-005 
2.722e-005 8.671e+005 1.663e+008 1.000e-001 6.566e-003 2.123e-005 
2.727e-005 8.671e+005 1.668e+008 1.000e-001 6.425e-003 2.128e-005 
2.732e-005 8.671e+005 1.671e+008 1.000e-001 6.588e-003 2.133e-005 
2.737e-005 8.670e+005 1.675e+008 1.000e-001 6.497e-003 2.138e-005 
2.742e-005 8.670e+005 1.682e+008 1.000e-001 6.380e-003 2.143e-005 
2.747e-005 8.670e+005 1.691e+008 1.000e-001 6.380e-003 2.148e-005 
2.752e-005 8.671e+005 1.701e+008 1.000e-001 6.364e-003 2.153e-005 
2.757e-005 8.672e+005 1.711e+008 1.000e-001 6.462e-003 2.157e-005 
2.762e-005 8.675e+005 1.723e+008 1.000e-001 6.315e-003 2.162e-005 
2.767e-005 8.678e+005 1.736e+008 1.000e-001 6.139e-003 2.167e-005 
2.772e-005 8.681e+005 1.749e+008 1.000e-001 5.982e-003 2.172e-005 
2.777e-005 8.685e+005 1.762e+008 1.000e-001 5.694e-003 2.176e-005 
2.781e-005 8.689e+005 1.773e+008 1.000e-001 5.397e-003 2.180e-005 
2.785e-005 8.693e+005 1.786e+008 1.000e-001 5.176e-003 2.183e-005 
2.788e-005 8.694e+005 1.786e+008 1.000e-001 5.747e-003 2.187e-005 
2.792e-005 8.693e+005 1.790e+008 1.000e-001 5.465e-003 2.190e-005 
2.795e-005 8.695e+005 1.799e+008 1.000e-001 5.237e-003 2.194e-005 
2.799e-005 8.697e+005 1.808e+008 1.000e-001 5.280e-003 2.197e-005 
2.803e-005 8.700e+005 1.820e+008 1.000e-001 5.232e-003 2.201e-005 
2.807e-005 8.704e+005 1.834e+008 1.000e-001 5.181e-003 2.205e-005 
2.811e-005 8.706e+005 1.845e+008 1.000e-001 5.429e-003 2.208e-005 
2.815e-005 8.706e+005 1.857e+008 1.000e-001 5.480e-003 2.212e-005 
2.819e-005 8.706e+005 1.870e+008 1.000e-001 5.495e-003 2.216e-005 
2.823e-005 8.705e+005 1.885e+008 1.000e-001 5.836e-003 2.221e-005 
2.828e-005 8.704e+005 1.902e+008 1.000e-001 6.057e-003 2.226e-005 
2.832e-005 8.702e+005 1.919e+008 1.000e-001 6.049e-003 2.231e-005 
2.837e-005 8.699e+005 1.936e+008 1.000e-001 6.118e-003 2.235e-005 
2.842e-005 8.695e+005 1.954e+008 1.000e-001 6.177e-003 2.240e-005 
2.846e-005 8.691e+005 1.972e+008 1.000e-001 6.135e-003 2.245e-005 
2.851e-005 8.686e+005 1.991e+008 1.000e-001 6.105e-003 2.250e-005 
2.855e-005 8.681e+005 2.009e+008 1.000e-001 6.064e-003 2.255e-005 
2.860e-005 8.675e+005 2.029e+008 1.000e-001 6.019e-003 2.260e-005 
2.864e-005 8.668e+005 2.048e+008 1.000e-001 5.927e-003 2.265e-005 
2.868e-005 8.660e+005 2.069e+008 1.000e-001 6.083e-003 2.269e-005 
2.873e-005 8.652e+005 2.017e+008 1.000e-001 6.143e-003 2.274e-005 
2.877e-005 8.635e+005 1.909e+008 1.000e-001 7.131e-003 2.280e-005 
2.882e-005 8.614e+005 1.861e+008 1.000e-001 7.446e-003 2.287e-005 
2.887e-005 8.590e+005 1.820e+008 1.000e-001 7.888e-003 2.293e-005 
2.892e-005 8.564e+005 1.792e+008 1.000e-001 8.048e-003 2.300e-005 
2.897e-005 8.538e+005 1.772e+008 1.000e-001 8.496e-003 2.307e-005 
2.902e-005 8.510e+005 1.665e+008 1.000e-001 9.197e-003 2.314e-005 
2.907e-005 8.491e+005 1.618e+008 1.000e-001 7.928e-003 2.320e-005 
2.912e-005 8.481e+005 1.598e+008 1.000e-001 7.524e-003 2.326e-005 
2.917e-005 8.476e+005 1.591e+008 1.000e-001 7.199e-003 2.331e-005 
2.922e-005 8.475e+005 1.590e+008 1.000e-001 6.781e-003 2.336e-005 
2.927e-005 8.476e+005 1.594e+008 1.000e-001 6.586e-003 2.341e-005 
2.932e-005 8.480e+005 1.603e+008 1.000e-001 6.135e-003 2.346e-005 
2.937e-005 8.487e+005 1.615e+008 1.000e-001 5.960e-003 2.350e-005 
2.942e-005 8.494e+005 1.625e+008 1.000e-001 5.962e-003 2.355e-005 
2.947e-005 8.501e+005 1.638e+008 1.000e-001 5.912e-003 2.359e-005 
2.952e-005 8.507e+005 1.648e+008 1.000e-001 6.021e-003 2.364e-005 
2.957e-005 8.517e+005 1.660e+008 1.000e-001 5.166e-003 2.368e-005 
2.962e-005 8.530e+005 1.674e+008 1.000e-001 5.005e-003 2.372e-005 
2.967e-005 8.545e+005 1.689e+008 1.000e-001 6.447e-003 2.376e-005 
2.972e-005 8.558e+005 1.708e+008 1.000e-001 3.211e-003 2.380e-005 
2.977e-005 8.568e+005 1.724e+008 1.000e-001 2.060e-003 2.385e-005 
2.982e-005 8.576e+005 1.740e+008 1.000e-001 6.944e-003 2.389e-005 
2.987e-005 8.583e+005 1.758e+008 1.000e-001 2.493e-003 2.394e-005 
2.992e-005 8.584e+005 1.737e+008 1.000e-001 8.031e-004 2.399e-005 
2.997e-005 8.578e+005 1.698e+008 1.000e-001 7.013e-003 2.404e-005 
3.002e-005 8.574e+005 1.693e+008 1.000e-001 7.091e-003 2.409e-005 
3.007e-005 8.569e+005 1.692e+008 1.000e-001 7.203e-003 2.415e-005 
3.012e-005 8.565e+005 1.693e+008 1.000e-001 7.062e-003 2.420e-005 
3.017e-005 8.561e+005 1.696e+008 1.000e-001 6.889e-003 2.425e-005 
3.022e-005 8.560e+005 1.697e+008 1.000e-001 6.507e-003 2.430e-005 
3.027e-005 8.560e+005 1.702e+008 1.000e-001 6.466e-003 2.435e-005 
3.032e-005 8.561e+005 1.710e+008 1.000e-001 5.927e-003 2.440e-005 
3.036e-005 8.566e+005 1.712e+008 1.000e-001 5.544e-003 2.444e-005 
3.040e-005 8.572e+005 1.718e+008 1.000e-001 5.277e-003 2.447e-005 
3.044e-005 8.580e+005 1.727e+008 1.000e-001 5.058e-003 2.451e-005 
3.048e-005 8.590e+005 1.737e+008 1.000e-001 4.882e-003 2.454e-005 
3.052e-005 8.600e+005 1.747e+008 1.000e-001 4.760e-003 2.457e-005 
3.056e-005 8.611e+005 1.759e+008 1.000e-001 4.679e-003 2.461e-005 
3.060e-005 8.622e+005 1.771e+008 1.000e-001 4.585e-003 2.464e-005 
3.064e-005 8.634e+005 1.783e+008 1.000e-001 4.438e-003 2.467e-005 
3.068e-005 8.647e+005 1.795e+008 1.000e-001 4.292e-003 2.470e-005 
3.072e-005 8.661e+005 1.808e+008 1.000e-001 4.247e-003 2.473e-005 
3.076e-005 8.676e+005 1.821e+008 1.000e-001 4.264e-003 2.475e-005 
3.079e-005 8.691e+005 1.835e+008 1.000e-001 4.259e-003 2.478e-005 
3.084e-005 8.709e+005 1.851e+008 1.000e-001 4.267e-003 2.481e-005 
3.089e-005 8.730e+005 1.870e+008 1.000e-001 4.240e-003 2.485e-005 
3.094e-005 8.750e+005 1.891e+008 1.000e-001 4.180e-003 2.489e-005 
3.100e-005 8.770e+005 1.913e+008 1.000e-001 4.143e-003 2.493e-005 
3.105e-005 8.782e+005 1.916e+008 1.000e-001 4.661e-003 2.497e-005 
3.109e-005 8.790e+005 1.928e+008 1.000e-001 4.752e-003 2.501e-005 
3.114e-005 8.796e+005 1.943e+008 1.000e-001 4.876e-003 2.505e-005 
3.118e-005 8.802e+005 1.958e+008 1.000e-001 4.942e-003 2.509e-005 
3.122e-005 8.806e+005 1.974e+008 1.000e-001 4.950e-003 2.513e-005 
3.126e-005 8.809e+005 1.990e+008 1.000e-001 5.055e-003 2.516e-005 
3.130e-005 8.811e+005 2.007e+008 1.000e-001 5.107e-003 2.520e-005 
3.133e-005 8.811e+005 2.024e+008 1.000e-001 5.203e-003 2.524e-005 
3.137e-005 8.809e+005 2.042e+008 1.000e-001 5.201e-003 2.528e-005 
3.141e-005 8.806e+005 2.061e+008 1.000e-001 5.250e-003 2.532e-005 
3.145e-005 8.802e+005 2.081e+008 1.000e-001 4.974e-003 2.536e-005 
3.149e-005 8.801e+005 2.101e+008 1.000e-001 4.661e-003 2.540e-005 
3.152e-005 8.800e+005 2.121e+008 1.000e-001 4.629e-003 2.544e-005 
3.156e-005 8.799e+005 2.143e+008 1.000e-001 4.592e-003 2.548e-005 
3.160e-005 8.793e+005 2.168e+008 1.000e-001 5.059e-003 2.552e-005 
3.164e-005 8.779e+005 2.035e+008 1.000e-001 6.210e-003 2.557e-005 
3.168e-005 8.763e+005 1.876e+008 1.000e-001 7.201e-003 2.562e-005 
3.171e-005 8.749e+005 1.800e+008 1.000e-001 7.322e-003 2.566e-005 
3.174e-005 8.739e+005 1.759e+008 1.000e-001 7.075e-003 2.570e-005 
3.177e-005 8.732e+005 1.723e+008 1.000e-001 7.070e-003 2.573e-005 
3.180e-005 8.726e+005 1.694e+008 1.000e-001 7.097e-003 2.576e-005 
3.183e-005 8.722e+005 1.668e+008 1.000e-001 7.405e-003 2.580e-005 
3.186e-005 8.717e+005 1.646e+008 1.000e-001 7.582e-003 2.583e-005 
3.189e-005 8.712e+005 1.631e+008 1.000e-001 7.319e-003 2.586e-005 
3.192e-005 8.708e+005 1.624e+008 1.000e-001 7.350e-003 2.590e-005 
3.195e-005 8.705e+005 1.619e+008 1.000e-001 7.674e-003 2.593e-005 
3.198e-005 8.701e+005 1.616e+008 1.000e-001 7.765e-003 2.596e-005 
3.201e-005 8.698e+005 1.615e+008 1.000e-001 7.840e-003 2.599e-005 
3.204e-005 8.695e+005 1.614e+008 1.000e-001 8.004e-003 2.603e-005 
3.207e-005 8.692e+005 1.617e+008 1.000e-001 7.755e-003 2.606e-005 
3.210e-005 8.691e+005 1.620e+008 1.000e-001 7.605e-003 2.609e-005 
3.213e-005 8.690e+005 1.624e+008 1.000e-001 7.614e-003 2.612e-005 
3.216e-005 8.689e+005 1.629e+008 1.000e-001 7.510e-003 2.615e-005 
3.219e-005 8.689e+005 1.634e+008 1.000e-001 7.429e-003 2.618e-005 
3.222e-005 8.689e+005 1.640e+008 1.000e-001 7.297e-003 2.621e-005 
3.225e-005 8.690e+005 1.646e+008 1.000e-001 6.880e-003 2.624e-005 
3.228e-005 8.691e+005 1.652e+008 1.000e-001 6.706e-003 2.627e-005 
3.231e-005 8.692e+005 1.658e+008 1.000e-001 6.602e-003 2.630e-005 
3.234e-005 8.694e+005 1.665e+008 1.000e-001 6.445e-003 2.632e-005 
3.237e-005 8.696e+005 1.672e+008 1.000e-001 6.281e-003 2.635e-005 
3.240e-005 8.698e+005 1.679e+008 1.000e-001 6.189e-003 2.638e-005 
3.243e-005 8.700e+005 1.686e+008 1.000e-001 6.180e-003 2.641e-005 
3.246e-005 8.703e+005 1.693e+008 1.000e-001 5.720e-003 2.644e-005 
3.249e-005 8.708e+005 1.700e+008 1.000e-001 5.506e-003 2.646e-005 
3.252e-005 8.714e+005 1.707e+008 1.000e-001 5.307e-003 2.649e-005 
3.255e-005 8.720e+005 1.713e+008 1.000e-001 5.474e-003 2.652e-005 
3.258e-005 8.726e+005 1.719e+008 1.000e-001 5.823e-003 2.654e-005 
3.261e-005 8.732e+005 1.724e+008 1.000e-001 5.912e-003 2.657e-005 
3.264e-005 8.738e+005 1.731e+008 1.000e-001 6.588e-003 2.659e-005 
3.267e-005 8.743e+005 1.737e+008 1.000e-001 4.981e-003 2.662e-005 
3.270e-005 8.746e+005 1.720e+008 1.000e-001 6.448e-003 2.665e-005 
3.273e-005 8.748e+005 1.718e+008 1.000e-001 6.440e-003 2.668e-005 
3.276e-005 8.749e+005 1.720e+008 1.000e-001 6.389e-003 2.670e-005 
3.279e-005 8.750e+005 1.722e+008 1.000e-001 6.412e-003 2.673e-005 
3.282e-005 8.750e+005 1.725e+008 1.000e-001 6.480e-003 2.676e-005 
3.284e-005 8.750e+005 1.729e+008 1.000e-001 6.516e-003 2.679e-005 
3.287e-005 8.750e+005 1.733e+008 1.000e-001 6.571e-003 2.682e-005 
3.290e-005 8.750e+005 1.738e+008 1.000e-001 6.669e-003 2.685e-005 
3.293e-005 8.749e+005 1.743e+008 1.000e-001 6.770e-003 2.688e-005 
3.296e-005 8.748e+005 1.748e+008 1.000e-001 6.765e-003 2.691e-005 
3.299e-005 8.746e+005 1.754e+008 1.000e-001 6.739e-003 2.694e-005 
3.302e-005 8.744e+005 1.760e+008 1.000e-001 6.709e-003 2.698e-005 
3.305e-005 8.742e+005 1.766e+008 1.000e-001 6.717e-003 2.701e-005 
3.308e-005 8.738e+005 1.773e+008 1.000e-001 6.629e-003 2.704e-005 
3.311e-005 8.737e+005 1.779e+008 1.000e-001 6.634e-003 2.707e-005 
3.314e-005 8.737e+005 1.785e+008 1.000e-001 6.308e-003 2.710e-005 
3.317e-005 8.738e+005 1.792e+008 1.000e-001 5.983e-003 2.713e-005 
3.320e-005 8.739e+005 1.798e+008 1.000e-001 5.942e-003 2.716e-005 
3.323e-005 8.740e+005 1.805e+008 1.000e-001 5.958e-003 2.719e-005 
3.326e-005 8.742e+005 1.812e+008 1.000e-001 5.923e-003 2.722e-005 
3.329e-005 8.743e+005 1.820e+008 1.000e-001 6.000e-003 2.725e-005 
3.332e-005 8.744e+005 1.822e+008 1.000e-001 6.264e-003 2.727e-005 
3.335e-005 8.743e+005 1.825e+008 1.000e-001 6.393e-003 2.731e-005 
3.338e-005 8.742e+005 1.833e+008 1.000e-001 6.395e-003 2.734e-005 
3.341e-005 8.741e+005 1.841e+008 1.000e-001 6.343e-003 2.737e-005 
3.344e-005 8.740e+005 1.851e+008 1.000e-001 6.344e-003 2.740e-005 
3.347e-005 8.738e+005 1.860e+008 1.000e-001 5.900e-003 2.743e-005 
3.350e-005 8.738e+005 1.870e+008 1.000e-001 5.959e-003 2.746e-005 
3.353e-005 8.739e+005 1.879e+008 1.000e-001 5.192e-003 2.749e-005 
3.356e-005 8.743e+005 1.888e+008 1.000e-001 5.000e-003 2.751e-005 
3.359e-005 8.747e+005 1.898e+008 1.000e-001 4.856e-003 2.754e-005 
3.362e-005 8.753e+005 1.908e+008 1.000e-001 4.904e-003 2.757e-005 
3.365e-005 8.760e+005 1.919e+008 1.000e-001 4.784e-003 2.759e-005 
3.368e-005 8.767e+005 1.930e+008 1.000e-001 4.747e-003 2.762e-005 
3.371e-005 8.772e+005 1.938e+008 1.000e-001 5.006e-003 2.764e-005 
3.374e-005 8.777e+005 1.947e+008 1.000e-001 5.132e-003 2.767e-005 
3.377e-005 8.780e+005 1.957e+008 1.000e-001 5.082e-003 2.770e-005 
3.380e-005 8.784e+005 1.968e+008 1.000e-001 5.088e-003 2.773e-005 
3.383e-005 8.786e+005 1.977e+008 1.000e-001 5.504e-003 2.775e-005 
3.386e-005 8.787e+005 1.988e+008 1.000e-001 5.603e-003 2.778e-005 
3.389e-005 8.787e+005 1.999e+008 1.000e-001 5.734e-003 2.781e-005 
3.392e-005 8.787e+005 2.011e+008 1.000e-001 5.737e-003 2.784e-005 
3.395e-005 8.786e+005 2.023e+008 1.000e-001 5.693e-003 2.787e-005 
3.399e-005 8.785e+005 2.039e+008 1.000e-001 5.481e-003 2.791e-005 
3.403e-005 8.782e+005 2.033e+008 1.000e-001 5.887e-003 2.795e-005 
3.407e-005 8.774e+005 2.028e+008 1.000e-001 5.882e-003 2.800e-005 
3.411e-005 8.768e+005 2.035e+008 1.000e-001 5.685e-003 2.804e-005 
3.414e-005 8.762e+005 2.045e+008 1.000e-001 5.633e-003 2.808e-005 
3.418e-005 8.755e+005 2.057e+008 1.000e-001 5.791e-003 2.812e-005 
3.421e-005 8.744e+005 1.993e+008 1.000e-001 6.571e-003 2.816e-005 
3.425e-005 8.732e+005 1.934e+008 1.000e-001 6.539e-003 2.821e-005 
3.428e-005 8.723e+005 1.912e+008 1.000e-001 6.529e-003 2.825e-005 
3.431e-005 8.716e+005 1.899e+008 1.000e-001 6.583e-003 2.828e-005 
3.434e-005 8.709e+005 1.889e+008 1.000e-001 6.592e-003 2.832e-005 
3.437e-005 8.703e+005 1.881e+008 1.000e-001 6.581e-003 2.835e-005 
3.440e-005 8.697e+005 1.874e+008 1.000e-001 6.692e-003 2.839e-005 
3.444e-005 8.688e+005 1.868e+008 1.000e-001 6.755e-003 2.843e-005 
3.449e-005 8.679e+005 1.862e+008 1.000e-001 6.893e-003 2.849e-005 
3.453e-005 8.669e+005 1.859e+008 1.000e-001 7.011e-003 2.854e-005 
3.457e-005 8.660e+005 1.857e+008 1.000e-001 7.119e-003 2.858e-005 
3.461e-005 8.650e+005 1.856e+008 1.000e-001 7.216e-003 2.863e-005 
3.464e-005 8.641e+005 1.856e+008 1.000e-001 7.079e-003 2.867e-005 
3.468e-005 8.633e+005 1.831e+008 1.000e-001 6.850e-003 2.871e-005 
3.472e-005 8.627e+005 1.817e+008 1.000e-001 8.934e-003 2.875e-005 
3.475e-005 8.615e+005 1.717e+008 1.000e-001 7.942e-003 2.879e-005 
3.479e-005 8.603e+005 1.692e+008 1.000e-001 8.072e-003 2.884e-005 
3.483e-005 8.593e+005 1.678e+008 1.000e-001 8.023e-003 2.888e-005 
3.486e-005 8.582e+005 1.669e+008 1.000e-001 8.013e-003 2.893e-005 
3.490e-005 8.572e+005 1.664e+008 1.000e-001 8.026e-003 2.897e-005 
3.494e-005 8.562e+005 1.662e+008 1.000e-001 8.115e-003 2.901e-005 
3.497e-005 8.553e+005 1.659e+008 1.000e-001 8.094e-003 2.906e-005 
3.501e-005 8.544e+005 1.659e+008 1.000e-001 8.063e-003 2.910e-005 
3.505e-005 8.534e+005 1.660e+008 1.000e-001 8.008e-003 2.914e-005 
3.508e-005 8.525e+005 1.662e+008 1.000e-001 7.609e-003 2.919e-005 
3.512e-005 8.518e+005 1.643e+008 1.000e-001 7.461e-003 2.923e-005 
3.516e-005 8.515e+005 1.638e+008 1.000e-001 7.181e-003 2.927e-005 
3.519e-005 8.515e+005 1.637e+008 1.000e-001 7.169e-003 2.931e-005 
3.523e-005 8.515e+005 1.638e+008 1.000e-001 7.023e-003 2.934e-005 
3.527e-005 8.518e+005 1.640e+008 1.000e-001 6.886e-003 2.938e-005 
3.530e-005 8.520e+005 1.643e+008 1.000e-001 6.763e-003 2.941e-005 
3.534e-005 8.523e+005 1.647e+008 1.000e-001 6.704e-003 2.945e-005 
3.538e-005 8.527e+005 1.650e+008 1.000e-001 6.480e-003 2.948e-005 
3.542e-005 8.530e+005 1.654e+008 1.000e-001 6.458e-003 2.952e-005 
3.545e-005 8.533e+005 1.657e+008 1.000e-001 6.309e-003 2.955e-005 
3.549e-005 8.538e+005 1.659e+008 1.000e-001 6.133e-003 2.958e-005 
3.553e-005 8.546e+005 1.661e+008 1.000e-001 5.695e-003 2.962e-005 
3.556e-005 8.557e+005 1.661e+008 1.000e-001 5.513e-003 2.964e-005 
3.560e-005 8.568e+005 1.661e+008 1.000e-001 5.651e-003 2.967e-005 
3.564e-005 8.579e+005 1.659e+008 1.000e-001 5.535e-003 2.970e-005 
3.567e-005 8.590e+005 1.655e+008 1.000e-001 5.474e-003 2.973e-005 
3.571e-005 8.599e+005 1.659e+008 1.000e-001 5.415e-003 2.976e-005 
3.575e-005 8.608e+005 1.666e+008 1.000e-001 5.656e-003 2.979e-005 
3.578e-005 8.615e+005 1.675e+008 1.000e-001 5.575e-003 2.983e-005 
3.582e-005 8.622e+005 1.685e+008 1.000e-001 5.598e-003 2.986e-005 
3.586e-005 8.629e+005 1.697e+008 1.000e-001 5.497e-003 2.989e-005 
3.589e-005 8.635e+005 1.705e+008 1.000e-001 5.468e-003 2.992e-005 
3.593e-005 8.641e+005 1.711e+008 1.000e-001 5.310e-003 2.995e-005 
3.597e-005 8.648e+005 1.722e+008 1.000e-001 5.302e-003 2.999e-005 
3.601e-005 8.656e+005 1.734e+008 1.000e-001 5.314e-003 3.002e-005 
3.604e-005 8.664e+005 1.748e+008 1.000e-001 5.062e-003 3.005e-005 
3.608e-005 8.673e+005 1.758e+008 1.000e-001 4.700e-003 3.008e-005 
3.612e-005 8.683e+005 1.770e+008 1.000e-001 4.746e-003 3.011e-005 
3.615e-005 8.692e+005 1.783e+008 1.000e-001 4.680e-003 3.014e-005 
3.619e-005 8.702e+005 1.797e+008 1.000e-001 4.827e-003 3.017e-005 
3.623e-005 8.713e+005 1.801e+008 1.000e-001 4.361e-003 3.020e-005 
3.626e-005 8.725e+005 1.807e+008 1.000e-001 4.484e-003 3.023e-005 
3.630e-005 8.734e+005 1.777e+008 1.000e-001 4.908e-003 3.026e-005 
3.634e-005 8.746e+005 1.719e+008 1.000e-001 4.908e-003 3.029e-005 
3.637e-005 8.756e+005 1.714e+008 1.000e-001 5.193e-003 3.032e-005 
3.641e-005 8.768e+005 1.719e+008 1.000e-001 5.036e-003 3.035e-005 
3.645e-005 8.780e+005 1.727e+008 1.000e-001 5.072e-003 3.037e-005 
3.648e-005 8.792e+005 1.736e+008 1.000e-001 5.041e-003 3.040e-005 
3.652e-005 8.804e+005 1.747e+008 1.000e-001 5.128e-003 3.043e-005 
3.656e-005 8.815e+005 1.759e+008 1.000e-001 5.165e-003 3.046e-005 
3.659e-005 8.826e+005 1.771e+008 1.000e-001 5.201e-003 3.049e-005 
3.663e-005 8.836e+005 1.785e+008 1.000e-001 5.206e-003 3.052e-005 
3.667e-005 8.846e+005 1.799e+008 1.000e-001 5.310e-003 3.055e-005 
3.671e-005 8.854e+005 1.814e+008 1.000e-001 5.427e-003 3.058e-005 
3.674e-005 8.858e+005 1.800e+008 1.000e-001 5.979e-003 3.062e-005 
3.678e-005 8.858e+005 1.795e+008 1.000e-001 5.926e-003 3.065e-005 
3.682e-005 8.858e+005 1.796e+008 1.000e-001 5.876e-003 3.069e-005 
3.686e-005 8.856e+005 1.801e+008 1.000e-001 5.901e-003 3.073e-005 
3.690e-005 8.856e+005 1.810e+008 1.000e-001 5.651e-003 3.078e-005 
3.695e-005 8.859e+005 1.822e+008 1.000e-001 5.105e-003 3.082e-005 
3.697e-005 8.861e+005 1.831e+008 1.000e-001 5.240e-003 3.085e-005 
3.700e-005 8.862e+005 1.838e+008 1.000e-001 5.253e-003 3.087e-005 
3.703e-005 8.860e+005 1.820e+008 1.000e-001 6.533e-003 3.090e-005 
3.705e-005 8.852e+005 1.801e+008 1.000e-001 6.818e-003 3.093e-005 
3.708e-005 8.845e+005 1.791e+008 1.000e-001 6.931e-003 3.096e-005 
3.712e-005 8.833e+005 1.782e+008 1.000e-001 6.943e-003 3.101e-005 
3.717e-005 8.820e+005 1.776e+008 1.000e-001 6.956e-003 3.106e-005 
3.720e-005 8.814e+005 1.775e+008 1.000e-001 6.259e-003 3.110e-005 
3.724e-005 8.810e+005 1.776e+008 1.000e-001 5.962e-003 3.114e-005 
3.727e-005 8.807e+005 1.779e+008 1.000e-001 6.030e-003 3.118e-005 
