# Supplementary material for: Strain rate dependency of dislocation plasticity
Source: Nat Commun. 2021 Mar 23;12:1845. doi: 10.1038/s41467-021-21939-1 (PMC7988163; doi:10.1038/s41467-021-21939-1)
Supplement: Supplementary file 3 — Supplementary Data 1 [file 41467_2021_21939_MOESM3_ESM.zip › Supplementary Data 1/DDDSimulationSet1/StrainRate=1e-1s-1/InitialDislocationDensity=2.0e9m-2.dat]

#strain(1), stress(Pa), dislocation density(m-2), strain rate(s-1), mean dislocation velocity(km/s), plastic strain(1)
4.960e-008 4.220e+003 2.004e+009 1.000e-001 1.218e-003 2.040e-008 
9.921e-008 6.841e+003 1.999e+009 1.000e-001 1.238e-003 5.189e-008 
1.488e-007 8.929e+003 1.997e+009 1.000e-001 1.337e-003 8.706e-008 
1.984e-007 1.065e+004 1.997e+009 1.000e-001 1.184e-003 1.248e-007 
2.480e-007 1.193e+004 1.998e+009 1.000e-001 1.104e-003 1.655e-007 
2.977e-007 1.327e+004 1.999e+009 1.000e-001 1.149e-003 2.059e-007 
3.473e-007 1.488e+004 2.001e+009 1.000e-001 1.183e-003 2.443e-007 
3.969e-007 1.687e+004 2.006e+009 1.000e-001 2.436e-003 2.802e-007 
4.465e-007 1.929e+004 2.015e+009 1.000e-001 3.540e-006 3.130e-007 
4.961e-007 2.184e+004 1.978e+009 1.000e-001 1.253e-003 3.451e-007 
5.457e-007 2.574e+004 1.971e+009 1.000e-001 1.441e-003 3.676e-007 
5.953e-007 3.018e+004 1.966e+009 1.000e-001 1.363e-003 3.866e-007 
6.449e-007 3.554e+004 1.963e+009 1.000e-001 1.495e-003 3.991e-007 
6.945e-007 3.989e+004 1.962e+009 1.000e-001 1.310e-003 4.187e-007 
7.442e-007 4.297e+004 1.962e+009 1.000e-001 1.610e-003 4.470e-007 
7.938e-007 4.581e+004 1.962e+009 1.000e-001 1.628e-003 4.769e-007 
8.434e-007 4.852e+004 1.962e+009 1.000e-001 1.673e-003 5.078e-007 
8.930e-007 5.108e+004 1.963e+009 1.000e-001 1.741e-003 5.397e-007 
9.426e-007 5.348e+004 1.963e+009 1.000e-001 1.804e-003 5.727e-007 
9.922e-007 5.560e+004 1.964e+009 1.000e-001 1.844e-003 6.076e-007 
1.042e-006 5.721e+004 1.964e+009 1.000e-001 1.825e-003 6.461e-007 
1.091e-006 5.835e+004 1.965e+009 1.000e-001 1.871e-003 6.879e-007 
1.141e-006 5.866e+004 1.967e+009 1.000e-001 1.939e-003 7.353e-007 
1.191e-006 6.183e+004 1.967e+009 1.000e-001 1.806e-003 7.630e-007 
1.240e-006 6.561e+004 1.966e+009 1.000e-001 2.244e-003 7.865e-007 
1.290e-006 6.760e+004 1.965e+009 1.000e-001 2.493e-003 8.223e-007 
1.339e-006 6.948e+004 1.964e+009 1.000e-001 2.610e-003 8.589e-007 
1.389e-006 7.143e+004 1.964e+009 1.000e-001 2.799e-003 8.951e-007 
1.439e-006 7.344e+004 1.963e+009 1.000e-001 2.703e-003 9.308e-007 
1.488e-006 7.608e+004 1.963e+009 1.000e-001 2.573e-003 9.621e-007 
1.538e-006 7.938e+004 1.963e+009 1.000e-001 2.306e-003 9.889e-007 
1.588e-006 8.287e+004 1.962e+009 1.000e-001 1.938e-003 1.014e-006 
1.637e-006 8.649e+004 1.962e+009 1.000e-001 1.945e-003 1.039e-006 
1.687e-006 9.023e+004 1.962e+009 1.000e-001 1.608e-003 1.063e-006 
1.736e-006 9.417e+004 1.962e+009 1.000e-001 1.475e-003 1.085e-006 
1.786e-006 9.823e+004 1.962e+009 1.000e-001 1.537e-003 1.107e-006 
1.836e-006 1.024e+005 1.962e+009 1.000e-001 1.549e-003 1.127e-006 
1.885e-006 1.066e+005 1.962e+009 1.000e-001 1.546e-003 1.148e-006 
1.935e-006 1.107e+005 1.962e+009 1.000e-001 1.502e-003 1.169e-006 
1.984e-006 1.150e+005 1.962e+009 1.000e-001 1.405e-003 1.189e-006 
2.034e-006 1.192e+005 1.962e+009 1.000e-001 1.558e-003 1.209e-006 
2.084e-006 1.234e+005 1.962e+009 1.000e-001 1.696e-003 1.230e-006 
2.133e-006 1.275e+005 1.962e+009 1.000e-001 1.509e-003 1.251e-006 
2.183e-006 1.314e+005 1.961e+009 1.000e-001 1.260e-003 1.274e-006 
2.232e-006 1.351e+005 1.962e+009 1.000e-001 1.609e-003 1.298e-006 
2.282e-006 1.383e+005 1.962e+009 1.000e-001 1.570e-003 1.325e-006 
2.332e-006 1.413e+005 1.962e+009 1.000e-001 1.535e-003 1.354e-006 
2.381e-006 1.437e+005 1.962e+009 1.000e-001 1.596e-003 1.387e-006 
2.431e-006 1.456e+005 1.963e+009 1.000e-001 1.517e-003 1.424e-006 
2.481e-006 1.467e+005 1.963e+009 1.000e-001 1.577e-003 1.466e-006 
2.530e-006 1.486e+005 1.964e+009 1.000e-001 1.780e-003 1.502e-006 
2.580e-006 1.526e+005 1.964e+009 1.000e-001 1.558e-003 1.524e-006 
2.629e-006 1.572e+005 1.964e+009 1.000e-001 1.820e-003 1.542e-006 
2.679e-006 1.621e+005 1.964e+009 1.000e-001 1.820e-003 1.558e-006 
2.729e-006 1.675e+005 1.964e+009 1.000e-001 1.865e-003 1.570e-006 
2.778e-006 1.732e+005 1.964e+009 1.000e-001 1.891e-003 1.580e-006 
2.828e-006 1.789e+005 1.964e+009 1.000e-001 2.101e-003 1.590e-006 
2.877e-006 1.845e+005 1.964e+009 1.000e-001 2.009e-003 1.601e-006 
2.927e-006 1.901e+005 1.965e+009 1.000e-001 2.063e-003 1.612e-006 
2.977e-006 1.955e+005 1.965e+009 1.000e-001 2.165e-003 1.624e-006 
3.026e-006 2.009e+005 1.965e+009 1.000e-001 2.115e-003 1.636e-006 
3.076e-006 2.063e+005 1.965e+009 1.000e-001 2.179e-003 1.649e-006 
3.125e-006 2.115e+005 1.966e+009 1.000e-001 2.072e-003 1.663e-006 
3.175e-006 2.168e+005 1.966e+009 1.000e-001 2.106e-003 1.676e-006 
3.225e-006 2.226e+005 1.966e+009 1.000e-001 2.068e-003 1.685e-006 
3.274e-006 2.286e+005 1.967e+009 1.000e-001 2.120e-003 1.693e-006 
3.324e-006 2.346e+005 1.967e+009 1.000e-001 2.148e-003 1.701e-006 
3.374e-006 2.406e+005 1.967e+009 1.000e-001 2.158e-003 1.709e-006 
3.423e-006 2.467e+005 1.967e+009 1.000e-001 2.227e-003 1.717e-006 
3.473e-006 2.527e+005 1.968e+009 1.000e-001 2.101e-003 1.725e-006 
3.522e-006 2.586e+005 1.968e+009 1.000e-001 2.151e-003 1.733e-006 
3.572e-006 2.646e+005 1.968e+009 1.000e-001 2.179e-003 1.742e-006 
3.622e-006 2.705e+005 1.969e+009 1.000e-001 2.181e-003 1.751e-006 
3.671e-006 2.764e+005 1.969e+009 1.000e-001 2.293e-003 1.759e-006 
3.721e-006 2.820e+005 1.969e+009 1.000e-001 2.023e-003 1.770e-006 
3.770e-006 2.876e+005 1.970e+009 1.000e-001 1.978e-003 1.781e-006 
3.820e-006 2.932e+005 1.970e+009 1.000e-001 2.080e-003 1.792e-006 
3.870e-006 2.987e+005 1.971e+009 1.000e-001 1.892e-003 1.803e-006 
3.919e-006 3.042e+005 1.971e+009 1.000e-001 1.829e-003 1.816e-006 
3.969e-006 3.093e+005 1.972e+009 1.000e-001 1.923e-003 1.829e-006 
4.018e-006 3.144e+005 1.973e+009 1.000e-001 1.893e-003 1.844e-006 
4.068e-006 3.192e+005 1.974e+009 1.000e-001 1.813e-003 1.860e-006 
4.118e-006 3.238e+005 1.975e+009 1.000e-001 1.994e-003 1.878e-006 
4.167e-006 3.297e+005 1.976e+009 1.000e-001 1.941e-003 1.887e-006 
4.217e-006 3.358e+005 1.976e+009 1.000e-001 2.028e-003 1.894e-006 
4.267e-006 3.420e+005 1.976e+009 1.000e-001 2.042e-003 1.901e-006 
4.316e-006 3.480e+005 1.977e+009 1.000e-001 1.998e-003 1.909e-006 
4.366e-006 3.541e+005 1.977e+009 1.000e-001 2.097e-003 1.917e-006 
4.415e-006 3.601e+005 1.978e+009 1.000e-001 2.070e-003 1.925e-006 
4.465e-006 3.660e+005 1.978e+009 1.000e-001 2.201e-003 1.934e-006 
4.515e-006 3.719e+005 1.979e+009 1.000e-001 2.458e-003 1.942e-006 
4.564e-006 3.762e+005 1.977e+009 1.000e-001 2.368e-003 1.962e-006 
4.614e-006 3.799e+005 1.977e+009 1.000e-001 2.280e-003 1.986e-006 
4.663e-006 3.836e+005 1.977e+009 1.000e-001 2.481e-003 2.010e-006 
4.713e-006 3.843e+005 1.975e+009 1.000e-001 2.924e-003 2.055e-006 
4.763e-006 3.841e+005 1.972e+009 1.000e-001 2.811e-003 2.106e-006 
4.812e-006 3.785e+005 1.968e+009 1.000e-001 2.632e-003 2.195e-006 
4.862e-006 3.720e+005 1.967e+009 1.000e-001 2.565e-003 2.289e-006 
4.911e-006 3.660e+005 1.967e+009 1.000e-001 2.511e-003 2.380e-006 
4.961e-006 3.604e+005 1.967e+009 1.000e-001 2.478e-003 2.469e-006 
5.011e-006 3.551e+005 1.968e+009 1.000e-001 2.506e-003 2.555e-006 
5.060e-006 3.502e+005 1.968e+009 1.000e-001 2.442e-003 2.638e-006 
5.110e-006 3.456e+005 1.969e+009 1.000e-001 2.235e-003 2.720e-006 
5.160e-006 3.415e+005 1.970e+009 1.000e-001 2.285e-003 2.798e-006 
5.209e-006 3.374e+005 1.971e+009 1.000e-001 2.185e-003 2.875e-006 
5.259e-006 3.337e+005 1.971e+009 1.000e-001 2.208e-003 2.951e-006 
5.308e-006 3.325e+005 1.972e+009 1.000e-001 2.167e-003 3.008e-006 
5.358e-006 3.322e+005 1.972e+009 1.000e-001 2.079e-003 3.061e-006 
5.408e-006 3.322e+005 1.973e+009 1.000e-001 2.144e-003 3.110e-006 
5.457e-006 3.322e+005 1.974e+009 1.000e-001 2.117e-003 3.159e-006 
5.507e-006 3.322e+005 1.974e+009 1.000e-001 2.100e-003 3.209e-006 
5.556e-006 3.323e+005 1.975e+009 1.000e-001 2.075e-003 3.258e-006 
5.606e-006 3.327e+005 1.976e+009 1.000e-001 2.112e-003 3.305e-006 
5.656e-006 3.335e+005 1.977e+009 1.000e-001 2.177e-003 3.349e-006 
5.705e-006 3.344e+005 1.977e+009 1.000e-001 2.140e-003 3.392e-006 
5.755e-006 3.349e+005 1.978e+009 1.000e-001 2.148e-003 3.438e-006 
5.804e-006 3.347e+005 1.979e+009 1.000e-001 2.122e-003 3.490e-006 
5.854e-006 3.346e+005 1.980e+009 1.000e-001 2.025e-003 3.540e-006 
5.904e-006 3.343e+005 1.981e+009 1.000e-001 2.005e-003 3.591e-006 
5.953e-006 3.337e+005 1.982e+009 1.000e-001 2.138e-003 3.645e-006 
6.003e-006 3.317e+005 1.983e+009 1.000e-001 2.176e-003 3.709e-006 
6.053e-006 3.291e+005 1.984e+009 1.000e-001 2.225e-003 3.776e-006 
6.102e-006 3.263e+005 1.985e+009 1.000e-001 2.197e-003 3.845e-006 
6.152e-006 3.233e+005 1.986e+009 1.000e-001 2.200e-003 3.916e-006 
6.201e-006 3.195e+005 1.987e+009 1.000e-001 2.184e-003 3.992e-006 
6.245e-006 3.158e+005 1.988e+009 1.000e-001 2.140e-003 4.061e-006 
6.281e-006 3.124e+005 1.989e+009 1.000e-001 2.105e-003 4.120e-006 
6.317e-006 3.085e+005 1.991e+009 1.000e-001 2.112e-003 4.183e-006 
6.352e-006 3.041e+005 1.993e+009 1.000e-001 2.110e-003 4.249e-006 
6.388e-006 2.984e+005 1.995e+009 1.000e-001 2.125e-003 4.324e-006 
6.424e-006 2.925e+005 1.997e+009 1.000e-001 2.045e-003 4.401e-006 
6.460e-006 2.880e+005 1.999e+009 1.000e-001 2.212e-003 4.468e-006 
6.495e-006 2.858e+005 2.000e+009 1.000e-001 2.209e-003 4.518e-006 
6.531e-006 2.849e+005 2.001e+009 1.000e-001 2.024e-003 4.560e-006 
6.567e-006 2.849e+005 2.002e+009 1.000e-001 1.959e-003 4.596e-006 
6.602e-006 2.852e+005 2.003e+009 1.000e-001 1.915e-003 4.630e-006 
6.638e-006 2.859e+005 2.004e+009 1.000e-001 1.898e-003 4.661e-006 
6.674e-006 2.868e+005 2.005e+009 1.000e-001 1.797e-003 4.690e-006 
6.710e-006 2.868e+005 2.005e+009 1.000e-001 1.719e-003 4.726e-006 
6.745e-006 2.860e+005 2.005e+009 1.000e-001 1.709e-003 4.767e-006 
6.781e-006 2.853e+005 2.002e+009 1.000e-001 1.656e-003 4.808e-006 
6.817e-006 2.844e+005 2.000e+009 1.000e-001 1.688e-003 4.850e-006 
6.852e-006 2.832e+005 1.998e+009 1.000e-001 1.633e-003 4.894e-006 
6.888e-006 2.817e+005 1.998e+009 1.000e-001 1.642e-003 4.940e-006 
6.924e-006 2.793e+005 2.001e+009 1.000e-001 1.152e-003 4.992e-006 
6.960e-006 2.772e+005 2.002e+009 1.000e-001 5.283e-005 5.042e-006 
6.995e-006 2.753e+005 2.003e+009 1.000e-001 1.004e-002 5.091e-006 
7.031e-006 2.733e+005 2.004e+009 1.000e-001 4.124e-003 5.141e-006 
7.067e-006 2.721e+005 2.003e+009 1.000e-001 2.857e-004 5.185e-006 
7.103e-006 2.715e+005 2.003e+009 1.000e-001 6.972e-003 5.225e-006 
7.138e-006 2.719e+005 2.003e+009 1.000e-001 9.091e-003 5.258e-006 
7.174e-006 2.732e+005 1.979e+009 1.000e-001 2.338e-002 5.284e-006 
7.210e-006 2.743e+005 1.979e+009 1.000e-001 4.299e-002 5.312e-006 
7.245e-006 2.762e+005 1.978e+009 1.000e-001 4.075e-002 5.335e-006 
7.281e-006 2.790e+005 1.977e+009 1.000e-001 4.138e-002 5.351e-006 
7.317e-006 2.823e+005 1.976e+009 1.000e-001 4.121e-002 5.364e-006 
7.353e-006 2.859e+005 1.976e+009 1.000e-001 3.569e-002 5.375e-006 
7.388e-006 2.897e+005 1.976e+009 1.000e-001 4.147e-002 5.384e-006 
7.424e-006 2.938e+005 1.976e+009 1.000e-001 4.095e-002 5.392e-006 
7.460e-006 2.980e+005 1.976e+009 1.000e-001 4.061e-002 5.399e-006 
7.495e-006 3.015e+005 1.974e+009 1.000e-001 4.077e-002 5.410e-006 
7.531e-006 3.033e+005 1.974e+009 1.000e-001 4.072e-002 5.434e-006 
7.567e-006 3.052e+005 1.974e+009 1.000e-001 3.209e-002 5.456e-006 
7.603e-006 3.073e+005 1.975e+009 1.000e-001 3.406e-002 5.477e-006 
7.638e-006 3.094e+005 1.975e+009 1.000e-001 3.410e-002 5.498e-006 
7.674e-006 3.116e+005 1.975e+009 1.000e-001 4.063e-002 5.519e-006 
7.710e-006 3.138e+005 1.976e+009 1.000e-001 4.048e-002 5.539e-006 
7.745e-006 3.160e+005 1.976e+009 1.000e-001 3.660e-002 5.560e-006 
7.781e-006 3.182e+005 1.976e+009 1.000e-001 3.266e-002 5.581e-006 
7.817e-006 3.203e+005 1.976e+009 1.000e-001 3.760e-002 5.602e-006 
7.853e-006 3.224e+005 1.977e+009 1.000e-001 3.549e-002 5.623e-006 
7.888e-006 3.245e+005 1.977e+009 1.000e-001 4.030e-002 5.644e-006 
7.924e-006 3.265e+005 1.977e+009 1.000e-001 4.020e-002 5.666e-006 
7.960e-006 3.285e+005 1.977e+009 1.000e-001 4.012e-002 5.688e-006 
7.996e-006 3.305e+005 1.977e+009 1.000e-001 4.023e-002 5.710e-006 
8.031e-006 3.324e+005 1.978e+009 1.000e-001 4.020e-002 5.732e-006 
8.067e-006 3.344e+005 1.978e+009 1.000e-001 4.004e-002 5.754e-006 
8.103e-006 3.364e+005 1.978e+009 1.000e-001 4.004e-002 5.776e-006 
8.138e-006 3.384e+005 1.978e+009 1.000e-001 3.774e-002 5.798e-006 
8.174e-006 3.402e+005 1.978e+009 1.000e-001 3.584e-002 5.821e-006 
8.210e-006 3.421e+005 1.979e+009 1.000e-001 3.718e-002 5.844e-006 
8.246e-006 3.437e+005 1.979e+009 1.000e-001 3.667e-002 5.869e-006 
8.281e-006 3.454e+005 1.979e+009 1.000e-001 4.034e-002 5.893e-006 
8.317e-006 3.470e+005 1.979e+009 1.000e-001 3.562e-002 5.917e-006 
8.353e-006 3.487e+005 1.979e+009 1.000e-001 3.995e-002 5.941e-006 
8.388e-006 3.502e+005 1.980e+009 1.000e-001 3.986e-002 5.967e-006 
8.424e-006 3.516e+005 1.980e+009 1.000e-001 3.953e-002 5.993e-006 
8.460e-006 3.529e+005 1.980e+009 1.000e-001 3.506e-002 6.019e-006 
8.496e-006 3.547e+005 1.980e+009 1.000e-001 3.924e-002 6.042e-006 
8.531e-006 3.573e+005 1.980e+009 1.000e-001 3.906e-002 6.060e-006 
8.567e-006 3.603e+005 1.980e+009 1.000e-001 3.316e-002 6.075e-006 
8.603e-006 3.646e+005 1.980e+009 1.000e-001 3.963e-002 6.081e-006 
8.638e-006 3.693e+005 1.980e+009 1.000e-001 3.986e-002 6.084e-006 
8.674e-006 3.737e+005 1.980e+009 1.000e-001 4.087e-002 6.090e-006 
8.710e-006 3.772e+005 1.980e+009 1.000e-001 4.072e-002 6.101e-006 
8.746e-006 3.810e+005 1.980e+009 1.000e-001 4.093e-002 6.111e-006 
8.781e-006 3.848e+005 1.981e+009 1.000e-001 4.132e-002 6.120e-006 
8.817e-006 3.886e+005 1.981e+009 1.000e-001 4.137e-002 6.129e-006 
8.853e-006 3.926e+005 1.981e+009 1.000e-001 3.779e-002 6.138e-006 
8.889e-006 3.966e+005 1.982e+009 1.000e-001 3.811e-002 6.146e-006 
8.924e-006 4.006e+005 1.982e+009 1.000e-001 3.514e-002 6.154e-006 
8.960e-006 4.046e+005 1.982e+009 1.000e-001 4.204e-002 6.162e-006 
8.996e-006 4.087e+005 1.983e+009 1.000e-001 4.181e-002 6.169e-006 
9.031e-006 4.128e+005 1.983e+009 1.000e-001 4.191e-002 6.176e-006 
9.067e-006 4.170e+005 1.983e+009 1.000e-001 4.205e-002 6.183e-006 
9.103e-006 4.213e+005 1.984e+009 1.000e-001 4.216e-002 6.189e-006 
9.139e-006 4.256e+005 1.984e+009 1.000e-001 4.244e-002 6.195e-006 
9.174e-006 4.300e+005 1.984e+009 1.000e-001 4.239e-002 6.200e-006 
9.210e-006 4.344e+005 1.984e+009 1.000e-001 4.227e-002 6.206e-006 
9.246e-006 4.387e+005 1.985e+009 1.000e-001 4.265e-002 6.211e-006 
9.281e-006 4.431e+005 1.985e+009 1.000e-001 4.233e-002 6.217e-006 
9.317e-006 4.475e+005 1.985e+009 1.000e-001 4.262e-002 6.222e-006 
9.353e-006 4.519e+005 1.985e+009 1.000e-001 3.751e-002 6.227e-006 
9.389e-006 4.563e+005 1.986e+009 1.000e-001 4.292e-002 6.232e-006 
9.424e-006 4.608e+005 1.986e+009 1.000e-001 4.275e-002 6.237e-006 
9.460e-006 4.652e+005 1.986e+009 1.000e-001 4.275e-002 6.243e-006 
9.496e-006 4.696e+005 1.987e+009 1.000e-001 4.277e-002 6.248e-006 
9.531e-006 4.740e+005 1.987e+009 1.000e-001 4.299e-002 6.253e-006 
9.567e-006 4.784e+005 1.987e+009 1.000e-001 4.290e-002 6.258e-006 
9.603e-006 4.828e+005 1.987e+009 1.000e-001 4.294e-002 6.263e-006 
9.639e-006 4.872e+005 1.988e+009 1.000e-001 4.292e-002 6.269e-006 
9.674e-006 4.916e+005 1.988e+009 1.000e-001 4.292e-002 6.274e-006 
9.710e-006 4.961e+005 1.988e+009 1.000e-001 4.300e-002 6.279e-006 
9.746e-006 5.005e+005 1.989e+009 1.000e-001 4.261e-002 6.284e-006 
9.782e-006 5.050e+005 1.989e+009 1.000e-001 3.768e-002 6.289e-006 
9.817e-006 5.094e+005 1.989e+009 1.000e-001 3.618e-002 6.294e-006 
9.853e-006 5.138e+005 1.990e+009 1.000e-001 3.226e-002 6.299e-006 
9.889e-006 5.182e+005 1.990e+009 1.000e-001 3.045e-002 6.304e-006 
9.924e-006 5.226e+005 1.991e+009 1.000e-001 3.917e-002 6.309e-006 
9.960e-006 5.270e+005 1.991e+009 1.000e-001 4.181e-002 6.315e-006 
9.996e-006 5.314e+005 1.991e+009 1.000e-001 4.285e-002 6.320e-006 
1.003e-005 5.358e+005 1.992e+009 1.000e-001 4.318e-002 6.326e-006 
1.007e-005 5.402e+005 1.992e+009 1.000e-001 4.320e-002 6.331e-006 
1.010e-005 5.446e+005 1.993e+009 1.000e-001 4.309e-002 6.337e-006 
1.014e-005 5.489e+005 1.993e+009 1.000e-001 3.975e-002 6.342e-006 
1.017e-005 5.533e+005 1.993e+009 1.000e-001 3.648e-002 6.348e-006 
1.021e-005 5.576e+005 1.994e+009 1.000e-001 4.311e-002 6.353e-006 
1.025e-005 5.620e+005 1.994e+009 1.000e-001 3.657e-002 6.359e-006 
1.028e-005 5.664e+005 1.994e+009 1.000e-001 3.705e-002 6.364e-006 
1.032e-005 5.708e+005 1.995e+009 1.000e-001 3.616e-002 6.370e-006 
1.035e-005 5.751e+005 1.995e+009 1.000e-001 3.779e-002 6.375e-006 
1.039e-005 5.795e+005 1.996e+009 1.000e-001 3.527e-002 6.381e-006 
1.042e-005 5.838e+005 1.996e+009 1.000e-001 3.931e-002 6.386e-006 
1.046e-005 5.882e+005 1.997e+009 1.000e-001 4.150e-002 6.392e-006 
1.050e-005 5.925e+005 1.997e+009 1.000e-001 4.285e-002 6.398e-006 
1.053e-005 5.968e+005 1.997e+009 1.000e-001 4.294e-002 6.404e-006 
1.057e-005 6.011e+005 1.998e+009 1.000e-001 4.278e-002 6.410e-006 
1.060e-005 6.054e+005 1.998e+009 1.000e-001 4.273e-002 6.416e-006 
1.064e-005 6.097e+005 1.999e+009 1.000e-001 3.467e-002 6.422e-006 
1.067e-005 6.140e+005 1.999e+009 1.000e-001 3.754e-002 6.428e-006 
1.071e-005 6.104e+005 1.975e+009 1.000e-001 4.366e-002 6.488e-006 
1.075e-005 6.076e+005 1.971e+009 1.000e-001 4.342e-002 6.544e-006 
1.078e-005 6.067e+005 1.970e+009 1.000e-001 4.316e-002 6.585e-006 
1.082e-005 6.072e+005 1.971e+009 1.000e-001 4.302e-002 6.618e-006 
1.085e-005 6.084e+005 1.971e+009 1.000e-001 4.227e-002 6.645e-006 
1.089e-005 6.102e+005 1.972e+009 1.000e-001 4.198e-002 6.668e-006 
1.092e-005 6.123e+005 1.972e+009 1.000e-001 4.181e-002 6.690e-006 
1.096e-005 6.147e+005 1.973e+009 1.000e-001 4.163e-002 6.709e-006 
1.100e-005 6.173e+005 1.973e+009 1.000e-001 4.149e-002 6.726e-006 
1.103e-005 6.201e+005 1.974e+009 1.000e-001 4.095e-002 6.742e-006 
1.107e-005 6.231e+005 1.975e+009 1.000e-001 4.081e-002 6.758e-006 
1.110e-005 6.262e+005 1.975e+009 1.000e-001 4.047e-002 6.772e-006 
1.114e-005 6.293e+005 1.976e+009 1.000e-001 3.639e-002 6.786e-006 
1.117e-005 6.325e+005 1.976e+009 1.000e-001 4.057e-002 6.800e-006 
1.121e-005 6.358e+005 1.977e+009 1.000e-001 4.022e-002 6.813e-006 
1.125e-005 6.391e+005 1.978e+009 1.000e-001 3.997e-002 6.826e-006 
1.128e-005 6.424e+005 1.978e+009 1.000e-001 3.950e-002 6.838e-006 
1.132e-005 6.458e+005 1.979e+009 1.000e-001 3.941e-002 6.851e-006 
1.135e-005 6.488e+005 1.979e+009 1.000e-001 3.679e-002 6.866e-006 
1.139e-005 6.517e+005 1.980e+009 1.000e-001 3.094e-002 6.882e-006 
1.142e-005 6.545e+005 1.981e+009 1.000e-001 3.275e-002 6.898e-006 
1.146e-005 6.573e+005 1.983e+009 1.000e-001 3.434e-002 6.914e-006 
1.150e-005 6.602e+005 1.984e+009 1.000e-001 3.574e-002 6.930e-006 
1.153e-005 6.630e+005 1.985e+009 1.000e-001 3.601e-002 6.946e-006 
1.157e-005 6.660e+005 1.987e+009 1.000e-001 3.518e-002 6.961e-006 
1.160e-005 6.689e+005 1.988e+009 1.000e-001 3.565e-002 6.977e-006 
1.164e-005 6.717e+005 1.990e+009 1.000e-001 3.393e-002 6.993e-006 
1.167e-005 6.745e+005 1.991e+009 1.000e-001 3.135e-002 7.009e-006 
1.171e-005 6.772e+005 1.993e+009 1.000e-001 3.029e-002 7.026e-006 
1.175e-005 6.797e+005 1.995e+009 1.000e-001 3.737e-002 7.045e-006 
1.178e-005 6.818e+005 1.998e+009 1.000e-001 3.323e-002 7.066e-006 
1.182e-005 6.838e+005 2.002e+009 1.000e-001 3.036e-002 7.088e-006 
1.185e-005 6.862e+005 2.002e+009 1.000e-001 3.159e-002 7.107e-006 
1.189e-005 6.869e+005 1.996e+009 1.000e-001 3.101e-002 7.138e-006 
1.192e-005 6.860e+005 1.991e+009 1.000e-001 2.841e-002 7.180e-006 
1.196e-005 6.846e+005 1.989e+009 1.000e-001 2.510e-002 7.226e-006 
1.200e-005 6.822e+005 1.978e+009 1.000e-001 1.749e-002 7.278e-006 
1.203e-005 6.803e+005 1.975e+009 1.000e-001 1.721e-002 7.326e-006 
1.207e-005 6.785e+005 1.973e+009 1.000e-001 1.540e-002 7.375e-006 
1.210e-005 6.764e+005 1.972e+009 1.000e-001 2.007e-002 7.425e-006 
1.214e-005 6.734e+005 1.971e+009 1.000e-001 1.748e-002 7.481e-006 
1.217e-005 6.710e+005 1.971e+009 1.000e-001 1.410e-002 7.534e-006 
1.221e-005 6.705e+005 1.972e+009 1.000e-001 8.247e-003 7.573e-006 
1.225e-005 6.702e+005 1.973e+009 1.000e-001 6.692e-003 7.611e-006 
1.228e-005 6.698e+005 1.976e+009 1.000e-001 6.703e-003 7.649e-006 
1.232e-005 6.693e+005 1.979e+009 1.000e-001 5.577e-003 7.688e-006 
1.235e-005 6.692e+005 1.982e+009 1.000e-001 2.904e-003 7.725e-006 
1.239e-005 6.676e+005 1.975e+009 1.000e-001 2.362e-003 7.771e-006 
1.242e-005 6.654e+005 1.972e+009 1.000e-001 2.354e-003 7.823e-006 
1.246e-005 6.636e+005 1.970e+009 1.000e-001 2.239e-003 7.871e-006 
1.250e-005 6.620e+005 1.969e+009 1.000e-001 2.242e-003 7.917e-006 
1.253e-005 6.607e+005 1.969e+009 1.000e-001 2.256e-003 7.962e-006 
1.257e-005 6.596e+005 1.970e+009 1.000e-001 2.139e-003 8.005e-006 
1.260e-005 6.586e+005 1.975e+009 1.000e-001 3.951e-004 8.048e-006 
1.264e-005 6.586e+005 1.977e+009 1.000e-001 1.533e-003 8.084e-006 
1.267e-005 6.590e+005 1.979e+009 1.000e-001 5.699e-003 8.117e-006 
1.271e-005 6.599e+005 1.981e+009 1.000e-001 3.686e-003 8.146e-006 
1.275e-005 6.609e+005 1.982e+009 1.000e-001 2.633e-004 8.175e-006 
1.278e-005 6.587e+005 1.971e+009 1.000e-001 2.043e-003 8.226e-006 
1.282e-005 6.563e+005 1.948e+009 1.000e-001 2.087e-003 8.278e-006 
1.285e-005 6.542e+005 1.929e+009 1.000e-001 2.117e-003 8.329e-006 
1.289e-005 6.515e+005 1.923e+009 1.000e-001 2.423e-003 8.383e-006 
1.292e-005 6.489e+005 1.921e+009 1.000e-001 7.879e-004 8.437e-006 
1.296e-005 6.470e+005 1.921e+009 1.000e-001 2.462e-003 8.485e-006 
1.300e-005 6.455e+005 1.921e+009 1.000e-001 2.287e-003 8.531e-006 
1.303e-005 6.443e+005 1.920e+009 1.000e-001 1.915e-003 8.576e-006 
1.307e-005 6.432e+005 1.921e+009 1.000e-001 2.270e-003 8.619e-006 
1.310e-005 6.422e+005 1.923e+009 1.000e-001 2.231e-003 8.661e-006 
1.314e-005 6.415e+005 1.925e+009 1.000e-001 2.129e-003 8.703e-006 
1.317e-005 6.409e+005 1.926e+009 1.000e-001 2.272e-003 8.742e-006 
1.321e-005 6.406e+005 1.927e+009 1.000e-001 2.136e-003 8.780e-006 
1.325e-005 6.403e+005 1.930e+009 1.000e-001 2.131e-003 8.818e-006 
1.328e-005 6.402e+005 1.933e+009 1.000e-001 2.128e-003 8.854e-006 
1.332e-005 6.401e+005 1.935e+009 1.000e-001 2.147e-003 8.891e-006 
1.335e-005 6.401e+005 1.938e+009 1.000e-001 2.141e-003 8.926e-006 
1.339e-005 6.401e+005 1.941e+009 1.000e-001 2.224e-003 8.962e-006 
1.342e-005 6.400e+005 1.945e+009 1.000e-001 2.167e-003 8.998e-006 
1.346e-005 6.397e+005 1.949e+009 1.000e-001 2.143e-003 9.036e-006 
1.350e-005 6.396e+005 1.953e+009 1.000e-001 2.237e-003 9.072e-006 
1.353e-005 6.404e+005 1.955e+009 1.000e-001 2.315e-003 9.103e-006 
1.357e-005 6.413e+005 1.961e+009 1.000e-001 2.547e-003 9.132e-006 
1.360e-005 6.411e+005 1.948e+009 1.000e-001 2.410e-003 9.170e-006 
1.364e-005 6.402e+005 1.948e+009 1.000e-001 2.511e-003 9.212e-006 
1.368e-005 6.394e+005 1.949e+009 1.000e-001 2.509e-003 9.252e-006 
1.371e-005 6.393e+005 1.950e+009 1.000e-001 2.461e-003 9.289e-006 
1.375e-005 6.396e+005 1.952e+009 1.000e-001 2.572e-003 9.323e-006 
1.378e-005 6.405e+005 1.954e+009 1.000e-001 2.558e-003 9.352e-006 
1.382e-005 6.417e+005 1.955e+009 1.000e-001 2.526e-003 9.380e-006 
1.385e-005 6.431e+005 1.958e+009 1.000e-001 2.483e-003 9.405e-006 
1.389e-005 6.453e+005 1.959e+009 1.000e-001 2.770e-003 9.426e-006 
1.393e-005 6.478e+005 1.960e+009 1.000e-001 2.625e-003 9.444e-006 
1.396e-005 6.507e+005 1.961e+009 1.000e-001 2.645e-003 9.460e-006 
1.400e-005 6.536e+005 1.962e+009 1.000e-001 2.607e-003 9.476e-006 
1.403e-005 6.567e+005 1.963e+009 1.000e-001 2.571e-003 9.490e-006 
1.407e-005 6.597e+005 1.965e+009 1.000e-001 2.572e-003 9.505e-006 
1.410e-005 6.628e+005 1.966e+009 1.000e-001 2.557e-003 9.519e-006 
1.414e-005 6.663e+005 1.967e+009 1.000e-001 2.487e-003 9.531e-006 
1.418e-005 6.698e+005 1.968e+009 1.000e-001 2.483e-003 9.542e-006 
1.421e-005 6.733e+005 1.969e+009 1.000e-001 2.536e-003 9.554e-006 
1.425e-005 6.770e+005 1.970e+009 1.000e-001 2.481e-003 9.564e-006 
1.428e-005 6.806e+005 1.971e+009 1.000e-001 2.533e-003 9.575e-006 
1.432e-005 6.842e+005 1.972e+009 1.000e-001 2.400e-003 9.585e-006 
1.435e-005 6.879e+005 1.973e+009 1.000e-001 2.386e-003 9.596e-006 
1.439e-005 6.916e+005 1.974e+009 1.000e-001 2.474e-003 9.606e-006 
1.443e-005 6.953e+005 1.975e+009 1.000e-001 2.446e-003 9.616e-006 
1.446e-005 6.990e+005 1.976e+009 1.000e-001 2.378e-003 9.626e-006 
1.450e-005 7.013e+005 1.977e+009 1.000e-001 2.518e-003 9.646e-006 
1.453e-005 7.040e+005 1.978e+009 1.000e-001 2.419e-003 9.663e-006 
1.457e-005 7.068e+005 1.980e+009 1.000e-001 2.495e-003 9.679e-006 
1.460e-005 7.098e+005 1.981e+009 1.000e-001 2.489e-003 9.694e-006 
1.464e-005 7.128e+005 1.983e+009 1.000e-001 2.584e-003 9.709e-006 
1.468e-005 7.158e+005 1.984e+009 1.000e-001 2.652e-003 9.724e-006 
1.471e-005 7.189e+005 1.986e+009 1.000e-001 2.575e-003 9.739e-006 
1.475e-005 7.219e+005 1.987e+009 1.000e-001 2.593e-003 9.753e-006 
1.478e-005 7.250e+005 1.989e+009 1.000e-001 2.588e-003 9.768e-006 
1.482e-005 7.280e+005 1.991e+009 1.000e-001 2.634e-003 9.783e-006 
1.485e-005 7.310e+005 1.993e+009 1.000e-001 2.600e-003 9.798e-006 
1.489e-005 7.338e+005 1.995e+009 1.000e-001 2.670e-003 9.814e-006 
1.493e-005 7.366e+005 1.998e+009 1.000e-001 2.597e-003 9.831e-006 
1.496e-005 7.391e+005 2.000e+009 1.000e-001 2.644e-003 9.849e-006 
1.500e-005 7.407e+005 2.002e+009 1.000e-001 2.805e-003 9.874e-006 
1.503e-005 7.428e+005 1.991e+009 1.000e-001 2.405e-003 9.894e-006 
1.507e-005 7.445e+005 1.988e+009 1.000e-001 2.321e-003 9.919e-006 
1.510e-005 7.455e+005 1.986e+009 1.000e-001 2.083e-003 9.947e-006 
1.514e-005 7.466e+005 1.985e+009 1.000e-001 1.770e-003 9.976e-006 
1.518e-005 7.481e+005 1.984e+009 1.000e-001 1.289e-003 1.000e-005 
1.521e-005 7.497e+005 1.982e+009 1.000e-001 1.097e-003 1.003e-005 
1.525e-005 7.510e+005 1.980e+009 1.000e-001 1.219e-003 1.005e-005 
1.528e-005 7.516e+005 1.978e+009 1.000e-001 1.345e-003 1.008e-005 
1.532e-005 7.511e+005 1.975e+009 1.000e-001 1.153e-003 1.012e-005 
1.535e-005 7.523e+005 1.975e+009 1.000e-001 1.108e-003 1.015e-005 
1.539e-005 7.541e+005 1.975e+009 1.000e-001 1.300e-003 1.017e-005 
1.543e-005 7.561e+005 1.976e+009 1.000e-001 1.245e-003 1.020e-005 
1.546e-005 7.583e+005 1.977e+009 1.000e-001 1.308e-003 1.022e-005 
1.550e-005 7.606e+005 1.978e+009 1.000e-001 1.465e-003 1.024e-005 
1.553e-005 7.630e+005 1.980e+009 1.000e-001 1.861e-003 1.026e-005 
1.557e-005 7.654e+005 1.982e+009 1.000e-001 1.939e-003 1.027e-005 
1.560e-005 7.679e+005 1.984e+009 1.000e-001 1.998e-003 1.029e-005 
1.564e-005 7.704e+005 1.986e+009 1.000e-001 1.999e-003 1.031e-005 
1.568e-005 7.730e+005 1.988e+009 1.000e-001 2.052e-003 1.033e-005 
1.571e-005 7.756e+005 1.990e+009 1.000e-001 2.305e-003 1.035e-005 
1.575e-005 7.781e+005 1.992e+009 1.000e-001 2.468e-003 1.037e-005 
1.578e-005 7.804e+005 1.995e+009 1.000e-001 2.612e-003 1.038e-005 
1.582e-005 7.834e+005 1.997e+009 1.000e-001 2.474e-003 1.040e-005 
1.585e-005 7.866e+005 1.998e+009 1.000e-001 2.692e-003 1.041e-005 
1.589e-005 7.897e+005 2.000e+009 1.000e-001 2.772e-003 1.043e-005 
1.593e-005 7.923e+005 2.003e+009 1.000e-001 2.764e-003 1.045e-005 
1.596e-005 7.937e+005 2.006e+009 1.000e-001 2.650e-003 1.047e-005 
1.600e-005 7.958e+005 2.008e+009 1.000e-001 2.648e-003 1.049e-005 
1.603e-005 7.937e+005 1.990e+009 1.000e-001 2.973e-003 1.054e-005 
1.607e-005 7.896e+005 1.987e+009 1.000e-001 2.887e-003 1.061e-005 
1.610e-005 7.859e+005 1.987e+009 1.000e-001 2.829e-003 1.067e-005 
1.614e-005 7.840e+005 1.988e+009 1.000e-001 2.634e-003 1.072e-005 
1.618e-005 7.834e+005 1.991e+009 1.000e-001 2.720e-003 1.076e-005 
1.621e-005 7.832e+005 1.994e+009 1.000e-001 2.999e-003 1.079e-005 
1.625e-005 7.840e+005 1.997e+009 1.000e-001 2.998e-003 1.082e-005 
1.628e-005 7.857e+005 1.999e+009 1.000e-001 2.947e-003 1.085e-005 
1.632e-005 7.880e+005 2.001e+009 1.000e-001 2.900e-003 1.087e-005 
1.635e-005 7.908e+005 2.003e+009 1.000e-001 2.888e-003 1.088e-005 
1.639e-005 7.940e+005 2.004e+009 1.000e-001 2.882e-003 1.090e-005 
1.643e-005 7.973e+005 2.006e+009 1.000e-001 2.887e-003 1.091e-005 
1.646e-005 8.008e+005 2.006e+009 1.000e-001 2.740e-003 1.092e-005 
1.650e-005 8.044e+005 2.008e+009 1.000e-001 2.852e-003 1.093e-005 
1.653e-005 8.081e+005 2.009e+009 1.000e-001 2.892e-003 1.094e-005 
1.657e-005 8.118e+005 2.011e+009 1.000e-001 2.973e-003 1.095e-005 
1.660e-005 8.156e+005 2.013e+009 1.000e-001 2.934e-003 1.096e-005 
1.664e-005 8.195e+005 2.014e+009 1.000e-001 2.835e-003 1.097e-005 
1.668e-005 8.234e+005 2.016e+009 1.000e-001 2.857e-003 1.098e-005 
1.671e-005 8.274e+005 2.018e+009 1.000e-001 2.770e-003 1.099e-005 
1.675e-005 8.314e+005 2.019e+009 1.000e-001 2.910e-003 1.100e-005 
1.678e-005 8.354e+005 2.021e+009 1.000e-001 2.892e-003 1.100e-005 
1.682e-005 8.394e+005 2.023e+009 1.000e-001 2.860e-003 1.101e-005 
1.685e-005 8.434e+005 2.024e+009 1.000e-001 2.882e-003 1.102e-005 
1.689e-005 8.474e+005 2.026e+009 1.000e-001 2.825e-003 1.103e-005 
1.693e-005 8.515e+005 2.028e+009 1.000e-001 2.810e-003 1.104e-005 
1.696e-005 8.556e+005 2.029e+009 1.000e-001 2.814e-003 1.104e-005 
1.700e-005 8.596e+005 2.031e+009 1.000e-001 2.811e-003 1.105e-005 
1.703e-005 8.637e+005 2.033e+009 1.000e-001 2.777e-003 1.106e-005 
1.707e-005 8.677e+005 2.035e+009 1.000e-001 2.816e-003 1.107e-005 
1.710e-005 8.718e+005 2.037e+009 1.000e-001 2.803e-003 1.107e-005 
1.714e-005 8.758e+005 2.038e+009 1.000e-001 2.775e-003 1.108e-005 
1.718e-005 8.799e+005 2.040e+009 1.000e-001 2.807e-003 1.109e-005 
1.721e-005 8.839e+005 2.042e+009 1.000e-001 2.797e-003 1.110e-005 
1.725e-005 8.880e+005 2.044e+009 1.000e-001 2.804e-003 1.111e-005 
1.728e-005 8.920e+005 2.046e+009 1.000e-001 2.861e-003 1.111e-005 
1.732e-005 8.960e+005 2.048e+009 1.000e-001 2.908e-003 1.112e-005 
1.735e-005 9.000e+005 2.050e+009 1.000e-001 2.890e-003 1.113e-005 
1.739e-005 9.040e+005 2.052e+009 1.000e-001 2.857e-003 1.114e-005 
1.743e-005 9.080e+005 2.054e+009 1.000e-001 2.892e-003 1.115e-005 
1.746e-005 9.119e+005 2.056e+009 1.000e-001 2.943e-003 1.115e-005 
1.750e-005 9.158e+005 2.058e+009 1.000e-001 2.870e-003 1.116e-005 
1.753e-005 9.197e+005 2.060e+009 1.000e-001 2.875e-003 1.117e-005 
1.757e-005 9.208e+005 2.047e+009 1.000e-001 3.087e-003 1.120e-005 
1.760e-005 9.194e+005 2.045e+009 1.000e-001 3.001e-003 1.124e-005 
1.764e-005 9.161e+005 2.014e+009 1.000e-001 3.243e-003 1.130e-005 
1.768e-005 9.096e+005 1.998e+009 1.000e-001 2.661e-003 1.138e-005 
1.771e-005 9.039e+005 1.997e+009 1.000e-001 2.514e-003 1.146e-005 
1.775e-005 8.987e+005 2.001e+009 1.000e-001 2.497e-003 1.153e-005 
1.778e-005 8.940e+005 2.007e+009 1.000e-001 2.450e-003 1.160e-005 
1.782e-005 8.901e+005 2.014e+009 1.000e-001 2.421e-003 1.166e-005 
1.785e-005 8.867e+005 2.021e+009 1.000e-001 2.368e-003 1.172e-005 
1.789e-005 8.837e+005 2.029e+009 1.000e-001 2.178e-003 1.178e-005 
1.793e-005 8.813e+005 2.036e+009 1.000e-001 2.065e-003 1.183e-005 
1.796e-005 8.765e+005 2.042e+009 1.000e-001 2.551e-003 1.190e-005 
1.800e-005 8.682e+005 2.020e+009 1.000e-001 2.805e-003 1.199e-005 
1.803e-005 8.589e+005 2.019e+009 1.000e-001 2.998e-003 1.209e-005 
1.807e-005 8.498e+005 2.018e+009 1.000e-001 2.839e-003 1.219e-005 
1.810e-005 8.382e+005 2.001e+009 1.000e-001 3.578e-003 1.231e-005 
1.814e-005 8.219e+005 1.985e+009 1.000e-001 6.594e-003 1.246e-005 
1.818e-005 8.052e+005 1.981e+009 1.000e-001 3.057e-003 1.261e-005 
1.821e-005 7.900e+005 1.970e+009 1.000e-001 1.118e-003 1.275e-005 
1.825e-005 7.790e+005 1.953e+009 1.000e-001 2.725e-003 1.286e-005 
1.828e-005 7.715e+005 1.954e+009 1.000e-001 2.437e-003 1.295e-005 
1.832e-005 7.665e+005 1.956e+009 1.000e-001 2.212e-003 1.302e-005 
1.835e-005 7.611e+005 1.957e+009 1.000e-001 2.089e-003 1.309e-005 
1.839e-005 7.565e+005 1.956e+009 1.000e-001 2.240e-003 1.316e-005 
1.843e-005 7.513e+005 1.957e+009 1.000e-001 1.859e-003 1.323e-005 
1.846e-005 7.472e+005 1.961e+009 1.000e-001 1.606e-003 1.329e-005 
1.850e-005 7.453e+005 1.965e+009 1.000e-001 1.860e-003 1.334e-005 
1.853e-005 7.454e+005 1.969e+009 1.000e-001 4.407e-003 1.338e-005 
1.857e-005 7.457e+005 1.971e+009 1.000e-001 7.467e-003 1.341e-005 
1.860e-005 7.441e+005 1.973e+009 1.000e-001 1.030e-002 1.346e-005 
1.864e-005 7.430e+005 1.976e+009 1.000e-001 1.262e-002 1.350e-005 
1.868e-005 7.425e+005 1.978e+009 1.000e-001 1.326e-002 1.354e-005 
1.871e-005 7.409e+005 1.981e+009 1.000e-001 1.381e-002 1.359e-005 
1.875e-005 7.407e+005 1.984e+009 1.000e-001 1.426e-002 1.362e-005 
1.878e-005 7.414e+005 1.988e+009 1.000e-001 1.541e-002 1.366e-005 
1.882e-005 7.388e+005 1.982e+009 1.000e-001 1.534e-002 1.371e-005 
1.885e-005 7.360e+005 1.983e+009 1.000e-001 1.563e-002 1.376e-005 
1.889e-005 7.348e+005 1.986e+009 1.000e-001 1.562e-002 1.381e-005 
1.893e-005 7.350e+005 1.990e+009 1.000e-001 1.559e-002 1.384e-005 
1.896e-005 7.358e+005 1.995e+009 1.000e-001 5.944e-003 1.387e-005 
1.900e-005 7.370e+005 2.000e+009 1.000e-001 1.082e-002 1.390e-005 
1.903e-005 7.384e+005 2.005e+009 1.000e-001 7.130e-003 1.393e-005 
1.907e-005 7.399e+005 2.010e+009 1.000e-001 1.153e-002 1.395e-005 
1.910e-005 7.413e+005 2.015e+009 1.000e-001 1.134e-002 1.398e-005 
1.914e-005 7.426e+005 2.021e+009 1.000e-001 5.145e-003 1.400e-005 
1.918e-005 7.439e+005 2.026e+009 1.000e-001 3.755e-003 1.403e-005 
1.921e-005 7.449e+005 2.032e+009 1.000e-001 6.147e-003 1.406e-005 
1.925e-005 7.465e+005 2.036e+009 1.000e-001 2.787e-003 1.408e-005 
1.928e-005 7.489e+005 2.039e+009 1.000e-001 2.754e-003 1.410e-005 
1.932e-005 7.516e+005 2.041e+009 1.000e-001 4.072e-003 1.412e-005 
1.935e-005 7.545e+005 2.044e+009 1.000e-001 8.932e-003 1.414e-005 
1.939e-005 7.574e+005 2.046e+009 1.000e-001 1.323e-002 1.415e-005 
1.943e-005 7.603e+005 2.048e+009 1.000e-001 1.063e-002 1.417e-005 
1.946e-005 7.632e+005 2.050e+009 1.000e-001 1.251e-002 1.418e-005 
1.950e-005 7.660e+005 2.052e+009 1.000e-001 1.249e-002 1.420e-005 
1.953e-005 7.686e+005 2.054e+009 1.000e-001 1.122e-002 1.422e-005 
1.957e-005 7.708e+005 2.057e+009 1.000e-001 5.750e-003 1.424e-005 
1.960e-005 7.707e+005 2.034e+009 1.000e-001 8.639e-003 1.427e-005 
1.964e-005 7.653e+005 2.017e+009 1.000e-001 1.907e-004 1.435e-005 
1.968e-005 7.609e+005 2.010e+009 1.000e-001 3.623e-003 1.441e-005 
1.971e-005 7.575e+005 2.006e+009 1.000e-001 2.596e-004 1.447e-005 
1.975e-005 7.547e+005 2.003e+009 1.000e-001 2.487e-004 1.453e-005 
1.978e-005 7.504e+005 2.001e+009 1.000e-001 2.130e-004 1.459e-005 
1.982e-005 7.464e+005 2.000e+009 1.000e-001 6.705e-004 1.466e-005 
1.985e-005 7.427e+005 2.000e+009 1.000e-001 3.435e-004 1.472e-005 
1.989e-005 7.391e+005 1.999e+009 1.000e-001 4.628e-003 1.478e-005 
1.993e-005 7.359e+005 1.998e+009 1.000e-001 4.250e-003 1.484e-005 
1.996e-005 7.328e+005 1.998e+009 1.000e-001 1.747e-003 1.489e-005 
2.000e-005 7.298e+005 1.997e+009 1.000e-001 2.242e-003 1.495e-005 
2.003e-005 7.266e+005 1.997e+009 1.000e-001 4.963e-003 1.501e-005 
2.007e-005 7.234e+005 1.997e+009 1.000e-001 3.802e-003 1.507e-005 
2.010e-005 7.202e+005 1.997e+009 1.000e-001 5.165e-003 1.512e-005 
2.014e-005 7.173e+005 1.996e+009 1.000e-001 5.310e-004 1.518e-005 
2.018e-005 7.150e+005 1.995e+009 1.000e-001 6.415e-003 1.523e-005 
2.021e-005 7.129e+005 1.993e+009 1.000e-001 6.580e-003 1.528e-005 
2.025e-005 7.105e+005 1.992e+009 1.000e-001 1.297e-002 1.533e-005 
2.028e-005 7.073e+005 1.992e+009 1.000e-001 3.506e-003 1.539e-005 
2.032e-005 7.040e+005 1.991e+009 1.000e-001 2.508e-004 1.545e-005 
2.035e-005 7.006e+005 1.991e+009 1.000e-001 4.596e-003 1.551e-005 
2.039e-005 6.972e+005 1.990e+009 1.000e-001 1.117e-002 1.557e-005 
2.043e-005 6.944e+005 1.990e+009 1.000e-001 1.239e-002 1.562e-005 
2.046e-005 6.943e+005 1.991e+009 1.000e-001 6.110e-003 1.566e-005 
2.050e-005 6.953e+005 1.991e+009 1.000e-001 1.249e-002 1.569e-005 
2.053e-005 6.952e+005 1.992e+009 1.000e-001 1.256e-002 1.572e-005 
2.057e-005 6.953e+005 1.992e+009 1.000e-001 1.271e-002 1.576e-005 
2.060e-005 6.958e+005 1.993e+009 1.000e-001 4.180e-003 1.579e-005 
2.064e-005 6.968e+005 1.995e+009 1.000e-001 2.829e-003 1.582e-005 
2.068e-005 6.990e+005 1.996e+009 1.000e-001 5.749e-003 1.584e-005 
2.071e-005 7.018e+005 1.997e+009 1.000e-001 9.769e-003 1.586e-005 
2.075e-005 7.037e+005 1.994e+009 1.000e-001 1.304e-002 1.588e-005 
2.078e-005 7.042e+005 1.994e+009 1.000e-001 1.240e-002 1.591e-005 
2.082e-005 7.047e+005 1.994e+009 1.000e-001 1.234e-002 1.595e-005 
2.085e-005 7.052e+005 1.995e+009 1.000e-001 1.232e-002 1.598e-005 
2.089e-005 7.056e+005 1.997e+009 1.000e-001 1.237e-002 1.601e-005 
2.093e-005 7.063e+005 1.999e+009 1.000e-001 1.245e-002 1.604e-005 
2.096e-005 7.069e+005 2.001e+009 1.000e-001 2.309e-003 1.607e-005 
2.100e-005 7.080e+005 2.003e+009 1.000e-001 8.725e-003 1.610e-005 
2.103e-005 7.107e+005 2.005e+009 1.000e-001 6.815e-003 1.612e-005 
2.107e-005 7.122e+005 2.001e+009 1.000e-001 7.581e-003 1.614e-005 
2.110e-005 7.115e+005 1.998e+009 1.000e-001 1.335e-002 1.618e-005 
2.114e-005 7.109e+005 1.998e+009 1.000e-001 1.341e-002 1.622e-005 
2.118e-005 7.123e+005 2.000e+009 1.000e-001 3.855e-003 1.625e-005 
2.121e-005 7.143e+005 2.003e+009 1.000e-001 9.655e-003 1.627e-005 
2.125e-005 7.166e+005 2.006e+009 1.000e-001 1.759e-003 1.629e-005 
2.128e-005 7.189e+005 2.009e+009 1.000e-001 1.021e-003 1.631e-005 
2.132e-005 7.210e+005 2.013e+009 1.000e-001 7.946e-004 1.633e-005 
2.135e-005 7.230e+005 2.016e+009 1.000e-001 2.538e-003 1.635e-005 
2.139e-005 7.247e+005 2.020e+009 1.000e-001 7.818e-003 1.638e-005 
2.143e-005 7.261e+005 2.024e+009 1.000e-001 1.332e-002 1.640e-005 
2.146e-005 7.270e+005 2.028e+009 1.000e-001 1.324e-002 1.643e-005 
2.150e-005 7.285e+005 2.031e+009 1.000e-001 4.314e-003 1.646e-005 
2.153e-005 7.304e+005 2.032e+009 1.000e-001 4.602e-003 1.648e-005 
2.157e-005 7.322e+005 2.033e+009 1.000e-001 4.557e-003 1.650e-005 
2.160e-005 7.336e+005 2.034e+009 1.000e-001 5.620e-004 1.653e-005 
2.164e-005 7.342e+005 2.027e+009 1.000e-001 4.692e-004 1.656e-005 
2.168e-005 7.292e+005 2.013e+009 1.000e-001 4.510e-004 1.663e-005 
2.171e-005 7.256e+005 2.006e+009 1.000e-001 8.612e-005 1.669e-005 
2.175e-005 7.241e+005 2.002e+009 1.000e-001 2.110e-003 1.674e-005 
2.178e-005 7.231e+005 1.998e+009 1.000e-001 1.253e-002 1.678e-005 
2.182e-005 7.211e+005 1.997e+009 1.000e-001 7.512e-003 1.683e-005 
2.185e-005 7.198e+005 1.998e+009 1.000e-001 1.288e-002 1.688e-005 
2.189e-005 7.166e+005 1.996e+009 1.000e-001 1.154e-002 1.693e-005 
2.193e-005 7.131e+005 1.996e+009 1.000e-001 1.015e-002 1.699e-005 
2.196e-005 7.100e+005 1.995e+009 1.000e-001 1.125e-002 1.705e-005 
2.200e-005 7.071e+005 1.995e+009 1.000e-001 5.918e-003 1.711e-005 
2.203e-005 7.042e+005 1.995e+009 1.000e-001 1.230e-002 1.716e-005 
2.207e-005 7.015e+005 1.995e+009 1.000e-001 1.143e-002 1.722e-005 
2.210e-005 6.987e+005 1.995e+009 1.000e-001 1.160e-002 1.727e-005 
2.214e-005 6.959e+005 1.995e+009 1.000e-001 1.162e-002 1.733e-005 
2.218e-005 6.930e+005 1.995e+009 1.000e-001 6.311e-003 1.738e-005 
2.221e-005 6.900e+005 1.995e+009 1.000e-001 2.487e-003 1.744e-005 
2.225e-005 6.872e+005 1.994e+009 1.000e-001 1.283e-002 1.749e-005 
2.228e-005 6.849e+005 1.993e+009 1.000e-001 1.225e-002 1.755e-005 
2.232e-005 6.830e+005 1.992e+009 1.000e-001 1.204e-002 1.759e-005 
2.235e-005 6.811e+005 1.990e+009 1.000e-001 1.206e-002 1.764e-005 
2.239e-005 6.788e+005 1.989e+009 1.000e-001 1.203e-002 1.770e-005 
2.243e-005 6.765e+005 1.988e+009 1.000e-001 1.213e-002 1.775e-005 
2.246e-005 6.735e+005 1.988e+009 1.000e-001 3.671e-003 1.780e-005 
2.250e-005 6.704e+005 1.987e+009 1.000e-001 3.195e-003 1.786e-005 
2.253e-005 6.671e+005 1.987e+009 1.000e-001 5.323e-003 1.792e-005 
2.257e-005 6.657e+005 1.987e+009 1.000e-001 5.176e-003 1.796e-005 
2.260e-005 6.663e+005 1.988e+009 1.000e-001 4.233e-003 1.800e-005 
2.264e-005 6.673e+005 1.988e+009 1.000e-001 1.115e-003 1.802e-005 
2.268e-005 6.675e+005 1.989e+009 1.000e-001 5.822e-003 1.806e-005 
2.271e-005 6.680e+005 1.990e+009 1.000e-001 5.324e-003 1.809e-005 
2.275e-005 6.688e+005 1.991e+009 1.000e-001 5.450e-003 1.812e-005 
2.278e-005 6.699e+005 1.992e+009 1.000e-001 5.848e-003 1.815e-005 
2.282e-005 6.722e+005 1.993e+009 1.000e-001 4.419e-003 1.817e-005 
2.285e-005 6.751e+005 1.994e+009 1.000e-001 5.782e-003 1.819e-005 
2.289e-005 6.771e+005 1.991e+009 1.000e-001 5.027e-003 1.821e-005 
2.293e-005 6.778e+005 1.991e+009 1.000e-001 7.498e-003 1.824e-005 
2.296e-005 6.785e+005 1.991e+009 1.000e-001 1.284e-002 1.827e-005 
2.300e-005 6.792e+005 1.992e+009 1.000e-001 1.266e-002 1.830e-005 
2.303e-005 6.799e+005 1.993e+009 1.000e-001 4.177e-003 1.833e-005 
2.307e-005 6.808e+005 1.995e+009 1.000e-001 3.413e-003 1.836e-005 
2.311e-005 6.817e+005 1.997e+009 1.000e-001 2.029e-003 1.839e-005 
2.314e-005 6.824e+005 1.999e+009 1.000e-001 1.315e-002 1.842e-005 
2.318e-005 6.849e+005 2.001e+009 1.000e-001 1.278e-002 1.844e-005 
2.321e-005 6.878e+005 2.003e+009 1.000e-001 1.265e-002 1.845e-005 
2.325e-005 6.902e+005 2.000e+009 1.000e-001 1.282e-002 1.847e-005 
2.328e-005 6.896e+005 1.995e+009 1.000e-001 1.309e-002 1.851e-005 
2.332e-005 6.891e+005 1.995e+009 1.000e-001 1.273e-002 1.855e-005 
2.336e-005 6.903e+005 1.997e+009 1.000e-001 1.335e-002 1.858e-005 
2.339e-005 6.924e+005 1.999e+009 1.000e-001 1.319e-002 1.860e-005 
2.343e-005 6.947e+005 2.002e+009 1.000e-001 1.174e-002 1.862e-005 
2.346e-005 6.970e+005 2.005e+009 1.000e-001 1.071e-003 1.864e-005 
