# Supplementary material for: Strain rate dependency of dislocation plasticity
Source: Nat Commun. 2021 Mar 23;12:1845. doi: 10.1038/s41467-021-21939-1 (PMC7988163; doi:10.1038/s41467-021-21939-1)
Supplement: Supplementary file 3 — Supplementary Data 1 [file 41467_2021_21939_MOESM3_ESM.zip › Supplementary Data 1/DDDSimulationSet1/StrainRate=1e-1s-1/InitialDislocationDensity=2.3e7m-2.dat]

#strain(1), stress(Pa), dislocation density(m-2), strain rate(s-1), mean dislocation velocity(km/s), plastic strain(1)
2.014e-007 2.900e+004 2.264e+007 1.000e-001 3.116e-003 7.682e-010 
4.036e-007 5.800e+004 2.264e+007 1.000e-001 3.116e-003 2.469e-009 
6.052e-007 8.676e+004 2.264e+007 1.000e-001 3.116e-003 5.099e-009 
8.097e-007 1.158e+005 2.264e+007 1.000e-001 3.116e-003 8.721e-009 
1.013e-006 1.446e+005 2.264e+007 1.000e-001 3.116e-003 1.328e-008 
1.217e-006 1.732e+005 2.264e+007 1.000e-001 3.116e-003 1.878e-008 
1.421e-006 2.018e+005 2.264e+007 1.000e-001 3.116e-003 2.526e-008 
1.625e-006 2.302e+005 2.264e+007 1.000e-001 3.116e-003 3.270e-008 
1.828e-006 2.583e+005 2.264e+007 1.000e-001 3.116e-003 4.105e-008 
2.030e-006 2.862e+005 2.265e+007 1.000e-001 3.116e-003 5.030e-008 
2.230e-006 3.136e+005 2.265e+007 1.000e-001 3.116e-003 6.035e-008 
2.425e-006 3.403e+005 2.265e+007 1.000e-001 3.116e-003 7.101e-008 
2.604e-006 3.647e+005 2.265e+007 1.000e-001 3.058e-003 8.157e-008 
2.643e-006 3.700e+005 2.265e+007 1.000e-001 3.072e-003 8.392e-008 
2.671e-006 3.739e+005 2.265e+007 1.000e-001 3.058e-003 8.562e-008 
2.700e-006 3.777e+005 2.266e+007 1.000e-001 3.069e-003 8.733e-008 
2.728e-006 3.815e+005 2.266e+007 1.000e-001 3.073e-003 8.905e-008 
2.755e-006 3.853e+005 2.266e+007 1.000e-001 3.072e-003 9.073e-008 
2.784e-006 3.892e+005 2.266e+007 1.000e-001 3.064e-003 9.251e-008 
2.818e-006 3.937e+005 2.267e+007 1.000e-001 3.111e-003 9.457e-008 
2.997e-006 4.179e+005 2.265e+007 1.000e-001 3.116e-003 1.065e-007 
3.186e-006 4.433e+005 2.265e+007 1.000e-001 3.116e-003 1.200e-007 
3.359e-006 4.664e+005 2.265e+007 1.000e-001 3.116e-003 1.329e-007 
3.528e-006 4.890e+005 2.265e+007 1.000e-001 3.116e-003 1.462e-007 
3.688e-006 5.103e+005 2.265e+007 1.000e-001 3.116e-003 1.592e-007 
3.850e-006 5.317e+005 2.265e+007 1.000e-001 3.225e-003 1.730e-007 
3.900e-006 5.383e+005 2.267e+007 1.000e-001 5.169e-004 1.773e-007 
3.933e-006 5.426e+005 2.268e+007 1.000e-001 4.394e-004 1.801e-007 
3.966e-006 5.469e+005 2.268e+007 1.000e-001 1.134e-003 1.828e-007 
3.999e-006 5.513e+005 2.269e+007 1.000e-001 1.662e-003 1.856e-007 
4.031e-006 5.556e+005 2.270e+007 1.000e-001 1.932e-003 1.884e-007 
4.064e-006 5.599e+005 2.270e+007 1.000e-001 2.127e-003 1.912e-007 
4.097e-006 5.643e+005 2.271e+007 1.000e-001 2.668e-003 1.939e-007 
4.129e-006 5.686e+005 2.272e+007 1.000e-001 9.052e-003 1.967e-007 
4.162e-006 5.729e+005 2.272e+007 1.000e-001 8.359e-003 1.995e-007 
4.195e-006 5.772e+005 2.273e+007 1.000e-001 3.422e-003 2.024e-007 
4.227e-006 5.815e+005 2.274e+007 1.000e-001 3.143e-003 2.052e-007 
4.260e-006 5.859e+005 2.274e+007 1.000e-001 3.795e-003 2.080e-007 
4.293e-006 5.902e+005 2.275e+007 1.000e-001 3.631e-003 2.109e-007 
4.326e-006 5.945e+005 2.276e+007 1.000e-001 3.436e-003 2.138e-007 
4.358e-006 5.988e+005 2.276e+007 1.000e-001 3.155e-003 2.167e-007 
4.391e-006 6.031e+005 2.277e+007 1.000e-001 2.693e-003 2.196e-007 
4.424e-006 6.074e+005 2.277e+007 1.000e-001 3.290e-003 2.225e-007 
4.456e-006 6.117e+005 2.278e+007 1.000e-001 3.305e-003 2.254e-007 
4.489e-006 6.160e+005 2.279e+007 1.000e-001 3.116e-003 2.284e-007 
4.522e-006 6.203e+005 2.280e+007 1.000e-001 2.722e-003 2.313e-007 
4.555e-006 6.246e+005 2.281e+007 1.000e-001 2.327e-003 2.343e-007 
4.587e-006 6.289e+005 2.281e+007 1.000e-001 2.078e-003 2.373e-007 
4.620e-006 6.332e+005 2.282e+007 1.000e-001 1.561e-003 2.403e-007 
4.653e-006 6.375e+005 2.283e+007 1.000e-001 9.284e-004 2.434e-007 
4.685e-006 6.418e+005 2.284e+007 1.000e-001 4.942e-004 2.464e-007 
4.718e-006 6.461e+005 2.285e+007 1.000e-001 3.241e-005 2.495e-007 
4.751e-006 6.503e+005 2.286e+007 1.000e-001 4.677e-004 2.526e-007 
4.783e-006 6.546e+005 2.286e+007 1.000e-001 1.213e-003 2.557e-007 
4.816e-006 6.589e+005 2.287e+007 1.000e-001 5.567e-003 2.589e-007 
4.855e-006 6.640e+005 2.288e+007 1.000e-001 3.530e-003 2.626e-007 
4.946e-006 6.758e+005 2.280e+007 1.000e-001 4.315e-003 2.718e-007 
5.122e-006 6.986e+005 2.274e+007 1.000e-001 5.542e-003 2.904e-007 
5.299e-006 7.213e+005 2.274e+007 1.000e-001 6.314e-003 3.097e-007 
5.482e-006 7.448e+005 2.276e+007 1.000e-001 6.950e-003 3.302e-007 
5.657e-006 7.672e+005 2.280e+007 1.000e-001 7.194e-003 3.505e-007 
5.824e-006 7.885e+005 2.284e+007 1.000e-001 7.389e-003 3.704e-007 
5.972e-006 8.073e+005 2.288e+007 1.000e-001 7.386e-003 3.884e-007 
6.111e-006 8.249e+005 2.292e+007 1.000e-001 7.383e-003 4.057e-007 
6.244e-006 8.417e+005 2.297e+007 1.000e-001 7.378e-003 4.227e-007 
6.373e-006 8.578e+005 2.276e+007 1.000e-001 7.729e-003 4.399e-007 
6.500e-006 8.736e+005 2.271e+007 1.000e-001 7.788e-003 4.574e-007 
6.625e-006 8.892e+005 2.269e+007 1.000e-001 7.788e-003 4.751e-007 
6.750e-006 9.047e+005 2.267e+007 1.000e-001 7.788e-003 4.930e-007 
6.874e-006 9.199e+005 2.266e+007 1.000e-001 7.788e-003 5.111e-007 
6.997e-006 9.350e+005 2.266e+007 1.000e-001 7.789e-003 5.293e-007 
7.118e-006 9.500e+005 2.265e+007 1.000e-001 7.789e-003 5.477e-007 
7.239e-006 9.648e+005 2.265e+007 1.000e-001 7.789e-003 5.663e-007 
7.360e-006 9.795e+005 2.265e+007 1.000e-001 7.789e-003 5.852e-007 
7.479e-006 9.939e+005 2.264e+007 1.000e-001 7.789e-003 6.041e-007 
7.595e-006 1.008e+006 2.264e+007 1.000e-001 7.789e-003 6.229e-007 
7.713e-006 1.022e+006 2.264e+007 1.000e-001 7.789e-003 6.422e-007 
7.828e-006 1.036e+006 2.264e+007 1.000e-001 7.789e-003 6.612e-007 
7.942e-006 1.050e+006 2.264e+007 1.000e-001 7.789e-003 6.804e-007 
8.054e-006 1.063e+006 2.264e+007 1.000e-001 7.789e-003 6.995e-007 
8.166e-006 1.077e+006 2.264e+007 1.000e-001 7.853e-003 7.188e-007 
8.210e-006 1.082e+006 2.266e+007 1.000e-001 5.246e-003 7.264e-007 
8.250e-006 1.087e+006 2.267e+007 1.000e-001 5.039e-003 7.333e-007 
8.291e-006 1.092e+006 2.269e+007 1.000e-001 9.204e-003 7.401e-007 
8.331e-006 1.097e+006 2.270e+007 1.000e-001 5.615e-003 7.469e-007 
8.372e-006 1.101e+006 2.272e+007 1.000e-001 7.097e-003 7.537e-007 
8.442e-006 1.110e+006 2.273e+007 1.000e-001 7.807e-003 7.656e-007 
8.558e-006 1.124e+006 2.266e+007 1.000e-001 7.811e-003 7.861e-007 
8.673e-006 1.137e+006 2.265e+007 1.000e-001 7.790e-003 8.069e-007 
8.790e-006 1.151e+006 2.265e+007 1.000e-001 7.790e-003 8.280e-007 
8.898e-006 1.164e+006 2.264e+007 1.000e-001 7.790e-003 8.477e-007 
9.009e-006 1.177e+006 2.264e+007 1.000e-001 7.790e-003 8.682e-007 
9.126e-006 1.191e+006 2.264e+007 1.000e-001 7.790e-003 8.902e-007 
9.248e-006 1.205e+006 2.264e+007 1.000e-001 7.790e-003 9.134e-007 
9.376e-006 1.220e+006 2.265e+007 1.000e-001 7.765e-003 9.378e-007 
9.497e-006 1.234e+006 2.268e+007 1.000e-001 7.775e-003 9.612e-007 
9.617e-006 1.248e+006 2.274e+007 1.000e-001 7.774e-003 9.847e-007 
9.734e-006 1.262e+006 2.280e+007 1.000e-001 7.741e-003 1.008e-006 
9.845e-006 1.274e+006 2.269e+007 1.000e-001 7.920e-003 1.030e-006 
9.958e-006 1.287e+006 2.266e+007 1.000e-001 7.887e-003 1.053e-006 
1.007e-005 1.300e+006 2.265e+007 1.000e-001 8.048e-003 1.077e-006 
1.018e-005 1.313e+006 2.264e+007 1.000e-001 8.413e-003 1.100e-006 
1.030e-005 1.326e+006 2.264e+007 1.000e-001 8.812e-003 1.125e-006 
1.041e-005 1.340e+006 2.264e+007 1.000e-001 9.917e-003 1.150e-006 
1.053e-005 1.352e+006 2.264e+007 1.000e-001 1.127e-002 1.174e-006 
1.064e-005 1.365e+006 2.264e+007 1.000e-001 1.186e-002 1.200e-006 
1.076e-005 1.378e+006 2.264e+007 1.000e-001 1.214e-002 1.225e-006 
1.087e-005 1.391e+006 2.264e+007 1.000e-001 1.223e-002 1.251e-006 
1.092e-005 1.397e+006 2.266e+007 1.000e-001 9.834e-003 1.261e-006 
1.097e-005 1.402e+006 2.268e+007 1.000e-001 9.867e-003 1.270e-006 
1.101e-005 1.407e+006 2.268e+007 1.000e-001 1.166e-002 1.280e-006 
1.113e-005 1.420e+006 2.276e+007 1.000e-001 1.156e-002 1.305e-006 
1.125e-005 1.433e+006 2.294e+007 1.000e-001 1.148e-002 1.331e-006 
1.136e-005 1.446e+006 2.276e+007 1.000e-001 1.184e-002 1.357e-006 
1.148e-005 1.460e+006 2.273e+007 1.000e-001 1.190e-002 1.384e-006 
1.160e-005 1.473e+006 2.277e+007 1.000e-001 1.204e-002 1.412e-006 
1.173e-005 1.487e+006 2.285e+007 1.000e-001 1.205e-002 1.441e-006 
1.185e-005 1.501e+006 2.268e+007 1.000e-001 1.232e-002 1.470e-006 
1.197e-005 1.514e+006 2.266e+007 1.000e-001 1.246e-002 1.499e-006 
1.209e-005 1.528e+006 2.265e+007 1.000e-001 1.246e-002 1.528e-006 
1.221e-005 1.540e+006 2.265e+007 1.000e-001 1.246e-002 1.557e-006 
1.233e-005 1.553e+006 2.264e+007 1.000e-001 1.246e-002 1.586e-006 
1.244e-005 1.566e+006 2.264e+007 1.000e-001 1.246e-002 1.615e-006 
1.256e-005 1.579e+006 2.264e+007 1.000e-001 1.246e-002 1.645e-006 
1.268e-005 1.591e+006 2.264e+007 1.000e-001 1.246e-002 1.674e-006 
1.279e-005 1.603e+006 2.264e+007 1.000e-001 1.246e-002 1.704e-006 
1.291e-005 1.616e+006 2.263e+007 1.000e-001 1.246e-002 1.733e-006 
1.302e-005 1.628e+006 2.264e+007 1.000e-001 1.246e-002 1.763e-006 
1.314e-005 1.640e+006 2.264e+007 1.000e-001 1.235e-002 1.793e-006 
1.325e-005 1.652e+006 2.263e+007 1.000e-001 1.246e-002 1.822e-006 
1.336e-005 1.664e+006 2.263e+007 1.000e-001 1.246e-002 1.851e-006 
1.347e-005 1.676e+006 2.263e+007 1.000e-001 1.246e-002 1.880e-006 
1.358e-005 1.688e+006 2.263e+007 1.000e-001 1.246e-002 1.911e-006 
1.370e-005 1.700e+006 2.263e+007 1.000e-001 1.246e-002 1.943e-006 
1.383e-005 1.713e+006 2.264e+007 1.000e-001 1.241e-002 1.976e-006 
1.394e-005 1.725e+006 2.268e+007 1.000e-001 1.234e-002 2.007e-006 
1.405e-005 1.737e+006 2.276e+007 1.000e-001 1.227e-002 2.038e-006 
1.416e-005 1.749e+006 2.265e+007 1.000e-001 1.249e-002 2.069e-006 
1.427e-005 1.760e+006 2.264e+007 1.000e-001 1.246e-002 2.099e-006 
1.438e-005 1.771e+006 2.264e+007 1.000e-001 1.246e-002 2.130e-006 
1.449e-005 1.783e+006 2.263e+007 1.000e-001 1.246e-002 2.162e-006 
1.460e-005 1.794e+006 2.263e+007 1.000e-001 1.246e-002 2.193e-006 
1.471e-005 1.805e+006 2.263e+007 1.000e-001 1.246e-002 2.224e-006 
1.481e-005 1.816e+006 2.263e+007 1.000e-001 1.246e-002 2.254e-006 
1.492e-005 1.826e+006 2.263e+007 1.000e-001 1.246e-002 2.285e-006 
1.502e-005 1.837e+006 2.263e+007 1.000e-001 1.252e-002 2.315e-006 
1.507e-005 1.842e+006 2.266e+007 1.000e-001 1.329e-002 2.329e-006 
1.513e-005 1.848e+006 2.266e+007 1.000e-001 1.247e-002 2.346e-006 
1.524e-005 1.859e+006 2.264e+007 1.000e-001 1.246e-002 2.377e-006 
1.534e-005 1.870e+006 2.263e+007 1.000e-001 1.246e-002 2.409e-006 
1.545e-005 1.881e+006 2.263e+007 1.000e-001 1.246e-002 2.442e-006 
1.557e-005 1.893e+006 2.263e+007 1.000e-001 1.246e-002 2.475e-006 
1.568e-005 1.904e+006 2.263e+007 1.000e-001 1.246e-002 2.509e-006 
1.579e-005 1.915e+006 2.263e+007 1.000e-001 1.246e-002 2.542e-006 
1.590e-005 1.926e+006 2.263e+007 1.000e-001 1.249e-002 2.576e-006 
1.601e-005 1.938e+006 2.263e+007 1.000e-001 1.246e-002 2.611e-006 
1.612e-005 1.948e+006 2.263e+007 1.000e-001 1.246e-002 2.645e-006 
1.623e-005 1.959e+006 2.263e+007 1.000e-001 1.246e-002 2.679e-006 
1.634e-005 1.970e+006 2.263e+007 1.000e-001 1.275e-002 2.713e-006 
1.645e-005 1.981e+006 2.263e+007 1.000e-001 1.313e-002 2.749e-006 
1.657e-005 1.992e+006 2.263e+007 1.000e-001 1.290e-002 2.785e-006 
1.668e-005 2.003e+006 2.263e+007 1.000e-001 1.317e-002 2.820e-006 
1.679e-005 2.014e+006 2.263e+007 1.000e-001 1.341e-002 2.855e-006 
1.690e-005 2.026e+006 2.263e+007 1.000e-001 1.422e-002 2.893e-006 
1.701e-005 2.036e+006 2.263e+007 1.000e-001 1.456e-002 2.928e-006 
1.712e-005 2.047e+006 2.263e+007 1.000e-001 1.478e-002 2.964e-006 
1.724e-005 2.058e+006 2.263e+007 1.000e-001 1.585e-002 3.001e-006 
1.735e-005 2.069e+006 2.263e+007 1.000e-001 1.640e-002 3.039e-006 
1.747e-005 2.081e+006 2.263e+007 1.000e-001 1.662e-002 3.077e-006 
1.758e-005 2.092e+006 2.263e+007 1.000e-001 1.693e-002 3.115e-006 
1.770e-005 2.103e+006 2.263e+007 1.000e-001 1.710e-002 3.153e-006 
1.781e-005 2.113e+006 2.263e+007 1.000e-001 1.714e-002 3.190e-006 
1.792e-005 2.124e+006 2.263e+007 1.000e-001 1.711e-002 3.227e-006 
1.802e-005 2.134e+006 2.263e+007 1.000e-001 1.701e-002 3.264e-006 
1.813e-005 2.144e+006 2.263e+007 1.000e-001 1.714e-002 3.301e-006 
1.824e-005 2.154e+006 2.263e+007 1.000e-001 1.714e-002 3.337e-006 
1.834e-005 2.164e+006 2.263e+007 1.000e-001 1.707e-002 3.374e-006 
1.845e-005 2.174e+006 2.263e+007 1.000e-001 1.702e-002 3.411e-006 
1.856e-005 2.185e+006 2.263e+007 1.000e-001 1.714e-002 3.448e-006 
1.867e-005 2.195e+006 2.263e+007 1.000e-001 1.709e-002 3.485e-006 
1.878e-005 2.205e+006 2.263e+007 1.000e-001 1.712e-002 3.524e-006 
1.889e-005 2.216e+006 2.263e+007 1.000e-001 1.708e-002 3.563e-006 
1.900e-005 2.226e+006 2.263e+007 1.000e-001 1.714e-002 3.602e-006 
1.911e-005 2.237e+006 2.263e+007 1.000e-001 1.714e-002 3.643e-006 
1.923e-005 2.247e+006 2.263e+007 1.000e-001 1.714e-002 3.683e-006 
1.934e-005 2.258e+006 2.263e+007 1.000e-001 1.714e-002 3.724e-006 
1.945e-005 2.268e+006 2.263e+007 1.000e-001 1.714e-002 3.764e-006 
1.956e-005 2.278e+006 2.263e+007 1.000e-001 1.714e-002 3.804e-006 
1.967e-005 2.288e+006 2.263e+007 1.000e-001 1.714e-002 3.844e-006 
1.978e-005 2.298e+006 2.263e+007 1.000e-001 1.714e-002 3.884e-006 
1.989e-005 2.309e+006 2.263e+007 1.000e-001 1.710e-002 3.925e-006 
2.001e-005 2.319e+006 2.263e+007 1.000e-001 1.714e-002 3.968e-006 
2.012e-005 2.329e+006 2.263e+007 1.000e-001 1.714e-002 4.009e-006 
2.023e-005 2.339e+006 2.263e+007 1.000e-001 1.714e-002 4.049e-006 
2.034e-005 2.349e+006 2.263e+007 1.000e-001 1.710e-002 4.091e-006 
2.045e-005 2.359e+006 2.263e+007 1.000e-001 1.714e-002 4.131e-006 
2.056e-005 2.369e+006 2.263e+007 1.000e-001 1.714e-002 4.173e-006 
2.067e-005 2.379e+006 2.263e+007 1.000e-001 1.714e-002 4.214e-006 
2.078e-005 2.389e+006 2.263e+007 1.000e-001 1.714e-002 4.257e-006 
2.089e-005 2.399e+006 2.263e+007 1.000e-001 1.714e-002 4.299e-006 
2.100e-005 2.408e+006 2.263e+007 1.000e-001 1.714e-002 4.339e-006 
2.110e-005 2.417e+006 2.263e+007 1.000e-001 1.714e-002 4.378e-006 
2.120e-005 2.426e+006 2.263e+007 1.000e-001 1.714e-002 4.418e-006 
2.130e-005 2.435e+006 2.263e+007 1.000e-001 1.714e-002 4.457e-006 
2.141e-005 2.445e+006 2.263e+007 1.000e-001 1.714e-002 4.498e-006 
2.151e-005 2.454e+006 2.263e+007 1.000e-001 1.714e-002 4.539e-006 
2.162e-005 2.464e+006 2.263e+007 1.000e-001 1.714e-002 4.581e-006 
2.173e-005 2.473e+006 2.263e+007 1.000e-001 1.706e-002 4.624e-006 
2.184e-005 2.483e+006 2.272e+007 1.000e-001 1.695e-002 4.667e-006 
2.195e-005 2.493e+006 2.263e+007 1.000e-001 1.714e-002 4.711e-006 
2.207e-005 2.503e+006 2.263e+007 1.000e-001 1.714e-002 4.757e-006 
2.218e-005 2.513e+006 2.263e+007 1.000e-001 1.714e-002 4.802e-006 
2.229e-005 2.522e+006 2.263e+007 1.000e-001 1.714e-002 4.847e-006 
2.241e-005 2.532e+006 2.263e+007 1.000e-001 1.714e-002 4.893e-006 
2.253e-005 2.543e+006 2.263e+007 1.000e-001 1.714e-002 4.942e-006 
2.265e-005 2.553e+006 2.263e+007 1.000e-001 1.714e-002 4.991e-006 
2.277e-005 2.563e+006 2.263e+007 1.000e-001 1.714e-002 5.039e-006 
2.288e-005 2.573e+006 2.263e+007 1.000e-001 1.716e-002 5.084e-006 
2.300e-005 2.583e+006 2.263e+007 1.000e-001 1.714e-002 5.133e-006 
2.311e-005 2.593e+006 2.263e+007 1.000e-001 1.714e-002 5.180e-006 
2.323e-005 2.602e+006 2.263e+007 1.000e-001 1.717e-002 5.228e-006 
2.334e-005 2.612e+006 2.263e+007 1.000e-001 1.717e-002 5.275e-006 
2.345e-005 2.621e+006 2.263e+007 1.000e-001 1.714e-002 5.320e-006 
2.356e-005 2.630e+006 2.263e+007 1.000e-001 1.722e-002 5.366e-006 
2.367e-005 2.639e+006 2.263e+007 1.000e-001 1.729e-002 5.411e-006 
2.377e-005 2.648e+006 2.263e+007 1.000e-001 1.738e-002 5.455e-006 
2.388e-005 2.657e+006 2.263e+007 1.000e-001 1.748e-002 5.500e-006 
2.399e-005 2.666e+006 2.263e+007 1.000e-001 1.752e-002 5.546e-006 
2.410e-005 2.675e+006 2.263e+007 1.000e-001 1.752e-002 5.593e-006 
2.420e-005 2.684e+006 2.263e+007 1.000e-001 1.800e-002 5.638e-006 
2.431e-005 2.693e+006 2.263e+007 1.000e-001 1.814e-002 5.684e-006 
2.442e-005 2.702e+006 2.263e+007 1.000e-001 1.863e-002 5.731e-006 
2.454e-005 2.712e+006 2.263e+007 1.000e-001 1.947e-002 5.783e-006 
2.466e-005 2.722e+006 2.263e+007 1.000e-001 2.021e-002 5.833e-006 
2.477e-005 2.731e+006 2.263e+007 1.000e-001 2.094e-002 5.881e-006 
2.488e-005 2.740e+006 2.263e+007 1.000e-001 2.129e-002 5.929e-006 
2.499e-005 2.748e+006 2.263e+007 1.000e-001 2.168e-002 5.977e-006 
2.509e-005 2.757e+006 2.263e+007 1.000e-001 2.168e-002 6.024e-006 
2.521e-005 2.766e+006 2.263e+007 1.000e-001 2.134e-002 6.074e-006 
2.532e-005 2.776e+006 2.263e+007 1.000e-001 2.163e-002 6.125e-006 
2.544e-005 2.785e+006 2.263e+007 1.000e-001 2.150e-002 6.175e-006 
2.555e-005 2.794e+006 2.266e+007 1.000e-001 2.146e-002 6.227e-006 
2.567e-005 2.804e+006 2.263e+007 1.000e-001 2.164e-002 6.277e-006 
2.578e-005 2.813e+006 2.263e+007 1.000e-001 2.178e-002 6.327e-006 
2.589e-005 2.821e+006 2.263e+007 1.000e-001 2.181e-002 6.376e-006 
2.600e-005 2.830e+006 2.263e+007 1.000e-001 2.181e-002 6.426e-006 
2.611e-005 2.838e+006 2.263e+007 1.000e-001 2.181e-002 6.473e-006 
2.621e-005 2.847e+006 2.263e+007 1.000e-001 2.181e-002 6.521e-006 
2.632e-005 2.855e+006 2.263e+007 1.000e-001 2.163e-002 6.569e-006 
2.643e-005 2.864e+006 2.263e+007 1.000e-001 2.178e-002 6.620e-006 
2.654e-005 2.873e+006 2.263e+007 1.000e-001 2.178e-002 6.672e-006 
2.666e-005 2.882e+006 2.263e+007 1.000e-001 2.178e-002 6.725e-006 
2.678e-005 2.891e+006 2.263e+007 1.000e-001 2.181e-002 6.779e-006 
2.689e-005 2.900e+006 2.263e+007 1.000e-001 2.181e-002 6.832e-006 
2.701e-005 2.909e+006 2.263e+007 1.000e-001 2.181e-002 6.885e-006 
2.712e-005 2.918e+006 2.263e+007 1.000e-001 2.181e-002 6.939e-006 
2.724e-005 2.927e+006 2.263e+007 1.000e-001 2.181e-002 6.992e-006 
2.735e-005 2.936e+006 2.263e+007 1.000e-001 2.181e-002 7.046e-006 
2.747e-005 2.945e+006 2.263e+007 1.000e-001 2.168e-002 7.099e-006 
2.758e-005 2.953e+006 2.263e+007 1.000e-001 2.181e-002 7.151e-006 
2.769e-005 2.962e+006 2.263e+007 1.000e-001 2.178e-002 7.202e-006 
2.780e-005 2.970e+006 2.263e+007 1.000e-001 2.181e-002 7.255e-006 
2.791e-005 2.979e+006 2.267e+007 1.000e-001 2.175e-002 7.309e-006 
2.803e-005 2.988e+006 2.263e+007 1.000e-001 2.181e-002 7.365e-006 
2.815e-005 2.997e+006 2.263e+007 1.000e-001 2.181e-002 7.420e-006 
2.825e-005 3.005e+006 2.263e+007 1.000e-001 2.181e-002 7.471e-006 
2.836e-005 3.013e+006 2.263e+007 1.000e-001 2.181e-002 7.522e-006 
2.847e-005 3.021e+006 2.263e+007 1.000e-001 2.181e-002 7.574e-006 
2.858e-005 3.029e+006 2.263e+007 1.000e-001 2.171e-002 7.626e-006 
2.869e-005 3.038e+006 2.263e+007 1.000e-001 2.181e-002 7.681e-006 
2.881e-005 3.046e+006 2.263e+007 1.000e-001 2.181e-002 7.737e-006 
2.892e-005 3.055e+006 2.263e+007 1.000e-001 2.181e-002 7.792e-006 
2.903e-005 3.063e+006 2.263e+007 1.000e-001 2.181e-002 7.847e-006 
2.914e-005 3.071e+006 2.263e+007 1.000e-001 2.181e-002 7.900e-006 
2.925e-005 3.079e+006 2.263e+007 1.000e-001 2.181e-002 7.953e-006 
2.936e-005 3.087e+006 2.263e+007 1.000e-001 2.181e-002 8.007e-006 
2.947e-005 3.095e+006 2.263e+007 1.000e-001 2.181e-002 8.061e-006 
2.958e-005 3.103e+006 2.263e+007 1.000e-001 2.181e-002 8.115e-006 
2.969e-005 3.111e+006 2.263e+007 1.000e-001 2.181e-002 8.168e-006 
2.980e-005 3.119e+006 2.263e+007 1.000e-001 2.181e-002 8.223e-006 
2.991e-005 3.127e+006 2.263e+007 1.000e-001 2.181e-002 8.277e-006 
3.002e-005 3.136e+006 2.264e+007 1.000e-001 2.174e-002 8.334e-006 
3.014e-005 3.144e+006 2.264e+007 1.000e-001 2.181e-002 8.393e-006 
3.026e-005 3.153e+006 2.263e+007 1.000e-001 2.181e-002 8.451e-006 
3.037e-005 3.161e+006 2.263e+007 1.000e-001 2.181e-002 8.508e-006 
3.048e-005 3.169e+006 2.263e+007 1.000e-001 2.185e-002 8.562e-006 
3.058e-005 3.176e+006 2.263e+007 1.000e-001 2.181e-002 8.615e-006 
3.069e-005 3.183e+006 2.263e+007 1.000e-001 2.185e-002 8.667e-006 
3.079e-005 3.191e+006 2.263e+007 1.000e-001 2.181e-002 8.721e-006 
3.090e-005 3.199e+006 2.263e+007 1.000e-001 2.181e-002 8.776e-006 
3.101e-005 3.207e+006 2.263e+007 1.000e-001 2.181e-002 8.832e-006 
3.112e-005 3.214e+006 2.263e+007 1.000e-001 2.181e-002 8.888e-006 
3.124e-005 3.223e+006 2.263e+007 1.000e-001 2.181e-002 8.948e-006 
3.135e-005 3.231e+006 2.263e+007 1.000e-001 2.181e-002 9.006e-006 
3.147e-005 3.239e+006 2.263e+007 1.000e-001 2.181e-002 9.065e-006 
3.158e-005 3.247e+006 2.263e+007 1.000e-001 2.181e-002 9.122e-006 
3.169e-005 3.254e+006 2.263e+007 1.000e-001 2.181e-002 9.178e-006 
3.179e-005 3.262e+006 2.263e+007 1.000e-001 2.181e-002 9.235e-006 
3.190e-005 3.269e+006 2.263e+007 1.000e-001 2.181e-002 9.290e-006 
3.201e-005 3.277e+006 2.263e+007 1.000e-001 2.186e-002 9.347e-006 
3.213e-005 3.285e+006 2.266e+007 1.000e-001 2.167e-002 9.407e-006 
3.224e-005 3.293e+006 2.263e+007 1.000e-001 2.183e-002 9.468e-006 
3.236e-005 3.301e+006 2.263e+007 1.000e-001 2.190e-002 9.528e-006 
3.247e-005 3.309e+006 2.263e+007 1.000e-001 2.181e-002 9.587e-006 
3.258e-005 3.316e+006 2.263e+007 1.000e-001 2.205e-002 9.645e-006 
3.269e-005 3.323e+006 2.263e+007 1.000e-001 2.206e-002 9.701e-006 
3.279e-005 3.330e+006 2.263e+007 1.000e-001 2.196e-002 9.756e-006 
3.290e-005 3.338e+006 2.263e+007 1.000e-001 2.196e-002 9.813e-006 
3.301e-005 3.345e+006 2.263e+007 1.000e-001 2.222e-002 9.873e-006 
3.312e-005 3.353e+006 2.263e+007 1.000e-001 2.248e-002 9.931e-006 
3.323e-005 3.360e+006 2.263e+007 1.000e-001 2.226e-002 9.990e-006 
3.334e-005 3.368e+006 2.263e+007 1.000e-001 2.260e-002 1.005e-005 
3.345e-005 3.375e+006 2.263e+007 1.000e-001 2.283e-002 1.011e-005 
3.356e-005 3.382e+006 2.263e+007 1.000e-001 2.350e-002 1.017e-005 
3.367e-005 3.389e+006 2.263e+007 1.000e-001 2.380e-002 1.022e-005 
3.377e-005 3.396e+006 2.263e+007 1.000e-001 2.413e-002 1.028e-005 
3.387e-005 3.403e+006 2.263e+007 1.000e-001 2.403e-002 1.034e-005 
3.398e-005 3.410e+006 2.263e+007 1.000e-001 2.421e-002 1.039e-005 
3.409e-005 3.417e+006 2.263e+007 1.000e-001 2.508e-002 1.045e-005 
3.420e-005 3.425e+006 2.263e+007 1.000e-001 2.547e-002 1.051e-005 
3.430e-005 3.432e+006 2.263e+007 1.000e-001 2.577e-002 1.057e-005 
3.441e-005 3.439e+006 2.263e+007 1.000e-001 2.619e-002 1.063e-005 
3.451e-005 3.445e+006 2.263e+007 1.000e-001 2.615e-002 1.068e-005 
3.462e-005 3.452e+006 2.263e+007 1.000e-001 2.644e-002 1.074e-005 
3.472e-005 3.459e+006 2.263e+007 1.000e-001 2.634e-002 1.080e-005 
3.482e-005 3.466e+006 2.263e+007 1.000e-001 2.612e-002 1.085e-005 
3.493e-005 3.473e+006 2.263e+007 1.000e-001 2.619e-002 1.091e-005 
3.504e-005 3.480e+006 2.264e+007 1.000e-001 2.604e-002 1.097e-005 
3.515e-005 3.487e+006 2.263e+007 1.000e-001 2.627e-002 1.103e-005 
3.527e-005 3.494e+006 2.263e+007 1.000e-001 2.643e-002 1.110e-005 
3.538e-005 3.502e+006 2.263e+007 1.000e-001 2.645e-002 1.116e-005 
3.550e-005 3.509e+006 2.263e+007 1.000e-001 2.645e-002 1.123e-005 
3.561e-005 3.517e+006 2.263e+007 1.000e-001 2.647e-002 1.129e-005 
3.573e-005 3.524e+006 2.263e+007 1.000e-001 2.627e-002 1.135e-005 
3.583e-005 3.531e+006 2.263e+007 1.000e-001 2.648e-002 1.141e-005 
3.595e-005 3.538e+006 2.263e+007 1.000e-001 2.637e-002 1.148e-005 
3.606e-005 3.545e+006 2.263e+007 1.000e-001 2.647e-002 1.154e-005 
3.617e-005 3.552e+006 2.263e+007 1.000e-001 2.648e-002 1.160e-005 
3.627e-005 3.558e+006 2.263e+007 1.000e-001 2.648e-002 1.166e-005 
3.638e-005 3.565e+006 2.263e+007 1.000e-001 2.648e-002 1.172e-005 
3.648e-005 3.572e+006 2.263e+007 1.000e-001 2.648e-002 1.178e-005 
3.659e-005 3.578e+006 2.263e+007 1.000e-001 2.648e-002 1.184e-005 
3.669e-005 3.584e+006 2.263e+007 1.000e-001 2.646e-002 1.190e-005 
3.680e-005 3.591e+006 2.263e+007 1.000e-001 2.648e-002 1.196e-005 
3.691e-005 3.598e+006 2.263e+007 1.000e-001 2.647e-002 1.202e-005 
3.702e-005 3.605e+006 2.263e+007 1.000e-001 2.648e-002 1.208e-005 
3.713e-005 3.612e+006 2.263e+007 1.000e-001 2.648e-002 1.215e-005 
3.725e-005 3.619e+006 2.263e+007 1.000e-001 2.648e-002 1.222e-005 
3.736e-005 3.626e+006 2.263e+007 1.000e-001 2.648e-002 1.228e-005 
3.746e-005 3.632e+006 2.263e+007 1.000e-001 2.648e-002 1.234e-005 
3.757e-005 3.639e+006 2.263e+007 1.000e-001 2.638e-002 1.240e-005 
3.768e-005 3.645e+006 2.263e+007 1.000e-001 2.648e-002 1.246e-005 
3.779e-005 3.652e+006 2.263e+007 1.000e-001 2.648e-002 1.253e-005 
3.791e-005 3.660e+006 2.263e+007 1.000e-001 2.648e-002 1.260e-005 
3.802e-005 3.666e+006 2.263e+007 1.000e-001 2.648e-002 1.266e-005 
3.813e-005 3.673e+006 2.263e+007 1.000e-001 2.648e-002 1.272e-005 
3.824e-005 3.679e+006 2.263e+007 1.000e-001 2.648e-002 1.279e-005 
3.834e-005 3.686e+006 2.263e+007 1.000e-001 2.648e-002 1.285e-005 
3.845e-005 3.692e+006 2.263e+007 1.000e-001 2.648e-002 1.291e-005 
3.855e-005 3.698e+006 2.263e+007 1.000e-001 2.648e-002 1.297e-005 
3.866e-005 3.705e+006 2.263e+007 1.000e-001 2.648e-002 1.304e-005 
3.877e-005 3.711e+006 2.263e+007 1.000e-001 2.648e-002 1.310e-005 
3.888e-005 3.718e+006 2.263e+007 1.000e-001 2.648e-002 1.317e-005 
3.900e-005 3.725e+006 2.263e+007 1.000e-001 2.648e-002 1.324e-005 
3.912e-005 3.732e+006 2.263e+007 1.000e-001 2.648e-002 1.331e-005 
3.922e-005 3.738e+006 2.263e+007 1.000e-001 2.648e-002 1.337e-005 
3.933e-005 3.744e+006 2.263e+007 1.000e-001 2.648e-002 1.343e-005 
3.944e-005 3.750e+006 2.263e+007 1.000e-001 2.648e-002 1.350e-005 
3.955e-005 3.757e+006 2.263e+007 1.000e-001 2.648e-002 1.356e-005 
3.966e-005 3.764e+006 2.263e+007 1.000e-001 2.648e-002 1.363e-005 
3.978e-005 3.770e+006 2.263e+007 1.000e-001 2.648e-002 1.370e-005 
3.989e-005 3.777e+006 2.263e+007 1.000e-001 2.648e-002 1.376e-005 
4.000e-005 3.783e+006 2.263e+007 1.000e-001 2.648e-002 1.383e-005 
4.011e-005 3.790e+006 2.263e+007 1.000e-001 2.648e-002 1.390e-005 
4.022e-005 3.796e+006 2.263e+007 1.000e-001 2.648e-002 1.397e-005 
4.033e-005 3.802e+006 2.263e+007 1.000e-001 2.648e-002 1.403e-005 
4.045e-005 3.809e+006 2.263e+007 1.000e-001 2.648e-002 1.410e-005 
4.057e-005 3.816e+006 2.263e+007 1.000e-001 2.648e-002 1.418e-005 
4.069e-005 3.823e+006 2.263e+007 1.000e-001 2.648e-002 1.425e-005 
4.081e-005 3.829e+006 2.263e+007 1.000e-001 2.648e-002 1.432e-005 
4.093e-005 3.836e+006 2.263e+007 1.000e-001 2.651e-002 1.439e-005 
4.104e-005 3.843e+006 2.263e+007 1.000e-001 2.648e-002 1.446e-005 
4.115e-005 3.849e+006 2.263e+007 1.000e-001 2.648e-002 1.453e-005 
4.126e-005 3.855e+006 2.263e+007 1.000e-001 2.648e-002 1.460e-005 
4.137e-005 3.861e+006 2.263e+007 1.000e-001 2.648e-002 1.467e-005 
4.149e-005 3.868e+006 2.263e+007 1.000e-001 2.649e-002 1.474e-005 
4.160e-005 3.874e+006 2.263e+007 1.000e-001 2.648e-002 1.481e-005 
4.172e-005 3.881e+006 2.263e+007 1.000e-001 2.648e-002 1.488e-005 
4.183e-005 3.887e+006 2.263e+007 1.000e-001 2.648e-002 1.495e-005 
4.194e-005 3.893e+006 2.263e+007 1.000e-001 2.648e-002 1.501e-005 
4.204e-005 3.899e+006 2.263e+007 1.000e-001 2.648e-002 1.508e-005 
4.215e-005 3.905e+006 2.263e+007 1.000e-001 2.648e-002 1.515e-005 
4.227e-005 3.911e+006 2.263e+007 1.000e-001 2.648e-002 1.522e-005 
4.238e-005 3.917e+006 2.263e+007 1.000e-001 2.648e-002 1.528e-005 
4.249e-005 3.923e+006 2.263e+007 1.000e-001 2.648e-002 1.536e-005 
4.260e-005 3.929e+006 2.263e+007 1.000e-001 2.648e-002 1.543e-005 
4.271e-005 3.935e+006 2.263e+007 1.000e-001 2.648e-002 1.549e-005 
4.282e-005 3.941e+006 2.263e+007 1.000e-001 2.662e-002 1.556e-005 
4.293e-005 3.947e+006 2.263e+007 1.000e-001 2.648e-002 1.563e-005 
4.304e-005 3.953e+006 2.263e+007 1.000e-001 2.654e-002 1.570e-005 
4.315e-005 3.959e+006 2.263e+007 1.000e-001 2.648e-002 1.577e-005 
4.326e-005 3.965e+006 2.263e+007 1.000e-001 2.648e-002 1.584e-005 
4.337e-005 3.971e+006 2.263e+007 1.000e-001 2.648e-002 1.591e-005 
4.348e-005 3.977e+006 2.263e+007 1.000e-001 2.660e-002 1.598e-005 
4.359e-005 3.983e+006 2.263e+007 1.000e-001 2.654e-002 1.605e-005 
4.370e-005 3.989e+006 2.263e+007 1.000e-001 2.657e-002 1.612e-005 
4.383e-005 3.995e+006 2.263e+007 1.000e-001 2.654e-002 1.619e-005 
4.394e-005 4.001e+006 2.263e+007 1.000e-001 2.667e-002 1.627e-005 
4.406e-005 4.007e+006 2.263e+007 1.000e-001 2.650e-002 1.634e-005 
4.418e-005 4.014e+006 2.263e+007 1.000e-001 2.648e-002 1.642e-005 
4.429e-005 4.020e+006 2.263e+007 1.000e-001 2.678e-002 1.649e-005 
4.441e-005 4.026e+006 2.263e+007 1.000e-001 2.663e-002 1.656e-005 
4.452e-005 4.031e+006 2.263e+007 1.000e-001 2.707e-002 1.663e-005 
4.462e-005 4.037e+006 2.263e+007 1.000e-001 2.689e-002 1.670e-005 
4.473e-005 4.043e+006 2.263e+007 1.000e-001 2.710e-002 1.677e-005 
4.485e-005 4.048e+006 2.263e+007 1.000e-001 2.691e-002 1.684e-005 
4.496e-005 4.054e+006 2.263e+007 1.000e-001 2.722e-002 1.691e-005 
4.506e-005 4.060e+006 2.263e+007 1.000e-001 2.763e-002 1.699e-005 
4.518e-005 4.066e+006 2.263e+007 1.000e-001 2.859e-002 1.706e-005 
4.529e-005 4.071e+006 2.263e+007 1.000e-001 2.830e-002 1.713e-005 
4.539e-005 4.077e+006 2.263e+007 1.000e-001 2.772e-002 1.720e-005 
4.551e-005 4.082e+006 2.263e+007 1.000e-001 2.816e-002 1.727e-005 
4.562e-005 4.088e+006 2.263e+007 1.000e-001 2.835e-002 1.734e-005 
4.574e-005 4.094e+006 2.263e+007 1.000e-001 2.936e-002 1.742e-005 
4.585e-005 4.100e+006 2.263e+007 1.000e-001 2.990e-002 1.749e-005 
4.596e-005 4.106e+006 2.263e+007 1.000e-001 3.041e-002 1.757e-005 
4.607e-005 4.111e+006 2.263e+007 1.000e-001 3.074e-002 1.764e-005 
4.617e-005 4.116e+006 2.263e+007 1.000e-001 3.059e-002 1.771e-005 
4.628e-005 4.121e+006 2.263e+007 1.000e-001 3.037e-002 1.777e-005 
4.639e-005 4.127e+006 2.263e+007 1.000e-001 3.040e-002 1.785e-005 
4.650e-005 4.133e+006 2.263e+007 1.000e-001 3.060e-002 1.792e-005 
4.662e-005 4.138e+006 2.263e+007 1.000e-001 3.087e-002 1.799e-005 
4.673e-005 4.144e+006 2.263e+007 1.000e-001 3.113e-002 1.807e-005 
4.685e-005 4.150e+006 2.263e+007 1.000e-001 3.109e-002 1.815e-005 
4.696e-005 4.155e+006 2.263e+007 1.000e-001 3.103e-002 1.822e-005 
4.707e-005 4.161e+006 2.263e+007 1.000e-001 3.087e-002 1.830e-005 
4.719e-005 4.166e+006 2.263e+007 1.000e-001 3.082e-002 1.837e-005 
4.730e-005 4.172e+006 2.263e+007 1.000e-001 3.098e-002 1.844e-005 
4.741e-005 4.178e+006 2.263e+007 1.000e-001 3.116e-002 1.852e-005 
4.754e-005 4.184e+006 2.263e+007 1.000e-001 3.116e-002 1.860e-005 
4.765e-005 4.189e+006 2.263e+007 1.000e-001 3.116e-002 1.868e-005 
4.777e-005 4.195e+006 2.263e+007 1.000e-001 3.105e-002 1.875e-005 
4.788e-005 4.200e+006 2.263e+007 1.000e-001 3.111e-002 1.883e-005 
4.800e-005 4.206e+006 2.263e+007 1.000e-001 3.100e-002 1.891e-005 
4.811e-005 4.212e+006 2.263e+007 1.000e-001 3.116e-002 1.899e-005 
4.823e-005 4.217e+006 2.263e+007 1.000e-001 3.116e-002 1.906e-005 
4.834e-005 4.223e+006 2.263e+007 1.000e-001 3.116e-002 1.914e-005 
4.845e-005 4.228e+006 2.263e+007 1.000e-001 3.116e-002 1.921e-005 
4.856e-005 4.233e+006 2.263e+007 1.000e-001 3.112e-002 1.929e-005 
4.867e-005 4.238e+006 2.263e+007 1.000e-001 3.116e-002 1.936e-005 
4.879e-005 4.244e+006 2.263e+007 1.000e-001 3.107e-002 1.944e-005 
4.890e-005 4.249e+006 2.263e+007 1.000e-001 3.116e-002 1.951e-005 
4.902e-005 4.254e+006 2.263e+007 1.000e-001 3.116e-002 1.959e-005 
4.913e-005 4.260e+006 2.263e+007 1.000e-001 3.116e-002 1.967e-005 
4.924e-005 4.265e+006 2.263e+007 1.000e-001 3.116e-002 1.974e-005 
4.935e-005 4.270e+006 2.263e+007 1.000e-001 3.116e-002 1.982e-005 
4.946e-005 4.275e+006 2.263e+007 1.000e-001 3.113e-002 1.989e-005 
4.956e-005 4.280e+006 2.263e+007 1.000e-001 3.109e-002 1.996e-005 
4.967e-005 4.285e+006 2.263e+007 1.000e-001 3.116e-002 2.004e-005 
4.979e-005 4.290e+006 2.263e+007 1.000e-001 3.116e-002 2.011e-005 
4.990e-005 4.296e+006 2.263e+007 1.000e-001 3.116e-002 2.019e-005 
5.002e-005 4.301e+006 2.263e+007 1.000e-001 3.116e-002 2.027e-005 
5.014e-005 4.306e+006 2.263e+007 1.000e-001 3.115e-002 2.035e-005 
5.025e-005 4.312e+006 2.263e+007 1.000e-001 3.116e-002 2.043e-005 
5.037e-005 4.317e+006 2.263e+007 1.000e-001 3.112e-002 2.051e-005 
5.049e-005 4.323e+006 2.263e+007 1.000e-001 3.116e-002 2.059e-005 
5.061e-005 4.328e+006 2.263e+007 1.000e-001 3.116e-002 2.067e-005 
5.072e-005 4.333e+006 2.263e+007 1.000e-001 3.116e-002 2.075e-005 
5.083e-005 4.338e+006 2.263e+007 1.000e-001 3.116e-002 2.083e-005 
5.094e-005 4.343e+006 2.263e+007 1.000e-001 3.116e-002 2.090e-005 
5.105e-005 4.348e+006 2.263e+007 1.000e-001 3.116e-002 2.098e-005 
5.117e-005 4.353e+006 2.263e+007 1.000e-001 3.116e-002 2.106e-005 
5.129e-005 4.359e+006 2.263e+007 1.000e-001 3.116e-002 2.114e-005 
5.140e-005 4.364e+006 2.263e+007 1.000e-001 3.116e-002 2.122e-005 
5.152e-005 4.369e+006 2.263e+007 1.000e-001 3.116e-002 2.130e-005 
5.163e-005 4.374e+006 2.263e+007 1.000e-001 3.116e-002 2.138e-005 
5.175e-005 4.379e+006 2.263e+007 1.000e-001 3.116e-002 2.146e-005 
5.186e-005 4.384e+006 2.263e+007 1.000e-001 3.116e-002 2.154e-005 
5.198e-005 4.389e+006 2.263e+007 1.000e-001 3.116e-002 2.162e-005 
5.209e-005 4.394e+006 2.263e+007 1.000e-001 3.116e-002 2.170e-005 
5.221e-005 4.400e+006 2.263e+007 1.000e-001 3.116e-002 2.178e-005 
5.232e-005 4.404e+006 2.263e+007 1.000e-001 3.116e-002 2.186e-005 
5.243e-005 4.409e+006 2.263e+007 1.000e-001 3.117e-002 2.193e-005 
5.253e-005 4.414e+006 2.263e+007 1.000e-001 3.116e-002 2.201e-005 
5.264e-005 4.418e+006 2.263e+007 1.000e-001 3.116e-002 2.208e-005 
5.276e-005 4.423e+006 2.263e+007 1.000e-001 3.116e-002 2.216e-005 
5.287e-005 4.428e+006 2.263e+007 1.000e-001 3.116e-002 2.224e-005 
5.299e-005 4.433e+006 2.263e+007 1.000e-001 3.116e-002 2.233e-005 
5.311e-005 4.439e+006 2.263e+007 1.000e-001 3.116e-002 2.241e-005 
5.323e-005 4.443e+006 2.263e+007 1.000e-001 3.116e-002 2.249e-005 
5.334e-005 4.448e+006 2.263e+007 1.000e-001 3.116e-002 2.257e-005 
5.346e-005 4.453e+006 2.263e+007 1.000e-001 3.116e-002 2.266e-005 
5.358e-005 4.459e+006 2.263e+007 1.000e-001 3.116e-002 2.274e-005 
5.370e-005 4.464e+006 2.263e+007 1.000e-001 3.116e-002 2.283e-005 
5.381e-005 4.468e+006 2.263e+007 1.000e-001 3.116e-002 2.291e-005 
5.393e-005 4.473e+006 2.263e+007 1.000e-001 3.116e-002 2.299e-005 
5.404e-005 4.478e+006 2.263e+007 1.000e-001 3.116e-002 2.307e-005 
5.415e-005 4.483e+006 2.263e+007 1.000e-001 3.116e-002 2.315e-005 
5.427e-005 4.488e+006 2.263e+007 1.000e-001 3.116e-002 2.323e-005 
5.438e-005 4.492e+006 2.263e+007 1.000e-001 3.116e-002 2.331e-005 
5.450e-005 4.497e+006 2.263e+007 1.000e-001 3.116e-002 2.339e-005 
5.462e-005 4.502e+006 2.263e+007 1.000e-001 3.116e-002 2.348e-005 
5.473e-005 4.507e+006 2.263e+007 1.000e-001 3.116e-002 2.356e-005 
5.485e-005 4.512e+006 2.263e+007 1.000e-001 3.118e-002 2.364e-005 
5.496e-005 4.516e+006 2.263e+007 1.000e-001 3.116e-002 2.373e-005 
5.507e-005 4.521e+006 2.263e+007 1.000e-001 3.116e-002 2.380e-005 
5.519e-005 4.526e+006 2.263e+007 1.000e-001 3.116e-002 2.389e-005 
5.530e-005 4.530e+006 2.263e+007 1.000e-001 3.116e-002 2.397e-005 
5.542e-005 4.535e+006 2.263e+007 1.000e-001 3.119e-002 2.405e-005 
5.553e-005 4.539e+006 2.263e+007 1.000e-001 3.116e-002 2.413e-005 
5.564e-005 4.544e+006 2.263e+007 1.000e-001 3.116e-002 2.421e-005 
5.575e-005 4.549e+006 2.263e+007 1.000e-001 3.116e-002 2.429e-005 
5.586e-005 4.553e+006 2.263e+007 1.000e-001 3.116e-002 2.437e-005 
5.597e-005 4.558e+006 2.263e+007 1.000e-001 3.116e-002 2.445e-005 
5.608e-005 4.562e+006 2.263e+007 1.000e-001 3.116e-002 2.453e-005 
5.619e-005 4.566e+006 2.263e+007 1.000e-001 3.116e-002 2.461e-005 
5.630e-005 4.571e+006 2.263e+007 1.000e-001 3.116e-002 2.469e-005 
5.642e-005 4.575e+006 2.267e+007 1.000e-001 3.098e-002 2.477e-005 
5.653e-005 4.580e+006 2.263e+007 1.000e-001 3.116e-002 2.485e-005 
5.665e-005 4.584e+006 2.263e+007 1.000e-001 3.116e-002 2.494e-005 
5.676e-005 4.589e+006 2.263e+007 1.000e-001 3.116e-002 2.502e-005 
5.688e-005 4.594e+006 2.263e+007 1.000e-001 3.126e-002 2.511e-005 
5.699e-005 4.598e+006 2.263e+007 1.000e-001 3.116e-002 2.519e-005 
5.710e-005 4.603e+006 2.263e+007 1.000e-001 3.116e-002 2.527e-005 
5.722e-005 4.607e+006 2.263e+007 1.000e-001 3.116e-002 2.536e-005 
5.734e-005 4.612e+006 2.263e+007 1.000e-001 3.116e-002 2.544e-005 
5.746e-005 4.616e+006 2.263e+007 1.000e-001 3.120e-002 2.553e-005 
5.757e-005 4.621e+006 2.263e+007 1.000e-001 3.119e-002 2.561e-005 
5.769e-005 4.625e+006 2.263e+007 1.000e-001 3.116e-002 2.570e-005 
5.780e-005 4.630e+006 2.263e+007 1.000e-001 3.127e-002 2.578e-005 
5.791e-005 4.634e+006 2.263e+007 1.000e-001 3.116e-002 2.586e-005 
5.802e-005 4.638e+006 2.263e+007 1.000e-001 3.116e-002 2.594e-005 
5.813e-005 4.642e+006 2.263e+007 1.000e-001 3.119e-002 2.602e-005 
5.824e-005 4.647e+006 2.263e+007 1.000e-001 3.116e-002 2.610e-005 
5.835e-005 4.651e+006 2.263e+007 1.000e-001 3.133e-002 2.618e-005 
5.845e-005 4.654e+006 2.263e+007 1.000e-001 3.116e-002 2.626e-005 
5.856e-005 4.659e+006 2.263e+007 1.000e-001 3.127e-002 2.634e-005 
5.867e-005 4.663e+006 2.263e+007 1.000e-001 3.117e-002 2.642e-005 
5.878e-005 4.667e+006 2.263e+007 1.000e-001 3.119e-002 2.650e-005 
5.889e-005 4.671e+006 2.263e+007 1.000e-001 3.127e-002 2.658e-005 
5.899e-005 4.675e+006 2.263e+007 1.000e-001 3.121e-002 2.666e-005 
5.910e-005 4.679e+006 2.263e+007 1.000e-001 3.122e-002 2.674e-005 
5.922e-005 4.683e+006 2.263e+007 1.000e-001 3.130e-002 2.682e-005 
5.932e-005 4.687e+006 2.263e+007 1.000e-001 3.116e-002 2.690e-005 
5.943e-005 4.691e+006 2.263e+007 1.000e-001 3.125e-002 2.698e-005 
5.954e-005 4.696e+006 2.263e+007 1.000e-001 3.120e-002 2.706e-005 
5.965e-005 4.700e+006 2.263e+007 1.000e-001 3.134e-002 2.715e-005 
5.976e-005 4.704e+006 2.263e+007 1.000e-001 3.149e-002 2.723e-005 
5.987e-005 4.708e+006 2.263e+007 1.000e-001 3.135e-002 2.731e-005 
5.998e-005 4.712e+006 2.263e+007 1.000e-001 3.155e-002 2.739e-005 
6.010e-005 4.716e+006 2.263e+007 1.000e-001 3.123e-002 2.748e-005 
6.022e-005 4.721e+006 2.263e+007 1.000e-001 3.139e-002 2.757e-005 
6.033e-005 4.725e+006 2.263e+007 1.000e-001 3.181e-002 2.766e-005 
6.044e-005 4.729e+006 2.263e+007 1.000e-001 3.179e-002 2.774e-005 
6.055e-005 4.733e+006 2.263e+007 1.000e-001 3.155e-002 2.782e-005 
6.066e-005 4.737e+006 2.264e+007 1.000e-001 3.160e-002 2.790e-005 
6.077e-005 4.740e+006 2.263e+007 1.000e-001 3.189e-002 2.798e-005 
6.088e-005 4.744e+006 2.263e+007 1.000e-001 3.191e-002 2.806e-005 
6.099e-005 4.749e+006 2.263e+007 1.000e-001 3.215e-002 2.815e-005 
6.110e-005 4.753e+006 2.263e+007 1.000e-001 3.230e-002 2.823e-005 
6.121e-005 4.756e+006 2.263e+007 1.000e-001 3.232e-002 2.831e-005 
6.132e-005 4.760e+006 2.263e+007 1.000e-001 3.227e-002 2.839e-005 
6.142e-005 4.764e+006 2.263e+007 1.000e-001 3.258e-002 2.847e-005 
6.153e-005 4.768e+006 2.263e+007 1.000e-001 3.293e-002 2.856e-005 
6.164e-005 4.772e+006 2.263e+007 1.000e-001 3.403e-002 2.864e-005 
6.175e-005 4.775e+006 2.263e+007 1.000e-001 3.419e-002 2.872e-005 
6.185e-005 4.779e+006 2.263e+007 1.000e-001 3.424e-002 2.880e-005 
6.196e-005 4.783e+006 2.263e+007 1.000e-001 3.381e-002 2.888e-005 
6.207e-005 4.787e+006 2.263e+007 1.000e-001 3.344e-002 2.896e-005 
6.217e-005 4.790e+006 2.263e+007 1.000e-001 3.420e-002 2.904e-005 
6.228e-005 4.794e+006 2.263e+007 1.000e-001 3.455e-002 2.912e-005 
6.239e-005 4.798e+006 2.263e+007 1.000e-001 3.514e-002 2.920e-005 
6.249e-005 4.802e+006 2.263e+007 1.000e-001 3.531e-002 2.928e-005 
6.260e-005 4.805e+006 2.263e+007 1.000e-001 3.527e-002 2.936e-005 
6.271e-005 4.809e+006 2.263e+007 1.000e-001 3.494e-002 2.945e-005 
6.282e-005 4.813e+006 2.263e+007 1.000e-001 3.521e-002 2.953e-005 
6.294e-005 4.817e+006 2.263e+007 1.000e-001 3.524e-002 2.962e-005 
6.305e-005 4.821e+006 2.263e+007 1.000e-001 3.556e-002 2.971e-005 
6.316e-005 4.825e+006 2.263e+007 1.000e-001 3.566e-002 2.979e-005 
6.328e-005 4.828e+006 2.263e+007 1.000e-001 3.570e-002 2.988e-005 
6.339e-005 4.832e+006 2.263e+007 1.000e-001 3.546e-002 2.997e-005 
6.351e-005 4.836e+006 2.263e+007 1.000e-001 3.538e-002 3.006e-005 
6.362e-005 4.840e+006 2.263e+007 1.000e-001 3.550e-002 3.014e-005 
6.373e-005 4.844e+006 2.263e+007 1.000e-001 3.583e-002 3.023e-005 
6.385e-005 4.848e+006 2.263e+007 1.000e-001 3.578e-002 3.032e-005 
6.396e-005 4.852e+006 2.263e+007 1.000e-001 3.572e-002 3.041e-005 
6.407e-005 4.855e+006 2.263e+007 1.000e-001 3.569e-002 3.049e-005 
6.418e-005 4.859e+006 2.263e+007 1.000e-001 3.559e-002 3.058e-005 
6.430e-005 4.863e+006 2.263e+007 1.000e-001 3.571e-002 3.066e-005 
6.441e-005 4.867e+006 2.263e+007 1.000e-001 3.580e-002 3.075e-005 
6.453e-005 4.871e+006 2.263e+007 1.000e-001 3.575e-002 3.084e-005 
6.464e-005 4.874e+006 2.263e+007 1.000e-001 3.583e-002 3.093e-005 
6.475e-005 4.878e+006 2.263e+007 1.000e-001 3.574e-002 3.102e-005 
6.487e-005 4.882e+006 2.263e+007 1.000e-001 3.564e-002 3.110e-005 
6.498e-005 4.885e+006 2.263e+007 1.000e-001 3.583e-002 3.119e-005 
6.509e-005 4.889e+006 2.263e+007 1.000e-001 3.583e-002 3.127e-005 
6.520e-005 4.893e+006 2.263e+007 1.000e-001 3.576e-002 3.136e-005 
6.530e-005 4.896e+006 2.263e+007 1.000e-001 3.582e-002 3.144e-005 
6.541e-005 4.899e+006 2.263e+007 1.000e-001 3.565e-002 3.152e-005 
6.552e-005 4.903e+006 2.263e+007 1.000e-001 3.580e-002 3.161e-005 
6.563e-005 4.907e+006 2.263e+007 1.000e-001 3.577e-002 3.169e-005 
6.574e-005 4.910e+006 2.263e+007 1.000e-001 3.580e-002 3.178e-005 
6.586e-005 4.914e+006 2.263e+007 1.000e-001 3.583e-002 3.187e-005 
6.597e-005 4.918e+006 2.263e+007 1.000e-001 3.583e-002 3.196e-005 
6.609e-005 4.921e+006 2.263e+007 1.000e-001 3.572e-002 3.205e-005 
6.621e-005 4.925e+006 2.263e+007 1.000e-001 3.582e-002 3.214e-005 
6.632e-005 4.929e+006 2.263e+007 1.000e-001 3.583e-002 3.223e-005 
6.643e-005 4.932e+006 2.263e+007 1.000e-001 3.583e-002 3.231e-005 
6.654e-005 4.936e+006 2.263e+007 1.000e-001 3.583e-002 3.240e-005 
6.665e-005 4.939e+006 2.263e+007 1.000e-001 3.583e-002 3.249e-005 
6.676e-005 4.943e+006 2.263e+007 1.000e-001 3.574e-002 3.258e-005 
6.687e-005 4.946e+006 2.263e+007 1.000e-001 3.583e-002 3.266e-005 
6.698e-005 4.950e+006 2.263e+007 1.000e-001 3.583e-002 3.275e-005 
6.709e-005 4.953e+006 2.263e+007 1.000e-001 3.583e-002 3.283e-005 
6.720e-005 4.957e+006 2.263e+007 1.000e-001 3.583e-002 3.292e-005 
6.732e-005 4.960e+006 2.263e+007 1.000e-001 3.583e-002 3.301e-005 
6.743e-005 4.964e+006 2.263e+007 1.000e-001 3.570e-002 3.310e-005 
6.754e-005 4.967e+006 2.263e+007 1.000e-001 3.583e-002 3.319e-005 
6.765e-005 4.970e+006 2.263e+007 1.000e-001 3.583e-002 3.327e-005 
6.776e-005 4.974e+006 2.263e+007 1.000e-001 3.583e-002 3.336e-005 
6.788e-005 4.978e+006 2.263e+007 1.000e-001 3.583e-002 3.345e-005 
6.799e-005 4.981e+006 2.263e+007 1.000e-001 3.583e-002 3.354e-005 
6.810e-005 4.984e+006 2.263e+007 1.000e-001 3.568e-002 3.362e-005 
6.820e-005 4.987e+006 2.263e+007 1.000e-001 3.583e-002 3.371e-005 
6.832e-005 4.991e+006 2.263e+007 1.000e-001 3.583e-002 3.380e-005 
6.843e-005 4.994e+006 2.263e+007 1.000e-001 3.583e-002 3.388e-005 
6.854e-005 4.998e+006 2.263e+007 1.000e-001 3.583e-002 3.397e-005 
6.865e-005 5.001e+006 2.263e+007 1.000e-001 3.583e-002 3.406e-005 
6.876e-005 5.004e+006 2.263e+007 1.000e-001 3.574e-002 3.415e-005 
6.887e-005 5.008e+006 2.263e+007 1.000e-001 3.583e-002 3.424e-005 
6.898e-005 5.011e+006 2.263e+007 1.000e-001 3.583e-002 3.433e-005 
6.910e-005 5.014e+006 2.263e+007 1.000e-001 3.583e-002 3.441e-005 
6.922e-005 5.018e+006 2.263e+007 1.000e-001 3.583e-002 3.451e-005 
6.933e-005 5.021e+006 2.263e+007 1.000e-001 3.583e-002 3.460e-005 
6.944e-005 5.025e+006 2.263e+007 1.000e-001 3.573e-002 3.469e-005 
6.955e-005 5.028e+006 2.263e+007 1.000e-001 3.583e-002 3.477e-005 
6.967e-005 5.031e+006 2.263e+007 1.000e-001 3.583e-002 3.487e-005 
6.978e-005 5.035e+006 2.263e+007 1.000e-001 3.583e-002 3.496e-005 
6.989e-005 5.038e+006 2.263e+007 1.000e-001 3.583e-002 3.505e-005 
7.001e-005 5.041e+006 2.263e+007 1.000e-001 3.583e-002 3.514e-005 
7.012e-005 5.045e+006 2.263e+007 1.000e-001 3.583e-002 3.523e-005 
7.024e-005 5.048e+006 2.263e+007 1.000e-001 3.580e-002 3.532e-005 
7.035e-005 5.051e+006 2.263e+007 1.000e-001 3.583e-002 3.541e-005 
7.046e-005 5.055e+006 2.263e+007 1.000e-001 3.583e-002 3.550e-005 
7.057e-005 5.058e+006 2.263e+007 1.000e-001 3.583e-002 3.559e-005 
7.069e-005 5.061e+006 2.263e+007 1.000e-001 3.583e-002 3.568e-005 
7.079e-005 5.064e+006 2.263e+007 1.000e-001 3.583e-002 3.577e-005 
7.090e-005 5.067e+006 2.263e+007 1.000e-001 3.583e-002 3.585e-005 
7.102e-005 5.071e+006 2.263e+007 1.000e-001 3.583e-002 3.595e-005 
7.113e-005 5.074e+006 2.263e+007 1.000e-001 3.583e-002 3.604e-005 
7.125e-005 5.077e+006 2.263e+007 1.000e-001 3.583e-002 3.613e-005 
7.136e-005 5.080e+006 2.263e+007 1.000e-001 3.583e-002 3.622e-005 
7.147e-005 5.084e+006 2.263e+007 1.000e-001 3.583e-002 3.631e-005 
7.159e-005 5.087e+006 2.263e+007 1.000e-001 3.582e-002 3.640e-005 
7.169e-005 5.090e+006 2.263e+007 1.000e-001 3.583e-002 3.649e-005 
7.180e-005 5.093e+006 2.263e+007 1.000e-001 3.583e-002 3.658e-005 
7.191e-005 5.096e+006 2.263e+007 1.000e-001 3.583e-002 3.667e-005 
7.202e-005 5.099e+006 2.263e+007 1.000e-001 3.583e-002 3.675e-005 
7.213e-005 5.102e+006 2.263e+007 1.000e-001 3.583e-002 3.684e-005 
7.224e-005 5.105e+006 2.263e+007 1.000e-001 3.580e-002 3.693e-005 
7.236e-005 5.109e+006 2.263e+007 1.000e-001 3.583e-002 3.703e-005 
7.247e-005 5.112e+006 2.263e+007 1.000e-001 3.583e-002 3.712e-005 
7.259e-005 5.115e+006 2.263e+007 1.000e-001 3.583e-002 3.721e-005 
7.270e-005 5.118e+006 2.263e+007 1.000e-001 3.583e-002 3.730e-005 
7.282e-005 5.121e+006 2.263e+007 1.000e-001 3.583e-002 3.740e-005 
7.293e-005 5.124e+006 2.267e+007 1.000e-001 3.560e-002 3.749e-005 
7.305e-005 5.127e+006 2.263e+007 1.000e-001 3.583e-002 3.758e-005 
7.316e-005 5.131e+006 2.263e+007 1.000e-001 3.583e-002 3.768e-005 
7.328e-005 5.134e+006 2.263e+007 1.000e-001 3.583e-002 3.777e-005 
7.339e-005 5.137e+006 2.263e+007 1.000e-001 3.575e-002 3.786e-005 
7.349e-005 5.140e+006 2.263e+007 1.000e-001 3.583e-002 3.794e-005 
7.360e-005 5.143e+006 2.263e+007 1.000e-001 3.583e-002 3.803e-005 
7.372e-005 5.146e+006 2.263e+007 1.000e-001 3.583e-002 3.813e-005 
7.383e-005 5.149e+006 2.263e+007 1.000e-001 3.583e-002 3.822e-005 
7.394e-005 5.152e+006 2.263e+007 1.000e-001 3.583e-002 3.831e-005 
7.406e-005 5.155e+006 2.263e+007 1.000e-001 3.583e-002 3.840e-005 
7.417e-005 5.158e+006 2.263e+007 1.000e-001 3.583e-002 3.849e-005 
7.428e-005 5.161e+006 2.263e+007 1.000e-001 3.583e-002 3.858e-005 
7.439e-005 5.164e+006 2.263e+007 1.000e-001 3.583e-002 3.867e-005 
7.450e-005 5.167e+006 2.263e+007 1.000e-001 3.583e-002 3.876e-005 
7.460e-005 5.169e+006 2.263e+007 1.000e-001 3.583e-002 3.885e-005 
7.471e-005 5.172e+006 2.263e+007 1.000e-001 3.583e-002 3.894e-005 
7.482e-005 5.175e+006 2.263e+007 1.000e-001 3.583e-002 3.903e-005 
7.494e-005 5.178e+006 2.263e+007 1.000e-001 3.583e-002 3.912e-005 
7.505e-005 5.181e+006 2.263e+007 1.000e-001 3.583e-002 3.921e-005 
7.516e-005 5.184e+006 2.263e+007 1.000e-001 3.583e-002 3.931e-005 
7.528e-005 5.187e+006 2.263e+007 1.000e-001 3.583e-002 3.940e-005 
7.540e-005 5.190e+006 2.263e+007 1.000e-001 3.583e-002 3.950e-005 
7.551e-005 5.193e+006 2.263e+007 1.000e-001 3.583e-002 3.960e-005 
7.562e-005 5.196e+006 2.263e+007 1.000e-001 3.583e-002 3.969e-005 
7.574e-005 5.199e+006 2.263e+007 1.000e-001 3.583e-002 3.978e-005 
7.585e-005 5.202e+006 2.263e+007 1.000e-001 3.583e-002 3.987e-005 
7.596e-005 5.205e+006 2.263e+007 1.000e-001 3.583e-002 3.996e-005 
7.607e-005 5.207e+006 2.263e+007 1.000e-001 3.583e-002 4.005e-005 
7.618e-005 5.210e+006 2.263e+007 1.000e-001 3.583e-002 4.014e-005 
7.629e-005 5.213e+006 2.263e+007 1.000e-001 3.583e-002 4.023e-005 
7.640e-005 5.216e+006 2.263e+007 1.000e-001 3.583e-002 4.033e-005 
7.652e-005 5.219e+006 2.263e+007 1.000e-001 3.583e-002 4.042e-005 
7.663e-005 5.222e+006 2.263e+007 1.000e-001 3.582e-002 4.051e-005 
7.674e-005 5.224e+006 2.263e+007 1.000e-001 3.583e-002 4.061e-005 
7.685e-005 5.227e+006 2.263e+007 1.000e-001 3.583e-002 4.070e-005 
7.696e-005 5.230e+006 2.263e+007 1.000e-001 3.583e-002 4.079e-005 
7.707e-005 5.233e+006 2.263e+007 1.000e-001 3.583e-002 4.088e-005 
7.718e-005 5.235e+006 2.263e+007 1.000e-001 3.583e-002 4.097e-005 
7.728e-005 5.238e+006 2.263e+007 1.000e-001 3.583e-002 4.106e-005 
7.739e-005 5.241e+006 2.263e+007 1.000e-001 3.583e-002 4.115e-005 
7.751e-005 5.244e+006 2.263e+007 1.000e-001 3.583e-002 4.125e-005 
7.763e-005 5.247e+006 2.263e+007 1.000e-001 3.583e-002 4.134e-005 
7.774e-005 5.249e+006 2.263e+007 1.000e-001 3.586e-002 4.144e-005 
7.786e-005 5.252e+006 2.263e+007 1.000e-001 3.583e-002 4.153e-005 
7.797e-005 5.255e+006 2.263e+007 1.000e-001 3.583e-002 4.163e-005 
7.809e-005 5.258e+006 2.263e+007 1.000e-001 3.583e-002 4.172e-005 
7.820e-005 5.261e+006 2.263e+007 1.000e-001 3.583e-002 4.182e-005 
7.831e-005 5.263e+006 2.263e+007 1.000e-001 3.583e-002 4.191e-005 
7.843e-005 5.266e+006 2.263e+007 1.000e-001 3.583e-002 4.200e-005 
7.853e-005 5.269e+006 2.263e+007 1.000e-001 3.594e-002 4.209e-005 
7.864e-005 5.271e+006 2.263e+007 1.000e-001 3.583e-002 4.218e-005 
7.876e-005 5.274e+006 2.263e+007 1.000e-001 3.583e-002 4.228e-005 
7.887e-005 5.277e+006 2.263e+007 1.000e-001 3.583e-002 4.237e-005 
7.899e-005 5.280e+006 2.263e+007 1.000e-001 3.583e-002 4.247e-005 
7.910e-005 5.282e+006 2.263e+007 1.000e-001 3.583e-002 4.257e-005 
7.922e-005 5.285e+006 2.263e+007 1.000e-001 3.583e-002 4.267e-005 
7.934e-005 5.288e+006 2.263e+007 1.000e-001 3.589e-002 4.277e-005 
7.946e-005 5.291e+006 2.263e+007 1.000e-001 3.583e-002 4.287e-005 
7.958e-005 5.294e+006 2.263e+007 1.000e-001 3.583e-002 4.297e-005 
7.970e-005 5.296e+006 2.263e+007 1.000e-001 3.583e-002 4.306e-005 
7.981e-005 5.299e+006 2.263e+007 1.000e-001 3.596e-002 4.315e-005 
7.992e-005 5.302e+006 2.263e+007 1.000e-001 3.583e-002 4.325e-005 
8.004e-005 5.304e+006 2.263e+007 1.000e-001 3.583e-002 4.335e-005 
8.016e-005 5.307e+006 2.263e+007 1.000e-001 3.583e-002 4.345e-005 
8.027e-005 5.310e+006 2.263e+007 1.000e-001 3.586e-002 4.355e-005 
8.039e-005 5.313e+006 2.263e+007 1.000e-001 3.583e-002 4.364e-005 
8.050e-005 5.315e+006 2.263e+007 1.000e-001 3.583e-002 4.374e-005 
8.062e-005 5.318e+006 2.263e+007 1.000e-001 3.588e-002 4.384e-005 
8.073e-005 5.321e+006 2.263e+007 1.000e-001 3.583e-002 4.393e-005 
8.085e-005 5.323e+006 2.263e+007 1.000e-001 3.583e-002 4.403e-005 
8.096e-005 5.326e+006 2.263e+007 1.000e-001 3.583e-002 4.413e-005 
8.108e-005 5.328e+006 2.263e+007 1.000e-001 3.585e-002 4.422e-005 
8.118e-005 5.331e+006 2.263e+007 1.000e-001 3.585e-002 4.431e-005 
8.130e-005 5.333e+006 2.263e+007 1.000e-001 3.585e-002 4.441e-005 
8.141e-005 5.336e+006 2.263e+007 1.000e-001 3.583e-002 4.450e-005 
8.153e-005 5.339e+006 2.263e+007 1.000e-001 3.587e-002 4.460e-005 
8.164e-005 5.341e+006 2.263e+007 1.000e-001 3.587e-002 4.470e-005 
8.176e-005 5.344e+006 2.263e+007 1.000e-001 3.584e-002 4.480e-005 
8.187e-005 5.346e+006 2.263e+007 1.000e-001 3.595e-002 4.490e-005 
8.199e-005 5.349e+006 2.263e+007 1.000e-001 3.583e-002 4.499e-005 
8.211e-005 5.352e+006 2.263e+007 1.000e-001 3.585e-002 4.509e-005 
8.222e-005 5.354e+006 2.263e+007 1.000e-001 3.583e-002 4.519e-005 
8.233e-005 5.357e+006 2.263e+007 1.000e-001 3.593e-002 4.528e-005 
8.244e-005 5.359e+006 2.263e+007 1.000e-001 3.587e-002 4.538e-005 
8.256e-005 5.362e+006 2.263e+007 1.000e-001 3.587e-002 4.548e-005 
8.268e-005 5.364e+006 2.263e+007 1.000e-001 3.588e-002 4.558e-005 
8.280e-005 5.367e+006 2.263e+007 1.000e-001 3.597e-002 4.568e-005 
8.291e-005 5.369e+006 2.263e+007 1.000e-001 3.605e-002 4.578e-005 
8.303e-005 5.372e+006 2.263e+007 1.000e-001 3.585e-002 4.587e-005 
8.315e-005 5.375e+006 2.263e+007 1.000e-001 3.591e-002 4.597e-005 
8.326e-005 5.377e+006 2.263e+007 1.000e-001 3.586e-002 4.607e-005 
8.338e-005 5.380e+006 2.263e+007 1.000e-001 3.583e-002 4.617e-005 
8.349e-005 5.382e+006 2.263e+007 1.000e-001 3.587e-002 4.626e-005 
8.360e-005 5.384e+006 2.263e+007 1.000e-001 3.595e-002 4.636e-005 
8.371e-005 5.387e+006 2.263e+007 1.000e-001 3.611e-002 4.645e-005 
8.383e-005 5.389e+006 2.263e+007 1.000e-001 3.590e-002 4.655e-005 
8.394e-005 5.392e+006 2.263e+007 1.000e-001 3.587e-002 4.665e-005 
8.405e-005 5.394e+006 2.263e+007 1.000e-001 3.614e-002 4.674e-005 
8.416e-005 5.396e+006 2.263e+007 1.000e-001 3.619e-002 4.684e-005 
8.427e-005 5.399e+006 2.263e+007 1.000e-001 3.599e-002 4.693e-005 
8.439e-005 5.401e+006 2.263e+007 1.000e-001 3.616e-002 4.703e-005 
8.450e-005 5.404e+006 2.263e+007 1.000e-001 3.587e-002 4.713e-005 
8.462e-005 5.406e+006 2.263e+007 1.000e-001 3.607e-002 4.723e-005 
8.474e-005 5.409e+006 2.263e+007 1.000e-001 3.608e-002 4.733e-005 
8.485e-005 5.411e+006 2.263e+007 1.000e-001 3.615e-002 4.742e-005 
8.496e-005 5.413e+006 2.263e+007 1.000e-001 3.613e-002 4.752e-005 
8.507e-005 5.416e+006 2.263e+007 1.000e-001 3.591e-002 4.762e-005 
8.519e-005 5.418e+006 2.263e+007 1.000e-001 3.609e-002 4.771e-005 
8.531e-005 5.420e+006 2.263e+007 1.000e-001 3.651e-002 4.781e-005 
8.542e-005 5.423e+006 2.263e+007 1.000e-001 3.670e-002 4.792e-005 
8.554e-005 5.425e+006 2.263e+007 1.000e-001 3.609e-002 4.802e-005 
8.566e-005 5.428e+006 2.263e+007 1.000e-001 3.662e-002 4.812e-005 
8.577e-005 5.430e+006 2.263e+007 1.000e-001 3.626e-002 4.822e-005 
8.589e-005 5.432e+006 2.263e+007 1.000e-001 3.666e-002 4.831e-005 
8.600e-005 5.435e+006 2.263e+007 1.000e-001 3.683e-002 4.841e-005 
8.611e-005 5.437e+006 2.263e+007 1.000e-001 3.669e-002 4.850e-005 
8.622e-005 5.439e+006 2.263e+007 1.000e-001 3.660e-002 4.860e-005 
8.633e-005 5.442e+006 2.263e+007 1.000e-001 3.674e-002 4.870e-005 
8.645e-005 5.444e+006 2.263e+007 1.000e-001 3.708e-002 4.879e-005 
8.656e-005 5.446e+006 2.263e+007 1.000e-001 3.779e-002 4.889e-005 
8.668e-005 5.448e+006 2.263e+007 1.000e-001 3.701e-002 4.899e-005 
8.680e-005 5.451e+006 2.263e+007 1.000e-001 3.699e-002 4.909e-005 
8.691e-005 5.453e+006 2.263e+007 1.000e-001 3.701e-002 4.919e-005 
8.703e-005 5.456e+006 2.263e+007 1.000e-001 3.784e-002 4.929e-005 
8.714e-005 5.458e+006 2.263e+007 1.000e-001 3.798e-002 4.940e-005 
8.726e-005 5.460e+006 2.263e+007 1.000e-001 3.777e-002 4.949e-005 
8.737e-005 5.462e+006 2.263e+007 1.000e-001 3.770e-002 4.959e-005 
8.749e-005 5.465e+006 2.263e+007 1.000e-001 3.771e-002 4.969e-005 
8.760e-005 5.467e+006 2.263e+007 1.000e-001 3.860e-002 4.979e-005 
8.772e-005 5.469e+006 2.263e+007 1.000e-001 3.885e-002 4.989e-005 
8.783e-005 5.471e+006 2.263e+007 1.000e-001 3.888e-002 4.999e-005 
8.795e-005 5.474e+006 2.263e+007 1.000e-001 3.834e-002 5.009e-005 
8.806e-005 5.476e+006 2.263e+007 1.000e-001 3.794e-002 5.019e-005 
8.818e-005 5.478e+006 2.263e+007 1.000e-001 3.867e-002 5.029e-005 
8.829e-005 5.480e+006 2.263e+007 1.000e-001 3.923e-002 5.039e-005 
8.841e-005 5.483e+006 2.263e+007 1.000e-001 3.978e-002 5.049e-005 
8.853e-005 5.485e+006 2.263e+007 1.000e-001 3.960e-002 5.059e-005 
8.864e-005 5.487e+006 2.263e+007 1.000e-001 3.912e-002 5.069e-005 
8.876e-005 5.489e+006 2.263e+007 1.000e-001 3.968e-002 5.079e-005 
8.887e-005 5.492e+006 2.263e+007 1.000e-001 3.999e-002 5.089e-005 
8.899e-005 5.494e+006 2.263e+007 1.000e-001 4.000e-002 5.099e-005 
8.910e-005 5.496e+006 2.263e+007 1.000e-001 4.014e-002 5.109e-005 
8.922e-005 5.498e+006 2.263e+007 1.000e-001 3.938e-002 5.119e-005 
8.934e-005 5.500e+006 2.263e+007 1.000e-001 3.957e-002 5.129e-005 
8.945e-005 5.503e+006 2.263e+007 1.000e-001 3.998e-002 5.140e-005 
8.957e-005 5.505e+006 2.263e+007 1.000e-001 4.024e-002 5.149e-005 
8.968e-005 5.507e+006 2.263e+007 1.000e-001 4.040e-002 5.159e-005 
8.979e-005 5.509e+006 2.263e+007 1.000e-001 4.008e-002 5.169e-005 
8.990e-005 5.511e+006 2.263e+007 1.000e-001 3.969e-002 5.179e-005 
9.002e-005 5.513e+006 2.263e+007 1.000e-001 3.994e-002 5.189e-005 
9.014e-005 5.516e+006 2.263e+007 1.000e-001 4.039e-002 5.199e-005 
9.026e-005 5.518e+006 2.263e+007 1.000e-001 4.036e-002 5.209e-005 
9.037e-005 5.520e+006 2.263e+007 1.000e-001 4.006e-002 5.220e-005 
9.049e-005 5.522e+006 2.263e+007 1.000e-001 3.988e-002 5.230e-005 
9.061e-005 5.524e+006 2.263e+007 1.000e-001 4.025e-002 5.240e-005 
9.073e-005 5.526e+006 2.263e+007 1.000e-001 4.047e-002 5.251e-005 
9.085e-005 5.529e+006 2.263e+007 1.000e-001 4.048e-002 5.261e-005 
9.096e-005 5.531e+006 2.263e+007 1.000e-001 4.025e-002 5.271e-005 
9.107e-005 5.533e+006 2.263e+007 1.000e-001 4.023e-002 5.281e-005 
9.119e-005 5.535e+006 2.263e+007 1.000e-001 4.020e-002 5.291e-005 
9.131e-005 5.537e+006 2.263e+007 1.000e-001 4.046e-002 5.301e-005 
9.143e-005 5.539e+006 2.263e+007 1.000e-001 4.038e-002 5.312e-005 
9.154e-005 5.541e+006 2.263e+007 1.000e-001 4.040e-002 5.322e-005 
9.166e-005 5.543e+006 2.263e+007 1.000e-001 4.035e-002 5.332e-005 
9.178e-005 5.545e+006 2.263e+007 1.000e-001 4.029e-002 5.342e-005 
9.189e-005 5.547e+006 2.263e+007 1.000e-001 4.043e-002 5.352e-005 
9.201e-005 5.550e+006 2.263e+007 1.000e-001 4.042e-002 5.362e-005 
9.212e-005 5.552e+006 2.263e+007 1.000e-001 4.051e-002 5.372e-005 
9.224e-005 5.554e+006 2.263e+007 1.000e-001 4.037e-002 5.382e-005 
9.235e-005 5.556e+006 2.263e+007 1.000e-001 4.032e-002 5.392e-005 
9.246e-005 5.558e+006 2.263e+007 1.000e-001 4.047e-002 5.402e-005 
9.258e-005 5.560e+006 2.263e+007 1.000e-001 4.051e-002 5.413e-005 
9.270e-005 5.562e+006 2.263e+007 1.000e-001 4.051e-002 5.423e-005 
9.282e-005 5.564e+006 2.263e+007 1.000e-001 4.029e-002 5.434e-005 
9.294e-005 5.566e+006 2.263e+007 1.000e-001 4.028e-002 5.444e-005 
9.305e-005 5.568e+006 2.263e+007 1.000e-001 4.044e-002 5.454e-005 
9.316e-005 5.570e+006 2.263e+007 1.000e-001 4.051e-002 5.464e-005 
9.328e-005 5.572e+006 2.263e+007 1.000e-001 4.051e-002 5.474e-005 
9.340e-005 5.574e+006 2.263e+007 1.000e-001 4.027e-002 5.485e-005 
9.352e-005 5.576e+006 2.263e+007 1.000e-001 4.027e-002 5.495e-005 
9.364e-005 5.578e+006 2.263e+007 1.000e-001 4.048e-002 5.506e-005 
9.376e-005 5.580e+006 2.263e+007 1.000e-001 4.048e-002 5.517e-005 
9.389e-005 5.582e+006 2.263e+007 1.000e-001 4.051e-002 5.527e-005 
9.400e-005 5.584e+006 2.263e+007 1.000e-001 4.031e-002 5.538e-005 
9.412e-005 5.586e+006 2.263e+007 1.000e-001 4.035e-002 5.548e-005 
9.423e-005 5.588e+006 2.263e+007 1.000e-001 4.051e-002 5.558e-005 
9.434e-005 5.590e+006 2.263e+007 1.000e-001 4.051e-002 5.568e-005 
9.446e-005 5.592e+006 2.263e+007 1.000e-001 4.051e-002 5.578e-005 
9.457e-005 5.594e+006 2.263e+007 1.000e-001 4.046e-002 5.588e-005 
9.468e-005 5.596e+006 2.263e+007 1.000e-001 4.051e-002 5.598e-005 
9.480e-005 5.598e+006 2.263e+007 1.000e-001 4.044e-002 5.608e-005 
9.492e-005 5.600e+006 2.263e+007 1.000e-001 4.051e-002 5.619e-005 
9.504e-005 5.602e+006 2.263e+007 1.000e-001 4.048e-002 5.629e-005 
9.515e-005 5.604e+006 2.263e+007 1.000e-001 4.051e-002 5.639e-005 
9.527e-005 5.606e+006 2.263e+007 1.000e-001 4.046e-002 5.650e-005 
9.538e-005 5.607e+006 2.263e+007 1.000e-001 4.042e-002 5.660e-005 
9.549e-005 5.609e+006 2.263e+007 1.000e-001 4.051e-002 5.670e-005 
9.561e-005 5.611e+006 2.263e+007 1.000e-001 4.051e-002 5.680e-005 
9.573e-005 5.613e+006 2.263e+007 1.000e-001 4.051e-002 5.690e-005 
9.584e-005 5.615e+006 2.263e+007 1.000e-001 4.048e-002 5.700e-005 
9.595e-005 5.617e+006 2.263e+007 1.000e-001 4.039e-002 5.710e-005 
9.607e-005 5.619e+006 2.263e+007 1.000e-001 4.051e-002 5.721e-005 
9.619e-005 5.621e+006 2.263e+007 1.000e-001 4.051e-002 5.731e-005 
9.630e-005 5.623e+006 2.263e+007 1.000e-001 4.051e-002 5.741e-005 
9.642e-005 5.624e+006 2.263e+007 1.000e-001 4.046e-002 5.751e-005 
9.653e-005 5.626e+006 2.263e+007 1.000e-001 4.038e-002 5.762e-005 
9.664e-005 5.628e+006 2.263e+007 1.000e-001 4.051e-002 5.771e-005 
9.675e-005 5.630e+006 2.263e+007 1.000e-001 4.051e-002 5.781e-005 
9.686e-005 5.632e+006 2.263e+007 1.000e-001 4.051e-002 5.791e-005 
9.696e-005 5.633e+006 2.263e+007 1.000e-001 4.048e-002 5.800e-005 
9.707e-005 5.635e+006 2.263e+007 1.000e-001 4.051e-002 5.809e-005 
9.718e-005 5.637e+006 2.263e+007 1.000e-001 4.051e-002 5.819e-005 
9.729e-005 5.638e+006 2.263e+007 1.000e-001 4.051e-002 5.829e-005 
9.740e-005 5.640e+006 2.263e+007 1.000e-001 4.051e-002 5.839e-005 
9.752e-005 5.642e+006 2.263e+007 1.000e-001 4.051e-002 5.849e-005 
9.763e-005 5.644e+006 2.263e+007 1.000e-001 4.049e-002 5.859e-005 
9.774e-005 5.646e+006 2.263e+007 1.000e-001 4.042e-002 5.870e-005 
9.786e-005 5.647e+006 2.263e+007 1.000e-001 4.051e-002 5.880e-005 
9.797e-005 5.649e+006 2.263e+007 1.000e-001 4.051e-002 5.890e-005 
9.808e-005 5.651e+006 2.263e+007 1.000e-001 4.051e-002 5.900e-005 
9.819e-005 5.653e+006 2.263e+007 1.000e-001 4.043e-002 5.910e-005 
9.831e-005 5.654e+006 2.263e+007 1.000e-001 4.034e-002 5.920e-005 
9.843e-005 5.656e+006 2.263e+007 1.000e-001 4.051e-002 5.931e-005 
9.854e-005 5.658e+006 2.263e+007 1.000e-001 4.051e-002 5.941e-005 
9.866e-005 5.660e+006 2.263e+007 1.000e-001 4.051e-002 5.952e-005 
9.878e-005 5.662e+006 2.263e+007 1.000e-001 4.037e-002 5.962e-005 
9.889e-005 5.663e+006 2.263e+007 1.000e-001 4.051e-002 5.972e-005 
9.900e-005 5.665e+006 2.263e+007 1.000e-001 4.051e-002 5.982e-005 
9.911e-005 5.667e+006 2.263e+007 1.000e-001 4.051e-002 5.992e-005 
9.923e-005 5.669e+006 2.263e+007 1.000e-001 4.051e-002 6.002e-005 
9.934e-005 5.670e+006 2.263e+007 1.000e-001 4.051e-002 6.012e-005 
9.945e-005 5.672e+006 2.263e+007 1.000e-001 4.051e-002 6.022e-005 
9.957e-005 5.674e+006 2.263e+007 1.000e-001 4.051e-002 6.033e-005 
9.968e-005 5.675e+006 2.263e+007 1.000e-001 4.051e-002 6.043e-005 
9.980e-005 5.677e+006 2.263e+007 1.000e-001 4.051e-002 6.054e-005 
9.992e-005 5.679e+006 2.263e+007 1.000e-001 4.051e-002 6.064e-005 
1.000e-004 5.681e+006 2.263e+007 1.000e-001 4.051e-002 6.074e-005 
 
