# Supplementary material for: Strain rate dependency of dislocation plasticity
Source: Nat Commun. 2021 Mar 23;12:1845. doi: 10.1038/s41467-021-21939-1 (PMC7988163; doi:10.1038/s41467-021-21939-1)
Supplement: Supplementary file 3 — Supplementary Data 1 [file 41467_2021_21939_MOESM3_ESM.zip › Supplementary Data 1/DDDSimulationSet1/StrainRate=1e-1s-1/InitialDislocationDensity=5.7e8m-2.dat]

#strain(1), stress(Pa), dislocation density(m-2), strain rate(s-1), mean dislocation velocity(km/s), plastic strain(1)
4.921e-008 6.177e+003 5.661e+008 1.000e-001 3.040e-003 6.478e-009 
9.896e-008 1.224e+004 5.661e+008 1.000e-001 3.061e-003 1.428e-008 
1.490e-007 1.815e+004 5.661e+008 1.000e-001 3.094e-003 2.345e-008 
1.986e-007 2.383e+004 5.661e+008 1.000e-001 3.094e-003 3.375e-008 
2.480e-007 2.929e+004 5.661e+008 1.000e-001 3.105e-003 4.539e-008 
2.963e-007 3.442e+004 5.661e+008 1.000e-001 3.116e-003 5.819e-008 
3.448e-007 3.937e+004 5.661e+008 1.000e-001 3.116e-003 7.254e-008 
3.939e-007 4.414e+004 5.661e+008 1.000e-001 3.116e-003 8.857e-008 
4.435e-007 4.876e+004 5.661e+008 1.000e-001 3.116e-003 1.062e-007 
4.920e-007 5.304e+004 5.661e+008 1.000e-001 3.116e-003 1.251e-007 
5.404e-007 5.707e+004 5.661e+008 1.000e-001 3.116e-003 1.457e-007 
5.898e-007 6.094e+004 5.661e+008 1.000e-001 3.116e-003 1.683e-007 
6.356e-007 6.432e+004 5.661e+008 1.000e-001 3.116e-003 1.908e-007 
6.803e-007 6.746e+004 5.661e+008 1.000e-001 3.094e-003 2.137e-007 
7.252e-007 7.046e+004 5.662e+008 1.000e-001 3.077e-003 2.378e-007 
7.703e-007 7.335e+004 5.662e+008 1.000e-001 3.116e-003 2.629e-007 
8.136e-007 7.600e+004 5.662e+008 1.000e-001 3.116e-003 2.879e-007 
8.551e-007 7.830e+004 5.663e+008 1.000e-001 3.116e-003 3.135e-007 
8.977e-007 8.029e+004 5.664e+008 1.000e-001 3.362e-003 3.423e-007 
9.422e-007 8.289e+004 5.665e+008 1.000e-001 3.067e-003 3.688e-007 
9.836e-007 8.562e+004 5.665e+008 1.000e-001 3.079e-003 3.913e-007 
1.025e-006 8.859e+004 5.665e+008 1.000e-001 3.077e-003 4.126e-007 
1.067e-006 9.165e+004 5.666e+008 1.000e-001 3.088e-003 4.328e-007 
1.109e-006 9.482e+004 5.666e+008 1.000e-001 3.084e-003 4.529e-007 
1.151e-006 9.811e+004 5.667e+008 1.000e-001 3.109e-003 4.728e-007 
1.194e-006 1.014e+005 5.668e+008 1.000e-001 3.106e-003 4.925e-007 
1.236e-006 1.047e+005 5.669e+008 1.000e-001 3.095e-003 5.117e-007 
1.271e-006 1.075e+005 5.670e+008 1.000e-001 2.874e-003 5.273e-007 
1.297e-006 1.096e+005 5.671e+008 1.000e-001 2.858e-003 5.393e-007 
1.324e-006 1.117e+005 5.672e+008 1.000e-001 2.872e-003 5.514e-007 
1.354e-006 1.141e+005 5.672e+008 1.000e-001 2.864e-003 5.652e-007 
1.396e-006 1.175e+005 5.673e+008 1.000e-001 2.898e-003 5.832e-007 
1.435e-006 1.207e+005 5.674e+008 1.000e-001 2.947e-003 5.998e-007 
1.476e-006 1.242e+005 5.676e+008 1.000e-001 2.915e-003 6.171e-007 
1.508e-006 1.269e+005 5.677e+008 1.000e-001 3.024e-003 6.299e-007 
1.548e-006 1.293e+005 5.667e+008 1.000e-001 3.116e-003 6.533e-007 
1.586e-006 1.313e+005 5.665e+008 1.000e-001 3.116e-003 6.781e-007 
1.626e-006 1.332e+005 5.665e+008 1.000e-001 3.074e-003 7.045e-007 
1.668e-006 1.351e+005 5.690e+008 1.000e-001 2.145e-003 7.336e-007 
1.713e-006 1.378e+005 5.709e+008 1.000e-001 1.862e-002 7.599e-007 
1.758e-006 1.407e+005 5.724e+008 1.000e-001 5.231e-003 7.847e-007 
1.800e-006 1.436e+005 5.558e+008 1.000e-001 2.706e-003 8.069e-007 
1.842e-006 1.467e+005 5.535e+008 1.000e-001 2.620e-003 8.278e-007 
1.883e-006 1.499e+005 5.519e+008 1.000e-001 2.725e-003 8.466e-007 
1.923e-006 1.532e+005 5.507e+008 1.000e-001 2.522e-003 8.636e-007 
1.964e-006 1.568e+005 5.498e+008 1.000e-001 2.330e-003 8.795e-007 
2.004e-006 1.604e+005 5.491e+008 1.000e-001 2.351e-003 8.945e-007 
2.043e-006 1.640e+005 5.485e+008 1.000e-001 2.273e-003 9.090e-007 
2.082e-006 1.676e+005 5.482e+008 1.000e-001 2.271e-003 9.231e-007 
2.122e-006 1.713e+005 5.479e+008 1.000e-001 2.256e-003 9.372e-007 
2.161e-006 1.749e+005 5.478e+008 1.000e-001 2.199e-003 9.511e-007 
2.200e-006 1.786e+005 5.476e+008 1.000e-001 2.071e-003 9.650e-007 
2.239e-006 1.822e+005 5.476e+008 1.000e-001 1.884e-003 9.790e-007 
2.278e-006 1.858e+005 5.476e+008 1.000e-001 1.830e-003 9.932e-007 
2.317e-006 1.893e+005 5.476e+008 1.000e-001 1.883e-003 1.008e-006 
2.356e-006 1.929e+005 5.476e+008 1.000e-001 1.899e-003 1.022e-006 
2.396e-006 1.964e+005 5.476e+008 1.000e-001 2.021e-003 1.037e-006 
2.435e-006 1.998e+005 5.477e+008 1.000e-001 2.094e-003 1.052e-006 
2.474e-006 2.032e+005 5.477e+008 1.000e-001 2.192e-003 1.068e-006 
2.512e-006 2.066e+005 5.478e+008 1.000e-001 2.392e-003 1.084e-006 
2.551e-006 2.099e+005 5.478e+008 1.000e-001 2.600e-003 1.100e-006 
2.590e-006 2.131e+005 5.479e+008 1.000e-001 2.806e-003 1.116e-006 
2.629e-006 2.164e+005 5.479e+008 1.000e-001 2.881e-003 1.133e-006 
2.668e-006 2.195e+005 5.480e+008 1.000e-001 2.892e-003 1.149e-006 
2.706e-006 2.226e+005 5.480e+008 1.000e-001 2.869e-003 1.167e-006 
2.745e-006 2.256e+005 5.481e+008 1.000e-001 2.921e-003 1.184e-006 
2.784e-006 2.286e+005 5.481e+008 1.000e-001 2.946e-003 1.203e-006 
2.822e-006 2.314e+005 5.482e+008 1.000e-001 2.937e-003 1.222e-006 
2.862e-006 2.340e+005 5.482e+008 1.000e-001 2.954e-003 1.243e-006 
2.902e-006 2.367e+005 5.483e+008 1.000e-001 2.932e-003 1.265e-006 
2.943e-006 2.393e+005 5.484e+008 1.000e-001 2.944e-003 1.287e-006 
2.985e-006 2.420e+005 5.485e+008 1.000e-001 2.939e-003 1.311e-006 
3.030e-006 2.448e+005 5.486e+008 1.000e-001 2.923e-003 1.337e-006 
3.072e-006 2.473e+005 5.489e+008 1.000e-001 3.028e-003 1.362e-006 
3.100e-006 2.488e+005 5.490e+008 1.000e-001 3.027e-003 1.379e-006 
3.133e-006 2.509e+005 5.491e+008 1.000e-001 2.874e-003 1.397e-006 
3.178e-006 2.539e+005 5.492e+008 1.000e-001 2.863e-003 1.422e-006 
3.221e-006 2.569e+005 5.493e+008 1.000e-001 2.846e-003 1.444e-006 
3.260e-006 2.597e+005 5.494e+008 1.000e-001 2.834e-003 1.464e-006 
3.300e-006 2.626e+005 5.495e+008 1.000e-001 2.820e-003 1.484e-006 
3.339e-006 2.655e+005 5.496e+008 1.000e-001 2.846e-003 1.503e-006 
3.378e-006 2.684e+005 5.497e+008 1.000e-001 2.844e-003 1.522e-006 
3.422e-006 2.717e+005 5.499e+008 1.000e-001 2.897e-003 1.543e-006 
3.462e-006 2.747e+005 5.501e+008 1.000e-001 2.926e-003 1.562e-006 
3.501e-006 2.777e+005 5.503e+008 1.000e-001 2.917e-003 1.581e-006 
3.541e-006 2.807e+005 5.505e+008 1.000e-001 2.976e-003 1.599e-006 
3.580e-006 2.836e+005 5.508e+008 1.000e-001 2.937e-003 1.619e-006 
3.622e-006 2.867e+005 5.512e+008 1.000e-001 2.941e-003 1.640e-006 
3.669e-006 2.899e+005 5.517e+008 1.000e-001 3.173e-003 1.664e-006 
3.715e-006 2.934e+005 5.519e+008 1.000e-001 3.059e-003 1.686e-006 
3.759e-006 2.967e+005 5.520e+008 1.000e-001 2.694e-003 1.707e-006 
3.803e-006 3.001e+005 5.521e+008 1.000e-001 2.711e-003 1.728e-006 
3.851e-006 3.038e+005 5.522e+008 1.000e-001 2.711e-003 1.750e-006 
3.898e-006 3.074e+005 5.523e+008 1.000e-001 2.683e-003 1.772e-006 
3.943e-006 3.109e+005 5.524e+008 1.000e-001 2.685e-003 1.793e-006 
3.992e-006 3.147e+005 5.526e+008 1.000e-001 2.705e-003 1.815e-006 
4.041e-006 3.185e+005 5.528e+008 1.000e-001 2.632e-003 1.839e-006 
4.091e-006 3.223e+005 5.529e+008 1.000e-001 2.635e-003 1.862e-006 
4.140e-006 3.261e+005 5.531e+008 1.000e-001 2.617e-003 1.885e-006 
4.189e-006 3.298e+005 5.533e+008 1.000e-001 2.675e-003 1.908e-006 
4.237e-006 3.335e+005 5.534e+008 1.000e-001 2.683e-003 1.931e-006 
4.287e-006 3.372e+005 5.536e+008 1.000e-001 2.698e-003 1.955e-006 
4.336e-006 3.409e+005 5.537e+008 1.000e-001 2.698e-003 1.978e-006 
4.385e-006 3.446e+005 5.539e+008 1.000e-001 2.676e-003 2.002e-006 
4.434e-006 3.481e+005 5.541e+008 1.000e-001 2.718e-003 2.026e-006 
4.478e-006 3.513e+005 5.543e+008 1.000e-001 2.725e-003 2.048e-006 
4.520e-006 3.542e+005 5.545e+008 1.000e-001 2.728e-003 2.070e-006 
4.564e-006 3.572e+005 5.547e+008 1.000e-001 2.724e-003 2.093e-006 
4.607e-006 3.600e+005 5.549e+008 1.000e-001 2.731e-003 2.117e-006 
4.651e-006 3.626e+005 5.551e+008 1.000e-001 2.734e-003 2.142e-006 
4.694e-006 3.651e+005 5.554e+008 1.000e-001 2.740e-003 2.169e-006 
4.737e-006 3.674e+005 5.556e+008 1.000e-001 2.747e-003 2.196e-006 
4.782e-006 3.697e+005 5.560e+008 1.000e-001 2.758e-003 2.225e-006 
4.830e-006 3.726e+005 5.566e+008 1.000e-001 2.739e-003 2.253e-006 
4.884e-006 3.760e+005 5.565e+008 1.000e-001 2.830e-003 2.283e-006 
4.932e-006 3.788e+005 5.557e+008 1.000e-001 2.799e-003 2.312e-006 
4.976e-006 3.814e+005 5.555e+008 1.000e-001 2.801e-003 2.337e-006 
5.020e-006 3.842e+005 5.553e+008 1.000e-001 2.805e-003 2.363e-006 
5.050e-006 3.860e+005 5.552e+008 1.000e-001 2.807e-003 2.380e-006 
5.077e-006 3.876e+005 5.552e+008 1.000e-001 2.813e-003 2.396e-006 
5.104e-006 3.893e+005 5.552e+008 1.000e-001 2.817e-003 2.412e-006 
5.132e-006 3.910e+005 5.553e+008 1.000e-001 2.816e-003 2.427e-006 
5.165e-006 3.931e+005 5.554e+008 1.000e-001 2.816e-003 2.446e-006 
5.210e-006 3.960e+005 5.556e+008 1.000e-001 2.827e-003 2.471e-006 
5.254e-006 3.988e+005 5.559e+008 1.000e-001 2.824e-003 2.495e-006 
5.298e-006 4.018e+005 5.561e+008 1.000e-001 2.820e-003 2.519e-006 
5.342e-006 4.048e+005 5.564e+008 1.000e-001 2.813e-003 2.542e-006 
5.386e-006 4.079e+005 5.567e+008 1.000e-001 2.808e-003 2.565e-006 
5.430e-006 4.109e+005 5.570e+008 1.000e-001 2.804e-003 2.588e-006 
5.473e-006 4.139e+005 5.574e+008 1.000e-001 2.807e-003 2.610e-006 
5.516e-006 4.170e+005 5.577e+008 1.000e-001 2.808e-003 2.632e-006 
5.560e-006 4.201e+005 5.581e+008 1.000e-001 2.797e-003 2.655e-006 
5.599e-006 4.228e+005 5.584e+008 1.000e-001 2.725e-003 2.675e-006 
5.636e-006 4.254e+005 5.588e+008 1.000e-001 2.698e-003 2.693e-006 
5.662e-006 4.273e+005 5.590e+008 1.000e-001 2.700e-003 2.707e-006 
5.689e-006 4.292e+005 5.593e+008 1.000e-001 2.703e-003 2.720e-006 
5.715e-006 4.311e+005 5.595e+008 1.000e-001 2.731e-003 2.733e-006 
5.741e-006 4.330e+005 5.598e+008 1.000e-001 2.723e-003 2.747e-006 
5.771e-006 4.351e+005 5.601e+008 1.000e-001 2.702e-003 2.762e-006 
5.818e-006 4.385e+005 5.606e+008 1.000e-001 2.696e-003 2.785e-006 
5.865e-006 4.419e+005 5.611e+008 1.000e-001 2.688e-003 2.809e-006 
5.912e-006 4.453e+005 5.616e+008 1.000e-001 2.681e-003 2.832e-006 
5.959e-006 4.488e+005 5.618e+008 1.000e-001 2.814e-003 2.855e-006 
6.006e-006 4.522e+005 5.621e+008 1.000e-001 2.815e-003 2.879e-006 
6.054e-006 4.556e+005 5.624e+008 1.000e-001 2.796e-003 2.902e-006 
6.101e-006 4.590e+005 5.628e+008 1.000e-001 2.823e-003 2.926e-006 
6.148e-006 4.623e+005 5.632e+008 1.000e-001 2.815e-003 2.950e-006 
6.195e-006 4.657e+005 5.624e+008 1.000e-001 2.799e-003 2.974e-006 
6.242e-006 4.690e+005 5.619e+008 1.000e-001 2.778e-003 2.998e-006 
6.289e-006 4.721e+005 5.616e+008 1.000e-001 2.791e-003 3.024e-006 
6.336e-006 4.752e+005 5.614e+008 1.000e-001 2.773e-003 3.050e-006 
6.384e-006 4.782e+005 5.613e+008 1.000e-001 2.780e-003 3.076e-006 
6.431e-006 4.812e+005 5.612e+008 1.000e-001 2.768e-003 3.103e-006 
6.478e-006 4.841e+005 5.611e+008 1.000e-001 2.787e-003 3.130e-006 
6.525e-006 4.869e+005 5.610e+008 1.000e-001 2.779e-003 3.157e-006 
6.572e-006 4.897e+005 5.610e+008 1.000e-001 2.795e-003 3.185e-006 
6.619e-006 4.925e+005 5.609e+008 1.000e-001 2.791e-003 3.213e-006 
6.667e-006 4.953e+005 5.609e+008 1.000e-001 2.833e-003 3.241e-006 
6.714e-006 4.980e+005 5.609e+008 1.000e-001 2.833e-003 3.269e-006 
6.761e-006 5.007e+005 5.609e+008 1.000e-001 2.823e-003 3.298e-006 
6.808e-006 5.033e+005 5.610e+008 1.000e-001 2.849e-003 3.327e-006 
6.855e-006 5.060e+005 5.611e+008 1.000e-001 2.844e-003 3.356e-006 
6.902e-006 5.086e+005 5.612e+008 1.000e-001 2.860e-003 3.385e-006 
6.949e-006 5.112e+005 5.613e+008 1.000e-001 2.889e-003 3.413e-006 
6.997e-006 5.139e+005 5.614e+008 1.000e-001 2.871e-003 3.442e-006 
7.044e-006 5.165e+005 5.615e+008 1.000e-001 2.871e-003 3.472e-006 
7.091e-006 5.190e+005 5.616e+008 1.000e-001 2.893e-003 3.501e-006 
7.138e-006 5.215e+005 5.618e+008 1.000e-001 2.862e-003 3.531e-006 
7.185e-006 5.239e+005 5.620e+008 1.000e-001 2.863e-003 3.561e-006 
7.232e-006 5.262e+005 5.622e+008 1.000e-001 2.845e-003 3.593e-006 
7.279e-006 5.285e+005 5.624e+008 1.000e-001 2.850e-003 3.624e-006 
7.327e-006 5.306e+005 5.627e+008 1.000e-001 2.856e-003 3.656e-006 
7.374e-006 5.328e+005 5.630e+008 1.000e-001 2.852e-003 3.689e-006 
7.421e-006 5.348e+005 5.634e+008 1.000e-001 2.856e-003 3.722e-006 
7.468e-006 5.367e+005 5.638e+008 1.000e-001 2.871e-003 3.756e-006 
7.515e-006 5.385e+005 5.643e+008 1.000e-001 2.891e-003 3.791e-006 
7.562e-006 5.401e+005 5.649e+008 1.000e-001 2.860e-003 3.827e-006 
7.610e-006 5.416e+005 5.656e+008 1.000e-001 2.907e-003 3.864e-006 
7.657e-006 5.428e+005 5.665e+008 1.000e-001 2.880e-003 3.902e-006 
7.704e-006 5.439e+005 5.675e+008 1.000e-001 3.108e-003 3.942e-006 
7.751e-006 5.456e+005 5.677e+008 1.000e-001 2.716e-003 3.978e-006 
7.798e-006 5.473e+005 5.682e+008 1.000e-001 2.709e-003 4.013e-006 
7.845e-006 5.491e+005 5.687e+008 1.000e-001 2.950e-003 4.047e-006 
7.892e-006 5.506e+005 5.680e+008 1.000e-001 2.971e-003 4.084e-006 
7.934e-006 5.520e+005 5.675e+008 1.000e-001 2.458e-003 4.116e-006 
7.973e-006 5.539e+005 5.674e+008 1.000e-001 2.579e-003 4.142e-006 
8.012e-006 5.560e+005 5.674e+008 1.000e-001 2.610e-003 4.167e-006 
8.051e-006 5.582e+005 5.675e+008 1.000e-001 2.724e-003 4.191e-006 
8.090e-006 5.605e+005 5.677e+008 1.000e-001 2.690e-003 4.214e-006 
8.130e-006 5.626e+005 5.676e+008 1.000e-001 2.837e-003 4.239e-006 
8.169e-006 5.643e+005 5.676e+008 1.000e-001 2.813e-003 4.266e-006 
8.208e-006 5.660e+005 5.677e+008 1.000e-001 2.781e-003 4.293e-006 
8.247e-006 5.675e+005 5.678e+008 1.000e-001 2.808e-003 4.322e-006 
8.286e-006 5.689e+005 5.678e+008 1.000e-001 2.789e-003 4.351e-006 
8.325e-006 5.703e+005 5.679e+008 1.000e-001 2.757e-003 4.380e-006 
8.364e-006 5.718e+005 5.679e+008 1.000e-001 2.756e-003 4.410e-006 
8.403e-006 5.732e+005 5.679e+008 1.000e-001 2.740e-003 4.439e-006 
8.442e-006 5.747e+005 5.680e+008 1.000e-001 2.745e-003 4.467e-006 
8.481e-006 5.762e+005 5.680e+008 1.000e-001 2.732e-003 4.496e-006 
8.521e-006 5.778e+005 5.680e+008 1.000e-001 2.730e-003 4.524e-006 
8.560e-006 5.795e+005 5.682e+008 1.000e-001 2.730e-003 4.552e-006 
8.599e-006 5.812e+005 5.683e+008 1.000e-001 2.730e-003 4.579e-006 
8.638e-006 5.830e+005 5.685e+008 1.000e-001 2.740e-003 4.605e-006 
8.677e-006 5.849e+005 5.688e+008 1.000e-001 2.732e-003 4.632e-006 
8.716e-006 5.867e+005 5.691e+008 1.000e-001 2.734e-003 4.658e-006 
8.755e-006 5.886e+005 5.695e+008 1.000e-001 2.743e-003 4.684e-006 
8.794e-006 5.904e+005 5.698e+008 1.000e-001 2.746e-003 4.710e-006 
8.833e-006 5.923e+005 5.703e+008 1.000e-001 2.765e-003 4.737e-006 
8.872e-006 5.941e+005 5.707e+008 1.000e-001 2.750e-003 4.764e-006 
8.912e-006 5.959e+005 5.712e+008 1.000e-001 2.764e-003 4.790e-006 
8.951e-006 5.977e+005 5.717e+008 1.000e-001 2.757e-003 4.816e-006 
8.990e-006 5.996e+005 5.723e+008 1.000e-001 2.761e-003 4.843e-006 
9.029e-006 6.017e+005 5.727e+008 1.000e-001 2.756e-003 4.867e-006 
9.068e-006 6.037e+005 5.734e+008 1.000e-001 2.776e-003 4.892e-006 
9.107e-006 6.057e+005 5.741e+008 1.000e-001 2.783e-003 4.918e-006 
9.146e-006 6.076e+005 5.747e+008 1.000e-001 2.773e-003 4.944e-006 
9.185e-006 6.095e+005 5.742e+008 1.000e-001 2.765e-003 4.969e-006 
9.224e-006 6.115e+005 5.741e+008 1.000e-001 2.753e-003 4.995e-006 
9.263e-006 6.134e+005 5.741e+008 1.000e-001 2.759e-003 5.021e-006 
9.303e-006 6.152e+005 5.742e+008 1.000e-001 2.758e-003 5.047e-006 
9.342e-006 6.171e+005 5.743e+008 1.000e-001 2.761e-003 5.074e-006 
9.381e-006 6.188e+005 5.745e+008 1.000e-001 2.769e-003 5.101e-006 
9.420e-006 6.206e+005 5.747e+008 1.000e-001 2.762e-003 5.128e-006 
9.459e-006 6.223e+005 5.748e+008 1.000e-001 2.763e-003 5.155e-006 
9.498e-006 6.240e+005 5.750e+008 1.000e-001 2.759e-003 5.182e-006 
9.537e-006 6.256e+005 5.752e+008 1.000e-001 2.771e-003 5.210e-006 
9.576e-006 6.272e+005 5.754e+008 1.000e-001 2.788e-003 5.238e-006 
9.615e-006 6.287e+005 5.757e+008 1.000e-001 2.774e-003 5.267e-006 
9.654e-006 6.302e+005 5.759e+008 1.000e-001 2.767e-003 5.296e-006 
9.694e-006 6.316e+005 5.762e+008 1.000e-001 2.807e-003 5.325e-006 
9.733e-006 6.328e+005 5.765e+008 1.000e-001 2.799e-003 5.356e-006 
9.772e-006 6.341e+005 5.769e+008 1.000e-001 2.805e-003 5.386e-006 
9.811e-006 6.351e+005 5.772e+008 1.000e-001 2.827e-003 5.418e-006 
9.850e-006 6.361e+005 5.777e+008 1.000e-001 2.845e-003 5.450e-006 
9.889e-006 6.370e+005 5.782e+008 1.000e-001 2.858e-003 5.483e-006 
9.928e-006 6.377e+005 5.788e+008 1.000e-001 2.908e-003 5.517e-006 
9.967e-006 6.383e+005 5.795e+008 1.000e-001 2.935e-003 5.552e-006 
1.001e-005 6.388e+005 5.803e+008 1.000e-001 2.979e-003 5.588e-006 
1.005e-005 6.390e+005 5.811e+008 1.000e-001 3.035e-003 5.625e-006 
1.008e-005 6.392e+005 5.822e+008 1.000e-001 3.140e-003 5.664e-006 
1.012e-005 6.392e+005 5.834e+008 1.000e-001 3.109e-003 5.703e-006 
1.016e-005 6.399e+005 5.836e+008 1.000e-001 2.721e-003 5.737e-006 
1.020e-005 6.408e+005 5.838e+008 1.000e-001 2.680e-003 5.770e-006 
1.024e-005 6.418e+005 5.841e+008 1.000e-001 2.650e-003 5.802e-006 
1.028e-005 6.429e+005 5.843e+008 1.000e-001 2.631e-003 5.834e-006 
1.032e-005 6.440e+005 5.846e+008 1.000e-001 2.580e-003 5.865e-006 
1.036e-005 6.451e+005 5.848e+008 1.000e-001 2.581e-003 5.896e-006 
1.040e-005 6.464e+005 5.850e+008 1.000e-001 2.525e-003 5.926e-006 
1.044e-005 6.477e+005 5.851e+008 1.000e-001 2.529e-003 5.957e-006 
1.048e-005 6.489e+005 5.853e+008 1.000e-001 2.557e-003 5.987e-006 
1.051e-005 6.501e+005 5.856e+008 1.000e-001 2.776e-003 6.018e-006 
1.055e-005 6.513e+005 5.859e+008 1.000e-001 2.748e-003 6.049e-006 
1.059e-005 6.525e+005 5.856e+008 1.000e-001 2.556e-003 6.080e-006 
1.063e-005 6.537e+005 5.856e+008 1.000e-001 2.622e-003 6.111e-006 
1.067e-005 6.548e+005 5.855e+008 1.000e-001 2.611e-003 6.142e-006 
1.071e-005 6.559e+005 5.856e+008 1.000e-001 2.593e-003 6.174e-006 
1.075e-005 6.569e+005 5.856e+008 1.000e-001 2.593e-003 6.206e-006 
1.079e-005 6.580e+005 5.857e+008 1.000e-001 2.592e-003 6.238e-006 
1.083e-005 6.590e+005 5.858e+008 1.000e-001 2.583e-003 6.269e-006 
1.087e-005 6.601e+005 5.859e+008 1.000e-001 2.587e-003 6.301e-006 
1.091e-005 6.613e+005 5.858e+008 1.000e-001 2.593e-003 6.332e-006 
1.094e-005 6.625e+005 5.857e+008 1.000e-001 2.586e-003 6.363e-006 
1.098e-005 6.637e+005 5.856e+008 1.000e-001 2.568e-003 6.393e-006 
1.102e-005 6.640e+005 5.740e+008 1.000e-001 3.323e-003 6.430e-006 
1.106e-005 6.630e+005 5.666e+008 1.000e-001 3.309e-003 6.476e-006 
1.110e-005 6.622e+005 5.627e+008 1.000e-001 3.210e-003 6.521e-006 
1.114e-005 6.614e+005 5.602e+008 1.000e-001 3.172e-003 6.566e-006 
1.118e-005 6.606e+005 5.585e+008 1.000e-001 3.163e-003 6.611e-006 
1.122e-005 6.597e+005 5.573e+008 1.000e-001 3.221e-003 6.656e-006 
1.126e-005 6.588e+005 5.564e+008 1.000e-001 3.030e-003 6.701e-006 
1.130e-005 6.581e+005 5.556e+008 1.000e-001 3.039e-003 6.745e-006 
1.134e-005 6.573e+005 5.552e+008 1.000e-001 3.318e-003 6.789e-006 
1.137e-005 6.567e+005 5.547e+008 1.000e-001 2.981e-003 6.833e-006 
1.141e-005 6.564e+005 5.543e+008 1.000e-001 2.664e-003 6.874e-006 
1.145e-005 6.562e+005 5.538e+008 1.000e-001 2.310e-003 6.914e-006 
1.149e-005 6.562e+005 5.534e+008 1.000e-001 2.308e-003 6.954e-006 
1.153e-005 6.561e+005 5.532e+008 1.000e-001 2.466e-003 6.993e-006 
1.157e-005 6.562e+005 5.529e+008 1.000e-001 2.346e-003 7.032e-006 
1.161e-005 6.566e+005 5.526e+008 1.000e-001 2.324e-003 7.068e-006 
1.165e-005 6.571e+005 5.524e+008 1.000e-001 2.359e-003 7.103e-006 
1.169e-005 6.578e+005 5.523e+008 1.000e-001 2.364e-003 7.138e-006 
1.173e-005 6.584e+005 5.522e+008 1.000e-001 2.376e-003 7.173e-006 
1.177e-005 6.591e+005 5.523e+008 1.000e-001 2.448e-003 7.207e-006 
1.181e-005 6.597e+005 5.524e+008 1.000e-001 2.526e-003 7.242e-006 
1.184e-005 6.601e+005 5.517e+008 1.000e-001 3.050e-003 7.279e-006 
1.188e-005 6.591e+005 5.513e+008 1.000e-001 3.300e-003 7.325e-006 
1.192e-005 6.583e+005 5.514e+008 1.000e-001 3.135e-003 7.369e-006 
1.196e-005 6.577e+005 5.516e+008 1.000e-001 2.910e-003 7.412e-006 
1.200e-005 6.572e+005 5.520e+008 1.000e-001 2.898e-003 7.455e-006 
1.204e-005 6.569e+005 5.524e+008 1.000e-001 2.850e-003 7.496e-006 
1.208e-005 6.566e+005 5.530e+008 1.000e-001 2.841e-003 7.537e-006 
1.212e-005 6.565e+005 5.537e+008 1.000e-001 2.835e-003 7.577e-006 
1.216e-005 6.566e+005 5.544e+008 1.000e-001 2.818e-003 7.616e-006 
1.220e-005 6.568e+005 5.551e+008 1.000e-001 2.804e-003 7.653e-006 
1.224e-005 6.572e+005 5.559e+008 1.000e-001 2.814e-003 7.690e-006 
1.227e-005 6.577e+005 5.566e+008 1.000e-001 2.826e-003 7.725e-006 
1.231e-005 6.585e+005 5.574e+008 1.000e-001 2.816e-003 7.759e-006 
1.235e-005 6.595e+005 5.583e+008 1.000e-001 2.800e-003 7.791e-006 
1.239e-005 6.607e+005 5.590e+008 1.000e-001 2.781e-003 7.822e-006 
1.243e-005 6.620e+005 5.593e+008 1.000e-001 2.776e-003 7.852e-006 
1.247e-005 6.626e+005 5.592e+008 1.000e-001 2.931e-003 7.886e-006 
1.251e-005 6.628e+005 5.592e+008 1.000e-001 3.023e-003 7.925e-006 
1.255e-005 6.628e+005 5.593e+008 1.000e-001 2.820e-003 7.963e-006 
1.259e-005 6.627e+005 5.596e+008 1.000e-001 2.839e-003 8.003e-006 
1.263e-005 6.625e+005 5.599e+008 1.000e-001 2.858e-003 8.044e-006 
1.267e-005 6.622e+005 5.604e+008 1.000e-001 2.877e-003 8.085e-006 
1.270e-005 6.619e+005 5.609e+008 1.000e-001 2.854e-003 8.126e-006 
1.274e-005 6.617e+005 5.614e+008 1.000e-001 2.843e-003 8.167e-006 
1.278e-005 6.615e+005 5.620e+008 1.000e-001 2.857e-003 8.207e-006 
1.282e-005 6.614e+005 5.626e+008 1.000e-001 2.819e-003 8.247e-006 
1.286e-005 6.614e+005 5.632e+008 1.000e-001 2.816e-003 8.286e-006 
1.290e-005 6.617e+005 5.638e+008 1.000e-001 2.796e-003 8.323e-006 
1.294e-005 6.621e+005 5.642e+008 1.000e-001 2.755e-003 8.360e-006 
1.298e-005 6.627e+005 5.646e+008 1.000e-001 2.591e-003 8.394e-006 
1.302e-005 6.636e+005 5.647e+008 1.000e-001 2.572e-003 8.427e-006 
1.306e-005 6.646e+005 5.649e+008 1.000e-001 2.851e-003 8.459e-006 
1.310e-005 6.657e+005 5.651e+008 1.000e-001 2.558e-003 8.491e-006 
1.313e-005 6.670e+005 5.651e+008 1.000e-001 2.267e-003 8.521e-006 
1.317e-005 6.684e+005 5.652e+008 1.000e-001 2.291e-003 8.550e-006 
1.321e-005 6.699e+005 5.652e+008 1.000e-001 2.289e-003 8.579e-006 
1.325e-005 6.714e+005 5.653e+008 1.000e-001 2.302e-003 8.608e-006 
1.329e-005 6.729e+005 5.654e+008 1.000e-001 2.347e-003 8.637e-006 
1.333e-005 6.744e+005 5.656e+008 1.000e-001 2.354e-003 8.665e-006 
1.337e-005 6.760e+005 5.658e+008 1.000e-001 2.353e-003 8.693e-006 
1.341e-005 6.776e+005 5.660e+008 1.000e-001 2.413e-003 8.721e-006 
1.345e-005 6.792e+005 5.661e+008 1.000e-001 2.502e-003 8.749e-006 
1.349e-005 6.797e+005 5.656e+008 1.000e-001 2.919e-003 8.785e-006 
1.353e-005 6.796e+005 5.647e+008 1.000e-001 3.141e-003 8.825e-006 
1.356e-005 6.792e+005 5.653e+008 1.000e-001 2.942e-003 8.866e-006 
1.360e-005 6.791e+005 5.658e+008 1.000e-001 2.886e-003 8.907e-006 
1.364e-005 6.790e+005 5.663e+008 1.000e-001 2.848e-003 8.946e-006 
1.368e-005 6.791e+005 5.668e+008 1.000e-001 2.857e-003 8.985e-006 
1.372e-005 6.792e+005 5.672e+008 1.000e-001 2.825e-003 9.023e-006 
1.376e-005 6.794e+005 5.677e+008 1.000e-001 2.829e-003 9.061e-006 
1.380e-005 6.796e+005 5.681e+008 1.000e-001 2.860e-003 9.099e-006 
1.384e-005 6.798e+005 5.686e+008 1.000e-001 2.819e-003 9.136e-006 
1.388e-005 6.800e+005 5.691e+008 1.000e-001 2.831e-003 9.174e-006 
1.392e-005 6.803e+005 5.695e+008 1.000e-001 2.805e-003 9.211e-006 
1.396e-005 6.806e+005 5.700e+008 1.000e-001 2.801e-003 9.248e-006 
1.399e-005 6.808e+005 5.704e+008 1.000e-001 2.811e-003 9.286e-006 
1.403e-005 6.811e+005 5.709e+008 1.000e-001 2.809e-003 9.323e-006 
1.407e-005 6.815e+005 5.713e+008 1.000e-001 2.828e-003 9.359e-006 
1.411e-005 6.818e+005 5.717e+008 1.000e-001 2.813e-003 9.396e-006 
1.415e-005 6.822e+005 5.722e+008 1.000e-001 2.816e-003 9.432e-006 
1.419e-005 6.826e+005 5.726e+008 1.000e-001 2.825e-003 9.469e-006 
1.423e-005 6.830e+005 5.731e+008 1.000e-001 2.790e-003 9.505e-006 
1.427e-005 6.834e+005 5.736e+008 1.000e-001 2.793e-003 9.541e-006 
1.431e-005 6.838e+005 5.741e+008 1.000e-001 2.786e-003 9.578e-006 
1.435e-005 6.842e+005 5.747e+008 1.000e-001 2.785e-003 9.614e-006 
1.439e-005 6.845e+005 5.753e+008 1.000e-001 2.792e-003 9.651e-006 
1.442e-005 6.849e+005 5.759e+008 1.000e-001 2.786e-003 9.688e-006 
1.446e-005 6.851e+005 5.766e+008 1.000e-001 2.807e-003 9.725e-006 
1.450e-005 6.854e+005 5.773e+008 1.000e-001 2.802e-003 9.762e-006 
1.454e-005 6.857e+005 5.781e+008 1.000e-001 2.820e-003 9.799e-006 
1.458e-005 6.860e+005 5.788e+008 1.000e-001 2.804e-003 9.836e-006 
1.462e-005 6.862e+005 5.796e+008 1.000e-001 2.808e-003 9.874e-006 
1.466e-005 6.865e+005 5.805e+008 1.000e-001 2.798e-003 9.911e-006 
1.470e-005 6.868e+005 5.814e+008 1.000e-001 2.829e-003 9.948e-006 
1.474e-005 6.872e+005 5.824e+008 1.000e-001 2.789e-003 9.985e-006 
1.478e-005 6.877e+005 5.832e+008 1.000e-001 2.762e-003 1.002e-005 
1.482e-005 6.884e+005 5.841e+008 1.000e-001 2.663e-003 1.005e-005 
1.485e-005 6.892e+005 5.850e+008 1.000e-001 2.606e-003 1.009e-005 
1.489e-005 6.893e+005 5.854e+008 1.000e-001 2.526e-003 1.013e-005 
1.493e-005 6.898e+005 5.862e+008 1.000e-001 2.542e-003 1.016e-005 
1.497e-005 6.902e+005 5.875e+008 1.000e-001 2.701e-003 1.020e-005 
1.501e-005 6.911e+005 5.880e+008 1.000e-001 2.444e-003 1.023e-005 
1.505e-005 6.923e+005 5.885e+008 1.000e-001 2.459e-003 1.026e-005 
1.509e-005 6.937e+005 5.888e+008 1.000e-001 2.497e-003 1.029e-005 
1.513e-005 6.951e+005 5.890e+008 1.000e-001 2.455e-003 1.032e-005 
1.517e-005 6.966e+005 5.893e+008 1.000e-001 2.504e-003 1.035e-005 
1.521e-005 6.980e+005 5.892e+008 1.000e-001 2.465e-003 1.038e-005 
1.525e-005 6.994e+005 5.889e+008 1.000e-001 2.466e-003 1.041e-005 
1.528e-005 7.008e+005 5.892e+008 1.000e-001 2.509e-003 1.044e-005 
1.532e-005 7.017e+005 5.881e+008 1.000e-001 2.790e-003 1.047e-005 
1.536e-005 7.024e+005 5.880e+008 1.000e-001 2.953e-003 1.050e-005 
1.540e-005 7.030e+005 5.879e+008 1.000e-001 2.880e-003 1.054e-005 
1.544e-005 7.034e+005 5.879e+008 1.000e-001 2.903e-003 1.058e-005 
1.548e-005 7.035e+005 5.885e+008 1.000e-001 3.046e-003 1.061e-005 
1.552e-005 7.036e+005 5.895e+008 1.000e-001 3.020e-003 1.065e-005 
1.556e-005 7.037e+005 5.905e+008 1.000e-001 2.999e-003 1.069e-005 
1.560e-005 7.024e+005 5.911e+008 1.000e-001 3.483e-003 1.074e-005 
1.563e-005 7.012e+005 5.928e+008 1.000e-001 3.289e-003 1.078e-005 
1.565e-005 6.996e+005 5.822e+008 1.000e-001 3.840e-003 1.082e-005 
1.570e-005 6.959e+005 5.746e+008 1.000e-001 4.169e-003 1.088e-005 
1.574e-005 6.931e+005 5.699e+008 1.000e-001 3.817e-003 1.095e-005 
1.578e-005 6.909e+005 5.669e+008 1.000e-001 3.716e-003 1.101e-005 
1.583e-005 6.889e+005 5.650e+008 1.000e-001 2.925e-003 1.106e-005 
1.587e-005 6.871e+005 5.634e+008 1.000e-001 3.598e-003 1.112e-005 
1.591e-005 6.856e+005 5.625e+008 1.000e-001 3.741e-003 1.117e-005 
1.595e-005 6.843e+005 5.622e+008 1.000e-001 3.401e-003 1.122e-005 
1.600e-005 6.834e+005 5.623e+008 1.000e-001 3.155e-003 1.127e-005 
1.604e-005 6.831e+005 5.626e+008 1.000e-001 2.978e-003 1.132e-005 
1.608e-005 6.832e+005 5.632e+008 1.000e-001 2.751e-003 1.136e-005 
1.613e-005 6.834e+005 5.641e+008 1.000e-001 2.997e-003 1.140e-005 
1.617e-005 6.839e+005 5.651e+008 1.000e-001 2.989e-003 1.144e-005 
1.621e-005 6.843e+005 5.664e+008 1.000e-001 2.062e-003 1.148e-005 
1.625e-005 6.849e+005 5.680e+008 1.000e-001 2.838e-003 1.152e-005 
1.630e-005 6.855e+005 5.697e+008 1.000e-001 2.516e-003 1.156e-005 
1.634e-005 6.864e+005 5.708e+008 1.000e-001 2.671e-003 1.159e-005 
1.638e-005 6.874e+005 5.729e+008 1.000e-001 1.648e-003 1.163e-005 
1.643e-005 6.885e+005 5.750e+008 1.000e-001 1.980e-004 1.166e-005 
1.647e-005 6.891e+005 5.755e+008 1.000e-001 1.834e-003 1.170e-005 
1.651e-005 6.899e+005 5.773e+008 1.000e-001 3.731e-003 1.174e-005 
1.655e-005 6.909e+005 5.793e+008 1.000e-001 1.535e-003 1.177e-005 
1.660e-005 6.921e+005 5.812e+008 1.000e-001 5.380e-003 1.181e-005 
1.664e-005 6.934e+005 5.829e+008 1.000e-001 6.677e-003 1.184e-005 
1.668e-005 6.949e+005 5.830e+008 1.000e-001 6.969e-003 1.188e-005 
1.672e-005 6.965e+005 5.831e+008 1.000e-001 1.269e-002 1.191e-005 
1.677e-005 6.980e+005 5.850e+008 1.000e-001 5.797e-003 1.194e-005 
1.681e-005 6.996e+005 5.870e+008 1.000e-001 2.781e-003 1.197e-005 
1.685e-005 7.013e+005 5.811e+008 1.000e-001 2.661e-003 1.200e-005 
1.690e-005 7.032e+005 5.809e+008 1.000e-001 2.645e-003 1.203e-005 
1.694e-005 7.051e+005 5.814e+008 1.000e-001 2.519e-003 1.206e-005 
1.698e-005 7.067e+005 5.817e+008 1.000e-001 2.719e-003 1.209e-005 
1.702e-005 7.076e+005 5.828e+008 1.000e-001 2.747e-003 1.213e-005 
1.707e-005 7.084e+005 5.842e+008 1.000e-001 2.730e-003 1.217e-005 
1.711e-005 7.092e+005 5.857e+008 1.000e-001 2.703e-003 1.220e-005 
1.715e-005 7.102e+005 5.870e+008 1.000e-001 2.671e-003 1.224e-005 
1.719e-005 7.112e+005 5.884e+008 1.000e-001 2.676e-003 1.228e-005 
1.724e-005 7.123e+005 5.898e+008 1.000e-001 2.688e-003 1.231e-005 
1.728e-005 7.135e+005 5.869e+008 1.000e-001 2.639e-003 1.235e-005 
1.732e-005 7.147e+005 5.866e+008 1.000e-001 2.669e-003 1.238e-005 
1.737e-005 7.156e+005 5.874e+008 1.000e-001 2.891e-003 1.242e-005 
1.741e-005 7.162e+005 5.889e+008 1.000e-001 3.020e-003 1.245e-005 
1.745e-005 7.166e+005 5.907e+008 1.000e-001 2.976e-003 1.250e-005 
1.749e-005 7.168e+005 5.928e+008 1.000e-001 3.084e-003 1.254e-005 
1.754e-005 7.168e+005 5.950e+008 1.000e-001 3.085e-003 1.258e-005 
1.758e-005 7.168e+005 5.972e+008 1.000e-001 3.110e-003 1.262e-005 
1.762e-005 7.168e+005 5.997e+008 1.000e-001 3.142e-003 1.267e-005 
1.767e-005 7.167e+005 6.022e+008 1.000e-001 3.138e-003 1.271e-005 
1.771e-005 7.167e+005 6.047e+008 1.000e-001 3.083e-003 1.275e-005 
1.775e-005 7.166e+005 6.075e+008 1.000e-001 3.139e-003 1.279e-005 
1.779e-005 7.165e+005 6.103e+008 1.000e-001 3.094e-003 1.284e-005 
1.784e-005 7.165e+005 6.134e+008 1.000e-001 3.157e-003 1.288e-005 
1.788e-005 7.167e+005 6.172e+008 1.000e-001 3.298e-003 1.292e-005 
1.792e-005 7.175e+005 6.208e+008 1.000e-001 3.193e-003 1.296e-005 
1.796e-005 7.187e+005 6.244e+008 1.000e-001 3.207e-003 1.299e-005 
1.801e-005 7.201e+005 6.279e+008 1.000e-001 3.242e-003 1.303e-005 
1.805e-005 7.219e+005 6.316e+008 1.000e-001 3.020e-003 1.306e-005 
1.809e-005 7.239e+005 6.351e+008 1.000e-001 3.092e-003 1.309e-005 
1.814e-005 7.261e+005 6.386e+008 1.000e-001 3.143e-003 1.311e-005 
1.818e-005 7.284e+005 6.419e+008 1.000e-001 3.125e-003 1.314e-005 
1.822e-005 7.309e+005 6.453e+008 1.000e-001 3.169e-003 1.317e-005 
1.826e-005 7.334e+005 6.486e+008 1.000e-001 2.778e-003 1.319e-005 
1.831e-005 7.360e+005 6.519e+008 1.000e-001 2.688e-003 1.322e-005 
1.835e-005 7.387e+005 6.556e+008 1.000e-001 2.603e-003 1.324e-005 
1.839e-005 7.406e+005 6.443e+008 1.000e-001 4.293e-003 1.327e-005 
1.844e-005 7.380e+005 6.265e+008 1.000e-001 3.714e-003 1.333e-005 
1.848e-005 7.354e+005 6.212e+008 1.000e-001 2.959e-003 1.339e-005 
1.852e-005 7.340e+005 6.201e+008 1.000e-001 2.872e-003 1.344e-005 
1.856e-005 7.336e+005 6.204e+008 1.000e-001 2.810e-003 1.349e-005 
1.861e-005 7.340e+005 6.214e+008 1.000e-001 2.732e-003 1.353e-005 
1.865e-005 7.347e+005 6.230e+008 1.000e-001 2.724e-003 1.357e-005 
1.869e-005 7.357e+005 6.249e+008 1.000e-001 2.645e-003 1.360e-005 
1.873e-005 7.370e+005 6.270e+008 1.000e-001 2.486e-003 1.364e-005 
1.878e-005 7.388e+005 6.292e+008 1.000e-001 2.141e-003 1.367e-005 
1.882e-005 7.408e+005 6.315e+008 1.000e-001 2.059e-003 1.370e-005 
1.886e-005 7.431e+005 6.337e+008 1.000e-001 2.062e-003 1.372e-005 
1.891e-005 7.455e+005 6.359e+008 1.000e-001 2.028e-003 1.375e-005 
1.895e-005 7.480e+005 6.378e+008 1.000e-001 2.072e-003 1.377e-005 
1.899e-005 7.506e+005 6.399e+008 1.000e-001 2.093e-003 1.380e-005 
1.903e-005 7.533e+005 6.419e+008 1.000e-001 2.084e-003 1.382e-005 
1.908e-005 7.560e+005 6.439e+008 1.000e-001 2.000e-003 1.385e-005 
1.912e-005 7.588e+005 6.460e+008 1.000e-001 1.952e-003 1.387e-005 
1.916e-005 7.616e+005 6.480e+008 1.000e-001 1.863e-003 1.389e-005 
1.920e-005 7.645e+005 6.501e+008 1.000e-001 1.780e-003 1.392e-005 
1.925e-005 7.674e+005 6.521e+008 1.000e-001 1.696e-003 1.394e-005 
1.929e-005 7.703e+005 6.543e+008 1.000e-001 1.560e-003 1.396e-005 
1.933e-005 7.732e+005 6.563e+008 1.000e-001 1.639e-003 1.399e-005 
1.938e-005 7.765e+005 6.581e+008 1.000e-001 1.441e-003 1.401e-005 
1.942e-005 7.800e+005 6.600e+008 1.000e-001 1.414e-003 1.402e-005 
1.946e-005 7.834e+005 6.538e+008 1.000e-001 2.013e-003 1.404e-005 
1.950e-005 7.845e+005 6.415e+008 1.000e-001 2.765e-003 1.408e-005 
1.955e-005 7.855e+005 6.361e+008 1.000e-001 3.001e-003 1.411e-005 
1.959e-005 7.858e+005 6.326e+008 1.000e-001 3.003e-003 1.415e-005 
1.963e-005 7.857e+005 6.303e+008 1.000e-001 3.246e-003 1.420e-005 
1.968e-005 7.853e+005 6.288e+008 1.000e-001 3.323e-003 1.424e-005 
1.972e-005 7.845e+005 6.280e+008 1.000e-001 3.315e-003 1.429e-005 
1.976e-005 7.836e+005 6.268e+008 1.000e-001 2.995e-003 1.434e-005 
1.980e-005 7.834e+005 6.261e+008 1.000e-001 2.942e-003 1.439e-005 
1.985e-005 7.837e+005 6.256e+008 1.000e-001 2.742e-003 1.443e-005 
1.989e-005 7.845e+005 6.257e+008 1.000e-001 2.347e-003 1.446e-005 
1.993e-005 7.855e+005 6.258e+008 1.000e-001 2.024e-003 1.450e-005 
1.997e-005 7.866e+005 6.268e+008 1.000e-001 2.554e-003 1.453e-005 
2.002e-005 7.878e+005 6.286e+008 1.000e-001 2.813e-003 1.457e-005 
2.006e-005 7.892e+005 6.308e+008 1.000e-001 7.702e-004 1.460e-005 
2.010e-005 7.895e+005 6.283e+008 1.000e-001 3.016e-003 1.464e-005 
2.015e-005 7.889e+005 6.287e+008 1.000e-001 2.956e-003 1.469e-005 
2.019e-005 7.890e+005 6.297e+008 1.000e-001 3.450e-003 1.473e-005 
2.023e-005 7.891e+005 6.320e+008 1.000e-001 3.697e-003 1.477e-005 
2.027e-005 7.896e+005 6.343e+008 1.000e-001 3.124e-003 1.481e-005 
2.032e-005 7.901e+005 6.384e+008 1.000e-001 4.675e-003 1.485e-005 
2.036e-005 7.909e+005 6.421e+008 1.000e-001 3.191e-003 1.489e-005 
