# Supplementary material for: Strain rate dependency of dislocation plasticity
Source: Nat Commun. 2021 Mar 23;12:1845. doi: 10.1038/s41467-021-21939-1 (PMC7988163; doi:10.1038/s41467-021-21939-1)
Supplement: Supplementary file 3 — Supplementary Data 1 [file 41467_2021_21939_MOESM3_ESM.zip › Supplementary Data 1/DDDSimulationSet1/StrainRate=1e0s-1/InitialDislocationDensity=1.1e11m-2.dat]

#strain(1), stress(Pa), dislocation density(m-2), strain rate(s-1), mean dislocation velocity(km/s), plastic strain(1)
2.685e-008 3.734e+003 1.032e+011 1.000e+000 1.788e-003 9.933e-010 
5.372e-008 7.477e+003 1.032e+011 1.000e+000 2.067e-003 1.978e-009 
8.059e-008 1.112e+004 1.032e+011 1.000e+000 2.175e-003 3.680e-009 
1.075e-007 1.471e+004 1.032e+011 1.000e+000 2.083e-003 5.667e-009 
1.343e-007 1.828e+004 1.032e+011 1.000e+000 2.172e-003 7.902e-009 
1.612e-007 2.180e+004 1.032e+011 1.000e+000 2.271e-003 1.043e-008 
1.881e-007 2.531e+004 1.032e+011 1.000e+000 2.207e-003 1.298e-008 
2.150e-007 2.880e+004 1.032e+011 1.000e+000 2.200e-003 1.571e-008 
2.418e-007 3.233e+004 1.032e+011 1.000e+000 1.929e-003 1.821e-008 
2.687e-007 3.592e+004 1.032e+011 1.000e+000 1.938e-003 2.023e-008 
2.956e-007 3.951e+004 1.032e+011 1.000e+000 1.964e-003 2.228e-008 
3.225e-007 4.314e+004 1.032e+011 1.000e+000 2.033e-003 2.408e-008 
3.493e-007 4.674e+004 1.032e+011 1.000e+000 1.972e-003 2.600e-008 
3.762e-007 5.027e+004 1.032e+011 1.000e+000 2.122e-003 2.845e-008 
4.031e-007 5.368e+004 1.032e+011 1.000e+000 2.110e-003 3.175e-008 
4.300e-007 5.710e+004 1.032e+011 1.000e+000 1.932e-003 3.496e-008 
4.568e-007 6.050e+004 1.032e+011 1.000e+000 1.884e-003 3.835e-008 
4.837e-007 6.390e+004 1.032e+011 1.000e+000 1.801e-003 4.174e-008 
5.106e-007 6.732e+004 1.032e+011 1.000e+000 1.796e-003 4.490e-008 
5.375e-007 7.070e+004 1.032e+011 1.000e+000 1.840e-003 4.841e-008 
5.643e-007 7.412e+004 1.032e+011 1.000e+000 1.876e-003 5.161e-008 
5.912e-007 7.756e+004 1.032e+011 1.000e+000 1.944e-003 5.474e-008 
6.181e-007 8.107e+004 1.032e+011 1.000e+000 1.897e-003 5.734e-008 
6.449e-007 8.454e+004 1.032e+011 1.000e+000 1.816e-003 6.016e-008 
6.718e-007 8.802e+004 1.032e+011 1.000e+000 1.837e-003 6.302e-008 
6.987e-007 9.153e+004 1.032e+011 1.000e+000 1.714e-003 6.560e-008 
7.256e-007 9.511e+004 1.032e+011 1.000e+000 1.705e-003 6.769e-008 
7.524e-007 9.865e+004 1.032e+011 1.000e+000 1.797e-003 7.007e-008 
7.793e-007 1.022e+005 1.032e+011 1.000e+000 1.757e-003 7.213e-008 
8.062e-007 1.057e+005 1.032e+011 1.000e+000 2.089e-003 7.502e-008 
8.331e-007 1.091e+005 1.032e+011 1.000e+000 2.201e-003 7.829e-008 
8.599e-007 1.126e+005 1.032e+011 1.000e+000 2.080e-003 8.145e-008 
8.868e-007 1.159e+005 1.032e+011 1.000e+000 2.097e-003 8.510e-008 
9.137e-007 1.195e+005 1.032e+011 1.000e+000 1.691e-003 8.686e-008 
9.406e-007 1.232e+005 1.032e+011 1.000e+000 1.922e-003 8.833e-008 
9.674e-007 1.268e+005 1.032e+011 1.000e+000 1.869e-003 9.073e-008 
9.943e-007 1.303e+005 1.032e+011 1.000e+000 1.797e-003 9.328e-008 
1.021e-006 1.335e+005 1.032e+011 1.000e+000 2.076e-003 9.754e-008 
1.048e-006 1.369e+005 1.032e+011 1.000e+000 1.966e-003 1.010e-007 
1.075e-006 1.403e+005 1.032e+011 1.000e+000 2.040e-003 1.043e-007 
1.102e-006 1.438e+005 1.032e+011 1.000e+000 2.024e-003 1.071e-007 
1.129e-006 1.472e+005 1.032e+011 1.000e+000 2.139e-003 1.105e-007 
1.156e-006 1.506e+005 1.032e+011 1.000e+000 2.137e-003 1.139e-007 
1.182e-006 1.541e+005 1.032e+011 1.000e+000 2.057e-003 1.164e-007 
1.209e-006 1.576e+005 1.032e+011 1.000e+000 1.897e-003 1.191e-007 
1.236e-006 1.611e+005 1.032e+011 1.000e+000 2.123e-003 1.215e-007 
1.263e-006 1.647e+005 1.032e+011 1.000e+000 2.008e-003 1.240e-007 
1.290e-006 1.682e+005 1.032e+011 1.000e+000 2.024e-003 1.266e-007 
1.317e-006 1.717e+005 1.032e+011 1.000e+000 2.124e-003 1.289e-007 
1.344e-006 1.752e+005 1.032e+011 1.000e+000 2.065e-003 1.320e-007 
1.371e-006 1.787e+005 1.032e+011 1.000e+000 1.880e-003 1.346e-007 
1.397e-006 1.821e+005 1.032e+011 1.000e+000 2.017e-003 1.376e-007 
1.424e-006 1.856e+005 1.032e+011 1.000e+000 2.061e-003 1.403e-007 
1.451e-006 1.891e+005 1.032e+011 1.000e+000 2.061e-003 1.432e-007 
1.478e-006 1.925e+005 1.032e+011 1.000e+000 2.140e-003 1.465e-007 
1.505e-006 1.958e+005 1.032e+011 1.000e+000 2.138e-003 1.503e-007 
1.532e-006 1.992e+005 1.032e+011 1.000e+000 1.822e-003 1.538e-007 
1.559e-006 2.026e+005 1.032e+011 1.000e+000 1.948e-003 1.575e-007 
1.586e-006 2.059e+005 1.032e+011 1.000e+000 2.091e-003 1.616e-007 
1.612e-006 2.092e+005 1.032e+011 1.000e+000 1.966e-003 1.657e-007 
1.639e-006 2.124e+005 1.032e+011 1.000e+000 2.126e-003 1.703e-007 
1.666e-006 2.154e+005 1.032e+011 1.000e+000 1.807e-003 1.763e-007 
1.693e-006 2.184e+005 1.032e+011 1.000e+000 1.939e-003 1.822e-007 
1.720e-006 2.211e+005 1.032e+011 1.000e+000 1.945e-003 1.906e-007 
1.747e-006 2.237e+005 1.032e+011 1.000e+000 1.964e-003 1.993e-007 
1.774e-006 2.263e+005 1.032e+011 1.000e+000 1.923e-003 2.081e-007 
1.801e-006 2.290e+005 1.032e+011 1.000e+000 1.994e-003 2.167e-007 
1.827e-006 2.314e+005 1.032e+011 1.000e+000 1.985e-003 2.267e-007 
1.854e-006 2.337e+005 1.032e+011 1.000e+000 2.046e-003 2.375e-007 
1.881e-006 2.360e+005 1.032e+011 1.000e+000 1.871e-003 2.488e-007 
1.908e-006 2.384e+005 1.032e+011 1.000e+000 2.034e-003 2.591e-007 
1.935e-006 2.409e+005 1.032e+011 1.000e+000 1.972e-003 2.689e-007 
1.962e-006 2.434e+005 1.032e+011 1.000e+000 1.849e-003 2.783e-007 
1.989e-006 2.460e+005 1.032e+011 1.000e+000 1.991e-003 2.875e-007 
2.016e-006 2.486e+005 1.032e+011 1.000e+000 2.056e-003 2.960e-007 
2.042e-006 2.512e+005 1.032e+011 1.000e+000 2.174e-003 3.046e-007 
2.069e-006 2.541e+005 1.032e+011 1.000e+000 1.983e-003 3.121e-007 
2.096e-006 2.568e+005 1.032e+011 1.000e+000 1.826e-003 3.199e-007 
2.123e-006 2.594e+005 1.032e+011 1.000e+000 1.860e-003 3.289e-007 
2.150e-006 2.620e+005 1.032e+011 1.000e+000 1.879e-003 3.376e-007 
2.177e-006 2.648e+005 1.032e+011 1.000e+000 1.983e-003 3.455e-007 
2.204e-006 2.677e+005 1.032e+011 1.000e+000 1.941e-003 3.522e-007 
2.231e-006 2.707e+005 1.032e+011 1.000e+000 1.860e-003 3.583e-007 
2.257e-006 2.736e+005 1.032e+011 1.000e+000 1.962e-003 3.651e-007 
2.284e-006 2.766e+005 1.032e+011 1.000e+000 1.829e-003 3.713e-007 
2.311e-006 2.796e+005 1.032e+011 1.000e+000 1.975e-003 3.770e-007 
2.338e-006 2.828e+005 1.032e+011 1.000e+000 2.150e-003 3.821e-007 
2.365e-006 2.859e+005 1.032e+011 1.000e+000 2.008e-003 3.872e-007 
2.392e-006 2.891e+005 1.032e+011 1.000e+000 1.810e-003 3.923e-007 
2.419e-006 2.923e+005 1.032e+011 1.000e+000 2.032e-003 3.969e-007 
2.445e-006 2.955e+005 1.032e+011 1.000e+000 1.973e-003 4.014e-007 
2.472e-006 2.988e+005 1.032e+011 1.000e+000 1.956e-003 4.057e-007 
2.499e-006 3.020e+005 1.032e+011 1.000e+000 2.223e-003 4.103e-007 
2.526e-006 3.052e+005 1.032e+011 1.000e+000 1.894e-003 4.155e-007 
2.553e-006 3.084e+005 1.032e+011 1.000e+000 2.037e-003 4.199e-007 
2.580e-006 3.115e+005 1.032e+011 1.000e+000 2.087e-003 4.251e-007 
2.607e-006 3.148e+005 1.032e+011 1.000e+000 2.031e-003 4.295e-007 
2.634e-006 3.180e+005 1.032e+011 1.000e+000 1.910e-003 4.338e-007 
2.660e-006 3.214e+005 1.032e+011 1.000e+000 1.920e-003 4.378e-007 
2.687e-006 3.246e+005 1.032e+011 1.000e+000 1.934e-003 4.423e-007 
2.714e-006 3.279e+005 1.032e+011 1.000e+000 2.071e-003 4.461e-007 
2.741e-006 3.314e+005 1.032e+011 1.000e+000 2.051e-003 4.492e-007 
2.768e-006 3.348e+005 1.032e+011 1.000e+000 2.098e-003 4.523e-007 
2.795e-006 3.382e+005 1.032e+011 1.000e+000 2.108e-003 4.556e-007 
2.822e-006 3.417e+005 1.032e+011 1.000e+000 1.842e-003 4.585e-007 
2.849e-006 3.451e+005 1.032e+011 1.000e+000 2.062e-003 4.615e-007 
2.875e-006 3.486e+005 1.032e+011 1.000e+000 1.865e-003 4.646e-007 
2.902e-006 3.520e+005 1.032e+011 1.000e+000 2.067e-003 4.680e-007 
2.929e-006 3.553e+005 1.032e+011 1.000e+000 2.160e-003 4.715e-007 
2.956e-006 3.587e+005 1.032e+011 1.000e+000 2.227e-003 4.752e-007 
2.983e-006 3.621e+005 1.032e+011 1.000e+000 2.033e-003 4.784e-007 
3.010e-006 3.656e+005 1.032e+011 1.000e+000 2.262e-003 4.812e-007 
3.037e-006 3.691e+005 1.032e+011 1.000e+000 2.181e-003 4.840e-007 
3.064e-006 3.725e+005 1.032e+011 1.000e+000 2.019e-003 4.871e-007 
3.090e-006 3.759e+005 1.032e+011 1.000e+000 2.048e-003 4.903e-007 
3.117e-006 3.793e+005 1.032e+011 1.000e+000 2.198e-003 4.936e-007 
3.144e-006 3.828e+005 1.032e+011 1.000e+000 2.056e-003 4.965e-007 
3.171e-006 3.863e+005 1.032e+011 1.000e+000 1.922e-003 4.992e-007 
3.198e-006 3.897e+005 1.032e+011 1.000e+000 2.114e-003 5.024e-007 
3.225e-006 3.931e+005 1.032e+011 1.000e+000 2.111e-003 5.061e-007 
3.252e-006 3.965e+005 1.032e+011 1.000e+000 2.330e-003 5.091e-007 
3.279e-006 3.998e+005 1.032e+011 1.000e+000 2.064e-003 5.131e-007 
3.305e-006 4.033e+005 1.032e+011 1.000e+000 2.120e-003 5.160e-007 
3.332e-006 4.067e+005 1.032e+011 1.000e+000 1.971e-003 5.192e-007 
3.359e-006 4.101e+005 1.032e+011 1.000e+000 1.878e-003 5.225e-007 
3.386e-006 4.136e+005 1.032e+011 1.000e+000 2.083e-003 5.252e-007 
3.413e-006 4.171e+005 1.032e+011 1.000e+000 1.987e-003 5.281e-007 
3.440e-006 4.206e+005 1.032e+011 1.000e+000 1.962e-003 5.304e-007 
3.467e-006 4.241e+005 1.032e+011 1.000e+000 1.783e-003 5.332e-007 
3.494e-006 4.275e+005 1.032e+011 1.000e+000 2.216e-003 5.365e-007 
3.520e-006 4.310e+005 1.032e+011 1.000e+000 1.900e-003 5.394e-007 
3.547e-006 4.345e+005 1.032e+011 1.000e+000 1.874e-003 5.421e-007 
3.574e-006 4.379e+005 1.032e+011 1.000e+000 1.821e-003 5.453e-007 
3.601e-006 4.414e+005 1.032e+011 1.000e+000 2.083e-003 5.484e-007 
3.628e-006 4.448e+005 1.032e+011 1.000e+000 1.977e-003 5.517e-007 
3.655e-006 4.482e+005 1.032e+011 1.000e+000 2.213e-003 5.546e-007 
3.682e-006 4.517e+005 1.032e+011 1.000e+000 1.953e-003 5.574e-007 
3.709e-006 4.552e+005 1.032e+011 1.000e+000 2.109e-003 5.602e-007 
3.735e-006 4.587e+005 1.032e+011 1.000e+000 2.184e-003 5.630e-007 
3.762e-006 4.622e+005 1.032e+011 1.000e+000 2.123e-003 5.657e-007 
3.789e-006 4.656e+005 1.032e+011 1.000e+000 2.070e-003 5.689e-007 
3.816e-006 4.691e+005 1.032e+011 1.000e+000 2.205e-003 5.717e-007 
3.843e-006 4.725e+005 1.032e+011 1.000e+000 2.219e-003 5.749e-007 
3.870e-006 4.759e+005 1.032e+011 1.000e+000 2.262e-003 5.782e-007 
3.897e-006 4.793e+005 1.032e+011 1.000e+000 2.048e-003 5.814e-007 
3.924e-006 4.829e+005 1.032e+011 1.000e+000 2.264e-003 5.837e-007 
3.950e-006 4.864e+005 1.032e+011 1.000e+000 2.126e-003 5.865e-007 
3.977e-006 4.898e+005 1.032e+011 1.000e+000 2.262e-003 5.893e-007 
4.004e-006 4.933e+005 1.032e+011 1.000e+000 2.081e-003 5.925e-007 
4.031e-006 4.966e+005 1.032e+011 1.000e+000 1.923e-003 5.962e-007 
4.058e-006 5.000e+005 1.032e+011 1.000e+000 2.285e-003 5.999e-007 
4.085e-006 5.054e+005 1.032e+011 1.000e+000 2.168e-003 5.890e-007 
4.112e-006 5.095e+005 1.032e+011 1.000e+000 2.347e-003 5.876e-007 
4.139e-006 5.131e+005 1.032e+011 1.000e+000 2.269e-003 5.899e-007 
4.165e-006 5.165e+005 1.032e+011 1.000e+000 2.232e-003 5.930e-007 
4.192e-006 5.198e+005 1.032e+011 1.000e+000 2.214e-003 5.967e-007 
4.219e-006 5.232e+005 1.033e+011 1.000e+000 2.165e-003 6.002e-007 
4.246e-006 5.266e+005 1.033e+011 1.000e+000 2.072e-003 6.036e-007 
4.273e-006 5.300e+005 1.033e+011 1.000e+000 2.114e-003 6.069e-007 
4.300e-006 5.334e+005 1.033e+011 1.000e+000 2.012e-003 6.103e-007 
4.327e-006 5.370e+005 1.033e+011 1.000e+000 2.262e-003 6.126e-007 
4.354e-006 5.404e+005 1.033e+011 1.000e+000 2.332e-003 6.156e-007 
4.380e-006 5.438e+005 1.033e+011 1.000e+000 2.240e-003 6.189e-007 
4.407e-006 5.472e+005 1.033e+011 1.000e+000 2.325e-003 6.223e-007 
4.434e-006 5.504e+005 1.033e+011 1.000e+000 2.423e-003 6.271e-007 
4.461e-006 5.514e+005 1.033e+011 1.000e+000 2.381e-003 6.475e-007 
4.488e-006 5.541e+005 1.033e+011 1.000e+000 2.310e-003 6.552e-007 
4.515e-006 5.573e+005 1.033e+011 1.000e+000 2.332e-003 6.604e-007 
4.542e-006 5.605e+005 1.033e+011 1.000e+000 2.336e-003 6.649e-007 
4.569e-006 5.638e+005 1.033e+011 1.000e+000 2.276e-003 6.689e-007 
4.595e-006 5.670e+005 1.033e+011 1.000e+000 2.274e-003 6.734e-007 
4.622e-006 5.703e+005 1.033e+011 1.000e+000 2.456e-003 6.780e-007 
4.649e-006 5.736e+005 1.033e+011 1.000e+000 2.478e-003 6.821e-007 
4.676e-006 5.769e+005 1.033e+011 1.000e+000 2.446e-003 6.858e-007 
4.703e-006 5.802e+005 1.033e+011 1.000e+000 2.382e-003 6.896e-007 
4.730e-006 5.837e+005 1.033e+011 1.000e+000 2.484e-003 6.927e-007 
4.757e-006 5.871e+005 1.033e+011 1.000e+000 2.400e-003 6.962e-007 
4.784e-006 5.905e+005 1.033e+011 1.000e+000 2.329e-003 6.996e-007 
4.810e-006 5.939e+005 1.033e+011 1.000e+000 2.371e-003 7.028e-007 
4.837e-006 5.974e+005 1.033e+011 1.000e+000 2.160e-003 7.056e-007 
4.864e-006 6.009e+005 1.033e+011 1.000e+000 2.202e-003 7.083e-007 
4.891e-006 6.043e+005 1.033e+011 1.000e+000 2.366e-003 7.110e-007 
4.918e-006 6.078e+005 1.033e+011 1.000e+000 2.318e-003 7.138e-007 
4.945e-006 6.112e+005 1.033e+011 1.000e+000 2.357e-003 7.170e-007 
4.972e-006 6.148e+005 1.033e+011 1.000e+000 2.427e-003 7.190e-007 
4.999e-006 6.184e+005 1.033e+011 1.000e+000 2.522e-003 7.215e-007 
5.025e-006 6.219e+005 1.033e+011 1.000e+000 2.563e-003 7.237e-007 
5.052e-006 6.254e+005 1.033e+011 1.000e+000 2.504e-003 7.267e-007 
5.079e-006 6.289e+005 1.033e+011 1.000e+000 1.978e-003 7.292e-007 
5.106e-006 6.324e+005 1.033e+011 1.000e+000 2.286e-003 7.321e-007 
5.133e-006 6.357e+005 1.033e+011 1.000e+000 2.336e-003 7.357e-007 
5.160e-006 6.391e+005 1.033e+011 1.000e+000 2.372e-003 7.391e-007 
5.187e-006 6.426e+005 1.033e+011 1.000e+000 2.237e-003 7.420e-007 
5.214e-006 6.460e+005 1.033e+011 1.000e+000 2.385e-003 7.451e-007 
5.240e-006 6.495e+005 1.033e+011 1.000e+000 2.357e-003 7.484e-007 
5.267e-006 6.529e+005 1.033e+011 1.000e+000 2.270e-003 7.513e-007 
5.294e-006 6.564e+005 1.033e+011 1.000e+000 2.359e-003 7.543e-007 
5.321e-006 6.598e+005 1.033e+011 1.000e+000 2.234e-003 7.572e-007 
5.348e-006 6.632e+005 1.033e+011 1.000e+000 2.432e-003 7.605e-007 
5.375e-006 6.667e+005 1.033e+011 1.000e+000 2.369e-003 7.632e-007 
5.402e-006 6.703e+005 1.033e+011 1.000e+000 2.464e-003 7.658e-007 
5.428e-006 6.738e+005 1.033e+011 1.000e+000 2.180e-003 7.683e-007 
5.455e-006 6.773e+005 1.033e+011 1.000e+000 2.251e-003 7.707e-007 
5.482e-006 6.808e+005 1.033e+011 1.000e+000 2.370e-003 7.736e-007 
5.509e-006 6.843e+005 1.033e+011 1.000e+000 2.330e-003 7.763e-007 
5.536e-006 6.878e+005 1.033e+011 1.000e+000 2.494e-003 7.788e-007 
5.563e-006 6.912e+005 1.033e+011 1.000e+000 2.287e-003 7.819e-007 
5.590e-006 6.947e+005 1.033e+011 1.000e+000 2.145e-003 7.848e-007 
5.617e-006 6.982e+005 1.033e+011 1.000e+000 2.307e-003 7.873e-007 
5.643e-006 7.017e+005 1.033e+011 1.000e+000 2.388e-003 7.899e-007 
5.670e-006 7.052e+005 1.033e+011 1.000e+000 2.227e-003 7.929e-007 
5.697e-006 7.087e+005 1.033e+011 1.000e+000 2.265e-003 7.956e-007 
5.724e-006 7.121e+005 1.033e+011 1.000e+000 2.124e-003 7.989e-007 
5.751e-006 7.157e+005 1.033e+011 1.000e+000 2.476e-003 8.008e-007 
5.778e-006 7.182e+005 1.033e+011 1.000e+000 2.070e-003 8.106e-007 
5.805e-006 7.205e+005 1.033e+011 1.000e+000 1.990e-003 8.215e-007 
5.832e-006 7.228e+005 1.033e+011 1.000e+000 2.051e-003 8.323e-007 
5.858e-006 7.250e+005 1.033e+011 1.000e+000 2.026e-003 8.441e-007 
5.885e-006 7.272e+005 1.033e+011 1.000e+000 2.065e-003 8.554e-007 
5.912e-006 7.297e+005 1.033e+011 1.000e+000 2.163e-003 8.650e-007 
5.939e-006 7.323e+005 1.033e+011 1.000e+000 2.367e-003 8.743e-007 
5.966e-006 7.349e+005 1.033e+011 1.000e+000 1.692e-003 8.830e-007 
5.993e-006 7.379e+005 1.033e+011 1.000e+000 1.635e-003 8.893e-007 
6.020e-006 7.407e+005 1.033e+011 1.000e+000 1.588e-003 8.966e-007 
6.047e-006 7.436e+005 1.033e+011 1.000e+000 1.582e-003 9.037e-007 
6.073e-006 7.466e+005 1.033e+011 1.000e+000 1.753e-003 9.099e-007 
6.100e-006 7.497e+005 1.033e+011 1.000e+000 1.711e-003 9.150e-007 
6.127e-006 7.529e+005 1.033e+011 1.000e+000 1.853e-003 9.200e-007 
6.154e-006 7.560e+005 1.033e+011 1.000e+000 1.881e-003 9.253e-007 
6.181e-006 7.591e+005 1.033e+011 1.000e+000 1.809e-003 9.303e-007 
6.208e-006 7.623e+005 1.033e+011 1.000e+000 1.869e-003 9.354e-007 
6.235e-006 7.654e+005 1.033e+011 1.000e+000 1.641e-003 9.406e-007 
6.262e-006 7.686e+005 1.033e+011 1.000e+000 1.908e-003 9.457e-007 
6.288e-006 7.719e+005 1.033e+011 1.000e+000 1.597e-003 9.496e-007 
6.315e-006 7.753e+005 1.033e+011 1.000e+000 1.691e-003 9.530e-007 
6.342e-006 7.786e+005 1.033e+011 1.000e+000 1.655e-003 9.569e-007 
6.369e-006 7.821e+005 1.033e+011 1.000e+000 1.783e-003 9.599e-007 
6.396e-006 7.854e+005 1.033e+011 1.000e+000 1.699e-003 9.634e-007 
6.423e-006 7.887e+005 1.033e+011 1.000e+000 1.854e-003 9.677e-007 
6.450e-006 7.919e+005 1.033e+011 1.000e+000 1.539e-003 9.723e-007 
6.477e-006 7.953e+005 1.033e+011 1.000e+000 1.952e-003 9.757e-007 
6.503e-006 7.988e+005 1.033e+011 1.000e+000 1.865e-003 9.783e-007 
6.530e-006 8.021e+005 1.033e+011 1.000e+000 1.571e-003 9.824e-007 
6.557e-006 8.055e+005 1.033e+011 1.000e+000 1.767e-003 9.861e-007 
6.584e-006 8.089e+005 1.033e+011 1.000e+000 1.662e-003 9.893e-007 
6.611e-006 8.126e+005 1.033e+011 1.000e+000 1.498e-003 9.909e-007 
6.638e-006 8.161e+005 1.033e+011 1.000e+000 1.539e-003 9.932e-007 
6.665e-006 8.196e+005 1.033e+011 1.000e+000 1.827e-003 9.960e-007 
6.692e-006 8.229e+005 1.033e+011 1.000e+000 1.867e-003 1.000e-006 
6.718e-006 8.260e+005 1.033e+011 1.000e+000 1.942e-003 1.005e-006 
6.745e-006 8.292e+005 1.033e+011 1.000e+000 2.012e-003 1.010e-006 
6.772e-006 8.326e+005 1.033e+011 1.000e+000 2.001e-003 1.013e-006 
6.799e-006 8.361e+005 1.033e+011 1.000e+000 1.554e-003 1.016e-006 
6.826e-006 8.397e+005 1.033e+011 1.000e+000 1.713e-003 1.018e-006 
6.853e-006 8.430e+005 1.033e+011 1.000e+000 1.712e-003 1.022e-006 
6.880e-006 8.463e+005 1.033e+011 1.000e+000 1.805e-003 1.026e-006 
6.907e-006 8.496e+005 1.033e+011 1.000e+000 1.800e-003 1.030e-006 
6.933e-006 8.529e+005 1.033e+011 1.000e+000 1.684e-003 1.034e-006 
6.960e-006 8.561e+005 1.033e+011 1.000e+000 1.797e-003 1.039e-006 
6.987e-006 8.595e+005 1.033e+011 1.000e+000 1.681e-003 1.042e-006 
7.014e-006 8.629e+005 1.033e+011 1.000e+000 1.498e-003 1.046e-006 
7.041e-006 8.664e+005 1.033e+011 1.000e+000 1.942e-003 1.048e-006 
7.068e-006 8.697e+005 1.033e+011 1.000e+000 1.902e-003 1.052e-006 
7.095e-006 8.730e+005 1.033e+011 1.000e+000 1.903e-003 1.056e-006 
7.122e-006 8.764e+005 1.033e+011 1.000e+000 1.945e-003 1.060e-006 
7.148e-006 8.799e+005 1.033e+011 1.000e+000 1.643e-003 1.063e-006 
7.175e-006 8.833e+005 1.033e+011 1.000e+000 1.345e-003 1.066e-006 
7.202e-006 8.869e+005 1.033e+011 1.000e+000 1.713e-003 1.068e-006 
7.229e-006 8.903e+005 1.033e+011 1.000e+000 1.614e-003 1.071e-006 
7.256e-006 8.937e+005 1.033e+011 1.000e+000 1.926e-003 1.075e-006 
7.283e-006 8.972e+005 1.033e+011 1.000e+000 1.962e-003 1.077e-006 
7.310e-006 9.007e+005 1.033e+011 1.000e+000 1.663e-003 1.080e-006 
7.337e-006 9.041e+005 1.033e+011 1.000e+000 1.835e-003 1.083e-006 
7.363e-006 9.076e+005 1.033e+011 1.000e+000 1.982e-003 1.086e-006 
7.390e-006 9.110e+005 1.033e+011 1.000e+000 1.626e-003 1.089e-006 
7.417e-006 9.144e+005 1.033e+011 1.000e+000 1.881e-003 1.092e-006 
7.444e-006 9.178e+005 1.033e+011 1.000e+000 1.835e-003 1.096e-006 
7.471e-006 9.212e+005 1.033e+011 1.000e+000 1.884e-003 1.099e-006 
7.498e-006 9.246e+005 1.033e+011 1.000e+000 1.690e-003 1.103e-006 
7.525e-006 9.280e+005 1.033e+011 1.000e+000 1.686e-003 1.106e-006 
7.552e-006 9.313e+005 1.033e+011 1.000e+000 1.805e-003 1.110e-006 
7.578e-006 9.347e+005 1.033e+011 1.000e+000 1.735e-003 1.114e-006 
7.605e-006 9.381e+005 1.033e+011 1.000e+000 1.694e-003 1.117e-006 
7.632e-006 9.414e+005 1.033e+011 1.000e+000 1.581e-003 1.121e-006 
7.659e-006 9.446e+005 1.033e+011 1.000e+000 1.722e-003 1.126e-006 
7.686e-006 9.479e+005 1.033e+011 1.000e+000 1.731e-003 1.130e-006 
7.713e-006 9.512e+005 1.033e+011 1.000e+000 1.650e-003 1.134e-006 
7.740e-006 9.546e+005 1.033e+011 1.000e+000 1.642e-003 1.137e-006 
7.767e-006 9.579e+005 1.033e+011 1.000e+000 1.724e-003 1.141e-006 
7.793e-006 9.612e+005 1.033e+011 1.000e+000 1.908e-003 1.145e-006 
7.820e-006 9.646e+005 1.033e+011 1.000e+000 1.808e-003 1.149e-006 
7.847e-006 9.677e+005 1.031e+011 1.000e+000 1.497e-003 1.154e-006 
7.874e-006 9.672e+005 1.026e+011 1.000e+000 1.434e-003 1.184e-006 
7.901e-006 9.590e+005 1.025e+011 1.000e+000 1.553e-003 1.268e-006 
7.928e-006 9.542e+005 1.024e+011 1.000e+000 1.257e-003 1.328e-006 
7.955e-006 9.538e+005 1.024e+011 1.000e+000 1.211e-003 1.358e-006 
7.982e-006 9.554e+005 1.024e+011 1.000e+000 1.428e-003 1.374e-006 
8.008e-006 9.575e+005 1.024e+011 1.000e+000 1.244e-003 1.385e-006 
8.035e-006 9.602e+005 1.024e+011 1.000e+000 1.390e-003 1.394e-006 
8.062e-006 9.634e+005 1.024e+011 1.000e+000 1.388e-003 1.398e-006 
8.089e-006 9.668e+005 1.024e+011 1.000e+000 1.395e-003 1.402e-006 
8.116e-006 9.704e+005 1.024e+011 1.000e+000 1.445e-003 1.404e-006 
8.143e-006 9.742e+005 1.024e+011 1.000e+000 1.664e-003 1.405e-006 
8.170e-006 9.779e+005 1.024e+011 1.000e+000 1.487e-003 1.406e-006 
8.196e-006 9.817e+005 1.024e+011 1.000e+000 1.432e-003 1.406e-006 
8.223e-006 9.856e+005 1.024e+011 1.000e+000 1.624e-003 1.407e-006 
8.250e-006 9.892e+005 1.024e+011 1.000e+000 1.526e-003 1.408e-006 
8.277e-006 9.929e+005 1.024e+011 1.000e+000 1.540e-003 1.410e-006 
8.304e-006 9.965e+005 1.024e+011 1.000e+000 1.753e-003 1.412e-006 
8.331e-006 1.000e+006 1.024e+011 1.000e+000 1.902e-003 1.415e-006 
8.358e-006 9.969e+005 1.024e+011 1.000e+000 2.156e-003 1.462e-006 
8.385e-006 9.944e+005 1.024e+011 1.000e+000 2.081e-003 1.507e-006 
8.411e-006 9.941e+005 1.024e+011 1.000e+000 2.101e-003 1.535e-006 
8.438e-006 9.954e+005 1.024e+011 1.000e+000 2.235e-003 1.554e-006 
8.465e-006 9.974e+005 1.025e+011 1.000e+000 2.244e-003 1.566e-006 
8.492e-006 1.000e+006 1.025e+011 1.000e+000 1.983e-003 1.575e-006 
8.519e-006 1.003e+006 1.025e+011 1.000e+000 2.089e-003 1.583e-006 
8.546e-006 1.006e+006 1.025e+011 1.000e+000 2.138e-003 1.589e-006 
8.573e-006 1.009e+006 1.025e+011 1.000e+000 2.031e-003 1.593e-006 
8.600e-006 1.012e+006 1.025e+011 1.000e+000 2.027e-003 1.597e-006 
8.626e-006 1.016e+006 1.025e+011 1.000e+000 2.075e-003 1.601e-006 
8.653e-006 1.019e+006 1.025e+011 1.000e+000 2.166e-003 1.606e-006 
8.680e-006 1.022e+006 1.025e+011 1.000e+000 2.494e-003 1.610e-006 
8.707e-006 1.026e+006 1.025e+011 1.000e+000 2.459e-003 1.614e-006 
8.734e-006 1.029e+006 1.025e+011 1.000e+000 2.483e-003 1.617e-006 
8.761e-006 1.032e+006 1.025e+011 1.000e+000 2.500e-003 1.621e-006 
8.788e-006 1.036e+006 1.025e+011 1.000e+000 2.449e-003 1.625e-006 
8.815e-006 1.039e+006 1.025e+011 1.000e+000 2.525e-003 1.629e-006 
8.841e-006 1.042e+006 1.025e+011 1.000e+000 2.549e-003 1.632e-006 
8.868e-006 1.046e+006 1.025e+011 1.000e+000 2.534e-003 1.636e-006 
8.895e-006 1.049e+006 1.025e+011 1.000e+000 2.591e-003 1.640e-006 
8.922e-006 1.052e+006 1.025e+011 1.000e+000 2.479e-003 1.643e-006 
8.949e-006 1.056e+006 1.025e+011 1.000e+000 2.586e-003 1.646e-006 
8.976e-006 1.059e+006 1.025e+011 1.000e+000 2.505e-003 1.650e-006 
9.003e-006 1.063e+006 1.025e+011 1.000e+000 2.652e-003 1.654e-006 
9.030e-006 1.066e+006 1.025e+011 1.000e+000 2.806e-003 1.657e-006 
9.056e-006 1.069e+006 1.025e+011 1.000e+000 2.761e-003 1.661e-006 
9.083e-006 1.073e+006 1.025e+011 1.000e+000 2.762e-003 1.664e-006 
9.110e-006 1.076e+006 1.025e+011 1.000e+000 2.671e-003 1.668e-006 
9.137e-006 1.079e+006 1.025e+011 1.000e+000 2.634e-003 1.672e-006 
9.164e-006 1.083e+006 1.025e+011 1.000e+000 2.650e-003 1.675e-006 
9.191e-006 1.086e+006 1.025e+011 1.000e+000 2.557e-003 1.678e-006 
9.218e-006 1.089e+006 1.025e+011 1.000e+000 2.729e-003 1.682e-006 
9.245e-006 1.089e+006 1.025e+011 1.000e+000 2.605e-003 1.713e-006 
9.271e-006 1.082e+006 1.025e+011 1.000e+000 2.521e-003 1.790e-006 
9.298e-006 1.074e+006 1.025e+011 1.000e+000 2.325e-003 1.870e-006 
9.325e-006 1.066e+006 1.025e+011 1.000e+000 2.279e-003 1.953e-006 
9.352e-006 1.057e+006 1.025e+011 1.000e+000 2.152e-003 2.040e-006 
9.379e-006 1.048e+006 1.025e+011 1.000e+000 2.038e-003 2.128e-006 
9.406e-006 1.040e+006 1.025e+011 1.000e+000 2.270e-003 2.212e-006 
9.433e-006 1.032e+006 1.025e+011 1.000e+000 2.322e-003 2.294e-006 
9.460e-006 1.025e+006 1.025e+011 1.000e+000 2.353e-003 2.371e-006 
9.486e-006 1.019e+006 1.025e+011 1.000e+000 2.507e-003 2.441e-006 
9.513e-006 1.013e+006 1.025e+011 1.000e+000 2.503e-003 2.506e-006 
9.540e-006 1.007e+006 1.025e+011 1.000e+000 2.777e-003 2.574e-006 
9.567e-006 1.001e+006 1.025e+011 1.000e+000 2.736e-003 2.642e-006 
9.594e-006 9.970e+005 1.026e+011 1.000e+000 2.593e-003 2.698e-006 
9.621e-006 9.937e+005 1.026e+011 1.000e+000 2.602e-003 2.748e-006 
9.648e-006 9.910e+005 1.026e+011 1.000e+000 2.661e-003 2.793e-006 
9.675e-006 9.889e+005 1.026e+011 1.000e+000 2.518e-003 2.835e-006 
9.701e-006 9.874e+005 1.026e+011 1.000e+000 2.609e-003 2.872e-006 
9.728e-006 9.862e+005 1.026e+011 1.000e+000 2.525e-003 2.907e-006 
9.755e-006 9.853e+005 1.026e+011 1.000e+000 2.663e-003 2.941e-006 
9.782e-006 9.847e+005 1.026e+011 1.000e+000 2.564e-003 2.971e-006 
9.809e-006 9.845e+005 1.026e+011 1.000e+000 2.667e-003 2.999e-006 
9.836e-006 9.846e+005 1.026e+011 1.000e+000 2.674e-003 3.026e-006 
9.863e-006 9.849e+005 1.026e+011 1.000e+000 2.755e-003 3.051e-006 
9.890e-006 9.853e+005 1.027e+011 1.000e+000 2.684e-003 3.074e-006 
9.916e-006 9.861e+005 1.027e+011 1.000e+000 2.739e-003 3.096e-006 
9.943e-006 9.869e+005 1.027e+011 1.000e+000 2.781e-003 3.117e-006 
9.970e-006 9.880e+005 1.027e+011 1.000e+000 2.495e-003 3.136e-006 
9.997e-006 9.895e+005 1.027e+011 1.000e+000 2.638e-003 3.153e-006 
1.002e-005 9.910e+005 1.027e+011 1.000e+000 2.679e-003 3.170e-006 
1.005e-005 9.927e+005 1.027e+011 1.000e+000 2.638e-003 3.185e-006 
1.008e-005 9.945e+005 1.027e+011 1.000e+000 2.774e-003 3.199e-006 
1.010e-005 9.966e+005 1.027e+011 1.000e+000 2.576e-003 3.211e-006 
1.013e-005 9.985e+005 1.027e+011 1.000e+000 2.595e-003 3.225e-006 
1.016e-005 1.001e+006 1.027e+011 1.000e+000 2.622e-003 3.237e-006 
1.019e-005 1.003e+006 1.027e+011 1.000e+000 2.510e-003 3.246e-006 
1.021e-005 1.006e+006 1.027e+011 1.000e+000 2.927e-003 3.256e-006 
1.024e-005 1.008e+006 1.028e+011 1.000e+000 3.048e-003 3.265e-006 
1.027e-005 1.011e+006 1.028e+011 1.000e+000 3.062e-003 3.272e-006 
1.029e-005 1.014e+006 1.028e+011 1.000e+000 3.011e-003 3.279e-006 
1.032e-005 1.017e+006 1.028e+011 1.000e+000 3.015e-003 3.285e-006 
1.035e-005 1.020e+006 1.028e+011 1.000e+000 3.030e-003 3.291e-006 
1.037e-005 1.023e+006 1.028e+011 1.000e+000 3.030e-003 3.296e-006 
1.040e-005 1.027e+006 1.028e+011 1.000e+000 2.880e-003 3.300e-006 
1.043e-005 1.030e+006 1.028e+011 1.000e+000 3.055e-003 3.304e-006 
1.045e-005 1.033e+006 1.028e+011 1.000e+000 3.182e-003 3.307e-006 
1.048e-005 1.037e+006 1.028e+011 1.000e+000 3.149e-003 3.310e-006 
1.051e-005 1.040e+006 1.028e+011 1.000e+000 2.997e-003 3.314e-006 
1.053e-005 1.044e+006 1.028e+011 1.000e+000 3.026e-003 3.316e-006 
1.056e-005 1.047e+006 1.028e+011 1.000e+000 3.204e-003 3.319e-006 
1.059e-005 1.050e+006 1.028e+011 1.000e+000 3.244e-003 3.322e-006 
1.062e-005 1.054e+006 1.028e+011 1.000e+000 3.053e-003 3.325e-006 
1.064e-005 1.057e+006 1.028e+011 1.000e+000 3.180e-003 3.328e-006 
1.067e-005 1.061e+006 1.028e+011 1.000e+000 3.136e-003 3.332e-006 
1.070e-005 1.064e+006 1.028e+011 1.000e+000 3.153e-003 3.334e-006 
1.072e-005 1.068e+006 1.028e+011 1.000e+000 2.820e-003 3.337e-006 
1.075e-005 1.071e+006 1.028e+011 1.000e+000 3.099e-003 3.339e-006 
1.078e-005 1.075e+006 1.028e+011 1.000e+000 3.133e-003 3.342e-006 
1.080e-005 1.078e+006 1.028e+011 1.000e+000 3.071e-003 3.345e-006 
1.083e-005 1.082e+006 1.028e+011 1.000e+000 2.987e-003 3.347e-006 
1.086e-005 1.085e+006 1.028e+011 1.000e+000 3.104e-003 3.350e-006 
1.088e-005 1.089e+006 1.028e+011 1.000e+000 2.961e-003 3.353e-006 
1.091e-005 1.092e+006 1.028e+011 1.000e+000 3.042e-003 3.355e-006 
1.094e-005 1.096e+006 1.028e+011 1.000e+000 3.033e-003 3.358e-006 
1.096e-005 1.099e+006 1.028e+011 1.000e+000 3.042e-003 3.360e-006 
1.099e-005 1.103e+006 1.028e+011 1.000e+000 3.015e-003 3.363e-006 
1.102e-005 1.106e+006 1.028e+011 1.000e+000 2.095e-003 3.365e-006 
1.105e-005 1.110e+006 1.028e+011 1.000e+000 2.146e-003 3.368e-006 
1.107e-005 1.113e+006 1.028e+011 1.000e+000 2.141e-003 3.371e-006 
1.110e-005 1.117e+006 1.028e+011 1.000e+000 2.199e-003 3.373e-006 
1.113e-005 1.120e+006 1.028e+011 1.000e+000 2.141e-003 3.376e-006 
1.115e-005 1.124e+006 1.028e+011 1.000e+000 2.216e-003 3.378e-006 
1.118e-005 1.128e+006 1.028e+011 1.000e+000 2.230e-003 3.380e-006 
1.121e-005 1.131e+006 1.028e+011 1.000e+000 2.242e-003 3.382e-006 
1.123e-005 1.135e+006 1.028e+011 1.000e+000 2.389e-003 3.385e-006 
1.126e-005 1.138e+006 1.028e+011 1.000e+000 2.147e-003 3.388e-006 
1.129e-005 1.142e+006 1.028e+011 1.000e+000 2.268e-003 3.390e-006 
1.131e-005 1.145e+006 1.028e+011 1.000e+000 2.211e-003 3.392e-006 
1.134e-005 1.149e+006 1.028e+011 1.000e+000 2.382e-003 3.394e-006 
1.137e-005 1.152e+006 1.028e+011 1.000e+000 2.322e-003 3.398e-006 
1.139e-005 1.156e+006 1.028e+011 1.000e+000 2.261e-003 3.401e-006 
1.142e-005 1.159e+006 1.028e+011 1.000e+000 2.304e-003 3.403e-006 
1.145e-005 1.163e+006 1.028e+011 1.000e+000 2.355e-003 3.405e-006 
1.148e-005 1.166e+006 1.028e+011 1.000e+000 2.377e-003 3.408e-006 
1.150e-005 1.170e+006 1.028e+011 1.000e+000 2.234e-003 3.410e-006 
1.153e-005 1.173e+006 1.028e+011 1.000e+000 2.739e-003 3.413e-006 
1.156e-005 1.177e+006 1.028e+011 1.000e+000 2.823e-003 3.416e-006 
1.158e-005 1.180e+006 1.028e+011 1.000e+000 2.364e-003 3.418e-006 
1.161e-005 1.184e+006 1.028e+011 1.000e+000 2.357e-003 3.420e-006 
1.164e-005 1.188e+006 1.028e+011 1.000e+000 2.390e-003 3.422e-006 
1.166e-005 1.191e+006 1.028e+011 1.000e+000 2.117e-003 3.425e-006 
1.169e-005 1.195e+006 1.028e+011 1.000e+000 2.357e-003 3.427e-006 
1.172e-005 1.198e+006 1.028e+011 1.000e+000 2.390e-003 3.430e-006 
1.174e-005 1.202e+006 1.028e+011 1.000e+000 2.549e-003 3.433e-006 
1.177e-005 1.205e+006 1.028e+011 1.000e+000 2.361e-003 3.435e-006 
1.180e-005 1.209e+006 1.028e+011 1.000e+000 2.431e-003 3.438e-006 
1.182e-005 1.212e+006 1.028e+011 1.000e+000 2.434e-003 3.440e-006 
1.185e-005 1.216e+006 1.028e+011 1.000e+000 2.424e-003 3.443e-006 
1.188e-005 1.219e+006 1.028e+011 1.000e+000 2.515e-003 3.445e-006 
1.191e-005 1.223e+006 1.028e+011 1.000e+000 2.583e-003 3.447e-006 
1.193e-005 1.226e+006 1.028e+011 1.000e+000 2.408e-003 3.450e-006 
1.196e-005 1.230e+006 1.028e+011 1.000e+000 2.438e-003 3.452e-006 
1.199e-005 1.233e+006 1.028e+011 1.000e+000 2.297e-003 3.455e-006 
1.201e-005 1.237e+006 1.029e+011 1.000e+000 2.385e-003 3.457e-006 
1.204e-005 1.241e+006 1.029e+011 1.000e+000 2.388e-003 3.459e-006 
1.207e-005 1.244e+006 1.029e+011 1.000e+000 2.253e-003 3.462e-006 
1.209e-005 1.248e+006 1.029e+011 1.000e+000 2.241e-003 3.464e-006 
1.212e-005 1.251e+006 1.029e+011 1.000e+000 2.354e-003 3.466e-006 
1.215e-005 1.255e+006 1.029e+011 1.000e+000 2.294e-003 3.468e-006 
1.217e-005 1.258e+006 1.029e+011 1.000e+000 2.510e-003 3.471e-006 
1.220e-005 1.262e+006 1.029e+011 1.000e+000 2.366e-003 3.473e-006 
1.223e-005 1.265e+006 1.029e+011 1.000e+000 2.405e-003 3.475e-006 
1.225e-005 1.269e+006 1.029e+011 1.000e+000 2.317e-003 3.479e-006 
1.228e-005 1.272e+006 1.029e+011 1.000e+000 2.223e-003 3.481e-006 
1.231e-005 1.276e+006 1.029e+011 1.000e+000 2.238e-003 3.483e-006 
1.234e-005 1.279e+006 1.029e+011 1.000e+000 2.391e-003 3.486e-006 
1.236e-005 1.283e+006 1.029e+011 1.000e+000 2.379e-003 3.488e-006 
1.239e-005 1.287e+006 1.029e+011 1.000e+000 2.330e-003 3.490e-006 
1.242e-005 1.290e+006 1.029e+011 1.000e+000 2.311e-003 3.492e-006 
1.244e-005 1.294e+006 1.029e+011 1.000e+000 2.248e-003 3.494e-006 
1.247e-005 1.297e+006 1.029e+011 1.000e+000 2.528e-003 3.497e-006 
1.250e-005 1.301e+006 1.029e+011 1.000e+000 2.480e-003 3.500e-006 
1.252e-005 1.304e+006 1.029e+011 1.000e+000 2.467e-003 3.502e-006 
1.255e-005 1.308e+006 1.029e+011 1.000e+000 2.458e-003 3.504e-006 
1.258e-005 1.311e+006 1.029e+011 1.000e+000 2.445e-003 3.506e-006 
1.260e-005 1.315e+006 1.029e+011 1.000e+000 2.524e-003 3.508e-006 
1.263e-005 1.319e+006 1.029e+011 1.000e+000 2.341e-003 3.509e-006 
1.266e-005 1.322e+006 1.029e+011 1.000e+000 2.360e-003 3.511e-006 
1.268e-005 1.326e+006 1.029e+011 1.000e+000 2.297e-003 3.513e-006 
1.271e-005 1.330e+006 1.029e+011 1.000e+000 2.343e-003 3.515e-006 
1.274e-005 1.333e+006 1.029e+011 1.000e+000 2.193e-003 3.518e-006 
1.277e-005 1.337e+006 1.029e+011 1.000e+000 2.034e-003 3.521e-006 
1.279e-005 1.340e+006 1.029e+011 1.000e+000 2.013e-003 3.523e-006 
1.282e-005 1.344e+006 1.029e+011 1.000e+000 2.150e-003 3.525e-006 
1.285e-005 1.347e+006 1.029e+011 1.000e+000 2.010e-003 3.527e-006 
1.287e-005 1.351e+006 1.029e+011 1.000e+000 2.017e-003 3.529e-006 
1.290e-005 1.354e+006 1.029e+011 1.000e+000 2.019e-003 3.531e-006 
1.293e-005 1.358e+006 1.029e+011 1.000e+000 2.355e-003 3.534e-006 
1.295e-005 1.362e+006 1.029e+011 1.000e+000 2.298e-003 3.536e-006 
1.298e-005 1.365e+006 1.029e+011 1.000e+000 2.226e-003 3.538e-006 
1.301e-005 1.369e+006 1.029e+011 1.000e+000 2.359e-003 3.540e-006 
1.303e-005 1.372e+006 1.029e+011 1.000e+000 2.247e-003 3.542e-006 
1.306e-005 1.376e+006 1.029e+011 1.000e+000 2.296e-003 3.545e-006 
1.309e-005 1.379e+006 1.029e+011 1.000e+000 2.350e-003 3.548e-006 
1.311e-005 1.383e+006 1.029e+011 1.000e+000 2.361e-003 3.551e-006 
1.314e-005 1.386e+006 1.029e+011 1.000e+000 2.037e-003 3.553e-006 
1.317e-005 1.390e+006 1.029e+011 1.000e+000 2.445e-003 3.556e-006 
1.320e-005 1.393e+006 1.029e+011 1.000e+000 2.384e-003 3.558e-006 
1.322e-005 1.397e+006 1.029e+011 1.000e+000 2.330e-003 3.561e-006 
1.325e-005 1.401e+006 1.029e+011 1.000e+000 2.412e-003 3.562e-006 
1.328e-005 1.404e+006 1.029e+011 1.000e+000 2.412e-003 3.564e-006 
1.330e-005 1.408e+006 1.029e+011 1.000e+000 2.332e-003 3.566e-006 
1.333e-005 1.411e+006 1.029e+011 1.000e+000 2.357e-003 3.569e-006 
1.336e-005 1.415e+006 1.029e+011 1.000e+000 2.386e-003 3.572e-006 
1.338e-005 1.418e+006 1.029e+011 1.000e+000 2.462e-003 3.575e-006 
1.341e-005 1.422e+006 1.029e+011 1.000e+000 2.395e-003 3.578e-006 
1.344e-005 1.425e+006 1.029e+011 1.000e+000 2.386e-003 3.580e-006 
1.346e-005 1.429e+006 1.029e+011 1.000e+000 2.304e-003 3.582e-006 
1.349e-005 1.432e+006 1.029e+011 1.000e+000 2.486e-003 3.584e-006 
1.352e-005 1.436e+006 1.029e+011 1.000e+000 2.265e-003 3.586e-006 
1.354e-005 1.440e+006 1.029e+011 1.000e+000 2.153e-003 3.588e-006 
1.357e-005 1.443e+006 1.029e+011 1.000e+000 2.061e-003 3.589e-006 
1.360e-005 1.447e+006 1.029e+011 1.000e+000 2.375e-003 3.591e-006 
1.363e-005 1.450e+006 1.029e+011 1.000e+000 2.377e-003 3.593e-006 
1.365e-005 1.454e+006 1.029e+011 1.000e+000 2.361e-003 3.596e-006 
1.368e-005 1.457e+006 1.029e+011 1.000e+000 2.489e-003 3.598e-006 
1.371e-005 1.461e+006 1.029e+011 1.000e+000 2.339e-003 3.600e-006 
1.373e-005 1.465e+006 1.029e+011 1.000e+000 2.504e-003 3.602e-006 
1.376e-005 1.468e+006 1.029e+011 1.000e+000 2.335e-003 3.604e-006 
1.379e-005 1.472e+006 1.029e+011 1.000e+000 2.359e-003 3.606e-006 
1.381e-005 1.476e+006 1.029e+011 1.000e+000 2.341e-003 3.607e-006 
1.384e-005 1.479e+006 1.029e+011 1.000e+000 2.196e-003 3.609e-006 
1.387e-005 1.483e+006 1.029e+011 1.000e+000 2.331e-003 3.612e-006 
1.389e-005 1.486e+006 1.029e+011 1.000e+000 2.432e-003 3.615e-006 
1.392e-005 1.490e+006 1.029e+011 1.000e+000 2.304e-003 3.616e-006 
1.395e-005 1.493e+006 1.029e+011 1.000e+000 2.635e-003 3.618e-006 
1.397e-005 1.497e+006 1.029e+011 1.000e+000 2.371e-003 3.620e-006 
1.400e-005 1.501e+006 1.029e+011 1.000e+000 2.392e-003 3.621e-006 
1.403e-005 1.504e+006 1.029e+011 1.000e+000 2.439e-003 3.624e-006 
1.406e-005 1.508e+006 1.029e+011 1.000e+000 2.244e-003 3.625e-006 
1.408e-005 1.511e+006 1.029e+011 1.000e+000 2.224e-003 3.628e-006 
1.411e-005 1.515e+006 1.029e+011 1.000e+000 2.326e-003 3.631e-006 
1.414e-005 1.519e+006 1.029e+011 1.000e+000 2.363e-003 3.633e-006 
1.416e-005 1.522e+006 1.029e+011 1.000e+000 2.453e-003 3.634e-006 
1.419e-005 1.526e+006 1.029e+011 1.000e+000 2.515e-003 3.637e-006 
1.422e-005 1.529e+006 1.029e+011 1.000e+000 2.632e-003 3.639e-006 
1.424e-005 1.533e+006 1.029e+011 1.000e+000 2.527e-003 3.641e-006 
1.427e-005 1.536e+006 1.029e+011 1.000e+000 2.471e-003 3.643e-006 
1.430e-005 1.540e+006 1.029e+011 1.000e+000 2.689e-003 3.646e-006 
1.432e-005 1.544e+006 1.029e+011 1.000e+000 2.545e-003 3.648e-006 
1.435e-005 1.547e+006 1.029e+011 1.000e+000 2.623e-003 3.650e-006 
1.438e-005 1.551e+006 1.029e+011 1.000e+000 2.208e-003 3.652e-006 
1.440e-005 1.554e+006 1.029e+011 1.000e+000 2.489e-003 3.654e-006 
1.443e-005 1.558e+006 1.029e+011 1.000e+000 2.403e-003 3.657e-006 
1.446e-005 1.561e+006 1.029e+011 1.000e+000 2.431e-003 3.659e-006 
1.448e-005 1.565e+006 1.030e+011 1.000e+000 2.473e-003 3.662e-006 
1.451e-005 1.568e+006 1.030e+011 1.000e+000 2.487e-003 3.664e-006 
1.454e-005 1.572e+006 1.030e+011 1.000e+000 2.173e-003 3.666e-006 
1.457e-005 1.576e+006 1.030e+011 1.000e+000 2.204e-003 3.668e-006 
1.459e-005 1.579e+006 1.030e+011 1.000e+000 2.332e-003 3.671e-006 
1.462e-005 1.583e+006 1.030e+011 1.000e+000 2.381e-003 3.673e-006 
1.465e-005 1.586e+006 1.030e+011 1.000e+000 2.509e-003 3.675e-006 
1.467e-005 1.590e+006 1.030e+011 1.000e+000 2.321e-003 3.677e-006 
1.470e-005 1.593e+006 1.030e+011 1.000e+000 2.574e-003 3.679e-006 
1.473e-005 1.597e+006 1.030e+011 1.000e+000 2.345e-003 3.681e-006 
1.475e-005 1.601e+006 1.030e+011 1.000e+000 2.567e-003 3.684e-006 
1.478e-005 1.604e+006 1.030e+011 1.000e+000 2.425e-003 3.686e-006 
1.481e-005 1.608e+006 1.030e+011 1.000e+000 2.516e-003 3.688e-006 
1.483e-005 1.611e+006 1.030e+011 1.000e+000 1.924e-003 3.690e-006 
1.486e-005 1.615e+006 1.030e+011 1.000e+000 2.025e-003 3.693e-006 
1.489e-005 1.618e+006 1.030e+011 1.000e+000 2.258e-003 3.695e-006 
1.491e-005 1.622e+006 1.030e+011 1.000e+000 1.679e-003 3.698e-006 
1.494e-005 1.625e+006 1.030e+011 1.000e+000 1.989e-003 3.700e-006 
1.497e-005 1.629e+006 1.030e+011 1.000e+000 1.881e-003 3.703e-006 
1.500e-005 1.632e+006 1.030e+011 1.000e+000 1.865e-003 3.705e-006 
1.502e-005 1.636e+006 1.030e+011 1.000e+000 1.697e-003 3.708e-006 
1.505e-005 1.640e+006 1.030e+011 1.000e+000 1.924e-003 3.709e-006 
1.508e-005 1.643e+006 1.030e+011 1.000e+000 1.768e-003 3.712e-006 
1.510e-005 1.647e+006 1.030e+011 1.000e+000 1.629e-003 3.714e-006 
1.513e-005 1.650e+006 1.030e+011 1.000e+000 1.835e-003 3.717e-006 
1.516e-005 1.654e+006 1.030e+011 1.000e+000 2.070e-003 3.719e-006 
1.518e-005 1.657e+006 1.030e+011 1.000e+000 1.984e-003 3.722e-006 
1.521e-005 1.661e+006 1.030e+011 1.000e+000 2.038e-003 3.724e-006 
1.524e-005 1.664e+006 1.030e+011 1.000e+000 1.705e-003 3.726e-006 
1.526e-005 1.668e+006 1.030e+011 1.000e+000 1.686e-003 3.728e-006 
1.529e-005 1.671e+006 1.030e+011 1.000e+000 2.112e-003 3.731e-006 
1.532e-005 1.675e+006 1.030e+011 1.000e+000 1.941e-003 3.734e-006 
1.534e-005 1.678e+006 1.030e+011 1.000e+000 1.940e-003 3.736e-006 
1.537e-005 1.682e+006 1.030e+011 1.000e+000 2.018e-003 3.738e-006 
1.540e-005 1.686e+006 1.030e+011 1.000e+000 1.796e-003 3.741e-006 
1.543e-005 1.689e+006 1.030e+011 1.000e+000 1.857e-003 3.743e-006 
1.545e-005 1.693e+006 1.030e+011 1.000e+000 1.815e-003 3.745e-006 
1.548e-005 1.696e+006 1.030e+011 1.000e+000 1.796e-003 3.748e-006 
1.551e-005 1.700e+006 1.030e+011 1.000e+000 1.998e-003 3.750e-006 
1.553e-005 1.703e+006 1.030e+011 1.000e+000 1.900e-003 3.753e-006 
1.556e-005 1.707e+006 1.030e+011 1.000e+000 1.869e-003 3.756e-006 
1.559e-005 1.710e+006 1.030e+011 1.000e+000 1.871e-003 3.758e-006 
1.561e-005 1.714e+006 1.030e+011 1.000e+000 1.669e-003 3.760e-006 
1.564e-005 1.717e+006 1.030e+011 1.000e+000 1.711e-003 3.763e-006 
1.567e-005 1.721e+006 1.030e+011 1.000e+000 1.827e-003 3.766e-006 
1.569e-005 1.724e+006 1.030e+011 1.000e+000 1.894e-003 3.768e-006 
1.572e-005 1.728e+006 1.030e+011 1.000e+000 1.754e-003 3.771e-006 
1.575e-005 1.731e+006 1.030e+011 1.000e+000 1.941e-003 3.773e-006 
1.577e-005 1.735e+006 1.030e+011 1.000e+000 2.090e-003 3.776e-006 
1.580e-005 1.738e+006 1.030e+011 1.000e+000 1.599e-003 3.779e-006 
1.583e-005 1.742e+006 1.030e+011 1.000e+000 1.819e-003 3.782e-006 
1.586e-005 1.745e+006 1.030e+011 1.000e+000 1.840e-003 3.783e-006 
1.588e-005 1.749e+006 1.030e+011 1.000e+000 1.359e-003 3.786e-006 
1.591e-005 1.752e+006 1.030e+011 1.000e+000 1.665e-003 3.788e-006 
1.594e-005 1.756e+006 1.030e+011 1.000e+000 1.714e-003 3.791e-006 
1.596e-005 1.760e+006 1.030e+011 1.000e+000 1.864e-003 3.793e-006 
1.599e-005 1.763e+006 1.030e+011 1.000e+000 1.849e-003 3.796e-006 
1.602e-005 1.767e+006 1.030e+011 1.000e+000 1.936e-003 3.798e-006 
1.604e-005 1.770e+006 1.030e+011 1.000e+000 1.782e-003 3.802e-006 
1.607e-005 1.773e+006 1.030e+011 1.000e+000 2.024e-003 3.804e-006 
1.610e-005 1.777e+006 1.030e+011 1.000e+000 1.872e-003 3.806e-006 
1.612e-005 1.780e+006 1.030e+011 1.000e+000 1.911e-003 3.810e-006 
1.615e-005 1.784e+006 1.030e+011 1.000e+000 1.845e-003 3.812e-006 
1.618e-005 1.787e+006 1.030e+011 1.000e+000 1.844e-003 3.815e-006 
1.620e-005 1.791e+006 1.030e+011 1.000e+000 1.790e-003 3.819e-006 
1.623e-005 1.794e+006 1.030e+011 1.000e+000 1.500e-003 3.822e-006 
1.626e-005 1.798e+006 1.030e+011 1.000e+000 1.628e-003 3.825e-006 
1.629e-005 1.801e+006 1.030e+011 1.000e+000 1.458e-003 3.827e-006 
1.631e-005 1.805e+006 1.030e+011 1.000e+000 1.588e-003 3.830e-006 
1.634e-005 1.808e+006 1.030e+011 1.000e+000 1.874e-003 3.833e-006 
1.637e-005 1.812e+006 1.031e+011 1.000e+000 1.631e-003 3.836e-006 
1.639e-005 1.815e+006 1.031e+011 1.000e+000 1.889e-003 3.839e-006 
1.642e-005 1.819e+006 1.031e+011 1.000e+000 1.853e-003 3.841e-006 
1.645e-005 1.822e+006 1.031e+011 1.000e+000 1.767e-003 3.844e-006 
1.647e-005 1.826e+006 1.031e+011 1.000e+000 1.876e-003 3.847e-006 
1.650e-005 1.829e+006 1.031e+011 1.000e+000 2.001e-003 3.851e-006 
1.653e-005 1.832e+006 1.031e+011 1.000e+000 1.569e-003 3.854e-006 
1.655e-005 1.836e+006 1.031e+011 1.000e+000 1.961e-003 3.857e-006 
1.658e-005 1.839e+006 1.031e+011 1.000e+000 1.803e-003 3.860e-006 
1.661e-005 1.843e+006 1.031e+011 1.000e+000 1.568e-003 3.863e-006 
1.663e-005 1.846e+006 1.031e+011 1.000e+000 1.852e-003 3.866e-006 
1.666e-005 1.850e+006 1.031e+011 1.000e+000 2.180e-003 3.869e-006 
1.669e-005 1.853e+006 1.031e+011 1.000e+000 1.810e-003 3.873e-006 
1.672e-005 1.856e+006 1.031e+011 1.000e+000 1.769e-003 3.875e-006 
1.674e-005 1.860e+006 1.031e+011 1.000e+000 2.101e-003 3.879e-006 
1.677e-005 1.863e+006 1.031e+011 1.000e+000 1.832e-003 3.882e-006 
1.680e-005 1.867e+006 1.031e+011 1.000e+000 2.011e-003 3.885e-006 
1.682e-005 1.870e+006 1.031e+011 1.000e+000 2.058e-003 3.889e-006 
1.685e-005 1.873e+006 1.031e+011 1.000e+000 1.633e-003 3.892e-006 
1.688e-005 1.877e+006 1.031e+011 1.000e+000 2.345e-003 3.895e-006 
1.690e-005 1.880e+006 1.031e+011 1.000e+000 2.368e-003 3.898e-006 
1.693e-005 1.884e+006 1.031e+011 1.000e+000 2.324e-003 3.901e-006 
1.696e-005 1.880e+006 1.030e+011 1.000e+000 2.220e-003 3.954e-006 
1.698e-005 1.877e+006 1.029e+011 1.000e+000 3.267e-003 4.005e-006 
1.701e-005 1.872e+006 1.030e+011 1.000e+000 1.046e-002 4.064e-006 
1.704e-005 1.867e+006 1.031e+011 1.000e+000 1.175e-002 4.124e-006 
1.706e-005 1.863e+006 1.031e+011 1.000e+000 1.309e-002 4.178e-006 
1.709e-005 1.861e+006 1.023e+011 1.000e+000 2.419e-003 4.221e-006 
1.712e-005 1.857e+006 1.023e+011 1.000e+000 2.090e-003 4.274e-006 
1.715e-005 1.858e+006 1.023e+011 1.000e+000 2.227e-003 4.296e-006 
1.717e-005 1.860e+006 1.023e+011 1.000e+000 2.056e-003 4.305e-006 
1.720e-005 1.864e+006 1.023e+011 1.000e+000 2.069e-003 4.310e-006 
1.723e-005 1.867e+006 1.023e+011 1.000e+000 2.205e-003 4.312e-006 
1.725e-005 1.871e+006 1.023e+011 1.000e+000 1.955e-003 4.315e-006 
1.728e-005 1.874e+006 1.023e+011 1.000e+000 1.992e-003 4.317e-006 
1.731e-005 1.878e+006 1.023e+011 1.000e+000 2.216e-003 4.320e-006 
1.733e-005 1.881e+006 1.023e+011 1.000e+000 2.141e-003 4.322e-006 
1.736e-005 1.885e+006 1.023e+011 1.000e+000 2.119e-003 4.325e-006 
1.739e-005 1.888e+006 1.023e+011 1.000e+000 2.490e-003 4.327e-006 
1.741e-005 1.892e+006 1.023e+011 1.000e+000 2.281e-003 4.330e-006 
1.744e-005 1.895e+006 1.023e+011 1.000e+000 2.071e-003 4.332e-006 
1.747e-005 1.899e+006 1.023e+011 1.000e+000 2.297e-003 4.335e-006 
1.749e-005 1.902e+006 1.023e+011 1.000e+000 2.340e-003 4.338e-006 
1.752e-005 1.906e+006 1.023e+011 1.000e+000 2.324e-003 4.341e-006 
1.755e-005 1.909e+006 1.023e+011 1.000e+000 2.308e-003 4.344e-006 
1.758e-005 1.913e+006 1.023e+011 1.000e+000 2.312e-003 4.347e-006 
1.760e-005 1.916e+006 1.023e+011 1.000e+000 2.227e-003 4.350e-006 
1.763e-005 1.920e+006 1.023e+011 1.000e+000 2.357e-003 4.353e-006 
1.766e-005 1.923e+006 1.023e+011 1.000e+000 2.340e-003 4.355e-006 
1.768e-005 1.927e+006 1.023e+011 1.000e+000 2.213e-003 4.358e-006 
1.771e-005 1.930e+006 1.023e+011 1.000e+000 2.337e-003 4.361e-006 
1.774e-005 1.933e+006 1.023e+011 1.000e+000 2.387e-003 4.364e-006 
1.776e-005 1.937e+006 1.023e+011 1.000e+000 2.145e-003 4.367e-006 
1.779e-005 1.940e+006 1.023e+011 1.000e+000 2.221e-003 4.370e-006 
1.782e-005 1.944e+006 1.023e+011 1.000e+000 2.163e-003 4.373e-006 
1.784e-005 1.947e+006 1.023e+011 1.000e+000 1.916e-003 4.377e-006 
1.787e-005 1.951e+006 1.023e+011 1.000e+000 2.281e-003 4.380e-006 
1.790e-005 1.954e+006 1.023e+011 1.000e+000 2.077e-003 4.383e-006 
1.792e-005 1.957e+006 1.023e+011 1.000e+000 2.229e-003 4.386e-006 
1.795e-005 1.961e+006 1.023e+011 1.000e+000 2.079e-003 4.389e-006 
1.798e-005 1.964e+006 1.023e+011 1.000e+000 2.212e-003 4.393e-006 
1.801e-005 1.968e+006 1.023e+011 1.000e+000 2.243e-003 4.396e-006 
1.803e-005 1.971e+006 1.023e+011 1.000e+000 2.237e-003 4.399e-006 
1.806e-005 1.974e+006 1.023e+011 1.000e+000 2.303e-003 4.403e-006 
1.809e-005 1.978e+006 1.023e+011 1.000e+000 2.359e-003 4.406e-006 
1.811e-005 1.981e+006 1.023e+011 1.000e+000 2.215e-003 4.409e-006 
1.814e-005 1.985e+006 1.023e+011 1.000e+000 2.352e-003 4.412e-006 
1.817e-005 1.988e+006 1.023e+011 1.000e+000 2.322e-003 4.416e-006 
1.819e-005 1.991e+006 1.023e+011 1.000e+000 2.607e-003 4.419e-006 
1.822e-005 1.995e+006 1.023e+011 1.000e+000 2.692e-003 4.423e-006 
1.825e-005 1.998e+006 1.023e+011 1.000e+000 2.645e-003 4.427e-006 
1.827e-005 2.001e+006 1.023e+011 1.000e+000 2.310e-003 4.431e-006 
1.830e-005 2.005e+006 1.023e+011 1.000e+000 2.194e-003 4.435e-006 
1.833e-005 2.008e+006 1.023e+011 1.000e+000 2.058e-003 4.438e-006 
1.835e-005 2.012e+006 1.023e+011 1.000e+000 2.349e-003 4.442e-006 
1.838e-005 2.015e+006 1.023e+011 1.000e+000 2.299e-003 4.445e-006 
1.841e-005 2.018e+006 1.023e+011 1.000e+000 2.270e-003 4.448e-006 
1.844e-005 2.022e+006 1.023e+011 1.000e+000 2.497e-003 4.452e-006 
1.846e-005 2.025e+006 1.023e+011 1.000e+000 2.248e-003 4.456e-006 
1.849e-005 2.028e+006 1.023e+011 1.000e+000 2.359e-003 4.459e-006 
1.852e-005 2.032e+006 1.023e+011 1.000e+000 2.286e-003 4.463e-006 
1.854e-005 2.035e+006 1.023e+011 1.000e+000 2.417e-003 4.467e-006 
1.857e-005 2.038e+006 1.023e+011 1.000e+000 2.262e-003 4.470e-006 
1.860e-005 2.042e+006 1.023e+011 1.000e+000 2.430e-003 4.474e-006 
1.862e-005 2.045e+006 1.023e+011 1.000e+000 2.315e-003 4.477e-006 
1.865e-005 2.049e+006 1.023e+011 1.000e+000 2.253e-003 4.481e-006 
1.868e-005 2.052e+006 1.023e+011 1.000e+000 2.117e-003 4.484e-006 
1.870e-005 2.055e+006 1.024e+011 1.000e+000 2.332e-003 4.487e-006 
1.873e-005 2.059e+006 1.024e+011 1.000e+000 2.382e-003 4.490e-006 
1.876e-005 2.062e+006 1.024e+011 1.000e+000 1.899e-003 4.493e-006 
1.878e-005 2.066e+006 1.024e+011 1.000e+000 2.128e-003 4.495e-006 
1.881e-005 2.069e+006 1.024e+011 1.000e+000 2.208e-003 4.499e-006 
1.884e-005 2.073e+006 1.024e+011 1.000e+000 2.114e-003 4.503e-006 
1.887e-005 2.076e+006 1.024e+011 1.000e+000 2.157e-003 4.506e-006 
1.889e-005 2.079e+006 1.024e+011 1.000e+000 2.324e-003 4.510e-006 
1.892e-005 2.083e+006 1.024e+011 1.000e+000 2.388e-003 4.514e-006 
1.895e-005 2.086e+006 1.024e+011 1.000e+000 1.981e-003 4.518e-006 
1.897e-005 2.089e+006 1.024e+011 1.000e+000 1.720e-003 4.523e-006 
1.900e-005 2.093e+006 1.024e+011 1.000e+000 1.694e-003 4.527e-006 
1.903e-005 2.096e+006 1.024e+011 1.000e+000 1.695e-003 4.531e-006 
1.905e-005 2.099e+006 1.024e+011 1.000e+000 1.934e-003 4.535e-006 
1.908e-005 2.102e+006 1.024e+011 1.000e+000 1.904e-003 4.540e-006 
1.911e-005 2.106e+006 1.024e+011 1.000e+000 1.600e-003 4.544e-006 
1.913e-005 2.109e+006 1.024e+011 1.000e+000 1.712e-003 4.549e-006 
1.916e-005 2.112e+006 1.024e+011 1.000e+000 1.493e-003 4.554e-006 
1.919e-005 2.115e+006 1.024e+011 1.000e+000 1.631e-003 4.560e-006 
1.921e-005 2.118e+006 1.024e+011 1.000e+000 1.526e-003 4.566e-006 
1.924e-005 2.121e+006 1.024e+011 1.000e+000 1.506e-003 4.572e-006 
1.927e-005 2.124e+006 1.024e+011 1.000e+000 1.619e-003 4.578e-006 
1.930e-005 2.127e+006 1.024e+011 1.000e+000 1.602e-003 4.586e-006 
1.932e-005 2.129e+006 1.024e+011 1.000e+000 1.433e-003 4.595e-006 
1.935e-005 2.132e+006 1.024e+011 1.000e+000 1.138e-003 4.603e-006 
1.938e-005 2.134e+006 1.024e+011 1.000e+000 1.178e-003 4.613e-006 
1.940e-005 2.137e+006 1.024e+011 1.000e+000 1.090e-003 4.621e-006 
1.943e-005 2.140e+006 1.025e+011 1.000e+000 9.049e-004 4.630e-006 
1.946e-005 2.143e+006 1.025e+011 1.000e+000 1.003e-003 4.638e-006 
1.948e-005 2.146e+006 1.025e+011 1.000e+000 1.164e-003 4.641e-006 
1.951e-005 2.150e+006 1.025e+011 1.000e+000 1.524e-003 4.641e-006 
1.954e-005 2.154e+006 1.025e+011 1.000e+000 1.730e-003 4.637e-006 
1.956e-005 2.159e+006 1.025e+011 1.000e+000 1.659e-003 4.629e-006 
1.959e-005 2.165e+006 1.025e+011 1.000e+000 1.703e-003 4.617e-006 
1.962e-005 2.173e+006 1.025e+011 1.000e+000 1.470e-003 4.589e-006 
1.964e-005 2.177e+006 1.025e+011 1.000e+000 1.346e-003 4.589e-006 
1.967e-005 2.180e+006 1.025e+011 1.000e+000 1.502e-003 4.595e-006 
1.970e-005 2.183e+006 1.025e+011 1.000e+000 1.081e-003 4.600e-006 
1.973e-005 2.186e+006 1.025e+011 1.000e+000 1.182e-003 4.604e-006 
1.975e-005 2.190e+006 1.025e+011 1.000e+000 1.170e-003 4.608e-006 
1.978e-005 2.193e+006 1.025e+011 1.000e+000 1.450e-003 4.612e-006 
1.981e-005 2.196e+006 1.025e+011 1.000e+000 1.391e-003 4.615e-006 
1.983e-005 2.200e+006 1.025e+011 1.000e+000 1.437e-003 4.619e-006 
1.986e-005 2.203e+006 1.025e+011 1.000e+000 1.426e-003 4.622e-006 
1.989e-005 2.206e+006 1.025e+011 1.000e+000 1.407e-003 4.625e-006 
1.991e-005 2.210e+006 1.025e+011 1.000e+000 1.526e-003 4.629e-006 
1.994e-005 2.213e+006 1.025e+011 1.000e+000 1.672e-003 4.632e-006 
1.997e-005 2.217e+006 1.025e+011 1.000e+000 1.608e-003 4.634e-006 
1.999e-005 2.220e+006 1.025e+011 1.000e+000 1.630e-003 4.637e-006 
2.002e-005 2.224e+006 1.025e+011 1.000e+000 1.607e-003 4.641e-006 
2.005e-005 2.227e+006 1.025e+011 1.000e+000 1.602e-003 4.644e-006 
2.007e-005 2.230e+006 1.025e+011 1.000e+000 1.453e-003 4.648e-006 
2.010e-005 2.234e+006 1.026e+011 1.000e+000 1.648e-003 4.652e-006 
2.013e-005 2.237e+006 1.026e+011 1.000e+000 1.755e-003 4.655e-006 
2.016e-005 2.241e+006 1.026e+011 1.000e+000 1.893e-003 4.657e-006 
2.018e-005 2.244e+006 1.026e+011 1.000e+000 1.898e-003 4.661e-006 
2.021e-005 2.248e+006 1.026e+011 1.000e+000 1.869e-003 4.664e-006 
2.024e-005 2.251e+006 1.026e+011 1.000e+000 1.908e-003 4.667e-006 
2.026e-005 2.254e+006 1.026e+011 1.000e+000 1.617e-003 4.670e-006 
2.029e-005 2.258e+006 1.026e+011 1.000e+000 1.680e-003 4.673e-006 
2.032e-005 2.261e+006 1.026e+011 1.000e+000 1.896e-003 4.676e-006 
2.034e-005 2.265e+006 1.026e+011 1.000e+000 1.851e-003 4.680e-006 
2.037e-005 2.268e+006 1.026e+011 1.000e+000 1.748e-003 4.683e-006 
2.040e-005 2.272e+006 1.026e+011 1.000e+000 1.895e-003 4.686e-006 
2.042e-005 2.275e+006 1.026e+011 1.000e+000 1.796e-003 4.689e-006 
2.045e-005 2.279e+006 1.026e+011 1.000e+000 1.803e-003 4.692e-006 
2.048e-005 2.282e+006 1.026e+011 1.000e+000 1.738e-003 4.694e-006 
2.050e-005 2.285e+006 1.026e+011 1.000e+000 1.718e-003 4.697e-006 
2.053e-005 2.289e+006 1.026e+011 1.000e+000 1.697e-003 4.699e-006 
2.056e-005 2.292e+006 1.026e+011 1.000e+000 1.617e-003 4.702e-006 
2.059e-005 2.296e+006 1.026e+011 1.000e+000 1.649e-003 4.706e-006 
2.061e-005 2.299e+006 1.026e+011 1.000e+000 1.660e-003 4.710e-006 
2.064e-005 2.302e+006 1.026e+011 1.000e+000 1.515e-003 4.715e-006 
2.067e-005 2.306e+006 1.026e+011 1.000e+000 1.592e-003 4.717e-006 
2.069e-005 2.309e+006 1.026e+011 1.000e+000 1.699e-003 4.720e-006 
2.072e-005 2.313e+006 1.026e+011 1.000e+000 1.486e-003 4.723e-006 
2.075e-005 2.316e+006 1.026e+011 1.000e+000 1.642e-003 4.726e-006 
2.077e-005 2.320e+006 1.026e+011 1.000e+000 1.607e-003 4.729e-006 
2.080e-005 2.323e+006 1.026e+011 1.000e+000 1.671e-003 4.732e-006 
2.083e-005 2.327e+006 1.026e+011 1.000e+000 1.542e-003 4.736e-006 
2.085e-005 2.330e+006 1.026e+011 1.000e+000 1.584e-003 4.739e-006 
2.088e-005 2.333e+006 1.026e+011 1.000e+000 1.192e-003 4.742e-006 
2.091e-005 2.337e+006 1.026e+011 1.000e+000 1.494e-003 4.746e-006 
2.093e-005 2.331e+006 1.025e+011 1.000e+000 1.691e-003 4.815e-006 
2.096e-005 2.322e+006 1.024e+011 1.000e+000 1.562e-003 4.900e-006 
2.099e-005 2.315e+006 1.024e+011 1.000e+000 1.892e-003 4.979e-006 
2.102e-005 2.308e+006 1.024e+011 1.000e+000 1.800e-003 5.050e-006 
2.104e-005 2.304e+006 1.024e+011 1.000e+000 1.722e-003 5.107e-006 
2.107e-005 2.301e+006 1.024e+011 1.000e+000 1.676e-003 5.152e-006 
2.110e-005 2.300e+006 1.025e+011 1.000e+000 1.507e-003 5.189e-006 
2.112e-005 2.300e+006 1.025e+011 1.000e+000 1.513e-003 5.218e-006 
2.115e-005 2.300e+006 1.025e+011 1.000e+000 1.674e-003 5.242e-006 
2.118e-005 2.301e+006 1.025e+011 1.000e+000 1.621e-003 5.261e-006 
2.120e-005 2.303e+006 1.025e+011 1.000e+000 1.666e-003 5.277e-006 
2.123e-005 2.305e+006 1.025e+011 1.000e+000 1.790e-003 5.290e-006 
2.126e-005 2.307e+006 1.025e+011 1.000e+000 1.785e-003 5.301e-006 
2.128e-005 2.310e+006 1.025e+011 1.000e+000 1.817e-003 5.310e-006 
2.131e-005 2.312e+006 1.025e+011 1.000e+000 1.333e-003 5.318e-006 
2.134e-005 2.315e+006 1.025e+011 1.000e+000 1.351e-003 5.325e-006 
2.136e-005 2.318e+006 1.025e+011 1.000e+000 1.396e-003 5.331e-006 
2.139e-005 2.321e+006 1.025e+011 1.000e+000 1.338e-003 5.336e-006 
2.142e-005 2.324e+006 1.025e+011 1.000e+000 1.418e-003 5.341e-006 
2.145e-005 2.328e+006 1.025e+011 1.000e+000 1.466e-003 5.346e-006 
2.147e-005 2.331e+006 1.025e+011 1.000e+000 1.362e-003 5.351e-006 
2.150e-005 2.334e+006 1.025e+011 1.000e+000 1.339e-003 5.355e-006 
2.153e-005 2.337e+006 1.025e+011 1.000e+000 1.309e-003 5.359e-006 
2.155e-005 2.341e+006 1.025e+011 1.000e+000 1.326e-003 5.363e-006 
2.158e-005 2.344e+006 1.025e+011 1.000e+000 1.286e-003 5.367e-006 
2.161e-005 2.348e+006 1.025e+011 1.000e+000 1.416e-003 5.370e-006 
2.163e-005 2.351e+006 1.025e+011 1.000e+000 1.433e-003 5.373e-006 
2.166e-005 2.354e+006 1.025e+011 1.000e+000 1.459e-003 5.377e-006 
2.169e-005 2.358e+006 1.025e+011 1.000e+000 1.473e-003 5.381e-006 
2.171e-005 2.361e+006 1.025e+011 1.000e+000 1.546e-003 5.384e-006 
2.174e-005 2.364e+006 1.025e+011 1.000e+000 1.544e-003 5.387e-006 
2.177e-005 2.368e+006 1.025e+011 1.000e+000 1.382e-003 5.391e-006 
2.179e-005 2.371e+006 1.025e+011 1.000e+000 1.555e-003 5.394e-006 
2.182e-005 2.375e+006 1.026e+011 1.000e+000 1.530e-003 5.397e-006 
2.185e-005 2.378e+006 1.026e+011 1.000e+000 1.515e-003 5.401e-006 
2.188e-005 2.381e+006 1.026e+011 1.000e+000 1.456e-003 5.404e-006 
2.190e-005 2.385e+006 1.026e+011 1.000e+000 1.531e-003 5.407e-006 
2.193e-005 2.388e+006 1.026e+011 1.000e+000 1.573e-003 5.410e-006 
2.196e-005 2.392e+006 1.026e+011 1.000e+000 1.414e-003 5.413e-006 
2.198e-005 2.395e+006 1.026e+011 1.000e+000 1.581e-003 5.416e-006 
2.201e-005 2.399e+006 1.026e+011 1.000e+000 1.632e-003 5.419e-006 
2.204e-005 2.402e+006 1.026e+011 1.000e+000 1.592e-003 5.422e-006 
2.206e-005 2.405e+006 1.026e+011 1.000e+000 1.568e-003 5.426e-006 
2.209e-005 2.409e+006 1.026e+011 1.000e+000 1.582e-003 5.430e-006 
2.212e-005 2.412e+006 1.026e+011 1.000e+000 1.557e-003 5.433e-006 
2.214e-005 2.416e+006 1.026e+011 1.000e+000 1.390e-003 5.437e-006 
2.217e-005 2.419e+006 1.026e+011 1.000e+000 1.500e-003 5.440e-006 
2.220e-005 2.422e+006 1.026e+011 1.000e+000 1.559e-003 5.443e-006 
2.222e-005 2.426e+006 1.026e+011 1.000e+000 1.669e-003 5.446e-006 
2.225e-005 2.429e+006 1.026e+011 1.000e+000 1.592e-003 5.449e-006 
2.228e-005 2.433e+006 1.026e+011 1.000e+000 1.515e-003 5.452e-006 
2.231e-005 2.436e+006 1.026e+011 1.000e+000 1.526e-003 5.455e-006 
2.233e-005 2.440e+006 1.026e+011 1.000e+000 1.697e-003 5.458e-006 
2.236e-005 2.443e+006 1.026e+011 1.000e+000 1.570e-003 5.461e-006 
2.239e-005 2.447e+006 1.026e+011 1.000e+000 1.725e-003 5.464e-006 
2.241e-005 2.450e+006 1.026e+011 1.000e+000 1.723e-003 5.467e-006 
2.244e-005 2.453e+006 1.026e+011 1.000e+000 1.520e-003 5.470e-006 
2.247e-005 2.457e+006 1.026e+011 1.000e+000 1.664e-003 5.473e-006 
2.249e-005 2.460e+006 1.026e+011 1.000e+000 1.938e-003 5.476e-006 
2.252e-005 2.464e+006 1.026e+011 1.000e+000 1.921e-003 5.479e-006 
2.255e-005 2.467e+006 1.026e+011 1.000e+000 1.806e-003 5.482e-006 
2.257e-005 2.471e+006 1.026e+011 1.000e+000 1.724e-003 5.486e-006 
2.260e-005 2.474e+006 1.026e+011 1.000e+000 1.812e-003 5.490e-006 
2.263e-005 2.477e+006 1.026e+011 1.000e+000 1.805e-003 5.493e-006 
2.265e-005 2.481e+006 1.026e+011 1.000e+000 1.743e-003 5.497e-006 
2.268e-005 2.484e+006 1.026e+011 1.000e+000 1.558e-003 5.500e-006 
2.271e-005 2.488e+006 1.026e+011 1.000e+000 1.814e-003 5.503e-006 
2.274e-005 2.491e+006 1.026e+011 1.000e+000 1.937e-003 5.505e-006 
2.276e-005 2.495e+006 1.026e+011 1.000e+000 1.605e-003 5.509e-006 
2.279e-005 2.498e+006 1.026e+011 1.000e+000 1.574e-003 5.512e-006 
2.282e-005 2.501e+006 1.026e+011 1.000e+000 1.660e-003 5.516e-006 
2.284e-005 2.505e+006 1.026e+011 1.000e+000 1.559e-003 5.519e-006 
2.287e-005 2.508e+006 1.026e+011 1.000e+000 1.584e-003 5.523e-006 
2.290e-005 2.511e+006 1.026e+011 1.000e+000 1.644e-003 5.527e-006 
2.292e-005 2.499e+006 1.025e+011 1.000e+000 2.170e-003 5.642e-006 
2.295e-005 2.470e+006 1.024e+011 1.000e+000 2.281e-003 5.867e-006 
2.298e-005 2.446e+006 1.023e+011 1.000e+000 2.121e-003 6.061e-006 
2.300e-005 2.425e+006 1.023e+011 1.000e+000 1.977e-003 6.231e-006 
2.303e-005 2.408e+006 1.024e+011 1.000e+000 1.694e-003 6.378e-006 
2.306e-005 2.392e+006 1.024e+011 1.000e+000 1.602e-003 6.512e-006 
2.308e-005 2.378e+006 1.024e+011 1.000e+000 1.406e-003 6.639e-006 
2.311e-005 2.365e+006 1.025e+011 1.000e+000 1.231e-003 6.754e-006 
2.314e-005 2.354e+006 1.025e+011 1.000e+000 1.982e-003 6.854e-006 
2.317e-005 2.345e+006 1.026e+011 1.000e+000 2.129e-003 6.945e-006 
2.319e-005 2.337e+006 1.026e+011 1.000e+000 1.960e-003 7.029e-006 
2.322e-005 2.330e+006 1.027e+011 1.000e+000 2.253e-003 7.105e-006 
2.325e-005 2.324e+006 1.027e+011 1.000e+000 2.280e-003 7.174e-006 
2.327e-005 2.319e+006 1.027e+011 1.000e+000 2.304e-003 7.236e-006 
2.330e-005 2.314e+006 1.028e+011 1.000e+000 2.305e-003 7.292e-006 
2.333e-005 2.311e+006 1.028e+011 1.000e+000 2.436e-003 7.345e-006 
2.335e-005 2.306e+006 1.029e+011 1.000e+000 4.294e-003 7.406e-006 
2.338e-005 2.302e+006 1.022e+011 1.000e+000 3.981e-003 7.460e-006 
2.341e-005 2.302e+006 1.021e+011 1.000e+000 4.387e-003 7.483e-006 
2.343e-005 2.299e+006 1.020e+011 1.000e+000 3.052e-003 7.534e-006 
2.346e-005 2.293e+006 1.020e+011 1.000e+000 3.688e-003 7.603e-006 
2.349e-005 2.274e+006 1.018e+011 1.000e+000 2.283e-003 7.756e-006 
2.351e-005 2.247e+006 1.017e+011 1.000e+000 2.119e-003 7.974e-006 
2.354e-005 2.228e+006 1.017e+011 1.000e+000 1.702e-003 8.134e-006 
2.357e-005 2.213e+006 1.015e+011 1.000e+000 1.785e-003 8.262e-006 
2.360e-005 2.203e+006 1.015e+011 1.000e+000 2.228e-003 8.357e-006 
2.362e-005 2.197e+006 1.015e+011 1.000e+000 1.807e-003 8.425e-006 
2.365e-005 2.194e+006 1.015e+011 1.000e+000 1.551e-003 8.476e-006 
2.368e-005 2.192e+006 1.015e+011 1.000e+000 1.445e-003 8.515e-006 
2.370e-005 2.192e+006 1.016e+011 1.000e+000 1.569e-003 8.545e-006 
2.373e-005 2.192e+006 1.016e+011 1.000e+000 1.529e-003 8.569e-006 
2.376e-005 2.193e+006 1.016e+011 1.000e+000 1.509e-003 8.589e-006 
2.378e-005 2.194e+006 1.016e+011 1.000e+000 1.379e-003 8.608e-006 
2.381e-005 2.195e+006 1.016e+011 1.000e+000 1.303e-003 8.628e-006 
2.384e-005 2.197e+006 1.016e+011 1.000e+000 1.600e-003 8.644e-006 
2.386e-005 2.196e+006 1.016e+011 1.000e+000 1.700e-003 8.676e-006 
2.389e-005 2.197e+006 1.016e+011 1.000e+000 1.719e-003 8.695e-006 
2.392e-005 2.199e+006 1.016e+011 1.000e+000 1.580e-003 8.708e-006 
2.394e-005 2.202e+006 1.016e+011 1.000e+000 1.555e-003 8.716e-006 
2.397e-005 2.205e+006 1.016e+011 1.000e+000 1.587e-003 8.722e-006 
2.400e-005 2.208e+006 1.016e+011 1.000e+000 1.877e-003 8.727e-006 
2.403e-005 2.211e+006 1.016e+011 1.000e+000 1.657e-003 8.731e-006 
2.405e-005 2.215e+006 1.016e+011 1.000e+000 1.795e-003 8.734e-006 
2.408e-005 2.218e+006 1.016e+011 1.000e+000 1.836e-003 8.736e-006 
2.411e-005 2.222e+006 1.016e+011 1.000e+000 1.837e-003 8.739e-006 
2.413e-005 2.225e+006 1.016e+011 1.000e+000 2.071e-003 8.742e-006 
2.416e-005 2.229e+006 1.016e+011 1.000e+000 1.855e-003 8.746e-006 
2.419e-005 2.232e+006 1.016e+011 1.000e+000 1.783e-003 8.750e-006 
2.421e-005 2.235e+006 1.016e+011 1.000e+000 1.691e-003 8.753e-006 
2.424e-005 2.239e+006 1.016e+011 1.000e+000 1.611e-003 8.755e-006 
2.427e-005 2.242e+006 1.016e+011 1.000e+000 1.703e-003 8.757e-006 
2.429e-005 2.246e+006 1.016e+011 1.000e+000 1.791e-003 8.759e-006 
2.432e-005 2.250e+006 1.016e+011 1.000e+000 1.840e-003 8.762e-006 
2.435e-005 2.253e+006 1.016e+011 1.000e+000 1.930e-003 8.764e-006 
2.437e-005 2.257e+006 1.016e+011 1.000e+000 2.077e-003 8.767e-006 
2.440e-005 2.260e+006 1.016e+011 1.000e+000 1.673e-003 8.769e-006 
2.443e-005 2.264e+006 1.016e+011 1.000e+000 1.992e-003 8.771e-006 
2.446e-005 2.267e+006 1.017e+011 1.000e+000 2.028e-003 8.774e-006 
2.448e-005 2.271e+006 1.017e+011 1.000e+000 1.932e-003 8.777e-006 
2.451e-005 2.274e+006 1.017e+011 1.000e+000 2.175e-003 8.779e-006 
2.454e-005 2.278e+006 1.017e+011 1.000e+000 1.980e-003 8.782e-006 
2.456e-005 2.281e+006 1.017e+011 1.000e+000 2.081e-003 8.785e-006 
2.459e-005 2.285e+006 1.017e+011 1.000e+000 2.121e-003 8.788e-006 
2.462e-005 2.288e+006 1.017e+011 1.000e+000 1.861e-003 8.791e-006 
2.464e-005 2.292e+006 1.017e+011 1.000e+000 1.893e-003 8.794e-006 
2.467e-005 2.295e+006 1.017e+011 1.000e+000 1.913e-003 8.796e-006 
2.470e-005 2.299e+006 1.017e+011 1.000e+000 1.850e-003 8.799e-006 
2.472e-005 2.302e+006 1.017e+011 1.000e+000 1.776e-003 8.802e-006 
2.475e-005 2.306e+006 1.017e+011 1.000e+000 2.084e-003 8.804e-006 
2.478e-005 2.309e+006 1.017e+011 1.000e+000 1.980e-003 8.807e-006 
2.480e-005 2.312e+006 1.017e+011 1.000e+000 2.014e-003 8.810e-006 
2.483e-005 2.316e+006 1.017e+011 1.000e+000 1.827e-003 8.813e-006 
2.486e-005 2.319e+006 1.017e+011 1.000e+000 1.969e-003 8.816e-006 
2.489e-005 2.323e+006 1.017e+011 1.000e+000 2.135e-003 8.819e-006 
2.491e-005 2.326e+006 1.017e+011 1.000e+000 1.937e-003 8.822e-006 
2.494e-005 2.330e+006 1.017e+011 1.000e+000 2.004e-003 8.824e-006 
2.497e-005 2.333e+006 1.017e+011 1.000e+000 1.927e-003 8.827e-006 
2.499e-005 2.337e+006 1.017e+011 1.000e+000 2.201e-003 8.830e-006 
2.502e-005 2.340e+006 1.017e+011 1.000e+000 2.156e-003 8.832e-006 
2.505e-005 2.344e+006 1.017e+011 1.000e+000 2.074e-003 8.834e-006 
2.507e-005 2.347e+006 1.017e+011 1.000e+000 2.143e-003 8.837e-006 
2.510e-005 2.351e+006 1.017e+011 1.000e+000 1.578e-003 8.840e-006 
2.513e-005 2.354e+006 1.017e+011 1.000e+000 1.877e-003 8.842e-006 
2.515e-005 2.358e+006 1.017e+011 1.000e+000 1.861e-003 8.845e-006 
2.518e-005 2.361e+006 1.017e+011 1.000e+000 1.788e-003 8.848e-006 
2.521e-005 2.365e+006 1.017e+011 1.000e+000 1.840e-003 8.850e-006 
2.523e-005 2.368e+006 1.017e+011 1.000e+000 2.045e-003 8.853e-006 
2.526e-005 2.372e+006 1.017e+011 1.000e+000 1.848e-003 8.856e-006 
2.529e-005 2.375e+006 1.017e+011 1.000e+000 1.801e-003 8.859e-006 
2.532e-005 2.379e+006 1.017e+011 1.000e+000 2.185e-003 8.862e-006 
2.534e-005 2.382e+006 1.017e+011 1.000e+000 2.011e-003 8.864e-006 
2.537e-005 2.386e+006 1.017e+011 1.000e+000 1.726e-003 8.867e-006 
2.540e-005 2.389e+006 1.017e+011 1.000e+000 1.651e-003 8.869e-006 
2.542e-005 2.393e+006 1.017e+011 1.000e+000 2.057e-003 8.872e-006 
2.545e-005 2.396e+006 1.017e+011 1.000e+000 1.864e-003 8.875e-006 
2.548e-005 2.400e+006 1.017e+011 1.000e+000 1.790e-003 8.877e-006 
2.550e-005 2.403e+006 1.017e+011 1.000e+000 2.069e-003 8.880e-006 
2.553e-005 2.407e+006 1.017e+011 1.000e+000 2.032e-003 8.882e-006 
2.556e-005 2.410e+006 1.017e+011 1.000e+000 1.936e-003 8.885e-006 
2.558e-005 2.414e+006 1.017e+011 1.000e+000 2.217e-003 8.888e-006 
2.561e-005 2.417e+006 1.017e+011 1.000e+000 2.046e-003 8.890e-006 
2.564e-005 2.421e+006 1.017e+011 1.000e+000 2.004e-003 8.893e-006 
2.566e-005 2.424e+006 1.017e+011 1.000e+000 2.021e-003 8.896e-006 
2.569e-005 2.428e+006 1.017e+011 1.000e+000 1.934e-003 8.899e-006 
2.572e-005 2.431e+006 1.017e+011 1.000e+000 1.673e-003 8.901e-006 
2.575e-005 2.435e+006 1.017e+011 1.000e+000 1.907e-003 8.904e-006 
2.577e-005 2.438e+006 1.017e+011 1.000e+000 2.054e-003 8.907e-006 
2.580e-005 2.442e+006 1.017e+011 1.000e+000 1.953e-003 8.910e-006 
2.583e-005 2.445e+006 1.017e+011 1.000e+000 2.179e-003 8.911e-006 
2.585e-005 2.449e+006 1.017e+011 1.000e+000 2.325e-003 8.914e-006 
2.588e-005 2.452e+006 1.017e+011 1.000e+000 2.163e-003 8.917e-006 
2.591e-005 2.456e+006 1.017e+011 1.000e+000 2.233e-003 8.920e-006 
2.593e-005 2.459e+006 1.017e+011 1.000e+000 2.136e-003 8.923e-006 
2.596e-005 2.463e+006 1.017e+011 1.000e+000 2.145e-003 8.926e-006 
2.599e-005 2.466e+006 1.017e+011 1.000e+000 2.119e-003 8.929e-006 
2.601e-005 2.470e+006 1.017e+011 1.000e+000 2.059e-003 8.932e-006 
2.604e-005 2.473e+006 1.017e+011 1.000e+000 2.212e-003 8.935e-006 
2.607e-005 2.477e+006 1.017e+011 1.000e+000 2.342e-003 8.938e-006 
2.609e-005 2.480e+006 1.017e+011 1.000e+000 2.264e-003 8.941e-006 
2.612e-005 2.484e+006 1.017e+011 1.000e+000 1.890e-003 8.943e-006 
2.615e-005 2.487e+006 1.017e+011 1.000e+000 2.134e-003 8.944e-006 
2.618e-005 2.491e+006 1.017e+011 1.000e+000 1.941e-003 8.946e-006 
2.620e-005 2.495e+006 1.017e+011 1.000e+000 1.594e-003 8.948e-006 
2.623e-005 2.498e+006 1.017e+011 1.000e+000 2.122e-003 8.951e-006 
2.626e-005 2.502e+006 1.017e+011 1.000e+000 2.106e-003 8.954e-006 
2.628e-005 2.505e+006 1.017e+011 1.000e+000 1.964e-003 8.957e-006 
2.631e-005 2.508e+006 1.017e+011 1.000e+000 2.107e-003 8.960e-006 
2.634e-005 2.512e+006 1.017e+011 1.000e+000 1.883e-003 8.963e-006 
2.636e-005 2.515e+006 1.017e+011 1.000e+000 2.237e-003 8.965e-006 
2.639e-005 2.519e+006 1.017e+011 1.000e+000 2.421e-003 8.968e-006 
2.642e-005 2.522e+006 1.017e+011 1.000e+000 2.789e-003 8.971e-006 
2.644e-005 2.526e+006 1.017e+011 1.000e+000 2.132e-003 8.975e-006 
2.647e-005 2.529e+006 1.017e+011 1.000e+000 2.025e-003 8.978e-006 
2.650e-005 2.532e+006 1.017e+011 1.000e+000 1.895e-003 8.982e-006 
2.652e-005 2.536e+006 1.017e+011 1.000e+000 2.014e-003 8.985e-006 
2.655e-005 2.539e+006 1.017e+011 1.000e+000 2.166e-003 8.988e-006 
2.658e-005 2.543e+006 1.017e+011 1.000e+000 2.054e-003 8.992e-006 
2.661e-005 2.546e+006 1.017e+011 1.000e+000 2.004e-003 8.995e-006 
2.663e-005 2.550e+006 1.017e+011 1.000e+000 2.563e-003 8.998e-006 
2.666e-005 2.553e+006 1.017e+011 1.000e+000 2.519e-003 9.001e-006 
2.669e-005 2.556e+006 1.017e+011 1.000e+000 2.313e-003 9.004e-006 
2.671e-005 2.560e+006 1.017e+011 1.000e+000 2.538e-003 9.007e-006 
2.674e-005 2.563e+006 1.017e+011 1.000e+000 2.249e-003 9.011e-006 
2.677e-005 2.567e+006 1.017e+011 1.000e+000 2.398e-003 9.013e-006 
2.679e-005 2.570e+006 1.017e+011 1.000e+000 2.562e-003 9.017e-006 
2.682e-005 2.574e+006 1.017e+011 1.000e+000 2.755e-003 9.019e-006 
2.685e-005 2.577e+006 1.017e+011 1.000e+000 2.673e-003 9.023e-006 
2.687e-005 2.580e+006 1.017e+011 1.000e+000 2.681e-003 9.026e-006 
2.690e-005 2.584e+006 1.017e+011 1.000e+000 2.033e-003 9.029e-006 
2.693e-005 2.587e+006 1.017e+011 1.000e+000 1.699e-003 9.032e-006 
2.695e-005 2.591e+006 1.017e+011 1.000e+000 1.955e-003 9.035e-006 
2.698e-005 2.594e+006 1.017e+011 1.000e+000 1.684e-003 9.038e-006 
2.701e-005 2.598e+006 1.017e+011 1.000e+000 1.916e-003 9.041e-006 
2.704e-005 2.601e+006 1.017e+011 1.000e+000 2.309e-003 9.043e-006 
2.706e-005 2.605e+006 1.017e+011 1.000e+000 2.557e-003 9.046e-006 
2.709e-005 2.608e+006 1.017e+011 1.000e+000 2.523e-003 9.049e-006 
2.712e-005 2.612e+006 1.017e+011 1.000e+000 2.306e-003 9.052e-006 
2.714e-005 2.615e+006 1.017e+011 1.000e+000 2.372e-003 9.055e-006 
2.717e-005 2.619e+006 1.017e+011 1.000e+000 2.315e-003 9.058e-006 
2.720e-005 2.622e+006 1.017e+011 1.000e+000 2.569e-003 9.061e-006 
2.722e-005 2.625e+006 1.017e+011 1.000e+000 2.329e-003 9.064e-006 
2.725e-005 2.629e+006 1.017e+011 1.000e+000 2.500e-003 9.068e-006 
2.728e-005 2.632e+006 1.017e+011 1.000e+000 1.860e-003 9.071e-006 
2.730e-005 2.636e+006 1.017e+011 1.000e+000 1.874e-003 9.073e-006 
2.733e-005 2.639e+006 1.017e+011 1.000e+000 1.600e-003 9.076e-006 
2.736e-005 2.643e+006 1.017e+011 1.000e+000 2.164e-003 9.079e-006 
2.738e-005 2.646e+006 1.017e+011 1.000e+000 1.793e-003 9.082e-006 
2.741e-005 2.650e+006 1.017e+011 1.000e+000 2.076e-003 9.085e-006 
2.744e-005 2.653e+006 1.018e+011 1.000e+000 1.977e-003 9.087e-006 
2.747e-005 2.657e+006 1.018e+011 1.000e+000 2.108e-003 9.090e-006 
2.749e-005 2.660e+006 1.018e+011 1.000e+000 2.556e-003 9.093e-006 
2.752e-005 2.664e+006 1.018e+011 1.000e+000 2.526e-003 9.096e-006 
2.755e-005 2.667e+006 1.018e+011 1.000e+000 2.583e-003 9.099e-006 
2.757e-005 2.670e+006 1.018e+011 1.000e+000 2.377e-003 9.102e-006 
2.760e-005 2.674e+006 1.018e+011 1.000e+000 2.324e-003 9.106e-006 
2.763e-005 2.677e+006 1.018e+011 1.000e+000 2.615e-003 9.109e-006 
2.765e-005 2.681e+006 1.018e+011 1.000e+000 2.518e-003 9.112e-006 
2.768e-005 2.684e+006 1.018e+011 1.000e+000 2.555e-003 9.115e-006 
2.771e-005 2.688e+006 1.018e+011 1.000e+000 2.636e-003 9.118e-006 
2.773e-005 2.691e+006 1.018e+011 1.000e+000 2.624e-003 9.121e-006 
2.776e-005 2.694e+006 1.018e+011 1.000e+000 1.273e-003 9.125e-006 
2.779e-005 2.698e+006 1.018e+011 1.000e+000 1.659e-003 9.127e-006 
2.781e-005 2.701e+006 1.018e+011 1.000e+000 1.897e-003 9.130e-006 
2.784e-005 2.705e+006 1.017e+011 1.000e+000 2.166e-003 9.133e-006 
2.787e-005 2.708e+006 1.017e+011 1.000e+000 2.246e-003 9.137e-006 
2.790e-005 2.712e+006 1.017e+011 1.000e+000 2.119e-003 9.141e-006 
2.792e-005 2.715e+006 1.017e+011 1.000e+000 1.858e-003 9.146e-006 
2.795e-005 2.718e+006 1.017e+011 1.000e+000 2.127e-003 9.150e-006 
2.798e-005 2.721e+006 1.017e+011 1.000e+000 2.214e-003 9.153e-006 
2.800e-005 2.725e+006 1.017e+011 1.000e+000 2.177e-003 9.157e-006 
2.803e-005 2.728e+006 1.017e+011 1.000e+000 2.214e-003 9.161e-006 
2.806e-005 2.731e+006 1.017e+011 1.000e+000 2.206e-003 9.165e-006 
2.808e-005 2.735e+006 1.017e+011 1.000e+000 2.159e-003 9.168e-006 
2.811e-005 2.738e+006 1.017e+011 1.000e+000 2.219e-003 9.171e-006 
2.814e-005 2.742e+006 1.017e+011 1.000e+000 2.802e-003 9.174e-006 
2.816e-005 2.745e+006 1.018e+011 1.000e+000 2.580e-003 9.177e-006 
2.819e-005 2.749e+006 1.018e+011 1.000e+000 2.709e-003 9.180e-006 
2.822e-005 2.752e+006 1.018e+011 1.000e+000 2.721e-003 9.183e-006 
2.824e-005 2.755e+006 1.018e+011 1.000e+000 2.812e-003 9.188e-006 
2.827e-005 2.759e+006 1.018e+011 1.000e+000 2.895e-003 9.191e-006 
2.830e-005 2.762e+006 1.018e+011 1.000e+000 2.759e-003 9.195e-006 
2.833e-005 2.765e+006 1.018e+011 1.000e+000 2.839e-003 9.199e-006 
2.835e-005 2.769e+006 1.018e+011 1.000e+000 2.720e-003 9.202e-006 
2.838e-005 2.772e+006 1.018e+011 1.000e+000 2.899e-003 9.206e-006 
2.841e-005 2.775e+006 1.018e+011 1.000e+000 2.807e-003 9.210e-006 
2.843e-005 2.779e+006 1.018e+011 1.000e+000 2.974e-003 9.214e-006 
2.846e-005 2.782e+006 1.018e+011 1.000e+000 2.216e-003 9.219e-006 
2.849e-005 2.785e+006 1.018e+011 1.000e+000 2.405e-003 9.223e-006 
2.851e-005 2.789e+006 1.018e+011 1.000e+000 2.824e-003 9.226e-006 
2.854e-005 2.792e+006 1.018e+011 1.000e+000 2.807e-003 9.229e-006 
2.857e-005 2.795e+006 1.018e+011 1.000e+000 2.906e-003 9.232e-006 
2.859e-005 2.799e+006 1.018e+011 1.000e+000 2.629e-003 9.235e-006 
2.862e-005 2.802e+006 1.018e+011 1.000e+000 2.848e-003 9.239e-006 
2.865e-005 2.806e+006 1.018e+011 1.000e+000 2.630e-003 9.242e-006 
2.867e-005 2.809e+006 1.018e+011 1.000e+000 2.900e-003 9.246e-006 
2.870e-005 2.812e+006 1.018e+011 1.000e+000 2.607e-003 9.249e-006 
2.873e-005 2.816e+006 1.018e+011 1.000e+000 2.652e-003 9.253e-006 
2.875e-005 2.819e+006 1.018e+011 1.000e+000 2.922e-003 9.256e-006 
2.878e-005 2.823e+006 1.018e+011 1.000e+000 2.652e-003 9.260e-006 
2.881e-005 2.826e+006 1.018e+011 1.000e+000 2.829e-003 9.263e-006 
2.884e-005 2.829e+006 1.018e+011 1.000e+000 2.739e-003 9.266e-006 
2.886e-005 2.833e+006 1.018e+011 1.000e+000 2.796e-003 9.270e-006 
2.889e-005 2.836e+006 1.018e+011 1.000e+000 2.806e-003 9.274e-006 
2.892e-005 2.839e+006 1.018e+011 1.000e+000 2.736e-003 9.278e-006 
2.894e-005 2.843e+006 1.018e+011 1.000e+000 2.696e-003 9.281e-006 
2.897e-005 2.846e+006 1.018e+011 1.000e+000 2.588e-003 9.284e-006 
2.900e-005 2.850e+006 1.018e+011 1.000e+000 1.694e-003 9.283e-006 
2.902e-005 2.854e+006 1.018e+011 1.000e+000 1.295e-003 9.282e-006 
2.905e-005 2.858e+006 1.018e+011 1.000e+000 1.615e-003 9.283e-006 
2.908e-005 2.862e+006 1.018e+011 1.000e+000 1.687e-003 9.283e-006 
2.910e-005 2.866e+006 1.018e+011 1.000e+000 1.741e-003 9.284e-006 
2.913e-005 2.869e+006 1.018e+011 1.000e+000 2.312e-003 9.285e-006 
2.916e-005 2.873e+006 1.018e+011 1.000e+000 2.483e-003 9.286e-006 
2.918e-005 2.877e+006 1.018e+011 1.000e+000 2.378e-003 9.288e-006 
2.921e-005 2.880e+006 1.018e+011 1.000e+000 2.384e-003 9.290e-006 
2.924e-005 2.884e+006 1.018e+011 1.000e+000 2.574e-003 9.293e-006 
2.927e-005 2.887e+006 1.018e+011 1.000e+000 2.790e-003 9.295e-006 
2.929e-005 2.891e+006 1.018e+011 1.000e+000 2.773e-003 9.298e-006 
2.932e-005 2.894e+006 1.018e+011 1.000e+000 2.706e-003 9.301e-006 
2.935e-005 2.898e+006 1.018e+011 1.000e+000 2.748e-003 9.304e-006 
2.937e-005 2.901e+006 1.018e+011 1.000e+000 2.792e-003 9.308e-006 
2.940e-005 2.905e+006 1.018e+011 1.000e+000 2.583e-003 9.311e-006 
2.943e-005 2.908e+006 1.018e+011 1.000e+000 2.708e-003 9.314e-006 
2.945e-005 2.911e+006 1.018e+011 1.000e+000 2.028e-003 9.317e-006 
2.948e-005 2.915e+006 1.018e+011 1.000e+000 2.267e-003 9.321e-006 
2.951e-005 2.918e+006 1.018e+011 1.000e+000 2.738e-003 9.325e-006 
2.953e-005 2.921e+006 1.018e+011 1.000e+000 2.744e-003 9.329e-006 
2.956e-005 2.925e+006 1.018e+011 1.000e+000 2.739e-003 9.333e-006 
2.959e-005 2.928e+006 1.018e+011 1.000e+000 2.720e-003 9.338e-006 
2.961e-005 2.931e+006 1.018e+011 1.000e+000 2.564e-003 9.341e-006 
2.964e-005 2.934e+006 1.018e+011 1.000e+000 2.681e-003 9.345e-006 
2.967e-005 2.938e+006 1.018e+011 1.000e+000 2.779e-003 9.350e-006 
2.970e-005 2.941e+006 1.019e+011 1.000e+000 2.744e-003 9.354e-006 
2.972e-005 2.944e+006 1.019e+011 1.000e+000 2.719e-003 9.357e-006 
2.975e-005 2.948e+006 1.019e+011 1.000e+000 2.873e-003 9.362e-006 
2.978e-005 2.951e+006 1.019e+011 1.000e+000 2.781e-003 9.366e-006 
2.980e-005 2.954e+006 1.019e+011 1.000e+000 2.884e-003 9.370e-006 
2.983e-005 2.958e+006 1.019e+011 1.000e+000 2.812e-003 9.374e-006 
2.986e-005 2.961e+006 1.019e+011 1.000e+000 2.847e-003 9.378e-006 
2.988e-005 2.964e+006 1.019e+011 1.000e+000 2.887e-003 9.383e-006 
2.991e-005 2.967e+006 1.019e+011 1.000e+000 2.782e-003 9.388e-006 
2.994e-005 2.970e+006 1.019e+011 1.000e+000 2.669e-003 9.393e-006 
2.996e-005 2.974e+006 1.019e+011 1.000e+000 2.474e-003 9.398e-006 
2.999e-005 2.977e+006 1.019e+011 1.000e+000 1.666e-003 9.404e-006 
3.002e-005 2.980e+006 1.019e+011 1.000e+000 2.556e-003 9.409e-006 
3.004e-005 2.983e+006 1.019e+011 1.000e+000 2.659e-003 9.416e-006 
3.007e-005 2.985e+006 1.019e+011 1.000e+000 2.557e-003 9.422e-006 
3.010e-005 2.988e+006 1.019e+011 1.000e+000 2.584e-003 9.430e-006 
3.013e-005 2.991e+006 1.019e+011 1.000e+000 2.620e-003 9.438e-006 
3.015e-005 2.993e+006 1.019e+011 1.000e+000 2.636e-003 9.449e-006 
3.018e-005 2.994e+006 1.019e+011 1.000e+000 2.373e-003 9.475e-006 
3.021e-005 2.992e+006 1.020e+011 1.000e+000 2.363e-003 9.515e-006 
3.023e-005 2.990e+006 1.020e+011 1.000e+000 2.307e-003 9.551e-006 
3.026e-005 2.989e+006 1.020e+011 1.000e+000 2.379e-003 9.587e-006 
3.029e-005 2.988e+006 1.020e+011 1.000e+000 2.431e-003 9.620e-006 
3.031e-005 2.988e+006 1.021e+011 1.000e+000 2.350e-003 9.649e-006 
3.034e-005 2.988e+006 1.021e+011 1.000e+000 2.276e-003 9.674e-006 
3.037e-005 2.989e+006 1.021e+011 1.000e+000 2.380e-003 9.695e-006 
3.039e-005 2.990e+006 1.021e+011 1.000e+000 2.286e-003 9.712e-006 
3.042e-005 2.992e+006 1.021e+011 1.000e+000 2.370e-003 9.728e-006 
3.045e-005 2.994e+006 1.021e+011 1.000e+000 2.317e-003 9.741e-006 
3.047e-005 2.996e+006 1.021e+011 1.000e+000 2.366e-003 9.753e-006 
3.050e-005 2.998e+006 1.021e+011 1.000e+000 2.239e-003 9.763e-006 
3.053e-005 3.001e+006 1.021e+011 1.000e+000 2.392e-003 9.772e-006 
3.056e-005 3.004e+006 1.021e+011 1.000e+000 2.412e-003 9.781e-006 
3.058e-005 3.006e+006 1.021e+011 1.000e+000 2.399e-003 9.788e-006 
3.061e-005 3.009e+006 1.021e+011 1.000e+000 2.344e-003 9.795e-006 
3.064e-005 3.012e+006 1.021e+011 1.000e+000 2.447e-003 9.801e-006 
3.066e-005 3.016e+006 1.021e+011 1.000e+000 1.986e-003 9.806e-006 
3.069e-005 3.019e+006 1.021e+011 1.000e+000 2.267e-003 9.811e-006 
3.072e-005 3.022e+006 1.021e+011 1.000e+000 2.302e-003 9.815e-006 
3.074e-005 3.025e+006 1.022e+011 1.000e+000 2.510e-003 9.820e-006 
3.077e-005 3.028e+006 1.022e+011 1.000e+000 2.384e-003 9.825e-006 
3.080e-005 3.032e+006 1.022e+011 1.000e+000 2.513e-003 9.830e-006 
3.082e-005 3.035e+006 1.022e+011 1.000e+000 2.328e-003 9.833e-006 
3.085e-005 3.038e+006 1.022e+011 1.000e+000 2.394e-003 9.837e-006 
3.088e-005 3.042e+006 1.022e+011 1.000e+000 2.431e-003 9.841e-006 
3.090e-005 3.045e+006 1.022e+011 1.000e+000 2.644e-003 9.845e-006 
3.093e-005 3.048e+006 1.022e+011 1.000e+000 2.637e-003 9.850e-006 
3.096e-005 3.051e+006 1.022e+011 1.000e+000 2.561e-003 9.855e-006 
3.099e-005 3.054e+006 1.022e+011 1.000e+000 2.386e-003 9.859e-006 
3.101e-005 3.058e+006 1.022e+011 1.000e+000 2.489e-003 9.864e-006 
3.104e-005 3.061e+006 1.022e+011 1.000e+000 2.592e-003 9.869e-006 
3.107e-005 3.064e+006 1.022e+011 1.000e+000 2.364e-003 9.873e-006 
3.109e-005 3.067e+006 1.022e+011 1.000e+000 2.744e-003 9.878e-006 
3.112e-005 3.070e+006 1.022e+011 1.000e+000 2.689e-003 9.883e-006 
3.115e-005 3.074e+006 1.022e+011 1.000e+000 2.597e-003 9.887e-006 
3.117e-005 3.077e+006 1.022e+011 1.000e+000 2.624e-003 9.892e-006 
3.120e-005 3.080e+006 1.022e+011 1.000e+000 2.642e-003 9.896e-006 
3.123e-005 3.083e+006 1.022e+011 1.000e+000 2.486e-003 9.901e-006 
3.125e-005 3.087e+006 1.022e+011 1.000e+000 2.611e-003 9.905e-006 
3.128e-005 3.090e+006 1.022e+011 1.000e+000 2.740e-003 9.910e-006 
3.131e-005 3.093e+006 1.022e+011 1.000e+000 2.717e-003 9.914e-006 
3.133e-005 3.096e+006 1.022e+011 1.000e+000 2.694e-003 9.918e-006 
3.136e-005 3.100e+006 1.022e+011 1.000e+000 2.619e-003 9.922e-006 
3.139e-005 3.103e+006 1.022e+011 1.000e+000 2.453e-003 9.926e-006 
3.142e-005 3.106e+006 1.022e+011 1.000e+000 2.436e-003 9.930e-006 
3.144e-005 3.110e+006 1.022e+011 1.000e+000 2.443e-003 9.935e-006 
3.147e-005 3.113e+006 1.022e+011 1.000e+000 2.778e-003 9.939e-006 
3.150e-005 3.116e+006 1.022e+011 1.000e+000 2.627e-003 9.945e-006 
3.152e-005 3.119e+006 1.022e+011 1.000e+000 2.633e-003 9.950e-006 
3.155e-005 3.122e+006 1.022e+011 1.000e+000 2.518e-003 9.956e-006 
3.158e-005 3.125e+006 1.022e+011 1.000e+000 2.527e-003 9.961e-006 
3.160e-005 3.128e+006 1.022e+011 1.000e+000 2.369e-003 9.966e-006 
3.163e-005 3.132e+006 1.022e+011 1.000e+000 2.424e-003 9.970e-006 
3.166e-005 3.135e+006 1.022e+011 1.000e+000 2.695e-003 9.975e-006 
3.168e-005 3.138e+006 1.022e+011 1.000e+000 2.306e-003 9.979e-006 
3.171e-005 3.142e+006 1.022e+011 1.000e+000 2.433e-003 9.983e-006 
3.174e-005 3.145e+006 1.023e+011 1.000e+000 2.399e-003 9.987e-006 
3.176e-005 3.148e+006 1.023e+011 1.000e+000 2.528e-003 9.991e-006 
3.179e-005 3.151e+006 1.023e+011 1.000e+000 2.421e-003 9.995e-006 
3.182e-005 3.155e+006 1.023e+011 1.000e+000 2.440e-003 1.000e-005 
3.185e-005 3.158e+006 1.023e+011 1.000e+000 2.625e-003 1.000e-005 
3.187e-005 3.161e+006 1.023e+011 1.000e+000 2.431e-003 1.001e-005 
3.190e-005 3.164e+006 1.023e+011 1.000e+000 2.338e-003 1.001e-005 
3.193e-005 3.167e+006 1.023e+011 1.000e+000 2.399e-003 1.002e-005 
3.195e-005 3.171e+006 1.023e+011 1.000e+000 2.336e-003 1.002e-005 
3.198e-005 3.174e+006 1.023e+011 1.000e+000 2.331e-003 1.003e-005 
3.201e-005 3.177e+006 1.023e+011 1.000e+000 2.321e-003 1.003e-005 
3.203e-005 3.180e+006 1.023e+011 1.000e+000 2.310e-003 1.004e-005 
3.206e-005 3.183e+006 1.023e+011 1.000e+000 2.294e-003 1.004e-005 
3.209e-005 3.187e+006 1.023e+011 1.000e+000 2.315e-003 1.005e-005 
3.211e-005 3.190e+006 1.023e+011 1.000e+000 2.352e-003 1.005e-005 
3.214e-005 3.193e+006 1.023e+011 1.000e+000 2.253e-003 1.006e-005 
3.217e-005 3.196e+006 1.023e+011 1.000e+000 2.415e-003 1.006e-005 
3.219e-005 3.199e+006 1.023e+011 1.000e+000 2.260e-003 1.007e-005 
3.222e-005 3.185e+006 1.022e+011 1.000e+000 2.309e-003 1.019e-005 
3.225e-005 3.161e+006 1.021e+011 1.000e+000 2.003e-003 1.039e-005 
3.228e-005 3.144e+006 1.021e+011 1.000e+000 2.094e-003 1.053e-005 
3.230e-005 3.128e+006 1.020e+011 1.000e+000 2.055e-003 1.067e-005 
3.233e-005 3.115e+006 1.020e+011 1.000e+000 2.008e-003 1.079e-005 
3.236e-005 3.102e+006 1.020e+011 1.000e+000 2.083e-003 1.090e-005 
3.238e-005 3.087e+006 1.020e+011 1.000e+000 2.108e-003 1.103e-005 
3.241e-005 3.072e+006 1.021e+011 1.000e+000 1.691e-003 1.116e-005 
3.244e-005 3.058e+006 1.021e+011 1.000e+000 1.415e-003 1.128e-005 
3.246e-005 3.046e+006 1.021e+011 1.000e+000 1.512e-003 1.140e-005 
3.249e-005 3.034e+006 1.022e+011 1.000e+000 1.632e-003 1.151e-005 
3.252e-005 3.023e+006 1.022e+011 1.000e+000 2.998e-003 1.161e-005 
3.254e-005 3.013e+006 1.023e+011 1.000e+000 2.915e-003 1.171e-005 
3.257e-005 3.004e+006 1.023e+011 1.000e+000 2.057e-003 1.179e-005 
3.260e-005 2.995e+006 1.024e+011 1.000e+000 2.383e-003 1.188e-005 
3.262e-005 2.984e+006 1.022e+011 1.000e+000 1.887e-003 1.199e-005 
3.265e-005 2.969e+006 1.022e+011 1.000e+000 1.892e-003 1.212e-005 
3.268e-005 2.960e+006 1.022e+011 1.000e+000 1.629e-003 1.221e-005 
3.271e-005 2.952e+006 1.022e+011 1.000e+000 1.885e-003 1.228e-005 
3.273e-005 2.946e+006 1.022e+011 1.000e+000 1.807e-003 1.236e-005 
3.276e-005 2.939e+006 1.022e+011 1.000e+000 2.010e-003 1.243e-005 
3.279e-005 2.933e+006 1.022e+011 1.000e+000 2.054e-003 1.250e-005 
3.281e-005 2.926e+006 1.023e+011 1.000e+000 1.902e-003 1.258e-005 
3.284e-005 2.918e+006 1.023e+011 1.000e+000 1.830e-003 1.266e-005 
3.287e-005 2.910e+006 1.023e+011 1.000e+000 1.854e-003 1.274e-005 
3.289e-005 2.902e+006 1.024e+011 1.000e+000 1.774e-003 1.282e-005 
3.292e-005 2.893e+006 1.024e+011 1.000e+000 1.826e-003 1.291e-005 
3.295e-005 2.885e+006 1.025e+011 1.000e+000 1.845e-003 1.299e-005 
3.297e-005 2.876e+006 1.025e+011 1.000e+000 1.950e-003 1.308e-005 
3.300e-005 2.867e+006 1.026e+011 1.000e+000 1.968e-003 1.317e-005 
3.303e-005 2.856e+006 1.027e+011 1.000e+000 2.059e-003 1.327e-005 
3.305e-005 2.836e+006 1.027e+011 1.000e+000 2.802e-003 1.344e-005 
3.308e-005 2.819e+006 1.028e+011 1.000e+000 2.813e-003 1.359e-005 
3.311e-005 2.803e+006 1.029e+011 1.000e+000 3.381e-003 1.372e-005 
3.314e-005 2.790e+006 1.029e+011 1.000e+000 3.194e-003 1.384e-005 
3.316e-005 2.769e+006 1.030e+011 1.000e+000 4.077e-003 1.401e-005 
3.319e-005 2.761e+006 1.030e+011 1.000e+000 3.741e-003 1.409e-005 
3.322e-005 2.761e+006 1.030e+011 1.000e+000 2.556e-003 1.412e-005 
3.324e-005 2.762e+006 1.030e+011 1.000e+000 2.790e-003 1.414e-005 
3.327e-005 2.765e+006 1.029e+011 1.000e+000 2.910e-003 1.415e-005 
3.330e-005 2.768e+006 1.029e+011 1.000e+000 2.927e-003 1.415e-005 
3.332e-005 2.771e+006 1.029e+011 1.000e+000 2.681e-003 1.416e-005 
3.335e-005 2.774e+006 1.029e+011 1.000e+000 2.572e-003 1.416e-005 
3.338e-005 2.778e+006 1.029e+011 1.000e+000 2.546e-003 1.416e-005 
3.340e-005 2.781e+006 1.028e+011 1.000e+000 2.946e-003 1.417e-005 
3.343e-005 2.785e+006 1.028e+011 1.000e+000 2.758e-003 1.417e-005 
3.346e-005 2.788e+006 1.028e+011 1.000e+000 2.793e-003 1.417e-005 
3.348e-005 2.791e+006 1.028e+011 1.000e+000 2.808e-003 1.418e-005 
3.351e-005 2.794e+006 1.028e+011 1.000e+000 2.855e-003 1.419e-005 
3.354e-005 2.797e+006 1.028e+011 1.000e+000 3.062e-003 1.419e-005 
3.357e-005 2.801e+006 1.028e+011 1.000e+000 3.206e-003 1.419e-005 
3.359e-005 2.805e+006 1.028e+011 1.000e+000 2.997e-003 1.419e-005 
3.362e-005 2.808e+006 1.028e+011 1.000e+000 3.048e-003 1.420e-005 
3.365e-005 2.812e+006 1.028e+011 1.000e+000 2.859e-003 1.420e-005 
3.367e-005 2.815e+006 1.028e+011 1.000e+000 2.956e-003 1.420e-005 
3.370e-005 2.818e+006 1.028e+011 1.000e+000 3.146e-003 1.421e-005 
3.373e-005 2.822e+006 1.028e+011 1.000e+000 3.002e-003 1.421e-005 
3.375e-005 2.825e+006 1.028e+011 1.000e+000 3.050e-003 1.421e-005 
3.378e-005 2.829e+006 1.028e+011 1.000e+000 2.920e-003 1.422e-005 
3.381e-005 2.832e+006 1.028e+011 1.000e+000 2.976e-003 1.422e-005 
3.383e-005 2.836e+006 1.028e+011 1.000e+000 3.060e-003 1.422e-005 
3.386e-005 2.839e+006 1.028e+011 1.000e+000 3.181e-003 1.423e-005 
3.389e-005 2.842e+006 1.028e+011 1.000e+000 3.249e-003 1.423e-005 
3.391e-005 2.846e+006 1.028e+011 1.000e+000 3.181e-003 1.423e-005 
3.394e-005 2.850e+006 1.028e+011 1.000e+000 3.235e-003 1.423e-005 
3.397e-005 2.853e+006 1.028e+011 1.000e+000 3.188e-003 1.424e-005 
3.400e-005 2.856e+006 1.028e+011 1.000e+000 3.192e-003 1.424e-005 
3.402e-005 2.860e+006 1.028e+011 1.000e+000 3.129e-003 1.424e-005 
3.405e-005 2.863e+006 1.028e+011 1.000e+000 3.282e-003 1.425e-005 
3.408e-005 2.867e+006 1.028e+011 1.000e+000 3.274e-003 1.425e-005 
3.410e-005 2.870e+006 1.028e+011 1.000e+000 3.181e-003 1.425e-005 
3.413e-005 2.874e+006 1.028e+011 1.000e+000 3.105e-003 1.425e-005 
3.416e-005 2.877e+006 1.028e+011 1.000e+000 3.200e-003 1.426e-005 
3.418e-005 2.881e+006 1.028e+011 1.000e+000 3.190e-003 1.426e-005 
3.421e-005 2.884e+006 1.028e+011 1.000e+000 3.540e-003 1.426e-005 
3.424e-005 2.888e+006 1.028e+011 1.000e+000 3.353e-003 1.426e-005 
3.426e-005 2.891e+006 1.028e+011 1.000e+000 3.269e-003 1.427e-005 
3.429e-005 2.895e+006 1.028e+011 1.000e+000 3.315e-003 1.427e-005 
3.432e-005 2.898e+006 1.028e+011 1.000e+000 3.303e-003 1.427e-005 
3.434e-005 2.901e+006 1.028e+011 1.000e+000 3.212e-003 1.428e-005 
3.437e-005 2.905e+006 1.028e+011 1.000e+000 3.193e-003 1.428e-005 
3.440e-005 2.908e+006 1.028e+011 1.000e+000 3.338e-003 1.428e-005 
3.443e-005 2.912e+006 1.028e+011 1.000e+000 3.282e-003 1.428e-005 
3.445e-005 2.915e+006 1.028e+011 1.000e+000 3.360e-003 1.429e-005 
3.448e-005 2.919e+006 1.028e+011 1.000e+000 3.150e-003 1.429e-005 
3.451e-005 2.922e+006 1.028e+011 1.000e+000 3.122e-003 1.429e-005 
3.453e-005 2.926e+006 1.028e+011 1.000e+000 3.128e-003 1.430e-005 
3.456e-005 2.929e+006 1.028e+011 1.000e+000 3.152e-003 1.430e-005 
3.459e-005 2.932e+006 1.028e+011 1.000e+000 3.282e-003 1.430e-005 
3.461e-005 2.936e+006 1.029e+011 1.000e+000 3.203e-003 1.431e-005 
3.464e-005 2.939e+006 1.029e+011 1.000e+000 3.160e-003 1.431e-005 
3.467e-005 2.943e+006 1.029e+011 1.000e+000 2.909e-003 1.431e-005 
3.469e-005 2.946e+006 1.029e+011 1.000e+000 2.957e-003 1.432e-005 
3.472e-005 2.950e+006 1.029e+011 1.000e+000 3.103e-003 1.432e-005 
3.475e-005 2.953e+006 1.029e+011 1.000e+000 3.085e-003 1.432e-005 
3.477e-005 2.957e+006 1.029e+011 1.000e+000 3.094e-003 1.433e-005 
3.480e-005 2.960e+006 1.029e+011 1.000e+000 3.318e-003 1.433e-005 
3.483e-005 2.963e+006 1.029e+011 1.000e+000 3.255e-003 1.433e-005 
3.486e-005 2.967e+006 1.029e+011 1.000e+000 3.079e-003 1.434e-005 
3.488e-005 2.970e+006 1.029e+011 1.000e+000 3.141e-003 1.434e-005 
3.491e-005 2.974e+006 1.029e+011 1.000e+000 3.067e-003 1.434e-005 
3.494e-005 2.977e+006 1.029e+011 1.000e+000 2.849e-003 1.435e-005 
3.496e-005 2.980e+006 1.029e+011 1.000e+000 2.840e-003 1.435e-005 
3.499e-005 2.984e+006 1.029e+011 1.000e+000 2.909e-003 1.435e-005 
3.502e-005 2.987e+006 1.029e+011 1.000e+000 2.828e-003 1.436e-005 
3.504e-005 2.991e+006 1.029e+011 1.000e+000 2.992e-003 1.436e-005 
3.507e-005 2.994e+006 1.029e+011 1.000e+000 3.152e-003 1.436e-005 
3.510e-005 2.997e+006 1.029e+011 1.000e+000 2.880e-003 1.436e-005 
3.512e-005 3.001e+006 1.029e+011 1.000e+000 3.081e-003 1.437e-005 
3.515e-005 3.004e+006 1.029e+011 1.000e+000 3.185e-003 1.437e-005 
3.518e-005 3.008e+006 1.029e+011 1.000e+000 3.147e-003 1.437e-005 
3.520e-005 3.011e+006 1.029e+011 1.000e+000 3.138e-003 1.438e-005 
3.523e-005 3.015e+006 1.029e+011 1.000e+000 3.253e-003 1.438e-005 
3.526e-005 3.018e+006 1.029e+011 1.000e+000 3.266e-003 1.438e-005 
3.529e-005 3.022e+006 1.029e+011 1.000e+000 3.219e-003 1.439e-005 
3.531e-005 3.025e+006 1.029e+011 1.000e+000 2.998e-003 1.439e-005 
3.534e-005 3.028e+006 1.029e+011 1.000e+000 3.093e-003 1.439e-005 
3.537e-005 3.032e+006 1.029e+011 1.000e+000 2.970e-003 1.440e-005 
3.539e-005 3.035e+006 1.029e+011 1.000e+000 2.869e-003 1.440e-005 
3.542e-005 3.039e+006 1.029e+011 1.000e+000 3.210e-003 1.440e-005 
3.545e-005 3.042e+006 1.029e+011 1.000e+000 2.994e-003 1.440e-005 
3.547e-005 3.046e+006 1.029e+011 1.000e+000 3.115e-003 1.441e-005 
3.550e-005 3.049e+006 1.029e+011 1.000e+000 3.185e-003 1.441e-005 
3.553e-005 3.053e+006 1.029e+011 1.000e+000 2.936e-003 1.441e-005 
3.555e-005 3.056e+006 1.029e+011 1.000e+000 3.105e-003 1.441e-005 
3.558e-005 3.060e+006 1.029e+011 1.000e+000 3.085e-003 1.442e-005 
3.561e-005 3.063e+006 1.029e+011 1.000e+000 3.046e-003 1.442e-005 
3.563e-005 3.067e+006 1.029e+011 1.000e+000 3.053e-003 1.442e-005 
3.566e-005 3.070e+006 1.029e+011 1.000e+000 3.231e-003 1.443e-005 
3.569e-005 3.074e+006 1.029e+011 1.000e+000 2.888e-003 1.443e-005 
3.572e-005 3.077e+006 1.029e+011 1.000e+000 2.996e-003 1.443e-005 
3.574e-005 3.081e+006 1.029e+011 1.000e+000 3.298e-003 1.443e-005 
3.577e-005 3.084e+006 1.030e+011 1.000e+000 2.933e-003 1.444e-005 
3.580e-005 3.087e+006 1.030e+011 1.000e+000 3.120e-003 1.444e-005 
3.582e-005 3.091e+006 1.030e+011 1.000e+000 2.980e-003 1.444e-005 
3.585e-005 3.094e+006 1.030e+011 1.000e+000 3.153e-003 1.445e-005 
3.588e-005 3.098e+006 1.030e+011 1.000e+000 3.155e-003 1.445e-005 
3.590e-005 3.101e+006 1.030e+011 1.000e+000 3.036e-003 1.445e-005 
3.593e-005 3.104e+006 1.030e+011 1.000e+000 2.920e-003 1.446e-005 
3.596e-005 3.108e+006 1.030e+011 1.000e+000 2.966e-003 1.446e-005 
3.598e-005 3.111e+006 1.030e+011 1.000e+000 2.890e-003 1.447e-005 
3.601e-005 3.115e+006 1.030e+011 1.000e+000 3.039e-003 1.447e-005 
3.604e-005 3.118e+006 1.030e+011 1.000e+000 2.812e-003 1.447e-005 
3.606e-005 3.121e+006 1.030e+011 1.000e+000 3.122e-003 1.448e-005 
3.609e-005 3.125e+006 1.030e+011 1.000e+000 3.117e-003 1.448e-005 
3.612e-005 3.128e+006 1.030e+011 1.000e+000 3.111e-003 1.448e-005 
3.615e-005 3.131e+006 1.030e+011 1.000e+000 3.026e-003 1.449e-005 
3.617e-005 3.135e+006 1.030e+011 1.000e+000 3.004e-003 1.449e-005 
3.620e-005 3.138e+006 1.030e+011 1.000e+000 3.131e-003 1.449e-005 
3.623e-005 3.142e+006 1.030e+011 1.000e+000 3.086e-003 1.450e-005 
3.625e-005 3.145e+006 1.030e+011 1.000e+000 3.007e-003 1.450e-005 
3.628e-005 3.148e+006 1.030e+011 1.000e+000 2.980e-003 1.450e-005 
3.631e-005 3.152e+006 1.030e+011 1.000e+000 3.033e-003 1.451e-005 
3.633e-005 3.155e+006 1.030e+011 1.000e+000 3.035e-003 1.451e-005 
3.636e-005 3.159e+006 1.030e+011 1.000e+000 3.103e-003 1.451e-005 
3.639e-005 3.162e+006 1.030e+011 1.000e+000 3.115e-003 1.452e-005 
3.641e-005 3.166e+006 1.030e+011 1.000e+000 3.178e-003 1.452e-005 
3.644e-005 3.169e+006 1.030e+011 1.000e+000 3.411e-003 1.452e-005 
3.647e-005 3.173e+006 1.030e+011 1.000e+000 3.259e-003 1.452e-005 
3.649e-005 3.176e+006 1.030e+011 1.000e+000 3.115e-003 1.453e-005 
3.652e-005 3.179e+006 1.030e+011 1.000e+000 2.923e-003 1.453e-005 
3.655e-005 3.183e+006 1.030e+011 1.000e+000 3.173e-003 1.453e-005 
3.658e-005 3.186e+006 1.030e+011 1.000e+000 2.919e-003 1.454e-005 
3.660e-005 3.190e+006 1.030e+011 1.000e+000 3.026e-003 1.454e-005 
3.663e-005 3.193e+006 1.030e+011 1.000e+000 2.831e-003 1.454e-005 
3.666e-005 3.197e+006 1.030e+011 1.000e+000 3.162e-003 1.455e-005 
3.668e-005 3.200e+006 1.030e+011 1.000e+000 3.048e-003 1.455e-005 
3.671e-005 3.203e+006 1.030e+011 1.000e+000 2.846e-003 1.455e-005 
3.674e-005 3.207e+006 1.030e+011 1.000e+000 3.081e-003 1.456e-005 
3.676e-005 3.210e+006 1.031e+011 1.000e+000 3.050e-003 1.456e-005 
3.679e-005 3.214e+006 1.031e+011 1.000e+000 3.055e-003 1.456e-005 
3.682e-005 3.217e+006 1.031e+011 1.000e+000 2.916e-003 1.457e-005 
3.684e-005 3.221e+006 1.031e+011 1.000e+000 3.004e-003 1.457e-005 
3.687e-005 3.224e+006 1.031e+011 1.000e+000 2.905e-003 1.457e-005 
3.690e-005 3.227e+006 1.031e+011 1.000e+000 2.898e-003 1.457e-005 
3.692e-005 3.231e+006 1.031e+011 1.000e+000 2.915e-003 1.458e-005 
3.695e-005 3.234e+006 1.031e+011 1.000e+000 2.881e-003 1.458e-005 
3.698e-005 3.238e+006 1.031e+011 1.000e+000 2.877e-003 1.458e-005 
3.701e-005 3.241e+006 1.031e+011 1.000e+000 2.764e-003 1.459e-005 
3.703e-005 3.245e+006 1.031e+011 1.000e+000 2.993e-003 1.459e-005 
3.706e-005 3.248e+006 1.031e+011 1.000e+000 2.932e-003 1.459e-005 
3.709e-005 3.251e+006 1.031e+011 1.000e+000 3.015e-003 1.460e-005 
3.711e-005 3.255e+006 1.031e+011 1.000e+000 2.765e-003 1.460e-005 
3.714e-005 3.258e+006 1.031e+011 1.000e+000 3.017e-003 1.461e-005 
3.717e-005 3.261e+006 1.031e+011 1.000e+000 2.867e-003 1.461e-005 
3.719e-005 3.265e+006 1.031e+011 1.000e+000 2.831e-003 1.461e-005 
3.722e-005 3.268e+006 1.031e+011 1.000e+000 2.742e-003 1.462e-005 
3.725e-005 3.271e+006 1.031e+011 1.000e+000 2.781e-003 1.462e-005 
3.727e-005 3.275e+006 1.031e+011 1.000e+000 2.803e-003 1.462e-005 
3.730e-005 3.278e+006 1.031e+011 1.000e+000 2.978e-003 1.463e-005 
3.733e-005 3.282e+006 1.031e+011 1.000e+000 2.677e-003 1.463e-005 
3.735e-005 3.285e+006 1.031e+011 1.000e+000 2.992e-003 1.463e-005 
3.738e-005 3.289e+006 1.031e+011 1.000e+000 3.047e-003 1.463e-005 
3.741e-005 3.292e+006 1.031e+011 1.000e+000 2.871e-003 1.464e-005 
3.744e-005 3.296e+006 1.031e+011 1.000e+000 2.906e-003 1.464e-005 
3.746e-005 3.299e+006 1.031e+011 1.000e+000 3.001e-003 1.464e-005 
3.749e-005 3.302e+006 1.031e+011 1.000e+000 2.971e-003 1.465e-005 
3.752e-005 3.306e+006 1.031e+011 1.000e+000 2.844e-003 1.465e-005 
3.754e-005 3.309e+006 1.031e+011 1.000e+000 2.851e-003 1.466e-005 
3.757e-005 3.312e+006 1.031e+011 1.000e+000 2.987e-003 1.466e-005 
3.760e-005 3.316e+006 1.031e+011 1.000e+000 2.894e-003 1.466e-005 
3.762e-005 3.319e+006 1.031e+011 1.000e+000 2.969e-003 1.467e-005 
3.765e-005 3.323e+006 1.031e+011 1.000e+000 2.860e-003 1.467e-005 
3.768e-005 3.326e+006 1.032e+011 1.000e+000 2.889e-003 1.467e-005 
3.770e-005 3.329e+006 1.031e+011 1.000e+000 2.926e-003 1.468e-005 
3.773e-005 3.333e+006 1.032e+011 1.000e+000 2.883e-003 1.468e-005 
3.776e-005 3.336e+006 1.032e+011 1.000e+000 2.927e-003 1.468e-005 
3.778e-005 3.339e+006 1.032e+011 1.000e+000 2.870e-003 1.469e-005 
3.781e-005 3.343e+006 1.032e+011 1.000e+000 2.747e-003 1.469e-005 
3.784e-005 3.346e+006 1.032e+011 1.000e+000 3.102e-003 1.469e-005 
3.787e-005 3.350e+006 1.032e+011 1.000e+000 2.777e-003 1.470e-005 
3.789e-005 3.353e+006 1.032e+011 1.000e+000 2.950e-003 1.470e-005 
3.792e-005 3.356e+006 1.032e+011 1.000e+000 2.526e-003 1.470e-005 
3.795e-005 3.360e+006 1.032e+011 1.000e+000 2.886e-003 1.471e-005 
3.797e-005 3.363e+006 1.032e+011 1.000e+000 2.940e-003 1.471e-005 
3.800e-005 3.367e+006 1.032e+011 1.000e+000 2.800e-003 1.471e-005 
3.803e-005 3.370e+006 1.032e+011 1.000e+000 2.713e-003 1.472e-005 
3.805e-005 3.374e+006 1.032e+011 1.000e+000 2.825e-003 1.472e-005 
3.808e-005 3.377e+006 1.032e+011 1.000e+000 2.937e-003 1.472e-005 
3.811e-005 3.381e+006 1.032e+011 1.000e+000 3.135e-003 1.473e-005 
3.813e-005 3.384e+006 1.032e+011 1.000e+000 2.962e-003 1.473e-005 
3.816e-005 3.387e+006 1.032e+011 1.000e+000 2.950e-003 1.473e-005 
3.819e-005 3.391e+006 1.032e+011 1.000e+000 2.846e-003 1.474e-005 
3.821e-005 3.394e+006 1.032e+011 1.000e+000 2.838e-003 1.474e-005 
3.824e-005 3.397e+006 1.032e+011 1.000e+000 2.754e-003 1.474e-005 
3.827e-005 3.401e+006 1.032e+011 1.000e+000 2.767e-003 1.475e-005 
3.830e-005 3.404e+006 1.032e+011 1.000e+000 3.124e-003 1.475e-005 
3.832e-005 3.407e+006 1.032e+011 1.000e+000 2.722e-003 1.476e-005 
3.835e-005 3.410e+006 1.032e+011 1.000e+000 2.959e-003 1.476e-005 
3.838e-005 3.414e+006 1.032e+011 1.000e+000 2.955e-003 1.476e-005 
3.840e-005 3.417e+006 1.032e+011 1.000e+000 3.051e-003 1.477e-005 
3.843e-005 3.420e+006 1.032e+011 1.000e+000 2.966e-003 1.477e-005 
3.846e-005 3.423e+006 1.033e+011 1.000e+000 3.152e-003 1.478e-005 
3.848e-005 3.426e+006 1.033e+011 1.000e+000 2.887e-003 1.479e-005 
3.851e-005 3.429e+006 1.033e+011 1.000e+000 2.693e-003 1.480e-005 
3.854e-005 3.432e+006 1.033e+011 1.000e+000 2.822e-003 1.480e-005 
3.856e-005 3.435e+006 1.033e+011 1.000e+000 2.863e-003 1.481e-005 
3.859e-005 3.438e+006 1.033e+011 1.000e+000 2.812e-003 1.481e-005 
3.862e-005 3.441e+006 1.033e+011 1.000e+000 2.723e-003 1.482e-005 
3.864e-005 3.444e+006 1.033e+011 1.000e+000 2.666e-003 1.482e-005 
3.867e-005 3.447e+006 1.033e+011 1.000e+000 2.834e-003 1.483e-005 
3.870e-005 3.451e+006 1.033e+011 1.000e+000 2.896e-003 1.483e-005 
3.873e-005 3.454e+006 1.033e+011 1.000e+000 2.952e-003 1.484e-005 
3.875e-005 3.457e+006 1.033e+011 1.000e+000 2.797e-003 1.484e-005 
3.878e-005 3.460e+006 1.033e+011 1.000e+000 2.872e-003 1.484e-005 
3.881e-005 3.464e+006 1.033e+011 1.000e+000 3.026e-003 1.485e-005 
3.883e-005 3.467e+006 1.033e+011 1.000e+000 3.129e-003 1.485e-005 
3.886e-005 3.471e+006 1.033e+011 1.000e+000 3.002e-003 1.486e-005 
3.889e-005 3.474e+006 1.033e+011 1.000e+000 3.224e-003 1.486e-005 
3.891e-005 3.477e+006 1.033e+011 1.000e+000 2.983e-003 1.486e-005 
3.894e-005 3.481e+006 1.033e+011 1.000e+000 2.898e-003 1.487e-005 
3.897e-005 3.484e+006 1.033e+011 1.000e+000 2.908e-003 1.487e-005 
3.899e-005 3.487e+006 1.033e+011 1.000e+000 2.860e-003 1.487e-005 
3.902e-005 3.491e+006 1.033e+011 1.000e+000 3.021e-003 1.488e-005 
3.905e-005 3.494e+006 1.033e+011 1.000e+000 2.735e-003 1.488e-005 
3.907e-005 3.498e+006 1.033e+011 1.000e+000 2.545e-003 1.488e-005 
3.910e-005 3.501e+006 1.034e+011 1.000e+000 3.006e-003 1.489e-005 
3.913e-005 3.504e+006 1.034e+011 1.000e+000 2.923e-003 1.489e-005 
3.916e-005 3.508e+006 1.034e+011 1.000e+000 3.229e-003 1.489e-005 
3.918e-005 3.511e+006 1.034e+011 1.000e+000 2.747e-003 1.490e-005 
3.921e-005 3.514e+006 1.034e+011 1.000e+000 2.952e-003 1.490e-005 
3.924e-005 3.518e+006 1.034e+011 1.000e+000 2.907e-003 1.491e-005 
3.926e-005 3.521e+006 1.034e+011 1.000e+000 2.727e-003 1.491e-005 
3.929e-005 3.524e+006 1.034e+011 1.000e+000 3.078e-003 1.491e-005 
3.932e-005 3.528e+006 1.034e+011 1.000e+000 2.715e-003 1.492e-005 
3.934e-005 3.531e+006 1.034e+011 1.000e+000 3.122e-003 1.492e-005 
3.937e-005 3.534e+006 1.034e+011 1.000e+000 3.011e-003 1.492e-005 
3.940e-005 3.538e+006 1.034e+011 1.000e+000 2.855e-003 1.493e-005 
3.942e-005 3.541e+006 1.034e+011 1.000e+000 2.777e-003 1.493e-005 
3.945e-005 3.545e+006 1.034e+011 1.000e+000 3.253e-003 1.493e-005 
3.948e-005 3.548e+006 1.034e+011 1.000e+000 3.245e-003 1.494e-005 
3.950e-005 3.551e+006 1.034e+011 1.000e+000 2.897e-003 1.494e-005 
3.953e-005 3.555e+006 1.034e+011 1.000e+000 2.940e-003 1.495e-005 
3.956e-005 3.558e+006 1.034e+011 1.000e+000 2.918e-003 1.495e-005 
3.959e-005 3.561e+006 1.034e+011 1.000e+000 2.696e-003 1.495e-005 
3.961e-005 3.564e+006 1.034e+011 1.000e+000 3.142e-003 1.496e-005 
3.964e-005 3.568e+006 1.034e+011 1.000e+000 2.735e-003 1.496e-005 
3.967e-005 3.571e+006 1.034e+011 1.000e+000 2.949e-003 1.497e-005 
3.969e-005 3.574e+006 1.034e+011 1.000e+000 2.943e-003 1.497e-005 
3.972e-005 3.577e+006 1.034e+011 1.000e+000 2.894e-003 1.498e-005 
3.975e-005 3.581e+006 1.034e+011 1.000e+000 2.868e-003 1.498e-005 
3.977e-005 3.584e+006 1.034e+011 1.000e+000 2.638e-003 1.498e-005 
3.980e-005 3.587e+006 1.034e+011 1.000e+000 3.055e-003 1.499e-005 
3.983e-005 3.591e+006 1.035e+011 1.000e+000 2.963e-003 1.499e-005 
3.985e-005 3.594e+006 1.035e+011 1.000e+000 2.849e-003 1.500e-005 
3.988e-005 3.597e+006 1.035e+011 1.000e+000 2.922e-003 1.500e-005 
3.991e-005 3.601e+006 1.035e+011 1.000e+000 2.958e-003 1.500e-005 
3.993e-005 3.604e+006 1.035e+011 1.000e+000 2.886e-003 1.501e-005 
3.996e-005 3.607e+006 1.035e+011 1.000e+000 3.085e-003 1.501e-005 
3.999e-005 3.611e+006 1.035e+011 1.000e+000 3.039e-003 1.501e-005 
4.002e-005 3.614e+006 1.035e+011 1.000e+000 2.940e-003 1.502e-005 
4.004e-005 3.618e+006 1.035e+011 1.000e+000 2.956e-003 1.502e-005 
4.007e-005 3.621e+006 1.035e+011 1.000e+000 2.837e-003 1.502e-005 
4.010e-005 3.624e+006 1.035e+011 1.000e+000 3.007e-003 1.503e-005 
4.012e-005 3.628e+006 1.035e+011 1.000e+000 2.938e-003 1.503e-005 
4.015e-005 3.631e+006 1.035e+011 1.000e+000 2.946e-003 1.504e-005 
4.018e-005 3.634e+006 1.035e+011 1.000e+000 3.084e-003 1.504e-005 
4.020e-005 3.637e+006 1.035e+011 1.000e+000 2.986e-003 1.504e-005 
4.023e-005 3.641e+006 1.035e+011 1.000e+000 2.863e-003 1.505e-005 
4.026e-005 3.644e+006 1.035e+011 1.000e+000 2.901e-003 1.505e-005 
4.028e-005 3.648e+006 1.035e+011 1.000e+000 2.829e-003 1.506e-005 
4.031e-005 3.651e+006 1.035e+011 1.000e+000 2.882e-003 1.506e-005 
4.034e-005 3.654e+006 1.035e+011 1.000e+000 2.864e-003 1.506e-005 
4.036e-005 3.658e+006 1.035e+011 1.000e+000 2.781e-003 1.507e-005 
4.039e-005 3.661e+006 1.035e+011 1.000e+000 2.772e-003 1.507e-005 
4.042e-005 3.664e+006 1.035e+011 1.000e+000 2.671e-003 1.508e-005 
4.045e-005 3.667e+006 1.035e+011 1.000e+000 2.786e-003 1.508e-005 
4.047e-005 3.671e+006 1.035e+011 1.000e+000 2.663e-003 1.508e-005 
4.050e-005 3.674e+006 1.036e+011 1.000e+000 2.985e-003 1.509e-005 
4.053e-005 3.677e+006 1.036e+011 1.000e+000 2.755e-003 1.509e-005 
4.055e-005 3.680e+006 1.036e+011 1.000e+000 2.751e-003 1.510e-005 
4.058e-005 3.684e+006 1.036e+011 1.000e+000 2.714e-003 1.510e-005 
4.061e-005 3.687e+006 1.036e+011 1.000e+000 2.900e-003 1.511e-005 
4.063e-005 3.690e+006 1.036e+011 1.000e+000 3.146e-003 1.511e-005 
4.066e-005 3.693e+006 1.036e+011 1.000e+000 2.728e-003 1.512e-005 
4.069e-005 3.696e+006 1.036e+011 1.000e+000 2.842e-003 1.512e-005 
4.071e-005 3.700e+006 1.036e+011 1.000e+000 2.778e-003 1.513e-005 
4.074e-005 3.703e+006 1.036e+011 1.000e+000 3.059e-003 1.513e-005 
4.077e-005 3.706e+006 1.036e+011 1.000e+000 2.930e-003 1.513e-005 
4.079e-005 3.709e+006 1.036e+011 1.000e+000 2.781e-003 1.514e-005 
4.082e-005 3.713e+006 1.036e+011 1.000e+000 2.884e-003 1.514e-005 
4.085e-005 3.716e+006 1.036e+011 1.000e+000 2.772e-003 1.515e-005 
4.088e-005 3.719e+006 1.036e+011 1.000e+000 3.007e-003 1.515e-005 
4.090e-005 3.722e+006 1.036e+011 1.000e+000 2.944e-003 1.516e-005 
4.093e-005 3.725e+006 1.036e+011 1.000e+000 3.004e-003 1.516e-005 
4.096e-005 3.729e+006 1.036e+011 1.000e+000 2.784e-003 1.517e-005 
4.098e-005 3.732e+006 1.036e+011 1.000e+000 2.787e-003 1.517e-005 
4.101e-005 3.735e+006 1.037e+011 1.000e+000 2.752e-003 1.518e-005 
4.104e-005 3.738e+006 1.037e+011 1.000e+000 2.925e-003 1.518e-005 
4.106e-005 3.741e+006 1.037e+011 1.000e+000 2.858e-003 1.519e-005 
4.109e-005 3.744e+006 1.037e+011 1.000e+000 2.945e-003 1.519e-005 
4.112e-005 3.748e+006 1.037e+011 1.000e+000 2.611e-003 1.520e-005 
4.114e-005 3.751e+006 1.037e+011 1.000e+000 2.906e-003 1.520e-005 
4.117e-005 3.754e+006 1.037e+011 1.000e+000 2.956e-003 1.521e-005 
4.120e-005 3.757e+006 1.037e+011 1.000e+000 2.974e-003 1.521e-005 
4.122e-005 3.761e+006 1.037e+011 1.000e+000 2.933e-003 1.521e-005 
4.125e-005 3.764e+006 1.037e+011 1.000e+000 3.081e-003 1.522e-005 
4.128e-005 3.767e+006 1.037e+011 1.000e+000 2.857e-003 1.522e-005 
4.131e-005 3.771e+006 1.037e+011 1.000e+000 2.932e-003 1.523e-005 
4.133e-005 3.774e+006 1.037e+011 1.000e+000 3.036e-003 1.523e-005 
4.136e-005 3.777e+006 1.037e+011 1.000e+000 2.983e-003 1.523e-005 
4.139e-005 3.780e+006 1.037e+011 1.000e+000 3.022e-003 1.524e-005 
4.141e-005 3.784e+006 1.037e+011 1.000e+000 3.229e-003 1.524e-005 
4.144e-005 3.787e+006 1.037e+011 1.000e+000 2.879e-003 1.525e-005 
4.147e-005 3.790e+006 1.037e+011 1.000e+000 2.945e-003 1.525e-005 
4.149e-005 3.793e+006 1.037e+011 1.000e+000 3.074e-003 1.526e-005 
4.152e-005 3.797e+006 1.037e+011 1.000e+000 3.078e-003 1.526e-005 
4.155e-005 3.800e+006 1.037e+011 1.000e+000 3.161e-003 1.527e-005 
4.157e-005 3.803e+006 1.037e+011 1.000e+000 2.899e-003 1.527e-005 
4.160e-005 3.806e+006 1.038e+011 1.000e+000 2.813e-003 1.527e-005 
4.163e-005 3.810e+006 1.038e+011 1.000e+000 3.070e-003 1.528e-005 
4.165e-005 3.813e+006 1.038e+011 1.000e+000 2.958e-003 1.528e-005 
4.168e-005 3.817e+006 1.038e+011 1.000e+000 3.030e-003 1.528e-005 
4.171e-005 3.820e+006 1.038e+011 1.000e+000 2.914e-003 1.529e-005 
4.174e-005 3.823e+006 1.038e+011 1.000e+000 2.950e-003 1.529e-005 
4.176e-005 3.826e+006 1.038e+011 1.000e+000 3.085e-003 1.530e-005 
4.179e-005 3.829e+006 1.038e+011 1.000e+000 3.054e-003 1.530e-005 
4.182e-005 3.833e+006 1.038e+011 1.000e+000 2.875e-003 1.531e-005 
4.184e-005 3.836e+006 1.038e+011 1.000e+000 3.163e-003 1.531e-005 
4.187e-005 3.839e+006 1.038e+011 1.000e+000 2.968e-003 1.531e-005 
4.190e-005 3.843e+006 1.038e+011 1.000e+000 3.028e-003 1.532e-005 
4.192e-005 3.846e+006 1.038e+011 1.000e+000 3.101e-003 1.532e-005 
4.195e-005 3.849e+006 1.038e+011 1.000e+000 2.974e-003 1.533e-005 
4.198e-005 3.853e+006 1.038e+011 1.000e+000 3.068e-003 1.533e-005 
4.200e-005 3.856e+006 1.038e+011 1.000e+000 3.068e-003 1.533e-005 
4.203e-005 3.859e+006 1.038e+011 1.000e+000 3.045e-003 1.534e-005 
4.206e-005 3.863e+006 1.038e+011 1.000e+000 2.963e-003 1.534e-005 
4.208e-005 3.866e+006 1.038e+011 1.000e+000 2.684e-003 1.534e-005 
4.211e-005 3.869e+006 1.038e+011 1.000e+000 2.866e-003 1.535e-005 
4.214e-005 3.873e+006 1.038e+011 1.000e+000 2.895e-003 1.535e-005 
4.217e-005 3.876e+006 1.038e+011 1.000e+000 2.555e-003 1.535e-005 
4.219e-005 3.880e+006 1.038e+011 1.000e+000 2.929e-003 1.536e-005 
4.222e-005 3.883e+006 1.038e+011 1.000e+000 3.162e-003 1.536e-005 
4.225e-005 3.887e+006 1.038e+011 1.000e+000 3.129e-003 1.536e-005 
4.227e-005 3.890e+006 1.039e+011 1.000e+000 3.013e-003 1.537e-005 
4.230e-005 3.894e+006 1.039e+011 1.000e+000 3.038e-003 1.537e-005 
4.233e-005 3.897e+006 1.039e+011 1.000e+000 3.220e-003 1.537e-005 
4.235e-005 3.900e+006 1.039e+011 1.000e+000 3.290e-003 1.538e-005 
4.238e-005 3.904e+006 1.039e+011 1.000e+000 3.356e-003 1.538e-005 
4.241e-005 3.907e+006 1.039e+011 1.000e+000 3.297e-003 1.538e-005 
4.243e-005 3.911e+006 1.039e+011 1.000e+000 3.291e-003 1.539e-005 
4.246e-005 3.914e+006 1.039e+011 1.000e+000 3.294e-003 1.539e-005 
4.249e-005 3.917e+006 1.039e+011 1.000e+000 3.310e-003 1.539e-005 
4.251e-005 3.921e+006 1.039e+011 1.000e+000 3.274e-003 1.540e-005 
4.254e-005 3.924e+006 1.039e+011 1.000e+000 3.371e-003 1.540e-005 
4.257e-005 3.928e+006 1.039e+011 1.000e+000 3.355e-003 1.540e-005 
4.260e-005 3.931e+006 1.039e+011 1.000e+000 3.272e-003 1.541e-005 
4.262e-005 3.934e+006 1.039e+011 1.000e+000 2.879e-003 1.541e-005 
4.265e-005 3.938e+006 1.039e+011 1.000e+000 2.770e-003 1.541e-005 
4.268e-005 3.941e+006 1.039e+011 1.000e+000 2.831e-003 1.542e-005 
4.270e-005 3.945e+006 1.039e+011 1.000e+000 3.003e-003 1.542e-005 
4.273e-005 3.948e+006 1.039e+011 1.000e+000 3.127e-003 1.542e-005 
4.276e-005 3.951e+006 1.039e+011 1.000e+000 3.151e-003 1.543e-005 
4.278e-005 3.955e+006 1.039e+011 1.000e+000 3.204e-003 1.543e-005 
4.281e-005 3.958e+006 1.039e+011 1.000e+000 3.453e-003 1.543e-005 
4.284e-005 3.962e+006 1.039e+011 1.000e+000 3.168e-003 1.544e-005 
4.286e-005 3.965e+006 1.039e+011 1.000e+000 3.150e-003 1.544e-005 
4.289e-005 3.969e+006 1.039e+011 1.000e+000 3.179e-003 1.544e-005 
4.292e-005 3.972e+006 1.039e+011 1.000e+000 3.233e-003 1.544e-005 
4.294e-005 3.975e+006 1.039e+011 1.000e+000 3.051e-003 1.545e-005 
4.297e-005 3.979e+006 1.039e+011 1.000e+000 3.148e-003 1.545e-005 
4.300e-005 3.982e+006 1.039e+011 1.000e+000 3.013e-003 1.545e-005 
4.303e-005 3.986e+006 1.039e+011 1.000e+000 3.180e-003 1.546e-005 
4.305e-005 3.989e+006 1.039e+011 1.000e+000 3.331e-003 1.546e-005 
4.308e-005 3.992e+006 1.040e+011 1.000e+000 3.371e-003 1.547e-005 
4.311e-005 3.995e+006 1.040e+011 1.000e+000 3.281e-003 1.547e-005 
4.313e-005 3.998e+006 1.040e+011 1.000e+000 3.163e-003 1.548e-005 
4.316e-005 4.002e+006 1.040e+011 1.000e+000 3.092e-003 1.548e-005 
4.319e-005 4.005e+006 1.040e+011 1.000e+000 2.943e-003 1.549e-005 
4.321e-005 4.008e+006 1.040e+011 1.000e+000 2.978e-003 1.549e-005 
4.324e-005 4.012e+006 1.040e+011 1.000e+000 2.989e-003 1.549e-005 
4.327e-005 4.015e+006 1.040e+011 1.000e+000 3.064e-003 1.550e-005 
4.329e-005 4.018e+006 1.040e+011 1.000e+000 3.148e-003 1.550e-005 
4.332e-005 4.022e+006 1.040e+011 1.000e+000 2.933e-003 1.551e-005 
4.335e-005 4.025e+006 1.040e+011 1.000e+000 2.813e-003 1.551e-005 
4.337e-005 4.028e+006 1.040e+011 1.000e+000 3.033e-003 1.551e-005 
4.340e-005 4.031e+006 1.040e+011 1.000e+000 2.941e-003 1.552e-005 
4.343e-005 4.035e+006 1.040e+011 1.000e+000 3.021e-003 1.552e-005 
4.345e-005 4.038e+006 1.040e+011 1.000e+000 2.802e-003 1.553e-005 
4.348e-005 4.041e+006 1.040e+011 1.000e+000 2.771e-003 1.553e-005 
4.351e-005 4.044e+006 1.040e+011 1.000e+000 2.770e-003 1.554e-005 
4.354e-005 4.048e+006 1.040e+011 1.000e+000 2.861e-003 1.554e-005 
4.356e-005 4.051e+006 1.040e+011 1.000e+000 3.134e-003 1.554e-005 
4.359e-005 4.054e+006 1.040e+011 1.000e+000 2.805e-003 1.555e-005 
4.362e-005 4.058e+006 1.040e+011 1.000e+000 2.941e-003 1.555e-005 
4.364e-005 4.061e+006 1.040e+011 1.000e+000 3.000e-003 1.556e-005 
4.367e-005 4.064e+006 1.040e+011 1.000e+000 3.231e-003 1.556e-005 
4.370e-005 4.068e+006 1.041e+011 1.000e+000 2.919e-003 1.556e-005 
4.372e-005 4.071e+006 1.041e+011 1.000e+000 2.613e-003 1.557e-005 
4.375e-005 4.075e+006 1.041e+011 1.000e+000 2.832e-003 1.557e-005 
4.378e-005 4.078e+006 1.041e+011 1.000e+000 2.996e-003 1.557e-005 
4.380e-005 4.081e+006 1.041e+011 1.000e+000 3.134e-003 1.558e-005 
4.383e-005 4.085e+006 1.041e+011 1.000e+000 2.999e-003 1.558e-005 
4.386e-005 4.088e+006 1.041e+011 1.000e+000 2.832e-003 1.558e-005 
4.388e-005 4.091e+006 1.041e+011 1.000e+000 2.970e-003 1.559e-005 
4.391e-005 4.095e+006 1.041e+011 1.000e+000 3.198e-003 1.559e-005 
4.394e-005 4.098e+006 1.041e+011 1.000e+000 2.927e-003 1.559e-005 
4.397e-005 4.102e+006 1.041e+011 1.000e+000 2.870e-003 1.560e-005 
4.399e-005 4.105e+006 1.041e+011 1.000e+000 2.911e-003 1.560e-005 
4.402e-005 4.108e+006 1.041e+011 1.000e+000 3.201e-003 1.560e-005 
4.405e-005 4.112e+006 1.041e+011 1.000e+000 2.812e-003 1.561e-005 
4.407e-005 4.115e+006 1.041e+011 1.000e+000 3.007e-003 1.561e-005 
4.410e-005 4.118e+006 1.041e+011 1.000e+000 2.923e-003 1.562e-005 
4.413e-005 4.121e+006 1.041e+011 1.000e+000 3.082e-003 1.562e-005 
4.415e-005 4.125e+006 1.041e+011 1.000e+000 2.869e-003 1.562e-005 
4.418e-005 4.128e+006 1.041e+011 1.000e+000 2.948e-003 1.563e-005 
4.421e-005 4.131e+006 1.041e+011 1.000e+000 3.006e-003 1.563e-005 
4.423e-005 4.135e+006 1.041e+011 1.000e+000 3.039e-003 1.564e-005 
4.426e-005 4.138e+006 1.041e+011 1.000e+000 2.706e-003 1.564e-005 
4.429e-005 4.141e+006 1.041e+011 1.000e+000 2.811e-003 1.564e-005 
4.431e-005 4.145e+006 1.041e+011 1.000e+000 2.992e-003 1.565e-005 
4.434e-005 4.148e+006 1.042e+011 1.000e+000 3.054e-003 1.565e-005 
4.437e-005 4.151e+006 1.042e+011 1.000e+000 2.972e-003 1.566e-005 
4.440e-005 4.155e+006 1.042e+011 1.000e+000 2.961e-003 1.566e-005 
4.442e-005 4.158e+006 1.042e+011 1.000e+000 3.003e-003 1.566e-005 
4.445e-005 4.161e+006 1.042e+011 1.000e+000 3.249e-003 1.567e-005 
4.448e-005 4.165e+006 1.042e+011 1.000e+000 3.206e-003 1.567e-005 
4.450e-005 4.168e+006 1.042e+011 1.000e+000 2.916e-003 1.567e-005 
4.453e-005 4.171e+006 1.042e+011 1.000e+000 2.839e-003 1.568e-005 
4.456e-005 4.175e+006 1.042e+011 1.000e+000 2.919e-003 1.568e-005 
4.458e-005 4.178e+006 1.042e+011 1.000e+000 2.968e-003 1.569e-005 
4.461e-005 4.181e+006 1.042e+011 1.000e+000 2.760e-003 1.569e-005 
4.464e-005 4.184e+006 1.042e+011 1.000e+000 2.823e-003 1.570e-005 
4.466e-005 4.187e+006 1.042e+011 1.000e+000 2.666e-003 1.570e-005 
4.469e-005 4.191e+006 1.042e+011 1.000e+000 3.036e-003 1.571e-005 
4.472e-005 4.194e+006 1.042e+011 1.000e+000 3.080e-003 1.571e-005 
4.474e-005 4.197e+006 1.042e+011 1.000e+000 2.782e-003 1.572e-005 
4.477e-005 4.200e+006 1.042e+011 1.000e+000 2.870e-003 1.572e-005 
4.480e-005 4.203e+006 1.042e+011 1.000e+000 2.856e-003 1.573e-005 
4.483e-005 4.207e+006 1.042e+011 1.000e+000 3.023e-003 1.573e-005 
4.485e-005 4.210e+006 1.042e+011 1.000e+000 2.732e-003 1.573e-005 
4.488e-005 4.213e+006 1.042e+011 1.000e+000 2.791e-003 1.574e-005 
4.491e-005 4.217e+006 1.042e+011 1.000e+000 2.934e-003 1.574e-005 
4.493e-005 4.220e+006 1.042e+011 1.000e+000 2.830e-003 1.575e-005 
4.496e-005 4.223e+006 1.043e+011 1.000e+000 2.877e-003 1.575e-005 
4.499e-005 4.227e+006 1.043e+011 1.000e+000 2.717e-003 1.575e-005 
4.501e-005 4.230e+006 1.043e+011 1.000e+000 3.136e-003 1.576e-005 
4.504e-005 4.233e+006 1.043e+011 1.000e+000 2.933e-003 1.576e-005 
4.507e-005 4.237e+006 1.043e+011 1.000e+000 2.973e-003 1.576e-005 
4.509e-005 4.240e+006 1.043e+011 1.000e+000 2.899e-003 1.577e-005 
4.512e-005 4.244e+006 1.043e+011 1.000e+000 3.076e-003 1.577e-005 
4.515e-005 4.247e+006 1.043e+011 1.000e+000 2.949e-003 1.577e-005 
4.517e-005 4.251e+006 1.043e+011 1.000e+000 3.000e-003 1.578e-005 
4.520e-005 4.254e+006 1.043e+011 1.000e+000 2.975e-003 1.578e-005 
4.523e-005 4.257e+006 1.043e+011 1.000e+000 3.216e-003 1.578e-005 
4.526e-005 4.261e+006 1.043e+011 1.000e+000 2.911e-003 1.579e-005 
4.528e-005 4.264e+006 1.043e+011 1.000e+000 2.920e-003 1.579e-005 
4.531e-005 4.268e+006 1.043e+011 1.000e+000 2.787e-003 1.579e-005 
4.534e-005 4.271e+006 1.043e+011 1.000e+000 3.075e-003 1.580e-005 
4.536e-005 4.274e+006 1.043e+011 1.000e+000 3.175e-003 1.580e-005 
4.539e-005 4.278e+006 1.043e+011 1.000e+000 2.800e-003 1.580e-005 
4.542e-005 4.281e+006 1.043e+011 1.000e+000 2.724e-003 1.581e-005 
4.544e-005 4.284e+006 1.043e+011 1.000e+000 2.956e-003 1.581e-005 
4.547e-005 4.288e+006 1.043e+011 1.000e+000 2.866e-003 1.581e-005 
4.550e-005 4.291e+006 1.043e+011 1.000e+000 2.705e-003 1.582e-005 
4.552e-005 4.294e+006 1.043e+011 1.000e+000 2.727e-003 1.582e-005 
4.555e-005 4.298e+006 1.043e+011 1.000e+000 2.796e-003 1.583e-005 
4.558e-005 4.301e+006 1.043e+011 1.000e+000 2.853e-003 1.583e-005 
4.560e-005 4.304e+006 1.043e+011 1.000e+000 2.907e-003 1.583e-005 
4.563e-005 4.308e+006 1.044e+011 1.000e+000 2.901e-003 1.584e-005 
4.566e-005 4.311e+006 1.044e+011 1.000e+000 2.700e-003 1.584e-005 
4.569e-005 4.314e+006 1.044e+011 1.000e+000 2.910e-003 1.584e-005 
4.571e-005 4.318e+006 1.044e+011 1.000e+000 2.985e-003 1.585e-005 
4.574e-005 4.321e+006 1.044e+011 1.000e+000 3.064e-003 1.585e-005 
4.577e-005 4.325e+006 1.044e+011 1.000e+000 2.764e-003 1.586e-005 
4.579e-005 4.328e+006 1.044e+011 1.000e+000 2.909e-003 1.586e-005 
4.582e-005 4.331e+006 1.044e+011 1.000e+000 2.804e-003 1.586e-005 
4.585e-005 4.335e+006 1.044e+011 1.000e+000 3.098e-003 1.587e-005 
4.587e-005 4.338e+006 1.044e+011 1.000e+000 2.882e-003 1.587e-005 
4.590e-005 4.341e+006 1.044e+011 1.000e+000 2.702e-003 1.587e-005 
4.593e-005 4.345e+006 1.044e+011 1.000e+000 2.913e-003 1.588e-005 
4.595e-005 4.348e+006 1.044e+011 1.000e+000 2.932e-003 1.588e-005 
4.598e-005 4.352e+006 1.044e+011 1.000e+000 2.825e-003 1.588e-005 
4.601e-005 4.355e+006 1.044e+011 1.000e+000 2.837e-003 1.589e-005 
4.603e-005 4.358e+006 1.044e+011 1.000e+000 2.949e-003 1.589e-005 
4.606e-005 4.362e+006 1.044e+011 1.000e+000 2.748e-003 1.589e-005 
4.609e-005 4.365e+006 1.044e+011 1.000e+000 2.685e-003 1.590e-005 
4.612e-005 4.368e+006 1.044e+011 1.000e+000 2.855e-003 1.590e-005 
4.614e-005 4.372e+006 1.044e+011 1.000e+000 3.113e-003 1.590e-005 
4.617e-005 4.375e+006 1.044e+011 1.000e+000 2.580e-003 1.591e-005 
4.620e-005 4.379e+006 1.044e+011 1.000e+000 2.518e-003 1.591e-005 
4.622e-005 4.382e+006 1.044e+011 1.000e+000 3.060e-003 1.591e-005 
4.625e-005 4.385e+006 1.044e+011 1.000e+000 3.101e-003 1.592e-005 
4.628e-005 4.389e+006 1.045e+011 1.000e+000 2.796e-003 1.592e-005 
4.630e-005 4.392e+006 1.045e+011 1.000e+000 2.718e-003 1.593e-005 
4.633e-005 4.395e+006 1.045e+011 1.000e+000 3.383e-003 1.593e-005 
4.636e-005 4.399e+006 1.045e+011 1.000e+000 3.008e-003 1.593e-005 
4.638e-005 4.402e+006 1.045e+011 1.000e+000 2.926e-003 1.594e-005 
4.641e-005 4.405e+006 1.045e+011 1.000e+000 2.807e-003 1.594e-005 
4.644e-005 4.409e+006 1.045e+011 1.000e+000 2.699e-003 1.594e-005 
4.646e-005 4.412e+006 1.045e+011 1.000e+000 2.630e-003 1.595e-005 
4.649e-005 4.415e+006 1.045e+011 1.000e+000 2.688e-003 1.595e-005 
4.652e-005 4.419e+006 1.045e+011 1.000e+000 2.569e-003 1.596e-005 
4.655e-005 4.422e+006 1.045e+011 1.000e+000 2.871e-003 1.596e-005 
4.657e-005 4.426e+006 1.045e+011 1.000e+000 2.753e-003 1.596e-005 
4.660e-005 4.429e+006 1.045e+011 1.000e+000 2.627e-003 1.597e-005 
4.663e-005 4.432e+006 1.045e+011 1.000e+000 2.748e-003 1.597e-005 
4.665e-005 4.436e+006 1.045e+011 1.000e+000 2.699e-003 1.597e-005 
4.668e-005 4.439e+006 1.045e+011 1.000e+000 2.733e-003 1.598e-005 
4.671e-005 4.442e+006 1.045e+011 1.000e+000 2.817e-003 1.598e-005 
4.673e-005 4.445e+006 1.045e+011 1.000e+000 2.876e-003 1.599e-005 
4.676e-005 4.449e+006 1.045e+011 1.000e+000 2.539e-003 1.599e-005 
4.679e-005 4.452e+006 1.045e+011 1.000e+000 2.748e-003 1.599e-005 
4.681e-005 4.455e+006 1.045e+011 1.000e+000 2.437e-003 1.600e-005 
4.684e-005 4.458e+006 1.045e+011 1.000e+000 2.475e-003 1.600e-005 
4.687e-005 4.462e+006 1.045e+011 1.000e+000 2.844e-003 1.601e-005 
4.689e-005 4.465e+006 1.046e+011 1.000e+000 2.376e-003 1.601e-005 
4.692e-005 4.468e+006 1.046e+011 1.000e+000 2.700e-003 1.602e-005 
4.695e-005 4.472e+006 1.046e+011 1.000e+000 2.822e-003 1.602e-005 
4.698e-005 4.475e+006 1.046e+011 1.000e+000 2.621e-003 1.602e-005 
4.700e-005 4.478e+006 1.046e+011 1.000e+000 2.486e-003 1.603e-005 
4.703e-005 4.482e+006 1.046e+011 1.000e+000 2.588e-003 1.603e-005 
4.706e-005 4.485e+006 1.046e+011 1.000e+000 2.682e-003 1.603e-005 
4.708e-005 4.488e+006 1.046e+011 1.000e+000 2.700e-003 1.604e-005 
4.711e-005 4.492e+006 1.046e+011 1.000e+000 2.659e-003 1.604e-005 
4.714e-005 4.495e+006 1.046e+011 1.000e+000 2.716e-003 1.605e-005 
4.716e-005 4.498e+006 1.046e+011 1.000e+000 2.534e-003 1.605e-005 
4.719e-005 4.502e+006 1.046e+011 1.000e+000 2.286e-003 1.605e-005 
4.722e-005 4.505e+006 1.046e+011 1.000e+000 2.739e-003 1.606e-005 
4.724e-005 4.508e+006 1.046e+011 1.000e+000 2.547e-003 1.606e-005 
4.727e-005 4.512e+006 1.046e+011 1.000e+000 2.657e-003 1.606e-005 
4.730e-005 4.515e+006 1.046e+011 1.000e+000 2.558e-003 1.607e-005 
4.732e-005 4.519e+006 1.046e+011 1.000e+000 2.499e-003 1.607e-005 
4.735e-005 4.522e+006 1.046e+011 1.000e+000 2.523e-003 1.607e-005 
4.738e-005 4.525e+006 1.046e+011 1.000e+000 2.680e-003 1.608e-005 
4.741e-005 4.529e+006 1.046e+011 1.000e+000 2.574e-003 1.608e-005 
4.743e-005 4.532e+006 1.046e+011 1.000e+000 2.864e-003 1.609e-005 
4.746e-005 4.535e+006 1.046e+011 1.000e+000 2.059e-003 1.609e-005 
4.749e-005 4.539e+006 1.046e+011 1.000e+000 1.741e-003 1.609e-005 
4.751e-005 4.543e+006 1.046e+011 1.000e+000 1.897e-003 1.609e-005 
4.754e-005 4.546e+006 1.046e+011 1.000e+000 1.778e-003 1.610e-005 
4.757e-005 4.550e+006 1.046e+011 1.000e+000 1.853e-003 1.610e-005 
4.759e-005 4.553e+006 1.047e+011 1.000e+000 2.437e-003 1.610e-005 
4.762e-005 4.556e+006 1.047e+011 1.000e+000 2.364e-003 1.611e-005 
4.765e-005 4.560e+006 1.047e+011 1.000e+000 2.120e-003 1.611e-005 
4.767e-005 4.563e+006 1.047e+011 1.000e+000 2.185e-003 1.611e-005 
4.770e-005 4.567e+006 1.047e+011 1.000e+000 1.466e-003 1.612e-005 
4.773e-005 4.570e+006 1.047e+011 1.000e+000 1.594e-003 1.612e-005 
4.775e-005 4.573e+006 1.047e+011 1.000e+000 1.730e-003 1.612e-005 
4.778e-005 4.576e+006 1.047e+011 1.000e+000 1.609e-003 1.613e-005 
4.781e-005 4.580e+006 1.047e+011 1.000e+000 1.555e-003 1.613e-005 
4.784e-005 4.583e+006 1.047e+011 1.000e+000 1.574e-003 1.614e-005 
4.786e-005 4.586e+006 1.047e+011 1.000e+000 1.775e-003 1.614e-005 
4.789e-005 4.590e+006 1.047e+011 1.000e+000 1.528e-003 1.614e-005 
4.792e-005 4.593e+006 1.047e+011 1.000e+000 1.489e-003 1.615e-005 
4.794e-005 4.596e+006 1.047e+011 1.000e+000 1.756e-003 1.615e-005 
4.797e-005 4.600e+006 1.047e+011 1.000e+000 1.459e-003 1.615e-005 
4.800e-005 4.603e+006 1.047e+011 1.000e+000 1.973e-003 1.616e-005 
4.802e-005 4.606e+006 1.047e+011 1.000e+000 1.716e-003 1.616e-005 
4.805e-005 4.610e+006 1.047e+011 1.000e+000 8.001e-004 1.617e-005 
4.808e-005 4.613e+006 1.047e+011 1.000e+000 9.954e-004 1.617e-005 
4.810e-005 4.616e+006 1.047e+011 1.000e+000 1.219e-003 1.617e-005 
4.813e-005 4.620e+006 1.048e+011 1.000e+000 1.165e-003 1.618e-005 
4.816e-005 4.623e+006 1.048e+011 1.000e+000 1.363e-003 1.618e-005 
4.818e-005 4.626e+006 1.048e+011 1.000e+000 1.193e-003 1.619e-005 
4.821e-005 4.630e+006 1.048e+011 1.000e+000 1.237e-003 1.619e-005 
4.824e-005 4.633e+006 1.048e+011 1.000e+000 1.276e-003 1.619e-005 
4.827e-005 4.636e+006 1.048e+011 1.000e+000 1.139e-003 1.620e-005 
4.829e-005 4.640e+006 1.048e+011 1.000e+000 1.177e-003 1.620e-005 
4.832e-005 4.643e+006 1.048e+011 1.000e+000 1.043e-003 1.621e-005 
4.835e-005 4.646e+006 1.048e+011 1.000e+000 1.836e-003 1.621e-005 
4.837e-005 4.650e+006 1.048e+011 1.000e+000 1.704e-003 1.621e-005 
4.840e-005 4.653e+006 1.048e+011 1.000e+000 2.132e-003 1.622e-005 
4.843e-005 4.656e+006 1.048e+011 1.000e+000 2.033e-003 1.622e-005 
4.845e-005 4.659e+006 1.048e+011 1.000e+000 2.147e-003 1.623e-005 
4.848e-005 4.663e+006 1.048e+011 1.000e+000 2.198e-003 1.623e-005 
4.851e-005 4.666e+006 1.048e+011 1.000e+000 2.170e-003 1.624e-005 
4.853e-005 4.669e+006 1.048e+011 1.000e+000 2.289e-003 1.624e-005 
4.856e-005 4.672e+006 1.048e+011 1.000e+000 1.854e-003 1.624e-005 
4.859e-005 4.676e+006 1.048e+011 1.000e+000 1.629e-003 1.625e-005 
4.861e-005 4.679e+006 1.048e+011 1.000e+000 2.114e-003 1.625e-005 
4.864e-005 4.682e+006 1.048e+011 1.000e+000 2.023e-003 1.626e-005 
4.867e-005 4.685e+006 1.049e+011 1.000e+000 2.039e-003 1.626e-005 
4.870e-005 4.689e+006 1.049e+011 1.000e+000 1.586e-003 1.627e-005 
4.872e-005 4.692e+006 1.049e+011 1.000e+000 1.929e-003 1.627e-005 
4.875e-005 4.695e+006 1.049e+011 1.000e+000 1.833e-003 1.627e-005 
4.878e-005 4.699e+006 1.049e+011 1.000e+000 1.842e-003 1.628e-005 
4.880e-005 4.702e+006 1.049e+011 1.000e+000 1.868e-003 1.628e-005 
4.883e-005 4.705e+006 1.049e+011 1.000e+000 1.807e-003 1.629e-005 
4.886e-005 4.708e+006 1.049e+011 1.000e+000 1.773e-003 1.629e-005 
4.888e-005 4.712e+006 1.049e+011 1.000e+000 1.648e-003 1.630e-005 
4.891e-005 4.715e+006 1.049e+011 1.000e+000 1.531e-003 1.630e-005 
4.894e-005 4.718e+006 1.049e+011 1.000e+000 1.564e-003 1.630e-005 
4.896e-005 4.721e+006 1.049e+011 1.000e+000 1.382e-003 1.631e-005 
4.899e-005 4.724e+006 1.049e+011 1.000e+000 1.332e-003 1.631e-005 
4.902e-005 4.728e+006 1.049e+011 1.000e+000 1.272e-003 1.632e-005 
4.904e-005 4.731e+006 1.049e+011 1.000e+000 1.244e-003 1.632e-005 
4.907e-005 4.734e+006 1.049e+011 1.000e+000 1.163e-003 1.633e-005 
4.910e-005 4.738e+006 1.049e+011 1.000e+000 1.549e-003 1.633e-005 
4.913e-005 4.741e+006 1.049e+011 1.000e+000 1.646e-003 1.633e-005 
4.915e-005 4.745e+006 1.049e+011 1.000e+000 1.489e-003 1.634e-005 
4.918e-005 4.748e+006 1.049e+011 1.000e+000 1.409e-003 1.634e-005 
4.921e-005 4.751e+006 1.049e+011 1.000e+000 1.635e-003 1.634e-005 
4.923e-005 4.754e+006 1.049e+011 1.000e+000 1.716e-003 1.635e-005 
4.926e-005 4.758e+006 1.049e+011 1.000e+000 1.523e-003 1.635e-005 
4.929e-005 4.761e+006 1.050e+011 1.000e+000 1.774e-003 1.636e-005 
4.931e-005 4.764e+006 1.050e+011 1.000e+000 1.777e-003 1.636e-005 
4.934e-005 4.767e+006 1.050e+011 1.000e+000 1.482e-003 1.637e-005 
4.937e-005 4.771e+006 1.050e+011 1.000e+000 1.637e-003 1.637e-005 
4.939e-005 4.774e+006 1.050e+011 1.000e+000 2.003e-003 1.637e-005 
4.942e-005 4.778e+006 1.050e+011 1.000e+000 1.744e-003 1.638e-005 
4.945e-005 4.781e+006 1.050e+011 1.000e+000 1.783e-003 1.638e-005 
4.947e-005 4.785e+006 1.050e+011 1.000e+000 9.873e-004 1.638e-005 
4.950e-005 4.788e+006 1.050e+011 1.000e+000 1.152e-003 1.639e-005 
4.953e-005 4.791e+006 1.050e+011 1.000e+000 1.051e-003 1.639e-005 
4.956e-005 4.795e+006 1.050e+011 1.000e+000 1.133e-003 1.639e-005 
4.958e-005 4.798e+006 1.050e+011 1.000e+000 1.290e-003 1.640e-005 
4.961e-005 4.801e+006 1.050e+011 1.000e+000 1.233e-003 1.640e-005 
4.964e-005 4.805e+006 1.050e+011 1.000e+000 1.390e-003 1.640e-005 
4.966e-005 4.808e+006 1.050e+011 1.000e+000 1.434e-003 1.641e-005 
4.969e-005 4.812e+006 1.050e+011 1.000e+000 1.707e-003 1.641e-005 
4.972e-005 4.815e+006 1.050e+011 1.000e+000 1.531e-003 1.641e-005 
4.974e-005 4.818e+006 1.050e+011 1.000e+000 1.548e-003 1.642e-005 
4.977e-005 4.822e+006 1.050e+011 1.000e+000 1.368e-003 1.642e-005 
4.980e-005 4.825e+006 1.050e+011 1.000e+000 1.498e-003 1.643e-005 
4.982e-005 4.828e+006 1.050e+011 1.000e+000 1.364e-003 1.643e-005 
4.985e-005 4.832e+006 1.051e+011 1.000e+000 1.462e-003 1.643e-005 
4.988e-005 4.835e+006 1.051e+011 1.000e+000 1.556e-003 1.644e-005 
4.990e-005 4.838e+006 1.051e+011 1.000e+000 1.679e-003 1.644e-005 
4.993e-005 4.841e+006 1.051e+011 1.000e+000 1.726e-003 1.645e-005 
4.996e-005 4.844e+006 1.051e+011 1.000e+000 1.660e-003 1.645e-005 
4.999e-005 4.847e+006 1.051e+011 1.000e+000 1.404e-003 1.646e-005 
5.001e-005 4.851e+006 1.051e+011 1.000e+000 1.478e-003 1.646e-005 
5.004e-005 4.854e+006 1.051e+011 1.000e+000 1.542e-003 1.647e-005 
5.007e-005 4.857e+006 1.051e+011 1.000e+000 1.617e-003 1.647e-005 
5.009e-005 4.860e+006 1.051e+011 1.000e+000 1.700e-003 1.648e-005 
5.012e-005 4.863e+006 1.051e+011 1.000e+000 1.762e-003 1.648e-005 
5.015e-005 4.867e+006 1.051e+011 1.000e+000 1.738e-003 1.649e-005 
5.017e-005 4.870e+006 1.051e+011 1.000e+000 1.612e-003 1.649e-005 
5.020e-005 4.873e+006 1.051e+011 1.000e+000 1.408e-003 1.650e-005 
5.023e-005 4.876e+006 1.051e+011 1.000e+000 1.497e-003 1.650e-005 
5.025e-005 4.879e+006 1.051e+011 1.000e+000 1.557e-003 1.650e-005 
5.028e-005 4.883e+006 1.051e+011 1.000e+000 1.549e-003 1.651e-005 
5.031e-005 4.886e+006 1.051e+011 1.000e+000 1.687e-003 1.651e-005 
5.033e-005 4.889e+006 1.052e+011 1.000e+000 1.480e-003 1.652e-005 
5.036e-005 4.892e+006 1.052e+011 1.000e+000 1.418e-003 1.652e-005 
5.039e-005 4.896e+006 1.052e+011 1.000e+000 1.284e-003 1.653e-005 
5.042e-005 4.899e+006 1.052e+011 1.000e+000 1.436e-003 1.653e-005 
5.044e-005 4.902e+006 1.052e+011 1.000e+000 1.265e-003 1.654e-005 
5.047e-005 4.905e+006 1.052e+011 1.000e+000 1.114e-003 1.654e-005 
5.050e-005 4.909e+006 1.052e+011 1.000e+000 1.230e-003 1.655e-005 
5.052e-005 4.912e+006 1.052e+011 1.000e+000 1.554e-003 1.655e-005 
5.055e-005 4.915e+006 1.052e+011 1.000e+000 1.557e-003 1.655e-005 
5.058e-005 4.918e+006 1.052e+011 1.000e+000 1.382e-003 1.656e-005 
5.060e-005 4.921e+006 1.052e+011 1.000e+000 1.355e-003 1.656e-005 
5.063e-005 4.925e+006 1.052e+011 1.000e+000 1.472e-003 1.657e-005 
5.066e-005 4.928e+006 1.052e+011 1.000e+000 1.408e-003 1.657e-005 
5.068e-005 4.931e+006 1.052e+011 1.000e+000 1.513e-003 1.658e-005 
5.071e-005 4.934e+006 1.052e+011 1.000e+000 1.642e-003 1.658e-005 
5.074e-005 4.938e+006 1.052e+011 1.000e+000 1.226e-003 1.659e-005 
5.076e-005 4.941e+006 1.052e+011 1.000e+000 1.643e-003 1.659e-005 
5.079e-005 4.943e+006 1.052e+011 1.000e+000 1.393e-003 1.660e-005 
5.082e-005 4.943e+006 1.053e+011 1.000e+000 1.431e-003 1.663e-005 
5.085e-005 4.941e+006 1.053e+011 1.000e+000 1.643e-003 1.667e-005 
5.087e-005 4.938e+006 1.053e+011 1.000e+000 7.489e-004 1.672e-005 
5.090e-005 4.939e+006 1.053e+011 1.000e+000 8.161e-004 1.674e-005 
5.093e-005 4.941e+006 1.054e+011 1.000e+000 1.292e-003 1.675e-005 
5.095e-005 4.942e+006 1.054e+011 1.000e+000 1.212e-003 1.677e-005 
5.098e-005 4.944e+006 1.054e+011 1.000e+000 1.214e-003 1.678e-005 
5.101e-005 4.946e+006 1.054e+011 1.000e+000 1.282e-003 1.679e-005 
5.103e-005 4.949e+006 1.054e+011 1.000e+000 1.373e-003 1.681e-005 
5.106e-005 4.951e+006 1.054e+011 1.000e+000 1.430e-003 1.682e-005 
5.109e-005 4.953e+006 1.055e+011 1.000e+000 1.546e-003 1.683e-005 
5.111e-005 4.956e+006 1.055e+011 1.000e+000 1.640e-003 1.684e-005 
5.114e-005 4.958e+006 1.055e+011 1.000e+000 1.571e-003 1.685e-005 
5.117e-005 4.961e+006 1.055e+011 1.000e+000 1.578e-003 1.685e-005 
5.119e-005 4.964e+006 1.055e+011 1.000e+000 1.540e-003 1.686e-005 
5.122e-005 4.967e+006 1.055e+011 1.000e+000 1.533e-003 1.687e-005 
5.125e-005 4.970e+006 1.055e+011 1.000e+000 1.699e-003 1.688e-005 
5.128e-005 4.972e+006 1.055e+011 1.000e+000 1.521e-003 1.688e-005 
5.130e-005 4.975e+006 1.056e+011 1.000e+000 1.588e-003 1.689e-005 
5.133e-005 4.978e+006 1.056e+011 1.000e+000 1.644e-003 1.690e-005 
5.136e-005 4.981e+006 1.056e+011 1.000e+000 1.708e-003 1.691e-005 
5.138e-005 4.984e+006 1.056e+011 1.000e+000 1.673e-003 1.691e-005 
5.141e-005 4.987e+006 1.056e+011 1.000e+000 1.684e-003 1.692e-005 
5.144e-005 4.990e+006 1.056e+011 1.000e+000 1.709e-003 1.693e-005 
5.146e-005 4.993e+006 1.056e+011 1.000e+000 1.639e-003 1.693e-005 
5.149e-005 4.996e+006 1.056e+011 1.000e+000 1.667e-003 1.694e-005 
5.152e-005 4.999e+006 1.056e+011 1.000e+000 1.775e-003 1.694e-005 
5.154e-005 5.002e+006 1.056e+011 1.000e+000 1.786e-003 1.695e-005 
5.157e-005 5.005e+006 1.056e+011 1.000e+000 1.671e-003 1.696e-005 
5.160e-005 5.008e+006 1.057e+011 1.000e+000 1.650e-003 1.696e-005 
5.162e-005 5.011e+006 1.057e+011 1.000e+000 1.712e-003 1.697e-005 
5.165e-005 5.014e+006 1.057e+011 1.000e+000 1.606e-003 1.697e-005 
5.168e-005 5.017e+006 1.057e+011 1.000e+000 2.157e-003 1.698e-005 
5.171e-005 5.020e+006 1.057e+011 1.000e+000 1.943e-003 1.698e-005 
5.173e-005 5.023e+006 1.057e+011 1.000e+000 1.914e-003 1.699e-005 
5.176e-005 5.026e+006 1.057e+011 1.000e+000 1.604e-003 1.700e-005 
5.179e-005 5.029e+006 1.057e+011 1.000e+000 1.916e-003 1.700e-005 
5.181e-005 5.032e+006 1.057e+011 1.000e+000 1.825e-003 1.701e-005 
5.184e-005 5.035e+006 1.057e+011 1.000e+000 1.855e-003 1.701e-005 
5.187e-005 5.038e+006 1.057e+011 1.000e+000 2.083e-003 1.702e-005 
5.189e-005 5.042e+006 1.057e+011 1.000e+000 1.819e-003 1.702e-005 
5.192e-005 5.045e+006 1.057e+011 1.000e+000 1.900e-003 1.703e-005 
5.195e-005 5.048e+006 1.057e+011 1.000e+000 2.020e-003 1.703e-005 
5.197e-005 5.051e+006 1.058e+011 1.000e+000 1.853e-003 1.704e-005 
5.200e-005 5.054e+006 1.058e+011 1.000e+000 1.877e-003 1.704e-005 
5.203e-005 5.057e+006 1.058e+011 1.000e+000 1.705e-003 1.705e-005 
5.205e-005 5.060e+006 1.058e+011 1.000e+000 2.045e-003 1.706e-005 
5.208e-005 5.063e+006 1.058e+011 1.000e+000 1.892e-003 1.706e-005 
5.211e-005 5.066e+006 1.058e+011 1.000e+000 1.945e-003 1.707e-005 
5.214e-005 5.070e+006 1.058e+011 1.000e+000 1.945e-003 1.707e-005 
5.216e-005 5.073e+006 1.058e+011 1.000e+000 1.827e-003 1.708e-005 
5.219e-005 5.076e+006 1.058e+011 1.000e+000 4.267e-003 1.708e-005 
5.222e-005 5.079e+006 1.058e+011 1.000e+000 3.920e-003 1.709e-005 
5.224e-005 5.082e+006 1.058e+011 1.000e+000 2.249e-004 1.710e-005 
5.227e-005 5.085e+006 1.058e+011 1.000e+000 1.548e-003 1.710e-005 
5.230e-005 5.088e+006 1.058e+011 1.000e+000 1.547e-003 1.711e-005 
5.232e-005 5.091e+006 1.058e+011 1.000e+000 1.641e-003 1.711e-005 
5.235e-005 5.094e+006 1.059e+011 1.000e+000 1.807e-003 1.712e-005 
5.238e-005 5.097e+006 1.059e+011 1.000e+000 1.845e-003 1.712e-005 
5.240e-005 5.100e+006 1.059e+011 1.000e+000 1.783e-003 1.713e-005 
5.243e-005 5.103e+006 1.059e+011 1.000e+000 1.786e-003 1.713e-005 
5.246e-005 5.106e+006 1.059e+011 1.000e+000 1.819e-003 1.714e-005 
5.248e-005 5.110e+006 1.059e+011 1.000e+000 1.678e-003 1.714e-005 
5.251e-005 5.113e+006 1.059e+011 1.000e+000 1.657e-003 1.715e-005 
5.254e-005 5.116e+006 1.059e+011 1.000e+000 1.743e-003 1.715e-005 
5.257e-005 5.119e+006 1.059e+011 1.000e+000 3.558e-003 1.716e-005 
5.259e-005 5.122e+006 1.059e+011 1.000e+000 1.845e-004 1.716e-005 
5.262e-005 5.125e+006 1.059e+011 1.000e+000 4.856e-004 1.717e-005 
5.265e-005 5.128e+006 1.059e+011 1.000e+000 2.082e-004 1.718e-005 
5.267e-005 5.131e+006 1.059e+011 1.000e+000 1.712e-004 1.719e-005 
5.270e-005 5.134e+006 1.059e+011 1.000e+000 6.573e-004 1.719e-005 
5.273e-005 5.136e+006 1.059e+011 1.000e+000 7.877e-004 1.720e-005 
5.275e-005 5.140e+006 1.060e+011 1.000e+000 1.732e-003 1.721e-005 
5.278e-005 5.143e+006 1.060e+011 1.000e+000 1.252e-003 1.721e-005 
5.281e-005 5.146e+006 1.060e+011 1.000e+000 1.353e-003 1.722e-005 
5.283e-005 5.148e+006 1.060e+011 1.000e+000 1.869e-003 1.722e-005 
5.286e-005 5.151e+006 1.060e+011 1.000e+000 1.917e-003 1.723e-005 
5.289e-005 5.154e+006 1.060e+011 1.000e+000 1.911e-003 1.724e-005 
5.291e-005 5.157e+006 1.060e+011 1.000e+000 1.862e-003 1.724e-005 
5.294e-005 5.160e+006 1.060e+011 1.000e+000 1.799e-003 1.725e-005 
5.297e-005 5.163e+006 1.060e+011 1.000e+000 1.768e-003 1.726e-005 
5.300e-005 5.166e+006 1.061e+011 1.000e+000 1.942e-003 1.726e-005 
5.302e-005 5.169e+006 1.061e+011 1.000e+000 1.989e-003 1.727e-005 
5.305e-005 5.172e+006 1.061e+011 1.000e+000 2.005e-003 1.727e-005 
5.308e-005 5.175e+006 1.061e+011 1.000e+000 1.974e-003 1.728e-005 
5.310e-005 5.178e+006 1.061e+011 1.000e+000 2.076e-003 1.729e-005 
5.313e-005 5.181e+006 1.061e+011 1.000e+000 1.897e-003 1.730e-005 
5.316e-005 5.184e+006 1.061e+011 1.000e+000 2.435e-003 1.730e-005 
5.318e-005 5.186e+006 1.061e+011 1.000e+000 2.311e-003 1.731e-005 
5.321e-005 5.189e+006 1.061e+011 1.000e+000 2.438e-003 1.732e-005 
5.324e-005 5.192e+006 1.061e+011 1.000e+000 2.254e-003 1.733e-005 
5.326e-005 5.195e+006 1.062e+011 1.000e+000 2.277e-003 1.733e-005 
5.329e-005 5.198e+006 1.062e+011 1.000e+000 2.246e-003 1.734e-005 
5.332e-005 5.201e+006 1.062e+011 1.000e+000 2.290e-003 1.734e-005 
5.334e-005 5.204e+006 1.062e+011 1.000e+000 3.484e-004 1.735e-005 
5.337e-005 5.207e+006 1.061e+011 1.000e+000 6.417e-004 1.736e-005 
5.340e-005 5.210e+006 1.061e+011 1.000e+000 6.495e-004 1.737e-005 
5.343e-005 5.212e+006 1.062e+011 1.000e+000 8.050e-004 1.737e-005 
5.345e-005 5.215e+006 1.062e+011 1.000e+000 8.177e-004 1.738e-005 
5.348e-005 5.218e+006 1.062e+011 1.000e+000 1.109e-003 1.739e-005 
5.351e-005 5.221e+006 1.062e+011 1.000e+000 9.153e-004 1.739e-005 
5.353e-005 5.224e+006 1.062e+011 1.000e+000 7.886e-004 1.740e-005 
5.356e-005 5.227e+006 1.062e+011 1.000e+000 1.288e-003 1.741e-005 
5.359e-005 5.230e+006 1.062e+011 1.000e+000 1.058e-003 1.741e-005 
5.361e-005 5.233e+006 1.062e+011 1.000e+000 5.434e-004 1.742e-005 
5.364e-005 5.236e+006 1.062e+011 1.000e+000 1.277e-003 1.743e-005 
5.367e-005 5.239e+006 1.062e+011 1.000e+000 9.135e-004 1.743e-005 
5.369e-005 5.241e+006 1.062e+011 1.000e+000 8.781e-004 1.744e-005 
5.372e-005 5.245e+006 1.063e+011 1.000e+000 2.350e-003 1.745e-005 
5.375e-005 5.247e+006 1.063e+011 1.000e+000 2.237e-003 1.745e-005 
5.377e-005 5.250e+006 1.063e+011 1.000e+000 2.175e-003 1.746e-005 
5.380e-005 5.253e+006 1.063e+011 1.000e+000 2.230e-003 1.747e-005 
5.383e-005 5.256e+006 1.063e+011 1.000e+000 1.868e-003 1.747e-005 
5.386e-005 5.259e+006 1.064e+011 1.000e+000 2.057e-003 1.748e-005 
5.388e-005 5.262e+006 1.064e+011 1.000e+000 2.160e-003 1.749e-005 
5.391e-005 5.265e+006 1.064e+011 1.000e+000 2.270e-003 1.749e-005 
5.394e-005 5.268e+006 1.064e+011 1.000e+000 2.294e-003 1.750e-005 
5.396e-005 5.271e+006 1.064e+011 1.000e+000 2.315e-003 1.751e-005 
5.399e-005 5.274e+006 1.064e+011 1.000e+000 2.305e-003 1.751e-005 
5.402e-005 5.277e+006 1.064e+011 1.000e+000 2.388e-003 1.752e-005 
5.404e-005 5.280e+006 1.064e+011 1.000e+000 2.319e-003 1.753e-005 
5.407e-005 5.283e+006 1.064e+011 1.000e+000 2.270e-003 1.753e-005 
5.410e-005 5.286e+006 1.064e+011 1.000e+000 2.181e-003 1.754e-005 
5.412e-005 5.289e+006 1.065e+011 1.000e+000 2.362e-003 1.754e-005 
5.415e-005 5.292e+006 1.065e+011 1.000e+000 2.420e-003 1.755e-005 
5.418e-005 5.295e+006 1.065e+011 1.000e+000 2.266e-003 1.755e-005 
5.420e-005 5.298e+006 1.065e+011 1.000e+000 2.242e-003 1.756e-005 
5.423e-005 5.302e+006 1.065e+011 1.000e+000 2.406e-003 1.756e-005 
5.426e-005 5.305e+006 1.065e+011 1.000e+000 2.800e-003 1.757e-005 
5.429e-005 5.308e+006 1.065e+011 1.000e+000 2.704e-003 1.757e-005 
5.431e-005 5.311e+006 1.065e+011 1.000e+000 2.577e-003 1.758e-005 
5.434e-005 5.314e+006 1.065e+011 1.000e+000 2.471e-003 1.758e-005 
5.437e-005 5.317e+006 1.065e+011 1.000e+000 2.387e-003 1.759e-005 
5.439e-005 5.320e+006 1.065e+011 1.000e+000 3.072e-005 1.760e-005 
5.442e-005 5.323e+006 1.065e+011 1.000e+000 3.406e-003 1.760e-005 
5.445e-005 5.326e+006 1.065e+011 1.000e+000 2.290e-003 1.761e-005 
5.447e-005 5.329e+006 1.066e+011 1.000e+000 2.409e-003 1.761e-005 
5.450e-005 5.333e+006 1.066e+011 1.000e+000 2.568e-003 1.762e-005 
5.453e-005 5.336e+006 1.066e+011 1.000e+000 2.310e-003 1.762e-005 
5.455e-005 5.335e+006 1.065e+011 1.000e+000 2.253e-003 1.765e-005 
5.458e-005 5.334e+006 1.065e+011 1.000e+000 2.254e-003 1.769e-005 
5.461e-005 5.336e+006 1.066e+011 1.000e+000 2.205e-003 1.770e-005 
5.463e-005 5.338e+006 1.066e+011 1.000e+000 2.093e-003 1.771e-005 
5.466e-005 5.341e+006 1.066e+011 1.000e+000 2.160e-003 1.772e-005 
5.469e-005 5.343e+006 1.066e+011 1.000e+000 2.220e-003 1.773e-005 
5.472e-005 5.346e+006 1.066e+011 1.000e+000 2.438e-003 1.774e-005 
5.474e-005 5.349e+006 1.066e+011 1.000e+000 2.468e-003 1.774e-005 
5.477e-005 5.353e+006 1.066e+011 1.000e+000 2.271e-003 1.775e-005 
5.480e-005 5.356e+006 1.067e+011 1.000e+000 2.344e-003 1.775e-005 
5.482e-005 5.359e+006 1.066e+011 1.000e+000 2.474e-004 1.776e-005 
5.485e-005 5.361e+006 1.066e+011 1.000e+000 7.563e-004 1.777e-005 
5.488e-005 5.365e+006 1.067e+011 1.000e+000 2.568e-003 1.777e-005 
5.490e-005 5.368e+006 1.067e+011 1.000e+000 2.624e-003 1.778e-005 
5.493e-005 5.371e+006 1.067e+011 1.000e+000 2.659e-003 1.778e-005 
5.496e-005 5.374e+006 1.067e+011 1.000e+000 2.671e-003 1.779e-005 
5.498e-005 5.377e+006 1.067e+011 1.000e+000 2.707e-003 1.779e-005 
5.501e-005 5.380e+006 1.067e+011 1.000e+000 2.539e-003 1.780e-005 
5.504e-005 5.383e+006 1.067e+011 1.000e+000 2.454e-003 1.781e-005 
5.506e-005 5.386e+006 1.067e+011 1.000e+000 2.257e-003 1.781e-005 
5.509e-005 5.389e+006 1.068e+011 1.000e+000 2.447e-003 1.782e-005 
5.512e-005 5.392e+006 1.068e+011 1.000e+000 2.342e-003 1.782e-005 
5.515e-005 5.395e+006 1.068e+011 1.000e+000 2.398e-003 1.783e-005 
5.517e-005 5.398e+006 1.068e+011 1.000e+000 2.304e-003 1.784e-005 
5.520e-005 5.401e+006 1.068e+011 1.000e+000 2.276e-003 1.784e-005 
5.523e-005 5.404e+006 1.068e+011 1.000e+000 4.479e-003 1.785e-005 
5.525e-005 5.406e+006 1.068e+011 1.000e+000 6.533e-004 1.786e-005 
5.528e-005 5.409e+006 1.068e+011 1.000e+000 2.760e-004 1.787e-005 
5.531e-005 5.412e+006 1.068e+011 1.000e+000 8.632e-004 1.787e-005 
5.533e-005 5.415e+006 1.068e+011 1.000e+000 1.914e-003 1.788e-005 
5.536e-005 5.420e+006 1.063e+011 1.000e+000 2.071e-003 1.787e-005 
5.539e-005 5.416e+006 1.062e+011 1.000e+000 1.523e-003 1.793e-005 
5.541e-005 5.411e+006 1.062e+011 1.000e+000 1.688e-003 1.799e-005 
5.544e-005 5.401e+006 1.062e+011 1.000e+000 1.637e-003 1.808e-005 
5.547e-005 5.395e+006 1.063e+011 1.000e+000 1.683e-003 1.815e-005 
5.549e-005 5.390e+006 1.064e+011 1.000e+000 1.437e-003 1.822e-005 
5.552e-005 5.377e+006 1.060e+011 1.000e+000 2.233e-003 1.833e-005 
5.555e-005 5.367e+006 1.055e+011 1.000e+000 2.748e-003 1.843e-005 
5.558e-005 5.345e+006 1.052e+011 1.000e+000 2.137e-003 1.861e-005 
5.560e-005 5.323e+006 1.050e+011 1.000e+000 1.713e-003 1.878e-005 
5.563e-005 5.307e+006 1.052e+011 1.000e+000 1.338e-003 1.892e-005 
5.566e-005 5.292e+006 1.053e+011 1.000e+000 1.080e-003 1.905e-005 
5.568e-005 5.279e+006 1.054e+011 1.000e+000 9.441e-004 1.917e-005 
5.571e-005 5.243e+006 1.049e+011 1.000e+000 4.049e-003 1.944e-005 
5.574e-005 5.128e+006 1.047e+011 1.000e+000 3.886e-003 2.027e-005 
5.576e-005 5.072e+006 1.048e+011 1.000e+000 1.992e-003 2.068e-005 
5.579e-005 5.040e+006 1.051e+011 1.000e+000 2.266e-003 2.093e-005 
5.582e-005 5.017e+006 1.053e+011 1.000e+000 1.164e-003 2.112e-005 
5.584e-005 4.999e+006 1.055e+011 1.000e+000 1.509e-003 2.126e-005 
5.587e-005 4.985e+006 1.056e+011 1.000e+000 9.454e-004 2.139e-005 
5.590e-005 4.969e+006 1.054e+011 1.000e+000 1.753e-003 2.153e-005 
5.592e-005 4.949e+006 1.054e+011 1.000e+000 1.736e-003 2.169e-005 
5.595e-005 4.935e+006 1.055e+011 1.000e+000 1.701e-003 2.182e-005 
5.598e-005 4.921e+006 1.056e+011 1.000e+000 1.041e-003 2.194e-005 
5.601e-005 4.909e+006 1.057e+011 1.000e+000 1.764e-003 2.205e-005 
5.603e-005 4.901e+006 1.057e+011 1.000e+000 1.577e-003 2.214e-005 
5.606e-005 4.895e+006 1.058e+011 1.000e+000 9.338e-004 2.220e-005 
5.609e-005 4.891e+006 1.056e+011 1.000e+000 8.754e-004 2.226e-005 
5.611e-005 4.887e+006 1.052e+011 1.000e+000 1.149e-003 2.231e-005 
5.614e-005 4.886e+006 1.050e+011 1.000e+000 1.308e-003 2.235e-005 
5.617e-005 4.883e+006 1.048e+011 1.000e+000 1.046e-003 2.239e-005 
5.619e-005 4.898e+006 1.046e+011 1.000e+000 1.069e-003 2.232e-005 
5.622e-005 4.911e+006 1.044e+011 1.000e+000 2.600e-003 2.225e-005 
5.625e-005 4.922e+006 1.043e+011 1.000e+000 1.575e-003 2.221e-005 
5.627e-005 4.928e+006 1.042e+011 1.000e+000 1.728e-003 2.219e-005 
5.630e-005 4.932e+006 1.042e+011 1.000e+000 1.218e-003 2.219e-005 
5.633e-005 4.936e+006 1.042e+011 1.000e+000 1.353e-003 2.219e-005 
5.635e-005 4.938e+006 1.042e+011 1.000e+000 1.259e-003 2.220e-005 
5.638e-005 4.939e+006 1.042e+011 1.000e+000 8.719e-004 2.222e-005 
5.641e-005 4.940e+006 1.042e+011 1.000e+000 2.320e-003 2.224e-005 
5.644e-005 4.941e+006 1.042e+011 1.000e+000 1.418e-003 2.226e-005 
5.646e-005 4.942e+006 1.043e+011 1.000e+000 1.380e-003 2.228e-005 
5.649e-005 4.944e+006 1.043e+011 1.000e+000 1.569e-003 2.229e-005 
5.652e-005 4.946e+006 1.043e+011 1.000e+000 1.383e-003 2.231e-005 
5.654e-005 4.948e+006 1.043e+011 1.000e+000 1.225e-003 2.232e-005 
5.657e-005 4.951e+006 1.043e+011 1.000e+000 1.406e-003 2.233e-005 
5.660e-005 4.953e+006 1.043e+011 1.000e+000 1.357e-003 2.234e-005 
5.662e-005 4.956e+006 1.043e+011 1.000e+000 1.239e-003 2.235e-005 
5.665e-005 4.958e+006 1.043e+011 1.000e+000 1.439e-003 2.235e-005 
5.668e-005 4.961e+006 1.044e+011 1.000e+000 1.380e-003 2.236e-005 
5.670e-005 4.964e+006 1.044e+011 1.000e+000 1.198e-003 2.237e-005 
5.673e-005 4.967e+006 1.044e+011 1.000e+000 1.473e-003 2.238e-005 
5.676e-005 4.970e+006 1.044e+011 1.000e+000 1.376e-003 2.238e-005 
5.678e-005 4.973e+006 1.044e+011 1.000e+000 1.153e-003 2.239e-005 
5.681e-005 4.975e+006 1.044e+011 1.000e+000 1.432e-003 2.240e-005 
5.684e-005 4.978e+006 1.044e+011 1.000e+000 1.379e-003 2.241e-005 
5.687e-005 4.981e+006 1.044e+011 1.000e+000 1.422e-003 2.241e-005 
5.689e-005 4.984e+006 1.044e+011 1.000e+000 1.613e-003 2.242e-005 
5.692e-005 4.986e+006 1.044e+011 1.000e+000 1.581e-003 2.243e-005 
5.695e-005 4.989e+006 1.044e+011 1.000e+000 9.191e-004 2.244e-005 
5.697e-005 4.992e+006 1.044e+011 1.000e+000 8.934e-004 2.244e-005 
5.700e-005 4.995e+006 1.044e+011 1.000e+000 9.371e-004 2.245e-005 
5.703e-005 4.998e+006 1.044e+011 1.000e+000 1.047e-003 2.246e-005 
5.705e-005 5.001e+006 1.044e+011 1.000e+000 1.137e-003 2.247e-005 
5.708e-005 5.003e+006 1.044e+011 1.000e+000 9.849e-004 2.247e-005 
5.711e-005 5.006e+006 1.044e+011 1.000e+000 1.078e-003 2.248e-005 
5.713e-005 5.008e+006 1.045e+011 1.000e+000 6.753e-004 2.249e-005 
5.716e-005 5.010e+006 1.045e+011 1.000e+000 1.044e-003 2.251e-005 
5.719e-005 5.013e+006 1.045e+011 1.000e+000 9.438e-004 2.252e-005 
5.721e-005 5.015e+006 1.045e+011 1.000e+000 9.823e-004 2.253e-005 
5.724e-005 5.016e+006 1.045e+011 1.000e+000 9.527e-004 2.255e-005 
5.727e-005 5.018e+006 1.045e+011 1.000e+000 1.064e-003 2.256e-005 
5.730e-005 5.019e+006 1.045e+011 1.000e+000 8.593e-004 2.258e-005 
5.732e-005 5.020e+006 1.045e+011 1.000e+000 5.072e-004 2.260e-005 
5.735e-005 5.022e+006 1.045e+011 1.000e+000 6.205e-004 2.261e-005 
5.738e-005 5.025e+006 1.045e+011 1.000e+000 1.009e-003 2.262e-005 
5.740e-005 5.026e+006 1.045e+011 1.000e+000 4.967e-005 2.264e-005 
5.743e-005 5.028e+006 1.045e+011 1.000e+000 1.435e-004 2.265e-005 
5.746e-005 5.031e+006 1.045e+011 1.000e+000 4.751e-005 2.266e-005 
5.748e-005 5.025e+006 1.045e+011 1.000e+000 5.641e-004 2.273e-005 
5.751e-005 5.009e+006 1.046e+011 1.000e+000 2.587e-004 2.286e-005 
5.754e-005 5.003e+006 1.047e+011 1.000e+000 2.719e-004 2.293e-005 
5.756e-005 5.001e+006 1.047e+011 1.000e+000 3.739e-004 2.297e-005 
5.759e-005 5.003e+006 1.048e+011 1.000e+000 3.001e-004 2.299e-005 
5.762e-005 5.005e+006 1.048e+011 1.000e+000 7.533e-004 2.300e-005 
5.764e-005 5.008e+006 1.048e+011 1.000e+000 2.676e-004 2.301e-005 
5.767e-005 5.011e+006 1.048e+011 1.000e+000 2.976e-004 2.301e-005 
5.770e-005 5.014e+006 1.048e+011 1.000e+000 4.335e-004 2.302e-005 
5.773e-005 5.018e+006 1.048e+011 1.000e+000 3.289e-004 2.302e-005 
5.775e-005 5.021e+006 1.048e+011 1.000e+000 4.808e-004 2.302e-005 
5.778e-005 5.025e+006 1.048e+011 1.000e+000 3.092e-004 2.303e-005 
5.781e-005 5.028e+006 1.048e+011 1.000e+000 2.779e-004 2.303e-005 
5.783e-005 5.031e+006 1.048e+011 1.000e+000 3.751e-004 2.303e-005 
5.786e-005 5.035e+006 1.048e+011 1.000e+000 4.817e-004 2.304e-005 
5.789e-005 5.038e+006 1.048e+011 1.000e+000 5.083e-004 2.304e-005 
5.791e-005 5.041e+006 1.048e+011 1.000e+000 5.036e-004 2.305e-005 
5.794e-005 5.044e+006 1.048e+011 1.000e+000 3.588e-004 2.305e-005 
5.797e-005 5.048e+006 1.048e+011 1.000e+000 4.135e-004 2.305e-005 
5.799e-005 5.051e+006 1.048e+011 1.000e+000 4.410e-004 2.306e-005 
5.802e-005 5.055e+006 1.049e+011 1.000e+000 7.123e-004 2.306e-005 
5.805e-005 5.058e+006 1.049e+011 1.000e+000 6.679e-004 2.306e-005 
5.807e-005 5.061e+006 1.049e+011 1.000e+000 6.723e-004 2.307e-005 
5.810e-005 5.065e+006 1.049e+011 1.000e+000 7.385e-004 2.307e-005 
5.813e-005 5.068e+006 1.049e+011 1.000e+000 7.391e-004 2.307e-005 
5.816e-005 5.071e+006 1.049e+011 1.000e+000 8.097e-004 2.308e-005 
5.818e-005 5.075e+006 1.049e+011 1.000e+000 7.371e-004 2.308e-005 
5.821e-005 5.078e+006 1.049e+011 1.000e+000 5.548e-004 2.309e-005 
5.824e-005 5.081e+006 1.049e+011 1.000e+000 8.988e-004 2.309e-005 
5.826e-005 5.085e+006 1.049e+011 1.000e+000 5.737e-004 2.309e-005 
5.829e-005 5.088e+006 1.049e+011 1.000e+000 7.291e-004 2.310e-005 
5.832e-005 5.091e+006 1.049e+011 1.000e+000 6.195e-004 2.310e-005 
5.834e-005 5.094e+006 1.049e+011 1.000e+000 8.106e-004 2.311e-005 
5.837e-005 5.098e+006 1.049e+011 1.000e+000 4.738e-004 2.311e-005 
5.840e-005 5.101e+006 1.049e+011 1.000e+000 4.477e-004 2.312e-005 
5.842e-005 5.093e+006 1.045e+011 1.000e+000 2.575e-005 2.320e-005 
5.845e-005 5.078e+006 1.046e+011 1.000e+000 6.559e-004 2.333e-005 
5.848e-005 5.056e+006 1.047e+011 1.000e+000 1.219e-003 2.351e-005 
5.850e-005 5.036e+006 1.048e+011 1.000e+000 1.204e-003 2.367e-005 
5.853e-005 5.019e+006 1.049e+011 1.000e+000 1.636e-003 2.382e-005 
5.856e-005 5.004e+006 1.050e+011 1.000e+000 1.451e-003 2.394e-005 
5.858e-005 4.992e+006 1.051e+011 1.000e+000 1.372e-003 2.406e-005 
5.861e-005 4.982e+006 1.053e+011 1.000e+000 1.060e-003 2.416e-005 
5.864e-005 4.972e+006 1.054e+011 1.000e+000 1.099e-003 2.425e-005 
5.867e-005 4.964e+006 1.055e+011 1.000e+000 9.099e-004 2.433e-005 
5.869e-005 4.957e+006 1.055e+011 1.000e+000 1.046e-003 2.441e-005 
5.872e-005 4.950e+006 1.056e+011 1.000e+000 9.111e-004 2.448e-005 
5.875e-005 4.944e+006 1.057e+011 1.000e+000 7.175e-004 2.455e-005 
5.877e-005 4.939e+006 1.058e+011 1.000e+000 7.248e-004 2.461e-005 
5.880e-005 4.934e+006 1.058e+011 1.000e+000 6.968e-004 2.467e-005 
5.883e-005 4.929e+006 1.059e+011 1.000e+000 8.541e-004 2.473e-005 
5.885e-005 4.923e+006 1.060e+011 1.000e+000 8.035e-004 2.480e-005 
5.888e-005 4.917e+006 1.060e+011 1.000e+000 1.735e-003 2.487e-005 
5.891e-005 4.909e+006 1.061e+011 1.000e+000 1.622e-003 2.496e-005 
5.893e-005 4.897e+006 1.063e+011 1.000e+000 1.815e-003 2.506e-005 
5.896e-005 4.863e+006 1.059e+011 1.000e+000 1.810e-003 2.532e-005 
5.899e-005 4.823e+006 1.062e+011 1.000e+000 1.443e-003 2.563e-005 
5.901e-005 4.773e+006 1.066e+011 1.000e+000 3.369e-003 2.600e-005 
5.904e-005 4.738e+006 1.069e+011 1.000e+000 4.166e-003 2.627e-005 
5.907e-005 4.672e+006 1.065e+011 1.000e+000 2.649e-003 2.675e-005 
5.910e-005 4.610e+006 1.067e+011 1.000e+000 2.682e-003 2.721e-005 
5.912e-005 4.554e+006 1.069e+011 1.000e+000 2.964e-003 2.762e-005 
5.915e-005 4.516e+006 1.070e+011 1.000e+000 2.824e-003 2.792e-005 
5.918e-005 4.437e+006 1.053e+011 1.000e+000 4.502e-003 2.849e-005 
5.920e-005 4.318e+006 1.043e+011 1.000e+000 4.321e-003 2.934e-005 
5.923e-005 4.205e+006 1.040e+011 1.000e+000 3.762e-003 3.014e-005 
5.926e-005 4.121e+006 1.039e+011 1.000e+000 3.136e-003 3.076e-005 
5.928e-005 4.064e+006 1.040e+011 1.000e+000 2.891e-003 3.117e-005 
5.931e-005 4.021e+006 1.041e+011 1.000e+000 2.443e-003 3.150e-005 
5.934e-005 3.978e+006 1.042e+011 1.000e+000 2.602e-003 3.182e-005 
5.936e-005 3.933e+006 1.043e+011 1.000e+000 2.075e-003 3.216e-005 
5.939e-005 3.891e+006 1.044e+011 1.000e+000 2.322e-003 3.248e-005 
5.942e-005 3.854e+006 1.045e+011 1.000e+000 2.323e-003 3.276e-005 
5.944e-005 3.822e+006 1.046e+011 1.000e+000 2.099e-003 3.301e-005 
5.947e-005 3.794e+006 1.048e+011 1.000e+000 2.070e-003 3.323e-005 
5.950e-005 3.769e+006 1.049e+011 1.000e+000 2.185e-003 3.343e-005 
5.953e-005 3.719e+006 1.049e+011 1.000e+000 2.553e-003 3.380e-005 
5.955e-005 3.653e+006 1.050e+011 1.000e+000 2.549e-003 3.429e-005 
5.958e-005 3.613e+006 1.051e+011 1.000e+000 2.307e-003 3.459e-005 
5.961e-005 3.588e+006 1.051e+011 1.000e+000 1.772e-003 3.479e-005 
5.963e-005 3.571e+006 1.052e+011 1.000e+000 1.813e-003 3.494e-005 
5.966e-005 3.558e+006 1.052e+011 1.000e+000 1.676e-003 3.505e-005 
5.969e-005 3.549e+006 1.052e+011 1.000e+000 1.404e-003 3.514e-005 
5.971e-005 3.541e+006 1.053e+011 1.000e+000 9.973e-004 3.522e-005 
5.974e-005 3.534e+006 1.053e+011 1.000e+000 6.189e-004 3.529e-005 
5.977e-005 3.529e+006 1.053e+011 1.000e+000 4.137e-004 3.536e-005 
5.979e-005 3.524e+006 1.054e+011 1.000e+000 4.594e-004 3.542e-005 
5.982e-005 3.519e+006 1.054e+011 1.000e+000 4.454e-004 3.548e-005 
5.985e-005 3.514e+006 1.055e+011 1.000e+000 6.282e-004 3.555e-005 
5.987e-005 3.508e+006 1.055e+011 1.000e+000 6.535e-004 3.561e-005 
5.990e-005 3.502e+006 1.056e+011 1.000e+000 1.064e-003 3.568e-005 
5.993e-005 3.495e+006 1.056e+011 1.000e+000 1.022e-003 3.576e-005 
5.996e-005 3.487e+006 1.056e+011 1.000e+000 8.659e-004 3.584e-005 
5.998e-005 3.478e+006 1.057e+011 1.000e+000 5.665e-004 3.593e-005 
6.001e-005 3.469e+006 1.058e+011 1.000e+000 6.282e-004 3.602e-005 
6.004e-005 3.459e+006 1.059e+011 1.000e+000 6.310e-004 3.611e-005 
6.006e-005 3.449e+006 1.060e+011 1.000e+000 6.067e-004 3.621e-005 
6.009e-005 3.422e+006 1.059e+011 1.000e+000 6.230e-004 3.642e-005 
6.012e-005 3.389e+006 1.059e+011 1.000e+000 6.003e-004 3.668e-005 
6.014e-005 3.356e+006 1.060e+011 1.000e+000 4.886e-004 3.693e-005 
6.017e-005 3.322e+006 1.061e+011 1.000e+000 6.919e-004 3.719e-005 
6.020e-005 3.289e+006 1.062e+011 1.000e+000 5.751e-004 3.745e-005 
6.022e-005 3.253e+006 1.063e+011 1.000e+000 7.197e-004 3.772e-005 
6.025e-005 3.216e+006 1.064e+011 1.000e+000 1.126e-003 3.801e-005 
6.028e-005 3.139e+006 1.052e+011 1.000e+000 2.476e-003 3.857e-005 
6.030e-005 3.050e+006 1.049e+011 1.000e+000 2.660e-003 3.921e-005 
6.033e-005 2.972e+006 1.048e+011 1.000e+000 2.803e-003 3.978e-005 
6.036e-005 2.912e+006 1.047e+011 1.000e+000 1.454e-003 4.022e-005 
6.039e-005 2.878e+006 1.046e+011 1.000e+000 1.154e-003 4.048e-005 
6.041e-005 2.849e+006 1.046e+011 1.000e+000 1.435e-003 4.071e-005 
6.044e-005 2.808e+006 1.047e+011 1.000e+000 2.635e-003 4.102e-005 
6.047e-005 2.768e+006 1.047e+011 1.000e+000 1.946e-003 4.132e-005 
6.049e-005 2.745e+006 1.047e+011 1.000e+000 1.954e-003 4.151e-005 
6.052e-005 2.739e+006 1.046e+011 1.000e+000 2.568e-003 4.157e-005 
6.055e-005 2.742e+006 1.046e+011 1.000e+000 1.890e-003 4.158e-005 
6.057e-005 2.731e+006 1.048e+011 1.000e+000 2.123e-003 4.169e-005 
6.060e-005 2.718e+006 1.048e+011 1.000e+000 2.597e-003 4.180e-005 
6.063e-005 2.715e+006 1.047e+011 1.000e+000 2.538e-003 4.185e-005 
6.065e-005 2.715e+006 1.047e+011 1.000e+000 1.840e-003 4.188e-005 
6.068e-005 2.714e+006 1.047e+011 1.000e+000 1.708e-003 4.191e-005 
6.071e-005 2.713e+006 1.047e+011 1.000e+000 1.314e-003 4.194e-005 
6.073e-005 2.713e+006 1.046e+011 1.000e+000 1.368e-003 4.197e-005 
6.076e-005 2.712e+006 1.046e+011 1.000e+000 1.337e-003 4.200e-005 
6.079e-005 2.712e+006 1.046e+011 1.000e+000 1.637e-003 4.203e-005 
6.082e-005 2.712e+006 1.046e+011 1.000e+000 1.827e-003 4.206e-005 
6.084e-005 2.712e+006 1.046e+011 1.000e+000 1.970e-003 4.208e-005 
6.087e-005 2.711e+006 1.047e+011 1.000e+000 1.459e-003 4.212e-005 
6.090e-005 2.708e+006 1.047e+011 1.000e+000 1.567e-003 4.216e-005 
6.092e-005 2.703e+006 1.047e+011 1.000e+000 1.606e-003 4.223e-005 
6.095e-005 2.695e+006 1.047e+011 1.000e+000 2.511e-003 4.231e-005 
6.098e-005 2.666e+006 1.045e+011 1.000e+000 2.084e-003 4.254e-005 
6.100e-005 2.634e+006 1.045e+011 1.000e+000 2.044e-003 4.279e-005 
6.103e-005 2.605e+006 1.045e+011 1.000e+000 1.859e-003 4.301e-005 
6.106e-005 2.581e+006 1.044e+011 1.000e+000 2.464e-003 4.321e-005 
6.108e-005 2.558e+006 1.044e+011 1.000e+000 2.309e-003 4.339e-005 
6.111e-005 2.537e+006 1.044e+011 1.000e+000 2.344e-003 4.357e-005 
6.114e-005 2.519e+006 1.044e+011 1.000e+000 2.853e-003 4.372e-005 
6.116e-005 2.505e+006 1.043e+011 1.000e+000 3.444e-003 4.384e-005 
6.119e-005 2.491e+006 1.043e+011 1.000e+000 3.364e-003 4.397e-005 
6.122e-005 2.475e+006 1.043e+011 1.000e+000 3.085e-003 4.410e-005 
6.125e-005 2.460e+006 1.043e+011 1.000e+000 3.020e-003 4.423e-005 
6.127e-005 2.444e+006 1.044e+011 1.000e+000 3.209e-003 4.437e-005 
6.130e-005 2.429e+006 1.044e+011 1.000e+000 3.264e-003 4.450e-005 
6.133e-005 2.415e+006 1.044e+011 1.000e+000 3.146e-003 4.462e-005 
6.135e-005 2.403e+006 1.045e+011 1.000e+000 3.106e-003 4.473e-005 
6.138e-005 2.393e+006 1.045e+011 1.000e+000 3.164e-003 4.483e-005 
6.141e-005 2.385e+006 1.045e+011 1.000e+000 3.252e-003 4.491e-005 
6.143e-005 2.378e+006 1.046e+011 1.000e+000 3.324e-003 4.499e-005 
6.146e-005 2.372e+006 1.046e+011 1.000e+000 3.533e-003 4.506e-005 
6.149e-005 2.367e+006 1.046e+011 1.000e+000 3.692e-003 4.511e-005 
6.151e-005 2.364e+006 1.047e+011 1.000e+000 3.312e-003 4.517e-005 
6.154e-005 2.361e+006 1.047e+011 1.000e+000 3.709e-003 4.521e-005 
6.157e-005 2.358e+006 1.047e+011 1.000e+000 3.761e-003 4.526e-005 
6.159e-005 2.357e+006 1.047e+011 1.000e+000 3.738e-003 4.529e-005 
6.162e-005 2.356e+006 1.047e+011 1.000e+000 3.362e-003 4.533e-005 
6.165e-005 2.355e+006 1.047e+011 1.000e+000 3.334e-003 4.536e-005 
6.168e-005 2.354e+006 1.048e+011 1.000e+000 3.302e-003 4.539e-005 
6.170e-005 2.354e+006 1.048e+011 1.000e+000 3.406e-003 4.542e-005 
6.173e-005 2.353e+006 1.048e+011 1.000e+000 3.416e-003 4.546e-005 
6.176e-005 2.348e+006 1.048e+011 1.000e+000 3.063e-003 4.552e-005 
6.178e-005 2.347e+006 1.049e+011 1.000e+000 2.872e-003 4.555e-005 
6.181e-005 2.348e+006 1.049e+011 1.000e+000 2.884e-003 4.557e-005 
6.184e-005 2.353e+006 1.049e+011 1.000e+000 3.140e-003 4.556e-005 
6.186e-005 2.357e+006 1.048e+011 1.000e+000 3.248e-003 4.556e-005 
6.189e-005 2.358e+006 1.049e+011 1.000e+000 3.014e-003 4.558e-005 
6.192e-005 2.358e+006 1.049e+011 1.000e+000 3.245e-003 4.561e-005 
6.194e-005 2.359e+006 1.050e+011 1.000e+000 2.728e-003 4.563e-005 
6.197e-005 2.360e+006 1.050e+011 1.000e+000 1.623e-003 4.565e-005 
6.200e-005 2.363e+006 1.047e+011 1.000e+000 3.516e-003 4.566e-005 
6.202e-005 2.365e+006 1.046e+011 1.000e+000 3.567e-003 4.567e-005 
6.205e-005 2.362e+006 1.046e+011 1.000e+000 3.018e-003 4.572e-005 
6.208e-005 2.354e+006 1.045e+011 1.000e+000 2.437e-003 4.580e-005 
6.211e-005 2.351e+006 1.044e+011 1.000e+000 2.254e-003 4.585e-005 
6.213e-005 2.353e+006 1.043e+011 1.000e+000 2.241e-003 4.586e-005 
6.216e-005 2.352e+006 1.043e+011 1.000e+000 2.552e-003 4.589e-005 
6.219e-005 2.351e+006 1.043e+011 1.000e+000 2.403e-003 4.592e-005 
6.221e-005 2.351e+006 1.043e+011 1.000e+000 2.322e-003 4.595e-005 
6.224e-005 2.352e+006 1.043e+011 1.000e+000 2.157e-003 4.597e-005 
6.227e-005 2.353e+006 1.043e+011 1.000e+000 2.397e-003 4.599e-005 
6.229e-005 2.356e+006 1.043e+011 1.000e+000 2.821e-003 4.600e-005 
6.232e-005 2.358e+006 1.043e+011 1.000e+000 3.022e-003 4.601e-005 
6.235e-005 2.360e+006 1.043e+011 1.000e+000 2.643e-003 4.602e-005 
6.237e-005 2.364e+006 1.042e+011 1.000e+000 3.041e-003 4.602e-005 
6.240e-005 2.368e+006 1.042e+011 1.000e+000 2.740e-003 4.602e-005 
6.243e-005 2.371e+006 1.042e+011 1.000e+000 2.734e-003 4.603e-005 
6.245e-005 2.374e+006 1.042e+011 1.000e+000 2.958e-003 4.603e-005 
6.248e-005 2.378e+006 1.042e+011 1.000e+000 3.069e-003 4.604e-005 
6.251e-005 2.381e+006 1.042e+011 1.000e+000 3.037e-003 4.604e-005 
6.254e-005 2.384e+006 1.042e+011 1.000e+000 2.750e-003 4.605e-005 
6.256e-005 2.387e+006 1.042e+011 1.000e+000 3.002e-003 4.605e-005 
6.259e-005 2.390e+006 1.042e+011 1.000e+000 3.051e-003 4.606e-005 
6.262e-005 2.393e+006 1.042e+011 1.000e+000 3.117e-003 4.606e-005 
6.264e-005 2.396e+006 1.042e+011 1.000e+000 2.877e-003 4.607e-005 
6.267e-005 2.394e+006 1.042e+011 1.000e+000 2.801e-003 4.611e-005 
6.270e-005 2.383e+006 1.041e+011 1.000e+000 2.593e-003 4.622e-005 
6.272e-005 2.371e+006 1.040e+011 1.000e+000 2.735e-003 4.632e-005 
6.275e-005 2.358e+006 1.039e+011 1.000e+000 2.551e-003 4.644e-005 
6.278e-005 2.341e+006 1.038e+011 1.000e+000 2.210e-003 4.659e-005 
6.280e-005 2.317e+006 1.038e+011 1.000e+000 2.562e-003 4.678e-005 
6.283e-005 2.299e+006 1.037e+011 1.000e+000 2.456e-003 4.693e-005 
6.286e-005 2.285e+006 1.037e+011 1.000e+000 2.700e-003 4.706e-005 
6.288e-005 2.278e+006 1.037e+011 1.000e+000 2.765e-003 4.713e-005 
6.291e-005 2.276e+006 1.037e+011 1.000e+000 2.799e-003 4.717e-005 
6.294e-005 2.275e+006 1.036e+011 1.000e+000 2.819e-003 4.720e-005 
6.297e-005 2.276e+006 1.037e+011 1.000e+000 2.508e-003 4.723e-005 
6.299e-005 2.276e+006 1.037e+011 1.000e+000 2.809e-003 4.725e-005 
6.302e-005 2.276e+006 1.037e+011 1.000e+000 2.386e-003 4.728e-005 
6.305e-005 2.277e+006 1.037e+011 1.000e+000 2.428e-003 4.730e-005 
6.307e-005 2.277e+006 1.037e+011 1.000e+000 2.696e-003 4.732e-005 
6.310e-005 2.279e+006 1.037e+011 1.000e+000 2.918e-003 4.734e-005 
6.313e-005 2.280e+006 1.037e+011 1.000e+000 2.755e-003 4.736e-005 
6.315e-005 2.282e+006 1.037e+011 1.000e+000 2.900e-003 4.737e-005 
6.318e-005 2.284e+006 1.037e+011 1.000e+000 2.541e-003 4.738e-005 
6.321e-005 2.286e+006 1.037e+011 1.000e+000 2.673e-003 4.739e-005 
6.323e-005 2.288e+006 1.037e+011 1.000e+000 2.609e-003 4.741e-005 
6.326e-005 2.291e+006 1.037e+011 1.000e+000 2.153e-003 4.742e-005 
6.329e-005 2.294e+006 1.037e+011 1.000e+000 2.657e-003 4.742e-005 
6.331e-005 2.296e+006 1.037e+011 1.000e+000 2.522e-003 4.743e-005 
6.334e-005 2.299e+006 1.037e+011 1.000e+000 2.481e-003 4.744e-005 
6.337e-005 2.302e+006 1.037e+011 1.000e+000 2.740e-003 4.745e-005 
6.340e-005 2.305e+006 1.037e+011 1.000e+000 2.332e-003 4.746e-005 
6.342e-005 2.307e+006 1.037e+011 1.000e+000 2.342e-003 4.746e-005 
6.345e-005 2.310e+006 1.037e+011 1.000e+000 2.349e-003 4.747e-005 
6.348e-005 2.313e+006 1.037e+011 1.000e+000 2.414e-003 4.748e-005 
6.350e-005 2.316e+006 1.037e+011 1.000e+000 2.539e-003 4.748e-005 
6.353e-005 2.319e+006 1.037e+011 1.000e+000 2.397e-003 4.749e-005 
6.356e-005 2.322e+006 1.037e+011 1.000e+000 2.364e-003 4.749e-005 
6.358e-005 2.325e+006 1.037e+011 1.000e+000 2.604e-003 4.750e-005 
6.361e-005 2.329e+006 1.037e+011 1.000e+000 2.404e-003 4.751e-005 
6.364e-005 2.332e+006 1.037e+011 1.000e+000 2.389e-003 4.751e-005 
6.366e-005 2.335e+006 1.037e+011 1.000e+000 2.260e-003 4.752e-005 
6.369e-005 2.338e+006 1.038e+011 1.000e+000 3.020e-003 4.752e-005 
6.372e-005 2.341e+006 1.038e+011 1.000e+000 2.489e-003 4.753e-005 
6.374e-005 2.344e+006 1.038e+011 1.000e+000 2.492e-003 4.753e-005 
6.377e-005 2.347e+006 1.038e+011 1.000e+000 2.457e-003 4.754e-005 
6.380e-005 2.350e+006 1.038e+011 1.000e+000 2.720e-003 4.754e-005 
6.383e-005 2.353e+006 1.038e+011 1.000e+000 2.586e-003 4.755e-005 
6.385e-005 2.356e+006 1.038e+011 1.000e+000 2.576e-003 4.755e-005 
6.388e-005 2.360e+006 1.038e+011 1.000e+000 2.617e-003 4.756e-005 
6.391e-005 2.363e+006 1.038e+011 1.000e+000 2.543e-003 4.756e-005 
6.393e-005 2.366e+006 1.038e+011 1.000e+000 2.502e-003 4.757e-005 
6.396e-005 2.369e+006 1.038e+011 1.000e+000 2.154e-003 4.757e-005 
6.399e-005 2.372e+006 1.038e+011 1.000e+000 2.231e-003 4.758e-005 
6.401e-005 2.376e+006 1.038e+011 1.000e+000 2.304e-003 4.758e-005 
6.404e-005 2.379e+006 1.038e+011 1.000e+000 2.499e-003 4.759e-005 
6.407e-005 2.382e+006 1.038e+011 1.000e+000 2.617e-003 4.759e-005 
6.409e-005 2.385e+006 1.038e+011 1.000e+000 2.755e-003 4.760e-005 
6.412e-005 2.388e+006 1.038e+011 1.000e+000 2.447e-003 4.760e-005 
6.415e-005 2.392e+006 1.038e+011 1.000e+000 2.416e-003 4.761e-005 
6.417e-005 2.395e+006 1.038e+011 1.000e+000 2.688e-003 4.761e-005 
6.420e-005 2.398e+006 1.038e+011 1.000e+000 3.041e-003 4.761e-005 
6.423e-005 2.402e+006 1.038e+011 1.000e+000 3.107e-003 4.762e-005 
6.426e-005 2.405e+006 1.038e+011 1.000e+000 3.119e-003 4.762e-005 
6.428e-005 2.408e+006 1.038e+011 1.000e+000 2.986e-003 4.762e-005 
6.431e-005 2.412e+006 1.038e+011 1.000e+000 3.237e-003 4.763e-005 
6.434e-005 2.415e+006 1.038e+011 1.000e+000 2.964e-003 4.763e-005 
6.436e-005 2.418e+006 1.038e+011 1.000e+000 3.008e-003 4.764e-005 
6.439e-005 2.422e+006 1.038e+011 1.000e+000 3.254e-003 4.764e-005 
6.442e-005 2.425e+006 1.038e+011 1.000e+000 3.078e-003 4.764e-005 
6.444e-005 2.428e+006 1.038e+011 1.000e+000 3.193e-003 4.765e-005 
6.447e-005 2.431e+006 1.038e+011 1.000e+000 3.097e-003 4.766e-005 
6.450e-005 2.434e+006 1.038e+011 1.000e+000 2.869e-003 4.766e-005 
6.452e-005 2.437e+006 1.038e+011 1.000e+000 2.644e-003 4.767e-005 
6.455e-005 2.441e+006 1.038e+011 1.000e+000 3.330e-003 4.767e-005 
6.458e-005 2.444e+006 1.038e+011 1.000e+000 2.965e-003 4.767e-005 
6.460e-005 2.447e+006 1.038e+011 1.000e+000 3.386e-003 4.768e-005 
6.463e-005 2.450e+006 1.039e+011 1.000e+000 3.902e-003 4.768e-005 
6.466e-005 2.454e+006 1.039e+011 1.000e+000 3.293e-003 4.769e-005 
6.469e-005 2.457e+006 1.039e+011 1.000e+000 2.618e-003 4.769e-005 
6.471e-005 2.460e+006 1.039e+011 1.000e+000 3.196e-003 4.770e-005 
6.474e-005 2.463e+006 1.039e+011 1.000e+000 2.934e-003 4.770e-005 
6.477e-005 2.466e+006 1.039e+011 1.000e+000 3.108e-003 4.771e-005 
6.479e-005 2.469e+006 1.039e+011 1.000e+000 3.029e-003 4.771e-005 
6.482e-005 2.472e+006 1.039e+011 1.000e+000 2.692e-003 4.772e-005 
6.485e-005 2.475e+006 1.039e+011 1.000e+000 3.912e-003 4.773e-005 
6.487e-005 2.478e+006 1.039e+011 1.000e+000 3.302e-003 4.773e-005 
6.490e-005 2.481e+006 1.039e+011 1.000e+000 4.256e-003 4.774e-005 
6.493e-005 2.484e+006 1.039e+011 1.000e+000 3.625e-003 4.774e-005 
6.495e-005 2.488e+006 1.039e+011 1.000e+000 3.806e-003 4.775e-005 
6.498e-005 2.491e+006 1.039e+011 1.000e+000 3.884e-003 4.775e-005 
6.501e-005 2.494e+006 1.039e+011 1.000e+000 3.721e-003 4.776e-005 
6.503e-005 2.497e+006 1.039e+011 1.000e+000 3.559e-003 4.776e-005 
6.506e-005 2.500e+006 1.039e+011 1.000e+000 3.782e-003 4.777e-005 
6.509e-005 2.503e+006 1.039e+011 1.000e+000 3.085e-003 4.777e-005 
6.512e-005 2.506e+006 1.039e+011 1.000e+000 3.289e-003 4.778e-005 
6.514e-005 2.509e+006 1.039e+011 1.000e+000 3.345e-003 4.779e-005 
6.517e-005 2.512e+006 1.039e+011 1.000e+000 3.504e-003 4.779e-005 
6.520e-005 2.515e+006 1.039e+011 1.000e+000 3.310e-003 4.780e-005 
6.522e-005 2.519e+006 1.039e+011 1.000e+000 3.127e-003 4.780e-005 
6.525e-005 2.522e+006 1.039e+011 1.000e+000 3.905e-003 4.781e-005 
6.528e-005 2.525e+006 1.039e+011 1.000e+000 3.702e-003 4.781e-005 
6.530e-005 2.527e+006 1.039e+011 1.000e+000 3.951e-003 4.782e-005 
6.533e-005 2.530e+006 1.040e+011 1.000e+000 3.722e-003 4.783e-005 
6.536e-005 2.532e+006 1.040e+011 1.000e+000 3.520e-003 4.784e-005 
6.538e-005 2.535e+006 1.040e+011 1.000e+000 2.931e-003 4.785e-005 
6.541e-005 2.537e+006 1.040e+011 1.000e+000 3.178e-003 4.786e-005 
6.544e-005 2.540e+006 1.040e+011 1.000e+000 3.225e-003 4.787e-005 
6.546e-005 2.543e+006 1.040e+011 1.000e+000 2.688e-003 4.788e-005 
6.549e-005 2.545e+006 1.040e+011 1.000e+000 3.347e-003 4.789e-005 
6.552e-005 2.548e+006 1.040e+011 1.000e+000 2.946e-003 4.789e-005 
6.555e-005 2.551e+006 1.040e+011 1.000e+000 2.647e-003 4.790e-005 
6.557e-005 2.554e+006 1.040e+011 1.000e+000 2.692e-003 4.791e-005 
6.560e-005 2.557e+006 1.040e+011 1.000e+000 3.224e-003 4.791e-005 
6.563e-005 2.560e+006 1.040e+011 1.000e+000 3.447e-003 4.792e-005 
6.565e-005 2.563e+006 1.040e+011 1.000e+000 2.751e-003 4.792e-005 
6.568e-005 2.567e+006 1.040e+011 1.000e+000 2.876e-003 4.793e-005 
6.571e-005 2.570e+006 1.040e+011 1.000e+000 2.751e-003 4.793e-005 
6.573e-005 2.573e+006 1.040e+011 1.000e+000 2.818e-003 4.794e-005 
6.576e-005 2.576e+006 1.040e+011 1.000e+000 2.503e-003 4.794e-005 
6.579e-005 2.579e+006 1.040e+011 1.000e+000 3.366e-003 4.795e-005 
6.581e-005 2.582e+006 1.040e+011 1.000e+000 2.774e-003 4.795e-005 
6.584e-005 2.585e+006 1.040e+011 1.000e+000 2.776e-003 4.796e-005 
6.587e-005 2.588e+006 1.040e+011 1.000e+000 2.967e-003 4.796e-005 
6.589e-005 2.592e+006 1.041e+011 1.000e+000 2.987e-003 4.797e-005 
6.592e-005 2.595e+006 1.041e+011 1.000e+000 3.250e-003 4.797e-005 
6.595e-005 2.598e+006 1.041e+011 1.000e+000 3.129e-003 4.798e-005 
6.598e-005 2.601e+006 1.041e+011 1.000e+000 2.885e-003 4.798e-005 
6.600e-005 2.605e+006 1.041e+011 1.000e+000 2.712e-003 4.799e-005 
6.603e-005 2.608e+006 1.041e+011 1.000e+000 2.805e-003 4.799e-005 
6.606e-005 2.611e+006 1.041e+011 1.000e+000 2.646e-003 4.800e-005 
6.608e-005 2.614e+006 1.041e+011 1.000e+000 2.979e-003 4.800e-005 
6.611e-005 2.617e+006 1.041e+011 1.000e+000 3.219e-003 4.801e-005 
6.614e-005 2.620e+006 1.041e+011 1.000e+000 2.949e-003 4.802e-005 
6.616e-005 2.623e+006 1.041e+011 1.000e+000 2.804e-003 4.802e-005 
6.619e-005 2.626e+006 1.041e+011 1.000e+000 2.910e-003 4.803e-005 
6.622e-005 2.629e+006 1.041e+011 1.000e+000 2.801e-003 4.803e-005 
6.624e-005 2.632e+006 1.041e+011 1.000e+000 3.201e-003 4.804e-005 
6.627e-005 2.635e+006 1.041e+011 1.000e+000 3.287e-003 4.805e-005 
6.630e-005 2.638e+006 1.041e+011 1.000e+000 3.471e-003 4.805e-005 
6.632e-005 2.641e+006 1.041e+011 1.000e+000 3.147e-003 4.806e-005 
6.635e-005 2.644e+006 1.041e+011 1.000e+000 2.727e-003 4.807e-005 
6.638e-005 2.647e+006 1.041e+011 1.000e+000 2.858e-003 4.807e-005 
6.641e-005 2.650e+006 1.041e+011 1.000e+000 3.337e-003 4.808e-005 
6.643e-005 2.653e+006 1.041e+011 1.000e+000 2.851e-003 4.808e-005 
6.646e-005 2.656e+006 1.041e+011 1.000e+000 2.779e-003 4.809e-005 
6.649e-005 2.659e+006 1.041e+011 1.000e+000 3.097e-003 4.810e-005 
6.651e-005 2.662e+006 1.041e+011 1.000e+000 3.215e-003 4.810e-005 
6.654e-005 2.665e+006 1.041e+011 1.000e+000 2.850e-003 4.811e-005 
6.657e-005 2.668e+006 1.041e+011 1.000e+000 2.961e-003 4.812e-005 
6.659e-005 2.671e+006 1.041e+011 1.000e+000 2.591e-003 4.812e-005 
6.662e-005 2.674e+006 1.042e+011 1.000e+000 2.777e-003 4.813e-005 
6.665e-005 2.677e+006 1.042e+011 1.000e+000 2.857e-003 4.813e-005 
6.667e-005 2.680e+006 1.042e+011 1.000e+000 2.749e-003 4.814e-005 
6.670e-005 2.682e+006 1.042e+011 1.000e+000 2.633e-003 4.815e-005 
6.673e-005 2.686e+006 1.042e+011 1.000e+000 3.335e-003 4.815e-005 
6.675e-005 2.689e+006 1.042e+011 1.000e+000 3.048e-003 4.816e-005 
6.678e-005 2.692e+006 1.042e+011 1.000e+000 2.934e-003 4.817e-005 
6.681e-005 2.695e+006 1.042e+011 1.000e+000 2.869e-003 4.817e-005 
6.684e-005 2.698e+006 1.042e+011 1.000e+000 3.019e-003 4.818e-005 
6.686e-005 2.701e+006 1.042e+011 1.000e+000 2.757e-003 4.818e-005 
6.689e-005 2.704e+006 1.042e+011 1.000e+000 2.912e-003 4.819e-005 
6.692e-005 2.707e+006 1.042e+011 1.000e+000 2.945e-003 4.820e-005 
6.694e-005 2.710e+006 1.042e+011 1.000e+000 2.867e-003 4.820e-005 
6.697e-005 2.712e+006 1.042e+011 1.000e+000 3.045e-003 4.821e-005 
6.700e-005 2.715e+006 1.042e+011 1.000e+000 2.759e-003 4.822e-005 
6.702e-005 2.718e+006 1.042e+011 1.000e+000 3.198e-003 4.822e-005 
6.705e-005 2.721e+006 1.042e+011 1.000e+000 2.977e-003 4.823e-005 
6.708e-005 2.724e+006 1.042e+011 1.000e+000 2.882e-003 4.824e-005 
6.710e-005 2.727e+006 1.042e+011 1.000e+000 2.547e-003 4.824e-005 
6.713e-005 2.730e+006 1.042e+011 1.000e+000 3.719e-003 4.825e-005 
6.716e-005 2.733e+006 1.042e+011 1.000e+000 3.585e-003 4.826e-005 
6.718e-005 2.735e+006 1.043e+011 1.000e+000 3.960e-003 4.827e-005 
6.721e-005 2.738e+006 1.043e+011 1.000e+000 3.811e-003 4.827e-005 
6.724e-005 2.741e+006 1.043e+011 1.000e+000 3.865e-003 4.828e-005 
6.727e-005 2.744e+006 1.043e+011 1.000e+000 3.170e-003 4.829e-005 
6.729e-005 2.747e+006 1.043e+011 1.000e+000 3.185e-003 4.829e-005 
6.732e-005 2.750e+006 1.043e+011 1.000e+000 2.809e-003 4.830e-005 
6.735e-005 2.753e+006 1.043e+011 1.000e+000 2.692e-003 4.831e-005 
6.737e-005 2.756e+006 1.043e+011 1.000e+000 2.774e-003 4.831e-005 
6.740e-005 2.758e+006 1.043e+011 1.000e+000 2.711e-003 4.832e-005 
6.743e-005 2.761e+006 1.043e+011 1.000e+000 2.882e-003 4.833e-005 
6.745e-005 2.764e+006 1.043e+011 1.000e+000 3.114e-003 4.834e-005 
6.748e-005 2.767e+006 1.043e+011 1.000e+000 2.795e-003 4.834e-005 
6.751e-005 2.770e+006 1.043e+011 1.000e+000 2.660e-003 4.835e-005 
6.753e-005 2.772e+006 1.043e+011 1.000e+000 2.782e-003 4.836e-005 
6.756e-005 2.775e+006 1.043e+011 1.000e+000 2.752e-003 4.837e-005 
6.759e-005 2.778e+006 1.043e+011 1.000e+000 2.616e-003 4.837e-005 
6.761e-005 2.781e+006 1.043e+011 1.000e+000 2.548e-003 4.838e-005 
6.764e-005 2.783e+006 1.043e+011 1.000e+000 2.764e-003 4.839e-005 
6.767e-005 2.786e+006 1.044e+011 1.000e+000 3.281e-003 4.840e-005 
6.770e-005 2.789e+006 1.044e+011 1.000e+000 3.166e-003 4.841e-005 
6.772e-005 2.792e+006 1.044e+011 1.000e+000 3.014e-003 4.841e-005 
6.775e-005 2.794e+006 1.044e+011 1.000e+000 2.410e-003 4.842e-005 
6.778e-005 2.797e+006 1.044e+011 1.000e+000 2.871e-003 4.843e-005 
6.780e-005 2.799e+006 1.044e+011 1.000e+000 3.106e-003 4.844e-005 
6.783e-005 2.802e+006 1.044e+011 1.000e+000 2.818e-003 4.845e-005 
6.786e-005 2.804e+006 1.044e+011 1.000e+000 2.659e-003 4.846e-005 
6.788e-005 2.807e+006 1.044e+011 1.000e+000 2.791e-003 4.847e-005 
6.791e-005 2.809e+006 1.044e+011 1.000e+000 2.366e-003 4.848e-005 
6.794e-005 2.812e+006 1.044e+011 1.000e+000 2.602e-003 4.849e-005 
6.796e-005 2.814e+006 1.044e+011 1.000e+000 2.706e-003 4.850e-005 
6.799e-005 2.817e+006 1.044e+011 1.000e+000 2.608e-003 4.851e-005 
6.802e-005 2.819e+006 1.044e+011 1.000e+000 2.807e-003 4.852e-005 
6.804e-005 2.822e+006 1.045e+011 1.000e+000 2.756e-003 4.852e-005 
6.807e-005 2.825e+006 1.045e+011 1.000e+000 2.603e-003 4.853e-005 
6.810e-005 2.828e+006 1.045e+011 1.000e+000 2.755e-003 4.854e-005 
6.813e-005 2.831e+006 1.045e+011 1.000e+000 2.914e-003 4.855e-005 
6.815e-005 2.833e+006 1.045e+011 1.000e+000 3.319e-003 4.856e-005 
6.818e-005 2.836e+006 1.045e+011 1.000e+000 3.893e-003 4.856e-005 
6.821e-005 2.839e+006 1.045e+011 1.000e+000 3.765e-003 4.857e-005 
6.823e-005 2.841e+006 1.045e+011 1.000e+000 3.461e-003 4.858e-005 
6.826e-005 2.844e+006 1.045e+011 1.000e+000 3.704e-003 4.859e-005 
6.829e-005 2.846e+006 1.045e+011 1.000e+000 4.219e-003 4.860e-005 
6.831e-005 2.848e+006 1.045e+011 1.000e+000 3.771e-003 4.861e-005 
6.834e-005 2.850e+006 1.045e+011 1.000e+000 3.838e-003 4.863e-005 
6.837e-005 2.852e+006 1.045e+011 1.000e+000 4.036e-003 4.864e-005 
6.839e-005 2.854e+006 1.045e+011 1.000e+000 4.127e-003 4.866e-005 
6.842e-005 2.855e+006 1.045e+011 1.000e+000 3.522e-003 4.867e-005 
6.845e-005 2.857e+006 1.046e+011 1.000e+000 4.684e-003 4.869e-005 
6.847e-005 2.859e+006 1.046e+011 1.000e+000 4.805e-003 4.870e-005 
6.850e-005 2.861e+006 1.046e+011 1.000e+000 4.374e-003 4.871e-005 
6.853e-005 2.862e+006 1.046e+011 1.000e+000 3.719e-003 4.873e-005 
6.856e-005 2.864e+006 1.046e+011 1.000e+000 4.427e-003 4.875e-005 
6.858e-005 2.866e+006 1.046e+011 1.000e+000 4.016e-003 4.876e-005 
6.861e-005 2.867e+006 1.046e+011 1.000e+000 3.833e-003 4.878e-005 
6.864e-005 2.869e+006 1.046e+011 1.000e+000 3.648e-003 4.880e-005 
6.866e-005 2.870e+006 1.046e+011 1.000e+000 3.535e-003 4.881e-005 
6.869e-005 2.872e+006 1.047e+011 1.000e+000 3.733e-003 4.883e-005 
6.872e-005 2.873e+006 1.047e+011 1.000e+000 4.218e-003 4.884e-005 
6.874e-005 2.874e+006 1.047e+011 1.000e+000 3.782e-003 4.886e-005 
6.877e-005 2.876e+006 1.047e+011 1.000e+000 3.911e-003 4.888e-005 
6.880e-005 2.877e+006 1.047e+011 1.000e+000 3.957e-003 4.890e-005 
6.882e-005 2.878e+006 1.047e+011 1.000e+000 3.770e-003 4.892e-005 
6.885e-005 2.879e+006 1.047e+011 1.000e+000 3.314e-003 4.894e-005 
6.888e-005 2.881e+006 1.048e+011 1.000e+000 3.737e-003 4.895e-005 
6.890e-005 2.882e+006 1.048e+011 1.000e+000 3.991e-003 4.897e-005 
6.893e-005 2.883e+006 1.048e+011 1.000e+000 3.533e-003 4.899e-005 
6.896e-005 2.884e+006 1.048e+011 1.000e+000 3.418e-003 4.901e-005 
6.899e-005 2.885e+006 1.048e+011 1.000e+000 3.771e-003 4.903e-005 
6.901e-005 2.886e+006 1.048e+011 1.000e+000 3.780e-003 4.905e-005 
6.904e-005 2.888e+006 1.049e+011 1.000e+000 3.868e-003 4.907e-005 
6.907e-005 2.889e+006 1.049e+011 1.000e+000 3.504e-003 4.908e-005 
6.909e-005 2.890e+006 1.049e+011 1.000e+000 3.882e-003 4.911e-005 
6.912e-005 2.891e+006 1.049e+011 1.000e+000 3.703e-003 4.913e-005 
6.915e-005 2.892e+006 1.049e+011 1.000e+000 3.986e-003 4.915e-005 
6.917e-005 2.892e+006 1.050e+011 1.000e+000 3.864e-003 4.917e-005 
6.920e-005 2.893e+006 1.050e+011 1.000e+000 3.535e-003 4.919e-005 
6.923e-005 2.894e+006 1.050e+011 1.000e+000 3.462e-003 4.921e-005 
6.925e-005 2.894e+006 1.050e+011 1.000e+000 3.564e-003 4.924e-005 
6.928e-005 2.895e+006 1.050e+011 1.000e+000 3.375e-003 4.926e-005 
6.931e-005 2.895e+006 1.051e+011 1.000e+000 3.824e-003 4.928e-005 
6.933e-005 2.895e+006 1.051e+011 1.000e+000 3.494e-003 4.931e-005 
6.936e-005 2.896e+006 1.051e+011 1.000e+000 4.123e-003 4.933e-005 
6.939e-005 2.896e+006 1.051e+011 1.000e+000 3.734e-003 4.936e-005 
6.942e-005 2.896e+006 1.051e+011 1.000e+000 4.068e-003 4.938e-005 
6.944e-005 2.897e+006 1.052e+011 1.000e+000 3.412e-003 4.941e-005 
6.947e-005 2.898e+006 1.052e+011 1.000e+000 3.681e-003 4.943e-005 
6.950e-005 2.898e+006 1.052e+011 1.000e+000 3.703e-003 4.945e-005 
6.952e-005 2.899e+006 1.052e+011 1.000e+000 2.961e-003 4.947e-005 
6.955e-005 2.900e+006 1.052e+011 1.000e+000 3.116e-003 4.949e-005 
6.958e-005 2.899e+006 1.052e+011 1.000e+000 3.097e-003 4.952e-005 
6.960e-005 2.895e+006 1.052e+011 1.000e+000 2.411e-003 4.958e-005 
6.963e-005 2.890e+006 1.052e+011 1.000e+000 2.220e-003 4.964e-005 
6.966e-005 2.885e+006 1.053e+011 1.000e+000 1.796e-003 4.970e-005 
6.968e-005 2.881e+006 1.053e+011 1.000e+000 1.807e-003 4.976e-005 
6.971e-005 2.877e+006 1.053e+011 1.000e+000 1.652e-003 4.981e-005 
6.974e-005 2.874e+006 1.054e+011 1.000e+000 1.484e-003 4.986e-005 
6.976e-005 2.871e+006 1.054e+011 1.000e+000 1.372e-003 4.991e-005 
6.979e-005 2.869e+006 1.055e+011 1.000e+000 9.986e-004 4.995e-005 
6.982e-005 2.867e+006 1.055e+011 1.000e+000 1.186e-003 4.999e-005 
6.985e-005 2.866e+006 1.055e+011 1.000e+000 1.081e-003 5.002e-005 
6.987e-005 2.865e+006 1.056e+011 1.000e+000 1.027e-003 5.006e-005 
6.990e-005 2.864e+006 1.056e+011 1.000e+000 9.292e-004 5.009e-005 
6.993e-005 2.864e+006 1.056e+011 1.000e+000 7.999e-004 5.012e-005 
6.995e-005 2.864e+006 1.057e+011 1.000e+000 7.213e-004 5.015e-005 
6.998e-005 2.864e+006 1.057e+011 1.000e+000 4.712e-004 5.017e-005 
7.001e-005 2.863e+006 1.057e+011 1.000e+000 4.404e-004 5.020e-005 
7.003e-005 2.862e+006 1.057e+011 1.000e+000 6.187e-004 5.023e-005 
7.006e-005 2.862e+006 1.058e+011 1.000e+000 7.018e-004 5.027e-005 
7.009e-005 2.861e+006 1.058e+011 1.000e+000 7.486e-004 5.030e-005 
7.011e-005 2.860e+006 1.058e+011 1.000e+000 8.592e-004 5.033e-005 
7.014e-005 2.858e+006 1.059e+011 1.000e+000 7.872e-004 5.037e-005 
7.017e-005 2.855e+006 1.059e+011 1.000e+000 1.045e-003 5.042e-005 
7.019e-005 2.850e+006 1.060e+011 1.000e+000 1.089e-003 5.048e-005 
7.022e-005 2.840e+006 1.061e+011 1.000e+000 6.804e-004 5.058e-005 
7.025e-005 2.836e+006 1.062e+011 1.000e+000 1.007e-003 5.063e-005 
7.028e-005 2.835e+006 1.062e+011 1.000e+000 7.172e-004 5.066e-005 
7.030e-005 2.836e+006 1.062e+011 1.000e+000 1.611e-003 5.068e-005 
7.033e-005 2.839e+006 1.062e+011 1.000e+000 1.164e-003 5.069e-005 
7.036e-005 2.842e+006 1.062e+011 1.000e+000 1.179e-003 5.070e-005 
7.038e-005 2.845e+006 1.063e+011 1.000e+000 6.305e-004 5.071e-005 
7.041e-005 2.842e+006 1.061e+011 1.000e+000 8.989e-004 5.075e-005 
7.044e-005 2.812e+006 1.061e+011 1.000e+000 9.341e-004 5.098e-005 
7.046e-005 2.773e+006 1.062e+011 1.000e+000 7.728e-004 5.129e-005 
7.049e-005 2.731e+006 1.064e+011 1.000e+000 1.050e-003 5.160e-005 
7.052e-005 2.712e+006 1.064e+011 1.000e+000 1.982e-003 5.176e-005 
7.054e-005 2.701e+006 1.065e+011 1.000e+000 1.086e-003 5.186e-005 
7.057e-005 2.672e+006 1.058e+011 1.000e+000 5.224e-003 5.209e-005 
7.060e-005 2.653e+006 1.056e+011 1.000e+000 7.550e-003 5.225e-005 
7.062e-005 2.631e+006 1.056e+011 1.000e+000 3.596e-003 5.243e-005 
7.065e-005 2.617e+006 1.058e+011 1.000e+000 5.446e-003 5.255e-005 
7.068e-005 2.611e+006 1.058e+011 1.000e+000 2.759e-003 5.262e-005 
7.071e-005 2.609e+006 1.059e+011 1.000e+000 3.603e-003 5.266e-005 
7.073e-005 2.610e+006 1.059e+011 1.000e+000 7.524e-004 5.268e-005 
7.076e-005 2.611e+006 1.059e+011 1.000e+000 3.267e-003 5.270e-005 
7.079e-005 2.614e+006 1.059e+011 1.000e+000 9.687e-003 5.270e-005 
7.081e-005 2.617e+006 1.059e+011 1.000e+000 4.508e-003 5.271e-005 
7.084e-005 2.621e+006 1.059e+011 1.000e+000 2.298e-004 5.271e-005 
7.087e-005 2.624e+006 1.059e+011 1.000e+000 9.478e-003 5.272e-005 
7.089e-005 2.627e+006 1.059e+011 1.000e+000 7.701e-003 5.273e-005 
7.092e-005 2.629e+006 1.059e+011 1.000e+000 5.153e-003 5.274e-005 
7.095e-005 2.631e+006 1.059e+011 1.000e+000 7.791e-003 5.275e-005 
7.097e-005 2.632e+006 1.059e+011 1.000e+000 1.222e-003 5.277e-005 
7.100e-005 2.635e+006 1.060e+011 1.000e+000 4.124e-003 5.277e-005 
7.103e-005 2.638e+006 1.060e+011 1.000e+000 9.140e-004 5.278e-005 
7.105e-005 2.641e+006 1.060e+011 1.000e+000 1.916e-004 5.279e-005 
7.108e-005 2.644e+006 1.060e+011 1.000e+000 1.412e-002 5.280e-005 
7.111e-005 2.647e+006 1.060e+011 1.000e+000 4.838e-003 5.280e-005 
7.114e-005 2.650e+006 1.060e+011 1.000e+000 6.909e-003 5.281e-005 
7.116e-005 2.653e+006 1.060e+011 1.000e+000 2.778e-003 5.281e-005 
7.119e-005 2.655e+006 1.060e+011 1.000e+000 7.975e-003 5.282e-005 
7.122e-005 2.658e+006 1.060e+011 1.000e+000 5.894e-003 5.283e-005 
7.124e-005 2.661e+006 1.060e+011 1.000e+000 2.319e-002 5.284e-005 
7.127e-005 2.664e+006 1.060e+011 1.000e+000 6.365e-003 5.284e-005 
7.130e-005 2.667e+006 1.060e+011 1.000e+000 1.795e-003 5.285e-005 
7.132e-005 2.670e+006 1.060e+011 1.000e+000 8.095e-003 5.286e-005 
7.135e-005 2.673e+006 1.060e+011 1.000e+000 5.445e-003 5.286e-005 
7.138e-005 2.675e+006 1.061e+011 1.000e+000 1.200e-003 5.287e-005 
7.140e-005 2.679e+006 1.061e+011 1.000e+000 1.992e-003 5.288e-005 
7.143e-005 2.682e+006 1.061e+011 1.000e+000 1.307e-002 5.288e-005 
7.146e-005 2.685e+006 1.061e+011 1.000e+000 3.535e-003 5.289e-005 
7.148e-005 2.689e+006 1.061e+011 1.000e+000 2.223e-002 5.289e-005 
7.151e-005 2.692e+006 1.061e+011 1.000e+000 2.700e-003 5.289e-005 
7.154e-005 2.694e+006 1.061e+011 1.000e+000 9.364e-003 5.290e-005 
7.157e-005 2.698e+006 1.061e+011 1.000e+000 7.519e-003 5.290e-005 
7.159e-005 2.701e+006 1.061e+011 1.000e+000 6.570e-004 5.291e-005 
7.162e-005 2.705e+006 1.061e+011 1.000e+000 8.470e-003 5.291e-005 
7.165e-005 2.708e+006 1.061e+011 1.000e+000 1.215e-002 5.291e-005 
7.167e-005 2.711e+006 1.061e+011 1.000e+000 1.504e-002 5.292e-005 
7.170e-005 2.714e+006 1.061e+011 1.000e+000 1.785e-004 5.293e-005 
7.173e-005 2.718e+006 1.061e+011 1.000e+000 2.473e-003 5.293e-005 
7.175e-005 2.721e+006 1.061e+011 1.000e+000 9.017e-003 5.293e-005 
7.178e-005 2.724e+006 1.061e+011 1.000e+000 4.451e-004 5.294e-005 
7.181e-005 2.728e+006 1.061e+011 1.000e+000 3.637e-003 5.294e-005 
7.183e-005 2.731e+006 1.061e+011 1.000e+000 3.845e-003 5.295e-005 
7.186e-005 2.734e+006 1.061e+011 1.000e+000 4.828e-003 5.295e-005 
7.189e-005 2.738e+006 1.061e+011 1.000e+000 6.577e-003 5.295e-005 
7.191e-005 2.741e+006 1.061e+011 1.000e+000 1.338e-002 5.296e-005 
7.194e-005 2.744e+006 1.061e+011 1.000e+000 4.782e-003 5.296e-005 
7.197e-005 2.748e+006 1.061e+011 1.000e+000 2.887e-003 5.296e-005 
7.200e-005 2.751e+006 1.061e+011 1.000e+000 1.875e-003 5.297e-005 
7.202e-005 2.754e+006 1.062e+011 1.000e+000 1.002e-002 5.298e-005 
7.205e-005 2.757e+006 1.062e+011 1.000e+000 8.033e-003 5.298e-005 
7.208e-005 2.761e+006 1.062e+011 1.000e+000 7.344e-003 5.298e-005 
7.210e-005 2.764e+006 1.062e+011 1.000e+000 2.757e-003 5.299e-005 
7.213e-005 2.767e+006 1.062e+011 1.000e+000 2.085e-003 5.299e-005 
7.216e-005 2.770e+006 1.062e+011 1.000e+000 1.129e-003 5.300e-005 
7.218e-005 2.774e+006 1.062e+011 1.000e+000 4.267e-003 5.300e-005 
7.221e-005 2.777e+006 1.062e+011 1.000e+000 1.049e-003 5.300e-005 
7.224e-005 2.781e+006 1.062e+011 1.000e+000 4.800e-003 5.300e-005 
7.226e-005 2.784e+006 1.062e+011 1.000e+000 1.727e-003 5.301e-005 
7.229e-005 2.787e+006 1.062e+011 1.000e+000 7.221e-003 5.301e-005 
7.232e-005 2.791e+006 1.062e+011 1.000e+000 2.446e-003 5.302e-005 
7.234e-005 2.794e+006 1.062e+011 1.000e+000 9.651e-003 5.302e-005 
7.237e-005 2.798e+006 1.062e+011 1.000e+000 1.701e-003 5.302e-005 
7.240e-005 2.801e+006 1.062e+011 1.000e+000 3.648e-003 5.302e-005 
7.243e-005 2.805e+006 1.062e+011 1.000e+000 9.544e-004 5.303e-005 
7.245e-005 2.808e+006 1.062e+011 1.000e+000 7.230e-003 5.303e-005 
7.248e-005 2.811e+006 1.062e+011 1.000e+000 1.227e-002 5.304e-005 
7.251e-005 2.814e+006 1.062e+011 1.000e+000 5.527e-003 5.304e-005 
7.253e-005 2.817e+006 1.062e+011 1.000e+000 8.913e-003 5.305e-005 
7.256e-005 2.820e+006 1.062e+011 1.000e+000 1.453e-004 5.305e-005 
7.259e-005 2.824e+006 1.062e+011 1.000e+000 1.856e-002 5.305e-005 
7.261e-005 2.827e+006 1.062e+011 1.000e+000 6.952e-003 5.306e-005 
7.264e-005 2.830e+006 1.062e+011 1.000e+000 2.264e-002 5.306e-005 
7.267e-005 2.834e+006 1.062e+011 1.000e+000 8.945e-003 5.306e-005 
7.269e-005 2.838e+006 1.062e+011 1.000e+000 2.028e-003 5.307e-005 
7.272e-005 2.841e+006 1.062e+011 1.000e+000 1.244e-002 5.307e-005 
7.275e-005 2.844e+006 1.063e+011 1.000e+000 1.039e-002 5.308e-005 
7.277e-005 2.847e+006 1.063e+011 1.000e+000 3.458e-003 5.308e-005 
7.280e-005 2.851e+006 1.063e+011 1.000e+000 7.378e-003 5.308e-005 
7.283e-005 2.854e+006 1.063e+011 1.000e+000 8.085e-003 5.309e-005 
7.286e-005 2.858e+006 1.063e+011 1.000e+000 1.858e-002 5.309e-005 
7.288e-005 2.861e+006 1.063e+011 1.000e+000 5.784e-003 5.310e-005 
7.291e-005 2.864e+006 1.063e+011 1.000e+000 7.680e-003 5.310e-005 
7.294e-005 2.868e+006 1.063e+011 1.000e+000 4.044e-003 5.310e-005 
7.296e-005 2.871e+006 1.063e+011 1.000e+000 7.793e-003 5.311e-005 
7.299e-005 2.874e+006 1.063e+011 1.000e+000 5.338e-003 5.311e-005 
7.302e-005 2.878e+006 1.063e+011 1.000e+000 2.415e-003 5.311e-005 
7.304e-005 2.881e+006 1.063e+011 1.000e+000 1.527e-003 5.312e-005 
7.307e-005 2.884e+006 1.063e+011 1.000e+000 8.614e-003 5.312e-005 
7.310e-005 2.887e+006 1.063e+011 1.000e+000 6.520e-003 5.313e-005 
7.312e-005 2.890e+006 1.063e+011 1.000e+000 6.663e-004 5.313e-005 
7.315e-005 2.893e+006 1.063e+011 1.000e+000 6.271e-003 5.314e-005 
7.318e-005 2.896e+006 1.063e+011 1.000e+000 1.826e-002 5.314e-005 
7.320e-005 2.899e+006 1.063e+011 1.000e+000 6.723e-004 5.315e-005 
7.323e-005 2.903e+006 1.063e+011 1.000e+000 6.068e-004 5.315e-005 
7.326e-005 2.906e+006 1.063e+011 1.000e+000 5.317e-003 5.316e-005 
7.328e-005 2.909e+006 1.063e+011 1.000e+000 1.129e-002 5.316e-005 
7.331e-005 2.913e+006 1.063e+011 1.000e+000 8.820e-003 5.316e-005 
7.334e-005 2.916e+006 1.064e+011 1.000e+000 9.414e-003 5.317e-005 
7.337e-005 2.919e+006 1.063e+011 1.000e+000 8.067e-003 5.317e-005 
7.339e-005 2.923e+006 1.064e+011 1.000e+000 1.187e-002 5.318e-005 
7.342e-005 2.926e+006 1.064e+011 1.000e+000 4.059e-003 5.318e-005 
7.345e-005 2.929e+006 1.063e+011 1.000e+000 4.728e-003 5.318e-005 
7.347e-005 2.933e+006 1.064e+011 1.000e+000 1.840e-002 5.319e-005 
7.350e-005 2.935e+006 1.064e+011 1.000e+000 3.506e-003 5.320e-005 
7.353e-005 2.939e+006 1.064e+011 1.000e+000 1.668e-002 5.320e-005 
7.355e-005 2.942e+006 1.064e+011 1.000e+000 9.667e-003 5.321e-005 
7.358e-005 2.945e+006 1.064e+011 1.000e+000 7.175e-003 5.321e-005 
7.361e-005 2.948e+006 1.064e+011 1.000e+000 5.811e-003 5.321e-005 
7.363e-005 2.952e+006 1.064e+011 1.000e+000 3.912e-003 5.322e-005 
7.366e-005 2.955e+006 1.064e+011 1.000e+000 7.802e-003 5.322e-005 
7.369e-005 2.958e+006 1.064e+011 1.000e+000 1.253e-003 5.323e-005 
7.371e-005 2.961e+006 1.064e+011 1.000e+000 5.432e-003 5.323e-005 
7.374e-005 2.965e+006 1.064e+011 1.000e+000 3.581e-003 5.324e-005 
7.377e-005 2.968e+006 1.064e+011 1.000e+000 1.908e-003 5.324e-005 
7.380e-005 2.972e+006 1.064e+011 1.000e+000 1.115e-002 5.324e-005 
7.382e-005 2.974e+006 1.064e+011 1.000e+000 3.672e-003 5.325e-005 
7.385e-005 2.978e+006 1.064e+011 1.000e+000 8.807e-004 5.325e-005 
7.388e-005 2.981e+006 1.064e+011 1.000e+000 2.166e-002 5.325e-005 
7.390e-005 2.985e+006 1.064e+011 1.000e+000 9.308e-003 5.326e-005 
7.393e-005 2.988e+006 1.064e+011 1.000e+000 1.008e-002 5.327e-005 
7.396e-005 2.991e+006 1.064e+011 1.000e+000 6.301e-003 5.327e-005 
7.398e-005 2.994e+006 1.064e+011 1.000e+000 1.043e-002 5.327e-005 
7.401e-005 2.998e+006 1.064e+011 1.000e+000 5.244e-003 5.328e-005 
7.404e-005 3.001e+006 1.064e+011 1.000e+000 2.818e-003 5.328e-005 
7.406e-005 3.004e+006 1.065e+011 1.000e+000 3.490e-003 5.329e-005 
7.409e-005 3.007e+006 1.065e+011 1.000e+000 1.124e-002 5.329e-005 
7.412e-005 3.010e+006 1.065e+011 1.000e+000 6.950e-004 5.330e-005 
7.414e-005 3.014e+006 1.065e+011 1.000e+000 2.109e-002 5.330e-005 
7.417e-005 3.017e+006 1.065e+011 1.000e+000 8.264e-003 5.330e-005 
7.420e-005 3.020e+006 1.065e+011 1.000e+000 4.308e-003 5.331e-005 
7.423e-005 3.023e+006 1.065e+011 1.000e+000 1.016e-002 5.332e-005 
7.425e-005 3.027e+006 1.065e+011 1.000e+000 4.292e-003 5.332e-005 
7.428e-005 3.030e+006 1.065e+011 1.000e+000 1.735e-002 5.332e-005 
7.431e-005 3.034e+006 1.065e+011 1.000e+000 1.175e-003 5.332e-005 
7.433e-005 3.037e+006 1.065e+011 1.000e+000 3.682e-003 5.332e-005 
7.436e-005 3.041e+006 1.065e+011 1.000e+000 3.415e-003 5.333e-005 
7.439e-005 3.044e+006 1.065e+011 1.000e+000 1.234e-002 5.333e-005 
7.441e-005 3.047e+006 1.065e+011 1.000e+000 2.478e-002 5.334e-005 
7.444e-005 3.051e+006 1.065e+011 1.000e+000 3.167e-003 5.334e-005 
7.447e-005 3.054e+006 1.065e+011 1.000e+000 6.737e-003 5.334e-005 
7.449e-005 3.057e+006 1.065e+011 1.000e+000 1.294e-003 5.335e-005 
7.452e-005 3.061e+006 1.065e+011 1.000e+000 2.754e-003 5.335e-005 
7.455e-005 3.064e+006 1.065e+011 1.000e+000 4.171e-003 5.336e-005 
7.457e-005 3.068e+006 1.065e+011 1.000e+000 7.626e-003 5.336e-005 
7.460e-005 3.070e+006 1.065e+011 1.000e+000 6.352e-003 5.337e-005 
7.463e-005 3.074e+006 1.065e+011 1.000e+000 5.898e-004 5.337e-005 
7.466e-005 3.077e+006 1.065e+011 1.000e+000 3.735e-003 5.337e-005 
7.468e-005 3.080e+006 1.066e+011 1.000e+000 7.189e-003 5.338e-005 
7.471e-005 3.083e+006 1.066e+011 1.000e+000 1.388e-002 5.338e-005 
7.474e-005 3.087e+006 1.066e+011 1.000e+000 1.328e-003 5.339e-005 
7.476e-005 3.090e+006 1.066e+011 1.000e+000 1.214e-002 5.339e-005 
7.479e-005 3.093e+006 1.066e+011 1.000e+000 2.465e-003 5.340e-005 
7.482e-005 3.097e+006 1.066e+011 1.000e+000 1.283e-002 5.340e-005 
7.484e-005 3.100e+006 1.066e+011 1.000e+000 8.454e-004 5.340e-005 
7.487e-005 3.103e+006 1.066e+011 1.000e+000 1.670e-002 5.341e-005 
7.490e-005 3.106e+006 1.066e+011 1.000e+000 4.817e-003 5.341e-005 
7.492e-005 3.110e+006 1.066e+011 1.000e+000 9.631e-003 5.342e-005 
7.495e-005 3.113e+006 1.066e+011 1.000e+000 7.297e-003 5.342e-005 
7.498e-005 3.117e+006 1.066e+011 1.000e+000 1.415e-003 5.342e-005 
7.500e-005 3.120e+006 1.066e+011 1.000e+000 1.373e-002 5.343e-005 
7.503e-005 3.123e+006 1.066e+011 1.000e+000 8.729e-004 5.343e-005 
7.506e-005 3.126e+006 1.066e+011 1.000e+000 3.546e-003 5.344e-005 
7.509e-005 3.129e+006 1.066e+011 1.000e+000 3.129e-003 5.344e-005 
7.511e-005 3.132e+006 1.066e+011 1.000e+000 4.823e-003 5.345e-005 
7.514e-005 3.136e+006 1.066e+011 1.000e+000 1.131e-002 5.345e-005 
7.517e-005 3.139e+006 1.066e+011 1.000e+000 7.781e-003 5.346e-005 
7.519e-005 3.143e+006 1.066e+011 1.000e+000 9.628e-003 5.346e-005 
7.522e-005 3.146e+006 1.066e+011 1.000e+000 1.272e-002 5.346e-005 
7.525e-005 3.149e+006 1.066e+011 1.000e+000 1.847e-002 5.346e-005 
7.527e-005 3.153e+006 1.066e+011 1.000e+000 1.658e-003 5.347e-005 
7.530e-005 3.155e+006 1.066e+011 1.000e+000 3.302e-004 5.348e-005 
7.533e-005 3.159e+006 1.067e+011 1.000e+000 1.080e-002 5.348e-005 
7.535e-005 3.162e+006 1.067e+011 1.000e+000 7.791e-003 5.349e-005 
7.538e-005 3.165e+006 1.067e+011 1.000e+000 1.086e-003 5.349e-005 
7.541e-005 3.168e+006 1.067e+011 1.000e+000 5.901e-003 5.350e-005 
7.543e-005 3.171e+006 1.067e+011 1.000e+000 6.841e-003 5.350e-005 
7.546e-005 3.175e+006 1.067e+011 1.000e+000 1.176e-003 5.350e-005 
7.549e-005 3.178e+006 1.067e+011 1.000e+000 1.234e-004 5.351e-005 
7.552e-005 3.182e+006 1.067e+011 1.000e+000 8.686e-003 5.351e-005 
7.554e-005 3.185e+006 1.067e+011 1.000e+000 1.132e-002 5.351e-005 
7.557e-005 3.189e+006 1.067e+011 1.000e+000 7.858e-003 5.352e-005 
7.560e-005 3.192e+006 1.067e+011 1.000e+000 1.938e-003 5.352e-005 
7.562e-005 3.195e+006 1.067e+011 1.000e+000 9.304e-003 5.352e-005 
7.565e-005 3.198e+006 1.067e+011 1.000e+000 3.682e-003 5.353e-005 
7.568e-005 3.202e+006 1.067e+011 1.000e+000 3.846e-003 5.353e-005 
7.570e-005 3.205e+006 1.067e+011 1.000e+000 1.231e-002 5.354e-005 
7.573e-005 3.208e+006 1.067e+011 1.000e+000 2.948e-003 5.354e-005 
7.576e-005 3.212e+006 1.067e+011 1.000e+000 9.631e-003 5.354e-005 
7.578e-005 3.215e+006 1.067e+011 1.000e+000 8.639e-003 5.355e-005 
7.581e-005 3.219e+006 1.067e+011 1.000e+000 1.078e-002 5.355e-005 
7.584e-005 3.222e+006 1.067e+011 1.000e+000 1.112e-002 5.355e-005 
7.586e-005 3.225e+006 1.067e+011 1.000e+000 4.949e-003 5.356e-005 
7.589e-005 3.229e+006 1.067e+011 1.000e+000 4.279e-003 5.356e-005 
7.592e-005 3.232e+006 1.067e+011 1.000e+000 1.302e-002 5.356e-005 
7.595e-005 3.235e+006 1.068e+011 1.000e+000 2.084e-003 5.357e-005 
7.597e-005 3.238e+006 1.068e+011 1.000e+000 3.863e-003 5.358e-005 
7.600e-005 3.241e+006 1.068e+011 1.000e+000 3.445e-003 5.358e-005 
7.603e-005 3.245e+006 1.068e+011 1.000e+000 2.518e-003 5.359e-005 
7.605e-005 3.248e+006 1.068e+011 1.000e+000 1.259e-002 5.359e-005 
7.608e-005 3.251e+006 1.068e+011 1.000e+000 2.060e-003 5.360e-005 
7.611e-005 3.254e+006 1.068e+011 1.000e+000 3.413e-003 5.360e-005 
7.613e-005 3.258e+006 1.068e+011 1.000e+000 7.404e-003 5.360e-005 
7.616e-005 3.261e+006 1.068e+011 1.000e+000 1.307e-002 5.361e-005 
7.619e-005 3.264e+006 1.068e+011 1.000e+000 2.523e-003 5.361e-005 
7.621e-005 3.267e+006 1.068e+011 1.000e+000 6.181e-003 5.362e-005 
7.624e-005 3.270e+006 1.068e+011 1.000e+000 2.155e-003 5.363e-005 
7.627e-005 3.273e+006 1.068e+011 1.000e+000 3.187e-003 5.363e-005 
7.629e-005 3.276e+006 1.068e+011 1.000e+000 2.812e-003 5.364e-005 
7.632e-005 3.279e+006 1.068e+011 1.000e+000 5.046e-003 5.364e-005 
7.635e-005 3.283e+006 1.068e+011 1.000e+000 3.098e-003 5.364e-005 
7.638e-005 3.286e+006 1.068e+011 1.000e+000 6.569e-003 5.365e-005 
7.640e-005 3.288e+006 1.068e+011 1.000e+000 9.668e-003 5.366e-005 
7.643e-005 3.291e+006 1.068e+011 1.000e+000 9.203e-003 5.366e-005 
7.646e-005 3.295e+006 1.069e+011 1.000e+000 7.752e-003 5.367e-005 
7.648e-005 3.299e+006 1.069e+011 1.000e+000 7.548e-003 5.367e-005 
7.651e-005 3.301e+006 1.069e+011 1.000e+000 1.979e-002 5.367e-005 
7.654e-005 3.305e+006 1.069e+011 1.000e+000 7.681e-003 5.368e-005 
7.656e-005 3.308e+006 1.069e+011 1.000e+000 2.131e-003 5.368e-005 
7.659e-005 3.311e+006 1.069e+011 1.000e+000 1.050e-002 5.369e-005 
7.662e-005 3.314e+006 1.069e+011 1.000e+000 5.016e-003 5.369e-005 
7.664e-005 3.317e+006 1.069e+011 1.000e+000 1.103e-002 5.370e-005 
7.667e-005 3.320e+006 1.069e+011 1.000e+000 4.256e-003 5.371e-005 
7.670e-005 3.324e+006 1.069e+011 1.000e+000 3.964e-003 5.371e-005 
7.672e-005 3.327e+006 1.069e+011 1.000e+000 8.122e-003 5.371e-005 
7.675e-005 3.330e+006 1.069e+011 1.000e+000 1.690e-002 5.372e-005 
7.678e-005 3.333e+006 1.069e+011 1.000e+000 2.297e-003 5.372e-005 
7.681e-005 3.336e+006 1.069e+011 1.000e+000 8.838e-004 5.373e-005 
7.683e-005 3.340e+006 1.069e+011 1.000e+000 4.761e-003 5.373e-005 
7.686e-005 3.342e+006 1.069e+011 1.000e+000 1.494e-002 5.374e-005 
7.689e-005 3.346e+006 1.069e+011 1.000e+000 6.236e-003 5.374e-005 
7.691e-005 3.349e+006 1.069e+011 1.000e+000 7.307e-003 5.375e-005 
7.694e-005 3.352e+006 1.069e+011 1.000e+000 1.300e-002 5.376e-005 
7.697e-005 3.355e+006 1.070e+011 1.000e+000 1.921e-002 5.376e-005 
7.699e-005 3.358e+006 1.070e+011 1.000e+000 5.794e-003 5.377e-005 
7.702e-005 3.361e+006 1.070e+011 1.000e+000 8.503e-003 5.377e-005 
7.705e-005 3.364e+006 1.070e+011 1.000e+000 3.321e-003 5.378e-005 
7.707e-005 3.367e+006 1.070e+011 1.000e+000 7.344e-003 5.379e-005 
7.710e-005 3.370e+006 1.070e+011 1.000e+000 4.104e-003 5.379e-005 
7.713e-005 3.373e+006 1.070e+011 1.000e+000 3.444e-003 5.380e-005 
7.715e-005 3.375e+006 1.070e+011 1.000e+000 2.048e-002 5.381e-005 
7.718e-005 3.378e+006 1.070e+011 1.000e+000 4.623e-003 5.382e-005 
7.721e-005 3.379e+006 1.071e+011 1.000e+000 2.276e-002 5.384e-005 
7.724e-005 3.380e+006 1.071e+011 1.000e+000 3.790e-003 5.386e-005 
7.726e-005 3.382e+006 1.071e+011 1.000e+000 6.278e-003 5.387e-005 
7.729e-005 3.386e+006 1.071e+011 1.000e+000 6.359e-003 5.387e-005 
7.732e-005 3.389e+006 1.071e+011 1.000e+000 8.329e-003 5.388e-005 
7.734e-005 3.391e+006 1.071e+011 1.000e+000 8.813e-004 5.389e-005 
7.737e-005 3.395e+006 1.071e+011 1.000e+000 1.878e-003 5.389e-005 
7.740e-005 3.398e+006 1.071e+011 1.000e+000 7.416e-003 5.390e-005 
7.742e-005 3.401e+006 1.071e+011 1.000e+000 1.455e-002 5.390e-005 
7.745e-005 3.404e+006 1.071e+011 1.000e+000 1.123e-002 5.391e-005 
7.748e-005 3.407e+006 1.071e+011 1.000e+000 1.261e-002 5.391e-005 
7.750e-005 3.410e+006 1.071e+011 1.000e+000 4.508e-003 5.392e-005 
7.753e-005 3.414e+006 1.071e+011 1.000e+000 2.279e-003 5.392e-005 
7.756e-005 3.416e+006 1.071e+011 1.000e+000 8.136e-003 5.393e-005 
7.758e-005 3.420e+006 1.072e+011 1.000e+000 7.182e-003 5.393e-005 
7.761e-005 3.423e+006 1.072e+011 1.000e+000 1.968e-003 5.394e-005 
7.764e-005 3.426e+006 1.072e+011 1.000e+000 1.920e-003 5.394e-005 
7.767e-005 3.430e+006 1.072e+011 1.000e+000 9.766e-003 5.394e-005 
7.769e-005 3.433e+006 1.072e+011 1.000e+000 9.757e-003 5.395e-005 
7.772e-005 3.437e+006 1.072e+011 1.000e+000 6.691e-003 5.395e-005 
7.775e-005 3.440e+006 1.072e+011 1.000e+000 1.010e-002 5.395e-005 
7.777e-005 3.443e+006 1.072e+011 1.000e+000 6.359e-004 5.396e-005 
7.780e-005 3.446e+006 1.072e+011 1.000e+000 5.714e-004 5.396e-005 
7.783e-005 3.449e+006 1.072e+011 1.000e+000 2.771e-004 5.397e-005 
7.785e-005 3.453e+006 1.072e+011 1.000e+000 1.770e-003 5.397e-005 
7.788e-005 3.456e+006 1.072e+011 1.000e+000 1.730e-002 5.397e-005 
7.791e-005 3.460e+006 1.072e+011 1.000e+000 4.535e-003 5.398e-005 
7.793e-005 3.463e+006 1.072e+011 1.000e+000 1.343e-003 5.398e-005 
7.796e-005 3.466e+006 1.072e+011 1.000e+000 1.550e-003 5.399e-005 
7.799e-005 3.470e+006 1.072e+011 1.000e+000 9.429e-004 5.399e-005 
7.801e-005 3.473e+006 1.072e+011 1.000e+000 3.184e-004 5.399e-005 
7.804e-005 3.476e+006 1.072e+011 1.000e+000 1.197e-002 5.400e-005 
7.807e-005 3.480e+006 1.072e+011 1.000e+000 6.886e-003 5.400e-005 
7.810e-005 3.483e+006 1.072e+011 1.000e+000 1.006e-002 5.401e-005 
7.812e-005 3.486e+006 1.072e+011 1.000e+000 5.132e-004 5.401e-005 
7.815e-005 3.489e+006 1.072e+011 1.000e+000 2.720e-003 5.402e-005 
7.818e-005 3.493e+006 1.072e+011 1.000e+000 1.240e-002 5.402e-005 
7.820e-005 3.496e+006 1.072e+011 1.000e+000 4.441e-003 5.402e-005 
7.823e-005 3.499e+006 1.073e+011 1.000e+000 5.040e-004 5.403e-005 
7.826e-005 3.502e+006 1.073e+011 1.000e+000 4.110e-003 5.403e-005 
7.828e-005 3.505e+006 1.073e+011 1.000e+000 6.352e-003 5.404e-005 
7.831e-005 3.508e+006 1.073e+011 1.000e+000 1.447e-002 5.404e-005 
7.834e-005 3.512e+006 1.073e+011 1.000e+000 5.277e-003 5.405e-005 
7.836e-005 3.515e+006 1.073e+011 1.000e+000 1.987e-003 5.405e-005 
7.839e-005 3.519e+006 1.073e+011 1.000e+000 6.255e-003 5.405e-005 
7.842e-005 3.522e+006 1.073e+011 1.000e+000 6.148e-004 5.406e-005 
7.844e-005 3.525e+006 1.073e+011 1.000e+000 1.076e-002 5.406e-005 
7.847e-005 3.529e+006 1.073e+011 1.000e+000 1.248e-002 5.407e-005 
7.850e-005 3.532e+006 1.073e+011 1.000e+000 3.062e-003 5.407e-005 
7.853e-005 3.535e+006 1.073e+011 1.000e+000 7.566e-004 5.407e-005 
7.855e-005 3.539e+006 1.073e+011 1.000e+000 7.021e-003 5.408e-005 
7.858e-005 3.542e+006 1.073e+011 1.000e+000 1.239e-002 5.408e-005 
7.861e-005 3.545e+006 1.073e+011 1.000e+000 1.059e-002 5.409e-005 
7.863e-005 3.549e+006 1.073e+011 1.000e+000 9.337e-003 5.409e-005 
7.866e-005 3.552e+006 1.073e+011 1.000e+000 1.094e-002 5.409e-005 
7.869e-005 3.555e+006 1.073e+011 1.000e+000 1.156e-002 5.410e-005 
7.871e-005 3.558e+006 1.073e+011 1.000e+000 7.375e-004 5.410e-005 
7.874e-005 3.561e+006 1.073e+011 1.000e+000 7.000e-003 5.411e-005 
7.877e-005 3.565e+006 1.073e+011 1.000e+000 7.503e-003 5.411e-005 
7.879e-005 3.568e+006 1.073e+011 1.000e+000 8.288e-004 5.412e-005 
7.882e-005 3.572e+006 1.073e+011 1.000e+000 2.321e-003 5.412e-005 
7.885e-005 3.575e+006 1.074e+011 1.000e+000 4.009e-003 5.412e-005 
7.887e-005 3.578e+006 1.074e+011 1.000e+000 6.259e-003 5.413e-005 
7.890e-005 3.582e+006 1.074e+011 1.000e+000 3.914e-003 5.413e-005 
7.893e-005 3.585e+006 1.074e+011 1.000e+000 6.289e-003 5.413e-005 
7.896e-005 3.588e+006 1.074e+011 1.000e+000 6.482e-003 5.414e-005 
7.898e-005 3.591e+006 1.074e+011 1.000e+000 1.551e-003 5.414e-005 
7.901e-005 3.594e+006 1.074e+011 1.000e+000 1.019e-003 5.415e-005 
7.904e-005 3.598e+006 1.074e+011 1.000e+000 1.846e-002 5.415e-005 
7.906e-005 3.601e+006 1.074e+011 1.000e+000 7.148e-003 5.416e-005 
7.909e-005 3.604e+006 1.074e+011 1.000e+000 6.835e-003 5.416e-005 
7.912e-005 3.607e+006 1.074e+011 1.000e+000 6.640e-003 5.417e-005 
7.914e-005 3.611e+006 1.074e+011 1.000e+000 2.879e-003 5.417e-005 
7.917e-005 3.613e+006 1.074e+011 1.000e+000 7.774e-003 5.418e-005 
7.920e-005 3.617e+006 1.074e+011 1.000e+000 8.395e-003 5.418e-005 
7.922e-005 3.621e+006 1.074e+011 1.000e+000 1.079e-002 5.418e-005 
7.925e-005 3.623e+006 1.074e+011 1.000e+000 2.647e-003 5.419e-005 
7.928e-005 3.627e+006 1.074e+011 1.000e+000 8.648e-003 5.419e-005 
7.930e-005 3.630e+006 1.074e+011 1.000e+000 1.495e-002 5.420e-005 
7.933e-005 3.633e+006 1.074e+011 1.000e+000 4.001e-003 5.420e-005 
7.936e-005 3.636e+006 1.074e+011 1.000e+000 3.391e-003 5.421e-005 
7.939e-005 3.639e+006 1.075e+011 1.000e+000 3.507e-003 5.421e-005 
7.941e-005 3.642e+006 1.075e+011 1.000e+000 4.705e-003 5.422e-005 
7.944e-005 3.646e+006 1.075e+011 1.000e+000 8.405e-003 5.422e-005 
7.947e-005 3.649e+006 1.075e+011 1.000e+000 1.827e-002 5.423e-005 
7.949e-005 3.653e+006 1.075e+011 1.000e+000 1.954e-003 5.423e-005 
7.952e-005 3.656e+006 1.075e+011 1.000e+000 2.751e-002 5.423e-005 
7.955e-005 3.659e+006 1.075e+011 1.000e+000 1.355e-002 5.424e-005 
7.957e-005 3.662e+006 1.075e+011 1.000e+000 7.054e-003 5.424e-005 
7.960e-005 3.666e+006 1.075e+011 1.000e+000 1.330e-002 5.424e-005 
7.963e-005 3.669e+006 1.075e+011 1.000e+000 4.470e-003 5.425e-005 
7.965e-005 3.672e+006 1.075e+011 1.000e+000 6.895e-003 5.426e-005 
7.968e-005 3.676e+006 1.075e+011 1.000e+000 7.890e-004 5.426e-005 
7.971e-005 3.679e+006 1.075e+011 1.000e+000 1.444e-002 5.426e-005 
7.973e-005 3.682e+006 1.075e+011 1.000e+000 1.050e-002 5.427e-005 
7.976e-005 3.685e+006 1.075e+011 1.000e+000 8.578e-003 5.427e-005 
7.979e-005 3.688e+006 1.075e+011 1.000e+000 1.500e-003 5.428e-005 
7.982e-005 3.692e+006 1.075e+011 1.000e+000 1.909e-002 5.428e-005 
7.984e-005 3.695e+006 1.075e+011 1.000e+000 8.221e-003 5.429e-005 
7.987e-005 3.698e+006 1.075e+011 1.000e+000 1.238e-002 5.429e-005 
7.990e-005 3.701e+006 1.075e+011 1.000e+000 4.074e-003 5.429e-005 
7.992e-005 3.705e+006 1.075e+011 1.000e+000 3.969e-003 5.430e-005 
7.995e-005 3.708e+006 1.076e+011 1.000e+000 1.040e-003 5.430e-005 
7.998e-005 3.711e+006 1.076e+011 1.000e+000 7.178e-004 5.431e-005 
8.000e-005 3.714e+006 1.076e+011 1.000e+000 1.508e-002 5.431e-005 
8.003e-005 3.718e+006 1.076e+011 1.000e+000 4.165e-003 5.432e-005 
8.006e-005 3.721e+006 1.076e+011 1.000e+000 5.943e-004 5.432e-005 
8.008e-005 3.724e+006 1.076e+011 1.000e+000 8.698e-003 5.433e-005 
8.011e-005 3.728e+006 1.076e+011 1.000e+000 3.292e-003 5.433e-005 
8.014e-005 3.731e+006 1.076e+011 1.000e+000 2.828e-003 5.433e-005 
8.016e-005 3.735e+006 1.076e+011 1.000e+000 1.203e-002 5.433e-005 
8.019e-005 3.738e+006 1.076e+011 1.000e+000 1.314e-002 5.434e-005 
8.022e-005 3.741e+006 1.076e+011 1.000e+000 7.681e-003 5.434e-005 
8.025e-005 3.744e+006 1.076e+011 1.000e+000 4.528e-003 5.435e-005 
8.027e-005 3.741e+006 1.076e+011 1.000e+000 6.179e-003 5.440e-005 
8.030e-005 3.734e+006 1.076e+011 1.000e+000 2.839e-004 5.447e-005 
8.033e-005 3.729e+006 1.077e+011 1.000e+000 4.039e-003 5.454e-005 
8.035e-005 3.723e+006 1.077e+011 1.000e+000 3.728e-003 5.460e-005 
8.038e-005 3.718e+006 1.077e+011 1.000e+000 7.291e-003 5.467e-005 
8.041e-005 3.713e+006 1.078e+011 1.000e+000 1.238e-002 5.472e-005 
8.043e-005 3.709e+006 1.078e+011 1.000e+000 1.291e-003 5.478e-005 
8.046e-005 3.704e+006 1.078e+011 1.000e+000 5.865e-003 5.484e-005 
8.049e-005 3.697e+006 1.077e+011 1.000e+000 4.155e-003 5.491e-005 
8.051e-005 3.691e+006 1.078e+011 1.000e+000 1.613e-002 5.498e-005 
8.054e-005 3.683e+006 1.078e+011 1.000e+000 3.609e-003 5.507e-005 
8.057e-005 3.674e+006 1.078e+011 1.000e+000 8.245e-004 5.515e-005 
8.059e-005 3.665e+006 1.079e+011 1.000e+000 1.555e-002 5.524e-005 
8.062e-005 3.656e+006 1.078e+011 1.000e+000 3.564e-002 5.534e-005 
8.065e-005 3.625e+006 1.077e+011 1.000e+000 8.591e-003 5.557e-005 
8.068e-005 3.595e+006 1.078e+011 1.000e+000 2.266e-004 5.581e-005 
8.070e-005 3.573e+006 1.080e+011 1.000e+000 1.127e-002 5.599e-005 
8.073e-005 3.550e+006 1.079e+011 1.000e+000 4.582e-003 5.617e-005 
8.076e-005 3.525e+006 1.081e+011 1.000e+000 1.884e-002 5.637e-005 
8.078e-005 3.507e+006 1.082e+011 1.000e+000 1.380e-004 5.653e-005 
8.081e-005 3.486e+006 1.083e+011 1.000e+000 8.356e-003 5.670e-005 
8.084e-005 3.464e+006 1.085e+011 1.000e+000 6.267e-003 5.688e-005 
8.086e-005 3.442e+006 1.086e+011 1.000e+000 8.367e-003 5.706e-005 
8.089e-005 3.415e+006 1.087e+011 1.000e+000 7.628e-003 5.727e-005 
8.092e-005 3.375e+006 1.085e+011 1.000e+000 2.413e-002 5.758e-005 
8.094e-005 3.354e+006 1.087e+011 1.000e+000 1.352e-002 5.775e-005 
8.097e-005 3.342e+006 1.089e+011 1.000e+000 4.983e-003 5.785e-005 
8.100e-005 3.335e+006 1.090e+011 1.000e+000 6.530e-003 5.793e-005 
8.102e-005 3.329e+006 1.075e+011 1.000e+000 1.537e-002 5.800e-005 
8.105e-005 3.315e+006 1.074e+011 1.000e+000 1.734e-002 5.812e-005 
8.108e-005 3.311e+006 1.074e+011 1.000e+000 1.808e-002 5.818e-005 
8.111e-005 3.308e+006 1.073e+011 1.000e+000 9.687e-003 5.822e-005 
8.113e-005 3.308e+006 1.073e+011 1.000e+000 2.140e-003 5.825e-005 
8.116e-005 3.308e+006 1.073e+011 1.000e+000 1.975e-002 5.828e-005 
8.119e-005 3.308e+006 1.073e+011 1.000e+000 1.244e-003 5.831e-005 
8.121e-005 3.309e+006 1.073e+011 1.000e+000 3.060e-003 5.833e-005 
8.124e-005 3.310e+006 1.073e+011 1.000e+000 2.377e-002 5.834e-005 
8.127e-005 3.312e+006 1.073e+011 1.000e+000 1.552e-002 5.836e-005 
8.129e-005 3.313e+006 1.073e+011 1.000e+000 4.637e-003 5.838e-005 
8.132e-005 3.316e+006 1.073e+011 1.000e+000 6.409e-003 5.839e-005 
8.135e-005 3.318e+006 1.072e+011 1.000e+000 3.995e-003 5.840e-005 
8.137e-005 3.320e+006 1.072e+011 1.000e+000 9.873e-003 5.841e-005 
8.140e-005 3.324e+006 1.072e+011 1.000e+000 8.747e-003 5.841e-005 
8.143e-005 3.326e+006 1.072e+011 1.000e+000 1.044e-002 5.842e-005 
8.145e-005 3.329e+006 1.072e+011 1.000e+000 2.553e-003 5.843e-005 
8.148e-005 3.333e+006 1.072e+011 1.000e+000 1.508e-004 5.843e-005 
8.151e-005 3.337e+006 1.072e+011 1.000e+000 5.377e-003 5.843e-005 
8.154e-005 3.343e+006 1.072e+011 1.000e+000 6.662e-003 5.841e-005 
8.156e-005 3.349e+006 1.072e+011 1.000e+000 1.763e-002 5.840e-005 
8.159e-005 3.353e+006 1.072e+011 1.000e+000 5.712e-004 5.840e-005 
8.162e-005 3.357e+006 1.072e+011 1.000e+000 2.148e-002 5.840e-005 
8.164e-005 3.360e+006 1.072e+011 1.000e+000 1.269e-002 5.840e-005 
8.167e-005 3.364e+006 1.072e+011 1.000e+000 1.162e-002 5.840e-005 
8.170e-005 3.367e+006 1.072e+011 1.000e+000 1.588e-002 5.841e-005 
8.172e-005 3.371e+006 1.072e+011 1.000e+000 4.208e-003 5.841e-005 
8.175e-005 3.375e+006 1.072e+011 1.000e+000 1.258e-002 5.841e-005 
8.178e-005 3.379e+006 1.072e+011 1.000e+000 7.379e-003 5.841e-005 
8.180e-005 3.383e+006 1.072e+011 1.000e+000 7.015e-003 5.841e-005 
8.183e-005 3.386e+006 1.073e+011 1.000e+000 5.299e-003 5.841e-005 
8.186e-005 3.389e+006 1.072e+011 1.000e+000 6.611e-003 5.841e-005 
8.188e-005 3.393e+006 1.072e+011 1.000e+000 9.033e-003 5.842e-005 
8.191e-005 3.396e+006 1.072e+011 1.000e+000 5.644e-003 5.842e-005 
8.194e-005 3.400e+006 1.072e+011 1.000e+000 7.223e-004 5.842e-005 
8.197e-005 3.404e+006 1.073e+011 1.000e+000 1.455e-002 5.842e-005 
8.199e-005 3.407e+006 1.072e+011 1.000e+000 8.064e-003 5.843e-005 
8.202e-005 3.411e+006 1.072e+011 1.000e+000 1.300e-002 5.843e-005 
8.205e-005 3.414e+006 1.073e+011 1.000e+000 4.118e-003 5.843e-005 
8.207e-005 3.418e+006 1.073e+011 1.000e+000 1.255e-002 5.843e-005 
8.210e-005 3.421e+006 1.073e+011 1.000e+000 2.130e-003 5.844e-005 
8.213e-005 3.425e+006 1.073e+011 1.000e+000 4.976e-004 5.844e-005 
8.215e-005 3.428e+006 1.073e+011 1.000e+000 6.700e-004 5.844e-005 
8.218e-005 3.432e+006 1.073e+011 1.000e+000 8.648e-003 5.844e-005 
8.221e-005 3.435e+006 1.072e+011 1.000e+000 1.648e-002 5.845e-005 
8.223e-005 3.439e+006 1.073e+011 1.000e+000 1.120e-002 5.845e-005 
8.226e-005 3.443e+006 1.073e+011 1.000e+000 1.723e-002 5.845e-005 
8.229e-005 3.446e+006 1.073e+011 1.000e+000 1.938e-002 5.845e-005 
8.231e-005 3.441e+006 1.073e+011 1.000e+000 2.246e-003 5.852e-005 
8.234e-005 3.432e+006 1.073e+011 1.000e+000 8.258e-003 5.860e-005 
8.237e-005 3.426e+006 1.073e+011 1.000e+000 3.394e-003 5.867e-005 
8.240e-005 3.419e+006 1.074e+011 1.000e+000 1.248e-003 5.874e-005 
8.242e-005 3.374e+006 1.068e+011 1.000e+000 2.513e-003 5.908e-005 
8.245e-005 3.344e+006 1.067e+011 1.000e+000 1.062e-002 5.932e-005 
8.248e-005 3.315e+006 1.067e+011 1.000e+000 1.601e-002 5.954e-005 
8.250e-005 3.275e+006 1.064e+011 1.000e+000 9.889e-003 5.985e-005 
8.253e-005 3.231e+006 1.064e+011 1.000e+000 5.100e-003 6.019e-005 
8.256e-005 3.187e+006 1.060e+011 1.000e+000 1.174e-002 6.051e-005 
8.258e-005 3.149e+006 1.058e+011 1.000e+000 1.511e-002 6.080e-005 
8.261e-005 3.110e+006 1.057e+011 1.000e+000 1.350e-003 6.110e-005 
8.264e-005 3.080e+006 1.058e+011 1.000e+000 1.363e-002 6.134e-005 
8.266e-005 3.053e+006 1.057e+011 1.000e+000 1.024e-002 6.155e-005 
8.269e-005 3.030e+006 1.056e+011 1.000e+000 9.387e-003 6.174e-005 
8.272e-005 3.010e+006 1.056e+011 1.000e+000 2.113e-002 6.190e-005 
8.274e-005 2.986e+006 1.056e+011 1.000e+000 1.241e-002 6.209e-005 
8.277e-005 2.963e+006 1.056e+011 1.000e+000 1.214e-002 6.228e-005 
8.280e-005 2.939e+006 1.057e+011 1.000e+000 1.885e-004 6.247e-005 
8.283e-005 2.915e+006 1.057e+011 1.000e+000 4.942e-003 6.267e-005 
8.285e-005 2.893e+006 1.057e+011 1.000e+000 1.329e-002 6.284e-005 
8.288e-005 2.880e+006 1.057e+011 1.000e+000 4.478e-003 6.296e-005 
8.291e-005 2.870e+006 1.058e+011 1.000e+000 1.459e-003 6.305e-005 
8.293e-005 2.863e+006 1.059e+011 1.000e+000 2.455e-003 6.313e-005 
8.296e-005 2.858e+006 1.059e+011 1.000e+000 6.986e-004 6.319e-005 
8.299e-005 2.852e+006 1.060e+011 1.000e+000 2.538e-002 6.326e-005 
8.301e-005 2.848e+006 1.060e+011 1.000e+000 1.001e-003 6.332e-005 
8.304e-005 2.846e+006 1.061e+011 1.000e+000 1.203e-002 6.336e-005 
8.307e-005 2.843e+006 1.061e+011 1.000e+000 1.836e-003 6.340e-005 
8.309e-005 2.841e+006 1.062e+011 1.000e+000 1.907e-003 6.344e-005 
8.312e-005 2.827e+006 1.054e+011 1.000e+000 6.867e-003 6.356e-005 
8.315e-005 2.805e+006 1.053e+011 1.000e+000 6.382e-003 6.375e-005 
8.317e-005 2.781e+006 1.054e+011 1.000e+000 9.717e-003 6.394e-005 
8.320e-005 2.759e+006 1.054e+011 1.000e+000 5.892e-003 6.412e-005 
8.323e-005 2.735e+006 1.053e+011 1.000e+000 4.035e-003 6.431e-005 
8.326e-005 2.694e+006 1.052e+011 1.000e+000 4.675e-003 6.462e-005 
8.328e-005 2.654e+006 1.052e+011 1.000e+000 2.217e-002 6.492e-005 
8.331e-005 2.620e+006 1.052e+011 1.000e+000 1.354e-002 6.518e-005 
8.334e-005 2.591e+006 1.053e+011 1.000e+000 1.106e-002 6.541e-005 
8.336e-005 2.567e+006 1.053e+011 1.000e+000 1.645e-002 6.561e-005 
8.339e-005 2.544e+006 1.054e+011 1.000e+000 3.131e-003 6.579e-005 
8.342e-005 2.526e+006 1.054e+011 1.000e+000 2.660e-003 6.595e-005 
8.344e-005 2.510e+006 1.055e+011 1.000e+000 9.335e-003 6.608e-005 
8.347e-005 2.494e+006 1.056e+011 1.000e+000 2.342e-003 6.622e-005 
8.350e-005 2.482e+006 1.056e+011 1.000e+000 9.759e-003 6.633e-005 
8.352e-005 2.471e+006 1.057e+011 1.000e+000 6.690e-003 6.643e-005 
8.355e-005 2.460e+006 1.057e+011 1.000e+000 1.871e-002 6.653e-005 
8.358e-005 2.450e+006 1.058e+011 1.000e+000 8.663e-003 6.663e-005 
8.360e-005 2.440e+006 1.059e+011 1.000e+000 6.434e-003 6.673e-005 
8.363e-005 2.429e+006 1.060e+011 1.000e+000 2.397e-002 6.683e-005 
8.366e-005 2.427e+006 1.060e+011 1.000e+000 2.535e-003 6.687e-005 
8.369e-005 2.428e+006 1.061e+011 1.000e+000 6.375e-003 6.689e-005 
8.371e-005 2.430e+006 1.061e+011 1.000e+000 5.842e-003 6.690e-005 
8.374e-005 2.433e+006 1.061e+011 1.000e+000 8.747e-003 6.691e-005 
8.377e-005 2.437e+006 1.061e+011 1.000e+000 1.482e-002 6.691e-005 
8.379e-005 2.440e+006 1.061e+011 1.000e+000 3.106e-003 6.691e-005 
8.382e-005 2.444e+006 1.061e+011 1.000e+000 7.969e-003 6.692e-005 
8.385e-005 2.447e+006 1.061e+011 1.000e+000 8.532e-003 6.692e-005 
8.387e-005 2.451e+006 1.061e+011 1.000e+000 6.251e-003 6.692e-005 
8.390e-005 2.454e+006 1.061e+011 1.000e+000 1.321e-002 6.693e-005 
8.393e-005 2.458e+006 1.061e+011 1.000e+000 9.667e-003 6.693e-005 
8.395e-005 2.461e+006 1.061e+011 1.000e+000 3.460e-004 6.693e-005 
8.398e-005 2.465e+006 1.061e+011 1.000e+000 2.793e-003 6.693e-005 
8.401e-005 2.469e+006 1.061e+011 1.000e+000 6.072e-003 6.693e-005 
8.403e-005 2.473e+006 1.061e+011 1.000e+000 1.550e-003 6.693e-005 
8.406e-005 2.476e+006 1.061e+011 1.000e+000 3.893e-003 6.694e-005 
8.409e-005 2.480e+006 1.061e+011 1.000e+000 1.041e-003 6.693e-005 
8.412e-005 2.485e+006 1.061e+011 1.000e+000 8.757e-003 6.693e-005 
8.414e-005 2.489e+006 1.061e+011 1.000e+000 3.799e-003 6.693e-005 
8.417e-005 2.492e+006 1.061e+011 1.000e+000 4.086e-003 6.693e-005 
8.420e-005 2.496e+006 1.061e+011 1.000e+000 1.798e-003 6.693e-005 
8.422e-005 2.499e+006 1.061e+011 1.000e+000 1.745e-002 6.694e-005 
8.425e-005 2.502e+006 1.061e+011 1.000e+000 1.330e-003 6.694e-005 
8.428e-005 2.506e+006 1.061e+011 1.000e+000 1.048e-002 6.694e-005 
8.430e-005 2.510e+006 1.061e+011 1.000e+000 2.199e-002 6.694e-005 
8.433e-005 2.514e+006 1.061e+011 1.000e+000 9.702e-005 6.694e-005 
8.436e-005 2.517e+006 1.061e+011 1.000e+000 1.408e-002 6.695e-005 
8.438e-005 2.520e+006 1.061e+011 1.000e+000 1.224e-003 6.696e-005 
8.441e-005 2.523e+006 1.061e+011 1.000e+000 2.072e-003 6.696e-005 
8.444e-005 2.527e+006 1.061e+011 1.000e+000 3.845e-003 6.696e-005 
8.446e-005 2.530e+006 1.061e+011 1.000e+000 1.283e-002 6.696e-005 
8.449e-005 2.534e+006 1.061e+011 1.000e+000 4.396e-003 6.697e-005 
8.452e-005 2.538e+006 1.061e+011 1.000e+000 1.553e-002 6.697e-005 
8.455e-005 2.540e+006 1.061e+011 1.000e+000 9.776e-003 6.697e-005 
8.457e-005 2.544e+006 1.061e+011 1.000e+000 7.012e-003 6.698e-005 
8.460e-005 2.548e+006 1.061e+011 1.000e+000 1.169e-002 6.698e-005 
8.463e-005 2.551e+006 1.061e+011 1.000e+000 7.956e-003 6.698e-005 
8.465e-005 2.555e+006 1.061e+011 1.000e+000 2.196e-003 6.698e-005 
8.468e-005 2.558e+006 1.061e+011 1.000e+000 1.277e-002 6.699e-005 
8.471e-005 2.560e+006 1.061e+011 1.000e+000 1.520e-002 6.700e-005 
8.473e-005 2.563e+006 1.061e+011 1.000e+000 5.474e-003 6.700e-005 
8.476e-005 2.567e+006 1.061e+011 1.000e+000 8.813e-003 6.700e-005 
8.479e-005 2.570e+006 1.061e+011 1.000e+000 1.527e-004 6.701e-005 
8.481e-005 2.574e+006 1.061e+011 1.000e+000 1.405e-002 6.701e-005 
8.484e-005 2.577e+006 1.061e+011 1.000e+000 3.707e-004 6.701e-005 
8.487e-005 2.581e+006 1.062e+011 1.000e+000 7.102e-003 6.701e-005 
8.489e-005 2.584e+006 1.062e+011 1.000e+000 3.956e-003 6.702e-005 
8.492e-005 2.588e+006 1.061e+011 1.000e+000 1.305e-002 6.702e-005 
8.495e-005 2.591e+006 1.061e+011 1.000e+000 4.727e-003 6.703e-005 
8.498e-005 2.595e+006 1.061e+011 1.000e+000 6.542e-003 6.703e-005 
8.500e-005 2.598e+006 1.062e+011 1.000e+000 2.598e-003 6.703e-005 
8.503e-005 2.601e+006 1.062e+011 1.000e+000 1.634e-002 6.704e-005 
8.506e-005 2.604e+006 1.062e+011 1.000e+000 6.160e-004 6.704e-005 
8.508e-005 2.608e+006 1.062e+011 1.000e+000 2.262e-002 6.705e-005 
8.511e-005 2.611e+006 1.062e+011 1.000e+000 6.564e-004 6.705e-005 
8.514e-005 2.614e+006 1.062e+011 1.000e+000 8.036e-003 6.706e-005 
8.516e-005 2.617e+006 1.062e+011 1.000e+000 1.390e-002 6.706e-005 
8.519e-005 2.621e+006 1.062e+011 1.000e+000 5.306e-003 6.706e-005 
8.522e-005 2.624e+006 1.062e+011 1.000e+000 6.974e-003 6.707e-005 
8.524e-005 2.627e+006 1.062e+011 1.000e+000 2.308e-003 6.707e-005 
8.527e-005 2.631e+006 1.062e+011 1.000e+000 9.817e-004 6.707e-005 
8.530e-005 2.634e+006 1.062e+011 1.000e+000 1.243e-003 6.708e-005 
8.532e-005 2.638e+006 1.062e+011 1.000e+000 2.713e-003 6.708e-005 
8.535e-005 2.642e+006 1.062e+011 1.000e+000 2.091e-002 6.708e-005 
8.538e-005 2.645e+006 1.062e+011 1.000e+000 2.465e-003 6.708e-005 
8.541e-005 2.648e+006 1.062e+011 1.000e+000 9.510e-003 6.709e-005 
8.543e-005 2.652e+006 1.062e+011 1.000e+000 6.256e-003 6.709e-005 
8.546e-005 2.655e+006 1.062e+011 1.000e+000 1.248e-002 6.710e-005 
8.549e-005 2.658e+006 1.062e+011 1.000e+000 9.214e-003 6.710e-005 
8.551e-005 2.661e+006 1.062e+011 1.000e+000 3.989e-003 6.711e-005 
8.554e-005 2.664e+006 1.062e+011 1.000e+000 8.612e-003 6.711e-005 
8.557e-005 2.666e+006 1.062e+011 1.000e+000 8.112e-003 6.712e-005 
8.559e-005 2.669e+006 1.062e+011 1.000e+000 3.037e-004 6.714e-005 
8.562e-005 2.671e+006 1.062e+011 1.000e+000 1.778e-002 6.714e-005 
8.565e-005 2.674e+006 1.062e+011 1.000e+000 9.759e-003 6.715e-005 
8.567e-005 2.677e+006 1.062e+011 1.000e+000 1.575e-002 6.716e-005 
8.570e-005 2.680e+006 1.062e+011 1.000e+000 1.267e-002 6.716e-005 
8.573e-005 2.684e+006 1.062e+011 1.000e+000 6.523e-003 6.716e-005 
8.575e-005 2.687e+006 1.062e+011 1.000e+000 1.900e-003 6.717e-005 
8.578e-005 2.690e+006 1.062e+011 1.000e+000 9.635e-003 6.717e-005 
8.581e-005 2.693e+006 1.062e+011 1.000e+000 1.553e-003 6.718e-005 
8.584e-005 2.697e+006 1.062e+011 1.000e+000 6.962e-003 6.718e-005 
8.586e-005 2.700e+006 1.062e+011 1.000e+000 1.456e-002 6.719e-005 
8.589e-005 2.703e+006 1.062e+011 1.000e+000 1.347e-002 6.719e-005 
8.592e-005 2.706e+006 1.062e+011 1.000e+000 1.263e-002 6.720e-005 
8.594e-005 2.709e+006 1.062e+011 1.000e+000 1.062e-003 6.721e-005 
8.597e-005 2.713e+006 1.062e+011 1.000e+000 5.676e-003 6.721e-005 
8.600e-005 2.717e+006 1.062e+011 1.000e+000 2.908e-003 6.721e-005 
8.602e-005 2.720e+006 1.062e+011 1.000e+000 3.420e-003 6.721e-005 
8.605e-005 2.723e+006 1.062e+011 1.000e+000 5.569e-003 6.721e-005 
8.608e-005 2.727e+006 1.062e+011 1.000e+000 2.722e-003 6.722e-005 
8.610e-005 2.730e+006 1.063e+011 1.000e+000 1.837e-002 6.722e-005 
8.613e-005 2.733e+006 1.063e+011 1.000e+000 7.997e-004 6.723e-005 
8.616e-005 2.737e+006 1.062e+011 1.000e+000 5.041e-003 6.723e-005 
8.618e-005 2.740e+006 1.063e+011 1.000e+000 4.433e-003 6.723e-005 
8.621e-005 2.743e+006 1.063e+011 1.000e+000 8.161e-004 6.724e-005 
8.624e-005 2.746e+006 1.062e+011 1.000e+000 7.579e-003 6.724e-005 
8.627e-005 2.751e+006 1.062e+011 1.000e+000 2.157e-002 6.723e-005 
8.629e-005 2.756e+006 1.063e+011 1.000e+000 1.330e-003 6.723e-005 
8.632e-005 2.760e+006 1.062e+011 1.000e+000 5.833e-003 6.723e-005 
8.635e-005 2.764e+006 1.063e+011 1.000e+000 1.906e-002 6.723e-005 
8.637e-005 2.768e+006 1.062e+011 1.000e+000 9.368e-003 6.723e-005 
8.640e-005 2.771e+006 1.063e+011 1.000e+000 1.091e-002 6.723e-005 
8.643e-005 2.774e+006 1.063e+011 1.000e+000 1.807e-004 6.724e-005 
8.645e-005 2.778e+006 1.063e+011 1.000e+000 3.484e-003 6.724e-005 
8.648e-005 2.781e+006 1.063e+011 1.000e+000 2.655e-003 6.724e-005 
8.651e-005 2.785e+006 1.063e+011 1.000e+000 5.254e-003 6.724e-005 
8.653e-005 2.788e+006 1.063e+011 1.000e+000 3.851e-003 6.725e-005 
8.656e-005 2.791e+006 1.063e+011 1.000e+000 1.185e-002 6.725e-005 
8.659e-005 2.795e+006 1.063e+011 1.000e+000 1.018e-002 6.725e-005 
8.661e-005 2.798e+006 1.063e+011 1.000e+000 2.877e-002 6.726e-005 
8.664e-005 2.802e+006 1.063e+011 1.000e+000 7.864e-003 6.726e-005 
8.667e-005 2.805e+006 1.063e+011 1.000e+000 7.552e-003 6.727e-005 
8.670e-005 2.809e+006 1.063e+011 1.000e+000 3.189e-003 6.727e-005 
8.672e-005 2.812e+006 1.063e+011 1.000e+000 8.191e-004 6.727e-005 
8.675e-005 2.816e+006 1.063e+011 1.000e+000 7.396e-003 6.727e-005 
8.678e-005 2.819e+006 1.063e+011 1.000e+000 1.205e-002 6.728e-005 
8.680e-005 2.821e+006 1.063e+011 1.000e+000 1.572e-003 6.729e-005 
8.683e-005 2.826e+006 1.063e+011 1.000e+000 6.202e-003 6.729e-005 
8.686e-005 2.828e+006 1.063e+011 1.000e+000 1.108e-002 6.729e-005 
8.688e-005 2.832e+006 1.063e+011 1.000e+000 4.102e-003 6.730e-005 
8.691e-005 2.835e+006 1.063e+011 1.000e+000 2.025e-002 6.730e-005 
8.694e-005 2.839e+006 1.063e+011 1.000e+000 4.227e-003 6.730e-005 
8.696e-005 2.842e+006 1.063e+011 1.000e+000 5.167e-003 6.731e-005 
8.699e-005 2.845e+006 1.063e+011 1.000e+000 2.129e-002 6.731e-005 
8.702e-005 2.849e+006 1.063e+011 1.000e+000 1.911e-004 6.731e-005 
8.704e-005 2.852e+006 1.063e+011 1.000e+000 1.467e-002 6.732e-005 
8.707e-005 2.856e+006 1.063e+011 1.000e+000 6.145e-003 6.732e-005 
8.710e-005 2.859e+006 1.063e+011 1.000e+000 1.890e-003 6.733e-005 
8.713e-005 2.863e+006 1.063e+011 1.000e+000 1.131e-003 6.733e-005 
8.715e-005 2.865e+006 1.063e+011 1.000e+000 2.505e-002 6.733e-005 
8.718e-005 2.869e+006 1.063e+011 1.000e+000 2.266e-003 6.733e-005 
8.721e-005 2.873e+006 1.063e+011 1.000e+000 1.319e-003 6.733e-005 
8.723e-005 2.876e+006 1.063e+011 1.000e+000 5.393e-005 6.734e-005 
8.726e-005 2.879e+006 1.063e+011 1.000e+000 6.010e-003 6.734e-005 
8.729e-005 2.883e+006 1.063e+011 1.000e+000 4.781e-003 6.735e-005 
8.731e-005 2.886e+006 1.063e+011 1.000e+000 5.391e-003 6.735e-005 
8.734e-005 2.889e+006 1.063e+011 1.000e+000 2.380e-004 6.736e-005 
8.737e-005 2.893e+006 1.063e+011 1.000e+000 2.655e-003 6.736e-005 
8.739e-005 2.896e+006 1.063e+011 1.000e+000 2.358e-002 6.736e-005 
8.742e-005 2.899e+006 1.063e+011 1.000e+000 9.020e-003 6.737e-005 
8.745e-005 2.903e+006 1.063e+011 1.000e+000 2.576e-005 6.737e-005 
8.747e-005 2.906e+006 1.064e+011 1.000e+000 6.520e-003 6.737e-005 
8.750e-005 2.909e+006 1.064e+011 1.000e+000 8.410e-003 6.738e-005 
8.753e-005 2.913e+006 1.064e+011 1.000e+000 8.489e-003 6.738e-005 
8.756e-005 2.915e+006 1.064e+011 1.000e+000 2.013e-002 6.739e-005 
8.758e-005 2.919e+006 1.064e+011 1.000e+000 3.231e-004 6.739e-005 
8.761e-005 2.923e+006 1.064e+011 1.000e+000 2.476e-003 6.739e-005 
8.764e-005 2.926e+006 1.064e+011 1.000e+000 1.607e-003 6.740e-005 
8.766e-005 2.929e+006 1.064e+011 1.000e+000 1.365e-002 6.740e-005 
8.769e-005 2.933e+006 1.064e+011 1.000e+000 1.117e-002 6.741e-005 
8.772e-005 2.936e+006 1.064e+011 1.000e+000 6.041e-003 6.741e-005 
8.774e-005 2.939e+006 1.064e+011 1.000e+000 1.395e-002 6.741e-005 
8.777e-005 2.942e+006 1.064e+011 1.000e+000 1.156e-002 6.742e-005 
8.780e-005 2.945e+006 1.064e+011 1.000e+000 1.047e-002 6.742e-005 
8.782e-005 2.948e+006 1.064e+011 1.000e+000 1.401e-002 6.743e-005 
8.785e-005 2.952e+006 1.064e+011 1.000e+000 5.578e-003 6.743e-005 
8.788e-005 2.956e+006 1.064e+011 1.000e+000 5.141e-003 6.743e-005 
8.790e-005 2.959e+006 1.064e+011 1.000e+000 5.500e-003 6.743e-005 
8.793e-005 2.963e+006 1.064e+011 1.000e+000 9.444e-003 6.744e-005 
8.796e-005 2.966e+006 1.064e+011 1.000e+000 9.418e-003 6.744e-005 
8.798e-005 2.969e+006 1.064e+011 1.000e+000 1.109e-002 6.745e-005 
8.801e-005 2.972e+006 1.064e+011 1.000e+000 4.039e-003 6.745e-005 
8.804e-005 2.975e+006 1.064e+011 1.000e+000 3.185e-003 6.746e-005 
8.807e-005 2.978e+006 1.064e+011 1.000e+000 9.661e-003 6.747e-005 
8.809e-005 2.982e+006 1.064e+011 1.000e+000 1.727e-002 6.747e-005 
8.812e-005 2.985e+006 1.064e+011 1.000e+000 1.704e-002 6.747e-005 
8.815e-005 2.989e+006 1.064e+011 1.000e+000 4.006e-003 6.747e-005 
8.817e-005 2.993e+006 1.064e+011 1.000e+000 2.616e-003 6.747e-005 
8.820e-005 2.996e+006 1.064e+011 1.000e+000 8.691e-003 6.748e-005 
8.823e-005 2.999e+006 1.064e+011 1.000e+000 1.758e-002 6.748e-005 
8.825e-005 3.003e+006 1.064e+011 1.000e+000 1.868e-002 6.748e-005 
8.828e-005 3.006e+006 1.064e+011 1.000e+000 1.372e-002 6.749e-005 
8.831e-005 3.009e+006 1.064e+011 1.000e+000 2.787e-003 6.749e-005 
8.833e-005 3.012e+006 1.064e+011 1.000e+000 9.418e-003 6.750e-005 
8.836e-005 3.016e+006 1.064e+011 1.000e+000 7.720e-003 6.750e-005 
8.839e-005 3.020e+006 1.064e+011 1.000e+000 5.264e-003 6.750e-005 
8.841e-005 3.023e+006 1.064e+011 1.000e+000 1.338e-002 6.750e-005 
8.844e-005 3.026e+006 1.064e+011 1.000e+000 1.425e-004 6.751e-005 
8.847e-005 3.029e+006 1.064e+011 1.000e+000 1.732e-003 6.752e-005 
8.850e-005 3.033e+006 1.064e+011 1.000e+000 1.564e-002 6.752e-005 
8.852e-005 3.036e+006 1.064e+011 1.000e+000 6.751e-003 6.753e-005 
8.855e-005 3.039e+006 1.064e+011 1.000e+000 3.457e-003 6.753e-005 
8.858e-005 3.043e+006 1.064e+011 1.000e+000 1.746e-003 6.753e-005 
8.860e-005 3.046e+006 1.064e+011 1.000e+000 1.850e-002 6.754e-005 
8.863e-005 3.049e+006 1.064e+011 1.000e+000 1.247e-002 6.754e-005 
8.866e-005 3.052e+006 1.065e+011 1.000e+000 1.468e-002 6.755e-005 
8.868e-005 3.056e+006 1.064e+011 1.000e+000 1.470e-002 6.755e-005 
8.871e-005 3.059e+006 1.065e+011 1.000e+000 9.379e-003 6.756e-005 
8.874e-005 3.062e+006 1.065e+011 1.000e+000 9.312e-003 6.756e-005 
8.876e-005 3.065e+006 1.065e+011 1.000e+000 3.258e-003 6.756e-005 
8.879e-005 3.069e+006 1.065e+011 1.000e+000 7.619e-003 6.757e-005 
8.882e-005 3.072e+006 1.065e+011 1.000e+000 1.370e-002 6.757e-005 
8.884e-005 3.076e+006 1.065e+011 1.000e+000 9.017e-003 6.757e-005 
8.887e-005 3.079e+006 1.065e+011 1.000e+000 1.217e-002 6.758e-005 
8.890e-005 3.083e+006 1.065e+011 1.000e+000 7.075e-003 6.758e-005 
8.893e-005 3.086e+006 1.065e+011 1.000e+000 4.563e-003 6.758e-005 
8.895e-005 3.089e+006 1.065e+011 1.000e+000 1.560e-002 6.759e-005 
8.898e-005 3.093e+006 1.065e+011 1.000e+000 9.688e-003 6.759e-005 
8.901e-005 3.096e+006 1.065e+011 1.000e+000 5.755e-003 6.759e-005 
8.903e-005 3.099e+006 1.065e+011 1.000e+000 2.239e-005 6.760e-005 
8.906e-005 3.102e+006 1.065e+011 1.000e+000 1.884e-002 6.760e-005 
8.909e-005 3.106e+006 1.065e+011 1.000e+000 9.026e-003 6.760e-005 
8.911e-005 3.110e+006 1.065e+011 1.000e+000 4.478e-003 6.761e-005 
8.914e-005 3.113e+006 1.065e+011 1.000e+000 6.531e-004 6.761e-005 
8.917e-005 3.116e+006 1.065e+011 1.000e+000 1.029e-002 6.762e-005 
8.919e-005 3.120e+006 1.065e+011 1.000e+000 1.969e-002 6.762e-005 
8.922e-005 3.123e+006 1.065e+011 1.000e+000 9.252e-004 6.762e-005 
8.925e-005 3.127e+006 1.065e+011 1.000e+000 7.874e-004 6.762e-005 
8.927e-005 3.130e+006 1.065e+011 1.000e+000 1.811e-002 6.763e-005 
8.930e-005 3.133e+006 1.065e+011 1.000e+000 3.105e-004 6.763e-005 
8.933e-005 3.136e+006 1.065e+011 1.000e+000 2.126e-002 6.764e-005 
8.936e-005 3.140e+006 1.065e+011 1.000e+000 3.051e-003 6.764e-005 
8.938e-005 3.143e+006 1.065e+011 1.000e+000 9.703e-003 6.765e-005 
8.941e-005 3.146e+006 1.065e+011 1.000e+000 1.024e-002 6.765e-005 
8.944e-005 3.149e+006 1.065e+011 1.000e+000 4.743e-003 6.765e-005 
8.946e-005 3.152e+006 1.065e+011 1.000e+000 1.120e-002 6.766e-005 
8.949e-005 3.156e+006 1.065e+011 1.000e+000 1.966e-003 6.766e-005 
8.952e-005 3.159e+006 1.066e+011 1.000e+000 5.612e-004 6.767e-005 
8.954e-005 3.163e+006 1.065e+011 1.000e+000 1.026e-002 6.767e-005 
8.957e-005 3.166e+006 1.065e+011 1.000e+000 3.309e-003 6.767e-005 
8.960e-005 3.169e+006 1.065e+011 1.000e+000 1.005e-002 6.768e-005 
8.962e-005 3.173e+006 1.066e+011 1.000e+000 1.532e-002 6.768e-005 
8.965e-005 3.176e+006 1.066e+011 1.000e+000 1.543e-002 6.769e-005 
8.968e-005 3.179e+006 1.066e+011 1.000e+000 1.802e-002 6.769e-005 
8.970e-005 3.183e+006 1.066e+011 1.000e+000 7.381e-003 6.769e-005 
8.973e-005 3.186e+006 1.066e+011 1.000e+000 1.344e-002 6.770e-005 
8.976e-005 3.189e+006 1.066e+011 1.000e+000 1.598e-002 6.770e-005 
8.979e-005 3.193e+006 1.066e+011 1.000e+000 7.527e-003 6.770e-005 
8.981e-005 3.196e+006 1.066e+011 1.000e+000 6.288e-003 6.771e-005 
8.984e-005 3.199e+006 1.066e+011 1.000e+000 2.737e-003 6.771e-005 
8.987e-005 3.203e+006 1.066e+011 1.000e+000 9.693e-003 6.771e-005 
8.989e-005 3.206e+006 1.066e+011 1.000e+000 1.045e-003 6.772e-005 
8.992e-005 3.210e+006 1.066e+011 1.000e+000 1.440e-003 6.772e-005 
8.995e-005 3.213e+006 1.066e+011 1.000e+000 4.004e-004 6.772e-005 
8.997e-005 3.216e+006 1.066e+011 1.000e+000 5.837e-004 6.773e-005 
9.000e-005 3.220e+006 1.066e+011 1.000e+000 1.718e-002 6.773e-005 
9.003e-005 3.223e+006 1.066e+011 1.000e+000 3.767e-003 6.773e-005 
9.005e-005 3.226e+006 1.066e+011 1.000e+000 1.064e-002 6.774e-005 
9.008e-005 3.230e+006 1.066e+011 1.000e+000 8.307e-003 6.774e-005 
9.011e-005 3.233e+006 1.066e+011 1.000e+000 6.846e-003 6.775e-005 
9.013e-005 3.237e+006 1.066e+011 1.000e+000 9.744e-003 6.775e-005 
9.016e-005 3.240e+006 1.066e+011 1.000e+000 1.782e-002 6.775e-005 
9.019e-005 3.244e+006 1.066e+011 1.000e+000 2.595e-002 6.775e-005 
9.022e-005 3.247e+006 1.066e+011 1.000e+000 1.500e-002 6.776e-005 
9.024e-005 3.250e+006 1.066e+011 1.000e+000 1.007e-002 6.776e-005 
9.027e-005 3.254e+006 1.066e+011 1.000e+000 4.049e-003 6.776e-005 
9.030e-005 3.257e+006 1.066e+011 1.000e+000 2.728e-002 6.777e-005 
9.032e-005 3.260e+006 1.066e+011 1.000e+000 2.482e-003 6.777e-005 
9.035e-005 3.264e+006 1.066e+011 1.000e+000 4.813e-003 6.778e-005 
9.038e-005 3.267e+006 1.066e+011 1.000e+000 2.384e-003 6.778e-005 
9.040e-005 3.270e+006 1.066e+011 1.000e+000 6.263e-003 6.778e-005 
9.043e-005 3.274e+006 1.066e+011 1.000e+000 2.541e-002 6.779e-005 
9.046e-005 3.277e+006 1.066e+011 1.000e+000 1.747e-002 6.779e-005 
9.048e-005 3.281e+006 1.066e+011 1.000e+000 3.405e-003 6.779e-005 
9.051e-005 3.284e+006 1.066e+011 1.000e+000 4.203e-003 6.780e-005 
9.054e-005 3.287e+006 1.066e+011 1.000e+000 1.112e-002 6.780e-005 
9.056e-005 3.291e+006 1.066e+011 1.000e+000 1.294e-002 6.780e-005 
9.059e-005 3.294e+006 1.066e+011 1.000e+000 8.655e-003 6.781e-005 
9.062e-005 3.297e+006 1.066e+011 1.000e+000 1.126e-002 6.781e-005 
9.065e-005 3.301e+006 1.067e+011 1.000e+000 1.630e-002 6.782e-005 
9.067e-005 3.304e+006 1.067e+011 1.000e+000 4.383e-003 6.782e-005 
9.070e-005 3.307e+006 1.067e+011 1.000e+000 1.594e-003 6.783e-005 
9.073e-005 3.310e+006 1.067e+011 1.000e+000 8.162e-003 6.783e-005 
9.075e-005 3.314e+006 1.067e+011 1.000e+000 9.838e-003 6.783e-005 
9.078e-005 3.317e+006 1.067e+011 1.000e+000 1.000e-002 6.784e-005 
9.081e-005 3.320e+006 1.067e+011 1.000e+000 1.339e-002 6.784e-005 
9.083e-005 3.324e+006 1.067e+011 1.000e+000 1.088e-002 6.784e-005 
9.086e-005 3.327e+006 1.067e+011 1.000e+000 1.414e-003 6.785e-005 
9.089e-005 3.331e+006 1.067e+011 1.000e+000 5.049e-004 6.785e-005 
9.091e-005 3.334e+006 1.067e+011 1.000e+000 6.717e-003 6.786e-005 
9.094e-005 3.337e+006 1.067e+011 1.000e+000 5.859e-003 6.786e-005 
9.097e-005 3.340e+006 1.067e+011 1.000e+000 5.314e-003 6.787e-005 
9.099e-005 3.343e+006 1.067e+011 1.000e+000 5.848e-003 6.787e-005 
9.102e-005 3.347e+006 1.067e+011 1.000e+000 6.432e-003 6.787e-005 
9.105e-005 3.350e+006 1.067e+011 1.000e+000 7.664e-003 6.788e-005 
9.108e-005 3.354e+006 1.067e+011 1.000e+000 2.886e-003 6.788e-005 
9.110e-005 3.358e+006 1.067e+011 1.000e+000 1.367e-002 6.788e-005 
9.113e-005 3.361e+006 1.067e+011 1.000e+000 4.863e-003 6.789e-005 
9.116e-005 3.364e+006 1.067e+011 1.000e+000 9.153e-003 6.789e-005 
9.118e-005 3.368e+006 1.067e+011 1.000e+000 5.892e-003 6.789e-005 
9.121e-005 3.371e+006 1.067e+011 1.000e+000 1.128e-002 6.789e-005 
9.124e-005 3.374e+006 1.067e+011 1.000e+000 3.468e-003 6.790e-005 
9.126e-005 3.377e+006 1.067e+011 1.000e+000 4.110e-003 6.790e-005 
9.129e-005 3.380e+006 1.067e+011 1.000e+000 6.323e-003 6.791e-005 
9.132e-005 3.384e+006 1.067e+011 1.000e+000 3.353e-003 6.791e-005 
9.134e-005 3.387e+006 1.067e+011 1.000e+000 4.875e-003 6.792e-005 
9.137e-005 3.391e+006 1.067e+011 1.000e+000 9.914e-003 6.792e-005 
9.140e-005 3.395e+006 1.067e+011 1.000e+000 8.058e-003 6.792e-005 
9.142e-005 3.398e+006 1.067e+011 1.000e+000 1.341e-002 6.792e-005 
9.145e-005 3.402e+006 1.067e+011 1.000e+000 2.807e-002 6.792e-005 
9.148e-005 3.404e+006 1.067e+011 1.000e+000 2.144e-002 6.793e-005 
9.151e-005 3.408e+006 1.067e+011 1.000e+000 3.317e-003 6.793e-005 
9.153e-005 3.411e+006 1.067e+011 1.000e+000 5.653e-003 6.794e-005 
9.156e-005 3.414e+006 1.068e+011 1.000e+000 3.190e-002 6.794e-005 
9.159e-005 3.417e+006 1.068e+011 1.000e+000 1.981e-003 6.795e-005 
9.161e-005 3.420e+006 1.068e+011 1.000e+000 1.394e-002 6.796e-005 
9.164e-005 3.424e+006 1.068e+011 1.000e+000 9.007e-003 6.796e-005 
9.167e-005 3.427e+006 1.068e+011 1.000e+000 5.960e-003 6.797e-005 
9.169e-005 3.431e+006 1.068e+011 1.000e+000 1.723e-004 6.797e-005 
9.172e-005 3.434e+006 1.068e+011 1.000e+000 1.044e-002 6.797e-005 
9.175e-005 3.437e+006 1.068e+011 1.000e+000 7.503e-003 6.797e-005 
9.177e-005 3.441e+006 1.068e+011 1.000e+000 1.521e-002 6.798e-005 
9.180e-005 3.444e+006 1.068e+011 1.000e+000 1.792e-002 6.798e-005 
9.183e-005 3.447e+006 1.068e+011 1.000e+000 1.268e-002 6.799e-005 
9.185e-005 3.450e+006 1.068e+011 1.000e+000 8.512e-003 6.799e-005 
9.188e-005 3.453e+006 1.068e+011 1.000e+000 6.628e-003 6.800e-005 
9.191e-005 3.457e+006 1.068e+011 1.000e+000 1.135e-002 6.800e-005 
9.194e-005 3.460e+006 1.068e+011 1.000e+000 2.119e-003 6.800e-005 
9.196e-005 3.463e+006 1.068e+011 1.000e+000 1.390e-002 6.801e-005 
9.199e-005 3.466e+006 1.068e+011 1.000e+000 8.975e-003 6.801e-005 
9.202e-005 3.470e+006 1.068e+011 1.000e+000 1.663e-002 6.802e-005 
9.204e-005 3.473e+006 1.068e+011 1.000e+000 4.492e-004 6.802e-005 
9.207e-005 3.476e+006 1.068e+011 1.000e+000 9.665e-003 6.802e-005 
9.210e-005 3.480e+006 1.068e+011 1.000e+000 9.667e-003 6.803e-005 
9.212e-005 3.483e+006 1.068e+011 1.000e+000 1.570e-002 6.803e-005 
9.215e-005 3.486e+006 1.068e+011 1.000e+000 1.951e-002 6.804e-005 
9.218e-005 3.489e+006 1.068e+011 1.000e+000 1.603e-002 6.804e-005 
9.220e-005 3.493e+006 1.068e+011 1.000e+000 1.823e-002 6.805e-005 
9.223e-005 3.497e+006 1.068e+011 1.000e+000 4.768e-003 6.805e-005 
9.226e-005 3.500e+006 1.068e+011 1.000e+000 9.206e-003 6.805e-005 
9.228e-005 3.503e+006 1.068e+011 1.000e+000 6.939e-003 6.805e-005 
9.231e-005 3.507e+006 1.069e+011 1.000e+000 5.047e-003 6.806e-005 
9.234e-005 3.510e+006 1.068e+011 1.000e+000 5.773e-003 6.806e-005 
9.237e-005 3.513e+006 1.068e+011 1.000e+000 1.514e-003 6.807e-005 
9.239e-005 3.516e+006 1.068e+011 1.000e+000 1.493e-005 6.807e-005 
9.242e-005 3.520e+006 1.069e+011 1.000e+000 4.904e-003 6.807e-005 
9.245e-005 3.523e+006 1.069e+011 1.000e+000 2.489e-004 6.808e-005 
9.247e-005 3.527e+006 1.069e+011 1.000e+000 1.106e-002 6.808e-005 
9.250e-005 3.530e+006 1.069e+011 1.000e+000 1.716e-004 6.808e-005 
9.253e-005 3.534e+006 1.069e+011 1.000e+000 1.303e-002 6.808e-005 
9.255e-005 3.538e+006 1.069e+011 1.000e+000 3.017e-003 6.809e-005 
9.258e-005 3.541e+006 1.069e+011 1.000e+000 1.174e-002 6.809e-005 
9.261e-005 3.544e+006 1.069e+011 1.000e+000 9.776e-004 6.810e-005 
9.263e-005 3.547e+006 1.069e+011 1.000e+000 1.056e-002 6.810e-005 
9.266e-005 3.551e+006 1.069e+011 1.000e+000 1.027e-002 6.810e-005 
9.269e-005 3.553e+006 1.069e+011 1.000e+000 3.267e-003 6.811e-005 
9.271e-005 3.557e+006 1.069e+011 1.000e+000 7.351e-004 6.812e-005 
9.274e-005 3.561e+006 1.069e+011 1.000e+000 3.061e-002 6.811e-005 
9.277e-005 3.564e+006 1.069e+011 1.000e+000 5.514e-003 6.812e-005 
9.280e-005 3.567e+006 1.069e+011 1.000e+000 1.426e-002 6.812e-005 
9.282e-005 3.570e+006 1.069e+011 1.000e+000 1.220e-002 6.813e-005 
9.285e-005 3.574e+006 1.069e+011 1.000e+000 2.359e-004 6.813e-005 
9.288e-005 3.577e+006 1.069e+011 1.000e+000 1.282e-002 6.813e-005 
9.290e-005 3.580e+006 1.069e+011 1.000e+000 1.200e-004 6.814e-005 
9.293e-005 3.583e+006 1.069e+011 1.000e+000 9.628e-003 6.815e-005 
9.296e-005 3.587e+006 1.069e+011 1.000e+000 6.499e-003 6.814e-005 
9.298e-005 3.590e+006 1.069e+011 1.000e+000 1.026e-002 6.815e-005 
9.301e-005 3.594e+006 1.069e+011 1.000e+000 1.035e-002 6.815e-005 
9.304e-005 3.598e+006 1.069e+011 1.000e+000 4.471e-003 6.815e-005 
9.306e-005 3.600e+006 1.069e+011 1.000e+000 3.660e-003 6.816e-005 
9.309e-005 3.604e+006 1.069e+011 1.000e+000 3.803e-003 6.816e-005 
9.312e-005 3.607e+006 1.069e+011 1.000e+000 9.032e-003 6.817e-005 
9.314e-005 3.610e+006 1.069e+011 1.000e+000 1.031e-002 6.817e-005 
9.317e-005 3.614e+006 1.070e+011 1.000e+000 5.898e-003 6.818e-005 
9.320e-005 3.617e+006 1.070e+011 1.000e+000 9.585e-003 6.818e-005 
9.323e-005 3.621e+006 1.070e+011 1.000e+000 1.223e-002 6.818e-005 
9.325e-005 3.624e+006 1.070e+011 1.000e+000 5.371e-004 6.819e-005 
9.328e-005 3.627e+006 1.070e+011 1.000e+000 1.489e-002 6.819e-005 
9.331e-005 3.631e+006 1.070e+011 1.000e+000 6.988e-003 6.819e-005 
9.333e-005 3.634e+006 1.070e+011 1.000e+000 2.083e-002 6.820e-005 
9.336e-005 3.638e+006 1.070e+011 1.000e+000 1.254e-003 6.820e-005 
9.339e-005 3.641e+006 1.070e+011 1.000e+000 4.024e-003 6.821e-005 
9.341e-005 3.644e+006 1.070e+011 1.000e+000 4.038e-003 6.821e-005 
9.344e-005 3.648e+006 1.070e+011 1.000e+000 3.602e-003 6.821e-005 
9.347e-005 3.651e+006 1.070e+011 1.000e+000 1.108e-002 6.822e-005 
9.349e-005 3.654e+006 1.070e+011 1.000e+000 5.358e-004 6.822e-005 
9.352e-005 3.657e+006 1.070e+011 1.000e+000 1.142e-002 6.822e-005 
9.355e-005 3.660e+006 1.070e+011 1.000e+000 5.880e-003 6.823e-005 
9.357e-005 3.664e+006 1.070e+011 1.000e+000 7.552e-003 6.823e-005 
9.360e-005 3.667e+006 1.070e+011 1.000e+000 2.138e-002 6.824e-005 
9.363e-005 3.670e+006 1.070e+011 1.000e+000 1.090e-002 6.824e-005 
9.366e-005 3.673e+006 1.070e+011 1.000e+000 3.163e-003 6.825e-005 
9.368e-005 3.676e+006 1.070e+011 1.000e+000 6.848e-003 6.825e-005 
9.371e-005 3.680e+006 1.070e+011 1.000e+000 6.535e-003 6.826e-005 
9.374e-005 3.683e+006 1.070e+011 1.000e+000 3.034e-003 6.826e-005 
9.376e-005 3.687e+006 1.070e+011 1.000e+000 1.075e-002 6.826e-005 
9.379e-005 3.690e+006 1.070e+011 1.000e+000 9.250e-003 6.827e-005 
9.382e-005 3.693e+006 1.070e+011 1.000e+000 4.783e-004 6.827e-005 
9.384e-005 3.697e+006 1.071e+011 1.000e+000 9.241e-003 6.827e-005 
9.387e-005 3.701e+006 1.070e+011 1.000e+000 1.025e-002 6.827e-005 
9.390e-005 3.704e+006 1.070e+011 1.000e+000 9.222e-003 6.828e-005 
9.392e-005 3.708e+006 1.071e+011 1.000e+000 1.510e-003 6.828e-005 
9.395e-005 3.710e+006 1.071e+011 1.000e+000 1.136e-002 6.829e-005 
9.398e-005 3.714e+006 1.070e+011 1.000e+000 1.817e-004 6.829e-005 
9.400e-005 3.717e+006 1.071e+011 1.000e+000 6.122e-003 6.829e-005 
9.403e-005 3.721e+006 1.071e+011 1.000e+000 2.471e-003 6.830e-005 
9.406e-005 3.724e+006 1.071e+011 1.000e+000 8.103e-003 6.830e-005 
9.409e-005 3.727e+006 1.071e+011 1.000e+000 5.187e-003 6.831e-005 
9.411e-005 3.730e+006 1.071e+011 1.000e+000 1.664e-002 6.831e-005 
9.414e-005 3.734e+006 1.071e+011 1.000e+000 6.378e-003 6.831e-005 
9.417e-005 3.737e+006 1.071e+011 1.000e+000 2.285e-003 6.832e-005 
9.419e-005 3.740e+006 1.071e+011 1.000e+000 2.946e-003 6.833e-005 
9.422e-005 3.744e+006 1.071e+011 1.000e+000 1.048e-003 6.833e-005 
9.425e-005 3.747e+006 1.071e+011 1.000e+000 9.292e-003 6.833e-005 
9.427e-005 3.751e+006 1.071e+011 1.000e+000 3.180e-003 6.833e-005 
9.430e-005 3.753e+006 1.071e+011 1.000e+000 1.082e-002 6.834e-005 
9.433e-005 3.757e+006 1.071e+011 1.000e+000 1.557e-003 6.834e-005 
9.435e-005 3.760e+006 1.071e+011 1.000e+000 2.019e-002 6.835e-005 
9.438e-005 3.764e+006 1.071e+011 1.000e+000 3.785e-003 6.835e-005 
9.441e-005 3.767e+006 1.071e+011 1.000e+000 7.447e-003 6.835e-005 
9.443e-005 3.770e+006 1.071e+011 1.000e+000 6.679e-003 6.836e-005 
9.446e-005 3.773e+006 1.071e+011 1.000e+000 1.089e-003 6.836e-005 
9.449e-005 3.777e+006 1.071e+011 1.000e+000 4.156e-005 6.837e-005 
9.452e-005 3.780e+006 1.071e+011 1.000e+000 2.074e-002 6.837e-005 
9.454e-005 3.784e+006 1.071e+011 1.000e+000 1.753e-003 6.837e-005 
9.457e-005 3.787e+006 1.071e+011 1.000e+000 1.582e-002 6.837e-005 
9.460e-005 3.790e+006 1.071e+011 1.000e+000 2.611e-002 6.838e-005 
9.462e-005 3.794e+006 1.071e+011 1.000e+000 7.611e-003 6.838e-005 
9.465e-005 3.797e+006 1.071e+011 1.000e+000 3.371e-003 6.838e-005 
9.468e-005 3.801e+006 1.071e+011 1.000e+000 1.030e-002 6.839e-005 
9.470e-005 3.804e+006 1.072e+011 1.000e+000 1.420e-002 6.839e-005 
9.473e-005 3.807e+006 1.071e+011 1.000e+000 9.608e-003 6.840e-005 
9.476e-005 3.810e+006 1.072e+011 1.000e+000 1.055e-002 6.840e-005 
9.478e-005 3.814e+006 1.072e+011 1.000e+000 1.709e-002 6.841e-005 
9.481e-005 3.817e+006 1.072e+011 1.000e+000 6.863e-003 6.841e-005 
9.484e-005 3.820e+006 1.072e+011 1.000e+000 1.512e-002 6.842e-005 
9.486e-005 3.823e+006 1.072e+011 1.000e+000 1.717e-002 6.842e-005 
9.489e-005 3.827e+006 1.072e+011 1.000e+000 2.191e-002 6.842e-005 
9.492e-005 3.829e+006 1.072e+011 1.000e+000 1.387e-004 6.843e-005 
9.495e-005 3.833e+006 1.072e+011 1.000e+000 5.573e-003 6.844e-005 
9.497e-005 3.837e+006 1.072e+011 1.000e+000 1.547e-002 6.844e-005 
9.500e-005 3.839e+006 1.072e+011 1.000e+000 1.143e-003 6.844e-005 
9.503e-005 3.843e+006 1.072e+011 1.000e+000 1.050e-002 6.845e-005 
9.505e-005 3.846e+006 1.072e+011 1.000e+000 1.481e-002 6.845e-005 
9.508e-005 3.849e+006 1.072e+011 1.000e+000 4.330e-003 6.846e-005 
9.511e-005 3.852e+006 1.072e+011 1.000e+000 1.243e-003 6.846e-005 
9.513e-005 3.856e+006 1.072e+011 1.000e+000 8.491e-003 6.846e-005 
9.516e-005 3.859e+006 1.072e+011 1.000e+000 3.546e-003 6.847e-005 
9.519e-005 3.862e+006 1.072e+011 1.000e+000 1.769e-002 6.847e-005 
9.521e-005 3.867e+006 1.072e+011 1.000e+000 4.763e-003 6.847e-005 
9.524e-005 3.870e+006 1.072e+011 1.000e+000 3.327e-003 6.848e-005 
9.527e-005 3.873e+006 1.072e+011 1.000e+000 1.362e-003 6.848e-005 
9.529e-005 3.876e+006 1.072e+011 1.000e+000 1.957e-003 6.848e-005 
9.532e-005 3.879e+006 1.072e+011 1.000e+000 2.076e-002 6.849e-005 
9.535e-005 3.883e+006 1.072e+011 1.000e+000 1.539e-002 6.849e-005 
9.538e-005 3.886e+006 1.072e+011 1.000e+000 7.365e-003 6.850e-005 
9.540e-005 3.889e+006 1.072e+011 1.000e+000 3.429e-004 6.851e-005 
9.543e-005 3.892e+006 1.072e+011 1.000e+000 5.694e-003 6.851e-005 
9.546e-005 3.896e+006 1.072e+011 1.000e+000 1.581e-002 6.851e-005 
9.548e-005 3.898e+006 1.073e+011 1.000e+000 1.106e-002 6.852e-005 
9.551e-005 3.901e+006 1.073e+011 1.000e+000 2.464e-003 6.853e-005 
9.554e-005 3.905e+006 1.073e+011 1.000e+000 1.928e-002 6.853e-005 
9.556e-005 3.908e+006 1.073e+011 1.000e+000 1.282e-002 6.853e-005 
9.559e-005 3.911e+006 1.073e+011 1.000e+000 9.885e-004 6.854e-005 
9.562e-005 3.914e+006 1.073e+011 1.000e+000 1.633e-002 6.855e-005 
9.564e-005 3.918e+006 1.073e+011 1.000e+000 2.753e-003 6.855e-005 
9.567e-005 3.920e+006 1.073e+011 1.000e+000 1.456e-002 6.856e-005 
9.570e-005 3.924e+006 1.073e+011 1.000e+000 1.997e-002 6.856e-005 
9.572e-005 3.928e+006 1.073e+011 1.000e+000 1.416e-002 6.856e-005 
9.575e-005 3.930e+006 1.073e+011 1.000e+000 2.155e-002 6.857e-005 
9.578e-005 3.934e+006 1.073e+011 1.000e+000 4.687e-003 6.857e-005 
9.581e-005 3.937e+006 1.073e+011 1.000e+000 4.487e-003 6.858e-005 
9.583e-005 3.941e+006 1.073e+011 1.000e+000 4.389e-003 6.858e-005 
9.586e-005 3.944e+006 1.073e+011 1.000e+000 1.348e-002 6.858e-005 
9.589e-005 3.947e+006 1.073e+011 1.000e+000 2.372e-003 6.858e-005 
9.591e-005 3.950e+006 1.073e+011 1.000e+000 6.811e-003 6.859e-005 
9.594e-005 3.954e+006 1.073e+011 1.000e+000 2.321e-002 6.859e-005 
9.597e-005 3.957e+006 1.073e+011 1.000e+000 6.212e-003 6.860e-005 
9.599e-005 3.960e+006 1.073e+011 1.000e+000 2.925e-003 6.860e-005 
9.602e-005 3.964e+006 1.073e+011 1.000e+000 3.805e-003 6.861e-005 
9.605e-005 3.967e+006 1.074e+011 1.000e+000 6.154e-003 6.861e-005 
9.607e-005 3.971e+006 1.073e+011 1.000e+000 3.527e-003 6.861e-005 
9.610e-005 3.974e+006 1.074e+011 1.000e+000 1.172e-003 6.861e-005 
9.613e-005 3.977e+006 1.074e+011 1.000e+000 2.374e-002 6.862e-005 
9.615e-005 3.980e+006 1.074e+011 1.000e+000 1.245e-002 6.863e-005 
9.618e-005 3.984e+006 1.074e+011 1.000e+000 1.851e-002 6.863e-005 
9.621e-005 3.987e+006 1.074e+011 1.000e+000 8.363e-004 6.864e-005 
9.624e-005 3.990e+006 1.074e+011 1.000e+000 6.760e-003 6.864e-005 
9.626e-005 3.993e+006 1.074e+011 1.000e+000 3.464e-003 6.864e-005 
9.629e-005 3.996e+006 1.074e+011 1.000e+000 2.456e-003 6.865e-005 
9.632e-005 4.000e+006 1.074e+011 1.000e+000 2.515e-002 6.865e-005 
9.634e-005 4.003e+006 1.074e+011 1.000e+000 3.132e-003 6.866e-005 
9.637e-005 4.006e+006 1.074e+011 1.000e+000 4.153e-003 6.866e-005 
9.640e-005 4.009e+006 1.074e+011 1.000e+000 1.478e-002 6.867e-005 
9.642e-005 4.012e+006 1.074e+011 1.000e+000 9.728e-003 6.867e-005 
9.645e-005 4.016e+006 1.074e+011 1.000e+000 1.330e-002 6.868e-005 
9.648e-005 4.019e+006 1.074e+011 1.000e+000 2.828e-003 6.868e-005 
9.650e-005 4.022e+006 1.074e+011 1.000e+000 9.183e-003 6.869e-005 
9.653e-005 4.025e+006 1.074e+011 1.000e+000 1.993e-002 6.869e-005 
9.656e-005 4.028e+006 1.074e+011 1.000e+000 1.872e-002 6.869e-005 
9.658e-005 4.031e+006 1.074e+011 1.000e+000 1.722e-002 6.870e-005 
9.661e-005 4.035e+006 1.074e+011 1.000e+000 2.161e-002 6.870e-005 
9.664e-005 4.038e+006 1.074e+011 1.000e+000 4.264e-003 6.871e-005 
9.667e-005 4.041e+006 1.075e+011 1.000e+000 1.796e-003 6.871e-005 
9.669e-005 4.045e+006 1.075e+011 1.000e+000 9.670e-003 6.872e-005 
9.672e-005 4.047e+006 1.075e+011 1.000e+000 6.090e-003 6.872e-005 
9.675e-005 4.051e+006 1.075e+011 1.000e+000 1.816e-002 6.873e-005 
9.677e-005 4.054e+006 1.075e+011 1.000e+000 2.546e-002 6.873e-005 
9.680e-005 4.057e+006 1.075e+011 1.000e+000 1.833e-002 6.874e-005 
9.683e-005 4.060e+006 1.075e+011 1.000e+000 8.673e-003 6.874e-005 
9.685e-005 4.063e+006 1.075e+011 1.000e+000 8.242e-003 6.875e-005 
9.688e-005 4.067e+006 1.075e+011 1.000e+000 2.139e-002 6.875e-005 
9.691e-005 4.070e+006 1.075e+011 1.000e+000 1.582e-002 6.875e-005 
9.693e-005 4.073e+006 1.075e+011 1.000e+000 1.731e-003 6.877e-005 
9.696e-005 4.076e+006 1.075e+011 1.000e+000 1.139e-002 6.877e-005 
9.699e-005 4.080e+006 1.075e+011 1.000e+000 6.371e-003 6.877e-005 
9.701e-005 4.083e+006 1.075e+011 1.000e+000 9.119e-003 6.878e-005 
9.704e-005 4.086e+006 1.075e+011 1.000e+000 2.891e-003 6.878e-005 
9.707e-005 4.088e+006 1.075e+011 1.000e+000 1.114e-002 6.879e-005 
9.710e-005 4.092e+006 1.075e+011 1.000e+000 1.059e-002 6.879e-005 
9.712e-005 4.095e+006 1.075e+011 1.000e+000 1.393e-002 6.880e-005 
9.715e-005 4.099e+006 1.076e+011 1.000e+000 5.308e-003 6.880e-005 
9.718e-005 4.102e+006 1.075e+011 1.000e+000 5.903e-003 6.881e-005 
9.720e-005 4.105e+006 1.075e+011 1.000e+000 8.944e-004 6.881e-005 
9.723e-005 4.107e+006 1.073e+011 1.000e+000 3.693e-003 6.882e-005 
9.726e-005 4.101e+006 1.073e+011 1.000e+000 2.960e-003 6.889e-005 
9.728e-005 4.091e+006 1.074e+011 1.000e+000 1.486e-002 6.899e-005 
9.731e-005 4.079e+006 1.075e+011 1.000e+000 1.469e-002 6.909e-005 
9.734e-005 4.069e+006 1.076e+011 1.000e+000 3.070e-003 6.920e-005 
9.736e-005 4.070e+006 1.076e+011 1.000e+000 8.313e-003 6.921e-005 
9.739e-005 4.074e+006 1.076e+011 1.000e+000 1.057e-003 6.921e-005 
9.742e-005 4.079e+006 1.077e+011 1.000e+000 4.864e-003 6.921e-005 
9.744e-005 4.083e+006 1.076e+011 1.000e+000 8.843e-003 6.921e-005 
9.747e-005 4.087e+006 1.076e+011 1.000e+000 6.106e-003 6.920e-005 
9.750e-005 4.091e+006 1.076e+011 1.000e+000 7.737e-003 6.920e-005 
9.753e-005 4.095e+006 1.076e+011 1.000e+000 2.011e-002 6.920e-005 
9.755e-005 4.099e+006 1.076e+011 1.000e+000 1.234e-004 6.920e-005 
9.758e-005 4.103e+006 1.076e+011 1.000e+000 1.186e-002 6.920e-005 
9.761e-005 4.106e+006 1.076e+011 1.000e+000 1.057e-002 6.920e-005 
9.763e-005 4.110e+006 1.076e+011 1.000e+000 1.978e-002 6.921e-005 
9.766e-005 4.114e+006 1.077e+011 1.000e+000 1.526e-002 6.920e-005 
9.769e-005 4.118e+006 1.077e+011 1.000e+000 7.682e-003 6.921e-005 
9.771e-005 4.122e+006 1.077e+011 1.000e+000 1.536e-002 6.920e-005 
9.774e-005 4.126e+006 1.076e+011 1.000e+000 1.182e-002 6.920e-005 
9.777e-005 4.129e+006 1.077e+011 1.000e+000 1.160e-002 6.921e-005 
9.779e-005 4.133e+006 1.076e+011 1.000e+000 9.561e-003 6.921e-005 
9.782e-005 4.137e+006 1.077e+011 1.000e+000 1.347e-003 6.921e-005 
9.785e-005 4.140e+006 1.077e+011 1.000e+000 1.420e-002 6.921e-005 
9.787e-005 4.144e+006 1.077e+011 1.000e+000 1.283e-003 6.921e-005 
9.790e-005 4.148e+006 1.077e+011 1.000e+000 7.779e-003 6.921e-005 
9.793e-005 4.151e+006 1.077e+011 1.000e+000 4.635e-003 6.922e-005 
9.796e-005 4.155e+006 1.077e+011 1.000e+000 6.489e-003 6.922e-005 
9.798e-005 4.158e+006 1.077e+011 1.000e+000 1.287e-002 6.922e-005 
9.801e-005 4.162e+006 1.077e+011 1.000e+000 1.579e-003 6.922e-005 
9.804e-005 4.165e+006 1.077e+011 1.000e+000 4.530e-003 6.923e-005 
9.806e-005 4.169e+006 1.077e+011 1.000e+000 1.635e-002 6.923e-005 
9.809e-005 4.172e+006 1.077e+011 1.000e+000 2.444e-002 6.923e-005 
9.812e-005 4.176e+006 1.077e+011 1.000e+000 8.160e-003 6.924e-005 
9.814e-005 4.180e+006 1.077e+011 1.000e+000 4.360e-003 6.923e-005 
9.817e-005 4.183e+006 1.077e+011 1.000e+000 5.289e-003 6.924e-005 
9.820e-005 4.187e+006 1.077e+011 1.000e+000 1.481e-002 6.924e-005 
9.822e-005 4.190e+006 1.077e+011 1.000e+000 6.811e-003 6.924e-005 
9.825e-005 4.193e+006 1.077e+011 1.000e+000 6.219e-003 6.925e-005 
9.828e-005 4.197e+006 1.077e+011 1.000e+000 8.739e-003 6.925e-005 
9.830e-005 4.200e+006 1.077e+011 1.000e+000 2.007e-003 6.925e-005 
9.833e-005 4.203e+006 1.077e+011 1.000e+000 5.694e-003 6.926e-005 
9.836e-005 4.207e+006 1.077e+011 1.000e+000 1.394e-003 6.926e-005 
9.839e-005 4.210e+006 1.077e+011 1.000e+000 1.771e-003 6.927e-005 
9.841e-005 4.214e+006 1.077e+011 1.000e+000 5.101e-003 6.927e-005 
9.844e-005 4.217e+006 1.077e+011 1.000e+000 4.532e-004 6.927e-005 
9.847e-005 4.220e+006 1.077e+011 1.000e+000 8.489e-003 6.928e-005 
9.849e-005 4.224e+006 1.077e+011 1.000e+000 9.890e-003 6.928e-005 
9.852e-005 4.227e+006 1.077e+011 1.000e+000 4.156e-003 6.928e-005 
9.855e-005 4.231e+006 1.077e+011 1.000e+000 1.034e-002 6.928e-005 
9.857e-005 4.234e+006 1.077e+011 1.000e+000 8.705e-003 6.929e-005 
9.860e-005 4.238e+006 1.077e+011 1.000e+000 1.391e-002 6.929e-005 
9.863e-005 4.241e+006 1.077e+011 1.000e+000 5.886e-003 6.929e-005 
9.865e-005 4.244e+006 1.077e+011 1.000e+000 1.306e-002 6.930e-005 
9.868e-005 4.248e+006 1.077e+011 1.000e+000 9.238e-003 6.930e-005 
9.871e-005 4.252e+006 1.077e+011 1.000e+000 2.322e-002 6.930e-005 
9.873e-005 4.255e+006 1.077e+011 1.000e+000 2.586e-004 6.930e-005 
9.876e-005 4.258e+006 1.077e+011 1.000e+000 1.286e-002 6.931e-005 
9.879e-005 4.262e+006 1.078e+011 1.000e+000 1.058e-002 6.931e-005 
9.882e-005 4.265e+006 1.078e+011 1.000e+000 6.357e-003 6.931e-005 
9.884e-005 4.268e+006 1.078e+011 1.000e+000 2.308e-002 6.932e-005 
9.887e-005 4.272e+006 1.078e+011 1.000e+000 9.630e-004 6.932e-005 
9.890e-005 4.276e+006 1.078e+011 1.000e+000 7.018e-003 6.932e-005 
9.892e-005 4.279e+006 1.078e+011 1.000e+000 4.546e-003 6.933e-005 
9.895e-005 4.283e+006 1.078e+011 1.000e+000 9.994e-003 6.933e-005 
9.898e-005 4.286e+006 1.078e+011 1.000e+000 4.162e-003 6.933e-005 
9.900e-005 4.289e+006 1.078e+011 1.000e+000 3.182e-003 6.934e-005 
9.903e-005 4.293e+006 1.078e+011 1.000e+000 9.407e-003 6.934e-005 
9.906e-005 4.296e+006 1.078e+011 1.000e+000 8.177e-003 6.934e-005 
9.908e-005 4.299e+006 1.078e+011 1.000e+000 8.741e-003 6.935e-005 
9.911e-005 4.304e+006 1.078e+011 1.000e+000 2.635e-002 6.935e-005 
9.914e-005 4.307e+006 1.078e+011 1.000e+000 2.041e-002 6.935e-005 
9.916e-005 4.293e+006 1.078e+011 1.000e+000 9.040e-003 6.947e-005 
9.919e-005 4.284e+006 1.078e+011 1.000e+000 2.003e-002 6.956e-005 
9.922e-005 4.282e+006 1.078e+011 1.000e+000 1.047e-002 6.960e-005 
9.925e-005 4.281e+006 1.079e+011 1.000e+000 1.597e-002 6.964e-005 
9.927e-005 4.282e+006 1.079e+011 1.000e+000 1.049e-002 6.966e-005 
9.930e-005 4.283e+006 1.079e+011 1.000e+000 1.786e-003 6.968e-005 
9.933e-005 4.285e+006 1.079e+011 1.000e+000 6.867e-003 6.969e-005 
9.935e-005 4.287e+006 1.079e+011 1.000e+000 1.129e-002 6.970e-005 
9.938e-005 4.290e+006 1.079e+011 1.000e+000 3.171e-003 6.971e-005 
9.941e-005 4.293e+006 1.080e+011 1.000e+000 1.334e-002 6.971e-005 
9.943e-005 4.295e+006 1.079e+011 1.000e+000 6.554e-005 6.972e-005 
9.946e-005 4.298e+006 1.079e+011 1.000e+000 1.937e-002 6.973e-005 
9.949e-005 4.302e+006 1.080e+011 1.000e+000 5.591e-003 6.973e-005 
9.951e-005 4.305e+006 1.080e+011 1.000e+000 1.221e-002 6.974e-005 
9.954e-005 4.309e+006 1.080e+011 1.000e+000 1.026e-002 6.974e-005 
9.957e-005 4.312e+006 1.080e+011 1.000e+000 3.382e-003 6.975e-005 
9.959e-005 4.315e+006 1.080e+011 1.000e+000 9.562e-003 6.975e-005 
9.962e-005 4.318e+006 1.080e+011 1.000e+000 1.645e-002 6.976e-005 
9.965e-005 4.320e+006 1.080e+011 1.000e+000 4.525e-003 6.977e-005 
9.968e-005 4.292e+006 1.076e+011 1.000e+000 1.638e-002 6.999e-005 
9.970e-005 4.257e+006 1.075e+011 1.000e+000 9.205e-003 7.026e-005 
9.973e-005 4.238e+006 1.076e+011 1.000e+000 4.830e-003 7.042e-005 
9.976e-005 4.222e+006 1.076e+011 1.000e+000 6.022e-003 7.055e-005 
9.978e-005 4.213e+006 1.076e+011 1.000e+000 1.122e-002 7.064e-005 
9.981e-005 4.207e+006 1.077e+011 1.000e+000 4.518e-003 7.071e-005 
9.984e-005 4.203e+006 1.078e+011 1.000e+000 4.861e-003 7.076e-005 
9.986e-005 4.201e+006 1.078e+011 1.000e+000 1.354e-003 7.081e-005 
9.989e-005 4.199e+006 1.078e+011 1.000e+000 1.059e-002 7.085e-005 
9.992e-005 4.198e+006 1.078e+011 1.000e+000 7.712e-004 7.088e-005 
9.994e-005 4.198e+006 1.078e+011 1.000e+000 9.135e-003 7.091e-005 
9.997e-005 4.198e+006 1.079e+011 1.000e+000 6.276e-003 7.093e-005 
1.000e-004 4.199e+006 1.079e+011 1.000e+000 8.529e-003 7.095e-005 
1.000e-004 4.199e+006 1.079e+011 1.000e+000 2.124e-002 7.098e-005 
1.001e-004 4.199e+006 1.080e+011 1.000e+000 1.470e-002 7.101e-005 
1.001e-004 4.200e+006 1.080e+011 1.000e+000 9.127e-004 7.103e-005 
1.001e-004 4.201e+006 1.080e+011 1.000e+000 6.590e-003 7.105e-005 
1.001e-004 4.203e+006 1.080e+011 1.000e+000 1.147e-003 7.106e-005 
1.002e-004 4.204e+006 1.080e+011 1.000e+000 3.007e-002 7.108e-005 
1.002e-004 4.205e+006 1.081e+011 1.000e+000 2.761e-002 7.110e-005 
1.002e-004 4.208e+006 1.081e+011 1.000e+000 5.943e-003 7.111e-005 
1.002e-004 4.209e+006 1.081e+011 1.000e+000 1.005e-002 7.113e-005 
1.003e-004 4.210e+006 1.081e+011 1.000e+000 1.675e-002 7.115e-005 
1.003e-004 4.212e+006 1.081e+011 1.000e+000 1.584e-002 7.116e-005 
1.003e-004 4.213e+006 1.082e+011 1.000e+000 4.971e-003 7.118e-005 
1.003e-004 4.216e+006 1.082e+011 1.000e+000 5.566e-003 7.119e-005 
1.004e-004 4.218e+006 1.082e+011 1.000e+000 1.766e-002 7.120e-005 
1.004e-004 4.220e+006 1.082e+011 1.000e+000 2.451e-002 7.121e-005 
1.004e-004 4.223e+006 1.082e+011 1.000e+000 4.662e-003 7.122e-005 
1.005e-004 4.225e+006 1.082e+011 1.000e+000 1.914e-004 7.123e-005 
1.005e-004 4.228e+006 1.082e+011 1.000e+000 1.366e-002 7.124e-005 
1.005e-004 4.231e+006 1.082e+011 1.000e+000 1.053e-002 7.125e-005 
1.005e-004 4.234e+006 1.082e+011 1.000e+000 1.241e-003 7.125e-005 
1.006e-004 4.236e+006 1.082e+011 1.000e+000 5.839e-003 7.126e-005 
1.006e-004 4.239e+006 1.082e+011 1.000e+000 1.156e-002 7.127e-005 
1.006e-004 4.242e+006 1.082e+011 1.000e+000 8.562e-003 7.127e-005 
1.006e-004 4.245e+006 1.082e+011 1.000e+000 4.906e-003 7.128e-005 
1.007e-004 4.247e+006 1.082e+011 1.000e+000 2.818e-003 7.129e-005 
1.007e-004 4.251e+006 1.082e+011 1.000e+000 2.319e-002 7.130e-005 
1.007e-004 4.254e+006 1.082e+011 1.000e+000 1.082e-002 7.130e-005 
1.008e-004 4.256e+006 1.083e+011 1.000e+000 4.856e-003 7.131e-005 
1.008e-004 4.259e+006 1.083e+011 1.000e+000 1.468e-002 7.132e-005 
1.008e-004 4.263e+006 1.083e+011 1.000e+000 1.225e-002 7.132e-005 
1.008e-004 4.266e+006 1.083e+011 1.000e+000 3.078e-003 7.133e-005 
1.009e-004 4.268e+006 1.083e+011 1.000e+000 6.000e-003 7.133e-005 
1.009e-004 4.272e+006 1.083e+011 1.000e+000 4.542e-003 7.134e-005 
1.009e-004 4.275e+006 1.083e+011 1.000e+000 5.656e-003 7.134e-005 
1.009e-004 4.278e+006 1.083e+011 1.000e+000 1.190e-002 7.135e-005 
1.010e-004 4.281e+006 1.083e+011 1.000e+000 1.634e-002 7.136e-005 
1.010e-004 4.284e+006 1.083e+011 1.000e+000 9.677e-003 7.136e-005 
1.010e-004 4.287e+006 1.083e+011 1.000e+000 1.182e-002 7.137e-005 
1.010e-004 4.290e+006 1.083e+011 1.000e+000 2.111e-003 7.137e-005 
1.011e-004 4.294e+006 1.083e+011 1.000e+000 6.633e-003 7.138e-005 
1.011e-004 4.296e+006 1.083e+011 1.000e+000 3.535e-003 7.139e-005 
1.011e-004 4.299e+006 1.083e+011 1.000e+000 9.923e-003 7.139e-005 
1.012e-004 4.302e+006 1.083e+011 1.000e+000 1.008e-002 7.140e-005 
1.012e-004 4.306e+006 1.083e+011 1.000e+000 6.994e-003 7.140e-005 
1.012e-004 4.308e+006 1.083e+011 1.000e+000 7.697e-003 7.141e-005 
1.012e-004 4.311e+006 1.083e+011 1.000e+000 2.571e-002 7.142e-005 
1.013e-004 4.314e+006 1.083e+011 1.000e+000 9.732e-003 7.143e-005 
1.013e-004 4.317e+006 1.084e+011 1.000e+000 7.392e-003 7.143e-005 
1.013e-004 4.321e+006 1.084e+011 1.000e+000 3.170e-003 7.143e-005 
1.013e-004 4.324e+006 1.084e+011 1.000e+000 1.611e-002 7.143e-005 
1.014e-004 4.327e+006 1.084e+011 1.000e+000 2.876e-003 7.144e-005 
1.014e-004 4.329e+006 1.084e+011 1.000e+000 2.584e-002 7.145e-005 
1.014e-004 4.333e+006 1.084e+011 1.000e+000 4.775e-003 7.145e-005 
1.014e-004 4.336e+006 1.084e+011 1.000e+000 2.207e-002 7.146e-005 
1.015e-004 4.339e+006 1.084e+011 1.000e+000 1.518e-003 7.146e-005 
1.015e-004 4.342e+006 1.084e+011 1.000e+000 6.493e-003 7.147e-005 
1.015e-004 4.345e+006 1.084e+011 1.000e+000 1.200e-002 7.148e-005 
1.016e-004 4.348e+006 1.084e+011 1.000e+000 4.599e-003 7.148e-005 
1.016e-004 4.351e+006 1.084e+011 1.000e+000 2.463e-003 7.149e-005 
1.016e-004 4.354e+006 1.084e+011 1.000e+000 1.373e-002 7.149e-005 
1.016e-004 4.358e+006 1.084e+011 1.000e+000 2.058e-002 7.150e-005 
1.017e-004 4.361e+006 1.084e+011 1.000e+000 1.203e-003 7.150e-005 
1.017e-004 4.364e+006 1.084e+011 1.000e+000 1.340e-002 7.151e-005 
1.017e-004 4.367e+006 1.084e+011 1.000e+000 1.800e-002 7.151e-005 
1.017e-004 4.370e+006 1.084e+011 1.000e+000 1.572e-002 7.152e-005 
1.018e-004 4.373e+006 1.084e+011 1.000e+000 2.924e-003 7.152e-005 
1.018e-004 4.377e+006 1.085e+011 1.000e+000 1.010e-003 7.152e-005 
1.018e-004 4.380e+006 1.084e+011 1.000e+000 6.116e-003 7.153e-005 
1.019e-004 4.383e+006 1.085e+011 1.000e+000 8.851e-003 7.154e-005 
1.019e-004 4.386e+006 1.085e+011 1.000e+000 1.476e-003 7.154e-005 
1.019e-004 4.389e+006 1.085e+011 1.000e+000 1.958e-002 7.155e-005 
1.019e-004 4.392e+006 1.085e+011 1.000e+000 3.193e-004 7.155e-005 
1.020e-004 4.395e+006 1.085e+011 1.000e+000 1.337e-003 7.156e-005 
1.020e-004 4.398e+006 1.085e+011 1.000e+000 3.498e-005 7.156e-005 
1.020e-004 4.401e+006 1.085e+011 1.000e+000 1.120e-002 7.157e-005 
1.020e-004 4.404e+006 1.085e+011 1.000e+000 1.821e-003 7.158e-005 
1.021e-004 4.379e+006 1.080e+011 1.000e+000 4.903e-003 7.178e-005 
1.021e-004 4.339e+006 1.081e+011 1.000e+000 1.182e-002 7.208e-005 
1.021e-004 4.300e+006 1.083e+011 1.000e+000 2.703e-003 7.238e-005 
1.021e-004 4.258e+006 1.085e+011 1.000e+000 3.459e-003 7.270e-005 
1.022e-004 4.207e+006 1.089e+011 1.000e+000 4.570e-003 7.308e-005 
1.022e-004 4.154e+006 1.092e+011 1.000e+000 2.347e-002 7.347e-005 
1.022e-004 4.123e+006 1.096e+011 1.000e+000 1.599e-002 7.371e-005 
1.023e-004 4.098e+006 1.099e+011 1.000e+000 1.600e-002 7.391e-005 
1.023e-004 4.071e+006 1.081e+011 1.000e+000 3.450e-003 7.413e-005 
1.023e-004 4.063e+006 1.080e+011 1.000e+000 1.480e-003 7.420e-005 
1.023e-004 4.066e+006 1.079e+011 1.000e+000 5.614e-003 7.421e-005 
1.024e-004 4.068e+006 1.078e+011 1.000e+000 3.712e-003 7.422e-005 
1.024e-004 4.072e+006 1.078e+011 1.000e+000 1.120e-002 7.422e-005 
1.024e-004 4.076e+006 1.078e+011 1.000e+000 4.495e-003 7.423e-005 
1.024e-004 4.079e+006 1.077e+011 1.000e+000 5.009e-003 7.423e-005 
1.025e-004 4.082e+006 1.077e+011 1.000e+000 3.752e-003 7.424e-005 
1.025e-004 4.084e+006 1.077e+011 1.000e+000 6.775e-003 7.425e-005 
1.025e-004 4.087e+006 1.077e+011 1.000e+000 4.982e-003 7.425e-005 
1.026e-004 4.089e+006 1.077e+011 1.000e+000 3.097e-003 7.427e-005 
1.026e-004 4.092e+006 1.077e+011 1.000e+000 4.143e-003 7.428e-005 
1.026e-004 4.094e+006 1.077e+011 1.000e+000 1.979e-003 7.429e-005 
1.026e-004 4.098e+006 1.077e+011 1.000e+000 1.887e-003 7.429e-005 
1.027e-004 4.100e+006 1.077e+011 1.000e+000 6.922e-003 7.430e-005 
1.027e-004 4.102e+006 1.077e+011 1.000e+000 1.312e-002 7.431e-005 
1.027e-004 4.105e+006 1.077e+011 1.000e+000 9.227e-003 7.432e-005 
1.027e-004 4.107e+006 1.077e+011 1.000e+000 8.428e-003 7.433e-005 
1.028e-004 4.110e+006 1.077e+011 1.000e+000 1.580e-002 7.434e-005 
1.028e-004 4.114e+006 1.077e+011 1.000e+000 8.584e-003 7.434e-005 
1.028e-004 4.117e+006 1.077e+011 1.000e+000 1.823e-002 7.434e-005 
1.028e-004 4.120e+006 1.078e+011 1.000e+000 3.613e-003 7.435e-005 
1.029e-004 4.124e+006 1.077e+011 1.000e+000 3.082e-003 7.435e-005 
1.029e-004 4.127e+006 1.077e+011 1.000e+000 3.564e-003 7.435e-005 
1.029e-004 4.130e+006 1.078e+011 1.000e+000 2.587e-003 7.436e-005 
1.030e-004 4.134e+006 1.077e+011 1.000e+000 5.906e-003 7.436e-005 
1.030e-004 4.138e+006 1.077e+011 1.000e+000 9.156e-003 7.436e-005 
1.030e-004 4.140e+006 1.078e+011 1.000e+000 3.658e-003 7.437e-005 
1.030e-004 4.144e+006 1.078e+011 1.000e+000 1.076e-002 7.437e-005 
1.031e-004 4.148e+006 1.078e+011 1.000e+000 4.488e-003 7.437e-005 
1.031e-004 4.151e+006 1.078e+011 1.000e+000 1.258e-002 7.438e-005 
1.031e-004 4.154e+006 1.078e+011 1.000e+000 8.308e-003 7.438e-005 
1.031e-004 4.158e+006 1.078e+011 1.000e+000 1.397e-002 7.438e-005 
1.032e-004 4.161e+006 1.078e+011 1.000e+000 1.404e-002 7.439e-005 
1.032e-004 4.165e+006 1.078e+011 1.000e+000 4.199e-003 7.439e-005 
1.032e-004 4.169e+006 1.078e+011 1.000e+000 1.139e-002 7.439e-005 
1.032e-004 4.172e+006 1.078e+011 1.000e+000 1.010e-002 7.439e-005 
1.033e-004 4.175e+006 1.078e+011 1.000e+000 3.054e-003 7.440e-005 
1.033e-004 4.179e+006 1.078e+011 1.000e+000 1.973e-004 7.440e-005 
1.033e-004 4.182e+006 1.078e+011 1.000e+000 8.902e-003 7.440e-005 
1.034e-004 4.186e+006 1.078e+011 1.000e+000 7.416e-004 7.440e-005 
1.034e-004 4.189e+006 1.078e+011 1.000e+000 1.729e-002 7.441e-005 
1.034e-004 4.193e+006 1.078e+011 1.000e+000 1.162e-002 7.441e-005 
1.034e-004 4.196e+006 1.078e+011 1.000e+000 6.280e-003 7.441e-005 
1.035e-004 4.200e+006 1.078e+011 1.000e+000 1.005e-002 7.442e-005 
1.035e-004 4.204e+006 1.078e+011 1.000e+000 1.000e-002 7.442e-005 
1.035e-004 4.207e+006 1.078e+011 1.000e+000 3.867e-003 7.442e-005 
1.035e-004 4.211e+006 1.078e+011 1.000e+000 1.117e-002 7.442e-005 
1.036e-004 4.213e+006 1.078e+011 1.000e+000 1.147e-002 7.443e-005 
1.036e-004 4.216e+006 1.078e+011 1.000e+000 1.367e-003 7.444e-005 
1.036e-004 4.220e+006 1.078e+011 1.000e+000 3.336e-003 7.444e-005 
1.037e-004 4.223e+006 1.078e+011 1.000e+000 1.243e-003 7.444e-005 
1.037e-004 4.227e+006 1.078e+011 1.000e+000 1.527e-002 7.444e-005 
1.037e-004 4.230e+006 1.078e+011 1.000e+000 2.358e-003 7.445e-005 
1.037e-004 4.234e+006 1.078e+011 1.000e+000 1.664e-002 7.445e-005 
1.038e-004 4.237e+006 1.078e+011 1.000e+000 1.429e-002 7.445e-005 
1.038e-004 4.241e+006 1.078e+011 1.000e+000 9.613e-004 7.445e-005 
1.038e-004 4.245e+006 1.078e+011 1.000e+000 1.241e-002 7.446e-005 
1.038e-004 4.248e+006 1.078e+011 1.000e+000 2.135e-002 7.446e-005 
1.039e-004 4.251e+006 1.078e+011 1.000e+000 8.513e-003 7.447e-005 
1.039e-004 4.255e+006 1.078e+011 1.000e+000 4.540e-003 7.446e-005 
1.039e-004 4.259e+006 1.078e+011 1.000e+000 1.611e-002 7.447e-005 
1.039e-004 4.262e+006 1.078e+011 1.000e+000 1.075e-003 7.447e-005 
1.040e-004 4.266e+006 1.078e+011 1.000e+000 1.928e-003 7.447e-005 
1.040e-004 4.269e+006 1.078e+011 1.000e+000 8.002e-003 7.447e-005 
1.040e-004 4.273e+006 1.078e+011 1.000e+000 8.816e-003 7.448e-005 
1.041e-004 4.276e+006 1.078e+011 1.000e+000 1.468e-002 7.448e-005 
1.041e-004 4.280e+006 1.078e+011 1.000e+000 1.462e-002 7.448e-005 
1.041e-004 4.283e+006 1.078e+011 1.000e+000 4.879e-003 7.448e-005 
1.041e-004 4.286e+006 1.078e+011 1.000e+000 1.451e-002 7.449e-005 
1.042e-004 4.290e+006 1.078e+011 1.000e+000 2.117e-004 7.449e-005 
1.042e-004 4.293e+006 1.078e+011 1.000e+000 9.631e-003 7.450e-005 
1.042e-004 4.297e+006 1.078e+011 1.000e+000 6.198e-003 7.450e-005 
1.042e-004 4.300e+006 1.078e+011 1.000e+000 6.030e-003 7.450e-005 
1.043e-004 4.304e+006 1.078e+011 1.000e+000 4.346e-003 7.450e-005 
1.043e-004 4.307e+006 1.078e+011 1.000e+000 5.350e-003 7.451e-005 
1.043e-004 4.311e+006 1.078e+011 1.000e+000 9.801e-004 7.451e-005 
1.044e-004 4.314e+006 1.078e+011 1.000e+000 2.882e-003 7.451e-005 
1.044e-004 4.318e+006 1.078e+011 1.000e+000 4.180e-003 7.451e-005 
1.044e-004 4.321e+006 1.078e+011 1.000e+000 1.087e-002 7.452e-005 
1.044e-004 4.324e+006 1.078e+011 1.000e+000 4.904e-003 7.452e-005 
1.045e-004 4.328e+006 1.078e+011 1.000e+000 1.239e-002 7.452e-005 
1.045e-004 4.331e+006 1.078e+011 1.000e+000 7.582e-003 7.453e-005 
1.045e-004 4.335e+006 1.078e+011 1.000e+000 1.218e-002 7.453e-005 
1.045e-004 4.339e+006 1.078e+011 1.000e+000 2.591e-003 7.453e-005 
1.046e-004 4.342e+006 1.078e+011 1.000e+000 9.132e-004 7.453e-005 
1.046e-004 4.345e+006 1.078e+011 1.000e+000 2.002e-002 7.454e-005 
1.046e-004 4.349e+006 1.078e+011 1.000e+000 9.731e-003 7.454e-005 
1.046e-004 4.353e+006 1.078e+011 1.000e+000 7.505e-003 7.454e-005 
1.047e-004 4.356e+006 1.078e+011 1.000e+000 3.414e-003 7.454e-005 
1.047e-004 4.360e+006 1.078e+011 1.000e+000 5.164e-003 7.455e-005 
1.047e-004 4.363e+006 1.078e+011 1.000e+000 1.003e-002 7.455e-005 
1.048e-004 4.367e+006 1.078e+011 1.000e+000 6.959e-003 7.455e-005 
1.048e-004 4.371e+006 1.079e+011 1.000e+000 4.488e-003 7.455e-005 
1.048e-004 4.374e+006 1.079e+011 1.000e+000 1.122e-002 7.455e-005 
1.048e-004 4.378e+006 1.078e+011 1.000e+000 1.142e-002 7.455e-005 
1.049e-004 4.381e+006 1.078e+011 1.000e+000 3.521e-003 7.456e-005 
1.049e-004 4.384e+006 1.078e+011 1.000e+000 1.548e-002 7.456e-005 
1.049e-004 4.388e+006 1.078e+011 1.000e+000 1.176e-002 7.457e-005 
1.049e-004 4.391e+006 1.078e+011 1.000e+000 2.506e-003 7.457e-005 
1.050e-004 4.394e+006 1.079e+011 1.000e+000 8.134e-004 7.458e-005 
1.050e-004 4.397e+006 1.079e+011 1.000e+000 5.770e-003 7.458e-005 
1.050e-004 4.401e+006 1.079e+011 1.000e+000 2.014e-003 7.458e-005 
1.050e-004 4.405e+006 1.079e+011 1.000e+000 5.314e-003 7.458e-005 
1.051e-004 4.408e+006 1.079e+011 1.000e+000 1.763e-002 7.459e-005 
1.051e-004 4.412e+006 1.079e+011 1.000e+000 3.432e-003 7.459e-005 
1.051e-004 4.415e+006 1.079e+011 1.000e+000 2.948e-002 7.459e-005 
1.052e-004 4.419e+006 1.079e+011 1.000e+000 1.041e-002 7.459e-005 
1.052e-004 4.422e+006 1.079e+011 1.000e+000 8.269e-003 7.460e-005 
1.052e-004 4.426e+006 1.079e+011 1.000e+000 6.395e-003 7.460e-005 
1.052e-004 4.429e+006 1.079e+011 1.000e+000 4.004e-003 7.461e-005 
1.053e-004 4.433e+006 1.079e+011 1.000e+000 6.947e-003 7.460e-005 
1.053e-004 4.436e+006 1.079e+011 1.000e+000 8.253e-003 7.461e-005 
1.053e-004 4.440e+006 1.079e+011 1.000e+000 1.062e-002 7.461e-005 
1.053e-004 4.443e+006 1.079e+011 1.000e+000 6.218e-003 7.461e-005 
1.054e-004 4.447e+006 1.079e+011 1.000e+000 5.229e-003 7.461e-005 
1.054e-004 4.451e+006 1.079e+011 1.000e+000 9.508e-004 7.461e-005 
1.054e-004 4.455e+006 1.079e+011 1.000e+000 3.496e-003 7.462e-005 
1.055e-004 4.458e+006 1.079e+011 1.000e+000 1.756e-002 7.462e-005 
1.055e-004 4.462e+006 1.079e+011 1.000e+000 1.726e-002 7.462e-005 
1.055e-004 4.466e+006 1.079e+011 1.000e+000 7.127e-003 7.462e-005 
1.055e-004 4.469e+006 1.079e+011 1.000e+000 2.479e-003 7.462e-005 
1.056e-004 4.473e+006 1.079e+011 1.000e+000 5.531e-003 7.462e-005 
1.056e-004 4.477e+006 1.079e+011 1.000e+000 4.410e-004 7.462e-005 
1.056e-004 4.480e+006 1.079e+011 1.000e+000 3.392e-003 7.463e-005 
1.056e-004 4.483e+006 1.079e+011 1.000e+000 1.148e-002 7.463e-005 
1.057e-004 4.486e+006 1.079e+011 1.000e+000 7.012e-003 7.464e-005 
1.057e-004 4.490e+006 1.079e+011 1.000e+000 7.489e-003 7.464e-005 
1.057e-004 4.494e+006 1.079e+011 1.000e+000 5.982e-003 7.464e-005 
1.057e-004 4.497e+006 1.079e+011 1.000e+000 1.536e-003 7.465e-005 
1.058e-004 4.500e+006 1.079e+011 1.000e+000 5.095e-003 7.465e-005 
1.058e-004 4.504e+006 1.079e+011 1.000e+000 2.222e-003 7.465e-005 
1.058e-004 4.507e+006 1.079e+011 1.000e+000 8.616e-003 7.466e-005 
1.059e-004 4.510e+006 1.079e+011 1.000e+000 7.614e-003 7.466e-005 
1.059e-004 4.514e+006 1.079e+011 1.000e+000 6.018e-003 7.466e-005 
1.059e-004 4.517e+006 1.079e+011 1.000e+000 1.733e-003 7.467e-005 
1.059e-004 4.521e+006 1.079e+011 1.000e+000 5.583e-003 7.467e-005 
1.060e-004 4.524e+006 1.080e+011 1.000e+000 7.929e-003 7.467e-005 
1.060e-004 4.527e+006 1.079e+011 1.000e+000 2.260e-003 7.468e-005 
1.060e-004 4.531e+006 1.080e+011 1.000e+000 3.409e-003 7.468e-005 
1.060e-004 4.533e+006 1.079e+011 1.000e+000 2.972e-002 7.469e-005 
1.061e-004 4.537e+006 1.079e+011 1.000e+000 3.872e-003 7.469e-005 
1.061e-004 4.541e+006 1.079e+011 1.000e+000 1.738e-003 7.469e-005 
1.061e-004 4.545e+006 1.079e+011 1.000e+000 5.042e-003 7.469e-005 
1.062e-004 4.548e+006 1.079e+011 1.000e+000 5.817e-003 7.470e-005 
1.062e-004 4.551e+006 1.079e+011 1.000e+000 5.304e-003 7.470e-005 
1.062e-004 4.555e+006 1.079e+011 1.000e+000 2.048e-002 7.470e-005 
1.062e-004 4.558e+006 1.080e+011 1.000e+000 8.391e-003 7.471e-005 
1.063e-004 4.561e+006 1.080e+011 1.000e+000 1.004e-003 7.471e-005 
1.063e-004 4.564e+006 1.080e+011 1.000e+000 7.374e-003 7.472e-005 
1.063e-004 4.568e+006 1.080e+011 1.000e+000 6.501e-003 7.472e-005 
1.063e-004 4.572e+006 1.080e+011 1.000e+000 9.664e-004 7.472e-005 
1.064e-004 4.575e+006 1.080e+011 1.000e+000 4.686e-003 7.473e-005 
1.064e-004 4.578e+006 1.080e+011 1.000e+000 9.456e-003 7.473e-005 
1.064e-004 4.581e+006 1.080e+011 1.000e+000 1.015e-002 7.473e-005 
1.064e-004 4.585e+006 1.080e+011 1.000e+000 1.290e-002 7.474e-005 
1.065e-004 4.588e+006 1.080e+011 1.000e+000 1.539e-003 7.474e-005 
1.065e-004 4.592e+006 1.080e+011 1.000e+000 6.693e-003 7.474e-005 
1.065e-004 4.596e+006 1.080e+011 1.000e+000 1.356e-002 7.474e-005 
1.066e-004 4.599e+006 1.080e+011 1.000e+000 8.830e-003 7.474e-005 
1.066e-004 4.602e+006 1.080e+011 1.000e+000 1.372e-003 7.475e-005 
1.066e-004 4.606e+006 1.080e+011 1.000e+000 5.234e-003 7.475e-005 
1.066e-004 4.609e+006 1.080e+011 1.000e+000 9.897e-003 7.476e-005 
1.067e-004 4.613e+006 1.080e+011 1.000e+000 1.153e-002 7.476e-005 
1.067e-004 4.615e+006 1.080e+011 1.000e+000 1.187e-002 7.477e-005 
1.067e-004 4.619e+006 1.080e+011 1.000e+000 6.766e-003 7.477e-005 
1.067e-004 4.623e+006 1.080e+011 1.000e+000 1.552e-002 7.477e-005 
1.068e-004 4.626e+006 1.080e+011 1.000e+000 5.145e-003 7.477e-005 
1.068e-004 4.629e+006 1.080e+011 1.000e+000 1.366e-002 7.478e-005 
1.068e-004 4.633e+006 1.080e+011 1.000e+000 7.694e-003 7.478e-005 
1.069e-004 4.637e+006 1.080e+011 1.000e+000 8.169e-003 7.478e-005 
1.069e-004 4.640e+006 1.080e+011 1.000e+000 1.783e-002 7.478e-005 
1.069e-004 4.643e+006 1.080e+011 1.000e+000 5.317e-003 7.479e-005 
1.069e-004 4.647e+006 1.080e+011 1.000e+000 1.306e-004 7.479e-005 
1.070e-004 4.650e+006 1.080e+011 1.000e+000 1.125e-002 7.479e-005 
1.070e-004 4.653e+006 1.080e+011 1.000e+000 7.141e-003 7.480e-005 
1.070e-004 4.657e+006 1.080e+011 1.000e+000 4.670e-003 7.480e-005 
1.070e-004 4.661e+006 1.080e+011 1.000e+000 2.745e-002 7.480e-005 
1.071e-004 4.664e+006 1.080e+011 1.000e+000 3.821e-003 7.480e-005 
1.071e-004 4.668e+006 1.080e+011 1.000e+000 2.144e-002 7.481e-005 
1.071e-004 4.671e+006 1.080e+011 1.000e+000 7.470e-003 7.481e-005 
1.071e-004 4.674e+006 1.081e+011 1.000e+000 2.962e-003 7.481e-005 
1.072e-004 4.678e+006 1.081e+011 1.000e+000 1.672e-002 7.482e-005 
1.072e-004 4.682e+006 1.081e+011 1.000e+000 3.448e-003 7.482e-005 
1.072e-004 4.685e+006 1.081e+011 1.000e+000 5.708e-003 7.482e-005 
1.073e-004 4.688e+006 1.081e+011 1.000e+000 2.206e-002 7.483e-005 
1.073e-004 4.691e+006 1.081e+011 1.000e+000 1.076e-002 7.483e-005 
1.073e-004 4.695e+006 1.081e+011 1.000e+000 1.674e-002 7.483e-005 
1.073e-004 4.698e+006 1.081e+011 1.000e+000 5.553e-003 7.484e-005 
1.074e-004 4.702e+006 1.081e+011 1.000e+000 3.836e-003 7.484e-005 
1.074e-004 4.705e+006 1.081e+011 1.000e+000 4.993e-003 7.484e-005 
1.074e-004 4.708e+006 1.081e+011 1.000e+000 1.458e-002 7.485e-005 
1.074e-004 4.712e+006 1.081e+011 1.000e+000 3.431e-002 7.485e-005 
1.075e-004 4.715e+006 1.081e+011 1.000e+000 4.638e-003 7.486e-005 
1.075e-004 4.719e+006 1.081e+011 1.000e+000 7.876e-003 7.485e-005 
1.075e-004 4.710e+006 1.081e+011 1.000e+000 6.006e-004 7.495e-005 
1.075e-004 4.703e+006 1.081e+011 1.000e+000 4.010e-003 7.502e-005 
1.076e-004 4.700e+006 1.081e+011 1.000e+000 2.172e-003 7.507e-005 
1.076e-004 4.699e+006 1.081e+011 1.000e+000 8.976e-003 7.510e-005 
1.076e-004 4.699e+006 1.081e+011 1.000e+000 1.559e-002 7.513e-005 
1.077e-004 4.701e+006 1.082e+011 1.000e+000 2.843e-004 7.514e-005 
1.077e-004 4.703e+006 1.082e+011 1.000e+000 7.910e-003 7.516e-005 
1.077e-004 4.705e+006 1.082e+011 1.000e+000 4.071e-003 7.517e-005 
1.077e-004 4.707e+006 1.082e+011 1.000e+000 2.267e-003 7.518e-005 
1.078e-004 4.711e+006 1.082e+011 1.000e+000 1.620e-003 7.518e-005 
1.075e-004 4.722e+006 1.081e+011 1.000e+000 7.395e-003 7.486e-005 
1.075e-004 4.726e+006 1.081e+011 1.000e+000 2.828e-003 7.486e-005 
1.076e-004 4.729e+006 1.081e+011 1.000e+000 1.472e-002 7.486e-005 
1.076e-004 4.734e+006 1.081e+011 1.000e+000 7.077e-003 7.486e-005 
1.076e-004 4.737e+006 1.081e+011 1.000e+000 1.028e-002 7.487e-005 
1.077e-004 4.735e+006 1.081e+011 1.000e+000 7.688e-003 7.491e-005 
1.077e-004 4.725e+006 1.081e+011 1.000e+000 7.460e-003 7.500e-005 
1.077e-004 4.720e+006 1.082e+011 1.000e+000 1.468e-002 7.506e-005 
1.077e-004 4.719e+006 1.082e+011 1.000e+000 8.887e-004 7.510e-005 
1.078e-004 4.718e+006 1.082e+011 1.000e+000 3.149e-002 7.513e-005 
1.078e-004 4.719e+006 1.082e+011 1.000e+000 9.286e-003 7.515e-005 
1.078e-004 4.720e+006 1.082e+011 1.000e+000 7.461e-003 7.517e-005 
1.078e-004 4.723e+006 1.082e+011 1.000e+000 3.975e-003 7.518e-005 
1.079e-004 4.725e+006 1.082e+011 1.000e+000 8.558e-003 7.519e-005 
1.079e-004 4.728e+006 1.082e+011 1.000e+000 1.233e-003 7.520e-005 
1.079e-004 4.731e+006 1.082e+011 1.000e+000 4.387e-003 7.521e-005 
1.080e-004 4.734e+006 1.082e+011 1.000e+000 7.670e-003 7.521e-005 
1.080e-004 4.737e+006 1.082e+011 1.000e+000 1.731e-002 7.521e-005 
1.080e-004 4.740e+006 1.083e+011 1.000e+000 2.425e-002 7.522e-005 
1.080e-004 4.743e+006 1.083e+011 1.000e+000 2.184e-002 7.523e-005 
1.081e-004 4.747e+006 1.083e+011 1.000e+000 7.504e-003 7.523e-005 
1.081e-004 4.750e+006 1.083e+011 1.000e+000 1.004e-002 7.523e-005 
1.081e-004 4.753e+006 1.083e+011 1.000e+000 1.062e-002 7.524e-005 
1.081e-004 4.757e+006 1.083e+011 1.000e+000 1.202e-002 7.524e-005 
1.082e-004 4.760e+006 1.083e+011 1.000e+000 4.585e-003 7.525e-005 
1.082e-004 4.763e+006 1.083e+011 1.000e+000 5.236e-003 7.525e-005 
1.082e-004 4.767e+006 1.083e+011 1.000e+000 1.036e-002 7.525e-005 
1.082e-004 4.770e+006 1.083e+011 1.000e+000 2.575e-004 7.526e-005 
1.083e-004 4.773e+006 1.083e+011 1.000e+000 3.785e-003 7.526e-005 
1.083e-004 4.776e+006 1.083e+011 1.000e+000 3.284e-002 7.527e-005 
1.083e-004 4.779e+006 1.083e+011 1.000e+000 8.484e-003 7.527e-005 
1.084e-004 4.782e+006 1.083e+011 1.000e+000 1.677e-002 7.528e-005 
1.084e-004 4.786e+006 1.083e+011 1.000e+000 2.494e-003 7.528e-005 
1.084e-004 4.789e+006 1.083e+011 1.000e+000 4.915e-003 7.529e-005 
1.084e-004 4.792e+006 1.083e+011 1.000e+000 9.871e-004 7.529e-005 
1.085e-004 4.795e+006 1.083e+011 1.000e+000 4.207e-003 7.530e-005 
1.085e-004 4.798e+006 1.083e+011 1.000e+000 3.126e-003 7.530e-005 
1.085e-004 4.802e+006 1.083e+011 1.000e+000 5.667e-003 7.531e-005 
1.085e-004 4.805e+006 1.083e+011 1.000e+000 4.872e-003 7.531e-005 
1.086e-004 4.808e+006 1.083e+011 1.000e+000 1.422e-002 7.531e-005 
1.086e-004 4.812e+006 1.083e+011 1.000e+000 1.505e-003 7.531e-005 
1.086e-004 4.815e+006 1.084e+011 1.000e+000 1.845e-002 7.532e-005 
1.087e-004 4.818e+006 1.083e+011 1.000e+000 1.997e-002 7.533e-005 
1.087e-004 4.797e+006 1.084e+011 1.000e+000 1.890e-002 7.550e-005 
1.087e-004 4.770e+006 1.087e+011 1.000e+000 1.312e-002 7.572e-005 
1.087e-004 4.750e+006 1.089e+011 1.000e+000 9.285e-003 7.588e-005 
1.088e-004 4.736e+006 1.090e+011 1.000e+000 1.271e-002 7.600e-005 
1.088e-004 4.726e+006 1.091e+011 1.000e+000 4.584e-003 7.610e-005 
1.088e-004 4.719e+006 1.092e+011 1.000e+000 2.785e-003 7.617e-005 
1.088e-004 4.714e+006 1.092e+011 1.000e+000 1.923e-002 7.623e-005 
1.089e-004 4.710e+006 1.093e+011 1.000e+000 1.257e-002 7.629e-005 
1.089e-004 4.708e+006 1.093e+011 1.000e+000 2.261e-002 7.633e-005 
1.089e-004 4.707e+006 1.093e+011 1.000e+000 6.278e-003 7.636e-005 
1.089e-004 4.706e+006 1.094e+011 1.000e+000 4.132e-003 7.640e-005 
1.090e-004 4.706e+006 1.094e+011 1.000e+000 1.842e-002 7.643e-005 
1.090e-004 4.706e+006 1.095e+011 1.000e+000 1.658e-002 7.645e-005 
1.090e-004 4.706e+006 1.095e+011 1.000e+000 1.941e-002 7.648e-005 
1.091e-004 4.707e+006 1.095e+011 1.000e+000 2.671e-002 7.650e-005 
1.091e-004 4.708e+006 1.095e+011 1.000e+000 3.510e-002 7.652e-005 
1.091e-004 4.708e+006 1.096e+011 1.000e+000 8.827e-003 7.654e-005 
1.091e-004 4.709e+006 1.096e+011 1.000e+000 6.168e-004 7.657e-005 
1.092e-004 4.709e+006 1.096e+011 1.000e+000 1.182e-003 7.659e-005 
1.092e-004 4.709e+006 1.097e+011 1.000e+000 1.233e-002 7.662e-005 
1.092e-004 4.710e+006 1.097e+011 1.000e+000 3.799e-003 7.664e-005 
1.092e-004 4.712e+006 1.097e+011 1.000e+000 4.841e-003 7.665e-005 
1.093e-004 4.712e+006 1.097e+011 1.000e+000 1.032e-002 7.668e-005 
1.093e-004 4.713e+006 1.098e+011 1.000e+000 1.505e-002 7.670e-005 
1.093e-004 4.714e+006 1.098e+011 1.000e+000 3.241e-003 7.672e-005 
1.093e-004 4.715e+006 1.098e+011 1.000e+000 3.118e-003 7.674e-005 
1.094e-004 4.716e+006 1.098e+011 1.000e+000 1.575e-002 7.676e-005 
1.094e-004 4.717e+006 1.099e+011 1.000e+000 1.811e-002 7.678e-005 
1.094e-004 4.718e+006 1.099e+011 1.000e+000 1.333e-002 7.680e-005 
1.095e-004 4.718e+006 1.099e+011 1.000e+000 1.060e-003 7.682e-005 
1.095e-004 4.719e+006 1.099e+011 1.000e+000 8.442e-003 7.685e-005 
1.095e-004 4.719e+006 1.100e+011 1.000e+000 1.743e-002 7.687e-005 
1.095e-004 4.719e+006 1.100e+011 1.000e+000 3.536e-003 7.690e-005 
1.096e-004 4.719e+006 1.100e+011 1.000e+000 3.184e-003 7.692e-005 
1.096e-004 4.719e+006 1.101e+011 1.000e+000 2.018e-002 7.695e-005 
1.096e-004 4.719e+006 1.101e+011 1.000e+000 2.214e-002 7.698e-005 
1.096e-004 4.717e+006 1.101e+011 1.000e+000 3.936e-003 7.702e-005 
1.097e-004 4.714e+006 1.102e+011 1.000e+000 6.226e-003 7.707e-005 
1.097e-004 4.708e+006 1.103e+011 1.000e+000 7.597e-003 7.713e-005 
1.097e-004 4.702e+006 1.104e+011 1.000e+000 6.657e-003 7.721e-005 
1.098e-004 4.699e+006 1.104e+011 1.000e+000 1.395e-002 7.725e-005 
1.098e-004 4.698e+006 1.105e+011 1.000e+000 7.291e-003 7.728e-005 
1.098e-004 4.697e+006 1.105e+011 1.000e+000 1.563e-002 7.732e-005 
1.098e-004 4.697e+006 1.105e+011 1.000e+000 8.326e-003 7.734e-005 
1.099e-004 4.699e+006 1.105e+011 1.000e+000 6.352e-003 7.736e-005 
1.099e-004 4.700e+006 1.106e+011 1.000e+000 5.691e-003 7.738e-005 
1.099e-004 4.703e+006 1.106e+011 1.000e+000 1.291e-002 7.738e-005 
1.099e-004 4.706e+006 1.106e+011 1.000e+000 1.267e-002 7.739e-005 
1.100e-004 4.709e+006 1.106e+011 1.000e+000 2.303e-003 7.740e-005 
1.100e-004 4.712e+006 1.107e+011 1.000e+000 1.695e-002 7.740e-005 
1.100e-004 4.716e+006 1.107e+011 1.000e+000 8.373e-004 7.740e-005 
1.100e-004 4.721e+006 1.107e+011 1.000e+000 1.168e-002 7.740e-005 
1.101e-004 4.724e+006 1.107e+011 1.000e+000 8.074e-003 7.740e-005 
1.101e-004 4.728e+006 1.107e+011 1.000e+000 4.092e-004 7.740e-005 
1.101e-004 4.734e+006 1.107e+011 1.000e+000 5.475e-003 7.739e-005 
1.102e-004 4.738e+006 1.107e+011 1.000e+000 1.338e-002 7.739e-005 
1.102e-004 4.743e+006 1.107e+011 1.000e+000 1.441e-002 7.738e-005 
1.102e-004 4.747e+006 1.107e+011 1.000e+000 3.355e-003 7.738e-005 
1.102e-004 4.751e+006 1.107e+011 1.000e+000 5.464e-003 7.738e-005 
1.103e-004 4.755e+006 1.107e+011 1.000e+000 2.439e-002 7.737e-005 
1.103e-004 4.759e+006 1.107e+011 1.000e+000 1.816e-002 7.737e-005 
1.103e-004 4.764e+006 1.107e+011 1.000e+000 1.196e-002 7.737e-005 
1.103e-004 4.768e+006 1.107e+011 1.000e+000 2.335e-002 7.737e-005 
1.104e-004 4.771e+006 1.107e+011 1.000e+000 3.173e-003 7.737e-005 
1.104e-004 4.775e+006 1.107e+011 1.000e+000 2.186e-004 7.737e-005 
1.104e-004 4.780e+006 1.107e+011 1.000e+000 1.321e-002 7.736e-005 
1.105e-004 4.784e+006 1.107e+011 1.000e+000 1.094e-002 7.736e-005 
1.105e-004 4.788e+006 1.108e+011 1.000e+000 4.021e-003 7.736e-005 
1.105e-004 4.792e+006 1.107e+011 1.000e+000 2.332e-002 7.736e-005 
1.105e-004 4.795e+006 1.107e+011 1.000e+000 1.350e-002 7.737e-005 
1.106e-004 4.799e+006 1.108e+011 1.000e+000 1.010e-002 7.737e-005 
1.106e-004 4.803e+006 1.108e+011 1.000e+000 2.113e-002 7.737e-005 
1.106e-004 4.806e+006 1.108e+011 1.000e+000 1.521e-002 7.737e-005 
1.106e-004 4.810e+006 1.108e+011 1.000e+000 1.139e-002 7.737e-005 
1.107e-004 4.814e+006 1.108e+011 1.000e+000 3.127e-003 7.737e-005 
1.107e-004 4.817e+006 1.108e+011 1.000e+000 1.411e-002 7.737e-005 
1.107e-004 4.821e+006 1.108e+011 1.000e+000 4.738e-003 7.738e-005 
1.107e-004 4.824e+006 1.108e+011 1.000e+000 5.477e-003 7.738e-005 
1.108e-004 4.828e+006 1.108e+011 1.000e+000 1.930e-002 7.738e-005 
1.108e-004 4.832e+006 1.108e+011 1.000e+000 6.796e-003 7.738e-005 
1.108e-004 4.834e+006 1.108e+011 1.000e+000 2.313e-002 7.739e-005 
1.109e-004 4.838e+006 1.108e+011 1.000e+000 3.569e-003 7.739e-005 
1.109e-004 4.842e+006 1.108e+011 1.000e+000 1.683e-003 7.739e-005 
1.109e-004 4.846e+006 1.108e+011 1.000e+000 6.097e-003 7.739e-005 
1.109e-004 4.849e+006 1.108e+011 1.000e+000 1.683e-002 7.739e-005 
1.110e-004 4.853e+006 1.108e+011 1.000e+000 1.576e-002 7.740e-005 
1.110e-004 4.857e+006 1.108e+011 1.000e+000 4.844e-003 7.740e-005 
1.110e-004 4.861e+006 1.108e+011 1.000e+000 2.428e-002 7.740e-005 
1.110e-004 4.863e+006 1.108e+011 1.000e+000 1.831e-002 7.740e-005 
1.111e-004 4.867e+006 1.108e+011 1.000e+000 1.441e-002 7.741e-005 
1.111e-004 4.871e+006 1.109e+011 1.000e+000 6.354e-003 7.741e-005 
1.111e-004 4.874e+006 1.109e+011 1.000e+000 9.160e-003 7.741e-005 
1.112e-004 4.878e+006 1.108e+011 1.000e+000 2.035e-003 7.741e-005 
1.112e-004 4.881e+006 1.108e+011 1.000e+000 7.848e-003 7.741e-005 
1.112e-004 4.884e+006 1.109e+011 1.000e+000 7.363e-003 7.742e-005 
1.112e-004 4.888e+006 1.108e+011 1.000e+000 5.232e-003 7.742e-005 
1.113e-004 4.891e+006 1.109e+011 1.000e+000 8.985e-003 7.743e-005 
1.113e-004 4.894e+006 1.109e+011 1.000e+000 1.055e-002 7.743e-005 
1.113e-004 4.898e+006 1.109e+011 1.000e+000 5.338e-003 7.743e-005 
1.113e-004 4.901e+006 1.109e+011 1.000e+000 1.446e-003 7.744e-005 
1.114e-004 4.905e+006 1.109e+011 1.000e+000 1.245e-003 7.744e-005 
1.114e-004 4.908e+006 1.109e+011 1.000e+000 5.779e-004 7.745e-005 
1.114e-004 4.911e+006 1.109e+011 1.000e+000 5.915e-003 7.745e-005 
1.114e-004 4.914e+006 1.109e+011 1.000e+000 3.650e-002 7.746e-005 
1.115e-004 4.918e+006 1.109e+011 1.000e+000 2.648e-002 7.746e-005 
1.115e-004 4.921e+006 1.109e+011 1.000e+000 1.907e-002 7.746e-005 
1.115e-004 4.924e+006 1.109e+011 1.000e+000 2.180e-002 7.747e-005 
1.116e-004 4.928e+006 1.109e+011 1.000e+000 3.303e-003 7.747e-005 
1.116e-004 4.930e+006 1.109e+011 1.000e+000 3.408e-003 7.748e-005 
1.116e-004 4.934e+006 1.109e+011 1.000e+000 5.385e-003 7.748e-005 
1.116e-004 4.937e+006 1.109e+011 1.000e+000 9.310e-003 7.749e-005 
1.117e-004 4.941e+006 1.109e+011 1.000e+000 1.913e-002 7.749e-005 
1.117e-004 4.944e+006 1.109e+011 1.000e+000 3.164e-003 7.749e-005 
1.117e-004 4.947e+006 1.110e+011 1.000e+000 5.950e-003 7.750e-005 
1.117e-004 4.951e+006 1.110e+011 1.000e+000 1.112e-002 7.750e-005 
1.118e-004 4.954e+006 1.110e+011 1.000e+000 2.890e-003 7.750e-005 
1.118e-004 4.958e+006 1.109e+011 1.000e+000 8.424e-004 7.751e-005 
1.118e-004 4.961e+006 1.110e+011 1.000e+000 5.774e-003 7.751e-005 
1.118e-004 4.965e+006 1.110e+011 1.000e+000 1.089e-002 7.751e-005 
1.119e-004 4.967e+006 1.110e+011 1.000e+000 1.962e-002 7.752e-005 
1.119e-004 4.972e+006 1.110e+011 1.000e+000 9.418e-003 7.752e-005 
1.119e-004 4.975e+006 1.110e+011 1.000e+000 1.252e-002 7.752e-005 
1.120e-004 4.978e+006 1.110e+011 1.000e+000 4.822e-003 7.753e-005 
1.120e-004 4.981e+006 1.110e+011 1.000e+000 2.111e-002 7.753e-005 
1.120e-004 4.984e+006 1.110e+011 1.000e+000 2.375e-003 7.754e-005 
1.120e-004 4.986e+006 1.110e+011 1.000e+000 8.286e-003 7.755e-005 
1.121e-004 4.990e+006 1.110e+011 1.000e+000 5.500e-003 7.755e-005 
1.121e-004 4.994e+006 1.110e+011 1.000e+000 1.873e-002 7.755e-005 
1.121e-004 4.997e+006 1.110e+011 1.000e+000 2.690e-002 7.755e-005 
1.121e-004 5.001e+006 1.110e+011 1.000e+000 2.788e-002 7.756e-005 
1.122e-004 5.005e+006 1.110e+011 1.000e+000 7.377e-003 7.756e-005 
1.122e-004 5.008e+006 1.110e+011 1.000e+000 7.264e-003 7.756e-005 
1.122e-004 5.011e+006 1.110e+011 1.000e+000 7.542e-003 7.757e-005 
1.123e-004 5.015e+006 1.110e+011 1.000e+000 4.539e-003 7.757e-005 
1.123e-004 5.018e+006 1.110e+011 1.000e+000 1.654e-002 7.757e-005 
1.123e-004 5.020e+006 1.111e+011 1.000e+000 1.445e-002 7.758e-005 
1.123e-004 5.023e+006 1.110e+011 1.000e+000 1.773e-002 7.759e-005 
1.124e-004 5.027e+006 1.111e+011 1.000e+000 4.448e-003 7.759e-005 
1.124e-004 5.030e+006 1.111e+011 1.000e+000 7.272e-003 7.759e-005 
1.124e-004 5.033e+006 1.111e+011 1.000e+000 1.127e-002 7.760e-005 
1.124e-004 5.036e+006 1.111e+011 1.000e+000 4.191e-004 7.761e-005 
1.125e-004 5.040e+006 1.111e+011 1.000e+000 2.629e-002 7.761e-005 
1.125e-004 5.043e+006 1.111e+011 1.000e+000 3.148e-003 7.761e-005 
1.125e-004 5.046e+006 1.111e+011 1.000e+000 1.621e-002 7.762e-005 
1.125e-004 5.049e+006 1.111e+011 1.000e+000 8.069e-004 7.763e-005 
1.126e-004 5.052e+006 1.111e+011 1.000e+000 1.921e-002 7.763e-005 
1.126e-004 5.055e+006 1.111e+011 1.000e+000 1.598e-003 7.764e-005 
1.126e-004 5.058e+006 1.111e+011 1.000e+000 6.594e-003 7.764e-005 
1.127e-004 5.061e+006 1.111e+011 1.000e+000 4.126e-003 7.765e-005 
1.127e-004 5.065e+006 1.111e+011 1.000e+000 3.470e-003 7.765e-005 
1.127e-004 5.067e+006 1.111e+011 1.000e+000 1.931e-002 7.766e-005 
1.127e-004 5.071e+006 1.111e+011 1.000e+000 9.589e-003 7.766e-005 
1.128e-004 5.073e+006 1.112e+011 1.000e+000 1.676e-003 7.767e-005 
1.128e-004 5.077e+006 1.112e+011 1.000e+000 2.697e-003 7.768e-005 
1.128e-004 5.080e+006 1.112e+011 1.000e+000 5.058e-003 7.768e-005 
1.128e-004 5.084e+006 1.112e+011 1.000e+000 1.103e-002 7.768e-005 
1.129e-004 5.087e+006 1.112e+011 1.000e+000 1.340e-002 7.769e-005 
1.129e-004 5.089e+006 1.112e+011 1.000e+000 1.462e-003 7.770e-005 
1.129e-004 5.092e+006 1.112e+011 1.000e+000 7.071e-005 7.770e-005 
1.130e-004 5.095e+006 1.112e+011 1.000e+000 5.001e-003 7.771e-005 
1.130e-004 5.099e+006 1.112e+011 1.000e+000 1.013e-002 7.771e-005 
1.130e-004 5.101e+006 1.112e+011 1.000e+000 1.267e-002 7.772e-005 
1.130e-004 5.103e+006 1.112e+011 1.000e+000 8.575e-003 7.773e-005 
1.131e-004 5.107e+006 1.112e+011 1.000e+000 1.783e-002 7.773e-005 
1.131e-004 5.110e+006 1.112e+011 1.000e+000 5.794e-003 7.774e-005 
1.131e-004 5.113e+006 1.112e+011 1.000e+000 8.410e-003 7.774e-005 
1.131e-004 5.102e+006 1.112e+011 1.000e+000 9.181e-003 7.785e-005 
1.132e-004 5.074e+006 1.113e+011 1.000e+000 7.833e-003 7.807e-005 
1.132e-004 5.049e+006 1.114e+011 1.000e+000 8.817e-003 7.827e-005 
1.132e-004 5.026e+006 1.116e+011 1.000e+000 1.636e-002 7.845e-005 
1.132e-004 5.002e+006 1.118e+011 1.000e+000 6.916e-003 7.865e-005 
1.133e-004 4.980e+006 1.119e+011 1.000e+000 8.643e-003 7.883e-005 
1.133e-004 4.967e+006 1.120e+011 1.000e+000 1.214e-002 7.894e-005 
1.133e-004 4.960e+006 1.121e+011 1.000e+000 9.470e-003 7.902e-005 
1.134e-004 4.957e+006 1.121e+011 1.000e+000 5.753e-003 7.907e-005 
1.134e-004 4.954e+006 1.122e+011 1.000e+000 4.546e-003 7.912e-005 
1.134e-004 4.953e+006 1.122e+011 1.000e+000 1.347e-002 7.915e-005 
1.134e-004 4.951e+006 1.122e+011 1.000e+000 2.118e-002 7.919e-005 
1.135e-004 4.950e+006 1.123e+011 1.000e+000 1.093e-003 7.922e-005 
1.135e-004 4.950e+006 1.123e+011 1.000e+000 8.315e-003 7.925e-005 
1.135e-004 4.950e+006 1.124e+011 1.000e+000 7.443e-003 7.928e-005 
1.135e-004 4.950e+006 1.124e+011 1.000e+000 1.818e-002 7.931e-005 
1.136e-004 4.950e+006 1.124e+011 1.000e+000 3.885e-003 7.933e-005 
1.136e-004 4.951e+006 1.125e+011 1.000e+000 1.538e-002 7.935e-005 
1.136e-004 4.951e+006 1.125e+011 1.000e+000 1.587e-002 7.938e-005 
1.136e-004 4.939e+006 1.122e+011 1.000e+000 2.487e-003 7.949e-005 
1.137e-004 4.912e+006 1.118e+011 1.000e+000 4.790e-003 7.970e-005 
1.137e-004 4.894e+006 1.119e+011 1.000e+000 4.479e-003 7.985e-005 
1.137e-004 4.883e+006 1.119e+011 1.000e+000 3.416e-003 7.995e-005 
1.138e-004 4.876e+006 1.120e+011 1.000e+000 1.132e-002 8.003e-005 
1.138e-004 4.872e+006 1.121e+011 1.000e+000 1.313e-002 8.009e-005 
1.138e-004 4.869e+006 1.121e+011 1.000e+000 3.317e-004 8.014e-005 
1.138e-004 4.865e+006 1.122e+011 1.000e+000 7.364e-003 8.019e-005 
1.139e-004 4.864e+006 1.122e+011 1.000e+000 7.132e-003 8.022e-005 
1.139e-004 4.862e+006 1.123e+011 1.000e+000 1.244e-002 8.026e-005 
1.139e-004 4.861e+006 1.123e+011 1.000e+000 7.940e-003 8.029e-005 
1.139e-004 4.861e+006 1.124e+011 1.000e+000 2.457e-003 8.032e-005 
1.140e-004 4.862e+006 1.124e+011 1.000e+000 1.158e-002 8.034e-005 
1.140e-004 4.864e+006 1.124e+011 1.000e+000 2.734e-003 8.036e-005 
1.140e-004 4.865e+006 1.124e+011 1.000e+000 1.665e-002 8.037e-005 
1.141e-004 4.867e+006 1.125e+011 1.000e+000 7.507e-003 8.039e-005 
1.141e-004 4.869e+006 1.125e+011 1.000e+000 2.451e-002 8.040e-005 
1.141e-004 4.870e+006 1.125e+011 1.000e+000 1.813e-002 8.042e-005 
1.141e-004 4.872e+006 1.125e+011 1.000e+000 4.286e-003 8.044e-005 
1.142e-004 4.874e+006 1.125e+011 1.000e+000 1.260e-002 8.045e-005 
1.142e-004 4.875e+006 1.126e+011 1.000e+000 1.762e-002 8.047e-005 
1.142e-004 4.876e+006 1.126e+011 1.000e+000 6.804e-003 8.049e-005 
1.142e-004 4.875e+006 1.122e+011 1.000e+000 6.827e-003 8.052e-005 
1.143e-004 4.847e+006 1.121e+011 1.000e+000 3.226e-002 8.074e-005 
1.143e-004 4.835e+006 1.122e+011 1.000e+000 1.623e-002 8.086e-005 
1.143e-004 4.828e+006 1.123e+011 1.000e+000 4.991e-003 8.093e-005 
1.143e-004 4.824e+006 1.124e+011 1.000e+000 1.349e-002 8.098e-005 
1.144e-004 4.823e+006 1.124e+011 1.000e+000 7.864e-003 8.102e-005 
1.144e-004 4.822e+006 1.125e+011 1.000e+000 1.437e-002 8.105e-005 
1.144e-004 4.821e+006 1.125e+011 1.000e+000 6.463e-003 8.108e-005 
1.145e-004 4.821e+006 1.125e+011 1.000e+000 1.147e-002 8.111e-005 
1.145e-004 4.822e+006 1.126e+011 1.000e+000 1.125e-002 8.113e-005 
1.145e-004 4.823e+006 1.126e+011 1.000e+000 8.211e-003 8.115e-005 
1.145e-004 4.823e+006 1.126e+011 1.000e+000 2.931e-003 8.118e-005 
1.146e-004 4.824e+006 1.127e+011 1.000e+000 1.176e-003 8.120e-005 
1.146e-004 4.826e+006 1.127e+011 1.000e+000 3.919e-003 8.121e-005 
1.146e-004 4.827e+006 1.127e+011 1.000e+000 6.375e-003 8.123e-005 
1.146e-004 4.830e+006 1.128e+011 1.000e+000 1.246e-003 8.124e-005 
1.147e-004 4.832e+006 1.128e+011 1.000e+000 5.614e-003 8.125e-005 
1.147e-004 4.833e+006 1.128e+011 1.000e+000 1.039e-002 8.127e-005 
1.147e-004 4.836e+006 1.128e+011 1.000e+000 4.227e-003 8.127e-005 
1.148e-004 4.838e+006 1.128e+011 1.000e+000 1.322e-002 8.129e-005 
1.148e-004 4.841e+006 1.128e+011 1.000e+000 1.522e-002 8.130e-005 
1.148e-004 4.842e+006 1.128e+011 1.000e+000 1.882e-002 8.131e-005 
1.148e-004 4.843e+006 1.129e+011 1.000e+000 2.433e-003 8.133e-005 
1.149e-004 4.844e+006 1.129e+011 1.000e+000 4.134e-003 8.136e-005 
1.149e-004 4.846e+006 1.129e+011 1.000e+000 1.986e-002 8.137e-005 
1.149e-004 4.849e+006 1.129e+011 1.000e+000 1.788e-004 8.137e-005 
1.149e-004 4.852e+006 1.129e+011 1.000e+000 1.310e-002 8.138e-005 
1.150e-004 4.854e+006 1.129e+011 1.000e+000 9.285e-003 8.139e-005 
1.150e-004 4.858e+006 1.129e+011 1.000e+000 6.493e-003 8.139e-005 
1.150e-004 4.860e+006 1.130e+011 1.000e+000 1.579e-002 8.140e-005 
1.150e-004 4.863e+006 1.130e+011 1.000e+000 1.201e-002 8.141e-005 
1.151e-004 4.867e+006 1.130e+011 1.000e+000 5.870e-003 8.141e-005 
1.151e-004 4.869e+006 1.130e+011 1.000e+000 6.414e-003 8.142e-005 
1.151e-004 4.873e+006 1.130e+011 1.000e+000 5.915e-003 8.142e-005 
1.152e-004 4.876e+006 1.130e+011 1.000e+000 4.291e-003 8.143e-005 
1.152e-004 4.879e+006 1.130e+011 1.000e+000 8.119e-003 8.144e-005 
1.152e-004 4.882e+006 1.130e+011 1.000e+000 1.463e-002 8.144e-005 
1.152e-004 4.885e+006 1.130e+011 1.000e+000 2.985e-003 8.145e-005 
1.153e-004 4.888e+006 1.130e+011 1.000e+000 1.023e-002 8.145e-005 
1.153e-004 4.892e+006 1.130e+011 1.000e+000 2.712e-002 8.145e-005 
1.153e-004 4.895e+006 1.130e+011 1.000e+000 5.332e-003 8.146e-005 
1.153e-004 4.897e+006 1.130e+011 1.000e+000 5.290e-003 8.147e-005 
1.154e-004 4.900e+006 1.131e+011 1.000e+000 1.074e-002 8.148e-005 
1.154e-004 4.903e+006 1.131e+011 1.000e+000 2.718e-002 8.148e-005 
1.154e-004 4.906e+006 1.131e+011 1.000e+000 1.042e-002 8.149e-005 
1.155e-004 4.909e+006 1.131e+011 1.000e+000 2.820e-003 8.150e-005 
1.155e-004 4.912e+006 1.131e+011 1.000e+000 2.609e-002 8.150e-005 
1.155e-004 4.915e+006 1.131e+011 1.000e+000 2.844e-002 8.151e-005 
1.155e-004 4.920e+006 1.131e+011 1.000e+000 2.186e-002 8.150e-005 
1.156e-004 4.923e+006 1.131e+011 1.000e+000 1.065e-002 8.151e-005 
1.156e-004 4.926e+006 1.131e+011 1.000e+000 7.922e-003 8.151e-005 
1.156e-004 4.930e+006 1.131e+011 1.000e+000 1.027e-002 8.151e-005 
1.156e-004 4.933e+006 1.131e+011 1.000e+000 1.094e-002 8.152e-005 
1.157e-004 4.937e+006 1.131e+011 1.000e+000 1.298e-002 8.152e-005 
1.157e-004 4.940e+006 1.131e+011 1.000e+000 8.879e-003 8.153e-005 
1.157e-004 4.943e+006 1.131e+011 1.000e+000 1.624e-002 8.153e-005 
1.157e-004 4.946e+006 1.131e+011 1.000e+000 2.412e-003 8.154e-005 
1.158e-004 4.948e+006 1.131e+011 1.000e+000 2.775e-004 8.155e-005 
1.158e-004 4.952e+006 1.132e+011 1.000e+000 5.555e-003 8.155e-005 
1.158e-004 4.955e+006 1.132e+011 1.000e+000 1.235e-002 8.156e-005 
1.159e-004 4.958e+006 1.131e+011 1.000e+000 4.021e-003 8.156e-005 
1.159e-004 4.961e+006 1.132e+011 1.000e+000 2.056e-003 8.157e-005 
1.159e-004 4.964e+006 1.132e+011 1.000e+000 1.221e-002 8.157e-005 
1.159e-004 4.968e+006 1.132e+011 1.000e+000 9.435e-003 8.157e-005 
1.160e-004 4.971e+006 1.132e+011 1.000e+000 1.361e-002 8.158e-005 
1.160e-004 4.974e+006 1.132e+011 1.000e+000 6.912e-003 8.159e-005 
1.160e-004 4.978e+006 1.132e+011 1.000e+000 3.553e-003 8.159e-005 
1.160e-004 4.980e+006 1.132e+011 1.000e+000 1.018e-002 8.160e-005 
1.161e-004 4.984e+006 1.132e+011 1.000e+000 1.298e-002 8.160e-005 
1.161e-004 4.987e+006 1.132e+011 1.000e+000 6.619e-003 8.160e-005 
1.161e-004 4.990e+006 1.132e+011 1.000e+000 8.000e-003 8.161e-005 
1.161e-004 4.992e+006 1.133e+011 1.000e+000 7.459e-003 8.162e-005 
1.162e-004 4.994e+006 1.133e+011 1.000e+000 7.365e-003 8.163e-005 
1.162e-004 4.997e+006 1.133e+011 1.000e+000 1.059e-002 8.164e-005 
1.162e-004 4.999e+006 1.133e+011 1.000e+000 2.365e-002 8.165e-005 
1.163e-004 5.001e+006 1.133e+011 1.000e+000 1.884e-002 8.166e-005 
1.163e-004 5.004e+006 1.133e+011 1.000e+000 1.536e-003 8.167e-005 
1.163e-004 5.007e+006 1.134e+011 1.000e+000 5.083e-003 8.168e-005 
1.163e-004 5.010e+006 1.134e+011 1.000e+000 9.072e-003 8.169e-005 
1.164e-004 5.012e+006 1.134e+011 1.000e+000 2.781e-004 8.169e-005 
1.164e-004 5.015e+006 1.134e+011 1.000e+000 5.593e-004 8.170e-005 
1.164e-004 5.018e+006 1.134e+011 1.000e+000 1.702e-002 8.171e-005 
1.164e-004 5.021e+006 1.134e+011 1.000e+000 7.903e-003 8.171e-005 
1.165e-004 5.024e+006 1.134e+011 1.000e+000 7.582e-003 8.172e-005 
1.165e-004 5.026e+006 1.134e+011 1.000e+000 1.582e-003 8.173e-005 
1.165e-004 5.029e+006 1.134e+011 1.000e+000 1.524e-002 8.174e-005 
1.166e-004 5.031e+006 1.135e+011 1.000e+000 5.691e-003 8.175e-005 
1.166e-004 5.034e+006 1.135e+011 1.000e+000 2.120e-002 8.176e-005 
1.166e-004 5.036e+006 1.135e+011 1.000e+000 1.989e-003 8.177e-005 
1.166e-004 5.038e+006 1.135e+011 1.000e+000 7.887e-004 8.179e-005 
1.167e-004 5.040e+006 1.135e+011 1.000e+000 3.920e-003 8.180e-005 
1.167e-004 5.042e+006 1.135e+011 1.000e+000 2.677e-002 8.181e-005 
1.167e-004 5.044e+006 1.136e+011 1.000e+000 1.327e-002 8.183e-005 
1.167e-004 5.045e+006 1.136e+011 1.000e+000 1.044e-002 8.184e-005 
1.168e-004 5.047e+006 1.136e+011 1.000e+000 3.178e-003 8.186e-005 
1.168e-004 5.049e+006 1.136e+011 1.000e+000 1.269e-002 8.187e-005 
1.168e-004 5.051e+006 1.136e+011 1.000e+000 2.141e-003 8.189e-005 
1.168e-004 5.055e+006 1.136e+011 1.000e+000 1.374e-003 8.189e-005 
1.169e-004 5.055e+006 1.136e+011 1.000e+000 3.479e-003 8.191e-005 
1.169e-004 5.056e+006 1.137e+011 1.000e+000 7.648e-003 8.193e-005 
1.169e-004 5.054e+006 1.137e+011 1.000e+000 2.542e-004 8.197e-005 
1.170e-004 5.053e+006 1.137e+011 1.000e+000 1.140e-002 8.200e-005 
1.170e-004 5.053e+006 1.138e+011 1.000e+000 2.015e-003 8.203e-005 
1.170e-004 5.053e+006 1.138e+011 1.000e+000 1.766e-004 8.206e-005 
1.170e-004 5.054e+006 1.138e+011 1.000e+000 4.616e-003 8.208e-005 
1.171e-004 5.055e+006 1.138e+011 1.000e+000 9.744e-003 8.210e-005 
1.171e-004 5.058e+006 1.138e+011 1.000e+000 3.809e-003 8.211e-005 
1.171e-004 5.061e+006 1.138e+011 1.000e+000 1.119e-002 8.211e-005 
1.171e-004 5.064e+006 1.138e+011 1.000e+000 1.205e-002 8.211e-005 
1.172e-004 5.068e+006 1.138e+011 1.000e+000 1.633e-002 8.212e-005 
1.172e-004 5.072e+006 1.138e+011 1.000e+000 4.010e-003 8.211e-005 
1.172e-004 5.075e+006 1.138e+011 1.000e+000 1.253e-002 8.212e-005 
1.173e-004 5.077e+006 1.139e+011 1.000e+000 1.154e-002 8.214e-005 
1.173e-004 5.078e+006 1.139e+011 1.000e+000 5.014e-003 8.215e-005 
1.173e-004 5.079e+006 1.139e+011 1.000e+000 1.204e-002 8.217e-005 
1.173e-004 5.082e+006 1.139e+011 1.000e+000 1.624e-003 8.218e-005 
1.174e-004 5.083e+006 1.139e+011 1.000e+000 1.267e-002 8.220e-005 
1.174e-004 5.084e+006 1.140e+011 1.000e+000 1.140e-002 8.222e-005 
1.174e-004 5.086e+006 1.140e+011 1.000e+000 6.246e-004 8.224e-005 
1.174e-004 5.087e+006 1.140e+011 1.000e+000 4.229e-003 8.225e-005 
1.175e-004 5.089e+006 1.141e+011 1.000e+000 6.707e-004 8.227e-005 
1.175e-004 5.084e+006 1.139e+011 1.000e+000 4.966e-003 8.233e-005 
1.175e-004 5.063e+006 1.141e+011 1.000e+000 1.114e-002 8.250e-005 
1.175e-004 4.992e+006 1.108e+011 1.000e+000 5.031e-003 8.302e-005 
1.176e-004 4.949e+006 1.103e+011 1.000e+000 1.469e-002 8.334e-005 
1.176e-004 4.927e+006 1.104e+011 1.000e+000 1.450e-002 8.352e-005 
1.176e-004 4.910e+006 1.106e+011 1.000e+000 9.814e-003 8.366e-005 
1.177e-004 4.873e+006 1.107e+011 1.000e+000 2.500e-002 8.395e-005 
1.177e-004 4.823e+006 1.108e+011 1.000e+000 3.130e-004 8.432e-005 
1.177e-004 4.796e+006 1.109e+011 1.000e+000 9.992e-003 8.453e-005 
1.177e-004 4.775e+006 1.111e+011 1.000e+000 2.485e-002 8.471e-005 
1.178e-004 4.754e+006 1.110e+011 1.000e+000 9.814e-003 8.488e-005 
1.178e-004 4.708e+006 1.113e+011 1.000e+000 2.139e-003 8.522e-005 
1.178e-004 4.670e+006 1.116e+011 1.000e+000 4.704e-003 8.551e-005 
1.178e-004 4.641e+006 1.119e+011 1.000e+000 4.208e-003 8.575e-005 
1.179e-004 4.617e+006 1.121e+011 1.000e+000 2.300e-002 8.593e-005 
1.179e-004 4.597e+006 1.123e+011 1.000e+000 1.003e-002 8.610e-005 
1.179e-004 4.576e+006 1.125e+011 1.000e+000 5.182e-003 8.627e-005 
1.179e-004 4.541e+006 1.094e+011 1.000e+000 2.541e-003 8.654e-005 
1.180e-004 4.501e+006 1.081e+011 1.000e+000 2.774e-003 8.685e-005 
1.180e-004 4.453e+006 1.082e+011 1.000e+000 2.271e-003 8.720e-005 
1.180e-004 4.418e+006 1.084e+011 1.000e+000 2.086e-003 8.747e-005 
1.181e-004 4.387e+006 1.086e+011 1.000e+000 1.879e-003 8.772e-005 
1.181e-004 4.360e+006 1.088e+011 1.000e+000 1.812e-003 8.793e-005 
1.181e-004 4.336e+006 1.090e+011 1.000e+000 1.621e-003 8.812e-005 
1.181e-004 4.317e+006 1.092e+011 1.000e+000 1.769e-003 8.828e-005 
1.182e-004 4.299e+006 1.094e+011 1.000e+000 1.794e-003 8.843e-005 
1.182e-004 4.287e+006 1.095e+011 1.000e+000 1.711e-003 8.854e-005 
1.182e-004 4.279e+006 1.096e+011 1.000e+000 1.573e-003 8.862e-005 
1.182e-004 4.272e+006 1.097e+011 1.000e+000 1.539e-003 8.870e-005 
1.183e-004 4.265e+006 1.098e+011 1.000e+000 1.504e-003 8.877e-005 
1.183e-004 4.258e+006 1.099e+011 1.000e+000 1.538e-003 8.885e-005 
1.183e-004 4.252e+006 1.101e+011 1.000e+000 1.744e-003 8.892e-005 
1.184e-004 4.245e+006 1.100e+011 1.000e+000 1.035e-003 8.899e-005 
1.184e-004 4.243e+006 1.101e+011 1.000e+000 1.165e-003 8.903e-005 
1.184e-004 4.239e+006 1.102e+011 1.000e+000 1.064e-003 8.909e-005 
1.184e-004 4.235e+006 1.103e+011 1.000e+000 9.860e-004 8.914e-005 
1.185e-004 4.229e+006 1.105e+011 1.000e+000 9.863e-004 8.921e-005 
1.185e-004 4.221e+006 1.102e+011 1.000e+000 1.295e-003 8.929e-005 
1.185e-004 4.217e+006 1.094e+011 1.000e+000 1.451e-003 8.935e-005 
1.185e-004 4.215e+006 1.089e+011 1.000e+000 1.596e-003 8.939e-005 
1.186e-004 4.214e+006 1.085e+011 1.000e+000 1.393e-003 8.942e-005 
1.186e-004 4.214e+006 1.084e+011 1.000e+000 1.651e-003 8.945e-005 
1.186e-004 4.214e+006 1.084e+011 1.000e+000 1.534e-003 8.948e-005 
1.186e-004 4.215e+006 1.083e+011 1.000e+000 1.623e-003 8.949e-005 
1.187e-004 4.218e+006 1.083e+011 1.000e+000 1.438e-003 8.950e-005 
1.187e-004 4.221e+006 1.084e+011 1.000e+000 1.363e-003 8.951e-005 
1.187e-004 4.224e+006 1.084e+011 1.000e+000 1.535e-003 8.951e-005 
1.188e-004 4.228e+006 1.084e+011 1.000e+000 1.362e-003 8.951e-005 
1.188e-004 4.232e+006 1.084e+011 1.000e+000 1.180e-003 8.951e-005 
1.188e-004 4.236e+006 1.084e+011 1.000e+000 1.439e-003 8.951e-005 
1.188e-004 4.240e+006 1.084e+011 1.000e+000 1.693e-003 8.951e-005 
1.189e-004 4.244e+006 1.084e+011 1.000e+000 1.633e-003 8.951e-005 
1.189e-004 4.248e+006 1.084e+011 1.000e+000 1.764e-003 8.951e-005 
1.189e-004 4.251e+006 1.084e+011 1.000e+000 1.461e-003 8.951e-005 
1.189e-004 4.255e+006 1.084e+011 1.000e+000 1.587e-003 8.951e-005 
1.190e-004 4.259e+006 1.084e+011 1.000e+000 1.697e-003 8.951e-005 
1.190e-004 4.263e+006 1.084e+011 1.000e+000 1.807e-003 8.951e-005 
1.190e-004 4.267e+006 1.084e+011 1.000e+000 1.651e-003 8.951e-005 
1.191e-004 4.271e+006 1.084e+011 1.000e+000 1.641e-003 8.951e-005 
1.191e-004 4.274e+006 1.084e+011 1.000e+000 1.846e-003 8.951e-005 
1.191e-004 4.278e+006 1.084e+011 1.000e+000 1.757e-003 8.951e-005 
1.191e-004 4.282e+006 1.084e+011 1.000e+000 1.562e-003 8.952e-005 
1.192e-004 4.285e+006 1.084e+011 1.000e+000 2.064e-003 8.952e-005 
1.192e-004 4.289e+006 1.084e+011 1.000e+000 1.613e-003 8.952e-005 
1.192e-004 4.293e+006 1.084e+011 1.000e+000 1.596e-003 8.952e-005 
1.192e-004 4.296e+006 1.084e+011 1.000e+000 1.681e-003 8.952e-005 
1.193e-004 4.300e+006 1.084e+011 1.000e+000 1.610e-003 8.953e-005 
1.193e-004 4.303e+006 1.084e+011 1.000e+000 1.940e-003 8.953e-005 
1.193e-004 4.307e+006 1.084e+011 1.000e+000 1.996e-003 8.953e-005 
1.193e-004 4.311e+006 1.084e+011 1.000e+000 2.020e-003 8.953e-005 
1.194e-004 4.314e+006 1.084e+011 1.000e+000 2.090e-003 8.953e-005 
1.194e-004 4.318e+006 1.084e+011 1.000e+000 2.003e-003 8.954e-005 
1.194e-004 4.321e+006 1.084e+011 1.000e+000 1.833e-003 8.954e-005 
1.195e-004 4.325e+006 1.084e+011 1.000e+000 2.026e-003 8.954e-005 
1.195e-004 4.329e+006 1.084e+011 1.000e+000 1.787e-003 8.954e-005 
1.195e-004 4.332e+006 1.084e+011 1.000e+000 1.731e-003 8.954e-005 
1.195e-004 4.336e+006 1.084e+011 1.000e+000 1.657e-003 8.955e-005 
1.196e-004 4.339e+006 1.084e+011 1.000e+000 1.759e-003 8.955e-005 
1.196e-004 4.343e+006 1.084e+011 1.000e+000 1.909e-003 8.955e-005 
1.196e-004 4.347e+006 1.084e+011 1.000e+000 1.730e-003 8.955e-005 
1.196e-004 4.350e+006 1.084e+011 1.000e+000 2.140e-003 8.955e-005 
1.197e-004 4.354e+006 1.084e+011 1.000e+000 1.841e-003 8.956e-005 
1.197e-004 4.357e+006 1.084e+011 1.000e+000 2.245e-003 8.956e-005 
1.197e-004 4.361e+006 1.084e+011 1.000e+000 1.860e-003 8.956e-005 
1.197e-004 4.364e+006 1.084e+011 1.000e+000 2.239e-003 8.956e-005 
1.198e-004 4.368e+006 1.084e+011 1.000e+000 1.906e-003 8.956e-005 
1.198e-004 4.372e+006 1.084e+011 1.000e+000 1.996e-003 8.957e-005 
1.198e-004 4.375e+006 1.084e+011 1.000e+000 2.171e-003 8.957e-005 
1.199e-004 4.379e+006 1.084e+011 1.000e+000 1.972e-003 8.957e-005 
1.199e-004 4.382e+006 1.084e+011 1.000e+000 1.970e-003 8.957e-005 
1.199e-004 4.386e+006 1.084e+011 1.000e+000 1.910e-003 8.957e-005 
1.199e-004 4.390e+006 1.084e+011 1.000e+000 2.183e-003 8.958e-005 
1.200e-004 4.393e+006 1.084e+011 1.000e+000 2.080e-003 8.958e-005 
1.200e-004 4.397e+006 1.084e+011 1.000e+000 1.813e-003 8.958e-005 
1.200e-004 4.400e+006 1.084e+011 1.000e+000 2.089e-003 8.958e-005 
1.200e-004 4.404e+006 1.084e+011 1.000e+000 1.875e-003 8.959e-005 
1.201e-004 4.407e+006 1.084e+011 1.000e+000 2.102e-003 8.959e-005 
1.201e-004 4.411e+006 1.084e+011 1.000e+000 2.021e-003 8.959e-005 
1.201e-004 4.414e+006 1.084e+011 1.000e+000 2.173e-003 8.959e-005 
1.202e-004 4.418e+006 1.084e+011 1.000e+000 2.166e-003 8.960e-005 
1.202e-004 4.421e+006 1.084e+011 1.000e+000 2.431e-003 8.960e-005 
1.202e-004 4.425e+006 1.084e+011 1.000e+000 2.403e-003 8.960e-005 
1.202e-004 4.428e+006 1.084e+011 1.000e+000 2.343e-003 8.961e-005 
1.203e-004 4.432e+006 1.084e+011 1.000e+000 2.287e-003 8.961e-005 
1.203e-004 4.435e+006 1.084e+011 1.000e+000 2.299e-003 8.961e-005 
1.203e-004 4.438e+006 1.085e+011 1.000e+000 2.353e-003 8.961e-005 
1.203e-004 4.442e+006 1.085e+011 1.000e+000 2.336e-003 8.962e-005 
1.204e-004 4.445e+006 1.085e+011 1.000e+000 2.407e-003 8.962e-005 
1.204e-004 4.449e+006 1.085e+011 1.000e+000 2.312e-003 8.962e-005 
1.204e-004 4.452e+006 1.085e+011 1.000e+000 2.178e-003 8.963e-005 
1.204e-004 4.456e+006 1.085e+011 1.000e+000 2.392e-003 8.963e-005 
1.205e-004 4.459e+006 1.085e+011 1.000e+000 2.337e-003 8.963e-005 
1.205e-004 4.463e+006 1.085e+011 1.000e+000 2.344e-003 8.964e-005 
1.205e-004 4.466e+006 1.085e+011 1.000e+000 2.315e-003 8.964e-005 
1.206e-004 4.470e+006 1.085e+011 1.000e+000 2.289e-003 8.964e-005 
1.206e-004 4.473e+006 1.085e+011 1.000e+000 2.354e-003 8.964e-005 
1.206e-004 4.477e+006 1.085e+011 1.000e+000 2.316e-003 8.965e-005 
1.206e-004 4.480e+006 1.085e+011 1.000e+000 2.527e-003 8.965e-005 
1.207e-004 4.484e+006 1.085e+011 1.000e+000 2.399e-003 8.965e-005 
1.207e-004 4.487e+006 1.085e+011 1.000e+000 2.260e-003 8.965e-005 
1.207e-004 4.491e+006 1.085e+011 1.000e+000 2.402e-003 8.966e-005 
1.207e-004 4.494e+006 1.085e+011 1.000e+000 2.123e-003 8.966e-005 
1.208e-004 4.498e+006 1.085e+011 1.000e+000 2.327e-003 8.966e-005 
1.208e-004 4.501e+006 1.085e+011 1.000e+000 2.208e-003 8.967e-005 
1.208e-004 4.504e+006 1.085e+011 1.000e+000 2.270e-003 8.967e-005 
1.209e-004 4.501e+006 1.083e+011 1.000e+000 1.974e-003 8.972e-005 
1.209e-004 4.487e+006 1.083e+011 1.000e+000 1.674e-003 8.984e-005 
1.209e-004 4.477e+006 1.084e+011 1.000e+000 1.266e-003 8.994e-005 
1.209e-004 4.472e+006 1.084e+011 1.000e+000 1.019e-003 9.000e-005 
1.210e-004 4.470e+006 1.085e+011 1.000e+000 1.029e-003 9.004e-005 
1.210e-004 4.470e+006 1.085e+011 1.000e+000 9.818e-004 9.007e-005 
1.210e-004 4.472e+006 1.085e+011 1.000e+000 1.281e-003 9.008e-005 
1.210e-004 4.474e+006 1.085e+011 1.000e+000 1.117e-003 9.010e-005 
1.211e-004 4.477e+006 1.085e+011 1.000e+000 1.182e-003 9.010e-005 
1.211e-004 4.480e+006 1.085e+011 1.000e+000 1.557e-003 9.011e-005 
1.211e-004 4.483e+006 1.085e+011 1.000e+000 1.347e-003 9.011e-005 
1.211e-004 4.486e+006 1.085e+011 1.000e+000 1.391e-003 9.012e-005 
1.212e-004 4.489e+006 1.085e+011 1.000e+000 1.478e-003 9.012e-005 
1.212e-004 4.493e+006 1.085e+011 1.000e+000 1.349e-003 9.013e-005 
1.212e-004 4.496e+006 1.085e+011 1.000e+000 1.075e-003 9.013e-005 
1.213e-004 4.500e+006 1.085e+011 1.000e+000 1.237e-003 9.013e-005 
1.213e-004 4.503e+006 1.085e+011 1.000e+000 1.287e-003 9.014e-005 
1.213e-004 4.506e+006 1.085e+011 1.000e+000 1.243e-003 9.014e-005 
1.213e-004 4.509e+006 1.085e+011 1.000e+000 1.435e-003 9.015e-005 
1.214e-004 4.512e+006 1.085e+011 1.000e+000 1.420e-003 9.015e-005 
1.214e-004 4.515e+006 1.085e+011 1.000e+000 1.359e-003 9.016e-005 
1.214e-004 4.517e+006 1.085e+011 1.000e+000 1.244e-003 9.017e-005 
1.214e-004 4.519e+006 1.086e+011 1.000e+000 1.374e-003 9.019e-005 
1.215e-004 4.520e+006 1.086e+011 1.000e+000 1.249e-003 9.021e-005 
1.215e-004 4.521e+006 1.086e+011 1.000e+000 1.140e-003 9.022e-005 
1.215e-004 4.524e+006 1.086e+011 1.000e+000 1.106e-003 9.023e-005 
1.216e-004 4.526e+006 1.086e+011 1.000e+000 1.201e-003 9.024e-005 
1.216e-004 4.529e+006 1.086e+011 1.000e+000 1.198e-003 9.025e-005 
1.216e-004 4.532e+006 1.086e+011 1.000e+000 1.154e-003 9.026e-005 
1.216e-004 4.536e+006 1.086e+011 1.000e+000 1.150e-003 9.026e-005 
1.217e-004 4.539e+006 1.086e+011 1.000e+000 1.291e-003 9.026e-005 
1.217e-004 4.542e+006 1.086e+011 1.000e+000 1.306e-003 9.027e-005 
1.217e-004 4.545e+006 1.086e+011 1.000e+000 1.148e-003 9.027e-005 
1.217e-004 4.549e+006 1.086e+011 1.000e+000 1.328e-003 9.028e-005 
1.218e-004 4.552e+006 1.086e+011 1.000e+000 1.261e-003 9.028e-005 
1.218e-004 4.555e+006 1.086e+011 1.000e+000 1.438e-003 9.028e-005 
1.218e-004 4.559e+006 1.086e+011 1.000e+000 1.482e-003 9.029e-005 
1.218e-004 4.562e+006 1.086e+011 1.000e+000 1.286e-003 9.029e-005 
1.219e-004 4.565e+006 1.086e+011 1.000e+000 1.281e-003 9.030e-005 
1.219e-004 4.569e+006 1.086e+011 1.000e+000 1.212e-003 9.030e-005 
1.219e-004 4.572e+006 1.086e+011 1.000e+000 1.231e-003 9.030e-005 
1.220e-004 4.576e+006 1.086e+011 1.000e+000 1.228e-003 9.031e-005 
1.220e-004 4.579e+006 1.086e+011 1.000e+000 1.199e-003 9.031e-005 
1.220e-004 4.583e+006 1.086e+011 1.000e+000 1.124e-003 9.031e-005 
1.220e-004 4.587e+006 1.086e+011 1.000e+000 1.196e-003 9.031e-005 
1.221e-004 4.590e+006 1.086e+011 1.000e+000 1.174e-003 9.031e-005 
1.221e-004 4.594e+006 1.086e+011 1.000e+000 1.234e-003 9.031e-005 
1.221e-004 4.598e+006 1.086e+011 1.000e+000 1.477e-003 9.032e-005 
1.221e-004 4.601e+006 1.086e+011 1.000e+000 1.287e-003 9.032e-005 
1.222e-004 4.605e+006 1.086e+011 1.000e+000 1.454e-003 9.032e-005 
1.222e-004 4.608e+006 1.086e+011 1.000e+000 1.436e-003 9.032e-005 
1.222e-004 4.612e+006 1.086e+011 1.000e+000 1.472e-003 9.032e-005 
1.222e-004 4.615e+006 1.086e+011 1.000e+000 1.437e-003 9.033e-005 
1.223e-004 4.619e+006 1.086e+011 1.000e+000 1.318e-003 9.033e-005 
1.223e-004 4.622e+006 1.086e+011 1.000e+000 1.573e-003 9.033e-005 
1.223e-004 4.626e+006 1.087e+011 1.000e+000 1.446e-003 9.034e-005 
1.224e-004 4.622e+006 1.086e+011 1.000e+000 2.146e-003 9.039e-005 
1.224e-004 4.595e+006 1.087e+011 1.000e+000 1.661e-003 9.060e-005 
1.224e-004 4.574e+006 1.088e+011 1.000e+000 1.476e-003 9.077e-005 
1.224e-004 4.555e+006 1.089e+011 1.000e+000 1.385e-003 9.093e-005 
1.225e-004 4.540e+006 1.074e+011 1.000e+000 1.359e-003 9.107e-005 
1.225e-004 4.523e+006 1.068e+011 1.000e+000 1.129e-003 9.121e-005 
1.225e-004 4.494e+006 1.065e+011 1.000e+000 1.053e-003 9.143e-005 
1.225e-004 4.468e+006 1.063e+011 1.000e+000 9.169e-004 9.164e-005 
1.226e-004 4.444e+006 1.063e+011 1.000e+000 1.830e-003 9.184e-005 
1.226e-004 4.422e+006 1.063e+011 1.000e+000 1.806e-003 9.201e-005 
1.226e-004 4.407e+006 1.065e+011 1.000e+000 1.057e-002 9.214e-005 
1.227e-004 4.377e+006 1.069e+011 1.000e+000 2.406e-002 9.238e-005 
1.227e-004 4.350e+006 1.071e+011 1.000e+000 2.479e-002 9.259e-005 
1.227e-004 4.333e+006 1.072e+011 1.000e+000 2.255e-002 9.274e-005 
1.227e-004 4.320e+006 1.073e+011 1.000e+000 2.698e-002 9.285e-005 
1.228e-004 4.310e+006 1.074e+011 1.000e+000 2.561e-002 9.295e-005 
1.228e-004 4.300e+006 1.074e+011 1.000e+000 1.752e-002 9.305e-005 
1.228e-004 4.274e+006 1.074e+011 1.000e+000 2.275e-002 9.325e-005 
1.228e-004 4.262e+006 1.075e+011 1.000e+000 2.124e-002 9.336e-005 
1.229e-004 4.253e+006 1.076e+011 1.000e+000 2.529e-002 9.345e-005 
1.229e-004 4.242e+006 1.056e+011 1.000e+000 2.361e-003 9.355e-005 
1.229e-004 4.235e+006 1.057e+011 1.000e+000 1.781e-003 9.363e-005 
1.229e-004 4.229e+006 1.058e+011 1.000e+000 2.091e-003 9.370e-005 
1.230e-004 4.225e+006 1.059e+011 1.000e+000 2.131e-003 9.376e-005 
1.230e-004 4.220e+006 1.060e+011 1.000e+000 3.013e-003 9.381e-005 
1.230e-004 4.215e+006 1.060e+011 1.000e+000 3.154e-003 9.387e-005 
1.231e-004 4.208e+006 1.062e+011 1.000e+000 7.173e-004 9.395e-005 
1.231e-004 4.205e+006 1.063e+011 1.000e+000 2.515e-003 9.400e-005 
1.231e-004 4.205e+006 1.063e+011 1.000e+000 1.097e-003 9.403e-005 
1.231e-004 4.205e+006 1.064e+011 1.000e+000 7.212e-006 9.405e-005 
1.232e-004 4.206e+006 1.064e+011 1.000e+000 2.393e-003 9.407e-005 
1.232e-004 4.207e+006 1.064e+011 1.000e+000 5.977e-003 9.409e-005 
1.232e-004 4.209e+006 1.064e+011 1.000e+000 3.619e-003 9.411e-005 
1.232e-004 4.211e+006 1.064e+011 1.000e+000 3.739e-003 9.412e-005 
1.233e-004 4.213e+006 1.064e+011 1.000e+000 3.894e-003 9.413e-005 
1.233e-004 4.215e+006 1.064e+011 1.000e+000 1.282e-003 9.414e-005 
1.233e-004 4.218e+006 1.064e+011 1.000e+000 3.198e-003 9.415e-005 
1.234e-004 4.220e+006 1.065e+011 1.000e+000 1.866e-003 9.416e-005 
1.234e-004 4.223e+006 1.064e+011 1.000e+000 2.023e-003 9.417e-005 
1.234e-004 4.226e+006 1.065e+011 1.000e+000 9.473e-004 9.418e-005 
1.234e-004 4.228e+006 1.065e+011 1.000e+000 2.380e-004 9.419e-005 
1.235e-004 4.231e+006 1.065e+011 1.000e+000 7.245e-003 9.419e-005 
1.235e-004 4.234e+006 1.065e+011 1.000e+000 4.770e-003 9.420e-005 
1.235e-004 4.222e+006 1.059e+011 1.000e+000 4.420e-003 9.431e-005 
1.235e-004 4.218e+006 1.058e+011 1.000e+000 3.675e-003 9.437e-005 
1.236e-004 4.217e+006 1.058e+011 1.000e+000 2.938e-003 9.440e-005 
1.236e-004 4.218e+006 1.058e+011 1.000e+000 2.492e-003 9.442e-005 
1.236e-004 4.217e+006 1.059e+011 1.000e+000 2.615e-003 9.445e-005 
1.236e-004 4.217e+006 1.060e+011 1.000e+000 3.466e-003 9.448e-005 
1.237e-004 4.219e+006 1.060e+011 1.000e+000 3.545e-003 9.449e-005 
1.237e-004 4.221e+006 1.060e+011 1.000e+000 3.188e-003 9.450e-005 
1.237e-004 4.219e+006 1.058e+011 1.000e+000 2.980e-003 9.455e-005 
1.238e-004 4.208e+006 1.057e+011 1.000e+000 2.698e-003 9.465e-005 
1.238e-004 4.202e+006 1.058e+011 1.000e+000 2.273e-003 9.472e-005 
1.238e-004 4.197e+006 1.058e+011 1.000e+000 2.687e-003 9.478e-005 
1.238e-004 4.194e+006 1.059e+011 1.000e+000 2.677e-003 9.483e-005 
1.239e-004 4.192e+006 1.059e+011 1.000e+000 2.627e-003 9.487e-005 
1.239e-004 4.190e+006 1.059e+011 1.000e+000 1.792e-003 9.491e-005 
1.239e-004 4.188e+006 1.060e+011 1.000e+000 2.633e-003 9.495e-005 
1.239e-004 4.188e+006 1.060e+011 1.000e+000 2.039e-003 9.498e-005 
1.240e-004 4.187e+006 1.060e+011 1.000e+000 2.714e-003 9.501e-005 
1.240e-004 4.187e+006 1.061e+011 1.000e+000 2.589e-003 9.504e-005 
1.240e-004 4.186e+006 1.061e+011 1.000e+000 2.084e-003 9.507e-005 
1.240e-004 4.186e+006 1.061e+011 1.000e+000 2.579e-003 9.510e-005 
1.241e-004 4.187e+006 1.061e+011 1.000e+000 2.682e-003 9.511e-005 
1.241e-004 4.194e+006 1.060e+011 1.000e+000 1.967e-003 9.509e-005 
1.241e-004 4.194e+006 1.060e+011 1.000e+000 2.660e-003 9.512e-005 
1.242e-004 4.187e+006 1.061e+011 1.000e+000 2.368e-003 9.520e-005 
1.242e-004 4.174e+006 1.063e+011 1.000e+000 1.957e-003 9.531e-005 
1.242e-004 4.165e+006 1.064e+011 1.000e+000 2.253e-003 9.540e-005 
1.242e-004 4.153e+006 1.065e+011 1.000e+000 2.601e-003 9.551e-005 
1.243e-004 4.145e+006 1.066e+011 1.000e+000 2.761e-003 9.559e-005 
1.243e-004 4.151e+006 1.065e+011 1.000e+000 2.681e-003 9.558e-005 
1.243e-004 4.156e+006 1.065e+011 1.000e+000 2.077e-003 9.557e-005 
1.243e-004 4.160e+006 1.065e+011 1.000e+000 2.334e-003 9.557e-005 
1.244e-004 4.164e+006 1.065e+011 1.000e+000 2.741e-003 9.557e-005 
1.244e-004 4.168e+006 1.064e+011 1.000e+000 1.839e-003 9.557e-005 
1.244e-004 4.173e+006 1.064e+011 1.000e+000 1.916e-003 9.557e-005 
1.245e-004 4.177e+006 1.064e+011 1.000e+000 2.784e-003 9.556e-005 
1.245e-004 4.181e+006 1.064e+011 1.000e+000 2.759e-003 9.556e-005 
1.245e-004 4.185e+006 1.064e+011 1.000e+000 2.392e-003 9.556e-005 
1.245e-004 4.188e+006 1.064e+011 1.000e+000 2.646e-003 9.556e-005 
1.246e-004 4.192e+006 1.064e+011 1.000e+000 2.903e-003 9.557e-005 
1.246e-004 4.196e+006 1.064e+011 1.000e+000 1.685e-003 9.557e-005 
1.246e-004 4.197e+006 1.064e+011 1.000e+000 2.931e-003 9.559e-005 
1.246e-004 4.200e+006 1.064e+011 1.000e+000 2.749e-003 9.559e-005 
1.247e-004 4.204e+006 1.064e+011 1.000e+000 3.000e-003 9.559e-005 
1.247e-004 4.208e+006 1.064e+011 1.000e+000 3.269e-003 9.559e-005 
1.247e-004 4.212e+006 1.064e+011 1.000e+000 3.368e-003 9.559e-005 
1.247e-004 4.215e+006 1.064e+011 1.000e+000 2.312e-003 9.559e-005 
1.248e-004 4.219e+006 1.064e+011 1.000e+000 3.106e-003 9.559e-005 
1.248e-004 4.223e+006 1.064e+011 1.000e+000 2.931e-003 9.560e-005 
1.248e-004 4.226e+006 1.064e+011 1.000e+000 3.189e-003 9.560e-005 
1.249e-004 4.230e+006 1.064e+011 1.000e+000 2.842e-003 9.560e-005 
1.249e-004 4.234e+006 1.064e+011 1.000e+000 3.314e-003 9.560e-005 
1.249e-004 4.237e+006 1.064e+011 1.000e+000 2.295e-003 9.560e-005 
1.249e-004 4.241e+006 1.064e+011 1.000e+000 3.379e-003 9.560e-005 
1.250e-004 4.244e+006 1.064e+011 1.000e+000 3.131e-003 9.561e-005 
1.250e-004 4.248e+006 1.064e+011 1.000e+000 3.179e-003 9.561e-005 
1.250e-004 4.251e+006 1.064e+011 1.000e+000 2.985e-003 9.561e-005 
1.250e-004 4.255e+006 1.064e+011 1.000e+000 3.395e-003 9.561e-005 
1.251e-004 4.259e+006 1.064e+011 1.000e+000 2.706e-003 9.562e-005 
1.251e-004 4.262e+006 1.064e+011 1.000e+000 3.217e-003 9.562e-005 
1.251e-004 4.266e+006 1.064e+011 1.000e+000 2.324e-003 9.562e-005 
1.252e-004 4.269e+006 1.064e+011 1.000e+000 3.152e-003 9.562e-005 
1.252e-004 4.273e+006 1.064e+011 1.000e+000 3.358e-003 9.562e-005 
1.252e-004 4.276e+006 1.064e+011 1.000e+000 2.985e-003 9.563e-005 
1.252e-004 4.280e+006 1.064e+011 1.000e+000 3.002e-003 9.563e-005 
1.253e-004 4.283e+006 1.064e+011 1.000e+000 3.070e-003 9.563e-005 
1.253e-004 4.287e+006 1.064e+011 1.000e+000 2.930e-003 9.564e-005 
1.253e-004 4.290e+006 1.064e+011 1.000e+000 2.943e-003 9.564e-005 
1.253e-004 4.294e+006 1.064e+011 1.000e+000 2.974e-003 9.564e-005 
1.254e-004 4.297e+006 1.064e+011 1.000e+000 2.915e-003 9.564e-005 
1.254e-004 4.301e+006 1.064e+011 1.000e+000 2.957e-003 9.565e-005 
1.254e-004 4.304e+006 1.064e+011 1.000e+000 3.030e-003 9.565e-005 
1.254e-004 4.308e+006 1.064e+011 1.000e+000 2.432e-003 9.565e-005 
1.255e-004 4.312e+006 1.064e+011 1.000e+000 2.436e-003 9.565e-005 
1.255e-004 4.315e+006 1.064e+011 1.000e+000 3.116e-003 9.565e-005 
1.255e-004 4.319e+006 1.064e+011 1.000e+000 3.157e-003 9.566e-005 
1.256e-004 4.322e+006 1.064e+011 1.000e+000 2.823e-003 9.566e-005 
1.256e-004 4.326e+006 1.064e+011 1.000e+000 2.220e-003 9.566e-005 
1.256e-004 4.330e+006 1.065e+011 1.000e+000 2.228e-003 9.566e-005 
1.256e-004 4.333e+006 1.065e+011 1.000e+000 3.169e-003 9.566e-005 
1.257e-004 4.333e+006 1.065e+011 1.000e+000 1.485e-003 9.569e-005 
1.257e-004 4.332e+006 1.066e+011 1.000e+000 3.818e-003 9.572e-005 
1.257e-004 4.332e+006 1.066e+011 1.000e+000 2.800e-003 9.575e-005 
1.257e-004 4.333e+006 1.066e+011 1.000e+000 5.745e-003 9.577e-005 
1.258e-004 4.335e+006 1.067e+011 1.000e+000 3.849e-003 9.579e-005 
1.258e-004 4.337e+006 1.067e+011 1.000e+000 2.272e-003 9.580e-005 
1.258e-004 4.340e+006 1.067e+011 1.000e+000 8.066e-003 9.581e-005 
1.259e-004 4.342e+006 1.067e+011 1.000e+000 1.407e-003 9.582e-005 
1.259e-004 4.345e+006 1.067e+011 1.000e+000 7.381e-003 9.583e-005 
1.259e-004 4.337e+006 1.058e+011 1.000e+000 2.854e-003 9.591e-005 
1.259e-004 4.318e+006 1.057e+011 1.000e+000 2.779e-003 9.607e-005 
1.260e-004 4.307e+006 1.057e+011 1.000e+000 2.783e-003 9.617e-005 
1.260e-004 4.296e+006 1.056e+011 1.000e+000 2.270e-003 9.627e-005 
1.260e-004 4.275e+006 1.054e+011 1.000e+000 5.263e-003 9.644e-005 
1.260e-004 4.247e+006 1.053e+011 1.000e+000 4.276e-003 9.666e-005 
1.261e-004 4.229e+006 1.053e+011 1.000e+000 4.345e-003 9.682e-005 
1.261e-004 4.219e+006 1.054e+011 1.000e+000 4.565e-003 9.691e-005 
1.261e-004 4.214e+006 1.054e+011 1.000e+000 3.625e-003 9.697e-005 
1.261e-004 4.213e+006 1.054e+011 1.000e+000 3.772e-003 9.701e-005 
1.262e-004 4.213e+006 1.054e+011 1.000e+000 3.641e-003 9.703e-005 
1.262e-004 4.215e+006 1.054e+011 1.000e+000 4.473e-003 9.705e-005 
1.262e-004 4.217e+006 1.054e+011 1.000e+000 3.751e-003 9.706e-005 
1.263e-004 4.219e+006 1.054e+011 1.000e+000 4.241e-003 9.707e-005 
1.263e-004 4.222e+006 1.054e+011 1.000e+000 4.778e-003 9.708e-005 
1.263e-004 4.225e+006 1.054e+011 1.000e+000 4.348e-003 9.708e-005 
1.263e-004 4.228e+006 1.054e+011 1.000e+000 4.679e-003 9.709e-005 
1.264e-004 4.231e+006 1.054e+011 1.000e+000 4.530e-003 9.710e-005 
1.264e-004 4.234e+006 1.054e+011 1.000e+000 3.992e-003 9.710e-005 
1.264e-004 4.237e+006 1.054e+011 1.000e+000 3.976e-003 9.711e-005 
1.264e-004 4.241e+006 1.055e+011 1.000e+000 3.768e-003 9.711e-005 
1.265e-004 4.243e+006 1.055e+011 1.000e+000 3.405e-003 9.712e-005 
1.265e-004 4.246e+006 1.055e+011 1.000e+000 4.296e-003 9.713e-005 
1.265e-004 4.249e+006 1.055e+011 1.000e+000 3.941e-003 9.713e-005 
1.265e-004 4.253e+006 1.055e+011 1.000e+000 3.614e-003 9.714e-005 
1.266e-004 4.256e+006 1.055e+011 1.000e+000 4.024e-003 9.714e-005 
1.266e-004 4.260e+006 1.055e+011 1.000e+000 3.094e-003 9.714e-005 
1.266e-004 4.263e+006 1.055e+011 1.000e+000 3.086e-003 9.715e-005 
1.267e-004 4.266e+006 1.055e+011 1.000e+000 3.948e-003 9.715e-005 
1.267e-004 4.269e+006 1.055e+011 1.000e+000 3.783e-003 9.715e-005 
1.267e-004 4.273e+006 1.055e+011 1.000e+000 4.194e-003 9.716e-005 
1.267e-004 4.276e+006 1.055e+011 1.000e+000 2.530e-003 9.716e-005 
1.268e-004 4.279e+006 1.055e+011 1.000e+000 3.021e-003 9.716e-005 
1.268e-004 4.283e+006 1.055e+011 1.000e+000 3.766e-003 9.717e-005 
1.268e-004 4.286e+006 1.055e+011 1.000e+000 3.435e-003 9.717e-005 
1.268e-004 4.290e+006 1.055e+011 1.000e+000 3.196e-003 9.717e-005 
1.269e-004 4.293e+006 1.055e+011 1.000e+000 3.913e-003 9.718e-005 
1.269e-004 4.296e+006 1.055e+011 1.000e+000 3.872e-003 9.718e-005 
1.269e-004 4.300e+006 1.055e+011 1.000e+000 3.789e-003 9.719e-005 
1.270e-004 4.303e+006 1.055e+011 1.000e+000 3.119e-003 9.719e-005 
1.270e-004 4.306e+006 1.055e+011 1.000e+000 3.292e-003 9.719e-005 
1.270e-004 4.310e+006 1.055e+011 1.000e+000 3.776e-003 9.720e-005 
1.270e-004 4.313e+006 1.056e+011 1.000e+000 3.230e-003 9.720e-005 
1.271e-004 4.316e+006 1.056e+011 1.000e+000 3.690e-003 9.721e-005 
1.271e-004 4.320e+006 1.055e+011 1.000e+000 3.612e-003 9.721e-005 
1.271e-004 4.323e+006 1.056e+011 1.000e+000 3.701e-003 9.721e-005 
1.271e-004 4.327e+006 1.056e+011 1.000e+000 3.815e-003 9.721e-005 
1.272e-004 4.330e+006 1.056e+011 1.000e+000 4.030e-003 9.722e-005 
1.272e-004 4.334e+006 1.056e+011 1.000e+000 3.892e-003 9.722e-005 
1.272e-004 4.337e+006 1.056e+011 1.000e+000 3.639e-003 9.722e-005 
1.272e-004 4.340e+006 1.056e+011 1.000e+000 3.647e-003 9.723e-005 
1.273e-004 4.343e+006 1.056e+011 1.000e+000 3.943e-003 9.723e-005 
1.273e-004 4.347e+006 1.056e+011 1.000e+000 2.829e-003 9.724e-005 
1.273e-004 4.350e+006 1.056e+011 1.000e+000 3.799e-003 9.724e-005 
1.274e-004 4.353e+006 1.056e+011 1.000e+000 3.685e-003 9.724e-005 
1.274e-004 4.357e+006 1.056e+011 1.000e+000 3.563e-003 9.725e-005 
1.274e-004 4.360e+006 1.056e+011 1.000e+000 4.129e-003 9.725e-005 
1.274e-004 4.364e+006 1.056e+011 1.000e+000 2.990e-003 9.725e-005 
1.275e-004 4.367e+006 1.056e+011 1.000e+000 3.517e-003 9.726e-005 
1.275e-004 4.370e+006 1.056e+011 1.000e+000 3.975e-003 9.726e-005 
1.275e-004 4.373e+006 1.056e+011 1.000e+000 3.803e-003 9.727e-005 
1.275e-004 4.377e+006 1.056e+011 1.000e+000 3.451e-003 9.727e-005 
1.276e-004 4.380e+006 1.056e+011 1.000e+000 3.706e-003 9.727e-005 
1.276e-004 4.383e+006 1.056e+011 1.000e+000 2.689e-003 9.728e-005 
1.276e-004 4.387e+006 1.056e+011 1.000e+000 2.690e-003 9.728e-005 
1.277e-004 4.390e+006 1.056e+011 1.000e+000 3.849e-003 9.729e-005 
1.277e-004 4.393e+006 1.056e+011 1.000e+000 3.452e-003 9.729e-005 
1.277e-004 4.397e+006 1.056e+011 1.000e+000 4.104e-003 9.729e-005 
1.277e-004 4.400e+006 1.056e+011 1.000e+000 2.725e-003 9.730e-005 
1.278e-004 4.403e+006 1.056e+011 1.000e+000 3.864e-003 9.730e-005 
1.278e-004 4.407e+006 1.056e+011 1.000e+000 3.558e-003 9.731e-005 
1.278e-004 4.410e+006 1.056e+011 1.000e+000 3.592e-003 9.731e-005 
1.278e-004 4.413e+006 1.056e+011 1.000e+000 3.531e-003 9.731e-005 
1.279e-004 4.417e+006 1.057e+011 1.000e+000 3.978e-003 9.732e-005 
1.279e-004 4.420e+006 1.056e+011 1.000e+000 3.469e-003 9.732e-005 
1.279e-004 4.424e+006 1.056e+011 1.000e+000 3.811e-003 9.732e-005 
1.279e-004 4.427e+006 1.057e+011 1.000e+000 3.026e-003 9.733e-005 
1.280e-004 4.430e+006 1.057e+011 1.000e+000 3.169e-003 9.733e-005 
1.280e-004 4.433e+006 1.057e+011 1.000e+000 3.571e-003 9.734e-005 
1.280e-004 4.437e+006 1.057e+011 1.000e+000 3.960e-003 9.734e-005 
1.281e-004 4.440e+006 1.057e+011 1.000e+000 3.504e-003 9.734e-005 
1.281e-004 4.444e+006 1.057e+011 1.000e+000 3.743e-003 9.734e-005 
1.281e-004 4.447e+006 1.057e+011 1.000e+000 3.615e-003 9.735e-005 
1.281e-004 4.451e+006 1.057e+011 1.000e+000 3.359e-003 9.735e-005 
1.282e-004 4.454e+006 1.057e+011 1.000e+000 3.789e-003 9.735e-005 
1.282e-004 4.458e+006 1.057e+011 1.000e+000 3.637e-003 9.736e-005 
1.282e-004 4.461e+006 1.057e+011 1.000e+000 3.463e-003 9.736e-005 
1.282e-004 4.464e+006 1.057e+011 1.000e+000 3.612e-003 9.737e-005 
1.283e-004 4.467e+006 1.057e+011 1.000e+000 3.717e-003 9.737e-005 
1.283e-004 4.471e+006 1.057e+011 1.000e+000 3.407e-003 9.737e-005 
1.283e-004 4.474e+006 1.057e+011 1.000e+000 3.457e-003 9.738e-005 
1.283e-004 4.477e+006 1.057e+011 1.000e+000 3.499e-003 9.738e-005 
1.284e-004 4.481e+006 1.057e+011 1.000e+000 3.592e-003 9.738e-005 
1.284e-004 4.484e+006 1.057e+011 1.000e+000 3.650e-003 9.739e-005 
1.284e-004 4.487e+006 1.057e+011 1.000e+000 2.779e-003 9.739e-005 
1.285e-004 4.491e+006 1.057e+011 1.000e+000 3.501e-003 9.739e-005 
1.285e-004 4.494e+006 1.057e+011 1.000e+000 3.664e-003 9.740e-005 
1.285e-004 4.498e+006 1.057e+011 1.000e+000 3.437e-003 9.740e-005 
1.285e-004 4.501e+006 1.057e+011 1.000e+000 2.743e-003 9.740e-005 
1.286e-004 4.505e+006 1.057e+011 1.000e+000 3.815e-003 9.741e-005 
1.286e-004 4.508e+006 1.057e+011 1.000e+000 3.694e-003 9.741e-005 
1.286e-004 4.511e+006 1.057e+011 1.000e+000 3.132e-003 9.742e-005 
1.286e-004 4.514e+006 1.058e+011 1.000e+000 3.608e-003 9.742e-005 
1.287e-004 4.517e+006 1.057e+011 1.000e+000 3.499e-003 9.743e-005 
1.287e-004 4.521e+006 1.058e+011 1.000e+000 3.469e-003 9.743e-005 
1.287e-004 4.524e+006 1.058e+011 1.000e+000 3.423e-003 9.744e-005 
1.288e-004 4.527e+006 1.058e+011 1.000e+000 2.921e-003 9.744e-005 
1.288e-004 4.531e+006 1.058e+011 1.000e+000 3.426e-003 9.744e-005 
1.288e-004 4.534e+006 1.058e+011 1.000e+000 3.531e-003 9.744e-005 
1.288e-004 4.538e+006 1.058e+011 1.000e+000 3.631e-003 9.745e-005 
1.289e-004 4.541e+006 1.058e+011 1.000e+000 2.928e-003 9.745e-005 
1.289e-004 4.544e+006 1.058e+011 1.000e+000 3.472e-003 9.746e-005 
1.289e-004 4.548e+006 1.058e+011 1.000e+000 3.595e-003 9.746e-005 
1.289e-004 4.551e+006 1.058e+011 1.000e+000 3.600e-003 9.746e-005 
1.290e-004 4.554e+006 1.058e+011 1.000e+000 3.857e-003 9.747e-005 
1.290e-004 4.558e+006 1.058e+011 1.000e+000 3.448e-003 9.747e-005 
1.290e-004 4.561e+006 1.058e+011 1.000e+000 3.369e-003 9.748e-005 
1.290e-004 4.564e+006 1.058e+011 1.000e+000 2.629e-003 9.748e-005 
1.291e-004 4.568e+006 1.058e+011 1.000e+000 3.631e-003 9.748e-005 
1.291e-004 4.571e+006 1.058e+011 1.000e+000 3.496e-003 9.749e-005 
1.291e-004 4.574e+006 1.058e+011 1.000e+000 2.612e-003 9.749e-005 
1.292e-004 4.577e+006 1.058e+011 1.000e+000 2.627e-003 9.750e-005 
1.292e-004 4.581e+006 1.058e+011 1.000e+000 3.306e-003 9.750e-005 
1.292e-004 4.584e+006 1.058e+011 1.000e+000 3.791e-003 9.750e-005 
1.292e-004 4.587e+006 1.058e+011 1.000e+000 3.455e-003 9.751e-005 
1.293e-004 4.591e+006 1.058e+011 1.000e+000 2.831e-003 9.751e-005 
1.293e-004 4.594e+006 1.058e+011 1.000e+000 3.700e-003 9.752e-005 
1.293e-004 4.597e+006 1.059e+011 1.000e+000 3.840e-003 9.752e-005 
1.293e-004 4.601e+006 1.058e+011 1.000e+000 2.841e-003 9.752e-005 
1.294e-004 4.604e+006 1.058e+011 1.000e+000 2.642e-003 9.753e-005 
1.294e-004 4.607e+006 1.059e+011 1.000e+000 3.614e-003 9.753e-005 
1.294e-004 4.611e+006 1.059e+011 1.000e+000 3.519e-003 9.753e-005 
1.295e-004 4.614e+006 1.059e+011 1.000e+000 3.783e-003 9.754e-005 
1.295e-004 4.617e+006 1.059e+011 1.000e+000 3.639e-003 9.754e-005 
1.295e-004 4.621e+006 1.059e+011 1.000e+000 3.492e-003 9.755e-005 
1.295e-004 4.624e+006 1.059e+011 1.000e+000 3.617e-003 9.755e-005 
1.296e-004 4.627e+006 1.059e+011 1.000e+000 2.570e-003 9.755e-005 
1.296e-004 4.631e+006 1.059e+011 1.000e+000 3.757e-003 9.756e-005 
1.296e-004 4.634e+006 1.059e+011 1.000e+000 3.443e-003 9.756e-005 
1.296e-004 4.637e+006 1.059e+011 1.000e+000 3.130e-003 9.757e-005 
1.297e-004 4.641e+006 1.059e+011 1.000e+000 3.461e-003 9.757e-005 
1.297e-004 4.644e+006 1.059e+011 1.000e+000 2.656e-003 9.757e-005 
1.297e-004 4.647e+006 1.059e+011 1.000e+000 3.633e-003 9.758e-005 
1.297e-004 4.650e+006 1.059e+011 1.000e+000 3.346e-003 9.758e-005 
1.298e-004 4.654e+006 1.059e+011 1.000e+000 3.341e-003 9.759e-005 
1.298e-004 4.657e+006 1.059e+011 1.000e+000 3.040e-003 9.759e-005 
1.298e-004 4.661e+006 1.059e+011 1.000e+000 3.487e-003 9.759e-005 
1.299e-004 4.664e+006 1.059e+011 1.000e+000 3.602e-003 9.759e-005 
1.299e-004 4.667e+006 1.059e+011 1.000e+000 3.310e-003 9.760e-005 
1.299e-004 4.671e+006 1.059e+011 1.000e+000 3.111e-003 9.760e-005 
1.299e-004 4.674e+006 1.059e+011 1.000e+000 3.082e-003 9.761e-005 
1.300e-004 4.678e+006 1.059e+011 1.000e+000 4.031e-003 9.761e-005 
1.300e-004 4.681e+006 1.059e+011 1.000e+000 3.886e-003 9.761e-005 
1.300e-004 4.684e+006 1.059e+011 1.000e+000 4.132e-003 9.762e-005 
1.300e-004 4.687e+006 1.060e+011 1.000e+000 3.742e-003 9.762e-005 
1.301e-004 4.691e+006 1.059e+011 1.000e+000 4.094e-003 9.763e-005 
1.301e-004 4.694e+006 1.059e+011 1.000e+000 2.786e-003 9.763e-005 
1.301e-004 4.697e+006 1.059e+011 1.000e+000 3.123e-003 9.763e-005 
1.302e-004 4.701e+006 1.059e+011 1.000e+000 3.820e-003 9.764e-005 
1.302e-004 4.704e+006 1.060e+011 1.000e+000 3.492e-003 9.764e-005 
1.302e-004 4.707e+006 1.060e+011 1.000e+000 3.129e-003 9.765e-005 
1.302e-004 4.710e+006 1.060e+011 1.000e+000 3.814e-003 9.765e-005 
1.303e-004 4.714e+006 1.060e+011 1.000e+000 3.064e-003 9.766e-005 
1.303e-004 4.717e+006 1.060e+011 1.000e+000 3.136e-003 9.766e-005 
1.303e-004 4.720e+006 1.060e+011 1.000e+000 4.053e-003 9.766e-005 
1.303e-004 4.723e+006 1.060e+011 1.000e+000 2.932e-003 9.767e-005 
1.304e-004 4.727e+006 1.060e+011 1.000e+000 3.110e-003 9.767e-005 
1.304e-004 4.730e+006 1.060e+011 1.000e+000 3.801e-003 9.768e-005 
1.304e-004 4.734e+006 1.060e+011 1.000e+000 2.812e-003 9.768e-005 
1.304e-004 4.737e+006 1.060e+011 1.000e+000 3.644e-003 9.768e-005 
1.305e-004 4.740e+006 1.060e+011 1.000e+000 3.725e-003 9.769e-005 
1.305e-004 4.743e+006 1.060e+011 1.000e+000 2.990e-003 9.769e-005 
1.305e-004 4.747e+006 1.060e+011 1.000e+000 3.341e-003 9.770e-005 
1.306e-004 4.750e+006 1.060e+011 1.000e+000 3.470e-003 9.770e-005 
1.306e-004 4.753e+006 1.060e+011 1.000e+000 3.743e-003 9.770e-005 
1.306e-004 4.757e+006 1.060e+011 1.000e+000 3.366e-003 9.771e-005 
1.306e-004 4.760e+006 1.060e+011 1.000e+000 2.928e-003 9.771e-005 
1.307e-004 4.763e+006 1.060e+011 1.000e+000 3.760e-003 9.772e-005 
1.307e-004 4.767e+006 1.060e+011 1.000e+000 3.510e-003 9.772e-005 
1.307e-004 4.770e+006 1.060e+011 1.000e+000 2.766e-003 9.772e-005 
1.307e-004 4.773e+006 1.060e+011 1.000e+000 3.994e-003 9.773e-005 
1.308e-004 4.777e+006 1.061e+011 1.000e+000 2.605e-003 9.773e-005 
1.308e-004 4.780e+006 1.061e+011 1.000e+000 3.100e-003 9.773e-005 
1.308e-004 4.783e+006 1.061e+011 1.000e+000 3.731e-003 9.774e-005 
1.308e-004 4.787e+006 1.061e+011 1.000e+000 3.667e-003 9.774e-005 
1.309e-004 4.790e+006 1.061e+011 1.000e+000 3.866e-003 9.775e-005 
1.309e-004 4.793e+006 1.061e+011 1.000e+000 3.328e-003 9.775e-005 
1.309e-004 4.794e+006 1.061e+011 1.000e+000 3.507e-003 9.777e-005 
1.310e-004 4.795e+006 1.061e+011 1.000e+000 3.358e-003 9.779e-005 
1.310e-004 4.797e+006 1.061e+011 1.000e+000 3.654e-003 9.780e-005 
1.310e-004 4.800e+006 1.061e+011 1.000e+000 3.773e-003 9.781e-005 
1.310e-004 4.802e+006 1.061e+011 1.000e+000 3.646e-003 9.782e-005 
1.311e-004 4.805e+006 1.061e+011 1.000e+000 3.409e-003 9.783e-005 
1.311e-004 4.808e+006 1.061e+011 1.000e+000 3.163e-003 9.783e-005 
1.311e-004 4.811e+006 1.061e+011 1.000e+000 2.990e-003 9.784e-005 
1.311e-004 4.814e+006 1.062e+011 1.000e+000 3.619e-003 9.785e-005 
1.312e-004 4.818e+006 1.061e+011 1.000e+000 3.650e-003 9.785e-005 
1.312e-004 4.821e+006 1.062e+011 1.000e+000 3.886e-003 9.785e-005 
1.312e-004 4.824e+006 1.062e+011 1.000e+000 3.884e-003 9.786e-005 
1.313e-004 4.828e+006 1.062e+011 1.000e+000 3.407e-003 9.786e-005 
1.313e-004 4.831e+006 1.062e+011 1.000e+000 3.269e-003 9.787e-005 
1.313e-004 4.834e+006 1.062e+011 1.000e+000 3.622e-003 9.787e-005 
1.313e-004 4.837e+006 1.062e+011 1.000e+000 3.532e-003 9.788e-005 
1.314e-004 4.841e+006 1.062e+011 1.000e+000 3.217e-003 9.788e-005 
1.314e-004 4.844e+006 1.062e+011 1.000e+000 3.667e-003 9.788e-005 
1.314e-004 4.847e+006 1.062e+011 1.000e+000 1.599e-003 9.789e-005 
1.314e-004 4.850e+006 1.062e+011 1.000e+000 3.878e-003 9.789e-005 
1.315e-004 4.854e+006 1.062e+011 1.000e+000 2.953e-003 9.790e-005 
1.315e-004 4.857e+006 1.062e+011 1.000e+000 3.550e-003 9.790e-005 
1.315e-004 4.860e+006 1.062e+011 1.000e+000 2.982e-003 9.790e-005 
1.315e-004 4.864e+006 1.062e+011 1.000e+000 3.792e-003 9.791e-005 
1.316e-004 4.867e+006 1.062e+011 1.000e+000 3.664e-003 9.791e-005 
1.316e-004 4.870e+006 1.062e+011 1.000e+000 3.760e-003 9.792e-005 
1.316e-004 4.874e+006 1.062e+011 1.000e+000 3.704e-003 9.792e-005 
1.317e-004 4.877e+006 1.062e+011 1.000e+000 3.768e-003 9.793e-005 
1.317e-004 4.880e+006 1.062e+011 1.000e+000 3.927e-003 9.793e-005 
1.317e-004 4.883e+006 1.062e+011 1.000e+000 3.810e-003 9.793e-005 
1.317e-004 4.886e+006 1.062e+011 1.000e+000 3.928e-003 9.794e-005 
1.318e-004 4.890e+006 1.063e+011 1.000e+000 3.557e-003 9.794e-005 
1.318e-004 4.893e+006 1.062e+011 1.000e+000 3.528e-003 9.794e-005 
1.318e-004 4.897e+006 1.063e+011 1.000e+000 3.955e-003 9.795e-005 
1.318e-004 4.900e+006 1.063e+011 1.000e+000 4.018e-003 9.795e-005 
1.319e-004 4.903e+006 1.063e+011 1.000e+000 3.562e-003 9.796e-005 
1.319e-004 4.906e+006 1.063e+011 1.000e+000 2.902e-003 9.796e-005 
1.319e-004 4.909e+006 1.063e+011 1.000e+000 3.904e-003 9.797e-005 
1.320e-004 4.912e+006 1.063e+011 1.000e+000 3.612e-003 9.797e-005 
1.320e-004 4.916e+006 1.063e+011 1.000e+000 2.987e-003 9.798e-005 
1.320e-004 4.919e+006 1.063e+011 1.000e+000 3.914e-003 9.798e-005 
1.320e-004 4.922e+006 1.063e+011 1.000e+000 3.892e-003 9.799e-005 
1.321e-004 4.925e+006 1.063e+011 1.000e+000 3.529e-003 9.799e-005 
1.321e-004 4.929e+006 1.063e+011 1.000e+000 3.537e-003 9.799e-005 
1.321e-004 4.932e+006 1.063e+011 1.000e+000 3.820e-003 9.800e-005 
1.321e-004 4.935e+006 1.063e+011 1.000e+000 3.618e-003 9.800e-005 
1.322e-004 4.938e+006 1.063e+011 1.000e+000 4.168e-003 9.801e-005 
1.322e-004 4.941e+006 1.063e+011 1.000e+000 3.728e-003 9.802e-005 
1.322e-004 4.944e+006 1.063e+011 1.000e+000 3.230e-003 9.802e-005 
1.322e-004 4.947e+006 1.064e+011 1.000e+000 3.905e-003 9.803e-005 
1.323e-004 4.950e+006 1.063e+011 1.000e+000 3.871e-003 9.804e-005 
1.323e-004 4.953e+006 1.064e+011 1.000e+000 3.798e-003 9.804e-005 
1.323e-004 4.956e+006 1.064e+011 1.000e+000 3.619e-003 9.805e-005 
1.324e-004 4.959e+006 1.064e+011 1.000e+000 3.945e-003 9.805e-005 
1.324e-004 4.962e+006 1.064e+011 1.000e+000 3.996e-003 9.806e-005 
1.324e-004 4.965e+006 1.064e+011 1.000e+000 3.548e-003 9.807e-005 
1.324e-004 4.969e+006 1.064e+011 1.000e+000 3.504e-003 9.807e-005 
1.325e-004 4.972e+006 1.064e+011 1.000e+000 3.900e-003 9.807e-005 
1.325e-004 4.975e+006 1.064e+011 1.000e+000 1.932e-003 9.808e-005 
1.325e-004 4.978e+006 1.064e+011 1.000e+000 3.300e-003 9.808e-005 
1.325e-004 4.981e+006 1.064e+011 1.000e+000 3.759e-003 9.809e-005 
1.326e-004 4.984e+006 1.064e+011 1.000e+000 2.628e-003 9.810e-005 
1.326e-004 4.988e+006 1.064e+011 1.000e+000 3.435e-003 9.810e-005 
1.326e-004 4.990e+006 1.064e+011 1.000e+000 4.022e-003 9.811e-005 
1.326e-004 4.994e+006 1.064e+011 1.000e+000 3.387e-003 9.811e-005 
1.327e-004 4.997e+006 1.064e+011 1.000e+000 3.721e-003 9.811e-005 
1.327e-004 5.000e+006 1.065e+011 1.000e+000 3.619e-003 9.812e-005 
1.327e-004 5.003e+006 1.064e+011 1.000e+000 3.104e-003 9.812e-005 
1.328e-004 5.007e+006 1.065e+011 1.000e+000 2.530e-003 9.813e-005 
1.328e-004 5.009e+006 1.065e+011 1.000e+000 3.483e-003 9.814e-005 
1.328e-004 5.009e+006 1.065e+011 1.000e+000 3.628e-003 9.816e-005 
1.328e-004 5.009e+006 1.065e+011 1.000e+000 3.053e-003 9.819e-005 
1.329e-004 5.009e+006 1.066e+011 1.000e+000 3.325e-003 9.822e-005 
1.329e-004 5.007e+006 1.067e+011 1.000e+000 3.346e-003 9.826e-005 
1.329e-004 5.005e+006 1.067e+011 1.000e+000 3.163e-003 9.830e-005 
1.329e-004 5.002e+006 1.068e+011 1.000e+000 3.182e-003 9.835e-005 
1.330e-004 4.998e+006 1.069e+011 1.000e+000 3.296e-003 9.840e-005 
1.330e-004 4.994e+006 1.070e+011 1.000e+000 2.990e-003 9.845e-005 
1.330e-004 4.990e+006 1.071e+011 1.000e+000 8.856e-004 9.851e-005 
1.331e-004 4.986e+006 1.072e+011 1.000e+000 2.927e-003 9.857e-005 
1.331e-004 4.981e+006 1.073e+011 1.000e+000 1.010e-003 9.863e-005 
1.331e-004 4.975e+006 1.075e+011 1.000e+000 1.831e-003 9.870e-005 
1.331e-004 4.966e+006 1.076e+011 1.000e+000 7.159e-004 9.879e-005 
1.332e-004 4.949e+006 1.080e+011 1.000e+000 8.957e-003 9.893e-005 
1.332e-004 4.932e+006 1.084e+011 1.000e+000 1.032e-002 9.908e-005 
1.332e-004 4.909e+006 1.074e+011 1.000e+000 4.391e-003 9.926e-005 
1.332e-004 4.842e+006 1.070e+011 1.000e+000 6.855e-003 9.975e-005 
1.333e-004 4.773e+006 1.072e+011 1.000e+000 3.902e-003 1.003e-004 
1.333e-004 4.709e+006 1.074e+011 1.000e+000 7.528e-003 1.007e-004 
1.333e-004 4.660e+006 1.076e+011 1.000e+000 8.739e-004 1.011e-004 
1.333e-004 4.606e+006 1.071e+011 1.000e+000 4.078e-003 1.015e-004 
1.334e-004 4.536e+006 1.075e+011 1.000e+000 4.010e-003 1.020e-004 
1.334e-004 4.481e+006 1.079e+011 1.000e+000 4.575e-003 1.024e-004 
1.334e-004 4.456e+006 1.082e+011 1.000e+000 2.483e-003 1.026e-004 
1.335e-004 4.444e+006 1.072e+011 1.000e+000 3.048e-003 1.027e-004 
1.335e-004 4.440e+006 1.069e+011 1.000e+000 1.324e-003 1.028e-004 
1.335e-004 4.429e+006 1.068e+011 1.000e+000 1.200e-003 1.029e-004 
1.335e-004 4.411e+006 1.068e+011 1.000e+000 1.575e-003 1.030e-004 
1.336e-004 4.390e+006 1.068e+011 1.000e+000 1.403e-003 1.032e-004 
1.336e-004 4.365e+006 1.063e+011 1.000e+000 1.827e-003 1.034e-004 
1.336e-004 4.322e+006 1.061e+011 1.000e+000 1.585e-003 1.037e-004 
1.336e-004 4.278e+006 1.061e+011 1.000e+000 1.663e-003 1.041e-004 
1.337e-004 4.239e+006 1.060e+011 1.000e+000 1.142e-003 1.043e-004 
1.337e-004 4.205e+006 1.062e+011 1.000e+000 1.256e-003 1.046e-004 
1.337e-004 4.178e+006 1.063e+011 1.000e+000 1.288e-003 1.048e-004 
1.338e-004 4.156e+006 1.064e+011 1.000e+000 1.930e-003 1.050e-004 
1.338e-004 4.126e+006 1.063e+011 1.000e+000 2.458e-003 1.052e-004 
1.338e-004 4.096e+006 1.064e+011 1.000e+000 1.788e-003 1.055e-004 
1.338e-004 4.066e+006 1.064e+011 1.000e+000 1.943e-003 1.057e-004 
1.339e-004 4.040e+006 1.064e+011 1.000e+000 1.761e-003 1.059e-004 
1.339e-004 4.018e+006 1.065e+011 1.000e+000 1.610e-003 1.061e-004 
1.339e-004 3.994e+006 1.064e+011 1.000e+000 2.471e-003 1.063e-004 
1.339e-004 3.951e+006 1.061e+011 1.000e+000 2.904e-003 1.066e-004 
1.340e-004 3.919e+006 1.061e+011 1.000e+000 2.362e-003 1.069e-004 
1.340e-004 3.899e+006 1.061e+011 1.000e+000 3.102e-003 1.070e-004 
1.340e-004 3.883e+006 1.062e+011 1.000e+000 1.465e-003 1.072e-004 
1.340e-004 3.833e+006 1.049e+011 1.000e+000 2.288e-003 1.075e-004 
1.341e-004 3.815e+006 1.049e+011 1.000e+000 1.786e-003 1.077e-004 
1.341e-004 3.804e+006 1.049e+011 1.000e+000 3.964e-003 1.078e-004 
1.341e-004 3.794e+006 1.049e+011 1.000e+000 4.188e-003 1.079e-004 
1.342e-004 3.786e+006 1.050e+011 1.000e+000 1.701e-003 1.080e-004 
1.342e-004 3.782e+006 1.050e+011 1.000e+000 2.561e-003 1.080e-004 
1.342e-004 3.779e+006 1.051e+011 1.000e+000 4.011e-003 1.081e-004 
1.342e-004 3.763e+006 1.050e+011 1.000e+000 3.047e-003 1.082e-004 
1.343e-004 3.746e+006 1.051e+011 1.000e+000 4.084e-003 1.084e-004 
1.343e-004 3.724e+006 1.051e+011 1.000e+000 4.165e-003 1.085e-004 
1.343e-004 3.699e+006 1.051e+011 1.000e+000 2.236e-003 1.087e-004 
1.343e-004 3.670e+006 1.052e+011 1.000e+000 2.567e-003 1.090e-004 
1.344e-004 3.637e+006 1.054e+011 1.000e+000 4.628e-003 1.092e-004 
1.344e-004 3.611e+006 1.054e+011 1.000e+000 3.112e-003 1.094e-004 
1.344e-004 3.600e+006 1.053e+011 1.000e+000 4.200e-003 1.095e-004 
1.344e-004 3.583e+006 1.053e+011 1.000e+000 3.835e-003 1.097e-004 
1.345e-004 3.573e+006 1.052e+011 1.000e+000 1.946e-003 1.098e-004 
1.345e-004 3.566e+006 1.052e+011 1.000e+000 3.078e-003 1.098e-004 
1.345e-004 3.562e+006 1.052e+011 1.000e+000 4.195e-003 1.099e-004 
1.346e-004 3.558e+006 1.052e+011 1.000e+000 3.851e-003 1.099e-004 
1.346e-004 3.553e+006 1.053e+011 1.000e+000 4.623e-003 1.100e-004 
1.346e-004 3.545e+006 1.053e+011 1.000e+000 4.409e-003 1.101e-004 
1.346e-004 3.544e+006 1.053e+011 1.000e+000 1.091e-003 1.101e-004 
1.347e-004 3.547e+006 1.053e+011 1.000e+000 9.911e-004 1.101e-004 
1.347e-004 3.551e+006 1.053e+011 1.000e+000 1.744e-003 1.101e-004 
1.347e-004 3.555e+006 1.053e+011 1.000e+000 7.017e-004 1.101e-004 
1.347e-004 3.559e+006 1.053e+011 1.000e+000 2.922e-003 1.101e-004 
1.348e-004 3.550e+006 1.051e+011 1.000e+000 2.672e-003 1.102e-004 
1.348e-004 3.541e+006 1.051e+011 1.000e+000 2.520e-003 1.103e-004 
1.348e-004 3.540e+006 1.051e+011 1.000e+000 6.769e-004 1.103e-004 
1.349e-004 3.542e+006 1.051e+011 1.000e+000 3.098e-003 1.104e-004 
1.349e-004 3.546e+006 1.051e+011 1.000e+000 5.262e-003 1.104e-004 
1.349e-004 3.549e+006 1.051e+011 1.000e+000 3.493e-003 1.104e-004 
1.349e-004 3.553e+006 1.051e+011 1.000e+000 3.287e-003 1.104e-004 
1.350e-004 3.557e+006 1.051e+011 1.000e+000 2.059e-003 1.104e-004 
1.350e-004 3.564e+006 1.045e+011 1.000e+000 3.583e-003 1.103e-004 
1.350e-004 3.576e+006 1.042e+011 1.000e+000 3.167e-003 1.103e-004 
1.350e-004 3.584e+006 1.041e+011 1.000e+000 3.179e-003 1.102e-004 
1.351e-004 3.591e+006 1.040e+011 1.000e+000 4.011e-003 1.102e-004 
1.351e-004 3.597e+006 1.039e+011 1.000e+000 1.606e-003 1.102e-004 
1.351e-004 3.601e+006 1.038e+011 1.000e+000 1.733e-003 1.102e-004 
1.351e-004 3.605e+006 1.038e+011 1.000e+000 3.069e-003 1.102e-004 
1.352e-004 3.608e+006 1.038e+011 1.000e+000 3.621e-003 1.102e-004 
1.352e-004 3.612e+006 1.038e+011 1.000e+000 2.096e-003 1.102e-004 
1.352e-004 3.615e+006 1.038e+011 1.000e+000 2.061e-003 1.102e-004 
1.353e-004 3.618e+006 1.038e+011 1.000e+000 2.066e-003 1.102e-004 
1.353e-004 3.621e+006 1.038e+011 1.000e+000 2.085e-003 1.102e-004 
1.353e-004 3.624e+006 1.038e+011 1.000e+000 4.027e-003 1.102e-004 
1.353e-004 3.628e+006 1.038e+011 1.000e+000 3.562e-003 1.102e-004 
1.354e-004 3.631e+006 1.038e+011 1.000e+000 3.870e-003 1.102e-004 
1.354e-004 3.632e+006 1.037e+011 1.000e+000 4.213e-003 1.103e-004 
1.354e-004 3.633e+006 1.038e+011 1.000e+000 3.896e-003 1.103e-004 
1.354e-004 3.636e+006 1.038e+011 1.000e+000 1.578e-003 1.103e-004 
1.355e-004 3.639e+006 1.038e+011 1.000e+000 3.300e-003 1.103e-004 
1.355e-004 3.643e+006 1.038e+011 1.000e+000 2.230e-003 1.103e-004 
1.355e-004 3.646e+006 1.038e+011 1.000e+000 2.267e-003 1.103e-004 
1.356e-004 3.650e+006 1.038e+011 1.000e+000 2.157e-003 1.103e-004 
1.356e-004 3.653e+006 1.038e+011 1.000e+000 3.388e-003 1.103e-004 
1.356e-004 3.657e+006 1.038e+011 1.000e+000 4.498e-003 1.103e-004 
1.356e-004 3.661e+006 1.038e+011 1.000e+000 3.920e-003 1.103e-004 
1.357e-004 3.664e+006 1.038e+011 1.000e+000 2.209e-003 1.103e-004 
1.357e-004 3.668e+006 1.038e+011 1.000e+000 3.981e-003 1.103e-004 
1.357e-004 3.671e+006 1.038e+011 1.000e+000 3.997e-003 1.103e-004 
1.357e-004 3.675e+006 1.038e+011 1.000e+000 2.020e-003 1.103e-004 
1.358e-004 3.679e+006 1.038e+011 1.000e+000 2.541e-003 1.103e-004 
1.358e-004 3.682e+006 1.038e+011 1.000e+000 4.064e-003 1.103e-004 
1.358e-004 3.686e+006 1.038e+011 1.000e+000 4.065e-003 1.103e-004 
1.358e-004 3.689e+006 1.038e+011 1.000e+000 3.963e-003 1.103e-004 
1.359e-004 3.693e+006 1.038e+011 1.000e+000 2.146e-003 1.103e-004 
1.359e-004 3.697e+006 1.038e+011 1.000e+000 3.302e-003 1.103e-004 
1.359e-004 3.700e+006 1.038e+011 1.000e+000 2.130e-003 1.103e-004 
1.360e-004 3.704e+006 1.038e+011 1.000e+000 4.355e-003 1.103e-004 
1.360e-004 3.707e+006 1.038e+011 1.000e+000 2.174e-003 1.103e-004 
1.360e-004 3.711e+006 1.038e+011 1.000e+000 3.655e-003 1.103e-004 
1.360e-004 3.714e+006 1.038e+011 1.000e+000 2.260e-003 1.103e-004 
1.361e-004 3.718e+006 1.038e+011 1.000e+000 3.556e-003 1.103e-004 
1.361e-004 3.721e+006 1.038e+011 1.000e+000 2.689e-003 1.103e-004 
1.361e-004 3.725e+006 1.038e+011 1.000e+000 3.875e-003 1.104e-004 
1.361e-004 3.729e+006 1.038e+011 1.000e+000 2.737e-003 1.104e-004 
1.362e-004 3.732e+006 1.038e+011 1.000e+000 4.184e-003 1.104e-004 
1.362e-004 3.736e+006 1.038e+011 1.000e+000 3.933e-003 1.104e-004 
1.362e-004 3.739e+006 1.038e+011 1.000e+000 2.340e-003 1.104e-004 
1.363e-004 3.743e+006 1.038e+011 1.000e+000 4.022e-003 1.104e-004 
1.363e-004 3.746e+006 1.038e+011 1.000e+000 4.135e-003 1.104e-004 
1.363e-004 3.750e+006 1.038e+011 1.000e+000 2.201e-003 1.104e-004 
1.363e-004 3.754e+006 1.038e+011 1.000e+000 3.295e-003 1.104e-004 
1.364e-004 3.757e+006 1.038e+011 1.000e+000 1.994e-003 1.104e-004 
1.364e-004 3.761e+006 1.038e+011 1.000e+000 4.105e-003 1.104e-004 
1.364e-004 3.764e+006 1.038e+011 1.000e+000 4.094e-003 1.104e-004 
1.364e-004 3.768e+006 1.038e+011 1.000e+000 2.428e-003 1.104e-004 
1.365e-004 3.772e+006 1.038e+011 1.000e+000 3.501e-003 1.104e-004 
1.365e-004 3.775e+006 1.038e+011 1.000e+000 2.256e-003 1.104e-004 
1.365e-004 3.779e+006 1.038e+011 1.000e+000 3.053e-003 1.104e-004 
1.365e-004 3.782e+006 1.038e+011 1.000e+000 3.386e-003 1.104e-004 
1.366e-004 3.786e+006 1.038e+011 1.000e+000 3.822e-003 1.104e-004 
1.366e-004 3.790e+006 1.038e+011 1.000e+000 4.299e-003 1.104e-004 
1.366e-004 3.793e+006 1.038e+011 1.000e+000 2.193e-003 1.104e-004 
1.367e-004 3.797e+006 1.038e+011 1.000e+000 2.014e-003 1.104e-004 
1.367e-004 3.800e+006 1.038e+011 1.000e+000 2.160e-003 1.104e-004 
1.367e-004 3.804e+006 1.038e+011 1.000e+000 3.567e-003 1.104e-004 
1.367e-004 3.808e+006 1.038e+011 1.000e+000 4.174e-003 1.104e-004 
1.368e-004 3.811e+006 1.038e+011 1.000e+000 3.443e-003 1.104e-004 
1.368e-004 3.815e+006 1.038e+011 1.000e+000 3.804e-003 1.104e-004 
1.368e-004 3.818e+006 1.039e+011 1.000e+000 2.256e-003 1.104e-004 
1.368e-004 3.822e+006 1.039e+011 1.000e+000 3.796e-003 1.104e-004 
1.369e-004 3.825e+006 1.039e+011 1.000e+000 3.566e-003 1.104e-004 
1.369e-004 3.829e+006 1.039e+011 1.000e+000 3.545e-003 1.104e-004 
1.369e-004 3.833e+006 1.039e+011 1.000e+000 3.964e-003 1.104e-004 
1.369e-004 3.836e+006 1.039e+011 1.000e+000 3.257e-003 1.104e-004 
1.370e-004 3.840e+006 1.039e+011 1.000e+000 3.421e-003 1.104e-004 
1.370e-004 3.843e+006 1.039e+011 1.000e+000 2.161e-003 1.104e-004 
1.370e-004 3.847e+006 1.039e+011 1.000e+000 4.062e-003 1.104e-004 
1.371e-004 3.850e+006 1.039e+011 1.000e+000 4.514e-003 1.104e-004 
1.371e-004 3.854e+006 1.039e+011 1.000e+000 1.923e-003 1.104e-004 
1.371e-004 3.858e+006 1.039e+011 1.000e+000 4.286e-003 1.104e-004 
1.371e-004 3.861e+006 1.039e+011 1.000e+000 4.017e-003 1.104e-004 
1.372e-004 3.865e+006 1.039e+011 1.000e+000 3.846e-003 1.104e-004 
1.372e-004 3.869e+006 1.039e+011 1.000e+000 3.991e-003 1.104e-004 
1.372e-004 3.872e+006 1.039e+011 1.000e+000 2.512e-003 1.104e-004 
1.372e-004 3.876e+006 1.039e+011 1.000e+000 2.308e-003 1.104e-004 
1.373e-004 3.879e+006 1.039e+011 1.000e+000 2.083e-003 1.104e-004 
1.373e-004 3.883e+006 1.039e+011 1.000e+000 4.054e-003 1.104e-004 
1.373e-004 3.887e+006 1.039e+011 1.000e+000 3.314e-003 1.104e-004 
1.374e-004 3.890e+006 1.039e+011 1.000e+000 3.994e-003 1.104e-004 
1.374e-004 3.894e+006 1.039e+011 1.000e+000 3.940e-003 1.104e-004 
1.374e-004 3.897e+006 1.039e+011 1.000e+000 3.641e-003 1.105e-004 
1.374e-004 3.901e+006 1.039e+011 1.000e+000 4.098e-003 1.105e-004 
1.375e-004 3.904e+006 1.039e+011 1.000e+000 4.247e-003 1.105e-004 
1.375e-004 3.908e+006 1.039e+011 1.000e+000 4.481e-003 1.105e-004 
1.375e-004 3.911e+006 1.039e+011 1.000e+000 3.448e-003 1.105e-004 
1.375e-004 3.915e+006 1.039e+011 1.000e+000 3.469e-003 1.105e-004 
1.376e-004 3.918e+006 1.039e+011 1.000e+000 2.024e-003 1.105e-004 
1.376e-004 3.922e+006 1.039e+011 1.000e+000 2.102e-003 1.105e-004 
1.376e-004 3.926e+006 1.039e+011 1.000e+000 4.218e-003 1.105e-004 
1.376e-004 3.929e+006 1.039e+011 1.000e+000 2.255e-003 1.105e-004 
1.377e-004 3.933e+006 1.039e+011 1.000e+000 2.018e-003 1.105e-004 
1.377e-004 3.936e+006 1.039e+011 1.000e+000 3.730e-003 1.105e-004 
1.377e-004 3.940e+006 1.039e+011 1.000e+000 2.028e-003 1.105e-004 
1.378e-004 3.944e+006 1.039e+011 1.000e+000 3.639e-003 1.105e-004 
1.378e-004 3.947e+006 1.039e+011 1.000e+000 2.055e-003 1.105e-004 
1.378e-004 3.951e+006 1.039e+011 1.000e+000 4.127e-003 1.105e-004 
1.378e-004 3.954e+006 1.039e+011 1.000e+000 4.176e-003 1.105e-004 
1.379e-004 3.958e+006 1.039e+011 1.000e+000 3.072e-003 1.105e-004 
1.379e-004 3.961e+006 1.039e+011 1.000e+000 3.712e-003 1.105e-004 
1.379e-004 3.965e+006 1.039e+011 1.000e+000 4.017e-003 1.105e-004 
1.379e-004 3.969e+006 1.039e+011 1.000e+000 2.115e-003 1.105e-004 
1.380e-004 3.972e+006 1.039e+011 1.000e+000 2.035e-003 1.105e-004 
1.380e-004 3.976e+006 1.039e+011 1.000e+000 2.104e-003 1.105e-004 
1.380e-004 3.979e+006 1.039e+011 1.000e+000 2.013e-003 1.105e-004 
1.381e-004 3.983e+006 1.039e+011 1.000e+000 4.082e-003 1.105e-004 
1.381e-004 3.986e+006 1.039e+011 1.000e+000 4.106e-003 1.105e-004 
1.381e-004 3.990e+006 1.039e+011 1.000e+000 1.915e-003 1.105e-004 
1.381e-004 3.993e+006 1.039e+011 1.000e+000 2.130e-003 1.105e-004 
1.382e-004 3.997e+006 1.039e+011 1.000e+000 1.822e-003 1.105e-004 
1.382e-004 4.001e+006 1.039e+011 1.000e+000 2.092e-003 1.105e-004 
1.382e-004 4.004e+006 1.039e+011 1.000e+000 3.300e-003 1.105e-004 
1.382e-004 4.008e+006 1.040e+011 1.000e+000 2.151e-003 1.105e-004 
1.383e-004 4.011e+006 1.040e+011 1.000e+000 2.090e-003 1.105e-004 
1.383e-004 4.015e+006 1.039e+011 1.000e+000 3.027e-003 1.105e-004 
1.383e-004 4.018e+006 1.040e+011 1.000e+000 2.502e-003 1.105e-004 
1.383e-004 4.022e+006 1.040e+011 1.000e+000 3.266e-003 1.105e-004 
1.384e-004 4.025e+006 1.040e+011 1.000e+000 1.984e-003 1.105e-004 
1.384e-004 4.029e+006 1.040e+011 1.000e+000 1.863e-003 1.105e-004 
1.384e-004 4.033e+006 1.040e+011 1.000e+000 3.856e-003 1.105e-004 
1.385e-004 4.036e+006 1.040e+011 1.000e+000 4.009e-003 1.105e-004 
1.385e-004 4.040e+006 1.040e+011 1.000e+000 1.955e-003 1.105e-004 
1.385e-004 4.043e+006 1.040e+011 1.000e+000 3.630e-003 1.105e-004 
1.385e-004 4.047e+006 1.040e+011 1.000e+000 3.339e-003 1.105e-004 
1.386e-004 4.050e+006 1.040e+011 1.000e+000 1.978e-003 1.105e-004 
1.386e-004 4.054e+006 1.040e+011 1.000e+000 3.980e-003 1.105e-004 
1.386e-004 4.057e+006 1.040e+011 1.000e+000 1.901e-003 1.106e-004 
1.386e-004 4.061e+006 1.040e+011 1.000e+000 3.937e-003 1.106e-004 
1.387e-004 4.065e+006 1.040e+011 1.000e+000 4.036e-003 1.106e-004 
1.387e-004 4.068e+006 1.040e+011 1.000e+000 1.891e-003 1.106e-004 
1.387e-004 4.072e+006 1.040e+011 1.000e+000 4.065e-003 1.106e-004 
1.387e-004 4.075e+006 1.040e+011 1.000e+000 3.099e-003 1.106e-004 
1.388e-004 4.079e+006 1.040e+011 1.000e+000 3.997e-003 1.106e-004 
1.388e-004 4.082e+006 1.040e+011 1.000e+000 4.016e-003 1.106e-004 
1.388e-004 4.086e+006 1.040e+011 1.000e+000 4.119e-003 1.106e-004 
1.389e-004 4.089e+006 1.040e+011 1.000e+000 4.205e-003 1.106e-004 
1.389e-004 4.093e+006 1.040e+011 1.000e+000 2.543e-003 1.106e-004 
1.389e-004 4.096e+006 1.040e+011 1.000e+000 4.255e-003 1.106e-004 
1.389e-004 4.100e+006 1.040e+011 1.000e+000 2.852e-003 1.106e-004 
1.390e-004 4.104e+006 1.040e+011 1.000e+000 3.983e-003 1.106e-004 
1.390e-004 4.107e+006 1.040e+011 1.000e+000 4.207e-003 1.106e-004 
1.390e-004 4.111e+006 1.040e+011 1.000e+000 4.250e-003 1.106e-004 
1.390e-004 4.114e+006 1.040e+011 1.000e+000 3.325e-003 1.106e-004 
1.391e-004 4.118e+006 1.040e+011 1.000e+000 2.207e-003 1.106e-004 
1.391e-004 4.121e+006 1.040e+011 1.000e+000 1.844e-003 1.106e-004 
1.391e-004 4.125e+006 1.040e+011 1.000e+000 1.890e-003 1.106e-004 
1.392e-004 4.128e+006 1.040e+011 1.000e+000 3.775e-003 1.106e-004 
1.392e-004 4.132e+006 1.040e+011 1.000e+000 4.141e-003 1.106e-004 
1.392e-004 4.135e+006 1.040e+011 1.000e+000 2.595e-003 1.106e-004 
1.392e-004 4.139e+006 1.040e+011 1.000e+000 1.986e-003 1.106e-004 
1.393e-004 4.142e+006 1.040e+011 1.000e+000 3.644e-003 1.106e-004 
1.393e-004 4.146e+006 1.040e+011 1.000e+000 3.834e-003 1.106e-004 
1.393e-004 4.150e+006 1.040e+011 1.000e+000 1.784e-003 1.106e-004 
1.393e-004 4.153e+006 1.040e+011 1.000e+000 2.154e-003 1.106e-004 
1.394e-004 4.157e+006 1.040e+011 1.000e+000 1.779e-003 1.106e-004 
1.394e-004 4.160e+006 1.040e+011 1.000e+000 2.068e-003 1.106e-004 
1.394e-004 4.164e+006 1.040e+011 1.000e+000 3.263e-003 1.106e-004 
1.394e-004 4.167e+006 1.040e+011 1.000e+000 3.583e-003 1.106e-004 
1.395e-004 4.171e+006 1.040e+011 1.000e+000 3.711e-003 1.106e-004 
1.395e-004 4.175e+006 1.040e+011 1.000e+000 3.496e-003 1.106e-004 
1.395e-004 4.178e+006 1.040e+011 1.000e+000 1.676e-003 1.106e-004 
1.396e-004 4.182e+006 1.040e+011 1.000e+000 3.061e-003 1.106e-004 
1.396e-004 4.185e+006 1.040e+011 1.000e+000 3.923e-003 1.106e-004 
1.396e-004 4.189e+006 1.040e+011 1.000e+000 1.889e-003 1.106e-004 
1.396e-004 4.192e+006 1.040e+011 1.000e+000 3.777e-003 1.106e-004 
1.397e-004 4.196e+006 1.040e+011 1.000e+000 2.941e-003 1.106e-004 
1.397e-004 4.199e+006 1.040e+011 1.000e+000 1.632e-003 1.106e-004 
1.397e-004 4.203e+006 1.040e+011 1.000e+000 3.324e-003 1.106e-004 
1.397e-004 4.206e+006 1.040e+011 1.000e+000 1.533e-003 1.107e-004 
1.398e-004 4.210e+006 1.040e+011 1.000e+000 3.799e-003 1.107e-004 
1.398e-004 4.213e+006 1.040e+011 1.000e+000 1.835e-003 1.107e-004 
1.398e-004 4.217e+006 1.040e+011 1.000e+000 3.221e-003 1.107e-004 
1.399e-004 4.220e+006 1.040e+011 1.000e+000 3.745e-003 1.107e-004 
1.399e-004 4.224e+006 1.040e+011 1.000e+000 1.729e-003 1.107e-004 
1.399e-004 4.227e+006 1.040e+011 1.000e+000 1.698e-003 1.107e-004 
1.399e-004 4.231e+006 1.040e+011 1.000e+000 1.988e-003 1.107e-004 
1.400e-004 4.234e+006 1.040e+011 1.000e+000 1.897e-003 1.107e-004 
1.400e-004 4.238e+006 1.041e+011 1.000e+000 1.653e-003 1.107e-004 
1.400e-004 4.242e+006 1.041e+011 1.000e+000 3.528e-003 1.107e-004 
1.400e-004 4.245e+006 1.041e+011 1.000e+000 3.310e-003 1.107e-004 
1.401e-004 4.249e+006 1.041e+011 1.000e+000 3.627e-003 1.107e-004 
1.401e-004 4.252e+006 1.041e+011 1.000e+000 3.207e-003 1.107e-004 
1.401e-004 4.256e+006 1.041e+011 1.000e+000 3.476e-003 1.107e-004 
1.401e-004 4.259e+006 1.041e+011 1.000e+000 1.838e-003 1.107e-004 
1.402e-004 4.263e+006 1.041e+011 1.000e+000 3.942e-003 1.107e-004 
1.402e-004 4.266e+006 1.041e+011 1.000e+000 2.993e-003 1.107e-004 
1.402e-004 4.270e+006 1.041e+011 1.000e+000 3.766e-003 1.107e-004 
1.403e-004 4.273e+006 1.041e+011 1.000e+000 2.755e-003 1.107e-004 
1.403e-004 4.277e+006 1.041e+011 1.000e+000 1.816e-003 1.107e-004 
1.403e-004 4.280e+006 1.041e+011 1.000e+000 3.122e-003 1.107e-004 
1.403e-004 4.284e+006 1.041e+011 1.000e+000 1.717e-003 1.107e-004 
1.404e-004 4.287e+006 1.041e+011 1.000e+000 3.168e-003 1.107e-004 
1.404e-004 4.291e+006 1.041e+011 1.000e+000 2.364e-003 1.107e-004 
1.404e-004 4.295e+006 1.041e+011 1.000e+000 2.070e-003 1.107e-004 
1.404e-004 4.298e+006 1.041e+011 1.000e+000 3.377e-003 1.107e-004 
1.405e-004 4.302e+006 1.041e+011 1.000e+000 2.362e-003 1.107e-004 
1.405e-004 4.305e+006 1.041e+011 1.000e+000 3.930e-003 1.107e-004 
1.405e-004 4.309e+006 1.041e+011 1.000e+000 3.629e-003 1.107e-004 
1.406e-004 4.312e+006 1.041e+011 1.000e+000 3.139e-003 1.107e-004 
1.406e-004 4.316e+006 1.041e+011 1.000e+000 3.154e-003 1.107e-004 
1.406e-004 4.319e+006 1.041e+011 1.000e+000 3.771e-003 1.107e-004 
1.406e-004 4.323e+006 1.041e+011 1.000e+000 3.402e-003 1.107e-004 
1.407e-004 4.326e+006 1.041e+011 1.000e+000 3.727e-003 1.107e-004 
1.407e-004 4.330e+006 1.041e+011 1.000e+000 3.947e-003 1.107e-004 
1.407e-004 4.333e+006 1.041e+011 1.000e+000 3.276e-003 1.107e-004 
1.407e-004 4.337e+006 1.041e+011 1.000e+000 3.792e-003 1.107e-004 
1.408e-004 4.340e+006 1.041e+011 1.000e+000 4.018e-003 1.107e-004 
1.408e-004 4.344e+006 1.041e+011 1.000e+000 1.767e-003 1.107e-004 
1.408e-004 4.347e+006 1.041e+011 1.000e+000 3.723e-003 1.107e-004 
1.408e-004 4.351e+006 1.041e+011 1.000e+000 3.484e-003 1.108e-004 
1.409e-004 4.354e+006 1.041e+011 1.000e+000 2.665e-003 1.108e-004 
1.409e-004 4.358e+006 1.041e+011 1.000e+000 2.888e-003 1.108e-004 
1.409e-004 4.362e+006 1.041e+011 1.000e+000 3.803e-003 1.108e-004 
1.410e-004 4.365e+006 1.041e+011 1.000e+000 1.907e-003 1.108e-004 
1.410e-004 4.368e+006 1.041e+011 1.000e+000 2.128e-003 1.108e-004 
1.410e-004 4.372e+006 1.041e+011 1.000e+000 2.508e-003 1.108e-004 
1.410e-004 4.375e+006 1.041e+011 1.000e+000 3.872e-003 1.108e-004 
1.411e-004 4.379e+006 1.041e+011 1.000e+000 2.774e-003 1.108e-004 
1.411e-004 4.383e+006 1.041e+011 1.000e+000 1.673e-003 1.108e-004 
1.411e-004 4.386e+006 1.041e+011 1.000e+000 2.197e-003 1.108e-004 
1.411e-004 4.390e+006 1.041e+011 1.000e+000 2.189e-003 1.108e-004 
1.412e-004 4.393e+006 1.042e+011 1.000e+000 4.096e-003 1.108e-004 
1.412e-004 4.397e+006 1.042e+011 1.000e+000 1.802e-003 1.108e-004 
1.412e-004 4.400e+006 1.042e+011 1.000e+000 3.271e-003 1.108e-004 
1.412e-004 4.404e+006 1.042e+011 1.000e+000 3.632e-003 1.108e-004 
1.413e-004 4.407e+006 1.042e+011 1.000e+000 3.776e-003 1.108e-004 
1.413e-004 4.411e+006 1.042e+011 1.000e+000 1.497e-003 1.108e-004 
1.413e-004 4.414e+006 1.042e+011 1.000e+000 3.358e-003 1.108e-004 
1.414e-004 4.418e+006 1.042e+011 1.000e+000 3.777e-003 1.108e-004 
1.414e-004 4.421e+006 1.042e+011 1.000e+000 3.702e-003 1.108e-004 
1.414e-004 4.425e+006 1.042e+011 1.000e+000 1.781e-003 1.108e-004 
1.414e-004 4.428e+006 1.042e+011 1.000e+000 3.046e-003 1.108e-004 
1.415e-004 4.432e+006 1.042e+011 1.000e+000 1.731e-003 1.108e-004 
1.415e-004 4.435e+006 1.042e+011 1.000e+000 1.632e-003 1.108e-004 
1.415e-004 4.439e+006 1.042e+011 1.000e+000 1.803e-003 1.108e-004 
1.415e-004 4.442e+006 1.042e+011 1.000e+000 3.357e-003 1.108e-004 
1.416e-004 4.446e+006 1.042e+011 1.000e+000 1.786e-003 1.108e-004 
1.416e-004 4.449e+006 1.042e+011 1.000e+000 3.665e-003 1.108e-004 
1.416e-004 4.452e+006 1.042e+011 1.000e+000 1.997e-003 1.108e-004 
1.417e-004 4.455e+006 1.042e+011 1.000e+000 3.149e-003 1.108e-004 
1.417e-004 4.457e+006 1.042e+011 1.000e+000 3.894e-003 1.109e-004 
1.417e-004 4.460e+006 1.042e+011 1.000e+000 3.111e-003 1.109e-004 
1.417e-004 4.463e+006 1.042e+011 1.000e+000 3.935e-003 1.109e-004 
1.418e-004 4.466e+006 1.042e+011 1.000e+000 1.814e-003 1.109e-004 
1.418e-004 4.470e+006 1.042e+011 1.000e+000 1.785e-003 1.109e-004 
1.418e-004 4.473e+006 1.042e+011 1.000e+000 2.746e-003 1.109e-004 
1.418e-004 4.477e+006 1.042e+011 1.000e+000 1.858e-003 1.109e-004 
1.419e-004 4.480e+006 1.043e+011 1.000e+000 1.580e-003 1.109e-004 
1.419e-004 4.484e+006 1.043e+011 1.000e+000 3.680e-003 1.109e-004 
1.419e-004 4.487e+006 1.043e+011 1.000e+000 1.530e-003 1.109e-004 
1.419e-004 4.491e+006 1.043e+011 1.000e+000 3.639e-003 1.109e-004 
1.420e-004 4.494e+006 1.043e+011 1.000e+000 3.576e-003 1.109e-004 
1.420e-004 4.498e+006 1.043e+011 1.000e+000 2.509e-003 1.109e-004 
1.420e-004 4.501e+006 1.043e+011 1.000e+000 2.796e-003 1.109e-004 
1.421e-004 4.505e+006 1.043e+011 1.000e+000 2.950e-003 1.109e-004 
1.421e-004 4.508e+006 1.043e+011 1.000e+000 2.904e-003 1.109e-004 
1.421e-004 4.512e+006 1.043e+011 1.000e+000 1.665e-003 1.109e-004 
1.421e-004 4.515e+006 1.043e+011 1.000e+000 3.555e-003 1.109e-004 
1.422e-004 4.519e+006 1.043e+011 1.000e+000 1.697e-003 1.109e-004 
1.422e-004 4.522e+006 1.043e+011 1.000e+000 1.853e-003 1.109e-004 
1.422e-004 4.526e+006 1.043e+011 1.000e+000 4.035e-003 1.109e-004 
1.422e-004 4.529e+006 1.043e+011 1.000e+000 3.595e-003 1.109e-004 
1.423e-004 4.533e+006 1.043e+011 1.000e+000 3.534e-003 1.109e-004 
1.423e-004 4.536e+006 1.043e+011 1.000e+000 3.835e-003 1.109e-004 
1.423e-004 4.540e+006 1.043e+011 1.000e+000 3.825e-003 1.109e-004 
1.424e-004 4.543e+006 1.043e+011 1.000e+000 1.786e-003 1.109e-004 
1.424e-004 4.547e+006 1.043e+011 1.000e+000 3.235e-003 1.109e-004 
1.424e-004 4.550e+006 1.043e+011 1.000e+000 4.020e-003 1.109e-004 
1.424e-004 4.554e+006 1.043e+011 1.000e+000 2.959e-003 1.109e-004 
1.425e-004 4.557e+006 1.043e+011 1.000e+000 1.954e-003 1.109e-004 
1.425e-004 4.561e+006 1.043e+011 1.000e+000 1.771e-003 1.109e-004 
1.425e-004 4.564e+006 1.043e+011 1.000e+000 1.954e-003 1.109e-004 
1.425e-004 4.568e+006 1.043e+011 1.000e+000 1.784e-003 1.109e-004 
1.426e-004 4.571e+006 1.043e+011 1.000e+000 1.794e-003 1.109e-004 
1.426e-004 4.575e+006 1.043e+011 1.000e+000 4.087e-003 1.110e-004 
1.426e-004 4.578e+006 1.043e+011 1.000e+000 3.310e-003 1.110e-004 
1.426e-004 4.582e+006 1.043e+011 1.000e+000 2.049e-003 1.110e-004 
1.427e-004 4.585e+006 1.043e+011 1.000e+000 2.084e-003 1.110e-004 
1.427e-004 4.589e+006 1.043e+011 1.000e+000 1.818e-003 1.110e-004 
1.427e-004 4.593e+006 1.043e+011 1.000e+000 1.744e-003 1.110e-004 
1.428e-004 4.596e+006 1.043e+011 1.000e+000 3.809e-003 1.110e-004 
1.428e-004 4.600e+006 1.043e+011 1.000e+000 3.230e-003 1.110e-004 
1.428e-004 4.603e+006 1.043e+011 1.000e+000 1.790e-003 1.110e-004 
1.428e-004 4.607e+006 1.043e+011 1.000e+000 3.662e-003 1.110e-004 
1.429e-004 4.610e+006 1.043e+011 1.000e+000 2.012e-003 1.110e-004 
1.429e-004 4.614e+006 1.043e+011 1.000e+000 1.704e-003 1.110e-004 
1.429e-004 4.617e+006 1.043e+011 1.000e+000 1.938e-003 1.110e-004 
1.429e-004 4.621e+006 1.043e+011 1.000e+000 2.597e-003 1.110e-004 
1.430e-004 4.624e+006 1.044e+011 1.000e+000 2.521e-003 1.110e-004 
1.430e-004 4.628e+006 1.044e+011 1.000e+000 3.900e-003 1.110e-004 
1.430e-004 4.631e+006 1.044e+011 1.000e+000 1.816e-003 1.110e-004 
1.430e-004 4.635e+006 1.044e+011 1.000e+000 3.805e-003 1.110e-004 
1.431e-004 4.638e+006 1.044e+011 1.000e+000 3.299e-003 1.110e-004 
1.431e-004 4.642e+006 1.044e+011 1.000e+000 1.990e-003 1.110e-004 
1.431e-004 4.645e+006 1.044e+011 1.000e+000 1.701e-003 1.110e-004 
1.432e-004 4.649e+006 1.044e+011 1.000e+000 1.985e-003 1.110e-004 
1.432e-004 4.652e+006 1.044e+011 1.000e+000 3.052e-003 1.110e-004 
1.432e-004 4.656e+006 1.044e+011 1.000e+000 1.521e-003 1.110e-004 
1.432e-004 4.659e+006 1.044e+011 1.000e+000 2.935e-003 1.110e-004 
1.433e-004 4.663e+006 1.044e+011 1.000e+000 2.938e-003 1.110e-004 
1.433e-004 4.666e+006 1.044e+011 1.000e+000 3.407e-003 1.110e-004 
1.433e-004 4.670e+006 1.044e+011 1.000e+000 3.866e-003 1.110e-004 
1.433e-004 4.673e+006 1.044e+011 1.000e+000 1.831e-003 1.110e-004 
1.434e-004 4.677e+006 1.044e+011 1.000e+000 3.769e-003 1.110e-004 
1.434e-004 4.680e+006 1.044e+011 1.000e+000 1.769e-003 1.110e-004 
1.434e-004 4.684e+006 1.044e+011 1.000e+000 1.675e-003 1.110e-004 
1.435e-004 4.687e+006 1.044e+011 1.000e+000 1.893e-003 1.110e-004 
1.435e-004 4.691e+006 1.044e+011 1.000e+000 3.484e-003 1.110e-004 
1.435e-004 4.694e+006 1.044e+011 1.000e+000 3.557e-003 1.110e-004 
1.435e-004 4.698e+006 1.044e+011 1.000e+000 1.756e-003 1.110e-004 
1.436e-004 4.701e+006 1.044e+011 1.000e+000 3.891e-003 1.110e-004 
1.436e-004 4.705e+006 1.044e+011 1.000e+000 3.468e-003 1.110e-004 
1.436e-004 4.708e+006 1.044e+011 1.000e+000 2.321e-003 1.111e-004 
1.436e-004 4.711e+006 1.044e+011 1.000e+000 3.487e-003 1.111e-004 
1.437e-004 4.715e+006 1.044e+011 1.000e+000 3.668e-003 1.111e-004 
1.437e-004 4.718e+006 1.044e+011 1.000e+000 1.671e-003 1.111e-004 
1.437e-004 4.722e+006 1.044e+011 1.000e+000 3.709e-003 1.111e-004 
1.437e-004 4.725e+006 1.044e+011 1.000e+000 3.078e-003 1.111e-004 
1.438e-004 4.729e+006 1.044e+011 1.000e+000 3.106e-003 1.111e-004 
1.438e-004 4.732e+006 1.044e+011 1.000e+000 1.717e-003 1.111e-004 
1.438e-004 4.735e+006 1.044e+011 1.000e+000 3.753e-003 1.111e-004 
1.439e-004 4.739e+006 1.044e+011 1.000e+000 1.792e-003 1.111e-004 
1.439e-004 4.742e+006 1.044e+011 1.000e+000 3.275e-003 1.111e-004 
1.439e-004 4.746e+006 1.045e+011 1.000e+000 1.736e-003 1.111e-004 
1.439e-004 4.749e+006 1.045e+011 1.000e+000 1.756e-003 1.111e-004 
1.440e-004 4.752e+006 1.045e+011 1.000e+000 1.695e-003 1.111e-004 
1.440e-004 4.756e+006 1.045e+011 1.000e+000 2.870e-003 1.111e-004 
1.440e-004 4.759e+006 1.045e+011 1.000e+000 3.049e-003 1.111e-004 
1.440e-004 4.763e+006 1.045e+011 1.000e+000 1.823e-003 1.111e-004 
1.441e-004 4.766e+006 1.045e+011 1.000e+000 3.608e-003 1.111e-004 
1.441e-004 4.770e+006 1.045e+011 1.000e+000 3.817e-003 1.111e-004 
1.441e-004 4.773e+006 1.045e+011 1.000e+000 3.356e-003 1.111e-004 
1.442e-004 4.777e+006 1.045e+011 1.000e+000 3.069e-003 1.111e-004 
1.442e-004 4.780e+006 1.045e+011 1.000e+000 3.566e-003 1.111e-004 
1.442e-004 4.784e+006 1.045e+011 1.000e+000 1.616e-003 1.111e-004 
1.442e-004 4.787e+006 1.045e+011 1.000e+000 3.197e-003 1.111e-004 
1.443e-004 4.791e+006 1.045e+011 1.000e+000 3.638e-003 1.111e-004 
1.443e-004 4.794e+006 1.045e+011 1.000e+000 1.563e-003 1.111e-004 
1.443e-004 4.797e+006 1.045e+011 1.000e+000 2.800e-003 1.111e-004 
1.443e-004 4.801e+006 1.045e+011 1.000e+000 2.448e-003 1.111e-004 
1.444e-004 4.804e+006 1.045e+011 1.000e+000 2.977e-003 1.111e-004 
1.444e-004 4.808e+006 1.045e+011 1.000e+000 1.665e-003 1.111e-004 
1.444e-004 4.811e+006 1.045e+011 1.000e+000 2.284e-003 1.111e-004 
1.444e-004 4.815e+006 1.045e+011 1.000e+000 2.993e-003 1.111e-004 
1.445e-004 4.818e+006 1.045e+011 1.000e+000 1.392e-003 1.111e-004 
1.445e-004 4.822e+006 1.045e+011 1.000e+000 1.393e-003 1.111e-004 
1.445e-004 4.825e+006 1.045e+011 1.000e+000 2.443e-003 1.112e-004 
1.446e-004 4.829e+006 1.045e+011 1.000e+000 1.612e-003 1.112e-004 
1.446e-004 4.832e+006 1.045e+011 1.000e+000 2.873e-003 1.112e-004 
1.446e-004 4.836e+006 1.045e+011 1.000e+000 3.550e-003 1.112e-004 
1.446e-004 4.839e+006 1.045e+011 1.000e+000 3.587e-003 1.112e-004 
1.447e-004 4.843e+006 1.045e+011 1.000e+000 1.635e-003 1.112e-004 
1.447e-004 4.846e+006 1.045e+011 1.000e+000 3.566e-003 1.112e-004 
1.447e-004 4.850e+006 1.045e+011 1.000e+000 3.194e-003 1.112e-004 
1.447e-004 4.853e+006 1.045e+011 1.000e+000 3.371e-003 1.112e-004 
1.448e-004 4.857e+006 1.046e+011 1.000e+000 1.720e-003 1.112e-004 
1.448e-004 4.860e+006 1.046e+011 1.000e+000 1.336e-003 1.112e-004 
1.448e-004 4.863e+006 1.046e+011 1.000e+000 1.699e-003 1.112e-004 
1.449e-004 4.867e+006 1.046e+011 1.000e+000 3.716e-003 1.112e-004 
1.449e-004 4.870e+006 1.046e+011 1.000e+000 2.965e-003 1.112e-004 
1.449e-004 4.874e+006 1.046e+011 1.000e+000 2.764e-003 1.112e-004 
1.449e-004 4.877e+006 1.046e+011 1.000e+000 3.645e-003 1.112e-004 
1.450e-004 4.880e+006 1.046e+011 1.000e+000 3.687e-003 1.112e-004 
1.450e-004 4.884e+006 1.046e+011 1.000e+000 1.659e-003 1.112e-004 
1.450e-004 4.887e+006 1.046e+011 1.000e+000 3.112e-003 1.112e-004 
1.450e-004 4.890e+006 1.046e+011 1.000e+000 1.622e-003 1.112e-004 
1.451e-004 4.894e+006 1.046e+011 1.000e+000 3.198e-003 1.112e-004 
1.451e-004 4.897e+006 1.046e+011 1.000e+000 1.522e-003 1.112e-004 
1.451e-004 4.900e+006 1.046e+011 1.000e+000 3.397e-003 1.112e-004 
1.451e-004 4.904e+006 1.046e+011 1.000e+000 1.781e-003 1.112e-004 
1.452e-004 4.907e+006 1.046e+011 1.000e+000 3.524e-003 1.112e-004 
1.452e-004 4.911e+006 1.046e+011 1.000e+000 3.775e-003 1.112e-004 
1.452e-004 4.914e+006 1.046e+011 1.000e+000 2.823e-003 1.112e-004 
1.453e-004 4.917e+006 1.046e+011 1.000e+000 3.756e-003 1.112e-004 
1.453e-004 4.921e+006 1.046e+011 1.000e+000 2.810e-003 1.112e-004 
1.453e-004 4.924e+006 1.046e+011 1.000e+000 3.751e-003 1.112e-004 
1.453e-004 4.928e+006 1.046e+011 1.000e+000 3.696e-003 1.113e-004 
1.454e-004 4.931e+006 1.046e+011 1.000e+000 1.745e-003 1.113e-004 
1.454e-004 4.934e+006 1.046e+011 1.000e+000 3.565e-003 1.113e-004 
1.454e-004 4.937e+006 1.046e+011 1.000e+000 1.892e-003 1.113e-004 
1.454e-004 4.941e+006 1.046e+011 1.000e+000 3.876e-003 1.113e-004 
1.455e-004 4.944e+006 1.047e+011 1.000e+000 1.829e-003 1.113e-004 
1.455e-004 4.947e+006 1.047e+011 1.000e+000 3.906e-003 1.113e-004 
1.455e-004 4.951e+006 1.047e+011 1.000e+000 3.859e-003 1.113e-004 
1.455e-004 4.954e+006 1.047e+011 1.000e+000 1.856e-003 1.113e-004 
1.456e-004 4.957e+006 1.047e+011 1.000e+000 3.222e-003 1.113e-004 
1.456e-004 4.961e+006 1.047e+011 1.000e+000 3.859e-003 1.113e-004 
1.456e-004 4.964e+006 1.047e+011 1.000e+000 3.866e-003 1.113e-004 
1.457e-004 4.967e+006 1.047e+011 1.000e+000 1.615e-003 1.113e-004 
1.457e-004 4.971e+006 1.047e+011 1.000e+000 2.801e-003 1.113e-004 
1.457e-004 4.974e+006 1.047e+011 1.000e+000 3.686e-003 1.113e-004 
1.457e-004 4.977e+006 1.047e+011 1.000e+000 1.912e-003 1.113e-004 
1.458e-004 4.980e+006 1.047e+011 1.000e+000 3.079e-003 1.113e-004 
1.458e-004 4.984e+006 1.047e+011 1.000e+000 3.211e-003 1.113e-004 
1.458e-004 4.987e+006 1.047e+011 1.000e+000 3.563e-003 1.113e-004 
1.458e-004 4.990e+006 1.047e+011 1.000e+000 1.607e-003 1.113e-004 
1.459e-004 4.993e+006 1.047e+011 1.000e+000 2.746e-003 1.113e-004 
1.459e-004 4.997e+006 1.047e+011 1.000e+000 1.840e-003 1.113e-004 
1.459e-004 5.000e+006 1.047e+011 1.000e+000 3.053e-003 1.113e-004 
1.460e-004 5.003e+006 1.047e+011 1.000e+000 3.260e-003 1.113e-004 
1.460e-004 5.006e+006 1.047e+011 1.000e+000 3.761e-003 1.114e-004 
1.460e-004 5.009e+006 1.047e+011 1.000e+000 3.650e-003 1.114e-004 
1.460e-004 5.013e+006 1.048e+011 1.000e+000 3.148e-003 1.114e-004 
1.461e-004 5.016e+006 1.048e+011 1.000e+000 3.668e-003 1.114e-004 
1.461e-004 5.019e+006 1.048e+011 1.000e+000 3.612e-003 1.114e-004 
1.461e-004 5.022e+006 1.048e+011 1.000e+000 2.396e-003 1.114e-004 
1.461e-004 5.025e+006 1.048e+011 1.000e+000 1.670e-003 1.114e-004 
1.462e-004 5.028e+006 1.048e+011 1.000e+000 3.101e-003 1.114e-004 
1.462e-004 5.031e+006 1.048e+011 1.000e+000 3.630e-003 1.114e-004 
1.462e-004 5.034e+006 1.048e+011 1.000e+000 3.947e-003 1.114e-004 
1.462e-004 5.037e+006 1.048e+011 1.000e+000 2.885e-003 1.114e-004 
1.463e-004 5.040e+006 1.048e+011 1.000e+000 3.642e-003 1.114e-004 
1.463e-004 5.043e+006 1.048e+011 1.000e+000 2.965e-003 1.114e-004 
1.463e-004 5.046e+006 1.048e+011 1.000e+000 3.710e-003 1.114e-004 
1.464e-004 5.048e+006 1.048e+011 1.000e+000 2.138e-003 1.114e-004 
1.464e-004 5.051e+006 1.048e+011 1.000e+000 3.392e-003 1.114e-004 
1.464e-004 5.054e+006 1.049e+011 1.000e+000 2.041e-003 1.115e-004 
1.464e-004 5.057e+006 1.049e+011 1.000e+000 3.675e-003 1.115e-004 
1.465e-004 5.060e+006 1.049e+011 1.000e+000 1.768e-003 1.115e-004 
1.465e-004 5.062e+006 1.049e+011 1.000e+000 3.167e-003 1.115e-004 
1.465e-004 5.065e+006 1.049e+011 1.000e+000 3.716e-003 1.115e-004 
1.465e-004 5.068e+006 1.049e+011 1.000e+000 3.861e-003 1.115e-004 
1.466e-004 5.071e+006 1.049e+011 1.000e+000 3.836e-003 1.115e-004 
1.466e-004 5.073e+006 1.049e+011 1.000e+000 2.768e-003 1.115e-004 
1.466e-004 5.076e+006 1.049e+011 1.000e+000 1.736e-003 1.115e-004 
1.467e-004 5.078e+006 1.049e+011 1.000e+000 3.849e-003 1.115e-004 
1.467e-004 5.080e+006 1.050e+011 1.000e+000 1.798e-003 1.115e-004 
1.467e-004 5.083e+006 1.050e+011 1.000e+000 3.516e-003 1.115e-004 
1.467e-004 5.085e+006 1.050e+011 1.000e+000 3.164e-003 1.116e-004 
1.468e-004 5.087e+006 1.050e+011 1.000e+000 3.607e-003 1.116e-004 
1.468e-004 5.089e+006 1.050e+011 1.000e+000 3.852e-003 1.116e-004 
1.468e-004 5.091e+006 1.050e+011 1.000e+000 3.553e-003 1.116e-004 
1.468e-004 5.092e+006 1.051e+011 1.000e+000 3.692e-003 1.116e-004 
1.469e-004 5.093e+006 1.051e+011 1.000e+000 2.709e-003 1.116e-004 
1.469e-004 5.093e+006 1.051e+011 1.000e+000 1.709e-003 1.117e-004 
1.469e-004 5.093e+006 1.052e+011 1.000e+000 3.724e-003 1.117e-004 
1.469e-004 5.092e+006 1.052e+011 1.000e+000 3.463e-003 1.117e-004 
1.470e-004 5.089e+006 1.053e+011 1.000e+000 1.842e-003 1.118e-004 
1.470e-004 5.090e+006 1.053e+011 1.000e+000 1.919e-003 1.118e-004 
1.470e-004 5.093e+006 1.053e+011 1.000e+000 3.467e-003 1.118e-004 
1.471e-004 5.096e+006 1.053e+011 1.000e+000 3.486e-003 1.118e-004 
1.471e-004 5.099e+006 1.053e+011 1.000e+000 3.150e-003 1.118e-004 
1.471e-004 5.102e+006 1.053e+011 1.000e+000 4.196e-003 1.118e-004 
1.471e-004 5.106e+006 1.053e+011 1.000e+000 2.413e-003 1.118e-004 
1.472e-004 5.109e+006 1.053e+011 1.000e+000 3.276e-003 1.118e-004 
1.472e-004 5.112e+006 1.053e+011 1.000e+000 4.453e-003 1.118e-004 
1.472e-004 5.115e+006 1.053e+011 1.000e+000 2.184e-003 1.118e-004 
1.472e-004 5.119e+006 1.053e+011 1.000e+000 2.172e-003 1.118e-004 
1.473e-004 5.122e+006 1.053e+011 1.000e+000 2.309e-003 1.118e-004 
1.473e-004 5.126e+006 1.053e+011 1.000e+000 1.871e-003 1.118e-004 
1.473e-004 5.129e+006 1.053e+011 1.000e+000 2.264e-003 1.118e-004 
1.473e-004 5.133e+006 1.053e+011 1.000e+000 4.231e-003 1.118e-004 
1.474e-004 5.136e+006 1.054e+011 1.000e+000 2.274e-003 1.119e-004 
1.474e-004 5.140e+006 1.054e+011 1.000e+000 4.256e-003 1.119e-004 
1.474e-004 5.143e+006 1.054e+011 1.000e+000 2.081e-003 1.119e-004 
1.475e-004 5.146e+006 1.054e+011 1.000e+000 2.098e-003 1.119e-004 
1.475e-004 5.150e+006 1.054e+011 1.000e+000 4.146e-003 1.119e-004 
1.475e-004 5.153e+006 1.054e+011 1.000e+000 1.880e-003 1.119e-004 
1.475e-004 5.157e+006 1.054e+011 1.000e+000 4.054e-003 1.119e-004 
1.476e-004 5.160e+006 1.054e+011 1.000e+000 3.133e-003 1.119e-004 
1.476e-004 5.164e+006 1.054e+011 1.000e+000 2.062e-003 1.119e-004 
1.476e-004 5.167e+006 1.054e+011 1.000e+000 3.965e-003 1.119e-004 
1.476e-004 5.170e+006 1.054e+011 1.000e+000 4.210e-003 1.119e-004 
1.477e-004 5.174e+006 1.054e+011 1.000e+000 3.774e-003 1.119e-004 
1.477e-004 5.177e+006 1.054e+011 1.000e+000 2.126e-003 1.119e-004 
1.477e-004 5.181e+006 1.054e+011 1.000e+000 2.718e-003 1.119e-004 
1.478e-004 5.184e+006 1.054e+011 1.000e+000 2.085e-003 1.119e-004 
1.478e-004 5.188e+006 1.054e+011 1.000e+000 4.261e-003 1.119e-004 
1.478e-004 5.191e+006 1.054e+011 1.000e+000 4.042e-003 1.119e-004 
1.478e-004 5.194e+006 1.054e+011 1.000e+000 2.031e-003 1.119e-004 
1.479e-004 5.198e+006 1.054e+011 1.000e+000 2.463e-003 1.119e-004 
1.479e-004 5.201e+006 1.054e+011 1.000e+000 3.633e-003 1.119e-004 
1.479e-004 5.205e+006 1.054e+011 1.000e+000 2.160e-003 1.119e-004 
1.479e-004 5.208e+006 1.054e+011 1.000e+000 4.352e-003 1.119e-004 
1.480e-004 5.211e+006 1.054e+011 1.000e+000 4.123e-003 1.119e-004 
1.480e-004 5.215e+006 1.054e+011 1.000e+000 3.445e-003 1.119e-004 
1.480e-004 5.218e+006 1.054e+011 1.000e+000 2.241e-003 1.119e-004 
1.480e-004 5.222e+006 1.054e+011 1.000e+000 3.801e-003 1.119e-004 
1.481e-004 5.225e+006 1.054e+011 1.000e+000 1.932e-003 1.119e-004 
1.481e-004 5.229e+006 1.054e+011 1.000e+000 2.203e-003 1.119e-004 
1.481e-004 5.232e+006 1.054e+011 1.000e+000 3.356e-003 1.119e-004 
1.482e-004 5.235e+006 1.054e+011 1.000e+000 4.344e-003 1.119e-004 
1.482e-004 5.239e+006 1.054e+011 1.000e+000 3.666e-003 1.119e-004 
1.482e-004 5.242e+006 1.055e+011 1.000e+000 2.434e-003 1.120e-004 
1.482e-004 5.246e+006 1.055e+011 1.000e+000 2.260e-003 1.120e-004 
1.483e-004 5.249e+006 1.055e+011 1.000e+000 2.212e-003 1.120e-004 
1.483e-004 5.253e+006 1.055e+011 1.000e+000 2.009e-003 1.120e-004 
1.483e-004 5.256e+006 1.055e+011 1.000e+000 2.126e-003 1.120e-004 
1.483e-004 5.260e+006 1.055e+011 1.000e+000 2.268e-003 1.120e-004 
1.484e-004 5.263e+006 1.055e+011 1.000e+000 3.240e-003 1.120e-004 
1.484e-004 5.267e+006 1.055e+011 1.000e+000 2.150e-003 1.120e-004 
1.484e-004 5.270e+006 1.055e+011 1.000e+000 4.442e-003 1.120e-004 
1.485e-004 5.274e+006 1.055e+011 1.000e+000 3.312e-003 1.120e-004 
1.485e-004 5.277e+006 1.055e+011 1.000e+000 4.095e-003 1.120e-004 
1.485e-004 5.281e+006 1.055e+011 1.000e+000 2.346e-003 1.120e-004 
1.485e-004 5.284e+006 1.055e+011 1.000e+000 2.444e-003 1.120e-004 
1.486e-004 5.287e+006 1.055e+011 1.000e+000 3.616e-003 1.120e-004 
1.486e-004 5.291e+006 1.055e+011 1.000e+000 3.299e-003 1.120e-004 
1.486e-004 5.294e+006 1.055e+011 1.000e+000 4.344e-003 1.120e-004 
1.486e-004 5.297e+006 1.055e+011 1.000e+000 3.699e-003 1.120e-004 
1.487e-004 5.301e+006 1.055e+011 1.000e+000 4.426e-003 1.120e-004 
1.487e-004 5.304e+006 1.055e+011 1.000e+000 4.385e-003 1.120e-004 
1.487e-004 5.308e+006 1.055e+011 1.000e+000 4.245e-003 1.120e-004 
1.487e-004 5.311e+006 1.055e+011 1.000e+000 4.211e-003 1.120e-004 
1.488e-004 5.315e+006 1.055e+011 1.000e+000 4.228e-003 1.120e-004 
1.488e-004 5.318e+006 1.055e+011 1.000e+000 3.488e-003 1.120e-004 
1.488e-004 5.322e+006 1.055e+011 1.000e+000 4.047e-003 1.120e-004 
1.489e-004 5.325e+006 1.055e+011 1.000e+000 1.929e-003 1.120e-004 
1.489e-004 5.329e+006 1.055e+011 1.000e+000 4.199e-003 1.120e-004 
1.489e-004 5.332e+006 1.055e+011 1.000e+000 3.323e-003 1.120e-004 
1.489e-004 5.336e+006 1.055e+011 1.000e+000 4.201e-003 1.120e-004 
1.490e-004 5.339e+006 1.055e+011 1.000e+000 4.041e-003 1.120e-004 
1.490e-004 5.342e+006 1.056e+011 1.000e+000 3.354e-003 1.120e-004 
1.490e-004 5.346e+006 1.056e+011 1.000e+000 3.530e-003 1.120e-004 
1.490e-004 5.349e+006 1.056e+011 1.000e+000 4.333e-003 1.120e-004 
1.491e-004 5.353e+006 1.056e+011 1.000e+000 4.350e-003 1.120e-004 
1.491e-004 5.356e+006 1.056e+011 1.000e+000 3.556e-003 1.120e-004 
1.491e-004 5.360e+006 1.056e+011 1.000e+000 4.377e-003 1.121e-004 
1.491e-004 5.363e+006 1.056e+011 1.000e+000 2.376e-003 1.121e-004 
1.492e-004 5.367e+006 1.056e+011 1.000e+000 4.368e-003 1.121e-004 
1.492e-004 5.370e+006 1.056e+011 1.000e+000 4.223e-003 1.121e-004 
1.492e-004 5.373e+006 1.056e+011 1.000e+000 3.544e-003 1.121e-004 
1.493e-004 5.377e+006 1.056e+011 1.000e+000 2.015e-003 1.121e-004 
1.493e-004 5.380e+006 1.056e+011 1.000e+000 3.866e-003 1.121e-004 
1.493e-004 5.384e+006 1.056e+011 1.000e+000 2.121e-003 1.121e-004 
1.493e-004 5.387e+006 1.056e+011 1.000e+000 4.235e-003 1.121e-004 
1.494e-004 5.391e+006 1.056e+011 1.000e+000 3.096e-003 1.121e-004 
1.494e-004 5.394e+006 1.056e+011 1.000e+000 4.470e-003 1.121e-004 
1.494e-004 5.397e+006 1.056e+011 1.000e+000 4.053e-003 1.121e-004 
1.494e-004 5.401e+006 1.056e+011 1.000e+000 2.340e-003 1.121e-004 
1.495e-004 5.404e+006 1.056e+011 1.000e+000 2.251e-003 1.121e-004 
1.495e-004 5.408e+006 1.056e+011 1.000e+000 3.797e-003 1.121e-004 
1.495e-004 5.411e+006 1.056e+011 1.000e+000 2.655e-003 1.121e-004 
1.496e-004 5.414e+006 1.056e+011 1.000e+000 1.873e-003 1.121e-004 
1.496e-004 5.418e+006 1.056e+011 1.000e+000 2.137e-003 1.121e-004 
1.496e-004 5.421e+006 1.056e+011 1.000e+000 4.277e-003 1.121e-004 
1.496e-004 5.425e+006 1.056e+011 1.000e+000 2.656e-003 1.121e-004 
1.497e-004 5.428e+006 1.056e+011 1.000e+000 2.136e-003 1.121e-004 
1.497e-004 5.432e+006 1.056e+011 1.000e+000 4.342e-003 1.121e-004 
1.497e-004 5.435e+006 1.056e+011 1.000e+000 4.318e-003 1.121e-004 
1.497e-004 5.439e+006 1.056e+011 1.000e+000 4.352e-003 1.121e-004 
1.498e-004 5.442e+006 1.057e+011 1.000e+000 3.807e-003 1.121e-004 
1.498e-004 5.446e+006 1.057e+011 1.000e+000 3.952e-003 1.121e-004 
1.498e-004 5.449e+006 1.057e+011 1.000e+000 2.245e-003 1.121e-004 
1.498e-004 5.453e+006 1.057e+011 1.000e+000 4.310e-003 1.121e-004 
1.499e-004 5.456e+006 1.057e+011 1.000e+000 3.433e-003 1.121e-004 
1.499e-004 5.459e+006 1.057e+011 1.000e+000 4.509e-003 1.121e-004 
1.499e-004 5.463e+006 1.057e+011 1.000e+000 4.528e-003 1.121e-004 
1.500e-004 5.466e+006 1.057e+011 1.000e+000 2.431e-003 1.121e-004 
1.500e-004 5.470e+006 1.057e+011 1.000e+000 3.878e-003 1.122e-004 
1.500e-004 5.473e+006 1.057e+011 1.000e+000 3.380e-003 1.122e-004 
1.500e-004 5.476e+006 1.057e+011 1.000e+000 2.274e-003 1.122e-004 
1.501e-004 5.480e+006 1.057e+011 1.000e+000 2.079e-003 1.122e-004 
1.501e-004 5.483e+006 1.057e+011 1.000e+000 2.627e-003 1.122e-004 
1.501e-004 5.487e+006 1.057e+011 1.000e+000 4.228e-003 1.122e-004 
1.501e-004 5.490e+006 1.057e+011 1.000e+000 3.151e-003 1.122e-004 
1.502e-004 5.494e+006 1.057e+011 1.000e+000 2.117e-003 1.122e-004 
1.502e-004 5.497e+006 1.057e+011 1.000e+000 4.166e-003 1.122e-004 
1.502e-004 5.500e+006 1.057e+011 1.000e+000 4.172e-003 1.122e-004 
1.503e-004 5.504e+006 1.057e+011 1.000e+000 4.294e-003 1.122e-004 
1.503e-004 5.507e+006 1.057e+011 1.000e+000 2.313e-003 1.122e-004 
1.503e-004 5.511e+006 1.057e+011 1.000e+000 2.161e-003 1.122e-004 
1.503e-004 5.514e+006 1.057e+011 1.000e+000 4.008e-003 1.122e-004 
1.504e-004 5.517e+006 1.057e+011 1.000e+000 4.186e-003 1.122e-004 
1.504e-004 5.521e+006 1.057e+011 1.000e+000 1.969e-003 1.122e-004 
1.504e-004 5.524e+006 1.057e+011 1.000e+000 2.095e-003 1.122e-004 
1.504e-004 5.527e+006 1.057e+011 1.000e+000 4.262e-003 1.122e-004 
1.505e-004 5.531e+006 1.057e+011 1.000e+000 2.138e-003 1.122e-004 
1.505e-004 5.534e+006 1.058e+011 1.000e+000 3.527e-003 1.122e-004 
1.505e-004 5.538e+006 1.058e+011 1.000e+000 2.107e-003 1.122e-004 
1.505e-004 5.541e+006 1.058e+011 1.000e+000 4.049e-003 1.122e-004 
1.506e-004 5.544e+006 1.058e+011 1.000e+000 3.911e-003 1.122e-004 
1.506e-004 5.548e+006 1.058e+011 1.000e+000 3.734e-003 1.122e-004 
1.506e-004 5.551e+006 1.058e+011 1.000e+000 3.156e-003 1.122e-004 
1.507e-004 5.555e+006 1.058e+011 1.000e+000 3.953e-003 1.122e-004 
1.507e-004 5.558e+006 1.058e+011 1.000e+000 3.105e-003 1.122e-004 
1.507e-004 5.561e+006 1.058e+011 1.000e+000 4.122e-003 1.122e-004 
1.507e-004 5.565e+006 1.058e+011 1.000e+000 4.091e-003 1.122e-004 
1.508e-004 5.568e+006 1.058e+011 1.000e+000 2.223e-003 1.122e-004 
1.508e-004 5.572e+006 1.058e+011 1.000e+000 4.214e-003 1.123e-004 
1.508e-004 5.575e+006 1.058e+011 1.000e+000 4.291e-003 1.123e-004 
1.508e-004 5.579e+006 1.058e+011 1.000e+000 2.781e-003 1.123e-004 
1.509e-004 5.582e+006 1.058e+011 1.000e+000 2.320e-003 1.123e-004 
1.509e-004 5.586e+006 1.058e+011 1.000e+000 1.834e-003 1.123e-004 
1.509e-004 5.589e+006 1.058e+011 1.000e+000 3.348e-003 1.123e-004 
1.510e-004 5.593e+006 1.058e+011 1.000e+000 2.278e-003 1.123e-004 
1.510e-004 5.596e+006 1.058e+011 1.000e+000 4.258e-003 1.123e-004 
1.510e-004 5.599e+006 1.058e+011 1.000e+000 2.258e-003 1.123e-004 
1.510e-004 5.603e+006 1.058e+011 1.000e+000 3.973e-003 1.123e-004 
1.511e-004 5.606e+006 1.058e+011 1.000e+000 3.648e-003 1.123e-004 
1.511e-004 5.610e+006 1.058e+011 1.000e+000 4.324e-003 1.123e-004 
1.511e-004 5.613e+006 1.058e+011 1.000e+000 3.637e-003 1.123e-004 
1.511e-004 5.616e+006 1.058e+011 1.000e+000 4.381e-003 1.123e-004 
1.512e-004 5.619e+006 1.059e+011 1.000e+000 2.178e-003 1.123e-004 
1.512e-004 5.623e+006 1.059e+011 1.000e+000 2.136e-003 1.123e-004 
1.512e-004 5.626e+006 1.059e+011 1.000e+000 2.756e-003 1.123e-004 
1.512e-004 5.630e+006 1.059e+011 1.000e+000 2.030e-003 1.123e-004 
1.513e-004 5.633e+006 1.059e+011 1.000e+000 2.632e-003 1.123e-004 
1.513e-004 5.636e+006 1.059e+011 1.000e+000 3.572e-003 1.123e-004 
1.513e-004 5.640e+006 1.059e+011 1.000e+000 4.475e-003 1.123e-004 
1.514e-004 5.643e+006 1.059e+011 1.000e+000 2.261e-003 1.123e-004 
1.514e-004 5.646e+006 1.059e+011 1.000e+000 2.302e-003 1.123e-004 
1.514e-004 5.650e+006 1.059e+011 1.000e+000 4.053e-003 1.123e-004 
1.514e-004 5.653e+006 1.059e+011 1.000e+000 4.037e-003 1.123e-004 
1.515e-004 5.656e+006 1.059e+011 1.000e+000 3.635e-003 1.123e-004 
1.515e-004 5.660e+006 1.059e+011 1.000e+000 3.213e-003 1.123e-004 
1.515e-004 5.663e+006 1.059e+011 1.000e+000 2.983e-003 1.123e-004 
1.515e-004 5.666e+006 1.059e+011 1.000e+000 2.937e-003 1.123e-004 
1.516e-004 5.670e+006 1.059e+011 1.000e+000 3.826e-003 1.124e-004 
1.516e-004 5.673e+006 1.059e+011 1.000e+000 1.865e-003 1.124e-004 
1.516e-004 5.677e+006 1.059e+011 1.000e+000 2.086e-003 1.124e-004 
1.516e-004 5.680e+006 1.059e+011 1.000e+000 3.707e-003 1.124e-004 
1.517e-004 5.683e+006 1.059e+011 1.000e+000 2.999e-003 1.124e-004 
1.517e-004 5.687e+006 1.059e+011 1.000e+000 3.452e-003 1.124e-004 
1.517e-004 5.690e+006 1.059e+011 1.000e+000 3.191e-003 1.124e-004 
1.518e-004 5.693e+006 1.059e+011 1.000e+000 2.472e-003 1.124e-004 
1.518e-004 5.697e+006 1.060e+011 1.000e+000 2.015e-003 1.124e-004 
1.518e-004 5.700e+006 1.060e+011 1.000e+000 3.690e-003 1.124e-004 
1.518e-004 5.704e+006 1.060e+011 1.000e+000 2.300e-003 1.124e-004 
1.519e-004 5.707e+006 1.060e+011 1.000e+000 4.291e-003 1.124e-004 
1.519e-004 5.710e+006 1.060e+011 1.000e+000 2.296e-003 1.124e-004 
1.519e-004 5.714e+006 1.060e+011 1.000e+000 2.579e-003 1.124e-004 
1.519e-004 5.717e+006 1.060e+011 1.000e+000 4.330e-003 1.124e-004 
1.520e-004 5.721e+006 1.060e+011 1.000e+000 4.284e-003 1.124e-004 
1.520e-004 5.724e+006 1.060e+011 1.000e+000 4.212e-003 1.124e-004 
1.520e-004 5.727e+006 1.060e+011 1.000e+000 2.359e-003 1.124e-004 
1.521e-004 5.731e+006 1.060e+011 1.000e+000 4.338e-003 1.124e-004 
1.521e-004 5.734e+006 1.060e+011 1.000e+000 2.234e-003 1.124e-004 
1.521e-004 5.737e+006 1.060e+011 1.000e+000 3.227e-003 1.124e-004 
1.521e-004 5.741e+006 1.060e+011 1.000e+000 2.319e-003 1.124e-004 
1.522e-004 5.744e+006 1.060e+011 1.000e+000 2.176e-003 1.124e-004 
1.522e-004 5.747e+006 1.060e+011 1.000e+000 2.189e-003 1.124e-004 
1.522e-004 5.750e+006 1.060e+011 1.000e+000 2.189e-003 1.124e-004 
1.522e-004 5.754e+006 1.060e+011 1.000e+000 3.465e-003 1.124e-004 
1.523e-004 5.757e+006 1.060e+011 1.000e+000 2.171e-003 1.124e-004 
1.523e-004 5.760e+006 1.060e+011 1.000e+000 2.153e-003 1.125e-004 
1.523e-004 5.764e+006 1.060e+011 1.000e+000 3.769e-003 1.125e-004 
1.523e-004 5.767e+006 1.060e+011 1.000e+000 2.874e-003 1.125e-004 
1.524e-004 5.770e+006 1.060e+011 1.000e+000 4.285e-003 1.125e-004 
1.524e-004 5.774e+006 1.060e+011 1.000e+000 2.303e-003 1.125e-004 
1.524e-004 5.777e+006 1.061e+011 1.000e+000 3.620e-003 1.125e-004 
1.525e-004 5.780e+006 1.061e+011 1.000e+000 4.277e-003 1.125e-004 
1.525e-004 5.784e+006 1.061e+011 1.000e+000 4.426e-003 1.125e-004 
1.525e-004 5.787e+006 1.061e+011 1.000e+000 3.430e-003 1.125e-004 
1.525e-004 5.790e+006 1.061e+011 1.000e+000 4.182e-003 1.125e-004 
1.526e-004 5.794e+006 1.061e+011 1.000e+000 4.318e-003 1.125e-004 
1.526e-004 5.797e+006 1.061e+011 1.000e+000 4.169e-003 1.125e-004 
1.526e-004 5.801e+006 1.061e+011 1.000e+000 3.422e-003 1.125e-004 
1.526e-004 5.804e+006 1.061e+011 1.000e+000 4.488e-003 1.125e-004 
1.527e-004 5.807e+006 1.061e+011 1.000e+000 3.696e-003 1.125e-004 
1.527e-004 5.810e+006 1.061e+011 1.000e+000 4.248e-003 1.125e-004 
1.527e-004 5.814e+006 1.061e+011 1.000e+000 3.751e-003 1.125e-004 
1.528e-004 5.817e+006 1.061e+011 1.000e+000 4.416e-003 1.125e-004 
1.528e-004 5.820e+006 1.061e+011 1.000e+000 4.343e-003 1.125e-004 
1.528e-004 5.824e+006 1.061e+011 1.000e+000 4.305e-003 1.125e-004 
1.528e-004 5.827e+006 1.061e+011 1.000e+000 4.415e-003 1.125e-004 
1.529e-004 5.830e+006 1.061e+011 1.000e+000 4.478e-003 1.125e-004 
1.529e-004 5.833e+006 1.061e+011 1.000e+000 4.206e-003 1.125e-004 
1.529e-004 5.837e+006 1.061e+011 1.000e+000 4.170e-003 1.125e-004 
1.529e-004 5.840e+006 1.061e+011 1.000e+000 3.276e-003 1.125e-004 
1.530e-004 5.843e+006 1.061e+011 1.000e+000 4.344e-003 1.125e-004 
1.530e-004 5.846e+006 1.061e+011 1.000e+000 2.299e-003 1.126e-004 
1.530e-004 5.837e+006 1.061e+011 1.000e+000 3.491e-003 1.126e-004 
1.530e-004 5.828e+006 1.062e+011 1.000e+000 2.066e-003 1.127e-004 
1.531e-004 5.821e+006 1.062e+011 1.000e+000 3.541e-003 1.128e-004 
1.531e-004 5.814e+006 1.063e+011 1.000e+000 4.119e-003 1.129e-004 
1.531e-004 5.809e+006 1.063e+011 1.000e+000 4.148e-003 1.129e-004 
1.532e-004 5.805e+006 1.064e+011 1.000e+000 2.223e-003 1.130e-004 
1.532e-004 5.801e+006 1.064e+011 1.000e+000 2.123e-003 1.131e-004 
1.532e-004 5.797e+006 1.065e+011 1.000e+000 1.988e-003 1.131e-004 
1.532e-004 5.791e+006 1.065e+011 1.000e+000 3.953e-003 1.132e-004 
1.533e-004 5.782e+006 1.066e+011 1.000e+000 3.287e-003 1.133e-004 
1.533e-004 5.742e+006 1.060e+011 1.000e+000 4.566e-003 1.136e-004 
1.533e-004 5.682e+006 1.059e+011 1.000e+000 3.021e-003 1.140e-004 
1.533e-004 5.614e+006 1.061e+011 1.000e+000 4.923e-003 1.145e-004 
1.534e-004 5.528e+006 1.052e+011 1.000e+000 3.150e-003 1.151e-004 
1.534e-004 5.437e+006 1.046e+011 1.000e+000 6.539e-003 1.158e-004 
1.534e-004 5.369e+006 1.044e+011 1.000e+000 4.307e-003 1.163e-004 
1.534e-004 5.320e+006 1.043e+011 1.000e+000 7.715e-003 1.167e-004 
1.535e-004 5.285e+006 1.044e+011 1.000e+000 4.876e-003 1.169e-004 
1.535e-004 5.251e+006 1.045e+011 1.000e+000 9.515e-004 1.172e-004 
1.535e-004 5.211e+006 1.046e+011 1.000e+000 7.412e-003 1.175e-004 
1.536e-004 5.157e+006 1.047e+011 1.000e+000 7.617e-003 1.179e-004 
1.536e-004 5.108e+006 1.050e+011 1.000e+000 1.634e-002 1.183e-004 
1.536e-004 5.063e+006 1.053e+011 1.000e+000 9.561e-003 1.186e-004 
1.536e-004 5.017e+006 1.056e+011 1.000e+000 1.788e-002 1.189e-004 
1.537e-004 4.973e+006 1.041e+011 1.000e+000 1.553e-003 1.193e-004 
1.537e-004 4.927e+006 1.043e+011 1.000e+000 7.441e-004 1.196e-004 
1.537e-004 4.881e+006 1.041e+011 1.000e+000 2.962e-003 1.200e-004 
1.537e-004 4.823e+006 1.039e+011 1.000e+000 1.492e-003 1.204e-004 
1.538e-004 4.739e+006 1.039e+011 1.000e+000 3.470e-003 1.210e-004 
1.538e-004 4.688e+006 1.040e+011 1.000e+000 2.775e-003 1.214e-004 
1.538e-004 4.656e+006 1.041e+011 1.000e+000 2.710e-003 1.216e-004 
1.539e-004 4.633e+006 1.042e+011 1.000e+000 4.644e-003 1.218e-004 
1.539e-004 4.614e+006 1.044e+011 1.000e+000 2.477e-003 1.220e-004 
1.539e-004 4.602e+006 1.044e+011 1.000e+000 3.772e-003 1.221e-004 
1.539e-004 4.594e+006 1.045e+011 1.000e+000 4.825e-003 1.222e-004 
1.540e-004 4.590e+006 1.046e+011 1.000e+000 4.001e-003 1.222e-004 
1.540e-004 4.588e+006 1.046e+011 1.000e+000 1.866e-003 1.223e-004 
1.540e-004 4.588e+006 1.046e+011 1.000e+000 3.007e-003 1.223e-004 
1.540e-004 4.589e+006 1.047e+011 1.000e+000 3.444e-003 1.223e-004 
1.541e-004 4.591e+006 1.047e+011 1.000e+000 1.397e-003 1.223e-004 
1.541e-004 4.593e+006 1.047e+011 1.000e+000 1.369e-003 1.223e-004 
1.541e-004 4.595e+006 1.047e+011 1.000e+000 5.833e-003 1.223e-004 
1.541e-004 4.598e+006 1.047e+011 1.000e+000 2.965e-003 1.223e-004 
1.542e-004 4.602e+006 1.047e+011 1.000e+000 3.123e-003 1.223e-004 
1.542e-004 4.605e+006 1.047e+011 1.000e+000 4.526e-003 1.224e-004 
1.542e-004 4.608e+006 1.045e+011 1.000e+000 3.251e-004 1.224e-004 
1.543e-004 4.600e+006 1.042e+011 1.000e+000 3.690e-003 1.224e-004 
1.543e-004 4.597e+006 1.042e+011 1.000e+000 2.342e-003 1.225e-004 
1.543e-004 4.586e+006 1.042e+011 1.000e+000 9.499e-004 1.226e-004 
1.543e-004 4.582e+006 1.042e+011 1.000e+000 1.060e-003 1.226e-004 
1.544e-004 4.580e+006 1.042e+011 1.000e+000 1.354e-003 1.227e-004 
1.544e-004 4.579e+006 1.042e+011 1.000e+000 1.026e-003 1.227e-004 
1.544e-004 4.580e+006 1.043e+011 1.000e+000 3.086e-003 1.227e-004 
1.544e-004 4.581e+006 1.043e+011 1.000e+000 2.269e-003 1.228e-004 
1.545e-004 4.583e+006 1.043e+011 1.000e+000 1.670e-003 1.228e-004 
1.545e-004 4.585e+006 1.043e+011 1.000e+000 2.023e-003 1.228e-004 
1.545e-004 4.587e+006 1.043e+011 1.000e+000 1.226e-003 1.228e-004 
1.546e-004 4.590e+006 1.043e+011 1.000e+000 9.291e-004 1.228e-004 
1.546e-004 4.592e+006 1.043e+011 1.000e+000 2.678e-003 1.228e-004 
1.546e-004 4.595e+006 1.043e+011 1.000e+000 1.224e-004 1.228e-004 
1.546e-004 4.598e+006 1.043e+011 1.000e+000 1.002e-003 1.228e-004 
1.547e-004 4.601e+006 1.044e+011 1.000e+000 1.410e-003 1.228e-004 
1.547e-004 4.604e+006 1.044e+011 1.000e+000 3.766e-004 1.228e-004 
1.547e-004 4.607e+006 1.044e+011 1.000e+000 1.793e-003 1.229e-004 
1.547e-004 4.610e+006 1.044e+011 1.000e+000 1.497e-003 1.229e-004 
1.548e-004 4.613e+006 1.044e+011 1.000e+000 2.774e-003 1.229e-004 
1.548e-004 4.616e+006 1.044e+011 1.000e+000 2.463e-003 1.229e-004 
1.548e-004 4.619e+006 1.044e+011 1.000e+000 1.008e-003 1.229e-004 
1.548e-004 4.622e+006 1.044e+011 1.000e+000 6.786e-004 1.229e-004 
1.549e-004 4.625e+006 1.044e+011 1.000e+000 4.599e-004 1.229e-004 
1.549e-004 4.628e+006 1.044e+011 1.000e+000 9.576e-004 1.229e-004 
1.549e-004 4.632e+006 1.044e+011 1.000e+000 1.532e-003 1.229e-004 
1.550e-004 4.635e+006 1.044e+011 1.000e+000 2.140e-003 1.229e-004 
1.550e-004 4.638e+006 1.044e+011 1.000e+000 1.079e-003 1.229e-004 
1.550e-004 4.641e+006 1.044e+011 1.000e+000 1.553e-003 1.229e-004 
1.550e-004 4.644e+006 1.044e+011 1.000e+000 1.989e-003 1.229e-004 
1.551e-004 4.647e+006 1.044e+011 1.000e+000 2.514e-003 1.229e-004 
1.551e-004 4.650e+006 1.044e+011 1.000e+000 9.577e-004 1.229e-004 
1.551e-004 4.653e+006 1.044e+011 1.000e+000 6.575e-004 1.229e-004 
1.551e-004 4.655e+006 1.045e+011 1.000e+000 4.426e-004 1.229e-004 
1.552e-004 4.658e+006 1.045e+011 1.000e+000 2.767e-003 1.230e-004 
1.552e-004 4.661e+006 1.045e+011 1.000e+000 3.478e-003 1.230e-004 
1.552e-004 4.663e+006 1.045e+011 1.000e+000 1.555e-003 1.230e-004 
1.553e-004 4.666e+006 1.045e+011 1.000e+000 3.774e-003 1.230e-004 
1.553e-004 4.669e+006 1.045e+011 1.000e+000 1.567e-003 1.230e-004 
1.553e-004 4.671e+006 1.045e+011 1.000e+000 2.758e-003 1.230e-004 
1.553e-004 4.673e+006 1.045e+011 1.000e+000 2.411e-003 1.230e-004 
1.554e-004 4.675e+006 1.045e+011 1.000e+000 4.899e-004 1.230e-004 
1.554e-004 4.676e+006 1.045e+011 1.000e+000 4.819e-004 1.230e-004 
1.554e-004 4.677e+006 1.046e+011 1.000e+000 2.699e-003 1.231e-004 
1.554e-004 4.677e+006 1.046e+011 1.000e+000 2.376e-003 1.231e-004 
1.555e-004 4.676e+006 1.046e+011 1.000e+000 3.613e-003 1.231e-004 
1.555e-004 4.671e+006 1.047e+011 1.000e+000 3.388e-005 1.232e-004 
1.555e-004 4.660e+006 1.048e+011 1.000e+000 2.136e-003 1.233e-004 
1.555e-004 4.633e+006 1.051e+011 1.000e+000 2.709e-003 1.235e-004 
1.556e-004 4.604e+006 1.053e+011 1.000e+000 3.452e-003 1.237e-004 
1.556e-004 4.582e+006 1.055e+011 1.000e+000 2.507e-003 1.239e-004 
1.556e-004 4.567e+006 1.056e+011 1.000e+000 3.080e-004 1.240e-004 
1.557e-004 4.564e+006 1.056e+011 1.000e+000 4.666e-004 1.241e-004 
1.557e-004 4.565e+006 1.057e+011 1.000e+000 2.446e-003 1.241e-004 
1.557e-004 4.567e+006 1.057e+011 1.000e+000 2.017e-003 1.241e-004 
1.557e-004 4.570e+006 1.057e+011 1.000e+000 7.864e-004 1.241e-004 
1.558e-004 4.573e+006 1.057e+011 1.000e+000 2.852e-003 1.241e-004 
1.558e-004 4.576e+006 1.057e+011 1.000e+000 1.073e-004 1.241e-004 
1.558e-004 4.579e+006 1.057e+011 1.000e+000 2.412e-003 1.241e-004 
1.558e-004 4.583e+006 1.057e+011 1.000e+000 8.946e-004 1.241e-004 
1.559e-004 4.584e+006 1.057e+011 1.000e+000 7.639e-004 1.242e-004 
1.559e-004 4.584e+006 1.057e+011 1.000e+000 2.032e-003 1.242e-004 
1.559e-004 4.585e+006 1.058e+011 1.000e+000 6.100e-004 1.242e-004 
1.559e-004 4.586e+006 1.058e+011 1.000e+000 1.455e-003 1.242e-004 
1.560e-004 4.589e+006 1.058e+011 1.000e+000 7.271e-004 1.242e-004 
1.560e-004 4.591e+006 1.058e+011 1.000e+000 2.619e-003 1.242e-004 
1.560e-004 4.594e+006 1.058e+011 1.000e+000 1.582e-003 1.243e-004 
1.561e-004 4.597e+006 1.058e+011 1.000e+000 1.263e-003 1.243e-004 
1.561e-004 4.600e+006 1.058e+011 1.000e+000 2.485e-003 1.243e-004 
1.561e-004 4.603e+006 1.058e+011 1.000e+000 2.530e-003 1.243e-004 
1.561e-004 4.606e+006 1.058e+011 1.000e+000 2.894e-003 1.243e-004 
1.562e-004 4.609e+006 1.058e+011 1.000e+000 1.356e-003 1.243e-004 
1.562e-004 4.612e+006 1.058e+011 1.000e+000 5.476e-004 1.243e-004 
1.562e-004 4.616e+006 1.058e+011 1.000e+000 2.711e-003 1.243e-004 
1.562e-004 4.619e+006 1.058e+011 1.000e+000 2.665e-003 1.243e-004 
1.563e-004 4.623e+006 1.058e+011 1.000e+000 7.688e-004 1.243e-004 
1.563e-004 4.626e+006 1.058e+011 1.000e+000 4.850e-004 1.243e-004 
1.563e-004 4.629e+006 1.058e+011 1.000e+000 1.893e-003 1.243e-004 
1.564e-004 4.633e+006 1.058e+011 1.000e+000 2.400e-003 1.243e-004 
1.564e-004 4.636e+006 1.059e+011 1.000e+000 1.226e-003 1.243e-004 
1.564e-004 4.639e+006 1.059e+011 1.000e+000 2.547e-003 1.243e-004 
1.564e-004 4.643e+006 1.059e+011 1.000e+000 2.153e-003 1.243e-004 
1.565e-004 4.646e+006 1.059e+011 1.000e+000 5.385e-004 1.243e-004 
1.565e-004 4.650e+006 1.059e+011 1.000e+000 2.093e-003 1.243e-004 
1.565e-004 4.653e+006 1.059e+011 1.000e+000 3.188e-004 1.243e-004 
1.565e-004 4.656e+006 1.059e+011 1.000e+000 2.054e-003 1.243e-004 
1.566e-004 4.660e+006 1.059e+011 1.000e+000 2.333e-003 1.243e-004 
1.566e-004 4.663e+006 1.059e+011 1.000e+000 2.565e-003 1.243e-004 
1.566e-004 4.667e+006 1.059e+011 1.000e+000 4.783e-004 1.243e-004 
1.566e-004 4.670e+006 1.059e+011 1.000e+000 1.266e-003 1.243e-004 
1.567e-004 4.673e+006 1.059e+011 1.000e+000 1.864e-003 1.244e-004 
1.567e-004 4.677e+006 1.059e+011 1.000e+000 2.938e-003 1.244e-004 
1.567e-004 4.680e+006 1.059e+011 1.000e+000 2.469e-003 1.244e-004 
1.568e-004 4.683e+006 1.059e+011 1.000e+000 8.155e-004 1.244e-004 
1.568e-004 4.687e+006 1.059e+011 1.000e+000 8.563e-004 1.244e-004 
1.568e-004 4.690e+006 1.059e+011 1.000e+000 2.326e-003 1.244e-004 
1.568e-004 4.693e+006 1.059e+011 1.000e+000 2.865e-003 1.244e-004 
1.569e-004 4.697e+006 1.059e+011 1.000e+000 6.959e-004 1.244e-004 
1.569e-004 4.700e+006 1.059e+011 1.000e+000 1.187e-003 1.244e-004 
1.569e-004 4.704e+006 1.059e+011 1.000e+000 9.701e-004 1.244e-004 
1.569e-004 4.707e+006 1.059e+011 1.000e+000 2.881e-003 1.244e-004 
1.570e-004 4.710e+006 1.059e+011 1.000e+000 3.311e-004 1.244e-004 
1.570e-004 4.714e+006 1.059e+011 1.000e+000 1.401e-003 1.244e-004 
1.570e-004 4.717e+006 1.059e+011 1.000e+000 1.995e-003 1.244e-004 
1.571e-004 4.720e+006 1.059e+011 1.000e+000 2.114e-003 1.244e-004 
1.571e-004 4.724e+006 1.059e+011 1.000e+000 2.756e-003 1.244e-004 
1.571e-004 4.727e+006 1.059e+011 1.000e+000 9.427e-004 1.244e-004 
1.571e-004 4.731e+006 1.059e+011 1.000e+000 1.364e-003 1.244e-004 
1.572e-004 4.734e+006 1.059e+011 1.000e+000 9.937e-004 1.244e-004 
1.572e-004 4.737e+006 1.060e+011 1.000e+000 2.279e-003 1.244e-004 
1.572e-004 4.740e+006 1.060e+011 1.000e+000 9.286e-004 1.244e-004 
1.572e-004 4.744e+006 1.060e+011 1.000e+000 1.005e-003 1.244e-004 
1.573e-004 4.747e+006 1.060e+011 1.000e+000 8.494e-004 1.244e-004 
1.573e-004 4.750e+006 1.060e+011 1.000e+000 2.517e-003 1.244e-004 
1.573e-004 4.753e+006 1.060e+011 1.000e+000 3.131e-003 1.244e-004 
1.573e-004 4.757e+006 1.060e+011 1.000e+000 1.715e-003 1.244e-004 
1.574e-004 4.760e+006 1.060e+011 1.000e+000 1.699e-003 1.244e-004 
1.574e-004 4.763e+006 1.060e+011 1.000e+000 4.429e-003 1.245e-004 
1.574e-004 4.767e+006 1.060e+011 1.000e+000 3.018e-003 1.245e-004 
1.575e-004 4.770e+006 1.060e+011 1.000e+000 2.331e-003 1.245e-004 
1.575e-004 4.773e+006 1.060e+011 1.000e+000 1.203e-003 1.245e-004 
1.575e-004 4.776e+006 1.060e+011 1.000e+000 3.076e-003 1.245e-004 
1.575e-004 4.780e+006 1.060e+011 1.000e+000 8.746e-004 1.245e-004 
1.576e-004 4.783e+006 1.060e+011 1.000e+000 2.933e-003 1.245e-004 
1.576e-004 4.786e+006 1.060e+011 1.000e+000 7.220e-004 1.245e-004 
1.576e-004 4.790e+006 1.060e+011 1.000e+000 1.795e-003 1.245e-004 
1.576e-004 4.793e+006 1.060e+011 1.000e+000 1.571e-005 1.245e-004 
1.577e-004 4.796e+006 1.060e+011 1.000e+000 1.097e-003 1.245e-004 
1.577e-004 4.800e+006 1.060e+011 1.000e+000 5.196e-004 1.245e-004 
1.577e-004 4.803e+006 1.060e+011 1.000e+000 2.850e-003 1.245e-004 
1.577e-004 4.806e+006 1.060e+011 1.000e+000 4.716e-005 1.245e-004 
1.578e-004 4.810e+006 1.060e+011 1.000e+000 2.967e-003 1.245e-004 
1.578e-004 4.813e+006 1.060e+011 1.000e+000 9.333e-004 1.245e-004 
1.578e-004 4.817e+006 1.060e+011 1.000e+000 7.904e-004 1.245e-004 
1.579e-004 4.820e+006 1.060e+011 1.000e+000 2.664e-003 1.245e-004 
1.579e-004 4.824e+006 1.060e+011 1.000e+000 2.828e-003 1.245e-004 
1.579e-004 4.827e+006 1.060e+011 1.000e+000 4.463e-003 1.245e-004 
1.579e-004 4.830e+006 1.061e+011 1.000e+000 2.900e-003 1.245e-004 
1.580e-004 4.833e+006 1.061e+011 1.000e+000 3.513e-003 1.245e-004 
1.580e-004 4.837e+006 1.061e+011 1.000e+000 2.197e-003 1.245e-004 
1.580e-004 4.840e+006 1.061e+011 1.000e+000 6.370e-004 1.245e-004 
1.580e-004 4.843e+006 1.061e+011 1.000e+000 2.726e-003 1.245e-004 
1.581e-004 4.847e+006 1.061e+011 1.000e+000 2.712e-003 1.245e-004 
1.581e-004 4.850e+006 1.061e+011 1.000e+000 8.747e-004 1.246e-004 
1.581e-004 4.853e+006 1.061e+011 1.000e+000 2.040e-003 1.246e-004 
1.582e-004 4.857e+006 1.061e+011 1.000e+000 1.699e-003 1.246e-004 
1.582e-004 4.860e+006 1.061e+011 1.000e+000 2.045e-003 1.246e-004 
1.582e-004 4.863e+006 1.061e+011 1.000e+000 6.717e-004 1.246e-004 
1.582e-004 4.867e+006 1.061e+011 1.000e+000 2.647e-004 1.246e-004 
1.583e-004 4.870e+006 1.061e+011 1.000e+000 2.179e-003 1.246e-004 
1.583e-004 4.873e+006 1.061e+011 1.000e+000 1.950e-003 1.246e-004 
1.583e-004 4.876e+006 1.061e+011 1.000e+000 1.706e-003 1.246e-004 
1.583e-004 4.880e+006 1.061e+011 1.000e+000 1.398e-003 1.246e-004 
1.584e-004 4.883e+006 1.061e+011 1.000e+000 1.356e-003 1.246e-004 
1.584e-004 4.886e+006 1.061e+011 1.000e+000 2.384e-003 1.246e-004 
1.584e-004 4.890e+006 1.061e+011 1.000e+000 9.237e-004 1.246e-004 
1.584e-004 4.893e+006 1.061e+011 1.000e+000 1.185e-003 1.246e-004 
1.585e-004 4.896e+006 1.061e+011 1.000e+000 2.836e-003 1.246e-004 
1.585e-004 4.900e+006 1.061e+011 1.000e+000 7.687e-004 1.246e-004 
1.585e-004 4.903e+006 1.061e+011 1.000e+000 7.083e-004 1.246e-004 
1.586e-004 4.906e+006 1.062e+011 1.000e+000 1.098e-003 1.246e-004 
1.586e-004 4.909e+006 1.062e+011 1.000e+000 2.165e-004 1.246e-004 
1.586e-004 4.912e+006 1.062e+011 1.000e+000 8.804e-004 1.246e-004 
1.586e-004 4.916e+006 1.062e+011 1.000e+000 7.761e-004 1.246e-004 
1.587e-004 4.919e+006 1.062e+011 1.000e+000 2.237e-004 1.246e-004 
1.587e-004 4.922e+006 1.062e+011 1.000e+000 1.378e-003 1.246e-004 
1.587e-004 4.925e+006 1.062e+011 1.000e+000 1.119e-003 1.246e-004 
1.587e-004 4.929e+006 1.062e+011 1.000e+000 2.120e-003 1.247e-004 
1.588e-004 4.932e+006 1.062e+011 1.000e+000 1.465e-003 1.247e-004 
1.588e-004 4.935e+006 1.062e+011 1.000e+000 8.814e-004 1.247e-004 
1.588e-004 4.939e+006 1.062e+011 1.000e+000 7.299e-005 1.247e-004 
1.589e-004 4.942e+006 1.062e+011 1.000e+000 2.031e-004 1.247e-004 
1.589e-004 4.945e+006 1.062e+011 1.000e+000 1.653e-004 1.247e-004 
1.589e-004 4.948e+006 1.062e+011 1.000e+000 1.788e-003 1.247e-004 
1.589e-004 4.952e+006 1.062e+011 1.000e+000 6.038e-004 1.247e-004 
1.590e-004 4.955e+006 1.062e+011 1.000e+000 5.414e-004 1.247e-004 
1.590e-004 4.958e+006 1.062e+011 1.000e+000 1.147e-003 1.247e-004 
1.590e-004 4.961e+006 1.062e+011 1.000e+000 1.654e-003 1.247e-004 
1.590e-004 4.964e+006 1.062e+011 1.000e+000 4.347e-004 1.247e-004 
1.591e-004 4.967e+006 1.062e+011 1.000e+000 2.912e-003 1.247e-004 
1.591e-004 4.970e+006 1.063e+011 1.000e+000 2.073e-003 1.247e-004 
1.591e-004 4.973e+006 1.063e+011 1.000e+000 2.805e-003 1.247e-004 
1.591e-004 4.976e+006 1.063e+011 1.000e+000 2.985e-003 1.247e-004 
1.592e-004 4.978e+006 1.063e+011 1.000e+000 3.495e-003 1.247e-004 
1.592e-004 4.981e+006 1.063e+011 1.000e+000 3.680e-003 1.248e-004 
1.592e-004 4.983e+006 1.063e+011 1.000e+000 2.013e-003 1.248e-004 
1.593e-004 4.984e+006 1.063e+011 1.000e+000 1.247e-004 1.248e-004 
1.593e-004 4.983e+006 1.064e+011 1.000e+000 5.377e-004 1.248e-004 
1.593e-004 4.985e+006 1.064e+011 1.000e+000 1.179e-003 1.248e-004 
1.593e-004 4.988e+006 1.064e+011 1.000e+000 2.573e-003 1.248e-004 
1.594e-004 4.992e+006 1.064e+011 1.000e+000 1.246e-003 1.248e-004 
1.594e-004 4.995e+006 1.064e+011 1.000e+000 2.570e-003 1.248e-004 
1.594e-004 4.999e+006 1.064e+011 1.000e+000 4.526e-003 1.248e-004 
1.594e-004 5.002e+006 1.064e+011 1.000e+000 1.813e-004 1.248e-004 
1.595e-004 5.006e+006 1.064e+011 1.000e+000 1.395e-003 1.248e-004 
1.595e-004 5.009e+006 1.064e+011 1.000e+000 9.290e-004 1.248e-004 
1.595e-004 5.013e+006 1.064e+011 1.000e+000 2.844e-003 1.249e-004 
1.596e-004 5.016e+006 1.064e+011 1.000e+000 1.645e-003 1.249e-004 
1.596e-004 5.020e+006 1.064e+011 1.000e+000 2.126e-003 1.249e-004 
1.596e-004 5.023e+006 1.064e+011 1.000e+000 1.249e-003 1.249e-004 
1.596e-004 5.027e+006 1.064e+011 1.000e+000 1.623e-003 1.249e-004 
1.597e-004 5.030e+006 1.064e+011 1.000e+000 3.689e-003 1.249e-004 
1.597e-004 5.034e+006 1.064e+011 1.000e+000 3.150e-003 1.249e-004 
1.597e-004 5.037e+006 1.064e+011 1.000e+000 2.722e-003 1.249e-004 
1.597e-004 5.041e+006 1.064e+011 1.000e+000 1.184e-003 1.249e-004 
1.598e-004 5.044e+006 1.064e+011 1.000e+000 8.595e-004 1.249e-004 
1.598e-004 5.048e+006 1.064e+011 1.000e+000 3.519e-003 1.249e-004 
1.598e-004 5.052e+006 1.064e+011 1.000e+000 2.109e-003 1.249e-004 
1.598e-004 5.055e+006 1.064e+011 1.000e+000 4.587e-003 1.249e-004 
1.599e-004 5.059e+006 1.064e+011 1.000e+000 4.819e-003 1.249e-004 
1.599e-004 5.062e+006 1.064e+011 1.000e+000 3.230e-003 1.249e-004 
1.599e-004 5.065e+006 1.065e+011 1.000e+000 2.232e-003 1.249e-004 
1.600e-004 5.069e+006 1.065e+011 1.000e+000 1.369e-003 1.249e-004 
1.600e-004 5.072e+006 1.065e+011 1.000e+000 3.851e-003 1.249e-004 
1.600e-004 5.076e+006 1.065e+011 1.000e+000 3.677e-003 1.249e-004 
1.600e-004 5.079e+006 1.065e+011 1.000e+000 3.054e-003 1.249e-004 
1.601e-004 5.083e+006 1.065e+011 1.000e+000 1.288e-003 1.249e-004 
1.601e-004 5.086e+006 1.065e+011 1.000e+000 1.848e-003 1.249e-004 
1.601e-004 5.090e+006 1.065e+011 1.000e+000 1.364e-003 1.249e-004
[truncated: 52,462 more chars]
