# Supplementary material for: Strain rate dependency of dislocation plasticity
Source: Nat Commun. 2021 Mar 23;12:1845. doi: 10.1038/s41467-021-21939-1 (PMC7988163; doi:10.1038/s41467-021-21939-1)
Supplement: Supplementary file 3 — Supplementary Data 1 [file 41467_2021_21939_MOESM3_ESM.zip › Supplementary Data 1/DDDSimulationSet1/StrainRate=1e0s-1/InitialDislocationDensity=1.4e10m-2.dat]

#strain(1), stress(Pa), dislocation density(m-2), strain rate(s-1), mean dislocation velocity(km/s), plastic strain(1)
2.935e-008 5.866e+003 1.324e+010 1.000e+000 6.880e-004 1.125e-008 
5.874e-008 1.086e+004 1.324e+010 1.000e+000 1.368e-003 1.638e-008 
8.812e-008 1.530e+004 1.324e+010 1.000e+000 1.128e-003 1.775e-008 
1.175e-007 1.941e+004 1.325e+010 1.000e+000 1.252e-003 1.680e-008 
1.469e-007 2.326e+004 1.325e+010 1.000e+000 2.199e-003 1.405e-008 
1.763e-007 2.609e+004 1.324e+010 1.000e+000 4.527e-003 4.228e-009 
2.057e-007 2.924e+004 1.324e+010 1.000e+000 3.392e-003 3.405e-009 
2.350e-007 3.237e+004 1.324e+010 1.000e+000 5.864e-003 1.111e-008 
2.644e-007 3.532e+004 1.324e+010 1.000e+000 1.485e-003 2.012e-008 
2.938e-007 3.886e+004 1.324e+010 1.000e+000 2.534e-003 2.500e-008 
3.232e-007 4.257e+004 1.324e+010 1.000e+000 6.461e-004 2.869e-008 
3.526e-007 4.629e+004 1.322e+010 1.000e+000 4.226e-003 3.236e-008 
3.819e-007 5.020e+004 1.322e+010 1.000e+000 1.547e-004 3.470e-008 
4.113e-007 5.392e+004 1.322e+010 1.000e+000 4.823e-003 3.837e-008 
4.407e-007 5.746e+004 1.322e+010 1.000e+000 3.431e-003 4.329e-008 
4.701e-007 6.096e+004 1.322e+010 1.000e+000 7.053e-003 4.844e-008 
4.995e-007 6.457e+004 1.322e+010 1.000e+000 2.262e-003 5.283e-008 
5.289e-007 6.844e+004 1.322e+010 1.000e+000 6.191e-003 5.543e-008 
5.582e-007 7.219e+004 1.322e+010 1.000e+000 9.163e-003 5.893e-008 
5.876e-007 7.570e+004 1.322e+010 1.000e+000 6.642e-003 6.402e-008 
6.170e-007 7.909e+004 1.322e+010 1.000e+000 2.434e-003 6.997e-008 
6.464e-007 8.254e+004 1.323e+010 1.000e+000 8.915e-003 7.547e-008 
6.758e-007 8.601e+004 1.316e+010 1.000e+000 9.728e-004 8.089e-008 
7.052e-007 9.013e+004 1.314e+010 1.000e+000 1.103e-003 8.173e-008 
7.345e-007 9.402e+004 1.314e+010 1.000e+000 1.126e-003 8.423e-008 
7.639e-007 9.759e+004 1.313e+010 1.000e+000 1.153e-003 8.888e-008 
7.933e-007 1.009e+005 1.313e+010 1.000e+000 1.147e-003 9.552e-008 
8.227e-007 1.040e+005 1.313e+010 1.000e+000 1.434e-003 1.034e-007 
8.521e-007 1.070e+005 1.313e+010 1.000e+000 1.615e-003 1.122e-007 
8.815e-007 1.098e+005 1.312e+010 1.000e+000 1.671e-003 1.217e-007 
9.108e-007 1.125e+005 1.313e+010 1.000e+000 1.758e-003 1.326e-007 
9.402e-007 1.148e+005 1.314e+010 1.000e+000 2.987e-003 1.461e-007 
9.696e-007 1.177e+005 1.314e+010 1.000e+000 4.013e-003 1.554e-007 
9.990e-007 1.209e+005 1.314e+010 1.000e+000 1.231e-003 1.629e-007 
1.028e-006 1.241e+005 1.315e+010 1.000e+000 8.764e-004 1.697e-007 
1.058e-006 1.275e+005 1.315e+010 1.000e+000 2.854e-003 1.756e-007 
1.087e-006 1.310e+005 1.315e+010 1.000e+000 4.143e-003 1.812e-007 
1.117e-006 1.344e+005 1.315e+010 1.000e+000 1.352e-003 1.868e-007 
1.146e-006 1.377e+005 1.315e+010 1.000e+000 5.405e-003 1.935e-007 
1.175e-006 1.413e+005 1.316e+010 1.000e+000 2.027e-003 1.976e-007 
1.205e-006 1.450e+005 1.315e+010 1.000e+000 5.624e-003 2.017e-007 
1.234e-006 1.483e+005 1.315e+010 1.000e+000 3.714e-004 2.080e-007 
1.263e-006 1.518e+005 1.315e+010 1.000e+000 2.699e-003 2.136e-007 
1.293e-006 1.553e+005 1.315e+010 1.000e+000 6.792e-003 2.187e-007 
1.322e-006 1.588e+005 1.314e+010 1.000e+000 6.430e-003 2.236e-007 
1.352e-006 1.624e+005 1.314e+010 1.000e+000 1.085e-003 2.285e-007 
1.381e-006 1.659e+005 1.314e+010 1.000e+000 7.617e-003 2.334e-007 
1.410e-006 1.694e+005 1.307e+010 1.000e+000 2.406e-003 2.386e-007 
1.440e-006 1.725e+005 1.306e+010 1.000e+000 2.305e-003 2.463e-007 
1.469e-006 1.751e+005 1.304e+010 1.000e+000 2.416e-003 2.583e-007 
1.499e-006 1.772e+005 1.303e+010 1.000e+000 2.248e-003 2.732e-007 
1.528e-006 1.790e+005 1.302e+010 1.000e+000 2.188e-003 2.898e-007 
1.557e-006 1.806e+005 1.302e+010 1.000e+000 2.251e-003 3.079e-007 
1.587e-006 1.820e+005 1.302e+010 1.000e+000 2.295e-003 3.275e-007 
1.616e-006 1.836e+005 1.302e+010 1.000e+000 8.002e-004 3.462e-007 
1.645e-006 1.858e+005 1.302e+010 1.000e+000 3.289e-003 3.606e-007 
1.675e-006 1.881e+005 1.301e+010 1.000e+000 3.574e-003 3.740e-007 
1.704e-006 1.905e+005 1.301e+010 1.000e+000 3.826e-003 3.864e-007 
1.734e-006 1.931e+005 1.301e+010 1.000e+000 3.833e-003 3.983e-007 
1.763e-006 1.957e+005 1.301e+010 1.000e+000 3.794e-003 4.097e-007 
1.792e-006 1.983e+005 1.301e+010 1.000e+000 3.729e-003 4.207e-007 
1.822e-006 2.009e+005 1.301e+010 1.000e+000 3.849e-003 4.320e-007 
1.851e-006 2.035e+005 1.301e+010 1.000e+000 3.838e-003 4.436e-007 
1.880e-006 2.063e+005 1.301e+010 1.000e+000 3.887e-003 4.535e-007 
1.910e-006 2.097e+005 1.300e+010 1.000e+000 3.872e-003 4.596e-007 
1.939e-006 2.131e+005 1.299e+010 1.000e+000 3.770e-003 4.654e-007 
1.969e-006 2.165e+005 1.298e+010 1.000e+000 3.644e-003 4.712e-007 
1.998e-006 2.200e+005 1.298e+010 1.000e+000 3.642e-003 4.766e-007 
2.027e-006 2.234e+005 1.298e+010 1.000e+000 3.593e-003 4.821e-007 
2.057e-006 2.269e+005 1.298e+010 1.000e+000 1.316e-003 4.874e-007 
2.086e-006 2.304e+005 1.297e+010 1.000e+000 5.349e-004 4.923e-007 
2.116e-006 2.340e+005 1.297e+010 1.000e+000 3.745e-003 4.968e-007 
2.145e-006 2.377e+005 1.297e+010 1.000e+000 1.399e-003 5.010e-007 
2.174e-006 2.414e+005 1.297e+010 1.000e+000 3.325e-003 5.047e-007 
2.204e-006 2.451e+005 1.297e+010 1.000e+000 3.561e-003 5.084e-007 
2.233e-006 2.489e+005 1.297e+010 1.000e+000 3.503e-003 5.118e-007 
2.262e-006 2.527e+005 1.297e+010 1.000e+000 1.449e-003 5.149e-007 
2.292e-006 2.565e+005 1.297e+010 1.000e+000 1.250e-003 5.179e-007 
2.321e-006 2.603e+005 1.297e+010 1.000e+000 3.757e-003 5.205e-007 
2.351e-006 2.642e+005 1.297e+010 1.000e+000 1.498e-003 5.231e-007 
2.380e-006 2.681e+005 1.297e+010 1.000e+000 1.297e-003 5.255e-007 
2.409e-006 2.720e+005 1.296e+010 1.000e+000 3.721e-003 5.278e-007 
2.439e-006 2.759e+005 1.296e+010 1.000e+000 1.691e-003 5.301e-007 
2.468e-006 2.799e+005 1.296e+010 1.000e+000 1.528e-003 5.324e-007 
2.498e-006 2.838e+005 1.297e+010 1.000e+000 2.425e-003 5.346e-007 
2.527e-006 2.878e+005 1.296e+010 1.000e+000 3.514e-003 5.366e-007 
2.556e-006 2.916e+005 1.295e+010 1.000e+000 2.789e-003 5.397e-007 
2.586e-006 2.955e+005 1.294e+010 1.000e+000 2.626e-003 5.418e-007 
2.615e-006 2.996e+005 1.292e+010 1.000e+000 2.657e-003 5.429e-007 
2.644e-006 3.038e+005 1.292e+010 1.000e+000 2.665e-003 5.434e-007 
2.674e-006 3.082e+005 1.291e+010 1.000e+000 2.648e-003 5.422e-007 
2.703e-006 3.128e+005 1.291e+010 1.000e+000 2.529e-003 5.395e-007 
2.733e-006 3.176e+005 1.291e+010 1.000e+000 2.523e-003 5.355e-007 
2.762e-006 3.225e+005 1.291e+010 1.000e+000 2.456e-003 5.312e-007 
2.791e-006 3.271e+005 1.290e+010 1.000e+000 2.424e-003 5.290e-007 
2.821e-006 3.315e+005 1.290e+010 1.000e+000 2.464e-003 5.278e-007 
2.850e-006 3.358e+005 1.290e+010 1.000e+000 2.451e-003 5.276e-007 
2.880e-006 3.399e+005 1.290e+010 1.000e+000 2.493e-003 5.284e-007 
2.909e-006 3.440e+005 1.290e+010 1.000e+000 2.438e-003 5.297e-007 
2.938e-006 3.480e+005 1.290e+010 1.000e+000 2.389e-003 5.313e-007 
2.968e-006 3.520e+005 1.290e+010 1.000e+000 2.492e-003 5.332e-007 
2.997e-006 3.559e+005 1.290e+010 1.000e+000 2.492e-003 5.351e-007 
3.026e-006 3.599e+005 1.290e+010 1.000e+000 2.093e-003 5.369e-007 
3.056e-006 3.639e+005 1.290e+010 1.000e+000 2.123e-003 5.385e-007 
3.085e-006 3.680e+005 1.290e+010 1.000e+000 1.820e-003 5.402e-007 
3.115e-006 3.720e+005 1.290e+010 1.000e+000 1.827e-003 5.418e-007 
3.144e-006 3.760e+005 1.290e+010 1.000e+000 1.860e-003 5.435e-007 
3.173e-006 3.800e+005 1.290e+010 1.000e+000 1.838e-003 5.452e-007 
3.203e-006 3.840e+005 1.290e+010 1.000e+000 1.816e-003 5.467e-007 
3.232e-006 3.880e+005 1.290e+010 1.000e+000 1.861e-003 5.482e-007 
3.261e-006 3.921e+005 1.290e+010 1.000e+000 1.871e-003 5.496e-007 
3.291e-006 3.961e+005 1.289e+010 1.000e+000 1.868e-003 5.510e-007 
3.320e-006 4.002e+005 1.289e+010 1.000e+000 1.970e-003 5.524e-007 
3.350e-006 4.042e+005 1.289e+010 1.000e+000 1.936e-003 5.537e-007 
3.379e-006 4.083e+005 1.289e+010 1.000e+000 2.032e-003 5.550e-007 
3.408e-006 4.124e+005 1.289e+010 1.000e+000 1.999e-003 5.563e-007 
3.438e-006 4.164e+005 1.289e+010 1.000e+000 1.989e-003 5.576e-007 
3.467e-006 4.205e+005 1.289e+010 1.000e+000 1.971e-003 5.588e-007 
3.497e-006 4.246e+005 1.289e+010 1.000e+000 2.059e-003 5.599e-007 
3.526e-006 4.286e+005 1.289e+010 1.000e+000 2.027e-003 5.611e-007 
3.555e-006 4.327e+005 1.289e+010 1.000e+000 2.089e-003 5.623e-007 
3.585e-006 4.368e+005 1.289e+010 1.000e+000 2.101e-003 5.636e-007 
3.614e-006 4.409e+005 1.289e+010 1.000e+000 2.079e-003 5.648e-007 
3.643e-006 4.449e+005 1.289e+010 1.000e+000 2.099e-003 5.660e-007 
3.673e-006 4.490e+005 1.289e+010 1.000e+000 2.119e-003 5.672e-007 
3.702e-006 4.531e+005 1.289e+010 1.000e+000 2.145e-003 5.684e-007 
3.732e-006 4.572e+005 1.289e+010 1.000e+000 2.044e-003 5.696e-007 
3.761e-006 4.612e+005 1.289e+010 1.000e+000 2.155e-003 5.708e-007 
3.790e-006 4.653e+005 1.289e+010 1.000e+000 2.018e-003 5.721e-007 
3.820e-006 4.694e+005 1.289e+010 1.000e+000 2.002e-003 5.733e-007 
3.849e-006 4.734e+005 1.289e+010 1.000e+000 1.990e-003 5.746e-007 
3.879e-006 4.775e+005 1.289e+010 1.000e+000 2.070e-003 5.758e-007 
3.908e-006 4.816e+005 1.289e+010 1.000e+000 2.012e-003 5.771e-007 
3.937e-006 4.856e+005 1.289e+010 1.000e+000 2.078e-003 5.783e-007 
3.967e-006 4.897e+005 1.289e+010 1.000e+000 2.095e-003 5.796e-007 
3.996e-006 4.938e+005 1.289e+010 1.000e+000 2.048e-003 5.808e-007 
4.025e-006 4.979e+005 1.289e+010 1.000e+000 2.095e-003 5.820e-007 
4.055e-006 5.019e+005 1.289e+010 1.000e+000 2.120e-003 5.832e-007 
4.084e-006 5.060e+005 1.289e+010 1.000e+000 2.051e-003 5.844e-007 
4.114e-006 5.101e+005 1.289e+010 1.000e+000 2.131e-003 5.857e-007 
4.143e-006 5.141e+005 1.289e+010 1.000e+000 2.087e-003 5.870e-007 
4.172e-006 5.182e+005 1.289e+010 1.000e+000 2.076e-003 5.883e-007 
4.202e-006 5.223e+005 1.289e+010 1.000e+000 2.201e-003 5.895e-007 
4.231e-006 5.263e+005 1.289e+010 1.000e+000 2.191e-003 5.908e-007 
4.261e-006 5.303e+005 1.288e+010 1.000e+000 2.133e-003 5.924e-007 
4.290e-006 5.342e+005 1.288e+010 1.000e+000 2.033e-003 5.949e-007 
4.319e-006 5.381e+005 1.288e+010 1.000e+000 1.932e-003 5.976e-007 
4.349e-006 5.419e+005 1.288e+010 1.000e+000 1.858e-003 6.003e-007 
4.378e-006 5.458e+005 1.288e+010 1.000e+000 1.897e-003 6.028e-007 
4.407e-006 5.497e+005 1.287e+010 1.000e+000 1.867e-003 6.052e-007 
4.437e-006 5.537e+005 1.287e+010 1.000e+000 1.765e-003 6.071e-007 
4.466e-006 5.577e+005 1.287e+010 1.000e+000 1.907e-003 6.088e-007 
4.496e-006 5.617e+005 1.287e+010 1.000e+000 1.914e-003 6.102e-007 
4.525e-006 5.658e+005 1.288e+010 1.000e+000 1.891e-003 6.114e-007 
4.554e-006 5.699e+005 1.288e+010 1.000e+000 1.897e-003 6.125e-007 
4.584e-006 5.740e+005 1.288e+010 1.000e+000 1.917e-003 6.135e-007 
4.613e-006 5.781e+005 1.288e+010 1.000e+000 1.862e-003 6.145e-007 
4.642e-006 5.822e+005 1.288e+010 1.000e+000 1.991e-003 6.154e-007 
4.672e-006 5.863e+005 1.288e+010 1.000e+000 1.905e-003 6.164e-007 
4.701e-006 5.904e+005 1.288e+010 1.000e+000 1.912e-003 6.174e-007 
4.731e-006 5.946e+005 1.288e+010 1.000e+000 1.963e-003 6.184e-007 
4.760e-006 5.986e+005 1.288e+010 1.000e+000 2.149e-003 6.194e-007 
4.789e-006 6.027e+005 1.288e+010 1.000e+000 2.190e-003 6.205e-007 
4.819e-006 6.068e+005 1.288e+010 1.000e+000 2.269e-003 6.217e-007 
4.848e-006 6.109e+005 1.288e+010 1.000e+000 2.248e-003 6.229e-007 
4.878e-006 6.150e+005 1.288e+010 1.000e+000 2.262e-003 6.241e-007 
4.907e-006 6.190e+005 1.288e+010 1.000e+000 2.285e-003 6.254e-007 
4.936e-006 6.231e+005 1.288e+010 1.000e+000 2.321e-003 6.267e-007 
4.966e-006 6.271e+005 1.288e+010 1.000e+000 2.296e-003 6.280e-007 
4.995e-006 6.312e+005 1.288e+010 1.000e+000 2.291e-003 6.294e-007 
5.024e-006 6.352e+005 1.288e+010 1.000e+000 2.253e-003 6.308e-007 
5.054e-006 6.393e+005 1.288e+010 1.000e+000 2.322e-003 6.322e-007 
5.083e-006 6.433e+005 1.288e+010 1.000e+000 2.303e-003 6.336e-007 
5.113e-006 6.474e+005 1.288e+010 1.000e+000 2.312e-003 6.351e-007 
5.142e-006 6.514e+005 1.288e+010 1.000e+000 2.365e-003 6.366e-007 
5.171e-006 6.554e+005 1.288e+010 1.000e+000 2.309e-003 6.381e-007 
5.201e-006 6.595e+005 1.288e+010 1.000e+000 2.304e-003 6.395e-007 
5.230e-006 6.635e+005 1.288e+010 1.000e+000 2.333e-003 6.411e-007 
5.260e-006 6.675e+005 1.288e+010 1.000e+000 2.409e-003 6.426e-007 
5.289e-006 6.715e+005 1.288e+010 1.000e+000 2.331e-003 6.441e-007 
5.318e-006 6.756e+005 1.288e+010 1.000e+000 2.354e-003 6.457e-007 
5.348e-006 6.796e+005 1.288e+010 1.000e+000 2.392e-003 6.473e-007 
5.377e-006 6.836e+005 1.288e+010 1.000e+000 2.299e-003 6.489e-007 
5.406e-006 6.876e+005 1.288e+010 1.000e+000 2.413e-003 6.505e-007 
5.436e-006 6.916e+005 1.288e+010 1.000e+000 2.362e-003 6.522e-007 
5.465e-006 6.956e+005 1.288e+010 1.000e+000 2.324e-003 6.538e-007 
5.495e-006 6.996e+005 1.288e+010 1.000e+000 2.366e-003 6.555e-007 
5.524e-006 7.036e+005 1.288e+010 1.000e+000 2.282e-003 6.572e-007 
5.553e-006 7.077e+005 1.288e+010 1.000e+000 2.338e-003 6.588e-007 
5.583e-006 7.117e+005 1.288e+010 1.000e+000 2.335e-003 6.605e-007 
5.612e-006 7.157e+005 1.288e+010 1.000e+000 2.359e-003 6.622e-007 
5.642e-006 7.197e+005 1.288e+010 1.000e+000 2.352e-003 6.639e-007 
5.671e-006 7.237e+005 1.288e+010 1.000e+000 2.402e-003 6.656e-007 
5.700e-006 7.277e+005 1.288e+010 1.000e+000 2.435e-003 6.674e-007 
5.730e-006 7.316e+005 1.288e+010 1.000e+000 2.360e-003 6.692e-007 
5.759e-006 7.356e+005 1.288e+010 1.000e+000 2.332e-003 6.709e-007 
5.788e-006 7.396e+005 1.288e+010 1.000e+000 2.449e-003 6.726e-007 
5.818e-006 7.436e+005 1.288e+010 1.000e+000 2.451e-003 6.744e-007 
5.847e-006 7.476e+005 1.288e+010 1.000e+000 2.413e-003 6.761e-007 
5.877e-006 7.516e+005 1.288e+010 1.000e+000 2.356e-003 6.778e-007 
5.906e-006 7.556e+005 1.288e+010 1.000e+000 2.384e-003 6.796e-007 
5.935e-006 7.596e+005 1.288e+010 1.000e+000 2.446e-003 6.814e-007 
5.965e-006 7.636e+005 1.288e+010 1.000e+000 2.383e-003 6.831e-007 
5.994e-006 7.676e+005 1.288e+010 1.000e+000 2.420e-003 6.849e-007 
6.023e-006 7.716e+005 1.288e+010 1.000e+000 2.460e-003 6.867e-007 
6.053e-006 7.756e+005 1.288e+010 1.000e+000 2.385e-003 6.886e-007 
6.082e-006 7.796e+005 1.288e+010 1.000e+000 2.419e-003 6.904e-007 
6.112e-006 7.835e+005 1.289e+010 1.000e+000 2.510e-003 6.923e-007 
6.141e-006 7.875e+005 1.289e+010 1.000e+000 2.423e-003 6.941e-007 
6.170e-006 7.915e+005 1.289e+010 1.000e+000 2.389e-003 6.960e-007 
6.200e-006 7.955e+005 1.289e+010 1.000e+000 2.448e-003 6.979e-007 
6.229e-006 7.994e+005 1.289e+010 1.000e+000 2.423e-003 6.998e-007 
6.259e-006 8.034e+005 1.289e+010 1.000e+000 2.393e-003 7.017e-007 
6.288e-006 8.074e+005 1.289e+010 1.000e+000 2.439e-003 7.037e-007 
6.317e-006 8.113e+005 1.289e+010 1.000e+000 2.452e-003 7.056e-007 
6.347e-006 8.153e+005 1.289e+010 1.000e+000 2.436e-003 7.076e-007 
6.376e-006 8.193e+005 1.289e+010 1.000e+000 2.427e-003 7.096e-007 
6.405e-006 8.232e+005 1.289e+010 1.000e+000 2.451e-003 7.116e-007 
6.435e-006 8.272e+005 1.289e+010 1.000e+000 2.433e-003 7.137e-007 
6.464e-006 8.311e+005 1.289e+010 1.000e+000 2.462e-003 7.157e-007 
6.494e-006 8.351e+005 1.289e+010 1.000e+000 2.439e-003 7.177e-007 
6.523e-006 8.390e+005 1.289e+010 1.000e+000 2.546e-003 7.199e-007 
6.552e-006 8.415e+005 1.288e+010 1.000e+000 2.482e-003 7.320e-007 
6.582e-006 8.445e+005 1.288e+010 1.000e+000 2.325e-003 7.410e-007 
6.611e-006 8.478e+005 1.288e+010 1.000e+000 2.094e-003 7.471e-007 
6.641e-006 8.514e+005 1.288e+010 1.000e+000 1.972e-003 7.518e-007 
6.670e-006 8.552e+005 1.288e+010 1.000e+000 1.852e-003 7.549e-007 
6.699e-006 8.592e+005 1.288e+010 1.000e+000 1.886e-003 7.569e-007 
6.729e-006 8.632e+005 1.288e+010 1.000e+000 2.238e-003 7.584e-007 
6.758e-006 8.672e+005 1.288e+010 1.000e+000 2.267e-003 7.598e-007 
6.787e-006 8.713e+005 1.288e+010 1.000e+000 2.298e-003 7.611e-007 
6.817e-006 8.753e+005 1.288e+010 1.000e+000 1.538e-003 7.626e-007 
6.846e-006 8.794e+005 1.288e+010 1.000e+000 1.618e-003 7.641e-007 
6.876e-006 8.834e+005 1.288e+010 1.000e+000 1.558e-003 7.657e-007 
6.905e-006 8.874e+005 1.288e+010 1.000e+000 1.651e-003 7.674e-007 
6.934e-006 8.914e+005 1.288e+010 1.000e+000 1.628e-003 7.691e-007 
6.964e-006 8.954e+005 1.289e+010 1.000e+000 1.609e-003 7.709e-007 
6.993e-006 8.993e+005 1.289e+010 1.000e+000 1.635e-003 7.728e-007 
7.022e-006 9.033e+005 1.289e+010 1.000e+000 1.687e-003 7.748e-007 
7.052e-006 9.072e+005 1.289e+010 1.000e+000 1.624e-003 7.768e-007 
7.081e-006 9.112e+005 1.289e+010 1.000e+000 1.689e-003 7.789e-007 
7.111e-006 9.151e+005 1.289e+010 1.000e+000 1.697e-003 7.811e-007 
7.140e-006 9.190e+005 1.289e+010 1.000e+000 1.715e-003 7.835e-007 
7.169e-006 9.229e+005 1.289e+010 1.000e+000 1.627e-003 7.859e-007 
7.199e-006 9.268e+005 1.289e+010 1.000e+000 1.736e-003 7.883e-007 
7.228e-006 9.307e+005 1.289e+010 1.000e+000 1.633e-003 7.906e-007 
7.258e-006 9.346e+005 1.289e+010 1.000e+000 1.767e-003 7.930e-007 
7.287e-006 9.385e+005 1.289e+010 1.000e+000 1.707e-003 7.954e-007 
7.316e-006 9.424e+005 1.289e+010 1.000e+000 1.804e-003 7.978e-007 
7.346e-006 9.464e+005 1.289e+010 1.000e+000 1.739e-003 8.002e-007 
7.375e-006 9.503e+005 1.289e+010 1.000e+000 1.901e-003 8.026e-007 
7.404e-006 9.540e+005 1.289e+010 1.000e+000 1.840e-003 8.063e-007 
7.434e-006 9.574e+005 1.289e+010 1.000e+000 1.810e-003 8.120e-007 
7.463e-006 9.607e+005 1.289e+010 1.000e+000 1.902e-003 8.182e-007 
7.493e-006 9.641e+005 1.289e+010 1.000e+000 1.882e-003 8.245e-007 
7.522e-006 9.675e+005 1.289e+010 1.000e+000 1.785e-003 8.303e-007 
7.551e-006 9.709e+005 1.289e+010 1.000e+000 1.941e-003 8.359e-007 
7.581e-006 9.744e+005 1.289e+010 1.000e+000 2.388e-003 8.414e-007 
7.610e-006 9.779e+005 1.289e+010 1.000e+000 2.430e-003 8.467e-007 
7.640e-006 9.814e+005 1.289e+010 1.000e+000 2.472e-003 8.518e-007 
7.669e-006 9.849e+005 1.289e+010 1.000e+000 2.386e-003 8.567e-007 
7.698e-006 9.885e+005 1.289e+010 1.000e+000 2.366e-003 8.614e-007 
7.728e-006 9.916e+005 1.289e+010 1.000e+000 2.452e-003 8.694e-007 
7.757e-006 9.944e+005 1.289e+010 1.000e+000 2.408e-003 8.790e-007 
7.786e-006 9.974e+005 1.289e+010 1.000e+000 2.351e-003 8.879e-007 
7.816e-006 1.000e+006 1.289e+010 1.000e+000 2.354e-003 8.963e-007 
7.845e-006 1.004e+006 1.289e+010 1.000e+000 2.357e-003 9.043e-007 
7.875e-006 1.007e+006 1.289e+010 1.000e+000 2.275e-003 9.119e-007 
7.904e-006 1.010e+006 1.289e+010 1.000e+000 2.272e-003 9.190e-007 
7.933e-006 1.013e+006 1.289e+010 1.000e+000 2.285e-003 9.258e-007 
7.963e-006 1.016e+006 1.289e+010 1.000e+000 2.212e-003 9.325e-007 
7.992e-006 1.020e+006 1.289e+010 1.000e+000 2.406e-003 9.390e-007 
8.022e-006 1.023e+006 1.289e+010 1.000e+000 2.060e-003 9.453e-007 
8.051e-006 1.026e+006 1.289e+010 1.000e+000 2.064e-003 9.515e-007 
8.080e-006 1.030e+006 1.289e+010 1.000e+000 2.079e-003 9.575e-007 
8.110e-006 1.033e+006 1.289e+010 1.000e+000 2.088e-003 9.633e-007 
8.139e-006 1.037e+006 1.289e+010 1.000e+000 2.101e-003 9.691e-007 
8.168e-006 1.040e+006 1.290e+010 1.000e+000 2.111e-003 9.747e-007 
8.198e-006 1.044e+006 1.290e+010 1.000e+000 2.111e-003 9.803e-007 
8.227e-006 1.047e+006 1.290e+010 1.000e+000 2.089e-003 9.857e-007 
8.257e-006 1.050e+006 1.290e+010 1.000e+000 2.146e-003 9.911e-007 
8.286e-006 1.054e+006 1.290e+010 1.000e+000 2.081e-003 9.964e-007 
8.315e-006 1.057e+006 1.290e+010 1.000e+000 2.152e-003 1.002e-006 
8.345e-006 1.061e+006 1.290e+010 1.000e+000 2.163e-003 1.007e-006 
8.374e-006 1.064e+006 1.290e+010 1.000e+000 2.328e-003 1.013e-006 
8.403e-006 1.067e+006 1.289e+010 1.000e+000 2.427e-003 1.026e-006 
8.433e-006 1.069e+006 1.289e+010 1.000e+000 2.210e-003 1.040e-006 
8.462e-006 1.071e+006 1.289e+010 1.000e+000 2.159e-003 1.053e-006 
8.492e-006 1.074e+006 1.289e+010 1.000e+000 2.133e-003 1.066e-006 
8.521e-006 1.076e+006 1.289e+010 1.000e+000 2.061e-003 1.078e-006 
8.550e-006 1.079e+006 1.289e+010 1.000e+000 2.029e-003 1.091e-006 
8.580e-006 1.081e+006 1.289e+010 1.000e+000 2.065e-003 1.103e-006 
8.609e-006 1.084e+006 1.289e+010 1.000e+000 2.054e-003 1.115e-006 
8.639e-006 1.086e+006 1.289e+010 1.000e+000 2.047e-003 1.127e-006 
8.668e-006 1.089e+006 1.289e+010 1.000e+000 2.064e-003 1.139e-006 
8.697e-006 1.091e+006 1.290e+010 1.000e+000 1.943e-003 1.151e-006 
8.727e-006 1.094e+006 1.290e+010 1.000e+000 1.975e-003 1.163e-006 
8.756e-006 1.096e+006 1.290e+010 1.000e+000 1.932e-003 1.175e-006 
8.785e-006 1.099e+006 1.290e+010 1.000e+000 1.934e-003 1.187e-006 
8.815e-006 1.101e+006 1.290e+010 1.000e+000 1.963e-003 1.199e-006 
8.844e-006 1.104e+006 1.290e+010 1.000e+000 1.963e-003 1.211e-006 
8.874e-006 1.106e+006 1.290e+010 1.000e+000 1.951e-003 1.222e-006 
8.903e-006 1.109e+006 1.290e+010 1.000e+000 1.955e-003 1.234e-006 
8.932e-006 1.111e+006 1.291e+010 1.000e+000 1.927e-003 1.245e-006 
8.962e-006 1.114e+006 1.291e+010 1.000e+000 1.930e-003 1.256e-006 
8.991e-006 1.117e+006 1.291e+010 1.000e+000 1.991e-003 1.266e-006 
9.021e-006 1.120e+006 1.291e+010 1.000e+000 1.949e-003 1.277e-006 
9.050e-006 1.122e+006 1.291e+010 1.000e+000 1.996e-003 1.287e-006 
9.079e-006 1.125e+006 1.291e+010 1.000e+000 1.998e-003 1.298e-006 
9.109e-006 1.128e+006 1.291e+010 1.000e+000 2.081e-003 1.308e-006 
9.138e-006 1.131e+006 1.292e+010 1.000e+000 2.065e-003 1.317e-006 
9.167e-006 1.134e+006 1.292e+010 1.000e+000 2.074e-003 1.327e-006 
9.197e-006 1.136e+006 1.292e+010 1.000e+000 2.003e-003 1.337e-006 
9.226e-006 1.139e+006 1.292e+010 1.000e+000 2.068e-003 1.346e-006 
9.256e-006 1.142e+006 1.292e+010 1.000e+000 2.115e-003 1.356e-006 
9.285e-006 1.145e+006 1.292e+010 1.000e+000 2.193e-003 1.365e-006 
9.314e-006 1.148e+006 1.292e+010 1.000e+000 2.108e-003 1.374e-006 
9.344e-006 1.151e+006 1.292e+010 1.000e+000 2.136e-003 1.383e-006 
9.373e-006 1.154e+006 1.293e+010 1.000e+000 2.159e-003 1.392e-006 
9.403e-006 1.157e+006 1.293e+010 1.000e+000 2.242e-003 1.401e-006 
9.432e-006 1.160e+006 1.293e+010 1.000e+000 2.292e-003 1.410e-006 
9.461e-006 1.163e+006 1.293e+010 1.000e+000 2.426e-003 1.419e-006 
9.491e-006 1.165e+006 1.293e+010 1.000e+000 2.452e-003 1.434e-006 
9.520e-006 1.167e+006 1.293e+010 1.000e+000 2.404e-003 1.448e-006 
9.549e-006 1.169e+006 1.293e+010 1.000e+000 2.310e-003 1.461e-006 
9.579e-006 1.172e+006 1.293e+010 1.000e+000 2.308e-003 1.474e-006 
9.608e-006 1.174e+006 1.293e+010 1.000e+000 2.292e-003 1.486e-006 
9.638e-006 1.177e+006 1.293e+010 1.000e+000 2.284e-003 1.499e-006 
9.667e-006 1.179e+006 1.293e+010 1.000e+000 2.295e-003 1.511e-006 
9.696e-006 1.182e+006 1.293e+010 1.000e+000 2.330e-003 1.523e-006 
9.726e-006 1.184e+006 1.293e+010 1.000e+000 2.352e-003 1.535e-006 
9.755e-006 1.187e+006 1.293e+010 1.000e+000 2.354e-003 1.548e-006 
9.784e-006 1.189e+006 1.293e+010 1.000e+000 2.348e-003 1.560e-006 
9.814e-006 1.192e+006 1.293e+010 1.000e+000 2.323e-003 1.571e-006 
9.843e-006 1.194e+006 1.293e+010 1.000e+000 2.367e-003 1.583e-006 
9.873e-006 1.197e+006 1.293e+010 1.000e+000 2.393e-003 1.595e-006 
9.902e-006 1.199e+006 1.294e+010 1.000e+000 2.387e-003 1.607e-006 
9.931e-006 1.202e+006 1.294e+010 1.000e+000 2.421e-003 1.619e-006 
9.961e-006 1.204e+006 1.294e+010 1.000e+000 2.432e-003 1.631e-006 
9.990e-006 1.207e+006 1.294e+010 1.000e+000 2.427e-003 1.643e-006 
1.002e-005 1.209e+006 1.294e+010 1.000e+000 2.441e-003 1.655e-006 
1.005e-005 1.212e+006 1.294e+010 1.000e+000 2.464e-003 1.668e-006 
1.008e-005 1.214e+006 1.294e+010 1.000e+000 2.487e-003 1.680e-006 
1.011e-005 1.217e+006 1.295e+010 1.000e+000 2.592e-003 1.691e-006 
1.014e-005 1.219e+006 1.295e+010 1.000e+000 2.578e-003 1.703e-006 
1.017e-005 1.222e+006 1.295e+010 1.000e+000 2.729e-003 1.715e-006 
1.020e-005 1.224e+006 1.295e+010 1.000e+000 2.809e-003 1.727e-006 
1.023e-005 1.227e+006 1.296e+010 1.000e+000 2.743e-003 1.739e-006 
1.025e-005 1.229e+006 1.295e+010 1.000e+000 2.735e-003 1.753e-006 
1.028e-005 1.230e+006 1.294e+010 1.000e+000 2.740e-003 1.777e-006 
1.031e-005 1.231e+006 1.294e+010 1.000e+000 2.683e-003 1.800e-006 
1.034e-005 1.232e+006 1.295e+010 1.000e+000 2.708e-003 1.823e-006 
1.037e-005 1.233e+006 1.295e+010 1.000e+000 2.695e-003 1.845e-006 
1.040e-005 1.234e+006 1.295e+010 1.000e+000 2.623e-003 1.868e-006 
1.043e-005 1.235e+006 1.295e+010 1.000e+000 2.577e-003 1.890e-006 
1.046e-005 1.236e+006 1.295e+010 1.000e+000 2.581e-003 1.912e-006 
1.049e-005 1.237e+006 1.295e+010 1.000e+000 2.605e-003 1.935e-006 
1.052e-005 1.238e+006 1.295e+010 1.000e+000 2.649e-003 1.958e-006 
1.055e-005 1.239e+006 1.295e+010 1.000e+000 2.688e-003 1.980e-006 
1.058e-005 1.240e+006 1.296e+010 1.000e+000 2.710e-003 2.000e-006 
1.061e-005 1.242e+006 1.296e+010 1.000e+000 2.637e-003 2.020e-006 
1.064e-005 1.243e+006 1.296e+010 1.000e+000 2.720e-003 2.038e-006 
1.067e-005 1.245e+006 1.296e+010 1.000e+000 2.745e-003 2.055e-006 
1.070e-005 1.247e+006 1.296e+010 1.000e+000 2.751e-003 2.072e-006 
1.072e-005 1.249e+006 1.296e+010 1.000e+000 2.775e-003 2.088e-006 
1.075e-005 1.251e+006 1.296e+010 1.000e+000 2.701e-003 2.100e-006 
1.078e-005 1.254e+006 1.296e+010 1.000e+000 2.648e-003 2.111e-006 
1.081e-005 1.257e+006 1.297e+010 1.000e+000 2.665e-003 2.120e-006 
1.084e-005 1.260e+006 1.297e+010 1.000e+000 2.690e-003 2.130e-006 
1.087e-005 1.263e+006 1.297e+010 1.000e+000 2.782e-003 2.138e-006 
1.090e-005 1.266e+006 1.297e+010 1.000e+000 2.823e-003 2.147e-006 
1.093e-005 1.269e+006 1.297e+010 1.000e+000 2.841e-003 2.155e-006 
1.096e-005 1.272e+006 1.297e+010 1.000e+000 2.887e-003 2.163e-006 
1.099e-005 1.275e+006 1.297e+010 1.000e+000 2.927e-003 2.171e-006 
1.102e-005 1.278e+006 1.297e+010 1.000e+000 2.876e-003 2.179e-006 
1.105e-005 1.281e+006 1.298e+010 1.000e+000 2.857e-003 2.187e-006 
1.108e-005 1.284e+006 1.298e+010 1.000e+000 2.855e-003 2.194e-006 
1.111e-005 1.288e+006 1.298e+010 1.000e+000 2.862e-003 2.202e-006 
1.114e-005 1.291e+006 1.298e+010 1.000e+000 2.769e-003 2.209e-006 
1.117e-005 1.294e+006 1.298e+010 1.000e+000 2.843e-003 2.216e-006 
1.119e-005 1.297e+006 1.298e+010 1.000e+000 2.563e-003 2.223e-006 
1.122e-005 1.300e+006 1.298e+010 1.000e+000 2.489e-003 2.230e-006 
1.125e-005 1.304e+006 1.298e+010 1.000e+000 2.513e-003 2.237e-006 
1.128e-005 1.307e+006 1.298e+010 1.000e+000 2.527e-003 2.244e-006 
1.131e-005 1.310e+006 1.299e+010 1.000e+000 2.524e-003 2.251e-006 
1.134e-005 1.313e+006 1.299e+010 1.000e+000 2.272e-003 2.257e-006 
1.137e-005 1.317e+006 1.299e+010 1.000e+000 2.277e-003 2.264e-006 
1.140e-005 1.320e+006 1.299e+010 1.000e+000 2.259e-003 2.270e-006 
1.143e-005 1.323e+006 1.299e+010 1.000e+000 2.258e-003 2.277e-006 
1.146e-005 1.327e+006 1.299e+010 1.000e+000 2.251e-003 2.284e-006 
1.149e-005 1.330e+006 1.299e+010 1.000e+000 2.076e-003 2.290e-006 
1.152e-005 1.333e+006 1.299e+010 1.000e+000 1.873e-003 2.296e-006 
1.155e-005 1.337e+006 1.300e+010 1.000e+000 1.929e-003 2.303e-006 
1.158e-005 1.340e+006 1.300e+010 1.000e+000 1.900e-003 2.309e-006 
1.161e-005 1.343e+006 1.300e+010 1.000e+000 1.900e-003 2.315e-006 
1.164e-005 1.347e+006 1.300e+010 1.000e+000 1.945e-003 2.321e-006 
1.167e-005 1.350e+006 1.300e+010 1.000e+000 1.933e-003 2.328e-006 
1.169e-005 1.353e+006 1.300e+010 1.000e+000 1.936e-003 2.334e-006 
1.172e-005 1.357e+006 1.300e+010 1.000e+000 2.004e-003 2.340e-006 
1.175e-005 1.360e+006 1.301e+010 1.000e+000 1.968e-003 2.346e-006 
1.178e-005 1.363e+006 1.301e+010 1.000e+000 2.014e-003 2.352e-006 
1.181e-005 1.367e+006 1.301e+010 1.000e+000 2.055e-003 2.358e-006 
1.184e-005 1.370e+006 1.301e+010 1.000e+000 2.049e-003 2.364e-006 
1.187e-005 1.374e+006 1.301e+010 1.000e+000 2.035e-003 2.370e-006 
1.190e-005 1.377e+006 1.301e+010 1.000e+000 2.034e-003 2.376e-006 
1.193e-005 1.380e+006 1.301e+010 1.000e+000 2.066e-003 2.382e-006 
1.196e-005 1.384e+006 1.302e+010 1.000e+000 2.023e-003 2.388e-006 
1.199e-005 1.387e+006 1.302e+010 1.000e+000 2.001e-003 2.393e-006 
1.202e-005 1.391e+006 1.302e+010 1.000e+000 2.007e-003 2.399e-006 
1.205e-005 1.394e+006 1.302e+010 1.000e+000 2.010e-003 2.405e-006 
1.208e-005 1.398e+006 1.302e+010 1.000e+000 2.032e-003 2.410e-006 
1.211e-005 1.401e+006 1.302e+010 1.000e+000 2.065e-003 2.415e-006 
1.214e-005 1.405e+006 1.302e+010 1.000e+000 2.044e-003 2.421e-006 
1.216e-005 1.408e+006 1.302e+010 1.000e+000 2.057e-003 2.426e-006 
1.219e-005 1.412e+006 1.303e+010 1.000e+000 2.073e-003 2.431e-006 
1.222e-005 1.415e+006 1.303e+010 1.000e+000 2.078e-003 2.436e-006 
1.225e-005 1.418e+006 1.303e+010 1.000e+000 2.106e-003 2.442e-006 
1.228e-005 1.422e+006 1.303e+010 1.000e+000 2.110e-003 2.447e-006 
1.231e-005 1.425e+006 1.303e+010 1.000e+000 2.093e-003 2.452e-006 
1.234e-005 1.429e+006 1.303e+010 1.000e+000 2.111e-003 2.457e-006 
1.237e-005 1.433e+006 1.303e+010 1.000e+000 2.132e-003 2.462e-006 
1.240e-005 1.436e+006 1.304e+010 1.000e+000 2.101e-003 2.467e-006 
1.243e-005 1.440e+006 1.304e+010 1.000e+000 2.117e-003 2.472e-006 
1.246e-005 1.443e+006 1.304e+010 1.000e+000 2.061e-003 2.477e-006 
1.249e-005 1.447e+006 1.304e+010 1.000e+000 2.060e-003 2.482e-006 
1.252e-005 1.450e+006 1.304e+010 1.000e+000 2.067e-003 2.487e-006 
1.255e-005 1.454e+006 1.304e+010 1.000e+000 2.030e-003 2.492e-006 
1.258e-005 1.457e+006 1.304e+010 1.000e+000 2.046e-003 2.497e-006 
1.261e-005 1.461e+006 1.304e+010 1.000e+000 2.051e-003 2.502e-006 
1.263e-005 1.464e+006 1.305e+010 1.000e+000 2.051e-003 2.506e-006 
1.266e-005 1.468e+006 1.305e+010 1.000e+000 2.020e-003 2.511e-006 
1.269e-005 1.471e+006 1.305e+010 1.000e+000 2.043e-003 2.516e-006 
1.272e-005 1.475e+006 1.305e+010 1.000e+000 2.053e-003 2.521e-006 
1.275e-005 1.479e+006 1.305e+010 1.000e+000 2.043e-003 2.525e-006 
1.278e-005 1.482e+006 1.305e+010 1.000e+000 2.051e-003 2.530e-006 
1.281e-005 1.486e+006 1.305e+010 1.000e+000 2.070e-003 2.534e-006 
1.284e-005 1.489e+006 1.305e+010 1.000e+000 2.137e-003 2.539e-006 
1.287e-005 1.493e+006 1.306e+010 1.000e+000 2.164e-003 2.544e-006 
1.290e-005 1.497e+006 1.306e+010 1.000e+000 2.168e-003 2.548e-006 
1.293e-005 1.500e+006 1.306e+010 1.000e+000 2.310e-003 2.553e-006 
1.296e-005 1.504e+006 1.306e+010 1.000e+000 2.334e-003 2.558e-006 
1.299e-005 1.507e+006 1.306e+010 1.000e+000 2.315e-003 2.563e-006 
1.302e-005 1.511e+006 1.306e+010 1.000e+000 2.287e-003 2.567e-006 
1.305e-005 1.514e+006 1.306e+010 1.000e+000 2.273e-003 2.572e-006 
1.308e-005 1.518e+006 1.306e+010 1.000e+000 2.263e-003 2.577e-006 
1.310e-005 1.521e+006 1.307e+010 1.000e+000 2.304e-003 2.581e-006 
1.313e-005 1.525e+006 1.307e+010 1.000e+000 2.256e-003 2.586e-006 
1.316e-005 1.529e+006 1.307e+010 1.000e+000 2.288e-003 2.591e-006 
1.319e-005 1.532e+006 1.307e+010 1.000e+000 2.208e-003 2.596e-006 
1.322e-005 1.536e+006 1.307e+010 1.000e+000 2.246e-003 2.601e-006 
1.325e-005 1.539e+006 1.307e+010 1.000e+000 2.181e-003 2.606e-006 
1.328e-005 1.543e+006 1.307e+010 1.000e+000 2.130e-003 2.610e-006 
1.331e-005 1.546e+006 1.307e+010 1.000e+000 2.139e-003 2.615e-006 
1.334e-005 1.550e+006 1.308e+010 1.000e+000 2.141e-003 2.620e-006 
1.337e-005 1.553e+006 1.308e+010 1.000e+000 2.145e-003 2.625e-006 
1.340e-005 1.557e+006 1.308e+010 1.000e+000 2.123e-003 2.629e-006 
1.343e-005 1.561e+006 1.308e+010 1.000e+000 2.141e-003 2.633e-006 
1.346e-005 1.564e+006 1.308e+010 1.000e+000 2.157e-003 2.638e-006 
1.349e-005 1.568e+006 1.308e+010 1.000e+000 2.165e-003 2.642e-006 
1.352e-005 1.571e+006 1.308e+010 1.000e+000 2.189e-003 2.647e-006 
1.355e-005 1.575e+006 1.309e+010 1.000e+000 2.191e-003 2.652e-006 
1.357e-005 1.579e+006 1.309e+010 1.000e+000 2.191e-003 2.657e-006 
1.360e-005 1.582e+006 1.309e+010 1.000e+000 2.190e-003 2.662e-006 
1.363e-005 1.586e+006 1.309e+010 1.000e+000 2.176e-003 2.667e-006 
1.366e-005 1.589e+006 1.309e+010 1.000e+000 2.182e-003 2.672e-006 
1.369e-005 1.593e+006 1.309e+010 1.000e+000 2.211e-003 2.676e-006 
1.372e-005 1.596e+006 1.309e+010 1.000e+000 2.085e-003 2.681e-006 
1.375e-005 1.600e+006 1.309e+010 1.000e+000 1.995e-003 2.686e-006 
1.378e-005 1.603e+006 1.310e+010 1.000e+000 2.007e-003 2.691e-006 
1.381e-005 1.607e+006 1.310e+010 1.000e+000 2.048e-003 2.696e-006 
1.384e-005 1.610e+006 1.310e+010 1.000e+000 2.095e-003 2.701e-006 
1.387e-005 1.614e+006 1.310e+010 1.000e+000 2.145e-003 2.705e-006 
1.390e-005 1.617e+006 1.310e+010 1.000e+000 2.348e-003 2.713e-006 
1.393e-005 1.619e+006 1.309e+010 1.000e+000 2.401e-003 2.731e-006 
1.396e-005 1.620e+006 1.309e+010 1.000e+000 2.338e-003 2.751e-006 
1.399e-005 1.621e+006 1.309e+010 1.000e+000 2.334e-003 2.772e-006 
1.402e-005 1.623e+006 1.309e+010 1.000e+000 2.384e-003 2.793e-006 
1.405e-005 1.624e+006 1.309e+010 1.000e+000 2.369e-003 2.813e-006 
1.407e-005 1.625e+006 1.310e+010 1.000e+000 2.299e-003 2.834e-006 
1.410e-005 1.626e+006 1.310e+010 1.000e+000 2.299e-003 2.855e-006 
1.413e-005 1.627e+006 1.311e+010 1.000e+000 2.266e-003 2.876e-006 
1.416e-005 1.629e+006 1.311e+010 1.000e+000 2.174e-003 2.898e-006 
1.419e-005 1.630e+006 1.311e+010 1.000e+000 2.132e-003 2.919e-006 
1.422e-005 1.631e+006 1.312e+010 1.000e+000 2.207e-003 2.939e-006 
1.425e-005 1.632e+006 1.312e+010 1.000e+000 2.175e-003 2.960e-006 
1.428e-005 1.634e+006 1.313e+010 1.000e+000 2.061e-003 2.981e-006 
1.431e-005 1.635e+006 1.313e+010 1.000e+000 2.191e-003 3.002e-006 
1.434e-005 1.636e+006 1.313e+010 1.000e+000 1.987e-003 3.023e-006 
1.437e-005 1.637e+006 1.314e+010 1.000e+000 1.967e-003 3.044e-006 
1.440e-005 1.638e+006 1.314e+010 1.000e+000 2.005e-003 3.066e-006 
1.443e-005 1.640e+006 1.315e+010 1.000e+000 1.812e-003 3.087e-006 
1.446e-005 1.641e+006 1.315e+010 1.000e+000 1.849e-003 3.108e-006 
1.449e-005 1.642e+006 1.316e+010 1.000e+000 1.892e-003 3.130e-006 
1.452e-005 1.643e+006 1.316e+010 1.000e+000 1.881e-003 3.151e-006 
1.454e-005 1.644e+006 1.317e+010 1.000e+000 1.877e-003 3.173e-006 
1.457e-005 1.645e+006 1.317e+010 1.000e+000 1.872e-003 3.195e-006 
1.460e-005 1.646e+006 1.318e+010 1.000e+000 1.829e-003 3.217e-006 
1.463e-005 1.647e+006 1.318e+010 1.000e+000 1.817e-003 3.240e-006 
1.466e-005 1.648e+006 1.319e+010 1.000e+000 2.010e-003 3.263e-006 
1.469e-005 1.649e+006 1.319e+010 1.000e+000 2.009e-003 3.287e-006 
1.472e-005 1.650e+006 1.320e+010 1.000e+000 2.120e-003 3.311e-006 
1.475e-005 1.650e+006 1.320e+010 1.000e+000 2.133e-003 3.336e-006 
1.478e-005 1.651e+006 1.321e+010 1.000e+000 2.277e-003 3.363e-006 
1.481e-005 1.651e+006 1.322e+010 1.000e+000 2.321e-003 3.392e-006 
1.484e-005 1.651e+006 1.321e+010 1.000e+000 7.792e-004 3.421e-006 
1.487e-005 1.653e+006 1.322e+010 1.000e+000 5.007e-003 3.436e-006 
1.490e-005 1.655e+006 1.323e+010 1.000e+000 3.489e-003 3.448e-006 
1.493e-005 1.658e+006 1.324e+010 1.000e+000 1.943e-004 3.460e-006 
1.496e-005 1.661e+006 1.325e+010 1.000e+000 5.492e-003 3.471e-006 
1.499e-005 1.663e+006 1.325e+010 1.000e+000 1.516e-004 3.481e-006 
1.501e-005 1.666e+006 1.326e+010 1.000e+000 4.812e-003 3.490e-006 
1.504e-005 1.669e+006 1.322e+010 1.000e+000 1.615e-003 3.499e-006 
1.507e-005 1.672e+006 1.318e+010 1.000e+000 1.923e-003 3.506e-006 
1.510e-005 1.676e+006 1.318e+010 1.000e+000 1.773e-003 3.511e-006 
1.513e-005 1.680e+006 1.318e+010 1.000e+000 1.712e-003 3.515e-006 
1.516e-005 1.683e+006 1.318e+010 1.000e+000 1.624e-003 3.519e-006 
1.519e-005 1.687e+006 1.318e+010 1.000e+000 1.569e-003 3.523e-006 
1.522e-005 1.691e+006 1.318e+010 1.000e+000 1.624e-003 3.527e-006 
1.525e-005 1.694e+006 1.318e+010 1.000e+000 1.679e-003 3.532e-006 
1.528e-005 1.698e+006 1.318e+010 1.000e+000 1.636e-003 3.536e-006 
1.531e-005 1.701e+006 1.318e+010 1.000e+000 1.643e-003 3.541e-006 
1.534e-005 1.705e+006 1.319e+010 1.000e+000 1.665e-003 3.546e-006 
1.537e-005 1.708e+006 1.319e+010 1.000e+000 1.655e-003 3.551e-006 
1.540e-005 1.712e+006 1.319e+010 1.000e+000 1.639e-003 3.557e-006 
1.543e-005 1.715e+006 1.319e+010 1.000e+000 1.695e-003 3.562e-006 
1.546e-005 1.719e+006 1.319e+010 1.000e+000 1.739e-003 3.568e-006 
1.548e-005 1.722e+006 1.319e+010 1.000e+000 1.789e-003 3.574e-006 
1.551e-005 1.724e+006 1.318e+010 1.000e+000 2.104e-003 3.591e-006 
1.554e-005 1.725e+006 1.318e+010 1.000e+000 2.107e-003 3.611e-006 
1.557e-005 1.726e+006 1.318e+010 1.000e+000 2.088e-003 3.632e-006 
1.560e-005 1.728e+006 1.317e+010 1.000e+000 1.984e-003 3.653e-006 
1.563e-005 1.729e+006 1.317e+010 1.000e+000 1.984e-003 3.673e-006 
1.566e-005 1.730e+006 1.317e+010 1.000e+000 1.950e-003 3.693e-006 
1.569e-005 1.732e+006 1.317e+010 1.000e+000 2.065e-003 3.713e-006 
1.572e-005 1.733e+006 1.317e+010 1.000e+000 2.064e-003 3.732e-006 
1.575e-005 1.735e+006 1.317e+010 1.000e+000 1.966e-003 3.752e-006 
1.578e-005 1.736e+006 1.317e+010 1.000e+000 1.966e-003 3.771e-006 
1.581e-005 1.738e+006 1.318e+010 1.000e+000 2.042e-003 3.790e-006 
1.584e-005 1.739e+006 1.318e+010 1.000e+000 2.033e-003 3.809e-006 
1.587e-005 1.741e+006 1.318e+010 1.000e+000 1.969e-003 3.827e-006 
1.590e-005 1.742e+006 1.318e+010 1.000e+000 1.991e-003 3.846e-006 
1.593e-005 1.744e+006 1.318e+010 1.000e+000 2.026e-003 3.864e-006 
1.595e-005 1.745e+006 1.318e+010 1.000e+000 1.962e-003 3.883e-006 
1.598e-005 1.747e+006 1.318e+010 1.000e+000 1.935e-003 3.901e-006 
1.601e-005 1.749e+006 1.318e+010 1.000e+000 2.015e-003 3.920e-006 
1.604e-005 1.750e+006 1.318e+010 1.000e+000 2.068e-003 3.939e-006 
1.607e-005 1.751e+006 1.318e+010 1.000e+000 2.065e-003 3.959e-006 
1.610e-005 1.752e+006 1.318e+010 1.000e+000 2.226e-003 3.981e-006 
1.613e-005 1.750e+006 1.307e+010 1.000e+000 2.881e-003 4.030e-006 
1.616e-005 1.747e+006 1.303e+010 1.000e+000 2.986e-003 4.081e-006 
1.619e-005 1.743e+006 1.301e+010 1.000e+000 2.894e-003 4.132e-006 
1.622e-005 1.741e+006 1.300e+010 1.000e+000 2.874e-003 4.180e-006 
1.625e-005 1.738e+006 1.299e+010 1.000e+000 2.880e-003 4.225e-006 
1.628e-005 1.736e+006 1.298e+010 1.000e+000 2.810e-003 4.268e-006 
1.631e-005 1.735e+006 1.297e+010 1.000e+000 2.489e-003 4.310e-006 
1.634e-005 1.733e+006 1.296e+010 1.000e+000 2.537e-003 4.350e-006 
1.637e-005 1.732e+006 1.296e+010 1.000e+000 2.508e-003 4.389e-006 
1.640e-005 1.730e+006 1.295e+010 1.000e+000 2.540e-003 4.428e-006 
1.643e-005 1.729e+006 1.295e+010 1.000e+000 2.531e-003 4.467e-006 
1.645e-005 1.728e+006 1.295e+010 1.000e+000 2.523e-003 4.505e-006 
1.648e-005 1.726e+006 1.295e+010 1.000e+000 2.329e-003 4.543e-006 
1.651e-005 1.726e+006 1.295e+010 1.000e+000 2.237e-003 4.578e-006 
1.654e-005 1.725e+006 1.294e+010 1.000e+000 2.405e-003 4.611e-006 
1.657e-005 1.725e+006 1.294e+010 1.000e+000 2.458e-003 4.644e-006 
1.660e-005 1.724e+006 1.294e+010 1.000e+000 2.435e-003 4.675e-006 
1.663e-005 1.724e+006 1.294e+010 1.000e+000 2.537e-003 4.707e-006 
1.666e-005 1.724e+006 1.294e+010 1.000e+000 2.550e-003 4.739e-006 
1.669e-005 1.723e+006 1.294e+010 1.000e+000 2.618e-003 4.770e-006 
1.672e-005 1.723e+006 1.294e+010 1.000e+000 2.524e-003 4.799e-006 
1.675e-005 1.723e+006 1.294e+010 1.000e+000 2.358e-003 4.829e-006 
1.678e-005 1.723e+006 1.295e+010 1.000e+000 2.209e-003 4.858e-006 
1.681e-005 1.723e+006 1.295e+010 1.000e+000 2.227e-003 4.887e-006 
1.684e-005 1.724e+006 1.295e+010 1.000e+000 2.247e-003 4.915e-006 
1.687e-005 1.724e+006 1.295e+010 1.000e+000 2.176e-003 4.942e-006 
1.690e-005 1.725e+006 1.295e+010 1.000e+000 2.451e-003 4.966e-006 
1.692e-005 1.726e+006 1.295e+010 1.000e+000 2.374e-003 4.989e-006 
1.695e-005 1.727e+006 1.296e+010 1.000e+000 2.420e-003 5.012e-006 
1.698e-005 1.727e+006 1.296e+010 1.000e+000 2.440e-003 5.035e-006 
1.701e-005 1.728e+006 1.296e+010 1.000e+000 2.469e-003 5.058e-006 
1.704e-005 1.729e+006 1.297e+010 1.000e+000 2.471e-003 5.080e-006 
1.707e-005 1.731e+006 1.297e+010 1.000e+000 2.437e-003 5.102e-006 
1.710e-005 1.732e+006 1.297e+010 1.000e+000 2.413e-003 5.124e-006 
1.713e-005 1.732e+006 1.298e+010 1.000e+000 2.462e-003 5.147e-006 
1.716e-005 1.733e+006 1.297e+010 1.000e+000 2.293e-003 5.173e-006 
1.719e-005 1.734e+006 1.297e+010 1.000e+000 2.263e-003 5.195e-006 
1.722e-005 1.735e+006 1.298e+010 1.000e+000 2.316e-003 5.216e-006 
1.725e-005 1.737e+006 1.298e+010 1.000e+000 2.249e-003 5.236e-006 
1.728e-005 1.738e+006 1.298e+010 1.000e+000 2.160e-003 5.255e-006 
1.731e-005 1.740e+006 1.299e+010 1.000e+000 2.000e-003 5.273e-006 
1.734e-005 1.741e+006 1.299e+010 1.000e+000 2.130e-003 5.291e-006 
1.737e-005 1.743e+006 1.299e+010 1.000e+000 1.957e-003 5.309e-006 
1.739e-005 1.745e+006 1.300e+010 1.000e+000 1.997e-003 5.327e-006 
1.742e-005 1.746e+006 1.300e+010 1.000e+000 2.000e-003 5.345e-006 
1.745e-005 1.748e+006 1.301e+010 1.000e+000 1.756e-003 5.362e-006 
1.748e-005 1.750e+006 1.302e+010 1.000e+000 1.744e-003 5.380e-006 
1.751e-005 1.752e+006 1.302e+010 1.000e+000 1.760e-003 5.398e-006 
1.754e-005 1.753e+006 1.303e+010 1.000e+000 1.741e-003 5.415e-006 
1.757e-005 1.755e+006 1.303e+010 1.000e+000 2.056e-003 5.433e-006 
1.760e-005 1.757e+006 1.304e+010 1.000e+000 2.071e-003 5.448e-006 
1.763e-005 1.759e+006 1.304e+010 1.000e+000 2.039e-003 5.462e-006 
1.766e-005 1.762e+006 1.304e+010 1.000e+000 2.074e-003 5.475e-006 
1.769e-005 1.764e+006 1.305e+010 1.000e+000 2.112e-003 5.488e-006 
1.772e-005 1.766e+006 1.305e+010 1.000e+000 2.141e-003 5.500e-006 
1.775e-005 1.769e+006 1.306e+010 1.000e+000 2.140e-003 5.512e-006 
1.778e-005 1.772e+006 1.306e+010 1.000e+000 2.205e-003 5.523e-006 
1.781e-005 1.774e+006 1.306e+010 1.000e+000 2.121e-003 5.534e-006 
1.784e-005 1.777e+006 1.307e+010 1.000e+000 2.008e-003 5.545e-006 
1.786e-005 1.780e+006 1.307e+010 1.000e+000 1.981e-003 5.555e-006 
1.789e-005 1.782e+006 1.307e+010 1.000e+000 1.908e-003 5.566e-006 
1.792e-005 1.785e+006 1.308e+010 1.000e+000 1.980e-003 5.578e-006 
1.795e-005 1.788e+006 1.308e+010 1.000e+000 2.004e-003 5.589e-006 
1.798e-005 1.790e+006 1.308e+010 1.000e+000 1.943e-003 5.600e-006 
1.801e-005 1.793e+006 1.309e+010 1.000e+000 1.976e-003 5.610e-006 
1.804e-005 1.796e+006 1.309e+010 1.000e+000 1.931e-003 5.621e-006 
1.807e-005 1.798e+006 1.309e+010 1.000e+000 1.952e-003 5.632e-006 
1.810e-005 1.801e+006 1.310e+010 1.000e+000 2.049e-003 5.643e-006 
1.813e-005 1.804e+006 1.310e+010 1.000e+000 1.887e-003 5.653e-006 
1.816e-005 1.806e+006 1.310e+010 1.000e+000 1.996e-003 5.664e-006 
1.819e-005 1.809e+006 1.311e+010 1.000e+000 1.849e-003 5.675e-006 
1.822e-005 1.812e+006 1.311e+010 1.000e+000 1.986e-003 5.686e-006 
1.825e-005 1.814e+006 1.311e+010 1.000e+000 1.988e-003 5.697e-006 
1.828e-005 1.817e+006 1.312e+010 1.000e+000 1.939e-003 5.708e-006 
1.831e-005 1.820e+006 1.312e+010 1.000e+000 2.005e-003 5.720e-006 
1.833e-005 1.822e+006 1.312e+010 1.000e+000 2.048e-003 5.732e-006 
1.836e-005 1.825e+006 1.313e+010 1.000e+000 2.015e-003 5.745e-006 
1.839e-005 1.827e+006 1.313e+010 1.000e+000 2.097e-003 5.758e-006 
1.842e-005 1.829e+006 1.314e+010 1.000e+000 2.116e-003 5.771e-006 
1.845e-005 1.832e+006 1.314e+010 1.000e+000 2.052e-003 5.784e-006 
1.848e-005 1.834e+006 1.314e+010 1.000e+000 2.118e-003 5.795e-006 
1.851e-005 1.837e+006 1.315e+010 1.000e+000 2.142e-003 5.805e-006 
1.854e-005 1.840e+006 1.315e+010 1.000e+000 2.096e-003 5.816e-006 
1.857e-005 1.843e+006 1.315e+010 1.000e+000 2.073e-003 5.826e-006 
1.860e-005 1.845e+006 1.316e+010 1.000e+000 2.071e-003 5.836e-006 
1.863e-005 1.848e+006 1.316e+010 1.000e+000 2.056e-003 5.847e-006 
1.866e-005 1.851e+006 1.316e+010 1.000e+000 2.072e-003 5.857e-006 
1.869e-005 1.853e+006 1.317e+010 1.000e+000 2.073e-003 5.868e-006 
1.872e-005 1.856e+006 1.317e+010 1.000e+000 2.067e-003 5.879e-006 
1.875e-005 1.859e+006 1.318e+010 1.000e+000 2.025e-003 5.890e-006 
1.878e-005 1.861e+006 1.318e+010 1.000e+000 2.159e-003 5.902e-006 
1.881e-005 1.864e+006 1.319e+010 1.000e+000 2.241e-003 5.916e-006 
1.883e-005 1.866e+006 1.319e+010 1.000e+000 2.271e-003 5.926e-006 
1.886e-005 1.869e+006 1.319e+010 1.000e+000 2.243e-003 5.936e-006 
1.889e-005 1.872e+006 1.320e+010 1.000e+000 2.258e-003 5.944e-006 
1.892e-005 1.875e+006 1.320e+010 1.000e+000 2.264e-003 5.952e-006 
1.895e-005 1.878e+006 1.320e+010 1.000e+000 2.283e-003 5.960e-006 
1.898e-005 1.882e+006 1.320e+010 1.000e+000 2.339e-003 5.967e-006 
1.901e-005 1.885e+006 1.321e+010 1.000e+000 2.324e-003 5.974e-006 
1.904e-005 1.888e+006 1.321e+010 1.000e+000 2.343e-003 5.980e-006 
1.907e-005 1.892e+006 1.321e+010 1.000e+000 2.502e-003 5.987e-006 
1.910e-005 1.895e+006 1.321e+010 1.000e+000 2.504e-003 5.993e-006 
1.913e-005 1.898e+006 1.321e+010 1.000e+000 2.362e-003 6.000e-006 
1.916e-005 1.901e+006 1.322e+010 1.000e+000 2.383e-003 6.006e-006 
1.919e-005 1.905e+006 1.322e+010 1.000e+000 2.377e-003 6.013e-006 
1.922e-005 1.908e+006 1.322e+010 1.000e+000 2.498e-003 6.020e-006 
1.925e-005 1.911e+006 1.322e+010 1.000e+000 2.483e-003 6.026e-006 
1.928e-005 1.915e+006 1.322e+010 1.000e+000 2.528e-003 6.033e-006 
1.930e-005 1.918e+006 1.323e+010 1.000e+000 2.525e-003 6.040e-006 
1.933e-005 1.921e+006 1.323e+010 1.000e+000 2.536e-003 6.047e-006 
1.936e-005 1.924e+006 1.323e+010 1.000e+000 2.524e-003 6.054e-006 
1.939e-005 1.928e+006 1.323e+010 1.000e+000 2.534e-003 6.061e-006 
1.942e-005 1.931e+006 1.323e+010 1.000e+000 2.636e-003 6.068e-006 
1.945e-005 1.934e+006 1.324e+010 1.000e+000 2.631e-003 6.075e-006 
1.948e-005 1.937e+006 1.324e+010 1.000e+000 2.461e-003 6.082e-006 
1.951e-005 1.940e+006 1.324e+010 1.000e+000 2.507e-003 6.089e-006 
1.954e-005 1.944e+006 1.325e+010 1.000e+000 2.522e-003 6.097e-006 
1.957e-005 1.947e+006 1.325e+010 1.000e+000 2.810e-003 6.104e-006 
1.960e-005 1.950e+006 1.325e+010 1.000e+000 2.802e-003 6.112e-006 
1.963e-005 1.953e+006 1.325e+010 1.000e+000 2.883e-003 6.119e-006 
1.966e-005 1.956e+006 1.326e+010 1.000e+000 2.886e-003 6.127e-006 
1.969e-005 1.959e+006 1.326e+010 1.000e+000 2.883e-003 6.134e-006 
1.972e-005 1.963e+006 1.326e+010 1.000e+000 2.867e-003 6.142e-006 
1.975e-005 1.966e+006 1.326e+010 1.000e+000 2.884e-003 6.149e-006 
1.977e-005 1.969e+006 1.327e+010 1.000e+000 2.844e-003 6.157e-006 
1.980e-005 1.972e+006 1.327e+010 1.000e+000 2.869e-003 6.165e-006 
1.983e-005 1.975e+006 1.327e+010 1.000e+000 2.828e-003 6.172e-006 
1.986e-005 1.978e+006 1.328e+010 1.000e+000 2.765e-003 6.180e-006 
1.989e-005 1.981e+006 1.328e+010 1.000e+000 2.763e-003 6.188e-006 
1.992e-005 1.985e+006 1.328e+010 1.000e+000 2.766e-003 6.196e-006 
1.995e-005 1.988e+006 1.328e+010 1.000e+000 2.734e-003 6.203e-006 
1.998e-005 1.991e+006 1.329e+010 1.000e+000 2.780e-003 6.211e-006 
2.001e-005 1.994e+006 1.329e+010 1.000e+000 2.767e-003 6.219e-006 
2.004e-005 1.997e+006 1.329e+010 1.000e+000 2.738e-003 6.227e-006 
2.007e-005 2.000e+006 1.330e+010 1.000e+000 2.759e-003 6.235e-006 
2.010e-005 2.003e+006 1.330e+010 1.000e+000 2.755e-003 6.243e-006 
2.013e-005 2.006e+006 1.330e+010 1.000e+000 2.811e-003 6.251e-006 
2.016e-005 2.009e+006 1.330e+010 1.000e+000 2.828e-003 6.260e-006 
2.019e-005 2.012e+006 1.331e+010 1.000e+000 2.841e-003 6.268e-006 
2.022e-005 2.015e+006 1.331e+010 1.000e+000 2.811e-003 6.276e-006 
2.024e-005 2.018e+006 1.331e+010 1.000e+000 2.818e-003 6.285e-006 
2.027e-005 2.021e+006 1.332e+010 1.000e+000 2.774e-003 6.294e-006 
2.030e-005 2.024e+006 1.332e+010 1.000e+000 2.354e-003 6.302e-006 
2.033e-005 2.027e+006 1.332e+010 1.000e+000 2.320e-003 6.311e-006 
2.036e-005 2.030e+006 1.333e+010 1.000e+000 2.404e-003 6.320e-006 
2.039e-005 2.033e+006 1.333e+010 1.000e+000 2.510e-003 6.329e-006 
2.042e-005 2.036e+006 1.333e+010 1.000e+000 2.346e-003 6.338e-006 
2.045e-005 2.039e+006 1.334e+010 1.000e+000 2.366e-003 6.347e-006 
2.048e-005 2.042e+006 1.334e+010 1.000e+000 2.351e-003 6.356e-006 
2.051e-005 2.045e+006 1.334e+010 1.000e+000 2.360e-003 6.366e-006 
2.054e-005 2.048e+006 1.335e+010 1.000e+000 2.318e-003 6.375e-006 
2.057e-005 2.051e+006 1.335e+010 1.000e+000 2.330e-003 6.385e-006 
2.060e-005 2.053e+006 1.335e+010 1.000e+000 2.341e-003 6.395e-006 
2.063e-005 2.056e+006 1.336e+010 1.000e+000 2.343e-003 6.405e-006 
2.066e-005 2.059e+006 1.336e+010 1.000e+000 2.317e-003 6.416e-006 
2.069e-005 2.062e+006 1.337e+010 1.000e+000 2.323e-003 6.426e-006 
2.071e-005 2.064e+006 1.337e+010 1.000e+000 2.153e-003 6.437e-006 
2.074e-005 2.067e+006 1.337e+010 1.000e+000 2.172e-003 6.448e-006 
2.077e-005 2.070e+006 1.338e+010 1.000e+000 2.424e-003 6.459e-006 
2.080e-005 2.072e+006 1.338e+010 1.000e+000 2.408e-003 6.470e-006 
2.083e-005 2.075e+006 1.339e+010 1.000e+000 2.412e-003 6.482e-006 
2.086e-005 2.077e+006 1.339e+010 1.000e+000 2.394e-003 6.493e-006 
2.089e-005 2.080e+006 1.340e+010 1.000e+000 2.346e-003 6.505e-006 
2.092e-005 2.082e+006 1.340e+010 1.000e+000 2.346e-003 6.518e-006 
2.095e-005 2.085e+006 1.340e+010 1.000e+000 2.359e-003 6.530e-006 
2.098e-005 2.087e+006 1.341e+010 1.000e+000 2.370e-003 6.543e-006 
2.101e-005 2.090e+006 1.341e+010 1.000e+000 2.352e-003 6.556e-006 
2.104e-005 2.092e+006 1.342e+010 1.000e+000 2.353e-003 6.570e-006 
2.107e-005 2.094e+006 1.342e+010 1.000e+000 2.325e-003 6.583e-006 
2.110e-005 2.096e+006 1.343e+010 1.000e+000 2.380e-003 6.598e-006 
2.113e-005 2.098e+006 1.344e+010 1.000e+000 2.378e-003 6.612e-006 
2.116e-005 2.101e+006 1.344e+010 1.000e+000 2.369e-003 6.627e-006 
2.119e-005 2.103e+006 1.345e+010 1.000e+000 2.374e-003 6.642e-006 
2.121e-005 2.104e+006 1.344e+010 1.000e+000 2.596e-003 6.663e-006 
2.124e-005 2.104e+006 1.344e+010 1.000e+000 2.425e-003 6.689e-006 
2.127e-005 2.105e+006 1.344e+010 1.000e+000 2.342e-003 6.715e-006 
2.130e-005 2.105e+006 1.344e+010 1.000e+000 2.314e-003 6.741e-006 
2.133e-005 2.106e+006 1.345e+010 1.000e+000 2.420e-003 6.766e-006 
2.136e-005 2.107e+006 1.345e+010 1.000e+000 2.410e-003 6.791e-006 
2.139e-005 2.107e+006 1.346e+010 1.000e+000 2.396e-003 6.817e-006 
2.142e-005 2.108e+006 1.346e+010 1.000e+000 3.594e-003 6.839e-006 
2.145e-005 2.110e+006 1.347e+010 1.000e+000 4.012e-003 6.858e-006 
2.148e-005 2.111e+006 1.348e+010 1.000e+000 4.898e-003 6.876e-006 
2.151e-005 2.113e+006 1.348e+010 1.000e+000 5.229e-003 6.893e-006 
2.154e-005 2.115e+006 1.349e+010 1.000e+000 5.255e-003 6.911e-006 
2.157e-005 2.117e+006 1.349e+010 1.000e+000 6.088e-003 6.928e-006 
2.160e-005 2.118e+006 1.350e+010 1.000e+000 6.778e-003 6.946e-006 
2.163e-005 2.119e+006 1.350e+010 1.000e+000 2.416e-003 6.971e-006 
2.166e-005 2.119e+006 1.352e+010 1.000e+000 1.278e-003 6.998e-006 
2.168e-005 2.120e+006 1.353e+010 1.000e+000 3.004e-003 7.024e-006 
2.171e-005 2.120e+006 1.347e+010 1.000e+000 2.485e-003 7.050e-006 
2.174e-005 2.121e+006 1.347e+010 1.000e+000 2.581e-003 7.076e-006 
2.177e-005 2.120e+006 1.348e+010 1.000e+000 2.631e-003 7.107e-006 
2.180e-005 2.120e+006 1.348e+010 1.000e+000 2.511e-003 7.141e-006 
2.183e-005 2.119e+006 1.349e+010 1.000e+000 2.815e-003 7.175e-006 
2.186e-005 2.118e+006 1.350e+010 1.000e+000 2.775e-003 7.210e-006 
2.189e-005 2.118e+006 1.351e+010 1.000e+000 1.796e-003 7.242e-006 
2.192e-005 2.118e+006 1.352e+010 1.000e+000 2.037e-003 7.273e-006 
2.195e-005 2.118e+006 1.352e+010 1.000e+000 2.000e-003 7.303e-006 
2.198e-005 2.118e+006 1.353e+010 1.000e+000 2.156e-003 7.333e-006 
2.201e-005 2.117e+006 1.354e+010 1.000e+000 2.345e-003 7.363e-006 
2.204e-005 2.118e+006 1.354e+010 1.000e+000 2.226e-003 7.389e-006 
2.207e-005 2.118e+006 1.355e+010 1.000e+000 2.160e-003 7.415e-006 
2.210e-005 2.119e+006 1.356e+010 1.000e+000 2.070e-003 7.440e-006 
2.213e-005 2.120e+006 1.356e+010 1.000e+000 1.941e-003 7.465e-006 
2.215e-005 2.120e+006 1.357e+010 1.000e+000 1.959e-003 7.489e-006 
2.218e-005 2.121e+006 1.357e+010 1.000e+000 1.909e-003 7.513e-006 
2.221e-005 2.122e+006 1.357e+010 1.000e+000 1.799e-003 7.539e-006 
2.224e-005 2.122e+006 1.358e+010 1.000e+000 1.721e-003 7.565e-006 
2.227e-005 2.123e+006 1.359e+010 1.000e+000 1.640e-003 7.591e-006 
2.230e-005 2.123e+006 1.360e+010 1.000e+000 1.576e-003 7.617e-006 
2.233e-005 2.124e+006 1.361e+010 1.000e+000 1.562e-003 7.643e-006 
2.236e-005 2.124e+006 1.362e+010 1.000e+000 1.622e-003 7.669e-006 
2.239e-005 2.125e+006 1.363e+010 1.000e+000 2.875e-003 7.694e-006 
2.242e-005 2.124e+006 1.363e+010 1.000e+000 3.433e-003 7.726e-006 
2.245e-005 2.123e+006 1.364e+010 1.000e+000 2.394e-003 7.766e-006 
2.248e-005 2.121e+006 1.365e+010 1.000e+000 2.445e-003 7.807e-006 
2.251e-005 2.119e+006 1.366e+010 1.000e+000 2.349e-003 7.848e-006 
2.254e-005 2.118e+006 1.367e+010 1.000e+000 2.460e-003 7.889e-006 
2.257e-005 2.116e+006 1.368e+010 1.000e+000 2.426e-003 7.931e-006 
2.260e-005 2.114e+006 1.369e+010 1.000e+000 2.478e-003 7.973e-006 
2.262e-005 2.112e+006 1.370e+010 1.000e+000 2.658e-003 8.015e-006 
2.265e-005 2.110e+006 1.371e+010 1.000e+000 2.735e-003 8.058e-006 
2.268e-005 2.108e+006 1.372e+010 1.000e+000 2.728e-003 8.102e-006 
2.271e-005 2.106e+006 1.374e+010 1.000e+000 2.844e-003 8.149e-006 
2.274e-005 2.103e+006 1.375e+010 1.000e+000 2.985e-003 8.198e-006 
2.277e-005 2.100e+006 1.377e+010 1.000e+000 2.948e-003 8.244e-006 
2.280e-005 2.098e+006 1.378e+010 1.000e+000 4.435e-003 8.288e-006 
2.283e-005 2.096e+006 1.377e+010 1.000e+000 3.340e-003 8.333e-006 
2.286e-005 2.093e+006 1.378e+010 1.000e+000 3.259e-003 8.380e-006 
2.289e-005 2.091e+006 1.379e+010 1.000e+000 3.253e-003 8.428e-006 
2.292e-005 2.088e+006 1.381e+010 1.000e+000 3.332e-003 8.477e-006 
2.295e-005 2.085e+006 1.382e+010 1.000e+000 3.384e-003 8.527e-006 
2.298e-005 2.081e+006 1.384e+010 1.000e+000 3.715e-003 8.585e-006 
2.301e-005 2.075e+006 1.388e+010 1.000e+000 1.301e-002 8.654e-006 
2.304e-005 2.070e+006 1.391e+010 1.000e+000 9.687e-003 8.718e-006 
2.307e-005 2.066e+006 1.392e+010 1.000e+000 1.041e-002 8.774e-006 
2.309e-005 2.063e+006 1.379e+010 1.000e+000 4.238e-003 8.823e-006 
2.312e-005 2.061e+006 1.376e+010 1.000e+000 2.740e-003 8.872e-006 
2.315e-005 2.058e+006 1.375e+010 1.000e+000 2.603e-003 8.919e-006 
2.318e-005 2.056e+006 1.374e+010 1.000e+000 2.550e-003 8.961e-006 
2.321e-005 2.055e+006 1.373e+010 1.000e+000 2.468e-003 8.999e-006 
2.324e-005 2.054e+006 1.372e+010 1.000e+000 2.470e-003 9.035e-006 
2.327e-005 2.053e+006 1.372e+010 1.000e+000 2.522e-003 9.069e-006 
2.330e-005 2.053e+006 1.371e+010 1.000e+000 2.563e-003 9.103e-006 
2.333e-005 2.052e+006 1.370e+010 1.000e+000 2.636e-003 9.138e-006 
2.336e-005 2.051e+006 1.369e+010 1.000e+000 2.560e-003 9.172e-006 
2.339e-005 2.051e+006 1.369e+010 1.000e+000 2.400e-003 9.202e-006 
2.342e-005 2.051e+006 1.368e+010 1.000e+000 2.257e-003 9.231e-006 
2.345e-005 2.052e+006 1.367e+010 1.000e+000 2.202e-003 9.257e-006 
2.348e-005 2.052e+006 1.366e+010 1.000e+000 2.149e-003 9.283e-006 
2.351e-005 2.053e+006 1.366e+010 1.000e+000 2.040e-003 9.308e-006 
2.354e-005 2.054e+006 1.365e+010 1.000e+000 2.027e-003 9.332e-006 
2.357e-005 2.055e+006 1.364e+010 1.000e+000 1.960e-003 9.355e-006 
2.359e-005 2.055e+006 1.364e+010 1.000e+000 1.812e-003 9.378e-006 
2.362e-005 2.056e+006 1.363e+010 1.000e+000 1.796e-003 9.400e-006 
2.365e-005 2.058e+006 1.363e+010 1.000e+000 1.822e-003 9.422e-006 
2.368e-005 2.059e+006 1.363e+010 1.000e+000 1.892e-003 9.443e-006 
2.371e-005 2.060e+006 1.362e+010 1.000e+000 1.970e-003 9.464e-006 
2.374e-005 2.061e+006 1.362e+010 1.000e+000 1.884e-003 9.485e-006 
2.377e-005 2.062e+006 1.362e+010 1.000e+000 1.980e-003 9.507e-006 
2.380e-005 2.063e+006 1.362e+010 1.000e+000 2.068e-003 9.528e-006 
2.383e-005 2.066e+006 1.362e+010 1.000e+000 2.180e-003 9.543e-006 
2.386e-005 2.068e+006 1.362e+010 1.000e+000 2.099e-003 9.553e-006 
2.389e-005 2.072e+006 1.361e+010 1.000e+000 1.817e-003 9.560e-006 
2.392e-005 2.075e+006 1.361e+010 1.000e+000 1.822e-003 9.567e-006 
2.395e-005 2.078e+006 1.360e+010 1.000e+000 1.376e-003 9.574e-006 
2.398e-005 2.082e+006 1.359e+010 1.000e+000 1.387e-003 9.579e-006 
2.401e-005 2.085e+006 1.359e+010 1.000e+000 1.442e-003 9.584e-006 
2.404e-005 2.089e+006 1.358e+010 1.000e+000 1.508e-003 9.589e-006 
2.406e-005 2.092e+006 1.358e+010 1.000e+000 1.561e-003 9.594e-006 
2.409e-005 2.096e+006 1.357e+010 1.000e+000 1.626e-003 9.600e-006 
2.412e-005 2.099e+006 1.357e+010 1.000e+000 1.678e-003 9.605e-006 
2.415e-005 2.103e+006 1.357e+010 1.000e+000 1.638e-003 9.610e-006 
2.418e-005 2.106e+006 1.357e+010 1.000e+000 1.599e-003 9.615e-006 
2.421e-005 2.110e+006 1.357e+010 1.000e+000 1.671e-003 9.620e-006 
2.424e-005 2.113e+006 1.357e+010 1.000e+000 1.727e-003 9.625e-006 
2.427e-005 2.117e+006 1.357e+010 1.000e+000 1.792e-003 9.630e-006 
2.430e-005 2.120e+006 1.357e+010 1.000e+000 1.794e-003 9.636e-006 
2.433e-005 2.123e+006 1.358e+010 1.000e+000 1.844e-003 9.643e-006 
2.436e-005 2.127e+006 1.358e+010 1.000e+000 1.767e-003 9.650e-006 
2.439e-005 2.130e+006 1.358e+010 1.000e+000 1.804e-003 9.659e-006 
2.442e-005 2.132e+006 1.359e+010 1.000e+000 1.790e-003 9.668e-006 
2.445e-005 2.135e+006 1.359e+010 1.000e+000 1.789e-003 9.678e-006 
2.448e-005 2.138e+006 1.360e+010 1.000e+000 1.752e-003 9.688e-006 
2.451e-005 2.141e+006 1.360e+010 1.000e+000 1.737e-003 9.698e-006 
2.453e-005 2.144e+006 1.361e+010 1.000e+000 1.783e-003 9.709e-006 
2.456e-005 2.146e+006 1.362e+010 1.000e+000 1.826e-003 9.720e-006 
2.459e-005 2.149e+006 1.362e+010 1.000e+000 1.907e-003 9.731e-006 
2.462e-005 2.151e+006 1.363e+010 1.000e+000 1.920e-003 9.743e-006 
2.465e-005 2.154e+006 1.364e+010 1.000e+000 1.972e-003 9.756e-006 
2.468e-005 2.156e+006 1.365e+010 1.000e+000 2.170e-003 9.771e-006 
2.471e-005 2.157e+006 1.368e+010 1.000e+000 1.489e-003 9.793e-006 
2.474e-005 2.159e+006 1.369e+010 1.000e+000 9.017e-004 9.807e-006 
2.477e-005 2.161e+006 1.370e+010 1.000e+000 1.466e-003 9.820e-006 
2.480e-005 2.164e+006 1.371e+010 1.000e+000 1.150e-002 9.832e-006 
2.483e-005 2.166e+006 1.372e+010 1.000e+000 1.844e-003 9.844e-006 
2.486e-005 2.168e+006 1.360e+010 1.000e+000 2.816e-003 9.866e-006 
2.489e-005 2.167e+006 1.359e+010 1.000e+000 9.714e-004 9.898e-006 
2.492e-005 2.167e+006 1.356e+010 1.000e+000 2.017e-003 9.926e-006 
2.495e-005 2.168e+006 1.356e+010 1.000e+000 2.059e-003 9.954e-006 
2.498e-005 2.167e+006 1.357e+010 1.000e+000 2.080e-003 9.984e-006 
2.500e-005 2.168e+006 1.357e+010 1.000e+000 2.066e-003 1.001e-005 
2.503e-005 2.168e+006 1.358e+010 1.000e+000 2.027e-003 1.004e-005 
2.506e-005 2.168e+006 1.357e+010 1.000e+000 2.334e-003 1.007e-005 
2.509e-005 2.167e+006 1.356e+010 1.000e+000 2.316e-003 1.010e-005 
2.512e-005 2.166e+006 1.357e+010 1.000e+000 2.220e-003 1.014e-005 
2.515e-005 2.166e+006 1.357e+010 1.000e+000 2.237e-003 1.017e-005 
2.518e-005 2.165e+006 1.357e+010 1.000e+000 2.223e-003 1.020e-005 
2.521e-005 2.165e+006 1.358e+010 1.000e+000 2.166e-003 1.024e-005 
2.524e-005 2.165e+006 1.358e+010 1.000e+000 2.196e-003 1.027e-005 
2.527e-005 2.164e+006 1.359e+010 1.000e+000 2.232e-003 1.030e-005 
2.530e-005 2.164e+006 1.360e+010 1.000e+000 2.261e-003 1.033e-005 
2.533e-005 2.163e+006 1.361e+010 1.000e+000 2.660e-003 1.036e-005 
2.536e-005 2.160e+006 1.358e+010 1.000e+000 3.283e-003 1.042e-005 
2.539e-005 2.156e+006 1.358e+010 1.000e+000 3.195e-003 1.048e-005 
2.542e-005 2.152e+006 1.358e+010 1.000e+000 3.182e-003 1.053e-005 
2.545e-005 2.150e+006 1.358e+010 1.000e+000 3.125e-003 1.058e-005 
2.547e-005 2.147e+006 1.359e+010 1.000e+000 3.103e-003 1.063e-005 
2.550e-005 2.144e+006 1.358e+010 1.000e+000 2.555e-003 1.067e-005 
2.553e-005 2.143e+006 1.358e+010 1.000e+000 2.280e-003 1.071e-005 
2.556e-005 2.143e+006 1.359e+010 1.000e+000 2.210e-003 1.074e-005 
2.559e-005 2.142e+006 1.360e+010 1.000e+000 2.273e-003 1.077e-005 
2.562e-005 2.142e+006 1.360e+010 1.000e+000 2.039e-003 1.081e-005 
2.565e-005 2.141e+006 1.361e+010 1.000e+000 2.019e-003 1.084e-005 
2.568e-005 2.141e+006 1.361e+010 1.000e+000 1.870e-003 1.087e-005 
2.571e-005 2.140e+006 1.362e+010 1.000e+000 1.813e-003 1.091e-005 
2.574e-005 2.140e+006 1.363e+010 1.000e+000 1.984e-003 1.094e-005 
2.577e-005 2.140e+006 1.363e+010 1.000e+000 2.044e-003 1.096e-005 
2.580e-005 2.140e+006 1.364e+010 1.000e+000 2.105e-003 1.099e-005 
2.583e-005 2.141e+006 1.365e+010 1.000e+000 2.005e-003 1.102e-005 
2.586e-005 2.142e+006 1.365e+010 1.000e+000 2.069e-003 1.104e-005 
2.589e-005 2.143e+006 1.366e+010 1.000e+000 2.007e-003 1.107e-005 
2.592e-005 2.144e+006 1.366e+010 1.000e+000 2.066e-003 1.109e-005 
2.595e-005 2.145e+006 1.367e+010 1.000e+000 2.022e-003 1.111e-005 
2.597e-005 2.147e+006 1.367e+010 1.000e+000 2.049e-003 1.113e-005 
2.600e-005 2.149e+006 1.368e+010 1.000e+000 2.040e-003 1.114e-005 
2.603e-005 2.150e+006 1.368e+010 1.000e+000 2.259e-003 1.116e-005 
2.606e-005 2.152e+006 1.368e+010 1.000e+000 2.330e-003 1.118e-005 
2.609e-005 2.154e+006 1.368e+010 1.000e+000 2.467e-003 1.119e-005 
2.612e-005 2.156e+006 1.368e+010 1.000e+000 2.445e-003 1.121e-005 
2.615e-005 2.158e+006 1.368e+010 1.000e+000 2.443e-003 1.123e-005 
2.618e-005 2.159e+006 1.369e+010 1.000e+000 2.296e-003 1.124e-005 
2.621e-005 2.162e+006 1.369e+010 1.000e+000 2.275e-003 1.126e-005 
2.624e-005 2.164e+006 1.369e+010 1.000e+000 2.265e-003 1.127e-005 
2.627e-005 2.166e+006 1.369e+010 1.000e+000 2.248e-003 1.129e-005 
2.630e-005 2.168e+006 1.370e+010 1.000e+000 2.020e-003 1.130e-005 
2.633e-005 2.170e+006 1.370e+010 1.000e+000 1.902e-003 1.132e-005 
2.636e-005 2.172e+006 1.370e+010 1.000e+000 1.874e-003 1.133e-005 
2.639e-005 2.175e+006 1.370e+010 1.000e+000 1.853e-003 1.134e-005 
2.642e-005 2.177e+006 1.371e+010 1.000e+000 1.822e-003 1.136e-005 
2.644e-005 2.180e+006 1.371e+010 1.000e+000 1.837e-003 1.137e-005 
2.647e-005 2.182e+006 1.372e+010 1.000e+000 1.693e-003 1.138e-005 
2.650e-005 2.184e+006 1.372e+010 1.000e+000 1.735e-003 1.140e-005 
2.653e-005 2.186e+006 1.372e+010 1.000e+000 1.796e-003 1.141e-005 
2.656e-005 2.189e+006 1.373e+010 1.000e+000 1.843e-003 1.142e-005 
2.659e-005 2.192e+006 1.373e+010 1.000e+000 1.837e-003 1.143e-005 
2.662e-005 2.194e+006 1.373e+010 1.000e+000 1.885e-003 1.144e-005 
2.665e-005 2.197e+006 1.374e+010 1.000e+000 1.888e-003 1.146e-005 
2.668e-005 2.200e+006 1.374e+010 1.000e+000 1.894e-003 1.147e-005 
2.671e-005 2.202e+006 1.374e+010 1.000e+000 1.824e-003 1.148e-005 
2.674e-005 2.205e+006 1.375e+010 1.000e+000 1.851e-003 1.149e-005 
2.677e-005 2.207e+006 1.375e+010 1.000e+000 1.907e-003 1.150e-005 
2.680e-005 2.210e+006 1.375e+010 1.000e+000 1.959e-003 1.151e-005 
2.683e-005 2.212e+006 1.376e+010 1.000e+000 1.979e-003 1.153e-005 
2.686e-005 2.215e+006 1.376e+010 1.000e+000 1.983e-003 1.154e-005 
2.689e-005 2.218e+006 1.376e+010 1.000e+000 2.003e-003 1.155e-005 
2.691e-005 2.220e+006 1.377e+010 1.000e+000 2.011e-003 1.156e-005 
2.694e-005 2.223e+006 1.377e+010 1.000e+000 2.027e-003 1.157e-005 
2.697e-005 2.226e+006 1.378e+010 1.000e+000 2.018e-003 1.158e-005 
2.700e-005 2.228e+006 1.378e+010 1.000e+000 2.018e-003 1.159e-005 
2.703e-005 2.229e+006 1.373e+010 1.000e+000 2.949e-003 1.162e-005 
2.706e-005 2.226e+006 1.369e+010 1.000e+000 2.542e-003 1.166e-005 
2.709e-005 2.224e+006 1.368e+010 1.000e+000 2.345e-003 1.171e-005 
2.712e-005 2.223e+006 1.367e+010 1.000e+000 2.348e-003 1.175e-005 
2.715e-005 2.222e+006 1.367e+010 1.000e+000 2.289e-003 1.178e-005 
2.718e-005 2.221e+006 1.367e+010 1.000e+000 2.358e-003 1.181e-005 
2.721e-005 2.221e+006 1.367e+010 1.000e+000 2.358e-003 1.185e-005 
2.724e-005 2.218e+006 1.363e+010 1.000e+000 2.831e-003 1.190e-005 
2.727e-005 2.213e+006 1.363e+010 1.000e+000 2.706e-003 1.196e-005 
2.730e-005 2.209e+006 1.362e+010 1.000e+000 2.521e-003 1.202e-005 
2.733e-005 2.205e+006 1.362e+010 1.000e+000 2.560e-003 1.207e-005 
2.736e-005 2.202e+006 1.363e+010 1.000e+000 3.967e-003 1.213e-005 
2.738e-005 2.197e+006 1.364e+010 1.000e+000 9.223e-004 1.219e-005 
2.741e-005 2.193e+006 1.364e+010 1.000e+000 5.469e-003 1.225e-005 
2.744e-005 2.187e+006 1.364e+010 1.000e+000 6.437e-003 1.232e-005 
2.747e-005 2.181e+006 1.365e+010 1.000e+000 1.468e-003 1.239e-005 
2.750e-005 2.175e+006 1.366e+010 1.000e+000 5.646e-003 1.246e-005 
2.753e-005 2.169e+006 1.367e+010 1.000e+000 5.259e-003 1.253e-005 
2.756e-005 2.163e+006 1.368e+010 1.000e+000 1.659e-003 1.260e-005 
2.759e-005 2.157e+006 1.369e+010 1.000e+000 5.659e-003 1.267e-005 
2.762e-005 2.151e+006 1.370e+010 1.000e+000 2.053e-003 1.274e-005 
2.765e-005 2.147e+006 1.371e+010 1.000e+000 3.558e-003 1.280e-005 
2.768e-005 2.143e+006 1.371e+010 1.000e+000 2.603e-003 1.286e-005 
2.771e-005 2.138e+006 1.372e+010 1.000e+000 6.146e-003 1.292e-005 
2.774e-005 2.134e+006 1.373e+010 1.000e+000 3.822e-003 1.298e-005 
2.777e-005 2.129e+006 1.374e+010 1.000e+000 3.930e-003 1.304e-005 
2.780e-005 2.125e+006 1.375e+010 1.000e+000 9.221e-003 1.310e-005 
2.783e-005 2.120e+006 1.376e+010 1.000e+000 2.006e-003 1.316e-005 
2.786e-005 2.115e+006 1.377e+010 1.000e+000 2.661e-003 1.323e-005 
2.788e-005 2.110e+006 1.378e+010 1.000e+000 1.477e-003 1.329e-005 
2.791e-005 2.105e+006 1.379e+010 1.000e+000 7.240e-003 1.335e-005 
2.794e-005 2.100e+006 1.380e+010 1.000e+000 1.068e-003 1.342e-005 
2.797e-005 2.094e+006 1.382e+010 1.000e+000 7.143e-003 1.349e-005 
2.800e-005 2.089e+006 1.383e+010 1.000e+000 5.943e-003 1.355e-005 
2.803e-005 2.084e+006 1.384e+010 1.000e+000 1.635e-002 1.362e-005 
2.806e-005 2.078e+006 1.386e+010 1.000e+000 1.096e-003 1.369e-005 
2.809e-005 2.071e+006 1.382e+010 1.000e+000 5.637e-003 1.376e-005 
2.812e-005 2.062e+006 1.379e+010 1.000e+000 5.709e-003 1.386e-005 
2.815e-005 2.053e+006 1.374e+010 1.000e+000 9.050e-003 1.395e-005 
2.818e-005 2.042e+006 1.363e+010 1.000e+000 6.890e-003 1.405e-005 
2.821e-005 2.030e+006 1.352e+010 1.000e+000 4.095e-003 1.417e-005 
2.824e-005 2.018e+006 1.352e+010 1.000e+000 4.079e-003 1.428e-005 
2.827e-005 2.006e+006 1.352e+010 1.000e+000 4.101e-003 1.439e-005 
2.830e-005 1.995e+006 1.353e+010 1.000e+000 4.074e-003 1.450e-005 
2.833e-005 1.984e+006 1.354e+010 1.000e+000 3.856e-003 1.460e-005 
2.835e-005 1.974e+006 1.354e+010 1.000e+000 3.709e-003 1.470e-005 
2.838e-005 1.965e+006 1.355e+010 1.000e+000 3.664e-003 1.479e-005 
2.841e-005 1.957e+006 1.356e+010 1.000e+000 3.236e-003 1.487e-005 
2.844e-005 1.950e+006 1.357e+010 1.000e+000 3.017e-003 1.495e-005 
2.847e-005 1.944e+006 1.357e+010 1.000e+000 2.859e-003 1.503e-005 
2.850e-005 1.938e+006 1.358e+010 1.000e+000 2.773e-003 1.510e-005 
2.853e-005 1.932e+006 1.358e+010 1.000e+000 2.683e-003 1.517e-005 
2.856e-005 1.927e+006 1.359e+010 1.000e+000 2.888e-003 1.523e-005 
2.859e-005 1.922e+006 1.360e+010 1.000e+000 2.892e-003 1.530e-005 
2.862e-005 1.917e+006 1.360e+010 1.000e+000 2.888e-003 1.536e-005 
2.865e-005 1.912e+006 1.361e+010 1.000e+000 2.780e-003 1.542e-005 
2.868e-005 1.909e+006 1.362e+010 1.000e+000 2.789e-003 1.548e-005 
2.871e-005 1.905e+006 1.363e+010 1.000e+000 2.713e-003 1.553e-005 
2.874e-005 1.902e+006 1.363e+010 1.000e+000 2.651e-003 1.558e-005 
2.877e-005 1.899e+006 1.364e+010 1.000e+000 2.690e-003 1.563e-005 
2.880e-005 1.897e+006 1.365e+010 1.000e+000 2.783e-003 1.568e-005 
2.882e-005 1.894e+006 1.366e+010 1.000e+000 2.743e-003 1.572e-005 
2.885e-005 1.892e+006 1.367e+010 1.000e+000 2.745e-003 1.577e-005 
2.888e-005 1.888e+006 1.367e+010 1.000e+000 2.806e-003 1.582e-005 
2.891e-005 1.885e+006 1.368e+010 1.000e+000 2.782e-003 1.588e-005 
2.894e-005 1.881e+006 1.369e+010 1.000e+000 2.795e-003 1.593e-005 
2.897e-005 1.877e+006 1.370e+010 1.000e+000 2.827e-003 1.599e-005 
2.900e-005 1.873e+006 1.371e+010 1.000e+000 2.720e-003 1.604e-005 
2.903e-005 1.871e+006 1.372e+010 1.000e+000 2.610e-003 1.609e-005 
2.906e-005 1.868e+006 1.374e+010 1.000e+000 1.760e-003 1.614e-005 
2.909e-005 1.866e+006 1.374e+010 1.000e+000 1.235e-003 1.618e-005 
2.912e-005 1.865e+006 1.375e+010 1.000e+000 1.246e-003 1.622e-005 
2.915e-005 1.863e+006 1.376e+010 1.000e+000 3.166e-003 1.626e-005 
2.918e-005 1.862e+006 1.377e+010 1.000e+000 2.817e-004 1.630e-005 
2.921e-005 1.861e+006 1.378e+010 1.000e+000 1.507e-003 1.634e-005 
2.924e-005 1.859e+006 1.376e+010 1.000e+000 1.926e-003 1.638e-005 
2.927e-005 1.855e+006 1.373e+010 1.000e+000 2.808e-003 1.643e-005 
2.929e-005 1.852e+006 1.373e+010 1.000e+000 2.667e-003 1.649e-005 
2.932e-005 1.848e+006 1.373e+010 1.000e+000 2.747e-003 1.654e-005 
2.935e-005 1.844e+006 1.374e+010 1.000e+000 2.722e-003 1.660e-005 
2.938e-005 1.840e+006 1.374e+010 1.000e+000 2.605e-003 1.666e-005 
2.941e-005 1.836e+006 1.375e+010 1.000e+000 2.597e-003 1.671e-005 
2.944e-005 1.832e+006 1.375e+010 1.000e+000 2.602e-003 1.677e-005 
2.947e-005 1.828e+006 1.376e+010 1.000e+000 2.748e-003 1.683e-005 
2.950e-005 1.824e+006 1.376e+010 1.000e+000 2.900e-003 1.688e-005 
2.953e-005 1.819e+006 1.377e+010 1.000e+000 2.897e-003 1.695e-005 
2.956e-005 1.815e+006 1.378e+010 1.000e+000 2.924e-003 1.701e-005 
2.959e-005 1.810e+006 1.379e+010 1.000e+000 2.910e-003 1.707e-005 
2.962e-005 1.805e+006 1.380e+010 1.000e+000 2.901e-003 1.714e-005 
2.965e-005 1.799e+006 1.381e+010 1.000e+000 2.878e-003 1.720e-005 
2.968e-005 1.794e+006 1.383e+010 1.000e+000 2.975e-003 1.727e-005 
2.971e-005 1.788e+006 1.379e+010 1.000e+000 3.319e-003 1.734e-005 
2.974e-005 1.781e+006 1.379e+010 1.000e+000 3.690e-003 1.741e-005 
2.976e-005 1.774e+006 1.380e+010 1.000e+000 3.335e-003 1.750e-005 
2.979e-005 1.766e+006 1.381e+010 1.000e+000 3.370e-003 1.758e-005 
2.982e-005 1.758e+006 1.381e+010 1.000e+000 3.924e-003 1.766e-005 
2.985e-005 1.747e+006 1.367e+010 1.000e+000 4.294e-003 1.777e-005 
2.988e-005 1.736e+006 1.363e+010 1.000e+000 4.359e-003 1.787e-005 
2.991e-005 1.728e+006 1.361e+010 1.000e+000 3.476e-003 1.796e-005 
2.994e-005 1.723e+006 1.361e+010 1.000e+000 3.334e-003 1.802e-005 
2.997e-005 1.720e+006 1.361e+010 1.000e+000 2.583e-003 1.807e-005 
3.000e-005 1.718e+006 1.359e+010 1.000e+000 2.590e-003 1.812e-005 
3.003e-005 1.717e+006 1.359e+010 1.000e+000 2.483e-003 1.816e-005 
3.006e-005 1.716e+006 1.359e+010 1.000e+000 2.313e-003 1.819e-005 
3.009e-005 1.715e+006 1.359e+010 1.000e+000 2.128e-003 1.822e-005 
3.012e-005 1.715e+006 1.359e+010 1.000e+000 2.039e-003 1.825e-005 
3.015e-005 1.716e+006 1.360e+010 1.000e+000 1.954e-003 1.828e-005 
3.018e-005 1.717e+006 1.360e+010 1.000e+000 1.833e-003 1.830e-005 
3.021e-005 1.719e+006 1.360e+010 1.000e+000 1.783e-003 1.832e-005 
3.024e-005 1.719e+006 1.359e+010 1.000e+000 2.043e-003 1.834e-005 
3.026e-005 1.718e+006 1.359e+010 1.000e+000 2.003e-003 1.838e-005 
3.029e-005 1.718e+006 1.360e+010 1.000e+000 1.974e-003 1.841e-005 
3.032e-005 1.717e+006 1.360e+010 1.000e+000 1.909e-003 1.844e-005 
3.035e-005 1.717e+006 1.360e+010 1.000e+000 1.889e-003 1.847e-005 
3.038e-005 1.717e+006 1.360e+010 1.000e+000 1.895e-003 1.850e-005 
3.041e-005 1.718e+006 1.360e+010 1.000e+000 1.928e-003 1.853e-005 
3.044e-005 1.718e+006 1.361e+010 1.000e+000 2.009e-003 1.856e-005 
3.047e-005 1.718e+006 1.361e+010 1.000e+000 2.113e-003 1.859e-005 
3.050e-005 1.719e+006 1.361e+010 1.000e+000 2.120e-003 1.861e-005 
3.053e-005 1.719e+006 1.361e+010 1.000e+000 2.180e-003 1.864e-005 
3.056e-005 1.720e+006 1.362e+010 1.000e+000 2.189e-003 1.866e-005 
3.059e-005 1.721e+006 1.362e+010 1.000e+000 2.204e-003 1.868e-005 
3.062e-005 1.723e+006 1.362e+010 1.000e+000 2.183e-003 1.870e-005 
3.065e-005 1.724e+006 1.363e+010 1.000e+000 2.197e-003 1.872e-005 
3.068e-005 1.724e+006 1.357e+010 1.000e+000 2.462e-003 1.875e-005 
3.071e-005 1.723e+006 1.355e+010 1.000e+000 2.568e-003 1.879e-005 
3.073e-005 1.721e+006 1.354e+010 1.000e+000 2.746e-003 1.883e-005 
3.076e-005 1.720e+006 1.354e+010 1.000e+000 2.751e-003 1.887e-005 
3.079e-005 1.718e+006 1.355e+010 1.000e+000 2.914e-003 1.891e-005 
3.082e-005 1.717e+006 1.355e+010 1.000e+000 3.052e-003 1.895e-005 
3.085e-005 1.716e+006 1.355e+010 1.000e+000 2.990e-003 1.899e-005 
3.088e-005 1.715e+006 1.356e+010 1.000e+000 2.966e-003 1.902e-005 
3.091e-005 1.714e+006 1.356e+010 1.000e+000 1.980e-003 1.905e-005 
3.094e-005 1.714e+006 1.356e+010 1.000e+000 1.872e-003 1.909e-005 
3.097e-005 1.713e+006 1.357e+010 1.000e+000 2.940e-003 1.912e-005 
3.100e-005 1.712e+006 1.357e+010 1.000e+000 1.818e-003 1.916e-005 
3.103e-005 1.712e+006 1.357e+010 1.000e+000 3.186e-003 1.919e-005 
3.106e-005 1.712e+006 1.357e+010 1.000e+000 2.761e-003 1.922e-005 
3.109e-005 1.713e+006 1.357e+010 1.000e+000 3.015e-003 1.924e-005 
3.112e-005 1.714e+006 1.358e+010 1.000e+000 2.745e-003 1.926e-005 
3.115e-005 1.715e+006 1.358e+010 1.000e+000 7.219e-004 1.928e-005 
3.118e-005 1.717e+006 1.358e+010 1.000e+000 2.662e-003 1.930e-005 
3.120e-005 1.719e+006 1.358e+010 1.000e+000 1.142e-003 1.932e-005 
3.123e-005 1.721e+006 1.358e+010 1.000e+000 8.987e-004 1.933e-005 
3.126e-005 1.724e+006 1.357e+010 1.000e+000 1.955e-003 1.934e-005 
3.129e-005 1.725e+006 1.357e+010 1.000e+000 1.903e-003 1.936e-005 
3.132e-005 1.723e+006 1.349e+010 1.000e+000 2.626e-003 1.940e-005 
3.135e-005 1.722e+006 1.348e+010 1.000e+000 2.380e-003 1.944e-005 
3.138e-005 1.721e+006 1.347e+010 1.000e+000 2.264e-003 1.947e-005 
3.141e-005 1.722e+006 1.347e+010 1.000e+000 2.180e-003 1.950e-005 
3.144e-005 1.722e+006 1.346e+010 1.000e+000 2.260e-003 1.953e-005 
3.147e-005 1.721e+006 1.346e+010 1.000e+000 2.789e-003 1.956e-005 
3.150e-005 1.719e+006 1.345e+010 1.000e+000 3.063e-003 1.961e-005 
3.153e-005 1.717e+006 1.345e+010 1.000e+000 2.792e-003 1.965e-005 
3.156e-005 1.716e+006 1.345e+010 1.000e+000 2.468e-003 1.969e-005 
3.159e-005 1.715e+006 1.345e+010 1.000e+000 2.579e-003 1.972e-005 
3.162e-005 1.714e+006 1.346e+010 1.000e+000 2.586e-003 1.976e-005 
3.165e-005 1.712e+006 1.346e+010 1.000e+000 2.482e-003 1.980e-005 
3.167e-005 1.711e+006 1.346e+010 1.000e+000 2.372e-003 1.984e-005 
3.170e-005 1.709e+006 1.347e+010 1.000e+000 2.443e-003 1.988e-005 
3.173e-005 1.708e+006 1.347e+010 1.000e+000 2.419e-003 1.992e-005 
3.176e-005 1.706e+006 1.347e+010 1.000e+000 2.549e-003 1.996e-005 
3.179e-005 1.704e+006 1.348e+010 1.000e+000 2.526e-003 2.001e-005 
3.182e-005 1.702e+006 1.347e+010 1.000e+000 2.369e-003 2.005e-005 
3.185e-005 1.700e+006 1.344e+010 1.000e+000 2.676e-003 2.009e-005 
3.188e-005 1.698e+006 1.343e+010 1.000e+000 2.765e-003 2.013e-005 
3.191e-005 1.697e+006 1.341e+010 1.000e+000 2.665e-003 2.017e-005 
3.194e-005 1.695e+006 1.340e+010 1.000e+000 2.506e-003 2.021e-005 
3.197e-005 1.694e+006 1.340e+010 1.000e+000 2.527e-003 2.025e-005 
3.200e-005 1.691e+006 1.339e+010 1.000e+000 2.935e-003 2.030e-005 
3.203e-005 1.688e+006 1.338e+010 1.000e+000 2.929e-003 2.035e-005 
3.206e-005 1.684e+006 1.338e+010 1.000e+000 3.007e-003 2.041e-005 
3.209e-005 1.680e+006 1.338e+010 1.000e+000 3.014e-003 2.047e-005 
3.212e-005 1.676e+006 1.339e+010 1.000e+000 2.920e-003 2.052e-005 
3.214e-005 1.672e+006 1.339e+010 1.000e+000 2.934e-003 2.058e-005 
3.217e-005 1.669e+006 1.340e+010 1.000e+000 2.809e-003 2.063e-005 
3.220e-005 1.668e+006 1.340e+010 1.000e+000 2.767e-003 2.067e-005 
3.223e-005 1.667e+006 1.340e+010 1.000e+000 2.706e-003 2.070e-005 
3.226e-005 1.666e+006 1.341e+010 1.000e+000 2.376e-003 2.074e-005 
3.229e-005 1.666e+006 1.341e+010 1.000e+000 2.386e-003 2.077e-005 
3.232e-005 1.665e+006 1.342e+010 1.000e+000 2.298e-003 2.080e-005 
3.235e-005 1.665e+006 1.342e+010 1.000e+000 2.130e-003 2.083e-005 
3.238e-005 1.666e+006 1.343e+010 1.000e+000 2.125e-003 2.086e-005 
3.241e-005 1.666e+006 1.343e+010 1.000e+000 2.280e-003 2.089e-005 
3.244e-005 1.665e+006 1.344e+010 1.000e+000 2.161e-003 2.092e-005 
3.247e-005 1.665e+006 1.345e+010 1.000e+000 2.090e-003 2.095e-005 
3.250e-005 1.665e+006 1.345e+010 1.000e+000 2.041e-003 2.098e-005 
3.253e-005 1.665e+006 1.346e+010 1.000e+000 1.864e-003 2.101e-005 
3.256e-005 1.666e+006 1.346e+010 1.000e+000 1.742e-003 2.103e-005 
3.259e-005 1.667e+006 1.347e+010 1.000e+000 1.719e-003 2.105e-005 
3.262e-005 1.669e+006 1.347e+010 1.000e+000 1.650e-003 2.107e-005 
3.264e-005 1.670e+006 1.347e+010 1.000e+000 1.773e-003 2.109e-005 
3.267e-005 1.670e+006 1.347e+010 1.000e+000 1.989e-003 2.112e-005 
3.270e-005 1.670e+006 1.347e+010 1.000e+000 1.994e-003 2.115e-005 
3.273e-005 1.670e+006 1.347e+010 1.000e+000 1.958e-003 2.118e-005 
3.276e-005 1.671e+006 1.348e+010 1.000e+000 1.888e-003 2.121e-005 
3.279e-005 1.671e+006 1.348e+010 1.000e+000 1.939e-003 2.123e-005 
3.282e-005 1.672e+006 1.349e+010 1.000e+000 1.913e-003 2.126e-005 
3.285e-005 1.672e+006 1.349e+010 1.000e+000 1.820e-003 2.128e-005 
3.288e-005 1.673e+006 1.350e+010 1.000e+000 1.721e-003 2.131e-005 
3.291e-005 1.674e+006 1.350e+010 1.000e+000 1.767e-003 2.133e-005 
3.294e-005 1.675e+006 1.351e+010 1.000e+000 1.647e-003 2.136e-005 
3.297e-005 1.676e+006 1.351e+010 1.000e+000 1.600e-003 2.138e-005 
3.300e-005 1.677e+006 1.352e+010 1.000e+000 1.635e-003 2.140e-005 
3.303e-005 1.677e+006 1.352e+010 1.000e+000 1.752e-003 2.142e-005 
3.306e-005 1.678e+006 1.353e+010 1.000e+000 1.793e-003 2.145e-005 
3.309e-005 1.679e+006 1.354e+010 1.000e+000 2.322e-003 2.147e-005 
3.311e-005 1.680e+006 1.354e+010 1.000e+000 2.243e-003 2.150e-005 
3.314e-005 1.681e+006 1.355e+010 1.000e+000 2.273e-003 2.152e-005 
3.317e-005 1.681e+006 1.355e+010 1.000e+000 2.415e-003 2.154e-005 
3.320e-005 1.682e+006 1.356e+010 1.000e+000 2.523e-003 2.157e-005 
3.323e-005 1.683e+006 1.357e+010 1.000e+000 1.905e-003 2.159e-005 
3.326e-005 1.683e+006 1.357e+010 1.000e+000 2.513e-003 2.162e-005 
3.329e-005 1.683e+006 1.358e+010 1.000e+000 2.327e-003 2.165e-005 
3.332e-005 1.682e+006 1.356e+010 1.000e+000 3.122e-003 2.168e-005 
3.335e-005 1.678e+006 1.354e+010 1.000e+000 3.272e-003 2.174e-005 
3.338e-005 1.672e+006 1.353e+010 1.000e+000 3.509e-003 2.181e-005 
3.341e-005 1.666e+006 1.352e+010 1.000e+000 3.462e-003 2.189e-005 
3.344e-005 1.659e+006 1.351e+010 1.000e+000 3.691e-003 2.196e-005 
3.347e-005 1.651e+006 1.350e+010 1.000e+000 3.786e-003 2.205e-005 
3.350e-005 1.643e+006 1.349e+010 1.000e+000 3.900e-003 2.213e-005 
3.353e-005 1.634e+006 1.349e+010 1.000e+000 3.837e-003 2.222e-005 
3.356e-005 1.625e+006 1.349e+010 1.000e+000 3.918e-003 2.231e-005 
3.358e-005 1.616e+006 1.349e+010 1.000e+000 3.884e-003 2.240e-005 
3.361e-005 1.608e+006 1.350e+010 1.000e+000 3.778e-003 2.249e-005 
3.364e-005 1.600e+006 1.351e+010 1.000e+000 3.693e-003 2.258e-005 
3.367e-005 1.592e+006 1.351e+010 1.000e+000 3.629e-003 2.266e-005 
3.370e-005 1.584e+006 1.352e+010 1.000e+000 3.689e-003 2.275e-005 
3.373e-005 1.576e+006 1.353e+010 1.000e+000 3.832e-003 2.283e-005 
3.376e-005 1.569e+006 1.354e+010 1.000e+000 3.801e-003 2.291e-005 
3.379e-005 1.561e+006 1.354e+010 1.000e+000 3.742e-003 2.299e-005 
3.382e-005 1.554e+006 1.355e+010 1.000e+000 3.821e-003 2.307e-005 
3.385e-005 1.546e+006 1.356e+010 1.000e+000 3.796e-003 2.315e-005 
3.388e-005 1.539e+006 1.357e+010 1.000e+000 3.883e-003 2.323e-005 
3.391e-005 1.531e+006 1.358e+010 1.000e+000 3.883e-003 2.332e-005 
3.394e-005 1.523e+006 1.359e+010 1.000e+000 3.947e-003 2.340e-005 
3.397e-005 1.517e+006 1.356e+010 1.000e+000 3.411e-003 2.347e-005 
3.400e-005 1.513e+006 1.354e+010 1.000e+000 3.314e-003 2.353e-005 
3.403e-005 1.509e+006 1.353e+010 1.000e+000 2.953e-003 2.359e-005 
3.405e-005 1.505e+006 1.353e+010 1.000e+000 2.932e-003 2.364e-005 
3.408e-005 1.502e+006 1.352e+010 1.000e+000 2.877e-003 2.370e-005 
3.411e-005 1.498e+006 1.352e+010 1.000e+000 2.623e-003 2.375e-005 
3.414e-005 1.495e+006 1.351e+010 1.000e+000 2.559e-003 2.380e-005 
3.417e-005 1.492e+006 1.351e+010 1.000e+000 2.624e-003 2.385e-005 
3.420e-005 1.489e+006 1.351e+010 1.000e+000 2.588e-003 2.390e-005 
3.423e-005 1.487e+006 1.351e+010 1.000e+000 2.648e-003 2.395e-005 
3.426e-005 1.484e+006 1.350e+010 1.000e+000 2.477e-003 2.399e-005 
3.429e-005 1.482e+006 1.350e+010 1.000e+000 2.452e-003 2.404e-005 
3.432e-005 1.481e+006 1.350e+010 1.000e+000 2.576e-003 2.408e-005 
3.435e-005 1.479e+006 1.350e+010 1.000e+000 2.432e-003 2.412e-005 
3.438e-005 1.478e+006 1.350e+010 1.000e+000 2.522e-003 2.416e-005 
3.441e-005 1.477e+006 1.349e+010 1.000e+000 2.535e-003 2.419e-005 
3.444e-005 1.476e+006 1.349e+010 1.000e+000 2.472e-003 2.423e-005 
3.447e-005 1.475e+006 1.349e+010 1.000e+000 2.370e-003 2.426e-005 
3.450e-005 1.474e+006 1.348e+010 1.000e+000 2.297e-003 2.430e-005 
3.452e-005 1.473e+006 1.348e+010 1.000e+000 2.039e-003 2.434e-005 
3.455e-005 1.471e+006 1.348e+010 1.000e+000 2.066e-003 2.438e-005 
3.458e-005 1.470e+006 1.348e+010 1.000e+000 2.026e-003 2.442e-005 
3.461e-005 1.469e+006 1.348e+010 1.000e+000 2.036e-003 2.446e-005 
3.464e-005 1.467e+006 1.348e+010 1.000e+000 2.089e-003 2.450e-005 
3.467e-005 1.466e+006 1.348e+010 1.000e+000 2.041e-003 2.454e-005 
3.470e-005 1.464e+006 1.348e+010 1.000e+000 2.109e-003 2.458e-005 
3.473e-005 1.462e+006 1.348e+010 1.000e+000 2.102e-003 2.462e-005 
3.476e-005 1.460e+006 1.348e+010 1.000e+000 2.117e-003 2.466e-005 
3.479e-005 1.458e+006 1.348e+010 1.000e+000 2.109e-003 2.470e-005 
3.482e-005 1.456e+006 1.348e+010 1.000e+000 2.062e-003 2.475e-005 
3.485e-005 1.454e+006 1.349e+010 1.000e+000 2.014e-003 2.479e-005 
3.488e-005 1.452e+006 1.349e+010 1.000e+000 1.961e-003 2.483e-005 
3.491e-005 1.449e+006 1.349e+010 1.000e+000 2.324e-003 2.488e-005 
3.494e-005 1.445e+006 1.349e+010 1.000e+000 2.259e-003 2.494e-005 
3.497e-005 1.440e+006 1.350e+010 1.000e+000 1.988e-003 2.501e-005 
3.500e-005 1.435e+006 1.350e+010 1.000e+000 1.862e-003 2.507e-005 
3.502e-005 1.429e+006 1.351e+010 1.000e+000 1.989e-003 2.514e-005 
3.505e-005 1.424e+006 1.351e+010 1.000e+000 1.674e-003 2.521e-005 
3.508e-005 1.419e+006 1.352e+010 1.000e+000 2.723e-003 2.527e-005 
3.511e-005 1.415e+006 1.353e+010 1.000e+000 3.140e-003 2.533e-005 
3.514e-005 1.410e+006 1.353e+010 1.000e+000 3.143e-003 2.539e-005 
3.517e-005 1.406e+006 1.354e+010 1.000e+000 3.021e-003 2.545e-005 
3.520e-005 1.403e+006 1.354e+010 1.000e+000 2.828e-003 2.550e-005 
3.523e-005 1.400e+006 1.355e+010 1.000e+000 2.908e-003 2.555e-005 
3.526e-005 1.397e+006 1.355e+010 1.000e+000 2.633e-003 2.560e-005 
3.529e-005 1.395e+006 1.356e+010 1.000e+000 2.581e-003 2.564e-005 
3.532e-005 1.393e+006 1.356e+010 1.000e+000 3.024e-003 2.568e-005 
3.535e-005 1.391e+006 1.356e+010 1.000e+000 2.967e-003 2.572e-005 
3.538e-005 1.390e+006 1.357e+010 1.000e+000 2.956e-003 2.577e-005 
3.541e-005 1.388e+006 1.357e+010 1.000e+000 2.992e-003 2.581e-005 
3.544e-005 1.385e+006 1.357e+010 1.000e+000 2.677e-003 2.585e-005 
3.547e-005 1.383e+006 1.358e+010 1.000e+000 2.654e-003 2.590e-005 
3.549e-005 1.381e+006 1.358e+010 1.000e+000 2.558e-003 2.594e-005 
3.552e-005 1.379e+006 1.359e+010 1.000e+000 2.544e-003 2.598e-005 
3.555e-005 1.378e+006 1.359e+010 1.000e+000 2.432e-003 2.602e-005 
3.558e-005 1.377e+006 1.359e+010 1.000e+000 2.459e-003 2.606e-005 
3.561e-005 1.377e+006 1.359e+010 1.000e+000 2.455e-003 2.608e-005 
3.564e-005 1.378e+006 1.358e+010 1.000e+000 2.463e-003 2.611e-005 
3.567e-005 1.378e+006 1.358e+010 1.000e+000 2.452e-003 2.614e-005 
3.570e-005 1.379e+006 1.358e+010 1.000e+000 2.315e-003 2.616e-005 
3.573e-005 1.379e+006 1.358e+010 1.000e+000 2.359e-003 2.619e-005 
3.576e-005 1.380e+006 1.358e+010 1.000e+000 2.403e-003 2.621e-005 
3.579e-005 1.381e+006 1.358e+010 1.000e+000 2.414e-003 2.624e-005 
3.582e-005 1.382e+006 1.357e+010 1.000e+000 2.405e-003 2.626e-005 
3.585e-005 1.383e+006 1.357e+010 1.000e+000 2.413e-003 2.628e-005 
3.588e-005 1.384e+006 1.357e+010 1.000e+000 2.633e-003 2.631e-005 
3.591e-005 1.385e+006 1.357e+010 1.000e+000 2.505e-003 2.633e-005 
3.594e-005 1.386e+006 1.357e+010 1.000e+000 2.561e-003 2.635e-005 
3.596e-005 1.387e+006 1.357e+010 1.000e+000 2.328e-003 2.637e-005 
3.599e-005 1.387e+006 1.357e+010 1.000e+000 2.453e-003 2.640e-005 
3.602e-005 1.388e+006 1.357e+010 1.000e+000 2.456e-003 2.642e-005 
3.605e-005 1.389e+006 1.357e+010 1.000e+000 2.446e-003 2.644e-005 
3.608e-005 1.390e+006 1.357e+010 1.000e+000 2.498e-003 2.647e-005 
3.611e-005 1.390e+006 1.357e+010 1.000e+000 2.493e-003 2.649e-005 
3.614e-005 1.391e+006 1.357e+010 1.000e+000 2.565e-003 2.652e-005 
3.617e-005 1.391e+006 1.357e+010 1.000e+000 2.722e-003 2.655e-005 
3.620e-005 1.390e+006 1.356e+010 1.000e+000 2.688e-003 2.659e-005 
3.623e-005 1.389e+006 1.356e+010 1.000e+000 2.584e-003 2.662e-005 
3.626e-005 1.390e+006 1.356e+010 1.000e+000 2.606e-003 2.665e-005 
3.629e-005 1.390e+006 1.356e+010 1.000e+000 2.564e-003 2.668e-005 
3.632e-005 1.390e+006 1.356e+010 1.000e+000 2.204e-003 2.670e-005 
3.635e-005 1.390e+006 1.356e+010 1.000e+000 2.417e-003 2.673e-005 
3.638e-005 1.390e+006 1.355e+010 1.000e+000 2.212e-003 2.676e-005 
3.641e-005 1.391e+006 1.352e+010 1.000e+000 1.980e-003 2.679e-005 
3.643e-005 1.393e+006 1.351e+010 1.000e+000 1.975e-003 2.680e-005 
3.646e-005 1.395e+006 1.349e+010 1.000e+000 2.004e-003 2.681e-005 
3.649e-005 1.398e+006 1.348e+010 1.000e+000 1.915e-003 2.682e-005 
3.652e-005 1.401e+006 1.348e+010 1.000e+000 1.602e-003 2.683e-005 
3.655e-005 1.404e+006 1.347e+010 1.000e+000 1.602e-003 2.684e-005 
3.658e-005 1.407e+006 1.346e+010 1.000e+000 1.607e-003 2.685e-005 
3.661e-005 1.410e+006 1.345e+010 1.000e+000 1.633e-003 2.686e-005 
3.664e-005 1.413e+006 1.345e+010 1.000e+000 1.670e-003 2.687e-005 
3.667e-005 1.416e+006 1.344e+010 1.000e+000 1.664e-003 2.688e-005 
3.670e-005 1.419e+006 1.344e+010 1.000e+000 1.542e-003 2.689e-005 
3.673e-005 1.422e+006 1.344e+010 1.000e+000 1.591e-003 2.689e-005 
3.676e-005 1.425e+006 1.343e+010 1.000e+000 1.554e-003 2.690e-005 
3.679e-005 1.428e+006 1.343e+010 1.000e+000 1.533e-003 2.691e-005 
3.682e-005 1.431e+006 1.343e+010 1.000e+000 1.537e-003 2.692e-005 
3.685e-005 1.435e+006 1.343e+010 1.000e+000 1.498e-003 2.692e-005 
3.688e-005 1.438e+006 1.342e+010 1.000e+000 1.460e-003 2.693e-005 
3.690e-005 1.441e+006 1.342e+010 1.000e+000 1.425e-003 2.694e-005 
3.693e-005 1.445e+006 1.342e+010 1.000e+000 1.387e-003 2.694e-005 
3.696e-005 1.448e+006 1.342e+010 1.000e+000 1.327e-003 2.695e-005 
3.699e-005 1.452e+006 1.342e+010 1.000e+000 1.314e-003 2.695e-005 
3.702e-005 1.455e+006 1.342e+010 1.000e+000 8.693e-004 2.696e-005 
3.705e-005 1.459e+006 1.341e+010 1.000e+000 1.312e-003 2.696e-005 
3.708e-005 1.463e+006 1.341e+010 1.000e+000 1.312e-003 2.696e-005 
3.711e-005 1.467e+006 1.341e+010 1.000e+000 1.333e-003 2.696e-005 
3.714e-005 1.471e+006 1.340e+010 1.000e+000 1.350e-003 2.697e-005 
3.717e-005 1.475e+006 1.340e+010 1.000e+000 1.361e-003 2.697e-005 
3.720e-005 1.479e+006 1.340e+010 1.000e+000 1.377e-003 2.697e-005 
3.723e-005 1.483e+006 1.340e+010 1.000e+000 1.380e-003 2.697e-005 
3.726e-005 1.486e+006 1.340e+010 1.000e+000 1.428e-003 2.698e-005 
3.729e-005 1.490e+006 1.340e+010 1.000e+000 1.496e-003 2.698e-005 
3.732e-005 1.494e+006 1.340e+010 1.000e+000 1.644e-003 2.698e-005 
3.735e-005 1.498e+006 1.340e+010 1.000e+000 1.606e-003 2.699e-005 
3.738e-005 1.501e+006 1.340e+010 1.000e+000 1.617e-003 2.699e-005 
3.740e-005 1.505e+006 1.340e+010 1.000e+000 1.607e-003 2.699e-005 
3.743e-005 1.509e+006 1.340e+010 1.000e+000 1.585e-003 2.700e-005 
3.746e-005 1.512e+006 1.340e+010 1.000e+000 1.576e-003 2.700e-005 
3.749e-005 1.515e+006 1.339e+010 1.000e+000 1.891e-003 2.701e-005 
3.752e-005 1.518e+006 1.339e+010 1.000e+000 2.020e-003 2.703e-005 
3.755e-005 1.519e+006 1.340e+010 1.000e+000 2.057e-003 2.704e-005 
3.758e-005 1.521e+006 1.340e+010 1.000e+000 2.086e-003 2.706e-005 
3.761e-005 1.523e+006 1.340e+010 1.000e+000 2.118e-003 2.708e-005 
3.764e-005 1.524e+006 1.340e+010 1.000e+000 2.138e-003 2.710e-005 
3.767e-005 1.526e+006 1.341e+010 1.000e+000 2.135e-003 2.712e-005 
3.770e-005 1.527e+006 1.341e+010 1.000e+000 2.157e-003 2.713e-005 
3.773e-005 1.529e+006 1.341e+010 1.000e+000 2.173e-003 2.715e-005 
3.776e-005 1.529e+006 1.337e+010 1.000e+000 2.908e-003 2.718e-005 
3.779e-005 1.525e+006 1.335e+010 1.000e+000 2.909e-003 2.724e-005 
3.782e-005 1.522e+006 1.334e+010 1.000e+000 2.931e-003 2.729e-005 
3.785e-005 1.519e+006 1.334e+010 1.000e+000 3.179e-003 2.734e-005 
3.787e-005 1.514e+006 1.334e+010 1.000e+000 3.202e-003 2.740e-005 
3.790e-005 1.509e+006 1.334e+010 1.000e+000 3.127e-003 2.746e-005 
3.793e-005 1.506e+006 1.335e+010 1.000e+000 3.050e-003 2.752e-005 
3.796e-005 1.503e+006 1.335e+010 1.000e+000 3.085e-003 2.757e-005 
3.799e-005 1.501e+006 1.335e+010 1.000e+000 3.037e-003 2.761e-005 
3.802e-005 1.498e+006 1.336e+010 1.000e+000 2.917e-003 2.766e-005 
3.805e-005 1.496e+006 1.336e+010 1.000e+000 2.298e-003 2.771e-005 
3.808e-005 1.494e+006 1.337e+010 1.000e+000 2.265e-003 2.775e-005 
3.811e-005 1.492e+006 1.337e+010 1.000e+000 2.223e-003 2.779e-005 
3.814e-005 1.491e+006 1.338e+010 1.000e+000 2.203e-003 2.783e-005 
3.817e-005 1.489e+006 1.339e+010 1.000e+000 2.191e-003 2.787e-005 
3.820e-005 1.488e+006 1.339e+010 1.000e+000 2.193e-003 2.791e-005 
3.823e-005 1.487e+006 1.340e+010 1.000e+000 2.129e-003 2.794e-005 
3.826e-005 1.487e+006 1.340e+010 1.000e+000 2.117e-003 2.797e-005 
3.829e-005 1.487e+006 1.341e+010 1.000e+000 2.073e-003 2.800e-005 
3.832e-005 1.488e+006 1.341e+010 1.000e+000 2.093e-003 2.803e-005 
3.834e-005 1.488e+006 1.342e+010 1.000e+000 2.029e-003 2.805e-005 
3.837e-005 1.489e+006 1.342e+010 1.000e+000 2.031e-003 2.808e-005 
3.840e-005 1.489e+006 1.342e+010 1.000e+000 1.937e-003 2.810e-005 
3.843e-005 1.490e+006 1.343e+010 1.000e+000 1.920e-003 2.812e-005 
3.846e-005 1.491e+006 1.343e+010 1.000e+000 1.950e-003 2.815e-005 
3.849e-005 1.492e+006 1.344e+010 1.000e+000 1.973e-003 2.817e-005 
3.852e-005 1.494e+006 1.344e+010 1.000e+000 1.956e-003 2.819e-005 
3.855e-005 1.495e+006 1.345e+010 1.000e+000 1.962e-003 2.821e-005 
3.858e-005 1.496e+006 1.345e+010 1.000e+000 1.973e-003 2.823e-005 
3.861e-005 1.497e+006 1.345e+010 1.000e+000 2.007e-003 2.825e-005 
3.864e-005 1.499e+006 1.346e+010 1.000e+000 1.936e-003 2.827e-005 
3.867e-005 1.500e+006 1.346e+010 1.000e+000 1.942e-003 2.829e-005 
3.870e-005 1.502e+006 1.346e+010 1.000e+000 1.907e-003 2.831e-005 
3.873e-005 1.504e+006 1.347e+010 1.000e+000 1.927e-003 2.833e-005 
3.876e-005 1.505e+006 1.347e+010 1.000e+000 1.977e-003 2.835e-005 
3.879e-005 1.507e+006 1.348e+010 1.000e+000 1.950e-003 2.836e-005 
3.881e-005 1.508e+006 1.348e+010 1.000e+000 1.908e-003 2.838e-005 
3.884e-005 1.510e+006 1.348e+010 1.000e+000 1.916e-003 2.840e-005 
3.887e-005 1.512e+006 1.349e+010 1.000e+000 2.044e-003 2.842e-005 
3.890e-005 1.513e+006 1.349e+010 1.000e+000 2.038e-003 2.844e-005 
3.893e-005 1.515e+006 1.349e+010 1.000e+000 1.993e-003 2.845e-005 
3.896e-005 1.516e+006 1.349e+010 1.000e+000 2.090e-003 2.847e-005 
3.899e-005 1.518e+006 1.349e+010 1.000e+000 2.025e-003 2.849e-005 
3.902e-005 1.520e+006 1.349e+010 1.000e+000 2.105e-003 2.851e-005 
3.905e-005 1.519e+006 1.348e+010 1.000e+000 2.473e-003 2.854e-005 
3.908e-005 1.518e+006 1.348e+010 1.000e+000 2.530e-003 2.858e-005 
3.911e-005 1.517e+006 1.349e+010 1.000e+000 2.543e-003 2.862e-005 
3.914e-005 1.516e+006 1.349e+010 1.000e+000 2.740e-003 2.865e-005 
3.917e-005 1.514e+006 1.349e+010 1.000e+000 2.816e-003 2.870e-005 
3.920e-005 1.512e+006 1.349e+010 1.000e+000 2.713e-003 2.874e-005 
3.923e-005 1.509e+006 1.350e+010 1.000e+000 2.679e-003 2.879e-005 
3.926e-005 1.507e+006 1.350e+010 1.000e+000 2.604e-003 2.883e-005 
3.929e-005 1.505e+006 1.350e+010 1.000e+000 2.573e-003 2.888e-005 
3.931e-005 1.502e+006 1.351e+010 1.000e+000 2.556e-003 2.892e-005 
3.934e-005 1.500e+006 1.352e+010 1.000e+000 2.775e-003 2.897e-005 
3.937e-005 1.498e+006 1.352e+010 1.000e+000 2.629e-003 2.901e-005 
3.940e-005 1.496e+006 1.353e+010 1.000e+000 2.534e-003 2.905e-005 
3.943e-005 1.495e+006 1.353e+010 1.000e+000 2.463e-003 2.909e-005 
3.946e-005 1.493e+006 1.353e+010 1.000e+000 2.789e-003 2.913e-005 
3.949e-005 1.491e+006 1.352e+010 1.000e+000 2.806e-003 2.918e-005 
3.952e-005 1.488e+006 1.353e+010 1.000e+000 2.798e-003 2.923e-005 
3.955e-005 1.486e+006 1.355e+010 1.000e+000 3.264e-003 2.927e-005 
3.958e-005 1.481e+006 1.344e+010 1.000e+000 3.193e-003 2.933e-005 
3.961e-005 1.476e+006 1.343e+010 1.000e+000 3.092e-003 2.940e-005 
3.964e-005 1.472e+006 1.342e+010 1.000e+000 3.041e-003 2.946e-005 
3.967e-005 1.467e+006 1.342e+010 1.000e+000 2.877e-003 2.952e-005 
3.970e-005 1.463e+006 1.342e+010 1.000e+000 3.270e-003 2.958e-005 
3.973e-005 1.459e+006 1.342e+010 1.000e+000 3.274e-003 2.963e-005 
3.976e-005 1.455e+006 1.342e+010 1.000e+000 3.426e-003 2.969e-005 
3.978e-005 1.452e+006 1.343e+010 1.000e+000 3.075e-003 2.974e-005 
3.981e-005 1.448e+006 1.343e+010 1.000e+000 3.209e-003 2.980e-005 
3.984e-005 1.439e+006 1.336e+010 1.000e+000 4.724e-003 2.989e-005 
3.987e-005 1.426e+006 1.332e+010 1.000e+000 4.386e-003 3.001e-005 
3.990e-005 1.414e+006 1.331e+010 1.000e+000 4.233e-003 3.012e-005 
3.993e-005 1.402e+006 1.329e+010 1.000e+000 4.242e-003 3.024e-005 
3.996e-005 1.390e+006 1.329e+010 1.000e+000 4.079e-003 3.034e-005 
3.999e-005 1.379e+006 1.328e+010 1.000e+000 4.099e-003 3.045e-005 
4.002e-005 1.369e+006 1.328e+010 1.000e+000 4.045e-003 3.055e-005 
4.005e-005 1.360e+006 1.328e+010 1.000e+000 4.002e-003 3.065e-005 
4.008e-005 1.350e+006 1.328e+010 1.000e+000 3.978e-003 3.074e-005 
4.011e-005 1.342e+006 1.328e+010 1.000e+000 3.884e-003 3.083e-005 
4.014e-005 1.333e+006 1.328e+010 1.000e+000 3.492e-003 3.091e-005 
4.017e-005 1.326e+006 1.329e+010 1.000e+000 3.308e-003 3.099e-005 
4.020e-005 1.320e+006 1.329e+010 1.000e+000 3.195e-003 3.107e-005 
4.023e-005 1.314e+006 1.329e+010 1.000e+000 3.179e-003 3.113e-005 
4.025e-005 1.309e+006 1.329e+010 1.000e+000 3.108e-003 3.120e-005 
4.028e-005 1.304e+006 1.330e+010 1.000e+000 3.041e-003 3.127e-005 
4.031e-005 1.301e+006 1.330e+010 1.000e+000 2.901e-003 3.132e-005 
4.034e-005 1.299e+006 1.330e+010 1.000e+000 2.422e-003 3.136e-005 
4.037e-005 1.298e+006 1.330e+010 1.000e+000 2.209e-003 3.139e-005 
4.040e-005 1.298e+006 1.330e+010 1.000e+000 2.127e-003 3.142e-005 
4.043e-005 1.299e+006 1.331e+010 1.000e+000 1.930e-003 3.145e-005 
4.046e-005 1.299e+006 1.331e+010 1.000e+000 1.808e-003 3.147e-005 
4.049e-005 1.300e+006 1.331e+010 1.000e+000 1.839e-003 3.150e-005 
4.052e-005 1.302e+006 1.331e+010 1.000e+000 1.955e-003 3.152e-005 
4.055e-005 1.303e+006 1.331e+010 1.000e+000 1.833e-003 3.154e-005 
4.058e-005 1.304e+006 1.331e+010 1.000e+000 1.961e-003 3.156e-005 
4.061e-005 1.306e+006 1.332e+010 1.000e+000 2.041e-003 3.158e-005 
4.064e-005 1.307e+006 1.332e+010 1.000e+000 2.076e-003 3.160e-005 
4.067e-005 1.309e+006 1.332e+010 1.000e+000 2.022e-003 3.161e-005 
4.070e-005 1.310e+006 1.332e+010 1.000e+000 2.070e-003 3.163e-005 
4.072e-005 1.312e+006 1.332e+010 1.000e+000 2.015e-003 3.165e-005 
4.075e-005 1.313e+006 1.332e+010 1.000e+000 2.066e-003 3.167e-005 
4.078e-005 1.314e+006 1.333e+010 1.000e+000 2.043e-003 3.169e-005 
4.081e-005 1.316e+006 1.333e+010 1.000e+000 2.147e-003 3.171e-005 
4.084e-005 1.317e+006 1.333e+010 1.000e+000 2.220e-003 3.174e-005 
4.087e-005 1.318e+006 1.333e+010 1.000e+000 2.082e-003 3.175e-005 
4.090e-005 1.321e+006 1.333e+010 1.000e+000 2.117e-003 3.177e-005 
4.093e-005 1.322e+006 1.333e+010 1.000e+000 2.326e-003 3.179e-005 
4.096e-005 1.322e+006 1.333e+010 1.000e+000 2.389e-003 3.181e-005 
4.099e-005 1.323e+006 1.333e+010 1.000e+000 2.469e-003 3.184e-005 
4.102e-005 1.325e+006 1.333e+010 1.000e+000 2.465e-003 3.186e-005 
4.105e-005 1.326e+006 1.333e+010 1.000e+000 2.327e-003 3.188e-005 
4.108e-005 1.327e+006 1.333e+010 1.000e+000 2.025e-003 3.190e-005 
4.111e-005 1.328e+006 1.333e+010 1.000e+000 2.018e-003 3.192e-005 
4.114e-005 1.329e+006 1.333e+010 1.000e+000 1.999e-003 3.194e-005 
4.117e-005 1.331e+006 1.333e+010 1.000e+000 2.027e-003 3.196e-005 
4.119e-005 1.332e+006 1.333e+010 1.000e+000 1.961e-003 3.198e-005 
4.122e-005 1.333e+006 1.333e+010 1.000e+000 1.831e-003 3.200e-005 
4.125e-005 1.335e+006 1.333e+010 1.000e+000 1.838e-003 3.202e-005 
4.128e-005 1.336e+006 1.333e+010 1.000e+000 1.797e-003 3.204e-005 
4.131e-005 1.338e+006 1.333e+010 1.000e+000 1.886e-003 3.206e-005 
4.134e-005 1.340e+006 1.333e+010 1.000e+000 1.890e-003 3.208e-005 
4.137e-005 1.341e+006 1.333e+010 1.000e+000 1.873e-003 3.209e-005 
4.140e-005 1.343e+006 1.333e+010 1.000e+000 1.848e-003 3.211e-005 
4.143e-005 1.345e+006 1.333e+010 1.000e+000 1.801e-003 3.213e-005 
4.146e-005 1.347e+006 1.333e+010 1.000e+000 1.851e-003 3.214e-005 
4.149e-005 1.349e+006 1.333e+010 1.000e+000 1.877e-003 3.216e-005 
4.152e-005 1.351e+006 1.333e+010 1.000e+000 1.589e-003 3.218e-005 
4.155e-005 1.352e+006 1.333e+010 1.000e+000 1.679e-003 3.219e-005 
4.158e-005 1.354e+006 1.333e+010 1.000e+000 1.685e-003 3.221e-005 
4.161e-005 1.356e+006 1.333e+010 1.000e+000 1.831e-003 3.223e-005 
4.164e-005 1.358e+006 1.333e+010 1.000e+000 1.661e-003 3.224e-005 
4.167e-005 1.361e+006 1.331e+010 1.000e+000 1.526e-003 3.225e-005 
4.169e-005 1.363e+006 1.331e+010 1.000e+000 1.528e-003 3.226e-005 
4.172e-005 1.366e+006 1.330e+010 1.000e+000 1.438e-003 3.228e-005 
4.175e-005 1.368e+006 1.330e+010 1.000e+000 1.461e-003 3.229e-005 
4.178e-005 1.371e+006 1.330e+010 1.000e+000 1.556e-003 3.230e-005 
4.181e-005 1.373e+006 1.329e+010 1.000e+000 1.532e-003 3.231e-005 
4.184e-005 1.376e+006 1.329e+010 1.000e+000 1.570e-003 3.232e-005 
4.187e-005 1.379e+006 1.329e+010 1.000e+000 1.535e-003 3.234e-005 
4.190e-005 1.381e+006 1.329e+010 1.000e+000 1.556e-003 3.235e-005 
4.193e-005 1.384e+006 1.329e+010 1.000e+000 1.698e-003 3.236e-005 
4.196e-005 1.386e+006 1.328e+010 1.000e+000 1.698e-003 3.237e-005 
4.199e-005 1.388e+006 1.328e+010 1.000e+000 1.915e-003 3.239e-005 
4.202e-005 1.391e+006 1.328e+010 1.000e+000 1.883e-003 3.240e-005 
4.205e-005 1.393e+006 1.328e+010 1.000e+000 2.058e-003 3.241e-005 
4.208e-005 1.395e+006 1.328e+010 1.000e+000 2.089e-003 3.243e-005 
4.211e-005 1.398e+006 1.328e+010 1.000e+000 2.109e-003 3.244e-005 
4.214e-005 1.400e+006 1.328e+010 1.000e+000 2.101e-003 3.245e-005 
4.216e-005 1.402e+006 1.328e+010 1.000e+000 2.175e-003 3.246e-005 
4.219e-005 1.405e+006 1.328e+010 1.000e+000 2.133e-003 3.248e-005 
4.222e-005 1.407e+006 1.328e+010 1.000e+000 2.111e-003 3.249e-005 
4.225e-005 1.409e+006 1.328e+010 1.000e+000 2.060e-003 3.250e-005 
4.228e-005 1.411e+006 1.328e+010 1.000e+000 2.000e-003 3.252e-005 
4.231e-005 1.414e+006 1.328e+010 1.000e+000 1.792e-003 3.253e-005 
4.234e-005 1.417e+006 1.328e+010 1.000e+000 1.639e-003 3.254e-005 
4.237e-005 1.420e+006 1.328e+010 1.000e+000 1.577e-003 3.255e-005 
4.240e-005 1.422e+006 1.329e+010 1.000e+000 1.446e-003 3.256e-005 
4.243e-005 1.425e+006 1.329e+010 1.000e+000 1.479e-003 3.258e-005 
4.246e-005 1.427e+006 1.329e+010 1.000e+000 1.488e-003 3.259e-005 
4.249e-005 1.430e+006 1.329e+010 1.000e+000 1.587e-003 3.260e-005 
4.252e-005 1.432e+006 1.329e+010 1.000e+000 2.166e-003 3.261e-005 
4.255e-005 1.431e+006 1.328e+010 1.000e+000 2.231e-003 3.265e-005 
4.258e-005 1.431e+006 1.328e+010 1.000e+000 2.199e-003 3.268e-005 
4.261e-005 1.431e+006 1.328e+010 1.000e+000 2.154e-003 3.271e-005 
4.263e-005 1.432e+006 1.329e+010 1.000e+000 2.108e-003 3.273e-005 
4.266e-005 1.432e+006 1.329e+010 1.000e+000 2.148e-003 3.276e-005 
4.269e-005 1.433e+006 1.329e+010 1.000e+000 2.005e-003 3.278e-005 
4.272e-005 1.434e+006 1.329e+010 1.000e+000 2.011e-003 3.281e-005 
4.275e-005 1.435e+006 1.329e+010 1.000e+000 2.029e-003 3.283e-005 
4.278e-005 1.435e+006 1.330e+010 1.000e+000 2.523e-003 3.285e-005 
4.281e-005 1.436e+006 1.330e+010 1.000e+000 2.480e-003 3.288e-005 
4.284e-005 1.437e+006 1.330e+010 1.000e+000 2.517e-003 3.290e-005 
4.287e-005 1.438e+006 1.330e+010 1.000e+000 2.492e-003 3.292e-005 
4.290e-005 1.439e+006 1.331e+010 1.000e+000 2.546e-003 3.295e-005 
4.293e-005 1.440e+006 1.331e+010 1.000e+000 2.503e-003 3.297e-005 
4.296e-005 1.441e+006 1.331e+010 1.000e+000 2.477e-003 3.299e-005 
4.299e-005 1.442e+006 1.332e+010 1.000e+000 2.461e-003 3.302e-005 
4.302e-005 1.443e+006 1.332e+010 1.000e+000 2.541e-003 3.304e-005 
4.305e-005 1.443e+006 1.332e+010 1.000e+000 2.689e-003 3.306e-005 
4.308e-005 1.444e+006 1.332e+010 1.000e+000 2.745e-003 3.309e-005 
4.310e-005 1.445e+006 1.332e+010 1.000e+000 2.595e-003 3.311e-005 
4.313e-005 1.445e+006 1.332e+010 1.000e+000 2.471e-003 3.314e-005 
4.316e-005 1.446e+006 1.332e+010 1.000e+000 2.265e-003 3.316e-005 
4.319e-005 1.447e+006 1.332e+010 1.000e+000 1.951e-003 3.318e-005 
4.322e-005 1.449e+006 1.332e+010 1.000e+000 1.824e-003 3.320e-005 
4.325e-005 1.450e+006 1.332e+010 1.000e+000 1.947e-003 3.322e-005 
4.328e-005 1.451e+006 1.333e+010 1.000e+000 2.374e-003 3.324e-005 
4.331e-005 1.452e+006 1.332e+010 1.000e+000 1.962e-003 3.327e-005 
4.334e-005 1.453e+006 1.332e+010 1.000e+000 1.956e-003 3.329e-005 
4.337e-005 1.454e+006 1.332e+010 1.000e+000 1.857e-003 3.331e-005 
4.340e-005 1.456e+006 1.332e+010 1.000e+000 1.921e-003 3.333e-005 
4.343e-005 1.457e+006 1.333e+010 1.000e+000 2.046e-003 3.335e-005 
4.346e-005 1.458e+006 1.333e+010 1.000e+000 2.101e-003 3.337e-005 
4.349e-005 1.460e+006 1.333e+010 1.000e+000 2.624e-003 3.339e-005 
4.352e-005 1.461e+006 1.333e+010 1.000e+000 2.456e-003 3.341e-005 
4.355e-005 1.462e+006 1.334e+010 1.000e+000 2.434e-003 3.343e-005 
4.357e-005 1.464e+006 1.334e+010 1.000e+000 2.546e-003 3.345e-005 
4.360e-005 1.465e+006 1.334e+010 1.000e+000 2.517e-003 3.347e-005 
4.363e-005 1.467e+006 1.334e+010 1.000e+000 2.481e-003 3.349e-005 
4.366e-005 1.469e+006 1.334e+010 1.000e+000 2.401e-003 3.350e-005 
4.369e-005 1.472e+006 1.335e+010 1.000e+000 2.549e-003 3.351e-005 
4.372e-005 1.474e+006 1.335e+010 1.000e+000 2.647e-003 3.353e-005 
4.375e-005 1.477e+006 1.335e+010 1.000e+000 2.713e-003 3.354e-005 
4.378e-005 1.479e+006 1.335e+010 1.000e+000 2.753e-003 3.355e-005 
4.381e-005 1.482e+006 1.336e+010 1.000e+000 2.757e-003 3.356e-005 
4.384e-005 1.485e+006 1.336e+010 1.000e+000 2.746e-003 3.357e-005 
4.387e-005 1.487e+006 1.336e+010 1.000e+000 2.819e-003 3.358e-005 
4.390e-005 1.490e+006 1.336e+010 1.000e+000 2.798e-003 3.359e-005 
4.393e-005 1.493e+006 1.336e+010 1.000e+000 2.914e-003 3.360e-005 
4.396e-005 1.496e+006 1.337e+010 1.000e+000 2.978e-003 3.361e-005 
4.399e-005 1.499e+006 1.337e+010 1.000e+000 3.007e-003 3.362e-005 
4.402e-005 1.502e+006 1.337e+010 1.000e+000 3.105e-003 3.363e-005 
4.405e-005 1.505e+006 1.337e+010 1.000e+000 2.978e-003 3.364e-005 
4.407e-005 1.508e+006 1.338e+010 1.000e+000 3.008e-003 3.365e-005 
4.410e-005 1.511e+006 1.338e+010 1.000e+000 3.074e-003 3.366e-005 
4.413e-005 1.514e+006 1.338e+010 1.000e+000 3.049e-003 3.366e-005 
4.416e-005 1.517e+006 1.338e+010 1.000e+000 3.352e-004 3.367e-005 
4.419e-005 1.520e+006 1.339e+010 1.000e+000 3.433e-003 3.368e-005 
4.422e-005 1.523e+006 1.339e+010 1.000e+000 3.505e-003 3.369e-005 
4.425e-005 1.526e+006 1.339e+010 1.000e+000 3.562e-003 3.370e-005 
4.428e-005 1.529e+006 1.339e+010 1.000e+000 3.570e-003 3.370e-005 
4.431e-005 1.532e+006 1.340e+010 1.000e+000 3.626e-003 3.371e-005 
4.434e-005 1.535e+006 1.340e+010 1.000e+000 3.767e-003 3.372e-005 
4.437e-005 1.538e+006 1.340e+010 1.000e+000 4.093e-003 3.373e-005 
4.440e-005 1.542e+006 1.340e+010 1.000e+000 4.091e-003 3.374e-005 
4.443e-005 1.545e+006 1.341e+010 1.000e+000 4.312e-003 3.374e-005 
4.446e-005 1.548e+006 1.341e+010 1.000e+000 4.288e-003 3.375e-005 
4.449e-005 1.551e+006 1.341e+010 1.000e+000 4.504e-003 3.376e-005 
4.452e-005 1.554e+006 1.341e+010 1.000e+000 4.486e-003 3.377e-005 
4.454e-005 1.557e+006 1.342e+010 1.000e+000 4.640e-003 3.377e-005 
4.457e-005 1.561e+006 1.342e+010 1.000e+000 4.556e-003 3.378e-005 
4.460e-005 1.564e+006 1.342e+010 1.000e+000 1.660e-003 3.379e-005 
4.463e-005 1.567e+006 1.342e+010 1.000e+000 1.790e-003 3.379e-005 
4.466e-005 1.570e+006 1.343e+010 1.000e+000 1.185e-003 3.380e-005 
4.469e-005 1.574e+006 1.343e+010 1.000e+000 1.237e-003 3.381e-005 
4.472e-005 1.577e+006 1.343e+010 1.000e+000 1.313e-003 3.381e-005 
4.475e-005 1.580e+006 1.343e+010 1.000e+000 1.607e-003 3.382e-005 
4.478e-005 1.584e+006 1.344e+010 1.000e+000 1.700e-003 3.383e-005 
4.481e-005 1.587e+006 1.344e+010 1.000e+000 1.761e-003 3.383e-005 
4.484e-005 1.590e+006 1.344e+010 1.000e+000 1.851e-003 3.384e-005 
4.487e-005 1.594e+006 1.344e+010 1.000e+000 2.801e-003 3.385e-005 
4.490e-005 1.597e+006 1.345e+010 1.000e+000 3.131e-003 3.385e-005 
4.493e-005 1.600e+006 1.345e+010 1.000e+000 2.239e-003 3.386e-005 
4.496e-005 1.604e+006 1.345e+010 1.000e+000 2.317e-003 3.386e-005 
4.499e-005 1.607e+006 1.345e+010 1.000e+000 2.447e-003 3.387e-005 
4.501e-005 1.610e+006 1.346e+010 1.000e+000 2.879e-003 3.388e-005 
4.504e-005 1.614e+006 1.346e+010 1.000e+000 3.781e-003 3.388e-005 
4.507e-005 1.617e+006 1.346e+010 1.000e+000 4.103e-003 3.389e-005 
4.510e-005 1.620e+006 1.346e+010 1.000e+000 4.440e-003 3.390e-005 
4.513e-005 1.624e+006 1.347e+010 1.000e+000 4.545e-003 3.390e-005 
4.516e-005 1.627e+006 1.344e+010 1.000e+000 9.403e-004 3.391e-005 
4.519e-005 1.630e+006 1.343e+010 1.000e+000 1.086e-003 3.392e-005 
4.522e-005 1.633e+006 1.343e+010 1.000e+000 9.540e-004 3.393e-005 
4.525e-005 1.636e+006 1.343e+010 1.000e+000 8.689e-004 3.394e-005 
4.528e-005 1.639e+006 1.343e+010 1.000e+000 8.442e-004 3.394e-005 
4.531e-005 1.642e+006 1.343e+010 1.000e+000 7.986e-004 3.395e-005 
4.534e-005 1.645e+006 1.343e+010 1.000e+000 8.216e-004 3.396e-005 
4.537e-005 1.647e+006 1.344e+010 1.000e+000 6.033e-004 3.397e-005 
4.540e-005 1.650e+006 1.344e+010 1.000e+000 6.128e-004 3.398e-005 
4.543e-005 1.653e+006 1.344e+010 1.000e+000 6.143e-004 3.399e-005 
4.546e-005 1.656e+006 1.344e+010 1.000e+000 5.964e-004 3.400e-005 
4.548e-005 1.659e+006 1.344e+010 1.000e+000 4.868e-004 3.401e-005 
4.551e-005 1.662e+006 1.344e+010 1.000e+000 6.277e-004 3.402e-005 
4.554e-005 1.664e+006 1.344e+010 1.000e+000 3.786e-004 3.403e-005 
4.557e-005 1.667e+006 1.344e+010 1.000e+000 7.418e-006 3.404e-005 
4.560e-005 1.670e+006 1.344e+010 1.000e+000 8.350e-004 3.405e-005 
4.563e-005 1.672e+006 1.344e+010 1.000e+000 8.209e-004 3.406e-005 
4.566e-005 1.675e+006 1.344e+010 1.000e+000 7.750e-004 3.408e-005 
4.569e-005 1.678e+006 1.345e+010 1.000e+000 7.982e-004 3.409e-005 
4.572e-005 1.680e+006 1.345e+010 1.000e+000 1.099e-003 3.410e-005 
4.575e-005 1.683e+006 1.345e+010 1.000e+000 1.186e-003 3.411e-005 
4.578e-005 1.686e+006 1.345e+010 1.000e+000 1.312e-003 3.412e-005 
4.581e-005 1.689e+006 1.345e+010 1.000e+000 1.311e-003 3.413e-005 
4.584e-005 1.691e+006 1.346e+010 1.000e+000 1.367e-003 3.414e-005 
4.587e-005 1.694e+006 1.346e+010 1.000e+000 1.062e-003 3.415e-005 
4.590e-005 1.697e+006 1.346e+010 1.000e+000 1.019e-003 3.416e-005 
4.593e-005 1.700e+006 1.346e+010 1.000e+000 1.003e-003 3.417e-005 
4.595e-005 1.702e+006 1.346e+010 1.000e+000 9.763e-004 3.418e-005 
4.598e-005 1.705e+006 1.347e+010 1.000e+000 1.106e-003 3.419e-005 
4.601e-005 1.707e+006 1.347e+010 1.000e+000 1.128e-003 3.421e-005 
4.604e-005 1.710e+006 1.347e+010 1.000e+000 1.139e-003 3.422e-005 
4.607e-005 1.713e+006 1.347e+010 1.000e+000 1.156e-003 3.423e-005 
4.610e-005 1.715e+006 1.348e+010 1.000e+000 1.213e-003 3.424e-005 
4.613e-005 1.718e+006 1.348e+010 1.000e+000 1.109e-003 3.425e-005 
4.616e-005 1.720e+006 1.348e+010 1.000e+000 1.141e-003 3.426e-005 
4.619e-005 1.722e+006 1.348e+010 1.000e+000 1.111e-003 3.428e-005 
4.622e-005 1.724e+006 1.349e+010 1.000e+000 1.135e-003 3.429e-005 
4.625e-005 1.726e+006 1.349e+010 1.000e+000 1.245e-003 3.431e-005 
4.628e-005 1.728e+006 1.350e+010 1.000e+000 1.539e-003 3.433e-005 
4.631e-005 1.730e+006 1.350e+010 1.000e+000 1.568e-003 3.434e-005 
4.634e-005 1.733e+006 1.351e+010 1.000e+000 1.547e-003 3.435e-005 
4.637e-005 1.736e+006 1.351e+010 1.000e+000 1.514e-003 3.436e-005 
4.640e-005 1.739e+006 1.351e+010 1.000e+000 1.560e-003 3.437e-005 
4.643e-005 1.742e+006 1.351e+010 1.000e+000 1.596e-003 3.437e-005 
4.645e-005 1.746e+006 1.352e+010 1.000e+000 1.672e-003 3.438e-005 
4.648e-005 1.749e+006 1.352e+010 1.000e+000 1.716e-003 3.439e-005 
4.651e-005 1.750e+006 1.342e+010 1.000e+000 2.742e-003 3.441e-005 
4.654e-005 1.746e+006 1.335e+010 1.000e+000 3.336e-003 3.447e-005 
4.657e-005 1.740e+006 1.332e+010 1.000e+000 3.226e-003 3.454e-005 
4.660e-005 1.735e+006 1.330e+010 1.000e+000 3.149e-003 3.460e-005 
4.663e-005 1.730e+006 1.329e+010 1.000e+000 3.001e-003 3.466e-005 
4.666e-005 1.726e+006 1.329e+010 1.000e+000 2.982e-003 3.472e-005 
4.669e-005 1.722e+006 1.329e+010 1.000e+000 2.852e-003 3.478e-005 
4.672e-005 1.718e+006 1.329e+010 1.000e+000 2.831e-003 3.483e-005 
4.675e-005 1.715e+006 1.329e+010 1.000e+000 2.430e-003 3.488e-005 
4.678e-005 1.713e+006 1.329e+010 1.000e+000 2.423e-003 3.493e-005 
4.681e-005 1.711e+006 1.329e+010 1.000e+000 2.397e-003 3.497e-005 
4.684e-005 1.709e+006 1.330e+010 1.000e+000 2.322e-003 3.501e-005 
4.687e-005 1.708e+006 1.330e+010 1.000e+000 2.209e-003 3.505e-005 
4.690e-005 1.707e+006 1.331e+010 1.000e+000 2.208e-003 3.509e-005 
4.692e-005 1.706e+006 1.331e+010 1.000e+000 2.087e-003 3.513e-005 
4.695e-005 1.705e+006 1.332e+010 1.000e+000 1.917e-003 3.516e-005 
4.698e-005 1.704e+006 1.332e+010 1.000e+000 1.688e-003 3.520e-005 
4.701e-005 1.703e+006 1.333e+010 1.000e+000 1.617e-003 3.523e-005 
4.704e-005 1.703e+006 1.333e+010 1.000e+000 1.567e-003 3.526e-005 
4.707e-005 1.703e+006 1.334e+010 1.000e+000 1.493e-003 3.529e-005 
4.710e-005 1.702e+006 1.335e+010 1.000e+000 1.402e-003 3.533e-005 
4.713e-005 1.702e+006 1.335e+010 1.000e+000 1.362e-003 3.536e-005 
4.716e-005 1.702e+006 1.336e+010 1.000e+000 1.100e-003 3.539e-005 
4.719e-005 1.702e+006 1.337e+010 1.000e+000 1.095e-003 3.542e-005 
4.722e-005 1.702e+006 1.338e+010 1.000e+000 1.074e-003 3.545e-005 
4.725e-005 1.702e+006 1.338e+010 1.000e+000 1.154e-003 3.548e-005 
4.728e-005 1.701e+006 1.339e+010 1.000e+000 1.045e-003 3.551e-005 
4.731e-005 1.703e+006 1.340e+010 1.000e+000 7.436e-004 3.553e-005 
4.734e-005 1.704e+006 1.340e+010 1.000e+000 8.462e-004 3.555e-005 
4.737e-005 1.706e+006 1.341e+010 1.000e+000 7.843e-004 3.557e-005 
4.739e-005 1.708e+006 1.341e+010 1.000e+000 7.475e-004 3.558e-005 
4.742e-005 1.710e+006 1.342e+010 1.000e+000 6.992e-004 3.560e-005 
4.745e-005 1.712e+006 1.342e+010 1.000e+000 5.860e-004 3.561e-005 
4.748e-005 1.715e+006 1.343e+010 1.000e+000 6.417e-004 3.562e-005 
4.751e-005 1.717e+006 1.343e+010 1.000e+000 6.167e-004 3.564e-005 
4.754e-005 1.720e+006 1.344e+010 1.000e+000 7.076e-004 3.565e-005 
4.757e-005 1.723e+006 1.344e+010 1.000e+000 7.783e-004 3.566e-005 
4.760e-005 1.725e+006 1.345e+010 1.000e+000 8.050e-004 3.567e-005 
4.763e-005 1.728e+006 1.345e+010 1.000e+000 7.797e-004 3.568e-005 
4.766e-005 1.731e+006 1.345e+010 1.000e+000 7.666e-004 3.569e-005 
4.769e-005 1.734e+006 1.346e+010 1.000e+000 7.157e-004 3.569e-005 
4.772e-005 1.737e+006 1.346e+010 1.000e+000 8.903e-004 3.570e-005 
4.775e-005 1.740e+006 1.346e+010 1.000e+000 8.604e-004 3.571e-005 
4.778e-005 1.743e+006 1.347e+010 1.000e+000 8.202e-004 3.572e-005 
4.781e-005 1.747e+006 1.347e+010 1.000e+000 1.063e-003 3.573e-005 
4.784e-005 1.750e+006 1.348e+010 1.000e+000 1.050e-003 3.573e-005 
4.786e-005 1.753e+006 1.348e+010 1.000e+000 1.181e-003 3.574e-005 
4.789e-005 1.756e+006 1.348e+010 1.000e+000 1.260e-003 3.575e-005 
4.792e-005 1.759e+006 1.349e+010 1.000e+000 1.245e-003 3.575e-005 
4.795e-005 1.763e+006 1.349e+010 1.000e+000 1.304e-003 3.576e-005 
4.798e-005 1.766e+006 1.349e+010 1.000e+000 1.283e-003 3.577e-005 
4.801e-005 1.769e+006 1.349e+010 1.000e+000 1.289e-003 3.577e-005 
4.804e-005 1.773e+006 1.350e+010 1.000e+000 1.292e-003 3.578e-005 
4.807e-005 1.776e+006 1.350e+010 1.000e+000 1.258e-003 3.579e-005 
4.810e-005 1.779e+006 1.350e+010 1.000e+000 1.289e-003 3.579e-005 
4.813e-005 1.783e+006 1.351e+010 1.000e+000 1.263e-003 3.580e-005 
4.816e-005 1.786e+006 1.351e+010 1.000e+000 1.309e-003 3.581e-005 
4.819e-005 1.789e+006 1.351e+010 1.000e+000 1.343e-003 3.581e-005 
4.822e-005 1.793e+006 1.352e+010 1.000e+000 1.294e-003 3.582e-005 
4.825e-005 1.796e+006 1.352e+010 1.000e+000 1.337e-003 3.582e-005 
4.828e-005 1.800e+006 1.352e+010 1.000e+000 1.363e-003 3.583e-005 
4.831e-005 1.803e+006 1.353e+010 1.000e+000 1.325e-003 3.584e-005 
4.833e-005 1.806e+006 1.353e+010 1.000e+000 1.364e-003 3.584e-005 
4.836e-005 1.810e+006 1.353e+010 1.000e+000 1.403e-003 3.585e-005 
4.839e-005 1.813e+006 1.354e+010 1.000e+000 1.354e-003 3.585e-005 
4.842e-005 1.816e+006 1.354e+010 1.000e+000 1.479e-003 3.586e-005 
4.845e-005 1.820e+006 1.354e+010 1.000e+000 1.455e-003 3.587e-005 
4.848e-005 1.823e+006 1.354e+010 1.000e+000 1.448e-003 3.587e-005 
4.851e-005 1.826e+006 1.355e+010 1.000e+000 1.480e-003 3.588e-005 
4.854e-005 1.829e+006 1.355e+010 1.000e+000 1.473e-003 3.589e-005 
4.857e-005 1.833e+006 1.356e+010 1.000e+000 1.439e-003 3.589e-005 
4.860e-005 1.836e+006 1.356e+010 1.000e+000 1.471e-003 3.590e-005 
4.863e-005 1.839e+006 1.356e+010 1.000e+000 1.490e-003 3.591e-005 
4.866e-005 1.841e+006 1.357e+010 1.000e+000 1.494e-003 3.592e-005 
4.869e-005 1.844e+006 1.358e+010 1.000e+000 1.609e-003 3.593e-005 
4.872e-005 1.848e+006 1.358e+010 1.000e+000 1.588e-003 3.594e-005 
4.875e-005 1.851e+006 1.358e+010 1.000e+000 1.605e-003 3.594e-005 
4.878e-005 1.854e+006 1.358e+010 1.000e+000 1.610e-003 3.595e-005 
4.881e-005 1.858e+006 1.359e+010 1.000e+000 1.639e-003 3.596e-005 
4.883e-005 1.861e+006 1.359e+010 1.000e+000 1.647e-003 3.596e-005 
4.886e-005 1.865e+006 1.359e+010 1.000e+000 1.711e-003 3.597e-005 
4.889e-005 1.868e+006 1.360e+010 1.000e+000 1.735e-003 3.597e-005 
4.892e-005 1.871e+006 1.360e+010 1.000e+000 1.726e-003 3.598e-005 
4.895e-005 1.875e+006 1.360e+010 1.000e+000 1.763e-003 3.598e-005 
4.898e-005 1.878e+006 1.361e+010 1.000e+000 1.760e-003 3.599e-005 
4.901e-005 1.882e+006 1.361e+010 1.000e+000 1.747e-003 3.600e-005 
4.904e-005 1.885e+006 1.361e+010 1.000e+000 1.694e-003 3.600e-005 
4.907e-005 1.889e+006 1.361e+010 1.000e+000 1.728e-003 3.601e-005 
4.910e-005 1.892e+006 1.362e+010 1.000e+000 1.776e-003 3.601e-005 
4.913e-005 1.895e+006 1.362e+010 1.000e+000 1.751e-003 3.602e-005 
4.916e-005 1.899e+006 1.362e+010 1.000e+000 1.844e-003 3.602e-005 
4.919e-005 1.902e+006 1.363e+010 1.000e+000 1.799e-003 3.603e-005 
4.922e-005 1.906e+006 1.363e+010 1.000e+000 1.831e-003 3.604e-005 
4.925e-005 1.909e+006 1.363e+010 1.000e+000 1.845e-003 3.604e-005 
4.928e-005 1.912e+006 1.364e+010 1.000e+000 1.812e-003 3.605e-005 
4.930e-005 1.916e+006 1.364e+010 1.000e+000 1.874e-003 3.605e-005 
4.933e-005 1.919e+006 1.364e+010 1.000e+000 1.879e-003 3.606e-005 
4.936e-005 1.923e+006 1.365e+010 1.000e+000 1.890e-003 3.607e-005 
4.939e-005 1.926e+006 1.365e+010 1.000e+000 1.861e-003 3.607e-005 
4.942e-005 1.929e+006 1.364e+010 1.000e+000 1.391e-003 3.608e-005 
4.945e-005 1.932e+006 1.359e+010 1.000e+000 1.077e-003 3.609e-005 
4.948e-005 1.934e+006 1.358e+010 1.000e+000 8.552e-004 3.610e-005 
4.951e-005 1.937e+006 1.357e+010 1.000e+000 8.885e-004 3.612e-005 
4.954e-005 1.939e+006 1.357e+010 1.000e+000 8.992e-004 3.613e-005 
4.957e-005 1.941e+006 1.357e+010 1.000e+000 9.296e-004 3.614e-005 
4.960e-005 1.943e+006 1.357e+010 1.000e+000 9.671e-004 3.616e-005 
4.963e-005 1.945e+006 1.357e+010 1.000e+000 8.866e-004 3.618e-005 
4.966e-005 1.947e+006 1.357e+010 1.000e+000 8.978e-004 3.619e-005 
4.969e-005 1.948e+006 1.358e+010 1.000e+000 9.631e-004 3.621e-005 
4.972e-005 1.949e+006 1.358e+010 1.000e+000 8.988e-004 3.623e-005 
4.975e-005 1.951e+006 1.359e+010 1.000e+000 1.015e-003 3.625e-005 
4.977e-005 1.952e+006 1.360e+010 1.000e+000 1.089e-003 3.627e-005 
4.980e-005 1.953e+006 1.360e+010 1.000e+000 1.129e-003 3.629e-005 
4.983e-005 1.955e+006 1.361e+010 1.000e+000 1.094e-003 3.631e-005 
4.986e-005 1.956e+006 1.362e+010 1.000e+000 1.077e-003 3.633e-005 
4.989e-005 1.957e+006 1.363e+010 1.000e+000 1.008e-003 3.636e-005 
4.992e-005 1.958e+006 1.364e+010 1.000e+000 1.065e-003 3.638e-005 
4.995e-005 1.960e+006 1.365e+010 1.000e+000 1.014e-003 3.640e-005 
4.998e-005 1.961e+006 1.366e+010 1.000e+000 8.803e-004 3.642e-005 
5.001e-005 1.962e+006 1.367e+010 1.000e+000 1.074e-003 3.644e-005 
5.004e-005 1.963e+006 1.368e+010 1.000e+000 1.224e-003 3.646e-005 
5.007e-005 1.965e+006 1.368e+010 1.000e+000 1.047e-003 3.648e-005 
5.010e-005 1.967e+006 1.369e+010 1.000e+000 9.905e-004 3.649e-005 
5.013e-005 1.969e+006 1.370e+010 1.000e+000 1.120e-003 3.651e-005 
5.016e-005 1.972e+006 1.370e+010 1.000e+000 1.174e-003 3.652e-005 
5.019e-005 1.975e+006 1.370e+010 1.000e+000 1.022e-003 3.653e-005 
5.022e-005 1.978e+006 1.370e+010 1.000e+000 1.085e-003 3.654e-005 
5.024e-005 1.981e+006 1.371e+010 1.000e+000 1.094e-003 3.654e-005 
5.027e-005 1.984e+006 1.371e+010 1.000e+000 9.466e-004 3.655e-005 
5.030e-005 1.987e+006 1.371e+010 1.000e+000 1.039e-003 3.656e-005 
5.033e-005 1.991e+006 1.371e+010 1.000e+000 1.066e-003 3.656e-005 
5.036e-005 1.994e+006 1.371e+010 1.000e+000 9.939e-004 3.657e-005 
5.039e-005 1.997e+006 1.371e+010 1.000e+000 1.151e-003 3.658e-005 
5.042e-005 1.998e+006 1.371e+010 1.000e+000 1.123e-003 3.660e-005 
5.045e-005 2.000e+006 1.371e+010 1.000e+000 1.118e-003 3.662e-005 
5.048e-005 2.001e+006 1.371e+010 1.000e+000 1.295e-003 3.664e-005 
5.051e-005 2.002e+006 1.367e+010 1.000e+000 1.168e-003 3.666e-005 
5.054e-005 2.003e+006 1.366e+010 1.000e+000 1.091e-003 3.668e-005 
5.057e-005 2.004e+006 1.366e+010 1.000e+000 8.053e-004 3.671e-005 
5.060e-005 2.005e+006 1.366e+010 1.000e+000 7.495e-004 3.673e-005 
5.063e-005 2.007e+006 1.366e+010 1.000e+000 7.236e-004 3.674e-005 
5.066e-005 2.009e+006 1.366e+010 1.000e+000 7.591e-004 3.676e-005 
5.069e-005 2.011e+006 1.366e+010 1.000e+000 7.224e-004 3.678e-005 
5.071e-005 2.013e+006 1.366e+010 1.000e+000 7.092e-004 3.679e-005 
5.074e-005 2.015e+006 1.366e+010 1.000e+000 6.646e-004 3.681e-005 
5.077e-005 2.017e+006 1.366e+010 1.000e+000 7.249e-004 3.682e-005 
5.080e-005 2.019e+006 1.367e+010 1.000e+000 6.789e-004 3.684e-005 
5.083e-005 2.021e+006 1.367e+010 1.000e+000 3.221e-004 3.685e-005 
5.086e-005 2.023e+006 1.367e+010 1.000e+000 3.626e-004 3.687e-005 
5.089e-005 2.025e+006 1.367e+010 1.000e+000 3.841e-004 3.688e-005 
5.092e-005 2.028e+006 1.367e+010 1.000e+000 2.832e-004 3.690e-005 
5.095e-005 2.030e+006 1.367e+010 1.000e+000 3.196e-004 3.691e-005 
5.098e-005 2.032e+006 1.368e+010 1.000e+000 3.156e-004 3.692e-005 
5.101e-005 2.035e+006 1.368e+010 1.000e+000 3.505e-004 3.694e-005 
5.104e-005 2.037e+006 1.368e+010 1.000e+000 1.248e-004 3.695e-005 
5.107e-005 2.040e+006 1.367e+010 1.000e+000 8.528e-005 3.696e-005 
5.110e-005 2.043e+006 1.366e+010 1.000e+000 1.087e-004 3.696e-005 
5.113e-005 2.047e+006 1.365e+010 1.000e+000 2.924e-004 3.697e-005 
5.116e-005 2.050e+006 1.365e+010 1.000e+000 4.539e-004 3.698e-005 
5.119e-005 2.053e+006 1.364e+010 1.000e+000 4.275e-004 3.699e-005 
5.121e-005 2.056e+006 1.364e+010 1.000e+000 4.756e-004 3.700e-005 
5.124e-005 2.059e+006 1.363e+010 1.000e+000 4.396e-004 3.701e-005 
5.127e-005 2.061e+006 1.364e+010 1.000e+000 1.293e-003 3.702e-005 
5.130e-005 2.063e+006 1.364e+010 1.000e+000 1.626e-003 3.703e-005 
5.133e-005 2.065e+006 1.364e+010 1.000e+000 6.709e-004 3.705e-005 
5.136e-005 2.065e+006 1.354e+010 1.000e+000 9.458e-004 3.708e-005 
5.139e-005 2.064e+006 1.352e+010 1.000e+000 1.035e-003 3.711e-005 
5.142e-005 2.063e+006 1.351e+010 1.000e+000 9.616e-004 3.715e-005 
5.145e-005 2.062e+006 1.351e+010 1.000e+000 1.039e-003 3.719e-005 
5.148e-005 2.062e+006 1.350e+010 1.000e+000 8.915e-004 3.722e-005 
5.151e-005 2.061e+006 1.350e+010 1.000e+000 9.146e-004 3.725e-005 
5.154e-005 2.061e+006 1.350e+010 1.000e+000 8.822e-004 3.728e-005 
5.157e-005 2.062e+006 1.350e+010 1.000e+000 9.153e-004 3.731e-005 
5.160e-005 2.062e+006 1.350e+010 1.000e+000 7.662e-004 3.734e-005 
5.163e-005 2.060e+006 1.349e+010 1.000e+000 1.470e-003 3.738e-005 
5.166e-005 2.057e+006 1.349e+010 1.000e+000 1.472e-003 3.743e-005 
5.168e-005 2.054e+006 1.350e+010 1.000e+000 1.397e-003 3.748e-005 
5.171e-005 2.051e+006 1.350e+010 1.000e+000 1.423e-003 3.753e-005 
5.174e-005 2.048e+006 1.351e+010 1.000e+000 1.370e-003 3.758e-005 
5.177e-005 2.045e+006 1.352e+010 1.000e+000 1.627e-003 3.763e-005 
5.180e-005 2.041e+006 1.353e+010 1.000e+000 1.843e-003 3.768e-005 
5.183e-005 2.038e+006 1.353e+010 1.000e+000 1.983e-003 3.774e-005 
5.186e-005 2.030e+006 1.351e+010 1.000e+000 2.512e-003 3.782e-005 
5.189e-005 2.024e+006 1.350e+010 1.000e+000 1.861e-003 3.789e-005 
5.192e-005 2.019e+006 1.350e+010 1.000e+000 1.995e-003 3.795e-005 
5.195e-005 2.014e+006 1.350e+010 1.000e+000 1.973e-003 3.802e-005 
5.198e-005 2.010e+006 1.350e+010 1.000e+000 1.981e-003 3.808e-005 
5.201e-005 2.005e+006 1.350e+010 1.000e+000 2.001e-003 3.814e-005 
5.204e-005 2.000e+006 1.350e+010 1.000e+000 1.934e-003 3.821e-005 
5.207e-005 1.994e+006 1.351e+010 1.000e+000 1.744e-003 3.827e-005 
5.210e-005 1.988e+006 1.351e+010 1.000e+000 1.698e-003 3.834e-005 
5.213e-005 1.982e+006 1.352e+010 1.000e+000 1.787e-003 3.841e-005 
5.215e-005 1.977e+006 1.352e+010 1.000e+000 1.757e-003 3.848e-005 
5.218e-005 1.971e+006 1.352e+010 1.000e+000 1.730e-003 3.855e-005 
5.221e-005 1.966e+006 1.353e+010 1.000e+000 1.602e-003 3.862e-005 
5.224e-005 1.960e+006 1.353e+010 1.000e+000 1.414e-003 3.868e-005 
5.227e-005 1.955e+006 1.353e+010 1.000e+000 1.373e-003 3.875e-005 
5.230e-005 1.950e+006 1.353e+010 1.000e+000 1.388e-003 3.881e-005 
5.233e-005 1.946e+006 1.354e+010 1.000e+000 1.419e-003 3.887e-005 
5.236e-005 1.941e+006 1.354e+010 1.000e+000 1.436e-003 3.894e-005 
5.239e-005 1.936e+006 1.354e+010 1.000e+000 1.474e-003 3.900e-005 
5.242e-005 1.932e+006 1.354e+010 1.000e+000 1.475e-003 3.906e-005 
5.245e-005 1.927e+006 1.355e+010 1.000e+000 1.460e-003 3.912e-005 
5.248e-005 1.922e+006 1.355e+010 1.000e+000 1.238e-003 3.918e-005 
5.251e-005 1.918e+006 1.355e+010 1.000e+000 1.291e-003 3.924e-005 
5.254e-005 1.913e+006 1.356e+010 1.000e+000 1.353e-003 3.931e-005 
5.257e-005 1.908e+006 1.356e+010 1.000e+000 1.390e-003 3.937e-005 
5.260e-005 1.903e+006 1.357e+010 1.000e+000 1.426e-003 3.943e-005 
5.262e-005 1.898e+006 1.357e+010 1.000e+000 1.225e-003 3.950e-005 
5.265e-005 1.895e+006 1.357e+010 1.000e+000 3.629e-003 3.955e-005 
5.268e-005 1.891e+006 1.357e+010 1.000e+000 3.554e-003 3.960e-005 
5.271e-005 1.887e+006 1.358e+010 1.000e+000 3.895e-003 3.966e-005 
5.274e-005 1.883e+006 1.358e+010 1.000e+000 3.968e-003 3.972e-005 
5.277e-005 1.879e+006 1.359e+010 1.000e+000 4.035e-003 3.977e-005 
5.280e-005 1.875e+006 1.359e+010 1.000e+000 4.214e-003 3.983e-005 
5.283e-005 1.871e+006 1.359e+010 1.000e+000 4.106e-003 3.989e-005 
5.286e-005 1.867e+006 1.360e+010 1.000e+000 4.040e-003 3.995e-005 
5.289e-005 1.863e+006 1.360e+010 1.000e+000 3.988e-003 4.001e-005 
5.292e-005 1.859e+006 1.360e+010 1.000e+000 3.960e-003 4.006e-005 
5.295e-005 1.855e+006 1.361e+010 1.000e+000 3.956e-003 4.012e-005 
5.298e-005 1.851e+006 1.361e+010 1.000e+000 3.934e-003 4.017e-005 
5.301e-005 1.847e+006 1.361e+010 1.000e+000 3.900e-003 4.023e-005 
5.304e-005 1.843e+006 1.362e+010 1.000e+000 3.884e-003 4.029e-005 
5.307e-005 1.839e+006 1.362e+010 1.000e+000 3.963e-003 4.034e-005 
5.309e-005 1.836e+006 1.362e+010 1.000e+000 3.912e-003 4.040e-005 
5.312e-005 1.832e+006 1.362e+010 1.000e+000 3.888e-003 4.045e-005 
5.315e-005 1.828e+006 1.362e+010 1.000e+000 3.715e-003 4.051e-005 
5.318e-005 1.824e+006 1.362e+010 1.000e+000 3.672e-003 4.057e-005 
5.321e-005 1.820e+006 1.362e+010 1.000e+000 3.514e-003 4.062e-005 
5.324e-005 1.817e+006 1.361e+010 1.000e+000 3.456e-003 4.068e-005 
5.327e-005 1.813e+006 1.359e+010 1.000e+000 3.704e-003 4.073e-005 
5.330e-005 1.808e+006 1.359e+010 1.000e+000 3.718e-003 4.080e-005 
5.333e-005 1.804e+006 1.359e+010 1.000e+000 3.652e-003 4.086e-005 
5.336e-005 1.800e+006 1.359e+010 1.000e+000 3.544e-003 4.091e-005 
5.339e-005 1.797e+006 1.359e+010 1.000e+000 3.674e-003 4.096e-005 
5.342e-005 1.793e+006 1.359e+010 1.000e+000 4.146e-003 4.102e-005 
5.345e-005 1.790e+006 1.359e+010 1.000e+000 4.128e-003 4.107e-005 
5.348e-005 1.786e+006 1.359e+010 1.000e+000 4.309e-003 4.112e-005 
5.351e-005 1.783e+006 1.360e+010 1.000e+000 4.462e-003 4.117e-005 
5.354e-005 1.782e+006 1.360e+010 1.000e+000 4.393e-003 4.121e-005 
5.357e-005 1.780e+006 1.357e+010 1.000e+000 4.863e-003 4.125e-005 
5.359e-005 1.776e+006 1.354e+010 1.000e+000 4.763e-003 4.131e-005 
5.362e-005 1.772e+006 1.352e+010 1.000e+000 4.536e-003 4.137e-005 
5.365e-005 1.770e+006 1.350e+010 1.000e+000 4.289e-003 4.141e-005 
5.368e-005 1.769e+006 1.350e+010 1.000e+000 3.902e-003 4.145e-005 
5.371e-005 1.769e+006 1.349e+010 1.000e+000 4.068e-003 4.148e-005 
5.374e-005 1.769e+006 1.349e+010 1.000e+000 3.987e-003 4.150e-005 
5.377e-005 1.770e+006 1.349e+010 1.000e+000 3.764e-003 4.153e-005 
5.380e-005 1.771e+006 1.349e+010 1.000e+000 4.237e-003 4.155e-005 
5.383e-005 1.770e+006 1.349e+010 1.000e+000 4.213e-003 4.159e-005 
5.386e-005 1.768e+006 1.349e+010 1.000e+000 4.144e-003 4.163e-005 
5.389e-005 1.767e+006 1.349e+010 1.000e+000 4.146e-003 4.167e-005 
5.392e-005 1.765e+006 1.349e+010 1.000e+000 3.896e-003 4.171e-005 
5.395e-005 1.764e+006 1.349e+010 1.000e+000 3.848e-003 4.174e-005 
5.398e-005 1.763e+006 1.349e+010 1.000e+000 3.778e-003 4.178e-005 
5.401e-005 1.763e+006 1.350e+010 1.000e+000 3.822e-003 4.181e-005 
5.404e-005 1.762e+006 1.350e+010 1.000e+000 4.054e-003 4.185e-005 
5.406e-005 1.761e+006 1.350e+010 1.000e+000 3.841e-003 4.188e-005 
5.409e-005 1.761e+006 1.351e+010 1.000e+000 3.848e-003 4.192e-005 
5.412e-005 1.760e+006 1.351e+010 1.000e+000 3.911e-003 4.195e-005 
5.415e-005 1.758e+006 1.350e+010 1.000e+000 4.371e-003 4.199e-005 
5.418e-005 1.754e+006 1.349e+010 1.000e+000 4.439e-003 4.205e-005 
5.421e-005 1.750e+006 1.348e+010 1.000e+000 4.490e-003 4.211e-005 
5.424e-005 1.746e+006 1.348e+010 1.000e+000 4.136e-003 4.216e-005 
5.427e-005 1.743e+006 1.348e+010 1.000e+000 4.194e-003 4.221e-005 
5.430e-005 1.741e+006 1.348e+010 1.000e+000 3.806e-003 4.226e-005 
5.433e-005 1.739e+006 1.348e+010 1.000e+000 4.148e-003 4.230e-005 
5.436e-005 1.735e+006 1.348e+010 1.000e+000 3.848e-003 4.236e-005 
5.439e-005 1.731e+006 1.348e+010 1.000e+000 3.909e-003 4.242e-005 
5.442e-005 1.727e+006 1.349e+010 1.000e+000 3.885e-003 4.247e-005 
5.445e-005 1.724e+006 1.349e+010 1.000e+000 3.693e-003 4.252e-005 
5.448e-005 1.721e+006 1.350e+010 1.000e+000 3.922e-003 4.257e-005 
5.451e-005 1.719e+006 1.350e+010 1.000e+000 3.873e-003 4.262e-005 
5.453e-005 1.716e+006 1.351e+010 1.000e+000 3.775e-003 4.266e-005 
5.456e-005 1.714e+006 1.352e+010 1.000e+000 3.946e-003 4.271e-005 
5.459e-005 1.713e+006 1.352e+010 1.000e+000 3.836e-003 4.275e-005 
5.462e-005 1.712e+006 1.353e+010 1.000e+000 3.839e-003 4.278e-005 
5.465e-005 1.711e+006 1.353e+010 1.000e+000 3.887e-003 4.282e-005 
5.468e-005 1.710e+006 1.354e+010 1.000e+000 3.829e-003 4.286e-005 
5.471e-005 1.710e+006 1.354e+010 1.000e+000 3.825e-003 4.289e-005 
5.474e-005 1.710e+006 1.355e+010 1.000e+000 3.802e-003 4.291e-005 
5.477e-005 1.711e+006 1.355e+010 1.000e+000 3.654e-003 4.294e-005 
5.480e-005 1.711e+006 1.355e+010 1.000e+000 3.681e-003 4.296e-005 
5.483e-005 1.712e+006 1.356e+010 1.000e+000 3.773e-003 4.298e-005 
5.486e-005 1.713e+006 1.356e+010 1.000e+000 3.320e-003 4.301e-005 
5.489e-005 1.715e+006 1.357e+010 1.000e+000 3.174e-003 4.303e-005 
5.492e-005 1.716e+006 1.357e+010 1.000e+000 3.281e-003 4.305e-005 
5.495e-005 1.717e+006 1.358e+010 1.000e+000 3.232e-003 4.307e-005 
5.498e-005 1.719e+006 1.358e+010 1.000e+000 3.196e-003 4.309e-005 
5.500e-005 1.720e+006 1.359e+010 1.000e+000 3.245e-003 4.311e-005 
5.503e-005 1.722e+006 1.359e+010 1.000e+000 3.268e-003 4.313e-005 
5.506e-005 1.723e+006 1.360e+010 1.000e+000 3.342e-003 4.315e-005 
5.509e-005 1.724e+006 1.362e+010 1.000e+000 6.926e-003 4.317e-005 
5.512e-005 1.725e+006 1.364e+010 1.000e+000 8.423e-003 4.319e-005 
5.515e-005 1.726e+006 1.365e+010 1.000e+000 9.568e-003 4.321e-005 
5.518e-005 1.728e+006 1.366e+010 1.000e+000 1.023e-002 4.323e-005 
5.521e-005 1.730e+006 1.367e+010 1.000e+000 1.090e-002 4.324e-005 
5.524e-005 1.732e+006 1.368e+010 1.000e+000 1.151e-002 4.326e-005 
5.527e-005 1.733e+006 1.368e+010 1.000e+000 1.233e-002 4.329e-005 
5.530e-005 1.732e+006 1.368e+010 1.000e+000 1.266e-002 4.332e-005 
5.533e-005 1.732e+006 1.368e+010 1.000e+000 1.261e-002 4.335e-005 
5.536e-005 1.733e+006 1.369e+010 1.000e+000 1.279e-002 4.337e-005 
5.539e-005 1.733e+006 1.369e+010 1.000e+000 1.305e-002 4.340e-005 
5.542e-005 1.733e+006 1.370e+010 1.000e+000 1.309e-002 4.343e-005 
5.545e-005 1.734e+006 1.371e+010 1.000e+000 1.339e-002 4.345e-005 
5.548e-005 1.735e+006 1.371e+010 1.000e+000 1.332e-002 4.348e-005 
5.550e-005 1.736e+006 1.372e+010 1.000e+000 1.363e-002 4.350e-005 
5.553e-005 1.737e+006 1.373e+010 1.000e+000 1.367e-002 4.352e-005 
5.556e-005 1.738e+006 1.374e+010 1.000e+000 1.355e-002 4.354e-005 
5.559e-005 1.739e+006 1.374e+010 1.000e+000 1.356e-002 4.357e-005 
5.562e-005 1.740e+006 1.375e+010 1.000e+000 1.419e-002 4.359e-005 
5.565e-005 1.741e+006 1.376e+010 1.000e+000 1.410e-002 4.361e-005 
5.568e-005 1.742e+006 1.377e+010 1.000e+000 1.443e-002 4.363e-005 
5.571e-005 1.743e+006 1.378e+010 1.000e+000 1.535e-002 4.365e-005 
5.574e-005 1.744e+006 1.379e+010 1.000e+000 1.579e-002 4.367e-005 
5.577e-005 1.745e+006 1.380e+010 1.000e+000 1.726e-002 4.370e-005 
5.580e-005 1.746e+006 1.381e+010 1.000e+000 1.759e-002 4.372e-005 
5.583e-005 1.747e+006 1.382e+010 1.000e+000 1.811e-002 4.374e-005 
5.586e-005 1.747e+006 1.382e+010 1.000e+000 1.864e-002 4.377e-005 
5.589e-005 1.745e+006 1.383e+010 1.000e+000 1.850e-002 4.382e-005 
5.592e-005 1.743e+006 1.382e+010 1.000e+000 1.974e-002 4.386e-005 
5.595e-005 1.740e+006 1.382e+010 1.000e+000 1.969e-002 4.391e-005 
5.597e-005 1.737e+006 1.382e+010 1.000e+000 1.979e-002 4.396e-005 
5.600e-005 1.734e+006 1.373e+010 1.000e+000 1.711e-002 4.401e-005 
5.603e-005 1.731e+006 1.370e+010 1.000e+000 1.737e-002 4.406e-005 
5.606e-005 1.727e+006 1.370e+010 1.000e+000 1.753e-002 4.412e-005 
5.609e-005 1.724e+006 1.370e+010 1.000e+000 1.760e-002 4.417e-005 
5.612e-005 1.722e+006 1.370e+010 1.000e+000 1.800e-002 4.421e-005 
5.615e-005 1.719e+006 1.370e+010 1.000e+000 1.740e-002 4.426e-005 
5.618e-005 1.716e+006 1.371e+010 1.000e+000 1.804e-002 4.431e-005 
5.621e-005 1.714e+006 1.372e+010 1.000e+000 1.830e-002 4.436e-005 
5.624e-005 1.711e+006 1.372e+010 1.000e+000 1.826e-002 4.440e-005 
5.627e-005 1.709e+006 1.373e+010 1.000e+000 1.840e-002 4.445e-005 
5.630e-005 1.707e+006 1.373e+010 1.000e+000 1.843e-002 4.449e-005 
5.633e-005 1.703e+006 1.375e+010 1.000e+000 1.660e-002 4.455e-005 
5.636e-005 1.701e+006 1.376e+010 1.000e+000 1.674e-002 4.459e-005 
5.639e-005 1.698e+006 1.377e+010 1.000e+000 1.751e-002 4.464e-005 
5.642e-005 1.695e+006 1.378e+010 1.000e+000 1.633e-002 4.469e-005 
5.644e-005 1.693e+006 1.379e+010 1.000e+000 2.105e-002 4.474e-005 
5.647e-005 1.689e+006 1.381e+010 1.000e+000 1.783e-002 4.479e-005 
5.650e-005 1.686e+006 1.374e+010 1.000e+000 1.971e-002 4.484e-005 
5.653e-005 1.682e+006 1.373e+010 1.000e+000 1.937e-002 4.490e-005 
5.656e-005 1.678e+006 1.373e+010 1.000e+000 1.929e-002 4.495e-005 
5.659e-005 1.675e+006 1.373e+010 1.000e+000 1.934e-002 4.500e-005 
5.662e-005 1.672e+006 1.373e+010 1.000e+000 2.004e-002 4.506e-005 
5.665e-005 1.668e+006 1.373e+010 1.000e+000 1.998e-002 4.511e-005 
5.668e-005 1.664e+006 1.373e+010 1.000e+000 1.994e-002 4.517e-005 
5.671e-005 1.661e+006 1.374e+010 1.000e+000 1.982e-002 4.522e-005 
5.674e-005 1.657e+006 1.374e+010 1.000e+000 1.977e-002 4.528e-005 
5.677e-005 1.654e+006 1.374e+010 1.000e+000 1.967e-002 4.533e-005 
5.680e-005 1.651e+006 1.374e+010 1.000e+000 1.977e-002 4.538e-005 
5.683e-005 1.648e+006 1.374e+010 1.000e+000 1.999e-002 4.543e-005 
5.686e-005 1.645e+006 1.374e+010 1.000e+000 2.000e-002 4.548e-005 
5.689e-005 1.641e+006 1.374e+010 1.000e+000 2.010e-002 4.553e-005 
5.691e-005 1.638e+006 1.375e+010 1.000e+000 2.011e-002 4.558e-005 
5.694e-005 1.635e+006 1.375e+010 1.000e+000 2.016e-002 4.564e-005 
5.697e-005 1.631e+006 1.375e+010 1.000e+000 2.022e-002 4.569e-005 
5.700e-005 1.627e+006 1.375e+010 1.000e+000 2.033e-002 4.575e-005 
5.703e-005 1.623e+006 1.376e+010 1.000e+000 2.053e-002 4.581e-005 
5.706e-005 1.619e+006 1.376e+010 1.000e+000 2.040e-002 4.587e-005 
5.709e-005 1.614e+006 1.377e+010 1.000e+000 2.062e-002 4.593e-005 
5.712e-005 1.609e+006 1.377e+010 1.000e+000 2.063e-002 4.599e-005 
5.715e-005 1.604e+006 1.377e+010 1.000e+000 2.057e-002 4.606e-005 
5.718e-005 1.597e+006 1.377e+010 1.000e+000 2.086e-002 4.613e-005 
5.721e-005 1.590e+006 1.377e+010 1.000e+000 2.056e-002 4.621e-005 
5.724e-005 1.583e+006 1.378e+010 1.000e+000 2.031e-002 4.629e-005 
5.727e-005 1.576e+006 1.379e+010 1.000e+000 2.012e-002 4.637e-005 
5.730e-005 1.568e+006 1.379e+010 1.000e+000 2.049e-002 4.645e-005 
5.733e-005 1.560e+006 1.380e+010 1.000e+000 1.988e-002 4.653e-005 
5.736e-005 1.556e+006 1.380e+010 1.000e+000 1.896e-002 4.659e-005 
5.738e-005 1.553e+006 1.380e+010 1.000e+000 1.787e-002 4.664e-005 
5.741e-005 1.550e+006 1.381e+010 1.000e+000 1.737e-002 4.669e-005 
5.744e-005 1.546e+006 1.381e+010 1.000e+000 1.713e-002 4.675e-005 
5.747e-005 1.543e+006 1.382e+010 1.000e+000 1.688e-002 4.680e-005 
5.750e-005 1.540e+006 1.382e+010 1.000e+000 1.662e-002 4.685e-005 
5.753e-005 1.536e+006 1.382e+010 1.000e+000 1.638e-002 4.691e-005 
5.756e-005 1.533e+006 1.383e+010 1.000e+000 1.629e-002 4.696e-005 
5.759e-005 1.530e+006 1.383e+010 1.000e+000 1.617e-002 4.701e-005 
5.762e-005 1.527e+006 1.384e+010 1.000e+000 1.763e-002 4.706e-005 
5.765e-005 1.524e+006 1.385e+010 1.000e+000 1.648e-002 4.711e-005 
5.768e-005 1.521e+006 1.385e+010 1.000e+000 1.628e-002 4.716e-005 
5.771e-005 1.516e+006 1.386e+010 1.000e+000 1.666e-002 4.722e-005 
5.774e-005 1.510e+006 1.387e+010 1.000e+000 1.563e-002 4.729e-005 
5.777e-005 1.505e+006 1.387e+010 1.000e+000 1.561e-002 4.736e-005 
5.780e-005 1.500e+006 1.388e+010 1.000e+000 1.570e-002 4.742e-005 
5.783e-005 1.495e+006 1.388e+010 1.000e+000 1.571e-002 4.748e-005 
5.786e-005 1.490e+006 1.389e+010 1.000e+000 1.571e-002 4.755e-005 
5.788e-005 1.486e+006 1.389e+010 1.000e+000 1.587e-002 4.761e-005 
5.791e-005 1.481e+006 1.389e+010 1.000e+000 1.639e-002 4.767e-005 
5.794e-005 1.476e+006 1.390e+010 1.000e+000 1.566e-002 4.774e-005 
5.797e-005 1.471e+006 1.390e+010 1.000e+000 1.608e-002 4.780e-005 
5.800e-005 1.465e+006 1.391e+010 1.000e+000 1.614e-002 4.787e-005 
5.803e-005 1.459e+006 1.391e+010 1.000e+000 1.668e-002 4.794e-005 
5.806e-005 1.456e+006 1.391e+010 1.000e+000 1.798e-002 4.799e-005 
5.809e-005 1.455e+006 1.391e+010 1.000e+000 1.759e-002 4.803e-005 
5.812e-005 1.455e+006 1.391e+010 1.000e+000 1.676e-002 4.806e-005 
5.815e-005 1.455e+006 1.391e+010 1.000e+000 1.682e-002 4.808e-005 
5.818e-005 1.456e+006 1.391e+010 1.000e+000 1.613e-002 4.811e-005 
5.821e-005 1.457e+006 1.391e+010 1.000e+000 1.679e-002 4.813e-005 
5.824e-005 1.458e+006 1.391e+010 1.000e+000 1.699e-002 4.815e-005 
5.827e-005 1.460e+006 1.391e+010 1.000e+000 1.681e-002 4.817e-005 
5.830e-005 1.461e+006 1.392e+010 1.000e+000 1.550e-002 4.819e-005 
5.833e-005 1.463e+006 1.392e+010 1.000e+000 1.538e-002 4.821e-005 
5.835e-005 1.465e+006 1.392e+010 1.000e+000 1.536e-002 4.822e-005 
5.838e-005 1.467e+006 1.392e+010 1.000e+000 1.520e-002 4.824e-005 
5.841e-005 1.469e+006 1.392e+010 1.000e+000 1.529e-002 4.825e-005 
5.844e-005 1.471e+006 1.392e+010 1.000e+000 1.590e-002 4.827e-005 
5.847e-005 1.473e+006 1.392e+010 1.000e+000 1.475e-002 4.828e-005 
5.850e-005 1.476e+006 1.392e+010 1.000e+000 1.674e-002 4.830e-005 
5.853e-005 1.478e+006 1.393e+010 1.000e+000 1.685e-002 4.831e-005 
5.856e-005 1.480e+006 1.393e+010 1.000e+000 1.649e-002 4.832e-005 
5.859e-005 1.483e+006 1.393e+010 1.000e+000 1.651e-002 4.833e-005 
5.862e-005 1.485e+006 1.393e+010 1.000e+000 1.652e-002 4.834e-005 
5.865e-005 1.488e+006 1.393e+010 1.000e+000 1.637e-002 4.836e-005 
5.868e-005 1.491e+006 1.393e+010 1.000e+000 1.642e-002 4.837e-005 
5.871e-005 1.494e+006 1.394e+010 1.000e+000 1.653e-002 4.838e-005 
5.874e-005 1.496e+006 1.394e+010 1.000e+000 1.649e-002 4.839e-005 
5.877e-005 1.499e+006 1.394e+010 1.000e+000 1.607e-002 4.839e-005 
5.880e-005 1.502e+006 1.394e+010 1.000e+000 1.654e-002 4.840e-005 
5.882e-005 1.505e+006 1.394e+010 1.000e+000 1.636e-002 4.841e-005 
5.885e-005 1.509e+006 1.394e+010 1.000e+000 1.627e-002 4.842e-005 
5.888e-005 1.512e+006 1.394e+010 1.000e+000 1.665e-002 4.843e-005 
5.891e-005 1.514e+006 1.394e+010 1.000e+000 1.640e-002 4.844e-005 
5.894e-005 1.516e+006 1.395e+010 1.000e+000 1.630e-002 4.845e-005 
5.897e-005 1.519e+006 1.395e+010 1.000e+000 1.642e-002 4.846e-005 
5.900e-005 1.522e+006 1.395e+010 1.000e+000 1.645e-002 4.847e-005 
5.903e-005 1.525e+006 1.395e+010 1.000e+000 1.627e-002 4.848e-005 
5.906e-005 1.528e+006 1.396e+010 1.000e+000 1.662e-002 4.849e-005 
5.909e-005 1.531e+006 1.396e+010 1.000e+000 1.645e-002 4.850e-005 
5.912e-005 1.534e+006 1.396e+010 1.000e+000 1.627e-002 4.851e-005 
5.915e-005 1.538e+006 1.396e+010 1.000e+000 1.664e-002 4.851e-005 
5.918e-005 1.541e+006 1.396e+010 1.000e+000 1.625e-002 4.852e-005 
5.921e-005 1.544e+006 1.397e+010 1.000e+000 1.598e-002 4.853e-005 
5.924e-005 1.546e+006 1.396e+010 1.000e+000 1.689e-002 4.854e-005 
5.927e-005 1.546e+006 1.396e+010 1.000e+000 1.689e-002 4.857e-005 
5.929e-005 1.546e+006 1.396e+010 1.000e+000 1.605e-002 4.860e-005 
5.932e-005 1.546e+006 1.396e+010 1.000e+000 1.547e-002 4.863e-005 
5.935e-005 1.546e+006 1.397e+010 1.000e+000 1.311e-002 4.866e-005 
5.938e-005 1.547e+006 1.392e+010 1.000e+000 1.827e-003 4.869e-005 
5.941e-005 1.546e+006 1.381e+010 1.000e+000 6.559e-003 4.872e-005 
5.944e-005 1.542e+006 1.380e+010 1.000e+000 5.300e-003 4.877e-005 
5.947e-005 1.539e+006 1.369e+010 1.000e+000 2.450e-003 4.883e-005 
5.950e-005 1.536e+006 1.369e+010 1.000e+000 2.322e-003 4.888e-005 
5.953e-005 1.533e+006 1.370e+010 1.000e+000 2.124e-003 4.892e-005 
5.956e-005 1.531e+006 1.370e+010 1.000e+000 2.307e-003 4.897e-005 
5.959e-005 1.528e+006 1.370e+010 1.000e+000 2.205e-003 4.902e-005 
5.962e-005 1.525e+006 1.370e+010 1.000e+000 2.227e-003 4.907e-005 
5.965e-005 1.523e+006 1.370e+010 1.000e+000 2.083e-003 4.911e-005 
5.968e-005 1.521e+006 1.371e+010 1.000e+000 1.832e-003 4.916e-005 
5.971e-005 1.519e+006 1.371e+010 1.000e+000 1.731e-003 4.920e-005 
5.974e-005 1.517e+006 1.371e+010 1.000e+000 1.620e-003 4.924e-005 
5.976e-005 1.516e+006 1.371e+010 1.000e+000 1.018e-003 4.928e-005 
5.979e-005 1.515e+006 1.371e+010 1.000e+000 1.678e-003 4.932e-005 
5.982e-005 1.514e+006 1.372e+010 1.000e+000 3.272e-004 4.935e-005 
5.985e-005 1.513e+006 1.372e+010 1.000e+000 3.045e-004 4.939e-005 
5.988e-005 1.512e+006 1.372e+010 1.000e+000 3.179e-004 4.942e-005 
5.991e-005 1.512e+006 1.373e+010 1.000e+000 3.785e-004 4.946e-005 
5.994e-005 1.511e+006 1.373e+010 1.000e+000 3.598e-004 4.949e-005 
5.997e-005 1.511e+006 1.373e+010 1.000e+000 1.742e-003 4.952e-005 
6.000e-005 1.510e+006 1.374e+010 1.000e+000 1.377e-003 4.955e-005 
6.003e-005 1.510e+006 1.374e+010 1.000e+000 3.169e-004 4.958e-005 
6.006e-005 1.510e+006 1.375e+010 1.000e+000 3.312e-004 4.961e-005 
6.009e-005 1.509e+006 1.375e+010 1.000e+000 1.803e-003 4.965e-005 
6.012e-005 1.509e+006 1.375e+010 1.000e+000 8.714e-005 4.968e-005 
6.015e-005 1.508e+006 1.376e+010 1.000e+000 3.872e-004 4.972e-005 
6.018e-005 1.507e+006 1.376e+010 1.000e+000 1.598e-003 4.975e-005 
6.021e-005 1.507e+006 1.375e+010 1.000e+000 9.683e-004 4.978e-005 
6.024e-005 1.506e+006 1.375e+010 1.000e+000 8.101e-004 4.982e-005 
6.026e-005 1.506e+006 1.375e+010 1.000e+000 6.755e-004 4.985e-005 
6.029e-005 1.505e+006 1.375e+010 1.000e+000 9.911e-004 4.988e-005 
6.032e-005 1.504e+006 1.376e+010 1.000e+000 9.613e-004 4.992e-005 
6.035e-005 1.503e+006 1.376e+010 1.000e+000 9.461e-004 4.996e-005 
6.038e-005 1.502e+006 1.377e+010 1.000e+000 6.858e-004 4.999e-005 
6.041e-005 1.502e+006 1.378e+010 1.000e+000 9.401e-004 5.002e-005 
6.044e-005 1.501e+006 1.379e+010 1.000e+000 1.035e-003 5.006e-005 
6.047e-005 1.500e+006 1.379e+010 1.000e+000 1.064e-003 5.009e-005 
6.050e-005 1.499e+006 1.380e+010 1.000e+000 9.990e-004 5.013e-005 
6.053e-005 1.498e+006 1.381e+010 1.000e+000 1.067e-003 5.017e-005 
6.056e-005 1.498e+006 1.381e+010 1.000e+000 1.037e-003 5.020e-005 
6.059e-005 1.498e+006 1.382e+010 1.000e+000 9.956e-004 5.022e-005 
6.062e-005 1.499e+006 1.382e+010 1.000e+000 1.051e-003 5.025e-005 
6.065e-005 1.500e+006 1.383e+010 1.000e+000 7.824e-004 5.027e-005 
6.068e-005 1.501e+006 1.384e+010 1.000e+000 8.332e-004 5.029e-005 
6.071e-005 1.503e+006 1.384e+010 1.000e+000 9.830e-004 5.031e-005 
6.073e-005 1.505e+006 1.384e+010 1.000e+000 9.448e-004 5.033e-005 
6.076e-005 1.507e+006 1.385e+010 1.000e+000 1.034e-003 5.034e-005 
6.079e-005 1.509e+006 1.385e+010 1.000e+000 1.082e-003 5.036e-005 
6.082e-005 1.511e+006 1.386e+010 1.000e+000 1.014e-003 5.037e-005 
6.085e-005 1.514e+006 1.386e+010 1.000e+000 1.015e-003 5.038e-005 
6.088e-005 1.515e+006 1.386e+010 1.000e+000 1.205e-003 5.040e-005 
6.091e-005 1.517e+006 1.386e+010 1.000e+000 1.078e-003 5.042e-005 
6.094e-005 1.519e+006 1.387e+010 1.000e+000 6.039e-004 5.044e-005 
6.097e-005 1.520e+006 1.387e+010 1.000e+000 5.894e-004 5.045e-005 
6.100e-005 1.522e+006 1.387e+010 1.000e+000 6.237e-004 5.047e-005 
6.103e-005 1.525e+006 1.388e+010 1.000e+000 6.034e-004 5.048e-005 
6.106e-005 1.527e+006 1.388e+010 1.000e+000 6.251e-004 5.050e-005 
6.109e-005 1.529e+006 1.388e+010 1.000e+000 6.314e-004 5.051e-005 
6.112e-005 1.531e+006 1.389e+010 1.000e+000 6.749e-004 5.053e-005 
6.115e-005 1.533e+006 1.389e+010 1.000e+000 6.938e-004 5.054e-005 
6.118e-005 1.536e+006 1.389e+010 1.000e+000 7.007e-004 5.055e-005 
6.120e-005 1.538e+006 1.389e+010 1.000e+000 6.995e-004 5.057e-005 
6.123e-005 1.541e+006 1.390e+010 1.000e+000 7.294e-004 5.058e-005 
6.126e-005 1.543e+006 1.390e+010 1.000e+000 6.806e-004 5.059e-005 
6.129e-005 1.546e+006 1.390e+010 1.000e+000 7.055e-004 5.060e-005 
6.132e-005 1.548e+006 1.391e+010 1.000e+000 6.502e-004 5.061e-005 
6.135e-005 1.551e+006 1.391e+010 1.000e+000 6.392e-004 5.063e-005 
6.138e-005 1.553e+006 1.391e+010 1.000e+000 6.220e-004 5.064e-005 
6.141e-005 1.556e+006 1.391e+010 1.000e+000 6.628e-004 5.065e-005 
6.144e-005 1.559e+006 1.391e+010 1.000e+000 7.602e-004 5.066e-005 
6.147e-005 1.561e+006 1.392e+010 1.000e+000 5.837e-004 5.067e-005 
6.150e-005 1.564e+006 1.392e+010 1.000e+000 9.699e-004 5.068e-005 
6.153e-005 1.567e+006 1.392e+010 1.000e+000 6.618e-004 5.069e-005 
6.156e-005 1.570e+006 1.392e+010 1.000e+000 8.993e-004 5.070e-005 
6.159e-005 1.573e+006 1.392e+010 1.000e+000 1.100e-003 5.071e-005 
6.162e-005 1.576e+006 1.392e+010 1.000e+000 1.005e-003 5.072e-005 
6.165e-005 1.579e+006 1.391e+010 1.000e+000 7.748e-004 5.073e-005 
6.167e-005 1.581e+006 1.391e+010 1.000e+000 7.825e-004 5.074e-005 
6.170e-005 1.584e+006 1.391e+010 1.000e+000 4.280e-004 5.075e-005 
6.173e-005 1.587e+006 1.390e+010 1.000e+000 6.080e-004 5.076e-005 
6.176e-005 1.590e+006 1.390e+010 1.000e+000 1.602e-004 5.077e-005 
6.179e-005 1.592e+006 1.389e+010 1.000e+000 6.423e-004 5.078e-005 
6.182e-005 1.595e+006 1.389e+010 1.000e+000 3.609e-006 5.079e-005 
6.185e-005 1.597e+006 1.389e+010 1.000e+000 4.360e-004 5.080e-005 
6.188e-005 1.600e+006 1.388e+010 1.000e+000 1.338e-004 5.081e-005 
6.191e-005 1.603e+006 1.388e+010 1.000e+000 2.795e-004 5.082e-005 
6.194e-005 1.606e+006 1.387e+010 1.000e+000 3.637e-004 5.083e-005 
6.197e-005 1.609e+006 1.387e+010 1.000e+000 1.311e-004 5.084e-005 
6.200e-005 1.612e+006 1.387e+010 1.000e+000 3.559e-004 5.085e-005 
6.203e-005 1.615e+006 1.386e+010 1.000e+000 6.562e-004 5.086e-005 
6.206e-005 1.616e+006 1.385e+010 1.000e+000 9.629e-004 5.088e-005 
6.209e-005 1.617e+006 1.385e+010 1.000e+000 1.203e-003 5.090e-005 
6.212e-005 1.618e+006 1.385e+010 1.000e+000 1.261e-003 5.093e-005 
6.214e-005 1.618e+006 1.385e+010 1.000e+000 1.373e-003 5.095e-005 
6.217e-005 1.619e+006 1.386e+010 1.000e+000 1.569e-003 5.097e-005 
6.220e-005 1.621e+006 1.386e+010 1.000e+000 1.377e-003 5.099e-005 
6.223e-005 1.622e+006 1.385e+010 1.000e+000 1.270e-003 5.102e-005 
6.226e-005 1.622e+006 1.384e+010 1.000e+000 1.828e-003 5.105e-005 
6.229e-005 1.619e+006 1.384e+010 1.000e+000 1.625e-003 5.110e-005 
6.232e-005 1.616e+006 1.385e+010 1.000e+000 1.331e-003 5.114e-005 
6.235e-005 1.614e+006 1.385e+010 1.000e+000 1.123e-003 5.118e-005 
6.238e-005 1.613e+006 1.386e+010 1.000e+000 9.756e-004 5.122e-005 
6.241e-005 1.612e+006 1.387e+010 1.000e+000 8.109e-004 5.126e-005 
6.244e-005 1.612e+006 1.387e+010 1.000e+000 7.849e-004 5.129e-005 
6.247e-005 1.612e+006 1.387e+010 1.000e+000 6.790e-004 5.132e-005 
6.250e-005 1.612e+006 1.388e+010 1.000e+000 5.151e-004 5.135e-005 
6.253e-005 1.612e+006 1.388e+010 1.000e+000 3.174e-004 5.138e-005 
6.256e-005 1.613e+006 1.389e+010 1.000e+000 4.068e-004 5.140e-005 
6.259e-005 1.613e+006 1.389e+010 1.000e+000 1.695e-004 5.143e-005 
6.262e-005 1.613e+006 1.390e+010 1.000e+000 1.619e-004 5.146e-005 
6.264e-005 1.614e+006 1.390e+010 1.000e+000 2.071e-004 5.148e-005 
6.267e-005 1.614e+006 1.391e+010 1.000e+000 1.011e-004 5.151e-005 
6.270e-005 1.614e+006 1.391e+010 1.000e+000 2.545e-003 5.154e-005 
6.273e-005 1.615e+006 1.392e+010 1.000e+000 2.061e-003 5.156e-005 
6.276e-005 1.616e+006 1.392e+010 1.000e+000 1.965e-003 5.158e-005 
6.279e-005 1.617e+006 1.392e+010 1.000e+000 2.066e-003 5.160e-005 
6.282e-005 1.618e+006 1.394e+010 1.000e+000 2.827e-003 5.163e-005 
6.285e-005 1.619e+006 1.395e+010 1.000e+000 3.289e-003 5.166e-005 
6.288e-005 1.619e+006 1.396e+010 1.000e+000 3.766e-003 5.168e-005 
6.291e-005 1.619e+006 1.396e+010 1.000e+000 4.035e-003 5.171e-005 
6.294e-005 1.619e+006 1.397e+010 1.000e+000 2.603e-003 5.174e-005 
6.297e-005 1.620e+006 1.398e+010 1.000e+000 1.986e-003 5.176e-005 
6.300e-005 1.620e+006 1.399e+010 1.000e+000 5.173e-003 5.179e-005 
6.303e-005 1.620e+006 1.400e+010 1.000e+000 1.074e-003 5.182e-005 
6.306e-005 1.616e+006 1.381e+010 1.000e+000 6.922e-003 5.188e-005 
6.309e-005 1.611e+006 1.375e+010 1.000e+000 4.602e-003 5.194e-005 
6.311e-005 1.606e+006 1.372e+010 1.000e+000 2.430e-003 5.201e-005 
6.314e-005 1.601e+006 1.371e+010 1.000e+000 2.920e-003 5.207e-005 
6.317e-005 1.594e+006 1.370e+010 1.000e+000 4.618e-004 5.215e-005 
6.320e-005 1.588e+006 1.370e+010 1.000e+000 6.699e-003 5.222e-005 
6.323e-005 1.583e+006 1.370e+010 1.000e+000 4.804e-003 5.228e-005 
6.326e-005 1.578e+006 1.371e+010 1.000e+000 5.359e-003 5.235e-005 
6.329e-005 1.574e+006 1.372e+010 1.000e+000 7.507e-003 5.240e-005 
6.332e-005 1.570e+006 1.372e+010 1.000e+000 1.948e-003 5.246e-005 
6.335e-005 1.567e+006 1.373e+010 1.000e+000 8.681e-003 5.251e-005 
6.338e-005 1.563e+006 1.374e+010 1.000e+000 4.554e-003 5.257e-005 
6.341e-005 1.559e+006 1.378e+010 1.000e+000 9.192e-003 5.263e-005 
6.344e-005 1.556e+006 1.379e+010 1.000e+000 6.709e-003 5.268e-005 
6.347e-005 1.553e+006 1.381e+010 1.000e+000 9.037e-003 5.272e-005 
6.350e-005 1.551e+006 1.379e+010 1.000e+000 6.039e-003 5.277e-005 
6.353e-005 1.550e+006 1.379e+010 1.000e+000 1.585e-002 5.281e-005 
6.356e-005 1.548e+006 1.379e+010 1.000e+000 5.051e-003 5.285e-005 
6.358e-005 1.546e+006 1.380e+010 1.000e+000 2.921e-003 5.289e-005 
6.361e-005 1.545e+006 1.380e+010 1.000e+000 4.473e-003 5.293e-005 
6.364e-005 1.543e+006 1.381e+010 1.000e+000 1.410e-002 5.297e-005 
6.367e-005 1.542e+006 1.381e+010 1.000e+000 2.062e-003 5.301e-005 
6.370e-005 1.541e+006 1.382e+010 1.000e+000 5.729e-003 5.304e-005 
6.373e-005 1.540e+006 1.383e+010 1.000e+000 1.470e-002 5.308e-005 
6.376e-005 1.539e+006 1.383e+010 1.000e+000 2.145e-003 5.312e-005 
6.379e-005 1.537e+006 1.384e+010 1.000e+000 7.178e-003 5.316e-005 
6.382e-005 1.536e+006 1.385e+010 1.000e+000 8.855e-003 5.319e-005 
6.385e-005 1.536e+006 1.386e+010 1.000e+000 1.083e-002 5.322e-005 
6.388e-005 1.537e+006 1.387e+010 1.000e+000 2.693e-003 5.325e-005 
6.391e-005 1.538e+006 1.387e+010 1.000e+000 4.416e-003 5.327e-005 
6.394e-005 1.539e+006 1.388e+010 1.000e+000 2.354e-002 5.329e-005 
6.397e-005 1.541e+006 1.388e+010 1.000e+000 1.476e-002 5.331e-005 
6.400e-005 1.542e+006 1.389e+010 1.000e+000 7.966e-003 5.333e-005 
6.403e-005 1.543e+006 1.389e+010 1.000e+000 9.836e-003 5.335e-005 
6.405e-005 1.545e+006 1.389e+010 1.000e+000 5.069e-003 5.337e-005 
6.408e-005 1.547e+006 1.388e+010 1.000e+000 7.753e-003 5.339e-005 
6.411e-005 1.548e+006 1.389e+010 1.000e+000 3.971e-003 5.340e-005 
6.414e-005 1.550e+006 1.389e+010 1.000e+000 2.081e-002 5.342e-005 
6.417e-005 1.552e+006 1.390e+010 1.000e+000 3.807e-003 5.344e-005 
6.420e-005 1.554e+006 1.390e+010 1.000e+000 1.321e-002 5.346e-005 
6.423e-005 1.556e+006 1.391e+010 1.000e+000 2.332e-002 5.347e-005 
6.426e-005 1.558e+006 1.391e+010 1.000e+000 5.808e-003 5.348e-005 
6.429e-005 1.561e+006 1.391e+010 1.000e+000 6.230e-003 5.350e-005 
6.432e-005 1.563e+006 1.390e+010 1.000e+000 2.635e-002 5.351e-005 
6.435e-005 1.566e+006 1.389e+010 1.000e+000 1.516e-002 5.352e-005 
6.438e-005 1.569e+006 1.389e+010 1.000e+000 3.028e-002 5.353e-005 
6.441e-005 1.572e+006 1.388e+010 1.000e+000 2.738e-002 5.354e-005 
6.444e-005 1.574e+006 1.389e+010 1.000e+000 1.056e-002 5.355e-005 
6.447e-005 1.576e+006 1.388e+010 1.000e+000 1.424e-002 5.356e-005 
6.450e-005 1.578e+006 1.387e+010 1.000e+000 1.649e-002 5.358e-005 
6.452e-005 1.580e+006 1.387e+010 1.000e+000 1.262e-002 5.359e-005 
6.455e-005 1.583e+006 1.387e+010 1.000e+000 2.381e-003 5.361e-005 
6.458e-005 1.585e+006 1.387e+010 1.000e+000 9.965e-003 5.362e-005 
6.461e-005 1.588e+006 1.388e+010 1.000e+000 1.124e-002 5.363e-005 
6.464e-005 1.591e+006 1.388e+010 1.000e+000 6.656e-003 5.364e-005 
6.467e-005 1.593e+006 1.388e+010 1.000e+000 6.638e-003 5.365e-005 
6.470e-005 1.596e+006 1.388e+010 1.000e+000 1.391e-002 5.366e-005 
6.473e-005 1.599e+006 1.388e+010 1.000e+000 1.650e-003 5.367e-005 
6.476e-005 1.602e+006 1.388e+010 1.000e+000 1.349e-002 5.368e-005 
6.479e-005 1.604e+006 1.388e+010 1.000e+000 1.125e-002 5.369e-005 
6.482e-005 1.607e+006 1.388e+010 1.000e+000 1.366e-002 5.370e-005 
6.485e-005 1.610e+006 1.388e+010 1.000e+000 2.247e-002 5.371e-005 
6.488e-005 1.613e+006 1.388e+010 1.000e+000 1.648e-002 5.372e-005 
6.491e-005 1.615e+006 1.374e+010 1.000e+000 2.970e-003 5.374e-005 
6.494e-005 1.618e+006 1.374e+010 1.000e+000 1.792e-002 5.375e-005 
6.497e-005 1.620e+006 1.374e+010 1.000e+000 1.576e-002 5.376e-005 
6.500e-005 1.622e+006 1.374e+010 1.000e+000 2.612e-003 5.377e-005 
6.502e-005 1.624e+006 1.375e+010 1.000e+000 1.111e-002 5.379e-005 
6.505e-005 1.627e+006 1.375e+010 1.000e+000 2.312e-002 5.380e-005 
6.508e-005 1.629e+006 1.375e+010 1.000e+000 4.797e-003 5.382e-005 
6.511e-005 1.631e+006 1.375e+010 1.000e+000 5.705e-003 5.383e-005 
6.514e-005 1.633e+006 1.376e+010 1.000e+000 4.963e-003 5.385e-005 
6.517e-005 1.635e+006 1.376e+010 1.000e+000 3.551e-003 5.386e-005 
6.520e-005 1.637e+006 1.376e+010 1.000e+000 1.516e-002 5.388e-005 
6.523e-005 1.639e+006 1.377e+010 1.000e+000 6.869e-003 5.389e-005 
6.526e-005 1.642e+006 1.377e+010 1.000e+000 1.521e-002 5.391e-005 
6.529e-005 1.644e+006 1.378e+010 1.000e+000 1.014e-002 5.392e-005 
6.532e-005 1.646e+006 1.378e+010 1.000e+000 1.543e-002 5.393e-005 
6.535e-005 1.648e+006 1.378e+010 1.000e+000 7.162e-003 5.395e-005 
6.538e-005 1.650e+006 1.379e+010 1.000e+000 1.075e-002 5.396e-005 
6.541e-005 1.653e+006 1.379e+010 1.000e+000 1.178e-002 5.398e-005 
6.544e-005 1.655e+006 1.380e+010 1.000e+000 3.021e-003 5.399e-005 
6.547e-005 1.657e+006 1.380e+010 1.000e+000 1.419e-002 5.400e-005 
6.549e-005 1.659e+006 1.380e+010 1.000e+000 1.796e-003 5.402e-005 
6.552e-005 1.659e+006 1.380e+010 1.000e+000 1.349e-002 5.405e-005 
6.555e-005 1.658e+006 1.380e+010 1.000e+000 1.820e-002 5.408e-005 
6.558e-005 1.658e+006 1.380e+010 1.000e+000 1.216e-002 5.412e-005 
6.561e-005 1.657e+006 1.381e+010 1.000e+000 1.560e-002 5.415e-005 
6.564e-005 1.656e+006 1.381e+010 1.000e+000 2.956e-003 5.419e-005 
6.567e-005 1.655e+006 1.382e+010 1.000e+000 1.714e-002 5.423e-005 
6.570e-005 1.653e+006 1.382e+010 1.000e+000 1.191e-002 5.427e-005 
6.573e-005 1.652e+006 1.382e+010 1.000e+000 1.363e-002 5.430e-005 
6.576e-005 1.653e+006 1.383e+010 1.000e+000 2.124e-002 5.433e-005 
6.579e-005 1.654e+006 1.383e+010 1.000e+000 7.827e-003 5.435e-005 
6.582e-005 1.655e+006 1.384e+010 1.000e+000 1.022e-002 5.437e-005 
6.585e-005 1.657e+006 1.384e+010 1.000e+000 2.271e-003 5.439e-005 
6.588e-005 1.659e+006 1.385e+010 1.000e+000 2.737e-004 5.440e-005 
6.591e-005 1.661e+006 1.385e+010 1.000e+000 1.128e-002 5.442e-005 
6.594e-005 1.663e+006 1.385e+010 1.000e+000 1.323e-003 5.443e-005 
6.596e-005 1.665e+006 1.386e+010 1.000e+000 6.993e-003 5.445e-005 
6.599e-005 1.667e+006 1.386e+010 1.000e+000 8.018e-003 5.446e-005 
6.602e-005 1.670e+006 1.387e+010 1.000e+000 2.950e-004 5.448e-005 
6.605e-005 1.672e+006 1.387e+010 1.000e+000 7.368e-003 5.449e-005 
6.608e-005 1.674e+006 1.387e+010 1.000e+000 2.429e-003 5.450e-005 
6.611e-005 1.677e+006 1.387e+010 1.000e+000 1.051e-002 5.451e-005 
6.614e-005 1.679e+006 1.388e+010 1.000e+000 1.015e-002 5.452e-005 
6.617e-005 1.682e+006 1.388e+010 1.000e+000 1.983e-002 5.454e-005 
6.620e-005 1.685e+006 1.388e+010 1.000e+000 1.273e-004 5.455e-005 
6.623e-005 1.687e+006 1.389e+010 1.000e+000 1.081e-002 5.456e-005 
6.626e-005 1.690e+006 1.389e+010 1.000e+000 9.315e-003 5.457e-005 
6.629e-005 1.692e+006 1.389e+010 1.000e+000 5.765e-004 5.458e-005 
6.632e-005 1.695e+006 1.389e+010 1.000e+000 2.114e-002 5.459e-005 
6.635e-005 1.697e+006 1.390e+010 1.000e+000 1.105e-002 5.461e-005 
6.638e-005 1.700e+006 1.390e+010 1.000e+000 6.219e-003 5.462e-005 
6.641e-005 1.703e+006 1.390e+010 1.000e+000 1.913e-002 5.463e-005 
6.643e-005 1.705e+006 1.390e+010 1.000e+000 6.467e-003 5.464e-005 
6.646e-005 1.707e+006 1.391e+010 1.000e+000 1.920e-003 5.466e-005 
6.649e-005 1.708e+006 1.391e+010 1.000e+000 1.094e-002 5.468e-005 
6.652e-005 1.710e+006 1.391e+010 1.000e+000 2.296e-003 5.470e-005 
6.655e-005 1.711e+006 1.392e+010 1.000e+000 2.598e-003 5.472e-005 
6.658e-005 1.712e+006 1.392e+010 1.000e+000 3.697e-003 5.474e-005 
6.661e-005 1.713e+006 1.393e+010 1.000e+000 5.201e-003 5.476e-005 
6.664e-005 1.714e+006 1.394e+010 1.000e+000 1.858e-002 5.479e-005 
6.667e-005 1.715e+006 1.394e+010 1.000e+000 2.153e-003 5.481e-005 
6.670e-005 1.716e+006 1.394e+010 1.000e+000 1.742e-002 5.483e-005 
6.673e-005 1.716e+006 1.395e+010 1.000e+000 3.686e-003 5.486e-005 
6.676e-005 1.717e+006 1.396e+010 1.000e+000 2.593e-003 5.488e-005 
6.679e-005 1.718e+006 1.396e+010 1.000e+000 9.196e-003 5.491e-005 
6.682e-005 1.718e+006 1.397e+010 1.000e+000 4.602e-003 5.493e-005 
6.685e-005 1.719e+006 1.398e+010 1.000e+000 9.207e-003 5.496e-005 
6.688e-005 1.719e+006 1.398e+010 1.000e+000 5.864e-003 5.499e-005 
6.690e-005 1.719e+006 1.399e+010 1.000e+000 1.220e-002 5.502e-005 
6.693e-005 1.719e+006 1.400e+010 1.000e+000 1.508e-002 5.504e-005 
6.696e-005 1.720e+006 1.400e+010 1.000e+000 1.289e-002 5.507e-005 
6.699e-005 1.721e+006 1.401e+010 1.000e+000 6.184e-003 5.509e-005 
6.702e-005 1.723e+006 1.402e+010 1.000e+000 2.040e-002 5.511e-005 
6.705e-005 1.724e+006 1.403e+010 1.000e+000 1.938e-002 5.513e-005 
6.708e-005 1.725e+006 1.403e+010 1.000e+000 2.988e-003 5.515e-005 
6.711e-005 1.727e+006 1.404e+010 1.000e+000 5.420e-003 5.517e-005 
6.714e-005 1.728e+006 1.405e+010 1.000e+000 3.833e-003 5.519e-005 
6.717e-005 1.730e+006 1.406e+010 1.000e+000 9.723e-003 5.520e-005 
6.720e-005 1.731e+006 1.407e+010 1.000e+000 8.671e-003 5.522e-005 
6.723e-005 1.733e+006 1.407e+010 1.000e+000 9.342e-003 5.524e-005 
6.726e-005 1.734e+006 1.408e+010 1.000e+000 2.390e-002 5.526e-005 
6.729e-005 1.736e+006 1.409e+010 1.000e+000 1.069e-002 5.528e-005 
6.732e-005 1.737e+006 1.410e+010 1.000e+000 2.040e-003 5.530e-005 
6.735e-005 1.739e+006 1.411e+010 1.000e+000 2.794e-003 5.532e-005 
6.738e-005 1.740e+006 1.411e+010 1.000e+000 6.360e-003 5.534e-005 
6.740e-005 1.742e+006 1.412e+010 1.000e+000 2.313e-003 5.536e-005 
6.743e-005 1.743e+006 1.413e+010 1.000e+000 1.342e-002 5.538e-005 
6.746e-005 1.745e+006 1.414e+010 1.000e+000 1.118e-002 5.540e-005 
6.749e-005 1.746e+006 1.415e+010 1.000e+000 7.981e-003 5.542e-005 
6.752e-005 1.747e+006 1.415e+010 1.000e+000 5.697e-003 5.544e-005 
6.755e-005 1.748e+006 1.416e+010 1.000e+000 2.205e-002 5.546e-005 
6.758e-005 1.750e+006 1.417e+010 1.000e+000 6.709e-003 5.548e-005 
6.761e-005 1.751e+006 1.418e+010 1.000e+000 1.108e-002 5.550e-005 
6.764e-005 1.752e+006 1.419e+010 1.000e+000 7.332e-003 5.552e-005 
6.767e-005 1.753e+006 1.420e+010 1.000e+000 1.449e-004 5.554e-005 
6.770e-005 1.754e+006 1.421e+010 1.000e+000 9.631e-003 5.557e-005 
6.773e-005 1.755e+006 1.422e+010 1.000e+000 2.858e-003 5.559e-005 
6.776e-005 1.756e+006 1.423e+010 1.000e+000 1.318e-002 5.561e-005 
6.779e-005 1.757e+006 1.424e+010 1.000e+000 6.530e-003 5.563e-005 
6.782e-005 1.758e+006 1.425e+010 1.000e+000 3.594e-002 5.566e-005 
6.785e-005 1.759e+006 1.426e+010 1.000e+000 1.122e-002 5.568e-005 
6.787e-005 1.760e+006 1.427e+010 1.000e+000 1.872e-002 5.570e-005 
6.790e-005 1.760e+006 1.428e+010 1.000e+000 4.432e-002 5.573e-005 
6.793e-005 1.761e+006 1.429e+010 1.000e+000 4.022e-003 5.575e-005 
6.796e-005 1.762e+006 1.430e+010 1.000e+000 1.050e-002 5.577e-005 
6.799e-005 1.764e+006 1.431e+010 1.000e+000 2.603e-003 5.579e-005 
6.802e-005 1.765e+006 1.432e+010 1.000e+000 4.200e-003 5.581e-005 
6.805e-005 1.767e+006 1.433e+010 1.000e+000 2.300e-002 5.583e-005 
6.808e-005 1.768e+006 1.434e+010 1.000e+000 1.296e-002 5.585e-005 
6.811e-005 1.767e+006 1.431e+010 1.000e+000 2.341e-002 5.589e-005 
6.814e-005 1.765e+006 1.430e+010 1.000e+000 1.624e-002 5.593e-005 
6.817e-005 1.764e+006 1.431e+010 1.000e+000 9.916e-003 5.597e-005 
6.820e-005 1.763e+006 1.432e+010 1.000e+000 5.829e-005 5.600e-005 
6.823e-005 1.763e+006 1.433e+010 1.000e+000 4.062e-002 5.603e-005 
6.826e-005 1.763e+006 1.433e+010 1.000e+000 7.754e-003 5.606e-005 
6.829e-005 1.763e+006 1.434e+010 1.000e+000 4.059e-003 5.609e-005 
6.832e-005 1.764e+006 1.435e+010 1.000e+000 4.975e-003 5.612e-005 
6.834e-005 1.764e+006 1.436e+010 1.000e+000 1.177e-002 5.614e-005 
6.837e-005 1.765e+006 1.437e+010 1.000e+000 1.663e-002 5.617e-005 
6.840e-005 1.765e+006 1.438e+010 1.000e+000 3.237e-002 5.619e-005 
6.843e-005 1.766e+006 1.439e+010 1.000e+000 3.442e-002 5.622e-005 
6.846e-005 1.767e+006 1.440e+010 1.000e+000 6.690e-003 5.624e-005 
6.849e-005 1.768e+006 1.441e+010 1.000e+000 1.454e-002 5.626e-005 
6.852e-005 1.769e+006 1.442e+010 1.000e+000 3.050e-003 5.629e-005 
6.855e-005 1.770e+006 1.443e+010 1.000e+000 3.646e-002 5.631e-005 
6.858e-005 1.771e+006 1.444e+010 1.000e+000 2.188e-002 5.633e-005 
6.861e-005 1.772e+006 1.444e+010 1.000e+000 3.852e-005 5.635e-005 
6.864e-005 1.773e+006 1.445e+010 1.000e+000 1.464e-002 5.638e-005 
6.867e-005 1.774e+006 1.446e+010 1.000e+000 9.691e-004 5.640e-005 
6.870e-005 1.775e+006 1.447e+010 1.000e+000 3.548e-002 5.642e-005 
6.873e-005 1.776e+006 1.448e+010 1.000e+000 4.471e-002 5.645e-005 
6.876e-005 1.776e+006 1.449e+010 1.000e+000 4.397e-002 5.647e-005 
6.879e-005 1.777e+006 1.451e+010 1.000e+000 1.548e-002 5.650e-005 
6.881e-005 1.777e+006 1.452e+010 1.000e+000 3.890e-002 5.652e-005 
6.884e-005 1.774e+006 1.444e+010 1.000e+000 1.042e-002 5.657e-005 
6.887e-005 1.769e+006 1.441e+010 1.000e+000 4.853e-003 5.664e-005 
6.890e-005 1.763e+006 1.440e+010 1.000e+000 2.493e-002 5.671e-005 
6.893e-005 1.756e+006 1.439e+010 1.000e+000 1.336e-002 5.678e-005 
6.896e-005 1.749e+006 1.438e+010 1.000e+000 2.731e-002 5.686e-005 
6.899e-005 1.744e+006 1.438e+010 1.000e+000 5.599e-003 5.693e-005 
6.902e-005 1.739e+006 1.438e+010 1.000e+000 4.064e-002 5.699e-005 
6.905e-005 1.736e+006 1.438e+010 1.000e+000 5.209e-003 5.704e-005 
6.908e-005 1.733e+006 1.439e+010 1.000e+000 3.368e-002 5.709e-005 
6.911e-005 1.732e+006 1.440e+010 1.000e+000 2.513e-003 5.713e-005 
6.914e-005 1.730e+006 1.440e+010 1.000e+000 1.118e-002 5.717e-005 
6.917e-005 1.729e+006 1.441e+010 1.000e+000 6.531e-004 5.721e-005 
6.920e-005 1.729e+006 1.441e+010 1.000e+000 4.505e-002 5.724e-005 
6.923e-005 1.729e+006 1.442e+010 1.000e+000 1.909e-002 5.727e-005 
6.926e-005 1.729e+006 1.442e+010 1.000e+000 3.928e-003 5.730e-005 
6.929e-005 1.729e+006 1.443e+010 1.000e+000 9.724e-003 5.733e-005 
6.931e-005 1.730e+006 1.443e+010 1.000e+000 7.978e-003 5.735e-005 
6.934e-005 1.730e+006 1.444e+010 1.000e+000 2.119e-002 5.738e-005 
6.937e-005 1.731e+006 1.444e+010 1.000e+000 2.744e-002 5.740e-005 
6.940e-005 1.731e+006 1.444e+010 1.000e+000 8.122e-003 5.743e-005 
6.943e-005 1.730e+006 1.444e+010 1.000e+000 6.659e-003 5.747e-005 
6.946e-005 1.729e+006 1.445e+010 1.000e+000 1.211e-002 5.750e-005 
6.949e-005 1.729e+006 1.445e+010 1.000e+000 1.293e-002 5.753e-005 
6.952e-005 1.728e+006 1.445e+010 1.000e+000 2.674e-002 5.757e-005 
6.955e-005 1.727e+006 1.446e+010 1.000e+000 1.379e-002 5.760e-005 
6.958e-005 1.726e+006 1.446e+010 1.000e+000 4.191e-002 5.764e-005 
6.961e-005 1.726e+006 1.447e+010 1.000e+000 8.592e-003 5.767e-005 
6.964e-005 1.725e+006 1.447e+010 1.000e+000 1.834e-002 5.771e-005 
6.967e-005 1.724e+006 1.447e+010 1.000e+000 1.952e-002 5.774e-005 
6.970e-005 1.723e+006 1.448e+010 1.000e+000 1.112e-002 5.778e-005 
6.973e-005 1.723e+006 1.449e+010 1.000e+000 1.981e-002 5.781e-005 
6.976e-005 1.722e+006 1.449e+010 1.000e+000 1.352e-002 5.784e-005 
6.978e-005 1.722e+006 1.450e+010 1.000e+000 1.264e-002 5.788e-005 
6.981e-005 1.721e+006 1.450e+010 1.000e+000 1.554e-002 5.791e-005 
6.984e-005 1.721e+006 1.451e+010 1.000e+000 9.726e-005 5.794e-005 
6.987e-005 1.720e+006 1.451e+010 1.000e+000 2.330e-003 5.797e-005 
6.990e-005 1.720e+006 1.452e+010 1.000e+000 1.514e-002 5.801e-005 
6.993e-005 1.719e+006 1.453e+010 1.000e+000 9.995e-003 5.804e-005 
6.996e-005 1.718e+006 1.453e+010 1.000e+000 1.106e-002 5.808e-005 
6.999e-005 1.717e+006 1.454e+010 1.000e+000 5.098e-003 5.811e-005 
7.002e-005 1.717e+006 1.455e+010 1.000e+000 2.854e-002 5.815e-005 
7.005e-005 1.715e+006 1.456e+010 1.000e+000 5.041e-003 5.819e-005 
7.008e-005 1.714e+006 1.457e+010 1.000e+000 1.098e-002 5.822e-005 
7.011e-005 1.713e+006 1.457e+010 1.000e+000 4.732e-003 5.826e-005 
7.014e-005 1.713e+006 1.458e+010 1.000e+000 2.420e-002 5.829e-005 
7.017e-005 1.714e+006 1.458e+010 1.000e+000 2.222e-002 5.831e-005 
7.020e-005 1.714e+006 1.459e+010 1.000e+000 1.617e-002 5.834e-005 
7.023e-005 1.715e+006 1.459e+010 1.000e+000 3.063e-002 5.836e-005 
7.025e-005 1.717e+006 1.460e+010 1.000e+000 2.726e-003 5.838e-005 
7.028e-005 1.718e+006 1.460e+010 1.000e+000 1.019e-003 5.840e-005 
7.031e-005 1.719e+006 1.461e+010 1.000e+000 1.221e-002 5.842e-005 
7.034e-005 1.721e+006 1.461e+010 1.000e+000 1.196e-002 5.844e-005 
7.037e-005 1.722e+006 1.462e+010 1.000e+000 9.945e-003 5.846e-005 
7.040e-005 1.724e+006 1.462e+010 1.000e+000 2.737e-002 5.848e-005 
7.043e-005 1.726e+006 1.463e+010 1.000e+000 3.263e-003 5.849e-005 
7.046e-005 1.728e+006 1.463e+010 1.000e+000 1.466e-002 5.851e-005 
7.049e-005 1.730e+006 1.463e+010 1.000e+000 1.931e-002 5.853e-005 
7.052e-005 1.732e+006 1.464e+010 1.000e+000 1.554e-002 5.854e-005 
7.055e-005 1.734e+006 1.464e+010 1.000e+000 1.453e-002 5.855e-005 
7.058e-005 1.736e+006 1.464e+010 1.000e+000 4.502e-002 5.857e-005 
7.061e-005 1.738e+006 1.465e+010 1.000e+000 2.732e-002 5.858e-005 
7.064e-005 1.741e+006 1.465e+010 1.000e+000 2.237e-002 5.860e-005 
7.067e-005 1.743e+006 1.465e+010 1.000e+000 1.149e-002 5.861e-005 
7.070e-005 1.745e+006 1.466e+010 1.000e+000 1.433e-003 5.862e-005 
7.072e-005 1.747e+006 1.466e+010 1.000e+000 1.771e-002 5.864e-005 
7.075e-005 1.750e+006 1.466e+010 1.000e+000 2.200e-002 5.865e-005 
7.078e-005 1.752e+006 1.466e+010 1.000e+000 3.284e-002 5.867e-005 
7.081e-005 1.754e+006 1.467e+010 1.000e+000 1.740e-002 5.868e-005 
7.084e-005 1.757e+006 1.467e+010 1.000e+000 2.285e-002 5.869e-005 
7.087e-005 1.759e+006 1.467e+010 1.000e+000 1.290e-002 5.870e-005 
7.090e-005 1.762e+006 1.467e+010 1.000e+000 1.318e-002 5.872e-005 
7.093e-005 1.764e+006 1.468e+010 1.000e+000 6.054e-003 5.873e-005 
7.096e-005 1.766e+006 1.468e+010 1.000e+000 7.477e-003 5.874e-005 
7.099e-005 1.769e+006 1.468e+010 1.000e+000 1.771e-002 5.875e-005 
7.102e-005 1.771e+006 1.468e+010 1.000e+000 1.533e-002 5.877e-005 
7.105e-005 1.774e+006 1.469e+010 1.000e+000 1.940e-003 5.878e-005 
7.108e-005 1.776e+006 1.469e+010 1.000e+000 1.102e-002 5.879e-005 
7.111e-005 1.779e+006 1.469e+010 1.000e+000 8.868e-003 5.880e-005 
7.114e-005 1.781e+006 1.470e+010 1.000e+000 1.081e-002 5.882e-005 
7.117e-005 1.783e+006 1.470e+010 1.000e+000 6.950e-003 5.883e-005 
7.119e-005 1.786e+006 1.470e+010 1.000e+000 2.572e-002 5.884e-005 
7.122e-005 1.788e+006 1.470e+010 1.000e+000 2.528e-003 5.886e-005 
7.125e-005 1.791e+006 1.471e+010 1.000e+000 1.428e-002 5.887e-005 
7.128e-005 1.793e+006 1.471e+010 1.000e+000 3.748e-002 5.888e-005 
7.131e-005 1.795e+006 1.472e+010 1.000e+000 2.863e-002 5.890e-005 
7.134e-005 1.797e+006 1.472e+010 1.000e+000 1.300e-002 5.891e-005 
7.137e-005 1.799e+006 1.472e+010 1.000e+000 7.881e-003 5.893e-005 
7.140e-005 1.801e+006 1.473e+010 1.000e+000 2.044e-002 5.894e-005 
7.143e-005 1.803e+006 1.473e+010 1.000e+000 1.664e-002 5.896e-005 
7.146e-005 1.805e+006 1.474e+010 1.000e+000 2.952e-003 5.897e-005 
7.149e-005 1.805e+006 1.474e+010 1.000e+000 8.194e-003 5.900e-005 
7.152e-005 1.805e+006 1.475e+010 1.000e+000 4.370e-003 5.904e-005 
7.155e-005 1.804e+006 1.475e+010 1.000e+000 2.099e-002 5.907e-005 
7.158e-005 1.803e+006 1.476e+010 1.000e+000 3.407e-002 5.911e-005 
7.161e-005 1.801e+006 1.477e+010 1.000e+000 2.212e-002 5.915e-005 
7.164e-005 1.799e+006 1.478e+010 1.000e+000 2.460e-002 5.920e-005 
7.167e-005 1.798e+006 1.478e+010 1.000e+000 2.804e-003 5.923e-005 
7.169e-005 1.797e+006 1.479e+010 1.000e+000 2.206e-002 5.926e-005 
7.172e-005 1.797e+006 1.479e+010 1.000e+000 3.420e-002 5.930e-005 
7.175e-005 1.796e+006 1.480e+010 1.000e+000 2.398e-002 5.933e-005 
7.178e-005 1.796e+006 1.480e+010 1.000e+000 2.467e-002 5.936e-005 
7.181e-005 1.796e+006 1.481e+010 1.000e+000 3.186e-003 5.939e-005 
7.184e-005 1.796e+006 1.482e+010 1.000e+000 1.313e-002 5.942e-005 
7.187e-005 1.797e+006 1.482e+010 1.000e+000 2.604e-002 5.944e-005 
7.190e-005 1.798e+006 1.483e+010 1.000e+000 2.446e-003 5.947e-005 
7.193e-005 1.798e+006 1.484e+010 1.000e+000 2.402e-003 5.949e-005 
7.196e-005 1.799e+006 1.484e+010 1.000e+000 2.800e-002 5.951e-005 
7.199e-005 1.800e+006 1.485e+010 1.000e+000 6.588e-004 5.954e-005 
7.202e-005 1.801e+006 1.485e+010 1.000e+000 2.723e-002 5.956e-005 
7.205e-005 1.803e+006 1.486e+010 1.000e+000 1.305e-002 5.958e-005 
7.208e-005 1.804e+006 1.487e+010 1.000e+000 3.486e-003 5.960e-005 
7.211e-005 1.805e+006 1.487e+010 1.000e+000 5.430e-003 5.962e-005 
7.214e-005 1.806e+006 1.488e+010 1.000e+000 1.709e-002 5.964e-005 
7.216e-005 1.807e+006 1.489e+010 1.000e+000 4.946e-003 5.967e-005 
7.219e-005 1.808e+006 1.489e+010 1.000e+000 3.564e-003 5.969e-005 
7.222e-005 1.810e+006 1.490e+010 1.000e+000 2.049e-002 5.971e-005 
7.225e-005 1.811e+006 1.490e+010 1.000e+000 9.385e-003 5.973e-005 
7.228e-005 1.812e+006 1.491e+010 1.000e+000 2.643e-003 5.975e-005 
7.231e-005 1.813e+006 1.491e+010 1.000e+000 1.193e-002 5.977e-005 
7.234e-005 1.815e+006 1.492e+010 1.000e+000 1.437e-002 5.979e-005 
7.237e-005 1.816e+006 1.493e+010 1.000e+000 5.510e-003 5.981e-005 
7.240e-005 1.817e+006 1.493e+010 1.000e+000 1.003e-002 5.983e-005 
7.243e-005 1.818e+006 1.494e+010 1.000e+000 3.150e-002 5.985e-005 
7.246e-005 1.820e+006 1.495e+010 1.000e+000 1.232e-002 5.987e-005 
7.249e-005 1.821e+006 1.496e+010 1.000e+000 3.879e-002 5.989e-005 
7.252e-005 1.822e+006 1.496e+010 1.000e+000 1.345e-002 5.992e-005 
7.255e-005 1.823e+006 1.497e+010 1.000e+000 1.216e-002 5.994e-005 
7.258e-005 1.824e+006 1.498e+010 1.000e+000 2.220e-002 5.996e-005 
7.261e-005 1.824e+006 1.499e+010 1.000e+000 2.193e-002 5.999e-005 
7.263e-005 1.826e+006 1.499e+010 1.000e+000 2.798e-002 6.001e-005 
7.266e-005 1.828e+006 1.500e+010 1.000e+000 1.624e-003 6.002e-005 
7.269e-005 1.829e+006 1.501e+010 1.000e+000 1.721e-002 6.004e-005 
7.272e-005 1.831e+006 1.501e+010 1.000e+000 3.880e-002 6.006e-005 
7.275e-005 1.833e+006 1.502e+010 1.000e+000 1.471e-002 6.007e-005 
7.278e-005 1.836e+006 1.502e+010 1.000e+000 1.446e-002 6.008e-005 
7.281e-005 1.838e+006 1.503e+010 1.000e+000 9.207e-003 6.010e-005 
7.284e-005 1.841e+006 1.503e+010 1.000e+000 1.596e-002 6.011e-005 
7.287e-005 1.843e+006 1.504e+010 1.000e+000 4.059e-002 6.012e-005 
7.290e-005 1.846e+006 1.504e+010 1.000e+000 6.497e-003 6.013e-005 
7.293e-005 1.849e+006 1.505e+010 1.000e+000 9.706e-003 6.014e-005 
7.296e-005 1.852e+006 1.505e+010 1.000e+000 1.869e-002 6.015e-005 
7.299e-005 1.855e+006 1.505e+010 1.000e+000 1.408e-002 6.016e-005 
7.302e-005 1.857e+006 1.506e+010 1.000e+000 3.514e-003 6.017e-005 
7.305e-005 1.860e+006 1.506e+010 1.000e+000 3.115e-002 6.018e-005 
7.308e-005 1.863e+006 1.506e+010 1.000e+000 3.996e-003 6.019e-005 
7.310e-005 1.866e+006 1.507e+010 1.000e+000 9.373e-003 6.020e-005 
7.313e-005 1.869e+006 1.507e+010 1.000e+000 6.593e-003 6.021e-005 
7.316e-005 1.872e+006 1.507e+010 1.000e+000 1.218e-002 6.021e-005 
7.319e-005 1.875e+006 1.508e+010 1.000e+000 2.298e-002 6.022e-005 
7.322e-005 1.879e+006 1.508e+010 1.000e+000 2.505e-002 6.023e-005 
7.325e-005 1.882e+006 1.508e+010 1.000e+000 1.246e-002 6.024e-005 
7.328e-005 1.885e+006 1.509e+010 1.000e+000 3.179e-002 6.024e-005 
7.331e-005 1.888e+006 1.509e+010 1.000e+000 4.355e-002 6.025e-005 
7.334e-005 1.891e+006 1.509e+010 1.000e+000 2.284e-002 6.026e-005 
7.337e-005 1.895e+006 1.509e+010 1.000e+000 2.633e-002 6.027e-005 
7.340e-005 1.898e+006 1.510e+010 1.000e+000 1.486e-002 6.027e-005 
7.343e-005 1.901e+006 1.510e+010 1.000e+000 3.157e-003 6.028e-005 
7.346e-005 1.904e+006 1.510e+010 1.000e+000 3.201e-003 6.029e-005 
7.349e-005 1.908e+006 1.511e+010 1.000e+000 1.597e-002 6.029e-005 
7.352e-005 1.911e+006 1.511e+010 1.000e+000 3.901e-002 6.030e-005 
7.355e-005 1.914e+006 1.511e+010 1.000e+000 3.876e-003 6.031e-005 
7.357e-005 1.917e+006 1.511e+010 1.000e+000 1.620e-002 6.031e-005 
7.360e-005 1.920e+006 1.512e+010 1.000e+000 4.758e-003 6.032e-005 
7.363e-005 1.922e+006 1.513e+010 1.000e+000 1.443e-002 6.034e-005 
7.366e-005 1.923e+006 1.514e+010 1.000e+000 1.160e-002 6.036e-005 
7.369e-005 1.925e+006 1.515e+010 1.000e+000 1.193e-002 6.038e-005 
7.372e-005 1.926e+006 1.517e+010 1.000e+000 7.046e-003 6.040e-005 
7.375e-005 1.928e+006 1.517e+010 1.000e+000 9.383e-003 6.042e-005 
7.378e-005 1.930e+006 1.518e+010 1.000e+000 3.030e-003 6.043e-005 
7.381e-005 1.932e+006 1.519e+010 1.000e+000 2.627e-002 6.045e-005 
7.384e-005 1.933e+006 1.520e+010 1.000e+000 2.412e-003 6.047e-005 
7.387e-005 1.935e+006 1.521e+010 1.000e+000 6.290e-003 6.048e-005 
7.390e-005 1.937e+006 1.522e+010 1.000e+000 8.450e-003 6.050e-005 
7.393e-005 1.939e+006 1.522e+010 1.000e+000 3.848e-002 6.052e-005 
7.396e-005 1.940e+006 1.520e+010 1.000e+000 1.644e-002 6.054e-005 
7.399e-005 1.942e+006 1.520e+010 1.000e+000 1.701e-002 6.055e-005 
7.402e-005 1.944e+006 1.521e+010 1.000e+000 1.528e-003 6.057e-005 
7.405e-005 1.945e+006 1.521e+010 1.000e+000 1.416e-002 6.059e-005 
7.407e-005 1.947e+006 1.522e+010 1.000e+000 9.741e-003 6.061e-005 
7.410e-005 1.949e+006 1.523e+010 1.000e+000 1.876e-002 6.063e-005 
7.413e-005 1.951e+006 1.523e+010 1.000e+000 5.862e-003 6.064e-005 
7.416e-005 1.953e+006 1.524e+010 1.000e+000 5.247e-003 6.066e-005 
7.419e-005 1.955e+006 1.524e+010 1.000e+000 1.838e-002 6.067e-005 
7.422e-005 1.957e+006 1.525e+010 1.000e+000 3.881e-002 6.069e-005 
7.425e-005 1.959e+006 1.525e+010 1.000e+000 1.149e-002 6.070e-005 
7.428e-005 1.961e+006 1.526e+010 1.000e+000 2.195e-002 6.072e-005 
7.431e-005 1.963e+006 1.527e+010 1.000e+000 4.587e-003 6.073e-005 
7.434e-005 1.965e+006 1.527e+010 1.000e+000 1.817e-002 6.075e-005 
7.437e-005 1.966e+006 1.528e+010 1.000e+000 9.884e-003 6.077e-005 
7.440e-005 1.968e+006 1.529e+010 1.000e+000 2.094e-002 6.079e-005 
7.443e-005 1.970e+006 1.529e+010 1.000e+000 1.410e-002 6.080e-005 
7.446e-005 1.971e+006 1.530e+010 1.000e+000 2.315e-002 6.082e-005 
7.449e-005 1.973e+006 1.531e+010 1.000e+000 1.645e-003 6.084e-005 
7.452e-005 1.974e+006 1.532e+010 1.000e+000 2.139e-002 6.086e-005 
7.454e-005 1.975e+006 1.532e+010 1.000e+000 4.244e-002 6.088e-005 
7.457e-005 1.977e+006 1.533e+010 1.000e+000 2.123e-002 6.090e-005 
7.460e-005 1.978e+006 1.534e+010 1.000e+000 9.722e-004 6.092e-005 
7.463e-005 1.979e+006 1.535e+010 1.000e+000 1.706e-002 6.094e-005 
7.466e-005 1.980e+006 1.536e+010 1.000e+000 2.479e-002 6.097e-005 
7.469e-005 1.981e+006 1.537e+010 1.000e+000 1.454e-002 6.099e-005 
7.472e-005 1.983e+006 1.538e+010 1.000e+000 2.935e-002 6.100e-005 
7.475e-005 1.985e+006 1.538e+010 1.000e+000 5.594e-003 6.102e-005 
7.478e-005 1.987e+006 1.539e+010 1.000e+000 1.642e-002 6.104e-005 
7.481e-005 1.989e+006 1.539e+010 1.000e+000 2.386e-002 6.105e-005 
7.484e-005 1.991e+006 1.539e+010 1.000e+000 1.164e-002 6.107e-005 
7.487e-005 1.993e+006 1.540e+010 1.000e+000 1.777e-002 6.108e-005 
7.490e-005 1.995e+006 1.541e+010 1.000e+000 2.621e-003 6.110e-005 
7.493e-005 1.997e+006 1.541e+010 1.000e+000 2.493e-003 6.111e-005 
7.496e-005 1.999e+006 1.542e+010 1.000e+000 1.575e-002 6.113e-005 
7.499e-005 2.001e+006 1.543e+010 1.000e+000 1.188e-003 6.114e-005 
7.501e-005 2.003e+006 1.543e+010 1.000e+000 1.189e-002 6.116e-005 
7.504e-005 2.006e+006 1.544e+010 1.000e+000 1.022e-002 6.117e-005 
7.507e-005 2.008e+006 1.544e+010 1.000e+000 1.583e-002 6.119e-005 
7.510e-005 2.008e+006 1.545e+010 1.000e+000 8.378e-003 6.121e-005 
7.513e-005 2.008e+006 1.546e+010 1.000e+000 5.030e-003 6.124e-005 
7.516e-005 2.008e+006 1.547e+010 1.000e+000 3.724e-002 6.128e-005 
7.519e-005 2.006e+006 1.549e+010 1.000e+000 1.362e-002 6.131e-005 
7.522e-005 2.001e+006 1.526e+010 1.000e+000 1.877e-002 6.138e-005 
7.525e-005 1.997e+006 1.519e+010 1.000e+000 1.939e-002 6.144e-005 
7.528e-005 1.992e+006 1.515e+010 1.000e+000 3.231e-003 6.150e-005 
7.531e-005 1.987e+006 1.511e+010 1.000e+000 4.379e-003 6.157e-005 
7.534e-005 1.979e+006 1.510e+010 1.000e+000 7.401e-003 6.165e-005 
7.537e-005 1.971e+006 1.509e+010 1.000e+000 3.585e-002 6.173e-005 
7.540e-005 1.965e+006 1.508e+010 1.000e+000 2.855e-002 6.181e-005 
7.543e-005 1.958e+006 1.508e+010 1.000e+000 2.716e-002 6.188e-005 
7.546e-005 1.953e+006 1.509e+010 1.000e+000 2.018e-002 6.195e-005 
7.548e-005 1.949e+006 1.509e+010 1.000e+000 1.444e-002 6.201e-005 
7.551e-005 1.942e+006 1.502e+010 1.000e+000 1.147e-002 6.208e-005 
7.554e-005 1.939e+006 1.501e+010 1.000e+000 4.213e-002 6.213e-005 
7.557e-005 1.936e+006 1.501e+010 1.000e+000 3.755e-003 6.218e-005 
7.560e-005 1.933e+006 1.501e+010 1.000e+000 4.906e-002 6.223e-005 
7.563e-005 1.931e+006 1.501e+010 1.000e+000 2.493e-002 6.228e-005 
7.566e-005 1.929e+006 1.502e+010 1.000e+000 3.358e-002 6.232e-005 
7.569e-005 1.927e+006 1.502e+010 1.000e+000 2.631e-002 6.236e-005 
7.572e-005 1.926e+006 1.503e+010 1.000e+000 4.706e-003 6.240e-005 
7.575e-005 1.924e+006 1.504e+010 1.000e+000 2.335e-002 6.244e-005 
7.578e-005 1.923e+006 1.504e+010 1.000e+000 8.016e-003 6.248e-005 
7.581e-005 1.921e+006 1.505e+010 1.000e+000 4.756e-003 6.252e-005 
7.584e-005 1.920e+006 1.506e+010 1.000e+000 2.785e-002 6.256e-005 
7.587e-005 1.919e+006 1.506e+010 1.000e+000 4.401e-003 6.259e-005 
7.590e-005 1.918e+006 1.507e+010 1.000e+000 4.191e-002 6.263e-005 
7.593e-005 1.917e+006 1.508e+010 1.000e+000 2.749e-002 6.267e-005 
7.595e-005 1.917e+006 1.508e+010 1.000e+000 1.745e-002 6.270e-005 
7.598e-005 1.916e+006 1.509e+010 1.000e+000 6.999e-003 6.273e-005 
7.601e-005 1.916e+006 1.510e+010 1.000e+000 2.256e-002 6.276e-005 
7.604e-005 1.916e+006 1.511e+010 1.000e+000 2.467e-002 6.279e-005 
7.607e-005 1.916e+006 1.512e+010 1.000e+000 2.318e-002 6.282e-005 
7.610e-005 1.916e+006 1.513e+010 1.000e+000 1.846e-002 6.285e-005 
7.613e-005 1.917e+006 1.514e+010 1.000e+000 1.613e-002 6.287e-005 
7.616e-005 1.919e+006 1.515e+010 1.000e+000 2.569e-002 6.289e-005 
7.619e-005 1.920e+006 1.514e+010 1.000e+000 1.285e-003 6.291e-005 
7.622e-005 1.922e+006 1.514e+010 1.000e+000 1.190e-002 6.292e-005 
7.625e-005 1.925e+006 1.514e+010 1.000e+000 2.505e-002 6.294e-005 
7.628e-005 1.928e+006 1.514e+010 1.000e+000 4.589e-002 6.295e-005 
7.631e-005 1.931e+006 1.515e+010 1.000e+000 3.084e-002 6.295e-005 
7.634e-005 1.934e+006 1.515e+010 1.000e+000 4.876e-002 6.296e-005 
7.637e-005 1.937e+006 1.515e+010 1.000e+000 2.927e-002 6.297e-005 
7.640e-005 1.940e+006 1.516e+010 1.000e+000 2.010e-003 6.298e-005 
7.643e-005 1.944e+006 1.516e+010 1.000e+000 2.193e-002 6.298e-005 
7.645e-005 1.945e+006 1.514e+010 1.000e+000 3.270e-002 6.300e-005 
7.648e-005 1.944e+006 1.513e+010 1.000e+000 3.932e-002 6.303e-005 
7.651e-005 1.945e+006 1.513e+010 1.000e+000 1.605e-002 6.306e-005 
7.654e-005 1.947e+006 1.513e+010 1.000e+000 2.764e-002 6.308e-005 
7.657e-005 1.949e+006 1.513e+010 1.000e+000 2.289e-002 6.309e-005 
7.660e-005 1.952e+006 1.513e+010 1.000e+000 3.822e-002 6.310e-005 
7.663e-005 1.955e+006 1.514e+010 1.000e+000 1.680e-002 6.311e-005 
7.666e-005 1.958e+006 1.514e+010 1.000e+000 1.135e-003 6.312e-005 
7.669e-005 1.961e+006 1.514e+010 1.000e+000 3.334e-002 6.313e-005 
7.672e-005 1.964e+006 1.514e+010 1.000e+000 1.313e-002 6.313e-005 
7.675e-005 1.968e+006 1.514e+010 1.000e+000 5.724e-003 6.314e-005 
7.678e-005 1.972e+006 1.514e+010 1.000e+000 3.037e-002 6.314e-005 
7.681e-005 1.975e+006 1.514e+010 1.000e+000 2.050e-002 6.315e-005 
7.684e-005 1.979e+006 1.515e+010 1.000e+000 3.225e-002 6.315e-005 
7.687e-005 1.982e+006 1.515e+010 1.000e+000 1.015e-002 6.316e-005 
7.690e-005 1.986e+006 1.515e+010 1.000e+000 3.202e-002 6.316e-005 
7.692e-005 1.989e+006 1.515e+010 1.000e+000 3.890e-002 6.316e-005 
7.695e-005 1.993e+006 1.515e+010 1.000e+000 1.565e-002 6.317e-005 
7.698e-005 1.997e+006 1.515e+010 1.000e+000 2.998e-003 6.317e-005 
7.701e-005 2.000e+006 1.515e+010 1.000e+000 6.260e-002 6.318e-005 
7.704e-005 2.002e+006 1.515e+010 1.000e+000 3.464e-003 6.319e-005 
7.707e-005 2.005e+006 1.515e+010 1.000e+000 4.603e-002 6.321e-005 
7.710e-005 2.007e+006 1.515e+010 1.000e+000 1.410e-002 6.322e-005 
7.713e-005 2.010e+006 1.515e+010 1.000e+000 2.064e-002 6.323e-005 
7.716e-005 2.012e+006 1.516e+010 1.000e+000 3.299e-002 6.324e-005 
7.719e-005 2.015e+006 1.516e+010 1.000e+000 4.683e-002 6.326e-005 
7.722e-005 2.017e+006 1.516e+010 1.000e+000 7.725e-004 6.327e-005 
7.725e-005 2.019e+006 1.516e+010 1.000e+000 6.320e-004 6.328e-005 
7.728e-005 2.022e+006 1.517e+010 1.000e+000 4.549e-003 6.329e-005 
7.731e-005 2.024e+006 1.517e+010 1.000e+000 1.307e-002 6.330e-005 
7.734e-005 2.027e+006 1.517e+010 1.000e+000 8.402e-003 6.332e-005 
7.737e-005 2.029e+006 1.517e+010 1.000e+000 4.345e-002 6.333e-005 
7.739e-005 2.032e+006 1.518e+010 1.000e+000 7.044e-004 6.334e-005 
7.742e-005 2.034e+006 1.518e+010 1.000e+000 1.118e-002 6.335e-005 
7.745e-005 2.037e+006 1.518e+010 1.000e+000 2.827e-002 6.337e-005 
7.748e-005 2.039e+006 1.519e+010 1.000e+000 1.669e-003 6.338e-005 
7.751e-005 2.042e+006 1.519e+010 1.000e+000 4.332e-003 6.339e-005 
7.754e-005 2.044e+006 1.519e+010 1.000e+000 6.413e-003 6.340e-005 
7.757e-005 2.047e+006 1.519e+010 1.000e+000 1.985e-002 6.341e-005 
7.760e-005 2.049e+006 1.520e+010 1.000e+000 1.949e-002 6.343e-005 
7.763e-005 2.052e+006 1.520e+010 1.000e+000 1.364e-002 6.344e-005 
7.766e-005 2.054e+006 1.520e+010 1.000e+000 1.888e-002 6.345e-005 
7.769e-005 2.057e+006 1.521e+010 1.000e+000 1.968e-002 6.346e-005 
7.772e-005 2.059e+006 1.521e+010 1.000e+000 3.538e-002 6.348e-005 
7.775e-005 2.062e+006 1.521e+010 1.000e+000 5.747e-003 6.349e-005 
7.778e-005 2.064e+006 1.522e+010 1.000e+000 1.563e-002 6.350e-005 
7.781e-005 2.067e+006 1.522e+010 1.000e+000 2.432e-002 6.351e-005 
7.784e-005 2.069e+006 1.523e+010 1.000e+000 2.114e-002 6.353e-005 
7.786e-005 2.071e+006 1.523e+010 1.000e+000 1.799e-002 6.354e-005 
7.789e-005 2.074e+006 1.523e+010 1.000e+000 2.058e-002 6.355e-005 
7.792e-005 2.076e+006 1.524e+010 1.000e+000 1.071e-002 6.357e-005 
7.795e-005 2.078e+006 1.524e+010 1.000e+000 2.797e-002 6.358e-005 
7.798e-005 2.080e+006 1.524e+010 1.000e+000 2.188e-002 6.359e-005 
7.801e-005 2.083e+006 1.525e+010 1.000e+000 1.017e-002 6.361e-005 
7.804e-005 2.085e+006 1.525e+010 1.000e+000 1.476e-002 6.362e-005 
7.807e-005 2.087e+006 1.526e+010 1.000e+000 3.162e-002 6.364e-005 
7.810e-005 2.089e+006 1.526e+010 1.000e+000 2.541e-004 6.365e-005 
7.813e-005 2.091e+006 1.527e+010 1.000e+000 3.107e-002 6.367e-005 
7.816e-005 2.093e+006 1.527e+010 1.000e+000 9.755e-003 6.368e-005 
7.819e-005 2.095e+006 1.528e+010 1.000e+000 7.912e-003 6.370e-005 
7.822e-005 2.096e+006 1.528e+010 1.000e+000 2.091e-003 6.372e-005 
7.825e-005 2.098e+006 1.529e+010 1.000e+000 1.056e-002 6.373e-005 
7.828e-005 2.100e+006 1.529e+010 1.000e+000 3.429e-002 6.375e-005 
7.831e-005 2.101e+006 1.530e+010 1.000e+000 1.674e-002 6.377e-005 
7.833e-005 2.103e+006 1.531e+010 1.000e+000 2.292e-003 6.379e-005 
7.836e-005 2.104e+006 1.532e+010 1.000e+000 1.813e-002 6.381e-005 
7.839e-005 2.105e+006 1.533e+010 1.000e+000 2.078e-002 6.383e-005 
7.842e-005 2.106e+006 1.533e+010 1.000e+000 1.842e-002 6.386e-005 
7.845e-005 2.107e+006 1.534e+010 1.000e+000 2.065e-002 6.388e-005 
7.848e-005 2.107e+006 1.535e+010 1.000e+000 9.688e-003 6.391e-005 
7.851e-005 2.106e+006 1.536e+010 1.000e+000 4.389e-002 6.394e-005 
7.854e-005 2.106e+006 1.536e+010 1.000e+000 3.166e-002 6.398e-005 
7.857e-005 2.105e+006 1.537e+010 1.000e+000 2.923e-002 6.401e-005 
7.860e-005 2.105e+006 1.537e+010 1.000e+000 4.868e-002 6.404e-005 
7.863e-005 2.105e+006 1.538e+010 1.000e+000 1.763e-002 6.407e-005 
7.866e-005 2.105e+006 1.539e+010 1.000e+000 4.599e-004 6.410e-005 
7.869e-005 2.106e+006 1.539e+010 1.000e+000 8.088e-003 6.412e-005 
7.872e-005 2.107e+006 1.540e+010 1.000e+000 4.147e-002 6.414e-005 
7.875e-005 2.108e+006 1.540e+010 1.000e+000 1.890e-002 6.417e-005 
7.878e-005 2.109e+006 1.541e+010 1.000e+000 1.050e-002 6.419e-005 
7.881e-005 2.110e+006 1.541e+010 1.000e+000 1.090e-002 6.421e-005 
7.883e-005 2.112e+006 1.541e+010 1.000e+000 1.048e-002 6.423e-005 
7.886e-005 2.114e+006 1.542e+010 1.000e+000 2.202e-002 6.424e-005 
7.889e-005 2.116e+006 1.542e+010 1.000e+000 1.365e-002 6.426e-005 
7.892e-005 2.118e+006 1.542e+010 1.000e+000 1.039e-002 6.427e-005 
7.895e-005 2.121e+006 1.542e+010 1.000e+000 2.539e-002 6.428e-005 
7.898e-005 2.125e+006 1.543e+010 1.000e+000 6.760e-003 6.429e-005 
7.901e-005 2.128e+006 1.543e+010 1.000e+000 8.326e-003 6.429e-005 
7.904e-005 2.131e+006 1.543e+010 1.000e+000 2.136e-002 6.430e-005 
7.907e-005 2.134e+006 1.543e+010 1.000e+000 5.247e-002 6.431e-005 
7.910e-005 2.138e+006 1.543e+010 1.000e+000 3.056e-002 6.431e-005 
7.913e-005 2.141e+006 1.543e+010 1.000e+000 2.734e-002 6.432e-005 
7.916e-005 2.145e+006 1.543e+010 1.000e+000 2.339e-002 6.432e-005 
7.919e-005 2.148e+006 1.543e+010 1.000e+000 3.463e-002 6.433e-005 
7.922e-005 2.152e+006 1.544e+010 1.000e+000 1.602e-002 6.433e-005 
7.925e-005 2.155e+006 1.544e+010 1.000e+000 1.582e-002 6.434e-005 
7.928e-005 2.158e+006 1.544e+010 1.000e+000 3.131e-002 6.435e-005 
7.930e-005 2.162e+006 1.544e+010 1.000e+000 1.740e-002 6.435e-005 
7.933e-005 2.166e+006 1.544e+010 1.000e+000 1.426e-002 6.436e-005 
7.936e-005 2.169e+006 1.545e+010 1.000e+000 4.936e-003 6.436e-005 
7.939e-005 2.172e+006 1.545e+010 1.000e+000 2.195e-002 6.437e-005 
7.942e-005 2.176e+006 1.545e+010 1.000e+000 1.127e-002 6.437e-005 
7.945e-005 2.179e+006 1.545e+010 1.000e+000 1.856e-002 6.438e-005 
7.948e-005 2.183e+006 1.545e+010 1.000e+000 2.816e-002 6.438e-005 
7.951e-005 2.186e+006 1.546e+010 1.000e+000 2.227e-002 6.439e-005 
7.954e-005 2.190e+006 1.546e+010 1.000e+000 2.704e-002 6.439e-005 
7.957e-005 2.193e+006 1.546e+010 1.000e+000 1.787e-002 6.440e-005 
7.960e-005 2.197e+006 1.546e+010 1.000e+000 3.067e-003 6.440e-005 
7.963e-005 2.200e+006 1.546e+010 1.000e+000 2.458e-002 6.441e-005 
7.966e-005 2.204e+006 1.547e+010 1.000e+000 1.400e-002 6.442e-005 
7.969e-005 2.207e+006 1.547e+010 1.000e+000 1.089e-002 6.442e-005 
7.972e-005 2.211e+006 1.547e+010 1.000e+000 2.600e-002 6.443e-005 
7.975e-005 2.214e+006 1.547e+010 1.000e+000 1.287e-002 6.443e-005 
7.977e-005 2.217e+006 1.547e+010 1.000e+000 1.186e-002 6.444e-005 
7.980e-005 2.221e+006 1.548e+010 1.000e+000 1.102e-002 6.444e-005 
7.983e-005 2.224e+006 1.548e+010 1.000e+000 5.396e-002 6.445e-005 
7.986e-005 2.228e+006 1.548e+010 1.000e+000 1.066e-002 6.445e-005 
7.989e-005 2.231e+006 1.548e+010 1.000e+000 4.017e-002 6.446e-005 
7.992e-005 2.235e+006 1.548e+010 1.000e+000 2.649e-002 6.447e-005 
7.995e-005 2.238e+006 1.549e+010 1.000e+000 1.901e-002 6.447e-005 
7.998e-005 2.242e+006 1.549e+010 1.000e+000 2.131e-002 6.448e-005 
8.001e-005 2.245e+006 1.549e+010 1.000e+000 8.479e-003 6.448e-005 
8.004e-005 2.249e+006 1.549e+010 1.000e+000 3.588e-002 6.449e-005 
8.007e-005 2.252e+006 1.549e+010 1.000e+000 1.265e-002 6.449e-005 
8.010e-005 2.255e+006 1.550e+010 1.000e+000 1.748e-003 6.450e-005 
8.013e-005 2.259e+006 1.550e+010 1.000e+000 4.589e-002 6.451e-005 
8.016e-005 2.262e+006 1.550e+010 1.000e+000 2.694e-002 6.451e-005 
8.019e-005 2.266e+006 1.550e+010 1.000e+000 1.813e-002 6.452e-005 
8.022e-005 2.269e+006 1.551e+010 1.000e+000 2.454e-002 6.452e-005 
8.024e-005 2.272e+006 1.551e+010 1.000e+000 3.429e-003 6.453e-005 
8.027e-005 2.276e+006 1.551e+010 1.000e+000 2.016e-002 6.453e-005 
8.030e-005 2.279e+006 1.551e+010 1.000e+000 2.791e-002 6.454e-005 
8.033e-005 2.283e+006 1.552e+010 1.000e+000 1.289e-002 6.454e-005 
8.036e-005 2.286e+006 1.552e+010 1.000e+000 2.457e-002 6.455e-005 
8.039e-005 2.289e+006 1.552e+010 1.000e+000 7.984e-003 6.456e-005 
8.042e-005 2.293e+006 1.552e+010 1.000e+000 4.886e-003 6.456e-005 
8.045e-005 2.296e+006 1.553e+010 1.000e+000 3.938e-002 6.457e-005 
8.048e-005 2.300e+006 1.553e+010 1.000e+000 6.498e-003 6.458e-005 
8.051e-005 2.303e+006 1.553e+010 1.000e+000 2.704e-002 6.458e-005 
8.054e-005 2.306e+006 1.553e+010 1.000e+000 4.372e-002 6.459e-005 
8.057e-005 2.310e+006 1.554e+010 1.000e+000 2.519e-002 6.459e-005 
8.060e-005 2.313e+006 1.554e+010 1.000e+000 2.429e-002 6.460e-005 
8.063e-005 2.317e+006 1.554e+010 1.000e+000 2.163e-003 6.460e-005 
8.066e-005 2.320e+006 1.554e+010 1.000e+000 1.179e-002 6.461e-005 
8.069e-005 2.323e+006 1.554e+010 1.000e+000 5.930e-002 6.462e-005 
8.071e-005 2.327e+006 1.555e+010 1.000e+000 5.061e-003 6.462e-005 
8.074e-005 2.330e+006 1.555e+010 1.000e+000 8.899e-003 6.463e-005 
8.077e-005 2.333e+006 1.555e+010 1.000e+000 1.084e-002 6.463e-005 
8.080e-005 2.337e+006 1.555e+010 1.000e+000 3.066e-002 6.464e-005 
8.083e-005 2.340e+006 1.556e+010 1.000e+000 1.024e-002 6.465e-005 
8.086e-005 2.344e+006 1.556e+010 1.000e+000 9.787e-003 6.465e-005 
8.089e-005 2.347e+006 1.556e+010 1.000e+000 2.622e-002 6.466e-005 
8.092e-005 2.350e+006 1.556e+010 1.000e+000 1.522e-002 6.466e-005 
8.095e-005 2.354e+006 1.557e+010 1.000e+000 2.157e-002 6.467e-005 
8.098e-005 2.357e+006 1.557e+010 1.000e+000 1.602e-003 6.468e-005 
8.101e-005 2.360e+006 1.557e+010 1.000e+000 4.151e-002 6.468e-005 
8.104e-005 2.363e+006 1.557e+010 1.000e+000 3.194e-002 6.469e-005 
8.107e-005 2.365e+006 1.557e+010 1.000e+000 9.052e-003 6.471e-005 
8.110e-005 2.366e+006 1.557e+010 1.000e+000 6.165e-003 6.473e-005 
8.113e-005 2.368e+006 1.558e+010 1.000e+000 1.359e-002 6.475e-005 
8.116e-005 2.369e+006 1.558e+010 1.000e+000 3.256e-002 6.477e-005 
8.119e-005 2.371e+006 1.559e+010 1.000e+000 1.750e-002 6.479e-005 
8.121e-005 2.372e+006 1.559e+010 1.000e+000 2.000e-002 6.481e-005 
8.124e-005 2.374e+006 1.560e+010 1.000e+000 1.243e-002 6.482e-005 
8.127e-005 2.376e+006 1.560e+010 1.000e+000 1.150e-002 6.484e-005 
8.130e-005 2.377e+006 1.561e+010 1.000e+000 4.981e-003 6.486e-005 
8.133e-005 2.379e+006 1.561e+010 1.000e+000 3.400e-003 6.488e-005 
8.136e-005 2.381e+006 1.562e+010 1.000e+000 9.627e-003 6.489e-005 
8.139e-005 2.383e+006 1.562e+010 1.000e+000 4.332e-003 6.491e-005 
8.142e-005 2.384e+006 1.563e+010 1.000e+000 2.604e-002 6.493e-005 
8.145e-005 2.386e+006 1.564e+010 1.000e+000 3.091e-003 6.495e-005 
8.148e-005 2.388e+006 1.564e+010 1.000e+000 3.548e-003 6.496e-005 
8.151e-005 2.390e+006 1.565e+010 1.000e+000 9.177e-003 6.498e-005 
8.154e-005 2.391e+006 1.566e+010 1.000e+000 6.426e-003 6.500e-005 
8.157e-005 2.393e+006 1.566e+010 1.000e+000 2.662e-002 6.502e-005 
8.160e-005 2.394e+006 1.567e+010 1.000e+000 8.505e-003 6.504e-005 
8.163e-005 2.395e+006 1.568e+010 1.000e+000 3.187e-002 6.506e-005 
8.166e-005 2.396e+006 1.569e+010 1.000e+000 3.520e-002 6.508e-005 
8.168e-005 2.398e+006 1.570e+010 1.000e+000 1.221e-002 6.510e-005 
8.171e-005 2.399e+006 1.570e+010 1.000e+000 2.618e-002 6.512e-005 
8.174e-005 2.401e+006 1.571e+010 1.000e+000 6.497e-004 6.514e-005 
8.177e-005 2.402e+006 1.572e+010 1.000e+000 8.479e-003 6.516e-005 
8.180e-005 2.403e+006 1.573e+010 1.000e+000 1.612e-002 6.518e-005 
8.183e-005 2.405e+006 1.574e+010 1.000e+000 3.112e-002 6.520e-005 
8.186e-005 2.406e+006 1.575e+010 1.000e+000 3.478e-002 6.522e-005 
8.189e-005 2.407e+006 1.576e+010 1.000e+000 3.377e-003 6.524e-005 
8.192e-005 2.408e+006 1.577e+010 1.000e+000 9.513e-004 6.526e-005 
8.195e-005 2.409e+006 1.578e+010 1.000e+000 7.170e-003 6.528e-005 
8.198e-005 2.409e+006 1.581e+010 1.000e+000 5.867e-003 6.531e-005 
8.201e-005 2.408e+006 1.583e+010 1.000e+000 3.138e-003 6.535e-005 
8.204e-005 2.403e+006 1.579e+010 1.000e+000 1.907e-002 6.541e-005 
8.207e-005 2.401e+006 1.580e+010 1.000e+000 1.528e-002 6.546e-005 
8.210e-005 2.399e+006 1.582e+010 1.000e+000 2.716e-002 6.550e-005 
8.213e-005 2.398e+006 1.583e+010 1.000e+000 2.420e-002 6.554e-005 
8.215e-005 2.396e+006 1.584e+010 1.000e+000 3.252e-003 6.558e-005 
8.218e-005 2.395e+006 1.586e+010 1.000e+000 4.063e-002 6.562e-005 
8.221e-005 2.394e+006 1.587e+010 1.000e+000 1.386e-002 6.565e-005 
8.224e-005 2.393e+006 1.589e+010 1.000e+000 2.329e-002 6.569e-005 
8.227e-005 2.392e+006 1.590e+010 1.000e+000 8.912e-003 6.573e-005 
8.230e-005 2.391e+006 1.592e+010 1.000e+000 1.890e-002 6.577e-005 
8.233e-005 2.390e+006 1.593e+010 1.000e+000 2.381e-002 6.580e-005 
8.236e-005 2.389e+006 1.595e+010 1.000e+000 3.952e-003 6.584e-005 
8.239e-005 2.388e+006 1.596e+010 1.000e+000 2.990e-002 6.588e-005 
8.242e-005 2.386e+006 1.598e+010 1.000e+000 1.909e-002 6.591e-005 
8.245e-005 2.383e+006 1.591e+010 1.000e+000 1.936e-002 6.596e-005 
8.248e-005 2.379e+006 1.586e+010 1.000e+000 1.831e-002 6.603e-005 
8.251e-005 2.375e+006 1.585e+010 1.000e+000 1.668e-004 6.608e-005 
8.254e-005 2.371e+006 1.585e+010 1.000e+000 5.952e-003 6.614e-005 
8.257e-005 2.367e+006 1.584e+010 1.000e+000 2.309e-002 6.619e-005 
8.260e-005 2.364e+006 1.585e+010 1.000e+000 4.097e-002 6.625e-005 
8.262e-005 2.360e+006 1.585e+010 1.000e+000 1.480e-002 6.630e-005 
8.265e-005 2.357e+006 1.585e+010 1.000e+000 5.846e-003 6.635e-005 
8.268e-005 2.355e+006 1.585e+010 1.000e+000 1.207e-002 6.640e-005 
8.271e-005 2.353e+006 1.586e+010 1.000e+000 5.353e-003 6.644e-005 
8.274e-005 2.351e+006 1.586e+010 1.000e+000 9.054e-004 6.648e-005 
8.277e-005 2.348e+006 1.587e+010 1.000e+000 7.725e-003 6.653e-005 
8.280e-005 2.347e+006 1.588e+010 1.000e+000 2.294e-002 6.657e-005 
8.283e-005 2.345e+006 1.589e+010 1.000e+000 6.734e-004 6.661e-005 
8.286e-005 2.343e+006 1.590e+010 1.000e+000 4.266e-003 6.665e-005 
8.289e-005 2.341e+006 1.590e+010 1.000e+000 2.298e-002 6.670e-005 
8.292e-005 2.339e+006 1.591e+010 1.000e+000 7.458e-003 6.674e-005 
8.295e-005 2.338e+006 1.592e+010 1.000e+000 5.454e-003 6.678e-005 
8.298e-005 2.336e+006 1.594e+010 1.000e+000 1.470e-002 6.682e-005 
8.301e-005 2.334e+006 1.595e+010 1.000e+000 1.378e-002 6.686e-005 
8.304e-005 2.329e+006 1.593e+010 1.000e+000 5.119e-004 6.693e-005 
8.307e-005 2.324e+006 1.594e+010 1.000e+000 1.998e-002 6.699e-005 
8.310e-005 2.320e+006 1.596e+010 1.000e+000 3.059e-002 6.705e-005 
8.312e-005 2.314e+006 1.590e+010 1.000e+000 6.131e-003 6.712e-005 
8.315e-005 2.306e+006 1.590e+010 1.000e+000 3.515e-002 6.720e-005 
8.318e-005 2.299e+006 1.592e+010 1.000e+000 1.002e-002 6.728e-005 
8.321e-005 2.292e+006 1.594e+010 1.000e+000 1.906e-004 6.736e-005 
8.324e-005 2.285e+006 1.596e+010 1.000e+000 8.219e-004 6.744e-005 
8.327e-005 2.279e+006 1.597e+010 1.000e+000 1.057e-002 6.751e-005 
8.330e-005 2.273e+006 1.599e+010 1.000e+000 9.214e-004 6.758e-005 
8.333e-005 2.265e+006 1.602e+010 1.000e+000 3.033e-002 6.766e-005 
8.336e-005 2.258e+006 1.605e+010 1.000e+000 3.129e-002 6.774e-005 
8.339e-005 2.249e+006 1.595e+010 1.000e+000 3.207e-002 6.783e-005 
8.342e-005 2.237e+006 1.587e+010 1.000e+000 1.889e-002 6.795e-005 
8.345e-005 2.224e+006 1.531e+010 1.000e+000 7.733e-003 6.806e-005 
8.348e-005 2.211e+006 1.529e+010 1.000e+000 4.686e-003 6.819e-005 
8.351e-005 2.196e+006 1.528e+010 1.000e+000 1.858e-002 6.831e-005 
8.354e-005 2.182e+006 1.527e+010 1.000e+000 1.143e-002 6.844e-005 
8.357e-005 2.168e+006 1.527e+010 1.000e+000 5.020e-004 6.857e-005 
8.359e-005 2.153e+006 1.527e+010 1.000e+000 1.664e-003 6.870e-005 
8.362e-005 2.137e+006 1.526e+010 1.000e+000 3.989e-002 6.884e-005 
8.365e-005 2.121e+006 1.527e+010 1.000e+000 2.433e-002 6.898e-005 
8.368e-005 2.106e+006 1.529e+010 1.000e+000 4.947e-002 6.912e-005 
8.371e-005 2.094e+006 1.531e+010 1.000e+000 6.595e-003 6.923e-005 
8.374e-005 2.084e+006 1.533e+010 1.000e+000 2.615e-002 6.932e-005 
8.377e-005 2.076e+006 1.536e+010 1.000e+000 3.951e-002 6.941e-005 
8.380e-005 2.067e+006 1.538e+010 1.000e+000 7.212e-003 6.951e-005 
8.383e-005 2.058e+006 1.539e+010 1.000e+000 3.956e-002 6.960e-005 
8.386e-005 2.049e+006 1.540e+010 1.000e+000 1.156e-003 6.968e-005 
8.389e-005 2.041e+006 1.541e+010 1.000e+000 3.245e-002 6.977e-005 
8.392e-005 2.033e+006 1.538e+010 1.000e+000 4.972e-003 6.985e-005 
8.395e-005 2.027e+006 1.528e+010 1.000e+000 2.331e-003 6.993e-005 
8.398e-005 2.020e+006 1.528e+010 1.000e+000 2.788e-002 7.001e-005 
8.401e-005 2.013e+006 1.528e+010 1.000e+000 5.214e-002 7.009e-005 
8.404e-005 2.004e+006 1.528e+010 1.000e+000 1.341e-002 7.017e-005 
8.406e-005 1.997e+006 1.528e+010 1.000e+000 2.687e-002 7.025e-005 
8.409e-005 1.991e+006 1.528e+010 1.000e+000 9.111e-003 7.032e-005 
8.412e-005 1.984e+006 1.431e+010 1.000e+000 2.137e-003 7.040e-005 
8.415e-005 1.977e+006 1.393e+010 1.000e+000 1.726e-003 7.048e-005 
8.418e-005 1.970e+006 1.389e+010 1.000e+000 1.942e-003 7.056e-005 
8.421e-005 1.963e+006 1.386e+010 1.000e+000 1.136e-003 7.063e-005 
8.424e-005 1.957e+006 1.385e+010 1.000e+000 2.926e-004 7.070e-005 
8.427e-005 1.951e+006 1.383e+010 1.000e+000 8.783e-004 7.077e-005 
8.430e-005 1.946e+006 1.382e+010 1.000e+000 1.999e-003 7.084e-005 
8.433e-005 1.941e+006 1.380e+010 1.000e+000 2.987e-003 7.091e-005 
8.436e-005 1.936e+006 1.379e+010 1.000e+000 3.837e-003 7.097e-005 
8.439e-005 1.931e+006 1.379e+010 1.000e+000 3.969e-003 7.103e-005 
8.442e-005 1.926e+006 1.378e+010 1.000e+000 3.981e-003 7.109e-005 
8.445e-005 1.922e+006 1.378e+010 1.000e+000 3.857e-003 7.116e-005 
8.448e-005 1.917e+006 1.378e+010 1.000e+000 3.897e-003 7.122e-005 
8.451e-005 1.912e+006 1.379e+010 1.000e+000 3.807e-003 7.128e-005 
8.453e-005 1.909e+006 1.379e+010 1.000e+000 3.487e-003 7.133e-005 
8.456e-005 1.906e+006 1.380e+010 1.000e+000 3.271e-003 7.138e-005 
8.459e-005 1.904e+006 1.380e+010 1.000e+000 3.056e-003 7.143e-005 
8.462e-005 1.901e+006 1.380e+010 1.000e+000 3.217e-003 7.147e-005 
8.465e-005 1.898e+006 1.380e+010 1.000e+000 3.251e-003 7.153e-005 
8.468e-005 1.894e+006 1.381e+010 1.000e+000 3.390e-003 7.158e-005 
8.471e-005 1.891e+006 1.381e+010 1.000e+000 3.663e-003 7.163e-005 
8.474e-005 1.887e+006 1.382e+010 1.000e+000 3.737e-003 7.169e-005 
8.477e-005 1.883e+006 1.382e+010 1.000e+000 3.871e-003 7.175e-005 
8.480e-005 1.878e+006 1.382e+010 1.000e+000 4.037e-003 7.181e-005 
8.483e-005 1.872e+006 1.383e+010 1.000e+000 4.664e-003 7.188e-005 
8.486e-005 1.867e+006 1.383e+010 1.000e+000 4.499e-003 7.194e-005 
8.489e-005 1.863e+006 1.384e+010 1.000e+000 4.341e-003 7.200e-005 
8.492e-005 1.859e+006 1.384e+010 1.000e+000 4.398e-003 7.206e-005 
8.495e-005 1.854e+006 1.384e+010 1.000e+000 4.436e-003 7.212e-005 
8.498e-005 1.850e+006 1.384e+010 1.000e+000 4.451e-003 7.218e-005 
8.500e-005 1.846e+006 1.384e+010 1.000e+000 4.372e-003 7.224e-005 
8.503e-005 1.841e+006 1.385e+010 1.000e+000 4.359e-003 7.230e-005 
8.506e-005 1.836e+006 1.385e+010 1.000e+000 4.256e-003 7.236e-005 
8.509e-005 1.833e+006 1.385e+010 1.000e+000 3.814e-003 7.241e-005 
8.512e-005 1.831e+006 1.385e+010 1.000e+000 3.638e-003 7.246e-005 
8.515e-005 1.830e+006 1.382e+010 1.000e+000 3.692e-003 7.249e-005 
8.518e-005 1.828e+006 1.380e+010 1.000e+000 3.764e-003 7.253e-005 
8.521e-005 1.827e+006 1.379e+010 1.000e+000 3.486e-003 7.257e-005 
8.524e-005 1.826e+006 1.379e+010 1.000e+000 3.558e-003 7.261e-005 
8.527e-005 1.825e+006 1.378e+010 1.000e+000 3.427e-003 7.264e-005 
8.530e-005 1.825e+006 1.378e+010 1.000e+000 3.435e-003 7.268e-005 
8.533e-005 1.825e+006 1.378e+010 1.000e+000 3.497e-003 7.270e-005 
8.536e-005 1.825e+006 1.378e+010 1.000e+000 3.526e-003 7.273e-005 
8.539e-005 1.826e+006 1.378e+010 1.000e+000 3.598e-003 7.276e-005 
8.542e-005 1.826e+006 1.378e+010 1.000e+000 3.630e-003 7.278e-005 
8.545e-005 1.827e+006 1.378e+010 1.000e+000 3.646e-003 7.281e-005 
8.548e-005 1.828e+006 1.378e+010 1.000e+000 3.498e-003 7.283e-005 
8.550e-005 1.829e+006 1.378e+010 1.000e+000 3.340e-003 7.285e-005 
8.553e-005 1.831e+006 1.378e+010 1.000e+000 3.145e-003 7.287e-005 
8.556e-005 1.834e+006 1.378e+010 1.000e+000 3.170e-003 7.288e-005 
8.559e-005 1.836e+006 1.377e+010 1.000e+000 3.547e-003 7.289e-005 
8.562e-005 1.836e+006 1.377e+010 1.000e+000 3.319e-003 7.292e-005 
8.565e-005 1.837e+006 1.377e+010 1.000e+000 3.041e-003 7.295e-005 
8.568e-005 1.837e+006 1.377e+010 1.000e+000 3.099e-003 7.297e-005 
8.571e-005 1.837e+006 1.377e+010 1.000e+000 3.525e-003 7.300e-005 
8.574e-005 1.836e+006 1.377e+010 1.000e+000 3.712e-003 7.304e-005 
8.577e-005 1.835e+006 1.377e+010 1.000e+000 3.603e-003 7.307e-005 
8.580e-005 1.834e+006 1.377e+010 1.000e+000 3.656e-003 7.311e-005 
8.583e-005 1.833e+006 1.377e+010 1.000e+000 3.330e-003 7.315e-005 
8.586e-005 1.833e+006 1.377e+010 1.000e+000 3.143e-003 7.318e-005 
8.589e-005 1.832e+006 1.378e+010 1.000e+000 3.050e-003 7.321e-005 
8.592e-005 1.832e+006 1.378e+010 1.000e+000 3.051e-003 7.324e-005 
8.595e-005 1.832e+006 1.378e+010 1.000e+000 2.984e-003 7.327e-005 
8.597e-005 1.832e+006 1.378e+010 1.000e+000 2.874e-003 7.331e-005 
8.600e-005 1.831e+006 1.378e+010 1.000e+000 2.755e-003 7.334e-005 
8.603e-005 1.831e+006 1.378e+010 1.000e+000 2.748e-003 7.337e-005 
8.606e-005 1.830e+006 1.378e+010 1.000e+000 2.736e-003 7.340e-005 
8.609e-005 1.829e+006 1.379e+010 1.000e+000 2.048e-003 7.344e-005 
8.612e-005 1.829e+006 1.379e+010 1.000e+000 2.050e-003 7.347e-005 
8.615e-005 1.830e+006 1.379e+010 1.000e+000 1.796e-003 7.350e-005 
8.618e-005 1.831e+006 1.379e+010 1.000e+000 1.792e-003 7.352e-005 
8.621e-005 1.831e+006 1.379e+010 1.000e+000 2.438e-003 7.354e-005 
8.624e-005 1.830e+006 1.379e+010 1.000e+000 1.964e-003 7.358e-005 
8.627e-005 1.829e+006 1.379e+010 1.000e+000 2.720e-003 7.361e-005 
8.630e-005 1.829e+006 1.380e+010 1.000e+000 3.400e-003 7.365e-005 
8.633e-005 1.827e+006 1.381e+010 1.000e+000 3.784e-003 7.369e-005 
8.636e-005 1.826e+006 1.382e+010 1.000e+000 3.840e-003 7.372e-005 
8.639e-005 1.826e+006 1.383e+010 1.000e+000 4.121e-003 7.376e-005 
8.642e-005 1.825e+006 1.384e+010 1.000e+000 4.497e-003 7.379e-005 
8.644e-005 1.825e+006 1.385e+010 1.000e+000 4.867e-003 7.382e-005 
8.647e-005 1.825e+006 1.385e+010 1.000e+000 5.959e-003 7.385e-005 
8.650e-005 1.826e+006 1.386e+010 1.000e+000 6.921e-003 7.387e-005 
8.653e-005 1.828e+006 1.387e+010 1.000e+000 7.316e-003 7.389e-005 
8.656e-005 1.829e+006 1.387e+010 1.000e+000 7.719e-003 7.391e-005 
8.659e-005 1.831e+006 1.388e+010 1.000e+000 8.037e-003 7.392e-005 
8.662e-005 1.833e+006 1.384e+010 1.000e+000 6.085e-003 7.394e-005 
8.665e-005 1.833e+006 1.376e+010 1.000e+000 8.195e-004 7.397e-005 
8.668e-005 1.833e+006 1.376e+010 1.000e+000 1.566e-004 7.400e-005 
8.671e-005 1.833e+006 1.376e+010 1.000e+000 1.029e-003 7.403e-005 
8.674e-005 1.829e+006 1.371e+010 1.000e+000 9.706e-004 7.409e-005 
8.677e-005 1.825e+006 1.371e+010 1.000e+000 1.757e-003 7.414e-005 
8.680e-005 1.823e+006 1.371e+010 1.000e+000 1.872e-003 7.419e-005 
8.683e-005 1.821e+006 1.371e+010 1.000e+000 2.222e-003 7.423e-005 
8.686e-005 1.820e+006 1.371e+010 1.000e+000 2.228e-003 7.427e-005 
8.689e-005 1.819e+006 1.371e+010 1.000e+000 1.978e-003 7.431e-005 
8.691e-005 1.816e+006 1.372e+010 1.000e+000 4.323e-004 7.435e-005 
8.694e-005 1.815e+006 1.372e+010 1.000e+000 3.957e-003 7.439e-005 
8.697e-005 1.814e+006 1.372e+010 1.000e+000 6.932e-004 7.443e-005 
8.700e-005 1.813e+006 1.373e+010 1.000e+000 9.729e-004 7.446e-005 
8.703e-005 1.812e+006 1.373e+010 1.000e+000 8.729e-004 7.450e-005 
8.706e-005 1.812e+006 1.374e+010 1.000e+000 5.219e-003 7.453e-005 
8.709e-005 1.812e+006 1.374e+010 1.000e+000 1.358e-003 7.456e-005 
8.712e-005 1.811e+006 1.374e+010 1.000e+000 1.433e-003 7.460e-005 
8.715e-005 1.810e+006 1.374e+010 1.000e+000 9.387e-004 7.463e-005 
8.718e-005 1.809e+006 1.374e+010 1.000e+000 5.807e-004 7.467e-005 
8.721e-005 1.808e+006 1.374e+010 1.000e+000 1.652e-004 7.470e-005 
8.724e-005 1.807e+006 1.375e+010 1.000e+000 1.343e-003 7.474e-005 
8.727e-005 1.806e+006 1.375e+010 1.000e+000 1.543e-003 7.477e-005 
8.730e-005 1.805e+006 1.375e+010 1.000e+000 7.414e-004 7.481e-005 
8.733e-005 1.805e+006 1.376e+010 1.000e+000 1.615e-003 7.484e-005 
8.736e-005 1.804e+006 1.376e+010 1.000e+000 4.230e-003 7.488e-005 
8.738e-005 1.800e+006 1.375e+010 1.000e+000 6.323e-004 7.494e-005 
8.741e-005 1.792e+006 1.364e+010 1.000e+000 1.850e-003 7.502e-005 
8.744e-005 1.784e+006 1.362e+010 1.000e+000 2.243e-003 7.510e-005 
8.747e-005 1.776e+006 1.362e+010 1.000e+000 4.444e-003 7.519e-005 
8.750e-005 1.769e+006 1.354e+010 1.000e+000 1.655e-003 7.527e-005 
8.753e-005 1.761e+006 1.350e+010 1.000e+000 1.645e-003 7.535e-005 
8.756e-005 1.753e+006 1.349e+010 1.000e+000 1.800e-003 7.543e-005 
8.759e-005 1.746e+006 1.349e+010 1.000e+000 1.976e-003 7.551e-005 
8.762e-005 1.739e+006 1.350e+010 1.000e+000 2.333e-003 7.559e-005 
8.765e-005 1.733e+006 1.350e+010 1.000e+000 2.299e-003 7.566e-005 
8.768e-005 1.727e+006 1.351e+010 1.000e+000 2.379e-003 7.573e-005 
8.771e-005 1.723e+006 1.352e+010 1.000e+000 2.820e-003 7.579e-005 
8.774e-005 1.719e+006 1.353e+010 1.000e+000 2.991e-003 7.585e-005 
8.777e-005 1.715e+006 1.354e+010 1.000e+000 2.684e-003 7.590e-005 
8.780e-005 1.712e+006 1.355e+010 1.000e+000 3.198e-003 7.595e-005 
8.783e-005 1.709e+006 1.355e+010 1.000e+000 3.008e-003 7.600e-005 
8.786e-005 1.707e+006 1.356e+010 1.000e+000 2.967e-003 7.605e-005 
8.788e-005 1.705e+006 1.357e+010 1.000e+000 2.971e-003 7.609e-005 
8.791e-005 1.704e+006 1.357e+010 1.000e+000 2.618e-003 7.613e-005 
8.794e-005 1.702e+006 1.358e+010 1.000e+000 3.010e-003 7.617e-005 
8.797e-005 1.701e+006 1.358e+010 1.000e+000 2.845e-003 7.621e-005 
8.800e-005 1.699e+006 1.359e+010 1.000e+000 2.594e-003 7.625e-005 
8.803e-005 1.697e+006 1.359e+010 1.000e+000 2.771e-003 7.629e-005 
8.806e-005 1.695e+006 1.360e+010 1.000e+000 2.774e-003 7.634e-005 
8.809e-005 1.693e+006 1.360e+010 1.000e+000 2.316e-003 7.638e-005 
8.812e-005 1.689e+006 1.360e+010 1.000e+000 2.621e-003 7.644e-005 
8.815e-005 1.686e+006 1.361e+010 1.000e+000 2.593e-003 7.649e-005 
8.818e-005 1.683e+006 1.361e+010 1.000e+000 2.412e-003 7.654e-005 
8.821e-005 1.680e+006 1.362e+010 1.000e+000 2.472e-003 7.659e-005 
8.824e-005 1.676e+006 1.363e+010 1.000e+000 2.551e-003 7.664e-005 
8.827e-005 1.672e+006 1.363e+010 1.000e+000 1.904e-003 7.670e-005 
8.830e-005 1.666e+006 1.363e+010 1.000e+000 1.796e-003 7.678e-005 
8.833e-005 1.660e+006 1.364e+010 1.000e+000 1.619e-003 7.685e-005 
8.835e-005 1.654e+006 1.364e+010 1.000e+000 1.277e-003 7.692e-005 
8.838e-005 1.648e+006 1.365e+010 1.000e+000 1.172e-003 7.698e-005 
8.841e-005 1.642e+006 1.366e+010 1.000e+000 7.431e-004 7.705e-005 
8.844e-005 1.636e+006 1.367e+010 1.000e+000 5.150e-004 7.713e-005 
8.847e-005 1.628e+006 1.366e+010 1.000e+000 3.371e-004 7.721e-005 
8.850e-005 1.620e+006 1.364e+010 1.000e+000 4.445e-004 7.730e-005 
8.853e-005 1.613e+006 1.364e+010 1.000e+000 2.319e-004 7.738e-005 
8.856e-005 1.606e+006 1.364e+010 1.000e+000 8.385e-004 7.745e-005 
8.859e-005 1.602e+006 1.364e+010 1.000e+000 1.099e-003 7.751e-005 
8.862e-005 1.598e+006 1.364e+010 1.000e+000 1.156e-003 7.756e-005 
8.865e-005 1.596e+006 1.364e+010 1.000e+000 1.117e-003 7.761e-005 
8.868e-005 1.594e+006 1.365e+010 1.000e+000 1.334e-003 7.765e-005 
8.871e-005 1.593e+006 1.365e+010 1.000e+000 1.408e-003 7.769e-005 
8.874e-005 1.592e+006 1.366e+010 1.000e+000 1.363e-003 7.773e-005 
8.877e-005 1.591e+006 1.366e+010 1.000e+000 1.247e-003 7.776e-005 
8.880e-005 1.590e+006 1.367e+010 1.000e+000 9.917e-004 7.780e-005 
8.882e-005 1.588e+006 1.365e+010 1.000e+000 1.438e-003 7.784e-005 
8.885e-005 1.588e+006 1.365e+010 1.000e+000 1.287e-003 7.787e-005 
8.888e-005 1.588e+006 1.365e+010 1.000e+000 1.563e-003 7.790e-005 
8.891e-005 1.588e+006 1.366e+010 1.000e+000 1.449e-003 7.793e-005 
8.894e-005 1.589e+006 1.366e+010 1.000e+000 1.695e-003 7.795e-005 
8.897e-005 1.589e+006 1.366e+010 1.000e+000 1.618e-003 7.798e-005 
8.900e-005 1.590e+006 1.367e+010 1.000e+000 1.570e-003 7.800e-005 
8.903e-005 1.591e+006 1.367e+010 1.000e+000 1.171e-003 7.803e-005 
8.906e-005 1.589e+006 1.366e+010 1.000e+000 1.189e-003 7.807e-005 
8.909e-005 1.586e+006 1.367e+010 1.000e+000 1.954e-003 7.812e-005 
8.912e-005 1.584e+006 1.367e+010 1.000e+000 1.848e-003 7.816e-005 
8.915e-005 1.582e+006 1.367e+010 1.000e+000 1.248e-004 7.820e-005 
8.918e-005 1.580e+006 1.367e+010 1.000e+000 1.504e-006 7.825e-005 
8.921e-005 1.578e+006 1.367e+010 1.000e+000 1.570e-004 7.829e-005 
8.924e-005 1.576e+006 1.367e+010 1.000e+000 3.328e-004 7.834e-005 
8.927e-005 1.573e+006 1.367e+010 1.000e+000 2.786e-004 7.838e-005 
8.929e-005 1.573e+006 1.367e+010 1.000e+000 1.457e-004 7.842e-005 
8.932e-005 1.572e+006 1.367e+010 1.000e+000 1.477e-004 7.845e-005 
8.935e-005 1.573e+006 1.367e+010 1.000e+000 1.298e-004 7.848e-005 
8.938e-005 1.573e+006 1.367e+010 1.000e+000 2.023e-004 7.850e-005 
8.941e-005 1.574e+006 1.366e+010 1.000e+000 1.254e-003 7.852e-005 
8.944e-005 1.575e+006 1.366e+010 1.000e+000 1.382e-003 7.854e-005 
8.947e-005 1.577e+006 1.365e+010 1.000e+000 1.490e-003 7.856e-005 
8.950e-005 1.578e+006 1.365e+010 1.000e+000 1.357e-003 7.858e-005 
8.953e-005 1.580e+006 1.365e+010 1.000e+000 1.232e-003 7.860e-005 
8.956e-005 1.582e+006 1.365e+010 1.000e+000 1.402e-003 7.862e-005 
8.959e-005 1.584e+006 1.365e+010 1.000e+000 1.305e-003 7.864e-005 
8.962e-005 1.585e+006 1.365e+010 1.000e+000 1.092e-003 7.865e-005 
8.965e-005 1.587e+006 1.365e+010 1.000e+000 1.282e-003 7.867e-005 
8.968e-005 1.589e+006 1.365e+010 1.000e+000 1.100e-003 7.868e-005 
8.971e-005 1.591e+006 1.365e+010 1.000e+000 9.869e-004 7.870e-005 
8.974e-005 1.593e+006 1.365e+010 1.000e+000 1.285e-003 7.871e-005 
8.976e-005 1.595e+006 1.366e+010 1.000e+000 1.117e-003 7.873e-005 
8.979e-005 1.597e+006 1.366e+010 1.000e+000 1.095e-003 7.875e-005 
8.982e-005 1.600e+006 1.366e+010 1.000e+000 8.550e-004 7.876e-005 
8.985e-005 1.603e+006 1.366e+010 1.000e+000 6.442e-004 7.877e-005 
8.988e-005 1.605e+006 1.366e+010 1.000e+000 7.537e-004 7.878e-005 
8.991e-005 1.608e+006 1.366e+010 1.000e+000 8.021e-004 7.879e-005 
8.994e-005 1.611e+006 1.366e+010 1.000e+000 9.276e-004 7.880e-005 
8.997e-005 1.615e+006 1.366e+010 1.000e+000 7.257e-004 7.880e-005 
9.000e-005 1.618e+006 1.366e+010 1.000e+000 7.477e-004 7.881e-005 
9.003e-005 1.621e+006 1.366e+010 1.000e+000 4.507e-004 7.882e-005 
9.006e-005 1.624e+006 1.366e+010 1.000e+000 4.662e-004 7.883e-005 
9.009e-005 1.627e+006 1.366e+010 1.000e+000 4.053e-004 7.883e-005 
9.012e-005 1.631e+006 1.366e+010 1.000e+000 4.301e-004 7.884e-005 
9.015e-005 1.634e+006 1.366e+010 1.000e+000 4.186e-004 7.885e-005 
9.018e-005 1.637e+006 1.366e+010 1.000e+000 2.322e-004 7.885e-005 
9.021e-005 1.640e+006 1.367e+010 1.000e+000 2.645e-004 7.886e-005 
9.024e-005 1.644e+006 1.367e+010 1.000e+000 1.476e-004 7.887e-005 
9.026e-005 1.647e+006 1.367e+010 1.000e+000 1.070e-004 7.887e-005 
9.029e-005 1.650e+006 1.367e+010 1.000e+000 1.841e-004 7.888e-005 
9.032e-005 1.654e+006 1.367e+010 1.000e+000 5.102e-005 7.889e-005 
9.035e-005 1.657e+006 1.367e+010 1.000e+000 9.807e-005 7.889e-005 
9.038e-005 1.660e+006 1.367e+010 1.000e+000 1.696e-004 7.890e-005 
9.041e-005 1.663e+006 1.368e+010 1.000e+000 1.386e-004 7.891e-005 
9.044e-005 1.667e+006 1.368e+010 1.000e+000 1.704e-004 7.891e-005 
9.047e-005 1.670e+006 1.368e+010 1.000e+000 5.901e-005 7.892e-005 
9.050e-005 1.673e+006 1.368e+010 1.000e+000 8.600e-005 7.892e-005 
9.053e-005 1.677e+006 1.368e+010 1.000e+000 3.136e-004 7.893e-005 
9.056e-005 1.680e+006 1.368e+010 1.000e+000 4.763e-004 7.894e-005 
9.059e-005 1.683e+006 1.368e+010 1.000e+000 4.331e-004 7.894e-005 
9.062e-005 1.687e+006 1.369e+010 1.000e+000 2.889e-004 7.895e-005 
9.065e-005 1.690e+006 1.369e+010 1.000e+000 4.391e-004 7.896e-005 
9.068e-005 1.694e+006 1.369e+010 1.000e+000 2.998e-004 7.896e-005 
9.071e-005 1.697e+006 1.369e+010 1.000e+000 2.359e-004 7.897e-005 
9.073e-005 1.700e+006 1.369e+010 1.000e+000 4.925e-004 7.897e-005 
9.076e-005 1.704e+006 1.369e+010 1.000e+000 3.986e-004 7.898e-005 
9.079e-005 1.707e+006 1.370e+010 1.000e+000 3.832e-004 7.898e-005 
9.082e-005 1.711e+006 1.370e+010 1.000e+000 5.242e-004 7.899e-005 
9.085e-005 1.714e+006 1.370e+010 1.000e+000 4.553e-004 7.900e-005 
9.088e-005 1.717e+006 1.370e+010 1.000e+000 3.953e-004 7.900e-005 
9.091e-005 1.721e+006 1.370e+010 1.000e+000 6.475e-004 7.901e-005 
9.094e-005 1.724e+006 1.370e+010 1.000e+000 6.021e-004 7.901e-005 
9.097e-005 1.728e+006 1.371e+010 1.000e+000 5.623e-004 7.902e-005 
9.100e-005 1.731e+006 1.371e+010 1.000e+000 6.841e-004 7.903e-005 
9.103e-005 1.735e+006 1.371e+010 1.000e+000 6.292e-004 7.903e-005 
9.106e-005 1.738e+006 1.371e+010 1.000e+000 7.054e-004 7.904e-005 
9.109e-005 1.741e+006 1.371e+010 1.000e+000 8.694e-004 7.904e-005 
9.112e-005 1.745e+006 1.371e+010 1.000e+000 7.947e-004 7.905e-005 
9.115e-005 1.748e+006 1.372e+010 1.000e+000 8.957e-004 7.905e-005 
9.118e-005 1.752e+006 1.372e+010 1.000e+000 8.938e-004 7.906e-005 
9.120e-005 1.755e+006 1.372e+010 1.000e+000 8.175e-004 7.907e-005 
9.123e-005 1.758e+006 1.372e+010 1.000e+000 9.102e-004 7.907e-005 
9.126e-005 1.761e+006 1.372e+010 1.000e+000 1.091e-003 7.908e-005 
9.129e-005 1.764e+006 1.372e+010 1.000e+000 1.084e-003 7.909e-005 
9.132e-005 1.767e+006 1.373e+010 1.000e+000 9.573e-004 7.910e-005 
9.135e-005 1.770e+006 1.373e+010 1.000e+000 8.918e-004 7.911e-005 
9.138e-005 1.774e+006 1.373e+010 1.000e+000 1.050e-003 7.911e-005 
9.141e-005 1.777e+006 1.373e+010 1.000e+000 9.868e-004 7.912e-005 
9.144e-005 1.781e+006 1.373e+010 1.000e+000 1.159e-003 7.912e-005 
9.147e-005 1.784e+006 1.374e+010 1.000e+000 1.062e-003 7.913e-005 
9.150e-005 1.787e+006 1.374e+010 1.000e+000 1.919e-004 7.914e-005 
9.153e-005 1.791e+006 1.374e+010 1.000e+000 1.447e-003 7.914e-005 
9.156e-005 1.794e+006 1.374e+010 1.000e+000 1.738e-003 7.915e-005 
9.159e-005 1.798e+006 1.375e+010 1.000e+000 1.574e-003 7.915e-005 
9.162e-005 1.801e+006 1.375e+010 1.000e+000 2.005e-003 7.916e-005 
9.165e-005 1.804e+006 1.375e+010 1.000e+000 1.975e-003 7.917e-005 
9.167e-005 1.807e+006 1.375e+010 1.000e+000 2.303e-003 7.918e-005 
9.170e-005 1.810e+006 1.375e+010 1.000e+000 2.264e-003 7.919e-005 
9.173e-005 1.813e+006 1.376e+010 1.000e+000 2.427e-003 7.920e-005 
9.176e-005 1.815e+006 1.376e+010 1.000e+000 3.140e-003 7.921e-005 
9.179e-005 1.818e+006 1.376e+010 1.000e+000 1.482e-003 7.922e-005 
9.182e-005 1.821e+006 1.376e+010 1.000e+000 1.669e-003 7.922e-005 
9.185e-005 1.824e+006 1.377e+010 1.000e+000 1.834e-003 7.923e-005 
9.188e-005 1.825e+006 1.376e+010 1.000e+000 1.293e-003 7.926e-005 
9.191e-005 1.825e+006 1.377e+010 1.000e+000 1.562e-003 7.929e-005 
9.194e-005 1.825e+006 1.377e+010 1.000e+000 2.283e-003 7.932e-005 
9.197e-005 1.825e+006 1.378e+010 1.000e+000 2.452e-003 7.935e-005 
9.200e-005 1.825e+006 1.378e+010 1.000e+000 1.190e-003 7.938e-005 
9.203e-005 1.824e+006 1.379e+010 1.000e+000 1.657e-003 7.941e-005 
9.206e-005 1.824e+006 1.379e+010 1.000e+000 2.600e-003 7.944e-005 
9.209e-005 1.824e+006 1.380e+010 1.000e+000 2.806e-003 7.947e-005 
9.212e-005 1.824e+006 1.376e+010 1.000e+000 8.399e-005 7.950e-005 
9.214e-005 1.824e+006 1.376e+010 1.000e+000 4.093e-004 7.953e-005 
9.217e-005 1.823e+006 1.376e+010 1.000e+000 5.259e-004 7.957e-005 
9.220e-005 1.822e+006 1.377e+010 1.000e+000 7.018e-004 7.960e-005 
9.223e-005 1.821e+006 1.376e+010 1.000e+000 1.578e-003 7.964e-005 
9.226e-005 1.820e+006 1.376e+010 1.000e+000 1.532e-003 7.967e-005 
9.229e-005 1.820e+006 1.377e+010 1.000e+000 1.481e-003 7.971e-005 
9.232e-005 1.820e+006 1.377e+010 1.000e+000 1.501e-003 7.974e-005 
9.235e-005 1.820e+006 1.377e+010 1.000e+000 1.437e-003 7.976e-005 
9.238e-005 1.820e+006 1.378e+010 1.000e+000 1.414e-003 7.979e-005 
9.241e-005 1.821e+006 1.378e+010 1.000e+000 1.489e-003 7.981e-005 
9.244e-005 1.822e+006 1.368e+010 1.000e+000 2.469e-003 7.984e-005 
9.247e-005 1.823e+006 1.367e+010 1.000e+000 2.445e-003 7.986e-005 
9.250e-005 1.824e+006 1.365e+010 1.000e+000 2.272e-003 7.988e-005 
9.253e-005 1.825e+006 1.364e+010 1.000e+000 2.258e-003 7.990e-005 
9.256e-005 1.827e+006 1.363e+010 1.000e+000 2.106e-003 7.992e-005 
9.259e-005 1.828e+006 1.362e+010 1.000e+000 2.161e-003 7.994e-005 
9.262e-005 1.830e+006 1.361e+010 1.000e+000 2.158e-003 7.996e-005 
9.264e-005 1.832e+006 1.360e+010 1.000e+000 2.161e-003 7.997e-005 
9.267e-005 1.833e+006 1.360e+010 1.000e+000 2.161e-003 7.999e-005 
9.270e-005 1.835e+006 1.359e+010 1.000e+000 2.157e-003 8.001e-005 
9.273e-005 1.837e+006 1.359e+010 1.000e+000 2.192e-003 8.003e-005 
9.276e-005 1.838e+006 1.358e+010 1.000e+000 2.217e-003 8.005e-005 
9.279e-005 1.840e+006 1.358e+010 1.000e+000 2.282e-003 8.007e-005 
9.282e-005 1.841e+006 1.358e+010 1.000e+000 2.295e-003 8.009e-005 
9.285e-005 1.842e+006 1.358e+010 1.000e+000 2.344e-003 8.011e-005 
9.288e-005 1.843e+006 1.358e+010 1.000e+000 2.202e-003 8.013e-005 
9.291e-005 1.844e+006 1.358e+010 1.000e+000 2.196e-003 8.016e-005 
9.294e-005 1.845e+006 1.358e+010 1.000e+000 2.248e-003 8.018e-005 
9.297e-005 1.846e+006 1.358e+010 1.000e+000 2.177e-003 8.020e-005 
9.300e-005 1.846e+006 1.358e+010 1.000e+000 2.218e-003 8.023e-005 
9.303e-005 1.847e+006 1.358e+010 1.000e+000 2.198e-003 8.025e-005 
9.306e-005 1.848e+006 1.358e+010 1.000e+000 2.231e-003 8.027e-005 
9.309e-005 1.848e+006 1.358e+010 1.000e+000 2.212e-003 8.030e-005 
9.311e-005 1.849e+006 1.358e+010 1.000e+000 2.193e-003 8.033e-005 
9.314e-005 1.849e+006 1.359e+010 1.000e+000 2.209e-003 8.035e-005 
9.317e-005 1.850e+006 1.359e+010 1.000e+000 2.191e-003 8.038e-005 
9.320e-005 1.850e+006 1.359e+010 1.000e+000 2.254e-003 8.041e-005 
9.323e-005 1.850e+006 1.359e+010 1.000e+000 2.279e-003 8.043e-005 
9.326e-005 1.850e+006 1.360e+010 1.000e+000 2.398e-003 8.046e-005 
9.329e-005 1.851e+006 1.360e+010 1.000e+000 2.407e-003 8.049e-005 
9.332e-005 1.851e+006 1.360e+010 1.000e+000 2.408e-003 8.052e-005 
9.335e-005 1.851e+006 1.361e+010 1.000e+000 2.311e-003 8.055e-005 
9.338e-005 1.851e+006 1.361e+010 1.000e+000 2.245e-003 8.057e-005 
9.341e-005 1.852e+006 1.362e+010 1.000e+000 2.234e-003 8.060e-005 
9.344e-005 1.852e+006 1.362e+010 1.000e+000 2.268e-003 8.063e-005 
9.347e-005 1.852e+006 1.362e+010 1.000e+000 2.286e-003 8.066e-005 
9.350e-005 1.853e+006 1.363e+010 1.000e+000 2.290e-003 8.068e-005 
9.353e-005 1.853e+006 1.363e+010 1.000e+000 2.325e-003 8.071e-005 
9.356e-005 1.854e+006 1.364e+010 1.000e+000 2.306e-003 8.073e-005 
9.358e-005 1.854e+006 1.364e+010 1.000e+000 2.353e-003 8.076e-005 
9.361e-005 1.854e+006 1.364e+010 1.000e+000 2.398e-003 8.079e-005 
9.364e-005 1.855e+006 1.365e+010 1.000e+000 2.289e-003 8.081e-005 
9.367e-005 1.856e+006 1.365e+010 1.000e+000 2.265e-003 8.084e-005 
9.370e-005 1.857e+006 1.366e+010 1.000e+000 2.284e-003 8.086e-005 
9.373e-005 1.858e+006 1.366e+010 1.000e+000 2.285e-003 8.088e-005 
9.376e-005 1.858e+006 1.367e+010 1.000e+000 2.274e-003 8.091e-005 
9.379e-005 1.859e+006 1.367e+010 1.000e+000 2.264e-003 8.093e-005 
9.382e-005 1.860e+006 1.368e+010 1.000e+000 2.269e-003 8.095e-005 
9.385e-005 1.861e+006 1.368e+010 1.000e+000 2.274e-003 8.098e-005 
9.388e-005 1.862e+006 1.369e+010 1.000e+000 2.250e-003 8.100e-005 
9.391e-005 1.863e+006 1.370e+010 1.000e+000 2.251e-003 8.102e-005 
9.394e-005 1.864e+006 1.370e+010 1.000e+000 2.247e-003 8.104e-005 
9.397e-005 1.865e+006 1.371e+010 1.000e+000 2.234e-003 8.107e-005 
9.400e-005 1.866e+006 1.372e+010 1.000e+000 2.236e-003 8.109e-005 
9.403e-005 1.866e+006 1.372e+010 1.000e+000 2.541e-003 8.112e-005 
9.405e-005 1.862e+006 1.367e+010 1.000e+000 3.487e-003 8.118e-005 
9.408e-005 1.856e+006 1.365e+010 1.000e+000 3.415e-003 8.124e-005 
9.411e-005 1.851e+006 1.364e+010 1.000e+000 3.387e-003 8.131e-005 
9.414e-005 1.847e+006 1.364e+010 1.000e+000 3.281e-003 8.137e-005 
9.417e-005 1.843e+006 1.364e+010 1.000e+000 3.232e-003 8.143e-005 
9.420e-005 1.839e+006 1.364e+010 1.000e+000 3.153e-003 8.148e-005 
9.423e-005 1.835e+006 1.365e+010 1.000e+000 3.060e-003 8.154e-005 
9.426e-005 1.832e+006 1.365e+010 1.000e+000 2.977e-003 8.159e-005 
9.429e-005 1.829e+006 1.366e+010 1.000e+000 2.926e-003 8.164e-005 
9.432e-005 1.826e+006 1.367e+010 1.000e+000 2.752e-003 8.169e-005 
9.435e-005 1.824e+006 1.368e+010 1.000e+000 2.729e-003 8.173e-005 
9.438e-005 1.822e+006 1.369e+010 1.000e+000 2.712e-003 8.177e-005 
9.441e-005 1.821e+006 1.369e+010 1.000e+000 2.638e-003 8.181e-005 
9.444e-005 1.819e+006 1.370e+010 1.000e+000 2.610e-003 8.185e-005 
9.447e-005 1.819e+006 1.371e+010 1.000e+000 2.594e-003 8.189e-005 
9.450e-005 1.818e+006 1.372e+010 1.000e+000 2.610e-003 8.192e-005 
9.452e-005 1.818e+006 1.373e+010 1.000e+000 4.075e-003 8.195e-005 
9.455e-005 1.817e+006 1.375e+010 1.000e+000 6.395e-003 8.198e-005 
9.458e-005 1.817e+006 1.376e+010 1.000e+000 8.291e-003 8.201e-005 
9.461e-005 1.817e+006 1.377e+010 1.000e+000 9.892e-003 8.204e-005 
9.464e-005 1.817e+006 1.379e+010 1.000e+000 1.123e-002 8.207e-005 
9.467e-005 1.818e+006 1.371e+010 1.000e+000 2.824e-003 8.210e-005 
9.470e-005 1.818e+006 1.370e+010 1.000e+000 3.043e-003 8.213e-005 
9.473e-005 1.817e+006 1.369e+010 1.000e+000 3.111e-003 8.216e-005 
9.476e-005 1.817e+006 1.369e+010 1.000e+000 3.208e-003 8.220e-005 
9.479e-005 1.816e+006 1.369e+010 1.000e+000 3.394e-003 8.223e-005 
9.482e-005 1.814e+006 1.369e+010 1.000e+000 3.511e-003 8.227e-005 
9.485e-005 1.813e+006 1.370e+010 1.000e+000 3.753e-003 8.231e-005 
9.488e-005 1.811e+006 1.369e+010 1.000e+000 3.996e-003 8.235e-005 
9.491e-005 1.810e+006 1.370e+010 1.000e+000 4.291e-003 8.239e-005 
9.494e-005 1.809e+006 1.371e+010 1.000e+000 7.116e-004 8.242e-005 
9.497e-005 1.809e+006 1.372e+010 1.000e+000 4.684e-004 8.245e-005 
9.500e-005 1.809e+006 1.370e+010 1.000e+000 6.626e-004 8.248e-005 
9.502e-005 1.809e+006 1.371e+010 1.000e+000 3.919e-004 8.251e-005 
9.505e-005 1.808e+006 1.371e+010 1.000e+000 1.339e-003 8.255e-005 
9.508e-005 1.806e+006 1.366e+010 1.000e+000 8.356e-004 8.259e-005 
9.511e-005 1.804e+006 1.366e+010 1.000e+000 5.696e-004 8.263e-005 
9.514e-005 1.803e+006 1.365e+010 1.000e+000 1.029e-004 8.267e-005 
9.517e-005 1.803e+006 1.365e+010 1.000e+000 5.749e-004 8.270e-005 
9.520e-005 1.802e+006 1.365e+010 1.000e+000 1.216e-003 8.273e-005 
9.523e-005 1.803e+006 1.362e+010 1.000e+000 7.840e-004 8.276e-005 
9.526e-005 1.804e+006 1.361e+010 1.000e+000 8.910e-004 8.278e-005 
9.529e-005 1.805e+006 1.361e+010 1.000e+000 1.903e-003 8.280e-005 
9.532e-005 1.807e+006 1.361e+010 1.000e+000 2.226e-003 8.282e-005 
9.535e-005 1.809e+006 1.361e+010 1.000e+000 7.214e-004 8.284e-005 
9.538e-005 1.811e+006 1.360e+010 1.000e+000 2.298e-003 8.285e-005 
9.541e-005 1.813e+006 1.360e+010 1.000e+000 3.100e-003 8.286e-005 
9.544e-005 1.816e+006 1.360e+010 1.000e+000 3.398e-003 8.288e-005 
9.547e-005 1.818e+006 1.361e+010 1.000e+000 4.185e-003 8.289e-005 
9.549e-005 1.821e+006 1.361e+010 1.000e+000 4.447e-003 8.290e-005 
9.552e-005 1.823e+006 1.361e+010 1.000e+000 5.198e-003 8.291e-005 
9.555e-005 1.825e+006 1.360e+010 1.000e+000 4.971e-003 8.293e-005 
9.558e-005 1.828e+006 1.360e+010 1.000e+000 5.634e-003 8.294e-005 
9.561e-005 1.830e+006 1.361e+010 1.000e+000 5.809e-003 8.295e-005 
9.564e-005 1.833e+006 1.361e+010 1.000e+000 6.719e-003 8.297e-005 
9.567e-005 1.835e+006 1.362e+010 1.000e+000 9.075e-005 8.298e-005 
9.570e-005 1.837e+006 1.362e+010 1.000e+000 1.482e-003 8.299e-005 
9.573e-005 1.839e+006 1.362e+010 1.000e+000 8.584e-003 8.301e-005 
9.576e-005 1.842e+006 1.363e+010 1.000e+000 9.186e-003 8.302e-005 
9.579e-005 1.844e+006 1.363e+010 1.000e+000 2.918e-003 8.304e-005 
9.582e-005 1.846e+006 1.364e+010 1.000e+000 1.076e-002 8.305e-005 
9.585e-005 1.848e+006 1.358e+010 1.000e+000 3.867e-003 8.306e-005 
9.588e-005 1.851e+006 1.359e+010 1.000e+000 1.219e-004 8.308e-005 
9.591e-005 1.853e+006 1.352e+010 1.000e+000 1.447e-003 8.309e-005 
9.594e-005 1.854e+006 1.351e+010 1.000e+000 1.983e-003 8.311e-005 
9.596e-005 1.853e+006 1.350e+010 1.000e+000 2.223e-003 8.315e-005 
9.599e-005 1.851e+006 1.349e+010 1.000e+000 2.260e-003 8.319e-005 
9.602e-005 1.849e+006 1.349e+010 1.000e+000 2.258e-003 8.323e-005 
9.605e-005 1.847e+006 1.348e+010 1.000e+000 2.251e-003 8.328e-005 
9.608e-005 1.845e+006 1.348e+010 1.000e+000 2.325e-003 8.332e-005 
9.611e-005 1.842e+006 1.348e+010 1.000e+000 2.464e-003 8.337e-005 
9.614e-005 1.839e+006 1.348e+010 1.000e+000 2.438e-003 8.342e-005 
9.617e-005 1.836e+006 1.349e+010 1.000e+000 2.519e-003 8.347e-005 
9.620e-005 1.833e+006 1.349e+010 1.000e+000 2.664e-003 8.352e-005 
9.623e-005 1.831e+006 1.349e+010 1.000e+000 2.498e-003 8.356e-005 
9.626e-005 1.830e+006 1.349e+010 1.000e+000 2.043e-003 8.360e-005 
9.629e-005 1.830e+006 1.349e+010 1.000e+000 1.997e-003 8.363e-005 
9.632e-005 1.829e+006 1.349e+010 1.000e+000 1.787e-003 8.366e-005 
9.635e-005 1.830e+006 1.349e+010 1.000e+000 1.680e-003 8.369e-005 
9.638e-005 1.831e+006 1.349e+010 1.000e+000 2.297e-003 8.371e-005 
9.641e-005 1.832e+006 1.348e+010 1.000e+000 2.348e-003 8.374e-005 
9.643e-005 1.833e+006 1.348e+010 1.000e+000 1.861e-003 8.376e-005 
9.646e-005 1.834e+006 1.348e+010 1.000e+000 1.938e-003 8.378e-005 
9.649e-005 1.836e+006 1.348e+010 1.000e+000 1.919e-003 8.380e-005 
9.652e-005 1.838e+006 1.348e+010 1.000e+000 1.967e-003 8.381e-005 
9.655e-005 1.839e+006 1.348e+010 1.000e+000 1.947e-003 8.383e-005 
9.658e-005 1.841e+006 1.348e+010 1.000e+000 1.855e-003 8.385e-005 
9.661e-005 1.843e+006 1.348e+010 1.000e+000 1.828e-003 8.386e-005 
9.664e-005 1.845e+006 1.348e+010 1.000e+000 1.823e-003 8.388e-005 
9.667e-005 1.847e+006 1.348e+010 1.000e+000 1.814e-003 8.389e-005 
9.670e-005 1.849e+006 1.348e+010 1.000e+000 1.782e-003 8.391e-005 
9.673e-005 1.851e+006 1.348e+010 1.000e+000 1.599e-003 8.393e-005 
9.676e-005 1.853e+006 1.348e+010 1.000e+000 1.563e-003 8.394e-005 
9.679e-005 1.855e+006 1.348e+010 1.000e+000 1.789e-003 8.396e-005 
9.682e-005 1.857e+006 1.348e+010 1.000e+000 1.718e-003 8.397e-005 
9.685e-005 1.860e+006 1.348e+010 1.000e+000 1.809e-003 8.398e-005 
9.688e-005 1.863e+006 1.349e+010 1.000e+000 1.809e-003 8.399e-005 
9.690e-005 1.866e+006 1.349e+010 1.000e+000 1.792e-003 8.400e-005 
9.693e-005 1.869e+006 1.349e+010 1.000e+000 1.656e-003 8.401e-005 
9.696e-005 1.872e+006 1.349e+010 1.000e+000 1.730e-003 8.402e-005 
9.699e-005 1.875e+006 1.349e+010 1.000e+000 1.795e-003 8.402e-005 
9.702e-005 1.878e+006 1.349e+010 1.000e+000 1.726e-003 8.403e-005 
9.705e-005 1.881e+006 1.349e+010 1.000e+000 1.787e-003 8.404e-005 
9.708e-005 1.884e+006 1.350e+010 1.000e+000 1.770e-003 8.405e-005 
9.711e-005 1.887e+006 1.350e+010 1.000e+000 1.790e-003 8.406e-005 
9.714e-005 1.891e+006 1.350e+010 1.000e+000 1.812e-003 8.406e-005 
9.717e-005 1.894e+006 1.350e+010 1.000e+000 1.923e-003 8.407e-005 
9.720e-005 1.897e+006 1.351e+010 1.000e+000 1.950e-003 8.408e-005 
9.723e-005 1.900e+006 1.351e+010 1.000e+000 1.920e-003 8.409e-005 
9.726e-005 1.903e+006 1.351e+010 1.000e+000 1.998e-003 8.409e-005 
9.729e-005 1.906e+006 1.351e+010 1.000e+000 1.963e-003 8.410e-005 
9.732e-005 1.909e+006 1.351e+010 1.000e+000 1.982e-003 8.411e-005 
9.735e-005 1.913e+006 1.352e+010 1.000e+000 1.996e-003 8.412e-005 
9.738e-005 1.916e+006 1.352e+010 1.000e+000 2.053e-003 8.412e-005 
9.740e-005 1.919e+006 1.352e+010 1.000e+000 2.026e-003 8.413e-005 
9.743e-005 1.922e+006 1.353e+010 1.000e+000 2.072e-003 8.414e-005 
9.746e-005 1.925e+006 1.353e+010 1.000e+000 2.133e-003 8.415e-005 
9.749e-005 1.928e+006 1.353e+010 1.000e+000 2.172e-003 8.415e-005 
9.752e-005 1.932e+006 1.353e+010 1.000e+000 2.187e-003 8.416e-005 
9.755e-005 1.935e+006 1.354e+010 1.000e+000 2.165e-003 8.417e-005 
9.758e-005 1.938e+006 1.354e+010 1.000e+000 2.230e-003 8.418e-005 
9.761e-005 1.941e+006 1.354e+010 1.000e+000 2.350e-003 8.418e-005 
9.764e-005 1.944e+006 1.354e+010 1.000e+000 2.343e-003 8.419e-005 
9.767e-005 1.948e+006 1.355e+010 1.000e+000 2.333e-003 8.420e-005 
9.770e-005 1.951e+006 1.355e+010 1.000e+000 2.311e-003 8.421e-005 
9.773e-005 1.954e+006 1.355e+010 1.000e+000 2.386e-003 8.421e-005 
9.776e-005 1.956e+006 1.355e+010 1.000e+000 2.837e-003 8.422e-005 
9.779e-005 1.957e+006 1.355e+010 1.000e+000 3.156e-003 8.425e-005 
9.782e-005 1.957e+006 1.356e+010 1.000e+000 3.274e-003 8.428e-005 
9.785e-005 1.957e+006 1.356e+010 1.000e+000 3.300e-003 8.431e-005 
9.787e-005 1.958e+006 1.357e+010 1.000e+000 8.758e-004 8.433e-005 
9.790e-005 1.958e+006 1.358e+010 1.000e+000 6.230e-004 8.436e-005 
9.793e-005 1.959e+006 1.358e+010 1.000e+000 1.681e-003 8.438e-005 
9.796e-005 1.959e+006 1.359e+010 1.000e+000 3.627e-004 8.441e-005 
9.799e-005 1.960e+006 1.360e+010 1.000e+000 3.819e-003 8.444e-005 
9.802e-005 1.960e+006 1.360e+010 1.000e+000 4.155e-003 8.446e-005 
9.805e-005 1.960e+006 1.361e+010 1.000e+000 4.164e-003 8.449e-005 
9.808e-005 1.961e+006 1.362e+010 1.000e+000 4.257e-003 8.452e-005 
9.811e-005 1.961e+006 1.363e+010 1.000e+000 4.908e-003 8.455e-005 
9.814e-005 1.961e+006 1.364e+010 1.000e+000 9.044e-004 8.457e-005 
9.817e-005 1.962e+006 1.365e+010 1.000e+000 5.362e-003 8.460e-005 
9.820e-005 1.963e+006 1.366e+010 1.000e+000 2.033e-003 8.462e-005 
9.823e-005 1.964e+006 1.366e+010 1.000e+000 1.998e-003 8.464e-005 
9.826e-005 1.965e+006 1.367e+010 1.000e+000 2.515e-003 8.466e-005 
9.829e-005 1.967e+006 1.368e+010 1.000e+000 2.138e-003 8.468e-005 
9.832e-005 1.968e+006 1.369e+010 1.000e+000 7.709e-003 8.470e-005 
9.834e-005 1.970e+006 1.370e+010 1.000e+000 7.426e-003 8.472e-005 
9.837e-005 1.971e+006 1.370e+010 1.000e+000 4.962e-003 8.474e-005 
9.840e-005 1.973e+006 1.371e+010 1.000e+000 3.031e-003 8.476e-005 
9.843e-005 1.975e+006 1.372e+010 1.000e+000 6.741e-003 8.477e-005 
9.846e-005 1.977e+006 1.369e+010 1.000e+000 2.985e-003 8.479e-005 
9.849e-005 1.978e+006 1.370e+010 1.000e+000 5.138e-003 8.481e-005 
9.852e-005 1.980e+006 1.371e+010 1.000e+000 5.357e-003 8.483e-005 
9.855e-005 1.982e+006 1.371e+010 1.000e+000 6.456e-003 8.484e-005 
9.858e-005 1.983e+006 1.372e+010 1.000e+000 7.093e-003 8.486e-005 
9.861e-005 1.985e+006 1.367e+010 1.000e+000 1.950e-003 8.488e-005 
9.864e-005 1.987e+006 1.367e+010 1.000e+000 2.175e-003 8.490e-005 
9.867e-005 1.987e+006 1.367e+010 1.000e+000 2.559e-003 8.492e-005 
9.870e-005 1.989e+006 1.368e+010 1.000e+000 2.462e-003 8.494e-005 
9.873e-005 1.991e+006 1.368e+010 1.000e+000 2.434e-003 8.496e-005 
9.876e-005 1.993e+006 1.368e+010 1.000e+000 2.413e-003 8.497e-005 
9.879e-005 1.995e+006 1.369e+010 1.000e+000 2.372e-003 8.499e-005 
9.881e-005 1.997e+006 1.369e+010 1.000e+000 2.340e-003 8.500e-005 
9.884e-005 1.999e+006 1.369e+010 1.000e+000 2.364e-003 8.502e-005 
9.887e-005 2.001e+006 1.369e+010 1.000e+000 2.287e-003 8.503e-005 
9.890e-005 2.002e+006 1.370e+010 1.000e+000 2.267e-003 8.505e-005 
9.893e-005 2.004e+006 1.370e+010 1.000e+000 2.229e-003 8.507e-005 
9.896e-005 2.006e+006 1.371e+010 1.000e+000 2.229e-003 8.509e-005 
9.899e-005 2.008e+006 1.371e+010 1.000e+000 2.171e-003 8.510e-005 
9.902e-005 2.009e+006 1.372e+010 1.000e+000 2.216e-003 8.512e-005 
9.905e-005 2.011e+006 1.372e+010 1.000e+000 2.182e-003 8.514e-005 
9.908e-005 2.013e+006 1.373e+010 1.000e+000 2.193e-003 8.515e-005 
9.911e-005 2.015e+006 1.373e+010 1.000e+000 2.148e-003 8.517e-005 
9.914e-005 2.017e+006 1.374e+010 1.000e+000 2.148e-003 8.519e-005 
9.917e-005 2.019e+006 1.374e+010 1.000e+000 2.143e-003 8.520e-005 
9.920e-005 2.021e+006 1.375e+010 1.000e+000 2.115e-003 8.522e-005 
9.923e-005 2.023e+006 1.375e+010 1.000e+000 2.114e-003 8.523e-005 
9.926e-005 2.025e+006 1.376e+010 1.000e+000 2.137e-003 8.525e-005 
9.929e-005 2.027e+006 1.376e+010 1.000e+000 2.064e-003 8.526e-005 
9.931e-005 2.029e+006 1.376e+010 1.000e+000 2.069e-003 8.528e-005 
9.934e-005 2.031e+006 1.377e+010 1.000e+000 2.024e-003 8.529e-005 
9.937e-005 2.034e+006 1.377e+010 1.000e+000 2.045e-003 8.531e-005 
9.940e-005 2.036e+006 1.378e+010 1.000e+000 2.035e-003 8.532e-005 
9.943e-005 2.038e+006 1.378e+010 1.000e+000 2.049e-003 8.534e-005 
9.946e-005 2.040e+006 1.379e+010 1.000e+000 2.075e-003 8.535e-005 
9.949e-005 2.042e+006 1.379e+010 1.000e+000 2.078e-003 8.536e-005 
9.952e-005 2.045e+006 1.379e+010 1.000e+000 2.160e-003 8.538e-005 
9.955e-005 2.047e+006 1.380e+010 1.000e+000 2.163e-003 8.539e-005 
9.958e-005 2.049e+006 1.380e+010 1.000e+000 2.087e-003 8.540e-005 
9.961e-005 2.052e+006 1.381e+010 1.000e+000 2.081e-003 8.542e-005 
9.964e-005 2.054e+006 1.381e+010 1.000e+000 2.092e-003 8.543e-005 
9.967e-005 2.056e+006 1.381e+010 1.000e+000 1.859e-003 8.544e-005 
9.970e-005 2.059e+006 1.380e+010 1.000e+000 1.646e-003 8.546e-005 
9.973e-005 2.061e+006 1.379e+010 1.000e+000 1.628e-003 8.547e-005 
9.976e-005 2.064e+006 1.379e+010 1.000e+000 1.558e-003 8.548e-005 
9.978e-005 2.066e+006 1.378e+010 1.000e+000 1.637e-003 8.549e-005 
9.981e-005 2.069e+006 1.378e+010 1.000e+000 1.606e-003 8.550e-005 
9.984e-005 2.072e+006 1.377e+010 1.000e+000 1.606e-003 8.551e-005 
9.987e-005 2.074e+006 1.377e+010 1.000e+000 1.561e-003 8.553e-005 
9.990e-005 2.077e+006 1.377e+010 1.000e+000 1.549e-003 8.554e-005 
9.993e-005 2.079e+006 1.376e+010 1.000e+000 1.485e-003 8.555e-005 
9.996e-005 2.082e+006 1.376e+010 1.000e+000 1.798e-003 8.556e-005 
9.999e-005 2.084e+006 1.376e+010 1.000e+000 1.767e-003 8.558e-005 
1.000e-004 2.086e+006 1.376e+010 1.000e+000 1.496e-003 8.559e-005 
1.000e-004 2.087e+006 1.375e+010 1.000e+000 2.524e-003 8.562e-005 
1.001e-004 2.084e+006 1.374e+010 1.000e+000 2.619e-003 8.566e-005 
1.001e-004 2.082e+006 1.374e+010 1.000e+000 2.209e-003 8.571e-005 
1.001e-004 2.080e+006 1.374e+010 1.000e+000 2.421e-003 8.575e-005 
1.002e-004 2.078e+006 1.374e+010 1.000e+000 1.946e-003 8.579e-005 
1.002e-004 2.076e+006 1.374e+010 1.000e+000 1.886e-003 8.583e-005 
1.002e-004 2.074e+006 1.375e+010 1.000e+000 1.914e-003 8.588e-005 
1.003e-004 2.072e+006 1.375e+010 1.000e+000 1.858e-003 8.592e-005 
1.003e-004 2.070e+006 1.375e+010 1.000e+000 2.054e-003 8.596e-005 
1.003e-004 2.069e+006 1.376e+010 1.000e+000 2.466e-003 8.600e-005 
1.003e-004 2.067e+006 1.376e+010 1.000e+000 2.486e-003 8.604e-005 
1.004e-004 2.066e+006 1.376e+010 1.000e+000 2.489e-003 8.608e-005 
1.004e-004 2.064e+006 1.377e+010 1.000e+000 2.374e-003 8.612e-005 
1.004e-004 2.063e+006 1.377e+010 1.000e+000 2.317e-003 8.616e-005 
1.005e-004 2.062e+006 1.378e+010 1.000e+000 2.314e-003 8.620e-005 
1.005e-004 2.061e+006 1.378e+010 1.000e+000 2.444e-003 8.624e-005 
1.005e-004 2.060e+006 1.379e+010 1.000e+000 2.357e-003 8.627e-005 
1.005e-004 2.059e+006 1.379e+010 1.000e+000 2.381e-003 8.631e-005 
1.006e-004 2.056e+006 1.380e+010 1.000e+000 2.492e-003 8.636e-005 
1.006e-004 2.053e+006 1.380e+010 1.000e+000 2.688e-003 8.641e-005 
1.006e-004 2.049e+006 1.381e+010 1.000e+000 2.833e-003 8.646e-005 
1.007e-004 2.045e+006 1.382e+010 1.000e+000 2.940e-003 8.652e-005 
1.007e-004 2.041e+006 1.382e+010 1.000e+000 3.001e-003 8.658e-005 
1.007e-004 2.037e+006 1.383e+010 1.000e+000 3.005e-003 8.663e-005 
1.008e-004 2.033e+006 1.384e+010 1.000e+000 3.091e-003 8.669e-005 
1.008e-004 2.029e+006 1.385e+010 1.000e+000 3.326e-003 8.675e-005 
1.008e-004 2.024e+006 1.386e+010 1.000e+000 3.631e-003 8.681e-005 
1.008e-004 2.020e+006 1.388e+010 1.000e+000 3.710e-003 8.687e-005 
1.009e-004 2.018e+006 1.389e+010 1.000e+000 3.650e-003 8.691e-005 
1.009e-004 2.017e+006 1.390e+010 1.000e+000 3.367e-003 8.695e-005 
1.009e-004 2.014e+006 1.388e+010 1.000e+000 4.596e-003 8.700e-005 
1.010e-004 2.007e+006 1.387e+010 1.000e+000 4.294e-003 8.708e-005 
1.010e-004 2.000e+006 1.387e+010 1.000e+000 4.149e-003 8.715e-005 
1.010e-004 1.994e+006 1.388e+010 1.000e+000 3.952e-003 8.722e-005 
1.010e-004 1.988e+006 1.389e+010 1.000e+000 3.985e-003 8.730e-005 
1.011e-004 1.982e+006 1.390e+010 1.000e+000 3.985e-003 8.737e-005 
1.011e-004 1.976e+006 1.391e+010 1.000e+000 4.003e-003 8.744e-005 
1.011e-004 1.971e+006 1.392e+010 1.000e+000 3.792e-003 8.751e-005 
1.012e-004 1.965e+006 1.393e+010 1.000e+000 3.685e-003 8.757e-005 
1.012e-004 1.960e+006 1.394e+010 1.000e+000 3.572e-003 8.764e-005 
1.012e-004 1.956e+006 1.395e+010 1.000e+000 3.461e-003 8.770e-005 
1.013e-004 1.951e+006 1.397e+010 1.000e+000 3.514e-003 8.776e-005 
1.013e-004 1.947e+006 1.398e+010 1.000e+000 3.420e-003 8.782e-005 
1.013e-004 1.943e+006 1.399e+010 1.000e+000 3.199e-003 8.787e-005 
1.013e-004 1.939e+006 1.400e+010 1.000e+000 3.234e-003 8.793e-005 
1.014e-004 1.935e+006 1.401e+010 1.000e+000 3.156e-003 8.799e-005 
1.014e-004 1.931e+006 1.402e+010 1.000e+000 3.124e-003 8.804e-005 
1.014e-004 1.928e+006 1.404e+010 1.000e+000 3.128e-003 8.810e-005 
1.015e-004 1.924e+006 1.405e+010 1.000e+000 3.084e-003 8.815e-005 
1.015e-004 1.920e+006 1.406e+010 1.000e+000 2.981e-003 8.821e-005 
1.015e-004 1.917e+006 1.407e+010 1.000e+000 2.972e-003 8.826e-005 
1.015e-004 1.913e+006 1.409e+010 1.000e+000 2.960e-003 8.831e-005 
1.016e-004 1.909e+006 1.410e+010 1.000e+000 2.946e-003 8.837e-005 
1.016e-004 1.906e+006 1.412e+010 1.000e+000 2.910e-003 8.842e-005 
1.016e-004 1.902e+006 1.407e+010 1.000e+000 2.706e-003 8.848e-005 
1.017e-004 1.898e+006 1.403e+010 1.000e+000 2.606e-003 8.854e-005 
1.017e-004 1.898e+006 1.400e+010 1.000e+000 1.986e-003 8.857e-005 
1.017e-004 1.899e+006 1.398e+010 1.000e+000 1.714e-003 8.859e-005 
1.018e-004 1.901e+006 1.395e+010 1.000e+000 1.773e-003 8.860e-005 
1.018e-004 1.903e+006 1.394e+010 1.000e+000 1.927e-003 8.862e-005 
1.018e-004 1.904e+006 1.392e+010 1.000e+000 2.263e-003 8.864e-005 
1.018e-004 1.905e+006 1.391e+010 1.000e+000 2.288e-003 8.867e-005 
1.019e-004 1.906e+006 1.390e+010 1.000e+000 2.204e-003 8.869e-005 
1.019e-004 1.907e+006 1.389e+010 1.000e+000 1.985e-003 8.871e-005 
1.019e-004 1.906e+006 1.388e+010 1.000e+000 2.418e-003 8.874e-005 
1.020e-004 1.905e+006 1.388e+010 1.000e+000 2.568e-003 8.879e-005 
1.020e-004 1.903e+006 1.387e+010 1.000e+000 2.761e-003 8.883e-005 
1.020e-004 1.900e+006 1.387e+010 1.000e+000 2.979e-003 8.888e-005 
1.020e-004 1.897e+006 1.386e+010 1.000e+000 3.007e-003 8.892e-005 
1.021e-004 1.895e+006 1.386e+010 1.000e+000 3.037e-003 8.897e-005 
1.021e-004 1.892e+006 1.386e+010 1.000e+000 3.083e-003 8.902e-005 
1.021e-004 1.889e+006 1.385e+010 1.000e+000 3.097e-003 8.907e-005 
1.022e-004 1.885e+006 1.385e+010 1.000e+000 3.131e-003 8.912e-005 
1.022e-004 1.882e+006 1.384e+010 1.000e+000 3.312e-003 8.918e-005 
1.022e-004 1.878e+006 1.384e+010 1.000e+000 3.350e-003 8.924e-005 
1.023e-004 1.874e+006 1.384e+010 1.000e+000 3.315e-003 8.929e-005 
1.023e-004 1.871e+006 1.383e+010 1.000e+000 3.104e-003 8.934e-005 
1.023e-004 1.870e+006 1.382e+010 1.000e+000 2.520e-003 8.938e-005 
1.023e-004 1.869e+006 1.382e+010 1.000e+000 2.524e-003 8.942e-005 
1.024e-004 1.868e+006 1.381e+010 1.000e+000 2.534e-003 8.945e-005 
1.024e-004 1.867e+006 1.381e+010 1.000e+000 2.675e-003 8.948e-005 
1.024e-004 1.868e+006 1.380e+010 1.000e+000 2.514e-003 8.951e-005 
1.025e-004 1.869e+006 1.380e+010 1.000e+000 2.169e-003 8.953e-005 
1.025e-004 1.872e+006 1.379e+010 1.000e+000 1.919e-003 8.954e-005 
1.025e-004 1.874e+006 1.378e+010 1.000e+000 2.108e-003 8.955e-005 
1.025e-004 1.877e+006 1.377e+010 1.000e+000 2.066e-003 8.957e-005 
1.026e-004 1.879e+006 1.377e+010 1.000e+000 2.009e-003 8.958e-005 
1.026e-004 1.881e+006 1.376e+010 1.000e+000 1.949e-003 8.959e-005 
1.026e-004 1.884e+006 1.376e+010 1.000e+000 1.970e-003 8.960e-005 
1.027e-004 1.886e+006 1.376e+010 1.000e+000 1.932e-003 8.962e-005 
1.027e-004 1.889e+006 1.376e+010 1.000e+000 1.961e-003 8.963e-005 
1.027e-004 1.892e+006 1.375e+010 1.000e+000 1.939e-003 8.964e-005 
1.028e-004 1.894e+006 1.375e+010 1.000e+000 2.006e-003 8.965e-005 
1.028e-004 1.897e+006 1.375e+010 1.000e+000 2.010e-003 8.966e-005 
1.028e-004 1.900e+006 1.375e+010 1.000e+000 2.049e-003 8.967e-005 
1.028e-004 1.903e+006 1.375e+010 1.000e+000 2.133e-003 8.968e-005 
1.029e-004 1.906e+006 1.375e+010 1.000e+000 2.238e-003 8.969e-005 
1.029e-004 1.908e+006 1.375e+010 1.000e+000 2.374e-003 8.970e-005 
1.029e-004 1.911e+006 1.375e+010 1.000e+000 2.384e-003 8.971e-005 
1.030e-004 1.914e+006 1.375e+010 1.000e+000 2.322e-003 8.972e-005 
1.030e-004 1.917e+006 1.375e+010 1.000e+000 2.276e-003 8.973e-005 
1.030e-004 1.920e+006 1.376e+010 1.000e+000 2.267e-003 8.974e-005 
1.030e-004 1.920e+006 1.375e+010 1.000e+000 2.861e-003 8.977e-005 
1.031e-004 1.919e+006 1.375e+010 1.000e+000 2.881e-003 8.980e-005 
1.031e-004 1.918e+006 1.375e+010 1.000e+000 2.782e-003 8.984e-005 
1.031e-004 1.917e+006 1.375e+010 1.000e+000 2.729e-003 8.987e-005 
1.032e-004 1.917e+006 1.375e+010 1.000e+000 2.409e-003 8.990e-005 
1.032e-004 1.917e+006 1.374e+010 1.000e+000 2.701e-003 8.993e-005 
1.032e-004 1.915e+006 1.374e+010 1.000e+000 2.834e-003 8.997e-005 
1.033e-004 1.913e+006 1.374e+010 1.000e+000 2.675e-003 9.002e-005 
1.033e-004 1.911e+006 1.374e+010 1.000e+000 2.857e-003 9.006e-005 
1.033e-004 1.909e+006 1.374e+010 1.000e+000 2.853e-003 9.011e-005 
1.033e-004 1.907e+006 1.374e+010 1.000e+000 2.951e-003 9.015e-005 
1.034e-004 1.905e+006 1.374e+010 1.000e+000 2.980e-003 9.019e-005 
1.034e-004 1.904e+006 1.374e+010 1.000e+000 3.002e-003 9.023e-005 
1.034e-004 1.902e+006 1.374e+010 1.000e+000 2.957e-003 9.027e-005 
1.035e-004 1.901e+006 1.374e+010 1.000e+000 2.859e-003 9.031e-005 
1.035e-004 1.899e+006 1.375e+010 1.000e+000 2.874e-003 9.035e-005 
1.035e-004 1.898e+006 1.375e+010 1.000e+000 2.827e-003 9.039e-005 
1.035e-004 1.898e+006 1.375e+010 1.000e+000 2.795e-003 9.042e-005 
1.036e-004 1.896e+006 1.375e+010 1.000e+000 2.979e-003 9.046e-005 
1.036e-004 1.895e+006 1.376e+010 1.000e+000 3.016e-003 9.049e-005 
1.036e-004 1.894e+006 1.376e+010 1.000e+000 2.884e-003 9.053e-005 
1.037e-004 1.893e+006 1.376e+010 1.000e+000 2.980e-003 9.057e-005 
1.037e-004 1.892e+006 1.376e+010 1.000e+000 2.873e-003 9.061e-005 
1.037e-004 1.891e+006 1.377e+010 1.000e+000 2.921e-003 9.064e-005 
1.038e-004 1.890e+006 1.377e+010 1.000e+000 2.872e-003 9.068e-005 
1.038e-004 1.889e+006 1.378e+010 1.000e+000 2.838e-003 9.071e-005 
1.038e-004 1.888e+006 1.378e+010 1.000e+000 2.828e-003 9.075e-005 
1.038e-004 1.888e+006 1.378e+010 1.000e+000 2.581e-003 9.078e-005 
1.039e-004 1.888e+006 1.379e+010 1.000e+000 2.494e-003 9.081e-005 
1.039e-004 1.889e+006 1.379e+010 1.000e+000 2.429e-003 9.083e-005 
1.039e-004 1.888e+006 1.379e+010 1.000e+000 2.817e-003 9.087e-005 
1.040e-004 1.886e+006 1.379e+010 1.000e+000 2.778e-003 9.091e-005 
1.040e-004 1.885e+006 1.380e+010 1.000e+000 2.899e-003 9.095e-005 
1.040e-004 1.883e+006 1.381e+010 1.000e+000 2.912e-003 9.099e-005 
1.040e-004 1.882e+006 1.382e+010 1.000e+000 3.005e-003 9.103e-005 
1.041e-004 1.880e+006 1.383e+010 1.000e+000 3.100e-003 9.107e-005 
1.041e-004 1.879e+006 1.383e+010 1.000e+000 3.146e-003 9.111e-005 
1.041e-004 1.878e+006 1.384e+010 1.000e+000 3.209e-003 9.114e-005 
1.042e-004 1.878e+006 1.385e+010 1.000e+000 3.114e-003 9.117e-005 
1.042e-004 1.878e+006 1.386e+010 1.000e+000 3.057e-003 9.120e-005 
1.042e-004 1.878e+006 1.387e+010 1.000e+000 3.017e-003 9.123e-005 
1.043e-004 1.878e+006 1.387e+010 1.000e+000 2.991e-003 9.126e-005 
1.043e-004 1.878e+006 1.388e+010 1.000e+000 3.058e-003 9.129e-005 
1.043e-004 1.878e+006 1.389e+010 1.000e+000 3.072e-003 9.132e-005 
1.043e-004 1.878e+006 1.390e+010 1.000e+000 3.092e-003 9.135e-005 
1.044e-004 1.878e+006 1.391e+010 1.000e+000 3.078e-003 9.138e-005 
1.044e-004 1.878e+006 1.391e+010 1.000e+000 3.135e-003 9.141e-005 
1.044e-004 1.878e+006 1.392e+010 1.000e+000 3.075e-003 9.144e-005 
1.045e-004 1.878e+006 1.393e+010 1.000e+000 3.128e-003 9.147e-005 
1.045e-004 1.878e+006 1.394e+010 1.000e+000 1.336e-003 9.150e-005 
1.043e-004 1.878e+006 1.390e+010 1.000e+000 3.114e-003 9.135e-005 
1.044e-004 1.878e+006 1.391e+010 1.000e+000 3.094e-003 9.138e-005 
1.044e-004 1.878e+006 1.391e+010 1.000e+000 3.124e-003 9.141e-005 
1.044e-004 1.878e+006 1.392e+010 1.000e+000 3.080e-003 9.144e-005 
1.045e-004 1.878e+006 1.393e+010 1.000e+000 3.130e-003 9.147e-005 
1.045e-004 1.878e+006 1.394e+010 1.000e+000 2.164e-003 9.150e-005 
1.045e-004 1.878e+006 1.394e+010 1.000e+000 2.010e-003 9.153e-005 
1.045e-004 1.879e+006 1.395e+010 1.000e+000 1.610e-003 9.155e-005 
1.046e-004 1.880e+006 1.395e+010 1.000e+000 1.356e-003 9.157e-005 
1.046e-004 1.881e+006 1.396e+010 1.000e+000 1.304e-003 9.159e-005 
1.046e-004 1.883e+006 1.396e+010 1.000e+000 1.284e-003 9.161e-005 
1.047e-004 1.885e+006 1.396e+010 1.000e+000 1.336e-003 9.162e-005 
1.047e-004 1.887e+006 1.397e+010 1.000e+000 1.335e-003 9.164e-005 
1.047e-004 1.886e+006 1.385e+010 1.000e+000 2.684e-003 9.168e-005 
1.048e-004 1.879e+006 1.378e+010 1.000e+000 2.690e-003 9.175e-005 
1.048e-004 1.871e+006 1.365e+010 1.000e+000 3.003e-003 9.184e-005 
1.048e-004 1.865e+006 1.363e+010 1.000e+000 2.990e-003 9.191e-005 
1.048e-004 1.858e+006 1.362e+010 1.000e+000 2.995e-003 9.199e-005 
1.049e-004 1.852e+006 1.363e+010 1.000e+000 2.978e-003 9.206e-005 
1.049e-004 1.844e+006 1.363e+010 1.000e+000 3.193e-003 9.214e-005 
1.049e-004 1.835e+006 1.364e+010 1.000e+000 3.263e-003 9.223e-005 
1.050e-004 1.827e+006 1.365e+010 1.000e+000 2.921e-003 9.232e-005 
1.050e-004 1.820e+006 1.366e+010 1.000e+000 2.441e-003 9.239e-005 
1.050e-004 1.814e+006 1.367e+010 1.000e+000 2.412e-003 9.247e-005 
1.050e-004 1.808e+006 1.368e+010 1.000e+000 2.406e-003 9.254e-005 
1.051e-004 1.802e+006 1.369e+010 1.000e+000 2.535e-003 9.261e-005 
1.051e-004 1.797e+006 1.370e+010 1.000e+000 2.617e-003 9.268e-005 
1.051e-004 1.790e+006 1.372e+010 1.000e+000 2.589e-003 9.275e-005 
1.052e-004 1.785e+006 1.373e+010 1.000e+000 2.645e-003 9.282e-005 
1.052e-004 1.779e+006 1.374e+010 1.000e+000 2.004e-003 9.289e-005 
1.052e-004 1.772e+006 1.375e+010 1.000e+000 1.892e-003 9.296e-005 
1.052e-004 1.765e+006 1.375e+010 1.000e+000 2.039e-003 9.304e-005 
1.053e-004 1.759e+006 1.376e+010 1.000e+000 1.455e-003 9.311e-005 
1.053e-004 1.754e+006 1.377e+010 1.000e+000 3.502e-003 9.318e-005 
1.053e-004 1.748e+006 1.378e+010 1.000e+000 4.065e-003 9.324e-005 
1.054e-004 1.743e+006 1.379e+010 1.000e+000 3.589e-003 9.331e-005 
1.054e-004 1.739e+006 1.379e+010 1.000e+000 2.159e-003 9.337e-005 
1.054e-004 1.736e+006 1.379e+010 1.000e+000 2.011e-003 9.342e-005 
1.055e-004 1.734e+006 1.379e+010 1.000e+000 7.833e-005 9.346e-005 
1.055e-004 1.732e+006 1.379e+010 1.000e+000 2.782e-004 9.350e-005 
1.055e-004 1.731e+006 1.377e+010 1.000e+000 7.182e-004 9.354e-005 
1.055e-004 1.731e+006 1.376e+010 1.000e+000 1.114e-003 9.357e-005 
1.056e-004 1.730e+006 1.376e+010 1.000e+000 1.346e-003 9.360e-005 
1.056e-004 1.730e+006 1.376e+010 1.000e+000 1.746e-003 9.363e-005 
1.056e-004 1.730e+006 1.376e+010 1.000e+000 1.495e-003 9.366e-005 
1.057e-004 1.730e+006 1.375e+010 1.000e+000 2.189e-004 9.369e-005 
1.057e-004 1.730e+006 1.373e+010 1.000e+000 3.260e-004 9.372e-005 
1.057e-004 1.731e+006 1.373e+010 1.000e+000 7.378e-004 9.375e-005 
1.057e-004 1.731e+006 1.373e+010 1.000e+000 1.216e-003 9.378e-005 
1.058e-004 1.731e+006 1.374e+010 1.000e+000 1.384e-003 9.381e-005 
1.058e-004 1.731e+006 1.374e+010 1.000e+000 1.616e-003 9.383e-005 
1.058e-004 1.732e+006 1.374e+010 1.000e+000 1.627e-003 9.386e-005 
1.059e-004 1.733e+006 1.374e+010 1.000e+000 1.648e-003 9.388e-005 
1.059e-004 1.734e+006 1.375e+010 1.000e+000 1.575e-003 9.390e-005 
1.059e-004 1.735e+006 1.375e+010 1.000e+000 1.634e-003 9.392e-005 
1.060e-004 1.737e+006 1.375e+010 1.000e+000 1.729e-003 9.394e-005 
1.060e-004 1.738e+006 1.375e+010 1.000e+000 1.760e-003 9.396e-005 
1.060e-004 1.739e+006 1.375e+010 1.000e+000 2.316e-003 9.399e-005 
1.060e-004 1.737e+006 1.375e+010 1.000e+000 2.345e-003 9.403e-005 
1.061e-004 1.736e+006 1.376e+010 1.000e+000 2.291e-003 9.406e-005 
1.061e-004 1.736e+006 1.376e+010 1.000e+000 2.435e-003 9.410e-005 
1.061e-004 1.734e+006 1.377e+010 1.000e+000 2.429e-003 9.414e-005 
1.062e-004 1.732e+006 1.377e+010 1.000e+000 2.736e-003 9.418e-005 
1.062e-004 1.727e+006 1.377e+010 1.000e+000 2.828e-003 9.424e-005 
1.062e-004 1.723e+006 1.378e+010 1.000e+000 2.732e-003 9.430e-005 
1.062e-004 1.718e+006 1.379e+010 1.000e+000 3.439e-003 9.437e-005 
1.063e-004 1.713e+006 1.380e+010 1.000e+000 4.849e-003 9.443e-005 
1.063e-004 1.708e+006 1.381e+010 1.000e+000 4.943e-003 9.449e-005 
1.063e-004 1.703e+006 1.382e+010 1.000e+000 5.085e-003 9.456e-005 
1.064e-004 1.698e+006 1.383e+010 1.000e+000 5.158e-003 9.462e-005 
1.064e-004 1.693e+006 1.384e+010 1.000e+000 5.408e-003 9.469e-005 
1.064e-004 1.687e+006 1.384e+010 1.000e+000 5.685e-003 9.475e-005 
1.065e-004 1.683e+006 1.384e+010 1.000e+000 5.945e-003 9.482e-005 
1.065e-004 1.678e+006 1.385e+010 1.000e+000 6.852e-003 9.488e-005 
1.065e-004 1.674e+006 1.385e+010 1.000e+000 2.289e-003 9.493e-005 
1.065e-004 1.670e+006 1.386e+010 1.000e+000 1.952e-003 9.499e-005 
1.066e-004 1.666e+006 1.386e+010 1.000e+000 2.684e-003 9.505e-005 
1.066e-004 1.663e+006 1.387e+010 1.000e+000 1.681e-003 9.510e-005 
1.066e-004 1.660e+006 1.388e+010 1.000e+000 9.092e-003 9.515e-005 
1.067e-004 1.657e+006 1.389e+010 1.000e+000 4.826e-003 9.520e-005 
1.067e-004 1.654e+006 1.390e+010 1.000e+000 2.508e-003 9.525e-005 
1.067e-004 1.651e+006 1.391e+010 1.000e+000 3.149e-004 9.530e-005 
1.067e-004 1.648e+006 1.392e+010 1.000e+000 1.023e-003 9.535e-005 
1.068e-004 1.646e+006 1.393e+010 1.000e+000 3.325e-003 9.539e-005 
1.068e-004 1.643e+006 1.394e+010 1.000e+000 1.107e-002 9.544e-005 
1.068e-004 1.641e+006 1.395e+010 1.000e+000 3.790e-003 9.549e-005 
1.069e-004 1.640e+006 1.396e+010 1.000e+000 3.586e-003 9.552e-005 
1.069e-004 1.638e+006 1.396e+010 1.000e+000 5.607e-003 9.556e-005 
1.069e-004 1.637e+006 1.397e+010 1.000e+000 3.413e-003 9.560e-005 
1.070e-004 1.636e+006 1.398e+010 1.000e+000 5.932e-003 9.564e-005 
1.070e-004 1.635e+006 1.399e+010 1.000e+000 7.269e-003 9.567e-005 
1.070e-004 1.635e+006 1.400e+010 1.000e+000 2.871e-003 9.571e-005 
1.070e-004 1.634e+006 1.400e+010 1.000e+000 1.840e-003 9.574e-005 
1.071e-004 1.634e+006 1.401e+010 1.000e+000 6.149e-003 9.577e-005 
1.071e-004 1.634e+006 1.401e+010 1.000e+000 1.196e-003 9.580e-005 
1.071e-004 1.635e+006 1.402e+010 1.000e+000 1.020e-004 9.582e-005 
1.072e-004 1.635e+006 1.401e+010 1.000e+000 9.393e-003 9.585e-005 
1.072e-004 1.636e+006 1.401e+010 1.000e+000 5.149e-003 9.587e-005 
1.072e-004 1.638e+006 1.402e+010 1.000e+000 9.315e-003 9.589e-005 
1.072e-004 1.640e+006 1.402e+010 1.000e+000 9.742e-003 9.590e-005 
1.073e-004 1.642e+006 1.402e+010 1.000e+000 6.698e-003 9.592e-005 
1.073e-004 1.645e+006 1.403e+010 1.000e+000 1.243e-003 9.593e-005 
1.073e-004 1.648e+006 1.403e+010 1.000e+000 5.222e-003 9.594e-005 
1.074e-004 1.650e+006 1.403e+010 1.000e+000 1.126e-002 9.595e-005 
1.074e-004 1.653e+006 1.403e+010 1.000e+000 1.570e-002 9.596e-005 
1.074e-004 1.656e+006 1.404e+010 1.000e+000 1.281e-003 9.597e-005 
1.075e-004 1.659e+006 1.404e+010 1.000e+000 1.405e-002 9.598e-005 
1.075e-004 1.662e+006 1.404e+010 1.000e+000 1.307e-002 9.599e-005 
1.075e-004 1.665e+006 1.404e+010 1.000e+000 5.173e-003 9.600e-005 
1.075e-004 1.668e+006 1.404e+010 1.000e+000 9.781e-003 9.601e-005 
1.076e-004 1.671e+006 1.405e+010 1.000e+000 1.159e-002 9.601e-005 
1.076e-004 1.674e+006 1.405e+010 1.000e+000 6.225e-003 9.602e-005 
1.076e-004 1.676e+006 1.405e+010 1.000e+000 3.003e-003 9.603e-005 
1.077e-004 1.678e+006 1.405e+010 1.000e+000 1.543e-002 9.605e-005 
1.077e-004 1.680e+006 1.406e+010 1.000e+000 1.201e-002 9.607e-005 
1.077e-004 1.682e+006 1.406e+010 1.000e+000 2.748e-003 9.609e-005 
1.077e-004 1.683e+006 1.407e+010 1.000e+000 5.172e-003 9.611e-005 
1.078e-004 1.685e+006 1.407e+010 1.000e+000 6.013e-003 9.612e-005 
1.078e-004 1.687e+006 1.408e+010 1.000e+000 8.305e-003 9.614e-005 
1.078e-004 1.688e+006 1.408e+010 1.000e+000 3.306e-003 9.616e-005 
1.079e-004 1.690e+006 1.409e+010 1.000e+000 4.662e-003 9.618e-005 
1.079e-004 1.691e+006 1.409e+010 1.000e+000 7.334e-003 9.620e-005 
1.079e-004 1.693e+006 1.410e+010 1.000e+000 1.910e-003 9.622e-005 
1.080e-004 1.694e+006 1.410e+010 1.000e+000 3.281e-003 9.624e-005 
1.080e-004 1.696e+006 1.411e+010 1.000e+000 9.000e-004 9.625e-005 
1.080e-004 1.697e+006 1.412e+010 1.000e+000 5.232e-003 9.627e-005 
1.080e-004 1.699e+006 1.412e+010 1.000e+000 1.125e-002 9.629e-005 
1.081e-004 1.700e+006 1.413e+010 1.000e+000 9.151e-003 9.631e-005 
1.081e-004 1.702e+006 1.413e+010 1.000e+000 1.416e-002 9.633e-005 
1.081e-004 1.703e+006 1.414e+010 1.000e+000 1.907e-002 9.635e-005 
1.082e-004 1.705e+006 1.415e+010 1.000e+000 7.416e-004 9.637e-005 
1.082e-004 1.706e+006 1.415e+010 1.000e+000 1.535e-002 9.639e-005 
1.082e-004 1.708e+006 1.416e+010 1.000e+000 4.031e-003 9.641e-005 
1.082e-004 1.709e+006 1.417e+010 1.000e+000 5.359e-004 9.643e-005 
1.083e-004 1.710e+006 1.417e+010 1.000e+000 9.534e-003 9.645e-005 
1.083e-004 1.712e+006 1.418e+010 1.000e+000 1.328e-002 9.646e-005 
1.083e-004 1.713e+006 1.419e+010 1.000e+000 7.489e-003 9.648e-005 
1.084e-004 1.715e+006 1.419e+010 1.000e+000 7.521e-003 9.650e-005 
1.084e-004 1.716e+006 1.420e+010 1.000e+000 3.138e-003 9.653e-005 
1.084e-004 1.717e+006 1.421e+010 1.000e+000 1.401e-002 9.655e-005 
1.085e-004 1.718e+006 1.422e+010 1.000e+000 6.981e-003 9.657e-005 
1.085e-004 1.719e+006 1.422e+010 1.000e+000 7.263e-003 9.659e-005 
1.085e-004 1.721e+006 1.423e+010 1.000e+000 2.740e-002 9.661e-005 
1.085e-004 1.722e+006 1.424e+010 1.000e+000 1.031e-002 9.663e-005 
1.086e-004 1.723e+006 1.425e+010 1.000e+000 9.464e-003 9.665e-005 
1.086e-004 1.724e+006 1.426e+010 1.000e+000 1.610e-002 9.668e-005 
1.086e-004 1.725e+006 1.426e+010 1.000e+000 5.984e-003 9.670e-005 
1.087e-004 1.726e+006 1.427e+010 1.000e+000 2.551e-003 9.672e-005 
1.087e-004 1.727e+006 1.428e+010 1.000e+000 4.229e-003 9.675e-005 
1.087e-004 1.727e+006 1.429e+010 1.000e+000 1.630e-002 9.677e-005 
1.087e-004 1.728e+006 1.430e+010 1.000e+000 2.088e-002 9.679e-005 
1.088e-004 1.729e+006 1.431e+010 1.000e+000 6.704e-003 9.682e-005 
1.088e-004 1.730e+006 1.432e+010 1.000e+000 8.196e-003 9.684e-005 
1.088e-004 1.730e+006 1.433e+010 1.000e+000 4.547e-003 9.687e-005 
1.089e-004 1.731e+006 1.434e+010 1.000e+000 8.889e-003 9.689e-005 
1.089e-004 1.731e+006 1.435e+010 1.000e+000 5.565e-003 9.692e-005 
1.089e-004 1.732e+006 1.436e+010 1.000e+000 1.393e-002 9.694e-005 
1.090e-004 1.732e+006 1.438e+010 1.000e+000 3.209e-003 9.697e-005 
1.090e-004 1.733e+006 1.439e+010 1.000e+000 4.660e-003 9.700e-005 
1.090e-004 1.733e+006 1.439e+010 1.000e+000 1.513e-002 9.702e-005 
1.090e-004 1.735e+006 1.440e+010 1.000e+000 1.266e-002 9.704e-005 
1.091e-004 1.736e+006 1.441e+010 1.000e+000 2.183e-002 9.706e-005 
1.091e-004 1.737e+006 1.442e+010 1.000e+000 1.302e-003 9.708e-005 
1.091e-004 1.738e+006 1.442e+010 1.000e+000 7.536e-003 9.710e-005 
1.092e-004 1.739e+006 1.443e+010 1.000e+000 8.305e-003 9.713e-005 
1.092e-004 1.741e+006 1.444e+010 1.000e+000 1.164e-002 9.715e-005 
1.092e-004 1.742e+006 1.445e+010 1.000e+000 2.647e-002 9.717e-005 
1.092e-004 1.744e+006 1.445e+010 1.000e+000 1.112e-002 9.719e-005 
1.093e-004 1.745e+006 1.446e+010 1.000e+000 2.047e-002 9.721e-005 
1.093e-004 1.746e+006 1.447e+010 1.000e+000 2.089e-002 9.723e-005 
1.093e-004 1.748e+006 1.447e+010 1.000e+000 3.618e-003 9.725e-005 
1.094e-004 1.749e+006 1.448e+010 1.000e+000 3.414e-002 9.727e-005 
1.094e-004 1.750e+006 1.449e+010 1.000e+000 1.038e-002 9.729e-005 
1.094e-004 1.751e+006 1.450e+010 1.000e+000 1.534e-002 9.731e-005 
1.095e-004 1.753e+006 1.450e+010 1.000e+000 1.284e-002 9.733e-005 
1.095e-004 1.754e+006 1.451e+010 1.000e+000 2.093e-003 9.735e-005 
1.095e-004 1.755e+006 1.452e+010 1.000e+000 3.743e-002 9.737e-005 
1.095e-004 1.756e+006 1.453e+010 1.000e+000 1.500e-003 9.739e-005 
1.096e-004 1.758e+006 1.454e+010 1.000e+000 7.880e-003 9.741e-005 
1.096e-004 1.759e+006 1.454e+010 1.000e+000 2.258e-002 9.743e-005 
1.096e-004 1.761e+006 1.454e+010 1.000e+000 2.850e-002 9.745e-005 
1.097e-004 1.762e+006 1.455e+010 1.000e+000 1.092e-002 9.747e-005 
1.097e-004 1.764e+006 1.455e+010 1.000e+000 2.669e-002 9.749e-005 
1.097e-004 1.765e+006 1.456e+010 1.000e+000 1.264e-003 9.751e-005 
1.097e-004 1.766e+006 1.456e+010 1.000e+000 1.132e-002 9.753e-005 
1.098e-004 1.768e+006 1.457e+010 1.000e+000 2.386e-002 9.755e-005 
1.098e-004 1.770e+006 1.457e+010 1.000e+000 1.854e-002 9.756e-005 
1.098e-004 1.771e+006 1.457e+010 1.000e+000 1.650e-002 9.758e-005 
1.099e-004 1.773e+006 1.457e+010 1.000e+000 7.214e-003 9.760e-005 
1.099e-004 1.775e+006 1.458e+010 1.000e+000 8.495e-003 9.762e-005 
1.099e-004 1.776e+006 1.458e+010 1.000e+000 4.828e-003 9.764e-005 
1.100e-004 1.778e+006 1.459e+010 1.000e+000 6.447e-003 9.765e-005 
1.100e-004 1.779e+006 1.459e+010 1.000e+000 2.794e-005 9.767e-005 
1.100e-004 1.781e+006 1.460e+010 1.000e+000 6.159e-003 9.769e-005 
1.100e-004 1.782e+006 1.460e+010 1.000e+000 5.026e-003 9.771e-005 
1.101e-004 1.783e+006 1.461e+010 1.000e+000 3.681e-003 9.774e-005 
1.101e-004 1.783e+006 1.461e+010 1.000e+000 2.139e-002 9.776e-005 
1.101e-004 1.784e+006 1.462e+010 1.000e+000 3.387e-002 9.779e-005 
1.102e-004 1.785e+006 1.463e+010 1.000e+000 5.338e-003 9.781e-005 
1.102e-004 1.785e+006 1.464e+010 1.000e+000 4.229e-002 9.784e-005 
1.102e-004 1.786e+006 1.465e+010 1.000e+000 1.817e-002 9.786e-005 
1.102e-004 1.787e+006 1.465e+010 1.000e+000 2.028e-003 9.788e-005 
1.103e-004 1.788e+006 1.466e+010 1.000e+000 1.612e-002 9.791e-005 
1.103e-004 1.789e+006 1.467e+010 1.000e+000 7.635e-003 9.793e-005 
1.103e-004 1.790e+006 1.468e+010 1.000e+000 9.519e-003 9.795e-005 
1.104e-004 1.791e+006 1.468e+010 1.000e+000 1.274e-002 9.798e-005 
1.104e-004 1.791e+006 1.469e+010 1.000e+000 8.974e-003 9.800e-005 
1.104e-004 1.793e+006 1.470e+010 1.000e+000 8.619e-003 9.802e-005 
1.105e-004 1.795e+006 1.470e+010 1.000e+000 3.485e-003 9.804e-005 
1.105e-004 1.797e+006 1.471e+010 1.000e+000 3.280e-003 9.805e-005 
1.105e-004 1.799e+006 1.471e+010 1.000e+000 2.290e-002 9.806e-005 
1.105e-004 1.801e+006 1.472e+010 1.000e+000 1.506e-002 9.808e-005 
1.106e-004 1.804e+006 1.473e+010 1.000e+000 2.559e-002 9.809e-005 
1.106e-004 1.805e+006 1.473e+010 1.000e+000 2.670e-002 9.811e-005 
1.106e-004 1.807e+006 1.474e+010 1.000e+000 2.426e-002 9.813e-005 
1.107e-004 1.809e+006 1.475e+010 1.000e+000 8.893e-003 9.814e-005 
1.107e-004 1.811e+006 1.476e+010 1.000e+000 3.111e-003 9.816e-005 
1.107e-004 1.813e+006 1.477e+010 1.000e+000 1.887e-002 9.818e-005 
1.107e-004 1.814e+006 1.478e+010 1.000e+000 7.738e-003 9.820e-005 
1.108e-004 1.816e+006 1.479e+010 1.000e+000 5.342e-003 9.822e-005 
1.108e-004 1.817e+006 1.480e+010 1.000e+000 1.160e-002 9.824e-005 
1.108e-004 1.818e+006 1.481e+010 1.000e+000 3.924e-003 9.826e-005 
1.109e-004 1.820e+006 1.482e+010 1.000e+000 1.483e-002 9.827e-005 
1.109e-004 1.821e+006 1.483e+010 1.000e+000 3.450e-003 9.829e-005 
1.109e-004 1.823e+006 1.484e+010 1.000e+000 3.993e-002 9.831e-005 
1.110e-004 1.824e+006 1.485e+010 1.000e+000 4.679e-002 9.833e-005 
1.110e-004 1.826e+006 1.486e+010 1.000e+000 1.214e-002 9.835e-005 
1.110e-004 1.827e+006 1.487e+010 1.000e+000 4.788e-003 9.837e-005 
1.110e-004 1.829e+006 1.488e+010 1.000e+000 1.585e-002 9.839e-005 
1.111e-004 1.831e+006 1.489e+010 1.000e+000 5.155e-002 9.841e-005 
1.111e-004 1.832e+006 1.490e+010 1.000e+000 1.576e-002 9.842e-005 
1.111e-004 1.834e+006 1.491e+010 1.000e+000 5.885e-003 9.844e-005 
1.112e-004 1.835e+006 1.491e+010 1.000e+000 2.302e-002 9.846e-005 
1.112e-004 1.837e+006 1.492e+010 1.000e+000 1.306e-002 9.848e-005 
1.112e-004 1.839e+006 1.493e+010 1.000e+000 2.384e-003 9.849e-005 
1.112e-004 1.841e+006 1.494e+010 1.000e+000 5.954e-003 9.851e-005 
1.113e-004 1.842e+006 1.495e+010 1.000e+000 1.657e-003 9.853e-005 
1.113e-004 1.844e+006 1.496e+010 1.000e+000 5.602e-003 9.855e-005 
1.113e-004 1.846e+006 1.497e+010 1.000e+000 2.195e-002 9.856e-005 
1.114e-004 1.848e+006 1.498e+010 1.000e+000 3.228e-002 9.858e-005 
1.114e-004 1.850e+006 1.498e+010 1.000e+000 3.103e-004 9.860e-005 
1.114e-004 1.851e+006 1.499e+010 1.000e+000 2.106e-002 9.862e-005 
1.114e-004 1.853e+006 1.500e+010 1.000e+000 6.071e-003 9.863e-005 
1.115e-004 1.855e+006 1.501e+010 1.000e+000 4.429e-004 9.865e-005 
1.115e-004 1.857e+006 1.502e+010 1.000e+000 1.409e-002 9.867e-005 
1.115e-004 1.858e+006 1.391e+010 1.000e+000 2.725e-003 9.869e-005 
1.116e-004 1.860e+006 1.385e+010 1.000e+000 1.881e-003 9.870e-005 
1.116e-004 1.863e+006 1.383e+010 1.000e+000 2.083e-003 9.871e-005 
1.116e-004 1.867e+006 1.381e+010 1.000e+000 1.967e-003 9.871e-005 
1.117e-004 1.870e+006 1.380e+010 1.000e+000 1.625e-003 9.872e-005 
1.117e-004 1.875e+006 1.378e+010 1.000e+000 1.621e-003 9.872e-005 
1.117e-004 1.880e+006 1.377e+010 1.000e+000 1.683e-003 9.871e-005 
1.117e-004 1.884e+006 1.377e+010 1.000e+000 1.621e-003 9.871e-005 
1.118e-004 1.888e+006 1.376e+010 1.000e+000 1.638e-003 9.871e-005 
1.118e-004 1.893e+006 1.376e+010 1.000e+000 1.629e-003 9.871e-005 
1.118e-004 1.896e+006 1.375e+010 1.000e+000 1.877e-003 9.871e-005 
1.119e-004 1.900e+006 1.375e+010 1.000e+000 1.876e-003 9.872e-005 
1.119e-004 1.903e+006 1.375e+010 1.000e+000 1.840e-003 9.872e-005 
1.119e-004 1.907e+006 1.376e+010 1.000e+000 1.820e-003 9.873e-005 
1.119e-004 1.910e+006 1.376e+010 1.000e+000 1.840e-003 9.874e-005 
1.120e-004 1.913e+006 1.376e+010 1.000e+000 1.866e-003 9.875e-005 
1.120e-004 1.916e+006 1.376e+010 1.000e+000 1.912e-003 9.876e-005 
1.120e-004 1.918e+006 1.377e+010 1.000e+000 1.991e-003 9.877e-005 
1.121e-004 1.921e+006 1.377e+010 1.000e+000 2.003e-003 9.878e-005 
1.121e-004 1.924e+006 1.377e+010 1.000e+000 2.175e-003 9.879e-005 
1.121e-004 1.927e+006 1.377e+010 1.000e+000 2.155e-003 9.879e-005 
1.122e-004 1.931e+006 1.377e+010 1.000e+000 2.268e-003 9.880e-005 
1.122e-004 1.934e+006 1.377e+010 1.000e+000 2.257e-003 9.881e-005 
1.122e-004 1.938e+006 1.377e+010 1.000e+000 2.228e-003 9.881e-005 
1.122e-004 1.942e+006 1.377e+010 1.000e+000 2.328e-003 9.881e-005 
1.123e-004 1.945e+006 1.377e+010 1.000e+000 2.400e-003 9.882e-005 
1.123e-004 1.949e+006 1.377e+010 1.000e+000 2.338e-003 9.882e-005 
1.123e-004 1.953e+006 1.377e+010 1.000e+000 2.322e-003 9.882e-005 
1.124e-004 1.956e+006 1.377e+010 1.000e+000 2.307e-003 9.883e-005 
1.124e-004 1.960e+006 1.377e+010 1.000e+000 2.309e-003 9.883e-005 
1.124e-004 1.964e+006 1.378e+010 1.000e+000 2.282e-003 9.884e-005 
1.124e-004 1.968e+006 1.378e+010 1.000e+000 2.289e-003 9.884e-005 
1.125e-004 1.971e+006 1.378e+010 1.000e+000 2.275e-003 9.884e-005 
1.125e-004 1.975e+006 1.378e+010 1.000e+000 2.254e-003 9.885e-005 
1.125e-004 1.979e+006 1.378e+010 1.000e+000 2.279e-003 9.885e-005 
1.126e-004 1.983e+006 1.378e+010 1.000e+000 2.290e-003 9.885e-005 
1.126e-004 1.986e+006 1.378e+010 1.000e+000 2.315e-003 9.886e-005 
1.126e-004 1.990e+006 1.378e+010 1.000e+000 2.248e-003 9.886e-005 
1.127e-004 1.993e+006 1.378e+010 1.000e+000 2.207e-003 9.887e-005 
1.127e-004 1.997e+006 1.378e+010 1.000e+000 2.245e-003 9.887e-005 
1.127e-004 2.000e+006 1.379e+010 1.000e+000 2.214e-003 9.888e-005 
1.127e-004 2.004e+006 1.379e+010 1.000e+000 2.071e-003 9.888e-005 
1.128e-004 2.008e+006 1.379e+010 1.000e+000 2.101e-003 9.889e-005 
1.128e-004 2.011e+006 1.379e+010 1.000e+000 2.115e-003 9.889e-005 
1.128e-004 2.015e+006 1.379e+010 1.000e+000 2.128e-003 9.889e-005 
1.129e-004 2.018e+006 1.380e+010 1.000e+000 2.036e-003 9.890e-005 
1.129e-004 2.022e+006 1.380e+010 1.000e+000 1.954e-003 9.891e-005 
1.129e-004 2.025e+006 1.380e+010 1.000e+000 1.935e-003 9.891e-005 
1.129e-004 2.029e+006 1.380e+010 1.000e+000 1.976e-003 9.891e-005 
1.130e-004 2.032e+006 1.380e+010 1.000e+000 1.991e-003 9.892e-005 
1.130e-004 2.036e+006 1.381e+010 1.000e+000 2.003e-003 9.892e-005 
1.130e-004 2.040e+006 1.381e+010 1.000e+000 1.989e-003 9.893e-005 
1.131e-004 2.043e+006 1.381e+010 1.000e+000 1.942e-003 9.893e-005 
1.131e-004 2.047e+006 1.381e+010 1.000e+000 2.061e-003 9.894e-005 
1.131e-004 2.050e+006 1.381e+010 1.000e+000 2.101e-003 9.894e-005 
1.132e-004 2.054e+006 1.381e+010 1.000e+000 2.138e-003 9.895e-005 
1.132e-004 2.057e+006 1.382e+010 1.000e+000 2.211e-003 9.895e-005 
1.132e-004 2.061e+006 1.382e+010 1.000e+000 2.254e-003 9.896e-005 
1.132e-004 2.065e+006 1.382e+010 1.000e+000 2.326e-003 9.896e-005 
1.133e-004 2.068e+006 1.382e+010 1.000e+000 2.374e-003 9.897e-005 
1.133e-004 2.072e+006 1.382e+010 1.000e+000 2.415e-003 9.897e-005 
1.133e-004 2.075e+006 1.382e+010 1.000e+000 2.407e-003 9.898e-005 
1.134e-004 2.079e+006 1.383e+010 1.000e+000 2.370e-003 9.898e-005 
1.134e-004 2.082e+006 1.383e+010 1.000e+000 2.423e-003 9.899e-005 
1.134e-004 2.086e+006 1.383e+010 1.000e+000 2.483e-003 9.899e-005 
1.134e-004 2.089e+006 1.383e+010 1.000e+000 2.483e-003 9.900e-005 
1.135e-004 2.093e+006 1.383e+010 1.000e+000 2.127e-003 9.900e-005 
1.135e-004 2.096e+006 1.384e+010 1.000e+000 2.094e-003 9.901e-005 
1.135e-004 2.100e+006 1.384e+010 1.000e+000 2.084e-003 9.901e-005 
1.136e-004 2.104e+006 1.384e+010 1.000e+000 2.113e-003 9.901e-005 
1.136e-004 2.107e+006 1.384e+010 1.000e+000 2.094e-003 9.902e-005 
1.136e-004 2.111e+006 1.384e+010 1.000e+000 2.122e-003 9.902e-005 
1.137e-004 2.115e+006 1.385e+010 1.000e+000 2.087e-003 9.903e-005 
1.137e-004 2.119e+006 1.385e+010 1.000e+000 2.092e-003 9.903e-005 
1.137e-004 2.120e+006 1.384e+010 1.000e+000 2.864e-003 9.905e-005 
1.137e-004 2.119e+006 1.383e+010 1.000e+000 2.928e-003 9.908e-005 
1.138e-004 2.118e+006 1.383e+010 1.000e+000 2.811e-003 9.912e-005 
1.138e-004 2.118e+006 1.383e+010 1.000e+000 2.494e-003 9.915e-005 
1.138e-004 2.118e+006 1.384e+010 1.000e+000 2.342e-003 9.918e-005 
1.139e-004 2.119e+006 1.384e+010 1.000e+000 1.817e-003 9.920e-005 
1.139e-004 2.120e+006 1.384e+010 1.000e+000 1.507e-003 9.923e-005 
1.139e-004 2.121e+006 1.384e+010 1.000e+000 1.492e-003 9.924e-005 
1.139e-004 2.123e+006 1.385e+010 1.000e+000 1.409e-003 9.926e-005 
1.140e-004 2.125e+006 1.385e+010 1.000e+000 1.406e-003 9.928e-005 
1.140e-004 2.128e+006 1.385e+010 1.000e+000 1.380e-003 9.929e-005 
1.140e-004 2.130e+006 1.386e+010 1.000e+000 1.353e-003 9.930e-005 
1.141e-004 2.133e+006 1.386e+010 1.000e+000 1.323e-003 9.931e-005 
1.141e-004 2.136e+006 1.386e+010 1.000e+000 1.437e-003 9.932e-005 
1.141e-004 2.138e+006 1.386e+010 1.000e+000 1.103e-003 9.933e-005 
1.142e-004 2.141e+006 1.386e+010 1.000e+000 1.062e-003 9.935e-005 
1.142e-004 2.143e+006 1.386e+010 1.000e+000 1.832e-003 9.936e-005 
1.142e-004 2.146e+006 1.387e+010 1.000e+000 1.870e-003 9.937e-005 
1.142e-004 2.148e+006 1.387e+010 1.000e+000 1.711e-003 9.938e-005 
1.143e-004 2.151e+006 1.387e+010 1.000e+000 1.731e-003 9.939e-005 
1.143e-004 2.154e+006 1.387e+010 1.000e+000 1.665e-003 9.940e-005 
1.143e-004 2.156e+006 1.387e+010 1.000e+000 1.860e-003 9.941e-005 
1.144e-004 2.158e+006 1.387e+010 1.000e+000 1.967e-003 9.943e-005 
1.144e-004 2.160e+006 1.388e+010 1.000e+000 2.033e-003 9.945e-005 
1.144e-004 2.162e+006 1.388e+010 1.000e+000 2.083e-003 9.946e-005 
1.144e-004 2.164e+006 1.388e+010 1.000e+000 2.087e-003 9.948e-005 
1.145e-004 2.166e+006 1.388e+010 1.000e+000 2.107e-003 9.950e-005 
1.145e-004 2.167e+006 1.388e+010 1.000e+000 2.111e-003 9.951e-005 
1.145e-004 2.169e+006 1.388e+010 1.000e+000 2.184e-003 9.953e-005 
1.146e-004 2.171e+006 1.388e+010 1.000e+000 2.360e-003 9.955e-005 
1.146e-004 2.173e+006 1.388e+010 1.000e+000 2.353e-003 9.956e-005 
1.146e-004 2.175e+006 1.388e+010 1.000e+000 2.370e-003 9.958e-005 
1.147e-004 2.177e+006 1.389e+010 1.000e+000 2.666e-003 9.960e-005 
1.147e-004 2.179e+006 1.389e+010 1.000e+000 2.623e-003 9.961e-005 
1.147e-004 2.181e+006 1.389e+010 1.000e+000 2.660e-003 9.963e-005 
1.147e-004 2.182e+006 1.389e+010 1.000e+000 2.737e-003 9.965e-005 
1.148e-004 2.183e+006 1.389e+010 1.000e+000 3.282e-003 9.967e-005 
1.148e-004 2.178e+006 1.388e+010 1.000e+000 3.893e-003 9.973e-005 
1.148e-004 2.172e+006 1.387e+010 1.000e+000 3.472e-003 9.980e-005 
1.149e-004 2.167e+006 1.387e+010 1.000e+000 3.317e-003 9.987e-005 
1.149e-004 2.163e+006 1.388e+010 1.000e+000 3.145e-003 9.993e-005 
1.149e-004 2.159e+006 1.388e+010 1.000e+000 3.270e-003 9.999e-005 
1.149e-004 2.155e+006 1.388e+010 1.000e+000 3.301e-003 1.000e-004 
1.150e-004 2.152e+006 1.389e+010 1.000e+000 3.280e-003 1.001e-004 
1.150e-004 2.149e+006 1.389e+010 1.000e+000 1.891e-003 1.001e-004 
1.150e-004 2.146e+006 1.390e+010 1.000e+000 1.695e-003 1.002e-004 
1.151e-004 2.144e+006 1.391e+010 1.000e+000 2.233e-003 1.002e-004 
1.151e-004 2.142e+006 1.392e+010 1.000e+000 2.092e-003 1.003e-004 
1.151e-004 2.139e+006 1.392e+010 1.000e+000 2.553e-003 1.003e-004 
1.152e-004 2.136e+006 1.392e+010 1.000e+000 2.383e-003 1.004e-004 
1.152e-004 2.133e+006 1.393e+010 1.000e+000 2.487e-003 1.004e-004 
1.152e-004 2.131e+006 1.394e+010 1.000e+000 2.451e-003 1.005e-004 
1.152e-004 2.128e+006 1.394e+010 1.000e+000 4.427e-003 1.005e-004 
1.153e-004 2.125e+006 1.395e+010 1.000e+000 4.508e-003 1.006e-004 
1.153e-004 2.123e+006 1.396e+010 1.000e+000 4.610e-003 1.006e-004 
1.153e-004 2.120e+006 1.397e+010 1.000e+000 4.583e-003 1.007e-004 
1.154e-004 2.118e+006 1.397e+010 1.000e+000 4.496e-003 1.007e-004 
1.154e-004 2.115e+006 1.398e+010 1.000e+000 4.567e-003 1.008e-004 
1.154e-004 2.113e+006 1.399e+010 1.000e+000 4.493e-003 1.008e-004 
1.154e-004 2.111e+006 1.400e+010 1.000e+000 4.531e-003 1.008e-004 
1.155e-004 2.109e+006 1.401e+010 1.000e+000 4.688e-003 1.009e-004 
1.155e-004 2.106e+006 1.402e+010 1.000e+000 5.219e-003 1.009e-004 
1.155e-004 2.104e+006 1.403e+010 1.000e+000 6.753e-003 1.010e-004 
1.156e-004 2.102e+006 1.404e+010 1.000e+000 7.556e-003 1.010e-004 
1.156e-004 2.100e+006 1.405e+010 1.000e+000 7.865e-003 1.011e-004 
1.156e-004 2.099e+006 1.407e+010 1.000e+000 9.093e-003 1.011e-004 
1.157e-004 2.097e+006 1.408e+010 1.000e+000 5.013e-003 1.011e-004 
1.157e-004 2.095e+006 1.395e+010 1.000e+000 4.568e-003 1.012e-004 
1.157e-004 2.093e+006 1.392e+010 1.000e+000 4.727e-003 1.012e-004 
1.157e-004 2.090e+006 1.391e+010 1.000e+000 4.541e-003 1.013e-004 
1.158e-004 2.088e+006 1.389e+010 1.000e+000 4.020e-003 1.013e-004 
1.158e-004 2.086e+006 1.387e+010 1.000e+000 3.184e-003 1.014e-004 
1.158e-004 2.083e+006 1.386e+010 1.000e+000 2.509e-003 1.014e-004 
1.159e-004 2.081e+006 1.385e+010 1.000e+000 2.319e-003 1.015e-004 
1.159e-004 2.078e+006 1.384e+010 1.000e+000 2.811e-003 1.015e-004 
1.159e-004 2.075e+006 1.384e+010 1.000e+000 2.968e-003 1.016e-004 
1.159e-004 2.071e+006 1.384e+010 1.000e+000 3.112e-003 1.016e-004 
1.160e-004 2.066e+006 1.384e+010 1.000e+000 3.133e-003 1.017e-004 
1.160e-004 2.061e+006 1.384e+010 1.000e+000 2.950e-003 1.017e-004 
1.160e-004 2.055e+006 1.384e+010 1.000e+000 2.781e-003 1.018e-004 
1.161e-004 2.050e+006 1.383e+010 1.000e+000 2.763e-003 1.019e-004 
1.161e-004 2.044e+006 1.383e+010 1.000e+000 2.712e-003 1.020e-004 
1.161e-004 2.038e+006 1.384e+010 1.000e+000 2.697e-003 1.020e-004 
1.162e-004 2.032e+006 1.384e+010 1.000e+000 2.594e-003 1.021e-004 
1.162e-004 2.025e+006 1.384e+010 1.000e+000 2.755e-003 1.022e-004 
1.162e-004 2.019e+006 1.384e+010 1.000e+000 2.654e-003 1.022e-004 
1.162e-004 2.015e+006 1.383e+010 1.000e+000 2.183e-003 1.023e-004 
1.163e-004 2.012e+006 1.382e+010 1.000e+000 1.838e-003 1.024e-004 
1.163e-004 2.010e+006 1.382e+010 1.000e+000 1.632e-003 1.024e-004 
1.163e-004 2.009e+006 1.381e+010 1.000e+000 1.487e-003 1.024e-004 
1.164e-004 2.009e+006 1.380e+010 1.000e+000 1.544e-003 1.025e-004 
1.164e-004 2.009e+006 1.380e+010 1.000e+000 1.553e-003 1.025e-004 
1.164e-004 2.009e+006 1.379e+010 1.000e+000 1.418e-003 1.025e-004 
1.164e-004 2.009e+006 1.379e+010 1.000e+000 1.381e-003 1.025e-004 
1.165e-004 2.010e+006 1.378e+010 1.000e+000 1.354e-003 1.026e-004 
1.165e-004 2.009e+006 1.378e+010 1.000e+000 1.555e-003 1.026e-004 
1.165e-004 2.008e+006 1.377e+010 1.000e+000 1.690e-003 1.026e-004 
1.166e-004 2.006e+006 1.377e+010 1.000e+000 1.810e-003 1.027e-004 
1.166e-004 2.004e+006 1.376e+010 1.000e+000 2.189e-003 1.027e-004 
1.166e-004 2.001e+006 1.376e+010 1.000e+000 2.592e-003 1.028e-004 
1.167e-004 1.996e+006 1.376e+010 1.000e+000 2.872e-003 1.028e-004 
1.167e-004 1.991e+006 1.376e+010 1.000e+000 2.960e-003 1.029e-004 
1.167e-004 1.985e+006 1.376e+010 1.000e+000 2.884e-003 1.030e-004 
1.167e-004 1.980e+006 1.377e+010 1.000e+000 2.829e-003 1.030e-004 
1.168e-004 1.975e+006 1.377e+010 1.000e+000 2.787e-003 1.031e-004 
1.168e-004 1.969e+006 1.377e+010 1.000e+000 2.973e-003 1.032e-004 
1.168e-004 1.963e+006 1.377e+010 1.000e+000 3.043e-003 1.033e-004 
1.169e-004 1.956e+006 1.377e+010 1.000e+000 3.108e-003 1.033e-004 
1.169e-004 1.952e+006 1.377e+010 1.000e+000 2.987e-003 1.034e-004 
1.169e-004 1.949e+006 1.378e+010 1.000e+000 2.834e-003 1.034e-004 
1.169e-004 1.946e+006 1.378e+010 1.000e+000 2.454e-003 1.035e-004 
1.170e-004 1.943e+006 1.378e+010 1.000e+000 2.398e-003 1.035e-004 
1.170e-004 1.941e+006 1.378e+010 1.000e+000 2.339e-003 1.036e-004 
1.170e-004 1.938e+006 1.378e+010 1.000e+000 2.328e-003 1.036e-004 
1.171e-004 1.936e+006 1.378e+010 1.000e+000 2.585e-003 1.037e-004 
1.171e-004 1.935e+006 1.379e+010 1.000e+000 2.480e-003 1.037e-004 
1.171e-004 1.935e+006 1.379e+010 1.000e+000 2.210e-003 1.037e-004 
1.171e-004 1.936e+006 1.379e+010 1.000e+000 2.215e-003 1.038e-004 
1.172e-004 1.937e+006 1.379e+010 1.000e+000 1.896e-003 1.038e-004 
1.172e-004 1.938e+006 1.379e+010 1.000e+000 1.572e-003 1.038e-004 
1.172e-004 1.939e+006 1.379e+010 1.000e+000 1.611e-003 1.038e-004 
1.173e-004 1.941e+006 1.379e+010 1.000e+000 1.620e-003 1.038e-004 
1.173e-004 1.943e+006 1.379e+010 1.000e+000 1.665e-003 1.039e-004 
1.173e-004 1.946e+006 1.379e+010 1.000e+000 1.626e-003 1.039e-004 
1.174e-004 1.948e+006 1.380e+010 1.000e+000 1.590e-003 1.039e-004 
1.174e-004 1.950e+006 1.379e+010 1.000e+000 2.114e-003 1.039e-004 
1.174e-004 1.949e+006 1.379e+010 1.000e+000 2.104e-003 1.039e-004 
1.174e-004 1.949e+006 1.379e+010 1.000e+000 2.112e-003 1.040e-004 
1.175e-004 1.949e+006 1.380e+010 1.000e+000 2.004e-003 1.040e-004 
1.175e-004 1.949e+006 1.380e+010 1.000e+000 2.010e-003 1.040e-004 
1.175e-004 1.948e+006 1.380e+010 1.000e+000 2.280e-003 1.041e-004 
1.176e-004 1.949e+006 1.380e+010 1.000e+000 2.296e-003 1.041e-004 
1.176e-004 1.950e+006 1.380e+010 1.000e+000 2.284e-003 1.041e-004 
1.176e-004 1.951e+006 1.381e+010 1.000e+000 2.212e-003 1.041e-004 
1.176e-004 1.953e+006 1.381e+010 1.000e+000 2.212e-003 1.041e-004 
1.177e-004 1.954e+006 1.381e+010 1.000e+000 2.178e-003 1.042e-004 
1.177e-004 1.956e+006 1.381e+010 1.000e+000 2.033e-003 1.042e-004 
1.177e-004 1.958e+006 1.381e+010 1.000e+000 2.024e-003 1.042e-004 
1.178e-004 1.961e+006 1.381e+010 1.000e+000 2.082e-003 1.042e-004 
1.178e-004 1.963e+006 1.381e+010 1.000e+000 1.805e-003 1.042e-004 
1.178e-004 1.966e+006 1.381e+010 1.000e+000 1.818e-003 1.042e-004 
1.179e-004 1.969e+006 1.381e+010 1.000e+000 1.840e-003 1.042e-004 
1.179e-004 1.972e+006 1.381e+010 1.000e+000 1.836e-003 1.042e-004 
1.179e-004 1.975e+006 1.381e+010 1.000e+000 1.867e-003 1.043e-004 
1.179e-004 1.978e+006 1.381e+010 1.000e+000 1.853e-003 1.043e-004 
1.180e-004 1.982e+006 1.381e+010 1.000e+000 1.855e-003 1.043e-004 
1.180e-004 1.985e+006 1.381e+010 1.000e+000 1.847e-003 1.043e-004 
1.180e-004 1.989e+006 1.381e+010 1.000e+000 1.840e-003 1.043e-004 
1.181e-004 1.992e+006 1.381e+010 1.000e+000 1.892e-003 1.043e-004 
1.181e-004 1.996e+006 1.382e+010 1.000e+000 1.876e-003 1.043e-004 
1.181e-004 2.000e+006 1.382e+010 1.000e+000 1.876e-003 1.043e-004 
1.181e-004 2.003e+006 1.382e+010 1.000e+000 1.874e-003 1.043e-004 
1.182e-004 2.007e+006 1.382e+010 1.000e+000 1.896e-003 1.043e-004 
1.182e-004 2.011e+006 1.382e+010 1.000e+000 1.875e-003 1.043e-004 
1.182e-004 2.015e+006 1.382e+010 1.000e+000 1.837e-003 1.043e-004 
1.183e-004 2.019e+006 1.382e+010 1.000e+000 1.907e-003 1.043e-004 
1.183e-004 2.022e+006 1.382e+010 1.000e+000 1.868e-003 1.043e-004 
1.183e-004 2.025e+006 1.382e+010 1.000e+000 1.879e-003 1.043e-004 
1.184e-004 2.028e+006 1.382e+010 1.000e+000 1.882e-003 1.043e-004 
1.184e-004 2.031e+006 1.382e+010 1.000e+000 1.837e-003 1.043e-004 
1.184e-004 2.034e+006 1.383e+010 1.000e+000 1.699e-003 1.043e-004 
1.184e-004 2.037e+006 1.383e+010 1.000e+000 1.584e-003 1.044e-004 
1.185e-004 2.040e+006 1.383e+010 1.000e+000 1.510e-003 1.044e-004 
1.185e-004 2.043e+006 1.383e+010 1.000e+000 1.515e-003 1.044e-004 
1.185e-004 2.047e+006 1.383e+010 1.000e+000 1.507e-003 1.044e-004 
1.186e-004 2.050e+006 1.383e+010 1.000e+000 1.528e-003 1.044e-004 
1.186e-004 2.053e+006 1.383e+010 1.000e+000 1.475e-003 1.044e-004 
1.186e-004 2.056e+006 1.383e+010 1.000e+000 1.524e-003 1.044e-004 
1.186e-004 2.059e+006 1.383e+010 1.000e+000 1.541e-003 1.044e-004 
1.187e-004 2.063e+006 1.383e+010 1.000e+000 1.466e-003 1.044e-004 
1.187e-004 2.066e+006 1.383e+010 1.000e+000 1.517e-003 1.044e-004 
1.187e-004 2.069e+006 1.383e+010 1.000e+000 1.530e-003 1.044e-004 
1.188e-004 2.073e+006 1.383e+010 1.000e+000 1.526e-003 1.044e-004 
1.188e-004 2.076e+006 1.383e+010 1.000e+000 1.474e-003 1.044e-004 
1.188e-004 2.080e+006 1.383e+010 1.000e+000 1.451e-003 1.044e-004 
1.189e-004 2.083e+006 1.383e+010 1.000e+000 1.797e-003 1.044e-004 
1.189e-004 2.087e+006 1.383e+010 1.000e+000 1.796e-003 1.044e-004 
1.189e-004 2.090e+006 1.383e+010 1.000e+000 2.063e-003 1.045e-004 
1.189e-004 2.092e+006 1.383e+010 1.000e+000 2.161e-003 1.045e-004 
1.190e-004 2.094e+006 1.383e+010 1.000e+000 2.200e-003 1.045e-004 
1.190e-004 2.095e+006 1.383e+010 1.000e+000 2.237e-003 1.045e-004 
1.190e-004 2.097e+006 1.383e+010 1.000e+000 2.259e-003 1.045e-004 
1.191e-004 2.099e+006 1.384e+010 1.000e+000 2.289e-003 1.045e-004 
1.191e-004 2.101e+006 1.384e+010 1.000e+000 2.313e-003 1.046e-004 
1.191e-004 2.103e+006 1.384e+010 1.000e+000 2.384e-003 1.046e-004 
1.191e-004 2.104e+006 1.384e+010 1.000e+000 2.499e-003 1.046e-004 
1.192e-004 2.105e+006 1.385e+010 1.000e+000 2.426e-003 1.046e-004 
1.192e-004 2.105e+006 1.383e+010 1.000e+000 3.673e-003 1.046e-004 
1.192e-004 2.099e+006 1.382e+010 1.000e+000 3.373e-003 1.047e-004 
1.193e-004 2.094e+006 1.382e+010 1.000e+000 3.214e-003 1.048e-004 
1.193e-004 2.089e+006 1.382e+010 1.000e+000 3.038e-003 1.048e-004 
1.193e-004 2.085e+006 1.383e+010 1.000e+000 2.667e-003 1.049e-004 
1.194e-004 2.081e+006 1.383e+010 1.000e+000 2.147e-003 1.050e-004 
1.194e-004 2.078e+006 1.384e+010 1.000e+000 1.862e-003 1.050e-004 
1.194e-004 2.075e+006 1.384e+010 1.000e+000 1.273e-003 1.051e-004 
1.194e-004 2.073e+006 1.384e+010 1.000e+000 1.898e-003 1.051e-004 
1.195e-004 2.071e+006 1.385e+010 1.000e+000 4.678e-004 1.051e-004 
1.195e-004 2.069e+006 1.386e+010 1.000e+000 1.770e-004 1.052e-004 
1.195e-004 2.067e+006 1.387e+010 1.000e+000 1.352e-003 1.052e-004 
1.196e-004 2.065e+006 1.387e+010 1.000e+000 3.259e-004 1.053e-004 
1.196e-004 2.063e+006 1.387e+010 1.000e+000 2.422e-004 1.053e-004 
1.196e-004 2.060e+006 1.388e+010 1.000e+000 2.653e-004 1.054e-004 
1.196e-004 2.058e+006 1.389e+010 1.000e+000 3.585e-004 1.054e-004 
1.197e-004 2.056e+006 1.389e+010 1.000e+000 4.587e-004 1.055e-004 
1.197e-004 2.054e+006 1.390e+010 1.000e+000 5.072e-004 1.055e-004 
1.197e-004 2.052e+006 1.390e+010 1.000e+000 7.378e-004 1.055e-004 
1.198e-004 2.049e+006 1.391e+010 1.000e+000 7.879e-004 1.056e-004 
1.198e-004 2.047e+006 1.392e+010 1.000e+000 9.385e-004 1.056e-004 
1.198e-004 2.045e+006 1.393e+010 1.000e+000 1.160e-003 1.057e-004 
1.199e-004 2.043e+006 1.394e+010 1.000e+000 1.175e-003 1.057e-004 
1.199e-004 2.042e+006 1.394e+010 1.000e+000 1.141e-003 1.058e-004 
1.199e-004 2.040e+006 1.396e+010 1.000e+000 1.044e-003 1.058e-004 
1.199e-004 2.038e+006 1.397e+010 1.000e+000 1.116e-003 1.058e-004 
1.200e-004 2.036e+006 1.398e+010 1.000e+000 2.087e-003 1.059e-004 
1.200e-004 2.035e+006 1.399e+010 1.000e+000 2.379e-003 1.059e-004 
1.200e-004 2.033e+006 1.390e+010 1.000e+000 5.376e-004 1.060e-004 
1.201e-004 2.031e+006 1.387e+010 1.000e+000 5.250e-004 1.060e-004 
1.201e-004 2.029e+006 1.386e+010 1.000e+000 6.923e-004 1.061e-004 
1.201e-004 2.027e+006 1.384e+010 1.000e+000 8.698e-004 1.061e-004 
1.201e-004 2.024e+006 1.383e+010 1.000e+000 1.206e-003 1.061e-004 
1.202e-004 2.021e+006 1.383e+010 1.000e+000 1.395e-003 1.062e-004 
1.202e-004 2.017e+006 1.382e+010 1.000e+000 1.564e-003 1.063e-004 
1.202e-004 2.014e+006 1.381e+010 1.000e+000 1.956e-003 1.063e-004 
1.203e-004 2.011e+006 1.380e+010 1.000e+000 2.298e-003 1.064e-004 
1.203e-004 2.008e+006 1.380e+010 1.000e+000 2.131e-003 1.064e-004 
1.203e-004 2.006e+006 1.379e+010 1.000e+000 2.560e-003 1.065e-004 
1.204e-004 2.002e+006 1.379e+010 1.000e+000 2.750e-003 1.065e-004 
1.204e-004 1.998e+006 1.379e+010 1.000e+000 2.735e-003 1.066e-004 
1.204e-004 1.993e+006 1.379e+010 1.000e+000 2.972e-003 1.066e-004 
1.204e-004 1.988e+006 1.379e+010 1.000e+000 2.868e-003 1.067e-004 
1.205e-004 1.983e+006 1.379e+010 1.000e+000 2.747e-003 1.068e-004 
1.205e-004 1.977e+006 1.379e+010 1.000e+000 2.542e-003 1.068e-004 
1.205e-004 1.972e+006 1.379e+010 1.000e+000 2.557e-003 1.069e-004 
1.206e-004 1.966e+006 1.379e+010 1.000e+000 2.519e-003 1.070e-004 
1.206e-004 1.960e+006 1.379e+010 1.000e+000 2.490e-003 1.070e-004 
1.206e-004 1.954e+006 1.379e+010 1.000e+000 2.496e-003 1.071e-004 
1.206e-004 1.947e+006 1.380e+010 1.000e+000 2.638e-003 1.072e-004 
1.207e-004 1.943e+006 1.379e+010 1.000e+000 2.175e-003 1.072e-004 
1.207e-004 1.939e+006 1.379e+010 1.000e+000 1.890e-003 1.073e-004 
1.207e-004 1.937e+006 1.378e+010 1.000e+000 1.463e-003 1.073e-004 
1.208e-004 1.935e+006 1.378e+010 1.000e+000 1.305e-003 1.074e-004 
1.208e-004 1.935e+006 1.377e+010 1.000e+000 1.382e-003 1.074e-004 
1.208e-004 1.935e+006 1.377e+010 1.000e+000 1.533e-003 1.074e-004 
1.209e-004 1.935e+006 1.376e+010 1.000e+000 1.563e-003 1.075e-004 
1.209e-004 1.934e+006 1.376e+010 1.000e+000 1.679e-003 1.075e-004 
1.209e-004 1.933e+006 1.375e+010 1.000e+000 1.944e-003 1.075e-004 
1.209e-004 1.932e+006 1.375e+010 1.000e+000 1.767e-003 1.076e-004 
1.210e-004 1.931e+006 1.374e+010 1.000e+000 1.730e-003 1.076e-004 
1.210e-004 1.930e+006 1.374e+010 1.000e+000 1.767e-003 1.076e-004 
1.210e-004 1.929e+006 1.374e+010 1.000e+000 2.247e-003 1.077e-004 
1.211e-004 1.927e+006 1.373e+010 1.000e+000 2.510e-003 1.077e-004 
1.211e-004 1.923e+006 1.373e+010 1.000e+000 2.948e-003 1.078e-004 
1.211e-004 1.918e+006 1.373e+010 1.000e+000 3.063e-003 1.078e-004 
1.211e-004 1.913e+006 1.373e+010 1.000e+000 2.977e-003 1.079e-004 
1.212e-004 1.908e+006 1.374e+010 1.000e+000 2.924e-003 1.080e-004 
1.212e-004 1.903e+006 1.374e+010 1.000e+000 2.852e-003 1.080e-004 
1.212e-004 1.898e+006 1.374e+010 1.000e+000 2.892e-003 1.081e-004 
1.213e-004 1.892e+006 1.374e+010 1.000e+000 3.002e-003 1.082e-004 
1.213e-004 1.886e+006 1.374e+010 1.000e+000 3.247e-003 1.082e-004 
1.213e-004 1.880e+006 1.375e+010 1.000e+000 3.257e-003 1.083e-004 
1.214e-004 1.876e+006 1.375e+010 1.000e+000 3.095e-003 1.084e-004 
1.214e-004 1.873e+006 1.375e+010 1.000e+000 2.911e-003 1.084e-004 
1.214e-004 1.870e+006 1.375e+010 1.000e+000 2.540e-003 1.085e-004 
1.214e-004 1.868e+006 1.375e+010 1.000e+000 2.502e-003 1.085e-004 
1.215e-004 1.865e+006 1.375e+010 1.000e+000 2.406e-003 1.086e-004 
1.215e-004 1.863e+006 1.375e+010 1.000e+000 2.573e-003 1.086e-004 
1.215e-004 1.861e+006 1.375e+010 1.000e+000 2.560e-003 1.087e-004 
1.216e-004 1.859e+006 1.376e+010 1.000e+000 2.639e-003 1.087e-004 
1.216e-004 1.859e+006 1.376e+010 1.000e+000 2.444e-003 1.087e-004 
1.216e-004 1.859e+006 1.376e+010 1.000e+000 2.464e-003 1.088e-004 
1.216e-004 1.860e+006 1.376e+010 1.000e+000 2.446e-003 1.088e-004 
1.217e-004 1.861e+006 1.377e+010 1.000e+000 2.368e-003 1.088e-004 
1.217e-004 1.863e+006 1.377e+010 1.000e+000 1.719e-003 1.088e-004 
1.217e-004 1.865e+006 1.377e+010 1.000e+000 1.983e-003 1.088e-004 
1.218e-004 1.867e+006 1.377e+010 1.000e+000 1.954e-003 1.088e-004 
1.218e-004 1.869e+006 1.377e+010 1.000e+000 1.859e-003 1.089e-004 
1.218e-004 1.872e+006 1.377e+010 1.000e+000 1.831e-003 1.089e-004 
1.219e-004 1.874e+006 1.377e+010 1.000e+000 1.801e-003 1.089e-004 
1.219e-004 1.877e+006 1.377e+010 1.000e+000 1.928e-003 1.089e-004 
1.219e-004 1.879e+006 1.378e+010 1.000e+000 1.968e-003 1.089e-004 
1.219e-004 1.882e+006 1.378e+010 1.000e+000 2.332e-003 1.089e-004 
1.220e-004 1.881e+006 1.378e+010 1.000e+000 2.433e-003 1.090e-004 
1.220e-004 1.881e+006 1.378e+010 1.000e+000 2.505e-003 1.090e-004 
1.220e-004 1.880e+006 1.378e+010 1.000e+000 2.620e-003 1.090e-004 
1.221e-004 1.880e+006 1.378e+010 1.000e+000 2.580e-003 1.091e-004 
1.221e-004 1.881e+006 1.378e+010 1.000e+000 2.578e-003 1.091e-004 
1.221e-004 1.881e+006 1.378e+010 1.000e+000 2.244e-003 1.091e-004 
1.221e-004 1.882e+006 1.378e+010 1.000e+000 2.195e-003 1.091e-004 
1.222e-004 1.884e+006 1.378e+010 1.000e+000 2.189e-003 1.091e-004 
1.222e-004 1.886e+006 1.378e+010 1.000e+000 2.201e-003 1.092e-004 
1.222e-004 1.887e+006 1.379e+010 1.000e+000 2.072e-003 1.092e-004 
1.223e-004 1.889e+006 1.379e+010 1.000e+000 1.993e-003 1.092e-004 
1.223e-004 1.892e+006 1.379e+010 1.000e+000 2.014e-003 1.092e-004 
1.223e-004 1.894e+006 1.379e+010 1.000e+000 1.652e-003 1.092e-004 
1.224e-004 1.897e+006 1.379e+010 1.000e+000 1.662e-003 1.092e-004 
1.224e-004 1.900e+006 1.379e+010 1.000e+000 1.653e-003 1.092e-004 
1.224e-004 1.902e+006 1.379e+010 1.000e+000 1.847e-003 1.092e-004 
1.224e-004 1.906e+006 1.379e+010 1.000e+000 1.784e-003 1.093e-004 
1.225e-004 1.909e+006 1.379e+010 1.000e+000 1.772e-003 1.093e-004 
1.225e-004 1.912e+006 1.379e+010 1.000e+000 1.774e-003 1.093e-004 
1.225e-004 1.915e+006 1.379e+010 1.000e+000 1.772e-003 1.093e-004 
1.226e-004 1.919e+006 1.379e+010 1.000e+000 1.853e-003 1.093e-004 
1.226e-004 1.922e+006 1.379e+010 1.000e+000 1.844e-003 1.093e-004 
1.226e-004 1.926e+006 1.379e+010 1.000e+000 1.873e-003 1.093e-004 
1.226e-004 1.930e+006 1.379e+010 1.000e+000 1.827e-003 1.093e-004 
1.227e-004 1.933e+006 1.380e+010 1.000e+000 1.885e-003 1.093e-004 
1.227e-004 1.937e+006 1.380e+010 1.000e+000 1.924e-003 1.093e-004 
1.227e-004 1.941e+006 1.380e+010 1.000e+000 1.883e-003 1.093e-004 
1.228e-004 1.944e+006 1.380e+010 1.000e+000 1.859e-003 1.093e-004 
1.228e-004 1.948e+006 1.380e+010 1.000e+000 1.871e-003 1.093e-004 
1.228e-004 1.952e+006 1.380e+010 1.000e+000 1.813e-003 1.093e-004 
1.229e-004 1.955e+006 1.380e+010 1.000e+000 1.825e-003 1.093e-004 
1.229e-004 1.959e+006 1.380e+010 1.000e+000 1.885e-003 1.093e-004 
1.229e-004 1.963e+006 1.380e+010 1.000e+000 1.917e-003 1.093e-004 
1.229e-004 1.967e+006 1.380e+010 1.000e+000 1.955e-003 1.093e-004 
1.230e-004 1.970e+006 1.380e+010 1.000e+000 1.917e-003 1.093e-004 
1.230e-004 1.973e+006 1.381e+010 1.000e+000 1.837e-003 1.094e-004 
1.230e-004 1.976e+006 1.381e+010 1.000e+000 1.847e-003 1.094e-004 
1.231e-004 1.979e+006 1.381e+010 1.000e+000 1.696e-003 1.094e-004 
1.231e-004 1.982e+006 1.381e+010 1.000e+000 1.490e-003 1.094e-004 
1.231e-004 1.985e+006 1.381e+010 1.000e+000 1.509e-003 1.094e-004 
1.231e-004 1.988e+006 1.382e+010 1.000e+000 1.501e-003 1.094e-004 
1.232e-004 1.991e+006 1.382e+010 1.000e+000 1.460e-003 1.094e-004 
1.232e-004 1.994e+006 1.382e+010 1.000e+000 1.495e-003 1.094e-004 
1.232e-004 1.997e+006 1.382e+010 1.000e+000 1.490e-003 1.094e-004 
1.233e-004 2.000e+006 1.382e+010 1.000e+000 1.480e-003 1.094e-004 
1.233e-004 2.003e+006 1.382e+010 1.000e+000 1.483e-003 1.094e-004 
1.233e-004 2.006e+006 1.382e+010 1.000e+000 1.447e-003 1.094e-004 
1.233e-004 2.010e+006 1.382e+010 1.000e+000 1.429e-003 1.094e-004 
1.234e-004 2.013e+006 1.382e+010 1.000e+000 1.418e-003 1.095e-004 
1.234e-004 2.016e+006 1.382e+010 1.000e+000 1.389e-003 1.095e-004 
1.234e-004 2.019e+006 1.382e+010 1.000e+000 1.365e-003 1.095e-004 
1.235e-004 2.023e+006 1.382e+010 1.000e+000 1.731e-003 1.095e-004 
1.235e-004 2.026e+006 1.382e+010 1.000e+000 1.956e-003 1.095e-004 
1.235e-004 2.028e+006 1.382e+010 1.000e+000 2.058e-003 1.095e-004 
1.236e-004 2.030e+006 1.383e+010 1.000e+000 2.115e-003 1.095e-004 
1.236e-004 2.032e+006 1.383e+010 1.000e+000 2.110e-003 1.095e-004 
1.236e-004 2.034e+006 1.383e+010 1.000e+000 2.162e-003 1.095e-004 
1.236e-004 2.036e+006 1.383e+010 1.000e+000 2.411e-003 1.096e-004 
1.237e-004 2.038e+006 1.383e+010 1.000e+000 2.367e-003 1.096e-004 
1.237e-004 2.040e+006 1.383e+010 1.000e+000 2.399e-003 1.096e-004 
1.237e-004 2.042e+006 1.383e+010 1.000e+000 2.429e-003 1.096e-004 
1.238e-004 2.044e+006 1.384e+010 1.000e+000 2.420e-003 1.096e-004 
1.238e-004 2.046e+006 1.384e+010 1.000e+000 2.473e-003 1.096e-004 
1.238e-004 2.048e+006 1.384e+010 1.000e+000 2.462e-003 1.097e-004 
1.238e-004 2.050e+006 1.384e+010 1.000e+000 2.479e-003 1.097e-004 
1.239e-004 2.051e+006 1.385e+010 1.000e+000 2.581e-003 1.097e-004 
1.239e-004 2.051e+006 1.384e+010 1.000e+000 3.262e-003 1.097e-004 
1.239e-004 2.049e+006 1.384e+010 1.000e+000 3.131e-003 1.098e-004 
1.240e-004 2.047e+006 1.383e+010 1.000e+000 3.443e-003 1.098e-004 
1.240e-004 2.043e+006 1.383e+010 1.000e+000 3.363e-003 1.099e-004 
1.240e-004 2.038e+006 1.383e+010 1.000e+000 3.354e-003 1.099e-004 
1.241e-004 2.034e+006 1.383e+010 1.000e+000 3.420e-003 1.100e-004 
1.241e-004 2.031e+006 1.383e+010 1.000e+000 3.374e-003 1.100e-004 
1.241e-004 2.028e+006 1.384e+010 1.000e+000 3.180e-003 1.101e-004 
1.241e-004 2.026e+006 1.384e+010 1.000e+000 2.570e-003 1.101e-004 
1.242e-004 2.024e+006 1.385e+010 1.000e+000 2.026e-003 1.102e-004 
1.242e-004 2.022e+006 1.385e+010 1.000e+000 7.532e-004 1.102e-004 
1.242e-004 2.021e+006 1.386e+010 1.000e+000 2.312e-004 1.103e-004 
1.243e-004 2.019e+006 1.387e+010 1.000e+000 1.199e-003 1.103e-004 
1.243e-004 2.017e+006 1.387e+010 1.000e+000 2.603e-004 1.103e-004 
1.243e-004 2.015e+006 1.387e+010 1.000e+000 4.531e-004 1.104e-004 
1.243e-004 2.012e+006 1.388e+010 1.000e+000 4.984e-004 1.104e-004 
1.244e-004 2.010e+006 1.388e+010 1.000e+000 3.779e-004 1.105e-004 
1.244e-004 2.008e+006 1.389e+010 1.000e+000 2.815e-004 1.105e-004 
1.244e-004 2.006e+006 1.390e+010 1.000e+000 2.084e-004 1.106e-004 
1.245e-004 2.004e+006 1.390e+010 1.000e+000 1.251e-004 1.106e-004 
1.245e-004 2.002e+006 1.391e+010 1.000e+000 1.255e-004 1.106e-004 
1.245e-004 2.000e+006 1.392e+010 1.000e+000 1.596e-004 1.107e-004 
1.246e-004 1.998e+006 1.393e+010 1.000e+000 4.105e-004 1.107e-004 
1.246e-004 1.996e+006 1.394e+010 1.000e+000 1.362e-003 1.108e-004 
1.246e-004 1.995e+006 1.395e+010 1.000e+000 1.154e-003 1.108e-004 
1.246e-004 1.993e+006 1.396e+010 1.000e+000 3.313e-003 1.109e-004 
1.247e-004 1.991e+006 1.387e+010 1.000e+000 1.164e-004 1.109e-004 
1.247e-004 1.989e+006 1.386e+010 1.000e+000 1.040e-004 1.109e-004 
1.247e-004 1.987e+006 1.384e+010 1.000e+000 2.617e-004 1.110e-004 
1.248e-004 1.984e+006 1.384e+010 1.000e+000 6.237e-004 1.110e-004 
1.248e-004 1.981e+006 1.383e+010 1.000e+000 1.300e-003 1.111e-004 
1.248e-004 1.978e+006 1.382e+010 1.000e+000 1.519e-003 1.111e-004 
1.248e-004 1.974e+006 1.382e+010 1.000e+000 1.730e-003 1.112e-004 
1.249e-004 1.970e+006 1.382e+010 1.000e+000 1.853e-003 1.112e-004 
1.249e-004 1.966e+006 1.381e+010 1.000e+000 1.886e-003 1.113e-004 
1.249e-004 1.962e+006 1.381e+010 1.000e+000 2.094e-003 1.114e-004 
1.250e-004 1.958e+006 1.380e+010 1.000e+000 2.246e-003 1.114e-004 
1.250e-004 1.956e+006 1.380e+010 1.000e+000 2.056e-003 1.115e-004 
1.250e-004 1.953e+006 1.380e+010 1.000e+000 2.151e-003 1.115e-004 
1.251e-004 1.949e+006 1.379e+010 1.000e+000 2.627e-003 1.116e-004 
1.251e-004 1.945e+006 1.379e+010 1.000e+000 2.710e-003 1.116e-004 
1.251e-004 1.941e+006 1.379e+010 1.000e+000 2.981e-003 1.117e-004 
1.251e-004 1.936e+006 1.379e+010 1.000e+000 2.896e-003 1.118e-004 
1.252e-004 1.931e+006 1.380e+010 1.000e+000 2.805e-003 1.118e-004 
1.252e-004 1.926e+006 1.380e+010 1.000e+000 2.747e-003 1.119e-004 
1.252e-004 1.920e+006 1.380e+010 1.000e+000 2.778e-003 1.119e-004 
1.253e-004 1.915e+006 1.380e+010 1.000e+000 2.762e-003 1.120e-004 
1.253e-004 1.909e+006 1.380e+010 1.000e+000 2.834e-003 1.121e-004 
1.253e-004 1.903e+006 1.380e+010 1.000e+000 2.774e-003 1.122e-004 
1.253e-004 1.897e+006 1.380e+010 1.000e+000 2.993e-003 1.122e-004 
1.254e-004 1.891e+006 1.380e+010 1.000e+000 2.887e-003 1.123e-004 
1.254e-004 1.887e+006 1.380e+010 1.000e+000 2.552e-003 1.124e-004 
1.254e-004 1.885e+006 1.379e+010 1.000e+000 1.866e-003 1.124e-004 
1.255e-004 1.883e+006 1.378e+010 1.000e+000 1.680e-003 1.124e-004 
1.255e-004 1.883e+006 1.378e+010 1.000e+000 1.630e-003 1.125e-004 
1.255e-004 1.883e+006 1.377e+010 1.000e+000 1.687e-003 1.125e-004 
1.256e-004 1.883e+006 1.377e+010 1.000e+000 1.826e-003 1.125e-004 
1.256e-004 1.883e+006 1.376e+010 1.000e+000 1.859e-003 1.126e-004 
1.256e-004 1.883e+006 1.376e+010 1.000e+000 1.927e-003 1.126e-004 
1.256e-004 1.884e+006 1.376e+010 1.000e+000 1.966e-003 1.126e-004 
1.257e-004 1.884e+006 1.375e+010 1.000e+000 1.996e-003 1.126e-004 
1.257e-004 1.883e+006 1.375e+010 1.000e+000 2.202e-003 1.127e-004 
1.257e-004 1.882e+006 1.374e+010 1.000e+000 2.197e-003 1.127e-004 
1.258e-004 1.881e+006 1.374e+010 1.000e+000 2.536e-003 1.128e-004 
1.258e-004 1.879e+006 1.374e+010 1.000e+000 2.412e-003 1.128e-004 
1.258e-004 1.877e+006 1.373e+010 1.000e+000 2.547e-003 1.128e-004 
1.258e-004 1.873e+006 1.373e+010 1.000e+000 3.104e-003 1.129e-004 
1.259e-004 1.868e+006 1.373e+010 1.000e+000 2.998e-003 1.130e-004 
1.259e-004 1.863e+006 1.373e+010 1.000e+000 2.929e-003 1.130e-004 
1.259e-004 1.859e+006 1.374e+010 1.000e+000 2.870e-003 1.131e-004 
1.260e-004 1.854e+006 1.374e+010 1.000e+000 2.861e-003 1.131e-004 
1.260e-004 1.849e+006 1.374e+010 1.000e+000 2.898e-003 1.132e-004 
1.260e-004 1.843e+006 1.374e+010 1.000e+000 3.075e-003 1.133e-004 
1.261e-004 1.837e+006 1.374e+010 1.000e+000 3.349e-003 1.133e-004 
1.261e-004 1.832e+006 1.374e+010 1.000e+000 3.091e-003 1.134e-004 
1.261e-004 1.829e+006 1.374e+010 1.000e+000 2.950e-003 1.135e-004 
1.261e-004 1.826e+006 1.374e+010 1.000e+000 2.498e-003 1.135e-004 
1.262e-004 1.824e+006 1.374e+010 1.000e+000 2.376e-003 1.136e-004 
1.262e-004 1.822e+006 1.375e+010 1.000e+000 2.324e-003 1.136e-004 
1.262e-004 1.820e+006 1.375e+010 1.000e+000 2.290e-003 1.136e-004 
1.263e-004 1.818e+006 1.375e+010 1.000e+000 2.305e-003 1.137e-004 
1.263e-004 1.816e+006 1.375e+010 1.000e+000 2.314e-003 1.137e-004 
1.263e-004 1.815e+006 1.375e+010 1.000e+000 2.360e-003 1.138e-004 
1.263e-004 1.815e+006 1.376e+010 1.000e+000 2.198e-003 1.138e-004 
1.264e-004 1.815e+006 1.376e+010 1.000e+000 2.234e-003 1.138e-004 
1.264e-004 1.816e+006 1.376e+010 1.000e+000 2.194e-003 1.138e-004 
1.264e-004 1.818e+006 1.376e+010 1.000e+000 2.284e-003 1.139e-004 
1.265e-004 1.820e+006 1.376e+010 1.000e+000 1.818e-003 1.139e-004 
1.265e-004 1.822e+006 1.376e+010 1.000e+000 1.839e-003 1.139e-004 
1.265e-004 1.824e+006 1.376e+010 1.000e+000 1.695e-003 1.139e-004 
1.266e-004 1.827e+006 1.376e+010 1.000e+000 1.764e-003 1.139e-004 
1.266e-004 1.830e+006 1.377e+010 1.000e+000 1.823e-003 1.139e-004 
1.266e-004 1.832e+006 1.377e+010 1.000e+000 1.695e-003 1.139e-004 
1.266e-004 1.835e+006 1.377e+010 1.000e+000 1.664e-003 1.140e-004 
1.267e-004 1.837e+006 1.377e+010 1.000e+000 1.786e-003 1.140e-004 
1.267e-004 1.840e+006 1.378e+010 1.000e+000 1.790e-003 1.140e-004 
1.267e-004 1.842e+006 1.378e+010 1.000e+000 1.821e-003 1.140e-004 
1.268e-004 1.845e+006 1.378e+010 1.000e+000 2.054e-003 1.140e-004 
1.268e-004 1.848e+006 1.379e+010 1.000e+000 1.971e-003 1.140e-004 
1.268e-004 1.851e+006 1.379e+010 1.000e+000 1.977e-003 1.140e-004 
1.268e-004 1.854e+006 1.379e+010 1.000e+000 1.993e-003 1.140e-004 
1.269e-004 1.857e+006 1.379e+010 1.000e+000 2.016e-003 1.140e-004 
1.269e-004 1.860e+006 1.379e+010 1.000e+000 2.140e-003 1.140e-004 
1.269e-004 1.864e+006 1.379e+010 1.000e+000 2.191e-003 1.140e-004 
1.270e-004 1.867e+006 1.379e+010 1.000e+000 2.205e-003 1.140e-004 
1.270e-004 1.871e+006 1.379e+010 1.000e+000 2.251e-003 1.141e-004 
1.270e-004 1.874e+006 1.379e+010 1.000e+000 2.153e-003 1.141e-004 
1.271e-004 1.878e+006 1.379e+010 1.000e+000 2.205e-003 1.141e-004 
1.271e-004 1.882e+006 1.380e+010 1.000e+000 2.206e-003 1.141e-004 
1.271e-004 1.885e+006 1.380e+010 1.000e+000 2.103e-003 1.141e-004 
1.271e-004 1.889e+006 1.380e+010 1.000e+000 2.058e-003 1.141e-004 
1.272e-004 1.893e+006 1.380e+010 1.000e+000 2.063e-003 1.141e-004 
1.272e-004 1.897e+006 1.380e+010 1.000e+000 2.105e-003 1.141e-004 
1.272e-004 1.901e+006 1.380e+010 1.000e+000 2.068e-003 1.141e-004 
1.273e-004 1.905e+006 1.380e+010 1.000e+000 2.049e-003 1.141e-004 
1.273e-004 1.909e+006 1.380e+010 1.000e+000 2.079e-003 1.141e-004 
1.273e-004 1.912e+006 1.380e+010 1.000e+000 2.091e-003 1.141e-004 
1.273e-004 1.916e+006 1.380e+010 1.000e+000 2.079e-003 1.141e-004 
1.274e-004 1.920e+006 1.380e+010 1.000e+000 2.102e-003 1.141e-004 
1.274e-004 1.924e+006 1.380e+010 1.000e+000 2.086e-003 1.141e-004 
1.274e-004 1.928e+006 1.380e+010 1.000e+000 2.091e-003 1.141e-004 
1.275e-004 1.932e+006 1.380e+010 1.000e+000 2.117e-003 1.141e-004 
1.275e-004 1.936e+006 1.380e+010 1.000e+000 2.066e-003 1.141e-004 
1.275e-004 1.940e+006 1.380e+010 1.000e+000 2.047e-003 1.141e-004 
1.276e-004 1.943e+006 1.380e+010 1.000e+000 2.086e-003 1.141e-004 
1.276e-004 1.947e+006 1.381e+010 1.000e+000 2.067e-003 1.141e-004 
1.276e-004 1.951e+006 1.381e+010 1.000e+000 2.069e-003 1.141e-004 
1.276e-004 1.955e+006 1.381e+010 1.000e+000 2.078e-003 1.141e-004 
1.277e-004 1.959e+006 1.381e+010 1.000e+000 2.123e-003 1.141e-004 
1.277e-004 1.963e+006 1.381e+010 1.000e+000 2.132e-003 1.141e-004 
1.277e-004 1.966e+006 1.381e+010 1.000e+000 2.163e-003 1.141e-004 
1.278e-004 1.970e+006 1.381e+010 1.000e+000 2.159e-003 1.141e-004 
1.278e-004 1.974e+006 1.381e+010 1.000e+000 2.250e-003 1.141e-004 
1.278e-004 1.978e+006 1.381e+010 1.000e+000 2.319e-003 1.141e-004 
1.278e-004 1.982e+006 1.382e+010 1.000e+000 2.338e-003 1.141e-004 
1.279e-004 1.985e+006 1.382e+010 1.000e+000 2.385e-003 1.141e-004 
1.279e-004 1.989e+006 1.382e+010 1.000e+000 2.381e-003 1.141e-004 
1.279e-004 1.993e+006 1.382e+010 1.000e+000 2.425e-003 1.141e-004 
1.280e-004 1.997e+006 1.382e+010 1.000e+000 2.466e-003 1.142e-004 
1.280e-004 2.000e+006 1.382e+010 1.000e+000 2.468e-003 1.142e-004 
1.280e-004 2.004e+006 1.382e+010 1.000e+000 2.547e-003 1.142e-004 
1.281e-004 2.008e+006 1.382e+010 1.000e+000 2.583e-003 1.142e-004 
1.281e-004 2.012e+006 1.383e+010 1.000e+000 2.638e-003 1.142e-004 
1.281e-004 2.015e+006 1.383e+010 1.000e+000 2.662e-003 1.142e-004 
1.281e-004 2.019e+006 1.383e+010 1.000e+000 2.702e-003 1.142e-004 
1.282e-004 2.021e+006 1.382e+010 1.000e+000 3.373e-003 1.142e-004 
1.282e-004 2.020e+006 1.382e+010 1.000e+000 3.296e-003 1.142e-004 
1.282e-004 2.020e+006 1.381e+010 1.000e+000 3.209e-003 1.143e-004 
1.283e-004 2.020e+006 1.381e+010 1.000e+000 2.834e-003 1.143e-004 
1.283e-004 2.020e+006 1.382e+010 1.000e+000 2.644e-003 1.143e-004 
1.283e-004 2.020e+006 1.382e+010 1.000e+000 2.480e-003 1.143e-004 
1.283e-004 2.021e+006 1.382e+010 1.000e+000 2.313e-003 1.144e-004 
1.284e-004 2.023e+006 1.382e+010 1.000e+000 2.227e-003 1.144e-004 
1.284e-004 2.025e+006 1.383e+010 1.000e+000 2.306e-003 1.144e-004 
1.284e-004 2.027e+006 1.383e+010 1.000e+000 2.287e-003 1.144e-004 
1.285e-004 2.029e+006 1.383e+010 1.000e+000 2.259e-003 1.144e-004 
1.285e-004 2.032e+006 1.383e+010 1.000e+000 2.275e-003 1.144e-004 
1.285e-004 2.034e+006 1.384e+010 1.000e+000 2.246e-003 1.144e-004 
1.286e-004 2.037e+006 1.384e+010 1.000e+000 2.236e-003 1.145e-004 
1.286e-004 2.040e+006 1.384e+010 1.000e+000 2.292e-003 1.145e-004 
1.286e-004 2.042e+006 1.384e+010 1.000e+000 2.325e-003 1.145e-004 
1.286e-004 2.045e+006 1.385e+010 1.000e+000 2.421e-003 1.145e-004 
1.287e-004 2.048e+006 1.385e+010 1.000e+000 2.400e-003 1.145e-004 
1.287e-004 2.050e+006 1.385e+010 1.000e+000 2.387e-003 1.145e-004 
1.287e-004 2.053e+006 1.385e+010 1.000e+000 2.046e-003 1.145e-004 
1.288e-004 2.055e+006 1.386e+010 1.000e+000 1.894e-003 1.145e-004 
1.288e-004 2.058e+006 1.386e+010 1.000e+000 1.910e-003 1.146e-004 
1.288e-004 2.061e+006 1.386e+010 1.000e+000 1.890e-003 1.146e-004 
1.288e-004 2.064e+006 1.387e+010 1.000e+000 1.921e-003 1.146e-004 
1.289e-004 2.066e+006 1.387e+010 1.000e+000 1.849e-003 1.146e-004 
1.289e-004 2.069e+006 1.387e+010 1.000e+000 1.742e-003 1.146e-004 
1.289e-004 2.072e+006 1.387e+010 1.000e+000 1.729e-003 1.146e-004 
1.290e-004 2.075e+006 1.387e+010 1.000e+000 1.707e-003 1.146e-004 
1.290e-004 2.078e+006 1.387e+010 1.000e+000 1.944e-003 1.146e-004 
1.290e-004 2.079e+006 1.387e+010 1.000e+000 2.010e-003 1.146e-004 
1.290e-004 2.081e+006 1.387e+010 1.000e+000 2.121e-003 1.147e-004 
1.291e-004 2.083e+006 1.387e+010 1.000e+000 2.133e-003 1.147e-004 
1.291e-004 2.085e+006 1.387e+010 1.000e+000 2.165e-003 1.147e-004 
1.291e-004 2.087e+006 1.388e+010 1.000e+000 2.169e-003 1.147e-004 
1.292e-004 2.089e+006 1.388e+010 1.000e+000 2.233e-003 1.147e-004 
1.292e-004 2.090e+006 1.388e+010 1.000e+000 2.243e-003 1.147e-004 
1.292e-004 2.092e+006 1.388e+010 1.000e+000 2.493e-003 1.148e-004 
1.293e-004 2.094e+006 1.388e+010 1.000e+000 2.700e-003 1.148e-004 
1.293e-004 2.096e+006 1.388e+010 1.000e+000 2.712e-003 1.148e-004 
1.293e-004 2.098e+006 1.389e+010 1.000e+000 2.722e-003 1.148e-004 
1.293e-004 2.100e+006 1.389e+010 1.000e+000 2.758e-003 1.148e-004 
1.294e-004 2.101e+006 1.389e+010 1.000e+000 2.792e-003 1.148e-004 
1.294e-004 2.102e+006 1.390e+010 1.000e+000 2.858e-003 1.149e-004 
1.294e-004 2.103e+006 1.390e+010 1.000e+000 3.467e-003 1.149e-004 
1.295e-004 2.101e+006 1.389e+010 1.000e+000 3.634e-003 1.149e-004 
1.295e-004 2.099e+006 1.388e+010 1.000e+000 3.771e-003 1.150e-004 
1.295e-004 2.093e+006 1.388e+010 1.000e+000 3.646e-003 1.150e-004 
1.295e-004 2.089e+006 1.388e+010 1.000e+000 3.360e-003 1.151e-004 
1.296e-004 2.085e+006 1.388e+010 1.000e+000 3.131e-003 1.152e-004 
1.296e-004 2.081e+006 1.388e+010 1.000e+000 3.027e-003 1.152e-004 
1.296e-004 2.077e+006 1.389e+010 1.000e+000 2.534e-003 1.153e-004 
1.297e-004 2.074e+006 1.389e+010 1.000e+000 2.373e-003 1.153e-004 
1.297e-004 2.072e+006 1.390e+010 1.000e+000 2.634e-003 1.154e-004 
1.297e-004 2.070e+006 1.391e+010 1.000e+000 3.625e-003 1.154e-004 
1.298e-004 2.069e+006 1.391e+010 1.000e+000 4.403e-003 1.154e-004 
1.298e-004 2.066e+006 1.391e+010 1.000e+000 4.197e-003 1.155e-004 
1.298e-004 2.063e+006 1.392e+010 1.000e+000 2.775e-003 1.155e-004 
1.298e-004 2.061e+006 1.393e+010 1.000e+000 2.737e-003 1.156e-004 
1.299e-004 2.058e+006 1.393e+010 1.000e+000 2.715e-003 1.156e-004 
1.299e-004 2.056e+006 1.394e+010 1.000e+000 2.592e-003 1.157e-004 
1.299e-004 2.053e+006 1.395e+010 1.000e+000 2.710e-003 1.157e-004 
1.300e-004 2.051e+006 1.395e+010 1.000e+000 2.832e-003 1.158e-004 
1.300e-004 2.049e+006 1.396e+010 1.000e+000 2.625e-003 1.158e-004 
1.300e-004 2.046e+006 1.397e+010 1.000e+000 2.347e-003 1.159e-004 
1.300e-004 2.044e+006 1.398e+010 1.000e+000 2.037e-003 1.159e-004 
1.301e-004 2.042e+006 1.399e+010 1.000e+000 2.290e-003 1.160e-004 
1.301e-004 2.040e+006 1.399e+010 1.000e+000 2.650e-003 1.160e-004 
1.301e-004 2.038e+006 1.401e+010 1.000e+000 2.353e-003 1.160e-004 
1.302e-004 2.036e+006 1.402e+010 1.000e+000 4.207e-003 1.161e-004 
1.302e-004 2.034e+006 1.403e+010 1.000e+000 4.572e-003 1.161e-004 
1.302e-004 2.033e+006 1.404e+010 1.000e+000 4.832e-003 1.162e-004 
1.303e-004 2.031e+006 1.405e+010 1.000e+000 3.821e-004 1.162e-004 
1.303e-004 2.029e+006 1.396e+010 1.000e+000 1.586e-003 1.162e-004 
1.303e-004 2.027e+006 1.393e+010 1.000e+000 1.428e-003 1.163e-004 
1.303e-004 2.025e+006 1.391e+010 1.000e+000 1.045e-003 1.163e-004 
1.304e-004 2.023e+006 1.390e+010 1.000e+000 1.133e-003 1.164e-004 
1.304e-004 2.020e+006 1.389e+010 1.000e+000 1.426e-003 1.164e-004 
1.304e-004 2.017e+006 1.388e+010 1.000e+000 1.508e-003 1.165e-004 
1.305e-004 2.014e+006 1.388e+010 1.000e+000 1.689e-003 1.165e-004 
1.305e-004 2.010e+006 1.387e+010 1.000e+000 2.075e-003 1.166e-004 
1.305e-004 2.007e+006 1.386e+010 1.000e+000 2.175e-003 1.166e-004 
1.305e-004 2.005e+006 1.385e+010 1.000e+000 2.150e-003 1.167e-004 
1.306e-004 2.003e+006 1.385e+010 1.000e+000 2.673e-003 1.167e-004 
1.306e-004 1.999e+006 1.385e+010 1.000e+000 2.755e-003 1.168e-004 
1.306e-004 1.995e+006 1.385e+010 1.000e+000 2.852e-003 1.168e-004 
1.307e-004 1.990e+006 1.385e+010 1.000e+000 3.033e-003 1.169e-004 
1.307e-004 1.985e+006 1.385e+010 1.000e+000 3.013e-003 1.170e-004 
1.307e-004 1.980e+006 1.385e+010 1.000e+000 2.872e-003 1.170e-004 
1.308e-004 1.974e+006 1.385e+010 1.000e+000 2.719e-003 1.171e-004 
1.308e-004 1.969e+006 1.385e+010 1.000e+000 2.687e-003 1.172e-004 
1.308e-004 1.963e+006 1.385e+010 1.000e+000 2.637e-003 1.172e-004 
1.308e-004 1.957e+006 1.385e+010 1.000e+000 2.598e-003 1.173e-004 
1.309e-004 1.951e+006 1.385e+010 1.000e+000 2.681e-003 1.174e-004 
1.309e-004 1.945e+006 1.385e+010 1.000e+000 2.706e-003 1.174e-004 
1.309e-004 1.941e+006 1.385e+010 1.000e+000 2.235e-003 1.175e-004 
1.310e-004 1.937e+006 1.384e+010 1.000e+000 1.870e-003 1.176e-004 
1.310e-004 1.936e+006 1.384e+010 1.000e+000 1.350e-003 1.176e-004 
1.310e-004 1.935e+006 1.383e+010 1.000e+000 1.378e-003 1.176e-004 
1.310e-004 1.935e+006 1.382e+010 1.000e+000 1.415e-003 1.177e-004 
1.311e-004 1.935e+006 1.382e+010 1.000e+000 1.502e-003 1.177e-004 
1.311e-004 1.935e+006 1.381e+010 1.000e+000 1.458e-003 1.177e-004 
1.311e-004 1.935e+006 1.381e+010 1.000e+000 1.779e-003 1.178e-004 
1.312e-004 1.934e+006 1.380e+010 1.000e+000 1.933e-003 1.178e-004 
1.312e-004 1.933e+006 1.380e+010 1.000e+000 1.904e-003 1.178e-004 
1.312e-004 1.933e+006 1.379e+010 1.000e+000 1.937e-003 1.179e-004 
1.313e-004 1.932e+006 1.379e+010 1.000e+000 2.059e-003 1.179e-004 
1.313e-004 1.931e+006 1.378e+010 1.000e+000 2.457e-003 1.179e-004 
1.313e-004 1.929e+006 1.378e+010 1.000e+000 2.415e-003 1.180e-004 
1.313e-004 1.925e+006 1.377e+010 1.000e+000 2.845e-003 1.180e-004 
1.314e-004 1.920e+006 1.378e+010 1.000e+000 3.027e-003 1.181e-004 
1.314e-004 1.915e+006 1.378e+010 1.000e+000 2.902e-003 1.182e-004 
1.314e-004 1.910e+006 1.378e+010 1.000e+000 2.876e-003 1.182e-004 
1.315e-004 1.906e+006 1.379e+010 1.000e+000 2.849e-003 1.183e-004 
1.315e-004 1.900e+006 1.378e+010 1.000e+000 2.916e-003 1.183e-004 
1.315e-004 1.895e+006 1.379e+010 1.000e+000 3.066e-003 1.184e-004 
1.315e-004 1.889e+006 1.379e+010 1.000e+000 3.272e-003 1.185e-004 
1.316e-004 1.883e+006 1.379e+010 1.000e+000 3.261e-003 1.186e-004 
1.316e-004 1.879e+006 1.379e+010 1.000e+000 3.063e-003 1.186e-004 
1.316e-004 1.876e+006 1.379e+010 1.000e+000 2.962e-003 1.187e-004 
1.317e-004 1.873e+006 1.379e+010 1.000e+000 2.506e-003 1.187e-004 
1.317e-004 1.870e+006 1.379e+010 1.000e+000 2.435e-003 1.188e-004 
1.317e-004 1.868e+006 1.379e+010 1.000e+000 2.325e-003 1.188e-004 
1.318e-004 1.866e+006 1.380e+010 1.000e+000 2.326e-003 1.188e-004 
1.318e-004 1.864e+006 1.380e+010 1.000e+000 2.392e-003 1.189e-004 
1.318e-004 1.863e+006 1.380e+010 1.000e+000 2.295e-003 1.189e-004 
1.318e-004 1.863e+006 1.380e+010 1.000e+000 2.231e-003 1.190e-004 
1.319e-004 1.864e+006 1.380e+010 1.000e+000 2.260e-003 1.190e-004 
1.319e-004 1.865e+006 1.380e+010 1.000e+000 2.195e-003 1.190e-004 
1.319e-004 1.866e+006 1.381e+010 1.000e+000 1.842e-003 1.190e-004 
1.320e-004 1.868e+006 1.381e+010 1.000e+000 1.805e-003 1.190e-004 
1.320e-004 1.870e+006 1.381e+010 1.000e+000 1.842e-003 1.191e-004 
1.320e-004 1.873e+006 1.381e+010 1.000e+000 1.766e-003 1.191e-004 
1.320e-004 1.875e+006 1.381e+010 1.000e+000 1.566e-003 1.191e-004 
1.321e-004 1.878e+006 1.381e+010 1.000e+000 1.707e-003 1.191e-004 
1.321e-004 1.880e+006 1.381e+010 1.000e+000 1.833e-003 1.191e-004 
1.321e-004 1.883e+006 1.381e+010 1.000e+000 1.856e-003 1.191e-004 
1.322e-004 1.886e+006 1.382e+010 1.000e+000 1.893e-003 1.191e-004 
1.322e-004 1.888e+006 1.382e+010 1.000e+000 1.912e-003 1.191e-004 
1.322e-004 1.891e+006 1.382e+010 1.000e+000 1.906e-003 1.191e-004 
1.323e-004 1.893e+006 1.383e+010 1.000e+000 1.959e-003 1.192e-004 
1.323e-004 1.896e+006 1.383e+010 1.000e+000 1.986e-003 1.192e-004 
1.323e-004 1.899e+006 1.383e+010 1.000e+000 1.982e-003 1.192e-004 
1.323e-004 1.902e+006 1.383e+010 1.000e+000 2.005e-003 1.192e-004 
1.324e-004 1.906e+006 1.383e+010 1.000e+000 2.036e-003 1.192e-004 
1.324e-004 1.909e+006 1.383e+010 1.000e+000 2.227e-003 1.192e-004 
1.324e-004 1.913e+006 1.383e+010 1.000e+000 2.178e-003 1.192e-004 
1.325e-004 1.916e+006 1.383e+010 1.000e+000 2.188e-003 1.192e-004 
1.325e-004 1.920e+006 1.383e+010 1.000e+000 2.193e-003 1.192e-004 
1.325e-004 1.924e+006 1.383e+010 1.000e+000 2.199e-003 1.192e-004 
1.325e-004 1.928e+006 1.384e+010 1.000e+000 2.203e-003 1.192e-004 
1.326e-004 1.931e+006 1.384e+010 1.000e+000 2.200e-003 1.192e-004 
1.326e-004 1.935e+006 1.384e+010 1.000e+000 2.008e-003 1.192e-004 
1.326e-004 1.939e+006 1.384e+010 1.000e+000 2.008e-003 1.192e-004 
1.327e-004 1.943e+006 1.384e+010 1.000e+000 1.931e-003 1.192e-004 
1.327e-004 1.947e+006 1.384e+010 1.000e+000 1.896e-003 1.192e-004 
1.327e-004 1.951e+006 1.384e+010 1.000e+000 1.879e-003 1.192e-004 
1.328e-004 1.955e+006 1.384e+010 1.000e+000 1.880e-003 1.192e-004 
1.328e-004 1.959e+006 1.384e+010 1.000e+000 1.900e-003 1.192e-004 
1.328e-004 1.962e+006 1.384e+010 1.000e+000 1.889e-003 1.192e-004 
1.328e-004 1.966e+006 1.384e+010 1.000e+000 1.894e-003 1.192e-004 
1.329e-004 1.970e+006 1.384e+010 1.000e+000 1.908e-003 1.192e-004 
1.329e-004 1.974e+006 1.384e+010 1.000e+000 1.936e-003 1.192e-004 
1.329e-004 1.978e+006 1.384e+010 1.000e+000 1.904e-003 1.192e-004 
1.330e-004 1.982e+006 1.384e+010 1.000e+000 1.897e-003 1.193e-004 
1.330e-004 1.986e+006 1.384e+010 1.000e+000 1.903e-003 1.193e-004 
1.330e-004 1.989e+006 1.384e+010 1.000e+000 1.898e-003 1.193e-004 
1.330e-004 1.993e+006 1.384e+010 1.000e+000 1.918e-003 1.193e-004 
1.331e-004 1.997e+006 1.385e+010 1.000e+000 1.892e-003 1.193e-004 
1.331e-004 2.001e+006 1.385e+010 1.000e+000 1.932e-003 1.193e-004 
1.331e-004 2.005e+006 1.385e+010 1.000e+000 1.944e-003 1.193e-004 
1.332e-004 2.008e+006 1.385e+010 1.000e+000 1.995e-003 1.193e-004 
1.332e-004 2.012e+006 1.385e+010 1.000e+000 2.000e-003 1.193e-004 
1.332e-004 2.016e+006 1.385e+010 1.000e+000 1.991e-003 1.193e-004 
1.333e-004 2.020e+006 1.385e+010 1.000e+000 1.986e-003 1.193e-004 
1.333e-004 2.024e+006 1.385e+010 1.000e+000 1.959e-003 1.193e-004 
1.333e-004 2.027e+006 1.385e+010 1.000e+000 1.982e-003 1.193e-004 
1.333e-004 2.031e+006 1.386e+010 1.000e+000 2.138e-003 1.193e-004 
1.334e-004 2.035e+006 1.386e+010 1.000e+000 2.159e-003 1.193e-004 
1.334e-004 2.038e+006 1.386e+010 1.000e+000 2.221e-003 1.193e-004 
1.334e-004 2.042e+006 1.386e+010 1.000e+000 2.243e-003 1.193e-004 
1.335e-004 2.046e+006 1.386e+010 1.000e+000 2.268e-003 1.193e-004 
1.335e-004 2.050e+006 1.386e+010 1.000e+000 2.281e-003 1.193e-004 
1.335e-004 2.053e+006 1.386e+010 1.000e+000 2.349e-003 1.193e-004 
1.335e-004 2.057e+006 1.387e+010 1.000e+000 2.427e-003 1.193e-004 
1.336e-004 2.061e+006 1.387e+010 1.000e+000 2.460e-003 1.193e-004 
1.336e-004 2.064e+006 1.387e+010 1.000e+000 2.562e-003 1.193e-004 
1.336e-004 2.068e+006 1.387e+010 1.000e+000 2.611e-003 1.193e-004 
1.337e-004 2.071e+006 1.387e+010 1.000e+000 2.638e-003 1.193e-004 
1.337e-004 2.075e+006 1.387e+010 1.000e+000 2.652e-003 1.193e-004 
1.337e-004 2.079e+006 1.388e+010 1.000e+000 2.671e-003 1.193e-004 
1.338e-004 2.082e+006 1.388e+010 1.000e+000 2.679e-003 1.193e-004 
1.338e-004 2.086e+006 1.388e+010 1.000e+000 2.675e-003 1.194e-004 
1.338e-004 2.090e+006 1.388e+010 1.000e+000 2.682e-003 1.194e-004 
1.338e-004 2.093e+006 1.388e+010 1.000e+000 2.701e-003 1.194e-004 
1.339e-004 2.097e+006 1.389e+010 1.000e+000 2.718e-003 1.194e-004 
1.339e-004 2.100e+006 1.389e+010 1.000e+000 2.714e-003 1.194e-004 
1.339e-004 2.104e+006 1.389e+010 1.000e+000 2.740e-003 1.194e-004 
1.340e-004 2.107e+006 1.389e+010 1.000e+000 2.754e-003 1.194e-004 
1.340e-004 2.111e+006 1.389e+010 1.000e+000 2.748e-003 1.194e-004 
1.340e-004 2.115e+006 1.390e+010 1.000e+000 2.645e-003 1.194e-004 
1.340e-004 2.118e+006 1.390e+010 1.000e+000 2.338e-003 1.194e-004 
1.341e-004 2.122e+006 1.390e+010 1.000e+000 2.303e-003 1.194e-004 
1.341e-004 2.125e+006 1.390e+010 1.000e+000 2.276e-003 1.194e-004 
1.341e-004 2.129e+006 1.391e+010 1.000e+000 2.240e-003 1.194e-004 
1.342e-004 2.132e+006 1.391e+010 1.000e+000 2.254e-003 1.194e-004 
1.342e-004 2.136e+006 1.391e+010 1.000e+000 2.232e-003 1.194e-004 
1.342e-004 2.139e+006 1.391e+010 1.000e+000 2.230e-003 1.194e-004 
1.343e-004 2.143e+006 1.391e+010 1.000e+000 2.227e-003 1.194e-004 
1.343e-004 2.146e+006 1.392e+010 1.000e+000 2.194e-003 1.194e-004 
1.343e-004 2.149e+006 1.392e+010 1.000e+000 2.111e-003 1.194e-004 
1.343e-004 2.153e+006 1.392e+010 1.000e+000 2.166e-003 1.194e-004 
1.344e-004 2.156e+006 1.392e+010 1.000e+000 2.097e-003 1.195e-004 
1.344e-004 2.160e+006 1.393e+010 1.000e+000 2.122e-003 1.195e-004 
1.344e-004 2.163e+006 1.393e+010 1.000e+000 2.209e-003 1.195e-004 
1.345e-004 2.166e+006 1.393e+010 1.000e+000 2.162e-003 1.195e-004 
1.345e-004 2.170e+006 1.394e+010 1.000e+000 2.171e-003 1.195e-004 
1.345e-004 2.173e+006 1.394e+010 1.000e+000 2.104e-003 1.195e-004 
1.345e-004 2.176e+006 1.394e+010 1.000e+000 2.178e-003 1.195e-004 
1.346e-004 2.180e+006 1.394e+010 1.000e+000 2.176e-003 1.195e-004 
1.346e-004 2.183e+006 1.395e+010 1.000e+000 2.055e-003 1.195e-004 
1.346e-004 2.186e+006 1.395e+010 1.000e+000 2.109e-003 1.195e-004 
1.347e-004 2.189e+006 1.395e+010 1.000e+000 2.128e-003 1.195e-004 
1.347e-004 2.192e+006 1.396e+010 1.000e+000 2.125e-003 1.195e-004 
1.347e-004 2.196e+006 1.396e+010 1.000e+000 2.123e-003 1.195e-004 
1.348e-004 2.199e+006 1.396e+010 1.000e+000 2.137e-003 1.195e-004 
1.348e-004 2.202e+006 1.397e+010 1.000e+000 2.149e-003 1.196e-004 
1.348e-004 2.205e+006 1.397e+010 1.000e+000 2.095e-003 1.196e-004 
1.348e-004 2.208e+006 1.398e+010 1.000e+000 2.152e-003 1.196e-004 
1.349e-004 2.210e+006 1.398e+010 1.000e+000 2.100e-003 1.196e-004 
1.349e-004 2.213e+006 1.399e+010 1.000e+000 2.074e-003 1.196e-004 
1.349e-004 2.216e+006 1.399e+010 1.000e+000 2.061e-003 1.196e-004 
1.350e-004 2.218e+006 1.400e+010 1.000e+000 2.048e-003 1.196e-004 
1.350e-004 2.221e+006 1.400e+010 1.000e+000 2.028e-003 1.196e-004 
1.350e-004 2.223e+006 1.401e+010 1.000e+000 2.018e-003 1.196e-004 
1.350e-004 2.225e+006 1.402e+010 1.000e+000 1.964e-003 1.197e-004 
1.351e-004 2.227e+006 1.402e+010 1.000e+000 2.005e-003 1.197e-004 
1.351e-004 2.230e+006 1.402e+010 1.000e+000 2.115e-003 1.197e-004 
1.351e-004 2.233e+006 1.403e+010 1.000e+000 2.097e-003 1.197e-004 
1.352e-004 2.237e+006 1.403e+010 1.000e+000 2.039e-003 1.197e-004 
1.352e-004 2.237e+006 1.402e+010 1.000e+000 2.821e-003 1.197e-004 
1.352e-004 2.235e+006 1.402e+010 1.000e+000 3.033e-003 1.198e-004 
1.352e-004 2.234e+006 1.402e+010 1.000e+000 2.909e-003 1.198e-004 
1.353e-004 2.232e+006 1.402e+010 1.000e+000 3.077e-003 1.198e-004 
1.353e-004 2.232e+006 1.402e+010 1.000e+000 2.129e-003 1.199e-004 
1.353e-004 2.232e+006 1.403e+010 1.000e+000 2.102e-003 1.199e-004 
1.354e-004 2.233e+006 1.403e+010 1.000e+000 1.738e-003 1.199e-004 
1.354e-004 2.234e+006 1.404e+010 1.000e+000 1.768e-003 1.199e-004 
1.354e-004 2.235e+006 1.404e+010 1.000e+000 1.866e-003 1.200e-004 
1.355e-004 2.234e+006 1.400e+010 1.000e+000 2.478e-003 1.200e-004 
1.355e-004 2.231e+006 1.399e+010 1.000e+000 1.924e-003 1.200e-004 
1.355e-004 2.230e+006 1.399e+010 1.000e+000 1.795e-003 1.201e-004 
1.355e-004 2.229e+006 1.399e+010 1.000e+000 1.657e-003 1.201e-004 
1.356e-004 2.228e+006 1.400e+010 1.000e+000 1.710e-003 1.202e-004 
1.356e-004 2.227e+006 1.400e+010 1.000e+000 1.600e-003 1.202e-004 
1.356e-004 2.226e+006 1.401e+010 1.000e+000 1.260e-003 1.202e-004 
1.357e-004 2.225e+006 1.401e+010 1.000e+000 1.161e-003 1.203e-004 
1.357e-004 2.224e+006 1.402e+010 1.000e+000 1.473e-003 1.203e-004 
1.357e-004 2.223e+006 1.403e+010 1.000e+000 1.381e-003 1.203e-004 
1.357e-004 2.222e+006 1.404e+010 1.000e+000 3.482e-003 1.204e-004 
1.358e-004 2.219e+006 1.378e+010 1.000e+000 1.172e-003 1.204e-004 
1.358e-004 2.218e+006 1.375e+010 1.000e+000 1.117e-004 1.205e-004 
1.358e-004 2.219e+006 1.373e+010 1.000e+000 1.401e-003 1.205e-004 
1.359e-004 2.220e+006 1.373e+010 1.000e+000 1.311e-003 1.205e-004 
1.359e-004 2.221e+006 1.373e+010 1.000e+000 2.943e-003 1.205e-004 
1.359e-004 2.223e+006 1.374e+010 1.000e+000 2.858e-003 1.205e-004 
1.360e-004 2.224e+006 1.373e+010 1.000e+000 1.012e-003 1.206e-004 
1.360e-004 2.226e+006 1.374e+010 1.000e+000 5.394e-004 1.206e-004 
1.360e-004 2.228e+006 1.374e+010 1.000e+000 3.968e-003 1.206e-004 
1.360e-004 2.229e+006 1.375e+010 1.000e+000 5.086e-003 1.206e-004 
1.361e-004 2.232e+006 1.375e+010 1.000e+000 5.273e-003 1.206e-004 
1.361e-004 2.234e+006 1.374e+010 1.000e+000 4.325e-003 1.207e-004 
1.361e-004 2.236e+006 1.374e+010 1.000e+000 4.594e-003 1.207e-004 
1.362e-004 2.237e+006 1.375e+010 1.000e+000 4.796e-003 1.207e-004 
1.362e-004 2.239e+006 1.376e+010 1.000e+000 5.058e-003 1.207e-004 
1.362e-004 2.241e+006 1.376e+010 1.000e+000 5.203e-003 1.207e-004 
1.362e-004 2.242e+006 1.377e+010 1.000e+000 5.682e-003 1.207e-004 
1.363e-004 2.244e+006 1.378e+010 1.000e+000 5.725e-003 1.208e-004 
1.363e-004 2.245e+006 1.378e+010 1.000e+000 5.837e-003 1.208e-004 
1.363e-004 2.247e+006 1.379e+010 1.000e+000 5.730e-003 1.208e-004 
1.364e-004 2.248e+006 1.380e+010 1.000e+000 5.802e-003 1.208e-004 
1.364e-004 2.250e+006 1.380e+010 1.000e+000 6.023e-003 1.208e-004 
1.364e-004 2.253e+006 1.381e+010 1.000e+000 6.048e-003 1.208e-004 
1.365e-004 2.255e+006 1.381e+010 1.000e+000 6.323e-003 1.209e-004 
1.365e-004 2.254e+006 1.380e+010 1.000e+000 7.428e-003 1.209e-004 
1.365e-004 2.251e+006 1.379e+010 1.000e+000 7.837e-003 1.209e-004 
1.365e-004 2.246e+006 1.380e+010 1.000e+000 8.003e-003 1.210e-004 
1.366e-004 2.241e+006 1.380e+010 1.000e+000 8.323e-003 1.211e-004 
1.366e-004 2.237e+006 1.382e+010 1.000e+000 8.818e-003 1.211e-004 
1.366e-004 2.234e+006 1.382e+010 1.000e+000 8.131e-003 1.212e-004 
1.367e-004 2.231e+006 1.379e+010 1.000e+000 4.244e-003 1.212e-004 
1.367e-004 2.229e+006 1.379e+010 1.000e+000 2.979e-003 1.213e-004 
1.367e-004 2.225e+006 1.379e+010 1.000e+000 2.803e-003 1.213e-004 
1.367e-004 2.222e+006 1.380e+010 1.000e+000 3.449e-003 1.214e-004 
1.368e-004 2.219e+006 1.381e+010 1.000e+000 4.896e-004 1.214e-004 
1.368e-004 2.216e+006 1.383e+010 1.000e+000 7.578e-003 1.215e-004 
1.368e-004 2.214e+006 1.384e+010 1.000e+000 6.955e-004 1.215e-004 
1.369e-004 2.212e+006 1.385e+010 1.000e+000 1.618e-003 1.216e-004 
1.369e-004 2.211e+006 1.386e+010 1.000e+000 4.381e-003 1.216e-004 
1.369e-004 2.209e+006 1.387e+010 1.000e+000 4.874e-003 1.216e-004 
1.370e-004 2.208e+006 1.388e+010 1.000e+000 3.692e-003 1.217e-004 
1.370e-004 2.207e+006 1.389e+010 1.000e+000 6.792e-003 1.217e-004 
1.370e-004 2.206e+006 1.390e+010 1.000e+000 4.072e-003 1.218e-004 
1.370e-004 2.205e+006 1.391e+010 1.000e+000 8.634e-003 1.218e-004 
1.371e-004 2.205e+006 1.392e+010 1.000e+000 6.919e-003 1.218e-004 
1.371e-004 2.204e+006 1.393e+010 1.000e+000 4.865e-003 1.219e-004 
1.371e-004 2.204e+006 1.394e+010 1.000e+000 5.130e-003 1.219e-004 
1.372e-004 2.204e+006 1.395e+010 1.000e+000 7.580e-003 1.219e-004 
1.372e-004 2.203e+006 1.396e+010 1.000e+000 6.495e-003 1.219e-004 
1.372e-004 2.203e+006 1.397e+010 1.000e+000 7.220e-003 1.220e-004 
1.372e-004 2.203e+006 1.398e+010 1.000e+000 7.494e-003 1.220e-004 
1.373e-004 2.203e+006 1.399e+010 1.000e+000 9.077e-003 1.220e-004 
1.373e-004 2.203e+006 1.400e+010 1.000e+000 1.298e-002 1.221e-004 
1.373e-004 2.203e+006 1.401e+010 1.000e+000 9.701e-003 1.221e-004 
1.374e-004 2.203e+006 1.403e+010 1.000e+000 1.347e-002 1.221e-004 
1.374e-004 2.203e+006 1.404e+010 1.000e+000 1.130e-002 1.222e-004 
1.374e-004 2.202e+006 1.405e+010 1.000e+000 1.581e-002 1.222e-004 
1.375e-004 2.202e+006 1.406e+010 1.000e+000 8.614e-003 1.222e-004 
1.375e-004 2.202e+006 1.407e+010 1.000e+000 1.318e-002 1.223e-004 
1.375e-004 2.202e+006 1.408e+010 1.000e+000 1.277e-002 1.223e-004 
1.375e-004 2.202e+006 1.410e+010 1.000e+000 1.319e-002 1.223e-004 
1.376e-004 2.202e+006 1.411e+010 1.000e+000 1.771e-002 1.223e-004 
1.376e-004 2.202e+006 1.412e+010 1.000e+000 1.460e-002 1.224e-004 
1.376e-004 2.202e+006 1.413e+010 1.000e+000 1.164e-002 1.224e-004 
1.377e-004 2.203e+006 1.414e+010 1.000e+000 1.324e-002 1.224e-004 
1.377e-004 2.204e+006 1.414e+010 1.000e+000 1.186e-002 1.224e-004 
1.377e-004 2.205e+006 1.415e+010 1.000e+000 1.370e-002 1.225e-004 
1.377e-004 2.206e+006 1.416e+010 1.000e+000 1.539e-002 1.225e-004 
1.378e-004 2.207e+006 1.416e+010 1.000e+000 1.733e-002 1.225e-004 
1.378e-004 2.209e+006 1.417e+010 1.000e+000 1.242e-002 1.225e-004 
1.378e-004 2.210e+006 1.417e+010 1.000e+000 1.890e-002 1.225e-004 
1.379e-004 2.212e+006 1.418e+010 1.000e+000 1.954e-002 1.226e-004 
1.379e-004 2.213e+006 1.419e+010 1.000e+000 1.427e-002 1.226e-004 
1.379e-004 2.214e+006 1.420e+010 1.000e+000 1.217e-002 1.226e-004 
1.380e-004 2.216e+006 1.421e+010 1.000e+000 1.243e-002 1.226e-004 
1.380e-004 2.217e+006 1.422e+010 1.000e+000 1.190e-002 1.226e-004 
1.380e-004 2.218e+006 1.424e+010 1.000e+000 9.692e-003 1.227e-004 
1.380e-004 2.219e+006 1.425e+010 1.000e+000 8.437e-003 1.227e-004 
1.381e-004 2.219e+006 1.426e+010 1.000e+000 1.334e-003 1.227e-004 
1.381e-004 2.219e+006 1.428e+010 1.000e+000 3.930e-003 1.228e-004 
1.381e-004 2.217e+006 1.430e+010 1.000e+000 8.095e-003 1.228e-004 
1.382e-004 2.214e+006 1.432e+010 1.000e+000 1.045e-002 1.228e-004 
1.382e-004 2.210e+006 1.435e+010 1.000e+000 8.369e-003 1.229e-004 
1.382e-004 2.208e+006 1.437e+010 1.000e+000 1.258e-002 1.229e-004 
1.382e-004 2.208e+006 1.438e+010 1.000e+000 1.307e-002 1.230e-004 
1.383e-004 2.207e+006 1.440e+010 1.000e+000 1.478e-002 1.230e-004 
1.383e-004 2.205e+006 1.441e+010 1.000e+000 1.468e-002 1.231e-004 
1.383e-004 2.203e+006 1.443e+010 1.000e+000 1.170e-002 1.231e-004 
1.384e-004 2.200e+006 1.445e+010 1.000e+000 1.334e-002 1.231e-004 
1.384e-004 2.198e+006 1.447e+010 1.000e+000 6.510e-003 1.232e-004 
1.384e-004 2.195e+006 1.450e+010 1.000e+000 3.934e-003 1.232e-004 
1.385e-004 2.192e+006 1.452e+010 1.000e+000 1.022e-002 1.233e-004 
1.385e-004 2.188e+006 1.455e+010 1.000e+000 6.549e-004 1.233e-004 
1.385e-004 2.186e+006 1.457e+010 1.000e+000 1.087e-003 1.234e-004 
1.385e-004 2.183e+006 1.459e+010 1.000e+000 4.724e-003 1.234e-004 
1.386e-004 2.182e+006 1.460e+010 1.000e+000 6.271e-003 1.235e-004 
1.386e-004 2.180e+006 1.462e+010 1.000e+000 2.218e-003 1.235e-004 
1.386e-004 2.178e+006 1.464e+010 1.000e+000 3.918e-003 1.236e-004 
1.387e-004 2.176e+006 1.466e+010 1.000e+000 5.816e-003 1.236e-004 
1.387e-004 2.175e+006 1.467e+010 1.000e+000 4.409e-003 1.236e-004 
1.387e-004 2.172e+006 1.468e+010 1.000e+000 1.308e-003 1.237e-004 
1.387e-004 2.169e+006 1.470e+010 1.000e+000 7.171e-003 1.237e-004 
1.388e-004 2.167e+006 1.472e+010 1.000e+000 9.157e-003 1.238e-004 
1.388e-004 2.165e+006 1.474e+010 1.000e+000 8.855e-003 1.238e-004 
1.388e-004 2.162e+006 1.477e+010 1.000e+000 9.466e-003 1.239e-004 
1.389e-004 2.160e+006 1.479e+010 1.000e+000 9.809e-003 1.239e-004 
1.389e-004 2.158e+006 1.481e+010 1.000e+000 9.894e-003 1.240e-004 
1.389e-004 2.157e+006 1.483e+010 1.000e+000 1.025e-002 1.240e-004 
1.390e-004 2.155e+006 1.485e+010 1.000e+000 9.712e-003 1.240e-004 
1.390e-004 2.153e+006 1.487e+010 1.000e+000 1.012e-002 1.241e-004 
1.390e-004 2.151e+006 1.489e+010 1.000e+000 1.040e-002 1.241e-004 
1.390e-004 2.149e+006 1.491e+010 1.000e+000 1.033e-002 1.242e-004 
1.391e-004 2.148e+006 1.493e+010 1.000e+000 1.064e-002 1.242e-004 
1.391e-004 2.147e+006 1.495e+010 1.000e+000 1.117e-002 1.242e-004 
1.391e-004 2.147e+006 1.496e+010 1.000e+000 1.189e-002 1.243e-004 
1.392e-004 2.146e+006 1.498e+010 1.000e+000 1.196e-002 1.243e-004 
1.392e-004 2.146e+006 1.499e+010 1.000e+000 1.140e-002 1.243e-004 
1.392e-004 2.146e+006 1.501e+010 1.000e+000 1.166e-002 1.244e-004 
1.392e-004 2.146e+006 1.503e+010 1.000e+000 1.244e-002 1.244e-004 
1.393e-004 2.146e+006 1.504e+010 1.000e+000 1.278e-002 1.244e-004 
1.393e-004 2.146e+006 1.506e+010 1.000e+000 1.265e-002 1.245e-004 
1.393e-004 2.145e+006 1.507e+010 1.000e+000 1.155e-002 1.245e-004 
1.394e-004 2.145e+006 1.508e+010 1.000e+000 9.741e-003 1.245e-004 
1.394e-004 2.145e+006 1.510e+010 1.000e+000 5.847e-003 1.246e-004 
1.394e-004 2.144e+006 1.512e+010 1.000e+000 4.795e-003 1.246e-004 
1.395e-004 2.143e+006 1.513e+010 1.000e+000 3.742e-003 1.246e-004 
1.395e-004 2.143e+006 1.515e+010 1.000e+000 3.198e-003 1.247e-004 
1.395e-004 2.142e+006 1.510e+010 1.000e+000 3.330e-004 1.247e-004 
1.395e-004 2.135e+006 1.489e+010 1.000e+000 2.850e-004 1.248e-004 
1.396e-004 2.128e+006 1.482e+010 1.000e+000 1.418e-003 1.248e-004 
1.396e-004 2.123e+006 1.478e+010 1.000e+000 1.290e-003 1.249e-004 
1.396e-004 2.118e+006 1.477e+010 1.000e+000 2.348e-003 1.250e-004 
1.397e-004 2.114e+006 1.476e+010 1.000e+000 2.384e-003 1.250e-004 
1.397e-004 2.110e+006 1.477e+010 1.000e+000 3.645e-003 1.251e-004 
1.397e-004 2.107e+006 1.477e+010 1.000e+000 3.770e-003 1.251e-004 
1.397e-004 2.103e+006 1.478e+010 1.000e+000 4.487e-003 1.252e-004 
1.398e-004 2.099e+006 1.479e+010 1.000e+000 5.312e-003 1.253e-004 
1.398e-004 2.096e+006 1.480e+010 1.000e+000 5.674e-003 1.253e-004 
1.398e-004 2.094e+006 1.480e+010 1.000e+000 5.868e-003 1.253e-004 
1.399e-004 2.092e+006 1.481e+010 1.000e+000 6.983e-003 1.254e-004 
1.399e-004 2.090e+006 1.482e+010 1.000e+000 7.577e-003 1.254e-004 
1.399e-004 2.089e+006 1.483e+010 1.000e+000 7.988e-003 1.255e-004 
1.400e-004 2.088e+006 1.484e+010 1.000e+000 7.583e-003 1.255e-004 
1.400e-004 2.087e+006 1.485e+010 1.000e+000 8.682e-003 1.255e-004 
1.400e-004 2.086e+006 1.486e+010 1.000e+000 9.711e-003 1.256e-004 
1.400e-004 2.085e+006 1.486e+010 1.000e+000 9.663e-003 1.256e-004 
1.401e-004 2.084e+006 1.488e+010 1.000e+000 9.394e-003 1.257e-004 
