# Supplementary material for: Strain rate dependency of dislocation plasticity
Source: Nat Commun. 2021 Mar 23;12:1845. doi: 10.1038/s41467-021-21939-1 (PMC7988163; doi:10.1038/s41467-021-21939-1)
Supplement: Supplementary file 3 — Supplementary Data 1 [file 41467_2021_21939_MOESM3_ESM.zip › Supplementary Data 1/DDDSimulationSet1/StrainRate=1e0s-1/InitialDislocationDensity=1.4e8m-2.dat]

#strain(1), stress(Pa), dislocation density(m-2), strain rate(s-1), mean dislocation velocity(km/s), plastic strain(1)
1.260e-007 1.816e+004 1.415e+008 1.000e+000 3.116e-003 2.667e-010 
2.539e-007 3.657e+004 1.415e+008 1.000e+000 3.116e-003 7.663e-010 
3.815e-007 5.492e+004 1.415e+008 1.000e+000 3.116e-003 1.493e-009 
5.079e-007 7.307e+004 1.415e+008 1.000e+000 3.116e-003 2.437e-009 
6.344e-007 9.118e+004 1.415e+008 1.000e+000 3.062e-003 3.605e-009 
7.618e-007 1.094e+005 1.415e+008 1.000e+000 3.088e-003 5.006e-009 
8.914e-007 1.279e+005 1.415e+008 1.000e+000 3.116e-003 6.663e-009 
1.019e-006 1.461e+005 1.415e+008 1.000e+000 3.089e-003 8.526e-009 
1.146e-006 1.641e+005 1.415e+008 1.000e+000 3.116e-003 1.058e-008 
1.273e-006 1.822e+005 1.415e+008 1.000e+000 3.116e-003 1.288e-008 
1.401e-006 2.003e+005 1.415e+008 1.000e+000 3.116e-003 1.541e-008 
1.530e-006 2.186e+005 1.415e+008 1.000e+000 3.116e-003 1.819e-008 
1.657e-006 2.365e+005 1.415e+008 1.000e+000 3.116e-003 2.114e-008 
1.784e-006 2.543e+005 1.415e+008 1.000e+000 3.116e-003 2.430e-008 
1.913e-006 2.725e+005 1.415e+008 1.000e+000 3.116e-003 2.775e-008 
2.039e-006 2.903e+005 1.415e+008 1.000e+000 3.116e-003 3.136e-008 
2.166e-006 3.080e+005 1.415e+008 1.000e+000 3.116e-003 3.518e-008 
2.291e-006 3.255e+005 1.415e+008 1.000e+000 3.116e-003 3.919e-008 
2.417e-006 3.432e+005 1.415e+008 1.000e+000 3.116e-003 4.347e-008 
2.541e-006 3.605e+005 1.415e+008 1.000e+000 3.116e-003 4.789e-008 
2.668e-006 3.782e+005 1.415e+008 1.000e+000 3.116e-003 5.263e-008 
2.791e-006 3.953e+005 1.415e+008 1.000e+000 3.116e-003 5.745e-008 
2.917e-006 4.127e+005 1.415e+008 1.000e+000 3.116e-003 6.260e-008 
3.035e-006 4.290e+005 1.415e+008 1.000e+000 3.116e-003 6.763e-008 
3.147e-006 4.445e+005 1.415e+008 1.000e+000 3.116e-003 7.259e-008 
3.254e-006 4.593e+005 1.415e+008 1.000e+000 3.116e-003 7.753e-008 
3.358e-006 4.735e+005 1.415e+008 1.000e+000 3.116e-003 8.244e-008 
3.463e-006 4.879e+005 1.415e+008 1.000e+000 3.129e-003 8.757e-008 
3.567e-006 5.023e+005 1.415e+008 1.000e+000 3.116e-003 9.285e-008 
3.672e-006 5.167e+005 1.415e+008 1.000e+000 3.116e-003 9.827e-008 
3.772e-006 5.304e+005 1.415e+008 1.000e+000 3.116e-003 1.036e-007 
3.872e-006 5.440e+005 1.415e+008 1.000e+000 3.116e-003 1.091e-007 
3.971e-006 5.576e+005 1.415e+008 1.000e+000 3.116e-003 1.147e-007 
4.065e-006 5.703e+005 1.415e+008 1.000e+000 3.170e-003 1.200e-007 
4.158e-006 5.830e+005 1.415e+008 1.000e+000 3.136e-003 1.255e-007 
4.250e-006 5.955e+005 1.415e+008 1.000e+000 3.130e-003 1.310e-007 
4.343e-006 6.081e+005 1.415e+008 1.000e+000 3.144e-003 1.367e-007 
4.432e-006 6.203e+005 1.415e+008 1.000e+000 3.299e-003 1.423e-007 
4.524e-006 6.326e+005 1.415e+008 1.000e+000 3.556e-003 1.482e-007 
4.614e-006 6.448e+005 1.415e+008 1.000e+000 4.106e-003 1.540e-007 
4.701e-006 6.566e+005 1.415e+008 1.000e+000 5.171e-003 1.598e-007 
4.791e-006 6.687e+005 1.415e+008 1.000e+000 5.911e-003 1.659e-007 
4.882e-006 6.809e+005 1.415e+008 1.000e+000 6.849e-003 1.721e-007 
4.973e-006 6.932e+005 1.415e+008 1.000e+000 7.255e-003 1.785e-007 
5.060e-006 7.048e+005 1.415e+008 1.000e+000 7.274e-003 1.847e-007 
5.133e-006 7.146e+005 1.415e+008 1.000e+000 7.289e-003 1.900e-007 
5.222e-006 7.266e+005 1.415e+008 1.000e+000 7.117e-003 1.965e-007 
5.303e-006 7.375e+005 1.416e+008 1.000e+000 7.011e-003 2.023e-007 
5.362e-006 7.454e+005 1.416e+008 1.000e+000 6.967e-003 2.066e-007 
5.426e-006 7.540e+005 1.416e+008 1.000e+000 7.025e-003 2.113e-007 
5.499e-006 7.637e+005 1.416e+008 1.000e+000 7.105e-003 2.166e-007 
5.589e-006 7.758e+005 1.416e+008 1.000e+000 7.062e-003 2.233e-007 
5.671e-006 7.867e+005 1.416e+008 1.000e+000 7.322e-003 2.294e-007 
5.768e-006 7.996e+005 1.415e+008 1.000e+000 7.459e-003 2.371e-007 
5.864e-006 8.124e+005 1.415e+008 1.000e+000 7.580e-003 2.449e-007 
5.962e-006 8.255e+005 1.415e+008 1.000e+000 7.660e-003 2.529e-007 
6.060e-006 8.384e+005 1.415e+008 1.000e+000 7.714e-003 2.610e-007 
6.159e-006 8.515e+005 1.415e+008 1.000e+000 7.742e-003 2.693e-007 
6.257e-006 8.645e+005 1.415e+008 1.000e+000 7.791e-003 2.778e-007 
6.356e-006 8.775e+005 1.415e+008 1.000e+000 7.777e-003 2.863e-007 
6.455e-006 8.906e+005 1.415e+008 1.000e+000 7.790e-003 2.950e-007 
6.557e-006 9.041e+005 1.415e+008 1.000e+000 7.790e-003 3.042e-007 
6.664e-006 9.181e+005 1.415e+008 1.000e+000 7.790e-003 3.139e-007 
6.767e-006 9.315e+005 1.415e+008 1.000e+000 7.790e-003 3.233e-007 
6.870e-006 9.451e+005 1.415e+008 1.000e+000 7.790e-003 3.330e-007 
6.968e-006 9.579e+005 1.415e+008 1.000e+000 7.790e-003 3.423e-007 
7.063e-006 9.703e+005 1.415e+008 1.000e+000 7.790e-003 3.515e-007 
7.157e-006 9.826e+005 1.415e+008 1.000e+000 7.790e-003 3.606e-007 
7.253e-006 9.951e+005 1.415e+008 1.000e+000 7.804e-003 3.701e-007 
7.346e-006 1.007e+006 1.415e+008 1.000e+000 7.790e-003 3.794e-007 
7.432e-006 1.018e+006 1.415e+008 1.000e+000 7.818e-003 3.880e-007 
7.514e-006 1.029e+006 1.415e+008 1.000e+000 7.858e-003 3.964e-007 
7.600e-006 1.040e+006 1.415e+008 1.000e+000 7.854e-003 4.052e-007 
7.690e-006 1.052e+006 1.415e+008 1.000e+000 7.927e-003 4.146e-007 
7.765e-006 1.062e+006 1.417e+008 1.000e+000 5.556e-003 4.224e-007 
7.831e-006 1.070e+006 1.417e+008 1.000e+000 3.426e-003 4.292e-007 
7.898e-006 1.079e+006 1.418e+008 1.000e+000 4.705e-003 4.360e-007 
7.964e-006 1.087e+006 1.418e+008 1.000e+000 1.166e-002 4.428e-007 
8.031e-006 1.096e+006 1.419e+008 1.000e+000 1.678e-003 4.495e-007 
8.097e-006 1.105e+006 1.419e+008 1.000e+000 7.263e-003 4.563e-007 
8.164e-006 1.113e+006 1.420e+008 1.000e+000 1.454e-002 4.631e-007 
8.230e-006 1.122e+006 1.420e+008 1.000e+000 2.821e-003 4.699e-007 
8.297e-006 1.131e+006 1.420e+008 1.000e+000 4.633e-004 4.767e-007 
8.363e-006 1.139e+006 1.421e+008 1.000e+000 5.108e-003 4.836e-007 
8.430e-006 1.148e+006 1.421e+008 1.000e+000 1.044e-003 4.904e-007 
8.496e-006 1.156e+006 1.421e+008 1.000e+000 6.314e-003 4.973e-007 
8.565e-006 1.165e+006 1.411e+008 1.000e+000 7.310e-003 5.045e-007 
8.668e-006 1.179e+006 1.410e+008 1.000e+000 7.283e-003 5.150e-007 
8.770e-006 1.192e+006 1.409e+008 1.000e+000 7.289e-003 5.254e-007 
8.872e-006 1.205e+006 1.409e+008 1.000e+000 7.240e-003 5.360e-007 
8.973e-006 1.218e+006 1.409e+008 1.000e+000 7.275e-003 5.464e-007 
9.073e-006 1.231e+006 1.409e+008 1.000e+000 7.293e-003 5.569e-007 
9.168e-006 1.244e+006 1.409e+008 1.000e+000 7.272e-003 5.668e-007 
9.261e-006 1.256e+006 1.409e+008 1.000e+000 7.311e-003 5.767e-007 
9.350e-006 1.267e+006 1.410e+008 1.000e+000 7.301e-003 5.861e-007 
9.431e-006 1.278e+006 1.410e+008 1.000e+000 7.296e-003 5.947e-007 
9.514e-006 1.288e+006 1.411e+008 1.000e+000 7.331e-003 6.036e-007 
9.597e-006 1.299e+006 1.411e+008 1.000e+000 7.307e-003 6.126e-007 
9.680e-006 1.310e+006 1.412e+008 1.000e+000 7.348e-003 6.216e-007 
9.763e-006 1.320e+006 1.413e+008 1.000e+000 7.392e-003 6.306e-007 
9.844e-006 1.331e+006 1.413e+008 1.000e+000 7.462e-003 6.395e-007 
9.926e-006 1.341e+006 1.414e+008 1.000e+000 7.638e-003 6.485e-007 
1.001e-005 1.352e+006 1.415e+008 1.000e+000 7.620e-003 6.579e-007 
1.009e-005 1.363e+006 1.416e+008 1.000e+000 7.622e-003 6.671e-007 
1.018e-005 1.374e+006 1.417e+008 1.000e+000 7.788e-003 6.764e-007 
1.026e-005 1.384e+006 1.418e+008 1.000e+000 7.908e-003 6.855e-007 
1.034e-005 1.395e+006 1.420e+008 1.000e+000 8.112e-003 6.948e-007 
1.043e-005 1.406e+006 1.421e+008 1.000e+000 8.354e-003 7.042e-007 
1.051e-005 1.417e+006 1.422e+008 1.000e+000 8.570e-003 7.136e-007 
1.059e-005 1.427e+006 1.424e+008 1.000e+000 8.984e-003 7.231e-007 
1.068e-005 1.438e+006 1.426e+008 1.000e+000 9.227e-003 7.328e-007 
1.076e-005 1.449e+006 1.427e+008 1.000e+000 9.277e-003 7.425e-007 
1.085e-005 1.460e+006 1.429e+008 1.000e+000 9.332e-003 7.524e-007 
1.094e-005 1.471e+006 1.431e+008 1.000e+000 9.353e-003 7.626e-007 
1.102e-005 1.482e+006 1.433e+008 1.000e+000 9.396e-003 7.727e-007 
1.111e-005 1.493e+006 1.436e+008 1.000e+000 9.456e-003 7.829e-007 
1.120e-005 1.504e+006 1.438e+008 1.000e+000 9.490e-003 7.936e-007 
1.129e-005 1.516e+006 1.441e+008 1.000e+000 9.479e-003 8.044e-007 
1.138e-005 1.527e+006 1.443e+008 1.000e+000 9.492e-003 8.153e-007 
1.147e-005 1.539e+006 1.446e+008 1.000e+000 9.459e-003 8.270e-007 
1.156e-005 1.551e+006 1.449e+008 1.000e+000 9.490e-003 8.385e-007 
1.164e-005 1.560e+006 1.452e+008 1.000e+000 9.596e-003 8.480e-007 
1.174e-005 1.573e+006 1.455e+008 1.000e+000 9.633e-003 8.602e-007 
1.184e-005 1.585e+006 1.459e+008 1.000e+000 9.672e-003 8.730e-007 
1.194e-005 1.598e+006 1.463e+008 1.000e+000 9.655e-003 8.863e-007 
1.205e-005 1.612e+006 1.468e+008 1.000e+000 9.607e-003 9.013e-007 
1.217e-005 1.627e+006 1.474e+008 1.000e+000 9.701e-003 9.168e-007 
1.229e-005 1.642e+006 1.480e+008 1.000e+000 9.752e-003 9.326e-007 
1.241e-005 1.658e+006 1.487e+008 1.000e+000 9.899e-003 9.495e-007 
1.254e-005 1.674e+006 1.495e+008 1.000e+000 1.011e-002 9.671e-007 
1.266e-005 1.688e+006 1.503e+008 1.000e+000 1.038e-002 9.836e-007 
1.277e-005 1.702e+006 1.510e+008 1.000e+000 1.055e-002 9.991e-007 
1.287e-005 1.714e+006 1.507e+008 1.000e+000 1.114e-002 1.014e-006 
1.297e-005 1.726e+006 1.508e+008 1.000e+000 1.126e-002 1.029e-006 
1.306e-005 1.738e+006 1.510e+008 1.000e+000 1.143e-002 1.043e-006 
1.315e-005 1.748e+006 1.487e+008 1.000e+000 1.233e-002 1.059e-006 
1.324e-005 1.759e+006 1.476e+008 1.000e+000 1.235e-002 1.074e-006 
1.334e-005 1.771e+006 1.469e+008 1.000e+000 1.243e-002 1.091e-006 
1.343e-005 1.782e+006 1.464e+008 1.000e+000 1.243e-002 1.107e-006 
1.353e-005 1.793e+006 1.461e+008 1.000e+000 1.236e-002 1.123e-006 
1.362e-005 1.805e+006 1.458e+008 1.000e+000 1.244e-002 1.139e-006 
1.371e-005 1.816e+006 1.456e+008 1.000e+000 1.256e-002 1.154e-006 
1.380e-005 1.826e+006 1.455e+008 1.000e+000 1.266e-002 1.170e-006 
1.389e-005 1.837e+006 1.453e+008 1.000e+000 1.264e-002 1.185e-006 
1.398e-005 1.848e+006 1.453e+008 1.000e+000 1.263e-002 1.201e-006 
1.408e-005 1.859e+006 1.445e+008 1.000e+000 1.303e-002 1.218e-006 
1.417e-005 1.870e+006 1.440e+008 1.000e+000 1.309e-002 1.235e-006 
1.426e-005 1.881e+006 1.437e+008 1.000e+000 1.306e-002 1.251e-006 
1.435e-005 1.892e+006 1.434e+008 1.000e+000 1.300e-002 1.268e-006 
1.445e-005 1.903e+006 1.433e+008 1.000e+000 1.305e-002 1.286e-006 
1.454e-005 1.914e+006 1.431e+008 1.000e+000 1.304e-002 1.303e-006 
1.464e-005 1.926e+006 1.430e+008 1.000e+000 1.305e-002 1.321e-006 
1.474e-005 1.937e+006 1.429e+008 1.000e+000 1.309e-002 1.340e-006 
1.484e-005 1.949e+006 1.428e+008 1.000e+000 1.308e-002 1.359e-006 
1.494e-005 1.961e+006 1.427e+008 1.000e+000 1.311e-002 1.377e-006 
1.504e-005 1.972e+006 1.426e+008 1.000e+000 1.314e-002 1.396e-006 
1.514e-005 1.984e+006 1.425e+008 1.000e+000 1.318e-002 1.416e-006 
1.524e-005 1.996e+006 1.425e+008 1.000e+000 1.322e-002 1.434e-006 
1.533e-005 2.007e+006 1.424e+008 1.000e+000 1.332e-002 1.452e-006 
1.543e-005 2.018e+006 1.423e+008 1.000e+000 1.342e-002 1.471e-006 
1.552e-005 2.029e+006 1.423e+008 1.000e+000 1.359e-002 1.490e-006 
1.562e-005 2.040e+006 1.422e+008 1.000e+000 1.366e-002 1.508e-006 
1.571e-005 2.050e+006 1.422e+008 1.000e+000 1.379e-002 1.526e-006 
1.580e-005 2.061e+006 1.422e+008 1.000e+000 1.412e-002 1.544e-006 
1.589e-005 2.072e+006 1.421e+008 1.000e+000 1.422e-002 1.563e-006 
1.598e-005 2.082e+006 1.421e+008 1.000e+000 1.435e-002 1.580e-006 
1.606e-005 2.092e+006 1.421e+008 1.000e+000 1.436e-002 1.597e-006 
1.615e-005 2.101e+006 1.420e+008 1.000e+000 1.444e-002 1.614e-006 
1.623e-005 2.111e+006 1.420e+008 1.000e+000 1.455e-002 1.631e-006 
1.632e-005 2.121e+006 1.420e+008 1.000e+000 1.465e-002 1.649e-006 
1.640e-005 2.130e+006 1.420e+008 1.000e+000 1.480e-002 1.666e-006 
1.649e-005 2.140e+006 1.419e+008 1.000e+000 1.497e-002 1.684e-006 
1.657e-005 2.150e+006 1.419e+008 1.000e+000 1.518e-002 1.702e-006 
1.666e-005 2.160e+006 1.419e+008 1.000e+000 1.521e-002 1.720e-006 
1.675e-005 2.170e+006 1.419e+008 1.000e+000 1.543e-002 1.738e-006 
1.683e-005 2.179e+006 1.419e+008 1.000e+000 1.588e-002 1.756e-006 
1.691e-005 2.188e+006 1.419e+008 1.000e+000 1.499e-002 1.772e-006 
1.697e-005 2.196e+006 1.420e+008 1.000e+000 1.792e-002 1.786e-006 
1.704e-005 2.203e+006 1.420e+008 1.000e+000 1.426e-002 1.799e-006 
1.710e-005 2.211e+006 1.420e+008 1.000e+000 1.438e-002 1.813e-006 
1.717e-005 2.218e+006 1.421e+008 1.000e+000 1.449e-002 1.826e-006 
1.724e-005 2.226e+006 1.421e+008 1.000e+000 1.471e-002 1.840e-006 
1.730e-005 2.234e+006 1.421e+008 1.000e+000 1.523e-002 1.854e-006 
1.737e-005 2.241e+006 1.422e+008 1.000e+000 1.621e-002 1.867e-006 
1.744e-005 2.249e+006 1.422e+008 1.000e+000 1.582e-002 1.882e-006 
1.752e-005 2.259e+006 1.423e+008 1.000e+000 1.627e-002 1.898e-006 
1.760e-005 2.268e+006 1.419e+008 1.000e+000 1.644e-002 1.915e-006 
1.768e-005 2.277e+006 1.418e+008 1.000e+000 1.659e-002 1.933e-006 
1.776e-005 2.286e+006 1.418e+008 1.000e+000 1.666e-002 1.950e-006 
1.784e-005 2.295e+006 1.417e+008 1.000e+000 1.669e-002 1.967e-006 
1.792e-005 2.303e+006 1.417e+008 1.000e+000 1.673e-002 1.984e-006 
1.799e-005 2.312e+006 1.417e+008 1.000e+000 1.676e-002 2.001e-006 
1.807e-005 2.321e+006 1.417e+008 1.000e+000 1.683e-002 2.017e-006 
1.814e-005 2.329e+006 1.417e+008 1.000e+000 1.690e-002 2.034e-006 
1.822e-005 2.338e+006 1.416e+008 1.000e+000 1.703e-002 2.051e-006 
1.830e-005 2.346e+006 1.416e+008 1.000e+000 1.703e-002 2.068e-006 
1.837e-005 2.355e+006 1.416e+008 1.000e+000 1.706e-002 2.085e-006 
1.844e-005 2.363e+006 1.416e+008 1.000e+000 1.703e-002 2.100e-006 
1.852e-005 2.371e+006 1.416e+008 1.000e+000 1.695e-002 2.117e-006 
1.859e-005 2.380e+006 1.416e+008 1.000e+000 1.689e-002 2.134e-006 
1.867e-005 2.388e+006 1.417e+008 1.000e+000 1.686e-002 2.151e-006 
1.874e-005 2.397e+006 1.417e+008 1.000e+000 1.685e-002 2.168e-006 
1.882e-005 2.405e+006 1.418e+008 1.000e+000 1.681e-002 2.185e-006 
1.890e-005 2.414e+006 1.419e+008 1.000e+000 1.661e-002 2.202e-006 
1.897e-005 2.422e+006 1.420e+008 1.000e+000 1.657e-002 2.218e-006 
1.904e-005 2.430e+006 1.421e+008 1.000e+000 1.648e-002 2.235e-006 
1.912e-005 2.439e+006 1.423e+008 1.000e+000 1.645e-002 2.252e-006 
1.920e-005 2.447e+006 1.425e+008 1.000e+000 1.637e-002 2.269e-006 
1.927e-005 2.455e+006 1.427e+008 1.000e+000 1.634e-002 2.285e-006 
1.934e-005 2.464e+006 1.430e+008 1.000e+000 1.629e-002 2.302e-006 
1.942e-005 2.472e+006 1.432e+008 1.000e+000 1.630e-002 2.319e-006 
1.949e-005 2.480e+006 1.429e+008 1.000e+000 1.656e-002 2.336e-006 
1.957e-005 2.489e+006 1.429e+008 1.000e+000 1.662e-002 2.353e-006 
1.964e-005 2.497e+006 1.430e+008 1.000e+000 1.662e-002 2.370e-006 
1.972e-005 2.505e+006 1.431e+008 1.000e+000 1.660e-002 2.387e-006 
1.979e-005 2.513e+006 1.422e+008 1.000e+000 1.712e-002 2.405e-006 
1.987e-005 2.522e+006 1.420e+008 1.000e+000 1.714e-002 2.423e-006 
1.994e-005 2.530e+006 1.419e+008 1.000e+000 1.717e-002 2.441e-006 
2.002e-005 2.538e+006 1.418e+008 1.000e+000 1.720e-002 2.460e-006 
2.009e-005 2.547e+006 1.417e+008 1.000e+000 1.726e-002 2.478e-006 
2.017e-005 2.555e+006 1.417e+008 1.000e+000 1.724e-002 2.497e-006 
2.024e-005 2.563e+006 1.417e+008 1.000e+000 1.724e-002 2.516e-006 
2.032e-005 2.571e+006 1.417e+008 1.000e+000 1.723e-002 2.534e-006 
2.039e-005 2.580e+006 1.416e+008 1.000e+000 1.723e-002 2.553e-006 
2.047e-005 2.588e+006 1.416e+008 1.000e+000 1.716e-002 2.571e-006 
2.055e-005 2.596e+006 1.416e+008 1.000e+000 1.721e-002 2.590e-006 
2.062e-005 2.604e+006 1.416e+008 1.000e+000 1.716e-002 2.609e-006 
2.069e-005 2.612e+006 1.416e+008 1.000e+000 1.721e-002 2.627e-006 
2.077e-005 2.620e+006 1.416e+008 1.000e+000 1.717e-002 2.647e-006 
2.085e-005 2.629e+006 1.416e+008 1.000e+000 1.718e-002 2.666e-006 
2.092e-005 2.637e+006 1.416e+008 1.000e+000 1.720e-002 2.685e-006 
2.100e-005 2.645e+006 1.416e+008 1.000e+000 1.716e-002 2.704e-006 
2.107e-005 2.653e+006 1.416e+008 1.000e+000 1.717e-002 2.723e-006 
2.115e-005 2.661e+006 1.416e+008 1.000e+000 1.715e-002 2.743e-006 
2.122e-005 2.669e+006 1.415e+008 1.000e+000 1.717e-002 2.762e-006 
2.130e-005 2.677e+006 1.415e+008 1.000e+000 1.733e-002 2.782e-006 
2.138e-005 2.686e+006 1.415e+008 1.000e+000 1.744e-002 2.802e-006 
2.145e-005 2.694e+006 1.415e+008 1.000e+000 1.754e-002 2.822e-006 
2.153e-005 2.702e+006 1.415e+008 1.000e+000 1.780e-002 2.842e-006 
2.161e-005 2.710e+006 1.415e+008 1.000e+000 1.801e-002 2.862e-006 
2.169e-005 2.719e+006 1.415e+008 1.000e+000 1.806e-002 2.882e-006 
2.176e-005 2.727e+006 1.415e+008 1.000e+000 1.802e-002 2.903e-006 
2.184e-005 2.735e+006 1.415e+008 1.000e+000 1.812e-002 2.924e-006 
2.192e-005 2.744e+006 1.415e+008 1.000e+000 1.806e-002 2.945e-006 
2.200e-005 2.752e+006 1.415e+008 1.000e+000 1.865e-002 2.966e-006 
2.208e-005 2.760e+006 1.415e+008 1.000e+000 1.855e-002 2.987e-006 
2.216e-005 2.769e+006 1.415e+008 1.000e+000 1.877e-002 3.007e-006 
2.223e-005 2.777e+006 1.415e+008 1.000e+000 1.889e-002 3.028e-006 
2.231e-005 2.785e+006 1.415e+008 1.000e+000 1.876e-002 3.048e-006 
2.238e-005 2.793e+006 1.415e+008 1.000e+000 1.879e-002 3.069e-006 
2.246e-005 2.801e+006 1.415e+008 1.000e+000 1.886e-002 3.089e-006 
2.253e-005 2.809e+006 1.415e+008 1.000e+000 1.918e-002 3.109e-006 
2.261e-005 2.816e+006 1.415e+008 1.000e+000 1.931e-002 3.129e-006 
2.268e-005 2.824e+006 1.415e+008 1.000e+000 1.949e-002 3.150e-006 
2.277e-005 2.833e+006 1.416e+008 1.000e+000 2.135e-002 3.172e-006 
2.286e-005 2.843e+006 1.417e+008 1.000e+000 1.778e-002 3.196e-006 
2.295e-005 2.852e+006 1.418e+008 1.000e+000 2.022e-002 3.220e-006 
2.303e-005 2.861e+006 1.419e+008 1.000e+000 1.982e-002 3.242e-006 
2.311e-005 2.869e+006 1.417e+008 1.000e+000 2.044e-002 3.262e-006 
2.318e-005 2.877e+006 1.416e+008 1.000e+000 2.056e-002 3.282e-006 
2.326e-005 2.885e+006 1.416e+008 1.000e+000 2.059e-002 3.303e-006 
2.333e-005 2.893e+006 1.415e+008 1.000e+000 2.065e-002 3.323e-006 
2.341e-005 2.901e+006 1.415e+008 1.000e+000 2.059e-002 3.344e-006 
2.348e-005 2.909e+006 1.415e+008 1.000e+000 2.061e-002 3.364e-006 
2.356e-005 2.917e+006 1.415e+008 1.000e+000 2.060e-002 3.385e-006 
2.363e-005 2.924e+006 1.415e+008 1.000e+000 2.077e-002 3.405e-006 
2.371e-005 2.932e+006 1.415e+008 1.000e+000 2.083e-002 3.426e-006 
2.378e-005 2.940e+006 1.415e+008 1.000e+000 2.078e-002 3.447e-006 
2.386e-005 2.948e+006 1.415e+008 1.000e+000 2.076e-002 3.468e-006 
2.393e-005 2.956e+006 1.416e+008 1.000e+000 2.073e-002 3.489e-006 
2.401e-005 2.964e+006 1.416e+008 1.000e+000 2.071e-002 3.510e-006 
2.408e-005 2.972e+006 1.417e+008 1.000e+000 2.060e-002 3.530e-006 
2.416e-005 2.979e+006 1.418e+008 1.000e+000 2.071e-002 3.551e-006 
2.423e-005 2.987e+006 1.420e+008 1.000e+000 2.081e-002 3.572e-006 
2.431e-005 2.995e+006 1.421e+008 1.000e+000 2.098e-002 3.593e-006 
2.438e-005 3.003e+006 1.422e+008 1.000e+000 2.095e-002 3.614e-006 
2.445e-005 3.010e+006 1.423e+008 1.000e+000 2.099e-002 3.633e-006 
2.452e-005 3.017e+006 1.424e+008 1.000e+000 2.099e-002 3.652e-006 
2.459e-005 3.024e+006 1.421e+008 1.000e+000 2.147e-002 3.671e-006 
2.466e-005 3.032e+006 1.418e+008 1.000e+000 2.155e-002 3.692e-006 
2.474e-005 3.039e+006 1.417e+008 1.000e+000 2.160e-002 3.714e-006 
2.481e-005 3.047e+006 1.416e+008 1.000e+000 2.164e-002 3.736e-006 
2.489e-005 3.055e+006 1.416e+008 1.000e+000 2.168e-002 3.757e-006 
2.496e-005 3.062e+006 1.416e+008 1.000e+000 2.175e-002 3.779e-006 
2.504e-005 3.070e+006 1.415e+008 1.000e+000 2.179e-002 3.801e-006 
2.511e-005 3.078e+006 1.415e+008 1.000e+000 2.180e-002 3.824e-006 
2.519e-005 3.086e+006 1.415e+008 1.000e+000 2.181e-002 3.845e-006 
2.526e-005 3.093e+006 1.415e+008 1.000e+000 2.179e-002 3.867e-006 
2.534e-005 3.101e+006 1.415e+008 1.000e+000 2.181e-002 3.890e-006 
2.541e-005 3.108e+006 1.415e+008 1.000e+000 2.179e-002 3.912e-006 
2.549e-005 3.116e+006 1.415e+008 1.000e+000 2.180e-002 3.934e-006 
2.556e-005 3.124e+006 1.415e+008 1.000e+000 2.179e-002 3.956e-006 
2.564e-005 3.131e+006 1.415e+008 1.000e+000 2.182e-002 3.979e-006 
2.571e-005 3.139e+006 1.415e+008 1.000e+000 2.182e-002 4.001e-006 
2.579e-005 3.146e+006 1.415e+008 1.000e+000 2.181e-002 4.024e-006 
2.586e-005 3.154e+006 1.415e+008 1.000e+000 2.180e-002 4.046e-006 
2.594e-005 3.162e+006 1.415e+008 1.000e+000 2.181e-002 4.069e-006 
2.601e-005 3.169e+006 1.415e+008 1.000e+000 2.181e-002 4.092e-006 
2.609e-005 3.177e+006 1.415e+008 1.000e+000 2.183e-002 4.115e-006 
2.616e-005 3.184e+006 1.415e+008 1.000e+000 2.187e-002 4.138e-006 
2.624e-005 3.192e+006 1.415e+008 1.000e+000 2.189e-002 4.162e-006 
2.632e-005 3.200e+006 1.415e+008 1.000e+000 2.181e-002 4.186e-006 
2.639e-005 3.207e+006 1.415e+008 1.000e+000 2.184e-002 4.208e-006 
2.647e-005 3.215e+006 1.415e+008 1.000e+000 2.183e-002 4.232e-006 
2.654e-005 3.223e+006 1.415e+008 1.000e+000 2.181e-002 4.255e-006 
2.662e-005 3.231e+006 1.415e+008 1.000e+000 2.185e-002 4.280e-006 
2.671e-005 3.239e+006 1.415e+008 1.000e+000 2.183e-002 4.305e-006 
2.679e-005 3.247e+006 1.415e+008 1.000e+000 2.181e-002 4.330e-006 
2.687e-005 3.255e+006 1.415e+008 1.000e+000 2.185e-002 4.355e-006 
2.695e-005 3.263e+006 1.415e+008 1.000e+000 2.182e-002 4.380e-006 
2.703e-005 3.271e+006 1.415e+008 1.000e+000 2.183e-002 4.406e-006 
2.711e-005 3.279e+006 1.415e+008 1.000e+000 2.189e-002 4.433e-006 
2.720e-005 3.288e+006 1.415e+008 1.000e+000 2.201e-002 4.460e-006 
2.728e-005 3.296e+006 1.415e+008 1.000e+000 2.212e-002 4.487e-006 
2.738e-005 3.305e+006 1.416e+008 1.000e+000 1.979e-002 4.516e-006 
2.748e-005 3.315e+006 1.417e+008 1.000e+000 2.046e-002 4.547e-006 
2.757e-005 3.325e+006 1.419e+008 1.000e+000 2.120e-002 4.577e-006 
2.766e-005 3.334e+006 1.416e+008 1.000e+000 2.179e-002 4.605e-006 
2.775e-005 3.342e+006 1.415e+008 1.000e+000 2.185e-002 4.632e-006 
2.783e-005 3.351e+006 1.415e+008 1.000e+000 2.194e-002 4.659e-006 
2.792e-005 3.359e+006 1.415e+008 1.000e+000 2.189e-002 4.686e-006 
2.800e-005 3.367e+006 1.415e+008 1.000e+000 2.194e-002 4.712e-006 
2.808e-005 3.375e+006 1.415e+008 1.000e+000 2.198e-002 4.738e-006 
2.816e-005 3.383e+006 1.415e+008 1.000e+000 2.209e-002 4.763e-006 
2.824e-005 3.391e+006 1.415e+008 1.000e+000 2.210e-002 4.789e-006 
2.832e-005 3.399e+006 1.415e+008 1.000e+000 2.209e-002 4.815e-006 
2.841e-005 3.407e+006 1.416e+008 1.000e+000 2.202e-002 4.842e-006 
2.849e-005 3.415e+006 1.417e+008 1.000e+000 2.196e-002 4.868e-006 
2.857e-005 3.423e+006 1.418e+008 1.000e+000 2.199e-002 4.895e-006 
2.865e-005 3.431e+006 1.420e+008 1.000e+000 2.205e-002 4.920e-006 
2.873e-005 3.439e+006 1.421e+008 1.000e+000 2.203e-002 4.946e-006 
2.881e-005 3.447e+006 1.423e+008 1.000e+000 2.198e-002 4.972e-006 
2.889e-005 3.455e+006 1.419e+008 1.000e+000 2.251e-002 4.998e-006 
2.897e-005 3.462e+006 1.417e+008 1.000e+000 2.253e-002 5.024e-006 
2.905e-005 3.470e+006 1.416e+008 1.000e+000 2.265e-002 5.050e-006 
2.913e-005 3.478e+006 1.416e+008 1.000e+000 2.285e-002 5.077e-006 
2.921e-005 3.486e+006 1.415e+008 1.000e+000 2.321e-002 5.105e-006 
2.930e-005 3.494e+006 1.415e+008 1.000e+000 2.341e-002 5.133e-006 
2.938e-005 3.502e+006 1.415e+008 1.000e+000 2.381e-002 5.160e-006 
2.946e-005 3.510e+006 1.415e+008 1.000e+000 2.387e-002 5.188e-006 
2.955e-005 3.518e+006 1.415e+008 1.000e+000 2.427e-002 5.215e-006 
2.963e-005 3.525e+006 1.415e+008 1.000e+000 2.422e-002 5.243e-006 
2.971e-005 3.533e+006 1.415e+008 1.000e+000 2.473e-002 5.270e-006 
2.979e-005 3.541e+006 1.415e+008 1.000e+000 2.501e-002 5.297e-006 
2.986e-005 3.548e+006 1.415e+008 1.000e+000 2.504e-002 5.323e-006 
2.994e-005 3.555e+006 1.415e+008 1.000e+000 2.521e-002 5.350e-006 
3.002e-005 3.563e+006 1.415e+008 1.000e+000 2.560e-002 5.376e-006 
3.010e-005 3.570e+006 1.415e+008 1.000e+000 2.584e-002 5.403e-006 
3.017e-005 3.577e+006 1.415e+008 1.000e+000 2.580e-002 5.429e-006 
3.025e-005 3.585e+006 1.415e+008 1.000e+000 2.590e-002 5.455e-006 
3.032e-005 3.592e+006 1.415e+008 1.000e+000 2.599e-002 5.481e-006 
3.040e-005 3.599e+006 1.415e+008 1.000e+000 2.598e-002 5.508e-006 
3.047e-005 3.606e+006 1.415e+008 1.000e+000 2.628e-002 5.534e-006 
3.055e-005 3.613e+006 1.415e+008 1.000e+000 2.627e-002 5.559e-006 
3.062e-005 3.620e+006 1.415e+008 1.000e+000 2.637e-002 5.585e-006 
3.070e-005 3.627e+006 1.415e+008 1.000e+000 2.632e-002 5.611e-006 
3.077e-005 3.634e+006 1.415e+008 1.000e+000 2.627e-002 5.637e-006 
3.085e-005 3.641e+006 1.415e+008 1.000e+000 2.639e-002 5.664e-006 
3.092e-005 3.648e+006 1.414e+008 1.000e+000 2.642e-002 5.691e-006 
3.100e-005 3.656e+006 1.414e+008 1.000e+000 2.641e-002 5.718e-006 
3.108e-005 3.663e+006 1.414e+008 1.000e+000 2.645e-002 5.745e-006 
3.116e-005 3.670e+006 1.415e+008 1.000e+000 2.642e-002 5.772e-006 
3.123e-005 3.677e+006 1.415e+008 1.000e+000 2.631e-002 5.799e-006 
3.131e-005 3.684e+006 1.415e+008 1.000e+000 2.640e-002 5.826e-006 
3.139e-005 3.692e+006 1.415e+008 1.000e+000 2.507e-002 5.855e-006 
3.147e-005 3.700e+006 1.413e+008 1.000e+000 2.536e-002 5.882e-006 
3.155e-005 3.707e+006 1.414e+008 1.000e+000 2.509e-002 5.908e-006 
3.162e-005 3.714e+006 1.417e+008 1.000e+000 2.504e-002 5.934e-006 
3.170e-005 3.721e+006 1.420e+008 1.000e+000 2.495e-002 5.959e-006 
3.177e-005 3.728e+006 1.424e+008 1.000e+000 2.484e-002 5.984e-006 
3.185e-005 3.736e+006 1.429e+008 1.000e+000 2.490e-002 6.010e-006 
3.193e-005 3.743e+006 1.435e+008 1.000e+000 2.496e-002 6.037e-006 
3.200e-005 3.751e+006 1.442e+008 1.000e+000 2.516e-002 6.064e-006 
3.208e-005 3.758e+006 1.426e+008 1.000e+000 2.609e-002 6.092e-006 
3.216e-005 3.765e+006 1.422e+008 1.000e+000 2.594e-002 6.120e-006 
3.224e-005 3.772e+006 1.421e+008 1.000e+000 2.582e-002 6.148e-006 
3.232e-005 3.780e+006 1.421e+008 1.000e+000 2.570e-002 6.176e-006 
3.240e-005 3.787e+006 1.421e+008 1.000e+000 2.571e-002 6.204e-006 
3.248e-005 3.794e+006 1.422e+008 1.000e+000 2.570e-002 6.231e-006 
3.255e-005 3.802e+006 1.424e+008 1.000e+000 2.574e-002 6.259e-006 
3.263e-005 3.809e+006 1.425e+008 1.000e+000 2.574e-002 6.286e-006 
3.271e-005 3.816e+006 1.420e+008 1.000e+000 2.621e-002 6.313e-006 
3.278e-005 3.823e+006 1.418e+008 1.000e+000 2.629e-002 6.340e-006 
3.286e-005 3.830e+006 1.417e+008 1.000e+000 2.637e-002 6.368e-006 
3.293e-005 3.836e+006 1.417e+008 1.000e+000 2.642e-002 6.395e-006 
3.300e-005 3.843e+006 1.416e+008 1.000e+000 2.649e-002 6.422e-006 
3.308e-005 3.850e+006 1.416e+008 1.000e+000 2.648e-002 6.449e-006 
3.315e-005 3.857e+006 1.416e+008 1.000e+000 2.649e-002 6.476e-006 
3.323e-005 3.864e+006 1.416e+008 1.000e+000 2.649e-002 6.504e-006 
3.330e-005 3.871e+006 1.416e+008 1.000e+000 2.650e-002 6.531e-006 
3.338e-005 3.877e+006 1.415e+008 1.000e+000 2.649e-002 6.559e-006 
3.345e-005 3.884e+006 1.415e+008 1.000e+000 2.647e-002 6.587e-006 
3.353e-005 3.891e+006 1.415e+008 1.000e+000 2.649e-002 6.614e-006 
3.360e-005 3.898e+006 1.415e+008 1.000e+000 2.649e-002 6.641e-006 
3.367e-005 3.904e+006 1.415e+008 1.000e+000 2.650e-002 6.669e-006 
3.375e-005 3.911e+006 1.415e+008 1.000e+000 2.647e-002 6.697e-006 
3.382e-005 3.918e+006 1.415e+008 1.000e+000 2.650e-002 6.724e-006 
3.390e-005 3.924e+006 1.415e+008 1.000e+000 2.651e-002 6.751e-006 
3.397e-005 3.931e+006 1.415e+008 1.000e+000 2.650e-002 6.780e-006 
3.405e-005 3.938e+006 1.415e+008 1.000e+000 2.656e-002 6.808e-006 
3.412e-005 3.945e+006 1.415e+008 1.000e+000 2.656e-002 6.838e-006 
3.420e-005 3.952e+006 1.415e+008 1.000e+000 2.663e-002 6.868e-006 
3.428e-005 3.960e+006 1.415e+008 1.000e+000 2.649e-002 6.898e-006 
3.436e-005 3.967e+006 1.415e+008 1.000e+000 2.649e-002 6.928e-006 
3.444e-005 3.974e+006 1.415e+008 1.000e+000 2.652e-002 6.959e-006 
3.453e-005 3.981e+006 1.415e+008 1.000e+000 2.651e-002 6.991e-006 
3.461e-005 3.989e+006 1.415e+008 1.000e+000 2.653e-002 7.023e-006 
3.470e-005 3.997e+006 1.415e+008 1.000e+000 2.659e-002 7.056e-006 
3.479e-005 4.005e+006 1.415e+008 1.000e+000 2.657e-002 7.090e-006 
3.488e-005 4.012e+006 1.415e+008 1.000e+000 2.670e-002 7.123e-006 
3.496e-005 4.020e+006 1.415e+008 1.000e+000 2.684e-002 7.158e-006 
3.506e-005 4.029e+006 1.416e+008 1.000e+000 2.675e-002 7.193e-006 
3.515e-005 4.037e+006 1.416e+008 1.000e+000 2.647e-002 7.228e-006 
3.524e-005 4.045e+006 1.415e+008 1.000e+000 2.651e-002 7.263e-006 
3.533e-005 4.053e+006 1.415e+008 1.000e+000 2.662e-002 7.297e-006 
3.542e-005 4.061e+006 1.415e+008 1.000e+000 2.651e-002 7.332e-006 
3.550e-005 4.069e+006 1.415e+008 1.000e+000 2.654e-002 7.364e-006 
3.559e-005 4.076e+006 1.415e+008 1.000e+000 2.664e-002 7.396e-006 
3.566e-005 4.083e+006 1.415e+008 1.000e+000 2.675e-002 7.426e-006 
3.574e-005 4.089e+006 1.415e+008 1.000e+000 2.691e-002 7.455e-006 
3.581e-005 4.096e+006 1.415e+008 1.000e+000 2.666e-002 7.484e-006 
3.589e-005 4.103e+006 1.416e+008 1.000e+000 2.665e-002 7.514e-006 
3.598e-005 4.110e+006 1.417e+008 1.000e+000 2.666e-002 7.547e-006 
3.606e-005 4.118e+006 1.419e+008 1.000e+000 2.636e-002 7.579e-006 
3.614e-005 4.125e+006 1.420e+008 1.000e+000 2.626e-002 7.610e-006 
3.622e-005 4.132e+006 1.423e+008 1.000e+000 2.633e-002 7.642e-006 
3.630e-005 4.139e+006 1.416e+008 1.000e+000 2.680e-002 7.672e-006 
3.637e-005 4.145e+006 1.416e+008 1.000e+000 2.695e-002 7.702e-006 
3.645e-005 4.152e+006 1.415e+008 1.000e+000 2.692e-002 7.731e-006 
3.652e-005 4.158e+006 1.415e+008 1.000e+000 2.710e-002 7.761e-006 
3.660e-005 4.165e+006 1.415e+008 1.000e+000 2.715e-002 7.791e-006 
3.667e-005 4.171e+006 1.415e+008 1.000e+000 2.727e-002 7.820e-006 
3.675e-005 4.178e+006 1.415e+008 1.000e+000 2.755e-002 7.849e-006 
3.682e-005 4.184e+006 1.415e+008 1.000e+000 2.762e-002 7.879e-006 
3.689e-005 4.191e+006 1.415e+008 1.000e+000 2.792e-002 7.908e-006 
3.696e-005 4.197e+006 1.415e+008 1.000e+000 2.811e-002 7.937e-006 
3.704e-005 4.203e+006 1.415e+008 1.000e+000 2.853e-002 7.967e-006 
3.711e-005 4.209e+006 1.415e+008 1.000e+000 2.860e-002 7.996e-006 
3.718e-005 4.216e+006 1.415e+008 1.000e+000 2.887e-002 8.025e-006 
3.725e-005 4.222e+006 1.415e+008 1.000e+000 2.899e-002 8.054e-006 
3.733e-005 4.228e+006 1.415e+008 1.000e+000 2.888e-002 8.083e-006 
3.740e-005 4.234e+006 1.415e+008 1.000e+000 2.901e-002 8.113e-006 
3.747e-005 4.241e+006 1.415e+008 1.000e+000 2.919e-002 8.142e-006 
3.755e-005 4.247e+006 1.415e+008 1.000e+000 2.933e-002 8.173e-006 
3.762e-005 4.253e+006 1.415e+008 1.000e+000 2.958e-002 8.202e-006 
3.769e-005 4.259e+006 1.415e+008 1.000e+000 2.978e-002 8.232e-006 
3.776e-005 4.266e+006 1.415e+008 1.000e+000 3.010e-002 8.261e-006 
3.784e-005 4.272e+006 1.415e+008 1.000e+000 3.032e-002 8.291e-006 
3.791e-005 4.278e+006 1.415e+008 1.000e+000 3.040e-002 8.321e-006 
3.798e-005 4.284e+006 1.415e+008 1.000e+000 3.044e-002 8.351e-006 
3.806e-005 4.290e+006 1.415e+008 1.000e+000 3.026e-002 8.381e-006 
3.813e-005 4.297e+006 1.415e+008 1.000e+000 3.027e-002 8.412e-006 
3.821e-005 4.303e+006 1.415e+008 1.000e+000 3.034e-002 8.443e-006 
3.828e-005 4.310e+006 1.415e+008 1.000e+000 3.045e-002 8.474e-006 
3.836e-005 4.316e+006 1.415e+008 1.000e+000 3.058e-002 8.504e-006 
3.843e-005 4.322e+006 1.416e+008 1.000e+000 3.075e-002 8.533e-006 
3.849e-005 4.327e+006 1.417e+008 1.000e+000 2.970e-002 8.557e-006 
3.856e-005 4.333e+006 1.415e+008 1.000e+000 3.040e-002 8.587e-006 
3.863e-005 4.340e+006 1.415e+008 1.000e+000 3.035e-002 8.618e-006 
3.871e-005 4.346e+006 1.415e+008 1.000e+000 3.034e-002 8.648e-006 
3.878e-005 4.352e+006 1.415e+008 1.000e+000 3.031e-002 8.679e-006 
3.886e-005 4.359e+006 1.415e+008 1.000e+000 3.041e-002 8.711e-006 
3.893e-005 4.365e+006 1.415e+008 1.000e+000 3.039e-002 8.741e-006 
3.901e-005 4.372e+006 1.415e+008 1.000e+000 3.033e-002 8.772e-006 
3.908e-005 4.378e+006 1.415e+008 1.000e+000 3.019e-002 8.803e-006 
3.915e-005 4.384e+006 1.416e+008 1.000e+000 3.014e-002 8.833e-006 
3.923e-005 4.390e+006 1.416e+008 1.000e+000 3.029e-002 8.863e-006 
3.931e-005 4.397e+006 1.418e+008 1.000e+000 3.027e-002 8.895e-006 
3.938e-005 4.403e+006 1.420e+008 1.000e+000 3.018e-002 8.926e-006 
3.945e-005 4.409e+006 1.420e+008 1.000e+000 3.058e-002 8.956e-006 
3.953e-005 4.415e+006 1.416e+008 1.000e+000 3.065e-002 8.986e-006 
3.960e-005 4.422e+006 1.416e+008 1.000e+000 3.067e-002 9.017e-006 
3.967e-005 4.428e+006 1.415e+008 1.000e+000 3.088e-002 9.048e-006 
3.975e-005 4.434e+006 1.415e+008 1.000e+000 3.091e-002 9.079e-006 
3.982e-005 4.440e+006 1.415e+008 1.000e+000 3.102e-002 9.110e-006 
3.989e-005 4.446e+006 1.415e+008 1.000e+000 3.107e-002 9.142e-006 
3.997e-005 4.452e+006 1.415e+008 1.000e+000 3.112e-002 9.173e-006 
4.004e-005 4.458e+006 1.415e+008 1.000e+000 3.114e-002 9.204e-006 
4.012e-005 4.465e+006 1.415e+008 1.000e+000 3.112e-002 9.236e-006 
4.019e-005 4.471e+006 1.415e+008 1.000e+000 3.112e-002 9.267e-006 
4.027e-005 4.477e+006 1.415e+008 1.000e+000 3.111e-002 9.300e-006 
4.034e-005 4.483e+006 1.415e+008 1.000e+000 3.109e-002 9.332e-006 
4.042e-005 4.490e+006 1.415e+008 1.000e+000 3.111e-002 9.364e-006 
4.049e-005 4.496e+006 1.415e+008 1.000e+000 3.111e-002 9.396e-006 
4.057e-005 4.502e+006 1.415e+008 1.000e+000 3.117e-002 9.429e-006 
4.064e-005 4.508e+006 1.415e+008 1.000e+000 3.115e-002 9.462e-006 
4.072e-005 4.515e+006 1.415e+008 1.000e+000 3.111e-002 9.495e-006 
4.080e-005 4.521e+006 1.415e+008 1.000e+000 3.113e-002 9.529e-006 
4.088e-005 4.528e+006 1.415e+008 1.000e+000 3.113e-002 9.563e-006 
4.096e-005 4.534e+006 1.415e+008 1.000e+000 3.116e-002 9.598e-006 
4.104e-005 4.541e+006 1.415e+008 1.000e+000 3.113e-002 9.634e-006 
4.113e-005 4.548e+006 1.415e+008 1.000e+000 3.117e-002 9.673e-006 
4.122e-005 4.555e+006 1.415e+008 1.000e+000 3.113e-002 9.711e-006 
4.131e-005 4.563e+006 1.415e+008 1.000e+000 3.113e-002 9.751e-006 
4.140e-005 4.570e+006 1.415e+008 1.000e+000 3.118e-002 9.788e-006 
4.148e-005 4.577e+006 1.415e+008 1.000e+000 3.129e-002 9.825e-006 
4.158e-005 4.585e+006 1.416e+008 1.000e+000 3.083e-002 9.867e-006 
4.167e-005 4.592e+006 1.416e+008 1.000e+000 3.096e-002 9.907e-006 
4.175e-005 4.599e+006 1.415e+008 1.000e+000 3.099e-002 9.944e-006 
4.183e-005 4.606e+006 1.415e+008 1.000e+000 3.102e-002 9.979e-006 
4.191e-005 4.612e+006 1.415e+008 1.000e+000 3.115e-002 1.001e-005 
4.199e-005 4.618e+006 1.415e+008 1.000e+000 3.115e-002 1.005e-005 
4.207e-005 4.625e+006 1.415e+008 1.000e+000 3.116e-002 1.008e-005 
4.215e-005 4.631e+006 1.415e+008 1.000e+000 3.116e-002 1.011e-005 
4.222e-005 4.637e+006 1.416e+008 1.000e+000 3.077e-002 1.015e-005 
4.229e-005 4.643e+006 1.419e+008 1.000e+000 3.045e-002 1.018e-005 
4.237e-005 4.649e+006 1.418e+008 1.000e+000 3.073e-002 1.021e-005 
4.244e-005 4.655e+006 1.420e+008 1.000e+000 3.070e-002 1.024e-005 
4.252e-005 4.661e+006 1.422e+008 1.000e+000 3.066e-002 1.028e-005 
4.259e-005 4.667e+006 1.419e+008 1.000e+000 3.111e-002 1.031e-005 
4.267e-005 4.674e+006 1.416e+008 1.000e+000 3.118e-002 1.034e-005 
4.275e-005 4.680e+006 1.415e+008 1.000e+000 3.124e-002 1.038e-005 
4.283e-005 4.687e+006 1.415e+008 1.000e+000 3.126e-002 1.042e-005 
4.292e-005 4.693e+006 1.415e+008 1.000e+000 3.120e-002 1.045e-005 
4.300e-005 4.700e+006 1.415e+008 1.000e+000 3.122e-002 1.049e-005 
4.308e-005 4.706e+006 1.415e+008 1.000e+000 3.118e-002 1.053e-005 
4.315e-005 4.712e+006 1.415e+008 1.000e+000 3.118e-002 1.056e-005 
4.323e-005 4.718e+006 1.415e+008 1.000e+000 3.121e-002 1.060e-005 
4.331e-005 4.725e+006 1.415e+008 1.000e+000 3.128e-002 1.063e-005 
4.338e-005 4.730e+006 1.415e+008 1.000e+000 3.126e-002 1.067e-005 
4.346e-005 4.737e+006 1.415e+008 1.000e+000 3.121e-002 1.070e-005 
4.354e-005 4.743e+006 1.415e+008 1.000e+000 3.124e-002 1.073e-005 
4.361e-005 4.748e+006 1.415e+008 1.000e+000 3.135e-002 1.077e-005 
4.369e-005 4.755e+006 1.415e+008 1.000e+000 3.142e-002 1.080e-005 
4.377e-005 4.761e+006 1.415e+008 1.000e+000 3.139e-002 1.084e-005 
4.385e-005 4.767e+006 1.415e+008 1.000e+000 3.124e-002 1.088e-005 
4.392e-005 4.773e+006 1.415e+008 1.000e+000 3.133e-002 1.091e-005 
4.400e-005 4.779e+006 1.415e+008 1.000e+000 3.140e-002 1.095e-005 
4.408e-005 4.785e+006 1.415e+008 1.000e+000 3.135e-002 1.098e-005 
4.416e-005 4.792e+006 1.415e+008 1.000e+000 3.139e-002 1.102e-005 
4.424e-005 4.798e+006 1.415e+008 1.000e+000 3.144e-002 1.106e-005 
4.432e-005 4.804e+006 1.415e+008 1.000e+000 3.148e-002 1.109e-005 
4.440e-005 4.810e+006 1.415e+008 1.000e+000 3.149e-002 1.113e-005 
4.448e-005 4.816e+006 1.415e+008 1.000e+000 3.165e-002 1.116e-005 
4.457e-005 4.823e+006 1.416e+008 1.000e+000 3.129e-002 1.120e-005 
4.464e-005 4.829e+006 1.415e+008 1.000e+000 3.138e-002 1.124e-005 
4.472e-005 4.835e+006 1.415e+008 1.000e+000 3.153e-002 1.128e-005 
4.479e-005 4.841e+006 1.415e+008 1.000e+000 3.149e-002 1.131e-005 
4.487e-005 4.847e+006 1.415e+008 1.000e+000 3.141e-002 1.134e-005 
4.495e-005 4.853e+006 1.415e+008 1.000e+000 3.164e-002 1.138e-005 
4.502e-005 4.859e+006 1.415e+008 1.000e+000 3.198e-002 1.141e-005 
4.510e-005 4.865e+006 1.415e+008 1.000e+000 3.178e-002 1.145e-005 
4.517e-005 4.871e+006 1.416e+008 1.000e+000 3.178e-002 1.148e-005 
4.525e-005 4.876e+006 1.417e+008 1.000e+000 3.186e-002 1.152e-005 
4.532e-005 4.882e+006 1.419e+008 1.000e+000 3.163e-002 1.155e-005 
4.540e-005 4.888e+006 1.422e+008 1.000e+000 3.181e-002 1.159e-005 
4.547e-005 4.894e+006 1.416e+008 1.000e+000 3.248e-002 1.162e-005 
4.554e-005 4.900e+006 1.415e+008 1.000e+000 3.243e-002 1.165e-005 
4.562e-005 4.905e+006 1.415e+008 1.000e+000 3.259e-002 1.169e-005 
4.569e-005 4.911e+006 1.415e+008 1.000e+000 3.280e-002 1.172e-005 
4.576e-005 4.917e+006 1.415e+008 1.000e+000 3.281e-002 1.176e-005 
4.584e-005 4.922e+006 1.415e+008 1.000e+000 3.284e-002 1.179e-005 
4.591e-005 4.928e+006 1.415e+008 1.000e+000 3.298e-002 1.183e-005 
4.599e-005 4.934e+006 1.415e+008 1.000e+000 3.322e-002 1.186e-005 
4.606e-005 4.939e+006 1.415e+008 1.000e+000 3.325e-002 1.190e-005 
4.614e-005 4.945e+006 1.415e+008 1.000e+000 3.326e-002 1.193e-005 
4.621e-005 4.951e+006 1.415e+008 1.000e+000 3.336e-002 1.197e-005 
4.629e-005 4.957e+006 1.415e+008 1.000e+000 3.355e-002 1.201e-005 
4.637e-005 4.963e+006 1.415e+008 1.000e+000 3.360e-002 1.204e-005 
4.645e-005 4.969e+006 1.415e+008 1.000e+000 3.378e-002 1.208e-005 
4.653e-005 4.975e+006 1.415e+008 1.000e+000 3.406e-002 1.212e-005 
4.661e-005 4.981e+006 1.415e+008 1.000e+000 3.426e-002 1.216e-005 
4.668e-005 4.987e+006 1.415e+008 1.000e+000 3.478e-002 1.219e-005 
4.677e-005 4.993e+006 1.415e+008 1.000e+000 3.505e-002 1.223e-005 
4.685e-005 4.999e+006 1.415e+008 1.000e+000 3.496e-002 1.227e-005 
4.694e-005 5.006e+006 1.415e+008 1.000e+000 3.494e-002 1.231e-005 
4.702e-005 5.012e+006 1.415e+008 1.000e+000 3.520e-002 1.235e-005 
4.711e-005 5.019e+006 1.415e+008 1.000e+000 3.529e-002 1.240e-005 
4.720e-005 5.026e+006 1.415e+008 1.000e+000 3.534e-002 1.244e-005 
4.729e-005 5.033e+006 1.415e+008 1.000e+000 3.481e-002 1.248e-005 
4.739e-005 5.040e+006 1.415e+008 1.000e+000 3.505e-002 1.253e-005 
4.748e-005 5.046e+006 1.415e+008 1.000e+000 3.511e-002 1.257e-005 
4.756e-005 5.053e+006 1.415e+008 1.000e+000 3.500e-002 1.261e-005 
4.764e-005 5.059e+006 1.415e+008 1.000e+000 3.484e-002 1.265e-005 
4.772e-005 5.065e+006 1.415e+008 1.000e+000 3.495e-002 1.269e-005 
4.780e-005 5.071e+006 1.415e+008 1.000e+000 3.506e-002 1.273e-005 
4.788e-005 5.077e+006 1.415e+008 1.000e+000 3.518e-002 1.276e-005 
4.795e-005 5.082e+006 1.415e+008 1.000e+000 3.497e-002 1.280e-005 
4.802e-005 5.088e+006 1.416e+008 1.000e+000 3.503e-002 1.283e-005 
4.809e-005 5.093e+006 1.417e+008 1.000e+000 3.495e-002 1.287e-005 
4.817e-005 5.099e+006 1.419e+008 1.000e+000 3.489e-002 1.290e-005 
4.824e-005 5.104e+006 1.420e+008 1.000e+000 3.519e-002 1.294e-005 
4.832e-005 5.110e+006 1.416e+008 1.000e+000 3.525e-002 1.297e-005 
4.839e-005 5.115e+006 1.415e+008 1.000e+000 3.541e-002 1.301e-005 
4.847e-005 5.121e+006 1.415e+008 1.000e+000 3.540e-002 1.305e-005 
4.855e-005 5.127e+006 1.415e+008 1.000e+000 3.556e-002 1.309e-005 
4.863e-005 5.133e+006 1.415e+008 1.000e+000 3.559e-002 1.313e-005 
4.871e-005 5.139e+006 1.415e+008 1.000e+000 3.560e-002 1.317e-005 
4.879e-005 5.144e+006 1.415e+008 1.000e+000 3.566e-002 1.320e-005 
4.886e-005 5.150e+006 1.415e+008 1.000e+000 3.564e-002 1.324e-005 
4.894e-005 5.156e+006 1.415e+008 1.000e+000 3.571e-002 1.328e-005 
4.901e-005 5.161e+006 1.415e+008 1.000e+000 3.580e-002 1.332e-005 
4.909e-005 5.167e+006 1.415e+008 1.000e+000 3.576e-002 1.335e-005 
4.916e-005 5.172e+006 1.415e+008 1.000e+000 3.578e-002 1.339e-005 
4.924e-005 5.178e+006 1.415e+008 1.000e+000 3.580e-002 1.343e-005 
4.932e-005 5.183e+006 1.415e+008 1.000e+000 3.578e-002 1.347e-005 
4.939e-005 5.189e+006 1.415e+008 1.000e+000 3.574e-002 1.350e-005 
4.947e-005 5.194e+006 1.415e+008 1.000e+000 3.580e-002 1.354e-005 
4.955e-005 5.200e+006 1.415e+008 1.000e+000 3.577e-002 1.358e-005 
4.962e-005 5.206e+006 1.415e+008 1.000e+000 3.580e-002 1.362e-005 
4.970e-005 5.211e+006 1.415e+008 1.000e+000 3.583e-002 1.366e-005 
4.978e-005 5.217e+006 1.415e+008 1.000e+000 3.576e-002 1.370e-005 
4.985e-005 5.222e+006 1.415e+008 1.000e+000 3.581e-002 1.373e-005 
4.993e-005 5.228e+006 1.415e+008 1.000e+000 3.587e-002 1.377e-005 
5.001e-005 5.234e+006 1.415e+008 1.000e+000 3.567e-002 1.381e-005 
5.009e-005 5.239e+006 1.417e+008 1.000e+000 3.496e-002 1.385e-005 
5.017e-005 5.245e+006 1.415e+008 1.000e+000 3.560e-002 1.389e-005 
5.025e-005 5.251e+006 1.415e+008 1.000e+000 3.559e-002 1.393e-005 
5.033e-005 5.257e+006 1.415e+008 1.000e+000 3.568e-002 1.397e-005 
5.041e-005 5.263e+006 1.415e+008 1.000e+000 3.573e-002 1.401e-005 
5.049e-005 5.269e+006 1.415e+008 1.000e+000 3.582e-002 1.405e-005 
5.057e-005 5.275e+006 1.415e+008 1.000e+000 3.575e-002 1.409e-005 
5.066e-005 5.281e+006 1.417e+008 1.000e+000 3.521e-002 1.413e-005 
5.074e-005 5.287e+006 1.417e+008 1.000e+000 3.534e-002 1.417e-005 
5.083e-005 5.293e+006 1.420e+008 1.000e+000 3.526e-002 1.422e-005 
5.091e-005 5.299e+006 1.421e+008 1.000e+000 3.566e-002 1.426e-005 
5.099e-005 5.305e+006 1.416e+008 1.000e+000 3.579e-002 1.430e-005 
5.107e-005 5.311e+006 1.415e+008 1.000e+000 3.580e-002 1.434e-005 
5.116e-005 5.317e+006 1.415e+008 1.000e+000 3.583e-002 1.438e-005 
5.123e-005 5.322e+006 1.415e+008 1.000e+000 3.586e-002 1.442e-005 
5.131e-005 5.328e+006 1.415e+008 1.000e+000 3.583e-002 1.446e-005 
5.139e-005 5.333e+006 1.415e+008 1.000e+000 3.588e-002 1.450e-005 
5.147e-005 5.339e+006 1.415e+008 1.000e+000 3.587e-002 1.454e-005 
5.155e-005 5.345e+006 1.415e+008 1.000e+000 3.588e-002 1.458e-005 
5.163e-005 5.351e+006 1.415e+008 1.000e+000 3.584e-002 1.462e-005 
5.171e-005 5.356e+006 1.415e+008 1.000e+000 3.586e-002 1.467e-005 
5.180e-005 5.362e+006 1.415e+008 1.000e+000 3.585e-002 1.471e-005 
5.188e-005 5.368e+006 1.415e+008 1.000e+000 3.593e-002 1.475e-005 
5.196e-005 5.374e+006 1.415e+008 1.000e+000 3.595e-002 1.479e-005 
5.204e-005 5.380e+006 1.415e+008 1.000e+000 3.590e-002 1.484e-005 
5.213e-005 5.386e+006 1.415e+008 1.000e+000 3.585e-002 1.488e-005 
5.222e-005 5.392e+006 1.415e+008 1.000e+000 3.585e-002 1.493e-005 
5.232e-005 5.399e+006 1.415e+008 1.000e+000 3.586e-002 1.497e-005 
5.241e-005 5.405e+006 1.415e+008 1.000e+000 3.585e-002 1.502e-005 
5.250e-005 5.412e+006 1.415e+008 1.000e+000 3.604e-002 1.507e-005 
5.259e-005 5.418e+006 1.415e+008 1.000e+000 3.612e-002 1.512e-005 
5.269e-005 5.425e+006 1.416e+008 1.000e+000 3.527e-002 1.517e-005 
5.278e-005 5.431e+006 1.415e+008 1.000e+000 3.586e-002 1.521e-005 
5.286e-005 5.437e+006 1.415e+008 1.000e+000 3.594e-002 1.526e-005 
5.294e-005 5.443e+006 1.415e+008 1.000e+000 3.591e-002 1.530e-005 
5.302e-005 5.448e+006 1.415e+008 1.000e+000 3.598e-002 1.534e-005 
5.310e-005 5.454e+006 1.415e+008 1.000e+000 3.598e-002 1.538e-005 
5.318e-005 5.459e+006 1.415e+008 1.000e+000 3.601e-002 1.542e-005 
5.326e-005 5.465e+006 1.416e+008 1.000e+000 3.582e-002 1.546e-005 
5.334e-005 5.470e+006 1.419e+008 1.000e+000 3.566e-002 1.550e-005 
5.342e-005 5.476e+006 1.417e+008 1.000e+000 3.595e-002 1.555e-005 
5.351e-005 5.482e+006 1.415e+008 1.000e+000 3.603e-002 1.559e-005 
5.360e-005 5.488e+006 1.415e+008 1.000e+000 3.592e-002 1.564e-005 
5.368e-005 5.494e+006 1.415e+008 1.000e+000 3.592e-002 1.568e-005 
5.377e-005 5.501e+006 1.415e+008 1.000e+000 3.595e-002 1.573e-005 
5.386e-005 5.507e+006 1.415e+008 1.000e+000 3.600e-002 1.577e-005 
5.395e-005 5.513e+006 1.415e+008 1.000e+000 3.589e-002 1.582e-005 
5.404e-005 5.519e+006 1.415e+008 1.000e+000 3.606e-002 1.587e-005 
5.413e-005 5.525e+006 1.415e+008 1.000e+000 3.597e-002 1.592e-005 
5.422e-005 5.531e+006 1.415e+008 1.000e+000 3.602e-002 1.596e-005 
5.431e-005 5.537e+006 1.415e+008 1.000e+000 3.608e-002 1.601e-005 
5.439e-005 5.543e+006 1.415e+008 1.000e+000 3.621e-002 1.605e-005 
5.448e-005 5.549e+006 1.415e+008 1.000e+000 3.636e-002 1.610e-005 
5.457e-005 5.555e+006 1.415e+008 1.000e+000 3.638e-002 1.615e-005 
5.466e-005 5.561e+006 1.415e+008 1.000e+000 3.636e-002 1.620e-005 
5.475e-005 5.567e+006 1.415e+008 1.000e+000 3.627e-002 1.625e-005 
5.484e-005 5.574e+006 1.415e+008 1.000e+000 3.634e-002 1.629e-005 
5.494e-005 5.580e+006 1.415e+008 1.000e+000 3.637e-002 1.634e-005 
5.503e-005 5.586e+006 1.415e+008 1.000e+000 3.647e-002 1.639e-005 
5.512e-005 5.592e+006 1.415e+008 1.000e+000 3.644e-002 1.644e-005 
5.520e-005 5.598e+006 1.415e+008 1.000e+000 3.601e-002 1.649e-005 
5.529e-005 5.604e+006 1.415e+008 1.000e+000 3.634e-002 1.653e-005 
5.537e-005 5.609e+006 1.415e+008 1.000e+000 3.656e-002 1.657e-005 
5.545e-005 5.615e+006 1.415e+008 1.000e+000 3.672e-002 1.662e-005 
5.553e-005 5.620e+006 1.415e+008 1.000e+000 3.701e-002 1.666e-005 
5.561e-005 5.625e+006 1.415e+008 1.000e+000 3.680e-002 1.670e-005 
5.569e-005 5.631e+006 1.415e+008 1.000e+000 3.672e-002 1.674e-005 
5.576e-005 5.636e+006 1.416e+008 1.000e+000 3.663e-002 1.678e-005 
5.584e-005 5.641e+006 1.418e+008 1.000e+000 3.663e-002 1.682e-005 
5.591e-005 5.646e+006 1.421e+008 1.000e+000 3.678e-002 1.686e-005 
5.599e-005 5.651e+006 1.416e+008 1.000e+000 3.731e-002 1.690e-005 
5.606e-005 5.656e+006 1.415e+008 1.000e+000 3.736e-002 1.694e-005 
5.614e-005 5.661e+006 1.415e+008 1.000e+000 3.751e-002 1.698e-005 
5.621e-005 5.666e+006 1.415e+008 1.000e+000 3.784e-002 1.702e-005 
5.628e-005 5.671e+006 1.415e+008 1.000e+000 3.819e-002 1.706e-005 
5.636e-005 5.676e+006 1.415e+008 1.000e+000 3.837e-002 1.710e-005 
5.643e-005 5.681e+006 1.415e+008 1.000e+000 3.843e-002 1.714e-005 
5.650e-005 5.685e+006 1.415e+008 1.000e+000 3.867e-002 1.718e-005 
5.658e-005 5.691e+006 1.415e+008 1.000e+000 3.866e-002 1.722e-005 
5.666e-005 5.696e+006 1.415e+008 1.000e+000 3.892e-002 1.726e-005 
5.673e-005 5.700e+006 1.415e+008 1.000e+000 3.895e-002 1.730e-005 
5.681e-005 5.706e+006 1.415e+008 1.000e+000 3.916e-002 1.734e-005 
5.689e-005 5.711e+006 1.415e+008 1.000e+000 3.915e-002 1.739e-005 
5.697e-005 5.716e+006 1.415e+008 1.000e+000 3.918e-002 1.743e-005 
5.705e-005 5.721e+006 1.415e+008 1.000e+000 3.966e-002 1.748e-005 
5.713e-005 5.727e+006 1.415e+008 1.000e+000 3.975e-002 1.752e-005 
5.722e-005 5.733e+006 1.415e+008 1.000e+000 3.979e-002 1.757e-005 
5.731e-005 5.739e+006 1.415e+008 1.000e+000 3.984e-002 1.762e-005 
5.741e-005 5.745e+006 1.415e+008 1.000e+000 3.982e-002 1.767e-005 
5.750e-005 5.751e+006 1.415e+008 1.000e+000 3.995e-002 1.772e-005 
5.759e-005 5.757e+006 1.415e+008 1.000e+000 4.003e-002 1.777e-005 
5.769e-005 5.763e+006 1.416e+008 1.000e+000 3.976e-002 1.783e-005 
5.779e-005 5.770e+006 1.415e+008 1.000e+000 3.982e-002 1.788e-005 
5.787e-005 5.776e+006 1.415e+008 1.000e+000 3.971e-002 1.793e-005 
5.796e-005 5.781e+006 1.415e+008 1.000e+000 3.977e-002 1.797e-005 
5.803e-005 5.786e+006 1.415e+008 1.000e+000 3.975e-002 1.801e-005 
5.811e-005 5.791e+006 1.415e+008 1.000e+000 3.968e-002 1.806e-005 
5.819e-005 5.796e+006 1.415e+008 1.000e+000 3.963e-002 1.810e-005 
5.827e-005 5.802e+006 1.415e+008 1.000e+000 3.985e-002 1.814e-005 
5.835e-005 5.806e+006 1.415e+008 1.000e+000 3.977e-002 1.819e-005 
5.842e-005 5.811e+006 1.415e+008 1.000e+000 3.994e-002 1.823e-005 
5.850e-005 5.817e+006 1.415e+008 1.000e+000 3.994e-002 1.827e-005 
5.859e-005 5.822e+006 1.415e+008 1.000e+000 4.002e-002 1.832e-005 
5.867e-005 5.827e+006 1.415e+008 1.000e+000 4.016e-002 1.836e-005 
5.876e-005 5.833e+006 1.415e+008 1.000e+000 4.022e-002 1.841e-005 
5.884e-005 5.838e+006 1.415e+008 1.000e+000 4.032e-002 1.846e-005 
5.893e-005 5.844e+006 1.415e+008 1.000e+000 4.038e-002 1.851e-005 
5.901e-005 5.849e+006 1.415e+008 1.000e+000 4.046e-002 1.855e-005 
5.909e-005 5.854e+006 1.415e+008 1.000e+000 4.036e-002 1.860e-005 
5.917e-005 5.860e+006 1.415e+008 1.000e+000 4.044e-002 1.864e-005 
5.925e-005 5.865e+006 1.415e+008 1.000e+000 4.044e-002 1.869e-005 
5.934e-005 5.870e+006 1.415e+008 1.000e+000 4.041e-002 1.874e-005 
5.942e-005 5.875e+006 1.415e+008 1.000e+000 4.040e-002 1.879e-005 
5.951e-005 5.881e+006 1.415e+008 1.000e+000 4.044e-002 1.883e-005 
5.959e-005 5.886e+006 1.415e+008 1.000e+000 4.047e-002 1.888e-005 
5.967e-005 5.891e+006 1.415e+008 1.000e+000 4.050e-002 1.893e-005 
5.976e-005 5.897e+006 1.415e+008 1.000e+000 4.045e-002 1.897e-005 
5.984e-005 5.902e+006 1.415e+008 1.000e+000 4.040e-002 1.902e-005 
5.992e-005 5.907e+006 1.415e+008 1.000e+000 4.043e-002 1.907e-005 
6.000e-005 5.912e+006 1.415e+008 1.000e+000 4.040e-002 1.911e-005 
6.009e-005 5.918e+006 1.417e+008 1.000e+000 3.990e-002 1.916e-005 
6.017e-005 5.923e+006 1.415e+008 1.000e+000 4.021e-002 1.920e-005 
6.025e-005 5.928e+006 1.415e+008 1.000e+000 4.026e-002 1.925e-005 
6.033e-005 5.933e+006 1.415e+008 1.000e+000 4.024e-002 1.929e-005 
6.041e-005 5.938e+006 1.415e+008 1.000e+000 4.040e-002 1.934e-005 
6.048e-005 5.943e+006 1.415e+008 1.000e+000 4.027e-002 1.938e-005 
6.056e-005 5.948e+006 1.416e+008 1.000e+000 3.999e-002 1.942e-005 
6.064e-005 5.953e+006 1.419e+008 1.000e+000 3.983e-002 1.947e-005 
6.072e-005 5.958e+006 1.416e+008 1.000e+000 4.037e-002 1.951e-005 
6.080e-005 5.963e+006 1.415e+008 1.000e+000 4.035e-002 1.956e-005 
6.087e-005 5.967e+006 1.415e+008 1.000e+000 4.039e-002 1.960e-005 
6.095e-005 5.972e+006 1.415e+008 1.000e+000 4.049e-002 1.964e-005 
6.103e-005 5.977e+006 1.415e+008 1.000e+000 4.046e-002 1.969e-005 
6.110e-005 5.982e+006 1.415e+008 1.000e+000 4.049e-002 1.973e-005 
6.118e-005 5.987e+006 1.415e+008 1.000e+000 4.049e-002 1.978e-005 
6.127e-005 5.992e+006 1.415e+008 1.000e+000 4.048e-002 1.982e-005 
6.134e-005 5.997e+006 1.415e+008 1.000e+000 4.050e-002 1.987e-005 
6.142e-005 6.002e+006 1.415e+008 1.000e+000 4.050e-002 1.991e-005 
6.150e-005 6.007e+006 1.415e+008 1.000e+000 4.051e-002 1.996e-005 
6.159e-005 6.012e+006 1.415e+008 1.000e+000 4.050e-002 2.001e-005 
6.167e-005 6.017e+006 1.415e+008 1.000e+000 4.055e-002 2.005e-005 
6.175e-005 6.022e+006 1.415e+008 1.000e+000 4.051e-002 2.010e-005 
6.183e-005 6.027e+006 1.415e+008 1.000e+000 4.053e-002 2.014e-005 
6.191e-005 6.032e+006 1.415e+008 1.000e+000 4.055e-002 2.019e-005 
6.200e-005 6.037e+006 1.415e+008 1.000e+000 4.051e-002 2.024e-005 
6.209e-005 6.043e+006 1.415e+008 1.000e+000 4.051e-002 2.029e-005 
6.218e-005 6.049e+006 1.415e+008 1.000e+000 4.053e-002 2.035e-005 
6.228e-005 6.054e+006 1.415e+008 1.000e+000 4.065e-002 2.040e-005 
6.237e-005 6.060e+006 1.415e+008 1.000e+000 4.033e-002 2.046e-005 
6.246e-005 6.066e+006 1.415e+008 1.000e+000 4.033e-002 2.051e-005 
6.255e-005 6.071e+006 1.415e+008 1.000e+000 4.046e-002 2.056e-005 
6.263e-005 6.076e+006 1.415e+008 1.000e+000 4.056e-002 2.061e-005 
6.271e-005 6.081e+006 1.415e+008 1.000e+000 4.055e-002 2.065e-005 
6.280e-005 6.086e+006 1.415e+008 1.000e+000 4.057e-002 2.070e-005 
6.287e-005 6.091e+006 1.415e+008 1.000e+000 4.060e-002 2.075e-005 
6.295e-005 6.096e+006 1.415e+008 1.000e+000 4.046e-002 2.079e-005 
6.303e-005 6.101e+006 1.415e+008 1.000e+000 4.054e-002 2.084e-005 
6.311e-005 6.105e+006 1.415e+008 1.000e+000 4.056e-002 2.088e-005 
6.319e-005 6.110e+006 1.415e+008 1.000e+000 4.054e-002 2.093e-005 
6.327e-005 6.115e+006 1.415e+008 1.000e+000 4.056e-002 2.098e-005 
6.336e-005 6.121e+006 1.415e+008 1.000e+000 4.048e-002 2.103e-005 
6.345e-005 6.126e+006 1.415e+008 1.000e+000 4.054e-002 2.108e-005 
6.354e-005 6.131e+006 1.415e+008 1.000e+000 4.054e-002 2.113e-005 
6.363e-005 6.137e+006 1.415e+008 1.000e+000 4.055e-002 2.118e-005 
6.372e-005 6.142e+006 1.415e+008 1.000e+000 4.056e-002 2.123e-005 
6.380e-005 6.147e+006 1.415e+008 1.000e+000 4.055e-002 2.128e-005 
6.389e-005 6.152e+006 1.415e+008 1.000e+000 4.063e-002 2.134e-005 
6.398e-005 6.158e+006 1.415e+008 1.000e+000 4.068e-002 2.139e-005 
6.407e-005 6.163e+006 1.415e+008 1.000e+000 4.071e-002 2.144e-005 
6.416e-005 6.169e+006 1.415e+008 1.000e+000 4.059e-002 2.150e-005 
6.426e-005 6.174e+006 1.415e+008 1.000e+000 4.062e-002 2.155e-005 
6.435e-005 6.180e+006 1.415e+008 1.000e+000 4.064e-002 2.161e-005 
6.445e-005 6.186e+006 1.415e+008 1.000e+000 4.062e-002 2.167e-005 
6.455e-005 6.191e+006 1.415e+008 1.000e+000 4.072e-002 2.172e-005 
6.464e-005 6.197e+006 1.415e+008 1.000e+000 4.129e-002 2.178e-005 
6.474e-005 6.203e+006 1.415e+008 1.000e+000 4.057e-002 2.184e-005 
6.483e-005 6.208e+006 1.415e+008 1.000e+000 4.052e-002 2.189e-005 
6.492e-005 6.214e+006 1.415e+008 1.000e+000 4.064e-002 2.194e-005 
6.500e-005 6.219e+006 1.415e+008 1.000e+000 4.074e-002 2.199e-005 
6.509e-005 6.224e+006 1.415e+008 1.000e+000 4.089e-002 2.204e-005 
6.517e-005 6.229e+006 1.415e+008 1.000e+000 4.090e-002 2.209e-005 
6.525e-005 6.233e+006 1.415e+008 1.000e+000 4.093e-002 2.214e-005 
6.533e-005 6.238e+006 1.415e+008 1.000e+000 4.069e-002 2.218e-005 
6.541e-005 6.243e+006 1.415e+008 1.000e+000 4.064e-002 2.223e-005 
6.549e-005 6.248e+006 1.415e+008 1.000e+000 4.059e-002 2.228e-005 
6.557e-005 6.252e+006 1.415e+008 1.000e+000 4.060e-002 2.232e-005 
6.565e-005 6.257e+006 1.415e+008 1.000e+000 4.068e-002 2.237e-005 
6.573e-005 6.262e+006 1.415e+008 1.000e+000 4.091e-002 2.242e-005 
6.581e-005 6.266e+006 1.415e+008 1.000e+000 4.096e-002 2.247e-005 
6.588e-005 6.271e+006 1.415e+008 1.000e+000 4.095e-002 2.251e-005 
6.597e-005 6.276e+006 1.415e+008 1.000e+000 4.122e-002 2.256e-005 
6.605e-005 6.280e+006 1.415e+008 1.000e+000 4.126e-002 2.261e-005 
6.612e-005 6.285e+006 1.414e+008 1.000e+000 4.117e-002 2.266e-005 
6.621e-005 6.289e+006 1.414e+008 1.000e+000 4.130e-002 2.270e-005 
6.629e-005 6.294e+006 1.414e+008 1.000e+000 4.133e-002 2.275e-005 
6.638e-005 6.299e+006 1.414e+008 1.000e+000 4.130e-002 2.281e-005 
6.647e-005 6.305e+006 1.414e+008 1.000e+000 4.110e-002 2.286e-005 
6.656e-005 6.310e+006 1.414e+008 1.000e+000 4.119e-002 2.292e-005 
6.666e-005 6.316e+006 1.414e+008 1.000e+000 4.134e-002 2.297e-005 
6.675e-005 6.321e+006 1.414e+008 1.000e+000 4.153e-002 2.303e-005 
6.685e-005 6.327e+006 1.415e+008 1.000e+000 4.114e-002 2.309e-005 
6.694e-005 6.332e+006 1.415e+008 1.000e+000 4.109e-002 2.315e-005 
6.703e-005 6.337e+006 1.415e+008 1.000e+000 4.144e-002 2.320e-005 
6.711e-005 6.342e+006 1.415e+008 1.000e+000 4.144e-002 2.325e-005 
6.719e-005 6.347e+006 1.415e+008 1.000e+000 4.161e-002 2.330e-005 
6.727e-005 6.351e+006 1.415e+008 1.000e+000 4.148e-002 2.335e-005 
6.735e-005 6.356e+006 1.415e+008 1.000e+000 4.152e-002 2.339e-005 
6.743e-005 6.360e+006 1.415e+008 1.000e+000 4.182e-002 2.344e-005 
6.751e-005 6.365e+006 1.415e+008 1.000e+000 4.197e-002 2.349e-005 
6.759e-005 6.370e+006 1.415e+008 1.000e+000 4.203e-002 2.354e-005 
6.768e-005 6.374e+006 1.415e+008 1.000e+000 4.225e-002 2.359e-005 
6.776e-005 6.379e+006 1.415e+008 1.000e+000 4.263e-002 2.364e-005 
6.784e-005 6.384e+006 1.415e+008 1.000e+000 4.312e-002 2.369e-005 
6.793e-005 6.389e+006 1.415e+008 1.000e+000 4.316e-002 2.374e-005 
6.801e-005 6.393e+006 1.415e+008 1.000e+000 4.327e-002 2.379e-005 
6.810e-005 6.398e+006 1.415e+008 1.000e+000 4.327e-002 2.385e-005 
6.818e-005 6.403e+006 1.415e+008 1.000e+000 4.349e-002 2.390e-005 
6.827e-005 6.408e+006 1.415e+008 1.000e+000 4.388e-002 2.395e-005 
6.835e-005 6.412e+006 1.415e+008 1.000e+000 4.391e-002 2.400e-005 
6.843e-005 6.417e+006 1.415e+008 1.000e+000 4.394e-002 2.405e-005 
6.851e-005 6.421e+006 1.415e+008 1.000e+000 4.421e-002 2.409e-005 
6.858e-005 6.426e+006 1.415e+008 1.000e+000 4.427e-002 2.414e-005 
6.866e-005 6.430e+006 1.415e+008 1.000e+000 4.435e-002 2.419e-005 
6.874e-005 6.435e+006 1.415e+008 1.000e+000 4.448e-002 2.424e-005 
6.882e-005 6.439e+006 1.415e+008 1.000e+000 4.462e-002 2.429e-005 
6.890e-005 6.444e+006 1.415e+008 1.000e+000 4.421e-002 2.434e-005 
6.899e-005 6.448e+006 1.415e+008 1.000e+000 4.432e-002 2.439e-005 
6.907e-005 6.453e+006 1.415e+008 1.000e+000 4.382e-002 2.444e-005 
6.915e-005 6.457e+006 1.415e+008 1.000e+000 4.391e-002 2.449e-005 
6.923e-005 6.462e+006 1.415e+008 1.000e+000 4.399e-002 2.453e-005 
6.930e-005 6.466e+006 1.415e+008 1.000e+000 4.385e-002 2.458e-005 
6.938e-005 6.470e+006 1.415e+008 1.000e+000 4.380e-002 2.463e-005 
6.946e-005 6.475e+006 1.415e+008 1.000e+000 4.385e-002 2.468e-005 
6.954e-005 6.479e+006 1.415e+008 1.000e+000 4.382e-002 2.473e-005 
6.962e-005 6.484e+006 1.415e+008 1.000e+000 4.404e-002 2.478e-005 
6.970e-005 6.488e+006 1.415e+008 1.000e+000 4.418e-002 2.482e-005 
6.978e-005 6.492e+006 1.415e+008 1.000e+000 4.433e-002 2.487e-005 
6.986e-005 6.497e+006 1.415e+008 1.000e+000 4.438e-002 2.492e-005 
6.994e-005 6.501e+006 1.415e+008 1.000e+000 4.460e-002 2.497e-005 
7.002e-005 6.506e+006 1.415e+008 1.000e+000 4.472e-002 2.502e-005 
7.010e-005 6.510e+006 1.415e+008 1.000e+000 4.500e-002 2.507e-005 
7.018e-005 6.514e+006 1.415e+008 1.000e+000 4.485e-002 2.512e-005 
7.025e-005 6.519e+006 1.415e+008 1.000e+000 4.496e-002 2.517e-005 
7.033e-005 6.523e+006 1.415e+008 1.000e+000 4.491e-002 2.521e-005 
7.040e-005 6.527e+006 1.415e+008 1.000e+000 4.504e-002 2.526e-005 
7.048e-005 6.531e+006 1.415e+008 1.000e+000 4.506e-002 2.531e-005 
7.055e-005 6.535e+006 1.415e+008 1.000e+000 4.500e-002 2.535e-005 
7.063e-005 6.539e+006 1.415e+008 1.000e+000 4.490e-002 2.540e-005 
7.071e-005 6.544e+006 1.415e+008 1.000e+000 4.498e-002 2.545e-005 
7.080e-005 6.548e+006 1.415e+008 1.000e+000 4.514e-002 2.551e-005 
7.088e-005 6.553e+006 1.415e+008 1.000e+000 4.506e-002 2.556e-005 
7.098e-005 6.558e+006 1.415e+008 1.000e+000 4.501e-002 2.562e-005 
7.107e-005 6.563e+006 1.415e+008 1.000e+000 4.511e-002 2.567e-005 
7.116e-005 6.568e+006 1.415e+008 1.000e+000 4.499e-002 2.573e-005 
7.125e-005 6.573e+006 1.415e+008 1.000e+000 4.474e-002 2.579e-005 
7.133e-005 6.578e+006 1.415e+008 1.000e+000 4.467e-002 2.584e-005 
7.142e-005 6.582e+006 1.415e+008 1.000e+000 4.462e-002 2.589e-005 
7.150e-005 6.587e+006 1.415e+008 1.000e+000 4.492e-002 2.594e-005 
7.158e-005 6.591e+006 1.415e+008 1.000e+000 4.490e-002 2.600e-005 
7.167e-005 6.596e+006 1.415e+008 1.000e+000 4.494e-002 2.605e-005 
7.175e-005 6.600e+006 1.415e+008 1.000e+000 4.485e-002 2.610e-005 
7.184e-005 6.605e+006 1.415e+008 1.000e+000 4.492e-002 2.615e-005 
7.193e-005 6.610e+006 1.415e+008 1.000e+000 4.500e-002 2.621e-005 
7.201e-005 6.614e+006 1.415e+008 1.000e+000 4.503e-002 2.627e-005 
7.210e-005 6.619e+006 1.415e+008 1.000e+000 4.512e-002 2.632e-005 
7.218e-005 6.623e+006 1.415e+008 1.000e+000 4.510e-002 2.637e-005 
7.227e-005 6.628e+006 1.415e+008 1.000e+000 4.511e-002 2.643e-005 
7.236e-005 6.633e+006 1.415e+008 1.000e+000 4.515e-002 2.648e-005 
7.245e-005 6.638e+006 1.415e+008 1.000e+000 4.513e-002 2.654e-005 
7.254e-005 6.642e+006 1.415e+008 1.000e+000 4.513e-002 2.659e-005 
7.263e-005 6.647e+006 1.415e+008 1.000e+000 4.517e-002 2.665e-005 
7.272e-005 6.652e+006 1.415e+008 1.000e+000 4.507e-002 2.671e-005 
7.281e-005 6.657e+006 1.415e+008 1.000e+000 4.514e-002 2.677e-005 
7.290e-005 6.662e+006 1.415e+008 1.000e+000 4.519e-002 2.683e-005 
7.300e-005 6.667e+006 1.415e+008 1.000e+000 4.512e-002 2.689e-005 
7.309e-005 6.672e+006 1.415e+008 1.000e+000 4.517e-002 2.695e-005 
7.319e-005 6.677e+006 1.415e+008 1.000e+000 4.512e-002 2.701e-005 
7.327e-005 6.681e+006 1.415e+008 1.000e+000 4.520e-002 2.706e-005 
7.337e-005 6.686e+006 1.415e+008 1.000e+000 4.497e-002 2.712e-005 
7.346e-005 6.691e+006 1.415e+008 1.000e+000 4.502e-002 2.718e-005 
7.356e-005 6.696e+006 1.415e+008 1.000e+000 4.513e-002 2.724e-005 
7.365e-005 6.701e+006 1.415e+008 1.000e+000 4.515e-002 2.730e-005 
7.374e-005 6.706e+006 1.415e+008 1.000e+000 4.506e-002 2.736e-005 
7.383e-005 6.711e+006 1.415e+008 1.000e+000 4.500e-002 2.741e-005 
7.391e-005 6.715e+006 1.415e+008 1.000e+000 4.505e-002 2.746e-005 
7.399e-005 6.719e+006 1.415e+008 1.000e+000 4.515e-002 2.751e-005 
7.407e-005 6.723e+006 1.415e+008 1.000e+000 4.519e-002 2.756e-005 
7.414e-005 6.727e+006 1.415e+008 1.000e+000 4.517e-002 2.761e-005 
7.422e-005 6.731e+006 1.415e+008 1.000e+000 4.519e-002 2.766e-005 
7.430e-005 6.735e+006 1.415e+008 1.000e+000 4.520e-002 2.771e-005 
7.438e-005 6.739e+006 1.415e+008 1.000e+000 4.521e-002 2.776e-005 
7.445e-005 6.743e+006 1.415e+008 1.000e+000 4.517e-002 2.781e-005 
7.453e-005 6.747e+006 1.415e+008 1.000e+000 4.520e-002 2.786e-005 
7.461e-005 6.751e+006 1.415e+008 1.000e+000 4.522e-002 2.791e-005 
7.468e-005 6.755e+006 1.415e+008 1.000e+000 4.522e-002 2.796e-005 
7.476e-005 6.759e+006 1.415e+008 1.000e+000 4.526e-002 2.801e-005 
7.484e-005 6.763e+006 1.415e+008 1.000e+000 4.520e-002 2.806e-005 
7.492e-005 6.767e+006 1.415e+008 1.000e+000 4.524e-002 2.811e-005 
7.500e-005 6.772e+006 1.415e+008 1.000e+000 4.524e-002 2.817e-005 
7.509e-005 6.776e+006 1.415e+008 1.000e+000 4.520e-002 2.822e-005 
7.518e-005 6.781e+006 1.415e+008 1.000e+000 4.520e-002 2.828e-005 
7.527e-005 6.785e+006 1.415e+008 1.000e+000 4.529e-002 2.834e-005 
7.536e-005 6.790e+006 1.415e+008 1.000e+000 4.499e-002 2.840e-005 
7.545e-005 6.795e+006 1.415e+008 1.000e+000 4.504e-002 2.845e-005 
7.554e-005 6.799e+006 1.415e+008 1.000e+000 4.515e-002 2.851e-005 
7.563e-005 6.804e+006 1.415e+008 1.000e+000 4.524e-002 2.857e-005 
7.571e-005 6.808e+006 1.415e+008 1.000e+000 4.531e-002 2.862e-005 
7.579e-005 6.812e+006 1.416e+008 1.000e+000 4.498e-002 2.867e-005 
7.586e-005 6.816e+006 1.419e+008 1.000e+000 4.481e-002 2.872e-005 
7.594e-005 6.820e+006 1.415e+008 1.000e+000 4.519e-002 2.877e-005 
7.602e-005 6.824e+006 1.415e+008 1.000e+000 4.521e-002 2.882e-005 
7.609e-005 6.828e+006 1.415e+008 1.000e+000 4.524e-002 2.887e-005 
7.617e-005 6.832e+006 1.415e+008 1.000e+000 4.519e-002 2.892e-005 
7.625e-005 6.835e+006 1.415e+008 1.000e+000 4.526e-002 2.897e-005 
7.632e-005 6.839e+006 1.415e+008 1.000e+000 4.524e-002 2.902e-005 
7.640e-005 6.843e+006 1.415e+008 1.000e+000 4.526e-002 2.907e-005 
7.648e-005 6.847e+006 1.415e+008 1.000e+000 4.529e-002 2.912e-005 
7.655e-005 6.851e+006 1.415e+008 1.000e+000 4.523e-002 2.917e-005 
7.663e-005 6.855e+006 1.415e+008 1.000e+000 4.520e-002 2.922e-005 
7.670e-005 6.858e+006 1.415e+008 1.000e+000 4.522e-002 2.927e-005 
7.678e-005 6.862e+006 1.415e+008 1.000e+000 4.539e-002 2.931e-005 
7.685e-005 6.866e+006 1.415e+008 1.000e+000 4.530e-002 2.936e-005 
7.693e-005 6.870e+006 1.415e+008 1.000e+000 4.527e-002 2.941e-005 
7.701e-005 6.874e+006 1.415e+008 1.000e+000 4.527e-002 2.947e-005 
7.709e-005 6.878e+006 1.415e+008 1.000e+000 4.526e-002 2.952e-005 
7.717e-005 6.882e+006 1.415e+008 1.000e+000 4.529e-002 2.957e-005 
7.725e-005 6.886e+006 1.415e+008 1.000e+000 4.538e-002 2.962e-005 
7.732e-005 6.889e+006 1.415e+008 1.000e+000 4.550e-002 2.967e-005 
7.740e-005 6.893e+006 1.415e+008 1.000e+000 4.549e-002 2.972e-005 
7.748e-005 6.897e+006 1.415e+008 1.000e+000 4.520e-002 2.977e-005 
7.756e-005 6.901e+006 1.415e+008 1.000e+000 4.519e-002 2.982e-005 
7.763e-005 6.905e+006 1.415e+008 1.000e+000 4.525e-002 2.987e-005 
7.771e-005 6.909e+006 1.415e+008 1.000e+000 4.539e-002 2.992e-005 
7.778e-005 6.913e+006 1.415e+008 1.000e+000 4.546e-002 2.997e-005 
7.786e-005 6.916e+006 1.415e+008 1.000e+000 4.547e-002 3.002e-005 
7.793e-005 6.920e+006 1.415e+008 1.000e+000 4.549e-002 3.007e-005 
7.801e-005 6.924e+006 1.415e+008 1.000e+000 4.537e-002 3.012e-005 
7.808e-005 6.927e+006 1.415e+008 1.000e+000 4.532e-002 3.017e-005 
7.816e-005 6.931e+006 1.415e+008 1.000e+000 4.541e-002 3.022e-005 
7.823e-005 6.935e+006 1.415e+008 1.000e+000 4.531e-002 3.027e-005 
7.831e-005 6.939e+006 1.415e+008 1.000e+000 4.543e-002 3.032e-005 
7.838e-005 6.942e+006 1.415e+008 1.000e+000 4.537e-002 3.037e-005 
7.845e-005 6.946e+006 1.415e+008 1.000e+000 4.544e-002 3.041e-005 
7.853e-005 6.949e+006 1.415e+008 1.000e+000 4.540e-002 3.046e-005 
7.860e-005 6.953e+006 1.415e+008 1.000e+000 4.537e-002 3.051e-005 
7.867e-005 6.957e+006 1.415e+008 1.000e+000 4.560e-002 3.056e-005 
7.875e-005 6.960e+006 1.415e+008 1.000e+000 4.561e-002 3.061e-005 
7.882e-005 6.964e+006 1.415e+008 1.000e+000 4.574e-002 3.066e-005 
7.890e-005 6.968e+006 1.415e+008 1.000e+000 4.570e-002 3.071e-005 
7.898e-005 6.971e+006 1.415e+008 1.000e+000 4.560e-002 3.076e-005 
7.906e-005 6.975e+006 1.415e+008 1.000e+000 4.545e-002 3.082e-005 
7.915e-005 6.980e+006 1.415e+008 1.000e+000 4.560e-002 3.087e-005 
7.923e-005 6.984e+006 1.415e+008 1.000e+000 4.563e-002 3.093e-005 
7.932e-005 6.988e+006 1.415e+008 1.000e+000 4.581e-002 3.098e-005 
7.940e-005 6.992e+006 1.415e+008 1.000e+000 4.572e-002 3.104e-005 
7.948e-005 6.996e+006 1.415e+008 1.000e+000 4.561e-002 3.109e-005 
7.956e-005 7.000e+006 1.415e+008 1.000e+000 4.569e-002 3.115e-005 
7.965e-005 7.004e+006 1.415e+008 1.000e+000 4.573e-002 3.121e-005 
7.973e-005 7.008e+006 1.415e+008 1.000e+000 4.583e-002 3.126e-005 
7.981e-005 7.012e+006 1.415e+008 1.000e+000 4.601e-002 3.131e-005 
7.989e-005 7.016e+006 1.415e+008 1.000e+000 4.563e-002 3.137e-005 
7.997e-005 7.020e+006 1.417e+008 1.000e+000 4.546e-002 3.142e-005 
8.006e-005 7.024e+006 1.416e+008 1.000e+000 4.581e-002 3.148e-005 
8.014e-005 7.028e+006 1.415e+008 1.000e+000 4.566e-002 3.153e-005 
8.023e-005 7.032e+006 1.415e+008 1.000e+000 4.583e-002 3.159e-005 
8.031e-005 7.036e+006 1.415e+008 1.000e+000 4.616e-002 3.165e-005 
8.040e-005 7.040e+006 1.415e+008 1.000e+000 4.665e-002 3.171e-005 
8.049e-005 7.045e+006 1.415e+008 1.000e+000 4.693e-002 3.176e-005 
8.058e-005 7.049e+006 1.415e+008 1.000e+000 4.714e-002 3.182e-005 
8.066e-005 7.053e+006 1.415e+008 1.000e+000 4.700e-002 3.188e-005 
8.075e-005 7.057e+006 1.415e+008 1.000e+000 4.715e-002 3.194e-005 
8.084e-005 7.061e+006 1.415e+008 1.000e+000 4.718e-002 3.200e-005 
8.092e-005 7.065e+006 1.415e+008 1.000e+000 4.730e-002 3.206e-005 
8.101e-005 7.069e+006 1.415e+008 1.000e+000 4.721e-002 3.212e-005 
8.110e-005 7.074e+006 1.415e+008 1.000e+000 4.719e-002 3.218e-005 
8.119e-005 7.078e+006 1.415e+008 1.000e+000 4.757e-002 3.224e-005 
8.128e-005 7.082e+006 1.415e+008 1.000e+000 4.715e-002 3.230e-005 
8.137e-005 7.086e+006 1.415e+008 1.000e+000 4.723e-002 3.236e-005 
8.146e-005 7.091e+006 1.416e+008 1.000e+000 4.657e-002 3.242e-005 
8.155e-005 7.095e+006 1.415e+008 1.000e+000 4.717e-002 3.248e-005 
8.163e-005 7.099e+006 1.415e+008 1.000e+000 4.710e-002 3.253e-005 
8.172e-005 7.103e+006 1.415e+008 1.000e+000 4.696e-002 3.259e-005 
8.181e-005 7.107e+006 1.415e+008 1.000e+000 4.693e-002 3.265e-005 
8.190e-005 7.112e+006 1.415e+008 1.000e+000 4.715e-002 3.271e-005 
8.199e-005 7.116e+006 1.415e+008 1.000e+000 4.741e-002 3.278e-005 
8.208e-005 7.120e+006 1.415e+008 1.000e+000 4.744e-002 3.284e-005 
8.217e-005 7.124e+006 1.415e+008 1.000e+000 4.753e-002 3.290e-005 
8.226e-005 7.128e+006 1.415e+008 1.000e+000 4.773e-002 3.296e-005 
8.234e-005 7.132e+006 1.415e+008 1.000e+000 4.793e-002 3.301e-005 
8.243e-005 7.136e+006 1.415e+008 1.000e+000 4.811e-002 3.307e-005 
8.251e-005 7.140e+006 1.415e+008 1.000e+000 4.819e-002 3.313e-005 
8.260e-005 7.144e+006 1.415e+008 1.000e+000 4.849e-002 3.318e-005 
8.268e-005 7.148e+006 1.415e+008 1.000e+000 4.845e-002 3.324e-005 
8.276e-005 7.152e+006 1.415e+008 1.000e+000 4.840e-002 3.330e-005 
8.284e-005 7.155e+006 1.415e+008 1.000e+000 4.855e-002 3.335e-005 
8.292e-005 7.159e+006 1.415e+008 1.000e+000 4.907e-002 3.340e-005 
8.300e-005 7.163e+006 1.415e+008 1.000e+000 4.896e-002 3.346e-005 
8.309e-005 7.167e+006 1.415e+008 1.000e+000 4.913e-002 3.352e-005 
8.317e-005 7.171e+006 1.415e+008 1.000e+000 4.908e-002 3.358e-005 
8.326e-005 7.174e+006 1.415e+008 1.000e+000 4.907e-002 3.363e-005 
8.334e-005 7.178e+006 1.415e+008 1.000e+000 4.906e-002 3.369e-005 
8.341e-005 7.181e+006 1.415e+008 1.000e+000 4.877e-002 3.374e-005 
8.348e-005 7.185e+006 1.415e+008 1.000e+000 4.889e-002 3.379e-005 
8.356e-005 7.189e+006 1.415e+008 1.000e+000 4.885e-002 3.384e-005 
8.364e-005 7.192e+006 1.415e+008 1.000e+000 4.881e-002 3.389e-005 
8.371e-005 7.195e+006 1.415e+008 1.000e+000 4.875e-002 3.394e-005 
8.378e-005 7.199e+006 1.415e+008 1.000e+000 4.895e-002 3.399e-005 
8.386e-005 7.202e+006 1.415e+008 1.000e+000 4.918e-002 3.404e-005 
8.393e-005 7.206e+006 1.415e+008 1.000e+000 4.912e-002 3.409e-005 
8.401e-005 7.209e+006 1.415e+008 1.000e+000 4.917e-002 3.415e-005 
8.408e-005 7.213e+006 1.415e+008 1.000e+000 4.921e-002 3.420e-005 
8.416e-005 7.216e+006 1.415e+008 1.000e+000 4.917e-002 3.425e-005 
8.424e-005 7.220e+006 1.415e+008 1.000e+000 4.930e-002 3.430e-005 
8.431e-005 7.223e+006 1.415e+008 1.000e+000 4.948e-002 3.436e-005 
8.439e-005 7.227e+006 1.415e+008 1.000e+000 4.946e-002 3.441e-005 
8.447e-005 7.230e+006 1.415e+008 1.000e+000 4.955e-002 3.446e-005 
8.454e-005 7.233e+006 1.414e+008 1.000e+000 4.954e-002 3.451e-005 
8.462e-005 7.237e+006 1.414e+008 1.000e+000 4.966e-002 3.456e-005 
8.469e-005 7.240e+006 1.414e+008 1.000e+000 4.972e-002 3.461e-005 
8.477e-005 7.243e+006 1.415e+008 1.000e+000 4.966e-002 3.467e-005 
8.484e-005 7.247e+006 1.414e+008 1.000e+000 4.972e-002 3.472e-005 
8.491e-005 7.250e+006 1.414e+008 1.000e+000 4.973e-002 3.477e-005 
8.499e-005 7.253e+006 1.414e+008 1.000e+000 4.974e-002 3.482e-005 
8.506e-005 7.257e+006 1.414e+008 1.000e+000 4.965e-002 3.487e-005 
8.514e-005 7.260e+006 1.414e+008 1.000e+000 4.971e-002 3.493e-005 
8.522e-005 7.264e+006 1.414e+008 1.000e+000 4.965e-002 3.498e-005 
8.529e-005 7.267e+006 1.415e+008 1.000e+000 4.932e-002 3.503e-005 
8.537e-005 7.270e+006 1.414e+008 1.000e+000 4.945e-002 3.508e-005 
8.545e-005 7.274e+006 1.414e+008 1.000e+000 4.941e-002 3.514e-005 
8.552e-005 7.277e+006 1.414e+008 1.000e+000 4.943e-002 3.519e-005 
8.560e-005 7.281e+006 1.415e+008 1.000e+000 4.944e-002 3.524e-005 
8.567e-005 7.284e+006 1.416e+008 1.000e+000 4.903e-002 3.529e-005 
8.575e-005 7.287e+006 1.417e+008 1.000e+000 4.921e-002 3.534e-005 
8.582e-005 7.291e+006 1.415e+008 1.000e+000 4.928e-002 3.539e-005 
8.589e-005 7.294e+006 1.415e+008 1.000e+000 4.940e-002 3.544e-005 
8.597e-005 7.297e+006 1.415e+008 1.000e+000 4.948e-002 3.549e-005 
8.604e-005 7.301e+006 1.415e+008 1.000e+000 4.966e-002 3.555e-005 
8.612e-005 7.304e+006 1.415e+008 1.000e+000 4.968e-002 3.560e-005 
8.619e-005 7.307e+006 1.415e+008 1.000e+000 4.979e-002 3.565e-005 
8.626e-005 7.311e+006 1.415e+008 1.000e+000 4.977e-002 3.570e-005 
8.634e-005 7.314e+006 1.415e+008 1.000e+000 4.982e-002 3.575e-005 
8.641e-005 7.317e+006 1.415e+008 1.000e+000 4.983e-002 3.580e-005 
8.648e-005 7.320e+006 1.415e+008 1.000e+000 4.979e-002 3.585e-005 
8.656e-005 7.323e+006 1.415e+008 1.000e+000 4.979e-002 3.590e-005 
8.663e-005 7.327e+006 1.415e+008 1.000e+000 4.986e-002 3.595e-005 
8.670e-005 7.330e+006 1.415e+008 1.000e+000 4.978e-002 3.601e-005 
8.678e-005 7.333e+006 1.415e+008 1.000e+000 4.984e-002 3.606e-005 
8.686e-005 7.337e+006 1.415e+008 1.000e+000 4.981e-002 3.612e-005 
8.694e-005 7.340e+006 1.415e+008 1.000e+000 4.982e-002 3.617e-005 
8.703e-005 7.344e+006 1.415e+008 1.000e+000 4.980e-002 3.623e-005 
8.712e-005 7.348e+006 1.415e+008 1.000e+000 4.987e-002 3.630e-005 
8.721e-005 7.352e+006 1.415e+008 1.000e+000 4.936e-002 3.636e-005 
8.730e-005 7.356e+006 1.415e+008 1.000e+000 4.952e-002 3.642e-005 
8.738e-005 7.359e+006 1.415e+008 1.000e+000 4.962e-002 3.648e-005 
8.746e-005 7.363e+006 1.415e+008 1.000e+000 4.973e-002 3.653e-005 
8.754e-005 7.367e+006 1.415e+008 1.000e+000 4.964e-002 3.659e-005 
8.762e-005 7.370e+006 1.415e+008 1.000e+000 4.970e-002 3.665e-005 
8.771e-005 7.374e+006 1.415e+008 1.000e+000 4.965e-002 3.671e-005 
8.780e-005 7.378e+006 1.415e+008 1.000e+000 4.974e-002 3.677e-005 
8.789e-005 7.382e+006 1.415e+008 1.000e+000 4.976e-002 3.683e-005 
8.797e-005 7.385e+006 1.415e+008 1.000e+000 4.975e-002 3.689e-005 
8.806e-005 7.389e+006 1.415e+008 1.000e+000 4.985e-002 3.695e-005 
8.815e-005 7.393e+006 1.415e+008 1.000e+000 4.984e-002 3.701e-005 
8.824e-005 7.397e+006 1.415e+008 1.000e+000 4.982e-002 3.708e-005 
8.832e-005 7.401e+006 1.415e+008 1.000e+000 4.983e-002 3.714e-005 
8.840e-005 7.404e+006 1.415e+008 1.000e+000 4.985e-002 3.719e-005 
8.849e-005 7.408e+006 1.415e+008 1.000e+000 4.988e-002 3.725e-005 
8.857e-005 7.411e+006 1.415e+008 1.000e+000 4.983e-002 3.731e-005 
8.865e-005 7.414e+006 1.415e+008 1.000e+000 4.982e-002 3.737e-005 
8.874e-005 7.418e+006 1.415e+008 1.000e+000 4.986e-002 3.743e-005 
8.882e-005 7.422e+006 1.415e+008 1.000e+000 4.986e-002 3.749e-005 
8.891e-005 7.425e+006 1.415e+008 1.000e+000 4.986e-002 3.755e-005 
8.899e-005 7.429e+006 1.415e+008 1.000e+000 4.982e-002 3.761e-005 
8.908e-005 7.433e+006 1.415e+008 1.000e+000 4.991e-002 3.767e-005 
8.916e-005 7.436e+006 1.415e+008 1.000e+000 4.973e-002 3.773e-005 
8.925e-005 7.440e+006 1.415e+008 1.000e+000 4.976e-002 3.779e-005 
8.933e-005 7.444e+006 1.415e+008 1.000e+000 4.982e-002 3.785e-005 
8.942e-005 7.447e+006 1.415e+008 1.000e+000 4.984e-002 3.791e-005 
8.951e-005 7.451e+006 1.415e+008 1.000e+000 4.975e-002 3.798e-005 
8.960e-005 7.455e+006 1.415e+008 1.000e+000 4.973e-002 3.804e-005 
8.969e-005 7.459e+006 1.415e+008 1.000e+000 4.975e-002 3.810e-005 
8.977e-005 7.462e+006 1.415e+008 1.000e+000 4.986e-002 3.815e-005 
8.985e-005 7.466e+006 1.415e+008 1.000e+000 4.984e-002 3.821e-005 
8.993e-005 7.469e+006 1.415e+008 1.000e+000 4.982e-002 3.827e-005 
9.001e-005 7.472e+006 1.415e+008 1.000e+000 4.984e-002 3.833e-005 
9.009e-005 7.475e+006 1.415e+008 1.000e+000 4.988e-002 3.838e-005 
9.016e-005 7.479e+006 1.415e+008 1.000e+000 4.992e-002 3.844e-005 
9.024e-005 7.482e+006 1.415e+008 1.000e+000 4.985e-002 3.849e-005 
9.032e-005 7.485e+006 1.415e+008 1.000e+000 4.991e-002 3.854e-005 
9.040e-005 7.489e+006 1.415e+008 1.000e+000 4.991e-002 3.860e-005 
9.048e-005 7.492e+006 1.415e+008 1.000e+000 4.989e-002 3.866e-005 
9.057e-005 7.496e+006 1.415e+008 1.000e+000 4.992e-002 3.872e-005 
9.066e-005 7.499e+006 1.415e+008 1.000e+000 4.989e-002 3.879e-005 
9.075e-005 7.503e+006 1.415e+008 1.000e+000 4.989e-002 3.886e-005 
9.085e-005 7.507e+006 1.415e+008 1.000e+000 4.989e-002 3.893e-005 
9.095e-005 7.511e+006 1.415e+008 1.000e+000 5.008e-002 3.899e-005 
9.104e-005 7.515e+006 1.415e+008 1.000e+000 4.974e-002 3.906e-005 
9.114e-005 7.519e+006 1.415e+008 1.000e+000 4.983e-002 3.913e-005 
9.122e-005 7.523e+006 1.415e+008 1.000e+000 4.991e-002 3.919e-005 
9.130e-005 7.526e+006 1.415e+008 1.000e+000 4.986e-002 3.925e-005 
9.139e-005 7.530e+006 1.415e+008 1.000e+000 4.982e-002 3.931e-005 
9.147e-005 7.533e+006 1.415e+008 1.000e+000 4.987e-002 3.937e-005 
9.155e-005 7.537e+006 1.415e+008 1.000e+000 4.992e-002 3.943e-005 
9.164e-005 7.540e+006 1.415e+008 1.000e+000 4.987e-002 3.949e-005 
9.172e-005 7.544e+006 1.415e+008 1.000e+000 4.989e-002 3.955e-005 
9.181e-005 7.547e+006 1.415e+008 1.000e+000 4.995e-002 3.961e-005 
9.189e-005 7.551e+006 1.415e+008 1.000e+000 4.992e-002 3.967e-005 
9.198e-005 7.554e+006 1.415e+008 1.000e+000 4.991e-002 3.973e-005 
9.206e-005 7.557e+006 1.415e+008 1.000e+000 4.993e-002 3.979e-005 
9.214e-005 7.561e+006 1.415e+008 1.000e+000 4.993e-002 3.985e-005 
9.222e-005 7.564e+006 1.415e+008 1.000e+000 5.000e-002 3.991e-005 
9.230e-005 7.567e+006 1.415e+008 1.000e+000 4.997e-002 3.996e-005 
9.238e-005 7.570e+006 1.414e+008 1.000e+000 4.992e-002 4.002e-005 
9.246e-005 7.573e+006 1.414e+008 1.000e+000 4.993e-002 4.007e-005 
9.253e-005 7.577e+006 1.414e+008 1.000e+000 4.992e-002 4.013e-005 
9.261e-005 7.580e+006 1.414e+008 1.000e+000 4.997e-002 4.019e-005 
9.269e-005 7.583e+006 1.414e+008 1.000e+000 4.999e-002 4.024e-005 
9.277e-005 7.586e+006 1.415e+008 1.000e+000 5.009e-002 4.030e-005 
9.286e-005 7.590e+006 1.415e+008 1.000e+000 4.980e-002 4.037e-005 
9.295e-005 7.594e+006 1.415e+008 1.000e+000 4.989e-002 4.043e-005 
9.304e-005 7.597e+006 1.415e+008 1.000e+000 4.999e-002 4.049e-005 
9.312e-005 7.600e+006 1.415e+008 1.000e+000 5.008e-002 4.055e-005 
9.320e-005 7.604e+006 1.415e+008 1.000e+000 5.012e-002 4.061e-005 
9.329e-005 7.607e+006 1.415e+008 1.000e+000 4.996e-002 4.067e-005 
9.337e-005 7.610e+006 1.415e+008 1.000e+000 4.990e-002 4.073e-005 
9.344e-005 7.614e+006 1.415e+008 1.000e+000 4.992e-002 4.078e-005 
9.352e-005 7.617e+006 1.415e+008 1.000e+000 4.993e-002 4.084e-005 
9.360e-005 7.620e+006 1.415e+008 1.000e+000 4.998e-002 4.090e-005 
9.368e-005 7.623e+006 1.415e+008 1.000e+000 5.000e-002 4.096e-005 
9.376e-005 7.626e+006 1.415e+008 1.000e+000 4.994e-002 4.101e-005 
9.383e-005 7.629e+006 1.415e+008 1.000e+000 4.997e-002 4.107e-005 
9.391e-005 7.632e+006 1.415e+008 1.000e+000 5.007e-002 4.112e-005 
9.398e-005 7.635e+006 1.415e+008 1.000e+000 5.008e-002 4.117e-005 
9.406e-005 7.638e+006 1.415e+008 1.000e+000 5.008e-002 4.123e-005 
9.413e-005 7.641e+006 1.415e+008 1.000e+000 5.014e-002 4.128e-005 
9.421e-005 7.644e+006 1.415e+008 1.000e+000 4.996e-002 4.134e-005 
9.429e-005 7.647e+006 1.415e+008 1.000e+000 4.996e-002 4.140e-005 
9.437e-005 7.650e+006 1.415e+008 1.000e+000 5.001e-002 4.146e-005 
9.446e-005 7.654e+006 1.415e+008 1.000e+000 5.004e-002 4.152e-005 
9.455e-005 7.657e+006 1.415e+008 1.000e+000 5.021e-002 4.158e-005 
9.464e-005 7.661e+006 1.415e+008 1.000e+000 4.992e-002 4.165e-005 
9.473e-005 7.665e+006 1.415e+008 1.000e+000 5.018e-002 4.172e-005 
9.482e-005 7.668e+006 1.415e+008 1.000e+000 5.020e-002 4.178e-005 
9.490e-005 7.671e+006 1.415e+008 1.000e+000 5.019e-002 4.184e-005 
9.498e-005 7.675e+006 1.415e+008 1.000e+000 5.036e-002 4.190e-005 
9.507e-005 7.678e+006 1.415e+008 1.000e+000 5.032e-002 4.196e-005 
9.515e-005 7.681e+006 1.415e+008 1.000e+000 5.013e-002 4.202e-005 
9.523e-005 7.684e+006 1.415e+008 1.000e+000 5.004e-002 4.208e-005 
9.532e-005 7.688e+006 1.415e+008 1.000e+000 5.000e-002 4.214e-005 
9.540e-005 7.691e+006 1.415e+008 1.000e+000 5.006e-002 4.220e-005 
9.548e-005 7.694e+006 1.415e+008 1.000e+000 5.027e-002 4.226e-005 
9.556e-005 7.697e+006 1.415e+008 1.000e+000 5.034e-002 4.232e-005 
9.564e-005 7.700e+006 1.415e+008 1.000e+000 5.024e-002 4.238e-005 
9.572e-005 7.703e+006 1.415e+008 1.000e+000 5.040e-002 4.244e-005 
9.580e-005 7.706e+006 1.415e+008 1.000e+000 5.038e-002 4.249e-005 
9.588e-005 7.709e+006 1.415e+008 1.000e+000 5.064e-002 4.255e-005 
9.596e-005 7.713e+006 1.415e+008 1.000e+000 5.061e-002 4.261e-005 
9.604e-005 7.716e+006 1.415e+008 1.000e+000 5.045e-002 4.267e-005 
9.612e-005 7.719e+006 1.415e+008 1.000e+000 5.044e-002 4.273e-005 
9.620e-005 7.722e+006 1.415e+008 1.000e+000 5.049e-002 4.279e-005 
9.629e-005 7.725e+006 1.415e+008 1.000e+000 5.066e-002 4.286e-005 
9.638e-005 7.729e+006 1.415e+008 1.000e+000 5.050e-002 4.292e-005 
9.646e-005 7.732e+006 1.415e+008 1.000e+000 5.065e-002 4.298e-005 
9.655e-005 7.735e+006 1.415e+008 1.000e+000 5.044e-002 4.305e-005 
9.663e-005 7.738e+006 1.415e+008 1.000e+000 5.049e-002 4.311e-005 
9.671e-005 7.742e+006 1.415e+008 1.000e+000 5.051e-002 4.317e-005 
9.680e-005 7.745e+006 1.415e+008 1.000e+000 5.053e-002 4.323e-005 
9.688e-005 7.748e+006 1.415e+008 1.000e+000 5.059e-002 4.329e-005 
9.697e-005 7.752e+006 1.415e+008 1.000e+000 5.055e-002 4.336e-005 
9.706e-005 7.755e+006 1.415e+008 1.000e+000 5.069e-002 4.342e-005 
9.715e-005 7.759e+006 1.415e+008 1.000e+000 5.087e-002 4.349e-005 
9.724e-005 7.762e+006 1.415e+008 1.000e+000 5.099e-002 4.355e-005 
9.733e-005 7.765e+006 1.415e+008 1.000e+000 5.117e-002 4.362e-005 
9.742e-005 7.769e+006 1.415e+008 1.000e+000 5.102e-002 4.369e-005 
9.752e-005 7.773e+006 1.415e+008 1.000e+000 5.112e-002 4.376e-005 
9.760e-005 7.776e+006 1.415e+008 1.000e+000 5.120e-002 4.382e-005 
9.768e-005 7.779e+006 1.415e+008 1.000e+000 5.155e-002 4.388e-005 
9.776e-005 7.782e+006 1.415e+008 1.000e+000 5.145e-002 4.394e-005 
9.784e-005 7.785e+006 1.415e+008 1.000e+000 5.147e-002 4.400e-005 
9.793e-005 7.788e+006 1.415e+008 1.000e+000 5.135e-002 4.406e-005 
9.802e-005 7.792e+006 1.415e+008 1.000e+000 5.139e-002 4.413e-005 
9.811e-005 7.795e+006 1.415e+008 1.000e+000 5.148e-002 4.419e-005 
9.821e-005 7.799e+006 1.415e+008 1.000e+000 5.134e-002 4.427e-005 
9.830e-005 7.802e+006 1.415e+008 1.000e+000 5.122e-002 4.434e-005 
9.839e-005 7.806e+006 1.415e+008 1.000e+000 5.114e-002 4.440e-005 
9.847e-005 7.809e+006 1.415e+008 1.000e+000 5.111e-002 4.446e-005 
9.855e-005 7.812e+006 1.415e+008 1.000e+000 5.117e-002 4.452e-005 
9.864e-005 7.815e+006 1.415e+008 1.000e+000 5.117e-002 4.458e-005 
9.872e-005 7.818e+006 1.415e+008 1.000e+000 5.130e-002 4.464e-005 
9.880e-005 7.821e+006 1.415e+008 1.000e+000 5.159e-002 4.470e-005 
9.888e-005 7.824e+006 1.415e+008 1.000e+000 5.190e-002 4.477e-005 
9.897e-005 7.828e+006 1.415e+008 1.000e+000 5.214e-002 4.483e-005 
9.906e-005 7.831e+006 1.415e+008 1.000e+000 5.234e-002 4.490e-005 
9.914e-005 7.834e+006 1.415e+008 1.000e+000 5.259e-002 4.496e-005 
9.923e-005 7.837e+006 1.415e+008 1.000e+000 5.250e-002 4.502e-005 
9.931e-005 7.840e+006 1.415e+008 1.000e+000 5.276e-002 4.508e-005 
9.940e-005 7.843e+006 1.415e+008 1.000e+000 5.283e-002 4.515e-005 
9.948e-005 7.846e+006 1.415e+008 1.000e+000 5.289e-002 4.521e-005 
9.957e-005 7.850e+006 1.415e+008 1.000e+000 5.326e-002 4.528e-005 
9.965e-005 7.853e+006 1.415e+008 1.000e+000 5.331e-002 4.534e-005 
9.974e-005 7.856e+006 1.415e+008 1.000e+000 5.326e-002 4.540e-005 
9.982e-005 7.859e+006 1.415e+008 1.000e+000 5.310e-002 4.547e-005 
9.991e-005 7.862e+006 1.415e+008 1.000e+000 5.314e-002 4.553e-005 
1.000e-004 7.866e+006 1.415e+008 1.000e+000 5.306e-002 4.560e-005 
1.001e-004 7.869e+006 1.415e+008 1.000e+000 5.242e-002 4.567e-005 
1.002e-004 7.872e+006 1.415e+008 1.000e+000 5.267e-002 4.574e-005 
1.003e-004 7.876e+006 1.415e+008 1.000e+000 5.237e-002 4.580e-005 
1.004e-004 7.879e+006 1.415e+008 1.000e+000 5.256e-002 4.587e-005 
1.005e-004 7.882e+006 1.415e+008 1.000e+000 5.264e-002 4.593e-005 
1.005e-004 7.885e+006 1.415e+008 1.000e+000 5.304e-002 4.599e-005 
1.006e-004 7.888e+006 1.415e+008 1.000e+000 5.320e-002 4.605e-005 
1.007e-004 7.891e+006 1.415e+008 1.000e+000 5.330e-002 4.611e-005 
1.008e-004 7.894e+006 1.415e+008 1.000e+000 5.321e-002 4.617e-005 
1.008e-004 7.897e+006 1.415e+008 1.000e+000 5.324e-002 4.623e-005 
1.009e-004 7.900e+006 1.415e+008 1.000e+000 5.368e-002 4.629e-005 
1.010e-004 7.902e+006 1.415e+008 1.000e+000 5.399e-002 4.634e-005 
1.011e-004 7.905e+006 1.415e+008 1.000e+000 5.402e-002 4.640e-005 
1.011e-004 7.908e+006 1.415e+008 1.000e+000 5.416e-002 4.645e-005 
1.012e-004 7.910e+006 1.415e+008 1.000e+000 5.412e-002 4.651e-005 
1.013e-004 7.913e+006 1.415e+008 1.000e+000 5.403e-002 4.657e-005 
1.014e-004 7.916e+006 1.415e+008 1.000e+000 5.413e-002 4.663e-005 
1.015e-004 7.919e+006 1.415e+008 1.000e+000 5.427e-002 4.668e-005 
1.015e-004 7.921e+006 1.415e+008 1.000e+000 5.408e-002 4.674e-005 
1.016e-004 7.924e+006 1.415e+008 1.000e+000 5.434e-002 4.680e-005 
1.017e-004 7.927e+006 1.415e+008 1.000e+000 5.401e-002 4.687e-005 
1.018e-004 7.930e+006 1.415e+008 1.000e+000 5.408e-002 4.693e-005 
1.019e-004 7.933e+006 1.415e+008 1.000e+000 5.375e-002 4.699e-005 
1.019e-004 7.936e+006 1.415e+008 1.000e+000 5.379e-002 4.705e-005 
1.020e-004 7.939e+006 1.415e+008 1.000e+000 5.359e-002 4.711e-005 
1.021e-004 7.942e+006 1.415e+008 1.000e+000 5.350e-002 4.717e-005 
1.022e-004 7.945e+006 1.415e+008 1.000e+000 5.364e-002 4.723e-005 
1.023e-004 7.947e+006 1.415e+008 1.000e+000 5.391e-002 4.729e-005 
1.023e-004 7.950e+006 1.415e+008 1.000e+000 5.401e-002 4.735e-005 
1.024e-004 7.953e+006 1.415e+008 1.000e+000 5.391e-002 4.740e-005 
1.025e-004 7.955e+006 1.415e+008 1.000e+000 5.394e-002 4.746e-005 
1.026e-004 7.958e+006 1.415e+008 1.000e+000 5.408e-002 4.752e-005 
1.026e-004 7.961e+006 1.415e+008 1.000e+000 5.423e-002 4.758e-005 
1.027e-004 7.964e+006 1.415e+008 1.000e+000 5.433e-002 4.765e-005 
1.028e-004 7.967e+006 1.415e+008 1.000e+000 5.428e-002 4.771e-005 
1.029e-004 7.970e+006 1.415e+008 1.000e+000 5.438e-002 4.777e-005 
1.030e-004 7.973e+006 1.415e+008 1.000e+000 5.443e-002 4.783e-005 
1.031e-004 7.976e+006 1.415e+008 1.000e+000 5.430e-002 4.790e-005 
1.031e-004 7.979e+006 1.415e+008 1.000e+000 5.442e-002 4.796e-005 
1.032e-004 7.982e+006 1.415e+008 1.000e+000 5.447e-002 4.803e-005 
1.033e-004 7.985e+006 1.415e+008 1.000e+000 5.443e-002 4.809e-005 
1.034e-004 7.987e+006 1.415e+008 1.000e+000 5.448e-002 4.815e-005 
1.035e-004 7.990e+006 1.415e+008 1.000e+000 5.434e-002 4.821e-005 
1.036e-004 7.993e+006 1.415e+008 1.000e+000 5.435e-002 4.828e-005 
1.036e-004 7.996e+006 1.415e+008 1.000e+000 5.411e-002 4.834e-005 
1.037e-004 7.999e+006 1.415e+008 1.000e+000 5.407e-002 4.840e-005 
1.038e-004 8.002e+006 1.415e+008 1.000e+000 5.418e-002 4.846e-005 
1.039e-004 8.004e+006 1.415e+008 1.000e+000 5.404e-002 4.852e-005 
1.040e-004 8.007e+006 1.415e+008 1.000e+000 5.410e-002 4.858e-005 
1.040e-004 8.010e+006 1.415e+008 1.000e+000 5.405e-002 4.863e-005 
1.041e-004 8.012e+006 1.415e+008 1.000e+000 5.413e-002 4.869e-005 
1.042e-004 8.015e+006 1.415e+008 1.000e+000 5.427e-002 4.875e-005 
1.043e-004 8.018e+006 1.415e+008 1.000e+000 5.429e-002 4.881e-005 
1.043e-004 8.020e+006 1.415e+008 1.000e+000 5.440e-002 4.886e-005 
1.044e-004 8.023e+006 1.415e+008 1.000e+000 5.449e-002 4.892e-005 
1.045e-004 8.026e+006 1.415e+008 1.000e+000 5.439e-002 4.898e-005 
1.046e-004 8.028e+006 1.415e+008 1.000e+000 5.444e-002 4.904e-005 
1.046e-004 8.031e+006 1.415e+008 1.000e+000 5.450e-002 4.910e-005 
1.047e-004 8.033e+006 1.415e+008 1.000e+000 5.451e-002 4.915e-005 
1.048e-004 8.036e+006 1.415e+008 1.000e+000 5.434e-002 4.921e-005 
1.049e-004 8.039e+006 1.415e+008 1.000e+000 5.446e-002 4.927e-005 
1.049e-004 8.041e+006 1.415e+008 1.000e+000 5.448e-002 4.933e-005 
1.050e-004 8.044e+006 1.415e+008 1.000e+000 5.452e-002 4.939e-005 
1.051e-004 8.047e+006 1.415e+008 1.000e+000 5.446e-002 4.946e-005 
1.052e-004 8.050e+006 1.415e+008 1.000e+000 5.448e-002 4.953e-005 
1.053e-004 8.053e+006 1.415e+008 1.000e+000 5.414e-002 4.960e-005 
1.054e-004 8.056e+006 1.415e+008 1.000e+000 5.421e-002 4.967e-005 
1.055e-004 8.059e+006 1.415e+008 1.000e+000 5.424e-002 4.973e-005 
1.056e-004 8.062e+006 1.415e+008 1.000e+000 5.440e-002 4.979e-005 
1.056e-004 8.065e+006 1.415e+008 1.000e+000 5.429e-002 4.986e-005 
1.057e-004 8.068e+006 1.415e+008 1.000e+000 5.420e-002 4.992e-005 
1.058e-004 8.071e+006 1.415e+008 1.000e+000 5.431e-002 4.998e-005 
1.059e-004 8.073e+006 1.415e+008 1.000e+000 5.432e-002 5.004e-005 
1.060e-004 8.076e+006 1.415e+008 1.000e+000 5.429e-002 5.011e-005 
1.061e-004 8.079e+006 1.415e+008 1.000e+000 5.447e-002 5.017e-005 
1.061e-004 8.082e+006 1.415e+008 1.000e+000 5.448e-002 5.024e-005 
1.062e-004 8.084e+006 1.415e+008 1.000e+000 5.447e-002 5.030e-005 
1.063e-004 8.087e+006 1.415e+008 1.000e+000 5.452e-002 5.036e-005 
1.064e-004 8.090e+006 1.415e+008 1.000e+000 5.449e-002 5.042e-005 
1.064e-004 8.092e+006 1.415e+008 1.000e+000 5.449e-002 5.047e-005 
1.065e-004 8.095e+006 1.415e+008 1.000e+000 5.450e-002 5.053e-005 
1.066e-004 8.097e+006 1.415e+008 1.000e+000 5.449e-002 5.059e-005 
1.067e-004 8.100e+006 1.415e+008 1.000e+000 5.446e-002 5.066e-005 
1.068e-004 8.103e+006 1.415e+008 1.000e+000 5.453e-002 5.072e-005 
1.069e-004 8.106e+006 1.415e+008 1.000e+000 5.447e-002 5.079e-005 
1.069e-004 8.109e+006 1.415e+008 1.000e+000 5.448e-002 5.086e-005 
1.070e-004 8.112e+006 1.415e+008 1.000e+000 5.432e-002 5.093e-005 
1.071e-004 8.115e+006 1.415e+008 1.000e+000 5.430e-002 5.100e-005 
1.072e-004 8.118e+006 1.415e+008 1.000e+000 5.435e-002 5.107e-005 
1.073e-004 8.121e+006 1.415e+008 1.000e+000 5.442e-002 5.114e-005 
1.074e-004 8.124e+006 1.415e+008 1.000e+000 5.437e-002 5.122e-005 
1.075e-004 8.127e+006 1.415e+008 1.000e+000 5.438e-002 5.129e-005 
1.076e-004 8.130e+006 1.415e+008 1.000e+000 5.437e-002 5.136e-005 
1.077e-004 8.134e+006 1.415e+008 1.000e+000 5.451e-002 5.143e-005 
1.078e-004 8.136e+006 1.415e+008 1.000e+000 5.451e-002 5.149e-005 
1.078e-004 8.139e+006 1.415e+008 1.000e+000 5.451e-002 5.155e-005 
1.079e-004 8.142e+006 1.415e+008 1.000e+000 5.451e-002 5.161e-005 
1.080e-004 8.144e+006 1.415e+008 1.000e+000 5.452e-002 5.167e-005 
1.081e-004 8.147e+006 1.415e+008 1.000e+000 5.458e-002 5.173e-005 
1.082e-004 8.149e+006 1.415e+008 1.000e+000 5.454e-002 5.180e-005 
1.082e-004 8.152e+006 1.415e+008 1.000e+000 5.459e-002 5.185e-005 
1.083e-004 8.154e+006 1.415e+008 1.000e+000 5.450e-002 5.191e-005 
1.084e-004 8.157e+006 1.415e+008 1.000e+000 5.455e-002 5.197e-005 
1.085e-004 8.159e+006 1.415e+008 1.000e+000 5.454e-002 5.203e-005 
1.085e-004 8.162e+006 1.415e+008 1.000e+000 5.453e-002 5.209e-005 
1.086e-004 8.165e+006 1.415e+008 1.000e+000 5.456e-002 5.216e-005 
1.087e-004 8.167e+006 1.415e+008 1.000e+000 5.464e-002 5.222e-005 
1.088e-004 8.170e+006 1.415e+008 1.000e+000 5.435e-002 5.229e-005 
1.089e-004 8.173e+006 1.415e+008 1.000e+000 5.439e-002 5.236e-005 
1.090e-004 8.176e+006 1.415e+008 1.000e+000 5.449e-002 5.243e-005 
1.091e-004 8.179e+006 1.415e+008 1.000e+000 5.453e-002 5.249e-005 
1.091e-004 8.181e+006 1.415e+008 1.000e+000 5.446e-002 5.255e-005 
1.092e-004 8.184e+006 1.415e+008 1.000e+000 5.445e-002 5.261e-005 
1.093e-004 8.186e+006 1.415e+008 1.000e+000 5.451e-002 5.267e-005 
1.094e-004 8.189e+006 1.415e+008 1.000e+000 5.451e-002 5.274e-005 
1.095e-004 8.192e+006 1.415e+008 1.000e+000 5.450e-002 5.280e-005 
1.095e-004 8.195e+006 1.415e+008 1.000e+000 5.453e-002 5.287e-005 
1.096e-004 8.197e+006 1.415e+008 1.000e+000 5.449e-002 5.293e-005 
1.097e-004 8.200e+006 1.415e+008 1.000e+000 5.453e-002 5.300e-005 
1.098e-004 8.202e+006 1.415e+008 1.000e+000 5.451e-002 5.306e-005 
1.099e-004 8.205e+006 1.415e+008 1.000e+000 5.461e-002 5.312e-005 
1.099e-004 8.207e+006 1.415e+008 1.000e+000 5.463e-002 5.318e-005 
1.100e-004 8.210e+006 1.415e+008 1.000e+000 5.455e-002 5.324e-005 
1.101e-004 8.212e+006 1.415e+008 1.000e+000 5.455e-002 5.330e-005 
1.102e-004 8.215e+006 1.415e+008 1.000e+000 5.454e-002 5.336e-005 
1.103e-004 8.217e+006 1.415e+008 1.000e+000 5.453e-002 5.342e-005 
1.103e-004 8.220e+006 1.415e+008 1.000e+000 5.457e-002 5.349e-005 
1.104e-004 8.223e+006 1.415e+008 1.000e+000 5.472e-002 5.355e-005 
1.105e-004 8.225e+006 1.415e+008 1.000e+000 5.443e-002 5.362e-005 
1.106e-004 8.228e+006 1.415e+008 1.000e+000 5.447e-002 5.369e-005 
1.107e-004 8.231e+006 1.415e+008 1.000e+000 5.455e-002 5.375e-005 
1.108e-004 8.233e+006 1.415e+008 1.000e+000 5.454e-002 5.381e-005 
1.108e-004 8.236e+006 1.415e+008 1.000e+000 5.451e-002 5.387e-005 
1.109e-004 8.238e+006 1.415e+008 1.000e+000 5.451e-002 5.393e-005 
1.110e-004 8.241e+006 1.415e+008 1.000e+000 5.452e-002 5.399e-005 
1.111e-004 8.243e+006 1.415e+008 1.000e+000 5.454e-002 5.405e-005 
1.111e-004 8.245e+006 1.415e+008 1.000e+000 5.454e-002 5.411e-005 
1.112e-004 8.248e+006 1.415e+008 1.000e+000 5.455e-002 5.417e-005 
1.113e-004 8.250e+006 1.415e+008 1.000e+000 5.452e-002 5.423e-005 
1.114e-004 8.253e+006 1.415e+008 1.000e+000 5.456e-002 5.429e-005 
1.114e-004 8.255e+006 1.415e+008 1.000e+000 5.453e-002 5.435e-005 
1.115e-004 8.258e+006 1.415e+008 1.000e+000 5.457e-002 5.441e-005 
1.116e-004 8.260e+006 1.415e+008 1.000e+000 5.465e-002 5.447e-005 
1.117e-004 8.263e+006 1.415e+008 1.000e+000 5.462e-002 5.454e-005 
1.118e-004 8.265e+006 1.415e+008 1.000e+000 5.458e-002 5.460e-005 
1.118e-004 8.268e+006 1.415e+008 1.000e+000 5.457e-002 5.466e-005 
1.119e-004 8.270e+006 1.415e+008 1.000e+000 5.458e-002 5.473e-005 
1.120e-004 8.273e+006 1.415e+008 1.000e+000 5.468e-002 5.481e-005 
1.121e-004 8.276e+006 1.415e+008 1.000e+000 5.488e-002 5.488e-005 
1.122e-004 8.279e+006 1.415e+008 1.000e+000 5.448e-002 5.495e-005 
1.123e-004 8.282e+006 1.415e+008 1.000e+000 5.458e-002 5.503e-005 
1.124e-004 8.285e+006 1.415e+008 1.000e+000 5.448e-002 5.510e-005 
1.125e-004 8.288e+006 1.419e+008 1.000e+000 5.431e-002 5.517e-005 
1.126e-004 8.290e+006 1.415e+008 1.000e+000 5.454e-002 5.523e-005 
1.127e-004 8.293e+006 1.415e+008 1.000e+000 5.462e-002 5.530e-005 
1.127e-004 8.296e+006 1.415e+008 1.000e+000 5.452e-002 5.537e-005 
1.128e-004 8.298e+006 1.415e+008 1.000e+000 5.458e-002 5.543e-005 
1.129e-004 8.301e+006 1.415e+008 1.000e+000 5.463e-002 5.550e-005 
1.130e-004 8.304e+006 1.415e+008 1.000e+000 5.464e-002 5.557e-005 
1.131e-004 8.306e+006 1.415e+008 1.000e+000 5.466e-002 5.564e-005 
1.132e-004 8.309e+006 1.415e+008 1.000e+000 5.464e-002 5.571e-005 
1.133e-004 8.312e+006 1.415e+008 1.000e+000 5.468e-002 5.578e-005 
1.134e-004 8.315e+006 1.415e+008 1.000e+000 5.474e-002 5.585e-005 
1.135e-004 8.317e+006 1.415e+008 1.000e+000 5.464e-002 5.592e-005 
1.135e-004 8.320e+006 1.415e+008 1.000e+000 5.462e-002 5.599e-005 
1.136e-004 8.323e+006 1.415e+008 1.000e+000 5.465e-002 5.607e-005 
1.137e-004 8.326e+006 1.415e+008 1.000e+000 5.476e-002 5.614e-005 
1.138e-004 8.329e+006 1.415e+008 1.000e+000 5.477e-002 5.621e-005 
1.139e-004 8.331e+006 1.415e+008 1.000e+000 5.451e-002 5.629e-005 
1.140e-004 8.334e+006 1.415e+008 1.000e+000 5.462e-002 5.636e-005 
1.141e-004 8.337e+006 1.415e+008 1.000e+000 5.476e-002 5.643e-005 
1.142e-004 8.340e+006 1.415e+008 1.000e+000 5.479e-002 5.651e-005 
1.143e-004 8.343e+006 1.415e+008 1.000e+000 5.462e-002 5.658e-005 
1.144e-004 8.346e+006 1.415e+008 1.000e+000 5.468e-002 5.665e-005 
1.145e-004 8.348e+006 1.415e+008 1.000e+000 5.459e-002 5.672e-005 
1.145e-004 8.351e+006 1.415e+008 1.000e+000 5.463e-002 5.679e-005 
1.146e-004 8.354e+006 1.415e+008 1.000e+000 5.464e-002 5.686e-005 
1.147e-004 8.357e+006 1.415e+008 1.000e+000 5.458e-002 5.693e-005 
1.148e-004 8.359e+006 1.415e+008 1.000e+000 5.475e-002 5.700e-005 
1.149e-004 8.361e+006 1.415e+008 1.000e+000 5.483e-002 5.706e-005 
1.150e-004 8.364e+006 1.415e+008 1.000e+000 5.476e-002 5.712e-005 
1.150e-004 8.366e+006 1.415e+008 1.000e+000 5.488e-002 5.718e-005 
1.151e-004 8.369e+006 1.415e+008 1.000e+000 5.470e-002 5.725e-005 
1.152e-004 8.371e+006 1.415e+008 1.000e+000 5.471e-002 5.732e-005 
1.153e-004 8.374e+006 1.415e+008 1.000e+000 5.469e-002 5.739e-005 
1.154e-004 8.377e+006 1.415e+008 1.000e+000 5.476e-002 5.747e-005 
1.155e-004 8.379e+006 1.415e+008 1.000e+000 5.495e-002 5.754e-005 
1.156e-004 8.382e+006 1.415e+008 1.000e+000 5.471e-002 5.762e-005 
1.157e-004 8.385e+006 1.415e+008 1.000e+000 5.480e-002 5.769e-005 
1.158e-004 8.388e+006 1.415e+008 1.000e+000 5.484e-002 5.776e-005 
1.159e-004 8.391e+006 1.415e+008 1.000e+000 5.476e-002 5.783e-005 
1.160e-004 8.393e+006 1.415e+008 1.000e+000 5.479e-002 5.790e-005 
1.160e-004 8.396e+006 1.415e+008 1.000e+000 5.463e-002 5.797e-005 
1.161e-004 8.398e+006 1.415e+008 1.000e+000 5.464e-002 5.804e-005 
1.162e-004 8.401e+006 1.415e+008 1.000e+000 5.465e-002 5.810e-005 
1.163e-004 8.403e+006 1.415e+008 1.000e+000 5.468e-002 5.816e-005 
1.164e-004 8.405e+006 1.415e+008 1.000e+000 5.471e-002 5.822e-005 
1.164e-004 8.407e+006 1.415e+008 1.000e+000 5.479e-002 5.828e-005 
1.165e-004 8.410e+006 1.415e+008 1.000e+000 5.485e-002 5.834e-005 
1.166e-004 8.412e+006 1.415e+008 1.000e+000 5.510e-002 5.840e-005 
1.167e-004 8.414e+006 1.415e+008 1.000e+000 5.500e-002 5.847e-005 
1.167e-004 8.416e+006 1.415e+008 1.000e+000 5.505e-002 5.853e-005 
1.168e-004 8.418e+006 1.415e+008 1.000e+000 5.492e-002 5.859e-005 
1.169e-004 8.421e+006 1.415e+008 1.000e+000 5.483e-002 5.865e-005 
1.170e-004 8.423e+006 1.415e+008 1.000e+000 5.497e-002 5.871e-005 
1.171e-004 8.425e+006 1.415e+008 1.000e+000 5.499e-002 5.878e-005 
1.171e-004 8.428e+006 1.415e+008 1.000e+000 5.509e-002 5.885e-005 
1.172e-004 8.430e+006 1.415e+008 1.000e+000 5.473e-002 5.891e-005 
1.173e-004 8.433e+006 1.415e+008 1.000e+000 5.491e-002 5.898e-005 
1.174e-004 8.435e+006 1.415e+008 1.000e+000 5.493e-002 5.904e-005 
1.175e-004 8.438e+006 1.415e+008 1.000e+000 5.512e-002 5.911e-005 
1.175e-004 8.440e+006 1.415e+008 1.000e+000 5.520e-002 5.917e-005 
1.176e-004 8.442e+006 1.415e+008 1.000e+000 5.522e-002 5.923e-005 
1.177e-004 8.444e+006 1.415e+008 1.000e+000 5.515e-002 5.930e-005 
1.178e-004 8.447e+006 1.415e+008 1.000e+000 5.504e-002 5.936e-005 
1.179e-004 8.449e+006 1.415e+008 1.000e+000 5.506e-002 5.941e-005 
1.179e-004 8.451e+006 1.415e+008 1.000e+000 5.512e-002 5.947e-005 
1.180e-004 8.453e+006 1.415e+008 1.000e+000 5.524e-002 5.953e-005 
1.181e-004 8.455e+006 1.415e+008 1.000e+000 5.519e-002 5.959e-005 
1.181e-004 8.457e+006 1.415e+008 1.000e+000 5.541e-002 5.965e-005 
1.182e-004 8.459e+006 1.415e+008 1.000e+000 5.549e-002 5.971e-005 
1.183e-004 8.461e+006 1.415e+008 1.000e+000 5.553e-002 5.977e-005 
1.184e-004 8.464e+006 1.415e+008 1.000e+000 5.536e-002 5.983e-005 
1.184e-004 8.466e+006 1.415e+008 1.000e+000 5.552e-002 5.989e-005 
1.185e-004 8.468e+006 1.415e+008 1.000e+000 5.521e-002 5.996e-005 
1.186e-004 8.470e+006 1.415e+008 1.000e+000 5.530e-002 6.002e-005 
1.187e-004 8.473e+006 1.415e+008 1.000e+000 5.548e-002 6.010e-005 
1.188e-004 8.476e+006 1.415e+008 1.000e+000 5.538e-002 6.018e-005 
1.189e-004 8.478e+006 1.415e+008 1.000e+000 5.501e-002 6.025e-005 
1.190e-004 8.481e+006 1.415e+008 1.000e+000 5.529e-002 6.031e-005 
1.191e-004 8.483e+006 1.415e+008 1.000e+000 5.544e-002 6.038e-005 
1.191e-004 8.485e+006 1.415e+008 1.000e+000 5.534e-002 6.044e-005 
1.192e-004 8.488e+006 1.415e+008 1.000e+000 5.542e-002 6.051e-005 
1.193e-004 8.490e+006 1.415e+008 1.000e+000 5.547e-002 6.057e-005 
1.194e-004 8.492e+006 1.415e+008 1.000e+000 5.530e-002 6.064e-005 
1.195e-004 8.495e+006 1.415e+008 1.000e+000 5.565e-002 6.070e-005 
1.195e-004 8.497e+006 1.415e+008 1.000e+000 5.578e-002 6.077e-005 
1.196e-004 8.500e+006 1.415e+008 1.000e+000 5.603e-002 6.084e-005 
1.197e-004 8.502e+006 1.415e+008 1.000e+000 5.653e-002 6.091e-005 
1.198e-004 8.504e+006 1.415e+008 1.000e+000 5.648e-002 6.098e-005 
1.199e-004 8.507e+006 1.415e+008 1.000e+000 5.644e-002 6.105e-005 
1.200e-004 8.509e+006 1.415e+008 1.000e+000 5.629e-002 6.112e-005 
1.201e-004 8.512e+006 1.415e+008 1.000e+000 5.652e-002 6.119e-005 
1.201e-004 8.514e+006 1.415e+008 1.000e+000 5.652e-002 6.126e-005 
1.202e-004 8.516e+006 1.415e+008 1.000e+000 5.672e-002 6.133e-005 
1.203e-004 8.519e+006 1.415e+008 1.000e+000 5.676e-002 6.140e-005 
1.204e-004 8.521e+006 1.415e+008 1.000e+000 5.650e-002 6.146e-005 
1.205e-004 8.523e+006 1.415e+008 1.000e+000 5.610e-002 6.154e-005 
1.206e-004 8.526e+006 1.415e+008 1.000e+000 5.633e-002 6.161e-005 
1.207e-004 8.528e+006 1.415e+008 1.000e+000 5.610e-002 6.168e-005 
1.207e-004 8.531e+006 1.415e+008 1.000e+000 5.629e-002 6.174e-005 
1.208e-004 8.533e+006 1.415e+008 1.000e+000 5.621e-002 6.181e-005 
1.209e-004 8.535e+006 1.415e+008 1.000e+000 5.635e-002 6.187e-005 
1.210e-004 8.537e+006 1.415e+008 1.000e+000 5.632e-002 6.194e-005 
1.211e-004 8.539e+006 1.415e+008 1.000e+000 5.656e-002 6.200e-005 
1.211e-004 8.542e+006 1.415e+008 1.000e+000 5.666e-002 6.207e-005 
1.212e-004 8.544e+006 1.415e+008 1.000e+000 5.660e-002 6.213e-005 
1.213e-004 8.546e+006 1.415e+008 1.000e+000 5.673e-002 6.220e-005 
1.214e-004 8.548e+006 1.415e+008 1.000e+000 5.690e-002 6.226e-005 
1.215e-004 8.551e+006 1.415e+008 1.000e+000 5.695e-002 6.233e-005 
1.215e-004 8.553e+006 1.415e+008 1.000e+000 5.698e-002 6.239e-005 
1.216e-004 8.555e+006 1.415e+008 1.000e+000 5.702e-002 6.246e-005 
1.217e-004 8.557e+006 1.415e+008 1.000e+000 5.725e-002 6.252e-005 
1.218e-004 8.559e+006 1.415e+008 1.000e+000 5.733e-002 6.259e-005 
1.219e-004 8.562e+006 1.415e+008 1.000e+000 5.772e-002 6.266e-005 
1.220e-004 8.564e+006 1.415e+008 1.000e+000 5.753e-002 6.273e-005 
1.220e-004 8.566e+006 1.415e+008 1.000e+000 5.728e-002 6.280e-005 
1.221e-004 8.569e+006 1.415e+008 1.000e+000 5.699e-002 6.288e-005 
1.222e-004 8.572e+006 1.415e+008 1.000e+000 5.697e-002 6.295e-005 
1.223e-004 8.574e+006 1.415e+008 1.000e+000 5.685e-002 6.302e-005 
1.224e-004 8.576e+006 1.417e+008 1.000e+000 5.652e-002 6.309e-005 
1.225e-004 8.578e+006 1.415e+008 1.000e+000 5.726e-002 6.315e-005 
1.226e-004 8.581e+006 1.415e+008 1.000e+000 5.742e-002 6.322e-005 
1.227e-004 8.583e+006 1.415e+008 1.000e+000 5.797e-002 6.329e-005 
1.227e-004 8.585e+006 1.415e+008 1.000e+000 5.799e-002 6.335e-005 
1.228e-004 8.587e+006 1.415e+008 1.000e+000 5.782e-002 6.341e-005 
1.229e-004 8.589e+006 1.415e+008 1.000e+000 5.813e-002 6.347e-005 
1.230e-004 8.591e+006 1.415e+008 1.000e+000 5.831e-002 6.353e-005 
1.230e-004 8.593e+006 1.415e+008 1.000e+000 5.839e-002 6.359e-005 
1.231e-004 8.595e+006 1.415e+008 1.000e+000 5.843e-002 6.366e-005 
1.232e-004 8.597e+006 1.415e+008 1.000e+000 5.847e-002 6.372e-005 
1.233e-004 8.599e+006 1.415e+008 1.000e+000 5.836e-002 6.378e-005 
1.233e-004 8.601e+006 1.415e+008 1.000e+000 5.844e-002 6.384e-005 
1.234e-004 8.603e+006 1.415e+008 1.000e+000 5.849e-002 6.390e-005 
1.235e-004 8.605e+006 1.415e+008 1.000e+000 5.884e-002 6.396e-005 
1.235e-004 8.607e+006 1.415e+008 1.000e+000 5.877e-002 6.402e-005 
1.236e-004 8.609e+006 1.415e+008 1.000e+000 5.859e-002 6.408e-005 
1.237e-004 8.611e+006 1.415e+008 1.000e+000 5.853e-002 6.414e-005 
1.238e-004 8.613e+006 1.415e+008 1.000e+000 5.806e-002 6.421e-005 
1.239e-004 8.615e+006 1.415e+008 1.000e+000 5.813e-002 6.427e-005 
1.239e-004 8.617e+006 1.415e+008 1.000e+000 5.773e-002 6.434e-005 
1.240e-004 8.619e+006 1.415e+008 1.000e+000 5.762e-002 6.440e-005 
1.241e-004 8.621e+006 1.415e+008 1.000e+000 5.739e-002 6.446e-005 
1.242e-004 8.623e+006 1.415e+008 1.000e+000 5.763e-002 6.452e-005 
1.242e-004 8.625e+006 1.415e+008 1.000e+000 5.800e-002 6.458e-005 
1.243e-004 8.627e+006 1.415e+008 1.000e+000 5.800e-002 6.464e-005 
1.244e-004 8.629e+006 1.415e+008 1.000e+000 5.811e-002 6.470e-005 
1.245e-004 8.631e+006 1.415e+008 1.000e+000 5.834e-002 6.476e-005 
1.245e-004 8.633e+006 1.415e+008 1.000e+000 5.837e-002 6.482e-005 
1.246e-004 8.635e+006 1.415e+008 1.000e+000 5.859e-002 6.488e-005 
1.247e-004 8.637e+006 1.415e+008 1.000e+000 5.872e-002 6.494e-005 
1.248e-004 8.639e+006 1.415e+008 1.000e+000 5.882e-002 6.500e-005 
1.248e-004 8.641e+006 1.415e+008 1.000e+000 5.887e-002 6.507e-005 
1.249e-004 8.643e+006 1.415e+008 1.000e+000 5.880e-002 6.513e-005 
1.250e-004 8.645e+006 1.415e+008 1.000e+000 5.893e-002 6.519e-005 
1.251e-004 8.647e+006 1.415e+008 1.000e+000 5.894e-002 6.526e-005 
1.252e-004 8.649e+006 1.415e+008 1.000e+000 5.897e-002 6.533e-005 
1.252e-004 8.651e+006 1.415e+008 1.000e+000 5.891e-002 6.540e-005 
1.253e-004 8.654e+006 1.415e+008 1.000e+000 5.882e-002 6.548e-005 
1.254e-004 8.656e+006 1.415e+008 1.000e+000 5.838e-002 6.554e-005 
1.255e-004 8.658e+006 1.415e+008 1.000e+000 5.849e-002 6.561e-005 
1.256e-004 8.660e+006 1.415e+008 1.000e+000 5.834e-002 6.568e-005 
1.257e-004 8.662e+006 1.417e+008 1.000e+000 5.801e-002 6.574e-005 
1.257e-004 8.664e+006 1.416e+008 1.000e+000 5.841e-002 6.581e-005 
1.258e-004 8.667e+006 1.415e+008 1.000e+000 5.850e-002 6.587e-005 
1.259e-004 8.669e+006 1.415e+008 1.000e+000 5.855e-002 6.594e-005 
1.260e-004 8.671e+006 1.415e+008 1.000e+000 5.856e-002 6.600e-005 
1.261e-004 8.673e+006 1.415e+008 1.000e+000 5.863e-002 6.607e-005 
1.261e-004 8.675e+006 1.415e+008 1.000e+000 5.895e-002 6.614e-005 
1.262e-004 8.677e+006 1.415e+008 1.000e+000 5.896e-002 6.621e-005 
1.263e-004 8.679e+006 1.415e+008 1.000e+000 5.912e-002 6.628e-005 
1.264e-004 8.681e+006 1.415e+008 1.000e+000 5.909e-002 6.635e-005 
1.265e-004 8.683e+006 1.415e+008 1.000e+000 5.901e-002 6.642e-005 
1.266e-004 8.686e+006 1.415e+008 1.000e+000 5.895e-002 6.649e-005 
1.266e-004 8.688e+006 1.415e+008 1.000e+000 5.902e-002 6.656e-005 
1.267e-004 8.690e+006 1.415e+008 1.000e+000 5.902e-002 6.663e-005 
1.268e-004 8.692e+006 1.415e+008 1.000e+000 5.899e-002 6.670e-005 
1.269e-004 8.695e+006 1.415e+008 1.000e+000 5.914e-002 6.678e-005 
1.270e-004 8.697e+006 1.415e+008 1.000e+000 5.880e-002 6.685e-005 
1.271e-004 8.699e+006 1.415e+008 1.000e+000 5.868e-002 6.693e-005 
1.272e-004 8.701e+006 1.415e+008 1.000e+000 5.866e-002 6.700e-005 
1.273e-004 8.704e+006 1.415e+008 1.000e+000 5.870e-002 6.707e-005 
1.273e-004 8.706e+006 1.415e+008 1.000e+000 5.869e-002 6.713e-005 
1.274e-004 8.708e+006 1.415e+008 1.000e+000 5.885e-002 6.720e-005 
1.275e-004 8.710e+006 1.415e+008 1.000e+000 5.884e-002 6.727e-005 
1.276e-004 8.712e+006 1.415e+008 1.000e+000 5.878e-002 6.734e-005 
1.277e-004 8.714e+006 1.415e+008 1.000e+000 5.891e-002 6.741e-005 
1.278e-004 8.717e+006 1.415e+008 1.000e+000 5.906e-002 6.748e-005 
1.279e-004 8.719e+006 1.415e+008 1.000e+000 5.915e-002 6.755e-005 
1.279e-004 8.721e+006 1.415e+008 1.000e+000 5.908e-002 6.762e-005 
1.280e-004 8.723e+006 1.415e+008 1.000e+000 5.909e-002 6.769e-005 
1.281e-004 8.725e+006 1.415e+008 1.000e+000 5.905e-002 6.776e-005 
1.282e-004 8.727e+006 1.415e+008 1.000e+000 5.912e-002 6.782e-005 
1.283e-004 8.729e+006 1.415e+008 1.000e+000 5.911e-002 6.789e-005 
1.283e-004 8.731e+006 1.415e+008 1.000e+000 5.916e-002 6.795e-005 
1.284e-004 8.733e+006 1.415e+008 1.000e+000 5.917e-002 6.802e-005 
1.285e-004 8.735e+006 1.415e+008 1.000e+000 5.916e-002 6.809e-005 
1.286e-004 8.737e+006 1.415e+008 1.000e+000 5.875e-002 6.816e-005 
1.287e-004 8.739e+006 1.415e+008 1.000e+000 5.882e-002 6.823e-005 
1.288e-004 8.741e+006 1.415e+008 1.000e+000 5.892e-002 6.830e-005 
1.288e-004 8.743e+006 1.415e+008 1.000e+000 5.889e-002 6.836e-005 
1.289e-004 8.745e+006 1.415e+008 1.000e+000 5.882e-002 6.843e-005 
1.290e-004 8.747e+006 1.415e+008 1.000e+000 5.877e-002 6.850e-005 
1.291e-004 8.749e+006 1.415e+008 1.000e+000 5.886e-002 6.857e-005 
1.292e-004 8.751e+006 1.415e+008 1.000e+000 5.893e-002 6.864e-005 
1.293e-004 8.754e+006 1.415e+008 1.000e+000 5.898e-002 6.871e-005 
1.293e-004 8.756e+006 1.415e+008 1.000e+000 5.914e-002 6.878e-005 
1.294e-004 8.758e+006 1.415e+008 1.000e+000 5.917e-002 6.885e-005 
1.295e-004 8.760e+006 1.415e+008 1.000e+000 5.911e-002 6.892e-005 
1.296e-004 8.762e+006 1.415e+008 1.000e+000 5.918e-002 6.899e-005 
1.297e-004 8.764e+006 1.415e+008 1.000e+000 5.916e-002 6.905e-005 
1.297e-004 8.766e+006 1.415e+008 1.000e+000 5.912e-002 6.912e-005 
1.298e-004 8.768e+006 1.415e+008 1.000e+000 5.916e-002 6.918e-005 
1.299e-004 8.770e+006 1.415e+008 1.000e+000 5.911e-002 6.925e-005 
1.300e-004 8.772e+006 1.415e+008 1.000e+000 5.915e-002 6.933e-005 
1.301e-004 8.774e+006 1.415e+008 1.000e+000 5.916e-002 6.941e-005 
1.302e-004 8.776e+006 1.415e+008 1.000e+000 5.925e-002 6.948e-005 
1.303e-004 8.779e+006 1.415e+008 1.000e+000 5.892e-002 6.956e-005 
1.304e-004 8.781e+006 1.415e+008 1.000e+000 5.890e-002 6.963e-005 
1.305e-004 8.783e+006 1.415e+008 1.000e+000 5.898e-002 6.970e-005 
1.305e-004 8.785e+006 1.415e+008 1.000e+000 5.897e-002 6.977e-005 
1.306e-004 8.787e+006 1.415e+008 1.000e+000 5.899e-002 6.985e-005 
1.307e-004 8.789e+006 1.415e+008 1.000e+000 5.898e-002 6.992e-005 
1.308e-004 8.791e+006 1.415e+008 1.000e+000 5.909e-002 6.999e-005 
1.309e-004 8.793e+006 1.415e+008 1.000e+000 5.914e-002 7.005e-005 
1.309e-004 8.795e+006 1.415e+008 1.000e+000 5.921e-002 7.011e-005 
1.310e-004 8.797e+006 1.415e+008 1.000e+000 5.920e-002 7.018e-005 
1.311e-004 8.799e+006 1.415e+008 1.000e+000 5.919e-002 7.024e-005 
1.312e-004 8.801e+006 1.415e+008 1.000e+000 5.917e-002 7.030e-005 
1.313e-004 8.802e+006 1.415e+008 1.000e+000 5.921e-002 7.037e-005 
1.313e-004 8.804e+006 1.415e+008 1.000e+000 5.911e-002 7.044e-005 
1.314e-004 8.806e+006 1.415e+008 1.000e+000 5.915e-002 7.051e-005 
1.315e-004 8.808e+006 1.415e+008 1.000e+000 5.919e-002 7.058e-005 
1.316e-004 8.810e+006 1.415e+008 1.000e+000 5.919e-002 7.065e-005 
1.317e-004 8.812e+006 1.415e+008 1.000e+000 5.917e-002 7.072e-005 
1.318e-004 8.815e+006 1.415e+008 1.000e+000 5.922e-002 7.080e-005 
1.319e-004 8.817e+006 1.415e+008 1.000e+000 5.889e-002 7.087e-005 
1.319e-004 8.819e+006 1.415e+008 1.000e+000 5.907e-002 7.094e-005 
1.320e-004 8.820e+006 1.415e+008 1.000e+000 5.906e-002 7.100e-005 
1.321e-004 8.822e+006 1.415e+008 1.000e+000 5.907e-002 7.106e-005 
1.322e-004 8.824e+006 1.415e+008 1.000e+000 5.900e-002 7.113e-005 
1.322e-004 8.826e+006 1.415e+008 1.000e+000 5.903e-002 7.119e-005 
1.323e-004 8.828e+006 1.415e+008 1.000e+000 5.911e-002 7.126e-005 
1.324e-004 8.830e+006 1.415e+008 1.000e+000 5.919e-002 7.133e-005 
1.325e-004 8.832e+006 1.415e+008 1.000e+000 5.912e-002 7.140e-005 
1.326e-004 8.834e+006 1.415e+008 1.000e+000 5.919e-002 7.147e-005 
1.327e-004 8.836e+006 1.415e+008 1.000e+000 5.920e-002 7.154e-005 
1.327e-004 8.838e+006 1.415e+008 1.000e+000 5.920e-002 7.162e-005 
1.328e-004 8.840e+006 1.415e+008 1.000e+000 5.918e-002 7.169e-005 
1.329e-004 8.842e+006 1.415e+008 1.000e+000 5.914e-002 7.176e-005 
1.330e-004 8.844e+006 1.415e+008 1.000e+000 5.914e-002 7.184e-005 
1.331e-004 8.846e+006 1.415e+008 1.000e+000 5.917e-002 7.191e-005 
1.332e-004 8.848e+006 1.415e+008 1.000e+000 5.921e-002 7.199e-005 
1.333e-004 8.850e+006 1.415e+008 1.000e+000 5.921e-002 7.206e-005 
1.334e-004 8.853e+006 1.415e+008 1.000e+000 5.885e-002 7.214e-005 
1.335e-004 8.855e+006 1.415e+008 1.000e+000 5.898e-002 7.222e-005 
1.335e-004 8.857e+006 1.415e+008 1.000e+000 5.912e-002 7.229e-005 
1.336e-004 8.859e+006 1.415e+008 1.000e+000 5.918e-002 7.236e-005 
1.337e-004 8.861e+006 1.415e+008 1.000e+000 5.908e-002 7.243e-005 
1.338e-004 8.863e+006 1.415e+008 1.000e+000 5.907e-002 7.250e-005 
1.339e-004 8.865e+006 1.415e+008 1.000e+000 5.912e-002 7.257e-005 
1.340e-004 8.867e+006 1.415e+008 1.000e+000 5.921e-002 7.265e-005 
1.341e-004 8.869e+006 1.415e+008 1.000e+000 5.919e-002 7.272e-005 
1.342e-004 8.871e+006 1.415e+008 1.000e+000 5.916e-002 7.280e-005 
1.342e-004 8.873e+006 1.415e+008 1.000e+000 5.918e-002 7.287e-005 
1.343e-004 8.875e+006 1.415e+008 1.000e+000 5.918e-002 7.294e-005 
1.344e-004 8.877e+006 1.415e+008 1.000e+000 5.918e-002 7.301e-005 
1.345e-004 8.879e+006 1.415e+008 1.000e+000 5.922e-002 7.307e-005 
1.346e-004 8.880e+006 1.415e+008 1.000e+000 5.922e-002 7.314e-005 
1.346e-004 8.882e+006 1.415e+008 1.000e+000 5.925e-002 7.320e-005 
1.347e-004 8.884e+006 1.415e+008 1.000e+000 5.920e-002 7.326e-005 
1.348e-004 8.886e+006 1.415e+008 1.000e+000 5.922e-002 7.333e-005 
1.349e-004 8.887e+006 1.415e+008 1.000e+000 5.921e-002 7.339e-005 
1.349e-004 8.889e+006 1.415e+008 1.000e+000 5.887e-002 7.346e-005 
1.350e-004 8.891e+006 1.415e+008 1.000e+000 5.902e-002 7.353e-005 
1.351e-004 8.893e+006 1.415e+008 1.000e+000 5.914e-002 7.359e-005 
1.352e-004 8.894e+006 1.415e+008 1.000e+000 5.920e-002 7.366e-005 
1.353e-004 8.896e+006 1.415e+008 1.000e+000 5.916e-002 7.372e-005 
1.353e-004 8.898e+006 1.415e+008 1.000e+000 5.896e-002 7.378e-005 
1.354e-004 8.900e+006 1.419e+008 1.000e+000 5.864e-002 7.385e-005 
1.355e-004 8.902e+006 1.415e+008 1.000e+000 5.907e-002 7.391e-005 
1.356e-004 8.903e+006 1.415e+008 1.000e+000 5.920e-002 7.398e-005 
1.356e-004 8.905e+006 1.415e+008 1.000e+000 5.919e-002 7.405e-005 
1.357e-004 8.907e+006 1.415e+008 1.000e+000 5.918e-002 7.413e-005 
1.358e-004 8.909e+006 1.415e+008 1.000e+000 5.921e-002 7.421e-005 
1.359e-004 8.911e+006 1.415e+008 1.000e+000 5.923e-002 7.428e-005 
1.360e-004 8.913e+006 1.415e+008 1.000e+000 5.922e-002 7.435e-005 
1.361e-004 8.915e+006 1.415e+008 1.000e+000 5.921e-002 7.443e-005 
1.362e-004 8.917e+006 1.415e+008 1.000e+000 5.920e-002 7.450e-005 
1.363e-004 8.919e+006 1.415e+008 1.000e+000 5.920e-002 7.458e-005 
1.364e-004 8.921e+006 1.415e+008 1.000e+000 5.918e-002 7.465e-005 
1.364e-004 8.923e+006 1.415e+008 1.000e+000 5.936e-002 7.473e-005 
1.365e-004 8.925e+006 1.415e+008 1.000e+000 5.907e-002 7.481e-005 
1.366e-004 8.927e+006 1.415e+008 1.000e+000 5.912e-002 7.488e-005 
1.367e-004 8.929e+006 1.415e+008 1.000e+000 5.924e-002 7.496e-005 
1.368e-004 8.931e+006 1.415e+008 1.000e+000 5.922e-002 7.502e-005 
1.369e-004 8.933e+006 1.415e+008 1.000e+000 5.910e-002 7.510e-005 
1.370e-004 8.935e+006 1.415e+008 1.000e+000 5.915e-002 7.517e-005 
1.371e-004 8.937e+006 1.415e+008 1.000e+000 5.919e-002 7.524e-005 
1.371e-004 8.939e+006 1.415e+008 1.000e+000 5.921e-002 7.531e-005 
1.372e-004 8.941e+006 1.415e+008 1.000e+000 5.920e-002 7.538e-005 
1.373e-004 8.942e+006 1.415e+008 1.000e+000 5.919e-002 7.544e-005 
1.374e-004 8.944e+006 1.415e+008 1.000e+000 5.922e-002 7.551e-005 
1.374e-004 8.946e+006 1.415e+008 1.000e+000 5.923e-002 7.557e-005 
1.375e-004 8.947e+006 1.415e+008 1.000e+000 5.926e-002 7.563e-005 
1.376e-004 8.949e+006 1.415e+008 1.000e+000 5.936e-002 7.570e-005 
1.377e-004 8.950e+006 1.415e+008 1.000e+000 5.925e-002 7.576e-005 
1.377e-004 8.952e+006 1.415e+008 1.000e+000 5.923e-002 7.582e-005 
1.378e-004 8.954e+006 1.415e+008 1.000e+000 5.921e-002 7.589e-005 
1.379e-004 8.956e+006 1.415e+008 1.000e+000 5.920e-002 7.596e-005 
1.380e-004 8.958e+006 1.415e+008 1.000e+000 5.929e-002 7.604e-005 
1.381e-004 8.959e+006 1.415e+008 1.000e+000 5.910e-002 7.611e-005 
1.382e-004 8.961e+006 1.415e+008 1.000e+000 5.909e-002 7.618e-005 
1.383e-004 8.963e+006 1.415e+008 1.000e+000 5.922e-002 7.626e-005 
1.383e-004 8.965e+006 1.415e+008 1.000e+000 5.927e-002 7.632e-005 
1.384e-004 8.967e+006 1.415e+008 1.000e+000 5.923e-002 7.639e-005 
1.385e-004 8.968e+006 1.415e+008 1.000e+000 5.921e-002 7.646e-005 
1.386e-004 8.970e+006 1.415e+008 1.000e+000 5.923e-002 7.652e-005 
1.386e-004 8.972e+006 1.415e+008 1.000e+000 5.924e-002 7.659e-005 
1.387e-004 8.974e+006 1.415e+008 1.000e+000 5.924e-002 7.666e-005 
1.388e-004 8.975e+006 1.415e+008 1.000e+000 5.921e-002 7.673e-005 
1.389e-004 8.977e+006 1.415e+008 1.000e+000 5.924e-002 7.680e-005 
1.390e-004 8.979e+006 1.415e+008 1.000e+000 5.925e-002 7.687e-005 
1.391e-004 8.981e+006 1.415e+008 1.000e+000 5.922e-002 7.694e-005 
1.391e-004 8.983e+006 1.415e+008 1.000e+000 5.931e-002 7.701e-005 
1.392e-004 8.984e+006 1.415e+008 1.000e+000 5.923e-002 7.709e-005 
1.393e-004 8.986e+006 1.415e+008 1.000e+000 5.921e-002 7.716e-005 
1.394e-004 8.988e+006 1.415e+008 1.000e+000 5.924e-002 7.724e-005 
1.395e-004 8.990e+006 1.415e+008 1.000e+000 5.930e-002 7.732e-005 
1.396e-004 8.992e+006 1.415e+008 1.000e+000 5.942e-002 7.740e-005 
1.397e-004 8.994e+006 1.415e+008 1.000e+000 5.917e-002 7.747e-005 
1.398e-004 8.996e+006 1.415e+008 1.000e+000 5.924e-002 7.755e-005 
1.399e-004 8.998e+006 1.415e+008 1.000e+000 5.935e-002 7.763e-005 
1.400e-004 9.000e+006 1.415e+008 1.000e+000 5.932e-002 7.771e-005 
1.401e-004 9.002e+006 1.415e+008 1.000e+000 5.921e-002 7.779e-005 
1.401e-004 9.004e+006 1.415e+008 1.000e+000 5.921e-002 7.786e-005 
1.402e-004 9.006e+006 1.415e+008 1.000e+000 5.928e-002 7.794e-005 
1.403e-004 9.008e+006 1.415e+008 1.000e+000 5.929e-002 7.802e-005 
1.404e-004 9.010e+006 1.415e+008 1.000e+000 5.930e-002 7.810e-005 
1.405e-004 9.012e+006 1.415e+008 1.000e+000 5.927e-002 7.817e-005 
1.406e-004 9.013e+006 1.415e+008 1.000e+000 5.927e-002 7.824e-005 
1.407e-004 9.015e+006 1.415e+008 1.000e+000 5.934e-002 7.831e-005 
1.407e-004 9.017e+006 1.415e+008 1.000e+000 5.931e-002 7.838e-005 
1.408e-004 9.019e+006 1.415e+008 1.000e+000 5.930e-002 7.845e-005 
1.409e-004 9.020e+006 1.415e+008 1.000e+000 5.927e-002 7.852e-005 
1.410e-004 9.022e+006 1.415e+008 1.000e+000 5.926e-002 7.859e-005 
1.411e-004 9.024e+006 1.415e+008 1.000e+000 5.936e-002 7.866e-005 
1.412e-004 9.026e+006 1.415e+008 1.000e+000 5.947e-002 7.874e-005 
1.412e-004 9.027e+006 1.415e+008 1.000e+000 5.915e-002 7.881e-005 
1.413e-004 9.029e+006 1.415e+008 1.000e+000 5.930e-002 7.888e-005 
1.414e-004 9.031e+006 1.415e+008 1.000e+000 5.942e-002 7.894e-005 
1.415e-004 9.033e+006 1.415e+008 1.000e+000 5.936e-002 7.901e-005 
1.416e-004 9.034e+006 1.415e+008 1.000e+000 5.918e-002 7.907e-005 
1.416e-004 9.036e+006 1.418e+008 1.000e+000 5.887e-002 7.914e-005 
1.417e-004 9.037e+006 1.415e+008 1.000e+000 5.924e-002 7.920e-005 
1.418e-004 9.039e+006 1.415e+008 1.000e+000 5.937e-002 7.926e-005 
1.419e-004 9.041e+006 1.415e+008 1.000e+000 5.930e-002 7.933e-005 
1.419e-004 9.042e+006 1.415e+008 1.000e+000 5.926e-002 7.939e-005 
1.420e-004 9.044e+006 1.415e+008 1.000e+000 5.927e-002 7.946e-005 
1.421e-004 9.045e+006 1.415e+008 1.000e+000 5.929e-002 7.952e-005 
1.422e-004 9.047e+006 1.415e+008 1.000e+000 5.925e-002 7.959e-005 
1.422e-004 9.048e+006 1.415e+008 1.000e+000 5.939e-002 7.966e-005 
1.423e-004 9.050e+006 1.415e+008 1.000e+000 5.939e-002 7.973e-005 
1.424e-004 9.052e+006 1.415e+008 1.000e+000 5.928e-002 7.980e-005 
1.425e-004 9.053e+006 1.415e+008 1.000e+000 5.925e-002 7.987e-005 
1.426e-004 9.055e+006 1.415e+008 1.000e+000 5.937e-002 7.994e-005 
1.427e-004 9.057e+006 1.414e+008 1.000e+000 5.952e-002 8.002e-005 
1.427e-004 9.059e+006 1.415e+008 1.000e+000 5.962e-002 8.009e-005 
1.428e-004 9.061e+006 1.415e+008 1.000e+000 5.936e-002 8.017e-005 
1.429e-004 9.062e+006 1.415e+008 1.000e+000 5.943e-002 8.024e-005 
1.430e-004 9.064e+006 1.415e+008 1.000e+000 5.952e-002 8.032e-005 
1.431e-004 9.066e+006 1.415e+008 1.000e+000 5.934e-002 8.040e-005 
1.432e-004 9.068e+006 1.415e+008 1.000e+000 5.927e-002 8.047e-005 
1.433e-004 9.070e+006 1.415e+008 1.000e+000 5.925e-002 8.054e-005 
1.433e-004 9.071e+006 1.415e+008 1.000e+000 5.937e-002 8.060e-005 
1.434e-004 9.073e+006 1.415e+008 1.000e+000 5.930e-002 8.067e-005 
1.435e-004 9.074e+006 1.415e+008 1.000e+000 5.930e-002 8.073e-005 
1.436e-004 9.076e+006 1.415e+008 1.000e+000 5.927e-002 8.080e-005 
1.436e-004 9.077e+006 1.415e+008 1.000e+000 5.936e-002 8.086e-005 
1.437e-004 9.079e+006 1.415e+008 1.000e+000 5.940e-002 8.093e-005 
1.438e-004 9.080e+006 1.415e+008 1.000e+000 5.954e-002 8.100e-005 
1.439e-004 9.082e+006 1.415e+008 1.000e+000 5.940e-002 8.107e-005 
1.440e-004 9.084e+006 1.415e+008 1.000e+000 5.932e-002 8.113e-005 
1.440e-004 9.085e+006 1.415e+008 1.000e+000 5.923e-002 8.120e-005 
1.441e-004 9.087e+006 1.415e+008 1.000e+000 5.939e-002 8.127e-005 
1.442e-004 9.089e+006 1.415e+008 1.000e+000 5.961e-002 8.135e-005 
1.443e-004 9.091e+006 1.415e+008 1.000e+000 5.933e-002 8.143e-005 
1.444e-004 9.092e+006 1.415e+008 1.000e+000 5.951e-002 8.151e-005 
1.445e-004 9.094e+006 1.415e+008 1.000e+000 5.943e-002 8.158e-005 
1.446e-004 9.096e+006 1.415e+008 1.000e+000 5.956e-002 8.165e-005 
1.446e-004 9.097e+006 1.415e+008 1.000e+000 5.931e-002 8.172e-005 
1.447e-004 9.099e+006 1.415e+008 1.000e+000 5.925e-002 8.179e-005 
1.448e-004 9.101e+006 1.415e+008 1.000e+000 5.930e-002 8.187e-005 
1.449e-004 9.103e+006 1.415e+008 1.000e+000 5.925e-002 8.194e-005 
1.450e-004 9.104e+006 1.415e+008 1.000e+000 5.931e-002 8.202e-005 
1.451e-004 9.106e+006 1.415e+008 1.000e+000 5.935e-002 8.209e-005 
1.452e-004 9.108e+006 1.415e+008 1.000e+000 5.937e-002 8.217e-005 
1.452e-004 9.110e+006 1.415e+008 1.000e+000 5.931e-002 8.224e-005 
1.453e-004 9.111e+006 1.415e+008 1.000e+000 5.964e-002 8.231e-005 
1.454e-004 9.113e+006 1.415e+008 1.000e+000 5.966e-002 8.239e-005 
1.455e-004 9.115e+006 1.415e+008 1.000e+000 5.962e-002 8.246e-005 
1.456e-004 9.116e+006 1.415e+008 1.000e+000 5.952e-002 8.253e-005 
1.457e-004 9.118e+006 1.415e+008 1.000e+000 5.964e-002 8.261e-005 
1.458e-004 9.120e+006 1.415e+008 1.000e+000 5.975e-002 8.268e-005 
1.458e-004 9.121e+006 1.415e+008 1.000e+000 5.939e-002 8.275e-005 
1.459e-004 9.123e+006 1.415e+008 1.000e+000 5.945e-002 8.282e-005 
1.460e-004 9.125e+006 1.415e+008 1.000e+000 5.951e-002 8.289e-005 
1.461e-004 9.126e+006 1.415e+008 1.000e+000 5.965e-002 8.296e-005 
1.462e-004 9.128e+006 1.415e+008 1.000e+000 5.965e-002 8.304e-005 
1.463e-004 9.130e+006 1.415e+008 1.000e+000 5.943e-002 8.311e-005 
1.464e-004 9.131e+006 1.415e+008 1.000e+000 5.933e-002 8.319e-005 
1.464e-004 9.133e+006 1.415e+008 1.000e+000 5.966e-002 8.327e-005 
1.465e-004 9.135e+006 1.415e+008 1.000e+000 5.948e-002 8.334e-005 
1.466e-004 9.137e+006 1.415e+008 1.000e+000 5.959e-002 8.342e-005 
1.467e-004 9.138e+006 1.415e+008 1.000e+000 5.961e-002 8.349e-005 
1.468e-004 9.140e+006 1.415e+008 1.000e+000 5.978e-002 8.357e-005 
1.469e-004 9.142e+006 1.415e+008 1.000e+000 5.998e-002 8.364e-005 
1.469e-004 9.143e+006 1.415e+008 1.000e+000 5.995e-002 8.371e-005 
1.470e-004 9.145e+006 1.415e+008 1.000e+000 5.970e-002 8.378e-005 
1.471e-004 9.146e+006 1.415e+008 1.000e+000 5.975e-002 8.385e-005 
1.472e-004 9.148e+006 1.415e+008 1.000e+000 5.977e-002 8.392e-005 
1.473e-004 9.149e+006 1.415e+008 1.000e+000 5.990e-002 8.400e-005 
1.474e-004 9.151e+006 1.415e+008 1.000e+000 5.985e-002 8.407e-005 
1.475e-004 9.153e+006 1.415e+008 1.000e+000 5.978e-002 8.415e-005 
1.475e-004 9.154e+006 1.415e+008 1.000e+000 5.963e-002 8.422e-005 
1.476e-004 9.156e+006 1.415e+008 1.000e+000 5.974e-002 8.429e-005 
1.477e-004 9.158e+006 1.415e+008 1.000e+000 5.971e-002 8.436e-005 
1.478e-004 9.159e+006 1.417e+008 1.000e+000 5.924e-002 8.443e-005 
1.479e-004 9.161e+006 1.416e+008 1.000e+000 5.970e-002 8.451e-005 
1.480e-004 9.163e+006 1.415e+008 1.000e+000 5.980e-002 8.458e-005 
1.480e-004 9.164e+006 1.415e+008 1.000e+000 5.974e-002 8.465e-005 
1.481e-004 9.166e+006 1.415e+008 1.000e+000 5.985e-002 8.472e-005 
1.482e-004 9.167e+006 1.415e+008 1.000e+000 5.997e-002 8.479e-005 
1.483e-004 9.169e+006 1.415e+008 1.000e+000 6.005e-002 8.486e-005 
1.484e-004 9.170e+006 1.415e+008 1.000e+000 6.033e-002 8.493e-005 
1.484e-004 9.172e+006 1.415e+008 1.000e+000 6.004e-002 8.499e-005 
1.485e-004 9.173e+006 1.415e+008 1.000e+000 6.007e-002 8.506e-005 
1.486e-004 9.174e+006 1.415e+008 1.000e+000 6.008e-002 8.512e-005 
1.487e-004 9.176e+006 1.415e+008 1.000e+000 6.012e-002 8.519e-005 
1.487e-004 9.177e+006 1.415e+008 1.000e+000 6.010e-002 8.526e-005 
1.488e-004 9.179e+006 1.415e+008 1.000e+000 6.019e-002 8.534e-005 
1.489e-004 9.181e+006 1.415e+008 1.000e+000 5.978e-002 8.542e-005 
1.490e-004 9.182e+006 1.415e+008 1.000e+000 5.991e-002 8.549e-005 
1.491e-004 9.184e+006 1.415e+008 1.000e+000 5.980e-002 8.557e-005 
1.492e-004 9.186e+006 1.415e+008 1.000e+000 6.002e-002 8.564e-005 
1.493e-004 9.187e+006 1.415e+008 1.000e+000 6.005e-002 8.571e-005 
1.493e-004 9.189e+006 1.415e+008 1.000e+000 6.018e-002 8.577e-005 
1.494e-004 9.190e+006 1.415e+008 1.000e+000 5.998e-002 8.584e-005 
1.495e-004 9.192e+006 1.415e+008 1.000e+000 5.995e-002 8.591e-005 
1.496e-004 9.193e+006 1.415e+008 1.000e+000 5.980e-002 8.597e-005 
1.496e-004 9.194e+006 1.415e+008 1.000e+000 6.041e-002 8.604e-005 
1.497e-004 9.196e+006 1.415e+008 1.000e+000 6.057e-002 8.610e-005 
1.498e-004 9.197e+006 1.415e+008 1.000e+000 6.066e-002 8.617e-005 
1.499e-004 9.198e+006 1.415e+008 1.000e+000 6.031e-002 8.623e-005 
1.499e-004 9.200e+006 1.415e+008 1.000e+000 6.055e-002 8.629e-005 
1.500e-004 9.201e+006 1.415e+008 1.000e+000 6.087e-002 8.636e-005 
1.501e-004 9.202e+006 1.415e+008 1.000e+000 6.053e-002 8.642e-005 
1.501e-004 9.204e+006 1.415e+008 1.000e+000 6.035e-002 8.649e-005 
1.502e-004 9.205e+006 1.415e+008 1.000e+000 6.035e-002 8.656e-005 
1.503e-004 9.207e+006 1.415e+008 1.000e+000 6.042e-002 8.663e-005 
1.504e-004 9.208e+006 1.415e+008 1.000e+000 6.041e-002 8.671e-005 
1.505e-004 9.210e+006 1.415e+008 1.000e+000 6.042e-002 8.678e-005 
1.506e-004 9.211e+006 1.415e+008 1.000e+000 6.014e-002 8.685e-005 
1.506e-004 9.213e+006 1.415e+008 1.000e+000 6.033e-002 8.691e-005 
1.507e-004 9.214e+006 1.415e+008 1.000e+000 6.032e-002 8.699e-005 
1.508e-004 9.216e+006 1.415e+008 1.000e+000 6.013e-002 8.705e-005 
1.509e-004 9.217e+006 1.417e+008 1.000e+000 6.029e-002 8.712e-005 
1.510e-004 9.219e+006 1.415e+008 1.000e+000 6.048e-002 8.719e-005 
1.510e-004 9.220e+006 1.415e+008 1.000e+000 6.058e-002 8.726e-005 
1.511e-004 9.222e+006 1.415e+008 1.000e+000 6.080e-002 8.733e-005 
1.512e-004 9.223e+006 1.415e+008 1.000e+000 6.094e-002 8.740e-005 
1.513e-004 9.225e+006 1.415e+008 1.000e+000 6.083e-002 8.747e-005 
1.514e-004 9.226e+006 1.415e+008 1.000e+000 6.118e-002 8.754e-005 
1.514e-004 9.228e+006 1.415e+008 1.000e+000 6.123e-002 8.762e-005 
1.515e-004 9.229e+006 1.415e+008 1.000e+000 6.148e-002 8.769e-005 
1.516e-004 9.231e+006 1.415e+008 1.000e+000 6.135e-002 8.776e-005 
1.517e-004 9.232e+006 1.415e+008 1.000e+000 6.136e-002 8.783e-005 
1.518e-004 9.234e+006 1.415e+008 1.000e+000 6.092e-002 8.791e-005 
1.519e-004 9.235e+006 1.415e+008 1.000e+000 6.098e-002 8.798e-005 
1.519e-004 9.237e+006 1.415e+008 1.000e+000 6.043e-002 8.805e-005 
1.520e-004 9.238e+006 1.415e+008 1.000e+000 6.059e-002 8.813e-005 
1.521e-004 9.240e+006 1.415e+008 1.000e+000 6.043e-002 8.820e-005 
1.522e-004 9.241e+006 1.415e+008 1.000e+000 6.050e-002 8.827e-005 
1.523e-004 9.243e+006 1.415e+008 1.000e+000 6.035e-002 8.834e-005 
1.524e-004 9.244e+006 1.415e+008 1.000e+000 6.047e-002 8.842e-005 
1.524e-004 9.246e+006 1.415e+008 1.000e+000 6.071e-002 8.849e-005 
1.525e-004 9.248e+006 1.415e+008 1.000e+000 6.095e-002 8.857e-005 
1.526e-004 9.249e+006 1.415e+008 1.000e+000 6.134e-002 8.864e-005 
1.527e-004 9.251e+006 1.415e+008 1.000e+000 6.124e-002 8.871e-005 
1.528e-004 9.252e+006 1.415e+008 1.000e+000 6.115e-002 8.878e-005 
1.528e-004 9.253e+006 1.415e+008 1.000e+000 6.142e-002 8.884e-005 
1.529e-004 9.255e+006 1.415e+008 1.000e+000 6.153e-002 8.891e-005 
1.530e-004 9.256e+006 1.415e+008 1.000e+000 6.160e-002 8.898e-005 
1.531e-004 9.258e+006 1.415e+008 1.000e+000 6.155e-002 8.906e-005 
1.532e-004 9.259e+006 1.415e+008 1.000e+000 6.173e-002 8.913e-005 
1.533e-004 9.261e+006 1.415e+008 1.000e+000 6.157e-002 8.921e-005 
1.534e-004 9.262e+006 1.415e+008 1.000e+000 6.151e-002 8.929e-005 
1.534e-004 9.264e+006 1.415e+008 1.000e+000 6.102e-002 8.937e-005 
1.535e-004 9.265e+006 1.415e+008 1.000e+000 6.119e-002 8.944e-005 
1.536e-004 9.267e+006 1.415e+008 1.000e+000 6.110e-002 8.951e-005 
1.537e-004 9.268e+006 1.415e+008 1.000e+000 6.116e-002 8.958e-005 
1.538e-004 9.270e+006 1.415e+008 1.000e+000 6.117e-002 8.964e-005 
1.538e-004 9.271e+006 1.416e+008 1.000e+000 6.112e-002 8.971e-005 
1.539e-004 9.272e+006 1.416e+008 1.000e+000 6.174e-002 8.977e-005 
1.540e-004 9.274e+006 1.415e+008 1.000e+000 6.183e-002 8.984e-005 
1.541e-004 9.275e+006 1.415e+008 1.000e+000 6.196e-002 8.992e-005 
1.541e-004 9.277e+006 1.415e+008 1.000e+000 6.208e-002 8.999e-005 
1.542e-004 9.278e+006 1.415e+008 1.000e+000 6.214e-002 9.006e-005 
1.543e-004 9.280e+006 1.415e+008 1.000e+000 6.207e-002 9.013e-005 
1.544e-004 9.281e+006 1.415e+008 1.000e+000 6.224e-002 9.021e-005 
1.545e-004 9.282e+006 1.415e+008 1.000e+000 6.232e-002 9.028e-005 
1.546e-004 9.284e+006 1.415e+008 1.000e+000 6.233e-002 9.036e-005 
1.547e-004 9.285e+006 1.415e+008 1.000e+000 6.231e-002 9.043e-005 
1.547e-004 9.287e+006 1.415e+008 1.000e+000 6.235e-002 9.050e-005 
1.548e-004 9.288e+006 1.415e+008 1.000e+000 6.223e-002 9.058e-005 
1.549e-004 9.290e+006 1.415e+008 1.000e+000 6.217e-002 9.066e-005 
1.550e-004 9.291e+006 1.415e+008 1.000e+000 6.161e-002 9.074e-005 
1.551e-004 9.293e+006 1.415e+008 1.000e+000 6.139e-002 9.082e-005 
1.552e-004 9.295e+006 1.415e+008 1.000e+000 6.164e-002 9.089e-005 
1.553e-004 9.296e+006 1.415e+008 1.000e+000 6.157e-002 9.097e-005 
1.554e-004 9.298e+006 1.415e+008 1.000e+000 6.168e-002 9.105e-005 
1.554e-004 9.299e+006 1.415e+008 1.000e+000 6.179e-002 9.112e-005 
1.555e-004 9.301e+006 1.415e+008 1.000e+000 6.186e-002 9.120e-005 
1.556e-004 9.302e+006 1.415e+008 1.000e+000 6.226e-002 9.128e-005 
1.557e-004 9.304e+006 1.415e+008 1.000e+000 6.249e-002 9.135e-005 
1.558e-004 9.305e+006 1.415e+008 1.000e+000 6.245e-002 9.142e-005 
1.559e-004 9.306e+006 1.415e+008 1.000e+000 6.259e-002 9.149e-005 
1.559e-004 9.308e+006 1.415e+008 1.000e+000 6.254e-002 9.155e-005 
1.560e-004 9.309e+006 1.415e+008 1.000e+000 6.270e-002 9.162e-005 
1.561e-004 9.310e+006 1.415e+008 1.000e+000 6.294e-002 9.169e-005 
1.562e-004 9.312e+006 1.415e+008 1.000e+000 6.299e-002 9.176e-005 
1.562e-004 9.313e+006 1.415e+008 1.000e+000 6.291e-002 9.183e-005 
1.563e-004 9.314e+006 1.415e+008 1.000e+000 6.283e-002 9.190e-005 
1.564e-004 9.316e+006 1.415e+008 1.000e+000 6.261e-002 9.198e-005 
1.565e-004 9.317e+006 1.415e+008 1.000e+000 6.224e-002 9.206e-005 
1.566e-004 9.319e+006 1.415e+008 1.000e+000 6.227e-002 9.213e-005 
1.567e-004 9.320e+006 1.415e+008 1.000e+000 6.193e-002 9.220e-005 
1.567e-004 9.322e+006 1.415e+008 1.000e+000 6.236e-002 9.228e-005 
1.568e-004 9.323e+006 1.415e+008 1.000e+000 6.266e-002 9.235e-005 
1.569e-004 9.324e+006 1.415e+008 1.000e+000 6.269e-002 9.242e-005 
1.570e-004 9.326e+006 1.415e+008 1.000e+000 6.269e-002 9.249e-005 
1.571e-004 9.327e+006 1.415e+008 1.000e+000 6.273e-002 9.256e-005 
1.572e-004 9.329e+006 1.415e+008 1.000e+000 6.283e-002 9.263e-005 
1.572e-004 9.330e+006 1.415e+008 1.000e+000 6.301e-002 9.270e-005 
1.573e-004 9.331e+006 1.415e+008 1.000e+000 6.302e-002 9.277e-005 
1.574e-004 9.333e+006 1.415e+008 1.000e+000 6.303e-002 9.284e-005 
1.575e-004 9.334e+006 1.415e+008 1.000e+000 6.292e-002 9.291e-005 
1.576e-004 9.335e+006 1.415e+008 1.000e+000 6.320e-002 9.298e-005 
1.576e-004 9.337e+006 1.415e+008 1.000e+000 6.346e-002 9.306e-005 
1.577e-004 9.338e+006 1.415e+008 1.000e+000 6.357e-002 9.312e-005 
1.578e-004 9.339e+006 1.415e+008 1.000e+000 6.360e-002 9.320e-005 
1.579e-004 9.341e+006 1.415e+008 1.000e+000 6.347e-002 9.327e-005 
1.580e-004 9.342e+006 1.415e+008 1.000e+000 6.289e-002 9.335e-005 
1.581e-004 9.343e+006 1.415e+008 1.000e+000 6.263e-002 9.343e-005 
1.581e-004 9.345e+006 1.415e+008 1.000e+000 6.256e-002 9.350e-005 
1.582e-004 9.346e+006 1.415e+008 1.000e+000 6.251e-002 9.357e-005 
1.583e-004 9.348e+006 1.415e+008 1.000e+000 6.257e-002 9.365e-005 
1.584e-004 9.349e+006 1.415e+008 1.000e+000 6.273e-002 9.373e-005 
1.585e-004 9.351e+006 1.415e+008 1.000e+000 6.278e-002 9.380e-005 
1.586e-004 9.352e+006 1.415e+008 1.000e+000 6.281e-002 9.387e-005 
1.586e-004 9.353e+006 1.415e+008 1.000e+000 6.275e-002 9.394e-005 
1.587e-004 9.355e+006 1.415e+008 1.000e+000 6.299e-002 9.402e-005 
1.588e-004 9.356e+006 1.415e+008 1.000e+000 6.296e-002 9.409e-005 
1.589e-004 9.357e+006 1.415e+008 1.000e+000 6.319e-002 9.416e-005 
1.590e-004 9.359e+006 1.415e+008 1.000e+000 6.325e-002 9.423e-005 
1.590e-004 9.360e+006 1.415e+008 1.000e+000 6.330e-002 9.429e-005 
1.591e-004 9.361e+006 1.415e+008 1.000e+000 6.338e-002 9.436e-005 
1.592e-004 9.363e+006 1.415e+008 1.000e+000 6.350e-002 9.444e-005 
1.593e-004 9.364e+006 1.415e+008 1.000e+000 6.342e-002 9.452e-005 
1.594e-004 9.365e+006 1.415e+008 1.000e+000 6.329e-002 9.460e-005 
1.595e-004 9.367e+006 1.415e+008 1.000e+000 6.305e-002 9.468e-005 
1.595e-004 9.368e+006 1.415e+008 1.000e+000 6.320e-002 9.475e-005 
1.596e-004 9.370e+006 1.415e+008 1.000e+000 6.288e-002 9.481e-005 
1.597e-004 9.371e+006 1.415e+008 1.000e+000 6.300e-002 9.488e-005 
1.598e-004 9.372e+006 1.415e+008 1.000e+000 6.311e-002 9.495e-005 
1.598e-004 9.373e+006 1.415e+008 1.000e+000 6.324e-002 9.501e-005 
1.599e-004 9.374e+006 1.415e+008 1.000e+000 6.318e-002 9.508e-005 
1.600e-004 9.376e+006 1.415e+008 1.000e+000 6.308e-002 9.515e-005 
1.601e-004 9.377e+006 1.415e+008 1.000e+000 6.318e-002 9.522e-005 
1.602e-004 9.378e+006 1.415e+008 1.000e+000 6.332e-002 9.529e-005 
1.602e-004 9.380e+006 1.415e+008 1.000e+000 6.340e-002 9.536e-005 
1.603e-004 9.381e+006 1.415e+008 1.000e+000 6.356e-002 9.543e-005 
1.604e-004 9.382e+006 1.415e+008 1.000e+000 6.378e-002 9.550e-005 
1.605e-004 9.383e+006 1.415e+008 1.000e+000 6.365e-002 9.557e-005 
1.606e-004 9.385e+006 1.415e+008 1.000e+000 6.357e-002 9.565e-005 
1.606e-004 9.386e+006 1.415e+008 1.000e+000 6.357e-002 9.572e-005 
1.607e-004 9.387e+006 1.415e+008 1.000e+000 6.369e-002 9.579e-005 
1.608e-004 9.389e+006 1.415e+008 1.000e+000 6.360e-002 9.586e-005 
1.609e-004 9.390e+006 1.415e+008 1.000e+000 6.361e-002 9.595e-005 
1.610e-004 9.392e+006 1.415e+008 1.000e+000 6.304e-002 9.603e-005 
1.611e-004 9.393e+006 1.415e+008 1.000e+000 6.306e-002 9.611e-005 
1.612e-004 9.395e+006 1.415e+008 1.000e+000 6.296e-002 9.619e-005 
1.613e-004 9.396e+006 1.415e+008 1.000e+000 6.322e-002 9.628e-005 
1.614e-004 9.398e+006 1.415e+008 1.000e+000 6.320e-002 9.636e-005 
1.614e-004 9.399e+006 1.415e+008 1.000e+000 6.322e-002 9.644e-005 
1.615e-004 9.401e+006 1.415e+008 1.000e+000 6.325e-002 9.651e-005 
1.616e-004 9.402e+006 1.415e+008 1.000e+000 6.350e-002 9.659e-005 
1.617e-004 9.403e+006 1.415e+008 1.000e+000 6.375e-002 9.667e-005 
1.618e-004 9.405e+006 1.415e+008 1.000e+000 6.374e-002 9.674e-005 
1.619e-004 9.406e+006 1.415e+008 1.000e+000 6.364e-002 9.682e-005 
1.620e-004 9.407e+006 1.415e+008 1.000e+000 6.366e-002 9.689e-005 
1.620e-004 9.409e+006 1.415e+008 1.000e+000 6.360e-002 9.696e-005 
1.621e-004 9.410e+006 1.415e+008 1.000e+000 6.372e-002 9.704e-005 
1.622e-004 9.411e+006 1.415e+008 1.000e+000 6.367e-002 9.711e-005 
1.623e-004 9.412e+006 1.415e+008 1.000e+000 6.366e-002 9.718e-005 
1.624e-004 9.414e+006 1.415e+008 1.000e+000 6.360e-002 9.726e-005 
1.625e-004 9.415e+006 1.415e+008 1.000e+000 6.349e-002 9.734e-005 
1.625e-004 9.417e+006 1.415e+008 1.000e+000 6.342e-002 9.741e-005 
1.626e-004 9.418e+006 1.415e+008 1.000e+000 6.328e-002 9.749e-005 
1.627e-004 9.419e+006 1.415e+008 1.000e+000 6.319e-002 9.757e-005 
1.628e-004 9.421e+006 1.415e+008 1.000e+000 6.341e-002 9.765e-005 
1.629e-004 9.422e+006 1.415e+008 1.000e+000 6.340e-002 9.773e-005 
1.630e-004 9.424e+006 1.415e+008 1.000e+000 6.345e-002 9.781e-005 
1.631e-004 9.425e+006 1.415e+008 1.000e+000 6.363e-002 9.789e-005 
1.632e-004 9.427e+006 1.415e+008 1.000e+000 6.369e-002 9.797e-005 
1.633e-004 9.428e+006 1.415e+008 1.000e+000 6.382e-002 9.804e-005 
1.633e-004 9.429e+006 1.415e+008 1.000e+000 6.382e-002 9.812e-005 
1.634e-004 9.430e+006 1.415e+008 1.000e+000 6.375e-002 9.820e-005 
1.635e-004 9.432e+006 1.415e+008 1.000e+000 6.376e-002 9.827e-005 
1.636e-004 9.433e+006 1.415e+008 1.000e+000 6.374e-002 9.835e-005 
1.637e-004 9.434e+006 1.415e+008 1.000e+000 6.381e-002 9.842e-005 
1.638e-004 9.436e+006 1.415e+008 1.000e+000 6.378e-002 9.851e-005 
1.639e-004 9.437e+006 1.415e+008 1.000e+000 6.375e-002 9.859e-005 
1.640e-004 9.439e+006 1.415e+008 1.000e+000 6.341e-002 9.867e-005 
1.640e-004 9.440e+006 1.415e+008 1.000e+000 6.339e-002 9.875e-005 
1.641e-004 9.441e+006 1.415e+008 1.000e+000 6.353e-002 9.883e-005 
1.642e-004 9.443e+006 1.415e+008 1.000e+000 6.341e-002 9.891e-005 
1.643e-004 9.444e+006 1.415e+008 1.000e+000 6.322e-002 9.898e-005 
1.644e-004 9.445e+006 1.420e+008 1.000e+000 6.299e-002 9.905e-005 
1.645e-004 9.447e+006 1.415e+008 1.000e+000 6.356e-002 9.912e-005 
1.645e-004 9.448e+006 1.415e+008 1.000e+000 6.364e-002 9.919e-005 
1.646e-004 9.449e+006 1.415e+008 1.000e+000 6.373e-002 9.927e-005 
1.647e-004 9.450e+006 1.415e+008 1.000e+000 6.377e-002 9.934e-005 
1.648e-004 9.452e+006 1.415e+008 1.000e+000 6.376e-002 9.941e-005 
1.649e-004 9.453e+006 1.415e+008 1.000e+000 6.382e-002 9.948e-005 
1.649e-004 9.454e+006 1.415e+008 1.000e+000 6.378e-002 9.955e-005 
1.650e-004 9.455e+006 1.415e+008 1.000e+000 6.375e-002 9.963e-005 
1.651e-004 9.456e+006 1.415e+008 1.000e+000 6.376e-002 9.970e-005 
1.652e-004 9.458e+006 1.415e+008 1.000e+000 6.379e-002 9.978e-005 
1.653e-004 9.459e+006 1.415e+008 1.000e+000 6.386e-002 9.986e-005 
1.654e-004 9.460e+006 1.415e+008 1.000e+000 6.377e-002 9.993e-005 
1.655e-004 9.462e+006 1.415e+008 1.000e+000 6.352e-002 1.000e-004 
1.655e-004 9.463e+006 1.415e+008 1.000e+000 6.358e-002 1.001e-004 
1.656e-004 9.464e+006 1.415e+008 1.000e+000 6.356e-002 1.002e-004 
1.657e-004 9.466e+006 1.415e+008 1.000e+000 6.355e-002 1.003e-004 
1.658e-004 9.467e+006 1.415e+008 1.000e+000 6.352e-002 1.003e-004 
1.659e-004 9.469e+006 1.415e+008 1.000e+000 6.358e-002 1.004e-004 
1.660e-004 9.470e+006 1.415e+008 1.000e+000 6.369e-002 1.005e-004 
1.661e-004 9.471e+006 1.415e+008 1.000e+000 6.375e-002 1.006e-004 
1.662e-004 9.473e+006 1.415e+008 1.000e+000 6.376e-002 1.007e-004 
1.663e-004 9.474e+006 1.415e+008 1.000e+000 6.382e-002 1.007e-004 
1.664e-004 9.475e+006 1.415e+008 1.000e+000 6.382e-002 1.008e-004 
1.664e-004 9.477e+006 1.415e+008 1.000e+000 6.370e-002 1.009e-004 
1.665e-004 9.478e+006 1.415e+008 1.000e+000 6.379e-002 1.010e-004 
1.666e-004 9.479e+006 1.415e+008 1.000e+000 6.383e-002 1.011e-004 
1.667e-004 9.481e+006 1.415e+008 1.000e+000 6.381e-002 1.011e-004 
1.668e-004 9.482e+006 1.415e+008 1.000e+000 6.381e-002 1.012e-004 
1.669e-004 9.483e+006 1.415e+008 1.000e+000 6.345e-002 1.013e-004 
1.670e-004 9.485e+006 1.415e+008 1.000e+000 6.356e-002 1.014e-004 
1.671e-004 9.486e+006 1.415e+008 1.000e+000 6.365e-002 1.015e-004 
1.672e-004 9.487e+006 1.415e+008 1.000e+000 6.363e-002 1.016e-004 
1.673e-004 9.489e+006 1.415e+008 1.000e+000 6.357e-002 1.016e-004 
1.673e-004 9.490e+006 1.415e+008 1.000e+000 6.363e-002 1.017e-004 
1.674e-004 9.491e+006 1.415e+008 1.000e+000 6.375e-002 1.018e-004 
1.675e-004 9.493e+006 1.415e+008 1.000e+000 6.382e-002 1.019e-004 
1.676e-004 9.494e+006 1.415e+008 1.000e+000 6.386e-002 1.019e-004 
1.677e-004 9.495e+006 1.415e+008 1.000e+000 6.383e-002 1.020e-004 
1.678e-004 9.496e+006 1.415e+008 1.000e+000 6.383e-002 1.021e-004 
1.678e-004 9.497e+006 1.415e+008 1.000e+000 6.381e-002 1.021e-004 
1.679e-004 9.498e+006 1.415e+008 1.000e+000 6.382e-002 1.022e-004 
1.680e-004 9.499e+006 1.415e+008 1.000e+000 6.381e-002 1.023e-004 
1.681e-004 9.500e+006 1.415e+008 1.000e+000 6.385e-002 1.023e-004 
1.681e-004 9.502e+006 1.415e+008 1.000e+000 6.387e-002 1.024e-004 
1.682e-004 9.503e+006 1.415e+008 1.000e+000 6.386e-002 1.025e-004 
1.683e-004 9.504e+006 1.415e+008 1.000e+000 6.381e-002 1.026e-004 
1.684e-004 9.505e+006 1.415e+008 1.000e+000 6.363e-002 1.026e-004 
1.685e-004 9.506e+006 1.415e+008 1.000e+000 6.356e-002 1.027e-004 
1.685e-004 9.508e+006 1.415e+008 1.000e+000 6.364e-002 1.028e-004 
1.686e-004 9.509e+006 1.415e+008 1.000e+000 6.372e-002 1.029e-004 
1.687e-004 9.510e+006 1.415e+008 1.000e+000 6.365e-002 1.029e-004 
1.688e-004 9.511e+006 1.415e+008 1.000e+000 6.361e-002 1.030e-004 
1.689e-004 9.512e+006 1.415e+008 1.000e+000 6.367e-002 1.031e-004 
1.689e-004 9.514e+006 1.415e+008 1.000e+000 6.379e-002 1.031e-004 
1.690e-004 9.515e+006 1.415e+008 1.000e+000 6.383e-002 1.032e-004 
1.691e-004 9.516e+006 1.415e+008 1.000e+000 6.385e-002 1.033e-004 
1.692e-004 9.517e+006 1.415e+008 1.000e+000 6.388e-002 1.034e-004 
1.693e-004 9.518e+006 1.415e+008 1.000e+000 6.381e-002 1.034e-004 
1.693e-004 9.519e+006 1.415e+008 1.000e+000 6.388e-002 1.035e-004 
1.694e-004 9.520e+006 1.415e+008 1.000e+000 6.378e-002 1.036e-004 
1.695e-004 9.521e+006 1.415e+008 1.000e+000 6.386e-002 1.036e-004 
1.696e-004 9.522e+006 1.415e+008 1.000e+000 6.382e-002 1.037e-004 
1.696e-004 9.523e+006 1.415e+008 1.000e+000 6.386e-002 1.038e-004 
1.697e-004 9.525e+006 1.415e+008 1.000e+000 6.389e-002 1.038e-004 
1.698e-004 9.526e+006 1.415e+008 1.000e+000 6.395e-002 1.039e-004 
1.699e-004 9.527e+006 1.415e+008 1.000e+000 6.358e-002 1.040e-004 
1.700e-004 9.528e+006 1.415e+008 1.000e+000 6.370e-002 1.041e-004 
1.701e-004 9.530e+006 1.416e+008 1.000e+000 6.347e-002 1.042e-004 
1.701e-004 9.531e+006 1.415e+008 1.000e+000 6.365e-002 1.042e-004 
1.702e-004 9.532e+006 1.415e+008 1.000e+000 6.363e-002 1.043e-004 
1.703e-004 9.533e+006 1.415e+008 1.000e+000 6.374e-002 1.044e-004 
1.704e-004 9.534e+006 1.415e+008 1.000e+000 6.382e-002 1.044e-004 
1.705e-004 9.535e+006 1.415e+008 1.000e+000 6.382e-002 1.045e-004 
1.705e-004 9.536e+006 1.415e+008 1.000e+000 6.383e-002 1.046e-004 
1.706e-004 9.538e+006 1.415e+008 1.000e+000 6.386e-002 1.046e-004 
1.707e-004 9.539e+006 1.415e+008 1.000e+000 6.384e-002 1.047e-004 
1.708e-004 9.540e+006 1.415e+008 1.000e+000 6.382e-002 1.048e-004 
1.709e-004 9.541e+006 1.415e+008 1.000e+000 6.379e-002 1.049e-004 
1.709e-004 9.542e+006 1.415e+008 1.000e+000 6.384e-002 1.049e-004 
1.710e-004 9.543e+006 1.415e+008 1.000e+000 6.387e-002 1.050e-004 
1.711e-004 9.545e+006 1.415e+008 1.000e+000 6.384e-002 1.051e-004 
1.712e-004 9.546e+006 1.415e+008 1.000e+000 6.388e-002 1.052e-004 
1.713e-004 9.547e+006 1.415e+008 1.000e+000 6.361e-002 1.053e-004 
1.714e-004 9.549e+006 1.415e+008 1.000e+000 6.359e-002 1.054e-004 
1.715e-004 9.550e+006 1.415e+008 1.000e+000 6.377e-002 1.054e-004 
1.716e-004 9.551e+006 1.415e+008 1.000e+000 6.370e-002 1.055e-004 
1.717e-004 9.552e+006 1.415e+008 1.000e+000 6.378e-002 1.056e-004 
1.717e-004 9.553e+006 1.415e+008 1.000e+000 6.375e-002 1.057e-004 
1.718e-004 9.554e+006 1.415e+008 1.000e+000 6.378e-002 1.057e-004 
1.719e-004 9.556e+006 1.415e+008 1.000e+000 6.379e-002 1.058e-004 
1.720e-004 9.557e+006 1.415e+008 1.000e+000 6.388e-002 1.059e-004 
1.721e-004 9.558e+006 1.415e+008 1.000e+000 6.382e-002 1.060e-004 
1.721e-004 9.559e+006 1.415e+008 1.000e+000 6.388e-002 1.060e-004 
1.722e-004 9.560e+006 1.415e+008 1.000e+000 6.385e-002 1.061e-004 
1.723e-004 9.561e+006 1.415e+008 1.000e+000 6.386e-002 1.062e-004 
1.724e-004 9.562e+006 1.415e+008 1.000e+000 6.381e-002 1.063e-004 
1.725e-004 9.564e+006 1.415e+008 1.000e+000 6.386e-002 1.063e-004 
1.726e-004 9.565e+006 1.415e+008 1.000e+000 6.386e-002 1.064e-004 
1.727e-004 9.566e+006 1.415e+008 1.000e+000 6.386e-002 1.065e-004 
1.728e-004 9.567e+006 1.415e+008 1.000e+000 6.397e-002 1.066e-004 
1.729e-004 9.569e+006 1.415e+008 1.000e+000 6.366e-002 1.067e-004 
1.729e-004 9.570e+006 1.415e+008 1.000e+000 6.384e-002 1.068e-004 
1.730e-004 9.571e+006 1.415e+008 1.000e+000 6.368e-002 1.068e-004 
1.731e-004 9.573e+006 1.415e+008 1.000e+000 6.374e-002 1.069e-004 
1.732e-004 9.574e+006 1.415e+008 1.000e+000 6.382e-002 1.070e-004 
1.733e-004 9.575e+006 1.415e+008 1.000e+000 6.384e-002 1.071e-004 
1.734e-004 9.576e+006 1.415e+008 1.000e+000 6.385e-002 1.071e-004 
1.734e-004 9.577e+006 1.415e+008 1.000e+000 6.389e-002 1.072e-004 
1.735e-004 9.578e+006 1.415e+008 1.000e+000 6.388e-002 1.073e-004 
1.736e-004 9.579e+006 1.415e+008 1.000e+000 6.387e-002 1.073e-004 
1.737e-004 9.580e+006 1.415e+008 1.000e+000 6.383e-002 1.074e-004 
1.737e-004 9.581e+006 1.415e+008 1.000e+000 6.389e-002 1.075e-004 
1.738e-004 9.582e+006 1.415e+008 1.000e+000 6.389e-002 1.075e-004 
1.739e-004 9.583e+006 1.415e+008 1.000e+000 6.390e-002 1.076e-004 
1.740e-004 9.584e+006 1.415e+008 1.000e+000 6.387e-002 1.077e-004 
1.741e-004 9.585e+006 1.415e+008 1.000e+000 6.384e-002 1.078e-004 
1.742e-004 9.587e+006 1.415e+008 1.000e+000 6.391e-002 1.079e-004 
1.743e-004 9.588e+006 1.415e+008 1.000e+000 6.368e-002 1.079e-004 
1.743e-004 9.589e+006 1.415e+008 1.000e+000 6.379e-002 1.080e-004 
1.744e-004 9.590e+006 1.415e+008 1.000e+000 6.383e-002 1.081e-004 
1.745e-004 9.591e+006 1.415e+008 1.000e+000 6.381e-002 1.082e-004 
1.746e-004 9.592e+006 1.415e+008 1.000e+000 6.370e-002 1.082e-004 
1.747e-004 9.594e+006 1.415e+008 1.000e+000 6.378e-002 1.083e-004 
1.748e-004 9.595e+006 1.415e+008 1.000e+000 6.381e-002 1.084e-004 
1.748e-004 9.596e+006 1.415e+008 1.000e+000 6.386e-002 1.085e-004 
1.749e-004 9.597e+006 1.415e+008 1.000e+000 6.381e-002 1.085e-004 
1.750e-004 9.598e+006 1.415e+008 1.000e+000 6.386e-002 1.086e-004 
1.751e-004 9.599e+006 1.415e+008 1.000e+000 6.386e-002 1.087e-004 
1.752e-004 9.600e+006 1.415e+008 1.000e+000 6.390e-002 1.088e-004 
1.752e-004 9.601e+006 1.415e+008 1.000e+000 6.387e-002 1.088e-004 
1.753e-004 9.602e+006 1.415e+008 1.000e+000 6.391e-002 1.089e-004 
1.754e-004 9.603e+006 1.415e+008 1.000e+000 6.386e-002 1.090e-004 
1.755e-004 9.604e+006 1.415e+008 1.000e+000 6.388e-002 1.091e-004 
1.756e-004 9.605e+006 1.415e+008 1.000e+000 6.388e-002 1.091e-004 
1.757e-004 9.606e+006 1.415e+008 1.000e+000 6.397e-002 1.092e-004 
1.757e-004 9.608e+006 1.415e+008 1.000e+000 6.371e-002 1.093e-004 
1.758e-004 9.609e+006 1.415e+008 1.000e+000 6.376e-002 1.094e-004 
1.759e-004 9.610e+006 1.415e+008 1.000e+000 6.382e-002 1.094e-004 
1.760e-004 9.611e+006 1.415e+008 1.000e+000 6.379e-002 1.095e-004 
1.761e-004 9.612e+006 1.415e+008 1.000e+000 6.373e-002 1.096e-004 
1.762e-004 9.613e+006 1.415e+008 1.000e+000 6.383e-002 1.097e-004 
1.763e-004 9.615e+006 1.415e+008 1.000e+000 6.386e-002 1.098e-004 
1.763e-004 9.616e+006 1.415e+008 1.000e+000 6.385e-002 1.098e-004 
1.764e-004 9.617e+006 1.415e+008 1.000e+000 6.390e-002 1.099e-004 
1.765e-004 9.618e+006 1.415e+008 1.000e+000 6.385e-002 1.100e-004 
1.766e-004 9.619e+006 1.415e+008 1.000e+000 6.387e-002 1.101e-004 
1.767e-004 9.620e+006 1.415e+008 1.000e+000 6.390e-002 1.101e-004 
1.767e-004 9.621e+006 1.415e+008 1.000e+000 6.385e-002 1.102e-004 
1.768e-004 9.622e+006 1.415e+008 1.000e+000 6.387e-002 1.103e-004 
1.769e-004 9.623e+006 1.415e+008 1.000e+000 6.387e-002 1.103e-004 
1.770e-004 9.624e+006 1.415e+008 1.000e+000 6.390e-002 1.104e-004 
1.771e-004 9.625e+006 1.415e+008 1.000e+000 6.394e-002 1.105e-004 
1.772e-004 9.627e+006 1.415e+008 1.000e+000 6.370e-002 1.106e-004 
1.773e-004 9.628e+006 1.415e+008 1.000e+000 6.381e-002 1.107e-004 
1.773e-004 9.629e+006 1.415e+008 1.000e+000 6.385e-002 1.107e-004 
1.774e-004 9.630e+006 1.415e+008 1.000e+000 6.389e-002 1.108e-004 
1.775e-004 9.631e+006 1.415e+008 1.000e+000 6.378e-002 1.109e-004 
1.776e-004 9.632e+006 1.415e+008 1.000e+000 6.386e-002 1.110e-004 
1.777e-004 9.633e+006 1.415e+008 1.000e+000 6.379e-002 1.110e-004 
1.777e-004 9.634e+006 1.415e+008 1.000e+000 6.384e-002 1.111e-004 
1.778e-004 9.635e+006 1.415e+008 1.000e+000 6.388e-002 1.112e-004 
1.779e-004 9.636e+006 1.415e+008 1.000e+000 6.390e-002 1.113e-004 
1.780e-004 9.637e+006 1.415e+008 1.000e+000 6.386e-002 1.113e-004 
1.781e-004 9.638e+006 1.415e+008 1.000e+000 6.389e-002 1.114e-004 
1.782e-004 9.639e+006 1.415e+008 1.000e+000 6.384e-002 1.115e-004 
1.782e-004 9.640e+006 1.415e+008 1.000e+000 6.386e-002 1.116e-004 
1.783e-004 9.641e+006 1.415e+008 1.000e+000 6.385e-002 1.117e-004 
1.784e-004 9.643e+006 1.415e+008 1.000e+000 6.388e-002 1.117e-004 
1.785e-004 9.644e+006 1.415e+008 1.000e+000 6.391e-002 1.118e-004 
1.786e-004 9.645e+006 1.415e+008 1.000e+000 6.367e-002 1.119e-004 
1.787e-004 9.646e+006 1.415e+008 1.000e+000 6.374e-002 1.120e-004 
1.788e-004 9.647e+006 1.415e+008 1.000e+000 6.393e-002 1.121e-004 
1.789e-004 9.649e+006 1.415e+008 1.000e+000 6.379e-002 1.122e-004 
1.790e-004 9.650e+006 1.415e+008 1.000e+000 6.376e-002 1.123e-004 
1.791e-004 9.651e+006 1.415e+008 1.000e+000 6.388e-002 1.123e-004 
1.792e-004 9.652e+006 1.415e+008 1.000e+000 6.388e-002 1.124e-004 
1.792e-004 9.653e+006 1.415e+008 1.000e+000 6.389e-002 1.125e-004 
1.793e-004 9.654e+006 1.415e+008 1.000e+000 6.393e-002 1.126e-004 
1.794e-004 9.655e+006 1.415e+008 1.000e+000 6.390e-002 1.126e-004 
1.795e-004 9.656e+006 1.415e+008 1.000e+000 6.389e-002 1.127e-004 
1.796e-004 9.657e+006 1.415e+008 1.000e+000 6.389e-002 1.128e-004 
1.796e-004 9.658e+006 1.415e+008 1.000e+000 6.393e-002 1.128e-004 
1.797e-004 9.659e+006 1.415e+008 1.000e+000 6.388e-002 1.129e-004 
1.798e-004 9.660e+006 1.415e+008 1.000e+000 6.387e-002 1.130e-004 
1.799e-004 9.661e+006 1.415e+008 1.000e+000 6.393e-002 1.131e-004 
1.800e-004 9.662e+006 1.415e+008 1.000e+000 6.393e-002 1.131e-004 
1.800e-004 9.663e+006 1.415e+008 1.000e+000 6.401e-002 1.132e-004 
1.801e-004 9.664e+006 1.415e+008 1.000e+000 6.375e-002 1.133e-004 
1.802e-004 9.665e+006 1.415e+008 1.000e+000 6.387e-002 1.134e-004 
1.803e-004 9.666e+006 1.415e+008 1.000e+000 6.391e-002 1.134e-004 
1.804e-004 9.667e+006 1.415e+008 1.000e+000 6.380e-002 1.135e-004 
1.805e-004 9.668e+006 1.415e+008 1.000e+000 6.383e-002 1.136e-004 
1.805e-004 9.669e+006 1.415e+008 1.000e+000 6.389e-002 1.137e-004 
1.806e-004 9.670e+006 1.415e+008 1.000e+000 6.386e-002 1.137e-004 
1.807e-004 9.671e+006 1.415e+008 1.000e+000 6.390e-002 1.138e-004 
1.808e-004 9.672e+006 1.415e+008 1.000e+000 6.395e-002 1.139e-004 
1.809e-004 9.673e+006 1.415e+008 1.000e+000 6.392e-002 1.139e-004 
1.809e-004 9.674e+006 1.415e+008 1.000e+000 6.390e-002 1.140e-004 
1.810e-004 9.675e+006 1.415e+008 1.000e+000 6.388e-002 1.141e-004 
1.811e-004 9.676e+006 1.415e+008 1.000e+000 6.395e-002 1.142e-004 
1.812e-004 9.677e+006 1.415e+008 1.000e+000 6.392e-002 1.142e-004 
1.812e-004 9.678e+006 1.415e+008 1.000e+000 6.390e-002 1.143e-004 
1.813e-004 9.679e+006 1.415e+008 1.000e+000 6.392e-002 1.144e-004 
1.814e-004 9.680e+006 1.415e+008 1.000e+000 6.396e-002 1.145e-004 
1.815e-004 9.681e+006 1.415e+008 1.000e+000 6.379e-002 1.146e-004 
1.816e-004 9.682e+006 1.415e+008 1.000e+000 6.386e-002 1.146e-004 
1.817e-004 9.683e+006 1.415e+008 1.000e+000 6.388e-002 1.147e-004 
1.818e-004 9.684e+006 1.415e+008 1.000e+000 6.391e-002 1.148e-004 
1.819e-004 9.685e+006 1.415e+008 1.000e+000 6.383e-002 1.149e-004 
1.820e-004 9.687e+006 1.415e+008 1.000e+000 6.388e-002 1.150e-004 
1.821e-004 9.688e+006 1.415e+008 1.000e+000 6.390e-002 1.150e-004 
1.821e-004 9.689e+006 1.415e+008 1.000e+000 6.387e-002 1.151e-004 
1.822e-004 9.690e+006 1.415e+008 1.000e+000 6.392e-002 1.152e-004 
1.823e-004 9.691e+006 1.415e+008 1.000e+000 6.390e-002 1.153e-004 
1.824e-004 9.692e+006 1.415e+008 1.000e+000 6.399e-002 1.153e-004 
1.825e-004 9.693e+006 1.415e+008 1.000e+000 6.392e-002 1.154e-004 
1.825e-004 9.694e+006 1.415e+008 1.000e+000 6.391e-002 1.155e-004 
1.826e-004 9.694e+006 1.415e+008 1.000e+000 6.393e-002 1.156e-004 
1.827e-004 9.695e+006 1.415e+008 1.000e+000 6.388e-002 1.156e-004 
1.828e-004 9.696e+006 1.415e+008 1.000e+000 6.394e-002 1.157e-004 
1.829e-004 9.697e+006 1.415e+008 1.000e+000 6.403e-002 1.158e-004 
1.830e-004 9.699e+006 1.415e+008 1.000e+000 6.372e-002 1.159e-004 
1.830e-004 9.700e+006 1.415e+008 1.000e+000 6.393e-002 1.160e-004 
1.831e-004 9.701e+006 1.415e+008 1.000e+000 6.388e-002 1.160e-004 
1.832e-004 9.702e+006 1.415e+008 1.000e+000 6.390e-002 1.161e-004 
1.833e-004 9.703e+006 1.415e+008 1.000e+000 6.390e-002 1.162e-004 
1.834e-004 9.704e+006 1.417e+008 1.000e+000 6.347e-002 1.163e-004 
1.835e-004 9.705e+006 1.415e+008 1.000e+000 6.386e-002 1.163e-004 
1.835e-004 9.706e+006 1.415e+008 1.000e+000 6.394e-002 1.164e-004 
1.836e-004 9.707e+006 1.415e+008 1.000e+000 6.392e-002 1.165e-004 
1.837e-004 9.708e+006 1.415e+008 1.000e+000 6.393e-002 1.166e-004 
1.838e-004 9.708e+006 1.415e+008 1.000e+000 6.396e-002 1.166e-004 
1.839e-004 9.709e+006 1.415e+008 1.000e+000 6.395e-002 1.167e-004 
1.839e-004 9.710e+006 1.415e+008 1.000e+000 6.402e-002 1.168e-004 
1.840e-004 9.711e+006 1.415e+008 1.000e+000 6.396e-002 1.169e-004 
1.841e-004 9.712e+006 1.415e+008 1.000e+000 6.406e-002 1.169e-004 
1.842e-004 9.713e+006 1.415e+008 1.000e+000 6.392e-002 1.170e-004 
1.843e-004 9.714e+006 1.415e+008 1.000e+000 6.404e-002 1.171e-004 
1.844e-004 9.715e+006 1.415e+008 1.000e+000 6.411e-002 1.172e-004 
1.845e-004 9.716e+006 1.415e+008 1.000e+000 6.390e-002 1.173e-004 
1.846e-004 9.718e+006 1.415e+008 1.000e+000 6.390e-002 1.174e-004 
1.847e-004 9.719e+006 1.415e+008 1.000e+000 6.397e-002 1.174e-004 
1.848e-004 9.720e+006 1.415e+008 1.000e+000 6.387e-002 1.175e-004 
1.848e-004 9.721e+006 1.415e+008 1.000e+000 6.394e-002 1.176e-004 
1.849e-004 9.722e+006 1.415e+008 1.000e+000 6.395e-002 1.177e-004 
1.850e-004 9.723e+006 1.415e+008 1.000e+000 6.392e-002 1.178e-004 
1.851e-004 9.724e+006 1.415e+008 1.000e+000 6.392e-002 1.178e-004 
1.852e-004 9.725e+006 1.415e+008 1.000e+000 6.395e-002 1.179e-004 
1.853e-004 9.726e+006 1.415e+008 1.000e+000 6.391e-002 1.180e-004 
1.853e-004 9.727e+006 1.415e+008 1.000e+000 6.402e-002 1.181e-004 
1.854e-004 9.728e+006 1.415e+008 1.000e+000 6.402e-002 1.182e-004 
1.855e-004 9.729e+006 1.415e+008 1.000e+000 6.397e-002 1.182e-004 
1.856e-004 9.730e+006 1.415e+008 1.000e+000 6.398e-002 1.183e-004 
1.857e-004 9.731e+006 1.415e+008 1.000e+000 6.395e-002 1.184e-004 
1.858e-004 9.732e+006 1.414e+008 1.000e+000 6.413e-002 1.185e-004 
1.859e-004 9.733e+006 1.415e+008 1.000e+000 6.389e-002 1.186e-004 
1.860e-004 9.734e+006 1.415e+008 1.000e+000 6.390e-002 1.187e-004 
1.861e-004 9.735e+006 1.415e+008 1.000e+000 6.397e-002 1.187e-004 
1.862e-004 9.736e+006 1.415e+008 1.000e+000 6.392e-002 1.188e-004 
1.862e-004 9.737e+006 1.415e+008 1.000e+000 6.396e-002 1.189e-004 
1.863e-004 9.738e+006 1.415e+008 1.000e+000 6.392e-002 1.190e-004 
1.864e-004 9.739e+006 1.415e+008 1.000e+000 6.391e-002 1.190e-004 
1.865e-004 9.740e+006 1.415e+008 1.000e+000 6.398e-002 1.191e-004 
1.866e-004 9.741e+006 1.415e+008 1.000e+000 6.395e-002 1.192e-004 
1.866e-004 9.742e+006 1.415e+008 1.000e+000 6.393e-002 1.193e-004 
1.867e-004 9.743e+006 1.415e+008 1.000e+000 6.393e-002 1.193e-004 
1.868e-004 9.743e+006 1.415e+008 1.000e+000 6.396e-002 1.194e-004 
1.869e-004 9.744e+006 1.415e+008 1.000e+000 6.408e-002 1.195e-004 
1.869e-004 9.745e+006 1.415e+008 1.000e+000 6.401e-002 1.195e-004 
1.870e-004 9.746e+006 1.415e+008 1.000e+000 6.400e-002 1.196e-004 
1.871e-004 9.747e+006 1.415e+008 1.000e+000 6.405e-002 1.197e-004 
1.872e-004 9.748e+006 1.415e+008 1.000e+000 6.404e-002 1.198e-004 
1.873e-004 9.748e+006 1.415e+008 1.000e+000 6.419e-002 1.198e-004 
1.873e-004 9.749e+006 1.415e+008 1.000e+000 6.389e-002 1.199e-004 
1.874e-004 9.750e+006 1.415e+008 1.000e+000 6.400e-002 1.200e-004 
1.875e-004 9.751e+006 1.415e+008 1.000e+000 6.401e-002 1.201e-004 
1.876e-004 9.752e+006 1.415e+008 1.000e+000 6.394e-002 1.201e-004 
1.877e-004 9.753e+006 1.415e+008 1.000e+000 6.394e-002 1.202e-004 
1.877e-004 9.754e+006 1.415e+008 1.000e+000 6.394e-002 1.203e-004 
1.878e-004 9.755e+006 1.415e+008 1.000e+000 6.398e-002 1.203e-004 
1.879e-004 9.756e+006 1.415e+008 1.000e+000 6.394e-002 1.204e-004 
1.880e-004 9.757e+006 1.415e+008 1.000e+000 6.397e-002 1.205e-004 
1.881e-004 9.758e+006 1.415e+008 1.000e+000 6.400e-002 1.206e-004 
1.881e-004 9.759e+006 1.415e+008 1.000e+000 6.392e-002 1.206e-004 
1.882e-004 9.759e+006 1.415e+008 1.000e+000 6.401e-002 1.207e-004 
1.883e-004 9.760e+006 1.415e+008 1.000e+000 6.410e-002 1.208e-004 
1.884e-004 9.761e+006 1.415e+008 1.000e+000 6.392e-002 1.209e-004 
1.885e-004 9.762e+006 1.415e+008 1.000e+000 6.398e-002 1.209e-004 
1.886e-004 9.763e+006 1.415e+008 1.000e+000 6.404e-002 1.210e-004 
1.887e-004 9.764e+006 1.415e+008 1.000e+000 6.411e-002 1.211e-004 
1.887e-004 9.765e+006 1.415e+008 1.000e+000 6.399e-002 1.212e-004 
1.888e-004 9.766e+006 1.415e+008 1.000e+000 6.393e-002 1.213e-004 
1.889e-004 9.767e+006 1.415e+008 1.000e+000 6.410e-002 1.214e-004 
1.890e-004 9.768e+006 1.415e+008 1.000e+000 6.409e-002 1.214e-004 
1.891e-004 9.769e+006 1.415e+008 1.000e+000 6.401e-002 1.215e-004 
1.892e-004 9.770e+006 1.415e+008 1.000e+000 6.405e-002 1.216e-004 
1.893e-004 9.771e+006 1.415e+008 1.000e+000 6.400e-002 1.217e-004 
1.894e-004 9.772e+006 1.415e+008 1.000e+000 6.392e-002 1.218e-004 
1.894e-004 9.773e+006 1.415e+008 1.000e+000 6.399e-002 1.219e-004 
1.895e-004 9.774e+006 1.415e+008 1.000e+000 6.398e-002 1.219e-004 
1.896e-004 9.775e+006 1.415e+008 1.000e+000 6.396e-002 1.220e-004 
1.897e-004 9.776e+006 1.415e+008 1.000e+000 6.414e-002 1.221e-004 
1.898e-004 9.777e+006 1.415e+008 1.000e+000 6.407e-002 1.222e-004 
1.899e-004 9.778e+006 1.415e+008 1.000e+000 6.405e-002 1.223e-004 
1.900e-004 9.779e+006 1.415e+008 1.000e+000 6.402e-002 1.224e-004 
1.901e-004 9.780e+006 1.415e+008 1.000e+000 6.410e-002 1.224e-004 
1.902e-004 9.781e+006 1.415e+008 1.000e+000 6.393e-002 1.225e-004 
1.903e-004 9.782e+006 1.415e+008 1.000e+000 6.401e-002 1.226e-004 
1.904e-004 9.783e+006 1.415e+008 1.000e+000 6.412e-002 1.227e-004 
1.905e-004 9.784e+006 1.415e+008 1.000e+000 6.403e-002 1.228e-004 
1.905e-004 9.785e+006 1.415e+008 1.000e+000 6.397e-002 1.229e-004 
1.906e-004 9.786e+006 1.415e+008 1.000e+000 6.402e-002 1.230e-004 
1.907e-004 9.787e+006 1.415e+008 1.000e+000 6.389e-002 1.230e-004 
1.908e-004 9.788e+006 1.415e+008 1.000e+000 6.410e-002 1.231e-004 
1.909e-004 9.789e+006 1.415e+008 1.000e+000 6.390e-002 1.232e-004 
1.910e-004 9.790e+006 1.415e+008 1.000e+000 6.398e-002 1.233e-004 
1.911e-004 9.791e+006 1.415e+008 1.000e+000 6.406e-002 1.233e-004 
1.911e-004 9.791e+006 1.415e+008 1.000e+000 6.411e-002 1.234e-004 
1.912e-004 9.792e+006 1.415e+008 1.000e+000 6.397e-002 1.235e-004 
1.913e-004 9.793e+006 1.415e+008 1.000e+000 6.396e-002 1.236e-004 
1.914e-004 9.794e+006 1.415e+008 1.000e+000 6.406e-002 1.236e-004 
1.915e-004 9.795e+006 1.415e+008 1.000e+000 6.407e-002 1.237e-004 
1.915e-004 9.796e+006 1.415e+008 1.000e+000 6.421e-002 1.238e-004 
1.916e-004 9.797e+006 1.415e+008 1.000e+000 6.399e-002 1.239e-004 
1.917e-004 9.798e+006 1.415e+008 1.000e+000 6.420e-002 1.239e-004 
1.918e-004 9.798e+006 1.415e+008 1.000e+000 6.409e-002 1.240e-004 
1.919e-004 9.799e+006 1.415e+008 1.000e+000 6.413e-002 1.241e-004 
1.919e-004 9.800e+006 1.415e+008 1.000e+000 6.394e-002 1.242e-004 
1.920e-004 9.801e+006 1.415e+008 1.000e+000 6.406e-002 1.242e-004 
1.921e-004 9.802e+006 1.415e+008 1.000e+000 6.394e-002 1.243e-004 
1.922e-004 9.803e+006 1.415e+008 1.000e+000 6.399e-002 1.244e-004 
1.923e-004 9.803e+006 1.415e+008 1.000e+000 6.395e-002 1.244e-004 
1.923e-004 9.804e+006 1.415e+008 1.000e+000 6.398e-002 1.245e-004 
1.924e-004 9.805e+006 1.415e+008 1.000e+000 6.403e-002 1.246e-004 
1.925e-004 9.806e+006 1.415e+008 1.000e+000 6.425e-002 1.247e-004 
1.926e-004 9.807e+006 1.415e+008 1.000e+000 6.424e-002 1.247e-004 
1.926e-004 9.807e+006 1.415e+008 1.000e+000 6.416e-002 1.248e-004 
1.927e-004 9.808e+006 1.415e+008 1.000e+000 6.406e-002 1.249e-004 
1.928e-004 9.809e+006 1.415e+008 1.000e+000 6.406e-002 1.250e-004 
1.929e-004 9.810e+006 1.415e+008 1.000e+000 6.410e-002 1.250e-004 
1.930e-004 9.811e+006 1.415e+008 1.000e+000 6.427e-002 1.251e-004 
1.931e-004 9.812e+006 1.415e+008 1.000e+000 6.401e-002 1.252e-004 
1.932e-004 9.813e+006 1.415e+008 1.000e+000 6.407e-002 1.253e-004 
1.932e-004 9.814e+006 1.415e+008 1.000e+000 6.416e-002 1.254e-004 
1.933e-004 9.814e+006 1.415e+008 1.000e+000 6.410e-002 1.254e-004 
1.934e-004 9.815e+006 1.415e+008 1.000e+000 6.409e-002 1.255e-004 
1.935e-004 9.816e+006 1.415e+008 1.000e+000 6.403e-002 1.256e-004 
1.936e-004 9.817e+006 1.415e+008 1.000e+000 6.403e-002 1.257e-004 
1.936e-004 9.818e+006 1.415e+008 1.000e+000 6.398e-002 1.257e-004 
1.937e-004 9.819e+006 1.415e+008 1.000e+000 6.399e-002 1.258e-004 
1.938e-004 9.819e+006 1.415e+008 1.000e+000 6.395e-002 1.259e-004 
1.939e-004 9.820e+006 1.415e+008 1.000e+000 6.407e-002 1.259e-004 
1.939e-004 9.821e+006 1.415e+008 1.000e+000 6.418e-002 1.260e-004 
1.940e-004 9.822e+006 1.415e+008 1.000e+000 6.420e-002 1.261e-004 
1.941e-004 9.823e+006 1.415e+008 1.000e+000 6.416e-002 1.262e-004 
1.942e-004 9.824e+006 1.415e+008 1.000e+000 6.412e-002 1.263e-004 
1.943e-004 9.825e+006 1.415e+008 1.000e+000 6.404e-002 1.263e-004 
1.944e-004 9.825e+006 1.415e+008 1.000e+000 6.429e-002 1.264e-004 
1.945e-004 9.826e+006 1.415e+008 1.000e+000 6.397e-002 1.265e-004 
1.946e-004 9.827e+006 1.415e+008 1.000e+000 6.418e-002 1.266e-004 
1.946e-004 9.828e+006 1.416e+008 1.000e+000 6.380e-002 1.267e-004 
1.947e-004 9.829e+006 1.415e+008 1.000e+000 6.412e-002 1.267e-004 
1.948e-004 9.830e+006 1.415e+008 1.000e+000 6.400e-002 1.268e-004 
1.949e-004 9.831e+006 1.415e+008 1.000e+000 6.396e-002 1.269e-004 
1.950e-004 9.831e+006 1.415e+008 1.000e+000 6.400e-002 1.270e-004 
1.950e-004 9.832e+006 1.415e+008 1.000e+000 6.405e-002 1.270e-004 
1.951e-004 9.833e+006 1.415e+008 1.000e+000 6.405e-002 1.271e-004 
1.952e-004 9.834e+006 1.415e+008 1.000e+000 6.422e-002 1.272e-004 
1.953e-004 9.835e+006 1.415e+008 1.000e+000 6.424e-002 1.273e-004 
1.954e-004 9.836e+006 1.415e+008 1.000e+000 6.436e-002 1.274e-004 
1.955e-004 9.837e+006 1.415e+008 1.000e+000 6.449e-002 1.274e-004 
1.956e-004 9.837e+006 1.415e+008 1.000e+000 6.426e-002 1.275e-004 
1.956e-004 9.838e+006 1.415e+008 1.000e+000 6.418e-002 1.276e-004 
1.957e-004 9.839e+006 1.415e+008 1.000e+000 6.433e-002 1.277e-004 
1.958e-004 9.840e+006 1.415e+008 1.000e+000 6.448e-002 1.278e-004 
1.959e-004 9.841e+006 1.415e+008 1.000e+000 6.414e-002 1.278e-004 
1.960e-004 9.842e+006 1.415e+008 1.000e+000 6.417e-002 1.279e-004 
1.961e-004 9.843e+006 1.415e+008 1.000e+000 6.411e-002 1.280e-004 
1.962e-004 9.844e+006 1.415e+008 1.000e+000 6.421e-002 1.281e-004 
1.963e-004 9.845e+006 1.415e+008 1.000e+000 6.412e-002 1.282e-004 
1.964e-004 9.846e+006 1.415e+008 1.000e+000 6.401e-002 1.283e-004 
1.965e-004 9.846e+006 1.415e+008 1.000e+000 6.394e-002 1.283e-004 
1.965e-004 9.847e+006 1.415e+008 1.000e+000 6.413e-002 1.284e-004 
1.966e-004 9.848e+006 1.415e+008 1.000e+000 6.422e-002 1.285e-004 
1.967e-004 9.849e+006 1.415e+008 1.000e+000 6.437e-002 1.286e-004 
1.968e-004 9.850e+006 1.415e+008 1.000e+000 6.429e-002 1.287e-004 
1.969e-004 9.851e+006 1.415e+008 1.000e+000 6.447e-002 1.287e-004 
1.969e-004 9.851e+006 1.415e+008 1.000e+000 6.436e-002 1.288e-004 
1.970e-004 9.852e+006 1.415e+008 1.000e+000 6.418e-002 1.289e-004 
1.971e-004 9.853e+006 1.415e+008 1.000e+000 6.416e-002 1.290e-004 
1.972e-004 9.854e+006 1.415e+008 1.000e+000 6.427e-002 1.290e-004 
1.973e-004 9.855e+006 1.415e+008 1.000e+000 6.430e-002 1.291e-004 
1.974e-004 9.855e+006 1.415e+008 1.000e+000 6.420e-002 1.292e-004 
1.974e-004 9.856e+006 1.415e+008 1.000e+000 6.428e-002 1.293e-004 
1.975e-004 9.857e+006 1.415e+008 1.000e+000 6.433e-002 1.294e-004 
1.976e-004 9.858e+006 1.415e+008 1.000e+000 6.426e-002 1.294e-004 
1.977e-004 9.859e+006 1.417e+008 1.000e+000 6.385e-002 1.295e-004 
1.978e-004 9.860e+006 1.415e+008 1.000e+000 6.409e-002 1.296e-004 
1.979e-004 9.861e+006 1.415e+008 1.000e+000 6.413e-002 1.297e-004 
1.980e-004 9.861e+006 1.415e+008 1.000e+000 6.425e-002 1.297e-004 
1.980e-004 9.862e+006 1.415e+008 1.000e+000 6.434e-002 1.298e-004 
1.981e-004 9.863e+006 1.415e+008 1.000e+000 6.437e-002 1.299e-004 
1.982e-004 9.864e+006 1.415e+008 1.000e+000 6.456e-002 1.300e-004 
1.983e-004 9.865e+006 1.415e+008 1.000e+000 6.468e-002 1.301e-004 
1.984e-004 9.865e+006 1.415e+008 1.000e+000 6.448e-002 1.301e-004 
1.985e-004 9.866e+006 1.415e+008 1.000e+000 6.428e-002 1.302e-004 
1.985e-004 9.867e+006 1.415e+008 1.000e+000 6.434e-002 1.303e-004 
1.986e-004 9.868e+006 1.415e+008 1.000e+000 6.438e-002 1.304e-004 
1.987e-004 9.869e+006 1.415e+008 1.000e+000 6.452e-002 1.305e-004 
1.988e-004 9.869e+006 1.415e+008 1.000e+000 6.423e-002 1.305e-004 
1.989e-004 9.870e+006 1.415e+008 1.000e+000 6.425e-002 1.306e-004 
1.990e-004 9.871e+006 1.415e+008 1.000e+000 6.438e-002 1.307e-004 
1.991e-004 9.872e+006 1.415e+008 1.000e+000 6.440e-002 1.308e-004 
1.991e-004 9.873e+006 1.415e+008 1.000e+000 6.420e-002 1.309e-004 
1.992e-004 9.874e+006 1.415e+008 1.000e+000 6.408e-002 1.309e-004 
1.993e-004 9.874e+006 1.415e+008 1.000e+000 6.420e-002 1.310e-004 
1.994e-004 9.875e+006 1.415e+008 1.000e+000 6.435e-002 1.311e-004 
1.994e-004 9.876e+006 1.415e+008 1.000e+000 6.441e-002 1.311e-004 
1.995e-004 9.877e+006 1.415e+008 1.000e+000 6.466e-002 1.312e-004 
1.996e-004 9.877e+006 1.415e+008 1.000e+000 6.462e-002 1.313e-004 
1.997e-004 9.878e+006 1.415e+008 1.000e+000 6.456e-002 1.314e-004 
1.998e-004 9.879e+006 1.415e+008 1.000e+000 6.470e-002 1.314e-004 
1.998e-004 9.880e+006 1.415e+008 1.000e+000 6.441e-002 1.315e-004 
1.999e-004 9.880e+006 1.415e+008 1.000e+000 6.452e-002 1.316e-004 
2.000e-004 9.881e+006 1.415e+008 1.000e+000 6.461e-002 1.317e-004 
2.001e-004 9.882e+006 1.415e+008 1.000e+000 6.465e-002 1.318e-004 
2.002e-004 9.883e+006 1.415e+008 1.000e+000 6.427e-002 1.318e-004 
2.003e-004 9.884e+006 1.415e+008 1.000e+000 6.438e-002 1.319e-004 
2.004e-004 9.885e+006 1.415e+008 1.000e+000 6.438e-002 1.320e-004 
2.004e-004 9.885e+006 1.415e+008 1.000e+000 6.467e-002 1.321e-004 
2.005e-004 9.886e+006 1.415e+008 1.000e+000 6.442e-002 1.321e-004 
2.006e-004 9.887e+006 1.415e+008 1.000e+000 6.441e-002 1.322e-004 
2.007e-004 9.888e+006 1.415e+008 1.000e+000 6.426e-002 1.323e-004 
2.008e-004 9.889e+006 1.415e+008 1.000e+000 6.440e-002 1.324e-004 
2.009e-004 9.889e+006 1.415e+008 1.000e+000 6.470e-002 1.325e-004 
2.009e-004 9.890e+006 1.415e+008 1.000e+000 6.463e-002 1.325e-004 
2.010e-004 9.891e+006 1.415e+008 1.000e+000 6.482e-002 1.326e-004 
2.011e-004 9.892e+006 1.415e+008 1.000e+000 6.495e-002 1.327e-004 
2.012e-004 9.892e+006 1.415e+008 1.000e+000 6.481e-002 1.328e-004 
2.013e-004 9.893e+006 1.415e+008 1.000e+000 6.475e-002 1.328e-004 
2.014e-004 9.894e+006 1.415e+008 1.000e+000 6.472e-002 1.329e-004 
2.014e-004 9.895e+006 1.415e+008 1.000e+000 6.477e-002 1.330e-004 
2.015e-004 9.895e+006 1.415e+008 1.000e+000 6.483e-002 1.331e-004 
2.016e-004 9.896e+006 1.415e+008 1.000e+000 6.448e-002 1.332e-004 
2.017e-004 9.897e+006 1.415e+008 1.000e+000 6.440e-002 1.333e-004 
2.018e-004 9.898e+006 1.415e+008 1.000e+000 6.461e-002 1.333e-004 
2.019e-004 9.899e+006 1.415e+008 1.000e+000 6.456e-002 1.334e-004 
2.020e-004 9.900e+006 1.415e+008 1.000e+000 6.446e-002 1.335e-004 
2.021e-004 9.900e+006 1.415e+008 1.000e+000 6.432e-002 1.336e-004 
2.021e-004 9.901e+006 1.415e+008 1.000e+000 6.445e-002 1.337e-004 
2.022e-004 9.902e+006 1.415e+008 1.000e+000 6.456e-002 1.337e-004 
2.023e-004 9.903e+006 1.415e+008 1.000e+000 6.498e-002 1.338e-004 
2.024e-004 9.903e+006 1.415e+008 1.000e+000 6.475e-002 1.339e-004 
2.025e-004 9.904e+006 1.415e+008 1.000e+000 6.490e-002 1.340e-004 
2.025e-004 9.905e+006 1.415e+008 1.000e+000 6.516e-002 1.340e-004 
2.026e-004 9.906e+006 1.415e+008 1.000e+000 6.518e-002 1.341e-004 
2.027e-004 9.906e+006 1.415e+008 1.000e+000 6.468e-002 1.342e-004 
2.028e-004 9.907e+006 1.415e+008 1.000e+000 6.476e-002 1.343e-004 
2.029e-004 9.908e+006 1.415e+008 1.000e+000 6.484e-002 1.343e-004 
2.030e-004 9.909e+006 1.415e+008 1.000e+000 6.482e-002 1.344e-004 
2.030e-004 9.909e+006 1.415e+008 1.000e+000 6.475e-002 1.345e-004 
2.031e-004 9.910e+006 1.415e+008 1.000e+000 6.467e-002 1.346e-004 
2.032e-004 9.911e+006 1.415e+008 1.000e+000 6.469e-002 1.347e-004 
2.033e-004 9.912e+006 1.415e+008 1.000e+000 6.475e-002 1.347e-004 
2.034e-004 9.913e+006 1.415e+008 1.000e+000 6.467e-002 1.348e-004 
2.035e-004 9.913e+006 1.415e+008 1.000e+000 6.485e-002 1.349e-004 
2.035e-004 9.914e+006 1.415e+008 1.000e+000 6.476e-002 1.350e-004 
2.036e-004 9.915e+006 1.415e+008 1.000e+000 6.489e-002 1.351e-004 
2.037e-004 9.915e+006 1.415e+008 1.000e+000 6.507e-002 1.351e-004 
2.038e-004 9.916e+006 1.415e+008 1.000e+000 6.524e-002 1.352e-004 
2.039e-004 9.917e+006 1.415e+008 1.000e+000 6.525e-002 1.353e-004 
2.039e-004 9.917e+006 1.415e+008 1.000e+000 6.539e-002 1.353e-004 
2.040e-004 9.918e+006 1.415e+008 1.000e+000 6.533e-002 1.354e-004 
2.041e-004 9.919e+006 1.415e+008 1.000e+000 6.535e-002 1.355e-004 
2.042e-004 9.919e+006 1.415e+008 1.000e+000 6.532e-002 1.355e-004 
2.042e-004 9.920e+006 1.415e+008 1.000e+000 6.530e-002 1.356e-004 
2.043e-004 9.921e+006 1.415e+008 1.000e+000 6.506e-002 1.357e-004 
2.044e-004 9.921e+006 1.415e+008 1.000e+000 6.476e-002 1.358e-004 
2.045e-004 9.922e+006 1.415e+008 1.000e+000 6.469e-002 1.359e-004 
2.046e-004 9.923e+006 1.415e+008 1.000e+000 6.461e-002 1.359e-004 
2.047e-004 9.924e+006 1.415e+008 1.000e+000 6.464e-002 1.360e-004 
2.047e-004 9.925e+006 1.415e+008 1.000e+000 6.481e-002 1.361e-004 
2.048e-004 9.925e+006 1.415e+008 1.000e+000 6.459e-002 1.362e-004 
2.049e-004 9.926e+006 1.415e+008 1.000e+000 6.458e-002 1.362e-004 
2.050e-004 9.927e+006 1.415e+008 1.000e+000 6.476e-002 1.363e-004 
2.051e-004 9.928e+006 1.415e+008 1.000e+000 6.504e-002 1.364e-004 
2.051e-004 9.928e+006 1.415e+008 1.000e+000 6.512e-002 1.365e-004 
2.052e-004 9.929e+006 1.415e+008 1.000e+000 6.509e-002 1.365e-004 
2.053e-004 9.929e+006 1.415e+008 1.000e+000 6.518e-002 1.366e-004 
2.054e-004 9.930e+006 1.415e+008 1.000e+000 6.523e-002 1.367e-004 
2.054e-004 9.931e+006 1.415e+008 1.000e+000 6.544e-002 1.367e-004 
2.055e-004 9.931e+006 1.415e+008 1.000e+000 6.512e-002 1.368e-004 
2.056e-004 9.932e+006 1.415e+008 1.000e+000 6.519e-002 1.369e-004 
2.057e-004 9.933e+006 1.415e+008 1.000e+000 6.495e-002 1.370e-004 
2.058e-004 9.934e+006 1.415e+008 1.000e+000 6.504e-002 1.371e-004 
2.059e-004 9.934e+006 1.415e+008 1.000e+000 6.487e-002 1.371e-004 
2.059e-004 9.935e+006 1.415e+008 1.000e+000 6.498e-002 1.372e-004 
2.060e-004 9.936e+006 1.415e+008 1.000e+000 6.489e-002 1.373e-004 
2.061e-004 9.937e+006 1.415e+008 1.000e+000 6.515e-002 1.374e-004 
2.062e-004 9.938e+006 1.415e+008 1.000e+000 6.507e-002 1.375e-004 
2.063e-004 9.938e+006 1.415e+008 1.000e+000 6.517e-002 1.375e-004 
2.064e-004 9.939e+006 1.415e+008 1.000e+000 6.522e-002 1.376e-004 
2.065e-004 9.940e+006 1.415e+008 1.000e+000 6.519e-002 1.377e-004 
2.065e-004 9.941e+006 1.415e+008 1.000e+000 6.590e-002 1.378e-004 
2.066e-004 9.941e+006 1.415e+008 1.000e+000 6.571e-002 1.379e-004 
2.067e-004 9.942e+006 1.415e+008 1.000e+000 6.570e-002 1.379e-004 
2.068e-004 9.943e+006 1.415e+008 1.000e+000 6.572e-002 1.380e-004 
2.069e-004 9.943e+006 1.415e+008 1.000e+000 6.578e-002 1.381e-004 
2.070e-004 9.944e+006 1.415e+008 1.000e+000 6.576e-002 1.382e-004 
2.070e-004 9.945e+006 1.415e+008 1.000e+000 6.546e-002 1.383e-004 
2.071e-004 9.945e+006 1.415e+008 1.000e+000 6.555e-002 1.383e-004 
2.072e-004 9.946e+006 1.416e+008 1.000e+000 6.428e-002 1.384e-004 
2.073e-004 9.947e+006 1.415e+008 1.000e+000 6.479e-002 1.385e-004 
2.074e-004 9.948e+006 1.415e+008 1.000e+000 6.467e-002 1.386e-004 
2.075e-004 9.949e+006 1.415e+008 1.000e+000 6.490e-002 1.387e-004 
2.076e-004 9.950e+006 1.415e+008 1.000e+000 6.498e-002 1.388e-004 
2.077e-004 9.950e+006 1.415e+008 1.000e+000 6.491e-002 1.389e-004 
2.078e-004 9.951e+006 1.415e+008 1.000e+000 6.495e-002 1.389e-004 
2.079e-004 9.952e+006 1.415e+008 1.000e+000 6.518e-002 1.390e-004 
2.079e-004 9.953e+006 1.415e+008 1.000e+000 6.540e-002 1.391e-004 
2.080e-004 9.953e+006 1.415e+008 1.000e+000 6.559e-002 1.392e-004 
2.081e-004 9.954e+006 1.415e+008 1.000e+000 6.570e-002 1.393e-004 
2.082e-004 9.955e+006 1.415e+008 1.000e+000 6.566e-002 1.393e-004 
2.083e-004 9.955e+006 1.415e+008 1.000e+000 6.584e-002 1.394e-004 
2.084e-004 9.956e+006 1.415e+008 1.000e+000 6.592e-002 1.395e-004 
2.084e-004 9.957e+006 1.415e+008 1.000e+000 6.598e-002 1.396e-004 
2.085e-004 9.958e+006 1.415e+008 1.000e+000 6.572e-002 1.397e-004 
2.086e-004 9.958e+006 1.415e+008 1.000e+000 6.529e-002 1.397e-004 
2.087e-004 9.959e+006 1.415e+008 1.000e+000 6.523e-002 1.398e-004 
2.088e-004 9.960e+006 1.415e+008 1.000e+000 6.520e-002 1.399e-004 
2.089e-004 9.961e+006 1.415e+008 1.000e+000 6.543e-002 1.400e-004 
2.090e-004 9.961e+006 1.415e+008 1.000e+000 6.506e-002 1.401e-004 
2.090e-004 9.962e+006 1.415e+008 1.000e+000 6.525e-002 1.401e-004 
2.091e-004 9.963e+006 1.415e+008 1.000e+000 6.504e-002 1.402e-004 
2.092e-004 9.963e+006 1.415e+008 1.000e+000 6.532e-002 1.403e-004 
2.093e-004 9.964e+006 1.415e+008 1.000e+000 6.567e-002 1.404e-004 
2.094e-004 9.965e+006 1.415e+008 1.000e+000 6.611e-002 1.405e-004 
2.095e-004 9.965e+006 1.415e+008 1.000e+000 6.594e-002 1.405e-004 
2.095e-004 9.966e+006 1.415e+008 1.000e+000 6.600e-002 1.406e-004 
2.096e-004 9.967e+006 1.415e+008 1.000e+000 6.604e-002 1.407e-004 
2.097e-004 9.967e+006 1.415e+008 1.000e+000 6.602e-002 1.408e-004 
2.098e-004 9.968e+006 1.415e+008 1.000e+000 6.602e-002 1.408e-004 
2.099e-004 9.969e+006 1.415e+008 1.000e+000 6.617e-002 1.409e-004 
2.099e-004 9.969e+006 1.415e+008 1.000e+000 6.589e-002 1.410e-004 
2.100e-004 9.970e+006 1.415e+008 1.000e+000 6.562e-002 1.411e-004 
2.101e-004 9.971e+006 1.415e+008 1.000e+000 6.549e-002 1.412e-004 
2.102e-004 9.972e+006 1.415e+008 1.000e+000 6.533e-002 1.412e-004 
2.103e-004 9.972e+006 1.415e+008 1.000e+000 6.529e-002 1.413e-004 
2.104e-004 9.973e+006 1.415e+008 1.000e+000 6.555e-002 1.414e-004 
2.104e-004 9.974e+006 1.415e+008 1.000e+000 6.567e-002 1.414e-004 
2.105e-004 9.974e+006 1.415e+008 1.000e+000 6.563e-002 1.415e-004 
2.106e-004 9.975e+006 1.415e+008 1.000e+000 6.585e-002 1.416e-004 
2.107e-004 9.976e+006 1.415e+008 1.000e+000 6.586e-002 1.417e-004 
2.107e-004 9.976e+006 1.415e+008 1.000e+000 6.600e-002 1.417e-004 
2.108e-004 9.977e+006 1.415e+008 1.000e+000 6.615e-002 1.418e-004 
2.109e-004 9.977e+006 1.415e+008 1.000e+000 6.608e-002 1.419e-004 
2.110e-004 9.978e+006 1.415e+008 1.000e+000 6.638e-002 1.419e-004 
2.110e-004 9.979e+006 1.415e+008 1.000e+000 6.617e-002 1.420e-004 
2.111e-004 9.979e+006 1.415e+008 1.000e+000 6.605e-002 1.421e-004 
2.112e-004 9.980e+006 1.415e+008 1.000e+000 6.637e-002 1.422e-004 
2.113e-004 9.980e+006 1.415e+008 1.000e+000 6.618e-002 1.422e-004 
2.113e-004 9.981e+006 1.415e+008 1.000e+000 6.608e-002 1.423e-004 
2.114e-004 9.982e+006 1.415e+008 1.000e+000 6.549e-002 1.424e-004 
2.115e-004 9.982e+006 1.415e+008 1.000e+000 6.570e-002 1.425e-004 
2.116e-004 9.983e+006 1.415e+008 1.000e+000 6.552e-002 1.425e-004 
2.117e-004 9.984e+006 1.415e+008 1.000e+000 6.550e-002 1.426e-004 
2.117e-004 9.984e+006 1.415e+008 1.000e+000 6.551e-002 1.427e-004 
2.118e-004 9.985e+006 1.415e+008 1.000e+000 6.608e-002 1.428e-004 
2.119e-004 9.986e+006 1.415e+008 1.000e+000 6.614e-002 1.428e-004 
2.120e-004 9.986e+006 1.415e+008 1.000e+000 6.622e-002 1.429e-004 
2.121e-004 9.987e+006 1.415e+008 1.000e+000 6.648e-002 1.430e-004 
2.121e-004 9.988e+006 1.415e+008 1.000e+000 6.659e-002 1.431e-004 
2.122e-004 9.988e+006 1.415e+008 1.000e+000 6.669e-002 1.431e-004 
2.123e-004 9.989e+006 1.415e+008 1.000e+000 6.678e-002 1.432e-004 
2.124e-004 9.990e+006 1.415e+008 1.000e+000 6.655e-002 1.433e-004 
2.125e-004 9.990e+006 1.415e+008 1.000e+000 6.658e-002 1.434e-004 
2.126e-004 9.991e+006 1.415e+008 1.000e+000 6.680e-002 1.435e-004 
2.127e-004 9.992e+006 1.415e+008 1.000e+000 6.682e-002 1.436e-004 
2.128e-004 9.992e+006 1.415e+008 1.000e+000 6.671e-002 1.436e-004 
2.128e-004 9.993e+006 1.415e+008 1.000e+000 6.612e-002 1.437e-004 
2.129e-004 9.994e+006 1.415e+008 1.000e+000 6.579e-002 1.438e-004 
2.130e-004 9.995e+006 1.415e+008 1.000e+000 6.574e-002 1.439e-004 
2.131e-004 9.995e+006 1.415e+008 1.000e+000 6.578e-002 1.440e-004 
2.132e-004 9.996e+006 1.415e+008 1.000e+000 6.569e-002 1.441e-004 
2.133e-004 9.997e+006 1.415e+008 1.000e+000 6.600e-002 1.442e-004 
2.134e-004 9.998e+006 1.415e+008 1.000e+000 6.596e-002 1.442e-004 
2.135e-004 9.998e+006 1.415e+008 1.000e+000 6.606e-002 1.443e-004 
2.135e-004 9.999e+006 1.415e+008 1.000e+000 6.630e-002 1.444e-004 
2.136e-004 9.999e+006 1.415e+008 1.000e+000 6.641e-002 1.445e-004 
2.137e-004 1.000e+007 1.415e+008 1.000e+000 6.667e-002 1.445e-004 
2.138e-004 1.000e+007 1.415e+008 1.000e+000 6.639e-002 1.446e-004 
2.139e-004 1.000e+007 1.415e+008 1.000e+000 6.669e-002 1.447e-004 
2.139e-004 1.000e+007 1.415e+008 1.000e+000 6.692e-002 1.448e-004 
2.140e-004 1.000e+007 1.415e+008 1.000e+000 6.710e-002 1.448e-004 
2.141e-004 1.000e+007 1.415e+008 1.000e+000 6.680e-002 1.449e-004 
2.142e-004 1.000e+007 1.415e+008 1.000e+000 6.636e-002 1.450e-004 
2.143e-004 1.000e+007 1.415e+008 1.000e+000 6.595e-002 1.451e-004 
2.144e-004 1.001e+007 1.415e+008 1.000e+000 6.592e-002 1.451e-004 
2.144e-004 1.001e+007 1.415e+008 1.000e+000 6.570e-002 1.452e-004 
2.145e-004 1.001e+007 1.415e+008 1.000e+000 6.595e-002 1.453e-004 
2.146e-004 1.001e+007 1.415e+008 1.000e+000 6.603e-002 1.454e-004 
2.147e-004 1.001e+007 1.415e+008 1.000e+000 6.618e-002 1.455e-004 
2.148e-004 1.001e+007 1.415e+008 1.000e+000 6.635e-002 1.456e-004 
2.149e-004 1.001e+007 1.415e+008 1.000e+000 6.633e-002 1.457e-004 
2.150e-004 1.001e+007 1.415e+008 1.000e+000 6.669e-002 1.457e-004 
2.151e-004 1.001e+007 1.415e+008 1.000e+000 6.678e-002 1.458e-004 
2.152e-004 1.001e+007 1.415e+008 1.000e+000 6.680e-002 1.459e-004 
2.152e-004 1.001e+007 1.415e+008 1.000e+000 6.690e-002 1.460e-004 
2.153e-004 1.001e+007 1.415e+008 1.000e+000 6.717e-002 1.461e-004 
2.154e-004 1.001e+007 1.415e+008 1.000e+000 6.720e-002 1.462e-004 
2.155e-004 1.001e+007 1.415e+008 1.000e+000 6.712e-002 1.462e-004 
2.156e-004 1.001e+007 1.415e+008 1.000e+000 6.698e-002 1.463e-004 
2.157e-004 1.002e+007 1.415e+008 1.000e+000 6.638e-002 1.464e-004 
2.158e-004 1.002e+007 1.415e+008 1.000e+000 6.641e-002 1.465e-004 
2.158e-004 1.002e+007 1.415e+008 1.000e+000 6.638e-002 1.466e-004 
2.159e-004 1.002e+007 1.415e+008 1.000e+000 6.611e-002 1.466e-004 
2.160e-004 1.002e+007 1.415e+008 1.000e+000 6.635e-002 1.467e-004 
2.161e-004 1.002e+007 1.415e+008 1.000e+000 6.651e-002 1.468e-004 
2.162e-004 1.002e+007 1.415e+008 1.000e+000 6.652e-002 1.469e-004 
2.162e-004 1.002e+007 1.415e+008 1.000e+000 6.663e-002 1.469e-004 
2.163e-004 1.002e+007 1.415e+008 1.000e+000 6.683e-002 1.470e-004 
2.164e-004 1.002e+007 1.415e+008 1.000e+000 6.692e-002 1.471e-004 
2.164e-004 1.002e+007 1.415e+008 1.000e+000 6.717e-002 1.471e-004 
2.165e-004 1.002e+007 1.415e+008 1.000e+000 6.696e-002 1.472e-004 
2.166e-004 1.002e+007 1.415e+008 1.000e+000 6.709e-002 1.473e-004 
2.167e-004 1.002e+007 1.415e+008 1.000e+000 6.733e-002 1.473e-004 
2.167e-004 1.002e+007 1.415e+008 1.000e+000 6.752e-002 1.474e-004 
2.168e-004 1.002e+007 1.415e+008 1.000e+000 6.723e-002 1.475e-004 
2.169e-004 1.003e+007 1.415e+008 1.000e+000 6.736e-002 1.476e-004 
2.170e-004 1.003e+007 1.415e+008 1.000e+000 6.686e-002 1.477e-004 
2.171e-004 1.003e+007 1.415e+008 1.000e+000 6.659e-002 1.477e-004 
2.172e-004 1.003e+007 1.415e+008 1.000e+000 6.639e-002 1.478e-004 
2.173e-004 1.003e+007 1.415e+008 1.000e+000 6.632e-002 1.479e-004 
2.173e-004 1.003e+007 1.415e+008 1.000e+000 6.665e-002 1.480e-004 
2.174e-004 1.003e+007 1.415e+008 1.000e+000 6.680e-002 1.480e-004 
2.175e-004 1.003e+007 1.415e+008 1.000e+000 6.684e-002 1.481e-004 
2.176e-004 1.003e+007 1.415e+008 1.000e+000 6.721e-002 1.482e-004 
2.176e-004 1.003e+007 1.415e+008 1.000e+000 6.696e-002 1.483e-004 
2.177e-004 1.003e+007 1.415e+008 1.000e+000 6.704e-002 1.483e-004 
2.178e-004 1.003e+007 1.415e+008 1.000e+000 6.731e-002 1.484e-004 
2.179e-004 1.003e+007 1.415e+008 1.000e+000 6.729e-002 1.485e-004 
2.180e-004 1.003e+007 1.415e+008 1.000e+000 6.704e-002 1.486e-004 
2.180e-004 1.003e+007 1.415e+008 1.000e+000 6.713e-002 1.486e-004 
2.181e-004 1.003e+007 1.415e+008 1.000e+000 6.746e-002 1.487e-004 
2.182e-004 1.003e+007 1.415e+008 1.000e+000 6.748e-002 1.488e-004 
2.183e-004 1.004e+007 1.415e+008 1.000e+000 6.741e-002 1.489e-004 
2.184e-004 1.004e+007 1.415e+008 1.000e+000 6.721e-002 1.490e-004 
2.185e-004 1.004e+007 1.415e+008 1.000e+000 6.632e-002 1.491e-004 
2.186e-004 1.004e+007 1.415e+008 1.000e+000 6.635e-002 1.491e-004 
2.187e-004 1.004e+007 1.416e+008 1.000e+000 6.598e-002 1.492e-004 
2.187e-004 1.004e+007 1.415e+008 1.000e+000 6.599e-002 1.493e-004 
2.188e-004 1.004e+007 1.415e+008 1.000e+000 6.641e-002 1.494e-004 
2.189e-004 1.004e+007 1.415e+008 1.000e+000 6.610e-002 1.495e-004 
2.190e-004 1.004e+007 1.415e+008 1.000e+000 6.620e-002 1.496e-004 
2.191e-004 1.004e+007 1.415e+008 1.000e+000 6.653e-002 1.497e-004 
2.192e-004 1.004e+007 1.415e+008 1.000e+000 6.694e-002 1.497e-004 
2.193e-004 1.004e+007 1.415e+008 1.000e+000 6.716e-002 1.498e-004 
2.194e-004 1.004e+007 1.415e+008 1.000e+000 6.725e-002 1.499e-004 
2.195e-004 1.004e+007 1.415e+008 1.000e+000 6.746e-002 1.500e-004 
2.196e-004 1.005e+007 1.415e+008 1.000e+000 6.763e-002 1.501e-004 
2.197e-004 1.005e+007 1.415e+008 1.000e+000 6.770e-002 1.502e-004 
2.197e-004 1.005e+007 1.415e+008 1.000e+000 6.733e-002 1.503e-004 
2.198e-004 1.005e+007 1.415e+008 1.000e+000 6.690e-002 1.504e-004 
2.199e-004 1.005e+007 1.415e+008 1.000e+000 6.709e-002 1.504e-004 
2.200e-004 1.005e+007 1.415e+008 1.000e+000 6.671e-002 1.505e-004 
2.201e-004 1.005e+007 1.415e+008 1.000e+000 6.695e-002 1.506e-004 
2.202e-004 1.005e+007 1.415e+008 1.000e+000 6.732e-002 1.507e-004 
2.203e-004 1.005e+007 1.415e+008 1.000e+000 6.747e-002 1.508e-004 
2.204e-004 1.005e+007 1.415e+008 1.000e+000 6.738e-002 1.509e-004 
2.205e-004 1.005e+007 1.415e+008 1.000e+000 6.761e-002 1.509e-004 
2.206e-004 1.005e+007 1.415e+008 1.000e+000 6.772e-002 1.510e-004 
2.206e-004 1.005e+007 1.415e+008 1.000e+000 6.775e-002 1.511e-004 
2.207e-004 1.005e+007 1.415e+008 1.000e+000 6.758e-002 1.512e-004 
2.208e-004 1.005e+007 1.415e+008 1.000e+000 6.761e-002 1.512e-004 
2.209e-004 1.005e+007 1.415e+008 1.000e+000 6.799e-002 1.513e-004 
2.209e-004 1.006e+007 1.415e+008 1.000e+000 6.808e-002 1.514e-004 
2.210e-004 1.006e+007 1.415e+008 1.000e+000 6.798e-002 1.515e-004 
2.211e-004 1.006e+007 1.415e+008 1.000e+000 6.799e-002 1.515e-004 
2.212e-004 1.006e+007 1.415e+008 1.000e+000 6.782e-002 1.516e-004 
2.213e-004 1.006e+007 1.415e+008 1.000e+000 6.705e-002 1.517e-004 
2.214e-004 1.006e+007 1.415e+008 1.000e+000 6.719e-002 1.518e-004 
2.214e-004 1.006e+007 1.415e+008 1.000e+000 6.691e-002 1.519e-004 
2.215e-004 1.006e+007 1.415e+008 1.000e+000 6.702e-002 1.520e-004 
2.216e-004 1.006e+007 1.415e+008 1.000e+000 6.734e-002 1.520e-004 
2.217e-004 1.006e+007 1.415e+008 1.000e+000 6.732e-002 1.521e-004 
2.218e-004 1.006e+007 1.415e+008 1.000e+000 6.729e-002 1.522e-004 
2.218e-004 1.006e+007 1.415e+008 1.000e+000 6.736e-002 1.523e-004 
2.219e-004 1.006e+007 1.415e+008 1.000e+000 6.735e-002 1.523e-004 
2.220e-004 1.006e+007 1.415e+008 1.000e+000 6.756e-002 1.524e-004 
2.221e-004 1.006e+007 1.415e+008 1.000e+000 6.778e-002 1.525e-004 
2.221e-004 1.006e+007 1.415e+008 1.000e+000 6.771e-002 1.525e-004 
2.222e-004 1.006e+007 1.415e+008 1.000e+000 6.768e-002 1.526e-004 
2.223e-004 1.006e+007 1.415e+008 1.000e+000 6.785e-002 1.527e-004 
2.224e-004 1.007e+007 1.415e+008 1.000e+000 6.801e-002 1.528e-004 
2.225e-004 1.007e+007 1.415e+008 1.000e+000 6.801e-002 1.529e-004 
2.226e-004 1.007e+007 1.415e+008 1.000e+000 6.767e-002 1.530e-004 
2.227e-004 1.007e+007 1.415e+008 1.000e+000 6.749e-002 1.530e-004 
2.228e-004 1.007e+007 1.415e+008 1.000e+000 6.740e-002 1.531e-004 
2.228e-004 1.007e+007 1.417e+008 1.000e+000 6.704e-002 1.532e-004 
2.229e-004 1.007e+007 1.415e+008 1.000e+000 6.742e-002 1.533e-004 
2.230e-004 1.007e+007 1.415e+008 1.000e+000 6.746e-002 1.533e-004 
2.231e-004 1.007e+007 1.415e+008 1.000e+000 6.744e-002 1.534e-004 
2.231e-004 1.007e+007 1.415e+008 1.000e+000 6.763e-002 1.535e-004 
2.232e-004 1.007e+007 1.415e+008 1.000e+000 6.757e-002 1.536e-004 
2.233e-004 1.007e+007 1.415e+008 1.000e+000 6.780e-002 1.536e-004 
2.234e-004 1.007e+007 1.415e+008 1.000e+000 6.802e-002 1.537e-004 
2.235e-004 1.007e+007 1.415e+008 1.000e+000 6.807e-002 1.538e-004 
2.236e-004 1.007e+007 1.415e+008 1.000e+000 6.801e-002 1.539e-004 
2.236e-004 1.007e+007 1.415e+008 1.000e+000 6.792e-002 1.540e-004 
2.237e-004 1.007e+007 1.415e+008 1.000e+000 6.814e-002 1.540e-004 
2.238e-004 1.008e+007 1.415e+008 1.000e+000 6.830e-002 1.541e-004 
2.239e-004 1.008e+007 1.415e+008 1.000e+000 6.824e-002 1.542e-004 
2.240e-004 1.008e+007 1.415e+008 1.000e+000 6.802e-002 1.543e-004 
2.240e-004 1.008e+007 1.415e+008 1.000e+000 6.759e-002 1.543e-004 
2.241e-004 1.008e+007 1.415e+008 1.000e+000 6.713e-002 1.544e-004 
2.242e-004 1.008e+007 1.415e+008 1.000e+000 6.695e-002 1.545e-004 
2.243e-004 1.008e+007 1.415e+008 1.000e+000 6.726e-002 1.546e-004 
2.244e-004 1.008e+007 1.415e+008 1.000e+000 6.748e-002 1.547e-004 
2.245e-004 1.008e+007 1.415e+008 1.000e+000 6.743e-002 1.548e-004 
2.246e-004 1.008e+007 1.415e+008 1.000e+000 6.748e-002 1.548e-004 
2.246e-004 1.008e+007 1.415e+008 1.000e+000 6.756e-002 1.549e-004 
2.247e-004 1.008e+007 1.415e+008 1.000e+000 6.749e-002 1.550e-004 
2.248e-004 1.008e+007 1.415e+008 1.000e+000 6.771e-002 1.550e-004 
2.249e-004 1.008e+007 1.415e+008 1.000e+000 6.794e-002 1.551e-004 
2.249e-004 1.008e+007 1.415e+008 1.000e+000 6.798e-002 1.552e-004 
2.250e-004 1.008e+007 1.415e+008 1.000e+000 6.802e-002 1.553e-004 
2.251e-004 1.008e+007 1.415e+008 1.000e+000 6.810e-002 1.553e-004 
2.252e-004 1.008e+007 1.415e+008 1.000e+000 6.819e-002 1.554e-004 
2.253e-004 1.009e+007 1.415e+008 1.000e+000 6.824e-002 1.555e-004 
2.253e-004 1.009e+007 1.415e+008 1.000e+000 6.801e-002 1.556e-004 
2.254e-004 1.009e+007 1.415e+008 1.000e+000 6.772e-002 1.557e-004 
2.255e-004 1.009e+007 1.415e+008 1.000e+000 6.776e-002 1.557e-004 
2.256e-004 1.009e+007 1.415e+008 1.000e+000 6.716e-002 1.558e-004 
2.257e-004 1.009e+007 1.415e+008 1.000e+000 6.760e-002 1.559e-004 
2.257e-004 1.009e+007 1.415e+008 1.000e+000 6.768e-002 1.560e-004 
2.258e-004 1.009e+007 1.415e+008 1.000e+000 6.778e-002 1.560e-004 
2.259e-004 1.009e+007 1.415e+008 1.000e+000 6.754e-002 1.561e-004 
2.260e-004 1.009e+007 1.415e+008 1.000e+000 6.764e-002 1.562e-004 
2.261e-004 1.009e+007 1.415e+008 1.000e+000 6.762e-002 1.563e-004 
2.261e-004 1.009e+007 1.415e+008 1.000e+000 6.798e-002 1.563e-004 
2.262e-004 1.009e+007 1.415e+008 1.000e+000 6.814e-002 1.564e-004 
2.263e-004 1.009e+007 1.415e+008 1.000e+000 6.815e-002 1.565e-004 
2.264e-004 1.009e+007 1.415e+008 1.000e+000 6.811e-002 1.566e-004 
2.264e-004 1.009e+007 1.415e+008 1.000e+000 6.808e-002 1.566e-004 
2.265e-004 1.009e+007 1.415e+008 1.000e+000 6.823e-002 1.567e-004 
2.266e-004 1.009e+007 1.415e+008 1.000e+000 6.834e-002 1.568e-004 
2.267e-004 1.009e+007 1.415e+008 1.000e+000 6.831e-002 1.569e-004 
2.268e-004 1.010e+007 1.415e+008 1.000e+000 6.826e-002 1.569e-004 
2.269e-004 1.010e+007 1.415e+008 1.000e+000 6.781e-002 1.570e-004 
2.269e-004 1.010e+007 1.415e+008 1.000e+000 6.774e-002 1.571e-004 
2.270e-004 1.010e+007 1.415e+008 1.000e+000 6.764e-002 1.572e-004 
2.271e-004 1.010e+007 1.415e+008 1.000e+000 6.779e-002 1.573e-004 
2.272e-004 1.010e+007 1.415e+008 1.000e+000 6.780e-002 1.573e-004 
2.273e-004 1.010e+007 1.415e+008 1.000e+000 6.771e-002 1.574e-004 
2.273e-004 1.010e+007 1.415e+008 1.000e+000 6.782e-002 1.575e-004 
2.274e-004 1.010e+007 1.415e+008 1.000e+000 6.775e-002 1.576e-004 
2.275e-004 1.010e+007 1.415e+008 1.000e+000 6.791e-002 1.576e-004 
2.276e-004 1.010e+007 1.415e+008 1.000e+000 6.808e-002 1.577e-004 
2.276e-004 1.010e+007 1.415e+008 1.000e+000 6.829e-002 1.578e-004 
2.277e-004 1.010e+007 1.415e+008 1.000e+000 6.829e-002 1.578e-004 
2.278e-004 1.010e+007 1.415e+008 1.000e+000 6.814e-002 1.579e-004 
2.279e-004 1.010e+007 1.415e+008 1.000e+000 6.824e-002 1.580e-004 
2.279e-004 1.010e+007 1.415e+008 1.000e+000 6.830e-002 1.581e-004 
2.280e-004 1.010e+007 1.415e+008 1.000e+000 6.835e-002 1.581e-004 
2.281e-004 1.010e+007 1.415e+008 1.000e+000 6.825e-002 1.582e-004 
2.282e-004 1.010e+007 1.415e+008 1.000e+000 6.782e-002 1.583e-004 
2.283e-004 1.010e+007 1.415e+008 1.000e+000 6.796e-002 1.584e-004 
2.283e-004 1.011e+007 1.415e+008 1.000e+000 6.790e-002 1.584e-004 
2.284e-004 1.011e+007 1.415e+008 1.000e+000 6.777e-002 1.585e-004 
2.285e-004 1.011e+007 1.415e+008 1.000e+000 6.785e-002 1.586e-004 
2.286e-004 1.011e+007 1.415e+008 1.000e+000 6.787e-002 1.586e-004 
2.286e-004 1.011e+007 1.415e+008 1.000e+000 6.774e-002 1.587e-004 
2.287e-004 1.011e+007 1.415e+008 1.000e+000 6.772e-002 1.588e-004 
2.288e-004 1.011e+007 1.415e+008 1.000e+000 6.797e-002 1.589e-004 
2.289e-004 1.011e+007 1.415e+008 1.000e+000 6.797e-002 1.590e-004 
2.290e-004 1.011e+007 1.415e+008 1.000e+000 6.836e-002 1.591e-004 
2.291e-004 1.011e+007 1.415e+008 1.000e+000 6.833e-002 1.591e-004 
2.292e-004 1.011e+007 1.415e+008 1.000e+000 6.801e-002 1.592e-004 
2.292e-004 1.011e+007 1.415e+008 1.000e+000 6.821e-002 1.593e-004 
2.293e-004 1.011e+007 1.415e+008 1.000e+000 6.840e-002 1.594e-004 
2.294e-004 1.011e+007 1.415e+008 1.000e+000 6.834e-002 1.595e-004 
2.295e-004 1.011e+007 1.415e+008 1.000e+000 6.831e-002 1.596e-004 
2.296e-004 1.011e+007 1.415e+008 1.000e+000 6.800e-002 1.597e-004 
2.297e-004 1.011e+007 1.415e+008 1.000e+000 6.781e-002 1.597e-004 
2.298e-004 1.011e+007 1.415e+008 1.000e+000 6.787e-002 1.598e-004 
2.299e-004 1.012e+007 1.415e+008 1.000e+000 6.781e-002 1.599e-004 
2.300e-004 1.012e+007 1.415e+008 1.000e+000 6.791e-002 1.600e-004 
2.300e-004 1.012e+007 1.415e+008 1.000e+000 6.794e-002 1.601e-004 
2.301e-004 1.012e+007 1.415e+008 1.000e+000 6.779e-002 1.601e-004 
2.302e-004 1.012e+007 1.415e+008 1.000e+000 6.812e-002 1.602e-004 
2.303e-004 1.012e+007 1.415e+008 1.000e+000 6.821e-002 1.603e-004 
2.304e-004 1.012e+007 1.415e+008 1.000e+000 6.841e-002 1.604e-004 
2.304e-004 1.012e+007 1.415e+008 1.000e+000 6.833e-002 1.604e-004 
2.305e-004 1.012e+007 1.415e+008 1.000e+000 6.835e-002 1.605e-004 
2.306e-004 1.012e+007 1.415e+008 1.000e+000 6.835e-002 1.606e-004 
2.307e-004 1.012e+007 1.415e+008 1.000e+000 6.830e-002 1.607e-004 
2.308e-004 1.012e+007 1.415e+008 1.000e+000 6.845e-002 1.607e-004 
2.308e-004 1.012e+007 1.415e+008 1.000e+000 6.839e-002 1.608e-004 
2.309e-004 1.012e+007 1.415e+008 1.000e+000 6.821e-002 1.609e-004 
2.310e-004 1.012e+007 1.415e+008 1.000e+000 6.792e-002 1.610e-004 
2.311e-004 1.012e+007 1.415e+008 1.000e+000 6.789e-002 1.611e-004 
2.312e-004 1.012e+007 1.415e+008 1.000e+000 6.787e-002 1.612e-004 
2.313e-004 1.012e+007 1.415e+008 1.000e+000 6.803e-002 1.613e-004 
2.314e-004 1.012e+007 1.417e+008 1.000e+000 6.744e-002 1.613e-004 
2.314e-004 1.013e+007 1.415e+008 1.000e+000 6.807e-002 1.614e-004 
2.315e-004 1.013e+007 1.415e+008 1.000e+000 6.809e-002 1.615e-004 
2.316e-004 1.013e+007 1.415e+008 1.000e+000 6.811e-002 1.616e-004 
2.317e-004 1.013e+007 1.415e+008 1.000e+000 6.823e-002 1.616e-004 
2.318e-004 1.013e+007 1.415e+008 1.000e+000 6.829e-002 1.617e-004 
2.318e-004 1.013e+007 1.415e+008 1.000e+000 6.833e-002 1.618e-004 
2.319e-004 1.013e+007 1.415e+008 1.000e+000 6.824e-002 1.619e-004 
2.320e-004 1.013e+007 1.415e+008 1.000e+000 6.842e-002 1.620e-004 
2.321e-004 1.013e+007 1.415e+008 1.000e+000 6.836e-002 1.620e-004 
2.322e-004 1.013e+007 1.415e+008 1.000e+000 6.848e-002 1.621e-004 
2.323e-004 1.013e+007 1.415e+008 1.000e+000 6.827e-002 1.622e-004 
2.324e-004 1.013e+007 1.415e+008 1.000e+000 6.808e-002 1.623e-004 
2.325e-004 1.013e+007 1.415e+008 1.000e+000 6.786e-002 1.624e-004 
2.325e-004 1.013e+007 1.415e+008 1.000e+000 6.778e-002 1.625e-004 
2.326e-004 1.013e+007 1.415e+008 1.000e+000 6.767e-002 1.625e-004 
2.327e-004 1.013e+007 1.415e+008 1.000e+000 6.799e-002 1.626e-004 
2.328e-004 1.013e+007 1.415e+008 1.000e+000 6.805e-002 1.627e-004 
2.329e-004 1.013e+007 1.415e+008 1.000e+000 6.805e-002 1.628e-004 
2.329e-004 1.013e+007 1.415e+008 1.000e+000 6.821e-002 1.628e-004 
2.330e-004 1.013e+007 1.415e+008 1.000e+000 6.828e-002 1.629e-004 
2.331e-004 1.014e+007 1.415e+008 1.000e+000 6.842e-002 1.630e-004 
2.332e-004 1.014e+007 1.415e+008 1.000e+000 6.839e-002 1.631e-004 
2.332e-004 1.014e+007 1.415e+008 1.000e+000 6.842e-002 1.631e-004 
2.333e-004 1.014e+007 1.415e+008 1.000e+000 6.838e-002 1.632e-004 
2.334e-004 1.014e+007 1.415e+008 1.000e+000 6.838e-002 1.633e-004 
2.335e-004 1.014e+007 1.415e+008 1.000e+000 6.838e-002 1.634e-004 
2.336e-004 1.014e+007 1.415e+008 1.000e+000 6.841e-002 1.635e-004 
2.337e-004 1.014e+007 1.415e+008 1.000e+000 6.830e-002 1.635e-004 
2.338e-004 1.014e+007 1.415e+008 1.000e+000 6.814e-002 1.636e-004 
2.338e-004 1.014e+007 1.415e+008 1.000e+000 6.795e-002 1.637e-004 
2.339e-004 1.014e+007 1.415e+008 1.000e+000 6.799e-002 1.638e-004 
2.340e-004 1.014e+007 1.415e+008 1.000e+000 6.811e-002 1.639e-004 
2.341e-004 1.014e+007 1.415e+008 1.000e+000 6.806e-002 1.639e-004 
2.342e-004 1.014e+007 1.415e+008 1.000e+000 6.802e-002 1.640e-004 
2.342e-004 1.014e+007 1.415e+008 1.000e+000 6.795e-002 1.641e-004 
2.343e-004 1.014e+007 1.415e+008 1.000e+000 6.811e-002 1.642e-004 
2.344e-004 1.014e+007 1.415e+008 1.000e+000 6.814e-002 1.643e-004 
2.345e-004 1.014e+007 1.415e+008 1.000e+000 6.827e-002 1.643e-004 
2.346e-004 1.014e+007 1.415e+008 1.000e+000 6.835e-002 1.644e-004 
2.347e-004 1.014e+007 1.415e+008 1.000e+000 6.825e-002 1.645e-004 
2.347e-004 1.015e+007 1.415e+008 1.000e+000 6.837e-002 1.646e-004 
2.348e-004 1.015e+007 1.415e+008 1.000e+000 6.836e-002 1.647e-004 
2.349e-004 1.015e+007 1.415e+008 1.000e+000 6.843e-002 1.647e-004 
2.350e-004 1.015e+007 1.415e+008 1.000e+000 6.842e-002 1.648e-004 
2.351e-004 1.015e+007 1.415e+008 1.000e+000 6.834e-002 1.649e-004 
2.352e-004 1.015e+007 1.415e+008 1.000e+000 6.800e-002 1.650e-004 
2.353e-004 1.015e+007 1.415e+008 1.000e+000 6.805e-002 1.651e-004 
2.354e-004 1.015e+007 1.415e+008 1.000e+000 6.784e-002 1.652e-004 
2.354e-004 1.015e+007 1.415e+008 1.000e+000 6.816e-002 1.652e-004 
2.355e-004 1.015e+007 1.415e+008 1.000e+000 6.809e-002 1.653e-004 
2.356e-004 1.015e+007 1.415e+008 1.000e+000 6.811e-002 1.654e-004 
2.357e-004 1.015e+007 1.415e+008 1.000e+000 6.829e-002 1.655e-004 
2.358e-004 1.015e+007 1.415e+008 1.000e+000 6.842e-002 1.656e-004 
2.359e-004 1.015e+007 1.415e+008 1.000e+000 6.842e-002 1.656e-004 
2.359e-004 1.015e+007 1.415e+008 1.000e+000 6.844e-002 1.657e-004 
2.360e-004 1.015e+007 1.415e+008 1.000e+000 6.849e-002 1.658e-004 
2.361e-004 1.015e+007 1.415e+008 1.000e+000 6.826e-002 1.659e-004 
2.362e-004 1.015e+007 1.415e+008 1.000e+000 6.844e-002 1.659e-004 
2.362e-004 1.015e+007 1.415e+008 1.000e+000 6.847e-002 1.660e-004 
2.363e-004 1.015e+007 1.415e+008 1.000e+000 6.849e-002 1.661e-004 
2.364e-004 1.016e+007 1.415e+008 1.000e+000 6.833e-002 1.662e-004 
2.365e-004 1.016e+007 1.415e+008 1.000e+000 6.810e-002 1.663e-004 
2.366e-004 1.016e+007 1.415e+008 1.000e+000 6.806e-002 1.663e-004 
2.367e-004 1.016e+007 1.415e+008 1.000e+000 6.803e-002 1.664e-004 
2.368e-004 1.016e+007 1.415e+008 1.000e+000 6.798e-002 1.665e-004 
2.368e-004 1.016e+007 1.415e+008 1.000e+000 6.802e-002 1.666e-004 
2.369e-004 1.016e+007 1.415e+008 1.000e+000 6.814e-002 1.667e-004 
2.370e-004 1.016e+007 1.415e+008 1.000e+000 6.821e-002 1.667e-004 
2.371e-004 1.016e+007 1.415e+008 1.000e+000 6.841e-002 1.668e-004 
2.372e-004 1.016e+007 1.415e+008 1.000e+000 6.847e-002 1.669e-004 
2.372e-004 1.016e+007 1.415e+008 1.000e+000 6.843e-002 1.670e-004 
2.373e-004 1.016e+007 1.415e+008 1.000e+000 6.846e-002 1.670e-004 
2.374e-004 1.016e+007 1.415e+008 1.000e+000 6.842e-002 1.671e-004 
2.375e-004 1.016e+007 1.415e+008 1.000e+000 6.834e-002 1.672e-004 
2.375e-004 1.016e+007 1.415e+008 1.000e+000 6.846e-002 1.672e-004 
2.376e-004 1.016e+007 1.415e+008 1.000e+000 6.845e-002 1.673e-004 
2.377e-004 1.016e+007 1.414e+008 1.000e+000 6.845e-002 1.674e-004 
2.378e-004 1.016e+007 1.415e+008 1.000e+000 6.846e-002 1.675e-004 
2.378e-004 1.016e+007 1.415e+008 1.000e+000 6.849e-002 1.675e-004 
2.379e-004 1.016e+007 1.415e+008 1.000e+000 6.814e-002 1.676e-004 
2.380e-004 1.016e+007 1.414e+008 1.000e+000 6.815e-002 1.677e-004 
2.381e-004 1.016e+007 1.415e+008 1.000e+000 6.789e-002 1.678e-004 
2.381e-004 1.016e+007 1.415e+008 1.000e+000 6.782e-002 1.678e-004 
2.382e-004 1.017e+007 1.415e+008 1.000e+000 6.813e-002 1.679e-004 
2.383e-004 1.017e+007 1.415e+008 1.000e+000 6.819e-002 1.680e-004 
2.384e-004 1.017e+007 1.415e+008 1.000e+000 6.824e-002 1.680e-004 
2.384e-004 1.017e+007 1.415e+008 1.000e+000 6.838e-002 1.681e-004 
2.385e-004 1.017e+007 1.415e+008 1.000e+000 6.846e-002 1.682e-004 
2.386e-004 1.017e+007 1.415e+008 1.000e+000 6.839e-002 1.683e-004 
2.387e-004 1.017e+007 1.415e+008 1.000e+000 6.843e-002 1.683e-004 
2.387e-004 1.017e+007 1.415e+008 1.000e+000 6.841e-002 1.684e-004 
2.388e-004 1.017e+007 1.415e+008 1.000e+000 6.850e-002 1.685e-004 
2.389e-004 1.017e+007 1.415e+008 1.000e+000 6.848e-002 1.685e-004 
2.389e-004 1.017e+007 1.415e+008 1.000e+000 6.847e-002 1.686e-004 
2.390e-004 1.017e+007 1.415e+008 1.000e+000 6.851e-002 1.687e-004 
2.391e-004 1.017e+007 1.415e+008 1.000e+000 6.841e-002 1.688e-004 
2.392e-004 1.017e+007 1.415e+008 1.000e+000 6.845e-002 1.688e-004 
2.393e-004 1.017e+007 1.415e+008 1.000e+000 6.820e-002 1.689e-004 
2.393e-004 1.017e+007 1.415e+008 1.000e+000 6.810e-002 1.690e-004 
2.394e-004 1.017e+007 1.415e+008 1.000e+000 6.815e-002 1.691e-004 
2.395e-004 1.017e+007 1.415e+008 1.000e+000 6.820e-002 1.691e-004 
2.396e-004 1.017e+007 1.415e+008 1.000e+000 6.821e-002 1.692e-004 
2.397e-004 1.017e+007 1.415e+008 1.000e+000 6.813e-002 1.693e-004 
2.397e-004 1.017e+007 1.415e+008 1.000e+000 6.819e-002 1.694e-004 
2.398e-004 1.017e+007 1.415e+008 1.000e+000 6.823e-002 1.695e-004 
2.399e-004 1.018e+007 1.415e+008 1.000e+000 6.844e-002 1.695e-004 
2.400e-004 1.018e+007 1.415e+008 1.000e+000 6.846e-002 1.696e-004 
2.401e-004 1.018e+007 1.415e+008 1.000e+000 6.854e-002 1.697e-004 
2.402e-004 1.018e+007 1.415e+008 1.000e+000 6.844e-002 1.698e-004 
2.402e-004 1.018e+007 1.415e+008 1.000e+000 6.834e-002 1.698e-004 
2.403e-004 1.018e+007 1.415e+008 1.000e+000 6.844e-002 1.699e-004 
2.404e-004 1.018e+007 1.415e+008 1.000e+000 6.841e-002 1.700e-004 
2.405e-004 1.018e+007 1.415e+008 1.000e+000 6.851e-002 1.701e-004 
2.406e-004 1.018e+007 1.415e+008 1.000e+000 6.851e-002 1.702e-004 
2.407e-004 1.018e+007 1.415e+008 1.000e+000 6.808e-002 1.703e-004 
2.408e-004 1.018e+007 1.415e+008 1.000e+000 6.814e-002 1.703e-004 
2.408e-004 1.018e+007 1.415e+008 1.000e+000 6.820e-002 1.704e-004 
2.409e-004 1.018e+007 1.415e+008 1.000e+000 6.812e-002 1.705e-004 
2.410e-004 1.018e+007 1.415e+008 1.000e+000 6.808e-002 1.706e-004 
2.411e-004 1.018e+007 1.415e+008 1.000e+000 6.828e-002 1.707e-004 
2.412e-004 1.018e+007 1.415e+008 1.000e+000 6.832e-002 1.708e-004 
2.413e-004 1.018e+007 1.415e+008 1.000e+000 6.838e-002 1.709e-004 
2.414e-004 1.018e+007 1.415e+008 1.000e+000 6.846e-002 1.709e-004 
2.414e-004 1.018e+007 1.415e+008 1.000e+000 6.848e-002 1.710e-004 
2.415e-004 1.018e+007 1.415e+008 1.000e+000 6.848e-002 1.711e-004 
2.416e-004 1.018e+007 1.415e+008 1.000e+000 6.832e-002 1.712e-004 
2.417e-004 1.018e+007 1.415e+008 1.000e+000 6.850e-002 1.712e-004 
2.418e-004 1.019e+007 1.415e+008 1.000e+000 6.845e-002 1.713e-004 
2.419e-004 1.019e+007 1.415e+008 1.000e+000 6.849e-002 1.714e-004 
2.420e-004 1.019e+007 1.415e+008 1.000e+000 6.850e-002 1.715e-004 
2.421e-004 1.019e+007 1.415e+008 1.000e+000 6.823e-002 1.716e-004 
2.421e-004 1.019e+007 1.415e+008 1.000e+000 6.826e-002 1.717e-004 
2.422e-004 1.019e+007 1.415e+008 1.000e+000 6.821e-002 1.718e-004 
2.423e-004 1.019e+007 1.415e+008 1.000e+000 6.824e-002 1.718e-004 
2.424e-004 1.019e+007 1.415e+008 1.000e+000 6.816e-002 1.719e-004 
2.425e-004 1.019e+007 1.415e+008 1.000e+000 6.829e-002 1.720e-004 
2.425e-004 1.019e+007 1.415e+008 1.000e+000 6.833e-002 1.721e-004 
2.426e-004 1.019e+007 1.415e+008 1.000e+000 6.840e-002 1.721e-004 
2.427e-004 1.019e+007 1.415e+008 1.000e+000 6.848e-002 1.722e-004 
2.428e-004 1.019e+007 1.415e+008 1.000e+000 6.846e-002 1.723e-004 
2.429e-004 1.019e+007 1.415e+008 1.000e+000 6.855e-002 1.724e-004 
2.429e-004 1.019e+007 1.415e+008 1.000e+000 6.844e-002 1.725e-004 
2.430e-004 1.019e+007 1.415e+008 1.000e+000 6.839e-002 1.725e-004 
2.431e-004 1.019e+007 1.414e+008 1.000e+000 6.847e-002 1.726e-004 
2.432e-004 1.019e+007 1.414e+008 1.000e+000 6.849e-002 1.727e-004 
2.433e-004 1.019e+007 1.414e+008 1.000e+000 6.850e-002 1.728e-004 
2.434e-004 1.019e+007 1.415e+008 1.000e+000 6.825e-002 1.729e-004 
2.435e-004 1.019e+007 1.414e+008 1.000e+000 6.814e-002 1.730e-004 
2.436e-004 1.019e+007 1.415e+008 1.000e+000 6.824e-002 1.731e-004 
2.437e-004 1.020e+007 1.415e+008 1.000e+000 6.795e-002 1.731e-004 
2.437e-004 1.020e+007 1.415e+008 1.000e+000 6.820e-002 1.732e-004 
2.438e-004 1.020e+007 1.415e+008 1.000e+000 6.830e-002 1.733e-004 
2.439e-004 1.020e+007 1.415e+008 1.000e+000 6.840e-002 1.734e-004 
2.440e-004 1.020e+007 1.415e+008 1.000e+000 6.842e-002 1.734e-004 
2.441e-004 1.020e+007 1.415e+008 1.000e+000 6.836e-002 1.735e-004 
2.441e-004 1.020e+007 1.415e+008 1.000e+000 6.846e-002 1.736e-004 
2.442e-004 1.020e+007 1.415e+008 1.000e+000 6.837e-002 1.737e-004 
2.443e-004 1.020e+007 1.415e+008 1.000e+000 6.849e-002 1.737e-004 
2.444e-004 1.020e+007 1.415e+008 1.000e+000 6.842e-002 1.738e-004 
2.444e-004 1.020e+007 1.415e+008 1.000e+000 6.848e-002 1.739e-004 
2.445e-004 1.020e+007 1.415e+008 1.000e+000 6.849e-002 1.740e-004 
2.446e-004 1.020e+007 1.415e+008 1.000e+000 6.847e-002 1.740e-004 
2.447e-004 1.020e+007 1.415e+008 1.000e+000 6.845e-002 1.741e-004 
2.448e-004 1.020e+007 1.415e+008 1.000e+000 6.787e-002 1.742e-004 
2.448e-004 1.020e+007 1.415e+008 1.000e+000 6.815e-002 1.743e-004 
2.449e-004 1.020e+007 1.415e+008 1.000e+000 6.835e-002 1.744e-004 
2.450e-004 1.020e+007 1.415e+008 1.000e+000 6.821e-002 1.745e-004 
2.451e-004 1.020e+007 1.415e+008 1.000e+000 6.824e-002 1.745e-004 
2.452e-004 1.020e+007 1.415e+008 1.000e+000 6.823e-002 1.746e-004 
2.453e-004 1.020e+007 1.415e+008 1.000e+000 6.839e-002 1.747e-004 
2.453e-004 1.020e+007 1.415e+008 1.000e+000 6.842e-002 1.748e-004 
2.454e-004 1.020e+007 1.415e+008 1.000e+000 6.841e-002 1.748e-004 
2.455e-004 1.021e+007 1.415e+008 1.000e+000 6.853e-002 1.749e-004 
2.456e-004 1.021e+007 1.415e+008 1.000e+000 6.852e-002 1.750e-004 
2.457e-004 1.021e+007 1.415e+008 1.000e+000 6.851e-002 1.751e-004 
2.458e-004 1.021e+007 1.415e+008 1.000e+000 6.846e-002 1.752e-004 
2.458e-004 1.021e+007 1.415e+008 1.000e+000 6.846e-002 1.753e-004 
2.459e-004 1.021e+007 1.415e+008 1.000e+000 6.847e-002 1.753e-004 
2.460e-004 1.021e+007 1.415e+008 1.000e+000 6.853e-002 1.754e-004 
2.461e-004 1.021e+007 1.415e+008 1.000e+000 6.854e-002 1.755e-004 
2.462e-004 1.021e+007 1.415e+008 1.000e+000 6.825e-002 1.756e-004 
2.463e-004 1.021e+007 1.415e+008 1.000e+000 6.830e-002 1.757e-004 
2.464e-004 1.021e+007 1.415e+008 1.000e+000 6.817e-002 1.758e-004 
2.465e-004 1.021e+007 1.415e+008 1.000e+000 6.828e-002 1.759e-004 
2.466e-004 1.021e+007 1.415e+008 1.000e+000 6.823e-002 1.759e-004 
2.467e-004 1.021e+007 1.415e+008 1.000e+000 6.840e-002 1.760e-004 
2.468e-004 1.021e+007 1.415e+008 1.000e+000 6.839e-002 1.761e-004 
2.468e-004 1.021e+007 1.415e+008 1.000e+000 6.846e-002 1.762e-004 
2.469e-004 1.021e+007 1.415e+008 1.000e+000 6.850e-002 1.763e-004 
2.470e-004 1.021e+007 1.415e+008 1.000e+000 6.851e-002 1.763e-004 
2.471e-004 1.021e+007 1.415e+008 1.000e+000 6.851e-002 1.764e-004 
2.471e-004 1.021e+007 1.415e+008 1.000e+000 6.842e-002 1.765e-004 
2.472e-004 1.021e+007 1.415e+008 1.000e+000 6.851e-002 1.766e-004 
2.473e-004 1.021e+007 1.415e+008 1.000e+000 6.848e-002 1.766e-004 
2.474e-004 1.021e+007 1.415e+008 1.000e+000 6.848e-002 1.767e-004 
2.475e-004 1.022e+007 1.415e+008 1.000e+000 6.845e-002 1.768e-004 
2.476e-004 1.022e+007 1.415e+008 1.000e+000 6.819e-002 1.769e-004 
2.477e-004 1.022e+007 1.415e+008 1.000e+000 6.838e-002 1.770e-004 
2.477e-004 1.022e+007 1.415e+008 1.000e+000 6.841e-002 1.771e-004 
2.478e-004 1.022e+007 1.415e+008 1.000e+000 6.831e-002 1.772e-004 
2.479e-004 1.022e+007 1.415e+008 1.000e+000 6.822e-002 1.772e-004 
2.480e-004 1.022e+007 1.415e+008 1.000e+000 6.826e-002 1.773e-004 
2.481e-004 1.022e+007 1.415e+008 1.000e+000 6.846e-002 1.774e-004 
2.482e-004 1.022e+007 1.415e+008 1.000e+000 6.850e-002 1.775e-004 
2.483e-004 1.022e+007 1.415e+008 1.000e+000 6.842e-002 1.776e-004 
2.483e-004 1.022e+007 1.415e+008 1.000e+000 6.850e-002 1.777e-004 
2.484e-004 1.022e+007 1.415e+008 1.000e+000 6.845e-002 1.777e-004 
2.485e-004 1.022e+007 1.415e+008 1.000e+000 6.844e-002 1.778e-004 
2.486e-004 1.022e+007 1.415e+008 1.000e+000 6.844e-002 1.779e-004 
2.487e-004 1.022e+007 1.414e+008 1.000e+000 6.850e-002 1.780e-004 
2.488e-004 1.022e+007 1.414e+008 1.000e+000 6.853e-002 1.781e-004 
2.489e-004 1.022e+007 1.414e+008 1.000e+000 6.856e-002 1.782e-004 
2.489e-004 1.022e+007 1.415e+008 1.000e+000 6.817e-002 1.782e-004 
2.490e-004 1.022e+007 1.415e+008 1.000e+000 6.835e-002 1.783e-004 
2.491e-004 1.022e+007 1.415e+008 1.000e+000 6.833e-002 1.784e-004 
2.492e-004 1.022e+007 1.415e+008 1.000e+000 6.823e-002 1.785e-004 
2.493e-004 1.022e+007 1.415e+008 1.000e+000 6.829e-002 1.786e-004 
2.494e-004 1.022e+007 1.415e+008 1.000e+000 6.843e-002 1.787e-004 
2.495e-004 1.023e+007 1.415e+008 1.000e+000 6.847e-002 1.787e-004 
2.495e-004 1.023e+007 1.415e+008 1.000e+000 6.842e-002 1.788e-004 
2.496e-004 1.023e+007 1.415e+008 1.000e+000 6.854e-002 1.789e-004 
2.497e-004 1.023e+007 1.415e+008 1.000e+000 6.855e-002 1.790e-004 
2.498e-004 1.023e+007 1.415e+008 1.000e+000 6.853e-002 1.790e-004 
2.498e-004 1.023e+007 1.415e+008 1.000e+000 6.839e-002 1.791e-004 
2.499e-004 1.023e+007 1.415e+008 1.000e+000 6.851e-002 1.792e-004 
2.500e-004 1.023e+007 1.415e+008 1.000e+000 6.852e-002 1.792e-004 
2.501e-004 1.023e+007 1.415e+008 1.000e+000 6.845e-002 1.793e-004 
2.501e-004 1.023e+007 1.415e+008 1.000e+000 6.850e-002 1.794e-004 
2.502e-004 1.023e+007 1.415e+008 1.000e+000 6.857e-002 1.795e-004 
2.503e-004 1.023e+007 1.415e+008 1.000e+000 6.826e-002 1.796e-004 
2.504e-004 1.023e+007 1.415e+008 1.000e+000 6.829e-002 1.796e-004 
2.505e-004 1.023e+007 1.415e+008 1.000e+000 6.836e-002 1.797e-004 
2.505e-004 1.023e+007 1.415e+008 1.000e+000 6.835e-002 1.798e-004 
2.506e-004 1.023e+007 1.415e+008 1.000e+000 6.831e-002 1.799e-004 
2.507e-004 1.023e+007 1.415e+008 1.000e+000 6.837e-002 1.799e-004 
2.508e-004 1.023e+007 1.415e+008 1.000e+000 6.847e-002 1.800e-004 
2.509e-004 1.023e+007 1.415e+008 1.000e+000 6.844e-002 1.801e-004 
2.509e-004 1.023e+007 1.415e+008 1.000e+000 6.853e-002 1.802e-004 
2.510e-004 1.023e+007 1.415e+008 1.000e+000 6.851e-002 1.802e-004 
2.511e-004 1.023e+007 1.415e+008 1.000e+000 6.855e-002 1.803e-004 
2.512e-004 1.023e+007 1.415e+008 1.000e+000 6.850e-002 1.804e-004 
2.513e-004 1.023e+007 1.415e+008 1.000e+000 6.848e-002 1.805e-004 
2.513e-004 1.023e+007 1.415e+008 1.000e+000 6.855e-002 1.805e-004 
2.514e-004 1.023e+007 1.415e+008 1.000e+000 6.854e-002 1.806e-004 
2.515e-004 1.023e+007 1.415e+008 1.000e+000 6.852e-002 1.807e-004 
2.516e-004 1.024e+007 1.415e+008 1.000e+000 6.854e-002 1.808e-004 
2.517e-004 1.024e+007 1.415e+008 1.000e+000 6.822e-002 1.809e-004 
2.518e-004 1.024e+007 1.415e+008 1.000e+000 6.843e-002 1.810e-004 
2.519e-004 1.024e+007 1.415e+008 1.000e+000 6.852e-002 1.810e-004 
2.519e-004 1.024e+007 1.415e+008 1.000e+000 6.828e-002 1.811e-004 
2.520e-004 1.024e+007 1.415e+008 1.000e+000 6.834e-002 1.812e-004 
2.521e-004 1.024e+007 1.415e+008 1.000e+000 6.844e-002 1.813e-004 
2.522e-004 1.024e+007 1.415e+008 1.000e+000 6.844e-002 1.814e-004 
2.523e-004 1.024e+007 1.415e+008 1.000e+000 6.844e-002 1.814e-004 
2.523e-004 1.024e+007 1.415e+008 1.000e+000 6.851e-002 1.815e-004 
2.524e-004 1.024e+007 1.415e+008 1.000e+000 6.851e-002 1.816e-004 
2.525e-004 1.024e+007 1.415e+008 1.000e+000 6.849e-002 1.817e-004 
2.526e-004 1.024e+007 1.415e+008 1.000e+000 6.848e-002 1.817e-004 
2.527e-004 1.024e+007 1.415e+008 1.000e+000 6.851e-002 1.818e-004 
2.527e-004 1.024e+007 1.415e+008 1.000e+000 6.854e-002 1.819e-004 
2.528e-004 1.024e+007 1.415e+008 1.000e+000 6.851e-002 1.820e-004 
2.529e-004 1.024e+007 1.415e+008 1.000e+000 6.854e-002 1.821e-004 
2.530e-004 1.024e+007 1.415e+008 1.000e+000 6.858e-002 1.821e-004 
2.531e-004 1.024e+007 1.415e+008 1.000e+000 6.823e-002 1.822e-004 
2.531e-004 1.024e+007 1.415e+008 1.000e+000 6.848e-002 1.823e-004 
2.532e-004 1.024e+007 1.415e+008 1.000e+000 6.842e-002 1.824e-004 
2.533e-004 1.024e+007 1.415e+008 1.000e+000 6.834e-002 1.825e-004 
2.534e-004 1.024e+007 1.415e+008 1.000e+000 6.831e-002 1.825e-004 
2.535e-004 1.024e+007 1.415e+008 1.000e+000 6.844e-002 1.826e-004 
2.535e-004 1.024e+007 1.415e+008 1.000e+000 6.842e-002 1.827e-004 
2.536e-004 1.024e+007 1.415e+008 1.000e+000 6.845e-002 1.828e-004 
2.537e-004 1.025e+007 1.415e+008 1.000e+000 6.852e-002 1.828e-004 
2.538e-004 1.025e+007 1.415e+008 1.000e+000 6.852e-002 1.829e-004 
2.539e-004 1.025e+007 1.415e+008 1.000e+000 6.852e-002 1.830e-004 
2.539e-004 1.025e+007 1.415e+008 1.000e+000 6.853e-002 1.831e-004 
2.540e-004 1.025e+007 1.415e+008 1.000e+000 6.846e-002 1.831e-004 
2.541e-004 1.025e+007 1.414e+008 1.000e+000 6.848e-002 1.832e-004 
2.542e-004 1.025e+007 1.414e+008 1.000e+000 6.853e-002 1.833e-004 
2.543e-004 1.025e+007 1.414e+008 1.000e+000 6.850e-002 1.834e-004 
2.543e-004 1.025e+007 1.415e+008 1.000e+000 6.864e-002 1.835e-004 
2.544e-004 1.025e+007 1.415e+008 1.000e+000 6.824e-002 1.835e-004 
2.545e-004 1.025e+007 1.415e+008 1.000e+000 6.844e-002 1.836e-004 
2.546e-004 1.025e+007 1.415e+008 1.000e+000 6.844e-002 1.837e-004 
2.547e-004 1.025e+007 1.415e+008 1.000e+000 6.820e-002 1.838e-004 
2.548e-004 1.025e+007 1.415e+008 1.000e+000 6.838e-002 1.839e-004 
2.548e-004 1.025e+007 1.415e+008 1.000e+000 6.846e-002 1.839e-004 
2.549e-004 1.025e+007 1.415e+008 1.000e+000 6.843e-002 1.840e-004 
2.550e-004 1.025e+007 1.415e+008 1.000e+000 6.852e-002 1.841e-004 
2.551e-004 1.025e+007 1.415e+008 1.000e+000 6.848e-002 1.842e-004 
2.552e-004 1.025e+007 1.415e+008 1.000e+000 6.852e-002 1.843e-004 
2.553e-004 1.025e+007 1.415e+008 1.000e+000 6.851e-002 1.843e-004 
2.553e-004 1.025e+007 1.415e+008 1.000e+000 6.846e-002 1.844e-004 
2.554e-004 1.025e+007 1.415e+008 1.000e+000 6.849e-002 1.845e-004 
2.555e-004 1.025e+007 1.415e+008 1.000e+000 6.853e-002 1.846e-004 
2.556e-004 1.025e+007 1.415e+008 1.000e+000 6.848e-002 1.847e-004 
2.557e-004 1.025e+007 1.415e+008 1.000e+000 6.852e-002 1.847e-004 
2.558e-004 1.025e+007 1.415e+008 1.000e+000 6.821e-002 1.848e-004 
2.558e-004 1.025e+007 1.415e+008 1.000e+000 6.831e-002 1.849e-004 
2.559e-004 1.026e+007 1.415e+008 1.000e+000 6.834e-002 1.850e-004 
2.560e-004 1.026e+007 1.415e+008 1.000e+000 6.845e-002 1.851e-004 
2.561e-004 1.026e+007 1.415e+008 1.000e+000 6.829e-002 1.852e-004 
2.562e-004 1.026e+007 1.415e+008 1.000e+000 6.841e-002 1.852e-004 
2.563e-004 1.026e+007 1.415e+008 1.000e+000 6.842e-002 1.853e-004 
2.563e-004 1.026e+007 1.415e+008 1.000e+000 6.854e-002 1.854e-004 
2.564e-004 1.026e+007 1.415e+008 1.000e+000 6.849e-002 1.855e-004 
2.565e-004 1.026e+007 1.415e+008 1.000e+000 6.852e-002 1.856e-004 
2.566e-004 1.026e+007 1.415e+008 1.000e+000 6.850e-002 1.856e-004 
2.567e-004 1.026e+007 1.415e+008 1.000e+000 6.854e-002 1.857e-004 
2.567e-004 1.026e+007 1.415e+008 1.000e+000 6.852e-002 1.858e-004 
2.568e-004 1.026e+007 1.415e+008 1.000e+000 6.854e-002 1.859e-004 
2.569e-004 1.026e+007 1.415e+008 1.000e+000 6.846e-002 1.859e-004 
2.570e-004 1.026e+007 1.415e+008 1.000e+000 6.854e-002 1.860e-004 
2.571e-004 1.026e+007 1.415e+008 1.000e+000 6.857e-002 1.861e-004 
2.572e-004 1.026e+007 1.415e+008 1.000e+000 6.825e-002 1.862e-004 
2.572e-004 1.026e+007 1.415e+008 1.000e+000 6.847e-002 1.863e-004 
2.573e-004 1.026e+007 1.416e+008 1.000e+000 6.834e-002 1.864e-004 
2.574e-004 1.026e+007 1.415e+008 1.000e+000 6.829e-002 1.864e-004 
2.575e-004 1.026e+007 1.415e+008 1.000e+000 6.837e-002 1.865e-004 
2.576e-004 1.026e+007 1.415e+008 1.000e+000 6.845e-002 1.866e-004 
2.577e-004 1.026e+007 1.415e+008 1.000e+000 6.844e-002 1.867e-004 
2.578e-004 1.026e+007 1.415e+008 1.000e+000 6.854e-002 1.868e-004 
2.578e-004 1.026e+007 1.415e+008 1.000e+000 6.852e-002 1.868e-004 
2.579e-004 1.026e+007 1.415e+008 1.000e+000 6.851e-002 1.869e-004 
2.580e-004 1.026e+007 1.415e+008 1.000e+000 6.852e-002 1.870e-004 
2.581e-004 1.026e+007 1.415e+008 1.000e+000 6.847e-002 1.871e-004 
2.581e-004 1.026e+007 1.415e+008 1.000e+000 6.853e-002 1.871e-004 
2.582e-004 1.027e+007 1.415e+008 1.000e+000 6.849e-002 1.872e-004 
2.583e-004 1.027e+007 1.415e+008 1.000e+000 6.852e-002 1.873e-004 
2.584e-004 1.027e+007 1.415e+008 1.000e+000 6.853e-002 1.874e-004 
2.585e-004 1.027e+007 1.415e+008 1.000e+000 6.822e-002 1.875e-004 
2.585e-004 1.027e+007 1.415e+008 1.000e+000 6.825e-002 1.875e-004 
2.586e-004 1.027e+007 1.415e+008 1.000e+000 6.845e-002 1.876e-004 
2.587e-004 1.027e+007 1.415e+008 1.000e+000 6.842e-002 1.877e-004 
2.588e-004 1.027e+007 1.415e+008 1.000e+000 6.836e-002 1.878e-004 
2.589e-004 1.027e+007 1.415e+008 1.000e+000 6.836e-002 1.879e-004 
2.590e-004 1.027e+007 1.415e+008 1.000e+000 6.845e-002 1.879e-004 
2.590e-004 1.027e+007 1.415e+008 1.000e+000 6.852e-002 1.880e-004 
2.591e-004 1.027e+007 1.415e+008 1.000e+000 6.851e-002 1.881e-004 
2.592e-004 1.027e+007 1.415e+008 1.000e+000 6.854e-002 1.882e-004 
2.593e-004 1.027e+007 1.415e+008 1.000e+000 6.855e-002 1.882e-004 
2.593e-004 1.027e+007 1.415e+008 1.000e+000 6.855e-002 1.883e-004 
2.594e-004 1.027e+007 1.415e+008 1.000e+000 6.852e-002 1.884e-004 
2.595e-004 1.027e+007 1.415e+008 1.000e+000 6.853e-002 1.885e-004 
2.596e-004 1.027e+007 1.415e+008 1.000e+000 6.855e-002 1.885e-004 
2.597e-004 1.027e+007 1.414e+008 1.000e+000 6.855e-002 1.886e-004 
2.597e-004 1.027e+007 1.414e+008 1.000e+000 6.854e-002 1.887e-004 
2.598e-004 1.027e+007 1.415e+008 1.000e+000 6.861e-002 1.888e-004 
2.599e-004 1.027e+007 1.415e+008 1.000e+000 6.833e-002 1.889e-004 
2.600e-004 1.027e+007 1.415e+008 1.000e+000 6.845e-002 1.889e-004 
2.601e-004 1.027e+007 1.415e+008 1.000e+000 6.845e-002 1.890e-004 
2.601e-004 1.027e+007 1.415e+008 1.000e+000 6.836e-002 1.891e-004 
2.602e-004 1.027e+007 1.415e+008 1.000e+000 6.836e-002 1.891e-004 
2.603e-004 1.027e+007 1.415e+008 1.000e+000 6.842e-002 1.892e-004 
2.604e-004 1.027e+007 1.415e+008 1.000e+000 6.849e-002 1.893e-004 
2.604e-004 1.027e+007 1.415e+008 1.000e+000 6.855e-002 1.894e-004 
2.605e-004 1.028e+007 1.415e+008 1.000e+000 6.855e-002 1.894e-004 
2.606e-004 1.028e+007 1.415e+008 1.000e+000 6.850e-002 1.895e-004 
2.607e-004 1.028e+007 1.415e+008 1.000e+000 6.854e-002 1.896e-004 
2.607e-004 1.028e+007 1.415e+008 1.000e+000 6.853e-002 1.897e-004 
2.608e-004 1.028e+007 1.415e+008 1.000e+000 6.845e-002 1.897e-004 
2.609e-004 1.028e+007 1.415e+008 1.000e+000 6.851e-002 1.898e-004 
2.610e-004 1.028e+007 1.415e+008 1.000e+000 6.855e-002 1.899e-004 
2.610e-004 1.028e+007 1.415e+008 1.000e+000 6.854e-002 1.900e-004 
2.611e-004 1.028e+007 1.415e+008 1.000e+000 6.856e-002 1.900e-004 
2.612e-004 1.028e+007 1.415e+008 1.000e+000 6.831e-002 1.901e-004 
2.613e-004 1.028e+007 1.415e+008 1.000e+000 6.833e-002 1.902e-004 
2.614e-004 1.028e+007 1.415e+008 1.000e+000 6.845e-002 1.903e-004 
2.615e-004 1.028e+007 1.415e+008 1.000e+000 6.834e-002 1.904e-004 
2.615e-004 1.028e+007 1.415e+008 1.000e+000 6.824e-002 1.904e-004 
2.616e-004 1.028e+007 1.418e+008 1.000e+000 6.788e-002 1.905e-004 
2.617e-004 1.028e+007 1.415e+008 1.000e+000 6.835e-002 1.906e-004 
2.618e-004 1.028e+007 1.415e+008 1.000e+000 6.842e-002 1.907e-004 
2.618e-004 1.028e+007 1.415e+008 1.000e+000 6.847e-002 1.907e-004 
2.619e-004 1.028e+007 1.415e+008 1.000e+000 6.852e-002 1.908e-004 
2.620e-004 1.028e+007 1.415e+008 1.000e+000 6.855e-002 1.909e-004 
2.621e-004 1.028e+007 1.415e+008 1.000e+000 6.854e-002 1.910e-004 
2.622e-004 1.028e+007 1.415e+008 1.000e+000 6.850e-002 1.910e-004 
2.622e-004 1.028e+007 1.415e+008 1.000e+000 6.853e-002 1.911e-004 
2.623e-004 1.028e+007 1.415e+008 1.000e+000 6.854e-002 1.912e-004 
2.624e-004 1.028e+007 1.415e+008 1.000e+000 6.852e-002 1.913e-004 
2.625e-004 1.028e+007 1.415e+008 1.000e+000 6.858e-002 1.914e-004 
2.626e-004 1.028e+007 1.415e+008 1.000e+000 6.831e-002 1.915e-004 
2.627e-004 1.028e+007 1.415e+008 1.000e+000 6.837e-002 1.915e-004 
2.628e-004 1.028e+007 1.415e+008 1.000e+000 6.826e-002 1.916e-004 
2.628e-004 1.028e+007 1.415e+008 1.000e+000 6.844e-002 1.917e-004 
2.629e-004 1.028e+007 1.415e+008 1.000e+000 6.836e-002 1.918e-004 
2.630e-004 1.029e+007 1.415e+008 1.000e+000 6.849e-002 1.919e-004 
2.631e-004 1.029e+007 1.415e+008 1.000e+000 6.851e-002 1.919e-004 
2.632e-004 1.029e+007 1.415e+008 1.000e+000 6.854e-002 1.920e-004 
2.632e-004 1.029e+007 1.415e+008 1.000e+000 6.854e-002 1.921e-004 
2.633e-004 1.029e+007 1.415e+008 1.000e+000 6.854e-002 1.922e-004 
2.634e-004 1.029e+007 1.415e+008 1.000e+000 6.854e-002 1.922e-004 
2.635e-004 1.029e+007 1.415e+008 1.000e+000 6.851e-002 1.923e-004 
2.635e-004 1.029e+007 1.415e+008 1.000e+000 6.856e-002 1.924e-004 
2.636e-004 1.029e+007 1.415e+008 1.000e+000 6.852e-002 1.925e-004 
2.637e-004 1.029e+007 1.415e+008 1.000e+000 6.853e-002 1.925e-004 
2.638e-004 1.029e+007 1.415e+008 1.000e+000 6.849e-002 1.926e-004 
2.639e-004 1.029e+007 1.415e+008 1.000e+000 6.856e-002 1.927e-004 
2.639e-004 1.029e+007 1.415e+008 1.000e+000 6.836e-002 1.928e-004 
2.640e-004 1.029e+007 1.415e+008 1.000e+000 6.837e-002 1.929e-004 
2.641e-004 1.029e+007 1.415e+008 1.000e+000 6.848e-002 1.929e-004 
2.642e-004 1.029e+007 1.415e+008 1.000e+000 6.836e-002 1.930e-004 
2.643e-004 1.029e+007 1.415e+008 1.000e+000 6.835e-002 1.931e-004 
2.643e-004 1.029e+007 1.415e+008 1.000e+000 6.843e-002 1.932e-004 
2.644e-004 1.029e+007 1.415e+008 1.000e+000 6.843e-002 1.932e-004 
2.645e-004 1.029e+007 1.415e+008 1.000e+000 6.855e-002 1.933e-004 
2.646e-004 1.029e+007 1.415e+008 1.000e+000 6.852e-002 1.934e-004 
2.647e-004 1.029e+007 1.415e+008 1.000e+000 6.851e-002 1.935e-004 
2.647e-004 1.029e+007 1.415e+008 1.000e+000 6.854e-002 1.935e-004 
2.648e-004 1.029e+007 1.415e+008 1.000e+000 6.854e-002 1.936e-004 
2.649e-004 1.029e+007 1.415e+008 1.000e+000 6.851e-002 1.937e-004 
2.650e-004 1.029e+007 1.415e+008 1.000e+000 6.855e-002 1.938e-004 
2.650e-004 1.029e+007 1.414e+008 1.000e+000 6.854e-002 1.938e-004 
2.651e-004 1.029e+007 1.414e+008 1.000e+000 6.856e-002 1.939e-004 
2.652e-004 1.029e+007 1.414e+008 1.000e+000 6.860e-002 1.940e-004 
2.653e-004 1.029e+007 1.415e+008 1.000e+000 6.868e-002 1.941e-004 
2.654e-004 1.029e+007 1.415e+008 1.000e+000 6.830e-002 1.942e-004 
2.654e-004 1.029e+007 1.415e+008 1.000e+000 6.846e-002 1.942e-004 
2.655e-004 1.030e+007 1.416e+008 1.000e+000 6.834e-002 1.943e-004 
2.656e-004 1.030e+007 1.415e+008 1.000e+000 6.839e-002 1.944e-004 
2.657e-004 1.030e+007 1.415e+008 1.000e+000 6.845e-002 1.945e-004 
2.658e-004 1.030e+007 1.415e+008 1.000e+000 6.843e-002 1.946e-004 
2.659e-004 1.030e+007 1.415e+008 1.000e+000 6.851e-002 1.946e-004 
2.659e-004 1.030e+007 1.415e+008 1.000e+000 6.855e-002 1.947e-004 
2.660e-004 1.030e+007 1.415e+008 1.000e+000 6.853e-002 1.948e-004 
2.661e-004 1.030e+007 1.415e+008 1.000e+000 6.855e-002 1.948e-004 
2.661e-004 1.030e+007 1.415e+008 1.000e+000 6.851e-002 1.949e-004 
2.662e-004 1.030e+007 1.415e+008 1.000e+000 6.859e-002 1.950e-004 
2.663e-004 1.030e+007 1.415e+008 1.000e+000 6.852e-002 1.951e-004 
2.664e-004 1.030e+007 1.415e+008 1.000e+000 6.855e-002 1.951e-004 
2.665e-004 1.030e+007 1.415e+008 1.000e+000 6.852e-002 1.952e-004 
2.665e-004 1.030e+007 1.415e+008 1.000e+000 6.855e-002 1.953e-004 
2.666e-004 1.030e+007 1.415e+008 1.000e+000 6.862e-002 1.954e-004 
2.667e-004 1.030e+007 1.415e+008 1.000e+000 6.829e-002 1.955e-004 
2.668e-004 1.030e+007 1.415e+008 1.000e+000 6.853e-002 1.956e-004 
2.669e-004 1.030e+007 1.415e+008 1.000e+000 6.850e-002 1.956e-004 
2.670e-004 1.030e+007 1.415e+008 1.000e+000 6.837e-002 1.957e-004 
2.670e-004 1.030e+007 1.415e+008 1.000e+000 6.844e-002 1.958e-004 
2.671e-004 1.030e+007 1.415e+008 1.000e+000 6.848e-002 1.959e-004 
2.672e-004 1.030e+007 1.415e+008 1.000e+000 6.854e-002 1.959e-004 
2.673e-004 1.030e+007 1.415e+008 1.000e+000 6.853e-002 1.960e-004 
2.673e-004 1.030e+007 1.415e+008 1.000e+000 6.848e-002 1.961e-004 
2.674e-004 1.030e+007 1.415e+008 1.000e+000 6.852e-002 1.962e-004 
2.675e-004 1.030e+007 1.415e+008 1.000e+000 6.854e-002 1.962e-004 
2.676e-004 1.030e+007 1.415e+008 1.000e+000 6.858e-002 1.963e-004 
2.676e-004 1.030e+007 1.415e+008 1.000e+000 6.854e-002 1.964e-004 
2.677e-004 1.030e+007 1.415e+008 1.000e+000 6.855e-002 1.965e-004 
2.678e-004 1.030e+007 1.415e+008 1.000e+000 6.853e-002 1.965e-004 
2.679e-004 1.030e+007 1.415e+008 1.000e+000 6.853e-002 1.966e-004 
2.680e-004 1.030e+007 1.415e+008 1.000e+000 6.862e-002 1.967e-004 
2.680e-004 1.030e+007 1.415e+008 1.000e+000 6.838e-002 1.968e-004 
2.681e-004 1.031e+007 1.415e+008 1.000e+000 6.845e-002 1.969e-004 
2.682e-004 1.031e+007 1.415e+008 1.000e+000 6.844e-002 1.969e-004 
2.683e-004 1.031e+007 1.415e+008 1.000e+000 6.845e-002 1.970e-004 
2.684e-004 1.031e+007 1.415e+008 1.000e+000 6.833e-002 1.971e-004 
2.684e-004 1.031e+007 1.415e+008 1.000e+000 6.845e-002 1.972e-004 
2.685e-004 1.031e+007 1.415e+008 1.000e+000 6.854e-002 1.972e-004 
2.686e-004 1.031e+007 1.415e+008 1.000e+000 6.852e-002 1.973e-004 
2.687e-004 1.031e+007 1.415e+008 1.000e+000 6.852e-002 1.974e-004 
2.688e-004 1.031e+007 1.415e+008 1.000e+000 6.855e-002 1.975e-004 
2.688e-004 1.031e+007 1.415e+008 1.000e+000 6.857e-002 1.975e-004 
2.689e-004 1.031e+007 1.415e+008 1.000e+000 6.852e-002 1.976e-004 
2.690e-004 1.031e+007 1.415e+008 1.000e+000 6.853e-002 1.977e-004 
2.691e-004 1.031e+007 1.415e+008 1.000e+000 6.854e-002 1.978e-004 
2.691e-004 1.031e+007 1.415e+008 1.000e+000 6.854e-002 1.978e-004 
2.692e-004 1.031e+007 1.415e+008 1.000e+000 6.852e-002 1.979e-004 
2.693e-004 1.031e+007 1.415e+008 1.000e+000 6.857e-002 1.980e-004 
2.694e-004 1.031e+007 1.415e+008 1.000e+000 6.820e-002 1.981e-004 
2.695e-004 1.031e+007 1.415e+008 1.000e+000 6.834e-002 1.981e-004 
2.695e-004 1.031e+007 1.415e+008 1.000e+000 6.852e-002 1.982e-004 
2.696e-004 1.031e+007 1.415e+008 1.000e+000 6.840e-002 1.983e-004 
2.697e-004 1.031e+007 1.415e+008 1.000e+000 6.841e-002 1.984e-004 
2.698e-004 1.031e+007 1.415e+008 1.000e+000 6.842e-002 1.985e-004 
2.699e-004 1.031e+007 1.415e+008 1.000e+000 6.849e-002 1.985e-004 
2.699e-004 1.031e+007 1.415e+008 1.000e+000 6.854e-002 1.986e-004 
2.700e-004 1.031e+007 1.415e+008 1.000e+000 6.853e-002 1.987e-004 
2.701e-004 1.031e+007 1.415e+008 1.000e+000 6.851e-002 1.988e-004 
2.702e-004 1.031e+007 1.415e+008 1.000e+000 6.854e-002 1.988e-004 
2.702e-004 1.031e+007 1.414e+008 1.000e+000 6.852e-002 1.989e-004 
2.703e-004 1.031e+007 1.415e+008 1.000e+000 6.849e-002 1.990e-004 
2.704e-004 1.031e+007 1.414e+008 1.000e+000 6.857e-002 1.991e-004 
2.705e-004 1.031e+007 1.414e+008 1.000e+000 6.854e-002 1.991e-004 
2.705e-004 1.031e+007 1.414e+008 1.000e+000 6.855e-002 1.992e-004 
2.706e-004 1.031e+007 1.415e+008 1.000e+000 6.853e-002 1.993e-004 
2.707e-004 1.031e+007 1.415e+008 1.000e+000 6.866e-002 1.994e-004 
2.708e-004 1.032e+007 1.415e+008 1.000e+000 6.834e-002 1.994e-004 
2.709e-004 1.032e+007 1.415e+008 1.000e+000 6.850e-002 1.995e-004 
2.709e-004 1.032e+007 1.415e+008 1.000e+000 6.847e-002 1.996e-004 
2.710e-004 1.032e+007 1.415e+008 1.000e+000 6.842e-002 1.997e-004 
2.711e-004 1.032e+007 1.415e+008 1.000e+000 6.842e-002 1.997e-004 
2.712e-004 1.032e+007 1.415e+008 1.000e+000 6.849e-002 1.998e-004 
2.712e-004 1.032e+007 1.415e+008 1.000e+000 6.849e-002 1.999e-004 
2.713e-004 1.032e+007 1.415e+008 1.000e+000 6.855e-002 2.000e-004 
2.714e-004 1.032e+007 1.415e+008 1.000e+000 6.854e-002 2.000e-004 
2.715e-004 1.032e+007 1.415e+008 1.000e+000 6.852e-002 2.001e-004 
2.715e-004 1.032e+007 1.415e+008 1.000e+000 6.857e-002 2.002e-004 
2.716e-004 1.032e+007 1.415e+008 1.000e+000 6.857e-002 2.002e-004 
2.717e-004 1.032e+007 1.415e+008 1.000e+000 6.852e-002 2.003e-004 
2.718e-004 1.032e+007 1.415e+008 1.000e+000 6.856e-002 2.004e-004 
2.718e-004 1.032e+007 1.415e+008 1.000e+000 6.853e-002 2.005e-004 
2.719e-004 1.032e+007 1.415e+008 1.000e+000 6.852e-002 2.005e-004 
2.720e-004 1.032e+007 1.415e+008 1.000e+000 6.855e-002 2.006e-004 
2.721e-004 1.032e+007 1.415e+008 1.000e+000 6.862e-002 2.007e-004 
2.722e-004 1.032e+007 1.415e+008 1.000e+000 6.833e-002 2.008e-004 
2.722e-004 1.032e+007 1.415e+008 1.000e+000 6.851e-002 2.009e-004 
2.723e-004 1.032e+007 1.415e+008 1.000e+000 6.850e-002 2.009e-004 
2.724e-004 1.032e+007 1.415e+008 1.000e+000 6.840e-002 2.010e-004 
2.725e-004 1.032e+007 1.415e+008 1.000e+000 6.846e-002 2.011e-004 
2.726e-004 1.032e+007 1.415e+008 1.000e+000 6.852e-002 2.012e-004 
2.726e-004 1.032e+007 1.415e+008 1.000e+000 6.853e-002 2.012e-004 
2.727e-004 1.032e+007 1.415e+008 1.000e+000 6.851e-002 2.013e-004 
2.728e-004 1.032e+007 1.415e+008 1.000e+000 6.853e-002 2.014e-004 
2.729e-004 1.032e+007 1.415e+008 1.000e+000 6.851e-002 2.015e-004 
2.730e-004 1.032e+007 1.415e+008 1.000e+000 6.850e-002 2.016e-004 
2.730e-004 1.032e+007 1.415e+008 1.000e+000 6.847e-002 2.016e-004 
2.731e-004 1.032e+007 1.415e+008 1.000e+000 6.853e-002 2.017e-004 
2.732e-004 1.032e+007 1.415e+008 1.000e+000 6.854e-002 2.018e-004 
2.733e-004 1.032e+007 1.415e+008 1.000e+000 6.851e-002 2.019e-004 
2.734e-004 1.032e+007 1.415e+008 1.000e+000 6.856e-002 2.020e-004 
2.735e-004 1.032e+007 1.415e+008 1.000e+000 6.835e-002 2.021e-004 
2.736e-004 1.033e+007 1.415e+008 1.000e+000 6.839e-002 2.022e-004 
2.737e-004 1.033e+007 1.415e+008 1.000e+000 6.845e-002 2.022e-004 
2.737e-004 1.033e+007 1.415e+008 1.000e+000 6.848e-002 2.023e-004 
2.738e-004 1.033e+007 1.415e+008 1.000e+000 6.840e-002 2.024e-004 
2.739e-004 1.033e+007 1.415e+008 1.000e+000 6.847e-002 2.025e-004 
2.740e-004 1.033e+007 1.415e+008 1.000e+000 6.855e-002 2.026e-004 
2.741e-004 1.033e+007 1.415e+008 1.000e+000 6.853e-002 2.026e-004 
2.742e-004 1.033e+007 1.415e+008 1.000e+000 6.856e-002 2.027e-004 
2.742e-004 1.033e+007 1.415e+008 1.000e+000 6.854e-002 2.028e-004 
2.743e-004 1.033e+007 1.415e+008 1.000e+000 6.858e-002 2.029e-004 
2.744e-004 1.033e+007 1.415e+008 1.000e+000 6.856e-002 2.030e-004 
2.745e-004 1.033e+007 1.415e+008 1.000e+000 6.858e-002 2.030e-004 
2.746e-004 1.033e+007 1.415e+008 1.000e+000 6.856e-002 2.031e-004 
2.747e-004 1.033e+007 1.415e+008 1.000e+000 6.854e-002 2.032e-004 
2.747e-004 1.033e+007 1.415e+008 1.000e+000 6.863e-002 2.033e-004 
2.748e-004 1.033e+007 1.415e+008 1.000e+000 6.832e-002 2.034e-004 
2.749e-004 1.033e+007 1.415e+008 1.000e+000 6.843e-002 2.035e-004 
2.750e-004 1.033e+007 1.415e+008 1.000e+000 6.850e-002 2.035e-004 
2.751e-004 1.033e+007 1.415e+008 1.000e+000 6.850e-002 2.036e-004 
2.752e-004 1.033e+007 1.415e+008 1.000e+000 6.840e-002 2.037e-004 
2.752e-004 1.033e+007 1.415e+008 1.000e+000 6.850e-002 2.038e-004 
2.753e-004 1.033e+007 1.415e+008 1.000e+000 6.850e-002 2.039e-004 
2.754e-004 1.033e+007 1.415e+008 1.000e+000 6.854e-002 2.039e-004 
2.755e-004 1.033e+007 1.415e+008 1.000e+000 6.854e-002 2.040e-004 
2.756e-004 1.033e+007 1.415e+008 1.000e+000 6.851e-002 2.041e-004 
2.756e-004 1.033e+007 1.415e+008 1.000e+000 6.852e-002 2.042e-004 
2.757e-004 1.033e+007 1.415e+008 1.000e+000 6.848e-002 2.042e-004 
2.758e-004 1.033e+007 1.415e+008 1.000e+000 6.853e-002 2.043e-004 
2.759e-004 1.033e+007 1.415e+008 1.000e+000 6.854e-002 2.044e-004 
2.760e-004 1.033e+007 1.415e+008 1.000e+000 6.854e-002 2.045e-004 
2.760e-004 1.033e+007 1.415e+008 1.000e+000 6.855e-002 2.046e-004 
2.761e-004 1.033e+007 1.415e+008 1.000e+000 6.864e-002 2.046e-004 
2.762e-004 1.033e+007 1.415e+008 1.000e+000 6.832e-002 2.047e-004 
2.763e-004 1.033e+007 1.415e+008 1.000e+000 6.850e-002 2.048e-004 
2.764e-004 1.034e+007 1.415e+008 1.000e+000 6.853e-002 2.049e-004 
2.765e-004 1.034e+007 1.415e+008 1.000e+000 6.848e-002 2.050e-004 
2.766e-004 1.034e+007 1.415e+008 1.000e+000 6.844e-002 2.051e-004 
2.767e-004 1.034e+007 1.415e+008 1.000e+000 6.854e-002 2.052e-004 
2.767e-004 1.034e+007 1.415e+008 1.000e+000 6.854e-002 2.052e-004 
2.768e-004 1.034e+007 1.415e+008 1.000e+000 6.855e-002 2.053e-004 
2.769e-004 1.034e+007 1.415e+008 1.000e+000 6.852e-002 2.054e-004 
2.770e-004 1.034e+007 1.415e+008 1.000e+000 6.854e-002 2.055e-004 
2.770e-004 1.034e+007 1.415e+008 1.000e+000 6.856e-002 2.055e-004 
2.771e-004 1.034e+007 1.415e+008 1.000e+000 6.854e-002 2.056e-004 
2.772e-004 1.034e+007 1.415e+008 1.000e+000 6.855e-002 2.057e-004 
2.773e-004 1.034e+007 1.415e+008 1.000e+000 6.855e-002 2.058e-004 
2.774e-004 1.034e+007 1.415e+008 1.000e+000 6.855e-002 2.059e-004 
2.775e-004 1.034e+007 1.415e+008 1.000e+000 6.858e-002 2.059e-004 
2.775e-004 1.034e+007 1.415e+008 1.000e+000 6.833e-002 2.060e-004 
2.776e-004 1.034e+007 1.415e+008 1.000e+000 6.843e-002 2.061e-004 
2.777e-004 1.034e+007 1.415e+008 1.000e+000 6.830e-002 2.062e-004 
2.778e-004 1.034e+007 1.415e+008 1.000e+000 6.852e-002 2.063e-004 
2.779e-004 1.034e+007 1.415e+008 1.000e+000 6.839e-002 2.064e-004 
2.780e-004 1.034e+007 1.415e+008 1.000e+000 6.852e-002 2.064e-004 
2.780e-004 1.034e+007 1.415e+008 1.000e+000 6.846e-002 2.065e-004 
2.781e-004 1.034e+007 1.415e+008 1.000e+000 6.852e-002 2.066e-004 
2.782e-004 1.034e+007 1.415e+008 1.000e+000 6.854e-002 2.067e-004 
2.783e-004 1.034e+007 1.415e+008 1.000e+000 6.855e-002 2.068e-004 
2.784e-004 1.034e+007 1.415e+008 1.000e+000 6.854e-002 2.068e-004 
2.784e-004 1.034e+007 1.415e+008 1.000e+000 6.857e-002 2.069e-004 
2.785e-004 1.034e+007 1.415e+008 1.000e+000 6.858e-002 2.070e-004 
2.786e-004 1.034e+007 1.415e+008 1.000e+000 6.851e-002 2.071e-004 
2.787e-004 1.034e+007 1.415e+008 1.000e+000 6.853e-002 2.072e-004 
2.788e-004 1.034e+007 1.415e+008 1.000e+000 6.857e-002 2.072e-004 
2.789e-004 1.034e+007 1.415e+008 1.000e+000 6.871e-002 2.073e-004 
2.790e-004 1.034e+007 1.415e+008 1.000e+000 6.840e-002 2.074e-004 
2.791e-004 1.034e+007 1.415e+008 1.000e+000 6.856e-002 2.075e-004 
2.791e-004 1.034e+007 1.415e+008 1.000e+000 6.848e-002 2.076e-004 
2.792e-004 1.034e+007 1.415e+008 1.000e+000 6.842e-002 2.077e-004 
2.793e-004 1.034e+007 1.415e+008 1.000e+000 6.849e-002 2.078e-004 
2.794e-004 1.035e+007 1.415e+008 1.000e+000 6.855e-002 2.078e-004 
2.795e-004 1.035e+007 1.415e+008 1.000e+000 6.849e-002 2.079e-004 
2.796e-004 1.035e+007 1.415e+008 1.000e+000 6.851e-002 2.080e-004 
2.796e-004 1.035e+007 1.415e+008 1.000e+000 6.852e-002 2.081e-004 
2.797e-004 1.035e+007 1.415e+008 1.000e+000 6.857e-002 2.081e-004 
2.798e-004 1.035e+007 1.415e+008 1.000e+000 6.857e-002 2.082e-004 
2.799e-004 1.035e+007 1.415e+008 1.000e+000 6.857e-002 2.083e-004 
2.799e-004 1.035e+007 1.415e+008 1.000e+000 6.860e-002 2.084e-004 
2.800e-004 1.035e+007 1.415e+008 1.000e+000 6.858e-002 2.084e-004 
2.801e-004 1.035e+007 1.415e+008 1.000e+000 6.855e-002 2.085e-004 
2.802e-004 1.035e+007 1.415e+008 1.000e+000 6.865e-002 2.086e-004 
2.803e-004 1.035e+007 1.415e+008 1.000e+000 6.838e-002 2.087e-004 
2.804e-004 1.035e+007 1.415e+008 1.000e+000 6.847e-002 2.088e-004 
2.804e-004 1.035e+007 1.415e+008 1.000e+000 6.845e-002 2.089e-004 
2.805e-004 1.035e+007 1.415e+008 1.000e+000 6.855e-002 2.089e-004 
2.806e-004 1.035e+007 1.415e+008 1.000e+000 6.839e-002 2.090e-004 
2.807e-004 1.035e+007 1.415e+008 1.000e+000 6.846e-002 2.091e-004 
2.807e-004 1.035e+007 1.415e+008 1.000e+000 6.848e-002 2.092e-004 
2.808e-004 1.035e+007 1.415e+008 1.000e+000 6.850e-002 2.092e-004 
2.809e-004 1.035e+007 1.415e+008 1.000e+000 6.855e-002 2.093e-004 
2.810e-004 1.035e+007 1.415e+008 1.000e+000 6.851e-002 2.094e-004 
2.810e-004 1.035e+007 1.415e+008 1.000e+000 6.854e-002 2.095e-004 
2.811e-004 1.035e+007 1.415e+008 1.000e+000 6.857e-002 2.095e-004 
2.812e-004 1.035e+007 1.415e+008 1.000e+000 6.854e-002 2.096e-004 
2.813e-004 1.035e+007 1.415e+008 1.000e+000 6.859e-002 2.097e-004 
2.814e-004 1.035e+007 1.415e+008 1.000e+000 6.856e-002 2.098e-004 
2.815e-004 1.035e+007 1.415e+008 1.000e+000 6.856e-002 2.099e-004 
2.816e-004 1.035e+007 1.415e+008 1.000e+000 6.868e-002 2.100e-004 
2.816e-004 1.035e+007 1.415e+008 1.000e+000 6.835e-002 2.100e-004 
2.817e-004 1.035e+007 1.415e+008 1.000e+000 6.857e-002 2.101e-004 
2.818e-004 1.035e+007 1.415e+008 1.000e+000 6.858e-002 2.102e-004 
2.819e-004 1.035e+007 1.415e+008 1.000e+000 6.844e-002 2.103e-004 
2.820e-004 1.035e+007 1.415e+008 1.000e+000 6.851e-002 2.104e-004 
2.821e-004 1.035e+007 1.415e+008 1.000e+000 6.854e-002 2.105e-004 
2.822e-004 1.035e+007 1.415e+008 1.000e+000 6.854e-002 2.106e-004 
2.823e-004 1.035e+007 1.415e+008 1.000e+000 6.857e-002 2.106e-004 
2.823e-004 1.035e+007 1.415e+008 1.000e+000 6.857e-002 2.107e-004 
2.824e-004 1.035e+007 1.415e+008 1.000e+000 6.856e-002 2.108e-004 
2.825e-004 1.036e+007 1.415e+008 1.000e+000 6.854e-002 2.109e-004 
2.826e-004 1.036e+007 1.415e+008 1.000e+000 6.862e-002 2.109e-004 
2.826e-004 1.036e+007 1.415e+008 1.000e+000 6.857e-002 2.110e-004 
2.827e-004 1.036e+007 1.415e+008 1.000e+000 6.859e-002 2.111e-004 
2.828e-004 1.036e+007 1.415e+008 1.000e+000 6.854e-002 2.112e-004 
2.829e-004 1.036e+007 1.415e+008 1.000e+000 6.872e-002 2.113e-004 
2.830e-004 1.036e+007 1.415e+008 1.000e+000 6.844e-002 2.114e-004 
2.831e-004 1.036e+007 1.415e+008 1.000e+000 6.853e-002 2.114e-004 
2.832e-004 1.036e+007 1.415e+008 1.000e+000 6.852e-002 2.115e-004 
2.832e-004 1.036e+007 1.415e+008 1.000e+000 6.847e-002 2.116e-004 
2.833e-004 1.036e+007 1.415e+008 1.000e+000 6.841e-002 2.117e-004 
2.834e-004 1.036e+007 1.415e+008 1.000e+000 6.853e-002 2.117e-004 
2.835e-004 1.036e+007 1.415e+008 1.000e+000 6.855e-002 2.118e-004 
2.835e-004 1.036e+007 1.415e+008 1.000e+000 6.854e-002 2.119e-004 
2.836e-004 1.036e+007 1.415e+008 1.000e+000 6.851e-002 2.120e-004 
2.837e-004 1.036e+007 1.415e+008 1.000e+000 6.852e-002 2.120e-004 
2.838e-004 1.036e+007 1.415e+008 1.000e+000 6.854e-002 2.121e-004 
2.838e-004 1.036e+007 1.415e+008 1.000e+000 6.855e-002 2.122e-004 
2.839e-004 1.036e+007 1.415e+008 1.000e+000 6.857e-002 2.123e-004 
2.840e-004 1.036e+007 1.415e+008 1.000e+000 6.857e-002 2.124e-004 
2.841e-004 1.036e+007 1.415e+008 1.000e+000 6.856e-002 2.124e-004 
2.842e-004 1.036e+007 1.415e+008 1.000e+000 6.858e-002 2.125e-004 
2.843e-004 1.036e+007 1.415e+008 1.000e+000 6.868e-002 2.126e-004 
2.843e-004 1.036e+007 1.415e+008 1.000e+000 6.841e-002 2.127e-004 
2.844e-004 1.036e+007 1.415e+008 1.000e+000 6.850e-002 2.128e-004 
2.845e-004 1.036e+007 1.415e+008 1.000e+000 6.853e-002 2.128e-004 
2.846e-004 1.036e+007 1.415e+008 1.000e+000 6.843e-002 2.129e-004 
2.847e-004 1.036e+007 1.415e+008 1.000e+000 6.848e-002 2.130e-004 
2.848e-004 1.036e+007 1.415e+008 1.000e+000 6.849e-002 2.131e-004 
2.848e-004 1.036e+007 1.415e+008 1.000e+000 6.857e-002 2.132e-004 
2.849e-004 1.036e+007 1.415e+008 1.000e+000 6.854e-002 2.132e-004 
2.850e-004 1.036e+007 1.415e+008 1.000e+000 6.854e-002 2.133e-004 
2.851e-004 1.036e+007 1.415e+008 1.000e+000 6.857e-002 2.134e-004 
2.852e-004 1.036e+007 1.415e+008 1.000e+000 6.859e-002 2.135e-004 
2.852e-004 1.036e+007 1.415e+008 1.000e+000 6.865e-002 2.135e-004 
2.853e-004 1.036e+007 1.415e+008 1.000e+000 6.854e-002 2.136e-004 
2.854e-004 1.036e+007 1.415e+008 1.000e+000 6.854e-002 2.137e-004 
2.855e-004 1.036e+007 1.415e+008 1.000e+000 6.851e-002 2.138e-004 
2.856e-004 1.036e+007 1.415e+008 1.000e+000 6.863e-002 2.139e-004 
2.856e-004 1.036e+007 1.415e+008 1.000e+000 6.871e-002 2.140e-004 
2.857e-004 1.036e+007 1.415e+008 1.000e+000 6.840e-002 2.140e-004 
2.858e-004 1.037e+007 1.415e+008 1.000e+000 6.851e-002 2.141e-004 
2.859e-004 1.037e+007 1.415e+008 1.000e+000 6.856e-002 2.142e-004 
2.860e-004 1.037e+007 1.415e+008 1.000e+000 6.849e-002 2.143e-004 
2.860e-004 1.037e+007 1.415e+008 1.000e+000 6.848e-002 2.143e-004 
2.861e-004 1.037e+007 1.415e+008 1.000e+000 6.851e-002 2.144e-004 
2.862e-004 1.037e+007 1.415e+008 1.000e+000 6.855e-002 2.145e-004 
2.863e-004 1.037e+007 1.415e+008 1.000e+000 6.855e-002 2.146e-004 
2.864e-004 1.037e+007 1.415e+008 1.000e+000 6.855e-002 2.146e-004 
2.864e-004 1.037e+007 1.415e+008 1.000e+000 6.854e-002 2.147e-004 
2.865e-004 1.037e+007 1.415e+008 1.000e+000 6.854e-002 2.148e-004 
2.866e-004 1.037e+007 1.415e+008 1.000e+000 6.858e-002 2.149e-004 
2.867e-004 1.037e+007 1.415e+008 1.000e+000 6.858e-002 2.150e-004 
2.868e-004 1.037e+007 1.415e+008 1.000e+000 6.855e-002 2.150e-004 
2.868e-004 1.037e+007 1.415e+008 1.000e+000 6.854e-002 2.151e-004 
2.869e-004 1.037e+007 1.415e+008 1.000e+000 6.858e-002 2.152e-004 
2.870e-004 1.037e+007 1.415e+008 1.000e+000 6.839e-002 2.153e-004 
2.871e-004 1.037e+007 1.415e+008 1.000e+000 6.853e-002 2.154e-004 
2.872e-004 1.037e+007 1.415e+008 1.000e+000 6.857e-002 2.155e-004 
2.873e-004 1.037e+007 1.415e+008 1.000e+000 6.847e-002 2.156e-004 
2.874e-004 1.037e+007 1.415e+008 1.000e+000 6.847e-002 2.156e-004 
2.874e-004 1.037e+007 1.415e+008 1.000e+000 6.853e-002 2.157e-004 
2.875e-004 1.037e+007 1.415e+008 1.000e+000 6.853e-002 2.158e-004 
2.876e-004 1.037e+007 1.415e+008 1.000e+000 6.854e-002 2.159e-004 
2.877e-004 1.037e+007 1.415e+008 1.000e+000 6.854e-002 2.160e-004 
2.878e-004 1.037e+007 1.415e+008 1.000e+000 6.855e-002 2.160e-004 
2.878e-004 1.037e+007 1.415e+008 1.000e+000 6.859e-002 2.161e-004 
2.879e-004 1.037e+007 1.415e+008 1.000e+000 6.859e-002 2.162e-004 
2.880e-004 1.037e+007 1.415e+008 1.000e+000 6.856e-002 2.163e-004 
2.881e-004 1.037e+007 1.415e+008 1.000e+000 6.861e-002 2.163e-004 
2.882e-004 1.037e+007 1.415e+008 1.000e+000 6.857e-002 2.164e-004 
2.883e-004 1.037e+007 1.415e+008 1.000e+000 6.858e-002 2.165e-004 
2.883e-004 1.037e+007 1.415e+008 1.000e+000 6.863e-002 2.166e-004 
2.884e-004 1.037e+007 1.415e+008 1.000e+000 6.839e-002 2.167e-004 
2.885e-004 1.037e+007 1.415e+008 1.000e+000 6.855e-002 2.168e-004 
2.886e-004 1.037e+007 1.415e+008 1.000e+000 6.853e-002 2.169e-004 
2.887e-004 1.037e+007 1.415e+008 1.000e+000 6.846e-002 2.169e-004 
2.888e-004 1.037e+007 1.415e+008 1.000e+000 6.850e-002 2.170e-004 
2.889e-004 1.037e+007 1.415e+008 1.000e+000 6.851e-002 2.171e-004 
2.890e-004 1.037e+007 1.415e+008 1.000e+000 6.851e-002 2.172e-004 
2.890e-004 1.037e+007 1.415e+008 1.000e+000 6.854e-002 2.173e-004 
2.891e-004 1.038e+007 1.415e+008 1.000e+000 6.860e-002 2.174e-004 
2.892e-004 1.038e+007 1.415e+008 1.000e+000 6.855e-002 2.174e-004 
2.893e-004 1.038e+007 1.415e+008 1.000e+000 6.860e-002 2.175e-004 
2.894e-004 1.038e+007 1.415e+008 1.000e+000 6.858e-002 2.176e-004 
2.895e-004 1.038e+007 1.415e+008 1.000e+000 6.854e-002 2.177e-004 
2.896e-004 1.038e+007 1.415e+008 1.000e+000 6.855e-002 2.178e-004 
2.896e-004 1.038e+007 1.415e+008 1.000e+000 6.864e-002 2.179e-004 
2.897e-004 1.038e+007 1.415e+008 1.000e+000 6.837e-002 2.180e-004 
2.898e-004 1.038e+007 1.415e+008 1.000e+000 6.849e-002 2.180e-004 
2.899e-004 1.038e+007 1.415e+008 1.000e+000 6.854e-002 2.181e-004 
2.900e-004 1.038e+007 1.415e+008 1.000e+000 6.849e-002 2.182e-004 
2.901e-004 1.038e+007 1.415e+008 1.000e+000 6.849e-002 2.183e-004 
2.901e-004 1.038e+007 1.415e+008 1.000e+000 6.850e-002 2.184e-004 
2.902e-004 1.038e+007 1.415e+008 1.000e+000 6.856e-002 2.184e-004 
2.903e-004 1.038e+007 1.415e+008 1.000e+000 6.859e-002 2.185e-004 
2.904e-004 1.038e+007 1.415e+008 1.000e+000 6.855e-002 2.186e-004 
2.905e-004 1.038e+007 1.415e+008 1.000e+000 6.857e-002 2.187e-004 
2.905e-004 1.038e+007 1.415e+008 1.000e+000 6.864e-002 2.187e-004 
2.906e-004 1.038e+007 1.415e+008 1.000e+000 6.855e-002 2.188e-004 
2.907e-004 1.038e+007 1.415e+008 1.000e+000 6.859e-002 2.189e-004 
2.908e-004 1.038e+007 1.415e+008 1.000e+000 6.854e-002 2.190e-004 
2.909e-004 1.038e+007 1.415e+008 1.000e+000 6.857e-002 2.191e-004 
2.910e-004 1.038e+007 1.415e+008 1.000e+000 6.860e-002 2.192e-004 
2.911e-004 1.038e+007 1.415e+008 1.000e+000 6.871e-002 2.193e-004 
2.911e-004 1.038e+007 1.415e+008 1.000e+000 6.839e-002 2.193e-004 
2.912e-004 1.038e+007 1.415e+008 1.000e+000 6.855e-002 2.194e-004 
2.913e-004 1.038e+007 1.415e+008 1.000e+000 6.862e-002 2.195e-004 
2.914e-004 1.038e+007 1.415e+008 1.000e+000 6.847e-002 2.196e-004 
2.915e-004 1.038e+007 1.415e+008 1.000e+000 6.852e-002 2.197e-004 
2.915e-004 1.038e+007 1.415e+008 1.000e+000 6.853e-002 2.197e-004 
2.916e-004 1.038e+007 1.415e+008 1.000e+000 6.854e-002 2.198e-004 
2.917e-004 1.038e+007 1.415e+008 1.000e+000 6.856e-002 2.199e-004 
2.918e-004 1.038e+007 1.415e+008 1.000e+000 6.855e-002 2.200e-004 
2.919e-004 1.038e+007 1.415e+008 1.000e+000 6.861e-002 2.201e-004 
2.920e-004 1.038e+007 1.415e+008 1.000e+000 6.865e-002 2.202e-004 
2.921e-004 1.038e+007 1.415e+008 1.000e+000 6.855e-002 2.202e-004 
2.921e-004 1.038e+007 1.415e+008 1.000e+000 6.857e-002 2.203e-004 
2.922e-004 1.038e+007 1.415e+008 1.000e+000 6.858e-002 2.204e-004 
2.923e-004 1.038e+007 1.415e+008 1.000e+000 6.859e-002 2.205e-004 
2.924e-004 1.038e+007 1.415e+008 1.000e+000 6.869e-002 2.206e-004 
2.925e-004 1.038e+007 1.415e+008 1.000e+000 6.845e-002 2.207e-004 
2.926e-004 1.038e+007 1.415e+008 1.000e+000 6.855e-002 2.207e-004 
2.927e-004 1.038e+007 1.415e+008 1.000e+000 6.853e-002 2.208e-004 
2.927e-004 1.039e+007 1.415e+008 1.000e+000 6.851e-002 2.209e-004 
2.928e-004 1.039e+007 1.415e+008 1.000e+000 6.852e-002 2.210e-004 
2.929e-004 1.039e+007 1.415e+008 1.000e+000 6.851e-002 2.211e-004 
2.930e-004 1.039e+007 1.415e+008 1.000e+000 6.855e-002 2.211e-004 
2.931e-004 1.039e+007 1.415e+008 1.000e+000 6.855e-002 2.212e-004 
2.931e-004 1.039e+007 1.415e+008 1.000e+000 6.854e-002 2.213e-004 
2.932e-004 1.039e+007 1.415e+008 1.000e+000 6.860e-002 2.214e-004 
2.933e-004 1.039e+007 1.415e+008 1.000e+000 6.859e-002 2.214e-004 
2.934e-004 1.039e+007 1.415e+008 1.000e+000 6.864e-002 2.215e-004 
2.934e-004 1.039e+007 1.415e+008 1.000e+000 6.858e-002 2.216e-004 
2.935e-004 1.039e+007 1.415e+008 1.000e+000 6.861e-002 2.217e-004 
2.936e-004 1.039e+007 1.415e+008 1.000e+000 6.860e-002 2.217e-004 
2.937e-004 1.039e+007 1.415e+008 1.000e+000 6.861e-002 2.218e-004 
2.938e-004 1.039e+007 1.415e+008 1.000e+000 6.877e-002 2.219e-004 
2.938e-004 1.039e+007 1.415e+008 1.000e+000 6.841e-002 2.220e-004 
2.939e-004 1.039e+007 1.415e+008 1.000e+000 6.856e-002 2.221e-004 
2.940e-004 1.039e+007 1.415e+008 1.000e+000 6.858e-002 2.221e-004 
2.941e-004 1.039e+007 1.415e+008 1.000e+000 6.846e-002 2.222e-004 
2.942e-004 1.039e+007 1.415e+008 1.000e+000 6.844e-002 2.223e-004 
2.942e-004 1.039e+007 1.415e+008 1.000e+000 6.858e-002 2.224e-004 
2.943e-004 1.039e+007 1.415e+008 1.000e+000 6.854e-002 2.225e-004 
2.944e-004 1.039e+007 1.415e+008 1.000e+000 6.855e-002 2.225e-004 
2.945e-004 1.039e+007 1.415e+008 1.000e+000 6.863e-002 2.226e-004 
2.946e-004 1.039e+007 1.415e+008 1.000e+000 6.854e-002 2.227e-004 
2.946e-004 1.039e+007 1.415e+008 1.000e+000 6.858e-002 2.228e-004 
2.947e-004 1.039e+007 1.415e+008 1.000e+000 6.864e-002 2.229e-004 
2.948e-004 1.039e+007 1.415e+008 1.000e+000 6.859e-002 2.229e-004 
2.949e-004 1.039e+007 1.415e+008 1.000e+000 6.858e-002 2.230e-004 
2.950e-004 1.039e+007 1.415e+008 1.000e+000 6.862e-002 2.231e-004 
2.950e-004 1.039e+007 1.415e+008 1.000e+000 6.869e-002 2.232e-004 
2.951e-004 1.039e+007 1.415e+008 1.000e+000 6.844e-002 2.233e-004 
2.952e-004 1.039e+007 1.415e+008 1.000e+000 6.849e-002 2.233e-004 
2.953e-004 1.039e+007 1.415e+008 1.000e+000 6.859e-002 2.234e-004 
2.954e-004 1.039e+007 1.415e+008 1.000e+000 6.852e-002 2.235e-004 
2.955e-004 1.039e+007 1.415e+008 1.000e+000 6.848e-002 2.236e-004 
2.955e-004 1.039e+007 1.418e+008 1.000e+000 6.800e-002 2.236e-004 
2.956e-004 1.039e+007 1.415e+008 1.000e+000 6.856e-002 2.237e-004 
2.957e-004 1.039e+007 1.415e+008 1.000e+000 6.858e-002 2.238e-004 
2.958e-004 1.039e+007 1.415e+008 1.000e+000 6.856e-002 2.239e-004 
2.958e-004 1.039e+007 1.415e+008 1.000e+000 6.859e-002 2.239e-004 
2.959e-004 1.039e+007 1.415e+008 1.000e+000 6.857e-002 2.240e-004 
2.960e-004 1.039e+007 1.415e+008 1.000e+000 6.857e-002 2.241e-004 
2.961e-004 1.039e+007 1.415e+008 1.000e+000 6.864e-002 2.242e-004 
2.961e-004 1.039e+007 1.415e+008 1.000e+000 6.855e-002 2.242e-004 
2.962e-004 1.039e+007 1.415e+008 1.000e+000 6.858e-002 2.243e-004 
2.963e-004 1.039e+007 1.415e+008 1.000e+000 6.856e-002 2.244e-004 
2.964e-004 1.039e+007 1.415e+008 1.000e+000 6.868e-002 2.245e-004 
2.965e-004 1.039e+007 1.415e+008 1.000e+000 6.872e-002 2.246e-004 
2.966e-004 1.040e+007 1.415e+008 1.000e+000 6.848e-002 2.247e-004 
2.966e-004 1.040e+007 1.415e+008 1.000e+000 6.858e-002 2.247e-004 
2.967e-004 1.040e+007 1.415e+008 1.000e+000 6.856e-002 2.248e-004 
2.968e-004 1.040e+007 1.415e+008 1.000e+000 6.850e-002 2.249e-004 
2.969e-004 1.040e+007 1.417e+008 1.000e+000 6.808e-002 2.250e-004 
2.970e-004 1.040e+007 1.415e+008 1.000e+000 6.851e-002 2.250e-004 
2.970e-004 1.040e+007 1.415e+008 1.000e+000 6.856e-002 2.251e-004 
2.971e-004 1.040e+007 1.415e+008 1.000e+000 6.858e-002 2.252e-004 
2.972e-004 1.040e+007 1.415e+008 1.000e+000 6.856e-002 2.253e-004 
2.973e-004 1.040e+007 1.415e+008 1.000e+000 6.855e-002 2.254e-004 
2.973e-004 1.040e+007 1.415e+008 1.000e+000 6.859e-002 2.254e-004 
2.974e-004 1.040e+007 1.415e+008 1.000e+000 6.861e-002 2.255e-004 
2.975e-004 1.040e+007 1.415e+008 1.000e+000 6.857e-002 2.256e-004 
2.976e-004 1.040e+007 1.415e+008 1.000e+000 6.855e-002 2.257e-004 
2.977e-004 1.040e+007 1.415e+008 1.000e+000 6.857e-002 2.257e-004 
2.977e-004 1.040e+007 1.415e+008 1.000e+000 6.869e-002 2.258e-004 
2.978e-004 1.040e+007 1.415e+008 1.000e+000 6.804e-002 2.259e-004 
2.979e-004 1.040e+007 1.415e+008 1.000e+000 6.855e-002 2.260e-004 
2.980e-004 1.040e+007 1.415e+008 1.000e+000 6.857e-002 2.261e-004 
2.981e-004 1.040e+007 1.415e+008 1.000e+000 6.853e-002 2.262e-004 
2.982e-004 1.040e+007 1.415e+008 1.000e+000 6.850e-002 2.263e-004 
2.983e-004 1.040e+007 1.415e+008 1.000e+000 6.855e-002 2.263e-004 
2.984e-004 1.040e+007 1.415e+008 1.000e+000 6.854e-002 2.264e-004 
2.984e-004 1.040e+007 1.415e+008 1.000e+000 6.855e-002 2.265e-004 
2.985e-004 1.040e+007 1.415e+008 1.000e+000 6.863e-002 2.266e-004 
2.986e-004 1.040e+007 1.415e+008 1.000e+000 6.857e-002 2.267e-004 
2.987e-004 1.040e+007 1.415e+008 1.000e+000 6.859e-002 2.267e-004 
2.988e-004 1.040e+007 1.415e+008 1.000e+000 6.864e-002 2.268e-004 
2.988e-004 1.040e+007 1.415e+008 1.000e+000 6.859e-002 2.269e-004 
2.989e-004 1.040e+007 1.415e+008 1.000e+000 6.860e-002 2.270e-004 
2.990e-004 1.040e+007 1.415e+008 1.000e+000 6.858e-002 2.271e-004 
2.991e-004 1.040e+007 1.415e+008 1.000e+000 6.863e-002 2.271e-004 
2.992e-004 1.040e+007 1.415e+008 1.000e+000 6.837e-002 2.272e-004 
2.993e-004 1.040e+007 1.415e+008 1.000e+000 6.848e-002 2.273e-004 
2.993e-004 1.040e+007 1.415e+008 1.000e+000 6.860e-002 2.274e-004 
2.994e-004 1.040e+007 1.415e+008 1.000e+000 6.859e-002 2.275e-004 
2.995e-004 1.040e+007 1.415e+008 1.000e+000 6.853e-002 2.275e-004 
2.996e-004 1.040e+007 1.415e+008 1.000e+000 6.854e-002 2.276e-004 
2.997e-004 1.040e+007 1.415e+008 1.000e+000 6.858e-002 2.277e-004 
2.997e-004 1.040e+007 1.415e+008 1.000e+000 6.858e-002 2.278e-004 
2.998e-004 1.040e+007 1.415e+008 1.000e+000 6.861e-002 2.278e-004 
2.999e-004 1.040e+007 1.415e+008 1.000e+000 6.857e-002 2.279e-004 
3.000e-004 1.040e+007 1.415e+008 1.000e+000 6.859e-002 2.280e-004 
3.000e-004 1.040e+007 1.415e+008 1.000e+000 6.861e-002 2.281e-004 
3.001e-004 1.040e+007 1.415e+008 1.000e+000 6.865e-002 2.282e-004 
3.002e-004 1.040e+007 1.415e+008 1.000e+000 6.857e-002 2.282e-004 
3.003e-004 1.040e+007 1.415e+008 1.000e+000 6.863e-002 2.283e-004 
3.003e-004 1.040e+007 1.415e+008 1.000e+000 6.859e-002 2.284e-004 
3.004e-004 1.040e+007 1.415e+008 1.000e+000 6.861e-002 2.285e-004 
3.005e-004 1.041e+007 1.415e+008 1.000e+000 6.882e-002 2.285e-004 
3.006e-004 1.041e+007 1.415e+008 1.000e+000 6.848e-002 2.286e-004 
3.007e-004 1.041e+007 1.415e+008 1.000e+000 6.863e-002 2.287e-004 
3.008e-004 1.041e+007 1.415e+008 1.000e+000 6.856e-002 2.288e-004 
3.008e-004 1.041e+007 1.415e+008 1.000e+000 6.851e-002 2.289e-004 
3.009e-004 1.041e+007 1.415e+008 1.000e+000 6.852e-002 2.289e-004 
3.010e-004 1.041e+007 1.415e+008 1.000e+000 6.857e-002 2.290e-004 
3.011e-004 1.041e+007 1.415e+008 1.000e+000 6.858e-002 2.291e-004 
3.012e-004 1.041e+007 1.415e+008 1.000e+000 6.855e-002 2.292e-004 
3.012e-004 1.041e+007 1.415e+008 1.000e+000 6.857e-002 2.292e-004 
3.013e-004 1.041e+007 1.415e+008 1.000e+000 6.864e-002 2.293e-004 
3.014e-004 1.041e+007 1.415e+008 1.000e+000 6.863e-002 2.294e-004 
3.015e-004 1.041e+007 1.415e+008 1.000e+000 6.866e-002 2.295e-004 
3.015e-004 1.041e+007 1.415e+008 1.000e+000 6.866e-002 2.295e-004 
3.016e-004 1.041e+007 1.415e+008 1.000e+000 6.856e-002 2.296e-004 
3.017e-004 1.041e+007 1.415e+008 1.000e+000 6.860e-002 2.297e-004 
3.018e-004 1.041e+007 1.415e+008 1.000e+000 6.863e-002 2.298e-004 
3.019e-004 1.041e+007 1.415e+008 1.000e+000 6.843e-002 2.299e-004 
3.020e-004 1.041e+007 1.415e+008 1.000e+000 6.856e-002 2.300e-004 
3.020e-004 1.041e+007 1.415e+008 1.000e+000 6.859e-002 2.300e-004 
3.021e-004 1.041e+007 1.415e+008 1.000e+000 6.862e-002 2.301e-004 
3.022e-004 1.041e+007 1.415e+008 1.000e+000 6.852e-002 2.302e-004 
3.023e-004 1.041e+007 1.415e+008 1.000e+000 6.849e-002 2.303e-004 
3.023e-004 1.041e+007 1.415e+008 1.000e+000 6.855e-002 2.303e-004 
3.024e-004 1.041e+007 1.415e+008 1.000e+000 6.855e-002 2.304e-004 
3.025e-004 1.041e+007 1.415e+008 1.000e+000 6.857e-002 2.305e-004 
3.026e-004 1.041e+007 1.415e+008 1.000e+000 6.862e-002 2.306e-004 
3.027e-004 1.041e+007 1.415e+008 1.000e+000 6.859e-002 2.307e-004 
3.028e-004 1.041e+007 1.415e+008 1.000e+000 6.858e-002 2.308e-004 
3.028e-004 1.041e+007 1.415e+008 1.000e+000 6.866e-002 2.308e-004 
3.029e-004 1.041e+007 1.415e+008 1.000e+000 6.863e-002 2.309e-004 
3.030e-004 1.041e+007 1.415e+008 1.000e+000 6.857e-002 2.310e-004 
3.031e-004 1.041e+007 1.415e+008 1.000e+000 6.864e-002 2.311e-004 
3.032e-004 1.041e+007 1.415e+008 1.000e+000 6.878e-002 2.312e-004 
3.033e-004 1.041e+007 1.415e+008 1.000e+000 6.845e-002 2.313e-004 
3.034e-004 1.041e+007 1.415e+008 1.000e+000 6.862e-002 2.314e-004 
3.035e-004 1.041e+007 1.415e+008 1.000e+000 6.854e-002 2.314e-004 
3.035e-004 1.041e+007 1.415e+008 1.000e+000 6.854e-002 2.315e-004 
3.036e-004 1.041e+007 1.415e+008 1.000e+000 6.851e-002 2.316e-004 
3.037e-004 1.041e+007 1.415e+008 1.000e+000 6.854e-002 2.317e-004 
3.038e-004 1.041e+007 1.415e+008 1.000e+000 6.859e-002 2.318e-004 
3.039e-004 1.041e+007 1.415e+008 1.000e+000 6.867e-002 2.318e-004 
3.039e-004 1.041e+007 1.415e+008 1.000e+000 6.854e-002 2.319e-004 
3.040e-004 1.041e+007 1.415e+008 1.000e+000 6.857e-002 2.320e-004 
3.041e-004 1.041e+007 1.415e+008 1.000e+000 6.859e-002 2.321e-004 
3.042e-004 1.041e+007 1.415e+008 1.000e+000 6.876e-002 2.321e-004 
3.042e-004 1.041e+007 1.415e+008 1.000e+000 6.858e-002 2.322e-004 
3.043e-004 1.041e+007 1.415e+008 1.000e+000 6.859e-002 2.323e-004 
3.044e-004 1.041e+007 1.415e+008 1.000e+000 6.859e-002 2.324e-004 
3.045e-004 1.041e+007 1.415e+008 1.000e+000 6.858e-002 2.324e-004 
3.046e-004 1.041e+007 1.415e+008 1.000e+000 6.835e-002 2.325e-004 
3.046e-004 1.042e+007 1.415e+008 1.000e+000 6.846e-002 2.326e-004 
3.047e-004 1.042e+007 1.415e+008 1.000e+000 6.856e-002 2.327e-004 
3.048e-004 1.042e+007 1.415e+008 1.000e+000 6.862e-002 2.328e-004 
3.049e-004 1.042e+007 1.415e+008 1.000e+000 6.850e-002 2.328e-004 
3.050e-004 1.042e+007 1.415e+008 1.000e+000 6.856e-002 2.329e-004 
3.050e-004 1.042e+007 1.415e+008 1.000e+000 6.860e-002 2.330e-004 
3.051e-004 1.042e+007 1.415e+008 1.000e+000 6.856e-002 2.331e-004 
3.052e-004 1.042e+007 1.415e+008 1.000e+000 6.857e-002 2.331e-004 
3.053e-004 1.042e+007 1.415e+008 1.000e+000 6.857e-002 2.332e-004 
3.053e-004 1.042e+007 1.415e+008 1.000e+000 6.861e-002 2.333e-004 
3.054e-004 1.042e+007 1.415e+008 1.000e+000 6.859e-002 2.334e-004 
3.055e-004 1.042e+007 1.415e+008 1.000e+000 6.866e-002 2.334e-004 
3.056e-004 1.042e+007 1.415e+008 1.000e+000 6.858e-002 2.335e-004 
3.057e-004 1.042e+007 1.415e+008 1.000e+000 6.860e-002 2.336e-004 
3.057e-004 1.042e+007 1.415e+008 1.000e+000 6.859e-002 2.337e-004 
3.058e-004 1.042e+007 1.415e+008 1.000e+000 6.867e-002 2.338e-004 
3.059e-004 1.042e+007 1.415e+008 1.000e+000 6.836e-002 2.339e-004 
3.060e-004 1.042e+007 1.415e+008 1.000e+000 6.860e-002 2.339e-004 
3.061e-004 1.042e+007 1.415e+008 1.000e+000 6.854e-002 2.340e-004 
3.062e-004 1.042e+007 1.415e+008 1.000e+000 6.852e-002 2.341e-004 
3.063e-004 1.042e+007 1.415e+008 1.000e+000 6.821e-002 2.342e-004 
3.064e-004 1.042e+007 1.415e+008 1.000e+000 6.848e-002 2.343e-004 
3.064e-004 1.042e+007 1.415e+008 1.000e+000 6.857e-002 2.344e-004 
3.065e-004 1.042e+007 1.415e+008 1.000e+000 6.859e-002 2.345e-004 
3.066e-004 1.042e+007 1.415e+008 1.000e+000 6.855e-002 2.345e-004 
3.067e-004 1.042e+007 1.415e+008 1.000e+000 6.861e-002 2.346e-004 
3.067e-004 1.042e+007 1.415e+008 1.000e+000 6.858e-002 2.347e-004 
3.068e-004 1.042e+007 1.415e+008 1.000e+000 6.867e-002 2.347e-004 
3.069e-004 1.042e+007 1.415e+008 1.000e+000 6.856e-002 2.348e-004 
3.070e-004 1.042e+007 1.415e+008 1.000e+000 6.857e-002 2.349e-004 
3.071e-004 1.042e+007 1.415e+008 1.000e+000 6.858e-002 2.350e-004 
3.071e-004 1.042e+007 1.415e+008 1.000e+000 6.861e-002 2.351e-004 
3.072e-004 1.042e+007 1.415e+008 1.000e+000 6.876e-002 2.352e-004 
3.073e-004 1.042e+007 1.415e+008 1.000e+000 6.846e-002 2.352e-004 
3.074e-004 1.042e+007 1.415e+008 1.000e+000 6.854e-002 2.353e-004 
3.075e-004 1.042e+007 1.415e+008 1.000e+000 6.858e-002 2.354e-004 
3.076e-004 1.042e+007 1.415e+008 1.000e+000 6.851e-002 2.355e-004 
3.076e-004 1.042e+007 1.415e+008 1.000e+000 6.851e-002 2.355e-004 
3.077e-004 1.042e+007 1.415e+008 1.000e+000 6.857e-002 2.356e-004 
3.078e-004 1.042e+007 1.415e+008 1.000e+000 6.859e-002 2.357e-004 
3.079e-004 1.042e+007 1.415e+008 1.000e+000 6.859e-002 2.358e-004 
3.080e-004 1.042e+007 1.415e+008 1.000e+000 6.864e-002 2.359e-004 
3.080e-004 1.042e+007 1.415e+008 1.000e+000 6.858e-002 2.359e-004 
3.081e-004 1.042e+007 1.415e+008 1.000e+000 6.861e-002 2.360e-004 
3.082e-004 1.042e+007 1.415e+008 1.000e+000 6.863e-002 2.361e-004 
3.083e-004 1.042e+007 1.415e+008 1.000e+000 6.862e-002 2.362e-004 
3.084e-004 1.042e+007 1.415e+008 1.000e+000 6.863e-002 2.363e-004 
3.085e-004 1.042e+007 1.415e+008 1.000e+000 6.866e-002 2.364e-004 
3.086e-004 1.042e+007 1.415e+008 1.000e+000 6.873e-002 2.365e-004 
3.087e-004 1.042e+007 1.415e+008 1.000e+000 6.848e-002 2.366e-004 
3.087e-004 1.042e+007 1.415e+008 1.000e+000 6.854e-002 2.366e-004 
3.088e-004 1.042e+007 1.415e+008 1.000e+000 6.864e-002 2.367e-004 
3.089e-004 1.042e+007 1.415e+008 1.000e+000 6.853e-002 2.368e-004 
3.090e-004 1.043e+007 1.415e+008 1.000e+000 6.855e-002 2.369e-004 
3.091e-004 1.043e+007 1.415e+008 1.000e+000 6.858e-002 2.370e-004 
3.092e-004 1.043e+007 1.415e+008 1.000e+000 6.860e-002 2.371e-004 
3.093e-004 1.043e+007 1.415e+008 1.000e+000 6.863e-002 2.371e-004 
3.093e-004 1.043e+007 1.415e+008 1.000e+000 6.859e-002 2.372e-004 
3.094e-004 1.043e+007 1.415e+008 1.000e+000 6.867e-002 2.373e-004 
3.095e-004 1.043e+007 1.415e+008 1.000e+000 6.864e-002 2.374e-004 
3.096e-004 1.043e+007 1.415e+008 1.000e+000 6.860e-002 2.374e-004 
3.096e-004 1.043e+007 1.415e+008 1.000e+000 6.858e-002 2.375e-004 
3.097e-004 1.043e+007 1.415e+008 1.000e+000 6.865e-002 2.376e-004 
3.098e-004 1.043e+007 1.415e+008 1.000e+000 6.859e-002 2.377e-004 
3.099e-004 1.043e+007 1.415e+008 1.000e+000 6.866e-002 2.377e-004 
3.099e-004 1.043e+007 1.415e+008 1.000e+000 6.844e-002 2.378e-004 
3.100e-004 1.043e+007 1.415e+008 1.000e+000 6.849e-002 2.379e-004 
3.101e-004 1.043e+007 1.415e+008 1.000e+000 6.861e-002 2.380e-004 
3.102e-004 1.043e+007 1.415e+008 1.000e+000 6.857e-002 2.381e-004 
3.103e-004 1.043e+007 1.415e+008 1.000e+000 6.850e-002 2.381e-004 
3.104e-004 1.043e+007 1.415e+008 1.000e+000 6.851e-002 2.382e-004 
3.104e-004 1.043e+007 1.415e+008 1.000e+000 6.857e-002 2.383e-004 
3.105e-004 1.043e+007 1.415e+008 1.000e+000 6.860e-002 2.384e-004 
3.106e-004 1.043e+007 1.415e+008 1.000e+000 6.857e-002 2.385e-004 
3.107e-004 1.043e+007 1.415e+008 1.000e+000 6.862e-002 2.385e-004 
3.107e-004 1.043e+007 1.415e+008 1.000e+000 6.860e-002 2.386e-004 
3.108e-004 1.043e+007 1.415e+008 1.000e+000 6.855e-002 2.387e-004 
3.109e-004 1.043e+007 1.415e+008 1.000e+000 6.870e-002 2.388e-004 
3.110e-004 1.043e+007 1.415e+008 1.000e+000 6.858e-002 2.388e-004 
3.111e-004 1.043e+007 1.415e+008 1.000e+000 6.864e-002 2.389e-004 
3.111e-004 1.043e+007 1.415e+008 1.000e+000 6.860e-002 2.390e-004 
3.112e-004 1.043e+007 1.415e+008 1.000e+000 6.873e-002 2.391e-004 
3.113e-004 1.043e+007 1.415e+008 1.000e+000 6.835e-002 2.392e-004 
3.114e-004 1.043e+007 1.415e+008 1.000e+000 6.852e-002 2.392e-004 
3.115e-004 1.043e+007 1.415e+008 1.000e+000 6.858e-002 2.393e-004 
3.116e-004 1.043e+007 1.415e+008 1.000e+000 6.864e-002 2.394e-004 
3.116e-004 1.043e+007 1.415e+008 1.000e+000 6.848e-002 2.395e-004 
3.117e-004 1.043e+007 1.415e+008 1.000e+000 6.858e-002 2.396e-004 
3.118e-004 1.043e+007 1.415e+008 1.000e+000 6.855e-002 2.397e-004 
3.119e-004 1.043e+007 1.415e+008 1.000e+000 6.859e-002 2.397e-004 
3.120e-004 1.043e+007 1.415e+008 1.000e+000 6.861e-002 2.398e-004 
3.120e-004 1.043e+007 1.415e+008 1.000e+000 6.857e-002 2.399e-004 
3.121e-004 1.043e+007 1.415e+008 1.000e+000 6.862e-002 2.400e-004 
3.122e-004 1.043e+007 1.415e+008 1.000e+000 6.872e-002 2.400e-004 
3.123e-004 1.043e+007 1.415e+008 1.000e+000 6.870e-002 2.401e-004 
3.123e-004 1.043e+007 1.415e+008 1.000e+000 6.860e-002 2.402e-004 
3.124e-004 1.043e+007 1.415e+008 1.000e+000 6.862e-002 2.403e-004 
3.125e-004 1.043e+007 1.415e+008 1.000e+000 6.866e-002 2.403e-004 
3.126e-004 1.043e+007 1.415e+008 1.000e+000 6.875e-002 2.404e-004 
3.127e-004 1.043e+007 1.415e+008 1.000e+000 6.848e-002 2.405e-004 
3.127e-004 1.043e+007 1.415e+008 1.000e+000 6.860e-002 2.406e-004 
3.128e-004 1.043e+007 1.415e+008 1.000e+000 6.857e-002 2.407e-004 
3.129e-004 1.043e+007 1.415e+008 1.000e+000 6.866e-002 2.407e-004 
3.130e-004 1.043e+007 1.415e+008 1.000e+000 6.855e-002 2.408e-004 
3.131e-004 1.043e+007 1.415e+008 1.000e+000 6.857e-002 2.409e-004 
3.131e-004 1.043e+007 1.415e+008 1.000e+000 6.861e-002 2.410e-004 
3.132e-004 1.043e+007 1.415e+008 1.000e+000 6.856e-002 2.410e-004 
3.133e-004 1.043e+007 1.415e+008 1.000e+000 6.857e-002 2.411e-004 
3.134e-004 1.043e+007 1.415e+008 1.000e+000 6.861e-002 2.412e-004 
3.135e-004 1.043e+007 1.415e+008 1.000e+000 6.858e-002 2.413e-004 
3.135e-004 1.043e+007 1.415e+008 1.000e+000 6.869e-002 2.414e-004 
3.136e-004 1.043e+007 1.415e+008 1.000e+000 6.865e-002 2.414e-004 
3.137e-004 1.044e+007 1.415e+008 1.000e+000 6.858e-002 2.415e-004 
3.138e-004 1.044e+007 1.415e+008 1.000e+000 6.864e-002 2.416e-004 
3.139e-004 1.044e+007 1.415e+008 1.000e+000 6.867e-002 2.417e-004 
3.140e-004 1.044e+007 1.415e+008 1.000e+000 6.875e-002 2.418e-004 
3.141e-004 1.044e+007 1.415e+008 1.000e+000 6.848e-002 2.419e-004 
3.142e-004 1.044e+007 1.415e+008 1.000e+000 6.862e-002 2.420e-004 
3.143e-004 1.044e+007 1.415e+008 1.000e+000 6.860e-002 2.421e-004 
3.143e-004 1.044e+007 1.415e+008 1.000e+000 6.858e-002 2.422e-004 
3.144e-004 1.044e+007 1.415e+008 1.000e+000 6.856e-002 2.422e-004 
3.145e-004 1.044e+007 1.415e+008 1.000e+000 6.861e-002 2.423e-004 
3.146e-004 1.044e+007 1.415e+008 1.000e+000 6.862e-002 2.424e-004 
3.147e-004 1.044e+007 1.415e+008 1.000e+000 6.857e-002 2.425e-004 
3.147e-004 1.044e+007 1.415e+008 1.000e+000 6.860e-002 2.425e-004 
3.148e-004 1.044e+007 1.415e+008 1.000e+000 6.855e-002 2.426e-004 
3.149e-004 1.044e+007 1.415e+008 1.000e+000 6.868e-002 2.427e-004 
3.150e-004 1.044e+007 1.415e+008 1.000e+000 6.865e-002 2.428e-004 
3.150e-004 1.044e+007 1.415e+008 1.000e+000 6.858e-002 2.428e-004 
3.151e-004 1.044e+007 1.415e+008 1.000e+000 6.859e-002 2.429e-004 
3.152e-004 1.044e+007 1.415e+008 1.000e+000 6.866e-002 2.430e-004 
3.153e-004 1.044e+007 1.415e+008 1.000e+000 6.878e-002 2.431e-004 
3.154e-004 1.044e+007 1.415e+008 1.000e+000 6.851e-002 2.432e-004 
3.154e-004 1.044e+007 1.415e+008 1.000e+000 6.858e-002 2.432e-004 
3.155e-004 1.044e+007 1.415e+008 1.000e+000 6.859e-002 2.433e-004 
3.156e-004 1.044e+007 1.415e+008 1.000e+000 6.855e-002 2.434e-004 
3.157e-004 1.044e+007 1.415e+008 1.000e+000 6.850e-002 2.435e-004 
3.158e-004 1.044e+007 1.415e+008 1.000e+000 6.857e-002 2.436e-004 
3.158e-004 1.044e+007 1.415e+008 1.000e+000 6.857e-002 2.436e-004 
3.159e-004 1.044e+007 1.415e+008 1.000e+000 6.865e-002 2.437e-004 
3.160e-004 1.044e+007 1.415e+008 1.000e+000 6.864e-002 2.438e-004 
3.161e-004 1.044e+007 1.415e+008 1.000e+000 6.864e-002 2.439e-004 
3.162e-004 1.044e+007 1.415e+008 1.000e+000 6.863e-002 2.440e-004 
3.163e-004 1.044e+007 1.415e+008 1.000e+000 6.864e-002 2.441e-004 
3.164e-004 1.044e+007 1.415e+008 1.000e+000 6.860e-002 2.441e-004 
3.164e-004 1.044e+007 1.415e+008 1.000e+000 6.861e-002 2.442e-004 
3.165e-004 1.044e+007 1.415e+008 1.000e+000 6.857e-002 2.443e-004 
3.166e-004 1.044e+007 1.415e+008 1.000e+000 6.874e-002 2.444e-004 
3.167e-004 1.044e+007 1.415e+008 1.000e+000 6.851e-002 2.445e-004 
3.168e-004 1.044e+007 1.415e+008 1.000e+000 6.853e-002 2.446e-004 
3.169e-004 1.044e+007 1.415e+008 1.000e+000 6.860e-002 2.446e-004 
3.170e-004 1.044e+007 1.415e+008 1.000e+000 6.858e-002 2.447e-004 
3.170e-004 1.044e+007 1.415e+008 1.000e+000 6.851e-002 2.448e-004 
3.171e-004 1.044e+007 1.415e+008 1.000e+000 6.853e-002 2.449e-004 
3.172e-004 1.044e+007 1.415e+008 1.000e+000 6.858e-002 2.450e-004 
3.173e-004 1.044e+007 1.415e+008 1.000e+000 6.859e-002 2.450e-004 
3.173e-004 1.044e+007 1.415e+008 1.000e+000 6.863e-002 2.451e-004 
3.174e-004 1.044e+007 1.415e+008 1.000e+000 6.858e-002 2.452e-004 
3.175e-004 1.044e+007 1.415e+008 1.000e+000 6.857e-002 2.453e-004 
3.176e-004 1.044e+007 1.415e+008 1.000e+000 6.869e-002 2.453e-004 
3.177e-004 1.044e+007 1.415e+008 1.000e+000 6.864e-002 2.454e-004 
3.177e-004 1.044e+007 1.415e+008 1.000e+000 6.866e-002 2.455e-004 
3.178e-004 1.044e+007 1.415e+008 1.000e+000 6.857e-002 2.456e-004 
3.179e-004 1.044e+007 1.415e+008 1.000e+000 6.857e-002 2.457e-004 
3.180e-004 1.044e+007 1.415e+008 1.000e+000 6.875e-002 2.457e-004 
3.181e-004 1.044e+007 1.415e+008 1.000e+000 6.851e-002 2.458e-004 
3.182e-004 1.044e+007 1.415e+008 1.000e+000 6.860e-002 2.459e-004 
3.182e-004 1.044e+007 1.415e+008 1.000e+000 6.861e-002 2.460e-004 
3.183e-004 1.044e+007 1.415e+008 1.000e+000 6.859e-002 2.461e-004 
3.184e-004 1.044e+007 1.415e+008 1.000e+000 6.866e-002 2.462e-004 
3.185e-004 1.044e+007 1.415e+008 1.000e+000 6.860e-002 2.462e-004 
3.186e-004 1.044e+007 1.415e+008 1.000e+000 6.863e-002 2.463e-004 
3.186e-004 1.045e+007 1.415e+008 1.000e+000 6.857e-002 2.464e-004 
3.187e-004 1.045e+007 1.415e+008 1.000e+000 6.858e-002 2.465e-004 
3.188e-004 1.045e+007 1.415e+008 1.000e+000 6.865e-002 2.466e-004 
3.189e-004 1.045e+007 1.415e+008 1.000e+000 6.872e-002 2.467e-004 
3.190e-004 1.045e+007 1.415e+008 1.000e+000 6.872e-002 2.467e-004 
3.191e-004 1.045e+007 1.415e+008 1.000e+000 6.865e-002 2.468e-004 
3.192e-004 1.045e+007 1.415e+008 1.000e+000 6.864e-002 2.469e-004 
3.193e-004 1.045e+007 1.415e+008 1.000e+000 6.864e-002 2.470e-004 
3.194e-004 1.045e+007 1.415e+008 1.000e+000 6.880e-002 2.471e-004 
3.194e-004 1.045e+007 1.415e+008 1.000e+000 6.860e-002 2.472e-004 
3.195e-004 1.045e+007 1.415e+008 1.000e+000 6.860e-002 2.473e-004 
3.196e-004 1.045e+007 1.415e+008 1.000e+000 6.858e-002 2.474e-004 
3.197e-004 1.045e+007 1.415e+008 1.000e+000 6.856e-002 2.475e-004 
3.198e-004 1.045e+007 1.415e+008 1.000e+000 6.855e-002 2.476e-004 
3.199e-004 1.045e+007 1.415e+008 1.000e+000 6.867e-002 2.476e-004 
3.200e-004 1.045e+007 1.415e+008 1.000e+000 6.862e-002 2.477e-004 
3.201e-004 1.045e+007 1.415e+008 1.000e+000 6.863e-002 2.478e-004 
3.201e-004 1.045e+007 1.415e+008 1.000e+000 6.861e-002 2.479e-004 
3.202e-004 1.045e+007 1.415e+008 1.000e+000 6.864e-002 2.480e-004 
3.203e-004 1.045e+007 1.415e+008 1.000e+000 6.867e-002 2.480e-004 
3.204e-004 1.045e+007 1.415e+008 1.000e+000 6.858e-002 2.481e-004 
3.205e-004 1.045e+007 1.415e+008 1.000e+000 6.863e-002 2.482e-004 
3.205e-004 1.045e+007 1.415e+008 1.000e+000 6.865e-002 2.483e-004 
3.206e-004 1.045e+007 1.415e+008 1.000e+000 6.869e-002 2.483e-004 
3.207e-004 1.045e+007 1.415e+008 1.000e+000 6.876e-002 2.484e-004 
3.208e-004 1.045e+007 1.415e+008 1.000e+000 6.858e-002 2.485e-004 
3.209e-004 1.045e+007 1.415e+008 1.000e+000 6.861e-002 2.486e-004 
3.209e-004 1.045e+007 1.415e+008 1.000e+000 6.869e-002 2.487e-004 
3.210e-004 1.045e+007 1.415e+008 1.000e+000 6.853e-002 2.487e-004 
3.211e-004 1.045e+007 1.415e+008 1.000e+000 6.868e-002 2.488e-004 
3.212e-004 1.045e+007 1.415e+008 1.000e+000 6.861e-002 2.489e-004 
3.212e-004 1.045e+007 1.415e+008 1.000e+000 6.863e-002 2.489e-004 
3.213e-004 1.045e+007 1.415e+008 1.000e+000 6.863e-002 2.490e-004 
3.214e-004 1.045e+007 1.415e+008 1.000e+000 6.859e-002 2.491e-004 
3.215e-004 1.045e+007 1.415e+008 1.000e+000 6.857e-002 2.492e-004 
3.215e-004 1.045e+007 1.415e+008 1.000e+000 6.862e-002 2.492e-004 
3.216e-004 1.045e+007 1.415e+008 1.000e+000 6.867e-002 2.493e-004 
3.217e-004 1.045e+007 1.415e+008 1.000e+000 6.863e-002 2.494e-004 
3.218e-004 1.045e+007 1.415e+008 1.000e+000 6.864e-002 2.495e-004 
3.218e-004 1.045e+007 1.415e+008 1.000e+000 6.857e-002 2.496e-004 
3.219e-004 1.045e+007 1.415e+008 1.000e+000 6.867e-002 2.496e-004 
3.220e-004 1.045e+007 1.415e+008 1.000e+000 6.877e-002 2.497e-004 
3.221e-004 1.045e+007 1.415e+008 1.000e+000 6.860e-002 2.498e-004 
3.222e-004 1.045e+007 1.415e+008 1.000e+000 6.854e-002 2.499e-004 
3.222e-004 1.045e+007 1.415e+008 1.000e+000 6.860e-002 2.500e-004 
3.223e-004 1.045e+007 1.415e+008 1.000e+000 6.861e-002 2.500e-004 
3.224e-004 1.045e+007 1.415e+008 1.000e+000 6.858e-002 2.501e-004 
3.225e-004 1.045e+007 1.415e+008 1.000e+000 6.859e-002 2.502e-004 
3.226e-004 1.045e+007 1.415e+008 1.000e+000 6.860e-002 2.503e-004 
3.227e-004 1.045e+007 1.415e+008 1.000e+000 6.860e-002 2.504e-004 
3.227e-004 1.045e+007 1.415e+008 1.000e+000 6.858e-002 2.504e-004 
3.228e-004 1.045e+007 1.415e+008 1.000e+000 6.867e-002 2.505e-004 
3.229e-004 1.045e+007 1.415e+008 1.000e+000 6.857e-002 2.506e-004 
3.230e-004 1.045e+007 1.415e+008 1.000e+000 6.873e-002 2.507e-004 
3.230e-004 1.045e+007 1.415e+008 1.000e+000 6.861e-002 2.507e-004 
3.231e-004 1.045e+007 1.415e+008 1.000e+000 6.860e-002 2.508e-004 
3.232e-004 1.045e+007 1.415e+008 1.000e+000 6.864e-002 2.509e-004 
3.233e-004 1.045e+007 1.415e+008 1.000e+000 6.864e-002 2.510e-004 
3.234e-004 1.045e+007 1.415e+008 1.000e+000 6.882e-002 2.511e-004 
3.235e-004 1.045e+007 1.415e+008 1.000e+000 6.863e-002 2.512e-004 
3.235e-004 1.045e+007 1.415e+008 1.000e+000 6.860e-002 2.512e-004 
3.236e-004 1.045e+007 1.418e+008 1.000e+000 6.817e-002 2.513e-004 
3.237e-004 1.045e+007 1.415e+008 1.000e+000 6.855e-002 2.514e-004 
3.238e-004 1.045e+007 1.415e+008 1.000e+000 6.860e-002 2.515e-004 
3.239e-004 1.046e+007 1.415e+008 1.000e+000 6.861e-002 2.515e-004 
3.239e-004 1.046e+007 1.415e+008 1.000e+000 6.857e-002 2.516e-004 
3.240e-004 1.046e+007 1.415e+008 1.000e+000 6.858e-002 2.517e-004 
3.241e-004 1.046e+007 1.415e+008 1.000e+000 6.855e-002 2.518e-004 
3.242e-004 1.046e+007 1.415e+008 1.000e+000 6.861e-002 2.519e-004 
3.243e-004 1.046e+007 1.415e+008 1.000e+000 6.865e-002 2.519e-004 
3.244e-004 1.046e+007 1.415e+008 1.000e+000 6.877e-002 2.520e-004 
3.244e-004 1.046e+007 1.415e+008 1.000e+000 6.863e-002 2.521e-004 
3.245e-004 1.046e+007 1.415e+008 1.000e+000 6.864e-002 2.522e-004 
3.246e-004 1.046e+007 1.415e+008 1.000e+000 6.862e-002 2.523e-004 
3.247e-004 1.046e+007 1.415e+008 1.000e+000 6.883e-002 2.524e-004 
3.248e-004 1.046e+007 1.415e+008 1.000e+000 6.847e-002 2.525e-004 
3.249e-004 1.046e+007 1.415e+008 1.000e+000 6.870e-002 2.526e-004 
3.250e-004 1.046e+007 1.415e+008 1.000e+000 6.863e-002 2.527e-004 
3.251e-004 1.046e+007 1.415e+008 1.000e+000 6.855e-002 2.527e-004 
3.251e-004 1.046e+007 1.415e+008 1.000e+000 6.855e-002 2.528e-004 
3.252e-004 1.046e+007 1.415e+008 1.000e+000 6.863e-002 2.529e-004 
3.253e-004 1.046e+007 1.415e+008 1.000e+000 6.867e-002 2.530e-004 
3.254e-004 1.046e+007 1.415e+008 1.000e+000 6.859e-002 2.530e-004 
3.255e-004 1.046e+007 1.415e+008 1.000e+000 6.858e-002 2.531e-004 
3.255e-004 1.046e+007 1.415e+008 1.000e+000 6.862e-002 2.532e-004 
3.256e-004 1.046e+007 1.415e+008 1.000e+000 6.866e-002 2.533e-004 
3.257e-004 1.046e+007 1.415e+008 1.000e+000 6.869e-002 2.533e-004 
3.258e-004 1.046e+007 1.415e+008 1.000e+000 6.867e-002 2.534e-004 
3.258e-004 1.046e+007 1.415e+008 1.000e+000 6.869e-002 2.535e-004 
3.259e-004 1.046e+007 1.415e+008 1.000e+000 6.865e-002 2.536e-004 
3.260e-004 1.046e+007 1.415e+008 1.000e+000 6.884e-002 2.537e-004 
3.261e-004 1.046e+007 1.415e+008 1.000e+000 6.855e-002 2.538e-004 
3.262e-004 1.046e+007 1.415e+008 1.000e+000 6.864e-002 2.538e-004 
3.263e-004 1.046e+007 1.415e+008 1.000e+000 6.863e-002 2.539e-004 
3.264e-004 1.046e+007 1.415e+008 1.000e+000 6.860e-002 2.540e-004 
3.264e-004 1.046e+007 1.415e+008 1.000e+000 6.858e-002 2.541e-004 
3.265e-004 1.046e+007 1.415e+008 1.000e+000 6.857e-002 2.542e-004 
3.266e-004 1.046e+007 1.415e+008 1.000e+000 6.859e-002 2.542e-004 
3.267e-004 1.046e+007 1.415e+008 1.000e+000 6.859e-002 2.543e-004 
3.267e-004 1.046e+007 1.415e+008 1.000e+000 6.861e-002 2.544e-004 
3.268e-004 1.046e+007 1.415e+008 1.000e+000 6.859e-002 2.545e-004 
3.269e-004 1.046e+007 1.415e+008 1.000e+000 6.860e-002 2.546e-004 
3.270e-004 1.046e+007 1.415e+008 1.000e+000 6.874e-002 2.546e-004 
3.271e-004 1.046e+007 1.415e+008 1.000e+000 6.863e-002 2.547e-004 
3.272e-004 1.046e+007 1.415e+008 1.000e+000 6.862e-002 2.548e-004 
3.273e-004 1.046e+007 1.415e+008 1.000e+000 6.871e-002 2.549e-004 
3.273e-004 1.046e+007 1.415e+008 1.000e+000 6.871e-002 2.550e-004 
3.274e-004 1.046e+007 1.415e+008 1.000e+000 6.849e-002 2.551e-004 
3.275e-004 1.046e+007 1.415e+008 1.000e+000 6.865e-002 2.552e-004 
3.276e-004 1.046e+007 1.415e+008 1.000e+000 6.868e-002 2.552e-004 
3.277e-004 1.046e+007 1.415e+008 1.000e+000 6.857e-002 2.553e-004 
3.278e-004 1.046e+007 1.415e+008 1.000e+000 6.861e-002 2.554e-004 
3.278e-004 1.046e+007 1.415e+008 1.000e+000 6.860e-002 2.555e-004 
3.279e-004 1.046e+007 1.415e+008 1.000e+000 6.864e-002 2.556e-004 
3.280e-004 1.046e+007 1.415e+008 1.000e+000 6.863e-002 2.556e-004 
3.281e-004 1.046e+007 1.415e+008 1.000e+000 6.856e-002 2.557e-004 
3.281e-004 1.046e+007 1.415e+008 1.000e+000 6.857e-002 2.558e-004 
3.282e-004 1.046e+007 1.415e+008 1.000e+000 6.866e-002 2.559e-004 
3.283e-004 1.046e+007 1.415e+008 1.000e+000 6.866e-002 2.559e-004 
3.284e-004 1.046e+007 1.415e+008 1.000e+000 6.868e-002 2.560e-004 
3.284e-004 1.046e+007 1.415e+008 1.000e+000 6.857e-002 2.561e-004 
3.285e-004 1.046e+007 1.415e+008 1.000e+000 6.859e-002 2.562e-004 
3.286e-004 1.046e+007 1.415e+008 1.000e+000 6.861e-002 2.562e-004 
3.287e-004 1.046e+007 1.415e+008 1.000e+000 6.870e-002 2.563e-004 
3.288e-004 1.046e+007 1.415e+008 1.000e+000 6.848e-002 2.564e-004 
3.289e-004 1.046e+007 1.415e+008 1.000e+000 6.856e-002 2.565e-004 
3.289e-004 1.046e+007 1.415e+008 1.000e+000 6.863e-002 2.566e-004 
3.290e-004 1.046e+007 1.415e+008 1.000e+000 6.864e-002 2.567e-004 
3.291e-004 1.046e+007 1.415e+008 1.000e+000 6.854e-002 2.567e-004 
3.292e-004 1.046e+007 1.415e+008 1.000e+000 6.860e-002 2.568e-004 
3.293e-004 1.046e+007 1.415e+008 1.000e+000 6.862e-002 2.569e-004 
3.294e-004 1.046e+007 1.415e+008 1.000e+000 6.862e-002 2.570e-004 
3.295e-004 1.046e+007 1.415e+008 1.000e+000 6.857e-002 2.571e-004 
3.296e-004 1.046e+007 1.415e+008 1.000e+000 6.865e-002 2.572e-004 
3.296e-004 1.046e+007 1.415e+008 1.000e+000 6.863e-002 2.573e-004 
3.297e-004 1.047e+007 1.415e+008 1.000e+000 6.874e-002 2.573e-004 
3.298e-004 1.047e+007 1.415e+008 1.000e+000 6.872e-002 2.574e-004 
3.299e-004 1.047e+007 1.415e+008 1.000e+000 6.861e-002 2.575e-004 
3.300e-004 1.047e+007 1.415e+008 1.000e+000 6.874e-002 2.576e-004 
3.301e-004 1.047e+007 1.415e+008 1.000e+000 6.884e-002 2.577e-004 
3.302e-004 1.047e+007 1.415e+008 1.000e+000 6.855e-002 2.578e-004 
3.303e-004 1.047e+007 1.415e+008 1.000e+000 6.860e-002 2.579e-004 
3.304e-004 1.047e+007 1.415e+008 1.000e+000 6.873e-002 2.580e-004 
3.305e-004 1.047e+007 1.415e+008 1.000e+000 6.854e-002 2.581e-004 
3.305e-004 1.047e+007 1.415e+008 1.000e+000 6.855e-002 2.581e-004 
3.306e-004 1.047e+007 1.415e+008 1.000e+000 6.856e-002 2.582e-004 
3.307e-004 1.047e+007 1.415e+008 1.000e+000 6.862e-002 2.583e-004 
3.308e-004 1.047e+007 1.415e+008 1.000e+000 6.868e-002 2.584e-004 
3.309e-004 1.047e+007 1.415e+008 1.000e+000 6.866e-002 2.585e-004 
3.309e-004 1.047e+007 1.415e+008 1.000e+000 6.869e-002 2.585e-004 
3.310e-004 1.047e+007 1.415e+008 1.000e+000 6.881e-002 2.586e-004 
3.311e-004 1.047e+007 1.415e+008 1.000e+000 6.864e-002 2.587e-004 
3.312e-004 1.047e+007 1.415e+008 1.000e+000 6.855e-002 2.588e-004 
3.313e-004 1.047e+007 1.415e+008 1.000e+000 6.860e-002 2.589e-004 
3.313e-004 1.047e+007 1.414e+008 1.000e+000 6.860e-002 2.589e-004 
3.314e-004 1.047e+007 1.414e+008 1.000e+000 6.878e-002 2.590e-004 
3.315e-004 1.047e+007 1.415e+008 1.000e+000 6.851e-002 2.591e-004 
3.316e-004 1.047e+007 1.415e+008 1.000e+000 6.865e-002 2.592e-004 
3.317e-004 1.047e+007 1.415e+008 1.000e+000 6.864e-002 2.593e-004 
3.318e-004 1.047e+007 1.415e+008 1.000e+000 6.854e-002 2.594e-004 
3.319e-004 1.047e+007 1.415e+008 1.000e+000 6.856e-002 2.594e-004 
3.319e-004 1.047e+007 1.415e+008 1.000e+000 6.860e-002 2.595e-004 
3.320e-004 1.047e+007 1.415e+008 1.000e+000 6.861e-002 2.596e-004 
3.321e-004 1.047e+007 1.415e+008 1.000e+000 6.861e-002 2.597e-004 
3.322e-004 1.047e+007 1.415e+008 1.000e+000 6.863e-002 2.598e-004 
3.323e-004 1.047e+007 1.415e+008 1.000e+000 6.867e-002 2.598e-004 
3.323e-004 1.047e+007 1.415e+008 1.000e+000 6.860e-002 2.599e-004 
3.324e-004 1.047e+007 1.415e+008 1.000e+000 6.871e-002 2.600e-004 
3.325e-004 1.047e+007 1.415e+008 1.000e+000 6.864e-002 2.601e-004 
3.326e-004 1.047e+007 1.415e+008 1.000e+000 6.863e-002 2.602e-004 
3.327e-004 1.047e+007 1.415e+008 1.000e+000 6.872e-002 2.603e-004 
3.328e-004 1.047e+007 1.415e+008 1.000e+000 6.890e-002 2.603e-004 
3.329e-004 1.047e+007 1.415e+008 1.000e+000 6.855e-002 2.604e-004 
3.329e-004 1.047e+007 1.415e+008 1.000e+000 6.868e-002 2.605e-004 
3.330e-004 1.047e+007 1.415e+008 1.000e+000 6.860e-002 2.606e-004 
3.331e-004 1.047e+007 1.415e+008 1.000e+000 6.853e-002 2.607e-004 
3.332e-004 1.047e+007 1.415e+008 1.000e+000 6.862e-002 2.608e-004 
3.333e-004 1.047e+007 1.415e+008 1.000e+000 6.866e-002 2.609e-004 
3.334e-004 1.047e+007 1.415e+008 1.000e+000 6.858e-002 2.609e-004 
3.334e-004 1.047e+007 1.415e+008 1.000e+000 6.859e-002 2.610e-004 
3.335e-004 1.047e+007 1.415e+008 1.000e+000 6.861e-002 2.611e-004 
3.336e-004 1.047e+007 1.415e+008 1.000e+000 6.867e-002 2.612e-004 
3.337e-004 1.047e+007 1.415e+008 1.000e+000 6.873e-002 2.613e-004 
3.338e-004 1.047e+007 1.415e+008 1.000e+000 6.869e-002 2.613e-004 
3.338e-004 1.047e+007 1.415e+008 1.000e+000 6.865e-002 2.614e-004 
3.339e-004 1.047e+007 1.415e+008 1.000e+000 6.865e-002 2.615e-004 
3.340e-004 1.047e+007 1.415e+008 1.000e+000 6.873e-002 2.616e-004 
3.341e-004 1.047e+007 1.415e+008 1.000e+000 6.884e-002 2.617e-004 
3.342e-004 1.047e+007 1.415e+008 1.000e+000 6.859e-002 2.618e-004 
3.343e-004 1.047e+007 1.415e+008 1.000e+000 6.862e-002 2.619e-004 
3.344e-004 1.047e+007 1.415e+008 1.000e+000 6.860e-002 2.620e-004 
3.345e-004 1.047e+007 1.415e+008 1.000e+000 6.854e-002 2.620e-004 
3.346e-004 1.047e+007 1.415e+008 1.000e+000 6.866e-002 2.621e-004 
3.347e-004 1.047e+007 1.415e+008 1.000e+000 6.864e-002 2.622e-004 
3.347e-004 1.047e+007 1.415e+008 1.000e+000 6.857e-002 2.623e-004 
3.348e-004 1.047e+007 1.415e+008 1.000e+000 6.864e-002 2.624e-004 
3.349e-004 1.047e+007 1.415e+008 1.000e+000 6.864e-002 2.625e-004 
3.350e-004 1.047e+007 1.415e+008 1.000e+000 6.874e-002 2.626e-004 
3.351e-004 1.047e+007 1.415e+008 1.000e+000 6.877e-002 2.626e-004 
3.352e-004 1.047e+007 1.415e+008 1.000e+000 6.864e-002 2.627e-004 
3.353e-004 1.047e+007 1.415e+008 1.000e+000 6.864e-002 2.628e-004 
3.354e-004 1.047e+007 1.415e+008 1.000e+000 6.866e-002 2.629e-004 
3.355e-004 1.047e+007 1.415e+008 1.000e+000 6.879e-002 2.630e-004 
3.356e-004 1.047e+007 1.415e+008 1.000e+000 6.867e-002 2.631e-004 
3.356e-004 1.047e+007 1.415e+008 1.000e+000 6.861e-002 2.632e-004 
3.357e-004 1.047e+007 1.415e+008 1.000e+000 6.869e-002 2.633e-004 
3.358e-004 1.048e+007 1.415e+008 1.000e+000 6.862e-002 2.634e-004 
3.359e-004 1.048e+007 1.415e+008 1.000e+000 6.857e-002 2.635e-004 
3.360e-004 1.048e+007 1.415e+008 1.000e+000 6.864e-002 2.635e-004 
3.361e-004 1.048e+007 1.415e+008 1.000e+000 6.863e-002 2.636e-004 
3.362e-004 1.048e+007 1.415e+008 1.000e+000 6.872e-002 2.637e-004 
3.362e-004 1.048e+007 1.415e+008 1.000e+000 6.867e-002 2.638e-004 
3.363e-004 1.048e+007 1.415e+008 1.000e+000 6.863e-002 2.639e-004 
3.364e-004 1.048e+007 1.415e+008 1.000e+000 6.875e-002 2.639e-004 
3.365e-004 1.048e+007 1.415e+008 1.000e+000 6.866e-002 2.640e-004 
3.366e-004 1.048e+007 1.415e+008 1.000e+000 6.863e-002 2.641e-004 
3.366e-004 1.048e+007 1.414e+008 1.000e+000 6.864e-002 2.642e-004 
3.367e-004 1.048e+007 1.414e+008 1.000e+000 6.884e-002 2.643e-004 
3.368e-004 1.048e+007 1.415e+008 1.000e+000 6.886e-002 2.643e-004 
3.369e-004 1.048e+007 1.415e+008 1.000e+000 6.868e-002 2.644e-004 
3.370e-004 1.048e+007 1.415e+008 1.000e+000 6.869e-002 2.645e-004 
3.370e-004 1.048e+007 1.415e+008 1.000e+000 6.867e-002 2.646e-004 
3.371e-004 1.048e+007 1.415e+008 1.000e+000 6.860e-002 2.647e-004 
3.372e-004 1.048e+007 1.415e+008 1.000e+000 6.857e-002 2.647e-004 
3.373e-004 1.048e+007 1.415e+008 1.000e+000 6.865e-002 2.648e-004 
3.374e-004 1.048e+007 1.415e+008 1.000e+000 6.862e-002 2.649e-004 
3.375e-004 1.048e+007 1.415e+008 1.000e+000 6.857e-002 2.650e-004 
3.375e-004 1.048e+007 1.415e+008 1.000e+000 6.864e-002 2.651e-004 
3.376e-004 1.048e+007 1.415e+008 1.000e+000 6.868e-002 2.651e-004 
3.377e-004 1.048e+007 1.415e+008 1.000e+000 6.870e-002 2.652e-004 
3.378e-004 1.048e+007 1.415e+008 1.000e+000 6.883e-002 2.653e-004 
3.378e-004 1.048e+007 1.415e+008 1.000e+000 6.862e-002 2.654e-004 
3.379e-004 1.048e+007 1.415e+008 1.000e+000 6.862e-002 2.654e-004 
3.380e-004 1.048e+007 1.415e+008 1.000e+000 6.865e-002 2.655e-004 
3.381e-004 1.048e+007 1.415e+008 1.000e+000 6.878e-002 2.656e-004 
3.382e-004 1.048e+007 1.415e+008 1.000e+000 6.861e-002 2.657e-004 
3.383e-004 1.048e+007 1.415e+008 1.000e+000 6.864e-002 2.658e-004 
3.383e-004 1.048e+007 1.415e+008 1.000e+000 6.879e-002 2.659e-004 
3.384e-004 1.048e+007 1.415e+008 1.000e+000 6.862e-002 2.659e-004 
3.385e-004 1.048e+007 1.415e+008 1.000e+000 6.858e-002 2.660e-004 
3.386e-004 1.048e+007 1.415e+008 1.000e+000 6.864e-002 2.661e-004 
3.387e-004 1.048e+007 1.415e+008 1.000e+000 6.860e-002 2.662e-004 
3.387e-004 1.048e+007 1.415e+008 1.000e+000 6.879e-002 2.663e-004 
3.388e-004 1.048e+007 1.415e+008 1.000e+000 6.871e-002 2.663e-004 
3.389e-004 1.048e+007 1.415e+008 1.000e+000 6.864e-002 2.664e-004 
3.390e-004 1.048e+007 1.415e+008 1.000e+000 6.864e-002 2.665e-004 
3.390e-004 1.048e+007 1.415e+008 1.000e+000 6.873e-002 2.666e-004 
3.391e-004 1.048e+007 1.415e+008 1.000e+000 6.869e-002 2.666e-004 
3.392e-004 1.048e+007 1.415e+008 1.000e+000 6.860e-002 2.667e-004 
3.393e-004 1.048e+007 1.415e+008 1.000e+000 6.861e-002 2.668e-004 
3.394e-004 1.048e+007 1.415e+008 1.000e+000 6.867e-002 2.669e-004 
3.395e-004 1.048e+007 1.415e+008 1.000e+000 6.890e-002 2.670e-004 
3.396e-004 1.048e+007 1.415e+008 1.000e+000 6.863e-002 2.671e-004 
3.396e-004 1.048e+007 1.415e+008 1.000e+000 6.868e-002 2.671e-004 
3.397e-004 1.048e+007 1.415e+008 1.000e+000 6.868e-002 2.672e-004 
3.398e-004 1.048e+007 1.415e+008 1.000e+000 6.861e-002 2.673e-004 
3.399e-004 1.048e+007 1.415e+008 1.000e+000 6.856e-002 2.674e-004 
3.400e-004 1.048e+007 1.415e+008 1.000e+000 6.865e-002 2.675e-004 
3.400e-004 1.048e+007 1.415e+008 1.000e+000 6.857e-002 2.675e-004 
3.401e-004 1.048e+007 1.415e+008 1.000e+000 6.875e-002 2.676e-004 
3.402e-004 1.048e+007 1.415e+008 1.000e+000 6.864e-002 2.677e-004 
3.403e-004 1.048e+007 1.415e+008 1.000e+000 6.874e-002 2.678e-004 
3.403e-004 1.048e+007 1.415e+008 1.000e+000 6.871e-002 2.678e-004 
3.404e-004 1.048e+007 1.415e+008 1.000e+000 6.868e-002 2.679e-004 
3.405e-004 1.048e+007 1.415e+008 1.000e+000 6.867e-002 2.680e-004 
3.406e-004 1.048e+007 1.415e+008 1.000e+000 6.867e-002 2.681e-004 
3.407e-004 1.048e+007 1.415e+008 1.000e+000 6.856e-002 2.682e-004 
3.407e-004 1.048e+007 1.415e+008 1.000e+000 6.882e-002 2.682e-004 
3.408e-004 1.048e+007 1.415e+008 1.000e+000 6.847e-002 2.683e-004 
3.409e-004 1.048e+007 1.415e+008 1.000e+000 6.854e-002 2.684e-004 
3.410e-004 1.048e+007 1.415e+008 1.000e+000 6.866e-002 2.685e-004 
3.411e-004 1.048e+007 1.415e+008 1.000e+000 6.867e-002 2.686e-004 
3.412e-004 1.048e+007 1.415e+008 1.000e+000 6.865e-002 2.687e-004 
3.413e-004 1.048e+007 1.415e+008 1.000e+000 6.858e-002 2.688e-004 
3.413e-004 1.048e+007 1.415e+008 1.000e+000 6.859e-002 2.688e-004 
3.414e-004 1.048e+007 1.415e+008 1.000e+000 6.861e-002 2.689e-004 
3.415e-004 1.048e+007 1.415e+008 1.000e+000 6.863e-002 2.690e-004 
3.416e-004 1.048e+007 1.415e+008 1.000e+000 6.863e-002 2.691e-004 
3.417e-004 1.048e+007 1.415e+008 1.000e+000 6.870e-002 2.691e-004 
3.417e-004 1.048e+007 1.415e+008 1.000e+000 6.875e-002 2.692e-004 
3.418e-004 1.048e+007 1.415e+008 1.000e+000 6.869e-002 2.693e-004 
3.419e-004 1.048e+007 1.415e+008 1.000e+000 6.861e-002 2.694e-004 
3.420e-004 1.048e+007 1.415e+008 1.000e+000 6.866e-002 2.695e-004 
3.421e-004 1.048e+007 1.415e+008 1.000e+000 6.885e-002 2.695e-004 
3.421e-004 1.048e+007 1.415e+008 1.000e+000 6.888e-002 2.696e-004 
3.422e-004 1.048e+007 1.415e+008 1.000e+000 6.862e-002 2.697e-004 
3.423e-004 1.048e+007 1.415e+008 1.000e+000 6.866e-002 2.698e-004 
3.424e-004 1.048e+007 1.415e+008 1.000e+000 6.864e-002 2.699e-004 
3.425e-004 1.048e+007 1.415e+008 1.000e+000 6.861e-002 2.699e-004 
3.425e-004 1.048e+007 1.415e+008 1.000e+000 6.862e-002 2.700e-004 
3.426e-004 1.049e+007 1.415e+008 1.000e+000 6.863e-002 2.701e-004 
3.427e-004 1.049e+007 1.415e+008 1.000e+000 6.868e-002 2.702e-004 
3.428e-004 1.049e+007 1.415e+008 1.000e+000 6.864e-002 2.703e-004 
3.429e-004 1.049e+007 1.415e+008 1.000e+000 6.861e-002 2.703e-004 
3.429e-004 1.049e+007 1.415e+008 1.000e+000 6.869e-002 2.704e-004 
3.430e-004 1.049e+007 1.415e+008 1.000e+000 6.874e-002 2.705e-004 
3.431e-004 1.049e+007 1.415e+008 1.000e+000 6.879e-002 2.706e-004 
3.432e-004 1.049e+007 1.415e+008 1.000e+000 6.879e-002 2.706e-004 
3.433e-004 1.049e+007 1.415e+008 1.000e+000 6.865e-002 2.707e-004 
3.433e-004 1.049e+007 1.415e+008 1.000e+000 6.864e-002 2.708e-004 
3.434e-004 1.049e+007 1.415e+008 1.000e+000 6.884e-002 2.709e-004 
3.435e-004 1.049e+007 1.415e+008 1.000e+000 6.850e-002 2.710e-004 
3.436e-004 1.049e+007 1.415e+008 1.000e+000 6.865e-002 2.711e-004 
3.437e-004 1.049e+007 1.415e+008 1.000e+000 6.872e-002 2.711e-004 
3.438e-004 1.049e+007 1.415e+008 1.000e+000 6.877e-002 2.712e-004 
3.438e-004 1.049e+007 1.415e+008 1.000e+000 6.862e-002 2.713e-004 
3.439e-004 1.049e+007 1.415e+008 1.000e+000 6.862e-002 2.714e-004 
3.440e-004 1.049e+007 1.415e+008 1.000e+000 6.861e-002 2.715e-004 
3.441e-004 1.049e+007 1.415e+008 1.000e+000 6.868e-002 2.715e-004 
3.441e-004 1.049e+007 1.415e+008 1.000e+000 6.871e-002 2.716e-004 
3.442e-004 1.049e+007 1.415e+008 1.000e+000 6.872e-002 2.717e-004 
3.443e-004 1.049e+007 1.415e+008 1.000e+000 6.860e-002 2.718e-004 
3.444e-004 1.049e+007 1.415e+008 1.000e+000 6.868e-002 2.718e-004 
3.444e-004 1.049e+007 1.415e+008 1.000e+000 6.872e-002 2.719e-004 
3.445e-004 1.049e+007 1.415e+008 1.000e+000 6.864e-002 2.720e-004 
3.446e-004 1.049e+007 1.415e+008 1.000e+000 6.859e-002 2.721e-004 
3.447e-004 1.049e+007 1.415e+008 1.000e+000 6.865e-002 2.721e-004 
3.448e-004 1.049e+007 1.415e+008 1.000e+000 6.874e-002 2.722e-004 
3.448e-004 1.049e+007 1.415e+008 1.000e+000 6.851e-002 2.723e-004 
3.449e-004 1.049e+007 1.415e+008 1.000e+000 6.872e-002 2.724e-004 
3.450e-004 1.049e+007 1.415e+008 1.000e+000 6.864e-002 2.725e-004 
3.451e-004 1.049e+007 1.415e+008 1.000e+000 6.876e-002 2.725e-004 
3.451e-004 1.049e+007 1.415e+008 1.000e+000 6.863e-002 2.726e-004 
3.452e-004 1.049e+007 1.415e+008 1.000e+000 6.865e-002 2.727e-004 
3.453e-004 1.049e+007 1.415e+008 1.000e+000 6.869e-002 2.728e-004 
3.454e-004 1.049e+007 1.415e+008 1.000e+000 6.870e-002 2.728e-004 
3.454e-004 1.049e+007 1.415e+008 1.000e+000 6.866e-002 2.729e-004 
3.455e-004 1.049e+007 1.415e+008 1.000e+000 6.867e-002 2.730e-004 
3.456e-004 1.049e+007 1.415e+008 1.000e+000 6.861e-002 2.731e-004 
3.457e-004 1.049e+007 1.415e+008 1.000e+000 6.877e-002 2.731e-004 
3.458e-004 1.049e+007 1.415e+008 1.000e+000 6.876e-002 2.732e-004 
3.458e-004 1.049e+007 1.415e+008 1.000e+000 6.870e-002 2.733e-004 
3.459e-004 1.049e+007 1.415e+008 1.000e+000 6.867e-002 2.734e-004 
3.460e-004 1.049e+007 1.415e+008 1.000e+000 6.868e-002 2.734e-004 
3.461e-004 1.049e+007 1.415e+008 1.000e+000 6.872e-002 2.735e-004 
3.462e-004 1.049e+007 1.415e+008 1.000e+000 6.900e-002 2.736e-004 
3.463e-004 1.049e+007 1.415e+008 1.000e+000 6.852e-002 2.737e-004 
3.464e-004 1.049e+007 1.415e+008 1.000e+000 6.869e-002 2.738e-004 
3.464e-004 1.049e+007 1.415e+008 1.000e+000 6.868e-002 2.739e-004 
3.465e-004 1.049e+007 1.415e+008 1.000e+000 6.867e-002 2.740e-004 
3.466e-004 1.049e+007 1.415e+008 1.000e+000 6.864e-002 2.741e-004 
3.467e-004 1.049e+007 1.415e+008 1.000e+000 6.859e-002 2.741e-004 
3.468e-004 1.049e+007 1.415e+008 1.000e+000 6.859e-002 2.742e-004 
3.469e-004 1.049e+007 1.415e+008 1.000e+000 6.868e-002 2.743e-004 
3.470e-004 1.049e+007 1.415e+008 1.000e+000 6.866e-002 2.744e-004 
3.470e-004 1.049e+007 1.415e+008 1.000e+000 6.865e-002 2.745e-004 
3.471e-004 1.049e+007 1.415e+008 1.000e+000 6.878e-002 2.746e-004 
3.472e-004 1.049e+007 1.415e+008 1.000e+000 6.869e-002 2.746e-004 
3.473e-004 1.049e+007 1.415e+008 1.000e+000 6.874e-002 2.747e-004 
3.474e-004 1.049e+007 1.415e+008 1.000e+000 6.870e-002 2.748e-004 
3.475e-004 1.049e+007 1.415e+008 1.000e+000 6.878e-002 2.749e-004 
3.475e-004 1.049e+007 1.415e+008 1.000e+000 6.860e-002 2.750e-004 
3.476e-004 1.049e+007 1.415e+008 1.000e+000 6.863e-002 2.751e-004 
3.477e-004 1.049e+007 1.415e+008 1.000e+000 6.869e-002 2.752e-004 
3.478e-004 1.049e+007 1.415e+008 1.000e+000 6.866e-002 2.752e-004 
3.479e-004 1.049e+007 1.415e+008 1.000e+000 6.853e-002 2.753e-004 
3.480e-004 1.049e+007 1.415e+008 1.000e+000 6.859e-002 2.754e-004 
3.480e-004 1.049e+007 1.415e+008 1.000e+000 6.864e-002 2.755e-004 
3.481e-004 1.049e+007 1.415e+008 1.000e+000 6.868e-002 2.755e-004 
3.482e-004 1.049e+007 1.415e+008 1.000e+000 6.863e-002 2.756e-004 
3.483e-004 1.049e+007 1.415e+008 1.000e+000 6.864e-002 2.757e-004 
3.483e-004 1.049e+007 1.415e+008 1.000e+000 6.862e-002 2.758e-004 
3.484e-004 1.049e+007 1.415e+008 1.000e+000 6.880e-002 2.759e-004 
3.485e-004 1.049e+007 1.415e+008 1.000e+000 6.872e-002 2.759e-004 
3.486e-004 1.049e+007 1.415e+008 1.000e+000 6.879e-002 2.760e-004 
3.487e-004 1.049e+007 1.415e+008 1.000e+000 6.865e-002 2.761e-004 
3.488e-004 1.049e+007 1.415e+008 1.000e+000 6.871e-002 2.762e-004 
3.488e-004 1.049e+007 1.415e+008 1.000e+000 6.884e-002 2.763e-004 
3.489e-004 1.049e+007 1.415e+008 1.000e+000 6.854e-002 2.764e-004 
3.490e-004 1.049e+007 1.415e+008 1.000e+000 6.869e-002 2.764e-004 
3.491e-004 1.049e+007 1.415e+008 1.000e+000 6.865e-002 2.765e-004 
3.492e-004 1.049e+007 1.415e+008 1.000e+000 6.867e-002 2.766e-004 
3.493e-004 1.049e+007 1.415e+008 1.000e+000 6.867e-002 2.767e-004 
3.493e-004 1.049e+007 1.415e+008 1.000e+000 6.855e-002 2.768e-004 
3.494e-004 1.049e+007 1.415e+008 1.000e+000 6.855e-002 2.768e-004 
3.495e-004 1.049e+007 1.415e+008 1.000e+000 6.859e-002 2.769e-004 
3.496e-004 1.049e+007 1.415e+008 1.000e+000 6.872e-002 2.770e-004 
3.496e-004 1.049e+007 1.415e+008 1.000e+000 6.871e-002 2.771e-004 
3.497e-004 1.049e+007 1.415e+008 1.000e+000 6.882e-002 2.771e-004 
3.498e-004 1.049e+007 1.415e+008 1.000e+000 6.884e-002 2.772e-004 
3.499e-004 1.049e+007 1.415e+008 1.000e+000 6.869e-002 2.773e-004 
3.500e-004 1.049e+007 1.415e+008 1.000e+000 6.871e-002 2.774e-004 
3.500e-004 1.049e+007 1.415e+008 1.000e+000 6.874e-002 2.775e-004 
3.501e-004 1.049e+007 1.415e+008 1.000e+000 6.883e-002 2.775e-004 
3.502e-004 1.049e+007 1.415e+008 1.000e+000 6.860e-002 2.776e-004 
3.503e-004 1.049e+007 1.415e+008 1.000e+000 6.876e-002 2.777e-004 
3.504e-004 1.050e+007 1.415e+008 1.000e+000 6.869e-002 2.778e-004 
3.504e-004 1.050e+007 1.415e+008 1.000e+000 6.871e-002 2.778e-004 
3.505e-004 1.050e+007 1.415e+008 1.000e+000 6.856e-002 2.779e-004 
3.506e-004 1.050e+007 1.415e+008 1.000e+000 6.868e-002 2.780e-004 
3.507e-004 1.050e+007 1.415e+008 1.000e+000 6.867e-002 2.781e-004 
3.508e-004 1.050e+007 1.415e+008 1.000e+000 6.863e-002 2.782e-004 
3.508e-004 1.050e+007 1.415e+008 1.000e+000 6.866e-002 2.782e-004 
3.509e-004 1.050e+007 1.415e+008 1.000e+000 6.866e-002 2.783e-004 
3.510e-004 1.050e+007 1.415e+008 1.000e+000 6.864e-002 2.784e-004 
3.511e-004 1.050e+007 1.415e+008 1.000e+000 6.874e-002 2.785e-004 
3.512e-004 1.050e+007 1.415e+008 1.000e+000 6.869e-002 2.786e-004 
3.513e-004 1.050e+007 1.415e+008 1.000e+000 6.861e-002 2.787e-004 
3.514e-004 1.050e+007 1.415e+008 1.000e+000 6.866e-002 2.788e-004 
3.514e-004 1.050e+007 1.415e+008 1.000e+000 6.877e-002 2.788e-004 
3.515e-004 1.050e+007 1.415e+008 1.000e+000 6.856e-002 2.789e-004 
3.516e-004 1.050e+007 1.415e+008 1.000e+000 6.867e-002 2.790e-004 
3.517e-004 1.050e+007 1.415e+008 1.000e+000 6.849e-002 2.791e-004 
3.518e-004 1.050e+007 1.415e+008 1.000e+000 6.866e-002 2.792e-004 
3.519e-004 1.050e+007 1.415e+008 1.000e+000 6.869e-002 2.793e-004 
3.520e-004 1.050e+007 1.415e+008 1.000e+000 6.859e-002 2.794e-004 
3.521e-004 1.050e+007 1.415e+008 1.000e+000 6.864e-002 2.794e-004 
3.521e-004 1.050e+007 1.415e+008 1.000e+000 6.869e-002 2.795e-004 
3.522e-004 1.050e+007 1.415e+008 1.000e+000 6.868e-002 2.796e-004 
3.523e-004 1.050e+007 1.415e+008 1.000e+000 6.858e-002 2.797e-004 
3.524e-004 1.050e+007 1.415e+008 1.000e+000 6.876e-002 2.798e-004 
3.524e-004 1.050e+007 1.415e+008 1.000e+000 6.875e-002 2.798e-004 
3.525e-004 1.050e+007 1.415e+008 1.000e+000 6.866e-002 2.799e-004 
3.526e-004 1.050e+007 1.415e+008 1.000e+000 6.871e-002 2.800e-004 
3.527e-004 1.050e+007 1.415e+008 1.000e+000 6.864e-002 2.801e-004 
3.528e-004 1.050e+007 1.415e+008 1.000e+000 6.883e-002 2.802e-004 
3.529e-004 1.050e+007 1.415e+008 1.000e+000 6.857e-002 2.803e-004 
3.530e-004 1.050e+007 1.415e+008 1.000e+000 6.875e-002 2.803e-004 
3.530e-004 1.050e+007 1.415e+008 1.000e+000 6.873e-002 2.804e-004 
3.531e-004 1.050e+007 1.415e+008 1.000e+000 6.869e-002 2.805e-004 
3.532e-004 1.050e+007 1.415e+008 1.000e+000 6.858e-002 2.806e-004 
3.533e-004 1.050e+007 1.415e+008 1.000e+000 6.858e-002 2.807e-004 
3.534e-004 1.050e+007 1.415e+008 1.000e+000 6.867e-002 2.807e-004 
3.534e-004 1.050e+007 1.415e+008 1.000e+000 6.869e-002 2.808e-004 
3.535e-004 1.050e+007 1.415e+008 1.000e+000 6.865e-002 2.809e-004 
3.536e-004 1.050e+007 1.415e+008 1.000e+000 6.874e-002 2.810e-004 
3.537e-004 1.050e+007 1.415e+008 1.000e+000 6.867e-002 2.810e-004 
3.537e-004 1.050e+007 1.415e+008 1.000e+000 6.874e-002 2.811e-004 
3.538e-004 1.050e+007 1.415e+008 1.000e+000 6.873e-002 2.812e-004 
3.539e-004 1.050e+007 1.415e+008 1.000e+000 6.858e-002 2.813e-004 
3.540e-004 1.050e+007 1.415e+008 1.000e+000 6.868e-002 2.814e-004 
3.541e-004 1.050e+007 1.415e+008 1.000e+000 6.870e-002 2.814e-004 
3.542e-004 1.050e+007 1.415e+008 1.000e+000 6.884e-002 2.815e-004 
3.542e-004 1.050e+007 1.415e+008 1.000e+000 6.864e-002 2.816e-004 
3.543e-004 1.050e+007 1.415e+008 1.000e+000 6.867e-002 2.817e-004 
3.544e-004 1.050e+007 1.415e+008 1.000e+000 6.871e-002 2.818e-004 
3.545e-004 1.050e+007 1.415e+008 1.000e+000 6.871e-002 2.819e-004 
3.546e-004 1.050e+007 1.415e+008 1.000e+000 6.859e-002 2.819e-004 
3.546e-004 1.050e+007 1.415e+008 1.000e+000 6.863e-002 2.820e-004 
3.547e-004 1.050e+007 1.415e+008 1.000e+000 6.866e-002 2.821e-004 
3.548e-004 1.050e+007 1.415e+008 1.000e+000 6.865e-002 2.822e-004 
3.549e-004 1.050e+007 1.415e+008 1.000e+000 6.866e-002 2.822e-004 
3.549e-004 1.050e+007 1.415e+008 1.000e+000 6.861e-002 2.823e-004 
3.550e-004 1.050e+007 1.415e+008 1.000e+000 6.871e-002 2.824e-004 
3.551e-004 1.050e+007 1.415e+008 1.000e+000 6.884e-002 2.825e-004 
3.552e-004 1.050e+007 1.415e+008 1.000e+000 6.877e-002 2.825e-004 
3.552e-004 1.050e+007 1.415e+008 1.000e+000 6.861e-002 2.826e-004 
3.553e-004 1.050e+007 1.415e+008 1.000e+000 6.877e-002 2.827e-004 
3.554e-004 1.050e+007 1.415e+008 1.000e+000 6.873e-002 2.828e-004 
3.555e-004 1.050e+007 1.415e+008 1.000e+000 6.889e-002 2.828e-004 
3.556e-004 1.050e+007 1.415e+008 1.000e+000 6.857e-002 2.829e-004 
3.557e-004 1.050e+007 1.415e+008 1.000e+000 6.867e-002 2.830e-004 
3.557e-004 1.050e+007 1.415e+008 1.000e+000 6.867e-002 2.831e-004 
3.558e-004 1.050e+007 1.415e+008 1.000e+000 6.868e-002 2.832e-004 
3.559e-004 1.050e+007 1.415e+008 1.000e+000 6.853e-002 2.833e-004 
3.560e-004 1.050e+007 1.415e+008 1.000e+000 6.862e-002 2.833e-004 
3.560e-004 1.050e+007 1.415e+008 1.000e+000 6.857e-002 2.834e-004 
3.561e-004 1.050e+007 1.415e+008 1.000e+000 6.866e-002 2.835e-004 
3.562e-004 1.050e+007 1.415e+008 1.000e+000 6.865e-002 2.836e-004 
3.563e-004 1.050e+007 1.415e+008 1.000e+000 6.862e-002 2.836e-004 
3.564e-004 1.050e+007 1.415e+008 1.000e+000 6.867e-002 2.837e-004 
3.565e-004 1.050e+007 1.415e+008 1.000e+000 6.876e-002 2.838e-004 
3.565e-004 1.050e+007 1.415e+008 1.000e+000 6.873e-002 2.839e-004 
3.566e-004 1.050e+007 1.415e+008 1.000e+000 6.869e-002 2.840e-004 
3.567e-004 1.050e+007 1.415e+008 1.000e+000 6.869e-002 2.841e-004 
3.568e-004 1.050e+007 1.415e+008 1.000e+000 6.884e-002 2.841e-004 
3.569e-004 1.050e+007 1.415e+008 1.000e+000 6.875e-002 2.842e-004 
3.570e-004 1.050e+007 1.415e+008 1.000e+000 6.861e-002 2.843e-004 
3.571e-004 1.050e+007 1.415e+008 1.000e+000 6.873e-002 2.844e-004 
3.571e-004 1.050e+007 1.415e+008 1.000e+000 6.865e-002 2.845e-004 
3.572e-004 1.050e+007 1.415e+008 1.000e+000 6.873e-002 2.846e-004 
3.573e-004 1.050e+007 1.415e+008 1.000e+000 6.865e-002 2.847e-004 
3.574e-004 1.050e+007 1.415e+008 1.000e+000 6.865e-002 2.847e-004 
3.575e-004 1.050e+007 1.415e+008 1.000e+000 6.864e-002 2.848e-004 
3.576e-004 1.050e+007 1.415e+008 1.000e+000 6.869e-002 2.849e-004 
3.576e-004 1.050e+007 1.415e+008 1.000e+000 6.860e-002 2.850e-004 
3.577e-004 1.050e+007 1.415e+008 1.000e+000 6.868e-002 2.850e-004 
3.578e-004 1.050e+007 1.415e+008 1.000e+000 6.873e-002 2.851e-004 
3.578e-004 1.050e+007 1.415e+008 1.000e+000 6.877e-002 2.852e-004 
3.579e-004 1.050e+007 1.415e+008 1.000e+000 6.866e-002 2.853e-004 
3.580e-004 1.050e+007 1.415e+008 1.000e+000 6.871e-002 2.853e-004 
3.581e-004 1.050e+007 1.415e+008 1.000e+000 6.868e-002 2.854e-004 
3.582e-004 1.050e+007 1.415e+008 1.000e+000 6.884e-002 2.855e-004 
3.582e-004 1.050e+007 1.415e+008 1.000e+000 6.860e-002 2.856e-004 
3.583e-004 1.050e+007 1.415e+008 1.000e+000 6.859e-002 2.857e-004 
3.584e-004 1.050e+007 1.415e+008 1.000e+000 6.877e-002 2.858e-004 
3.585e-004 1.050e+007 1.415e+008 1.000e+000 6.860e-002 2.858e-004 
3.586e-004 1.050e+007 1.415e+008 1.000e+000 6.855e-002 2.859e-004 
3.586e-004 1.050e+007 1.415e+008 1.000e+000 6.866e-002 2.860e-004 
3.587e-004 1.051e+007 1.415e+008 1.000e+000 6.865e-002 2.861e-004 
3.588e-004 1.051e+007 1.415e+008 1.000e+000 6.865e-002 2.862e-004 
3.589e-004 1.051e+007 1.415e+008 1.000e+000 6.862e-002 2.862e-004 
3.590e-004 1.051e+007 1.415e+008 1.000e+000 6.864e-002 2.863e-004 
3.590e-004 1.051e+007 1.415e+008 1.000e+000 6.875e-002 2.864e-004 
3.591e-004 1.051e+007 1.415e+008 1.000e+000 6.884e-002 2.865e-004 
3.592e-004 1.051e+007 1.415e+008 1.000e+000 6.877e-002 2.865e-004 
3.593e-004 1.051e+007 1.415e+008 1.000e+000 6.867e-002 2.866e-004 
3.594e-004 1.051e+007 1.415e+008 1.000e+000 6.864e-002 2.867e-004 
3.594e-004 1.051e+007 1.415e+008 1.000e+000 6.880e-002 2.868e-004 
3.595e-004 1.051e+007 1.415e+008 1.000e+000 6.884e-002 2.868e-004 
3.596e-004 1.051e+007 1.415e+008 1.000e+000 6.864e-002 2.869e-004 
3.597e-004 1.051e+007 1.415e+008 1.000e+000 6.864e-002 2.870e-004 
3.598e-004 1.051e+007 1.415e+008 1.000e+000 6.874e-002 2.871e-004 
3.598e-004 1.051e+007 1.415e+008 1.000e+000 6.869e-002 2.872e-004 
3.599e-004 1.051e+007 1.415e+008 1.000e+000 6.874e-002 2.873e-004 
3.600e-004 1.051e+007 1.415e+008 1.000e+000 6.867e-002 2.873e-004 
3.601e-004 1.051e+007 1.415e+008 1.000e+000 6.867e-002 2.874e-004 
3.601e-004 1.051e+007 1.415e+008 1.000e+000 6.859e-002 2.875e-004 
3.602e-004 1.051e+007 1.415e+008 1.000e+000 6.870e-002 2.876e-004 
3.603e-004 1.051e+007 1.415e+008 1.000e+000 6.864e-002 2.876e-004 
3.604e-004 1.051e+007 1.415e+008 1.000e+000 6.871e-002 2.877e-004 
3.605e-004 1.051e+007 1.415e+008 1.000e+000 6.877e-002 2.878e-004 
3.605e-004 1.051e+007 1.415e+008 1.000e+000 6.881e-002 2.879e-004 
3.606e-004 1.051e+007 1.415e+008 1.000e+000 6.876e-002 2.879e-004 
3.607e-004 1.051e+007 1.415e+008 1.000e+000 6.871e-002 2.880e-004 
3.608e-004 1.051e+007 1.415e+008 1.000e+000 6.869e-002 2.881e-004 
3.609e-004 1.051e+007 1.415e+008 1.000e+000 6.891e-002 2.882e-004 
3.609e-004 1.051e+007 1.415e+008 1.000e+000 6.866e-002 2.883e-004 
3.610e-004 1.051e+007 1.415e+008 1.000e+000 6.863e-002 2.883e-004 
3.611e-004 1.051e+007 1.415e+008 1.000e+000 6.870e-002 2.884e-004 
3.612e-004 1.051e+007 1.415e+008 1.000e+000 6.869e-002 2.885e-004 
3.613e-004 1.051e+007 1.415e+008 1.000e+000 6.868e-002 2.886e-004 
3.613e-004 1.051e+007 1.415e+008 1.000e+000 6.869e-002 2.886e-004 
3.614e-004 1.051e+007 1.415e+008 1.000e+000 6.866e-002 2.887e-004 
3.615e-004 1.051e+007 1.415e+008 1.000e+000 6.867e-002 2.888e-004 
3.616e-004 1.051e+007 1.415e+008 1.000e+000 6.863e-002 2.889e-004 
3.616e-004 1.051e+007 1.415e+008 1.000e+000 6.877e-002 2.890e-004 
3.617e-004 1.051e+007 1.415e+008 1.000e+000 6.869e-002 2.890e-004 
3.618e-004 1.051e+007 1.415e+008 1.000e+000 6.876e-002 2.891e-004 
3.619e-004 1.051e+007 1.415e+008 1.000e+000 6.874e-002 2.892e-004 
3.619e-004 1.051e+007 1.415e+008 1.000e+000 6.865e-002 2.893e-004 
3.620e-004 1.051e+007 1.415e+008 1.000e+000 6.875e-002 2.893e-004 
3.621e-004 1.051e+007 1.415e+008 1.000e+000 6.886e-002 2.894e-004 
3.622e-004 1.051e+007 1.415e+008 1.000e+000 6.890e-002 2.895e-004 
3.623e-004 1.051e+007 1.415e+008 1.000e+000 6.858e-002 2.896e-004 
3.623e-004 1.051e+007 1.415e+008 1.000e+000 6.866e-002 2.896e-004 
3.624e-004 1.051e+007 1.415e+008 1.000e+000 6.844e-002 2.897e-004 
3.625e-004 1.051e+007 1.415e+008 1.000e+000 6.872e-002 2.898e-004 
3.626e-004 1.051e+007 1.415e+008 1.000e+000 6.867e-002 2.899e-004 
3.627e-004 1.051e+007 1.415e+008 1.000e+000 6.866e-002 2.900e-004 
3.627e-004 1.051e+007 1.415e+008 1.000e+000 6.861e-002 2.900e-004 
3.628e-004 1.051e+007 1.415e+008 1.000e+000 6.872e-002 2.901e-004 
3.629e-004 1.051e+007 1.415e+008 1.000e+000 6.861e-002 2.902e-004 
3.630e-004 1.051e+007 1.415e+008 1.000e+000 6.875e-002 2.903e-004 
3.631e-004 1.051e+007 1.415e+008 1.000e+000 6.874e-002 2.904e-004 
3.631e-004 1.051e+007 1.415e+008 1.000e+000 6.872e-002 2.904e-004 
3.632e-004 1.051e+007 1.415e+008 1.000e+000 6.862e-002 2.905e-004 
3.633e-004 1.051e+007 1.415e+008 1.000e+000 6.869e-002 2.906e-004 
3.634e-004 1.051e+007 1.415e+008 1.000e+000 6.871e-002 2.907e-004 
3.635e-004 1.051e+007 1.415e+008 1.000e+000 6.896e-002 2.908e-004 
3.636e-004 1.051e+007 1.415e+008 1.000e+000 6.857e-002 2.909e-004 
3.637e-004 1.051e+007 1.415e+008 1.000e+000 6.862e-002 2.910e-004 
3.638e-004 1.051e+007 1.415e+008 1.000e+000 6.874e-002 2.911e-004 
3.638e-004 1.051e+007 1.415e+008 1.000e+000 6.874e-002 2.911e-004 
3.639e-004 1.051e+007 1.415e+008 1.000e+000 6.876e-002 2.912e-004 
3.640e-004 1.051e+007 1.415e+008 1.000e+000 6.862e-002 2.913e-004 
3.641e-004 1.051e+007 1.415e+008 1.000e+000 6.868e-002 2.914e-004 
3.642e-004 1.051e+007 1.415e+008 1.000e+000 6.860e-002 2.915e-004 
3.643e-004 1.051e+007 1.415e+008 1.000e+000 6.868e-002 2.916e-004 
3.643e-004 1.051e+007 1.415e+008 1.000e+000 6.863e-002 2.916e-004 
3.644e-004 1.051e+007 1.415e+008 1.000e+000 6.863e-002 2.917e-004 
3.645e-004 1.051e+007 1.415e+008 1.000e+000 6.874e-002 2.918e-004 
3.646e-004 1.051e+007 1.415e+008 1.000e+000 6.865e-002 2.919e-004 
3.647e-004 1.051e+007 1.415e+008 1.000e+000 6.874e-002 2.920e-004 
3.648e-004 1.051e+007 1.415e+008 1.000e+000 6.874e-002 2.921e-004 
3.649e-004 1.051e+007 1.415e+008 1.000e+000 6.887e-002 2.921e-004 
3.649e-004 1.051e+007 1.415e+008 1.000e+000 6.866e-002 2.922e-004 
3.650e-004 1.051e+007 1.415e+008 1.000e+000 6.863e-002 2.923e-004 
3.651e-004 1.051e+007 1.415e+008 1.000e+000 6.865e-002 2.924e-004 
3.652e-004 1.051e+007 1.415e+008 1.000e+000 6.866e-002 2.925e-004 
3.653e-004 1.051e+007 1.415e+008 1.000e+000 6.865e-002 2.926e-004 
3.654e-004 1.051e+007 1.415e+008 1.000e+000 6.863e-002 2.927e-004 
3.654e-004 1.051e+007 1.415e+008 1.000e+000 6.866e-002 2.927e-004 
3.655e-004 1.051e+007 1.415e+008 1.000e+000 6.860e-002 2.928e-004 
3.656e-004 1.051e+007 1.415e+008 1.000e+000 6.870e-002 2.929e-004 
3.657e-004 1.051e+007 1.415e+008 1.000e+000 6.876e-002 2.930e-004 
3.658e-004 1.051e+007 1.415e+008 1.000e+000 6.867e-002 2.930e-004 
3.658e-004 1.051e+007 1.415e+008 1.000e+000 6.887e-002 2.931e-004 
3.659e-004 1.051e+007 1.415e+008 1.000e+000 6.861e-002 2.932e-004 
3.660e-004 1.051e+007 1.415e+008 1.000e+000 6.862e-002 2.933e-004 
3.661e-004 1.051e+007 1.415e+008 1.000e+000 6.870e-002 2.934e-004 
3.662e-004 1.051e+007 1.415e+008 1.000e+000 6.887e-002 2.935e-004 
3.663e-004 1.051e+007 1.415e+008 1.000e+000 6.861e-002 2.935e-004 
3.663e-004 1.051e+007 1.415e+008 1.000e+000 6.872e-002 2.936e-004 
3.664e-004 1.051e+007 1.415e+008 1.000e+000 6.878e-002 2.937e-004 
3.665e-004 1.051e+007 1.415e+008 1.000e+000 6.865e-002 2.938e-004 
3.666e-004 1.051e+007 1.415e+008 1.000e+000 6.875e-002 2.939e-004 
3.667e-004 1.051e+007 1.415e+008 1.000e+000 6.862e-002 2.939e-004 
3.667e-004 1.051e+007 1.415e+008 1.000e+000 6.864e-002 2.940e-004 
3.668e-004 1.051e+007 1.415e+008 1.000e+000 6.860e-002 2.941e-004 
3.669e-004 1.051e+007 1.415e+008 1.000e+000 6.862e-002 2.942e-004 
3.670e-004 1.051e+007 1.415e+008 1.000e+000 6.872e-002 2.943e-004 
3.671e-004 1.051e+007 1.415e+008 1.000e+000 6.874e-002 2.943e-004 
3.671e-004 1.051e+007 1.415e+008 1.000e+000 6.886e-002 2.944e-004 
3.672e-004 1.051e+007 1.415e+008 1.000e+000 6.881e-002 2.945e-004 
3.673e-004 1.051e+007 1.415e+008 1.000e+000 6.870e-002 2.946e-004 
3.674e-004 1.051e+007 1.415e+008 1.000e+000 6.873e-002 2.947e-004 
3.675e-004 1.051e+007 1.415e+008 1.000e+000 6.891e-002 2.947e-004 
3.676e-004 1.051e+007 1.415e+008 1.000e+000 6.891e-002 2.948e-004 
3.676e-004 1.051e+007 1.415e+008 1.000e+000 6.860e-002 2.949e-004 
3.677e-004 1.051e+007 1.415e+008 1.000e+000 6.873e-002 2.950e-004 
3.678e-004 1.051e+007 1.415e+008 1.000e+000 6.869e-002 2.951e-004 
3.679e-004 1.051e+007 1.415e+008 1.000e+000 6.860e-002 2.952e-004 
3.680e-004 1.051e+007 1.415e+008 1.000e+000 6.864e-002 2.953e-004 
3.681e-004 1.052e+007 1.415e+008 1.000e+000 6.862e-002 2.954e-004 
3.682e-004 1.052e+007 1.415e+008 1.000e+000 6.860e-002 2.954e-004 
3.682e-004 1.052e+007 1.415e+008 1.000e+000 6.865e-002 2.955e-004 
3.683e-004 1.052e+007 1.415e+008 1.000e+000 6.874e-002 2.956e-004 
3.684e-004 1.052e+007 1.415e+008 1.000e+000 6.878e-002 2.957e-004 
3.685e-004 1.052e+007 1.415e+008 1.000e+000 6.883e-002 2.958e-004 
3.686e-004 1.052e+007 1.415e+008 1.000e+000 6.867e-002 2.958e-004 
3.686e-004 1.052e+007 1.415e+008 1.000e+000 6.869e-002 2.959e-004 
3.687e-004 1.052e+007 1.415e+008 1.000e+000 6.873e-002 2.960e-004 
3.688e-004 1.052e+007 1.415e+008 1.000e+000 6.879e-002 2.961e-004 
3.689e-004 1.052e+007 1.415e+008 1.000e+000 6.888e-002 2.961e-004 
3.690e-004 1.052e+007 1.415e+008 1.000e+000 6.875e-002 2.962e-004 
3.690e-004 1.052e+007 1.415e+008 1.000e+000 6.877e-002 2.963e-004 
3.691e-004 1.052e+007 1.415e+008 1.000e+000 6.863e-002 2.964e-004 
3.692e-004 1.052e+007 1.415e+008 1.000e+000 6.873e-002 2.965e-004 
3.693e-004 1.052e+007 1.415e+008 1.000e+000 6.865e-002 2.965e-004 
3.693e-004 1.052e+007 1.415e+008 1.000e+000 6.864e-002 2.966e-004 
3.694e-004 1.052e+007 1.415e+008 1.000e+000 6.860e-002 2.967e-004 
3.695e-004 1.052e+007 1.415e+008 1.000e+000 6.864e-002 2.968e-004 
3.696e-004 1.052e+007 1.415e+008 1.000e+000 6.862e-002 2.968e-004 
3.697e-004 1.052e+007 1.415e+008 1.000e+000 6.873e-002 2.969e-004 
3.697e-004 1.052e+007 1.415e+008 1.000e+000 6.868e-002 2.970e-004 
3.698e-004 1.052e+007 1.415e+008 1.000e+000 6.882e-002 2.971e-004 
3.699e-004 1.052e+007 1.415e+008 1.000e+000 6.866e-002 2.972e-004 
3.700e-004 1.052e+007 1.415e+008 1.000e+000 6.874e-002 2.972e-004 
3.701e-004 1.052e+007 1.415e+008 1.000e+000 6.873e-002 2.973e-004 
3.701e-004 1.052e+007 1.415e+008 1.000e+000 6.883e-002 2.974e-004 
3.702e-004 1.052e+007 1.415e+008 1.000e+000 6.865e-002 2.975e-004 
3.703e-004 1.052e+007 1.415e+008 1.000e+000 6.867e-002 2.976e-004 
3.704e-004 1.052e+007 1.415e+008 1.000e+000 6.874e-002 2.977e-004 
3.705e-004 1.052e+007 1.415e+008 1.000e+000 6.871e-002 2.977e-004 
3.706e-004 1.052e+007 1.415e+008 1.000e+000 6.858e-002 2.978e-004 
3.706e-004 1.052e+007 1.415e+008 1.000e+000 6.867e-002 2.979e-004 
3.707e-004 1.052e+007 1.415e+008 1.000e+000 6.866e-002 2.980e-004 
3.708e-004 1.052e+007 1.415e+008 1.000e+000 6.864e-002 2.980e-004 
3.709e-004 1.052e+007 1.415e+008 1.000e+000 6.862e-002 2.981e-004 
3.710e-004 1.052e+007 1.415e+008 1.000e+000 6.870e-002 2.982e-004 
3.710e-004 1.052e+007 1.415e+008 1.000e+000 6.866e-002 2.983e-004 
3.711e-004 1.052e+007 1.415e+008 1.000e+000 6.882e-002 2.984e-004 
3.712e-004 1.052e+007 1.415e+008 1.000e+000 6.884e-002 2.984e-004 
3.713e-004 1.052e+007 1.415e+008 1.000e+000 6.868e-002 2.985e-004 
3.714e-004 1.052e+007 1.415e+008 1.000e+000 6.884e-002 2.986e-004 
3.714e-004 1.052e+007 1.415e+008 1.000e+000 6.866e-002 2.987e-004 
3.715e-004 1.052e+007 1.415e+008 1.000e+000 6.894e-002 2.988e-004 
3.716e-004 1.052e+007 1.415e+008 1.000e+000 6.866e-002 2.989e-004 
3.717e-004 1.052e+007 1.415e+008 1.000e+000 6.878e-002 2.989e-004 
3.718e-004 1.052e+007 1.415e+008 1.000e+000 6.877e-002 2.990e-004 
3.719e-004 1.052e+007 1.415e+008 1.000e+000 6.865e-002 2.991e-004 
3.719e-004 1.052e+007 1.415e+008 1.000e+000 6.867e-002 2.992e-004 
3.720e-004 1.052e+007 1.415e+008 1.000e+000 6.865e-002 2.993e-004 
3.721e-004 1.052e+007 1.415e+008 1.000e+000 6.867e-002 2.993e-004 
3.722e-004 1.052e+007 1.415e+008 1.000e+000 6.870e-002 2.994e-004 
3.722e-004 1.052e+007 1.415e+008 1.000e+000 6.867e-002 2.995e-004 
3.723e-004 1.052e+007 1.415e+008 1.000e+000 6.874e-002 2.996e-004 
3.724e-004 1.052e+007 1.415e+008 1.000e+000 6.876e-002 2.997e-004 
3.725e-004 1.052e+007 1.415e+008 1.000e+000 6.897e-002 2.997e-004 
3.726e-004 1.052e+007 1.415e+008 1.000e+000 6.876e-002 2.998e-004 
3.727e-004 1.052e+007 1.415e+008 1.000e+000 6.873e-002 2.999e-004 
3.728e-004 1.052e+007 1.415e+008 1.000e+000 6.885e-002 3.000e-004 
3.729e-004 1.052e+007 1.415e+008 1.000e+000 6.898e-002 3.001e-004 
3.730e-004 1.052e+007 1.415e+008 1.000e+000 6.868e-002 3.002e-004 
3.730e-004 1.052e+007 1.415e+008 1.000e+000 6.867e-002 3.003e-004 
3.731e-004 1.052e+007 1.415e+008 1.000e+000 6.870e-002 3.004e-004 
3.732e-004 1.052e+007 1.415e+008 1.000e+000 6.868e-002 3.005e-004 
3.733e-004 1.052e+007 1.415e+008 1.000e+000 6.864e-002 3.005e-004 
3.734e-004 1.052e+007 1.415e+008 1.000e+000 6.865e-002 3.006e-004 
3.735e-004 1.052e+007 1.415e+008 1.000e+000 6.867e-002 3.007e-004 
3.736e-004 1.052e+007 1.415e+008 1.000e+000 6.864e-002 3.008e-004 
3.736e-004 1.052e+007 1.415e+008 1.000e+000 6.872e-002 3.009e-004 
3.737e-004 1.052e+007 1.415e+008 1.000e+000 6.869e-002 3.009e-004 
3.738e-004 1.052e+007 1.415e+008 1.000e+000 6.882e-002 3.010e-004 
3.739e-004 1.052e+007 1.415e+008 1.000e+000 6.888e-002 3.011e-004 
3.739e-004 1.052e+007 1.415e+008 1.000e+000 6.871e-002 3.012e-004 
3.740e-004 1.052e+007 1.415e+008 1.000e+000 6.865e-002 3.012e-004 
3.741e-004 1.052e+007 1.415e+008 1.000e+000 6.869e-002 3.013e-004 
3.742e-004 1.052e+007 1.415e+008 1.000e+000 6.893e-002 3.014e-004 
3.743e-004 1.052e+007 1.415e+008 1.000e+000 6.858e-002 3.015e-004 
3.744e-004 1.052e+007 1.415e+008 1.000e+000 6.869e-002 3.016e-004 
3.744e-004 1.052e+007 1.415e+008 1.000e+000 6.880e-002 3.017e-004 
3.745e-004 1.052e+007 1.415e+008 1.000e+000 6.860e-002 3.017e-004 
3.746e-004 1.052e+007 1.415e+008 1.000e+000 6.869e-002 3.018e-004 
3.747e-004 1.052e+007 1.415e+008 1.000e+000 6.867e-002 3.019e-004 
3.748e-004 1.052e+007 1.415e+008 1.000e+000 6.875e-002 3.020e-004 
3.748e-004 1.052e+007 1.415e+008 1.000e+000 6.877e-002 3.021e-004 
3.749e-004 1.052e+007 1.415e+008 1.000e+000 6.868e-002 3.021e-004 
3.750e-004 1.052e+007 1.415e+008 1.000e+000 6.865e-002 3.022e-004 
3.751e-004 1.052e+007 1.415e+008 1.000e+000 6.885e-002 3.023e-004 
3.752e-004 1.052e+007 1.415e+008 1.000e+000 6.898e-002 3.024e-004 
3.752e-004 1.052e+007 1.415e+008 1.000e+000 6.877e-002 3.025e-004 
3.753e-004 1.052e+007 1.415e+008 1.000e+000 6.884e-002 3.025e-004 
3.754e-004 1.052e+007 1.415e+008 1.000e+000 6.881e-002 3.026e-004 
3.755e-004 1.052e+007 1.415e+008 1.000e+000 6.891e-002 3.027e-004 
3.756e-004 1.052e+007 1.415e+008 1.000e+000 6.867e-002 3.028e-004 
3.757e-004 1.052e+007 1.415e+008 1.000e+000 6.874e-002 3.029e-004 
3.757e-004 1.052e+007 1.415e+008 1.000e+000 6.875e-002 3.030e-004 
3.758e-004 1.052e+007 1.415e+008 1.000e+000 6.878e-002 3.031e-004 
3.759e-004 1.052e+007 1.415e+008 1.000e+000 6.868e-002 3.031e-004 
3.760e-004 1.052e+007 1.415e+008 1.000e+000 6.867e-002 3.032e-004 
3.761e-004 1.052e+007 1.415e+008 1.000e+000 6.880e-002 3.033e-004 
3.762e-004 1.052e+007 1.415e+008 1.000e+000 6.870e-002 3.034e-004 
3.762e-004 1.052e+007 1.414e+008 1.000e+000 6.872e-002 3.035e-004 
3.763e-004 1.052e+007 1.414e+008 1.000e+000 6.862e-002 3.035e-004 
3.764e-004 1.052e+007 1.414e+008 1.000e+000 6.865e-002 3.036e-004 
3.765e-004 1.052e+007 1.415e+008 1.000e+000 6.881e-002 3.037e-004 
3.765e-004 1.052e+007 1.415e+008 1.000e+000 6.880e-002 3.038e-004 
3.766e-004 1.052e+007 1.415e+008 1.000e+000 6.883e-002 3.038e-004 
3.767e-004 1.052e+007 1.415e+008 1.000e+000 6.872e-002 3.039e-004 
3.768e-004 1.052e+007 1.415e+008 1.000e+000 6.881e-002 3.040e-004 
3.769e-004 1.052e+007 1.415e+008 1.000e+000 6.898e-002 3.041e-004 
3.770e-004 1.052e+007 1.415e+008 1.000e+000 6.873e-002 3.042e-004 
3.770e-004 1.052e+007 1.415e+008 1.000e+000 6.872e-002 3.043e-004 
3.771e-004 1.052e+007 1.415e+008 1.000e+000 6.873e-002 3.043e-004 
3.772e-004 1.052e+007 1.415e+008 1.000e+000 6.861e-002 3.044e-004 
3.773e-004 1.052e+007 1.415e+008 1.000e+000 6.879e-002 3.045e-004 
3.774e-004 1.052e+007 1.415e+008 1.000e+000 6.864e-002 3.046e-004 
3.775e-004 1.052e+007 1.415e+008 1.000e+000 6.866e-002 3.047e-004 
3.775e-004 1.052e+007 1.415e+008 1.000e+000 6.867e-002 3.048e-004 
3.776e-004 1.052e+007 1.415e+008 1.000e+000 6.874e-002 3.048e-004 
3.777e-004 1.052e+007 1.415e+008 1.000e+000 6.871e-002 3.049e-004 
3.778e-004 1.052e+007 1.415e+008 1.000e+000 6.877e-002 3.050e-004 
3.779e-004 1.052e+007 1.415e+008 1.000e+000 6.888e-002 3.051e-004 
3.780e-004 1.052e+007 1.415e+008 1.000e+000 6.875e-002 3.052e-004 
3.780e-004 1.052e+007 1.415e+008 1.000e+000 6.877e-002 3.052e-004 
3.781e-004 1.052e+007 1.415e+008 1.000e+000 6.890e-002 3.053e-004 
3.782e-004 1.052e+007 1.415e+008 1.000e+000 6.896e-002 3.054e-004 
3.783e-004 1.052e+007 1.415e+008 1.000e+000 6.873e-002 3.055e-004 
3.784e-004 1.052e+007 1.415e+008 1.000e+000 6.884e-002 3.056e-004 
3.785e-004 1.052e+007 1.415e+008 1.000e+000 6.872e-002 3.057e-004 
3.786e-004 1.052e+007 1.415e+008 1.000e+000 6.867e-002 3.058e-004 
3.787e-004 1.052e+007 1.415e+008 1.000e+000 6.863e-002 3.059e-004 
3.787e-004 1.052e+007 1.415e+008 1.000e+000 6.868e-002 3.059e-004 
3.788e-004 1.052e+007 1.415e+008 1.000e+000 6.872e-002 3.060e-004 
3.789e-004 1.053e+007 1.415e+008 1.000e+000 6.866e-002 3.061e-004 
3.790e-004 1.053e+007 1.415e+008 1.000e+000 6.880e-002 3.062e-004 
3.791e-004 1.053e+007 1.415e+008 1.000e+000 6.881e-002 3.063e-004 
3.791e-004 1.053e+007 1.415e+008 1.000e+000 6.882e-002 3.063e-004 
3.792e-004 1.053e+007 1.415e+008 1.000e+000 6.880e-002 3.064e-004 
3.793e-004 1.053e+007 1.415e+008 1.000e+000 6.870e-002 3.065e-004 
3.794e-004 1.053e+007 1.415e+008 1.000e+000 6.877e-002 3.066e-004 
3.795e-004 1.053e+007 1.415e+008 1.000e+000 6.892e-002 3.067e-004 
3.795e-004 1.053e+007 1.415e+008 1.000e+000 6.895e-002 3.067e-004 
3.796e-004 1.053e+007 1.415e+008 1.000e+000 6.884e-002 3.068e-004 
3.797e-004 1.053e+007 1.415e+008 1.000e+000 6.876e-002 3.069e-004 
3.798e-004 1.053e+007 1.415e+008 1.000e+000 6.866e-002 3.070e-004 
3.799e-004 1.053e+007 1.415e+008 1.000e+000 6.873e-002 3.071e-004 
3.799e-004 1.053e+007 1.415e+008 1.000e+000 6.874e-002 3.071e-004 
3.800e-004 1.053e+007 1.415e+008 1.000e+000 6.867e-002 3.072e-004 
3.801e-004 1.053e+007 1.415e+008 1.000e+000 6.881e-002 3.073e-004 
3.802e-004 1.053e+007 1.415e+008 1.000e+000 6.871e-002 3.074e-004 
3.802e-004 1.053e+007 1.415e+008 1.000e+000 6.881e-002 3.074e-004 
3.803e-004 1.053e+007 1.415e+008 1.000e+000 6.868e-002 3.075e-004 
3.804e-004 1.053e+007 1.415e+008 1.000e+000 6.880e-002 3.076e-004 
3.805e-004 1.053e+007 1.415e+008 1.000e+000 6.886e-002 3.077e-004 
3.805e-004 1.053e+007 1.415e+008 1.000e+000 6.881e-002 3.077e-004 
3.806e-004 1.053e+007 1.415e+008 1.000e+000 6.890e-002 3.078e-004 
3.807e-004 1.053e+007 1.415e+008 1.000e+000 6.888e-002 3.079e-004 
3.808e-004 1.053e+007 1.415e+008 1.000e+000 6.889e-002 3.080e-004 
3.809e-004 1.053e+007 1.415e+008 1.000e+000 6.896e-002 3.080e-004 
3.809e-004 1.053e+007 1.415e+008 1.000e+000 6.884e-002 3.081e-004 
3.810e-004 1.053e+007 1.415e+008 1.000e+000 6.875e-002 3.082e-004 
3.811e-004 1.053e+007 1.415e+008 1.000e+000 6.876e-002 3.083e-004 
3.812e-004 1.053e+007 1.415e+008 1.000e+000 6.870e-002 3.084e-004 
3.813e-004 1.053e+007 1.415e+008 1.000e+000 6.871e-002 3.084e-004 
3.813e-004 1.053e+007 1.415e+008 1.000e+000 6.863e-002 3.085e-004 
3.814e-004 1.053e+007 1.415e+008 1.000e+000 6.868e-002 3.086e-004 
3.815e-004 1.053e+007 1.415e+008 1.000e+000 6.862e-002 3.087e-004 
3.816e-004 1.053e+007 1.415e+008 1.000e+000 6.878e-002 3.088e-004 
3.816e-004 1.053e+007 1.415e+008 1.000e+000 6.870e-002 3.088e-004 
3.817e-004 1.053e+007 1.415e+008 1.000e+000 6.877e-002 3.089e-004 
3.818e-004 1.053e+007 1.415e+008 1.000e+000 6.889e-002 3.090e-004 
3.819e-004 1.053e+007 1.415e+008 1.000e+000 6.873e-002 3.090e-004 
3.819e-004 1.053e+007 1.415e+008 1.000e+000 6.879e-002 3.091e-004 
3.820e-004 1.053e+007 1.415e+008 1.000e+000 6.866e-002 3.092e-004 
3.821e-004 1.053e+007 1.415e+008 1.000e+000 6.863e-002 3.093e-004 
3.822e-004 1.053e+007 1.415e+008 1.000e+000 6.887e-002 3.094e-004 
3.823e-004 1.053e+007 1.415e+008 1.000e+000 6.873e-002 3.094e-004 
3.823e-004 1.053e+007 1.415e+008 1.000e+000 6.868e-002 3.095e-004 
3.824e-004 1.053e+007 1.415e+008 1.000e+000 6.890e-002 3.096e-004 
3.825e-004 1.053e+007 1.415e+008 1.000e+000 6.872e-002 3.097e-004 
3.826e-004 1.053e+007 1.415e+008 1.000e+000 6.864e-002 3.097e-004 
3.827e-004 1.053e+007 1.415e+008 1.000e+000 6.858e-002 3.098e-004 
3.827e-004 1.053e+007 1.415e+008 1.000e+000 6.857e-002 3.099e-004 
3.828e-004 1.053e+007 1.415e+008 1.000e+000 6.868e-002 3.100e-004 
3.829e-004 1.053e+007 1.415e+008 1.000e+000 6.864e-002 3.101e-004 
3.830e-004 1.053e+007 1.415e+008 1.000e+000 6.866e-002 3.101e-004 
3.831e-004 1.053e+007 1.415e+008 1.000e+000 6.886e-002 3.102e-004 
3.831e-004 1.053e+007 1.415e+008 1.000e+000 6.896e-002 3.103e-004 
3.832e-004 1.053e+007 1.415e+008 1.000e+000 6.886e-002 3.104e-004 
3.833e-004 1.053e+007 1.415e+008 1.000e+000 6.880e-002 3.105e-004 
3.834e-004 1.053e+007 1.415e+008 1.000e+000 6.883e-002 3.106e-004 
3.835e-004 1.053e+007 1.415e+008 1.000e+000 6.886e-002 3.107e-004 
3.836e-004 1.053e+007 1.415e+008 1.000e+000 6.864e-002 3.107e-004 
3.837e-004 1.053e+007 1.415e+008 1.000e+000 6.881e-002 3.108e-004 
3.837e-004 1.053e+007 1.415e+008 1.000e+000 6.875e-002 3.109e-004 
3.838e-004 1.053e+007 1.415e+008 1.000e+000 6.890e-002 3.110e-004 
3.839e-004 1.053e+007 1.415e+008 1.000e+000 6.867e-002 3.111e-004 
3.840e-004 1.053e+007 1.415e+008 1.000e+000 6.858e-002 3.112e-004 
3.841e-004 1.053e+007 1.415e+008 1.000e+000 6.858e-002 3.113e-004 
3.842e-004 1.053e+007 1.415e+008 1.000e+000 6.868e-002 3.113e-004 
3.842e-004 1.053e+007 1.415e+008 1.000e+000 6.868e-002 3.114e-004 
3.843e-004 1.053e+007 1.415e+008 1.000e+000 6.861e-002 3.115e-004 
3.844e-004 1.053e+007 1.415e+008 1.000e+000 6.868e-002 3.116e-004 
3.845e-004 1.053e+007 1.415e+008 1.000e+000 6.887e-002 3.117e-004 
3.846e-004 1.053e+007 1.415e+008 1.000e+000 6.890e-002 3.117e-004 
3.846e-004 1.053e+007 1.415e+008 1.000e+000 6.881e-002 3.118e-004 
3.847e-004 1.053e+007 1.415e+008 1.000e+000 6.883e-002 3.119e-004 
3.848e-004 1.053e+007 1.415e+008 1.000e+000 6.882e-002 3.120e-004 
3.849e-004 1.053e+007 1.415e+008 1.000e+000 6.899e-002 3.121e-004 
3.850e-004 1.053e+007 1.415e+008 1.000e+000 6.871e-002 3.121e-004 
3.850e-004 1.053e+007 1.415e+008 1.000e+000 6.872e-002 3.122e-004 
3.851e-004 1.053e+007 1.415e+008 1.000e+000 6.883e-002 3.123e-004 
3.852e-004 1.053e+007 1.415e+008 1.000e+000 6.875e-002 3.124e-004 
3.853e-004 1.053e+007 1.415e+008 1.000e+000 6.884e-002 3.124e-004 
3.854e-004 1.053e+007 1.415e+008 1.000e+000 6.869e-002 3.125e-004 
3.854e-004 1.053e+007 1.415e+008 1.000e+000 6.864e-002 3.126e-004 
3.855e-004 1.053e+007 1.415e+008 1.000e+000 6.869e-002 3.127e-004 
3.856e-004 1.053e+007 1.415e+008 1.000e+000 6.879e-002 3.128e-004 
3.857e-004 1.053e+007 1.415e+008 1.000e+000 6.884e-002 3.128e-004 
3.857e-004 1.053e+007 1.415e+008 1.000e+000 6.884e-002 3.129e-004 
3.858e-004 1.053e+007 1.415e+008 1.000e+000 6.892e-002 3.130e-004 
3.859e-004 1.053e+007 1.415e+008 1.000e+000 6.898e-002 3.131e-004 
3.860e-004 1.053e+007 1.415e+008 1.000e+000 6.876e-002 3.131e-004 
3.861e-004 1.053e+007 1.414e+008 1.000e+000 6.874e-002 3.132e-004 
3.861e-004 1.053e+007 1.415e+008 1.000e+000 6.901e-002 3.133e-004 
3.862e-004 1.053e+007 1.415e+008 1.000e+000 6.903e-002 3.134e-004 
3.863e-004 1.053e+007 1.415e+008 1.000e+000 6.871e-002 3.135e-004 
3.864e-004 1.053e+007 1.415e+008 1.000e+000 6.868e-002 3.135e-004 
3.865e-004 1.053e+007 1.415e+008 1.000e+000 6.880e-002 3.136e-004 
3.865e-004 1.053e+007 1.415e+008 1.000e+000 6.874e-002 3.137e-004 
3.866e-004 1.053e+007 1.415e+008 1.000e+000 6.867e-002 3.138e-004 
3.867e-004 1.053e+007 1.415e+008 1.000e+000 6.866e-002 3.139e-004 
3.868e-004 1.053e+007 1.415e+008 1.000e+000 6.873e-002 3.139e-004 
3.868e-004 1.053e+007 1.415e+008 1.000e+000 6.861e-002 3.140e-004 
3.869e-004 1.053e+007 1.415e+008 1.000e+000 6.871e-002 3.141e-004 
3.870e-004 1.053e+007 1.415e+008 1.000e+000 6.879e-002 3.142e-004 
3.871e-004 1.053e+007 1.415e+008 1.000e+000 6.879e-002 3.142e-004 
3.871e-004 1.053e+007 1.415e+008 1.000e+000 6.882e-002 3.143e-004 
3.872e-004 1.053e+007 1.415e+008 1.000e+000 6.873e-002 3.144e-004 
3.873e-004 1.053e+007 1.415e+008 1.000e+000 6.882e-002 3.145e-004 
3.874e-004 1.053e+007 1.415e+008 1.000e+000 6.883e-002 3.145e-004 
3.875e-004 1.053e+007 1.415e+008 1.000e+000 6.883e-002 3.146e-004 
3.875e-004 1.053e+007 1.415e+008 1.000e+000 6.904e-002 3.147e-004 
3.876e-004 1.053e+007 1.415e+008 1.000e+000 6.885e-002 3.148e-004 
3.877e-004 1.053e+007 1.415e+008 1.000e+000 6.895e-002 3.149e-004 
3.878e-004 1.053e+007 1.415e+008 1.000e+000 6.895e-002 3.149e-004 
3.879e-004 1.053e+007 1.415e+008 1.000e+000 6.866e-002 3.150e-004 
3.879e-004 1.053e+007 1.415e+008 1.000e+000 6.871e-002 3.151e-004 
3.880e-004 1.053e+007 1.415e+008 1.000e+000 6.873e-002 3.152e-004 
3.881e-004 1.053e+007 1.415e+008 1.000e+000 6.866e-002 3.153e-004 
3.882e-004 1.053e+007 1.415e+008 1.000e+000 6.864e-002 3.153e-004 
3.883e-004 1.053e+007 1.415e+008 1.000e+000 6.864e-002 3.154e-004 
3.884e-004 1.053e+007 1.415e+008 1.000e+000 6.885e-002 3.155e-004 
3.884e-004 1.053e+007 1.415e+008 1.000e+000 6.898e-002 3.156e-004 
3.885e-004 1.053e+007 1.415e+008 1.000e+000 6.893e-002 3.157e-004 
3.886e-004 1.053e+007 1.415e+008 1.000e+000 6.879e-002 3.158e-004 
3.887e-004 1.053e+007 1.415e+008 1.000e+000 6.869e-002 3.159e-004 
3.888e-004 1.053e+007 1.415e+008 1.000e+000 6.903e-002 3.160e-004 
3.889e-004 1.053e+007 1.415e+008 1.000e+000 6.869e-002 3.160e-004 
3.890e-004 1.053e+007 1.415e+008 1.000e+000 6.886e-002 3.161e-004 
3.891e-004 1.053e+007 1.415e+008 1.000e+000 6.881e-002 3.162e-004 
3.892e-004 1.053e+007 1.415e+008 1.000e+000 6.886e-002 3.163e-004 
3.893e-004 1.053e+007 1.415e+008 1.000e+000 6.868e-002 3.164e-004 
3.893e-004 1.053e+007 1.415e+008 1.000e+000 6.866e-002 3.165e-004 
3.894e-004 1.053e+007 1.415e+008 1.000e+000 6.866e-002 3.166e-004 
3.895e-004 1.053e+007 1.415e+008 1.000e+000 6.877e-002 3.167e-004 
3.896e-004 1.053e+007 1.415e+008 1.000e+000 6.868e-002 3.168e-004 
3.897e-004 1.053e+007 1.415e+008 1.000e+000 6.878e-002 3.168e-004 
3.898e-004 1.053e+007 1.415e+008 1.000e+000 6.881e-002 3.169e-004 
3.899e-004 1.053e+007 1.415e+008 1.000e+000 6.893e-002 3.170e-004 
3.899e-004 1.053e+007 1.415e+008 1.000e+000 6.883e-002 3.171e-004 
3.900e-004 1.053e+007 1.415e+008 1.000e+000 6.874e-002 3.172e-004 
3.901e-004 1.053e+007 1.415e+008 1.000e+000 6.880e-002 3.172e-004 
3.902e-004 1.053e+007 1.415e+008 1.000e+000 6.896e-002 3.173e-004 
3.903e-004 1.053e+007 1.415e+008 1.000e+000 6.859e-002 3.174e-004 
3.903e-004 1.053e+007 1.415e+008 1.000e+000 6.873e-002 3.175e-004 
3.904e-004 1.053e+007 1.415e+008 1.000e+000 6.869e-002 3.175e-004 
3.905e-004 1.053e+007 1.415e+008 1.000e+000 6.870e-002 3.176e-004 
3.906e-004 1.053e+007 1.415e+008 1.000e+000 6.865e-002 3.177e-004 
3.906e-004 1.053e+007 1.415e+008 1.000e+000 6.861e-002 3.178e-004 
3.907e-004 1.053e+007 1.415e+008 1.000e+000 6.858e-002 3.179e-004 
3.908e-004 1.053e+007 1.415e+008 1.000e+000 6.861e-002 3.179e-004 
3.909e-004 1.053e+007 1.415e+008 1.000e+000 6.873e-002 3.180e-004 
3.909e-004 1.053e+007 1.415e+008 1.000e+000 6.873e-002 3.181e-004 
3.910e-004 1.053e+007 1.415e+008 1.000e+000 6.878e-002 3.182e-004 
3.911e-004 1.053e+007 1.415e+008 1.000e+000 6.875e-002 3.182e-004 
3.912e-004 1.053e+007 1.415e+008 1.000e+000 6.911e-002 3.183e-004 
3.912e-004 1.053e+007 1.415e+008 1.000e+000 6.875e-002 3.184e-004 
3.913e-004 1.053e+007 1.415e+008 1.000e+000 6.893e-002 3.185e-004 
3.914e-004 1.053e+007 1.415e+008 1.000e+000 6.875e-002 3.185e-004 
3.915e-004 1.053e+007 1.415e+008 1.000e+000 6.890e-002 3.186e-004 
3.916e-004 1.053e+007 1.415e+008 1.000e+000 6.866e-002 3.187e-004 
3.917e-004 1.053e+007 1.415e+008 1.000e+000 6.880e-002 3.188e-004 
3.917e-004 1.053e+007 1.415e+008 1.000e+000 6.874e-002 3.189e-004 
3.918e-004 1.053e+007 1.415e+008 1.000e+000 6.871e-002 3.190e-004 
3.919e-004 1.053e+007 1.415e+008 1.000e+000 6.873e-002 3.190e-004 
3.920e-004 1.053e+007 1.415e+008 1.000e+000 6.863e-002 3.191e-004 
3.921e-004 1.054e+007 1.415e+008 1.000e+000 6.863e-002 3.192e-004 
3.921e-004 1.054e+007 1.415e+008 1.000e+000 6.865e-002 3.193e-004 
3.922e-004 1.054e+007 1.415e+008 1.000e+000 6.870e-002 3.194e-004 
3.923e-004 1.054e+007 1.415e+008 1.000e+000 6.867e-002 3.194e-004 
3.924e-004 1.054e+007 1.415e+008 1.000e+000 6.876e-002 3.195e-004 
3.925e-004 1.054e+007 1.415e+008 1.000e+000 6.875e-002 3.196e-004 
3.925e-004 1.054e+007 1.415e+008 1.000e+000 6.880e-002 3.197e-004 
3.926e-004 1.054e+007 1.415e+008 1.000e+000 6.880e-002 3.197e-004 
3.927e-004 1.054e+007 1.415e+008 1.000e+000 6.881e-002 3.198e-004 
3.928e-004 1.054e+007 1.415e+008 1.000e+000 6.885e-002 3.199e-004 
3.928e-004 1.054e+007 1.415e+008 1.000e+000 6.891e-002 3.200e-004 
3.929e-004 1.054e+007 1.415e+008 1.000e+000 6.875e-002 3.201e-004 
3.930e-004 1.054e+007 1.415e+008 1.000e+000 6.874e-002 3.201e-004 
3.931e-004 1.054e+007 1.415e+008 1.000e+000 6.867e-002 3.202e-004 
3.932e-004 1.054e+007 1.415e+008 1.000e+000 6.872e-002 3.203e-004 
3.933e-004 1.054e+007 1.415e+008 1.000e+000 6.867e-002 3.204e-004 
3.933e-004 1.054e+007 1.415e+008 1.000e+000 6.871e-002 3.205e-004 
3.934e-004 1.054e+007 1.415e+008 1.000e+000 6.859e-002 3.205e-004 
3.935e-004 1.054e+007 1.415e+008 1.000e+000 6.862e-002 3.206e-004 
3.936e-004 1.054e+007 1.415e+008 1.000e+000 6.863e-002 3.207e-004 
3.937e-004 1.054e+007 1.415e+008 1.000e+000 6.874e-002 3.208e-004 
3.937e-004 1.054e+007 1.415e+008 1.000e+000 6.884e-002 3.209e-004 
3.938e-004 1.054e+007 1.415e+008 1.000e+000 6.900e-002 3.209e-004 
3.939e-004 1.054e+007 1.415e+008 1.000e+000 6.886e-002 3.210e-004 
3.940e-004 1.054e+007 1.415e+008 1.000e+000 6.885e-002 3.211e-004 
3.941e-004 1.054e+007 1.415e+008 1.000e+000 6.881e-002 3.212e-004 
3.942e-004 1.054e+007 1.415e+008 1.000e+000 6.897e-002 3.213e-004 
3.942e-004 1.054e+007 1.415e+008 1.000e+000 6.879e-002 3.214e-004 
3.943e-004 1.054e+007 1.415e+008 1.000e+000 6.882e-002 3.215e-004 
3.944e-004 1.054e+007 1.415e+008 1.000e+000 6.874e-002 3.215e-004 
3.945e-004 1.054e+007 1.415e+008 1.000e+000 6.886e-002 3.216e-004 
3.946e-004 1.054e+007 1.416e+008 1.000e+000 6.833e-002 3.217e-004 
3.947e-004 1.054e+007 1.415e+008 1.000e+000 6.867e-002 3.218e-004 
3.948e-004 1.054e+007 1.415e+008 1.000e+000 6.865e-002 3.219e-004 
3.948e-004 1.054e+007 1.415e+008 1.000e+000 6.862e-002 3.219e-004 
3.949e-004 1.054e+007 1.415e+008 1.000e+000 6.863e-002 3.220e-004 
3.950e-004 1.054e+007 1.415e+008 1.000e+000 6.880e-002 3.221e-004 
3.951e-004 1.054e+007 1.415e+008 1.000e+000 6.881e-002 3.222e-004 
3.951e-004 1.054e+007 1.415e+008 1.000e+000 6.907e-002 3.223e-004 
3.952e-004 1.054e+007 1.415e+008 1.000e+000 6.894e-002 3.223e-004 
3.953e-004 1.054e+007 1.415e+008 1.000e+000 6.897e-002 3.224e-004 
3.954e-004 1.054e+007 1.415e+008 1.000e+000 6.879e-002 3.225e-004 
3.955e-004 1.054e+007 1.415e+008 1.000e+000 6.906e-002 3.226e-004 
3.955e-004 1.054e+007 1.415e+008 1.000e+000 6.843e-002 3.227e-004 
3.956e-004 1.054e+007 1.415e+008 1.000e+000 6.883e-002 3.227e-004 
3.957e-004 1.054e+007 1.415e+008 1.000e+000 6.882e-002 3.228e-004 
3.958e-004 1.054e+007 1.415e+008 1.000e+000 6.888e-002 3.229e-004 
3.959e-004 1.054e+007 1.415e+008 1.000e+000 6.868e-002 3.230e-004 
3.960e-004 1.054e+007 1.415e+008 1.000e+000 6.868e-002 3.231e-004 
3.960e-004 1.054e+007 1.415e+008 1.000e+000 6.863e-002 3.231e-004 
3.961e-004 1.054e+007 1.415e+008 1.000e+000 6.860e-002 3.232e-004 
3.962e-004 1.054e+007 1.415e+008 1.000e+000 6.870e-002 3.233e-004 
3.963e-004 1.054e+007 1.415e+008 1.000e+000 6.866e-002 3.234e-004 
3.963e-004 1.054e+007 1.415e+008 1.000e+000 6.907e-002 3.234e-004 
3.964e-004 1.054e+007 1.415e+008 1.000e+000 6.888e-002 3.235e-004 
3.965e-004 1.054e+007 1.415e+008 1.000e+000 6.901e-002 3.236e-004 
3.966e-004 1.054e+007 1.415e+008 1.000e+000 6.889e-002 3.237e-004 
3.967e-004 1.054e+007 1.415e+008 1.000e+000 6.888e-002 3.238e-004 
3.967e-004 1.054e+007 1.415e+008 1.000e+000 6.892e-002 3.239e-004 
3.968e-004 1.054e+007 1.415e+008 1.000e+000 6.897e-002 3.239e-004 
3.969e-004 1.054e+007 1.415e+008 1.000e+000 6.871e-002 3.240e-004 
3.970e-004 1.054e+007 1.414e+008 1.000e+000 6.877e-002 3.241e-004 
3.971e-004 1.054e+007 1.415e+008 1.000e+000 6.881e-002 3.242e-004 
3.972e-004 1.054e+007 1.415e+008 1.000e+000 6.885e-002 3.243e-004 
3.973e-004 1.054e+007 1.415e+008 1.000e+000 6.865e-002 3.244e-004 
3.973e-004 1.054e+007 1.415e+008 1.000e+000 6.865e-002 3.245e-004 
3.974e-004 1.054e+007 1.415e+008 1.000e+000 6.862e-002 3.245e-004 
3.975e-004 1.054e+007 1.415e+008 1.000e+000 6.860e-002 3.246e-004 
3.976e-004 1.054e+007 1.415e+008 1.000e+000 6.865e-002 3.247e-004 
3.977e-004 1.054e+007 1.415e+008 1.000e+000 6.876e-002 3.248e-004 
3.977e-004 1.054e+007 1.415e+008 1.000e+000 6.886e-002 3.248e-004 
3.978e-004 1.054e+007 1.415e+008 1.000e+000 6.892e-002 3.249e-004 
3.979e-004 1.054e+007 1.415e+008 1.000e+000 6.886e-002 3.250e-004 
3.979e-004 1.054e+007 1.415e+008 1.000e+000 6.877e-002 3.251e-004 
3.980e-004 1.054e+007 1.415e+008 1.000e+000 6.880e-002 3.251e-004 
3.981e-004 1.054e+007 1.415e+008 1.000e+000 6.889e-002 3.252e-004 
3.982e-004 1.054e+007 1.415e+008 1.000e+000 6.907e-002 3.253e-004 
3.983e-004 1.054e+007 1.415e+008 1.000e+000 6.875e-002 3.254e-004 
3.983e-004 1.054e+007 1.415e+008 1.000e+000 6.887e-002 3.254e-004 
3.984e-004 1.054e+007 1.415e+008 1.000e+000 6.884e-002 3.255e-004 
3.985e-004 1.054e+007 1.415e+008 1.000e+000 6.872e-002 3.256e-004 
3.986e-004 1.054e+007 1.415e+008 1.000e+000 6.882e-002 3.257e-004 
3.987e-004 1.054e+007 1.415e+008 1.000e+000 6.864e-002 3.258e-004 
3.987e-004 1.054e+007 1.415e+008 1.000e+000 6.867e-002 3.258e-004 
3.988e-004 1.054e+007 1.415e+008 1.000e+000 6.870e-002 3.259e-004 
3.989e-004 1.054e+007 1.415e+008 1.000e+000 6.869e-002 3.260e-004 
3.990e-004 1.054e+007 1.415e+008 1.000e+000 6.882e-002 3.261e-004 
3.990e-004 1.054e+007 1.415e+008 1.000e+000 6.882e-002 3.261e-004 
3.991e-004 1.054e+007 1.415e+008 1.000e+000 6.885e-002 3.262e-004 
3.992e-004 1.054e+007 1.415e+008 1.000e+000 6.892e-002 3.263e-004 
3.993e-004 1.054e+007 1.415e+008 1.000e+000 6.882e-002 3.264e-004 
3.994e-004 1.054e+007 1.415e+008 1.000e+000 6.883e-002 3.265e-004 
3.995e-004 1.054e+007 1.415e+008 1.000e+000 6.904e-002 3.266e-004 
3.995e-004 1.054e+007 1.415e+008 1.000e+000 6.908e-002 3.266e-004 
3.996e-004 1.054e+007 1.415e+008 1.000e+000 6.887e-002 3.267e-004 
3.997e-004 1.054e+007 1.415e+008 1.000e+000 6.873e-002 3.268e-004 
3.998e-004 1.054e+007 1.415e+008 1.000e+000 6.893e-002 3.269e-004 
3.999e-004 1.054e+007 1.415e+008 1.000e+000 6.876e-002 3.270e-004 
4.000e-004 1.054e+007 1.415e+008 1.000e+000 6.861e-002 3.271e-004 
 
