# Supplementary material for: Strain rate dependency of dislocation plasticity
Source: Nat Commun. 2021 Mar 23;12:1845. doi: 10.1038/s41467-021-21939-1 (PMC7988163; doi:10.1038/s41467-021-21939-1)
Supplement: Supplementary file 3 — Supplementary Data 1 [file 41467_2021_21939_MOESM3_ESM.zip › Supplementary Data 1/DDDSimulationSet1/StrainRate=1e0s-1/InitialDislocationDensity=2.0e9m-2.dat]

#strain(1), stress(Pa), dislocation density(m-2), strain rate(s-1), mean dislocation velocity(km/s), plastic strain(1)
1.066e-008 1.476e+003 2.021e+009 1.000e+000 1.840e-003 4.413e-010 
2.133e-008 2.952e+003 2.021e+009 1.000e+000 1.880e-003 9.017e-010 
3.200e-008 4.425e+003 2.021e+009 1.000e+000 1.887e-003 1.380e-009 
4.267e-008 5.896e+003 2.021e+009 1.000e+000 1.913e-003 1.879e-009 
5.334e-008 7.363e+003 2.021e+009 1.000e+000 1.959e-003 2.397e-009 
6.401e-008 8.830e+003 2.021e+009 1.000e+000 1.943e-003 2.926e-009 
7.468e-008 1.029e+004 2.021e+009 1.000e+000 1.965e-003 3.469e-009 
8.535e-008 1.175e+004 2.021e+009 1.000e+000 2.050e-003 4.032e-009 
9.602e-008 1.321e+004 2.021e+009 1.000e+000 2.112e-003 4.613e-009 
1.067e-007 1.467e+004 2.021e+009 1.000e+000 2.178e-003 5.213e-009 
1.174e-007 1.612e+004 2.021e+009 1.000e+000 2.220e-003 5.834e-009 
1.280e-007 1.757e+004 2.021e+009 1.000e+000 2.335e-003 6.475e-009 
1.387e-007 1.902e+004 2.021e+009 1.000e+000 2.342e-003 7.134e-009 
1.494e-007 2.046e+004 2.021e+009 1.000e+000 2.370e-003 7.813e-009 
1.600e-007 2.191e+004 2.021e+009 1.000e+000 2.424e-003 8.509e-009 
1.707e-007 2.335e+004 2.021e+009 1.000e+000 2.479e-003 9.222e-009 
1.814e-007 2.478e+004 2.021e+009 1.000e+000 2.486e-003 9.951e-009 
1.920e-007 2.622e+004 2.021e+009 1.000e+000 2.457e-003 1.070e-008 
2.027e-007 2.765e+004 2.021e+009 1.000e+000 2.457e-003 1.146e-008 
2.134e-007 2.908e+004 2.021e+009 1.000e+000 2.471e-003 1.224e-008 
2.241e-007 3.051e+004 2.021e+009 1.000e+000 2.465e-003 1.304e-008 
2.347e-007 3.193e+004 2.021e+009 1.000e+000 2.476e-003 1.386e-008 
2.454e-007 3.335e+004 2.021e+009 1.000e+000 2.482e-003 1.470e-008 
2.561e-007 3.477e+004 2.021e+009 1.000e+000 2.489e-003 1.556e-008 
2.667e-007 3.619e+004 2.021e+009 1.000e+000 2.489e-003 1.643e-008 
2.774e-007 3.760e+004 2.021e+009 1.000e+000 2.467e-003 1.733e-008 
2.881e-007 3.901e+004 2.021e+009 1.000e+000 2.492e-003 1.823e-008 
2.987e-007 4.042e+004 2.021e+009 1.000e+000 2.495e-003 1.916e-008 
3.094e-007 4.183e+004 2.021e+009 1.000e+000 2.484e-003 2.009e-008 
3.201e-007 4.323e+004 2.021e+009 1.000e+000 2.487e-003 2.105e-008 
3.307e-007 4.464e+004 2.021e+009 1.000e+000 2.494e-003 2.202e-008 
3.414e-007 4.604e+004 2.021e+009 1.000e+000 2.494e-003 2.300e-008 
3.521e-007 4.743e+004 2.021e+009 1.000e+000 2.494e-003 2.400e-008 
3.628e-007 4.883e+004 2.021e+009 1.000e+000 2.493e-003 2.502e-008 
3.734e-007 5.022e+004 2.021e+009 1.000e+000 2.493e-003 2.606e-008 
3.841e-007 5.161e+004 2.021e+009 1.000e+000 2.496e-003 2.711e-008 
3.948e-007 5.300e+004 2.021e+009 1.000e+000 2.492e-003 2.818e-008 
4.054e-007 5.439e+004 2.021e+009 1.000e+000 2.492e-003 2.924e-008 
4.161e-007 5.577e+004 2.021e+009 1.000e+000 2.477e-003 3.033e-008 
4.268e-007 5.716e+004 2.021e+009 1.000e+000 2.492e-003 3.144e-008 
4.374e-007 5.854e+004 2.021e+009 1.000e+000 2.480e-003 3.257e-008 
4.481e-007 5.991e+004 2.021e+009 1.000e+000 2.488e-003 3.372e-008 
4.588e-007 6.129e+004 2.021e+009 1.000e+000 2.491e-003 3.488e-008 
4.695e-007 6.266e+004 2.021e+009 1.000e+000 2.485e-003 3.607e-008 
4.801e-007 6.403e+004 2.021e+009 1.000e+000 2.474e-003 3.727e-008 
4.908e-007 6.539e+004 2.021e+009 1.000e+000 2.488e-003 3.849e-008 
5.015e-007 6.676e+004 2.021e+009 1.000e+000 2.485e-003 3.974e-008 
5.121e-007 6.812e+004 2.021e+009 1.000e+000 2.485e-003 4.099e-008 
5.228e-007 6.947e+004 2.021e+009 1.000e+000 2.484e-003 4.227e-008 
5.335e-007 7.083e+004 2.021e+009 1.000e+000 2.477e-003 4.356e-008 
5.441e-007 7.218e+004 2.021e+009 1.000e+000 2.484e-003 4.487e-008 
5.548e-007 7.353e+004 2.021e+009 1.000e+000 2.483e-003 4.619e-008 
5.655e-007 7.488e+004 2.021e+009 1.000e+000 2.483e-003 4.753e-008 
5.761e-007 7.623e+004 2.021e+009 1.000e+000 2.483e-003 4.889e-008 
5.868e-007 7.757e+004 2.021e+009 1.000e+000 2.468e-003 5.028e-008 
5.975e-007 7.891e+004 2.021e+009 1.000e+000 2.431e-003 5.167e-008 
6.082e-007 8.025e+004 2.021e+009 1.000e+000 2.467e-003 5.308e-008 
6.188e-007 8.159e+004 2.021e+009 1.000e+000 2.482e-003 5.450e-008 
6.295e-007 8.292e+004 2.021e+009 1.000e+000 2.481e-003 5.595e-008 
6.402e-007 8.425e+004 2.021e+009 1.000e+000 2.481e-003 5.742e-008 
6.508e-007 8.558e+004 2.021e+009 1.000e+000 2.488e-003 5.890e-008 
6.615e-007 8.691e+004 2.021e+009 1.000e+000 2.488e-003 6.040e-008 
6.722e-007 8.823e+004 2.021e+009 1.000e+000 2.480e-003 6.191e-008 
6.828e-007 8.955e+004 2.021e+009 1.000e+000 2.480e-003 6.345e-008 
6.935e-007 9.087e+004 2.021e+009 1.000e+000 2.468e-003 6.501e-008 
7.042e-007 9.218e+004 2.021e+009 1.000e+000 2.479e-003 6.658e-008 
7.149e-007 9.350e+004 2.021e+009 1.000e+000 2.464e-003 6.816e-008 
7.255e-007 9.481e+004 2.021e+009 1.000e+000 2.460e-003 6.976e-008 
7.362e-007 9.612e+004 2.021e+009 1.000e+000 2.478e-003 7.138e-008 
7.469e-007 9.742e+004 2.021e+009 1.000e+000 2.474e-003 7.302e-008 
7.575e-007 9.872e+004 2.021e+009 1.000e+000 2.454e-003 7.468e-008 
7.682e-007 1.000e+005 2.021e+009 1.000e+000 2.469e-003 7.636e-008 
7.789e-007 1.013e+005 2.021e+009 1.000e+000 2.476e-003 7.805e-008 
7.895e-007 1.026e+005 2.021e+009 1.000e+000 2.470e-003 7.976e-008 
8.002e-007 1.039e+005 2.021e+009 1.000e+000 2.451e-003 8.149e-008 
8.109e-007 1.052e+005 2.021e+009 1.000e+000 2.479e-003 8.324e-008 
8.215e-007 1.065e+005 2.021e+009 1.000e+000 2.465e-003 8.500e-008 
8.322e-007 1.078e+005 2.021e+009 1.000e+000 2.464e-003 8.678e-008 
8.429e-007 1.091e+005 2.021e+009 1.000e+000 2.469e-003 8.858e-008 
8.536e-007 1.103e+005 2.021e+009 1.000e+000 2.469e-003 9.040e-008 
8.642e-007 1.116e+005 2.021e+009 1.000e+000 2.454e-003 9.223e-008 
8.749e-007 1.129e+005 2.021e+009 1.000e+000 2.479e-003 9.408e-008 
8.856e-007 1.142e+005 2.021e+009 1.000e+000 2.479e-003 9.595e-008 
8.962e-007 1.154e+005 2.021e+009 1.000e+000 2.464e-003 9.784e-008 
9.069e-007 1.167e+005 2.021e+009 1.000e+000 2.467e-003 9.973e-008 
9.176e-007 1.180e+005 2.021e+009 1.000e+000 2.450e-003 1.016e-007 
9.282e-007 1.192e+005 2.021e+009 1.000e+000 2.467e-003 1.036e-007 
9.389e-007 1.205e+005 2.021e+009 1.000e+000 2.459e-003 1.055e-007 
9.496e-007 1.218e+005 2.021e+009 1.000e+000 2.451e-003 1.074e-007 
9.603e-007 1.230e+005 2.021e+009 1.000e+000 2.450e-003 1.094e-007 
9.709e-007 1.243e+005 2.021e+009 1.000e+000 2.450e-003 1.114e-007 
9.816e-007 1.255e+005 2.021e+009 1.000e+000 2.460e-003 1.134e-007 
9.923e-007 1.268e+005 2.021e+009 1.000e+000 2.452e-003 1.154e-007 
1.003e-006 1.280e+005 2.021e+009 1.000e+000 2.459e-003 1.175e-007 
1.014e-006 1.293e+005 2.021e+009 1.000e+000 2.471e-003 1.195e-007 
1.024e-006 1.305e+005 2.021e+009 1.000e+000 2.464e-003 1.216e-007 
1.035e-006 1.317e+005 2.021e+009 1.000e+000 2.464e-003 1.237e-007 
1.046e-006 1.330e+005 2.021e+009 1.000e+000 2.452e-003 1.258e-007 
1.056e-006 1.342e+005 2.021e+009 1.000e+000 2.458e-003 1.279e-007 
1.067e-006 1.355e+005 2.021e+009 1.000e+000 2.458e-003 1.301e-007 
1.078e-006 1.367e+005 2.021e+009 1.000e+000 2.457e-003 1.322e-007 
1.088e-006 1.379e+005 2.021e+009 1.000e+000 2.465e-003 1.344e-007 
1.099e-006 1.391e+005 2.021e+009 1.000e+000 2.451e-003 1.366e-007 
1.110e-006 1.404e+005 2.021e+009 1.000e+000 2.465e-003 1.388e-007 
1.120e-006 1.416e+005 2.021e+009 1.000e+000 2.459e-003 1.410e-007 
1.131e-006 1.428e+005 2.021e+009 1.000e+000 2.444e-003 1.433e-007 
1.142e-006 1.440e+005 2.021e+009 1.000e+000 2.465e-003 1.455e-007 
1.152e-006 1.452e+005 2.021e+009 1.000e+000 2.451e-003 1.478e-007 
1.163e-006 1.464e+005 2.021e+009 1.000e+000 2.465e-003 1.501e-007 
1.174e-006 1.476e+005 2.021e+009 1.000e+000 2.452e-003 1.524e-007 
1.184e-006 1.489e+005 2.021e+009 1.000e+000 2.451e-003 1.548e-007 
1.195e-006 1.501e+005 2.021e+009 1.000e+000 2.462e-003 1.571e-007 
1.206e-006 1.513e+005 2.021e+009 1.000e+000 2.455e-003 1.595e-007 
1.216e-006 1.524e+005 2.021e+009 1.000e+000 2.461e-003 1.619e-007 
1.227e-006 1.536e+005 2.021e+009 1.000e+000 2.454e-003 1.643e-007 
1.238e-006 1.548e+005 2.021e+009 1.000e+000 2.454e-003 1.667e-007 
1.248e-006 1.560e+005 2.021e+009 1.000e+000 2.450e-003 1.692e-007 
1.259e-006 1.572e+005 2.021e+009 1.000e+000 2.452e-003 1.716e-007 
1.270e-006 1.584e+005 2.021e+009 1.000e+000 2.452e-003 1.741e-007 
1.280e-006 1.596e+005 2.021e+009 1.000e+000 2.452e-003 1.766e-007 
1.291e-006 1.608e+005 2.021e+009 1.000e+000 2.459e-003 1.791e-007 
1.302e-006 1.619e+005 2.021e+009 1.000e+000 2.458e-003 1.816e-007 
1.312e-006 1.631e+005 2.021e+009 1.000e+000 2.451e-003 1.842e-007 
1.323e-006 1.643e+005 2.021e+009 1.000e+000 2.444e-003 1.867e-007 
1.334e-006 1.655e+005 2.021e+009 1.000e+000 2.444e-003 1.893e-007 
1.344e-006 1.666e+005 2.021e+009 1.000e+000 2.444e-003 1.919e-007 
1.355e-006 1.678e+005 2.021e+009 1.000e+000 2.443e-003 1.945e-007 
1.366e-006 1.690e+005 2.021e+009 1.000e+000 2.447e-003 1.971e-007 
1.376e-006 1.701e+005 2.021e+009 1.000e+000 2.450e-003 1.998e-007 
1.387e-006 1.713e+005 2.021e+009 1.000e+000 2.450e-003 2.024e-007 
1.398e-006 1.724e+005 2.021e+009 1.000e+000 2.460e-003 2.051e-007 
1.408e-006 1.736e+005 2.021e+009 1.000e+000 2.450e-003 2.078e-007 
1.419e-006 1.747e+005 2.021e+009 1.000e+000 2.460e-003 2.105e-007 
1.430e-006 1.759e+005 2.021e+009 1.000e+000 2.452e-003 2.133e-007 
1.440e-006 1.770e+005 2.021e+009 1.000e+000 2.445e-003 2.160e-007 
1.451e-006 1.782e+005 2.021e+009 1.000e+000 2.459e-003 2.188e-007 
1.462e-006 1.793e+005 2.021e+009 1.000e+000 2.462e-003 2.216e-007 
1.472e-006 1.804e+005 2.021e+009 1.000e+000 2.476e-003 2.244e-007 
1.483e-006 1.816e+005 2.021e+009 1.000e+000 2.469e-003 2.272e-007 
1.494e-006 1.827e+005 2.021e+009 1.000e+000 2.483e-003 2.301e-007 
1.504e-006 1.838e+005 2.021e+009 1.000e+000 2.486e-003 2.329e-007 
1.515e-006 1.850e+005 2.021e+009 1.000e+000 2.475e-003 2.358e-007 
1.526e-006 1.861e+005 2.021e+009 1.000e+000 2.537e-003 2.387e-007 
1.536e-006 1.872e+005 2.021e+009 1.000e+000 2.552e-003 2.416e-007 
1.547e-006 1.883e+005 2.021e+009 1.000e+000 2.591e-003 2.445e-007 
1.558e-006 1.894e+005 2.021e+009 1.000e+000 2.598e-003 2.474e-007 
1.568e-006 1.906e+005 2.021e+009 1.000e+000 2.673e-003 2.504e-007 
1.579e-006 1.917e+005 2.021e+009 1.000e+000 2.686e-003 2.533e-007 
1.590e-006 1.928e+005 2.021e+009 1.000e+000 2.690e-003 2.563e-007 
1.600e-006 1.939e+005 2.021e+009 1.000e+000 2.697e-003 2.593e-007 
1.611e-006 1.950e+005 2.021e+009 1.000e+000 2.745e-003 2.623e-007 
1.622e-006 1.961e+005 2.021e+009 1.000e+000 2.753e-003 2.654e-007 
1.632e-006 1.972e+005 2.021e+009 1.000e+000 2.802e-003 2.684e-007 
1.643e-006 1.983e+005 2.021e+009 1.000e+000 2.869e-003 2.715e-007 
1.654e-006 1.994e+005 2.021e+009 1.000e+000 2.909e-003 2.746e-007 
1.664e-006 2.005e+005 2.021e+009 1.000e+000 3.023e-003 2.777e-007 
1.675e-006 2.016e+005 2.021e+009 1.000e+000 3.101e-003 2.808e-007 
1.686e-006 2.027e+005 2.021e+009 1.000e+000 3.182e-003 2.840e-007 
1.696e-006 2.038e+005 2.021e+009 1.000e+000 3.185e-003 2.872e-007 
1.707e-006 2.048e+005 2.021e+009 1.000e+000 3.198e-003 2.903e-007 
1.736e-006 2.077e+005 2.021e+009 1.000e+000 2.981e-003 2.987e-007 
1.803e-006 2.147e+005 2.021e+009 1.000e+000 2.949e-003 3.184e-007 
1.907e-006 2.252e+005 2.021e+009 1.000e+000 2.905e-003 3.490e-007 
2.011e-006 2.356e+005 2.021e+009 1.000e+000 2.933e-003 3.808e-007 
2.036e-006 2.381e+005 2.021e+009 1.000e+000 2.865e-003 3.888e-007 
2.047e-006 2.392e+005 2.021e+009 1.000e+000 2.879e-003 3.922e-007 
2.058e-006 2.403e+005 2.021e+009 1.000e+000 2.884e-003 3.957e-007 
2.069e-006 2.414e+005 2.022e+009 1.000e+000 2.884e-003 3.993e-007 
2.080e-006 2.425e+005 2.022e+009 1.000e+000 2.884e-003 4.028e-007 
2.091e-006 2.435e+005 2.022e+009 1.000e+000 2.877e-003 4.063e-007 
2.102e-006 2.446e+005 2.022e+009 1.000e+000 2.893e-003 4.099e-007 
2.113e-006 2.457e+005 2.022e+009 1.000e+000 2.897e-003 4.135e-007 
2.124e-006 2.468e+005 2.022e+009 1.000e+000 2.897e-003 4.171e-007 
2.135e-006 2.479e+005 2.022e+009 1.000e+000 2.884e-003 4.207e-007 
2.146e-006 2.489e+005 2.022e+009 1.000e+000 2.899e-003 4.243e-007 
2.157e-006 2.500e+005 2.022e+009 1.000e+000 2.892e-003 4.279e-007 
2.168e-006 2.511e+005 2.022e+009 1.000e+000 2.905e-003 4.315e-007 
2.179e-006 2.522e+005 2.022e+009 1.000e+000 2.898e-003 4.351e-007 
2.190e-006 2.532e+005 2.022e+009 1.000e+000 2.890e-003 4.386e-007 
2.201e-006 2.543e+005 2.022e+009 1.000e+000 2.887e-003 4.421e-007 
2.212e-006 2.554e+005 2.022e+009 1.000e+000 2.900e-003 4.456e-007 
2.223e-006 2.565e+005 2.022e+009 1.000e+000 2.900e-003 4.491e-007 
2.234e-006 2.576e+005 2.022e+009 1.000e+000 2.893e-003 4.525e-007 
2.245e-006 2.587e+005 2.021e+009 1.000e+000 2.905e-003 4.559e-007 
2.256e-006 2.598e+005 2.021e+009 1.000e+000 2.906e-003 4.593e-007 
2.267e-006 2.609e+005 2.021e+009 1.000e+000 2.909e-003 4.627e-007 
2.278e-006 2.620e+005 2.021e+009 1.000e+000 2.898e-003 4.661e-007 
2.290e-006 2.631e+005 2.021e+009 1.000e+000 2.916e-003 4.695e-007 
2.301e-006 2.642e+005 2.021e+009 1.000e+000 2.916e-003 4.729e-007 
2.312e-006 2.653e+005 2.021e+009 1.000e+000 2.912e-003 4.763e-007 
2.323e-006 2.665e+005 2.022e+009 1.000e+000 2.894e-003 4.796e-007 
2.340e-006 2.682e+005 2.022e+009 1.000e+000 2.907e-003 4.848e-007 
2.377e-006 2.719e+005 2.022e+009 1.000e+000 2.922e-003 4.961e-007 
2.429e-006 2.771e+005 2.022e+009 1.000e+000 2.937e-003 5.119e-007 
2.494e-006 2.836e+005 2.022e+009 1.000e+000 2.821e-003 5.321e-007 
2.508e-006 2.850e+005 2.022e+009 1.000e+000 2.829e-003 5.363e-007 
2.521e-006 2.864e+005 2.022e+009 1.000e+000 2.842e-003 5.405e-007 
2.535e-006 2.877e+005 2.022e+009 1.000e+000 2.843e-003 5.448e-007 
2.548e-006 2.891e+005 2.022e+009 1.000e+000 2.873e-003 5.490e-007 
2.564e-006 2.906e+005 2.022e+009 1.000e+000 2.911e-003 5.539e-007 
2.641e-006 2.983e+005 2.022e+009 1.000e+000 2.886e-003 5.780e-007 
2.707e-006 3.048e+005 2.022e+009 1.000e+000 2.893e-003 5.989e-007 
2.751e-006 3.092e+005 2.022e+009 1.000e+000 2.888e-003 6.131e-007 
2.793e-006 3.132e+005 2.023e+009 1.000e+000 2.887e-003 6.264e-007 
2.854e-006 3.192e+005 2.023e+009 1.000e+000 2.882e-003 6.461e-007 
2.914e-006 3.251e+005 2.023e+009 1.000e+000 2.880e-003 6.654e-007 
2.972e-006 3.308e+005 2.023e+009 1.000e+000 2.877e-003 6.844e-007 
3.039e-006 3.372e+005 2.024e+009 1.000e+000 2.933e-003 7.067e-007 
3.135e-006 3.463e+005 2.024e+009 1.000e+000 2.991e-003 7.398e-007 
3.231e-006 3.552e+005 2.025e+009 1.000e+000 2.977e-003 7.738e-007 
3.317e-006 3.631e+005 2.025e+009 1.000e+000 3.031e-003 8.049e-007 
3.389e-006 3.697e+005 2.025e+009 1.000e+000 3.016e-003 8.320e-007 
3.448e-006 3.750e+005 2.026e+009 1.000e+000 3.035e-003 8.548e-007 
3.534e-006 3.824e+005 2.026e+009 1.000e+000 3.030e-003 8.887e-007 
3.622e-006 3.900e+005 2.027e+009 1.000e+000 3.037e-003 9.248e-007 
3.667e-006 3.938e+005 2.027e+009 1.000e+000 3.032e-003 9.437e-007 
3.729e-006 3.989e+005 2.027e+009 1.000e+000 3.037e-003 9.699e-007 
3.817e-006 4.061e+005 2.028e+009 1.000e+000 3.036e-003 1.008e-006 
3.899e-006 4.127e+005 2.029e+009 1.000e+000 3.036e-003 1.044e-006 
3.982e-006 4.194e+005 2.029e+009 1.000e+000 3.033e-003 1.081e-006 
4.070e-006 4.263e+005 2.030e+009 1.000e+000 3.051e-003 1.121e-006 
4.159e-006 4.332e+005 2.031e+009 1.000e+000 3.041e-003 1.162e-006 
4.247e-006 4.400e+005 2.032e+009 1.000e+000 3.063e-003 1.204e-006 
4.324e-006 4.457e+005 2.032e+009 1.000e+000 3.012e-003 1.241e-006 
4.395e-006 4.510e+005 2.034e+009 1.000e+000 2.648e-003 1.275e-006 
4.414e-006 4.524e+005 2.036e+009 1.000e+000 5.411e-004 1.285e-006 
4.433e-006 4.538e+005 2.037e+009 1.000e+000 3.220e-003 1.295e-006 
4.453e-006 4.553e+005 2.031e+009 1.000e+000 7.448e-003 1.304e-006 
4.472e-006 4.568e+005 2.026e+009 1.000e+000 6.163e-003 1.313e-006 
4.492e-006 4.583e+005 2.021e+009 1.000e+000 2.379e-003 1.322e-006 
4.511e-006 4.597e+005 2.015e+009 1.000e+000 2.767e-003 1.331e-006 
4.579e-006 4.643e+005 2.007e+009 1.000e+000 3.141e-003 1.367e-006 
4.651e-006 4.690e+005 2.004e+009 1.000e+000 3.269e-003 1.408e-006 
4.726e-006 4.735e+005 2.001e+009 1.000e+000 3.288e-003 1.451e-006 
4.763e-006 4.757e+005 2.000e+009 1.000e+000 3.376e-003 1.473e-006 
4.780e-006 4.766e+005 2.000e+009 1.000e+000 3.514e-003 1.483e-006 
4.796e-006 4.776e+005 2.000e+009 1.000e+000 3.461e-003 1.493e-006 
4.812e-006 4.785e+005 1.999e+009 1.000e+000 3.479e-003 1.503e-006 
4.829e-006 4.795e+005 1.999e+009 1.000e+000 3.462e-003 1.513e-006 
4.845e-006 4.805e+005 1.998e+009 1.000e+000 3.367e-003 1.522e-006 
4.862e-006 4.815e+005 1.998e+009 1.000e+000 3.350e-003 1.532e-006 
4.878e-006 4.825e+005 1.998e+009 1.000e+000 3.348e-003 1.541e-006 
4.895e-006 4.836e+005 1.997e+009 1.000e+000 3.327e-003 1.550e-006 
4.911e-006 4.847e+005 1.997e+009 1.000e+000 3.310e-003 1.559e-006 
4.928e-006 4.858e+005 1.997e+009 1.000e+000 3.306e-003 1.568e-006 
4.944e-006 4.869e+005 1.997e+009 1.000e+000 3.288e-003 1.577e-006 
4.961e-006 4.880e+005 1.996e+009 1.000e+000 3.251e-003 1.586e-006 
4.977e-006 4.891e+005 1.996e+009 1.000e+000 3.242e-003 1.594e-006 
4.994e-006 4.902e+005 1.996e+009 1.000e+000 3.246e-003 1.603e-006 
5.010e-006 4.914e+005 1.996e+009 1.000e+000 3.234e-003 1.612e-006 
5.027e-006 4.925e+005 1.995e+009 1.000e+000 3.210e-003 1.620e-006 
5.043e-006 4.937e+005 1.995e+009 1.000e+000 3.194e-003 1.629e-006 
5.060e-006 4.948e+005 1.995e+009 1.000e+000 3.187e-003 1.637e-006 
5.076e-006 4.960e+005 1.995e+009 1.000e+000 3.192e-003 1.646e-006 
5.093e-006 4.971e+005 1.995e+009 1.000e+000 3.181e-003 1.654e-006 
5.109e-006 4.983e+005 1.995e+009 1.000e+000 3.171e-003 1.663e-006 
5.126e-006 4.995e+005 1.995e+009 1.000e+000 3.163e-003 1.671e-006 
5.142e-006 5.006e+005 1.995e+009 1.000e+000 3.158e-003 1.679e-006 
5.159e-006 5.018e+005 1.994e+009 1.000e+000 3.165e-003 1.688e-006 
5.175e-006 5.030e+005 1.994e+009 1.000e+000 3.151e-003 1.696e-006 
5.191e-006 5.042e+005 1.994e+009 1.000e+000 3.120e-003 1.704e-006 
5.208e-006 5.053e+005 1.994e+009 1.000e+000 3.140e-003 1.713e-006 
5.224e-006 5.065e+005 1.994e+009 1.000e+000 2.980e-003 1.721e-006 
5.241e-006 5.077e+005 1.994e+009 1.000e+000 2.971e-003 1.729e-006 
5.257e-006 5.089e+005 1.994e+009 1.000e+000 2.963e-003 1.738e-006 
5.274e-006 5.101e+005 1.994e+009 1.000e+000 2.955e-003 1.746e-006 
5.290e-006 5.113e+005 1.994e+009 1.000e+000 2.959e-003 1.754e-006 
5.307e-006 5.125e+005 1.994e+009 1.000e+000 2.943e-003 1.762e-006 
5.323e-006 5.137e+005 1.994e+009 1.000e+000 2.939e-003 1.770e-006 
5.340e-006 5.149e+005 1.994e+009 1.000e+000 2.941e-003 1.779e-006 
5.356e-006 5.161e+005 1.994e+009 1.000e+000 2.929e-003 1.787e-006 
5.373e-006 5.173e+005 1.994e+009 1.000e+000 2.905e-003 1.795e-006 
5.389e-006 5.185e+005 1.994e+009 1.000e+000 2.902e-003 1.803e-006 
5.406e-006 5.197e+005 1.994e+009 1.000e+000 2.906e-003 1.811e-006 
5.426e-006 5.212e+005 1.994e+009 1.000e+000 2.878e-003 1.821e-006 
5.487e-006 5.257e+005 1.994e+009 1.000e+000 2.865e-003 1.851e-006 
5.557e-006 5.309e+005 1.995e+009 1.000e+000 2.820e-003 1.885e-006 
5.626e-006 5.362e+005 1.995e+009 1.000e+000 2.804e-003 1.918e-006 
5.697e-006 5.415e+005 1.996e+009 1.000e+000 2.779e-003 1.951e-006 
5.755e-006 5.460e+005 1.996e+009 1.000e+000 2.760e-003 1.979e-006 
5.843e-006 5.527e+005 1.997e+009 1.000e+000 2.781e-003 2.020e-006 
5.923e-006 5.589e+005 1.999e+009 1.000e+000 2.756e-003 2.057e-006 
6.002e-006 5.652e+005 2.000e+009 1.000e+000 2.770e-003 2.093e-006 
6.069e-006 5.705e+005 2.001e+009 1.000e+000 2.622e-003 2.123e-006 
6.126e-006 5.752e+005 2.000e+009 1.000e+000 2.779e-003 2.147e-006 
6.206e-006 5.815e+005 2.000e+009 1.000e+000 2.670e-003 2.184e-006 
6.283e-006 5.876e+005 2.000e+009 1.000e+000 2.567e-003 2.219e-006 
6.352e-006 5.930e+005 2.001e+009 1.000e+000 2.515e-003 2.250e-006 
6.382e-006 5.953e+005 2.002e+009 1.000e+000 2.583e-003 2.264e-006 
6.392e-006 5.961e+005 2.002e+009 1.000e+000 2.595e-003 2.269e-006 
6.402e-006 5.969e+005 2.002e+009 1.000e+000 2.569e-003 2.274e-006 
6.413e-006 5.977e+005 2.002e+009 1.000e+000 2.549e-003 2.279e-006 
6.423e-006 5.985e+005 2.002e+009 1.000e+000 2.549e-003 2.284e-006 
6.433e-006 5.993e+005 2.002e+009 1.000e+000 2.609e-003 2.288e-006 
6.443e-006 6.001e+005 2.002e+009 1.000e+000 2.594e-003 2.293e-006 
6.454e-006 6.009e+005 2.002e+009 1.000e+000 2.607e-003 2.298e-006 
6.464e-006 6.017e+005 2.002e+009 1.000e+000 2.595e-003 2.302e-006 
6.474e-006 6.025e+005 2.003e+009 1.000e+000 2.584e-003 2.307e-006 
6.485e-006 6.033e+005 2.003e+009 1.000e+000 2.585e-003 2.312e-006 
6.495e-006 6.041e+005 2.003e+009 1.000e+000 2.590e-003 2.317e-006 
6.505e-006 6.049e+005 2.003e+009 1.000e+000 2.598e-003 2.321e-006 
6.515e-006 6.057e+005 2.003e+009 1.000e+000 2.590e-003 2.326e-006 
6.526e-006 6.065e+005 2.003e+009 1.000e+000 2.608e-003 2.331e-006 
6.536e-006 6.073e+005 2.003e+009 1.000e+000 2.577e-003 2.336e-006 
6.546e-006 6.081e+005 2.003e+009 1.000e+000 2.554e-003 2.340e-006 
6.557e-006 6.089e+005 2.004e+009 1.000e+000 2.553e-003 2.345e-006 
6.567e-006 6.097e+005 2.004e+009 1.000e+000 2.540e-003 2.350e-006 
6.577e-006 6.105e+005 2.004e+009 1.000e+000 2.529e-003 2.355e-006 
6.587e-006 6.113e+005 2.004e+009 1.000e+000 2.564e-003 2.359e-006 
6.598e-006 6.121e+005 2.004e+009 1.000e+000 2.551e-003 2.364e-006 
6.608e-006 6.129e+005 2.004e+009 1.000e+000 2.541e-003 2.369e-006 
6.618e-006 6.137e+005 2.004e+009 1.000e+000 2.492e-003 2.374e-006 
6.629e-006 6.145e+005 2.004e+009 1.000e+000 2.466e-003 2.378e-006 
6.639e-006 6.153e+005 2.005e+009 1.000e+000 2.511e-003 2.383e-006 
6.649e-006 6.161e+005 2.005e+009 1.000e+000 2.478e-003 2.388e-006 
6.659e-006 6.169e+005 2.005e+009 1.000e+000 2.467e-003 2.393e-006 
6.670e-006 6.177e+005 2.005e+009 1.000e+000 2.469e-003 2.397e-006 
6.680e-006 6.185e+005 2.005e+009 1.000e+000 2.456e-003 2.402e-006 
6.690e-006 6.193e+005 2.005e+009 1.000e+000 2.444e-003 2.407e-006 
6.701e-006 6.201e+005 2.005e+009 1.000e+000 2.438e-003 2.411e-006 
6.711e-006 6.209e+005 2.006e+009 1.000e+000 2.431e-003 2.416e-006 
6.721e-006 6.217e+005 2.006e+009 1.000e+000 2.418e-003 2.421e-006 
6.731e-006 6.226e+005 2.006e+009 1.000e+000 2.416e-003 2.426e-006 
6.742e-006 6.234e+005 2.006e+009 1.000e+000 2.391e-003 2.430e-006 
6.752e-006 6.242e+005 2.006e+009 1.000e+000 2.368e-003 2.435e-006 
6.762e-006 6.250e+005 2.006e+009 1.000e+000 2.348e-003 2.440e-006 
6.773e-006 6.258e+005 2.007e+009 1.000e+000 2.357e-003 2.444e-006 
6.783e-006 6.266e+005 2.007e+009 1.000e+000 2.349e-003 2.449e-006 
6.793e-006 6.274e+005 2.007e+009 1.000e+000 2.348e-003 2.454e-006 
6.803e-006 6.282e+005 2.007e+009 1.000e+000 2.346e-003 2.459e-006 
6.814e-006 6.290e+005 2.007e+009 1.000e+000 2.365e-003 2.463e-006 
6.824e-006 6.298e+005 2.008e+009 1.000e+000 2.379e-003 2.468e-006 
6.834e-006 6.306e+005 2.008e+009 1.000e+000 2.357e-003 2.473e-006 
6.845e-006 6.314e+005 2.008e+009 1.000e+000 2.362e-003 2.478e-006 
6.855e-006 6.322e+005 2.008e+009 1.000e+000 2.373e-003 2.482e-006 
6.865e-006 6.330e+005 2.008e+009 1.000e+000 2.372e-003 2.487e-006 
6.875e-006 6.338e+005 2.009e+009 1.000e+000 2.387e-003 2.492e-006 
6.886e-006 6.346e+005 2.009e+009 1.000e+000 2.387e-003 2.497e-006 
6.896e-006 6.354e+005 2.010e+009 1.000e+000 2.134e-003 2.501e-006 
6.906e-006 6.362e+005 2.009e+009 1.000e+000 3.949e-003 2.506e-006 
6.917e-006 6.371e+005 2.007e+009 1.000e+000 3.767e-003 2.510e-006 
6.927e-006 6.379e+005 2.005e+009 1.000e+000 3.642e-003 2.515e-006 
6.937e-006 6.388e+005 2.004e+009 1.000e+000 1.453e-003 2.519e-006 
6.947e-006 6.396e+005 2.000e+009 1.000e+000 2.318e-003 2.523e-006 
6.958e-006 6.405e+005 1.999e+009 1.000e+000 2.435e-003 2.528e-006 
6.968e-006 6.413e+005 1.998e+009 1.000e+000 2.482e-003 2.533e-006 
6.978e-006 6.421e+005 1.997e+009 1.000e+000 2.532e-003 2.537e-006 
6.989e-006 6.429e+005 1.996e+009 1.000e+000 2.533e-003 2.542e-006 
6.999e-006 6.437e+005 1.995e+009 1.000e+000 2.560e-003 2.546e-006 
7.009e-006 6.446e+005 1.995e+009 1.000e+000 2.267e-003 2.551e-006 
7.019e-006 6.454e+005 1.992e+009 1.000e+000 2.445e-003 2.556e-006 
7.030e-006 6.462e+005 1.991e+009 1.000e+000 2.475e-003 2.560e-006 
7.040e-006 6.470e+005 1.989e+009 1.000e+000 2.477e-003 2.565e-006 
7.050e-006 6.478e+005 1.988e+009 1.000e+000 2.502e-003 2.569e-006 
7.061e-006 6.486e+005 1.987e+009 1.000e+000 2.499e-003 2.574e-006 
7.071e-006 6.494e+005 1.986e+009 1.000e+000 2.526e-003 2.579e-006 
7.081e-006 6.502e+005 1.985e+009 1.000e+000 2.579e-003 2.584e-006 
7.091e-006 6.510e+005 1.983e+009 1.000e+000 2.617e-003 2.589e-006 
7.102e-006 6.518e+005 1.982e+009 1.000e+000 2.706e-003 2.594e-006 
7.112e-006 6.525e+005 1.981e+009 1.000e+000 2.765e-003 2.599e-006 
7.122e-006 6.532e+005 1.980e+009 1.000e+000 2.822e-003 2.604e-006 
7.133e-006 6.539e+005 1.979e+009 1.000e+000 2.890e-003 2.610e-006 
7.143e-006 6.546e+005 1.979e+009 1.000e+000 2.989e-003 2.615e-006 
7.153e-006 6.553e+005 1.978e+009 1.000e+000 3.044e-003 2.621e-006 
7.163e-006 6.559e+005 1.977e+009 1.000e+000 3.059e-003 2.627e-006 
7.174e-006 6.566e+005 1.977e+009 1.000e+000 2.985e-003 2.633e-006 
7.184e-006 6.572e+005 1.976e+009 1.000e+000 2.977e-003 2.638e-006 
7.194e-006 6.579e+005 1.976e+009 1.000e+000 2.970e-003 2.644e-006 
7.205e-006 6.586e+005 1.976e+009 1.000e+000 2.991e-003 2.650e-006 
7.215e-006 6.592e+005 1.976e+009 1.000e+000 3.012e-003 2.655e-006 
7.225e-006 6.599e+005 1.976e+009 1.000e+000 2.988e-003 2.661e-006 
7.235e-006 6.606e+005 1.976e+009 1.000e+000 3.007e-003 2.667e-006 
7.246e-006 6.612e+005 1.976e+009 1.000e+000 3.016e-003 2.672e-006 
7.256e-006 6.619e+005 1.976e+009 1.000e+000 3.029e-003 2.678e-006 
7.266e-006 6.625e+005 1.976e+009 1.000e+000 3.220e-003 2.684e-006 
7.277e-006 6.631e+005 1.976e+009 1.000e+000 4.359e-004 2.690e-006 
7.287e-006 6.637e+005 1.973e+009 1.000e+000 5.466e-004 2.696e-006 
7.301e-006 6.646e+005 1.967e+009 1.000e+000 3.054e-003 2.704e-006 
7.346e-006 6.675e+005 1.961e+009 1.000e+000 3.032e-003 2.730e-006 
7.368e-006 6.689e+005 1.959e+009 1.000e+000 3.007e-003 2.741e-006 
7.422e-006 6.725e+005 1.956e+009 1.000e+000 3.197e-003 2.771e-006 
7.486e-006 6.767e+005 1.954e+009 1.000e+000 3.102e-003 2.806e-006 
7.518e-006 6.788e+005 1.952e+009 1.000e+000 3.004e-003 2.822e-006 
7.534e-006 6.800e+005 1.951e+009 1.000e+000 2.999e-003 2.830e-006 
7.550e-006 6.811e+005 1.951e+009 1.000e+000 2.990e-003 2.839e-006 
7.566e-006 6.823e+005 1.951e+009 1.000e+000 2.996e-003 2.847e-006 
7.582e-006 6.834e+005 1.951e+009 1.000e+000 3.001e-003 2.855e-006 
7.598e-006 6.846e+005 1.951e+009 1.000e+000 3.048e-003 2.863e-006 
7.614e-006 6.857e+005 1.951e+009 1.000e+000 3.050e-003 2.871e-006 
7.630e-006 6.869e+005 1.951e+009 1.000e+000 3.053e-003 2.879e-006 
7.646e-006 6.881e+005 1.951e+009 1.000e+000 3.056e-003 2.887e-006 
7.662e-006 6.892e+005 1.951e+009 1.000e+000 3.199e-003 2.895e-006 
7.678e-006 6.903e+005 1.951e+009 1.000e+000 3.180e-003 2.904e-006 
7.694e-006 6.914e+005 1.951e+009 1.000e+000 3.174e-003 2.912e-006 
7.710e-006 6.925e+005 1.951e+009 1.000e+000 3.145e-003 2.921e-006 
7.726e-006 6.936e+005 1.951e+009 1.000e+000 3.149e-003 2.929e-006 
7.742e-006 6.947e+005 1.951e+009 1.000e+000 3.147e-003 2.938e-006 
7.758e-006 6.958e+005 1.951e+009 1.000e+000 3.107e-003 2.946e-006 
7.774e-006 6.969e+005 1.951e+009 1.000e+000 3.094e-003 2.954e-006 
7.790e-006 6.980e+005 1.951e+009 1.000e+000 3.090e-003 2.963e-006 
7.806e-006 6.991e+005 1.951e+009 1.000e+000 3.090e-003 2.971e-006 
7.822e-006 7.002e+005 1.951e+009 1.000e+000 3.047e-003 2.980e-006 
7.838e-006 7.013e+005 1.951e+009 1.000e+000 3.048e-003 2.988e-006 
7.855e-006 7.024e+005 1.951e+009 1.000e+000 3.063e-003 2.996e-006 
7.871e-006 7.035e+005 1.951e+009 1.000e+000 3.044e-003 3.005e-006 
7.887e-006 7.046e+005 1.951e+009 1.000e+000 2.996e-003 3.013e-006 
7.903e-006 7.057e+005 1.952e+009 1.000e+000 2.976e-003 3.022e-006 
7.919e-006 7.068e+005 1.952e+009 1.000e+000 2.890e-003 3.030e-006 
7.935e-006 7.079e+005 1.952e+009 1.000e+000 2.910e-003 3.038e-006 
7.951e-006 7.091e+005 1.952e+009 1.000e+000 2.892e-003 3.047e-006 
7.967e-006 7.102e+005 1.952e+009 1.000e+000 2.912e-003 3.055e-006 
7.983e-006 7.113e+005 1.952e+009 1.000e+000 2.958e-003 3.063e-006 
7.999e-006 7.124e+005 1.952e+009 1.000e+000 2.918e-003 3.072e-006 
8.015e-006 7.135e+005 1.953e+009 1.000e+000 2.899e-003 3.080e-006 
8.031e-006 7.146e+005 1.953e+009 1.000e+000 2.946e-003 3.089e-006 
8.047e-006 7.156e+005 1.953e+009 1.000e+000 2.932e-003 3.097e-006 
8.063e-006 7.167e+005 1.953e+009 1.000e+000 2.918e-003 3.106e-006 
8.079e-006 7.178e+005 1.953e+009 1.000e+000 2.957e-003 3.114e-006 
8.095e-006 7.189e+005 1.953e+009 1.000e+000 2.933e-003 3.123e-006 
8.111e-006 7.200e+005 1.954e+009 1.000e+000 2.943e-003 3.131e-006 
8.127e-006 7.211e+005 1.954e+009 1.000e+000 2.968e-003 3.140e-006 
8.143e-006 7.221e+005 1.954e+009 1.000e+000 3.025e-003 3.149e-006 
8.159e-006 7.232e+005 1.954e+009 1.000e+000 3.046e-003 3.157e-006 
8.175e-006 7.242e+005 1.954e+009 1.000e+000 3.102e-003 3.166e-006 
8.191e-006 7.253e+005 1.954e+009 1.000e+000 3.133e-003 3.175e-006 
8.208e-006 7.264e+005 1.955e+009 1.000e+000 3.242e-003 3.184e-006 
8.224e-006 7.274e+005 1.955e+009 1.000e+000 3.296e-003 3.192e-006 
8.240e-006 7.284e+005 1.955e+009 1.000e+000 3.392e-003 3.201e-006 
8.256e-006 7.295e+005 1.955e+009 1.000e+000 3.430e-003 3.210e-006 
8.272e-006 7.305e+005 1.956e+009 1.000e+000 3.501e-003 3.219e-006 
8.288e-006 7.315e+005 1.956e+009 1.000e+000 3.517e-003 3.228e-006 
8.304e-006 7.326e+005 1.956e+009 1.000e+000 3.479e-003 3.237e-006 
8.320e-006 7.337e+005 1.956e+009 1.000e+000 3.473e-003 3.245e-006 
8.336e-006 7.348e+005 1.956e+009 1.000e+000 3.465e-003 3.254e-006 
8.352e-006 7.359e+005 1.956e+009 1.000e+000 3.533e-003 3.262e-006 
8.368e-006 7.369e+005 1.957e+009 1.000e+000 3.528e-003 3.271e-006 
8.384e-006 7.381e+005 1.957e+009 1.000e+000 3.518e-003 3.279e-006 
8.400e-006 7.392e+005 1.957e+009 1.000e+000 3.579e-003 3.288e-006 
8.416e-006 7.403e+005 1.957e+009 1.000e+000 3.575e-003 3.296e-006 
8.432e-006 7.414e+005 1.957e+009 1.000e+000 3.576e-003 3.304e-006 
8.448e-006 7.425e+005 1.958e+009 1.000e+000 3.612e-003 3.313e-006 
8.464e-006 7.436e+005 1.958e+009 1.000e+000 3.581e-003 3.321e-006 
8.480e-006 7.448e+005 1.958e+009 1.000e+000 3.591e-003 3.329e-006 
8.496e-006 7.459e+005 1.958e+009 1.000e+000 3.579e-003 3.337e-006 
8.512e-006 7.470e+005 1.959e+009 1.000e+000 3.568e-003 3.346e-006 
8.528e-006 7.482e+005 1.959e+009 1.000e+000 3.587e-003 3.354e-006 
8.545e-006 7.493e+005 1.959e+009 1.000e+000 3.580e-003 3.362e-006 
8.561e-006 7.504e+005 1.959e+009 1.000e+000 3.573e-003 3.370e-006 
8.577e-006 7.515e+005 1.959e+009 1.000e+000 3.559e-003 3.379e-006 
8.593e-006 7.527e+005 1.960e+009 1.000e+000 3.503e-003 3.387e-006 
8.609e-006 7.538e+005 1.960e+009 1.000e+000 3.535e-003 3.395e-006 
8.625e-006 7.549e+005 1.960e+009 1.000e+000 3.534e-003 3.403e-006 
8.641e-006 7.560e+005 1.961e+009 1.000e+000 3.534e-003 3.412e-006 
8.657e-006 7.572e+005 1.961e+009 1.000e+000 3.555e-003 3.420e-006 
8.673e-006 7.583e+005 1.961e+009 1.000e+000 3.535e-003 3.428e-006 
8.689e-006 7.594e+005 1.961e+009 1.000e+000 3.534e-003 3.437e-006 
8.705e-006 7.605e+005 1.962e+009 1.000e+000 3.609e-003 3.445e-006 
8.721e-006 7.616e+005 1.962e+009 1.000e+000 3.587e-003 3.453e-006 
8.737e-006 7.627e+005 1.962e+009 1.000e+000 3.684e-003 3.462e-006 
8.753e-006 7.638e+005 1.963e+009 1.000e+000 3.716e-003 3.470e-006 
8.769e-006 7.649e+005 1.963e+009 1.000e+000 3.749e-003 3.479e-006 
8.785e-006 7.660e+005 1.963e+009 1.000e+000 3.728e-003 3.487e-006 
8.801e-006 7.672e+005 1.964e+009 1.000e+000 3.748e-003 3.495e-006 
8.817e-006 7.683e+005 1.964e+009 1.000e+000 3.775e-003 3.503e-006 
8.833e-006 7.695e+005 1.964e+009 1.000e+000 3.810e-003 3.511e-006 
8.849e-006 7.706e+005 1.964e+009 1.000e+000 3.843e-003 3.519e-006 
8.865e-006 7.718e+005 1.964e+009 1.000e+000 3.898e-003 3.527e-006 
8.881e-006 7.729e+005 1.963e+009 1.000e+000 3.886e-003 3.536e-006 
8.898e-006 7.740e+005 1.961e+009 1.000e+000 3.879e-003 3.544e-006 
8.914e-006 7.752e+005 1.961e+009 1.000e+000 3.912e-003 3.552e-006 
8.930e-006 7.764e+005 1.960e+009 1.000e+000 3.912e-003 3.560e-006 
8.946e-006 7.776e+005 1.959e+009 1.000e+000 3.897e-003 3.568e-006 
8.962e-006 7.788e+005 1.959e+009 1.000e+000 3.882e-003 3.575e-006 
8.978e-006 7.800e+005 1.958e+009 1.000e+000 3.880e-003 3.583e-006 
8.994e-006 7.812e+005 1.958e+009 1.000e+000 3.870e-003 3.591e-006 
9.010e-006 7.824e+005 1.958e+009 1.000e+000 3.886e-003 3.598e-006 
9.026e-006 7.836e+005 1.957e+009 1.000e+000 3.877e-003 3.606e-006 
9.042e-006 7.848e+005 1.957e+009 1.000e+000 3.843e-003 3.614e-006 
9.058e-006 7.861e+005 1.957e+009 1.000e+000 3.795e-003 3.621e-006 
9.074e-006 7.873e+005 1.956e+009 1.000e+000 3.668e-003 3.628e-006 
9.090e-006 7.886e+005 1.956e+009 1.000e+000 3.689e-003 3.636e-006 
9.106e-006 7.899e+005 1.955e+009 1.000e+000 3.660e-003 3.643e-006 
9.122e-006 7.912e+005 1.955e+009 1.000e+000 3.629e-003 3.650e-006 
9.138e-006 7.925e+005 1.955e+009 1.000e+000 3.607e-003 3.657e-006 
9.154e-006 7.938e+005 1.954e+009 1.000e+000 3.441e-003 3.664e-006 
9.170e-006 7.951e+005 1.954e+009 1.000e+000 3.436e-003 3.671e-006 
9.186e-006 7.965e+005 1.954e+009 1.000e+000 3.440e-003 3.677e-006 
9.202e-006 7.978e+005 1.953e+009 1.000e+000 3.445e-003 3.684e-006 
9.218e-006 7.992e+005 1.953e+009 1.000e+000 3.410e-003 3.691e-006 
9.234e-006 8.006e+005 1.953e+009 1.000e+000 3.438e-003 3.697e-006 
9.251e-006 8.019e+005 1.953e+009 1.000e+000 3.436e-003 3.704e-006 
9.267e-006 8.033e+005 1.952e+009 1.000e+000 3.417e-003 3.710e-006 
9.283e-006 8.047e+005 1.952e+009 1.000e+000 3.427e-003 3.717e-006 
9.299e-006 8.061e+005 1.952e+009 1.000e+000 3.431e-003 3.723e-006 
9.315e-006 8.075e+005 1.952e+009 1.000e+000 3.418e-003 3.729e-006 
9.331e-006 8.089e+005 1.951e+009 1.000e+000 3.422e-003 3.736e-006 
9.347e-006 8.103e+005 1.951e+009 1.000e+000 3.416e-003 3.742e-006 
9.363e-006 8.118e+005 1.951e+009 1.000e+000 3.359e-003 3.748e-006 
9.379e-006 8.132e+005 1.951e+009 1.000e+000 3.365e-003 3.754e-006 
9.395e-006 8.146e+005 1.950e+009 1.000e+000 3.363e-003 3.760e-006 
9.411e-006 8.161e+005 1.950e+009 1.000e+000 3.323e-003 3.766e-006 
9.427e-006 8.175e+005 1.950e+009 1.000e+000 3.241e-003 3.772e-006 
9.443e-006 8.190e+005 1.950e+009 1.000e+000 3.246e-003 3.778e-006 
9.459e-006 8.205e+005 1.950e+009 1.000e+000 3.227e-003 3.784e-006 
9.475e-006 8.220e+005 1.949e+009 1.000e+000 3.157e-003 3.790e-006 
9.491e-006 8.234e+005 1.949e+009 1.000e+000 3.173e-003 3.796e-006 
9.507e-006 8.249e+005 1.949e+009 1.000e+000 3.139e-003 3.802e-006 
9.523e-006 8.264e+005 1.949e+009 1.000e+000 3.126e-003 3.807e-006 
9.539e-006 8.279e+005 1.949e+009 1.000e+000 3.132e-003 3.813e-006 
9.555e-006 8.294e+005 1.949e+009 1.000e+000 3.143e-003 3.819e-006 
9.571e-006 8.309e+005 1.948e+009 1.000e+000 3.100e-003 3.824e-006 
9.587e-006 8.324e+005 1.948e+009 1.000e+000 3.103e-003 3.830e-006 
9.604e-006 8.339e+005 1.948e+009 1.000e+000 3.171e-003 3.836e-006 
9.620e-006 8.353e+005 1.949e+009 1.000e+000 3.157e-003 3.842e-006 
9.636e-006 8.368e+005 1.949e+009 1.000e+000 3.130e-003 3.848e-006 
9.652e-006 8.383e+005 1.949e+009 1.000e+000 3.130e-003 3.853e-006 
9.668e-006 8.398e+005 1.949e+009 1.000e+000 3.096e-003 3.859e-006 
9.684e-006 8.414e+005 1.949e+009 1.000e+000 3.076e-003 3.864e-006 
9.700e-006 8.429e+005 1.949e+009 1.000e+000 3.008e-003 3.870e-006 
9.716e-006 8.444e+005 1.949e+009 1.000e+000 2.940e-003 3.875e-006 
9.732e-006 8.460e+005 1.949e+009 1.000e+000 2.919e-003 3.880e-006 
9.748e-006 8.476e+005 1.949e+009 1.000e+000 2.880e-003 3.886e-006 
9.764e-006 8.492e+005 1.947e+009 1.000e+000 2.872e-003 3.891e-006 
9.780e-006 8.507e+005 1.947e+009 1.000e+000 2.815e-003 3.896e-006 
9.796e-006 8.523e+005 1.947e+009 1.000e+000 2.615e-003 3.901e-006 
9.812e-006 8.539e+005 1.947e+009 1.000e+000 2.599e-003 3.906e-006 
9.828e-006 8.555e+005 1.947e+009 1.000e+000 2.547e-003 3.911e-006 
9.844e-006 8.571e+005 1.947e+009 1.000e+000 2.604e-003 3.916e-006 
9.860e-006 8.587e+005 1.947e+009 1.000e+000 2.617e-003 3.921e-006 
9.876e-006 8.603e+005 1.948e+009 1.000e+000 2.646e-003 3.926e-006 
9.892e-006 8.619e+005 1.948e+009 1.000e+000 2.644e-003 3.931e-006 
9.908e-006 8.635e+005 1.948e+009 1.000e+000 2.651e-003 3.936e-006 
9.924e-006 8.651e+005 1.948e+009 1.000e+000 2.633e-003 3.941e-006 
9.941e-006 8.667e+005 1.948e+009 1.000e+000 2.622e-003 3.946e-006 
9.957e-006 8.683e+005 1.948e+009 1.000e+000 2.662e-003 3.951e-006 
9.973e-006 8.700e+005 1.948e+009 1.000e+000 2.615e-003 3.955e-006 
9.989e-006 8.716e+005 1.949e+009 1.000e+000 2.638e-003 3.960e-006 
1.000e-005 8.732e+005 1.949e+009 1.000e+000 2.645e-003 3.965e-006 
1.002e-005 8.749e+005 1.949e+009 1.000e+000 2.618e-003 3.970e-006 
1.004e-005 8.765e+005 1.949e+009 1.000e+000 2.607e-003 3.974e-006 
1.005e-005 8.782e+005 1.949e+009 1.000e+000 2.574e-003 3.979e-006 
1.007e-005 8.798e+005 1.949e+009 1.000e+000 2.601e-003 3.984e-006 
1.008e-005 8.815e+005 1.950e+009 1.000e+000 2.566e-003 3.988e-006 
1.010e-005 8.831e+005 1.950e+009 1.000e+000 2.561e-003 3.993e-006 
1.012e-005 8.848e+005 1.950e+009 1.000e+000 2.545e-003 3.997e-006 
1.013e-005 8.864e+005 1.950e+009 1.000e+000 2.538e-003 4.002e-006 
1.015e-005 8.881e+005 1.950e+009 1.000e+000 2.524e-003 4.007e-006 
1.017e-005 8.898e+005 1.951e+009 1.000e+000 2.442e-003 4.011e-006 
1.018e-005 8.914e+005 1.951e+009 1.000e+000 2.412e-003 4.016e-006 
1.020e-005 8.931e+005 1.951e+009 1.000e+000 2.397e-003 4.020e-006 
1.021e-005 8.948e+005 1.951e+009 1.000e+000 2.413e-003 4.025e-006 
1.023e-005 8.965e+005 1.951e+009 1.000e+000 2.421e-003 4.029e-006 
1.025e-005 8.981e+005 1.952e+009 1.000e+000 2.349e-003 4.033e-006 
1.026e-005 8.998e+005 1.952e+009 1.000e+000 2.381e-003 4.038e-006 
1.028e-005 9.015e+005 1.952e+009 1.000e+000 2.389e-003 4.042e-006 
1.029e-005 9.032e+005 1.952e+009 1.000e+000 2.366e-003 4.047e-006 
1.031e-005 9.049e+005 1.953e+009 1.000e+000 2.369e-003 4.051e-006 
1.033e-005 9.066e+005 1.953e+009 1.000e+000 2.372e-003 4.055e-006 
1.034e-005 9.082e+005 1.953e+009 1.000e+000 2.365e-003 4.060e-006 
1.036e-005 9.099e+005 1.953e+009 1.000e+000 2.362e-003 4.064e-006 
1.037e-005 9.116e+005 1.954e+009 1.000e+000 2.362e-003 4.068e-006 
1.039e-005 9.133e+005 1.954e+009 1.000e+000 2.366e-003 4.073e-006 
1.041e-005 9.150e+005 1.954e+009 1.000e+000 2.368e-003 4.077e-006 
1.042e-005 9.167e+005 1.954e+009 1.000e+000 2.376e-003 4.081e-006 
1.044e-005 9.184e+005 1.955e+009 1.000e+000 2.370e-003 4.086e-006 
1.045e-005 9.201e+005 1.955e+009 1.000e+000 2.368e-003 4.090e-006 
1.047e-005 9.218e+005 1.955e+009 1.000e+000 2.373e-003 4.094e-006 
1.049e-005 9.236e+005 1.955e+009 1.000e+000 2.346e-003 4.098e-006 
1.050e-005 9.253e+005 1.956e+009 1.000e+000 2.353e-003 4.102e-006 
1.052e-005 9.270e+005 1.956e+009 1.000e+000 2.325e-003 4.107e-006 
1.053e-005 9.287e+005 1.956e+009 1.000e+000 2.330e-003 4.111e-006 
1.055e-005 9.304e+005 1.956e+009 1.000e+000 2.327e-003 4.115e-006 
1.057e-005 9.321e+005 1.957e+009 1.000e+000 2.320e-003 4.119e-006 
1.058e-005 9.339e+005 1.957e+009 1.000e+000 2.315e-003 4.123e-006 
1.060e-005 9.356e+005 1.957e+009 1.000e+000 2.342e-003 4.127e-006 
1.061e-005 9.373e+005 1.958e+009 1.000e+000 2.346e-003 4.132e-006 
1.063e-005 9.390e+005 1.958e+009 1.000e+000 2.320e-003 4.136e-006 
1.065e-005 9.407e+005 1.958e+009 1.000e+000 2.333e-003 4.140e-006 
1.066e-005 9.424e+005 1.959e+009 1.000e+000 2.334e-003 4.144e-006 
1.068e-005 9.442e+005 1.959e+009 1.000e+000 2.313e-003 4.148e-006 
1.069e-005 9.459e+005 1.959e+009 1.000e+000 2.315e-003 4.152e-006 
1.071e-005 9.476e+005 1.960e+009 1.000e+000 2.340e-003 4.157e-006 
1.073e-005 9.493e+005 1.960e+009 1.000e+000 2.339e-003 4.161e-006 
1.074e-005 9.510e+005 1.960e+009 1.000e+000 2.355e-003 4.165e-006 
1.076e-005 9.525e+005 1.956e+009 1.000e+000 3.452e-003 4.171e-006 
1.077e-005 9.537e+005 1.955e+009 1.000e+000 3.529e-003 4.179e-006 
1.079e-005 9.549e+005 1.954e+009 1.000e+000 3.618e-003 4.186e-006 
1.081e-005 9.561e+005 1.953e+009 1.000e+000 3.634e-003 4.194e-006 
1.082e-005 9.573e+005 1.953e+009 1.000e+000 3.682e-003 4.202e-006 
1.084e-005 9.585e+005 1.952e+009 1.000e+000 3.692e-003 4.210e-006 
1.086e-005 9.597e+005 1.952e+009 1.000e+000 3.692e-003 4.217e-006 
1.087e-005 9.609e+005 1.952e+009 1.000e+000 3.720e-003 4.225e-006 
1.089e-005 9.621e+005 1.952e+009 1.000e+000 3.766e-003 4.233e-006 
1.090e-005 9.632e+005 1.952e+009 1.000e+000 3.809e-003 4.241e-006 
1.092e-005 9.644e+005 1.952e+009 1.000e+000 3.835e-003 4.249e-006 
1.094e-005 9.656e+005 1.952e+009 1.000e+000 3.824e-003 4.257e-006 
1.095e-005 9.668e+005 1.952e+009 1.000e+000 3.855e-003 4.265e-006 
1.097e-005 9.679e+005 1.952e+009 1.000e+000 3.857e-003 4.273e-006 
1.098e-005 9.691e+005 1.952e+009 1.000e+000 3.858e-003 4.281e-006 
1.100e-005 9.703e+005 1.952e+009 1.000e+000 3.843e-003 4.288e-006 
1.102e-005 9.715e+005 1.952e+009 1.000e+000 3.792e-003 4.296e-006 
1.103e-005 9.727e+005 1.952e+009 1.000e+000 3.824e-003 4.304e-006 
1.105e-005 9.739e+005 1.953e+009 1.000e+000 3.839e-003 4.312e-006 
1.106e-005 9.751e+005 1.953e+009 1.000e+000 3.853e-003 4.319e-006 
1.108e-005 9.763e+005 1.953e+009 1.000e+000 3.877e-003 4.327e-006 
1.110e-005 9.775e+005 1.953e+009 1.000e+000 3.859e-003 4.335e-006 
1.111e-005 9.786e+005 1.953e+009 1.000e+000 3.878e-003 4.342e-006 
1.113e-005 9.798e+005 1.953e+009 1.000e+000 3.877e-003 4.350e-006 
1.114e-005 9.809e+005 1.954e+009 1.000e+000 3.885e-003 4.357e-006 
1.116e-005 9.820e+005 1.954e+009 1.000e+000 3.875e-003 4.364e-006 
1.117e-005 9.832e+005 1.954e+009 1.000e+000 3.888e-003 4.371e-006 
1.119e-005 9.843e+005 1.954e+009 1.000e+000 3.897e-003 4.378e-006 
1.120e-005 9.852e+005 1.954e+009 1.000e+000 3.897e-003 4.385e-006 
1.122e-005 9.867e+005 1.954e+009 1.000e+000 4.049e-003 4.395e-006 
1.124e-005 9.881e+005 1.955e+009 1.000e+000 4.004e-003 4.405e-006 
1.126e-005 9.894e+005 1.955e+009 1.000e+000 4.004e-003 4.415e-006 
1.127e-005 9.906e+005 1.955e+009 1.000e+000 3.996e-003 4.423e-006 
1.131e-005 9.927e+005 1.956e+009 1.000e+000 4.014e-003 4.439e-006 
1.134e-005 9.950e+005 1.948e+009 1.000e+000 4.340e-003 4.460e-006 
1.137e-005 9.965e+005 1.946e+009 1.000e+000 4.403e-003 4.475e-006 
1.138e-005 9.975e+005 1.945e+009 1.000e+000 4.415e-003 4.485e-006 
1.140e-005 9.984e+005 1.945e+009 1.000e+000 4.407e-003 4.495e-006 
1.142e-005 9.993e+005 1.944e+009 1.000e+000 4.420e-003 4.504e-006 
1.143e-005 1.000e+006 1.944e+009 1.000e+000 4.396e-003 4.514e-006 
1.145e-005 1.001e+006 1.944e+009 1.000e+000 4.404e-003 4.523e-006 
1.146e-005 1.002e+006 1.944e+009 1.000e+000 4.437e-003 4.532e-006 
1.148e-005 1.003e+006 1.944e+009 1.000e+000 4.398e-003 4.541e-006 
1.149e-005 1.004e+006 1.944e+009 1.000e+000 4.408e-003 4.550e-006 
1.151e-005 1.005e+006 1.944e+009 1.000e+000 4.374e-003 4.559e-006 
1.152e-005 1.005e+006 1.944e+009 1.000e+000 4.382e-003 4.568e-006 
1.154e-005 1.006e+006 1.944e+009 1.000e+000 4.333e-003 4.577e-006 
1.155e-005 1.007e+006 1.945e+009 1.000e+000 4.292e-003 4.586e-006 
1.157e-005 1.008e+006 1.945e+009 1.000e+000 4.334e-003 4.595e-006 
1.158e-005 1.009e+006 1.945e+009 1.000e+000 4.304e-003 4.604e-006 
1.160e-005 1.010e+006 1.945e+009 1.000e+000 4.304e-003 4.613e-006 
1.161e-005 1.011e+006 1.945e+009 1.000e+000 4.285e-003 4.622e-006 
1.163e-005 1.012e+006 1.946e+009 1.000e+000 4.266e-003 4.631e-006 
1.164e-005 1.013e+006 1.946e+009 1.000e+000 4.267e-003 4.639e-006 
1.166e-005 1.013e+006 1.946e+009 1.000e+000 4.277e-003 4.648e-006 
1.168e-005 1.015e+006 1.946e+009 1.000e+000 4.258e-003 4.660e-006 
1.170e-005 1.016e+006 1.947e+009 1.000e+000 4.213e-003 4.671e-006 
1.172e-005 1.017e+006 1.947e+009 1.000e+000 4.179e-003 4.682e-006 
1.174e-005 1.018e+006 1.947e+009 1.000e+000 4.127e-003 4.693e-006 
1.175e-005 1.019e+006 1.948e+009 1.000e+000 4.069e-003 4.703e-006 
1.177e-005 1.021e+006 1.948e+009 1.000e+000 4.052e-003 4.714e-006 
1.179e-005 1.022e+006 1.949e+009 1.000e+000 4.040e-003 4.724e-006 
1.181e-005 1.023e+006 1.949e+009 1.000e+000 4.030e-003 4.735e-006 
1.183e-005 1.025e+006 1.949e+009 1.000e+000 4.005e-003 4.745e-006 
1.185e-005 1.026e+006 1.950e+009 1.000e+000 4.000e-003 4.755e-006 
1.187e-005 1.027e+006 1.950e+009 1.000e+000 3.977e-003 4.766e-006 
1.189e-005 1.029e+006 1.951e+009 1.000e+000 3.982e-003 4.776e-006 
1.191e-005 1.030e+006 1.951e+009 1.000e+000 3.949e-003 4.786e-006 
1.193e-005 1.031e+006 1.952e+009 1.000e+000 3.915e-003 4.796e-006 
1.195e-005 1.033e+006 1.952e+009 1.000e+000 3.892e-003 4.806e-006 
1.197e-005 1.034e+006 1.953e+009 1.000e+000 3.886e-003 4.816e-006 
1.199e-005 1.035e+006 1.953e+009 1.000e+000 3.879e-003 4.826e-006 
1.201e-005 1.037e+006 1.954e+009 1.000e+000 3.818e-003 4.836e-006 
1.203e-005 1.038e+006 1.954e+009 1.000e+000 3.810e-003 4.846e-006 
1.204e-005 1.039e+006 1.955e+009 1.000e+000 3.809e-003 4.856e-006 
1.206e-005 1.041e+006 1.955e+009 1.000e+000 3.809e-003 4.865e-006 
1.208e-005 1.042e+006 1.956e+009 1.000e+000 3.807e-003 4.875e-006 
1.210e-005 1.043e+006 1.956e+009 1.000e+000 3.809e-003 4.885e-006 
1.212e-005 1.045e+006 1.957e+009 1.000e+000 3.805e-003 4.895e-006 
1.214e-005 1.046e+006 1.957e+009 1.000e+000 3.808e-003 4.904e-006 
1.216e-005 1.048e+006 1.958e+009 1.000e+000 3.801e-003 4.914e-006 
1.218e-005 1.049e+006 1.958e+009 1.000e+000 3.798e-003 4.924e-006 
1.220e-005 1.050e+006 1.959e+009 1.000e+000 3.803e-003 4.933e-006 
1.222e-005 1.052e+006 1.959e+009 1.000e+000 3.784e-003 4.943e-006 
1.224e-005 1.053e+006 1.960e+009 1.000e+000 3.795e-003 4.952e-006 
1.226e-005 1.055e+006 1.961e+009 1.000e+000 3.755e-003 4.962e-006 
1.228e-005 1.056e+006 1.961e+009 1.000e+000 3.683e-003 4.971e-006 
1.230e-005 1.057e+006 1.960e+009 1.000e+000 3.878e-003 4.981e-006 
1.231e-005 1.059e+006 1.960e+009 1.000e+000 3.877e-003 4.992e-006 
1.233e-005 1.060e+006 1.960e+009 1.000e+000 3.896e-003 5.002e-006 
1.235e-005 1.061e+006 1.961e+009 1.000e+000 3.895e-003 5.012e-006 
1.237e-005 1.063e+006 1.961e+009 1.000e+000 3.881e-003 5.022e-006 
1.239e-005 1.064e+006 1.962e+009 1.000e+000 3.872e-003 5.032e-006 
1.241e-005 1.065e+006 1.962e+009 1.000e+000 3.823e-003 5.042e-006 
1.243e-005 1.067e+006 1.962e+009 1.000e+000 3.847e-003 5.052e-006 
1.245e-005 1.068e+006 1.963e+009 1.000e+000 3.866e-003 5.062e-006 
1.247e-005 1.069e+006 1.963e+009 1.000e+000 3.860e-003 5.072e-006 
1.249e-005 1.071e+006 1.964e+009 1.000e+000 3.851e-003 5.082e-006 
1.251e-005 1.072e+006 1.964e+009 1.000e+000 3.847e-003 5.092e-006 
1.253e-005 1.074e+006 1.965e+009 1.000e+000 3.843e-003 5.102e-006 
1.255e-005 1.075e+006 1.965e+009 1.000e+000 3.854e-003 5.112e-006 
1.257e-005 1.076e+006 1.966e+009 1.000e+000 3.855e-003 5.122e-006 
1.259e-005 1.078e+006 1.966e+009 1.000e+000 3.843e-003 5.132e-006 
1.260e-005 1.079e+006 1.967e+009 1.000e+000 3.837e-003 5.142e-006 
1.265e-005 1.082e+006 1.968e+009 1.000e+000 3.806e-003 5.163e-006 
1.269e-005 1.085e+006 1.969e+009 1.000e+000 3.778e-003 5.186e-006 
1.271e-005 1.086e+006 1.970e+009 1.000e+000 3.896e-003 5.195e-006 
1.272e-005 1.087e+006 1.970e+009 1.000e+000 3.892e-003 5.202e-006 
1.274e-005 1.088e+006 1.971e+009 1.000e+000 3.885e-003 5.210e-006 
1.275e-005 1.089e+006 1.971e+009 1.000e+000 3.910e-003 5.217e-006 
1.277e-005 1.091e+006 1.972e+009 1.000e+000 3.878e-003 5.225e-006 
1.279e-005 1.092e+006 1.972e+009 1.000e+000 3.874e-003 5.235e-006 
1.281e-005 1.093e+006 1.973e+009 1.000e+000 3.883e-003 5.245e-006 
1.282e-005 1.094e+006 1.973e+009 1.000e+000 3.903e-003 5.251e-006 
1.283e-005 1.095e+006 1.973e+009 1.000e+000 3.893e-003 5.257e-006 
1.284e-005 1.096e+006 1.974e+009 1.000e+000 3.903e-003 5.263e-006 
1.285e-005 1.097e+006 1.974e+009 1.000e+000 3.890e-003 5.269e-006 
1.287e-005 1.098e+006 1.974e+009 1.000e+000 3.884e-003 5.275e-006 
1.288e-005 1.098e+006 1.975e+009 1.000e+000 3.894e-003 5.281e-006 
1.289e-005 1.099e+006 1.975e+009 1.000e+000 3.879e-003 5.287e-006 
1.290e-005 1.100e+006 1.975e+009 1.000e+000 3.876e-003 5.292e-006 
1.291e-005 1.101e+006 1.976e+009 1.000e+000 3.886e-003 5.298e-006 
1.292e-005 1.102e+006 1.976e+009 1.000e+000 3.894e-003 5.304e-006 
1.294e-005 1.103e+006 1.976e+009 1.000e+000 3.896e-003 5.310e-006 
1.295e-005 1.103e+006 1.977e+009 1.000e+000 3.898e-003 5.316e-006 
1.296e-005 1.104e+006 1.977e+009 1.000e+000 3.900e-003 5.322e-006 
1.297e-005 1.105e+006 1.977e+009 1.000e+000 3.910e-003 5.328e-006 
1.298e-005 1.106e+006 1.978e+009 1.000e+000 3.912e-003 5.334e-006 
1.299e-005 1.107e+006 1.978e+009 1.000e+000 3.903e-003 5.340e-006 
1.301e-005 1.108e+006 1.978e+009 1.000e+000 3.893e-003 5.346e-006 
1.302e-005 1.108e+006 1.979e+009 1.000e+000 3.918e-003 5.352e-006 
1.303e-005 1.109e+006 1.979e+009 1.000e+000 3.922e-003 5.358e-006 
1.304e-005 1.110e+006 1.979e+009 1.000e+000 3.935e-003 5.364e-006 
1.305e-005 1.111e+006 1.980e+009 1.000e+000 3.915e-003 5.370e-006 
1.306e-005 1.112e+006 1.980e+009 1.000e+000 3.912e-003 5.376e-006 
1.308e-005 1.112e+006 1.981e+009 1.000e+000 3.922e-003 5.382e-006 
1.309e-005 1.113e+006 1.981e+009 1.000e+000 3.908e-003 5.388e-006 
1.310e-005 1.114e+006 1.981e+009 1.000e+000 3.924e-003 5.394e-006 
1.311e-005 1.115e+006 1.982e+009 1.000e+000 3.924e-003 5.400e-006 
1.312e-005 1.116e+006 1.982e+009 1.000e+000 3.942e-003 5.406e-006 
1.313e-005 1.117e+006 1.982e+009 1.000e+000 3.927e-003 5.412e-006 
1.315e-005 1.117e+006 1.983e+009 1.000e+000 3.967e-003 5.418e-006 
1.316e-005 1.118e+006 1.983e+009 1.000e+000 3.946e-003 5.424e-006 
1.317e-005 1.119e+006 1.983e+009 1.000e+000 3.939e-003 5.430e-006 
1.318e-005 1.120e+006 1.984e+009 1.000e+000 3.969e-003 5.437e-006 
1.319e-005 1.121e+006 1.984e+009 1.000e+000 3.931e-003 5.443e-006 
1.320e-005 1.121e+006 1.985e+009 1.000e+000 3.946e-003 5.449e-006 
1.322e-005 1.122e+006 1.985e+009 1.000e+000 3.953e-003 5.455e-006 
1.323e-005 1.123e+006 1.985e+009 1.000e+000 3.936e-003 5.461e-006 
1.324e-005 1.124e+006 1.986e+009 1.000e+000 3.927e-003 5.467e-006 
1.325e-005 1.125e+006 1.986e+009 1.000e+000 3.983e-003 5.473e-006 
1.326e-005 1.125e+006 1.987e+009 1.000e+000 3.861e-003 5.479e-006 
1.327e-005 1.126e+006 1.987e+009 1.000e+000 3.846e-003 5.485e-006 
1.329e-005 1.127e+006 1.987e+009 1.000e+000 3.826e-003 5.491e-006 
1.330e-005 1.128e+006 1.988e+009 1.000e+000 3.830e-003 5.497e-006 
1.331e-005 1.129e+006 1.988e+009 1.000e+000 3.807e-003 5.503e-006 
1.332e-005 1.130e+006 1.988e+009 1.000e+000 3.768e-003 5.509e-006 
1.333e-005 1.130e+006 1.989e+009 1.000e+000 3.797e-003 5.514e-006 
1.334e-005 1.131e+006 1.989e+009 1.000e+000 3.799e-003 5.520e-006 
1.336e-005 1.132e+006 1.989e+009 1.000e+000 3.805e-003 5.526e-006 
1.337e-005 1.133e+006 1.990e+009 1.000e+000 3.793e-003 5.531e-006 
1.338e-005 1.134e+006 1.990e+009 1.000e+000 3.803e-003 5.537e-006 
1.339e-005 1.135e+006 1.991e+009 1.000e+000 3.788e-003 5.542e-006 
1.340e-005 1.136e+006 1.991e+009 1.000e+000 3.782e-003 5.548e-006 
1.341e-005 1.137e+006 1.992e+009 1.000e+000 3.737e-003 5.553e-006 
1.343e-005 1.137e+006 1.992e+009 1.000e+000 3.708e-003 5.559e-006 
1.344e-005 1.138e+006 1.991e+009 1.000e+000 3.805e-003 5.564e-006 
1.345e-005 1.139e+006 1.990e+009 1.000e+000 3.788e-003 5.570e-006 
1.346e-005 1.140e+006 1.990e+009 1.000e+000 3.802e-003 5.575e-006 
1.347e-005 1.141e+006 1.990e+009 1.000e+000 3.804e-003 5.581e-006 
1.348e-005 1.142e+006 1.991e+009 1.000e+000 3.786e-003 5.586e-006 
1.350e-005 1.143e+006 1.991e+009 1.000e+000 3.786e-003 5.592e-006 
1.351e-005 1.144e+006 1.991e+009 1.000e+000 3.769e-003 5.597e-006 
1.352e-005 1.145e+006 1.992e+009 1.000e+000 3.834e-003 5.603e-006 
1.353e-005 1.145e+006 1.992e+009 1.000e+000 3.866e-003 5.608e-006 
1.354e-005 1.146e+006 1.992e+009 1.000e+000 3.893e-003 5.614e-006 
1.355e-005 1.147e+006 1.993e+009 1.000e+000 3.890e-003 5.620e-006 
1.357e-005 1.148e+006 1.993e+009 1.000e+000 3.864e-003 5.626e-006 
1.358e-005 1.149e+006 1.993e+009 1.000e+000 3.772e-003 5.631e-006 
1.359e-005 1.150e+006 1.994e+009 1.000e+000 3.767e-003 5.637e-006 
1.360e-005 1.151e+006 1.994e+009 1.000e+000 3.746e-003 5.643e-006 
1.361e-005 1.151e+006 1.995e+009 1.000e+000 3.761e-003 5.648e-006 
1.362e-005 1.152e+006 1.995e+009 1.000e+000 3.763e-003 5.654e-006 
1.364e-005 1.153e+006 1.996e+009 1.000e+000 4.160e-003 5.660e-006 
1.365e-005 1.154e+006 1.996e+009 1.000e+000 4.162e-003 5.666e-006 
1.366e-005 1.155e+006 1.997e+009 1.000e+000 4.272e-003 5.671e-006 
1.367e-005 1.156e+006 1.997e+009 1.000e+000 4.249e-003 5.677e-006 
1.368e-005 1.157e+006 1.998e+009 1.000e+000 4.342e-003 5.683e-006 
1.369e-005 1.157e+006 1.999e+009 1.000e+000 4.377e-003 5.689e-006 
1.371e-005 1.158e+006 1.999e+009 1.000e+000 4.170e-003 5.694e-006 
1.372e-005 1.159e+006 2.000e+009 1.000e+000 4.131e-003 5.700e-006 
1.373e-005 1.160e+006 2.000e+009 1.000e+000 4.433e-003 5.706e-006 
1.374e-005 1.161e+006 2.001e+009 1.000e+000 4.687e-003 5.712e-006 
1.375e-005 1.162e+006 2.001e+009 1.000e+000 4.634e-003 5.718e-006 
1.376e-005 1.163e+006 2.002e+009 1.000e+000 2.986e-003 5.723e-006 
1.378e-005 1.163e+006 2.002e+009 1.000e+000 2.994e-003 5.729e-006 
1.379e-005 1.164e+006 2.003e+009 1.000e+000 2.997e-003 5.735e-006 
1.380e-005 1.165e+006 2.004e+009 1.000e+000 4.819e-003 5.741e-006 
1.381e-005 1.166e+006 2.004e+009 1.000e+000 4.402e-003 5.747e-006 
1.382e-005 1.167e+006 2.005e+009 1.000e+000 4.605e-003 5.752e-006 
1.383e-005 1.168e+006 2.005e+009 1.000e+000 5.020e-003 5.758e-006 
1.385e-005 1.169e+006 2.006e+009 1.000e+000 4.896e-003 5.764e-006 
1.386e-005 1.169e+006 2.006e+009 1.000e+000 4.799e-003 5.770e-006 
1.387e-005 1.170e+006 2.007e+009 1.000e+000 4.705e-003 5.775e-006 
1.388e-005 1.171e+006 2.008e+009 1.000e+000 4.663e-003 5.781e-006 
1.389e-005 1.172e+006 2.008e+009 1.000e+000 4.848e-003 5.787e-006 
1.390e-005 1.173e+006 2.009e+009 1.000e+000 5.064e-003 5.793e-006 
1.392e-005 1.174e+006 2.009e+009 1.000e+000 4.981e-003 5.799e-006 
1.393e-005 1.174e+006 2.010e+009 1.000e+000 4.959e-003 5.804e-006 
1.394e-005 1.175e+006 2.010e+009 1.000e+000 4.886e-003 5.810e-006 
1.395e-005 1.176e+006 2.011e+009 1.000e+000 4.807e-003 5.816e-006 
1.396e-005 1.177e+006 2.012e+009 1.000e+000 5.451e-003 5.821e-006 
1.397e-005 1.178e+006 2.012e+009 1.000e+000 5.369e-003 5.827e-006 
1.399e-005 1.179e+006 2.013e+009 1.000e+000 5.307e-003 5.832e-006 
1.400e-005 1.180e+006 2.013e+009 1.000e+000 5.230e-003 5.838e-006 
1.401e-005 1.181e+006 2.014e+009 1.000e+000 5.192e-003 5.843e-006 
1.402e-005 1.182e+006 2.014e+009 1.000e+000 4.994e-003 5.849e-006 
1.403e-005 1.182e+006 2.015e+009 1.000e+000 4.830e-003 5.854e-006 
1.404e-005 1.183e+006 2.016e+009 1.000e+000 5.241e-003 5.859e-006 
1.406e-005 1.184e+006 2.016e+009 1.000e+000 5.444e-003 5.865e-006 
1.407e-005 1.185e+006 2.017e+009 1.000e+000 5.437e-003 5.870e-006 
1.408e-005 1.186e+006 2.017e+009 1.000e+000 5.383e-003 5.876e-006 
1.409e-005 1.187e+006 2.018e+009 1.000e+000 5.313e-003 5.881e-006 
1.410e-005 1.188e+006 2.019e+009 1.000e+000 5.725e-003 5.887e-006 
1.411e-005 1.189e+006 2.014e+009 1.000e+000 6.518e-003 5.894e-006 
1.413e-005 1.189e+006 2.012e+009 1.000e+000 6.456e-003 5.901e-006 
1.414e-005 1.190e+006 2.012e+009 1.000e+000 6.684e-003 5.908e-006 
1.415e-005 1.190e+006 2.011e+009 1.000e+000 6.835e-003 5.916e-006 
1.416e-005 1.191e+006 2.011e+009 1.000e+000 6.802e-003 5.923e-006 
1.417e-005 1.192e+006 2.011e+009 1.000e+000 6.588e-003 5.931e-006 
1.418e-005 1.192e+006 2.011e+009 1.000e+000 6.448e-003 5.938e-006 
1.420e-005 1.193e+006 2.011e+009 1.000e+000 6.414e-003 5.945e-006 
1.421e-005 1.193e+006 2.012e+009 1.000e+000 6.412e-003 5.953e-006 
1.422e-005 1.194e+006 2.012e+009 1.000e+000 6.448e-003 5.960e-006 
1.423e-005 1.195e+006 2.012e+009 1.000e+000 7.056e-003 5.967e-006 
1.424e-005 1.195e+006 2.012e+009 1.000e+000 7.049e-003 5.975e-006 
1.425e-005 1.196e+006 2.013e+009 1.000e+000 7.092e-003 5.983e-006 
1.427e-005 1.196e+006 2.013e+009 1.000e+000 7.057e-003 5.991e-006 
1.428e-005 1.197e+006 2.013e+009 1.000e+000 7.057e-003 5.999e-006 
1.429e-005 1.198e+006 2.014e+009 1.000e+000 7.023e-003 6.006e-006 
1.430e-005 1.198e+006 2.014e+009 1.000e+000 7.303e-003 6.014e-006 
1.431e-005 1.199e+006 2.014e+009 1.000e+000 7.272e-003 6.021e-006 
1.432e-005 1.199e+006 2.015e+009 1.000e+000 7.210e-003 6.029e-006 
1.434e-005 1.200e+006 2.015e+009 1.000e+000 7.125e-003 6.037e-006 
1.435e-005 1.201e+006 2.015e+009 1.000e+000 7.041e-003 6.044e-006 
1.436e-005 1.201e+006 2.016e+009 1.000e+000 7.229e-003 6.051e-006 
1.437e-005 1.202e+006 2.016e+009 1.000e+000 7.265e-003 6.059e-006 
1.438e-005 1.202e+006 2.016e+009 1.000e+000 7.123e-003 6.066e-006 
1.439e-005 1.203e+006 2.017e+009 1.000e+000 6.959e-003 6.074e-006 
1.441e-005 1.204e+006 2.017e+009 1.000e+000 6.841e-003 6.081e-006 
1.442e-005 1.204e+006 2.017e+009 1.000e+000 7.257e-003 6.088e-006 
1.443e-005 1.205e+006 2.018e+009 1.000e+000 7.066e-003 6.095e-006 
1.444e-005 1.206e+006 2.018e+009 1.000e+000 6.998e-003 6.102e-006 
1.445e-005 1.206e+006 2.019e+009 1.000e+000 6.885e-003 6.110e-006 
1.446e-005 1.207e+006 2.019e+009 1.000e+000 6.716e-003 6.117e-006 
1.448e-005 1.208e+006 2.020e+009 1.000e+000 7.134e-003 6.124e-006 
1.449e-005 1.208e+006 2.020e+009 1.000e+000 9.793e-004 6.131e-006 
1.450e-005 1.209e+006 2.021e+009 1.000e+000 9.997e-004 6.138e-006 
1.451e-005 1.210e+006 2.021e+009 1.000e+000 1.001e-003 6.145e-006 
1.452e-005 1.210e+006 2.022e+009 1.000e+000 1.001e-003 6.151e-006 
1.453e-005 1.211e+006 2.022e+009 1.000e+000 1.133e-003 6.158e-006 
1.455e-005 1.212e+006 2.022e+009 1.000e+000 1.167e-003 6.165e-006 
1.456e-005 1.212e+006 2.023e+009 1.000e+000 1.184e-003 6.171e-006 
1.457e-005 1.213e+006 2.023e+009 1.000e+000 1.145e-003 6.178e-006 
1.458e-005 1.214e+006 2.024e+009 1.000e+000 1.225e-003 6.184e-006 
1.459e-005 1.215e+006 2.024e+009 1.000e+000 1.240e-003 6.191e-006 
1.460e-005 1.215e+006 2.016e+009 1.000e+000 6.217e-003 6.197e-006 
1.462e-005 1.216e+006 2.013e+009 1.000e+000 4.024e-003 6.204e-006 
1.463e-005 1.217e+006 2.011e+009 1.000e+000 3.988e-003 6.211e-006 
1.464e-005 1.218e+006 2.009e+009 1.000e+000 4.125e-003 6.218e-006 
1.465e-005 1.218e+006 2.008e+009 1.000e+000 4.125e-003 6.225e-006 
1.466e-005 1.219e+006 2.007e+009 1.000e+000 4.077e-003 6.232e-006 
1.467e-005 1.220e+006 2.007e+009 1.000e+000 4.010e-003 6.239e-006 
1.469e-005 1.220e+006 2.007e+009 1.000e+000 3.988e-003 6.246e-006 
1.470e-005 1.221e+006 2.007e+009 1.000e+000 3.966e-003 6.253e-006 
1.471e-005 1.222e+006 2.008e+009 1.000e+000 3.980e-003 6.259e-006 
1.472e-005 1.222e+006 2.008e+009 1.000e+000 3.927e-003 6.266e-006 
1.473e-005 1.223e+006 2.008e+009 1.000e+000 3.958e-003 6.272e-006 
1.474e-005 1.224e+006 2.009e+009 1.000e+000 3.994e-003 6.279e-006 
1.476e-005 1.225e+006 2.009e+009 1.000e+000 4.293e-003 6.285e-006 
1.477e-005 1.225e+006 2.009e+009 1.000e+000 4.136e-003 6.292e-006 
1.478e-005 1.226e+006 2.009e+009 1.000e+000 5.280e-003 6.298e-006 
1.479e-005 1.227e+006 2.010e+009 1.000e+000 5.245e-003 6.305e-006 
1.480e-005 1.228e+006 2.010e+009 1.000e+000 5.180e-003 6.311e-006 
1.481e-005 1.228e+006 2.011e+009 1.000e+000 5.118e-003 6.317e-006 
1.483e-005 1.229e+006 2.011e+009 1.000e+000 5.036e-003 6.323e-006 
1.484e-005 1.230e+006 2.011e+009 1.000e+000 4.915e-003 6.330e-006 
1.485e-005 1.231e+006 2.012e+009 1.000e+000 5.402e-003 6.336e-006 
1.486e-005 1.232e+006 2.012e+009 1.000e+000 5.230e-003 6.342e-006 
1.487e-005 1.232e+006 2.012e+009 1.000e+000 5.057e-003 6.348e-006 
1.488e-005 1.233e+006 2.013e+009 1.000e+000 5.083e-003 6.354e-006 
1.490e-005 1.234e+006 2.013e+009 1.000e+000 1.050e-003 6.361e-006 
1.491e-005 1.235e+006 2.013e+009 1.000e+000 1.260e-003 6.367e-006 
1.492e-005 1.236e+006 2.014e+009 1.000e+000 1.469e-003 6.373e-006 
1.493e-005 1.236e+006 2.014e+009 1.000e+000 1.681e-003 6.380e-006 
1.494e-005 1.237e+006 2.014e+009 1.000e+000 3.109e-003 6.386e-006 
1.495e-005 1.238e+006 2.015e+009 1.000e+000 3.126e-003 6.393e-006 
1.497e-005 1.239e+006 2.015e+009 1.000e+000 3.108e-003 6.399e-006 
1.498e-005 1.239e+006 2.015e+009 1.000e+000 3.133e-003 6.405e-006 
1.499e-005 1.240e+006 2.016e+009 1.000e+000 3.140e-003 6.412e-006 
1.500e-005 1.241e+006 2.016e+009 1.000e+000 3.087e-003 6.418e-006 
1.501e-005 1.242e+006 2.017e+009 1.000e+000 1.356e-003 6.425e-006 
1.502e-005 1.242e+006 2.017e+009 1.000e+000 1.517e-003 6.431e-006 
1.504e-005 1.243e+006 2.017e+009 1.000e+000 1.622e-003 6.437e-006 
1.505e-005 1.244e+006 2.018e+009 1.000e+000 1.832e-003 6.444e-006 
1.506e-005 1.245e+006 2.018e+009 1.000e+000 1.942e-003 6.450e-006 
1.507e-005 1.245e+006 2.019e+009 1.000e+000 2.121e-003 6.456e-006 
1.508e-005 1.246e+006 2.019e+009 1.000e+000 4.849e-003 6.463e-006 
1.509e-005 1.247e+006 2.019e+009 1.000e+000 5.211e-003 6.469e-006 
1.511e-005 1.248e+006 2.020e+009 1.000e+000 5.051e-003 6.475e-006 
1.512e-005 1.249e+006 2.020e+009 1.000e+000 4.957e-003 6.481e-006 
1.513e-005 1.249e+006 2.021e+009 1.000e+000 4.855e-003 6.488e-006 
1.514e-005 1.250e+006 2.021e+009 1.000e+000 4.719e-003 6.494e-006 
1.515e-005 1.251e+006 2.021e+009 1.000e+000 4.654e-003 6.500e-006 
1.516e-005 1.252e+006 2.022e+009 1.000e+000 4.998e-003 6.507e-006 
1.518e-005 1.252e+006 2.022e+009 1.000e+000 4.855e-003 6.513e-006 
1.519e-005 1.253e+006 2.023e+009 1.000e+000 4.781e-003 6.519e-006 
1.520e-005 1.254e+006 2.023e+009 1.000e+000 4.675e-003 6.526e-006 
1.521e-005 1.255e+006 2.023e+009 1.000e+000 4.534e-003 6.532e-006 
1.522e-005 1.256e+006 2.024e+009 1.000e+000 4.438e-003 6.538e-006 
1.523e-005 1.256e+006 2.024e+009 1.000e+000 4.627e-003 6.544e-006 
1.525e-005 1.257e+006 2.025e+009 1.000e+000 4.572e-003 6.551e-006 
1.526e-005 1.258e+006 2.025e+009 1.000e+000 4.536e-003 6.557e-006 
1.527e-005 1.259e+006 2.026e+009 1.000e+000 4.526e-003 6.563e-006 
1.528e-005 1.259e+006 2.026e+009 1.000e+000 4.462e-003 6.569e-006 
1.529e-005 1.260e+006 2.026e+009 1.000e+000 4.457e-003 6.576e-006 
1.530e-005 1.261e+006 2.027e+009 1.000e+000 4.462e-003 6.582e-006 
1.532e-005 1.262e+006 2.027e+009 1.000e+000 4.415e-003 6.588e-006 
1.533e-005 1.263e+006 2.028e+009 1.000e+000 4.598e-003 6.594e-006 
1.534e-005 1.263e+006 2.028e+009 1.000e+000 4.309e-003 6.601e-006 
1.535e-005 1.264e+006 2.029e+009 1.000e+000 4.275e-003 6.607e-006 
1.536e-005 1.265e+006 2.029e+009 1.000e+000 4.166e-003 6.613e-006 
1.537e-005 1.266e+006 2.029e+009 1.000e+000 4.581e-003 6.619e-006 
1.539e-005 1.267e+006 2.030e+009 1.000e+000 4.535e-003 6.625e-006 
1.540e-005 1.267e+006 2.030e+009 1.000e+000 4.433e-003 6.631e-006 
1.541e-005 1.268e+006 2.031e+009 1.000e+000 4.428e-003 6.638e-006 
1.542e-005 1.269e+006 2.031e+009 1.000e+000 4.362e-003 6.644e-006 
1.543e-005 1.270e+006 2.032e+009 1.000e+000 4.535e-003 6.650e-006 
1.544e-005 1.270e+006 2.032e+009 1.000e+000 4.299e-003 6.656e-006 
1.546e-005 1.271e+006 2.032e+009 1.000e+000 4.192e-003 6.662e-006 
1.547e-005 1.272e+006 2.033e+009 1.000e+000 3.983e-003 6.669e-006 
1.548e-005 1.273e+006 2.033e+009 1.000e+000 2.174e-003 6.675e-006 
1.549e-005 1.274e+006 2.034e+009 1.000e+000 2.179e-003 6.681e-006 
1.550e-005 1.274e+006 2.034e+009 1.000e+000 2.165e-003 6.687e-006 
1.551e-005 1.275e+006 2.035e+009 1.000e+000 2.298e-003 6.693e-006 
1.553e-005 1.276e+006 2.035e+009 1.000e+000 2.384e-003 6.700e-006 
1.554e-005 1.277e+006 2.036e+009 1.000e+000 2.321e-003 6.706e-006 
1.555e-005 1.278e+006 2.036e+009 1.000e+000 2.255e-003 6.712e-006 
1.556e-005 1.278e+006 2.037e+009 1.000e+000 4.535e-003 6.718e-006 
1.557e-005 1.279e+006 2.037e+009 1.000e+000 4.252e-003 6.724e-006 
1.558e-005 1.280e+006 2.038e+009 1.000e+000 4.130e-003 6.729e-006 
1.560e-005 1.281e+006 2.038e+009 1.000e+000 3.971e-003 6.735e-006 
1.561e-005 1.282e+006 2.038e+009 1.000e+000 3.842e-003 6.741e-006 
1.562e-005 1.283e+006 2.039e+009 1.000e+000 4.176e-003 6.746e-006 
1.563e-005 1.284e+006 2.039e+009 1.000e+000 4.037e-003 6.752e-006 
1.564e-005 1.285e+006 2.040e+009 1.000e+000 3.799e-003 6.757e-006 
1.565e-005 1.285e+006 2.040e+009 1.000e+000 3.709e-003 6.763e-006 
1.567e-005 1.286e+006 2.041e+009 1.000e+000 3.714e-003 6.768e-006 
1.568e-005 1.287e+006 2.042e+009 1.000e+000 3.700e-003 6.774e-006 
1.569e-005 1.288e+006 2.042e+009 1.000e+000 3.795e-003 6.779e-006 
1.570e-005 1.289e+006 2.042e+009 1.000e+000 3.781e-003 6.785e-006 
1.571e-005 1.290e+006 2.043e+009 1.000e+000 1.678e-003 6.790e-006 
1.572e-005 1.291e+006 2.043e+009 1.000e+000 2.032e-003 6.796e-006 
1.574e-005 1.292e+006 2.044e+009 1.000e+000 2.619e-003 6.801e-006 
1.575e-005 1.293e+006 2.044e+009 1.000e+000 1.879e-003 6.807e-006 
1.576e-005 1.293e+006 2.045e+009 1.000e+000 2.146e-003 6.813e-006 
1.577e-005 1.294e+006 2.044e+009 1.000e+000 2.803e-003 6.818e-006 
1.578e-005 1.295e+006 2.043e+009 1.000e+000 2.258e-003 6.825e-006 
1.579e-005 1.296e+006 2.042e+009 1.000e+000 4.002e-003 6.831e-006 
1.581e-005 1.296e+006 2.043e+009 1.000e+000 4.011e-003 6.838e-006 
1.582e-005 1.297e+006 2.043e+009 1.000e+000 3.779e-003 6.844e-006 
1.583e-005 1.298e+006 2.043e+009 1.000e+000 3.881e-003 6.851e-006 
1.584e-005 1.299e+006 2.043e+009 1.000e+000 4.077e-003 6.857e-006 
1.585e-005 1.300e+006 2.044e+009 1.000e+000 1.624e-003 6.863e-006 
1.586e-005 1.300e+006 2.044e+009 1.000e+000 1.697e-003 6.869e-006 
1.588e-005 1.301e+006 2.044e+009 1.000e+000 1.816e-003 6.876e-006 
1.589e-005 1.302e+006 2.045e+009 1.000e+000 1.994e-003 6.882e-006 
1.590e-005 1.303e+006 2.045e+009 1.000e+000 2.124e-003 6.888e-006 
1.591e-005 1.304e+006 2.045e+009 1.000e+000 3.899e-003 6.894e-006 
1.592e-005 1.304e+006 2.046e+009 1.000e+000 4.113e-003 6.900e-006 
1.593e-005 1.305e+006 2.046e+009 1.000e+000 3.944e-003 6.906e-006 
1.594e-005 1.306e+006 2.046e+009 1.000e+000 3.821e-003 6.912e-006 
1.596e-005 1.307e+006 2.047e+009 1.000e+000 3.769e-003 6.919e-006 
1.597e-005 1.308e+006 2.047e+009 1.000e+000 3.763e-003 6.925e-006 
1.598e-005 1.308e+006 2.048e+009 1.000e+000 3.718e-003 6.931e-006 
1.599e-005 1.309e+006 2.048e+009 1.000e+000 3.692e-003 6.937e-006 
1.600e-005 1.310e+006 2.048e+009 1.000e+000 3.685e-003 6.943e-006 
1.601e-005 1.311e+006 2.049e+009 1.000e+000 3.654e-003 6.949e-006 
1.603e-005 1.312e+006 2.049e+009 1.000e+000 3.673e-003 6.955e-006 
1.604e-005 1.312e+006 2.050e+009 1.000e+000 4.101e-003 6.961e-006 
1.605e-005 1.313e+006 2.050e+009 1.000e+000 4.036e-003 6.968e-006 
1.606e-005 1.314e+006 2.050e+009 1.000e+000 3.880e-003 6.974e-006 
1.607e-005 1.315e+006 2.051e+009 1.000e+000 3.775e-003 6.980e-006 
1.608e-005 1.316e+006 2.051e+009 1.000e+000 3.723e-003 6.986e-006 
1.610e-005 1.316e+006 2.052e+009 1.000e+000 3.706e-003 6.992e-006 
1.611e-005 1.317e+006 2.052e+009 1.000e+000 3.718e-003 6.998e-006 
1.612e-005 1.318e+006 2.052e+009 1.000e+000 3.722e-003 7.004e-006 
1.613e-005 1.319e+006 2.053e+009 1.000e+000 4.124e-003 7.010e-006 
1.614e-005 1.320e+006 2.053e+009 1.000e+000 3.933e-003 7.016e-006 
1.615e-005 1.320e+006 2.054e+009 1.000e+000 3.776e-003 7.022e-006 
1.617e-005 1.321e+006 2.054e+009 1.000e+000 3.673e-003 7.028e-006 
1.618e-005 1.322e+006 2.055e+009 1.000e+000 3.846e-003 7.034e-006 
1.619e-005 1.323e+006 2.055e+009 1.000e+000 3.919e-003 7.040e-006 
1.620e-005 1.324e+006 2.055e+009 1.000e+000 3.783e-003 7.046e-006 
1.621e-005 1.324e+006 2.056e+009 1.000e+000 3.653e-003 7.052e-006 
1.622e-005 1.325e+006 2.056e+009 1.000e+000 2.084e-003 7.059e-006 
1.624e-005 1.326e+006 2.057e+009 1.000e+000 1.710e-003 7.065e-006 
1.625e-005 1.327e+006 2.057e+009 1.000e+000 1.815e-003 7.071e-006 
1.626e-005 1.328e+006 2.058e+009 1.000e+000 1.969e-003 7.077e-006 
1.627e-005 1.328e+006 2.058e+009 1.000e+000 1.802e-003 7.083e-006 
1.628e-005 1.329e+006 2.059e+009 1.000e+000 1.864e-003 7.089e-006 
1.629e-005 1.330e+006 2.059e+009 1.000e+000 1.840e-003 7.095e-006 
1.631e-005 1.331e+006 2.060e+009 1.000e+000 1.867e-003 7.101e-006 
1.632e-005 1.332e+006 2.060e+009 1.000e+000 1.449e-003 7.108e-006 
1.633e-005 1.332e+006 2.060e+009 1.000e+000 1.591e-003 7.114e-006 
1.634e-005 1.333e+006 2.061e+009 1.000e+000 1.672e-003 7.120e-006 
1.635e-005 1.334e+006 2.061e+009 1.000e+000 1.714e-003 7.126e-006 
1.636e-005 1.335e+006 2.062e+009 1.000e+000 1.762e-003 7.132e-006 
1.638e-005 1.336e+006 2.062e+009 1.000e+000 1.786e-003 7.138e-006 
1.639e-005 1.336e+006 2.063e+009 1.000e+000 1.832e-003 7.144e-006 
1.640e-005 1.337e+006 2.063e+009 1.000e+000 4.491e-003 7.150e-006 
1.641e-005 1.338e+006 2.064e+009 1.000e+000 4.438e-003 7.156e-006 
1.642e-005 1.339e+006 2.064e+009 1.000e+000 4.368e-003 7.163e-006 
1.643e-005 1.340e+006 2.064e+009 1.000e+000 4.318e-003 7.169e-006 
1.645e-005 1.341e+006 2.065e+009 1.000e+000 4.246e-003 7.175e-006 
1.646e-005 1.341e+006 2.065e+009 1.000e+000 4.196e-003 7.181e-006 
1.647e-005 1.342e+006 2.066e+009 1.000e+000 4.147e-003 7.187e-006 
1.648e-005 1.343e+006 2.066e+009 1.000e+000 4.108e-003 7.193e-006 
1.649e-005 1.344e+006 2.067e+009 1.000e+000 4.510e-003 7.199e-006 
1.650e-005 1.345e+006 2.067e+009 1.000e+000 4.456e-003 7.205e-006 
1.652e-005 1.345e+006 2.068e+009 1.000e+000 4.390e-003 7.211e-006 
1.653e-005 1.346e+006 2.068e+009 1.000e+000 4.339e-003 7.217e-006 
1.654e-005 1.347e+006 2.069e+009 1.000e+000 4.299e-003 7.224e-006 
1.655e-005 1.348e+006 2.069e+009 1.000e+000 4.247e-003 7.230e-006 
1.656e-005 1.349e+006 2.069e+009 1.000e+000 4.200e-003 7.236e-006 
1.657e-005 1.349e+006 2.070e+009 1.000e+000 4.599e-003 7.242e-006 
1.659e-005 1.350e+006 2.070e+009 1.000e+000 4.449e-003 7.248e-006 
1.660e-005 1.351e+006 2.071e+009 1.000e+000 4.422e-003 7.254e-006 
1.661e-005 1.352e+006 2.071e+009 1.000e+000 4.353e-003 7.261e-006 
1.662e-005 1.352e+006 2.072e+009 1.000e+000 4.287e-003 7.267e-006 
1.663e-005 1.353e+006 2.072e+009 1.000e+000 4.215e-003 7.273e-006 
1.664e-005 1.354e+006 2.073e+009 1.000e+000 4.152e-003 7.279e-006 
1.666e-005 1.355e+006 2.073e+009 1.000e+000 4.508e-003 7.285e-006 
1.667e-005 1.356e+006 2.074e+009 1.000e+000 4.662e-003 7.292e-006 
1.668e-005 1.356e+006 2.074e+009 1.000e+000 4.593e-003 7.298e-006 
1.669e-005 1.357e+006 2.075e+009 1.000e+000 4.463e-003 7.304e-006 
1.670e-005 1.358e+006 2.075e+009 1.000e+000 4.405e-003 7.310e-006 
1.671e-005 1.359e+006 2.076e+009 1.000e+000 4.779e-003 7.317e-006 
1.673e-005 1.360e+006 2.076e+009 1.000e+000 4.721e-003 7.323e-006 
1.674e-005 1.360e+006 2.077e+009 1.000e+000 4.660e-003 7.329e-006 
1.675e-005 1.361e+006 2.077e+009 1.000e+000 4.586e-003 7.335e-006 
1.676e-005 1.362e+006 2.078e+009 1.000e+000 4.688e-003 7.342e-006 
1.677e-005 1.363e+006 2.078e+009 1.000e+000 4.631e-003 7.348e-006 
1.678e-005 1.363e+006 2.079e+009 1.000e+000 1.885e-003 7.354e-006 
1.680e-005 1.364e+006 2.079e+009 1.000e+000 7.795e-004 7.361e-006 
1.681e-005 1.365e+006 2.080e+009 1.000e+000 8.642e-004 7.367e-006 
1.682e-005 1.366e+006 2.080e+009 1.000e+000 9.479e-004 7.373e-006 
1.683e-005 1.366e+006 2.081e+009 1.000e+000 1.090e-003 7.380e-006 
1.684e-005 1.367e+006 2.081e+009 1.000e+000 1.227e-003 7.386e-006 
1.685e-005 1.368e+006 2.082e+009 1.000e+000 5.222e-003 7.393e-006 
1.687e-005 1.369e+006 2.082e+009 1.000e+000 5.172e-003 7.399e-006 
1.688e-005 1.370e+006 2.083e+009 1.000e+000 5.033e-003 7.406e-006 
1.689e-005 1.370e+006 2.083e+009 1.000e+000 4.988e-003 7.412e-006 
1.690e-005 1.371e+006 2.084e+009 1.000e+000 5.334e-003 7.418e-006 
1.691e-005 1.372e+006 2.084e+009 1.000e+000 5.255e-003 7.425e-006 
1.692e-005 1.373e+006 2.085e+009 1.000e+000 5.161e-003 7.431e-006 
1.694e-005 1.373e+006 2.085e+009 1.000e+000 4.952e-003 7.438e-006 
1.695e-005 1.374e+006 2.086e+009 1.000e+000 5.658e-003 7.444e-006 
1.696e-005 1.375e+006 2.086e+009 1.000e+000 5.509e-003 7.451e-006 
1.697e-005 1.376e+006 2.087e+009 1.000e+000 5.443e-003 7.457e-006 
1.698e-005 1.376e+006 2.087e+009 1.000e+000 1.242e-004 7.464e-006 
1.699e-005 1.377e+006 2.088e+009 1.000e+000 1.381e-004 7.471e-006 
1.701e-005 1.378e+006 2.088e+009 1.000e+000 1.759e-004 7.477e-006 
1.702e-005 1.378e+006 2.089e+009 1.000e+000 2.213e-004 7.484e-006 
1.703e-005 1.379e+006 2.089e+009 1.000e+000 2.404e-004 7.490e-006 
1.704e-005 1.380e+006 2.090e+009 1.000e+000 2.932e-004 7.497e-006 
1.705e-005 1.381e+006 2.090e+009 1.000e+000 5.488e-003 7.503e-006 
1.706e-005 1.381e+006 2.091e+009 1.000e+000 5.523e-003 7.510e-006 
1.708e-005 1.382e+006 2.092e+009 1.000e+000 5.548e-003 7.517e-006 
1.709e-005 1.383e+006 2.092e+009 1.000e+000 5.967e-003 7.523e-006 
1.710e-005 1.384e+006 2.093e+009 1.000e+000 6.028e-003 7.530e-006 
1.711e-005 1.384e+006 2.093e+009 1.000e+000 5.929e-003 7.537e-006 
1.712e-005 1.385e+006 2.094e+009 1.000e+000 5.863e-003 7.543e-006 
1.713e-005 1.386e+006 2.094e+009 1.000e+000 6.295e-003 7.550e-006 
1.715e-005 1.386e+006 2.095e+009 1.000e+000 6.230e-003 7.557e-006 
1.716e-005 1.387e+006 2.095e+009 1.000e+000 6.220e-003 7.563e-006 
1.717e-005 1.388e+006 2.096e+009 1.000e+000 6.170e-003 7.570e-006 
1.718e-005 1.389e+006 2.096e+009 1.000e+000 6.124e-003 7.577e-006 
1.719e-005 1.389e+006 2.097e+009 1.000e+000 6.483e-003 7.584e-006 
1.720e-005 1.390e+006 2.097e+009 1.000e+000 6.449e-003 7.590e-006 
1.722e-005 1.391e+006 2.098e+009 1.000e+000 6.380e-003 7.597e-006 
1.723e-005 1.391e+006 2.098e+009 1.000e+000 6.345e-003 7.604e-006 
1.724e-005 1.392e+006 2.099e+009 1.000e+000 6.287e-003 7.611e-006 
1.725e-005 1.393e+006 2.099e+009 1.000e+000 6.633e-003 7.617e-006 
1.726e-005 1.394e+006 2.100e+009 1.000e+000 6.790e-003 7.624e-006 
1.727e-005 1.394e+006 2.101e+009 1.000e+000 6.750e-003 7.631e-006 
1.729e-005 1.395e+006 2.101e+009 1.000e+000 6.697e-003 7.638e-006 
1.730e-005 1.396e+006 2.102e+009 1.000e+000 6.650e-003 7.645e-006 
1.731e-005 1.396e+006 2.102e+009 1.000e+000 7.108e-003 7.652e-006 
1.732e-005 1.397e+006 2.103e+009 1.000e+000 7.035e-003 7.658e-006 
1.733e-005 1.398e+006 2.103e+009 1.000e+000 6.987e-003 7.665e-006 
1.734e-005 1.398e+006 2.104e+009 1.000e+000 6.913e-003 7.672e-006 
1.736e-005 1.399e+006 2.104e+009 1.000e+000 6.889e-003 7.679e-006 
1.737e-005 1.400e+006 2.105e+009 1.000e+000 7.265e-003 7.686e-006 
1.738e-005 1.400e+006 2.105e+009 1.000e+000 7.215e-003 7.693e-006 
1.739e-005 1.401e+006 2.106e+009 1.000e+000 7.158e-003 7.700e-006 
1.740e-005 1.402e+006 2.106e+009 1.000e+000 5.994e-003 7.707e-006 
1.741e-005 1.403e+006 2.107e+009 1.000e+000 7.920e-003 7.714e-006 
1.743e-005 1.403e+006 2.107e+009 1.000e+000 6.899e-003 7.721e-006 
1.744e-005 1.404e+006 2.108e+009 1.000e+000 4.736e-004 7.728e-006 
1.745e-005 1.405e+006 2.108e+009 1.000e+000 7.475e-003 7.735e-006 
1.746e-005 1.405e+006 2.109e+009 1.000e+000 7.556e-003 7.742e-006 
1.747e-005 1.406e+006 2.110e+009 1.000e+000 7.761e-003 7.749e-006 
1.748e-005 1.407e+006 2.110e+009 1.000e+000 4.397e-003 7.756e-006 
1.750e-005 1.407e+006 2.111e+009 1.000e+000 5.594e-003 7.763e-006 
1.751e-005 1.408e+006 2.111e+009 1.000e+000 1.826e-003 7.770e-006 
1.752e-005 1.409e+006 2.112e+009 1.000e+000 2.481e-003 7.777e-006 
1.753e-005 1.409e+006 2.112e+009 1.000e+000 7.624e-003 7.784e-006 
1.754e-005 1.410e+006 2.113e+009 1.000e+000 7.925e-003 7.791e-006 
1.755e-005 1.411e+006 2.113e+009 1.000e+000 8.829e-003 7.798e-006 
1.757e-005 1.411e+006 2.114e+009 1.000e+000 8.798e-003 7.806e-006 
1.758e-005 1.412e+006 2.114e+009 1.000e+000 8.766e-003 7.813e-006 
1.759e-005 1.412e+006 2.115e+009 1.000e+000 8.738e-003 7.820e-006 
1.760e-005 1.413e+006 2.115e+009 1.000e+000 9.140e-003 7.827e-006 
1.761e-005 1.414e+006 2.116e+009 1.000e+000 9.177e-003 7.834e-006 
1.762e-005 1.414e+006 2.117e+009 1.000e+000 9.171e-003 7.841e-006 
1.764e-005 1.415e+006 2.117e+009 1.000e+000 9.112e-003 7.849e-006 
1.765e-005 1.416e+006 2.118e+009 1.000e+000 9.104e-003 7.856e-006 
1.766e-005 1.416e+006 2.118e+009 1.000e+000 9.492e-003 7.863e-006 
1.767e-005 1.417e+006 2.119e+009 1.000e+000 9.433e-003 7.870e-006 
1.768e-005 1.418e+006 2.119e+009 1.000e+000 8.055e-003 7.878e-006 
1.769e-005 1.418e+006 2.120e+009 1.000e+000 2.548e-003 7.885e-006 
1.771e-005 1.419e+006 2.120e+009 1.000e+000 3.675e-003 7.892e-006 
1.772e-005 1.419e+006 2.121e+009 1.000e+000 6.470e-003 7.900e-006 
1.773e-005 1.420e+006 2.121e+009 1.000e+000 7.593e-003 7.907e-006 
1.774e-005 1.421e+006 2.122e+009 1.000e+000 9.394e-003 7.914e-006 
1.775e-005 1.421e+006 2.123e+009 1.000e+000 3.934e-003 7.922e-006 
1.776e-005 1.422e+006 2.123e+009 1.000e+000 1.668e-003 7.929e-006 
1.778e-005 1.423e+006 2.124e+009 1.000e+000 9.297e-003 7.936e-006 
1.779e-005 1.423e+006 2.124e+009 1.000e+000 2.790e-003 7.944e-006 
1.780e-005 1.424e+006 2.125e+009 1.000e+000 9.304e-003 7.951e-006 
1.781e-005 1.424e+006 2.125e+009 1.000e+000 5.171e-003 7.959e-006 
1.782e-005 1.425e+006 2.126e+009 1.000e+000 8.101e-003 7.966e-006 
1.783e-005 1.426e+006 2.126e+009 1.000e+000 4.881e-003 7.974e-006 
1.785e-005 1.426e+006 2.127e+009 1.000e+000 7.802e-003 7.981e-006 
1.786e-005 1.427e+006 2.127e+009 1.000e+000 3.522e-003 7.989e-006 
1.787e-005 1.427e+006 2.128e+009 1.000e+000 9.347e-003 7.996e-006 
1.788e-005 1.428e+006 2.129e+009 1.000e+000 9.820e-003 8.004e-006 
1.789e-005 1.429e+006 2.129e+009 1.000e+000 3.460e-003 8.011e-006 
1.790e-005 1.429e+006 2.130e+009 1.000e+000 6.674e-003 8.019e-006 
1.792e-005 1.430e+006 2.130e+009 1.000e+000 7.729e-003 8.027e-006 
1.793e-005 1.430e+006 2.131e+009 1.000e+000 4.558e-003 8.034e-006 
1.794e-005 1.431e+006 2.131e+009 1.000e+000 1.191e-002 8.042e-006 
1.795e-005 1.432e+006 2.132e+009 1.000e+000 2.734e-003 8.050e-006 
1.796e-005 1.432e+006 2.132e+009 1.000e+000 3.557e-003 8.057e-006 
1.797e-005 1.433e+006 2.133e+009 1.000e+000 1.095e-002 8.065e-006 
1.799e-005 1.433e+006 2.133e+009 1.000e+000 6.593e-003 8.073e-006 
1.800e-005 1.434e+006 2.134e+009 1.000e+000 7.988e-003 8.080e-006 
1.801e-005 1.434e+006 2.135e+009 1.000e+000 9.074e-003 8.088e-006 
1.802e-005 1.435e+006 2.135e+009 1.000e+000 7.864e-003 8.096e-006 
1.803e-005 1.435e+006 2.136e+009 1.000e+000 7.633e-003 8.104e-006 
1.804e-005 1.436e+006 2.136e+009 1.000e+000 4.868e-003 8.112e-006 
1.806e-005 1.437e+006 2.137e+009 1.000e+000 1.052e-002 8.120e-006 
1.807e-005 1.437e+006 2.137e+009 1.000e+000 1.023e-003 8.128e-006 
1.808e-005 1.438e+006 2.138e+009 1.000e+000 2.155e-003 8.135e-006 
1.809e-005 1.438e+006 2.138e+009 1.000e+000 6.188e-003 8.143e-006 
1.810e-005 1.439e+006 2.139e+009 1.000e+000 1.163e-002 8.151e-006 
1.811e-005 1.439e+006 2.139e+009 1.000e+000 1.123e-003 8.159e-006 
1.813e-005 1.440e+006 2.140e+009 1.000e+000 5.456e-003 8.168e-006 
1.814e-005 1.440e+006 2.141e+009 1.000e+000 4.095e-003 8.176e-006 
1.815e-005 1.441e+006 2.141e+009 1.000e+000 3.492e-003 8.184e-006 
1.816e-005 1.441e+006 2.142e+009 1.000e+000 9.968e-004 8.192e-006 
1.817e-005 1.442e+006 2.142e+009 1.000e+000 1.992e-003 8.200e-006 
1.818e-005 1.442e+006 2.143e+009 1.000e+000 5.854e-004 8.208e-006 
1.820e-005 1.443e+006 2.143e+009 1.000e+000 7.996e-003 8.215e-006 
1.821e-005 1.444e+006 2.144e+009 1.000e+000 4.723e-003 8.223e-006 
1.822e-005 1.444e+006 2.144e+009 1.000e+000 1.343e-002 8.231e-006 
1.823e-005 1.445e+006 2.145e+009 1.000e+000 5.549e-003 8.239e-006 
1.824e-005 1.445e+006 2.146e+009 1.000e+000 1.705e-003 8.246e-006 
1.825e-005 1.446e+006 2.146e+009 1.000e+000 3.330e-003 8.254e-006 
1.827e-005 1.446e+006 2.147e+009 1.000e+000 2.811e-005 8.262e-006 
1.828e-005 1.447e+006 2.147e+009 1.000e+000 6.855e-003 8.270e-006 
1.829e-005 1.447e+006 2.148e+009 1.000e+000 1.101e-003 8.278e-006 
1.830e-005 1.448e+006 2.149e+009 1.000e+000 8.585e-004 8.285e-006 
1.831e-005 1.449e+006 2.149e+009 1.000e+000 1.266e-003 8.293e-006 
1.832e-005 1.449e+006 2.150e+009 1.000e+000 3.511e-003 8.301e-006 
1.834e-005 1.450e+006 2.150e+009 1.000e+000 1.053e-002 8.309e-006 
1.835e-005 1.450e+006 2.151e+009 1.000e+000 6.347e-003 8.317e-006 
1.836e-005 1.451e+006 2.152e+009 1.000e+000 7.575e-004 8.325e-006 
1.837e-005 1.451e+006 2.152e+009 1.000e+000 4.070e-003 8.333e-006 
1.838e-005 1.452e+006 2.153e+009 1.000e+000 3.130e-003 8.341e-006 
1.839e-005 1.452e+006 2.154e+009 1.000e+000 6.509e-004 8.349e-006 
1.841e-005 1.453e+006 2.154e+009 1.000e+000 4.130e-003 8.357e-006 
1.842e-005 1.453e+006 2.155e+009 1.000e+000 1.076e-002 8.365e-006 
1.843e-005 1.454e+006 2.156e+009 1.000e+000 7.879e-003 8.373e-006 
1.844e-005 1.454e+006 2.156e+009 1.000e+000 2.588e-003 8.381e-006 
1.845e-005 1.455e+006 2.157e+009 1.000e+000 3.576e-003 8.389e-006 
1.846e-005 1.455e+006 2.158e+009 1.000e+000 7.228e-003 8.397e-006 
1.848e-005 1.456e+006 2.158e+009 1.000e+000 1.980e-003 8.406e-006 
1.849e-005 1.456e+006 2.158e+009 1.000e+000 1.713e-003 8.414e-006 
1.850e-005 1.457e+006 2.159e+009 1.000e+000 4.222e-003 8.423e-006 
1.851e-005 1.457e+006 2.160e+009 1.000e+000 6.625e-003 8.432e-006 
1.852e-005 1.458e+006 2.160e+009 1.000e+000 2.186e-003 8.440e-006 
1.853e-005 1.458e+006 2.161e+009 1.000e+000 6.193e-003 8.449e-006 
1.855e-005 1.458e+006 2.161e+009 1.000e+000 8.155e-003 8.458e-006 
1.856e-005 1.459e+006 2.162e+009 1.000e+000 1.352e-002 8.467e-006 
1.857e-005 1.459e+006 2.163e+009 1.000e+000 1.565e-003 8.476e-006 
1.858e-005 1.460e+006 2.163e+009 1.000e+000 1.904e-003 8.485e-006 
1.859e-005 1.460e+006 2.164e+009 1.000e+000 2.668e-003 8.494e-006 
1.860e-005 1.460e+006 2.165e+009 1.000e+000 4.437e-003 8.503e-006 
1.862e-005 1.461e+006 2.165e+009 1.000e+000 4.863e-003 8.513e-006 
1.863e-005 1.461e+006 2.161e+009 1.000e+000 7.525e-003 8.522e-006 
1.864e-005 1.461e+006 2.159e+009 1.000e+000 1.312e-003 8.532e-006 
1.865e-005 1.462e+006 2.158e+009 1.000e+000 6.184e-003 8.542e-006 
1.866e-005 1.462e+006 2.156e+009 1.000e+000 1.189e-003 8.551e-006 
1.867e-005 1.462e+006 2.155e+009 1.000e+000 3.465e-003 8.561e-006 
1.869e-005 1.462e+006 2.154e+009 1.000e+000 3.844e-003 8.570e-006 
1.870e-005 1.463e+006 2.153e+009 1.000e+000 1.198e-002 8.580e-006 
1.871e-005 1.463e+006 2.151e+009 1.000e+000 9.778e-003 8.590e-006 
1.872e-005 1.463e+006 2.150e+009 1.000e+000 2.653e-003 8.600e-006 
1.873e-005 1.464e+006 2.149e+009 1.000e+000 2.181e-003 8.609e-006 
1.874e-005 1.464e+006 2.148e+009 1.000e+000 8.790e-003 8.619e-006 
1.876e-005 1.464e+006 2.147e+009 1.000e+000 7.939e-003 8.629e-006 
1.877e-005 1.464e+006 2.145e+009 1.000e+000 6.888e-003 8.638e-006 
1.878e-005 1.465e+006 2.143e+009 1.000e+000 5.177e-003 8.648e-006 
1.879e-005 1.465e+006 2.142e+009 1.000e+000 3.397e-003 8.658e-006 
1.880e-005 1.465e+006 2.138e+009 1.000e+000 4.420e-003 8.667e-006 
1.881e-005 1.466e+006 2.135e+009 1.000e+000 4.555e-003 8.677e-006 
1.883e-005 1.466e+006 2.133e+009 1.000e+000 4.475e-003 8.687e-006 
1.884e-005 1.466e+006 2.132e+009 1.000e+000 4.477e-003 8.696e-006 
1.885e-005 1.466e+006 2.130e+009 1.000e+000 4.586e-003 8.706e-006 
1.886e-005 1.467e+006 2.129e+009 1.000e+000 4.472e-003 8.715e-006 
1.887e-005 1.467e+006 2.128e+009 1.000e+000 4.631e-003 8.725e-006 
1.888e-005 1.467e+006 2.127e+009 1.000e+000 4.483e-003 8.735e-006 
1.890e-005 1.468e+006 2.126e+009 1.000e+000 4.731e-003 8.744e-006 
1.891e-005 1.468e+006 2.125e+009 1.000e+000 4.757e-003 8.754e-006 
1.892e-005 1.468e+006 2.124e+009 1.000e+000 4.622e-003 8.764e-006 
1.893e-005 1.469e+006 2.123e+009 1.000e+000 4.561e-003 8.773e-006 
1.894e-005 1.469e+006 2.123e+009 1.000e+000 4.541e-003 8.783e-006 
1.895e-005 1.469e+006 2.123e+009 1.000e+000 4.587e-003 8.792e-006 
1.897e-005 1.469e+006 2.124e+009 1.000e+000 4.547e-003 8.802e-006 
1.898e-005 1.470e+006 2.124e+009 1.000e+000 4.541e-003 8.811e-006 
1.899e-005 1.470e+006 2.126e+009 1.000e+000 3.485e-003 8.821e-006 
1.900e-005 1.470e+006 2.127e+009 1.000e+000 6.376e-003 8.830e-006 
1.901e-005 1.471e+006 2.128e+009 1.000e+000 6.397e-003 8.840e-006 
1.902e-005 1.471e+006 2.129e+009 1.000e+000 6.690e-003 8.850e-006 
1.904e-005 1.471e+006 2.128e+009 1.000e+000 2.228e-003 8.860e-006 
1.905e-005 1.471e+006 2.125e+009 1.000e+000 4.715e-003 8.870e-006 
1.906e-005 1.472e+006 2.125e+009 1.000e+000 3.946e-003 8.879e-006 
1.907e-005 1.472e+006 2.125e+009 1.000e+000 3.562e-003 8.889e-006 
1.908e-005 1.472e+006 2.124e+009 1.000e+000 3.401e-003 8.899e-006 
1.909e-005 1.473e+006 2.121e+009 1.000e+000 4.099e-003 8.909e-006 
1.911e-005 1.473e+006 2.112e+009 1.000e+000 4.867e-003 8.918e-006 
1.912e-005 1.473e+006 2.112e+009 1.000e+000 4.964e-003 8.928e-006 
1.913e-005 1.473e+006 2.112e+009 1.000e+000 5.002e-003 8.939e-006 
1.914e-005 1.473e+006 2.112e+009 1.000e+000 5.016e-003 8.949e-006 
1.915e-005 1.474e+006 2.113e+009 1.000e+000 5.035e-003 8.959e-006 
1.916e-005 1.474e+006 2.113e+009 1.000e+000 5.075e-003 8.970e-006 
1.918e-005 1.474e+006 2.114e+009 1.000e+000 5.083e-003 8.980e-006 
1.919e-005 1.474e+006 2.114e+009 1.000e+000 5.096e-003 8.991e-006 
1.920e-005 1.474e+006 2.115e+009 1.000e+000 5.095e-003 9.002e-006 
1.921e-005 1.474e+006 2.116e+009 1.000e+000 5.104e-003 9.012e-006 
1.922e-005 1.475e+006 2.116e+009 1.000e+000 5.124e-003 9.023e-006 
1.923e-005 1.475e+006 2.117e+009 1.000e+000 5.133e-003 9.034e-006 
1.925e-005 1.475e+006 2.118e+009 1.000e+000 5.168e-003 9.044e-006 
1.926e-005 1.475e+006 2.119e+009 1.000e+000 5.180e-003 9.055e-006 
1.927e-005 1.475e+006 2.119e+009 1.000e+000 5.235e-003 9.066e-006 
1.928e-005 1.475e+006 2.120e+009 1.000e+000 5.233e-003 9.077e-006 
1.929e-005 1.475e+006 2.121e+009 1.000e+000 5.271e-003 9.088e-006 
1.930e-005 1.475e+006 2.122e+009 1.000e+000 5.243e-003 9.098e-006 
1.932e-005 1.476e+006 2.122e+009 1.000e+000 5.286e-003 9.109e-006 
1.933e-005 1.476e+006 2.123e+009 1.000e+000 5.283e-003 9.120e-006 
1.934e-005 1.476e+006 2.124e+009 1.000e+000 5.388e-003 9.131e-006 
1.935e-005 1.476e+006 2.125e+009 1.000e+000 5.374e-003 9.142e-006 
1.936e-005 1.476e+006 2.126e+009 1.000e+000 5.407e-003 9.154e-006 
1.937e-005 1.476e+006 2.127e+009 1.000e+000 5.435e-003 9.165e-006 
1.939e-005 1.476e+006 2.128e+009 1.000e+000 5.439e-003 9.176e-006 
1.940e-005 1.476e+006 2.129e+009 1.000e+000 5.444e-003 9.187e-006 
1.941e-005 1.476e+006 2.130e+009 1.000e+000 5.426e-003 9.198e-006 
1.942e-005 1.476e+006 2.131e+009 1.000e+000 5.466e-003 9.210e-006 
1.943e-005 1.476e+006 2.132e+009 1.000e+000 5.448e-003 9.221e-006 
1.944e-005 1.476e+006 2.133e+009 1.000e+000 5.431e-003 9.232e-006 
1.946e-005 1.476e+006 2.134e+009 1.000e+000 5.466e-003 9.244e-006 
1.947e-005 1.476e+006 2.135e+009 1.000e+000 5.484e-003 9.255e-006 
1.948e-005 1.476e+006 2.135e+009 1.000e+000 5.422e-003 9.267e-006 
1.949e-005 1.476e+006 2.136e+009 1.000e+000 5.455e-003 9.278e-006 
1.950e-005 1.476e+006 2.137e+009 1.000e+000 5.442e-003 9.290e-006 
1.951e-005 1.476e+006 2.138e+009 1.000e+000 5.491e-003 9.302e-006 
1.953e-005 1.476e+006 2.140e+009 1.000e+000 5.461e-003 9.313e-006 
1.954e-005 1.476e+006 2.141e+009 1.000e+000 5.515e-003 9.325e-006 
1.955e-005 1.476e+006 2.142e+009 1.000e+000 5.573e-003 9.337e-006 
1.956e-005 1.476e+006 2.143e+009 1.000e+000 5.620e-003 9.349e-006 
1.957e-005 1.476e+006 2.144e+009 1.000e+000 5.722e-003 9.361e-006 
1.958e-005 1.476e+006 2.145e+009 1.000e+000 5.790e-003 9.373e-006 
1.960e-005 1.476e+006 2.147e+009 1.000e+000 5.813e-003 9.386e-006 
1.961e-005 1.476e+006 2.148e+009 1.000e+000 5.870e-003 9.398e-006 
1.962e-005 1.476e+006 2.149e+009 1.000e+000 5.717e-003 9.410e-006 
1.963e-005 1.476e+006 2.150e+009 1.000e+000 5.805e-003 9.423e-006 
1.964e-005 1.476e+006 2.151e+009 1.000e+000 8.595e-003 9.436e-006 
1.965e-005 1.475e+006 2.153e+009 1.000e+000 2.132e-003 9.450e-006 
1.966e-005 1.475e+006 2.155e+009 1.000e+000 8.946e-003 9.463e-006 
1.968e-005 1.475e+006 2.157e+009 1.000e+000 3.096e-003 9.477e-006 
1.969e-005 1.474e+006 2.160e+009 1.000e+000 6.301e-004 9.492e-006 
1.970e-005 1.474e+006 2.140e+009 1.000e+000 1.160e-003 9.506e-006 
1.971e-005 1.474e+006 2.131e+009 1.000e+000 6.878e-003 9.519e-006 
1.972e-005 1.473e+006 2.122e+009 1.000e+000 1.681e-003 9.533e-006 
1.973e-005 1.473e+006 2.120e+009 1.000e+000 1.114e-002 9.546e-006 
1.975e-005 1.473e+006 2.119e+009 1.000e+000 1.076e-002 9.558e-006 
1.976e-005 1.473e+006 2.119e+009 1.000e+000 5.983e-003 9.571e-006 
1.977e-005 1.473e+006 2.117e+009 1.000e+000 1.050e-002 9.583e-006 
1.978e-005 1.473e+006 2.113e+009 1.000e+000 1.198e-002 9.595e-006 
1.979e-005 1.473e+006 2.110e+009 1.000e+000 1.017e-002 9.607e-006 
1.980e-005 1.473e+006 2.108e+009 1.000e+000 6.482e-003 9.619e-006 
1.982e-005 1.473e+006 2.105e+009 1.000e+000 1.228e-002 9.631e-006 
1.983e-005 1.473e+006 2.103e+009 1.000e+000 4.605e-003 9.643e-006 
1.984e-005 1.473e+006 2.101e+009 1.000e+000 2.303e-003 9.655e-006 
1.985e-005 1.473e+006 2.099e+009 1.000e+000 5.576e-003 9.666e-006 
1.986e-005 1.473e+006 2.097e+009 1.000e+000 2.800e-003 9.678e-006 
1.987e-005 1.473e+006 2.096e+009 1.000e+000 5.779e-003 9.690e-006 
1.989e-005 1.473e+006 2.094e+009 1.000e+000 2.758e-003 9.701e-006 
1.990e-005 1.473e+006 2.092e+009 1.000e+000 3.386e-003 9.713e-006 
1.991e-005 1.473e+006 2.091e+009 1.000e+000 5.720e-003 9.724e-006 
1.992e-005 1.473e+006 2.090e+009 1.000e+000 4.893e-003 9.736e-006 
1.993e-005 1.473e+006 2.088e+009 1.000e+000 5.113e-003 9.747e-006 
1.994e-005 1.473e+006 2.088e+009 1.000e+000 5.063e-003 9.759e-006 
1.996e-005 1.473e+006 2.088e+009 1.000e+000 5.057e-003 9.770e-006 
1.997e-005 1.473e+006 2.088e+009 1.000e+000 5.028e-003 9.781e-006 
1.998e-005 1.473e+006 2.088e+009 1.000e+000 5.073e-003 9.792e-006 
1.999e-005 1.473e+006 2.087e+009 1.000e+000 5.021e-003 9.803e-006 
2.000e-005 1.473e+006 2.088e+009 1.000e+000 5.035e-003 9.815e-006 
2.001e-005 1.473e+006 2.088e+009 1.000e+000 4.987e-003 9.826e-006 
2.003e-005 1.473e+006 2.088e+009 1.000e+000 4.952e-003 9.837e-006 
2.004e-005 1.473e+006 2.088e+009 1.000e+000 5.231e-003 9.848e-006 
2.005e-005 1.473e+006 2.088e+009 1.000e+000 5.313e-003 9.860e-006 
2.006e-005 1.473e+006 2.087e+009 1.000e+000 5.333e-003 9.872e-006 
2.007e-005 1.473e+006 2.088e+009 1.000e+000 5.349e-003 9.883e-006 
2.008e-005 1.473e+006 2.088e+009 1.000e+000 5.394e-003 9.895e-006 
2.010e-005 1.473e+006 2.088e+009 1.000e+000 5.459e-003 9.907e-006 
2.011e-005 1.473e+006 2.088e+009 1.000e+000 5.462e-003 9.919e-006 
2.012e-005 1.473e+006 2.088e+009 1.000e+000 5.480e-003 9.931e-006 
2.013e-005 1.473e+006 2.089e+009 1.000e+000 5.528e-003 9.943e-006 
2.014e-005 1.473e+006 2.089e+009 1.000e+000 5.509e-003 9.955e-006 
2.015e-005 1.473e+006 2.090e+009 1.000e+000 5.557e-003 9.967e-006 
2.017e-005 1.473e+006 2.091e+009 1.000e+000 5.638e-003 9.979e-006 
2.018e-005 1.473e+006 2.091e+009 1.000e+000 5.647e-003 9.991e-006 
2.019e-005 1.473e+006 2.092e+009 1.000e+000 5.646e-003 1.000e-005 
2.020e-005 1.473e+006 2.093e+009 1.000e+000 5.651e-003 1.002e-005 
2.021e-005 1.473e+006 2.094e+009 1.000e+000 5.699e-003 1.003e-005 
2.022e-005 1.473e+006 2.095e+009 1.000e+000 5.740e-003 1.004e-005 
2.024e-005 1.473e+006 2.096e+009 1.000e+000 5.775e-003 1.005e-005 
2.025e-005 1.472e+006 2.097e+009 1.000e+000 5.844e-003 1.006e-005 
2.026e-005 1.472e+006 2.099e+009 1.000e+000 6.399e-003 1.008e-005 
2.027e-005 1.472e+006 2.103e+009 1.000e+000 1.303e-002 1.009e-005 
2.028e-005 1.472e+006 2.106e+009 1.000e+000 8.525e-003 1.010e-005 
2.029e-005 1.472e+006 2.104e+009 1.000e+000 4.160e-003 1.012e-005 
2.031e-005 1.472e+006 2.103e+009 1.000e+000 3.538e-003 1.013e-005 
2.032e-005 1.472e+006 2.101e+009 1.000e+000 4.265e-003 1.014e-005 
2.033e-005 1.471e+006 2.099e+009 1.000e+000 8.283e-003 1.015e-005 
2.034e-005 1.471e+006 2.096e+009 1.000e+000 9.877e-003 1.016e-005 
2.035e-005 1.471e+006 2.095e+009 1.000e+000 1.013e-002 1.018e-005 
2.036e-005 1.471e+006 2.095e+009 1.000e+000 7.795e-003 1.019e-005 
2.038e-005 1.471e+006 2.095e+009 1.000e+000 1.021e-002 1.020e-005 
2.039e-005 1.471e+006 2.096e+009 1.000e+000 8.318e-003 1.022e-005 
2.040e-005 1.471e+006 2.096e+009 1.000e+000 1.399e-002 1.023e-005 
2.041e-005 1.470e+006 2.096e+009 1.000e+000 1.220e-002 1.024e-005 
2.042e-005 1.470e+006 2.096e+009 1.000e+000 8.041e-003 1.025e-005 
2.043e-005 1.470e+006 2.096e+009 1.000e+000 4.100e-003 1.027e-005 
2.045e-005 1.470e+006 2.097e+009 1.000e+000 7.478e-003 1.028e-005 
2.046e-005 1.470e+006 2.097e+009 1.000e+000 9.649e-003 1.029e-005 
2.047e-005 1.470e+006 2.097e+009 1.000e+000 7.002e-003 1.031e-005 
2.048e-005 1.469e+006 2.097e+009 1.000e+000 7.323e-003 1.032e-005 
2.049e-005 1.469e+006 2.096e+009 1.000e+000 1.233e-002 1.033e-005 
2.050e-005 1.469e+006 2.094e+009 1.000e+000 6.773e-003 1.034e-005 
2.052e-005 1.469e+006 2.091e+009 1.000e+000 1.219e-002 1.036e-005 
2.053e-005 1.469e+006 2.089e+009 1.000e+000 8.155e-003 1.037e-005 
2.054e-005 1.468e+006 2.087e+009 1.000e+000 1.092e-002 1.038e-005 
2.055e-005 1.468e+006 2.084e+009 1.000e+000 1.047e-003 1.040e-005 
2.056e-005 1.468e+006 2.082e+009 1.000e+000 2.549e-003 1.041e-005 
2.057e-005 1.468e+006 2.080e+009 1.000e+000 2.468e-004 1.042e-005 
2.059e-005 1.468e+006 2.078e+009 1.000e+000 1.776e-005 1.044e-005 
2.060e-005 1.467e+006 2.076e+009 1.000e+000 9.986e-004 1.045e-005 
2.061e-005 1.467e+006 2.075e+009 1.000e+000 1.266e-003 1.046e-005 
2.062e-005 1.467e+006 2.072e+009 1.000e+000 1.419e-003 1.048e-005 
2.063e-005 1.467e+006 2.069e+009 1.000e+000 8.280e-004 1.049e-005 
2.064e-005 1.467e+006 2.067e+009 1.000e+000 7.923e-004 1.050e-005 
2.066e-005 1.466e+006 2.064e+009 1.000e+000 1.974e-003 1.051e-005 
2.067e-005 1.466e+006 2.062e+009 1.000e+000 2.941e-003 1.053e-005 
2.068e-005 1.466e+006 2.060e+009 1.000e+000 4.186e-003 1.054e-005 
2.069e-005 1.466e+006 2.057e+009 1.000e+000 4.589e-003 1.055e-005 
2.070e-005 1.466e+006 2.055e+009 1.000e+000 3.367e-003 1.056e-005 
2.071e-005 1.466e+006 2.053e+009 1.000e+000 4.370e-003 1.057e-005 
2.073e-005 1.466e+006 2.050e+009 1.000e+000 5.691e-003 1.059e-005 
2.074e-005 1.466e+006 2.050e+009 1.000e+000 5.548e-003 1.060e-005 
2.075e-005 1.466e+006 2.051e+009 1.000e+000 6.219e-003 1.061e-005 
2.076e-005 1.466e+006 2.051e+009 1.000e+000 6.381e-003 1.062e-005 
2.077e-005 1.466e+006 2.052e+009 1.000e+000 6.549e-003 1.063e-005 
2.078e-005 1.466e+006 2.052e+009 1.000e+000 6.796e-003 1.065e-005 
2.080e-005 1.466e+006 2.052e+009 1.000e+000 6.879e-003 1.066e-005 
2.081e-005 1.466e+006 2.053e+009 1.000e+000 6.941e-003 1.067e-005 
2.082e-005 1.466e+006 2.053e+009 1.000e+000 6.937e-003 1.068e-005 
2.083e-005 1.466e+006 2.054e+009 1.000e+000 7.996e-003 1.069e-005 
2.084e-005 1.466e+006 2.055e+009 1.000e+000 7.981e-003 1.070e-005 
2.085e-005 1.466e+006 2.055e+009 1.000e+000 8.391e-003 1.071e-005 
2.087e-005 1.466e+006 2.054e+009 1.000e+000 5.380e-003 1.073e-005 
2.088e-005 1.466e+006 2.054e+009 1.000e+000 5.384e-003 1.074e-005 
2.089e-005 1.466e+006 2.054e+009 1.000e+000 5.368e-003 1.075e-005 
2.090e-005 1.466e+006 2.055e+009 1.000e+000 5.337e-003 1.076e-005 
2.091e-005 1.466e+006 2.055e+009 1.000e+000 5.660e-003 1.077e-005 
2.092e-005 1.466e+006 2.055e+009 1.000e+000 5.340e-003 1.078e-005 
2.094e-005 1.466e+006 2.055e+009 1.000e+000 5.273e-003 1.080e-005 
2.095e-005 1.466e+006 2.055e+009 1.000e+000 5.332e-003 1.081e-005 
2.096e-005 1.466e+006 2.048e+009 1.000e+000 5.748e-003 1.082e-005 
2.097e-005 1.466e+006 2.045e+009 1.000e+000 5.640e-003 1.083e-005 
2.098e-005 1.466e+006 2.043e+009 1.000e+000 5.558e-003 1.084e-005 
2.099e-005 1.466e+006 2.042e+009 1.000e+000 5.578e-003 1.086e-005 
2.101e-005 1.466e+006 2.042e+009 1.000e+000 5.574e-003 1.087e-005 
2.102e-005 1.466e+006 2.042e+009 1.000e+000 5.586e-003 1.088e-005 
2.103e-005 1.466e+006 2.042e+009 1.000e+000 5.581e-003 1.089e-005 
2.104e-005 1.466e+006 2.043e+009 1.000e+000 5.599e-003 1.090e-005 
2.105e-005 1.466e+006 2.043e+009 1.000e+000 5.603e-003 1.092e-005 
2.106e-005 1.466e+006 2.044e+009 1.000e+000 5.589e-003 1.093e-005 
2.108e-005 1.466e+006 2.044e+009 1.000e+000 5.566e-003 1.094e-005 
2.109e-005 1.466e+006 2.045e+009 1.000e+000 5.583e-003 1.095e-005 
2.110e-005 1.465e+006 2.045e+009 1.000e+000 5.552e-003 1.096e-005 
2.111e-005 1.465e+006 2.046e+009 1.000e+000 5.522e-003 1.098e-005 
2.112e-005 1.465e+006 2.046e+009 1.000e+000 5.424e-003 1.099e-005 
2.113e-005 1.465e+006 2.047e+009 1.000e+000 5.390e-003 1.100e-005 
2.115e-005 1.465e+006 2.047e+009 1.000e+000 5.407e-003 1.101e-005 
2.116e-005 1.465e+006 2.048e+009 1.000e+000 5.445e-003 1.102e-005 
2.117e-005 1.465e+006 2.049e+009 1.000e+000 5.482e-003 1.104e-005 
2.118e-005 1.465e+006 2.049e+009 1.000e+000 5.458e-003 1.105e-005 
2.119e-005 1.465e+006 2.050e+009 1.000e+000 5.506e-003 1.106e-005 
2.120e-005 1.465e+006 2.050e+009 1.000e+000 5.500e-003 1.107e-005 
2.122e-005 1.465e+006 2.051e+009 1.000e+000 5.537e-003 1.108e-005 
2.123e-005 1.465e+006 2.052e+009 1.000e+000 5.509e-003 1.110e-005 
2.124e-005 1.465e+006 2.052e+009 1.000e+000 5.533e-003 1.111e-005 
2.125e-005 1.465e+006 2.053e+009 1.000e+000 5.557e-003 1.112e-005 
2.126e-005 1.465e+006 2.053e+009 1.000e+000 5.524e-003 1.113e-005 
2.127e-005 1.465e+006 2.054e+009 1.000e+000 5.560e-003 1.114e-005 
2.129e-005 1.465e+006 2.055e+009 1.000e+000 5.586e-003 1.116e-005 
2.130e-005 1.465e+006 2.055e+009 1.000e+000 5.571e-003 1.117e-005 
2.131e-005 1.464e+006 2.056e+009 1.000e+000 5.621e-003 1.118e-005 
2.132e-005 1.464e+006 2.053e+009 1.000e+000 6.421e-003 1.119e-005 
2.133e-005 1.464e+006 2.046e+009 1.000e+000 6.159e-003 1.121e-005 
2.134e-005 1.464e+006 2.044e+009 1.000e+000 6.060e-003 1.122e-005 
2.136e-005 1.464e+006 2.044e+009 1.000e+000 5.956e-003 1.123e-005 
2.137e-005 1.463e+006 2.044e+009 1.000e+000 5.925e-003 1.125e-005 
2.138e-005 1.463e+006 2.045e+009 1.000e+000 6.806e-003 1.126e-005 
2.139e-005 1.463e+006 2.044e+009 1.000e+000 5.946e-003 1.127e-005 
2.140e-005 1.463e+006 2.045e+009 1.000e+000 6.014e-003 1.128e-005 
2.141e-005 1.463e+006 2.025e+009 1.000e+000 6.505e-003 1.130e-005 
2.143e-005 1.462e+006 2.014e+009 1.000e+000 6.498e-003 1.131e-005 
2.144e-005 1.462e+006 2.009e+009 1.000e+000 6.446e-003 1.133e-005 
2.145e-005 1.462e+006 2.005e+009 1.000e+000 6.473e-003 1.134e-005 
2.146e-005 1.461e+006 2.002e+009 1.000e+000 6.595e-003 1.135e-005 
2.147e-005 1.461e+006 1.999e+009 1.000e+000 6.492e-003 1.137e-005 
2.148e-005 1.461e+006 1.996e+009 1.000e+000 6.526e-003 1.138e-005 
2.150e-005 1.460e+006 1.994e+009 1.000e+000 6.476e-003 1.139e-005 
2.151e-005 1.460e+006 1.992e+009 1.000e+000 6.441e-003 1.141e-005 
2.152e-005 1.460e+006 1.990e+009 1.000e+000 6.329e-003 1.142e-005 
2.153e-005 1.460e+006 1.989e+009 1.000e+000 6.319e-003 1.143e-005 
2.154e-005 1.460e+006 1.987e+009 1.000e+000 6.287e-003 1.145e-005 
2.155e-005 1.459e+006 1.986e+009 1.000e+000 6.279e-003 1.146e-005 
2.157e-005 1.459e+006 1.985e+009 1.000e+000 6.299e-003 1.147e-005 
2.158e-005 1.459e+006 1.984e+009 1.000e+000 6.287e-003 1.149e-005 
2.159e-005 1.459e+006 1.983e+009 1.000e+000 6.240e-003 1.150e-005 
2.160e-005 1.459e+006 1.982e+009 1.000e+000 6.229e-003 1.151e-005 
2.161e-005 1.458e+006 1.981e+009 1.000e+000 6.257e-003 1.153e-005 
2.162e-005 1.458e+006 1.980e+009 1.000e+000 6.248e-003 1.154e-005 
2.164e-005 1.458e+006 1.979e+009 1.000e+000 6.200e-003 1.155e-005 
2.165e-005 1.458e+006 1.978e+009 1.000e+000 6.198e-003 1.156e-005 
2.166e-005 1.458e+006 1.978e+009 1.000e+000 6.183e-003 1.158e-005 
2.167e-005 1.458e+006 1.977e+009 1.000e+000 6.181e-003 1.159e-005 
2.168e-005 1.458e+006 1.976e+009 1.000e+000 6.147e-003 1.160e-005 
2.169e-005 1.457e+006 1.976e+009 1.000e+000 6.199e-003 1.161e-005 
2.171e-005 1.457e+006 1.975e+009 1.000e+000 6.169e-003 1.163e-005 
2.172e-005 1.457e+006 1.975e+009 1.000e+000 6.154e-003 1.164e-005 
2.173e-005 1.457e+006 1.974e+009 1.000e+000 6.112e-003 1.165e-005 
2.174e-005 1.457e+006 1.974e+009 1.000e+000 6.104e-003 1.166e-005 
2.175e-005 1.457e+006 1.973e+009 1.000e+000 6.147e-003 1.168e-005 
2.176e-005 1.457e+006 1.973e+009 1.000e+000 6.084e-003 1.169e-005 
2.178e-005 1.457e+006 1.973e+009 1.000e+000 6.083e-003 1.170e-005 
2.179e-005 1.456e+006 1.972e+009 1.000e+000 6.083e-003 1.171e-005 
2.180e-005 1.456e+006 1.972e+009 1.000e+000 6.075e-003 1.173e-005 
2.181e-005 1.456e+006 1.972e+009 1.000e+000 6.064e-003 1.174e-005 
2.182e-005 1.456e+006 1.972e+009 1.000e+000 6.021e-003 1.175e-005 
2.183e-005 1.456e+006 1.971e+009 1.000e+000 6.060e-003 1.176e-005 
2.185e-005 1.456e+006 1.971e+009 1.000e+000 6.021e-003 1.178e-005 
2.186e-005 1.456e+006 1.971e+009 1.000e+000 5.856e-003 1.179e-005 
2.187e-005 1.456e+006 1.971e+009 1.000e+000 5.775e-003 1.180e-005 
2.188e-005 1.456e+006 1.971e+009 1.000e+000 5.766e-003 1.181e-005 
2.189e-005 1.456e+006 1.971e+009 1.000e+000 5.783e-003 1.182e-005 
2.190e-005 1.456e+006 1.970e+009 1.000e+000 5.817e-003 1.184e-005 
2.192e-005 1.456e+006 1.970e+009 1.000e+000 5.751e-003 1.185e-005 
2.193e-005 1.456e+006 1.970e+009 1.000e+000 5.738e-003 1.186e-005 
2.194e-005 1.456e+006 1.970e+009 1.000e+000 5.739e-003 1.187e-005 
2.195e-005 1.456e+006 1.970e+009 1.000e+000 5.751e-003 1.188e-005 
2.196e-005 1.456e+006 1.970e+009 1.000e+000 5.752e-003 1.189e-005 
2.197e-005 1.456e+006 1.970e+009 1.000e+000 5.747e-003 1.191e-005 
2.199e-005 1.456e+006 1.970e+009 1.000e+000 5.734e-003 1.192e-005 
2.200e-005 1.456e+006 1.971e+009 1.000e+000 5.738e-003 1.193e-005 
2.201e-005 1.456e+006 1.971e+009 1.000e+000 5.787e-003 1.194e-005 
2.202e-005 1.456e+006 1.971e+009 1.000e+000 5.766e-003 1.195e-005 
2.203e-005 1.456e+006 1.971e+009 1.000e+000 5.865e-003 1.196e-005 
2.204e-005 1.456e+006 1.971e+009 1.000e+000 5.925e-003 1.197e-005 
2.206e-005 1.456e+006 1.969e+009 1.000e+000 5.857e-003 1.199e-005 
2.207e-005 1.456e+006 1.968e+009 1.000e+000 5.780e-003 1.200e-005 
2.208e-005 1.456e+006 1.968e+009 1.000e+000 5.713e-003 1.201e-005 
2.209e-005 1.456e+006 1.968e+009 1.000e+000 5.660e-003 1.202e-005 
2.210e-005 1.456e+006 1.967e+009 1.000e+000 5.581e-003 1.203e-005 
2.211e-005 1.456e+006 1.967e+009 1.000e+000 5.453e-003 1.204e-005 
2.213e-005 1.456e+006 1.967e+009 1.000e+000 5.286e-003 1.205e-005 
2.214e-005 1.456e+006 1.967e+009 1.000e+000 5.194e-003 1.206e-005 
2.215e-005 1.457e+006 1.967e+009 1.000e+000 5.159e-003 1.207e-005 
2.216e-005 1.457e+006 1.967e+009 1.000e+000 5.174e-003 1.208e-005 
2.217e-005 1.457e+006 1.967e+009 1.000e+000 5.149e-003 1.210e-005 
2.218e-005 1.457e+006 1.967e+009 1.000e+000 5.118e-003 1.211e-005 
2.220e-005 1.457e+006 1.967e+009 1.000e+000 5.100e-003 1.212e-005 
2.221e-005 1.457e+006 1.967e+009 1.000e+000 5.055e-003 1.213e-005 
2.222e-005 1.458e+006 1.967e+009 1.000e+000 5.010e-003 1.214e-005 
2.223e-005 1.458e+006 1.968e+009 1.000e+000 4.962e-003 1.215e-005 
2.224e-005 1.458e+006 1.968e+009 1.000e+000 4.939e-003 1.216e-005 
2.225e-005 1.458e+006 1.968e+009 1.000e+000 4.900e-003 1.217e-005 
2.227e-005 1.458e+006 1.968e+009 1.000e+000 4.905e-003 1.218e-005 
2.228e-005 1.459e+006 1.968e+009 1.000e+000 4.896e-003 1.219e-005 
2.229e-005 1.459e+006 1.969e+009 1.000e+000 4.888e-003 1.220e-005 
2.230e-005 1.459e+006 1.969e+009 1.000e+000 4.878e-003 1.221e-005 
2.231e-005 1.459e+006 1.969e+009 1.000e+000 4.870e-003 1.222e-005 
2.232e-005 1.459e+006 1.969e+009 1.000e+000 4.858e-003 1.223e-005 
2.234e-005 1.460e+006 1.970e+009 1.000e+000 4.799e-003 1.224e-005 
2.235e-005 1.460e+006 1.970e+009 1.000e+000 4.841e-003 1.225e-005 
2.236e-005 1.460e+006 1.970e+009 1.000e+000 4.834e-003 1.226e-005 
2.237e-005 1.460e+006 1.971e+009 1.000e+000 4.852e-003 1.227e-005 
2.238e-005 1.461e+006 1.971e+009 1.000e+000 4.842e-003 1.228e-005 
2.239e-005 1.461e+006 1.967e+009 1.000e+000 5.595e-003 1.229e-005 
2.241e-005 1.461e+006 1.965e+009 1.000e+000 5.647e-003 1.230e-005 
2.242e-005 1.460e+006 1.964e+009 1.000e+000 5.641e-003 1.232e-005 
2.243e-005 1.460e+006 1.963e+009 1.000e+000 5.593e-003 1.233e-005 
2.244e-005 1.460e+006 1.963e+009 1.000e+000 5.615e-003 1.234e-005 
2.245e-005 1.460e+006 1.962e+009 1.000e+000 5.661e-003 1.235e-005 
2.246e-005 1.460e+006 1.962e+009 1.000e+000 5.631e-003 1.236e-005 
2.248e-005 1.460e+006 1.961e+009 1.000e+000 5.635e-003 1.237e-005 
2.249e-005 1.460e+006 1.961e+009 1.000e+000 5.652e-003 1.239e-005 
2.250e-005 1.460e+006 1.961e+009 1.000e+000 5.638e-003 1.240e-005 
2.251e-005 1.460e+006 1.961e+009 1.000e+000 5.690e-003 1.241e-005 
2.252e-005 1.460e+006 1.961e+009 1.000e+000 5.643e-003 1.242e-005 
2.253e-005 1.460e+006 1.961e+009 1.000e+000 5.644e-003 1.243e-005 
2.255e-005 1.460e+006 1.961e+009 1.000e+000 5.589e-003 1.245e-005 
2.256e-005 1.460e+006 1.961e+009 1.000e+000 5.527e-003 1.246e-005 
2.257e-005 1.460e+006 1.961e+009 1.000e+000 5.493e-003 1.247e-005 
2.258e-005 1.460e+006 1.961e+009 1.000e+000 5.477e-003 1.248e-005 
2.259e-005 1.460e+006 1.961e+009 1.000e+000 5.448e-003 1.249e-005 
2.260e-005 1.460e+006 1.961e+009 1.000e+000 5.350e-003 1.250e-005 
2.262e-005 1.460e+006 1.961e+009 1.000e+000 5.294e-003 1.252e-005 
2.263e-005 1.460e+006 1.961e+009 1.000e+000 5.264e-003 1.253e-005 
2.264e-005 1.460e+006 1.962e+009 1.000e+000 5.227e-003 1.254e-005 
2.265e-005 1.460e+006 1.962e+009 1.000e+000 4.673e-003 1.255e-005 
2.266e-005 1.460e+006 1.962e+009 1.000e+000 5.163e-003 1.256e-005 
2.267e-005 1.460e+006 1.963e+009 1.000e+000 5.224e-003 1.257e-005 
2.269e-005 1.461e+006 1.963e+009 1.000e+000 5.096e-003 1.258e-005 
2.270e-005 1.461e+006 1.963e+009 1.000e+000 5.037e-003 1.259e-005 
2.271e-005 1.461e+006 1.963e+009 1.000e+000 4.979e-003 1.261e-005 
2.272e-005 1.461e+006 1.964e+009 1.000e+000 4.853e-003 1.262e-005 
2.273e-005 1.461e+006 1.964e+009 1.000e+000 4.825e-003 1.263e-005 
2.274e-005 1.461e+006 1.964e+009 1.000e+000 4.783e-003 1.264e-005 
2.276e-005 1.462e+006 1.965e+009 1.000e+000 4.548e-003 1.265e-005 
2.277e-005 1.462e+006 1.965e+009 1.000e+000 4.530e-003 1.266e-005 
2.278e-005 1.462e+006 1.965e+009 1.000e+000 4.528e-003 1.267e-005 
2.279e-005 1.462e+006 1.966e+009 1.000e+000 4.486e-003 1.268e-005 
2.280e-005 1.462e+006 1.966e+009 1.000e+000 4.541e-003 1.269e-005 
2.281e-005 1.463e+006 1.966e+009 1.000e+000 4.583e-003 1.270e-005 
2.283e-005 1.463e+006 1.966e+009 1.000e+000 4.550e-003 1.271e-005 
2.284e-005 1.463e+006 1.966e+009 1.000e+000 4.527e-003 1.272e-005 
2.285e-005 1.463e+006 1.967e+009 1.000e+000 4.535e-003 1.273e-005 
2.286e-005 1.464e+006 1.967e+009 1.000e+000 4.620e-003 1.274e-005 
2.287e-005 1.464e+006 1.967e+009 1.000e+000 4.648e-003 1.275e-005 
2.288e-005 1.464e+006 1.968e+009 1.000e+000 4.653e-003 1.276e-005 
2.290e-005 1.464e+006 1.968e+009 1.000e+000 4.602e-003 1.277e-005 
2.291e-005 1.465e+006 1.968e+009 1.000e+000 4.609e-003 1.278e-005 
2.292e-005 1.465e+006 1.968e+009 1.000e+000 4.627e-003 1.279e-005 
2.293e-005 1.465e+006 1.969e+009 1.000e+000 4.578e-003 1.280e-005 
2.294e-005 1.465e+006 1.969e+009 1.000e+000 4.586e-003 1.281e-005 
2.295e-005 1.466e+006 1.969e+009 1.000e+000 4.601e-003 1.282e-005 
2.297e-005 1.466e+006 1.970e+009 1.000e+000 4.597e-003 1.283e-005 
2.298e-005 1.466e+006 1.970e+009 1.000e+000 4.595e-003 1.284e-005 
2.299e-005 1.466e+006 1.970e+009 1.000e+000 4.581e-003 1.285e-005 
2.300e-005 1.467e+006 1.970e+009 1.000e+000 4.606e-003 1.286e-005 
2.301e-005 1.467e+006 1.971e+009 1.000e+000 4.552e-003 1.287e-005 
2.302e-005 1.467e+006 1.971e+009 1.000e+000 4.619e-003 1.287e-005 
2.304e-005 1.468e+006 1.971e+009 1.000e+000 4.567e-003 1.288e-005 
2.305e-005 1.468e+006 1.972e+009 1.000e+000 4.572e-003 1.289e-005 
2.306e-005 1.468e+006 1.972e+009 1.000e+000 4.536e-003 1.290e-005 
2.307e-005 1.469e+006 1.972e+009 1.000e+000 4.504e-003 1.291e-005 
2.308e-005 1.469e+006 1.973e+009 1.000e+000 4.532e-003 1.292e-005 
2.309e-005 1.469e+006 1.973e+009 1.000e+000 4.561e-003 1.293e-005 
2.311e-005 1.469e+006 1.973e+009 1.000e+000 4.539e-003 1.294e-005 
2.312e-005 1.470e+006 1.974e+009 1.000e+000 4.535e-003 1.295e-005 
2.313e-005 1.470e+006 1.974e+009 1.000e+000 4.535e-003 1.296e-005 
2.314e-005 1.470e+006 1.974e+009 1.000e+000 4.415e-003 1.297e-005 
2.315e-005 1.471e+006 1.975e+009 1.000e+000 4.383e-003 1.298e-005 
2.316e-005 1.471e+006 1.975e+009 1.000e+000 4.403e-003 1.299e-005 
2.318e-005 1.471e+006 1.975e+009 1.000e+000 4.370e-003 1.300e-005 
2.319e-005 1.472e+006 1.976e+009 1.000e+000 4.422e-003 1.301e-005 
2.320e-005 1.472e+006 1.976e+009 1.000e+000 5.680e-003 1.302e-005 
2.321e-005 1.472e+006 1.976e+009 1.000e+000 4.755e-003 1.303e-005 
2.322e-005 1.473e+006 1.977e+009 1.000e+000 5.191e-003 1.304e-005 
2.323e-005 1.473e+006 1.977e+009 1.000e+000 5.135e-003 1.305e-005 
2.325e-005 1.473e+006 1.977e+009 1.000e+000 5.024e-003 1.306e-005 
2.326e-005 1.474e+006 1.978e+009 1.000e+000 5.248e-003 1.306e-005 
2.327e-005 1.474e+006 1.978e+009 1.000e+000 4.923e-003 1.307e-005 
2.328e-005 1.474e+006 1.978e+009 1.000e+000 4.951e-003 1.308e-005 
2.329e-005 1.475e+006 1.979e+009 1.000e+000 5.087e-003 1.309e-005 
2.330e-005 1.475e+006 1.979e+009 1.000e+000 5.065e-003 1.310e-005 
2.332e-005 1.475e+006 1.979e+009 1.000e+000 5.093e-003 1.311e-005 
2.333e-005 1.476e+006 1.980e+009 1.000e+000 5.182e-003 1.312e-005 
2.334e-005 1.476e+006 1.980e+009 1.000e+000 4.792e-003 1.313e-005 
2.335e-005 1.476e+006 1.981e+009 1.000e+000 4.844e-003 1.314e-005 
2.336e-005 1.477e+006 1.981e+009 1.000e+000 5.077e-003 1.315e-005 
2.337e-005 1.477e+006 1.981e+009 1.000e+000 4.878e-003 1.316e-005 
2.338e-005 1.477e+006 1.982e+009 1.000e+000 5.286e-003 1.317e-005 
2.340e-005 1.478e+006 1.982e+009 1.000e+000 5.667e-003 1.318e-005 
2.341e-005 1.478e+006 1.983e+009 1.000e+000 5.714e-003 1.319e-005 
2.342e-005 1.478e+006 1.983e+009 1.000e+000 5.567e-003 1.320e-005 
2.343e-005 1.479e+006 1.983e+009 1.000e+000 5.799e-003 1.320e-005 
2.344e-005 1.479e+006 1.984e+009 1.000e+000 5.681e-003 1.321e-005 
2.345e-005 1.479e+006 1.984e+009 1.000e+000 5.430e-003 1.322e-005 
2.347e-005 1.480e+006 1.985e+009 1.000e+000 5.757e-003 1.323e-005 
2.348e-005 1.480e+006 1.985e+009 1.000e+000 5.511e-003 1.324e-005 
2.349e-005 1.480e+006 1.986e+009 1.000e+000 5.682e-003 1.325e-005 
2.350e-005 1.481e+006 1.986e+009 1.000e+000 5.807e-003 1.326e-005 
2.351e-005 1.481e+006 1.987e+009 1.000e+000 5.537e-003 1.327e-005 
2.352e-005 1.481e+006 1.987e+009 1.000e+000 5.874e-003 1.328e-005 
2.354e-005 1.482e+006 1.988e+009 1.000e+000 5.928e-003 1.329e-005 
2.355e-005 1.482e+006 1.989e+009 1.000e+000 6.155e-003 1.330e-005 
2.356e-005 1.482e+006 1.990e+009 1.000e+000 6.920e-003 1.331e-005 
2.357e-005 1.483e+006 1.990e+009 1.000e+000 8.018e-003 1.332e-005 
2.358e-005 1.483e+006 1.991e+009 1.000e+000 8.351e-003 1.333e-005 
2.359e-005 1.483e+006 1.992e+009 1.000e+000 8.830e-003 1.333e-005 
2.361e-005 1.484e+006 1.992e+009 1.000e+000 9.253e-003 1.334e-005 
2.362e-005 1.484e+006 1.993e+009 1.000e+000 9.401e-003 1.335e-005 
2.363e-005 1.485e+006 1.993e+009 1.000e+000 9.371e-003 1.336e-005 
2.364e-005 1.485e+006 1.994e+009 1.000e+000 9.682e-003 1.337e-005 
2.365e-005 1.485e+006 1.995e+009 1.000e+000 9.492e-003 1.338e-005 
2.366e-005 1.486e+006 1.995e+009 1.000e+000 9.606e-003 1.339e-005 
2.368e-005 1.486e+006 1.996e+009 1.000e+000 9.291e-003 1.340e-005 
2.369e-005 1.487e+006 1.996e+009 1.000e+000 1.107e-002 1.340e-005 
2.370e-005 1.487e+006 1.997e+009 1.000e+000 1.119e-002 1.341e-005 
2.371e-005 1.488e+006 1.997e+009 1.000e+000 1.024e-002 1.342e-005 
2.372e-005 1.488e+006 1.998e+009 1.000e+000 2.318e-003 1.343e-005 
2.373e-005 1.489e+006 1.999e+009 1.000e+000 2.255e-003 1.344e-005 
2.375e-005 1.489e+006 1.999e+009 1.000e+000 2.111e-003 1.345e-005 
2.376e-005 1.490e+006 2.000e+009 1.000e+000 1.351e-003 1.345e-005 
2.377e-005 1.490e+006 2.000e+009 1.000e+000 1.595e-003 1.346e-005 
2.378e-005 1.491e+006 2.001e+009 1.000e+000 1.292e-003 1.347e-005 
2.379e-005 1.491e+006 2.001e+009 1.000e+000 7.891e-004 1.348e-005 
2.380e-005 1.492e+006 2.002e+009 1.000e+000 1.402e-003 1.349e-005 
2.382e-005 1.492e+006 2.003e+009 1.000e+000 2.097e-003 1.349e-005 
2.383e-005 1.493e+006 2.003e+009 1.000e+000 1.233e-003 1.350e-005 
2.384e-005 1.493e+006 2.004e+009 1.000e+000 2.266e-003 1.351e-005 
2.385e-005 1.494e+006 2.002e+009 1.000e+000 1.109e-003 1.352e-005 
2.386e-005 1.494e+006 2.000e+009 1.000e+000 8.403e-004 1.353e-005 
2.387e-005 1.495e+006 1.999e+009 1.000e+000 4.503e-004 1.353e-005 
2.389e-005 1.495e+006 1.997e+009 1.000e+000 1.428e-003 1.354e-005 
2.390e-005 1.496e+006 1.995e+009 1.000e+000 2.152e-003 1.355e-005 
2.391e-005 1.496e+006 1.993e+009 1.000e+000 4.361e-003 1.356e-005 
2.392e-005 1.497e+006 1.991e+009 1.000e+000 5.152e-003 1.357e-005 
2.393e-005 1.497e+006 1.988e+009 1.000e+000 4.324e-003 1.358e-005 
2.394e-005 1.498e+006 1.988e+009 1.000e+000 4.317e-003 1.358e-005 
2.396e-005 1.498e+006 1.988e+009 1.000e+000 4.242e-003 1.359e-005 
2.397e-005 1.499e+006 1.988e+009 1.000e+000 4.007e-003 1.360e-005 
2.398e-005 1.499e+006 1.989e+009 1.000e+000 4.411e-003 1.361e-005 
2.399e-005 1.500e+006 1.989e+009 1.000e+000 4.066e-003 1.362e-005 
2.400e-005 1.500e+006 1.989e+009 1.000e+000 4.006e-003 1.363e-005 
2.401e-005 1.501e+006 1.990e+009 1.000e+000 4.312e-003 1.363e-005 
2.403e-005 1.501e+006 1.990e+009 1.000e+000 3.959e-003 1.364e-005 
2.404e-005 1.502e+006 1.990e+009 1.000e+000 4.108e-003 1.365e-005 
2.405e-005 1.502e+006 1.991e+009 1.000e+000 4.247e-003 1.366e-005 
2.406e-005 1.503e+006 1.991e+009 1.000e+000 4.226e-003 1.367e-005 
2.407e-005 1.503e+006 1.992e+009 1.000e+000 4.226e-003 1.367e-005 
2.408e-005 1.504e+006 1.992e+009 1.000e+000 4.212e-003 1.368e-005 
2.410e-005 1.504e+006 1.993e+009 1.000e+000 4.320e-003 1.369e-005 
2.411e-005 1.505e+006 1.993e+009 1.000e+000 3.883e-003 1.370e-005 
2.412e-005 1.506e+006 1.993e+009 1.000e+000 4.266e-003 1.371e-005 
2.413e-005 1.506e+006 1.994e+009 1.000e+000 4.325e-003 1.371e-005 
2.414e-005 1.507e+006 1.994e+009 1.000e+000 4.205e-003 1.372e-005 
2.415e-005 1.507e+006 1.995e+009 1.000e+000 4.062e-003 1.373e-005 
2.417e-005 1.507e+006 1.995e+009 1.000e+000 4.421e-003 1.374e-005 
2.418e-005 1.508e+006 1.995e+009 1.000e+000 4.522e-003 1.375e-005 
2.419e-005 1.508e+006 1.995e+009 1.000e+000 4.500e-003 1.376e-005 
2.420e-005 1.509e+006 1.995e+009 1.000e+000 4.567e-003 1.377e-005 
2.421e-005 1.509e+006 1.995e+009 1.000e+000 4.707e-003 1.378e-005 
2.422e-005 1.509e+006 1.995e+009 1.000e+000 4.528e-003 1.378e-005 
2.424e-005 1.510e+006 1.996e+009 1.000e+000 4.726e-003 1.379e-005 
2.425e-005 1.510e+006 1.996e+009 1.000e+000 4.647e-003 1.380e-005 
2.426e-005 1.511e+006 1.996e+009 1.000e+000 4.637e-003 1.381e-005 
2.427e-005 1.511e+006 1.997e+009 1.000e+000 4.654e-003 1.382e-005 
2.428e-005 1.511e+006 1.997e+009 1.000e+000 4.348e-003 1.383e-005 
2.429e-005 1.512e+006 1.997e+009 1.000e+000 4.388e-003 1.384e-005 
2.431e-005 1.512e+006 1.997e+009 1.000e+000 4.709e-003 1.385e-005 
2.432e-005 1.512e+006 1.996e+009 1.000e+000 4.810e-003 1.386e-005 
2.433e-005 1.512e+006 1.996e+009 1.000e+000 5.182e-003 1.387e-005 
2.434e-005 1.513e+006 1.996e+009 1.000e+000 5.120e-003 1.388e-005 
2.435e-005 1.513e+006 1.997e+009 1.000e+000 5.026e-003 1.389e-005 
2.436e-005 1.513e+006 1.997e+009 1.000e+000 4.737e-003 1.390e-005 
2.438e-005 1.513e+006 1.997e+009 1.000e+000 4.830e-003 1.391e-005 
2.439e-005 1.513e+006 1.997e+009 1.000e+000 5.007e-003 1.392e-005 
2.440e-005 1.514e+006 1.998e+009 1.000e+000 5.057e-003 1.393e-005 
2.441e-005 1.514e+006 1.998e+009 1.000e+000 4.842e-003 1.394e-005 
2.442e-005 1.514e+006 1.998e+009 1.000e+000 4.802e-003 1.395e-005 
2.443e-005 1.514e+006 1.998e+009 1.000e+000 5.204e-003 1.396e-005 
2.445e-005 1.514e+006 1.999e+009 1.000e+000 5.049e-003 1.397e-005 
2.446e-005 1.515e+006 1.999e+009 1.000e+000 4.871e-003 1.398e-005 
2.447e-005 1.515e+006 1.999e+009 1.000e+000 4.939e-003 1.399e-005 
2.448e-005 1.515e+006 2.000e+009 1.000e+000 4.919e-003 1.400e-005 
2.449e-005 1.515e+006 2.000e+009 1.000e+000 4.587e-003 1.401e-005 
2.450e-005 1.515e+006 2.000e+009 1.000e+000 4.918e-003 1.402e-005 
2.452e-005 1.516e+006 2.001e+009 1.000e+000 4.923e-003 1.403e-005 
2.453e-005 1.516e+006 2.001e+009 1.000e+000 4.881e-003 1.404e-005 
2.454e-005 1.516e+006 2.001e+009 1.000e+000 4.896e-003 1.405e-005 
2.455e-005 1.516e+006 2.001e+009 1.000e+000 4.988e-003 1.406e-005 
2.456e-005 1.516e+006 2.002e+009 1.000e+000 4.889e-003 1.407e-005 
2.457e-005 1.517e+006 2.002e+009 1.000e+000 4.953e-003 1.408e-005 
2.459e-005 1.517e+006 2.002e+009 1.000e+000 5.054e-003 1.409e-005 
2.460e-005 1.517e+006 2.003e+009 1.000e+000 4.713e-003 1.410e-005 
2.461e-005 1.517e+006 2.003e+009 1.000e+000 5.048e-003 1.412e-005 
2.462e-005 1.517e+006 2.003e+009 1.000e+000 5.105e-003 1.413e-005 
2.463e-005 1.518e+006 2.004e+009 1.000e+000 5.114e-003 1.414e-005 
2.464e-005 1.518e+006 2.004e+009 1.000e+000 4.838e-003 1.415e-005 
2.466e-005 1.518e+006 2.005e+009 1.000e+000 5.082e-003 1.416e-005 
2.467e-005 1.518e+006 2.005e+009 1.000e+000 5.335e-003 1.417e-005 
2.468e-005 1.518e+006 2.005e+009 1.000e+000 5.030e-003 1.418e-005 
2.469e-005 1.519e+006 2.006e+009 1.000e+000 5.037e-003 1.419e-005 
2.470e-005 1.519e+006 2.006e+009 1.000e+000 5.340e-003 1.420e-005 
2.471e-005 1.519e+006 2.007e+009 1.000e+000 5.347e-003 1.421e-005 
2.473e-005 1.519e+006 2.007e+009 1.000e+000 5.472e-003 1.422e-005 
2.474e-005 1.519e+006 2.008e+009 1.000e+000 5.392e-003 1.423e-005 
2.475e-005 1.520e+006 2.008e+009 1.000e+000 5.460e-003 1.424e-005 
2.476e-005 1.520e+006 2.008e+009 1.000e+000 5.399e-003 1.425e-005 
2.477e-005 1.520e+006 2.009e+009 1.000e+000 5.552e-003 1.426e-005 
2.478e-005 1.520e+006 2.009e+009 1.000e+000 5.375e-003 1.427e-005 
2.480e-005 1.520e+006 2.010e+009 1.000e+000 5.447e-003 1.428e-005 
2.481e-005 1.520e+006 2.010e+009 1.000e+000 5.435e-003 1.429e-005 
2.482e-005 1.521e+006 2.011e+009 1.000e+000 5.462e-003 1.430e-005 
2.483e-005 1.521e+006 2.012e+009 1.000e+000 5.137e-003 1.431e-005 
2.484e-005 1.521e+006 2.012e+009 1.000e+000 5.166e-003 1.432e-005 
2.485e-005 1.521e+006 2.013e+009 1.000e+000 5.512e-003 1.433e-005 
2.487e-005 1.521e+006 2.013e+009 1.000e+000 5.452e-003 1.434e-005 
2.488e-005 1.521e+006 2.014e+009 1.000e+000 5.473e-003 1.435e-005 
2.489e-005 1.522e+006 2.014e+009 1.000e+000 5.089e-003 1.437e-005 
2.490e-005 1.522e+006 2.015e+009 1.000e+000 5.420e-003 1.438e-005 
2.491e-005 1.522e+006 2.016e+009 1.000e+000 5.429e-003 1.439e-005 
2.492e-005 1.522e+006 2.016e+009 1.000e+000 5.365e-003 1.440e-005 
2.494e-005 1.522e+006 2.017e+009 1.000e+000 5.410e-003 1.441e-005 
2.495e-005 1.522e+006 2.018e+009 1.000e+000 5.330e-003 1.442e-005 
2.496e-005 1.523e+006 2.018e+009 1.000e+000 5.016e-003 1.443e-005 
2.497e-005 1.523e+006 2.019e+009 1.000e+000 5.183e-003 1.444e-005 
2.498e-005 1.523e+006 2.020e+009 1.000e+000 5.267e-003 1.445e-005 
2.499e-005 1.523e+006 2.020e+009 1.000e+000 5.192e-003 1.446e-005 
2.501e-005 1.523e+006 2.021e+009 1.000e+000 5.260e-003 1.447e-005 
2.502e-005 1.524e+006 2.022e+009 1.000e+000 5.006e-003 1.448e-005 
2.503e-005 1.524e+006 2.022e+009 1.000e+000 5.181e-003 1.449e-005 
2.504e-005 1.524e+006 2.023e+009 1.000e+000 5.199e-003 1.450e-005 
2.505e-005 1.524e+006 2.024e+009 1.000e+000 5.301e-003 1.451e-005 
2.506e-005 1.524e+006 2.024e+009 1.000e+000 5.196e-003 1.452e-005 
2.508e-005 1.525e+006 2.025e+009 1.000e+000 5.189e-003 1.453e-005 
2.509e-005 1.525e+006 2.026e+009 1.000e+000 4.894e-003 1.454e-005 
2.510e-005 1.525e+006 2.027e+009 1.000e+000 4.915e-003 1.455e-005 
2.511e-005 1.525e+006 2.027e+009 1.000e+000 4.935e-003 1.456e-005 
2.512e-005 1.525e+006 2.028e+009 1.000e+000 5.173e-003 1.457e-005 
2.513e-005 1.526e+006 2.029e+009 1.000e+000 5.286e-003 1.458e-005 
2.515e-005 1.526e+006 2.030e+009 1.000e+000 4.933e-003 1.459e-005 
2.516e-005 1.526e+006 2.031e+009 1.000e+000 5.249e-003 1.460e-005 
2.517e-005 1.526e+006 2.031e+009 1.000e+000 4.898e-003 1.461e-005 
2.518e-005 1.526e+006 2.032e+009 1.000e+000 5.226e-003 1.462e-005 
2.519e-005 1.526e+006 2.033e+009 1.000e+000 5.224e-003 1.464e-005 
2.520e-005 1.527e+006 2.034e+009 1.000e+000 5.225e-003 1.465e-005 
2.522e-005 1.527e+006 2.035e+009 1.000e+000 5.239e-003 1.466e-005 
2.523e-005 1.527e+006 2.035e+009 1.000e+000 5.030e-003 1.467e-005 
2.524e-005 1.527e+006 2.036e+009 1.000e+000 5.296e-003 1.468e-005 
2.525e-005 1.527e+006 2.037e+009 1.000e+000 5.328e-003 1.469e-005 
2.526e-005 1.527e+006 2.038e+009 1.000e+000 5.344e-003 1.470e-005 
2.527e-005 1.528e+006 2.034e+009 1.000e+000 5.338e-003 1.471e-005 
2.529e-005 1.528e+006 2.034e+009 1.000e+000 5.316e-003 1.472e-005 
2.530e-005 1.528e+006 2.033e+009 1.000e+000 5.421e-003 1.473e-005 
2.531e-005 1.528e+006 2.033e+009 1.000e+000 5.528e-003 1.474e-005 
2.532e-005 1.528e+006 2.033e+009 1.000e+000 5.283e-003 1.475e-005 
2.533e-005 1.528e+006 2.033e+009 1.000e+000 5.474e-003 1.476e-005 
2.534e-005 1.528e+006 2.033e+009 1.000e+000 5.540e-003 1.477e-005 
2.536e-005 1.528e+006 2.033e+009 1.000e+000 5.290e-003 1.479e-005 
2.537e-005 1.528e+006 2.034e+009 1.000e+000 5.270e-003 1.480e-005 
2.538e-005 1.528e+006 2.034e+009 1.000e+000 5.671e-003 1.481e-005 
2.539e-005 1.528e+006 2.034e+009 1.000e+000 5.624e-003 1.482e-005 
2.540e-005 1.528e+006 2.035e+009 1.000e+000 5.682e-003 1.483e-005 
2.541e-005 1.528e+006 2.035e+009 1.000e+000 5.394e-003 1.484e-005 
2.543e-005 1.528e+006 2.035e+009 1.000e+000 5.483e-003 1.485e-005 
2.544e-005 1.528e+006 2.036e+009 1.000e+000 5.810e-003 1.487e-005 
2.545e-005 1.528e+006 2.036e+009 1.000e+000 5.470e-003 1.488e-005 
2.546e-005 1.528e+006 2.037e+009 1.000e+000 5.480e-003 1.489e-005 
2.547e-005 1.528e+006 2.037e+009 1.000e+000 5.476e-003 1.490e-005 
2.548e-005 1.528e+006 2.038e+009 1.000e+000 5.862e-003 1.491e-005 
2.550e-005 1.528e+006 2.038e+009 1.000e+000 5.901e-003 1.492e-005 
2.551e-005 1.528e+006 2.039e+009 1.000e+000 5.651e-003 1.494e-005 
2.552e-005 1.528e+006 2.039e+009 1.000e+000 5.958e-003 1.495e-005 
2.553e-005 1.528e+006 2.040e+009 1.000e+000 5.965e-003 1.496e-005 
2.554e-005 1.528e+006 2.041e+009 1.000e+000 6.004e-003 1.497e-005 
2.555e-005 1.528e+006 2.041e+009 1.000e+000 5.719e-003 1.498e-005 
2.557e-005 1.528e+006 2.042e+009 1.000e+000 5.992e-003 1.500e-005 
2.558e-005 1.528e+006 2.043e+009 1.000e+000 5.889e-003 1.501e-005 
2.559e-005 1.528e+006 2.043e+009 1.000e+000 5.930e-003 1.502e-005 
2.560e-005 1.528e+006 2.044e+009 1.000e+000 5.678e-003 1.503e-005 
2.561e-005 1.528e+006 2.045e+009 1.000e+000 5.446e-003 1.504e-005 
2.562e-005 1.528e+006 2.046e+009 1.000e+000 5.650e-003 1.506e-005 
2.564e-005 1.528e+006 2.043e+009 1.000e+000 6.414e-003 1.507e-005 
2.565e-005 1.528e+006 2.039e+009 1.000e+000 6.326e-003 1.508e-005 
2.566e-005 1.527e+006 2.037e+009 1.000e+000 6.028e-003 1.510e-005 
2.567e-005 1.527e+006 2.037e+009 1.000e+000 6.200e-003 1.511e-005 
2.568e-005 1.527e+006 2.036e+009 1.000e+000 6.044e-003 1.512e-005 
2.569e-005 1.527e+006 2.036e+009 1.000e+000 5.990e-003 1.514e-005 
2.571e-005 1.526e+006 2.036e+009 1.000e+000 6.009e-003 1.515e-005 
2.572e-005 1.526e+006 2.036e+009 1.000e+000 5.853e-003 1.516e-005 
2.573e-005 1.526e+006 2.036e+009 1.000e+000 5.755e-003 1.517e-005 
2.574e-005 1.526e+006 2.036e+009 1.000e+000 5.987e-003 1.519e-005 
2.575e-005 1.526e+006 2.037e+009 1.000e+000 5.976e-003 1.520e-005 
2.576e-005 1.526e+006 2.037e+009 1.000e+000 5.701e-003 1.521e-005 
2.578e-005 1.526e+006 2.038e+009 1.000e+000 5.787e-003 1.522e-005 
2.579e-005 1.525e+006 2.038e+009 1.000e+000 6.004e-003 1.524e-005 
2.580e-005 1.525e+006 2.038e+009 1.000e+000 6.233e-003 1.525e-005 
2.581e-005 1.525e+006 2.039e+009 1.000e+000 6.233e-003 1.526e-005 
2.582e-005 1.525e+006 2.039e+009 1.000e+000 6.206e-003 1.528e-005 
2.583e-005 1.525e+006 2.040e+009 1.000e+000 5.962e-003 1.529e-005 
2.585e-005 1.525e+006 2.040e+009 1.000e+000 6.211e-003 1.530e-005 
2.586e-005 1.524e+006 2.041e+009 1.000e+000 6.309e-003 1.531e-005 
2.587e-005 1.524e+006 2.041e+009 1.000e+000 6.194e-003 1.533e-005 
2.588e-005 1.524e+006 2.042e+009 1.000e+000 6.007e-003 1.534e-005 
2.589e-005 1.524e+006 2.043e+009 1.000e+000 6.258e-003 1.535e-005 
2.590e-005 1.524e+006 2.044e+009 1.000e+000 6.064e-003 1.537e-005 
2.592e-005 1.524e+006 2.045e+009 1.000e+000 6.002e-003 1.538e-005 
2.593e-005 1.523e+006 2.045e+009 1.000e+000 6.183e-003 1.539e-005 
2.594e-005 1.523e+006 2.046e+009 1.000e+000 6.111e-003 1.540e-005 
2.595e-005 1.523e+006 2.047e+009 1.000e+000 6.199e-003 1.542e-005 
2.596e-005 1.523e+006 2.048e+009 1.000e+000 5.933e-003 1.543e-005 
2.597e-005 1.523e+006 2.049e+009 1.000e+000 6.293e-003 1.544e-005 
2.599e-005 1.523e+006 2.050e+009 1.000e+000 5.979e-003 1.545e-005 
2.600e-005 1.523e+006 2.051e+009 1.000e+000 6.396e-003 1.547e-005 
2.601e-005 1.522e+006 2.052e+009 1.000e+000 6.374e-003 1.548e-005 
2.602e-005 1.522e+006 2.053e+009 1.000e+000 6.019e-003 1.549e-005 
2.603e-005 1.522e+006 2.055e+009 1.000e+000 6.352e-003 1.550e-005 
2.604e-005 1.522e+006 2.056e+009 1.000e+000 6.387e-003 1.552e-005 
2.606e-005 1.522e+006 2.038e+009 1.000e+000 6.671e-003 1.553e-005 
2.607e-005 1.522e+006 2.021e+009 1.000e+000 6.270e-003 1.554e-005 
2.608e-005 1.521e+006 2.017e+009 1.000e+000 6.192e-003 1.556e-005 
2.609e-005 1.521e+006 2.015e+009 1.000e+000 6.215e-003 1.557e-005 
2.610e-005 1.521e+006 2.013e+009 1.000e+000 6.218e-003 1.558e-005 
2.611e-005 1.521e+006 2.012e+009 1.000e+000 6.277e-003 1.559e-005 
2.613e-005 1.521e+006 2.011e+009 1.000e+000 5.914e-003 1.560e-005 
2.614e-005 1.521e+006 2.011e+009 1.000e+000 5.966e-003 1.562e-005 
2.615e-005 1.521e+006 2.010e+009 1.000e+000 6.294e-003 1.563e-005 
2.616e-005 1.521e+006 2.010e+009 1.000e+000 6.014e-003 1.564e-005 
2.617e-005 1.521e+006 2.010e+009 1.000e+000 6.058e-003 1.565e-005 
2.618e-005 1.521e+006 2.010e+009 1.000e+000 5.891e-003 1.566e-005 
2.620e-005 1.521e+006 2.009e+009 1.000e+000 8.450e-003 1.568e-005 
2.621e-005 1.521e+006 2.007e+009 1.000e+000 9.058e-003 1.569e-005 
2.622e-005 1.521e+006 2.006e+009 1.000e+000 2.888e-003 1.570e-005 
2.623e-005 1.521e+006 2.006e+009 1.000e+000 3.253e-003 1.571e-005 
2.624e-005 1.521e+006 2.005e+009 1.000e+000 1.609e-003 1.572e-005 
2.625e-005 1.521e+006 2.005e+009 1.000e+000 9.167e-003 1.574e-005 
2.627e-005 1.521e+006 2.004e+009 1.000e+000 9.185e-003 1.575e-005 
2.628e-005 1.521e+006 2.001e+009 1.000e+000 6.906e-003 1.576e-005 
2.629e-005 1.521e+006 1.998e+009 1.000e+000 5.879e-003 1.577e-005 
2.630e-005 1.521e+006 1.997e+009 1.000e+000 6.305e-003 1.578e-005 
2.631e-005 1.520e+006 1.996e+009 1.000e+000 6.186e-003 1.580e-005 
2.632e-005 1.520e+006 1.996e+009 1.000e+000 5.853e-003 1.581e-005 
2.634e-005 1.520e+006 1.995e+009 1.000e+000 6.166e-003 1.582e-005 
2.635e-005 1.520e+006 1.995e+009 1.000e+000 5.878e-003 1.583e-005 
2.636e-005 1.520e+006 1.994e+009 1.000e+000 5.886e-003 1.584e-005 
2.637e-005 1.520e+006 1.994e+009 1.000e+000 6.150e-003 1.586e-005 
2.638e-005 1.520e+006 1.994e+009 1.000e+000 5.783e-003 1.587e-005 
2.639e-005 1.520e+006 1.994e+009 1.000e+000 5.855e-003 1.588e-005 
2.641e-005 1.520e+006 1.994e+009 1.000e+000 6.098e-003 1.589e-005 
2.642e-005 1.520e+006 1.994e+009 1.000e+000 5.733e-003 1.590e-005 
2.643e-005 1.520e+006 1.994e+009 1.000e+000 5.999e-003 1.592e-005 
2.644e-005 1.520e+006 1.994e+009 1.000e+000 6.009e-003 1.593e-005 
2.645e-005 1.520e+006 1.994e+009 1.000e+000 5.703e-003 1.594e-005 
2.646e-005 1.520e+006 1.994e+009 1.000e+000 5.892e-003 1.595e-005 
2.648e-005 1.520e+006 1.994e+009 1.000e+000 5.641e-003 1.596e-005 
2.649e-005 1.520e+006 1.994e+009 1.000e+000 5.805e-003 1.597e-005 
2.650e-005 1.520e+006 1.994e+009 1.000e+000 5.422e-003 1.598e-005 
2.651e-005 1.520e+006 1.994e+009 1.000e+000 5.710e-003 1.600e-005 
2.652e-005 1.520e+006 1.994e+009 1.000e+000 5.496e-003 1.601e-005 
2.653e-005 1.520e+006 1.994e+009 1.000e+000 5.452e-003 1.602e-005 
2.655e-005 1.521e+006 1.995e+009 1.000e+000 5.525e-003 1.603e-005 
2.656e-005 1.521e+006 1.995e+009 1.000e+000 5.742e-003 1.604e-005 
2.657e-005 1.521e+006 1.995e+009 1.000e+000 5.652e-003 1.605e-005 
2.658e-005 1.521e+006 1.995e+009 1.000e+000 5.312e-003 1.606e-005 
2.659e-005 1.521e+006 1.995e+009 1.000e+000 5.315e-003 1.607e-005 
2.660e-005 1.521e+006 1.996e+009 1.000e+000 5.569e-003 1.608e-005 
2.662e-005 1.521e+006 1.996e+009 1.000e+000 5.558e-003 1.609e-005 
2.663e-005 1.521e+006 1.996e+009 1.000e+000 5.602e-003 1.610e-005 
2.664e-005 1.522e+006 1.997e+009 1.000e+000 5.579e-003 1.611e-005 
2.665e-005 1.522e+006 1.997e+009 1.000e+000 5.563e-003 1.613e-005 
2.666e-005 1.522e+006 1.997e+009 1.000e+000 5.205e-003 1.614e-005 
2.667e-005 1.522e+006 1.998e+009 1.000e+000 5.525e-003 1.615e-005 
2.669e-005 1.522e+006 1.998e+009 1.000e+000 5.229e-003 1.616e-005 
2.670e-005 1.522e+006 1.999e+009 1.000e+000 5.256e-003 1.617e-005 
2.671e-005 1.523e+006 1.999e+009 1.000e+000 5.450e-003 1.618e-005 
2.672e-005 1.523e+006 1.999e+009 1.000e+000 5.163e-003 1.619e-005 
2.673e-005 1.523e+006 2.000e+009 1.000e+000 5.441e-003 1.620e-005 
2.674e-005 1.523e+006 2.000e+009 1.000e+000 5.332e-003 1.621e-005 
2.676e-005 1.523e+006 2.001e+009 1.000e+000 5.162e-003 1.622e-005 
2.677e-005 1.524e+006 2.001e+009 1.000e+000 5.237e-003 1.623e-005 
2.678e-005 1.524e+006 2.002e+009 1.000e+000 5.442e-003 1.624e-005 
2.679e-005 1.524e+006 2.002e+009 1.000e+000 5.070e-003 1.625e-005 
2.680e-005 1.524e+006 2.003e+009 1.000e+000 5.036e-003 1.626e-005 
2.681e-005 1.525e+006 2.003e+009 1.000e+000 5.318e-003 1.627e-005 
2.683e-005 1.525e+006 2.004e+009 1.000e+000 5.272e-003 1.628e-005 
2.684e-005 1.525e+006 2.004e+009 1.000e+000 5.192e-003 1.629e-005 
2.685e-005 1.525e+006 2.005e+009 1.000e+000 4.986e-003 1.630e-005 
2.686e-005 1.525e+006 2.006e+009 1.000e+000 5.199e-003 1.631e-005 
2.687e-005 1.526e+006 2.006e+009 1.000e+000 5.096e-003 1.632e-005 
2.688e-005 1.526e+006 2.007e+009 1.000e+000 5.242e-003 1.633e-005 
2.690e-005 1.526e+006 2.007e+009 1.000e+000 5.240e-003 1.634e-005 
2.691e-005 1.527e+006 2.008e+009 1.000e+000 5.282e-003 1.635e-005 
2.692e-005 1.527e+006 2.009e+009 1.000e+000 5.301e-003 1.636e-005 
2.693e-005 1.527e+006 2.009e+009 1.000e+000 5.314e-003 1.637e-005 
2.694e-005 1.527e+006 2.010e+009 1.000e+000 5.287e-003 1.638e-005 
2.695e-005 1.528e+006 2.011e+009 1.000e+000 4.961e-003 1.639e-005 
2.697e-005 1.528e+006 2.011e+009 1.000e+000 5.145e-003 1.640e-005 
2.698e-005 1.528e+006 2.012e+009 1.000e+000 5.031e-003 1.641e-005 
2.699e-005 1.528e+006 2.012e+009 1.000e+000 5.223e-003 1.642e-005 
2.700e-005 1.529e+006 2.013e+009 1.000e+000 4.894e-003 1.643e-005 
2.701e-005 1.529e+006 2.014e+009 1.000e+000 4.868e-003 1.644e-005 
2.702e-005 1.529e+006 2.015e+009 1.000e+000 5.307e-003 1.645e-005 
2.704e-005 1.530e+006 2.015e+009 1.000e+000 5.200e-003 1.646e-005 
2.705e-005 1.530e+006 2.016e+009 1.000e+000 4.880e-003 1.647e-005 
2.706e-005 1.530e+006 2.017e+009 1.000e+000 5.184e-003 1.648e-005 
2.708e-005 1.531e+006 2.018e+009 1.000e+000 5.228e-003 1.649e-005 
2.709e-005 1.531e+006 2.019e+009 1.000e+000 5.139e-003 1.650e-005 
2.710e-005 1.531e+006 2.020e+009 1.000e+000 4.848e-003 1.651e-005 
2.712e-005 1.532e+006 2.021e+009 1.000e+000 5.175e-003 1.652e-005 
2.713e-005 1.532e+006 2.022e+009 1.000e+000 4.984e-003 1.654e-005 
2.715e-005 1.532e+006 2.022e+009 1.000e+000 5.203e-003 1.655e-005 
2.716e-005 1.533e+006 2.023e+009 1.000e+000 5.194e-003 1.656e-005 
2.717e-005 1.533e+006 2.024e+009 1.000e+000 5.133e-003 1.657e-005 
2.719e-005 1.534e+006 2.025e+009 1.000e+000 5.267e-003 1.658e-005 
2.720e-005 1.534e+006 2.026e+009 1.000e+000 4.762e-003 1.659e-005 
2.722e-005 1.534e+006 2.027e+009 1.000e+000 4.808e-003 1.660e-005 
2.723e-005 1.535e+006 2.028e+009 1.000e+000 5.160e-003 1.662e-005 
2.724e-005 1.535e+006 2.029e+009 1.000e+000 4.824e-003 1.663e-005 
2.726e-005 1.535e+006 2.030e+009 1.000e+000 4.788e-003 1.664e-005 
2.727e-005 1.536e+006 2.031e+009 1.000e+000 4.831e-003 1.665e-005 
2.729e-005 1.536e+006 2.031e+009 1.000e+000 5.068e-003 1.666e-005 
2.730e-005 1.536e+006 2.032e+009 1.000e+000 5.069e-003 1.667e-005 
2.731e-005 1.537e+006 2.033e+009 1.000e+000 4.792e-003 1.668e-005 
2.733e-005 1.537e+006 2.034e+009 1.000e+000 4.652e-003 1.670e-005 
2.734e-005 1.537e+006 2.035e+009 1.000e+000 5.042e-003 1.671e-005 
2.736e-005 1.538e+006 2.036e+009 1.000e+000 4.888e-003 1.672e-005 
2.737e-005 1.538e+006 2.037e+009 1.000e+000 4.991e-003 1.673e-005 
2.738e-005 1.539e+006 2.038e+009 1.000e+000 4.771e-003 1.674e-005 
2.740e-005 1.539e+006 2.039e+009 1.000e+000 5.002e-003 1.675e-005 
2.741e-005 1.539e+006 2.040e+009 1.000e+000 4.993e-003 1.677e-005 
2.743e-005 1.539e+006 2.041e+009 1.000e+000 4.874e-003 1.678e-005 
2.744e-005 1.540e+006 2.042e+009 1.000e+000 4.854e-003 1.679e-005 
2.745e-005 1.540e+006 2.043e+009 1.000e+000 4.798e-003 1.680e-005 
2.747e-005 1.540e+006 2.044e+009 1.000e+000 4.789e-003 1.681e-005 
2.748e-005 1.541e+006 2.045e+009 1.000e+000 4.514e-003 1.683e-005 
2.750e-005 1.541e+006 2.046e+009 1.000e+000 4.850e-003 1.684e-005 
2.751e-005 1.541e+006 2.047e+009 1.000e+000 4.869e-003 1.685e-005 
2.752e-005 1.542e+006 2.048e+009 1.000e+000 4.903e-003 1.686e-005 
2.754e-005 1.542e+006 2.049e+009 1.000e+000 4.955e-003 1.687e-005 
2.755e-005 1.542e+006 2.050e+009 1.000e+000 4.995e-003 1.689e-005 
2.757e-005 1.542e+006 2.051e+009 1.000e+000 4.917e-003 1.690e-005 
2.758e-005 1.543e+006 2.052e+009 1.000e+000 5.176e-003 1.691e-005 
2.759e-005 1.543e+006 2.053e+009 1.000e+000 4.933e-003 1.692e-005 
2.761e-005 1.543e+006 2.054e+009 1.000e+000 5.201e-003 1.693e-005 
2.762e-005 1.544e+006 2.055e+009 1.000e+000 4.914e-003 1.695e-005 
2.764e-005 1.544e+006 2.056e+009 1.000e+000 5.143e-003 1.696e-005 
2.765e-005 1.544e+006 2.058e+009 1.000e+000 4.650e-003 1.697e-005 
2.766e-005 1.544e+006 2.059e+009 1.000e+000 5.069e-003 1.698e-005 
2.768e-005 1.545e+006 2.060e+009 1.000e+000 5.015e-003 1.699e-005 
2.769e-005 1.545e+006 2.061e+009 1.000e+000 4.902e-003 1.701e-005 
2.771e-005 1.545e+006 2.062e+009 1.000e+000 4.626e-003 1.702e-005 
2.772e-005 1.546e+006 2.064e+009 1.000e+000 4.898e-003 1.703e-005 
2.773e-005 1.546e+006 2.065e+009 1.000e+000 4.565e-003 1.704e-005 
2.775e-005 1.546e+006 2.066e+009 1.000e+000 4.948e-003 1.705e-005 
2.776e-005 1.546e+006 2.067e+009 1.000e+000 4.853e-003 1.707e-005 
2.778e-005 1.547e+006 2.069e+009 1.000e+000 4.816e-003 1.708e-005 
2.779e-005 1.547e+006 2.070e+009 1.000e+000 4.846e-003 1.709e-005 
2.780e-005 1.547e+006 2.071e+009 1.000e+000 4.829e-003 1.710e-005 
2.782e-005 1.548e+006 2.072e+009 1.000e+000 4.823e-003 1.711e-005 
2.783e-005 1.548e+006 2.074e+009 1.000e+000 4.721e-003 1.713e-005 
2.785e-005 1.548e+006 2.075e+009 1.000e+000 4.853e-003 1.714e-005 
2.786e-005 1.548e+006 2.076e+009 1.000e+000 4.635e-003 1.715e-005 
2.787e-005 1.549e+006 2.078e+009 1.000e+000 4.865e-003 1.716e-005 
2.789e-005 1.549e+006 2.079e+009 1.000e+000 4.646e-003 1.717e-005 
2.790e-005 1.549e+006 2.080e+009 1.000e+000 4.573e-003 1.719e-005 
2.792e-005 1.549e+006 2.081e+009 1.000e+000 4.626e-003 1.720e-005 
2.793e-005 1.550e+006 2.083e+009 1.000e+000 4.921e-003 1.721e-005 
2.794e-005 1.550e+006 2.084e+009 1.000e+000 4.901e-003 1.722e-005 
2.796e-005 1.550e+006 2.086e+009 1.000e+000 5.072e-003 1.724e-005 
2.797e-005 1.550e+006 2.087e+009 1.000e+000 4.797e-003 1.725e-005 
2.799e-005 1.551e+006 2.088e+009 1.000e+000 4.736e-003 1.726e-005 
2.800e-005 1.551e+006 2.090e+009 1.000e+000 4.760e-003 1.727e-005 
2.801e-005 1.551e+006 2.091e+009 1.000e+000 5.081e-003 1.729e-005 
2.803e-005 1.551e+006 2.093e+009 1.000e+000 4.757e-003 1.730e-005 
2.804e-005 1.552e+006 2.094e+009 1.000e+000 5.083e-003 1.731e-005 
2.806e-005 1.552e+006 2.096e+009 1.000e+000 4.809e-003 1.732e-005 
2.807e-005 1.552e+006 2.097e+009 1.000e+000 4.974e-003 1.734e-005 
2.808e-005 1.552e+006 2.099e+009 1.000e+000 5.086e-003 1.735e-005 
2.810e-005 1.552e+006 2.100e+009 1.000e+000 5.124e-003 1.736e-005 
2.811e-005 1.553e+006 2.102e+009 1.000e+000 5.177e-003 1.737e-005 
2.813e-005 1.553e+006 2.103e+009 1.000e+000 5.165e-003 1.738e-005 
2.814e-005 1.553e+006 2.105e+009 1.000e+000 5.229e-003 1.740e-005 
2.815e-005 1.553e+006 2.106e+009 1.000e+000 5.002e-003 1.741e-005 
2.817e-005 1.554e+006 2.107e+009 1.000e+000 4.713e-003 1.742e-005 
2.818e-005 1.554e+006 2.109e+009 1.000e+000 4.924e-003 1.743e-005 
2.820e-005 1.554e+006 2.110e+009 1.000e+000 4.735e-003 1.744e-005 
2.821e-005 1.555e+006 2.112e+009 1.000e+000 4.421e-003 1.746e-005 
2.822e-005 1.555e+006 2.113e+009 1.000e+000 4.649e-003 1.747e-005 
2.824e-005 1.556e+006 2.114e+009 1.000e+000 4.619e-003 1.748e-005 
2.825e-005 1.556e+006 2.116e+009 1.000e+000 4.331e-003 1.749e-005 
2.827e-005 1.557e+006 2.117e+009 1.000e+000 4.607e-003 1.750e-005 
2.828e-005 1.557e+006 2.119e+009 1.000e+000 4.448e-003 1.751e-005 
2.829e-005 1.557e+006 2.120e+009 1.000e+000 4.605e-003 1.752e-005 
2.831e-005 1.558e+006 2.122e+009 1.000e+000 4.571e-003 1.753e-005 
2.832e-005 1.558e+006 2.123e+009 1.000e+000 4.646e-003 1.754e-005 
2.834e-005 1.559e+006 2.125e+009 1.000e+000 4.464e-003 1.755e-005 
2.835e-005 1.559e+006 2.126e+009 1.000e+000 4.440e-003 1.756e-005 
2.836e-005 1.560e+006 2.127e+009 1.000e+000 4.535e-003 1.758e-005 
2.838e-005 1.560e+006 2.129e+009 1.000e+000 4.494e-003 1.759e-005 
2.839e-005 1.561e+006 2.130e+009 1.000e+000 4.569e-003 1.760e-005 
2.841e-005 1.561e+006 2.132e+009 1.000e+000 4.689e-003 1.761e-005 
2.842e-005 1.562e+006 2.133e+009 1.000e+000 4.554e-003 1.762e-005 
2.843e-005 1.562e+006 2.135e+009 1.000e+000 4.540e-003 1.763e-005 
2.845e-005 1.563e+006 2.136e+009 1.000e+000 4.338e-003 1.764e-005 
2.846e-005 1.563e+006 2.138e+009 1.000e+000 4.588e-003 1.765e-005 
2.848e-005 1.564e+006 2.139e+009 1.000e+000 4.569e-003 1.766e-005 
2.849e-005 1.564e+006 2.141e+009 1.000e+000 4.327e-003 1.767e-005 
2.850e-005 1.565e+006 2.143e+009 1.000e+000 4.394e-003 1.768e-005 
2.852e-005 1.565e+006 2.144e+009 1.000e+000 4.462e-003 1.769e-005 
2.853e-005 1.566e+006 2.146e+009 1.000e+000 4.470e-003 1.770e-005 
2.855e-005 1.566e+006 2.147e+009 1.000e+000 4.635e-003 1.771e-005 
2.856e-005 1.567e+006 2.149e+009 1.000e+000 4.594e-003 1.772e-005 
2.857e-005 1.567e+006 2.150e+009 1.000e+000 4.056e-003 1.773e-005 
2.859e-005 1.568e+006 2.152e+009 1.000e+000 4.400e-003 1.774e-005 
2.860e-005 1.568e+006 2.154e+009 1.000e+000 4.324e-003 1.775e-005 
2.862e-005 1.569e+006 2.155e+009 1.000e+000 4.335e-003 1.776e-005 
2.863e-005 1.569e+006 2.157e+009 1.000e+000 4.313e-003 1.777e-005 
2.864e-005 1.570e+006 2.158e+009 1.000e+000 4.380e-003 1.778e-005 
2.866e-005 1.571e+006 2.160e+009 1.000e+000 4.057e-003 1.779e-005 
2.867e-005 1.571e+006 2.162e+009 1.000e+000 4.368e-003 1.781e-005 
2.869e-005 1.572e+006 2.163e+009 1.000e+000 4.345e-003 1.782e-005 
2.870e-005 1.572e+006 2.165e+009 1.000e+000 4.313e-003 1.783e-005 
2.871e-005 1.573e+006 2.167e+009 1.000e+000 4.283e-003 1.784e-005 
2.873e-005 1.573e+006 2.168e+009 1.000e+000 4.322e-003 1.785e-005 
2.874e-005 1.574e+006 2.170e+009 1.000e+000 4.286e-003 1.786e-005 
2.876e-005 1.574e+006 2.172e+009 1.000e+000 4.265e-003 1.787e-005 
2.877e-005 1.575e+006 2.173e+009 1.000e+000 4.081e-003 1.788e-005 
2.878e-005 1.575e+006 2.175e+009 1.000e+000 4.064e-003 1.789e-005 
2.880e-005 1.576e+006 2.177e+009 1.000e+000 4.043e-003 1.790e-005 
2.881e-005 1.576e+006 2.178e+009 1.000e+000 4.417e-003 1.791e-005 
2.883e-005 1.577e+006 2.180e+009 1.000e+000 4.107e-003 1.792e-005 
2.884e-005 1.577e+006 2.182e+009 1.000e+000 4.313e-003 1.793e-005 
2.885e-005 1.578e+006 2.184e+009 1.000e+000 4.403e-003 1.794e-005 
2.887e-005 1.579e+006 2.185e+009 1.000e+000 4.397e-003 1.795e-005 
2.888e-005 1.579e+006 2.187e+009 1.000e+000 4.348e-003 1.796e-005 
2.890e-005 1.580e+006 2.189e+009 1.000e+000 4.322e-003 1.797e-005 
2.891e-005 1.580e+006 2.191e+009 1.000e+000 4.324e-003 1.798e-005 
2.892e-005 1.581e+006 2.192e+009 1.000e+000 4.354e-003 1.799e-005 
2.894e-005 1.581e+006 2.194e+009 1.000e+000 4.365e-003 1.800e-005 
2.895e-005 1.582e+006 2.196e+009 1.000e+000 4.066e-003 1.801e-005 
2.897e-005 1.582e+006 2.198e+009 1.000e+000 4.051e-003 1.802e-005 
2.898e-005 1.583e+006 2.200e+009 1.000e+000 4.291e-003 1.803e-005 
2.899e-005 1.583e+006 2.201e+009 1.000e+000 4.295e-003 1.804e-005 
2.901e-005 1.584e+006 2.203e+009 1.000e+000 4.121e-003 1.805e-005 
2.902e-005 1.584e+006 2.205e+009 1.000e+000 4.035e-003 1.806e-005 
2.904e-005 1.585e+006 2.207e+009 1.000e+000 4.557e-003 1.807e-005 
2.905e-005 1.585e+006 2.209e+009 1.000e+000 4.516e-003 1.808e-005 
2.906e-005 1.586e+006 2.211e+009 1.000e+000 4.522e-003 1.810e-005 
2.908e-005 1.586e+006 2.213e+009 1.000e+000 4.492e-003 1.811e-005 
2.909e-005 1.587e+006 2.215e+009 1.000e+000 4.436e-003 1.812e-005 
2.911e-005 1.587e+006 2.217e+009 1.000e+000 4.491e-003 1.813e-005 
2.912e-005 1.588e+006 2.219e+009 1.000e+000 4.432e-003 1.814e-005 
2.913e-005 1.588e+006 2.220e+009 1.000e+000 4.156e-003 1.815e-005 
2.915e-005 1.589e+006 2.222e+009 1.000e+000 3.902e-003 1.816e-005 
2.916e-005 1.590e+006 2.224e+009 1.000e+000 3.911e-003 1.817e-005 
2.918e-005 1.590e+006 2.226e+009 1.000e+000 4.114e-003 1.818e-005 
2.919e-005 1.591e+006 2.227e+009 1.000e+000 3.783e-003 1.819e-005 
2.920e-005 1.592e+006 2.229e+009 1.000e+000 4.154e-003 1.820e-005 
2.922e-005 1.592e+006 2.231e+009 1.000e+000 3.858e-003 1.820e-005 
2.923e-005 1.593e+006 2.232e+009 1.000e+000 4.024e-003 1.821e-005 
2.925e-005 1.594e+006 2.234e+009 1.000e+000 4.049e-003 1.822e-005 
2.926e-005 1.594e+006 2.236e+009 1.000e+000 4.021e-003 1.823e-005 
2.927e-005 1.595e+006 2.230e+009 1.000e+000 4.348e-003 1.824e-005 
2.929e-005 1.595e+006 2.227e+009 1.000e+000 4.007e-003 1.825e-005 
2.930e-005 1.596e+006 2.226e+009 1.000e+000 4.266e-003 1.826e-005 
2.932e-005 1.596e+006 2.226e+009 1.000e+000 4.348e-003 1.827e-005 
2.933e-005 1.597e+006 2.225e+009 1.000e+000 4.562e-003 1.828e-005 
2.934e-005 1.597e+006 2.224e+009 1.000e+000 4.533e-003 1.830e-005 
2.936e-005 1.598e+006 2.223e+009 1.000e+000 4.615e-003 1.831e-005 
2.937e-005 1.598e+006 2.222e+009 1.000e+000 4.631e-003 1.832e-005 
2.939e-005 1.598e+006 2.221e+009 1.000e+000 4.606e-003 1.833e-005 
2.940e-005 1.599e+006 2.221e+009 1.000e+000 4.539e-003 1.834e-005 
2.941e-005 1.599e+006 2.220e+009 1.000e+000 4.684e-003 1.835e-005 
2.943e-005 1.600e+006 2.220e+009 1.000e+000 4.385e-003 1.836e-005 
2.944e-005 1.600e+006 2.220e+009 1.000e+000 4.599e-003 1.837e-005 
2.946e-005 1.601e+006 2.220e+009 1.000e+000 4.316e-003 1.838e-005 
2.947e-005 1.601e+006 2.220e+009 1.000e+000 4.520e-003 1.840e-005 
2.948e-005 1.601e+006 2.220e+009 1.000e+000 4.402e-003 1.841e-005 
2.950e-005 1.602e+006 2.220e+009 1.000e+000 4.531e-003 1.842e-005 
2.951e-005 1.602e+006 2.220e+009 1.000e+000 4.162e-003 1.843e-005 
2.952e-005 1.603e+006 2.220e+009 1.000e+000 4.280e-003 1.844e-005 
2.954e-005 1.603e+006 2.220e+009 1.000e+000 4.370e-003 1.845e-005 
2.955e-005 1.604e+006 2.220e+009 1.000e+000 4.156e-003 1.846e-005 
2.957e-005 1.604e+006 2.220e+009 1.000e+000 4.381e-003 1.847e-005 
2.958e-005 1.604e+006 2.220e+009 1.000e+000 4.142e-003 1.848e-005 
2.959e-005 1.605e+006 2.221e+009 1.000e+000 4.253e-003 1.850e-005 
2.961e-005 1.605e+006 2.221e+009 1.000e+000 4.352e-003 1.851e-005 
2.962e-005 1.606e+006 2.222e+009 1.000e+000 4.154e-003 1.852e-005 
2.964e-005 1.606e+006 2.222e+009 1.000e+000 4.079e-003 1.853e-005 
2.965e-005 1.607e+006 2.222e+009 1.000e+000 4.328e-003 1.854e-005 
2.966e-005 1.607e+006 2.223e+009 1.000e+000 4.377e-003 1.855e-005 
2.968e-005 1.607e+006 2.224e+009 1.000e+000 4.392e-003 1.856e-005 
2.969e-005 1.608e+006 2.224e+009 1.000e+000 4.317e-003 1.857e-005 
2.971e-005 1.608e+006 2.225e+009 1.000e+000 4.314e-003 1.858e-005 
2.972e-005 1.609e+006 2.226e+009 1.000e+000 4.442e-003 1.859e-005 
2.973e-005 1.609e+006 2.226e+009 1.000e+000 4.312e-003 1.861e-005 
2.975e-005 1.609e+006 2.227e+009 1.000e+000 4.111e-003 1.862e-005 
2.976e-005 1.610e+006 2.228e+009 1.000e+000 4.309e-003 1.863e-005 
2.978e-005 1.610e+006 2.230e+009 1.000e+000 6.124e-003 1.864e-005 
2.979e-005 1.611e+006 2.227e+009 1.000e+000 7.756e-003 1.865e-005 
2.980e-005 1.611e+006 2.227e+009 1.000e+000 7.718e-003 1.866e-005 
2.982e-005 1.612e+006 2.228e+009 1.000e+000 8.377e-003 1.867e-005 
2.983e-005 1.612e+006 2.229e+009 1.000e+000 8.921e-003 1.868e-005 
2.985e-005 1.613e+006 2.228e+009 1.000e+000 2.223e-005 1.869e-005 
2.986e-005 1.613e+006 2.227e+009 1.000e+000 2.640e-004 1.870e-005 
2.987e-005 1.614e+006 2.224e+009 1.000e+000 6.798e-003 1.871e-005 
2.989e-005 1.614e+006 2.222e+009 1.000e+000 6.041e-003 1.872e-005 
2.990e-005 1.615e+006 2.219e+009 1.000e+000 2.784e-003 1.874e-005 
2.992e-005 1.615e+006 2.218e+009 1.000e+000 3.627e-003 1.875e-005 
2.993e-005 1.616e+006 2.216e+009 1.000e+000 3.725e-003 1.876e-005 
2.994e-005 1.616e+006 2.215e+009 1.000e+000 3.834e-003 1.877e-005 
2.996e-005 1.617e+006 2.214e+009 1.000e+000 3.895e-003 1.878e-005 
2.997e-005 1.617e+006 2.212e+009 1.000e+000 3.922e-003 1.879e-005 
2.999e-005 1.618e+006 2.211e+009 1.000e+000 3.895e-003 1.880e-005 
3.000e-005 1.618e+006 2.210e+009 1.000e+000 3.810e-003 1.881e-005 
3.001e-005 1.619e+006 2.209e+009 1.000e+000 3.906e-003 1.882e-005 
3.003e-005 1.620e+006 2.208e+009 1.000e+000 3.862e-003 1.883e-005 
3.004e-005 1.620e+006 2.207e+009 1.000e+000 3.708e-003 1.884e-005 
3.006e-005 1.621e+006 2.206e+009 1.000e+000 3.765e-003 1.885e-005 
3.007e-005 1.622e+006 2.205e+009 1.000e+000 3.531e-003 1.886e-005 
3.008e-005 1.622e+006 2.203e+009 1.000e+000 3.768e-003 1.887e-005 
3.010e-005 1.623e+006 2.202e+009 1.000e+000 3.669e-003 1.887e-005 
3.011e-005 1.623e+006 2.200e+009 1.000e+000 3.421e-003 1.888e-005 
3.013e-005 1.624e+006 2.199e+009 1.000e+000 3.427e-003 1.889e-005 
3.014e-005 1.625e+006 2.197e+009 1.000e+000 3.790e-003 1.890e-005 
3.015e-005 1.625e+006 2.183e+009 1.000e+000 4.284e-003 1.891e-005 
3.017e-005 1.626e+006 2.175e+009 1.000e+000 4.044e-003 1.893e-005 
3.018e-005 1.626e+006 2.169e+009 1.000e+000 4.419e-003 1.894e-005 
3.020e-005 1.626e+006 2.164e+009 1.000e+000 6.282e-003 1.895e-005 
3.021e-005 1.626e+006 2.148e+009 1.000e+000 6.358e-003 1.896e-005 
3.022e-005 1.626e+006 2.139e+009 1.000e+000 6.313e-003 1.898e-005 
3.024e-005 1.626e+006 2.128e+009 1.000e+000 5.710e-003 1.899e-005 
3.025e-005 1.626e+006 2.122e+009 1.000e+000 5.765e-003 1.901e-005 
3.027e-005 1.626e+006 2.117e+009 1.000e+000 5.124e-003 1.902e-005 
3.028e-005 1.626e+006 2.112e+009 1.000e+000 5.181e-003 1.904e-005 
3.029e-005 1.626e+006 2.107e+009 1.000e+000 5.809e-003 1.905e-005 
3.031e-005 1.625e+006 2.106e+009 1.000e+000 4.742e-003 1.907e-005 
3.032e-005 1.625e+006 2.105e+009 1.000e+000 7.026e-003 1.908e-005 
3.034e-005 1.625e+006 2.105e+009 1.000e+000 7.436e-003 1.910e-005 
3.035e-005 1.625e+006 2.102e+009 1.000e+000 5.988e-003 1.911e-005 
3.036e-005 1.625e+006 2.098e+009 1.000e+000 4.892e-003 1.913e-005 
3.038e-005 1.625e+006 2.092e+009 1.000e+000 5.898e-003 1.914e-005 
3.039e-005 1.625e+006 2.090e+009 1.000e+000 5.890e-003 1.916e-005 
3.041e-005 1.624e+006 2.088e+009 1.000e+000 5.882e-003 1.917e-005 
3.042e-005 1.624e+006 2.087e+009 1.000e+000 5.896e-003 1.919e-005 
3.043e-005 1.624e+006 2.086e+009 1.000e+000 5.879e-003 1.920e-005 
3.045e-005 1.624e+006 2.086e+009 1.000e+000 5.789e-003 1.922e-005 
3.046e-005 1.624e+006 2.085e+009 1.000e+000 5.796e-003 1.923e-005 
3.048e-005 1.624e+006 2.084e+009 1.000e+000 5.883e-003 1.925e-005 
3.049e-005 1.624e+006 2.084e+009 1.000e+000 5.802e-003 1.926e-005 
3.050e-005 1.624e+006 2.084e+009 1.000e+000 5.702e-003 1.927e-005 
3.052e-005 1.624e+006 2.083e+009 1.000e+000 5.669e-003 1.929e-005 
3.053e-005 1.624e+006 2.080e+009 1.000e+000 5.938e-003 1.930e-005 
3.055e-005 1.624e+006 2.080e+009 1.000e+000 5.834e-003 1.932e-005 
3.056e-005 1.624e+006 2.080e+009 1.000e+000 5.786e-003 1.933e-005 
3.057e-005 1.624e+006 2.080e+009 1.000e+000 5.661e-003 1.934e-005 
3.059e-005 1.624e+006 2.080e+009 1.000e+000 5.618e-003 1.936e-005 
3.060e-005 1.624e+006 2.080e+009 1.000e+000 5.626e-003 1.937e-005 
3.062e-005 1.624e+006 2.080e+009 1.000e+000 5.585e-003 1.939e-005 
3.063e-005 1.624e+006 2.080e+009 1.000e+000 5.600e-003 1.940e-005 
3.064e-005 1.624e+006 2.080e+009 1.000e+000 5.645e-003 1.941e-005 
3.066e-005 1.624e+006 2.080e+009 1.000e+000 5.631e-003 1.943e-005 
3.067e-005 1.624e+006 2.080e+009 1.000e+000 5.596e-003 1.944e-005 
3.069e-005 1.624e+006 2.080e+009 1.000e+000 5.641e-003 1.945e-005 
3.070e-005 1.624e+006 2.080e+009 1.000e+000 5.636e-003 1.947e-005 
3.071e-005 1.624e+006 2.081e+009 1.000e+000 5.621e-003 1.948e-005 
3.073e-005 1.624e+006 2.081e+009 1.000e+000 5.696e-003 1.949e-005 
3.074e-005 1.624e+006 2.081e+009 1.000e+000 5.632e-003 1.951e-005 
3.076e-005 1.625e+006 2.081e+009 1.000e+000 5.668e-003 1.952e-005 
3.077e-005 1.625e+006 2.082e+009 1.000e+000 5.643e-003 1.953e-005 
3.078e-005 1.625e+006 2.082e+009 1.000e+000 5.631e-003 1.955e-005 
3.080e-005 1.625e+006 2.082e+009 1.000e+000 5.645e-003 1.956e-005 
3.081e-005 1.625e+006 2.083e+009 1.000e+000 5.691e-003 1.957e-005 
3.083e-005 1.625e+006 2.083e+009 1.000e+000 5.692e-003 1.959e-005 
3.084e-005 1.625e+006 2.083e+009 1.000e+000 5.688e-003 1.960e-005 
3.085e-005 1.625e+006 2.084e+009 1.000e+000 5.727e-003 1.961e-005 
3.087e-005 1.625e+006 2.084e+009 1.000e+000 5.707e-003 1.963e-005 
3.088e-005 1.625e+006 2.085e+009 1.000e+000 5.777e-003 1.964e-005 
3.090e-005 1.625e+006 2.085e+009 1.000e+000 5.726e-003 1.965e-005 
3.091e-005 1.625e+006 2.086e+009 1.000e+000 5.733e-003 1.967e-005 
3.092e-005 1.625e+006 2.086e+009 1.000e+000 5.714e-003 1.968e-005 
3.094e-005 1.625e+006 2.087e+009 1.000e+000 5.675e-003 1.970e-005 
3.095e-005 1.626e+006 2.087e+009 1.000e+000 5.720e-003 1.971e-005 
3.097e-005 1.626e+006 2.088e+009 1.000e+000 5.677e-003 1.972e-005 
3.098e-005 1.626e+006 2.089e+009 1.000e+000 5.667e-003 1.974e-005 
3.099e-005 1.626e+006 2.089e+009 1.000e+000 5.623e-003 1.975e-005 
3.101e-005 1.626e+006 2.090e+009 1.000e+000 5.578e-003 1.976e-005 
3.102e-005 1.626e+006 2.091e+009 1.000e+000 5.601e-003 1.978e-005 
3.104e-005 1.626e+006 2.091e+009 1.000e+000 5.549e-003 1.979e-005 
3.105e-005 1.626e+006 2.092e+009 1.000e+000 5.550e-003 1.980e-005 
3.106e-005 1.626e+006 2.093e+009 1.000e+000 5.564e-003 1.982e-005 
3.108e-005 1.626e+006 2.094e+009 1.000e+000 5.583e-003 1.983e-005 
3.109e-005 1.626e+006 2.095e+009 1.000e+000 5.555e-003 1.984e-005 
3.111e-005 1.626e+006 2.096e+009 1.000e+000 5.550e-003 1.986e-005 
3.112e-005 1.627e+006 2.097e+009 1.000e+000 5.551e-003 1.987e-005 
3.113e-005 1.627e+006 2.098e+009 1.000e+000 5.577e-003 1.988e-005 
3.115e-005 1.627e+006 2.099e+009 1.000e+000 5.541e-003 1.990e-005 
3.116e-005 1.627e+006 2.100e+009 1.000e+000 5.511e-003 1.991e-005 
3.118e-005 1.627e+006 2.101e+009 1.000e+000 5.550e-003 1.992e-005 
3.119e-005 1.627e+006 2.102e+009 1.000e+000 5.470e-003 1.994e-005 
3.120e-005 1.627e+006 2.103e+009 1.000e+000 5.534e-003 1.995e-005 
3.122e-005 1.628e+006 2.104e+009 1.000e+000 5.526e-003 1.996e-005 
3.123e-005 1.628e+006 2.102e+009 1.000e+000 6.341e-003 1.997e-005 
3.125e-005 1.628e+006 2.100e+009 1.000e+000 6.277e-003 1.999e-005 
3.126e-005 1.627e+006 2.100e+009 1.000e+000 6.259e-003 2.000e-005 
3.127e-005 1.627e+006 2.099e+009 1.000e+000 6.325e-003 2.002e-005 
3.129e-005 1.627e+006 2.100e+009 1.000e+000 6.275e-003 2.003e-005 
3.130e-005 1.627e+006 2.100e+009 1.000e+000 6.182e-003 2.005e-005 
3.132e-005 1.627e+006 2.100e+009 1.000e+000 6.185e-003 2.006e-005 
3.133e-005 1.627e+006 2.101e+009 1.000e+000 6.196e-003 2.008e-005 
3.134e-005 1.627e+006 2.102e+009 1.000e+000 6.198e-003 2.009e-005 
3.136e-005 1.627e+006 2.103e+009 1.000e+000 6.227e-003 2.011e-005 
3.137e-005 1.627e+006 2.103e+009 1.000e+000 6.182e-003 2.012e-005 
3.139e-005 1.627e+006 2.104e+009 1.000e+000 6.208e-003 2.014e-005 
3.140e-005 1.626e+006 2.105e+009 1.000e+000 6.170e-003 2.015e-005 
3.141e-005 1.626e+006 2.106e+009 1.000e+000 6.113e-003 2.016e-005 
3.143e-005 1.626e+006 2.107e+009 1.000e+000 6.158e-003 2.018e-005 
3.144e-005 1.626e+006 2.105e+009 1.000e+000 6.572e-003 2.019e-005 
3.146e-005 1.626e+006 2.101e+009 1.000e+000 6.633e-003 2.021e-005 
3.147e-005 1.626e+006 2.099e+009 1.000e+000 6.806e-003 2.023e-005 
3.148e-005 1.625e+006 2.096e+009 1.000e+000 6.817e-003 2.024e-005 
3.150e-005 1.625e+006 2.094e+009 1.000e+000 6.919e-003 2.026e-005 
3.151e-005 1.624e+006 2.093e+009 1.000e+000 6.998e-003 2.028e-005 
3.153e-005 1.624e+006 2.092e+009 1.000e+000 6.978e-003 2.029e-005 
3.154e-005 1.624e+006 2.092e+009 1.000e+000 6.879e-003 2.031e-005 
3.155e-005 1.623e+006 2.092e+009 1.000e+000 6.947e-003 2.033e-005 
3.157e-005 1.623e+006 2.091e+009 1.000e+000 6.861e-003 2.034e-005 
3.158e-005 1.622e+006 2.091e+009 1.000e+000 6.787e-003 2.036e-005 
3.160e-005 1.622e+006 2.091e+009 1.000e+000 6.901e-003 2.038e-005 
3.161e-005 1.622e+006 2.091e+009 1.000e+000 6.848e-003 2.039e-005 
3.162e-005 1.621e+006 2.091e+009 1.000e+000 6.786e-003 2.041e-005 
3.164e-005 1.621e+006 2.091e+009 1.000e+000 6.798e-003 2.043e-005 
3.165e-005 1.621e+006 2.092e+009 1.000e+000 6.704e-003 2.044e-005 
3.167e-005 1.620e+006 2.092e+009 1.000e+000 6.669e-003 2.046e-005 
3.168e-005 1.620e+006 2.093e+009 1.000e+000 6.348e-003 2.047e-005 
3.169e-005 1.620e+006 2.083e+009 1.000e+000 7.140e-003 2.049e-005 
3.171e-005 1.619e+006 2.080e+009 1.000e+000 7.180e-003 2.051e-005 
3.172e-005 1.618e+006 2.075e+009 1.000e+000 7.102e-003 2.053e-005 
3.174e-005 1.618e+006 2.074e+009 1.000e+000 7.031e-003 2.055e-005 
3.175e-005 1.617e+006 2.074e+009 1.000e+000 7.022e-003 2.056e-005 
3.176e-005 1.617e+006 2.073e+009 1.000e+000 7.058e-003 2.058e-005 
3.178e-005 1.616e+006 2.073e+009 1.000e+000 7.070e-003 2.060e-005 
3.179e-005 1.616e+006 2.073e+009 1.000e+000 7.056e-003 2.062e-005 
3.181e-005 1.615e+006 2.072e+009 1.000e+000 7.075e-003 2.063e-005 
3.182e-005 1.615e+006 2.072e+009 1.000e+000 7.053e-003 2.065e-005 
3.183e-005 1.614e+006 2.071e+009 1.000e+000 7.061e-003 2.067e-005 
3.185e-005 1.614e+006 2.071e+009 1.000e+000 7.022e-003 2.069e-005 
3.186e-005 1.613e+006 2.071e+009 1.000e+000 7.010e-003 2.070e-005 
3.188e-005 1.613e+006 2.070e+009 1.000e+000 7.028e-003 2.072e-005 
3.189e-005 1.612e+006 2.070e+009 1.000e+000 7.050e-003 2.074e-005 
3.190e-005 1.612e+006 2.070e+009 1.000e+000 7.039e-003 2.076e-005 
3.192e-005 1.611e+006 2.070e+009 1.000e+000 7.031e-003 2.077e-005 
3.193e-005 1.611e+006 2.070e+009 1.000e+000 7.016e-003 2.079e-005 
3.195e-005 1.611e+006 2.070e+009 1.000e+000 7.054e-003 2.081e-005 
3.196e-005 1.610e+006 2.070e+009 1.000e+000 7.050e-003 2.082e-005 
3.197e-005 1.610e+006 2.070e+009 1.000e+000 7.104e-003 2.084e-005 
3.199e-005 1.609e+006 2.070e+009 1.000e+000 7.148e-003 2.086e-005 
3.200e-005 1.609e+006 2.071e+009 1.000e+000 7.169e-003 2.087e-005 
3.202e-005 1.608e+006 2.071e+009 1.000e+000 7.160e-003 2.089e-005 
3.203e-005 1.608e+006 2.071e+009 1.000e+000 7.180e-003 2.091e-005 
3.204e-005 1.607e+006 2.071e+009 1.000e+000 7.101e-003 2.093e-005 
3.206e-005 1.607e+006 2.071e+009 1.000e+000 7.141e-003 2.094e-005 
3.207e-005 1.607e+006 2.072e+009 1.000e+000 7.233e-003 2.096e-005 
3.209e-005 1.606e+006 2.072e+009 1.000e+000 7.890e-003 2.098e-005 
3.210e-005 1.605e+006 2.069e+009 1.000e+000 7.282e-003 2.100e-005 
3.211e-005 1.605e+006 2.066e+009 1.000e+000 7.262e-003 2.101e-005 
3.213e-005 1.604e+006 2.065e+009 1.000e+000 7.226e-003 2.103e-005 
3.214e-005 1.604e+006 2.063e+009 1.000e+000 7.214e-003 2.105e-005 
3.216e-005 1.604e+006 2.061e+009 1.000e+000 7.160e-003 2.106e-005 
3.217e-005 1.603e+006 2.057e+009 1.000e+000 7.530e-003 2.108e-005 
3.218e-005 1.603e+006 2.049e+009 1.000e+000 7.478e-003 2.110e-005 
3.220e-005 1.602e+006 2.044e+009 1.000e+000 7.494e-003 2.112e-005 
3.221e-005 1.601e+006 2.040e+009 1.000e+000 7.523e-003 2.114e-005 
3.223e-005 1.601e+006 2.036e+009 1.000e+000 7.547e-003 2.115e-005 
3.224e-005 1.600e+006 2.033e+009 1.000e+000 7.564e-003 2.117e-005 
3.225e-005 1.600e+006 2.030e+009 1.000e+000 7.588e-003 2.119e-005 
3.227e-005 1.599e+006 2.027e+009 1.000e+000 7.592e-003 2.121e-005 
3.228e-005 1.599e+006 2.024e+009 1.000e+000 7.564e-003 2.122e-005 
3.230e-005 1.598e+006 2.021e+009 1.000e+000 7.602e-003 2.124e-005 
3.231e-005 1.598e+006 2.018e+009 1.000e+000 7.617e-003 2.126e-005 
3.232e-005 1.597e+006 2.015e+009 1.000e+000 7.652e-003 2.128e-005 
3.234e-005 1.597e+006 2.012e+009 1.000e+000 7.675e-003 2.129e-005 
3.235e-005 1.596e+006 2.009e+009 1.000e+000 7.704e-003 2.131e-005 
3.237e-005 1.596e+006 2.007e+009 1.000e+000 7.688e-003 2.133e-005 
3.238e-005 1.595e+006 2.003e+009 1.000e+000 7.719e-003 2.135e-005 
3.239e-005 1.595e+006 2.000e+009 1.000e+000 7.665e-003 2.136e-005 
3.241e-005 1.594e+006 1.997e+009 1.000e+000 8.949e-003 2.138e-005 
3.242e-005 1.594e+006 1.994e+009 1.000e+000 8.737e-003 2.140e-005 
3.244e-005 1.593e+006 1.994e+009 1.000e+000 8.890e-003 2.142e-005 
3.245e-005 1.593e+006 1.993e+009 1.000e+000 5.694e-003 2.143e-005 
3.246e-005 1.592e+006 1.993e+009 1.000e+000 6.945e-003 2.145e-005 
3.248e-005 1.592e+006 1.993e+009 1.000e+000 9.215e-003 2.147e-005 
3.249e-005 1.591e+006 1.992e+009 1.000e+000 1.019e-002 2.149e-005 
3.251e-005 1.591e+006 1.992e+009 1.000e+000 6.794e-003 2.150e-005 
3.252e-005 1.590e+006 1.992e+009 1.000e+000 5.160e-003 2.152e-005 
3.253e-005 1.590e+006 1.992e+009 1.000e+000 6.236e-003 2.154e-005 
3.255e-005 1.589e+006 1.992e+009 1.000e+000 4.453e-003 2.155e-005 
3.256e-005 1.589e+006 1.991e+009 1.000e+000 4.575e-003 2.157e-005 
3.258e-005 1.589e+006 1.991e+009 1.000e+000 1.121e-002 2.159e-005 
3.259e-005 1.588e+006 1.991e+009 1.000e+000 1.119e-002 2.161e-005 
3.260e-005 1.588e+006 1.991e+009 1.000e+000 9.091e-003 2.162e-005 
3.262e-005 1.587e+006 1.991e+009 1.000e+000 4.679e-003 2.164e-005 
3.263e-005 1.587e+006 1.991e+009 1.000e+000 9.669e-003 2.166e-005 
3.265e-005 1.586e+006 1.991e+009 1.000e+000 7.096e-003 2.167e-005 
3.266e-005 1.586e+006 1.991e+009 1.000e+000 6.511e-003 2.169e-005 
3.267e-005 1.586e+006 1.991e+009 1.000e+000 5.776e-003 2.171e-005 
3.269e-005 1.585e+006 1.991e+009 1.000e+000 9.884e-003 2.172e-005 
3.270e-005 1.585e+006 1.991e+009 1.000e+000 7.569e-003 2.174e-005 
3.272e-005 1.584e+006 1.991e+009 1.000e+000 6.682e-003 2.176e-005 
3.273e-005 1.584e+006 1.991e+009 1.000e+000 7.239e-003 2.177e-005 
3.274e-005 1.583e+006 1.991e+009 1.000e+000 1.174e-002 2.179e-005 
3.276e-005 1.583e+006 1.991e+009 1.000e+000 9.280e-004 2.181e-005 
3.277e-005 1.583e+006 1.991e+009 1.000e+000 1.300e-002 2.182e-005 
3.279e-005 1.582e+006 1.991e+009 1.000e+000 3.102e-004 2.184e-005 
3.280e-005 1.582e+006 1.992e+009 1.000e+000 5.574e-003 2.186e-005 
3.281e-005 1.582e+006 1.992e+009 1.000e+000 1.081e-002 2.187e-005 
3.283e-005 1.581e+006 1.992e+009 1.000e+000 5.162e-005 2.189e-005 
3.284e-005 1.581e+006 1.992e+009 1.000e+000 1.247e-002 2.191e-005 
3.286e-005 1.581e+006 1.987e+009 1.000e+000 6.810e-003 2.192e-005 
3.287e-005 1.580e+006 1.984e+009 1.000e+000 9.477e-003 2.194e-005 
3.288e-005 1.580e+006 1.981e+009 1.000e+000 5.995e-003 2.196e-005 
3.290e-005 1.580e+006 1.977e+009 1.000e+000 7.207e-003 2.197e-005 
3.291e-005 1.579e+006 1.977e+009 1.000e+000 7.123e-003 2.199e-005 
3.293e-005 1.579e+006 1.977e+009 1.000e+000 7.133e-003 2.201e-005 
3.294e-005 1.579e+006 1.977e+009 1.000e+000 7.154e-003 2.202e-005 
3.295e-005 1.578e+006 1.977e+009 1.000e+000 7.155e-003 2.204e-005 
3.297e-005 1.578e+006 1.977e+009 1.000e+000 7.161e-003 2.205e-005 
3.298e-005 1.578e+006 1.977e+009 1.000e+000 7.231e-003 2.207e-005 
3.300e-005 1.577e+006 1.977e+009 1.000e+000 7.228e-003 2.209e-005 
3.301e-005 1.577e+006 1.977e+009 1.000e+000 7.135e-003 2.210e-005 
3.302e-005 1.577e+006 1.977e+009 1.000e+000 7.098e-003 2.212e-005 
3.304e-005 1.576e+006 1.977e+009 1.000e+000 7.103e-003 2.213e-005 
3.305e-005 1.576e+006 1.977e+009 1.000e+000 7.080e-003 2.215e-005 
3.307e-005 1.576e+006 1.977e+009 1.000e+000 7.056e-003 2.217e-005 
3.308e-005 1.576e+006 1.977e+009 1.000e+000 7.136e-003 2.218e-005 
3.309e-005 1.575e+006 1.977e+009 1.000e+000 7.090e-003 2.220e-005 
3.311e-005 1.575e+006 1.977e+009 1.000e+000 7.016e-003 2.221e-005 
3.312e-005 1.575e+006 1.978e+009 1.000e+000 6.919e-003 2.223e-005 
3.314e-005 1.575e+006 1.978e+009 1.000e+000 6.808e-003 2.224e-005 
3.315e-005 1.575e+006 1.978e+009 1.000e+000 6.633e-003 2.226e-005 
3.316e-005 1.575e+006 1.979e+009 1.000e+000 6.491e-003 2.227e-005 
3.318e-005 1.575e+006 1.979e+009 1.000e+000 6.440e-003 2.229e-005 
3.319e-005 1.575e+006 1.979e+009 1.000e+000 6.418e-003 2.230e-005 
3.321e-005 1.574e+006 1.980e+009 1.000e+000 6.411e-003 2.232e-005 
3.322e-005 1.574e+006 1.980e+009 1.000e+000 6.695e-003 2.233e-005 
3.323e-005 1.574e+006 1.980e+009 1.000e+000 6.716e-003 2.234e-005 
3.325e-005 1.574e+006 1.980e+009 1.000e+000 6.707e-003 2.236e-005 
3.326e-005 1.574e+006 1.981e+009 1.000e+000 6.695e-003 2.237e-005 
3.328e-005 1.574e+006 1.981e+009 1.000e+000 6.735e-003 2.239e-005 
3.329e-005 1.574e+006 1.981e+009 1.000e+000 6.752e-003 2.240e-005 
3.330e-005 1.574e+006 1.982e+009 1.000e+000 6.757e-003 2.242e-005 
3.332e-005 1.574e+006 1.982e+009 1.000e+000 6.744e-003 2.243e-005 
3.333e-005 1.573e+006 1.983e+009 1.000e+000 6.739e-003 2.245e-005 
3.335e-005 1.573e+006 1.983e+009 1.000e+000 6.816e-003 2.246e-005 
3.336e-005 1.573e+006 1.983e+009 1.000e+000 6.821e-003 2.248e-005 
3.337e-005 1.573e+006 1.984e+009 1.000e+000 6.845e-003 2.249e-005 
3.339e-005 1.573e+006 1.984e+009 1.000e+000 6.825e-003 2.251e-005 
3.340e-005 1.573e+006 1.985e+009 1.000e+000 6.834e-003 2.252e-005 
3.342e-005 1.573e+006 1.985e+009 1.000e+000 6.825e-003 2.254e-005 
3.343e-005 1.572e+006 1.986e+009 1.000e+000 6.785e-003 2.255e-005 
3.344e-005 1.572e+006 1.987e+009 1.000e+000 6.852e-003 2.257e-005 
3.346e-005 1.572e+006 1.987e+009 1.000e+000 6.770e-003 2.258e-005 
3.347e-005 1.572e+006 1.988e+009 1.000e+000 6.784e-003 2.260e-005 
3.349e-005 1.572e+006 1.988e+009 1.000e+000 6.775e-003 2.261e-005 
3.350e-005 1.572e+006 1.989e+009 1.000e+000 6.749e-003 2.263e-005 
3.351e-005 1.571e+006 1.990e+009 1.000e+000 6.753e-003 2.264e-005 
3.353e-005 1.571e+006 1.990e+009 1.000e+000 6.757e-003 2.266e-005 
3.354e-005 1.571e+006 1.991e+009 1.000e+000 6.746e-003 2.267e-005 
3.356e-005 1.571e+006 1.991e+009 1.000e+000 6.724e-003 2.269e-005 
3.357e-005 1.571e+006 1.992e+009 1.000e+000 6.751e-003 2.270e-005 
3.358e-005 1.571e+006 1.993e+009 1.000e+000 6.792e-003 2.272e-005 
3.360e-005 1.570e+006 1.993e+009 1.000e+000 6.832e-003 2.274e-005 
3.361e-005 1.570e+006 1.994e+009 1.000e+000 6.898e-003 2.275e-005 
3.363e-005 1.570e+006 1.995e+009 1.000e+000 6.944e-003 2.277e-005 
3.364e-005 1.570e+006 1.996e+009 1.000e+000 6.945e-003 2.278e-005 
3.365e-005 1.570e+006 1.996e+009 1.000e+000 6.979e-003 2.280e-005 
3.367e-005 1.569e+006 1.997e+009 1.000e+000 7.015e-003 2.281e-005 
3.368e-005 1.569e+006 1.998e+009 1.000e+000 7.055e-003 2.283e-005 
3.370e-005 1.569e+006 1.999e+009 1.000e+000 7.091e-003 2.284e-005 
3.371e-005 1.569e+006 1.999e+009 1.000e+000 7.163e-003 2.286e-005 
3.372e-005 1.568e+006 2.000e+009 1.000e+000 7.312e-003 2.288e-005 
3.374e-005 1.568e+006 2.001e+009 1.000e+000 7.405e-003 2.289e-005 
3.375e-005 1.568e+006 2.002e+009 1.000e+000 7.394e-003 2.291e-005 
3.377e-005 1.567e+006 2.002e+009 1.000e+000 7.433e-003 2.292e-005 
3.378e-005 1.567e+006 2.003e+009 1.000e+000 7.721e-003 2.294e-005 
3.379e-005 1.567e+006 2.004e+009 1.000e+000 7.335e-003 2.296e-005 
3.381e-005 1.566e+006 2.005e+009 1.000e+000 7.394e-003 2.297e-005 
3.382e-005 1.566e+006 2.007e+009 1.000e+000 7.227e-003 2.299e-005 
3.384e-005 1.566e+006 2.008e+009 1.000e+000 7.189e-003 2.301e-005 
3.385e-005 1.565e+006 2.009e+009 1.000e+000 7.353e-003 2.302e-005 
3.386e-005 1.565e+006 2.009e+009 1.000e+000 7.295e-003 2.304e-005 
3.388e-005 1.565e+006 2.010e+009 1.000e+000 7.254e-003 2.306e-005 
3.389e-005 1.564e+006 2.011e+009 1.000e+000 7.267e-003 2.307e-005 
3.391e-005 1.564e+006 2.013e+009 1.000e+000 7.370e-003 2.309e-005 
3.392e-005 1.564e+006 2.014e+009 1.000e+000 7.412e-003 2.310e-005 
3.393e-005 1.563e+006 2.015e+009 1.000e+000 7.519e-003 2.312e-005 
3.395e-005 1.563e+006 2.016e+009 1.000e+000 7.490e-003 2.314e-005 
3.396e-005 1.563e+006 2.017e+009 1.000e+000 7.391e-003 2.315e-005 
3.398e-005 1.562e+006 2.018e+009 1.000e+000 7.399e-003 2.317e-005 
3.399e-005 1.562e+006 2.019e+009 1.000e+000 7.349e-003 2.319e-005 
3.400e-005 1.562e+006 2.020e+009 1.000e+000 7.224e-003 2.320e-005 
3.402e-005 1.561e+006 2.022e+009 1.000e+000 7.203e-003 2.322e-005 
3.403e-005 1.561e+006 2.018e+009 1.000e+000 7.188e-003 2.323e-005 
3.404e-005 1.561e+006 2.016e+009 1.000e+000 7.556e-003 2.325e-005 
3.406e-005 1.560e+006 2.016e+009 1.000e+000 7.520e-003 2.327e-005 
3.407e-005 1.560e+006 2.016e+009 1.000e+000 7.473e-003 2.328e-005 
3.409e-005 1.560e+006 2.017e+009 1.000e+000 7.474e-003 2.330e-005 
3.410e-005 1.559e+006 2.017e+009 1.000e+000 7.439e-003 2.332e-005 
3.411e-005 1.559e+006 2.017e+009 1.000e+000 7.435e-003 2.333e-005 
3.413e-005 1.558e+006 2.018e+009 1.000e+000 7.479e-003 2.335e-005 
3.414e-005 1.558e+006 2.019e+009 1.000e+000 7.507e-003 2.337e-005 
3.416e-005 1.557e+006 2.019e+009 1.000e+000 7.532e-003 2.338e-005 
3.417e-005 1.557e+006 2.020e+009 1.000e+000 7.529e-003 2.340e-005 
3.418e-005 1.557e+006 2.021e+009 1.000e+000 7.569e-003 2.342e-005 
3.420e-005 1.556e+006 2.021e+009 1.000e+000 7.629e-003 2.344e-005 
3.421e-005 1.556e+006 2.022e+009 1.000e+000 7.613e-003 2.345e-005 
3.423e-005 1.555e+006 2.023e+009 1.000e+000 7.629e-003 2.347e-005 
3.424e-005 1.555e+006 2.024e+009 1.000e+000 7.626e-003 2.349e-005 
3.425e-005 1.554e+006 2.024e+009 1.000e+000 7.679e-003 2.351e-005 
3.427e-005 1.554e+006 2.025e+009 1.000e+000 7.703e-003 2.352e-005 
3.428e-005 1.553e+006 2.026e+009 1.000e+000 7.713e-003 2.354e-005 
3.430e-005 1.553e+006 2.027e+009 1.000e+000 7.673e-003 2.356e-005 
3.431e-005 1.552e+006 2.028e+009 1.000e+000 7.662e-003 2.357e-005 
3.432e-005 1.552e+006 2.029e+009 1.000e+000 7.577e-003 2.359e-005 
3.434e-005 1.551e+006 2.030e+009 1.000e+000 7.413e-003 2.361e-005 
3.435e-005 1.551e+006 2.031e+009 1.000e+000 7.204e-003 2.362e-005 
3.437e-005 1.551e+006 2.032e+009 1.000e+000 7.100e-003 2.364e-005 
3.438e-005 1.551e+006 2.033e+009 1.000e+000 7.057e-003 2.366e-005 
3.439e-005 1.550e+006 2.035e+009 1.000e+000 6.985e-003 2.367e-005 
3.441e-005 1.550e+006 2.036e+009 1.000e+000 6.873e-003 2.369e-005 
3.442e-005 1.550e+006 2.037e+009 1.000e+000 6.820e-003 2.370e-005 
3.444e-005 1.550e+006 2.038e+009 1.000e+000 6.774e-003 2.372e-005 
3.445e-005 1.550e+006 2.040e+009 1.000e+000 6.756e-003 2.373e-005 
3.446e-005 1.549e+006 2.039e+009 1.000e+000 7.271e-003 2.375e-005 
3.448e-005 1.549e+006 2.039e+009 1.000e+000 7.220e-003 2.377e-005 
3.449e-005 1.548e+006 2.040e+009 1.000e+000 7.211e-003 2.378e-005 
3.451e-005 1.548e+006 2.040e+009 1.000e+000 7.186e-003 2.380e-005 
3.452e-005 1.548e+006 2.041e+009 1.000e+000 7.174e-003 2.382e-005 
3.453e-005 1.547e+006 2.042e+009 1.000e+000 7.167e-003 2.383e-005 
3.455e-005 1.547e+006 2.043e+009 1.000e+000 7.183e-003 2.385e-005 
3.456e-005 1.546e+006 2.044e+009 1.000e+000 7.161e-003 2.387e-005 
3.458e-005 1.546e+006 2.044e+009 1.000e+000 6.928e-003 2.388e-005 
3.459e-005 1.546e+006 2.045e+009 1.000e+000 6.938e-003 2.390e-005 
3.460e-005 1.545e+006 2.046e+009 1.000e+000 6.712e-003 2.392e-005 
3.462e-005 1.545e+006 2.047e+009 1.000e+000 6.648e-003 2.393e-005 
3.463e-005 1.544e+006 2.048e+009 1.000e+000 7.602e-003 2.395e-005 
3.465e-005 1.544e+006 2.049e+009 1.000e+000 7.663e-003 2.397e-005 
3.466e-005 1.544e+006 2.050e+009 1.000e+000 7.682e-003 2.398e-005 
3.467e-005 1.543e+006 2.051e+009 1.000e+000 7.634e-003 2.400e-005 
3.469e-005 1.543e+006 2.052e+009 1.000e+000 7.735e-003 2.402e-005 
3.470e-005 1.542e+006 2.053e+009 1.000e+000 7.724e-003 2.403e-005 
3.472e-005 1.542e+006 2.054e+009 1.000e+000 7.751e-003 2.405e-005 
3.473e-005 1.542e+006 2.055e+009 1.000e+000 7.825e-003 2.407e-005 
3.474e-005 1.541e+006 2.056e+009 1.000e+000 7.856e-003 2.408e-005 
3.476e-005 1.541e+006 2.057e+009 1.000e+000 7.884e-003 2.410e-005 
3.477e-005 1.541e+006 2.058e+009 1.000e+000 7.990e-003 2.412e-005 
3.479e-005 1.540e+006 2.059e+009 1.000e+000 8.029e-003 2.413e-005 
3.480e-005 1.540e+006 2.061e+009 1.000e+000 8.024e-003 2.415e-005 
3.481e-005 1.540e+006 2.062e+009 1.000e+000 8.082e-003 2.417e-005 
3.483e-005 1.539e+006 2.063e+009 1.000e+000 8.112e-003 2.418e-005 
3.484e-005 1.539e+006 2.064e+009 1.000e+000 8.073e-003 2.420e-005 
3.486e-005 1.539e+006 2.065e+009 1.000e+000 8.053e-003 2.421e-005 
3.487e-005 1.538e+006 2.066e+009 1.000e+000 8.142e-003 2.423e-005 
3.488e-005 1.538e+006 2.067e+009 1.000e+000 8.226e-003 2.425e-005 
3.490e-005 1.538e+006 2.068e+009 1.000e+000 8.255e-003 2.426e-005 
3.491e-005 1.537e+006 2.069e+009 1.000e+000 4.985e-003 2.428e-005 
3.493e-005 1.537e+006 2.070e+009 1.000e+000 8.556e-003 2.430e-005 
3.494e-005 1.537e+006 2.071e+009 1.000e+000 8.400e-003 2.431e-005 
3.495e-005 1.536e+006 2.072e+009 1.000e+000 8.104e-003 2.433e-005 
3.497e-005 1.536e+006 2.074e+009 1.000e+000 5.153e-003 2.434e-005 
3.498e-005 1.536e+006 2.074e+009 1.000e+000 5.098e-003 2.436e-005 
3.500e-005 1.536e+006 2.075e+009 1.000e+000 5.034e-003 2.438e-005 
3.501e-005 1.535e+006 2.076e+009 1.000e+000 5.206e-003 2.439e-005 
3.502e-005 1.535e+006 2.077e+009 1.000e+000 4.658e-003 2.441e-005 
3.504e-005 1.535e+006 2.078e+009 1.000e+000 5.676e-003 2.442e-005 
3.505e-005 1.535e+006 2.079e+009 1.000e+000 5.154e-003 2.444e-005 
3.507e-005 1.535e+006 2.080e+009 1.000e+000 4.355e-003 2.445e-005 
3.508e-005 1.534e+006 2.081e+009 1.000e+000 4.309e-003 2.447e-005 
3.509e-005 1.534e+006 2.082e+009 1.000e+000 4.248e-003 2.448e-005 
3.511e-005 1.534e+006 2.083e+009 1.000e+000 4.303e-003 2.450e-005 
3.512e-005 1.534e+006 2.084e+009 1.000e+000 8.340e-003 2.451e-005 
3.514e-005 1.534e+006 2.085e+009 1.000e+000 4.910e-003 2.453e-005 
3.515e-005 1.534e+006 2.086e+009 1.000e+000 8.425e-003 2.454e-005 
3.516e-005 1.534e+006 2.087e+009 1.000e+000 8.809e-003 2.456e-005 
3.518e-005 1.534e+006 2.086e+009 1.000e+000 7.461e-003 2.457e-005 
3.519e-005 1.533e+006 2.084e+009 1.000e+000 6.646e-003 2.459e-005 
3.521e-005 1.533e+006 2.083e+009 1.000e+000 6.464e-003 2.460e-005 
3.522e-005 1.533e+006 2.083e+009 1.000e+000 6.450e-003 2.462e-005 
3.523e-005 1.533e+006 2.083e+009 1.000e+000 6.430e-003 2.463e-005 
3.525e-005 1.533e+006 2.084e+009 1.000e+000 6.389e-003 2.465e-005 
3.526e-005 1.533e+006 2.084e+009 1.000e+000 6.394e-003 2.466e-005 
3.528e-005 1.533e+006 2.085e+009 1.000e+000 6.272e-003 2.468e-005 
3.529e-005 1.532e+006 2.085e+009 1.000e+000 6.273e-003 2.469e-005 
3.530e-005 1.532e+006 2.086e+009 1.000e+000 6.232e-003 2.471e-005 
3.532e-005 1.532e+006 2.086e+009 1.000e+000 6.251e-003 2.472e-005 
3.533e-005 1.532e+006 2.087e+009 1.000e+000 6.273e-003 2.473e-005 
3.535e-005 1.532e+006 2.088e+009 1.000e+000 6.304e-003 2.475e-005 
3.536e-005 1.532e+006 2.089e+009 1.000e+000 6.282e-003 2.476e-005 
3.537e-005 1.532e+006 2.089e+009 1.000e+000 6.279e-003 2.478e-005 
3.539e-005 1.532e+006 2.090e+009 1.000e+000 6.271e-003 2.479e-005 
3.540e-005 1.532e+006 2.091e+009 1.000e+000 6.262e-003 2.481e-005 
3.542e-005 1.531e+006 2.092e+009 1.000e+000 6.245e-003 2.482e-005 
3.543e-005 1.531e+006 2.092e+009 1.000e+000 6.256e-003 2.484e-005 
3.544e-005 1.531e+006 2.093e+009 1.000e+000 6.247e-003 2.485e-005 
3.546e-005 1.531e+006 2.094e+009 1.000e+000 6.134e-003 2.487e-005 
3.547e-005 1.531e+006 2.095e+009 1.000e+000 6.132e-003 2.488e-005 
3.549e-005 1.531e+006 2.096e+009 1.000e+000 6.161e-003 2.490e-005 
3.550e-005 1.531e+006 2.096e+009 1.000e+000 6.126e-003 2.491e-005 
3.551e-005 1.531e+006 2.097e+009 1.000e+000 6.126e-003 2.493e-005 
3.553e-005 1.531e+006 2.098e+009 1.000e+000 6.154e-003 2.494e-005 
3.554e-005 1.531e+006 2.099e+009 1.000e+000 6.147e-003 2.496e-005 
3.556e-005 1.530e+006 2.100e+009 1.000e+000 6.171e-003 2.497e-005 
3.557e-005 1.530e+006 2.101e+009 1.000e+000 6.172e-003 2.499e-005 
3.558e-005 1.530e+006 2.102e+009 1.000e+000 6.186e-003 2.500e-005 
3.560e-005 1.530e+006 2.103e+009 1.000e+000 6.215e-003 2.501e-005 
3.561e-005 1.530e+006 2.104e+009 1.000e+000 6.172e-003 2.503e-005 
3.563e-005 1.530e+006 2.104e+009 1.000e+000 6.299e-003 2.504e-005 
3.564e-005 1.530e+006 2.105e+009 1.000e+000 6.322e-003 2.506e-005 
3.565e-005 1.530e+006 2.106e+009 1.000e+000 6.315e-003 2.507e-005 
3.567e-005 1.530e+006 2.107e+009 1.000e+000 6.289e-003 2.509e-005 
3.568e-005 1.530e+006 2.107e+009 1.000e+000 6.250e-003 2.510e-005 
3.570e-005 1.530e+006 2.108e+009 1.000e+000 6.104e-003 2.511e-005 
3.571e-005 1.530e+006 2.109e+009 1.000e+000 6.072e-003 2.513e-005 
3.572e-005 1.530e+006 2.110e+009 1.000e+000 6.054e-003 2.514e-005 
3.574e-005 1.530e+006 2.111e+009 1.000e+000 5.902e-003 2.515e-005 
3.575e-005 1.530e+006 2.112e+009 1.000e+000 5.841e-003 2.517e-005 
3.577e-005 1.530e+006 2.113e+009 1.000e+000 5.827e-003 2.518e-005 
3.578e-005 1.531e+006 2.113e+009 1.000e+000 5.616e-003 2.519e-005 
3.579e-005 1.531e+006 2.114e+009 1.000e+000 5.607e-003 2.521e-005 
3.581e-005 1.531e+006 2.115e+009 1.000e+000 5.572e-003 2.522e-005 
3.582e-005 1.531e+006 2.116e+009 1.000e+000 5.551e-003 2.523e-005 
3.584e-005 1.531e+006 2.116e+009 1.000e+000 5.527e-003 2.524e-005 
3.585e-005 1.532e+006 2.117e+009 1.000e+000 5.381e-003 2.526e-005 
3.586e-005 1.532e+006 2.118e+009 1.000e+000 5.347e-003 2.527e-005 
3.588e-005 1.532e+006 2.119e+009 1.000e+000 5.352e-003 2.528e-005 
3.589e-005 1.532e+006 2.117e+009 1.000e+000 5.996e-003 2.530e-005 
3.591e-005 1.532e+006 2.116e+009 1.000e+000 5.909e-003 2.531e-005 
3.592e-005 1.532e+006 2.115e+009 1.000e+000 5.906e-003 2.532e-005 
3.593e-005 1.532e+006 2.116e+009 1.000e+000 5.864e-003 2.534e-005 
3.595e-005 1.532e+006 2.116e+009 1.000e+000 5.769e-003 2.535e-005 
3.596e-005 1.532e+006 2.117e+009 1.000e+000 5.811e-003 2.537e-005 
3.598e-005 1.532e+006 2.118e+009 1.000e+000 5.787e-003 2.538e-005 
3.599e-005 1.532e+006 2.119e+009 1.000e+000 5.794e-003 2.539e-005 
3.600e-005 1.532e+006 2.120e+009 1.000e+000 5.793e-003 2.541e-005 
3.602e-005 1.532e+006 2.120e+009 1.000e+000 5.807e-003 2.542e-005 
3.603e-005 1.532e+006 2.121e+009 1.000e+000 5.778e-003 2.544e-005 
3.605e-005 1.532e+006 2.116e+009 1.000e+000 6.155e-003 2.545e-005 
3.606e-005 1.532e+006 2.113e+009 1.000e+000 6.125e-003 2.546e-005 
3.607e-005 1.532e+006 2.111e+009 1.000e+000 6.080e-003 2.548e-005 
3.609e-005 1.532e+006 2.110e+009 1.000e+000 6.023e-003 2.549e-005 
3.610e-005 1.532e+006 2.109e+009 1.000e+000 6.056e-003 2.551e-005 
3.612e-005 1.532e+006 2.109e+009 1.000e+000 5.973e-003 2.552e-005 
3.613e-005 1.532e+006 2.109e+009 1.000e+000 5.942e-003 2.554e-005 
3.614e-005 1.532e+006 2.109e+009 1.000e+000 5.933e-003 2.555e-005 
3.616e-005 1.532e+006 2.109e+009 1.000e+000 5.786e-003 2.556e-005 
3.617e-005 1.532e+006 2.109e+009 1.000e+000 5.720e-003 2.558e-005 
3.619e-005 1.532e+006 2.109e+009 1.000e+000 5.710e-003 2.559e-005 
3.620e-005 1.532e+006 2.110e+009 1.000e+000 5.655e-003 2.561e-005 
3.621e-005 1.532e+006 2.110e+009 1.000e+000 5.599e-003 2.562e-005 
3.623e-005 1.532e+006 2.110e+009 1.000e+000 5.679e-003 2.563e-005 
3.624e-005 1.532e+006 2.111e+009 1.000e+000 5.664e-003 2.565e-005 
3.626e-005 1.532e+006 2.112e+009 1.000e+000 5.121e-003 2.566e-005 
3.627e-005 1.532e+006 2.112e+009 1.000e+000 5.589e-003 2.567e-005 
3.628e-005 1.532e+006 2.113e+009 1.000e+000 5.581e-003 2.569e-005 
3.630e-005 1.532e+006 2.113e+009 1.000e+000 5.596e-003 2.570e-005 
3.631e-005 1.532e+006 2.114e+009 1.000e+000 5.582e-003 2.571e-005 
3.633e-005 1.532e+006 2.115e+009 1.000e+000 5.577e-003 2.573e-005 
3.634e-005 1.532e+006 2.116e+009 1.000e+000 5.544e-003 2.574e-005 
3.635e-005 1.532e+006 2.117e+009 1.000e+000 5.542e-003 2.575e-005 
3.637e-005 1.533e+006 2.118e+009 1.000e+000 5.529e-003 2.577e-005 
3.638e-005 1.533e+006 2.119e+009 1.000e+000 5.873e-003 2.578e-005 
3.640e-005 1.533e+006 2.119e+009 1.000e+000 5.873e-003 2.580e-005 
3.641e-005 1.533e+006 2.120e+009 1.000e+000 5.886e-003 2.581e-005 
3.642e-005 1.532e+006 2.121e+009 1.000e+000 5.977e-003 2.582e-005 
3.644e-005 1.532e+006 2.122e+009 1.000e+000 6.027e-003 2.584e-005 
3.645e-005 1.532e+006 2.123e+009 1.000e+000 6.039e-003 2.585e-005 
3.647e-005 1.532e+006 2.124e+009 1.000e+000 6.122e-003 2.587e-005 
3.648e-005 1.532e+006 2.126e+009 1.000e+000 6.297e-003 2.588e-005 
3.649e-005 1.532e+006 2.129e+009 1.000e+000 1.602e-002 2.590e-005 
3.651e-005 1.531e+006 2.130e+009 1.000e+000 2.546e-003 2.592e-005 
3.652e-005 1.531e+006 2.131e+009 1.000e+000 2.532e-003 2.593e-005 
3.654e-005 1.531e+006 2.133e+009 1.000e+000 2.403e-003 2.595e-005 
3.655e-005 1.530e+006 2.134e+009 1.000e+000 3.812e-002 2.597e-005 
3.656e-005 1.530e+006 2.135e+009 1.000e+000 3.837e-002 2.598e-005 
3.658e-005 1.530e+006 2.135e+009 1.000e+000 9.635e-003 2.600e-005 
3.659e-005 1.529e+006 2.135e+009 1.000e+000 8.180e-003 2.601e-005 
3.661e-005 1.529e+006 2.135e+009 1.000e+000 3.536e-002 2.603e-005 
3.662e-005 1.529e+006 2.136e+009 1.000e+000 3.287e-003 2.604e-005 
3.663e-005 1.529e+006 2.137e+009 1.000e+000 1.292e-002 2.606e-005 
3.665e-005 1.528e+006 2.137e+009 1.000e+000 7.050e-003 2.608e-005 
3.666e-005 1.528e+006 2.138e+009 1.000e+000 1.791e-002 2.609e-005 
3.668e-005 1.528e+006 2.139e+009 1.000e+000 2.745e-002 2.611e-005 
3.669e-005 1.528e+006 2.043e+009 1.000e+000 6.734e-003 2.612e-005 
3.670e-005 1.527e+006 2.029e+009 1.000e+000 7.005e-003 2.614e-005 
3.672e-005 1.527e+006 2.027e+009 1.000e+000 6.967e-003 2.616e-005 
3.673e-005 1.527e+006 2.025e+009 1.000e+000 6.926e-003 2.617e-005 
3.675e-005 1.526e+006 2.023e+009 1.000e+000 7.077e-003 2.619e-005 
3.676e-005 1.526e+006 2.021e+009 1.000e+000 7.303e-003 2.621e-005 
3.677e-005 1.526e+006 2.020e+009 1.000e+000 7.147e-003 2.622e-005 
3.679e-005 1.525e+006 2.019e+009 1.000e+000 7.086e-003 2.624e-005 
3.680e-005 1.525e+006 2.017e+009 1.000e+000 7.164e-003 2.625e-005 
3.682e-005 1.525e+006 2.016e+009 1.000e+000 7.347e-003 2.627e-005 
3.683e-005 1.524e+006 2.015e+009 1.000e+000 7.116e-003 2.629e-005 
3.684e-005 1.524e+006 2.014e+009 1.000e+000 7.072e-003 2.630e-005 
3.686e-005 1.524e+006 2.014e+009 1.000e+000 7.131e-003 2.632e-005 
3.687e-005 1.523e+006 2.013e+009 1.000e+000 7.026e-003 2.634e-005 
3.689e-005 1.523e+006 2.012e+009 1.000e+000 7.051e-003 2.635e-005 
3.690e-005 1.523e+006 2.011e+009 1.000e+000 7.245e-003 2.637e-005 
3.691e-005 1.522e+006 2.011e+009 1.000e+000 7.136e-003 2.638e-005 
3.693e-005 1.522e+006 2.010e+009 1.000e+000 7.102e-003 2.640e-005 
3.694e-005 1.522e+006 2.010e+009 1.000e+000 7.123e-003 2.642e-005 
3.696e-005 1.522e+006 2.009e+009 1.000e+000 7.130e-003 2.643e-005 
3.697e-005 1.521e+006 2.009e+009 1.000e+000 7.029e-003 2.645e-005 
3.698e-005 1.521e+006 2.009e+009 1.000e+000 7.192e-003 2.646e-005 
3.700e-005 1.521e+006 2.008e+009 1.000e+000 6.984e-003 2.648e-005 
3.701e-005 1.521e+006 2.008e+009 1.000e+000 7.197e-003 2.649e-005 
3.703e-005 1.521e+006 2.008e+009 1.000e+000 7.080e-003 2.651e-005 
3.704e-005 1.521e+006 2.008e+009 1.000e+000 6.963e-003 2.652e-005 
3.705e-005 1.520e+006 2.008e+009 1.000e+000 7.013e-003 2.654e-005 
3.707e-005 1.520e+006 2.008e+009 1.000e+000 6.902e-003 2.655e-005 
3.708e-005 1.520e+006 2.008e+009 1.000e+000 6.919e-003 2.657e-005 
3.710e-005 1.520e+006 2.008e+009 1.000e+000 6.910e-003 2.658e-005 
3.711e-005 1.520e+006 2.008e+009 1.000e+000 6.765e-003 2.660e-005 
3.712e-005 1.520e+006 2.008e+009 1.000e+000 6.712e-003 2.661e-005 
3.714e-005 1.520e+006 2.008e+009 1.000e+000 6.789e-003 2.663e-005 
3.715e-005 1.520e+006 2.008e+009 1.000e+000 6.636e-003 2.664e-005 
3.717e-005 1.520e+006 2.009e+009 1.000e+000 6.559e-003 2.665e-005 
3.718e-005 1.520e+006 2.009e+009 1.000e+000 6.321e-003 2.667e-005 
3.719e-005 1.520e+006 2.009e+009 1.000e+000 6.237e-003 2.668e-005 
3.721e-005 1.520e+006 2.010e+009 1.000e+000 6.252e-003 2.670e-005 
3.722e-005 1.519e+006 2.010e+009 1.000e+000 6.325e-003 2.671e-005 
3.724e-005 1.519e+006 2.011e+009 1.000e+000 6.181e-003 2.673e-005 
3.725e-005 1.520e+006 2.012e+009 1.000e+000 5.977e-003 2.674e-005 
3.726e-005 1.520e+006 2.012e+009 1.000e+000 6.061e-003 2.675e-005 
3.728e-005 1.520e+006 2.012e+009 1.000e+000 6.075e-003 2.677e-005 
3.729e-005 1.520e+006 2.012e+009 1.000e+000 6.159e-003 2.678e-005 
3.731e-005 1.520e+006 2.013e+009 1.000e+000 6.044e-003 2.679e-005 
3.732e-005 1.520e+006 2.013e+009 1.000e+000 6.053e-003 2.681e-005 
3.733e-005 1.520e+006 2.014e+009 1.000e+000 6.058e-003 2.682e-005 
3.735e-005 1.520e+006 2.014e+009 1.000e+000 6.030e-003 2.684e-005 
3.736e-005 1.520e+006 2.015e+009 1.000e+000 5.981e-003 2.685e-005 
3.738e-005 1.520e+006 2.016e+009 1.000e+000 5.953e-003 2.686e-005 
3.739e-005 1.520e+006 2.016e+009 1.000e+000 5.945e-003 2.688e-005 
3.740e-005 1.520e+006 2.017e+009 1.000e+000 5.941e-003 2.689e-005 
3.742e-005 1.520e+006 2.017e+009 1.000e+000 5.905e-003 2.690e-005 
3.743e-005 1.520e+006 2.018e+009 1.000e+000 5.899e-003 2.692e-005 
3.745e-005 1.520e+006 2.019e+009 1.000e+000 5.892e-003 2.693e-005 
3.746e-005 1.521e+006 2.019e+009 1.000e+000 5.881e-003 2.694e-005 
3.747e-005 1.521e+006 2.020e+009 1.000e+000 5.895e-003 2.696e-005 
3.749e-005 1.521e+006 2.021e+009 1.000e+000 5.906e-003 2.697e-005 
3.750e-005 1.521e+006 2.021e+009 1.000e+000 5.838e-003 2.698e-005 
3.752e-005 1.521e+006 2.022e+009 1.000e+000 5.776e-003 2.699e-005 
3.753e-005 1.521e+006 2.023e+009 1.000e+000 5.759e-003 2.701e-005 
3.754e-005 1.521e+006 2.024e+009 1.000e+000 5.343e-003 2.702e-005 
3.756e-005 1.522e+006 2.025e+009 1.000e+000 5.758e-003 2.703e-005 
3.757e-005 1.522e+006 2.025e+009 1.000e+000 5.770e-003 2.705e-005 
3.759e-005 1.522e+006 2.026e+009 1.000e+000 5.686e-003 2.706e-005 
3.760e-005 1.522e+006 2.027e+009 1.000e+000 5.277e-003 2.707e-005 
3.761e-005 1.522e+006 2.028e+009 1.000e+000 5.275e-003 2.709e-005 
3.763e-005 1.522e+006 2.030e+009 1.000e+000 5.908e-003 2.710e-005 
3.764e-005 1.522e+006 2.032e+009 1.000e+000 6.422e-003 2.711e-005 
3.766e-005 1.522e+006 2.033e+009 1.000e+000 7.565e-003 2.713e-005 
3.767e-005 1.522e+006 2.034e+009 1.000e+000 8.196e-003 2.714e-005 
3.768e-005 1.523e+006 2.035e+009 1.000e+000 8.894e-003 2.715e-005 
3.770e-005 1.523e+006 2.036e+009 1.000e+000 9.662e-003 2.717e-005 
3.771e-005 1.523e+006 2.037e+009 1.000e+000 1.016e-002 2.718e-005 
3.773e-005 1.523e+006 2.038e+009 1.000e+000 1.057e-002 2.719e-005 
3.774e-005 1.523e+006 2.037e+009 1.000e+000 9.808e-003 2.721e-005 
3.775e-005 1.523e+006 2.034e+009 1.000e+000 8.246e-003 2.722e-005 
3.777e-005 1.523e+006 2.030e+009 1.000e+000 6.796e-003 2.723e-005 
3.778e-005 1.523e+006 2.026e+009 1.000e+000 5.643e-003 2.725e-005 
3.780e-005 1.523e+006 2.015e+009 1.000e+000 5.510e-003 2.726e-005 
3.781e-005 1.523e+006 2.015e+009 1.000e+000 5.321e-003 2.727e-005 
3.782e-005 1.523e+006 2.016e+009 1.000e+000 5.331e-003 2.729e-005 
3.784e-005 1.523e+006 2.016e+009 1.000e+000 5.513e-003 2.730e-005 
3.785e-005 1.523e+006 2.016e+009 1.000e+000 5.208e-003 2.732e-005 
3.787e-005 1.523e+006 2.017e+009 1.000e+000 5.563e-003 2.733e-005 
3.788e-005 1.523e+006 2.017e+009 1.000e+000 5.579e-003 2.734e-005 
3.789e-005 1.523e+006 2.018e+009 1.000e+000 5.586e-003 2.736e-005 
3.791e-005 1.523e+006 2.018e+009 1.000e+000 5.553e-003 2.737e-005 
3.792e-005 1.523e+006 2.019e+009 1.000e+000 5.609e-003 2.738e-005 
3.794e-005 1.524e+006 2.019e+009 1.000e+000 5.646e-003 2.740e-005 
3.795e-005 1.524e+006 2.020e+009 1.000e+000 5.383e-003 2.741e-005 
3.796e-005 1.524e+006 2.020e+009 1.000e+000 5.713e-003 2.743e-005 
3.798e-005 1.524e+006 2.021e+009 1.000e+000 5.686e-003 2.744e-005 
3.799e-005 1.524e+006 2.021e+009 1.000e+000 5.618e-003 2.745e-005 
3.801e-005 1.524e+006 2.022e+009 1.000e+000 5.444e-003 2.747e-005 
3.802e-005 1.524e+006 2.022e+009 1.000e+000 5.670e-003 2.748e-005 
3.803e-005 1.524e+006 2.023e+009 1.000e+000 5.246e-003 2.749e-005 
3.805e-005 1.524e+006 2.024e+009 1.000e+000 5.464e-003 2.751e-005 
3.806e-005 1.524e+006 2.024e+009 1.000e+000 5.392e-003 2.752e-005 
3.808e-005 1.524e+006 2.025e+009 1.000e+000 5.084e-003 2.753e-005 
3.809e-005 1.524e+006 2.026e+009 1.000e+000 5.364e-003 2.755e-005 
3.810e-005 1.524e+006 2.026e+009 1.000e+000 5.047e-003 2.756e-005 
3.812e-005 1.525e+006 2.027e+009 1.000e+000 5.303e-003 2.757e-005 
3.813e-005 1.525e+006 2.028e+009 1.000e+000 5.322e-003 2.758e-005 
3.815e-005 1.525e+006 2.028e+009 1.000e+000 5.247e-003 2.760e-005 
3.816e-005 1.525e+006 2.029e+009 1.000e+000 5.006e-003 2.761e-005 
3.817e-005 1.525e+006 2.030e+009 1.000e+000 4.895e-003 2.762e-005 
3.819e-005 1.525e+006 2.031e+009 1.000e+000 5.232e-003 2.764e-005 
3.820e-005 1.526e+006 2.031e+009 1.000e+000 4.978e-003 2.765e-005 
3.822e-005 1.526e+006 2.032e+009 1.000e+000 5.258e-003 2.766e-005 
3.823e-005 1.526e+006 2.033e+009 1.000e+000 5.127e-003 2.768e-005 
3.824e-005 1.526e+006 2.033e+009 1.000e+000 4.888e-003 2.769e-005 
3.826e-005 1.526e+006 2.034e+009 1.000e+000 5.196e-003 2.770e-005 
3.827e-005 1.526e+006 2.035e+009 1.000e+000 4.799e-003 2.771e-005 
3.829e-005 1.526e+006 2.036e+009 1.000e+000 5.141e-003 2.773e-005 
3.830e-005 1.527e+006 2.036e+009 1.000e+000 5.178e-003 2.774e-005 
3.831e-005 1.527e+006 2.037e+009 1.000e+000 5.147e-003 2.775e-005 
3.833e-005 1.527e+006 2.032e+009 1.000e+000 5.768e-003 2.777e-005 
3.834e-005 1.526e+006 2.031e+009 1.000e+000 5.560e-003 2.778e-005 
3.836e-005 1.526e+006 2.030e+009 1.000e+000 5.839e-003 2.780e-005 
3.837e-005 1.526e+006 2.030e+009 1.000e+000 5.553e-003 2.781e-005 
3.838e-005 1.526e+006 2.030e+009 1.000e+000 5.527e-003 2.783e-005 
3.840e-005 1.526e+006 2.030e+009 1.000e+000 5.980e-003 2.785e-005 
3.841e-005 1.525e+006 2.030e+009 1.000e+000 5.461e-003 2.786e-005 
3.843e-005 1.525e+006 2.031e+009 1.000e+000 5.787e-003 2.788e-005 
3.844e-005 1.525e+006 2.031e+009 1.000e+000 5.740e-003 2.789e-005 
3.845e-005 1.525e+006 2.032e+009 1.000e+000 5.433e-003 2.791e-005 
3.847e-005 1.524e+006 2.032e+009 1.000e+000 5.481e-003 2.792e-005 
3.848e-005 1.524e+006 2.032e+009 1.000e+000 5.643e-003 2.794e-005 
3.849e-005 1.524e+006 2.033e+009 1.000e+000 5.791e-003 2.795e-005 
3.851e-005 1.524e+006 2.034e+009 1.000e+000 5.508e-003 2.797e-005 
3.852e-005 1.523e+006 2.034e+009 1.000e+000 6.216e-003 2.799e-005 
3.854e-005 1.523e+006 2.033e+009 1.000e+000 6.339e-003 2.800e-005 
3.855e-005 1.523e+006 2.033e+009 1.000e+000 6.392e-003 2.802e-005 
3.856e-005 1.522e+006 2.024e+009 1.000e+000 6.496e-003 2.804e-005 
3.858e-005 1.522e+006 2.017e+009 1.000e+000 6.616e-003 2.805e-005 
3.859e-005 1.521e+006 2.014e+009 1.000e+000 6.589e-003 2.807e-005 
3.861e-005 1.521e+006 2.012e+009 1.000e+000 6.450e-003 2.809e-005 
3.862e-005 1.520e+006 2.010e+009 1.000e+000 6.476e-003 2.811e-005 
3.863e-005 1.520e+006 2.009e+009 1.000e+000 6.544e-003 2.812e-005 
3.865e-005 1.519e+006 2.008e+009 1.000e+000 6.237e-003 2.814e-005 
3.866e-005 1.519e+006 2.007e+009 1.000e+000 6.353e-003 2.816e-005 
3.868e-005 1.519e+006 2.007e+009 1.000e+000 6.547e-003 2.817e-005 
3.869e-005 1.518e+006 2.006e+009 1.000e+000 6.249e-003 2.819e-005 
3.870e-005 1.518e+006 2.006e+009 1.000e+000 6.527e-003 2.821e-005 
3.872e-005 1.517e+006 2.005e+009 1.000e+000 6.325e-003 2.822e-005 
3.873e-005 1.517e+006 2.005e+009 1.000e+000 6.626e-003 2.824e-005 
3.875e-005 1.516e+006 2.005e+009 1.000e+000 6.484e-003 2.826e-005 
3.876e-005 1.516e+006 2.005e+009 1.000e+000 6.544e-003 2.827e-005 
3.877e-005 1.516e+006 2.004e+009 1.000e+000 6.597e-003 2.829e-005 
3.879e-005 1.515e+006 2.004e+009 1.000e+000 6.614e-003 2.831e-005 
3.880e-005 1.515e+006 2.004e+009 1.000e+000 6.284e-003 2.833e-005 
3.882e-005 1.514e+006 2.004e+009 1.000e+000 6.324e-003 2.834e-005 
3.883e-005 1.514e+006 2.004e+009 1.000e+000 6.674e-003 2.836e-005 
3.884e-005 1.514e+006 2.004e+009 1.000e+000 6.459e-003 2.838e-005 
3.886e-005 1.513e+006 2.005e+009 1.000e+000 6.547e-003 2.839e-005 
3.887e-005 1.513e+006 2.005e+009 1.000e+000 6.597e-003 2.841e-005 
3.889e-005 1.512e+006 2.005e+009 1.000e+000 6.608e-003 2.843e-005 
3.890e-005 1.512e+006 2.005e+009 1.000e+000 6.588e-003 2.844e-005 
3.891e-005 1.512e+006 2.005e+009 1.000e+000 6.637e-003 2.846e-005 
3.893e-005 1.511e+006 2.006e+009 1.000e+000 6.622e-003 2.848e-005 
3.894e-005 1.511e+006 2.006e+009 1.000e+000 6.288e-003 2.849e-005 
3.896e-005 1.510e+006 2.006e+009 1.000e+000 6.304e-003 2.851e-005 
3.897e-005 1.510e+006 2.006e+009 1.000e+000 6.674e-003 2.853e-005 
3.898e-005 1.509e+006 2.007e+009 1.000e+000 6.464e-003 2.854e-005 
3.900e-005 1.509e+006 2.007e+009 1.000e+000 6.309e-003 2.856e-005 
3.901e-005 1.509e+006 2.008e+009 1.000e+000 6.398e-003 2.858e-005 
3.903e-005 1.508e+006 2.008e+009 1.000e+000 6.783e-003 2.859e-005 
3.904e-005 1.508e+006 2.008e+009 1.000e+000 6.693e-003 2.861e-005 
3.905e-005 1.507e+006 2.009e+009 1.000e+000 6.690e-003 2.863e-005 
3.907e-005 1.507e+006 2.009e+009 1.000e+000 6.734e-003 2.865e-005 
3.908e-005 1.507e+006 2.010e+009 1.000e+000 6.681e-003 2.866e-005 
3.910e-005 1.506e+006 2.010e+009 1.000e+000 6.755e-003 2.868e-005 
3.911e-005 1.506e+006 2.011e+009 1.000e+000 6.730e-003 2.870e-005 
3.912e-005 1.505e+006 2.011e+009 1.000e+000 6.592e-003 2.871e-005 
3.914e-005 1.505e+006 2.012e+009 1.000e+000 6.643e-003 2.873e-005 
3.915e-005 1.505e+006 2.012e+009 1.000e+000 6.496e-003 2.875e-005 
3.917e-005 1.504e+006 2.013e+009 1.000e+000 6.496e-003 2.876e-005 
3.918e-005 1.504e+006 2.013e+009 1.000e+000 6.449e-003 2.878e-005 
3.919e-005 1.503e+006 2.014e+009 1.000e+000 6.493e-003 2.880e-005 
3.921e-005 1.503e+006 2.014e+009 1.000e+000 6.514e-003 2.881e-005 
3.922e-005 1.503e+006 2.015e+009 1.000e+000 6.479e-003 2.883e-005 
3.924e-005 1.502e+006 2.016e+009 1.000e+000 6.487e-003 2.885e-005 
3.925e-005 1.502e+006 2.016e+009 1.000e+000 6.304e-003 2.886e-005 
3.926e-005 1.502e+006 2.017e+009 1.000e+000 6.129e-003 2.888e-005 
3.928e-005 1.501e+006 2.017e+009 1.000e+000 6.023e-003 2.889e-005 
3.929e-005 1.501e+006 2.018e+009 1.000e+000 5.967e-003 2.891e-005 
3.931e-005 1.501e+006 2.019e+009 1.000e+000 5.927e-003 2.893e-005 
3.932e-005 1.501e+006 2.019e+009 1.000e+000 5.828e-003 2.894e-005 
3.933e-005 1.501e+006 2.020e+009 1.000e+000 5.708e-003 2.896e-005 
3.935e-005 1.500e+006 2.021e+009 1.000e+000 5.691e-003 2.897e-005 
3.936e-005 1.500e+006 2.022e+009 1.000e+000 5.669e-003 2.898e-005 
3.938e-005 1.500e+006 2.023e+009 1.000e+000 5.676e-003 2.900e-005 
3.939e-005 1.500e+006 2.023e+009 1.000e+000 5.704e-003 2.901e-005 
3.940e-005 1.500e+006 2.024e+009 1.000e+000 5.727e-003 2.903e-005 
3.942e-005 1.500e+006 2.025e+009 1.000e+000 5.664e-003 2.904e-005 
3.943e-005 1.500e+006 2.026e+009 1.000e+000 5.898e-003 2.906e-005 
3.945e-005 1.500e+006 2.026e+009 1.000e+000 6.065e-003 2.907e-005 
3.946e-005 1.500e+006 2.027e+009 1.000e+000 6.015e-003 2.909e-005 
3.947e-005 1.500e+006 2.028e+009 1.000e+000 6.240e-003 2.910e-005 
3.949e-005 1.499e+006 2.029e+009 1.000e+000 6.243e-003 2.912e-005 
3.950e-005 1.499e+006 2.029e+009 1.000e+000 6.189e-003 2.913e-005 
3.952e-005 1.499e+006 2.030e+009 1.000e+000 6.101e-003 2.915e-005 
3.953e-005 1.499e+006 2.031e+009 1.000e+000 5.925e-003 2.916e-005 
3.954e-005 1.499e+006 2.032e+009 1.000e+000 6.117e-003 2.918e-005 
3.956e-005 1.498e+006 2.033e+009 1.000e+000 5.797e-003 2.919e-005 
3.957e-005 1.498e+006 2.034e+009 1.000e+000 6.088e-003 2.921e-005 
3.959e-005 1.498e+006 2.035e+009 1.000e+000 6.125e-003 2.923e-005 
3.960e-005 1.498e+006 2.035e+009 1.000e+000 6.199e-003 2.924e-005 
3.961e-005 1.498e+006 2.036e+009 1.000e+000 6.139e-003 2.926e-005 
3.963e-005 1.497e+006 2.037e+009 1.000e+000 6.130e-003 2.927e-005 
3.964e-005 1.497e+006 2.038e+009 1.000e+000 6.230e-003 2.929e-005 
3.966e-005 1.497e+006 2.039e+009 1.000e+000 6.253e-003 2.930e-005 
3.967e-005 1.497e+006 2.040e+009 1.000e+000 6.234e-003 2.932e-005 
3.968e-005 1.496e+006 2.041e+009 1.000e+000 5.922e-003 2.934e-005 
3.970e-005 1.496e+006 2.042e+009 1.000e+000 5.888e-003 2.935e-005 
3.971e-005 1.496e+006 2.044e+009 1.000e+000 6.272e-003 2.937e-005 
3.973e-005 1.495e+006 2.045e+009 1.000e+000 6.085e-003 2.938e-005 
3.974e-005 1.495e+006 2.046e+009 1.000e+000 5.915e-003 2.940e-005 
3.975e-005 1.495e+006 2.047e+009 1.000e+000 5.956e-003 2.941e-005 
3.977e-005 1.495e+006 2.048e+009 1.000e+000 5.745e-003 2.943e-005 
3.978e-005 1.495e+006 2.050e+009 1.000e+000 5.816e-003 2.945e-005 
3.980e-005 1.494e+006 2.051e+009 1.000e+000 6.348e-003 2.946e-005 
3.981e-005 1.494e+006 2.052e+009 1.000e+000 5.920e-003 2.948e-005 
3.982e-005 1.494e+006 2.053e+009 1.000e+000 6.491e-003 2.949e-005 
3.984e-005 1.494e+006 2.055e+009 1.000e+000 2.526e-003 2.950e-005 
3.985e-005 1.494e+006 2.054e+009 1.000e+000 4.675e-003 2.952e-005 
3.987e-005 1.494e+006 2.053e+009 1.000e+000 5.408e-003 2.953e-005 
3.988e-005 1.494e+006 2.053e+009 1.000e+000 5.308e-003 2.955e-005 
3.989e-005 1.494e+006 2.053e+009 1.000e+000 5.022e-003 2.956e-005 
3.991e-005 1.494e+006 2.053e+009 1.000e+000 5.321e-003 2.957e-005 
3.992e-005 1.494e+006 2.054e+009 1.000e+000 5.241e-003 2.959e-005 
3.994e-005 1.494e+006 2.054e+009 1.000e+000 5.188e-003 2.960e-005 
3.995e-005 1.494e+006 2.055e+009 1.000e+000 5.167e-003 2.961e-005 
3.996e-005 1.495e+006 2.056e+009 1.000e+000 5.139e-003 2.963e-005 
3.998e-005 1.495e+006 2.057e+009 1.000e+000 4.904e-003 2.964e-005 
3.999e-005 1.495e+006 2.057e+009 1.000e+000 5.310e-003 2.965e-005 
4.001e-005 1.495e+006 2.059e+009 1.000e+000 5.679e-003 2.967e-005 
4.002e-005 1.495e+006 2.060e+009 1.000e+000 5.914e-003 2.968e-005 
4.003e-005 1.495e+006 2.059e+009 1.000e+000 6.299e-003 2.970e-005 
4.005e-005 1.495e+006 2.048e+009 1.000e+000 4.286e-003 2.971e-005 
4.006e-005 1.495e+006 2.043e+009 1.000e+000 4.591e-003 2.972e-005 
4.008e-005 1.495e+006 2.041e+009 1.000e+000 5.012e-003 2.974e-005 
4.009e-005 1.495e+006 2.040e+009 1.000e+000 5.350e-003 2.975e-005 
4.010e-005 1.495e+006 2.040e+009 1.000e+000 5.114e-003 2.976e-005 
4.012e-005 1.495e+006 2.040e+009 1.000e+000 5.264e-003 2.978e-005 
4.013e-005 1.495e+006 2.040e+009 1.000e+000 5.233e-003 2.979e-005 
4.015e-005 1.495e+006 2.040e+009 1.000e+000 5.272e-003 2.980e-005 
4.016e-005 1.495e+006 2.040e+009 1.000e+000 5.313e-003 2.982e-005 
4.017e-005 1.495e+006 2.040e+009 1.000e+000 5.238e-003 2.983e-005 
4.019e-005 1.496e+006 2.040e+009 1.000e+000 5.185e-003 2.984e-005 
4.020e-005 1.496e+006 2.040e+009 1.000e+000 4.896e-003 2.986e-005 
4.022e-005 1.496e+006 2.041e+009 1.000e+000 5.292e-003 2.987e-005 
4.023e-005 1.496e+006 2.041e+009 1.000e+000 5.159e-003 2.988e-005 
4.024e-005 1.496e+006 2.041e+009 1.000e+000 5.158e-003 2.990e-005 
4.026e-005 1.496e+006 2.041e+009 1.000e+000 4.769e-003 2.991e-005 
4.027e-005 1.496e+006 2.042e+009 1.000e+000 5.059e-003 2.992e-005 
4.029e-005 1.497e+006 2.042e+009 1.000e+000 5.027e-003 2.994e-005 
4.030e-005 1.497e+006 2.042e+009 1.000e+000 5.022e-003 2.995e-005 
4.031e-005 1.497e+006 2.043e+009 1.000e+000 4.980e-003 2.996e-005 
4.033e-005 1.497e+006 2.043e+009 1.000e+000 5.008e-003 2.997e-005 
4.034e-005 1.497e+006 2.044e+009 1.000e+000 4.953e-003 2.999e-005 
4.036e-005 1.498e+006 2.044e+009 1.000e+000 5.043e-003 3.000e-005 
4.037e-005 1.498e+006 2.044e+009 1.000e+000 4.932e-003 3.001e-005 
4.038e-005 1.498e+006 2.045e+009 1.000e+000 4.644e-003 3.002e-005 
4.040e-005 1.498e+006 2.045e+009 1.000e+000 4.956e-003 3.003e-005 
4.041e-005 1.499e+006 2.046e+009 1.000e+000 4.954e-003 3.005e-005 
4.043e-005 1.499e+006 2.046e+009 1.000e+000 4.949e-003 3.006e-005 
4.044e-005 1.499e+006 2.047e+009 1.000e+000 4.852e-003 3.007e-005 
4.045e-005 1.499e+006 2.047e+009 1.000e+000 4.775e-003 3.008e-005 
4.047e-005 1.500e+006 2.047e+009 1.000e+000 4.664e-003 3.009e-005 
4.048e-005 1.500e+006 2.048e+009 1.000e+000 4.443e-003 3.011e-005 
4.050e-005 1.500e+006 2.048e+009 1.000e+000 4.485e-003 3.012e-005 
4.051e-005 1.501e+006 2.049e+009 1.000e+000 4.781e-003 3.013e-005 
4.052e-005 1.501e+006 2.049e+009 1.000e+000 4.681e-003 3.014e-005 
4.054e-005 1.501e+006 2.050e+009 1.000e+000 4.325e-003 3.015e-005 
4.055e-005 1.502e+006 2.050e+009 1.000e+000 4.616e-003 3.017e-005 
4.057e-005 1.502e+006 2.051e+009 1.000e+000 4.408e-003 3.018e-005 
4.058e-005 1.502e+006 2.051e+009 1.000e+000 4.488e-003 3.019e-005 
4.059e-005 1.503e+006 2.052e+009 1.000e+000 4.251e-003 3.020e-005 
4.061e-005 1.503e+006 2.053e+009 1.000e+000 4.526e-003 3.021e-005 
4.062e-005 1.503e+006 2.053e+009 1.000e+000 4.578e-003 3.022e-005 
4.064e-005 1.504e+006 2.054e+009 1.000e+000 4.412e-003 3.024e-005 
4.065e-005 1.504e+006 2.054e+009 1.000e+000 4.433e-003 3.025e-005 
4.066e-005 1.504e+006 2.055e+009 1.000e+000 4.543e-003 3.026e-005 
4.068e-005 1.505e+006 2.055e+009 1.000e+000 4.392e-003 3.027e-005 
4.069e-005 1.505e+006 2.056e+009 1.000e+000 4.420e-003 3.028e-005 
4.071e-005 1.505e+006 2.056e+009 1.000e+000 4.696e-003 3.029e-005 
4.072e-005 1.506e+006 2.057e+009 1.000e+000 4.461e-003 3.030e-005 
4.073e-005 1.506e+006 2.057e+009 1.000e+000 4.502e-003 3.032e-005 
4.075e-005 1.507e+006 2.058e+009 1.000e+000 4.465e-003 3.033e-005 
4.076e-005 1.507e+006 2.059e+009 1.000e+000 4.469e-003 3.034e-005 
4.078e-005 1.508e+006 2.059e+009 1.000e+000 4.458e-003 3.035e-005 
4.079e-005 1.508e+006 2.058e+009 1.000e+000 4.973e-003 3.036e-005 
4.080e-005 1.508e+006 2.058e+009 1.000e+000 4.974e-003 3.037e-005 
4.082e-005 1.508e+006 2.058e+009 1.000e+000 4.747e-003 3.038e-005 
4.083e-005 1.509e+006 2.058e+009 1.000e+000 4.915e-003 3.040e-005 
4.085e-005 1.509e+006 2.058e+009 1.000e+000 4.590e-003 3.041e-005 
4.086e-005 1.509e+006 2.058e+009 1.000e+000 4.920e-003 3.042e-005 
4.087e-005 1.510e+006 2.058e+009 1.000e+000 4.996e-003 3.043e-005 
4.089e-005 1.510e+006 2.059e+009 1.000e+000 4.926e-003 3.044e-005 
4.090e-005 1.510e+006 2.059e+009 1.000e+000 4.635e-003 3.046e-005 
4.092e-005 1.511e+006 2.058e+009 1.000e+000 4.556e-003 3.047e-005 
4.093e-005 1.511e+006 2.058e+009 1.000e+000 4.913e-003 3.048e-005 
4.094e-005 1.511e+006 2.058e+009 1.000e+000 4.622e-003 3.049e-005 
4.096e-005 1.511e+006 2.058e+009 1.000e+000 4.962e-003 3.050e-005 
4.097e-005 1.512e+006 2.058e+009 1.000e+000 4.625e-003 3.052e-005 
4.099e-005 1.512e+006 2.058e+009 1.000e+000 4.950e-003 3.053e-005 
4.100e-005 1.512e+006 2.058e+009 1.000e+000 4.653e-003 3.054e-005 
4.101e-005 1.512e+006 2.059e+009 1.000e+000 4.924e-003 3.055e-005 
4.103e-005 1.513e+006 2.059e+009 1.000e+000 4.906e-003 3.057e-005 
4.104e-005 1.513e+006 2.059e+009 1.000e+000 4.883e-003 3.058e-005 
4.106e-005 1.513e+006 2.059e+009 1.000e+000 4.856e-003 3.059e-005 
4.107e-005 1.513e+006 2.060e+009 1.000e+000 4.624e-003 3.060e-005 
4.108e-005 1.513e+006 2.060e+009 1.000e+000 4.899e-003 3.062e-005 
4.110e-005 1.514e+006 2.060e+009 1.000e+000 4.861e-003 3.063e-005 
4.111e-005 1.514e+006 2.060e+009 1.000e+000 4.721e-003 3.064e-005 
4.113e-005 1.514e+006 2.061e+009 1.000e+000 4.677e-003 3.065e-005 
4.114e-005 1.514e+006 2.061e+009 1.000e+000 4.887e-003 3.067e-005 
4.115e-005 1.514e+006 2.061e+009 1.000e+000 4.841e-003 3.068e-005 
4.117e-005 1.515e+006 2.061e+009 1.000e+000 4.879e-003 3.069e-005 
4.118e-005 1.515e+006 2.062e+009 1.000e+000 4.719e-003 3.070e-005 
4.120e-005 1.515e+006 2.062e+009 1.000e+000 4.897e-003 3.072e-005 
4.121e-005 1.515e+006 2.062e+009 1.000e+000 4.873e-003 3.073e-005 
4.122e-005 1.516e+006 2.063e+009 1.000e+000 4.879e-003 3.074e-005 
4.124e-005 1.516e+006 2.063e+009 1.000e+000 4.934e-003 3.075e-005 
4.125e-005 1.516e+006 2.063e+009 1.000e+000 4.881e-003 3.077e-005 
4.127e-005 1.516e+006 2.064e+009 1.000e+000 5.019e-003 3.078e-005 
4.128e-005 1.516e+006 2.064e+009 1.000e+000 4.904e-003 3.079e-005 
4.129e-005 1.517e+006 2.064e+009 1.000e+000 4.603e-003 3.080e-005 
4.131e-005 1.517e+006 2.065e+009 1.000e+000 4.663e-003 3.082e-005 
4.132e-005 1.517e+006 2.065e+009 1.000e+000 4.936e-003 3.083e-005 
4.134e-005 1.517e+006 2.065e+009 1.000e+000 4.869e-003 3.084e-005 
4.135e-005 1.517e+006 2.066e+009 1.000e+000 4.842e-003 3.085e-005 
4.136e-005 1.518e+006 2.066e+009 1.000e+000 4.890e-003 3.087e-005 
4.138e-005 1.518e+006 2.067e+009 1.000e+000 4.892e-003 3.088e-005 
4.139e-005 1.518e+006 2.067e+009 1.000e+000 4.918e-003 3.089e-005 
4.141e-005 1.518e+006 2.068e+009 1.000e+000 4.850e-003 3.091e-005 
4.142e-005 1.518e+006 2.068e+009 1.000e+000 4.904e-003 3.092e-005 
4.143e-005 1.519e+006 2.069e+009 1.000e+000 4.804e-003 3.093e-005 
4.145e-005 1.519e+006 2.069e+009 1.000e+000 5.072e-003 3.094e-005 
4.146e-005 1.519e+006 2.069e+009 1.000e+000 4.828e-003 3.096e-005 
4.148e-005 1.519e+006 2.070e+009 1.000e+000 5.064e-003 3.097e-005 
4.149e-005 1.519e+006 2.070e+009 1.000e+000 4.866e-003 3.098e-005 
4.150e-005 1.519e+006 2.071e+009 1.000e+000 5.215e-003 3.099e-005 
4.152e-005 1.520e+006 2.071e+009 1.000e+000 5.278e-003 3.101e-005 
4.153e-005 1.520e+006 2.072e+009 1.000e+000 5.140e-003 3.102e-005 
4.155e-005 1.520e+006 2.072e+009 1.000e+000 5.166e-003 3.103e-005 
4.156e-005 1.520e+006 2.073e+009 1.000e+000 4.875e-003 3.105e-005 
4.157e-005 1.520e+006 2.073e+009 1.000e+000 5.336e-003 3.106e-005 
4.159e-005 1.520e+006 2.074e+009 1.000e+000 5.060e-003 3.107e-005 
4.160e-005 1.521e+006 2.075e+009 1.000e+000 5.288e-003 3.108e-005 
4.162e-005 1.521e+006 2.075e+009 1.000e+000 5.278e-003 3.110e-005 
4.163e-005 1.521e+006 2.076e+009 1.000e+000 4.976e-003 3.111e-005 
4.164e-005 1.521e+006 2.076e+009 1.000e+000 5.386e-003 3.112e-005 
4.166e-005 1.521e+006 2.077e+009 1.000e+000 5.333e-003 3.114e-005 
4.167e-005 1.521e+006 2.077e+009 1.000e+000 5.415e-003 3.115e-005 
4.169e-005 1.521e+006 2.078e+009 1.000e+000 5.466e-003 3.116e-005 
4.170e-005 1.522e+006 2.079e+009 1.000e+000 5.205e-003 3.118e-005 
4.171e-005 1.522e+006 2.079e+009 1.000e+000 5.309e-003 3.119e-005 
4.173e-005 1.522e+006 2.080e+009 1.000e+000 5.229e-003 3.120e-005 
4.174e-005 1.522e+006 2.080e+009 1.000e+000 5.179e-003 3.121e-005 
4.176e-005 1.522e+006 2.081e+009 1.000e+000 5.458e-003 3.123e-005 
4.177e-005 1.522e+006 2.081e+009 1.000e+000 5.459e-003 3.124e-005 
4.178e-005 1.523e+006 2.082e+009 1.000e+000 5.446e-003 3.125e-005 
4.180e-005 1.523e+006 2.082e+009 1.000e+000 5.465e-003 3.126e-005 
4.181e-005 1.523e+006 2.083e+009 1.000e+000 5.255e-003 3.128e-005 
4.183e-005 1.523e+006 2.083e+009 1.000e+000 5.401e-003 3.129e-005 
4.184e-005 1.524e+006 2.084e+009 1.000e+000 5.024e-003 3.130e-005 
4.185e-005 1.524e+006 2.084e+009 1.000e+000 5.197e-003 3.131e-005 
4.187e-005 1.524e+006 2.085e+009 1.000e+000 5.343e-003 3.133e-005 
4.188e-005 1.524e+006 2.086e+009 1.000e+000 5.332e-003 3.134e-005 
4.190e-005 1.525e+006 2.086e+009 1.000e+000 5.347e-003 3.135e-005 
4.191e-005 1.525e+006 2.087e+009 1.000e+000 4.991e-003 3.136e-005 
4.192e-005 1.525e+006 2.087e+009 1.000e+000 5.298e-003 3.137e-005 
4.194e-005 1.526e+006 2.088e+009 1.000e+000 5.382e-003 3.139e-005 
4.195e-005 1.526e+006 2.089e+009 1.000e+000 5.379e-003 3.140e-005 
4.197e-005 1.526e+006 2.089e+009 1.000e+000 5.028e-003 3.141e-005 
4.198e-005 1.526e+006 2.090e+009 1.000e+000 5.400e-003 3.142e-005 
4.199e-005 1.527e+006 2.090e+009 1.000e+000 5.465e-003 3.143e-005 
4.201e-005 1.527e+006 2.091e+009 1.000e+000 5.292e-003 3.145e-005 
4.202e-005 1.527e+006 2.092e+009 1.000e+000 5.510e-003 3.146e-005 
4.204e-005 1.527e+006 2.092e+009 1.000e+000 5.523e-003 3.147e-005 
4.205e-005 1.528e+006 2.093e+009 1.000e+000 5.272e-003 3.148e-005 
4.206e-005 1.528e+006 2.094e+009 1.000e+000 5.550e-003 3.150e-005 
4.208e-005 1.528e+006 2.094e+009 1.000e+000 5.564e-003 3.151e-005 
4.209e-005 1.528e+006 2.095e+009 1.000e+000 5.123e-003 3.152e-005 
4.211e-005 1.529e+006 2.095e+009 1.000e+000 5.382e-003 3.153e-005 
4.212e-005 1.529e+006 2.096e+009 1.000e+000 5.427e-003 3.154e-005 
4.213e-005 1.529e+006 2.097e+009 1.000e+000 5.540e-003 3.155e-005 
4.215e-005 1.530e+006 2.098e+009 1.000e+000 5.404e-003 3.157e-005 
4.216e-005 1.530e+006 2.098e+009 1.000e+000 5.392e-003 3.158e-005 
4.218e-005 1.530e+006 2.099e+009 1.000e+000 5.369e-003 3.159e-005 
4.219e-005 1.531e+006 2.099e+009 1.000e+000 5.635e-003 3.160e-005 
4.220e-005 1.531e+006 2.100e+009 1.000e+000 5.807e-003 3.161e-005 
4.222e-005 1.532e+006 2.101e+009 1.000e+000 5.630e-003 3.162e-005 
4.223e-005 1.532e+006 2.101e+009 1.000e+000 5.481e-003 3.164e-005 
4.225e-005 1.532e+006 2.102e+009 1.000e+000 5.181e-003 3.165e-005 
4.226e-005 1.533e+006 2.103e+009 1.000e+000 5.310e-003 3.166e-005 
4.227e-005 1.533e+006 2.104e+009 1.000e+000 5.270e-003 3.167e-005 
4.229e-005 1.534e+006 2.104e+009 1.000e+000 5.260e-003 3.168e-005 
4.230e-005 1.534e+006 2.105e+009 1.000e+000 5.252e-003 3.169e-005 
4.232e-005 1.535e+006 2.105e+009 1.000e+000 4.978e-003 3.170e-005 
4.233e-005 1.535e+006 2.106e+009 1.000e+000 4.965e-003 3.171e-005 
4.234e-005 1.536e+006 2.106e+009 1.000e+000 5.188e-003 3.172e-005 
4.236e-005 1.536e+006 2.107e+009 1.000e+000 5.144e-003 3.173e-005 
4.237e-005 1.537e+006 2.108e+009 1.000e+000 5.181e-003 3.174e-005 
4.239e-005 1.537e+006 2.108e+009 1.000e+000 5.151e-003 3.175e-005 
4.240e-005 1.538e+006 2.109e+009 1.000e+000 4.982e-003 3.176e-005 
4.241e-005 1.538e+006 2.109e+009 1.000e+000 5.103e-003 3.177e-005 
4.243e-005 1.539e+006 2.110e+009 1.000e+000 5.167e-003 3.178e-005 
4.244e-005 1.539e+006 2.111e+009 1.000e+000 5.103e-003 3.179e-005 
4.246e-005 1.540e+006 2.111e+009 1.000e+000 5.122e-003 3.180e-005 
4.247e-005 1.540e+006 2.112e+009 1.000e+000 5.093e-003 3.182e-005 
4.248e-005 1.541e+006 2.112e+009 1.000e+000 5.167e-003 3.183e-005 
4.250e-005 1.541e+006 2.113e+009 1.000e+000 5.187e-003 3.184e-005 
4.251e-005 1.542e+006 2.113e+009 1.000e+000 5.076e-003 3.185e-005 
4.253e-005 1.543e+006 2.114e+009 1.000e+000 5.144e-003 3.186e-005 
4.254e-005 1.543e+006 2.115e+009 1.000e+000 5.167e-003 3.187e-005 
4.255e-005 1.544e+006 2.115e+009 1.000e+000 4.994e-003 3.188e-005 
4.257e-005 1.544e+006 2.116e+009 1.000e+000 5.108e-003 3.189e-005 
4.258e-005 1.545e+006 2.116e+009 1.000e+000 5.190e-003 3.190e-005 
4.260e-005 1.545e+006 2.117e+009 1.000e+000 5.126e-003 3.191e-005 
4.261e-005 1.546e+006 2.117e+009 1.000e+000 5.185e-003 3.192e-005 
4.262e-005 1.546e+006 2.118e+009 1.000e+000 5.048e-003 3.193e-005 
4.264e-005 1.547e+006 2.118e+009 1.000e+000 5.144e-003 3.194e-005 
4.265e-005 1.548e+006 2.119e+009 1.000e+000 5.195e-003 3.195e-005 
4.267e-005 1.548e+006 2.119e+009 1.000e+000 5.166e-003 3.196e-005 
4.268e-005 1.549e+006 2.120e+009 1.000e+000 5.105e-003 3.197e-005 
4.269e-005 1.549e+006 2.121e+009 1.000e+000 4.906e-003 3.198e-005 
4.271e-005 1.550e+006 2.121e+009 1.000e+000 4.867e-003 3.199e-005 
4.272e-005 1.551e+006 2.122e+009 1.000e+000 5.087e-003 3.200e-005 
4.274e-005 1.551e+006 2.122e+009 1.000e+000 4.923e-003 3.201e-005 
4.275e-005 1.552e+006 2.123e+009 1.000e+000 5.115e-003 3.202e-005 
4.276e-005 1.552e+006 2.123e+009 1.000e+000 4.974e-003 3.203e-005 
4.278e-005 1.553e+006 2.124e+009 1.000e+000 4.883e-003 3.204e-005 
4.279e-005 1.554e+006 2.124e+009 1.000e+000 5.169e-003 3.205e-005 
4.281e-005 1.554e+006 2.125e+009 1.000e+000 5.256e-003 3.206e-005 
4.282e-005 1.555e+006 2.125e+009 1.000e+000 4.986e-003 3.206e-005 
4.283e-005 1.555e+006 2.125e+009 1.000e+000 5.182e-003 3.207e-005 
4.285e-005 1.556e+006 2.126e+009 1.000e+000 4.981e-003 3.208e-005 
4.286e-005 1.557e+006 2.126e+009 1.000e+000 5.147e-003 3.209e-005 
4.287e-005 1.557e+006 2.127e+009 1.000e+000 4.860e-003 3.210e-005 
4.289e-005 1.558e+006 2.127e+009 1.000e+000 5.084e-003 3.211e-005 
4.290e-005 1.559e+006 2.128e+009 1.000e+000 5.063e-003 3.212e-005 
4.292e-005 1.559e+006 2.128e+009 1.000e+000 5.023e-003 3.213e-005 
4.293e-005 1.560e+006 2.129e+009 1.000e+000 4.875e-003 3.214e-005 
4.294e-005 1.561e+006 2.129e+009 1.000e+000 4.789e-003 3.215e-005 
4.296e-005 1.562e+006 2.130e+009 1.000e+000 4.675e-003 3.216e-005 
4.297e-005 1.562e+006 2.130e+009 1.000e+000 4.951e-003 3.217e-005 
4.299e-005 1.563e+006 2.130e+009 1.000e+000 4.647e-003 3.218e-005 
4.300e-005 1.564e+006 2.131e+009 1.000e+000 4.963e-003 3.219e-005 
4.301e-005 1.564e+006 2.131e+009 1.000e+000 5.002e-003 3.219e-005 
4.303e-005 1.565e+006 2.129e+009 1.000e+000 4.785e-003 3.220e-005 
4.304e-005 1.566e+006 2.130e+009 1.000e+000 5.071e-003 3.221e-005 
4.306e-005 1.566e+006 2.130e+009 1.000e+000 4.727e-003 3.222e-005 
4.307e-005 1.567e+006 2.131e+009 1.000e+000 4.936e-003 3.223e-005 
4.308e-005 1.568e+006 2.131e+009 1.000e+000 4.677e-003 3.224e-005 
4.310e-005 1.569e+006 2.132e+009 1.000e+000 4.984e-003 3.225e-005 
4.311e-005 1.569e+006 2.132e+009 1.000e+000 4.918e-003 3.226e-005 
4.313e-005 1.570e+006 2.132e+009 1.000e+000 3.824e-003 3.227e-005 
4.314e-005 1.571e+006 2.133e+009 1.000e+000 4.842e-003 3.228e-005 
4.315e-005 1.572e+006 2.133e+009 1.000e+000 4.802e-003 3.229e-005 
4.317e-005 1.572e+006 2.134e+009 1.000e+000 4.533e-003 3.229e-005 
4.318e-005 1.573e+006 2.134e+009 1.000e+000 4.600e-003 3.230e-005 
4.320e-005 1.574e+006 2.135e+009 1.000e+000 4.569e-003 3.231e-005 
4.321e-005 1.575e+006 2.135e+009 1.000e+000 4.872e-003 3.232e-005 
4.322e-005 1.575e+006 2.136e+009 1.000e+000 4.741e-003 3.233e-005 
4.324e-005 1.576e+006 2.136e+009 1.000e+000 5.215e-003 3.234e-005 
4.325e-005 1.577e+006 2.137e+009 1.000e+000 4.907e-003 3.235e-005 
4.327e-005 1.578e+006 2.137e+009 1.000e+000 5.086e-003 3.235e-005 
4.328e-005 1.578e+006 2.137e+009 1.000e+000 5.117e-003 3.236e-005 
4.329e-005 1.579e+006 2.138e+009 1.000e+000 4.766e-003 3.237e-005 
4.331e-005 1.580e+006 2.138e+009 1.000e+000 5.045e-003 3.238e-005 
4.332e-005 1.581e+006 2.139e+009 1.000e+000 4.907e-003 3.239e-005 
4.334e-005 1.582e+006 2.139e+009 1.000e+000 5.127e-003 3.240e-005 
4.335e-005 1.582e+006 2.140e+009 1.000e+000 5.153e-003 3.241e-005 
4.336e-005 1.583e+006 2.140e+009 1.000e+000 5.278e-003 3.241e-005 
4.338e-005 1.584e+006 2.141e+009 1.000e+000 5.327e-003 3.242e-005 
4.339e-005 1.585e+006 2.141e+009 1.000e+000 4.932e-003 3.243e-005 
4.341e-005 1.586e+006 2.142e+009 1.000e+000 5.473e-003 3.244e-005 
4.342e-005 1.586e+006 2.142e+009 1.000e+000 5.290e-003 3.245e-005 
4.343e-005 1.587e+006 2.143e+009 1.000e+000 5.297e-003 3.246e-005 
4.345e-005 1.588e+006 2.143e+009 1.000e+000 5.215e-003 3.247e-005 
4.346e-005 1.589e+006 2.143e+009 1.000e+000 5.503e-003 3.247e-005 
4.348e-005 1.590e+006 2.144e+009 1.000e+000 5.479e-003 3.248e-005 
4.349e-005 1.590e+006 2.144e+009 1.000e+000 5.336e-003 3.249e-005 
4.350e-005 1.591e+006 2.145e+009 1.000e+000 5.358e-003 3.250e-005 
4.352e-005 1.592e+006 2.145e+009 1.000e+000 5.550e-003 3.251e-005 
4.353e-005 1.593e+006 2.146e+009 1.000e+000 5.402e-003 3.252e-005 
4.355e-005 1.594e+006 2.146e+009 1.000e+000 5.648e-003 3.252e-005 
4.356e-005 1.594e+006 2.147e+009 1.000e+000 5.525e-003 3.253e-005 
4.357e-005 1.595e+006 2.147e+009 1.000e+000 5.658e-003 3.254e-005 
4.359e-005 1.596e+006 2.148e+009 1.000e+000 5.609e-003 3.255e-005 
4.360e-005 1.597e+006 2.148e+009 1.000e+000 5.489e-003 3.256e-005 
4.362e-005 1.598e+006 2.149e+009 1.000e+000 5.554e-003 3.257e-005 
4.363e-005 1.599e+006 2.149e+009 1.000e+000 5.396e-003 3.257e-005 
4.364e-005 1.599e+006 2.150e+009 1.000e+000 5.537e-003 3.258e-005 
4.366e-005 1.600e+006 2.150e+009 1.000e+000 5.509e-003 3.259e-005 
4.367e-005 1.601e+006 2.151e+009 1.000e+000 5.631e-003 3.260e-005 
4.369e-005 1.602e+006 2.151e+009 1.000e+000 5.638e-003 3.261e-005 
4.370e-005 1.603e+006 2.152e+009 1.000e+000 5.434e-003 3.262e-005 
4.371e-005 1.603e+006 2.153e+009 1.000e+000 5.416e-003 3.262e-005 
4.373e-005 1.604e+006 2.153e+009 1.000e+000 5.740e-003 3.263e-005 
4.374e-005 1.605e+006 2.154e+009 1.000e+000 5.751e-003 3.264e-005 
4.376e-005 1.606e+006 2.154e+009 1.000e+000 5.632e-003 3.265e-005 
4.377e-005 1.607e+006 2.155e+009 1.000e+000 5.794e-003 3.266e-005 
4.378e-005 1.607e+006 2.156e+009 1.000e+000 6.056e-003 3.267e-005 
4.380e-005 1.608e+006 2.156e+009 1.000e+000 5.970e-003 3.267e-005 
4.381e-005 1.609e+006 2.157e+009 1.000e+000 5.996e-003 3.268e-005 
4.383e-005 1.610e+006 2.157e+009 1.000e+000 5.816e-003 3.269e-005 
4.384e-005 1.611e+006 2.158e+009 1.000e+000 5.796e-003 3.270e-005 
4.385e-005 1.612e+006 2.159e+009 1.000e+000 5.971e-003 3.271e-005 
4.387e-005 1.613e+006 2.159e+009 1.000e+000 5.698e-003 3.272e-005 
4.388e-005 1.613e+006 2.160e+009 1.000e+000 6.037e-003 3.272e-005 
4.390e-005 1.614e+006 2.161e+009 1.000e+000 6.207e-003 3.273e-005 
4.391e-005 1.615e+006 2.147e+009 1.000e+000 6.307e-003 3.274e-005 
4.392e-005 1.615e+006 2.143e+009 1.000e+000 6.763e-003 3.275e-005 
4.394e-005 1.616e+006 2.140e+009 1.000e+000 6.530e-003 3.276e-005 
4.395e-005 1.617e+006 2.138e+009 1.000e+000 6.509e-003 3.277e-005 
4.397e-005 1.617e+006 2.137e+009 1.000e+000 6.884e-003 3.278e-005 
4.398e-005 1.618e+006 2.136e+009 1.000e+000 7.054e-003 3.279e-005 
4.399e-005 1.619e+006 2.135e+009 1.000e+000 7.006e-003 3.280e-005 
4.401e-005 1.619e+006 2.134e+009 1.000e+000 7.114e-003 3.281e-005 
4.402e-005 1.620e+006 2.134e+009 1.000e+000 7.177e-003 3.282e-005 
4.404e-005 1.620e+006 2.133e+009 1.000e+000 7.105e-003 3.283e-005 
4.405e-005 1.621e+006 2.133e+009 1.000e+000 7.258e-003 3.284e-005 
4.406e-005 1.622e+006 2.132e+009 1.000e+000 7.172e-003 3.285e-005 
4.408e-005 1.622e+006 2.131e+009 1.000e+000 7.444e-003 3.286e-005 
4.409e-005 1.623e+006 2.131e+009 1.000e+000 7.554e-003 3.287e-005 
4.411e-005 1.623e+006 2.130e+009 1.000e+000 7.441e-003 3.288e-005 
4.412e-005 1.624e+006 2.130e+009 1.000e+000 7.652e-003 3.289e-005 
4.413e-005 1.624e+006 2.130e+009 1.000e+000 7.332e-003 3.290e-005 
4.415e-005 1.625e+006 2.130e+009 1.000e+000 7.523e-003 3.291e-005 
4.416e-005 1.625e+006 2.130e+009 1.000e+000 7.708e-003 3.292e-005 
4.418e-005 1.626e+006 2.130e+009 1.000e+000 7.766e-003 3.293e-005 
4.419e-005 1.626e+006 2.129e+009 1.000e+000 8.302e-003 3.294e-005 
4.420e-005 1.626e+006 2.126e+009 1.000e+000 8.718e-003 3.296e-005 
4.422e-005 1.626e+006 2.125e+009 1.000e+000 8.607e-003 3.297e-005 
4.423e-005 1.626e+006 2.124e+009 1.000e+000 8.459e-003 3.298e-005 
4.425e-005 1.626e+006 2.123e+009 1.000e+000 9.039e-003 3.300e-005 
4.426e-005 1.626e+006 2.122e+009 1.000e+000 8.252e-003 3.301e-005 
4.427e-005 1.626e+006 2.122e+009 1.000e+000 8.656e-003 3.302e-005 
4.429e-005 1.627e+006 2.121e+009 1.000e+000 8.685e-003 3.304e-005 
4.430e-005 1.627e+006 2.121e+009 1.000e+000 8.776e-003 3.305e-005 
4.432e-005 1.627e+006 2.121e+009 1.000e+000 9.325e-003 3.307e-005 
4.433e-005 1.627e+006 2.121e+009 1.000e+000 9.105e-003 3.308e-005 
4.434e-005 1.627e+006 2.121e+009 1.000e+000 8.861e-003 3.309e-005 
4.436e-005 1.627e+006 2.121e+009 1.000e+000 8.847e-003 3.311e-005 
4.437e-005 1.626e+006 2.122e+009 1.000e+000 8.932e-003 3.312e-005 
4.439e-005 1.626e+006 2.122e+009 1.000e+000 9.012e-003 3.314e-005 
4.440e-005 1.626e+006 2.122e+009 1.000e+000 9.022e-003 3.315e-005 
4.441e-005 1.626e+006 2.123e+009 1.000e+000 9.328e-003 3.317e-005 
4.430e-005 1.627e+006 2.121e+009 1.000e+000 8.802e-003 3.305e-005 
4.432e-005 1.627e+006 2.120e+009 1.000e+000 8.233e-003 3.307e-005 
4.433e-005 1.627e+006 2.120e+009 1.000e+000 8.350e-003 3.308e-005 
4.434e-005 1.627e+006 2.120e+009 1.000e+000 8.506e-003 3.309e-005 
4.436e-005 1.627e+006 2.120e+009 1.000e+000 8.612e-003 3.311e-005 
4.437e-005 1.626e+006 2.120e+009 1.000e+000 6.343e-003 3.312e-005 
4.439e-005 1.626e+006 2.121e+009 1.000e+000 6.226e-003 3.314e-005 
4.440e-005 1.626e+006 2.121e+009 1.000e+000 6.551e-003 3.315e-005 
4.441e-005 1.626e+006 2.121e+009 1.000e+000 8.047e-003 3.317e-005 
4.443e-005 1.626e+006 2.122e+009 1.000e+000 8.175e-003 3.318e-005 
4.444e-005 1.626e+006 2.122e+009 1.000e+000 7.948e-003 3.319e-005 
4.446e-005 1.626e+006 2.123e+009 1.000e+000 8.215e-003 3.321e-005 
4.447e-005 1.626e+006 2.123e+009 1.000e+000 8.245e-003 3.322e-005 
4.448e-005 1.626e+006 2.124e+009 1.000e+000 8.296e-003 3.324e-005 
4.450e-005 1.626e+006 2.124e+009 1.000e+000 8.272e-003 3.325e-005 
4.451e-005 1.626e+006 2.124e+009 1.000e+000 8.506e-003 3.327e-005 
4.453e-005 1.626e+006 2.125e+009 1.000e+000 8.419e-003 3.328e-005 
4.454e-005 1.626e+006 2.122e+009 1.000e+000 9.245e-003 3.329e-005 
4.455e-005 1.625e+006 2.120e+009 1.000e+000 9.564e-003 3.331e-005 
4.457e-005 1.625e+006 2.119e+009 1.000e+000 9.635e-003 3.333e-005 
4.458e-005 1.625e+006 2.118e+009 1.000e+000 9.321e-003 3.334e-005 
4.460e-005 1.624e+006 2.118e+009 1.000e+000 9.691e-003 3.336e-005 
4.461e-005 1.624e+006 2.118e+009 1.000e+000 9.503e-003 3.338e-005 
4.462e-005 1.624e+006 2.118e+009 1.000e+000 9.773e-003 3.339e-005 
4.464e-005 1.623e+006 2.118e+009 1.000e+000 9.788e-003 3.341e-005 
4.465e-005 1.623e+006 2.119e+009 1.000e+000 9.696e-003 3.343e-005 
4.467e-005 1.622e+006 2.119e+009 1.000e+000 6.491e-003 3.344e-005 
4.468e-005 1.622e+006 2.119e+009 1.000e+000 9.723e-003 3.346e-005 
4.469e-005 1.622e+006 2.120e+009 1.000e+000 1.007e-002 3.348e-005 
4.471e-005 1.621e+006 2.120e+009 1.000e+000 9.285e-003 3.349e-005 
4.472e-005 1.621e+006 2.121e+009 1.000e+000 9.751e-003 3.351e-005 
4.474e-005 1.621e+006 2.121e+009 1.000e+000 9.966e-003 3.353e-005 
4.475e-005 1.620e+006 2.122e+009 1.000e+000 1.012e-002 3.354e-005 
4.476e-005 1.620e+006 2.119e+009 1.000e+000 6.564e-003 3.356e-005 
4.478e-005 1.619e+006 2.119e+009 1.000e+000 6.500e-003 3.358e-005 
4.479e-005 1.619e+006 2.118e+009 1.000e+000 6.430e-003 3.360e-005 
4.481e-005 1.618e+006 2.119e+009 1.000e+000 6.011e-003 3.361e-005 
4.482e-005 1.618e+006 2.111e+009 1.000e+000 7.364e-003 3.363e-005 
4.483e-005 1.617e+006 2.110e+009 1.000e+000 7.027e-003 3.365e-005 
4.485e-005 1.617e+006 2.111e+009 1.000e+000 6.713e-003 3.367e-005 
4.486e-005 1.616e+006 2.112e+009 1.000e+000 7.098e-003 3.368e-005 
4.488e-005 1.616e+006 2.113e+009 1.000e+000 6.558e-003 3.370e-005 
4.489e-005 1.615e+006 2.114e+009 1.000e+000 6.271e-003 3.372e-005 
4.490e-005 1.615e+006 2.115e+009 1.000e+000 6.489e-003 3.374e-005 
4.492e-005 1.614e+006 2.116e+009 1.000e+000 6.293e-003 3.375e-005 
4.493e-005 1.614e+006 2.117e+009 1.000e+000 6.007e-003 3.377e-005 
4.495e-005 1.613e+006 2.118e+009 1.000e+000 6.369e-003 3.379e-005 
4.496e-005 1.613e+006 2.120e+009 1.000e+000 6.382e-003 3.380e-005 
4.497e-005 1.613e+006 2.121e+009 1.000e+000 6.422e-003 3.382e-005 
4.499e-005 1.612e+006 2.123e+009 1.000e+000 6.418e-003 3.384e-005 
4.500e-005 1.612e+006 2.124e+009 1.000e+000 6.447e-003 3.386e-005 
4.502e-005 1.611e+006 2.127e+009 1.000e+000 7.378e-003 3.387e-005 
4.503e-005 1.611e+006 2.129e+009 1.000e+000 9.962e-003 3.389e-005 
4.504e-005 1.610e+006 2.123e+009 1.000e+000 8.696e-003 3.391e-005 
4.506e-005 1.610e+006 2.121e+009 1.000e+000 8.797e-003 3.393e-005 
4.507e-005 1.609e+006 2.119e+009 1.000e+000 8.781e-003 3.394e-005 
4.509e-005 1.609e+006 2.117e+009 1.000e+000 9.211e-003 3.396e-005 
4.510e-005 1.608e+006 2.115e+009 1.000e+000 8.674e-003 3.398e-005 
4.511e-005 1.608e+006 2.109e+009 1.000e+000 8.867e-003 3.399e-005 
4.513e-005 1.607e+006 2.109e+009 1.000e+000 1.188e-002 3.401e-005 
4.514e-005 1.607e+006 2.111e+009 1.000e+000 1.117e-002 3.403e-005 
4.516e-005 1.607e+006 2.109e+009 1.000e+000 1.092e-002 3.404e-005 
4.517e-005 1.606e+006 2.111e+009 1.000e+000 1.104e-002 3.406e-005 
4.518e-005 1.606e+006 2.112e+009 1.000e+000 1.113e-002 3.408e-005 
4.520e-005 1.605e+006 2.113e+009 1.000e+000 1.086e-002 3.409e-005 
4.521e-005 1.605e+006 2.114e+009 1.000e+000 1.086e-002 3.411e-005 
4.523e-005 1.605e+006 2.115e+009 1.000e+000 1.314e-002 3.413e-005 
4.524e-005 1.604e+006 2.116e+009 1.000e+000 1.304e-002 3.414e-005 
4.525e-005 1.604e+006 2.117e+009 1.000e+000 1.301e-002 3.416e-005 
4.527e-005 1.604e+006 2.118e+009 1.000e+000 1.327e-002 3.417e-005 
4.528e-005 1.604e+006 2.116e+009 1.000e+000 1.269e-002 3.419e-005 
4.530e-005 1.603e+006 2.117e+009 1.000e+000 1.243e-002 3.421e-005 
4.531e-005 1.603e+006 2.117e+009 1.000e+000 1.308e-002 3.422e-005 
4.532e-005 1.602e+006 2.118e+009 1.000e+000 1.293e-002 3.424e-005 
4.534e-005 1.602e+006 2.119e+009 1.000e+000 1.314e-002 3.426e-005 
4.535e-005 1.602e+006 2.120e+009 1.000e+000 1.314e-002 3.427e-005 
4.537e-005 1.601e+006 2.120e+009 1.000e+000 1.330e-002 3.429e-005 
4.538e-005 1.601e+006 2.121e+009 1.000e+000 1.321e-002 3.431e-005 
4.539e-005 1.601e+006 2.122e+009 1.000e+000 1.328e-002 3.432e-005 
4.541e-005 1.601e+006 2.123e+009 1.000e+000 1.338e-002 3.434e-005 
4.542e-005 1.600e+006 2.124e+009 1.000e+000 1.384e-002 3.435e-005 
4.544e-005 1.600e+006 2.125e+009 1.000e+000 1.370e-002 3.437e-005 
4.545e-005 1.600e+006 2.126e+009 1.000e+000 1.384e-002 3.438e-005 
4.546e-005 1.600e+006 2.127e+009 1.000e+000 1.397e-002 3.440e-005 
4.548e-005 1.600e+006 2.128e+009 1.000e+000 1.388e-002 3.441e-005 
4.549e-005 1.600e+006 2.128e+009 1.000e+000 1.428e-002 3.443e-005 
4.551e-005 1.600e+006 2.129e+009 1.000e+000 1.396e-002 3.444e-005 
4.552e-005 1.599e+006 2.128e+009 1.000e+000 1.373e-002 3.446e-005 
4.553e-005 1.599e+006 2.128e+009 1.000e+000 1.378e-002 3.447e-005 
4.555e-005 1.599e+006 2.129e+009 1.000e+000 1.409e-002 3.449e-005 
4.556e-005 1.599e+006 2.130e+009 1.000e+000 1.494e-002 3.450e-005 
4.558e-005 1.599e+006 2.131e+009 1.000e+000 1.504e-002 3.451e-005 
4.559e-005 1.599e+006 2.132e+009 1.000e+000 1.296e-002 3.453e-005 
4.560e-005 1.599e+006 2.133e+009 1.000e+000 1.519e-002 3.454e-005 
4.562e-005 1.599e+006 2.135e+009 1.000e+000 1.468e-002 3.456e-005 
4.563e-005 1.599e+006 2.136e+009 1.000e+000 1.305e-002 3.457e-005 
4.565e-005 1.599e+006 2.137e+009 1.000e+000 1.612e-002 3.458e-005 
4.566e-005 1.599e+006 2.135e+009 1.000e+000 1.362e-002 3.460e-005 
4.567e-005 1.599e+006 2.133e+009 1.000e+000 1.470e-002 3.461e-005 
4.569e-005 1.599e+006 2.133e+009 1.000e+000 1.467e-002 3.463e-005 
4.570e-005 1.599e+006 2.132e+009 1.000e+000 1.507e-002 3.464e-005 
4.572e-005 1.599e+006 2.132e+009 1.000e+000 1.550e-002 3.466e-005 
4.573e-005 1.599e+006 2.132e+009 1.000e+000 1.536e-002 3.467e-005 
4.574e-005 1.599e+006 2.132e+009 1.000e+000 1.567e-002 3.469e-005 
4.576e-005 1.598e+006 2.132e+009 1.000e+000 1.579e-002 3.470e-005 
4.577e-005 1.598e+006 2.133e+009 1.000e+000 1.610e-002 3.472e-005 
4.579e-005 1.598e+006 2.133e+009 1.000e+000 1.609e-002 3.473e-005 
4.580e-005 1.598e+006 2.134e+009 1.000e+000 1.517e-002 3.475e-005 
4.581e-005 1.598e+006 2.135e+009 1.000e+000 1.663e-002 3.476e-005 
4.583e-005 1.597e+006 2.136e+009 1.000e+000 2.025e-002 3.478e-005 
4.584e-005 1.597e+006 2.138e+009 1.000e+000 2.083e-002 3.479e-005 
4.586e-005 1.597e+006 2.139e+009 1.000e+000 1.770e-002 3.481e-005 
4.587e-005 1.597e+006 2.140e+009 1.000e+000 1.603e-002 3.483e-005 
4.588e-005 1.597e+006 2.141e+009 1.000e+000 1.419e-002 3.484e-005 
4.590e-005 1.596e+006 2.142e+009 1.000e+000 1.352e-002 3.486e-005 
4.591e-005 1.596e+006 2.143e+009 1.000e+000 1.318e-002 3.487e-005 
4.593e-005 1.596e+006 2.144e+009 1.000e+000 2.255e-002 3.489e-005 
4.594e-005 1.596e+006 2.145e+009 1.000e+000 2.290e-002 3.490e-005 
4.595e-005 1.596e+006 2.146e+009 1.000e+000 2.361e-002 3.492e-005 
4.597e-005 1.596e+006 2.147e+009 1.000e+000 2.366e-002 3.493e-005 
4.598e-005 1.595e+006 2.148e+009 1.000e+000 2.271e-002 3.495e-005 
4.600e-005 1.595e+006 2.145e+009 1.000e+000 1.199e-002 3.496e-005 
4.601e-005 1.595e+006 2.140e+009 1.000e+000 1.248e-002 3.498e-005 
4.602e-005 1.595e+006 2.134e+009 1.000e+000 1.323e-002 3.499e-005 
4.604e-005 1.595e+006 2.132e+009 1.000e+000 1.409e-002 3.501e-005 
4.605e-005 1.594e+006 2.130e+009 1.000e+000 1.503e-002 3.502e-005 
4.607e-005 1.594e+006 2.128e+009 1.000e+000 1.577e-002 3.504e-005 
4.608e-005 1.594e+006 2.128e+009 1.000e+000 1.557e-002 3.505e-005 
4.609e-005 1.594e+006 2.128e+009 1.000e+000 1.603e-002 3.507e-005 
4.611e-005 1.594e+006 2.127e+009 1.000e+000 1.598e-002 3.508e-005 
4.612e-005 1.593e+006 2.127e+009 1.000e+000 1.603e-002 3.510e-005 
4.614e-005 1.593e+006 2.122e+009 1.000e+000 1.773e-002 3.512e-005 
4.615e-005 1.593e+006 2.121e+009 1.000e+000 1.860e-002 3.513e-005 
4.616e-005 1.593e+006 2.121e+009 1.000e+000 1.830e-002 3.515e-005 
4.618e-005 1.593e+006 2.121e+009 1.000e+000 1.845e-002 3.516e-005 
4.619e-005 1.593e+006 2.121e+009 1.000e+000 1.886e-002 3.518e-005 
4.621e-005 1.592e+006 2.120e+009 1.000e+000 1.832e-002 3.519e-005 
4.622e-005 1.592e+006 2.120e+009 1.000e+000 1.893e-002 3.521e-005 
4.623e-005 1.592e+006 2.120e+009 1.000e+000 1.894e-002 3.522e-005 
4.625e-005 1.592e+006 2.120e+009 1.000e+000 1.900e-002 3.524e-005 
4.626e-005 1.592e+006 2.120e+009 1.000e+000 1.898e-002 3.525e-005 
4.628e-005 1.592e+006 2.120e+009 1.000e+000 1.919e-002 3.527e-005 
4.629e-005 1.592e+006 2.120e+009 1.000e+000 1.895e-002 3.528e-005 
4.630e-005 1.592e+006 2.120e+009 1.000e+000 1.886e-002 3.530e-005 
4.632e-005 1.591e+006 2.120e+009 1.000e+000 1.869e-002 3.531e-005 
4.633e-005 1.591e+006 2.121e+009 1.000e+000 1.879e-002 3.532e-005 
4.635e-005 1.591e+006 2.121e+009 1.000e+000 1.928e-002 3.534e-005 
4.636e-005 1.591e+006 2.121e+009 1.000e+000 1.906e-002 3.535e-005 
4.637e-005 1.591e+006 2.122e+009 1.000e+000 1.915e-002 3.537e-005 
4.639e-005 1.591e+006 2.122e+009 1.000e+000 1.924e-002 3.538e-005 
4.640e-005 1.591e+006 2.123e+009 1.000e+000 1.959e-002 3.540e-005 
4.642e-005 1.591e+006 2.124e+009 1.000e+000 1.976e-002 3.541e-005 
4.643e-005 1.591e+006 2.126e+009 1.000e+000 1.855e-002 3.542e-005 
4.644e-005 1.591e+006 2.127e+009 1.000e+000 1.865e-002 3.544e-005 
4.646e-005 1.591e+006 2.128e+009 1.000e+000 1.819e-002 3.545e-005 
4.647e-005 1.591e+006 2.129e+009 1.000e+000 1.770e-002 3.547e-005 
4.649e-005 1.591e+006 2.130e+009 1.000e+000 2.283e-002 3.548e-005 
4.650e-005 1.591e+006 2.131e+009 1.000e+000 2.246e-002 3.550e-005 
4.651e-005 1.591e+006 2.129e+009 1.000e+000 2.170e-002 3.551e-005 
4.653e-005 1.591e+006 2.127e+009 1.000e+000 1.959e-002 3.552e-005 
4.654e-005 1.591e+006 2.125e+009 1.000e+000 2.032e-002 3.554e-005 
4.656e-005 1.591e+006 2.125e+009 1.000e+000 2.023e-002 3.555e-005 
4.657e-005 1.591e+006 2.125e+009 1.000e+000 2.025e-002 3.557e-005 
4.658e-005 1.591e+006 2.125e+009 1.000e+000 2.065e-002 3.558e-005 
4.660e-005 1.590e+006 2.125e+009 1.000e+000 2.046e-002 3.560e-005 
4.661e-005 1.590e+006 2.125e+009 1.000e+000 2.076e-002 3.561e-005 
4.663e-005 1.590e+006 2.125e+009 1.000e+000 2.060e-002 3.563e-005 
4.664e-005 1.590e+006 2.126e+009 1.000e+000 2.086e-002 3.564e-005 
4.665e-005 1.590e+006 2.126e+009 1.000e+000 2.004e-002 3.565e-005 
4.667e-005 1.590e+006 2.126e+009 1.000e+000 2.087e-002 3.567e-005 
4.668e-005 1.590e+006 2.125e+009 1.000e+000 2.130e-002 3.568e-005 
4.670e-005 1.590e+006 2.125e+009 1.000e+000 2.131e-002 3.570e-005 
4.671e-005 1.590e+006 2.125e+009 1.000e+000 2.112e-002 3.571e-005 
4.672e-005 1.590e+006 2.126e+009 1.000e+000 2.137e-002 3.573e-005 
4.674e-005 1.589e+006 2.126e+009 1.000e+000 2.117e-002 3.574e-005 
4.675e-005 1.589e+006 2.126e+009 1.000e+000 2.134e-002 3.576e-005 
4.677e-005 1.589e+006 2.127e+009 1.000e+000 2.141e-002 3.577e-005 
4.678e-005 1.589e+006 2.127e+009 1.000e+000 2.109e-002 3.579e-005 
4.679e-005 1.589e+006 2.127e+009 1.000e+000 2.142e-002 3.580e-005 
4.681e-005 1.589e+006 2.128e+009 1.000e+000 2.151e-002 3.582e-005 
4.682e-005 1.588e+006 2.129e+009 1.000e+000 2.122e-002 3.583e-005 
4.684e-005 1.588e+006 2.129e+009 1.000e+000 2.151e-002 3.585e-005 
4.685e-005 1.588e+006 2.130e+009 1.000e+000 2.179e-002 3.586e-005 
4.686e-005 1.588e+006 2.131e+009 1.000e+000 2.144e-002 3.588e-005 
4.688e-005 1.588e+006 2.131e+009 1.000e+000 2.173e-002 3.590e-005 
4.689e-005 1.588e+006 2.132e+009 1.000e+000 2.206e-002 3.591e-005 
4.691e-005 1.587e+006 2.133e+009 1.000e+000 2.207e-002 3.593e-005 
4.692e-005 1.587e+006 2.133e+009 1.000e+000 2.211e-002 3.594e-005 
4.693e-005 1.587e+006 2.134e+009 1.000e+000 2.212e-002 3.596e-005 
4.695e-005 1.587e+006 2.135e+009 1.000e+000 2.202e-002 3.597e-005 
4.696e-005 1.587e+006 2.136e+009 1.000e+000 2.240e-002 3.599e-005 
4.698e-005 1.587e+006 2.136e+009 1.000e+000 2.226e-002 3.600e-005 
4.699e-005 1.586e+006 2.137e+009 1.000e+000 2.215e-002 3.602e-005 
4.700e-005 1.586e+006 2.138e+009 1.000e+000 2.261e-002 3.603e-005 
4.702e-005 1.586e+006 2.139e+009 1.000e+000 2.245e-002 3.605e-005 
4.703e-005 1.586e+006 2.140e+009 1.000e+000 2.244e-002 3.606e-005 
4.705e-005 1.586e+006 2.141e+009 1.000e+000 2.255e-002 3.608e-005 
4.706e-005 1.586e+006 2.142e+009 1.000e+000 2.279e-002 3.609e-005 
4.707e-005 1.585e+006 2.142e+009 1.000e+000 2.229e-002 3.611e-005 
4.709e-005 1.585e+006 2.143e+009 1.000e+000 2.266e-002 3.612e-005 
4.710e-005 1.585e+006 2.144e+009 1.000e+000 2.267e-002 3.614e-005 
4.712e-005 1.585e+006 2.145e+009 1.000e+000 2.301e-002 3.615e-005 
4.713e-005 1.585e+006 2.146e+009 1.000e+000 2.243e-002 3.617e-005 
4.714e-005 1.585e+006 2.147e+009 1.000e+000 2.244e-002 3.618e-005 
4.716e-005 1.584e+006 2.148e+009 1.000e+000 2.236e-002 3.620e-005 
4.717e-005 1.584e+006 2.149e+009 1.000e+000 2.291e-002 3.621e-005 
4.719e-005 1.584e+006 2.150e+009 1.000e+000 2.230e-002 3.623e-005 
4.720e-005 1.584e+006 2.151e+009 1.000e+000 2.272e-002 3.624e-005 
4.721e-005 1.584e+006 2.152e+009 1.000e+000 2.219e-002 3.626e-005 
4.723e-005 1.584e+006 2.153e+009 1.000e+000 2.249e-002 3.627e-005 
4.724e-005 1.584e+006 2.154e+009 1.000e+000 2.222e-002 3.629e-005 
4.726e-005 1.584e+006 2.155e+009 1.000e+000 2.249e-002 3.630e-005 
4.727e-005 1.584e+006 2.156e+009 1.000e+000 2.211e-002 3.632e-005 
4.728e-005 1.584e+006 2.157e+009 1.000e+000 2.240e-002 3.633e-005 
4.730e-005 1.584e+006 2.158e+009 1.000e+000 2.218e-002 3.634e-005 
4.731e-005 1.584e+006 2.159e+009 1.000e+000 2.225e-002 3.636e-005 
4.733e-005 1.584e+006 2.160e+009 1.000e+000 2.233e-002 3.637e-005 
4.734e-005 1.584e+006 2.161e+009 1.000e+000 2.270e-002 3.639e-005 
4.735e-005 1.584e+006 2.162e+009 1.000e+000 2.232e-002 3.640e-005 
4.737e-005 1.584e+006 2.163e+009 1.000e+000 2.245e-002 3.641e-005 
4.738e-005 1.584e+006 2.164e+009 1.000e+000 2.282e-002 3.643e-005 
4.739e-005 1.584e+006 2.165e+009 1.000e+000 2.271e-002 3.644e-005 
4.741e-005 1.584e+006 2.166e+009 1.000e+000 2.269e-002 3.646e-005 
4.742e-005 1.584e+006 2.167e+009 1.000e+000 2.301e-002 3.647e-005 
4.744e-005 1.584e+006 2.168e+009 1.000e+000 2.276e-002 3.648e-005 
4.745e-005 1.584e+006 2.169e+009 1.000e+000 2.301e-002 3.650e-005 
4.746e-005 1.584e+006 2.170e+009 1.000e+000 2.267e-002 3.651e-005 
4.748e-005 1.584e+006 2.171e+009 1.000e+000 2.309e-002 3.653e-005 
4.749e-005 1.583e+006 2.172e+009 1.000e+000 2.313e-002 3.654e-005 
4.751e-005 1.583e+006 2.173e+009 1.000e+000 2.310e-002 3.655e-005 
4.752e-005 1.583e+006 2.174e+009 1.000e+000 2.331e-002 3.657e-005 
4.753e-005 1.583e+006 2.175e+009 1.000e+000 2.333e-002 3.658e-005 
4.755e-005 1.583e+006 2.176e+009 1.000e+000 2.327e-002 3.660e-005 
4.756e-005 1.583e+006 2.177e+009 1.000e+000 2.178e-002 3.661e-005 
4.758e-005 1.583e+006 2.178e+009 1.000e+000 2.351e-002 3.663e-005 
4.759e-005 1.583e+006 2.179e+009 1.000e+000 2.366e-002 3.664e-005 
4.760e-005 1.583e+006 2.180e+009 1.000e+000 2.340e-002 3.665e-005 
4.762e-005 1.583e+006 2.181e+009 1.000e+000 2.348e-002 3.667e-005 
4.763e-005 1.583e+006 2.183e+009 1.000e+000 2.372e-002 3.668e-005 
4.765e-005 1.583e+006 2.184e+009 1.000e+000 2.334e-002 3.670e-005 
4.766e-005 1.583e+006 2.185e+009 1.000e+000 2.328e-002 3.671e-005 
4.767e-005 1.583e+006 2.186e+009 1.000e+000 2.317e-002 3.673e-005 
4.769e-005 1.583e+006 2.187e+009 1.000e+000 2.198e-002 3.674e-005 
4.770e-005 1.583e+006 2.188e+009 1.000e+000 2.345e-002 3.675e-005 
4.772e-005 1.583e+006 2.189e+009 1.000e+000 2.336e-002 3.677e-005 
4.773e-005 1.583e+006 2.190e+009 1.000e+000 2.396e-002 3.678e-005 
4.774e-005 1.583e+006 2.192e+009 1.000e+000 2.364e-002 3.680e-005 
4.776e-005 1.582e+006 2.193e+009 1.000e+000 2.418e-002 3.681e-005 
4.777e-005 1.582e+006 2.194e+009 1.000e+000 2.426e-002 3.683e-005 
4.779e-005 1.582e+006 2.195e+009 1.000e+000 2.413e-002 3.684e-005 
4.780e-005 1.582e+006 2.196e+009 1.000e+000 2.417e-002 3.686e-005 
4.781e-005 1.582e+006 2.198e+009 1.000e+000 2.404e-002 3.687e-005 
4.783e-005 1.582e+006 2.199e+009 1.000e+000 2.421e-002 3.689e-005 
4.784e-005 1.582e+006 2.200e+009 1.000e+000 2.440e-002 3.690e-005 
4.786e-005 1.582e+006 2.201e+009 1.000e+000 2.409e-002 3.692e-005 
4.787e-005 1.582e+006 2.202e+009 1.000e+000 2.368e-002 3.693e-005 
4.788e-005 1.582e+006 2.204e+009 1.000e+000 2.398e-002 3.695e-005 
4.790e-005 1.582e+006 2.205e+009 1.000e+000 2.428e-002 3.696e-005 
4.791e-005 1.581e+006 2.206e+009 1.000e+000 2.424e-002 3.697e-005 
4.793e-005 1.581e+006 2.207e+009 1.000e+000 2.421e-002 3.699e-005 
4.794e-005 1.582e+006 2.209e+009 1.000e+000 2.390e-002 3.700e-005 
4.795e-005 1.582e+006 2.210e+009 1.000e+000 2.411e-002 3.701e-005 
4.797e-005 1.582e+006 2.211e+009 1.000e+000 2.404e-002 3.703e-005 
4.798e-005 1.582e+006 2.212e+009 1.000e+000 2.400e-002 3.704e-005 
4.800e-005 1.582e+006 2.214e+009 1.000e+000 2.366e-002 3.705e-005 
4.801e-005 1.582e+006 2.215e+009 1.000e+000 2.389e-002 3.707e-005 
4.802e-005 1.583e+006 2.216e+009 1.000e+000 2.384e-002 3.708e-005 
4.804e-005 1.583e+006 2.217e+009 1.000e+000 2.418e-002 3.709e-005 
4.805e-005 1.583e+006 2.218e+009 1.000e+000 2.378e-002 3.711e-005 
4.807e-005 1.583e+006 2.219e+009 1.000e+000 2.378e-002 3.712e-005 
4.808e-005 1.583e+006 2.219e+009 1.000e+000 2.438e-002 3.713e-005 
4.809e-005 1.583e+006 2.220e+009 1.000e+000 2.411e-002 3.714e-005 
4.811e-005 1.583e+006 2.221e+009 1.000e+000 2.423e-002 3.716e-005 
4.812e-005 1.583e+006 2.222e+009 1.000e+000 2.435e-002 3.717e-005 
4.814e-005 1.583e+006 2.223e+009 1.000e+000 2.426e-002 3.718e-005 
4.815e-005 1.584e+006 2.225e+009 1.000e+000 2.379e-002 3.720e-005 
4.816e-005 1.584e+006 2.226e+009 1.000e+000 2.458e-002 3.721e-005 
4.818e-005 1.584e+006 2.228e+009 1.000e+000 2.413e-002 3.722e-005 
4.819e-005 1.584e+006 2.229e+009 1.000e+000 2.433e-002 3.724e-005 
4.821e-005 1.584e+006 2.230e+009 1.000e+000 2.464e-002 3.725e-005 
4.822e-005 1.584e+006 2.232e+009 1.000e+000 2.486e-002 3.726e-005 
4.823e-005 1.584e+006 2.233e+009 1.000e+000 2.389e-002 3.728e-005 
4.825e-005 1.584e+006 2.234e+009 1.000e+000 2.483e-002 3.729e-005 
4.826e-005 1.585e+006 2.236e+009 1.000e+000 2.460e-002 3.730e-005 
4.828e-005 1.585e+006 2.237e+009 1.000e+000 2.478e-002 3.732e-005 
4.829e-005 1.585e+006 2.238e+009 1.000e+000 2.268e-002 3.733e-005 
4.830e-005 1.585e+006 2.240e+009 1.000e+000 2.421e-002 3.734e-005 
4.832e-005 1.585e+006 2.241e+009 1.000e+000 2.411e-002 3.736e-005 
4.833e-005 1.585e+006 2.242e+009 1.000e+000 2.518e-002 3.737e-005 
4.835e-005 1.585e+006 2.244e+009 1.000e+000 2.540e-002 3.738e-005 
4.836e-005 1.585e+006 2.244e+009 1.000e+000 2.421e-002 3.739e-005 
4.837e-005 1.586e+006 2.245e+009 1.000e+000 2.577e-002 3.741e-005 
4.839e-005 1.586e+006 2.247e+009 1.000e+000 2.397e-002 3.742e-005 
4.840e-005 1.586e+006 2.248e+009 1.000e+000 2.430e-002 3.743e-005 
4.842e-005 1.586e+006 2.247e+009 1.000e+000 2.528e-002 3.745e-005 
4.843e-005 1.586e+006 2.245e+009 1.000e+000 2.483e-002 3.746e-005 
4.844e-005 1.586e+006 2.246e+009 1.000e+000 2.528e-002 3.748e-005 
4.846e-005 1.586e+006 2.246e+009 1.000e+000 2.536e-002 3.749e-005 
4.847e-005 1.586e+006 2.248e+009 1.000e+000 2.560e-002 3.750e-005 
4.849e-005 1.586e+006 2.250e+009 1.000e+000 2.576e-002 3.752e-005 
4.850e-005 1.586e+006 2.252e+009 1.000e+000 2.580e-002 3.753e-005 
4.851e-005 1.586e+006 2.253e+009 1.000e+000 2.566e-002 3.755e-005 
4.853e-005 1.586e+006 2.255e+009 1.000e+000 2.569e-002 3.756e-005 
4.854e-005 1.586e+006 2.257e+009 1.000e+000 2.601e-002 3.758e-005 
4.856e-005 1.585e+006 2.259e+009 1.000e+000 2.514e-002 3.759e-005 
4.857e-005 1.585e+006 2.261e+009 1.000e+000 2.584e-002 3.760e-005 
4.858e-005 1.585e+006 2.262e+009 1.000e+000 2.614e-002 3.762e-005 
4.860e-005 1.585e+006 2.264e+009 1.000e+000 2.568e-002 3.763e-005 
4.861e-005 1.585e+006 2.266e+009 1.000e+000 2.581e-002 3.765e-005 
4.863e-005 1.585e+006 2.267e+009 1.000e+000 2.599e-002 3.766e-005 
4.864e-005 1.585e+006 2.269e+009 1.000e+000 2.597e-002 3.767e-005 
4.865e-005 1.585e+006 2.271e+009 1.000e+000 2.613e-002 3.769e-005 
4.867e-005 1.585e+006 2.272e+009 1.000e+000 2.604e-002 3.770e-005 
4.868e-005 1.585e+006 2.274e+009 1.000e+000 2.589e-002 3.772e-005 
4.870e-005 1.585e+006 2.276e+009 1.000e+000 2.592e-002 3.773e-005 
4.871e-005 1.585e+006 2.277e+009 1.000e+000 2.588e-002 3.774e-005 
4.872e-005 1.585e+006 2.279e+009 1.000e+000 2.630e-002 3.776e-005 
4.874e-005 1.585e+006 2.281e+009 1.000e+000 2.609e-002 3.777e-005 
4.875e-005 1.585e+006 2.282e+009 1.000e+000 2.608e-002 3.779e-005 
4.877e-005 1.585e+006 2.284e+009 1.000e+000 2.642e-002 3.780e-005 
4.878e-005 1.585e+006 2.286e+009 1.000e+000 2.645e-002 3.782e-005 
4.879e-005 1.585e+006 2.287e+009 1.000e+000 2.641e-002 3.783e-005 
4.881e-005 1.585e+006 2.289e+009 1.000e+000 2.617e-002 3.784e-005 
4.882e-005 1.585e+006 2.291e+009 1.000e+000 2.632e-002 3.786e-005 
4.884e-005 1.585e+006 2.292e+009 1.000e+000 2.613e-002 3.787e-005 
4.885e-005 1.586e+006 2.294e+009 1.000e+000 2.635e-002 3.788e-005 
4.886e-005 1.586e+006 2.296e+009 1.000e+000 2.603e-002 3.790e-005 
4.888e-005 1.586e+006 2.297e+009 1.000e+000 2.557e-002 3.791e-005 
4.889e-005 1.586e+006 2.299e+009 1.000e+000 2.502e-002 3.793e-005 
4.891e-005 1.586e+006 2.301e+009 1.000e+000 2.516e-002 3.794e-005 
4.892e-005 1.586e+006 2.302e+009 1.000e+000 2.482e-002 3.795e-005 
4.893e-005 1.586e+006 2.304e+009 1.000e+000 2.462e-002 3.797e-005 
4.895e-005 1.586e+006 2.306e+009 1.000e+000 2.451e-002 3.798e-005 
4.896e-005 1.586e+006 2.307e+009 1.000e+000 2.451e-002 3.800e-005 
4.898e-005 1.586e+006 2.308e+009 1.000e+000 2.425e-002 3.801e-005 
4.899e-005 1.586e+006 2.309e+009 1.000e+000 2.415e-002 3.802e-005 
4.900e-005 1.586e+006 2.311e+009 1.000e+000 2.382e-002 3.804e-005 
4.902e-005 1.586e+006 2.312e+009 1.000e+000 2.337e-002 3.805e-005 
4.903e-005 1.586e+006 2.313e+009 1.000e+000 2.347e-002 3.807e-005 
4.905e-005 1.586e+006 2.315e+009 1.000e+000 2.320e-002 3.808e-005 
4.906e-005 1.586e+006 2.316e+009 1.000e+000 2.313e-002 3.809e-005 
4.907e-005 1.586e+006 2.317e+009 1.000e+000 2.309e-002 3.811e-005 
4.909e-005 1.586e+006 2.318e+009 1.000e+000 2.261e-002 3.812e-005 
4.910e-005 1.586e+006 2.320e+009 1.000e+000 2.266e-002 3.814e-005 
4.912e-005 1.586e+006 2.321e+009 1.000e+000 2.252e-002 3.815e-005 
4.913e-005 1.586e+006 2.322e+009 1.000e+000 2.227e-002 3.816e-005 
4.914e-005 1.586e+006 2.323e+009 1.000e+000 2.179e-002 3.818e-005 
4.916e-005 1.586e+006 2.324e+009 1.000e+000 2.170e-002 3.819e-005 
4.917e-005 1.585e+006 2.326e+009 1.000e+000 2.154e-002 3.821e-005 
4.919e-005 1.585e+006 2.327e+009 1.000e+000 2.113e-002 3.822e-005 
4.920e-005 1.585e+006 2.328e+009 1.000e+000 2.109e-002 3.824e-005 
4.921e-005 1.585e+006 2.329e+009 1.000e+000 2.088e-002 3.825e-005 
4.923e-005 1.585e+006 2.330e+009 1.000e+000 2.040e-002 3.826e-005 
4.924e-005 1.585e+006 2.331e+009 1.000e+000 2.014e-002 3.828e-005 
4.926e-005 1.585e+006 2.333e+009 1.000e+000 2.040e-002 3.829e-005 
4.927e-005 1.585e+006 2.334e+009 1.000e+000 2.037e-002 3.831e-005 
4.928e-005 1.584e+006 2.334e+009 1.000e+000 2.051e-002 3.833e-005 
4.930e-005 1.584e+006 2.336e+009 1.000e+000 2.012e-002 3.834e-005 
4.931e-005 1.584e+006 2.337e+009 1.000e+000 1.953e-002 3.836e-005 
4.933e-005 1.584e+006 2.339e+009 1.000e+000 1.770e-002 3.837e-005 
4.934e-005 1.584e+006 2.340e+009 1.000e+000 1.980e-002 3.839e-005 
4.935e-005 1.584e+006 2.342e+009 1.000e+000 1.900e-002 3.840e-005 
4.937e-005 1.583e+006 2.344e+009 1.000e+000 1.800e-002 3.842e-005 
4.938e-005 1.583e+006 2.345e+009 1.000e+000 2.181e-002 3.843e-005 
4.940e-005 1.583e+006 2.347e+009 1.000e+000 2.154e-002 3.845e-005 
4.941e-005 1.583e+006 2.349e+009 1.000e+000 2.220e-002 3.846e-005 
4.942e-005 1.583e+006 2.350e+009 1.000e+000 2.227e-002 3.847e-005 
4.944e-005 1.583e+006 2.352e+009 1.000e+000 2.236e-002 3.849e-005 
4.945e-005 1.583e+006 2.355e+009 1.000e+000 2.371e-002 3.850e-005 
4.947e-005 1.583e+006 2.356e+009 1.000e+000 2.423e-002 3.852e-005 
4.948e-005 1.583e+006 2.358e+009 1.000e+000 2.208e-002 3.853e-005 
4.949e-005 1.583e+006 2.360e+009 1.000e+000 2.376e-002 3.855e-005 
4.951e-005 1.583e+006 2.362e+009 1.000e+000 2.287e-002 3.856e-005 
4.952e-005 1.583e+006 2.364e+009 1.000e+000 2.328e-002 3.858e-005 
4.954e-005 1.583e+006 2.365e+009 1.000e+000 2.465e-002 3.859e-005 
4.955e-005 1.583e+006 2.367e+009 1.000e+000 2.407e-002 3.860e-005 
4.956e-005 1.583e+006 2.369e+009 1.000e+000 2.500e-002 3.862e-005 
4.958e-005 1.583e+006 2.371e+009 1.000e+000 2.411e-002 3.863e-005 
4.959e-005 1.583e+006 2.373e+009 1.000e+000 2.751e-002 3.864e-005 
4.961e-005 1.583e+006 2.375e+009 1.000e+000 3.027e-002 3.866e-005 
4.962e-005 1.583e+006 2.377e+009 1.000e+000 3.379e-002 3.867e-005 
4.963e-005 1.583e+006 2.379e+009 1.000e+000 3.928e-002 3.869e-005 
4.965e-005 1.583e+006 2.381e+009 1.000e+000 3.622e-002 3.870e-005 
4.966e-005 1.583e+006 2.383e+009 1.000e+000 3.966e-002 3.871e-005 
4.968e-005 1.583e+006 2.384e+009 1.000e+000 2.943e-002 3.873e-005 
4.969e-005 1.583e+006 2.386e+009 1.000e+000 3.688e-002 3.874e-005 
4.970e-005 1.583e+006 2.385e+009 1.000e+000 3.513e-002 3.876e-005 
4.972e-005 1.583e+006 2.384e+009 1.000e+000 3.762e-002 3.877e-005 
4.973e-005 1.583e+006 2.384e+009 1.000e+000 3.527e-002 3.878e-005 
4.975e-005 1.583e+006 2.378e+009 1.000e+000 3.415e-002 3.880e-005 
4.976e-005 1.582e+006 2.375e+009 1.000e+000 3.671e-002 3.882e-005 
4.977e-005 1.582e+006 2.371e+009 1.000e+000 3.538e-002 3.883e-005 
4.979e-005 1.581e+006 2.367e+009 1.000e+000 3.440e-002 3.885e-005 
4.980e-005 1.581e+006 2.363e+009 1.000e+000 3.270e-002 3.887e-005 
4.982e-005 1.580e+006 2.360e+009 1.000e+000 3.162e-002 3.889e-005 
4.983e-005 1.579e+006 2.357e+009 1.000e+000 3.153e-002 3.891e-005 
4.984e-005 1.579e+006 2.353e+009 1.000e+000 3.005e-002 3.892e-005 
4.986e-005 1.578e+006 2.351e+009 1.000e+000 2.951e-002 3.894e-005 
4.987e-005 1.577e+006 2.348e+009 1.000e+000 2.812e-002 3.896e-005 
4.989e-005 1.577e+006 2.345e+009 1.000e+000 2.865e-002 3.898e-005 
4.990e-005 1.576e+006 2.341e+009 1.000e+000 2.899e-002 3.900e-005 
4.991e-005 1.575e+006 2.336e+009 1.000e+000 2.896e-002 3.902e-005 
4.993e-005 1.575e+006 2.331e+009 1.000e+000 2.908e-002 3.904e-005 
4.994e-005 1.574e+006 2.331e+009 1.000e+000 2.861e-002 3.906e-005 
4.996e-005 1.573e+006 2.332e+009 1.000e+000 2.865e-002 3.908e-005 
4.997e-005 1.572e+006 2.333e+009 1.000e+000 2.895e-002 3.909e-005 
4.998e-005 1.572e+006 2.334e+009 1.000e+000 2.883e-002 3.911e-005 
5.000e-005 1.571e+006 2.335e+009 1.000e+000 2.875e-002 3.913e-005 
5.001e-005 1.570e+006 2.336e+009 1.000e+000 2.851e-002 3.915e-005 
5.003e-005 1.570e+006 2.337e+009 1.000e+000 2.881e-002 3.917e-005 
5.004e-005 1.569e+006 2.338e+009 1.000e+000 2.876e-002 3.919e-005 
5.005e-005 1.569e+006 2.339e+009 1.000e+000 2.862e-002 3.920e-005 
5.007e-005 1.568e+006 2.340e+009 1.000e+000 2.833e-002 3.922e-005 
5.008e-005 1.567e+006 2.341e+009 1.000e+000 2.742e-002 3.924e-005 
5.010e-005 1.567e+006 2.342e+009 1.000e+000 2.851e-002 3.926e-005 
5.011e-005 1.567e+006 2.343e+009 1.000e+000 2.835e-002 3.927e-005 
5.012e-005 1.566e+006 2.344e+009 1.000e+000 2.814e-002 3.929e-005 
5.014e-005 1.566e+006 2.345e+009 1.000e+000 2.830e-002 3.931e-005 
5.015e-005 1.565e+006 2.346e+009 1.000e+000 2.789e-002 3.933e-005 
5.017e-005 1.565e+006 2.347e+009 1.000e+000 2.806e-002 3.934e-005 
5.018e-005 1.565e+006 2.348e+009 1.000e+000 2.771e-002 3.936e-005 
5.019e-005 1.564e+006 2.349e+009 1.000e+000 2.803e-002 3.937e-005 
5.021e-005 1.564e+006 2.350e+009 1.000e+000 2.775e-002 3.939e-005 
5.022e-005 1.564e+006 2.351e+009 1.000e+000 2.796e-002 3.941e-005 
5.024e-005 1.563e+006 2.352e+009 1.000e+000 2.797e-002 3.942e-005 
5.025e-005 1.563e+006 2.353e+009 1.000e+000 2.785e-002 3.944e-005 
5.026e-005 1.563e+006 2.354e+009 1.000e+000 2.794e-002 3.946e-005 
5.028e-005 1.562e+006 2.355e+009 1.000e+000 2.749e-002 3.947e-005 
5.029e-005 1.562e+006 2.356e+009 1.000e+000 2.748e-002 3.949e-005 
5.031e-005 1.562e+006 2.357e+009 1.000e+000 2.746e-002 3.950e-005 
5.032e-005 1.561e+006 2.358e+009 1.000e+000 2.743e-002 3.952e-005 
5.033e-005 1.561e+006 2.359e+009 1.000e+000 2.736e-002 3.954e-005 
5.035e-005 1.561e+006 2.361e+009 1.000e+000 2.743e-002 3.955e-005 
5.036e-005 1.561e+006 2.362e+009 1.000e+000 2.729e-002 3.957e-005 
5.038e-005 1.561e+006 2.363e+009 1.000e+000 2.755e-002 3.958e-005 
5.039e-005 1.560e+006 2.364e+009 1.000e+000 2.768e-002 3.960e-005 
5.040e-005 1.560e+006 2.365e+009 1.000e+000 2.734e-002 3.961e-005 
5.042e-005 1.560e+006 2.366e+009 1.000e+000 2.743e-002 3.963e-005 
5.043e-005 1.560e+006 2.368e+009 1.000e+000 2.727e-002 3.964e-005 
5.045e-005 1.559e+006 2.369e+009 1.000e+000 2.746e-002 3.966e-005 
5.046e-005 1.559e+006 2.370e+009 1.000e+000 2.755e-002 3.968e-005 
5.047e-005 1.559e+006 2.372e+009 1.000e+000 2.728e-002 3.969e-005 
5.049e-005 1.559e+006 2.373e+009 1.000e+000 2.749e-002 3.971e-005 
5.050e-005 1.558e+006 2.374e+009 1.000e+000 2.745e-002 3.972e-005 
5.052e-005 1.558e+006 2.376e+009 1.000e+000 2.717e-002 3.974e-005 
5.053e-005 1.558e+006 2.377e+009 1.000e+000 2.737e-002 3.975e-005 
5.054e-005 1.558e+006 2.378e+009 1.000e+000 2.722e-002 3.977e-005 
5.056e-005 1.558e+006 2.379e+009 1.000e+000 2.709e-002 3.978e-005 
5.057e-005 1.558e+006 2.381e+009 1.000e+000 2.713e-002 3.980e-005 
5.059e-005 1.558e+006 2.382e+009 1.000e+000 2.712e-002 3.981e-005 
5.060e-005 1.557e+006 2.380e+009 1.000e+000 2.738e-002 3.983e-005 
5.061e-005 1.557e+006 2.373e+009 1.000e+000 2.686e-002 3.984e-005 
5.063e-005 1.557e+006 2.362e+009 1.000e+000 2.609e-002 3.986e-005 
5.064e-005 1.557e+006 2.350e+009 1.000e+000 2.622e-002 3.987e-005 
5.066e-005 1.557e+006 2.351e+009 1.000e+000 2.579e-002 3.989e-005 
5.067e-005 1.556e+006 2.352e+009 1.000e+000 2.610e-002 3.990e-005 
5.068e-005 1.556e+006 2.353e+009 1.000e+000 2.588e-002 3.992e-005 
5.070e-005 1.556e+006 2.355e+009 1.000e+000 2.618e-002 3.993e-005 
5.071e-005 1.556e+006 2.356e+009 1.000e+000 2.587e-002 3.995e-005 
5.073e-005 1.556e+006 2.357e+009 1.000e+000 2.586e-002 3.996e-005 
5.074e-005 1.556e+006 2.357e+009 1.000e+000 2.621e-002 3.998e-005 
5.075e-005 1.556e+006 2.357e+009 1.000e+000 2.614e-002 3.999e-005 
5.077e-005 1.555e+006 2.358e+009 1.000e+000 2.620e-002 4.001e-005 
5.078e-005 1.555e+006 2.359e+009 1.000e+000 2.616e-002 4.002e-005 
5.080e-005 1.555e+006 2.360e+009 1.000e+000 2.552e-002 4.004e-005 
5.081e-005 1.555e+006 2.361e+009 1.000e+000 2.574e-002 4.005e-005 
5.082e-005 1.555e+006 2.362e+009 1.000e+000 2.607e-002 4.007e-005 
5.084e-005 1.555e+006 2.363e+009 1.000e+000 2.595e-002 4.008e-005 
5.085e-005 1.555e+006 2.364e+009 1.000e+000 2.615e-002 4.009e-005 
5.087e-005 1.556e+006 2.365e+009 1.000e+000 2.588e-002 4.011e-005 
5.088e-005 1.556e+006 2.366e+009 1.000e+000 2.582e-002 4.012e-005 
5.089e-005 1.556e+006 2.367e+009 1.000e+000 2.577e-002 4.013e-005 
5.091e-005 1.556e+006 2.369e+009 1.000e+000 2.599e-002 4.015e-005 
5.092e-005 1.556e+006 2.370e+009 1.000e+000 2.594e-002 4.016e-005 
5.094e-005 1.556e+006 2.371e+009 1.000e+000 2.582e-002 4.017e-005 
5.095e-005 1.556e+006 2.372e+009 1.000e+000 2.605e-002 4.019e-005 
5.096e-005 1.556e+006 2.374e+009 1.000e+000 2.611e-002 4.020e-005 
5.098e-005 1.556e+006 2.375e+009 1.000e+000 2.574e-002 4.021e-005 
5.099e-005 1.557e+006 2.376e+009 1.000e+000 2.589e-002 4.023e-005 
5.101e-005 1.557e+006 2.377e+009 1.000e+000 2.605e-002 4.024e-005 
5.102e-005 1.557e+006 2.378e+009 1.000e+000 2.601e-002 4.025e-005 
5.103e-005 1.557e+006 2.379e+009 1.000e+000 2.541e-002 4.026e-005 
5.105e-005 1.558e+006 2.380e+009 1.000e+000 2.534e-002 4.027e-005 
5.106e-005 1.558e+006 2.382e+009 1.000e+000 2.546e-002 4.029e-005 
5.108e-005 1.558e+006 2.384e+009 1.000e+000 2.518e-002 4.030e-005 
5.109e-005 1.559e+006 2.385e+009 1.000e+000 2.491e-002 4.031e-005 
5.110e-005 1.559e+006 2.376e+009 1.000e+000 2.546e-002 4.032e-005 
5.112e-005 1.559e+006 2.375e+009 1.000e+000 2.555e-002 4.033e-005 
5.113e-005 1.559e+006 2.375e+009 1.000e+000 2.535e-002 4.035e-005 
5.115e-005 1.560e+006 2.374e+009 1.000e+000 2.532e-002 4.036e-005 
5.116e-005 1.560e+006 2.374e+009 1.000e+000 2.541e-002 4.037e-005 
5.117e-005 1.560e+006 2.375e+009 1.000e+000 2.534e-002 4.038e-005 
5.119e-005 1.560e+006 2.375e+009 1.000e+000 2.516e-002 4.039e-005 
5.120e-005 1.561e+006 2.375e+009 1.000e+000 2.517e-002 4.041e-005 
5.122e-005 1.561e+006 2.376e+009 1.000e+000 2.506e-002 4.042e-005 
5.123e-005 1.562e+006 2.376e+009 1.000e+000 2.486e-002 4.043e-005 
5.124e-005 1.562e+006 2.377e+009 1.000e+000 2.510e-002 4.044e-005 
5.126e-005 1.562e+006 2.377e+009 1.000e+000 2.504e-002 4.045e-005 
5.127e-005 1.563e+006 2.378e+009 1.000e+000 2.517e-002 4.046e-005 
5.129e-005 1.563e+006 2.379e+009 1.000e+000 2.490e-002 4.047e-005 
5.130e-005 1.563e+006 2.379e+009 1.000e+000 2.496e-002 4.049e-005 
5.131e-005 1.564e+006 2.380e+009 1.000e+000 2.510e-002 4.050e-005 
5.133e-005 1.564e+006 2.381e+009 1.000e+000 2.492e-002 4.051e-005 
5.134e-005 1.565e+006 2.381e+009 1.000e+000 2.498e-002 4.052e-005 
5.136e-005 1.565e+006 2.382e+009 1.000e+000 2.496e-002 4.053e-005 
5.137e-005 1.566e+006 2.383e+009 1.000e+000 2.494e-002 4.054e-005 
5.138e-005 1.566e+006 2.384e+009 1.000e+000 2.491e-002 4.055e-005 
5.140e-005 1.566e+006 2.384e+009 1.000e+000 2.486e-002 4.056e-005 
5.141e-005 1.567e+006 2.385e+009 1.000e+000 2.498e-002 4.057e-005 
5.143e-005 1.567e+006 2.386e+009 1.000e+000 2.457e-002 4.058e-005 
5.144e-005 1.568e+006 2.387e+009 1.000e+000 2.488e-002 4.060e-005 
5.145e-005 1.568e+006 2.388e+009 1.000e+000 2.463e-002 4.061e-005 
5.147e-005 1.569e+006 2.389e+009 1.000e+000 2.490e-002 4.062e-005 
5.148e-005 1.569e+006 2.390e+009 1.000e+000 2.450e-002 4.063e-005 
5.150e-005 1.570e+006 2.391e+009 1.000e+000 2.480e-002 4.064e-005 
5.151e-005 1.570e+006 2.392e+009 1.000e+000 2.476e-002 4.065e-005 
5.152e-005 1.571e+006 2.393e+009 1.000e+000 2.468e-002 4.066e-005 
5.154e-005 1.571e+006 2.393e+009 1.000e+000 2.463e-002 4.067e-005 
5.155e-005 1.571e+006 2.394e+009 1.000e+000 2.443e-002 4.068e-005 
5.157e-005 1.572e+006 2.395e+009 1.000e+000 2.476e-002 4.069e-005 
5.158e-005 1.572e+006 2.397e+009 1.000e+000 2.475e-002 4.070e-005 
5.159e-005 1.573e+006 2.398e+009 1.000e+000 2.440e-002 4.071e-005 
5.161e-005 1.573e+006 2.399e+009 1.000e+000 2.477e-002 4.072e-005 
5.162e-005 1.574e+006 2.400e+009 1.000e+000 2.454e-002 4.074e-005 
5.164e-005 1.574e+006 2.401e+009 1.000e+000 2.461e-002 4.075e-005 
5.165e-005 1.575e+006 2.401e+009 1.000e+000 2.505e-002 4.076e-005 
5.166e-005 1.575e+006 2.402e+009 1.000e+000 2.508e-002 4.077e-005 
5.168e-005 1.575e+006 2.402e+009 1.000e+000 2.501e-002 4.078e-005 
5.169e-005 1.576e+006 2.403e+009 1.000e+000 2.486e-002 4.079e-005 
5.171e-005 1.576e+006 2.404e+009 1.000e+000 2.499e-002 4.080e-005 
5.172e-005 1.576e+006 2.405e+009 1.000e+000 2.472e-002 4.082e-005 
5.173e-005 1.577e+006 2.406e+009 1.000e+000 2.479e-002 4.083e-005 
5.175e-005 1.577e+006 2.407e+009 1.000e+000 2.477e-002 4.084e-005 
5.176e-005 1.577e+006 2.408e+009 1.000e+000 2.476e-002 4.085e-005 
5.177e-005 1.578e+006 2.409e+009 1.000e+000 2.504e-002 4.086e-005 
5.179e-005 1.578e+006 2.410e+009 1.000e+000 2.499e-002 4.087e-005 
5.180e-005 1.578e+006 2.411e+009 1.000e+000 2.486e-002 4.089e-005 
5.182e-005 1.579e+006 2.412e+009 1.000e+000 2.462e-002 4.090e-005 
5.183e-005 1.579e+006 2.413e+009 1.000e+000 2.467e-002 4.091e-005 
5.184e-005 1.579e+006 2.414e+009 1.000e+000 2.485e-002 4.092e-005 
5.186e-005 1.580e+006 2.416e+009 1.000e+000 2.479e-002 4.093e-005 
5.187e-005 1.580e+006 2.417e+009 1.000e+000 2.477e-002 4.094e-005 
5.189e-005 1.580e+006 2.418e+009 1.000e+000 2.453e-002 4.096e-005 
5.190e-005 1.581e+006 2.420e+009 1.000e+000 2.454e-002 4.097e-005 
5.191e-005 1.581e+006 2.422e+009 1.000e+000 2.487e-002 4.098e-005 
5.193e-005 1.581e+006 2.409e+009 1.000e+000 1.956e-002 4.100e-005 
5.194e-005 1.581e+006 2.397e+009 1.000e+000 1.787e-002 4.101e-005 
5.196e-005 1.581e+006 2.390e+009 1.000e+000 2.894e-002 4.102e-005 
5.197e-005 1.581e+006 2.386e+009 1.000e+000 1.942e-002 4.104e-005 
5.198e-005 1.581e+006 2.382e+009 1.000e+000 1.524e-002 4.105e-005 
5.200e-005 1.581e+006 2.383e+009 1.000e+000 1.089e-003 4.106e-005 
5.201e-005 1.582e+006 2.384e+009 1.000e+000 1.978e-004 4.107e-005 
5.203e-005 1.582e+006 2.384e+009 1.000e+000 5.225e-003 4.108e-005 
5.204e-005 1.583e+006 2.385e+009 1.000e+000 6.836e-003 4.109e-005 
5.205e-005 1.583e+006 2.386e+009 1.000e+000 8.709e-003 4.110e-005 
5.207e-005 1.584e+006 2.386e+009 1.000e+000 3.422e-003 4.112e-005 
5.208e-005 1.584e+006 2.387e+009 1.000e+000 1.450e-002 4.113e-005 
5.210e-005 1.585e+006 2.388e+009 1.000e+000 3.122e-003 4.114e-005 
5.211e-005 1.585e+006 2.389e+009 1.000e+000 9.333e-003 4.115e-005 
5.212e-005 1.586e+006 2.390e+009 1.000e+000 8.216e-005 4.116e-005 
5.214e-005 1.586e+006 2.391e+009 1.000e+000 6.703e-003 4.117e-005 
5.215e-005 1.587e+006 2.392e+009 1.000e+000 1.302e-002 4.118e-005 
5.217e-005 1.587e+006 2.392e+009 1.000e+000 1.108e-002 4.119e-005 
5.218e-005 1.588e+006 2.393e+009 1.000e+000 1.341e-002 4.120e-005 
5.219e-005 1.589e+006 2.391e+009 1.000e+000 1.221e-002 4.121e-005 
5.221e-005 1.589e+006 2.390e+009 1.000e+000 1.077e-002 4.122e-005 
5.222e-005 1.589e+006 2.390e+009 1.000e+000 3.723e-002 4.123e-005 
5.224e-005 1.590e+006 2.390e+009 1.000e+000 3.275e-002 4.124e-005 
5.225e-005 1.590e+006 2.339e+009 1.000e+000 2.103e-002 4.125e-005 
5.226e-005 1.590e+006 2.339e+009 1.000e+000 2.139e-002 4.127e-005 
5.228e-005 1.591e+006 2.339e+009 1.000e+000 2.144e-002 4.128e-005 
5.229e-005 1.591e+006 2.339e+009 1.000e+000 2.149e-002 4.129e-005 
5.231e-005 1.591e+006 2.339e+009 1.000e+000 2.148e-002 4.130e-005 
5.232e-005 1.591e+006 2.339e+009 1.000e+000 2.116e-002 4.131e-005 
5.233e-005 1.592e+006 2.340e+009 1.000e+000 2.128e-002 4.133e-005 
5.235e-005 1.592e+006 2.340e+009 1.000e+000 2.153e-002 4.134e-005 
5.236e-005 1.592e+006 2.340e+009 1.000e+000 2.148e-002 4.135e-005 
5.238e-005 1.592e+006 2.341e+009 1.000e+000 1.997e-002 4.136e-005 
5.239e-005 1.593e+006 2.341e+009 1.000e+000 2.022e-002 4.138e-005 
5.240e-005 1.593e+006 2.342e+009 1.000e+000 2.053e-002 4.139e-005 
5.242e-005 1.593e+006 2.342e+009 1.000e+000 2.075e-002 4.140e-005 
5.243e-005 1.593e+006 2.335e+009 1.000e+000 2.103e-002 4.141e-005 
5.245e-005 1.593e+006 2.332e+009 1.000e+000 2.111e-002 4.143e-005 
5.246e-005 1.593e+006 2.330e+009 1.000e+000 2.104e-002 4.144e-005 
5.247e-005 1.593e+006 2.328e+009 1.000e+000 2.093e-002 4.145e-005 
5.249e-005 1.594e+006 2.327e+009 1.000e+000 2.101e-002 4.147e-005 
5.250e-005 1.594e+006 2.327e+009 1.000e+000 2.100e-002 4.148e-005 
5.252e-005 1.594e+006 2.326e+009 1.000e+000 2.114e-002 4.149e-005 
5.253e-005 1.594e+006 2.326e+009 1.000e+000 2.095e-002 4.151e-005 
5.254e-005 1.594e+006 2.325e+009 1.000e+000 2.107e-002 4.152e-005 
5.256e-005 1.594e+006 2.325e+009 1.000e+000 2.118e-002 4.153e-005 
5.257e-005 1.594e+006 2.325e+009 1.000e+000 2.119e-002 4.155e-005 
5.259e-005 1.594e+006 2.326e+009 1.000e+000 2.128e-002 4.156e-005 
5.260e-005 1.594e+006 2.326e+009 1.000e+000 2.109e-002 4.158e-005 
5.261e-005 1.594e+006 2.326e+009 1.000e+000 2.117e-002 4.159e-005 
5.263e-005 1.594e+006 2.327e+009 1.000e+000 2.095e-002 4.160e-005 
5.264e-005 1.594e+006 2.327e+009 1.000e+000 2.142e-002 4.162e-005 
5.266e-005 1.594e+006 2.328e+009 1.000e+000 2.137e-002 4.163e-005 
5.267e-005 1.594e+006 2.328e+009 1.000e+000 2.117e-002 4.165e-005 
5.268e-005 1.594e+006 2.329e+009 1.000e+000 2.137e-002 4.166e-005 
5.270e-005 1.594e+006 2.329e+009 1.000e+000 2.136e-002 4.167e-005 
5.271e-005 1.594e+006 2.330e+009 1.000e+000 2.133e-002 4.169e-005 
5.273e-005 1.594e+006 2.331e+009 1.000e+000 2.126e-002 4.170e-005 
5.274e-005 1.594e+006 2.331e+009 1.000e+000 2.113e-002 4.171e-005 
5.275e-005 1.594e+006 2.332e+009 1.000e+000 2.128e-002 4.173e-005 
5.277e-005 1.594e+006 2.333e+009 1.000e+000 2.132e-002 4.174e-005 
5.278e-005 1.594e+006 2.334e+009 1.000e+000 2.134e-002 4.176e-005 
5.280e-005 1.594e+006 2.334e+009 1.000e+000 2.124e-002 4.177e-005 
5.281e-005 1.594e+006 2.335e+009 1.000e+000 2.141e-002 4.178e-005 
5.282e-005 1.594e+006 2.336e+009 1.000e+000 2.122e-002 4.180e-005 
5.284e-005 1.594e+006 2.336e+009 1.000e+000 2.132e-002 4.181e-005 
5.285e-005 1.594e+006 2.335e+009 1.000e+000 2.100e-002 4.183e-005 
5.287e-005 1.594e+006 2.335e+009 1.000e+000 2.118e-002 4.184e-005 
5.288e-005 1.594e+006 2.334e+009 1.000e+000 2.385e-002 4.186e-005 
5.289e-005 1.594e+006 2.329e+009 1.000e+000 2.192e-002 4.187e-005 
5.291e-005 1.594e+006 2.325e+009 1.000e+000 2.138e-002 4.188e-005 
5.292e-005 1.594e+006 2.324e+009 1.000e+000 2.107e-002 4.190e-005 
5.294e-005 1.594e+006 2.323e+009 1.000e+000 2.109e-002 4.191e-005 
5.295e-005 1.594e+006 2.322e+009 1.000e+000 2.132e-002 4.193e-005 
5.296e-005 1.594e+006 2.322e+009 1.000e+000 2.121e-002 4.194e-005 
5.298e-005 1.594e+006 2.322e+009 1.000e+000 2.130e-002 4.196e-005 
5.299e-005 1.594e+006 2.321e+009 1.000e+000 2.116e-002 4.197e-005 
5.301e-005 1.593e+006 2.321e+009 1.000e+000 2.121e-002 4.198e-005 
5.302e-005 1.593e+006 2.321e+009 1.000e+000 2.125e-002 4.200e-005 
5.303e-005 1.593e+006 2.321e+009 1.000e+000 2.126e-002 4.201e-005 
5.305e-005 1.593e+006 2.322e+009 1.000e+000 2.103e-002 4.203e-005 
5.306e-005 1.593e+006 2.322e+009 1.000e+000 2.133e-002 4.204e-005 
5.308e-005 1.593e+006 2.322e+009 1.000e+000 2.135e-002 4.206e-005 
5.309e-005 1.593e+006 2.322e+009 1.000e+000 2.114e-002 4.207e-005 
5.310e-005 1.593e+006 2.323e+009 1.000e+000 2.123e-002 4.209e-005 
5.312e-005 1.593e+006 2.323e+009 1.000e+000 2.105e-002 4.210e-005 
5.313e-005 1.593e+006 2.324e+009 1.000e+000 2.117e-002 4.212e-005 
5.315e-005 1.592e+006 2.325e+009 1.000e+000 2.154e-002 4.213e-005 
5.316e-005 1.592e+006 2.327e+009 1.000e+000 2.211e-002 4.215e-005 
5.317e-005 1.592e+006 2.329e+009 1.000e+000 2.002e-002 4.216e-005 
5.319e-005 1.592e+006 2.330e+009 1.000e+000 1.947e-002 4.218e-005 
5.320e-005 1.592e+006 2.331e+009 1.000e+000 1.939e-002 4.219e-005 
5.322e-005 1.592e+006 2.332e+009 1.000e+000 2.319e-002 4.221e-005 
5.323e-005 1.591e+006 2.333e+009 1.000e+000 1.906e-002 4.222e-005 
5.324e-005 1.591e+006 2.334e+009 1.000e+000 2.369e-002 4.224e-005 
5.326e-005 1.591e+006 2.334e+009 1.000e+000 2.401e-002 4.225e-005 
5.327e-005 1.591e+006 2.329e+009 1.000e+000 2.160e-002 4.227e-005 
5.329e-005 1.590e+006 2.329e+009 1.000e+000 2.164e-002 4.229e-005 
5.330e-005 1.590e+006 2.330e+009 1.000e+000 2.160e-002 4.230e-005 
5.331e-005 1.590e+006 2.330e+009 1.000e+000 2.170e-002 4.232e-005 
5.333e-005 1.590e+006 2.331e+009 1.000e+000 2.173e-002 4.233e-005 
5.334e-005 1.589e+006 2.332e+009 1.000e+000 2.164e-002 4.235e-005 
5.336e-005 1.589e+006 2.332e+009 1.000e+000 2.169e-002 4.237e-005 
5.337e-005 1.589e+006 2.334e+009 1.000e+000 1.994e-002 4.238e-005 
5.338e-005 1.588e+006 2.335e+009 1.000e+000 2.113e-002 4.240e-005 
5.340e-005 1.588e+006 2.335e+009 1.000e+000 2.036e-002 4.241e-005 
5.341e-005 1.588e+006 2.328e+009 1.000e+000 2.140e-002 4.243e-005 
5.343e-005 1.587e+006 2.326e+009 1.000e+000 2.168e-002 4.245e-005 
5.344e-005 1.587e+006 2.323e+009 1.000e+000 2.208e-002 4.246e-005 
5.345e-005 1.586e+006 2.322e+009 1.000e+000 2.214e-002 4.248e-005 
5.347e-005 1.586e+006 2.321e+009 1.000e+000 2.200e-002 4.250e-005 
5.348e-005 1.586e+006 2.321e+009 1.000e+000 2.189e-002 4.251e-005 
5.350e-005 1.586e+006 2.320e+009 1.000e+000 2.177e-002 4.253e-005 
5.351e-005 1.586e+006 2.320e+009 1.000e+000 2.179e-002 4.254e-005 
5.352e-005 1.585e+006 2.321e+009 1.000e+000 1.964e-002 4.256e-005 
5.354e-005 1.585e+006 2.319e+009 1.000e+000 2.156e-002 4.257e-005 
5.355e-005 1.585e+006 2.318e+009 1.000e+000 2.147e-002 4.259e-005 
5.357e-005 1.585e+006 2.317e+009 1.000e+000 2.167e-002 4.260e-005 
5.358e-005 1.585e+006 2.316e+009 1.000e+000 2.158e-002 4.262e-005 
5.359e-005 1.585e+006 2.316e+009 1.000e+000 2.172e-002 4.263e-005 
5.361e-005 1.585e+006 2.315e+009 1.000e+000 2.160e-002 4.264e-005 
5.362e-005 1.585e+006 2.315e+009 1.000e+000 2.158e-002 4.266e-005 
5.364e-005 1.585e+006 2.315e+009 1.000e+000 2.137e-002 4.267e-005 
5.365e-005 1.585e+006 2.314e+009 1.000e+000 2.130e-002 4.269e-005 
5.366e-005 1.585e+006 2.313e+009 1.000e+000 2.138e-002 4.270e-005 
5.368e-005 1.585e+006 2.313e+009 1.000e+000 2.136e-002 4.271e-005 
5.369e-005 1.585e+006 2.313e+009 1.000e+000 2.141e-002 4.273e-005 
5.371e-005 1.585e+006 2.312e+009 1.000e+000 2.133e-002 4.274e-005 
5.372e-005 1.586e+006 2.309e+009 1.000e+000 2.104e-002 4.275e-005 
5.373e-005 1.586e+006 2.309e+009 1.000e+000 2.132e-002 4.277e-005 
5.375e-005 1.586e+006 2.308e+009 1.000e+000 2.059e-002 4.278e-005 
5.376e-005 1.586e+006 2.308e+009 1.000e+000 2.063e-002 4.280e-005 
5.378e-005 1.586e+006 2.306e+009 1.000e+000 2.099e-002 4.281e-005 
5.379e-005 1.586e+006 2.306e+009 1.000e+000 2.119e-002 4.282e-005 
5.380e-005 1.586e+006 2.306e+009 1.000e+000 2.083e-002 4.284e-005 
5.382e-005 1.586e+006 2.305e+009 1.000e+000 2.130e-002 4.285e-005 
5.383e-005 1.586e+006 2.305e+009 1.000e+000 2.145e-002 4.286e-005 
5.385e-005 1.586e+006 2.304e+009 1.000e+000 2.129e-002 4.288e-005 
5.386e-005 1.586e+006 2.303e+009 1.000e+000 2.130e-002 4.289e-005 
5.387e-005 1.586e+006 2.303e+009 1.000e+000 2.150e-002 4.290e-005 
5.389e-005 1.586e+006 2.302e+009 1.000e+000 2.079e-002 4.292e-005 
5.390e-005 1.586e+006 2.302e+009 1.000e+000 2.133e-002 4.293e-005 
5.392e-005 1.586e+006 2.302e+009 1.000e+000 2.140e-002 4.294e-005 
5.393e-005 1.586e+006 2.302e+009 1.000e+000 2.069e-002 4.296e-005 
5.394e-005 1.586e+006 2.301e+009 1.000e+000 2.081e-002 4.297e-005 
5.396e-005 1.586e+006 2.300e+009 1.000e+000 2.083e-002 4.298e-005 
5.397e-005 1.587e+006 2.300e+009 1.000e+000 2.047e-002 4.300e-005 
5.399e-005 1.587e+006 2.299e+009 1.000e+000 2.071e-002 4.301e-005 
5.400e-005 1.587e+006 2.299e+009 1.000e+000 2.060e-002 4.303e-005 
5.401e-005 1.587e+006 2.299e+009 1.000e+000 2.050e-002 4.304e-005 
5.403e-005 1.587e+006 2.298e+009 1.000e+000 2.063e-002 4.305e-005 
5.404e-005 1.587e+006 2.297e+009 1.000e+000 2.075e-002 4.307e-005 
5.406e-005 1.587e+006 2.297e+009 1.000e+000 2.084e-002 4.308e-005 
5.407e-005 1.587e+006 2.297e+009 1.000e+000 2.045e-002 4.309e-005 
5.408e-005 1.587e+006 2.296e+009 1.000e+000 2.101e-002 4.311e-005 
5.410e-005 1.587e+006 2.296e+009 1.000e+000 1.979e-002 4.312e-005 
5.411e-005 1.587e+006 2.292e+009 1.000e+000 2.100e-002 4.313e-005 
5.413e-005 1.587e+006 2.291e+009 1.000e+000 2.128e-002 4.315e-005 
5.414e-005 1.587e+006 2.290e+009 1.000e+000 2.127e-002 4.316e-005 
5.415e-005 1.587e+006 2.290e+009 1.000e+000 2.145e-002 4.318e-005 
5.417e-005 1.587e+006 2.289e+009 1.000e+000 2.158e-002 4.319e-005 
5.418e-005 1.587e+006 2.289e+009 1.000e+000 2.171e-002 4.320e-005 
5.420e-005 1.587e+006 2.288e+009 1.000e+000 2.159e-002 4.322e-005 
5.421e-005 1.587e+006 2.288e+009 1.000e+000 2.213e-002 4.323e-005 
5.422e-005 1.587e+006 2.287e+009 1.000e+000 2.214e-002 4.325e-005 
5.424e-005 1.587e+006 2.287e+009 1.000e+000 2.210e-002 4.326e-005 
5.425e-005 1.587e+006 2.287e+009 1.000e+000 2.228e-002 4.327e-005 
5.427e-005 1.587e+006 2.286e+009 1.000e+000 2.270e-002 4.329e-005 
5.428e-005 1.587e+006 2.284e+009 1.000e+000 2.231e-002 4.330e-005 
5.429e-005 1.587e+006 2.284e+009 1.000e+000 2.248e-002 4.332e-005 
5.431e-005 1.587e+006 2.283e+009 1.000e+000 2.247e-002 4.333e-005 
5.432e-005 1.587e+006 2.283e+009 1.000e+000 2.250e-002 4.334e-005 
5.434e-005 1.587e+006 2.282e+009 1.000e+000 2.248e-002 4.336e-005 
5.435e-005 1.587e+006 2.282e+009 1.000e+000 2.275e-002 4.337e-005 
5.436e-005 1.587e+006 2.281e+009 1.000e+000 2.302e-002 4.338e-005 
5.438e-005 1.587e+006 2.281e+009 1.000e+000 2.298e-002 4.340e-005 
5.439e-005 1.587e+006 2.280e+009 1.000e+000 2.316e-002 4.341e-005 
5.441e-005 1.587e+006 2.279e+009 1.000e+000 2.314e-002 4.343e-005 
5.442e-005 1.587e+006 2.279e+009 1.000e+000 2.312e-002 4.344e-005 
5.443e-005 1.587e+006 2.278e+009 1.000e+000 2.357e-002 4.345e-005 
5.445e-005 1.587e+006 2.278e+009 1.000e+000 2.347e-002 4.347e-005 
5.446e-005 1.587e+006 2.277e+009 1.000e+000 2.371e-002 4.348e-005 
5.448e-005 1.588e+006 2.276e+009 1.000e+000 2.381e-002 4.350e-005 
5.449e-005 1.588e+006 2.276e+009 1.000e+000 2.384e-002 4.351e-005 
5.450e-005 1.588e+006 2.275e+009 1.000e+000 2.380e-002 4.352e-005 
5.452e-005 1.588e+006 2.275e+009 1.000e+000 2.373e-002 4.354e-005 
5.453e-005 1.588e+006 2.274e+009 1.000e+000 2.416e-002 4.355e-005 
5.455e-005 1.588e+006 2.273e+009 1.000e+000 2.415e-002 4.357e-005 
5.456e-005 1.588e+006 2.272e+009 1.000e+000 2.384e-002 4.358e-005 
5.457e-005 1.588e+006 2.272e+009 1.000e+000 2.368e-002 4.359e-005 
5.459e-005 1.588e+006 2.271e+009 1.000e+000 2.378e-002 4.361e-005 
5.460e-005 1.588e+006 2.270e+009 1.000e+000 2.354e-002 4.362e-005 
5.462e-005 1.588e+006 2.270e+009 1.000e+000 2.391e-002 4.364e-005 
5.463e-005 1.587e+006 2.269e+009 1.000e+000 2.392e-002 4.365e-005 
5.464e-005 1.587e+006 2.268e+009 1.000e+000 2.401e-002 4.366e-005 
5.466e-005 1.587e+006 2.268e+009 1.000e+000 2.386e-002 4.368e-005 
5.467e-005 1.587e+006 2.267e+009 1.000e+000 2.379e-002 4.369e-005 
5.469e-005 1.587e+006 2.266e+009 1.000e+000 2.356e-002 4.371e-005 
5.470e-005 1.587e+006 2.266e+009 1.000e+000 2.364e-002 4.372e-005 
5.471e-005 1.587e+006 2.265e+009 1.000e+000 2.377e-002 4.374e-005 
5.473e-005 1.587e+006 2.265e+009 1.000e+000 2.370e-002 4.375e-005 
5.474e-005 1.587e+006 2.265e+009 1.000e+000 2.384e-002 4.376e-005 
5.476e-005 1.587e+006 2.264e+009 1.000e+000 2.359e-002 4.378e-005 
5.477e-005 1.587e+006 2.264e+009 1.000e+000 2.376e-002 4.379e-005 
5.478e-005 1.587e+006 2.264e+009 1.000e+000 2.368e-002 4.381e-005 
5.480e-005 1.587e+006 2.265e+009 1.000e+000 2.378e-002 4.382e-005 
5.481e-005 1.587e+006 2.265e+009 1.000e+000 2.376e-002 4.384e-005 
5.483e-005 1.587e+006 2.265e+009 1.000e+000 2.382e-002 4.385e-005 
5.484e-005 1.587e+006 2.266e+009 1.000e+000 2.358e-002 4.387e-005 
5.485e-005 1.586e+006 2.266e+009 1.000e+000 2.350e-002 4.388e-005 
5.487e-005 1.586e+006 2.267e+009 1.000e+000 2.387e-002 4.390e-005 
5.488e-005 1.586e+006 2.268e+009 1.000e+000 2.570e-002 4.391e-005 
5.490e-005 1.586e+006 2.269e+009 1.000e+000 2.671e-002 4.393e-005 
5.491e-005 1.586e+006 2.269e+009 1.000e+000 2.776e-002 4.394e-005 
5.492e-005 1.586e+006 2.270e+009 1.000e+000 2.881e-002 4.396e-005 
5.494e-005 1.586e+006 2.271e+009 1.000e+000 2.793e-002 4.397e-005 
5.495e-005 1.585e+006 2.272e+009 1.000e+000 3.006e-002 4.399e-005 
5.497e-005 1.585e+006 2.273e+009 1.000e+000 2.932e-002 4.400e-005 
5.498e-005 1.585e+006 2.274e+009 1.000e+000 2.965e-002 4.402e-005 
5.499e-005 1.585e+006 2.275e+009 1.000e+000 2.986e-002 4.403e-005 
5.501e-005 1.585e+006 2.275e+009 1.000e+000 3.152e-002 4.405e-005 
5.502e-005 1.585e+006 2.276e+009 1.000e+000 3.003e-002 4.406e-005 
5.504e-005 1.585e+006 2.277e+009 1.000e+000 3.186e-002 4.407e-005 
5.505e-005 1.585e+006 2.270e+009 1.000e+000 3.267e-002 4.409e-005 
5.506e-005 1.584e+006 2.267e+009 1.000e+000 3.246e-002 4.411e-005 
5.508e-005 1.584e+006 2.265e+009 1.000e+000 3.142e-002 4.412e-005 
5.509e-005 1.584e+006 2.261e+009 1.000e+000 3.424e-002 4.414e-005 
5.511e-005 1.584e+006 2.260e+009 1.000e+000 3.035e-002 4.415e-005 
5.512e-005 1.583e+006 2.260e+009 1.000e+000 3.178e-002 4.417e-005 
5.513e-005 1.583e+006 2.260e+009 1.000e+000 3.315e-002 4.418e-005 
5.515e-005 1.583e+006 2.260e+009 1.000e+000 3.079e-002 4.420e-005 
5.516e-005 1.583e+006 2.260e+009 1.000e+000 3.322e-002 4.421e-005 
5.518e-005 1.583e+006 2.261e+009 1.000e+000 3.166e-002 4.423e-005 
5.519e-005 1.583e+006 2.261e+009 1.000e+000 3.153e-002 4.424e-005 
5.520e-005 1.582e+006 2.261e+009 1.000e+000 3.108e-002 4.426e-005 
5.522e-005 1.582e+006 2.262e+009 1.000e+000 3.883e-002 4.427e-005 
5.523e-005 1.582e+006 2.262e+009 1.000e+000 3.888e-002 4.429e-005 
5.525e-005 1.582e+006 2.261e+009 1.000e+000 4.240e-002 4.430e-005 
5.526e-005 1.582e+006 2.256e+009 1.000e+000 4.199e-002 4.432e-005 
5.527e-005 1.582e+006 2.253e+009 1.000e+000 3.850e-002 4.433e-005 
5.529e-005 1.582e+006 2.250e+009 1.000e+000 3.834e-002 4.435e-005 
5.530e-005 1.582e+006 2.248e+009 1.000e+000 4.062e-002 4.436e-005 
5.532e-005 1.582e+006 2.248e+009 1.000e+000 3.963e-002 4.438e-005 
5.533e-005 1.581e+006 2.248e+009 1.000e+000 4.069e-002 4.439e-005 
5.534e-005 1.581e+006 2.249e+009 1.000e+000 3.874e-002 4.441e-005 
5.536e-005 1.581e+006 2.249e+009 1.000e+000 3.913e-002 4.442e-005 
5.537e-005 1.581e+006 2.250e+009 1.000e+000 4.097e-002 4.443e-005 
5.539e-005 1.581e+006 2.250e+009 1.000e+000 4.084e-002 4.445e-005 
5.540e-005 1.581e+006 2.251e+009 1.000e+000 4.248e-002 4.446e-005 
5.541e-005 1.581e+006 2.251e+009 1.000e+000 4.136e-002 4.448e-005 
5.543e-005 1.581e+006 2.252e+009 1.000e+000 4.099e-002 4.449e-005 
5.544e-005 1.581e+006 2.252e+009 1.000e+000 4.272e-002 4.451e-005 
5.546e-005 1.581e+006 2.253e+009 1.000e+000 4.332e-002 4.452e-005 
5.547e-005 1.581e+006 2.254e+009 1.000e+000 4.317e-002 4.453e-005 
5.548e-005 1.581e+006 2.255e+009 1.000e+000 4.489e-002 4.455e-005 
5.550e-005 1.581e+006 2.255e+009 1.000e+000 4.403e-002 4.456e-005 
5.551e-005 1.581e+006 2.255e+009 1.000e+000 4.421e-002 4.458e-005 
5.553e-005 1.581e+006 2.256e+009 1.000e+000 4.420e-002 4.459e-005 
5.554e-005 1.581e+006 2.256e+009 1.000e+000 4.595e-002 4.460e-005 
5.555e-005 1.581e+006 2.257e+009 1.000e+000 4.703e-002 4.462e-005 
5.557e-005 1.581e+006 2.257e+009 1.000e+000 4.607e-002 4.463e-005 
5.558e-005 1.581e+006 2.258e+009 1.000e+000 4.499e-002 4.465e-005 
5.560e-005 1.581e+006 2.258e+009 1.000e+000 4.392e-002 4.466e-005 
5.561e-005 1.581e+006 2.259e+009 1.000e+000 4.549e-002 4.468e-005 
5.562e-005 1.581e+006 2.260e+009 1.000e+000 4.666e-002 4.469e-005 
5.564e-005 1.581e+006 2.260e+009 1.000e+000 4.813e-002 4.470e-005 
5.565e-005 1.581e+006 2.261e+009 1.000e+000 5.033e-002 4.472e-005 
5.567e-005 1.581e+006 2.262e+009 1.000e+000 4.915e-002 4.473e-005 
5.568e-005 1.581e+006 2.263e+009 1.000e+000 4.958e-002 4.475e-005 
5.569e-005 1.581e+006 2.263e+009 1.000e+000 5.045e-002 4.476e-005 
5.571e-005 1.581e+006 2.264e+009 1.000e+000 5.090e-002 4.477e-005 
5.572e-005 1.581e+006 2.265e+009 1.000e+000 5.017e-002 4.479e-005 
5.574e-005 1.581e+006 2.266e+009 1.000e+000 5.135e-002 4.480e-005 
5.575e-005 1.581e+006 2.266e+009 1.000e+000 5.139e-002 4.482e-005 
5.576e-005 1.581e+006 2.267e+009 1.000e+000 5.216e-002 4.483e-005 
5.578e-005 1.581e+006 2.268e+009 1.000e+000 5.291e-002 4.484e-005 
5.579e-005 1.581e+006 2.268e+009 1.000e+000 5.165e-002 4.486e-005 
5.581e-005 1.581e+006 2.269e+009 1.000e+000 5.209e-002 4.487e-005 
5.582e-005 1.581e+006 2.270e+009 1.000e+000 5.336e-002 4.489e-005 
5.583e-005 1.581e+006 2.271e+009 1.000e+000 5.282e-002 4.490e-005 
5.585e-005 1.581e+006 2.269e+009 1.000e+000 4.986e-002 4.491e-005 
5.586e-005 1.581e+006 2.265e+009 1.000e+000 5.172e-002 4.493e-005 
5.588e-005 1.581e+006 2.265e+009 1.000e+000 5.083e-002 4.494e-005 
5.589e-005 1.581e+006 2.265e+009 1.000e+000 5.344e-002 4.495e-005 
5.590e-005 1.581e+006 2.263e+009 1.000e+000 5.020e-002 4.497e-005 
5.592e-005 1.581e+006 2.263e+009 1.000e+000 5.290e-002 4.498e-005 
5.593e-005 1.581e+006 2.264e+009 1.000e+000 5.364e-002 4.499e-005 
5.595e-005 1.582e+006 2.265e+009 1.000e+000 5.372e-002 4.501e-005 
5.596e-005 1.582e+006 2.265e+009 1.000e+000 5.233e-002 4.502e-005 
5.597e-005 1.582e+006 2.266e+009 1.000e+000 5.346e-002 4.503e-005 
5.599e-005 1.582e+006 2.267e+009 1.000e+000 5.520e-002 4.504e-005 
5.600e-005 1.583e+006 2.268e+009 1.000e+000 5.420e-002 4.505e-005 
5.602e-005 1.583e+006 2.269e+009 1.000e+000 5.363e-002 4.507e-005 
5.603e-005 1.583e+006 2.269e+009 1.000e+000 5.473e-002 4.508e-005 
5.604e-005 1.583e+006 2.270e+009 1.000e+000 5.574e-002 4.509e-005 
5.606e-005 1.584e+006 2.270e+009 1.000e+000 5.473e-002 4.510e-005 
5.607e-005 1.584e+006 2.271e+009 1.000e+000 5.495e-002 4.512e-005 
5.609e-005 1.584e+006 2.272e+009 1.000e+000 5.799e-002 4.513e-005 
5.610e-005 1.584e+006 2.273e+009 1.000e+000 5.804e-002 4.514e-005 
5.611e-005 1.585e+006 2.274e+009 1.000e+000 5.719e-002 4.515e-005 
5.613e-005 1.585e+006 2.275e+009 1.000e+000 5.782e-002 4.516e-005 
5.614e-005 1.585e+006 2.276e+009 1.000e+000 5.958e-002 4.518e-005 
5.616e-005 1.585e+006 2.277e+009 1.000e+000 5.843e-002 4.519e-005 
5.617e-005 1.586e+006 2.277e+009 1.000e+000 5.972e-002 4.520e-005 
5.618e-005 1.586e+006 2.279e+009 1.000e+000 6.067e-002 4.521e-005 
5.620e-005 1.586e+006 2.280e+009 1.000e+000 6.022e-002 4.523e-005 
5.621e-005 1.586e+006 2.281e+009 1.000e+000 6.169e-002 4.524e-005 
5.622e-005 1.587e+006 2.282e+009 1.000e+000 5.906e-002 4.525e-005 
5.624e-005 1.587e+006 2.281e+009 1.000e+000 6.072e-002 4.526e-005 
5.625e-005 1.587e+006 2.282e+009 1.000e+000 5.924e-002 4.527e-005 
5.627e-005 1.588e+006 2.283e+009 1.000e+000 6.036e-002 4.529e-005 
5.628e-005 1.588e+006 2.280e+009 1.000e+000 6.058e-002 4.530e-005 
5.629e-005 1.588e+006 2.280e+009 1.000e+000 6.036e-002 4.531e-005 
5.631e-005 1.589e+006 2.280e+009 1.000e+000 6.193e-002 4.532e-005 
5.632e-005 1.589e+006 2.280e+009 1.000e+000 6.080e-002 4.533e-005 
5.634e-005 1.590e+006 2.280e+009 1.000e+000 6.242e-002 4.534e-005 
5.635e-005 1.590e+006 2.281e+009 1.000e+000 6.064e-002 4.535e-005 
5.636e-005 1.591e+006 2.282e+009 1.000e+000 6.430e-002 4.536e-005 
5.638e-005 1.591e+006 2.283e+009 1.000e+000 6.327e-002 4.537e-005 
5.639e-005 1.592e+006 2.285e+009 1.000e+000 6.216e-002 4.538e-005 
5.641e-005 1.592e+006 2.283e+009 1.000e+000 6.094e-002 4.540e-005 
5.642e-005 1.593e+006 2.277e+009 1.000e+000 6.564e-002 4.541e-005 
5.643e-005 1.593e+006 2.273e+009 1.000e+000 6.561e-002 4.542e-005 
5.645e-005 1.593e+006 2.271e+009 1.000e+000 6.744e-002 4.543e-005 
5.646e-005 1.594e+006 2.270e+009 1.000e+000 6.573e-002 4.544e-005 
5.648e-005 1.594e+006 2.270e+009 1.000e+000 6.668e-002 4.545e-005 
5.649e-005 1.594e+006 2.269e+009 1.000e+000 6.639e-002 4.546e-005 
5.650e-005 1.595e+006 2.268e+009 1.000e+000 6.691e-002 4.548e-005 
5.652e-005 1.595e+006 2.268e+009 1.000e+000 6.808e-002 4.549e-005 
5.653e-005 1.595e+006 2.268e+009 1.000e+000 6.639e-002 4.550e-005 
5.655e-005 1.596e+006 2.268e+009 1.000e+000 6.673e-002 4.551e-005 
5.656e-005 1.596e+006 2.268e+009 1.000e+000 6.657e-002 4.552e-005 
5.657e-005 1.596e+006 2.267e+009 1.000e+000 6.818e-002 4.553e-005 
5.659e-005 1.596e+006 2.267e+009 1.000e+000 6.742e-002 4.555e-005 
5.660e-005 1.597e+006 2.266e+009 1.000e+000 6.787e-002 4.556e-005 
5.662e-005 1.597e+006 2.266e+009 1.000e+000 7.176e-002 4.557e-005 
5.663e-005 1.597e+006 2.266e+009 1.000e+000 7.009e-002 4.558e-005 
5.664e-005 1.597e+006 2.261e+009 1.000e+000 6.850e-002 4.560e-005 
5.666e-005 1.598e+006 2.261e+009 1.000e+000 6.846e-002 4.561e-005 
5.667e-005 1.598e+006 2.260e+009 1.000e+000 6.955e-002 4.562e-005 
5.669e-005 1.598e+006 2.259e+009 1.000e+000 7.025e-002 4.563e-005 
5.670e-005 1.598e+006 2.259e+009 1.000e+000 7.036e-002 4.565e-005 
5.671e-005 1.598e+006 2.258e+009 1.000e+000 7.115e-002 4.566e-005 
5.673e-005 1.599e+006 2.258e+009 1.000e+000 7.060e-002 4.567e-005 
5.674e-005 1.599e+006 2.258e+009 1.000e+000 6.965e-002 4.568e-005 
5.676e-005 1.599e+006 2.259e+009 1.000e+000 7.071e-002 4.570e-005 
5.677e-005 1.599e+006 2.259e+009 1.000e+000 7.024e-002 4.571e-005 
5.678e-005 1.599e+006 2.259e+009 1.000e+000 7.121e-002 4.572e-005 
5.680e-005 1.600e+006 2.259e+009 1.000e+000 7.111e-002 4.573e-005 
5.681e-005 1.600e+006 2.259e+009 1.000e+000 7.251e-002 4.575e-005 
5.683e-005 1.600e+006 2.259e+009 1.000e+000 7.208e-002 4.576e-005 
5.684e-005 1.600e+006 2.259e+009 1.000e+000 7.088e-002 4.577e-005 
5.685e-005 1.601e+006 2.259e+009 1.000e+000 7.325e-002 4.578e-005 
5.687e-005 1.601e+006 2.259e+009 1.000e+000 7.344e-002 4.580e-005 
5.688e-005 1.601e+006 2.260e+009 1.000e+000 7.196e-002 4.581e-005 
5.690e-005 1.601e+006 2.260e+009 1.000e+000 7.238e-002 4.582e-005 
5.691e-005 1.601e+006 2.260e+009 1.000e+000 7.391e-002 4.583e-005 
5.692e-005 1.602e+006 2.261e+009 1.000e+000 7.436e-002 4.585e-005 
5.694e-005 1.602e+006 2.261e+009 1.000e+000 7.533e-002 4.586e-005 
5.695e-005 1.602e+006 2.261e+009 1.000e+000 7.575e-002 4.587e-005 
5.697e-005 1.602e+006 2.261e+009 1.000e+000 7.508e-002 4.589e-005 
5.698e-005 1.602e+006 2.257e+009 1.000e+000 7.546e-002 4.590e-005 
5.699e-005 1.602e+006 2.256e+009 1.000e+000 7.660e-002 4.591e-005 
5.701e-005 1.602e+006 2.256e+009 1.000e+000 7.741e-002 4.593e-005 
5.702e-005 1.602e+006 2.256e+009 1.000e+000 7.735e-002 4.594e-005 
5.704e-005 1.602e+006 2.255e+009 1.000e+000 7.674e-002 4.595e-005 
5.705e-005 1.603e+006 2.255e+009 1.000e+000 7.838e-002 4.597e-005 
5.706e-005 1.603e+006 2.255e+009 1.000e+000 7.621e-002 4.598e-005 
5.708e-005 1.603e+006 2.254e+009 1.000e+000 7.865e-002 4.599e-005 
5.709e-005 1.603e+006 2.254e+009 1.000e+000 7.831e-002 4.601e-005 
5.711e-005 1.603e+006 2.254e+009 1.000e+000 7.898e-002 4.602e-005 
5.712e-005 1.603e+006 2.254e+009 1.000e+000 7.833e-002 4.603e-005 
5.713e-005 1.603e+006 2.254e+009 1.000e+000 7.921e-002 4.605e-005 
5.715e-005 1.603e+006 2.254e+009 1.000e+000 8.028e-002 4.606e-005 
5.716e-005 1.603e+006 2.254e+009 1.000e+000 7.984e-002 4.607e-005 
5.718e-005 1.603e+006 2.254e+009 1.000e+000 8.143e-002 4.609e-005 
5.719e-005 1.603e+006 2.254e+009 1.000e+000 8.101e-002 4.610e-005 
5.720e-005 1.603e+006 2.253e+009 1.000e+000 8.030e-002 4.612e-005 
5.722e-005 1.603e+006 2.254e+009 1.000e+000 8.505e-002 4.613e-005 
5.723e-005 1.603e+006 2.254e+009 1.000e+000 8.403e-002 4.614e-005 
5.725e-005 1.603e+006 2.254e+009 1.000e+000 8.317e-002 4.616e-005 
5.726e-005 1.603e+006 2.254e+009 1.000e+000 8.285e-002 4.617e-005 
5.727e-005 1.604e+006 2.254e+009 1.000e+000 8.216e-002 4.618e-005 
5.729e-005 1.604e+006 2.254e+009 1.000e+000 8.192e-002 4.620e-005 
5.730e-005 1.604e+006 2.254e+009 1.000e+000 8.370e-002 4.621e-005 
5.732e-005 1.604e+006 2.254e+009 1.000e+000 8.036e-002 4.622e-005 
5.733e-005 1.604e+006 2.255e+009 1.000e+000 8.136e-002 4.624e-005 
5.734e-005 1.604e+006 2.255e+009 1.000e+000 8.699e-002 4.625e-005 
5.736e-005 1.604e+006 2.255e+009 1.000e+000 8.319e-002 4.626e-005 
5.737e-005 1.604e+006 2.255e+009 1.000e+000 8.442e-002 4.628e-005 
5.739e-005 1.605e+006 2.252e+009 1.000e+000 8.656e-002 4.629e-005 
5.740e-005 1.605e+006 2.252e+009 1.000e+000 8.840e-002 4.630e-005 
5.741e-005 1.605e+006 2.252e+009 1.000e+000 8.771e-002 4.632e-005 
5.743e-005 1.605e+006 2.252e+009 1.000e+000 8.518e-002 4.633e-005 
5.744e-005 1.605e+006 2.252e+009 1.000e+000 8.801e-002 4.634e-005 
5.746e-005 1.605e+006 2.252e+009 1.000e+000 8.321e-002 4.636e-005 
5.747e-005 1.605e+006 2.252e+009 1.000e+000 8.834e-002 4.637e-005 
5.748e-005 1.605e+006 2.252e+009 1.000e+000 8.845e-002 4.638e-005 
5.750e-005 1.605e+006 2.252e+009 1.000e+000 8.580e-002 4.640e-005 
5.751e-005 1.605e+006 2.252e+009 1.000e+000 8.974e-002 4.641e-005 
5.753e-005 1.605e+006 2.252e+009 1.000e+000 9.064e-002 4.642e-005 
5.754e-005 1.605e+006 2.252e+009 1.000e+000 8.916e-002 4.644e-005 
5.755e-005 1.605e+006 2.252e+009 1.000e+000 8.702e-002 4.645e-005 
5.757e-005 1.605e+006 2.253e+009 1.000e+000 8.917e-002 4.647e-005 
5.758e-005 1.605e+006 2.253e+009 1.000e+000 9.073e-002 4.648e-005 
5.760e-005 1.605e+006 2.253e+009 1.000e+000 9.154e-002 4.649e-005 
5.761e-005 1.606e+006 2.253e+009 1.000e+000 9.410e-002 4.651e-005 
5.762e-005 1.606e+006 2.253e+009 1.000e+000 8.846e-002 4.652e-005 
5.764e-005 1.606e+006 2.250e+009 1.000e+000 8.921e-002 4.653e-005 
5.765e-005 1.606e+006 2.250e+009 1.000e+000 8.736e-002 4.654e-005 
5.767e-005 1.606e+006 2.250e+009 1.000e+000 9.028e-002 4.656e-005 
5.768e-005 1.606e+006 2.250e+009 1.000e+000 8.743e-002 4.657e-005 
5.769e-005 1.606e+006 2.250e+009 1.000e+000 9.066e-002 4.658e-005 
5.771e-005 1.606e+006 2.251e+009 1.000e+000 8.928e-002 4.660e-005 
5.772e-005 1.606e+006 2.251e+009 1.000e+000 9.059e-002 4.661e-005 
5.774e-005 1.606e+006 2.251e+009 1.000e+000 9.009e-002 4.662e-005 
5.775e-005 1.607e+006 2.252e+009 1.000e+000 9.167e-002 4.664e-005 
5.776e-005 1.607e+006 2.252e+009 1.000e+000 9.048e-002 4.665e-005 
5.778e-005 1.607e+006 2.252e+009 1.000e+000 9.597e-002 4.666e-005 
5.779e-005 1.607e+006 2.253e+009 1.000e+000 1.026e-001 4.668e-005 
5.781e-005 1.607e+006 2.253e+009 1.000e+000 9.947e-002 4.669e-005 
5.782e-005 1.607e+006 2.253e+009 1.000e+000 1.021e-001 4.670e-005 
5.783e-005 1.607e+006 2.254e+009 1.000e+000 9.843e-002 4.672e-005 
5.785e-005 1.607e+006 2.254e+009 1.000e+000 1.012e-001 4.673e-005 
5.786e-005 1.607e+006 2.254e+009 1.000e+000 9.913e-002 4.675e-005 
5.788e-005 1.607e+006 2.254e+009 1.000e+000 1.004e-001 4.676e-005 
5.789e-005 1.607e+006 2.254e+009 1.000e+000 1.024e-001 4.677e-005 
5.790e-005 1.607e+006 2.254e+009 1.000e+000 1.040e-001 4.679e-005 
5.792e-005 1.607e+006 2.255e+009 1.000e+000 1.047e-001 4.680e-005 
5.793e-005 1.607e+006 2.255e+009 1.000e+000 1.013e-001 4.682e-005 
5.795e-005 1.607e+006 2.255e+009 1.000e+000 1.021e-001 4.683e-005 
5.796e-005 1.607e+006 2.256e+009 1.000e+000 1.059e-001 4.684e-005 
5.797e-005 1.607e+006 2.256e+009 1.000e+000 1.051e-001 4.686e-005 
5.799e-005 1.607e+006 2.256e+009 1.000e+000 1.037e-001 4.687e-005 
5.800e-005 1.607e+006 2.256e+009 1.000e+000 1.040e-001 4.689e-005 
5.802e-005 1.607e+006 2.257e+009 1.000e+000 1.032e-001 4.690e-005 
5.803e-005 1.607e+006 2.257e+009 1.000e+000 1.091e-001 4.691e-005 
5.804e-005 1.607e+006 2.257e+009 1.000e+000 1.101e-001 4.693e-005 
5.806e-005 1.607e+006 2.258e+009 1.000e+000 1.055e-001 4.694e-005 
5.807e-005 1.607e+006 2.258e+009 1.000e+000 1.080e-001 4.696e-005 
5.809e-005 1.607e+006 2.258e+009 1.000e+000 1.063e-001 4.697e-005 
5.810e-005 1.607e+006 2.259e+009 1.000e+000 1.115e-001 4.698e-005 
5.811e-005 1.607e+006 2.259e+009 1.000e+000 1.076e-001 4.700e-005 
5.813e-005 1.607e+006 2.259e+009 1.000e+000 1.051e-001 4.701e-005 
5.814e-005 1.607e+006 2.260e+009 1.000e+000 1.117e-001 4.703e-005 
5.816e-005 1.607e+006 2.260e+009 1.000e+000 1.114e-001 4.704e-005 
5.817e-005 1.607e+006 2.260e+009 1.000e+000 1.094e-001 4.705e-005 
5.818e-005 1.607e+006 2.261e+009 1.000e+000 1.145e-001 4.707e-005 
5.820e-005 1.607e+006 2.261e+009 1.000e+000 1.103e-001 4.708e-005 
5.821e-005 1.607e+006 2.261e+009 1.000e+000 1.105e-001 4.710e-005 
5.823e-005 1.607e+006 2.262e+009 1.000e+000 1.130e-001 4.711e-005 
5.824e-005 1.607e+006 2.262e+009 1.000e+000 1.172e-001 4.713e-005 
5.825e-005 1.607e+006 2.263e+009 1.000e+000 1.131e-001 4.714e-005 
5.827e-005 1.607e+006 2.263e+009 1.000e+000 1.146e-001 4.715e-005 
5.828e-005 1.607e+006 2.263e+009 1.000e+000 1.145e-001 4.717e-005 
5.830e-005 1.607e+006 2.264e+009 1.000e+000 1.145e-001 4.718e-005 
5.831e-005 1.607e+006 2.264e+009 1.000e+000 1.150e-001 4.720e-005 
5.832e-005 1.607e+006 2.264e+009 1.000e+000 1.166e-001 4.721e-005 
5.834e-005 1.607e+006 2.265e+009 1.000e+000 1.217e-001 4.723e-005 
5.835e-005 1.606e+006 2.265e+009 1.000e+000 1.173e-001 4.724e-005 
5.837e-005 1.606e+006 2.266e+009 1.000e+000 1.198e-001 4.726e-005 
5.838e-005 1.606e+006 2.267e+009 1.000e+000 1.197e-001 4.727e-005 
5.839e-005 1.606e+006 2.267e+009 1.000e+000 1.230e-001 4.728e-005 
5.841e-005 1.606e+006 2.268e+009 1.000e+000 1.251e-001 4.730e-005 
5.842e-005 1.606e+006 2.269e+009 1.000e+000 1.229e-001 4.731e-005 
5.844e-005 1.606e+006 2.267e+009 1.000e+000 1.254e-001 4.733e-005 
5.845e-005 1.606e+006 2.267e+009 1.000e+000 1.267e-001 4.734e-005 
5.846e-005 1.606e+006 2.262e+009 1.000e+000 1.284e-001 4.735e-005 
5.848e-005 1.606e+006 2.260e+009 1.000e+000 1.274e-001 4.737e-005 
5.849e-005 1.606e+006 2.259e+009 1.000e+000 1.273e-001 4.738e-005 
5.851e-005 1.606e+006 2.259e+009 1.000e+000 1.257e-001 4.740e-005 
5.852e-005 1.606e+006 2.258e+009 1.000e+000 1.262e-001 4.741e-005 
5.853e-005 1.606e+006 2.256e+009 1.000e+000 1.265e-001 4.743e-005 
5.855e-005 1.605e+006 2.256e+009 1.000e+000 1.239e-001 4.744e-005 
5.856e-005 1.605e+006 2.257e+009 1.000e+000 1.236e-001 4.746e-005 
5.858e-005 1.605e+006 2.257e+009 1.000e+000 1.233e-001 4.747e-005 
5.859e-005 1.605e+006 2.257e+009 1.000e+000 1.273e-001 4.749e-005 
5.860e-005 1.605e+006 2.258e+009 1.000e+000 1.229e-001 4.750e-005 
5.862e-005 1.605e+006 2.259e+009 1.000e+000 1.242e-001 4.752e-005 
5.863e-005 1.605e+006 2.259e+009 1.000e+000 1.219e-001 4.753e-005 
5.865e-005 1.605e+006 2.015e+009 1.000e+000 6.625e-003 4.755e-005 
5.866e-005 1.605e+006 2.012e+009 1.000e+000 6.256e-003 4.756e-005 
5.867e-005 1.605e+006 2.012e+009 1.000e+000 6.408e-003 4.758e-005 
5.869e-005 1.605e+006 2.013e+009 1.000e+000 7.778e-003 4.759e-005 
5.870e-005 1.605e+006 2.013e+009 1.000e+000 6.548e-003 4.760e-005 
5.872e-005 1.604e+006 2.013e+009 1.000e+000 9.599e-003 4.762e-005 
5.873e-005 1.604e+006 2.014e+009 1.000e+000 9.796e-003 4.763e-005 
5.874e-005 1.604e+006 2.014e+009 1.000e+000 9.558e-003 4.765e-005 
5.876e-005 1.605e+006 2.014e+009 1.000e+000 5.871e-003 4.766e-005 
5.877e-005 1.605e+006 2.015e+009 1.000e+000 6.096e-003 4.767e-005 
5.879e-005 1.605e+006 2.015e+009 1.000e+000 5.568e-003 4.769e-005 
5.880e-005 1.605e+006 2.016e+009 1.000e+000 9.369e-003 4.770e-005 
5.881e-005 1.605e+006 2.016e+009 1.000e+000 6.627e-003 4.771e-005 
5.883e-005 1.605e+006 2.016e+009 1.000e+000 8.147e-003 4.773e-005 
5.884e-005 1.605e+006 2.017e+009 1.000e+000 5.536e-003 4.774e-005 
5.886e-005 1.605e+006 2.017e+009 1.000e+000 8.991e-003 4.776e-005 
5.887e-005 1.605e+006 2.018e+009 1.000e+000 5.363e-003 4.777e-005 
5.888e-005 1.605e+006 2.018e+009 1.000e+000 9.331e-003 4.778e-005 
5.890e-005 1.605e+006 2.019e+009 1.000e+000 9.167e-003 4.780e-005 
5.891e-005 1.605e+006 2.019e+009 1.000e+000 6.899e-003 4.781e-005 
5.893e-005 1.605e+006 2.020e+009 1.000e+000 5.594e-003 4.782e-005 
5.894e-005 1.605e+006 2.020e+009 1.000e+000 6.034e-003 4.784e-005 
5.895e-005 1.605e+006 2.021e+009 1.000e+000 5.574e-003 4.785e-005 
5.897e-005 1.605e+006 2.021e+009 1.000e+000 9.336e-003 4.786e-005 
5.898e-005 1.605e+006 2.022e+009 1.000e+000 8.793e-003 4.788e-005 
5.900e-005 1.606e+006 2.022e+009 1.000e+000 6.927e-003 4.789e-005 
5.901e-005 1.606e+006 2.023e+009 1.000e+000 9.104e-003 4.790e-005 
5.902e-005 1.606e+006 2.023e+009 1.000e+000 6.154e-003 4.792e-005 
5.904e-005 1.606e+006 2.023e+009 1.000e+000 5.722e-003 4.793e-005 
5.905e-005 1.606e+006 2.024e+009 1.000e+000 5.447e-003 4.794e-005 
5.907e-005 1.606e+006 2.024e+009 1.000e+000 7.788e-003 4.796e-005 
5.908e-005 1.606e+006 2.025e+009 1.000e+000 8.667e-003 4.797e-005 
5.909e-005 1.606e+006 2.025e+009 1.000e+000 7.093e-003 4.798e-005 
5.911e-005 1.606e+006 2.025e+009 1.000e+000 5.481e-003 4.800e-005 
5.912e-005 1.607e+006 2.025e+009 1.000e+000 5.194e-003 4.801e-005 
5.914e-005 1.607e+006 2.026e+009 1.000e+000 7.963e-003 4.802e-005 
5.915e-005 1.607e+006 2.026e+009 1.000e+000 6.943e-003 4.804e-005 
5.916e-005 1.607e+006 2.026e+009 1.000e+000 8.230e-003 4.805e-005 
5.918e-005 1.607e+006 2.027e+009 1.000e+000 7.998e-003 4.806e-005 
5.919e-005 1.607e+006 2.027e+009 1.000e+000 6.852e-003 4.807e-005 
5.921e-005 1.608e+006 2.027e+009 1.000e+000 4.948e-003 4.809e-005 
5.922e-005 1.608e+006 2.028e+009 1.000e+000 8.360e-003 4.810e-005 
5.923e-005 1.608e+006 2.028e+009 1.000e+000 4.950e-003 4.811e-005 
5.925e-005 1.608e+006 2.029e+009 1.000e+000 7.417e-003 4.812e-005 
5.926e-005 1.609e+006 2.029e+009 1.000e+000 4.915e-003 4.813e-005 
5.928e-005 1.609e+006 2.030e+009 1.000e+000 7.794e-003 4.815e-005 
5.929e-005 1.609e+006 2.030e+009 1.000e+000 7.132e-003 4.816e-005 
5.930e-005 1.610e+006 2.031e+009 1.000e+000 5.271e-003 4.817e-005 
5.932e-005 1.610e+006 2.031e+009 1.000e+000 7.889e-003 4.818e-005 
5.933e-005 1.610e+006 2.032e+009 1.000e+000 8.439e-003 4.819e-005 
5.935e-005 1.610e+006 2.032e+009 1.000e+000 8.617e-003 4.821e-005 
5.936e-005 1.611e+006 2.032e+009 1.000e+000 8.355e-003 4.822e-005 
5.937e-005 1.611e+006 2.033e+009 1.000e+000 8.814e-003 4.823e-005 
5.939e-005 1.611e+006 2.033e+009 1.000e+000 7.454e-003 4.824e-005 
5.940e-005 1.612e+006 2.034e+009 1.000e+000 5.347e-003 4.825e-005 
5.942e-005 1.612e+006 2.034e+009 1.000e+000 5.121e-003 4.827e-005 
5.943e-005 1.612e+006 2.034e+009 1.000e+000 8.640e-003 4.828e-005 
5.944e-005 1.612e+006 2.035e+009 1.000e+000 8.672e-003 4.829e-005 
5.946e-005 1.613e+006 2.035e+009 1.000e+000 5.016e-003 4.830e-005 
5.947e-005 1.613e+006 2.036e+009 1.000e+000 7.181e-003 4.832e-005 
5.949e-005 1.613e+006 2.036e+009 1.000e+000 6.401e-003 4.833e-005 
5.950e-005 1.614e+006 2.037e+009 1.000e+000 5.073e-003 4.834e-005 
5.951e-005 1.614e+006 2.037e+009 1.000e+000 8.672e-003 4.835e-005 
5.953e-005 1.614e+006 2.038e+009 1.000e+000 8.262e-003 4.836e-005 
5.954e-005 1.614e+006 2.038e+009 1.000e+000 5.022e-003 4.838e-005 
5.956e-005 1.615e+006 2.039e+009 1.000e+000 4.765e-003 4.839e-005 
5.957e-005 1.615e+006 2.039e+009 1.000e+000 5.636e-003 4.840e-005 
5.958e-005 1.615e+006 2.040e+009 1.000e+000 8.642e-003 4.841e-005 
5.960e-005 1.616e+006 2.040e+009 1.000e+000 4.748e-003 4.842e-005 
5.961e-005 1.616e+006 2.041e+009 1.000e+000 8.299e-003 4.844e-005 
5.963e-005 1.616e+006 2.041e+009 1.000e+000 6.180e-003 4.845e-005 
5.964e-005 1.616e+006 2.042e+009 1.000e+000 7.763e-003 4.846e-005 
5.965e-005 1.617e+006 2.042e+009 1.000e+000 8.354e-003 4.847e-005 
5.967e-005 1.617e+006 2.043e+009 1.000e+000 8.594e-003 4.848e-005 
5.968e-005 1.617e+006 2.043e+009 1.000e+000 7.534e-003 4.849e-005 
5.970e-005 1.618e+006 2.044e+009 1.000e+000 5.390e-003 4.851e-005 
5.971e-005 1.618e+006 2.044e+009 1.000e+000 5.035e-003 4.852e-005 
5.972e-005 1.618e+006 2.045e+009 1.000e+000 4.950e-003 4.853e-005 
5.974e-005 1.619e+006 2.045e+009 1.000e+000 8.839e-003 4.854e-005 
5.975e-005 1.619e+006 2.046e+009 1.000e+000 7.993e-003 4.855e-005 
5.977e-005 1.619e+006 2.046e+009 1.000e+000 6.966e-003 4.857e-005 
5.978e-005 1.620e+006 2.047e+009 1.000e+000 6.268e-003 4.858e-005 
5.979e-005 1.620e+006 2.047e+009 1.000e+000 7.549e-003 4.859e-005 
5.981e-005 1.620e+006 2.048e+009 1.000e+000 8.252e-003 4.860e-005 
5.982e-005 1.621e+006 2.048e+009 1.000e+000 4.839e-003 4.861e-005 
5.984e-005 1.621e+006 2.049e+009 1.000e+000 5.260e-003 4.862e-005 
5.985e-005 1.621e+006 2.049e+009 1.000e+000 6.335e-003 4.864e-005 
5.986e-005 1.621e+006 2.050e+009 1.000e+000 8.353e-003 4.865e-005 
5.988e-005 1.622e+006 2.050e+009 1.000e+000 8.428e-003 4.866e-005 
5.989e-005 1.622e+006 2.051e+009 1.000e+000 5.646e-003 4.867e-005 
5.991e-005 1.622e+006 2.051e+009 1.000e+000 6.596e-003 4.868e-005 
5.992e-005 1.623e+006 2.052e+009 1.000e+000 4.942e-003 4.870e-005 
5.993e-005 1.623e+006 2.052e+009 1.000e+000 6.785e-003 4.871e-005 
5.995e-005 1.623e+006 2.053e+009 1.000e+000 8.395e-003 4.872e-005 
5.996e-005 1.624e+006 2.053e+009 1.000e+000 4.908e-003 4.873e-005 
5.998e-005 1.624e+006 2.054e+009 1.000e+000 8.933e-003 4.874e-005 
5.999e-005 1.624e+006 2.054e+009 1.000e+000 5.150e-003 4.875e-005 
6.000e-005 1.625e+006 2.055e+009 1.000e+000 8.615e-003 4.877e-005 
6.002e-005 1.625e+006 2.055e+009 1.000e+000 6.456e-003 4.878e-005 
6.003e-005 1.625e+006 2.056e+009 1.000e+000 5.452e-003 4.879e-005 
6.005e-005 1.626e+006 2.056e+009 1.000e+000 5.019e-003 4.880e-005 
6.006e-005 1.626e+006 2.057e+009 1.000e+000 7.364e-003 4.881e-005 
6.007e-005 1.626e+006 2.057e+009 1.000e+000 5.163e-003 4.883e-005 
6.009e-005 1.626e+006 2.057e+009 1.000e+000 6.012e-003 4.884e-005 
6.010e-005 1.627e+006 2.057e+009 1.000e+000 5.665e-003 4.885e-005 
6.012e-005 1.627e+006 2.058e+009 1.000e+000 4.852e-003 4.886e-005 
6.013e-005 1.627e+006 2.058e+009 1.000e+000 5.099e-003 4.887e-005 
6.014e-005 1.628e+006 2.059e+009 1.000e+000 8.125e-003 4.888e-005 
6.016e-005 1.628e+006 2.059e+009 1.000e+000 6.943e-003 4.890e-005 
6.017e-005 1.628e+006 2.060e+009 1.000e+000 5.437e-003 4.891e-005 
6.019e-005 1.629e+006 2.060e+009 1.000e+000 6.213e-003 4.892e-005 
6.020e-005 1.629e+006 2.061e+009 1.000e+000 7.310e-003 4.893e-005 
6.021e-005 1.629e+006 2.061e+009 1.000e+000 8.536e-003 4.894e-005 
6.023e-005 1.630e+006 2.062e+009 1.000e+000 8.079e-003 4.896e-005 
6.024e-005 1.630e+006 2.063e+009 1.000e+000 8.506e-003 4.897e-005 
6.026e-005 1.630e+006 2.063e+009 1.000e+000 7.234e-003 4.898e-005 
6.027e-005 1.631e+006 2.064e+009 1.000e+000 7.626e-003 4.899e-005 
6.028e-005 1.631e+006 2.064e+009 1.000e+000 4.855e-003 4.900e-005 
6.030e-005 1.631e+006 2.065e+009 1.000e+000 7.172e-003 4.902e-005 
6.031e-005 1.631e+006 2.065e+009 1.000e+000 5.501e-003 4.903e-005 
6.033e-005 1.632e+006 2.066e+009 1.000e+000 5.962e-003 4.904e-005 
6.034e-005 1.632e+006 2.066e+009 1.000e+000 5.217e-003 4.905e-005 
6.035e-005 1.632e+006 2.067e+009 1.000e+000 8.526e-003 4.906e-005 
6.037e-005 1.633e+006 2.067e+009 1.000e+000 5.181e-003 4.908e-005 
6.038e-005 1.633e+006 2.068e+009 1.000e+000 5.181e-003 4.909e-005 
6.040e-005 1.633e+006 2.068e+009 1.000e+000 5.144e-003 4.910e-005 
6.041e-005 1.633e+006 2.069e+009 1.000e+000 7.942e-003 4.911e-005 
6.042e-005 1.633e+006 2.069e+009 1.000e+000 5.188e-003 4.913e-005 
6.044e-005 1.634e+006 2.070e+009 1.000e+000 8.383e-003 4.914e-005 
6.045e-005 1.634e+006 2.071e+009 1.000e+000 7.031e-003 4.915e-005 
6.047e-005 1.634e+006 2.071e+009 1.000e+000 8.535e-003 4.916e-005 
6.048e-005 1.634e+006 2.072e+009 1.000e+000 6.879e-003 4.918e-005 
6.049e-005 1.634e+006 2.072e+009 1.000e+000 5.147e-003 4.919e-005 
6.051e-005 1.635e+006 2.073e+009 1.000e+000 8.639e-003 4.920e-005 
6.052e-005 1.635e+006 2.073e+009 1.000e+000 5.291e-003 4.921e-005 
6.054e-005 1.635e+006 2.074e+009 1.000e+000 5.089e-003 4.923e-005 
6.055e-005 1.635e+006 2.074e+009 1.000e+000 8.120e-003 4.924e-005 
6.056e-005 1.636e+006 2.075e+009 1.000e+000 5.205e-003 4.925e-005 
6.058e-005 1.636e+006 2.075e+009 1.000e+000 8.043e-003 4.926e-005 
6.059e-005 1.636e+006 2.075e+009 1.000e+000 7.506e-003 4.927e-005 
6.061e-005 1.637e+006 2.076e+009 1.000e+000 8.597e-003 4.929e-005 
6.062e-005 1.637e+006 2.076e+009 1.000e+000 8.731e-003 4.930e-005 
6.063e-005 1.637e+006 2.076e+009 1.000e+000 6.412e-003 4.931e-005 
6.065e-005 1.637e+006 2.077e+009 1.000e+000 8.263e-003 4.932e-005 
6.066e-005 1.638e+006 2.078e+009 1.000e+000 8.268e-003 4.933e-005 
6.067e-005 1.638e+006 2.078e+009 1.000e+000 7.997e-003 4.935e-005 
6.069e-005 1.638e+006 2.079e+009 1.000e+000 8.295e-003 4.936e-005 
6.070e-005 1.638e+006 2.079e+009 1.000e+000 5.707e-003 4.937e-005 
6.072e-005 1.639e+006 2.080e+009 1.000e+000 6.435e-003 4.938e-005 
6.073e-005 1.639e+006 2.081e+009 1.000e+000 4.986e-003 4.940e-005 
6.074e-005 1.639e+006 2.081e+009 1.000e+000 4.962e-003 4.941e-005 
6.076e-005 1.639e+006 2.083e+009 1.000e+000 7.384e-003 4.942e-005 
6.077e-005 1.640e+006 2.084e+009 1.000e+000 1.057e-002 4.943e-005 
6.079e-005 1.640e+006 2.085e+009 1.000e+000 1.590e-005 4.945e-005 
6.080e-005 1.640e+006 2.084e+009 1.000e+000 1.066e-002 4.946e-005 
6.081e-005 1.640e+006 2.084e+009 1.000e+000 1.294e-002 4.947e-005 
6.083e-005 1.640e+006 2.085e+009 1.000e+000 7.245e-004 4.948e-005 
6.084e-005 1.640e+006 2.086e+009 1.000e+000 3.947e-004 4.950e-005 
6.086e-005 1.640e+006 2.087e+009 1.000e+000 6.165e-003 4.951e-005 
6.087e-005 1.641e+006 2.088e+009 1.000e+000 9.289e-003 4.952e-005 
6.088e-005 1.641e+006 2.089e+009 1.000e+000 1.384e-002 4.954e-005 
6.090e-005 1.641e+006 2.090e+009 1.000e+000 2.180e-003 4.955e-005 
6.091e-005 1.641e+006 2.091e+009 1.000e+000 1.569e-002 4.956e-005 
6.093e-005 1.641e+006 2.092e+009 1.000e+000 5.437e-003 4.958e-005 
6.094e-005 1.641e+006 2.088e+009 1.000e+000 1.827e-002 4.959e-005 
6.095e-005 1.642e+006 2.088e+009 1.000e+000 8.525e-003 4.960e-005 
6.097e-005 1.642e+006 2.089e+009 1.000e+000 1.270e-002 4.961e-005 
6.098e-005 1.642e+006 2.091e+009 1.000e+000 1.019e-002 4.963e-005 
6.100e-005 1.642e+006 2.092e+009 1.000e+000 2.010e-002 4.964e-005 
6.101e-005 1.642e+006 2.095e+009 1.000e+000 2.411e-002 4.965e-005 
6.102e-005 1.642e+006 2.095e+009 1.000e+000 1.864e-002 4.967e-005 
6.104e-005 1.642e+006 2.098e+009 1.000e+000 2.330e-002 4.968e-005 
6.105e-005 1.642e+006 2.098e+009 1.000e+000 4.252e-003 4.969e-005 
6.107e-005 1.642e+006 2.099e+009 1.000e+000 1.007e-002 4.971e-005 
6.108e-005 1.643e+006 2.100e+009 1.000e+000 1.357e-002 4.972e-005 
6.109e-005 1.643e+006 2.101e+009 1.000e+000 4.631e-003 4.973e-005 
6.111e-005 1.643e+006 2.101e+009 1.000e+000 1.570e-002 4.974e-005 
6.112e-005 1.643e+006 2.098e+009 1.000e+000 5.639e-004 4.976e-005 
6.114e-005 1.643e+006 2.095e+009 1.000e+000 1.397e-002 4.977e-005 
6.115e-005 1.643e+006 2.092e+009 1.000e+000 3.843e-003 4.978e-005 
6.116e-005 1.644e+006 2.088e+009 1.000e+000 1.575e-002 4.980e-005 
6.118e-005 1.644e+006 2.083e+009 1.000e+000 8.986e-003 4.981e-005 
6.119e-005 1.644e+006 2.080e+009 1.000e+000 1.452e-002 4.982e-005 
6.121e-005 1.644e+006 2.077e+009 1.000e+000 7.818e-003 4.984e-005 
6.122e-005 1.644e+006 2.074e+009 1.000e+000 1.217e-002 4.985e-005 
6.123e-005 1.644e+006 2.071e+009 1.000e+000 1.465e-002 4.986e-005 
6.125e-005 1.644e+006 2.068e+009 1.000e+000 2.042e-002 4.988e-005 
6.126e-005 1.644e+006 2.065e+009 1.000e+000 6.837e-003 4.989e-005 
6.128e-005 1.644e+006 2.062e+009 1.000e+000 6.564e-003 4.990e-005 
6.129e-005 1.644e+006 2.060e+009 1.000e+000 6.588e-003 4.992e-005 
6.130e-005 1.645e+006 2.059e+009 1.000e+000 2.926e-002 4.993e-005 
6.132e-005 1.645e+006 2.059e+009 1.000e+000 1.818e-003 4.994e-005 
6.133e-005 1.645e+006 2.059e+009 1.000e+000 1.822e-002 4.996e-005 
6.135e-005 1.645e+006 2.059e+009 1.000e+000 3.426e-002 4.997e-005 
6.136e-005 1.645e+006 2.060e+009 1.000e+000 9.692e-003 4.998e-005 
6.137e-005 1.645e+006 2.060e+009 1.000e+000 2.262e-002 5.000e-005 
6.139e-005 1.645e+006 2.061e+009 1.000e+000 1.347e-002 5.001e-005 
6.140e-005 1.645e+006 2.061e+009 1.000e+000 2.247e-002 5.003e-005 
6.142e-005 1.645e+006 2.062e+009 1.000e+000 1.753e-002 5.004e-005 
6.143e-005 1.645e+006 2.063e+009 1.000e+000 2.778e-002 5.005e-005 
6.144e-005 1.645e+006 2.063e+009 1.000e+000 2.515e-002 5.007e-005 
6.146e-005 1.645e+006 2.064e+009 1.000e+000 4.571e-005 5.008e-005 
6.147e-005 1.645e+006 2.064e+009 1.000e+000 2.227e-003 5.009e-005 
6.149e-005 1.645e+006 2.065e+009 1.000e+000 2.336e-002 5.011e-005 
6.150e-005 1.646e+006 2.066e+009 1.000e+000 2.235e-002 5.012e-005 
6.151e-005 1.646e+006 2.067e+009 1.000e+000 2.140e-002 5.013e-005 
6.153e-005 1.646e+006 2.067e+009 1.000e+000 1.358e-002 5.015e-005 
6.154e-005 1.646e+006 2.068e+009 1.000e+000 1.974e-003 5.016e-005 
6.156e-005 1.646e+006 2.069e+009 1.000e+000 2.274e-002 5.017e-005 
6.157e-005 1.646e+006 2.070e+009 1.000e+000 1.113e-002 5.019e-005 
6.158e-005 1.646e+006 2.071e+009 1.000e+000 3.526e-002 5.020e-005 
6.160e-005 1.646e+006 2.071e+009 1.000e+000 2.901e-002 5.021e-005 
6.161e-005 1.646e+006 2.072e+009 1.000e+000 2.964e-002 5.023e-005 
6.163e-005 1.646e+006 2.073e+009 1.000e+000 2.696e-002 5.024e-005 
6.164e-005 1.647e+006 2.074e+009 1.000e+000 6.518e-003 5.025e-005 
6.165e-005 1.647e+006 2.075e+009 1.000e+000 3.654e-003 5.026e-005 
6.167e-005 1.647e+006 2.076e+009 1.000e+000 1.593e-002 5.028e-005 
6.168e-005 1.647e+006 2.077e+009 1.000e+000 2.927e-002 5.029e-005 
6.170e-005 1.647e+006 2.078e+009 1.000e+000 2.195e-002 5.030e-005 
6.171e-005 1.647e+006 2.079e+009 1.000e+000 5.771e-003 5.032e-005 
6.172e-005 1.647e+006 2.080e+009 1.000e+000 2.030e-002 5.033e-005 
6.174e-005 1.647e+006 2.081e+009 1.000e+000 3.761e-002 5.034e-005 
6.175e-005 1.647e+006 2.082e+009 1.000e+000 2.088e-002 5.036e-005 
6.177e-005 1.648e+006 2.083e+009 1.000e+000 3.461e-002 5.037e-005 
6.178e-005 1.648e+006 2.084e+009 1.000e+000 2.052e-002 5.038e-005 
6.179e-005 1.648e+006 2.085e+009 1.000e+000 2.827e-002 5.040e-005 
6.181e-005 1.648e+006 2.086e+009 1.000e+000 2.760e-002 5.041e-005 
6.182e-005 1.648e+006 2.087e+009 1.000e+000 9.410e-003 5.042e-005 
6.184e-005 1.649e+006 2.088e+009 1.000e+000 1.396e-002 5.043e-005 
6.185e-005 1.649e+006 2.089e+009 1.000e+000 4.893e-003 5.045e-005 
6.186e-005 1.649e+006 2.090e+009 1.000e+000 2.825e-002 5.046e-005 
6.188e-005 1.649e+006 2.090e+009 1.000e+000 4.099e-003 5.047e-005 
6.189e-005 1.649e+006 2.092e+009 1.000e+000 1.685e-002 5.048e-005 
6.191e-005 1.650e+006 2.093e+009 1.000e+000 1.543e-002 5.050e-005 
6.192e-005 1.650e+006 2.094e+009 1.000e+000 1.056e-002 5.051e-005 
6.193e-005 1.650e+006 2.094e+009 1.000e+000 7.614e-003 5.052e-005 
6.195e-005 1.650e+006 2.095e+009 1.000e+000 1.689e-002 5.053e-005 
6.196e-005 1.651e+006 2.096e+009 1.000e+000 1.054e-002 5.055e-005 
6.198e-005 1.651e+006 2.097e+009 1.000e+000 2.754e-002 5.056e-005 
6.199e-005 1.651e+006 2.098e+009 1.000e+000 3.003e-002 5.057e-005 
6.200e-005 1.651e+006 2.099e+009 1.000e+000 3.082e-002 5.058e-005 
6.202e-005 1.652e+006 2.100e+009 1.000e+000 1.344e-003 5.059e-005 
6.203e-005 1.652e+006 2.102e+009 1.000e+000 2.024e-002 5.061e-005 
6.205e-005 1.652e+006 2.101e+009 1.000e+000 3.410e-002 5.062e-005 
6.206e-005 1.653e+006 2.102e+009 1.000e+000 1.099e-002 5.063e-005 
6.207e-005 1.653e+006 2.103e+009 1.000e+000 3.731e-002 5.064e-005 
6.209e-005 1.653e+006 2.104e+009 1.000e+000 5.598e-004 5.065e-005 
6.210e-005 1.653e+006 2.105e+009 1.000e+000 7.165e-003 5.067e-005 
6.212e-005 1.653e+006 2.105e+009 1.000e+000 1.297e-002 5.068e-005 
6.213e-005 1.654e+006 2.106e+009 1.000e+000 1.832e-002 5.069e-005 
6.214e-005 1.654e+006 2.107e+009 1.000e+000 3.243e-002 5.071e-005 
6.216e-005 1.654e+006 2.107e+009 1.000e+000 3.960e-002 5.072e-005 
6.217e-005 1.654e+006 2.109e+009 1.000e+000 2.906e-002 5.073e-005 
6.219e-005 1.654e+006 2.110e+009 1.000e+000 1.000e-002 5.074e-005 
6.220e-005 1.654e+006 2.111e+009 1.000e+000 2.017e-002 5.076e-005 
6.221e-005 1.654e+006 2.112e+009 1.000e+000 4.486e-002 5.077e-005 
6.223e-005 1.655e+006 2.113e+009 1.000e+000 6.328e-003 5.078e-005 
6.224e-005 1.655e+006 2.114e+009 1.000e+000 5.341e-002 5.080e-005 
6.226e-005 1.655e+006 2.115e+009 1.000e+000 9.716e-003 5.081e-005 
6.227e-005 1.655e+006 2.117e+009 1.000e+000 1.342e-002 5.082e-005 
6.228e-005 1.655e+006 2.118e+009 1.000e+000 1.982e-002 5.084e-005 
6.230e-005 1.655e+006 2.119e+009 1.000e+000 3.181e-002 5.085e-005 
6.231e-005 1.655e+006 2.120e+009 1.000e+000 7.358e-003 5.087e-005 
6.233e-005 1.655e+006 2.122e+009 1.000e+000 2.006e-002 5.088e-005 
6.234e-005 1.655e+006 2.123e+009 1.000e+000 1.908e-002 5.089e-005 
6.235e-005 1.655e+006 2.124e+009 1.000e+000 2.773e-002 5.090e-005 
6.237e-005 1.656e+006 2.125e+009 1.000e+000 4.578e-003 5.092e-005 
6.238e-005 1.656e+006 2.127e+009 1.000e+000 2.336e-002 5.093e-005 
6.240e-005 1.656e+006 2.128e+009 1.000e+000 1.455e-002 5.094e-005 
6.241e-005 1.656e+006 2.129e+009 1.000e+000 5.116e-003 5.096e-005 
6.242e-005 1.656e+006 2.130e+009 1.000e+000 2.313e-003 5.097e-005 
6.244e-005 1.656e+006 2.131e+009 1.000e+000 9.093e-003 5.098e-005 
6.245e-005 1.657e+006 2.133e+009 1.000e+000 1.199e-002 5.099e-005 
6.247e-005 1.657e+006 2.134e+009 1.000e+000 2.238e-002 5.101e-005 
6.248e-005 1.657e+006 2.135e+009 1.000e+000 1.622e-002 5.102e-005 
6.249e-005 1.657e+006 2.136e+009 1.000e+000 4.592e-002 5.103e-005 
6.251e-005 1.657e+006 2.138e+009 1.000e+000 3.238e-002 5.104e-005 
6.252e-005 1.658e+006 2.139e+009 1.000e+000 2.892e-002 5.106e-005 
6.254e-005 1.658e+006 2.140e+009 1.000e+000 6.542e-004 5.107e-005 
6.255e-005 1.658e+006 2.142e+009 1.000e+000 1.089e-002 5.108e-005 
6.256e-005 1.658e+006 2.143e+009 1.000e+000 9.172e-003 5.110e-005 
6.258e-005 1.658e+006 2.144e+009 1.000e+000 6.309e-003 5.111e-005 
6.259e-005 1.659e+006 2.145e+009 1.000e+000 3.052e-003 5.112e-005 
6.261e-005 1.659e+006 2.147e+009 1.000e+000 4.845e-004 5.113e-005 
6.262e-005 1.659e+006 2.148e+009 1.000e+000 3.666e-002 5.115e-005 
6.263e-005 1.659e+006 2.150e+009 1.000e+000 2.013e-002 5.116e-005 
6.265e-005 1.659e+006 2.152e+009 1.000e+000 2.029e-002 5.117e-005 
6.266e-005 1.660e+006 2.153e+009 1.000e+000 5.210e-003 5.118e-005 
6.268e-005 1.660e+006 2.155e+009 1.000e+000 2.365e-002 5.119e-005 
6.269e-005 1.660e+006 2.156e+009 1.000e+000 3.315e-002 5.121e-005 
6.270e-005 1.661e+006 2.158e+009 1.000e+000 1.461e-002 5.122e-005 
6.272e-005 1.661e+006 2.159e+009 1.000e+000 8.552e-003 5.123e-005 
6.273e-005 1.661e+006 2.161e+009 1.000e+000 1.365e-002 5.124e-005 
6.275e-005 1.662e+006 2.163e+009 1.000e+000 3.482e-002 5.125e-005 
6.276e-005 1.662e+006 2.164e+009 1.000e+000 3.661e-002 5.127e-005 
6.277e-005 1.662e+006 2.166e+009 1.000e+000 4.929e-003 5.128e-005 
6.279e-005 1.663e+006 2.167e+009 1.000e+000 2.096e-002 5.129e-005 
6.280e-005 1.663e+006 2.169e+009 1.000e+000 3.405e-002 5.130e-005 
6.282e-005 1.663e+006 2.171e+009 1.000e+000 3.622e-002 5.131e-005 
6.283e-005 1.664e+006 2.172e+009 1.000e+000 2.519e-002 5.132e-005 
6.284e-005 1.664e+006 2.174e+009 1.000e+000 6.480e-003 5.134e-005 
6.286e-005 1.664e+006 2.176e+009 1.000e+000 2.378e-002 5.135e-005 
6.287e-005 1.665e+006 2.178e+009 1.000e+000 3.551e-002 5.136e-005 
6.289e-005 1.665e+006 2.180e+009 1.000e+000 3.007e-002 5.137e-005 
6.290e-005 1.665e+006 2.181e+009 1.000e+000 1.997e-002 5.138e-005 
6.291e-005 1.666e+006 2.181e+009 1.000e+000 2.987e-002 5.139e-005 
6.293e-005 1.666e+006 2.182e+009 1.000e+000 3.193e-002 5.141e-005 
6.294e-005 1.666e+006 2.184e+009 1.000e+000 4.020e-002 5.142e-005 
6.296e-005 1.666e+006 2.185e+009 1.000e+000 3.550e-002 5.143e-005 
6.297e-005 1.667e+006 2.187e+009 1.000e+000 7.304e-004 5.144e-005 
6.298e-005 1.667e+006 2.189e+009 1.000e+000 3.328e-002 5.145e-005 
6.300e-005 1.667e+006 2.190e+009 1.000e+000 8.061e-003 5.147e-005 
6.301e-005 1.668e+006 2.192e+009 1.000e+000 1.529e-002 5.148e-005 
6.303e-005 1.668e+006 2.194e+009 1.000e+000 2.560e-002 5.149e-005 
6.304e-005 1.668e+006 2.196e+009 1.000e+000 2.222e-002 5.150e-005 
6.305e-005 1.669e+006 2.197e+009 1.000e+000 1.969e-002 5.151e-005 
6.307e-005 1.669e+006 2.199e+009 1.000e+000 8.117e-003 5.152e-005 
6.308e-005 1.669e+006 2.201e+009 1.000e+000 6.171e-003 5.154e-005 
6.310e-005 1.670e+006 2.203e+009 1.000e+000 1.731e-002 5.155e-005 
6.311e-005 1.670e+006 2.205e+009 1.000e+000 3.390e-002 5.156e-005 
6.312e-005 1.670e+006 2.207e+009 1.000e+000 2.167e-002 5.157e-005 
6.314e-005 1.671e+006 2.209e+009 1.000e+000 1.341e-002 5.158e-005 
6.315e-005 1.671e+006 2.211e+009 1.000e+000 4.362e-002 5.159e-005 
6.317e-005 1.672e+006 2.212e+009 1.000e+000 4.215e-002 5.160e-005 
6.318e-005 1.672e+006 2.214e+009 1.000e+000 4.148e-003 5.162e-005 
6.319e-005 1.672e+006 2.216e+009 1.000e+000 2.910e-003 5.163e-005 
6.321e-005 1.673e+006 2.218e+009 1.000e+000 7.875e-003 5.164e-005 
6.322e-005 1.673e+006 2.220e+009 1.000e+000 3.390e-002 5.165e-005 
6.324e-005 1.674e+006 2.221e+009 1.000e+000 3.146e-002 5.166e-005 
6.325e-005 1.674e+006 2.223e+009 1.000e+000 2.241e-002 5.167e-005 
6.326e-005 1.674e+006 2.225e+009 1.000e+000 2.742e-002 5.168e-005 
6.328e-005 1.675e+006 2.227e+009 1.000e+000 4.303e-002 5.169e-005 
6.329e-005 1.675e+006 2.227e+009 1.000e+000 2.600e-002 5.170e-005 
6.331e-005 1.676e+006 2.226e+009 1.000e+000 5.369e-002 5.172e-005 
6.332e-005 1.676e+006 2.227e+009 1.000e+000 7.078e-003 5.173e-005 
6.333e-005 1.676e+006 2.228e+009 1.000e+000 2.949e-002 5.174e-005 
6.335e-005 1.676e+006 2.229e+009 1.000e+000 1.536e-002 5.175e-005 
6.336e-005 1.676e+006 2.231e+009 1.000e+000 4.695e-002 5.177e-005 
6.338e-005 1.677e+006 2.231e+009 1.000e+000 5.360e-004 5.178e-005 
6.339e-005 1.677e+006 2.231e+009 1.000e+000 1.463e-002 5.179e-005 
6.340e-005 1.677e+006 2.232e+009 1.000e+000 5.283e-002 5.180e-005 
6.342e-005 1.677e+006 2.233e+009 1.000e+000 3.223e-002 5.182e-005 
6.343e-005 1.678e+006 2.235e+009 1.000e+000 9.924e-003 5.183e-005 
6.345e-005 1.678e+006 2.237e+009 1.000e+000 8.906e-003 5.184e-005 
6.346e-005 1.678e+006 2.180e+009 1.000e+000 2.011e-002 5.185e-005 
6.347e-005 1.678e+006 2.174e+009 1.000e+000 6.967e-002 5.186e-005 
6.349e-005 1.679e+006 2.174e+009 1.000e+000 4.740e-002 5.188e-005 
6.350e-005 1.679e+006 2.173e+009 1.000e+000 4.681e-002 5.189e-005 
6.352e-005 1.679e+006 2.173e+009 1.000e+000 1.671e-002 5.190e-005 
6.353e-005 1.679e+006 2.174e+009 1.000e+000 5.673e-002 5.192e-005 
6.354e-005 1.679e+006 2.175e+009 1.000e+000 5.177e-002 5.193e-005 
6.356e-005 1.680e+006 2.176e+009 1.000e+000 4.146e-002 5.194e-005 
6.357e-005 1.680e+006 2.177e+009 1.000e+000 2.481e-002 5.195e-005 
6.359e-005 1.680e+006 2.178e+009 1.000e+000 2.924e-003 5.196e-005 
6.360e-005 1.681e+006 2.179e+009 1.000e+000 1.324e-002 5.198e-005 
6.361e-005 1.681e+006 2.180e+009 1.000e+000 1.647e-002 5.199e-005 
6.363e-005 1.681e+006 2.181e+009 1.000e+000 1.641e-003 5.200e-005 
6.364e-005 1.682e+006 2.182e+009 1.000e+000 5.304e-003 5.201e-005 
6.366e-005 1.682e+006 2.183e+009 1.000e+000 6.349e-003 5.202e-005 
6.367e-005 1.682e+006 2.184e+009 1.000e+000 2.616e-002 5.203e-005 
6.368e-005 1.683e+006 2.185e+009 1.000e+000 8.348e-003 5.204e-005 
6.370e-005 1.683e+006 2.186e+009 1.000e+000 2.085e-002 5.206e-005 
6.371e-005 1.684e+006 2.187e+009 1.000e+000 3.769e-002 5.207e-005 
6.373e-005 1.684e+006 2.188e+009 1.000e+000 2.825e-002 5.208e-005 
6.374e-005 1.684e+006 2.189e+009 1.000e+000 1.459e-004 5.209e-005 
6.375e-005 1.685e+006 2.190e+009 1.000e+000 1.251e-002 5.210e-005 
6.377e-005 1.685e+006 2.191e+009 1.000e+000 1.748e-002 5.211e-005 
6.378e-005 1.686e+006 2.192e+009 1.000e+000 2.993e-003 5.212e-005 
6.380e-005 1.686e+006 2.193e+009 1.000e+000 3.128e-002 5.213e-005 
6.381e-005 1.687e+006 2.194e+009 1.000e+000 1.337e-002 5.214e-005 
6.382e-005 1.687e+006 2.189e+009 1.000e+000 3.264e-002 5.215e-005 
6.384e-005 1.688e+006 2.184e+009 1.000e+000 5.160e-002 5.216e-005 
6.385e-005 1.688e+006 2.178e+009 1.000e+000 2.468e-002 5.218e-005 
6.387e-005 1.689e+006 2.168e+009 1.000e+000 1.077e-002 5.219e-005 
6.388e-005 1.689e+006 2.162e+009 1.000e+000 1.641e-002 5.220e-005 
6.389e-005 1.689e+006 2.159e+009 1.000e+000 3.531e-002 5.221e-005 
6.391e-005 1.690e+006 2.157e+009 1.000e+000 2.796e-002 5.222e-005 
6.392e-005 1.690e+006 2.155e+009 1.000e+000 6.111e-003 5.223e-005 
6.394e-005 1.690e+006 2.153e+009 1.000e+000 1.240e-002 5.224e-005 
6.395e-005 1.691e+006 2.151e+009 1.000e+000 3.196e-002 5.226e-005 
6.396e-005 1.691e+006 2.150e+009 1.000e+000 3.401e-002 5.227e-005 
6.398e-005 1.691e+006 2.148e+009 1.000e+000 5.082e-002 5.228e-005 
6.399e-005 1.691e+006 2.018e+009 1.000e+000 6.626e-003 5.229e-005 
6.401e-005 1.692e+006 2.017e+009 1.000e+000 6.988e-003 5.231e-005 
6.402e-005 1.692e+006 2.016e+009 1.000e+000 7.607e-003 5.232e-005 
6.403e-005 1.692e+006 2.016e+009 1.000e+000 7.782e-003 5.233e-005 
6.405e-005 1.692e+006 2.015e+009 1.000e+000 6.895e-003 5.234e-005 
6.406e-005 1.692e+006 2.015e+009 1.000e+000 7.459e-003 5.236e-005 
6.408e-005 1.693e+006 2.015e+009 1.000e+000 6.769e-003 5.237e-005 
6.409e-005 1.693e+006 2.015e+009 1.000e+000 6.846e-003 5.238e-005 
6.410e-005 1.693e+006 2.015e+009 1.000e+000 6.726e-003 5.239e-005 
6.412e-005 1.693e+006 2.016e+009 1.000e+000 7.219e-003 5.240e-005 
6.413e-005 1.694e+006 2.016e+009 1.000e+000 5.930e-003 5.242e-005 
6.415e-005 1.694e+006 2.016e+009 1.000e+000 7.081e-003 5.243e-005 
6.416e-005 1.694e+006 2.017e+009 1.000e+000 7.308e-003 5.244e-005 
6.417e-005 1.695e+006 2.015e+009 1.000e+000 7.643e-003 5.245e-005 
6.419e-005 1.695e+006 2.015e+009 1.000e+000 7.380e-003 5.247e-005 
6.420e-005 1.695e+006 2.014e+009 1.000e+000 7.865e-003 5.248e-005 
6.422e-005 1.695e+006 2.014e+009 1.000e+000 6.484e-003 5.249e-005 
6.423e-005 1.695e+006 2.014e+009 1.000e+000 6.817e-003 5.251e-005 
6.424e-005 1.695e+006 2.015e+009 1.000e+000 7.736e-003 5.252e-005 
6.426e-005 1.695e+006 2.015e+009 1.000e+000 7.942e-003 5.254e-005 
6.427e-005 1.695e+006 2.015e+009 1.000e+000 8.223e-003 5.255e-005 
6.429e-005 1.695e+006 2.015e+009 1.000e+000 6.944e-003 5.256e-005 
6.430e-005 1.695e+006 2.015e+009 1.000e+000 8.054e-003 5.258e-005 
6.431e-005 1.695e+006 2.016e+009 1.000e+000 8.379e-003 5.259e-005 
6.433e-005 1.695e+006 2.016e+009 1.000e+000 8.163e-003 5.261e-005 
6.434e-005 1.694e+006 2.016e+009 1.000e+000 8.044e-003 5.262e-005 
6.436e-005 1.694e+006 2.016e+009 1.000e+000 7.847e-003 5.264e-005 
6.437e-005 1.694e+006 2.017e+009 1.000e+000 8.193e-003 5.265e-005 
6.438e-005 1.694e+006 2.017e+009 1.000e+000 7.644e-003 5.266e-005 
6.440e-005 1.694e+006 2.017e+009 1.000e+000 7.644e-003 5.268e-005 
6.441e-005 1.694e+006 2.018e+009 1.000e+000 7.960e-003 5.269e-005 
6.443e-005 1.694e+006 2.018e+009 1.000e+000 7.258e-003 5.271e-005 
6.444e-005 1.694e+006 2.018e+009 1.000e+000 8.552e-003 5.272e-005 
6.445e-005 1.694e+006 2.019e+009 1.000e+000 8.171e-003 5.274e-005 
6.447e-005 1.694e+006 2.018e+009 1.000e+000 8.013e-003 5.275e-005 
6.448e-005 1.694e+006 2.014e+009 1.000e+000 6.628e-003 5.277e-005 
6.450e-005 1.693e+006 2.012e+009 1.000e+000 7.775e-003 5.278e-005 
6.451e-005 1.693e+006 2.010e+009 1.000e+000 6.941e-003 5.280e-005 
6.452e-005 1.693e+006 2.006e+009 1.000e+000 7.777e-003 5.281e-005 
6.454e-005 1.693e+006 2.006e+009 1.000e+000 7.421e-003 5.283e-005 
6.455e-005 1.693e+006 2.005e+009 1.000e+000 7.086e-003 5.284e-005 
6.457e-005 1.693e+006 2.005e+009 1.000e+000 7.038e-003 5.286e-005 
6.458e-005 1.692e+006 2.004e+009 1.000e+000 7.478e-003 5.287e-005 
6.459e-005 1.692e+006 2.004e+009 1.000e+000 7.454e-003 5.289e-005 
6.461e-005 1.692e+006 2.004e+009 1.000e+000 7.153e-003 5.290e-005 
6.462e-005 1.692e+006 2.004e+009 1.000e+000 6.856e-003 5.292e-005 
6.464e-005 1.692e+006 2.004e+009 1.000e+000 7.889e-003 5.293e-005 
6.465e-005 1.692e+006 2.004e+009 1.000e+000 7.062e-003 5.295e-005 
6.466e-005 1.692e+006 2.004e+009 1.000e+000 7.539e-003 5.296e-005 
6.468e-005 1.692e+006 2.004e+009 1.000e+000 7.169e-003 5.298e-005 
6.469e-005 1.691e+006 2.005e+009 1.000e+000 7.179e-003 5.299e-005 
6.471e-005 1.691e+006 2.005e+009 1.000e+000 7.095e-003 5.301e-005 
6.472e-005 1.691e+006 2.005e+009 1.000e+000 7.469e-003 5.302e-005 
6.473e-005 1.691e+006 2.006e+009 1.000e+000 6.602e-003 5.304e-005 
6.475e-005 1.691e+006 2.006e+009 1.000e+000 6.783e-003 5.305e-005 
6.476e-005 1.691e+006 2.007e+009 1.000e+000 6.804e-003 5.306e-005 
6.478e-005 1.691e+006 2.007e+009 1.000e+000 7.395e-003 5.308e-005 
6.479e-005 1.691e+006 2.008e+009 1.000e+000 7.478e-003 5.309e-005 
6.480e-005 1.691e+006 2.008e+009 1.000e+000 6.811e-003 5.311e-005 
6.482e-005 1.691e+006 2.009e+009 1.000e+000 7.460e-003 5.312e-005 
6.483e-005 1.691e+006 2.010e+009 1.000e+000 6.770e-003 5.313e-005 
6.485e-005 1.691e+006 2.010e+009 1.000e+000 7.196e-003 5.315e-005 
6.486e-005 1.691e+006 2.011e+009 1.000e+000 6.324e-003 5.316e-005 
6.487e-005 1.691e+006 2.011e+009 1.000e+000 7.015e-003 5.317e-005 
6.489e-005 1.692e+006 2.012e+009 1.000e+000 6.862e-003 5.319e-005 
6.490e-005 1.692e+006 2.012e+009 1.000e+000 7.170e-003 5.320e-005 
6.492e-005 1.692e+006 2.008e+009 1.000e+000 6.574e-003 5.321e-005 
6.493e-005 1.692e+006 2.008e+009 1.000e+000 6.286e-003 5.322e-005 
6.494e-005 1.692e+006 2.009e+009 1.000e+000 6.562e-003 5.324e-005 
6.496e-005 1.693e+006 2.010e+009 1.000e+000 6.869e-003 5.325e-005 
6.497e-005 1.693e+006 2.010e+009 1.000e+000 6.123e-003 5.326e-005 
6.499e-005 1.693e+006 2.011e+009 1.000e+000 5.919e-003 5.327e-005 
6.500e-005 1.693e+006 2.012e+009 1.000e+000 7.937e-003 5.329e-005 
6.501e-005 1.694e+006 2.013e+009 1.000e+000 8.200e-003 5.330e-005 
6.503e-005 1.694e+006 2.013e+009 1.000e+000 5.214e-003 5.331e-005 
6.504e-005 1.694e+006 2.014e+009 1.000e+000 3.957e-003 5.332e-005 
6.506e-005 1.694e+006 2.014e+009 1.000e+000 6.817e-003 5.334e-005 
6.507e-005 1.695e+006 2.015e+009 1.000e+000 6.281e-003 5.335e-005 
6.508e-005 1.695e+006 2.015e+009 1.000e+000 4.966e-003 5.336e-005 
6.510e-005 1.695e+006 2.015e+009 1.000e+000 5.233e-003 5.337e-005 
6.511e-005 1.695e+006 2.016e+009 1.000e+000 7.245e-003 5.338e-005 
6.512e-005 1.696e+006 2.016e+009 1.000e+000 7.492e-003 5.340e-005 
6.514e-005 1.696e+006 2.017e+009 1.000e+000 5.959e-003 5.341e-005 
6.515e-005 1.696e+006 2.017e+009 1.000e+000 7.693e-003 5.342e-005 
6.517e-005 1.697e+006 2.018e+009 1.000e+000 5.885e-003 5.343e-005 
6.518e-005 1.697e+006 2.019e+009 1.000e+000 7.473e-003 5.344e-005 
6.519e-005 1.697e+006 2.019e+009 1.000e+000 5.721e-003 5.346e-005 
6.521e-005 1.697e+006 2.020e+009 1.000e+000 5.488e-003 5.347e-005 
6.522e-005 1.697e+006 2.020e+009 1.000e+000 5.487e-003 5.348e-005 
6.524e-005 1.698e+006 2.017e+009 1.000e+000 8.577e-003 5.349e-005 
6.525e-005 1.698e+006 2.016e+009 1.000e+000 9.131e-003 5.351e-005 
6.526e-005 1.698e+006 2.017e+009 1.000e+000 6.775e-003 5.352e-005 
6.528e-005 1.698e+006 2.018e+009 1.000e+000 9.646e-003 5.353e-005 
6.529e-005 1.698e+006 2.018e+009 1.000e+000 9.257e-003 5.355e-005 
6.531e-005 1.699e+006 2.019e+009 1.000e+000 9.446e-003 5.356e-005 
6.532e-005 1.699e+006 2.020e+009 1.000e+000 6.591e-003 5.357e-005 
6.533e-005 1.699e+006 2.020e+009 1.000e+000 7.178e-003 5.358e-005 
6.535e-005 1.699e+006 2.021e+009 1.000e+000 9.099e-003 5.360e-005 
6.536e-005 1.699e+006 2.022e+009 1.000e+000 7.342e-003 5.361e-005 
6.538e-005 1.700e+006 2.023e+009 1.000e+000 8.678e-003 5.362e-005 
6.539e-005 1.700e+006 2.023e+009 1.000e+000 7.143e-003 5.363e-005 
6.540e-005 1.700e+006 2.024e+009 1.000e+000 8.432e-003 5.364e-005 
6.542e-005 1.701e+006 2.025e+009 1.000e+000 8.675e-003 5.366e-005 
6.543e-005 1.701e+006 2.025e+009 1.000e+000 8.749e-003 5.367e-005 
6.545e-005 1.701e+006 2.026e+009 1.000e+000 8.945e-003 5.368e-005 
6.546e-005 1.702e+006 2.027e+009 1.000e+000 7.118e-003 5.369e-005 
6.547e-005 1.702e+006 2.028e+009 1.000e+000 8.807e-003 5.370e-005 
6.549e-005 1.702e+006 2.028e+009 1.000e+000 6.716e-003 5.371e-005 
6.550e-005 1.703e+006 2.029e+009 1.000e+000 3.864e-003 5.373e-005 
6.552e-005 1.703e+006 2.030e+009 1.000e+000 5.167e-003 5.374e-005 
6.553e-005 1.703e+006 2.031e+009 1.000e+000 4.838e-003 5.375e-005 
6.554e-005 1.704e+006 2.031e+009 1.000e+000 3.804e-003 5.376e-005 
6.556e-005 1.704e+006 2.032e+009 1.000e+000 5.364e-003 5.377e-005 
6.557e-005 1.704e+006 2.033e+009 1.000e+000 4.857e-003 5.379e-005 
6.559e-005 1.704e+006 2.034e+009 1.000e+000 5.056e-003 5.380e-005 
6.560e-005 1.705e+006 2.035e+009 1.000e+000 4.848e-003 5.381e-005 
6.561e-005 1.705e+006 2.035e+009 1.000e+000 4.487e-003 5.382e-005 
6.563e-005 1.705e+006 2.036e+009 1.000e+000 5.503e-003 5.383e-005 
6.564e-005 1.706e+006 2.037e+009 1.000e+000 5.577e-003 5.384e-005 
6.566e-005 1.706e+006 2.037e+009 1.000e+000 3.825e-003 5.386e-005 
6.567e-005 1.706e+006 2.038e+009 1.000e+000 3.682e-003 5.387e-005 
6.568e-005 1.707e+006 2.039e+009 1.000e+000 5.364e-003 5.388e-005 
6.570e-005 1.707e+006 2.040e+009 1.000e+000 2.997e-003 5.389e-005 
6.571e-005 1.707e+006 2.041e+009 1.000e+000 4.617e-003 5.390e-005 
6.573e-005 1.708e+006 2.041e+009 1.000e+000 3.493e-003 5.392e-005 
6.574e-005 1.708e+006 2.043e+009 1.000e+000 6.106e-003 5.393e-005 
6.575e-005 1.708e+006 2.044e+009 1.000e+000 3.198e-003 5.394e-005 
6.577e-005 1.708e+006 2.045e+009 1.000e+000 9.084e-004 5.395e-005 
6.578e-005 1.709e+006 2.046e+009 1.000e+000 2.641e-003 5.396e-005 
6.580e-005 1.709e+006 2.047e+009 1.000e+000 6.767e-004 5.398e-005 
6.581e-005 1.709e+006 2.048e+009 1.000e+000 4.494e-004 5.399e-005 
6.582e-005 1.710e+006 2.049e+009 1.000e+000 1.732e-005 5.400e-005 
6.584e-005 1.710e+006 2.050e+009 1.000e+000 1.511e-003 5.401e-005 
6.585e-005 1.710e+006 2.050e+009 1.000e+000 1.160e-003 5.402e-005 
6.587e-005 1.710e+006 2.051e+009 1.000e+000 1.419e-003 5.404e-005 
6.588e-005 1.711e+006 2.052e+009 1.000e+000 6.006e-004 5.405e-005 
6.589e-005 1.711e+006 2.053e+009 1.000e+000 1.614e-004 5.406e-005 
6.591e-005 1.711e+006 2.054e+009 1.000e+000 1.237e-003 5.407e-005 
6.592e-005 1.711e+006 2.055e+009 1.000e+000 7.552e-004 5.409e-005 
6.594e-005 1.712e+006 2.056e+009 1.000e+000 1.299e-004 5.410e-005 
6.595e-005 1.712e+006 2.057e+009 1.000e+000 3.401e-003 5.411e-005 
6.596e-005 1.712e+006 2.058e+009 1.000e+000 2.993e-003 5.412e-005 
6.598e-005 1.712e+006 2.059e+009 1.000e+000 1.710e-003 5.413e-005 
6.599e-005 1.713e+006 2.060e+009 1.000e+000 7.250e-004 5.415e-005 
6.601e-005 1.713e+006 2.061e+009 1.000e+000 4.577e-003 5.416e-005 
6.602e-005 1.713e+006 2.062e+009 1.000e+000 4.502e-003 5.417e-005 
6.603e-005 1.713e+006 2.061e+009 1.000e+000 2.741e-003 5.418e-005 
6.605e-005 1.714e+006 2.060e+009 1.000e+000 3.158e-003 5.420e-005 
6.606e-005 1.714e+006 2.060e+009 1.000e+000 4.897e-003 5.421e-005 
6.608e-005 1.714e+006 2.060e+009 1.000e+000 1.689e-003 5.422e-005 
6.609e-005 1.715e+006 2.061e+009 1.000e+000 1.582e-003 5.423e-005 
6.610e-005 1.715e+006 2.061e+009 1.000e+000 5.161e-003 5.424e-005 
6.612e-005 1.715e+006 2.062e+009 1.000e+000 5.673e-003 5.425e-005 
6.613e-005 1.716e+006 2.062e+009 1.000e+000 3.738e-003 5.427e-005 
6.615e-005 1.716e+006 2.063e+009 1.000e+000 4.149e-003 5.428e-005 
6.616e-005 1.716e+006 2.063e+009 1.000e+000 3.534e-003 5.429e-005 
6.617e-005 1.717e+006 2.064e+009 1.000e+000 4.183e-003 5.430e-005 
6.619e-005 1.717e+006 2.064e+009 1.000e+000 1.649e-003 5.431e-005 
6.620e-005 1.718e+006 2.065e+009 1.000e+000 4.266e-003 5.432e-005 
6.622e-005 1.718e+006 2.065e+009 1.000e+000 2.989e-004 5.433e-005 
6.623e-005 1.718e+006 2.066e+009 1.000e+000 8.755e-004 5.434e-005 
6.624e-005 1.719e+006 2.067e+009 1.000e+000 2.141e-003 5.436e-005 
6.626e-005 1.719e+006 2.067e+009 1.000e+000 4.422e-003 5.437e-005 
6.627e-005 1.720e+006 2.068e+009 1.000e+000 7.475e-003 5.438e-005 
6.629e-005 1.720e+006 2.068e+009 1.000e+000 5.317e-003 5.439e-005 
6.630e-005 1.721e+006 2.069e+009 1.000e+000 1.258e-003 5.440e-005 
6.631e-005 1.721e+006 2.069e+009 1.000e+000 7.651e-003 5.441e-005 
6.633e-005 1.722e+006 2.070e+009 1.000e+000 1.793e-003 5.442e-005 
6.634e-005 1.723e+006 2.071e+009 1.000e+000 2.946e-003 5.443e-005 
6.636e-005 1.723e+006 2.071e+009 1.000e+000 1.078e-002 5.444e-005 
6.637e-005 1.724e+006 2.072e+009 1.000e+000 2.831e-003 5.445e-005 
6.638e-005 1.724e+006 2.073e+009 1.000e+000 2.855e-003 5.446e-005 
6.640e-005 1.725e+006 2.073e+009 1.000e+000 1.373e-003 5.447e-005 
6.641e-005 1.725e+006 2.074e+009 1.000e+000 5.972e-003 5.448e-005 
6.643e-005 1.726e+006 2.075e+009 1.000e+000 3.719e-003 5.449e-005 
6.644e-005 1.726e+006 2.075e+009 1.000e+000 2.664e-003 5.450e-005 
6.645e-005 1.727e+006 2.076e+009 1.000e+000 7.778e-003 5.451e-005 
6.647e-005 1.727e+006 2.077e+009 1.000e+000 7.497e-004 5.452e-005 
6.648e-005 1.728e+006 2.078e+009 1.000e+000 7.053e-003 5.453e-005 
6.650e-005 1.729e+006 2.079e+009 1.000e+000 8.509e-003 5.454e-005 
6.651e-005 1.729e+006 2.080e+009 1.000e+000 9.855e-003 5.455e-005 
6.652e-005 1.730e+006 2.080e+009 1.000e+000 1.010e-002 5.456e-005 
6.654e-005 1.730e+006 2.080e+009 1.000e+000 2.310e-003 5.457e-005 
6.655e-005 1.731e+006 2.080e+009 1.000e+000 8.479e-004 5.458e-005 
6.657e-005 1.731e+006 2.081e+009 1.000e+000 6.102e-003 5.459e-005 
6.658e-005 1.731e+006 2.082e+009 1.000e+000 3.555e-003 5.460e-005 
6.659e-005 1.732e+006 2.082e+009 1.000e+000 7.109e-003 5.462e-005 
6.661e-005 1.732e+006 2.083e+009 1.000e+000 4.167e-003 5.463e-005 
6.662e-005 1.733e+006 2.084e+009 1.000e+000 1.625e-003 5.464e-005 
6.664e-005 1.733e+006 2.085e+009 1.000e+000 7.638e-003 5.465e-005 
6.665e-005 1.734e+006 2.086e+009 1.000e+000 1.077e-002 5.466e-005 
6.666e-005 1.734e+006 2.087e+009 1.000e+000 2.767e-004 5.467e-005 
6.668e-005 1.734e+006 2.087e+009 1.000e+000 4.580e-003 5.468e-005 
6.669e-005 1.735e+006 2.088e+009 1.000e+000 3.066e-003 5.469e-005 
6.671e-005 1.735e+006 2.089e+009 1.000e+000 1.809e-003 5.470e-005 
6.672e-005 1.736e+006 2.090e+009 1.000e+000 3.085e-003 5.472e-005 
6.673e-005 1.736e+006 2.091e+009 1.000e+000 1.069e-003 5.473e-005 
6.675e-005 1.736e+006 2.092e+009 1.000e+000 4.164e-003 5.474e-005 
6.676e-005 1.737e+006 2.093e+009 1.000e+000 2.224e-003 5.475e-005 
6.678e-005 1.737e+006 2.093e+009 1.000e+000 1.899e-003 5.476e-005 
6.679e-005 1.738e+006 2.091e+009 1.000e+000 9.198e-003 5.477e-005 
6.680e-005 1.738e+006 2.089e+009 1.000e+000 5.977e-003 5.478e-005 
6.682e-005 1.738e+006 2.088e+009 1.000e+000 3.954e-003 5.480e-005 
6.683e-005 1.739e+006 2.086e+009 1.000e+000 9.862e-004 5.481e-005 
6.685e-005 1.739e+006 2.085e+009 1.000e+000 5.388e-003 5.482e-005 
6.686e-005 1.739e+006 2.084e+009 1.000e+000 3.049e-003 5.483e-005 
6.687e-005 1.740e+006 2.082e+009 1.000e+000 6.984e-003 5.484e-005 
6.689e-005 1.740e+006 2.079e+009 1.000e+000 9.669e-004 5.485e-005 
6.690e-005 1.740e+006 2.077e+009 1.000e+000 3.860e-003 5.486e-005 
6.692e-005 1.741e+006 2.074e+009 1.000e+000 1.113e-003 5.488e-005 
6.693e-005 1.741e+006 2.072e+009 1.000e+000 1.506e-003 5.489e-005 
6.694e-005 1.741e+006 2.070e+009 1.000e+000 6.515e-004 5.490e-005 
6.696e-005 1.742e+006 2.067e+009 1.000e+000 3.072e-003 5.491e-005 
6.697e-005 1.742e+006 2.055e+009 1.000e+000 3.362e-003 5.492e-005 
6.699e-005 1.742e+006 2.055e+009 1.000e+000 5.155e-003 5.493e-005 
6.700e-005 1.743e+006 2.055e+009 1.000e+000 5.905e-003 5.495e-005 
6.701e-005 1.743e+006 2.056e+009 1.000e+000 6.219e-003 5.496e-005 
6.703e-005 1.743e+006 2.056e+009 1.000e+000 5.643e-003 5.497e-005 
6.704e-005 1.744e+006 2.057e+009 1.000e+000 6.632e-003 5.498e-005 
6.706e-005 1.744e+006 2.057e+009 1.000e+000 5.837e-003 5.499e-005 
6.707e-005 1.744e+006 2.058e+009 1.000e+000 5.411e-003 5.501e-005 
6.708e-005 1.745e+006 2.058e+009 1.000e+000 5.921e-003 5.502e-005 
6.710e-005 1.745e+006 2.059e+009 1.000e+000 6.312e-003 5.503e-005 
6.711e-005 1.745e+006 2.060e+009 1.000e+000 6.418e-003 5.504e-005 
6.713e-005 1.745e+006 2.060e+009 1.000e+000 5.586e-003 5.505e-005 
6.714e-005 1.746e+006 2.061e+009 1.000e+000 6.054e-003 5.507e-005 
6.715e-005 1.746e+006 2.061e+009 1.000e+000 6.199e-003 5.508e-005 
6.717e-005 1.746e+006 2.062e+009 1.000e+000 6.201e-003 5.509e-005 
6.718e-005 1.747e+006 2.063e+009 1.000e+000 6.186e-003 5.510e-005 
6.720e-005 1.747e+006 2.063e+009 1.000e+000 6.026e-003 5.511e-005 
6.721e-005 1.747e+006 2.064e+009 1.000e+000 6.136e-003 5.513e-005 
6.722e-005 1.747e+006 2.067e+009 1.000e+000 1.280e-002 5.514e-005 
6.724e-005 1.747e+006 2.068e+009 1.000e+000 1.745e-002 5.515e-005 
6.725e-005 1.748e+006 2.069e+009 1.000e+000 1.544e-002 5.516e-005 
6.727e-005 1.748e+006 2.071e+009 1.000e+000 1.144e-002 5.518e-005 
6.728e-005 1.748e+006 2.072e+009 1.000e+000 8.528e-003 5.519e-005 
6.729e-005 1.748e+006 2.073e+009 1.000e+000 1.788e-002 5.520e-005 
6.731e-005 1.748e+006 2.074e+009 1.000e+000 1.094e-002 5.522e-005 
6.732e-005 1.748e+006 2.075e+009 1.000e+000 1.367e-002 5.523e-005 
6.734e-005 1.749e+006 2.077e+009 1.000e+000 1.498e-002 5.524e-005 
6.735e-005 1.749e+006 2.078e+009 1.000e+000 1.592e-002 5.525e-005 
6.736e-005 1.749e+006 2.079e+009 1.000e+000 2.087e-002 5.527e-005 
6.738e-005 1.749e+006 2.080e+009 1.000e+000 1.216e-002 5.528e-005 
6.739e-005 1.750e+006 2.081e+009 1.000e+000 1.584e-002 5.529e-005 
6.741e-005 1.750e+006 2.082e+009 1.000e+000 2.550e-002 5.530e-005 
6.742e-005 1.750e+006 2.083e+009 1.000e+000 2.046e-002 5.532e-005 
6.743e-005 1.750e+006 2.084e+009 1.000e+000 1.936e-002 5.533e-005 
6.745e-005 1.751e+006 2.085e+009 1.000e+000 2.785e-002 5.534e-005 
6.746e-005 1.751e+006 2.086e+009 1.000e+000 1.966e-003 5.535e-005 
6.748e-005 1.751e+006 2.087e+009 1.000e+000 1.408e-002 5.536e-005 
6.749e-005 1.751e+006 2.088e+009 1.000e+000 2.037e-003 5.538e-005 
6.750e-005 1.752e+006 2.089e+009 1.000e+000 1.666e-002 5.539e-005 
6.752e-005 1.752e+006 2.089e+009 1.000e+000 3.081e-002 5.540e-005 
6.753e-005 1.752e+006 2.091e+009 1.000e+000 1.252e-002 5.541e-005 
6.755e-005 1.752e+006 2.091e+009 1.000e+000 1.416e-002 5.543e-005 
6.756e-005 1.753e+006 2.092e+009 1.000e+000 1.518e-003 5.544e-005 
6.757e-005 1.753e+006 2.093e+009 1.000e+000 1.282e-002 5.545e-005 
6.759e-005 1.753e+006 2.094e+009 1.000e+000 4.638e-003 5.546e-005 
6.760e-005 1.753e+006 2.095e+009 1.000e+000 1.023e-002 5.547e-005 
6.762e-005 1.754e+006 2.096e+009 1.000e+000 6.374e-003 5.549e-005 
6.763e-005 1.754e+006 2.096e+009 1.000e+000 1.223e-002 5.550e-005 
6.764e-005 1.754e+006 2.097e+009 1.000e+000 6.739e-003 5.551e-005 
6.766e-005 1.755e+006 2.098e+009 1.000e+000 1.059e-002 5.552e-005 
6.767e-005 1.755e+006 2.100e+009 1.000e+000 2.466e-003 5.553e-005 
6.769e-005 1.755e+006 2.092e+009 1.000e+000 3.104e-003 5.555e-005 
6.770e-005 1.755e+006 2.090e+009 1.000e+000 1.855e-003 5.556e-005 
6.771e-005 1.756e+006 2.089e+009 1.000e+000 1.283e-002 5.557e-005 
6.773e-005 1.756e+006 2.089e+009 1.000e+000 4.232e-004 5.558e-005 
6.774e-005 1.756e+006 2.089e+009 1.000e+000 3.560e-003 5.559e-005 
6.776e-005 1.757e+006 2.089e+009 1.000e+000 6.941e-003 5.560e-005 
6.777e-005 1.757e+006 2.089e+009 1.000e+000 3.789e-003 5.562e-005 
6.778e-005 1.757e+006 2.089e+009 1.000e+000 1.829e-002 5.563e-005 
6.780e-005 1.758e+006 2.089e+009 1.000e+000 3.792e-003 5.564e-005 
6.781e-005 1.758e+006 2.090e+009 1.000e+000 8.325e-003 5.565e-005 
6.783e-005 1.759e+006 2.090e+009 1.000e+000 2.339e-002 5.566e-005 
6.784e-005 1.759e+006 2.090e+009 1.000e+000 1.588e-002 5.567e-005 
6.785e-005 1.759e+006 2.090e+009 1.000e+000 9.306e-003 5.568e-005 
6.787e-005 1.760e+006 2.090e+009 1.000e+000 3.956e-003 5.570e-005 
6.788e-005 1.760e+006 2.090e+009 1.000e+000 2.508e-002 5.571e-005 
6.790e-005 1.760e+006 2.058e+009 1.000e+000 5.546e-003 5.572e-005 
6.791e-005 1.761e+006 2.058e+009 1.000e+000 5.699e-003 5.573e-005 
6.792e-005 1.761e+006 2.058e+009 1.000e+000 7.530e-003 5.574e-005 
6.794e-005 1.761e+006 2.059e+009 1.000e+000 7.833e-003 5.576e-005 
6.795e-005 1.761e+006 2.060e+009 1.000e+000 8.625e-003 5.577e-005 
6.797e-005 1.762e+006 2.061e+009 1.000e+000 8.194e-003 5.578e-005 
6.798e-005 1.762e+006 2.062e+009 1.000e+000 8.291e-003 5.579e-005 
6.799e-005 1.762e+006 2.063e+009 1.000e+000 9.182e-003 5.581e-005 
6.801e-005 1.762e+006 2.064e+009 1.000e+000 8.383e-003 5.582e-005 
6.802e-005 1.763e+006 2.065e+009 1.000e+000 8.777e-003 5.583e-005 
6.804e-005 1.763e+006 2.067e+009 1.000e+000 1.010e-002 5.584e-005 
6.805e-005 1.763e+006 2.068e+009 1.000e+000 8.467e-003 5.585e-005 
6.806e-005 1.764e+006 2.067e+009 1.000e+000 7.542e-003 5.587e-005 
6.808e-005 1.764e+006 2.067e+009 1.000e+000 6.064e-003 5.588e-005 
6.809e-005 1.764e+006 2.068e+009 1.000e+000 5.468e-003 5.589e-005 
6.811e-005 1.764e+006 2.070e+009 1.000e+000 7.110e-003 5.590e-005 
6.812e-005 1.765e+006 2.069e+009 1.000e+000 8.714e-003 5.591e-005 
6.813e-005 1.765e+006 2.068e+009 1.000e+000 7.419e-003 5.593e-005 
6.815e-005 1.765e+006 2.067e+009 1.000e+000 8.277e-003 5.594e-005 
6.816e-005 1.765e+006 2.068e+009 1.000e+000 8.633e-003 5.595e-005 
6.818e-005 1.765e+006 2.069e+009 1.000e+000 8.817e-003 5.596e-005 
6.819e-005 1.766e+006 2.068e+009 1.000e+000 1.061e-002 5.598e-005 
6.820e-005 1.766e+006 2.066e+009 1.000e+000 8.994e-003 5.599e-005 
6.822e-005 1.766e+006 2.066e+009 1.000e+000 6.257e-003 5.600e-005 
6.823e-005 1.766e+006 2.067e+009 1.000e+000 8.216e-003 5.602e-005 
6.825e-005 1.766e+006 2.068e+009 1.000e+000 8.246e-003 5.603e-005 
6.826e-005 1.767e+006 2.070e+009 1.000e+000 8.171e-003 5.604e-005 
6.827e-005 1.767e+006 2.069e+009 1.000e+000 1.018e-002 5.605e-005 
6.829e-005 1.767e+006 2.069e+009 1.000e+000 6.775e-003 5.606e-005 
6.830e-005 1.768e+006 2.070e+009 1.000e+000 6.618e-003 5.608e-005 
6.832e-005 1.768e+006 2.071e+009 1.000e+000 4.990e-003 5.609e-005 
6.833e-005 1.768e+006 2.072e+009 1.000e+000 1.118e-002 5.610e-005 
6.834e-005 1.769e+006 2.073e+009 1.000e+000 5.708e-003 5.611e-005 
6.836e-005 1.769e+006 2.074e+009 1.000e+000 7.563e-003 5.612e-005 
6.837e-005 1.770e+006 2.075e+009 1.000e+000 1.049e-002 5.613e-005 
6.839e-005 1.770e+006 2.076e+009 1.000e+000 1.231e-002 5.614e-005 
6.840e-005 1.771e+006 2.077e+009 1.000e+000 8.048e-003 5.615e-005 
6.841e-005 1.771e+006 2.075e+009 1.000e+000 6.247e-003 5.616e-005 
6.843e-005 1.772e+006 2.070e+009 1.000e+000 4.122e-003 5.617e-005 
6.844e-005 1.772e+006 2.067e+009 1.000e+000 6.816e-003 5.618e-005 
6.846e-005 1.772e+006 2.066e+009 1.000e+000 6.664e-003 5.620e-005 
6.847e-005 1.773e+006 2.066e+009 1.000e+000 6.075e-003 5.621e-005 
6.848e-005 1.773e+006 2.066e+009 1.000e+000 6.570e-003 5.622e-005 
6.850e-005 1.774e+006 2.067e+009 1.000e+000 6.227e-003 5.623e-005 
6.851e-005 1.774e+006 2.067e+009 1.000e+000 6.501e-003 5.624e-005 
6.853e-005 1.775e+006 2.067e+009 1.000e+000 6.640e-003 5.625e-005 
6.854e-005 1.775e+006 2.068e+009 1.000e+000 6.429e-003 5.626e-005 
6.855e-005 1.776e+006 2.068e+009 1.000e+000 6.063e-003 5.627e-005 
6.857e-005 1.776e+006 2.069e+009 1.000e+000 6.333e-003 5.628e-005 
6.858e-005 1.777e+006 2.069e+009 1.000e+000 6.114e-003 5.629e-005 
6.860e-005 1.777e+006 2.069e+009 1.000e+000 6.081e-003 5.630e-005 
6.861e-005 1.778e+006 2.070e+009 1.000e+000 6.593e-003 5.631e-005 
6.862e-005 1.778e+006 2.070e+009 1.000e+000 6.193e-003 5.632e-005 
6.864e-005 1.779e+006 2.071e+009 1.000e+000 5.821e-003 5.633e-005 
6.865e-005 1.779e+006 2.071e+009 1.000e+000 6.214e-003 5.634e-005 
6.867e-005 1.780e+006 2.072e+009 1.000e+000 6.145e-003 5.635e-005 
6.868e-005 1.780e+006 2.072e+009 1.000e+000 5.973e-003 5.636e-005 
6.869e-005 1.781e+006 2.073e+009 1.000e+000 6.266e-003 5.637e-005 
6.871e-005 1.782e+006 2.073e+009 1.000e+000 6.310e-003 5.638e-005 
6.872e-005 1.782e+006 2.074e+009 1.000e+000 6.226e-003 5.640e-005 
6.874e-005 1.783e+006 2.074e+009 1.000e+000 6.408e-003 5.641e-005 
6.875e-005 1.783e+006 2.075e+009 1.000e+000 6.127e-003 5.642e-005 
6.876e-005 1.784e+006 2.075e+009 1.000e+000 5.855e-003 5.643e-005 
6.878e-005 1.784e+006 2.076e+009 1.000e+000 5.911e-003 5.644e-005 
6.879e-005 1.785e+006 2.076e+009 1.000e+000 6.540e-003 5.645e-005 
6.881e-005 1.785e+006 2.077e+009 1.000e+000 5.319e-003 5.646e-005 
6.882e-005 1.786e+006 2.077e+009 1.000e+000 5.514e-003 5.647e-005 
6.883e-005 1.787e+006 2.078e+009 1.000e+000 6.281e-003 5.648e-005 
6.885e-005 1.787e+006 2.078e+009 1.000e+000 5.915e-003 5.649e-005 
6.886e-005 1.788e+006 2.079e+009 1.000e+000 6.060e-003 5.650e-005 
6.888e-005 1.788e+006 2.079e+009 1.000e+000 6.251e-003 5.651e-005 
6.889e-005 1.789e+006 2.079e+009 1.000e+000 6.146e-003 5.652e-005 
6.890e-005 1.789e+006 2.075e+009 1.000e+000 4.376e-003 5.653e-005 
6.892e-005 1.790e+006 2.074e+009 1.000e+000 4.437e-003 5.654e-005 
6.893e-005 1.790e+006 2.074e+009 1.000e+000 6.376e-003 5.655e-005 
6.895e-005 1.791e+006 2.073e+009 1.000e+000 3.741e-003 5.656e-005 
6.896e-005 1.791e+006 2.073e+009 1.000e+000 3.774e-003 5.657e-005 
6.897e-005 1.791e+006 2.073e+009 1.000e+000 5.830e-003 5.658e-005 
6.899e-005 1.792e+006 2.073e+009 1.000e+000 4.334e-003 5.659e-005 
6.900e-005 1.792e+006 2.074e+009 1.000e+000 3.895e-003 5.660e-005 
6.902e-005 1.793e+006 2.074e+009 1.000e+000 6.137e-003 5.662e-005 
6.903e-005 1.793e+006 2.074e+009 1.000e+000 4.556e-003 5.663e-005 
6.904e-005 1.794e+006 2.074e+009 1.000e+000 3.944e-003 5.664e-005 
6.906e-005 1.794e+006 2.074e+009 1.000e+000 5.909e-003 5.665e-005 
6.907e-005 1.794e+006 2.075e+009 1.000e+000 4.380e-003 5.666e-005 
6.909e-005 1.795e+006 2.075e+009 1.000e+000 3.936e-003 5.667e-005 
6.910e-005 1.795e+006 2.075e+009 1.000e+000 5.606e-003 5.668e-005 
6.911e-005 1.796e+006 2.075e+009 1.000e+000 3.686e-003 5.669e-005 
6.913e-005 1.796e+006 2.076e+009 1.000e+000 4.337e-003 5.670e-005 
6.914e-005 1.797e+006 2.076e+009 1.000e+000 5.809e-003 5.671e-005 
6.916e-005 1.797e+006 2.076e+009 1.000e+000 3.870e-003 5.673e-005 
6.917e-005 1.797e+006 2.077e+009 1.000e+000 3.940e-003 5.674e-005 
6.918e-005 1.798e+006 2.077e+009 1.000e+000 5.428e-003 5.675e-005 
6.920e-005 1.798e+006 2.077e+009 1.000e+000 3.616e-003 5.676e-005 
6.921e-005 1.799e+006 2.078e+009 1.000e+000 3.649e-003 5.677e-005 
6.923e-005 1.799e+006 2.078e+009 1.000e+000 5.999e-003 5.678e-005 
6.924e-005 1.800e+006 2.078e+009 1.000e+000 4.158e-003 5.679e-005 
6.925e-005 1.800e+006 2.079e+009 1.000e+000 3.945e-003 5.680e-005 
6.927e-005 1.800e+006 2.079e+009 1.000e+000 5.902e-003 5.681e-005 
6.928e-005 1.801e+006 2.080e+009 1.000e+000 3.835e-003 5.683e-005 
6.930e-005 1.801e+006 2.080e+009 1.000e+000 3.661e-003 5.684e-005 
6.931e-005 1.802e+006 2.080e+009 1.000e+000 6.308e-003 5.685e-005 
6.932e-005 1.802e+006 2.081e+009 1.000e+000 4.506e-003 5.686e-005 
6.934e-005 1.802e+006 2.081e+009 1.000e+000 4.250e-003 5.687e-005 
6.935e-005 1.803e+006 2.082e+009 1.000e+000 6.105e-003 5.688e-005 
6.937e-005 1.803e+006 2.082e+009 1.000e+000 3.882e-003 5.689e-005 
6.938e-005 1.804e+006 2.083e+009 1.000e+000 3.752e-003 5.690e-005 
6.939e-005 1.804e+006 2.083e+009 1.000e+000 5.972e-003 5.692e-005 
6.941e-005 1.804e+006 2.084e+009 1.000e+000 4.140e-003 5.693e-005 
6.942e-005 1.805e+006 2.084e+009 1.000e+000 4.439e-003 5.694e-005 
6.944e-005 1.805e+006 2.085e+009 1.000e+000 6.249e-003 5.695e-005 
6.945e-005 1.806e+006 2.085e+009 1.000e+000 4.477e-003 5.696e-005 
6.946e-005 1.806e+006 2.086e+009 1.000e+000 3.738e-003 5.697e-005 
6.948e-005 1.806e+006 2.086e+009 1.000e+000 6.222e-003 5.698e-005 
6.949e-005 1.807e+006 2.087e+009 1.000e+000 4.464e-003 5.699e-005 
6.951e-005 1.807e+006 2.087e+009 1.000e+000 3.945e-003 5.701e-005 
6.952e-005 1.807e+006 2.088e+009 1.000e+000 5.489e-003 5.702e-005 
6.953e-005 1.808e+006 2.088e+009 1.000e+000 3.867e-003 5.703e-005 
6.955e-005 1.808e+006 2.089e+009 1.000e+000 4.433e-003 5.704e-005 
6.956e-005 1.808e+006 2.089e+009 1.000e+000 5.644e-003 5.705e-005 
6.957e-005 1.809e+006 2.090e+009 1.000e+000 4.494e-003 5.706e-005 
6.959e-005 1.809e+006 2.090e+009 1.000e+000 4.577e-003 5.708e-005 
6.960e-005 1.810e+006 2.091e+009 1.000e+000 6.161e-003 5.709e-005 
6.962e-005 1.810e+006 2.092e+009 1.000e+000 4.441e-003 5.710e-005 
6.963e-005 1.810e+006 2.092e+009 1.000e+000 4.908e-003 5.711e-005 
6.964e-005 1.811e+006 2.093e+009 1.000e+000 6.781e-003 5.712e-005 
6.966e-005 1.811e+006 2.093e+009 1.000e+000 4.713e-003 5.713e-005 
6.967e-005 1.811e+006 2.094e+009 1.000e+000 4.425e-003 5.714e-005 
6.969e-005 1.812e+006 2.095e+009 1.000e+000 6.065e-003 5.716e-005 
6.970e-005 1.812e+006 2.095e+009 1.000e+000 4.832e-003 5.717e-005 
6.971e-005 1.812e+006 2.096e+009 1.000e+000 4.275e-003 5.718e-005 
6.973e-005 1.813e+006 2.097e+009 1.000e+000 6.822e-003 5.719e-005 
6.974e-005 1.813e+006 2.097e+009 1.000e+000 4.357e-003 5.720e-005 
6.976e-005 1.813e+006 2.098e+009 1.000e+000 5.096e-003 5.721e-005 
6.977e-005 1.814e+006 2.099e+009 1.000e+000 6.318e-003 5.723e-005 
6.978e-005 1.814e+006 2.099e+009 1.000e+000 5.211e-003 5.724e-005 
6.980e-005 1.814e+006 2.100e+009 1.000e+000 5.116e-003 5.725e-005 
6.981e-005 1.815e+006 2.101e+009 1.000e+000 6.473e-003 5.726e-005 
6.983e-005 1.815e+006 2.101e+009 1.000e+000 4.824e-003 5.727e-005 
6.984e-005 1.815e+006 2.102e+009 1.000e+000 4.741e-003 5.728e-005 
6.985e-005 1.816e+006 2.103e+009 1.000e+000 6.252e-003 5.730e-005 
6.987e-005 1.816e+006 2.103e+009 1.000e+000 5.273e-003 5.731e-005 
6.988e-005 1.817e+006 2.104e+009 1.000e+000 5.234e-003 5.732e-005 
6.990e-005 1.817e+006 2.105e+009 1.000e+000 6.641e-003 5.733e-005 
6.991e-005 1.817e+006 2.106e+009 1.000e+000 4.499e-003 5.734e-005 
6.992e-005 1.818e+006 2.106e+009 1.000e+000 4.742e-003 5.735e-005 
6.994e-005 1.818e+006 2.107e+009 1.000e+000 5.873e-003 5.736e-005 
6.995e-005 1.819e+006 2.108e+009 1.000e+000 4.174e-003 5.737e-005 
6.997e-005 1.819e+006 2.109e+009 1.000e+000 4.990e-003 5.739e-005 
6.998e-005 1.819e+006 2.109e+009 1.000e+000 6.301e-003 5.740e-005 
6.999e-005 1.820e+006 2.110e+009 1.000e+000 4.167e-003 5.741e-005 
7.001e-005 1.820e+006 2.111e+009 1.000e+000 4.854e-003 5.742e-005 
7.002e-005 1.821e+006 2.112e+009 1.000e+000 6.510e-003 5.743e-005 
7.004e-005 1.821e+006 2.113e+009 1.000e+000 4.240e-003 5.744e-005 
7.005e-005 1.822e+006 2.114e+009 1.000e+000 4.585e-003 5.745e-005 
7.006e-005 1.822e+006 2.115e+009 1.000e+000 6.513e-003 5.746e-005 
7.008e-005 1.823e+006 2.116e+009 1.000e+000 4.712e-003 5.747e-005 
7.009e-005 1.823e+006 2.116e+009 1.000e+000 4.598e-003 5.748e-005 
7.011e-005 1.823e+006 2.117e+009 1.000e+000 6.430e-003 5.749e-005 
7.012e-005 1.824e+006 2.118e+009 1.000e+000 4.614e-003 5.751e-005 
7.013e-005 1.824e+006 2.119e+009 1.000e+000 4.248e-003 5.752e-005 
7.015e-005 1.825e+006 2.120e+009 1.000e+000 6.082e-003 5.753e-005 
7.016e-005 1.825e+006 2.121e+009 1.000e+000 4.340e-003 5.754e-005 
7.018e-005 1.825e+006 2.122e+009 1.000e+000 4.984e-003 5.755e-005 
7.019e-005 1.826e+006 2.122e+009 1.000e+000 6.449e-003 5.756e-005 
7.020e-005 1.826e+006 2.123e+009 1.000e+000 4.100e-003 5.758e-005 
7.022e-005 1.826e+006 2.124e+009 1.000e+000 4.433e-003 5.759e-005 
7.023e-005 1.827e+006 2.125e+009 1.000e+000 6.459e-003 5.760e-005 
7.025e-005 1.827e+006 2.126e+009 1.000e+000 4.609e-003 5.761e-005 
7.026e-005 1.827e+006 2.127e+009 1.000e+000 4.225e-003 5.762e-005 
7.027e-005 1.827e+006 2.128e+009 1.000e+000 6.391e-003 5.764e-005 
7.029e-005 1.828e+006 2.129e+009 1.000e+000 5.057e-003 5.765e-005 
7.030e-005 1.828e+006 2.130e+009 1.000e+000 4.551e-003 5.766e-005 
7.032e-005 1.828e+006 2.132e+009 1.000e+000 5.962e-003 5.767e-005 
7.033e-005 1.828e+006 2.133e+009 1.000e+000 4.414e-003 5.768e-005 
7.034e-005 1.829e+006 2.134e+009 1.000e+000 4.285e-003 5.770e-005 
7.036e-005 1.829e+006 2.135e+009 1.000e+000 6.920e-003 5.771e-005 
7.037e-005 1.829e+006 2.136e+009 1.000e+000 5.007e-003 5.772e-005 
7.039e-005 1.829e+006 2.137e+009 1.000e+000 4.770e-003 5.773e-005 
7.040e-005 1.829e+006 2.139e+009 1.000e+000 6.259e-003 5.775e-005 
7.041e-005 1.830e+006 2.140e+009 1.000e+000 5.184e-003 5.776e-005 
7.043e-005 1.830e+006 2.141e+009 1.000e+000 4.571e-003 5.777e-005 
7.044e-005 1.830e+006 2.143e+009 1.000e+000 6.937e-003 5.779e-005 
7.046e-005 1.830e+006 2.144e+009 1.000e+000 5.426e-003 5.780e-005 
7.047e-005 1.830e+006 2.145e+009 1.000e+000 5.378e-003 5.781e-005 
7.048e-005 1.830e+006 2.147e+009 1.000e+000 7.514e-003 5.783e-005 
7.050e-005 1.830e+006 2.148e+009 1.000e+000 5.256e-003 5.784e-005 
7.051e-005 1.830e+006 2.150e+009 1.000e+000 5.531e-003 5.785e-005 
7.053e-005 1.830e+006 2.152e+009 1.000e+000 7.027e-003 5.787e-005 
7.054e-005 1.830e+006 2.154e+009 1.000e+000 6.041e-003 5.788e-005 
7.055e-005 1.830e+006 2.157e+009 1.000e+000 5.898e-003 5.790e-005 
7.057e-005 1.830e+006 2.159e+009 1.000e+000 7.538e-003 5.791e-005 
7.058e-005 1.830e+006 2.162e+009 1.000e+000 5.133e-003 5.792e-005 
7.060e-005 1.830e+006 2.164e+009 1.000e+000 5.163e-003 5.794e-005 
7.061e-005 1.830e+006 2.165e+009 1.000e+000 7.180e-003 5.795e-005 
7.062e-005 1.830e+006 2.167e+009 1.000e+000 5.087e-003 5.797e-005 
7.064e-005 1.830e+006 2.169e+009 1.000e+000 5.537e-003 5.798e-005 
7.065e-005 1.830e+006 2.170e+009 1.000e+000 6.804e-003 5.799e-005 
7.067e-005 1.830e+006 2.173e+009 1.000e+000 4.882e-003 5.801e-005 
7.068e-005 1.830e+006 2.175e+009 1.000e+000 3.307e-003 5.802e-005 
7.069e-005 1.830e+006 2.177e+009 1.000e+000 5.544e-003 5.804e-005 
7.071e-005 1.830e+006 2.179e+009 1.000e+000 9.277e-003 5.805e-005 
7.072e-005 1.830e+006 2.181e+009 1.000e+000 1.067e-002 5.806e-005 
7.074e-005 1.830e+006 2.182e+009 1.000e+000 1.384e-002 5.808e-005 
7.075e-005 1.830e+006 2.184e+009 1.000e+000 1.307e-002 5.809e-005 
7.076e-005 1.830e+006 2.186e+009 1.000e+000 1.472e-002 5.811e-005 
7.078e-005 1.830e+006 2.187e+009 1.000e+000 1.685e-002 5.812e-005 
7.079e-005 1.830e+006 2.158e+009 1.000e+000 5.877e-003 5.813e-005 
7.081e-005 1.830e+006 2.155e+009 1.000e+000 5.785e-003 5.815e-005 
7.082e-005 1.830e+006 2.154e+009 1.000e+000 7.506e-003 5.816e-005 
7.083e-005 1.830e+006 2.152e+009 1.000e+000 5.158e-003 5.818e-005 
7.085e-005 1.829e+006 2.151e+009 1.000e+000 5.026e-003 5.819e-005 
7.086e-005 1.829e+006 2.151e+009 1.000e+000 7.188e-003 5.821e-005 
7.088e-005 1.829e+006 2.150e+009 1.000e+000 5.123e-003 5.823e-005 
7.089e-005 1.829e+006 2.146e+009 1.000e+000 6.497e-003 5.824e-005 
7.090e-005 1.828e+006 2.145e+009 1.000e+000 8.363e-003 5.826e-005 
7.092e-005 1.828e+006 2.143e+009 1.000e+000 6.331e-003 5.828e-005 
7.093e-005 1.827e+006 2.143e+009 1.000e+000 6.424e-003 5.829e-005 
7.095e-005 1.827e+006 2.142e+009 1.000e+000 8.263e-003 5.831e-005 
7.096e-005 1.826e+006 2.142e+009 1.000e+000 6.613e-003 5.833e-005 
7.097e-005 1.826e+006 2.141e+009 1.000e+000 6.158e-003 5.835e-005 
7.099e-005 1.825e+006 2.141e+009 1.000e+000 8.059e-003 5.836e-005 
7.100e-005 1.825e+006 2.140e+009 1.000e+000 5.949e-003 5.838e-005 
7.102e-005 1.824e+006 2.140e+009 1.000e+000 6.049e-003 5.840e-005 
7.103e-005 1.824e+006 2.140e+009 1.000e+000 7.869e-003 5.842e-005 
7.104e-005 1.823e+006 2.140e+009 1.000e+000 6.616e-003 5.843e-005 
7.106e-005 1.823e+006 2.140e+009 1.000e+000 6.279e-003 5.845e-005 
7.107e-005 1.822e+006 2.140e+009 1.000e+000 8.351e-003 5.847e-005 
7.109e-005 1.822e+006 2.140e+009 1.000e+000 6.361e-003 5.848e-005 
7.110e-005 1.821e+006 2.140e+009 1.000e+000 6.422e-003 5.850e-005 
7.111e-005 1.821e+006 2.140e+009 1.000e+000 7.540e-003 5.852e-005 
7.113e-005 1.820e+006 2.140e+009 1.000e+000 6.532e-003 5.854e-005 
7.114e-005 1.820e+006 2.141e+009 1.000e+000 6.244e-003 5.855e-005 
7.116e-005 1.819e+006 2.141e+009 1.000e+000 7.802e-003 5.857e-005 
7.117e-005 1.819e+006 2.141e+009 1.000e+000 6.089e-003 5.859e-005 
7.118e-005 1.819e+006 2.142e+009 1.000e+000 6.368e-003 5.861e-005 
7.120e-005 1.818e+006 2.142e+009 1.000e+000 7.851e-003 5.862e-005 
7.121e-005 1.818e+006 2.142e+009 1.000e+000 5.736e-003 5.864e-005 
7.123e-005 1.817e+006 2.143e+009 1.000e+000 5.798e-003 5.866e-005 
7.124e-005 1.817e+006 2.143e+009 1.000e+000 8.029e-003 5.868e-005 
7.125e-005 1.816e+006 2.144e+009 1.000e+000 5.804e-003 5.869e-005 
7.127e-005 1.816e+006 2.144e+009 1.000e+000 6.021e-003 5.871e-005 
7.128e-005 1.815e+006 2.145e+009 1.000e+000 7.707e-003 5.873e-005 
7.130e-005 1.814e+006 2.145e+009 1.000e+000 6.503e-003 5.875e-005 
7.131e-005 1.814e+006 2.146e+009 1.000e+000 6.706e-003 5.876e-005 
7.132e-005 1.813e+006 2.146e+009 1.000e+000 7.448e-003 5.878e-005 
7.134e-005 1.813e+006 2.147e+009 1.000e+000 5.974e-003 5.880e-005 
7.135e-005 1.812e+006 2.148e+009 1.000e+000 6.486e-003 5.882e-005 
7.137e-005 1.812e+006 2.148e+009 1.000e+000 8.097e-003 5.883e-005 
7.138e-005 1.811e+006 2.149e+009 1.000e+000 6.536e-003 5.885e-005 
7.139e-005 1.811e+006 2.150e+009 1.000e+000 6.551e-003 5.887e-005 
7.141e-005 1.810e+006 2.151e+009 1.000e+000 7.854e-003 5.889e-005 
7.142e-005 1.809e+006 2.152e+009 1.000e+000 5.976e-003 5.891e-005 
7.144e-005 1.809e+006 2.153e+009 1.000e+000 6.783e-003 5.893e-005 
7.145e-005 1.808e+006 2.154e+009 1.000e+000 8.534e-003 5.894e-005 
7.146e-005 1.807e+006 2.155e+009 1.000e+000 6.237e-003 5.896e-005 
7.148e-005 1.807e+006 2.156e+009 1.000e+000 6.228e-003 5.898e-005 
7.149e-005 1.806e+006 2.157e+009 1.000e+000 8.635e-003 5.900e-005 
7.151e-005 1.805e+006 2.159e+009 1.000e+000 7.291e-003 5.902e-005 
7.152e-005 1.804e+006 2.163e+009 1.000e+000 2.799e-002 5.904e-005 
7.153e-005 1.803e+006 2.166e+009 1.000e+000 2.740e-002 5.906e-005 
7.155e-005 1.802e+006 2.169e+009 1.000e+000 4.741e-002 5.909e-005 
7.156e-005 1.801e+006 2.167e+009 1.000e+000 4.609e-002 5.911e-005 
7.158e-005 1.800e+006 2.071e+009 1.000e+000 1.215e-002 5.913e-005 
7.159e-005 1.799e+006 2.064e+009 1.000e+000 5.644e-003 5.915e-005 
7.160e-005 1.797e+006 2.059e+009 1.000e+000 9.975e-003 5.917e-005 
7.162e-005 1.796e+006 2.053e+009 1.000e+000 1.007e-002 5.919e-005 
7.163e-005 1.795e+006 2.048e+009 1.000e+000 7.740e-003 5.921e-005 
7.165e-005 1.794e+006 2.045e+009 1.000e+000 8.225e-003 5.923e-005 
7.166e-005 1.793e+006 2.043e+009 1.000e+000 9.998e-003 5.926e-005 
7.167e-005 1.793e+006 2.041e+009 1.000e+000 7.566e-003 5.928e-005 
7.169e-005 1.792e+006 2.040e+009 1.000e+000 7.758e-003 5.930e-005 
7.170e-005 1.791e+006 2.038e+009 1.000e+000 9.356e-003 5.932e-005 
7.172e-005 1.790e+006 2.037e+009 1.000e+000 6.967e-003 5.933e-005 
7.173e-005 1.789e+006 2.037e+009 1.000e+000 7.191e-003 5.935e-005 
7.174e-005 1.788e+006 2.036e+009 1.000e+000 8.870e-003 5.937e-005 
7.176e-005 1.788e+006 2.035e+009 1.000e+000 7.248e-003 5.939e-005 
7.177e-005 1.787e+006 2.035e+009 1.000e+000 7.565e-003 5.941e-005 
7.179e-005 1.786e+006 2.034e+009 1.000e+000 8.588e-003 5.943e-005 
7.180e-005 1.785e+006 2.034e+009 1.000e+000 7.098e-003 5.945e-005 
7.181e-005 1.785e+006 2.034e+009 1.000e+000 6.020e-003 5.947e-005 
7.183e-005 1.784e+006 2.034e+009 1.000e+000 7.745e-003 5.949e-005 
7.184e-005 1.784e+006 2.035e+009 1.000e+000 5.545e-003 5.950e-005 
7.186e-005 1.784e+006 2.035e+009 1.000e+000 5.745e-003 5.952e-005 
7.187e-005 1.783e+006 2.034e+009 1.000e+000 8.291e-003 5.954e-005 
7.188e-005 1.783e+006 2.034e+009 1.000e+000 6.348e-003 5.955e-005 
7.190e-005 1.782e+006 2.034e+009 1.000e+000 5.614e-003 5.957e-005 
7.191e-005 1.782e+006 2.034e+009 1.000e+000 7.462e-003 5.959e-005 
7.193e-005 1.782e+006 2.035e+009 1.000e+000 5.688e-003 5.960e-005 
7.194e-005 1.781e+006 2.035e+009 1.000e+000 5.576e-003 5.962e-005 
7.195e-005 1.781e+006 2.036e+009 1.000e+000 7.479e-003 5.964e-005 
7.197e-005 1.780e+006 2.037e+009 1.000e+000 5.898e-003 5.965e-005 
7.198e-005 1.780e+006 2.037e+009 1.000e+000 5.835e-003 5.967e-005 
7.200e-005 1.780e+006 2.038e+009 1.000e+000 6.862e-003 5.969e-005 
7.201e-005 1.779e+006 2.039e+009 1.000e+000 5.445e-003 5.970e-005 
7.202e-005 1.779e+006 2.040e+009 1.000e+000 5.314e-003 5.972e-005 
7.204e-005 1.779e+006 2.040e+009 1.000e+000 6.764e-003 5.973e-005 
7.205e-005 1.779e+006 2.041e+009 1.000e+000 4.832e-003 5.975e-005 
7.207e-005 1.778e+006 2.042e+009 1.000e+000 5.085e-003 5.976e-005 
7.208e-005 1.778e+006 2.043e+009 1.000e+000 7.582e-003 5.978e-005 
7.209e-005 1.778e+006 2.043e+009 1.000e+000 4.761e-003 5.980e-005 
7.211e-005 1.778e+006 2.044e+009 1.000e+000 4.977e-003 5.981e-005 
7.212e-005 1.778e+006 2.045e+009 1.000e+000 7.146e-003 5.983e-005 
7.214e-005 1.778e+006 2.045e+009 1.000e+000 5.526e-003 5.984e-005 
7.215e-005 1.777e+006 2.046e+009 1.000e+000 4.467e-003 5.986e-005 
7.216e-005 1.777e+006 2.047e+009 1.000e+000 6.458e-003 5.987e-005 
7.218e-005 1.777e+006 2.047e+009 1.000e+000 5.190e-003 5.989e-005 
7.219e-005 1.777e+006 2.047e+009 1.000e+000 4.886e-003 5.990e-005 
7.221e-005 1.777e+006 2.048e+009 1.000e+000 6.395e-003 5.992e-005 
7.222e-005 1.777e+006 2.049e+009 1.000e+000 5.013e-003 5.993e-005 
7.223e-005 1.776e+006 2.049e+009 1.000e+000 4.938e-003 5.995e-005 
7.225e-005 1.776e+006 2.024e+009 1.000e+000 6.450e-003 5.996e-005 
7.226e-005 1.776e+006 2.024e+009 1.000e+000 4.565e-003 5.998e-005 
7.228e-005 1.776e+006 2.025e+009 1.000e+000 4.492e-003 5.999e-005 
7.229e-005 1.776e+006 2.024e+009 1.000e+000 6.460e-003 6.001e-005 
7.230e-005 1.776e+006 2.024e+009 1.000e+000 4.588e-003 6.002e-005 
7.232e-005 1.776e+006 2.025e+009 1.000e+000 4.628e-003 6.003e-005 
7.233e-005 1.776e+006 2.026e+009 1.000e+000 6.614e-003 6.005e-005 
7.235e-005 1.776e+006 2.023e+009 1.000e+000 5.554e-003 6.006e-005 
7.236e-005 1.776e+006 2.010e+009 1.000e+000 5.118e-003 6.007e-005 
7.237e-005 1.776e+006 2.006e+009 1.000e+000 6.899e-003 6.009e-005 
7.239e-005 1.776e+006 2.004e+009 1.000e+000 5.027e-003 6.010e-005 
7.240e-005 1.776e+006 2.003e+009 1.000e+000 4.936e-003 6.012e-005 
7.242e-005 1.776e+006 2.002e+009 1.000e+000 6.736e-003 6.013e-005 
7.243e-005 1.776e+006 2.002e+009 1.000e+000 4.795e-003 6.014e-005 
7.244e-005 1.776e+006 2.002e+009 1.000e+000 4.699e-003 6.016e-005 
7.246e-005 1.776e+006 2.002e+009 1.000e+000 6.509e-003 6.017e-005 
7.247e-005 1.777e+006 2.002e+009 1.000e+000 4.654e-003 6.018e-005 
7.249e-005 1.777e+006 2.002e+009 1.000e+000 4.533e-003 6.020e-005 
7.250e-005 1.777e+006 2.002e+009 1.000e+000 6.358e-003 6.021e-005 
7.251e-005 1.777e+006 2.002e+009 1.000e+000 4.531e-003 6.022e-005 
7.253e-005 1.777e+006 2.003e+009 1.000e+000 4.436e-003 6.024e-005 
7.254e-005 1.777e+006 2.003e+009 1.000e+000 6.278e-003 6.025e-005 
7.256e-005 1.778e+006 2.003e+009 1.000e+000 4.429e-003 6.026e-005 
7.257e-005 1.778e+006 2.004e+009 1.000e+000 4.373e-003 6.027e-005 
7.258e-005 1.778e+006 2.004e+009 1.000e+000 6.248e-003 6.029e-005 
7.260e-005 1.778e+006 2.005e+009 1.000e+000 4.437e-003 6.030e-005 
7.261e-005 1.779e+006 2.005e+009 1.000e+000 4.386e-003 6.031e-005 
7.263e-005 1.779e+006 2.006e+009 1.000e+000 6.253e-003 6.032e-005 
7.264e-005 1.779e+006 2.006e+009 1.000e+000 4.386e-003 6.033e-005 
7.265e-005 1.779e+006 2.007e+009 1.000e+000 4.318e-003 6.035e-005 
7.267e-005 1.780e+006 2.008e+009 1.000e+000 6.106e-003 6.036e-005 
7.268e-005 1.780e+006 2.008e+009 1.000e+000 4.263e-003 6.037e-005 
7.270e-005 1.780e+006 2.009e+009 1.000e+000 4.248e-003 6.038e-005 
7.271e-005 1.781e+006 2.009e+009 1.000e+000 6.072e-003 6.039e-005 
7.272e-005 1.781e+006 2.010e+009 1.000e+000 4.256e-003 6.041e-005 
7.274e-005 1.781e+006 2.011e+009 1.000e+000 4.189e-003 6.042e-005 
7.275e-005 1.782e+006 2.011e+009 1.000e+000 5.996e-003 6.043e-005 
7.277e-005 1.782e+006 2.012e+009 1.000e+000 4.165e-003 6.044e-005 
7.278e-005 1.782e+006 2.013e+009 1.000e+000 4.104e-003 6.045e-005 
7.279e-005 1.783e+006 2.014e+009 1.000e+000 5.921e-003 6.046e-005 
7.281e-005 1.783e+006 2.014e+009 1.000e+000 4.134e-003 6.047e-005 
7.282e-005 1.783e+006 2.015e+009 1.000e+000 4.066e-003 6.049e-005 
7.284e-005 1.784e+006 2.016e+009 1.000e+000 5.903e-003 6.050e-005 
7.285e-005 1.784e+006 2.016e+009 1.000e+000 4.107e-003 6.051e-005 
7.286e-005 1.785e+006 2.017e+009 1.000e+000 4.057e-003 6.052e-005 
7.288e-005 1.785e+006 2.018e+009 1.000e+000 5.877e-003 6.053e-005 
7.289e-005 1.785e+006 2.015e+009 1.000e+000 5.046e-003 6.054e-005 
7.291e-005 1.786e+006 2.014e+009 1.000e+000 5.002e-003 6.056e-005 
7.292e-005 1.786e+006 2.013e+009 1.000e+000 6.914e-003 6.057e-005 
7.293e-005 1.786e+006 2.013e+009 1.000e+000 5.062e-003 6.058e-005 
7.295e-005 1.786e+006 2.013e+009 1.000e+000 5.027e-003 6.059e-005 
7.296e-005 1.787e+006 2.013e+009 1.000e+000 6.834e-003 6.060e-005 
7.298e-005 1.787e+006 2.013e+009 1.000e+000 5.118e-003 6.062e-005 
7.299e-005 1.787e+006 2.013e+009 1.000e+000 4.834e-003 6.063e-005 
7.300e-005 1.788e+006 2.013e+009 1.000e+000 6.466e-003 6.064e-005 
7.302e-005 1.788e+006 2.013e+009 1.000e+000 4.912e-003 6.065e-005 
7.303e-005 1.788e+006 2.013e+009 1.000e+000 4.927e-003 6.066e-005 
7.305e-005 1.789e+006 2.014e+009 1.000e+000 6.372e-003 6.067e-005 
7.306e-005 1.789e+006 2.014e+009 1.000e+000 4.973e-003 6.069e-005 
7.307e-005 1.789e+006 2.014e+009 1.000e+000 4.532e-003 6.070e-005 
7.309e-005 1.790e+006 2.014e+009 1.000e+000 6.373e-003 6.071e-005 
7.310e-005 1.790e+006 2.015e+009 1.000e+000 4.810e-003 6.072e-005 
7.312e-005 1.791e+006 2.015e+009 1.000e+000 4.783e-003 6.073e-005 
7.313e-005 1.791e+006 2.015e+009 1.000e+000 6.622e-003 6.074e-005 
7.314e-005 1.791e+006 2.016e+009 1.000e+000 4.830e-003 6.075e-005 
7.316e-005 1.792e+006 2.016e+009 1.000e+000 4.828e-003 6.076e-005 
7.317e-005 1.792e+006 2.016e+009 1.000e+000 6.794e-003 6.077e-005 
7.319e-005 1.793e+006 2.016e+009 1.000e+000 4.930e-003 6.079e-005 
7.320e-005 1.793e+006 2.017e+009 1.000e+000 5.049e-003 6.080e-005 
7.321e-005 1.793e+006 2.017e+009 1.000e+000 6.479e-003 6.081e-005 
7.323e-005 1.794e+006 2.017e+009 1.000e+000 4.876e-003 6.082e-005 
7.324e-005 1.794e+006 2.018e+009 1.000e+000 4.942e-003 6.083e-005 
7.326e-005 1.795e+006 2.018e+009 1.000e+000 6.794e-003 6.084e-005 
7.327e-005 1.795e+006 2.019e+009 1.000e+000 4.873e-003 6.085e-005 
7.328e-005 1.795e+006 2.019e+009 1.000e+000 4.982e-003 6.087e-005 
7.330e-005 1.796e+006 2.019e+009 1.000e+000 6.795e-003 6.088e-005 
7.331e-005 1.796e+006 2.020e+009 1.000e+000 4.731e-003 6.089e-005 
7.333e-005 1.796e+006 2.020e+009 1.000e+000 4.745e-003 6.090e-005 
7.334e-005 1.797e+006 2.020e+009 1.000e+000 6.556e-003 6.091e-005 
7.335e-005 1.797e+006 2.021e+009 1.000e+000 4.957e-003 6.092e-005 
7.337e-005 1.797e+006 2.021e+009 1.000e+000 4.897e-003 6.094e-005 
7.338e-005 1.798e+006 2.022e+009 1.000e+000 6.871e-003 6.095e-005 
7.340e-005 1.798e+006 2.022e+009 1.000e+000 4.804e-003 6.096e-005 
7.341e-005 1.798e+006 2.022e+009 1.000e+000 4.767e-003 6.097e-005 
7.342e-005 1.799e+006 2.023e+009 1.000e+000 6.976e-003 6.098e-005 
7.344e-005 1.799e+006 2.023e+009 1.000e+000 4.939e-003 6.100e-005 
7.345e-005 1.799e+006 2.024e+009 1.000e+000 5.163e-003 6.101e-005 
7.347e-005 1.799e+006 2.024e+009 1.000e+000 6.735e-003 6.102e-005 
7.348e-005 1.800e+006 2.025e+009 1.000e+000 5.326e-003 6.103e-005 
7.349e-005 1.800e+006 2.026e+009 1.000e+000 5.435e-003 6.104e-005 
7.351e-005 1.800e+006 2.026e+009 1.000e+000 6.875e-003 6.106e-005 
7.352e-005 1.800e+006 2.027e+009 1.000e+000 6.038e-003 6.107e-005 
7.354e-005 1.800e+006 2.028e+009 1.000e+000 5.057e-003 6.108e-005 
7.355e-005 1.800e+006 2.029e+009 1.000e+000 7.851e-003 6.110e-005 
7.356e-005 1.800e+006 2.029e+009 1.000e+000 6.126e-003 6.111e-005 
7.358e-005 1.801e+006 2.030e+009 1.000e+000 6.217e-003 6.112e-005 
7.359e-005 1.801e+006 2.030e+009 1.000e+000 6.669e-003 6.114e-005 
7.361e-005 1.801e+006 2.025e+009 1.000e+000 6.138e-003 6.115e-005 
7.362e-005 1.801e+006 2.024e+009 1.000e+000 5.765e-003 6.116e-005 
7.363e-005 1.801e+006 2.024e+009 1.000e+000 7.909e-003 6.118e-005 
7.365e-005 1.801e+006 2.024e+009 1.000e+000 6.124e-003 6.119e-005 
7.366e-005 1.801e+006 2.024e+009 1.000e+000 6.001e-003 6.120e-005 
7.368e-005 1.801e+006 2.025e+009 1.000e+000 7.710e-003 6.122e-005 
7.369e-005 1.801e+006 2.026e+009 1.000e+000 6.075e-003 6.123e-005 
7.370e-005 1.801e+006 2.026e+009 1.000e+000 5.990e-003 6.124e-005 
7.372e-005 1.801e+006 2.020e+009 1.000e+000 7.910e-003 6.126e-005 
7.373e-005 1.801e+006 2.016e+009 1.000e+000 6.085e-003 6.127e-005 
7.375e-005 1.801e+006 2.014e+009 1.000e+000 6.347e-003 6.129e-005 
7.376e-005 1.801e+006 2.012e+009 1.000e+000 7.709e-003 6.130e-005 
7.377e-005 1.801e+006 2.011e+009 1.000e+000 6.382e-003 6.131e-005 
7.379e-005 1.801e+006 2.010e+009 1.000e+000 6.563e-003 6.133e-005 
7.380e-005 1.801e+006 2.009e+009 1.000e+000 8.297e-003 6.134e-005 
7.382e-005 1.801e+006 1.999e+009 1.000e+000 7.408e-003 6.136e-005 
7.383e-005 1.801e+006 1.995e+009 1.000e+000 6.706e-003 6.137e-005 
7.384e-005 1.801e+006 1.993e+009 1.000e+000 8.890e-003 6.139e-005 
7.386e-005 1.800e+006 1.991e+009 1.000e+000 7.232e-003 6.140e-005 
7.387e-005 1.800e+006 1.990e+009 1.000e+000 7.095e-003 6.142e-005 
7.389e-005 1.800e+006 1.989e+009 1.000e+000 8.706e-003 6.143e-005 
7.390e-005 1.800e+006 1.988e+009 1.000e+000 6.927e-003 6.145e-005 
7.391e-005 1.800e+006 1.987e+009 1.000e+000 7.044e-003 6.147e-005 
7.393e-005 1.799e+006 1.986e+009 1.000e+000 8.628e-003 6.148e-005 
7.394e-005 1.799e+006 1.986e+009 1.000e+000 7.349e-003 6.150e-005 
7.396e-005 1.799e+006 1.985e+009 1.000e+000 6.931e-003 6.151e-005 
7.397e-005 1.799e+006 1.985e+009 1.000e+000 8.985e-003 6.153e-005 
7.398e-005 1.798e+006 1.985e+009 1.000e+000 7.032e-003 6.154e-005 
7.400e-005 1.798e+006 1.984e+009 1.000e+000 7.234e-003 6.156e-005 
7.401e-005 1.798e+006 1.984e+009 1.000e+000 8.594e-003 6.157e-005 
7.402e-005 1.798e+006 1.984e+009 1.000e+000 6.852e-003 6.159e-005 
7.404e-005 1.798e+006 1.984e+009 1.000e+000 7.111e-003 6.161e-005 
7.405e-005 1.797e+006 1.984e+009 1.000e+000 8.887e-003 6.162e-005 
7.407e-005 1.797e+006 1.984e+009 1.000e+000 6.756e-003 6.164e-005 
7.408e-005 1.797e+006 1.984e+009 1.000e+000 7.017e-003 6.165e-005 
7.409e-005 1.797e+006 1.985e+009 1.000e+000 8.407e-003 6.167e-005 
7.411e-005 1.797e+006 1.985e+009 1.000e+000 6.980e-003 6.168e-005 
7.412e-005 1.796e+006 1.985e+009 1.000e+000 6.816e-003 6.170e-005 
7.414e-005 1.796e+006 1.985e+009 1.000e+000 8.613e-003 6.171e-005 
7.415e-005 1.796e+006 1.986e+009 1.000e+000 6.889e-003 6.173e-005 
7.416e-005 1.796e+006 1.986e+009 1.000e+000 6.314e-003 6.174e-005 
7.418e-005 1.796e+006 1.986e+009 1.000e+000 8.542e-003 6.176e-005 
7.419e-005 1.796e+006 1.987e+009 1.000e+000 6.270e-003 6.177e-005 
7.421e-005 1.796e+006 1.987e+009 1.000e+000 6.661e-003 6.179e-005 
7.422e-005 1.796e+006 1.988e+009 1.000e+000 8.637e-003 6.180e-005 
7.423e-005 1.796e+006 1.988e+009 1.000e+000 6.236e-003 6.181e-005 
7.425e-005 1.796e+006 1.989e+009 1.000e+000 6.521e-003 6.183e-005 
7.426e-005 1.796e+006 1.989e+009 1.000e+000 7.954e-003 6.184e-005 
7.428e-005 1.796e+006 1.990e+009 1.000e+000 6.416e-003 6.185e-005 
7.429e-005 1.796e+006 1.990e+009 1.000e+000 6.402e-003 6.187e-005 
7.430e-005 1.796e+006 1.991e+009 1.000e+000 8.081e-003 6.188e-005 
7.432e-005 1.796e+006 1.992e+009 1.000e+000 6.723e-003 6.189e-005 
7.433e-005 1.796e+006 1.990e+009 1.000e+000 6.410e-003 6.191e-005 
7.435e-005 1.796e+006 1.990e+009 1.000e+000 8.720e-003 6.192e-005 
7.436e-005 1.796e+006 1.990e+009 1.000e+000 6.605e-003 6.194e-005 
7.437e-005 1.796e+006 1.991e+009 1.000e+000 6.942e-003 6.195e-005 
7.439e-005 1.796e+006 1.991e+009 1.000e+000 8.854e-003 6.197e-005 
7.440e-005 1.796e+006 1.991e+009 1.000e+000 6.742e-003 6.198e-005 
7.442e-005 1.795e+006 1.992e+009 1.000e+000 7.108e-003 6.200e-005 
7.443e-005 1.795e+006 1.992e+009 1.000e+000 8.566e-003 6.201e-005 
7.444e-005 1.795e+006 1.993e+009 1.000e+000 6.578e-003 6.203e-005 
7.446e-005 1.795e+006 1.993e+009 1.000e+000 6.955e-003 6.204e-005 
7.447e-005 1.795e+006 1.994e+009 1.000e+000 8.632e-003 6.206e-005 
7.449e-005 1.795e+006 1.994e+009 1.000e+000 6.593e-003 6.207e-005 
7.450e-005 1.795e+006 1.995e+009 1.000e+000 7.040e-003 6.209e-005 
7.451e-005 1.795e+006 1.996e+009 1.000e+000 8.778e-003 6.210e-005 
7.453e-005 1.795e+006 1.996e+009 1.000e+000 6.734e-003 6.212e-005 
7.454e-005 1.795e+006 1.997e+009 1.000e+000 6.824e-003 6.213e-005 
7.456e-005 1.794e+006 1.997e+009 1.000e+000 8.613e-003 6.215e-005 
7.457e-005 1.794e+006 1.998e+009 1.000e+000 6.580e-003 6.216e-005 
7.458e-005 1.794e+006 1.999e+009 1.000e+000 5.871e-003 6.217e-005 
7.460e-005 1.794e+006 2.000e+009 1.000e+000 9.256e-003 6.219e-005 
7.461e-005 1.794e+006 2.001e+009 1.000e+000 7.022e-003 6.220e-005 
7.463e-005 1.794e+006 2.001e+009 1.000e+000 7.183e-003 6.222e-005 
7.464e-005 1.794e+006 2.002e+009 1.000e+000 9.223e-003 6.223e-005 
7.465e-005 1.794e+006 2.003e+009 1.000e+000 7.078e-003 6.225e-005 
7.467e-005 1.794e+006 2.003e+009 1.000e+000 6.792e-003 6.226e-005 
7.468e-005 1.794e+006 2.004e+009 1.000e+000 8.946e-003 6.228e-005 
7.470e-005 1.793e+006 2.005e+009 1.000e+000 6.743e-003 6.229e-005 
7.471e-005 1.793e+006 2.006e+009 1.000e+000 7.045e-003 6.231e-005 
7.472e-005 1.793e+006 2.006e+009 1.000e+000 8.603e-003 6.232e-005 
7.474e-005 1.793e+006 2.007e+009 1.000e+000 6.978e-003 6.234e-005 
7.475e-005 1.793e+006 2.008e+009 1.000e+000 6.802e-003 6.235e-005 
7.477e-005 1.793e+006 2.009e+009 1.000e+000 8.899e-003 6.237e-005 
7.478e-005 1.793e+006 2.010e+009 1.000e+000 7.089e-003 6.238e-005 
7.479e-005 1.793e+006 2.010e+009 1.000e+000 6.663e-003 6.239e-005 
7.481e-005 1.793e+006 2.011e+009 1.000e+000 8.712e-003 6.241e-005 
7.482e-005 1.793e+006 2.012e+009 1.000e+000 7.222e-003 6.242e-005 
7.484e-005 1.792e+006 2.013e+009 1.000e+000 7.165e-003 6.244e-005 
7.485e-005 1.792e+006 2.014e+009 1.000e+000 8.764e-003 6.245e-005 
7.486e-005 1.792e+006 2.015e+009 1.000e+000 7.253e-003 6.247e-005 
7.488e-005 1.792e+006 2.015e+009 1.000e+000 7.243e-003 6.248e-005 
7.489e-005 1.792e+006 2.016e+009 1.000e+000 8.741e-003 6.250e-005 
7.491e-005 1.792e+006 2.017e+009 1.000e+000 7.029e-003 6.251e-005 
7.492e-005 1.792e+006 2.018e+009 1.000e+000 7.180e-003 6.253e-005 
7.493e-005 1.792e+006 2.019e+009 1.000e+000 8.670e-003 6.254e-005 
7.495e-005 1.791e+006 2.020e+009 1.000e+000 7.245e-003 6.256e-005 
7.496e-005 1.791e+006 2.021e+009 1.000e+000 7.189e-003 6.257e-005 
7.498e-005 1.791e+006 2.022e+009 1.000e+000 8.583e-003 6.259e-005 
7.499e-005 1.791e+006 2.023e+009 1.000e+000 7.123e-003 6.260e-005 
7.500e-005 1.791e+006 2.024e+009 1.000e+000 7.214e-003 6.262e-005 
7.502e-005 1.791e+006 2.025e+009 1.000e+000 8.603e-003 6.263e-005 
7.503e-005 1.790e+006 2.026e+009 1.000e+000 7.072e-003 6.265e-005 
7.505e-005 1.790e+006 2.027e+009 1.000e+000 7.173e-003 6.267e-005 
7.506e-005 1.790e+006 2.028e+009 1.000e+000 9.239e-003 6.268e-005 
7.507e-005 1.790e+006 2.029e+009 1.000e+000 6.896e-003 6.270e-005 
7.509e-005 1.789e+006 2.030e+009 1.000e+000 7.016e-003 6.271e-005 
7.510e-005 1.789e+006 2.031e+009 1.000e+000 8.761e-003 6.273e-005 
7.512e-005 1.789e+006 2.032e+009 1.000e+000 7.037e-003 6.274e-005 
7.513e-005 1.789e+006 2.033e+009 1.000e+000 6.709e-003 6.276e-005 
7.514e-005 1.789e+006 2.033e+009 1.000e+000 8.690e-003 6.277e-005 
7.516e-005 1.789e+006 2.035e+009 1.000e+000 6.918e-003 6.279e-005 
7.517e-005 1.789e+006 2.035e+009 1.000e+000 6.501e-003 6.280e-005 
7.519e-005 1.789e+006 2.036e+009 1.000e+000 8.164e-003 6.281e-005 
7.520e-005 1.789e+006 2.038e+009 1.000e+000 6.388e-003 6.283e-005 
7.521e-005 1.789e+006 2.039e+009 1.000e+000 6.613e-003 6.284e-005 
7.523e-005 1.789e+006 2.040e+009 1.000e+000 7.995e-003 6.286e-005 
7.524e-005 1.789e+006 2.041e+009 1.000e+000 6.784e-003 6.287e-005 
7.526e-005 1.789e+006 2.042e+009 1.000e+000 6.612e-003 6.288e-005 
7.527e-005 1.789e+006 2.043e+009 1.000e+000 7.960e-003 6.290e-005 
7.528e-005 1.789e+006 2.044e+009 1.000e+000 8.292e-003 6.291e-005 
7.530e-005 1.789e+006 2.045e+009 1.000e+000 8.254e-003 6.293e-005 
7.531e-005 1.789e+006 2.046e+009 1.000e+000 6.825e-003 6.294e-005 
7.533e-005 1.788e+006 2.048e+009 1.000e+000 8.369e-003 6.296e-005 
7.534e-005 1.788e+006 2.049e+009 1.000e+000 6.778e-003 6.297e-005 
7.535e-005 1.788e+006 2.050e+009 1.000e+000 8.573e-003 6.298e-005 
7.537e-005 1.788e+006 2.051e+009 1.000e+000 8.334e-003 6.300e-005 
7.538e-005 1.788e+006 2.053e+009 1.000e+000 8.451e-003 6.301e-005 
7.540e-005 1.788e+006 2.054e+009 1.000e+000 8.147e-003 6.303e-005 
7.541e-005 1.788e+006 2.055e+009 1.000e+000 6.543e-003 6.304e-005 
7.542e-005 1.788e+006 2.057e+009 1.000e+000 8.538e-003 6.306e-005 
7.544e-005 1.788e+006 2.058e+009 1.000e+000 8.525e-003 6.307e-005 
7.545e-005 1.788e+006 2.059e+009 1.000e+000 8.421e-003 6.309e-005 
7.547e-005 1.788e+006 2.061e+009 1.000e+000 6.889e-003 6.310e-005 
7.548e-005 1.788e+006 2.062e+009 1.000e+000 6.972e-003 6.312e-005 
7.549e-005 1.788e+006 2.064e+009 1.000e+000 8.493e-003 6.313e-005 
7.551e-005 1.787e+006 2.066e+009 1.000e+000 6.897e-003 6.314e-005 
7.552e-005 1.787e+006 2.067e+009 1.000e+000 7.424e-003 6.316e-005 
7.554e-005 1.787e+006 2.069e+009 1.000e+000 7.194e-003 6.317e-005 
7.555e-005 1.787e+006 2.070e+009 1.000e+000 6.901e-003 6.319e-005 
7.556e-005 1.787e+006 2.072e+009 1.000e+000 6.901e-003 6.320e-005 
7.558e-005 1.787e+006 2.073e+009 1.000e+000 8.607e-003 6.322e-005 
7.559e-005 1.787e+006 2.075e+009 1.000e+000 8.670e-003 6.324e-005 
7.561e-005 1.786e+006 2.077e+009 1.000e+000 7.130e-003 6.325e-005 
7.562e-005 1.786e+006 2.079e+009 1.000e+000 7.200e-003 6.327e-005 
7.563e-005 1.786e+006 2.080e+009 1.000e+000 7.112e-003 6.328e-005 
7.565e-005 1.786e+006 2.082e+009 1.000e+000 8.794e-003 6.330e-005 
7.566e-005 1.786e+006 2.084e+009 1.000e+000 8.886e-003 6.331e-005 
7.568e-005 1.785e+006 2.086e+009 1.000e+000 8.935e-003 6.333e-005 
7.569e-005 1.785e+006 2.088e+009 1.000e+000 8.721e-003 6.334e-005 
7.570e-005 1.785e+006 2.085e+009 1.000e+000 7.462e-003 6.336e-005 
7.572e-005 1.785e+006 2.084e+009 1.000e+000 7.047e-003 6.338e-005 
7.573e-005 1.784e+006 2.085e+009 1.000e+000 9.178e-003 6.339e-005 
7.575e-005 1.784e+006 2.086e+009 1.000e+000 7.398e-003 6.341e-005 
7.576e-005 1.784e+006 2.087e+009 1.000e+000 6.995e-003 6.342e-005 
7.577e-005 1.783e+006 2.088e+009 1.000e+000 8.896e-003 6.344e-005 
7.579e-005 1.783e+006 2.089e+009 1.000e+000 7.135e-003 6.345e-005 
7.580e-005 1.783e+006 2.090e+009 1.000e+000 7.318e-003 6.347e-005 
7.582e-005 1.783e+006 2.091e+009 1.000e+000 9.075e-003 6.349e-005 
7.583e-005 1.782e+006 2.092e+009 1.000e+000 7.268e-003 6.350e-005 
7.584e-005 1.782e+006 2.093e+009 1.000e+000 7.092e-003 6.352e-005 
7.586e-005 1.782e+006 2.095e+009 1.000e+000 9.032e-003 6.353e-005 
7.587e-005 1.782e+006 2.096e+009 1.000e+000 7.068e-003 6.355e-005 
7.589e-005 1.781e+006 2.097e+009 1.000e+000 7.330e-003 6.356e-005 
7.590e-005 1.781e+006 2.093e+009 1.000e+000 9.014e-003 6.358e-005 
7.591e-005 1.781e+006 2.084e+009 1.000e+000 7.095e-003 6.360e-005 
7.593e-005 1.781e+006 2.081e+009 1.000e+000 7.032e-003 6.361e-005 
7.594e-005 1.781e+006 2.080e+009 1.000e+000 8.646e-003 6.363e-005 
7.596e-005 1.781e+006 2.079e+009 1.000e+000 6.936e-003 6.364e-005 
7.597e-005 1.781e+006 2.078e+009 1.000e+000 6.844e-003 6.365e-005 
7.598e-005 1.780e+006 2.078e+009 1.000e+000 8.602e-003 6.367e-005 
7.600e-005 1.780e+006 2.078e+009 1.000e+000 7.008e-003 6.368e-005 
7.601e-005 1.780e+006 2.077e+009 1.000e+000 7.222e-003 6.370e-005 
7.603e-005 1.780e+006 2.077e+009 1.000e+000 8.626e-003 6.371e-005 
7.604e-005 1.780e+006 2.078e+009 1.000e+000 7.019e-003 6.373e-005 
7.605e-005 1.780e+006 2.078e+009 1.000e+000 7.101e-003 6.374e-005 
7.607e-005 1.780e+006 2.078e+009 1.000e+000 9.119e-003 6.376e-005 
7.608e-005 1.780e+006 2.078e+009 1.000e+000 7.166e-003 6.377e-005 
7.610e-005 1.780e+006 2.079e+009 1.000e+000 7.312e-003 6.378e-005 
7.611e-005 1.780e+006 2.079e+009 1.000e+000 8.785e-003 6.380e-005 
7.612e-005 1.780e+006 2.080e+009 1.000e+000 7.127e-003 6.381e-005 
7.614e-005 1.780e+006 2.080e+009 1.000e+000 7.005e-003 6.383e-005 
7.615e-005 1.780e+006 2.081e+009 1.000e+000 8.610e-003 6.384e-005 
7.617e-005 1.780e+006 2.081e+009 1.000e+000 7.030e-003 6.386e-005 
7.618e-005 1.780e+006 2.082e+009 1.000e+000 7.021e-003 6.387e-005 
7.619e-005 1.780e+006 2.082e+009 1.000e+000 8.897e-003 6.388e-005 
7.621e-005 1.780e+006 2.083e+009 1.000e+000 6.554e-003 6.390e-005 
7.622e-005 1.780e+006 2.083e+009 1.000e+000 6.701e-003 6.391e-005 
7.624e-005 1.780e+006 2.084e+009 1.000e+000 8.657e-003 6.393e-005 
7.625e-005 1.779e+006 2.084e+009 1.000e+000 7.109e-003 6.394e-005 
7.626e-005 1.779e+006 2.085e+009 1.000e+000 6.621e-003 6.396e-005 
7.628e-005 1.779e+006 2.086e+009 1.000e+000 8.618e-003 6.397e-005 
7.629e-005 1.779e+006 2.086e+009 1.000e+000 6.856e-003 6.398e-005 
7.631e-005 1.779e+006 2.087e+009 1.000e+000 6.845e-003 6.400e-005 
7.632e-005 1.779e+006 2.088e+009 1.000e+000 8.709e-003 6.401e-005 
7.633e-005 1.779e+006 2.088e+009 1.000e+000 6.649e-003 6.403e-005 
7.635e-005 1.779e+006 2.089e+009 1.000e+000 7.025e-003 6.404e-005 
7.636e-005 1.779e+006 2.090e+009 1.000e+000 8.352e-003 6.406e-005 
7.638e-005 1.779e+006 2.090e+009 1.000e+000 6.889e-003 6.407e-005 
7.639e-005 1.779e+006 2.091e+009 1.000e+000 6.712e-003 6.409e-005 
7.640e-005 1.779e+006 2.092e+009 1.000e+000 8.718e-003 6.410e-005 
7.642e-005 1.779e+006 2.093e+009 1.000e+000 6.802e-003 6.412e-005 
7.643e-005 1.779e+006 2.094e+009 1.000e+000 6.894e-003 6.413e-005 
7.645e-005 1.778e+006 2.094e+009 1.000e+000 8.628e-003 6.414e-005 
7.646e-005 1.778e+006 2.095e+009 1.000e+000 6.539e-003 6.416e-005 
7.647e-005 1.778e+006 2.096e+009 1.000e+000 7.043e-003 6.417e-005 
7.649e-005 1.778e+006 2.097e+009 1.000e+000 8.549e-003 6.419e-005 
7.650e-005 1.778e+006 2.099e+009 1.000e+000 7.109e-003 6.421e-005 
7.652e-005 1.778e+006 2.100e+009 1.000e+000 6.610e-003 6.422e-005 
7.653e-005 1.777e+006 2.101e+009 1.000e+000 8.816e-003 6.424e-005 
7.654e-005 1.777e+006 2.101e+009 1.000e+000 6.966e-003 6.425e-005 
7.656e-005 1.777e+006 2.102e+009 1.000e+000 6.957e-003 6.427e-005 
7.657e-005 1.777e+006 2.103e+009 1.000e+000 8.998e-003 6.428e-005 
7.659e-005 1.777e+006 2.104e+009 1.000e+000 7.059e-003 6.429e-005 
7.660e-005 1.777e+006 2.105e+009 1.000e+000 6.838e-003 6.431e-005 
7.661e-005 1.777e+006 2.106e+009 1.000e+000 8.803e-003 6.432e-005 
7.663e-005 1.777e+006 2.107e+009 1.000e+000 7.186e-003 6.434e-005 
7.664e-005 1.777e+006 2.108e+009 1.000e+000 7.119e-003 6.435e-005 
7.666e-005 1.776e+006 2.109e+009 1.000e+000 8.834e-003 6.437e-005 
7.667e-005 1.776e+006 2.110e+009 1.000e+000 7.108e-003 6.438e-005 
7.668e-005 1.776e+006 2.111e+009 1.000e+000 7.042e-003 6.440e-005 
7.670e-005 1.776e+006 2.112e+009 1.000e+000 8.705e-003 6.441e-005 
7.671e-005 1.776e+006 2.113e+009 1.000e+000 7.036e-003 6.443e-005 
7.673e-005 1.776e+006 2.114e+009 1.000e+000 7.129e-003 6.444e-005 
7.674e-005 1.776e+006 2.115e+009 1.000e+000 8.663e-003 6.446e-005 
7.675e-005 1.776e+006 2.116e+009 1.000e+000 7.031e-003 6.447e-005 
7.677e-005 1.776e+006 2.117e+009 1.000e+000 6.889e-003 6.449e-005 
7.678e-005 1.776e+006 2.118e+009 1.000e+000 8.602e-003 6.450e-005 
7.680e-005 1.775e+006 2.119e+009 1.000e+000 6.748e-003 6.452e-005 
7.681e-005 1.775e+006 2.120e+009 1.000e+000 6.725e-003 6.453e-005 
7.682e-005 1.775e+006 2.121e+009 1.000e+000 8.420e-003 6.454e-005 
7.684e-005 1.775e+006 2.122e+009 1.000e+000 6.541e-003 6.456e-005 
7.685e-005 1.775e+006 2.123e+009 1.000e+000 6.608e-003 6.457e-005 
7.687e-005 1.775e+006 2.125e+009 1.000e+000 7.215e-003 6.459e-005 
7.688e-005 1.776e+006 2.128e+009 1.000e+000 1.071e-002 6.460e-005 
7.689e-005 1.776e+006 2.126e+009 1.000e+000 1.213e-002 6.461e-005 
7.691e-005 1.776e+006 2.124e+009 1.000e+000 1.332e-002 6.463e-005 
7.692e-005 1.776e+006 2.120e+009 1.000e+000 9.561e-003 6.464e-005 
7.694e-005 1.776e+006 2.118e+009 1.000e+000 9.816e-003 6.465e-005 
7.695e-005 1.776e+006 2.116e+009 1.000e+000 2.840e-003 6.467e-005 
7.696e-005 1.776e+006 2.116e+009 1.000e+000 1.692e-003 6.468e-005 
7.698e-005 1.776e+006 2.116e+009 1.000e+000 1.287e-002 6.469e-005 
7.699e-005 1.776e+006 2.116e+009 1.000e+000 1.388e-002 6.471e-005 
7.701e-005 1.776e+006 2.116e+009 1.000e+000 6.263e-004 6.472e-005 
7.702e-005 1.777e+006 2.117e+009 1.000e+000 2.006e-004 6.473e-005 
7.703e-005 1.777e+006 2.117e+009 1.000e+000 7.102e-003 6.474e-005 
7.705e-005 1.777e+006 2.118e+009 1.000e+000 2.897e-003 6.476e-005 
7.706e-005 1.777e+006 2.120e+009 1.000e+000 7.069e-003 6.477e-005 
7.708e-005 1.777e+006 2.117e+009 1.000e+000 6.209e-003 6.478e-005 
7.709e-005 1.777e+006 2.108e+009 1.000e+000 4.460e-003 6.480e-005 
7.710e-005 1.777e+006 2.102e+009 1.000e+000 3.039e-003 6.481e-005 
7.712e-005 1.777e+006 2.097e+009 1.000e+000 5.652e-003 6.482e-005 
7.713e-005 1.778e+006 2.093e+009 1.000e+000 6.544e-003 6.484e-005 
7.715e-005 1.778e+006 2.092e+009 1.000e+000 7.133e-003 6.485e-005 
7.716e-005 1.778e+006 2.091e+009 1.000e+000 8.851e-003 6.486e-005 
7.717e-005 1.777e+006 2.091e+009 1.000e+000 7.484e-003 6.488e-005 
7.719e-005 1.777e+006 2.091e+009 1.000e+000 7.373e-003 6.489e-005 
7.720e-005 1.777e+006 2.091e+009 1.000e+000 8.996e-003 6.491e-005 
7.722e-005 1.777e+006 2.092e+009 1.000e+000 7.489e-003 6.492e-005 
7.723e-005 1.777e+006 2.092e+009 1.000e+000 7.381e-003 6.494e-005 
7.724e-005 1.777e+006 2.093e+009 1.000e+000 9.055e-003 6.495e-005 
7.726e-005 1.777e+006 2.093e+009 1.000e+000 7.422e-003 6.497e-005 
7.727e-005 1.777e+006 2.092e+009 1.000e+000 7.723e-003 6.498e-005 
7.729e-005 1.777e+006 2.091e+009 1.000e+000 9.355e-003 6.500e-005 
7.730e-005 1.776e+006 2.090e+009 1.000e+000 8.097e-003 6.501e-005 
7.731e-005 1.776e+006 2.091e+009 1.000e+000 7.892e-003 6.503e-005 
7.733e-005 1.776e+006 2.091e+009 1.000e+000 9.768e-003 6.504e-005 
7.734e-005 1.776e+006 2.092e+009 1.000e+000 7.496e-003 6.506e-005 
7.736e-005 1.775e+006 2.093e+009 1.000e+000 7.429e-003 6.508e-005 
7.737e-005 1.775e+006 2.094e+009 1.000e+000 9.273e-003 6.509e-005 
7.738e-005 1.775e+006 2.095e+009 1.000e+000 7.648e-003 6.511e-005 
7.740e-005 1.775e+006 2.095e+009 1.000e+000 7.709e-003 6.512e-005 
7.741e-005 1.775e+006 2.096e+009 1.000e+000 9.215e-003 6.514e-005 
7.743e-005 1.774e+006 2.097e+009 1.000e+000 7.634e-003 6.515e-005 
7.744e-005 1.774e+006 2.098e+009 1.000e+000 7.505e-003 6.517e-005 
7.745e-005 1.774e+006 2.099e+009 1.000e+000 9.135e-003 6.518e-005 
7.747e-005 1.774e+006 2.100e+009 1.000e+000 7.422e-003 6.520e-005 
7.748e-005 1.774e+006 2.101e+009 1.000e+000 7.427e-003 6.521e-005 
7.750e-005 1.774e+006 2.102e+009 1.000e+000 9.392e-003 6.523e-005 
7.751e-005 1.773e+006 2.104e+009 1.000e+000 7.678e-003 6.524e-005 
7.752e-005 1.773e+006 2.105e+009 1.000e+000 7.131e-003 6.526e-005 
7.754e-005 1.773e+006 2.106e+009 1.000e+000 9.224e-003 6.527e-005 
7.755e-005 1.773e+006 2.107e+009 1.000e+000 7.595e-003 6.529e-005 
7.757e-005 1.773e+006 2.108e+009 1.000e+000 7.346e-003 6.530e-005 
7.758e-005 1.773e+006 2.110e+009 1.000e+000 8.869e-003 6.532e-005 
7.759e-005 1.772e+006 2.111e+009 1.000e+000 7.766e-003 6.533e-005 
7.761e-005 1.772e+006 2.112e+009 1.000e+000 7.607e-003 6.535e-005 
7.762e-005 1.772e+006 2.114e+009 1.000e+000 9.315e-003 6.536e-005 
7.764e-005 1.772e+006 2.115e+009 1.000e+000 7.259e-003 6.538e-005 
7.765e-005 1.772e+006 2.116e+009 1.000e+000 7.190e-003 6.540e-005 
7.766e-005 1.771e+006 2.118e+009 1.000e+000 8.993e-003 6.541e-005 
7.768e-005 1.771e+006 2.119e+009 1.000e+000 7.484e-003 6.543e-005 
7.769e-005 1.771e+006 2.120e+009 1.000e+000 7.420e-003 6.544e-005 
7.771e-005 1.771e+006 2.122e+009 1.000e+000 9.353e-003 6.546e-005 
7.772e-005 1.771e+006 2.123e+009 1.000e+000 7.213e-003 6.547e-005 
7.773e-005 1.770e+006 2.125e+009 1.000e+000 7.202e-003 6.549e-005 
7.775e-005 1.770e+006 2.126e+009 1.000e+000 9.260e-003 6.550e-005 
7.776e-005 1.770e+006 2.128e+009 1.000e+000 7.506e-003 6.552e-005 
7.778e-005 1.770e+006 2.129e+009 1.000e+000 7.239e-003 6.554e-005 
7.779e-005 1.769e+006 2.130e+009 1.000e+000 9.381e-003 6.555e-005 
7.780e-005 1.769e+006 2.132e+009 1.000e+000 7.422e-003 6.557e-005 
7.782e-005 1.769e+006 2.134e+009 1.000e+000 7.496e-003 6.558e-005 
7.783e-005 1.768e+006 2.134e+009 1.000e+000 9.515e-003 6.560e-005 
7.785e-005 1.768e+006 2.135e+009 1.000e+000 7.344e-003 6.562e-005 
7.786e-005 1.768e+006 2.137e+009 1.000e+000 7.537e-003 6.563e-005 
7.787e-005 1.767e+006 2.139e+009 1.000e+000 9.694e-003 6.565e-005 
7.789e-005 1.767e+006 2.141e+009 1.000e+000 8.711e-003 6.566e-005 
7.790e-005 1.767e+006 2.140e+009 1.000e+000 7.882e-003 6.568e-005 
7.792e-005 1.766e+006 2.143e+009 1.000e+000 8.102e-003 6.570e-005 
7.793e-005 1.766e+006 2.134e+009 1.000e+000 6.468e-003 6.572e-005 
7.794e-005 1.765e+006 2.132e+009 1.000e+000 8.041e-003 6.573e-005 
7.796e-005 1.765e+006 2.127e+009 1.000e+000 7.478e-003 6.575e-005 
7.797e-005 1.764e+006 2.124e+009 1.000e+000 1.186e-002 6.577e-005 
7.799e-005 1.764e+006 2.122e+009 1.000e+000 6.795e-003 6.579e-005 
7.800e-005 1.763e+006 2.121e+009 1.000e+000 7.670e-003 6.581e-005 
7.801e-005 1.762e+006 2.120e+009 1.000e+000 8.828e-003 6.582e-005 
7.803e-005 1.762e+006 2.120e+009 1.000e+000 7.306e-003 6.584e-005 
7.804e-005 1.761e+006 2.119e+009 1.000e+000 9.870e-003 6.586e-005 
7.806e-005 1.761e+006 2.119e+009 1.000e+000 9.496e-003 6.588e-005 
7.807e-005 1.760e+006 2.113e+009 1.000e+000 1.136e-002 6.590e-005 
7.808e-005 1.759e+006 2.113e+009 1.000e+000 1.149e-002 6.591e-005 
7.810e-005 1.759e+006 2.113e+009 1.000e+000 1.186e-002 6.593e-005 
7.811e-005 1.758e+006 2.114e+009 1.000e+000 1.183e-002 6.595e-005 
7.813e-005 1.758e+006 2.114e+009 1.000e+000 1.315e-002 6.597e-005 
7.814e-005 1.757e+006 2.114e+009 1.000e+000 1.434e-002 6.599e-005 
7.815e-005 1.756e+006 2.115e+009 1.000e+000 1.196e-002 6.600e-005 
7.817e-005 1.756e+006 2.115e+009 1.000e+000 1.299e-002 6.602e-005 
7.818e-005 1.755e+006 2.115e+009 1.000e+000 1.241e-002 6.604e-005 
7.820e-005 1.755e+006 2.116e+009 1.000e+000 1.321e-002 6.606e-005 
7.821e-005 1.754e+006 2.116e+009 1.000e+000 1.335e-002 6.608e-005 
7.822e-005 1.753e+006 2.117e+009 1.000e+000 1.391e-002 6.609e-005 
7.824e-005 1.753e+006 2.117e+009 1.000e+000 1.286e-002 6.611e-005 
7.825e-005 1.752e+006 2.118e+009 1.000e+000 1.039e-002 6.613e-005 
7.827e-005 1.752e+006 2.118e+009 1.000e+000 1.476e-002 6.615e-005 
7.828e-005 1.751e+006 2.115e+009 1.000e+000 1.458e-002 6.617e-005 
7.829e-005 1.751e+006 2.113e+009 1.000e+000 1.196e-002 6.618e-005 
7.831e-005 1.750e+006 2.113e+009 1.000e+000 1.429e-002 6.620e-005 
7.832e-005 1.750e+006 2.113e+009 1.000e+000 1.134e-002 6.622e-005 
7.834e-005 1.749e+006 2.114e+009 1.000e+000 1.393e-002 6.624e-005 
7.835e-005 1.749e+006 2.115e+009 1.000e+000 1.204e-002 6.625e-005 
7.836e-005 1.748e+006 2.115e+009 1.000e+000 1.311e-002 6.627e-005 
7.838e-005 1.748e+006 2.116e+009 1.000e+000 1.154e-002 6.629e-005 
7.839e-005 1.747e+006 2.117e+009 1.000e+000 1.401e-002 6.630e-005 
7.841e-005 1.747e+006 2.118e+009 1.000e+000 1.390e-002 6.632e-005 
7.842e-005 1.747e+006 2.119e+009 1.000e+000 1.286e-002 6.634e-005 
7.843e-005 1.746e+006 2.120e+009 1.000e+000 1.407e-002 6.635e-005 
7.845e-005 1.746e+006 2.120e+009 1.000e+000 1.219e-002 6.637e-005 
7.846e-005 1.746e+006 2.122e+009 1.000e+000 1.339e-002 6.639e-005 
7.847e-005 1.745e+006 2.122e+009 1.000e+000 1.447e-002 6.640e-005 
7.849e-005 1.745e+006 2.123e+009 1.000e+000 1.249e-002 6.642e-005 
7.850e-005 1.744e+006 2.125e+009 1.000e+000 1.395e-002 6.644e-005 
7.852e-005 1.744e+006 2.126e+009 1.000e+000 1.356e-002 6.645e-005 
7.853e-005 1.744e+006 2.127e+009 1.000e+000 1.456e-002 6.647e-005 
7.854e-005 1.743e+006 2.128e+009 1.000e+000 1.446e-002 6.649e-005 
7.856e-005 1.743e+006 2.129e+009 1.000e+000 1.485e-002 6.650e-005 
7.857e-005 1.743e+006 2.130e+009 1.000e+000 1.540e-002 6.652e-005 
7.859e-005 1.742e+006 2.131e+009 1.000e+000 1.499e-002 6.654e-005 
7.860e-005 1.742e+006 2.132e+009 1.000e+000 1.419e-002 6.655e-005 
7.861e-005 1.742e+006 2.133e+009 1.000e+000 1.621e-002 6.657e-005 
7.863e-005 1.741e+006 2.134e+009 1.000e+000 1.611e-002 6.658e-005 
7.864e-005 1.741e+006 2.135e+009 1.000e+000 1.640e-002 6.660e-005 
7.866e-005 1.741e+006 2.136e+009 1.000e+000 1.460e-002 6.662e-005 
7.867e-005 1.740e+006 2.137e+009 1.000e+000 1.649e-002 6.663e-005 
7.868e-005 1.740e+006 2.138e+009 1.000e+000 1.830e-002 6.665e-005 
7.870e-005 1.740e+006 2.139e+009 1.000e+000 1.618e-002 6.667e-005 
7.871e-005 1.739e+006 2.140e+009 1.000e+000 1.784e-002 6.668e-005 
7.873e-005 1.739e+006 2.141e+009 1.000e+000 1.523e-002 6.670e-005 
7.874e-005 1.739e+006 2.142e+009 1.000e+000 1.535e-002 6.671e-005 
7.875e-005 1.738e+006 2.143e+009 1.000e+000 1.601e-002 6.673e-005 
7.877e-005 1.738e+006 2.144e+009 1.000e+000 1.996e-002 6.675e-005 
7.878e-005 1.738e+006 2.145e+009 1.000e+000 1.884e-002 6.676e-005 
7.880e-005 1.737e+006 2.146e+009 1.000e+000 1.777e-002 6.678e-005 
7.881e-005 1.737e+006 2.147e+009 1.000e+000 2.007e-002 6.680e-005 
7.882e-005 1.737e+006 2.148e+009 1.000e+000 1.923e-002 6.681e-005 
7.884e-005 1.736e+006 2.150e+009 1.000e+000 1.951e-002 6.683e-005 
7.885e-005 1.736e+006 2.151e+009 1.000e+000 1.957e-002 6.685e-005 
7.887e-005 1.736e+006 2.152e+009 1.000e+000 2.056e-002 6.686e-005 
7.888e-005 1.735e+006 2.153e+009 1.000e+000 1.985e-002 6.688e-005 
7.889e-005 1.735e+006 2.154e+009 1.000e+000 1.993e-002 6.689e-005 
7.891e-005 1.734e+006 2.155e+009 1.000e+000 2.073e-002 6.691e-005 
7.892e-005 1.734e+006 2.156e+009 1.000e+000 2.066e-002 6.693e-005 
7.894e-005 1.734e+006 2.157e+009 1.000e+000 2.146e-002 6.694e-005 
7.895e-005 1.734e+006 2.158e+009 1.000e+000 2.076e-002 6.696e-005 
7.896e-005 1.733e+006 2.159e+009 1.000e+000 2.054e-002 6.698e-005 
7.898e-005 1.733e+006 2.160e+009 1.000e+000 1.881e-002 6.699e-005 
7.899e-005 1.733e+006 2.162e+009 1.000e+000 2.143e-002 6.701e-005 
7.901e-005 1.733e+006 2.163e+009 1.000e+000 1.871e-002 6.702e-005 
7.902e-005 1.733e+006 2.164e+009 1.000e+000 1.923e-002 6.704e-005 
7.903e-005 1.733e+006 2.165e+009 1.000e+000 2.201e-002 6.705e-005 
7.905e-005 1.732e+006 2.166e+009 1.000e+000 2.201e-002 6.707e-005 
7.906e-005 1.732e+006 2.167e+009 1.000e+000 2.097e-002 6.708e-005 
7.908e-005 1.732e+006 2.168e+009 1.000e+000 2.038e-002 6.710e-005 
7.909e-005 1.732e+006 2.169e+009 1.000e+000 1.795e-002 6.711e-005 
7.910e-005 1.732e+006 2.170e+009 1.000e+000 1.685e-002 6.712e-005 
7.912e-005 1.732e+006 2.170e+009 1.000e+000 1.730e-002 6.714e-005 
7.913e-005 1.732e+006 2.171e+009 1.000e+000 1.867e-002 6.715e-005 
7.915e-005 1.732e+006 2.172e+009 1.000e+000 2.311e-002 6.717e-005 
7.916e-005 1.732e+006 2.173e+009 1.000e+000 2.362e-002 6.718e-005 
7.917e-005 1.732e+006 2.174e+009 1.000e+000 2.517e-002 6.720e-005 
7.919e-005 1.732e+006 2.175e+009 1.000e+000 1.892e-002 6.721e-005 
7.920e-005 1.732e+006 2.176e+009 1.000e+000 1.935e-002 6.723e-005 
7.922e-005 1.732e+006 2.177e+009 1.000e+000 1.740e-002 6.724e-005 
7.923e-005 1.732e+006 2.178e+009 1.000e+000 1.843e-002 6.725e-005 
7.924e-005 1.732e+006 2.179e+009 1.000e+000 1.771e-002 6.727e-005 
7.926e-005 1.732e+006 2.179e+009 1.000e+000 2.062e-002 6.728e-005 
7.927e-005 1.732e+006 2.180e+009 1.000e+000 1.722e-002 6.729e-005 
7.929e-005 1.732e+006 2.181e+009 1.000e+000 8.269e-003 6.731e-005 
7.930e-005 1.732e+006 2.182e+009 1.000e+000 8.385e-003 6.732e-005 
7.931e-005 1.732e+006 2.183e+009 1.000e+000 9.827e-003 6.733e-005 
7.933e-005 1.732e+006 2.183e+009 1.000e+000 9.387e-003 6.735e-005 
7.934e-005 1.732e+006 2.184e+009 1.000e+000 1.447e-002 6.736e-005 
7.936e-005 1.732e+006 2.185e+009 1.000e+000 1.293e-002 6.738e-005 
7.937e-005 1.732e+006 2.186e+009 1.000e+000 8.345e-003 6.739e-005 
7.938e-005 1.732e+006 2.185e+009 1.000e+000 1.192e-002 6.740e-005 
7.940e-005 1.732e+006 2.184e+009 1.000e+000 9.392e-003 6.742e-005 
7.941e-005 1.732e+006 2.182e+009 1.000e+000 5.908e-003 6.743e-005 
7.943e-005 1.732e+006 2.177e+009 1.000e+000 5.914e-003 6.745e-005 
7.944e-005 1.732e+006 2.170e+009 1.000e+000 6.342e-003 6.746e-005 
7.945e-005 1.732e+006 2.166e+009 1.000e+000 6.622e-003 6.747e-005 
7.947e-005 1.733e+006 2.163e+009 1.000e+000 9.179e-003 6.748e-005 
7.948e-005 1.733e+006 2.160e+009 1.000e+000 8.685e-003 6.750e-005 
7.950e-005 1.733e+006 2.157e+009 1.000e+000 9.960e-003 6.751e-005 
7.951e-005 1.733e+006 2.154e+009 1.000e+000 8.529e-003 6.752e-005 
7.952e-005 1.733e+006 2.151e+009 1.000e+000 5.790e-003 6.754e-005 
7.954e-005 1.733e+006 2.148e+009 1.000e+000 6.026e-003 6.755e-005 
7.955e-005 1.733e+006 2.146e+009 1.000e+000 3.733e-003 6.756e-005 
7.957e-005 1.733e+006 2.143e+009 1.000e+000 5.186e-003 6.758e-005 
7.958e-005 1.734e+006 2.141e+009 1.000e+000 5.953e-003 6.759e-005 
7.959e-005 1.734e+006 2.139e+009 1.000e+000 8.030e-003 6.760e-005 
7.961e-005 1.734e+006 2.140e+009 1.000e+000 6.418e-003 6.762e-005 
7.962e-005 1.734e+006 2.140e+009 1.000e+000 7.794e-003 6.763e-005 
7.964e-005 1.734e+006 2.140e+009 1.000e+000 6.060e-003 6.764e-005 
7.965e-005 1.734e+006 2.140e+009 1.000e+000 6.191e-003 6.765e-005 
7.966e-005 1.734e+006 2.140e+009 1.000e+000 8.103e-003 6.767e-005 
7.968e-005 1.735e+006 2.141e+009 1.000e+000 7.792e-003 6.768e-005 
7.969e-005 1.735e+006 2.141e+009 1.000e+000 8.070e-003 6.769e-005 
7.971e-005 1.735e+006 2.142e+009 1.000e+000 6.997e-003 6.771e-005 
7.972e-005 1.735e+006 2.143e+009 1.000e+000 4.442e-003 6.772e-005 
7.973e-005 1.735e+006 2.144e+009 1.000e+000 5.944e-003 6.773e-005 
7.975e-005 1.735e+006 2.144e+009 1.000e+000 6.919e-003 6.775e-005 
7.976e-005 1.736e+006 2.145e+009 1.000e+000 5.407e-003 6.776e-005 
7.978e-005 1.736e+006 2.144e+009 1.000e+000 3.466e-003 6.777e-005 
7.979e-005 1.736e+006 2.142e+009 1.000e+000 6.201e-003 6.778e-005 
7.980e-005 1.737e+006 2.142e+009 1.000e+000 4.389e-003 6.779e-005 
7.982e-005 1.737e+006 2.142e+009 1.000e+000 5.966e-003 6.780e-005 
7.983e-005 1.738e+006 2.142e+009 1.000e+000 3.815e-003 6.781e-005 
7.985e-005 1.738e+006 2.142e+009 1.000e+000 5.969e-003 6.782e-005 
7.986e-005 1.739e+006 2.143e+009 1.000e+000 3.698e-003 6.784e-005 
7.987e-005 1.739e+006 2.143e+009 1.000e+000 5.158e-003 6.785e-005 
7.989e-005 1.740e+006 2.144e+009 1.000e+000 3.389e-003 6.786e-005 
7.990e-005 1.740e+006 2.144e+009 1.000e+000 3.588e-003 6.787e-005 
7.992e-005 1.741e+006 2.144e+009 1.000e+000 3.093e-003 6.788e-005 
7.993e-005 1.741e+006 2.145e+009 1.000e+000 3.415e-003 6.789e-005 
7.994e-005 1.742e+006 2.145e+009 1.000e+000 5.498e-003 6.790e-005 
7.996e-005 1.742e+006 2.144e+009 1.000e+000 4.283e-003 6.791e-005 
7.997e-005 1.743e+006 2.144e+009 1.000e+000 5.708e-003 6.792e-005 
7.999e-005 1.743e+006 2.144e+009 1.000e+000 5.910e-003 6.793e-005 
8.000e-005 1.744e+006 2.144e+009 1.000e+000 3.992e-003 6.794e-005 
8.001e-005 1.744e+006 2.145e+009 1.000e+000 4.563e-003 6.795e-005 
8.003e-005 1.745e+006 2.145e+009 1.000e+000 7.950e-003 6.796e-005 
8.004e-005 1.745e+006 2.145e+009 1.000e+000 8.565e-003 6.797e-005 
8.006e-005 1.746e+006 2.145e+009 1.000e+000 7.365e-003 6.798e-005 
8.007e-005 1.746e+006 2.146e+009 1.000e+000 8.956e-003 6.799e-005 
8.008e-005 1.747e+006 2.146e+009 1.000e+000 9.356e-003 6.800e-005 
8.010e-005 1.747e+006 2.146e+009 1.000e+000 9.262e-003 6.801e-005 
8.011e-005 1.748e+006 2.147e+009 1.000e+000 9.213e-003 6.802e-005 
8.013e-005 1.748e+006 2.147e+009 1.000e+000 8.918e-003 6.803e-005 
8.014e-005 1.749e+006 2.145e+009 1.000e+000 6.102e-003 6.804e-005 
8.015e-005 1.749e+006 2.143e+009 1.000e+000 7.157e-003 6.805e-005 
8.017e-005 1.750e+006 2.143e+009 1.000e+000 5.575e-003 6.806e-005 
8.018e-005 1.750e+006 2.143e+009 1.000e+000 5.579e-003 6.807e-005 
8.020e-005 1.751e+006 2.143e+009 1.000e+000 5.533e-003 6.809e-005 
8.021e-005 1.751e+006 2.144e+009 1.000e+000 6.912e-003 6.810e-005 
8.022e-005 1.752e+006 2.144e+009 1.000e+000 7.194e-003 6.811e-005 
8.024e-005 1.752e+006 2.144e+009 1.000e+000 5.625e-003 6.812e-005 
8.025e-005 1.753e+006 2.145e+009 1.000e+000 6.900e-003 6.813e-005 
7.999e-005 1.743e+006 2.144e+009 1.000e+000 4.501e-003 6.793e-005 
8.000e-005 1.744e+006 2.144e+009 1.000e+000 4.561e-003 6.794e-005 
8.001e-005 1.744e+006 2.145e+009 1.000e+000 4.197e-003 6.795e-005 
8.003e-005 1.745e+006 2.145e+009 1.000e+000 7.498e-003 6.796e-005 
8.004e-005 1.745e+006 2.145e+009 1.000e+000 5.197e-003 6.797e-005 
8.006e-005 1.746e+006 2.145e+009 1.000e+000 8.252e-003 6.798e-005 
8.007e-005 1.746e+006 2.143e+009 1.000e+000 6.103e-003 6.799e-005 
8.008e-005 1.747e+006 2.141e+009 1.000e+000 5.579e-003 6.800e-005 
8.010e-005 1.747e+006 2.141e+009 1.000e+000 5.261e-003 6.801e-005 
8.011e-005 1.748e+006 2.141e+009 1.000e+000 7.298e-003 6.802e-005 
8.013e-005 1.749e+006 2.141e+009 1.000e+000 7.238e-003 6.803e-005 
8.014e-005 1.749e+006 2.142e+009 1.000e+000 7.169e-003 6.804e-005 
8.015e-005 1.750e+006 2.142e+009 1.000e+000 5.376e-003 6.805e-005 
8.017e-005 1.750e+006 2.142e+009 1.000e+000 6.736e-003 6.806e-005 
8.018e-005 1.751e+006 2.142e+009 1.000e+000 5.562e-003 6.807e-005 
8.020e-005 1.751e+006 2.143e+009 1.000e+000 5.300e-003 6.808e-005 
8.021e-005 1.752e+006 2.143e+009 1.000e+000 7.214e-003 6.809e-005 
8.022e-005 1.752e+006 2.143e+009 1.000e+000 7.228e-003 6.810e-005 
8.024e-005 1.753e+006 2.144e+009 1.000e+000 7.286e-003 6.811e-005 
8.025e-005 1.753e+006 2.144e+009 1.000e+000 5.690e-003 6.813e-005 
8.027e-005 1.754e+006 2.144e+009 1.000e+000 6.906e-003 6.814e-005 
8.028e-005 1.754e+006 2.145e+009 1.000e+000 7.218e-003 6.815e-005 
8.029e-005 1.755e+006 2.145e+009 1.000e+000 7.022e-003 6.816e-005 
8.031e-005 1.755e+006 2.146e+009 1.000e+000 5.845e-003 6.817e-005 
8.032e-005 1.756e+006 2.146e+009 1.000e+000 7.044e-003 6.818e-005 
8.034e-005 1.756e+006 2.146e+009 1.000e+000 7.124e-003 6.819e-005 
8.035e-005 1.756e+006 2.147e+009 1.000e+000 5.473e-003 6.820e-005 
8.036e-005 1.757e+006 2.147e+009 1.000e+000 7.658e-003 6.821e-005 
8.038e-005 1.757e+006 2.147e+009 1.000e+000 7.310e-003 6.822e-005 
8.039e-005 1.758e+006 2.148e+009 1.000e+000 6.066e-003 6.824e-005 
8.041e-005 1.758e+006 2.148e+009 1.000e+000 6.112e-003 6.825e-005 
8.042e-005 1.758e+006 2.149e+009 1.000e+000 7.971e-003 6.826e-005 
8.043e-005 1.759e+006 2.149e+009 1.000e+000 6.228e-003 6.827e-005 
8.045e-005 1.759e+006 2.150e+009 1.000e+000 7.970e-003 6.828e-005 
8.046e-005 1.759e+006 2.151e+009 1.000e+000 8.105e-003 6.829e-005 
8.048e-005 1.759e+006 2.151e+009 1.000e+000 6.080e-003 6.831e-005 
8.049e-005 1.760e+006 2.152e+009 1.000e+000 8.032e-003 6.832e-005 
8.050e-005 1.760e+006 2.153e+009 1.000e+000 8.126e-003 6.833e-005 
8.052e-005 1.760e+006 2.154e+009 1.000e+000 7.810e-003 6.834e-005 
8.053e-005 1.760e+006 2.155e+009 1.000e+000 6.489e-003 6.836e-005 
8.055e-005 1.760e+006 2.156e+009 1.000e+000 7.549e-003 6.837e-005 
8.056e-005 1.761e+006 2.157e+009 1.000e+000 5.687e-003 6.838e-005 
8.057e-005 1.761e+006 2.158e+009 1.000e+000 7.150e-003 6.839e-005 
8.059e-005 1.761e+006 2.159e+009 1.000e+000 5.423e-003 6.841e-005 
8.060e-005 1.761e+006 2.161e+009 1.000e+000 6.855e-003 6.842e-005 
8.062e-005 1.762e+006 2.162e+009 1.000e+000 6.683e-003 6.843e-005 
8.063e-005 1.762e+006 2.163e+009 1.000e+000 6.058e-003 6.844e-005 
8.064e-005 1.762e+006 2.165e+009 1.000e+000 4.524e-003 6.846e-005 
8.066e-005 1.762e+006 2.165e+009 1.000e+000 4.158e-003 6.847e-005 
8.067e-005 1.762e+006 2.168e+009 1.000e+000 1.617e-003 6.848e-005 
8.069e-005 1.762e+006 2.171e+009 1.000e+000 2.534e-004 6.850e-005 
8.070e-005 1.762e+006 2.174e+009 1.000e+000 1.213e-003 6.851e-005 
8.071e-005 1.763e+006 2.176e+009 1.000e+000 2.722e-003 6.852e-005 
8.073e-005 1.763e+006 2.178e+009 1.000e+000 5.453e-003 6.854e-005 
8.074e-005 1.763e+006 2.180e+009 1.000e+000 5.518e-003 6.855e-005 
8.076e-005 1.763e+006 2.182e+009 1.000e+000 6.348e-003 6.856e-005 
8.077e-005 1.763e+006 2.184e+009 1.000e+000 7.813e-003 6.858e-005 
8.078e-005 1.763e+006 2.186e+009 1.000e+000 3.726e-003 6.859e-005 
8.080e-005 1.763e+006 2.188e+009 1.000e+000 2.717e-003 6.860e-005 
8.081e-005 1.763e+006 2.190e+009 1.000e+000 6.207e-003 6.862e-005 
8.083e-005 1.763e+006 2.192e+009 1.000e+000 7.984e-003 6.863e-005 
8.084e-005 1.763e+006 2.194e+009 1.000e+000 1.556e-002 6.864e-005 
8.085e-005 1.763e+006 2.196e+009 1.000e+000 1.510e-002 6.866e-005 
8.087e-005 1.764e+006 2.198e+009 1.000e+000 1.031e-002 6.867e-005 
8.088e-005 1.764e+006 2.200e+009 1.000e+000 4.669e-004 6.868e-005 
8.090e-005 1.764e+006 2.202e+009 1.000e+000 1.241e-002 6.870e-005 
8.091e-005 1.764e+006 2.204e+009 1.000e+000 7.765e-003 6.871e-005 
8.092e-005 1.764e+006 2.206e+009 1.000e+000 1.104e-002 6.872e-005 
8.094e-005 1.764e+006 2.208e+009 1.000e+000 3.474e-003 6.874e-005 
8.095e-005 1.764e+006 2.210e+009 1.000e+000 1.731e-003 6.875e-005 
8.097e-005 1.764e+006 2.207e+009 1.000e+000 6.541e-003 6.876e-005 
8.098e-005 1.764e+006 2.208e+009 1.000e+000 4.722e-003 6.878e-005 
8.099e-005 1.764e+006 2.200e+009 1.000e+000 8.386e-004 6.879e-005 
8.101e-005 1.764e+006 2.197e+009 1.000e+000 3.236e-003 6.881e-005 
8.102e-005 1.764e+006 2.195e+009 1.000e+000 1.006e-002 6.882e-005 
8.104e-005 1.763e+006 2.193e+009 1.000e+000 7.990e-004 6.884e-005 
8.105e-005 1.763e+006 2.192e+009 1.000e+000 4.014e-003 6.885e-005 
8.106e-005 1.763e+006 2.191e+009 1.000e+000 1.854e-003 6.887e-005 
8.108e-005 1.763e+006 2.190e+009 1.000e+000 3.261e-003 6.888e-005 
8.109e-005 1.763e+006 2.187e+009 1.000e+000 2.848e-003 6.890e-005 
8.111e-005 1.763e+006 2.184e+009 1.000e+000 1.807e-003 6.891e-005 
8.112e-005 1.763e+006 2.180e+009 1.000e+000 2.365e-003 6.893e-005 
8.113e-005 1.762e+006 2.176e+009 1.000e+000 3.975e-003 6.894e-005 
8.115e-005 1.762e+006 2.173e+009 1.000e+000 1.297e-003 6.896e-005 
8.116e-005 1.762e+006 2.169e+009 1.000e+000 7.293e-004 6.897e-005 
8.118e-005 1.762e+006 2.166e+009 1.000e+000 2.067e-003 6.899e-005 
8.119e-005 1.762e+006 2.162e+009 1.000e+000 3.840e-004 6.900e-005 
8.120e-005 1.762e+006 2.157e+009 1.000e+000 7.700e-004 6.902e-005 
8.122e-005 1.761e+006 2.151e+009 1.000e+000 2.726e-003 6.903e-005 
8.123e-005 1.761e+006 2.146e+009 1.000e+000 7.744e-003 6.905e-005 
8.125e-005 1.761e+006 2.141e+009 1.000e+000 1.074e-002 6.906e-005 
8.126e-005 1.761e+006 2.135e+009 1.000e+000 1.304e-002 6.908e-005 
8.127e-005 1.761e+006 2.129e+009 1.000e+000 1.207e-002 6.909e-005 
8.129e-005 1.761e+006 2.123e+009 1.000e+000 3.571e-004 6.911e-005 
8.130e-005 1.761e+006 2.122e+009 1.000e+000 5.434e-003 6.912e-005 
8.132e-005 1.761e+006 2.123e+009 1.000e+000 1.261e-003 6.913e-005 
8.133e-005 1.761e+006 2.124e+009 1.000e+000 1.310e-002 6.915e-005 
8.134e-005 1.761e+006 2.124e+009 1.000e+000 1.534e-003 6.916e-005 
8.136e-005 1.761e+006 2.125e+009 1.000e+000 1.200e-002 6.918e-005 
8.137e-005 1.761e+006 2.126e+009 1.000e+000 6.078e-003 6.919e-005 
8.139e-005 1.761e+006 2.127e+009 1.000e+000 1.491e-002 6.921e-005 
8.140e-005 1.761e+006 2.128e+009 1.000e+000 3.889e-003 6.922e-005 
8.141e-005 1.761e+006 2.128e+009 1.000e+000 3.899e-003 6.923e-005 
8.143e-005 1.761e+006 2.129e+009 1.000e+000 7.059e-003 6.925e-005 
8.144e-005 1.761e+006 2.130e+009 1.000e+000 9.164e-003 6.926e-005 
8.146e-005 1.761e+006 2.131e+009 1.000e+000 4.123e-004 6.928e-005 
8.147e-005 1.761e+006 2.132e+009 1.000e+000 1.278e-003 6.929e-005 
8.148e-005 1.761e+006 2.133e+009 1.000e+000 7.118e-004 6.931e-005 
8.150e-005 1.761e+006 2.134e+009 1.000e+000 1.429e-002 6.932e-005 
8.151e-005 1.760e+006 2.135e+009 1.000e+000 8.173e-003 6.933e-005 
8.153e-005 1.760e+006 2.136e+009 1.000e+000 2.645e-004 6.935e-005 
8.154e-005 1.760e+006 2.131e+009 1.000e+000 4.885e-003 6.936e-005 
8.155e-005 1.760e+006 2.132e+009 1.000e+000 1.921e-003 6.938e-005 
8.157e-005 1.760e+006 2.133e+009 1.000e+000 1.969e-003 6.939e-005 
8.158e-005 1.760e+006 2.134e+009 1.000e+000 1.221e-002 6.941e-005 
8.160e-005 1.760e+006 2.135e+009 1.000e+000 3.768e-003 6.942e-005 
8.161e-005 1.760e+006 2.136e+009 1.000e+000 9.078e-004 6.943e-005 
8.162e-005 1.760e+006 2.137e+009 1.000e+000 2.576e-003 6.945e-005 
8.164e-005 1.760e+006 2.138e+009 1.000e+000 8.384e-003 6.946e-005 
8.165e-005 1.760e+006 2.139e+009 1.000e+000 6.942e-003 6.948e-005 
8.167e-005 1.760e+006 2.140e+009 1.000e+000 1.433e-002 6.949e-005 
8.168e-005 1.760e+006 2.141e+009 1.000e+000 1.690e-002 6.950e-005 
8.169e-005 1.760e+006 2.142e+009 1.000e+000 5.068e-003 6.952e-005 
8.171e-005 1.760e+006 2.143e+009 1.000e+000 4.056e-003 6.953e-005 
8.172e-005 1.760e+006 2.144e+009 1.000e+000 6.526e-003 6.955e-005 
8.174e-005 1.760e+006 2.145e+009 1.000e+000 1.310e-002 6.956e-005 
8.175e-005 1.760e+006 2.143e+009 1.000e+000 3.350e-003 6.958e-005 
8.176e-005 1.760e+006 2.137e+009 1.000e+000 3.905e-003 6.959e-005 
8.178e-005 1.760e+006 2.133e+009 1.000e+000 5.121e-003 6.960e-005 
8.179e-005 1.760e+006 2.131e+009 1.000e+000 7.836e-003 6.961e-005 
8.181e-005 1.761e+006 2.129e+009 1.000e+000 2.320e-003 6.963e-005 
8.182e-005 1.761e+006 2.128e+009 1.000e+000 8.509e-003 6.964e-005 
8.183e-005 1.761e+006 2.126e+009 1.000e+000 2.308e-003 6.965e-005 
8.185e-005 1.761e+006 2.125e+009 1.000e+000 4.530e-003 6.967e-005 
8.186e-005 1.761e+006 2.123e+009 1.000e+000 1.219e-002 6.968e-005 
8.188e-005 1.761e+006 2.122e+009 1.000e+000 8.300e-003 6.969e-005 
8.189e-005 1.761e+006 2.122e+009 1.000e+000 7.644e-003 6.971e-005 
8.190e-005 1.761e+006 2.121e+009 1.000e+000 9.530e-003 6.972e-005 
8.192e-005 1.761e+006 2.120e+009 1.000e+000 3.466e-003 6.974e-005 
8.193e-005 1.761e+006 2.120e+009 1.000e+000 3.759e-003 6.975e-005 
8.195e-005 1.761e+006 2.119e+009 1.000e+000 6.329e-003 6.976e-005 
8.196e-005 1.761e+006 2.119e+009 1.000e+000 3.265e-003 6.978e-005 
8.197e-005 1.761e+006 2.119e+009 1.000e+000 1.310e-002 6.979e-005 
8.199e-005 1.761e+006 2.118e+009 1.000e+000 8.270e-003 6.980e-005 
8.200e-005 1.762e+006 2.118e+009 1.000e+000 1.420e-004 6.982e-005 
8.202e-005 1.762e+006 2.117e+009 1.000e+000 2.950e-004 6.983e-005 
8.203e-005 1.762e+006 2.117e+009 1.000e+000 3.785e-003 6.984e-005 
8.204e-005 1.762e+006 2.117e+009 1.000e+000 2.313e-003 6.986e-005 
8.206e-005 1.762e+006 2.117e+009 1.000e+000 1.011e-002 6.987e-005 
8.207e-005 1.762e+006 2.117e+009 1.000e+000 8.335e-003 6.988e-005 
8.209e-005 1.762e+006 2.116e+009 1.000e+000 8.682e-003 6.990e-005 
8.210e-005 1.762e+006 2.117e+009 1.000e+000 8.562e-003 6.991e-005 
8.211e-005 1.762e+006 2.117e+009 1.000e+000 2.806e-003 6.992e-005 
8.213e-005 1.762e+006 2.115e+009 1.000e+000 6.133e-003 6.994e-005 
8.214e-005 1.762e+006 2.113e+009 1.000e+000 4.742e-003 6.995e-005 
8.216e-005 1.762e+006 2.112e+009 1.000e+000 4.203e-003 6.997e-005 
8.217e-005 1.762e+006 2.112e+009 1.000e+000 2.479e-003 6.998e-005 
8.218e-005 1.762e+006 2.112e+009 1.000e+000 2.162e-004 7.000e-005 
8.220e-005 1.762e+006 2.113e+009 1.000e+000 7.641e-003 7.001e-005 
8.221e-005 1.761e+006 2.113e+009 1.000e+000 5.757e-003 7.003e-005 
8.223e-005 1.761e+006 2.114e+009 1.000e+000 6.579e-003 7.004e-005 
8.224e-005 1.761e+006 2.115e+009 1.000e+000 7.736e-003 7.006e-005 
8.225e-005 1.761e+006 2.116e+009 1.000e+000 6.166e-003 7.007e-005 
8.227e-005 1.761e+006 2.116e+009 1.000e+000 1.490e-002 7.009e-005 
8.228e-005 1.761e+006 2.118e+009 1.000e+000 1.756e-002 7.010e-005 
8.230e-005 1.761e+006 2.119e+009 1.000e+000 8.820e-003 7.012e-005 
8.231e-005 1.761e+006 2.120e+009 1.000e+000 1.409e-003 7.013e-005 
8.232e-005 1.761e+006 2.121e+009 1.000e+000 4.015e-003 7.015e-005 
8.234e-005 1.760e+006 2.122e+009 1.000e+000 1.184e-002 7.016e-005 
8.235e-005 1.760e+006 2.124e+009 1.000e+000 2.950e-003 7.018e-005 
8.237e-005 1.760e+006 2.125e+009 1.000e+000 1.517e-003 7.019e-005 
8.238e-005 1.760e+006 2.127e+009 1.000e+000 1.824e-003 7.020e-005 
8.239e-005 1.760e+006 2.128e+009 1.000e+000 8.701e-003 7.022e-005 
8.241e-005 1.760e+006 2.130e+009 1.000e+000 1.199e-002 7.023e-005 
8.242e-005 1.760e+006 2.131e+009 1.000e+000 1.157e-002 7.025e-005 
8.244e-005 1.760e+006 2.133e+009 1.000e+000 3.805e-003 7.026e-005 
8.245e-005 1.760e+006 2.134e+009 1.000e+000 9.679e-003 7.028e-005 
8.246e-005 1.760e+006 2.136e+009 1.000e+000 8.056e-003 7.029e-005 
8.248e-005 1.760e+006 2.137e+009 1.000e+000 1.339e-002 7.030e-005 
8.249e-005 1.760e+006 2.139e+009 1.000e+000 1.612e-003 7.032e-005 
8.251e-005 1.760e+006 2.140e+009 1.000e+000 1.471e-003 7.033e-005 
8.252e-005 1.760e+006 2.136e+009 1.000e+000 3.123e-003 7.035e-005 
8.253e-005 1.760e+006 2.131e+009 1.000e+000 1.016e-002 7.036e-005 
8.255e-005 1.760e+006 2.126e+009 1.000e+000 7.576e-003 7.037e-005 
8.256e-005 1.760e+006 2.124e+009 1.000e+000 4.577e-003 7.039e-005 
8.258e-005 1.760e+006 2.124e+009 1.000e+000 3.343e-003 7.040e-005 
8.259e-005 1.760e+006 2.124e+009 1.000e+000 3.998e-004 7.042e-005 
8.260e-005 1.759e+006 2.125e+009 1.000e+000 4.133e-003 7.043e-005 
8.262e-005 1.759e+006 2.126e+009 1.000e+000 4.811e-003 7.045e-005 
8.263e-005 1.759e+006 2.127e+009 1.000e+000 1.364e-002 7.046e-005 
8.265e-005 1.759e+006 2.128e+009 1.000e+000 3.231e-003 7.048e-005 
8.266e-005 1.759e+006 2.129e+009 1.000e+000 9.967e-003 7.049e-005 
8.267e-005 1.759e+006 2.130e+009 1.000e+000 9.678e-003 7.051e-005 
8.269e-005 1.759e+006 2.132e+009 1.000e+000 3.241e-003 7.052e-005 
8.270e-005 1.759e+006 2.133e+009 1.000e+000 3.236e-003 7.054e-005 
8.272e-005 1.759e+006 2.134e+009 1.000e+000 2.045e-003 7.055e-005 
8.273e-005 1.759e+006 2.136e+009 1.000e+000 5.157e-003 7.057e-005 
8.274e-005 1.758e+006 2.137e+009 1.000e+000 9.968e-003 7.058e-005 
8.276e-005 1.758e+006 2.136e+009 1.000e+000 3.402e-003 7.059e-005 
8.277e-005 1.758e+006 2.136e+009 1.000e+000 9.908e-003 7.061e-005 
8.279e-005 1.758e+006 2.137e+009 1.000e+000 1.754e-003 7.062e-005 
8.280e-005 1.758e+006 2.138e+009 1.000e+000 8.874e-003 7.064e-005 
8.281e-005 1.758e+006 2.139e+009 1.000e+000 1.029e-002 7.065e-005 
8.283e-005 1.758e+006 2.139e+009 1.000e+000 1.529e-002 7.067e-005 
8.284e-005 1.757e+006 2.140e+009 1.000e+000 2.130e-003 7.068e-005 
8.286e-005 1.757e+006 2.141e+009 1.000e+000 1.110e-002 7.070e-005 
8.287e-005 1.757e+006 2.142e+009 1.000e+000 2.417e-003 7.071e-005 
8.288e-005 1.757e+006 2.143e+009 1.000e+000 9.856e-003 7.073e-005 
8.290e-005 1.757e+006 2.144e+009 1.000e+000 1.513e-002 7.074e-005 
8.291e-005 1.757e+006 2.145e+009 1.000e+000 8.768e-003 7.076e-005 
8.292e-005 1.757e+006 2.146e+009 1.000e+000 2.655e-003 7.077e-005 
8.294e-005 1.757e+006 2.147e+009 1.000e+000 3.998e-003 7.079e-005 
8.295e-005 1.757e+006 2.148e+009 1.000e+000 2.629e-003 7.080e-005 
8.297e-005 1.756e+006 2.150e+009 1.000e+000 1.086e-002 7.082e-005 
8.298e-005 1.756e+006 2.151e+009 1.000e+000 1.494e-003 7.083e-005 
8.299e-005 1.756e+006 2.152e+009 1.000e+000 1.536e-003 7.085e-005 
8.301e-005 1.756e+006 2.153e+009 1.000e+000 1.627e-002 7.086e-005 
8.302e-005 1.756e+006 2.154e+009 1.000e+000 3.579e-003 7.088e-005 
8.304e-005 1.756e+006 2.155e+009 1.000e+000 6.613e-003 7.089e-005 
8.305e-005 1.756e+006 2.157e+009 1.000e+000 1.544e-003 7.091e-005 
8.306e-005 1.756e+006 2.158e+009 1.000e+000 5.054e-003 7.092e-005 
8.308e-005 1.756e+006 2.157e+009 1.000e+000 1.023e-002 7.093e-005 
8.309e-005 1.756e+006 2.157e+009 1.000e+000 1.052e-003 7.095e-005 
8.311e-005 1.756e+006 2.158e+009 1.000e+000 1.900e-002 7.096e-005 
8.312e-005 1.756e+006 2.158e+009 1.000e+000 7.824e-003 7.098e-005 
8.313e-005 1.756e+006 2.159e+009 1.000e+000 1.451e-004 7.099e-005 
8.315e-005 1.756e+006 2.160e+009 1.000e+000 2.954e-003 7.100e-005 
8.316e-005 1.756e+006 2.161e+009 1.000e+000 1.360e-003 7.102e-005 
8.318e-005 1.756e+006 2.162e+009 1.000e+000 1.553e-002 7.103e-005 
8.319e-005 1.756e+006 2.154e+009 1.000e+000 1.308e-002 7.104e-005 
8.320e-005 1.756e+006 2.147e+009 1.000e+000 1.426e-002 7.106e-005 
8.322e-005 1.756e+006 2.144e+009 1.000e+000 2.496e-004 7.107e-005 
8.323e-005 1.756e+006 2.143e+009 1.000e+000 2.224e-003 7.109e-005 
8.325e-005 1.756e+006 2.142e+009 1.000e+000 3.631e-003 7.110e-005 
8.326e-005 1.756e+006 2.141e+009 1.000e+000 1.851e-004 7.112e-005 
8.327e-005 1.756e+006 2.140e+009 1.000e+000 2.820e-003 7.113e-005 
8.329e-005 1.756e+006 2.139e+009 1.000e+000 9.082e-003 7.114e-005 
8.330e-005 1.756e+006 2.139e+009 1.000e+000 8.844e-004 7.116e-005 
8.332e-005 1.756e+006 2.139e+009 1.000e+000 1.946e-003 7.117e-005
[truncated: 165,759 more chars]
