# Supplementary material for: Strain rate dependency of dislocation plasticity
Source: Nat Commun. 2021 Mar 23;12:1845. doi: 10.1038/s41467-021-21939-1 (PMC7988163; doi:10.1038/s41467-021-21939-1)
Supplement: Supplementary file 3 — Supplementary Data 1 [file 41467_2021_21939_MOESM3_ESM.zip › Supplementary Data 1/DDDSimulationSet1/StrainRate=1e0s-1/InitialDislocationDensity=5.7e8m-2.dat]

#strain(1), stress(Pa), dislocation density(m-2), strain rate(s-1), mean dislocation velocity(km/s), plastic strain(1)
5.705e-008 8.192e+003 5.481e+008 1.000e+000 5.935e-004 3.482e-010 
1.133e-007 1.625e+004 5.482e+008 1.000e+000 9.854e-004 8.124e-010 
1.693e-007 2.427e+004 5.482e+008 1.000e+000 1.039e-003 1.395e-009 
2.260e-007 3.236e+004 5.482e+008 1.000e+000 1.071e-003 2.101e-009 
2.833e-007 4.052e+004 5.482e+008 1.000e+000 1.174e-003 2.931e-009 
3.412e-007 4.877e+004 5.482e+008 1.000e+000 2.368e-003 3.891e-009 
4.004e-007 5.716e+004 5.482e+008 1.000e+000 2.576e-003 4.988e-009 
4.608e-007 6.571e+004 5.482e+008 1.000e+000 2.810e-003 6.231e-009 
5.234e-007 7.456e+004 5.482e+008 1.000e+000 2.914e-003 7.652e-009 
5.883e-007 8.372e+004 5.483e+008 1.000e+000 2.955e-003 9.267e-009 
6.559e-007 9.321e+004 5.483e+008 1.000e+000 3.055e-003 1.110e-008 
7.264e-007 1.031e+005 5.483e+008 1.000e+000 3.030e-003 1.317e-008 
8.002e-007 1.134e+005 5.483e+008 1.000e+000 3.042e-003 1.552e-008 
8.780e-007 1.243e+005 5.483e+008 1.000e+000 3.019e-003 1.819e-008 
9.531e-007 1.348e+005 5.484e+008 1.000e+000 3.052e-003 2.095e-008 
1.029e-006 1.453e+005 5.484e+008 1.000e+000 3.037e-003 2.391e-008 
1.101e-006 1.553e+005 5.484e+008 1.000e+000 3.017e-003 2.688e-008 
1.173e-006 1.653e+005 5.484e+008 1.000e+000 3.053e-003 3.003e-008 
1.246e-006 1.753e+005 5.485e+008 1.000e+000 3.053e-003 3.336e-008 
1.317e-006 1.851e+005 5.485e+008 1.000e+000 3.019e-003 3.673e-008 
1.387e-006 1.948e+005 5.485e+008 1.000e+000 3.045e-003 4.024e-008 
1.457e-006 2.043e+005 5.486e+008 1.000e+000 3.019e-003 4.384e-008 
1.526e-006 2.138e+005 5.486e+008 1.000e+000 3.033e-003 4.756e-008 
1.596e-006 2.234e+005 5.486e+008 1.000e+000 3.030e-003 5.146e-008 
1.668e-006 2.331e+005 5.486e+008 1.000e+000 3.051e-003 5.557e-008 
1.741e-006 2.431e+005 5.487e+008 1.000e+000 3.047e-003 5.993e-008 
1.818e-006 2.535e+005 5.487e+008 1.000e+000 3.058e-003 6.467e-008 
1.893e-006 2.636e+005 5.487e+008 1.000e+000 3.051e-003 6.946e-008 
1.965e-006 2.734e+005 5.488e+008 1.000e+000 3.055e-003 7.422e-008 
2.030e-006 2.821e+005 5.488e+008 1.000e+000 3.017e-003 7.863e-008 
2.088e-006 2.899e+005 5.488e+008 1.000e+000 3.036e-003 8.264e-008 
2.141e-006 2.970e+005 5.489e+008 1.000e+000 3.045e-003 8.639e-008 
2.189e-006 3.035e+005 5.489e+008 1.000e+000 3.036e-003 8.992e-008 
2.235e-006 3.096e+005 5.489e+008 1.000e+000 3.022e-003 9.329e-008 
2.291e-006 3.172e+005 5.489e+008 1.000e+000 3.042e-003 9.753e-008 
2.368e-006 3.274e+005 5.490e+008 1.000e+000 3.017e-003 1.034e-007 
2.443e-006 3.374e+005 5.490e+008 1.000e+000 3.016e-003 1.094e-007 
2.520e-006 3.476e+005 5.491e+008 1.000e+000 3.037e-003 1.156e-007 
2.595e-006 3.576e+005 5.491e+008 1.000e+000 3.030e-003 1.219e-007 
2.672e-006 3.678e+005 5.492e+008 1.000e+000 3.035e-003 1.284e-007 
2.750e-006 3.780e+005 5.492e+008 1.000e+000 3.033e-003 1.352e-007 
2.825e-006 3.879e+005 5.492e+008 1.000e+000 3.011e-003 1.418e-007 
2.888e-006 3.962e+005 5.493e+008 1.000e+000 3.030e-003 1.476e-007 
2.943e-006 4.034e+005 5.493e+008 1.000e+000 3.022e-003 1.526e-007 
2.991e-006 4.098e+005 5.494e+008 1.000e+000 3.025e-003 1.571e-007 
3.036e-006 4.156e+005 5.494e+008 1.000e+000 3.011e-003 1.613e-007 
3.107e-006 4.249e+005 5.494e+008 1.000e+000 2.978e-003 1.681e-007 
3.165e-006 4.325e+005 5.495e+008 1.000e+000 3.015e-003 1.738e-007 
3.221e-006 4.397e+005 5.495e+008 1.000e+000 3.019e-003 1.793e-007 
3.283e-006 4.478e+005 5.496e+008 1.000e+000 3.014e-003 1.855e-007 
3.356e-006 4.573e+005 5.496e+008 1.000e+000 3.017e-003 1.930e-007 
3.429e-006 4.667e+005 5.497e+008 1.000e+000 3.004e-003 2.005e-007 
3.508e-006 4.769e+005 5.497e+008 1.000e+000 2.998e-003 2.088e-007 
3.572e-006 4.852e+005 5.498e+008 1.000e+000 3.000e-003 2.156e-007 
3.626e-006 4.923e+005 5.498e+008 1.000e+000 3.028e-003 2.214e-007 
3.672e-006 4.982e+005 5.499e+008 1.000e+000 3.012e-003 2.264e-007 
3.717e-006 5.039e+005 5.499e+008 1.000e+000 3.001e-003 2.313e-007 
3.805e-006 5.152e+005 5.500e+008 1.000e+000 3.041e-003 2.411e-007 
3.890e-006 5.262e+005 5.501e+008 1.000e+000 3.019e-003 2.507e-007 
3.971e-006 5.365e+005 5.501e+008 1.000e+000 3.032e-003 2.599e-007 
4.042e-006 5.456e+005 5.502e+008 1.000e+000 3.133e-003 2.682e-007 
4.106e-006 5.538e+005 5.502e+008 1.000e+000 3.147e-003 2.757e-007 
4.170e-006 5.620e+005 5.503e+008 1.000e+000 3.252e-003 2.833e-007 
4.226e-006 5.691e+005 5.504e+008 1.000e+000 3.285e-003 2.901e-007 
4.275e-006 5.753e+005 5.504e+008 1.000e+000 3.370e-003 2.960e-007 
4.318e-006 5.808e+005 5.504e+008 1.000e+000 3.431e-003 3.012e-007 
4.390e-006 5.899e+005 5.505e+008 1.000e+000 3.431e-003 3.101e-007 
4.475e-006 6.006e+005 5.506e+008 1.000e+000 3.522e-003 3.205e-007 
4.555e-006 6.107e+005 5.507e+008 1.000e+000 3.432e-003 3.306e-007 
4.628e-006 6.200e+005 5.507e+008 1.000e+000 3.609e-003 3.400e-007 
4.689e-006 6.277e+005 5.508e+008 1.000e+000 3.548e-003 3.478e-007 
4.752e-006 6.356e+005 5.509e+008 1.000e+000 3.626e-003 3.560e-007 
4.812e-006 6.431e+005 5.510e+008 1.000e+000 3.614e-003 3.637e-007 
4.861e-006 6.493e+005 5.511e+008 1.000e+000 3.479e-003 3.701e-007 
4.906e-006 6.549e+005 5.512e+008 1.000e+000 3.202e-003 3.758e-007 
4.970e-006 6.630e+005 5.513e+008 1.000e+000 3.018e-003 3.836e-007 
5.046e-006 6.728e+005 5.514e+008 1.000e+000 2.973e-003 3.925e-007 
5.117e-006 6.819e+005 5.516e+008 1.000e+000 3.009e-003 4.005e-007 
5.174e-006 6.893e+005 5.517e+008 1.000e+000 2.988e-003 4.069e-007 
5.226e-006 6.959e+005 5.518e+008 1.000e+000 2.951e-003 4.126e-007 
5.311e-006 7.069e+005 5.520e+008 1.000e+000 2.980e-003 4.220e-007 
5.376e-006 7.153e+005 5.521e+008 1.000e+000 2.952e-003 4.291e-007 
5.426e-006 7.217e+005 5.522e+008 1.000e+000 2.977e-003 4.346e-007 
5.507e-006 7.321e+005 5.524e+008 1.000e+000 2.950e-003 4.436e-007 
5.577e-006 7.411e+005 5.526e+008 1.000e+000 2.959e-003 4.514e-007 
5.664e-006 7.522e+005 5.528e+008 1.000e+000 2.950e-003 4.613e-007 
5.694e-006 7.560e+005 5.529e+008 1.000e+000 3.256e-003 4.648e-007 
5.711e-006 7.582e+005 5.529e+008 1.000e+000 3.240e-003 4.668e-007 
5.728e-006 7.603e+005 5.530e+008 1.000e+000 3.246e-003 4.687e-007 
5.744e-006 7.625e+005 5.530e+008 1.000e+000 3.237e-003 4.707e-007 
5.761e-006 7.646e+005 5.531e+008 1.000e+000 3.265e-003 4.726e-007 
5.778e-006 7.668e+005 5.531e+008 1.000e+000 3.259e-003 4.746e-007 
5.795e-006 7.689e+005 5.532e+008 1.000e+000 3.258e-003 4.766e-007 
5.812e-006 7.711e+005 5.532e+008 1.000e+000 3.251e-003 4.786e-007 
5.828e-006 7.732e+005 5.532e+008 1.000e+000 3.234e-003 4.805e-007 
5.845e-006 7.753e+005 5.533e+008 1.000e+000 3.239e-003 4.825e-007 
5.862e-006 7.775e+005 5.533e+008 1.000e+000 3.231e-003 4.845e-007 
5.879e-006 7.796e+005 5.534e+008 1.000e+000 3.217e-003 4.865e-007 
5.896e-006 7.818e+005 5.534e+008 1.000e+000 3.217e-003 4.885e-007 
5.912e-006 7.839e+005 5.535e+008 1.000e+000 3.207e-003 4.905e-007 
5.929e-006 7.860e+005 5.535e+008 1.000e+000 3.204e-003 4.925e-007 
5.946e-006 7.882e+005 5.536e+008 1.000e+000 3.189e-003 4.946e-007 
6.015e-006 7.970e+005 5.538e+008 1.000e+000 2.926e-003 5.029e-007 
6.113e-006 8.093e+005 5.541e+008 1.000e+000 2.925e-003 5.150e-007 
6.217e-006 8.223e+005 5.543e+008 1.000e+000 2.972e-003 5.288e-007 
6.317e-006 8.349e+005 5.546e+008 1.000e+000 2.948e-003 5.426e-007 
6.416e-006 8.473e+005 5.549e+008 1.000e+000 3.056e-003 5.562e-007 
6.522e-006 8.603e+005 5.553e+008 1.000e+000 3.113e-003 5.710e-007 
6.623e-006 8.728e+005 5.556e+008 1.000e+000 3.258e-003 5.855e-007 
6.728e-006 8.858e+005 5.560e+008 1.000e+000 3.418e-003 6.010e-007 
6.829e-006 8.982e+005 5.565e+008 1.000e+000 3.488e-003 6.161e-007 
6.930e-006 9.106e+005 5.569e+008 1.000e+000 3.578e-003 6.316e-007 
7.032e-006 9.230e+005 5.573e+008 1.000e+000 3.760e-003 6.477e-007 
7.135e-006 9.356e+005 5.578e+008 1.000e+000 3.829e-003 6.643e-007 
7.238e-006 9.479e+005 5.583e+008 1.000e+000 3.881e-003 6.811e-007 
7.340e-006 9.603e+005 5.589e+008 1.000e+000 3.907e-003 6.985e-007 
7.441e-006 9.723e+005 5.595e+008 1.000e+000 3.958e-003 7.158e-007 
7.515e-006 9.811e+005 5.597e+008 1.000e+000 3.968e-003 7.290e-007 
7.605e-006 9.918e+005 5.599e+008 1.000e+000 3.913e-003 7.450e-007 
7.687e-006 1.002e+006 5.602e+008 1.000e+000 3.963e-003 7.595e-007 
7.755e-006 1.010e+006 5.605e+008 1.000e+000 3.969e-003 7.718e-007 
7.815e-006 1.017e+006 5.608e+008 1.000e+000 4.007e-003 7.827e-007 
7.872e-006 1.023e+006 5.611e+008 1.000e+000 4.012e-003 7.932e-007 
7.927e-006 1.030e+006 5.614e+008 1.000e+000 4.026e-003 8.034e-007 
7.984e-006 1.037e+006 5.617e+008 1.000e+000 4.032e-003 8.141e-007 
8.039e-006 1.043e+006 5.620e+008 1.000e+000 4.047e-003 8.243e-007 
8.094e-006 1.050e+006 5.623e+008 1.000e+000 4.128e-003 8.348e-007 
8.147e-006 1.056e+006 5.626e+008 1.000e+000 4.145e-003 8.450e-007 
8.202e-006 1.062e+006 5.629e+008 1.000e+000 4.170e-003 8.555e-007 
8.256e-006 1.068e+006 5.632e+008 1.000e+000 4.187e-003 8.661e-007 
8.311e-006 1.075e+006 5.635e+008 1.000e+000 4.463e-003 8.768e-007 
8.367e-006 1.081e+006 5.639e+008 1.000e+000 4.529e-003 8.878e-007 
8.424e-006 1.088e+006 5.642e+008 1.000e+000 4.583e-003 8.992e-007 
8.483e-006 1.095e+006 5.646e+008 1.000e+000 4.597e-003 9.109e-007 
8.542e-006 1.102e+006 5.650e+008 1.000e+000 4.656e-003 9.227e-007 
8.600e-006 1.108e+006 5.653e+008 1.000e+000 4.681e-003 9.346e-007 
8.658e-006 1.115e+006 5.657e+008 1.000e+000 4.697e-003 9.465e-007 
8.716e-006 1.122e+006 5.661e+008 1.000e+000 4.697e-003 9.585e-007 
8.775e-006 1.128e+006 5.665e+008 1.000e+000 4.746e-003 9.705e-007 
8.832e-006 1.135e+006 5.669e+008 1.000e+000 4.750e-003 9.825e-007 
8.890e-006 1.142e+006 5.673e+008 1.000e+000 4.759e-003 9.947e-007 
8.934e-006 1.146e+006 5.663e+008 1.000e+000 4.954e-003 1.004e-006 
8.961e-006 1.150e+006 5.664e+008 1.000e+000 4.999e-003 1.010e-006 
8.989e-006 1.153e+006 5.665e+008 1.000e+000 5.002e-003 1.017e-006 
9.018e-006 1.156e+006 5.667e+008 1.000e+000 5.073e-003 1.023e-006 
9.043e-006 1.159e+006 5.669e+008 1.000e+000 5.126e-003 1.028e-006 
9.066e-006 1.161e+006 5.671e+008 1.000e+000 5.163e-003 1.033e-006 
9.092e-006 1.164e+006 5.673e+008 1.000e+000 5.179e-003 1.039e-006 
9.119e-006 1.167e+006 5.675e+008 1.000e+000 5.255e-003 1.045e-006 
9.147e-006 1.171e+006 5.677e+008 1.000e+000 5.272e-003 1.051e-006 
9.175e-006 1.174e+006 5.680e+008 1.000e+000 5.275e-003 1.057e-006 
9.203e-006 1.177e+006 5.682e+008 1.000e+000 5.298e-003 1.063e-006 
9.230e-006 1.180e+006 5.685e+008 1.000e+000 5.297e-003 1.069e-006 
9.260e-006 1.183e+006 5.688e+008 1.000e+000 5.317e-003 1.076e-006 
9.290e-006 1.187e+006 5.691e+008 1.000e+000 5.318e-003 1.082e-006 
9.311e-006 1.189e+006 5.693e+008 1.000e+000 5.594e-003 1.087e-006 
9.328e-006 1.191e+006 5.694e+008 1.000e+000 4.764e-003 1.091e-006 
9.345e-006 1.193e+006 5.696e+008 1.000e+000 4.769e-003 1.094e-006 
9.361e-006 1.195e+006 5.698e+008 1.000e+000 4.774e-003 1.098e-006 
9.378e-006 1.197e+006 5.699e+008 1.000e+000 4.785e-003 1.102e-006 
9.395e-006 1.198e+006 5.701e+008 1.000e+000 4.790e-003 1.106e-006 
9.411e-006 1.200e+006 5.703e+008 1.000e+000 4.805e-003 1.109e-006 
9.428e-006 1.202e+006 5.704e+008 1.000e+000 4.802e-003 1.113e-006 
9.445e-006 1.204e+006 5.706e+008 1.000e+000 4.811e-003 1.117e-006 
9.461e-006 1.206e+006 5.708e+008 1.000e+000 4.816e-003 1.120e-006 
9.478e-006 1.208e+006 5.709e+008 1.000e+000 4.811e-003 1.124e-006 
9.495e-006 1.210e+006 5.711e+008 1.000e+000 4.832e-003 1.128e-006 
9.511e-006 1.212e+006 5.713e+008 1.000e+000 4.836e-003 1.132e-006 
9.528e-006 1.213e+006 5.714e+008 1.000e+000 4.828e-003 1.135e-006 
9.545e-006 1.215e+006 5.716e+008 1.000e+000 4.831e-003 1.139e-006 
9.561e-006 1.217e+006 5.718e+008 1.000e+000 4.836e-003 1.143e-006 
9.578e-006 1.219e+006 5.720e+008 1.000e+000 4.839e-003 1.147e-006 
9.595e-006 1.221e+006 5.721e+008 1.000e+000 4.849e-003 1.151e-006 
9.611e-006 1.223e+006 5.723e+008 1.000e+000 4.852e-003 1.154e-006 
9.628e-006 1.225e+006 5.725e+008 1.000e+000 4.902e-003 1.158e-006 
9.645e-006 1.226e+006 5.727e+008 1.000e+000 4.927e-003 1.162e-006 
9.661e-006 1.228e+006 5.729e+008 1.000e+000 4.950e-003 1.166e-006 
9.678e-006 1.230e+006 5.730e+008 1.000e+000 4.977e-003 1.170e-006 
9.695e-006 1.232e+006 5.732e+008 1.000e+000 5.008e-003 1.173e-006 
9.711e-006 1.234e+006 5.734e+008 1.000e+000 5.017e-003 1.177e-006 
9.728e-006 1.236e+006 5.736e+008 1.000e+000 5.036e-003 1.181e-006 
9.745e-006 1.238e+006 5.738e+008 1.000e+000 5.067e-003 1.185e-006 
9.761e-006 1.239e+006 5.740e+008 1.000e+000 5.082e-003 1.189e-006 
9.778e-006 1.241e+006 5.742e+008 1.000e+000 5.082e-003 1.193e-006 
9.795e-006 1.243e+006 5.744e+008 1.000e+000 5.100e-003 1.197e-006 
9.812e-006 1.245e+006 5.746e+008 1.000e+000 5.099e-003 1.201e-006 
9.828e-006 1.247e+006 5.747e+008 1.000e+000 5.114e-003 1.204e-006 
9.845e-006 1.249e+006 5.749e+008 1.000e+000 5.124e-003 1.208e-006 
9.862e-006 1.251e+006 5.751e+008 1.000e+000 5.138e-003 1.212e-006 
9.878e-006 1.252e+006 5.753e+008 1.000e+000 5.153e-003 1.216e-006 
9.895e-006 1.254e+006 5.755e+008 1.000e+000 5.163e-003 1.220e-006 
9.912e-006 1.256e+006 5.757e+008 1.000e+000 5.164e-003 1.224e-006 
9.928e-006 1.258e+006 5.759e+008 1.000e+000 5.180e-003 1.228e-006 
9.945e-006 1.260e+006 5.761e+008 1.000e+000 5.228e-003 1.232e-006 
9.962e-006 1.262e+006 5.763e+008 1.000e+000 5.239e-003 1.236e-006 
9.978e-006 1.263e+006 5.766e+008 1.000e+000 5.213e-003 1.240e-006 
9.995e-006 1.265e+006 5.768e+008 1.000e+000 5.226e-003 1.244e-006 
1.001e-005 1.267e+006 5.770e+008 1.000e+000 5.257e-003 1.248e-006 
1.003e-005 1.269e+006 5.772e+008 1.000e+000 5.267e-003 1.252e-006 
1.005e-005 1.271e+006 5.774e+008 1.000e+000 5.886e-003 1.256e-006 
1.007e-005 1.273e+006 5.777e+008 1.000e+000 5.797e-003 1.261e-006 
1.009e-005 1.275e+006 5.779e+008 1.000e+000 5.909e-003 1.266e-006 
1.010e-005 1.277e+006 5.781e+008 1.000e+000 5.917e-003 1.269e-006 
1.012e-005 1.279e+006 5.783e+008 1.000e+000 5.959e-003 1.273e-006 
1.013e-005 1.280e+006 5.785e+008 1.000e+000 5.959e-003 1.277e-006 
1.015e-005 1.282e+006 5.787e+008 1.000e+000 5.985e-003 1.281e-006 
1.016e-005 1.284e+006 5.789e+008 1.000e+000 5.995e-003 1.285e-006 
1.018e-005 1.285e+006 5.792e+008 1.000e+000 5.996e-003 1.288e-006 
1.019e-005 1.287e+006 5.794e+008 1.000e+000 6.017e-003 1.292e-006 
1.021e-005 1.289e+006 5.796e+008 1.000e+000 6.024e-003 1.296e-006 
1.023e-005 1.291e+006 5.798e+008 1.000e+000 6.032e-003 1.300e-006 
1.024e-005 1.292e+006 5.800e+008 1.000e+000 6.049e-003 1.304e-006 
1.026e-005 1.294e+006 5.802e+008 1.000e+000 6.071e-003 1.308e-006 
1.027e-005 1.296e+006 5.804e+008 1.000e+000 6.039e-003 1.312e-006 
1.029e-005 1.298e+006 5.808e+008 1.000e+000 5.713e-003 1.317e-006 
1.032e-005 1.300e+006 5.810e+008 1.000e+000 5.733e-003 1.322e-006 
1.034e-005 1.303e+006 5.814e+008 1.000e+000 5.762e-003 1.328e-006 
1.036e-005 1.305e+006 5.817e+008 1.000e+000 5.786e-003 1.334e-006 
1.038e-005 1.308e+006 5.820e+008 1.000e+000 5.800e-003 1.339e-006 
1.040e-005 1.310e+006 5.824e+008 1.000e+000 5.807e-003 1.345e-006 
1.043e-005 1.312e+006 5.827e+008 1.000e+000 5.824e-003 1.351e-006 
1.045e-005 1.315e+006 5.831e+008 1.000e+000 5.827e-003 1.357e-006 
1.048e-005 1.318e+006 5.835e+008 1.000e+000 5.833e-003 1.363e-006 
1.050e-005 1.320e+006 5.838e+008 1.000e+000 5.839e-003 1.368e-006 
1.052e-005 1.322e+006 5.841e+008 1.000e+000 5.841e-003 1.373e-006 
1.054e-005 1.324e+006 5.845e+008 1.000e+000 5.849e-003 1.379e-006 
1.056e-005 1.327e+006 5.848e+008 1.000e+000 5.859e-003 1.385e-006 
1.059e-005 1.329e+006 5.812e+008 1.000e+000 6.589e-003 1.392e-006 
1.061e-005 1.332e+006 5.794e+008 1.000e+000 6.610e-003 1.399e-006 
1.063e-005 1.334e+006 5.783e+008 1.000e+000 6.603e-003 1.406e-006 
1.066e-005 1.336e+006 5.776e+008 1.000e+000 6.612e-003 1.412e-006 
1.068e-005 1.339e+006 5.770e+008 1.000e+000 6.632e-003 1.419e-006 
1.070e-005 1.341e+006 5.764e+008 1.000e+000 6.698e-003 1.426e-006 
1.072e-005 1.343e+006 5.760e+008 1.000e+000 6.698e-003 1.433e-006 
1.075e-005 1.346e+006 5.757e+008 1.000e+000 6.681e-003 1.440e-006 
1.077e-005 1.348e+006 5.754e+008 1.000e+000 6.693e-003 1.447e-006 
1.079e-005 1.350e+006 5.751e+008 1.000e+000 6.694e-003 1.454e-006 
1.082e-005 1.353e+006 5.749e+008 1.000e+000 6.707e-003 1.461e-006 
1.084e-005 1.355e+006 5.747e+008 1.000e+000 6.714e-003 1.468e-006 
1.086e-005 1.357e+006 5.745e+008 1.000e+000 6.722e-003 1.475e-006 
1.089e-005 1.360e+006 5.744e+008 1.000e+000 6.711e-003 1.483e-006 
1.091e-005 1.362e+006 5.743e+008 1.000e+000 6.710e-003 1.490e-006 
1.093e-005 1.364e+006 5.742e+008 1.000e+000 6.715e-003 1.497e-006 
1.096e-005 1.367e+006 5.741e+008 1.000e+000 6.693e-003 1.505e-006 
1.098e-005 1.369e+006 5.741e+008 1.000e+000 6.710e-003 1.512e-006 
1.101e-005 1.372e+006 5.740e+008 1.000e+000 6.703e-003 1.520e-006 
1.103e-005 1.374e+006 5.740e+008 1.000e+000 6.728e-003 1.528e-006 
1.106e-005 1.377e+006 5.740e+008 1.000e+000 6.742e-003 1.536e-006 
1.108e-005 1.379e+006 5.740e+008 1.000e+000 6.744e-003 1.545e-006 
1.111e-005 1.382e+006 5.740e+008 1.000e+000 6.748e-003 1.553e-006 
1.114e-005 1.384e+006 5.740e+008 1.000e+000 6.785e-003 1.562e-006 
1.116e-005 1.387e+006 5.741e+008 1.000e+000 6.780e-003 1.571e-006 
1.119e-005 1.390e+006 5.741e+008 1.000e+000 6.794e-003 1.580e-006 
1.122e-005 1.393e+006 5.742e+008 1.000e+000 6.817e-003 1.589e-006 
1.125e-005 1.396e+006 5.743e+008 1.000e+000 6.813e-003 1.599e-006 
1.128e-005 1.398e+006 5.744e+008 1.000e+000 6.840e-003 1.609e-006 
1.131e-005 1.401e+006 5.745e+008 1.000e+000 6.847e-003 1.619e-006 
1.134e-005 1.404e+006 5.747e+008 1.000e+000 6.840e-003 1.629e-006 
1.137e-005 1.408e+006 5.748e+008 1.000e+000 6.882e-003 1.640e-006 
1.141e-005 1.411e+006 5.750e+008 1.000e+000 6.884e-003 1.651e-006 
1.144e-005 1.414e+006 5.752e+008 1.000e+000 6.913e-003 1.662e-006 
1.148e-005 1.417e+006 5.754e+008 1.000e+000 6.901e-003 1.674e-006 
1.151e-005 1.420e+006 5.756e+008 1.000e+000 6.906e-003 1.686e-006 
1.155e-005 1.424e+006 5.759e+008 1.000e+000 6.978e-003 1.698e-006 
1.158e-005 1.427e+006 5.761e+008 1.000e+000 6.980e-003 1.711e-006 
1.162e-005 1.431e+006 5.764e+008 1.000e+000 7.016e-003 1.724e-006 
1.166e-005 1.435e+006 5.767e+008 1.000e+000 7.042e-003 1.738e-006 
1.170e-005 1.439e+006 5.771e+008 1.000e+000 7.056e-003 1.752e-006 
1.175e-005 1.443e+006 5.774e+008 1.000e+000 7.043e-003 1.767e-006 
1.179e-005 1.447e+006 5.778e+008 1.000e+000 7.095e-003 1.783e-006 
1.184e-005 1.451e+006 5.782e+008 1.000e+000 7.017e-003 1.799e-006 
1.188e-005 1.456e+006 5.787e+008 1.000e+000 7.025e-003 1.817e-006 
1.193e-005 1.460e+006 5.791e+008 1.000e+000 7.096e-003 1.835e-006 
1.199e-005 1.465e+006 5.797e+008 1.000e+000 7.185e-003 1.853e-006 
1.204e-005 1.470e+006 5.802e+008 1.000e+000 7.197e-003 1.874e-006 
1.210e-005 1.475e+006 5.808e+008 1.000e+000 7.312e-003 1.895e-006 
1.216e-005 1.480e+006 5.815e+008 1.000e+000 7.332e-003 1.917e-006 
1.222e-005 1.486e+006 5.822e+008 1.000e+000 7.369e-003 1.941e-006 
1.229e-005 1.492e+006 5.830e+008 1.000e+000 7.346e-003 1.967e-006 
1.236e-005 1.498e+006 5.839e+008 1.000e+000 7.356e-003 1.994e-006 
1.243e-005 1.504e+006 5.847e+008 1.000e+000 7.377e-003 2.021e-006 
1.250e-005 1.511e+006 5.857e+008 1.000e+000 7.409e-003 2.050e-006 
1.257e-005 1.517e+006 5.866e+008 1.000e+000 7.426e-003 2.079e-006 
1.265e-005 1.524e+006 5.877e+008 1.000e+000 7.425e-003 2.110e-006 
1.273e-005 1.531e+006 5.888e+008 1.000e+000 7.409e-003 2.141e-006 
1.280e-005 1.537e+006 5.899e+008 1.000e+000 7.422e-003 2.171e-006 
1.288e-005 1.544e+006 5.910e+008 1.000e+000 7.429e-003 2.203e-006 
1.296e-005 1.551e+006 5.924e+008 1.000e+000 7.455e-003 2.237e-006 
1.304e-005 1.558e+006 5.938e+008 1.000e+000 7.587e-003 2.271e-006 
1.308e-005 1.561e+006 5.943e+008 1.000e+000 7.680e-003 2.286e-006 
1.310e-005 1.563e+006 5.947e+008 1.000e+000 7.588e-003 2.296e-006 
1.313e-005 1.565e+006 5.952e+008 1.000e+000 7.056e-003 2.306e-006 
1.315e-005 1.567e+006 5.957e+008 1.000e+000 6.903e-003 2.316e-006 
1.318e-005 1.569e+006 5.962e+008 1.000e+000 6.931e-003 2.326e-006 
1.320e-005 1.571e+006 5.967e+008 1.000e+000 7.114e-003 2.336e-006 
1.323e-005 1.573e+006 5.972e+008 1.000e+000 7.136e-003 2.346e-006 
1.325e-005 1.575e+006 5.977e+008 1.000e+000 7.204e-003 2.356e-006 
1.332e-005 1.581e+006 5.987e+008 1.000e+000 7.158e-003 2.383e-006 
1.339e-005 1.587e+006 6.000e+008 1.000e+000 7.042e-003 2.411e-006 
1.346e-005 1.593e+006 6.016e+008 1.000e+000 7.064e-003 2.441e-006 
1.353e-005 1.599e+006 6.030e+008 1.000e+000 6.886e-003 2.468e-006 
1.361e-005 1.606e+006 6.049e+008 1.000e+000 6.878e-003 2.504e-006 
1.370e-005 1.614e+006 6.071e+008 1.000e+000 6.884e-003 2.542e-006 
1.382e-005 1.624e+006 6.101e+008 1.000e+000 6.882e-003 2.591e-006 
1.394e-005 1.633e+006 6.132e+008 1.000e+000 6.904e-003 2.640e-006 
1.405e-005 1.642e+006 6.164e+008 1.000e+000 6.914e-003 2.689e-006 
1.416e-005 1.652e+006 6.198e+008 1.000e+000 6.972e-003 2.740e-006 
1.426e-005 1.659e+006 6.230e+008 1.000e+000 6.945e-003 2.785e-006 
1.433e-005 1.665e+006 6.254e+008 1.000e+000 7.027e-003 2.818e-006 
1.439e-005 1.669e+006 6.272e+008 1.000e+000 7.354e-003 2.843e-006 
1.443e-005 1.672e+006 6.286e+008 1.000e+000 7.414e-003 2.862e-006 
1.446e-005 1.675e+006 6.298e+008 1.000e+000 7.483e-003 2.878e-006 
1.449e-005 1.677e+006 6.308e+008 1.000e+000 7.568e-003 2.892e-006 
1.451e-005 1.679e+006 6.317e+008 1.000e+000 7.618e-003 2.904e-006 
1.454e-005 1.681e+006 6.328e+008 1.000e+000 7.673e-003 2.918e-006 
1.457e-005 1.683e+006 6.339e+008 1.000e+000 7.741e-003 2.932e-006 
1.460e-005 1.685e+006 6.350e+008 1.000e+000 7.756e-003 2.946e-006 
1.463e-005 1.687e+006 6.361e+008 1.000e+000 7.788e-003 2.961e-006 
1.466e-005 1.689e+006 6.373e+008 1.000e+000 7.817e-003 2.975e-006 
1.469e-005 1.692e+006 6.384e+008 1.000e+000 7.823e-003 2.990e-006 
1.472e-005 1.694e+006 6.396e+008 1.000e+000 7.843e-003 3.004e-006 
1.475e-005 1.696e+006 6.408e+008 1.000e+000 7.811e-003 3.019e-006 
1.478e-005 1.698e+006 6.420e+008 1.000e+000 7.950e-003 3.034e-006 
1.481e-005 1.700e+006 6.432e+008 1.000e+000 7.962e-003 3.049e-006 
1.484e-005 1.702e+006 6.445e+008 1.000e+000 8.024e-003 3.064e-006 
1.486e-005 1.704e+006 6.457e+008 1.000e+000 8.071e-003 3.079e-006 
1.489e-005 1.706e+006 6.470e+008 1.000e+000 8.086e-003 3.094e-006 
1.492e-005 1.707e+006 6.480e+008 1.000e+000 8.097e-003 3.106e-006 
1.494e-005 1.709e+006 6.491e+008 1.000e+000 8.204e-003 3.119e-006 
1.497e-005 1.711e+006 6.503e+008 1.000e+000 8.287e-003 3.132e-006 
1.499e-005 1.713e+006 6.514e+008 1.000e+000 8.383e-003 3.146e-006 
1.503e-005 1.715e+006 6.531e+008 1.000e+000 8.519e-003 3.166e-006 
1.512e-005 1.721e+006 6.575e+008 1.000e+000 8.723e-003 3.217e-006 
1.516e-005 1.724e+006 6.535e+008 1.000e+000 9.717e-003 3.239e-006 
1.519e-005 1.725e+006 6.511e+008 1.000e+000 9.737e-003 3.257e-006 
1.522e-005 1.727e+006 6.502e+008 1.000e+000 9.722e-003 3.275e-006 
1.525e-005 1.729e+006 6.498e+008 1.000e+000 9.844e-003 3.293e-006 
1.528e-005 1.730e+006 6.496e+008 1.000e+000 9.903e-003 3.310e-006 
1.531e-005 1.732e+006 6.498e+008 1.000e+000 8.022e-003 3.327e-006 
1.534e-005 1.734e+006 6.500e+008 1.000e+000 8.567e-003 3.345e-006 
1.537e-005 1.736e+006 6.503e+008 1.000e+000 8.551e-003 3.362e-006 
1.540e-005 1.737e+006 6.507e+008 1.000e+000 1.043e-002 3.379e-006 
1.543e-005 1.739e+006 6.512e+008 1.000e+000 1.000e-002 3.395e-006 
1.545e-005 1.741e+006 6.517e+008 1.000e+000 9.594e-003 3.411e-006 
1.548e-005 1.743e+006 6.523e+008 1.000e+000 9.987e-003 3.427e-006 
1.551e-005 1.745e+006 6.484e+008 1.000e+000 1.006e-002 3.444e-006 
1.554e-005 1.747e+006 6.470e+008 1.000e+000 8.766e-003 3.461e-006 
1.557e-005 1.749e+006 6.462e+008 1.000e+000 9.628e-003 3.477e-006 
1.560e-005 1.750e+006 6.458e+008 1.000e+000 1.057e-002 3.494e-006 
1.563e-005 1.752e+006 6.456e+008 1.000e+000 8.118e-003 3.510e-006 
1.566e-005 1.754e+006 6.453e+008 1.000e+000 8.230e-003 3.527e-006 
1.569e-005 1.756e+006 6.443e+008 1.000e+000 9.066e-003 3.544e-006 
1.572e-005 1.758e+006 6.439e+008 1.000e+000 9.074e-003 3.560e-006 
1.575e-005 1.760e+006 6.437e+008 1.000e+000 9.139e-003 3.577e-006 
1.578e-005 1.762e+006 6.436e+008 1.000e+000 9.085e-003 3.593e-006 
1.581e-005 1.763e+006 6.435e+008 1.000e+000 9.099e-003 3.610e-006 
1.584e-005 1.765e+006 6.435e+008 1.000e+000 9.071e-003 3.626e-006 
1.587e-005 1.767e+006 6.436e+008 1.000e+000 9.060e-003 3.643e-006 
1.589e-005 1.769e+006 6.436e+008 1.000e+000 9.049e-003 3.659e-006 
1.592e-005 1.771e+006 6.438e+008 1.000e+000 9.021e-003 3.676e-006 
1.595e-005 1.773e+006 6.439e+008 1.000e+000 9.078e-003 3.692e-006 
1.598e-005 1.775e+006 6.441e+008 1.000e+000 9.027e-003 3.709e-006 
1.601e-005 1.776e+006 6.443e+008 1.000e+000 9.031e-003 3.726e-006 
1.604e-005 1.778e+006 6.445e+008 1.000e+000 9.079e-003 3.742e-006 
1.607e-005 1.780e+006 6.448e+008 1.000e+000 9.082e-003 3.759e-006 
1.610e-005 1.782e+006 6.450e+008 1.000e+000 9.104e-003 3.775e-006 
1.613e-005 1.784e+006 6.453e+008 1.000e+000 9.224e-003 3.792e-006 
1.616e-005 1.786e+006 6.456e+008 1.000e+000 9.187e-003 3.809e-006 
1.619e-005 1.787e+006 6.460e+008 1.000e+000 9.204e-003 3.826e-006 
1.622e-005 1.789e+006 6.463e+008 1.000e+000 9.231e-003 3.843e-006 
1.625e-005 1.791e+006 6.467e+008 1.000e+000 9.210e-003 3.859e-006 
1.628e-005 1.793e+006 6.470e+008 1.000e+000 9.170e-003 3.876e-006 
1.631e-005 1.795e+006 6.474e+008 1.000e+000 9.186e-003 3.893e-006 
1.633e-005 1.796e+006 6.478e+008 1.000e+000 9.157e-003 3.910e-006 
1.636e-005 1.798e+006 6.482e+008 1.000e+000 9.132e-003 3.927e-006 
1.639e-005 1.800e+006 6.487e+008 1.000e+000 9.149e-003 3.944e-006 
1.642e-005 1.802e+006 6.491e+008 1.000e+000 9.173e-003 3.961e-006 
1.645e-005 1.803e+006 6.496e+008 1.000e+000 9.145e-003 3.979e-006 
1.648e-005 1.805e+006 6.501e+008 1.000e+000 9.184e-003 3.996e-006 
1.651e-005 1.807e+006 6.506e+008 1.000e+000 9.193e-003 4.013e-006 
1.654e-005 1.809e+006 6.511e+008 1.000e+000 9.231e-003 4.030e-006 
1.657e-005 1.811e+006 6.516e+008 1.000e+000 9.241e-003 4.047e-006 
1.660e-005 1.812e+006 6.521e+008 1.000e+000 9.241e-003 4.064e-006 
1.663e-005 1.814e+006 6.526e+008 1.000e+000 9.147e-003 4.082e-006 
1.666e-005 1.816e+006 6.532e+008 1.000e+000 9.113e-003 4.099e-006 
1.669e-005 1.818e+006 6.538e+008 1.000e+000 9.144e-003 4.116e-006 
1.672e-005 1.819e+006 6.543e+008 1.000e+000 9.230e-003 4.133e-006 
1.675e-005 1.821e+006 6.549e+008 1.000e+000 9.256e-003 4.151e-006 
1.678e-005 1.823e+006 6.555e+008 1.000e+000 9.354e-003 4.168e-006 
1.680e-005 1.824e+006 6.562e+008 1.000e+000 9.405e-003 4.185e-006 
1.683e-005 1.826e+006 6.568e+008 1.000e+000 9.401e-003 4.203e-006 
1.686e-005 1.828e+006 6.574e+008 1.000e+000 9.397e-003 4.220e-006 
1.689e-005 1.830e+006 6.581e+008 1.000e+000 9.370e-003 4.237e-006 
1.692e-005 1.831e+006 6.587e+008 1.000e+000 9.345e-003 4.254e-006 
1.695e-005 1.833e+006 6.594e+008 1.000e+000 9.329e-003 4.272e-006 
1.698e-005 1.835e+006 6.601e+008 1.000e+000 9.383e-003 4.289e-006 
1.701e-005 1.837e+006 6.607e+008 1.000e+000 9.411e-003 4.307e-006 
1.704e-005 1.838e+006 6.614e+008 1.000e+000 9.378e-003 4.324e-006 
1.707e-005 1.840e+006 6.621e+008 1.000e+000 9.414e-003 4.341e-006 
1.710e-005 1.842e+006 6.628e+008 1.000e+000 9.395e-003 4.359e-006 
1.713e-005 1.844e+006 6.635e+008 1.000e+000 9.391e-003 4.376e-006 
1.716e-005 1.845e+006 6.642e+008 1.000e+000 9.378e-003 4.394e-006 
1.719e-005 1.847e+006 6.649e+008 1.000e+000 9.399e-003 4.411e-006 
1.722e-005 1.849e+006 6.656e+008 1.000e+000 9.403e-003 4.428e-006 
1.724e-005 1.850e+006 6.663e+008 1.000e+000 9.374e-003 4.446e-006 
1.727e-005 1.852e+006 6.670e+008 1.000e+000 9.387e-003 4.463e-006 
1.730e-005 1.854e+006 6.677e+008 1.000e+000 9.389e-003 4.481e-006 
1.733e-005 1.856e+006 6.684e+008 1.000e+000 9.426e-003 4.498e-006 
1.736e-005 1.857e+006 6.691e+008 1.000e+000 9.413e-003 4.516e-006 
1.739e-005 1.859e+006 6.699e+008 1.000e+000 9.410e-003 4.533e-006 
1.742e-005 1.861e+006 6.706e+008 1.000e+000 9.415e-003 4.551e-006 
1.745e-005 1.862e+006 6.713e+008 1.000e+000 9.439e-003 4.569e-006 
1.748e-005 1.864e+006 6.721e+008 1.000e+000 9.455e-003 4.586e-006 
1.751e-005 1.866e+006 6.728e+008 1.000e+000 9.439e-003 4.604e-006 
1.754e-005 1.867e+006 6.735e+008 1.000e+000 9.450e-003 4.622e-006 
1.757e-005 1.869e+006 6.743e+008 1.000e+000 9.426e-003 4.639e-006 
1.760e-005 1.871e+006 6.750e+008 1.000e+000 9.491e-003 4.657e-006 
1.763e-005 1.873e+006 6.758e+008 1.000e+000 9.531e-003 4.675e-006 
1.766e-005 1.874e+006 6.765e+008 1.000e+000 9.506e-003 4.692e-006 
1.768e-005 1.876e+006 6.771e+008 1.000e+000 9.542e-003 4.710e-006 
1.771e-005 1.878e+006 6.779e+008 1.000e+000 9.381e-003 4.727e-006 
1.774e-005 1.879e+006 6.786e+008 1.000e+000 9.543e-003 4.745e-006 
1.777e-005 1.881e+006 6.793e+008 1.000e+000 9.767e-003 4.763e-006 
1.780e-005 1.883e+006 6.800e+008 1.000e+000 9.904e-003 4.781e-006 
1.783e-005 1.884e+006 6.808e+008 1.000e+000 9.972e-003 4.799e-006 
1.786e-005 1.886e+006 6.816e+008 1.000e+000 9.986e-003 4.817e-006 
1.789e-005 1.888e+006 6.823e+008 1.000e+000 1.006e-002 4.835e-006 
1.792e-005 1.889e+006 6.831e+008 1.000e+000 1.016e-002 4.853e-006 
1.795e-005 1.891e+006 6.839e+008 1.000e+000 1.019e-002 4.872e-006 
1.798e-005 1.892e+006 6.847e+008 1.000e+000 1.023e-002 4.890e-006 
1.801e-005 1.894e+006 6.855e+008 1.000e+000 1.027e-002 4.909e-006 
1.804e-005 1.895e+006 6.864e+008 1.000e+000 1.026e-002 4.927e-006 
1.807e-005 1.897e+006 6.872e+008 1.000e+000 1.029e-002 4.946e-006 
1.810e-005 1.898e+006 6.880e+008 1.000e+000 1.026e-002 4.965e-006 
1.812e-005 1.900e+006 6.889e+008 1.000e+000 1.031e-002 4.984e-006 
1.815e-005 1.901e+006 6.898e+008 1.000e+000 1.033e-002 5.003e-006 
1.818e-005 1.903e+006 6.906e+008 1.000e+000 1.033e-002 5.022e-006 
1.821e-005 1.904e+006 6.915e+008 1.000e+000 1.033e-002 5.041e-006 
1.824e-005 1.906e+006 6.924e+008 1.000e+000 1.034e-002 5.060e-006 
1.827e-005 1.907e+006 6.934e+008 1.000e+000 1.034e-002 5.079e-006 
1.830e-005 1.909e+006 6.943e+008 1.000e+000 1.035e-002 5.099e-006 
1.833e-005 1.910e+006 6.952e+008 1.000e+000 1.035e-002 5.118e-006 
1.836e-005 1.912e+006 6.962e+008 1.000e+000 1.036e-002 5.138e-006 
1.839e-005 1.913e+006 6.972e+008 1.000e+000 1.033e-002 5.157e-006 
1.842e-005 1.914e+006 6.982e+008 1.000e+000 1.046e-002 5.177e-006 
1.845e-005 1.916e+006 6.992e+008 1.000e+000 1.048e-002 5.197e-006 
1.848e-005 1.917e+006 7.002e+008 1.000e+000 1.048e-002 5.217e-006 
1.851e-005 1.919e+006 7.013e+008 1.000e+000 1.047e-002 5.237e-006 
1.854e-005 1.920e+006 7.023e+008 1.000e+000 1.048e-002 5.257e-006 
1.857e-005 1.921e+006 7.034e+008 1.000e+000 1.051e-002 5.277e-006 
1.859e-005 1.922e+006 7.045e+008 1.000e+000 1.049e-002 5.297e-006 
1.862e-005 1.924e+006 7.056e+008 1.000e+000 1.050e-002 5.318e-006 
1.865e-005 1.925e+006 7.067e+008 1.000e+000 1.053e-002 5.338e-006 
1.868e-005 1.926e+006 7.078e+008 1.000e+000 1.051e-002 5.359e-006 
1.871e-005 1.928e+006 7.089e+008 1.000e+000 1.051e-002 5.379e-006 
1.874e-005 1.929e+006 7.101e+008 1.000e+000 1.050e-002 5.400e-006 
1.877e-005 1.930e+006 7.112e+008 1.000e+000 1.050e-002 5.421e-006 
1.880e-005 1.931e+006 7.124e+008 1.000e+000 1.046e-002 5.442e-006 
1.883e-005 1.933e+006 7.136e+008 1.000e+000 1.049e-002 5.463e-006 
1.886e-005 1.934e+006 7.148e+008 1.000e+000 1.047e-002 5.484e-006 
1.889e-005 1.935e+006 7.160e+008 1.000e+000 1.045e-002 5.505e-006 
1.892e-005 1.936e+006 7.173e+008 1.000e+000 1.043e-002 5.527e-006 
1.895e-005 1.937e+006 7.185e+008 1.000e+000 1.037e-002 5.548e-006 
1.898e-005 1.938e+006 7.198e+008 1.000e+000 1.035e-002 5.570e-006 
1.900e-005 1.939e+006 7.208e+008 1.000e+000 1.043e-002 5.587e-006 
1.902e-005 1.940e+006 7.216e+008 1.000e+000 1.042e-002 5.600e-006 
1.903e-005 1.940e+006 7.223e+008 1.000e+000 1.041e-002 5.613e-006 
1.905e-005 1.941e+006 7.231e+008 1.000e+000 1.044e-002 5.626e-006 
1.907e-005 1.942e+006 7.239e+008 1.000e+000 1.047e-002 5.639e-006 
1.909e-005 1.942e+006 7.247e+008 1.000e+000 1.046e-002 5.653e-006 
1.910e-005 1.943e+006 7.255e+008 1.000e+000 1.049e-002 5.666e-006 
1.912e-005 1.943e+006 7.264e+008 1.000e+000 1.052e-002 5.680e-006 
1.914e-005 1.944e+006 7.272e+008 1.000e+000 1.062e-002 5.693e-006 
1.916e-005 1.945e+006 7.281e+008 1.000e+000 1.071e-002 5.707e-006 
1.917e-005 1.945e+006 7.289e+008 1.000e+000 1.074e-002 5.720e-006 
1.919e-005 1.946e+006 7.297e+008 1.000e+000 1.081e-002 5.733e-006 
1.920e-005 1.946e+006 7.298e+008 1.000e+000 1.063e-002 5.745e-006 
1.922e-005 1.947e+006 7.302e+008 1.000e+000 1.069e-002 5.756e-006 
1.924e-005 1.947e+006 7.308e+008 1.000e+000 1.064e-002 5.769e-006 
1.926e-005 1.948e+006 7.316e+008 1.000e+000 1.066e-002 5.784e-006 
1.928e-005 1.948e+006 7.324e+008 1.000e+000 1.050e-002 5.799e-006 
1.930e-005 1.949e+006 7.334e+008 1.000e+000 1.067e-002 5.815e-006 
1.932e-005 1.950e+006 7.344e+008 1.000e+000 1.004e-002 5.832e-006 
1.934e-005 1.951e+006 7.354e+008 1.000e+000 9.889e-003 5.848e-006 
1.936e-005 1.951e+006 7.362e+008 1.000e+000 9.553e-003 5.860e-006 
1.937e-005 1.952e+006 7.370e+008 1.000e+000 9.410e-003 5.872e-006 
1.939e-005 1.953e+006 7.378e+008 1.000e+000 9.324e-003 5.883e-006 
1.941e-005 1.953e+006 7.386e+008 1.000e+000 9.265e-003 5.895e-006 
1.942e-005 1.954e+006 7.394e+008 1.000e+000 9.200e-003 5.906e-006 
1.944e-005 1.955e+006 7.402e+008 1.000e+000 8.996e-003 5.917e-006 
1.945e-005 1.955e+006 7.411e+008 1.000e+000 8.901e-003 5.928e-006 
1.947e-005 1.956e+006 7.419e+008 1.000e+000 8.888e-003 5.940e-006 
1.948e-005 1.957e+006 7.428e+008 1.000e+000 9.024e-003 5.951e-006 
1.950e-005 1.957e+006 7.437e+008 1.000e+000 8.970e-003 5.962e-006 
1.952e-005 1.958e+006 7.445e+008 1.000e+000 9.279e-003 5.973e-006 
1.953e-005 1.959e+006 7.454e+008 1.000e+000 9.263e-003 5.984e-006 
1.955e-005 1.960e+006 7.463e+008 1.000e+000 9.281e-003 5.995e-006 
1.956e-005 1.960e+006 7.472e+008 1.000e+000 9.295e-003 6.006e-006 
1.958e-005 1.961e+006 7.481e+008 1.000e+000 9.298e-003 6.017e-006 
1.960e-005 1.962e+006 7.491e+008 1.000e+000 9.276e-003 6.028e-006 
1.961e-005 1.962e+006 7.500e+008 1.000e+000 9.291e-003 6.039e-006 
1.963e-005 1.963e+006 7.510e+008 1.000e+000 9.171e-003 6.050e-006 
1.964e-005 1.964e+006 7.519e+008 1.000e+000 8.986e-003 6.060e-006 
1.966e-005 1.965e+006 7.529e+008 1.000e+000 8.827e-003 6.071e-006 
1.968e-005 1.966e+006 7.538e+008 1.000e+000 9.024e-003 6.081e-006 
1.969e-005 1.966e+006 7.541e+008 1.000e+000 9.244e-003 6.092e-006 
1.971e-005 1.967e+006 7.549e+008 1.000e+000 9.253e-003 6.103e-006 
1.972e-005 1.968e+006 7.556e+008 1.000e+000 9.447e-003 6.114e-006 
1.974e-005 1.968e+006 7.563e+008 1.000e+000 9.456e-003 6.126e-006 
1.976e-005 1.969e+006 7.571e+008 1.000e+000 9.529e-003 6.137e-006 
1.977e-005 1.970e+006 7.579e+008 1.000e+000 9.544e-003 6.148e-006 
1.979e-005 1.970e+006 7.585e+008 1.000e+000 9.471e-003 6.160e-006 
1.980e-005 1.971e+006 7.570e+008 1.000e+000 9.586e-003 6.171e-006 
1.982e-005 1.972e+006 7.569e+008 1.000e+000 9.596e-003 6.182e-006 
1.984e-005 1.972e+006 7.571e+008 1.000e+000 9.572e-003 6.193e-006 
1.985e-005 1.973e+006 7.574e+008 1.000e+000 9.551e-003 6.204e-006 
1.987e-005 1.974e+006 7.577e+008 1.000e+000 9.568e-003 6.215e-006 
1.988e-005 1.974e+006 7.582e+008 1.000e+000 9.530e-003 6.226e-006 
1.990e-005 1.975e+006 7.587e+008 1.000e+000 9.506e-003 6.238e-006 
1.991e-005 1.976e+006 7.593e+008 1.000e+000 9.487e-003 6.249e-006 
1.993e-005 1.977e+006 7.599e+008 1.000e+000 9.535e-003 6.260e-006 
1.995e-005 1.977e+006 7.605e+008 1.000e+000 9.502e-003 6.271e-006 
1.996e-005 1.978e+006 7.612e+008 1.000e+000 9.479e-003 6.281e-006 
1.998e-005 1.979e+006 7.620e+008 1.000e+000 9.466e-003 6.292e-006 
1.999e-005 1.979e+006 7.627e+008 1.000e+000 9.458e-003 6.303e-006 
2.001e-005 1.980e+006 7.634e+008 1.000e+000 9.378e-003 6.314e-006 
2.003e-005 1.981e+006 7.642e+008 1.000e+000 9.383e-003 6.325e-006 
2.004e-005 1.982e+006 7.650e+008 1.000e+000 9.385e-003 6.336e-006 
2.006e-005 1.982e+006 7.658e+008 1.000e+000 9.357e-003 6.347e-006 
2.007e-005 1.983e+006 7.666e+008 1.000e+000 9.344e-003 6.358e-006 
2.009e-005 1.984e+006 7.675e+008 1.000e+000 9.292e-003 6.369e-006 
2.011e-005 1.985e+006 7.684e+008 1.000e+000 9.325e-003 6.380e-006 
2.012e-005 1.985e+006 7.692e+008 1.000e+000 9.335e-003 6.391e-006 
2.014e-005 1.986e+006 7.701e+008 1.000e+000 9.334e-003 6.401e-006 
2.015e-005 1.987e+006 7.710e+008 1.000e+000 9.278e-003 6.412e-006 
2.017e-005 1.987e+006 7.720e+008 1.000e+000 9.242e-003 6.423e-006 
2.019e-005 1.988e+006 7.729e+008 1.000e+000 9.259e-003 6.434e-006 
2.020e-005 1.989e+006 7.739e+008 1.000e+000 9.273e-003 6.445e-006 
2.022e-005 1.990e+006 7.749e+008 1.000e+000 9.259e-003 6.456e-006 
2.023e-005 1.990e+006 7.758e+008 1.000e+000 9.259e-003 6.467e-006 
2.025e-005 1.991e+006 7.768e+008 1.000e+000 9.217e-003 6.478e-006 
2.026e-005 1.992e+006 7.779e+008 1.000e+000 9.215e-003 6.489e-006 
2.028e-005 1.992e+006 7.789e+008 1.000e+000 9.227e-003 6.500e-006 
2.030e-005 1.993e+006 7.799e+008 1.000e+000 9.208e-003 6.511e-006 
2.031e-005 1.994e+006 7.809e+008 1.000e+000 9.195e-003 6.522e-006 
2.033e-005 1.994e+006 7.820e+008 1.000e+000 9.181e-003 6.533e-006 
2.034e-005 1.995e+006 7.830e+008 1.000e+000 9.184e-003 6.545e-006 
2.036e-005 1.996e+006 7.841e+008 1.000e+000 9.197e-003 6.556e-006 
2.038e-005 1.997e+006 7.851e+008 1.000e+000 9.234e-003 6.567e-006 
2.039e-005 1.997e+006 7.862e+008 1.000e+000 9.231e-003 6.578e-006 
2.041e-005 1.998e+006 7.873e+008 1.000e+000 9.230e-003 6.589e-006 
2.042e-005 1.999e+006 7.884e+008 1.000e+000 9.306e-003 6.600e-006 
2.044e-005 1.999e+006 7.895e+008 1.000e+000 9.324e-003 6.612e-006 
2.046e-005 2.000e+006 7.906e+008 1.000e+000 9.331e-003 6.623e-006 
2.047e-005 2.001e+006 7.917e+008 1.000e+000 9.337e-003 6.634e-006 
2.049e-005 2.001e+006 7.929e+008 1.000e+000 9.327e-003 6.645e-006 
2.050e-005 2.002e+006 7.940e+008 1.000e+000 9.301e-003 6.657e-006 
2.052e-005 2.003e+006 7.951e+008 1.000e+000 9.325e-003 6.668e-006 
2.054e-005 2.003e+006 7.963e+008 1.000e+000 9.299e-003 6.679e-006 
2.055e-005 2.004e+006 7.974e+008 1.000e+000 9.291e-003 6.691e-006 
2.057e-005 2.005e+006 7.986e+008 1.000e+000 9.268e-003 6.702e-006 
2.058e-005 2.005e+006 7.998e+008 1.000e+000 9.273e-003 6.714e-006 
2.060e-005 2.006e+006 8.010e+008 1.000e+000 9.313e-003 6.725e-006 
2.061e-005 2.007e+006 8.022e+008 1.000e+000 9.346e-003 6.737e-006 
2.063e-005 2.007e+006 8.034e+008 1.000e+000 9.405e-003 6.748e-006 
2.065e-005 2.008e+006 8.046e+008 1.000e+000 9.358e-003 6.760e-006 
2.066e-005 2.008e+006 8.058e+008 1.000e+000 9.392e-003 6.772e-006 
2.068e-005 2.009e+006 8.071e+008 1.000e+000 9.423e-003 6.783e-006 
2.069e-005 2.010e+006 8.083e+008 1.000e+000 9.427e-003 6.795e-006 
2.071e-005 2.010e+006 8.096e+008 1.000e+000 9.430e-003 6.807e-006 
2.073e-005 2.011e+006 8.109e+008 1.000e+000 9.471e-003 6.819e-006 
2.074e-005 2.011e+006 8.122e+008 1.000e+000 9.512e-003 6.831e-006 
2.076e-005 2.012e+006 8.135e+008 1.000e+000 9.511e-003 6.843e-006 
2.077e-005 2.012e+006 8.149e+008 1.000e+000 9.549e-003 6.855e-006 
2.079e-005 2.013e+006 8.162e+008 1.000e+000 9.676e-003 6.867e-006 
2.081e-005 2.013e+006 8.176e+008 1.000e+000 9.789e-003 6.880e-006 
2.082e-005 2.014e+006 8.191e+008 1.000e+000 9.873e-003 6.892e-006 
2.084e-005 2.014e+006 8.206e+008 1.000e+000 1.003e-002 6.905e-006 
2.085e-005 2.015e+006 8.137e+008 1.000e+000 1.018e-002 6.918e-006 
2.087e-005 2.015e+006 8.066e+008 1.000e+000 1.015e-002 6.931e-006 
2.089e-005 2.016e+006 8.024e+008 1.000e+000 1.014e-002 6.943e-006 
2.090e-005 2.016e+006 7.992e+008 1.000e+000 1.020e-002 6.956e-006 
2.092e-005 2.017e+006 7.965e+008 1.000e+000 1.024e-002 6.969e-006 
2.093e-005 2.017e+006 7.942e+008 1.000e+000 1.037e-002 6.982e-006 
2.095e-005 2.018e+006 7.921e+008 1.000e+000 1.048e-002 6.995e-006 
2.097e-005 2.018e+006 7.903e+008 1.000e+000 1.057e-002 7.008e-006 
2.098e-005 2.018e+006 7.886e+008 1.000e+000 1.063e-002 7.021e-006 
2.100e-005 2.019e+006 7.871e+008 1.000e+000 1.092e-002 7.034e-006 
2.101e-005 2.019e+006 7.807e+008 1.000e+000 1.236e-002 7.048e-006 
2.103e-005 2.019e+006 7.735e+008 1.000e+000 1.246e-002 7.063e-006 
2.104e-005 2.019e+006 7.696e+008 1.000e+000 1.250e-002 7.078e-006 
2.106e-005 2.019e+006 7.665e+008 1.000e+000 1.256e-002 7.094e-006 
2.108e-005 2.019e+006 7.638e+008 1.000e+000 1.262e-002 7.109e-006 
2.109e-005 2.020e+006 7.614e+008 1.000e+000 1.269e-002 7.124e-006 
2.111e-005 2.020e+006 7.592e+008 1.000e+000 1.278e-002 7.139e-006 
2.112e-005 2.020e+006 7.572e+008 1.000e+000 1.284e-002 7.155e-006 
2.114e-005 2.020e+006 7.553e+008 1.000e+000 1.297e-002 7.170e-006 
2.116e-005 2.020e+006 7.536e+008 1.000e+000 1.300e-002 7.186e-006 
2.117e-005 2.020e+006 7.520e+008 1.000e+000 1.306e-002 7.201e-006 
2.120e-005 2.020e+006 7.492e+008 1.000e+000 1.672e-002 7.233e-006 
2.123e-005 2.020e+006 7.484e+008 1.000e+000 1.663e-002 7.261e-006 
2.126e-005 2.020e+006 7.477e+008 1.000e+000 1.803e-002 7.289e-006 
2.129e-005 2.020e+006 7.472e+008 1.000e+000 3.377e-002 7.317e-006 
2.132e-005 2.021e+006 7.469e+008 1.000e+000 1.109e-002 7.345e-006 
2.135e-005 2.021e+006 7.469e+008 1.000e+000 3.348e-004 7.372e-006 
2.138e-005 2.021e+006 7.467e+008 1.000e+000 1.028e-002 7.399e-006 
2.141e-005 2.022e+006 7.469e+008 1.000e+000 1.539e-002 7.424e-006 
2.144e-005 2.022e+006 7.471e+008 1.000e+000 5.650e-003 7.449e-006 
2.146e-005 2.023e+006 7.473e+008 1.000e+000 4.420e-004 7.475e-006 
2.149e-005 2.023e+006 7.476e+008 1.000e+000 2.534e-003 7.500e-006 
2.152e-005 2.024e+006 7.480e+008 1.000e+000 2.056e-003 7.525e-006 
2.155e-005 2.024e+006 7.485e+008 1.000e+000 1.488e-002 7.550e-006 
2.158e-005 2.025e+006 7.491e+008 1.000e+000 3.410e-002 7.575e-006 
2.161e-005 2.026e+006 7.498e+008 1.000e+000 2.024e-002 7.599e-006 
2.164e-005 2.026e+006 7.505e+008 1.000e+000 1.595e-002 7.624e-006 
2.167e-005 2.027e+006 7.513e+008 1.000e+000 1.900e-002 7.648e-006 
2.170e-005 2.028e+006 7.521e+008 1.000e+000 2.305e-003 7.672e-006 
2.173e-005 2.028e+006 7.531e+008 1.000e+000 1.699e-002 7.696e-006 
2.175e-005 2.029e+006 7.539e+008 1.000e+000 2.347e-003 7.720e-006 
2.178e-005 2.030e+006 7.549e+008 1.000e+000 2.258e-002 7.744e-006 
2.181e-005 2.031e+006 7.560e+008 1.000e+000 1.141e-002 7.768e-006 
2.184e-005 2.031e+006 7.571e+008 1.000e+000 1.660e-002 7.791e-006 
2.187e-005 2.032e+006 7.583e+008 1.000e+000 2.000e-002 7.815e-006 
2.190e-005 2.033e+006 7.594e+008 1.000e+000 9.874e-004 7.838e-006 
2.193e-005 2.034e+006 7.605e+008 1.000e+000 2.105e-002 7.862e-006 
2.196e-005 2.034e+006 7.618e+008 1.000e+000 1.227e-003 7.885e-006 
2.199e-005 2.035e+006 7.630e+008 1.000e+000 1.190e-002 7.909e-006 
2.201e-005 2.036e+006 7.644e+008 1.000e+000 2.737e-002 7.932e-006 
2.204e-005 2.037e+006 7.657e+008 1.000e+000 4.913e-003 7.955e-006 
2.207e-005 2.038e+006 7.669e+008 1.000e+000 2.232e-002 7.978e-006 
2.210e-005 2.039e+006 7.684e+008 1.000e+000 5.512e-003 8.001e-006 
2.213e-005 2.039e+006 7.698e+008 1.000e+000 3.245e-002 8.024e-006 
2.216e-005 2.040e+006 7.712e+008 1.000e+000 1.371e-002 8.047e-006 
2.219e-005 2.041e+006 7.726e+008 1.000e+000 9.950e-003 8.070e-006 
2.222e-005 2.042e+006 7.742e+008 1.000e+000 3.615e-003 8.093e-006 
2.225e-005 2.043e+006 7.759e+008 1.000e+000 3.899e-003 8.115e-006 
2.228e-005 2.044e+006 7.774e+008 1.000e+000 9.029e-003 8.138e-006 
2.230e-005 2.045e+006 7.791e+008 1.000e+000 5.689e-003 8.160e-006 
2.233e-005 2.046e+006 7.807e+008 1.000e+000 1.291e-002 8.182e-006 
2.236e-005 2.047e+006 7.823e+008 1.000e+000 4.059e-004 8.204e-006 
2.239e-005 2.048e+006 7.839e+008 1.000e+000 1.812e-002 8.226e-006 
2.242e-005 2.049e+006 7.854e+008 1.000e+000 2.295e-002 8.248e-006 
2.245e-005 2.050e+006 7.870e+008 1.000e+000 2.908e-002 8.270e-006 
2.248e-005 2.051e+006 7.888e+008 1.000e+000 5.234e-004 8.292e-006 
2.251e-005 2.052e+006 7.903e+008 1.000e+000 2.049e-002 8.314e-006 
2.254e-005 2.053e+006 7.921e+008 1.000e+000 2.603e-002 8.336e-006 
2.256e-005 2.054e+006 7.938e+008 1.000e+000 2.099e-003 8.358e-006 
2.259e-005 2.055e+006 7.954e+008 1.000e+000 3.499e-002 8.380e-006 
2.262e-005 2.056e+006 7.971e+008 1.000e+000 3.031e-003 8.402e-006 
2.265e-005 2.057e+006 7.989e+008 1.000e+000 2.924e-002 8.424e-006 
2.268e-005 2.058e+006 8.005e+008 1.000e+000 2.619e-003 8.446e-006 
2.271e-005 2.059e+006 8.024e+008 1.000e+000 2.523e-002 8.468e-006 
2.274e-005 2.060e+006 8.041e+008 1.000e+000 2.672e-002 8.490e-006 
2.277e-005 2.061e+006 8.058e+008 1.000e+000 4.887e-003 8.513e-006 
2.280e-005 2.062e+006 8.076e+008 1.000e+000 2.046e-002 8.535e-006 
2.283e-005 2.063e+006 8.095e+008 1.000e+000 1.203e-002 8.558e-006 
2.285e-005 2.064e+006 8.113e+008 1.000e+000 6.388e-003 8.580e-006 
2.288e-005 2.065e+006 8.131e+008 1.000e+000 9.130e-003 8.603e-006 
2.291e-005 2.065e+006 8.150e+008 1.000e+000 2.955e-002 8.626e-006 
2.294e-005 2.066e+006 8.168e+008 1.000e+000 3.632e-004 8.649e-006 
2.297e-005 2.067e+006 8.188e+008 1.000e+000 2.006e-002 8.672e-006 
2.300e-005 2.068e+006 8.207e+008 1.000e+000 1.454e-002 8.695e-006 
2.303e-005 2.069e+006 8.225e+008 1.000e+000 1.270e-002 8.718e-006 
2.306e-005 2.070e+006 8.245e+008 1.000e+000 1.584e-002 8.742e-006 
2.309e-005 2.070e+006 8.264e+008 1.000e+000 4.747e-002 8.765e-006 
2.311e-005 2.071e+006 8.283e+008 1.000e+000 1.076e-002 8.789e-006 
2.314e-005 2.072e+006 8.302e+008 1.000e+000 7.079e-003 8.813e-006 
2.317e-005 2.073e+006 8.322e+008 1.000e+000 2.853e-002 8.836e-006 
2.320e-005 2.073e+006 8.343e+008 1.000e+000 2.193e-002 8.860e-006 
2.323e-005 2.074e+006 8.363e+008 1.000e+000 2.101e-002 8.885e-006 
2.326e-005 2.075e+006 8.384e+008 1.000e+000 2.016e-002 8.909e-006 
2.329e-005 2.075e+006 8.404e+008 1.000e+000 2.686e-003 8.933e-006 
2.332e-005 2.076e+006 8.425e+008 1.000e+000 3.188e-002 8.958e-006 
2.335e-005 2.077e+006 8.446e+008 1.000e+000 1.202e-003 8.983e-006 
2.338e-005 2.077e+006 8.467e+008 1.000e+000 2.218e-002 9.007e-006 
2.340e-005 2.078e+006 8.490e+008 1.000e+000 5.031e-002 9.033e-006 
2.343e-005 2.078e+006 8.511e+008 1.000e+000 2.332e-002 9.058e-006 
2.346e-005 2.079e+006 8.534e+008 1.000e+000 1.352e-002 9.083e-006 
2.349e-005 2.079e+006 8.555e+008 1.000e+000 5.784e-002 9.109e-006 
2.352e-005 2.080e+006 8.578e+008 1.000e+000 1.957e-002 9.134e-006 
2.355e-005 2.080e+006 8.600e+008 1.000e+000 2.396e-002 9.160e-006 
2.358e-005 2.081e+006 8.623e+008 1.000e+000 1.194e-002 9.187e-006 
2.361e-005 2.081e+006 8.648e+008 1.000e+000 1.270e-002 9.213e-006 
2.364e-005 2.081e+006 8.673e+008 1.000e+000 1.101e-002 9.240e-006 
2.366e-005 2.081e+006 8.702e+008 1.000e+000 1.965e-002 9.269e-006 
2.369e-005 2.081e+006 8.396e+008 1.000e+000 9.379e-003 9.299e-006 
2.372e-005 2.081e+006 8.319e+008 1.000e+000 1.897e-002 9.328e-006 
2.375e-005 2.081e+006 8.270e+008 1.000e+000 6.484e-003 9.357e-006 
2.378e-005 2.081e+006 8.229e+008 1.000e+000 2.590e-003 9.387e-006 
2.381e-005 2.081e+006 8.198e+008 1.000e+000 1.397e-002 9.417e-006 
2.384e-005 2.081e+006 8.174e+008 1.000e+000 2.356e-002 9.446e-006 
2.387e-005 2.081e+006 8.157e+008 1.000e+000 3.291e-002 9.475e-006 
2.390e-005 2.081e+006 8.143e+008 1.000e+000 2.471e-002 9.505e-006 
2.393e-005 2.081e+006 8.132e+008 1.000e+000 4.371e-002 9.534e-006 
2.395e-005 2.081e+006 8.124e+008 1.000e+000 2.248e-002 9.563e-006 
2.398e-005 2.081e+006 8.118e+008 1.000e+000 2.613e-002 9.592e-006 
2.401e-005 2.081e+006 8.112e+008 1.000e+000 2.945e-003 9.621e-006 
2.404e-005 2.081e+006 8.108e+008 1.000e+000 9.195e-003 9.650e-006 
2.409e-005 2.081e+006 7.107e+008 1.000e+000 1.486e-002 9.696e-006 
2.415e-005 2.081e+006 7.087e+008 1.000e+000 1.437e-002 9.756e-006 
2.417e-005 2.081e+006 7.082e+008 1.000e+000 1.432e-002 9.776e-006 
2.419e-005 2.081e+006 7.078e+008 1.000e+000 1.429e-002 9.796e-006 
2.421e-005 2.081e+006 7.076e+008 1.000e+000 1.423e-002 9.816e-006 
2.423e-005 2.081e+006 7.073e+008 1.000e+000 1.420e-002 9.837e-006 
2.428e-005 2.081e+006 7.056e+008 1.000e+000 1.484e-002 9.885e-006 
2.434e-005 2.081e+006 7.040e+008 1.000e+000 1.486e-002 9.950e-006 
2.440e-005 2.081e+006 7.028e+008 1.000e+000 1.492e-002 1.001e-005 
2.446e-005 2.081e+006 7.018e+008 1.000e+000 1.486e-002 1.007e-005 
2.450e-005 2.081e+006 7.015e+008 1.000e+000 1.286e-002 1.011e-005 
2.453e-005 2.081e+006 7.014e+008 1.000e+000 2.034e-002 1.014e-005 
2.456e-005 2.081e+006 7.012e+008 1.000e+000 7.800e-003 1.017e-005 
2.459e-005 2.081e+006 7.010e+008 1.000e+000 7.994e-003 1.020e-005 
2.462e-005 2.081e+006 7.008e+008 1.000e+000 1.286e-002 1.022e-005 
2.465e-005 2.081e+006 7.006e+008 1.000e+000 9.382e-003 1.025e-005 
2.468e-005 2.081e+006 7.005e+008 1.000e+000 1.923e-002 1.028e-005 
2.470e-005 2.082e+006 7.004e+008 1.000e+000 6.924e-003 1.031e-005 
2.473e-005 2.082e+006 7.003e+008 1.000e+000 2.217e-002 1.033e-005 
2.476e-005 2.082e+006 6.983e+008 1.000e+000 1.218e-002 1.036e-005 
2.481e-005 2.083e+006 6.965e+008 1.000e+000 1.311e-002 1.040e-005 
2.486e-005 2.083e+006 6.963e+008 1.000e+000 1.299e-002 1.045e-005 
2.492e-005 2.084e+006 6.963e+008 1.000e+000 1.277e-002 1.050e-005 
2.497e-005 2.085e+006 6.965e+008 1.000e+000 1.279e-002 1.055e-005 
2.503e-005 2.086e+006 6.967e+008 1.000e+000 1.274e-002 1.060e-005 
2.508e-005 2.087e+006 6.970e+008 1.000e+000 1.274e-002 1.065e-005 
2.514e-005 2.088e+006 6.975e+008 1.000e+000 1.274e-002 1.070e-005 
2.520e-005 2.089e+006 6.979e+008 1.000e+000 1.284e-002 1.075e-005 
2.526e-005 2.090e+006 6.985e+008 1.000e+000 1.292e-002 1.080e-005 
2.532e-005 2.091e+006 6.991e+008 1.000e+000 1.292e-002 1.085e-005 
2.537e-005 2.092e+006 6.997e+008 1.000e+000 1.299e-002 1.090e-005 
2.543e-005 2.093e+006 7.003e+008 1.000e+000 1.305e-002 1.095e-005 
2.548e-005 2.093e+006 7.009e+008 1.000e+000 1.310e-002 1.100e-005 
2.554e-005 2.094e+006 7.016e+008 1.000e+000 1.324e-002 1.106e-005 
2.559e-005 2.095e+006 6.994e+008 1.000e+000 1.350e-002 1.110e-005 
2.565e-005 2.095e+006 6.990e+008 1.000e+000 1.351e-002 1.116e-005 
2.570e-005 2.096e+006 6.992e+008 1.000e+000 1.353e-002 1.121e-005 
2.575e-005 2.096e+006 6.997e+008 1.000e+000 1.363e-002 1.126e-005 
2.581e-005 2.096e+006 7.004e+008 1.000e+000 1.376e-002 1.131e-005 
2.586e-005 2.097e+006 7.012e+008 1.000e+000 1.416e-002 1.135e-005 
2.589e-005 2.097e+006 7.018e+008 1.000e+000 1.418e-002 1.139e-005 
2.592e-005 2.097e+006 7.024e+008 1.000e+000 1.415e-002 1.142e-005 
2.595e-005 2.097e+006 7.029e+008 1.000e+000 1.420e-002 1.145e-005 
2.598e-005 2.097e+006 7.036e+008 1.000e+000 1.432e-002 1.148e-005 
2.600e-005 2.097e+006 7.042e+008 1.000e+000 1.475e-002 1.150e-005 
2.603e-005 2.097e+006 7.048e+008 1.000e+000 1.612e-002 1.153e-005 
2.606e-005 2.097e+006 7.055e+008 1.000e+000 1.674e-002 1.156e-005 
2.609e-005 2.097e+006 7.064e+008 1.000e+000 1.999e-002 1.159e-005 
2.612e-005 2.097e+006 7.027e+008 1.000e+000 2.391e-002 1.161e-005 
2.615e-005 2.097e+006 6.971e+008 1.000e+000 1.829e-002 1.164e-005 
2.618e-005 2.097e+006 6.922e+008 1.000e+000 1.495e-002 1.167e-005 
2.620e-005 2.098e+006 6.902e+008 1.000e+000 1.422e-002 1.169e-005 
2.623e-005 2.098e+006 6.885e+008 1.000e+000 1.448e-002 1.172e-005 
2.625e-005 2.098e+006 6.881e+008 1.000e+000 1.437e-002 1.174e-005 
2.626e-005 2.098e+006 6.878e+008 1.000e+000 1.433e-002 1.175e-005 
2.628e-005 2.098e+006 6.875e+008 1.000e+000 1.428e-002 1.177e-005 
2.629e-005 2.098e+006 6.874e+008 1.000e+000 1.422e-002 1.178e-005 
2.631e-005 2.098e+006 6.873e+008 1.000e+000 1.418e-002 1.179e-005 
2.632e-005 2.098e+006 6.872e+008 1.000e+000 1.409e-002 1.181e-005 
2.634e-005 2.098e+006 6.871e+008 1.000e+000 1.406e-002 1.182e-005 
2.635e-005 2.099e+006 6.872e+008 1.000e+000 1.434e-002 1.184e-005 
2.637e-005 2.099e+006 6.871e+008 1.000e+000 1.356e-002 1.185e-005 
2.638e-005 2.099e+006 6.868e+008 1.000e+000 1.251e-002 1.187e-005 
2.640e-005 2.099e+006 6.867e+008 1.000e+000 1.678e-002 1.188e-005 
2.641e-005 2.099e+006 6.866e+008 1.000e+000 1.852e-002 1.190e-005 
2.643e-005 2.099e+006 6.866e+008 1.000e+000 2.162e-002 1.191e-005 
2.644e-005 2.099e+006 6.865e+008 1.000e+000 2.044e-002 1.193e-005 
2.646e-005 2.099e+006 6.865e+008 1.000e+000 1.284e-002 1.194e-005 
2.648e-005 2.099e+006 6.862e+008 1.000e+000 1.991e-002 1.196e-005 
2.649e-005 2.099e+006 6.849e+008 1.000e+000 2.030e-002 1.197e-005 
2.651e-005 2.099e+006 6.839e+008 1.000e+000 1.212e-002 1.199e-005 
2.652e-005 2.099e+006 6.828e+008 1.000e+000 1.488e-002 1.200e-005 
2.654e-005 2.099e+006 6.821e+008 1.000e+000 1.490e-002 1.202e-005 
2.655e-005 2.099e+006 6.819e+008 1.000e+000 1.493e-002 1.203e-005 
2.657e-005 2.099e+006 6.817e+008 1.000e+000 1.492e-002 1.205e-005 
2.658e-005 2.099e+006 6.815e+008 1.000e+000 1.489e-002 1.206e-005 
2.660e-005 2.099e+006 6.814e+008 1.000e+000 1.495e-002 1.208e-005 
2.661e-005 2.099e+006 6.812e+008 1.000e+000 1.495e-002 1.209e-005 
2.663e-005 2.099e+006 6.811e+008 1.000e+000 1.495e-002 1.211e-005 
2.664e-005 2.099e+006 6.809e+008 1.000e+000 1.495e-002 1.212e-005 
2.666e-005 2.099e+006 6.808e+008 1.000e+000 1.495e-002 1.214e-005 
2.668e-005 2.100e+006 6.807e+008 1.000e+000 1.498e-002 1.215e-005 
2.669e-005 2.100e+006 6.805e+008 1.000e+000 1.494e-002 1.217e-005 
2.671e-005 2.100e+006 6.804e+008 1.000e+000 1.489e-002 1.218e-005 
2.672e-005 2.100e+006 6.803e+008 1.000e+000 1.492e-002 1.220e-005 
2.674e-005 2.099e+006 6.802e+008 1.000e+000 1.492e-002 1.222e-005 
2.675e-005 2.099e+006 6.801e+008 1.000e+000 1.489e-002 1.223e-005 
2.677e-005 2.099e+006 6.799e+008 1.000e+000 1.493e-002 1.225e-005 
2.678e-005 2.099e+006 6.798e+008 1.000e+000 1.493e-002 1.226e-005 
2.680e-005 2.099e+006 6.797e+008 1.000e+000 1.493e-002 1.228e-005 
2.681e-005 2.099e+006 6.796e+008 1.000e+000 1.491e-002 1.229e-005 
2.683e-005 2.099e+006 6.795e+008 1.000e+000 1.492e-002 1.231e-005 
2.684e-005 2.099e+006 6.794e+008 1.000e+000 1.490e-002 1.232e-005 
2.686e-005 2.099e+006 6.793e+008 1.000e+000 1.492e-002 1.234e-005 
2.687e-005 2.099e+006 6.792e+008 1.000e+000 1.477e-002 1.235e-005 
2.689e-005 2.099e+006 6.792e+008 1.000e+000 1.466e-002 1.237e-005 
2.691e-005 2.099e+006 6.792e+008 1.000e+000 1.467e-002 1.238e-005 
2.692e-005 2.100e+006 6.792e+008 1.000e+000 1.461e-002 1.240e-005 
2.694e-005 2.100e+006 6.792e+008 1.000e+000 1.452e-002 1.241e-005 
2.695e-005 2.100e+006 6.793e+008 1.000e+000 1.425e-002 1.243e-005 
2.697e-005 2.100e+006 6.793e+008 1.000e+000 1.422e-002 1.244e-005 
2.698e-005 2.100e+006 6.794e+008 1.000e+000 1.419e-002 1.246e-005 
2.700e-005 2.100e+006 6.795e+008 1.000e+000 1.411e-002 1.247e-005 
2.701e-005 2.100e+006 6.796e+008 1.000e+000 1.408e-002 1.249e-005 
2.703e-005 2.100e+006 6.797e+008 1.000e+000 1.402e-002 1.250e-005 
2.704e-005 2.100e+006 6.798e+008 1.000e+000 1.403e-002 1.252e-005 
2.706e-005 2.100e+006 6.799e+008 1.000e+000 1.396e-002 1.253e-005 
2.707e-005 2.101e+006 6.800e+008 1.000e+000 1.399e-002 1.255e-005 
2.709e-005 2.101e+006 6.802e+008 1.000e+000 1.393e-002 1.256e-005 
2.710e-005 2.101e+006 6.803e+008 1.000e+000 1.395e-002 1.257e-005 
2.712e-005 2.101e+006 6.804e+008 1.000e+000 1.392e-002 1.259e-005 
2.714e-005 2.101e+006 6.806e+008 1.000e+000 1.390e-002 1.260e-005 
2.715e-005 2.101e+006 6.808e+008 1.000e+000 1.393e-002 1.262e-005 
2.717e-005 2.102e+006 6.809e+008 1.000e+000 1.397e-002 1.263e-005 
2.718e-005 2.102e+006 6.811e+008 1.000e+000 1.390e-002 1.264e-005 
2.720e-005 2.102e+006 6.813e+008 1.000e+000 1.384e-002 1.266e-005 
2.721e-005 2.102e+006 6.815e+008 1.000e+000 1.387e-002 1.267e-005 
2.723e-005 2.102e+006 6.817e+008 1.000e+000 1.390e-002 1.269e-005 
2.724e-005 2.102e+006 6.819e+008 1.000e+000 1.360e-002 1.270e-005 
2.726e-005 2.103e+006 6.821e+008 1.000e+000 1.320e-002 1.272e-005 
2.727e-005 2.103e+006 6.823e+008 1.000e+000 1.309e-002 1.273e-005 
2.729e-005 2.103e+006 6.825e+008 1.000e+000 1.299e-002 1.274e-005 
2.730e-005 2.104e+006 6.828e+008 1.000e+000 1.286e-002 1.275e-005 
2.732e-005 2.104e+006 6.830e+008 1.000e+000 1.272e-002 1.277e-005 
2.733e-005 2.104e+006 6.833e+008 1.000e+000 1.263e-002 1.278e-005 
2.735e-005 2.105e+006 6.835e+008 1.000e+000 1.253e-002 1.279e-005 
2.737e-005 2.105e+006 6.838e+008 1.000e+000 1.253e-002 1.281e-005 
2.738e-005 2.105e+006 6.841e+008 1.000e+000 1.240e-002 1.282e-005 
2.740e-005 2.106e+006 6.844e+008 1.000e+000 1.234e-002 1.283e-005 
2.741e-005 2.106e+006 6.847e+008 1.000e+000 1.228e-002 1.284e-005 
2.743e-005 2.107e+006 6.851e+008 1.000e+000 1.253e-002 1.286e-005 
2.744e-005 2.107e+006 6.854e+008 1.000e+000 1.247e-002 1.287e-005 
2.746e-005 2.107e+006 6.857e+008 1.000e+000 1.245e-002 1.288e-005 
2.747e-005 2.108e+006 6.861e+008 1.000e+000 1.234e-002 1.289e-005 
2.749e-005 2.108e+006 6.864e+008 1.000e+000 1.231e-002 1.291e-005 
2.750e-005 2.109e+006 6.868e+008 1.000e+000 1.222e-002 1.292e-005 
2.752e-005 2.109e+006 6.872e+008 1.000e+000 1.223e-002 1.293e-005 
2.753e-005 2.110e+006 6.876e+008 1.000e+000 1.212e-002 1.294e-005 
2.755e-005 2.110e+006 6.876e+008 1.000e+000 1.277e-002 1.295e-005 
2.756e-005 2.111e+006 6.873e+008 1.000e+000 1.289e-002 1.297e-005 
2.758e-005 2.111e+006 6.874e+008 1.000e+000 1.289e-002 1.298e-005 
2.760e-005 2.111e+006 6.875e+008 1.000e+000 1.291e-002 1.299e-005 
2.761e-005 2.112e+006 6.877e+008 1.000e+000 1.290e-002 1.300e-005 
2.763e-005 2.112e+006 6.879e+008 1.000e+000 1.281e-002 1.302e-005 
2.764e-005 2.113e+006 6.882e+008 1.000e+000 1.284e-002 1.303e-005 
2.766e-005 2.113e+006 6.884e+008 1.000e+000 1.281e-002 1.304e-005 
2.767e-005 2.113e+006 6.887e+008 1.000e+000 1.283e-002 1.306e-005 
2.769e-005 2.114e+006 6.889e+008 1.000e+000 1.284e-002 1.307e-005 
2.770e-005 2.114e+006 6.892e+008 1.000e+000 1.283e-002 1.308e-005 
2.772e-005 2.114e+006 6.895e+008 1.000e+000 1.278e-002 1.309e-005 
2.773e-005 2.115e+006 6.898e+008 1.000e+000 1.277e-002 1.311e-005 
2.775e-005 2.115e+006 6.901e+008 1.000e+000 1.274e-002 1.312e-005 
2.776e-005 2.116e+006 6.904e+008 1.000e+000 1.274e-002 1.313e-005 
2.778e-005 2.116e+006 6.907e+008 1.000e+000 1.274e-002 1.314e-005 
2.780e-005 2.116e+006 6.910e+008 1.000e+000 1.272e-002 1.316e-005 
2.781e-005 2.117e+006 6.914e+008 1.000e+000 1.267e-002 1.317e-005 
2.783e-005 2.117e+006 6.917e+008 1.000e+000 1.264e-002 1.318e-005 
2.784e-005 2.118e+006 6.920e+008 1.000e+000 1.260e-002 1.319e-005 
2.786e-005 2.118e+006 6.924e+008 1.000e+000 1.259e-002 1.321e-005 
2.787e-005 2.118e+006 6.927e+008 1.000e+000 1.256e-002 1.322e-005 
2.789e-005 2.119e+006 6.931e+008 1.000e+000 1.254e-002 1.323e-005 
2.790e-005 2.119e+006 6.934e+008 1.000e+000 1.255e-002 1.324e-005 
2.792e-005 2.120e+006 6.938e+008 1.000e+000 1.252e-002 1.326e-005 
2.793e-005 2.120e+006 6.941e+008 1.000e+000 1.251e-002 1.327e-005 
2.795e-005 2.120e+006 6.945e+008 1.000e+000 1.252e-002 1.328e-005 
2.796e-005 2.121e+006 6.949e+008 1.000e+000 1.250e-002 1.329e-005 
2.798e-005 2.121e+006 6.953e+008 1.000e+000 1.248e-002 1.331e-005 
2.799e-005 2.122e+006 6.956e+008 1.000e+000 1.246e-002 1.332e-005 
2.801e-005 2.122e+006 6.960e+008 1.000e+000 1.240e-002 1.333e-005 
2.803e-005 2.123e+006 6.964e+008 1.000e+000 1.236e-002 1.334e-005 
2.804e-005 2.123e+006 6.968e+008 1.000e+000 1.241e-002 1.336e-005 
2.806e-005 2.123e+006 6.972e+008 1.000e+000 1.239e-002 1.337e-005 
2.807e-005 2.124e+006 6.976e+008 1.000e+000 1.237e-002 1.338e-005 
2.809e-005 2.124e+006 6.980e+008 1.000e+000 1.237e-002 1.339e-005 
2.810e-005 2.125e+006 6.985e+008 1.000e+000 1.246e-002 1.341e-005 
2.812e-005 2.125e+006 6.989e+008 1.000e+000 1.244e-002 1.342e-005 
2.813e-005 2.125e+006 6.993e+008 1.000e+000 1.244e-002 1.343e-005 
2.815e-005 2.126e+006 6.998e+008 1.000e+000 1.244e-002 1.344e-005 
2.816e-005 2.126e+006 7.002e+008 1.000e+000 1.254e-002 1.346e-005 
2.818e-005 2.127e+006 7.006e+008 1.000e+000 1.234e-002 1.347e-005 
2.819e-005 2.127e+006 7.011e+008 1.000e+000 1.187e-002 1.348e-005 
2.821e-005 2.128e+006 7.015e+008 1.000e+000 1.178e-002 1.349e-005 
2.822e-005 2.128e+006 7.020e+008 1.000e+000 1.177e-002 1.351e-005 
2.824e-005 2.129e+006 7.025e+008 1.000e+000 1.171e-002 1.352e-005 
2.826e-005 2.129e+006 7.030e+008 1.000e+000 1.150e-002 1.353e-005 
2.827e-005 2.130e+006 7.035e+008 1.000e+000 1.149e-002 1.354e-005 
2.829e-005 2.130e+006 7.038e+008 1.000e+000 1.171e-002 1.355e-005 
2.830e-005 2.131e+006 7.041e+008 1.000e+000 1.172e-002 1.356e-005 
2.832e-005 2.131e+006 7.046e+008 1.000e+000 1.177e-002 1.358e-005 
2.833e-005 2.132e+006 7.050e+008 1.000e+000 1.180e-002 1.359e-005 
2.835e-005 2.132e+006 7.055e+008 1.000e+000 1.178e-002 1.360e-005 
2.836e-005 2.132e+006 7.059e+008 1.000e+000 1.182e-002 1.361e-005 
2.838e-005 2.133e+006 7.064e+008 1.000e+000 1.179e-002 1.363e-005 
2.839e-005 2.133e+006 7.069e+008 1.000e+000 1.182e-002 1.364e-005 
2.841e-005 2.134e+006 7.074e+008 1.000e+000 1.187e-002 1.365e-005 
2.842e-005 2.134e+006 7.078e+008 1.000e+000 1.181e-002 1.366e-005 
2.844e-005 2.135e+006 7.083e+008 1.000e+000 1.181e-002 1.367e-005 
2.845e-005 2.135e+006 7.088e+008 1.000e+000 1.184e-002 1.369e-005 
2.847e-005 2.136e+006 7.093e+008 1.000e+000 1.185e-002 1.370e-005 
2.849e-005 2.136e+006 7.098e+008 1.000e+000 1.188e-002 1.371e-005 
2.850e-005 2.137e+006 7.103e+008 1.000e+000 1.183e-002 1.372e-005 
2.852e-005 2.137e+006 7.108e+008 1.000e+000 1.186e-002 1.374e-005 
2.853e-005 2.137e+006 7.113e+008 1.000e+000 1.188e-002 1.375e-005 
2.855e-005 2.138e+006 7.118e+008 1.000e+000 1.192e-002 1.376e-005 
2.856e-005 2.138e+006 7.123e+008 1.000e+000 1.198e-002 1.377e-005 
2.858e-005 2.139e+006 7.128e+008 1.000e+000 1.201e-002 1.378e-005 
2.859e-005 2.139e+006 7.133e+008 1.000e+000 1.195e-002 1.380e-005 
2.861e-005 2.140e+006 7.138e+008 1.000e+000 1.194e-002 1.381e-005 
2.862e-005 2.140e+006 7.143e+008 1.000e+000 1.187e-002 1.382e-005 
2.864e-005 2.140e+006 7.148e+008 1.000e+000 1.186e-002 1.383e-005 
2.865e-005 2.141e+006 7.154e+008 1.000e+000 1.186e-002 1.385e-005 
2.867e-005 2.141e+006 7.159e+008 1.000e+000 1.187e-002 1.386e-005 
2.869e-005 2.142e+006 7.164e+008 1.000e+000 1.188e-002 1.387e-005 
2.870e-005 2.142e+006 7.169e+008 1.000e+000 1.189e-002 1.388e-005 
2.872e-005 2.143e+006 7.175e+008 1.000e+000 1.185e-002 1.390e-005 
2.873e-005 2.143e+006 7.180e+008 1.000e+000 1.191e-002 1.391e-005 
2.875e-005 2.143e+006 7.185e+008 1.000e+000 1.190e-002 1.392e-005 
2.876e-005 2.144e+006 7.191e+008 1.000e+000 1.191e-002 1.393e-005 
2.878e-005 2.144e+006 7.196e+008 1.000e+000 1.179e-002 1.395e-005 
2.879e-005 2.145e+006 7.202e+008 1.000e+000 1.179e-002 1.396e-005 
2.881e-005 2.145e+006 7.207e+008 1.000e+000 1.176e-002 1.397e-005 
2.882e-005 2.145e+006 7.213e+008 1.000e+000 1.174e-002 1.398e-005 
2.884e-005 2.146e+006 7.218e+008 1.000e+000 1.179e-002 1.400e-005 
2.885e-005 2.146e+006 7.224e+008 1.000e+000 1.179e-002 1.401e-005 
2.887e-005 2.147e+006 7.229e+008 1.000e+000 1.175e-002 1.402e-005 
2.888e-005 2.147e+006 7.235e+008 1.000e+000 1.177e-002 1.403e-005 
2.890e-005 2.147e+006 7.241e+008 1.000e+000 1.177e-002 1.405e-005 
2.892e-005 2.148e+006 7.246e+008 1.000e+000 1.171e-002 1.406e-005 
2.893e-005 2.148e+006 7.252e+008 1.000e+000 1.170e-002 1.407e-005 
2.895e-005 2.149e+006 7.258e+008 1.000e+000 1.173e-002 1.409e-005 
2.896e-005 2.149e+006 7.264e+008 1.000e+000 1.173e-002 1.410e-005 
2.898e-005 2.149e+006 7.270e+008 1.000e+000 1.174e-002 1.411e-005 
2.899e-005 2.150e+006 7.275e+008 1.000e+000 1.192e-002 1.412e-005 
2.901e-005 2.150e+006 7.280e+008 1.000e+000 1.205e-002 1.414e-005 
2.902e-005 2.150e+006 7.286e+008 1.000e+000 1.208e-002 1.415e-005 
2.904e-005 2.151e+006 7.292e+008 1.000e+000 1.207e-002 1.416e-005 
2.905e-005 2.151e+006 7.298e+008 1.000e+000 1.211e-002 1.418e-005 
2.907e-005 2.151e+006 7.304e+008 1.000e+000 1.206e-002 1.419e-005 
2.908e-005 2.152e+006 7.310e+008 1.000e+000 1.206e-002 1.420e-005 
2.910e-005 2.152e+006 7.317e+008 1.000e+000 1.209e-002 1.422e-005 
2.911e-005 2.152e+006 7.323e+008 1.000e+000 1.209e-002 1.423e-005 
2.913e-005 2.153e+006 7.329e+008 1.000e+000 1.216e-002 1.424e-005 
2.915e-005 2.153e+006 7.336e+008 1.000e+000 1.220e-002 1.425e-005 
2.916e-005 2.153e+006 7.342e+008 1.000e+000 1.222e-002 1.427e-005 
2.918e-005 2.154e+006 7.349e+008 1.000e+000 1.223e-002 1.428e-005 
2.919e-005 2.154e+006 7.355e+008 1.000e+000 1.228e-002 1.429e-005 
2.921e-005 2.154e+006 7.362e+008 1.000e+000 1.232e-002 1.431e-005 
2.922e-005 2.154e+006 7.368e+008 1.000e+000 1.234e-002 1.432e-005 
2.924e-005 2.155e+006 7.375e+008 1.000e+000 1.236e-002 1.433e-005 
2.925e-005 2.155e+006 7.382e+008 1.000e+000 1.236e-002 1.435e-005 
2.927e-005 2.155e+006 7.388e+008 1.000e+000 1.240e-002 1.436e-005 
2.928e-005 2.156e+006 7.395e+008 1.000e+000 1.242e-002 1.437e-005 
2.930e-005 2.156e+006 7.402e+008 1.000e+000 1.241e-002 1.439e-005 
2.931e-005 2.156e+006 7.408e+008 1.000e+000 1.245e-002 1.440e-005 
2.933e-005 2.156e+006 7.415e+008 1.000e+000 1.246e-002 1.441e-005 
2.934e-005 2.157e+006 7.422e+008 1.000e+000 1.245e-002 1.443e-005 
2.936e-005 2.157e+006 7.428e+008 1.000e+000 1.243e-002 1.444e-005 
2.938e-005 2.157e+006 7.435e+008 1.000e+000 1.250e-002 1.446e-005 
2.939e-005 2.157e+006 7.442e+008 1.000e+000 1.254e-002 1.447e-005 
2.941e-005 2.158e+006 7.448e+008 1.000e+000 1.265e-002 1.448e-005 
2.942e-005 2.158e+006 7.369e+008 1.000e+000 1.350e-002 1.450e-005 
2.944e-005 2.158e+006 7.283e+008 1.000e+000 1.379e-002 1.451e-005 
2.945e-005 2.158e+006 7.232e+008 1.000e+000 1.405e-002 1.453e-005 
2.947e-005 2.158e+006 7.185e+008 1.000e+000 1.437e-002 1.454e-005 
2.948e-005 2.158e+006 7.138e+008 1.000e+000 1.475e-002 1.456e-005 
2.950e-005 2.158e+006 7.109e+008 1.000e+000 1.497e-002 1.457e-005 
2.951e-005 2.158e+006 7.089e+008 1.000e+000 1.506e-002 1.459e-005 
2.953e-005 2.158e+006 7.074e+008 1.000e+000 1.519e-002 1.460e-005 
2.954e-005 2.158e+006 7.061e+008 1.000e+000 1.527e-002 1.462e-005 
2.956e-005 2.158e+006 7.050e+008 1.000e+000 1.526e-002 1.463e-005 
2.957e-005 2.158e+006 7.039e+008 1.000e+000 1.535e-002 1.465e-005 
2.959e-005 2.158e+006 7.030e+008 1.000e+000 1.535e-002 1.467e-005 
2.961e-005 2.158e+006 7.022e+008 1.000e+000 1.535e-002 1.468e-005 
2.962e-005 2.158e+006 7.014e+008 1.000e+000 1.539e-002 1.470e-005 
2.964e-005 2.158e+006 7.007e+008 1.000e+000 1.544e-002 1.471e-005 
2.965e-005 2.158e+006 7.000e+008 1.000e+000 1.542e-002 1.473e-005 
2.967e-005 2.158e+006 6.993e+008 1.000e+000 1.537e-002 1.474e-005 
2.968e-005 2.158e+006 6.987e+008 1.000e+000 1.544e-002 1.476e-005 
2.970e-005 2.158e+006 6.982e+008 1.000e+000 1.548e-002 1.477e-005 
2.971e-005 2.158e+006 6.976e+008 1.000e+000 1.546e-002 1.479e-005 
2.973e-005 2.158e+006 6.971e+008 1.000e+000 1.551e-002 1.480e-005 
2.974e-005 2.158e+006 6.966e+008 1.000e+000 1.544e-002 1.482e-005 
2.977e-005 2.158e+006 6.958e+008 1.000e+000 1.535e-002 1.485e-005 
2.982e-005 2.158e+006 6.947e+008 1.000e+000 1.532e-002 1.490e-005 
2.987e-005 2.158e+006 6.938e+008 1.000e+000 1.532e-002 1.495e-005 
2.992e-005 2.157e+006 6.930e+008 1.000e+000 1.535e-002 1.500e-005 
2.997e-005 2.157e+006 6.923e+008 1.000e+000 1.530e-002 1.505e-005 
3.001e-005 2.157e+006 6.916e+008 1.000e+000 1.528e-002 1.509e-005 
3.006e-005 2.157e+006 6.911e+008 1.000e+000 1.524e-002 1.514e-005 
3.010e-005 2.157e+006 6.906e+008 1.000e+000 1.527e-002 1.518e-005 
3.015e-005 2.157e+006 6.901e+008 1.000e+000 1.531e-002 1.523e-005 
3.020e-005 2.157e+006 6.896e+008 1.000e+000 1.534e-002 1.528e-005 
3.025e-005 2.156e+006 6.892e+008 1.000e+000 1.550e-002 1.534e-005 
3.027e-005 2.156e+006 6.890e+008 1.000e+000 1.528e-002 1.535e-005 
3.029e-005 2.156e+006 6.887e+008 1.000e+000 1.470e-002 1.537e-005 
3.033e-005 2.156e+006 6.883e+008 1.000e+000 1.428e-002 1.542e-005 
3.039e-005 2.157e+006 6.880e+008 1.000e+000 1.402e-002 1.547e-005 
3.045e-005 2.157e+006 6.878e+008 1.000e+000 1.393e-002 1.553e-005 
3.050e-005 2.158e+006 6.878e+008 1.000e+000 1.366e-002 1.558e-005 
3.054e-005 2.158e+006 6.880e+008 1.000e+000 1.341e-002 1.561e-005 
3.058e-005 2.158e+006 6.882e+008 1.000e+000 1.348e-002 1.565e-005 
3.063e-005 2.159e+006 6.874e+008 1.000e+000 1.433e-002 1.570e-005 
3.068e-005 2.159e+006 6.871e+008 1.000e+000 1.441e-002 1.575e-005 
3.074e-005 2.159e+006 6.870e+008 1.000e+000 1.431e-002 1.580e-005 
3.079e-005 2.159e+006 6.869e+008 1.000e+000 1.442e-002 1.585e-005 
3.083e-005 2.159e+006 6.869e+008 1.000e+000 1.444e-002 1.590e-005 
3.088e-005 2.159e+006 6.868e+008 1.000e+000 1.451e-002 1.594e-005 
3.092e-005 2.159e+006 6.868e+008 1.000e+000 1.451e-002 1.598e-005 
3.097e-005 2.159e+006 6.867e+008 1.000e+000 1.476e-002 1.603e-005 
3.100e-005 2.159e+006 6.867e+008 1.000e+000 1.475e-002 1.606e-005 
3.104e-005 2.159e+006 6.866e+008 1.000e+000 1.388e-002 1.610e-005 
3.106e-005 2.160e+006 6.867e+008 1.000e+000 1.382e-002 1.612e-005 
3.108e-005 2.160e+006 6.867e+008 1.000e+000 1.367e-002 1.614e-005 
3.110e-005 2.160e+006 6.867e+008 1.000e+000 1.362e-002 1.616e-005 
3.113e-005 2.160e+006 6.865e+008 1.000e+000 1.415e-002 1.619e-005 
3.118e-005 2.160e+006 6.862e+008 1.000e+000 1.424e-002 1.624e-005 
3.123e-005 2.160e+006 6.860e+008 1.000e+000 1.433e-002 1.629e-005 
3.128e-005 2.160e+006 6.858e+008 1.000e+000 1.454e-002 1.634e-005 
3.133e-005 2.160e+006 6.857e+008 1.000e+000 1.471e-002 1.639e-005 
3.138e-005 2.160e+006 6.856e+008 1.000e+000 1.484e-002 1.644e-005 
3.141e-005 2.160e+006 6.856e+008 1.000e+000 1.443e-002 1.647e-005 
3.143e-005 2.160e+006 6.855e+008 1.000e+000 1.434e-002 1.649e-005 
3.146e-005 2.160e+006 6.854e+008 1.000e+000 1.447e-002 1.652e-005 
3.151e-005 2.161e+006 6.852e+008 1.000e+000 1.467e-002 1.657e-005 
3.155e-005 2.161e+006 6.850e+008 1.000e+000 1.472e-002 1.661e-005 
3.160e-005 2.161e+006 6.849e+008 1.000e+000 1.474e-002 1.665e-005 
3.164e-005 2.161e+006 6.848e+008 1.000e+000 1.472e-002 1.670e-005 
3.168e-005 2.161e+006 6.847e+008 1.000e+000 1.474e-002 1.674e-005 
3.172e-005 2.161e+006 6.846e+008 1.000e+000 1.468e-002 1.678e-005 
3.177e-005 2.161e+006 6.845e+008 1.000e+000 1.480e-002 1.682e-005 
3.181e-005 2.160e+006 6.844e+008 1.000e+000 1.479e-002 1.687e-005 
3.185e-005 2.160e+006 6.843e+008 1.000e+000 1.488e-002 1.691e-005 
3.189e-005 2.160e+006 6.843e+008 1.000e+000 1.493e-002 1.695e-005 
3.193e-005 2.160e+006 6.842e+008 1.000e+000 1.492e-002 1.699e-005 
3.197e-005 2.160e+006 6.842e+008 1.000e+000 1.504e-002 1.703e-005 
3.202e-005 2.160e+006 6.841e+008 1.000e+000 1.505e-002 1.707e-005 
3.206e-005 2.160e+006 6.841e+008 1.000e+000 1.521e-002 1.712e-005 
3.209e-005 2.160e+006 6.842e+008 1.000e+000 1.513e-002 1.715e-005 
3.211e-005 2.160e+006 6.842e+008 1.000e+000 1.486e-002 1.717e-005 
3.213e-005 2.160e+006 6.845e+008 1.000e+000 1.390e-002 1.719e-005 
3.216e-005 2.160e+006 6.847e+008 1.000e+000 1.369e-002 1.722e-005 
3.218e-005 2.160e+006 6.849e+008 1.000e+000 1.334e-002 1.724e-005 
3.221e-005 2.160e+006 6.849e+008 1.000e+000 1.263e-002 1.727e-005 
3.223e-005 2.161e+006 6.850e+008 1.000e+000 1.301e-002 1.729e-005 
3.226e-005 2.161e+006 6.852e+008 1.000e+000 1.377e-002 1.731e-005 
3.228e-005 2.161e+006 6.854e+008 1.000e+000 1.372e-002 1.733e-005 
3.230e-005 2.161e+006 6.856e+008 1.000e+000 1.336e-002 1.735e-005 
3.233e-005 2.161e+006 6.859e+008 1.000e+000 1.313e-002 1.738e-005 
3.236e-005 2.162e+006 6.851e+008 1.000e+000 1.408e-002 1.741e-005 
3.240e-005 2.162e+006 6.846e+008 1.000e+000 1.413e-002 1.745e-005 
3.244e-005 2.162e+006 6.845e+008 1.000e+000 1.424e-002 1.749e-005 
3.248e-005 2.162e+006 6.844e+008 1.000e+000 1.410e-002 1.752e-005 
3.252e-005 2.162e+006 6.843e+008 1.000e+000 1.409e-002 1.756e-005 
3.256e-005 2.162e+006 6.842e+008 1.000e+000 1.412e-002 1.760e-005 
3.260e-005 2.162e+006 6.842e+008 1.000e+000 1.415e-002 1.764e-005 
3.264e-005 2.162e+006 6.841e+008 1.000e+000 1.411e-002 1.768e-005 
3.268e-005 2.162e+006 6.841e+008 1.000e+000 1.414e-002 1.773e-005 
3.272e-005 2.162e+006 6.840e+008 1.000e+000 1.427e-002 1.777e-005 
3.276e-005 2.162e+006 6.840e+008 1.000e+000 1.417e-002 1.781e-005 
3.280e-005 2.162e+006 6.840e+008 1.000e+000 1.411e-002 1.785e-005 
3.284e-005 2.162e+006 6.839e+008 1.000e+000 1.405e-002 1.789e-005 
3.289e-005 2.162e+006 6.839e+008 1.000e+000 1.407e-002 1.793e-005 
3.293e-005 2.162e+006 6.839e+008 1.000e+000 1.407e-002 1.798e-005 
3.297e-005 2.162e+006 6.839e+008 1.000e+000 1.414e-002 1.802e-005 
3.302e-005 2.162e+006 6.838e+008 1.000e+000 1.413e-002 1.806e-005 
3.306e-005 2.162e+006 6.838e+008 1.000e+000 1.414e-002 1.811e-005 
3.310e-005 2.162e+006 6.838e+008 1.000e+000 1.403e-002 1.815e-005 
3.314e-005 2.162e+006 6.838e+008 1.000e+000 1.416e-002 1.819e-005 
3.319e-005 2.162e+006 6.839e+008 1.000e+000 1.424e-002 1.823e-005 
3.322e-005 2.162e+006 6.840e+008 1.000e+000 1.409e-002 1.827e-005 
3.324e-005 2.162e+006 6.839e+008 1.000e+000 1.413e-002 1.829e-005 
3.326e-005 2.162e+006 6.840e+008 1.000e+000 1.400e-002 1.831e-005 
3.329e-005 2.162e+006 6.840e+008 1.000e+000 1.416e-002 1.833e-005 
3.331e-005 2.162e+006 6.832e+008 1.000e+000 1.388e-002 1.836e-005 
3.336e-005 2.162e+006 6.827e+008 1.000e+000 1.384e-002 1.840e-005 
3.340e-005 2.162e+006 6.825e+008 1.000e+000 1.374e-002 1.845e-005 
3.344e-005 2.162e+006 6.823e+008 1.000e+000 1.346e-002 1.849e-005 
3.349e-005 2.162e+006 6.822e+008 1.000e+000 1.351e-002 1.853e-005 
3.353e-005 2.162e+006 6.821e+008 1.000e+000 1.380e-002 1.857e-005 
3.357e-005 2.162e+006 6.821e+008 1.000e+000 1.388e-002 1.862e-005 
3.362e-005 2.162e+006 6.820e+008 1.000e+000 1.405e-002 1.866e-005 
3.366e-005 2.162e+006 6.820e+008 1.000e+000 1.405e-002 1.871e-005 
3.371e-005 2.162e+006 6.810e+008 1.000e+000 1.433e-002 1.875e-005 
3.375e-005 2.162e+006 6.807e+008 1.000e+000 1.448e-002 1.879e-005 
3.379e-005 2.162e+006 6.806e+008 1.000e+000 1.450e-002 1.884e-005 
3.384e-005 2.162e+006 6.805e+008 1.000e+000 1.447e-002 1.888e-005 
3.388e-005 2.162e+006 6.804e+008 1.000e+000 1.431e-002 1.892e-005 
3.392e-005 2.162e+006 6.803e+008 1.000e+000 1.435e-002 1.897e-005 
3.396e-005 2.162e+006 6.803e+008 1.000e+000 1.433e-002 1.901e-005 
3.400e-005 2.162e+006 6.803e+008 1.000e+000 1.431e-002 1.905e-005 
3.405e-005 2.162e+006 6.804e+008 1.000e+000 1.431e-002 1.909e-005 
3.409e-005 2.162e+006 6.806e+008 1.000e+000 1.431e-002 1.913e-005 
3.413e-005 2.162e+006 6.807e+008 1.000e+000 1.443e-002 1.917e-005 
3.417e-005 2.162e+006 6.803e+008 1.000e+000 1.471e-002 1.922e-005 
3.422e-005 2.162e+006 6.802e+008 1.000e+000 1.474e-002 1.926e-005 
3.424e-005 2.162e+006 6.800e+008 1.000e+000 1.481e-002 1.929e-005 
3.426e-005 2.162e+006 6.799e+008 1.000e+000 1.461e-002 1.930e-005 
3.428e-005 2.162e+006 6.797e+008 1.000e+000 1.459e-002 1.932e-005 
3.430e-005 2.162e+006 6.796e+008 1.000e+000 1.387e-002 1.934e-005 
3.434e-005 2.162e+006 6.794e+008 1.000e+000 1.346e-002 1.938e-005 
3.438e-005 2.163e+006 6.793e+008 1.000e+000 1.329e-002 1.942e-005 
3.442e-005 2.163e+006 6.793e+008 1.000e+000 1.278e-002 1.946e-005 
3.446e-005 2.164e+006 6.794e+008 1.000e+000 1.273e-002 1.950e-005 
3.451e-005 2.165e+006 6.797e+008 1.000e+000 1.263e-002 1.953e-005 
3.454e-005 2.165e+006 6.801e+008 1.000e+000 1.240e-002 1.956e-005 
3.456e-005 2.166e+006 6.806e+008 1.000e+000 1.227e-002 1.958e-005 
3.459e-005 2.166e+006 6.805e+008 1.000e+000 1.272e-002 1.961e-005 
3.462e-005 2.167e+006 6.808e+008 1.000e+000 1.265e-002 1.963e-005 
3.464e-005 2.168e+006 6.812e+008 1.000e+000 1.262e-002 1.965e-005 
3.467e-005 2.168e+006 6.818e+008 1.000e+000 1.251e-002 1.967e-005 
3.469e-005 2.169e+006 6.824e+008 1.000e+000 1.235e-002 1.969e-005 
3.472e-005 2.169e+006 6.830e+008 1.000e+000 1.226e-002 1.972e-005 
3.475e-005 2.170e+006 6.837e+008 1.000e+000 1.216e-002 1.974e-005 
3.477e-005 2.171e+006 6.844e+008 1.000e+000 1.215e-002 1.976e-005 
3.480e-005 2.172e+006 6.852e+008 1.000e+000 1.200e-002 1.978e-005 
3.483e-005 2.172e+006 6.859e+008 1.000e+000 1.183e-002 1.980e-005 
3.485e-005 2.173e+006 6.859e+008 1.000e+000 1.269e-002 1.982e-005 
3.488e-005 2.174e+006 6.837e+008 1.000e+000 1.281e-002 1.984e-005 
3.490e-005 2.174e+006 6.838e+008 1.000e+000 1.274e-002 1.987e-005 
3.493e-005 2.175e+006 6.841e+008 1.000e+000 1.286e-002 1.989e-005 
3.496e-005 2.175e+006 6.846e+008 1.000e+000 1.279e-002 1.991e-005 
3.498e-005 2.176e+006 6.852e+008 1.000e+000 1.285e-002 1.993e-005 
3.501e-005 2.177e+006 6.857e+008 1.000e+000 1.276e-002 1.996e-005 
3.504e-005 2.177e+006 6.864e+008 1.000e+000 1.267e-002 1.998e-005 
3.506e-005 2.178e+006 6.870e+008 1.000e+000 1.272e-002 2.000e-005 
3.509e-005 2.178e+006 6.877e+008 1.000e+000 1.273e-002 2.002e-005 
3.511e-005 2.179e+006 6.884e+008 1.000e+000 1.262e-002 2.004e-005 
3.514e-005 2.180e+006 6.891e+008 1.000e+000 1.260e-002 2.007e-005 
3.517e-005 2.180e+006 6.898e+008 1.000e+000 1.257e-002 2.009e-005 
3.519e-005 2.181e+006 6.906e+008 1.000e+000 1.257e-002 2.011e-005 
3.522e-005 2.182e+006 6.913e+008 1.000e+000 1.239e-002 2.013e-005 
3.525e-005 2.182e+006 6.921e+008 1.000e+000 1.236e-002 2.015e-005 
3.527e-005 2.183e+006 6.929e+008 1.000e+000 1.181e-002 2.017e-005 
3.530e-005 2.184e+006 6.937e+008 1.000e+000 1.165e-002 2.020e-005 
3.532e-005 2.184e+006 6.945e+008 1.000e+000 1.156e-002 2.022e-005 
3.535e-005 2.185e+006 6.952e+008 1.000e+000 1.177e-002 2.024e-005 
3.538e-005 2.186e+006 6.959e+008 1.000e+000 1.175e-002 2.026e-005 
3.540e-005 2.187e+006 6.967e+008 1.000e+000 1.180e-002 2.028e-005 
3.543e-005 2.187e+006 6.975e+008 1.000e+000 1.183e-002 2.030e-005 
3.546e-005 2.188e+006 6.983e+008 1.000e+000 1.191e-002 2.032e-005 
3.548e-005 2.189e+006 6.992e+008 1.000e+000 1.192e-002 2.034e-005 
3.551e-005 2.190e+006 7.001e+008 1.000e+000 1.184e-002 2.037e-005 
3.555e-005 2.191e+006 7.015e+008 1.000e+000 1.184e-002 2.040e-005 
3.559e-005 2.192e+006 7.029e+008 1.000e+000 1.184e-002 2.043e-005 
3.563e-005 2.193e+006 7.043e+008 1.000e+000 1.181e-002 2.047e-005 
3.567e-005 2.194e+006 7.057e+008 1.000e+000 1.189e-002 2.050e-005 
3.571e-005 2.195e+006 7.071e+008 1.000e+000 1.178e-002 2.053e-005 
3.575e-005 2.196e+006 7.085e+008 1.000e+000 1.173e-002 2.056e-005 
3.579e-005 2.197e+006 7.099e+008 1.000e+000 1.184e-002 2.059e-005 
3.583e-005 2.198e+006 7.114e+008 1.000e+000 1.169e-002 2.063e-005 
3.587e-005 2.199e+006 7.129e+008 1.000e+000 1.155e-002 2.066e-005 
3.591e-005 2.200e+006 7.145e+008 1.000e+000 1.154e-002 2.069e-005 
3.595e-005 2.201e+006 7.160e+008 1.000e+000 1.165e-002 2.072e-005 
3.599e-005 2.202e+006 7.176e+008 1.000e+000 1.163e-002 2.075e-005 
3.603e-005 2.204e+006 7.192e+008 1.000e+000 1.166e-002 2.078e-005 
3.607e-005 2.205e+006 7.209e+008 1.000e+000 1.174e-002 2.082e-005 
3.610e-005 2.206e+006 7.225e+008 1.000e+000 1.165e-002 2.085e-005 
3.614e-005 2.207e+006 7.240e+008 1.000e+000 1.158e-002 2.088e-005 
3.616e-005 2.207e+006 7.249e+008 1.000e+000 1.158e-002 2.089e-005 
3.619e-005 2.208e+006 7.262e+008 1.000e+000 1.177e-002 2.092e-005 
3.623e-005 2.209e+006 7.281e+008 1.000e+000 1.194e-002 2.095e-005 
3.628e-005 2.210e+006 7.299e+008 1.000e+000 1.192e-002 2.099e-005 
3.631e-005 2.211e+006 7.317e+008 1.000e+000 1.193e-002 2.102e-005 
3.635e-005 2.212e+006 7.335e+008 1.000e+000 1.202e-002 2.106e-005 
3.639e-005 2.213e+006 7.353e+008 1.000e+000 1.206e-002 2.109e-005 
3.643e-005 2.214e+006 7.371e+008 1.000e+000 1.209e-002 2.112e-005 
3.648e-005 2.214e+006 7.390e+008 1.000e+000 1.218e-002 2.116e-005 
3.652e-005 2.215e+006 7.408e+008 1.000e+000 1.227e-002 2.119e-005 
3.656e-005 2.216e+006 7.426e+008 1.000e+000 1.238e-002 2.123e-005 
3.660e-005 2.217e+006 7.444e+008 1.000e+000 1.245e-002 2.127e-005 
3.664e-005 2.217e+006 7.385e+008 1.000e+000 1.346e-002 2.130e-005 
3.668e-005 2.218e+006 7.200e+008 1.000e+000 1.406e-002 2.134e-005 
3.671e-005 2.218e+006 7.088e+008 1.000e+000 1.504e-002 2.137e-005 
3.675e-005 2.217e+006 7.049e+008 1.000e+000 1.509e-002 2.142e-005 
3.679e-005 2.217e+006 7.025e+008 1.000e+000 1.498e-002 2.146e-005 
3.684e-005 2.217e+006 7.006e+008 1.000e+000 1.489e-002 2.150e-005 
3.688e-005 2.217e+006 6.991e+008 1.000e+000 1.503e-002 2.154e-005 
3.692e-005 2.217e+006 6.979e+008 1.000e+000 1.515e-002 2.159e-005 
3.696e-005 2.217e+006 6.968e+008 1.000e+000 1.518e-002 2.163e-005 
3.701e-005 2.217e+006 6.958e+008 1.000e+000 1.500e-002 2.167e-005 
3.705e-005 2.217e+006 6.950e+008 1.000e+000 1.517e-002 2.172e-005 
3.709e-005 2.217e+006 6.942e+008 1.000e+000 1.515e-002 2.176e-005 
3.714e-005 2.217e+006 6.935e+008 1.000e+000 1.517e-002 2.181e-005 
3.718e-005 2.216e+006 6.929e+008 1.000e+000 1.520e-002 2.185e-005 
3.722e-005 2.216e+006 6.923e+008 1.000e+000 1.519e-002 2.190e-005 
3.727e-005 2.216e+006 6.918e+008 1.000e+000 1.538e-002 2.194e-005 
3.731e-005 2.216e+006 6.913e+008 1.000e+000 1.547e-002 2.199e-005 
3.736e-005 2.215e+006 6.908e+008 1.000e+000 1.553e-002 2.204e-005 
3.741e-005 2.215e+006 6.904e+008 1.000e+000 1.556e-002 2.209e-005 
3.746e-005 2.215e+006 6.899e+008 1.000e+000 1.558e-002 2.214e-005 
3.751e-005 2.214e+006 6.895e+008 1.000e+000 1.566e-002 2.219e-005 
3.756e-005 2.214e+006 6.891e+008 1.000e+000 1.556e-002 2.225e-005 
3.761e-005 2.213e+006 6.888e+008 1.000e+000 1.536e-002 2.230e-005 
3.766e-005 2.213e+006 6.884e+008 1.000e+000 1.532e-002 2.235e-005 
3.771e-005 2.212e+006 6.881e+008 1.000e+000 1.523e-002 2.240e-005 
3.775e-005 2.212e+006 6.877e+008 1.000e+000 1.509e-002 2.245e-005 
3.780e-005 2.212e+006 6.873e+008 1.000e+000 1.505e-002 2.250e-005 
3.785e-005 2.212e+006 6.869e+008 1.000e+000 1.502e-002 2.255e-005 
3.789e-005 2.211e+006 6.865e+008 1.000e+000 1.493e-002 2.260e-005 
3.794e-005 2.211e+006 6.861e+008 1.000e+000 1.491e-002 2.264e-005 
3.798e-005 2.211e+006 6.857e+008 1.000e+000 1.488e-002 2.269e-005 
3.803e-005 2.211e+006 6.852e+008 1.000e+000 1.494e-002 2.273e-005 
3.807e-005 2.211e+006 6.849e+008 1.000e+000 1.500e-002 2.278e-005 
3.812e-005 2.211e+006 6.845e+008 1.000e+000 1.507e-002 2.282e-005 
3.816e-005 2.211e+006 6.842e+008 1.000e+000 1.511e-002 2.287e-005 
3.821e-005 2.211e+006 6.838e+008 1.000e+000 1.509e-002 2.292e-005 
3.825e-005 2.210e+006 6.835e+008 1.000e+000 1.516e-002 2.296e-005 
3.829e-005 2.210e+006 6.832e+008 1.000e+000 1.526e-002 2.301e-005 
3.834e-005 2.210e+006 6.829e+008 1.000e+000 1.530e-002 2.305e-005 
3.838e-005 2.210e+006 6.826e+008 1.000e+000 1.528e-002 2.310e-005 
3.842e-005 2.210e+006 6.826e+008 1.000e+000 1.544e-002 2.313e-005 
3.844e-005 2.210e+006 6.827e+008 1.000e+000 1.547e-002 2.316e-005 
3.847e-005 2.210e+006 6.830e+008 1.000e+000 1.450e-002 2.319e-005 
3.850e-005 2.210e+006 6.834e+008 1.000e+000 1.465e-002 2.321e-005 
3.851e-005 2.210e+006 6.838e+008 1.000e+000 1.472e-002 2.323e-005 
3.854e-005 2.210e+006 6.842e+008 1.000e+000 1.462e-002 2.325e-005 
3.858e-005 2.210e+006 6.842e+008 1.000e+000 1.457e-002 2.329e-005 
3.862e-005 2.210e+006 6.844e+008 1.000e+000 1.407e-002 2.333e-005 
3.864e-005 2.211e+006 6.846e+008 1.000e+000 1.397e-002 2.335e-005 
3.868e-005 2.211e+006 6.849e+008 1.000e+000 1.408e-002 2.339e-005 
3.873e-005 2.211e+006 6.854e+008 1.000e+000 1.401e-002 2.343e-005 
3.878e-005 2.212e+006 6.860e+008 1.000e+000 1.412e-002 2.348e-005 
3.883e-005 2.212e+006 6.869e+008 1.000e+000 1.388e-002 2.352e-005 
3.888e-005 2.213e+006 6.880e+008 1.000e+000 1.405e-002 2.357e-005 
3.893e-005 2.213e+006 6.892e+008 1.000e+000 1.405e-002 2.362e-005 
3.899e-005 2.214e+006 6.905e+008 1.000e+000 1.399e-002 2.367e-005 
3.904e-005 2.215e+006 6.918e+008 1.000e+000 1.397e-002 2.372e-005 
3.909e-005 2.215e+006 6.933e+008 1.000e+000 1.397e-002 2.377e-005 
3.914e-005 2.215e+006 6.950e+008 1.000e+000 1.427e-002 2.382e-005 
3.919e-005 2.215e+006 6.864e+008 1.000e+000 1.563e-002 2.387e-005 
3.924e-005 2.215e+006 6.847e+008 1.000e+000 1.565e-002 2.392e-005 
3.927e-005 2.215e+006 6.842e+008 1.000e+000 1.572e-002 2.395e-005 
3.929e-005 2.215e+006 6.840e+008 1.000e+000 1.548e-002 2.397e-005 
3.930e-005 2.215e+006 6.838e+008 1.000e+000 1.528e-002 2.398e-005 
3.933e-005 2.215e+006 6.837e+008 1.000e+000 1.399e-002 2.401e-005 
3.935e-005 2.215e+006 6.836e+008 1.000e+000 1.385e-002 2.403e-005 
3.937e-005 2.215e+006 6.835e+008 1.000e+000 1.375e-002 2.405e-005 
3.939e-005 2.215e+006 6.835e+008 1.000e+000 1.384e-002 2.407e-005 
3.940e-005 2.215e+006 6.834e+008 1.000e+000 1.392e-002 2.408e-005 
3.942e-005 2.215e+006 6.834e+008 1.000e+000 1.400e-002 2.410e-005 
3.944e-005 2.215e+006 6.834e+008 1.000e+000 1.394e-002 2.412e-005 
3.947e-005 2.215e+006 6.835e+008 1.000e+000 1.408e-002 2.414e-005 
3.949e-005 2.215e+006 6.835e+008 1.000e+000 1.423e-002 2.416e-005 
3.951e-005 2.215e+006 6.829e+008 1.000e+000 1.488e-002 2.419e-005 
3.956e-005 2.215e+006 6.824e+008 1.000e+000 1.514e-002 2.424e-005 
3.960e-005 2.215e+006 6.822e+008 1.000e+000 1.530e-002 2.428e-005 
3.965e-005 2.215e+006 6.820e+008 1.000e+000 1.534e-002 2.433e-005 
3.969e-005 2.215e+006 6.819e+008 1.000e+000 1.513e-002 2.437e-005 
3.974e-005 2.215e+006 6.819e+008 1.000e+000 1.520e-002 2.442e-005 
3.978e-005 2.215e+006 6.818e+008 1.000e+000 1.526e-002 2.446e-005 
3.982e-005 2.215e+006 6.818e+008 1.000e+000 1.526e-002 2.451e-005 
3.987e-005 2.214e+006 6.818e+008 1.000e+000 1.523e-002 2.455e-005 
3.991e-005 2.214e+006 6.818e+008 1.000e+000 1.530e-002 2.459e-005 
3.995e-005 2.214e+006 6.818e+008 1.000e+000 1.523e-002 2.464e-005 
3.999e-005 2.214e+006 6.818e+008 1.000e+000 1.536e-002 2.468e-005 
4.003e-005 2.214e+006 6.818e+008 1.000e+000 1.542e-002 2.472e-005 
4.007e-005 2.213e+006 6.818e+008 1.000e+000 1.550e-002 2.476e-005 
4.011e-005 2.213e+006 6.818e+008 1.000e+000 1.539e-002 2.481e-005 
4.015e-005 2.213e+006 6.818e+008 1.000e+000 1.540e-002 2.485e-005 
4.019e-005 2.213e+006 6.819e+008 1.000e+000 1.565e-002 2.489e-005 
4.023e-005 2.213e+006 6.819e+008 1.000e+000 1.553e-002 2.493e-005 
4.027e-005 2.212e+006 6.819e+008 1.000e+000 1.564e-002 2.497e-005 
4.031e-005 2.212e+006 6.820e+008 1.000e+000 1.556e-002 2.501e-005 
4.035e-005 2.212e+006 6.820e+008 1.000e+000 1.567e-002 2.505e-005 
4.039e-005 2.211e+006 6.814e+008 1.000e+000 1.556e-002 2.509e-005 
4.043e-005 2.211e+006 6.810e+008 1.000e+000 1.544e-002 2.514e-005 
4.047e-005 2.211e+006 6.808e+008 1.000e+000 1.546e-002 2.518e-005 
4.051e-005 2.211e+006 6.806e+008 1.000e+000 1.556e-002 2.522e-005 
4.055e-005 2.211e+006 6.805e+008 1.000e+000 1.551e-002 2.526e-005 
4.059e-005 2.210e+006 6.804e+008 1.000e+000 1.573e-002 2.530e-005 
4.063e-005 2.210e+006 6.804e+008 1.000e+000 1.582e-002 2.534e-005 
4.067e-005 2.210e+006 6.804e+008 1.000e+000 1.579e-002 2.539e-005 
4.071e-005 2.210e+006 6.803e+008 1.000e+000 1.572e-002 2.543e-005 
4.075e-005 2.209e+006 6.798e+008 1.000e+000 1.623e-002 2.547e-005 
4.079e-005 2.209e+006 6.702e+008 1.000e+000 1.565e-002 2.551e-005 
4.083e-005 2.209e+006 6.651e+008 1.000e+000 1.533e-002 2.555e-005 
4.087e-005 2.209e+006 6.620e+008 1.000e+000 1.511e-002 2.559e-005 
4.091e-005 2.209e+006 6.598e+008 1.000e+000 1.504e-002 2.563e-005 
4.093e-005 2.210e+006 6.588e+008 1.000e+000 1.492e-002 2.565e-005 
4.096e-005 2.210e+006 6.578e+008 1.000e+000 1.422e-002 2.567e-005 
4.099e-005 2.210e+006 6.564e+008 1.000e+000 1.367e-002 2.570e-005 
4.101e-005 2.211e+006 6.554e+008 1.000e+000 1.353e-002 2.572e-005 
4.103e-005 2.211e+006 6.546e+008 1.000e+000 1.358e-002 2.574e-005 
4.106e-005 2.212e+006 6.529e+008 1.000e+000 1.308e-002 2.576e-005 
4.108e-005 2.212e+006 6.509e+008 1.000e+000 1.342e-002 2.578e-005 
4.111e-005 2.213e+006 6.491e+008 1.000e+000 1.364e-002 2.581e-005 
4.115e-005 2.213e+006 6.484e+008 1.000e+000 1.317e-002 2.584e-005 
4.119e-005 2.214e+006 6.480e+008 1.000e+000 1.285e-002 2.587e-005 
4.123e-005 2.216e+006 6.479e+008 1.000e+000 1.279e-002 2.591e-005 
4.128e-005 2.217e+006 6.478e+008 1.000e+000 1.275e-002 2.595e-005 
4.132e-005 2.218e+006 6.480e+008 1.000e+000 1.265e-002 2.598e-005 
4.136e-005 2.219e+006 6.483e+008 1.000e+000 1.266e-002 2.601e-005 
4.140e-005 2.220e+006 6.487e+008 1.000e+000 1.253e-002 2.605e-005 
4.145e-005 2.221e+006 6.493e+008 1.000e+000 1.252e-002 2.608e-005 
4.149e-005 2.223e+006 6.500e+008 1.000e+000 1.250e-002 2.612e-005 
4.153e-005 2.224e+006 6.508e+008 1.000e+000 1.235e-002 2.615e-005 
4.158e-005 2.225e+006 6.517e+008 1.000e+000 1.235e-002 2.619e-005 
4.162e-005 2.226e+006 6.527e+008 1.000e+000 1.226e-002 2.622e-005 
4.166e-005 2.228e+006 6.539e+008 1.000e+000 1.229e-002 2.626e-005 
4.169e-005 2.229e+006 6.547e+008 1.000e+000 1.247e-002 2.628e-005 
4.171e-005 2.229e+006 6.551e+008 1.000e+000 1.235e-002 2.629e-005 
4.173e-005 2.230e+006 6.556e+008 1.000e+000 1.205e-002 2.630e-005 
4.175e-005 2.231e+006 6.561e+008 1.000e+000 1.191e-002 2.632e-005 
4.176e-005 2.231e+006 6.567e+008 1.000e+000 1.182e-002 2.633e-005 
4.178e-005 2.232e+006 6.573e+008 1.000e+000 1.166e-002 2.634e-005 
4.180e-005 2.233e+006 6.579e+008 1.000e+000 1.162e-002 2.635e-005 
4.182e-005 2.234e+006 6.585e+008 1.000e+000 1.153e-002 2.637e-005 
4.183e-005 2.234e+006 6.591e+008 1.000e+000 1.138e-002 2.638e-005 
4.187e-005 2.236e+006 6.606e+008 1.000e+000 1.071e-002 2.640e-005 
4.191e-005 2.238e+006 6.625e+008 1.000e+000 1.055e-002 2.643e-005 
4.196e-005 2.240e+006 6.646e+008 1.000e+000 1.035e-002 2.646e-005 
4.200e-005 2.242e+006 6.669e+008 1.000e+000 1.027e-002 2.649e-005 
4.204e-005 2.244e+006 6.685e+008 1.000e+000 1.087e-002 2.652e-005 
4.209e-005 2.246e+006 6.702e+008 1.000e+000 1.092e-002 2.655e-005 
4.213e-005 2.247e+006 6.722e+008 1.000e+000 1.108e-002 2.658e-005 
4.217e-005 2.249e+006 6.744e+008 1.000e+000 1.128e-002 2.661e-005 
4.221e-005 2.251e+006 6.767e+008 1.000e+000 1.132e-002 2.665e-005 
4.226e-005 2.252e+006 6.794e+008 1.000e+000 1.132e-002 2.668e-005 
4.231e-005 2.254e+006 6.822e+008 1.000e+000 1.134e-002 2.672e-005 
4.236e-005 2.256e+006 6.853e+008 1.000e+000 1.140e-002 2.675e-005 
4.241e-005 2.257e+006 6.885e+008 1.000e+000 1.148e-002 2.679e-005 
4.246e-005 2.259e+006 6.919e+008 1.000e+000 1.154e-002 2.683e-005 
4.250e-005 2.261e+006 6.952e+008 1.000e+000 1.160e-002 2.687e-005 
4.255e-005 2.262e+006 6.983e+008 1.000e+000 1.142e-002 2.691e-005 
4.260e-005 2.264e+006 7.013e+008 1.000e+000 1.129e-002 2.694e-005 
4.263e-005 2.265e+006 7.038e+008 1.000e+000 1.121e-002 2.697e-005 
4.266e-005 2.266e+006 7.055e+008 1.000e+000 1.060e-002 2.699e-005 
4.268e-005 2.266e+006 7.071e+008 1.000e+000 1.055e-002 2.700e-005 
4.270e-005 2.267e+006 7.088e+008 1.000e+000 1.046e-002 2.702e-005 
4.273e-005 2.269e+006 7.111e+008 1.000e+000 1.068e-002 2.704e-005 
4.276e-005 2.270e+006 7.134e+008 1.000e+000 1.069e-002 2.706e-005 
4.279e-005 2.271e+006 7.156e+008 1.000e+000 1.062e-002 2.708e-005 
4.283e-005 2.272e+006 7.190e+008 1.000e+000 1.060e-002 2.712e-005 
4.288e-005 2.274e+006 7.224e+008 1.000e+000 1.061e-002 2.715e-005 
4.291e-005 2.275e+006 7.257e+008 1.000e+000 1.054e-002 2.718e-005 
4.295e-005 2.277e+006 7.284e+008 1.000e+000 1.061e-002 2.720e-005 
4.298e-005 2.278e+006 7.309e+008 1.000e+000 1.059e-002 2.723e-005 
4.301e-005 2.279e+006 7.338e+008 1.000e+000 1.053e-002 2.725e-005 
4.304e-005 2.280e+006 7.364e+008 1.000e+000 1.053e-002 2.727e-005 
4.307e-005 2.281e+006 7.388e+008 1.000e+000 1.039e-002 2.729e-005 
4.310e-005 2.282e+006 7.415e+008 1.000e+000 1.040e-002 2.732e-005 
4.315e-005 2.284e+006 7.458e+008 1.000e+000 1.047e-002 2.735e-005 
4.319e-005 2.285e+006 7.503e+008 1.000e+000 1.044e-002 2.739e-005 
4.324e-005 2.287e+006 7.548e+008 1.000e+000 1.044e-002 2.742e-005 
4.329e-005 2.289e+006 7.600e+008 1.000e+000 1.041e-002 2.746e-005 
4.334e-005 2.290e+006 7.653e+008 1.000e+000 1.037e-002 2.750e-005 
4.340e-005 2.292e+006 7.708e+008 1.000e+000 1.059e-002 2.754e-005 
4.342e-005 2.292e+006 7.732e+008 1.000e+000 1.084e-002 2.756e-005 
4.344e-005 2.293e+006 7.717e+008 1.000e+000 1.134e-002 2.758e-005 
4.346e-005 2.293e+006 7.730e+008 1.000e+000 1.129e-002 2.760e-005 
4.349e-005 2.294e+006 7.746e+008 1.000e+000 1.130e-002 2.762e-005 
4.351e-005 2.294e+006 7.770e+008 1.000e+000 1.152e-002 2.764e-005 
4.353e-005 2.295e+006 7.784e+008 1.000e+000 1.160e-002 2.766e-005 
4.354e-005 2.295e+006 7.799e+008 1.000e+000 1.164e-002 2.767e-005 
4.356e-005 2.295e+006 7.814e+008 1.000e+000 1.183e-002 2.768e-005 
4.357e-005 2.295e+006 7.831e+008 1.000e+000 1.226e-002 2.770e-005 
4.359e-005 2.295e+006 7.850e+008 1.000e+000 1.349e-003 2.772e-005 
4.361e-005 2.296e+006 7.639e+008 1.000e+000 1.239e-002 2.773e-005 
4.363e-005 2.296e+006 7.621e+008 1.000e+000 1.194e-002 2.775e-005 
4.368e-005 2.297e+006 7.594e+008 1.000e+000 1.209e-002 2.779e-005 
4.373e-005 2.297e+006 7.587e+008 1.000e+000 1.223e-002 2.785e-005 
4.376e-005 2.298e+006 7.588e+008 1.000e+000 1.258e-002 2.787e-005 
4.378e-005 2.298e+006 7.593e+008 1.000e+000 1.262e-002 2.789e-005 
4.381e-005 2.298e+006 7.547e+008 1.000e+000 1.325e-002 2.791e-005 
4.383e-005 2.298e+006 7.532e+008 1.000e+000 1.320e-002 2.793e-005 
4.385e-005 2.298e+006 7.525e+008 1.000e+000 1.316e-002 2.795e-005 
4.389e-005 2.298e+006 7.520e+008 1.000e+000 1.322e-002 2.799e-005 
4.394e-005 2.298e+006 7.523e+008 1.000e+000 1.317e-002 2.804e-005 
4.398e-005 2.299e+006 7.530e+008 1.000e+000 1.305e-002 2.808e-005 
4.403e-005 2.299e+006 7.540e+008 1.000e+000 1.310e-002 2.813e-005 
4.407e-005 2.299e+006 7.552e+008 1.000e+000 1.318e-002 2.817e-005 
4.411e-005 2.299e+006 7.565e+008 1.000e+000 1.323e-002 2.821e-005 
4.416e-005 2.300e+006 7.580e+008 1.000e+000 1.329e-002 2.825e-005 
4.420e-005 2.300e+006 7.596e+008 1.000e+000 1.320e-002 2.830e-005 
4.424e-005 2.300e+006 7.612e+008 1.000e+000 1.315e-002 2.834e-005 
4.429e-005 2.300e+006 7.616e+008 1.000e+000 1.348e-002 2.838e-005 
4.433e-005 2.300e+006 7.625e+008 1.000e+000 1.349e-002 2.842e-005 
4.438e-005 2.300e+006 7.640e+008 1.000e+000 1.356e-002 2.847e-005 
4.442e-005 2.300e+006 7.656e+008 1.000e+000 1.361e-002 2.851e-005 
4.447e-005 2.300e+006 7.674e+008 1.000e+000 1.355e-002 2.856e-005 
4.451e-005 2.300e+006 7.693e+008 1.000e+000 1.361e-002 2.860e-005 
4.456e-005 2.300e+006 7.712e+008 1.000e+000 1.361e-002 2.865e-005 
4.460e-005 2.300e+006 7.733e+008 1.000e+000 1.369e-002 2.870e-005 
4.465e-005 2.300e+006 7.754e+008 1.000e+000 1.366e-002 2.874e-005 
4.468e-005 2.300e+006 7.760e+008 1.000e+000 1.355e-002 2.877e-005 
4.470e-005 2.300e+006 7.763e+008 1.000e+000 1.356e-002 2.880e-005 
4.473e-005 2.300e+006 7.770e+008 1.000e+000 1.354e-002 2.882e-005 
4.476e-005 2.299e+006 7.778e+008 1.000e+000 1.350e-002 2.885e-005 
4.478e-005 2.299e+006 7.786e+008 1.000e+000 1.357e-002 2.888e-005 
4.480e-005 2.299e+006 7.794e+008 1.000e+000 1.356e-002 2.890e-005 
4.483e-005 2.299e+006 7.803e+008 1.000e+000 1.352e-002 2.892e-005 
4.485e-005 2.299e+006 7.811e+008 1.000e+000 1.352e-002 2.895e-005 
4.487e-005 2.299e+006 7.820e+008 1.000e+000 1.357e-002 2.897e-005 
4.489e-005 2.299e+006 7.829e+008 1.000e+000 1.348e-002 2.899e-005 
4.492e-005 2.299e+006 7.837e+008 1.000e+000 1.351e-002 2.902e-005 
4.494e-005 2.299e+006 7.845e+008 1.000e+000 1.363e-002 2.904e-005 
4.496e-005 2.299e+006 7.854e+008 1.000e+000 1.346e-002 2.906e-005 
4.498e-005 2.299e+006 7.863e+008 1.000e+000 1.335e-002 2.908e-005 
4.500e-005 2.299e+006 7.857e+008 1.000e+000 1.347e-002 2.910e-005 
4.503e-005 2.299e+006 7.861e+008 1.000e+000 1.347e-002 2.913e-005 
4.505e-005 2.299e+006 7.868e+008 1.000e+000 1.337e-002 2.915e-005 
4.507e-005 2.299e+006 7.875e+008 1.000e+000 1.328e-002 2.917e-005 
4.509e-005 2.299e+006 7.882e+008 1.000e+000 1.326e-002 2.919e-005 
4.511e-005 2.299e+006 7.890e+008 1.000e+000 1.324e-002 2.922e-005 
4.514e-005 2.299e+006 7.899e+008 1.000e+000 1.321e-002 2.924e-005 
4.516e-005 2.299e+006 7.907e+008 1.000e+000 1.316e-002 2.926e-005 
4.518e-005 2.299e+006 7.915e+008 1.000e+000 1.318e-002 2.928e-005 
4.520e-005 2.299e+006 7.924e+008 1.000e+000 1.313e-002 2.930e-005 
4.522e-005 2.299e+006 7.932e+008 1.000e+000 1.308e-002 2.932e-005 
4.524e-005 2.299e+006 7.941e+008 1.000e+000 1.301e-002 2.934e-005 
4.526e-005 2.299e+006 7.945e+008 1.000e+000 1.277e-002 2.937e-005 
4.529e-005 2.299e+006 7.943e+008 1.000e+000 1.270e-002 2.939e-005 
4.531e-005 2.299e+006 7.948e+008 1.000e+000 1.261e-002 2.941e-005 
4.533e-005 2.299e+006 7.955e+008 1.000e+000 1.258e-002 2.942e-005 
4.535e-005 2.299e+006 7.963e+008 1.000e+000 1.244e-002 2.944e-005 
4.537e-005 2.300e+006 7.973e+008 1.000e+000 1.239e-002 2.946e-005 
4.539e-005 2.300e+006 7.983e+008 1.000e+000 1.229e-002 2.948e-005 
4.541e-005 2.300e+006 7.995e+008 1.000e+000 1.229e-002 2.950e-005 
4.543e-005 2.300e+006 8.007e+008 1.000e+000 1.218e-002 2.952e-005 
4.546e-005 2.301e+006 8.019e+008 1.000e+000 1.215e-002 2.954e-005 
4.548e-005 2.301e+006 8.033e+008 1.000e+000 1.209e-002 2.956e-005 
4.550e-005 2.301e+006 8.046e+008 1.000e+000 1.205e-002 2.958e-005 
4.552e-005 2.302e+006 8.061e+008 1.000e+000 1.207e-002 2.960e-005 
4.554e-005 2.302e+006 8.076e+008 1.000e+000 1.206e-002 2.962e-005 
4.557e-005 2.302e+006 8.091e+008 1.000e+000 1.172e-002 2.964e-005 
4.559e-005 2.303e+006 8.104e+008 1.000e+000 1.161e-002 2.966e-005 
4.561e-005 2.303e+006 8.119e+008 1.000e+000 1.148e-002 2.968e-005 
4.563e-005 2.303e+006 8.133e+008 1.000e+000 1.136e-002 2.970e-005 
4.565e-005 2.304e+006 8.146e+008 1.000e+000 1.126e-002 2.971e-005 
4.566e-005 2.304e+006 8.157e+008 1.000e+000 1.112e-002 2.973e-005 
4.568e-005 2.304e+006 8.169e+008 1.000e+000 1.107e-002 2.974e-005 
4.570e-005 2.305e+006 8.183e+008 1.000e+000 1.102e-002 2.976e-005 
4.572e-005 2.305e+006 8.199e+008 1.000e+000 1.100e-002 2.978e-005 
4.574e-005 2.306e+006 8.213e+008 1.000e+000 1.094e-002 2.979e-005 
4.576e-005 2.306e+006 8.227e+008 1.000e+000 1.099e-002 2.981e-005 
4.578e-005 2.307e+006 8.241e+008 1.000e+000 1.094e-002 2.982e-005 
4.579e-005 2.307e+006 8.255e+008 1.000e+000 1.091e-002 2.984e-005 
4.581e-005 2.307e+006 8.267e+008 1.000e+000 1.095e-002 2.985e-005 
4.583e-005 2.308e+006 8.286e+008 1.000e+000 1.093e-002 2.987e-005 
4.585e-005 2.308e+006 8.299e+008 1.000e+000 1.093e-002 2.988e-005 
4.587e-005 2.309e+006 8.314e+008 1.000e+000 1.094e-002 2.990e-005 
4.589e-005 2.309e+006 8.331e+008 1.000e+000 1.093e-002 2.992e-005 
4.591e-005 2.309e+006 8.349e+008 1.000e+000 1.092e-002 2.993e-005 
4.593e-005 2.310e+006 8.368e+008 1.000e+000 1.093e-002 2.995e-005 
4.595e-005 2.310e+006 8.386e+008 1.000e+000 1.097e-002 2.997e-005 
4.597e-005 2.311e+006 8.409e+008 1.000e+000 1.099e-002 2.999e-005 
4.600e-005 2.312e+006 8.437e+008 1.000e+000 1.093e-002 3.001e-005 
4.603e-005 2.312e+006 8.465e+008 1.000e+000 1.091e-002 3.004e-005 
4.606e-005 2.313e+006 8.493e+008 1.000e+000 1.090e-002 3.006e-005 
4.609e-005 2.313e+006 8.521e+008 1.000e+000 1.089e-002 3.009e-005 
4.611e-005 2.314e+006 8.524e+008 1.000e+000 1.177e-002 3.011e-005 
4.613e-005 2.314e+006 8.499e+008 1.000e+000 1.186e-002 3.013e-005 
4.615e-005 2.314e+006 8.496e+008 1.000e+000 1.188e-002 3.015e-005 
4.617e-005 2.315e+006 8.498e+008 1.000e+000 1.181e-002 3.017e-005 
4.620e-005 2.315e+006 8.502e+008 1.000e+000 1.178e-002 3.019e-005 
4.621e-005 2.315e+006 8.508e+008 1.000e+000 1.179e-002 3.020e-005 
4.623e-005 2.315e+006 8.513e+008 1.000e+000 1.174e-002 3.022e-005 
4.624e-005 2.315e+006 8.519e+008 1.000e+000 1.173e-002 3.023e-005 
4.626e-005 2.316e+006 8.527e+008 1.000e+000 1.175e-002 3.025e-005 
4.628e-005 2.316e+006 8.521e+008 1.000e+000 1.165e-002 3.027e-005 
4.631e-005 2.316e+006 8.516e+008 1.000e+000 1.108e-002 3.029e-005 
4.634e-005 2.317e+006 8.522e+008 1.000e+000 1.083e-002 3.032e-005 
4.637e-005 2.317e+006 8.531e+008 1.000e+000 1.067e-002 3.035e-005 
4.640e-005 2.318e+006 8.542e+008 1.000e+000 1.046e-002 3.037e-005 
4.644e-005 2.319e+006 8.557e+008 1.000e+000 1.030e-002 3.040e-005 
4.648e-005 2.320e+006 8.576e+008 1.000e+000 1.023e-002 3.043e-005 
4.652e-005 2.321e+006 8.599e+008 1.000e+000 1.012e-002 3.047e-005 
4.656e-005 2.322e+006 8.626e+008 1.000e+000 9.990e-003 3.050e-005 
4.661e-005 2.324e+006 8.656e+008 1.000e+000 1.001e-002 3.054e-005 
4.666e-005 2.325e+006 8.687e+008 1.000e+000 9.608e-003 3.058e-005 
4.669e-005 2.326e+006 8.709e+008 1.000e+000 9.448e-003 3.060e-005 
4.671e-005 2.327e+006 8.723e+008 1.000e+000 9.452e-003 3.062e-005 
4.673e-005 2.327e+006 8.707e+008 1.000e+000 1.018e-002 3.063e-005 
4.676e-005 2.328e+006 8.557e+008 1.000e+000 1.018e-002 3.066e-005 
4.679e-005 2.329e+006 8.490e+008 1.000e+000 1.018e-002 3.068e-005 
4.681e-005 2.329e+006 8.441e+008 1.000e+000 1.023e-002 3.070e-005 
4.684e-005 2.330e+006 8.401e+008 1.000e+000 1.050e-002 3.073e-005 
4.687e-005 2.331e+006 8.369e+008 1.000e+000 1.050e-002 3.075e-005 
4.690e-005 2.331e+006 8.342e+008 1.000e+000 1.050e-002 3.077e-005 
4.693e-005 2.332e+006 8.222e+008 1.000e+000 1.152e-002 3.080e-005 
4.695e-005 2.332e+006 8.131e+008 1.000e+000 1.191e-002 3.082e-005 
4.698e-005 2.333e+006 8.068e+008 1.000e+000 1.195e-002 3.085e-005 
4.701e-005 2.333e+006 8.019e+008 1.000e+000 1.192e-002 3.087e-005 
4.704e-005 2.333e+006 7.977e+008 1.000e+000 1.197e-002 3.090e-005 
4.707e-005 2.334e+006 7.938e+008 1.000e+000 1.198e-002 3.093e-005 
4.711e-005 2.334e+006 7.846e+008 1.000e+000 1.283e-002 3.097e-005 
4.719e-005 2.334e+006 7.731e+008 1.000e+000 1.293e-002 3.105e-005 
4.724e-005 2.334e+006 7.676e+008 1.000e+000 1.300e-002 3.109e-005 
4.726e-005 2.335e+006 7.649e+008 1.000e+000 1.301e-002 3.111e-005 
4.728e-005 2.335e+006 7.623e+008 1.000e+000 1.306e-002 3.114e-005 
4.731e-005 2.335e+006 7.599e+008 1.000e+000 1.318e-002 3.116e-005 
4.733e-005 2.335e+006 7.558e+008 1.000e+000 1.331e-002 3.118e-005 
4.735e-005 2.335e+006 7.515e+008 1.000e+000 1.339e-002 3.120e-005 
4.737e-005 2.335e+006 7.466e+008 1.000e+000 1.349e-002 3.122e-005 
4.740e-005 2.335e+006 7.408e+008 1.000e+000 1.369e-002 3.125e-005 
4.742e-005 2.335e+006 7.337e+008 1.000e+000 1.390e-002 3.127e-005 
4.747e-005 2.335e+006 7.267e+008 1.000e+000 1.365e-002 3.132e-005 
4.753e-005 2.335e+006 7.251e+008 1.000e+000 1.335e-002 3.138e-005 
4.760e-005 2.335e+006 7.245e+008 1.000e+000 1.364e-002 3.145e-005 
4.764e-005 2.335e+006 7.245e+008 1.000e+000 1.369e-002 3.149e-005 
4.766e-005 2.335e+006 7.246e+008 1.000e+000 1.363e-002 3.151e-005 
4.768e-005 2.335e+006 7.247e+008 1.000e+000 1.366e-002 3.153e-005 
4.770e-005 2.335e+006 7.248e+008 1.000e+000 1.365e-002 3.154e-005 
4.772e-005 2.335e+006 7.250e+008 1.000e+000 1.369e-002 3.157e-005 
4.774e-005 2.335e+006 7.252e+008 1.000e+000 1.363e-002 3.159e-005 
4.776e-005 2.335e+006 7.255e+008 1.000e+000 1.363e-002 3.161e-005 
4.781e-005 2.335e+006 7.254e+008 1.000e+000 1.397e-002 3.166e-005 
4.787e-005 2.335e+006 7.258e+008 1.000e+000 1.408e-002 3.172e-005 
4.792e-005 2.335e+006 7.262e+008 1.000e+000 1.430e-002 3.177e-005 
4.797e-005 2.335e+006 7.266e+008 1.000e+000 1.449e-002 3.183e-005 
4.802e-005 2.334e+006 7.269e+008 1.000e+000 1.470e-002 3.188e-005 
4.807e-005 2.334e+006 7.271e+008 1.000e+000 1.498e-002 3.193e-005 
4.812e-005 2.333e+006 7.270e+008 1.000e+000 1.516e-002 3.198e-005 
4.816e-005 2.333e+006 7.154e+008 1.000e+000 1.682e-002 3.203e-005 
4.819e-005 2.332e+006 7.074e+008 1.000e+000 1.651e-002 3.206e-005 
4.822e-005 2.331e+006 7.056e+008 1.000e+000 1.652e-002 3.209e-005 
4.824e-005 2.331e+006 7.052e+008 1.000e+000 1.647e-002 3.212e-005 
4.827e-005 2.330e+006 7.052e+008 1.000e+000 1.638e-002 3.215e-005 
4.831e-005 2.329e+006 7.015e+008 1.000e+000 1.634e-002 3.220e-005 
4.836e-005 2.328e+006 6.990e+008 1.000e+000 1.636e-002 3.226e-005 
4.841e-005 2.328e+006 6.972e+008 1.000e+000 1.639e-002 3.231e-005 
4.846e-005 2.327e+006 6.957e+008 1.000e+000 1.636e-002 3.236e-005 
4.851e-005 2.326e+006 6.945e+008 1.000e+000 1.632e-002 3.242e-005 
4.853e-005 2.325e+006 6.938e+008 1.000e+000 1.637e-002 3.245e-005 
4.855e-005 2.325e+006 6.934e+008 1.000e+000 1.624e-002 3.247e-005 
4.859e-005 2.324e+006 6.906e+008 1.000e+000 1.574e-002 3.251e-005 
4.864e-005 2.324e+006 6.889e+008 1.000e+000 1.570e-002 3.256e-005 
4.867e-005 2.324e+006 6.882e+008 1.000e+000 1.563e-002 3.260e-005 
4.871e-005 2.323e+006 6.779e+008 1.000e+000 1.638e-002 3.264e-005 
4.874e-005 2.323e+006 6.760e+008 1.000e+000 1.614e-002 3.267e-005 
4.876e-005 2.323e+006 6.750e+008 1.000e+000 1.612e-002 3.269e-005 
4.880e-005 2.322e+006 6.739e+008 1.000e+000 1.613e-002 3.274e-005 
4.884e-005 2.321e+006 6.732e+008 1.000e+000 1.592e-002 3.279e-005 
4.889e-005 2.321e+006 6.729e+008 1.000e+000 1.586e-002 3.284e-005 
4.894e-005 2.320e+006 6.729e+008 1.000e+000 1.569e-002 3.289e-005 
4.898e-005 2.320e+006 6.731e+008 1.000e+000 1.549e-002 3.294e-005 
4.903e-005 2.320e+006 6.734e+008 1.000e+000 1.534e-002 3.299e-005 
4.908e-005 2.319e+006 6.739e+008 1.000e+000 1.517e-002 3.304e-005 
4.912e-005 2.319e+006 6.746e+008 1.000e+000 1.502e-002 3.309e-005 
4.917e-005 2.319e+006 6.753e+008 1.000e+000 1.489e-002 3.314e-005 
4.922e-005 2.318e+006 6.761e+008 1.000e+000 1.481e-002 3.318e-005 
4.927e-005 2.318e+006 6.771e+008 1.000e+000 1.473e-002 3.323e-005 
4.931e-005 2.318e+006 6.781e+008 1.000e+000 1.472e-002 3.328e-005 
4.936e-005 2.317e+006 6.791e+008 1.000e+000 1.479e-002 3.333e-005 
4.941e-005 2.317e+006 6.802e+008 1.000e+000 1.482e-002 3.338e-005 
4.945e-005 2.317e+006 6.814e+008 1.000e+000 1.487e-002 3.343e-005 
4.950e-005 2.317e+006 6.827e+008 1.000e+000 1.486e-002 3.348e-005 
4.955e-005 2.316e+006 6.840e+008 1.000e+000 1.505e-002 3.353e-005 
4.960e-005 2.316e+006 6.855e+008 1.000e+000 1.528e-002 3.358e-005 
4.963e-005 2.316e+006 6.865e+008 1.000e+000 1.483e-002 3.362e-005 
4.965e-005 2.315e+006 6.872e+008 1.000e+000 1.474e-002 3.364e-005 
4.967e-005 2.315e+006 6.879e+008 1.000e+000 1.461e-002 3.366e-005 
4.970e-005 2.315e+006 6.876e+008 1.000e+000 1.556e-002 3.368e-005 
4.972e-005 2.315e+006 6.834e+008 1.000e+000 1.553e-002 3.371e-005 
4.974e-005 2.315e+006 6.813e+008 1.000e+000 1.515e-002 3.373e-005 
4.976e-005 2.315e+006 6.801e+008 1.000e+000 1.493e-002 3.375e-005 
4.979e-005 2.315e+006 6.793e+008 1.000e+000 1.473e-002 3.378e-005 
4.982e-005 2.315e+006 6.788e+008 1.000e+000 1.451e-002 3.381e-005 
4.987e-005 2.315e+006 6.768e+008 1.000e+000 1.500e-002 3.386e-005 
4.992e-005 2.314e+006 6.763e+008 1.000e+000 1.483e-002 3.391e-005 
4.997e-005 2.314e+006 6.763e+008 1.000e+000 1.481e-002 3.396e-005 
5.002e-005 2.314e+006 6.766e+008 1.000e+000 1.488e-002 3.401e-005 
5.007e-005 2.314e+006 6.771e+008 1.000e+000 1.494e-002 3.406e-005 
5.012e-005 2.314e+006 6.779e+008 1.000e+000 1.500e-002 3.412e-005 
5.017e-005 2.313e+006 6.788e+008 1.000e+000 1.513e-002 3.417e-005 
5.021e-005 2.313e+006 6.798e+008 1.000e+000 1.526e-002 3.421e-005 
5.023e-005 2.313e+006 6.804e+008 1.000e+000 1.464e-002 3.424e-005 
5.025e-005 2.313e+006 6.808e+008 1.000e+000 1.462e-002 3.426e-005 
5.027e-005 2.313e+006 6.814e+008 1.000e+000 1.456e-002 3.428e-005 
5.030e-005 2.313e+006 6.820e+008 1.000e+000 1.460e-002 3.430e-005 
5.034e-005 2.313e+006 6.829e+008 1.000e+000 1.501e-002 3.434e-005 
5.038e-005 2.313e+006 6.841e+008 1.000e+000 1.514e-002 3.438e-005 
5.043e-005 2.313e+006 6.854e+008 1.000e+000 1.511e-002 3.443e-005 
5.047e-005 2.312e+006 6.868e+008 1.000e+000 1.515e-002 3.448e-005 
5.051e-005 2.312e+006 6.883e+008 1.000e+000 1.515e-002 3.452e-005 
5.056e-005 2.312e+006 6.898e+008 1.000e+000 1.512e-002 3.457e-005 
5.060e-005 2.312e+006 6.914e+008 1.000e+000 1.507e-002 3.461e-005 
5.064e-005 2.312e+006 6.931e+008 1.000e+000 1.506e-002 3.466e-005 
5.069e-005 2.311e+006 6.949e+008 1.000e+000 1.508e-002 3.470e-005 
5.073e-005 2.311e+006 6.867e+008 1.000e+000 1.644e-002 3.475e-005 
5.078e-005 2.310e+006 6.807e+008 1.000e+000 1.737e-002 3.480e-005 
5.081e-005 2.309e+006 6.783e+008 1.000e+000 1.816e-002 3.484e-005 
5.083e-005 2.309e+006 6.771e+008 1.000e+000 1.652e-002 3.486e-005 
5.086e-005 2.308e+006 6.762e+008 1.000e+000 1.583e-002 3.489e-005 
5.089e-005 2.308e+006 6.748e+008 1.000e+000 1.708e-002 3.492e-005 
5.091e-005 2.308e+006 6.741e+008 1.000e+000 1.637e-002 3.495e-005 
5.095e-005 2.308e+006 6.715e+008 1.000e+000 1.496e-002 3.499e-005 
5.100e-005 2.308e+006 6.707e+008 1.000e+000 1.476e-002 3.504e-005 
5.104e-005 2.308e+006 6.702e+008 1.000e+000 1.481e-002 3.508e-005 
5.109e-005 2.308e+006 6.699e+008 1.000e+000 1.478e-002 3.513e-005 
5.113e-005 2.308e+006 6.696e+008 1.000e+000 1.478e-002 3.517e-005 
5.118e-005 2.308e+006 6.694e+008 1.000e+000 1.456e-002 3.522e-005 
5.122e-005 2.308e+006 6.693e+008 1.000e+000 1.464e-002 3.526e-005 
5.127e-005 2.308e+006 6.694e+008 1.000e+000 1.464e-002 3.530e-005 
5.131e-005 2.308e+006 6.695e+008 1.000e+000 1.461e-002 3.535e-005 
5.136e-005 2.308e+006 6.698e+008 1.000e+000 1.478e-002 3.539e-005 
5.140e-005 2.308e+006 6.701e+008 1.000e+000 1.488e-002 3.544e-005 
5.145e-005 2.308e+006 6.706e+008 1.000e+000 1.493e-002 3.549e-005 
5.150e-005 2.308e+006 6.710e+008 1.000e+000 1.504e-002 3.553e-005 
5.155e-005 2.308e+006 6.715e+008 1.000e+000 1.514e-002 3.558e-005 
5.160e-005 2.308e+006 6.721e+008 1.000e+000 1.527e-002 3.563e-005 
5.164e-005 2.308e+006 6.727e+008 1.000e+000 1.533e-002 3.568e-005 
5.170e-005 2.307e+006 6.733e+008 1.000e+000 1.555e-002 3.574e-005 
5.174e-005 2.307e+006 6.724e+008 1.000e+000 1.623e-002 3.578e-005 
5.176e-005 2.307e+006 6.716e+008 1.000e+000 1.635e-002 3.580e-005 
5.178e-005 2.307e+006 6.713e+008 1.000e+000 1.631e-002 3.583e-005 
5.180e-005 2.306e+006 6.712e+008 1.000e+000 1.636e-002 3.585e-005 
5.182e-005 2.306e+006 6.711e+008 1.000e+000 1.640e-002 3.587e-005 
5.185e-005 2.306e+006 6.712e+008 1.000e+000 1.628e-002 3.590e-005 
5.187e-005 2.305e+006 6.713e+008 1.000e+000 1.635e-002 3.592e-005 
5.189e-005 2.305e+006 6.714e+008 1.000e+000 1.645e-002 3.595e-005 
5.191e-005 2.305e+006 6.715e+008 1.000e+000 1.647e-002 3.597e-005 
5.194e-005 2.304e+006 6.717e+008 1.000e+000 1.649e-002 3.600e-005 
5.196e-005 2.304e+006 6.719e+008 1.000e+000 1.651e-002 3.602e-005 
5.198e-005 2.304e+006 6.721e+008 1.000e+000 1.656e-002 3.605e-005 
5.200e-005 2.303e+006 6.724e+008 1.000e+000 1.654e-002 3.607e-005 
5.202e-005 2.303e+006 6.726e+008 1.000e+000 1.657e-002 3.610e-005 
5.205e-005 2.303e+006 6.730e+008 1.000e+000 1.668e-002 3.612e-005 
5.207e-005 2.302e+006 6.733e+008 1.000e+000 1.680e-002 3.615e-005 
5.209e-005 2.302e+006 6.737e+008 1.000e+000 1.695e-002 3.617e-005 
5.211e-005 2.301e+006 6.742e+008 1.000e+000 1.714e-002 3.620e-005 
5.214e-005 2.301e+006 6.740e+008 1.000e+000 1.743e-002 3.623e-005 
5.216e-005 2.300e+006 6.725e+008 1.000e+000 1.396e-002 3.626e-005 
5.219e-005 2.299e+006 6.724e+008 1.000e+000 1.206e-002 3.628e-005 
5.221e-005 2.299e+006 6.726e+008 1.000e+000 1.173e-002 3.631e-005 
5.223e-005 2.299e+006 6.730e+008 1.000e+000 1.633e-002 3.634e-005 
5.226e-005 2.298e+006 6.735e+008 1.000e+000 1.380e-002 3.636e-005 
5.228e-005 2.298e+006 6.742e+008 1.000e+000 1.510e-002 3.639e-005 
5.231e-005 2.298e+006 6.739e+008 1.000e+000 1.897e-002 3.641e-005 
5.233e-005 2.297e+006 6.728e+008 1.000e+000 2.123e-002 3.644e-005 
5.235e-005 2.297e+006 6.715e+008 1.000e+000 1.451e-002 3.647e-005 
5.238e-005 2.297e+006 6.703e+008 1.000e+000 1.549e-002 3.649e-005 
5.240e-005 2.296e+006 6.693e+008 1.000e+000 8.932e-003 3.652e-005 
5.242e-005 2.296e+006 6.663e+008 1.000e+000 1.693e-002 3.654e-005 
5.245e-005 2.296e+006 6.635e+008 1.000e+000 1.257e-002 3.657e-005 
5.247e-005 2.295e+006 6.611e+008 1.000e+000 1.558e-002 3.659e-005 
5.249e-005 2.295e+006 6.608e+008 1.000e+000 1.534e-002 3.662e-005 
5.252e-005 2.295e+006 6.608e+008 1.000e+000 1.523e-002 3.664e-005 
5.254e-005 2.295e+006 6.598e+008 1.000e+000 1.583e-002 3.667e-005 
5.257e-005 2.295e+006 6.592e+008 1.000e+000 1.586e-002 3.670e-005 
5.260e-005 2.295e+006 6.590e+008 1.000e+000 1.576e-002 3.673e-005 
5.263e-005 2.294e+006 6.588e+008 1.000e+000 1.566e-002 3.676e-005 
5.266e-005 2.294e+006 6.587e+008 1.000e+000 1.556e-002 3.679e-005 
5.269e-005 2.294e+006 6.586e+008 1.000e+000 1.554e-002 3.682e-005 
5.271e-005 2.294e+006 6.586e+008 1.000e+000 1.549e-002 3.685e-005 
5.274e-005 2.294e+006 6.586e+008 1.000e+000 1.561e-002 3.688e-005 
5.277e-005 2.294e+006 6.587e+008 1.000e+000 1.549e-002 3.691e-005 
5.281e-005 2.294e+006 6.587e+008 1.000e+000 1.560e-002 3.694e-005 
5.284e-005 2.293e+006 6.589e+008 1.000e+000 1.538e-002 3.698e-005 
5.287e-005 2.293e+006 6.590e+008 1.000e+000 1.553e-002 3.701e-005 
5.290e-005 2.293e+006 6.592e+008 1.000e+000 1.546e-002 3.704e-005 
5.293e-005 2.293e+006 6.594e+008 1.000e+000 1.543e-002 3.707e-005 
5.296e-005 2.293e+006 6.596e+008 1.000e+000 1.536e-002 3.710e-005 
5.298e-005 2.293e+006 6.597e+008 1.000e+000 1.542e-002 3.712e-005 
5.301e-005 2.293e+006 6.599e+008 1.000e+000 1.546e-002 3.715e-005 
5.303e-005 2.293e+006 6.600e+008 1.000e+000 1.550e-002 3.717e-005 
5.305e-005 2.293e+006 6.602e+008 1.000e+000 1.547e-002 3.719e-005 
5.307e-005 2.293e+006 6.604e+008 1.000e+000 1.545e-002 3.721e-005 
5.309e-005 2.293e+006 6.605e+008 1.000e+000 1.545e-002 3.723e-005 
5.311e-005 2.293e+006 6.607e+008 1.000e+000 1.533e-002 3.725e-005 
5.313e-005 2.293e+006 6.609e+008 1.000e+000 1.540e-002 3.727e-005 
5.315e-005 2.293e+006 6.611e+008 1.000e+000 1.538e-002 3.729e-005 
5.317e-005 2.293e+006 6.613e+008 1.000e+000 1.545e-002 3.731e-005 
5.319e-005 2.293e+006 6.615e+008 1.000e+000 1.547e-002 3.733e-005 
5.321e-005 2.293e+006 6.618e+008 1.000e+000 1.532e-002 3.735e-005 
5.323e-005 2.293e+006 6.620e+008 1.000e+000 1.507e-002 3.737e-005 
5.324e-005 2.293e+006 6.623e+008 1.000e+000 1.497e-002 3.738e-005 
5.326e-005 2.293e+006 6.627e+008 1.000e+000 1.463e-002 3.740e-005 
5.327e-005 2.293e+006 6.631e+008 1.000e+000 1.446e-002 3.741e-005 
5.329e-005 2.293e+006 6.636e+008 1.000e+000 1.449e-002 3.743e-005 
5.330e-005 2.293e+006 6.641e+008 1.000e+000 1.409e-002 3.744e-005 
5.332e-005 2.293e+006 6.646e+008 1.000e+000 1.363e-002 3.746e-005 
5.334e-005 2.294e+006 6.652e+008 1.000e+000 1.329e-002 3.747e-005 
5.335e-005 2.294e+006 6.658e+008 1.000e+000 1.309e-002 3.749e-005 
5.337e-005 2.294e+006 6.664e+008 1.000e+000 1.304e-002 3.750e-005 
5.338e-005 2.295e+006 6.671e+008 1.000e+000 1.282e-002 3.751e-005 
5.340e-005 2.295e+006 6.678e+008 1.000e+000 1.271e-002 3.753e-005 
5.341e-005 2.295e+006 6.685e+008 1.000e+000 1.265e-002 3.754e-005 
5.343e-005 2.296e+006 6.693e+008 1.000e+000 1.260e-002 3.755e-005 
5.345e-005 2.296e+006 6.701e+008 1.000e+000 1.245e-002 3.757e-005 
5.346e-005 2.296e+006 6.709e+008 1.000e+000 1.230e-002 3.758e-005 
5.348e-005 2.297e+006 6.711e+008 1.000e+000 1.284e-002 3.759e-005 
5.349e-005 2.297e+006 6.714e+008 1.000e+000 1.274e-002 3.760e-005 
5.351e-005 2.297e+006 6.720e+008 1.000e+000 1.273e-002 3.762e-005 
5.352e-005 2.298e+006 6.726e+008 1.000e+000 1.265e-002 3.763e-005 
5.354e-005 2.298e+006 6.732e+008 1.000e+000 1.268e-002 3.764e-005 
5.355e-005 2.298e+006 6.738e+008 1.000e+000 1.268e-002 3.766e-005 
5.357e-005 2.299e+006 6.745e+008 1.000e+000 1.270e-002 3.767e-005 
5.359e-005 2.299e+006 6.752e+008 1.000e+000 1.271e-002 3.768e-005 
5.360e-005 2.299e+006 6.759e+008 1.000e+000 1.266e-002 3.770e-005 
5.362e-005 2.300e+006 6.766e+008 1.000e+000 1.239e-002 3.771e-005 
5.363e-005 2.300e+006 6.773e+008 1.000e+000 1.236e-002 3.772e-005 
5.365e-005 2.300e+006 6.780e+008 1.000e+000 1.226e-002 3.774e-005 
5.366e-005 2.301e+006 6.788e+008 1.000e+000 1.232e-002 3.775e-005 
5.368e-005 2.301e+006 6.795e+008 1.000e+000 1.224e-002 3.776e-005 
5.370e-005 2.302e+006 6.803e+008 1.000e+000 1.222e-002 3.778e-005 
5.371e-005 2.302e+006 6.812e+008 1.000e+000 1.317e-002 3.779e-005 
5.373e-005 2.302e+006 6.821e+008 1.000e+000 1.409e-002 3.780e-005 
5.374e-005 2.303e+006 6.830e+008 1.000e+000 1.422e-002 3.782e-005 
5.376e-005 2.303e+006 6.839e+008 1.000e+000 1.416e-002 3.783e-005 
5.377e-005 2.303e+006 6.848e+008 1.000e+000 1.555e-002 3.784e-005 
5.379e-005 2.304e+006 6.858e+008 1.000e+000 1.582e-002 3.786e-005 
5.380e-005 2.304e+006 6.868e+008 1.000e+000 8.919e-003 3.787e-005 
5.382e-005 2.304e+006 6.878e+008 1.000e+000 1.336e-002 3.788e-005 
5.384e-005 2.305e+006 6.887e+008 1.000e+000 1.705e-002 3.790e-005 
5.385e-005 2.305e+006 6.892e+008 1.000e+000 1.958e-002 3.791e-005 
5.387e-005 2.305e+006 6.872e+008 1.000e+000 6.582e-003 3.792e-005 
5.388e-005 2.306e+006 6.869e+008 1.000e+000 8.159e-003 3.793e-005 
5.390e-005 2.306e+006 6.869e+008 1.000e+000 1.483e-002 3.795e-005 
5.391e-005 2.307e+006 6.872e+008 1.000e+000 1.614e-002 3.796e-005 
5.393e-005 2.307e+006 6.875e+008 1.000e+000 4.672e-003 3.797e-005 
5.395e-005 2.308e+006 6.880e+008 1.000e+000 8.750e-003 3.798e-005 
5.396e-005 2.308e+006 6.872e+008 1.000e+000 7.621e-003 3.800e-005 
5.398e-005 2.309e+006 6.863e+008 1.000e+000 1.462e-002 3.801e-005 
5.399e-005 2.309e+006 6.854e+008 1.000e+000 1.184e-002 3.802e-005 
5.401e-005 2.310e+006 6.857e+008 1.000e+000 1.179e-002 3.803e-005 
5.402e-005 2.310e+006 6.862e+008 1.000e+000 1.178e-002 3.805e-005 
5.404e-005 2.311e+006 6.868e+008 1.000e+000 1.173e-002 3.806e-005 
5.405e-005 2.311e+006 6.874e+008 1.000e+000 1.160e-002 3.807e-005 
5.407e-005 2.312e+006 6.881e+008 1.000e+000 1.159e-002 3.808e-005 
5.409e-005 2.312e+006 6.888e+008 1.000e+000 1.160e-002 3.810e-005 
5.410e-005 2.312e+006 6.896e+008 1.000e+000 1.150e-002 3.811e-005 
5.412e-005 2.313e+006 6.904e+008 1.000e+000 1.159e-002 3.812e-005 
5.413e-005 2.314e+006 6.912e+008 1.000e+000 1.159e-002 3.813e-005 
5.415e-005 2.314e+006 6.920e+008 1.000e+000 1.164e-002 3.814e-005 
5.416e-005 2.315e+006 6.929e+008 1.000e+000 1.161e-002 3.816e-005 
5.418e-005 2.315e+006 6.938e+008 1.000e+000 1.160e-002 3.817e-005 
5.420e-005 2.316e+006 6.947e+008 1.000e+000 1.153e-002 3.818e-005 
5.421e-005 2.316e+006 6.957e+008 1.000e+000 1.160e-002 3.819e-005 
5.423e-005 2.317e+006 6.966e+008 1.000e+000 1.166e-002 3.820e-005 
5.424e-005 2.317e+006 6.976e+008 1.000e+000 1.172e-002 3.822e-005 
5.426e-005 2.318e+006 6.986e+008 1.000e+000 1.159e-002 3.823e-005 
5.427e-005 2.318e+006 6.996e+008 1.000e+000 1.176e-002 3.824e-005 
5.429e-005 2.319e+006 7.006e+008 1.000e+000 1.125e-002 3.825e-005 
5.430e-005 2.319e+006 7.017e+008 1.000e+000 1.112e-002 3.826e-005 
5.432e-005 2.320e+006 7.027e+008 1.000e+000 1.111e-002 3.827e-005 
5.434e-005 2.320e+006 7.038e+008 1.000e+000 1.103e-002 3.829e-005 
5.435e-005 2.321e+006 7.049e+008 1.000e+000 1.096e-002 3.830e-005 
5.437e-005 2.322e+006 7.061e+008 1.000e+000 1.092e-002 3.831e-005 
5.438e-005 2.322e+006 7.072e+008 1.000e+000 1.140e-002 3.832e-005 
5.440e-005 2.323e+006 7.083e+008 1.000e+000 1.145e-002 3.833e-005 
5.441e-005 2.323e+006 7.095e+008 1.000e+000 1.149e-002 3.834e-005 
5.443e-005 2.324e+006 7.108e+008 1.000e+000 1.153e-002 3.836e-005 
5.445e-005 2.324e+006 7.120e+008 1.000e+000 1.154e-002 3.837e-005 
5.446e-005 2.325e+006 7.132e+008 1.000e+000 1.161e-002 3.838e-005 
5.448e-005 2.326e+006 7.145e+008 1.000e+000 1.163e-002 3.839e-005 
5.449e-005 2.326e+006 7.157e+008 1.000e+000 1.162e-002 3.840e-005 
5.451e-005 2.327e+006 7.170e+008 1.000e+000 1.158e-002 3.842e-005 
5.452e-005 2.327e+006 7.183e+008 1.000e+000 1.160e-002 3.843e-005 
5.454e-005 2.328e+006 7.195e+008 1.000e+000 1.170e-002 3.844e-005 
5.455e-005 2.328e+006 7.209e+008 1.000e+000 1.173e-002 3.845e-005 
5.457e-005 2.329e+006 7.222e+008 1.000e+000 1.181e-002 3.847e-005 
5.459e-005 2.329e+006 7.236e+008 1.000e+000 1.181e-002 3.848e-005 
5.460e-005 2.329e+006 7.250e+008 1.000e+000 1.178e-002 3.849e-005 
5.462e-005 2.330e+006 7.263e+008 1.000e+000 1.184e-002 3.850e-005 
5.463e-005 2.330e+006 7.277e+008 1.000e+000 1.176e-002 3.852e-005 
5.465e-005 2.331e+006 7.291e+008 1.000e+000 1.171e-002 3.853e-005 
5.466e-005 2.331e+006 7.305e+008 1.000e+000 1.171e-002 3.854e-005 
5.468e-005 2.332e+006 7.319e+008 1.000e+000 1.174e-002 3.855e-005 
5.470e-005 2.332e+006 7.333e+008 1.000e+000 1.178e-002 3.857e-005 
5.471e-005 2.333e+006 7.348e+008 1.000e+000 1.173e-002 3.858e-005 
5.473e-005 2.333e+006 7.362e+008 1.000e+000 1.170e-002 3.859e-005 
5.474e-005 2.333e+006 7.376e+008 1.000e+000 1.175e-002 3.860e-005 
5.476e-005 2.334e+006 7.390e+008 1.000e+000 1.177e-002 3.862e-005 
5.477e-005 2.334e+006 7.405e+008 1.000e+000 1.175e-002 3.863e-005 
5.479e-005 2.335e+006 7.419e+008 1.000e+000 1.167e-002 3.864e-005 
5.480e-005 2.335e+006 7.434e+008 1.000e+000 1.172e-002 3.866e-005 
5.482e-005 2.335e+006 7.448e+008 1.000e+000 1.173e-002 3.867e-005 
5.484e-005 2.336e+006 7.463e+008 1.000e+000 1.184e-002 3.868e-005 
5.485e-005 2.336e+006 7.478e+008 1.000e+000 1.195e-002 3.869e-005 
5.487e-005 2.336e+006 7.492e+008 1.000e+000 1.208e-002 3.871e-005 
5.488e-005 2.337e+006 7.507e+008 1.000e+000 1.235e-002 3.872e-005 
5.490e-005 2.337e+006 7.522e+008 1.000e+000 1.239e-002 3.873e-005 
5.491e-005 2.338e+006 7.537e+008 1.000e+000 1.243e-002 3.875e-005 
5.493e-005 2.338e+006 7.553e+008 1.000e+000 1.243e-002 3.876e-005 
5.495e-005 2.338e+006 7.568e+008 1.000e+000 1.246e-002 3.877e-005 
5.496e-005 2.339e+006 7.583e+008 1.000e+000 1.239e-002 3.879e-005 
5.498e-005 2.339e+006 7.599e+008 1.000e+000 1.243e-002 3.880e-005 
5.499e-005 2.339e+006 7.614e+008 1.000e+000 1.241e-002 3.881e-005 
5.501e-005 2.340e+006 7.630e+008 1.000e+000 1.237e-002 3.883e-005 
5.502e-005 2.340e+006 7.645e+008 1.000e+000 1.244e-002 3.884e-005 
5.504e-005 2.340e+006 7.661e+008 1.000e+000 1.245e-002 3.885e-005 
5.505e-005 2.340e+006 7.677e+008 1.000e+000 1.242e-002 3.887e-005 
5.507e-005 2.341e+006 7.693e+008 1.000e+000 1.240e-002 3.888e-005 
5.509e-005 2.341e+006 7.709e+008 1.000e+000 1.242e-002 3.890e-005 
5.510e-005 2.341e+006 7.725e+008 1.000e+000 1.246e-002 3.891e-005 
5.512e-005 2.341e+006 7.742e+008 1.000e+000 1.262e-002 3.892e-005 
5.513e-005 2.342e+006 7.759e+008 1.000e+000 1.326e-002 3.894e-005 
5.515e-005 2.342e+006 7.612e+008 1.000e+000 1.346e-002 3.895e-005 
5.516e-005 2.342e+006 7.571e+008 1.000e+000 1.335e-002 3.897e-005 
5.518e-005 2.342e+006 7.547e+008 1.000e+000 1.326e-002 3.898e-005 
5.520e-005 2.342e+006 7.530e+008 1.000e+000 1.318e-002 3.900e-005 
5.521e-005 2.342e+006 7.518e+008 1.000e+000 1.321e-002 3.901e-005 
5.523e-005 2.342e+006 7.510e+008 1.000e+000 1.317e-002 3.903e-005 
5.524e-005 2.343e+006 7.504e+008 1.000e+000 1.310e-002 3.904e-005 
5.526e-005 2.343e+006 7.499e+008 1.000e+000 1.316e-002 3.905e-005 
5.527e-005 2.343e+006 7.496e+008 1.000e+000 1.309e-002 3.907e-005 
5.529e-005 2.343e+006 7.494e+008 1.000e+000 1.310e-002 3.908e-005 
5.530e-005 2.343e+006 7.493e+008 1.000e+000 1.300e-002 3.910e-005 
5.532e-005 2.344e+006 7.493e+008 1.000e+000 1.301e-002 3.911e-005 
5.534e-005 2.344e+006 7.494e+008 1.000e+000 1.298e-002 3.913e-005 
5.535e-005 2.344e+006 7.496e+008 1.000e+000 1.303e-002 3.914e-005 
5.537e-005 2.344e+006 7.498e+008 1.000e+000 1.300e-002 3.915e-005 
5.538e-005 2.344e+006 7.501e+008 1.000e+000 1.294e-002 3.917e-005 
5.540e-005 2.345e+006 7.504e+008 1.000e+000 1.296e-002 3.918e-005 
5.541e-005 2.345e+006 7.507e+008 1.000e+000 1.298e-002 3.920e-005 
5.543e-005 2.345e+006 7.512e+008 1.000e+000 1.299e-002 3.921e-005 
5.545e-005 2.345e+006 7.516e+008 1.000e+000 1.290e-002 3.922e-005 
5.546e-005 2.345e+006 7.521e+008 1.000e+000 1.290e-002 3.924e-005 
5.548e-005 2.346e+006 7.526e+008 1.000e+000 1.293e-002 3.925e-005 
5.549e-005 2.346e+006 7.532e+008 1.000e+000 1.286e-002 3.927e-005 
5.551e-005 2.346e+006 7.537e+008 1.000e+000 1.293e-002 3.928e-005 
5.552e-005 2.346e+006 7.543e+008 1.000e+000 1.292e-002 3.930e-005 
5.554e-005 2.347e+006 7.550e+008 1.000e+000 1.286e-002 3.931e-005 
5.555e-005 2.347e+006 7.556e+008 1.000e+000 1.286e-002 3.932e-005 
5.557e-005 2.347e+006 7.563e+008 1.000e+000 1.280e-002 3.934e-005 
5.559e-005 2.347e+006 7.570e+008 1.000e+000 1.286e-002 3.935e-005 
5.560e-005 2.347e+006 7.577e+008 1.000e+000 1.282e-002 3.937e-005 
5.562e-005 2.348e+006 7.585e+008 1.000e+000 1.280e-002 3.938e-005 
5.563e-005 2.348e+006 7.592e+008 1.000e+000 1.283e-002 3.939e-005 
5.565e-005 2.348e+006 7.600e+008 1.000e+000 1.279e-002 3.941e-005 
5.566e-005 2.348e+006 7.608e+008 1.000e+000 1.283e-002 3.942e-005 
5.568e-005 2.348e+006 7.616e+008 1.000e+000 1.279e-002 3.944e-005 
5.570e-005 2.349e+006 7.624e+008 1.000e+000 1.278e-002 3.945e-005 
5.571e-005 2.349e+006 7.632e+008 1.000e+000 1.277e-002 3.947e-005 
5.573e-005 2.349e+006 7.640e+008 1.000e+000 1.270e-002 3.948e-005 
5.574e-005 2.349e+006 7.649e+008 1.000e+000 1.276e-002 3.949e-005 
5.576e-005 2.349e+006 7.658e+008 1.000e+000 1.270e-002 3.951e-005 
5.577e-005 2.350e+006 7.666e+008 1.000e+000 1.272e-002 3.952e-005 
5.579e-005 2.350e+006 7.675e+008 1.000e+000 1.270e-002 3.954e-005 
5.580e-005 2.350e+006 7.684e+008 1.000e+000 1.267e-002 3.955e-005 
5.582e-005 2.350e+006 7.694e+008 1.000e+000 1.266e-002 3.956e-005 
5.584e-005 2.350e+006 7.703e+008 1.000e+000 1.267e-002 3.958e-005 
5.585e-005 2.351e+006 7.712e+008 1.000e+000 1.264e-002 3.959e-005 
5.587e-005 2.351e+006 7.722e+008 1.000e+000 1.260e-002 3.961e-005 
5.588e-005 2.351e+006 7.731e+008 1.000e+000 1.257e-002 3.962e-005 
5.590e-005 2.351e+006 7.741e+008 1.000e+000 1.259e-002 3.964e-005 
5.591e-005 2.352e+006 7.751e+008 1.000e+000 1.259e-002 3.965e-005 
5.593e-005 2.352e+006 7.761e+008 1.000e+000 1.257e-002 3.966e-005 
5.595e-005 2.352e+006 7.771e+008 1.000e+000 1.255e-002 3.968e-005 
5.596e-005 2.352e+006 7.782e+008 1.000e+000 1.259e-002 3.969e-005 
5.598e-005 2.352e+006 7.792e+008 1.000e+000 1.258e-002 3.971e-005 
5.599e-005 2.352e+006 7.802e+008 1.000e+000 1.259e-002 3.972e-005 
5.601e-005 2.353e+006 7.813e+008 1.000e+000 1.253e-002 3.974e-005 
5.602e-005 2.353e+006 7.824e+008 1.000e+000 1.256e-002 3.975e-005 
5.604e-005 2.353e+006 7.834e+008 1.000e+000 1.258e-002 3.976e-005 
5.605e-005 2.353e+006 7.845e+008 1.000e+000 1.250e-002 3.978e-005 
5.607e-005 2.353e+006 7.856e+008 1.000e+000 1.253e-002 3.979e-005 
5.609e-005 2.354e+006 7.867e+008 1.000e+000 1.248e-002 3.981e-005 
5.610e-005 2.354e+006 7.878e+008 1.000e+000 1.242e-002 3.982e-005 
5.612e-005 2.354e+006 7.889e+008 1.000e+000 1.246e-002 3.984e-005 
5.613e-005 2.354e+006 7.900e+008 1.000e+000 1.241e-002 3.985e-005 
5.615e-005 2.354e+006 7.911e+008 1.000e+000 1.244e-002 3.986e-005 
5.616e-005 2.355e+006 7.923e+008 1.000e+000 1.239e-002 3.988e-005 
5.618e-005 2.355e+006 7.934e+008 1.000e+000 1.239e-002 3.989e-005 
5.620e-005 2.355e+006 7.946e+008 1.000e+000 1.230e-002 3.991e-005 
5.621e-005 2.355e+006 7.957e+008 1.000e+000 1.228e-002 3.992e-005 
5.623e-005 2.355e+006 7.969e+008 1.000e+000 1.230e-002 3.994e-005 
5.624e-005 2.355e+006 7.980e+008 1.000e+000 1.222e-002 3.995e-005 
5.626e-005 2.356e+006 7.992e+008 1.000e+000 1.221e-002 3.997e-005 
5.627e-005 2.356e+006 8.004e+008 1.000e+000 1.220e-002 3.998e-005 
5.629e-005 2.356e+006 8.016e+008 1.000e+000 1.216e-002 3.999e-005 
5.631e-005 2.356e+006 8.028e+008 1.000e+000 1.217e-002 4.001e-005 
5.632e-005 2.356e+006 8.040e+008 1.000e+000 1.217e-002 4.002e-005 
5.634e-005 2.356e+006 8.052e+008 1.000e+000 1.220e-002 4.004e-005 
5.635e-005 2.356e+006 8.065e+008 1.000e+000 1.219e-002 4.005e-005 
5.637e-005 2.357e+006 8.077e+008 1.000e+000 1.222e-002 4.007e-005 
5.638e-005 2.357e+006 8.090e+008 1.000e+000 1.223e-002 4.008e-005 
5.640e-005 2.357e+006 8.102e+008 1.000e+000 1.228e-002 4.010e-005 
5.641e-005 2.357e+006 8.115e+008 1.000e+000 1.231e-002 4.011e-005 
5.643e-005 2.357e+006 8.119e+008 1.000e+000 1.249e-002 4.013e-005 
5.645e-005 2.357e+006 8.127e+008 1.000e+000 1.255e-002 4.014e-005 
5.646e-005 2.357e+006 8.136e+008 1.000e+000 1.246e-002 4.016e-005 
5.648e-005 2.357e+006 8.144e+008 1.000e+000 1.230e-002 4.017e-005 
5.649e-005 2.357e+006 8.154e+008 1.000e+000 1.222e-002 4.019e-005 
5.651e-005 2.358e+006 8.164e+008 1.000e+000 1.211e-002 4.020e-005 
5.652e-005 2.358e+006 8.176e+008 1.000e+000 1.205e-002 4.022e-005 
5.654e-005 2.358e+006 8.187e+008 1.000e+000 1.201e-002 4.023e-005 
5.656e-005 2.358e+006 8.199e+008 1.000e+000 1.198e-002 4.025e-005 
5.657e-005 2.358e+006 8.212e+008 1.000e+000 1.192e-002 4.026e-005 
5.659e-005 2.358e+006 8.225e+008 1.000e+000 1.188e-002 4.027e-005 
5.660e-005 2.359e+006 8.237e+008 1.000e+000 1.187e-002 4.029e-005 
5.662e-005 2.359e+006 8.251e+008 1.000e+000 1.184e-002 4.030e-005 
5.663e-005 2.359e+006 8.264e+008 1.000e+000 1.179e-002 4.032e-005 
5.665e-005 2.359e+006 8.278e+008 1.000e+000 1.173e-002 4.033e-005 
5.666e-005 2.359e+006 8.292e+008 1.000e+000 1.169e-002 4.035e-005 
5.668e-005 2.360e+006 8.306e+008 1.000e+000 1.164e-002 4.036e-005 
5.670e-005 2.360e+006 8.321e+008 1.000e+000 1.162e-002 4.037e-005 
5.671e-005 2.360e+006 8.336e+008 1.000e+000 1.160e-002 4.039e-005 
5.673e-005 2.360e+006 8.351e+008 1.000e+000 1.163e-002 4.040e-005 
5.674e-005 2.360e+006 8.367e+008 1.000e+000 1.159e-002 4.042e-005 
5.676e-005 2.361e+006 8.383e+008 1.000e+000 1.156e-002 4.043e-005 
5.678e-005 2.361e+006 8.407e+008 1.000e+000 1.147e-002 4.045e-005 
5.682e-005 2.361e+006 8.443e+008 1.000e+000 1.146e-002 4.048e-005 
5.686e-005 2.362e+006 8.471e+008 1.000e+000 1.142e-002 4.053e-005 
5.690e-005 2.362e+006 8.474e+008 1.000e+000 1.054e-002 4.056e-005 
5.695e-005 2.362e+006 8.441e+008 1.000e+000 1.202e-002 4.061e-005 
5.700e-005 2.363e+006 8.385e+008 1.000e+000 1.206e-002 4.066e-005 
5.705e-005 2.363e+006 8.333e+008 1.000e+000 1.201e-002 4.071e-005 
5.709e-005 2.363e+006 8.327e+008 1.000e+000 1.213e-002 4.075e-005 
5.712e-005 2.363e+006 8.330e+008 1.000e+000 1.224e-002 4.077e-005 
5.713e-005 2.363e+006 8.314e+008 1.000e+000 1.182e-002 4.079e-005 
5.716e-005 2.363e+006 8.277e+008 1.000e+000 1.179e-002 4.082e-005 
5.719e-005 2.363e+006 8.271e+008 1.000e+000 1.161e-002 4.084e-005 
5.721e-005 2.364e+006 8.271e+008 1.000e+000 1.155e-002 4.086e-005 
5.724e-005 2.364e+006 8.275e+008 1.000e+000 1.143e-002 4.089e-005 
5.726e-005 2.364e+006 8.282e+008 1.000e+000 1.130e-002 4.091e-005 
5.729e-005 2.365e+006 8.291e+008 1.000e+000 1.121e-002 4.094e-005 
5.732e-005 2.365e+006 8.302e+008 1.000e+000 1.111e-002 4.096e-005 
5.734e-005 2.365e+006 8.314e+008 1.000e+000 1.101e-002 4.098e-005 
5.737e-005 2.366e+006 8.328e+008 1.000e+000 1.093e-002 4.100e-005 
5.739e-005 2.366e+006 8.342e+008 1.000e+000 1.089e-002 4.103e-005 
5.742e-005 2.367e+006 8.358e+008 1.000e+000 1.094e-002 4.105e-005 
5.745e-005 2.367e+006 8.375e+008 1.000e+000 1.094e-002 4.107e-005 
5.747e-005 2.367e+006 8.392e+008 1.000e+000 1.097e-002 4.110e-005 
5.750e-005 2.368e+006 8.411e+008 1.000e+000 1.090e-002 4.112e-005 
5.752e-005 2.368e+006 8.429e+008 1.000e+000 1.080e-002 4.114e-005 
5.755e-005 2.369e+006 8.443e+008 1.000e+000 1.045e-002 4.116e-005 
5.758e-005 2.369e+006 8.463e+008 1.000e+000 1.025e-002 4.119e-005 
5.760e-005 2.370e+006 8.482e+008 1.000e+000 1.027e-002 4.121e-005 
5.762e-005 2.370e+006 8.498e+008 1.000e+000 1.022e-002 4.122e-005 
5.764e-005 2.371e+006 8.519e+008 1.000e+000 1.038e-002 4.124e-005 
5.766e-005 2.371e+006 8.434e+008 1.000e+000 1.121e-002 4.126e-005 
5.768e-005 2.371e+006 8.411e+008 1.000e+000 1.130e-002 4.128e-005 
5.771e-005 2.372e+006 8.403e+008 1.000e+000 1.145e-002 4.130e-005 
5.773e-005 2.372e+006 8.402e+008 1.000e+000 1.137e-002 4.132e-005 
5.775e-005 2.372e+006 8.403e+008 1.000e+000 1.132e-002 4.134e-005 
5.777e-005 2.372e+006 8.285e+008 1.000e+000 1.211e-002 4.136e-005 
5.779e-005 2.372e+006 8.185e+008 1.000e+000 1.214e-002 4.139e-005 
5.782e-005 2.373e+006 8.116e+008 1.000e+000 1.205e-002 4.141e-005 
5.784e-005 2.373e+006 8.059e+008 1.000e+000 1.203e-002 4.143e-005 
5.786e-005 2.373e+006 8.009e+008 1.000e+000 1.207e-002 4.145e-005 
5.788e-005 2.373e+006 7.952e+008 1.000e+000 1.219e-002 4.147e-005 
5.790e-005 2.373e+006 7.906e+008 1.000e+000 1.212e-002 4.149e-005 
5.793e-005 2.374e+006 7.864e+008 1.000e+000 1.208e-002 4.151e-005 
5.795e-005 2.374e+006 7.824e+008 1.000e+000 1.216e-002 4.153e-005 
5.797e-005 2.374e+006 7.785e+008 1.000e+000 1.208e-002 4.155e-005 
5.799e-005 2.374e+006 7.749e+008 1.000e+000 1.224e-002 4.157e-005 
5.801e-005 2.375e+006 7.714e+008 1.000e+000 1.192e-002 4.159e-005 
5.804e-005 2.375e+006 7.681e+008 1.000e+000 1.197e-002 4.161e-005 
5.806e-005 2.375e+006 7.650e+008 1.000e+000 1.201e-002 4.163e-005 
5.808e-005 2.376e+006 7.621e+008 1.000e+000 1.224e-002 4.165e-005 
5.810e-005 2.376e+006 7.595e+008 1.000e+000 1.228e-002 4.167e-005 
5.812e-005 2.376e+006 7.572e+008 1.000e+000 1.223e-002 4.169e-005 
5.815e-005 2.377e+006 7.551e+008 1.000e+000 1.231e-002 4.171e-005 
5.818e-005 2.377e+006 7.537e+008 1.000e+000 1.227e-002 4.174e-005 
5.820e-005 2.377e+006 7.528e+008 1.000e+000 1.218e-002 4.176e-005 
5.823e-005 2.378e+006 7.523e+008 1.000e+000 1.219e-002 4.179e-005 
5.826e-005 2.378e+006 7.520e+008 1.000e+000 1.206e-002 4.181e-005 
5.828e-005 2.378e+006 7.518e+008 1.000e+000 1.212e-002 4.183e-005 
5.831e-005 2.379e+006 7.517e+008 1.000e+000 1.204e-002 4.186e-005 
5.834e-005 2.379e+006 7.517e+008 1.000e+000 1.213e-002 4.188e-005 
5.836e-005 2.379e+006 7.518e+008 1.000e+000 1.214e-002 4.191e-005 
5.839e-005 2.380e+006 7.520e+008 1.000e+000 1.216e-002 4.193e-005 
5.841e-005 2.380e+006 7.523e+008 1.000e+000 1.216e-002 4.195e-005 
5.844e-005 2.380e+006 7.527e+008 1.000e+000 1.215e-002 4.198e-005 
5.847e-005 2.381e+006 7.532e+008 1.000e+000 1.210e-002 4.200e-005 
5.849e-005 2.381e+006 7.537e+008 1.000e+000 1.207e-002 4.202e-005 
5.852e-005 2.382e+006 7.543e+008 1.000e+000 1.201e-002 4.205e-005 
5.855e-005 2.382e+006 7.549e+008 1.000e+000 1.185e-002 4.207e-005 
5.857e-005 2.383e+006 7.556e+008 1.000e+000 1.185e-002 4.209e-005 
5.860e-005 2.383e+006 7.563e+008 1.000e+000 1.179e-002 4.212e-005 
5.863e-005 2.383e+006 7.571e+008 1.000e+000 1.176e-002 4.214e-005 
5.865e-005 2.384e+006 7.579e+008 1.000e+000 1.184e-002 4.216e-005 
5.868e-005 2.384e+006 7.587e+008 1.000e+000 1.188e-002 4.219e-005 
5.870e-005 2.385e+006 7.597e+008 1.000e+000 1.182e-002 4.221e-005 
5.873e-005 2.385e+006 7.607e+008 1.000e+000 1.177e-002 4.223e-005 
5.876e-005 2.386e+006 7.617e+008 1.000e+000 1.177e-002 4.226e-005 
5.878e-005 2.386e+006 7.628e+008 1.000e+000 1.172e-002 4.228e-005 
5.881e-005 2.387e+006 7.639e+008 1.000e+000 1.171e-002 4.230e-005 
5.884e-005 2.387e+006 7.651e+008 1.000e+000 1.185e-002 4.233e-005 
5.886e-005 2.388e+006 7.648e+008 1.000e+000 1.190e-002 4.235e-005 
5.889e-005 2.388e+006 7.656e+008 1.000e+000 1.197e-002 4.237e-005 
5.892e-005 2.388e+006 7.668e+008 1.000e+000 1.199e-002 4.240e-005 
5.894e-005 2.389e+006 7.680e+008 1.000e+000 1.162e-002 4.242e-005 
5.897e-005 2.389e+006 7.689e+008 1.000e+000 1.157e-002 4.244e-005 
5.899e-005 2.390e+006 7.697e+008 1.000e+000 1.166e-002 4.246e-005 
5.902e-005 2.390e+006 7.705e+008 1.000e+000 1.179e-002 4.249e-005 
5.905e-005 2.391e+006 7.714e+008 1.000e+000 1.176e-002 4.251e-005 
5.907e-005 2.391e+006 7.724e+008 1.000e+000 1.170e-002 4.253e-005 
5.910e-005 2.392e+006 7.735e+008 1.000e+000 1.169e-002 4.256e-005 
5.913e-005 2.392e+006 7.695e+008 1.000e+000 1.226e-002 4.258e-005 
5.915e-005 2.393e+006 7.662e+008 1.000e+000 1.261e-002 4.260e-005 
5.918e-005 2.393e+006 7.661e+008 1.000e+000 1.242e-002 4.263e-005 
5.921e-005 2.393e+006 7.669e+008 1.000e+000 1.241e-002 4.265e-005 
5.923e-005 2.394e+006 7.680e+008 1.000e+000 1.238e-002 4.267e-005 
5.926e-005 2.394e+006 7.693e+008 1.000e+000 1.236e-002 4.270e-005 
5.928e-005 2.395e+006 7.707e+008 1.000e+000 1.235e-002 4.272e-005 
5.931e-005 2.395e+006 7.723e+008 1.000e+000 1.236e-002 4.274e-005 
5.934e-005 2.396e+006 7.740e+008 1.000e+000 1.229e-002 4.277e-005 
5.936e-005 2.396e+006 7.758e+008 1.000e+000 1.231e-002 4.279e-005 
5.939e-005 2.396e+006 7.778e+008 1.000e+000 1.240e-002 4.282e-005 
5.942e-005 2.397e+006 7.800e+008 1.000e+000 1.249e-002 4.284e-005 
5.944e-005 2.397e+006 7.720e+008 1.000e+000 1.453e-002 4.287e-005 
5.947e-005 2.396e+006 7.586e+008 1.000e+000 1.393e-002 4.289e-005 
5.950e-005 2.396e+006 7.384e+008 1.000e+000 1.316e-002 4.292e-005 
5.952e-005 2.396e+006 7.163e+008 1.000e+000 1.438e-002 4.295e-005 
5.955e-005 2.396e+006 7.119e+008 1.000e+000 1.432e-002 4.297e-005 
5.957e-005 2.396e+006 7.091e+008 1.000e+000 1.425e-002 4.300e-005 
5.960e-005 2.396e+006 7.073e+008 1.000e+000 1.418e-002 4.303e-005 
5.963e-005 2.397e+006 7.060e+008 1.000e+000 1.411e-002 4.305e-005 
5.965e-005 2.397e+006 7.052e+008 1.000e+000 1.409e-002 4.308e-005 
5.968e-005 2.397e+006 7.047e+008 1.000e+000 1.404e-002 4.310e-005 
5.971e-005 2.397e+006 7.044e+008 1.000e+000 1.401e-002 4.313e-005 
5.973e-005 2.397e+006 7.045e+008 1.000e+000 1.380e-002 4.315e-005 
5.976e-005 2.397e+006 7.046e+008 1.000e+000 1.368e-002 4.318e-005 
5.979e-005 2.397e+006 7.049e+008 1.000e+000 1.367e-002 4.320e-005 
5.981e-005 2.398e+006 7.054e+008 1.000e+000 1.367e-002 4.323e-005 
5.984e-005 2.398e+006 7.061e+008 1.000e+000 1.386e-002 4.325e-005 
5.986e-005 2.398e+006 7.069e+008 1.000e+000 1.383e-002 4.328e-005 
5.989e-005 2.398e+006 7.078e+008 1.000e+000 1.381e-002 4.331e-005 
5.992e-005 2.398e+006 7.086e+008 1.000e+000 1.390e-002 4.333e-005 
5.994e-005 2.398e+006 7.096e+008 1.000e+000 1.451e-002 4.336e-005 
5.997e-005 2.398e+006 7.106e+008 1.000e+000 1.512e-002 4.338e-005 
6.000e-005 2.398e+006 7.116e+008 1.000e+000 1.494e-002 4.341e-005 
6.002e-005 2.398e+006 7.127e+008 1.000e+000 1.466e-002 4.344e-005 
6.005e-005 2.398e+006 7.138e+008 1.000e+000 1.135e-002 4.346e-005 
6.008e-005 2.398e+006 7.151e+008 1.000e+000 1.093e-002 4.349e-005 
6.010e-005 2.398e+006 7.166e+008 1.000e+000 1.796e-002 4.351e-005 
6.013e-005 2.398e+006 7.141e+008 1.000e+000 1.450e-002 4.354e-005 
6.015e-005 2.398e+006 7.108e+008 1.000e+000 1.448e-002 4.357e-005 
6.018e-005 2.398e+006 7.112e+008 1.000e+000 1.453e-002 4.360e-005 
6.021e-005 2.398e+006 7.120e+008 1.000e+000 1.462e-002 4.362e-005 
6.023e-005 2.398e+006 7.104e+008 1.000e+000 1.470e-002 4.365e-005 
6.026e-005 2.397e+006 7.096e+008 1.000e+000 1.476e-002 4.368e-005 
6.029e-005 2.397e+006 7.091e+008 1.000e+000 1.459e-002 4.371e-005 
6.031e-005 2.397e+006 7.089e+008 1.000e+000 1.470e-002 4.373e-005 
6.034e-005 2.397e+006 7.087e+008 1.000e+000 1.469e-002 4.376e-005 
6.037e-005 2.397e+006 7.086e+008 1.000e+000 1.465e-002 4.379e-005 
6.039e-005 2.396e+006 7.085e+008 1.000e+000 1.474e-002 4.382e-005 
6.042e-005 2.396e+006 7.084e+008 1.000e+000 1.480e-002 4.385e-005 
6.044e-005 2.396e+006 7.083e+008 1.000e+000 1.480e-002 4.387e-005 
6.047e-005 2.395e+006 7.082e+008 1.000e+000 1.487e-002 4.390e-005 
6.050e-005 2.395e+006 7.079e+008 1.000e+000 1.497e-002 4.393e-005 
6.052e-005 2.395e+006 7.077e+008 1.000e+000 1.494e-002 4.396e-005 
6.055e-005 2.394e+006 7.073e+008 1.000e+000 1.513e-002 4.399e-005 
6.058e-005 2.394e+006 7.069e+008 1.000e+000 1.523e-002 4.402e-005 
6.060e-005 2.394e+006 7.063e+008 1.000e+000 1.537e-002 4.405e-005 
6.063e-005 2.393e+006 7.055e+008 1.000e+000 1.548e-002 4.408e-005 
6.066e-005 2.393e+006 7.044e+008 1.000e+000 1.558e-002 4.411e-005 
6.068e-005 2.392e+006 7.031e+008 1.000e+000 1.574e-002 4.414e-005 
6.071e-005 2.392e+006 7.020e+008 1.000e+000 1.596e-002 4.417e-005 
6.073e-005 2.391e+006 6.980e+008 1.000e+000 1.716e-002 4.420e-005 
6.076e-005 2.390e+006 6.937e+008 1.000e+000 1.444e-002 4.423e-005 
6.079e-005 2.389e+006 6.924e+008 1.000e+000 1.118e-002 4.426e-005 
6.081e-005 2.389e+006 6.903e+008 1.000e+000 1.630e-002 4.429e-005 
6.084e-005 2.388e+006 6.889e+008 1.000e+000 1.486e-002 4.432e-005 
6.087e-005 2.387e+006 6.884e+008 1.000e+000 2.578e-002 4.435e-005 
6.089e-005 2.387e+006 6.882e+008 1.000e+000 2.567e-002 4.438e-005 
6.092e-005 2.386e+006 6.883e+008 1.000e+000 1.705e-002 4.441e-005 
6.095e-005 2.386e+006 6.886e+008 1.000e+000 3.091e-003 4.444e-005 
6.097e-005 2.385e+006 6.890e+008 1.000e+000 7.679e-003 4.447e-005 
6.100e-005 2.385e+006 6.896e+008 1.000e+000 1.159e-002 4.450e-005 
6.102e-005 2.384e+006 6.904e+008 1.000e+000 1.129e-002 4.453e-005 
6.105e-005 2.384e+006 6.911e+008 1.000e+000 3.203e-002 4.456e-005 
6.108e-005 2.383e+006 6.921e+008 1.000e+000 1.970e-002 4.459e-005 
6.110e-005 2.383e+006 6.883e+008 1.000e+000 1.936e-002 4.462e-005 
6.113e-005 2.382e+006 6.865e+008 1.000e+000 2.730e-002 4.465e-005 
6.116e-005 2.382e+006 6.849e+008 1.000e+000 6.554e-003 4.468e-005 
6.118e-005 2.382e+006 6.833e+008 1.000e+000 3.083e-003 4.471e-005 
6.121e-005 2.381e+006 6.818e+008 1.000e+000 8.081e-003 4.474e-005 
6.124e-005 2.381e+006 6.803e+008 1.000e+000 3.038e-003 4.477e-005 
6.126e-005 2.381e+006 6.791e+008 1.000e+000 1.495e-002 4.480e-005 
6.129e-005 2.381e+006 6.781e+008 1.000e+000 1.494e-002 4.482e-005 
6.131e-005 2.380e+006 6.789e+008 1.000e+000 1.478e-002 4.485e-005 
6.134e-005 2.380e+006 6.798e+008 1.000e+000 1.423e-002 4.488e-005 
6.137e-005 2.380e+006 6.808e+008 1.000e+000 1.418e-002 4.490e-005 
6.139e-005 2.380e+006 6.819e+008 1.000e+000 1.414e-002 4.493e-005 
6.142e-005 2.380e+006 6.831e+008 1.000e+000 1.396e-002 4.496e-005 
6.145e-005 2.380e+006 6.843e+008 1.000e+000 1.449e-002 4.498e-005 
6.147e-005 2.380e+006 6.856e+008 1.000e+000 1.438e-002 4.501e-005 
6.150e-005 2.380e+006 6.871e+008 1.000e+000 1.417e-002 4.504e-005 
6.153e-005 2.380e+006 6.819e+008 1.000e+000 1.541e-002 4.506e-005 
6.155e-005 2.380e+006 6.751e+008 1.000e+000 1.575e-002 4.509e-005 
6.158e-005 2.380e+006 6.728e+008 1.000e+000 1.570e-002 4.512e-005 
6.159e-005 2.379e+006 6.715e+008 1.000e+000 1.562e-002 4.514e-005 
6.164e-005 2.379e+006 6.640e+008 1.000e+000 1.515e-002 4.519e-005 
6.169e-005 2.379e+006 6.607e+008 1.000e+000 1.506e-002 4.523e-005 
6.174e-005 2.379e+006 6.585e+008 1.000e+000 1.490e-002 4.528e-005 
6.178e-005 2.379e+006 6.569e+008 1.000e+000 1.464e-002 4.533e-005 
6.182e-005 2.379e+006 6.557e+008 1.000e+000 1.454e-002 4.537e-005 
6.187e-005 2.380e+006 6.547e+008 1.000e+000 1.438e-002 4.541e-005 
6.192e-005 2.380e+006 6.538e+008 1.000e+000 1.429e-002 4.545e-005 
6.196e-005 2.380e+006 6.530e+008 1.000e+000 1.414e-002 4.550e-005 
6.201e-005 2.381e+006 6.522e+008 1.000e+000 1.400e-002 4.555e-005 
6.206e-005 2.381e+006 6.516e+008 1.000e+000 1.394e-002 4.559e-005 
6.211e-005 2.382e+006 6.510e+008 1.000e+000 1.387e-002 4.563e-005 
6.216e-005 2.383e+006 6.504e+008 1.000e+000 1.377e-002 4.568e-005 
6.220e-005 2.383e+006 6.498e+008 1.000e+000 1.370e-002 4.572e-005 
6.225e-005 2.384e+006 6.493e+008 1.000e+000 1.365e-002 4.576e-005 
6.228e-005 2.384e+006 6.489e+008 1.000e+000 1.401e-002 4.579e-005 
6.230e-005 2.385e+006 6.486e+008 1.000e+000 1.402e-002 4.581e-005 
6.233e-005 2.385e+006 6.483e+008 1.000e+000 1.418e-002 4.583e-005 
6.235e-005 2.386e+006 6.480e+008 1.000e+000 1.422e-002 4.585e-005 
6.237e-005 2.386e+006 6.477e+008 1.000e+000 1.438e-002 4.587e-005 
6.240e-005 2.386e+006 6.475e+008 1.000e+000 1.242e-002 4.589e-005 
6.243e-005 2.387e+006 6.426e+008 1.000e+000 1.402e-002 4.592e-005 
6.246e-005 2.387e+006 6.414e+008 1.000e+000 1.418e-002 4.595e-005 
6.249e-005 2.388e+006 6.421e+008 1.000e+000 1.412e-002 4.598e-005 
6.252e-005 2.388e+006 6.430e+008 1.000e+000 1.397e-002 4.601e-005 
6.255e-005 2.389e+006 6.440e+008 1.000e+000 1.398e-002 4.603e-005 
6.258e-005 2.389e+006 6.451e+008 1.000e+000 1.386e-002 4.606e-005 
6.261e-005 2.390e+006 6.463e+008 1.000e+000 1.380e-002 4.608e-005 
6.264e-005 2.390e+006 6.476e+008 1.000e+000 1.375e-002 4.611e-005 
6.268e-005 2.391e+006 6.495e+008 1.000e+000 1.308e-002 4.614e-005 
6.270e-005 2.392e+006 6.506e+008 1.000e+000 1.318e-002 4.616e-005 
6.273e-005 2.392e+006 6.520e+008 1.000e+000 1.318e-002 4.618e-005 
6.278e-005 2.394e+006 6.545e+008 1.000e+000 1.326e-002 4.622e-005 
6.283e-005 2.395e+006 6.573e+008 1.000e+000 1.323e-002 4.626e-005 
6.288e-005 2.396e+006 6.602e+008 1.000e+000 1.324e-002 4.631e-005 
6.293e-005 2.397e+006 6.632e+008 1.000e+000 1.330e-002 4.635e-005 
6.298e-005 2.398e+006 6.663e+008 1.000e+000 1.328e-002 4.639e-005 
6.303e-005 2.399e+006 6.695e+008 1.000e+000 1.330e-002 4.643e-005 
6.307e-005 2.400e+006 6.728e+008 1.000e+000 1.321e-002 4.647e-005 
6.312e-005 2.402e+006 6.762e+008 1.000e+000 1.325e-002 4.651e-005 
6.317e-005 2.403e+006 6.797e+008 1.000e+000 1.319e-002 4.656e-005 
6.322e-005 2.404e+006 6.833e+008 1.000e+000 1.313e-002 4.660e-005 
6.327e-005 2.405e+006 6.870e+008 1.000e+000 1.305e-002 4.664e-005 
6.332e-005 2.406e+006 6.907e+008 1.000e+000 1.308e-002 4.668e-005 
6.337e-005 2.407e+006 6.942e+008 1.000e+000 1.318e-002 4.673e-005 
6.342e-005 2.408e+006 6.979e+008 1.000e+000 1.318e-002 4.677e-005 
6.347e-005 2.409e+006 7.017e+008 1.000e+000 1.308e-002 4.681e-005 
6.352e-005 2.410e+006 7.055e+008 1.000e+000 1.311e-002 4.686e-005 
6.357e-005 2.411e+006 7.093e+008 1.000e+000 1.306e-002 4.690e-005 
6.362e-005 2.411e+006 7.133e+008 1.000e+000 1.302e-002 4.694e-005 
6.367e-005 2.412e+006 7.172e+008 1.000e+000 1.300e-002 4.699e-005 
6.372e-005 2.413e+006 7.212e+008 1.000e+000 1.298e-002 4.703e-005 
6.377e-005 2.414e+006 7.253e+008 1.000e+000 1.294e-002 4.707e-005 
6.382e-005 2.415e+006 7.295e+008 1.000e+000 1.289e-002 4.712e-005 
6.387e-005 2.415e+006 7.338e+008 1.000e+000 1.293e-002 4.716e-005 
6.392e-005 2.416e+006 7.382e+008 1.000e+000 1.286e-002 4.721e-005 
6.397e-005 2.417e+006 7.426e+008 1.000e+000 1.285e-002 4.725e-005 
6.400e-005 2.417e+006 7.453e+008 1.000e+000 1.284e-002 4.728e-005 
6.403e-005 2.417e+006 7.479e+008 1.000e+000 1.286e-002 4.731e-005 
6.406e-005 2.418e+006 7.504e+008 1.000e+000 1.285e-002 4.733e-005 
6.408e-005 2.418e+006 7.529e+008 1.000e+000 1.282e-002 4.736e-005 
6.411e-005 2.418e+006 7.554e+008 1.000e+000 1.286e-002 4.739e-005 
6.414e-005 2.419e+006 7.571e+008 1.000e+000 1.265e-002 4.741e-005 
6.417e-005 2.419e+006 7.591e+008 1.000e+000 1.210e-002 4.743e-005 
6.419e-005 2.419e+006 7.612e+008 1.000e+000 1.198e-002 4.746e-005 
6.422e-005 2.420e+006 7.634e+008 1.000e+000 1.183e-002 4.748e-005 
6.425e-005 2.421e+006 7.656e+008 1.000e+000 1.166e-002 4.751e-005 
6.427e-005 2.421e+006 7.679e+008 1.000e+000 1.145e-002 4.753e-005 
6.430e-005 2.422e+006 7.702e+008 1.000e+000 1.133e-002 4.755e-005 
6.433e-005 2.422e+006 7.724e+008 1.000e+000 1.124e-002 4.758e-005 
6.436e-005 2.423e+006 7.747e+008 1.000e+000 1.102e-002 4.760e-005 
6.438e-005 2.424e+006 7.770e+008 1.000e+000 1.093e-002 4.762e-005 
6.441e-005 2.424e+006 7.793e+008 1.000e+000 1.087e-002 4.764e-005 
6.444e-005 2.425e+006 7.815e+008 1.000e+000 1.124e-002 4.767e-005 
6.447e-005 2.426e+006 7.837e+008 1.000e+000 1.132e-002 4.769e-005 
6.449e-005 2.426e+006 7.856e+008 1.000e+000 1.111e-002 4.771e-005 
6.452e-005 2.427e+006 7.877e+008 1.000e+000 1.088e-002 4.774e-005 
6.455e-005 2.427e+006 7.900e+008 1.000e+000 1.067e-002 4.776e-005 
6.458e-005 2.428e+006 7.925e+008 1.000e+000 1.061e-002 4.778e-005 
6.460e-005 2.429e+006 7.950e+008 1.000e+000 1.048e-002 4.780e-005 
6.463e-005 2.429e+006 7.977e+008 1.000e+000 1.028e-002 4.783e-005 
6.466e-005 2.430e+006 8.003e+008 1.000e+000 1.016e-002 4.785e-005 
6.468e-005 2.431e+006 8.029e+008 1.000e+000 9.978e-003 4.787e-005 
6.471e-005 2.432e+006 8.056e+008 1.000e+000 9.892e-003 4.789e-005 
6.474e-005 2.433e+006 8.083e+008 1.000e+000 9.729e-003 4.791e-005 
6.477e-005 2.434e+006 8.110e+008 1.000e+000 9.680e-003 4.793e-005 
6.479e-005 2.435e+006 8.138e+008 1.000e+000 9.603e-003 4.796e-005 
6.482e-005 2.436e+006 8.165e+008 1.000e+000 9.540e-003 4.798e-005 
6.485e-005 2.436e+006 8.194e+008 1.000e+000 9.517e-003 4.800e-005 
6.488e-005 2.437e+006 8.222e+008 1.000e+000 9.421e-003 4.802e-005 
6.490e-005 2.438e+006 8.252e+008 1.000e+000 9.329e-003 4.804e-005 
6.493e-005 2.439e+006 8.281e+008 1.000e+000 9.335e-003 4.806e-005 
6.496e-005 2.440e+006 8.311e+008 1.000e+000 9.332e-003 4.808e-005 
6.499e-005 2.441e+006 8.341e+008 1.000e+000 9.339e-003 4.810e-005 
6.501e-005 2.442e+006 8.372e+008 1.000e+000 9.296e-003 4.812e-005 
6.504e-005 2.443e+006 8.403e+008 1.000e+000 9.284e-003 4.814e-005 
6.507e-005 2.444e+006 8.434e+008 1.000e+000 9.209e-003 4.816e-005 
6.509e-005 2.445e+006 8.465e+008 1.000e+000 9.203e-003 4.819e-005 
6.512e-005 2.446e+006 8.495e+008 1.000e+000 9.409e-003 4.821e-005 
6.515e-005 2.446e+006 8.521e+008 1.000e+000 9.437e-003 4.823e-005 
6.518e-005 2.447e+006 8.551e+008 1.000e+000 9.454e-003 4.825e-005 
6.520e-005 2.448e+006 8.583e+008 1.000e+000 9.483e-003 4.827e-005 
6.523e-005 2.449e+006 8.616e+008 1.000e+000 9.440e-003 4.829e-005 
6.526e-005 2.449e+006 8.649e+008 1.000e+000 9.473e-003 4.832e-005 
6.529e-005 2.450e+006 8.684e+008 1.000e+000 9.502e-003 4.834e-005 
6.531e-005 2.451e+006 8.713e+008 1.000e+000 9.573e-003 4.836e-005 
6.533e-005 2.451e+006 8.742e+008 1.000e+000 9.576e-003 4.838e-005 
6.535e-005 2.452e+006 8.771e+008 1.000e+000 9.559e-003 4.839e-005 
6.538e-005 2.453e+006 8.809e+008 1.000e+000 9.584e-003 4.842e-005 
6.541e-005 2.453e+006 8.845e+008 1.000e+000 9.615e-003 4.844e-005 
6.544e-005 2.454e+006 8.883e+008 1.000e+000 9.638e-003 4.846e-005 
6.546e-005 2.455e+006 8.923e+008 1.000e+000 9.649e-003 4.849e-005 
6.549e-005 2.455e+006 8.964e+008 1.000e+000 9.684e-003 4.851e-005 
6.552e-005 2.456e+006 9.006e+008 1.000e+000 9.907e-003 4.853e-005 
6.555e-005 2.456e+006 9.042e+008 1.000e+000 1.046e-002 4.856e-005 
6.557e-005 2.456e+006 9.097e+008 1.000e+000 3.075e-002 4.858e-005 
6.560e-005 2.457e+006 9.142e+008 1.000e+000 3.548e-002 4.861e-005 
6.563e-005 2.457e+006 9.182e+008 1.000e+000 3.892e-002 4.863e-005 
6.566e-005 2.458e+006 9.222e+008 1.000e+000 4.148e-002 4.866e-005 
6.568e-005 2.458e+006 9.260e+008 1.000e+000 4.384e-002 4.868e-005 
6.571e-005 2.459e+006 9.299e+008 1.000e+000 4.557e-002 4.870e-005 
6.574e-005 2.459e+006 9.332e+008 1.000e+000 4.741e-002 4.873e-005 
6.577e-005 2.460e+006 9.368e+008 1.000e+000 4.893e-002 4.875e-005 
6.579e-005 2.461e+006 9.397e+008 1.000e+000 5.170e-002 4.877e-005 
6.582e-005 2.461e+006 9.435e+008 1.000e+000 5.282e-002 4.880e-005 
6.585e-005 2.462e+006 9.472e+008 1.000e+000 5.627e-002 4.882e-005 
6.587e-005 2.463e+006 9.504e+008 1.000e+000 4.878e-002 4.884e-005 
6.590e-005 2.463e+006 9.533e+008 1.000e+000 5.840e-002 4.887e-005 
6.593e-005 2.464e+006 9.473e+008 1.000e+000 4.534e-002 4.889e-005 
6.596e-005 2.464e+006 9.415e+008 1.000e+000 6.138e-002 4.892e-005 
6.598e-005 2.464e+006 9.410e+008 1.000e+000 6.241e-002 4.894e-005 
6.601e-005 2.464e+006 8.813e+008 1.000e+000 1.123e-002 4.897e-005 
6.604e-005 2.465e+006 8.799e+008 1.000e+000 1.130e-002 4.899e-005 
6.607e-005 2.465e+006 8.795e+008 1.000e+000 1.128e-002 4.902e-005 
6.609e-005 2.465e+006 8.796e+008 1.000e+000 1.117e-002 4.904e-005 
6.612e-005 2.465e+006 8.799e+008 1.000e+000 1.113e-002 4.907e-005 
6.615e-005 2.465e+006 8.805e+008 1.000e+000 1.105e-002 4.910e-005 
6.617e-005 2.466e+006 8.813e+008 1.000e+000 1.098e-002 4.912e-005 
6.620e-005 2.466e+006 8.822e+008 1.000e+000 1.090e-002 4.915e-005 
6.623e-005 2.466e+006 8.833e+008 1.000e+000 1.080e-002 4.917e-005 
6.626e-005 2.466e+006 8.843e+008 1.000e+000 1.081e-002 4.920e-005 
6.628e-005 2.467e+006 8.854e+008 1.000e+000 1.077e-002 4.922e-005 
6.631e-005 2.467e+006 8.866e+008 1.000e+000 1.078e-002 4.925e-005 
6.634e-005 2.467e+006 8.878e+008 1.000e+000 1.075e-002 4.927e-005 
6.637e-005 2.467e+006 8.891e+008 1.000e+000 1.071e-002 4.930e-005 
6.639e-005 2.468e+006 8.905e+008 1.000e+000 1.073e-002 4.932e-005 
6.642e-005 2.468e+006 8.919e+008 1.000e+000 1.060e-002 4.935e-005 
6.645e-005 2.468e+006 8.934e+008 1.000e+000 1.057e-002 4.937e-005 
6.647e-005 2.469e+006 8.948e+008 1.000e+000 1.056e-002 4.940e-005 
6.650e-005 2.469e+006 8.964e+008 1.000e+000 1.041e-002 4.942e-005 
6.653e-005 2.470e+006 8.980e+008 1.000e+000 1.040e-002 4.945e-005 
6.656e-005 2.470e+006 8.995e+008 1.000e+000 1.044e-002 4.947e-005 
6.658e-005 2.470e+006 9.010e+008 1.000e+000 1.056e-002 4.950e-005 
6.661e-005 2.471e+006 9.027e+008 1.000e+000 1.052e-002 4.952e-005 
6.664e-005 2.471e+006 9.044e+008 1.000e+000 1.048e-002 4.955e-005 
6.667e-005 2.472e+006 9.062e+008 1.000e+000 1.042e-002 4.957e-005 
6.669e-005 2.472e+006 9.080e+008 1.000e+000 1.045e-002 4.959e-005 
6.672e-005 2.472e+006 9.094e+008 1.000e+000 1.051e-002 4.962e-005 
6.675e-005 2.473e+006 9.104e+008 1.000e+000 1.066e-002 4.964e-005 
6.677e-005 2.473e+006 9.120e+008 1.000e+000 1.075e-002 4.967e-005 
6.680e-005 2.473e+006 9.138e+008 1.000e+000 1.074e-002 4.969e-005 
6.683e-005 2.474e+006 9.157e+008 1.000e+000 1.074e-002 4.972e-005 
6.686e-005 2.474e+006 9.177e+008 1.000e+000 1.075e-002 4.975e-005 
6.688e-005 2.474e+006 9.197e+008 1.000e+000 1.078e-002 4.977e-005 
6.691e-005 2.474e+006 9.219e+008 1.000e+000 1.081e-002 4.980e-005 
6.694e-005 2.474e+006 9.241e+008 1.000e+000 1.086e-002 4.982e-005 
6.696e-005 2.474e+006 9.265e+008 1.000e+000 1.093e-002 4.985e-005 
6.699e-005 2.475e+006 9.290e+008 1.000e+000 1.100e-002 4.988e-005 
6.702e-005 2.475e+006 9.317e+008 1.000e+000 1.113e-002 4.990e-005 
6.705e-005 2.475e+006 9.348e+008 1.000e+000 1.178e-002 4.993e-005 
6.707e-005 2.474e+006 9.141e+008 1.000e+000 1.286e-002 4.996e-005 
6.710e-005 2.474e+006 9.117e+008 1.000e+000 1.303e-002 4.999e-005 
6.713e-005 2.474e+006 9.067e+008 1.000e+000 1.226e-002 5.002e-005 
6.716e-005 2.473e+006 8.941e+008 1.000e+000 1.378e-002 5.005e-005 
6.718e-005 2.472e+006 8.765e+008 1.000e+000 1.340e-002 5.008e-005 
6.721e-005 2.472e+006 8.680e+008 1.000e+000 1.338e-002 5.012e-005 
6.724e-005 2.471e+006 8.614e+008 1.000e+000 1.357e-002 5.015e-005 
6.726e-005 2.470e+006 8.556e+008 1.000e+000 1.370e-002 5.018e-005 
6.729e-005 2.470e+006 8.501e+008 1.000e+000 1.364e-002 5.021e-005 
6.732e-005 2.469e+006 8.449e+008 1.000e+000 1.370e-002 5.024e-005 
6.735e-005 2.469e+006 8.397e+008 1.000e+000 1.385e-002 5.027e-005 
6.737e-005 2.468e+006 8.346e+008 1.000e+000 1.352e-002 5.030e-005 
6.740e-005 2.468e+006 8.293e+008 1.000e+000 1.335e-002 5.033e-005 
6.743e-005 2.467e+006 8.241e+008 1.000e+000 1.321e-002 5.036e-005 
6.746e-005 2.467e+006 8.188e+008 1.000e+000 1.323e-002 5.039e-005 
6.748e-005 2.467e+006 8.135e+008 1.000e+000 1.334e-002 5.042e-005 
6.751e-005 2.466e+006 8.084e+008 1.000e+000 1.329e-002 5.045e-005 
6.754e-005 2.466e+006 8.037e+008 1.000e+000 1.333e-002 5.048e-005 
6.756e-005 2.465e+006 7.988e+008 1.000e+000 1.399e-002 5.051e-005 
6.759e-005 2.465e+006 7.949e+008 1.000e+000 1.407e-002 5.054e-005 
6.762e-005 2.464e+006 7.916e+008 1.000e+000 1.431e-002 5.057e-005 
6.765e-005 2.464e+006 7.887e+008 1.000e+000 1.438e-002 5.060e-005 
6.767e-005 2.463e+006 7.863e+008 1.000e+000 1.438e-002 5.064e-005 
6.770e-005 2.463e+006 7.842e+008 1.000e+000 1.443e-002 5.067e-005 
6.773e-005 2.462e+006 7.824e+008 1.000e+000 1.450e-002 5.070e-005 
6.776e-005 2.462e+006 7.809e+008 1.000e+000 1.452e-002 5.073e-005 
6.778e-005 2.461e+006 7.796e+008 1.000e+000 1.449e-002 5.076e-005 
6.781e-005 2.461e+006 7.784e+008 1.000e+000 1.456e-002 5.079e-005 
6.784e-005 2.460e+006 7.775e+008 1.000e+000 1.454e-002 5.082e-005 
6.786e-005 2.460e+006 7.767e+008 1.000e+000 1.473e-002 5.085e-005 
6.789e-005 2.459e+006 7.761e+008 1.000e+000 1.486e-002 5.088e-005 
6.792e-005 2.459e+006 7.647e+008 1.000e+000 1.574e-002 5.091e-005 
6.795e-005 2.458e+006 7.536e+008 1.000e+000 1.588e-002 5.095e-005 
6.797e-005 2.457e+006 7.430e+008 1.000e+000 1.657e-002 5.098e-005 
6.800e-005 2.456e+006 7.352e+008 1.000e+000 1.679e-002 5.101e-005 
6.803e-005 2.455e+006 7.298e+008 1.000e+000 1.680e-002 5.104e-005 
6.808e-005 2.454e+006 7.221e+008 1.000e+000 1.637e-002 5.111e-005 
6.813e-005 2.453e+006 7.165e+008 1.000e+000 1.629e-002 5.117e-005 
6.819e-005 2.451e+006 7.124e+008 1.000e+000 1.632e-002 5.123e-005 
6.824e-005 2.450e+006 7.090e+008 1.000e+000 1.623e-002 5.129e-005 
6.829e-005 2.449e+006 7.061e+008 1.000e+000 1.620e-002 5.135e-005 
6.833e-005 2.449e+006 7.042e+008 1.000e+000 1.624e-002 5.140e-005 
6.836e-005 2.448e+006 7.029e+008 1.000e+000 1.636e-002 5.143e-005 
6.839e-005 2.448e+006 7.017e+008 1.000e+000 1.651e-002 5.146e-005 
6.842e-005 2.447e+006 7.006e+008 1.000e+000 1.651e-002 5.150e-005 
6.845e-005 2.447e+006 6.995e+008 1.000e+000 1.653e-002 5.153e-005 
6.848e-005 2.446e+006 6.985e+008 1.000e+000 1.661e-002 5.156e-005 
6.851e-005 2.446e+006 6.976e+008 1.000e+000 1.671e-002 5.160e-005 
6.854e-005 2.445e+006 6.968e+008 1.000e+000 1.682e-002 5.163e-005 
6.857e-005 2.445e+006 6.959e+008 1.000e+000 1.688e-002 5.166e-005 
6.860e-005 2.444e+006 6.952e+008 1.000e+000 1.669e-002 5.170e-005 
6.865e-005 2.443e+006 6.899e+008 1.000e+000 1.723e-002 5.175e-005 
6.870e-005 2.442e+006 6.882e+008 1.000e+000 1.693e-002 5.181e-005 
6.875e-005 2.441e+006 6.872e+008 1.000e+000 1.671e-002 5.187e-005 
6.880e-005 2.440e+006 6.865e+008 1.000e+000 1.658e-002 5.192e-005 
6.886e-005 2.439e+006 6.859e+008 1.000e+000 1.662e-002 5.199e-005 
6.892e-005 2.438e+006 6.855e+008 1.000e+000 1.663e-002 5.205e-005 
6.898e-005 2.437e+006 6.853e+008 1.000e+000 1.661e-002 5.213e-005 
6.905e-005 2.436e+006 6.852e+008 1.000e+000 1.656e-002 5.220e-005 
6.910e-005 2.435e+006 6.853e+008 1.000e+000 1.651e-002 5.226e-005 
6.915e-005 2.434e+006 6.857e+008 1.000e+000 1.660e-002 5.232e-005 
6.919e-005 2.433e+006 6.767e+008 1.000e+000 1.792e-002 5.236e-005 
6.923e-005 2.432e+006 6.715e+008 1.000e+000 1.841e-002 5.241e-005 
6.928e-005 2.430e+006 6.689e+008 1.000e+000 1.834e-002 5.247e-005 
6.933e-005 2.429e+006 6.674e+008 1.000e+000 1.813e-002 5.253e-005 
6.936e-005 2.428e+006 6.666e+008 1.000e+000 1.790e-002 5.257e-005 
6.938e-005 2.427e+006 6.659e+008 1.000e+000 1.874e-002 5.260e-005 
6.941e-005 2.426e+006 6.653e+008 1.000e+000 1.729e-002 5.263e-005 
6.944e-005 2.426e+006 6.652e+008 1.000e+000 1.706e-002 5.266e-005 
6.946e-005 2.425e+006 6.651e+008 1.000e+000 1.701e-002 5.269e-005 
6.949e-005 2.425e+006 6.651e+008 1.000e+000 1.697e-002 5.272e-005 
6.952e-005 2.424e+006 6.652e+008 1.000e+000 1.717e-002 5.276e-005 
6.955e-005 2.424e+006 6.654e+008 1.000e+000 1.707e-002 5.279e-005 
6.958e-005 2.423e+006 6.656e+008 1.000e+000 1.698e-002 5.282e-005 
6.961e-005 2.423e+006 6.659e+008 1.000e+000 1.699e-002 5.285e-005 
6.964e-005 2.423e+006 6.662e+008 1.000e+000 1.689e-002 5.288e-005 
6.967e-005 2.422e+006 6.667e+008 1.000e+000 1.690e-002 5.292e-005 
6.970e-005 2.422e+006 6.671e+008 1.000e+000 1.692e-002 5.295e-005 
6.973e-005 2.421e+006 6.674e+008 1.000e+000 1.690e-002 5.298e-005 
6.976e-005 2.421e+006 6.679e+008 1.000e+000 1.689e-002 5.301e-005 
6.979e-005 2.421e+006 6.684e+008 1.000e+000 1.688e-002 5.304e-005 
6.982e-005 2.421e+006 6.690e+008 1.000e+000 1.685e-002 5.307e-005 
6.984e-005 2.420e+006 6.695e+008 1.000e+000 1.692e-002 5.310e-005 
6.987e-005 2.420e+006 6.702e+008 1.000e+000 1.668e-002 5.314e-005 
6.990e-005 2.420e+006 6.709e+008 1.000e+000 1.668e-002 5.317e-005 
6.993e-005 2.419e+006 6.717e+008 1.000e+000 1.662e-002 5.320e-005 
6.996e-005 2.419e+006 6.725e+008 1.000e+000 1.668e-002 5.323e-005 
6.999e-005 2.419e+006 6.733e+008 1.000e+000 1.627e-002 5.326e-005 
7.002e-005 2.419e+006 6.740e+008 1.000e+000 1.599e-002 5.329e-005 
7.005e-005 2.419e+006 6.748e+008 1.000e+000 1.571e-002 5.332e-005 
7.008e-005 2.419e+006 6.756e+008 1.000e+000 1.573e-002 5.335e-005 
7.010e-005 2.419e+006 6.756e+008 1.000e+000 1.558e-002 5.337e-005 
7.013e-005 2.419e+006 6.753e+008 1.000e+000 1.545e-002 5.341e-005 
7.017e-005 2.419e+006 6.758e+008 1.000e+000 1.534e-002 5.345e-005 
7.022e-005 2.419e+006 6.765e+008 1.000e+000 1.517e-002 5.349e-005 
7.026e-005 2.419e+006 6.775e+008 1.000e+000 1.505e-002 5.353e-005 
7.030e-005 2.419e+006 6.785e+008 1.000e+000 1.486e-002 5.357e-005 
7.035e-005 2.420e+006 6.797e+008 1.000e+000 1.477e-002 5.361e-005 
7.039e-005 2.420e+006 6.809e+008 1.000e+000 1.470e-002 5.365e-005 
7.043e-005 2.420e+006 6.826e+008 1.000e+000 1.479e-002 5.369e-005 
7.047e-005 2.420e+006 6.846e+008 1.000e+000 1.483e-002 5.373e-005 
7.051e-005 2.421e+006 6.867e+008 1.000e+000 1.477e-002 5.377e-005 
7.056e-005 2.421e+006 6.890e+008 1.000e+000 1.461e-002 5.382e-005 
7.060e-005 2.421e+006 6.914e+008 1.000e+000 1.445e-002 5.386e-005 
7.064e-005 2.421e+006 6.933e+008 1.000e+000 1.398e-002 5.389e-005 
7.068e-005 2.422e+006 6.959e+008 1.000e+000 1.393e-002 5.393e-005 
7.073e-005 2.422e+006 6.986e+008 1.000e+000 1.372e-002 5.397e-005 
7.077e-005 2.423e+006 7.014e+008 1.000e+000 1.356e-002 5.402e-005 
7.082e-005 2.423e+006 7.043e+008 1.000e+000 1.349e-002 5.406e-005 
7.087e-005 2.424e+006 7.073e+008 1.000e+000 1.351e-002 5.410e-005 
7.091e-005 2.425e+006 7.103e+008 1.000e+000 1.339e-002 5.414e-005 
7.096e-005 2.425e+006 7.133e+008 1.000e+000 1.336e-002 5.418e-005 
7.100e-005 2.426e+006 7.165e+008 1.000e+000 1.331e-002 5.423e-005 
7.105e-005 2.426e+006 7.198e+008 1.000e+000 1.325e-002 5.427e-005 
7.110e-005 2.427e+006 7.233e+008 1.000e+000 1.311e-002 5.431e-005 
7.114e-005 2.427e+006 7.262e+008 1.000e+000 1.311e-002 5.435e-005 
7.118e-005 2.428e+006 7.297e+008 1.000e+000 1.301e-002 5.439e-005 
7.123e-005 2.428e+006 7.334e+008 1.000e+000 1.302e-002 5.443e-005 
7.128e-005 2.429e+006 7.370e+008 1.000e+000 1.297e-002 5.448e-005 
7.133e-005 2.429e+006 7.407e+008 1.000e+000 1.291e-002 5.452e-005 
7.137e-005 2.430e+006 7.445e+008 1.000e+000 1.287e-002 5.457e-005 
7.142e-005 2.430e+006 7.439e+008 1.000e+000 1.393e-002 5.461e-005 
7.147e-005 2.430e+006 7.428e+008 1.000e+000 1.407e-002 5.466e-005 
7.152e-005 2.430e+006 7.439e+008 1.000e+000 1.407e-002 5.471e-005 
7.155e-005 2.430e+006 7.451e+008 1.000e+000 1.341e-002 5.474e-005 
7.158e-005 2.430e+006 7.456e+008 1.000e+000 1.374e-002 5.477e-005 
7.163e-005 2.430e+006 7.474e+008 1.000e+000 1.356e-002 5.482e-005 
7.167e-005 2.430e+006 7.497e+008 1.000e+000 1.341e-002 5.486e-005 
7.172e-005 2.431e+006 7.523e+008 1.000e+000 1.326e-002 5.491e-005 
7.177e-005 2.431e+006 7.549e+008 1.000e+000 1.321e-002 5.495e-005 
7.181e-005 2.431e+006 7.580e+008 1.000e+000 1.325e-002 5.500e-005 
7.186e-005 2.432e+006 7.612e+008 1.000e+000 1.320e-002 5.504e-005 
7.191e-005 2.432e+006 7.647e+008 1.000e+000 1.324e-002 5.509e-005 
7.197e-005 2.433e+006 7.683e+008 1.000e+000 1.272e-002 5.514e-005 
7.202e-005 2.433e+006 7.727e+008 1.000e+000 1.254e-002 5.519e-005 
7.207e-005 2.434e+006 7.769e+008 1.000e+000 1.222e-002 5.524e-005 
7.213e-005 2.435e+006 7.815e+008 1.000e+000 1.170e-002 5.529e-005 
7.219e-005 2.436e+006 7.865e+008 1.000e+000 1.146e-002 5.534e-005 
7.225e-005 2.438e+006 7.914e+008 1.000e+000 1.124e-002 5.538e-005 
7.230e-005 2.439e+006 7.963e+008 1.000e+000 1.106e-002 5.543e-005 
7.235e-005 2.441e+006 8.010e+008 1.000e+000 1.089e-002 5.547e-005 
7.240e-005 2.442e+006 8.059e+008 1.000e+000 1.074e-002 5.551e-005 
7.246e-005 2.444e+006 8.110e+008 1.000e+000 1.057e-002 5.556e-005 
7.251e-005 2.445e+006 8.162e+008 1.000e+000 1.052e-002 5.560e-005 
7.257e-005 2.447e+006 8.214e+008 1.000e+000 1.045e-002 5.564e-005 
7.262e-005 2.448e+006 8.265e+008 1.000e+000 1.064e-002 5.569e-005 
7.267e-005 2.449e+006 8.317e+008 1.000e+000 1.078e-002 5.573e-005 
7.270e-005 2.450e+006 8.351e+008 1.000e+000 8.573e-003 5.575e-005 
7.272e-005 2.451e+006 8.334e+008 1.000e+000 6.663e-003 5.577e-005 
7.274e-005 2.451e+006 8.322e+008 1.000e+000 5.908e-003 5.579e-005 
7.276e-005 2.452e+006 8.294e+008 1.000e+000 1.523e-002 5.580e-005 
7.278e-005 2.453e+006 8.288e+008 1.000e+000 1.484e-002 5.582e-005 
7.281e-005 2.454e+006 8.284e+008 1.000e+000 9.329e-003 5.583e-005 
7.283e-005 2.455e+006 8.275e+008 1.000e+000 6.777e-003 5.585e-005 
7.285e-005 2.456e+006 8.270e+008 1.000e+000 1.080e-002 5.586e-005 
7.287e-005 2.457e+006 8.261e+008 1.000e+000 9.308e-003 5.588e-005 
7.292e-005 2.459e+006 8.256e+008 1.000e+000 8.835e-003 5.591e-005 
7.298e-005 2.462e+006 8.291e+008 1.000e+000 8.652e-003 5.595e-005 
7.305e-005 2.466e+006 8.297e+008 1.000e+000 9.181e-003 5.599e-005 
7.311e-005 2.469e+006 8.304e+008 1.000e+000 9.107e-003 5.604e-005 
7.318e-005 2.472e+006 8.344e+008 1.000e+000 9.138e-003 5.608e-005 
7.324e-005 2.474e+006 8.393e+008 1.000e+000 9.168e-003 5.612e-005 
7.330e-005 2.477e+006 8.456e+008 1.000e+000 9.397e-003 5.617e-005 
7.333e-005 2.478e+006 8.484e+008 1.000e+000 9.309e-003 5.618e-005 
7.334e-005 2.479e+006 8.506e+008 1.000e+000 9.147e-003 5.620e-005 
7.336e-005 2.480e+006 8.529e+008 1.000e+000 9.252e-003 5.621e-005 
7.338e-005 2.480e+006 8.441e+008 1.000e+000 1.023e-002 5.622e-005 
7.340e-005 2.481e+006 8.398e+008 1.000e+000 1.061e-002 5.624e-005 
7.341e-005 2.481e+006 8.374e+008 1.000e+000 1.062e-002 5.625e-005 
7.343e-005 2.482e+006 8.367e+008 1.000e+000 1.119e-002 5.627e-005 
7.345e-005 2.482e+006 8.370e+008 1.000e+000 1.207e-002 5.628e-005 
7.347e-005 2.483e+006 8.365e+008 1.000e+000 1.248e-002 5.630e-005 
7.349e-005 2.483e+006 8.373e+008 1.000e+000 1.266e-002 5.632e-005 
7.351e-005 2.483e+006 8.385e+008 1.000e+000 1.303e-002 5.634e-005 
7.353e-005 2.484e+006 8.399e+008 1.000e+000 1.319e-002 5.635e-005 
7.356e-005 2.484e+006 8.416e+008 1.000e+000 1.347e-002 5.637e-005 
7.358e-005 2.485e+006 8.434e+008 1.000e+000 1.362e-002 5.639e-005 
7.360e-005 2.485e+006 8.454e+008 1.000e+000 1.368e-002 5.641e-005 
7.362e-005 2.486e+006 8.474e+008 1.000e+000 1.352e-002 5.643e-005 
7.364e-005 2.486e+006 8.496e+008 1.000e+000 1.347e-002 5.645e-005 
7.366e-005 2.486e+006 8.518e+008 1.000e+000 1.336e-002 5.646e-005 
7.368e-005 2.487e+006 8.541e+008 1.000e+000 1.287e-002 5.648e-005 
7.370e-005 2.487e+006 8.564e+008 1.000e+000 1.274e-002 5.650e-005 
7.372e-005 2.487e+006 8.588e+008 1.000e+000 1.279e-002 5.652e-005 
7.374e-005 2.488e+006 8.613e+008 1.000e+000 1.285e-002 5.654e-005 
7.376e-005 2.488e+006 8.638e+008 1.000e+000 1.286e-002 5.656e-005 
7.379e-005 2.488e+006 8.664e+008 1.000e+000 1.298e-002 5.657e-005 
7.381e-005 2.489e+006 8.690e+008 1.000e+000 1.363e-002 5.659e-005 
7.383e-005 2.489e+006 8.718e+008 1.000e+000 1.282e-002 5.661e-005 
7.385e-005 2.489e+006 8.747e+008 1.000e+000 1.296e-002 5.663e-005 
7.387e-005 2.489e+006 8.750e+008 1.000e+000 1.345e-002 5.665e-005 
7.389e-005 2.489e+006 8.736e+008 1.000e+000 1.314e-002 5.667e-005 
7.391e-005 2.489e+006 8.740e+008 1.000e+000 1.305e-002 5.669e-005 
7.393e-005 2.490e+006 8.749e+008 1.000e+000 1.380e-002 5.671e-005 
7.395e-005 2.490e+006 8.760e+008 1.000e+000 1.374e-002 5.673e-005 
7.397e-005 2.490e+006 8.772e+008 1.000e+000 1.380e-002 5.675e-005 
7.400e-005 2.490e+006 8.782e+008 1.000e+000 1.338e-002 5.677e-005 
7.402e-005 2.490e+006 8.791e+008 1.000e+000 1.317e-002 5.679e-005 
7.404e-005 2.491e+006 8.796e+008 1.000e+000 1.314e-002 5.681e-005 
7.406e-005 2.491e+006 8.806e+008 1.000e+000 1.305e-002 5.683e-005 
7.408e-005 2.491e+006 8.826e+008 1.000e+000 1.294e-002 5.685e-005 
7.410e-005 2.491e+006 8.847e+008 1.000e+000 1.298e-002 5.687e-005 
7.412e-005 2.491e+006 8.869e+008 1.000e+000 1.322e-002 5.689e-005 
7.414e-005 2.492e+006 8.892e+008 1.000e+000 1.341e-002 5.691e-005 
7.416e-005 2.492e+006 8.915e+008 1.000e+000 1.076e-002 5.693e-005 
7.418e-005 2.492e+006 8.938e+008 1.000e+000 1.298e-002 5.695e-005 
7.420e-005 2.492e+006 8.962e+008 1.000e+000 9.082e-003 5.697e-005 
7.423e-005 2.492e+006 8.987e+008 1.000e+000 9.633e-003 5.699e-005 
7.425e-005 2.492e+006 9.012e+008 1.000e+000 9.432e-003 5.701e-005 
7.427e-005 2.493e+006 8.980e+008 1.000e+000 8.429e-003 5.703e-005 
7.429e-005 2.493e+006 8.956e+008 1.000e+000 8.691e-003 5.705e-005 
7.431e-005 2.493e+006 8.958e+008 1.000e+000 9.559e-003 5.707e-005 
7.433e-005 2.493e+006 8.963e+008 1.000e+000 9.703e-003 5.709e-005 
7.435e-005 2.494e+006 8.970e+008 1.000e+000 1.262e-002 5.710e-005 
7.437e-005 2.494e+006 8.981e+008 1.000e+000 1.250e-002 5.712e-005 
7.439e-005 2.494e+006 8.992e+008 1.000e+000 1.160e-002 5.714e-005 
7.441e-005 2.495e+006 9.004e+008 1.000e+000 1.191e-002 5.716e-005 
7.444e-005 2.495e+006 9.017e+008 1.000e+000 9.386e-003 5.718e-005 
7.446e-005 2.495e+006 9.031e+008 1.000e+000 9.742e-003 5.720e-005 
7.448e-005 2.496e+006 9.045e+008 1.000e+000 1.111e-002 5.722e-005 
7.450e-005 2.496e+006 9.060e+008 1.000e+000 1.092e-002 5.724e-005 
7.452e-005 2.496e+006 9.075e+008 1.000e+000 1.091e-002 5.725e-005 
7.454e-005 2.497e+006 9.091e+008 1.000e+000 1.073e-002 5.727e-005 
7.456e-005 2.497e+006 9.112e+008 1.000e+000 1.068e-002 5.729e-005 
7.458e-005 2.497e+006 9.061e+008 1.000e+000 9.429e-003 5.731e-005 
7.460e-005 2.497e+006 8.910e+008 1.000e+000 1.051e-002 5.733e-005 
7.462e-005 2.498e+006 8.863e+008 1.000e+000 8.894e-003 5.735e-005 
7.464e-005 2.498e+006 8.823e+008 1.000e+000 1.044e-002 5.737e-005 
7.467e-005 2.499e+006 8.790e+008 1.000e+000 1.116e-002 5.738e-005 
7.469e-005 2.499e+006 8.756e+008 1.000e+000 1.089e-002 5.740e-005 
7.471e-005 2.499e+006 8.728e+008 1.000e+000 1.083e-002 5.742e-005 
7.473e-005 2.500e+006 8.704e+008 1.000e+000 1.080e-002 5.744e-005 
7.475e-005 2.500e+006 8.683e+008 1.000e+000 1.080e-002 5.746e-005 
7.477e-005 2.501e+006 8.664e+008 1.000e+000 1.079e-002 5.747e-005 
7.479e-005 2.501e+006 8.646e+008 1.000e+000 1.083e-002 5.749e-005 
7.481e-005 2.501e+006 8.631e+008 1.000e+000 1.084e-002 5.751e-005 
7.483e-005 2.502e+006 8.618e+008 1.000e+000 1.084e-002 5.753e-005 
7.485e-005 2.502e+006 8.606e+008 1.000e+000 1.083e-002 5.755e-005 
7.487e-005 2.503e+006 8.595e+008 1.000e+000 1.087e-002 5.756e-005 
7.490e-005 2.503e+006 8.586e+008 1.000e+000 1.088e-002 5.758e-005 
7.492e-005 2.504e+006 8.579e+008 1.000e+000 1.090e-002 5.760e-005 
7.494e-005 2.504e+006 8.578e+008 1.000e+000 1.091e-002 5.762e-005 
7.496e-005 2.505e+006 8.577e+008 1.000e+000 1.091e-002 5.763e-005 
7.498e-005 2.505e+006 8.578e+008 1.000e+000 1.071e-002 5.765e-005 
7.500e-005 2.506e+006 8.581e+008 1.000e+000 1.050e-002 5.767e-005 
7.502e-005 2.506e+006 8.586e+008 1.000e+000 1.065e-002 5.769e-005 
7.504e-005 2.507e+006 8.592e+008 1.000e+000 1.031e-002 5.770e-005 
7.506e-005 2.508e+006 8.598e+008 1.000e+000 1.030e-002 5.772e-005 
7.508e-005 2.508e+006 8.606e+008 1.000e+000 1.028e-002 5.774e-005 
7.511e-005 2.509e+006 8.613e+008 1.000e+000 9.896e-003 5.775e-005 
7.513e-005 2.510e+006 8.616e+008 1.000e+000 1.006e-002 5.777e-005 
7.515e-005 2.510e+006 8.622e+008 1.000e+000 1.012e-002 5.778e-005 
7.517e-005 2.511e+006 8.627e+008 1.000e+000 1.016e-002 5.780e-005 
7.519e-005 2.512e+006 8.632e+008 1.000e+000 1.016e-002 5.782e-005 
7.521e-005 2.512e+006 8.636e+008 1.000e+000 1.010e-002 5.783e-005 
7.523e-005 2.513e+006 8.641e+008 1.000e+000 1.010e-002 5.785e-005 
7.525e-005 2.514e+006 8.645e+008 1.000e+000 1.014e-002 5.787e-005 
7.527e-005 2.514e+006 8.645e+008 1.000e+000 1.032e-002 5.788e-005 
7.529e-005 2.515e+006 8.633e+008 1.000e+000 1.045e-002 5.790e-005 
7.531e-005 2.516e+006 8.628e+008 1.000e+000 1.042e-002 5.792e-005 
7.534e-005 2.516e+006 8.628e+008 1.000e+000 1.048e-002 5.793e-005 
7.536e-005 2.517e+006 8.631e+008 1.000e+000 1.051e-002 5.795e-005 
7.538e-005 2.517e+006 8.635e+008 1.000e+000 1.049e-002 5.797e-005 
7.540e-005 2.518e+006 8.642e+008 1.000e+000 1.045e-002 5.798e-005 
7.542e-005 2.519e+006 8.651e+008 1.000e+000 1.045e-002 5.800e-005 
7.544e-005 2.519e+006 8.629e+008 1.000e+000 1.082e-002 5.802e-005 
7.546e-005 2.520e+006 8.615e+008 1.000e+000 1.086e-002 5.803e-005 
7.548e-005 2.520e+006 8.609e+008 1.000e+000 1.099e-002 5.805e-005 
7.550e-005 2.521e+006 8.605e+008 1.000e+000 1.102e-002 5.807e-005 
7.552e-005 2.521e+006 8.607e+008 1.000e+000 1.085e-002 5.809e-005 
7.554e-005 2.522e+006 8.610e+008 1.000e+000 1.071e-002 5.810e-005 
7.557e-005 2.522e+006 8.613e+008 1.000e+000 1.060e-002 5.812e-005 
7.559e-005 2.523e+006 8.618e+008 1.000e+000 1.054e-002 5.814e-005 
7.561e-005 2.524e+006 8.624e+008 1.000e+000 1.057e-002 5.815e-005 
7.563e-005 2.524e+006 8.630e+008 1.000e+000 1.056e-002 5.817e-005 
7.565e-005 2.525e+006 8.636e+008 1.000e+000 1.057e-002 5.819e-005 
7.567e-005 2.525e+006 8.644e+008 1.000e+000 1.050e-002 5.820e-005 
7.569e-005 2.526e+006 8.651e+008 1.000e+000 1.047e-002 5.822e-005 
7.571e-005 2.527e+006 8.659e+008 1.000e+000 1.047e-002 5.824e-005 
7.573e-005 2.527e+006 8.667e+008 1.000e+000 1.046e-002 5.825e-005 
7.575e-005 2.528e+006 8.675e+008 1.000e+000 1.038e-002 5.827e-005 
7.578e-005 2.528e+006 8.684e+008 1.000e+000 1.039e-002 5.829e-005 
7.580e-005 2.529e+006 8.691e+008 1.000e+000 1.033e-002 5.830e-005 
7.582e-005 2.530e+006 8.700e+008 1.000e+000 1.038e-002 5.832e-005 
7.584e-005 2.530e+006 8.709e+008 1.000e+000 1.035e-002 5.834e-005 
7.586e-005 2.531e+006 8.719e+008 1.000e+000 1.039e-002 5.835e-005 
7.588e-005 2.532e+006 8.729e+008 1.000e+000 1.039e-002 5.837e-005 
7.590e-005 2.532e+006 8.738e+008 1.000e+000 1.042e-002 5.839e-005 
7.592e-005 2.533e+006 8.748e+008 1.000e+000 1.039e-002 5.840e-005 
7.594e-005 2.533e+006 8.759e+008 1.000e+000 1.039e-002 5.842e-005 
7.596e-005 2.534e+006 8.769e+008 1.000e+000 1.042e-002 5.844e-005 
7.598e-005 2.534e+006 8.781e+008 1.000e+000 1.045e-002 5.846e-005 
7.601e-005 2.535e+006 8.792e+008 1.000e+000 1.023e-002 5.847e-005 
7.603e-005 2.536e+006 8.803e+008 1.000e+000 1.006e-002 5.849e-005 
7.605e-005 2.536e+006 8.797e+008 1.000e+000 1.026e-002 5.851e-005 
7.607e-005 2.537e+006 8.796e+008 1.000e+000 1.035e-002 5.852e-005 
7.609e-005 2.538e+006 8.800e+008 1.000e+000 1.030e-002 5.854e-005 
7.611e-005 2.538e+006 8.807e+008 1.000e+000 1.029e-002 5.856e-005 
7.613e-005 2.539e+006 8.813e+008 1.000e+000 1.056e-002 5.857e-005 
7.615e-005 2.539e+006 8.820e+008 1.000e+000 1.050e-002 5.859e-005 
7.617e-005 2.540e+006 8.829e+008 1.000e+000 1.044e-002 5.861e-005 
7.619e-005 2.540e+006 8.839e+008 1.000e+000 1.037e-002 5.862e-005 
7.622e-005 2.541e+006 8.849e+008 1.000e+000 1.033e-002 5.864e-005 
7.624e-005 2.541e+006 8.860e+008 1.000e+000 1.029e-002 5.866e-005 
7.626e-005 2.542e+006 8.872e+008 1.000e+000 1.034e-002 5.868e-005 
7.628e-005 2.542e+006 8.885e+008 1.000e+000 1.027e-002 5.869e-005 
7.630e-005 2.543e+006 8.853e+008 1.000e+000 1.036e-002 5.871e-005 
7.632e-005 2.543e+006 8.836e+008 1.000e+000 1.044e-002 5.873e-005 
7.634e-005 2.544e+006 8.828e+008 1.000e+000 1.043e-002 5.875e-005 
7.636e-005 2.544e+006 8.824e+008 1.000e+000 1.049e-002 5.876e-005 
7.638e-005 2.545e+006 8.822e+008 1.000e+000 1.050e-002 5.878e-005 
7.640e-005 2.545e+006 8.822e+008 1.000e+000 1.059e-002 5.880e-005 
7.642e-005 2.546e+006 8.824e+008 1.000e+000 1.068e-002 5.882e-005 
7.645e-005 2.546e+006 8.828e+008 1.000e+000 1.435e-002 5.883e-005 
7.647e-005 2.547e+006 8.719e+008 1.000e+000 1.143e-002 5.885e-005 
7.649e-005 2.547e+006 8.673e+008 1.000e+000 1.145e-002 5.887e-005 
7.651e-005 2.547e+006 8.637e+008 1.000e+000 1.145e-002 5.889e-005 
7.653e-005 2.547e+006 8.608e+008 1.000e+000 1.143e-002 5.891e-005 
7.655e-005 2.548e+006 8.582e+008 1.000e+000 1.146e-002 5.893e-005 
7.657e-005 2.548e+006 8.559e+008 1.000e+000 1.152e-002 5.895e-005 
7.659e-005 2.548e+006 8.537e+008 1.000e+000 1.159e-002 5.897e-005 
7.661e-005 2.548e+006 8.518e+008 1.000e+000 1.169e-002 5.899e-005 
7.663e-005 2.549e+006 8.502e+008 1.000e+000 1.203e-002 5.901e-005 
7.665e-005 2.549e+006 8.489e+008 1.000e+000 1.153e-002 5.902e-005 
7.668e-005 2.549e+006 8.477e+008 1.000e+000 1.219e-002 5.904e-005 
7.670e-005 2.549e+006 8.465e+008 1.000e+000 1.152e-002 5.906e-005 
7.672e-005 2.550e+006 8.454e+008 1.000e+000 1.154e-002 5.908e-005 
7.674e-005 2.550e+006 8.445e+008 1.000e+000 1.153e-002 5.910e-005 
7.676e-005 2.550e+006 8.436e+008 1.000e+000 1.150e-002 5.912e-005 
7.678e-005 2.551e+006 8.429e+008 1.000e+000 1.144e-002 5.914e-005 
7.680e-005 2.551e+006 8.424e+008 1.000e+000 1.141e-002 5.916e-005 
7.682e-005 2.551e+006 8.418e+008 1.000e+000 1.140e-002 5.918e-005 
7.684e-005 2.552e+006 8.416e+008 1.000e+000 1.154e-002 5.920e-005 
7.686e-005 2.552e+006 8.398e+008 1.000e+000 1.183e-002 5.921e-005 
7.689e-005 2.552e+006 8.389e+008 1.000e+000 1.204e-002 5.923e-005 
7.691e-005 2.553e+006 8.382e+008 1.000e+000 1.151e-002 5.925e-005 
7.693e-005 2.553e+006 8.375e+008 1.000e+000 1.169e-002 5.927e-005 
7.695e-005 2.553e+006 8.369e+008 1.000e+000 1.166e-002 5.929e-005 
7.697e-005 2.554e+006 7.684e+008 1.000e+000 1.272e-002 5.931e-005 
7.699e-005 2.554e+006 7.645e+008 1.000e+000 1.266e-002 5.933e-005 
7.701e-005 2.554e+006 7.591e+008 1.000e+000 1.325e-002 5.935e-005 
7.703e-005 2.554e+006 7.542e+008 1.000e+000 1.357e-002 5.937e-005 
7.705e-005 2.554e+006 7.504e+008 1.000e+000 1.371e-002 5.939e-005 
7.707e-005 2.554e+006 7.470e+008 1.000e+000 1.382e-002 5.941e-005 
7.709e-005 2.554e+006 7.436e+008 1.000e+000 1.398e-002 5.943e-005 
7.712e-005 2.555e+006 7.403e+008 1.000e+000 1.419e-002 5.945e-005 
7.714e-005 2.555e+006 7.370e+008 1.000e+000 1.448e-002 5.947e-005 
7.716e-005 2.555e+006 7.335e+008 1.000e+000 1.478e-002 5.949e-005 
7.718e-005 2.554e+006 7.299e+008 1.000e+000 1.530e-002 5.951e-005 
7.720e-005 2.554e+006 7.278e+008 1.000e+000 1.515e-002 5.953e-005 
7.722e-005 2.554e+006 7.260e+008 1.000e+000 1.520e-002 5.955e-005 
7.724e-005 2.554e+006 7.244e+008 1.000e+000 1.519e-002 5.958e-005 
7.726e-005 2.554e+006 7.229e+008 1.000e+000 1.529e-002 5.960e-005 
7.728e-005 2.554e+006 7.215e+008 1.000e+000 1.522e-002 5.962e-005 
7.730e-005 2.554e+006 7.202e+008 1.000e+000 1.530e-002 5.964e-005 
7.732e-005 2.554e+006 7.190e+008 1.000e+000 1.533e-002 5.966e-005 
7.735e-005 2.554e+006 7.179e+008 1.000e+000 1.539e-002 5.968e-005 
7.737e-005 2.554e+006 7.168e+008 1.000e+000 1.535e-002 5.970e-005 
7.739e-005 2.554e+006 7.158e+008 1.000e+000 1.544e-002 5.973e-005 
7.741e-005 2.553e+006 7.149e+008 1.000e+000 1.544e-002 5.975e-005 
7.743e-005 2.553e+006 7.141e+008 1.000e+000 1.537e-002 5.977e-005 
7.745e-005 2.553e+006 7.133e+008 1.000e+000 1.547e-002 5.979e-005 
7.747e-005 2.553e+006 7.126e+008 1.000e+000 1.550e-002 5.981e-005 
7.749e-005 2.553e+006 7.119e+008 1.000e+000 1.544e-002 5.983e-005 
7.751e-005 2.553e+006 7.114e+008 1.000e+000 1.550e-002 5.986e-005 
7.753e-005 2.553e+006 7.108e+008 1.000e+000 1.555e-002 5.988e-005 
7.756e-005 2.553e+006 7.103e+008 1.000e+000 1.557e-002 5.990e-005 
7.758e-005 2.553e+006 7.099e+008 1.000e+000 1.560e-002 5.992e-005 
7.760e-005 2.553e+006 7.096e+008 1.000e+000 1.571e-002 5.994e-005 
7.762e-005 2.553e+006 7.092e+008 1.000e+000 1.561e-002 5.996e-005 
7.764e-005 2.553e+006 7.090e+008 1.000e+000 1.561e-002 5.998e-005 
7.766e-005 2.552e+006 7.088e+008 1.000e+000 1.561e-002 6.001e-005 
7.768e-005 2.552e+006 7.086e+008 1.000e+000 1.580e-002 6.003e-005 
7.770e-005 2.552e+006 7.084e+008 1.000e+000 1.549e-002 6.005e-005 
7.772e-005 2.552e+006 7.083e+008 1.000e+000 1.568e-002 6.007e-005 
7.774e-005 2.552e+006 7.082e+008 1.000e+000 1.566e-002 6.009e-005 
7.776e-005 2.552e+006 7.082e+008 1.000e+000 1.567e-002 6.011e-005 
7.779e-005 2.552e+006 7.082e+008 1.000e+000 1.576e-002 6.013e-005 
7.781e-005 2.552e+006 7.083e+008 1.000e+000 1.569e-002 6.016e-005 
7.783e-005 2.552e+006 7.084e+008 1.000e+000 1.574e-002 6.018e-005 
7.785e-005 2.552e+006 7.085e+008 1.000e+000 1.568e-002 6.020e-005 
7.787e-005 2.551e+006 7.087e+008 1.000e+000 1.583e-002 6.022e-005 
7.789e-005 2.551e+006 7.089e+008 1.000e+000 1.583e-002 6.024e-005 
7.791e-005 2.551e+006 7.091e+008 1.000e+000 1.586e-002 6.027e-005 
7.793e-005 2.551e+006 7.093e+008 1.000e+000 1.588e-002 6.029e-005 
7.795e-005 2.551e+006 7.096e+008 1.000e+000 1.589e-002 6.031e-005 
7.797e-005 2.551e+006 7.099e+008 1.000e+000 1.592e-002 6.033e-005 
7.800e-005 2.551e+006 7.102e+008 1.000e+000 1.592e-002 6.035e-005 
7.802e-005 2.550e+006 7.105e+008 1.000e+000 1.594e-002 6.038e-005 
7.804e-005 2.550e+006 7.109e+008 1.000e+000 1.598e-002 6.040e-005 
7.806e-005 2.550e+006 7.113e+008 1.000e+000 1.605e-002 6.042e-005 
7.808e-005 2.550e+006 7.117e+008 1.000e+000 1.612e-002 6.044e-005 
7.810e-005 2.550e+006 7.121e+008 1.000e+000 1.611e-002 6.047e-005 
7.812e-005 2.549e+006 7.126e+008 1.000e+000 1.560e-002 6.049e-005 
7.814e-005 2.549e+006 7.130e+008 1.000e+000 1.561e-002 6.051e-005 
7.816e-005 2.549e+006 7.135e+008 1.000e+000 1.562e-002 6.053e-005 
7.818e-005 2.549e+006 7.140e+008 1.000e+000 1.568e-002 6.056e-005 
7.820e-005 2.548e+006 7.146e+008 1.000e+000 1.574e-002 6.058e-005 
7.823e-005 2.548e+006 7.151e+008 1.000e+000 1.575e-002 6.060e-005 
7.825e-005 2.548e+006 7.157e+008 1.000e+000 1.579e-002 6.062e-005 
7.827e-005 2.547e+006 7.163e+008 1.000e+000 1.556e-002 6.065e-005 
7.829e-005 2.547e+006 7.174e+008 1.000e+000 1.575e-002 6.067e-005 
7.831e-005 2.547e+006 7.159e+008 1.000e+000 1.526e-002 6.069e-005 
7.833e-005 2.547e+006 7.161e+008 1.000e+000 1.520e-002 6.072e-005 
7.835e-005 2.547e+006 7.165e+008 1.000e+000 1.520e-002 6.074e-005 
7.837e-005 2.546e+006 7.169e+008 1.000e+000 1.516e-002 6.076e-005 
7.839e-005 2.546e+006 7.174e+008 1.000e+000 1.516e-002 6.078e-005 
7.841e-005 2.546e+006 7.179e+008 1.000e+000 1.508e-002 6.080e-005 
7.843e-005 2.546e+006 7.185e+008 1.000e+000 1.508e-002 6.083e-005 
7.846e-005 2.546e+006 7.192e+008 1.000e+000 1.513e-002 6.085e-005 
7.848e-005 2.545e+006 7.198e+008 1.000e+000 1.521e-002 6.087e-005 
7.850e-005 2.545e+006 7.205e+008 1.000e+000 1.518e-002 6.089e-005 
7.852e-005 2.545e+006 7.212e+008 1.000e+000 1.519e-002 6.092e-005 
7.854e-005 2.545e+006 7.220e+008 1.000e+000 1.519e-002 6.094e-005 
7.856e-005 2.544e+006 7.227e+008 1.000e+000 1.526e-002 6.096e-005 
7.858e-005 2.544e+006 7.238e+008 1.000e+000 1.373e-002 6.099e-005 
7.860e-005 2.544e+006 7.249e+008 1.000e+000 1.029e-002 6.101e-005 
7.862e-005 2.544e+006 7.257e+008 1.000e+000 8.905e-003 6.103e-005 
7.864e-005 2.543e+006 7.264e+008 1.000e+000 1.640e-002 6.105e-005 
7.867e-005 2.543e+006 7.272e+008 1.000e+000 1.445e-002 6.108e-005 
7.869e-005 2.543e+006 7.280e+008 1.000e+000 1.064e-002 6.110e-005 
7.871e-005 2.543e+006 7.274e+008 1.000e+000 1.988e-002 6.112e-005 
7.873e-005 2.543e+006 7.230e+008 1.000e+000 1.515e-002 6.114e-005 
7.875e-005 2.542e+006 7.207e+008 1.000e+000 1.333e-002 6.116e-005 
7.877e-005 2.542e+006 7.177e+008 1.000e+000 1.495e-002 6.119e-005 
7.879e-005 2.542e+006 7.163e+008 1.000e+000 1.500e-002 6.121e-005 
7.881e-005 2.542e+006 7.152e+008 1.000e+000 1.503e-002 6.123e-005 
7.883e-005 2.542e+006 7.144e+008 1.000e+000 1.502e-002 6.125e-005 
7.885e-005 2.541e+006 7.137e+008 1.000e+000 1.509e-002 6.128e-005 
7.887e-005 2.541e+006 7.132e+008 1.000e+000 1.501e-002 6.130e-005 
7.890e-005 2.541e+006 7.130e+008 1.000e+000 1.503e-002 6.132e-005 
7.892e-005 2.541e+006 7.129e+008 1.000e+000 1.488e-002 6.134e-005 
7.894e-005 2.541e+006 7.130e+008 1.000e+000 1.488e-002 6.136e-005 
7.896e-005 2.541e+006 7.134e+008 1.000e+000 1.482e-002 6.139e-005 
7.898e-005 2.540e+006 7.140e+008 1.000e+000 1.467e-002 6.141e-005 
7.900e-005 2.540e+006 7.147e+008 1.000e+000 1.472e-002 6.143e-005 
7.902e-005 2.540e+006 7.156e+008 1.000e+000 1.418e-002 6.145e-005 
7.904e-005 2.540e+006 7.167e+008 1.000e+000 1.392e-002 6.147e-005 
7.906e-005 2.540e+006 7.178e+008 1.000e+000 1.381e-002 6.149e-005 
7.908e-005 2.540e+006 7.191e+008 1.000e+000 1.382e-002 6.151e-005 
7.910e-005 2.540e+006 7.206e+008 1.000e+000 1.537e-002 6.153e-005 
7.913e-005 2.540e+006 7.219e+008 1.000e+000 1.603e-002 6.156e-005 
7.915e-005 2.540e+006 7.233e+008 1.000e+000 1.726e-002 6.158e-005 
7.917e-005 2.540e+006 7.248e+008 1.000e+000 1.760e-002 6.160e-005 
7.919e-005 2.540e+006 7.263e+008 1.000e+000 1.803e-002 6.162e-005 
7.921e-005 2.540e+006 7.279e+008 1.000e+000 1.863e-002 6.164e-005 
7.923e-005 2.540e+006 7.295e+008 1.000e+000 2.002e-002 6.166e-005 
7.925e-005 2.540e+006 7.312e+008 1.000e+000 1.484e-002 6.168e-005 
7.927e-005 2.540e+006 7.329e+008 1.000e+000 2.220e-002 6.171e-005 
7.929e-005 2.540e+006 7.346e+008 1.000e+000 2.163e-002 6.173e-005 
7.931e-005 2.540e+006 7.366e+008 1.000e+000 4.455e-003 6.175e-005 
7.934e-005 2.539e+006 7.303e+008 1.000e+000 1.149e-002 6.177e-005 
7.936e-005 2.539e+006 7.283e+008 1.000e+000 9.781e-003 6.179e-005 
7.938e-005 2.539e+006 7.268e+008 1.000e+000 2.686e-002 6.182e-005 
7.940e-005 2.539e+006 7.256e+008 1.000e+000 2.811e-002 6.184e-005 
7.942e-005 2.538e+006 7.247e+008 1.000e+000 2.594e-002 6.186e-005 
7.944e-005 2.538e+006 7.241e+008 1.000e+000 7.903e-004 6.189e-005 
7.946e-005 2.538e+006 7.235e+008 1.000e+000 1.146e-003 6.191e-005 
7.948e-005 2.537e+006 7.232e+008 1.000e+000 2.401e-003 6.193e-005 
7.950e-005 2.537e+006 7.229e+008 1.000e+000 3.095e-003 6.196e-005 
7.952e-005 2.537e+006 7.228e+008 1.000e+000 8.132e-003 6.198e-005 
7.954e-005 2.536e+006 7.203e+008 1.000e+000 6.275e-003 6.200e-005 
7.957e-005 2.536e+006 7.166e+008 1.000e+000 1.888e-002 6.202e-005 
7.959e-005 2.536e+006 7.144e+008 1.000e+000 1.523e-002 6.205e-005 
7.961e-005 2.536e+006 7.134e+008 1.000e+000 1.466e-002 6.207e-005 
7.963e-005 2.536e+006 7.130e+008 1.000e+000 1.458e-002 6.209e-005 
7.965e-005 2.536e+006 7.128e+008 1.000e+000 1.457e-002 6.211e-005 
7.967e-005 2.536e+006 7.127e+008 1.000e+000 1.454e-002 6.213e-005 
7.969e-005 2.535e+006 7.126e+008 1.000e+000 1.455e-002 6.215e-005 
7.971e-005 2.535e+006 7.126e+008 1.000e+000 1.462e-002 6.218e-005 
7.973e-005 2.535e+006 7.126e+008 1.000e+000 1.472e-002 6.220e-005 
7.975e-005 2.535e+006 7.128e+008 1.000e+000 1.467e-002 6.222e-005 
7.978e-005 2.535e+006 7.129e+008 1.000e+000 1.460e-002 6.224e-005 
7.980e-005 2.535e+006 7.131e+008 1.000e+000 1.457e-002 6.226e-005 
7.982e-005 2.535e+006 7.134e+008 1.000e+000 1.455e-002 6.228e-005 
7.984e-005 2.535e+006 7.137e+008 1.000e+000 1.451e-002 6.230e-005 
7.986e-005 2.535e+006 7.140e+008 1.000e+000 1.450e-002 6.233e-005 
7.988e-005 2.535e+006 7.144e+008 1.000e+000 1.440e-002 6.235e-005 
7.990e-005 2.535e+006 7.148e+008 1.000e+000 1.437e-002 6.237e-005 
7.992e-005 2.535e+006 7.153e+008 1.000e+000 1.428e-002 6.239e-005 
7.994e-005 2.535e+006 7.158e+008 1.000e+000 1.421e-002 6.241e-005 
7.996e-005 2.535e+006 7.164e+008 1.000e+000 1.420e-002 6.243e-005 
7.998e-005 2.535e+006 7.170e+008 1.000e+000 1.414e-002 6.245e-005 
8.001e-005 2.535e+006 7.176e+008 1.000e+000 1.417e-002 6.247e-005 
8.003e-005 2.534e+006 7.125e+008 1.000e+000 1.528e-002 6.250e-005 
8.005e-005 2.534e+006 7.113e+008 1.000e+000 1.525e-002 6.252e-005 
8.007e-005 2.534e+006 7.109e+008 1.000e+000 1.528e-002 6.254e-005 
8.009e-005 2.534e+006 7.106e+008 1.000e+000 1.531e-002 6.256e-005 
8.011e-005 2.533e+006 7.106e+008 1.000e+000 1.545e-002 6.259e-005 
8.013e-005 2.533e+006 7.106e+008 1.000e+000 1.538e-002 6.261e-005 
8.015e-005 2.533e+006 7.107e+008 1.000e+000 1.530e-002 6.263e-005 
8.017e-005 2.533e+006 7.108e+008 1.000e+000 1.535e-002 6.266e-005 
8.019e-005 2.532e+006 7.109e+008 1.000e+000 1.526e-002 6.268e-005 
8.021e-005 2.532e+006 7.111e+008 1.000e+000 1.530e-002 6.270e-005 
8.024e-005 2.532e+006 7.114e+008 1.000e+000 1.520e-002 6.272e-005 
8.026e-005 2.532e+006 7.117e+008 1.000e+000 1.521e-002 6.275e-005 
8.028e-005 2.531e+006 7.120e+008 1.000e+000 1.567e-002 6.277e-005 
8.030e-005 2.531e+006 7.123e+008 1.000e+000 1.573e-002 6.279e-005 
8.032e-005 2.531e+006 7.126e+008 1.000e+000 1.559e-002 6.282e-005 
8.034e-005 2.531e+006 7.130e+008 1.000e+000 1.561e-002 6.284e-005 
8.036e-005 2.530e+006 7.134e+008 1.000e+000 1.554e-002 6.286e-005 
8.038e-005 2.530e+006 7.138e+008 1.000e+000 1.548e-002 6.288e-005 
8.040e-005 2.530e+006 7.142e+008 1.000e+000 1.550e-002 6.291e-005 
8.042e-005 2.530e+006 7.147e+008 1.000e+000 1.547e-002 6.293e-005 
8.045e-005 2.529e+006 7.151e+008 1.000e+000 1.552e-002 6.295e-005 
8.047e-005 2.529e+006 7.156e+008 1.000e+000 1.541e-002 6.297e-005 
8.049e-005 2.529e+006 7.161e+008 1.000e+000 1.548e-002 6.300e-005 
8.051e-005 2.529e+006 7.167e+008 1.000e+000 1.542e-002 6.302e-005 
8.053e-005 2.528e+006 7.172e+008 1.000e+000 1.541e-002 6.304e-005 
8.055e-005 2.528e+006 7.178e+008 1.000e+000 1.544e-002 6.307e-005 
8.057e-005 2.528e+006 7.184e+008 1.000e+000 1.538e-002 6.309e-005 
8.059e-005 2.527e+006 7.190e+008 1.000e+000 1.539e-002 6.311e-005 
8.061e-005 2.527e+006 7.196e+008 1.000e+000 1.530e-002 6.313e-005 
8.063e-005 2.527e+006 7.202e+008 1.000e+000 1.529e-002 6.316e-005 
8.065e-005 2.527e+006 7.209e+008 1.000e+000 1.525e-002 6.318e-005 
8.068e-005 2.526e+006 7.215e+008 1.000e+000 1.530e-002 6.320e-005 
8.070e-005 2.526e+006 7.222e+008 1.000e+000 1.523e-002 6.323e-005 
8.072e-005 2.526e+006 7.229e+008 1.000e+000 1.518e-002 6.325e-005 
8.074e-005 2.525e+006 7.237e+008 1.000e+000 1.502e-002 6.327e-005 
8.076e-005 2.525e+006 7.246e+008 1.000e+000 1.493e-002 6.329e-005 
8.078e-005 2.525e+006 7.255e+008 1.000e+000 1.491e-002 6.332e-005 
8.080e-005 2.525e+006 7.264e+008 1.000e+000 1.495e-002 6.334e-005 
8.082e-005 2.524e+006 7.274e+008 1.000e+000 1.499e-002 6.336e-005 
8.084e-005 2.524e+006 7.283e+008 1.000e+000 1.499e-002 6.339e-005 
8.086e-005 2.524e+006 7.293e+008 1.000e+000 1.500e-002 6.341e-005 
8.088e-005 2.524e+006 7.303e+008 1.000e+000 1.494e-002 6.343e-005 
8.091e-005 2.523e+006 7.313e+008 1.000e+000 1.491e-002 6.345e-005 
8.093e-005 2.523e+006 7.323e+008 1.000e+000 1.495e-002 6.348e-005 
8.095e-005 2.523e+006 7.334e+008 1.000e+000 1.495e-002 6.350e-005 
8.097e-005 2.522e+006 7.345e+008 1.000e+000 1.520e-002 6.352e-005 
8.099e-005 2.522e+006 7.356e+008 1.000e+000 1.553e-002 6.355e-005 
8.101e-005 2.522e+006 7.368e+008 1.000e+000 1.572e-002 6.357e-005 
8.103e-005 2.521e+006 7.381e+008 1.000e+000 1.606e-002 6.359e-005 
8.105e-005 2.521e+006 7.259e+008 1.000e+000 1.688e-002 6.362e-005 
8.107e-005 2.520e+006 7.218e+008 1.000e+000 1.633e-002 6.364e-005 
8.109e-005 2.520e+006 7.191e+008 1.000e+000 1.741e-002 6.367e-005 
8.112e-005 2.519e+006 7.172e+008 1.000e+000 1.753e-002 6.369e-005 
8.114e-005 2.519e+006 7.157e+008 1.000e+000 1.429e-002 6.371e-005 
8.116e-005 2.519e+006 7.146e+008 1.000e+000 1.427e-002 6.374e-005 
8.118e-005 2.518e+006 7.137e+008 1.000e+000 1.745e-002 6.376e-005 
8.120e-005 2.518e+006 7.131e+008 1.000e+000 1.442e-002 6.378e-005 
8.122e-005 2.518e+006 7.127e+008 1.000e+000 1.500e-002 6.381e-005 
8.124e-005 2.517e+006 7.124e+008 1.000e+000 1.867e-002 6.383e-005 
8.126e-005 2.517e+006 7.123e+008 1.000e+000 1.841e-002 6.385e-005 
8.128e-005 2.517e+006 7.123e+008 1.000e+000 1.189e-002 6.388e-005 
8.130e-005 2.516e+006 7.123e+008 1.000e+000 2.147e-002 6.390e-005 
8.132e-005 2.516e+006 7.126e+008 1.000e+000 2.264e-002 6.392e-005 
8.135e-005 2.516e+006 7.128e+008 1.000e+000 1.347e-002 6.395e-005 
8.137e-005 2.515e+006 7.131e+008 1.000e+000 1.883e-002 6.397e-005 
8.139e-005 2.515e+006 7.136e+008 1.000e+000 1.326e-002 6.399e-005 
8.141e-005 2.515e+006 7.140e+008 1.000e+000 1.806e-002 6.402e-005 
8.143e-005 2.514e+006 7.147e+008 1.000e+000 2.662e-002 6.404e-005 
8.145e-005 2.514e+006 7.153e+008 1.000e+000 1.502e-002 6.406e-005 
8.147e-005 2.513e+006 7.159e+008 1.000e+000 2.051e-002 6.409e-005 
8.149e-005 2.513e+006 7.166e+008 1.000e+000 1.082e-002 6.411e-005 
8.151e-005 2.513e+006 7.173e+008 1.000e+000 1.637e-002 6.413e-005 
8.153e-005 2.513e+006 7.181e+008 1.000e+000 1.597e-003 6.416e-005 
8.156e-005 2.512e+006 7.189e+008 1.000e+000 1.128e-002 6.418e-005 
8.158e-005 2.512e+006 7.197e+008 1.000e+000 1.859e-002 6.420e-005 
8.160e-005 2.512e+006 7.188e+008 1.000e+000 1.433e-002 6.422e-005 
8.162e-005 2.511e+006 7.176e+008 1.000e+000 1.198e-002 6.425e-005 
8.164e-005 2.511e+006 7.165e+008 1.000e+000 7.642e-003 6.427e-005 
8.166e-005 2.511e+006 7.174e+008 1.000e+000 2.167e-002 6.429e-005 
8.168e-005 2.510e+006 7.183e+008 1.000e+000 7.522e-003 6.432e-005 
8.170e-005 2.510e+006 7.178e+008 1.000e+000 2.453e-002 6.434e-005 
8.172e-005 2.510e+006 7.161e+008 1.000e+000 2.150e-002 6.437e-005 
8.174e-005 2.509e+006 7.150e+008 1.000e+000 2.096e-002 6.439e-005 
8.176e-005 2.509e+006 7.136e+008 1.000e+000 2.175e-002 6.441e-005 
8.179e-005 2.508e+006 7.134e+008 1.000e+000 2.213e-002 6.444e-005 
8.181e-005 2.508e+006 7.138e+008 1.000e+000 2.305e-002 6.446e-005 
8.183e-005 2.507e+006 7.142e+008 1.000e+000 2.373e-002 6.449e-005 
8.185e-005 2.507e+006 7.146e+008 1.000e+000 2.471e-002 6.451e-005 
8.187e-005 2.506e+006 7.150e+008 1.000e+000 2.497e-002 6.453e-005 
8.189e-005 2.506e+006 7.157e+008 1.000e+000 2.472e-002 6.456e-005 
8.191e-005 2.506e+006 7.163e+008 1.000e+000 2.471e-002 6.458e-005 
8.193e-005 2.506e+006 7.170e+008 1.000e+000 2.547e-002 6.460e-005 
8.195e-005 2.505e+006 7.176e+008 1.000e+000 2.805e-002 6.462e-005 
8.197e-005 2.505e+006 7.184e+008 1.000e+000 2.604e-002 6.465e-005 
8.199e-005 2.505e+006 7.181e+008 1.000e+000 2.783e-002 6.467e-005 
8.202e-005 2.505e+006 7.186e+008 1.000e+000 2.849e-002 6.469e-005 
8.204e-005 2.505e+006 7.192e+008 1.000e+000 2.907e-002 6.471e-005 
8.206e-005 2.505e+006 7.199e+008 1.000e+000 2.970e-002 6.473e-005 
8.208e-005 2.504e+006 7.206e+008 1.000e+000 3.033e-002 6.476e-005 
8.210e-005 2.504e+006 7.214e+008 1.000e+000 3.092e-002 6.478e-005 
8.212e-005 2.504e+006 7.223e+008 1.000e+000 3.166e-002 6.480e-005 
8.214e-005 2.504e+006 7.232e+008 1.000e+000 3.219e-002 6.482e-005 
8.216e-005 2.504e+006 7.241e+008 1.000e+000 3.292e-002 6.484e-005 
8.218e-005 2.504e+006 7.250e+008 1.000e+000 3.290e-002 6.486e-005 
8.220e-005 2.504e+006 7.260e+008 1.000e+000 3.335e-002 6.488e-005 
8.223e-005 2.504e+006 7.270e+008 1.000e+000 3.380e-002 6.491e-005 
8.225e-005 2.504e+006 7.280e+008 1.000e+000 3.432e-002 6.493e-005 
8.227e-005 2.504e+006 7.291e+008 1.000e+000 3.482e-002 6.495e-005 
8.229e-005 2.504e+006 7.303e+008 1.000e+000 3.533e-002 6.497e-005 
8.231e-005 2.504e+006 7.315e+008 1.000e+000 3.572e-002 6.499e-005 
8.233e-005 2.504e+006 7.327e+008 1.000e+000 3.627e-002 6.501e-005 
8.235e-005 2.504e+006 7.339e+008 1.000e+000 3.663e-002 6.503e-005 
8.237e-005 2.504e+006 7.352e+008 1.000e+000 3.706e-002 6.505e-005 
8.239e-005 2.504e+006 7.365e+008 1.000e+000 3.761e-002 6.507e-005 
8.241e-005 2.504e+006 7.378e+008 1.000e+000 3.812e-002 6.510e-005 
8.243e-005 2.504e+006 7.392e+008 1.000e+000 3.869e-002 6.512e-005 
8.246e-005 2.504e+006 7.405e+008 1.000e+000 3.905e-002 6.514e-005 
8.248e-005 2.504e+006 7.419e+008 1.000e+000 3.951e-002 6.516e-005 
8.250e-005 2.504e+006 7.433e+008 1.000e+000 3.990e-002 6.518e-005 
8.252e-005 2.504e+006 7.447e+008 1.000e+000 4.058e-002 6.520e-005 
8.254e-005 2.504e+006 7.461e+008 1.000e+000 4.136e-002 6.522e-005 
8.256e-005 2.503e+006 7.475e+008 1.000e+000 4.202e-002 6.525e-005 
8.258e-005 2.503e+006 7.490e+008 1.000e+000 4.280e-002 6.527e-005 
8.260e-005 2.503e+006 7.505e+008 1.000e+000 4.315e-002 6.529e-005 
8.262e-005 2.503e+006 7.520e+008 1.000e+000 4.371e-002 6.531e-005 
8.264e-005 2.503e+006 7.535e+008 1.000e+000 4.397e-002 6.533e-005 
8.266e-005 2.503e+006 7.551e+008 1.000e+000 4.454e-002 6.535e-005 
8.269e-005 2.503e+006 7.566e+008 1.000e+000 4.507e-002 6.537e-005 
8.271e-005 2.503e+006 7.583e+008 1.000e+000 4.578e-002 6.540e-005 
8.273e-005 2.503e+006 7.573e+008 1.000e+000 4.763e-002 6.542e-005 
8.275e-005 2.502e+006 7.541e+008 1.000e+000 4.853e-002 6.544e-005 
8.277e-005 2.502e+006 7.531e+008 1.000e+000 4.942e-002 6.547e-005 
8.279e-005 2.501e+006 7.526e+008 1.000e+000 5.010e-002 6.549e-005 
8.281e-005 2.501e+006 7.525e+008 1.000e+000 5.067e-002 6.551e-005 
8.283e-005 2.501e+006 7.526e+008 1.000e+000 5.136e-002 6.554e-005 
8.285e-005 2.500e+006 7.527e+008 1.000e+000 5.195e-002 6.556e-005 
8.287e-005 2.500e+006 7.531e+008 1.000e+000 5.270e-002 6.558e-005 
8.290e-005 2.499e+006 7.534e+008 1.000e+000 5.317e-002 6.561e-005 
8.292e-005 2.499e+006 7.538e+008 1.000e+000 5.376e-002 6.563e-005 
8.294e-005 2.499e+006 7.542e+008 1.000e+000 5.457e-002 6.566e-005 
8.296e-005 2.498e+006 7.547e+008 1.000e+000 5.543e-002 6.568e-005 
8.298e-005 2.498e+006 7.551e+008 1.000e+000 5.607e-002 6.570e-005 
8.300e-005 2.498e+006 7.556e+008 1.000e+000 5.683e-002 6.573e-005 
8.302e-005 2.497e+006 7.562e+008 1.000e+000 5.763e-002 6.575e-005 
8.304e-005 2.497e+006 7.567e+008 1.000e+000 5.842e-002 6.577e-005 
8.306e-005 2.496e+006 7.573e+008 1.000e+000 5.915e-002 6.580e-005 
8.308e-005 2.496e+006 7.578e+008 1.000e+000 5.994e-002 6.582e-005 
8.310e-005 2.496e+006 7.584e+008 1.000e+000 6.077e-002 6.584e-005 
8.313e-005 2.495e+006 7.590e+008 1.000e+000 6.159e-002 6.587e-005 
8.315e-005 2.495e+006 7.596e+008 1.000e+000 6.245e-002 6.589e-005 
8.317e-005 2.495e+006 7.602e+008 1.000e+000 6.372e-002 6.591e-005 
8.319e-005 2.494e+006 6.972e+008 1.000e+000 1.687e-002 6.594e-005 
8.324e-005 2.493e+006 6.956e+008 1.000e+000 1.615e-002 6.600e-005 
8.329e-005 2.492e+006 6.951e+008 1.000e+000 1.584e-002 6.606e-005 
8.335e-005 2.492e+006 6.950e+008 1.000e+000 1.538e-002 6.612e-005 
8.341e-005 2.491e+006 6.953e+008 1.000e+000 1.526e-002 6.618e-005 
8.346e-005 2.490e+006 6.960e+008 1.000e+000 1.518e-002 6.624e-005 
8.352e-005 2.490e+006 6.969e+008 1.000e+000 1.505e-002 6.630e-005 
8.357e-005 2.489e+006 6.979e+008 1.000e+000 1.499e-002 6.635e-005 
8.360e-005 2.489e+006 6.981e+008 1.000e+000 1.493e-002 6.638e-005 
8.362e-005 2.489e+006 6.974e+008 1.000e+000 1.485e-002 6.641e-005 
8.364e-005 2.489e+006 6.974e+008 1.000e+000 1.477e-002 6.643e-005 
8.366e-005 2.488e+006 6.976e+008 1.000e+000 1.482e-002 6.645e-005 
8.368e-005 2.488e+006 6.979e+008 1.000e+000 1.480e-002 6.647e-005 
8.371e-005 2.488e+006 6.982e+008 1.000e+000 1.471e-002 6.650e-005 
8.373e-005 2.488e+006 6.987e+008 1.000e+000 1.475e-002 6.652e-005 
8.375e-005 2.488e+006 6.993e+008 1.000e+000 1.468e-002 6.654e-005 
8.377e-005 2.488e+006 6.999e+008 1.000e+000 1.468e-002 6.657e-005 
8.379e-005 2.488e+006 7.005e+008 1.000e+000 1.476e-002 6.659e-005 
8.382e-005 2.488e+006 7.013e+008 1.000e+000 1.478e-002 6.661e-005 
8.384e-005 2.487e+006 6.946e+008 1.000e+000 1.575e-002 6.663e-005 
8.386e-005 2.487e+006 6.914e+008 1.000e+000 1.615e-002 6.666e-005 
8.388e-005 2.486e+006 6.897e+008 1.000e+000 1.613e-002 6.668e-005 
8.390e-005 2.486e+006 6.886e+008 1.000e+000 1.621e-002 6.671e-005 
8.392e-005 2.486e+006 6.879e+008 1.000e+000 1.618e-002 6.673e-005 
8.394e-005 2.485e+006 6.860e+008 1.000e+000 1.657e-002 6.676e-005 
8.397e-005 2.485e+006 6.852e+008 1.000e+000 1.659e-002 6.678e-005 
8.399e-005 2.484e+006 6.846e+008 1.000e+000 1.657e-002 6.681e-005 
8.401e-005 2.484e+006 6.841e+008 1.000e+000 1.654e-002 6.683e-005 
8.403e-005 2.483e+006 6.837e+008 1.000e+000 1.630e-002 6.686e-005 
8.406e-005 2.483e+006 6.835e+008 1.000e+000 1.617e-002 6.688e-005 
8.408e-005 2.483e+006 6.835e+008 1.000e+000 1.592e-002 6.691e-005 
8.410e-005 2.482e+006 6.835e+008 1.000e+000 1.587e-002 6.693e-005 
8.412e-005 2.482e+006 6.835e+008 1.000e+000 1.567e-002 6.696e-005 
8.415e-005 2.482e+006 6.836e+008 1.000e+000 1.554e-002 6.698e-005 
8.417e-005 2.482e+006 6.838e+008 1.000e+000 1.517e-002 6.700e-005 
8.419e-005 2.481e+006 6.840e+008 1.000e+000 1.509e-002 6.703e-005 
8.421e-005 2.481e+006 6.842e+008 1.000e+000 1.504e-002 6.705e-005 
8.423e-005 2.481e+006 6.844e+008 1.000e+000 1.493e-002 6.707e-005 
8.426e-005 2.481e+006 6.847e+008 1.000e+000 1.478e-002 6.710e-005 
8.428e-005 2.481e+006 6.850e+008 1.000e+000 1.470e-002 6.712e-005 
8.430e-005 2.481e+006 6.853e+008 1.000e+000 1.474e-002 6.714e-005 
8.432e-005 2.481e+006 6.857e+008 1.000e+000 1.480e-002 6.717e-005 
8.435e-005 2.481e+006 6.860e+008 1.000e+000 1.479e-002 6.719e-005 
8.437e-005 2.480e+006 6.864e+008 1.000e+000 1.477e-002 6.721e-005 
8.439e-005 2.480e+006 6.868e+008 1.000e+000 1.481e-002 6.724e-005 
8.441e-005 2.480e+006 6.872e+008 1.000e+000 1.480e-002 6.726e-005 
8.444e-005 2.480e+006 6.877e+008 1.000e+000 1.486e-002 6.728e-005 
8.446e-005 2.480e+006 6.881e+008 1.000e+000 1.483e-002 6.730e-005 
8.448e-005 2.480e+006 6.886e+008 1.000e+000 1.483e-002 6.733e-005 
8.450e-005 2.480e+006 6.891e+008 1.000e+000 1.483e-002 6.735e-005 
8.452e-005 2.480e+006 6.896e+008 1.000e+000 1.482e-002 6.737e-005 
8.455e-005 2.480e+006 6.902e+008 1.000e+000 1.483e-002 6.739e-005 
8.457e-005 2.480e+006 6.907e+008 1.000e+000 1.476e-002 6.742e-005 
8.459e-005 2.480e+006 6.913e+008 1.000e+000 1.477e-002 6.744e-005 
8.461e-005 2.480e+006 6.919e+008 1.000e+000 1.478e-002 6.746e-005 
8.464e-005 2.480e+006 6.925e+008 1.000e+000 1.471e-002 6.748e-005 
8.466e-005 2.480e+006 6.931e+008 1.000e+000 1.474e-002 6.751e-005 
8.468e-005 2.480e+006 6.937e+008 1.000e+000 1.482e-002 6.753e-005 
8.470e-005 2.480e+006 6.944e+008 1.000e+000 1.473e-002 6.755e-005 
8.473e-005 2.480e+006 6.950e+008 1.000e+000 1.480e-002 6.757e-005 
8.475e-005 2.480e+006 6.957e+008 1.000e+000 1.476e-002 6.759e-005 
8.477e-005 2.480e+006 6.964e+008 1.000e+000 1.469e-002 6.762e-005 
8.479e-005 2.480e+006 6.971e+008 1.000e+000 1.474e-002 6.764e-005 
8.481e-005 2.480e+006 6.978e+008 1.000e+000 1.473e-002 6.766e-005 
8.484e-005 2.480e+006 6.986e+008 1.000e+000 1.476e-002 6.768e-005 
8.486e-005 2.480e+006 6.993e+008 1.000e+000 1.483e-002 6.771e-005 
8.488e-005 2.480e+006 7.001e+008 1.000e+000 1.465e-002 6.773e-005 
8.490e-005 2.480e+006 7.009e+008 1.000e+000 1.477e-002 6.775e-005 
8.493e-005 2.480e+006 7.017e+008 1.000e+000 1.478e-002 6.777e-005 
8.495e-005 2.480e+006 7.025e+008 1.000e+000 1.425e-002 6.780e-005 
8.497e-005 2.480e+006 7.033e+008 1.000e+000 1.404e-002 6.782e-005 
8.499e-005 2.480e+006 7.042e+008 1.000e+000 1.368e-002 6.784e-005 
8.502e-005 2.480e+006 7.049e+008 1.000e+000 1.385e-002 6.786e-005 
8.504e-005 2.480e+006 7.058e+008 1.000e+000 1.383e-002 6.788e-005 
8.506e-005 2.481e+006 7.067e+008 1.000e+000 1.372e-002 6.790e-005 
8.508e-005 2.481e+006 7.076e+008 1.000e+000 1.363e-002 6.792e-005 
8.510e-005 2.481e+006 7.085e+008 1.000e+000 1.368e-002 6.795e-005 
8.513e-005 2.481e+006 7.095e+008 1.000e+000 1.357e-002 6.797e-005 
8.515e-005 2.481e+006 7.102e+008 1.000e+000 1.387e-002 6.799e-005 
8.517e-005 2.481e+006 7.110e+008 1.000e+000 1.400e-002 6.801e-005 
8.519e-005 2.481e+006 7.119e+008 1.000e+000 1.397e-002 6.803e-005 
8.522e-005 2.481e+006 7.128e+008 1.000e+000 1.401e-002 6.805e-005 
8.524e-005 2.482e+006 7.138e+008 1.000e+000 1.406e-002 6.807e-005 
8.526e-005 2.482e+006 7.148e+008 1.000e+000 1.410e-002 6.810e-005 
8.530e-005 2.481e+006 7.036e+008 1.000e+000 1.585e-002 6.814e-005 
8.533e-005 2.481e+006 6.999e+008 1.000e+000 1.572e-002 6.817e-005 
8.535e-005 2.481e+006 6.985e+008 1.000e+000 1.580e-002 6.820e-005 
8.538e-005 2.480e+006 6.972e+008 1.000e+000 1.591e-002 6.823e-005 
8.540e-005 2.480e+006 6.963e+008 1.000e+000 1.591e-002 6.825e-005 
8.543e-005 2.480e+006 6.955e+008 1.000e+000 1.606e-002 6.827e-005 
8.545e-005 2.479e+006 6.948e+008 1.000e+000 1.589e-002 6.830e-005 
8.548e-005 2.479e+006 6.943e+008 1.000e+000 1.599e-002 6.833e-005 
8.550e-005 2.479e+006 6.938e+008 1.000e+000 1.600e-002 6.836e-005 
8.553e-005 2.479e+006 6.934e+008 1.000e+000 1.596e-002 6.838e-005 
8.555e-005 2.478e+006 6.931e+008 1.000e+000 1.592e-002 6.841e-005 
8.558e-005 2.478e+006 6.927e+008 1.000e+000 1.587e-002 6.844e-005 
8.560e-005 2.478e+006 6.925e+008 1.000e+000 1.581e-002 6.847e-005 
8.563e-005 2.478e+006 6.923e+008 1.000e+000 1.562e-002 6.849e-005 
8.565e-005 2.477e+006 6.922e+008 1.000e+000 1.556e-002 6.852e-005 
8.568e-005 2.477e+006 6.917e+008 1.000e+000 1.589e-002 6.855e-005 
8.571e-005 2.477e+006 6.911e+008 1.000e+000 1.621e-002 6.858e-005 
8.573e-005 2.476e+006 6.907e+008 1.000e+000 1.647e-002 6.860e-005 
8.576e-005 2.476e+006 6.903e+008 1.000e+000 1.653e-002 6.863e-005 
8.578e-005 2.475e+006 6.900e+008 1.000e+000 1.655e-002 6.866e-005 
8.581e-005 2.475e+006 6.898e+008 1.000e+000 1.667e-002 6.869e-005 
8.583e-005 2.474e+006 6.895e+008 1.000e+000 1.678e-002 6.872e-005 
8.586e-005 2.474e+006 6.892e+008 1.000e+000 1.681e-002 6.875e-005 
8.588e-005 2.473e+006 6.890e+008 1.000e+000 1.689e-002 6.878e-005 
8.591e-005 2.473e+006 6.887e+008 1.000e+000 1.695e-002 6.880e-005 
8.593e-005 2.472e+006 6.885e+008 1.000e+000 1.694e-002 6.883e-005 
8.596e-005 2.472e+006 6.883e+008 1.000e+000 1.699e-002 6.886e-005 
8.599e-005 2.471e+006 6.881e+008 1.000e+000 1.695e-002 6.889e-005 
8.601e-005 2.471e+006 6.878e+008 1.000e+000 1.699e-002 6.892e-005 
8.604e-005 2.470e+006 6.876e+008 1.000e+000 1.702e-002 6.895e-005 
8.606e-005 2.470e+006 6.874e+008 1.000e+000 1.710e-002 6.898e-005 
8.609e-005 2.469e+006 6.872e+008 1.000e+000 1.705e-002 6.901e-005 
8.611e-005 2.469e+006 6.870e+008 1.000e+000 1.702e-002 6.904e-005 
8.614e-005 2.468e+006 6.868e+008 1.000e+000 1.696e-002 6.907e-005 
8.616e-005 2.468e+006 6.867e+008 1.000e+000 1.693e-002 6.910e-005 
8.619e-005 2.467e+006 6.865e+008 1.000e+000 1.697e-002 6.912e-005 
8.621e-005 2.467e+006 6.863e+008 1.000e+000 1.694e-002 6.915e-005 
8.624e-005 2.466e+006 6.861e+008 1.000e+000 1.694e-002 6.918e-005 
8.627e-005 2.466e+006 6.860e+008 1.000e+000 1.697e-002 6.921e-005 
8.629e-005 2.465e+006 6.858e+008 1.000e+000 1.686e-002 6.924e-005 
8.632e-005 2.465e+006 6.856e+008 1.000e+000 1.689e-002 6.927e-005 
8.634e-005 2.464e+006 6.854e+008 1.000e+000 1.691e-002 6.930e-005 
8.637e-005 2.464e+006 6.853e+008 1.000e+000 1.680e-002 6.933e-005 
8.639e-005 2.463e+006 6.851e+008 1.000e+000 1.682e-002 6.936e-005 
8.642e-005 2.462e+006 6.850e+008 1.000e+000 1.690e-002 6.939e-005 
8.644e-005 2.462e+006 6.848e+008 1.000e+000 1.699e-002 6.942e-005 
8.647e-005 2.461e+006 6.847e+008 1.000e+000 1.700e-002 6.945e-005 
8.649e-005 2.461e+006 6.845e+008 1.000e+000 1.700e-002 6.947e-005 
8.652e-005 2.460e+006 6.844e+008 1.000e+000 1.703e-002 6.950e-005 
8.655e-005 2.460e+006 6.843e+008 1.000e+000 1.705e-002 6.953e-005 
8.657e-005 2.459e+006 6.842e+008 1.000e+000 1.711e-002 6.956e-005 
8.660e-005 2.458e+006 6.840e+008 1.000e+000 1.716e-002 6.959e-005 
8.662e-005 2.458e+006 6.839e+008 1.000e+000 1.720e-002 6.962e-005 
8.665e-005 2.457e+006 6.838e+008 1.000e+000 1.722e-002 6.965e-005 
8.667e-005 2.457e+006 6.837e+008 1.000e+000 1.725e-002 6.968e-005 
8.670e-005 2.456e+006 6.836e+008 1.000e+000 1.726e-002 6.971e-005 
8.672e-005 2.456e+006 6.835e+008 1.000e+000 1.727e-002 6.974e-005 
8.675e-005 2.455e+006 6.834e+008 1.000e+000 1.741e-002 6.977e-005 
8.677e-005 2.455e+006 6.832e+008 1.000e+000 1.667e-002 6.980e-005 
8.680e-005 2.454e+006 6.832e+008 1.000e+000 1.643e-002 6.983e-005 
8.683e-005 2.454e+006 6.833e+008 1.000e+000 1.626e-002 6.985e-005 
8.685e-005 2.454e+006 6.835e+008 1.000e+000 1.629e-002 6.988e-005 
8.688e-005 2.453e+006 6.838e+008 1.000e+000 1.622e-002 6.991e-005 
8.690e-005 2.453e+006 6.843e+008 1.000e+000 1.613e-002 6.994e-005 
8.693e-005 2.453e+006 6.847e+008 1.000e+000 1.597e-002 6.996e-005 
8.695e-005 2.453e+006 6.853e+008 1.000e+000 1.605e-002 6.999e-005 
8.698e-005 2.452e+006 6.858e+008 1.000e+000 1.590e-002 7.002e-005 
8.700e-005 2.452e+006 6.865e+008 1.000e+000 1.596e-002 7.004e-005 
8.703e-005 2.452e+006 6.871e+008 1.000e+000 1.612e-002 7.007e-005 
8.705e-005 2.452e+006 6.878e+008 1.000e+000 1.577e-002 7.010e-005 
8.708e-005 2.452e+006 6.885e+008 1.000e+000 1.583e-002 7.012e-005 
8.711e-005 2.452e+006 6.893e+008 1.000e+000 1.572e-002 7.015e-005 
8.713e-005 2.452e+006 6.901e+008 1.000e+000 1.596e-002 7.017e-005 
8.716e-005 2.451e+006 6.909e+008 1.000e+000 1.559e-002 7.020e-005 
8.718e-005 2.451e+006 6.917e+008 1.000e+000 1.553e-002 7.023e-005 
8.721e-005 2.451e+006 6.926e+008 1.000e+000 1.554e-002 7.025e-005 
8.723e-005 2.451e+006 6.935e+008 1.000e+000 1.549e-002 7.028e-005 
8.726e-005 2.451e+006 6.945e+008 1.000e+000 1.547e-002 7.031e-005 
8.728e-005 2.451e+006 6.954e+008 1.000e+000 1.561e-002 7.033e-005 
8.731e-005 2.451e+006 6.964e+008 1.000e+000 1.555e-002 7.036e-005 
8.733e-005 2.451e+006 6.973e+008 1.000e+000 1.557e-002 7.039e-005 
8.736e-005 2.450e+006 6.982e+008 1.000e+000 1.546e-002 7.041e-005 
8.739e-005 2.450e+006 6.992e+008 1.000e+000 1.541e-002 7.044e-005 
8.741e-005 2.450e+006 7.004e+008 1.000e+000 1.540e-002 7.046e-005 
8.744e-005 2.450e+006 6.931e+008 1.000e+000 1.658e-002 7.049e-005 
8.746e-005 2.449e+006 6.890e+008 1.000e+000 1.702e-002 7.052e-005 
8.749e-005 2.449e+006 6.873e+008 1.000e+000 1.583e-002 7.055e-005 
8.751e-005 2.448e+006 6.863e+008 1.000e+000 1.526e-002 7.058e-005 
8.754e-005 2.448e+006 6.857e+008 1.000e+000 1.933e-002 7.061e-005 
8.756e-005 2.448e+006 6.855e+008 1.000e+000 1.413e-002 7.064e-005 
8.759e-005 2.447e+006 6.853e+008 1.000e+000 2.015e-002 7.066e-005 
8.761e-005 2.447e+006 6.853e+008 1.000e+000 2.124e-002 7.069e-005 
8.764e-005 2.446e+006 6.852e+008 1.000e+000 2.239e-002 7.072e-005 
8.767e-005 2.446e+006 6.852e+008 1.000e+000 2.322e-002 7.075e-005 
8.769e-005 2.446e+006 6.853e+008 1.000e+000 2.409e-002 7.078e-005 
8.772e-005 2.445e+006 6.855e+008 1.000e+000 2.537e-002 7.080e-005 
8.774e-005 2.445e+006 6.843e+008 1.000e+000 2.325e-002 7.083e-005 
8.777e-005 2.445e+006 6.835e+008 1.000e+000 1.175e-002 7.086e-005 
8.779e-005 2.444e+006 6.837e+008 1.000e+000 1.842e-002 7.089e-005 
8.782e-005 2.444e+006 6.838e+008 1.000e+000 1.428e-002 7.092e-005 
8.784e-005 2.443e+006 6.841e+008 1.000e+000 2.462e-002 7.094e-005 
8.787e-005 2.443e+006 6.844e+008 1.000e+000 2.548e-002 7.097e-005 
8.789e-005 2.443e+006 6.846e+008 1.000e+000 2.659e-002 7.100e-005 
8.792e-005 2.442e+006 6.849e+008 1.000e+000 2.784e-002 7.103e-005 
8.795e-005 2.442e+006 6.852e+008 1.000e+000 2.869e-002 7.106e-005 
8.797e-005 2.441e+006 6.856e+008 1.000e+000 3.010e-002 7.109e-005 
8.800e-005 2.441e+006 6.859e+008 1.000e+000 2.983e-002 7.111e-005 
8.802e-005 2.441e+006 6.864e+008 1.000e+000 9.262e-003 7.114e-005 
8.805e-005 2.441e+006 6.869e+008 1.000e+000 2.409e-002 7.117e-005 
8.807e-005 2.440e+006 6.831e+008 1.000e+000 1.211e-002 7.119e-005 
8.810e-005 2.440e+006 6.820e+008 1.000e+000 1.297e-002 7.122e-005 
8.812e-005 2.440e+006 6.804e+008 1.000e+000 1.635e-002 7.125e-005 
8.815e-005 2.440e+006 6.802e+008 1.000e+000 1.659e-002 7.127e-005 
8.817e-005 2.439e+006 6.801e+008 1.000e+000 1.636e-002 7.130e-005 
8.820e-005 2.439e+006 6.802e+008 1.000e+000 1.620e-002 7.133e-005 
8.823e-005 2.439e+006 6.802e+008 1.000e+000 1.636e-002 7.136e-005 
8.825e-005 2.438e+006 6.802e+008 1.000e+000 1.644e-002 7.139e-005 
8.828e-005 2.438e+006 6.802e+008 1.000e+000 1.664e-002 7.141e-005 
8.830e-005 2.438e+006 6.803e+008 1.000e+000 1.666e-002 7.144e-005 
8.833e-005 2.437e+006 6.803e+008 1.000e+000 1.673e-002 7.147e-005 
8.835e-005 2.437e+006 6.803e+008 1.000e+000 1.674e-002 7.150e-005 
8.838e-005 2.437e+006 6.803e+008 1.000e+000 1.675e-002 7.153e-005 
8.840e-005 2.436e+006 6.803e+008 1.000e+000 1.688e-002 7.155e-005 
8.843e-005 2.436e+006 6.804e+008 1.000e+000 1.708e-002 7.158e-005 
8.845e-005 2.435e+006 6.804e+008 1.000e+000 1.720e-002 7.161e-005 
8.848e-005 2.435e+006 6.804e+008 1.000e+000 1.715e-002 7.164e-005 
8.851e-005 2.434e+006 6.804e+008 1.000e+000 1.716e-002 7.167e-005 
8.853e-005 2.434e+006 6.805e+008 1.000e+000 1.715e-002 7.170e-005 
8.856e-005 2.434e+006 6.805e+008 1.000e+000 1.725e-002 7.172e-005 
8.858e-005 2.433e+006 6.805e+008 1.000e+000 1.717e-002 7.175e-005 
8.861e-005 2.433e+006 6.805e+008 1.000e+000 1.711e-002 7.178e-005 
8.863e-005 2.432e+006 6.806e+008 1.000e+000 1.714e-002 7.181e-005 
8.866e-005 2.432e+006 6.806e+008 1.000e+000 1.720e-002 7.184e-005 
8.868e-005 2.431e+006 6.807e+008 1.000e+000 1.711e-002 7.187e-005 
8.871e-005 2.431e+006 6.807e+008 1.000e+000 1.710e-002 7.190e-005 
8.873e-005 2.430e+006 6.807e+008 1.000e+000 1.711e-002 7.193e-005 
8.876e-005 2.430e+006 6.808e+008 1.000e+000 1.713e-002 7.195e-005 
8.879e-005 2.429e+006 6.808e+008 1.000e+000 1.726e-002 7.198e-005 
8.881e-005 2.429e+006 6.809e+008 1.000e+000 1.725e-002 7.201e-005 
8.884e-005 2.428e+006 6.809e+008 1.000e+000 1.732e-002 7.204e-005 
8.886e-005 2.428e+006 6.809e+008 1.000e+000 1.738e-002 7.207e-005 
8.889e-005 2.427e+006 6.810e+008 1.000e+000 1.743e-002 7.210e-005 
8.891e-005 2.427e+006 6.810e+008 1.000e+000 1.752e-002 7.213e-005 
8.894e-005 2.426e+006 6.810e+008 1.000e+000 1.765e-002 7.216e-005 
8.896e-005 2.426e+006 6.811e+008 1.000e+000 1.758e-002 7.219e-005 
8.899e-005 2.425e+006 6.811e+008 1.000e+000 1.776e-002 7.222e-005 
8.901e-005 2.425e+006 6.811e+008 1.000e+000 1.778e-002 7.224e-005 
8.904e-005 2.424e+006 6.811e+008 1.000e+000 1.778e-002 7.227e-005 
8.907e-005 2.424e+006 6.812e+008 1.000e+000 1.776e-002 7.230e-005 
8.909e-005 2.423e+006 6.812e+008 1.000e+000 1.770e-002 7.233e-005 
8.912e-005 2.423e+006 6.812e+008 1.000e+000 1.749e-002 7.236e-005 
8.914e-005 2.422e+006 6.812e+008 1.000e+000 1.752e-002 7.239e-005 
8.917e-005 2.422e+006 6.813e+008 1.000e+000 1.743e-002 7.242e-005 
8.919e-005 2.421e+006 6.815e+008 1.000e+000 1.742e-002 7.245e-005 
8.922e-005 2.421e+006 6.814e+008 1.000e+000 1.768e-002 7.247e-005 
8.924e-005 2.420e+006 6.813e+008 1.000e+000 1.761e-002 7.250e-005 
8.927e-005 2.420e+006 6.812e+008 1.000e+000 1.765e-002 7.253e-005 
8.929e-005 2.419e+006 6.812e+008 1.000e+000 1.757e-002 7.256e-005 
8.932e-005 2.419e+006 6.812e+008 1.000e+000 1.755e-002 7.259e-005 
8.935e-005 2.419e+006 6.812e+008 1.000e+000 1.752e-002 7.262e-005 
8.937e-005 2.418e+006 6.812e+008 1.000e+000 1.753e-002 7.265e-005 
8.940e-005 2.418e+006 6.813e+008 1.000e+000 1.761e-002 7.268e-005 
8.942e-005 2.417e+006 6.813e+008 1.000e+000 1.757e-002 7.270e-005 
8.945e-005 2.417e+006 6.813e+008 1.000e+000 1.761e-002 7.273e-005 
8.947e-005 2.416e+006 6.813e+008 1.000e+000 1.752e-002 7.276e-005 
8.950e-005 2.416e+006 6.813e+008 1.000e+000 1.755e-002 7.279e-005 
8.952e-005 2.415e+006 6.813e+008 1.000e+000 1.754e-002 7.282e-005 
8.955e-005 2.415e+006 6.814e+008 1.000e+000 1.753e-002 7.285e-005 
8.957e-005 2.414e+006 6.814e+008 1.000e+000 1.734e-002 7.288e-005 
8.960e-005 2.414e+006 6.817e+008 1.000e+000 1.717e-002 7.291e-005 
8.963e-005 2.413e+006 6.820e+008 1.000e+000 1.687e-002 7.293e-005 
8.965e-005 2.413e+006 6.825e+008 1.000e+000 1.694e-002 7.296e-005 
8.968e-005 2.413e+006 6.829e+008 1.000e+000 1.701e-002 7.299e-005 
8.970e-005 2.412e+006 6.834e+008 1.000e+000 1.694e-002 7.302e-005 
8.973e-005 2.412e+006 6.839e+008 1.000e+000 1.684e-002 7.305e-005 
8.975e-005 2.411e+006 6.844e+008 1.000e+000 1.642e-002 7.307e-005 
8.978e-005 2.411e+006 6.850e+008 1.000e+000 1.658e-002 7.310e-005 
8.980e-005 2.411e+006 6.855e+008 1.000e+000 1.629e-002 7.313e-005 
8.983e-005 2.411e+006 6.860e+008 1.000e+000 1.597e-002 7.316e-005 
8.985e-005 2.410e+006 6.861e+008 1.000e+000 1.590e-002 7.318e-005 
8.988e-005 2.410e+006 6.862e+008 1.000e+000 1.612e-002 7.321e-005 
8.991e-005 2.410e+006 6.864e+008 1.000e+000 1.582e-002 7.324e-005 
8.993e-005 2.410e+006 6.866e+008 1.000e+000 1.543e-002 7.326e-005 
8.996e-005 2.410e+006 6.870e+008 1.000e+000 1.538e-002 7.329e-005 
8.998e-005 2.410e+006 6.875e+008 1.000e+000 1.537e-002 7.331e-005 
9.001e-005 2.410e+006 6.881e+008 1.000e+000 1.494e-002 7.334e-005 
9.003e-005 2.410e+006 6.890e+008 1.000e+000 1.589e-002 7.337e-005 
9.006e-005 2.410e+006 6.897e+008 1.000e+000 1.636e-002 7.339e-005 
9.008e-005 2.410e+006 6.906e+008 1.000e+000 1.646e-002 7.342e-005 
9.011e-005 2.410e+006 6.916e+008 1.000e+000 1.712e-002 7.344e-005 
9.013e-005 2.410e+006 6.907e+008 1.000e+000 1.331e-002 7.347e-005 
9.016e-005 2.410e+006 6.912e+008 1.000e+000 1.415e-002 7.349e-005 
9.019e-005 2.410e+006 6.925e+008 1.000e+000 1.429e-002 7.352e-005 
9.021e-005 2.410e+006 6.940e+008 1.000e+000 1.518e-002 7.354e-005 
9.024e-005 2.411e+006 6.957e+008 1.000e+000 1.504e-002 7.356e-005 
9.026e-005 2.411e+006 6.974e+008 1.000e+000 1.487e-002 7.359e-005 
9.029e-005 2.411e+006 6.992e+008 1.000e+000 1.509e-002 7.361e-005 
9.031e-005 2.412e+006 7.010e+008 1.000e+000 1.006e-002 7.363e-005 
9.034e-005 2.412e+006 7.028e+008 1.000e+000 1.570e-002 7.366e-005 
9.036e-005 2.413e+006 7.047e+008 1.000e+000 1.547e-002 7.368e-005 
9.039e-005 2.413e+006 7.065e+008 1.000e+000 1.614e-002 7.370e-005 
9.042e-005 2.414e+006 7.083e+008 1.000e+000 1.397e-002 7.372e-005 
9.044e-005 2.414e+006 7.102e+008 1.000e+000 1.495e-002 7.374e-005 
9.047e-005 2.415e+006 7.122e+008 1.000e+000 1.691e-002 7.376e-005 
9.049e-005 2.415e+006 7.143e+008 1.000e+000 1.124e-002 7.379e-005 
9.052e-005 2.416e+006 7.165e+008 1.000e+000 1.588e-002 7.381e-005 
9.054e-005 2.417e+006 7.185e+008 1.000e+000 1.533e-002 7.383e-005 
9.057e-005 2.417e+006 7.206e+008 1.000e+000 9.158e-003 7.385e-005 
9.059e-005 2.418e+006 7.179e+008 1.000e+000 7.773e-003 7.387e-005 
9.062e-005 2.419e+006 7.120e+008 1.000e+000 1.086e-002 7.389e-005 
9.064e-005 2.419e+006 7.141e+008 1.000e+000 1.042e-002 7.391e-005 
9.067e-005 2.420e+006 7.163e+008 1.000e+000 1.003e-002 7.393e-005 
9.070e-005 2.420e+006 7.125e+008 1.000e+000 1.211e-002 7.395e-005 
9.072e-005 2.421e+006 7.147e+008 1.000e+000 1.267e-002 7.397e-005 
9.075e-005 2.422e+006 7.115e+008 1.000e+000 1.295e-002 7.400e-005 
9.077e-005 2.422e+006 7.111e+008 1.000e+000 1.281e-002 7.402e-005 
9.080e-005 2.422e+006 7.114e+008 1.000e+000 1.278e-002 7.404e-005 
9.082e-005 2.423e+006 7.119e+008 1.000e+000 1.275e-002 7.406e-005 
9.085e-005 2.423e+006 7.127e+008 1.000e+000 1.269e-002 7.409e-005 
9.087e-005 2.424e+006 7.135e+008 1.000e+000 1.270e-002 7.411e-005 
9.090e-005 2.424e+006 7.144e+008 1.000e+000 1.263e-002 7.413e-005 
9.092e-005 2.425e+006 7.154e+008 1.000e+000 1.259e-002 7.415e-005 
9.095e-005 2.425e+006 7.165e+008 1.000e+000 1.214e-002 7.418e-005 
9.098e-005 2.425e+006 7.144e+008 1.000e+000 1.293e-002 7.420e-005 
9.100e-005 2.426e+006 7.133e+008 1.000e+000 1.323e-002 7.422e-005 
9.103e-005 2.426e+006 7.133e+008 1.000e+000 1.334e-002 7.425e-005 
9.105e-005 2.426e+006 7.135e+008 1.000e+000 1.373e-002 7.427e-005 
9.108e-005 2.426e+006 7.139e+008 1.000e+000 1.367e-002 7.429e-005 
9.110e-005 2.427e+006 7.145e+008 1.000e+000 1.370e-002 7.432e-005 
9.113e-005 2.427e+006 7.152e+008 1.000e+000 1.367e-002 7.434e-005 
9.115e-005 2.427e+006 7.160e+008 1.000e+000 1.358e-002 7.437e-005 
9.118e-005 2.427e+006 7.169e+008 1.000e+000 1.362e-002 7.439e-005 
9.120e-005 2.427e+006 7.178e+008 1.000e+000 1.371e-002 7.442e-005 
9.123e-005 2.427e+006 7.188e+008 1.000e+000 1.371e-002 7.444e-005 
9.126e-005 2.427e+006 7.199e+008 1.000e+000 1.385e-002 7.447e-005 
9.128e-005 2.427e+006 7.211e+008 1.000e+000 1.388e-002 7.449e-005 
9.131e-005 2.427e+006 7.223e+008 1.000e+000 1.404e-002 7.452e-005 
9.133e-005 2.427e+006 7.237e+008 1.000e+000 1.426e-002 7.454e-005 
9.136e-005 2.427e+006 7.074e+008 1.000e+000 1.603e-002 7.457e-005 
9.138e-005 2.427e+006 7.021e+008 1.000e+000 1.593e-002 7.460e-005 
9.141e-005 2.426e+006 6.992e+008 1.000e+000 1.615e-002 7.463e-005 
9.143e-005 2.426e+006 6.974e+008 1.000e+000 1.599e-002 7.465e-005 
9.146e-005 2.426e+006 6.960e+008 1.000e+000 1.597e-002 7.468e-005 
9.148e-005 2.425e+006 6.949e+008 1.000e+000 1.594e-002 7.471e-005 
9.151e-005 2.425e+006 6.939e+008 1.000e+000 1.592e-002 7.474e-005 
9.154e-005 2.425e+006 6.932e+008 1.000e+000 1.604e-002 7.476e-005 
9.156e-005 2.424e+006 6.925e+008 1.000e+000 1.610e-002 7.479e-005 
9.159e-005 2.424e+006 6.920e+008 1.000e+000 1.608e-002 7.482e-005 
9.161e-005 2.424e+006 6.915e+008 1.000e+000 1.603e-002 7.485e-005 
9.164e-005 2.423e+006 6.910e+008 1.000e+000 1.602e-002 7.488e-005 
9.166e-005 2.423e+006 6.906e+008 1.000e+000 1.604e-002 7.490e-005 
9.169e-005 2.423e+006 6.902e+008 1.000e+000 1.611e-002 7.493e-005 
9.171e-005 2.422e+006 6.899e+008 1.000e+000 1.599e-002 7.496e-005 
9.174e-005 2.422e+006 6.896e+008 1.000e+000 1.607e-002 7.499e-005 
9.176e-005 2.422e+006 6.892e+008 1.000e+000 1.608e-002 7.502e-005 
9.179e-005 2.421e+006 6.890e+008 1.000e+000 1.619e-002 7.504e-005 
9.182e-005 2.421e+006 6.887e+008 1.000e+000 1.623e-002 7.507e-005 
9.184e-005 2.421e+006 6.886e+008 1.000e+000 1.625e-002 7.510e-005 
9.187e-005 2.420e+006 6.884e+008 1.000e+000 1.623e-002 7.513e-005 
9.189e-005 2.420e+006 6.881e+008 1.000e+000 1.628e-002 7.515e-005 
9.192e-005 2.419e+006 6.879e+008 1.000e+000 1.637e-002 7.518e-005 
9.194e-005 2.419e+006 6.878e+008 1.000e+000 1.637e-002 7.521e-005 
9.197e-005 2.419e+006 6.876e+008 1.000e+000 1.638e-002 7.524e-005 
9.199e-005 2.418e+006 6.874e+008 1.000e+000 1.648e-002 7.527e-005 
9.202e-005 2.418e+006 6.873e+008 1.000e+000 1.653e-002 7.530e-005 
9.204e-005 2.418e+006 6.871e+008 1.000e+000 1.664e-002 7.532e-005 
9.207e-005 2.417e+006 6.870e+008 1.000e+000 1.663e-002 7.535e-005 
9.210e-005 2.417e+006 6.870e+008 1.000e+000 1.670e-002 7.538e-005 
9.212e-005 2.416e+006 6.867e+008 1.000e+000 1.659e-002 7.541e-005 
9.215e-005 2.416e+006 6.867e+008 1.000e+000 1.664e-002 7.544e-005 
9.217e-005 2.416e+006 6.865e+008 1.000e+000 1.655e-002 7.546e-005 
9.220e-005 2.415e+006 6.864e+008 1.000e+000 1.655e-002 7.549e-005 
9.222e-005 2.415e+006 6.863e+008 1.000e+000 1.672e-002 7.552e-005 
9.225e-005 2.414e+006 6.863e+008 1.000e+000 1.688e-002 7.555e-005 
9.227e-005 2.414e+006 6.862e+008 1.000e+000 1.691e-002 7.558e-005 
9.230e-005 2.413e+006 6.861e+008 1.000e+000 1.695e-002 7.561e-005 
9.232e-005 2.413e+006 6.860e+008 1.000e+000 1.671e-002 7.564e-005 
9.235e-005 2.412e+006 6.859e+008 1.000e+000 1.675e-002 7.566e-005 
9.238e-005 2.412e+006 6.859e+008 1.000e+000 1.693e-002 7.569e-005 
9.240e-005 2.412e+006 6.858e+008 1.000e+000 1.687e-002 7.572e-005 
9.243e-005 2.411e+006 6.860e+008 1.000e+000 1.662e-002 7.575e-005 
9.245e-005 2.411e+006 6.864e+008 1.000e+000 1.631e-002 7.578e-005 
9.248e-005 2.410e+006 6.867e+008 1.000e+000 1.646e-002 7.581e-005 
9.250e-005 2.410e+006 6.871e+008 1.000e+000 1.633e-002 7.583e-005 
9.253e-005 2.410e+006 6.875e+008 1.000e+000 1.627e-002 7.586e-005 
9.255e-005 2.409e+006 6.879e+008 1.000e+000 1.621e-002 7.589e-005 
9.258e-005 2.409e+006 6.885e+008 1.000e+000 1.637e-002 7.592e-005 
9.260e-005 2.409e+006 6.890e+008 1.000e+000 1.640e-002 7.595e-005 
9.263e-005 2.408e+006 6.894e+008 1.000e+000 1.616e-002 7.597e-005 
9.265e-005 2.408e+006 6.899e+008 1.000e+000 1.621e-002 7.600e-005 
9.268e-005 2.408e+006 6.904e+008 1.000e+000 1.627e-002 7.603e-005 
9.270e-005 2.407e+006 6.909e+008 1.000e+000 1.627e-002 7.605e-005 
9.273e-005 2.407e+006 6.915e+008 1.000e+000 1.618e-002 7.608e-005 
9.275e-005 2.407e+006 6.920e+008 1.000e+000 1.615e-002 7.611e-005 
9.278e-005 2.406e+006 6.927e+008 1.000e+000 1.596e-002 7.613e-005 
9.280e-005 2.406e+006 6.932e+008 1.000e+000 1.606e-002 7.616e-005 
9.283e-005 2.406e+006 6.938e+008 1.000e+000 1.605e-002 7.619e-005 
9.286e-005 2.405e+006 6.945e+008 1.000e+000 1.600e-002 7.622e-005 
9.288e-005 2.405e+006 6.952e+008 1.000e+000 1.596e-002 7.625e-005 
9.291e-005 2.405e+006 6.959e+008 1.000e+000 1.592e-002 7.628e-005 
9.294e-005 2.405e+006 6.966e+008 1.000e+000 1.595e-002 7.631e-005 
9.297e-005 2.404e+006 6.974e+008 1.000e+000 1.585e-002 7.634e-005 
9.299e-005 2.404e+006 6.981e+008 1.000e+000 1.578e-002 7.637e-005 
9.302e-005 2.404e+006 6.989e+008 1.000e+000 1.574e-002 7.640e-005 
9.305e-005 2.403e+006 6.997e+008 1.000e+000 1.575e-002 7.643e-005 
9.308e-005 2.403e+006 7.005e+008 1.000e+000 1.592e-002 7.646e-005 
9.310e-005 2.402e+006 7.013e+008 1.000e+000 1.594e-002 7.649e-005 
9.313e-005 2.402e+006 7.021e+008 1.000e+000 1.523e-002 7.652e-005 
9.316e-005 2.402e+006 7.030e+008 1.000e+000 1.567e-002 7.655e-005 
9.319e-005 2.402e+006 7.039e+008 1.000e+000 1.550e-002 7.657e-005 
9.321e-005 2.402e+006 7.050e+008 1.000e+000 1.538e-002 7.660e-005 
9.324e-005 2.402e+006 7.058e+008 1.000e+000 1.583e-002 7.663e-005 
9.327e-005 2.402e+006 7.066e+008 1.000e+000 1.592e-002 7.666e-005 
9.330e-005 2.402e+006 7.075e+008 1.000e+000 1.612e-002 7.668e-005 
9.332e-005 2.402e+006 7.084e+008 1.000e+000 1.276e-002 7.671e-005 
9.335e-005 2.402e+006 7.094e+008 1.000e+000 1.209e-002 7.674e-005 
9.338e-005 2.402e+006 7.103e+008 1.000e+000 1.736e-002 7.677e-005 
9.341e-005 2.402e+006 7.114e+008 1.000e+000 1.770e-002 7.679e-005 
9.343e-005 2.402e+006 7.124e+008 1.000e+000 1.060e-002 7.682e-005 
9.346e-005 2.402e+006 7.135e+008 1.000e+000 9.681e-003 7.685e-005 
9.349e-005 2.402e+006 7.146e+008 1.000e+000 9.322e-003 7.688e-005 
9.352e-005 2.402e+006 7.156e+008 1.000e+000 8.926e-003 7.691e-005 
9.355e-005 2.402e+006 7.168e+008 1.000e+000 7.783e-003 7.693e-005 
9.357e-005 2.402e+006 7.179e+008 1.000e+000 6.970e-003 7.696e-005 
9.360e-005 2.401e+006 7.174e+008 1.000e+000 1.232e-002 7.699e-005 
9.363e-005 2.401e+006 7.185e+008 1.000e+000 6.989e-003 7.702e-005 
9.366e-005 2.401e+006 7.197e+008 1.000e+000 6.270e-003 7.705e-005 
9.368e-005 2.401e+006 7.208e+008 1.000e+000 5.619e-003 7.708e-005 
9.371e-005 2.401e+006 7.220e+008 1.000e+000 4.560e-003 7.710e-005 
9.374e-005 2.401e+006 7.232e+008 1.000e+000 4.080e-003 7.713e-005 
9.377e-005 2.401e+006 7.245e+008 1.000e+000 2.620e-003 7.716e-005 
9.379e-005 2.401e+006 7.253e+008 1.000e+000 1.763e-003 7.719e-005 
9.382e-005 2.401e+006 7.264e+008 1.000e+000 7.120e-004 7.722e-005 
9.385e-005 2.401e+006 7.273e+008 1.000e+000 2.795e-004 7.724e-005 
9.388e-005 2.401e+006 7.285e+008 1.000e+000 1.430e-003 7.727e-005 
9.390e-005 2.401e+006 7.298e+008 1.000e+000 1.975e-003 7.730e-005 
9.393e-005 2.401e+006 7.312e+008 1.000e+000 3.916e-003 7.732e-005 
9.396e-005 2.401e+006 7.327e+008 1.000e+000 6.043e-003 7.735e-005 
9.399e-005 2.402e+006 7.342e+008 1.000e+000 7.137e-003 7.737e-005 
9.401e-005 2.402e+006 7.359e+008 1.000e+000 7.230e-003 7.740e-005 
9.404e-005 2.403e+006 7.377e+008 1.000e+000 7.810e-003 7.742e-005 
9.407e-005 2.403e+006 7.395e+008 1.000e+000 8.200e-003 7.745e-005 
9.410e-005 2.404e+006 7.406e+008 1.000e+000 7.921e-003 7.747e-005 
9.412e-005 2.404e+006 7.422e+008 1.000e+000 8.697e-003 7.750e-005 
9.415e-005 2.405e+006 7.438e+008 1.000e+000 6.089e-003 7.752e-005 
9.418e-005 2.405e+006 7.455e+008 1.000e+000 1.069e-002 7.755e-005 
9.421e-005 2.405e+006 7.473e+008 1.000e+000 1.141e-002 7.757e-005 
9.423e-005 2.406e+006 7.492e+008 1.000e+000 1.033e-002 7.759e-005 
9.426e-005 2.406e+006 7.510e+008 1.000e+000 5.303e-003 7.762e-005 
9.429e-005 2.407e+006 7.529e+008 1.000e+000 5.512e-003 7.764e-005 
9.432e-005 2.407e+006 7.547e+008 1.000e+000 5.564e-003 7.767e-005 
9.434e-005 2.407e+006 7.566e+008 1.000e+000 6.594e-003 7.769e-005 
9.437e-005 2.408e+006 7.584e+008 1.000e+000 3.585e-003 7.772e-005 
9.440e-005 2.408e+006 7.603e+008 1.000e+000 4.000e-003 7.774e-005 
9.443e-005 2.409e+006 7.618e+008 1.000e+000 1.033e-002 7.777e-005 
9.446e-005 2.409e+006 7.619e+008 1.000e+000 3.949e-003 7.779e-005 
9.448e-005 2.410e+006 7.580e+008 1.000e+000 2.909e-003 7.782e-005 
9.451e-005 2.410e+006 7.571e+008 1.000e+000 8.447e-003 7.784e-005 
9.454e-005 2.410e+006 7.560e+008 1.000e+000 1.259e-002 7.787e-005 
9.457e-005 2.411e+006 7.148e+008 1.000e+000 1.340e-002 7.789e-005 
9.459e-005 2.411e+006 7.135e+008 1.000e+000 1.354e-002 7.792e-005 
9.462e-005 2.411e+006 7.133e+008 1.000e+000 1.344e-002 7.795e-005 
9.465e-005 2.411e+006 7.133e+008 1.000e+000 1.347e-002 7.797e-005 
9.468e-005 2.411e+006 7.135e+008 1.000e+000 1.340e-002 7.800e-005 
9.470e-005 2.411e+006 7.139e+008 1.000e+000 1.332e-002 7.802e-005 
9.473e-005 2.412e+006 7.143e+008 1.000e+000 1.350e-002 7.805e-005 
9.476e-005 2.412e+006 7.148e+008 1.000e+000 1.351e-002 7.808e-005 
9.479e-005 2.412e+006 7.154e+008 1.000e+000 1.345e-002 7.810e-005 
9.481e-005 2.412e+006 7.161e+008 1.000e+000 1.344e-002 7.813e-005 
9.484e-005 2.412e+006 7.167e+008 1.000e+000 1.345e-002 7.815e-005 
9.486e-005 2.412e+006 7.175e+008 1.000e+000 1.346e-002 7.818e-005 
9.489e-005 2.413e+006 7.182e+008 1.000e+000 1.339e-002 7.820e-005 
9.491e-005 2.413e+006 7.190e+008 1.000e+000 1.351e-002 7.822e-005 
9.494e-005 2.413e+006 7.199e+008 1.000e+000 1.350e-002 7.825e-005 
9.496e-005 2.413e+006 7.208e+008 1.000e+000 1.348e-002 7.827e-005 
9.499e-005 2.413e+006 7.218e+008 1.000e+000 1.366e-002 7.830e-005 
9.501e-005 2.413e+006 7.228e+008 1.000e+000 1.359e-002 7.832e-005 
9.504e-005 2.413e+006 7.239e+008 1.000e+000 1.381e-002 7.835e-005 
9.506e-005 2.413e+006 7.139e+008 1.000e+000 1.515e-002 7.837e-005 
9.509e-005 2.413e+006 7.096e+008 1.000e+000 1.579e-002 7.840e-005 
9.511e-005 2.412e+006 7.060e+008 1.000e+000 1.572e-002 7.842e-005 
9.513e-005 2.412e+006 7.039e+008 1.000e+000 1.582e-002 7.845e-005 
9.516e-005 2.412e+006 7.023e+008 1.000e+000 1.597e-002 7.848e-005 
9.518e-005 2.411e+006 7.012e+008 1.000e+000 1.597e-002 7.851e-005 
9.521e-005 2.411e+006 7.004e+008 1.000e+000 1.607e-002 7.853e-005 
9.523e-005 2.411e+006 6.997e+008 1.000e+000 1.608e-002 7.856e-005 
9.525e-005 2.410e+006 6.992e+008 1.000e+000 1.614e-002 7.858e-005 
9.528e-005 2.410e+006 6.987e+008 1.000e+000 1.627e-002 7.861e-005 
9.530e-005 2.410e+006 6.983e+008 1.000e+000 1.630e-002 7.863e-005 
9.532e-005 2.409e+006 6.979e+008 1.000e+000 1.634e-002 7.866e-005 
9.534e-005 2.409e+006 6.976e+008 1.000e+000 1.649e-002 7.868e-005 
9.536e-005 2.408e+006 6.972e+008 1.000e+000 1.599e-002 7.871e-005 
9.539e-005 2.408e+006 6.969e+008 1.000e+000 1.594e-002 7.873e-005 
9.541e-005 2.408e+006 6.966e+008 1.000e+000 1.580e-002 7.875e-005 
9.543e-005 2.408e+006 6.962e+008 1.000e+000 1.566e-002 7.878e-005 
9.545e-005 2.408e+006 6.959e+008 1.000e+000 1.552e-002 7.880e-005 
9.547e-005 2.408e+006 6.956e+008 1.000e+000 1.549e-002 7.882e-005 
9.550e-005 2.407e+006 6.953e+008 1.000e+000 1.542e-002 7.884e-005 
9.552e-005 2.407e+006 6.951e+008 1.000e+000 1.531e-002 7.887e-005 
9.554e-005 2.407e+006 6.944e+008 1.000e+000 1.576e-002 7.889e-005 
9.556e-005 2.407e+006 6.940e+008 1.000e+000 1.580e-002 7.891e-005 
9.558e-005 2.407e+006 6.937e+008 1.000e+000 1.581e-002 7.894e-005 
9.561e-005 2.406e+006 6.935e+008 1.000e+000 1.587e-002 7.896e-005 
9.563e-005 2.406e+006 6.933e+008 1.000e+000 1.594e-002 7.898e-005 
9.565e-005 2.406e+006 6.931e+008 1.000e+000 1.604e-002 7.900e-005 
9.567e-005 2.406e+006 6.929e+008 1.000e+000 1.620e-002 7.903e-005 
9.569e-005 2.406e+006 6.927e+008 1.000e+000 1.636e-002 7.905e-005 
9.571e-005 2.405e+006 6.926e+008 1.000e+000 1.649e-002 7.908e-005 
9.574e-005 2.405e+006 6.930e+008 1.000e+000 1.187e-002 7.911e-005 
9.576e-005 2.405e+006 6.931e+008 1.000e+000 1.333e-002 7.913e-005 
9.579e-005 2.404e+006 6.908e+008 1.000e+000 1.912e-002 7.916e-005 
9.581e-005 2.404e+006 6.883e+008 1.000e+000 1.949e-002 7.919e-005 
9.584e-005 2.404e+006 6.852e+008 1.000e+000 1.669e-002 7.921e-005 
9.587e-005 2.403e+006 6.834e+008 1.000e+000 1.676e-002 7.924e-005 
9.589e-005 2.403e+006 6.824e+008 1.000e+000 1.687e-002 7.927e-005 
9.592e-005 2.403e+006 6.812e+008 1.000e+000 1.685e-002 7.930e-005 
9.595e-005 2.402e+006 6.803e+008 1.000e+000 1.678e-002 7.933e-005 
9.598e-005 2.402e+006 6.794e+008 1.000e+000 1.677e-002 7.937e-005 
9.601e-005 2.402e+006 6.786e+008 1.000e+000 1.676e-002 7.940e-005 
9.604e-005 2.401e+006 6.778e+008 1.000e+000 1.666e-002 7.943e-005 
9.607e-005 2.401e+006 6.771e+008 1.000e+000 1.659e-002 7.946e-005 
9.610e-005 2.401e+006 6.763e+008 1.000e+000 1.649e-002 7.949e-005 
9.613e-005 2.401e+006 6.756e+008 1.000e+000 1.642e-002 7.953e-005 
9.616e-005 2.400e+006 6.749e+008 1.000e+000 1.648e-002 7.956e-005 
9.619e-005 2.400e+006 6.742e+008 1.000e+000 1.643e-002 7.959e-005 
9.622e-005 2.400e+006 6.736e+008 1.000e+000 1.638e-002 7.962e-005 
9.625e-005 2.399e+006 6.730e+008 1.000e+000 1.635e-002 7.965e-005 
9.628e-005 2.399e+006 6.724e+008 1.000e+000 1.631e-002 7.969e-005 
9.631e-005 2.399e+006 6.718e+008 1.000e+000 1.629e-002 7.972e-005 
9.634e-005 2.399e+006 6.713e+008 1.000e+000 1.639e-002 7.975e-005 
9.637e-005 2.398e+006 6.709e+008 1.000e+000 1.633e-002 7.978e-005 
9.640e-005 2.398e+006 6.632e+008 1.000e+000 1.626e-002 7.982e-005 
9.645e-005 2.398e+006 6.582e+008 1.000e+000 1.581e-002 7.986e-005 
9.649e-005 2.398e+006 6.560e+008 1.000e+000 1.524e-002 7.990e-005 
9.651e-005 2.398e+006 6.554e+008 1.000e+000 1.554e-002 7.992e-005 
9.652e-005 2.398e+006 6.548e+008 1.000e+000 1.494e-002 7.993e-005 
9.654e-005 2.398e+006 6.543e+008 1.000e+000 1.511e-002 7.995e-005 
9.656e-005 2.399e+006 6.539e+008 1.000e+000 1.483e-002 7.997e-005 
9.657e-005 2.399e+006 6.535e+008 1.000e+000 1.474e-002 7.998e-005 
9.659e-005 2.399e+006 6.532e+008 1.000e+000 1.463e-002 8.000e-005 
9.660e-005 2.399e+006 6.530e+008 1.000e+000 1.440e-002 8.001e-005 
9.662e-005 2.399e+006 6.528e+008 1.000e+000 1.443e-002 8.003e-005 
9.664e-005 2.400e+006 6.526e+008 1.000e+000 1.436e-002 8.005e-005 
9.666e-005 2.400e+006 6.526e+008 1.000e+000 1.442e-002 8.006e-005 
9.668e-005 2.400e+006 6.527e+008 1.000e+000 1.435e-002 8.008e-005 
9.670e-005 2.401e+006 6.528e+008 1.000e+000 1.437e-002 8.010e-005 
9.672e-005 2.401e+006 6.530e+008 1.000e+000 1.428e-002 8.011e-005 
9.674e-005 2.401e+006 6.533e+008 1.000e+000 1.426e-002 8.013e-005 
9.676e-005 2.402e+006 6.536e+008 1.000e+000 1.418e-002 8.015e-005 
9.678e-005 2.402e+006 6.539e+008 1.000e+000 1.414e-002 8.016e-005 
9.680e-005 2.402e+006 6.543e+008 1.000e+000 1.411e-002 8.018e-005 
9.682e-005 2.403e+006 6.547e+008 1.000e+000 1.403e-002 8.020e-005 
9.684e-005 2.403e+006 6.520e+008 1.000e+000 1.381e-002 8.021e-005 
9.686e-005 2.404e+006 6.508e+008 1.000e+000 1.370e-002 8.023e-005 
9.688e-005 2.404e+006 6.505e+008 1.000e+000 1.363e-002 8.025e-005 
9.689e-005 2.405e+006 6.494e+008 1.000e+000 1.351e-002 8.026e-005 
9.691e-005 2.405e+006 6.492e+008 1.000e+000 1.349e-002 8.028e-005 
9.693e-005 2.406e+006 6.492e+008 1.000e+000 1.342e-002 8.029e-005 
9.695e-005 2.406e+006 6.492e+008 1.000e+000 1.339e-002 8.031e-005 
9.697e-005 2.407e+006 6.493e+008 1.000e+000 1.333e-002 8.033e-005 
9.699e-005 2.407e+006 6.494e+008 1.000e+000 1.328e-002 8.034e-005 
9.701e-005 2.408e+006 6.496e+008 1.000e+000 1.322e-002 8.036e-005 
9.703e-005 2.408e+006 6.499e+008 1.000e+000 1.312e-002 8.037e-005 
9.705e-005 2.409e+006 6.502e+008 1.000e+000 1.306e-002 8.039e-005 
9.707e-005 2.409e+006 6.505e+008 1.000e+000 1.307e-002 8.040e-005 
9.709e-005 2.410e+006 6.508e+008 1.000e+000 1.297e-002 8.042e-005 
9.711e-005 2.411e+006 6.512e+008 1.000e+000 1.284e-002 8.044e-005 
9.713e-005 2.411e+006 6.516e+008 1.000e+000 1.278e-002 8.045e-005 
9.715e-005 2.412e+006 6.521e+008 1.000e+000 1.270e-002 8.047e-005 
9.717e-005 2.412e+006 6.526e+008 1.000e+000 1.265e-002 8.048e-005 
9.719e-005 2.413e+006 6.531e+008 1.000e+000 1.263e-002 8.050e-005 
9.720e-005 2.414e+006 6.536e+008 1.000e+000 1.226e-002 8.051e-005 
9.722e-005 2.414e+006 6.542e+008 1.000e+000 1.220e-002 8.053e-005 
9.724e-005 2.415e+006 6.546e+008 1.000e+000 1.217e-002 8.054e-005 
9.726e-005 2.416e+006 6.552e+008 1.000e+000 1.205e-002 8.055e-005 
9.728e-005 2.416e+006 6.558e+008 1.000e+000 1.179e-002 8.057e-005 
9.730e-005 2.417e+006 6.564e+008 1.000e+000 1.171e-002 8.058e-005 
9.732e-005 2.418e+006 6.571e+008 1.000e+000 1.158e-002 8.060e-005 
9.734e-005 2.419e+006 6.578e+008 1.000e+000 1.146e-002 8.061e-005 
9.736e-005 2.420e+006 6.585e+008 1.000e+000 1.130e-002 8.062e-005 
9.738e-005 2.420e+006 6.591e+008 1.000e+000 1.143e-002 8.064e-005 
9.740e-005 2.421e+006 6.597e+008 1.000e+000 1.143e-002 8.065e-005 
9.742e-005 2.422e+006 6.604e+008 1.000e+000 1.143e-002 8.067e-005 
9.744e-005 2.423e+006 6.611e+008 1.000e+000 1.146e-002 8.068e-005 
9.746e-005 2.423e+006 6.619e+008 1.000e+000 1.145e-002 8.070e-005 
9.748e-005 2.424e+006 6.626e+008 1.000e+000 1.145e-002 8.071e-005 
9.750e-005 2.425e+006 6.634e+008 1.000e+000 1.152e-002 8.072e-005 
9.751e-005 2.426e+006 6.642e+008 1.000e+000 1.154e-002 8.074e-005 
9.753e-005 2.426e+006 6.650e+008 1.000e+000 1.141e-002 8.075e-005 
9.755e-005 2.427e+006 6.658e+008 1.000e+000 1.132e-002 8.077e-005 
9.757e-005 2.428e+006 6.661e+008 1.000e+000 1.089e-002 8.078e-005 
9.759e-005 2.429e+006 6.670e+008 1.000e+000 1.077e-002 8.079e-005 
9.761e-005 2.430e+006 6.680e+008 1.000e+000 1.069e-002 8.081e-005 
9.763e-005 2.430e+006 6.690e+008 1.000e+000 1.058e-002 8.082e-005 
9.765e-005 2.431e+006 6.701e+008 1.000e+000 1.056e-002 8.083e-005 
9.767e-005 2.432e+006 6.712e+008 1.000e+000 1.052e-002 8.085e-005 
9.769e-005 2.433e+006 6.723e+008 1.000e+000 1.040e-002 8.086e-005 
9.771e-005 2.434e+006 6.735e+008 1.000e+000 1.034e-002 8.087e-005 
9.773e-005 2.435e+006 6.747e+008 1.000e+000 1.030e-002 8.089e-005 
9.775e-005 2.436e+006 6.760e+008 1.000e+000 1.034e-002 8.090e-005 
9.777e-005 2.437e+006 6.774e+008 1.000e+000 1.031e-002 8.091e-005 
9.779e-005 2.438e+006 6.787e+008 1.000e+000 1.025e-002 8.092e-005 
9.781e-005 2.439e+006 6.801e+008 1.000e+000 1.024e-002 8.094e-005 
9.782e-005 2.440e+006 6.816e+008 1.000e+000 1.023e-002 8.095e-005 
9.784e-005 2.441e+006 6.830e+008 1.000e+000 1.019e-002 8.096e-005 
9.786e-005 2.442e+006 6.845e+008 1.000e+000 1.014e-002 8.098e-005 
9.788e-005 2.443e+006 6.860e+008 1.000e+000 1.016e-002 8.099e-005 
9.790e-005 2.444e+006 6.876e+008 1.000e+000 1.007e-002 8.100e-005 
9.792e-005 2.445e+006 6.891e+008 1.000e+000 1.008e-002 8.101e-005 
9.794e-005 2.445e+006 6.907e+008 1.000e+000 1.008e-002 8.103e-005 
9.796e-005 2.446e+006 6.923e+008 1.000e+000 1.008e-002 8.104e-005 
9.798e-005 2.447e+006 6.940e+008 1.000e+000 1.004e-002 8.105e-005 
9.800e-005 2.448e+006 6.956e+008 1.000e+000 1.001e-002 8.107e-005 
9.802e-005 2.449e+006 6.973e+008 1.000e+000 1.004e-002 8.108e-005 
9.804e-005 2.450e+006 6.991e+008 1.000e+000 9.944e-003 8.109e-005 
9.806e-005 2.451e+006 7.008e+008 1.000e+000 9.958e-003 8.110e-005 
9.808e-005 2.452e+006 7.026e+008 1.000e+000 9.929e-003 8.112e-005 
9.810e-005 2.453e+006 7.043e+008 1.000e+000 9.866e-003 8.113e-005 
9.812e-005 2.454e+006 7.062e+008 1.000e+000 9.831e-003 8.114e-005 
9.813e-005 2.455e+006 7.069e+008 1.000e+000 1.028e-002 8.116e-005 
9.815e-005 2.456e+006 7.082e+008 1.000e+000 1.038e-002 8.117e-005 
9.817e-005 2.457e+006 7.099e+008 1.000e+000 1.042e-002 8.118e-005 
9.819e-005 2.457e+006 7.116e+008 1.000e+000 1.044e-002 8.120e-005 
9.821e-005 2.458e+006 7.134e+008 1.000e+000 1.048e-002 8.121e-005 
9.823e-005 2.459e+006 7.153e+008 1.000e+000 1.051e-002 8.122e-005 
9.825e-005 2.460e+006 7.173e+008 1.000e+000 1.057e-002 8.124e-005 
9.827e-005 2.460e+006 7.193e+008 1.000e+000 1.061e-002 8.125e-005 
9.829e-005 2.461e+006 7.213e+008 1.000e+000 1.064e-002 8.127e-005 
9.831e-005 2.462e+006 7.233e+008 1.000e+000 1.065e-002 8.128e-005 
9.833e-005 2.463e+006 7.254e+008 1.000e+000 1.066e-002 8.130e-005 
9.835e-005 2.463e+006 7.275e+008 1.000e+000 1.071e-002 8.131e-005 
9.837e-005 2.464e+006 7.296e+008 1.000e+000 1.072e-002 8.133e-005 
9.839e-005 2.465e+006 7.317e+008 1.000e+000 1.086e-002 8.134e-005 
9.841e-005 2.465e+006 7.340e+008 1.000e+000 1.068e-002 8.136e-005 
9.843e-005 2.466e+006 7.364e+008 1.000e+000 1.063e-002 8.137e-005 
9.844e-005 2.466e+006 7.387e+008 1.000e+000 1.058e-002 8.139e-005 
9.846e-005 2.467e+006 7.411e+008 1.000e+000 1.058e-002 8.140e-005 
9.848e-005 2.468e+006 7.435e+008 1.000e+000 1.056e-002 8.142e-005 
9.850e-005 2.468e+006 7.459e+008 1.000e+000 1.060e-002 8.143e-005 
9.852e-005 2.469e+006 7.483e+008 1.000e+000 1.058e-002 8.145e-005 
9.854e-005 2.470e+006 7.507e+008 1.000e+000 1.061e-002 8.146e-005 
9.856e-005 2.470e+006 7.532e+008 1.000e+000 1.063e-002 8.148e-005 
9.858e-005 2.471e+006 7.557e+008 1.000e+000 1.069e-002 8.149e-005 
9.860e-005 2.471e+006 7.582e+008 1.000e+000 1.077e-002 8.151e-005 
9.862e-005 2.472e+006 7.608e+008 1.000e+000 1.082e-002 8.152e-005 
9.864e-005 2.472e+006 7.634e+008 1.000e+000 1.085e-002 8.154e-005 
9.866e-005 2.473e+006 7.660e+008 1.000e+000 1.086e-002 8.155e-005 
9.868e-005 2.473e+006 7.686e+008 1.000e+000 1.089e-002 8.157e-005 
9.870e-005 2.474e+006 7.713e+008 1.000e+000 1.095e-002 8.159e-005 
9.872e-005 2.474e+006 7.740e+008 1.000e+000 1.099e-002 8.160e-005 
9.874e-005 2.475e+006 7.767e+008 1.000e+000 1.102e-002 8.162e-005 
9.875e-005 2.475e+006 7.794e+008 1.000e+000 1.112e-002 8.163e-005 
9.877e-005 2.476e+006 7.822e+008 1.000e+000 1.114e-002 8.165e-005 
9.879e-005 2.476e+006 7.849e+008 1.000e+000 1.116e-002 8.167e-005 
9.881e-005 2.477e+006 7.877e+008 1.000e+000 1.117e-002 8.168e-005 
9.883e-005 2.477e+006 7.905e+008 1.000e+000 1.119e-002 8.170e-005 
9.885e-005 2.477e+006 7.934e+008 1.000e+000 1.118e-002 8.172e-005 
9.887e-005 2.478e+006 7.962e+008 1.000e+000 1.121e-002 8.173e-005 
9.889e-005 2.478e+006 7.992e+008 1.000e+000 1.141e-002 8.175e-005 
9.891e-005 2.478e+006 8.014e+008 1.000e+000 1.162e-002 8.177e-005 
9.893e-005 2.479e+006 8.041e+008 1.000e+000 1.166e-002 8.179e-005 
9.895e-005 2.479e+006 8.069e+008 1.000e+000 1.169e-002 8.180e-005 
9.897e-005 2.479e+006 8.098e+008 1.000e+000 1.180e-002 8.182e-005 
9.899e-005 2.479e+006 8.127e+008 1.000e+000 1.185e-002 8.184e-005 
9.901e-005 2.479e+006 8.157e+008 1.000e+000 1.192e-002 8.186e-005 
9.903e-005 2.480e+006 8.187e+008 1.000e+000 1.198e-002 8.188e-005 
9.905e-005 2.480e+006 8.218e+008 1.000e+000 1.211e-002 8.189e-005 
9.906e-005 2.480e+006 8.250e+008 1.000e+000 1.213e-002 8.191e-005 
9.908e-005 2.480e+006 8.282e+008 1.000e+000 1.216e-002 8.193e-005 
9.910e-005 2.480e+006 8.314e+008 1.000e+000 1.225e-002 8.195e-005 
9.912e-005 2.480e+006 8.346e+008 1.000e+000 1.223e-002 8.197e-005 
9.914e-005 2.480e+006 8.379e+008 1.000e+000 1.226e-002 8.199e-005 
9.916e-005 2.480e+006 8.412e+008 1.000e+000 1.229e-002 8.201e-005 
9.918e-005 2.480e+006 8.444e+008 1.000e+000 1.224e-002 8.203e-005 
9.920e-005 2.480e+006 8.438e+008 1.000e+000 1.327e-002 8.205e-005 
9.922e-005 2.480e+006 8.397e+008 1.000e+000 1.317e-002 8.207e-005 
9.924e-005 2.480e+006 8.389e+008 1.000e+000 1.327e-002 8.209e-005 
9.926e-005 2.479e+006 8.390e+008 1.000e+000 1.347e-002 8.211e-005 
9.928e-005 2.479e+006 8.164e+008 1.000e+000 1.452e-002 8.214e-005 
9.931e-005 2.478e+006 8.068e+008 1.000e+000 1.443e-002 8.217e-005 
9.934e-005 2.477e+006 8.029e+008 1.000e+000 1.433e-002 8.220e-005 
9.937e-005 2.477e+006 8.007e+008 1.000e+000 2.121e-002 8.223e-005 
9.939e-005 2.476e+006 7.992e+008 1.000e+000 2.042e-002 8.227e-005 
9.942e-005 2.476e+006 7.970e+008 1.000e+000 2.228e-002 8.230e-005 
9.945e-005 2.475e+006 7.959e+008 1.000e+000 2.280e-002 8.233e-005 
9.948e-005 2.475e+006 7.951e+008 1.000e+000 2.333e-002 8.236e-005 
9.951e-005 2.474e+006 7.947e+008 1.000e+000 2.440e-002 8.239e-005 
9.953e-005 2.474e+006 7.945e+008 1.000e+000 2.503e-002 8.242e-005 
9.956e-005 2.473e+006 7.945e+008 1.000e+000 2.669e-002 8.245e-005 
9.959e-005 2.473e+006 7.946e+008 1.000e+000 2.755e-002 8.249e-005 
9.962e-005 2.472e+006 7.949e+008 1.000e+000 2.956e-002 8.252e-005 
9.964e-005 2.472e+006 7.953e+008 1.000e+000 3.166e-002 8.255e-005 
9.967e-005 2.471e+006 7.958e+008 1.000e+000 3.328e-002 8.258e-005 
9.970e-005 2.471e+006 7.964e+008 1.000e+000 3.466e-002 8.261e-005 
9.973e-005 2.470e+006 7.970e+008 1.000e+000 3.576e-002 8.264e-005 
9.976e-005 2.470e+006 7.977e+008 1.000e+000 3.672e-002 8.267e-005 
9.978e-005 2.470e+006 7.985e+008 1.000e+000 3.744e-002 8.270e-005 
9.981e-005 2.469e+006 7.993e+008 1.000e+000 3.823e-002 8.273e-005 
9.984e-005 2.469e+006 8.002e+008 1.000e+000 3.912e-002 8.277e-005 
9.987e-005 2.468e+006 8.011e+008 1.000e+000 3.975e-002 8.280e-005 
9.990e-005 2.468e+006 8.021e+008 1.000e+000 4.035e-002 8.283e-005 
9.992e-005 2.468e+006 8.031e+008 1.000e+000 4.087e-002 8.286e-005 
9.995e-005 2.467e+006 8.041e+008 1.000e+000 4.137e-002 8.289e-005 
9.998e-005 2.467e+006 8.051e+008 1.000e+000 4.175e-002 8.292e-005 
1.000e-004 2.466e+006 8.061e+008 1.000e+000 4.206e-002 8.295e-005 
1.000e-004 2.466e+006 8.072e+008 1.000e+000 4.230e-002 8.298e-005 
1.001e-004 2.466e+006 8.083e+008 1.000e+000 4.262e-002 8.301e-005 
1.001e-004 2.465e+006 8.094e+008 1.000e+000 4.303e-002 8.304e-005 
1.001e-004 2.465e+006 8.105e+008 1.000e+000 4.309e-002 8.307e-005 
1.001e-004 2.465e+006 8.115e+008 1.000e+000 4.351e-002 8.310e-005 
1.002e-004 2.464e+006 8.126e+008 1.000e+000 4.391e-002 8.313e-005 
1.002e-004 2.464e+006 8.137e+008 1.000e+000 4.409e-002 8.316e-005 
1.002e-004 2.464e+006 8.148e+008 1.000e+000 4.425e-002 8.319e-005 
1.003e-004 2.463e+006 8.159e+008 1.000e+000 4.446e-002 8.322e-005 
1.003e-004 2.463e+006 8.170e+008 1.000e+000 4.501e-002 8.325e-005 
1.003e-004 2.463e+006 8.180e+008 1.000e+000 4.514e-002 8.328e-005 
1.003e-004 2.462e+006 8.191e+008 1.000e+000 4.540e-002 8.331e-005 
1.004e-004 2.462e+006 8.202e+008 1.000e+000 4.497e-002 8.334e-005 
1.004e-004 2.462e+006 8.212e+008 1.000e+000 4.484e-002 8.337e-005 
1.004e-004 2.461e+006 8.222e+008 1.000e+000 4.606e-002 8.340e-005 
1.005e-004 2.461e+006 8.232e+008 1.000e+000 3.865e-002 8.343e-005 
1.005e-004 2.461e+006 8.242e+008 1.000e+000 3.868e-002 8.346e-005 
1.005e-004 2.461e+006 8.253e+008 1.000e+000 3.168e-002 8.349e-005 
1.005e-004 2.461e+006 8.265e+008 1.000e+000 1.830e-002 8.352e-005 
1.006e-004 2.461e+006 8.275e+008 1.000e+000 9.493e-003 8.354e-005 
1.006e-004 2.461e+006 8.286e+008 1.000e+000 9.817e-004 8.357e-005 
1.006e-004 2.461e+006 8.291e+008 1.000e+000 3.621e-004 8.360e-005 
1.007e-004 2.461e+006 8.295e+008 1.000e+000 5.732e-004 8.363e-005 
1.007e-004 2.461e+006 8.302e+008 1.000e+000 3.155e-003 8.366e-005 
1.007e-004 2.461e+006 8.310e+008 1.000e+000 2.257e-003 8.369e-005 
1.007e-004 2.461e+006 8.318e+008 1.000e+000 1.142e-003 8.371e-005 
1.008e-004 2.461e+006 8.328e+008 1.000e+000 6.762e-003 8.374e-005 
1.008e-004 2.460e+006 8.338e+008 1.000e+000 1.068e-002 8.377e-005 
1.008e-004 2.460e+006 8.312e+008 1.000e+000 3.874e-003 8.380e-005 
1.008e-004 2.460e+006 8.305e+008 1.000e+000 9.748e-003 8.383e-005 
1.009e-004 2.460e+006 8.304e+008 1.000e+000 2.973e-002 8.386e-005 
1.009e-004 2.460e+006 8.306e+008 1.000e+000 5.712e-003 8.388e-005 
1.009e-004 2.460e+006 8.313e+008 1.000e+000 2.229e-002 8.391e-005 
1.010e-004 2.461e+006 8.323e+008 1.000e+000 2.750e-002 8.394e-005 
1.010e-004 2.461e+006 8.336e+008 1.000e+000 2.292e-002 8.397e-005 
1.010e-004 2.461e+006 8.351e+008 1.000e+000 2.133e-002 8.399e-005 
1.010e-004 2.461e+006 8.367e+008 1.000e+000 3.262e-002 8.402e-005 
1.011e-004 2.461e+006 8.385e+008 1.000e+000 4.798e-003 8.405e-005 
1.011e-004 2.461e+006 8.404e+008 1.000e+000 4.803e-003 8.407e-005 
1.011e-004 2.462e+006 8.424e+008 1.000e+000 7.451e-004 8.410e-005 
1.012e-004 2.462e+006 8.445e+008 1.000e+000 1.923e-002 8.413e-005 
1.012e-004 2.462e+006 8.466e+008 1.000e+000 1.298e-002 8.415e-005 
1.012e-004 2.462e+006 8.488e+008 1.000e+000 1.864e-003 8.418e-005 
1.010e-004 2.461e+006 8.323e+008 1.000e+000 2.023e-002 8.394e-005 
1.010e-004 2.461e+006 8.336e+008 1.000e+000 3.212e-002 8.397e-005 
1.010e-004 2.461e+006 8.351e+008 1.000e+000 5.809e-003 8.399e-005 
1.010e-004 2.461e+006 8.367e+008 1.000e+000 1.229e-002 8.402e-005 
1.011e-004 2.461e+006 8.385e+008 1.000e+000 2.296e-002 8.405e-005 
1.011e-004 2.461e+006 8.404e+008 1.000e+000 2.985e-002 8.407e-005 
1.011e-004 2.462e+006 8.424e+008 1.000e+000 2.879e-002 8.410e-005 
1.012e-004 2.462e+006 8.445e+008 1.000e+000 1.536e-002 8.413e-005 
1.012e-004 2.462e+006 8.466e+008 1.000e+000 3.033e-002 8.415e-005 
1.012e-004 2.462e+006 8.488e+008 1.000e+000 1.153e-002 8.418e-005 
1.012e-004 2.462e+006 8.511e+008 1.000e+000 3.726e-002 8.421e-005 
1.013e-004 2.463e+006 8.534e+008 1.000e+000 2.304e-002 8.423e-005 
1.013e-004 2.463e+006 8.558e+008 1.000e+000 2.023e-002 8.426e-005 
1.013e-004 2.463e+006 8.582e+008 1.000e+000 4.576e-003 8.429e-005 
1.013e-004 2.463e+006 8.606e+008 1.000e+000 2.630e-002 8.431e-005 
1.014e-004 2.463e+006 8.630e+008 1.000e+000 2.264e-002 8.434e-005 
1.014e-004 2.464e+006 8.655e+008 1.000e+000 1.454e-002 8.437e-005 
1.014e-004 2.464e+006 8.686e+008 1.000e+000 1.996e-002 8.439e-005 
1.015e-004 2.464e+006 8.713e+008 1.000e+000 2.366e-002 8.442e-005 
1.015e-004 2.464e+006 8.719e+008 1.000e+000 1.772e-002 8.444e-005 
1.015e-004 2.465e+006 8.695e+008 1.000e+000 3.632e-002 8.447e-005 
1.015e-004 2.465e+006 8.691e+008 1.000e+000 1.781e-002 8.449e-005 
1.016e-004 2.466e+006 8.702e+008 1.000e+000 3.889e-002 8.452e-005 
1.016e-004 2.466e+006 8.716e+008 1.000e+000 4.818e-003 8.454e-005 
1.016e-004 2.466e+006 8.732e+008 1.000e+000 1.014e-002 8.457e-005 
1.017e-004 2.467e+006 8.750e+008 1.000e+000 2.449e-002 8.459e-005 
1.017e-004 2.467e+006 8.769e+008 1.000e+000 1.462e-002 8.462e-005 
1.017e-004 2.468e+006 8.788e+008 1.000e+000 9.107e-003 8.464e-005 
1.017e-004 2.469e+006 8.810e+008 1.000e+000 3.278e-002 8.467e-005 
1.018e-004 2.469e+006 8.832e+008 1.000e+000 2.460e-002 8.469e-005 
1.018e-004 2.470e+006 8.858e+008 1.000e+000 3.601e-002 8.471e-005 
1.018e-004 2.471e+006 8.884e+008 1.000e+000 3.695e-002 8.473e-005 
1.019e-004 2.472e+006 8.910e+008 1.000e+000 9.876e-003 8.476e-005 
1.019e-004 2.472e+006 8.938e+008 1.000e+000 1.800e-002 8.478e-005 
1.019e-004 2.473e+006 8.966e+008 1.000e+000 1.976e-002 8.480e-005 
1.019e-004 2.474e+006 8.995e+008 1.000e+000 2.223e-002 8.482e-005 
1.020e-004 2.475e+006 9.024e+008 1.000e+000 4.397e-003 8.485e-005 
1.020e-004 2.475e+006 9.053e+008 1.000e+000 4.956e-003 8.487e-005 
1.020e-004 2.476e+006 9.084e+008 1.000e+000 2.431e-002 8.489e-005 
1.020e-004 2.477e+006 9.115e+008 1.000e+000 9.700e-003 8.491e-005 
1.021e-004 2.478e+006 9.148e+008 1.000e+000 1.128e-002 8.494e-005 
1.021e-004 2.479e+006 9.182e+008 1.000e+000 1.435e-002 8.496e-005 
1.021e-004 2.479e+006 9.217e+008 1.000e+000 2.890e-002 8.498e-005 
1.022e-004 2.480e+006 9.221e+008 1.000e+000 2.845e-002 8.501e-005 
1.022e-004 2.480e+006 9.189e+008 1.000e+000 3.601e-002 8.503e-005 
1.022e-004 2.481e+006 9.188e+008 1.000e+000 2.984e-002 8.506e-005 
1.022e-004 2.481e+006 9.196e+008 1.000e+000 9.070e-003 8.508e-005 
1.023e-004 2.482e+006 9.209e+008 1.000e+000 2.081e-002 8.511e-005 
1.023e-004 2.482e+006 9.225e+008 1.000e+000 1.291e-002 8.513e-005 
1.023e-004 2.482e+006 9.244e+008 1.000e+000 2.914e-002 8.516e-005 
1.024e-004 2.483e+006 9.265e+008 1.000e+000 2.860e-002 8.518e-005 
1.024e-004 2.483e+006 9.236e+008 1.000e+000 3.364e-003 8.521e-005 
1.024e-004 2.483e+006 9.206e+008 1.000e+000 4.394e-003 8.524e-005 
1.024e-004 2.483e+006 9.206e+008 1.000e+000 3.293e-002 8.526e-005 
1.025e-004 2.483e+006 9.212e+008 1.000e+000 2.623e-002 8.529e-005 
1.025e-004 2.483e+006 9.223e+008 1.000e+000 2.916e-002 8.532e-005 
1.025e-004 2.483e+006 9.236e+008 1.000e+000 3.550e-002 8.535e-005 
1.025e-004 2.483e+006 9.251e+008 1.000e+000 2.636e-002 8.537e-005 
1.026e-004 2.483e+006 9.266e+008 1.000e+000 3.453e-002 8.540e-005 
1.026e-004 2.484e+006 9.283e+008 1.000e+000 1.562e-003 8.543e-005 
1.026e-004 2.484e+006 9.301e+008 1.000e+000 3.573e-002 8.546e-005 
1.027e-004 2.484e+006 9.320e+008 1.000e+000 3.461e-002 8.548e-005 
1.027e-004 2.484e+006 9.340e+008 1.000e+000 2.345e-002 8.551e-005 
1.027e-004 2.484e+006 9.360e+008 1.000e+000 2.342e-002 8.554e-005 
1.027e-004 2.484e+006 9.381e+008 1.000e+000 4.534e-002 8.557e-005 
1.028e-004 2.484e+006 9.402e+008 1.000e+000 1.772e-002 8.560e-005 
1.028e-004 2.484e+006 9.423e+008 1.000e+000 4.560e-002 8.562e-005 
1.028e-004 2.483e+006 9.444e+008 1.000e+000 2.620e-002 8.565e-005 
1.029e-004 2.483e+006 9.466e+008 1.000e+000 2.418e-002 8.568e-005 
1.029e-004 2.483e+006 9.488e+008 1.000e+000 3.206e-002 8.571e-005 
1.029e-004 2.483e+006 9.511e+008 1.000e+000 1.681e-002 8.574e-005 
1.029e-004 2.483e+006 9.534e+008 1.000e+000 3.833e-002 8.576e-005 
1.030e-004 2.483e+006 9.557e+008 1.000e+000 6.025e-003 8.579e-005 
1.030e-004 2.483e+006 9.581e+008 1.000e+000 6.555e-003 8.582e-005 
1.030e-004 2.483e+006 9.605e+008 1.000e+000 2.108e-002 8.585e-005 
1.031e-004 2.483e+006 9.630e+008 1.000e+000 1.411e-002 8.588e-005 
1.031e-004 2.483e+006 9.655e+008 1.000e+000 8.942e-003 8.591e-005 
1.031e-004 2.483e+006 9.680e+008 1.000e+000 2.412e-002 8.594e-005 
1.031e-004 2.483e+006 9.706e+008 1.000e+000 3.041e-002 8.596e-005 
1.032e-004 2.483e+006 9.732e+008 1.000e+000 2.280e-002 8.599e-005 
1.032e-004 2.482e+006 9.758e+008 1.000e+000 2.613e-002 8.602e-005 
1.032e-004 2.482e+006 9.785e+008 1.000e+000 2.459e-002 8.605e-005 
1.032e-004 2.482e+006 9.812e+008 1.000e+000 2.922e-002 8.608e-005 
1.033e-004 2.482e+006 9.839e+008 1.000e+000 2.012e-002 8.611e-005 
1.033e-004 2.482e+006 9.867e+008 1.000e+000 1.055e-002 8.614e-005 
1.033e-004 2.481e+006 9.895e+008 1.000e+000 1.803e-002 8.617e-005 
1.034e-004 2.481e+006 9.923e+008 1.000e+000 3.344e-002 8.620e-005 
1.034e-004 2.481e+006 9.951e+008 1.000e+000 7.297e-003 8.623e-005 
1.034e-004 2.481e+006 9.978e+008 1.000e+000 1.685e-002 8.626e-005 
1.034e-004 2.481e+006 1.001e+009 1.000e+000 2.766e-002 8.629e-005 
1.035e-004 2.480e+006 1.004e+009 1.000e+000 1.520e-002 8.632e-005 
1.035e-004 2.480e+006 1.006e+009 1.000e+000 9.378e-003 8.634e-005 
1.035e-004 2.480e+006 1.009e+009 1.000e+000 1.626e-002 8.637e-005 
1.036e-004 2.480e+006 1.012e+009 1.000e+000 2.290e-002 8.640e-005 
1.036e-004 2.479e+006 1.015e+009 1.000e+000 1.569e-002 8.643e-005 
1.036e-004 2.479e+006 1.018e+009 1.000e+000 9.777e-003 8.647e-005 
1.036e-004 2.479e+006 1.021e+009 1.000e+000 2.853e-002 8.650e-005 
1.037e-004 2.478e+006 1.024e+009 1.000e+000 1.501e-002 8.653e-005 
1.037e-004 2.478e+006 1.027e+009 1.000e+000 3.499e-002 8.656e-005 
1.037e-004 2.478e+006 1.030e+009 1.000e+000 1.687e-002 8.659e-005 
1.038e-004 2.477e+006 1.033e+009 1.000e+000 2.413e-002 8.662e-005 
1.038e-004 2.477e+006 1.036e+009 1.000e+000 3.303e-002 8.665e-005 
1.038e-004 2.476e+006 1.040e+009 1.000e+000 1.612e-002 8.668e-005 
1.038e-004 2.476e+006 1.043e+009 1.000e+000 1.530e-002 8.671e-005 
1.039e-004 2.475e+006 1.046e+009 1.000e+000 2.673e-002 8.674e-005 
1.039e-004 2.475e+006 1.049e+009 1.000e+000 1.439e-002 8.677e-005 
1.039e-004 2.474e+006 1.053e+009 1.000e+000 9.264e-003 8.681e-005 
1.039e-004 2.473e+006 1.056e+009 1.000e+000 8.608e-003 8.684e-005 
1.040e-004 2.473e+006 1.059e+009 1.000e+000 1.707e-002 8.687e-005 
1.040e-004 2.472e+006 1.063e+009 1.000e+000 3.671e-003 8.690e-005 
1.040e-004 2.471e+006 1.066e+009 1.000e+000 1.170e-002 8.694e-005 
1.041e-004 2.471e+006 1.069e+009 1.000e+000 9.702e-004 8.697e-005 
1.041e-004 2.470e+006 1.073e+009 1.000e+000 2.137e-002 8.700e-005 
1.041e-004 2.469e+006 1.076e+009 1.000e+000 1.131e-002 8.704e-005 
1.041e-004 2.468e+006 1.080e+009 1.000e+000 1.455e-002 8.707e-005 
1.042e-004 2.467e+006 1.083e+009 1.000e+000 5.704e-003 8.710e-005 
1.042e-004 2.467e+006 1.087e+009 1.000e+000 2.620e-002 8.714e-005 
1.042e-004 2.466e+006 1.090e+009 1.000e+000 1.753e-002 8.717e-005 
1.043e-004 2.465e+006 1.094e+009 1.000e+000 1.444e-002 8.721e-005 
1.043e-004 2.464e+006 1.098e+009 1.000e+000 1.134e-002 8.724e-005 
1.043e-004 2.463e+006 1.102e+009 1.000e+000 2.962e-002 8.727e-005 
1.043e-004 2.463e+006 1.100e+009 1.000e+000 1.349e-002 8.730e-005 
1.044e-004 2.462e+006 1.092e+009 1.000e+000 8.049e-003 8.734e-005 
1.044e-004 2.461e+006 1.087e+009 1.000e+000 4.473e-003 8.737e-005 
1.044e-004 2.460e+006 1.084e+009 1.000e+000 7.538e-005 8.740e-005 
1.044e-004 2.460e+006 1.083e+009 1.000e+000 1.212e-002 8.744e-005 
1.045e-004 2.459e+006 1.081e+009 1.000e+000 1.195e-002 8.747e-005 
1.045e-004 2.458e+006 1.081e+009 1.000e+000 4.742e-003 8.750e-005 
1.045e-004 2.458e+006 1.080e+009 1.000e+000 1.361e-002 8.753e-005 
1.046e-004 2.457e+006 1.080e+009 1.000e+000 3.255e-003 8.757e-005 
1.046e-004 2.456e+006 1.079e+009 1.000e+000 1.585e-002 8.760e-005 
1.046e-004 2.456e+006 8.744e+008 1.000e+000 1.297e-002 8.763e-005 
1.046e-004 2.455e+006 8.726e+008 1.000e+000 1.304e-002 8.766e-005 
1.047e-004 2.455e+006 8.713e+008 1.000e+000 1.301e-002 8.768e-005 
1.047e-004 2.454e+006 8.703e+008 1.000e+000 1.315e-002 8.771e-005 
1.047e-004 2.454e+006 8.695e+008 1.000e+000 1.360e-002 8.773e-005 
1.048e-004 2.452e+006 8.684e+008 1.000e+000 1.396e-002 8.781e-005 
1.048e-004 2.451e+006 8.686e+008 1.000e+000 1.406e-002 8.789e-005 
1.049e-004 2.449e+006 8.691e+008 1.000e+000 1.381e-002 8.794e-005 
1.049e-004 2.448e+006 8.702e+008 1.000e+000 1.378e-002 8.799e-005 
1.050e-004 2.447e+006 8.720e+008 1.000e+000 1.386e-002 8.806e-005 
1.050e-004 2.446e+006 8.601e+008 1.000e+000 1.393e-002 8.810e-005 
1.050e-004 2.445e+006 8.566e+008 1.000e+000 1.423e-002 8.813e-005 
1.051e-004 2.444e+006 8.528e+008 1.000e+000 1.394e-002 8.817e-005 
1.051e-004 2.444e+006 8.510e+008 1.000e+000 1.384e-002 8.820e-005 
1.051e-004 2.443e+006 8.499e+008 1.000e+000 1.368e-002 8.823e-005 
1.052e-004 2.443e+006 8.493e+008 1.000e+000 1.368e-002 8.826e-005 
1.052e-004 2.443e+006 8.491e+008 1.000e+000 1.362e-002 8.829e-005 
1.052e-004 2.442e+006 8.493e+008 1.000e+000 1.364e-002 8.832e-005 
1.052e-004 2.442e+006 8.497e+008 1.000e+000 1.347e-002 8.835e-005 
1.053e-004 2.441e+006 8.504e+008 1.000e+000 1.353e-002 8.838e-005 
1.053e-004 2.441e+006 8.513e+008 1.000e+000 1.359e-002 8.841e-005 
1.053e-004 2.440e+006 8.525e+008 1.000e+000 1.344e-002 8.844e-005 
1.053e-004 2.440e+006 8.538e+008 1.000e+000 1.307e-002 8.847e-005 
1.054e-004 2.440e+006 8.553e+008 1.000e+000 1.289e-002 8.850e-005 
1.054e-004 2.439e+006 8.569e+008 1.000e+000 1.276e-002 8.853e-005 
1.054e-004 2.439e+006 8.585e+008 1.000e+000 1.271e-002 8.856e-005 
1.055e-004 2.439e+006 8.602e+008 1.000e+000 1.265e-002 8.859e-005 
1.055e-004 2.438e+006 8.620e+008 1.000e+000 1.261e-002 8.862e-005 
1.055e-004 2.438e+006 8.639e+008 1.000e+000 1.263e-002 8.865e-005 
1.055e-004 2.438e+006 8.658e+008 1.000e+000 1.263e-002 8.868e-005 
1.056e-004 2.438e+006 8.678e+008 1.000e+000 1.257e-002 8.871e-005 
1.056e-004 2.437e+006 8.698e+008 1.000e+000 1.257e-002 8.874e-005 
1.056e-004 2.437e+006 8.719e+008 1.000e+000 1.256e-002 8.877e-005 
1.057e-004 2.437e+006 8.741e+008 1.000e+000 1.254e-002 8.880e-005 
1.057e-004 2.436e+006 8.764e+008 1.000e+000 1.254e-002 8.883e-005 
1.057e-004 2.436e+006 8.788e+008 1.000e+000 1.258e-002 8.886e-005 
1.057e-004 2.436e+006 8.797e+008 1.000e+000 1.261e-002 8.889e-005 
1.058e-004 2.435e+006 8.826e+008 1.000e+000 1.267e-002 8.894e-005 
1.058e-004 2.434e+006 8.862e+008 1.000e+000 1.270e-002 8.900e-005 
1.059e-004 2.433e+006 8.900e+008 1.000e+000 1.282e-002 8.906e-005 
1.059e-004 2.433e+006 8.918e+008 1.000e+000 1.267e-002 8.909e-005 
1.060e-004 2.432e+006 8.958e+008 1.000e+000 1.259e-002 8.915e-005 
1.060e-004 2.432e+006 8.983e+008 1.000e+000 1.281e-002 8.918e-005 
1.061e-004 2.431e+006 9.028e+008 1.000e+000 1.320e-002 8.925e-005 
1.061e-004 2.429e+006 8.714e+008 1.000e+000 1.412e-002 8.930e-005 
1.062e-004 2.428e+006 8.590e+008 1.000e+000 1.366e-002 8.937e-005 
1.062e-004 2.427e+006 8.528e+008 1.000e+000 1.353e-002 8.943e-005 
1.063e-004 2.426e+006 8.480e+008 1.000e+000 1.333e-002 8.949e-005 
1.063e-004 2.426e+006 8.447e+008 1.000e+000 1.047e-002 8.953e-005 
1.063e-004 2.426e+006 8.422e+008 1.000e+000 8.053e-003 8.956e-005 
1.064e-004 2.426e+006 8.390e+008 1.000e+000 1.000e-002 8.958e-005 
1.064e-004 2.426e+006 8.246e+008 1.000e+000 1.071e-002 8.960e-005 
1.064e-004 2.426e+006 8.120e+008 1.000e+000 1.243e-002 8.965e-005 
1.065e-004 2.426e+006 8.137e+008 1.000e+000 1.230e-002 8.971e-005 
1.065e-004 2.426e+006 8.150e+008 1.000e+000 1.224e-002 8.977e-005 
1.066e-004 2.426e+006 8.158e+008 1.000e+000 1.235e-002 8.982e-005 
1.067e-004 2.425e+006 8.052e+008 1.000e+000 1.290e-002 8.988e-005 
1.067e-004 2.425e+006 7.989e+008 1.000e+000 1.284e-002 8.991e-005 
1.067e-004 2.425e+006 7.980e+008 1.000e+000 1.280e-002 8.993e-005 
1.067e-004 2.425e+006 7.975e+008 1.000e+000 1.316e-002 8.996e-005 
1.068e-004 2.425e+006 7.972e+008 1.000e+000 1.323e-002 8.998e-005 
1.068e-004 2.425e+006 7.970e+008 1.000e+000 1.334e-002 9.000e-005 
1.068e-004 2.424e+006 7.970e+008 1.000e+000 1.342e-002 9.003e-005 
1.068e-004 2.424e+006 7.970e+008 1.000e+000 1.347e-002 9.005e-005 
1.068e-004 2.424e+006 7.972e+008 1.000e+000 1.356e-002 9.008e-005 
1.069e-004 2.424e+006 7.978e+008 1.000e+000 1.347e-002 9.010e-005 
1.069e-004 2.424e+006 7.984e+008 1.000e+000 1.328e-002 9.013e-005 
1.069e-004 2.423e+006 7.992e+008 1.000e+000 1.330e-002 9.015e-005 
1.069e-004 2.423e+006 8.000e+008 1.000e+000 1.328e-002 9.017e-005 
1.070e-004 2.423e+006 8.008e+008 1.000e+000 1.329e-002 9.020e-005 
1.070e-004 2.423e+006 8.016e+008 1.000e+000 1.322e-002 9.022e-005 
1.070e-004 2.423e+006 8.023e+008 1.000e+000 1.297e-002 9.025e-005 
1.070e-004 2.423e+006 8.029e+008 1.000e+000 1.294e-002 9.027e-005 
1.070e-004 2.422e+006 8.035e+008 1.000e+000 1.273e-002 9.029e-005 
1.071e-004 2.422e+006 8.042e+008 1.000e+000 1.286e-002 9.032e-005 
1.071e-004 2.422e+006 8.048e+008 1.000e+000 1.284e-002 9.034e-005 
1.071e-004 2.422e+006 8.055e+008 1.000e+000 1.279e-002 9.036e-005 
1.071e-004 2.422e+006 8.062e+008 1.000e+000 1.278e-002 9.039e-005 
1.072e-004 2.422e+006 8.069e+008 1.000e+000 1.274e-002 9.041e-005 
1.072e-004 2.422e+006 8.076e+008 1.000e+000 1.259e-002 9.043e-005 
1.072e-004 2.422e+006 8.083e+008 1.000e+000 1.259e-002 9.046e-005 
1.072e-004 2.422e+006 8.090e+008 1.000e+000 1.247e-002 9.048e-005 
1.073e-004 2.422e+006 8.106e+008 1.000e+000 1.242e-002 9.053e-005 
1.073e-004 2.422e+006 8.120e+008 1.000e+000 1.237e-002 9.058e-005 
1.073e-004 2.422e+006 8.128e+008 1.000e+000 1.231e-002 9.060e-005 
1.074e-004 2.422e+006 8.135e+008 1.000e+000 1.230e-002 9.062e-005 
1.074e-004 2.422e+006 8.141e+008 1.000e+000 1.223e-002 9.064e-005 
1.074e-004 2.422e+006 8.148e+008 1.000e+000 1.230e-002 9.065e-005 
1.074e-004 2.422e+006 8.154e+008 1.000e+000 1.222e-002 9.067e-005 
1.075e-004 2.422e+006 8.163e+008 1.000e+000 1.251e-002 9.070e-005 
1.075e-004 2.422e+006 8.180e+008 1.000e+000 1.243e-002 9.075e-005 
1.075e-004 2.422e+006 8.199e+008 1.000e+000 1.239e-002 9.080e-005 
1.076e-004 2.421e+006 8.218e+008 1.000e+000 1.242e-002 9.084e-005 
1.076e-004 2.421e+006 8.240e+008 1.000e+000 1.264e-002 9.089e-005 
1.077e-004 2.421e+006 8.261e+008 1.000e+000 1.265e-002 9.094e-005 
1.077e-004 2.421e+006 8.283e+008 1.000e+000 1.268e-002 9.098e-005 
1.078e-004 2.420e+006 8.307e+008 1.000e+000 1.252e-002 9.103e-005 
1.078e-004 2.420e+006 8.329e+008 1.000e+000 1.230e-002 9.108e-005 
1.079e-004 2.420e+006 8.353e+008 1.000e+000 1.222e-002 9.113e-005 
1.079e-004 2.420e+006 8.377e+008 1.000e+000 1.228e-002 9.117e-005 
1.080e-004 2.420e+006 8.403e+008 1.000e+000 1.227e-002 9.122e-005 
1.080e-004 2.419e+006 8.430e+008 1.000e+000 1.219e-002 9.127e-005 
1.081e-004 2.419e+006 8.461e+008 1.000e+000 1.227e-002 9.133e-005 
1.081e-004 2.419e+006 8.492e+008 1.000e+000 1.234e-002 9.139e-005 
1.082e-004 2.419e+006 8.518e+008 1.000e+000 1.228e-002 9.143e-005 
1.082e-004 2.419e+006 8.544e+008 1.000e+000 1.242e-002 9.148e-005 
1.082e-004 2.418e+006 8.569e+008 1.000e+000 1.238e-002 9.152e-005 
1.083e-004 2.418e+006 8.594e+008 1.000e+000 1.247e-002 9.156e-005 
1.083e-004 2.418e+006 8.621e+008 1.000e+000 1.245e-002 9.161e-005 
1.084e-004 2.417e+006 8.649e+008 1.000e+000 1.240e-002 9.165e-005 
1.084e-004 2.417e+006 8.680e+008 1.000e+000 1.238e-002 9.170e-005 
1.085e-004 2.416e+006 8.711e+008 1.000e+000 1.264e-002 9.175e-005 
1.085e-004 2.416e+006 8.741e+008 1.000e+000 1.240e-002 9.180e-005 
1.086e-004 2.416e+006 8.770e+008 1.000e+000 1.230e-002 9.185e-005 
1.086e-004 2.415e+006 8.800e+008 1.000e+000 1.215e-002 9.189e-005 
1.086e-004 2.415e+006 8.831e+008 1.000e+000 1.215e-002 9.194e-005 
1.087e-004 2.414e+006 8.864e+008 1.000e+000 1.212e-002 9.198e-005 
1.087e-004 2.414e+006 8.895e+008 1.000e+000 1.243e-002 9.203e-005 
1.087e-004 2.414e+006 8.907e+008 1.000e+000 1.238e-002 9.204e-005 
1.088e-004 2.414e+006 8.919e+008 1.000e+000 1.230e-002 9.206e-005 
1.088e-004 2.413e+006 8.931e+008 1.000e+000 1.194e-002 9.208e-005 
1.088e-004 2.413e+006 8.944e+008 1.000e+000 1.156e-002 9.209e-005 
1.088e-004 2.413e+006 8.956e+008 1.000e+000 1.160e-002 9.211e-005 
1.088e-004 2.413e+006 8.968e+008 1.000e+000 1.158e-002 9.213e-005 
1.088e-004 2.413e+006 8.981e+008 1.000e+000 1.167e-002 9.214e-005 
1.088e-004 2.413e+006 8.993e+008 1.000e+000 1.176e-002 9.216e-005 
1.089e-004 2.412e+006 9.006e+008 1.000e+000 1.173e-002 9.218e-005 
1.089e-004 2.412e+006 9.019e+008 1.000e+000 1.169e-002 9.219e-005 
1.089e-004 2.412e+006 9.032e+008 1.000e+000 1.169e-002 9.221e-005 
1.089e-004 2.412e+006 9.045e+008 1.000e+000 1.170e-002 9.222e-005 
1.089e-004 2.412e+006 9.061e+008 1.000e+000 1.198e-002 9.225e-005 
1.090e-004 2.411e+006 9.086e+008 1.000e+000 1.240e-002 9.229e-005 
1.090e-004 2.410e+006 9.113e+008 1.000e+000 1.236e-002 9.234e-005 
1.091e-004 2.410e+006 9.144e+008 1.000e+000 1.235e-002 9.239e-005 
1.091e-004 2.409e+006 9.175e+008 1.000e+000 1.236e-002 9.243e-005 
1.091e-004 2.408e+006 9.205e+008 1.000e+000 1.236e-002 9.248e-005 
1.092e-004 2.408e+006 9.237e+008 1.000e+000 1.229e-002 9.253e-005 
1.092e-004 2.407e+006 9.269e+008 1.000e+000 1.229e-002 9.257e-005 
1.093e-004 2.406e+006 9.300e+008 1.000e+000 1.220e-002 9.262e-005 
1.093e-004 2.405e+006 9.332e+008 1.000e+000 1.221e-002 9.266e-005 
1.093e-004 2.404e+006 9.364e+008 1.000e+000 1.215e-002 9.271e-005 
1.094e-004 2.403e+006 9.396e+008 1.000e+000 1.207e-002 9.275e-005 
1.094e-004 2.402e+006 9.429e+008 1.000e+000 1.213e-002 9.280e-005 
1.095e-004 2.402e+006 9.461e+008 1.000e+000 1.216e-002 9.284e-005 
1.095e-004 2.401e+006 9.492e+008 1.000e+000 1.213e-002 9.289e-005 
1.095e-004 2.400e+006 9.524e+008 1.000e+000 1.216e-002 9.293e-005 
1.096e-004 2.399e+006 9.557e+008 1.000e+000 1.219e-002 9.298e-005 
1.096e-004 2.397e+006 9.590e+008 1.000e+000 1.225e-002 9.302e-005 
1.096e-004 2.396e+006 9.623e+008 1.000e+000 1.228e-002 9.307e-005 
1.097e-004 2.395e+006 9.657e+008 1.000e+000 1.235e-002 9.311e-005 
1.097e-004 2.394e+006 9.688e+008 1.000e+000 1.179e-002 9.316e-005 
1.097e-004 2.393e+006 9.706e+008 1.000e+000 1.171e-002 9.318e-005 
1.098e-004 2.393e+006 9.726e+008 1.000e+000 1.173e-002 9.321e-005 
1.098e-004 2.392e+006 9.759e+008 1.000e+000 1.197e-002 9.325e-005 
1.098e-004 2.391e+006 9.793e+008 1.000e+000 1.208e-002 9.330e-005 
1.099e-004 2.390e+006 9.827e+008 1.000e+000 1.210e-002 9.334e-005 
1.099e-004 2.389e+006 9.861e+008 1.000e+000 1.208e-002 9.339e-005 
1.099e-004 2.387e+006 9.896e+008 1.000e+000 1.212e-002 9.344e-005 
1.100e-004 2.386e+006 9.899e+008 1.000e+000 1.206e-002 9.348e-005 
1.100e-004 2.385e+006 9.897e+008 1.000e+000 1.201e-002 9.353e-005 
1.101e-004 2.384e+006 9.909e+008 1.000e+000 1.208e-002 9.358e-005 
1.101e-004 2.382e+006 9.929e+008 1.000e+000 1.211e-002 9.363e-005 
1.101e-004 2.381e+006 9.859e+008 1.000e+000 1.311e-002 9.368e-005 
1.102e-004 2.379e+006 9.775e+008 1.000e+000 1.294e-002 9.373e-005 
1.102e-004 2.378e+006 9.722e+008 1.000e+000 1.282e-002 9.378e-005 
1.103e-004 2.376e+006 9.684e+008 1.000e+000 1.277e-002 9.383e-005 
1.103e-004 2.375e+006 9.655e+008 1.000e+000 1.260e-002 9.388e-005 
1.103e-004 2.373e+006 9.633e+008 1.000e+000 1.254e-002 9.393e-005 
1.104e-004 2.372e+006 9.615e+008 1.000e+000 1.240e-002 9.398e-005 
1.104e-004 2.371e+006 9.601e+008 1.000e+000 1.221e-002 9.403e-005 
1.105e-004 2.370e+006 9.590e+008 1.000e+000 1.218e-002 9.407e-005 
1.105e-004 2.369e+006 9.581e+008 1.000e+000 1.213e-002 9.411e-005 
1.105e-004 2.368e+006 9.574e+008 1.000e+000 1.210e-002 9.416e-005 
1.106e-004 2.367e+006 9.569e+008 1.000e+000 1.212e-002 9.420e-005 
1.106e-004 2.366e+006 9.567e+008 1.000e+000 1.210e-002 9.425e-005 
1.107e-004 2.365e+006 9.567e+008 1.000e+000 1.217e-002 9.429e-005 
1.107e-004 2.364e+006 9.570e+008 1.000e+000 1.146e-002 9.433e-005 
1.107e-004 2.364e+006 9.573e+008 1.000e+000 1.104e-002 9.435e-005 
1.107e-004 2.364e+006 9.577e+008 1.000e+000 1.104e-002 9.437e-005 
1.107e-004 2.364e+006 9.579e+008 1.000e+000 1.128e-002 9.439e-005 
1.108e-004 2.363e+006 9.578e+008 1.000e+000 1.128e-002 9.442e-005 
1.108e-004 2.363e+006 9.579e+008 1.000e+000 1.124e-002 9.444e-005 
1.108e-004 2.363e+006 9.580e+008 1.000e+000 1.118e-002 9.446e-005 
1.108e-004 2.362e+006 9.582e+008 1.000e+000 1.117e-002 9.448e-005 
1.108e-004 2.362e+006 9.584e+008 1.000e+000 1.119e-002 9.451e-005 
1.109e-004 2.362e+006 9.587e+008 1.000e+000 1.123e-002 9.453e-005 
1.109e-004 2.361e+006 9.560e+008 1.000e+000 1.212e-002 9.455e-005 
1.109e-004 2.361e+006 9.502e+008 1.000e+000 1.157e-002 9.458e-005 
1.109e-004 2.361e+006 9.468e+008 1.000e+000 1.135e-002 9.460e-005 
1.109e-004 2.360e+006 9.438e+008 1.000e+000 1.139e-002 9.462e-005 
1.110e-004 2.360e+006 9.411e+008 1.000e+000 1.134e-002 9.465e-005 
1.110e-004 2.360e+006 9.384e+008 1.000e+000 1.186e-002 9.467e-005 
1.110e-004 2.359e+006 9.354e+008 1.000e+000 1.207e-002 9.470e-005 
1.111e-004 2.359e+006 9.325e+008 1.000e+000 1.197e-002 9.473e-005 
1.111e-004 2.359e+006 9.295e+008 1.000e+000 1.194e-002 9.476e-005 
1.111e-004 2.359e+006 9.203e+008 1.000e+000 1.225e-002 9.479e-005 
1.111e-004 2.359e+006 9.149e+008 1.000e+000 1.275e-002 9.482e-005 
1.112e-004 2.359e+006 9.146e+008 1.000e+000 1.273e-002 9.485e-005 
1.112e-004 2.358e+006 9.144e+008 1.000e+000 1.267e-002 9.488e-005 
1.112e-004 2.358e+006 9.144e+008 1.000e+000 1.278e-002 9.491e-005 
1.113e-004 2.358e+006 9.145e+008 1.000e+000 9.861e-003 9.495e-005 
1.113e-004 2.358e+006 9.146e+008 1.000e+000 9.870e-003 9.498e-005 
1.113e-004 2.358e+006 9.149e+008 1.000e+000 9.854e-003 9.501e-005 
1.113e-004 2.358e+006 9.152e+008 1.000e+000 9.836e-003 9.504e-005 
1.114e-004 2.357e+006 9.157e+008 1.000e+000 9.809e-003 9.507e-005 
1.114e-004 2.357e+006 9.161e+008 1.000e+000 9.739e-003 9.510e-005 
1.114e-004 2.357e+006 9.166e+008 1.000e+000 9.669e-003 9.513e-005 
1.115e-004 2.357e+006 9.172e+008 1.000e+000 9.745e-003 9.515e-005 
1.115e-004 2.357e+006 9.179e+008 1.000e+000 9.725e-003 9.518e-005 
1.115e-004 2.357e+006 9.185e+008 1.000e+000 9.748e-003 9.521e-005 
1.115e-004 2.357e+006 9.193e+008 1.000e+000 9.710e-003 9.524e-005 
1.116e-004 2.357e+006 9.201e+008 1.000e+000 9.808e-003 9.527e-005 
1.116e-004 2.356e+006 9.209e+008 1.000e+000 9.746e-003 9.530e-005 
1.116e-004 2.356e+006 9.218e+008 1.000e+000 1.227e-002 9.533e-005 
1.117e-004 2.356e+006 9.227e+008 1.000e+000 1.228e-002 9.536e-005 
1.117e-004 2.356e+006 9.237e+008 1.000e+000 1.237e-002 9.539e-005 
1.117e-004 2.356e+006 9.247e+008 1.000e+000 1.233e-002 9.542e-005 
1.117e-004 2.356e+006 9.258e+008 1.000e+000 1.229e-002 9.545e-005 
1.118e-004 2.356e+006 9.269e+008 1.000e+000 1.228e-002 9.548e-005 
1.118e-004 2.356e+006 9.281e+008 1.000e+000 1.225e-002 9.551e-005 
1.118e-004 2.355e+006 9.293e+008 1.000e+000 1.222e-002 9.554e-005 
1.119e-004 2.355e+006 9.306e+008 1.000e+000 1.212e-002 9.557e-005 
1.119e-004 2.355e+006 9.319e+008 1.000e+000 1.218e-002 9.560e-005 
1.119e-004 2.355e+006 9.332e+008 1.000e+000 1.205e-002 9.563e-005 
1.119e-004 2.355e+006 9.343e+008 1.000e+000 1.046e-002 9.566e-005 
1.120e-004 2.355e+006 9.359e+008 1.000e+000 1.121e-002 9.569e-005 
1.120e-004 2.355e+006 9.374e+008 1.000e+000 1.157e-002 9.572e-005 
1.120e-004 2.354e+006 9.390e+008 1.000e+000 1.145e-002 9.575e-005 
1.121e-004 2.354e+006 9.407e+008 1.000e+000 1.143e-002 9.578e-005 
1.121e-004 2.354e+006 9.423e+008 1.000e+000 1.141e-002 9.581e-005 
1.121e-004 2.354e+006 9.439e+008 1.000e+000 1.156e-002 9.584e-005 
1.122e-004 2.354e+006 9.455e+008 1.000e+000 1.132e-002 9.587e-005 
1.122e-004 2.353e+006 9.472e+008 1.000e+000 1.124e-002 9.590e-005 
1.122e-004 2.353e+006 9.489e+008 1.000e+000 1.117e-002 9.593e-005 
1.122e-004 2.353e+006 9.507e+008 1.000e+000 1.117e-002 9.596e-005 
1.123e-004 2.353e+006 9.525e+008 1.000e+000 1.132e-002 9.599e-005 
1.123e-004 2.353e+006 9.543e+008 1.000e+000 1.131e-002 9.602e-005 
1.123e-004 2.353e+006 9.561e+008 1.000e+000 1.140e-002 9.605e-005 
1.124e-004 2.353e+006 9.580e+008 1.000e+000 1.135e-002 9.608e-005 
1.124e-004 2.353e+006 9.601e+008 1.000e+000 1.147e-002 9.611e-005 
1.124e-004 2.352e+006 9.621e+008 1.000e+000 1.147e-002 9.614e-005 
1.124e-004 2.352e+006 9.643e+008 1.000e+000 1.148e-002 9.617e-005 
1.125e-004 2.352e+006 9.665e+008 1.000e+000 1.144e-002 9.620e-005 
1.125e-004 2.352e+006 9.686e+008 1.000e+000 1.061e-002 9.623e-005 
1.125e-004 2.352e+006 9.709e+008 1.000e+000 1.126e-002 9.626e-005 
1.126e-004 2.351e+006 9.728e+008 1.000e+000 1.016e-002 9.629e-005 
1.126e-004 2.351e+006 9.751e+008 1.000e+000 1.039e-002 9.632e-005 
1.126e-004 2.351e+006 9.776e+008 1.000e+000 1.035e-002 9.635e-005 
1.126e-004 2.350e+006 9.798e+008 1.000e+000 1.238e-002 9.639e-005 
1.127e-004 2.350e+006 9.822e+008 1.000e+000 1.268e-002 9.642e-005 
1.127e-004 2.350e+006 9.840e+008 1.000e+000 1.284e-002 9.645e-005 
1.127e-004 2.349e+006 9.863e+008 1.000e+000 1.273e-002 9.648e-005 
1.128e-004 2.349e+006 9.888e+008 1.000e+000 1.247e-002 9.651e-005 
1.128e-004 2.348e+006 9.900e+008 1.000e+000 1.255e-002 9.655e-005 
1.128e-004 2.348e+006 9.908e+008 1.000e+000 1.250e-002 9.658e-005 
1.128e-004 2.348e+006 9.923e+008 1.000e+000 1.237e-002 9.661e-005 
1.129e-004 2.347e+006 9.942e+008 1.000e+000 1.257e-002 9.664e-005 
1.129e-004 2.347e+006 9.962e+008 1.000e+000 1.252e-002 9.667e-005 
1.129e-004 2.346e+006 9.984e+008 1.000e+000 1.236e-002 9.670e-005 
1.130e-004 2.346e+006 1.001e+009 1.000e+000 1.217e-002 9.673e-005 
1.130e-004 2.346e+006 1.003e+009 1.000e+000 1.200e-002 9.677e-005 
1.130e-004 2.346e+006 1.005e+009 1.000e+000 1.195e-002 9.680e-005 
1.130e-004 2.345e+006 1.007e+009 1.000e+000 1.188e-002 9.683e-005 
1.131e-004 2.345e+006 1.010e+009 1.000e+000 1.180e-002 9.686e-005 
1.131e-004 2.345e+006 1.012e+009 1.000e+000 1.169e-002 9.689e-005 
1.131e-004 2.345e+006 1.014e+009 1.000e+000 1.172e-002 9.692e-005 
1.132e-004 2.344e+006 1.017e+009 1.000e+000 1.157e-002 9.695e-005 
1.132e-004 2.344e+006 1.019e+009 1.000e+000 1.151e-002 9.698e-005 
1.132e-004 2.344e+006 1.022e+009 1.000e+000 1.132e-002 9.701e-005 
1.133e-004 2.344e+006 1.024e+009 1.000e+000 1.132e-002 9.704e-005 
1.133e-004 2.344e+006 1.027e+009 1.000e+000 1.118e-002 9.707e-005 
1.133e-004 2.343e+006 1.030e+009 1.000e+000 1.116e-002 9.710e-005 
1.133e-004 2.343e+006 1.032e+009 1.000e+000 1.113e-002 9.713e-005 
1.134e-004 2.343e+006 1.035e+009 1.000e+000 1.115e-002 9.716e-005 
1.134e-004 2.343e+006 1.038e+009 1.000e+000 1.129e-002 9.719e-005 
1.134e-004 2.342e+006 1.041e+009 1.000e+000 1.134e-002 9.722e-005 
1.135e-004 2.342e+006 1.044e+009 1.000e+000 1.128e-002 9.725e-005 
1.135e-004 2.342e+006 1.047e+009 1.000e+000 1.133e-002 9.729e-005 
1.135e-004 2.341e+006 1.050e+009 1.000e+000 1.143e-002 9.732e-005 
1.135e-004 2.341e+006 1.053e+009 1.000e+000 1.142e-002 9.735e-005 
1.136e-004 2.341e+006 1.057e+009 1.000e+000 1.148e-002 9.738e-005 
1.136e-004 2.340e+006 1.060e+009 1.000e+000 1.158e-002 9.741e-005 
1.136e-004 2.340e+006 1.063e+009 1.000e+000 1.162e-002 9.744e-005 
1.137e-004 2.339e+006 1.067e+009 1.000e+000 1.181e-002 9.748e-005 
1.137e-004 2.339e+006 1.070e+009 1.000e+000 1.215e-002 9.751e-005 
1.137e-004 2.338e+006 1.074e+009 1.000e+000 1.352e-002 9.755e-005 
1.137e-004 2.337e+006 1.079e+009 1.000e+000 1.670e-002 9.758e-005 
1.138e-004 2.336e+006 1.083e+009 1.000e+000 6.084e-003 9.761e-005 
1.138e-004 2.335e+006 1.040e+009 1.000e+000 1.228e-002 9.765e-005 
1.138e-004 2.335e+006 1.037e+009 1.000e+000 1.216e-002 9.768e-005 
1.139e-004 2.334e+006 1.036e+009 1.000e+000 1.221e-002 9.771e-005 
1.139e-004 2.334e+006 1.036e+009 1.000e+000 1.247e-002 9.775e-005 
1.139e-004 2.333e+006 1.030e+009 1.000e+000 1.226e-002 9.778e-005 
1.139e-004 2.332e+006 1.026e+009 1.000e+000 1.199e-002 9.781e-005 
1.140e-004 2.332e+006 1.023e+009 1.000e+000 2.230e-002 9.785e-005 
1.140e-004 2.331e+006 1.022e+009 1.000e+000 2.689e-002 9.788e-005 
1.140e-004 2.331e+006 1.020e+009 1.000e+000 1.086e-002 9.791e-005 
1.141e-004 2.330e+006 1.019e+009 1.000e+000 9.503e-003 9.794e-005 
1.141e-004 2.330e+006 1.018e+009 1.000e+000 2.703e-003 9.797e-005 
1.141e-004 2.329e+006 1.017e+009 1.000e+000 9.338e-003 9.801e-005 
1.141e-004 2.329e+006 1.017e+009 1.000e+000 3.747e-003 9.804e-005 
1.142e-004 2.329e+006 1.017e+009 1.000e+000 1.506e-002 9.807e-005 
1.142e-004 2.328e+006 1.017e+009 1.000e+000 1.579e-002 9.810e-005 
1.142e-004 2.328e+006 1.018e+009 1.000e+000 1.372e-002 9.813e-005 
1.143e-004 2.328e+006 1.018e+009 1.000e+000 7.232e-004 9.816e-005 
1.143e-004 2.327e+006 1.019e+009 1.000e+000 1.016e-002 9.819e-005 
1.143e-004 2.327e+006 1.020e+009 1.000e+000 4.138e-003 9.823e-005 
1.143e-004 2.327e+006 1.022e+009 1.000e+000 1.603e-003 9.826e-005 
1.144e-004 2.326e+006 1.023e+009 1.000e+000 1.731e-002 9.829e-005 
1.144e-004 2.326e+006 1.024e+009 1.000e+000 1.119e-002 9.832e-005 
1.144e-004 2.325e+006 1.026e+009 1.000e+000 9.341e-003 9.835e-005 
1.145e-004 2.325e+006 1.028e+009 1.000e+000 1.385e-002 9.839e-005 
1.145e-004 2.324e+006 1.027e+009 1.000e+000 3.803e-003 9.842e-005 
1.145e-004 2.324e+006 1.026e+009 1.000e+000 1.858e-002 9.845e-005 
1.146e-004 2.323e+006 1.026e+009 1.000e+000 1.964e-003 9.849e-005 
1.146e-004 2.322e+006 1.027e+009 1.000e+000 1.965e-002 9.852e-005 
1.146e-004 2.321e+006 1.028e+009 1.000e+000 1.114e-002 9.855e-005 
1.146e-004 2.321e+006 1.029e+009 1.000e+000 5.456e-003 9.859e-005 
1.147e-004 2.320e+006 1.031e+009 1.000e+000 1.127e-002 9.862e-005 
1.147e-004 2.319e+006 1.032e+009 1.000e+000 2.525e-002 9.866e-005 
1.147e-004 2.318e+006 1.034e+009 1.000e+000 1.600e-002 9.869e-005 
1.148e-004 2.317e+006 1.036e+009 1.000e+000 4.301e-002 9.873e-005 
1.148e-004 2.316e+006 1.039e+009 1.000e+000 1.931e-002 9.876e-005 
1.148e-004 2.316e+006 1.036e+009 1.000e+000 2.499e-002 9.880e-005 
1.148e-004 2.315e+006 1.036e+009 1.000e+000 8.498e-004 9.883e-005 
1.149e-004 2.314e+006 1.038e+009 1.000e+000 1.760e-002 9.887e-005 
1.149e-004 2.313e+006 1.039e+009 1.000e+000 8.579e-003 9.890e-005 
1.149e-004 2.312e+006 1.041e+009 1.000e+000 1.620e-002 9.894e-005 
1.150e-004 2.311e+006 1.043e+009 1.000e+000 3.275e-002 9.897e-005 
1.150e-004 2.310e+006 1.045e+009 1.000e+000 2.923e-002 9.901e-005 
1.150e-004 2.310e+006 1.047e+009 1.000e+000 3.782e-002 9.904e-005 
1.150e-004 2.309e+006 1.049e+009 1.000e+000 6.488e-003 9.908e-005 
1.151e-004 2.308e+006 1.052e+009 1.000e+000 1.034e-002 9.911e-005 
1.151e-004 2.307e+006 1.054e+009 1.000e+000 2.310e-002 9.915e-005 
1.151e-004 2.306e+006 1.056e+009 1.000e+000 3.455e-003 9.918e-005 
1.152e-004 2.305e+006 1.059e+009 1.000e+000 2.235e-002 9.922e-005 
1.152e-004 2.304e+006 1.061e+009 1.000e+000 1.038e-002 9.925e-005 
1.152e-004 2.303e+006 1.063e+009 1.000e+000 3.297e-002 9.929e-005 
1.152e-004 2.302e+006 1.066e+009 1.000e+000 6.431e-003 9.932e-005 
1.153e-004 2.301e+006 1.067e+009 1.000e+000 3.786e-003 9.936e-005 
1.153e-004 2.300e+006 1.068e+009 1.000e+000 3.562e-002 9.939e-005 
1.153e-004 2.299e+006 1.070e+009 1.000e+000 4.162e-002 9.943e-005 
1.154e-004 2.298e+006 1.072e+009 1.000e+000 7.236e-003 9.947e-005 
1.154e-004 2.297e+006 1.073e+009 1.000e+000 2.582e-002 9.950e-005 
1.154e-004 2.296e+006 1.075e+009 1.000e+000 5.052e-003 9.954e-005 
1.154e-004 2.295e+006 1.077e+009 1.000e+000 2.006e-002 9.958e-005 
1.155e-004 2.294e+006 1.077e+009 1.000e+000 4.368e-002 9.961e-005 
1.155e-004 2.293e+006 1.079e+009 1.000e+000 7.518e-003 9.965e-005 
1.155e-004 2.292e+006 1.081e+009 1.000e+000 3.069e-002 9.969e-005 
1.156e-004 2.291e+006 1.082e+009 1.000e+000 1.967e-002 9.972e-005 
1.156e-004 2.290e+006 1.084e+009 1.000e+000 1.860e-002 9.976e-005 
1.156e-004 2.289e+006 1.086e+009 1.000e+000 1.154e-002 9.979e-005 
1.157e-004 2.288e+006 1.088e+009 1.000e+000 7.230e-003 9.983e-005 
1.157e-004 2.287e+006 1.090e+009 1.000e+000 2.240e-003 9.986e-005 
1.157e-004 2.286e+006 1.092e+009 1.000e+000 2.242e-002 9.990e-005 
1.157e-004 2.285e+006 1.093e+009 1.000e+000 1.575e-003 9.993e-005 
1.158e-004 2.284e+006 1.095e+009 1.000e+000 4.651e-003 9.997e-005 
1.158e-004 2.283e+006 1.098e+009 1.000e+000 3.730e-002 1.000e-004 
1.158e-004 2.282e+006 1.100e+009 1.000e+000 1.822e-002 1.000e-004 
1.159e-004 2.282e+006 1.102e+009 1.000e+000 3.717e-003 1.001e-004 
1.159e-004 2.281e+006 1.104e+009 1.000e+000 3.089e-002 1.001e-004 
1.159e-004 2.280e+006 1.105e+009 1.000e+000 4.548e-003 1.001e-004 
1.159e-004 2.279e+006 1.107e+009 1.000e+000 4.561e-002 1.002e-004 
1.160e-004 2.278e+006 1.109e+009 1.000e+000 2.609e-002 1.002e-004 
1.160e-004 2.277e+006 1.111e+009 1.000e+000 2.023e-002 1.003e-004 
1.160e-004 2.276e+006 1.113e+009 1.000e+000 3.580e-002 1.003e-004 
1.161e-004 2.274e+006 1.115e+009 1.000e+000 2.091e-002 1.003e-004 
1.161e-004 2.273e+006 1.117e+009 1.000e+000 1.100e-002 1.004e-004 
1.161e-004 2.272e+006 1.118e+009 1.000e+000 9.497e-003 1.004e-004 
1.161e-004 2.271e+006 1.120e+009 1.000e+000 9.832e-003 1.004e-004 
1.162e-004 2.270e+006 1.123e+009 1.000e+000 3.124e-002 1.005e-004 
1.162e-004 2.269e+006 1.124e+009 1.000e+000 1.058e-002 1.005e-004 
1.162e-004 2.267e+006 1.126e+009 1.000e+000 1.580e-002 1.005e-004 
1.163e-004 2.266e+006 1.128e+009 1.000e+000 2.512e-002 1.006e-004 
1.163e-004 2.265e+006 1.130e+009 1.000e+000 1.375e-002 1.006e-004 
1.163e-004 2.264e+006 1.132e+009 1.000e+000 2.277e-002 1.007e-004 
1.163e-004 2.262e+006 1.134e+009 1.000e+000 1.605e-002 1.007e-004 
1.164e-004 2.261e+006 1.136e+009 1.000e+000 7.552e-003 1.007e-004 
1.164e-004 2.260e+006 1.138e+009 1.000e+000 1.322e-002 1.008e-004 
1.164e-004 2.258e+006 1.140e+009 1.000e+000 3.589e-002 1.008e-004 
1.165e-004 2.257e+006 1.142e+009 1.000e+000 4.636e-003 1.009e-004 
1.165e-004 2.255e+006 1.144e+009 1.000e+000 1.576e-002 1.009e-004 
1.165e-004 2.254e+006 1.146e+009 1.000e+000 2.099e-003 1.009e-004 
1.165e-004 2.252e+006 1.147e+009 1.000e+000 4.748e-003 1.010e-004 
1.166e-004 2.251e+006 1.148e+009 1.000e+000 2.449e-002 1.010e-004 
1.166e-004 2.249e+006 1.148e+009 1.000e+000 2.410e-002 1.010e-004 
1.166e-004 2.248e+006 1.149e+009 1.000e+000 1.080e-002 1.011e-004 
1.167e-004 2.247e+006 1.150e+009 1.000e+000 5.112e-002 1.011e-004 
1.167e-004 2.245e+006 1.151e+009 1.000e+000 9.469e-003 1.012e-004 
1.167e-004 2.244e+006 1.152e+009 1.000e+000 3.128e-003 1.012e-004 
1.168e-004 2.243e+006 1.153e+009 1.000e+000 2.367e-002 1.012e-004 
1.168e-004 2.241e+006 1.154e+009 1.000e+000 1.046e-002 1.013e-004 
1.168e-004 2.240e+006 1.156e+009 1.000e+000 1.328e-002 1.013e-004 
1.168e-004 2.239e+006 1.159e+009 1.000e+000 3.789e-002 1.014e-004 
1.169e-004 2.238e+006 1.161e+009 1.000e+000 1.908e-002 1.014e-004 
1.169e-004 2.237e+006 1.163e+009 1.000e+000 5.543e-002 1.014e-004 
1.169e-004 2.236e+006 1.165e+009 1.000e+000 1.396e-003 1.015e-004 
1.170e-004 2.235e+006 1.168e+009 1.000e+000 1.277e-002 1.015e-004 
1.170e-004 2.234e+006 1.170e+009 1.000e+000 3.917e-003 1.015e-004 
1.170e-004 2.233e+006 1.172e+009 1.000e+000 3.559e-002 1.016e-004 
1.170e-004 2.231e+006 1.175e+009 1.000e+000 3.647e-002 1.016e-004 
1.171e-004 2.230e+006 1.177e+009 1.000e+000 4.113e-003 1.016e-004 
1.171e-004 2.229e+006 1.180e+009 1.000e+000 3.508e-003 1.017e-004 
1.171e-004 2.228e+006 1.182e+009 1.000e+000 2.505e-003 1.017e-004 
1.172e-004 2.227e+006 1.185e+009 1.000e+000 1.971e-002 1.018e-004 
1.172e-004 2.226e+006 1.187e+009 1.000e+000 2.717e-002 1.018e-004 
1.172e-004 2.225e+006 1.189e+009 1.000e+000 4.029e-003 1.018e-004 
1.172e-004 2.223e+006 1.191e+009 1.000e+000 1.970e-002 1.019e-004 
1.173e-004 2.222e+006 1.192e+009 1.000e+000 1.522e-002 1.019e-004 
1.173e-004 2.221e+006 1.194e+009 1.000e+000 1.906e-002 1.019e-004 
1.173e-004 2.220e+006 1.195e+009 1.000e+000 8.921e-003 1.020e-004 
1.174e-004 2.219e+006 1.197e+009 1.000e+000 1.118e-002 1.020e-004 
1.174e-004 2.217e+006 1.198e+009 1.000e+000 1.557e-002 1.021e-004 
1.174e-004 2.216e+006 1.200e+009 1.000e+000 3.005e-002 1.021e-004 
1.174e-004 2.214e+006 1.192e+009 1.000e+000 4.116e-002 1.021e-004 
1.175e-004 2.213e+006 1.179e+009 1.000e+000 4.211e-002 1.022e-004 
1.175e-004 2.212e+006 1.172e+009 1.000e+000 2.134e-002 1.022e-004 
1.175e-004 2.211e+006 1.167e+009 1.000e+000 2.249e-002 1.022e-004 
1.176e-004 2.210e+006 1.164e+009 1.000e+000 4.478e-002 1.023e-004 
1.176e-004 2.209e+006 1.161e+009 1.000e+000 1.101e-002 1.023e-004 
1.176e-004 2.208e+006 1.159e+009 1.000e+000 1.735e-002 1.023e-004 
1.176e-004 2.208e+006 1.159e+009 1.000e+000 1.804e-002 1.024e-004 
1.177e-004 2.207e+006 1.158e+009 1.000e+000 3.767e-002 1.024e-004 
1.177e-004 2.207e+006 1.156e+009 1.000e+000 1.711e-002 1.024e-004 
1.177e-004 2.207e+006 1.110e+009 1.000e+000 1.444e-002 1.025e-004 
1.178e-004 2.206e+006 1.108e+009 1.000e+000 2.785e-002 1.025e-004 
1.178e-004 2.206e+006 1.109e+009 1.000e+000 2.305e-002 1.025e-004 
1.178e-004 2.206e+006 1.110e+009 1.000e+000 1.496e-002 1.026e-004 
1.178e-004 2.206e+006 1.111e+009 1.000e+000 8.540e-003 1.026e-004 
1.179e-004 2.205e+006 1.113e+009 1.000e+000 3.010e-002 1.026e-004 
1.179e-004 2.205e+006 1.115e+009 1.000e+000 2.217e-002 1.027e-004 
1.179e-004 2.205e+006 1.117e+009 1.000e+000 2.477e-002 1.027e-004 
1.180e-004 2.204e+006 1.119e+009 1.000e+000 2.997e-002 1.027e-004 
1.180e-004 2.204e+006 1.122e+009 1.000e+000 1.174e-002 1.027e-004 
1.180e-004 2.204e+006 1.125e+009 1.000e+000 2.464e-003 1.028e-004 
1.181e-004 2.204e+006 1.128e+009 1.000e+000 1.559e-003 1.028e-004 
1.181e-004 2.204e+006 1.130e+009 1.000e+000 2.586e-002 1.028e-004 
1.181e-004 2.204e+006 1.133e+009 1.000e+000 2.140e-002 1.029e-004 
1.181e-004 2.204e+006 1.136e+009 1.000e+000 3.134e-002 1.029e-004 
1.182e-004 2.204e+006 1.139e+009 1.000e+000 2.479e-002 1.029e-004 
1.182e-004 2.204e+006 1.142e+009 1.000e+000 2.219e-003 1.030e-004 
1.182e-004 2.204e+006 1.145e+009 1.000e+000 2.447e-003 1.030e-004 
1.183e-004 2.204e+006 1.148e+009 1.000e+000 2.904e-002 1.030e-004 
1.183e-004 2.204e+006 1.151e+009 1.000e+000 3.237e-003 1.030e-004 
1.183e-004 2.204e+006 1.154e+009 1.000e+000 1.302e-002 1.031e-004 
1.183e-004 2.204e+006 1.158e+009 1.000e+000 2.881e-002 1.031e-004 
1.184e-004 2.204e+006 1.161e+009 1.000e+000 5.732e-003 1.031e-004 
1.184e-004 2.204e+006 1.164e+009 1.000e+000 3.261e-003 1.032e-004 
1.184e-004 2.204e+006 1.165e+009 1.000e+000 1.064e-002 1.032e-004 
1.185e-004 2.204e+006 1.164e+009 1.000e+000 2.039e-002 1.032e-004 
1.185e-004 2.204e+006 1.167e+009 1.000e+000 2.697e-002 1.032e-004 
1.185e-004 2.204e+006 1.169e+009 1.000e+000 1.778e-002 1.033e-004 
1.185e-004 2.204e+006 1.171e+009 1.000e+000 2.603e-002 1.033e-004 
1.186e-004 2.205e+006 1.173e+009 1.000e+000 1.191e-002 1.033e-004 
1.186e-004 2.205e+006 1.175e+009 1.000e+000 1.839e-002 1.034e-004 
1.186e-004 2.205e+006 1.177e+009 1.000e+000 1.105e-002 1.034e-004 
1.187e-004 2.205e+006 1.179e+009 1.000e+000 1.723e-002 1.034e-004 
1.187e-004 2.205e+006 1.174e+009 1.000e+000 1.787e-002 1.034e-004 
1.187e-004 2.204e+006 1.166e+009 1.000e+000 2.276e-002 1.035e-004 
1.187e-004 2.204e+006 1.163e+009 1.000e+000 1.498e-002 1.035e-004 
1.188e-004 2.204e+006 1.162e+009 1.000e+000 1.443e-002 1.035e-004 
1.188e-004 2.204e+006 1.161e+009 1.000e+000 7.865e-003 1.036e-004 
1.188e-004 2.204e+006 1.153e+009 1.000e+000 5.029e-003 1.036e-004 
1.189e-004 2.204e+006 1.146e+009 1.000e+000 2.925e-003 1.036e-004 
1.189e-004 2.204e+006 1.140e+009 1.000e+000 5.413e-003 1.036e-004 
1.189e-004 2.204e+006 1.132e+009 1.000e+000 9.285e-003 1.037e-004 
1.189e-004 2.203e+006 1.130e+009 1.000e+000 8.643e-003 1.037e-004 
1.190e-004 2.203e+006 1.129e+009 1.000e+000 8.535e-003 1.037e-004 
1.190e-004 2.204e+006 1.128e+009 1.000e+000 8.630e-003 1.038e-004 
1.190e-004 2.203e+006 1.127e+009 1.000e+000 8.660e-003 1.038e-004 
1.191e-004 2.203e+006 1.126e+009 1.000e+000 8.566e-003 1.038e-004 
1.191e-004 2.204e+006 1.126e+009 1.000e+000 8.519e-003 1.039e-004 
1.191e-004 2.204e+006 1.126e+009 1.000e+000 8.449e-003 1.039e-004 
1.192e-004 2.204e+006 1.127e+009 1.000e+000 8.220e-003 1.039e-004 
1.192e-004 2.204e+006 1.129e+009 1.000e+000 8.053e-003 1.039e-004 
1.192e-004 2.204e+006 1.131e+009 1.000e+000 8.093e-003 1.040e-004 
1.192e-004 2.204e+006 1.133e+009 1.000e+000 8.212e-003 1.040e-004 
1.193e-004 2.204e+006 1.134e+009 1.000e+000 8.391e-003 1.040e-004 
1.193e-004 2.205e+006 1.137e+009 1.000e+000 8.592e-003 1.040e-004 
1.193e-004 2.205e+006 1.140e+009 1.000e+000 8.524e-003 1.041e-004 
1.194e-004 2.205e+006 1.142e+009 1.000e+000 8.305e-003 1.041e-004 
1.194e-004 2.205e+006 1.137e+009 1.000e+000 9.168e-003 1.041e-004 
1.194e-004 2.205e+006 1.137e+009 1.000e+000 8.852e-003 1.042e-004 
1.194e-004 2.205e+006 1.138e+009 1.000e+000 8.840e-003 1.042e-004 
1.195e-004 2.205e+006 1.139e+009 1.000e+000 8.893e-003 1.042e-004 
1.195e-004 2.205e+006 1.141e+009 1.000e+000 8.859e-003 1.042e-004 
1.195e-004 2.205e+006 1.142e+009 1.000e+000 8.827e-003 1.043e-004 
1.196e-004 2.205e+006 1.144e+009 1.000e+000 8.860e-003 1.043e-004 
1.196e-004 2.205e+006 1.146e+009 1.000e+000 8.782e-003 1.043e-004 
1.196e-004 2.205e+006 1.148e+009 1.000e+000 8.853e-003 1.044e-004 
1.196e-004 2.205e+006 1.150e+009 1.000e+000 8.851e-003 1.044e-004 
1.197e-004 2.205e+006 1.152e+009 1.000e+000 8.790e-003 1.044e-004 
1.197e-004 2.205e+006 1.154e+009 1.000e+000 8.789e-003 1.044e-004 
1.197e-004 2.205e+006 1.156e+009 1.000e+000 8.718e-003 1.045e-004 
1.198e-004 2.205e+006 1.158e+009 1.000e+000 8.665e-003 1.045e-004 
1.198e-004 2.205e+006 1.160e+009 1.000e+000 8.649e-003 1.045e-004 
1.198e-004 2.205e+006 1.162e+009 1.000e+000 8.649e-003 1.046e-004 
1.198e-004 2.205e+006 1.164e+009 1.000e+000 8.785e-003 1.046e-004 
1.199e-004 2.205e+006 1.167e+009 1.000e+000 8.812e-003 1.046e-004 
1.199e-004 2.205e+006 1.169e+009 1.000e+000 8.765e-003 1.047e-004 
1.199e-004 2.204e+006 1.171e+009 1.000e+000 8.714e-003 1.047e-004 
1.200e-004 2.204e+006 1.174e+009 1.000e+000 8.613e-003 1.047e-004 
1.200e-004 2.204e+006 1.176e+009 1.000e+000 8.418e-003 1.047e-004 
1.200e-004 2.204e+006 1.170e+009 1.000e+000 8.153e-003 1.048e-004 
1.200e-004 2.203e+006 1.164e+009 1.000e+000 7.950e-003 1.048e-004 
1.201e-004 2.203e+006 1.159e+009 1.000e+000 9.039e-003 1.048e-004 
1.201e-004 2.203e+006 1.156e+009 1.000e+000 8.872e-003 1.049e-004 
1.201e-004 2.203e+006 1.154e+009 1.000e+000 8.767e-003 1.049e-004 
1.202e-004 2.203e+006 1.152e+009 1.000e+000 8.758e-003 1.049e-004 
1.202e-004 2.203e+006 1.150e+009 1.000e+000 8.629e-003 1.050e-004 
1.202e-004 2.203e+006 1.139e+009 1.000e+000 9.011e-003 1.050e-004 
1.203e-004 2.203e+006 1.128e+009 1.000e+000 8.720e-003 1.050e-004 
1.203e-004 2.203e+006 1.122e+009 1.000e+000 9.371e-003 1.050e-004 
1.203e-004 2.204e+006 1.114e+009 1.000e+000 8.487e-003 1.051e-004 
1.203e-004 2.204e+006 1.110e+009 1.000e+000 8.342e-003 1.051e-004 
1.204e-004 2.204e+006 1.107e+009 1.000e+000 8.277e-003 1.051e-004 
1.204e-004 2.205e+006 1.104e+009 1.000e+000 8.323e-003 1.051e-004 
1.204e-004 2.206e+006 1.100e+009 1.000e+000 8.311e-003 1.052e-004 
1.205e-004 2.206e+006 1.097e+009 1.000e+000 8.340e-003 1.052e-004 
1.205e-004 2.207e+006 1.094e+009 1.000e+000 8.368e-003 1.053e-004 
1.206e-004 2.207e+006 1.092e+009 1.000e+000 8.454e-003 1.053e-004 
1.206e-004 2.208e+006 1.093e+009 1.000e+000 8.341e-003 1.053e-004 
1.206e-004 2.208e+006 1.093e+009 1.000e+000 5.776e-003 1.053e-004 
1.206e-004 2.209e+006 1.093e+009 1.000e+000 8.034e-003 1.054e-004 
1.207e-004 2.210e+006 1.094e+009 1.000e+000 7.395e-003 1.054e-004 
1.207e-004 2.210e+006 1.095e+009 1.000e+000 6.730e-003 1.054e-004 
1.207e-004 2.211e+006 1.096e+009 1.000e+000 5.448e-003 1.054e-004 
1.208e-004 2.212e+006 1.098e+009 1.000e+000 9.599e-003 1.055e-004 
1.208e-004 2.212e+006 1.099e+009 1.000e+000 1.139e-002 1.055e-004 
1.208e-004 2.213e+006 1.101e+009 1.000e+000 1.181e-002 1.055e-004 
1.208e-004 2.214e+006 1.103e+009 1.000e+000 1.247e-002 1.055e-004 
1.209e-004 2.215e+006 1.105e+009 1.000e+000 1.336e-002 1.056e-004 
1.209e-004 2.215e+006 1.107e+009 1.000e+000 7.683e-003 1.056e-004 
1.209e-004 2.216e+006 1.109e+009 1.000e+000 7.439e-003 1.056e-004 
1.210e-004 2.217e+006 1.112e+009 1.000e+000 7.358e-003 1.056e-004 
1.210e-004 2.218e+006 1.114e+009 1.000e+000 7.523e-003 1.057e-004 
1.210e-004 2.219e+006 1.117e+009 1.000e+000 8.601e-003 1.057e-004 
1.211e-004 2.219e+006 1.120e+009 1.000e+000 4.550e-003 1.057e-004 
1.211e-004 2.220e+006 1.123e+009 1.000e+000 3.918e-003 1.057e-004 
1.211e-004 2.221e+006 1.125e+009 1.000e+000 2.850e-003 1.057e-004 
1.211e-004 2.222e+006 1.128e+009 1.000e+000 2.689e-003 1.058e-004 
1.212e-004 2.223e+006 1.131e+009 1.000e+000 7.841e-003 1.058e-004 
1.212e-004 2.224e+006 1.133e+009 1.000e+000 6.606e-004 1.058e-004 
1.212e-004 2.225e+006 1.131e+009 1.000e+000 1.276e-002 1.058e-004 
1.213e-004 2.225e+006 1.125e+009 1.000e+000 8.192e-003 1.059e-004 
1.213e-004 2.226e+006 1.123e+009 1.000e+000 9.573e-003 1.059e-004 
1.213e-004 2.226e+006 1.123e+009 1.000e+000 9.283e-003 1.059e-004 
1.213e-004 2.227e+006 1.124e+009 1.000e+000 9.812e-003 1.059e-004 
1.214e-004 2.228e+006 1.126e+009 1.000e+000 9.367e-003 1.060e-004 
1.214e-004 2.228e+006 1.127e+009 1.000e+000 8.772e-003 1.060e-004 
1.214e-004 2.229e+006 1.129e+009 1.000e+000 8.597e-003 1.060e-004 
1.215e-004 2.230e+006 1.131e+009 1.000e+000 8.399e-003 1.060e-004 
1.215e-004 2.231e+006 1.134e+009 1.000e+000 8.051e-003 1.061e-004 
1.215e-004 2.231e+006 1.136e+009 1.000e+000 8.783e-003 1.061e-004 
1.215e-004 2.232e+006 1.138e+009 1.000e+000 1.650e-002 1.061e-004 
1.216e-004 2.233e+006 1.140e+009 1.000e+000 1.561e-002 1.061e-004 
1.216e-004 2.234e+006 1.143e+009 1.000e+000 1.591e-002 1.062e-004 
1.216e-004 2.234e+006 1.145e+009 1.000e+000 1.600e-002 1.062e-004 
1.217e-004 2.235e+006 1.148e+009 1.000e+000 1.758e-002 1.062e-004 
1.217e-004 2.236e+006 1.150e+009 1.000e+000 1.800e-002 1.062e-004 
1.217e-004 2.237e+006 1.153e+009 1.000e+000 1.866e-002 1.062e-004 
1.217e-004 2.237e+006 1.155e+009 1.000e+000 1.921e-002 1.063e-004 
1.218e-004 2.238e+006 1.158e+009 1.000e+000 2.031e-002 1.063e-004 
1.218e-004 2.239e+006 1.161e+009 1.000e+000 2.087e-002 1.063e-004 
1.218e-004 2.239e+006 1.164e+009 1.000e+000 2.184e-002 1.063e-004 
1.219e-004 2.240e+006 1.167e+009 1.000e+000 2.219e-002 1.064e-004 
1.219e-004 2.241e+006 1.170e+009 1.000e+000 2.238e-002 1.064e-004 
1.219e-004 2.241e+006 1.173e+009 1.000e+000 2.537e-002 1.064e-004 
1.220e-004 2.242e+006 1.176e+009 1.000e+000 2.568e-002 1.064e-004 
1.220e-004 2.243e+006 1.179e+009 1.000e+000 2.371e-002 1.065e-004 
1.220e-004 2.243e+006 1.182e+009 1.000e+000 2.590e-002 1.065e-004 
1.220e-004 2.244e+006 1.185e+009 1.000e+000 2.726e-002 1.065e-004 
1.221e-004 2.244e+006 1.188e+009 1.000e+000 2.778e-002 1.065e-004 
1.221e-004 2.245e+006 1.191e+009 1.000e+000 2.754e-002 1.066e-004 
1.221e-004 2.246e+006 1.194e+009 1.000e+000 2.793e-002 1.066e-004 
1.222e-004 2.246e+006 1.197e+009 1.000e+000 2.893e-002 1.066e-004 
1.222e-004 2.247e+006 1.201e+009 1.000e+000 2.425e-002 1.066e-004 
1.222e-004 2.247e+006 1.204e+009 1.000e+000 2.911e-002 1.067e-004 
1.222e-004 2.248e+006 1.207e+009 1.000e+000 2.348e-002 1.067e-004 
1.223e-004 2.248e+006 1.210e+009 1.000e+000 1.444e-002 1.067e-004 
1.223e-004 2.249e+006 1.214e+009 1.000e+000 1.751e-002 1.067e-004 
1.223e-004 2.249e+006 1.217e+009 1.000e+000 1.396e-002 1.068e-004 
1.224e-004 2.250e+006 1.220e+009 1.000e+000 4.426e-003 1.068e-004 
1.224e-004 2.250e+006 1.223e+009 1.000e+000 1.322e-002 1.068e-004 
1.224e-004 2.250e+006 1.227e+009 1.000e+000 2.538e-002 1.069e-004 
1.224e-004 2.251e+006 1.221e+009 1.000e+000 3.812e-002 1.069e-004 
1.225e-004 2.251e+006 1.222e+009 1.000e+000 2.577e-002 1.069e-004 
1.225e-004 2.251e+006 1.224e+009 1.000e+000 2.828e-002 1.069e-004 
1.225e-004 2.252e+006 1.226e+009 1.000e+000 2.248e-002 1.070e-004 
1.226e-004 2.252e+006 1.228e+009 1.000e+000 1.274e-002 1.070e-004 
1.226e-004 2.252e+006 1.231e+009 1.000e+000 3.330e-002 1.070e-004 
1.226e-004 2.252e+006 1.234e+009 1.000e+000 8.297e-003 1.070e-004 
1.226e-004 2.252e+006 1.236e+009 1.000e+000 1.919e-002 1.071e-004 
1.227e-004 2.252e+006 1.239e+009 1.000e+000 3.811e-002 1.071e-004 
1.227e-004 2.252e+006 1.242e+009 1.000e+000 2.197e-002 1.071e-004 
1.227e-004 2.252e+006 1.245e+009 1.000e+000 7.536e-003 1.072e-004 
1.228e-004 2.252e+006 1.248e+009 1.000e+000 2.588e-002 1.072e-004 
1.228e-004 2.252e+006 1.251e+009 1.000e+000 1.986e-002 1.072e-004 
1.228e-004 2.252e+006 1.254e+009 1.000e+000 6.017e-003 1.072e-004 
1.229e-004 2.251e+006 1.257e+009 1.000e+000 1.459e-002 1.073e-004 
1.229e-004 2.251e+006 1.260e+009 1.000e+000 3.815e-002 1.073e-004 
1.229e-004 2.251e+006 1.264e+009 1.000e+000 2.470e-002 1.073e-004 
1.229e-004 2.251e+006 1.267e+009 1.000e+000 1.422e-002 1.074e-004 
1.230e-004 2.251e+006 1.270e+009 1.000e+000 3.781e-002 1.074e-004 
1.230e-004 2.251e+006 1.274e+009 1.000e+000 9.239e-003 1.074e-004 
1.230e-004 2.250e+006 1.277e+009 1.000e+000 7.768e-003 1.075e-004 
1.231e-004 2.250e+006 1.280e+009 1.000e+000 1.688e-002 1.075e-004 
1.231e-004 2.250e+006 1.283e+009 1.000e+000 7.151e-004 1.075e-004 
1.231e-004 2.250e+006 1.286e+009 1.000e+000 1.857e-002 1.075e-004 
1.231e-004 2.250e+006 1.290e+009 1.000e+000 6.546e-004 1.076e-004 
1.232e-004 2.250e+006 1.293e+009 1.000e+000 2.536e-002 1.076e-004 
1.232e-004 2.250e+006 1.296e+009 1.000e+000 1.182e-002 1.076e-004 
1.232e-004 2.250e+006 1.299e+009 1.000e+000 2.828e-003 1.077e-004 
1.233e-004 2.250e+006 1.302e+009 1.000e+000 2.889e-003 1.077e-004 
1.233e-004 2.250e+006 1.305e+009 1.000e+000 2.276e-002 1.077e-004 
1.233e-004 2.250e+006 1.308e+009 1.000e+000 2.157e-002 1.078e-004 
1.233e-004 2.250e+006 1.311e+009 1.000e+000 7.125e-003 1.078e-004 
1.234e-004 2.250e+006 1.315e+009 1.000e+000 1.817e-002 1.078e-004 
1.234e-004 2.250e+006 1.318e+009 1.000e+000 2.070e-002 1.078e-004 
1.234e-004 2.250e+006 1.322e+009 1.000e+000 1.683e-002 1.079e-004 
1.235e-004 2.250e+006 1.325e+009 1.000e+000 1.088e-002 1.079e-004 
1.235e-004 2.250e+006 1.327e+009 1.000e+000 9.689e-003 1.079e-004 
1.235e-004 2.250e+006 1.329e+009 1.000e+000 7.398e-003 1.080e-004 
1.235e-004 2.249e+006 1.331e+009 1.000e+000 2.083e-003 1.080e-004 
1.236e-004 2.249e+006 1.334e+009 1.000e+000 3.618e-003 1.080e-004 
1.236e-004 2.249e+006 1.336e+009 1.000e+000 5.824e-003 1.081e-004 
1.236e-004 2.248e+006 1.339e+009 1.000e+000 1.442e-002 1.081e-004 
1.237e-004 2.248e+006 1.343e+009 1.000e+000 2.141e-002 1.081e-004 
1.237e-004 2.247e+006 1.346e+009 1.000e+000 2.759e-002 1.082e-004 
1.237e-004 2.247e+006 1.349e+009 1.000e+000 7.665e-003 1.082e-004 
1.238e-004 2.246e+006 1.353e+009 1.000e+000 2.188e-003 1.082e-004 
1.238e-004 2.246e+006 1.356e+009 1.000e+000 1.149e-002 1.082e-004 
1.238e-004 2.245e+006 1.360e+009 1.000e+000 2.492e-002 1.083e-004 
1.238e-004 2.245e+006 1.364e+009 1.000e+000 1.706e-002 1.083e-004 
1.239e-004 2.244e+006 1.367e+009 1.000e+000 2.700e-002 1.083e-004 
1.239e-004 2.243e+006 1.371e+009 1.000e+000 2.430e-002 1.084e-004 
1.239e-004 2.243e+006 1.372e+009 1.000e+000 4.771e-003 1.084e-004 
1.240e-004 2.242e+006 1.374e+009 1.000e+000 1.026e-002 1.084e-004 
1.240e-004 2.241e+006 1.378e+009 1.000e+000 1.004e-003 1.085e-004 
1.240e-004 2.240e+006 1.381e+009 1.000e+000 1.114e-002 1.085e-004 
1.240e-004 2.239e+006 1.385e+009 1.000e+000 6.584e-003 1.086e-004 
1.241e-004 2.239e+006 1.388e+009 1.000e+000 7.495e-004 1.086e-004 
1.241e-004 2.238e+006 1.392e+009 1.000e+000 7.829e-003 1.086e-004 
1.241e-004 2.237e+006 1.395e+009 1.000e+000 8.825e-003 1.087e-004 
1.242e-004 2.235e+006 1.396e+009 1.000e+000 2.122e-002 1.087e-004 
1.242e-004 2.234e+006 1.399e+009 1.000e+000 1.236e-002 1.087e-004 
1.242e-004 2.233e+006 1.403e+009 1.000e+000 1.274e-002 1.088e-004 
1.242e-004 2.232e+006 1.407e+009 1.000e+000 1.129e-002 1.088e-004 
1.243e-004 2.230e+006 1.412e+009 1.000e+000 1.797e-002 1.088e-004 
1.243e-004 2.229e+006 1.416e+009 1.000e+000 5.000e-003 1.089e-004 
1.243e-004 2.228e+006 1.420e+009 1.000e+000 2.055e-002 1.089e-004 
1.244e-004 2.227e+006 1.425e+009 1.000e+000 1.874e-003 1.090e-004 
1.244e-004 2.227e+006 1.429e+009 1.000e+000 2.813e-004 1.090e-004 
1.244e-004 2.226e+006 1.433e+009 1.000e+000 1.169e-002 1.090e-004 
1.244e-004 2.225e+006 1.437e+009 1.000e+000 5.802e-003 1.091e-004 
1.245e-004 2.224e+006 1.441e+009 1.000e+000 9.543e-003 1.091e-004 
1.245e-004 2.223e+006 1.445e+009 1.000e+000 1.104e-002 1.091e-004 
1.245e-004 2.222e+006 1.450e+009 1.000e+000 2.337e-003 1.092e-004 
1.246e-004 2.221e+006 1.454e+009 1.000e+000 2.305e-004 1.092e-004 
1.246e-004 2.220e+006 1.459e+009 1.000e+000 1.729e-002 1.092e-004 
1.246e-004 2.219e+006 1.464e+009 1.000e+000 2.573e-002 1.093e-004 
1.247e-004 2.218e+006 1.458e+009 1.000e+000 2.404e-002 1.093e-004 
1.247e-004 2.217e+006 1.460e+009 1.000e+000 2.889e-002 1.094e-004 
1.247e-004 2.215e+006 1.462e+009 1.000e+000 5.628e-003 1.094e-004 
1.247e-004 2.214e+006 1.465e+009 1.000e+000 2.008e-002 1.094e-004 
1.248e-004 2.212e+006 1.461e+009 1.000e+000 6.914e-003 1.095e-004 
1.248e-004 2.210e+006 1.460e+009 1.000e+000 8.529e-003 1.095e-004 
1.248e-004 2.208e+006 1.461e+009 1.000e+000 2.017e-002 1.096e-004 
1.249e-004 2.207e+006 1.463e+009 1.000e+000 2.073e-003 1.096e-004 
1.249e-004 2.205e+006 1.466e+009 1.000e+000 1.543e-002 1.096e-004 
1.249e-004 2.203e+006 1.469e+009 1.000e+000 1.349e-002 1.097e-004 
1.249e-004 2.201e+006 1.472e+009 1.000e+000 6.843e-003 1.097e-004 
1.250e-004 2.199e+006 1.476e+009 1.000e+000 5.050e-003 1.098e-004 
1.250e-004 2.197e+006 1.480e+009 1.000e+000 6.565e-003 1.098e-004 
1.250e-004 2.196e+006 1.484e+009 1.000e+000 1.594e-002 1.098e-004 
1.251e-004 2.194e+006 1.488e+009 1.000e+000 3.694e-002 1.099e-004 
1.251e-004 2.192e+006 1.493e+009 1.000e+000 7.233e-003 1.099e-004 
1.251e-004 2.189e+006 1.475e+009 1.000e+000 8.461e-003 1.100e-004 
1.251e-004 2.187e+006 1.469e+009 1.000e+000 3.360e-003 1.100e-004 
1.252e-004 2.185e+006 1.465e+009 1.000e+000 9.457e-004 1.101e-004 
1.252e-004 2.183e+006 1.461e+009 1.000e+000 7.332e-003 1.101e-004 
1.252e-004 2.180e+006 1.462e+009 1.000e+000 1.142e-002 1.102e-004 
1.253e-004 2.178e+006 1.462e+009 1.000e+000 7.376e-003 1.102e-004 
1.253e-004 2.176e+006 1.463e+009 1.000e+000 2.996e-002 1.102e-004 
1.253e-004 2.173e+006 1.465e+009 1.000e+000 9.286e-003 1.103e-004 
1.254e-004 2.171e+006 1.467e+009 1.000e+000 1.553e-002 1.103e-004 
1.254e-004 2.169e+006 1.470e+009 1.000e+000 1.424e-002 1.104e-004 
1.254e-004 2.166e+006 1.473e+009 1.000e+000 2.652e-003 1.104e-004 
1.254e-004 2.164e+006 1.475e+009 1.000e+000 2.098e-002 1.105e-004 
1.255e-004 2.161e+006 1.478e+009 1.000e+000 1.129e-002 1.105e-004 
1.255e-004 2.159e+006 1.481e+009 1.000e+000 6.294e-003 1.106e-004 
1.255e-004 2.157e+006 1.484e+009 1.000e+000 1.896e-003 1.106e-004 
1.256e-004 2.154e+006 1.488e+009 1.000e+000 2.783e-003 1.107e-004 
1.256e-004 2.152e+006 1.491e+009 1.000e+000 1.124e-002 1.107e-004 
1.256e-004 2.150e+006 1.494e+009 1.000e+000 9.454e-003 1.107e-004 
1.256e-004 2.148e+006 1.497e+009 1.000e+000 9.355e-003 1.108e-004 
1.257e-004 2.146e+006 1.501e+009 1.000e+000 1.344e-003 1.108e-004 
1.257e-004 2.143e+006 1.504e+009 1.000e+000 2.860e-002 1.109e-004 
1.257e-004 2.141e+006 1.507e+009 1.000e+000 2.875e-003 1.109e-004 
1.258e-004 2.139e+006 1.511e+009 1.000e+000 1.667e-002 1.110e-004 
1.258e-004 2.137e+006 1.515e+009 1.000e+000 4.538e-003 1.110e-004 
1.258e-004 2.135e+006 1.518e+009 1.000e+000 8.192e-003 1.111e-004 
1.258e-004 2.133e+006 1.522e+009 1.000e+000 1.556e-003 1.111e-004 
1.259e-004 2.131e+006 1.526e+009 1.000e+000 1.513e-002 1.111e-004 
1.259e-004 2.129e+006 1.530e+009 1.000e+000 3.137e-002 1.112e-004 
1.259e-004 2.126e+006 1.341e+009 1.000e+000 3.220e-002 1.112e-004 
1.260e-004 2.124e+006 1.341e+009 1.000e+000 3.520e-002 1.113e-004 
1.260e-004 2.122e+006 1.330e+009 1.000e+000 3.312e-002 1.113e-004 
1.260e-004 2.120e+006 1.327e+009 1.000e+000 2.277e-002 1.114e-004 
1.260e-004 2.119e+006 1.326e+009 1.000e+000 2.784e-002 1.114e-004 
1.261e-004 2.117e+006 1.325e+009 1.000e+000 2.756e-002 1.114e-004 
1.261e-004 2.115e+006 1.326e+009 1.000e+000 1.887e-002 1.115e-004 
1.261e-004 2.113e+006 1.324e+009 1.000e+000 2.564e-002 1.115e-004 
1.262e-004 2.112e+006 1.323e+009 1.000e+000 3.294e-002 1.116e-004 
1.262e-004 2.111e+006 1.323e+009 1.000e+000 2.362e-002 1.116e-004 
1.262e-004 2.109e+006 1.324e+009 1.000e+000 1.503e-002 1.116e-004 
1.263e-004 2.108e+006 1.324e+009 1.000e+000 1.921e-002 1.117e-004 
1.263e-004 2.107e+006 1.324e+009 1.000e+000 3.069e-002 1.117e-004 
1.263e-004 2.107e+006 1.323e+009 1.000e+000 1.924e-002 1.117e-004 
1.263e-004 2.106e+006 1.323e+009 1.000e+000 1.375e-002 1.118e-004 
1.264e-004 2.105e+006 1.324e+009 1.000e+000 1.829e-002 1.118e-004 
1.264e-004 2.105e+006 1.325e+009 1.000e+000 5.498e-003 1.118e-004 
1.264e-004 2.104e+006 1.326e+009 1.000e+000 2.057e-002 1.119e-004 
1.265e-004 2.104e+006 1.328e+009 1.000e+000 2.133e-002 1.119e-004 
1.265e-004 2.103e+006 1.330e+009 1.000e+000 2.801e-002 1.119e-004 
1.265e-004 2.103e+006 1.332e+009 1.000e+000 2.350e-002 1.120e-004 
1.265e-004 2.103e+006 1.331e+009 1.000e+000 2.315e-002 1.120e-004 
1.266e-004 2.103e+006 1.331e+009 1.000e+000 2.382e-003 1.120e-004 
1.266e-004 2.104e+006 1.332e+009 1.000e+000 1.291e-002 1.121e-004 
1.266e-004 2.104e+006 1.332e+009 1.000e+000 9.317e-003 1.121e-004 
1.267e-004 2.104e+006 1.333e+009 1.000e+000 1.236e-002 1.121e-004 
1.267e-004 2.104e+006 1.334e+009 1.000e+000 9.984e-003 1.121e-004 
1.267e-004 2.104e+006 1.335e+009 1.000e+000 6.782e-004 1.122e-004 
1.267e-004 2.104e+006 1.337e+009 1.000e+000 3.673e-003 1.122e-004 
1.268e-004 2.104e+006 1.338e+009 1.000e+000 8.782e-003 1.122e-004 
1.268e-004 2.104e+006 1.340e+009 1.000e+000 7.274e-003 1.123e-004 
1.268e-004 2.104e+006 1.342e+009 1.000e+000 5.799e-003 1.123e-004 
1.269e-004 2.104e+006 1.344e+009 1.000e+000 1.751e-002 1.123e-004 
1.269e-004 2.105e+006 1.346e+009 1.000e+000 1.323e-002 1.123e-004 
1.269e-004 2.105e+006 1.349e+009 1.000e+000 1.863e-002 1.124e-004 
1.269e-004 2.106e+006 1.351e+009 1.000e+000 9.384e-003 1.124e-004 
1.270e-004 2.107e+006 1.353e+009 1.000e+000 1.417e-002 1.124e-004 
1.270e-004 2.107e+006 1.356e+009 1.000e+000 2.116e-003 1.124e-004 
1.270e-004 2.108e+006 1.359e+009 1.000e+000 9.950e-003 1.125e-004 
1.271e-004 2.108e+006 1.360e+009 1.000e+000 1.767e-002 1.125e-004 
1.271e-004 2.109e+006 1.355e+009 1.000e+000 1.038e-002 1.125e-004 
1.271e-004 2.110e+006 1.355e+009 1.000e+000 1.000e-002 1.125e-004 
1.272e-004 2.110e+006 1.355e+009 1.000e+000 1.926e-002 1.126e-004 
1.272e-004 2.111e+006 1.356e+009 1.000e+000 1.055e-002 1.126e-004 
1.272e-004 2.111e+006 1.356e+009 1.000e+000 2.368e-002 1.126e-004 
1.272e-004 2.112e+006 1.357e+009 1.000e+000 9.161e-003 1.126e-004 
1.273e-004 2.112e+006 1.358e+009 1.000e+000 1.530e-002 1.127e-004 
1.273e-004 2.113e+006 1.358e+009 1.000e+000 1.698e-002 1.127e-004 
1.273e-004 2.113e+006 1.359e+009 1.000e+000 2.234e-002 1.127e-004 
1.274e-004 2.114e+006 1.360e+009 1.000e+000 1.539e-002 1.127e-004 
1.274e-004 2.114e+006 1.360e+009 1.000e+000 1.788e-002 1.128e-004 
1.274e-004 2.114e+006 1.361e+009 1.000e+000 2.581e-002 1.128e-004 
1.274e-004 2.115e+006 1.363e+009 1.000e+000 2.440e-002 1.128e-004 
1.275e-004 2.115e+006 1.365e+009 1.000e+000 1.162e-002 1.128e-004 
1.275e-004 2.116e+006 1.367e+009 1.000e+000 3.047e-003 1.129e-004 
1.275e-004 2.116e+006 1.369e+009 1.000e+000 9.450e-003 1.129e-004 
1.276e-004 2.116e+006 1.372e+009 1.000e+000 1.253e-002 1.129e-004 
1.276e-004 2.117e+006 1.374e+009 1.000e+000 1.193e-002 1.129e-004 
1.276e-004 2.117e+006 1.376e+009 1.000e+000 1.470e-002 1.130e-004 
1.276e-004 2.118e+006 1.378e+009 1.000e+000 2.416e-002 1.130e-004 
1.277e-004 2.118e+006 1.380e+009 1.000e+000 2.145e-002 1.130e-004 
1.277e-004 2.118e+006 1.382e+009 1.000e+000 1.584e-002 1.131e-004 
1.277e-004 2.119e+006 1.384e+009 1.000e+000 2.602e-002 1.131e-004 
1.278e-004 2.119e+006 1.386e+009 1.000e+000 2.081e-002 1.131e-004 
1.278e-004 2.119e+006 1.388e+009 1.000e+000 7.729e-003 1.131e-004 
1.278e-004 2.119e+006 1.389e+009 1.000e+000 1.382e-002 1.132e-004 
1.278e-004 2.119e+006 1.388e+009 1.000e+000 8.569e-003 1.132e-004 
1.279e-004 2.119e+006 1.386e+009 1.000e+000 5.196e-003 1.132e-004 
1.279e-004 2.119e+006 1.366e+009 1.000e+000 5.605e-003 1.132e-004 
1.279e-004 2.119e+006 1.367e+009 1.000e+000 7.731e-003 1.133e-004 
1.280e-004 2.119e+006 1.368e+009 1.000e+000 1.199e-002 1.133e-004 
1.280e-004 2.119e+006 1.368e+009 1.000e+000 3.984e-004 1.133e-004 
1.280e-004 2.119e+006 1.368e+009 1.000e+000 9.534e-003 1.134e-004 
1.281e-004 2.119e+006 1.369e+009 1.000e+000 1.316e-002 1.134e-004 
1.281e-004 2.119e+006 1.365e+009 1.000e+000 3.434e-002 1.134e-004 
1.281e-004 2.118e+006 1.363e+009 1.000e+000 3.299e-002 1.135e-004 
1.281e-004 2.118e+006 1.362e+009 1.000e+000 9.316e-003 1.135e-004 
1.282e-004 2.118e+006 1.361e+009 1.000e+000 2.649e-002 1.135e-004 
1.282e-004 2.117e+006 1.361e+009 1.000e+000 5.168e-003 1.136e-004 
1.282e-004 2.117e+006 1.360e+009 1.000e+000 1.609e-002 1.136e-004 
1.283e-004 2.117e+006 1.361e+009 1.000e+000 5.418e-003 1.136e-004 
1.283e-004 2.117e+006 1.361e+009 1.000e+000 5.787e-003 1.136e-004 
1.283e-004 2.116e+006 1.322e+009 1.000e+000 4.856e-003 1.137e-004 
1.283e-004 2.116e+006 1.323e+009 1.000e+000 5.241e-003 1.137e-004 
1.284e-004 2.116e+006 1.324e+009 1.000e+000 4.437e-003 1.137e-004 
1.284e-004 2.116e+006 1.326e+009 1.000e+000 7.064e-003 1.138e-004 
1.284e-004 2.116e+006 1.328e+009 1.000e+000 1.182e-002 1.138e-004 
1.285e-004 2.116e+006 1.328e+009 1.000e+000 1.201e-002 1.138e-004 
1.285e-004 2.116e+006 1.328e+009 1.000e+000 1.258e-002 1.139e-004 
1.285e-004 2.116e+006 1.330e+009 1.000e+000 1.329e-002 1.139e-004 
1.285e-004 2.116e+006 1.326e+009 1.000e+000 1.255e-002 1.139e-004 
1.286e-004 2.116e+006 1.323e+009 1.000e+000 9.372e-003 1.139e-004 
1.286e-004 2.117e+006 1.320e+009 1.000e+000 7.033e-003 1.140e-004 
1.286e-004 2.117e+006 1.320e+009 1.000e+000 7.052e-003 1.140e-004 
1.287e-004 2.117e+006 1.319e+009 1.000e+000 7.076e-003 1.140e-004 
1.287e-004 2.117e+006 1.319e+009 1.000e+000 7.140e-003 1.140e-004 
1.287e-004 2.118e+006 1.319e+009 1.000e+000 7.193e-003 1.141e-004 
1.287e-004 2.118e+006 1.319e+009 1.000e+000 7.254e-003 1.141e-004 
1.288e-004 2.118e+006 1.319e+009 1.000e+000 7.401e-003 1.141e-004 
1.288e-004 2.118e+006 1.319e+009 1.000e+000 7.583e-003 1.142e-004 
1.288e-004 2.118e+006 1.320e+009 1.000e+000 7.528e-003 1.142e-004 
1.289e-004 2.118e+006 1.321e+009 1.000e+000 7.419e-003 1.142e-004 
1.289e-004 2.118e+006 1.322e+009 1.000e+000 7.376e-003 1.142e-004 
1.289e-004 2.118e+006 1.324e+009 1.000e+000 7.333e-003 1.143e-004 
1.290e-004 2.119e+006 1.325e+009 1.000e+000 7.245e-003 1.143e-004 
1.290e-004 2.119e+006 1.327e+009 1.000e+000 7.170e-003 1.143e-004 
1.290e-004 2.119e+006 1.328e+009 1.000e+000 7.111e-003 1.144e-004 
1.290e-004 2.119e+006 1.330e+009 1.000e+000 7.088e-003 1.144e-004 
1.291e-004 2.120e+006 1.331e+009 1.000e+000 6.924e-003 1.144e-004 
1.291e-004 2.120e+006 1.333e+009 1.000e+000 6.866e-003 1.144e-004 
1.291e-004 2.120e+006 1.335e+009 1.000e+000 6.748e-003 1.145e-004 
1.292e-004 2.121e+006 1.337e+009 1.000e+000 6.708e-003 1.145e-004 
1.292e-004 2.121e+006 1.337e+009 1.000e+000 6.845e-003 1.145e-004 
1.292e-004 2.121e+006 1.338e+009 1.000e+000 6.813e-003 1.145e-004 
1.292e-004 2.121e+006 1.340e+009 1.000e+000 6.790e-003 1.146e-004 
1.293e-004 2.122e+006 1.341e+009 1.000e+000 6.710e-003 1.146e-004 
1.293e-004 2.122e+006 1.343e+009 1.000e+000 6.692e-003 1.146e-004 
1.293e-004 2.122e+006 1.345e+009 1.000e+000 6.678e-003 1.147e-004 
1.294e-004 2.123e+006 1.347e+009 1.000e+000 6.795e-003 1.147e-004 
1.294e-004 2.123e+006 1.349e+009 1.000e+000 6.813e-003 1.147e-004 
1.294e-004 2.123e+006 1.351e+009 1.000e+000 6.728e-003 1.147e-004 
1.294e-004 2.124e+006 1.353e+009 1.000e+000 6.638e-003 1.148e-004 
1.295e-004 2.124e+006 1.355e+009 1.000e+000 6.614e-003 1.148e-004 
1.295e-004 2.125e+006 1.357e+009 1.000e+000 6.616e-003 1.148e-004 
1.295e-004 2.125e+006 1.360e+009 1.000e+000 6.665e-003 1.148e-004 
1.296e-004 2.125e+006 1.361e+009 1.000e+000 6.730e-003 1.149e-004 
1.296e-004 2.126e+006 1.363e+009 1.000e+000 6.725e-003 1.149e-004 
1.296e-004 2.126e+006 1.366e+009 1.000e+000 6.774e-003 1.149e-004 
1.297e-004 2.126e+006 1.368e+009 1.000e+000 6.882e-003 1.149e-004 
1.297e-004 2.127e+006 1.370e+009 1.000e+000 6.879e-003 1.150e-004 
1.297e-004 2.127e+006 1.372e+009 1.000e+000 6.867e-003 1.150e-004 
1.297e-004 2.127e+006 1.375e+009 1.000e+000 6.895e-003 1.150e-004 
1.298e-004 2.127e+006 1.377e+009 1.000e+000 6.911e-003 1.151e-004 
1.298e-004 2.128e+006 1.379e+009 1.000e+000 6.889e-003 1.151e-004 
1.298e-004 2.128e+006 1.382e+009 1.000e+000 6.884e-003 1.151e-004 
1.299e-004 2.128e+006 1.384e+009 1.000e+000 6.951e-003 1.151e-004 
1.299e-004 2.128e+006 1.387e+009 1.000e+000 7.003e-003 1.152e-004 
1.299e-004 2.128e+006 1.389e+009 1.000e+000 7.095e-003 1.152e-004 
1.299e-004 2.128e+006 1.392e+009 1.000e+000 7.043e-003 1.152e-004 
1.300e-004 2.128e+006 1.395e+009 1.000e+000 9.366e-003 1.153e-004 
1.300e-004 2.128e+006 1.394e+009 1.000e+000 4.479e-003 1.153e-004 
1.300e-004 2.128e+006 1.391e+009 1.000e+000 6.580e-003 1.153e-004 
1.301e-004 2.128e+006 1.389e+009 1.000e+000 7.620e-003 1.153e-004 
1.301e-004 2.128e+006 1.389e+009 1.000e+000 1.238e-002 1.154e-004 
1.301e-004 2.128e+006 1.390e+009 1.000e+000 1.363e-002 1.154e-004 
1.301e-004 2.128e+006 1.392e+009 1.000e+000 1.537e-002 1.154e-004 
1.302e-004 2.128e+006 1.394e+009 1.000e+000 1.652e-002 1.155e-004 
1.302e-004 2.128e+006 1.396e+009 1.000e+000 1.775e-002 1.155e-004 
1.302e-004 2.127e+006 1.390e+009 1.000e+000 1.953e-002 1.155e-004 
1.303e-004 2.127e+006 1.389e+009 1.000e+000 2.032e-002 1.156e-004 
1.303e-004 2.126e+006 1.386e+009 1.000e+000 1.745e-002 1.156e-004 
1.303e-004 2.126e+006 1.384e+009 1.000e+000 1.413e-002 1.156e-004 
1.303e-004 2.125e+006 1.383e+009 1.000e+000 1.167e-002 1.156e-004 
1.304e-004 2.125e+006 1.382e+009 1.000e+000 7.366e-003 1.157e-004 
1.304e-004 2.125e+006 1.375e+009 1.000e+000 8.090e-003 1.157e-004 
1.304e-004 2.124e+006 1.372e+009 1.000e+000 8.148e-003 1.157e-004 
1.305e-004 2.124e+006 1.370e+009 1.000e+000 8.151e-003 1.158e-004 
1.305e-004 2.124e+006 1.369e+009 1.000e+000 4.898e-003 1.158e-004 
1.305e-004 2.123e+006 1.364e+009 1.000e+000 1.121e-002 1.158e-004 
1.306e-004 2.123e+006 1.359e+009 1.000e+000 7.390e-003 1.159e-004 
1.306e-004 2.123e+006 1.356e+009 1.000e+000 7.108e-003 1.159e-004 
1.306e-004 2.123e+006 1.353e+009 1.000e+000 7.428e-003 1.159e-004 
1.306e-004 2.123e+006 1.349e+009 1.000e+000 7.894e-003 1.160e-004 
1.307e-004 2.123e+006 1.347e+009 1.000e+000 7.963e-003 1.160e-004 
1.307e-004 2.123e+006 1.345e+009 1.000e+000 8.264e-003 1.160e-004 
1.307e-004 2.122e+006 1.343e+009 1.000e+000 9.147e-003 1.160e-004 
1.308e-004 2.122e+006 1.344e+009 1.000e+000 8.438e-003 1.161e-004 
1.308e-004 2.122e+006 1.340e+009 1.000e+000 8.583e-003 1.161e-004 
1.308e-004 2.122e+006 1.328e+009 1.000e+000 6.661e-003 1.161e-004 
1.308e-004 2.123e+006 1.322e+009 1.000e+000 5.524e-003 1.162e-004 
1.309e-004 2.123e+006 1.319e+009 1.000e+000 9.696e-003 1.162e-004 
1.309e-004 2.123e+006 1.317e+009 1.000e+000 4.514e-003 1.162e-004 
1.309e-004 2.124e+006 1.316e+009 1.000e+000 9.825e-003 1.162e-004 
1.310e-004 2.124e+006 1.315e+009 1.000e+000 9.953e-003 1.163e-004 
1.310e-004 2.125e+006 1.315e+009 1.000e+000 7.836e-003 1.163e-004 
1.310e-004 2.125e+006 1.316e+009 1.000e+000 9.973e-003 1.163e-004 
1.310e-004 2.126e+006 1.316e+009 1.000e+000 3.094e-003 1.163e-004 
1.311e-004 2.127e+006 1.315e+009 1.000e+000 8.878e-003 1.164e-004 
1.311e-004 2.127e+006 1.316e+009 1.000e+000 7.720e-003 1.164e-004 
1.311e-004 2.128e+006 1.317e+009 1.000e+000 4.004e-003 1.164e-004 
1.312e-004 2.129e+006 1.316e+009 1.000e+000 7.361e-003 1.164e-004 
1.312e-004 2.130e+006 1.315e+009 1.000e+000 6.413e-003 1.165e-004 
1.312e-004 2.131e+006 1.315e+009 1.000e+000 6.430e-003 1.165e-004 
1.312e-004 2.132e+006 1.315e+009 1.000e+000 6.457e-003 1.165e-004 
1.313e-004 2.133e+006 1.315e+009 1.000e+000 6.545e-003 1.165e-004 
1.313e-004 2.134e+006 1.315e+009 1.000e+000 6.405e-003 1.165e-004 
1.313e-004 2.135e+006 1.316e+009 1.000e+000 6.398e-003 1.166e-004 
1.314e-004 2.136e+006 1.316e+009 1.000e+000 5.856e-003 1.166e-004 
1.314e-004 2.138e+006 1.316e+009 1.000e+000 6.305e-003 1.166e-004 
1.314e-004 2.139e+006 1.316e+009 1.000e+000 6.127e-003 1.166e-004 
1.315e-004 2.140e+006 1.317e+009 1.000e+000 6.403e-003 1.167e-004 
1.315e-004 2.141e+006 1.317e+009 1.000e+000 6.123e-003 1.167e-004 
1.315e-004 2.142e+006 1.318e+009 1.000e+000 6.513e-003 1.167e-004 
1.315e-004 2.143e+006 1.320e+009 1.000e+000 6.827e-003 1.167e-004 
1.316e-004 2.144e+006 1.321e+009 1.000e+000 7.011e-003 1.167e-004 
1.316e-004 2.145e+006 1.323e+009 1.000e+000 6.961e-003 1.168e-004 
1.316e-004 2.147e+006 1.325e+009 1.000e+000 5.265e-003 1.168e-004 
1.317e-004 2.148e+006 1.327e+009 1.000e+000 7.009e-003 1.168e-004 
1.317e-004 2.149e+006 1.329e+009 1.000e+000 8.202e-003 1.168e-004 
1.317e-004 2.150e+006 1.331e+009 1.000e+000 6.057e-003 1.168e-004 
1.317e-004 2.151e+006 1.333e+009 1.000e+000 4.988e-003 1.169e-004 
1.318e-004 2.152e+006 1.335e+009 1.000e+000 2.915e-003 1.169e-004 
1.318e-004 2.153e+006 1.337e+009 1.000e+000 6.460e-003 1.169e-004 
1.318e-004 2.154e+006 1.339e+009 1.000e+000 4.331e-003 1.169e-004 
1.319e-004 2.155e+006 1.341e+009 1.000e+000 7.416e-003 1.170e-004 
1.319e-004 2.157e+006 1.344e+009 1.000e+000 3.064e-003 1.170e-004 
1.319e-004 2.157e+006 1.347e+009 1.000e+000 4.941e-003 1.170e-004 
1.319e-004 2.159e+006 1.348e+009 1.000e+000 6.461e-003 1.170e-004 
1.320e-004 2.160e+006 1.348e+009 1.000e+000 6.523e-003 1.170e-004 
1.320e-004 2.161e+006 1.348e+009 1.000e+000 5.714e-003 1.171e-004 
1.320e-004 2.162e+006 1.350e+009 1.000e+000 5.536e-003 1.171e-004 
1.321e-004 2.163e+006 1.352e+009 1.000e+000 5.572e-003 1.171e-004 
1.321e-004 2.164e+006 1.354e+009 1.000e+000 5.498e-003 1.171e-004 
1.321e-004 2.165e+006 1.356e+009 1.000e+000 5.452e-003 1.171e-004 
1.321e-004 2.167e+006 1.358e+009 1.000e+000 5.398e-003 1.172e-004 
1.322e-004 2.168e+006 1.360e+009 1.000e+000 5.378e-003 1.172e-004 
1.322e-004 2.169e+006 1.362e+009 1.000e+000 5.310e-003 1.172e-004 
1.322e-004 2.170e+006 1.365e+009 1.000e+000 5.288e-003 1.172e-004 
1.323e-004 2.172e+006 1.367e+009 1.000e+000 5.296e-003 1.172e-004 
1.323e-004 2.173e+006 1.369e+009 1.000e+000 5.247e-003 1.173e-004 
