# Supplementary material for: Strain rate dependency of dislocation plasticity
Source: Nat Commun. 2021 Mar 23;12:1845. doi: 10.1038/s41467-021-21939-1 (PMC7988163; doi:10.1038/s41467-021-21939-1)
Supplement: Supplementary file 3 — Supplementary Data 1 [file 41467_2021_21939_MOESM3_ESM.zip › Supplementary Data 1/DDDSimulationSet1/StrainRate=1e0s-1/InitialDislocationDensity=6.8e11m-2.dat]

#strain(1), stress(Pa), dislocation density(m-2), strain rate(s-1), mean dislocation velocity(km/s), plastic strain(1)
4.995e-008 2.482e+004 7.187e+011 1.000e+000 2.066e-003 1.218e-007 
9.995e-008 2.493e+004 7.177e+011 1.000e+000 1.021e-003 7.254e-008 
1.499e-007 2.624e+004 7.185e+011 1.000e+000 1.478e-003 3.156e-008 
1.999e-007 4.343e+004 7.188e+011 1.000e+000 9.519e-005 1.005e-007 
2.500e-007 4.405e+004 7.180e+011 1.000e+000 8.644e-005 5.477e-008 
2.999e-007 5.858e+004 7.165e+011 1.000e+000 5.802e-004 1.053e-007 
3.499e-007 9.148e+004 7.143e+011 1.000e+000 1.939e-003 2.828e-007 
4.000e-007 9.515e+004 7.168e+011 1.000e+000 6.176e-004 2.582e-007 
4.499e-007 1.004e+005 7.190e+011 1.000e+000 3.582e-003 2.448e-007 
4.999e-007 1.004e+005 7.173e+011 1.000e+000 4.857e-003 1.946e-007 
5.500e-007 1.178e+005 7.202e+011 1.000e+000 9.451e-004 2.646e-007 
5.999e-007 1.335e+005 7.177e+011 1.000e+000 1.944e-003 3.237e-007 
6.499e-007 1.342e+005 7.192e+011 1.000e+000 2.825e-003 2.782e-007 
7.000e-007 1.520e+005 7.237e+011 1.000e+000 3.146e-003 3.515e-007 
7.500e-007 1.615e+005 7.214e+011 1.000e+000 4.445e-004 3.674e-007 
7.999e-007 1.543e+005 7.219e+011 1.000e+000 5.979e-004 2.673e-007 
8.500e-007 1.620e+005 7.191e+011 1.000e+000 1.082e-003 2.707e-007 
9.000e-007 1.583e+005 7.192e+011 1.000e+000 4.238e-004 1.953e-007 
9.499e-007 1.800e+005 7.180e+011 1.000e+000 6.404e-004 2.951e-007 
9.999e-007 1.917e+005 7.214e+011 1.000e+000 9.500e-004 3.260e-007 
1.050e-006 1.955e+005 7.201e+011 1.000e+000 1.150e-003 3.026e-007 
1.100e-006 1.979e+005 7.210e+011 1.000e+000 1.695e-003 2.690e-007 
1.150e-006 2.067e+005 7.213e+011 1.000e+000 6.307e-004 2.797e-007 
1.200e-006 2.072e+005 7.223e+011 1.000e+000 1.415e-004 2.335e-007 
1.250e-006 2.080e+005 7.230e+011 1.000e+000 1.449e-003 1.891e-007 
1.300e-006 2.213e+005 7.231e+011 1.000e+000 3.126e-004 2.307e-007 
1.350e-006 2.234e+005 7.230e+011 1.000e+000 5.750e-004 1.953e-007 
1.400e-006 2.300e+005 7.236e+011 1.000e+000 8.661e-004 1.911e-007 
1.450e-006 2.387e+005 7.254e+011 1.000e+000 3.047e-004 2.010e-007 
1.500e-006 2.444e+005 7.228e+011 1.000e+000 3.340e-004 1.904e-007 
1.550e-006 2.436e+005 7.244e+011 1.000e+000 9.401e-004 1.350e-007 
1.600e-006 2.481e+005 7.242e+011 1.000e+000 2.490e-004 1.163e-007 
1.650e-006 2.507e+005 7.250e+011 1.000e+000 1.915e-004 8.435e-008 
1.700e-006 2.471e+005 7.246e+011 1.000e+000 4.735e-004 9.193e-009 
1.750e-006 2.456e+005 7.239e+011 1.000e+000 2.781e-004 5.098e-008 
1.800e-006 2.495e+005 7.259e+011 1.000e+000 3.239e-004 7.433e-008 
1.850e-006 2.425e+005 7.257e+011 1.000e+000 1.569e-003 1.729e-007 
1.900e-006 2.532e+005 7.235e+011 1.000e+000 3.949e-004 1.484e-007 
1.950e-006 2.588e+005 7.237e+011 1.000e+000 3.565e-005 1.601e-007 
2.000e-006 2.654e+005 7.239e+011 1.000e+000 1.407e-003 1.644e-007 
2.050e-006 2.666e+005 7.218e+011 1.000e+000 5.556e-004 2.061e-007 
2.100e-006 2.789e+005 7.203e+011 1.000e+000 1.761e-003 1.712e-007 
2.150e-006 2.891e+005 7.184e+011 1.000e+000 1.618e-003 1.504e-007 
2.200e-006 2.851e+005 7.188e+011 1.000e+000 7.910e-004 2.280e-007 
2.250e-006 3.024e+005 7.169e+011 1.000e+000 2.329e-004 1.582e-007 
2.300e-006 3.116e+005 7.183e+011 1.000e+000 4.633e-004 1.444e-007 
2.350e-006 3.166e+005 7.205e+011 1.000e+000 1.213e-004 1.599e-007 
2.400e-006 3.297e+005 7.182e+011 1.000e+000 1.318e-003 1.194e-007 
2.450e-006 3.342e+005 7.191e+011 1.000e+000 1.194e-003 1.381e-007 
2.500e-006 3.366e+005 7.191e+011 1.000e+000 1.631e-004 1.716e-007 
2.550e-006 3.482e+005 7.194e+011 1.000e+000 4.809e-004 1.414e-007 
2.600e-006 3.521e+005 7.188e+011 1.000e+000 5.804e-004 1.646e-007 
2.650e-006 3.606e+005 7.184e+011 1.000e+000 5.975e-006 1.561e-007 
2.700e-006 3.703e+005 7.185e+011 1.000e+000 4.621e-006 1.385e-007 
2.750e-006 3.739e+005 7.187e+011 1.000e+000 1.768e-005 1.640e-007 
2.800e-006 3.831e+005 7.176e+011 1.000e+000 3.411e-005 1.503e-007 
2.850e-006 3.822e+005 7.184e+011 1.000e+000 1.516e-003 2.064e-007 
2.900e-006 3.923e+005 7.181e+011 1.000e+000 7.138e-004 1.865e-007 
2.950e-006 4.013e+005 7.185e+011 1.000e+000 1.881e-003 1.743e-007 
3.000e-006 4.133e+005 7.185e+011 1.000e+000 1.152e-003 1.413e-007 
3.050e-006 4.182e+005 7.179e+011 1.000e+000 7.469e-004 1.575e-007 
3.100e-006 4.227e+005 7.178e+011 1.000e+000 9.492e-004 1.762e-007 
3.150e-006 4.288e+005 7.181e+011 1.000e+000 1.276e-003 1.843e-007 
3.200e-006 4.342e+005 7.177e+011 1.000e+000 5.156e-004 1.969e-007 
3.250e-006 4.364e+005 7.172e+011 1.000e+000 9.271e-004 2.313e-007 
3.300e-006 4.350e+005 7.176e+011 1.000e+000 1.227e-004 2.911e-007 
3.350e-006 4.452e+005 7.185e+011 1.000e+000 6.494e-004 2.705e-007 
3.400e-006 4.508e+005 7.179e+011 1.000e+000 5.121e-004 2.818e-007 
3.450e-006 4.573e+005 7.174e+011 1.000e+000 1.779e-004 2.871e-007 
3.500e-006 4.649e+005 7.174e+011 1.000e+000 2.696e-004 2.843e-007 
3.550e-006 4.705e+005 7.173e+011 1.000e+000 3.194e-004 2.957e-007 
3.600e-006 4.771e+005 7.168e+011 1.000e+000 7.549e-004 3.000e-007 
3.650e-006 4.821e+005 7.169e+011 1.000e+000 2.404e-004 3.152e-007 
3.700e-006 4.926e+005 7.170e+011 1.000e+000 2.133e-004 2.927e-007 
3.750e-006 4.935e+005 7.164e+011 1.000e+000 1.710e-004 3.364e-007 
3.800e-006 5.015e+005 7.166e+011 1.000e+000 3.203e-004 3.315e-007 
3.850e-006 5.099e+005 7.174e+011 1.000e+000 8.212e-004 3.234e-007 
3.900e-006 5.191e+005 7.177e+011 1.000e+000 5.455e-004 3.096e-007 
3.950e-006 5.227e+005 7.172e+011 1.000e+000 3.870e-004 3.344e-007 
4.000e-006 5.306e+005 7.175e+011 1.000e+000 1.929e-004 3.297e-007 
4.050e-006 5.373e+005 7.175e+011 1.000e+000 1.553e-003 3.339e-007 
4.100e-006 5.398e+005 7.183e+011 1.000e+000 7.256e-004 3.661e-007 
4.150e-006 5.406e+005 7.182e+011 1.000e+000 5.340e-004 4.111e-007 
4.200e-006 5.425e+005 7.180e+011 1.000e+000 6.132e-004 4.477e-007 
4.250e-006 5.495e+005 7.180e+011 1.000e+000 1.312e-004 4.490e-007 
4.300e-006 5.560e+005 7.179e+011 1.000e+000 5.859e-004 4.543e-007 
4.350e-006 5.626e+005 7.179e+011 1.000e+000 5.435e-004 4.583e-007 
4.400e-006 5.686e+005 7.175e+011 1.000e+000 3.734e-004 4.673e-007 
4.450e-006 5.755e+005 7.178e+011 1.000e+000 1.810e-004 4.691e-007 
4.500e-006 5.796e+005 7.179e+011 1.000e+000 6.646e-004 4.910e-007 
4.550e-006 5.898e+005 7.187e+011 1.000e+000 6.218e-004 4.705e-007 
4.600e-006 5.943e+005 7.178e+011 1.000e+000 3.738e-005 4.892e-007 
4.650e-006 6.004e+005 7.178e+011 1.000e+000 4.797e-005 4.975e-007 
4.700e-006 6.083e+005 7.181e+011 1.000e+000 7.175e-005 4.929e-007 
4.750e-006 6.132e+005 7.180e+011 1.000e+000 2.272e-004 5.086e-007 
4.800e-006 6.183e+005 7.178e+011 1.000e+000 5.865e-005 5.235e-007 
4.850e-006 6.236e+005 7.173e+011 1.000e+000 3.109e-004 5.365e-007 
4.900e-006 6.309e+005 7.188e+011 1.000e+000 5.531e-004 5.365e-007 
4.950e-006 6.394e+005 7.181e+011 1.000e+000 5.656e-004 5.272e-007 
5.000e-006 6.454e+005 7.183e+011 1.000e+000 7.765e-005 5.361e-007 
5.050e-006 6.537e+005 7.178e+011 1.000e+000 2.157e-004 5.286e-007 
5.100e-006 6.598e+005 7.178e+011 1.000e+000 8.249e-005 5.364e-007 
5.150e-006 6.657e+005 7.180e+011 1.000e+000 7.035e-005 5.458e-007 
5.200e-006 6.720e+005 7.179e+011 1.000e+000 4.197e-004 5.518e-007 
5.250e-006 6.791e+005 7.184e+011 1.000e+000 7.371e-004 5.532e-007 
5.300e-006 6.869e+005 7.184e+011 1.000e+000 8.497e-004 5.491e-007 
5.350e-006 6.948e+005 7.185e+011 1.000e+000 4.910e-004 5.440e-007 
5.400e-006 6.982e+005 7.182e+011 1.000e+000 5.908e-004 5.706e-007 
5.450e-006 7.106e+005 7.181e+011 1.000e+000 4.959e-004 5.348e-007 
5.500e-006 7.180e+005 7.182e+011 1.000e+000 8.901e-004 5.337e-007 
5.550e-006 7.210e+005 7.177e+011 1.000e+000 4.342e-004 5.634e-007 
5.600e-006 7.231e+005 7.186e+011 1.000e+000 6.512e-004 5.987e-007 
5.650e-006 7.372e+005 7.197e+011 1.000e+000 7.350e-004 5.513e-007 
5.700e-006 7.322e+005 7.181e+011 1.000e+000 5.108e-004 6.353e-007 
5.750e-006 7.413e+005 7.173e+011 1.000e+000 1.352e-003 6.225e-007 
5.800e-006 7.469e+005 7.186e+011 1.000e+000 3.884e-004 6.342e-007 
5.850e-006 7.459e+005 7.182e+011 1.000e+000 3.529e-004 6.910e-007 
5.900e-006 7.517e+005 7.185e+011 1.000e+000 4.067e-004 7.008e-007 
5.950e-006 7.603e+005 7.179e+011 1.000e+000 7.175e-004 6.911e-007 
6.000e-006 7.739e+005 7.191e+011 1.000e+000 7.603e-004 6.470e-007 
6.050e-006 7.755e+005 7.184e+011 1.000e+000 5.876e-004 6.864e-007 
6.100e-006 7.847e+005 7.183e+011 1.000e+000 5.218e-004 6.726e-007 
6.150e-006 7.980e+005 7.185e+011 1.000e+000 4.490e-004 6.307e-007 
6.200e-006 7.960e+005 7.187e+011 1.000e+000 5.359e-004 6.945e-007 
6.250e-006 7.937e+005 7.183e+011 1.000e+000 4.725e-004 7.599e-007 
6.300e-006 8.052e+005 7.181e+011 1.000e+000 4.588e-004 7.304e-007 
6.350e-006 8.146e+005 7.180e+011 1.000e+000 7.368e-004 7.158e-007 
6.400e-006 8.201e+005 7.184e+011 1.000e+000 4.155e-004 7.275e-007 
6.450e-006 8.256e+005 7.185e+011 1.000e+000 5.173e-004 7.395e-007 
6.500e-006 8.276e+005 7.187e+011 1.000e+000 3.520e-004 7.755e-007 
6.550e-006 8.278e+005 7.179e+011 1.000e+000 5.132e-004 8.247e-007 
6.600e-006 8.340e+005 7.182e+011 1.000e+000 6.157e-005 8.315e-007 
6.650e-006 8.449e+005 7.179e+011 1.000e+000 2.956e-004 8.064e-007 
6.700e-006 8.541e+005 7.181e+011 1.000e+000 1.013e-005 7.922e-007 
6.750e-006 8.607e+005 7.181e+011 1.000e+000 4.199e-004 7.967e-007 
6.800e-006 8.686e+005 7.178e+011 1.000e+000 2.631e-004 7.924e-007 
6.850e-006 8.699e+005 7.184e+011 1.000e+000 2.002e-004 8.331e-007 
6.900e-006 8.746e+005 7.184e+011 1.000e+000 3.319e-004 8.510e-007 
6.950e-006 8.796e+005 7.179e+011 1.000e+000 4.716e-004 8.658e-007 
7.000e-006 8.879e+005 7.182e+011 1.000e+000 4.121e-004 8.587e-007 
7.050e-006 8.952e+005 7.180e+011 1.000e+000 4.168e-005 8.584e-007 
7.100e-006 9.017e+005 7.178e+011 1.000e+000 1.235e-004 8.630e-007 
7.150e-006 9.160e+005 7.177e+011 1.000e+000 1.170e-004 8.143e-007 
7.200e-006 9.221e+005 7.184e+011 1.000e+000 4.751e-004 8.220e-007 
7.250e-006 9.253e+005 7.179e+011 1.000e+000 6.305e-004 8.498e-007 
7.300e-006 9.364e+005 7.189e+011 1.000e+000 7.518e-004 8.235e-007 
7.350e-006 9.430e+005 7.178e+011 1.000e+000 1.382e-003 8.279e-007 
7.400e-006 9.493e+005 7.187e+011 1.000e+000 3.084e-004 8.343e-007 
7.450e-006 9.503e+005 7.184e+011 1.000e+000 2.877e-004 8.768e-007 
7.500e-006 9.550e+005 7.188e+011 1.000e+000 2.129e-004 8.946e-007 
7.550e-006 9.659e+005 7.179e+011 1.000e+000 4.260e-004 8.694e-007 
7.600e-006 9.695e+005 7.187e+011 1.000e+000 9.541e-004 8.940e-007 
7.650e-006 9.752e+005 7.188e+011 1.000e+000 4.840e-004 9.050e-007 
7.700e-006 9.830e+005 7.181e+011 1.000e+000 5.035e-004 9.007e-007 
7.750e-006 9.869e+005 7.178e+011 1.000e+000 3.801e-004 9.240e-007 
7.800e-006 9.840e+005 7.178e+011 1.000e+000 1.383e-004 9.940e-007 
7.850e-006 9.927e+005 7.178e+011 1.000e+000 1.213e-004 9.840e-007 
7.900e-006 9.970e+005 7.177e+011 1.000e+000 8.676e-005 1.004e-006 
7.950e-006 1.009e+006 7.170e+011 1.000e+000 7.146e-004 9.687e-007 
8.000e-006 1.012e+006 7.176e+011 1.000e+000 7.095e-004 1.003e-006 
8.050e-006 1.018e+006 7.175e+011 1.000e+000 2.530e-004 1.007e-006 
8.100e-006 1.021e+006 7.177e+011 1.000e+000 2.609e-004 1.037e-006 
8.150e-006 1.030e+006 7.180e+011 1.000e+000 8.602e-004 1.024e-006 
8.200e-006 1.037e+006 7.170e+011 1.000e+000 7.191e-004 1.029e-006 
8.250e-006 1.050e+006 7.177e+011 1.000e+000 1.323e-003 9.905e-007 
8.300e-006 1.053e+006 7.164e+011 1.000e+000 9.369e-005 1.015e-006 
8.350e-006 1.062e+006 7.167e+011 1.000e+000 9.477e-004 1.005e-006 
8.400e-006 1.063e+006 7.176e+011 1.000e+000 3.914e-004 1.046e-006 
8.450e-006 1.073e+006 7.150e+011 1.000e+000 1.456e-003 1.027e-006 
8.500e-006 1.078e+006 7.157e+011 1.000e+000 2.288e-003 1.043e-006 
8.550e-006 1.087e+006 7.168e+011 1.000e+000 2.630e-003 1.030e-006 
8.600e-006 1.093e+006 7.168e+011 1.000e+000 2.697e-003 1.039e-006 
8.650e-006 1.099e+006 7.170e+011 1.000e+000 3.928e-003 1.051e-006 
8.700e-006 1.117e+006 7.188e+011 1.000e+000 2.167e-003 9.740e-007 
8.750e-006 1.129e+006 7.158e+011 1.000e+000 4.486e-003 9.435e-007 
8.800e-006 1.141e+006 7.177e+011 1.000e+000 3.504e-003 9.093e-007 
8.850e-006 1.132e+006 7.158e+011 1.000e+000 3.019e-003 1.023e-006 
8.900e-006 1.146e+006 7.159e+011 1.000e+000 8.408e-004 9.716e-007 
8.950e-006 1.153e+006 7.158e+011 1.000e+000 2.568e-005 9.734e-007 
9.000e-006 1.170e+006 7.164e+011 1.000e+000 1.150e-003 9.100e-007 
9.050e-006 1.172e+006 7.167e+011 1.000e+000 1.300e-003 9.438e-007 
9.100e-006 1.182e+006 7.165e+011 1.000e+000 8.607e-005 9.272e-007 
9.150e-006 1.181e+006 7.165e+011 1.000e+000 1.695e-003 9.804e-007 
9.200e-006 1.187e+006 7.151e+011 1.000e+000 1.473e-003 9.906e-007 
9.250e-006 1.198e+006 7.174e+011 1.000e+000 1.773e-003 9.649e-007 
9.300e-006 1.186e+006 7.170e+011 1.000e+000 1.023e-003 1.099e-006 
9.350e-006 1.204e+006 7.176e+011 1.000e+000 1.995e-003 1.025e-006 
9.400e-006 1.214e+006 7.172e+011 1.000e+000 1.783e-003 1.000e-006 
9.450e-006 1.221e+006 7.158e+011 1.000e+000 1.048e-003 1.003e-006 
9.500e-006 1.224e+006 7.161e+011 1.000e+000 1.786e-003 1.032e-006 
9.550e-006 1.239e+006 7.135e+011 1.000e+000 8.479e-004 9.772e-007 
9.600e-006 1.243e+006 7.126e+011 1.000e+000 1.263e-003 1.003e-006 
9.650e-006 1.250e+006 7.139e+011 1.000e+000 1.852e-003 1.001e-006 
9.700e-006 1.260e+006 7.148e+011 1.000e+000 1.220e-003 9.869e-007 
9.750e-006 1.273e+006 7.154e+011 1.000e+000 8.781e-004 9.475e-007 
9.800e-006 1.275e+006 7.155e+011 1.000e+000 1.517e-003 9.840e-007 
9.850e-006 1.274e+006 7.157e+011 1.000e+000 1.182e-003 1.041e-006 
9.900e-006 1.285e+006 7.153e+011 1.000e+000 1.077e-003 1.013e-006 
9.950e-006 1.279e+006 7.152e+011 1.000e+000 6.213e-004 1.107e-006 
1.000e-005 1.292e+006 7.142e+011 1.000e+000 3.395e-004 1.062e-006 
1.005e-005 1.299e+006 7.151e+011 1.000e+000 1.711e-003 1.065e-006 
1.010e-005 1.308e+006 7.130e+011 1.000e+000 1.623e-003 1.054e-006 
1.015e-005 1.310e+006 7.127e+011 1.000e+000 9.427e-005 1.088e-006 
1.020e-005 1.319e+006 7.126e+011 1.000e+000 1.841e-004 1.077e-006 
1.025e-005 1.325e+006 7.116e+011 1.000e+000 3.991e-004 1.088e-006 
1.030e-005 1.332e+006 7.122e+011 1.000e+000 1.844e-004 1.090e-006 
1.035e-005 1.340e+006 7.132e+011 1.000e+000 1.602e-003 1.085e-006 
1.040e-005 1.346e+006 7.144e+011 1.000e+000 5.444e-004 1.094e-006 
1.045e-005 1.351e+006 7.129e+011 1.000e+000 3.302e-004 1.106e-006 
1.050e-005 1.360e+006 7.136e+011 1.000e+000 7.568e-004 1.097e-006 
1.055e-005 1.362e+006 7.129e+011 1.000e+000 8.196e-004 1.127e-006 
1.060e-005 1.370e+006 7.133e+011 1.000e+000 5.814e-004 1.125e-006 
1.065e-005 1.378e+006 7.140e+011 1.000e+000 9.955e-004 1.117e-006 
1.070e-005 1.383e+006 7.115e+011 1.000e+000 7.449e-004 1.136e-006 
1.075e-005 1.390e+006 7.112e+011 1.000e+000 4.330e-004 1.136e-006 
1.080e-005 1.402e+006 7.149e+011 1.000e+000 2.333e-003 1.106e-006 
1.085e-005 1.406e+006 7.159e+011 1.000e+000 5.624e-004 1.126e-006 
1.090e-005 1.413e+006 7.166e+011 1.000e+000 5.760e-004 1.127e-006 
1.095e-005 1.418e+006 7.167e+011 1.000e+000 2.722e-004 1.141e-006 
1.100e-005 1.425e+006 7.167e+011 1.000e+000 7.532e-004 1.141e-006 
1.105e-005 1.434e+006 7.167e+011 1.000e+000 9.966e-004 1.135e-006 
1.110e-005 1.439e+006 7.171e+011 1.000e+000 4.737e-004 1.149e-006 
1.115e-005 1.445e+006 7.170e+011 1.000e+000 1.457e-003 1.153e-006 
1.120e-005 1.451e+006 7.166e+011 1.000e+000 1.217e-003 1.167e-006 
1.125e-005 1.457e+006 7.155e+011 1.000e+000 9.379e-004 1.173e-006 
1.130e-005 1.463e+006 7.154e+011 1.000e+000 1.673e-003 1.180e-006 
1.135e-005 1.466e+006 7.138e+011 1.000e+000 8.796e-004 1.211e-006 
1.140e-005 1.476e+006 7.147e+011 1.000e+000 2.514e-003 1.192e-006 
1.145e-005 1.486e+006 7.147e+011 1.000e+000 1.781e-003 1.172e-006 
1.150e-005 1.473e+006 7.132e+011 1.000e+000 4.945e-004 1.309e-006 
1.155e-005 1.482e+006 7.132e+011 1.000e+000 1.538e-003 1.299e-006 
1.160e-005 1.489e+006 7.131e+011 1.000e+000 1.453e-003 1.304e-006 
1.165e-005 1.496e+006 7.135e+011 1.000e+000 2.545e-003 1.303e-006 
1.170e-005 1.499e+006 7.133e+011 1.000e+000 2.860e-003 1.335e-006 
1.175e-005 1.505e+006 7.135e+011 1.000e+000 2.653e-003 1.341e-006 
1.180e-005 1.514e+006 7.127e+011 1.000e+000 3.059e-003 1.326e-006 
1.185e-005 1.523e+006 7.120e+011 1.000e+000 2.238e-003 1.314e-006 
1.190e-005 1.520e+006 7.127e+011 1.000e+000 1.918e-003 1.390e-006 
1.195e-005 1.533e+006 7.126e+011 1.000e+000 2.198e-003 1.349e-006 
1.200e-005 1.542e+006 7.146e+011 1.000e+000 1.576e-003 1.333e-006 
1.205e-005 1.546e+006 7.135e+011 1.000e+000 2.561e-003 1.360e-006 
1.210e-005 1.552e+006 7.139e+011 1.000e+000 2.565e-003 1.369e-006 
1.215e-005 1.555e+006 7.135e+011 1.000e+000 2.530e-003 1.394e-006 
1.220e-005 1.560e+006 7.128e+011 1.000e+000 2.972e-003 1.411e-006 
1.225e-005 1.569e+006 7.130e+011 1.000e+000 2.710e-003 1.395e-006 
1.230e-005 1.572e+006 7.133e+011 1.000e+000 1.816e-003 1.427e-006 
1.235e-005 1.584e+006 7.136e+011 1.000e+000 2.468e-003 1.395e-006 
1.240e-005 1.589e+006 7.142e+011 1.000e+000 2.401e-003 1.413e-006 
1.245e-005 1.592e+006 7.127e+011 1.000e+000 2.950e-003 1.438e-006 
1.250e-005 1.603e+006 7.130e+011 1.000e+000 1.716e-003 1.414e-006 
1.255e-005 1.612e+006 7.174e+011 1.000e+000 3.622e-003 1.399e-006 
1.260e-005 1.622e+006 7.151e+011 1.000e+000 1.974e-003 1.379e-006 
1.265e-005 1.631e+006 7.130e+011 1.000e+000 2.750e-003 1.368e-006 
1.270e-005 1.638e+006 7.131e+011 1.000e+000 3.614e-003 1.372e-006 
1.275e-005 1.649e+006 7.128e+011 1.000e+000 3.327e-003 1.342e-006 
1.280e-005 1.656e+006 7.112e+011 1.000e+000 4.051e-003 1.347e-006 
1.285e-005 1.658e+006 7.121e+011 1.000e+000 3.445e-003 1.379e-006 
1.290e-005 1.663e+006 7.121e+011 1.000e+000 4.572e-003 1.395e-006 
1.295e-005 1.672e+006 7.123e+011 1.000e+000 3.499e-003 1.384e-006 
1.300e-005 1.682e+006 7.117e+011 1.000e+000 2.711e-003 1.365e-006 
1.305e-005 1.684e+006 7.104e+011 1.000e+000 4.010e-003 1.400e-006 
1.310e-005 1.693e+006 7.106e+011 1.000e+000 2.214e-003 1.387e-006 
1.315e-005 1.694e+006 7.108e+011 1.000e+000 2.921e-003 1.433e-006 
1.320e-005 1.680e+006 7.118e+011 1.000e+000 7.481e-004 1.577e-006 
1.325e-005 1.686e+006 7.119e+011 1.000e+000 1.325e-003 1.588e-006 
1.330e-005 1.684e+006 7.126e+011 1.000e+000 6.935e-004 1.651e-006 
1.335e-005 1.687e+006 7.130e+011 1.000e+000 2.350e-003 1.680e-006 
1.340e-005 1.686e+006 7.134e+011 1.000e+000 2.528e-003 1.739e-006 
1.345e-005 1.694e+006 7.140e+011 1.000e+000 1.519e-003 1.735e-006 
1.350e-005 1.701e+006 7.146e+011 1.000e+000 1.142e-003 1.737e-006 
1.355e-005 1.681e+006 7.142e+011 1.000e+000 1.355e-003 1.921e-006 
1.360e-005 1.628e+006 7.155e+011 1.000e+000 2.805e-003 2.343e-006 
1.365e-005 1.601e+006 7.149e+011 1.000e+000 6.341e-004 2.576e-006 
1.370e-005 1.584e+006 7.154e+011 1.000e+000 2.660e-003 2.747e-006 
1.375e-005 1.598e+006 7.157e+011 1.000e+000 2.570e-003 2.694e-006 
1.380e-005 1.592e+006 7.169e+011 1.000e+000 4.969e-003 2.791e-006 
1.385e-005 1.574e+006 7.130e+011 1.000e+000 3.710e-003 2.964e-006 
1.390e-005 1.576e+006 7.132e+011 1.000e+000 1.731e-003 3.003e-006 
1.395e-005 1.564e+006 7.125e+011 1.000e+000 3.920e-003 3.129e-006 
1.400e-005 1.575e+006 7.157e+011 1.000e+000 5.033e-003 3.106e-006 
1.405e-005 1.577e+006 7.126e+011 1.000e+000 3.287e-003 3.142e-006 
1.410e-005 1.580e+006 7.140e+011 1.000e+000 2.458e-003 3.169e-006 
1.415e-005 1.585e+006 7.157e+011 1.000e+000 2.551e-003 3.185e-006 
1.420e-005 1.556e+006 7.145e+011 1.000e+000 8.404e-004 3.435e-006 
1.425e-005 1.428e+006 7.157e+011 1.000e+000 4.616e-004 4.373e-006 
1.430e-005 1.442e+006 7.148e+011 1.000e+000 1.092e-003 4.327e-006 
1.435e-005 1.455e+006 7.156e+011 1.000e+000 6.339e-005 4.283e-006 
1.440e-005 1.451e+006 7.155e+011 1.000e+000 8.535e-004 4.363e-006 
1.445e-005 1.462e+006 7.197e+011 1.000e+000 2.390e-003 4.338e-006 
1.450e-005 1.470e+006 7.178e+011 1.000e+000 3.997e-004 4.333e-006 
1.455e-005 1.484e+006 7.174e+011 1.000e+000 9.071e-004 4.288e-006 
1.460e-005 1.490e+006 7.162e+011 1.000e+000 3.230e-004 4.291e-006 
1.465e-005 1.514e+006 7.182e+011 1.000e+000 2.859e-004 4.177e-006 
1.470e-005 1.514e+006 7.173e+011 1.000e+000 6.725e-004 4.227e-006 
1.475e-005 1.515e+006 7.149e+011 1.000e+000 1.038e-003 4.274e-006 
1.480e-005 1.513e+006 7.155e+011 1.000e+000 4.135e-004 4.333e-006 
1.485e-005 1.536e+006 7.173e+011 1.000e+000 2.685e-005 4.227e-006 
1.490e-005 1.546e+006 7.156e+011 1.000e+000 2.686e-003 4.205e-006 
1.495e-005 1.560e+006 7.141e+011 1.000e+000 5.986e-004 4.158e-006 
1.500e-005 1.569e+006 7.153e+011 1.000e+000 1.149e-003 4.149e-006 
1.505e-005 1.574e+006 7.150e+011 1.000e+000 1.871e-003 4.164e-006 
1.510e-005 1.571e+006 7.151e+011 1.000e+000 2.258e-003 4.231e-006 
1.515e-005 1.574e+006 7.150e+011 1.000e+000 1.274e-003 4.264e-006 
1.520e-005 1.590e+006 7.139e+011 1.000e+000 4.396e-004 4.206e-006 
1.525e-005 1.590e+006 7.134e+011 1.000e+000 1.656e-003 4.253e-006 
1.530e-005 1.604e+006 7.156e+011 1.000e+000 1.444e-003 4.207e-006 
1.535e-005 1.605e+006 7.106e+011 1.000e+000 2.220e-003 4.247e-006 
1.540e-005 1.624e+006 7.173e+011 1.000e+000 1.186e-004 4.165e-006 
1.545e-005 1.635e+006 7.163e+011 1.000e+000 3.122e-003 4.143e-006 
1.550e-005 1.643e+006 7.164e+011 1.000e+000 2.140e-004 4.133e-006 
1.555e-005 1.651e+006 7.170e+011 1.000e+000 1.110e-003 4.131e-006 
1.560e-005 1.652e+006 7.155e+011 1.000e+000 1.649e-003 4.177e-006 
1.565e-005 1.664e+006 7.164e+011 1.000e+000 3.240e-003 4.138e-006 
1.570e-005 1.671e+006 7.136e+011 1.000e+000 1.871e-003 4.141e-006 
1.575e-005 1.674e+006 7.159e+011 1.000e+000 1.085e-003 4.173e-006 
1.580e-005 1.679e+006 7.184e+011 1.000e+000 6.183e-004 4.189e-006 
1.585e-005 1.683e+006 7.154e+011 1.000e+000 2.912e-005 4.208e-006 
1.590e-005 1.698e+006 7.144e+011 1.000e+000 2.544e-003 4.154e-006 
1.595e-005 1.700e+006 7.167e+011 1.000e+000 3.675e-003 4.190e-006 
1.600e-005 1.695e+006 7.152e+011 1.000e+000 1.641e-003 4.275e-006 
1.605e-005 1.708e+006 7.145e+011 1.000e+000 1.753e-003 4.239e-006 
1.610e-005 1.711e+006 7.145e+011 1.000e+000 3.354e-003 4.263e-006 
1.615e-005 1.716e+006 7.135e+011 1.000e+000 1.700e-003 4.282e-006 
1.620e-005 1.733e+006 7.143e+011 1.000e+000 1.299e-003 4.213e-006 
1.625e-005 1.762e+006 7.135e+011 1.000e+000 1.142e-004 4.062e-006 
1.630e-005 1.795e+006 7.114e+011 1.000e+000 5.875e-004 3.885e-006 
1.635e-005 1.828e+006 7.125e+011 1.000e+000 5.605e-004 3.707e-006 
1.640e-005 1.864e+006 7.113e+011 1.000e+000 1.200e-003 3.509e-006 
1.645e-005 1.888e+006 7.112e+011 1.000e+000 3.818e-004 3.390e-006 
1.650e-005 1.911e+006 7.129e+011 1.000e+000 2.297e-004 3.283e-006 
1.655e-005 1.942e+006 7.150e+011 1.000e+000 7.404e-004 3.120e-006 
1.660e-005 1.969e+006 7.149e+011 1.000e+000 7.366e-004 2.984e-006 
1.665e-005 1.997e+006 7.150e+011 1.000e+000 2.273e-004 2.839e-006 
1.670e-005 2.028e+006 7.136e+011 1.000e+000 1.239e-003 2.676e-006 
1.675e-005 2.059e+006 7.175e+011 1.000e+000 1.382e-003 2.509e-006 
1.680e-005 2.085e+006 7.154e+011 1.000e+000 8.155e-004 2.378e-006 
1.685e-005 2.101e+006 7.142e+011 1.000e+000 4.851e-004 2.316e-006 
1.690e-005 2.144e+006 7.167e+011 1.000e+000 1.883e-003 2.068e-006 
1.695e-005 2.164e+006 7.152e+011 1.000e+000 1.154e-003 1.983e-006 
1.700e-005 2.194e+006 7.158e+011 1.000e+000 1.734e-003 1.824e-006 
1.705e-005 2.229e+006 7.159e+011 1.000e+000 2.808e-003 1.632e-006 
1.710e-005 2.260e+006 7.164e+011 1.000e+000 2.007e-004 1.471e-006 
1.715e-005 2.290e+006 7.175e+011 1.000e+000 2.298e-003 1.311e-006 
1.720e-005 2.323e+006 7.171e+011 1.000e+000 9.703e-005 1.136e-006 
1.725e-005 2.362e+006 7.159e+011 1.000e+000 1.535e-003 9.125e-007 
1.730e-005 2.396e+006 7.165e+011 1.000e+000 3.739e-004 7.248e-007 
1.735e-005 2.412e+006 7.166e+011 1.000e+000 9.691e-004 6.695e-007 
1.740e-005 2.453e+006 7.166e+011 1.000e+000 1.513e-003 4.324e-007 
1.745e-005 2.486e+006 7.177e+011 1.000e+000 1.569e-003 2.553e-007 
1.750e-005 2.499e+006 7.171e+011 1.000e+000 2.179e-003 2.156e-007 
1.755e-005 2.518e+006 7.204e+011 1.000e+000 2.915e-003 1.371e-007 
1.760e-005 2.520e+006 7.204e+011 1.000e+000 3.854e-003 1.715e-007 
1.765e-005 2.524e+006 7.203e+011 1.000e+000 2.369e-003 1.903e-007 
1.770e-005 2.535e+006 7.204e+011 1.000e+000 2.996e-003 1.639e-007 
1.775e-005 2.540e+006 7.203e+011 1.000e+000 2.116e-003 1.840e-007 
1.780e-005 2.542e+006 7.201e+011 1.000e+000 3.293e-003 2.147e-007 
1.785e-005 2.554e+006 7.205e+011 1.000e+000 2.968e-003 1.845e-007 
1.790e-005 2.563e+006 7.204e+011 1.000e+000 1.945e-003 1.736e-007 
1.795e-005 2.569e+006 7.186e+011 1.000e+000 3.010e-003 1.843e-007 
1.800e-005 2.572e+006 7.157e+011 1.000e+000 2.662e-003 2.083e-007 
1.805e-005 2.573e+006 7.155e+011 1.000e+000 2.429e-003 2.530e-007 
1.810e-005 2.581e+006 7.168e+011 1.000e+000 3.138e-003 2.505e-007 
1.815e-005 2.605e+006 7.185e+011 1.000e+000 2.724e-003 1.354e-007 
1.820e-005 2.607e+006 7.165e+011 1.000e+000 2.985e-003 1.696e-007 
1.825e-005 2.613e+006 7.180e+011 1.000e+000 2.423e-003 1.788e-007 
1.830e-005 2.618e+006 7.177e+011 1.000e+000 3.502e-003 1.923e-007 
1.835e-005 2.619e+006 7.180e+011 1.000e+000 3.328e-003 2.324e-007 
1.840e-005 2.625e+006 7.180e+011 1.000e+000 2.329e-003 2.427e-007 
1.845e-005 2.637e+006 7.190e+011 1.000e+000 3.041e-003 2.096e-007 
1.850e-005 2.636e+006 7.189e+011 1.000e+000 2.252e-003 2.653e-007 
1.855e-005 2.641e+006 7.196e+011 1.000e+000 3.708e-003 2.799e-007 
1.860e-005 2.648e+006 7.190e+011 1.000e+000 4.015e-003 2.848e-007 
1.865e-005 2.653e+006 7.193e+011 1.000e+000 1.714e-003 2.992e-007 
1.870e-005 2.668e+006 7.180e+011 1.000e+000 2.592e-003 2.490e-007 
1.875e-005 2.677e+006 7.161e+011 1.000e+000 2.148e-003 2.344e-007 
1.880e-005 2.682e+006 7.171e+011 1.000e+000 1.416e-003 2.491e-007 
1.885e-005 2.697e+006 7.174e+011 1.000e+000 8.753e-004 1.972e-007 
1.890e-005 2.709e+006 7.176e+011 1.000e+000 1.315e-003 1.612e-007 
1.895e-005 2.708e+006 7.151e+011 1.000e+000 3.120e-003 2.179e-007 
1.900e-005 2.724e+006 7.158e+011 1.000e+000 3.283e-003 1.616e-007 
1.905e-005 2.723e+006 7.155e+011 1.000e+000 3.995e-003 2.137e-007 
1.910e-005 2.729e+006 7.162e+011 1.000e+000 2.648e-003 2.214e-007 
1.915e-005 2.744e+006 7.155e+011 1.000e+000 3.783e-003 1.722e-007 
1.920e-005 2.739e+006 7.150e+011 1.000e+000 4.171e-003 2.545e-007 
1.925e-005 2.744e+006 7.141e+011 1.000e+000 4.074e-003 2.714e-007 
1.930e-005 2.747e+006 7.147e+011 1.000e+000 2.952e-003 3.022e-007 
1.935e-005 2.761e+006 7.168e+011 1.000e+000 3.349e-003 2.502e-007 
1.940e-005 2.753e+006 7.153e+011 1.000e+000 3.628e-003 3.592e-007 
1.945e-005 2.759e+006 7.148e+011 1.000e+000 4.315e-003 3.697e-007 
1.950e-005 2.775e+006 7.145e+011 1.000e+000 5.386e-003 3.074e-007 
1.955e-005 2.778e+006 7.136e+011 1.000e+000 4.051e-003 3.388e-007 
1.960e-005 2.797e+006 7.143e+011 1.000e+000 3.779e-003 2.511e-007 
1.965e-005 2.800e+006 7.173e+011 1.000e+000 3.412e-003 2.843e-007 
1.970e-005 2.810e+006 7.174e+011 1.000e+000 2.495e-003 2.639e-007 
1.975e-005 2.802e+006 7.170e+011 1.000e+000 1.113e-003 3.675e-007 
1.980e-005 2.820e+006 7.158e+011 1.000e+000 4.204e-003 2.958e-007 
1.985e-005 2.825e+006 7.160e+011 1.000e+000 2.600e-003 3.131e-007 
1.990e-005 2.835e+006 7.166e+011 1.000e+000 1.540e-003 2.915e-007 
1.995e-005 2.825e+006 7.161e+011 1.000e+000 2.624e-003 4.130e-007 
2.000e-005 2.832e+006 7.181e+011 1.000e+000 1.596e-003 4.115e-007 
2.005e-005 2.827e+006 7.168e+011 1.000e+000 1.775e-003 4.939e-007 
2.010e-005 2.835e+006 7.159e+011 1.000e+000 2.232e-003 4.935e-007 
2.015e-005 2.840e+006 7.153e+011 1.000e+000 2.071e-003 5.035e-007 
2.020e-005 2.848e+006 7.171e+011 1.000e+000 1.512e-003 5.031e-007 
2.025e-005 2.865e+006 7.184e+011 1.000e+000 1.573e-003 4.331e-007 
2.030e-005 2.875e+006 7.186e+011 1.000e+000 2.976e-003 4.173e-007 
2.035e-005 2.878e+006 7.199e+011 1.000e+000 2.129e-003 4.450e-007 
2.040e-005 2.890e+006 7.155e+011 1.000e+000 1.422e-003 4.123e-007 
2.045e-005 2.895e+006 7.170e+011 1.000e+000 1.851e-003 4.294e-007 
2.050e-005 2.912e+006 7.186e+011 1.000e+000 1.044e-003 3.575e-007 
2.055e-005 2.921e+006 7.173e+011 1.000e+000 2.268e-003 3.494e-007 
2.060e-005 2.912e+006 7.147e+011 1.000e+000 1.185e-003 4.581e-007 
2.065e-005 2.924e+006 7.162e+011 1.000e+000 2.041e-003 4.252e-007 
2.070e-005 2.923e+006 7.150e+011 1.000e+000 1.652e-003 4.795e-007 
2.075e-005 2.922e+006 7.185e+011 1.000e+000 1.715e-003 5.410e-007 
2.080e-005 2.938e+006 7.192e+011 1.000e+000 1.280e-003 4.762e-007 
2.085e-005 2.938e+006 7.195e+011 1.000e+000 2.147e-003 5.305e-007 
2.090e-005 2.949e+006 7.167e+011 1.000e+000 2.656e-003 5.012e-007 
2.095e-005 2.955e+006 7.163e+011 1.000e+000 1.946e-003 5.104e-007 
2.100e-005 2.966e+006 7.175e+011 1.000e+000 2.388e-003 4.835e-007 
2.105e-005 2.982e+006 7.177e+011 1.000e+000 9.507e-005 4.251e-007 
2.110e-005 2.986e+006 7.165e+011 1.000e+000 4.028e-003 4.454e-007 
2.115e-005 2.976e+006 7.168e+011 1.000e+000 2.490e-003 5.637e-007 
2.120e-005 2.998e+006 7.192e+011 1.000e+000 3.463e-003 4.673e-007 
2.125e-005 3.007e+006 7.166e+011 1.000e+000 1.144e-003 4.500e-007 
2.130e-005 3.019e+006 7.173e+011 1.000e+000 2.940e-003 4.165e-007 
2.135e-005 3.026e+006 7.173e+011 1.000e+000 2.257e-003 4.237e-007 
2.140e-005 3.029e+006 7.161e+011 1.000e+000 2.834e-003 4.520e-007 
2.145e-005 3.042e+006 7.147e+011 1.000e+000 3.856e-003 4.086e-007 
2.150e-005 3.043e+006 7.145e+011 1.000e+000 1.717e-003 4.555e-007 
2.155e-005 3.051e+006 7.140e+011 1.000e+000 4.197e-003 4.468e-007 
2.160e-005 3.058e+006 7.136e+011 1.000e+000 3.848e-003 4.465e-007 
2.165e-005 3.061e+006 7.144e+011 1.000e+000 3.517e-003 4.789e-007 
2.170e-005 3.062e+006 7.147e+011 1.000e+000 3.715e-003 5.191e-007 
2.175e-005 3.060e+006 7.137e+011 1.000e+000 2.071e-003 5.849e-007 
2.180e-005 3.066e+006 7.126e+011 1.000e+000 2.866e-003 5.929e-007 
2.185e-005 3.066e+006 7.135e+011 1.000e+000 2.579e-003 6.463e-007 
2.190e-005 3.079e+006 7.142e+011 1.000e+000 1.139e-003 6.041e-007 
2.195e-005 3.089e+006 7.137e+011 1.000e+000 2.947e-003 5.869e-007 
2.200e-005 3.096e+006 7.103e+011 1.000e+000 2.489e-003 5.863e-007 
2.205e-005 3.092e+006 7.125e+011 1.000e+000 2.204e-003 6.635e-007 
2.210e-005 3.104e+006 7.131e+011 1.000e+000 2.118e-003 6.319e-007 
2.215e-005 3.102e+006 7.135e+011 1.000e+000 2.299e-003 6.928e-007 
2.220e-005 3.115e+006 7.129e+011 1.000e+000 3.320e-003 6.532e-007 
2.225e-005 3.121e+006 7.137e+011 1.000e+000 2.572e-003 6.625e-007 
2.230e-005 3.138e+006 7.134e+011 1.000e+000 3.205e-004 5.948e-007 
2.235e-005 3.131e+006 7.126e+011 1.000e+000 6.146e-004 6.916e-007 
2.240e-005 3.127e+006 7.140e+011 1.000e+000 3.164e-004 7.744e-007 
2.245e-005 3.137e+006 7.137e+011 1.000e+000 2.932e-003 7.552e-007 
2.250e-005 3.144e+006 7.141e+011 1.000e+000 2.411e-003 7.533e-007 
2.255e-005 3.143e+006 7.175e+011 1.000e+000 1.141e-003 8.094e-007 
2.260e-005 3.160e+006 7.141e+011 1.000e+000 3.063e-003 7.402e-007 
2.265e-005 3.169e+006 7.150e+011 1.000e+000 2.656e-003 7.317e-007 
2.270e-005 3.174e+006 7.180e+011 1.000e+000 1.227e-003 7.449e-007 
2.275e-005 3.179e+006 7.187e+011 1.000e+000 1.723e-003 7.611e-007 
2.280e-005 3.181e+006 7.184e+011 1.000e+000 3.583e-003 7.962e-007 
2.285e-005 3.171e+006 7.180e+011 1.000e+000 1.325e-003 9.186e-007 
2.290e-005 3.178e+006 7.190e+011 1.000e+000 4.882e-004 9.177e-007 
2.295e-005 3.195e+006 7.175e+011 1.000e+000 4.489e-004 8.513e-007 
2.300e-005 3.219e+006 7.191e+011 1.000e+000 9.811e-004 7.329e-007 
2.305e-005 3.217e+006 7.152e+011 1.000e+000 1.427e-004 7.973e-007 
2.310e-005 3.219e+006 7.166e+011 1.000e+000 1.420e-003 8.368e-007 
2.315e-005 3.226e+006 7.179e+011 1.000e+000 2.617e-004 8.391e-007 
2.320e-005 3.252e+006 7.170e+011 1.000e+000 1.545e-003 7.070e-007 
2.325e-005 3.255e+006 7.162e+011 1.000e+000 2.477e-003 7.379e-007 
2.330e-005 3.250e+006 7.154e+011 1.000e+000 5.500e-004 8.206e-007 
2.335e-005 3.256e+006 7.179e+011 1.000e+000 5.093e-004 8.304e-007 
2.340e-005 3.256e+006 7.174e+011 1.000e+000 3.029e-003 8.771e-007 
2.345e-005 3.261e+006 7.187e+011 1.000e+000 2.795e-004 8.982e-007 
2.350e-005 3.267e+006 7.186e+011 1.000e+000 1.322e-003 9.046e-007 
2.355e-005 3.279e+006 7.176e+011 1.000e+000 1.555e-003 8.736e-007 
2.360e-005 3.288e+006 7.179e+011 1.000e+000 1.236e-003 8.573e-007 
2.365e-005 3.288e+006 7.164e+011 1.000e+000 1.438e-004 9.078e-007 
2.370e-005 3.298e+006 7.178e+011 1.000e+000 5.819e-005 8.892e-007 
2.375e-005 3.304e+006 7.171e+011 1.000e+000 4.230e-004 8.953e-007 
2.380e-005 3.312e+006 7.153e+011 1.000e+000 5.882e-004 8.907e-007 
2.385e-005 3.315e+006 7.166e+011 1.000e+000 5.258e-004 9.227e-007 
2.390e-005 3.322e+006 7.165e+011 1.000e+000 9.554e-004 9.262e-007 
2.395e-005 3.335e+006 7.171e+011 1.000e+000 1.650e-003 8.859e-007 
2.400e-005 3.349e+006 7.178e+011 1.000e+000 1.267e-003 8.339e-007 
2.405e-005 3.344e+006 7.224e+011 1.000e+000 1.727e-003 9.244e-007 
2.410e-005 3.337e+006 7.233e+011 1.000e+000 2.959e-004 1.017e-006 
2.415e-005 3.341e+006 7.229e+011 1.000e+000 8.143e-004 1.040e-006 
2.420e-005 3.348e+006 7.235e+011 1.000e+000 7.430e-004 1.042e-006 
2.425e-005 3.334e+006 7.237e+011 1.000e+000 2.485e-004 1.189e-006 
2.430e-005 3.338e+006 7.241e+011 1.000e+000 5.517e-005 1.211e-006 
2.435e-005 3.352e+006 7.219e+011 1.000e+000 1.590e-004 1.167e-006 
2.440e-005 3.367e+006 7.216e+011 1.000e+000 4.179e-004 1.109e-006 
2.445e-005 3.394e+006 7.214e+011 1.000e+000 9.571e-004 9.748e-007 
2.450e-005 3.404e+006 7.209e+011 1.000e+000 3.452e-004 9.584e-007 
2.455e-005 3.410e+006 7.199e+011 1.000e+000 1.782e-004 9.631e-007 
2.460e-005 3.414e+006 7.195e+011 1.000e+000 2.632e-003 9.867e-007 
2.465e-005 3.423e+006 7.181e+011 1.000e+000 9.084e-004 9.729e-007 
2.470e-005 3.422e+006 7.164e+011 1.000e+000 1.563e-003 1.034e-006 
2.475e-005 3.422e+006 7.173e+011 1.000e+000 2.134e-003 1.081e-006 
2.480e-005 3.435e+006 7.165e+011 1.000e+000 6.015e-004 1.039e-006 
2.485e-005 3.430e+006 7.167e+011 1.000e+000 1.590e-003 1.127e-006 
2.490e-005 3.427e+006 7.174e+011 1.000e+000 1.923e-003 1.194e-006 
2.495e-005 3.432e+006 7.166e+011 1.000e+000 1.950e-003 1.211e-006 
2.500e-005 3.432e+006 7.157e+011 1.000e+000 1.698e-003 1.261e-006 
2.505e-005 3.438e+006 7.176e+011 1.000e+000 2.122e-003 1.272e-006 
2.510e-005 3.446e+006 7.179e+011 1.000e+000 2.140e-003 1.264e-006 
2.515e-005 3.448e+006 7.181e+011 1.000e+000 2.437e-003 1.301e-006 
2.520e-005 3.455e+006 7.178e+011 1.000e+000 2.298e-003 1.303e-006 
2.525e-005 3.463e+006 7.172e+011 1.000e+000 2.287e-003 1.298e-006 
2.530e-005 3.467e+006 7.167e+011 1.000e+000 1.590e-003 1.318e-006 
2.535e-005 3.479e+006 7.183e+011 1.000e+000 2.584e-003 1.290e-006 
2.540e-005 3.485e+006 7.170e+011 1.000e+000 2.947e-003 1.297e-006 
2.545e-005 3.482e+006 7.179e+011 1.000e+000 2.271e-003 1.368e-006 
2.550e-005 3.481e+006 7.186e+011 1.000e+000 2.760e-003 1.426e-006 
2.555e-005 3.487e+006 7.180e+011 1.000e+000 2.322e-003 1.431e-006 
2.560e-005 3.496e+006 7.176e+011 1.000e+000 1.733e-003 1.422e-006 
2.565e-005 3.494e+006 7.188e+011 1.000e+000 3.354e-003 1.485e-006 
2.570e-005 3.495e+006 7.186e+011 1.000e+000 3.459e-003 1.524e-006 
2.575e-005 3.493e+006 7.184e+011 1.000e+000 3.667e-003 1.593e-006 
2.580e-005 3.477e+006 7.204e+011 1.000e+000 1.481e-003 1.752e-006 
2.585e-005 3.488e+006 7.208e+011 1.000e+000 2.308e-003 1.726e-006 
2.590e-005 3.486e+006 7.205e+011 1.000e+000 5.035e-004 1.787e-006 
2.595e-005 3.496e+006 7.209e+011 1.000e+000 3.653e-005 1.768e-006 
2.600e-005 3.501e+006 7.209e+011 1.000e+000 1.562e-003 1.784e-006 
2.605e-005 3.517e+006 7.215e+011 1.000e+000 5.695e-004 1.725e-006 
2.610e-005 3.521e+006 7.238e+011 1.000e+000 3.258e-004 1.749e-006 
2.615e-005 3.517e+006 7.225e+011 1.000e+000 8.677e-004 1.828e-006 
2.620e-005 3.518e+006 7.227e+011 1.000e+000 1.158e-003 1.864e-006 
2.625e-005 3.544e+006 7.202e+011 1.000e+000 1.104e-004 1.741e-006 
2.630e-005 3.547e+006 7.228e+011 1.000e+000 7.639e-005 1.766e-006 
2.635e-005 3.546e+006 7.227e+011 1.000e+000 1.803e-003 1.826e-006 
2.640e-005 3.555e+006 7.234e+011 1.000e+000 9.716e-004 1.815e-006 
2.645e-005 3.567e+006 7.218e+011 1.000e+000 1.912e-003 1.776e-006 
2.650e-005 3.565e+006 7.233e+011 1.000e+000 1.194e-003 1.841e-006 
2.655e-005 3.567e+006 7.238e+011 1.000e+000 2.130e-003 1.882e-006 
2.660e-005 3.570e+006 7.222e+011 1.000e+000 1.028e-003 1.908e-006 
2.665e-005 3.555e+006 7.211e+011 1.000e+000 3.097e-004 2.059e-006 
2.670e-005 3.552e+006 7.188e+011 1.000e+000 1.138e-003 2.136e-006 
2.675e-005 3.561e+006 7.175e+011 1.000e+000 2.647e-004 2.121e-006 
2.680e-005 3.578e+006 7.191e+011 1.000e+000 6.301e-004 2.052e-006 
2.685e-005 3.575e+006 7.195e+011 1.000e+000 2.329e-003 2.121e-006 
2.690e-005 3.570e+006 7.178e+011 1.000e+000 3.633e-004 2.211e-006 
2.695e-005 3.568e+006 7.193e+011 1.000e+000 1.455e-003 2.269e-006 
2.700e-005 3.565e+006 7.194e+011 1.000e+000 1.522e-003 2.340e-006 
2.705e-005 3.574e+006 7.195e+011 1.000e+000 2.600e-003 2.333e-006 
2.710e-005 3.573e+006 7.215e+011 1.000e+000 2.876e-003 2.390e-006 
2.715e-005 3.589e+006 7.201e+011 1.000e+000 1.030e-003 2.325e-006 
2.720e-005 3.604e+006 7.202e+011 1.000e+000 4.111e-004 2.271e-006 
2.725e-005 3.608e+006 7.194e+011 1.000e+000 2.797e-004 2.292e-006 
2.730e-005 3.612e+006 7.187e+011 1.000e+000 1.127e-003 2.314e-006 
2.735e-005 3.630e+006 7.188e+011 1.000e+000 1.035e-003 2.241e-006 
2.740e-005 3.635e+006 7.190e+011 1.000e+000 6.392e-004 2.256e-006 
2.745e-005 3.622e+006 7.187e+011 1.000e+000 2.563e-004 2.396e-006 
2.750e-005 3.611e+006 7.197e+011 1.000e+000 6.636e-004 2.527e-006 
2.755e-005 3.618e+006 7.192e+011 1.000e+000 2.992e-004 2.526e-006 
2.760e-005 3.632e+006 7.191e+011 1.000e+000 1.077e-004 2.481e-006 
2.765e-005 3.610e+006 7.166e+011 1.000e+000 9.788e-005 2.681e-006 
2.770e-005 3.585e+006 7.193e+011 1.000e+000 3.548e-005 2.902e-006 
2.775e-005 3.590e+006 7.164e+011 1.000e+000 5.736e-004 2.917e-006 
2.780e-005 3.594e+006 7.175e+011 1.000e+000 2.875e-004 2.944e-006 
2.785e-005 3.606e+006 7.160e+011 1.000e+000 1.700e-003 2.906e-006 
2.790e-005 3.593e+006 7.170e+011 1.000e+000 4.351e-004 3.050e-006 
2.795e-005 3.590e+006 7.148e+011 1.000e+000 1.930e-003 3.118e-006 
2.800e-005 3.567e+006 7.157e+011 1.000e+000 1.085e-003 3.326e-006 
2.805e-005 3.560e+006 7.176e+011 1.000e+000 2.047e-004 3.426e-006 
2.810e-005 3.556e+006 7.152e+011 1.000e+000 4.707e-004 3.508e-006 
2.815e-005 3.564e+006 7.157e+011 1.000e+000 1.143e-003 3.502e-006 
2.820e-005 3.578e+006 7.162e+011 1.000e+000 2.441e-004 3.451e-006 
2.825e-005 3.582e+006 7.143e+011 1.000e+000 2.152e-003 3.474e-006 
2.830e-005 3.607e+006 7.164e+011 1.000e+000 1.919e-003 3.353e-006 
2.835e-005 3.625e+006 7.165e+011 1.000e+000 5.133e-004 3.276e-006 
2.840e-005 3.640e+006 7.168e+011 1.000e+000 1.386e-003 3.225e-006 
2.845e-005 3.634e+006 7.178e+011 1.000e+000 7.322e-004 3.313e-006 
2.850e-005 3.629e+006 7.164e+011 1.000e+000 8.580e-004 3.398e-006 
2.855e-005 3.635e+006 7.171e+011 1.000e+000 4.370e-004 3.405e-006 
2.860e-005 3.636e+006 7.169e+011 1.000e+000 6.058e-004 3.454e-006 
2.865e-005 3.635e+006 7.170e+011 1.000e+000 3.646e-004 3.506e-006 
2.870e-005 3.633e+006 7.165e+011 1.000e+000 8.780e-004 3.574e-006 
2.875e-005 3.616e+006 7.179e+011 1.000e+000 8.836e-004 3.740e-006 
2.880e-005 3.615e+006 7.170e+011 1.000e+000 1.471e-003 3.798e-006 
2.885e-005 3.621e+006 7.189e+011 1.000e+000 5.569e-004 3.806e-006 
2.890e-005 3.628e+006 7.180e+011 1.000e+000 1.870e-003 3.806e-006 
2.895e-005 3.626e+006 7.179e+011 1.000e+000 2.533e-003 3.873e-006 
2.900e-005 3.628e+006 7.184e+011 1.000e+000 3.253e-003 3.906e-006 
2.905e-005 3.638e+006 7.186e+011 1.000e+000 2.331e-003 3.887e-006 
2.910e-005 3.648e+006 7.194e+011 1.000e+000 2.567e-003 3.871e-006 
2.915e-005 3.650e+006 7.193e+011 1.000e+000 3.703e-003 3.906e-006 
2.920e-005 3.656e+006 7.194e+011 1.000e+000 2.252e-003 3.914e-006 
2.925e-005 3.663e+006 7.195e+011 1.000e+000 2.617e-003 3.914e-006 
2.930e-005 3.668e+006 7.200e+011 1.000e+000 2.982e-003 3.931e-006 
2.935e-005 3.670e+006 7.175e+011 1.000e+000 2.075e-003 3.967e-006 
2.940e-005 3.679e+006 7.195e+011 1.000e+000 3.028e-003 3.954e-006 
2.945e-005 3.687e+006 7.202e+011 1.000e+000 2.445e-003 3.950e-006 
2.950e-005 3.686e+006 7.172e+011 1.000e+000 3.077e-003 4.008e-006 
2.955e-005 3.696e+006 7.185e+011 1.000e+000 2.390e-003 3.987e-006 
2.960e-005 3.705e+006 7.184e+011 1.000e+000 1.674e-003 3.977e-006 
2.965e-005 3.718e+006 7.201e+011 1.000e+000 1.813e-003 3.933e-006 
2.970e-005 3.718e+006 7.197e+011 1.000e+000 2.577e-003 3.986e-006 
2.975e-005 3.712e+006 7.192e+011 1.000e+000 1.635e-003 4.078e-006 
2.980e-005 3.722e+006 7.219e+011 1.000e+000 2.250e-003 4.059e-006 
2.985e-005 3.726e+006 7.206e+011 1.000e+000 1.102e-003 4.077e-006 
2.990e-005 3.725e+006 7.196e+011 1.000e+000 3.063e-003 4.134e-006 
2.995e-005 3.734e+006 7.199e+011 1.000e+000 2.656e-003 4.120e-006 
3.000e-005 3.720e+006 7.187e+011 1.000e+000 1.207e-003 4.268e-006 
3.005e-005 3.731e+006 7.181e+011 1.000e+000 9.631e-004 4.247e-006 
3.010e-005 3.705e+006 7.193e+011 1.000e+000 1.555e-003 4.473e-006 
3.015e-005 3.696e+006 7.197e+011 1.000e+000 8.960e-004 4.587e-006 
3.020e-005 3.691e+006 7.201e+011 1.000e+000 9.471e-004 4.674e-006 
3.025e-005 3.673e+006 7.202e+011 1.000e+000 5.025e-005 4.846e-006 
3.030e-005 3.667e+006 7.206e+011 1.000e+000 8.396e-004 4.934e-006 
3.035e-005 3.663e+006 7.193e+011 1.000e+000 2.458e-004 5.017e-006 
3.040e-005 3.680e+006 7.179e+011 1.000e+000 1.588e-004 4.947e-006 
3.045e-005 3.687e+006 7.194e+011 1.000e+000 1.289e-003 4.948e-006 
3.050e-005 3.656e+006 7.184e+011 1.000e+000 3.140e-004 5.215e-006 
3.055e-005 3.671e+006 7.193e+011 1.000e+000 1.750e-003 5.162e-006 
3.060e-005 3.677e+006 7.176e+011 1.000e+000 3.612e-004 5.168e-006 
3.065e-005 3.663e+006 7.178e+011 1.000e+000 2.381e-004 5.312e-006 
3.070e-005 3.666e+006 7.188e+011 1.000e+000 1.009e-003 5.346e-006 
3.075e-005 3.666e+006 7.190e+011 1.000e+000 2.371e-006 5.392e-006 
3.080e-005 3.678e+006 7.210e+011 1.000e+000 3.629e-004 5.359e-006 
3.085e-005 3.673e+006 7.211e+011 1.000e+000 5.532e-004 5.448e-006 
3.090e-005 3.676e+006 7.207e+011 1.000e+000 2.917e-004 5.477e-006 
3.095e-005 3.679e+006 7.210e+011 1.000e+000 8.088e-004 5.501e-006 
3.100e-005 3.680e+006 7.210e+011 1.000e+000 1.824e-004 5.547e-006 
3.105e-005 3.696e+006 7.216e+011 1.000e+000 5.925e-004 5.488e-006 
3.110e-005 3.696e+006 7.195e+011 1.000e+000 1.988e-003 5.539e-006 
3.115e-005 3.700e+006 7.204e+011 1.000e+000 1.658e-003 5.558e-006 
3.120e-005 3.701e+006 7.203e+011 1.000e+000 2.552e-004 5.605e-006 
3.125e-005 3.704e+006 7.196e+011 1.000e+000 6.536e-004 5.634e-006 
3.130e-005 3.711e+006 7.200e+011 1.000e+000 1.281e-003 5.631e-006 
3.135e-005 3.719e+006 7.192e+011 1.000e+000 1.437e-003 5.630e-006 
3.140e-005 3.732e+006 7.216e+011 1.000e+000 7.634e-004 5.584e-006 
3.145e-005 3.738e+006 7.223e+011 1.000e+000 8.957e-004 5.598e-006 
3.150e-005 3.742e+006 7.239e+011 1.000e+000 5.128e-005 5.619e-006 
3.155e-005 3.749e+006 7.244e+011 1.000e+000 6.392e-004 5.618e-006 
3.160e-005 3.753e+006 7.227e+011 1.000e+000 8.689e-004 5.642e-006 
3.165e-005 3.753e+006 7.207e+011 1.000e+000 2.539e-004 5.693e-006 
3.170e-005 3.767e+006 7.240e+011 1.000e+000 4.607e-004 5.647e-006 
3.175e-005 3.769e+006 7.212e+011 1.000e+000 7.137e-005 5.682e-006 
3.180e-005 3.778e+006 7.222e+011 1.000e+000 4.961e-004 5.671e-006 
3.185e-005 3.776e+006 7.226e+011 1.000e+000 1.025e-003 5.736e-006 
3.190e-005 3.782e+006 7.231e+011 1.000e+000 4.510e-004 5.744e-006 
3.195e-005 3.792e+006 7.240e+011 1.000e+000 1.105e-003 5.719e-006 
3.200e-005 3.801e+006 7.239e+011 1.000e+000 1.469e-003 5.707e-006 
3.205e-005 3.803e+006 7.244e+011 1.000e+000 6.263e-005 5.744e-006 
3.210e-005 3.809e+006 7.248e+011 1.000e+000 1.354e-003 5.756e-006 
3.215e-005 3.808e+006 7.252e+011 1.000e+000 1.522e-003 5.815e-006 
3.220e-005 3.815e+006 7.243e+011 1.000e+000 1.061e-003 5.811e-006 
3.225e-005 3.815e+006 7.244e+011 1.000e+000 6.550e-004 5.862e-006 
3.230e-005 3.825e+006 7.248e+011 1.000e+000 2.021e-003 5.846e-006 
3.235e-005 3.836e+006 7.234e+011 1.000e+000 4.207e-004 5.819e-006 
3.240e-005 3.834e+006 7.233e+011 1.000e+000 1.506e-003 5.880e-006 
3.245e-005 3.835e+006 7.228e+011 1.000e+000 1.339e-003 5.923e-006 
3.250e-005 3.828e+006 7.220e+011 1.000e+000 1.086e-003 6.022e-006 
3.255e-005 3.833e+006 7.214e+011 1.000e+000 1.941e-003 6.040e-006 
3.260e-005 3.849e+006 7.229e+011 1.000e+000 8.801e-004 5.979e-006 
3.265e-005 3.865e+006 7.209e+011 1.000e+000 9.164e-004 5.914e-006 
3.270e-005 3.877e+006 7.235e+011 1.000e+000 9.856e-004 5.884e-006 
3.275e-005 3.884e+006 7.231e+011 1.000e+000 1.856e-003 5.888e-006 
3.280e-005 3.887e+006 7.228e+011 1.000e+000 8.281e-004 5.918e-006 
3.285e-005 3.886e+006 7.203e+011 1.000e+000 9.750e-004 5.971e-006 
3.290e-005 3.891e+006 7.220e+011 1.000e+000 1.848e-003 5.991e-006 
3.295e-005 3.902e+006 7.210e+011 1.000e+000 1.588e-003 5.964e-006 
3.300e-005 3.909e+006 7.213e+011 1.000e+000 1.322e-003 5.960e-006 
3.305e-005 3.908e+006 7.207e+011 1.000e+000 3.973e-004 6.020e-006 
3.310e-005 3.918e+006 7.229e+011 1.000e+000 1.433e-003 5.999e-006 
3.315e-005 3.922e+006 7.219e+011 1.000e+000 2.190e-003 6.025e-006 
3.320e-005 3.932e+006 7.240e+011 1.000e+000 9.320e-004 6.002e-006 
3.325e-005 3.941e+006 7.237e+011 1.000e+000 1.095e-003 5.989e-006 
3.330e-005 3.941e+006 7.223e+011 1.000e+000 1.313e-003 6.044e-006 
3.335e-005 3.936e+006 7.213e+011 1.000e+000 1.048e-003 6.127e-006 
3.340e-005 3.935e+006 7.210e+011 1.000e+000 1.834e-003 6.186e-006 
3.345e-005 3.947e+006 7.219e+011 1.000e+000 4.452e-004 6.149e-006 
3.350e-005 3.972e+006 7.230e+011 1.000e+000 1.053e-004 6.029e-006 
3.355e-005 3.972e+006 7.211e+011 1.000e+000 6.384e-004 6.076e-006 
3.360e-005 3.984e+006 7.218e+011 1.000e+000 9.441e-004 6.044e-006 
3.365e-005 3.987e+006 7.208e+011 1.000e+000 1.263e-003 6.073e-006 
3.370e-005 3.970e+006 7.210e+011 1.000e+000 1.456e-003 6.241e-006 
3.375e-005 3.984e+006 7.208e+011 1.000e+000 1.832e-004 6.193e-006 
3.380e-005 3.983e+006 7.211e+011 1.000e+000 9.319e-004 6.253e-006 
3.385e-005 3.990e+006 7.203e+011 1.000e+000 1.079e-003 6.256e-006 
3.390e-005 3.997e+006 7.204e+011 1.000e+000 1.398e-003 6.257e-006 
3.395e-005 4.011e+006 7.202e+011 1.000e+000 1.705e-003 6.206e-006 
3.400e-005 4.029e+006 7.220e+011 1.000e+000 2.342e-003 6.136e-006 
3.405e-005 4.041e+006 7.221e+011 1.000e+000 2.045e-003 6.102e-006 
3.410e-005 4.045e+006 7.222e+011 1.000e+000 1.121e-003 6.126e-006 
3.415e-005 4.034e+006 7.206e+011 1.000e+000 7.808e-006 6.251e-006 
3.420e-005 4.015e+006 7.207e+011 1.000e+000 4.224e-004 6.432e-006 
3.425e-005 4.033e+006 7.205e+011 1.000e+000 1.836e-003 6.354e-006 
3.430e-005 4.046e+006 7.206e+011 1.000e+000 1.860e-003 6.318e-006 
3.435e-005 4.066e+006 7.223e+011 1.000e+000 1.267e-003 6.227e-006 
3.440e-005 4.073e+006 7.218e+011 1.000e+000 8.584e-004 6.231e-006 
3.445e-005 4.087e+006 7.218e+011 1.000e+000 3.664e-004 6.183e-006 
3.450e-005 4.091e+006 7.202e+011 1.000e+000 5.541e-004 6.205e-006 
3.455e-005 4.078e+006 7.205e+011 1.000e+000 6.827e-006 6.341e-006 
3.460e-005 4.085e+006 7.221e+011 1.000e+000 1.106e-003 6.343e-006 
3.465e-005 4.090e+006 7.211e+011 1.000e+000 1.660e-003 6.363e-006 
3.470e-005 4.093e+006 7.211e+011 1.000e+000 7.797e-004 6.392e-006 
3.475e-005 4.117e+006 7.224e+011 1.000e+000 8.694e-004 6.273e-006 
3.480e-005 4.123e+006 7.221e+011 1.000e+000 5.776e-004 6.284e-006 
3.485e-005 4.123e+006 7.224e+011 1.000e+000 2.559e-004 6.332e-006 
3.490e-005 4.128e+006 7.213e+011 1.000e+000 2.852e-004 6.347e-006 
3.495e-005 4.131e+006 7.224e+011 1.000e+000 1.147e-003 6.375e-006 
3.500e-005 4.145e+006 7.218e+011 1.000e+000 8.040e-005 6.331e-006 
3.505e-005 4.146e+006 7.233e+011 1.000e+000 9.385e-006 6.375e-006 
3.510e-005 4.142e+006 7.220e+011 1.000e+000 4.665e-004 6.455e-006 
3.515e-005 4.152e+006 7.216e+011 1.000e+000 5.418e-004 6.430e-006 
3.520e-005 4.165e+006 7.230e+011 1.000e+000 6.776e-004 6.393e-006 
3.525e-005 4.161e+006 7.214e+011 1.000e+000 8.806e-005 6.473e-006 
3.530e-005 4.156e+006 7.197e+011 1.000e+000 1.266e-004 6.558e-006 
3.535e-005 4.185e+006 7.230e+011 1.000e+000 3.116e-004 6.408e-006 
3.540e-005 4.187e+006 7.225e+011 1.000e+000 4.567e-005 6.442e-006 
3.545e-005 4.197e+006 7.214e+011 1.000e+000 8.293e-004 6.423e-006 
3.550e-005 4.203e+006 7.235e+011 1.000e+000 7.566e-004 6.427e-006 
3.555e-005 4.208e+006 7.208e+011 1.000e+000 5.566e-005 6.447e-006 
3.560e-005 4.206e+006 7.225e+011 1.000e+000 3.846e-004 6.506e-006 
3.565e-005 4.221e+006 7.235e+011 1.000e+000 1.505e-003 6.458e-006 
3.570e-005 4.229e+006 7.216e+011 1.000e+000 2.355e-004 6.449e-006 
3.575e-005 4.219e+006 7.203e+011 1.000e+000 1.282e-003 6.572e-006 
3.580e-005 4.216e+006 7.209e+011 1.000e+000 1.074e-003 6.640e-006 
3.585e-005 4.221e+006 7.196e+011 1.000e+000 1.883e-003 6.657e-006 
3.590e-005 4.228e+006 7.200e+011 1.000e+000 8.438e-004 6.657e-006 
3.595e-005 4.230e+006 7.192e+011 1.000e+000 1.744e-003 6.695e-006 
3.600e-005 4.235e+006 7.211e+011 1.000e+000 1.158e-003 6.705e-006 
3.605e-005 4.239e+006 7.200e+011 1.000e+000 1.358e-003 6.729e-006 
3.610e-005 4.238e+006 7.198e+011 1.000e+000 1.273e-003 6.786e-006 
3.615e-005 4.247e+006 7.194e+011 1.000e+000 4.386e-004 6.778e-006 
3.620e-005 4.250e+006 7.202e+011 1.000e+000 8.845e-004 6.803e-006 
3.625e-005 4.260e+006 7.212e+011 1.000e+000 9.941e-005 6.787e-006 
3.630e-005 4.268e+006 7.214e+011 1.000e+000 5.805e-004 6.778e-006 
3.635e-005 4.269e+006 7.219e+011 1.000e+000 9.209e-004 6.823e-006 
3.640e-005 4.275e+006 7.208e+011 1.000e+000 6.562e-004 6.831e-006 
3.645e-005 4.285e+006 7.212e+011 1.000e+000 7.718e-004 6.811e-006 
3.650e-005 4.296e+006 7.209e+011 1.000e+000 4.585e-004 6.786e-006 
3.655e-005 4.291e+006 7.202e+011 1.000e+000 2.045e-004 6.869e-006 
3.660e-005 4.292e+006 7.193e+011 1.000e+000 5.009e-005 6.912e-006 
3.665e-005 4.303e+006 7.208e+011 1.000e+000 2.421e-004 6.891e-006 
3.670e-005 4.307e+006 7.197e+011 1.000e+000 8.676e-004 6.910e-006 
3.675e-005 4.315e+006 7.217e+011 1.000e+000 1.479e-003 6.908e-006 
3.680e-005 4.320e+006 7.218e+011 1.000e+000 1.860e-003 6.919e-006 
3.685e-005 4.324e+006 7.214e+011 1.000e+000 1.832e-003 6.944e-006 
3.690e-005 4.316e+006 7.219e+011 1.000e+000 9.966e-004 7.045e-006 
3.695e-005 4.325e+006 7.211e+011 1.000e+000 7.438e-004 7.033e-006 
3.700e-005 4.337e+006 7.217e+011 1.000e+000 1.848e-004 7.000e-006 
3.705e-005 4.338e+006 7.204e+011 1.000e+000 1.602e-003 7.048e-006 
3.710e-005 4.346e+006 7.197e+011 1.000e+000 8.212e-004 7.043e-006 
3.715e-005 4.357e+006 7.201e+011 1.000e+000 1.508e-003 7.016e-006 
3.720e-005 4.356e+006 7.199e+011 1.000e+000 2.048e-003 7.071e-006 
3.725e-005 4.369e+006 7.218e+011 1.000e+000 1.733e-003 7.032e-006 
3.730e-005 4.376e+006 7.211e+011 1.000e+000 1.420e-003 7.034e-006 
3.735e-005 4.382e+006 7.217e+011 1.000e+000 1.124e-003 7.043e-006 
3.740e-005 4.380e+006 7.213e+011 1.000e+000 1.593e-003 7.102e-006 
3.745e-005 4.387e+006 7.201e+011 1.000e+000 2.030e-003 7.110e-006 
3.750e-005 4.391e+006 7.236e+011 1.000e+000 1.542e-003 7.131e-006 
3.755e-005 4.402e+006 7.240e+011 1.000e+000 1.270e-003 7.106e-006 
3.760e-005 4.408e+006 7.225e+011 1.000e+000 4.177e-005 7.113e-006 
3.765e-005 4.414e+006 7.232e+011 1.000e+000 2.352e-003 7.118e-006 
3.770e-005 4.415e+006 7.236e+011 1.000e+000 1.168e-003 7.163e-006 
3.775e-005 4.420e+006 7.234e+011 1.000e+000 2.582e-003 7.182e-006 
3.780e-005 4.425e+006 7.239e+011 1.000e+000 2.573e-003 7.191e-006 
3.785e-005 4.439e+006 7.245e+011 1.000e+000 1.282e-004 7.146e-006 
3.790e-005 4.442e+006 7.217e+011 1.000e+000 9.741e-005 7.176e-006 
3.795e-005 4.476e+006 7.227e+011 1.000e+000 6.050e-004 6.995e-006 
3.800e-005 4.486e+006 7.230e+011 1.000e+000 2.068e-003 6.971e-006 
3.805e-005 4.463e+006 7.224e+011 1.000e+000 5.879e-004 7.182e-006 
3.810e-005 4.454e+006 7.214e+011 1.000e+000 1.459e-003 7.294e-006 
3.815e-005 4.466e+006 7.220e+011 1.000e+000 2.501e-003 7.259e-006 
3.820e-005 4.476e+006 7.216e+011 1.000e+000 1.084e-003 7.243e-006 
3.825e-005 4.475e+006 7.220e+011 1.000e+000 4.283e-004 7.297e-006 
3.830e-005 4.489e+006 7.248e+011 1.000e+000 7.815e-004 7.250e-006 
3.835e-005 4.502e+006 7.213e+011 1.000e+000 2.140e-004 7.215e-006 
3.840e-005 4.505e+006 7.218e+011 1.000e+000 3.956e-004 7.241e-006 
3.845e-005 4.503e+006 7.214e+011 1.000e+000 1.417e-004 7.304e-006 
3.850e-005 4.515e+006 7.208e+011 1.000e+000 9.303e-004 7.268e-006 
3.855e-005 4.526e+006 7.189e+011 1.000e+000 1.454e-003 7.243e-006 
3.860e-005 4.538e+006 7.204e+011 1.000e+000 9.585e-004 7.215e-006 
3.865e-005 4.532e+006 7.196e+011 1.000e+000 4.139e-004 7.304e-006 
3.870e-005 4.542e+006 7.227e+011 1.000e+000 2.216e-003 7.286e-006 
3.875e-005 4.540e+006 7.212e+011 1.000e+000 7.124e-004 7.352e-006 
3.880e-005 4.551e+006 7.236e+011 1.000e+000 3.879e-005 7.320e-006 
3.885e-005 4.553e+006 7.224e+011 1.000e+000 3.808e-005 7.360e-006 
3.890e-005 4.566e+006 7.210e+011 1.000e+000 3.415e-004 7.318e-006 
3.895e-005 4.565e+006 7.214e+011 1.000e+000 2.246e-004 7.374e-006 
3.900e-005 4.571e+006 7.220e+011 1.000e+000 8.220e-004 7.386e-006 
3.905e-005 4.584e+006 7.241e+011 1.000e+000 5.782e-004 7.342e-006 
3.910e-005 4.604e+006 7.236e+011 1.000e+000 1.219e-003 7.256e-006 
3.915e-005 4.609e+006 7.233e+011 1.000e+000 9.934e-004 7.273e-006 
3.920e-005 4.630e+006 7.203e+011 1.000e+000 6.758e-004 7.178e-006 
3.925e-005 4.631e+006 7.224e+011 1.000e+000 1.432e-003 7.216e-006 
3.930e-005 4.627e+006 7.201e+011 1.000e+000 6.872e-004 7.298e-006 
3.935e-005 4.604e+006 7.206e+011 1.000e+000 6.314e-004 7.504e-006 
3.940e-005 4.608e+006 7.202e+011 1.000e+000 3.113e-004 7.530e-006 
3.945e-005 4.613e+006 7.203e+011 1.000e+000 3.714e-004 7.546e-006 
3.950e-005 4.619e+006 7.201e+011 1.000e+000 2.818e-004 7.552e-006 
3.955e-005 4.624e+006 7.203e+011 1.000e+000 1.131e-003 7.566e-006 
3.960e-005 4.631e+006 7.200e+011 1.000e+000 6.953e-005 7.568e-006 
3.965e-005 4.646e+006 7.201e+011 1.000e+000 8.004e-004 7.518e-006 
3.970e-005 4.655e+006 7.207e+011 1.000e+000 7.952e-004 7.504e-006 
3.975e-005 4.665e+006 7.220e+011 1.000e+000 1.680e-003 7.486e-006 
3.980e-005 4.661e+006 7.206e+011 1.000e+000 1.675e-003 7.564e-006 
3.985e-005 4.662e+006 7.206e+011 1.000e+000 1.109e-003 7.606e-006 
3.990e-005 4.668e+006 7.203e+011 1.000e+000 9.471e-004 7.613e-006 
3.995e-005 4.679e+006 7.218e+011 1.000e+000 1.248e-003 7.585e-006 
4.000e-005 4.684e+006 7.214e+011 1.000e+000 5.233e-004 7.602e-006 
4.005e-005 4.699e+006 7.187e+011 1.000e+000 1.211e-004 7.550e-006 
4.010e-005 4.708e+006 7.187e+011 1.000e+000 3.392e-004 7.535e-006 
4.015e-005 4.715e+006 7.202e+011 1.000e+000 1.364e-003 7.537e-006 
4.020e-005 4.726e+006 7.205e+011 1.000e+000 1.007e-003 7.509e-006 
4.025e-005 4.726e+006 7.189e+011 1.000e+000 2.233e-004 7.562e-006 
4.030e-005 4.750e+006 7.205e+011 1.000e+000 1.173e-003 7.446e-006 
4.035e-005 4.768e+006 7.193e+011 1.000e+000 6.013e-004 7.369e-006 
4.040e-005 4.742e+006 7.197e+011 1.000e+000 2.576e-004 7.603e-006 
4.045e-005 4.747e+006 7.196e+011 1.000e+000 7.857e-004 7.616e-006 
4.050e-005 4.751e+006 7.188e+011 1.000e+000 1.459e-003 7.638e-006 
4.055e-005 4.758e+006 7.196e+011 1.000e+000 7.547e-004 7.641e-006 
4.060e-005 4.761e+006 7.193e+011 1.000e+000 1.495e-003 7.671e-006 
4.065e-005 4.760e+006 7.187e+011 1.000e+000 1.105e-003 7.724e-006 
4.070e-005 4.767e+006 7.193e+011 1.000e+000 1.711e-003 7.728e-006 
4.075e-005 4.777e+006 7.201e+011 1.000e+000 1.001e-003 7.710e-006 
4.080e-005 4.780e+006 7.195e+011 1.000e+000 1.423e-003 7.741e-006 
4.085e-005 4.788e+006 7.187e+011 1.000e+000 5.966e-004 7.733e-006 
4.090e-005 4.800e+006 7.203e+011 1.000e+000 1.501e-004 7.698e-006 
4.095e-005 4.812e+006 7.189e+011 1.000e+000 8.154e-004 7.670e-006 
4.100e-005 4.832e+006 7.197e+011 1.000e+000 1.127e-003 7.579e-006 
4.105e-005 4.832e+006 7.202e+011 1.000e+000 2.964e-004 7.630e-006 
4.110e-005 4.841e+006 7.175e+011 1.000e+000 1.206e-004 7.616e-006 
4.115e-005 4.830e+006 7.182e+011 1.000e+000 1.851e-005 7.745e-006 
4.120e-005 4.837e+006 7.181e+011 1.000e+000 5.229e-004 7.743e-006 
4.125e-005 4.855e+006 7.215e+011 1.000e+000 1.987e-003 7.668e-006 
4.130e-005 4.869e+006 7.209e+011 1.000e+000 3.316e-004 7.627e-006 
4.135e-005 4.862e+006 7.185e+011 1.000e+000 9.772e-004 7.724e-006 
4.140e-005 4.867e+006 7.232e+011 1.000e+000 4.220e-004 7.739e-006 
4.145e-005 4.861e+006 7.222e+011 1.000e+000 4.072e-004 7.832e-006 
4.150e-005 4.867e+006 7.237e+011 1.000e+000 4.487e-004 7.837e-006 
4.155e-005 4.872e+006 7.223e+011 1.000e+000 8.216e-004 7.849e-006 
4.160e-005 4.878e+006 7.226e+011 1.000e+000 1.371e-003 7.858e-006 
4.165e-005 4.891e+006 7.241e+011 1.000e+000 2.112e-003 7.820e-006 
4.170e-005 4.881e+006 7.235e+011 1.000e+000 2.631e-003 7.939e-006 
4.175e-005 4.886e+006 7.233e+011 1.000e+000 7.391e-004 7.953e-006 
4.180e-005 4.897e+006 7.232e+011 1.000e+000 5.579e-004 7.928e-006 
4.185e-005 4.904e+006 7.237e+011 1.000e+000 1.549e-003 7.929e-006 
4.190e-005 4.909e+006 7.235e+011 1.000e+000 1.427e-003 7.946e-006 
4.195e-005 4.924e+006 7.234e+011 1.000e+000 2.411e-004 7.891e-006 
4.200e-005 4.930e+006 7.229e+011 1.000e+000 3.967e-004 7.902e-006 
4.205e-005 4.934e+006 7.226e+011 1.000e+000 1.262e-003 7.923e-006 
4.210e-005 4.936e+006 7.233e+011 1.000e+000 3.900e-004 7.959e-006 
4.215e-005 4.946e+006 7.232e+011 1.000e+000 1.898e-003 7.938e-006 
4.220e-005 4.956e+006 7.240e+011 1.000e+000 6.321e-004 7.924e-006 
4.225e-005 4.963e+006 7.245e+011 1.000e+000 5.250e-004 7.921e-006 
4.230e-005 4.969e+006 7.230e+011 1.000e+000 2.246e-004 7.932e-006 
4.235e-005 4.967e+006 7.229e+011 1.000e+000 1.477e-003 7.998e-006 
4.240e-005 4.979e+006 7.244e+011 1.000e+000 5.591e-004 7.965e-006 
4.245e-005 4.991e+006 7.233e+011 1.000e+000 2.737e-003 7.931e-006 
4.250e-005 4.990e+006 7.230e+011 1.000e+000 1.379e-003 7.986e-006 
4.255e-005 4.977e+006 7.228e+011 1.000e+000 1.694e-003 8.129e-006 
4.260e-005 4.983e+006 7.229e+011 1.000e+000 1.626e-003 8.132e-006 
4.265e-005 4.985e+006 7.221e+011 1.000e+000 1.445e-003 8.173e-006 
4.270e-005 4.989e+006 7.253e+011 1.000e+000 4.786e-003 8.192e-006 
4.275e-005 4.992e+006 7.239e+011 1.000e+000 2.726e-003 8.219e-006 
4.280e-005 5.000e+006 7.239e+011 1.000e+000 4.744e-003 8.215e-006 
4.285e-005 5.003e+006 7.246e+011 1.000e+000 3.443e-003 8.248e-006 
4.290e-005 5.007e+006 7.220e+011 1.000e+000 3.868e-003 8.268e-006 
4.295e-005 5.012e+006 7.233e+011 1.000e+000 3.644e-003 8.284e-006 
4.300e-005 5.019e+006 7.247e+011 1.000e+000 3.469e-003 8.286e-006 
4.305e-005 5.051e+006 7.250e+011 1.000e+000 3.531e-003 8.117e-006 
4.310e-005 5.055e+006 7.247e+011 1.000e+000 4.656e-003 8.140e-006 
4.315e-005 5.057e+006 7.249e+011 1.000e+000 3.968e-003 8.176e-006 
4.320e-005 5.069e+006 7.211e+011 1.000e+000 2.098e-003 8.142e-006 
4.325e-005 5.049e+006 7.218e+011 1.000e+000 4.447e-003 8.331e-006 
4.330e-005 5.044e+006 7.195e+011 1.000e+000 4.019e-003 8.411e-006 
4.335e-005 5.034e+006 7.195e+011 1.000e+000 4.487e-003 8.533e-006 
4.340e-005 5.007e+006 7.214e+011 1.000e+000 1.879e-003 8.770e-006 
4.345e-005 4.985e+006 7.224e+011 1.000e+000 4.211e-003 8.973e-006 
4.350e-005 4.970e+006 7.222e+011 1.000e+000 3.516e-003 9.123e-006 
4.355e-005 4.974e+006 7.236e+011 1.000e+000 3.040e-003 9.144e-006 
4.360e-005 4.992e+006 7.205e+011 1.000e+000 2.592e-003 9.075e-006 
4.365e-005 4.989e+006 7.208e+011 1.000e+000 1.931e-003 9.143e-006 
4.370e-005 4.993e+006 7.204e+011 1.000e+000 2.520e-003 9.169e-006 
4.375e-005 4.997e+006 7.210e+011 1.000e+000 3.104e-003 9.187e-006 
4.380e-005 5.003e+006 7.208e+011 1.000e+000 1.601e-003 9.195e-006 
4.385e-005 4.997e+006 7.217e+011 1.000e+000 2.912e-003 9.287e-006 
4.390e-005 5.002e+006 7.228e+011 1.000e+000 3.810e-003 9.305e-006 
4.395e-005 5.013e+006 7.220e+011 1.000e+000 5.598e-005 9.275e-006 
4.400e-005 5.018e+006 7.215e+011 1.000e+000 1.174e-003 9.292e-006 
4.405e-005 5.031e+006 7.230e+011 1.000e+000 2.164e-003 9.251e-006 
4.410e-005 5.032e+006 7.233e+011 1.000e+000 8.269e-004 9.295e-006 
4.415e-005 5.040e+006 7.223e+011 1.000e+000 1.392e-003 9.293e-006 
4.420e-005 5.055e+006 7.222e+011 1.000e+000 1.062e-003 9.236e-006 
4.425e-005 5.052e+006 7.207e+011 1.000e+000 5.419e-004 9.309e-006 
4.430e-005 5.061e+006 7.213e+011 1.000e+000 2.877e-003 9.294e-006 
4.435e-005 5.070e+006 7.214e+011 1.000e+000 2.173e-003 9.285e-006 
4.440e-005 5.073e+006 7.214e+011 1.000e+000 2.687e-003 9.309e-006 
4.445e-005 5.081e+006 7.209e+011 1.000e+000 1.241e-003 9.308e-006 
4.450e-005 5.097e+006 7.212e+011 1.000e+000 2.437e-003 9.244e-006 
4.455e-005 5.094e+006 7.209e+011 1.000e+000 1.737e-003 9.314e-006 
4.460e-005 5.102e+006 7.214e+011 1.000e+000 2.430e-003 9.311e-006 
4.465e-005 5.102e+006 7.219e+011 1.000e+000 1.851e-003 9.361e-006 
4.470e-005 5.126e+006 7.228e+011 1.000e+000 1.596e-003 9.245e-006 
4.475e-005 5.131e+006 7.215e+011 1.000e+000 1.003e-003 9.264e-006 
4.480e-005 5.128e+006 7.213e+011 1.000e+000 1.414e-003 9.329e-006 
4.485e-005 5.143e+006 7.215e+011 1.000e+000 2.323e-003 9.278e-006 
4.490e-005 5.144e+006 7.207e+011 1.000e+000 2.557e-003 9.319e-006 
4.495e-005 5.152e+006 7.207e+011 1.000e+000 5.341e-004 9.316e-006 
4.500e-005 5.158e+006 7.214e+011 1.000e+000 2.467e-003 9.322e-006 
4.505e-005 5.169e+006 7.209e+011 1.000e+000 2.400e-003 9.297e-006 
4.510e-005 5.169e+006 7.207e+011 1.000e+000 2.584e-003 9.348e-006 
4.515e-005 5.181e+006 7.201e+011 1.000e+000 2.410e-003 9.313e-006 
4.520e-005 5.198e+006 7.199e+011 1.000e+000 2.136e-003 9.250e-006 
4.525e-005 5.198e+006 7.214e+011 1.000e+000 2.390e-003 9.297e-006 
4.530e-005 5.214e+006 7.203e+011 1.000e+000 1.285e-003 9.236e-006 
4.535e-005 5.214e+006 7.230e+011 1.000e+000 2.277e-003 9.284e-006 
4.540e-005 5.219e+006 7.225e+011 1.000e+000 3.802e-003 9.301e-006 
4.545e-005 5.232e+006 7.230e+011 1.000e+000 3.509e-003 9.263e-006 
4.550e-005 5.232e+006 7.232e+011 1.000e+000 2.348e-003 9.310e-006 
4.555e-005 5.242e+006 7.204e+011 1.000e+000 3.508e-003 9.296e-006 
4.560e-005 5.239e+006 7.231e+011 1.000e+000 3.315e-003 9.366e-006 
4.565e-005 5.240e+006 7.218e+011 1.000e+000 4.294e-003 9.406e-006 
4.570e-005 5.269e+006 7.222e+011 1.000e+000 1.431e-003 9.258e-006 
4.575e-005 5.266e+006 7.224e+011 1.000e+000 2.060e-003 9.330e-006 
4.580e-005 5.270e+006 7.228e+011 1.000e+000 2.610e-003 9.350e-006 
4.585e-005 5.266e+006 7.227e+011 1.000e+000 2.054e-003 9.426e-006 
4.590e-005 5.278e+006 7.221e+011 1.000e+000 2.443e-003 9.394e-006 
4.595e-005 5.274e+006 7.216e+011 1.000e+000 1.913e-003 9.473e-006 
4.600e-005 5.282e+006 7.228e+011 1.000e+000 1.271e-004 9.469e-006 
4.605e-005 5.304e+006 7.237e+011 1.000e+000 9.883e-004 9.365e-006 
4.610e-005 5.305e+006 7.235e+011 1.000e+000 2.269e-003 9.405e-006 
4.615e-005 5.308e+006 7.242e+011 1.000e+000 2.553e-003 9.437e-006 
4.620e-005 5.317e+006 7.236e+011 1.000e+000 2.971e-003 9.428e-006 
4.625e-005 5.314e+006 7.234e+011 1.000e+000 2.093e-003 9.493e-006 
4.630e-005 5.321e+006 7.226e+011 1.000e+000 1.188e-003 9.494e-006 
4.635e-005 5.326e+006 7.233e+011 1.000e+000 1.400e-003 9.512e-006 
4.640e-005 5.341e+006 7.225e+011 1.000e+000 2.362e-003 9.461e-006 
4.645e-005 5.340e+006 7.223e+011 1.000e+000 1.543e-003 9.513e-006 
4.650e-005 5.358e+006 7.234e+011 1.000e+000 1.281e-003 9.441e-006 
4.655e-005 5.358e+006 7.228e+011 1.000e+000 2.052e-003 9.494e-006 
4.660e-005 5.370e+006 7.244e+011 1.000e+000 1.111e-003 9.457e-006 
4.665e-005 5.375e+006 7.224e+011 1.000e+000 1.661e-003 9.475e-006 
4.670e-005 5.375e+006 7.245e+011 1.000e+000 2.635e-003 9.523e-006 
4.675e-005 5.385e+006 7.241e+011 1.000e+000 2.973e-003 9.507e-006 
4.680e-005 5.381e+006 7.246e+011 1.000e+000 2.369e-003 9.584e-006 
4.685e-005 5.383e+006 7.245e+011 1.000e+000 2.929e-003 9.617e-006 
4.690e-005 5.386e+006 7.242e+011 1.000e+000 6.414e-004 9.646e-006 
4.695e-005 5.388e+006 7.251e+011 1.000e+000 2.051e-003 9.682e-006 
4.700e-005 5.392e+006 7.247e+011 1.000e+000 1.132e-004 9.707e-006 
4.705e-005 5.401e+006 7.242e+011 1.000e+000 1.823e-003 9.694e-006 
4.710e-005 5.411e+006 7.252e+011 1.000e+000 1.177e-003 9.673e-006 
4.715e-005 5.415e+006 7.258e+011 1.000e+000 2.774e-003 9.695e-006 
4.720e-005 5.403e+006 7.254e+011 1.000e+000 2.218e-003 9.827e-006 
4.725e-005 5.426e+006 7.263e+011 1.000e+000 2.836e-003 9.722e-006 
4.730e-005 5.424e+006 7.277e+011 1.000e+000 8.668e-004 9.783e-006 
4.735e-005 5.428e+006 7.257e+011 1.000e+000 2.025e-003 9.805e-006 
4.740e-005 5.433e+006 7.257e+011 1.000e+000 7.740e-004 9.822e-006 
4.745e-005 5.439e+006 7.269e+011 1.000e+000 5.699e-004 9.833e-006 
4.750e-005 5.459e+006 7.271e+011 1.000e+000 1.361e-003 9.743e-006 
4.755e-005 5.471e+006 7.252e+011 1.000e+000 2.123e-003 9.706e-006 
4.760e-005 5.472e+006 7.257e+011 1.000e+000 1.551e-003 9.751e-006 
4.765e-005 5.477e+006 7.261e+011 1.000e+000 1.066e-003 9.767e-006 
4.770e-005 5.482e+006 7.265e+011 1.000e+000 1.547e-003 9.785e-006 
4.775e-005 5.491e+006 7.265e+011 1.000e+000 2.879e-003 9.774e-006 
4.780e-005 5.495e+006 7.257e+011 1.000e+000 2.061e-003 9.794e-006 
4.785e-005 5.505e+006 7.256e+011 1.000e+000 4.466e-004 9.778e-006 
4.790e-005 5.506e+006 7.277e+011 1.000e+000 2.580e-003 9.820e-006 
4.795e-005 5.506e+006 7.263e+011 1.000e+000 1.632e-003 9.870e-006 
4.800e-005 5.514e+006 7.264e+011 1.000e+000 9.786e-004 9.863e-006 
4.805e-005 5.529e+006 7.257e+011 1.000e+000 1.656e-003 9.809e-006 
4.810e-005 5.524e+006 7.261e+011 1.000e+000 2.540e-003 9.891e-006 
4.815e-005 5.524e+006 7.260e+011 1.000e+000 7.152e-004 9.944e-006 
4.820e-005 5.533e+006 7.259e+011 1.000e+000 2.419e-003 9.930e-006 
4.825e-005 5.533e+006 7.266e+011 1.000e+000 1.620e-003 9.983e-006 
4.830e-005 5.537e+006 7.247e+011 1.000e+000 2.523e-003 1.000e-005 
4.835e-005 5.540e+006 7.242e+011 1.000e+000 1.107e-003 1.003e-005 
4.840e-005 5.547e+006 7.238e+011 1.000e+000 1.817e-003 1.004e-005 
4.845e-005 5.553e+006 7.235e+011 1.000e+000 1.640e-003 1.004e-005 
4.850e-005 5.560e+006 7.236e+011 1.000e+000 1.346e-003 1.005e-005 
4.855e-005 5.565e+006 7.237e+011 1.000e+000 1.742e-003 1.006e-005 
4.860e-005 5.572e+006 7.235e+011 1.000e+000 1.286e-003 1.006e-005 
4.865e-005 5.578e+006 7.233e+011 1.000e+000 1.378e-003 1.007e-005 
4.870e-005 5.589e+006 7.226e+011 1.000e+000 2.734e-003 1.004e-005 
4.875e-005 5.590e+006 7.246e+011 1.000e+000 3.460e-003 1.009e-005 
4.880e-005 5.593e+006 7.253e+011 1.000e+000 3.277e-003 1.012e-005 
4.885e-005 5.601e+006 7.253e+011 1.000e+000 1.646e-003 1.011e-005 
4.890e-005 5.606e+006 7.254e+011 1.000e+000 1.997e-003 1.013e-005 
4.895e-005 5.614e+006 7.258e+011 1.000e+000 2.347e-003 1.012e-005 
4.900e-005 5.620e+006 7.256e+011 1.000e+000 1.534e-003 1.013e-005 
4.905e-005 5.628e+006 7.251e+011 1.000e+000 2.373e-003 1.013e-005 
4.910e-005 5.633e+006 7.249e+011 1.000e+000 2.715e-003 1.014e-005 
4.915e-005 5.638e+006 7.251e+011 1.000e+000 2.521e-003 1.016e-005 
4.920e-005 5.645e+006 7.253e+011 1.000e+000 2.712e-003 1.015e-005 
4.925e-005 5.652e+006 7.245e+011 1.000e+000 2.445e-003 1.015e-005 
4.930e-005 5.660e+006 7.249e+011 1.000e+000 2.682e-003 1.015e-005 
4.935e-005 5.664e+006 7.246e+011 1.000e+000 2.853e-003 1.017e-005 
4.940e-005 5.672e+006 7.243e+011 1.000e+000 2.425e-003 1.017e-005 
4.945e-005 5.679e+006 7.244e+011 1.000e+000 2.376e-003 1.017e-005 
4.950e-005 5.687e+006 7.245e+011 1.000e+000 2.118e-003 1.016e-005 
4.955e-005 5.691e+006 7.246e+011 1.000e+000 2.774e-003 1.019e-005 
4.960e-005 5.698e+006 7.250e+011 1.000e+000 2.006e-003 1.019e-005 
4.965e-005 5.707e+006 7.245e+011 1.000e+000 2.219e-003 1.018e-005 
4.970e-005 5.711e+006 7.251e+011 1.000e+000 2.367e-003 1.020e-005 
4.975e-005 5.718e+006 7.252e+011 1.000e+000 3.301e-003 1.020e-005 
4.980e-005 5.726e+006 7.248e+011 1.000e+000 2.419e-003 1.019e-005 
4.985e-005 5.731e+006 7.253e+011 1.000e+000 3.230e-003 1.021e-005 
4.990e-005 5.740e+006 7.250e+011 1.000e+000 2.929e-003 1.020e-005 
4.995e-005 5.746e+006 7.248e+011 1.000e+000 2.958e-003 1.021e-005 
5.000e-005 5.750e+006 7.252e+011 1.000e+000 2.133e-003 1.023e-005 
5.005e-005 5.759e+006 7.243e+011 1.000e+000 1.712e-003 1.022e-005 
5.010e-005 5.766e+006 7.243e+011 1.000e+000 1.248e-003 1.022e-005 
5.015e-005 5.768e+006 7.239e+011 1.000e+000 9.956e-004 1.026e-005 
5.020e-005 5.774e+006 7.239e+011 1.000e+000 1.091e-003 1.026e-005 
5.025e-005 5.780e+006 7.239e+011 1.000e+000 1.983e-003 1.027e-005 
5.030e-005 5.788e+006 7.243e+011 1.000e+000 1.470e-003 1.027e-005 
5.035e-005 5.797e+006 7.242e+011 1.000e+000 1.059e-003 1.025e-005 
5.040e-005 5.801e+006 7.240e+011 1.000e+000 1.755e-003 1.027e-005 
5.045e-005 5.811e+006 7.236e+011 1.000e+000 1.336e-003 1.026e-005 
5.050e-005 5.815e+006 7.237e+011 1.000e+000 9.716e-004 1.028e-005 
5.055e-005 5.823e+006 7.234e+011 1.000e+000 1.107e-003 1.027e-005 
5.060e-005 5.830e+006 7.235e+011 1.000e+000 1.398e-003 1.027e-005 
5.065e-005 5.837e+006 7.239e+011 1.000e+000 1.557e-003 1.028e-005 
5.070e-005 5.845e+006 7.235e+011 1.000e+000 8.008e-004 1.027e-005 
5.075e-005 5.851e+006 7.237e+011 1.000e+000 6.729e-004 1.028e-005 
5.080e-005 5.858e+006 7.233e+011 1.000e+000 2.140e-004 1.028e-005 
5.085e-005 5.865e+006 7.234e+011 1.000e+000 7.253e-004 1.028e-005 
5.090e-005 5.877e+006 7.233e+011 1.000e+000 7.156e-005 1.025e-005 
5.095e-005 5.880e+006 7.224e+011 1.000e+000 1.023e-003 1.028e-005 
5.100e-005 5.889e+006 7.233e+011 1.000e+000 3.498e-004 1.027e-005 
5.105e-005 5.898e+006 7.234e+011 1.000e+000 2.766e-004 1.026e-005 
5.110e-005 5.906e+006 7.234e+011 1.000e+000 2.014e-004 1.025e-005 
5.115e-005 5.911e+006 7.219e+011 1.000e+000 4.185e-005 1.027e-005 
5.120e-005 5.917e+006 7.240e+011 1.000e+000 8.067e-004 1.028e-005 
5.125e-005 5.918e+006 7.218e+011 1.000e+000 1.224e-003 1.032e-005 
5.130e-005 5.918e+006 7.227e+011 1.000e+000 7.471e-005 1.037e-005 
5.135e-005 5.907e+006 7.236e+011 1.000e+000 2.002e-003 1.049e-005 
5.140e-005 5.909e+006 7.240e+011 1.000e+000 6.474e-005 1.053e-005 
5.145e-005 5.908e+006 7.230e+011 1.000e+000 1.288e-003 1.059e-005 
5.150e-005 5.921e+006 7.217e+011 1.000e+000 2.868e-004 1.055e-005 
5.155e-005 5.930e+006 7.217e+011 1.000e+000 6.719e-004 1.053e-005 
5.160e-005 5.938e+006 7.215e+011 1.000e+000 7.156e-004 1.053e-005 
5.165e-005 5.944e+006 7.196e+011 1.000e+000 7.181e-004 1.054e-005 
5.170e-005 5.953e+006 7.195e+011 1.000e+000 6.318e-004 1.052e-005 
5.175e-005 5.959e+006 7.194e+011 1.000e+000 1.587e-003 1.054e-005 
5.180e-005 5.965e+006 7.192e+011 1.000e+000 1.292e-003 1.054e-005 
5.185e-005 5.971e+006 7.199e+011 1.000e+000 5.906e-004 1.055e-005 
5.190e-005 5.976e+006 7.199e+011 1.000e+000 1.494e-003 1.057e-005 
5.195e-005 5.984e+006 7.199e+011 1.000e+000 7.946e-004 1.056e-005 
5.200e-005 5.988e+006 7.202e+011 1.000e+000 1.676e-003 1.058e-005 
5.205e-005 5.995e+006 7.202e+011 1.000e+000 9.937e-004 1.058e-005 
5.210e-005 6.001e+006 7.199e+011 1.000e+000 1.098e-003 1.059e-005 
5.215e-005 6.009e+006 7.201e+011 1.000e+000 1.479e-003 1.059e-005 
5.220e-005 6.015e+006 7.203e+011 1.000e+000 1.213e-003 1.060e-005 
5.225e-005 6.021e+006 7.200e+011 1.000e+000 1.422e-003 1.060e-005 
5.230e-005 6.029e+006 7.200e+011 1.000e+000 1.899e-004 1.060e-005 
5.235e-005 6.038e+006 7.207e+011 1.000e+000 1.591e-003 1.059e-005 
5.240e-005 6.042e+006 7.202e+011 1.000e+000 1.442e-003 1.061e-005 
5.245e-005 6.048e+006 7.202e+011 1.000e+000 9.205e-004 1.062e-005 
5.250e-005 6.054e+006 7.201e+011 1.000e+000 9.532e-004 1.062e-005 
5.255e-005 6.060e+006 7.202e+011 1.000e+000 8.989e-004 1.064e-005 
5.260e-005 6.064e+006 7.199e+011 1.000e+000 1.140e-003 1.066e-005 
5.265e-005 6.072e+006 7.201e+011 1.000e+000 8.642e-004 1.066e-005 
5.270e-005 6.077e+006 7.198e+011 1.000e+000 1.604e-003 1.067e-005 
5.275e-005 6.085e+006 7.200e+011 1.000e+000 1.467e-003 1.066e-005 
5.280e-005 6.093e+006 7.196e+011 1.000e+000 9.318e-004 1.066e-005 
5.285e-005 6.098e+006 7.198e+011 1.000e+000 1.517e-003 1.067e-005 
5.290e-005 6.103e+006 7.198e+011 1.000e+000 8.890e-004 1.069e-005 
5.295e-005 6.111e+006 7.197e+011 1.000e+000 1.210e-003 1.069e-005 
5.300e-005 6.120e+006 7.200e+011 1.000e+000 1.154e-003 1.067e-005 
5.305e-005 6.124e+006 7.199e+011 1.000e+000 1.323e-003 1.069e-005 
5.310e-005 6.129e+006 7.201e+011 1.000e+000 2.209e-003 1.071e-005 
5.315e-005 6.136e+006 7.204e+011 1.000e+000 8.186e-004 1.071e-005 
5.320e-005 6.143e+006 7.199e+011 1.000e+000 6.924e-004 1.071e-005 
5.325e-005 6.149e+006 7.198e+011 1.000e+000 8.240e-004 1.072e-005 
5.330e-005 6.155e+006 7.201e+011 1.000e+000 1.433e-003 1.073e-005 
5.335e-005 6.161e+006 7.198e+011 1.000e+000 9.178e-004 1.074e-005 
5.340e-005 6.168e+006 7.197e+011 1.000e+000 2.217e-003 1.074e-005 
5.345e-005 6.176e+006 7.199e+011 1.000e+000 1.710e-003 1.073e-005 
5.350e-005 6.182e+006 7.197e+011 1.000e+000 1.003e-003 1.074e-005 
5.355e-005 6.187e+006 7.201e+011 1.000e+000 6.299e-004 1.076e-005 
5.360e-005 6.191e+006 7.198e+011 1.000e+000 1.702e-003 1.078e-005 
5.365e-005 6.199e+006 7.202e+011 1.000e+000 9.973e-004 1.078e-005 
5.370e-005 6.206e+006 7.202e+011 1.000e+000 1.018e-003 1.077e-005 
5.375e-005 6.213e+006 7.202e+011 1.000e+000 5.240e-004 1.078e-005 
5.380e-005 6.220e+006 7.202e+011 1.000e+000 1.368e-003 1.078e-005 
5.385e-005 6.225e+006 7.202e+011 1.000e+000 1.541e-003 1.080e-005 
5.390e-005 6.230e+006 7.201e+011 1.000e+000 1.438e-003 1.081e-005 
5.395e-005 6.237e+006 7.200e+011 1.000e+000 1.432e-003 1.081e-005 
5.400e-005 6.244e+006 7.203e+011 1.000e+000 7.705e-004 1.081e-005 
5.405e-005 6.252e+006 7.204e+011 1.000e+000 1.646e-003 1.081e-005 
5.410e-005 6.256e+006 7.201e+011 1.000e+000 1.176e-003 1.083e-005 
5.415e-005 6.260e+006 7.210e+011 1.000e+000 4.078e-004 1.085e-005 
5.420e-005 6.266e+006 7.216e+011 1.000e+000 1.120e-003 1.086e-005 
5.425e-005 6.266e+006 7.225e+011 1.000e+000 1.644e-003 1.091e-005 
5.430e-005 6.258e+006 7.222e+011 1.000e+000 1.519e-004 1.101e-005 
5.435e-005 6.261e+006 7.215e+011 1.000e+000 1.582e-003 1.105e-005 
5.440e-005 6.270e+006 7.216e+011 1.000e+000 1.143e-003 1.104e-005 
5.445e-005 6.275e+006 7.209e+011 1.000e+000 9.983e-004 1.105e-005 
5.450e-005 6.279e+006 7.210e+011 1.000e+000 1.058e-003 1.107e-005 
5.455e-005 6.285e+006 7.208e+011 1.000e+000 1.557e-003 1.108e-005 
5.460e-005 6.291e+006 7.206e+011 1.000e+000 1.290e-003 1.109e-005 
5.465e-005 6.301e+006 7.211e+011 1.000e+000 1.527e-003 1.107e-005 
5.470e-005 6.314e+006 7.177e+011 1.000e+000 1.512e-003 1.103e-005 
5.475e-005 6.333e+006 7.139e+011 1.000e+000 1.135e-003 1.095e-005 
5.480e-005 6.335e+006 7.127e+011 1.000e+000 2.054e-003 1.098e-005 
5.485e-005 6.347e+006 7.131e+011 1.000e+000 1.219e-003 1.095e-005 
5.490e-005 6.352e+006 7.135e+011 1.000e+000 1.961e-003 1.097e-005 
5.495e-005 6.351e+006 7.132e+011 1.000e+000 1.222e-003 1.102e-005 
5.500e-005 6.357e+006 7.136e+011 1.000e+000 2.057e-003 1.103e-005 
5.505e-005 6.364e+006 7.133e+011 1.000e+000 1.693e-003 1.103e-005 
5.510e-005 6.368e+006 7.129e+011 1.000e+000 2.642e-003 1.105e-005 
5.515e-005 6.372e+006 7.129e+011 1.000e+000 1.953e-003 1.108e-005 
5.520e-005 6.377e+006 7.137e+011 1.000e+000 1.872e-003 1.109e-005 
5.525e-005 6.388e+006 7.132e+011 1.000e+000 1.834e-003 1.106e-005 
5.530e-005 6.396e+006 7.133e+011 1.000e+000 2.543e-003 1.106e-005 
5.535e-005 6.399e+006 7.134e+011 1.000e+000 1.808e-003 1.109e-005 
5.540e-005 6.408e+006 7.124e+011 1.000e+000 2.163e-003 1.108e-005 
5.545e-005 6.413e+006 7.129e+011 1.000e+000 1.677e-003 1.110e-005 
5.550e-005 6.416e+006 7.140e+011 1.000e+000 2.543e-003 1.113e-005 
5.555e-005 6.425e+006 7.127e+011 1.000e+000 3.061e-003 1.111e-005 
5.560e-005 6.434e+006 7.132e+011 1.000e+000 1.381e-003 1.110e-005 
5.565e-005 6.437e+006 7.123e+011 1.000e+000 2.390e-004 1.113e-005 
5.570e-005 6.453e+006 7.147e+011 1.000e+000 7.022e-004 1.106e-005 
5.575e-005 6.450e+006 7.157e+011 1.000e+000 5.033e-004 1.114e-005 
5.580e-005 6.466e+006 7.148e+011 1.000e+000 1.490e-003 1.108e-005 
5.585e-005 6.475e+006 7.143e+011 1.000e+000 1.902e-003 1.107e-005 
5.590e-005 6.485e+006 7.139e+011 1.000e+000 1.443e-003 1.105e-005 
5.595e-005 6.479e+006 7.143e+011 1.000e+000 7.116e-004 1.114e-005 
5.600e-005 6.484e+006 7.134e+011 1.000e+000 1.624e-003 1.115e-005 
5.605e-005 6.501e+006 7.141e+011 1.000e+000 6.001e-005 1.109e-005 
5.610e-005 6.504e+006 7.142e+011 1.000e+000 8.210e-004 1.111e-005 
5.615e-005 6.505e+006 7.150e+011 1.000e+000 7.527e-004 1.116e-005 
5.620e-005 6.515e+006 7.142e+011 1.000e+000 1.996e-004 1.114e-005 
5.625e-005 6.526e+006 7.142e+011 1.000e+000 1.351e-004 1.111e-005 
5.630e-005 6.541e+006 7.150e+011 1.000e+000 1.210e-003 1.106e-005 
5.635e-005 6.538e+006 7.133e+011 1.000e+000 5.066e-004 1.113e-005 
5.640e-005 6.539e+006 7.145e+011 1.000e+000 1.280e-003 1.117e-005 
5.645e-005 6.554e+006 7.144e+011 1.000e+000 3.815e-005 1.112e-005 
5.650e-005 6.557e+006 7.157e+011 1.000e+000 4.943e-005 1.115e-005 
5.655e-005 6.554e+006 7.131e+011 1.000e+000 5.106e-004 1.122e-005 
5.660e-005 6.552e+006 7.120e+011 1.000e+000 2.379e-003 1.128e-005 
5.665e-005 6.568e+006 7.143e+011 1.000e+000 9.442e-004 1.122e-005 
5.670e-005 6.586e+006 7.155e+011 1.000e+000 7.477e-004 1.115e-005 
5.675e-005 6.581e+006 7.140e+011 1.000e+000 1.485e-003 1.123e-005 
5.680e-005 6.592e+006 7.146e+011 1.000e+000 8.054e-005 1.120e-005 
5.685e-005 6.592e+006 7.142e+011 1.000e+000 1.136e-003 1.125e-005 
5.690e-005 6.599e+006 7.144e+011 1.000e+000 9.154e-004 1.126e-005 
5.695e-005 6.598e+006 7.146e+011 1.000e+000 7.679e-004 1.132e-005 
5.700e-005 6.602e+006 7.159e+011 1.000e+000 6.370e-004 1.134e-005 
5.705e-005 6.605e+006 7.135e+011 1.000e+000 3.072e-004 1.136e-005 
5.710e-005 6.617e+006 7.161e+011 1.000e+000 1.639e-003 1.134e-005 
5.715e-005 6.621e+006 7.136e+011 1.000e+000 6.684e-004 1.136e-005 
5.720e-005 6.623e+006 7.152e+011 1.000e+000 6.025e-004 1.139e-005 
5.725e-005 6.636e+006 7.142e+011 1.000e+000 1.013e-003 1.135e-005 
5.730e-005 6.641e+006 7.150e+011 1.000e+000 1.420e-004 1.137e-005 
5.735e-005 6.654e+006 7.155e+011 1.000e+000 9.493e-005 1.133e-005 
5.740e-005 6.653e+006 7.137e+011 1.000e+000 1.527e-004 1.138e-005 
5.745e-005 6.665e+006 7.142e+011 1.000e+000 5.372e-005 1.135e-005 
5.750e-005 6.676e+006 7.139e+011 1.000e+000 3.061e-004 1.132e-005 
5.755e-005 6.682e+006 7.144e+011 1.000e+000 6.889e-006 1.133e-005 
5.760e-005 6.683e+006 7.143e+011 1.000e+000 5.971e-004 1.138e-005 
5.765e-005 6.693e+006 7.149e+011 1.000e+000 9.659e-004 1.136e-005 
5.770e-005 6.696e+006 7.144e+011 1.000e+000 1.513e-003 1.139e-005 
5.775e-005 6.710e+006 7.145e+011 1.000e+000 8.337e-004 1.134e-005 
5.780e-005 6.707e+006 7.131e+011 1.000e+000 1.889e-003 1.141e-005 
5.785e-005 6.715e+006 7.141e+011 1.000e+000 1.971e-004 1.141e-005 
5.790e-005 6.717e+006 7.146e+011 1.000e+000 6.900e-004 1.144e-005 
5.795e-005 6.721e+006 7.132e+011 1.000e+000 1.145e-004 1.146e-005 
5.800e-005 6.727e+006 7.138e+011 1.000e+000 1.237e-003 1.147e-005 
5.805e-005 6.732e+006 7.136e+011 1.000e+000 1.231e-003 1.149e-005 
5.810e-005 6.738e+006 7.136e+011 1.000e+000 2.134e-004 1.150e-005 
5.815e-005 6.745e+006 7.138e+011 1.000e+000 1.059e-003 1.149e-005 
5.820e-005 6.755e+006 7.138e+011 1.000e+000 8.737e-004 1.148e-005 
5.825e-005 6.766e+006 7.146e+011 1.000e+000 1.402e-004 1.145e-005 
5.830e-005 6.773e+006 7.140e+011 1.000e+000 7.438e-004 1.145e-005 
5.835e-005 6.768e+006 7.129e+011 1.000e+000 9.850e-005 1.154e-005 
5.840e-005 6.780e+006 7.136e+011 1.000e+000 6.848e-004 1.151e-005 
5.845e-005 6.786e+006 7.130e+011 1.000e+000 9.984e-004 1.151e-005 
5.850e-005 6.800e+006 7.150e+011 1.000e+000 5.580e-004 1.147e-005 
5.855e-005 6.800e+006 7.157e+011 1.000e+000 1.596e-003 1.152e-005 
5.860e-005 6.817e+006 7.143e+011 1.000e+000 1.521e-003 1.145e-005 
5.865e-005 6.820e+006 7.136e+011 1.000e+000 1.883e-003 1.148e-005 
5.870e-005 6.822e+006 7.146e+011 1.000e+000 1.300e-003 1.151e-005 
5.875e-005 6.822e+006 7.155e+011 1.000e+000 2.568e-003 1.156e-005 
5.880e-005 6.826e+006 7.156e+011 1.000e+000 1.370e-003 1.159e-005 
5.885e-005 6.813e+006 7.144e+011 1.000e+000 1.563e-003 1.172e-005 
5.890e-005 6.796e+006 7.142e+011 1.000e+000 5.711e-004 1.190e-005 
5.895e-005 6.775e+006 7.152e+011 1.000e+000 2.042e-004 1.209e-005 
5.900e-005 6.751e+006 7.148e+011 1.000e+000 9.984e-004 1.230e-005 
5.905e-005 6.742e+006 7.154e+011 1.000e+000 6.435e-005 1.242e-005 
5.910e-005 6.735e+006 7.136e+011 1.000e+000 1.143e-003 1.252e-005 
5.915e-005 6.736e+006 7.149e+011 1.000e+000 3.557e-004 1.256e-005 
5.920e-005 6.730e+006 7.140e+011 1.000e+000 4.551e-004 1.265e-005 
5.925e-005 6.732e+006 7.147e+011 1.000e+000 4.519e-005 1.269e-005 
5.930e-005 6.740e+006 7.146e+011 1.000e+000 3.599e-004 1.268e-005 
5.935e-005 6.743e+006 7.186e+011 1.000e+000 1.302e-003 1.271e-005 
5.940e-005 6.730e+006 7.177e+011 1.000e+000 7.592e-004 1.285e-005 
5.945e-005 6.705e+006 7.185e+011 1.000e+000 1.275e-003 1.307e-005 
5.950e-005 6.669e+006 7.191e+011 1.000e+000 1.389e-003 1.338e-005 
5.955e-005 6.648e+006 7.226e+011 1.000e+000 2.482e-004 1.357e-005 
5.960e-005 6.492e+006 7.228e+011 1.000e+000 1.336e-003 1.469e-005 
5.965e-005 6.377e+006 7.228e+011 1.000e+000 1.133e-003 1.554e-005 
5.970e-005 6.304e+006 7.244e+011 1.000e+000 1.565e-003 1.610e-005 
5.975e-005 6.284e+006 7.230e+011 1.000e+000 2.631e-003 1.629e-005 
5.980e-005 6.255e+006 7.223e+011 1.000e+000 1.189e-003 1.654e-005 
5.985e-005 6.258e+006 7.237e+011 1.000e+000 2.097e-003 1.657e-005 
5.990e-005 6.263e+006 7.217e+011 1.000e+000 9.897e-004 1.658e-005 
5.995e-005 6.251e+006 7.247e+011 1.000e+000 2.262e-004 1.672e-005 
6.000e-005 6.239e+006 7.254e+011 1.000e+000 2.024e-003 1.685e-005 
6.005e-005 6.229e+006 7.192e+011 1.000e+000 2.911e-003 1.697e-005 
6.010e-005 6.226e+006 7.216e+011 1.000e+000 2.359e-003 1.704e-005 
6.015e-005 6.215e+006 7.223e+011 1.000e+000 1.176e-003 1.717e-005 
6.020e-005 6.215e+006 7.247e+011 1.000e+000 1.581e-003 1.721e-005 
6.025e-005 6.179e+006 7.240e+011 1.000e+000 1.971e-003 1.751e-005 
6.030e-005 6.196e+006 7.229e+011 1.000e+000 2.404e-003 1.744e-005 
6.035e-005 6.190e+006 7.230e+011 1.000e+000 2.061e-003 1.754e-005 
6.040e-005 6.205e+006 7.236e+011 1.000e+000 3.769e-003 1.748e-005 
6.045e-005 6.219e+006 7.236e+011 1.000e+000 3.377e-003 1.743e-005 
6.050e-005 6.220e+006 7.264e+011 1.000e+000 3.671e-003 1.748e-005 
6.055e-005 6.214e+006 7.249e+011 1.000e+000 4.577e-003 1.757e-005 
6.060e-005 6.210e+006 7.229e+011 1.000e+000 3.136e-003 1.765e-005 
6.065e-005 6.216e+006 7.245e+011 1.000e+000 3.724e-003 1.765e-005 
6.070e-005 6.220e+006 7.260e+011 1.000e+000 4.050e-003 1.768e-005 
6.075e-005 6.217e+006 7.252e+011 1.000e+000 4.495e-003 1.775e-005 
6.080e-005 6.246e+006 7.258e+011 1.000e+000 1.473e-003 1.760e-005 
6.085e-005 6.254e+006 7.242e+011 1.000e+000 3.878e-003 1.759e-005 
6.090e-005 6.275e+006 7.238e+011 1.000e+000 9.756e-004 1.750e-005 
6.095e-005 6.269e+006 7.237e+011 1.000e+000 5.593e-004 1.759e-005 
6.100e-005 6.266e+006 7.232e+011 1.000e+000 1.527e-003 1.766e-005 
6.105e-005 6.269e+006 7.246e+011 1.000e+000 1.112e-003 1.769e-005 
6.110e-005 6.271e+006 7.238e+011 1.000e+000 1.480e-003 1.773e-005 
6.115e-005 6.289e+006 7.245e+011 1.000e+000 9.972e-004 1.765e-005 
6.120e-005 6.292e+006 7.258e+011 1.000e+000 1.286e-003 1.768e-005 
6.125e-005 6.296e+006 7.242e+011 1.000e+000 1.860e-003 1.770e-005 
6.130e-005 6.293e+006 7.254e+011 1.000e+000 2.084e-004 1.778e-005 
6.135e-005 6.295e+006 7.264e+011 1.000e+000 2.258e-003 1.781e-005 
6.140e-005 6.310e+006 7.252e+011 1.000e+000 8.553e-004 1.776e-005 
6.145e-005 6.311e+006 7.250e+011 1.000e+000 1.733e-003 1.780e-005 
6.150e-005 6.317e+006 7.250e+011 1.000e+000 9.020e-004 1.781e-005 
6.155e-005 6.322e+006 7.244e+011 1.000e+000 1.009e-003 1.782e-005 
6.160e-005 6.316e+006 7.243e+011 1.000e+000 2.254e-003 1.791e-005 
6.165e-005 6.326e+006 7.256e+011 1.000e+000 1.887e-003 1.790e-005 
6.170e-005 6.334e+006 7.245e+011 1.000e+000 1.663e-003 1.789e-005 
6.175e-005 6.317e+006 7.255e+011 1.000e+000 2.104e-003 1.806e-005 
6.180e-005 6.320e+006 7.264e+011 1.000e+000 1.067e-003 1.809e-005 
6.185e-005 6.309e+006 7.259e+011 1.000e+000 4.076e-004 1.821e-005 
6.190e-005 6.278e+006 7.283e+011 1.000e+000 1.178e-003 1.848e-005 
6.195e-005 6.181e+006 7.211e+011 1.000e+000 1.826e-003 1.920e-005 
6.200e-005 6.173e+006 7.195e+011 1.000e+000 1.557e-003 1.931e-005 
6.205e-005 6.172e+006 7.251e+011 1.000e+000 5.346e-004 1.936e-005 
6.210e-005 6.179e+006 7.259e+011 1.000e+000 2.145e-003 1.936e-005 
6.215e-005 6.179e+006 7.253e+011 1.000e+000 1.119e-003 1.941e-005 
6.220e-005 6.173e+006 7.237e+011 1.000e+000 3.254e-003 1.950e-005 
6.225e-005 6.190e+006 7.278e+011 1.000e+000 3.540e-003 1.944e-005 
6.230e-005 6.207e+006 7.227e+011 1.000e+000 1.631e-003 1.937e-005 
6.235e-005 6.241e+006 7.237e+011 1.000e+000 1.378e-003 1.918e-005 
6.240e-005 6.234e+006 7.228e+011 1.000e+000 1.223e-003 1.928e-005 
6.245e-005 6.252e+006 7.251e+011 1.000e+000 1.917e-003 1.921e-005 
6.250e-005 6.255e+006 7.244e+011 1.000e+000 1.250e-003 1.924e-005 
6.255e-005 6.264e+006 7.253e+011 1.000e+000 1.832e-003 1.922e-005 
6.260e-005 6.268e+006 7.277e+011 1.000e+000 1.251e-003 1.925e-005 
6.265e-005 6.295e+006 7.278e+011 1.000e+000 3.912e-004 1.911e-005 
6.270e-005 6.285e+006 7.275e+011 1.000e+000 9.625e-004 1.923e-005 
6.275e-005 6.311e+006 7.288e+011 1.000e+000 1.027e-003 1.910e-005 
6.280e-005 6.310e+006 7.302e+011 1.000e+000 1.888e-006 1.916e-005 
6.285e-005 6.318e+006 7.294e+011 1.000e+000 1.761e-003 1.915e-005 
6.290e-005 6.329e+006 7.294e+011 1.000e+000 4.464e-004 1.913e-005 
6.295e-005 6.331e+006 7.265e+011 1.000e+000 1.157e-003 1.916e-005 
6.300e-005 6.317e+006 7.268e+011 1.000e+000 1.314e-003 1.931e-005 
6.305e-005 6.327e+006 7.255e+011 1.000e+000 1.676e-003 1.929e-005 
6.310e-005 6.345e+006 7.252e+011 1.000e+000 1.016e-003 1.921e-005 
6.315e-005 6.330e+006 7.251e+011 1.000e+000 2.964e-004 1.937e-005 
6.320e-005 6.342e+006 7.261e+011 1.000e+000 2.242e-005 1.934e-005 
6.325e-005 6.354e+006 7.262e+011 1.000e+000 1.263e-003 1.930e-005 
6.330e-005 6.359e+006 7.246e+011 1.000e+000 7.640e-004 1.932e-005 
6.335e-005 6.353e+006 7.291e+011 1.000e+000 4.630e-004 1.941e-005 
6.340e-005 6.355e+006 7.264e+011 1.000e+000 7.869e-004 1.945e-005 
6.345e-005 6.331e+006 7.281e+011 1.000e+000 7.751e-004 1.966e-005 
6.350e-005 6.311e+006 7.298e+011 1.000e+000 7.752e-004 1.985e-005 
6.355e-005 6.298e+006 7.290e+011 1.000e+000 1.369e-003 1.999e-005 
6.360e-005 6.238e+006 7.310e+011 1.000e+000 9.872e-004 2.045e-005 
6.365e-005 6.230e+006 7.317e+011 1.000e+000 1.025e-004 2.056e-005 
6.370e-005 6.211e+006 7.311e+011 1.000e+000 1.423e-003 2.074e-005 
6.375e-005 6.193e+006 7.316e+011 1.000e+000 2.003e-003 2.091e-005 
6.380e-005 6.166e+006 7.328e+011 1.000e+000 1.832e-003 2.115e-005 
6.385e-005 5.529e+006 7.216e+011 1.000e+000 9.163e-004 2.561e-005 
6.390e-005 4.646e+006 7.220e+011 1.000e+000 1.996e-003 3.176e-005 
6.395e-005 4.011e+006 7.249e+011 1.000e+000 1.282e-003 3.621e-005 
6.400e-005 3.749e+006 7.218e+011 1.000e+000 9.240e-004 3.807e-005 
6.405e-005 3.717e+006 7.208e+011 1.000e+000 1.185e-003 3.834e-005 
6.410e-005 3.717e+006 7.198e+011 1.000e+000 1.061e-004 3.839e-005 
6.415e-005 3.685e+006 7.181e+011 1.000e+000 1.941e-005 3.866e-005 
6.420e-005 3.737e+006 7.148e+011 1.000e+000 3.102e-004 3.835e-005 
6.425e-005 3.726e+006 7.161e+011 1.000e+000 1.591e-003 3.848e-005 
6.430e-005 3.731e+006 7.149e+011 1.000e+000 4.222e-004 3.850e-005 
6.435e-005 3.732e+006 7.119e+011 1.000e+000 1.020e-003 3.853e-005 
6.440e-005 3.745e+006 7.112e+011 1.000e+000 7.227e-004 3.850e-005 
6.445e-005 3.763e+006 7.109e+011 1.000e+000 1.404e-003 3.842e-005 
6.450e-005 3.766e+006 7.082e+011 1.000e+000 3.975e-003 3.845e-005 
6.455e-005 3.771e+006 7.093e+011 1.000e+000 3.562e-003 3.847e-005 
6.460e-005 3.783e+006 7.094e+011 1.000e+000 3.307e-003 3.844e-005 
6.465e-005 3.803e+006 7.096e+011 1.000e+000 2.689e-003 3.834e-005 
6.470e-005 3.804e+006 7.113e+011 1.000e+000 5.606e-004 3.839e-005 
6.475e-005 3.809e+006 7.079e+011 1.000e+000 2.879e-003 3.841e-005 
6.480e-005 3.807e+006 7.100e+011 1.000e+000 1.791e-003 3.847e-005 
6.485e-005 3.810e+006 7.077e+011 1.000e+000 6.162e-004 3.850e-005 
6.490e-005 3.812e+006 7.069e+011 1.000e+000 7.885e-004 3.853e-005 
6.495e-005 3.813e+006 7.079e+011 1.000e+000 4.489e-004 3.858e-005 
6.500e-005 3.813e+006 7.088e+011 1.000e+000 6.157e-004 3.863e-005 
6.505e-005 3.828e+006 7.113e+011 1.000e+000 9.380e-004 3.857e-005 
6.510e-005 3.833e+006 7.088e+011 1.000e+000 3.539e-003 3.859e-005 
6.515e-005 3.818e+006 7.085e+011 1.000e+000 2.372e-003 3.875e-005 
6.520e-005 3.830e+006 7.064e+011 1.000e+000 1.608e-003 3.871e-005 
6.525e-005 3.839e+006 7.071e+011 1.000e+000 1.371e-003 3.870e-005 
6.530e-005 3.855e+006 7.101e+011 1.000e+000 2.512e-003 3.864e-005 
6.535e-005 3.849e+006 7.090e+011 1.000e+000 3.144e-003 3.873e-005 
6.540e-005 3.869e+006 7.077e+011 1.000e+000 2.983e-003 3.864e-005 
6.545e-005 3.872e+006 7.083e+011 1.000e+000 3.471e-003 3.867e-005 
6.550e-005 3.885e+006 7.083e+011 1.000e+000 3.328e-003 3.863e-005 
6.555e-005 3.887e+006 7.077e+011 1.000e+000 3.695e-003 3.867e-005 
6.560e-005 3.903e+006 7.082e+011 1.000e+000 3.414e-003 3.860e-005 
6.565e-005 3.903e+006 7.078e+011 1.000e+000 1.983e-003 3.865e-005 
6.570e-005 3.920e+006 7.070e+011 1.000e+000 1.457e-003 3.859e-005 
6.575e-005 3.920e+006 7.092e+011 1.000e+000 2.965e-003 3.863e-005 
6.580e-005 3.926e+006 7.066e+011 1.000e+000 3.268e-004 3.864e-005 
6.585e-005 3.934e+006 7.078e+011 1.000e+000 1.678e-003 3.864e-005 
6.590e-005 3.928e+006 7.079e+011 1.000e+000 1.078e-003 3.873e-005 
6.595e-005 3.928e+006 7.085e+011 1.000e+000 2.067e-004 3.878e-005 
6.600e-005 3.934e+006 7.067e+011 1.000e+000 7.633e-004 3.879e-005 
6.605e-005 3.949e+006 7.070e+011 1.000e+000 1.346e-003 3.873e-005 
6.610e-005 3.955e+006 7.076e+011 1.000e+000 1.032e-003 3.875e-005 
6.615e-005 3.963e+006 7.077e+011 1.000e+000 1.049e-003 3.874e-005 
6.620e-005 3.961e+006 7.073e+011 1.000e+000 1.334e-003 3.880e-005 
6.625e-005 3.978e+006 7.087e+011 1.000e+000 2.943e-003 3.873e-005 
6.630e-005 3.984e+006 7.075e+011 1.000e+000 1.111e-003 3.874e-005 
6.635e-005 3.996e+006 7.089e+011 1.000e+000 2.553e-003 3.871e-005 
6.640e-005 3.997e+006 7.076e+011 1.000e+000 1.445e-003 3.875e-005 
6.645e-005 4.006e+006 7.089e+011 1.000e+000 2.040e-003 3.874e-005 
6.650e-005 4.011e+006 7.126e+011 1.000e+000 2.220e-003 3.876e-005 
6.655e-005 4.025e+006 7.130e+011 1.000e+000 1.600e-003 3.871e-005 
6.660e-005 4.028e+006 7.116e+011 1.000e+000 1.665e-003 3.874e-005 
6.665e-005 4.034e+006 7.112e+011 1.000e+000 3.208e-003 3.875e-005 
6.670e-005 4.039e+006 7.099e+011 1.000e+000 2.973e-003 3.876e-005 
6.675e-005 4.047e+006 7.104e+011 1.000e+000 3.634e-003 3.876e-005 
6.680e-005 4.061e+006 7.102e+011 1.000e+000 4.535e-003 3.871e-005 
6.685e-005 4.072e+006 7.130e+011 1.000e+000 3.288e-003 3.868e-005 
6.690e-005 4.072e+006 7.100e+011 1.000e+000 3.383e-003 3.874e-005 
6.695e-005 4.075e+006 7.120e+011 1.000e+000 4.640e-003 3.877e-005 
6.700e-005 4.089e+006 7.121e+011 1.000e+000 2.923e-003 3.872e-005 
6.705e-005 4.099e+006 7.108e+011 1.000e+000 3.399e-003 3.870e-005 
6.710e-005 4.100e+006 7.118e+011 1.000e+000 1.676e-003 3.874e-005 
6.715e-005 4.106e+006 7.102e+011 1.000e+000 3.261e-003 3.875e-005 
6.720e-005 4.114e+006 7.094e+011 1.000e+000 2.806e-003 3.875e-005 
6.725e-005 4.128e+006 7.093e+011 1.000e+000 3.900e-003 3.870e-005 
6.730e-005 4.133e+006 7.095e+011 1.000e+000 3.499e-003 3.872e-005 
6.735e-005 4.134e+006 7.092e+011 1.000e+000 4.482e-003 3.876e-005 
6.740e-005 4.138e+006 7.094e+011 1.000e+000 2.802e-003 3.878e-005 
6.745e-005 4.145e+006 7.093e+011 1.000e+000 3.166e-003 3.878e-005 
6.750e-005 4.151e+006 7.092e+011 1.000e+000 3.274e-003 3.879e-005 
6.755e-005 4.157e+006 7.090e+011 1.000e+000 4.248e-003 3.880e-005 
6.760e-005 4.163e+006 7.092e+011 1.000e+000 4.274e-003 3.881e-005 
6.765e-005 4.175e+006 7.094e+011 1.000e+000 3.194e-003 3.877e-005 
6.770e-005 4.176e+006 7.094e+011 1.000e+000 3.812e-003 3.882e-005 
6.775e-005 4.181e+006 7.094e+011 1.000e+000 3.845e-003 3.883e-005 
6.780e-005 4.189e+006 7.098e+011 1.000e+000 3.537e-003 3.883e-005 
6.785e-005 4.193e+006 7.095e+011 1.000e+000 3.084e-003 3.885e-005 
6.790e-005 4.196e+006 7.088e+011 1.000e+000 2.857e-003 3.888e-005 
6.795e-005 4.207e+006 7.111e+011 1.000e+000 1.849e-003 3.885e-005 
6.800e-005 4.209e+006 7.112e+011 1.000e+000 4.361e-004 3.889e-005 
6.805e-005 4.216e+006 7.114e+011 1.000e+000 1.578e-004 3.889e-005 
6.810e-005 4.220e+006 7.117e+011 1.000e+000 8.890e-005 3.891e-005 
6.815e-005 4.228e+006 7.112e+011 1.000e+000 1.260e-003 3.891e-005 
6.820e-005 4.232e+006 7.118e+011 1.000e+000 2.993e-004 3.893e-005 
6.825e-005 4.236e+006 7.111e+011 1.000e+000 2.865e-004 3.895e-005 
6.830e-005 4.246e+006 7.111e+011 1.000e+000 8.042e-006 3.894e-005 
6.835e-005 4.255e+006 7.109e+011 1.000e+000 3.441e-004 3.892e-005 
6.840e-005 4.260e+006 7.110e+011 1.000e+000 1.385e-003 3.893e-005 
6.845e-005 4.264e+006 7.112e+011 1.000e+000 1.192e-003 3.895e-005 
6.850e-005 4.268e+006 7.112e+011 1.000e+000 4.258e-004 3.898e-005 
6.855e-005 4.270e+006 7.107e+011 1.000e+000 1.810e-004 3.902e-005 
6.860e-005 4.283e+006 7.111e+011 1.000e+000 1.122e-004 3.898e-005 
6.865e-005 4.284e+006 7.107e+011 1.000e+000 1.833e-004 3.902e-005 
6.870e-005 4.286e+006 7.105e+011 1.000e+000 9.961e-004 3.905e-005 
6.875e-005 4.296e+006 7.105e+011 1.000e+000 1.404e-003 3.903e-005 
6.880e-005 4.303e+006 7.106e+011 1.000e+000 1.084e-003 3.904e-005 
6.885e-005 4.302e+006 7.106e+011 1.000e+000 2.984e-004 3.909e-005 
6.890e-005 4.313e+006 7.111e+011 1.000e+000 3.757e-004 3.907e-005 
6.895e-005 4.323e+006 7.109e+011 1.000e+000 6.746e-005 3.905e-005 
6.900e-005 4.338e+006 7.103e+011 1.000e+000 2.616e-003 3.899e-005 
6.905e-005 4.341e+006 7.105e+011 1.000e+000 1.993e-003 3.903e-005 
6.910e-005 4.348e+006 7.116e+011 1.000e+000 1.966e-003 3.902e-005 
6.915e-005 4.355e+006 7.114e+011 1.000e+000 9.918e-004 3.903e-005 
6.920e-005 4.362e+006 7.115e+011 1.000e+000 2.167e-003 3.903e-005 
6.925e-005 4.368e+006 7.114e+011 1.000e+000 1.029e-003 3.904e-005 
6.930e-005 4.377e+006 7.112e+011 1.000e+000 3.730e-004 3.903e-005 
6.935e-005 4.382e+006 7.107e+011 1.000e+000 2.266e-003 3.904e-005 
6.940e-005 4.386e+006 7.100e+011 1.000e+000 1.589e-003 3.906e-005 
6.945e-005 4.393e+006 7.108e+011 1.000e+000 3.820e-004 3.906e-005 
6.950e-005 4.399e+006 7.097e+011 1.000e+000 2.112e-003 3.907e-005 
6.955e-005 4.406e+006 7.100e+011 1.000e+000 1.697e-003 3.908e-005 
6.960e-005 4.414e+006 7.104e+011 1.000e+000 7.775e-004 3.907e-005 
6.965e-005 4.418e+006 7.100e+011 1.000e+000 7.897e-004 3.909e-005 
6.970e-005 4.424e+006 7.096e+011 1.000e+000 1.123e-003 3.910e-005 
6.975e-005 4.423e+006 7.096e+011 1.000e+000 1.237e-003 3.916e-005 
6.980e-005 4.429e+006 7.097e+011 1.000e+000 1.570e-003 3.917e-005 
6.985e-005 4.433e+006 7.096e+011 1.000e+000 1.994e-003 3.919e-005 
6.990e-005 4.440e+006 7.089e+011 1.000e+000 1.256e-003 3.919e-005 
6.995e-005 4.444e+006 7.095e+011 1.000e+000 1.080e-003 3.921e-005 
7.000e-005 4.454e+006 7.118e+011 1.000e+000 6.447e-004 3.919e-005 
7.005e-005 4.460e+006 7.114e+011 1.000e+000 1.870e-003 3.920e-005 
7.010e-005 4.469e+006 7.113e+011 1.000e+000 1.806e-003 3.919e-005 
7.015e-005 4.475e+006 7.112e+011 1.000e+000 1.229e-003 3.920e-005 
7.020e-005 4.483e+006 7.116e+011 1.000e+000 8.908e-004 3.919e-005 
7.025e-005 4.490e+006 7.110e+011 1.000e+000 1.801e-003 3.919e-005 
7.030e-005 4.495e+006 7.110e+011 1.000e+000 1.925e-003 3.921e-005 
7.035e-005 4.497e+006 7.106e+011 1.000e+000 1.821e-003 3.924e-005 
7.040e-005 4.504e+006 7.105e+011 1.000e+000 3.610e-003 3.925e-005 
7.045e-005 4.519e+006 7.105e+011 1.000e+000 1.554e-003 3.919e-005 
7.050e-005 4.526e+006 7.101e+011 1.000e+000 2.767e-003 3.920e-005 
7.055e-005 4.537e+006 7.117e+011 1.000e+000 3.626e-003 3.917e-005 
7.060e-005 4.536e+006 7.118e+011 1.000e+000 7.148e-004 3.923e-005 
7.065e-005 4.547e+006 7.108e+011 1.000e+000 2.394e-003 3.920e-005 
7.070e-005 4.566e+006 7.125e+011 1.000e+000 1.850e-003 3.912e-005 
7.075e-005 4.579e+006 7.130e+011 1.000e+000 1.995e-003 3.908e-005 
7.080e-005 4.583e+006 7.125e+011 1.000e+000 1.067e-003 3.910e-005 
7.085e-005 4.591e+006 7.113e+011 1.000e+000 3.015e-003 3.910e-005 
7.090e-005 4.594e+006 7.119e+011 1.000e+000 2.092e-003 3.913e-005 
7.095e-005 4.596e+006 7.104e+011 1.000e+000 2.126e-003 3.916e-005 
7.100e-005 4.598e+006 7.121e+011 1.000e+000 1.924e-003 3.920e-005 
7.105e-005 4.603e+006 7.112e+011 1.000e+000 1.957e-003 3.921e-005 
7.110e-005 4.606e+006 7.109e+011 1.000e+000 2.696e-003 3.924e-005 
7.115e-005 4.614e+006 7.112e+011 1.000e+000 1.981e-003 3.924e-005 
7.120e-005 4.616e+006 7.115e+011 1.000e+000 3.018e-003 3.927e-005 
7.125e-005 4.619e+006 7.099e+011 1.000e+000 2.111e-003 3.930e-005 
7.130e-005 4.629e+006 7.095e+011 1.000e+000 2.842e-003 3.928e-005 
7.135e-005 4.638e+006 7.098e+011 1.000e+000 2.824e-003 3.927e-005 
7.140e-005 4.644e+006 7.096e+011 1.000e+000 2.652e-003 3.928e-005 
7.145e-005 4.647e+006 7.095e+011 1.000e+000 2.319e-003 3.931e-005 
7.150e-005 4.647e+006 7.105e+011 1.000e+000 1.720e-003 3.936e-005 
7.155e-005 4.659e+006 7.103e+011 1.000e+000 2.304e-003 3.933e-005 
7.160e-005 4.662e+006 7.087e+011 1.000e+000 2.579e-003 3.936e-005 
7.165e-005 4.659e+006 7.081e+011 1.000e+000 1.905e-003 3.943e-005 
7.170e-005 4.671e+006 7.073e+011 1.000e+000 1.085e-003 3.940e-005 
7.175e-005 4.682e+006 7.075e+011 1.000e+000 3.381e-003 3.936e-005 
7.180e-005 4.678e+006 7.070e+011 1.000e+000 3.164e-003 3.944e-005 
7.185e-005 4.688e+006 7.069e+011 1.000e+000 3.389e-003 3.942e-005 
7.190e-005 4.707e+006 7.061e+011 1.000e+000 3.821e-003 3.934e-005 
7.195e-005 4.715e+006 7.065e+011 1.000e+000 1.985e-003 3.934e-005 
7.200e-005 4.720e+006 7.078e+011 1.000e+000 2.580e-003 3.936e-005 
7.205e-005 4.721e+006 7.078e+011 1.000e+000 3.354e-003 3.940e-005 
7.210e-005 4.729e+006 7.079e+011 1.000e+000 3.737e-003 3.939e-005 
7.215e-005 4.734e+006 7.076e+011 1.000e+000 4.477e-003 3.941e-005 
7.220e-005 4.738e+006 7.079e+011 1.000e+000 2.705e-003 3.943e-005 
7.225e-005 4.744e+006 7.080e+011 1.000e+000 2.506e-003 3.944e-005 
7.230e-005 4.752e+006 7.082e+011 1.000e+000 1.789e-003 3.943e-005 
7.235e-005 4.759e+006 7.082e+011 1.000e+000 3.412e-003 3.943e-005 
7.240e-005 4.767e+006 7.080e+011 1.000e+000 2.951e-003 3.943e-005 
7.245e-005 4.776e+006 7.080e+011 1.000e+000 2.341e-003 3.942e-005 
7.250e-005 4.781e+006 7.080e+011 1.000e+000 3.322e-003 3.943e-005 
7.255e-005 4.789e+006 7.080e+011 1.000e+000 3.005e-003 3.943e-005 
7.260e-005 4.804e+006 7.081e+011 1.000e+000 2.207e-003 3.937e-005 
7.265e-005 4.813e+006 7.082e+011 1.000e+000 2.027e-003 3.936e-005 
7.270e-005 4.822e+006 7.081e+011 1.000e+000 2.363e-003 3.935e-005 
7.275e-005 4.829e+006 7.082e+011 1.000e+000 2.527e-003 3.935e-005 
7.280e-005 4.839e+006 7.081e+011 1.000e+000 2.684e-003 3.933e-005 
7.285e-005 4.850e+006 7.080e+011 1.000e+000 2.844e-003 3.930e-005 
7.290e-005 4.857e+006 7.080e+011 1.000e+000 2.477e-003 3.931e-005 
7.295e-005 4.867e+006 7.074e+011 1.000e+000 2.708e-003 3.929e-005 
7.300e-005 4.876e+006 7.073e+011 1.000e+000 3.207e-003 3.927e-005 
7.305e-005 4.886e+006 7.071e+011 1.000e+000 3.337e-003 3.925e-005 
7.310e-005 4.897e+006 7.071e+011 1.000e+000 3.296e-003 3.923e-005 
7.315e-005 4.907e+006 7.070e+011 1.000e+000 2.835e-003 3.921e-005 
7.320e-005 4.916e+006 7.071e+011 1.000e+000 3.147e-003 3.920e-005 
7.325e-005 4.927e+006 7.072e+011 1.000e+000 4.403e-003 3.917e-005 
7.330e-005 4.939e+006 7.076e+011 1.000e+000 2.933e-003 3.914e-005 
7.335e-005 4.944e+006 7.072e+011 1.000e+000 2.203e-003 3.915e-005 
7.340e-005 4.956e+006 7.071e+011 1.000e+000 3.369e-003 3.912e-005 
7.345e-005 4.970e+006 7.076e+011 1.000e+000 2.928e-003 3.908e-005 
7.350e-005 4.980e+006 7.079e+011 1.000e+000 2.861e-003 3.905e-005 
7.355e-005 4.988e+006 7.080e+011 1.000e+000 2.278e-003 3.905e-005 
7.360e-005 4.998e+006 7.076e+011 1.000e+000 2.876e-003 3.903e-005 
7.365e-005 5.007e+006 7.075e+011 1.000e+000 3.773e-003 3.902e-005 
7.370e-005 5.017e+006 7.080e+011 1.000e+000 2.043e-003 3.900e-005 
7.375e-005 5.026e+006 7.077e+011 1.000e+000 2.955e-003 3.899e-005 
7.380e-005 5.033e+006 7.079e+011 1.000e+000 2.851e-003 3.899e-005 
7.385e-005 5.043e+006 7.078e+011 1.000e+000 3.182e-003 3.897e-005 
7.390e-005 5.052e+006 7.076e+011 1.000e+000 2.819e-003 3.895e-005 
7.395e-005 5.064e+006 7.077e+011 1.000e+000 2.992e-003 3.892e-005 
7.400e-005 5.075e+006 7.081e+011 1.000e+000 2.311e-003 3.890e-005 
7.405e-005 5.080e+006 7.079e+011 1.000e+000 3.098e-003 3.892e-005 
7.410e-005 5.089e+006 7.077e+011 1.000e+000 4.043e-003 3.890e-005 
7.415e-005 5.102e+006 7.078e+011 1.000e+000 2.428e-003 3.886e-005 
7.420e-005 5.112e+006 7.078e+011 1.000e+000 3.125e-003 3.884e-005 
7.425e-005 5.121e+006 7.080e+011 1.000e+000 2.573e-003 3.883e-005 
7.430e-005 5.131e+006 7.078e+011 1.000e+000 3.885e-003 3.881e-005 
7.435e-005 5.141e+006 7.079e+011 1.000e+000 3.226e-003 3.879e-005 
7.440e-005 5.148e+006 7.078e+011 1.000e+000 4.602e-003 3.879e-005 
7.445e-005 5.159e+006 7.075e+011 1.000e+000 3.194e-003 3.876e-005 
7.450e-005 5.170e+006 7.076e+011 1.000e+000 3.266e-003 3.874e-005 
7.455e-005 5.177e+006 7.078e+011 1.000e+000 3.264e-003 3.874e-005 
7.460e-005 5.190e+006 7.076e+011 1.000e+000 4.253e-003 3.870e-005 
7.465e-005 5.198e+006 7.077e+011 1.000e+000 2.772e-003 3.870e-005 
7.470e-005 5.204e+006 7.080e+011 1.000e+000 3.049e-003 3.870e-005 
7.475e-005 5.212e+006 7.079e+011 1.000e+000 2.762e-003 3.870e-005 
7.480e-005 5.222e+006 7.078e+011 1.000e+000 2.971e-003 3.868e-005 
7.485e-005 5.229e+006 7.078e+011 1.000e+000 3.200e-003 3.868e-005 
7.490e-005 5.237e+006 7.076e+011 1.000e+000 3.477e-003 3.868e-005 
7.495e-005 5.247e+006 7.079e+011 1.000e+000 3.466e-003 3.866e-005 
7.500e-005 5.258e+006 7.078e+011 1.000e+000 2.937e-003 3.864e-005 
7.505e-005 5.266e+006 7.079e+011 1.000e+000 2.455e-003 3.863e-005 
7.510e-005 5.267e+006 7.079e+011 1.000e+000 2.820e-003 3.867e-005 
7.515e-005 5.275e+006 7.083e+011 1.000e+000 2.749e-003 3.867e-005 
7.520e-005 5.287e+006 7.081e+011 1.000e+000 2.376e-003 3.864e-005 
7.525e-005 5.301e+006 7.095e+011 1.000e+000 5.458e-003 3.859e-005 
7.530e-005 5.310e+006 7.095e+011 1.000e+000 4.475e-003 3.857e-005 
7.535e-005 5.322e+006 7.098e+011 1.000e+000 3.657e-003 3.854e-005 
7.540e-005 5.325e+006 7.107e+011 1.000e+000 4.065e-003 3.857e-005 
7.545e-005 5.337e+006 7.104e+011 1.000e+000 4.286e-003 3.854e-005 
7.550e-005 5.345e+006 7.107e+011 1.000e+000 3.088e-003 3.853e-005 
7.555e-005 5.350e+006 7.099e+011 1.000e+000 2.093e-003 3.855e-005 
7.560e-005 5.355e+006 7.093e+011 1.000e+000 2.580e-003 3.856e-005 
7.565e-005 5.363e+006 7.099e+011 1.000e+000 3.810e-003 3.856e-005 
7.570e-005 5.362e+006 7.104e+011 1.000e+000 3.972e-003 3.861e-005 
7.575e-005 5.370e+006 7.105e+011 1.000e+000 3.884e-003 3.861e-005 
7.580e-005 5.376e+006 7.102e+011 1.000e+000 1.726e-003 3.862e-005 
7.585e-005 5.382e+006 7.105e+011 1.000e+000 2.673e-003 3.862e-005 
7.590e-005 5.384e+006 7.103e+011 1.000e+000 3.122e-003 3.866e-005 
7.595e-005 5.390e+006 7.102e+011 1.000e+000 2.931e-003 3.867e-005 
7.600e-005 5.394e+006 7.102e+011 1.000e+000 3.936e-003 3.869e-005 
7.605e-005 5.400e+006 7.109e+011 1.000e+000 2.803e-003 3.870e-005 
7.610e-005 5.407e+006 7.107e+011 1.000e+000 2.980e-003 3.870e-005 
7.615e-005 5.421e+006 7.103e+011 1.000e+000 3.997e-003 3.866e-005 
7.620e-005 5.425e+006 7.102e+011 1.000e+000 2.942e-003 3.868e-005 
7.625e-005 5.439e+006 7.109e+011 1.000e+000 4.809e-003 3.863e-005 
7.630e-005 5.448e+006 7.109e+011 1.000e+000 5.078e-003 3.862e-005 
7.635e-005 5.461e+006 7.101e+011 1.000e+000 2.874e-003 3.858e-005 
7.640e-005 5.464e+006 7.093e+011 1.000e+000 4.173e-003 3.861e-005 
7.645e-005 5.463e+006 7.098e+011 1.000e+000 2.936e-003 3.867e-005 
7.650e-005 5.469e+006 7.095e+011 1.000e+000 3.568e-003 3.868e-005 
7.655e-005 5.476e+006 7.094e+011 1.000e+000 3.344e-003 3.867e-005 
7.660e-005 5.483e+006 7.096e+011 1.000e+000 2.479e-003 3.868e-005 
7.665e-005 5.491e+006 7.106e+011 1.000e+000 3.540e-003 3.867e-005 
7.670e-005 5.482e+006 7.101e+011 1.000e+000 2.699e-003 3.878e-005 
7.675e-005 5.490e+006 7.098e+011 1.000e+000 2.770e-003 3.878e-005 
7.680e-005 5.496e+006 7.100e+011 1.000e+000 2.409e-003 3.879e-005 
7.685e-005 5.505e+006 7.099e+011 1.000e+000 1.947e-003 3.877e-005 
7.690e-005 5.518e+006 7.098e+011 1.000e+000 2.255e-003 3.873e-005 
7.695e-005 5.527e+006 7.097e+011 1.000e+000 3.362e-003 3.872e-005 
7.700e-005 5.534e+006 7.098e+011 1.000e+000 1.368e-003 3.873e-005 
7.705e-005 5.541e+006 7.090e+011 1.000e+000 1.472e-003 3.872e-005 
7.710e-005 5.546e+006 7.095e+011 1.000e+000 2.549e-003 3.874e-005 
7.715e-005 5.547e+006 7.093e+011 1.000e+000 2.820e-003 3.878e-005 
7.720e-005 5.554e+006 7.092e+011 1.000e+000 2.740e-003 3.878e-005 
7.725e-005 5.560e+006 7.089e+011 1.000e+000 2.397e-003 3.879e-005 
7.730e-005 5.573e+006 7.108e+011 1.000e+000 4.637e-003 3.875e-005 
7.735e-005 5.573e+006 7.107e+011 1.000e+000 3.252e-003 3.880e-005 
7.740e-005 5.576e+006 7.106e+011 1.000e+000 3.126e-003 3.883e-005 
7.745e-005 5.577e+006 7.101e+011 1.000e+000 4.388e-003 3.888e-005 
7.750e-005 5.572e+006 7.105e+011 1.000e+000 3.412e-003 3.896e-005 
7.755e-005 5.573e+006 7.106e+011 1.000e+000 4.971e-003 3.900e-005 
7.760e-005 5.580e+006 7.105e+011 1.000e+000 4.380e-003 3.901e-005 
7.765e-005 5.591e+006 7.104e+011 1.000e+000 3.296e-003 3.898e-005 
7.770e-005 5.597e+006 7.104e+011 1.000e+000 3.212e-003 3.899e-005 
7.775e-005 5.602e+006 7.104e+011 1.000e+000 4.098e-003 3.900e-005 
7.780e-005 5.614e+006 7.097e+011 1.000e+000 3.947e-003 3.897e-005 
7.785e-005 5.619e+006 7.101e+011 1.000e+000 4.154e-003 3.898e-005 
7.790e-005 5.627e+006 7.104e+011 1.000e+000 2.853e-003 3.898e-005 
7.795e-005 5.635e+006 7.100e+011 1.000e+000 2.021e-003 3.897e-005 
7.800e-005 5.640e+006 7.101e+011 1.000e+000 2.483e-003 3.899e-005 
7.805e-005 5.646e+006 7.102e+011 1.000e+000 2.890e-003 3.900e-005 
7.810e-005 5.651e+006 7.096e+011 1.000e+000 2.312e-003 3.901e-005 
7.815e-005 5.654e+006 7.101e+011 1.000e+000 1.954e-003 3.904e-005 
7.820e-005 5.663e+006 7.102e+011 1.000e+000 2.717e-003 3.903e-005 
7.825e-005 5.671e+006 7.103e+011 1.000e+000 1.259e-003 3.903e-005 
7.830e-005 5.678e+006 7.100e+011 1.000e+000 2.579e-003 3.903e-005 
7.835e-005 5.684e+006 7.105e+011 1.000e+000 1.639e-003 3.904e-005 
7.840e-005 5.691e+006 7.107e+011 1.000e+000 2.369e-003 3.904e-005 
7.845e-005 5.697e+006 7.101e+011 1.000e+000 1.561e-003 3.904e-005 
7.850e-005 5.704e+006 7.100e+011 1.000e+000 1.987e-003 3.904e-005 
7.855e-005 5.710e+006 7.100e+011 1.000e+000 2.440e-003 3.906e-005 
7.860e-005 5.718e+006 7.102e+011 1.000e+000 2.883e-003 3.905e-005 
7.865e-005 5.725e+006 7.101e+011 1.000e+000 1.720e-003 3.905e-005 
7.870e-005 5.732e+006 7.103e+011 1.000e+000 2.267e-003 3.906e-005 
7.875e-005 5.735e+006 7.099e+011 1.000e+000 2.970e-003 3.908e-005 
7.880e-005 5.735e+006 7.103e+011 1.000e+000 2.112e-003 3.913e-005 
7.885e-005 5.740e+006 7.102e+011 1.000e+000 2.342e-003 3.915e-005 
7.890e-005 5.748e+006 7.100e+011 1.000e+000 2.698e-003 3.914e-005 
7.895e-005 5.755e+006 7.104e+011 1.000e+000 2.840e-003 3.915e-005 
7.900e-005 5.767e+006 7.102e+011 1.000e+000 2.302e-003 3.911e-005 
7.905e-005 5.775e+006 7.101e+011 1.000e+000 1.713e-003 3.911e-005 
7.910e-005 5.781e+006 7.103e+011 1.000e+000 2.146e-003 3.911e-005 
7.915e-005 5.789e+006 7.105e+011 1.000e+000 3.186e-003 3.911e-005 
7.920e-005 5.796e+006 7.103e+011 1.000e+000 1.582e-003 3.911e-005 
7.925e-005 5.803e+006 7.103e+011 1.000e+000 2.725e-003 3.912e-005 
7.930e-005 5.809e+006 7.104e+011 1.000e+000 3.209e-003 3.912e-005 
7.935e-005 5.815e+006 7.105e+011 1.000e+000 2.756e-003 3.913e-005 
7.940e-005 5.821e+006 7.107e+011 1.000e+000 3.029e-003 3.914e-005 
7.945e-005 5.829e+006 7.101e+011 1.000e+000 2.683e-003 3.914e-005 
7.950e-005 5.832e+006 7.105e+011 1.000e+000 2.770e-003 3.916e-005 
7.955e-005 5.840e+006 7.104e+011 1.000e+000 2.690e-003 3.915e-005 
7.960e-005 5.845e+006 7.103e+011 1.000e+000 2.958e-003 3.917e-005 
7.965e-005 5.852e+006 7.100e+011 1.000e+000 1.840e-003 3.918e-005 
7.970e-005 5.860e+006 7.110e+011 1.000e+000 1.944e-003 3.917e-005 
7.975e-005 5.863e+006 7.108e+011 1.000e+000 2.495e-003 3.920e-005 
7.980e-005 5.871e+006 7.104e+011 1.000e+000 2.694e-003 3.919e-005 
7.985e-005 5.879e+006 7.106e+011 1.000e+000 2.305e-003 3.919e-005 
7.990e-005 5.811e+006 7.122e+011 1.000e+000 2.940e-003 3.971e-005 
7.995e-005 5.808e+006 7.107e+011 1.000e+000 3.499e-003 3.978e-005 
8.000e-005 5.752e+006 7.100e+011 1.000e+000 4.657e-003 4.022e-005 
8.005e-005 5.714e+006 7.074e+011 1.000e+000 3.048e-003 4.053e-005 
8.010e-005 5.684e+006 7.069e+011 1.000e+000 2.809e-003 4.079e-005 
8.015e-005 5.657e+006 7.073e+011 1.000e+000 4.270e-003 4.102e-005 
8.020e-005 5.650e+006 7.072e+011 1.000e+000 4.228e-003 4.112e-005 
8.025e-005 5.662e+006 7.088e+011 1.000e+000 3.817e-003 4.109e-005 
8.030e-005 5.662e+006 7.085e+011 1.000e+000 2.350e-003 4.114e-005 
8.035e-005 5.657e+006 7.090e+011 1.000e+000 5.057e-003 4.122e-005 
8.040e-005 5.667e+006 7.093e+011 1.000e+000 5.061e-003 4.121e-005 
8.045e-005 5.678e+006 7.086e+011 1.000e+000 2.335e-003 4.118e-005 
8.050e-005 5.676e+006 7.088e+011 1.000e+000 2.458e-003 4.124e-005 
8.055e-005 5.684e+006 7.092e+011 1.000e+000 5.294e-003 4.124e-005 
8.060e-005 5.683e+006 7.089e+011 1.000e+000 3.946e-003 4.129e-005 
8.065e-005 5.675e+006 7.093e+011 1.000e+000 3.439e-003 4.140e-005 
8.070e-005 5.681e+006 7.084e+011 1.000e+000 4.459e-003 4.141e-005 
8.075e-005 5.672e+006 7.087e+011 1.000e+000 3.992e-003 4.152e-005 
8.080e-005 5.657e+006 7.092e+011 1.000e+000 3.747e-003 4.167e-005 
8.085e-005 5.646e+006 7.092e+011 1.000e+000 5.195e-003 4.180e-005 
8.090e-005 5.647e+006 7.099e+011 1.000e+000 4.766e-003 4.184e-005 
8.095e-005 5.659e+006 7.104e+011 1.000e+000 4.067e-003 4.181e-005 
8.100e-005 5.671e+006 7.108e+011 1.000e+000 5.239e-003 4.178e-005 
8.105e-005 5.684e+006 7.105e+011 1.000e+000 3.739e-003 4.173e-005 
8.110e-005 5.687e+006 7.093e+011 1.000e+000 4.343e-003 4.176e-005 
8.115e-005 5.690e+006 7.105e+011 1.000e+000 3.467e-003 4.179e-005 
8.120e-005 5.690e+006 7.081e+011 1.000e+000 2.207e-003 4.185e-005 
8.125e-005 5.695e+006 7.086e+011 1.000e+000 3.731e-003 4.186e-005 
8.130e-005 5.705e+006 7.086e+011 1.000e+000 4.134e-003 4.184e-005 
8.135e-005 5.712e+006 7.085e+011 1.000e+000 3.707e-003 4.184e-005 
8.140e-005 5.696e+006 7.086e+011 1.000e+000 4.334e-003 4.200e-005 
8.145e-005 5.703e+006 7.091e+011 1.000e+000 2.543e-003 4.201e-005 
8.150e-005 5.702e+006 7.086e+011 1.000e+000 2.815e-003 4.206e-005 
8.155e-005 5.704e+006 7.096e+011 1.000e+000 2.812e-003 4.210e-005 
8.160e-005 5.700e+006 7.084e+011 1.000e+000 3.448e-003 4.218e-005 
8.165e-005 5.718e+006 7.086e+011 1.000e+000 3.337e-003 4.210e-005 
8.170e-005 5.716e+006 7.086e+011 1.000e+000 2.767e-003 4.217e-005 
8.175e-005 5.721e+006 7.082e+011 1.000e+000 4.939e-003 4.218e-005 
8.180e-005 5.719e+006 7.087e+011 1.000e+000 5.208e-003 4.224e-005 
8.185e-005 5.725e+006 7.086e+011 1.000e+000 5.212e-003 4.225e-005 
8.190e-005 5.729e+006 7.077e+011 1.000e+000 4.828e-003 4.227e-005 
8.195e-005 5.734e+006 7.086e+011 1.000e+000 5.859e-003 4.229e-005 
8.200e-005 5.741e+006 7.079e+011 1.000e+000 5.553e-003 4.229e-005 
8.205e-005 5.747e+006 7.050e+011 1.000e+000 5.532e-003 4.230e-005 
8.210e-005 5.763e+006 7.047e+011 1.000e+000 5.692e-003 4.224e-005 
8.215e-005 5.765e+006 7.070e+011 1.000e+000 4.849e-003 4.228e-005 
8.220e-005 5.753e+006 7.072e+011 1.000e+000 4.385e-003 4.241e-005 
8.225e-005 5.766e+006 7.065e+011 1.000e+000 5.716e-003 4.237e-005 
8.230e-005 5.764e+006 7.078e+011 1.000e+000 5.122e-003 4.243e-005 
8.235e-005 5.780e+006 7.070e+011 1.000e+000 4.622e-003 4.237e-005 
8.240e-005 5.788e+006 7.069e+011 1.000e+000 5.160e-003 4.237e-005 
8.245e-005 5.799e+006 7.080e+011 1.000e+000 5.552e-003 4.234e-005 
8.250e-005 5.790e+006 7.088e+011 1.000e+000 6.265e-003 4.245e-005 
8.255e-005 5.795e+006 7.094e+011 1.000e+000 4.555e-003 4.247e-005 
8.260e-005 5.795e+006 7.092e+011 1.000e+000 4.749e-003 4.251e-005 
8.265e-005 5.810e+006 7.085e+011 1.000e+000 2.634e-003 4.247e-005 
8.270e-005 5.817e+006 7.073e+011 1.000e+000 5.080e-003 4.247e-005 
8.275e-005 5.821e+006 7.070e+011 1.000e+000 4.453e-003 4.249e-005 
8.280e-005 5.825e+006 7.072e+011 1.000e+000 5.596e-003 4.251e-005 
8.285e-005 5.832e+006 7.068e+011 1.000e+000 4.364e-003 4.251e-005 
8.290e-005 5.839e+006 7.069e+011 1.000e+000 5.080e-003 4.252e-005 
8.295e-005 5.843e+006 7.069e+011 1.000e+000 5.122e-003 4.254e-005 
8.300e-005 5.849e+006 7.066e+011 1.000e+000 5.150e-003 4.254e-005 
8.305e-005 5.856e+006 7.073e+011 1.000e+000 5.236e-003 4.255e-005 
8.310e-005 5.857e+006 7.070e+011 1.000e+000 4.822e-003 4.259e-005 
8.315e-005 5.864e+006 7.070e+011 1.000e+000 4.527e-003 4.259e-005 
8.320e-005 5.871e+006 7.072e+011 1.000e+000 4.387e-003 4.259e-005 
8.325e-005 5.874e+006 7.068e+011 1.000e+000 4.800e-003 4.262e-005 
8.330e-005 5.876e+006 7.069e+011 1.000e+000 4.612e-003 4.266e-005 
8.335e-005 5.880e+006 7.070e+011 1.000e+000 5.367e-003 4.268e-005 
8.340e-005 5.891e+006 7.070e+011 1.000e+000 5.187e-003 4.266e-005 
8.345e-005 5.894e+006 7.067e+011 1.000e+000 5.216e-003 4.268e-005 
8.350e-005 5.902e+006 7.068e+011 1.000e+000 4.882e-003 4.268e-005 
8.355e-005 5.908e+006 7.064e+011 1.000e+000 4.204e-003 4.269e-005 
8.360e-005 5.919e+006 7.072e+011 1.000e+000 3.864e-003 4.266e-005 
8.365e-005 5.926e+006 7.073e+011 1.000e+000 4.514e-003 4.266e-005 
8.370e-005 5.936e+006 7.077e+011 1.000e+000 4.548e-003 4.264e-005 
8.375e-005 5.947e+006 7.077e+011 1.000e+000 3.939e-003 4.261e-005 
8.380e-005 5.950e+006 7.073e+011 1.000e+000 4.614e-003 4.265e-005 
8.385e-005 5.958e+006 7.072e+011 1.000e+000 4.664e-003 4.264e-005 
8.390e-005 5.961e+006 7.062e+011 1.000e+000 5.692e-003 4.267e-005 
8.395e-005 5.974e+006 7.068e+011 1.000e+000 5.254e-003 4.263e-005 
8.400e-005 5.978e+006 7.063e+011 1.000e+000 5.172e-003 4.265e-005 
8.405e-005 5.984e+006 7.063e+011 1.000e+000 5.722e-003 4.266e-005 
8.410e-005 5.992e+006 7.067e+011 1.000e+000 5.687e-003 4.266e-005 
8.415e-005 5.997e+006 7.061e+011 1.000e+000 5.528e-003 4.267e-005 
8.420e-005 6.004e+006 7.070e+011 1.000e+000 6.000e-003 4.267e-005 
8.425e-005 6.009e+006 7.073e+011 1.000e+000 6.040e-003 4.269e-005 
8.430e-005 6.016e+006 7.069e+011 1.000e+000 5.472e-003 4.269e-005 
8.435e-005 6.022e+006 7.068e+011 1.000e+000 5.970e-003 4.270e-005 
8.440e-005 6.026e+006 7.075e+011 1.000e+000 5.096e-003 4.272e-005 
8.445e-005 6.028e+006 7.069e+011 1.000e+000 5.373e-003 4.276e-005 
8.450e-005 6.039e+006 7.063e+011 1.000e+000 4.911e-003 4.273e-005 
8.455e-005 6.046e+006 7.071e+011 1.000e+000 4.787e-003 4.273e-005 
8.460e-005 6.052e+006 7.072e+011 1.000e+000 5.320e-003 4.274e-005 
8.465e-005 6.058e+006 7.073e+011 1.000e+000 4.688e-003 4.275e-005 
8.470e-005 6.069e+006 7.080e+011 1.000e+000 5.238e-003 4.273e-005 
8.475e-005 6.079e+006 7.073e+011 1.000e+000 4.899e-003 4.271e-005 
8.480e-005 6.079e+006 7.073e+011 1.000e+000 4.918e-003 4.275e-005 
8.485e-005 6.088e+006 7.073e+011 1.000e+000 5.650e-003 4.274e-005 
8.490e-005 6.095e+006 7.073e+011 1.000e+000 5.059e-003 4.275e-005 
8.495e-005 6.098e+006 7.070e+011 1.000e+000 4.985e-003 4.277e-005 
8.500e-005 6.107e+006 7.079e+011 1.000e+000 4.976e-003 4.276e-005 
8.505e-005 6.112e+006 7.077e+011 1.000e+000 4.719e-003 4.277e-005 
8.510e-005 6.121e+006 7.075e+011 1.000e+000 5.533e-003 4.276e-005 
8.515e-005 6.127e+006 7.072e+011 1.000e+000 5.742e-003 4.277e-005 
8.520e-005 6.131e+006 7.074e+011 1.000e+000 5.159e-003 4.279e-005 
8.525e-005 6.137e+006 7.071e+011 1.000e+000 5.336e-003 4.280e-005 
8.530e-005 6.142e+006 7.074e+011 1.000e+000 5.436e-003 4.282e-005 
8.535e-005 6.143e+006 7.086e+011 1.000e+000 4.611e-003 4.286e-005 
8.540e-005 6.151e+006 7.082e+011 1.000e+000 5.085e-003 4.285e-005 
8.545e-005 6.156e+006 7.072e+011 1.000e+000 5.617e-003 4.287e-005 
8.550e-005 6.164e+006 7.073e+011 1.000e+000 5.184e-003 4.287e-005 
8.555e-005 6.177e+006 7.072e+011 1.000e+000 5.206e-003 4.283e-005 
8.560e-005 6.188e+006 7.080e+011 1.000e+000 4.459e-003 4.280e-005 
8.565e-005 6.189e+006 7.078e+011 1.000e+000 4.990e-003 4.284e-005 
8.570e-005 6.195e+006 7.075e+011 1.000e+000 5.118e-003 4.285e-005 
8.575e-005 6.200e+006 7.075e+011 1.000e+000 4.991e-003 4.287e-005 
8.580e-005 6.206e+006 7.079e+011 1.000e+000 5.184e-003 4.288e-005 
8.585e-005 6.210e+006 7.073e+011 1.000e+000 4.927e-003 4.290e-005 
8.590e-005 6.208e+006 7.080e+011 1.000e+000 4.953e-003 4.296e-005 
8.595e-005 6.211e+006 7.078e+011 1.000e+000 5.728e-003 4.299e-005 
8.600e-005 6.211e+006 7.077e+011 1.000e+000 5.780e-003 4.304e-005 
8.605e-005 6.219e+006 7.078e+011 1.000e+000 5.902e-003 4.304e-005 
8.610e-005 6.223e+006 7.080e+011 1.000e+000 5.708e-003 4.306e-005 
8.615e-005 6.230e+006 7.081e+011 1.000e+000 5.634e-003 4.306e-005 
8.620e-005 6.234e+006 7.078e+011 1.000e+000 5.630e-003 4.308e-005 
8.625e-005 6.241e+006 7.078e+011 1.000e+000 5.734e-003 4.309e-005 
8.630e-005 6.245e+006 7.082e+011 1.000e+000 6.039e-003 4.311e-005 
8.635e-005 6.255e+006 7.078e+011 1.000e+000 5.361e-003 4.309e-005 
8.640e-005 6.267e+006 7.087e+011 1.000e+000 5.374e-003 4.306e-005 
8.645e-005 6.266e+006 7.079e+011 1.000e+000 5.601e-003 4.311e-005 
8.650e-005 6.275e+006 7.077e+011 1.000e+000 5.779e-003 4.310e-005 
8.655e-005 6.277e+006 7.077e+011 1.000e+000 5.772e-003 4.313e-005 
8.660e-005 6.290e+006 7.081e+011 1.000e+000 6.049e-003 4.310e-005 
8.665e-005 6.289e+006 7.079e+011 1.000e+000 5.783e-003 4.315e-005 
8.670e-005 6.301e+006 7.086e+011 1.000e+000 5.236e-003 4.312e-005 
8.675e-005 6.304e+006 7.080e+011 1.000e+000 5.632e-003 4.314e-005 
8.680e-005 6.315e+006 7.088e+011 1.000e+000 5.987e-003 4.312e-005 
8.685e-005 6.319e+006 7.079e+011 1.000e+000 5.838e-003 4.315e-005 
8.690e-005 6.325e+006 7.082e+011 1.000e+000 5.915e-003 4.315e-005 
8.695e-005 6.328e+006 7.077e+011 1.000e+000 5.829e-003 4.318e-005 
8.700e-005 6.338e+006 7.085e+011 1.000e+000 5.385e-003 4.316e-005 
8.705e-005 6.344e+006 7.079e+011 1.000e+000 5.194e-003 4.317e-005 
8.710e-005 6.351e+006 7.082e+011 1.000e+000 5.274e-003 4.317e-005 
8.715e-005 6.355e+006 7.077e+011 1.000e+000 5.759e-003 4.319e-005 
8.720e-005 6.368e+006 7.084e+011 1.000e+000 5.078e-003 4.316e-005 
8.725e-005 6.372e+006 7.078e+011 1.000e+000 5.087e-003 4.318e-005 
8.730e-005 6.379e+006 7.081e+011 1.000e+000 5.818e-003 4.318e-005 
8.735e-005 6.381e+006 7.076e+011 1.000e+000 5.786e-003 4.322e-005 
8.740e-005 6.389e+006 7.077e+011 1.000e+000 5.809e-003 4.321e-005 
8.745e-005 6.394e+006 7.080e+011 1.000e+000 5.865e-003 4.323e-005 
8.750e-005 6.401e+006 7.078e+011 1.000e+000 5.631e-003 4.323e-005 
8.755e-005 6.406e+006 7.086e+011 1.000e+000 5.281e-003 4.324e-005 
8.760e-005 6.415e+006 7.080e+011 1.000e+000 5.330e-003 4.323e-005 
8.765e-005 6.419e+006 7.081e+011 1.000e+000 5.344e-003 4.326e-005 
8.770e-005 6.423e+006 7.077e+011 1.000e+000 5.419e-003 4.327e-005 
8.775e-005 6.429e+006 7.082e+011 1.000e+000 5.668e-003 4.328e-005 
8.780e-005 6.436e+006 7.077e+011 1.000e+000 5.712e-003 4.328e-005 
8.785e-005 6.445e+006 7.081e+011 1.000e+000 5.624e-003 4.327e-005 
8.790e-005 6.447e+006 7.077e+011 1.000e+000 5.525e-003 4.331e-005 
8.795e-005 6.456e+006 7.067e+011 1.000e+000 6.103e-003 4.330e-005 
8.800e-005 6.458e+006 7.078e+011 1.000e+000 5.086e-003 4.333e-005 
8.805e-005 6.469e+006 7.072e+011 1.000e+000 5.307e-003 4.330e-005 
8.810e-005 6.475e+006 7.093e+011 1.000e+000 5.453e-003 4.332e-005 
8.815e-005 6.476e+006 7.084e+011 1.000e+000 5.918e-003 4.336e-005 
8.820e-005 6.484e+006 7.089e+011 1.000e+000 5.515e-003 4.335e-005 
8.825e-005 6.489e+006 7.079e+011 1.000e+000 5.216e-003 4.337e-005 
8.830e-005 6.495e+006 7.080e+011 1.000e+000 5.645e-003 4.338e-005 
8.835e-005 6.500e+006 7.084e+011 1.000e+000 5.756e-003 4.339e-005 
8.840e-005 6.505e+006 7.077e+011 1.000e+000 5.596e-003 4.341e-005 
8.845e-005 6.516e+006 7.075e+011 1.000e+000 4.945e-003 4.338e-005 
8.850e-005 6.515e+006 7.074e+011 1.000e+000 5.729e-003 4.344e-005 
8.855e-005 6.524e+006 7.075e+011 1.000e+000 5.275e-003 4.342e-005 
8.860e-005 6.534e+006 7.082e+011 1.000e+000 5.150e-003 4.340e-005 
8.865e-005 6.537e+006 7.076e+011 1.000e+000 5.531e-003 4.343e-005 
8.870e-005 6.539e+006 7.072e+011 1.000e+000 4.580e-003 4.347e-005 
8.875e-005 6.548e+006 7.077e+011 1.000e+000 5.372e-003 4.346e-005 
8.880e-005 6.549e+006 7.077e+011 1.000e+000 5.958e-003 4.350e-005 
8.885e-005 6.557e+006 7.076e+011 1.000e+000 5.260e-003 4.350e-005 
8.890e-005 6.562e+006 7.083e+011 1.000e+000 5.467e-003 4.352e-005 
8.895e-005 6.566e+006 7.082e+011 1.000e+000 5.776e-003 4.354e-005 
8.900e-005 6.571e+006 7.077e+011 1.000e+000 5.815e-003 4.355e-005 
8.905e-005 6.581e+006 7.077e+011 1.000e+000 6.020e-003 4.353e-005 
8.910e-005 6.584e+006 7.079e+011 1.000e+000 5.603e-003 4.356e-005 
8.915e-005 6.590e+006 7.081e+011 1.000e+000 6.303e-003 4.357e-005 
8.920e-005 6.595e+006 7.075e+011 1.000e+000 5.717e-003 4.358e-005 
8.925e-005 6.604e+006 7.070e+011 1.000e+000 6.504e-003 4.358e-005 
8.930e-005 6.612e+006 7.071e+011 1.000e+000 5.793e-003 4.357e-005 
8.935e-005 6.623e+006 7.074e+011 1.000e+000 6.420e-003 4.354e-005 
8.940e-005 6.625e+006 7.079e+011 1.000e+000 5.427e-003 4.358e-005 
8.945e-005 6.633e+006 7.074e+011 1.000e+000 5.741e-003 4.357e-005 
8.950e-005 6.639e+006 7.071e+011 1.000e+000 5.973e-003 4.358e-005 
8.955e-005 6.648e+006 7.075e+011 1.000e+000 6.380e-003 4.357e-005 
8.960e-005 6.650e+006 7.073e+011 1.000e+000 6.140e-003 4.360e-005 
8.965e-005 6.654e+006 7.071e+011 1.000e+000 4.517e-003 4.363e-005 
8.970e-005 6.655e+006 7.066e+011 1.000e+000 4.089e-003 4.367e-005 
8.975e-005 6.661e+006 7.067e+011 1.000e+000 4.449e-003 4.368e-005 
8.980e-005 6.662e+006 7.066e+011 1.000e+000 3.789e-003 4.372e-005 
8.985e-005 6.673e+006 7.071e+011 1.000e+000 4.326e-003 4.370e-005 
8.990e-005 6.686e+006 7.072e+011 1.000e+000 3.541e-003 4.366e-005 
8.995e-005 6.693e+006 7.068e+011 1.000e+000 3.479e-003 4.366e-005 
9.000e-005 6.700e+006 7.074e+011 1.000e+000 3.492e-003 4.366e-005 
9.005e-005 6.701e+006 7.083e+011 1.000e+000 4.026e-003 4.370e-005 
9.010e-005 6.712e+006 7.070e+011 1.000e+000 3.784e-003 4.368e-005 
9.015e-005 6.721e+006 7.072e+011 1.000e+000 3.766e-003 4.366e-005 
9.020e-005 6.734e+006 7.075e+011 1.000e+000 3.862e-003 4.362e-005 
9.025e-005 6.732e+006 7.069e+011 1.000e+000 4.106e-003 4.369e-005 
9.030e-005 6.746e+006 7.067e+011 1.000e+000 3.634e-003 4.364e-005 
9.035e-005 6.753e+006 7.073e+011 1.000e+000 3.334e-003 4.364e-005 
9.040e-005 6.755e+006 7.073e+011 1.000e+000 3.845e-003 4.368e-005 
9.045e-005 6.772e+006 7.074e+011 1.000e+000 4.142e-003 4.361e-005 
9.050e-005 6.777e+006 7.069e+011 1.000e+000 3.141e-003 4.362e-005 
9.055e-005 6.780e+006 7.072e+011 1.000e+000 3.929e-003 4.365e-005 
9.060e-005 6.777e+006 7.078e+011 1.000e+000 3.223e-003 4.373e-005 
9.065e-005 6.789e+006 7.077e+011 1.000e+000 4.618e-003 4.369e-005 
9.070e-005 6.791e+006 7.087e+011 1.000e+000 5.023e-003 4.373e-005 
9.075e-005 6.798e+006 7.070e+011 1.000e+000 4.338e-003 4.373e-005 
9.080e-005 6.806e+006 7.075e+011 1.000e+000 5.172e-003 4.373e-005 
9.085e-005 6.811e+006 7.076e+011 1.000e+000 5.024e-003 4.374e-005 
9.090e-005 6.812e+006 7.083e+011 1.000e+000 5.216e-003 4.379e-005 
9.095e-005 6.812e+006 7.080e+011 1.000e+000 4.701e-003 4.384e-005 
9.100e-005 6.810e+006 7.095e+011 1.000e+000 4.734e-003 4.390e-005 
9.105e-005 6.816e+006 7.097e+011 1.000e+000 4.718e-003 4.390e-005 
9.110e-005 6.825e+006 7.112e+011 1.000e+000 4.706e-003 4.389e-005 
9.115e-005 6.832e+006 7.110e+011 1.000e+000 5.230e-003 4.389e-005 
9.120e-005 6.838e+006 7.098e+011 1.000e+000 3.875e-003 4.390e-005 
9.125e-005 6.841e+006 7.107e+011 1.000e+000 4.884e-003 4.393e-005 
9.130e-005 6.850e+006 7.106e+011 1.000e+000 4.608e-003 4.392e-005 
9.135e-005 6.856e+006 7.111e+011 1.000e+000 4.274e-003 4.393e-005 
9.140e-005 6.867e+006 7.112e+011 1.000e+000 2.530e-003 4.391e-005 
9.145e-005 6.877e+006 7.109e+011 1.000e+000 3.106e-003 4.388e-005 
9.150e-005 6.881e+006 7.104e+011 1.000e+000 4.840e-003 4.390e-005 
9.155e-005 6.880e+006 7.112e+011 1.000e+000 3.934e-003 4.396e-005 
9.160e-005 6.882e+006 7.102e+011 1.000e+000 3.322e-003 4.400e-005 
9.165e-005 6.891e+006 7.109e+011 1.000e+000 4.357e-003 4.399e-005 
9.170e-005 6.900e+006 7.110e+011 1.000e+000 4.451e-003 4.398e-005 
9.175e-005 6.909e+006 7.110e+011 1.000e+000 4.088e-003 4.396e-005 
9.180e-005 6.915e+006 7.109e+011 1.000e+000 3.197e-003 4.397e-005 
9.185e-005 6.920e+006 7.116e+011 1.000e+000 3.883e-003 4.398e-005 
9.190e-005 6.927e+006 7.104e+011 1.000e+000 4.941e-003 4.399e-005 
9.195e-005 6.933e+006 7.102e+011 1.000e+000 3.794e-003 4.399e-005 
9.200e-005 6.944e+006 7.111e+011 1.000e+000 3.550e-003 4.397e-005 
9.205e-005 6.950e+006 7.109e+011 1.000e+000 3.316e-003 4.398e-005 
9.210e-005 6.956e+006 7.124e+011 1.000e+000 4.286e-003 4.398e-005 
9.215e-005 6.966e+006 7.109e+011 1.000e+000 3.368e-003 4.397e-005 
9.220e-005 6.975e+006 7.136e+011 1.000e+000 2.336e-003 4.396e-005 
9.225e-005 6.983e+006 7.102e+011 1.000e+000 2.832e-003 4.395e-005 
9.230e-005 6.985e+006 7.095e+011 1.000e+000 3.554e-003 4.399e-005 
9.235e-005 6.991e+006 7.094e+011 1.000e+000 4.652e-003 4.400e-005 
9.240e-005 7.002e+006 7.091e+011 1.000e+000 3.207e-003 4.397e-005 
9.245e-005 7.004e+006 7.098e+011 1.000e+000 3.823e-003 4.401e-005 
9.250e-005 7.011e+006 7.091e+011 1.000e+000 3.990e-003 4.401e-005 
9.255e-005 7.018e+006 7.103e+011 1.000e+000 4.287e-003 4.401e-005 
9.260e-005 7.028e+006 7.092e+011 1.000e+000 4.224e-003 4.399e-005 
9.265e-005 7.032e+006 7.097e+011 1.000e+000 3.126e-003 4.401e-005 
9.270e-005 7.036e+006 7.089e+011 1.000e+000 4.127e-003 4.403e-005 
9.275e-005 7.039e+006 7.091e+011 1.000e+000 4.909e-003 4.406e-005 
9.280e-005 7.043e+006 7.098e+011 1.000e+000 4.267e-003 4.409e-005 
9.285e-005 7.054e+006 7.095e+011 1.000e+000 2.405e-003 4.406e-005 
9.290e-005 7.061e+006 7.097e+011 1.000e+000 2.384e-003 4.406e-005 
9.295e-005 7.071e+006 7.098e+011 1.000e+000 4.084e-003 4.405e-005 
9.300e-005 7.077e+006 7.086e+011 1.000e+000 3.739e-003 4.405e-005 
9.305e-005 7.079e+006 7.086e+011 1.000e+000 3.951e-003 4.409e-005 
9.310e-005 7.092e+006 7.094e+011 1.000e+000 4.288e-003 4.405e-005 
9.315e-005 7.100e+006 7.092e+011 1.000e+000 4.452e-003 4.404e-005 
9.320e-005 7.104e+006 7.084e+011 1.000e+000 3.448e-003 4.406e-005 
9.325e-005 7.109e+006 7.085e+011 1.000e+000 4.433e-003 4.408e-005 
9.330e-005 7.113e+006 7.092e+011 1.000e+000 3.170e-003 4.410e-005 
9.335e-005 7.125e+006 7.086e+011 1.000e+000 4.350e-003 4.407e-005 
9.340e-005 7.122e+006 7.085e+011 1.000e+000 4.489e-003 4.414e-005 
9.345e-005 7.125e+006 7.095e+011 1.000e+000 3.952e-003 4.417e-005 
9.350e-005 7.143e+006 7.088e+011 1.000e+000 3.248e-003 4.410e-005 
9.355e-005 7.150e+006 7.088e+011 1.000e+000 3.822e-003 4.410e-005 
9.360e-005 7.150e+006 7.088e+011 1.000e+000 3.892e-003 4.414e-005 
9.365e-005 7.160e+006 7.087e+011 1.000e+000 3.694e-003 4.413e-005 
9.370e-005 7.168e+006 7.092e+011 1.000e+000 3.685e-003 4.412e-005 
9.375e-005 7.166e+006 7.085e+011 1.000e+000 3.123e-003 4.419e-005 
9.380e-005 7.177e+006 7.084e+011 1.000e+000 4.220e-003 4.416e-005 
9.385e-005 7.179e+006 7.084e+011 1.000e+000 3.768e-003 4.420e-005 
9.390e-005 7.192e+006 7.093e+011 1.000e+000 4.210e-003 4.416e-005 
9.395e-005 7.201e+006 7.081e+011 1.000e+000 3.674e-003 4.414e-005 
9.400e-005 7.202e+006 7.087e+011 1.000e+000 4.058e-003 4.419e-005 
9.405e-005 7.207e+006 7.084e+011 1.000e+000 4.208e-003 4.420e-005 
9.410e-005 7.214e+006 7.095e+011 1.000e+000 2.864e-003 4.420e-005 
9.415e-005 7.220e+006 7.086e+011 1.000e+000 3.568e-003 4.421e-005 
9.420e-005 7.228e+006 7.083e+011 1.000e+000 3.586e-003 4.421e-005 
9.425e-005 7.227e+006 7.084e+011 1.000e+000 4.851e-003 4.426e-005 
9.430e-005 7.243e+006 7.092e+011 1.000e+000 3.095e-003 4.421e-005 
9.435e-005 7.245e+006 7.089e+011 1.000e+000 4.324e-003 4.424e-005 
9.440e-005 7.256e+006 7.084e+011 1.000e+000 4.381e-003 4.421e-005 
9.445e-005 7.255e+006 7.083e+011 1.000e+000 4.238e-003 4.427e-005 
9.450e-005 7.270e+006 7.087e+011 1.000e+000 3.623e-003 4.422e-005 
9.455e-005 7.280e+006 7.104e+011 1.000e+000 4.753e-003 4.420e-005 
9.460e-005 7.297e+006 7.099e+011 1.000e+000 3.003e-003 4.413e-005 
9.465e-005 7.303e+006 7.089e+011 1.000e+000 4.553e-003 4.414e-005 
9.470e-005 7.294e+006 7.098e+011 1.000e+000 4.761e-003 4.425e-005 
9.475e-005 7.284e+006 7.100e+011 1.000e+000 5.956e-003 4.437e-005 
9.480e-005 7.285e+006 7.114e+011 1.000e+000 4.949e-003 4.441e-005 
9.485e-005 7.292e+006 7.111e+011 1.000e+000 4.743e-003 4.442e-005 
9.490e-005 7.299e+006 7.112e+011 1.000e+000 6.204e-003 4.442e-005 
9.495e-005 7.308e+006 7.102e+011 1.000e+000 3.741e-003 4.440e-005 
9.500e-005 7.312e+006 7.100e+011 1.000e+000 4.644e-003 4.443e-005 
9.505e-005 7.320e+006 7.117e+011 1.000e+000 4.049e-003 4.442e-005 
9.510e-005 7.321e+006 7.110e+011 1.000e+000 3.617e-003 4.446e-005 
9.515e-005 7.312e+006 7.101e+011 1.000e+000 3.899e-003 4.457e-005 
9.520e-005 7.316e+006 7.114e+011 1.000e+000 3.107e-003 4.460e-005 
9.525e-005 7.330e+006 7.107e+011 1.000e+000 2.988e-003 4.455e-005 
9.530e-005 7.336e+006 7.111e+011 1.000e+000 2.351e-003 4.456e-005 
9.535e-005 7.339e+006 7.113e+011 1.000e+000 4.268e-003 4.459e-005 
9.540e-005 7.347e+006 7.122e+011 1.000e+000 3.506e-003 4.458e-005 
9.545e-005 7.353e+006 7.115e+011 1.000e+000 3.392e-003 4.459e-005 
9.550e-005 7.358e+006 7.108e+011 1.000e+000 4.767e-003 4.461e-005 
9.555e-005 7.373e+006 7.115e+011 1.000e+000 4.553e-003 4.456e-005 
9.560e-005 7.374e+006 7.101e+011 1.000e+000 1.774e-003 4.460e-005 
9.565e-005 7.378e+006 7.107e+011 1.000e+000 4.378e-003 4.462e-005 
9.570e-005 7.383e+006 7.101e+011 1.000e+000 4.749e-003 4.463e-005 
9.575e-005 7.390e+006 7.105e+011 1.000e+000 2.151e-003 4.464e-005 
9.580e-005 7.394e+006 7.122e+011 1.000e+000 4.787e-003 4.466e-005 
9.585e-005 7.397e+006 7.106e+011 1.000e+000 2.923e-003 4.469e-005 
9.590e-005 7.406e+006 7.101e+011 1.000e+000 3.593e-003 4.467e-005 
9.595e-005 7.415e+006 7.094e+011 1.000e+000 3.503e-003 4.467e-005 
9.600e-005 7.426e+006 7.102e+011 1.000e+000 2.939e-003 4.464e-005 
9.605e-005 7.431e+006 7.103e+011 1.000e+000 2.432e-003 4.466e-005 
9.610e-005 7.437e+006 7.102e+011 1.000e+000 4.445e-003 4.466e-005 
9.615e-005 7.445e+006 7.120e+011 1.000e+000 5.246e-003 4.466e-005 
9.620e-005 7.447e+006 7.111e+011 1.000e+000 4.476e-003 4.469e-005 
9.625e-005 7.450e+006 7.121e+011 1.000e+000 5.091e-003 4.472e-005 
9.630e-005 7.463e+006 7.131e+011 1.000e+000 4.981e-003 4.468e-005 
9.635e-005 7.470e+006 7.136e+011 1.000e+000 4.725e-003 4.468e-005 
9.640e-005 7.473e+006 7.142e+011 1.000e+000 4.598e-003 4.471e-005 
9.645e-005 7.481e+006 7.129e+011 1.000e+000 5.822e-003 4.471e-005 
9.650e-005 7.489e+006 7.127e+011 1.000e+000 5.553e-003 4.470e-005 
9.655e-005 7.490e+006 7.126e+011 1.000e+000 5.267e-003 4.474e-005 
9.660e-005 7.504e+006 7.116e+011 1.000e+000 6.581e-003 4.470e-005 
9.665e-005 7.512e+006 7.120e+011 1.000e+000 4.632e-003 4.469e-005 
9.670e-005 7.519e+006 7.105e+011 1.000e+000 4.798e-003 4.469e-005 
9.675e-005 7.514e+006 7.121e+011 1.000e+000 5.749e-003 4.478e-005 
9.680e-005 7.514e+006 7.116e+011 1.000e+000 5.999e-003 4.483e-005 
9.685e-005 7.523e+006 7.116e+011 1.000e+000 5.430e-003 4.481e-005 
9.690e-005 7.523e+006 7.113e+011 1.000e+000 5.481e-003 4.487e-005 
9.695e-005 7.529e+006 7.102e+011 1.000e+000 5.304e-003 4.487e-005 
9.700e-005 7.541e+006 7.111e+011 1.000e+000 4.509e-003 4.484e-005 
9.705e-005 7.533e+006 7.117e+011 1.000e+000 3.938e-003 4.495e-005 
9.710e-005 7.552e+006 7.102e+011 1.000e+000 5.588e-003 4.487e-005 
9.715e-005 7.554e+006 7.116e+011 1.000e+000 5.042e-003 4.490e-005 
9.720e-005 7.567e+006 7.104e+011 1.000e+000 5.913e-003 4.486e-005 
9.725e-005 7.568e+006 7.104e+011 1.000e+000 5.025e-003 4.491e-005 
9.730e-005 7.568e+006 7.102e+011 1.000e+000 5.754e-003 4.495e-005 
9.735e-005 7.579e+006 7.086e+011 1.000e+000 4.261e-003 4.493e-005 
9.740e-005 7.580e+006 7.099e+011 1.000e+000 3.422e-003 4.497e-005 
9.745e-005 7.586e+006 7.108e+011 1.000e+000 3.312e-003 4.498e-005 
9.750e-005 7.591e+006 7.098e+011 1.000e+000 3.738e-003 4.499e-005 
9.755e-005 7.592e+006 7.089e+011 1.000e+000 4.041e-003 4.504e-005 
9.760e-005 7.598e+006 7.094e+011 1.000e+000 4.031e-003 4.505e-005 
9.765e-005 7.601e+006 7.081e+011 1.000e+000 4.074e-003 4.507e-005 
9.770e-005 7.610e+006 7.082e+011 1.000e+000 5.582e-003 4.507e-005 
9.775e-005 7.617e+006 7.091e+011 1.000e+000 5.097e-003 4.507e-005 
9.780e-005 7.618e+006 7.095e+011 1.000e+000 4.076e-003 4.511e-005 
9.785e-005 7.624e+006 7.088e+011 1.000e+000 5.013e-003 4.512e-005 
9.790e-005 7.627e+006 7.104e+011 1.000e+000 4.106e-003 4.515e-005 
9.795e-005 7.629e+006 7.113e+011 1.000e+000 4.830e-003 4.518e-005 
9.800e-005 7.634e+006 7.091e+011 1.000e+000 5.172e-003 4.520e-005 
9.805e-005 7.638e+006 7.099e+011 1.000e+000 5.471e-003 4.522e-005 
9.810e-005 7.639e+006 7.104e+011 1.000e+000 3.189e-003 4.527e-005 
9.815e-005 7.649e+006 7.105e+011 1.000e+000 5.909e-003 4.524e-005 
9.820e-005 7.649e+006 7.108e+011 1.000e+000 5.779e-003 4.530e-005 
9.825e-005 7.656e+006 7.114e+011 1.000e+000 4.865e-003 4.530e-005 
9.830e-005 7.658e+006 7.092e+011 1.000e+000 5.827e-003 4.533e-005 
9.835e-005 7.651e+006 7.099e+011 1.000e+000 6.870e-003 4.543e-005 
9.840e-005 7.664e+006 7.102e+011 1.000e+000 6.330e-003 4.539e-005 
9.845e-005 7.678e+006 7.106e+011 1.000e+000 7.520e-003 4.534e-005 
9.850e-005 7.679e+006 7.110e+011 1.000e+000 6.388e-003 4.539e-005 
9.855e-005 7.679e+006 7.103e+011 1.000e+000 6.671e-003 4.544e-005 
9.860e-005 7.680e+006 7.102e+011 1.000e+000 5.292e-003 4.548e-005 
9.865e-005 7.693e+006 7.083e+011 1.000e+000 7.702e-003 4.544e-005 
9.870e-005 7.702e+006 7.104e+011 1.000e+000 6.574e-003 4.543e-005 
9.875e-005 7.701e+006 7.095e+011 1.000e+000 6.910e-003 4.549e-005 
9.880e-005 7.712e+006 7.092e+011 1.000e+000 7.241e-003 4.546e-005 
9.885e-005 7.715e+006 7.102e+011 1.000e+000 8.385e-003 4.549e-005 
9.890e-005 7.720e+006 7.091e+011 1.000e+000 7.079e-003 4.550e-005 
9.895e-005 7.724e+006 7.098e+011 1.000e+000 8.539e-003 4.553e-005 
9.900e-005 7.729e+006 7.086e+011 1.000e+000 7.914e-003 4.554e-005 
9.905e-005 7.743e+006 7.097e+011 1.000e+000 7.208e-003 4.550e-005 
9.910e-005 7.735e+006 7.087e+011 1.000e+000 7.070e-003 4.560e-005 
9.915e-005 7.746e+006 7.083e+011 1.000e+000 6.752e-003 4.557e-005 
9.920e-005 7.746e+006 7.086e+011 1.000e+000 6.300e-003 4.562e-005 
9.925e-005 7.759e+006 7.089e+011 1.000e+000 4.874e-003 4.559e-005 
9.930e-005 7.756e+006 7.089e+011 1.000e+000 5.782e-003 4.566e-005 
9.935e-005 7.766e+006 7.093e+011 1.000e+000 5.671e-003 4.564e-005 
9.940e-005 7.772e+006 7.091e+011 1.000e+000 6.450e-003 4.565e-005 
9.945e-005 7.776e+006 7.080e+011 1.000e+000 6.688e-003 4.567e-005 
9.950e-005 7.785e+006 7.078e+011 1.000e+000 6.665e-003 4.566e-005 
9.955e-005 7.785e+006 7.102e+011 1.000e+000 5.615e-003 4.571e-005 
9.960e-005 7.787e+006 7.090e+011 1.000e+000 6.180e-003 4.574e-005 
9.965e-005 7.776e+006 7.101e+011 1.000e+000 6.373e-003 4.587e-005 
9.970e-005 7.784e+006 7.116e+011 1.000e+000 4.816e-003 4.586e-005 
9.975e-005 7.797e+006 7.117e+011 1.000e+000 4.983e-003 4.582e-005 
9.980e-005 7.798e+006 7.126e+011 1.000e+000 4.650e-003 4.586e-005 
9.985e-005 7.807e+006 7.111e+011 1.000e+000 4.483e-003 4.586e-005 
9.990e-005 7.811e+006 7.110e+011 1.000e+000 5.097e-003 4.587e-005 
9.995e-005 7.816e+006 7.115e+011 1.000e+000 6.747e-003 4.589e-005 
1.000e-004 7.822e+006 7.118e+011 1.000e+000 6.086e-003 4.590e-005 
1.000e-004 7.819e+006 7.108e+011 1.000e+000 5.534e-003 4.597e-005 
1.001e-004 7.832e+006 7.117e+011 1.000e+000 5.614e-003 4.593e-005 
1.001e-004 7.836e+006 7.125e+011 1.000e+000 6.040e-003 4.595e-005 
1.002e-004 7.843e+006 7.116e+011 1.000e+000 6.618e-003 4.595e-005 
1.002e-004 7.853e+006 7.102e+011 1.000e+000 5.510e-003 4.593e-005 
1.003e-004 7.866e+006 7.096e+011 1.000e+000 6.333e-003 4.589e-005 
1.004e-004 7.864e+006 7.115e+011 1.000e+000 6.776e-003 4.596e-005 
1.004e-004 7.866e+006 7.089e+011 1.000e+000 7.092e-003 4.599e-005 
1.005e-004 7.871e+006 7.096e+011 1.000e+000 6.330e-003 4.601e-005 
1.005e-004 7.880e+006 7.102e+011 1.000e+000 6.398e-003 4.600e-005 
1.006e-004 7.881e+006 7.103e+011 1.000e+000 6.072e-003 4.604e-005 
1.006e-004 7.882e+006 7.094e+011 1.000e+000 6.612e-003 4.608e-005 
1.007e-004 7.882e+006 7.117e+011 1.000e+000 6.835e-003 4.614e-005 
1.007e-004 7.894e+006 7.114e+011 1.000e+000 5.935e-003 4.610e-005 
1.008e-004 7.904e+006 7.099e+011 1.000e+000 6.392e-003 4.608e-005 
1.008e-004 7.891e+006 7.115e+011 1.000e+000 5.737e-003 4.622e-005 
1.008e-004 7.901e+006 7.099e+011 1.000e+000 5.905e-003 4.620e-005 
1.009e-004 7.898e+006 7.106e+011 1.000e+000 7.205e-003 4.627e-005 
1.009e-004 7.912e+006 7.100e+011 1.000e+000 7.521e-003 4.623e-005 
1.010e-004 7.907e+006 7.098e+011 1.000e+000 7.469e-003 4.631e-005 
1.010e-004 7.898e+006 7.118e+011 1.000e+000 6.614e-003 4.642e-005 
1.011e-004 7.919e+006 7.096e+011 1.000e+000 6.719e-003 4.633e-005 
1.011e-004 7.933e+006 7.097e+011 1.000e+000 7.317e-003 4.628e-005 
1.012e-004 7.936e+006 7.085e+011 1.000e+000 7.359e-003 4.631e-005 
1.012e-004 7.944e+006 7.096e+011 1.000e+000 7.009e-003 4.630e-005 
1.013e-004 7.950e+006 7.094e+011 1.000e+000 7.887e-003 4.632e-005 
1.014e-004 7.947e+006 7.096e+011 1.000e+000 6.782e-003 4.638e-005 
1.014e-004 7.961e+006 7.090e+011 1.000e+000 7.110e-003 4.633e-005 
1.015e-004 7.961e+006 7.106e+011 1.000e+000 6.097e-003 4.639e-005 
1.015e-004 7.966e+006 7.094e+011 1.000e+000 7.732e-003 4.640e-005 
1.016e-004 7.969e+006 7.108e+011 1.000e+000 6.218e-003 4.643e-005 
1.016e-004 7.970e+006 7.099e+011 1.000e+000 6.581e-003 4.647e-005 
1.017e-004 7.955e+006 7.114e+011 1.000e+000 6.215e-003 4.663e-005 
1.017e-004 7.977e+006 7.113e+011 1.000e+000 5.371e-003 4.653e-005 
1.018e-004 7.981e+006 7.103e+011 1.000e+000 6.693e-003 4.655e-005 
1.018e-004 7.986e+006 7.097e+011 1.000e+000 7.145e-003 4.656e-005 
1.018e-004 7.995e+006 7.112e+011 1.000e+000 7.362e-003 4.655e-005 
1.019e-004 8.000e+006 7.102e+011 1.000e+000 6.461e-003 4.657e-005 
1.019e-004 8.006e+006 7.115e+011 1.000e+000 6.323e-003 4.658e-005 
1.020e-004 8.019e+006 7.104e+011 1.000e+000 6.084e-003 4.654e-005 
1.020e-004 8.014e+006 7.101e+011 1.000e+000 7.128e-003 4.662e-005 
1.021e-004 7.999e+006 7.112e+011 1.000e+000 6.385e-003 4.677e-005 
1.021e-004 8.002e+006 7.116e+011 1.000e+000 6.639e-003 4.680e-005 
1.022e-004 8.022e+006 7.103e+011 1.000e+000 5.903e-003 4.672e-005 
1.023e-004 8.029e+006 7.111e+011 1.000e+000 8.334e-003 4.672e-005 
1.023e-004 8.028e+006 7.108e+011 1.000e+000 6.466e-003 4.677e-005 
1.024e-004 8.030e+006 7.107e+011 1.000e+000 8.929e-003 4.681e-005 
1.024e-004 8.029e+006 7.097e+011 1.000e+000 7.958e-003 4.687e-005 
1.025e-004 8.034e+006 7.100e+011 1.000e+000 7.273e-003 4.688e-005 
1.025e-004 8.037e+006 7.091e+011 1.000e+000 7.084e-003 4.691e-005 
1.026e-004 8.041e+006 7.105e+011 1.000e+000 8.201e-003 4.693e-005 
1.026e-004 8.043e+006 7.090e+011 1.000e+000 7.038e-003 4.697e-005 
1.027e-004 8.054e+006 7.101e+011 1.000e+000 6.863e-003 4.694e-005 
1.027e-004 8.055e+006 7.113e+011 1.000e+000 8.484e-003 4.699e-005 
1.027e-004 8.062e+006 7.099e+011 1.000e+000 7.689e-003 4.699e-005 
1.028e-004 8.057e+006 7.094e+011 1.000e+000 8.484e-003 4.707e-005 
1.028e-004 8.051e+006 7.091e+011 1.000e+000 7.177e-003 4.716e-005 
1.029e-004 8.079e+006 7.112e+011 1.000e+000 6.816e-003 4.702e-005 
1.029e-004 8.084e+006 7.091e+011 1.000e+000 6.874e-003 4.703e-005 
1.030e-004 8.072e+006 7.095e+011 1.000e+000 7.567e-003 4.717e-005 
1.030e-004 8.086e+006 7.099e+011 1.000e+000 7.103e-003 4.712e-005 
1.031e-004 8.100e+006 7.100e+011 1.000e+000 8.315e-003 4.707e-005 
1.031e-004 8.093e+006 7.113e+011 1.000e+000 7.033e-003 4.717e-005 
1.032e-004 8.096e+006 7.100e+011 1.000e+000 7.218e-003 4.720e-005 
1.033e-004 8.103e+006 7.106e+011 1.000e+000 6.526e-003 4.721e-005 
1.033e-004 8.107e+006 7.109e+011 1.000e+000 7.337e-003 4.722e-005 
1.034e-004 8.110e+006 7.099e+011 1.000e+000 7.349e-003 4.726e-005 
1.034e-004 8.130e+006 7.097e+011 1.000e+000 5.604e-003 4.717e-005 
1.035e-004 8.090e+006 7.092e+011 1.000e+000 3.800e-003 4.749e-005 
1.035e-004 8.100e+006 7.089e+011 1.000e+000 3.808e-003 4.747e-005 
1.036e-004 8.090e+006 7.107e+011 1.000e+000 3.771e-003 4.760e-005 
1.036e-004 8.089e+006 7.090e+011 1.000e+000 3.424e-003 4.765e-005 
1.037e-004 8.100e+006 7.092e+011 1.000e+000 3.965e-003 4.763e-005 
1.037e-004 8.105e+006 7.091e+011 1.000e+000 4.033e-003 4.764e-005 
1.037e-004 8.096e+006 7.106e+011 1.000e+000 2.388e-003 4.776e-005 
1.038e-004 8.104e+006 7.099e+011 1.000e+000 2.570e-003 4.775e-005 
1.038e-004 8.105e+006 7.098e+011 1.000e+000 8.666e-004 4.779e-005 
1.039e-004 8.100e+006 7.095e+011 1.000e+000 2.450e-003 4.788e-005 
1.039e-004 8.104e+006 7.099e+011 1.000e+000 2.061e-003 4.789e-005 
1.040e-004 8.108e+006 7.108e+011 1.000e+000 2.430e-003 4.792e-005 
1.040e-004 8.124e+006 7.102e+011 1.000e+000 2.660e-003 4.786e-005 
1.041e-004 8.121e+006 7.093e+011 1.000e+000 2.805e-003 4.793e-005 
1.041e-004 8.118e+006 7.096e+011 1.000e+000 1.658e-003 4.800e-005 
1.042e-004 8.131e+006 7.097e+011 1.000e+000 2.829e-003 4.796e-005 
1.043e-004 8.141e+006 7.110e+011 1.000e+000 1.219e-003 4.794e-005 
1.043e-004 8.139e+006 7.097e+011 1.000e+000 3.664e-003 4.801e-005 
1.044e-004 8.142e+006 7.099e+011 1.000e+000 2.470e-003 4.804e-005 
1.044e-004 8.148e+006 7.096e+011 1.000e+000 2.460e-003 4.804e-005 
1.045e-004 8.160e+006 7.098e+011 1.000e+000 2.383e-003 4.801e-005 
1.045e-004 8.177e+006 7.095e+011 1.000e+000 4.943e-003 4.794e-005 
1.046e-004 8.187e+006 7.099e+011 1.000e+000 3.976e-003 4.792e-005 
1.046e-004 8.182e+006 7.105e+011 1.000e+000 6.181e-003 4.801e-005 
1.046e-004 8.172e+006 7.092e+011 1.000e+000 4.071e-003 4.812e-005 
1.047e-004 8.166e+006 7.110e+011 1.000e+000 5.274e-003 4.822e-005 
1.047e-004 8.168e+006 7.107e+011 1.000e+000 4.540e-003 4.825e-005 
1.048e-004 8.152e+006 7.111e+011 1.000e+000 5.391e-003 4.841e-005 
1.048e-004 8.148e+006 7.116e+011 1.000e+000 4.930e-003 4.849e-005 
1.049e-004 8.147e+006 7.103e+011 1.000e+000 4.420e-003 4.855e-005 
1.049e-004 8.158e+006 7.111e+011 1.000e+000 2.537e-003 4.853e-005 
1.050e-004 8.155e+006 7.112e+011 1.000e+000 5.024e-003 4.859e-005 
1.050e-004 8.160e+006 7.129e+011 1.000e+000 2.688e-003 4.861e-005 
1.051e-004 8.168e+006 7.116e+011 1.000e+000 2.689e-003 4.861e-005 
1.052e-004 8.177e+006 7.113e+011 1.000e+000 4.298e-003 4.859e-005 
1.052e-004 8.193e+006 7.110e+011 1.000e+000 2.887e-003 4.853e-005 
1.053e-004 8.200e+006 7.107e+011 1.000e+000 3.772e-003 4.853e-005 
1.053e-004 8.201e+006 7.115e+011 1.000e+000 3.994e-003 4.858e-005 
1.054e-004 8.190e+006 7.133e+011 1.000e+000 5.699e-003 4.870e-005 
1.054e-004 8.198e+006 7.124e+011 1.000e+000 3.314e-003 4.870e-005 
1.055e-004 8.208e+006 7.137e+011 1.000e+000 3.602e-003 4.868e-005 
1.055e-004 8.216e+006 7.128e+011 1.000e+000 4.808e-003 4.867e-005 
1.056e-004 8.216e+006 7.124e+011 1.000e+000 4.191e-003 4.872e-005 
1.056e-004 8.217e+006 7.130e+011 1.000e+000 3.200e-003 4.877e-005 
1.056e-004 8.225e+006 7.117e+011 1.000e+000 2.418e-003 4.876e-005 
1.057e-004 8.228e+006 7.111e+011 1.000e+000 4.567e-003 4.879e-005 
1.057e-004 8.236e+006 7.103e+011 1.000e+000 4.190e-003 4.879e-005 
1.058e-004 8.248e+006 7.114e+011 1.000e+000 2.236e-003 4.875e-005 
1.058e-004 8.263e+006 7.128e+011 1.000e+000 3.751e-003 4.870e-005 
1.059e-004 8.255e+006 7.126e+011 1.000e+000 4.193e-003 4.880e-005 
1.059e-004 8.269e+006 7.114e+011 1.000e+000 3.768e-003 4.875e-005 
1.060e-004 8.268e+006 7.118e+011 1.000e+000 2.800e-003 4.882e-005 
1.060e-004 8.280e+006 7.134e+011 1.000e+000 3.271e-003 4.878e-005 
1.061e-004 8.280e+006 7.127e+011 1.000e+000 3.445e-003 4.883e-005 
1.062e-004 8.288e+006 7.112e+011 1.000e+000 3.363e-003 4.882e-005 
1.062e-004 8.289e+006 7.114e+011 1.000e+000 2.768e-003 4.887e-005 
1.063e-004 8.298e+006 7.139e+011 1.000e+000 3.350e-003 4.886e-005 
1.063e-004 8.310e+006 7.137e+011 1.000e+000 2.665e-003 4.882e-005 
1.064e-004 8.306e+006 7.139e+011 1.000e+000 2.408e-003 4.890e-005 
1.064e-004 8.278e+006 7.126e+011 1.000e+000 3.456e-003 4.914e-005 
1.065e-004 8.183e+006 7.120e+011 1.000e+000 4.275e-003 4.985e-005 
1.065e-004 8.010e+006 7.087e+011 1.000e+000 2.976e-003 5.110e-005 
1.065e-004 7.845e+006 7.056e+011 1.000e+000 6.817e-003 5.229e-005 
1.066e-004 7.615e+006 7.044e+011 1.000e+000 4.198e-003 5.393e-005 
1.066e-004 7.415e+006 7.021e+011 1.000e+000 4.486e-003 5.536e-005 
1.067e-004 7.266e+006 7.033e+011 1.000e+000 4.398e-003 5.645e-005 
1.067e-004 7.112e+006 7.030e+011 1.000e+000 2.106e-003 5.756e-005 
1.068e-004 6.917e+006 7.044e+011 1.000e+000 6.528e-003 5.896e-005 
1.068e-004 6.616e+006 6.986e+011 1.000e+000 4.502e-003 6.109e-005 
1.069e-004 6.336e+006 7.046e+011 1.000e+000 5.217e-003 6.307e-005 
1.069e-004 6.197e+006 7.074e+011 1.000e+000 3.125e-003 6.409e-005 
1.070e-004 6.001e+006 7.106e+011 1.000e+000 1.309e-003 6.550e-005 
1.071e-004 5.809e+006 7.103e+011 1.000e+000 2.324e-003 6.687e-005 
1.071e-004 5.546e+006 7.115e+011 1.000e+000 3.847e-004 6.874e-005 
1.072e-004 5.243e+006 7.261e+011 1.000e+000 2.346e-003 7.089e-005 
1.072e-004 5.200e+006 7.216e+011 1.000e+000 3.292e-003 7.123e-005 
1.073e-004 5.111e+006 7.248e+011 1.000e+000 5.173e-003 7.190e-005 
1.073e-004 5.133e+006 7.240e+011 1.000e+000 7.349e-004 7.180e-005 
1.074e-004 5.160e+006 7.275e+011 1.000e+000 3.775e-004 7.166e-005 
1.074e-004 5.164e+006 7.284e+011 1.000e+000 3.907e-003 7.169e-005 
1.075e-004 5.147e+006 7.275e+011 1.000e+000 2.389e-003 7.185e-005 
1.075e-004 5.117e+006 7.257e+011 1.000e+000 2.038e-003 7.211e-005 
1.075e-004 5.104e+006 7.237e+011 1.000e+000 3.021e-003 7.225e-005 
1.076e-004 5.009e+006 7.259e+011 1.000e+000 1.821e-003 7.296e-005 
1.076e-004 4.974e+006 7.220e+011 1.000e+000 2.638e-003 7.325e-005 
1.077e-004 4.959e+006 7.187e+011 1.000e+000 2.123e-003 7.340e-005 
1.077e-004 4.966e+006 7.209e+011 1.000e+000 5.453e-003 7.341e-005 
1.078e-004 4.953e+006 7.278e+011 1.000e+000 2.970e-003 7.354e-005 
1.078e-004 4.971e+006 7.272e+011 1.000e+000 2.231e-003 7.347e-005 
1.079e-004 4.952e+006 7.247e+011 1.000e+000 1.983e-003 7.365e-005 
1.079e-004 4.949e+006 7.227e+011 1.000e+000 2.285e-003 7.372e-005 
1.080e-004 4.963e+006 7.261e+011 1.000e+000 2.954e-003 7.368e-005 
1.081e-004 4.967e+006 7.261e+011 1.000e+000 2.658e-003 7.370e-005 
1.081e-004 4.946e+006 7.264e+011 1.000e+000 3.091e-003 7.389e-005 
1.082e-004 4.960e+006 7.285e+011 1.000e+000 2.873e-003 7.384e-005 
1.082e-004 4.963e+006 7.255e+011 1.000e+000 4.125e-003 7.387e-005 
1.083e-004 4.932e+006 7.224e+011 1.000e+000 1.787e-003 7.414e-005 
1.083e-004 4.947e+006 7.280e+011 1.000e+000 3.670e-003 7.408e-005 
1.084e-004 4.946e+006 7.296e+011 1.000e+000 2.351e-003 7.414e-005 
1.084e-004 4.943e+006 7.291e+011 1.000e+000 2.886e-003 7.421e-005 
1.085e-004 4.918e+006 7.245e+011 1.000e+000 3.495e-003 7.443e-005 
1.085e-004 4.930e+006 7.255e+011 1.000e+000 3.384e-003 7.440e-005 
1.085e-004 4.927e+006 7.262e+011 1.000e+000 2.645e-003 7.447e-005 
1.086e-004 4.918e+006 7.254e+011 1.000e+000 3.398e-003 7.458e-005 
1.086e-004 4.926e+006 7.225e+011 1.000e+000 3.208e-003 7.458e-005 
1.087e-004 4.924e+006 7.254e+011 1.000e+000 3.036e-003 7.465e-005 
1.087e-004 4.933e+006 7.241e+011 1.000e+000 3.136e-003 7.463e-005 
1.088e-004 4.930e+006 7.227e+011 1.000e+000 2.580e-003 7.470e-005 
1.088e-004 4.932e+006 7.242e+011 1.000e+000 2.945e-003 7.474e-005 
1.089e-004 4.961e+006 7.227e+011 1.000e+000 1.564e-003 7.459e-005 
1.090e-004 4.973e+006 7.220e+011 1.000e+000 2.603e-003 7.455e-005 
1.090e-004 4.979e+006 7.224e+011 1.000e+000 3.330e-003 7.456e-005 
1.091e-004 4.989e+006 7.203e+011 1.000e+000 3.739e-003 7.454e-005 
1.091e-004 4.997e+006 7.214e+011 1.000e+000 4.651e-004 7.454e-005 
1.092e-004 5.008e+006 7.231e+011 1.000e+000 3.751e-003 7.451e-005 
1.092e-004 5.016e+006 7.217e+011 1.000e+000 1.884e-003 7.451e-005 
1.093e-004 5.031e+006 7.209e+011 1.000e+000 3.701e-004 7.445e-005 
1.093e-004 5.049e+006 7.217e+011 1.000e+000 1.559e-003 7.438e-005 
1.094e-004 5.052e+006 7.236e+011 1.000e+000 1.935e-003 7.441e-005 
1.094e-004 5.055e+006 7.240e+011 1.000e+000 1.846e-003 7.444e-005 
1.094e-004 5.054e+006 7.215e+011 1.000e+000 2.915e-003 7.450e-005 
1.095e-004 5.067e+006 7.209e+011 1.000e+000 1.487e-003 7.445e-005 
1.095e-004 5.082e+006 7.224e+011 1.000e+000 2.969e-003 7.440e-005 
1.096e-004 5.092e+006 7.218e+011 1.000e+000 3.154e-003 7.438e-005 
1.096e-004 5.098e+006 7.223e+011 1.000e+000 2.824e-003 7.439e-005 
1.097e-004 5.095e+006 7.211e+011 1.000e+000 2.866e-003 7.446e-005 
1.097e-004 5.098e+006 7.233e+011 1.000e+000 1.912e-003 7.449e-005 
1.098e-004 5.108e+006 7.205e+011 1.000e+000 2.482e-003 7.447e-005 
1.098e-004 5.114e+006 7.236e+011 1.000e+000 2.335e-003 7.448e-005 
1.099e-004 5.116e+006 7.250e+011 1.000e+000 2.368e-003 7.451e-005 
1.100e-004 5.111e+006 7.241e+011 1.000e+000 1.533e-003 7.460e-005 
1.100e-004 5.116e+006 7.259e+011 1.000e+000 2.807e-003 7.462e-005 
1.101e-004 5.128e+006 7.248e+011 1.000e+000 7.169e-004 7.458e-005 
1.101e-004 5.122e+006 7.240e+011 1.000e+000 3.085e-003 7.467e-005 
1.102e-004 5.134e+006 7.252e+011 1.000e+000 2.554e-003 7.464e-005 
1.102e-004 5.145e+006 7.226e+011 1.000e+000 2.015e-003 7.461e-005 
1.103e-004 5.152e+006 7.242e+011 1.000e+000 2.321e-003 7.462e-005 
1.103e-004 5.146e+006 7.233e+011 1.000e+000 1.652e-003 7.471e-005 
1.104e-004 5.167e+006 7.244e+011 1.000e+000 3.491e-003 7.461e-005 
1.104e-004 5.171e+006 7.232e+011 1.000e+000 1.472e-003 7.464e-005 
1.104e-004 5.174e+006 7.228e+011 1.000e+000 1.398e-003 7.467e-005 
1.105e-004 5.181e+006 7.220e+011 1.000e+000 2.618e-003 7.466e-005 
1.105e-004 5.185e+006 7.241e+011 1.000e+000 2.344e-003 7.469e-005 
1.106e-004 5.194e+006 7.232e+011 1.000e+000 3.264e-003 7.467e-005 
1.106e-004 5.206e+006 7.220e+011 1.000e+000 3.135e-003 7.464e-005 
1.107e-004 5.216e+006 7.215e+011 1.000e+000 3.598e-003 7.462e-005 
1.107e-004 5.218e+006 7.221e+011 1.000e+000 1.661e-003 7.466e-005 
1.108e-004 5.222e+006 7.234e+011 1.000e+000 3.835e-003 7.468e-005 
1.109e-004 5.251e+006 7.210e+011 1.000e+000 1.307e-003 7.453e-005 
1.109e-004 5.271e+006 7.211e+011 1.000e+000 2.731e-003 7.444e-005 
1.110e-004 5.291e+006 7.205e+011 1.000e+000 4.427e-003 7.436e-005 
1.110e-004 5.308e+006 7.200e+011 1.000e+000 4.577e-003 7.429e-005 
1.111e-004 5.300e+006 7.210e+011 1.000e+000 2.346e-003 7.439e-005 
1.111e-004 5.298e+006 7.228e+011 1.000e+000 2.793e-003 7.445e-005 
1.112e-004 5.297e+006 7.226e+011 1.000e+000 2.334e-003 7.451e-005 
1.112e-004 5.299e+006 7.217e+011 1.000e+000 2.415e-003 7.455e-005 
1.113e-004 5.312e+006 7.219e+011 1.000e+000 3.634e-003 7.451e-005 
1.113e-004 5.298e+006 7.236e+011 1.000e+000 1.234e-003 7.465e-005 
1.113e-004 5.309e+006 7.224e+011 1.000e+000 3.609e-003 7.463e-005 
1.114e-004 5.312e+006 7.220e+011 1.000e+000 1.729e-003 7.466e-005 
1.114e-004 5.316e+006 7.223e+011 1.000e+000 1.808e-003 7.468e-005 
1.115e-004 5.317e+006 7.238e+011 1.000e+000 2.498e-003 7.472e-005 
1.115e-004 5.329e+006 7.226e+011 1.000e+000 3.226e-003 7.469e-005 
1.116e-004 5.316e+006 7.241e+011 1.000e+000 3.790e-003 7.483e-005 
1.116e-004 5.327e+006 7.234e+011 1.000e+000 3.886e-003 7.480e-005 
1.117e-004 5.330e+006 7.244e+011 1.000e+000 3.827e-003 7.484e-005 
1.117e-004 5.346e+006 7.226e+011 1.000e+000 2.681e-003 7.477e-005 
1.118e-004 5.343e+006 7.217e+011 1.000e+000 1.422e-003 7.484e-005 
1.119e-004 5.339e+006 7.226e+011 1.000e+000 2.868e-003 7.492e-005 
1.119e-004 5.351e+006 7.228e+011 1.000e+000 1.152e-003 7.489e-005 
1.120e-004 5.357e+006 7.236e+011 1.000e+000 1.695e-003 7.490e-005 
1.120e-004 5.361e+006 7.232e+011 1.000e+000 9.496e-004 7.492e-005 
1.121e-004 5.358e+006 7.227e+011 1.000e+000 2.003e-003 7.499e-005 
1.121e-004 5.367e+006 7.237e+011 1.000e+000 1.462e-003 7.498e-005 
1.122e-004 5.366e+006 7.230e+011 1.000e+000 1.168e-003 7.503e-005 
1.122e-004 5.362e+006 7.230e+011 1.000e+000 3.066e-004 7.511e-005 
1.123e-004 5.374e+006 7.233e+011 1.000e+000 1.953e-003 7.508e-005 
1.123e-004 5.379e+006 7.248e+011 1.000e+000 2.946e-003 7.510e-005 
1.123e-004 5.391e+006 7.227e+011 1.000e+000 2.160e-003 7.506e-005 
1.124e-004 5.394e+006 7.234e+011 1.000e+000 2.288e-003 7.509e-005 
1.124e-004 5.407e+006 7.230e+011 1.000e+000 1.840e-003 7.505e-005 
1.125e-004 5.428e+006 7.223e+011 1.000e+000 1.748e-003 7.496e-005 
1.125e-004 5.424e+006 7.217e+011 1.000e+000 8.748e-004 7.503e-005 
1.126e-004 5.428e+006 7.230e+011 1.000e+000 1.898e-003 7.505e-005 
1.126e-004 5.418e+006 7.237e+011 1.000e+000 2.943e-003 7.517e-005 
1.127e-004 5.404e+006 7.240e+011 1.000e+000 3.087e-003 7.533e-005 
1.127e-004 5.414e+006 7.237e+011 1.000e+000 2.580e-003 7.531e-005 
1.128e-004 5.425e+006 7.247e+011 1.000e+000 2.755e-003 7.528e-005 
1.129e-004 5.434e+006 7.254e+011 1.000e+000 3.033e-003 7.527e-005 
1.129e-004 5.420e+006 7.243e+011 1.000e+000 2.368e-003 7.541e-005 
1.130e-004 5.444e+006 7.247e+011 1.000e+000 3.102e-003 7.529e-005 
1.130e-004 5.453e+006 7.239e+011 1.000e+000 3.765e-003 7.528e-005 
1.131e-004 5.458e+006 7.253e+011 1.000e+000 1.299e-003 7.530e-005 
1.131e-004 5.463e+006 7.267e+011 1.000e+000 1.887e-003 7.531e-005 
1.132e-004 5.469e+006 7.247e+011 1.000e+000 1.419e-003 7.532e-005 
1.132e-004 5.477e+006 7.257e+011 1.000e+000 1.753e-003 7.532e-005 
1.132e-004 5.502e+006 7.254e+011 1.000e+000 3.756e-004 7.519e-005 
1.133e-004 5.505e+006 7.252e+011 1.000e+000 1.381e-003 7.523e-005 
1.133e-004 5.499e+006 7.259e+011 1.000e+000 2.330e-003 7.531e-005 
1.134e-004 5.513e+006 7.249e+011 1.000e+000 2.877e-004 7.527e-005 
1.134e-004 5.519e+006 7.240e+011 1.000e+000 4.221e-004 7.528e-005 
1.135e-004 5.516e+006 7.233e+011 1.000e+000 1.438e-003 7.535e-005 
1.135e-004 5.495e+006 7.221e+011 1.000e+000 1.737e-003 7.555e-005 
1.136e-004 5.507e+006 7.244e+011 1.000e+000 1.871e-003 7.551e-005 
1.136e-004 5.527e+006 7.232e+011 1.000e+000 2.262e-003 7.542e-005 
1.137e-004 5.528e+006 7.233e+011 1.000e+000 2.661e-003 7.547e-005 
1.138e-004 5.537e+006 7.233e+011 1.000e+000 9.471e-004 7.545e-005 
1.138e-004 5.540e+006 7.232e+011 1.000e+000 1.817e-003 7.548e-005 
1.139e-004 5.548e+006 7.255e+011 1.000e+000 2.469e-003 7.548e-005 
1.139e-004 5.563e+006 7.228e+011 1.000e+000 2.014e-003 7.542e-005 
1.140e-004 5.566e+006 7.251e+011 1.000e+000 1.768e-003 7.545e-005 
1.140e-004 5.569e+006 7.241e+011 1.000e+000 3.892e-003 7.548e-005 
1.141e-004 5.569e+006 7.234e+011 1.000e+000 3.081e-003 7.553e-005 
1.141e-004 5.588e+006 7.226e+011 1.000e+000 3.593e-003 7.545e-005 
1.142e-004 5.598e+006 7.215e+011 1.000e+000 1.589e-003 7.543e-005 
1.142e-004 5.624e+006 7.231e+011 1.000e+000 2.029e-003 7.530e-005 
1.142e-004 5.629e+006 7.221e+011 1.000e+000 1.528e-003 7.532e-005 
1.143e-004 5.629e+006 7.224e+011 1.000e+000 2.329e-003 7.537e-005 
1.143e-004 5.634e+006 7.210e+011 1.000e+000 1.607e-003 7.538e-005 
1.144e-004 5.644e+006 7.205e+011 1.000e+000 1.113e-003 7.536e-005 
1.144e-004 5.655e+006 7.219e+011 1.000e+000 1.552e-003 7.534e-005 
1.145e-004 5.663e+006 7.215e+011 1.000e+000 2.742e-003 7.533e-005 
1.145e-004 5.672e+006 7.224e+011 1.000e+000 1.165e-003 7.532e-005 
1.146e-004 5.670e+006 7.213e+011 1.000e+000 5.682e-004 7.538e-005 
1.146e-004 5.685e+006 7.242e+011 1.000e+000 1.887e-003 7.533e-005 
1.147e-004 5.679e+006 7.244e+011 1.000e+000 1.716e-003 7.542e-005 
1.148e-004 5.690e+006 7.224e+011 1.000e+000 1.163e-003 7.539e-005 
1.148e-004 5.670e+006 7.238e+011 1.000e+000 2.506e-003 7.559e-005 
1.149e-004 5.692e+006 7.240e+011 1.000e+000 2.434e-003 7.548e-005 
1.149e-004 5.717e+006 7.222e+011 1.000e+000 3.781e-003 7.536e-005 
1.150e-004 5.708e+006 7.236e+011 1.000e+000 2.238e-003 7.547e-005 
1.150e-004 5.718e+006 7.230e+011 1.000e+000 2.908e-003 7.545e-005 
1.151e-004 5.737e+006 7.234e+011 1.000e+000 1.806e-003 7.537e-005 
1.151e-004 5.743e+006 7.234e+011 1.000e+000 2.323e-003 7.537e-005 
1.151e-004 5.743e+006 7.242e+011 1.000e+000 2.714e-003 7.543e-005 
1.152e-004 5.740e+006 7.248e+011 1.000e+000 2.257e-003 7.550e-005 
1.152e-004 5.755e+006 7.231e+011 1.000e+000 3.003e-003 7.544e-005 
1.153e-004 5.769e+006 7.229e+011 1.000e+000 4.149e-003 7.540e-005 
1.153e-004 5.776e+006 7.232e+011 1.000e+000 4.028e-003 7.540e-005 
1.154e-004 5.781e+006 7.223e+011 1.000e+000 3.626e-003 7.541e-005 
1.154e-004 5.778e+006 7.227e+011 1.000e+000 3.726e-003 7.549e-005 
1.155e-004 5.787e+006 7.215e+011 1.000e+000 3.566e-003 7.548e-005 
1.155e-004 5.786e+006 7.234e+011 1.000e+000 3.533e-003 7.553e-005 
1.156e-004 5.796e+006 7.224e+011 1.000e+000 3.293e-003 7.551e-005 
1.157e-004 5.825e+006 7.215e+011 1.000e+000 3.705e-003 7.536e-005 
1.157e-004 5.825e+006 7.226e+011 1.000e+000 3.630e-003 7.541e-005 
1.158e-004 5.839e+006 7.238e+011 1.000e+000 3.540e-003 7.537e-005 
1.158e-004 5.844e+006 7.226e+011 1.000e+000 3.285e-003 7.538e-005 
1.159e-004 5.874e+006 7.233e+011 1.000e+000 3.148e-003 7.522e-005 
1.159e-004 5.875e+006 7.215e+011 1.000e+000 2.683e-003 7.527e-005 
1.160e-004 5.856e+006 7.215e+011 1.000e+000 3.892e-003 7.544e-005 
1.160e-004 5.858e+006 7.203e+011 1.000e+000 2.696e-003 7.548e-005 
1.161e-004 5.870e+006 7.204e+011 1.000e+000 2.569e-003 7.545e-005 
1.161e-004 5.887e+006 7.217e+011 1.000e+000 2.638e-003 7.538e-005 
1.161e-004 5.888e+006 7.217e+011 1.000e+000 4.285e-004 7.543e-005 
1.162e-004 5.893e+006 7.218e+011 1.000e+000 2.420e-003 7.544e-005 
1.162e-004 5.895e+006 7.235e+011 1.000e+000 2.297e-003 7.548e-005 
1.163e-004 5.909e+006 7.231e+011 1.000e+000 2.058e-003 7.543e-005 
1.163e-004 5.938e+006 7.220e+011 1.000e+000 1.507e-003 7.528e-005 
1.164e-004 5.962e+006 7.221e+011 1.000e+000 1.822e-003 7.516e-005 
1.164e-004 5.964e+006 7.229e+011 1.000e+000 4.558e-003 7.520e-005 
1.165e-004 5.944e+006 7.224e+011 1.000e+000 4.431e-003 7.539e-005 
1.165e-004 5.936e+006 7.233e+011 1.000e+000 4.074e-003 7.550e-005 
1.166e-004 5.953e+006 7.233e+011 1.000e+000 4.102e-003 7.542e-005 
1.167e-004 5.957e+006 7.236e+011 1.000e+000 4.042e-003 7.545e-005 
1.167e-004 5.974e+006 7.231e+011 1.000e+000 3.501e-003 7.538e-005 
1.168e-004 5.987e+006 7.219e+011 1.000e+000 3.791e-003 7.534e-005 
1.168e-004 6.002e+006 7.208e+011 1.000e+000 3.826e-003 7.529e-005 
1.169e-004 6.009e+006 7.239e+011 1.000e+000 3.831e-003 7.529e-005 
1.169e-004 6.020e+006 7.223e+011 1.000e+000 4.066e-003 7.526e-005 
1.170e-004 6.012e+006 7.232e+011 1.000e+000 3.519e-003 7.537e-005 
1.170e-004 6.010e+006 7.227e+011 1.000e+000 2.623e-003 7.543e-005 
1.171e-004 6.033e+006 7.227e+011 1.000e+000 1.620e-003 7.532e-005 
1.171e-004 6.031e+006 7.218e+011 1.000e+000 3.200e-003 7.539e-005 
1.171e-004 6.049e+006 7.231e+011 1.000e+000 3.482e-003 7.531e-005 
1.172e-004 6.057e+006 7.231e+011 1.000e+000 3.447e-003 7.531e-005 
1.172e-004 6.079e+006 7.216e+011 1.000e+000 3.723e-003 7.520e-005 
1.173e-004 6.074e+006 7.232e+011 1.000e+000 4.242e-003 7.529e-005 
1.173e-004 6.080e+006 7.212e+011 1.000e+000 3.349e-003 7.529e-005 
1.174e-004 6.093e+006 7.229e+011 1.000e+000 3.527e-003 7.526e-005 
1.174e-004 6.091e+006 7.226e+011 1.000e+000 4.202e-003 7.532e-005 
1.175e-004 6.092e+006 7.221e+011 1.000e+000 3.051e-003 7.537e-005 
1.176e-004 6.114e+006 7.231e+011 1.000e+000 3.293e-003 7.526e-005 
1.176e-004 6.128e+006 7.221e+011 1.000e+000 3.172e-003 7.522e-005 
1.177e-004 6.141e+006 7.219e+011 1.000e+000 2.866e-003 7.518e-005 
1.177e-004 6.154e+006 7.225e+011 1.000e+000 3.031e-003 7.514e-005 
1.178e-004 6.161e+006 7.228e+011 1.000e+000 3.753e-003 7.514e-005 
1.178e-004 6.158e+006 7.237e+011 1.000e+000 3.501e-003 7.521e-005 
1.179e-004 6.162e+006 7.248e+011 1.000e+000 3.000e-003 7.523e-005 
1.179e-004 6.181e+006 7.225e+011 1.000e+000 2.663e-003 7.515e-005 
1.180e-004 6.196e+006 7.234e+011 1.000e+000 1.573e-003 7.509e-005 
1.180e-004 6.203e+006 7.232e+011 1.000e+000 3.522e-003 7.510e-005 
1.180e-004 6.214e+006 7.229e+011 1.000e+000 3.655e-003 7.507e-005 
1.181e-004 6.218e+006 7.240e+011 1.000e+000 3.565e-003 7.510e-005 
1.181e-004 6.224e+006 7.225e+011 1.000e+000 3.851e-003 7.510e-005 
1.182e-004 6.221e+006 7.250e+011 1.000e+000 3.923e-003 7.517e-005 
1.182e-004 6.244e+006 7.239e+011 1.000e+000 3.087e-003 7.506e-005 
1.183e-004 6.233e+006 7.245e+011 1.000e+000 2.890e-003 7.519e-005 
1.183e-004 6.243e+006 7.229e+011 1.000e+000 1.723e-003 7.517e-005 
1.184e-004 6.260e+006 7.228e+011 1.000e+000 2.119e-003 7.511e-005 
1.184e-004 6.260e+006 7.209e+011 1.000e+000 2.397e-003 7.515e-005 
1.185e-004 6.276e+006 7.228e+011 1.000e+000 3.017e-003 7.509e-005 
1.186e-004 6.307e+006 7.210e+011 1.000e+000 1.577e-003 7.492e-005 
1.186e-004 6.347e+006 7.205e+011 1.000e+000 8.474e-004 7.470e-005 
1.187e-004 6.319e+006 7.222e+011 1.000e+000 2.174e-003 7.494e-005 
1.187e-004 6.306e+006 7.227e+011 1.000e+000 1.579e-003 7.508e-005 
1.188e-004 6.308e+006 7.235e+011 1.000e+000 1.843e-003 7.512e-005 
1.188e-004 6.324e+006 7.222e+011 1.000e+000 1.683e-003 7.506e-005 
1.189e-004 6.332e+006 7.219e+011 1.000e+000 3.535e-003 7.506e-005 
1.189e-004 6.343e+006 7.218e+011 1.000e+000 2.410e-003 7.503e-005 
1.190e-004 6.340e+006 7.220e+011 1.000e+000 2.930e-003 7.510e-005 
1.190e-004 6.353e+006 7.219e+011 1.000e+000 3.080e-003 7.506e-005 
1.190e-004 6.348e+006 7.235e+011 1.000e+000 2.649e-003 7.514e-005 
1.191e-004 6.364e+006 7.221e+011 1.000e+000 2.295e-003 7.508e-005 
1.191e-004 6.361e+006 7.242e+011 1.000e+000 2.481e-003 7.516e-005 
1.192e-004 6.370e+006 7.240e+011 1.000e+000 3.275e-003 7.514e-005 
1.192e-004 6.364e+006 7.252e+011 1.000e+000 3.762e-003 7.523e-005 
1.193e-004 6.374e+006 7.244e+011 1.000e+000 3.355e-003 7.522e-005 
1.193e-004 6.372e+006 7.256e+011 1.000e+000 3.722e-003 7.528e-005 
1.194e-004 6.388e+006 7.236e+011 1.000e+000 3.852e-003 7.522e-005 
1.195e-004 6.395e+006 7.240e+011 1.000e+000 3.811e-003 7.522e-005 
1.195e-004 6.425e+006 7.237e+011 1.000e+000 3.355e-003 7.506e-005 
1.196e-004 6.411e+006 7.244e+011 1.000e+000 4.506e-003 7.521e-005 
1.196e-004 6.419e+006 7.238e+011 1.000e+000 3.726e-003 7.521e-005 
1.197e-004 6.443e+006 7.217e+011 1.000e+000 4.258e-003 7.509e-005 
1.197e-004 6.449e+006 7.226e+011 1.000e+000 3.724e-003 7.510e-005 
1.198e-004 6.447e+006 7.230e+011 1.000e+000 4.551e-003 7.516e-005 
1.198e-004 6.456e+006 7.227e+011 1.000e+000 4.232e-003 7.515e-005 
1.199e-004 6.472e+006 7.238e+011 1.000e+000 4.581e-003 7.508e-005 
1.199e-004 6.475e+006 7.229e+011 1.000e+000 3.882e-003 7.512e-005 
1.199e-004 6.493e+006 7.229e+011 1.000e+000 3.619e-003 7.504e-005 
1.200e-004 6.477e+006 7.231e+011 1.000e+000 4.729e-003 7.520e-005 
1.200e-004 6.491e+006 7.228e+011 1.000e+000 4.533e-003 7.515e-005 
1.201e-004 6.493e+006 7.233e+011 1.000e+000 4.791e-003 7.519e-005 
1.201e-004 6.496e+006 7.239e+011 1.000e+000 4.653e-003 7.522e-005 
1.202e-004 6.500e+006 7.238e+011 1.000e+000 5.479e-003 7.524e-005 
1.202e-004 6.509e+006 7.239e+011 1.000e+000 4.715e-003 7.523e-005 
1.203e-004 6.523e+006 7.244e+011 1.000e+000 5.301e-003 7.518e-005 
1.203e-004 6.528e+006 7.241e+011 1.000e+000 4.297e-003 7.520e-005 
1.204e-004 6.547e+006 7.230e+011 1.000e+000 5.613e-003 7.512e-005 
1.205e-004 6.553e+006 7.247e+011 1.000e+000 4.033e-003 7.512e-005 
1.205e-004 6.565e+006 7.228e+011 1.000e+000 4.172e-003 7.509e-005 
1.206e-004 6.561e+006 7.238e+011 1.000e+000 4.510e-003 7.517e-005 
1.206e-004 6.579e+006 7.239e+011 1.000e+000 3.559e-003 7.510e-005 
1.207e-004 6.592e+006 7.223e+011 1.000e+000 3.730e-003 7.506e-005 
1.207e-004 6.593e+006 7.241e+011 1.000e+000 4.238e-003 7.510e-005 
1.208e-004 6.597e+006 7.233e+011 1.000e+000 2.167e-003 7.512e-005 
1.208e-004 6.609e+006 7.225e+011 1.000e+000 4.388e-003 7.509e-005 
1.209e-004 6.631e+006 7.240e+011 1.000e+000 5.308e-003 7.499e-005 
1.209e-004 6.632e+006 7.237e+011 1.000e+000 4.354e-003 7.503e-005 
1.209e-004 6.647e+006 7.235e+011 1.000e+000 4.944e-003 7.497e-005 
1.210e-004 6.641e+006 7.236e+011 1.000e+000 4.717e-003 7.507e-005 
1.210e-004 6.649e+006 7.239e+011 1.000e+000 5.491e-003 7.506e-005 
1.211e-004 6.649e+006 7.247e+011 1.000e+000 4.073e-003 7.511e-005 
1.211e-004 6.657e+006 7.238e+011 1.000e+000 4.858e-003 7.510e-005 
1.212e-004 6.659e+006 7.239e+011 1.000e+000 5.419e-003 7.514e-005 
1.212e-004 6.664e+006 7.244e+011 1.000e+000 5.003e-003 7.516e-005 
1.213e-004 6.675e+006 7.249e+011 1.000e+000 5.015e-003 7.513e-005 
1.213e-004 6.692e+006 7.252e+011 1.000e+000 5.435e-003 7.507e-005 
1.214e-004 6.705e+006 7.247e+011 1.000e+000 5.401e-003 7.503e-005 
1.215e-004 6.702e+006 7.248e+011 1.000e+000 4.239e-003 7.510e-005 
1.215e-004 6.715e+006 7.256e+011 1.000e+000 4.404e-003 7.506e-005 
1.216e-004 6.746e+006 7.251e+011 1.000e+000 5.254e-003 7.489e-005 
1.216e-004 6.753e+006 7.252e+011 1.000e+000 4.778e-003 7.489e-005 
1.217e-004 6.768e+006 7.260e+011 1.000e+000 5.250e-003 7.484e-005 
1.217e-004 6.757e+006 7.264e+011 1.000e+000 4.833e-003 7.497e-005 
1.218e-004 6.758e+006 7.256e+011 1.000e+000 4.825e-003 7.501e-005 
1.218e-004 6.776e+006 7.248e+011 1.000e+000 4.834e-003 7.494e-005 
1.218e-004 6.773e+006 7.262e+011 1.000e+000 3.537e-003 7.500e-005 
1.219e-004 6.807e+006 7.242e+011 1.000e+000 3.872e-003 7.482e-005 
1.219e-004 6.805e+006 7.224e+011 1.000e+000 2.192e-003 7.488e-005 
1.220e-004 6.793e+006 7.247e+011 1.000e+000 3.475e-003 7.501e-005 
1.220e-004 6.787e+006 7.240e+011 1.000e+000 1.805e-003 7.510e-005 
1.221e-004 6.787e+006 7.225e+011 1.000e+000 3.401e-003 7.516e-005 
1.221e-004 6.798e+006 7.220e+011 1.000e+000 2.592e-003 7.513e-005 
1.222e-004 6.758e+006 7.218e+011 1.000e+000 4.930e-003 7.545e-005 
1.222e-004 6.740e+006 7.212e+011 1.000e+000 4.469e-003 7.563e-005 
1.223e-004 6.718e+006 7.195e+011 1.000e+000 4.437e-003 7.583e-005 
1.224e-004 6.731e+006 7.173e+011 1.000e+000 4.012e-003 7.579e-005 
1.224e-004 6.701e+006 7.182e+011 1.000e+000 5.779e-003 7.605e-005 
1.225e-004 6.674e+006 7.168e+011 1.000e+000 3.448e-003 7.629e-005 
1.225e-004 6.671e+006 7.152e+011 1.000e+000 7.623e-004 7.636e-005 
1.226e-004 6.646e+006 7.167e+011 1.000e+000 4.776e-004 7.658e-005 
1.226e-004 6.629e+006 7.171e+011 1.000e+000 6.447e-004 7.675e-005 
1.227e-004 6.620e+006 7.186e+011 1.000e+000 5.023e-004 7.686e-005 
1.227e-004 6.624e+006 7.171e+011 1.000e+000 1.479e-003 7.688e-005 
1.228e-004 6.641e+006 7.159e+011 1.000e+000 2.127e-003 7.682e-005 
1.228e-004 6.639e+006 7.179e+011 1.000e+000 2.689e-003 7.688e-005 
1.229e-004 6.639e+006 7.181e+011 1.000e+000 2.447e-003 7.693e-005 
1.229e-004 6.653e+006 7.197e+011 1.000e+000 4.146e-003 7.689e-005 
1.230e-004 6.648e+006 7.203e+011 1.000e+000 2.789e-004 7.697e-005 
1.230e-004 6.643e+006 7.197e+011 1.000e+000 2.483e-003 7.705e-005 
1.231e-004 6.654e+006 7.203e+011 1.000e+000 1.844e-003 7.703e-005 
1.231e-004 6.658e+006 7.208e+011 1.000e+000 1.940e-003 7.705e-005 
1.232e-004 6.661e+006 7.210e+011 1.000e+000 1.943e-003 7.708e-005 
1.232e-004 6.677e+006 7.213e+011 1.000e+000 2.391e-003 7.702e-005 
1.233e-004 6.694e+006 7.244e+011 1.000e+000 3.084e-003 7.695e-005 
1.233e-004 6.721e+006 7.239e+011 1.000e+000 3.164e-003 7.681e-005 
1.233e-004 6.735e+006 7.233e+011 1.000e+000 1.975e-003 7.677e-005 
1.234e-004 6.746e+006 7.241e+011 1.000e+000 1.859e-003 7.674e-005 
1.234e-004 6.760e+006 7.215e+011 1.000e+000 1.477e-003 7.670e-005 
1.235e-004 6.766e+006 7.219e+011 1.000e+000 4.612e-003 7.670e-005 
1.235e-004 6.784e+006 7.239e+011 1.000e+000 4.626e-003 7.663e-005 
1.236e-004 6.798e+006 7.229e+011 1.000e+000 1.930e-003 7.658e-005 
1.236e-004 6.811e+006 7.226e+011 1.000e+000 2.885e-003 7.654e-005 
1.237e-004 6.816e+006 7.255e+011 1.000e+000 2.932e-003 7.655e-005 
1.237e-004 6.824e+006 7.243e+011 1.000e+000 1.797e-003 7.655e-005 
1.238e-004 6.832e+006 7.228e+011 1.000e+000 2.883e-003 7.655e-005 
1.238e-004 6.838e+006 7.229e+011 1.000e+000 3.234e-003 7.655e-005 
1.239e-004 6.841e+006 7.226e+011 1.000e+000 3.639e-003 7.658e-005 
1.239e-004 6.856e+006 7.234e+011 1.000e+000 5.157e-003 7.653e-005 
1.240e-004 6.866e+006 7.252e+011 1.000e+000 3.486e-003 7.651e-005 
1.240e-004 6.884e+006 7.237e+011 1.000e+000 3.528e-003 7.643e-005 
1.241e-004 6.884e+006 7.240e+011 1.000e+000 3.318e-003 7.649e-005 
1.241e-004 6.882e+006 7.248e+011 1.000e+000 4.686e-003 7.655e-005 
1.242e-004 6.891e+006 7.229e+011 1.000e+000 3.672e-003 7.654e-005 
1.243e-004 6.888e+006 7.250e+011 1.000e+000 2.219e-003 7.661e-005 
1.243e-004 6.879e+006 7.257e+011 1.000e+000 2.118e-003 7.672e-005 
1.244e-004 6.880e+006 7.233e+011 1.000e+000 1.153e-003 7.676e-005 
1.244e-004 6.880e+006 7.235e+011 1.000e+000 1.981e-003 7.682e-005 
1.245e-004 6.876e+006 7.267e+011 1.000e+000 1.185e-003 7.689e-005 
1.245e-004 6.829e+006 7.217e+011 1.000e+000 1.843e-003 7.727e-005 
1.246e-004 6.793e+006 7.229e+011 1.000e+000 1.410e-003 7.756e-005 
1.246e-004 6.787e+006 7.210e+011 1.000e+000 2.064e-003 7.766e-005 
1.247e-004 6.780e+006 7.177e+011 1.000e+000 3.230e-003 7.776e-005 
1.247e-004 6.782e+006 7.186e+011 1.000e+000 3.747e-003 7.779e-005 
1.248e-004 6.780e+006 7.151e+011 1.000e+000 3.966e-003 7.786e-005 
1.248e-004 6.768e+006 7.149e+011 1.000e+000 3.891e-003 7.799e-005 
1.249e-004 6.734e+006 7.146e+011 1.000e+000 6.447e-003 7.827e-005 
1.249e-004 6.730e+006 7.183e+011 1.000e+000 4.771e-003 7.835e-005 
1.250e-004 6.722e+006 7.177e+011 1.000e+000 3.330e-003 7.845e-005 
1.250e-004 6.729e+006 7.196e+011 1.000e+000 3.860e-003 7.846e-005 
1.251e-004 6.734e+006 7.194e+011 1.000e+000 3.105e-003 7.847e-005 
1.251e-004 6.741e+006 7.196e+011 1.000e+000 2.600e-003 7.848e-005 
1.252e-004 6.746e+006 7.178e+011 1.000e+000 4.481e-003 7.849e-005 
1.252e-004 6.745e+006 7.157e+011 1.000e+000 3.063e-003 7.855e-005 
1.252e-004 6.721e+006 7.151e+011 1.000e+000 2.382e-003 7.876e-005 
1.253e-004 6.705e+006 7.140e+011 1.000e+000 4.696e-003 7.892e-005 
1.253e-004 6.687e+006 7.152e+011 1.000e+000 4.200e-003 7.910e-005 
1.254e-004 6.620e+006 7.149e+011 1.000e+000 6.327e-003 7.961e-005 
1.254e-004 6.588e+006 7.129e+011 1.000e+000 4.548e-003 7.989e-005 
1.255e-004 6.574e+006 7.145e+011 1.000e+000 7.831e-003 8.003e-005 
1.255e-004 6.524e+006 7.126e+011 1.000e+000 4.099e-003 8.043e-005 
1.256e-004 6.519e+006 7.133e+011 1.000e+000 4.921e-003 8.051e-005 
1.256e-004 6.532e+006 7.161e+011 1.000e+000 3.525e-003 8.047e-005 
1.257e-004 6.524e+006 7.134e+011 1.000e+000 4.335e-003 8.057e-005 
1.257e-004 6.502e+006 7.148e+011 1.000e+000 5.311e-003 8.078e-005 
1.258e-004 6.472e+006 7.173e+011 1.000e+000 5.297e-003 8.103e-005 
1.258e-004 6.449e+006 7.172e+011 1.000e+000 3.642e-003 8.125e-005 
1.259e-004 6.426e+006 7.183e+011 1.000e+000 3.970e-003 8.146e-005 
1.259e-004 6.423e+006 7.188e+011 1.000e+000 3.707e-003 8.153e-005 
1.260e-004 6.426e+006 7.190e+011 1.000e+000 4.069e-003 8.156e-005 
1.260e-004 6.457e+006 7.188e+011 1.000e+000 4.818e-003 8.139e-005 
1.261e-004 6.474e+006 7.203e+011 1.000e+000 4.270e-003 8.132e-005 
1.262e-004 6.468e+006 7.196e+011 1.000e+000 5.384e-003 8.141e-005 
1.262e-004 6.463e+006 7.190e+011 1.000e+000 5.645e-003 8.150e-005 
1.263e-004 6.456e+006 7.197e+011 1.000e+000 8.233e-003 8.159e-005 
1.263e-004 6.458e+006 7.194e+011 1.000e+000 8.334e-003 8.163e-005 
1.264e-004 6.497e+006 7.182e+011 1.000e+000 8.895e-003 8.141e-005 
1.264e-004 6.492e+006 7.200e+011 1.000e+000 8.099e-003 8.150e-005 
1.265e-004 6.499e+006 7.141e+011 1.000e+000 6.820e-003 8.150e-005 
1.265e-004 6.489e+006 7.159e+011 1.000e+000 7.368e-003 8.162e-005 
1.266e-004 6.498e+006 7.175e+011 1.000e+000 6.263e-003 8.161e-005 
1.266e-004 6.530e+006 7.168e+011 1.000e+000 7.091e-003 8.143e-005 
1.267e-004 6.554e+006 7.142e+011 1.000e+000 5.372e-003 8.132e-005 
1.267e-004 6.563e+006 7.161e+011 1.000e+000 5.586e-003 8.130e-005 
1.268e-004 6.553e+006 7.174e+011 1.000e+000 6.505e-003 8.143e-005 
1.268e-004 6.567e+006 7.159e+011 1.000e+000 5.414e-003 8.138e-005 
1.269e-004 6.554e+006 7.174e+011 1.000e+000 4.715e-003 8.152e-005 
1.269e-004 6.550e+006 7.181e+011 1.000e+000 4.634e-003 8.160e-005 
1.270e-004 6.552e+006 7.163e+011 1.000e+000 4.849e-003 8.163e-005 
1.270e-004 6.561e+006 7.173e+011 1.000e+000 4.256e-003 8.162e-005 
1.271e-004 6.569e+006 7.170e+011 1.000e+000 5.190e-003 8.162e-005 
1.271e-004 6.575e+006 7.174e+011 1.000e+000 4.610e-003 8.163e-005 
1.271e-004 6.580e+006 7.188e+011 1.000e+000 4.838e-003 8.164e-005 
1.272e-004 6.589e+006 7.174e+011 1.000e+000 5.852e-003 8.163e-005 
1.272e-004 6.595e+006 7.167e+011 1.000e+000 5.194e-003 8.164e-005 
1.273e-004 6.597e+006 7.187e+011 1.000e+000 5.906e-003 8.167e-005 
1.273e-004 6.601e+006 7.179e+011 1.000e+000 6.312e-003 8.170e-005 
1.274e-004 6.615e+006 7.167e+011 1.000e+000 4.627e-003 8.165e-005 
1.274e-004 6.619e+006 7.169e+011 1.000e+000 6.623e-003 8.167e-005 
1.275e-004 6.624e+006 7.174e+011 1.000e+000 6.436e-003 8.169e-005 
1.275e-004 6.634e+006 7.175e+011 1.000e+000 6.007e-003 8.167e-005 
1.276e-004 6.638e+006 7.180e+011 1.000e+000 5.562e-003 8.169e-005 
1.276e-004 6.676e+006 7.140e+011 1.000e+000 4.349e-003 8.148e-005 
1.277e-004 6.686e+006 7.165e+011 1.000e+000 5.950e-003 8.145e-005 
1.277e-004 6.672e+006 7.160e+011 1.000e+000 4.766e-003 8.161e-005 
1.278e-004 6.664e+006 7.171e+011 1.000e+000 3.329e-003 8.171e-005 
1.278e-004 6.657e+006 7.165e+011 1.000e+000 3.506e-003 8.181e-005 
1.279e-004 6.689e+006 7.174e+011 1.000e+000 4.757e-003 8.164e-005 
1.279e-004 6.699e+006 7.137e+011 1.000e+000 5.421e-003 8.161e-005 
1.280e-004 6.703e+006 7.153e+011 1.000e+000 6.136e-003 8.164e-005 
1.281e-004 6.704e+006 7.152e+011 1.000e+000 5.100e-003 8.168e-005 
1.281e-004 6.703e+006 7.164e+011 1.000e+000 5.896e-003 8.174e-005 
1.282e-004 6.710e+006 7.151e+011 1.000e+000 5.125e-003 8.174e-005 
1.282e-004 6.717e+006 7.165e+011 1.000e+000 5.497e-003 8.174e-005 
1.283e-004 6.713e+006 7.163e+011 1.000e+000 5.186e-003 8.182e-005 
1.283e-004 6.697e+006 7.156e+011 1.000e+000 2.809e-003 8.198e-005 
1.284e-004 6.692e+006 7.147e+011 1.000e+000 6.087e-003 8.207e-005 
1.284e-004 6.685e+006 7.164e+011 1.000e+000 3.231e-003 8.216e-005 
1.285e-004 6.717e+006 7.149e+011 1.000e+000 3.764e-003 8.199e-005 
1.285e-004 6.729e+006 7.149e+011 1.000e+000 3.899e-003 8.196e-005 
1.286e-004 6.742e+006 7.149e+011 1.000e+000 3.939e-003 8.192e-005 
1.286e-004 6.744e+006 7.146e+011 1.000e+000 3.044e-003 8.195e-005 
1.287e-004 6.744e+006 7.153e+011 1.000e+000 2.887e-003 8.200e-005 
1.287e-004 6.753e+006 7.138e+011 1.000e+000 2.408e-003 8.199e-005 
1.288e-004 6.755e+006 7.133e+011 1.000e+000 4.449e-003 8.203e-005 
1.288e-004 6.765e+006 7.136e+011 1.000e+000 4.639e-003 8.201e-005 
1.289e-004 6.776e+006 7.135e+011 1.000e+000 3.681e-003 8.198e-005 
1.289e-004 6.778e+006 7.112e+011 1.000e+000 3.515e-003 8.202e-005 
1.290e-004 6.784e+006 7.131e+011 1.000e+000 4.224e-003 8.203e-005 
1.290e-004 6.766e+006 7.146e+011 1.000e+000 5.162e-003 8.220e-005 
1.290e-004 6.756e+006 7.166e+011 1.000e+000 4.427e-003 8.232e-005 
1.291e-004 6.774e+006 7.151e+011 1.000e+000 5.009e-003 8.225e-005 
1.291e-004 6.798e+006 7.156e+011 1.000e+000 4.026e-003 8.213e-005 
1.292e-004 6.808e+006 7.156e+011 1.000e+000 5.304e-003 8.211e-005 
1.292e-004 6.813e+006 7.147e+011 1.000e+000 5.055e-003 8.213e-005 
1.293e-004 6.818e+006 7.146e+011 1.000e+000 4.682e-003 8.214e-005 
1.293e-004 6.825e+006 7.151e+011 1.000e+000 4.042e-003 8.215e-005 
1.294e-004 6.831e+006 7.156e+011 1.000e+000 5.102e-003 8.215e-005 
1.294e-004 6.835e+006 7.150e+011 1.000e+000 5.327e-003 8.218e-005 
1.295e-004 6.838e+006 7.155e+011 1.000e+000 6.393e-003 8.220e-005 
1.295e-004 6.847e+006 7.153e+011 1.000e+000 3.141e-003 8.219e-005 
1.296e-004 6.859e+006 7.132e+011 1.000e+000 3.928e-003 8.216e-005 
1.296e-004 6.873e+006 7.141e+011 1.000e+000 4.437e-003 8.211e-005 
1.297e-004 6.879e+006 7.130e+011 1.000e+000 4.799e-003 8.212e-005 
1.297e-004 6.886e+006 7.143e+011 1.000e+000 3.643e-003 8.212e-005 
1.298e-004 6.896e+006 7.136e+011 1.000e+000 3.886e-003 8.210e-005 
1.298e-004 6.884e+006 7.139e+011 1.000e+000 4.253e-003 8.224e-005 
1.299e-004 6.874e+006 7.147e+011 1.000e+000 3.186e-003 8.235e-005 
1.299e-004 6.876e+006 7.166e+011 1.000e+000 3.768e-003 8.239e-005 
1.300e-004 6.903e+006 7.159e+011 1.000e+000 4.281e-003 8.225e-005 
1.301e-004 6.913e+006 7.147e+011 1.000e+000 3.735e-003 8.223e-005 
1.301e-004 6.930e+006 7.144e+011 1.000e+000 4.285e-003 8.217e-005 
1.302e-004 6.933e+006 7.144e+011 1.000e+000 4.007e-003 8.220e-005 
1.302e-004 6.940e+006 7.150e+011 1.000e+000 3.731e-003 8.220e-005 
1.303e-004 6.944e+006 7.153e+011 1.000e+000 4.167e-003 8.222e-005 
1.303e-004 6.930e+006 7.134e+011 1.000e+000 3.607e-003 8.237e-005 
1.304e-004 6.927e+006 7.156e+011 1.000e+000 2.867e-003 8.244e-005 
1.304e-004 6.917e+006 7.176e+011 1.000e+000 5.316e-003 8.256e-005 
1.305e-004 6.900e+006 7.176e+011 1.000e+000 6.132e-003 8.273e-005 
1.305e-004 6.909e+006 7.136e+011 1.000e+000 6.131e-003 8.272e-005 
1.306e-004 6.923e+006 7.161e+011 1.000e+000 6.689e-003 8.267e-005 
1.306e-004 6.936e+006 7.175e+011 1.000e+000 6.624e-003 8.262e-005 
1.307e-004 6.946e+006 7.171e+011 1.000e+000 6.157e-003 8.261e-005 
1.307e-004 6.935e+006 7.167e+011 1.000e+000 2.215e-003 8.273e-005 
1.308e-004 6.934e+006 7.130e+011 1.000e+000 2.441e-003 8.279e-005 
1.308e-004 6.937e+006 7.146e+011 1.000e+000 3.711e-003 8.282e-005 
1.309e-004 6.936e+006 7.175e+011 1.000e+000 5.957e-003 8.287e-005 
1.309e-004 6.931e+006 7.157e+011 1.000e+000 6.398e-003 8.296e-005 
1.309e-004 6.919e+006 7.171e+011 1.000e+000 6.808e-003 8.309e-005 
1.310e-004 6.930e+006 7.143e+011 1.000e+000 4.870e-003 8.307e-005 
1.310e-004 6.936e+006 7.140e+011 1.000e+000 5.206e-003 8.308e-005 
1.311e-004 6.949e+006 7.138e+011 1.000e+000 4.229e-003 8.304e-005 
1.311e-004 6.955e+006 7.146e+011 1.000e+000 6.156e-003 8.304e-005 
1.312e-004 6.952e+006 7.145e+011 1.000e+000 7.123e-003 8.312e-005 
1.312e-004 6.962e+006 7.110e+011 1.000e+000 4.979e-003 8.310e-005 
1.313e-004 6.964e+006 7.145e+011 1.000e+000 3.745e-003 8.313e-005 
1.313e-004 6.974e+006 7.126e+011 1.000e+000 4.961e-003 8.312e-005 
1.314e-004 6.979e+006 7.152e+011 1.000e+000 5.488e-003 8.313e-005 
1.314e-004 6.989e+006 7.128e+011 1.000e+000 4.825e-003 8.311e-005 
1.315e-004 7.005e+006 7.142e+011 1.000e+000 4.473e-003 8.305e-005 
1.315e-004 7.007e+006 7.132e+011 1.000e+000 3.464e-003 8.309e-005 
1.316e-004 7.008e+006 7.147e+011 1.000e+000 4.171e-003 8.313e-005 
1.316e-004 7.009e+006 7.170e+011 1.000e+000 4.369e-003 8.317e-005 
1.317e-004 7.009e+006 7.170e+011 1.000e+000 4.722e-003 8.322e-005 
1.317e-004 7.011e+006 7.169e+011 1.000e+000 4.671e-003 8.326e-005 
1.318e-004 7.017e+006 7.176e+011 1.000e+000 4.808e-003 8.327e-005 
1.318e-004 7.023e+006 7.182e+011 1.000e+000 3.872e-003 8.328e-005 
1.319e-004 7.029e+006 7.170e+011 1.000e+000 4.095e-003 8.328e-005 
1.320e-004 7.034e+006 7.164e+011 1.000e+000 4.726e-003 8.330e-005 
1.320e-004 7.042e+006 7.169e+011 1.000e+000 4.800e-003 8.330e-005 
1.321e-004 7.035e+006 7.175e+011 1.000e+000 4.865e-003 8.340e-005 
1.321e-004 7.049e+006 7.145e+011 1.000e+000 5.097e-003 8.334e-005 
1.322e-004 7.045e+006 7.164e+011 1.000e+000 3.994e-003 8.342e-005 
1.322e-004 7.062e+006 7.184e+011 1.000e+000 4.075e-003 8.336e-005 
1.323e-004 7.070e+006 7.180e+011 1.000e+000 3.573e-003 8.335e-005 
1.323e-004 7.077e+006 7.179e+011 1.000e+000 3.884e-003 8.335e-005 
1.324e-004 7.085e+006 7.166e+011 1.000e+000 4.255e-003 8.335e-005 
1.324e-004 7.088e+006 7.170e+011 1.000e+000 4.555e-003 8.337e-005 
1.325e-004 7.096e+006 7.170e+011 1.000e+000 3.723e-003 8.337e-005 
1.325e-004 7.103e+006 7.179e+011 1.000e+000 3.908e-003 8.337e-005 
1.326e-004 7.107e+006 7.146e+011 1.000e+000 4.460e-003 8.339e-005 
1.326e-004 7.115e+006 7.148e+011 1.000e+000 3.648e-003 8.339e-005 
1.327e-004 7.127e+006 7.144e+011 1.000e+000 3.313e-003 8.336e-005 
1.327e-004 7.122e+006 7.165e+011 1.000e+000 6.289e-003 8.344e-005 
1.328e-004 7.125e+006 7.159e+011 1.000e+000 5.672e-003 8.347e-005 
1.328e-004 7.113e+006 7.166e+011 1.000e+000 6.395e-003 8.360e-005 
1.328e-004 7.104e+006 7.178e+011 1.000e+000 5.956e-003 8.371e-005 
1.329e-004 7.129e+006 7.169e+011 1.000e+000 6.044e-003 8.359e-005 
1.329e-004 7.143e+006 7.152e+011 1.000e+000 6.519e-003 8.354e-005 
1.330e-004 7.146e+006 7.152e+011 1.000e+000 4.011e-003 8.358e-005 
1.330e-004 7.150e+006 7.156e+011 1.000e+000 4.431e-003 8.360e-005 
1.331e-004 7.150e+006 7.164e+011 1.000e+000 6.283e-003 8.365e-005 
1.331e-004 7.160e+006 7.166e+011 1.000e+000 6.310e-003 8.363e-005 
1.332e-004 7.164e+006 7.142e+011 1.000e+000 5.199e-003 8.365e-005 
1.332e-004 7.171e+006 7.143e+011 1.000e+000 7.156e-003 8.365e-005 
1.333e-004 7.185e+006 7.145e+011 1.000e+000 6.549e-003 8.361e-005 
1.333e-004 7.190e+006 7.141e+011 1.000e+000 6.432e-003 8.362e-005 
1.334e-004 7.192e+006 7.159e+011 1.000e+000 6.516e-003 8.365e-005 
1.334e-004 7.205e+006 7.137e+011 1.000e+000 6.805e-003 8.362e-005 
1.335e-004 7.217e+006 7.144e+011 1.000e+000 5.600e-003 8.358e-005 
1.335e-004 7.222e+006 7.136e+011 1.000e+000 7.318e-003 8.360e-005 
1.336e-004 7.226e+006 7.165e+011 1.000e+000 6.949e-003 8.362e-005 
1.336e-004 7.227e+006 7.158e+011 1.000e+000 6.587e-003 8.367e-005 
1.337e-004 7.226e+006 7.154e+011 1.000e+000 6.655e-003 8.372e-005 
1.337e-004 7.240e+006 7.151e+011 1.000e+000 6.265e-003 8.367e-005 
1.338e-004 7.249e+006 7.161e+011 1.000e+000 6.591e-003 8.366e-005 
1.338e-004 7.248e+006 7.150e+011 1.000e+000 6.430e-003 8.372e-005 
1.339e-004 7.259e+006 7.157e+011 1.000e+000 7.570e-003 8.369e-005 
1.339e-004 7.263e+006 7.156e+011 1.000e+000 7.307e-003 8.371e-005 
1.340e-004 7.272e+006 7.152e+011 1.000e+000 7.213e-003 8.370e-005 
1.340e-004 7.279e+006 7.135e+011 1.000e+000 6.331e-003 8.370e-005 
1.341e-004 7.280e+006 7.148e+011 1.000e+000 6.400e-003 8.375e-005 
1.341e-004 7.285e+006 7.122e+011 1.000e+000 5.391e-003 8.376e-005 
1.342e-004 7.291e+006 7.142e+011 1.000e+000 5.819e-003 8.377e-005 
1.342e-004 7.292e+006 7.130e+011 1.000e+000 5.619e-003 8.382e-005 
1.343e-004 7.298e+006 7.137e+011 1.000e+000 5.582e-003 8.383e-005 
1.343e-004 7.308e+006 7.134e+011 1.000e+000 5.792e-003 8.381e-005 
1.344e-004 7.315e+006 7.140e+011 1.000e+000 5.787e-003 8.381e-005 
1.344e-004 7.321e+006 7.139e+011 1.000e+000 4.852e-003 8.381e-005 
1.345e-004 7.328e+006 7.142e+011 1.000e+000 5.555e-003 8.382e-005 
1.345e-004 7.333e+006 7.129e+011 1.000e+000 5.889e-003 8.383e-005 
1.346e-004 7.337e+006 7.134e+011 1.000e+000 6.070e-003 8.385e-005 
1.346e-004 7.344e+006 7.139e+011 1.000e+000 6.766e-003 8.385e-005 
1.347e-004 7.350e+006 7.157e+011 1.000e+000 4.764e-003 8.386e-005 
1.347e-004 7.340e+006 7.161e+011 1.000e+000 5.871e-003 8.398e-005 
1.348e-004 7.344e+006 7.152e+011 1.000e+000 8.010e-003 8.401e-005 
1.348e-004 7.340e+006 7.175e+011 1.000e+000 6.917e-003 8.408e-005 
1.349e-004 7.348e+006 7.188e+011 1.000e+000 6.032e-003 8.408e-005 
1.349e-004 7.353e+006 7.162e+011 1.000e+000 7.241e-003 8.409e-005 
1.350e-004 7.369e+006 7.145e+011 1.000e+000 6.240e-003 8.403e-005 
1.350e-004 7.376e+006 7.157e+011 1.000e+000 6.898e-003 8.403e-005 
1.351e-004 7.374e+006 7.174e+011 1.000e+000 5.160e-003 8.410e-005 
1.351e-004 7.383e+006 7.166e+011 1.000e+000 7.320e-003 8.408e-005 
1.352e-004 7.383e+006 7.179e+011 1.000e+000 6.766e-003 8.413e-005 
1.352e-004 7.378e+006 7.189e+011 1.000e+000 7.033e-003 8.422e-005 
1.353e-004 7.382e+006 7.160e+011 1.000e+000 7.638e-003 8.424e-005 
1.353e-004 7.372e+006 7.184e+011 1.000e+000 6.723e-003 8.436e-005 
1.354e-004 7.384e+006 7.176e+011 1.000e+000 5.974e-003 8.433e-005 
1.354e-004 7.392e+006 7.175e+011 1.000e+000 4.508e-003 8.433e-005 
1.355e-004 7.413e+006 7.186e+011 1.000e+000 5.661e-003 8.422e-005 
1.355e-004 7.416e+006 7.157e+011 1.000e+000 2.652e-003 8.425e-005 
1.356e-004 7.427e+006 7.175e+011 1.000e+000 7.349e-003 8.423e-005 
1.356e-004 7.430e+006 7.170e+011 1.000e+000 5.444e-003 8.426e-005 
1.357e-004 7.434e+006 7.183e+011 1.000e+000 5.695e-003 8.428e-005 
1.357e-004 7.452e+006 7.192e+011 1.000e+000 5.043e-003 8.421e-005 
1.358e-004 7.469e+006 7.162e+011 1.000e+000 4.499e-003 8.414e-005 
1.358e-004 7.476e+006 7.174e+011 1.000e+000 4.545e-003 8.414e-005 
1.359e-004 7.482e+006 7.182e+011 1.000e+000 5.768e-003 8.415e-005 
1.359e-004 7.486e+006 7.185e+011 1.000e+000 3.814e-003 8.418e-005 
1.360e-004 7.486e+006 7.164e+011 1.000e+000 5.810e-003 8.422e-005 
1.360e-004 7.487e+006 7.155e+011 1.000e+000 4.534e-003 8.427e-005 
1.361e-004 7.496e+006 7.167e+011 1.000e+000 4.819e-003 8.425e-005 
1.361e-004 7.492e+006 7.167e+011 1.000e+000 5.266e-003 8.433e-005 
1.362e-004 7.498e+006 7.168e+011 1.000e+000 5.007e-003 8.434e-005 
1.362e-004 7.513e+006 7.156e+011 1.000e+000 6.583e-003 8.428e-005 
1.363e-004 7.521e+006 7.171e+011 1.000e+000 5.148e-003 8.428e-005 
1.363e-004 7.514e+006 7.170e+011 1.000e+000 5.996e-003 8.438e-005 
1.364e-004 7.534e+006 7.178e+011 1.000e+000 5.940e-003 8.429e-005 
1.364e-004 7.535e+006 7.167e+011 1.000e+000 4.304e-003 8.433e-005 
1.365e-004 7.555e+006 7.147e+011 1.000e+000 5.574e-003 8.424e-005 
1.365e-004 7.566e+006 7.133e+011 1.000e+000 6.750e-003 8.422e-005 
1.366e-004 7.560e+006 7.148e+011 1.000e+000 6.823e-003 8.431e-005 
1.366e-004 7.549e+006 7.169e+011 1.000e+000 5.687e-003 8.444e-005 
1.367e-004 7.552e+006 7.151e+011 1.000e+000 6.069e-003 8.447e-005 
1.367e-004 7.552e+006 7.157e+011 1.000e+000 6.077e-003 8.452e-005 
1.368e-004 7.537e+006 7.186e+011 1.000e+000 5.630e-003 8.467e-005 
1.368e-004 7.536e+006 7.189e+011 1.000e+000 7.249e-003 8.473e-005 
1.369e-004 7.556e+006 7.179e+011 1.000e+000 6.868e-003 8.464e-005 
1.369e-004 7.586e+006 7.149e+011 1.000e+000 5.832e-003 8.448e-005 
1.370e-004 7.606e+006 7.189e+011 1.000e+000 7.258e-003 8.439e-005 
1.370e-004 7.604e+006 7.181e+011 1.000e+000 5.988e-003 8.446e-005 
1.371e-004 7.602e+006 7.183e+011 1.000e+000 5.949e-003 8.452e-005 
1.371e-004 7.611e+006 7.165e+011 1.000e+000 6.645e-003 8.451e-005 
1.372e-004 7.612e+006 7.146e+011 1.000e+000 6.188e-003 8.455e-005 
1.372e-004 7.607e+006 7.179e+011 1.000e+000 7.119e-003 8.464e-005 
1.373e-004 7.615e+006 7.163e+011 1.000e+000 6.611e-003 8.463e-005 
1.373e-004 7.624e+006 7.142e+011 1.000e+000 5.186e-003 8.461e-005 
1.374e-004 7.635e+006 7.143e+011 1.000e+000 7.291e-003 8.459e-005 
1.374e-004 7.641e+006 7.149e+011 1.000e+000 7.093e-003 8.460e-005 
1.375e-004 7.648e+006 7.132e+011 1.000e+000 4.319e-003 8.460e-005 
1.375e-004 7.647e+006 7.175e+011 1.000e+000 6.390e-003 8.466e-005 
1.376e-004 7.635e+006 7.154e+011 1.000e+000 6.685e-003 8.479e-005 
1.376e-004 7.635e+006 7.188e+011 1.000e+000 6.830e-003 8.484e-005 
1.377e-004 7.630e+006 7.200e+011 1.000e+000 5.993e-003 8.492e-005 
1.377e-004 7.621e+006 7.197e+011 1.000e+000 6.444e-003 8.504e-005 
1.378e-004 7.635e+006 7.184e+011 1.000e+000 6.289e-003 8.499e-005 
1.378e-004 7.641e+006 7.185e+011 1.000e+000 7.060e-003 8.500e-005 
1.379e-004 7.631e+006 7.164e+011 1.000e+000 7.789e-003 8.512e-005 
1.379e-004 7.647e+006 7.188e+011 1.000e+000 7.747e-003 8.506e-005 
1.380e-004 7.666e+006 7.174e+011 1.000e+000 7.632e-003 8.498e-005 
1.380e-004 7.667e+006 7.171e+011 1.000e+000 6.767e-003 8.502e-005 
1.381e-004 7.669e+006 7.151e+011 1.000e+000 5.934e-003 8.506e-005 
1.381e-004 7.669e+006 7.157e+011 1.000e+000 6.537e-003 8.511e-005 
1.382e-004 7.666e+006 7.161e+011 1.000e+000 6.300e-003 8.518e-005 
1.382e-004 7.667e+006 7.173e+011 1.000e+000 5.812e-003 8.522e-005 
1.383e-004 7.679e+006 7.169e+011 1.000e+000 6.293e-003 8.519e-005 
1.383e-004 7.684e+006 7.171e+011 1.000e+000 7.918e-003 8.520e-005 
1.384e-004 7.689e+006 7.176e+011 1.000e+000 7.871e-003 8.522e-005 
1.384e-004 7.699e+006 7.164e+011 1.000e+000 7.485e-003 8.520e-005 
1.385e-004 7.700e+006 7.171e+011 1.000e+000 6.965e-003 8.524e-005 
1.385e-004 7.705e+006 7.156e+011 1.000e+000 6.360e-003 8.526e-005 
1.386e-004 7.710e+006 7.168e+011 1.000e+000 7.688e-003 8.528e-005 
1.386e-004 7.727e+006 7.154e+011 1.000e+000 6.073e-003 8.521e-005 
1.387e-004 7.728e+006 7.174e+011 1.000e+000 5.787e-003 8.525e-005 
1.387e-004 7.722e+006 7.188e+011 1.000e+000 6.440e-003 8.534e-005 
1.388e-004 7.710e+006 7.161e+011 1.000e+000 5.304e-003 8.548e-005 
1.388e-004 7.739e+006 7.174e+011 1.000e+000 6.848e-003 8.532e-005 
1.389e-004 7.749e+006 7.162e+011 1.000e+000 7.393e-003 8.530e-005 
1.389e-004 7.758e+006 7.167e+011 1.000e+000 6.899e-003 8.529e-005 
1.390e-004 7.771e+006 7.147e+011 1.000e+000 5.753e-003 8.525e-005 
1.390e-004 7.780e+006 7.174e+011 1.000e+000 7.650e-003 8.524e-005 
1.391e-004 7.780e+006 7.161e+011 1.000e+000 7.101e-003 8.529e-005 
1.391e-004 7.787e+006 7.160e+011 1.000e+000 6.694e-003 8.529e-005 
1.392e-004 7.773e+006 7.160e+011 1.000e+000 5.754e-003 8.543e-005 
1.392e-004 7.781e+006 7.138e+011 1.000e+000 4.805e-003 8.543e-005 
1.393e-004 7.786e+006 7.145e+011 1.000e+000 4.606e-003 8.545e-005 
1.393e-004 7.786e+006 7.156e+011 1.000e+000 7.390e-003 8.550e-005 
1.394e-004 7.783e+006 7.173e+011 1.000e+000 6.722e-003 8.557e-005 
1.394e-004 7.801e+006 7.155e+011 1.000e+000 8.655e-003 8.549e-005 
1.395e-004 7.803e+006 7.152e+011 1.000e+000 7.070e-003 8.553e-005 
1.395e-004 7.812e+006 7.167e+011 1.000e+000 6.511e-003 8.552e-005 
1.396e-004 7.817e+006 7.140e+011 1.000e+000 4.745e-003 8.553e-005 
1.396e-004 7.834e+006 7.144e+011 1.000e+000 5.313e-003 8.546e-005 
1.397e-004 7.835e+006 7.163e+011 1.000e+000 4.734e-003 8.551e-005 
1.397e-004 7.839e+006 7.170e+011 1.000e+000 7.248e-003 8.553e-005 
1.398e-004 7.849e+006 7.170e+011 1.000e+000 6.436e-003 8.551e-005 
1.398e-004 7.856e+006 7.149e+011 1.000e+000 7.228e-003 8.551e-005 
1.399e-004 7.868e+006 7.155e+011 1.000e+000 7.376e-003 8.548e-005 
1.399e-004 7.873e+006 7.157e+011 1.000e+000 5.883e-003 8.550e-005 
1.400e-004 7.881e+006 7.172e+011 1.000e+000 5.132e-003 8.549e-005 
1.400e-004 7.867e+006 7.159e+011 1.000e+000 5.123e-003 8.564e-005 
1.401e-004 7.893e+006 7.156e+011 1.000e+000 5.630e-003 8.551e-005 
1.401e-004 7.895e+006 7.167e+011 1.000e+000 5.538e-003 8.554e-005 
1.402e-004 7.898e+006 7.155e+011 1.000e+000 3.810e-003 8.558e-005 
1.402e-004 7.902e+006 7.146e+011 1.000e+000 5.137e-003 8.560e-005 
1.403e-004 7.902e+006 7.168e+011 1.000e+000 4.168e-003 8.565e-005 
1.403e-004 7.909e+006 7.172e+011 1.000e+000 4.825e-003 8.565e-005 
1.404e-004 7.898e+006 7.175e+011 1.000e+000 4.570e-003 8.577e-005 
1.404e-004 7.909e+006 7.173e+011 1.000e+000 3.582e-003 8.575e-005 
1.405e-004 7.910e+006 7.168e+011 1.000e+000 4.693e-003 8.579e-005 
1.405e-004 7.896e+006 7.157e+011 1.000e+000 4.824e-003 8.594e-005 
1.406e-004 7.899e+006 7.152e+011 1.000e+000 4.388e-003 8.596e-005 
1.406e-004 7.900e+006 7.178e+011 1.000e+000 5.874e-003 8.601e-005 
1.407e-004 7.889e+006 7.164e+011 1.000e+000 3.222e-003 8.613e-005 
1.407e-004 7.866e+006 7.172e+011 1.000e+000 2.617e-003 8.635e-005 
1.408e-004 7.877e+006 7.190e+011 1.000e+000 4.389e-003 8.632e-005 
1.408e-004 7.879e+006 7.200e+011 1.000e+000 4.093e-003 8.636e-005 
1.409e-004 7.876e+006 7.200e+011 1.000e+000 4.679e-003 8.642e-005 
1.409e-004 7.871e+006 7.226e+011 1.000e+000 4.939e-003 8.651e-005 
1.410e-004 7.869e+006 7.223e+011 1.000e+000 5.007e-003 8.657e-005 
1.410e-004 7.862e+006 7.222e+011 1.000e+000 4.691e-003 8.667e-005 
1.411e-004 7.861e+006 7.231e+011 1.000e+000 4.108e-003 8.673e-005 
1.411e-004 7.891e+006 7.184e+011 1.000e+000 4.795e-003 8.657e-005 
1.412e-004 7.915e+006 7.149e+011 1.000e+000 5.657e-003 8.646e-005 
1.412e-004 7.937e+006 7.166e+011 1.000e+000 5.477e-003 8.636e-005 
1.413e-004 7.941e+006 7.129e+011 1.000e+000 4.830e-003 8.638e-005 
1.413e-004 7.964e+006 7.149e+011 1.000e+000 5.550e-003 8.627e-005 
1.414e-004 7.972e+006 7.137e+011 1.000e+000 4.964e-003 8.626e-005 
1.414e-004 7.988e+006 7.147e+011 1.000e+000 5.643e-003 8.620e-005 
1.415e-004 7.973e+006 7.141e+011 1.000e+000 6.386e-003 8.635e-005 
1.415e-004 7.994e+006 7.132e+011 1.000e+000 4.777e-003 8.626e-005 
1.416e-004 7.973e+006 7.122e+011 1.000e+000 4.847e-003 8.645e-005 
1.416e-004 7.974e+006 7.132e+011 1.000e+000 2.989e-003 8.650e-005 
1.417e-004 7.980e+006 7.136e+011 1.000e+000 3.777e-003 8.650e-005 
1.417e-004 7.983e+006 7.101e+011 1.000e+000 3.294e-003 8.654e-005 
1.418e-004 7.990e+006 7.123e+011 1.000e+000 7.172e-003 8.654e-005 
1.418e-004 7.984e+006 7.140e+011 1.000e+000 5.453e-003 8.663e-005 
1.419e-004 7.982e+006 7.134e+011 1.000e+000 4.311e-003 8.669e-005 
1.419e-004 7.990e+006 7.107e+011 1.000e+000 5.049e-003 8.669e-005 
1.420e-004 7.998e+006 7.115e+011 1.000e+000 6.768e-003 8.668e-005 
1.420e-004 7.996e+006 7.116e+011 1.000e+000 4.519e-003 8.674e-005 
1.421e-004 8.001e+006 7.118e+011 1.000e+000 5.761e-003 8.676e-005 
1.421e-004 8.004e+006 7.130e+011 1.000e+000 4.115e-003 8.679e-005 
1.422e-004 8.008e+006 7.128e+011 1.000e+000 4.683e-003 8.681e-005 
1.422e-004 7.999e+006 7.120e+011 1.000e+000 5.866e-003 8.692e-005 
1.423e-004 8.004e+006 7.122e+011 1.000e+000 4.529e-003 8.694e-005 
1.423e-004 8.004e+006 7.134e+011 1.000e+000 4.620e-003 8.699e-005 
1.424e-004 8.005e+006 7.129e+011 1.000e+000 6.446e-003 8.703e-005 
1.424e-004 8.011e+006 7.143e+011 1.000e+000 5.306e-003 8.704e-005 
1.425e-004 8.011e+006 7.144e+011 1.000e+000 6.055e-003 8.709e-005 
1.425e-004 8.019e+006 7.153e+011 1.000e+000 4.006e-003 8.709e-005 
1.426e-004 8.023e+006 7.136e+011 1.000e+000 4.827e-003 8.711e-005 
1.426e-004 8.026e+006 7.130e+011 1.000e+000 4.373e-003 8.714e-005 
1.427e-004 8.024e+006 7.107e+011 1.000e+000 4.076e-003 8.720e-005 
1.427e-004 8.022e+006 7.133e+011 1.000e+000 4.929e-003 8.726e-005 
1.428e-004 8.029e+006 7.112e+011 1.000e+000 5.197e-003 8.727e-005 
1.428e-004 8.026e+006 7.131e+011 1.000e+000 4.230e-003 8.734e-005 
1.429e-004 8.021e+006 7.114e+011 1.000e+000 5.357e-003 8.742e-005 
1.429e-004 8.029e+006 7.119e+011 1.000e+000 6.214e-003 8.742e-005 
1.430e-004 8.034e+006 7.108e+011 1.000e+000 6.458e-003 8.743e-005 
1.430e-004 8.032e+006 7.134e+011 1.000e+000 4.616e-003 8.749e-005 
1.431e-004 8.024e+006 7.124e+011 1.000e+000 6.621e-003 8.760e-005 
1.431e-004 8.028e+006 7.142e+011 1.000e+000 4.466e-003 8.762e-005 
1.432e-004 8.026e+006 7.143e+011 1.000e+000 4.645e-003 8.769e-005 
1.432e-004 8.040e+006 7.135e+011 1.000e+000 6.480e-003 8.764e-005 
1.433e-004 8.045e+006 7.140e+011 1.000e+000 5.675e-003 8.766e-005 
1.433e-004 8.048e+006 7.134e+011 1.000e+000 5.184e-003 8.768e-005 
1.434e-004 8.041e+006 7.140e+011 1.000e+000 4.541e-003 8.778e-005 
1.434e-004 8.044e+006 7.116e+011 1.000e+000 7.150e-003 8.781e-005 
1.435e-004 8.043e+006 7.134e+011 1.000e+000 5.755e-003 8.787e-005 
1.435e-004 8.046e+006 7.152e+011 1.000e+000 4.779e-003 8.790e-005 
1.436e-004 8.044e+006 7.133e+011 1.000e+000 6.201e-003 8.796e-005 
1.436e-004 8.032e+006 7.127e+011 1.000e+000 5.778e-003 8.810e-005 
1.437e-004 8.041e+006 7.140e+011 1.000e+000 6.332e-003 8.809e-005 
1.437e-004 8.044e+006 7.139e+011 1.000e+000 7.283e-003 8.811e-005 
1.438e-004 8.051e+006 7.170e+011 1.000e+000 3.593e-003 8.812e-005 
1.438e-004 8.044e+006 7.156e+011 1.000e+000 5.583e-003 8.822e-005 
1.439e-004 8.056e+006 7.145e+011 1.000e+000 4.888e-003 8.818e-005 
1.439e-004 8.062e+006 7.141e+011 1.000e+000 5.952e-003 8.819e-005 
1.440e-004 8.048e+006 7.172e+011 1.000e+000 3.800e-003 8.833e-005 
1.440e-004 8.061e+006 7.153e+011 1.000e+000 5.935e-003 8.829e-005 
1.441e-004 8.062e+006 7.160e+011 1.000e+000 5.633e-003 8.834e-005 
1.441e-004 8.072e+006 7.148e+011 1.000e+000 4.476e-003 8.832e-005 
1.442e-004 8.074e+006 7.146e+011 1.000e+000 4.893e-003 8.835e-005 
1.442e-004 8.080e+006 7.144e+011 1.000e+000 5.434e-003 8.836e-005 
1.443e-004 8.083e+006 7.144e+011 1.000e+000 4.432e-003 8.840e-005 
1.443e-004 8.078e+006 7.137e+011 1.000e+000 4.298e-003 8.848e-005 
1.444e-004 8.098e+006 7.133e+011 1.000e+000 7.582e-003 8.839e-005 
1.444e-004 8.085e+006 7.140e+011 1.000e+000 5.302e-003 8.853e-005 
1.445e-004 8.088e+006 7.126e+011 1.000e+000 6.427e-003 8.856e-005 
1.445e-004 8.080e+006 7.147e+011 1.000e+000 7.338e-003 8.866e-005 
1.446e-004 8.082e+006 7.149e+011 1.000e+000 5.004e-003 8.870e-005 
1.446e-004 8.073e+006 7.138e+011 1.000e+000 5.403e-003 8.881e-005 
1.447e-004 8.096e+006 7.135e+011 1.000e+000 6.924e-003 8.870e-005 
1.447e-004 8.096e+006 7.164e+011 1.000e+000 6.563e-003 8.875e-005 
1.448e-004 8.098e+006 7.153e+011 1.000e+000 5.674e-003 8.879e-005 
1.448e-004 8.101e+006 7.129e+011 1.000e+000 6.508e-003 8.882e-005 
1.449e-004 8.106e+006 7.142e+011 1.000e+000 5.765e-003 8.884e-005 
1.449e-004 8.111e+006 7.166e+011 1.000e+000 4.577e-003 8.885e-005 
1.450e-004 8.093e+006 7.151e+011 1.000e+000 7.162e-003 8.902e-005 
1.450e-004 8.100e+006 7.135e+011 1.000e+000 7.330e-003 8.903e-005 
1.451e-004 8.100e+006 7.136e+011 1.000e+000 7.145e-003 8.908e-005 
1.451e-004 8.102e+006 7.146e+011 1.000e+000 6.052e-003 8.911e-005 
1.452e-004 8.103e+006 7.145e+011 1.000e+000 4.401e-003 8.916e-005 
1.452e-004 8.098e+006 7.153e+011 1.000e+000 5.307e-003 8.924e-005 
1.453e-004 8.106e+006 7.151e+011 1.000e+000 5.125e-003 8.924e-005 
1.453e-004 8.101e+006 7.137e+011 1.000e+000 6.852e-003 8.932e-005 
1.454e-004 8.100e+006 7.168e+011 1.000e+000 5.111e-003 8.938e-005 
1.454e-004 8.105e+006 7.143e+011 1.000e+000 5.171e-003 8.939e-005 
1.455e-004 8.110e+006 7.149e+011 1.000e+000 5.429e-003 8.940e-005 
1.455e-004 8.122e+006 7.136e+011 1.000e+000 5.577e-003 8.937e-005 
1.456e-004 8.122e+006 7.136e+011 1.000e+000 6.783e-003 8.942e-005 
1.456e-004 8.134e+006 7.141e+011 1.000e+000 4.984e-003 8.939e-005 
1.457e-004 8.131e+006 7.141e+011 1.000e+000 7.792e-003 8.946e-005 
1.457e-004 8.128e+006 7.149e+011 1.000e+000 6.051e-003 8.953e-005 
1.458e-004 8.127e+006 7.147e+011 1.000e+000 6.041e-003 8.959e-005 
1.458e-004 8.127e+006 7.133e+011 1.000e+000 5.917e-003 8.964e-005 
1.459e-004 8.119e+006 7.139e+011 1.000e+000 6.283e-003 8.975e-005 
1.459e-004 8.119e+006 7.140e+011 1.000e+000 6.862e-003 8.979e-005 
1.460e-004 8.122e+006 7.147e+011 1.000e+000 5.525e-003 8.983e-005 
1.460e-004 8.121e+006 7.163e+011 1.000e+000 7.129e-003 8.988e-005 
1.461e-004 8.132e+006 7.155e+011 1.000e+000 5.320e-003 8.985e-005 
1.461e-004 8.126e+006 7.146e+011 1.000e+000 5.369e-003 8.995e-005 
1.462e-004 8.138e+006 7.141e+011 1.000e+000 5.951e-003 8.991e-005 
1.462e-004 8.130e+006 7.132e+011 1.000e+000 4.281e-003 9.002e-005 
1.463e-004 8.143e+006 7.134e+011 1.000e+000 5.260e-003 8.997e-005 
1.463e-004 8.146e+006 7.135e+011 1.000e+000 6.064e-003 9.001e-005 
1.464e-004 8.138e+006 7.147e+011 1.000e+000 6.629e-003 9.011e-005 
1.464e-004 8.155e+006 7.155e+011 1.000e+000 6.476e-003 9.005e-005 
1.465e-004 8.145e+006 7.151e+011 1.000e+000 7.108e-003 9.016e-005 
1.465e-004 8.146e+006 7.152e+011 1.000e+000 3.946e-003 9.021e-005 
1.466e-004 8.148e+006 7.152e+011 1.000e+000 6.239e-003 9.024e-005 
1.466e-004 8.136e+006 7.148e+011 1.000e+000 5.186e-003 9.038e-005 
1.467e-004 8.148e+006 7.138e+011 1.000e+000 3.957e-003 9.034e-005 
1.467e-004 8.152e+006 7.146e+011 1.000e+000 6.578e-003 9.037e-005 
1.468e-004 8.148e+006 7.172e+011 1.000e+000 4.683e-003 9.044e-005 
1.468e-004 8.151e+006 7.163e+011 1.000e+000 5.784e-003 9.047e-005 
1.469e-004 8.158e+006 7.153e+011 1.000e+000 3.777e-003 9.048e-005 
1.469e-004 8.160e+006 7.142e+011 1.000e+000 4.287e-003 9.051e-005 
1.470e-004 8.165e+006 7.168e+011 1.000e+000 3.265e-003 9.053e-005 
1.470e-004 8.171e+006 7.132e+011 1.000e+000 4.800e-003 9.053e-005 
1.471e-004 8.161e+006 7.165e+011 1.000e+000 7.439e-003 9.065e-005 
1.471e-004 8.158e+006 7.156e+011 1.000e+000 5.530e-003 9.072e-005 
1.472e-004 8.161e+006 7.141e+011 1.000e+000 4.424e-003 9.075e-005 
1.472e-004 8.182e+006 7.168e+011 1.000e+000 4.404e-003 9.065e-005 
1.473e-004 8.197e+006 7.154e+011 1.000e+000 5.479e-003 9.060e-005 
1.473e-004 8.194e+006 7.152e+011 1.000e+000 5.573e-003 9.068e-005 
1.474e-004 8.189e+006 7.159e+011 1.000e+000 4.257e-003 9.076e-005 
1.474e-004 8.190e+006 7.145e+011 1.000e+000 5.878e-003 9.081e-005 
1.475e-004 8.186e+006 7.138e+011 1.000e+000 5.179e-003 9.088e-005 
1.475e-004 8.186e+006 7.151e+011 1.000e+000 7.769e-003 9.093e-005 
1.476e-004 8.184e+006 7.146e+011 1.000e+000 7.827e-003 9.100e-005 
1.476e-004 8.183e+006 7.136e+011 1.000e+000 5.909e-003 9.105e-005 
1.477e-004 8.201e+006 7.154e+011 1.000e+000 5.567e-003 9.097e-005 
1.477e-004 8.206e+006 7.140e+011 1.000e+000 6.307e-003 9.099e-005 
1.478e-004 8.221e+006 7.142e+011 1.000e+000 5.635e-003 9.094e-005 
1.478e-004 8.205e+006 7.154e+011 1.000e+000 7.311e-003 9.110e-005 
1.479e-004 8.204e+006 7.168e+011 1.000e+000 6.052e-003 9.116e-005 
1.479e-004 8.206e+006 7.157e+011 1.000e+000 5.369e-003 9.119e-005 
1.480e-004 8.224e+006 7.153e+011 1.000e+000 6.419e-003 9.112e-005 
1.480e-004 8.226e+006 7.151e+011 1.000e+000 5.104e-003 9.116e-005 
1.481e-004 8.263e+006 7.158e+011 1.000e+000 6.340e-003 9.095e-005 
1.481e-004 8.235e+006 7.145e+011 1.000e+000 5.341e-003 9.119e-005 
1.482e-004 8.238e+006 7.165e+011 1.000e+000 7.185e-003 9.122e-005 
1.482e-004 8.232e+006 7.147e+011 1.000e+000 5.468e-003 9.132e-005 
1.483e-004 8.238e+006 7.160e+011 1.000e+000 6.184e-003 9.132e-005 
1.483e-004 8.229e+006 7.152e+011 1.000e+000 7.252e-003 9.144e-005 
1.484e-004 8.233e+006 7.158e+011 1.000e+000 5.918e-003 9.146e-005 
1.484e-004 8.244e+006 7.148e+011 1.000e+000 7.214e-003 9.143e-005 
1.485e-004 8.246e+006 7.149e+011 1.000e+000 4.941e-003 9.147e-005 
1.485e-004 8.259e+006 7.131e+011 1.000e+000 5.047e-003 9.142e-005 
1.486e-004 8.249e+006 7.134e+011 1.000e+000 6.433e-003 9.154e-005 
1.486e-004 8.258e+006 7.146e+011 1.000e+000 5.154e-003 9.153e-005 
1.487e-004 8.285e+006 7.156e+011 1.000e+000 7.220e-003 9.140e-005 
1.487e-004 8.271e+006 7.158e+011 1.000e+000 4.959e-003 9.154e-005 
1.488e-004 8.276e+006 7.127e+011 1.000e+000 4.399e-003 9.156e-005 
1.488e-004 8.276e+006 7.162e+011 1.000e+000 6.050e-003 9.161e-005 
1.489e-004 8.280e+006 7.157e+011 1.000e+000 4.556e-003 9.163e-005 
1.489e-004 8.278e+006 7.149e+011 1.000e+000 4.955e-003 9.170e-005 
1.490e-004 8.279e+006 7.159e+011 1.000e+000 5.081e-003 9.174e-005 
1.490e-004 8.283e+006 7.168e+011 1.000e+000 4.944e-003 9.176e-005 
1.491e-004 8.291e+006 7.153e+011 1.000e+000 3.915e-003 9.176e-005 
1.491e-004 8.295e+006 7.150e+011 1.000e+000 3.046e-003 9.178e-005 
1.492e-004 8.292e+006 7.140e+011 1.000e+000 5.750e-003 9.184e-005 
1.492e-004 8.295e+006 7.149e+011 1.000e+000 6.605e-003 9.188e-005 
1.493e-004 8.294e+006 7.159e+011 1.000e+000 6.645e-003 9.193e-005 
1.493e-004 8.297e+006 7.142e+011 1.000e+000 4.781e-003 9.196e-005 
1.494e-004 8.283e+006 7.138e+011 1.000e+000 7.873e-003 9.211e-005 
1.494e-004 8.286e+006 7.134e+011 1.000e+000 5.557e-003 9.214e-005 
1.495e-004 8.289e+006 7.127e+011 1.000e+000 5.698e-003 9.217e-005 
1.495e-004 8.294e+006 7.155e+011 1.000e+000 7.401e-003 9.219e-005 
1.496e-004 8.287e+006 7.132e+011 1.000e+000 6.319e-003 9.228e-005 
1.496e-004 8.281e+006 7.133e+011 1.000e+000 4.745e-003 9.237e-005 
1.497e-004 8.292e+006 7.127e+011 1.000e+000 4.871e-003 9.234e-005 
1.497e-004 8.269e+006 7.155e+011 1.000e+000 7.004e-003 9.256e-005 
1.498e-004 8.276e+006 7.140e+011 1.000e+000 4.773e-003 9.256e-005 
1.498e-004 8.283e+006 7.153e+011 1.000e+000 8.356e-003 9.256e-005 
1.499e-004 8.276e+006 7.144e+011 1.000e+000 6.693e-003 9.266e-005 
1.499e-004 8.283e+006 7.139e+011 1.000e+000 5.425e-003 9.266e-005 
1.500e-004 8.286e+006 7.149e+011 1.000e+000 7.922e-003 9.269e-005 
1.500e-004 8.290e+006 7.161e+011 1.000e+000 5.758e-003 9.271e-005 
1.501e-004 8.288e+006 7.146e+011 1.000e+000 4.462e-003 9.278e-005 
1.501e-004 8.288e+006 7.157e+011 1.000e+000 5.900e-003 9.283e-005 
1.502e-004 8.295e+006 7.164e+011 1.000e+000 4.406e-003 9.283e-005 
1.502e-004 8.297e+006 7.151e+011 1.000e+000 4.795e-003 9.286e-005 
1.503e-004 8.302e+006 7.150e+011 1.000e+000 5.858e-003 9.288e-005 
1.503e-004 8.301e+006 7.145e+011 1.000e+000 6.388e-003 9.293e-005 
1.504e-004 8.317e+006 7.155e+011 1.000e+000 5.291e-003 9.287e-005 
1.504e-004 8.306e+006 7.150e+011 1.000e+000 5.612e-003 9.300e-005 
1.505e-004 8.260e+006 7.159e+011 1.000e+000 5.925e-003 9.337e-005 
1.505e-004 8.261e+006 7.194e+011 1.000e+000 4.640e-003 9.341e-005 
1.506e-004 8.253e+006 7.193e+011 1.000e+000 5.074e-003 9.352e-005 
1.506e-004 8.248e+006 7.200e+011 1.000e+000 6.256e-003 9.360e-005 
1.507e-004 8.233e+006 7.193e+011 1.000e+000 6.661e-003 9.376e-005 
1.507e-004 8.250e+006 7.195e+011 1.000e+000 6.687e-003 9.369e-005 
1.508e-004 8.253e+006 7.176e+011 1.000e+000 6.531e-003 9.372e-005 
1.508e-004 8.274e+006 7.150e+011 1.000e+000 5.834e-003 9.362e-005 
1.509e-004 8.294e+006 7.167e+011 1.000e+000 6.287e-003 9.353e-005 
1.509e-004 8.301e+006 7.186e+011 1.000e+000 5.305e-003 9.354e-005 
1.510e-004 8.315e+006 7.179e+011 1.000e+000 5.351e-003 9.349e-005 
1.510e-004 8.315e+006 7.175e+011 1.000e+000 6.500e-003 9.354e-005 
1.511e-004 8.309e+006 7.162e+011 1.000e+000 4.534e-003 9.363e-005 
1.511e-004 8.310e+006 7.168e+011 1.000e+000 5.497e-003 9.367e-005 
1.512e-004 8.311e+006 7.169e+011 1.000e+000 4.700e-003 9.371e-005 
1.512e-004 8.325e+006 7.171e+011 1.000e+000 5.503e-003 9.367e-005 
1.513e-004 8.335e+006 7.170e+011 1.000e+000 6.822e-003 9.365e-005 
1.513e-004 8.328e+006 7.179e+011 1.000e+000 3.966e-003 9.375e-005 
1.514e-004 8.354e+006 7.173e+011 1.000e+000 4.247e-003 9.362e-005 
1.514e-004 8.329e+006 7.179e+011 1.000e+000 5.993e-003 9.384e-005 
1.515e-004 8.332e+006 7.189e+011 1.000e+000 5.349e-003 9.387e-005 
1.515e-004 8.353e+006 7.172e+011 1.000e+000 5.513e-003 9.378e-005 
1.516e-004 8.348e+006 7.180e+011 1.000e+000 6.443e-003 9.386e-005 
1.516e-004 8.360e+006 7.169e+011 1.000e+000 6.484e-003 9.383e-005 
1.517e-004 8.361e+006 7.165e+011 1.000e+000 4.783e-003 9.387e-005 
1.517e-004 8.352e+006 7.205e+011 1.000e+000 5.317e-003 9.398e-005 
1.518e-004 8.339e+006 7.203e+011 1.000e+000 5.552e-003 9.413e-005 
1.518e-004 8.381e+006 7.172e+011 1.000e+000 5.919e-003 9.388e-005 
1.519e-004 8.385e+006 7.182e+011 1.000e+000 5.308e-003 9.390e-005 
1.519e-004 8.392e+006 7.177e+011 1.000e+000 5.511e-003 9.391e-005 
1.520e-004 8.397e+006 7.174e+011 1.000e+000 4.925e-003 9.392e-005 
1.520e-004 8.395e+006 7.199e+011 1.000e+000 3.556e-003 9.399e-005 
1.521e-004 8.396e+006 7.195e+011 1.000e+000 4.483e-003 9.403e-005 
1.521e-004 8.390e+006 7.202e+011 1.000e+000 4.936e-003 9.412e-005 
1.522e-004 8.386e+006 7.190e+011 1.000e+000 5.044e-003 9.420e-005 
1.522e-004 8.375e+006 7.206e+011 1.000e+000 4.021e-003 9.432e-005 
1.523e-004 8.414e+006 7.184e+011 1.000e+000 5.456e-003 9.410e-005 
1.523e-004 8.417e+006 7.183e+011 1.000e+000 4.399e-003 9.413e-005 
1.524e-004 8.424e+006 7.202e+011 1.000e+000 5.797e-003 9.414e-005 
1.524e-004 8.425e+006 7.199e+011 1.000e+000 6.927e-003 9.418e-005 
1.525e-004 8.444e+006 7.187e+011 1.000e+000 5.792e-003 9.410e-005 
1.525e-004 8.441e+006 7.176e+011 1.000e+000 5.951e-003 9.417e-005 
1.526e-004 8.443e+006 7.202e+011 1.000e+000 5.311e-003 9.420e-005 
1.526e-004 8.474e+006 7.171e+011 1.000e+000 5.182e-003 9.404e-005 
1.527e-004 8.465e+006 7.199e+011 1.000e+000 5.209e-003 9.415e-005 
1.527e-004 8.457e+006 7.209e+011 1.000e+000 5.868e-003 9.426e-005 
1.528e-004 8.463e+006 7.189e+011 1.000e+000 4.449e-003 9.426e-005 
1.528e-004 8.461e+006 7.201e+011 1.000e+000 4.415e-003 9.433e-005 
1.529e-004 8.462e+006 7.206e+011 1.000e+000 3.473e-003 9.437e-005 
1.529e-004 8.465e+006 7.209e+011 1.000e+000 4.859e-003 9.440e-005 
1.530e-004 8.443e+006 7.227e+011 1.000e+000 5.740e-003 9.460e-005 
1.530e-004 8.483e+006 7.185e+011 1.000e+000 5.088e-003 9.438e-005 
1.531e-004 8.511e+006 7.189e+011 1.000e+000 5.226e-003 9.423e-005 
1.531e-004 8.484e+006 7.202e+011 1.000e+000 5.618e-003 9.447e-005 
1.532e-004 8.499e+006 7.171e+011 1.000e+000 5.296e-003 9.442e-005 
1.532e-004 8.519e+006 7.215e+011 1.000e+000 6.365e-003 9.433e-005 
1.533e-004 8.532e+006 7.195e+011 1.000e+000 4.620e-003 9.429e-005 
1.533e-004 8.526e+006 7.213e+011 1.000e+000 5.578e-003 9.438e-005 
1.534e-004 8.518e+006 7.195e+011 1.000e+000 4.410e-003 9.449e-005 
1.534e-004 8.522e+006 7.212e+011 1.000e+000 5.331e-003 9.451e-005 
1.535e-004 8.504e+006 7.215e+011 1.000e+000 5.169e-003 9.468e-005 
1.535e-004 8.537e+006 7.208e+011 1.000e+000 4.212e-003 9.451e-005 
1.536e-004 8.527e+006 7.218e+011 1.000e+000 5.873e-003 9.462e-005 
1.536e-004 8.516e+006 7.215e+011 1.000e+000 6.411e-003 9.475e-005 
1.537e-004 8.548e+006 7.200e+011 1.000e+000 5.329e-003 9.458e-005 
1.537e-004 8.570e+006 7.180e+011 1.000e+000 5.367e-003 9.448e-005 
1.538e-004 8.575e+006 7.200e+011 1.000e+000 6.770e-003 9.449e-005 
1.538e-004 8.578e+006 7.202e+011 1.000e+000 5.813e-003 9.452e-005 
1.539e-004 8.585e+006 7.222e+011 1.000e+000 6.480e-003 9.452e-005 
1.539e-004 8.577e+006 7.215e+011 1.000e+000 5.937e-003 9.463e-005 
1.540e-004 8.558e+006 7.231e+011 1.000e+000 5.081e-003 9.481e-005 
1.540e-004 8.609e+006 7.196e+011 1.000e+000 4.407e-003 9.450e-005 
1.541e-004 8.603e+006 7.197e+011 1.000e+000 4.758e-003 9.460e-005 
1.541e-004 8.604e+006 7.205e+011 1.000e+000 6.332e-003 9.464e-005 
1.542e-004 8.582e+006 7.229e+011 1.000e+000 4.705e-003 9.484e-005 
1.542e-004 8.610e+006 7.203e+011 1.000e+000 4.086e-003 9.470e-005 
1.543e-004 8.613e+006 7.204e+011 1.000e+000 4.749e-003 9.473e-005 
1.543e-004 8.587e+006 7.235e+011 1.000e+000 5.983e-003 9.496e-005 
1.544e-004 8.618e+006 7.199e+011 1.000e+000 5.763e-003 9.479e-005 
1.544e-004 8.613e+006 7.210e+011 1.000e+000 5.609e-003 9.488e-005 
1.545e-004 8.635e+006 7.202e+011 1.000e+000 4.318e-003 9.478e-005 
1.545e-004 8.616e+006 7.219e+011 1.000e+000 4.533e-003 9.495e-005 
1.546e-004 8.610e+006 7.226e+011 1.000e+000 4.953e-003 9.505e-005 
1.546e-004 8.553e+006 7.238e+011 1.000e+000 4.661e-003 9.549e-005 
1.547e-004 8.503e+006 7.223e+011 1.000e+000 7.682e-003 9.589e-005 
1.547e-004 8.467e+006 7.213e+011 1.000e+000 6.333e-003 9.619e-005 
1.548e-004 8.392e+006 7.223e+011 1.000e+000 7.176e-003 9.675e-005 
1.548e-004 8.377e+006 7.254e+011 1.000e+000 8.063e-003 9.691e-005 
1.549e-004 8.362e+006 7.260e+011 1.000e+000 6.718e-003 9.706e-005 
1.549e-004 8.362e+006 7.260e+011 1.000e+000 4.240e-003 9.712e-005 
1.550e-004 8.272e+006 7.265e+011 1.000e+000 3.199e-003 9.779e-005 
1.550e-004 8.204e+006 7.295e+011 1.000e+000 4.782e-003 9.831e-005 
1.551e-004 8.191e+006 7.307e+011 1.000e+000 2.391e-003 9.844e-005 
1.551e-004 8.179e+006 7.277e+011 1.000e+000 2.644e-003 9.858e-005 
1.552e-004 8.216e+006 7.291e+011 1.000e+000 1.570e-003 9.838e-005 
1.552e-004 8.193e+006 7.343e+011 1.000e+000 2.953e-003 9.858e-005 
1.553e-004 8.202e+006 7.319e+011 1.000e+000 3.898e-003 9.857e-005 
1.553e-004 8.246e+006 7.326e+011 1.000e+000 2.990e-003 9.832e-005 
1.554e-004 8.249e+006 7.311e+011 1.000e+000 4.107e-003 9.834e-005 
1.554e-004 8.251e+006 7.321e+011 1.000e+000 3.621e-003 9.838e-005 
1.555e-004 8.265e+006 7.322e+011 1.000e+000 3.715e-003 9.833e-005 
1.555e-004 8.280e+006 7.312e+011 1.000e+000 3.694e-003 9.828e-005 
1.556e-004 8.274e+006 7.343e+011 1.000e+000 2.923e-003 9.838e-005 
1.556e-004 8.248e+006 7.328e+011 1.000e+000 4.194e-003 9.860e-005 
1.557e-004 8.272e+006 7.305e+011 1.000e+000 3.974e-003 9.849e-005 
1.557e-004 8.255e+006 7.353e+011 1.000e+000 4.171e-003 9.865e-005 
1.558e-004 8.297e+006 7.328e+011 1.000e+000 3.374e-003 9.841e-005 
1.558e-004 8.285e+006 7.326e+011 1.000e+000 3.383e-003 9.854e-005 
1.559e-004 8.305e+006 7.305e+011 1.000e+000 3.111e-003 9.846e-005 
1.559e-004 8.312e+006 7.317e+011 1.000e+000 3.168e-003 9.846e-005 
1.560e-004 8.311e+006 7.316e+011 1.000e+000 3.922e-003 9.851e-005 
1.560e-004 8.312e+006 7.339e+011 1.000e+000 4.304e-003 9.856e-005 
1.561e-004 8.323e+006 7.291e+011 1.000e+000 3.381e-003 9.854e-005 
1.561e-004 8.319e+006 7.337e+011 1.000e+000 4.207e-003 9.861e-005 
1.562e-004 8.337e+006 7.308e+011 1.000e+000 4.391e-003 9.854e-005 
1.562e-004 8.360e+006 7.321e+011 1.000e+000 4.531e-003 9.843e-005 
1.563e-004 8.365e+006 7.341e+011 1.000e+000 4.703e-003 9.844e-005 
1.563e-004 8.379e+006 7.316e+011 1.000e+000 4.932e-003 9.840e-005 
1.564e-004 8.374e+006 7.344e+011 1.000e+000 4.471e-003 9.848e-005 
1.564e-004 8.384e+006 7.302e+011 1.000e+000 4.326e-003 9.846e-005 
1.565e-004 8.397e+006 7.293e+011 1.000e+000 3.687e-003 9.842e-005 
1.565e-004 8.419e+006 7.337e+011 1.000e+000 4.007e-003 9.832e-005 
1.566e-004 8.417e+006 7.334e+011 1.000e+000 3.843e-003 9.838e-005 
1.566e-004 8.409e+006 7.320e+011 1.000e+000 3.661e-003 9.849e-005 
1.567e-004 8.412e+006 7.326e+011 1.000e+000 4.033e-003 9.852e-005 
1.567e-004 8.423e+006 7.311e+011 1.000e+000 2.725e-003 9.849e-005 
1.568e-004 8.409e+006 7.319e+011 1.000e+000 2.863e-003 9.864e-005 
1.568e-004 8.439e+006 7.310e+011 1.000e+000 4.404e-003 9.848e-005 
1.569e-004 8.417e+006 7.328e+011 1.000e+000 4.953e-003 9.868e-005 
1.569e-004 8.442e+006 7.329e+011 1.000e+000 4.557e-003 9.856e-005 
1.570e-004 8.454e+006 7.342e+011 1.000e+000 3.162e-003 9.852e-005 
1.570e-004 8.436e+006 7.378e+011 1.000e+000 4.942e-003 9.870e-005 
1.571e-004 8.416e+006 7.301e+011 1.000e+000 2.985e-003 9.889e-005 
1.571e-004 8.441e+006 7.295e+011 1.000e+000 2.191e-003 9.877e-005 
1.572e-004 8.451e+006 7.315e+011 1.000e+000 3.284e-003 9.875e-005 
1.572e-004 8.427e+006 7.342e+011 1.000e+000 3.447e-003 9.896e-005 
1.573e-004 8.413e+006 7.256e+011 1.000e+000 2.094e-003 9.911e-005 
1.573e-004 8.472e+006 7.226e+011 1.000e+000 1.909e-003 9.875e-005 
1.574e-004 8.493e+006 7.271e+011 1.000e+000 2.057e-003 9.866e-005 
1.574e-004 8.454e+006 7.289e+011 1.000e+000 2.363e-003 9.897e-005 
1.575e-004 8.365e+006 7.181e+011 1.000e+000 5.367e-004 9.964e-005 
1.575e-004 8.339e+006 7.217e+011 1.000e+000 1.551e-003 9.988e-005 
1.576e-004 8.291e+006 7.185e+011 1.000e+000 8.143e-004 1.003e-004 
1.576e-004 8.214e+006 7.208e+011 1.000e+000 6.839e-004 1.008e-004 
1.577e-004 8.074e+006 7.251e+011 1.000e+000 1.678e-003 1.019e-004 
1.577e-004 7.923e+006 7.203e+011 1.000e+000 1.277e-003 1.029e-004 
1.578e-004 7.890e+006 7.230e+011 1.000e+000 5.526e-004 1.032e-004 
1.578e-004 7.882e+006 7.223e+011 1.000e+000 2.275e-004 1.033e-004 
1.579e-004 7.872e+006 7.176e+011 1.000e+000 2.619e-004 1.035e-004 
1.579e-004 7.869e+006 7.191e+011 1.000e+000 9.476e-004 1.035e-004 
1.580e-004 7.875e+006 7.193e+011 1.000e+000 1.610e-003 1.035e-004 
1.580e-004 7.911e+006 7.182e+011 1.000e+000 4.777e-004 1.033e-004 
1.581e-004 7.935e+006 7.175e+011 1.000e+000 9.485e-004 1.032e-004 
1.581e-004 7.939e+006 7.170e+011 1.000e+000 7.176e-004 1.032e-004 
1.582e-004 7.952e+006 7.159e+011 1.000e+000 1.156e-003 1.032e-004 
1.582e-004 7.953e+006 7.166e+011 1.000e+000 1.331e-003 1.032e-004 
1.583e-004 7.956e+006 7.152e+011 1.000e+000 1.315e-004 1.033e-004 
1.583e-004 7.963e+006 7.182e+011 1.000e+000 1.903e-004 1.033e-004 
1.584e-004 7.961e+006 7.170e+011 1.000e+000 2.013e-005 1.033e-004 
1.584e-004 7.978e+006 7.151e+011 1.000e+000 3.433e-004 1.033e-004 
1.585e-004 7.992e+006 7.161e+011 1.000e+000 8.369e-004 1.032e-004 
1.585e-004 7.983e+006 7.159e+011 1.000e+000 1.631e-003 1.033e-004 
1.586e-004 7.994e+006 7.160e+011 1.000e+000 4.428e-004 1.033e-004 
1.586e-004 8.013e+006 7.163e+011 1.000e+000 1.887e-004 1.032e-004 
1.587e-004 8.012e+006 7.158e+011 1.000e+000 8.685e-004 1.033e-004 
1.587e-004 8.016e+006 7.170e+011 1.000e+000 6.999e-006 1.033e-004 
1.588e-004 8.028e+006 7.180e+011 1.000e+000 7.343e-005 1.033e-004 
1.588e-004 8.029e+006 7.180e+011 1.000e+000 1.213e-003 1.033e-004 
1.589e-004 8.043e+006 7.189e+011 1.000e+000 1.141e-003 1.033e-004 
1.589e-004 8.053e+006 7.180e+011 1.000e+000 5.196e-004 1.033e-004 
1.590e-004 8.054e+006 7.194e+011 1.000e+000 5.540e-004 1.033e-004 
1.590e-004 8.061e+006 7.185e+011 1.000e+000 1.245e-003 1.033e-004 
1.591e-004 8.069e+006 7.176e+011 1.000e+000 7.385e-004 1.033e-004 
1.591e-004 8.076e+006 7.181e+011 1.000e+000 1.370e-003 1.033e-004 
1.592e-004 8.084e+006 7.182e+011 1.000e+000 5.936e-004 1.033e-004 
1.592e-004 8.102e+006 7.155e+011 1.000e+000 1.549e-003 1.032e-004 
1.593e-004 8.107e+006 7.146e+011 1.000e+000 2.637e-004 1.032e-004 
1.593e-004 8.107e+006 7.163e+011 1.000e+000 3.060e-004 1.033e-004 
1.594e-004 8.098e+006 7.150e+011 1.000e+000 1.316e-003 1.034e-004 
1.594e-004 8.099e+006 7.157e+011 1.000e+000 4.420e-004 1.034e-004 
1.595e-004 8.108e+006 7.144e+011 1.000e+000 8.779e-004 1.034e-004 
1.595e-004 8.116e+006 7.154e+011 1.000e+000 1.145e-004 1.034e-004 
1.596e-004 8.126e+006 7.155e+011 1.000e+000 1.117e-003 1.034e-004 
1.596e-004 8.138e+006 7.174e+011 1.000e+000 1.658e-003 1.034e-004 
1.597e-004 8.154e+006 7.170e+011 1.000e+000 9.127e-004 1.033e-004 
1.597e-004 8.156e+006 7.158e+011 1.000e+000 1.403e-004 1.033e-004 
1.598e-004 8.164e+006 7.154e+011 1.000e+000 1.244e-003 1.033e-004 
1.598e-004 8.162e+006 7.193e+011 1.000e+000 1.063e-003 1.034e-004 
1.599e-004 8.174e+006 7.208e+011 1.000e+000 1.331e-003 1.034e-004 
1.599e-004 8.190e+006 7.180e+011 1.000e+000 2.329e-003 1.033e-004 
1.600e-004 8.196e+006 7.201e+011 1.000e+000 2.377e-003 1.033e-004 
1.600e-004 8.201e+006 7.190e+011 1.000e+000 2.339e-003 1.033e-004 
1.601e-004 8.209e+006 7.204e+011 1.000e+000 3.925e-003 1.033e-004 
1.601e-004 8.211e+006 7.206e+011 1.000e+000 2.875e-003 1.034e-004 
1.602e-004 8.220e+006 7.176e+011 1.000e+000 1.411e-003 1.033e-004 
1.602e-004 8.223e+006 7.198e+011 1.000e+000 8.142e-005 1.034e-004 
1.603e-004 8.229e+006 7.172e+011 1.000e+000 1.094e-003 1.034e-004 
1.603e-004 8.236e+006 7.188e+011 1.000e+000 7.784e-004 1.034e-004 
1.604e-004 8.250e+006 7.215e+011 1.000e+000 3.340e-003 1.033e-004 
1.604e-004 8.262e+006 7.190e+011 1.000e+000 1.797e-003 1.033e-004 
1.605e-004 8.261e+006 7.206e+011 1.000e+000 1.055e-003 1.034e-004 
1.605e-004 8.254e+006 7.226e+011 1.000e+000 1.173e-003 1.035e-004 
1.606e-004 8.270e+006 7.227e+011 1.000e+000 9.122e-004 1.034e-004 
1.606e-004 8.262e+006 7.193e+011 1.000e+000 3.025e-004 1.035e-004 
1.607e-004 8.231e+006 7.199e+011 1.000e+000 1.561e-003 1.038e-004 
1.607e-004 8.233e+006 7.199e+011 1.000e+000 2.845e-003 1.038e-004 
1.608e-004 8.229e+006 7.217e+011 1.000e+000 3.305e-003 1.039e-004 
1.608e-004 8.253e+006 7.227e+011 1.000e+000 4.999e-003 1.038e-004 
1.609e-004 8.249e+006 7.231e+011 1.000e+000 3.776e-003 1.038e-004 
1.609e-004 8.253e+006 7.225e+011 1.000e+000 3.454e-003 1.039e-004 
1.610e-004 8.255e+006 7.225e+011 1.000e+000 4.125e-003 1.039e-004 
1.610e-004 8.278e+006 7.217e+011 1.000e+000 4.125e-003 1.038e-004 
1.611e-004 8.276e+006 7.226e+011 1.000e+000 3.895e-003 1.039e-004 
1.611e-004 8.287e+006 7.221e+011 1.000e+000 3.344e-003 1.038e-004 
1.612e-004 8.288e+006 7.217e+011 1.000e+000 3.453e-003 1.039e-004 
1.612e-004 8.299e+006 7.220e+011 1.000e+000 4.861e-003 1.038e-004 
1.613e-004 8.309e+006 7.216e+011 1.000e+000 4.381e-003 1.038e-004 
1.613e-004 8.311e+006 7.201e+011 1.000e+000 5.645e-003 1.039e-004 
1.614e-004 8.319e+006 7.218e+011 1.000e+000 3.754e-003 1.039e-004 
1.614e-004 8.332e+006 7.223e+011 1.000e+000 3.410e-003 1.038e-004 
1.615e-004 8.335e+006 7.213e+011 1.000e+000 4.009e-003 1.039e-004 
1.615e-004 8.337e+006 7.218e+011 1.000e+000 3.564e-003 1.039e-004 
1.616e-004 8.346e+006 7.236e+011 1.000e+000 4.704e-003 1.039e-004 
1.616e-004 8.359e+006 7.216e+011 1.000e+000 3.145e-003 1.038e-004 
1.617e-004 8.361e+006 7.231e+011 1.000e+000 3.743e-003 1.039e-004 
1.617e-004 8.375e+006 7.223e+011 1.000e+000 2.712e-003 1.038e-004 
1.618e-004 8.382e+006 7.216e+011 1.000e+000 1.387e-003 1.038e-004 
1.618e-004 8.386e+006 7.214e+011 1.000e+000 2.500e-003 1.039e-004 
1.619e-004 8.394e+006 7.232e+011 1.000e+000 2.596e-003 1.038e-004 
1.619e-004 8.397e+006 7.204e+011 1.000e+000 1.085e-003 1.039e-004 
1.620e-004 8.410e+006 7.215e+011 1.000e+000 3.278e-003 1.038e-004 
1.620e-004 8.410e+006 7.213e+011 1.000e+000 2.623e-003 1.039e-004 
1.621e-004 8.412e+006 7.224e+011 1.000e+000 1.983e-003 1.039e-004 
1.621e-004 8.416e+006 7.217e+011 1.000e+000 1.272e-003 1.039e-004 
1.622e-004 8.422e+006 7.226e+011 1.000e+000 7.856e-004 1.040e-004 
1.622e-004 8.439e+006 7.213e+011 1.000e+000 2.769e-003 1.039e-004 
1.623e-004 8.443e+006 7.232e+011 1.000e+000 2.725e-003 1.039e-004 
1.623e-004 8.454e+006 7.245e+011 1.000e+000 2.448e-003 1.039e-004 
1.624e-004 8.454e+006 7.220e+011 1.000e+000 6.794e-004 1.039e-004 
1.624e-004 8.460e+006 7.220e+011 1.000e+000 2.865e-003 1.039e-004 
1.625e-004 8.469e+006 7.233e+011 1.000e+000 2.761e-003 1.039e-004 
1.625e-004 8.475e+006 7.235e+011 1.000e+000 1.265e-003 1.039e-004 
1.626e-004 8.481e+006 7.218e+011 1.000e+000 2.206e-003 1.039e-004 
1.626e-004 8.497e+006 7.232e+011 1.000e+000 3.144e-003 1.039e-004 
1.627e-004 8.494e+006 7.241e+011 1.000e+000 3.655e-003 1.040e-004 
1.627e-004 8.520e+006 7.244e+011 1.000e+000 3.368e-003 1.038e-004 
1.628e-004 8.512e+006 7.248e+011 1.000e+000 2.200e-003 1.039e-004 
1.628e-004 8.516e+006 7.232e+011 1.000e+000 2.100e-003 1.039e-004 
1.629e-004 8.528e+006 7.220e+011 1.000e+000 2.691e-003 1.039e-004 
1.629e-004 8.534e+006 7.224e+011 1.000e+000 2.398e-003 1.039e-004 
1.630e-004 8.535e+006 7.239e+011 1.000e+000 3.465e-003 1.040e-004 
1.630e-004 8.541e+006 7.240e+011 1.000e+000 3.694e-003 1.040e-004 
1.631e-004 8.540e+006 7.242e+011 1.000e+000 3.416e-003 1.040e-004 
1.631e-004 8.552e+006 7.237e+011 1.000e+000 4.015e-003 1.040e-004 
1.632e-004 8.562e+006 7.247e+011 1.000e+000 2.756e-003 1.040e-004 
1.632e-004 8.567e+006 7.229e+011 1.000e+000 1.890e-003 1.040e-004 
1.633e-004 8.571e+006 7.209e+011 1.000e+000 3.175e-003 1.040e-004 
1.633e-004 8.582e+006 7.238e+011 1.000e+000 3.634e-003 1.040e-004 
1.634e-004 8.587e+006 7.233e+011 1.000e+000 2.855e-003 1.040e-004 
1.634e-004 8.594e+006 7.244e+011 1.000e+000 3.230e-003 1.040e-004 
1.635e-004 8.598e+006 7.247e+011 1.000e+000 3.790e-003 1.040e-004 
1.635e-004 8.594e+006 7.243e+011 1.000e+000 3.268e-003 1.041e-004 
1.636e-004 8.614e+006 7.219e+011 1.000e+000 3.224e-003 1.040e-004 
1.636e-004 8.616e+006 7.232e+011 1.000e+000 3.918e-003 1.041e-004 
1.637e-004 8.620e+006 7.228e+011 1.000e+000 1.242e-003 1.041e-004 
1.637e-004 8.627e+006 7.240e+011 1.000e+000 1.415e-003 1.041e-004 
1.638e-004 8.630e+006 7.243e+011 1.000e+000 2.222e-003 1.041e-004 
1.638e-004 8.642e+006 7.246e+011 1.000e+000 4.036e-003 1.041e-004 
1.639e-004 8.640e+006 7.226e+011 1.000e+000 3.669e-003 1.041e-004 
1.639e-004 8.643e+006 7.249e+011 1.000e+000 3.928e-003 1.042e-004 
1.640e-004 8.646e+006 7.251e+011 1.000e+000 3.137e-003 1.042e-004 
1.640e-004 8.664e+006 7.239e+011 1.000e+000 3.506e-003 1.041e-004 
1.641e-004 8.678e+006 7.251e+011 1.000e+000 4.515e-003 1.041e-004 
1.641e-004 8.682e+006 7.260e+011 1.000e+000 3.480e-003 1.041e-004 
1.642e-004 8.693e+006 7.247e+011 1.000e+000 3.242e-003 1.041e-004 
1.642e-004 8.690e+006 7.228e+011 1.000e+000 4.606e-003 1.041e-004 
1.643e-004 8.692e+006 7.233e+011 1.000e+000 4.513e-003 1.042e-004 
1.643e-004 8.694e+006 7.246e+011 1.000e+000 2.694e-003 1.042e-004 
1.644e-004 8.723e+006 7.275e+011 1.000e+000 4.178e-003 1.041e-004 
1.644e-004 8.727e+006 7.245e+011 1.000e+000 3.301e-003 1.041e-004 
1.645e-004 8.738e+006 7.238e+011 1.000e+000 4.887e-003 1.041e-004 
1.645e-004 8.743e+006 7.255e+011 1.000e+000 3.426e-003 1.041e-004 
1.646e-004 8.761e+006 7.225e+011 1.000e+000 5.533e-003 1.040e-004 
1.646e-004 8.761e+006 7.232e+011 1.000e+000 4.802e-003 1.041e-004 
1.647e-004 8.768e+006 7.227e+011 1.000e+000 5.055e-003 1.041e-004 
1.647e-004 8.773e+006 7.263e+011 1.000e+000 4.292e-003 1.041e-004 
1.648e-004 8.786e+006 7.250e+011 1.000e+000 4.837e-003 1.040e-004 
1.648e-004 8.790e+006 7.223e+011 1.000e+000 3.552e-003 1.041e-004 
1.649e-004 8.794e+006 7.227e+011 1.000e+000 5.127e-003 1.041e-004 
1.649e-004 8.804e+006 7.252e+011 1.000e+000 5.212e-003 1.041e-004 
1.650e-004 8.806e+006 7.220e+011 1.000e+000 4.505e-003 1.041e-004 
1.650e-004 8.816e+006 7.219e+011 1.000e+000 4.078e-003 1.041e-004 
1.651e-004 8.826e+006 7.223e+011 1.000e+000 5.214e-003 1.041e-004 
1.651e-004 8.823e+006 7.241e+011 1.000e+000 4.285e-003 1.041e-004 
1.652e-004 8.831e+006 7.231e+011 1.000e+000 4.449e-003 1.041e-004 
1.652e-004 8.845e+006 7.245e+011 1.000e+000 3.424e-003 1.041e-004 
1.653e-004 8.838e+006 7.244e+011 1.000e+000 3.676e-003 1.042e-004 
1.653e-004 8.845e+006 7.246e+011 1.000e+000 5.117e-003 1.042e-004 
1.654e-004 8.862e+006 7.250e+011 1.000e+000 5.491e-003 1.041e-004 
1.654e-004 8.854e+006 7.219e+011 1.000e+000 5.581e-003 1.042e-004 
1.655e-004 8.861e+006 7.234e+011 1.000e+000 5.616e-003 1.042e-004 
1.655e-004 8.859e+006 7.231e+011 1.000e+000 6.020e-003 1.043e-004 
1.656e-004 8.871e+006 7.247e+011 1.000e+000 4.605e-003 1.042e-004 
1.656e-004 8.878e+006 7.229e+011 1.000e+000 3.735e-003 1.042e-004 
1.657e-004 8.884e+006 7.220e+011 1.000e+000 4.590e-003 1.043e-004 
1.657e-004 8.885e+006 7.240e+011 1.000e+000 3.340e-003 1.043e-004 
1.658e-004 8.899e+006 7.242e+011 1.000e+000 6.617e-003 1.042e-004 
1.658e-004 8.907e+006 7.254e+011 1.000e+000 4.524e-003 1.042e-004 
1.659e-004 8.910e+006 7.261e+011 1.000e+000 3.573e-003 1.043e-004 
1.659e-004 8.895e+006 7.250e+011 1.000e+000 2.977e-003 1.044e-004 
1.660e-004 8.912e+006 7.253e+011 1.000e+000 4.963e-003 1.044e-004 
1.660e-004 8.934e+006 7.248e+011 1.000e+000 3.667e-003 1.043e-004 
1.661e-004 8.928e+006 7.215e+011 1.000e+000 4.081e-003 1.043e-004 
1.661e-004 8.932e+006 7.229e+011 1.000e+000 3.526e-003 1.044e-004 
1.662e-004 8.940e+006 7.228e+011 1.000e+000 4.181e-003 1.044e-004 
1.662e-004 8.940e+006 7.230e+011 1.000e+000 4.118e-003 1.044e-004 
1.663e-004 8.950e+006 7.217e+011 1.000e+000 6.036e-003 1.044e-004 
1.663e-004 8.957e+006 7.226e+011 1.000e+000 4.448e-003 1.044e-004 
1.664e-004 8.961e+006 7.238e+011 1.000e+000 4.627e-003 1.044e-004 
1.664e-004 8.965e+006 7.225e+011 1.000e+000 4.264e-003 1.044e-004 
1.665e-004 8.974e+006 7.239e+011 1.000e+000 4.546e-003 1.044e-004 
1.665e-004 8.981e+006 7.228e+011 1.000e+000 1.649e-003 1.044e-004 
1.666e-004 8.982e+006 7.242e+011 1.000e+000 2.047e-003 1.045e-004 
1.666e-004 8.991e+006 7.251e+011 1.000e+000 4.208e-003 1.045e-004 
1.667e-004 8.999e+006 7.242e+011 1.000e+000 4.221e-003 1.045e-004 
1.667e-004 9.016e+006 7.233e+011 1.000e+000 6.415e-003 1.044e-004 
1.668e-004 9.033e+006 7.231e+011 1.000e+000 5.612e-003 1.043e-004 
1.668e-004 9.044e+006 7.245e+011 1.000e+000 5.212e-003 1.043e-004 
1.669e-004 9.055e+006 7.236e+011 1.000e+000 4.079e-003 1.043e-004 
1.669e-004 9.074e+006 7.250e+011 1.000e+000 3.970e-003 1.042e-004 
1.670e-004 9.092e+006 7.213e+011 1.000e+000 3.554e-003 1.041e-004 
1.670e-004 9.081e+006 7.244e+011 1.000e+000 2.807e-003 1.042e-004 
1.671e-004 9.100e+006 7.231e+011 1.000e+000 2.377e-003 1.042e-004 
1.671e-004 9.104e+006 7.213e+011 1.000e+000 4.423e-003 1.042e-004 
1.672e-004 9.108e+006 7.217e+011 1.000e+000 4.363e-003 1.042e-004 
1.672e-004 9.117e+006 7.212e+011 1.000e+000 3.826e-003 1.042e-004 
1.673e-004 9.116e+006 7.208e+011 1.000e+000 4.553e-003 1.042e-004 
1.673e-004 9.129e+006 7.241e+011 1.000e+000 3.111e-003 1.042e-004 
1.674e-004 9.125e+006 7.238e+011 1.000e+000 3.093e-003 1.043e-004 
1.674e-004 9.125e+006 7.231e+011 1.000e+000 3.230e-003 1.043e-004 
1.675e-004 9.140e+006 7.246e+011 1.000e+000 4.855e-003 1.043e-004 
1.675e-004 9.142e+006 7.241e+011 1.000e+000 3.442e-003 1.043e-004 
1.676e-004 9.158e+006 7.227e+011 1.000e+000 3.228e-003 1.043e-004 
1.676e-004 9.168e+006 7.244e+011 1.000e+000 4.929e-003 1.042e-004 
1.677e-004 9.166e+006 7.231e+011 1.000e+000 5.222e-003 1.043e-004 
1.677e-004 9.175e+006 7.243e+011 1.000e+000 4.164e-003 1.043e-004 
1.678e-004 9.187e+006 7.233e+011 1.000e+000 4.522e-003 1.043e-004 
1.678e-004 9.181e+006 7.244e+011 1.000e+000 5.503e-003 1.043e-004 
1.679e-004 9.187e+006 7.247e+011 1.000e+000 4.405e-003 1.044e-004 
1.679e-004 9.200e+006 7.241e+011 1.000e+000 3.806e-003 1.043e-004 
1.680e-004 9.206e+006 7.220e+011 1.000e+000 4.406e-003 1.043e-004 
1.680e-004 9.217e+006 7.230e+011 1.000e+000 3.486e-003 1.043e-004 
1.681e-004 9.221e+006 7.243e+011 1.000e+000 4.475e-003 1.043e-004 
1.681e-004 9.224e+006 7.226e+011 1.000e+000 2.889e-003 1.044e-004 
1.682e-004 9.245e+006 7.234e+011 1.000e+000 3.300e-003 1.043e-004 
1.682e-004 9.253e+006 7.228e+011 1.000e+000 4.319e-003 1.043e-004 
1.683e-004 9.256e+006 7.205e+011 1.000e+000 3.088e-003 1.043e-004 
1.683e-004 9.268e+006 7.222e+011 1.000e+000 1.195e-003 1.042e-004 
1.684e-004 9.277e+006 7.242e+011 1.000e+000 3.938e-003 1.042e-004 
1.684e-004 9.270e+006 7.240e+011 1.000e+000 1.185e-003 1.043e-004 
1.685e-004 9.273e+006 7.236e+011 1.000e+000 4.787e-003 1.044e-004 
1.685e-004 9.291e+006 7.215e+011 1.000e+000 3.621e-003 1.043e-004 
1.686e-004 9.298e+006 7.209e+011 1.000e+000 3.441e-003 1.043e-004 
1.686e-004 9.292e+006 7.209e+011 1.000e+000 3.685e-003 1.044e-004 
1.687e-004 9.301e+006 7.236e+011 1.000e+000 3.718e-003 1.044e-004 
1.687e-004 9.314e+006 7.230e+011 1.000e+000 2.578e-003 1.043e-004 
1.688e-004 9.323e+006 7.213e+011 1.000e+000 4.401e-003 1.043e-004 
1.688e-004 9.335e+006 7.221e+011 1.000e+000 3.606e-003 1.043e-004 
1.689e-004 9.343e+006 7.209e+011 1.000e+000 2.125e-003 1.043e-004 
1.689e-004 9.350e+006 7.205e+011 1.000e+000 3.068e-003 1.043e-004 
1.690e-004 9.301e+006 7.235e+011 1.000e+000 5.024e-003 1.047e-004 
1.690e-004 9.257e+006 7.249e+011 1.000e+000 4.751e-003 1.050e-004 
1.691e-004 9.240e+006 7.252e+011 1.000e+000 3.104e-003 1.052e-004 
1.691e-004 9.245e+006 7.251e+011 1.000e+000 4.122e-003 1.052e-004 
1.692e-004 9.251e+006 7.261e+011 1.000e+000 4.574e-003 1.052e-004 
1.692e-004 9.251e+006 7.258e+011 1.000e+000 3.710e-003 1.053e-004 
1.693e-004 9.259e+006 7.257e+011 1.000e+000 3.390e-003 1.053e-004 
1.693e-004 9.271e+006 7.271e+011 1.000e+000 3.630e-003 1.052e-004 
1.694e-004 9.265e+006 7.276e+011 1.000e+000 2.757e-003 1.053e-004 
1.694e-004 9.270e+006 7.271e+011 1.000e+000 3.429e-003 1.053e-004 
1.695e-004 9.282e+006 7.276e+011 1.000e+000 3.552e-003 1.053e-004 
1.695e-004 9.284e+006 7.279e+011 1.000e+000 4.547e-003 1.053e-004 
1.696e-004 9.304e+006 7.263e+011 1.000e+000 3.787e-003 1.052e-004 
1.696e-004 9.307e+006 7.266e+011 1.000e+000 3.066e-003 1.053e-004 
1.697e-004 9.309e+006 7.249e+011 1.000e+000 2.857e-003 1.053e-004 
1.697e-004 9.311e+006 7.253e+011 1.000e+000 2.541e-003 1.053e-004 
1.698e-004 9.317e+006 7.269e+011 1.000e+000 2.549e-003 1.054e-004 
1.698e-004 9.324e+006 7.265e+011 1.000e+000 4.340e-003 1.054e-004 
1.699e-004 9.326e+006 7.265e+011 1.000e+000 4.802e-003 1.054e-004 
1.699e-004 9.334e+006 7.269e+011 1.000e+000 4.488e-003 1.054e-004 
1.700e-004 9.356e+006 7.264e+011 1.000e+000 4.019e-003 1.053e-004 
1.700e-004 9.349e+006 7.266e+011 1.000e+000 4.259e-003 1.054e-004 
1.701e-004 9.358e+006 7.277e+011 1.000e+000 3.051e-003 1.054e-004 
1.701e-004 9.364e+006 7.263e+011 1.000e+000 3.362e-003 1.054e-004 
1.702e-004 9.369e+006 7.272e+011 1.000e+000 3.363e-003 1.054e-004 
1.702e-004 9.374e+006 7.263e+011 1.000e+000 3.115e-003 1.054e-004 
1.703e-004 9.379e+006 7.265e+011 1.000e+000 3.236e-003 1.054e-004 
1.703e-004 9.392e+006 7.252e+011 1.000e+000 1.636e-003 1.054e-004 
1.704e-004 9.389e+006 7.258e+011 1.000e+000 2.686e-003 1.055e-004 
1.704e-004 9.395e+006 7.275e+011 1.000e+000 2.737e-003 1.055e-004 
1.705e-004 9.398e+006 7.284e+011 1.000e+000 3.985e-003 1.055e-004 
1.705e-004 9.402e+006 7.277e+011 1.000e+000 4.257e-003 1.055e-004 
1.706e-004 9.407e+006 7.274e+011 1.000e+000 4.360e-003 1.055e-004 
1.706e-004 9.408e+006 7.272e+011 1.000e+000 3.259e-003 1.056e-004 
1.707e-004 9.432e+006 7.284e+011 1.000e+000 3.212e-003 1.055e-004 
1.707e-004 9.428e+006 7.279e+011 1.000e+000 2.443e-003 1.055e-004 
1.708e-004 9.442e+006 7.290e+011 1.000e+000 3.200e-003 1.055e-004 
1.708e-004 9.449e+006 7.273e+011 1.000e+000 3.212e-003 1.055e-004 
1.709e-004 9.460e+006 7.267e+011 1.000e+000 3.194e-003 1.055e-004 
1.709e-004 9.463e+006 7.270e+011 1.000e+000 4.826e-003 1.055e-004 
1.710e-004 9.464e+006 7.281e+011 1.000e+000 4.659e-003 1.055e-004 
1.710e-004 9.478e+006 7.285e+011 1.000e+000 4.454e-003 1.055e-004 
1.711e-004 9.480e+006 7.291e+011 1.000e+000 4.528e-003 1.055e-004 
1.711e-004 9.485e+006 7.286e+011 1.000e+000 3.343e-003 1.055e-004 
1.712e-004 9.493e+006 7.262e+011 1.000e+000 4.284e-003 1.055e-004 
1.712e-004 9.495e+006 7.283e+011 1.000e+000 3.417e-003 1.056e-004 
1.713e-004 9.503e+006 7.264e+011 1.000e+000 3.526e-003 1.056e-004 
1.713e-004 9.507e+006 7.272e+011 1.000e+000 3.783e-003 1.056e-004 
1.714e-004 9.514e+006 7.274e+011 1.000e+000 4.653e-003 1.056e-004 
1.714e-004 9.510e+006 7.272e+011 1.000e+000 4.721e-003 1.057e-004 
1.715e-004 9.521e+006 7.280e+011 1.000e+000 4.695e-003 1.056e-004 
1.715e-004 9.527e+006 7.290e+011 1.000e+000 2.929e-003 1.057e-004 
1.716e-004 9.545e+006 7.288e+011 1.000e+000 3.615e-003 1.056e-004 
1.716e-004 9.546e+006 7.265e+011 1.000e+000 2.827e-003 1.056e-004 
1.717e-004 9.557e+006 7.283e+011 1.000e+000 3.213e-003 1.056e-004 
1.717e-004 9.561e+006 7.263e+011 1.000e+000 3.277e-003 1.056e-004 
1.718e-004 9.571e+006 7.277e+011 1.000e+000 3.451e-003 1.056e-004 
1.718e-004 9.574e+006 7.280e+011 1.000e+000 3.373e-003 1.056e-004 
1.719e-004 9.579e+006 7.275e+011 1.000e+000 2.838e-003 1.056e-004 
1.719e-004 9.587e+006 7.284e+011 1.000e+000 3.420e-003 1.056e-004 
1.720e-004 9.589e+006 7.276e+011 1.000e+000 3.479e-003 1.057e-004 
1.720e-004 9.597e+006 7.279e+011 1.000e+000 3.382e-003 1.057e-004 
1.721e-004 9.600e+006 7.285e+011 1.000e+000 3.401e-003 1.057e-004 
1.721e-004 9.616e+006 7.286e+011 1.000e+000 3.126e-003 1.056e-004 
1.722e-004 9.614e+006 7.282e+011 1.000e+000 2.988e-003 1.057e-004 
1.722e-004 9.629e+006 7.275e+011 1.000e+000 3.070e-003 1.057e-004 
1.723e-004 9.642e+006 7.262e+011 1.000e+000 3.165e-003 1.056e-004 
1.723e-004 9.654e+006 7.277e+011 1.000e+000 3.064e-003 1.056e-004 
1.724e-004 9.651e+006 7.280e+011 1.000e+000 3.313e-003 1.057e-004 
1.724e-004 9.664e+006 7.283e+011 1.000e+000 3.136e-003 1.056e-004 
1.725e-004 9.666e+006 7.284e+011 1.000e+000 3.629e-003 1.056e-004 
1.725e-004 9.682e+006 7.274e+011 1.000e+000 3.420e-003 1.056e-004 
1.726e-004 9.676e+006 7.290e+011 1.000e+000 3.831e-003 1.057e-004 
1.726e-004 9.685e+006 7.279e+011 1.000e+000 2.912e-003 1.057e-004 
1.727e-004 9.687e+006 7.283e+011 1.000e+000 3.081e-003 1.057e-004 
1.727e-004 9.694e+006 7.289e+011 1.000e+000 2.958e-003 1.057e-004 
1.728e-004 9.704e+006 7.303e+011 1.000e+000 2.976e-003 1.057e-004 
1.728e-004 9.718e+006 7.262e+011 1.000e+000 2.336e-003 1.056e-004 
1.729e-004 9.711e+006 7.282e+011 1.000e+000 3.624e-003 1.057e-004 
1.729e-004 9.718e+006 7.266e+011 1.000e+000 5.047e-003 1.057e-004 
1.730e-004 9.706e+006 7.264e+011 1.000e+000 3.910e-003 1.059e-004 
1.730e-004 9.709e+006 7.276e+011 1.000e+000 4.031e-003 1.059e-004 
1.731e-004 9.716e+006 7.266e+011 1.000e+000 3.860e-003 1.059e-004 
1.731e-004 9.715e+006 7.264e+011 1.000e+000 2.707e-003 1.060e-004 
1.732e-004 9.716e+006 7.283e+011 1.000e+000 4.242e-003 1.060e-004 
1.732e-004 9.729e+006 7.269e+011 1.000e+000 4.294e-003 1.060e-004 
1.733e-004 9.731e+006 7.294e+011 1.000e+000 4.038e-003 1.060e-004 
1.733e-004 9.744e+006 7.271e+011 1.000e+000 4.289e-003 1.060e-004 
1.734e-004 9.746e+006 7.273e+011 1.000e+000 3.888e-003 1.060e-004 
1.734e-004 9.755e+006 7.265e+011 1.000e+000 4.417e-003 1.060e-004 
1.735e-004 9.756e+006 7.283e+011 1.000e+000 4.808e-003 1.060e-004 
1.735e-004 9.758e+006 7.292e+011 1.000e+000 5.122e-003 1.061e-004 
1.736e-004 9.771e+006 7.299e+011 1.000e+000 4.507e-003 1.060e-004 
1.736e-004 9.783e+006 7.281e+011 1.000e+000 4.576e-003 1.060e-004 
1.737e-004 9.783e+006 7.301e+011 1.000e+000 3.793e-003 1.060e-004 
1.737e-004 9.795e+006 7.278e+011 1.000e+000 5.398e-003 1.060e-004 
1.738e-004 9.809e+006 7.287e+011 1.000e+000 5.118e-003 1.060e-004 
1.738e-004 9.808e+006 7.262e+011 1.000e+000 4.494e-003 1.060e-004 
1.739e-004 9.819e+006 7.289e+011 1.000e+000 4.567e-003 1.060e-004 
1.739e-004 9.826e+006 7.268e+011 1.000e+000 4.518e-003 1.060e-004 
1.740e-004 9.833e+006 7.268e+011 1.000e+000 4.360e-003 1.060e-004 
1.740e-004 9.833e+006 7.266e+011 1.000e+000 5.139e-003 1.060e-004 
1.741e-004 9.837e+006 7.273e+011 1.000e+000 4.434e-003 1.061e-004 
1.741e-004 9.847e+006 7.268e+011 1.000e+000 4.545e-003 1.060e-004 
1.742e-004 9.856e+006 7.272e+011 1.000e+000 5.230e-003 1.060e-004 
1.742e-004 9.854e+006 7.283e+011 1.000e+000 4.582e-003 1.061e-004 
1.743e-004 9.861e+006 7.282e+011 1.000e+000 5.078e-003 1.061e-004 
1.743e-004 9.867e+006 7.287e+011 1.000e+000 5.284e-003 1.061e-004 
1.744e-004 9.883e+006 7.276e+011 1.000e+000 4.517e-003 1.060e-004 
1.744e-004 9.891e+006 7.275e+011 1.000e+000 4.505e-003 1.060e-004 
1.745e-004 9.893e+006 7.271e+011 1.000e+000 4.520e-003 1.061e-004 
1.745e-004 9.892e+006 7.269e+011 1.000e+000 4.961e-003 1.061e-004 
1.746e-004 9.898e+006 7.260e+011 1.000e+000 3.939e-003 1.061e-004 
1.746e-004 9.899e+006 7.287e+011 1.000e+000 3.957e-003 1.062e-004 
1.747e-004 9.910e+006 7.264e+011 1.000e+000 3.782e-003 1.062e-004 
1.747e-004 9.915e+006 7.271e+011 1.000e+000 3.287e-003 1.062e-004 
1.748e-004 9.915e+006 7.279e+011 1.000e+000 4.158e-003 1.062e-004 
1.748e-004 9.934e+006 7.272e+011 1.000e+000 3.103e-003 1.061e-004 
1.749e-004 9.935e+006 7.277e+011 1.000e+000 4.909e-003 1.062e-004 
1.749e-004 9.930e+006 7.276e+011 1.000e+000 3.825e-003 1.063e-004 
1.750e-004 9.945e+006 7.272e+011 1.000e+000 4.367e-003 1.062e-004 
1.750e-004 9.954e+006 7.253e+011 1.000e+000 3.760e-003 1.062e-004 
1.751e-004 9.951e+006 7.267e+011 1.000e+000 3.420e-003 1.063e-004 
1.751e-004 9.953e+006 7.269e+011 1.000e+000 4.074e-003 1.063e-004 
1.752e-004 9.961e+006 7.274e+011 1.000e+000 3.805e-003 1.063e-004 
1.752e-004 9.964e+006 7.296e+011 1.000e+000 3.651e-003 1.063e-004 
1.753e-004 9.979e+006 7.280e+011 1.000e+000 4.649e-003 1.063e-004 
1.753e-004 9.981e+006 7.299e+011 1.000e+000 4.475e-003 1.063e-004 
1.754e-004 9.984e+006 7.283e+011 1.000e+000 3.013e-003 1.063e-004 
1.754e-004 9.992e+006 7.270e+011 1.000e+000 4.515e-003 1.063e-004 
1.755e-004 9.992e+006 7.281e+011 1.000e+000 3.595e-003 1.064e-004 
1.755e-004 1.000e+007 7.265e+011 1.000e+000 3.484e-003 1.064e-004 
1.756e-004 1.002e+007 7.270e+011 1.000e+000 2.574e-003 1.063e-004 
1.756e-004 1.001e+007 7.276e+011 1.000e+000 3.257e-003 1.064e-004 
1.757e-004 1.003e+007 7.316e+011 1.000e+000 3.518e-003 1.063e-004 
1.757e-004 1.004e+007 7.310e+011 1.000e+000 3.308e-003 1.063e-004 
1.758e-004 1.004e+007 7.307e+011 1.000e+000 4.328e-003 1.063e-004 
1.758e-004 1.004e+007 7.299e+011 1.000e+000 4.619e-003 1.064e-004 
1.759e-004 1.004e+007 7.301e+011 1.000e+000 4.602e-003 1.064e-004 
1.759e-004 1.006e+007 7.315e+011 1.000e+000 6.425e-003 1.064e-004 
1.760e-004 1.006e+007 7.318e+011 1.000e+000 4.593e-003 1.064e-004 
1.760e-004 1.007e+007 7.327e+011 1.000e+000 5.960e-003 1.064e-004 
1.761e-004 1.007e+007 7.325e+011 1.000e+000 5.802e-003 1.064e-004 
1.761e-004 1.008e+007 7.309e+011 1.000e+000 5.550e-003 1.064e-004 
1.762e-004 1.008e+007 7.304e+011 1.000e+000 3.895e-003 1.065e-004 
1.762e-004 1.009e+007 7.305e+011 1.000e+000 4.653e-003 1.065e-004 
1.763e-004 1.009e+007 7.338e+011 1.000e+000 4.561e-003 1.065e-004 
1.763e-004 1.010e+007 7.316e+011 1.000e+000 3.124e-003 1.065e-004 
1.764e-004 1.010e+007 7.333e+011 1.000e+000 3.340e-003 1.066e-004 
1.764e-004 1.012e+007 7.321e+011 1.000e+000 2.729e-003 1.065e-004 
1.765e-004 1.011e+007 7.317e+011 1.000e+000 3.055e-003 1.065e-004 
1.765e-004 1.012e+007 7.315e+011 1.000e+000 2.958e-003 1.066e-004 
1.766e-004 1.013e+007 7.316e+011 1.000e+000 2.404e-003 1.065e-004 
1.766e-004 1.012e+007 7.325e+011 1.000e+000 3.554e-003 1.066e-004 
1.767e-004 1.014e+007 7.307e+011 1.000e+000 2.738e-003 1.066e-004 
1.767e-004 1.015e+007 7.323e+011 1.000e+000 3.623e-003 1.066e-004 
1.768e-004 1.014e+007 7.328e+011 1.000e+000 2.785e-003 1.067e-004 
1.768e-004 1.015e+007 7.292e+011 1.000e+000 2.391e-003 1.066e-004 
1.769e-004 1.016e+007 7.302e+011 1.000e+000 2.978e-003 1.066e-004 
1.769e-004 1.016e+007 7.329e+011 1.000e+000 3.735e-003 1.067e-004 
1.770e-004 1.016e+007 7.319e+011 1.000e+000 2.442e-003 1.067e-004 
1.770e-004 1.018e+007 7.306e+011 1.000e+000 3.723e-003 1.066e-004 
1.771e-004 1.018e+007 7.324e+011 1.000e+000 3.174e-003 1.067e-004 
1.771e-004 1.016e+007 7.284e+011 1.000e+000 4.547e-003 1.069e-004 
1.772e-004 9.936e+006 7.273e+011 1.000e+000 6.795e-003 1.085e-004 
1.772e-004 9.775e+006 7.247e+011 1.000e+000 5.722e-003 1.096e-004 
1.773e-004 9.664e+006 7.303e+011 1.000e+000 3.152e-003 1.105e-004 
1.773e-004 9.613e+006 7.334e+011 1.000e+000 2.004e-003 1.109e-004 
1.774e-004 9.611e+006 7.356e+011 1.000e+000 1.444e-003 1.109e-004 
1.774e-004 9.619e+006 7.346e+011 1.000e+000 2.101e-003 1.109e-004 
1.775e-004 9.605e+006 7.354e+011 1.000e+000 1.830e-003 1.111e-004 
1.775e-004 9.611e+006 7.354e+011 1.000e+000 2.064e-003 1.111e-004 
1.776e-004 9.617e+006 7.333e+011 1.000e+000 1.778e-003 1.111e-004 
1.776e-004 9.624e+006 7.293e+011 1.000e+000 2.004e-003 1.111e-004 
1.777e-004 9.612e+006 7.319e+011 1.000e+000 2.057e-003 1.112e-004 
1.777e-004 9.604e+006 7.306e+011 1.000e+000 9.259e-004 1.113e-004 
1.778e-004 9.615e+006 7.303e+011 1.000e+000 7.941e-004 1.113e-004 
1.778e-004 9.620e+006 7.290e+011 1.000e+000 1.394e-003 1.113e-004 
1.779e-004 9.623e+006 7.297e+011 1.000e+000 2.371e-003 1.113e-004 
1.779e-004 9.633e+006 7.293e+011 1.000e+000 2.252e-003 1.113e-004 
1.780e-004 9.634e+006 7.313e+011 1.000e+000 6.176e-004 1.114e-004 
1.780e-004 9.640e+006 7.292e+011 1.000e+000 1.442e-003 1.114e-004 
1.781e-004 9.636e+006 7.313e+011 1.000e+000 3.464e-003 1.115e-004 
1.781e-004 9.642e+006 7.273e+011 1.000e+000 1.276e-003 1.115e-004 
1.782e-004 9.641e+006 7.311e+011 1.000e+000 1.265e-003 1.115e-004 
1.782e-004 9.645e+006 7.285e+011 1.000e+000 1.863e-003 1.115e-004 
1.783e-004 9.647e+006 7.316e+011 1.000e+000 2.122e-003 1.116e-004 
1.783e-004 9.661e+006 7.286e+011 1.000e+000 1.370e-003 1.115e-004 
1.784e-004 9.661e+006 7.316e+011 1.000e+000 1.769e-003 1.116e-004 
1.784e-004 9.653e+006 7.294e+011 1.000e+000 1.701e-003 1.117e-004 
1.785e-004 9.663e+006 7.307e+011 1.000e+000 3.582e-003 1.117e-004 
1.785e-004 9.662e+006 7.308e+011 1.000e+000 2.227e-003 1.117e-004 
1.786e-004 9.673e+006 7.306e+011 1.000e+000 3.119e-003 1.117e-004 
1.786e-004 9.658e+006 7.300e+011 1.000e+000 1.011e-003 1.119e-004 
1.787e-004 9.659e+006 7.314e+011 1.000e+000 1.794e-003 1.119e-004 
1.787e-004 9.671e+006 7.292e+011 1.000e+000 7.385e-004 1.119e-004 
1.788e-004 9.685e+006 7.295e+011 1.000e+000 9.984e-004 1.118e-004 
1.788e-004 9.687e+006 7.263e+011 1.000e+000 3.684e-004 1.118e-004 
1.789e-004 9.689e+006 7.291e+011 1.000e+000 2.154e-003 1.119e-004 
1.789e-004 9.685e+006 7.302e+011 1.000e+000 1.208e-004 1.120e-004 
1.790e-004 9.696e+006 7.292e+011 1.000e+000 1.542e-003 1.119e-004 
1.790e-004 9.687e+006 7.297e+011 1.000e+000 9.547e-004 1.121e-004 
1.791e-004 9.695e+006 7.287e+011 1.000e+000 1.650e-003 1.120e-004 
1.791e-004 9.692e+006 7.304e+011 1.000e+000 1.831e-004 1.121e-004 
1.792e-004 9.706e+006 7.298e+011 1.000e+000 7.929e-004 1.121e-004 
1.792e-004 9.717e+006 7.292e+011 1.000e+000 5.156e-004 1.120e-004 
1.793e-004 9.716e+006 7.311e+011 1.000e+000 5.651e-005 1.121e-004 
1.793e-004 9.729e+006 7.292e+011 1.000e+000 1.347e-003 1.121e-004 
1.794e-004 9.725e+006 7.292e+011 1.000e+000 1.734e-003 1.121e-004 
1.794e-004 9.731e+006 7.313e+011 1.000e+000 1.025e-003 1.121e-004 
1.795e-004 9.737e+006 7.311e+011 1.000e+000 1.746e-003 1.122e-004 
1.795e-004 9.741e+006 7.312e+011 1.000e+000 1.286e-003 1.122e-004 
1.796e-004 9.738e+006 7.319e+011 1.000e+000 1.205e-003 1.122e-004 
1.796e-004 9.758e+006 7.304e+011 1.000e+000 1.396e-003 1.122e-004 
1.797e-004 9.756e+006 7.321e+011 1.000e+000 2.145e-003 1.122e-004 
1.797e-004 9.757e+006 7.328e+011 1.000e+000 1.819e-003 1.123e-004 
1.798e-004 9.765e+006 7.329e+011 1.000e+000 1.619e-003 1.123e-004 
1.798e-004 9.769e+006 7.325e+011 1.000e+000 2.127e-003 1.123e-004 
1.799e-004 9.784e+006 7.312e+011 1.000e+000 2.343e-003 1.122e-004 
1.799e-004 9.793e+006 7.316e+011 1.000e+000 1.807e-003 1.122e-004 
1.800e-004 9.796e+006 7.320e+011 1.000e+000 2.477e-003 1.122e-004 
1.800e-004 9.800e+006 7.339e+011 1.000e+000 2.316e-003 1.123e-004 
1.801e-004 9.806e+006 7.323e+011 1.000e+000 1.965e-003 1.123e-004 
1.801e-004 9.810e+006 7.321e+011 1.000e+000 2.107e-003 1.123e-004 
1.802e-004 9.808e+006 7.313e+011 1.000e+000 1.939e-003 1.124e-004 
1.802e-004 9.822e+006 7.316e+011 1.000e+000 2.088e-003 1.123e-004 
1.803e-004 9.836e+006 7.323e+011 1.000e+000 3.194e-003 1.123e-004 
1.803e-004 9.827e+006 7.341e+011 1.000e+000 2.205e-003 1.124e-004 
1.804e-004 9.844e+006 7.331e+011 1.000e+000 2.035e-003 1.123e-004 
1.804e-004 9.842e+006 7.338e+011 1.000e+000 2.260e-003 1.124e-004 
1.805e-004 9.853e+006 7.343e+011 1.000e+000 1.786e-003 1.124e-004 
1.805e-004 9.868e+006 7.319e+011 1.000e+000 2.992e-003 1.123e-004 
1.806e-004 9.876e+006 7.326e+011 1.000e+000 1.978e-003 1.123e-004 
1.806e-004 9.875e+006 7.334e+011 1.000e+000 2.116e-003 1.123e-004 
1.807e-004 9.877e+006 7.345e+011 1.000e+000 2.222e-003 1.124e-004 
1.807e-004 9.882e+006 7.339e+011 1.000e+000 2.363e-003 1.124e-004 
1.808e-004 9.896e+006 7.332e+011 1.000e+000 2.309e-003 1.124e-004 
1.808e-004 9.901e+006 7.335e+011 1.000e+000 2.514e-003 1.124e-004 
1.809e-004 9.904e+006 7.337e+011 1.000e+000 2.516e-003 1.124e-004 
1.809e-004 9.916e+006 7.338e+011 1.000e+000 2.810e-003 1.124e-004 
1.810e-004 9.922e+006 7.330e+011 1.000e+000 2.483e-003 1.124e-004 
1.810e-004 9.928e+006 7.338e+011 1.000e+000 2.318e-003 1.124e-004 
1.811e-004 9.948e+006 7.325e+011 1.000e+000 2.195e-003 1.123e-004 
1.811e-004 9.946e+006 7.327e+011 1.000e+000 2.118e-003 1.124e-004 
1.812e-004 9.965e+006 7.319e+011 1.000e+000 1.596e-003 1.123e-004 
1.812e-004 9.965e+006 7.342e+011 1.000e+000 1.772e-003 1.123e-004 
1.813e-004 9.965e+006 7.337e+011 1.000e+000 2.186e-003 1.124e-004 
1.813e-004 9.981e+006 7.327e+011 1.000e+000 2.096e-003 1.123e-004 
1.814e-004 9.991e+006 7.338e+011 1.000e+000 2.411e-003 1.123e-004 
1.814e-004 9.995e+006 7.313e+011 1.000e+000 2.172e-003 1.123e-004 
1.815e-004 9.994e+006 7.325e+011 1.000e+000 2.121e-003 1.124e-004 
1.815e-004 9.997e+006 7.347e+011 1.000e+000 2.351e-003 1.124e-004 
1.816e-004 1.001e+007 7.320e+011 1.000e+000 2.288e-003 1.123e-004 
1.816e-004 1.001e+007 7.330e+011 1.000e+000 2.457e-003 1.124e-004 
1.817e-004 1.003e+007 7.318e+011 1.000e+000 2.433e-003 1.124e-004 
1.817e-004 1.003e+007 7.319e+011 1.000e+000 1.932e-003 1.124e-004 
1.818e-004 1.004e+007 7.329e+011 1.000e+000 2.187e-003 1.124e-004 
1.818e-004 1.005e+007 7.314e+011 1.000e+000 2.249e-003 1.123e-004 
1.819e-004 1.005e+007 7.322e+011 1.000e+000 2.584e-003 1.124e-004 
1.819e-004 1.005e+007 7.328e+011 1.000e+000 2.041e-003 1.124e-004 
1.820e-004 1.007e+007 7.305e+011 1.000e+000 2.097e-003 1.123e-004 
1.820e-004 1.008e+007 7.315e+011 1.000e+000 2.532e-003 1.124e-004 
1.821e-004 1.008e+007 7.311e+011 1.000e+000 2.149e-003 1.124e-004 
1.821e-004 1.009e+007 7.317e+011 1.000e+000 2.148e-003 1.124e-004 
1.822e-004 1.009e+007 7.331e+011 1.000e+000 2.507e-003 1.124e-004 
1.822e-004 1.010e+007 7.321e+011 1.000e+000 2.408e-003 1.124e-004 
1.823e-004 1.009e+007 7.338e+011 1.000e+000 2.948e-003 1.125e-004 
1.823e-004 1.010e+007 7.345e+011 1.000e+000 2.136e-003 1.125e-004 
1.824e-004 1.011e+007 7.348e+011 1.000e+000 2.620e-003 1.125e-004 
1.824e-004 1.011e+007 7.331e+011 1.000e+000 2.541e-003 1.125e-004 
1.825e-004 1.011e+007 7.340e+011 1.000e+000 2.892e-003 1.125e-004 
1.825e-004 1.013e+007 7.335e+011 1.000e+000 2.326e-003 1.125e-004 
1.826e-004 1.014e+007 7.319e+011 1.000e+000 2.067e-003 1.124e-004 
1.826e-004 1.014e+007 7.326e+011 1.000e+000 2.404e-003 1.125e-004 
1.827e-004 1.014e+007 7.326e+011 1.000e+000 2.766e-003 1.126e-004 
1.827e-004 1.016e+007 7.312e+011 1.000e+000 2.077e-003 1.125e-004 
1.828e-004 1.016e+007 7.328e+011 1.000e+000 2.300e-003 1.125e-004 
1.828e-004 1.017e+007 7.329e+011 1.000e+000 2.599e-003 1.125e-004 
1.829e-004 1.018e+007 7.310e+011 1.000e+000 2.583e-003 1.125e-004 
1.829e-004 1.018e+007 7.329e+011 1.000e+000 2.643e-003 1.125e-004 
1.830e-004 1.018e+007 7.338e+011 1.000e+000 2.676e-003 1.126e-004 
1.830e-004 1.020e+007 7.309e+011 1.000e+000 2.539e-003 1.125e-004 
1.831e-004 1.020e+007 7.339e+011 1.000e+000 2.505e-003 1.126e-004 
1.831e-004 1.021e+007 7.331e+011 1.000e+000 2.529e-003 1.125e-004 
1.832e-004 1.022e+007 7.328e+011 1.000e+000 2.176e-003 1.125e-004 
1.832e-004 1.023e+007 7.312e+011 1.000e+000 2.699e-003 1.125e-004 
1.833e-004 1.023e+007 7.333e+011 1.000e+000 2.859e-003 1.125e-004 
1.833e-004 1.024e+007 7.322e+011 1.000e+000 3.221e-003 1.125e-004 
1.834e-004 1.023e+007 7.348e+011 1.000e+000 2.679e-003 1.126e-004 
1.834e-004 1.024e+007 7.326e+011 1.000e+000 2.222e-003 1.126e-004 
1.835e-004 1.025e+007 7.342e+011 1.000e+000 2.432e-003 1.126e-004 
1.835e-004 1.025e+007 7.352e+011 1.000e+000 2.292e-003 1.127e-004 
1.836e-004 1.027e+007 7.346e+011 1.000e+000 1.191e-003 1.126e-004 
1.836e-004 1.028e+007 7.341e+011 1.000e+000 1.733e-003 1.126e-004 
1.837e-004 1.027e+007 7.350e+011 1.000e+000 2.099e-003 1.127e-004 
1.837e-004 1.027e+007 7.338e+011 1.000e+000 1.985e-003 1.127e-004 
1.838e-004 1.028e+007 7.324e+011 1.000e+000 1.217e-003 1.127e-004 
1.838e-004 1.029e+007 7.355e+011 1.000e+000 2.231e-003 1.127e-004 
1.839e-004 1.030e+007 7.350e+011 1.000e+000 3.636e-003 1.127e-004 
1.839e-004 1.031e+007 7.370e+011 1.000e+000 1.963e-003 1.127e-004 
1.840e-004 1.031e+007 7.346e+011 1.000e+000 2.859e-004 1.127e-004 
1.840e-004 1.033e+007 7.334e+011 1.000e+000 2.196e-003 1.126e-004 
1.841e-004 1.032e+007 7.362e+011 1.000e+000 3.693e-004 1.127e-004 
1.841e-004 1.032e+007 7.341e+011 1.000e+000 5.901e-004 1.128e-004 
1.842e-004 1.034e+007 7.328e+011 1.000e+000 9.357e-004 1.127e-004 
1.842e-004 1.034e+007 7.335e+011 1.000e+000 1.274e-003 1.127e-004 
1.843e-004 1.034e+007 7.346e+011 1.000e+000 6.450e-004 1.128e-004 
1.843e-004 1.035e+007 7.335e+011 1.000e+000 1.260e-004 1.127e-004 
1.844e-004 1.037e+007 7.307e+011 1.000e+000 1.133e-003 1.127e-004 
1.844e-004 1.037e+007 7.322e+011 1.000e+000 1.570e-003 1.127e-004 
1.845e-004 1.038e+007 7.320e+011 1.000e+000 3.236e-003 1.127e-004 
1.845e-004 1.032e+007 7.313e+011 1.000e+000 2.553e-003 1.131e-004 
1.846e-004 1.022e+007 7.314e+011 1.000e+000 6.312e-004 1.139e-004 
1.846e-004 1.007e+007 7.286e+011 1.000e+000 1.999e-003 1.150e-004 
1.847e-004 9.804e+006 7.299e+011 1.000e+000 3.706e-003 1.169e-004 
1.847e-004 9.275e+006 7.369e+011 1.000e+000 2.938e-003 1.206e-004 
1.848e-004 9.026e+006 7.383e+011 1.000e+000 3.384e-003 1.224e-004 
1.848e-004 8.843e+006 7.386e+011 1.000e+000 2.823e-003 1.237e-004 
1.849e-004 8.722e+006 7.294e+011 1.000e+000 1.267e-003 1.246e-004 
1.849e-004 8.610e+006 7.262e+011 1.000e+000 1.685e-003 1.254e-004 
1.850e-004 8.486e+006 7.213e+011 1.000e+000 2.016e-003 1.263e-004 
1.850e-004 8.389e+006 7.239e+011 1.000e+000 2.570e-003 1.270e-004 
1.851e-004 8.234e+006 7.285e+011 1.000e+000 1.740e-003 1.281e-004 
1.851e-004 7.948e+006 7.301e+011 1.000e+000 3.675e-003 1.302e-004 
1.852e-004 7.754e+006 7.345e+011 1.000e+000 7.947e-004 1.316e-004 
1.852e-004 7.702e+006 7.372e+011 1.000e+000 1.280e-003 1.320e-004 
1.853e-004 7.681e+006 7.363e+011 1.000e+000 1.822e-004 1.322e-004 
1.853e-004 7.687e+006 7.370e+011 1.000e+000 9.554e-004 1.322e-004 
1.850e-004 8.373e+006 7.233e+011 1.000e+000 1.767e-003 1.271e-004 
1.851e-004 8.210e+006 7.288e+011 1.000e+000 8.904e-004 1.283e-004 
