# Supplementary material for: Strain rate dependency of dislocation plasticity
Source: Nat Commun. 2021 Mar 23;12:1845. doi: 10.1038/s41467-021-21939-1 (PMC7988163; doi:10.1038/s41467-021-21939-1)
Supplement: Supplementary file 3 — Supplementary Data 1 [file 41467_2021_21939_MOESM3_ESM.zip › Supplementary Data 1/DDDSimulationSet1/StrainRate=1e1s-1/InitialDislocationDensity=1.1e11m-2.dat]

#strain(1), stress(Pa), dislocation density(m-2), strain rate(s-1), mean dislocation velocity(km/s), plastic strain(1)
4.143e-007 5.740e+004 1.027e+011 1.000e+001 2.266e-003 1.692e-008 
8.290e-007 1.127e+005 1.027e+011 1.000e+001 2.316e-003 4.882e-008 
1.244e-006 1.674e+005 1.027e+011 1.000e+001 2.401e-003 8.531e-008 
1.658e-006 2.220e+005 1.027e+011 1.000e+001 2.286e-003 1.223e-007 
2.073e-006 2.766e+005 1.027e+011 1.000e+001 2.295e-003 1.593e-007 
2.488e-006 3.306e+005 1.027e+011 1.000e+001 2.326e-003 2.011e-007 
2.903e-006 3.837e+005 1.027e+011 1.000e+001 2.333e-003 2.482e-007 
3.317e-006 4.364e+005 1.027e+011 1.000e+001 2.265e-003 2.983e-007 
3.732e-006 4.887e+005 1.027e+011 1.000e+001 2.203e-003 3.515e-007 
4.147e-006 5.405e+005 1.027e+011 1.000e+001 2.202e-003 4.081e-007 
4.562e-006 5.922e+005 1.027e+011 1.000e+001 2.188e-003 4.653e-007 
4.976e-006 6.437e+005 1.027e+011 1.000e+001 2.288e-003 5.235e-007 
5.391e-006 6.948e+005 1.027e+011 1.000e+001 2.453e-003 5.848e-007 
5.806e-006 7.456e+005 1.027e+011 1.000e+001 2.326e-003 6.482e-007 
6.220e-006 7.961e+005 1.027e+011 1.000e+001 2.349e-003 7.137e-007 
6.635e-006 8.465e+005 1.028e+011 1.000e+001 2.382e-003 7.800e-007 
7.050e-006 8.954e+005 1.028e+011 1.000e+001 2.293e-003 8.565e-007 
7.465e-006 9.286e+005 1.027e+011 1.000e+001 3.005e-003 1.041e-006 
7.879e-006 9.478e+005 1.026e+011 1.000e+001 2.609e-003 1.324e-006 
8.294e-006 9.762e+005 1.026e+011 1.000e+001 2.733e-003 1.542e-006 
8.709e-006 9.909e+005 1.026e+011 1.000e+001 2.559e-003 1.855e-006 
9.123e-006 1.003e+006 1.026e+011 1.000e+001 2.433e-003 2.186e-006 
9.538e-006 1.015e+006 1.026e+011 1.000e+001 2.303e-003 2.516e-006 
9.953e-006 1.029e+006 1.026e+011 1.000e+001 2.207e-003 2.834e-006 
1.037e-005 1.045e+006 1.026e+011 1.000e+001 2.351e-003 3.139e-006 
1.078e-005 1.061e+006 1.026e+011 1.000e+001 1.529e-003 3.443e-006 
1.120e-005 1.077e+006 1.026e+011 1.000e+001 1.528e-003 3.745e-006 
1.161e-005 1.094e+006 1.027e+011 1.000e+001 2.798e-003 4.047e-006 
1.203e-005 1.121e+006 1.027e+011 1.000e+001 3.230e-003 4.275e-006 
1.244e-005 1.158e+006 1.025e+011 1.000e+001 2.091e-003 4.430e-006 
1.286e-005 1.226e+006 1.025e+011 1.000e+001 9.919e-004 4.376e-006 
1.327e-005 1.288e+006 1.024e+011 1.000e+001 3.265e-003 4.361e-006 
1.369e-005 1.345e+006 1.024e+011 1.000e+001 3.207e-003 4.383e-006 
1.410e-005 1.400e+006 1.024e+011 1.000e+001 2.329e-003 4.414e-006 
1.451e-005 1.455e+006 1.024e+011 1.000e+001 2.856e-003 4.454e-006 
1.493e-005 1.508e+006 1.024e+011 1.000e+001 4.523e-004 4.502e-006 
1.534e-005 1.560e+006 1.024e+011 1.000e+001 8.602e-004 4.553e-006 
1.576e-005 1.612e+006 1.024e+011 1.000e+001 7.972e-004 4.607e-006 
1.617e-005 1.664e+006 1.025e+011 1.000e+001 1.613e-003 4.664e-006 
1.659e-005 1.716e+006 1.025e+011 1.000e+001 2.299e-003 4.719e-006 
1.700e-005 1.767e+006 1.025e+011 1.000e+001 3.050e-003 4.781e-006 
1.742e-005 1.819e+006 1.025e+011 1.000e+001 2.399e-003 4.839e-006 
1.783e-005 1.871e+006 1.025e+011 1.000e+001 6.151e-004 4.893e-006 
1.825e-005 1.921e+006 1.025e+011 1.000e+001 2.682e-003 4.962e-006 
1.866e-005 1.973e+006 1.026e+011 1.000e+001 1.262e-003 5.014e-006 
1.908e-005 2.023e+006 1.026e+011 1.000e+001 4.292e-004 5.081e-006 
1.949e-005 2.073e+006 1.026e+011 1.000e+001 1.393e-003 5.151e-006 
1.991e-005 2.125e+006 1.027e+011 1.000e+001 1.333e-003 5.206e-006 
2.032e-005 2.177e+006 1.027e+011 1.000e+001 1.433e-003 5.265e-006 
2.074e-005 2.228e+006 1.027e+011 1.000e+001 1.353e-003 5.326e-006 
2.115e-005 2.279e+006 1.027e+011 1.000e+001 2.655e-003 5.389e-006 
2.157e-005 2.328e+006 1.027e+011 1.000e+001 2.027e-003 5.464e-006 
2.198e-005 2.378e+006 1.027e+011 1.000e+001 9.531e-004 5.531e-006 
2.239e-005 2.429e+006 1.028e+011 1.000e+001 1.738e-003 5.593e-006 
2.281e-005 2.480e+006 1.028e+011 1.000e+001 2.457e-003 5.657e-006 
2.322e-005 2.530e+006 1.028e+011 1.000e+001 2.166e-003 5.727e-006 
2.364e-005 2.580e+006 1.028e+011 1.000e+001 2.704e-003 5.797e-006 
2.405e-005 2.629e+006 1.029e+011 1.000e+001 2.478e-003 5.869e-006 
2.447e-005 2.678e+006 1.029e+011 1.000e+001 2.370e-003 5.943e-006 
2.488e-005 2.727e+006 1.030e+011 1.000e+001 1.656e-003 6.021e-006 
2.530e-005 2.775e+006 1.030e+011 1.000e+001 2.365e-003 6.101e-006 
2.571e-005 2.821e+006 1.030e+011 1.000e+001 2.426e-003 6.202e-006 
2.613e-005 2.861e+006 1.031e+011 1.000e+001 2.518e-003 6.341e-006 
2.654e-005 2.905e+006 1.031e+011 1.000e+001 2.880e-003 6.449e-006 
2.696e-005 2.957e+006 1.031e+011 1.000e+001 2.741e-003 6.505e-006 
2.737e-005 3.010e+006 1.032e+011 1.000e+001 3.213e-003 6.554e-006 
2.779e-005 3.062e+006 1.032e+011 1.000e+001 3.042e-003 6.605e-006 
2.820e-005 3.115e+006 1.032e+011 1.000e+001 3.060e-003 6.654e-006 
2.862e-005 3.168e+006 1.032e+011 1.000e+001 2.835e-003 6.704e-006 
2.903e-005 3.221e+006 1.033e+011 1.000e+001 1.999e-003 6.749e-006 
2.944e-005 3.266e+006 1.033e+011 1.000e+001 3.292e-003 6.853e-006 
2.986e-005 3.312e+006 1.033e+011 1.000e+001 2.744e-003 6.953e-006 
3.027e-005 3.360e+006 1.034e+011 1.000e+001 2.689e-003 7.035e-006 
3.069e-005 3.409e+006 1.034e+011 1.000e+001 3.423e-003 7.107e-006 
3.110e-005 3.460e+006 1.035e+011 1.000e+001 2.990e-003 7.172e-006 
3.152e-005 3.510e+006 1.035e+011 1.000e+001 2.574e-003 7.238e-006 
3.193e-005 3.560e+006 1.036e+011 1.000e+001 2.759e-003 7.312e-006 
3.235e-005 3.609e+006 1.036e+011 1.000e+001 2.782e-003 7.383e-006 
3.276e-005 3.660e+006 1.037e+011 1.000e+001 2.800e-003 7.449e-006 
3.318e-005 3.710e+006 1.037e+011 1.000e+001 3.223e-003 7.520e-006 
3.359e-005 3.759e+006 1.038e+011 1.000e+001 3.181e-003 7.590e-006 
3.401e-005 3.810e+006 1.038e+011 1.000e+001 3.226e-003 7.655e-006 
3.442e-005 3.861e+006 1.039e+011 1.000e+001 2.911e-003 7.716e-006 
3.484e-005 3.912e+006 1.039e+011 1.000e+001 3.036e-003 7.778e-006 
3.525e-005 3.956e+006 1.040e+011 1.000e+001 2.843e-003 7.888e-006 
3.567e-005 4.002e+006 1.040e+011 1.000e+001 2.804e-003 7.985e-006 
3.608e-005 4.049e+006 1.041e+011 1.000e+001 2.999e-003 8.073e-006 
3.649e-005 4.097e+006 1.041e+011 1.000e+001 2.804e-003 8.161e-006 
3.691e-005 4.144e+006 1.042e+011 1.000e+001 3.318e-003 8.249e-006 
3.732e-005 4.190e+006 1.041e+011 1.000e+001 2.927e-003 8.343e-006 
3.774e-005 4.235e+006 1.041e+011 1.000e+001 3.130e-003 8.448e-006 
3.815e-005 4.283e+006 1.041e+011 1.000e+001 2.648e-003 8.532e-006 
3.857e-005 4.332e+006 1.041e+011 1.000e+001 2.617e-003 8.604e-006 
3.898e-005 4.383e+006 1.041e+011 1.000e+001 2.573e-003 8.670e-006 
3.940e-005 4.434e+006 1.042e+011 1.000e+001 2.747e-003 8.727e-006 
3.981e-005 4.485e+006 1.042e+011 1.000e+001 2.840e-003 8.792e-006 
4.023e-005 4.533e+006 1.043e+011 1.000e+001 2.936e-003 8.878e-006 
4.064e-005 4.582e+006 1.043e+011 1.000e+001 2.971e-003 8.948e-006 
4.106e-005 4.632e+006 1.044e+011 1.000e+001 2.694e-003 9.017e-006 
4.147e-005 4.680e+006 1.044e+011 1.000e+001 3.156e-003 9.100e-006 
4.189e-005 4.729e+006 1.045e+011 1.000e+001 2.791e-003 9.176e-006 
4.230e-005 4.780e+006 1.045e+011 1.000e+001 2.894e-003 9.242e-006 
4.272e-005 4.830e+006 1.046e+011 1.000e+001 2.909e-003 9.306e-006 
4.313e-005 4.881e+006 1.046e+011 1.000e+001 2.869e-003 9.369e-006 
4.355e-005 4.932e+006 1.047e+011 1.000e+001 2.416e-003 9.429e-006 
4.396e-005 4.984e+006 1.047e+011 1.000e+001 2.550e-003 9.490e-006 
4.437e-005 5.035e+006 1.048e+011 1.000e+001 2.614e-003 9.551e-006 
4.479e-005 5.086e+006 1.048e+011 1.000e+001 2.600e-003 9.614e-006 
4.520e-005 5.136e+006 1.049e+011 1.000e+001 2.880e-003 9.679e-006 
4.562e-005 5.187e+006 1.049e+011 1.000e+001 2.670e-003 9.745e-006 
4.603e-005 5.237e+006 1.050e+011 1.000e+001 2.989e-003 9.811e-006 
4.645e-005 5.287e+006 1.051e+011 1.000e+001 2.742e-003 9.879e-006 
4.686e-005 5.337e+006 1.051e+011 1.000e+001 2.426e-003 9.950e-006 
4.728e-005 5.387e+006 1.052e+011 1.000e+001 2.620e-003 1.002e-005 
4.769e-005 5.436e+006 1.053e+011 1.000e+001 2.607e-003 1.009e-005 
4.811e-005 5.483e+006 1.053e+011 1.000e+001 2.483e-003 1.019e-005 
4.852e-005 5.524e+006 1.054e+011 1.000e+001 2.587e-003 1.032e-005 
4.894e-005 5.562e+006 1.056e+011 1.000e+001 2.937e-003 1.046e-005 
4.935e-005 5.589e+006 1.057e+011 1.000e+001 2.413e-003 1.069e-005 
4.977e-005 5.619e+006 1.059e+011 1.000e+001 2.098e-003 1.090e-005 
5.018e-005 5.649e+006 1.060e+011 1.000e+001 2.311e-003 1.111e-005 
5.060e-005 5.678e+006 1.062e+011 1.000e+001 2.249e-003 1.132e-005 
5.101e-005 5.706e+006 1.064e+011 1.000e+001 2.682e-003 1.154e-005 
5.142e-005 5.722e+006 1.065e+011 1.000e+001 3.328e-003 1.185e-005 
5.184e-005 5.667e+006 1.066e+011 1.000e+001 4.315e-003 1.264e-005 
5.225e-005 5.593e+006 1.072e+011 1.000e+001 4.582e-003 1.357e-005 
5.267e-005 5.406e+006 1.054e+011 1.000e+001 4.577e-003 1.528e-005 
5.308e-005 5.250e+006 1.055e+011 1.000e+001 4.352e-003 1.677e-005 
5.350e-005 5.080e+006 1.048e+011 1.000e+001 5.377e-003 1.836e-005 
5.391e-005 4.863e+006 1.050e+011 1.000e+001 5.661e-003 2.028e-005 
5.433e-005 4.699e+006 1.045e+011 1.000e+001 4.598e-003 2.182e-005 
5.474e-005 4.553e+006 1.050e+011 1.000e+001 6.806e-003 2.325e-005 
5.516e-005 4.389e+006 1.062e+011 1.000e+001 4.480e-003 2.480e-005 
5.557e-005 4.269e+006 1.068e+011 1.000e+001 1.421e-002 2.605e-005 
5.599e-005 4.098e+006 1.073e+011 1.000e+001 2.768e-004 2.764e-005 
5.640e-005 3.914e+006 1.061e+011 1.000e+001 3.328e-003 2.933e-005 
5.682e-005 3.811e+006 1.065e+011 1.000e+001 4.654e-003 3.045e-005 
5.723e-005 3.743e+006 1.069e+011 1.000e+001 3.525e-003 3.134e-005 
5.765e-005 3.661e+006 1.074e+011 1.000e+001 5.613e-003 3.233e-005 
5.806e-005 3.576e+006 1.078e+011 1.000e+001 3.734e-003 3.333e-005 
5.848e-005 3.487e+006 1.084e+011 1.000e+001 2.790e-003 3.435e-005 
5.889e-005 3.482e+006 1.085e+011 1.000e+001 2.503e-004 3.481e-005 
5.930e-005 3.427e+006 1.067e+011 1.000e+001 3.602e-003 3.560e-005 
5.972e-005 3.358e+006 1.060e+011 1.000e+001 8.199e-003 3.649e-005 
6.013e-005 3.316e+006 1.051e+011 1.000e+001 4.436e-003 3.720e-005 
6.055e-005 3.287e+006 1.038e+011 1.000e+001 1.243e-003 3.781e-005 
6.096e-005 3.280e+006 1.041e+011 1.000e+001 3.376e-004 3.828e-005 
6.138e-005 3.286e+006 1.044e+011 1.000e+001 1.484e-003 3.865e-005 
6.179e-005 3.310e+006 1.047e+011 1.000e+001 3.634e-003 3.890e-005 
6.221e-005 3.341e+006 1.049e+011 1.000e+001 2.494e-003 3.910e-005 
6.262e-005 3.373e+006 1.050e+011 1.000e+001 2.060e-003 3.929e-005 
6.304e-005 3.406e+006 1.052e+011 1.000e+001 1.710e-003 3.948e-005 
6.345e-005 3.438e+006 1.055e+011 1.000e+001 3.308e-003 3.967e-005 
6.387e-005 3.468e+006 1.056e+011 1.000e+001 2.604e-003 3.988e-005 
6.428e-005 3.497e+006 1.058e+011 1.000e+001 1.195e-004 4.009e-005 
6.470e-005 3.525e+006 1.060e+011 1.000e+001 2.176e-003 4.032e-005 
6.511e-005 3.544e+006 1.061e+011 1.000e+001 1.185e-004 4.060e-005 
6.553e-005 3.555e+006 1.062e+011 1.000e+001 3.361e-003 4.094e-005 
6.594e-005 3.563e+006 1.065e+011 1.000e+001 1.274e-003 4.130e-005 
6.635e-005 3.578e+006 1.067e+011 1.000e+001 1.302e-003 4.161e-005 
6.677e-005 3.565e+006 1.062e+011 1.000e+001 3.171e-003 4.211e-005 
6.718e-005 3.552e+006 1.055e+011 1.000e+001 1.727e-003 4.262e-005 
6.760e-005 3.568e+006 1.050e+011 1.000e+001 1.837e-003 4.292e-005 
6.801e-005 3.594e+006 1.048e+011 1.000e+001 1.533e-003 4.315e-005 
6.843e-005 3.629e+006 1.045e+011 1.000e+001 1.714e-003 4.333e-005 
6.884e-005 3.671e+006 1.043e+011 1.000e+001 5.686e-004 4.345e-005 
6.926e-005 3.716e+006 1.042e+011 1.000e+001 3.591e-004 4.355e-005 
6.967e-005 3.753e+006 1.041e+011 1.000e+001 4.703e-004 4.371e-005 
7.009e-005 3.786e+006 1.040e+011 1.000e+001 2.900e-004 4.390e-005 
7.050e-005 3.819e+006 1.039e+011 1.000e+001 7.412e-004 4.409e-005 
7.092e-005 3.851e+006 1.039e+011 1.000e+001 9.799e-004 4.428e-005 
7.133e-005 3.881e+006 1.036e+011 1.000e+001 1.441e-003 4.449e-005 
7.175e-005 3.910e+006 1.037e+011 1.000e+001 1.803e-003 4.470e-005 
7.216e-005 3.940e+006 1.038e+011 1.000e+001 1.319e-003 4.491e-005 
7.258e-005 3.986e+006 1.039e+011 1.000e+001 5.604e-004 4.500e-005 
7.299e-005 4.034e+006 1.039e+011 1.000e+001 4.779e-004 4.509e-005 
7.341e-005 4.080e+006 1.040e+011 1.000e+001 1.082e-003 4.518e-005 
7.382e-005 4.120e+006 1.039e+011 1.000e+001 1.649e-003 4.533e-005 
7.423e-005 4.138e+006 1.038e+011 1.000e+001 1.707e-003 4.561e-005 
7.465e-005 4.121e+006 1.032e+011 1.000e+001 2.482e-003 4.614e-005 
7.506e-005 4.102e+006 1.032e+011 1.000e+001 3.152e-003 4.669e-005 
7.548e-005 4.043e+006 1.035e+011 1.000e+001 2.661e-003 4.752e-005 
7.589e-005 4.022e+006 1.036e+011 1.000e+001 1.993e-003 4.808e-005 
7.631e-005 4.014e+006 1.035e+011 1.000e+001 2.255e-003 4.855e-005 
7.672e-005 4.020e+006 1.037e+011 1.000e+001 2.385e-003 4.892e-005 
7.714e-005 4.029e+006 1.037e+011 1.000e+001 2.116e-003 4.927e-005 
7.755e-005 4.052e+006 1.039e+011 1.000e+001 1.800e-003 4.953e-005 
7.797e-005 4.093e+006 1.040e+011 1.000e+001 1.092e-003 4.965e-005 
7.838e-005 4.135e+006 1.041e+011 1.000e+001 9.331e-004 4.978e-005 
7.880e-005 4.181e+006 1.041e+011 1.000e+001 1.600e-003 4.988e-005 
7.921e-005 4.230e+006 1.042e+011 1.000e+001 1.373e-003 4.995e-005 
7.963e-005 4.284e+006 1.042e+011 1.000e+001 8.288e-004 4.999e-005 
8.004e-005 4.313e+006 1.042e+011 1.000e+001 1.016e-003 5.021e-005 
8.046e-005 4.320e+006 1.041e+011 1.000e+001 1.658e-003 5.058e-005 
8.087e-005 4.325e+006 1.042e+011 1.000e+001 3.935e-003 5.096e-005 
8.128e-005 4.325e+006 1.043e+011 1.000e+001 2.618e-003 5.137e-005 
8.170e-005 4.320e+006 1.041e+011 1.000e+001 2.954e-003 5.182e-005 
8.211e-005 4.311e+006 1.039e+011 1.000e+001 2.535e-003 5.230e-005 
8.253e-005 4.330e+006 1.037e+011 1.000e+001 2.315e-003 5.258e-005 
8.294e-005 4.361e+006 1.034e+011 1.000e+001 2.110e-003 5.278e-005 
8.336e-005 4.387e+006 1.034e+011 1.000e+001 2.296e-003 5.302e-005 
8.377e-005 4.381e+006 1.032e+011 1.000e+001 1.942e-003 5.347e-005 
8.419e-005 4.370e+006 1.033e+011 1.000e+001 2.500e-003 5.396e-005 
8.460e-005 4.358e+006 1.036e+011 1.000e+001 2.517e-003 5.446e-005 
8.502e-005 4.345e+006 1.038e+011 1.000e+001 2.315e-003 5.496e-005 
8.543e-005 4.330e+006 1.041e+011 1.000e+001 2.198e-003 5.548e-005 
8.585e-005 4.308e+006 1.045e+011 1.000e+001 2.072e-003 5.605e-005 
8.626e-005 4.267e+006 1.053e+011 1.000e+001 1.702e-003 5.675e-005 
8.668e-005 4.226e+006 1.059e+011 1.000e+001 1.962e-003 5.745e-005 
8.709e-005 4.190e+006 1.064e+011 1.000e+001 1.883e-004 5.811e-005 
8.751e-005 4.152e+006 1.069e+011 1.000e+001 7.048e-003 5.879e-005 
8.792e-005 4.118e+006 1.073e+011 1.000e+001 4.977e-003 5.944e-005 
8.833e-005 4.089e+006 1.052e+011 1.000e+001 5.653e-003 6.005e-005 
8.875e-005 4.060e+006 1.056e+011 1.000e+001 3.748e-003 6.067e-005 
8.916e-005 4.035e+006 1.058e+011 1.000e+001 3.122e-003 6.126e-005 
8.958e-005 4.048e+006 1.061e+011 1.000e+001 3.086e-003 6.158e-005 
8.999e-005 4.081e+006 1.063e+011 1.000e+001 5.271e-003 6.177e-005 
9.041e-005 4.115e+006 1.063e+011 1.000e+001 7.011e-004 6.194e-005 
9.082e-005 4.143e+006 1.064e+011 1.000e+001 1.012e-003 6.217e-005 
9.124e-005 4.147e+006 1.065e+011 1.000e+001 3.350e-003 6.255e-005 
9.165e-005 4.162e+006 1.068e+011 1.000e+001 3.310e-003 6.287e-005 
9.207e-005 4.192e+006 1.039e+011 1.000e+001 1.410e-003 6.307e-005 
9.248e-005 4.222e+006 1.039e+011 1.000e+001 1.154e-003 6.328e-005 
9.290e-005 4.235e+006 1.034e+011 1.000e+001 2.047e-003 6.361e-005 
9.331e-005 4.233e+006 1.033e+011 1.000e+001 3.527e-004 6.403e-005 
9.373e-005 4.265e+006 1.034e+011 1.000e+001 4.457e-004 6.422e-005 
9.414e-005 4.304e+006 1.035e+011 1.000e+001 3.565e-004 6.437e-005 
9.456e-005 4.350e+006 1.036e+011 1.000e+001 4.897e-005 6.447e-005 
9.497e-005 4.399e+006 1.036e+011 1.000e+001 1.759e-003 6.455e-005 
9.539e-005 4.448e+006 1.037e+011 1.000e+001 1.781e-003 6.462e-005 
9.580e-005 4.497e+006 1.037e+011 1.000e+001 1.605e-003 6.469e-005 
9.621e-005 4.546e+006 1.038e+011 1.000e+001 1.706e-003 6.477e-005 
9.663e-005 4.595e+006 1.038e+011 1.000e+001 2.103e-003 6.485e-005 
9.704e-005 4.643e+006 1.039e+011 1.000e+001 2.456e-003 6.493e-005 
9.746e-005 4.691e+006 1.039e+011 1.000e+001 1.847e-003 6.501e-005 
9.787e-005 4.739e+006 1.040e+011 1.000e+001 2.356e-003 6.510e-005 
9.829e-005 4.786e+006 1.041e+011 1.000e+001 2.134e-003 6.518e-005 
9.870e-005 4.837e+006 1.041e+011 1.000e+001 1.676e-003 6.525e-005 
9.912e-005 4.884e+006 1.042e+011 1.000e+001 1.804e-003 6.534e-005 
9.953e-005 4.927e+006 1.043e+011 1.000e+001 2.068e-003 6.546e-005 
9.995e-005 4.964e+006 1.044e+011 1.000e+001 2.211e-003 6.561e-005 
1.004e-004 4.999e+006 1.045e+011 1.000e+001 2.219e-003 6.579e-005 
1.008e-004 5.032e+006 1.046e+011 1.000e+001 2.501e-003 6.597e-005 
1.012e-004 5.069e+006 1.048e+011 1.000e+001 2.413e-003 6.613e-005 
1.016e-004 5.105e+006 1.049e+011 1.000e+001 2.548e-003 6.630e-005 
1.020e-004 5.139e+006 1.050e+011 1.000e+001 2.592e-003 6.648e-005 
1.024e-004 5.167e+006 1.050e+011 1.000e+001 2.493e-003 6.670e-005 
1.029e-004 5.195e+006 1.051e+011 1.000e+001 1.599e-003 6.692e-005 
1.033e-004 5.224e+006 1.049e+011 1.000e+001 2.460e-003 6.713e-005 
1.037e-004 5.228e+006 1.047e+011 1.000e+001 1.793e-003 6.752e-005 
1.041e-004 5.068e+006 1.044e+011 1.000e+001 4.907e-003 6.904e-005 
1.045e-004 4.973e+006 1.035e+011 1.000e+001 4.206e-003 7.011e-005 
1.049e-004 4.863e+006 1.033e+011 1.000e+001 4.866e-003 7.129e-005 
1.053e-004 4.754e+006 1.030e+011 1.000e+001 4.225e-003 7.246e-005 
1.058e-004 4.670e+006 1.035e+011 1.000e+001 4.918e-003 7.345e-005 
1.062e-004 4.617e+006 1.039e+011 1.000e+001 3.049e-003 7.423e-005 
1.066e-004 4.578e+006 1.044e+011 1.000e+001 2.633e-003 7.492e-005 
1.070e-004 4.554e+006 1.049e+011 1.000e+001 2.639e-003 7.550e-005 
1.074e-004 4.539e+006 1.052e+011 1.000e+001 2.027e-003 7.602e-005 
1.078e-004 4.538e+006 1.055e+011 1.000e+001 1.881e-003 7.644e-005 
1.082e-004 4.537e+006 1.059e+011 1.000e+001 2.170e-003 7.686e-005 
1.087e-004 4.559e+006 1.059e+011 1.000e+001 1.617e-003 7.713e-005 
1.091e-004 4.580e+006 1.060e+011 1.000e+001 1.520e-003 7.739e-005 
1.095e-004 4.605e+006 1.061e+011 1.000e+001 1.534e-003 7.763e-005 
1.099e-004 4.638e+006 1.062e+011 1.000e+001 1.452e-003 7.782e-005 
1.103e-004 4.676e+006 1.062e+011 1.000e+001 1.067e-003 7.797e-005 
1.107e-004 4.714e+006 1.063e+011 1.000e+001 1.233e-003 7.812e-005 
1.111e-004 4.749e+006 1.064e+011 1.000e+001 1.997e-003 7.830e-005 
1.116e-004 4.742e+006 1.062e+011 1.000e+001 2.398e-003 7.876e-005 
1.120e-004 4.705e+006 1.059e+011 1.000e+001 2.530e-003 7.943e-005 
1.124e-004 4.671e+006 1.061e+011 1.000e+001 2.296e-003 8.008e-005 
1.128e-004 4.627e+006 1.064e+011 1.000e+001 3.764e-003 8.080e-005 
1.132e-004 4.569e+006 1.058e+011 1.000e+001 1.717e-003 8.161e-005 
1.136e-004 4.556e+006 1.061e+011 1.000e+001 9.280e-004 8.212e-005 
1.140e-004 4.534e+006 1.059e+011 1.000e+001 2.301e-003 8.269e-005 
1.145e-004 4.475e+006 1.060e+011 1.000e+001 2.646e-003 8.351e-005 
1.149e-004 4.396e+006 1.065e+011 1.000e+001 2.894e-003 8.447e-005 
1.153e-004 4.304e+006 1.074e+011 1.000e+001 4.898e-003 8.552e-005 
1.157e-004 4.249e+006 1.083e+011 1.000e+001 1.220e-002 8.632e-005 
1.161e-004 4.242e+006 1.086e+011 1.000e+001 1.272e-002 8.678e-005 
1.165e-004 4.251e+006 1.085e+011 1.000e+001 1.801e-002 8.713e-005 
1.170e-004 4.263e+006 1.081e+011 1.000e+001 1.332e-002 8.746e-005 
1.174e-004 4.277e+006 1.084e+011 1.000e+001 1.331e-002 8.778e-005 
1.178e-004 4.286e+006 1.086e+011 1.000e+001 1.126e-002 8.814e-005 
1.182e-004 4.308e+006 1.077e+011 1.000e+001 1.765e-002 8.840e-005 
1.186e-004 4.339e+006 1.073e+011 1.000e+001 9.884e-003 8.860e-005 
1.190e-004 4.355e+006 1.072e+011 1.000e+001 5.668e-003 8.891e-005 
1.194e-004 4.365e+006 1.072e+011 1.000e+001 1.352e-002 8.925e-005 
1.199e-004 4.370e+006 1.070e+011 1.000e+001 9.855e-003 8.963e-005 
1.203e-004 4.380e+006 1.073e+011 1.000e+001 8.528e-003 8.997e-005 
1.207e-004 4.388e+006 1.075e+011 1.000e+001 7.500e-003 9.033e-005 
1.211e-004 4.383e+006 1.076e+011 1.000e+001 3.631e-003 9.078e-005 
1.215e-004 4.336e+006 1.079e+011 1.000e+001 2.978e-003 9.152e-005 
1.219e-004 4.284e+006 1.084e+011 1.000e+001 9.138e-003 9.230e-005 
1.223e-004 4.264e+006 1.088e+011 1.000e+001 1.507e-002 9.285e-005 
1.228e-004 4.259e+006 1.090e+011 1.000e+001 1.043e-002 9.330e-005 
1.232e-004 4.246e+006 1.091e+011 1.000e+001 5.760e-003 9.380e-005 
1.236e-004 4.250e+006 1.092e+011 1.000e+001 8.032e-003 9.419e-005 
1.240e-004 4.274e+006 1.094e+011 1.000e+001 8.340e-003 9.444e-005 
1.244e-004 4.303e+006 1.095e+011 1.000e+001 8.807e-003 9.465e-005 
1.248e-004 4.335e+006 1.097e+011 1.000e+001 7.727e-003 9.485e-005 
1.252e-004 4.372e+006 1.099e+011 1.000e+001 7.236e-003 9.501e-005 
1.257e-004 4.414e+006 1.099e+011 1.000e+001 8.896e-003 9.513e-005 
1.261e-004 4.460e+006 1.101e+011 1.000e+001 6.477e-003 9.523e-005 
1.265e-004 4.507e+006 1.102e+011 1.000e+001 7.110e-003 9.531e-005 
1.269e-004 4.557e+006 1.103e+011 1.000e+001 6.331e-003 9.538e-005 
1.273e-004 4.609e+006 1.104e+011 1.000e+001 7.605e-003 9.544e-005 
1.277e-004 4.660e+006 1.104e+011 1.000e+001 8.375e-003 9.550e-005 
1.281e-004 4.711e+006 1.105e+011 1.000e+001 7.400e-003 9.556e-005 
1.286e-004 4.761e+006 1.106e+011 1.000e+001 7.646e-003 9.564e-005 
1.290e-004 4.809e+006 1.107e+011 1.000e+001 9.464e-003 9.572e-005 
1.294e-004 4.859e+006 1.108e+011 1.000e+001 8.886e-003 9.578e-005 
1.298e-004 4.910e+006 1.110e+011 1.000e+001 8.016e-003 9.585e-005 
1.302e-004 4.955e+006 1.110e+011 1.000e+001 7.697e-003 9.595e-005 
1.306e-004 4.999e+006 1.112e+011 1.000e+001 8.363e-003 9.606e-005 
1.311e-004 5.045e+006 1.113e+011 1.000e+001 7.557e-003 9.616e-005 
1.315e-004 5.087e+006 1.113e+011 1.000e+001 6.422e-003 9.628e-005 
1.319e-004 5.115e+006 1.113e+011 1.000e+001 3.986e-003 9.650e-005 
1.323e-004 5.138e+006 1.113e+011 1.000e+001 6.156e-003 9.676e-005 
1.327e-004 5.168e+006 1.114e+011 1.000e+001 6.217e-003 9.696e-005 
1.331e-004 5.200e+006 1.115e+011 1.000e+001 6.294e-003 9.716e-005 
1.335e-004 5.242e+006 1.115e+011 1.000e+001 8.620e-003 9.728e-005 
1.340e-004 5.283e+006 1.115e+011 1.000e+001 5.149e-003 9.741e-005 
1.344e-004 5.319e+006 1.116e+011 1.000e+001 8.867e-003 9.758e-005 
1.348e-004 5.353e+006 1.118e+011 1.000e+001 8.851e-003 9.776e-005 
1.352e-004 5.378e+006 1.121e+011 1.000e+001 6.850e-003 9.800e-005 
1.356e-004 5.391e+006 1.126e+011 1.000e+001 7.828e-003 9.832e-005 
1.360e-004 5.379e+006 1.117e+011 1.000e+001 8.304e-003 9.882e-005 
1.364e-004 5.396e+006 1.118e+011 1.000e+001 9.157e-003 9.912e-005 
1.369e-004 5.409e+006 1.118e+011 1.000e+001 7.719e-003 9.944e-005 
1.373e-004 5.416e+006 1.120e+011 1.000e+001 7.304e-003 9.981e-005 
1.377e-004 5.424e+006 1.124e+011 1.000e+001 7.096e-003 1.002e-004 
1.381e-004 5.425e+006 1.128e+011 1.000e+001 9.151e-003 1.006e-004 
1.385e-004 5.442e+006 1.113e+011 1.000e+001 8.362e-003 1.009e-004 
1.389e-004 5.450e+006 1.115e+011 1.000e+001 2.838e-003 1.012e-004 
1.393e-004 5.475e+006 1.121e+011 1.000e+001 3.092e-003 1.015e-004 
1.398e-004 5.503e+006 1.125e+011 1.000e+001 6.079e-003 1.017e-004 
1.402e-004 5.525e+006 1.129e+011 1.000e+001 5.355e-003 1.020e-004 
1.406e-004 5.547e+006 1.134e+011 1.000e+001 1.684e-002 1.022e-004 
1.410e-004 5.567e+006 1.139e+011 1.000e+001 6.597e-003 1.025e-004 
1.414e-004 5.567e+006 1.145e+011 1.000e+001 2.228e-002 1.029e-004 
1.418e-004 5.506e+006 1.150e+011 1.000e+001 7.483e-003 1.037e-004 
1.422e-004 5.447e+006 1.159e+011 1.000e+001 1.878e-002 1.046e-004 
1.427e-004 5.463e+006 1.165e+011 1.000e+001 3.010e-002 1.049e-004 
1.431e-004 5.490e+006 1.169e+011 1.000e+001 7.678e-003 1.051e-004 
1.435e-004 5.524e+006 1.173e+011 1.000e+001 5.957e-003 1.053e-004 
1.439e-004 5.557e+006 1.177e+011 1.000e+001 2.516e-002 1.055e-004 
1.443e-004 5.583e+006 1.181e+011 1.000e+001 1.138e-002 1.057e-004 
1.447e-004 5.619e+006 1.185e+011 1.000e+001 8.025e-003 1.059e-004 
1.452e-004 5.630e+006 1.189e+011 1.000e+001 1.887e-002 1.062e-004 
1.456e-004 5.645e+006 1.195e+011 1.000e+001 8.274e-003 1.065e-004 
1.460e-004 5.686e+006 1.196e+011 1.000e+001 6.895e-003 1.067e-004 
1.464e-004 5.734e+006 1.197e+011 1.000e+001 3.260e-003 1.067e-004 
1.468e-004 5.781e+006 1.198e+011 1.000e+001 1.430e-002 1.068e-004 
1.472e-004 5.830e+006 1.199e+011 1.000e+001 1.426e-002 1.069e-004 
1.476e-004 5.832e+006 1.205e+011 1.000e+001 1.409e-003 1.073e-004 
1.481e-004 5.830e+006 1.201e+011 1.000e+001 1.083e-002 1.077e-004 
1.485e-004 5.832e+006 1.206e+011 1.000e+001 1.330e-002 1.081e-004 
1.489e-004 5.848e+006 1.209e+011 1.000e+001 1.839e-002 1.084e-004 
1.493e-004 5.860e+006 1.200e+011 1.000e+001 1.944e-002 1.088e-004 
1.497e-004 5.892e+006 1.201e+011 1.000e+001 1.888e-002 1.090e-004 
1.501e-004 5.888e+006 1.165e+011 1.000e+001 2.943e-003 1.094e-004 
1.505e-004 5.829e+006 1.147e+011 1.000e+001 4.376e-003 1.102e-004 
1.510e-004 5.774e+006 1.138e+011 1.000e+001 9.116e-003 1.110e-004 
1.514e-004 5.719e+006 1.133e+011 1.000e+001 4.370e-003 1.118e-004 
1.518e-004 5.644e+006 1.128e+011 1.000e+001 1.010e-002 1.128e-004 
1.522e-004 5.537e+006 1.137e+011 1.000e+001 2.685e-003 1.139e-004 
1.526e-004 5.489e+006 1.142e+011 1.000e+001 1.502e-002 1.147e-004 
1.530e-004 5.468e+006 1.144e+011 1.000e+001 1.711e-002 1.152e-004 
1.534e-004 5.493e+006 1.147e+011 1.000e+001 2.430e-003 1.155e-004 
1.539e-004 5.526e+006 1.146e+011 1.000e+001 9.580e-003 1.156e-004 
1.543e-004 5.558e+006 1.130e+011 1.000e+001 6.572e-005 1.158e-004 
1.547e-004 5.595e+006 1.131e+011 1.000e+001 1.057e-002 1.160e-004 
1.551e-004 5.634e+006 1.133e+011 1.000e+001 7.262e-003 1.161e-004 
1.555e-004 5.671e+006 1.134e+011 1.000e+001 1.917e-002 1.163e-004 
1.559e-004 5.708e+006 1.137e+011 1.000e+001 2.942e-002 1.165e-004 
1.563e-004 5.744e+006 1.139e+011 1.000e+001 3.412e-002 1.166e-004 
1.568e-004 5.776e+006 1.142e+011 1.000e+001 4.178e-002 1.168e-004 
1.572e-004 5.815e+006 1.145e+011 1.000e+001 1.507e-002 1.170e-004 
1.576e-004 5.864e+006 1.147e+011 1.000e+001 2.155e-002 1.170e-004 
1.580e-004 5.916e+006 1.134e+011 1.000e+001 8.819e-003 1.171e-004 
1.584e-004 5.970e+006 1.127e+011 1.000e+001 8.592e-003 1.171e-004 
1.588e-004 6.019e+006 1.126e+011 1.000e+001 2.428e-003 1.172e-004 
1.593e-004 6.068e+006 1.115e+011 1.000e+001 1.040e-003 1.173e-004 
1.597e-004 6.117e+006 1.116e+011 1.000e+001 3.418e-004 1.174e-004 
1.601e-004 6.166e+006 1.117e+011 1.000e+001 3.642e-003 1.174e-004 
1.605e-004 6.217e+006 1.118e+011 1.000e+001 5.314e-003 1.175e-004 
1.609e-004 6.267e+006 1.119e+011 1.000e+001 7.835e-003 1.176e-004 
1.613e-004 6.319e+006 1.121e+011 1.000e+001 1.277e-004 1.176e-004 
1.617e-004 6.368e+006 1.122e+011 1.000e+001 2.551e-003 1.177e-004 
1.622e-004 6.418e+006 1.123e+011 1.000e+001 2.827e-003 1.178e-004 
1.626e-004 6.466e+006 1.125e+011 1.000e+001 1.087e-002 1.178e-004 
1.630e-004 6.513e+006 1.127e+011 1.000e+001 7.658e-003 1.179e-004 
1.634e-004 6.560e+006 1.129e+011 1.000e+001 1.838e-002 1.180e-004 
1.638e-004 6.607e+006 1.131e+011 1.000e+001 7.658e-003 1.181e-004 
1.642e-004 6.651e+006 1.125e+011 1.000e+001 3.868e-003 1.182e-004 
1.646e-004 6.695e+006 1.127e+011 1.000e+001 9.324e-003 1.183e-004 
1.651e-004 6.741e+006 1.129e+011 1.000e+001 2.166e-002 1.184e-004 
1.655e-004 6.787e+006 1.132e+011 1.000e+001 5.482e-003 1.185e-004 
1.659e-004 6.832e+006 1.134e+011 1.000e+001 7.954e-003 1.186e-004 
1.663e-004 6.876e+006 1.137e+011 1.000e+001 4.130e-003 1.187e-004 
1.667e-004 6.916e+006 1.140e+011 1.000e+001 1.057e-002 1.189e-004 
1.671e-004 6.937e+006 1.145e+011 1.000e+001 1.101e-002 1.192e-004 
1.675e-004 6.962e+006 1.152e+011 1.000e+001 1.446e-002 1.194e-004 
1.680e-004 6.992e+006 1.157e+011 1.000e+001 4.643e-003 1.196e-004 
1.684e-004 7.028e+006 1.161e+011 1.000e+001 1.266e-002 1.198e-004 
1.688e-004 7.064e+006 1.164e+011 1.000e+001 1.838e-002 1.199e-004 
1.692e-004 7.110e+006 1.140e+011 1.000e+001 1.951e-002 1.200e-004 
1.696e-004 7.138e+006 1.141e+011 1.000e+001 5.664e-003 1.202e-004 
1.700e-004 7.166e+006 1.143e+011 1.000e+001 2.685e-004 1.205e-004 
1.704e-004 7.196e+006 1.146e+011 1.000e+001 2.735e-003 1.207e-004 
1.709e-004 7.228e+006 1.149e+011 1.000e+001 4.395e-004 1.209e-004 
1.713e-004 7.249e+006 1.154e+011 1.000e+001 2.112e-003 1.211e-004 
1.717e-004 7.274e+006 1.158e+011 1.000e+001 5.976e-003 1.214e-004 
1.721e-004 7.300e+006 1.156e+011 1.000e+001 5.341e-003 1.216e-004 
1.725e-004 7.295e+006 1.162e+011 1.000e+001 1.037e-002 1.221e-004 
1.729e-004 7.283e+006 1.169e+011 1.000e+001 8.985e-003 1.226e-004 
1.734e-004 7.281e+006 1.175e+011 1.000e+001 3.200e-003 1.230e-004 
1.738e-004 7.262e+006 1.176e+011 1.000e+001 3.428e-003 1.235e-004 
1.742e-004 7.250e+006 1.175e+011 1.000e+001 5.477e-003 1.240e-004 
1.746e-004 7.249e+006 1.156e+011 1.000e+001 1.925e-002 1.245e-004 
1.750e-004 7.254e+006 1.162e+011 1.000e+001 8.724e-003 1.248e-004 
1.754e-004 7.238e+006 1.159e+011 1.000e+001 3.437e-003 1.254e-004 
1.758e-004 7.231e+006 1.161e+011 1.000e+001 3.270e-003 1.258e-004 
1.763e-004 7.254e+006 1.164e+011 1.000e+001 1.827e-002 1.261e-004 
1.767e-004 7.272e+006 1.169e+011 1.000e+001 5.768e-003 1.264e-004 
1.771e-004 7.271e+006 1.169e+011 1.000e+001 1.995e-002 1.268e-004 
1.775e-004 7.276e+006 1.175e+011 1.000e+001 8.706e-003 1.272e-004 
1.779e-004 7.280e+006 1.181e+011 1.000e+001 9.853e-004 1.276e-004 
1.783e-004 7.255e+006 1.185e+011 1.000e+001 1.374e-003 1.282e-004 
1.787e-004 7.235e+006 1.192e+011 1.000e+001 2.505e-003 1.287e-004 
1.792e-004 7.236e+006 1.197e+011 1.000e+001 4.648e-003 1.291e-004 
1.796e-004 7.220e+006 1.203e+011 1.000e+001 1.815e-002 1.296e-004 
1.800e-004 7.171e+006 1.206e+011 1.000e+001 1.287e-002 1.304e-004 
1.804e-004 7.111e+006 1.217e+011 1.000e+001 3.371e-003 1.312e-004 
1.808e-004 7.044e+006 1.221e+011 1.000e+001 2.896e-003 1.321e-004 
1.812e-004 6.937e+006 1.228e+011 1.000e+001 8.238e-003 1.333e-004 
1.816e-004 6.810e+006 1.241e+011 1.000e+001 1.336e-002 1.345e-004 
1.821e-004 6.743e+006 1.251e+011 1.000e+001 7.204e-003 1.354e-004 
1.825e-004 6.655e+006 1.254e+011 1.000e+001 3.528e-003 1.364e-004 
1.829e-004 6.438e+006 1.204e+011 1.000e+001 7.515e-003 1.384e-004 
1.833e-004 6.167e+006 1.194e+011 1.000e+001 1.720e-002 1.407e-004 
1.837e-004 5.956e+006 1.190e+011 1.000e+001 5.487e-003 1.425e-004 
1.841e-004 5.801e+006 1.188e+011 1.000e+001 2.368e-003 1.440e-004 
1.845e-004 5.709e+006 1.186e+011 1.000e+001 4.098e-004 1.451e-004 
1.850e-004 5.639e+006 1.185e+011 1.000e+001 1.450e-002 1.460e-004 
1.854e-004 5.566e+006 1.188e+011 1.000e+001 2.134e-002 1.469e-004 
1.858e-004 5.563e+006 1.188e+011 1.000e+001 6.926e-003 1.473e-004 
1.862e-004 5.552e+006 1.188e+011 1.000e+001 1.815e-002 1.478e-004 
1.866e-004 5.548e+006 1.187e+011 1.000e+001 1.366e-002 1.482e-004 
1.870e-004 5.544e+006 1.188e+011 1.000e+001 1.475e-002 1.487e-004 
1.875e-004 5.528e+006 1.188e+011 1.000e+001 6.597e-003 1.492e-004 
1.879e-004 5.510e+006 1.190e+011 1.000e+001 1.315e-002 1.498e-004 
1.883e-004 5.474e+006 1.194e+011 1.000e+001 8.877e-004 1.504e-004 
1.887e-004 5.437e+006 1.198e+011 1.000e+001 1.102e-003 1.511e-004 
1.891e-004 5.392e+006 1.204e+011 1.000e+001 5.081e-003 1.518e-004 
1.895e-004 5.341e+006 1.207e+011 1.000e+001 1.323e-002 1.526e-004 
1.899e-004 5.233e+006 1.189e+011 1.000e+001 1.208e-003 1.537e-004 
1.904e-004 5.154e+006 1.183e+011 1.000e+001 6.584e-003 1.547e-004 
1.908e-004 5.041e+006 1.178e+011 1.000e+001 9.669e-003 1.559e-004 
1.912e-004 4.922e+006 1.179e+011 1.000e+001 7.398e-003 1.571e-004 
1.916e-004 4.896e+006 1.180e+011 1.000e+001 1.725e-003 1.577e-004 
1.920e-004 4.891e+006 1.183e+011 1.000e+001 7.230e-003 1.582e-004 
1.924e-004 4.904e+006 1.185e+011 1.000e+001 1.906e-003 1.585e-004 
1.928e-004 4.921e+006 1.187e+011 1.000e+001 1.195e-002 1.588e-004 
1.933e-004 4.941e+006 1.188e+011 1.000e+001 8.317e-003 1.591e-004 
1.937e-004 4.969e+006 1.190e+011 1.000e+001 8.041e-003 1.593e-004 
1.941e-004 5.003e+006 1.192e+011 1.000e+001 4.176e-003 1.595e-004 
1.945e-004 5.011e+006 1.191e+011 1.000e+001 1.765e-002 1.598e-004 
1.949e-004 5.016e+006 1.194e+011 1.000e+001 1.052e-002 1.602e-004 
1.953e-004 5.010e+006 1.199e+011 1.000e+001 3.601e-003 1.607e-004 
1.957e-004 4.991e+006 1.203e+011 1.000e+001 2.859e-003 1.612e-004 
1.962e-004 4.991e+006 1.207e+011 1.000e+001 1.114e-002 1.616e-004 
1.966e-004 4.994e+006 1.211e+011 1.000e+001 4.354e-004 1.620e-004 
1.970e-004 4.951e+006 1.220e+011 1.000e+001 2.870e-003 1.627e-004 
1.974e-004 4.899e+006 1.230e+011 1.000e+001 8.356e-003 1.635e-004 
1.978e-004 4.839e+006 1.243e+011 1.000e+001 4.670e-003 1.644e-004 
1.982e-004 4.821e+006 1.242e+011 1.000e+001 2.169e-002 1.649e-004 
1.987e-004 4.816e+006 1.240e+011 1.000e+001 3.744e-003 1.653e-004 
1.991e-004 4.819e+006 1.242e+011 1.000e+001 2.231e-002 1.657e-004 
1.995e-004 4.819e+006 1.243e+011 1.000e+001 4.382e-003 1.661e-004 
1.999e-004 4.723e+006 1.187e+011 1.000e+001 1.364e-002 1.672e-004 
2.003e-004 4.633e+006 1.165e+011 1.000e+001 1.501e-002 1.683e-004 
2.007e-004 4.606e+006 1.164e+011 1.000e+001 5.110e-003 1.689e-004 
2.011e-004 4.644e+006 1.164e+011 1.000e+001 6.599e-003 1.690e-004 
2.016e-004 4.708e+006 1.163e+011 1.000e+001 1.102e-002 1.690e-004 
2.020e-004 4.761e+006 1.161e+011 1.000e+001 5.015e-003 1.690e-004 
2.024e-004 4.820e+006 1.161e+011 1.000e+001 5.624e-003 1.690e-004 
2.028e-004 4.878e+006 1.161e+011 1.000e+001 1.149e-002 1.691e-004 
2.032e-004 4.935e+006 1.161e+011 1.000e+001 4.577e-003 1.691e-004 
2.036e-004 4.991e+006 1.162e+011 1.000e+001 6.313e-003 1.691e-004 
2.040e-004 5.045e+006 1.162e+011 1.000e+001 1.572e-003 1.691e-004 
2.045e-004 5.098e+006 1.163e+011 1.000e+001 1.730e-002 1.692e-004 
2.049e-004 5.150e+006 1.165e+011 1.000e+001 2.893e-003 1.692e-004 
2.053e-004 5.202e+006 1.165e+011 1.000e+001 1.846e-004 1.693e-004 
2.057e-004 5.253e+006 1.166e+011 1.000e+001 2.323e-003 1.694e-004 
2.061e-004 5.302e+006 1.168e+011 1.000e+001 1.427e-002 1.694e-004 
2.065e-004 5.351e+006 1.169e+011 1.000e+001 3.548e-003 1.695e-004 
2.069e-004 5.401e+006 1.171e+011 1.000e+001 1.080e-002 1.696e-004 
2.074e-004 5.449e+006 1.172e+011 1.000e+001 1.267e-002 1.697e-004 
2.078e-004 5.496e+006 1.174e+011 1.000e+001 1.427e-002 1.698e-004 
2.082e-004 5.543e+006 1.176e+011 1.000e+001 3.230e-003 1.698e-004 
2.086e-004 5.589e+006 1.178e+011 1.000e+001 1.315e-003 1.699e-004 
2.090e-004 5.633e+006 1.181e+011 1.000e+001 9.427e-003 1.701e-004 
2.094e-004 5.676e+006 1.183e+011 1.000e+001 1.109e-002 1.702e-004 
2.098e-004 5.716e+006 1.186e+011 1.000e+001 2.134e-003 1.703e-004 
2.103e-004 5.756e+006 1.189e+011 1.000e+001 1.342e-003 1.705e-004 
2.107e-004 5.794e+006 1.192e+011 1.000e+001 8.381e-003 1.706e-004 
2.111e-004 5.822e+006 1.195e+011 1.000e+001 6.751e-004 1.708e-004 
2.115e-004 5.792e+006 1.202e+011 1.000e+001 1.856e-002 1.714e-004 
2.119e-004 5.745e+006 1.210e+011 1.000e+001 9.961e-003 1.722e-004 
2.123e-004 5.731e+006 1.216e+011 1.000e+001 1.287e-002 1.727e-004 
2.128e-004 5.691e+006 1.229e+011 1.000e+001 1.675e-003 1.734e-004 
2.132e-004 5.682e+006 1.210e+011 1.000e+001 2.076e-003 1.739e-004 
2.136e-004 5.699e+006 1.211e+011 1.000e+001 2.830e-003 1.742e-004 
2.140e-004 5.725e+006 1.214e+011 1.000e+001 2.344e-003 1.744e-004 
2.144e-004 5.766e+006 1.216e+011 1.000e+001 1.503e-002 1.745e-004 
2.148e-004 5.788e+006 1.217e+011 1.000e+001 4.975e-003 1.748e-004 
2.152e-004 5.799e+006 1.218e+011 1.000e+001 1.269e-003 1.751e-004 
2.157e-004 5.815e+006 1.221e+011 1.000e+001 6.626e-003 1.754e-004 
2.161e-004 5.830e+006 1.223e+011 1.000e+001 3.770e-003 1.757e-004 
2.165e-004 5.812e+006 1.227e+011 1.000e+001 9.864e-003 1.763e-004 
2.169e-004 5.809e+006 1.231e+011 1.000e+001 1.363e-003 1.767e-004 
2.173e-004 5.789e+006 1.221e+011 1.000e+001 1.012e-003 1.773e-004 
2.177e-004 5.782e+006 1.226e+011 1.000e+001 5.457e-003 1.777e-004 
2.181e-004 5.776e+006 1.232e+011 1.000e+001 7.535e-003 1.782e-004 
2.186e-004 5.775e+006 1.238e+011 1.000e+001 4.030e-003 1.786e-004 
2.190e-004 5.746e+006 1.244e+011 1.000e+001 2.524e-003 1.792e-004 
2.194e-004 5.701e+006 1.254e+011 1.000e+001 1.117e-002 1.800e-004 
2.198e-004 5.632e+006 1.258e+011 1.000e+001 1.462e-002 1.808e-004 
2.202e-004 5.550e+006 1.264e+011 1.000e+001 7.740e-003 1.818e-004 
2.206e-004 5.416e+006 1.267e+011 1.000e+001 8.693e-003 1.832e-004 
2.210e-004 5.300e+006 1.273e+011 1.000e+001 1.117e-002 1.844e-004 
2.215e-004 5.256e+006 1.282e+011 1.000e+001 1.609e-002 1.851e-004 
2.219e-004 5.177e+006 1.288e+011 1.000e+001 1.616e-002 1.861e-004 
2.223e-004 5.133e+006 1.294e+011 1.000e+001 1.234e-002 1.868e-004 
2.227e-004 5.151e+006 1.295e+011 1.000e+001 3.136e-002 1.871e-004 
2.231e-004 5.185e+006 1.296e+011 1.000e+001 2.596e-002 1.873e-004 
2.235e-004 5.224e+006 1.297e+011 1.000e+001 5.518e-003 1.874e-004 
2.239e-004 5.267e+006 1.296e+011 1.000e+001 1.236e-002 1.875e-004 
2.244e-004 5.308e+006 1.297e+011 1.000e+001 1.685e-002 1.877e-004 
2.248e-004 5.303e+006 1.289e+011 1.000e+001 2.448e-002 1.881e-004 
2.252e-004 5.317e+006 1.285e+011 1.000e+001 9.401e-004 1.884e-004 
2.256e-004 5.333e+006 1.283e+011 1.000e+001 4.096e-004 1.887e-004 
2.260e-004 5.310e+006 1.277e+011 1.000e+001 4.772e-004 1.893e-004 
2.264e-004 5.213e+006 1.276e+011 1.000e+001 1.599e-003 1.904e-004 
2.269e-004 5.135e+006 1.275e+011 1.000e+001 1.086e-002 1.913e-004 
2.273e-004 5.011e+006 1.274e+011 1.000e+001 2.105e-003 1.926e-004 
2.277e-004 4.953e+006 1.270e+011 1.000e+001 1.279e-003 1.934e-004 
2.281e-004 4.962e+006 1.272e+011 1.000e+001 6.975e-003 1.938e-004 
2.285e-004 4.985e+006 1.273e+011 1.000e+001 4.837e-003 1.940e-004 
2.289e-004 5.011e+006 1.273e+011 1.000e+001 2.582e-004 1.943e-004 
2.293e-004 5.037e+006 1.275e+011 1.000e+001 1.793e-002 1.945e-004 
2.298e-004 5.065e+006 1.277e+011 1.000e+001 1.045e-002 1.947e-004 
2.302e-004 5.037e+006 1.275e+011 1.000e+001 7.193e-005 1.953e-004 
2.306e-004 4.969e+006 1.274e+011 1.000e+001 1.360e-002 1.962e-004 
2.310e-004 4.891e+006 1.273e+011 1.000e+001 4.879e-003 1.972e-004 
2.314e-004 4.791e+006 1.262e+011 1.000e+001 4.599e-003 1.983e-004 
2.318e-004 4.776e+006 1.267e+011 1.000e+001 5.342e-003 1.988e-004 
2.322e-004 4.790e+006 1.274e+011 1.000e+001 2.471e-003 1.991e-004 
2.327e-004 4.715e+006 1.280e+011 1.000e+001 1.134e-002 2.000e-004 
2.331e-004 4.679e+006 1.288e+011 1.000e+001 5.091e-003 2.007e-004 
2.335e-004 4.695e+006 1.291e+011 1.000e+001 2.400e-002 2.010e-004 
2.339e-004 4.729e+006 1.290e+011 1.000e+001 3.240e-003 2.012e-004 
2.343e-004 4.735e+006 1.293e+011 1.000e+001 2.815e-002 2.016e-004 
2.347e-004 4.759e+006 1.297e+011 1.000e+001 5.956e-003 2.018e-004 
2.351e-004 4.793e+006 1.299e+011 1.000e+001 1.217e-002 2.020e-004 
2.356e-004 4.831e+006 1.300e+011 1.000e+001 7.470e-003 2.021e-004 
2.360e-004 4.856e+006 1.300e+011 1.000e+001 2.679e-002 2.024e-004 
2.364e-004 4.886e+006 1.303e+011 1.000e+001 2.167e-002 2.026e-004 
2.368e-004 4.915e+006 1.304e+011 1.000e+001 1.235e-002 2.028e-004 
2.372e-004 4.938e+006 1.307e+011 1.000e+001 6.875e-003 2.031e-004 
2.376e-004 4.952e+006 1.309e+011 1.000e+001 5.227e-003 2.034e-004 
2.380e-004 4.965e+006 1.313e+011 1.000e+001 3.658e-003 2.037e-004 
2.385e-004 4.975e+006 1.315e+011 1.000e+001 1.083e-002 2.040e-004 
2.389e-004 4.948e+006 1.308e+011 1.000e+001 1.201e-002 2.047e-004 
2.393e-004 4.922e+006 1.312e+011 1.000e+001 1.969e-002 2.052e-004 
2.397e-004 4.913e+006 1.313e+011 1.000e+001 1.084e-003 2.057e-004 
2.401e-004 4.906e+006 1.321e+011 1.000e+001 1.609e-002 2.062e-004 
2.405e-004 4.899e+006 1.319e+011 1.000e+001 2.526e-003 2.066e-004 
2.410e-004 4.889e+006 1.318e+011 1.000e+001 1.578e-002 2.071e-004 
2.414e-004 4.862e+006 1.318e+011 1.000e+001 5.586e-003 2.077e-004 
2.418e-004 4.821e+006 1.306e+011 1.000e+001 7.570e-004 2.084e-004 
2.422e-004 4.795e+006 1.308e+011 1.000e+001 8.378e-003 2.090e-004 
2.426e-004 4.809e+006 1.310e+011 1.000e+001 6.985e-003 2.093e-004 
2.430e-004 4.839e+006 1.313e+011 1.000e+001 6.694e-003 2.096e-004 
2.434e-004 4.874e+006 1.314e+011 1.000e+001 1.034e-002 2.097e-004 
2.439e-004 4.938e+006 1.286e+011 1.000e+001 5.496e-003 2.097e-004 
2.443e-004 5.008e+006 1.276e+011 1.000e+001 6.354e-003 2.096e-004 
2.447e-004 5.052e+006 1.275e+011 1.000e+001 6.999e-003 2.097e-004 
2.451e-004 5.084e+006 1.277e+011 1.000e+001 5.916e-004 2.099e-004 
2.455e-004 5.100e+006 1.283e+011 1.000e+001 3.317e-003 2.102e-004 
2.459e-004 5.133e+006 1.271e+011 1.000e+001 7.415e-003 2.104e-004 
2.463e-004 5.180e+006 1.270e+011 1.000e+001 4.577e-003 2.105e-004 
2.468e-004 5.235e+006 1.253e+011 1.000e+001 3.905e-003 2.105e-004 
2.472e-004 5.288e+006 1.220e+011 1.000e+001 4.700e-003 2.106e-004 
2.476e-004 5.308e+006 1.196e+011 1.000e+001 2.337e-003 2.109e-004 
2.480e-004 5.345e+006 1.189e+011 1.000e+001 1.832e-003 2.110e-004 
2.484e-004 5.391e+006 1.189e+011 1.000e+001 4.021e-003 2.111e-004 
2.488e-004 5.446e+006 1.186e+011 1.000e+001 2.450e-003 2.112e-004 
2.492e-004 5.489e+006 1.186e+011 1.000e+001 2.511e-003 2.113e-004 
2.497e-004 5.523e+006 1.187e+011 1.000e+001 2.589e-003 2.115e-004 
2.501e-004 5.545e+006 1.189e+011 1.000e+001 2.913e-003 2.117e-004 
2.505e-004 5.568e+006 1.193e+011 1.000e+001 1.029e-002 2.120e-004 
2.509e-004 5.606e+006 1.196e+011 1.000e+001 2.562e-002 2.121e-004 
2.513e-004 5.659e+006 1.194e+011 1.000e+001 1.970e-002 2.122e-004 
2.517e-004 5.715e+006 1.194e+011 1.000e+001 2.065e-002 2.122e-004 
2.521e-004 5.769e+006 1.194e+011 1.000e+001 1.883e-002 2.122e-004 
2.526e-004 5.827e+006 1.194e+011 1.000e+001 1.600e-002 2.123e-004 
2.530e-004 5.885e+006 1.194e+011 1.000e+001 2.132e-002 2.123e-004 
2.534e-004 5.942e+006 1.194e+011 1.000e+001 2.066e-002 2.123e-004 
2.538e-004 5.998e+006 1.194e+011 1.000e+001 2.307e-002 2.123e-004 
2.542e-004 6.054e+006 1.195e+011 1.000e+001 2.424e-002 2.123e-004 
2.546e-004 6.108e+006 1.195e+011 1.000e+001 1.871e-002 2.124e-004 
2.551e-004 6.162e+006 1.196e+011 1.000e+001 2.390e-002 2.124e-004 
2.555e-004 6.216e+006 1.196e+011 1.000e+001 1.509e-002 2.125e-004 
2.559e-004 6.268e+006 1.197e+011 1.000e+001 1.963e-002 2.125e-004 
2.563e-004 6.321e+006 1.198e+011 1.000e+001 2.282e-002 2.126e-004 
2.567e-004 6.379e+006 1.198e+011 1.000e+001 2.059e-002 2.126e-004 
2.571e-004 6.433e+006 1.199e+011 1.000e+001 1.362e-002 2.126e-004 
2.575e-004 6.484e+006 1.199e+011 1.000e+001 2.274e-002 2.127e-004 
2.580e-004 6.532e+006 1.200e+011 1.000e+001 1.733e-002 2.128e-004 
2.584e-004 6.580e+006 1.201e+011 1.000e+001 1.949e-002 2.129e-004 
2.588e-004 6.627e+006 1.202e+011 1.000e+001 1.905e-002 2.129e-004 
2.592e-004 6.672e+006 1.204e+011 1.000e+001 1.521e-002 2.131e-004 
2.596e-004 6.706e+006 1.206e+011 1.000e+001 1.717e-002 2.132e-004 
2.600e-004 6.746e+006 1.208e+011 1.000e+001 2.428e-002 2.134e-004 
2.604e-004 6.787e+006 1.209e+011 1.000e+001 2.644e-002 2.135e-004 
2.609e-004 6.821e+006 1.212e+011 1.000e+001 2.443e-002 2.137e-004 
2.613e-004 6.845e+006 1.216e+011 1.000e+001 2.309e-002 2.139e-004 
2.617e-004 6.880e+006 1.219e+011 1.000e+001 1.527e-002 2.141e-004 
2.621e-004 6.920e+006 1.221e+011 1.000e+001 1.791e-002 2.142e-004 
2.625e-004 6.932e+006 1.230e+011 1.000e+001 8.814e-003 2.146e-004 
2.629e-004 6.933e+006 1.235e+011 1.000e+001 9.217e-003 2.150e-004 
2.633e-004 6.906e+006 1.238e+011 1.000e+001 3.283e-003 2.156e-004 
2.638e-004 6.880e+006 1.247e+011 1.000e+001 3.267e-002 2.162e-004 
2.642e-004 6.834e+006 1.257e+011 1.000e+001 1.967e-002 2.169e-004 
2.646e-004 6.775e+006 1.268e+011 1.000e+001 2.680e-002 2.177e-004 
2.650e-004 6.697e+006 1.223e+011 1.000e+001 2.062e-002 2.187e-004 
2.654e-004 6.565e+006 1.220e+011 1.000e+001 1.545e-002 2.200e-004 
2.658e-004 6.482e+006 1.219e+011 1.000e+001 2.199e-002 2.210e-004 
2.662e-004 6.328e+006 1.193e+011 1.000e+001 3.167e-002 2.225e-004 
2.667e-004 6.228e+006 1.189e+011 1.000e+001 1.642e-002 2.236e-004 
2.671e-004 6.152e+006 1.196e+011 1.000e+001 1.888e-003 2.245e-004 
2.675e-004 6.127e+006 1.202e+011 1.000e+001 4.920e-003 2.251e-004 
2.679e-004 6.107e+006 1.210e+011 1.000e+001 1.844e-002 2.257e-004 
2.683e-004 6.090e+006 1.217e+011 1.000e+001 1.991e-002 2.262e-004 
2.687e-004 6.078e+006 1.225e+011 1.000e+001 2.371e-002 2.267e-004 
2.692e-004 6.081e+006 1.231e+011 1.000e+001 1.726e-002 2.271e-004 
2.696e-004 6.120e+006 1.234e+011 1.000e+001 7.452e-003 2.272e-004 
2.700e-004 6.165e+006 1.237e+011 1.000e+001 2.727e-002 2.273e-004 
2.704e-004 6.211e+006 1.238e+011 1.000e+001 1.766e-002 2.274e-004 
2.708e-004 6.259e+006 1.239e+011 1.000e+001 4.012e-003 2.275e-004 
2.712e-004 6.306e+006 1.240e+011 1.000e+001 2.209e-002 2.276e-004 
2.716e-004 6.355e+006 1.241e+011 1.000e+001 1.905e-002 2.277e-004 
2.721e-004 6.406e+006 1.237e+011 1.000e+001 1.629e-002 2.277e-004 
2.725e-004 6.447e+006 1.215e+011 1.000e+001 9.735e-003 2.279e-004 
2.729e-004 6.467e+006 1.177e+011 1.000e+001 1.938e-003 2.282e-004 
2.733e-004 6.498e+006 1.179e+011 1.000e+001 1.505e-003 2.284e-004 
2.737e-004 6.539e+006 1.180e+011 1.000e+001 2.943e-003 2.285e-004 
2.741e-004 6.586e+006 1.181e+011 1.000e+001 2.727e-003 2.286e-004 
2.745e-004 6.636e+006 1.182e+011 1.000e+001 3.148e-003 2.286e-004 
2.750e-004 6.688e+006 1.182e+011 1.000e+001 3.347e-003 2.287e-004 
2.754e-004 6.741e+006 1.183e+011 1.000e+001 2.387e-003 2.287e-004 
2.758e-004 6.793e+006 1.183e+011 1.000e+001 1.775e-003 2.288e-004 
2.762e-004 6.846e+006 1.184e+011 1.000e+001 2.534e-003 2.289e-004 
2.766e-004 6.899e+006 1.184e+011 1.000e+001 3.550e-003 2.289e-004 
2.770e-004 6.953e+006 1.185e+011 1.000e+001 3.449e-003 2.289e-004 
2.774e-004 7.006e+006 1.186e+011 1.000e+001 1.794e-003 2.290e-004 
2.779e-004 7.059e+006 1.186e+011 1.000e+001 2.070e-003 2.290e-004 
2.783e-004 7.110e+006 1.187e+011 1.000e+001 3.067e-003 2.291e-004 
2.787e-004 7.163e+006 1.188e+011 1.000e+001 3.263e-003 2.291e-004 
2.791e-004 7.215e+006 1.189e+011 1.000e+001 1.696e-003 2.292e-004 
2.795e-004 7.267e+006 1.190e+011 1.000e+001 2.694e-003 2.293e-004 
2.799e-004 7.320e+006 1.191e+011 1.000e+001 4.037e-003 2.293e-004 
2.804e-004 7.372e+006 1.191e+011 1.000e+001 3.332e-003 2.294e-004 
2.808e-004 7.421e+006 1.193e+011 1.000e+001 4.448e-003 2.294e-004 
2.812e-004 7.465e+006 1.194e+011 1.000e+001 3.815e-003 2.295e-004 
2.816e-004 7.498e+006 1.198e+011 1.000e+001 1.369e-003 2.297e-004 
2.820e-004 7.510e+006 1.204e+011 1.000e+001 1.550e-003 2.301e-004 
2.824e-004 7.493e+006 1.208e+011 1.000e+001 1.524e-003 2.306e-004 
2.828e-004 7.387e+006 1.198e+011 1.000e+001 4.591e-003 2.317e-004 
2.833e-004 7.297e+006 1.201e+011 1.000e+001 4.236e-003 2.328e-004 
2.837e-004 7.238e+006 1.204e+011 1.000e+001 2.975e-003 2.336e-004 
2.841e-004 7.159e+006 1.204e+011 1.000e+001 2.952e-003 2.346e-004 
2.845e-004 7.104e+006 1.201e+011 1.000e+001 2.073e-003 2.354e-004 
2.849e-004 7.052e+006 1.203e+011 1.000e+001 2.727e-003 2.361e-004 
2.853e-004 7.013e+006 1.204e+011 1.000e+001 5.015e-003 2.368e-004 
2.857e-004 6.988e+006 1.209e+011 1.000e+001 2.584e-003 2.374e-004 
2.862e-004 6.879e+006 1.184e+011 1.000e+001 2.639e-003 2.386e-004 
2.866e-004 6.816e+006 1.179e+011 1.000e+001 1.338e-003 2.394e-004 
2.870e-004 6.789e+006 1.184e+011 1.000e+001 1.211e-003 2.400e-004 
2.874e-004 6.827e+006 1.186e+011 1.000e+001 3.119e-004 2.402e-004 
2.878e-004 6.878e+006 1.187e+011 1.000e+001 3.973e-004 2.402e-004 
2.882e-004 6.931e+006 1.188e+011 1.000e+001 1.699e-003 2.403e-004 
2.886e-004 6.985e+006 1.188e+011 1.000e+001 3.096e-003 2.403e-004 
2.891e-004 7.038e+006 1.189e+011 1.000e+001 2.523e-003 2.404e-004 
2.895e-004 7.091e+006 1.190e+011 1.000e+001 1.310e-003 2.404e-004 
2.899e-004 7.132e+006 1.191e+011 1.000e+001 1.630e-003 2.406e-004 
2.903e-004 7.166e+006 1.194e+011 1.000e+001 2.643e-003 2.407e-004 
2.907e-004 7.201e+006 1.197e+011 1.000e+001 3.030e-003 2.409e-004 
2.911e-004 7.204e+006 1.199e+011 1.000e+001 3.272e-003 2.413e-004 
2.915e-004 7.210e+006 1.204e+011 1.000e+001 2.756e-003 2.417e-004 
2.920e-004 7.224e+006 1.209e+011 1.000e+001 3.579e-003 2.420e-004 
2.924e-004 7.236e+006 1.215e+011 1.000e+001 3.505e-003 2.423e-004 
2.928e-004 7.253e+006 1.220e+011 1.000e+001 2.334e-003 2.426e-004 
2.932e-004 7.278e+006 1.224e+011 1.000e+001 2.133e-003 2.429e-004 
2.936e-004 7.292e+006 1.233e+011 1.000e+001 3.564e-004 2.432e-004 
2.940e-004 7.209e+006 1.202e+011 1.000e+001 2.214e-003 2.442e-004 
2.945e-004 7.161e+006 1.207e+011 1.000e+001 1.942e-003 2.449e-004 
2.949e-004 7.140e+006 1.209e+011 1.000e+001 1.978e-003 2.455e-004 
2.953e-004 7.120e+006 1.217e+011 1.000e+001 1.205e-003 2.460e-004 
2.957e-004 7.090e+006 1.230e+011 1.000e+001 2.688e-003 2.467e-004 
2.961e-004 7.003e+006 1.242e+011 1.000e+001 2.317e-003 2.477e-004 
2.965e-004 6.915e+006 1.254e+011 1.000e+001 1.005e-002 2.487e-004 
2.969e-004 6.816e+006 1.268e+011 1.000e+001 8.099e-003 2.498e-004 
2.974e-004 6.709e+006 1.282e+011 1.000e+001 1.464e-002 2.509e-004 
2.978e-004 6.647e+006 1.293e+011 1.000e+001 1.286e-002 2.518e-004 
2.982e-004 6.612e+006 1.302e+011 1.000e+001 2.070e-003 2.524e-004 
2.986e-004 6.547e+006 1.288e+011 1.000e+001 3.832e-003 2.533e-004 
2.990e-004 6.467e+006 1.280e+011 1.000e+001 4.899e-003 2.543e-004 
2.994e-004 6.428e+006 1.285e+011 1.000e+001 9.578e-003 2.550e-004 
2.998e-004 6.440e+006 1.285e+011 1.000e+001 1.163e-002 2.553e-004 
3.003e-004 6.434e+006 1.286e+011 1.000e+001 9.702e-003 2.558e-004 
3.007e-004 6.470e+006 1.287e+011 1.000e+001 1.029e-003 2.559e-004 
3.011e-004 6.519e+006 1.288e+011 1.000e+001 2.237e-002 2.560e-004 
3.015e-004 6.571e+006 1.289e+011 1.000e+001 1.823e-002 2.560e-004 
3.019e-004 6.622e+006 1.285e+011 1.000e+001 2.572e-002 2.561e-004 
3.023e-004 6.673e+006 1.286e+011 1.000e+001 3.614e-003 2.562e-004 
3.027e-004 6.722e+006 1.287e+011 1.000e+001 1.374e-002 2.562e-004 
3.032e-004 6.770e+006 1.288e+011 1.000e+001 4.079e-003 2.563e-004 
3.036e-004 6.819e+006 1.289e+011 1.000e+001 1.136e-002 2.564e-004 
3.040e-004 6.865e+006 1.290e+011 1.000e+001 7.933e-003 2.565e-004 
3.044e-004 6.907e+006 1.292e+011 1.000e+001 2.443e-002 2.566e-004 
3.048e-004 6.940e+006 1.285e+011 1.000e+001 2.773e-002 2.568e-004 
3.052e-004 6.953e+006 1.273e+011 1.000e+001 4.266e-003 2.571e-004 
3.056e-004 6.956e+006 1.269e+011 1.000e+001 1.148e-002 2.575e-004 
3.061e-004 6.937e+006 1.267e+011 1.000e+001 1.974e-002 2.581e-004 
3.065e-004 6.901e+006 1.267e+011 1.000e+001 3.026e-003 2.587e-004 
3.069e-004 6.839e+006 1.275e+011 1.000e+001 4.070e-003 2.596e-004 
3.073e-004 6.724e+006 1.252e+011 1.000e+001 2.084e-003 2.608e-004 
3.077e-004 6.720e+006 1.255e+011 1.000e+001 1.163e-004 2.612e-004 
3.081e-004 6.731e+006 1.259e+011 1.000e+001 7.715e-004 2.616e-004 
3.086e-004 6.752e+006 1.263e+011 1.000e+001 7.572e-005 2.618e-004 
3.090e-004 6.772e+006 1.267e+011 1.000e+001 7.510e-003 2.621e-004 
3.094e-004 6.684e+006 1.246e+011 1.000e+001 3.113e-003 2.631e-004 
3.098e-004 6.589e+006 1.208e+011 1.000e+001 3.526e-003 2.642e-004 
3.102e-004 6.546e+006 1.211e+011 1.000e+001 9.639e-003 2.649e-004 
3.106e-004 6.516e+006 1.223e+011 1.000e+001 2.235e-003 2.656e-004 
3.110e-004 6.493e+006 1.233e+011 1.000e+001 3.126e-003 2.661e-004 
3.115e-004 6.498e+006 1.239e+011 1.000e+001 5.677e-003 2.665e-004 
3.119e-004 6.487e+006 1.246e+011 1.000e+001 1.551e-003 2.670e-004 
3.123e-004 6.398e+006 1.229e+011 1.000e+001 4.624e-003 2.680e-004 
3.127e-004 6.366e+006 1.235e+011 1.000e+001 5.059e-003 2.687e-004 
3.131e-004 6.365e+006 1.240e+011 1.000e+001 2.863e-004 2.691e-004 
3.115e-004 6.495e+006 1.239e+011 1.000e+001 1.572e-003 2.665e-004 
3.119e-004 6.482e+006 1.237e+011 1.000e+001 4.857e-003 2.670e-004 
3.123e-004 6.392e+006 1.218e+011 1.000e+001 1.387e-003 2.681e-004 
3.127e-004 6.353e+006 1.206e+011 1.000e+001 2.021e-003 2.688e-004 
3.131e-004 6.272e+006 1.195e+011 1.000e+001 1.194e-003 2.697e-004 
3.135e-004 6.220e+006 1.197e+011 1.000e+001 4.876e-003 2.705e-004 
3.139e-004 6.224e+006 1.202e+011 1.000e+001 3.315e-003 2.709e-004 
3.144e-004 6.243e+006 1.198e+011 1.000e+001 1.914e-003 2.712e-004 
3.148e-004 6.222e+006 1.199e+011 1.000e+001 1.789e-003 2.717e-004 
3.152e-004 6.202e+006 1.202e+011 1.000e+001 3.626e-003 2.723e-004 
3.156e-004 6.192e+006 1.205e+011 1.000e+001 2.834e-004 2.728e-004 
3.160e-004 6.209e+006 1.208e+011 1.000e+001 3.244e-003 2.731e-004 
3.164e-004 6.195e+006 1.210e+011 1.000e+001 1.217e-003 2.736e-004 
3.168e-004 6.194e+006 1.216e+011 1.000e+001 3.235e-003 2.740e-004 
3.173e-004 6.185e+006 1.226e+011 1.000e+001 2.986e-003 2.745e-004 
3.177e-004 6.196e+006 1.235e+011 1.000e+001 4.726e-003 2.748e-004 
3.181e-004 6.160e+006 1.238e+011 1.000e+001 4.118e-003 2.755e-004 
3.185e-004 6.116e+006 1.247e+011 1.000e+001 7.641e-004 2.762e-004 
3.189e-004 6.089e+006 1.257e+011 1.000e+001 1.429e-002 2.768e-004 
3.193e-004 6.083e+006 1.264e+011 1.000e+001 5.311e-003 2.773e-004 
3.197e-004 6.100e+006 1.269e+011 1.000e+001 3.099e-003 2.776e-004 
3.202e-004 6.132e+006 1.271e+011 1.000e+001 9.360e-004 2.777e-004 
3.206e-004 6.170e+006 1.274e+011 1.000e+001 3.749e-003 2.779e-004 
3.210e-004 6.206e+006 1.276e+011 1.000e+001 1.790e-003 2.781e-004 
3.214e-004 6.240e+006 1.279e+011 1.000e+001 3.304e-003 2.782e-004 
3.218e-004 6.267e+006 1.282e+011 1.000e+001 1.099e-002 2.785e-004 
3.222e-004 6.286e+006 1.286e+011 1.000e+001 7.746e-003 2.787e-004 
3.227e-004 6.292e+006 1.293e+011 1.000e+001 1.109e-002 2.791e-004 
3.231e-004 6.264e+006 1.292e+011 1.000e+001 1.202e-002 2.797e-004 
3.235e-004 6.255e+006 1.280e+011 1.000e+001 2.264e-003 2.802e-004 
3.239e-004 6.310e+006 1.279e+011 1.000e+001 1.615e-005 2.802e-004 
3.243e-004 6.326e+006 1.280e+011 1.000e+001 1.704e-003 2.805e-004 
3.247e-004 6.315e+006 1.284e+011 1.000e+001 5.299e-003 2.810e-004 
3.251e-004 6.226e+006 1.262e+011 1.000e+001 4.884e-004 2.821e-004 
3.256e-004 6.165e+006 1.266e+011 1.000e+001 1.995e-003 2.829e-004 
3.260e-004 6.146e+006 1.270e+011 1.000e+001 5.187e-004 2.835e-004 
3.264e-004 6.146e+006 1.276e+011 1.000e+001 1.229e-002 2.839e-004 
3.268e-004 6.147e+006 1.283e+011 1.000e+001 4.984e-003 2.843e-004 
3.272e-004 6.139e+006 1.290e+011 1.000e+001 3.253e-002 2.847e-004 
3.276e-004 6.163e+006 1.262e+011 1.000e+001 2.033e-002 2.850e-004 
3.280e-004 6.165e+006 1.247e+011 1.000e+001 9.658e-003 2.854e-004 
3.285e-004 6.135e+006 1.251e+011 1.000e+001 5.638e-004 2.860e-004 
3.289e-004 6.122e+006 1.253e+011 1.000e+001 1.653e-002 2.865e-004 
3.293e-004 6.121e+006 1.202e+011 1.000e+001 4.317e-003 2.869e-004 
3.297e-004 6.138e+006 1.206e+011 1.000e+001 4.607e-003 2.872e-004 
3.301e-004 6.121e+006 1.209e+011 1.000e+001 2.571e-003 2.878e-004 
3.305e-004 6.123e+006 1.215e+011 1.000e+001 1.730e-003 2.882e-004 
3.309e-004 6.041e+006 1.215e+011 1.000e+001 2.530e-003 2.892e-004 
3.314e-004 5.886e+006 1.218e+011 1.000e+001 2.664e-003 2.906e-004 
3.318e-004 5.722e+006 1.221e+011 1.000e+001 1.366e-003 2.922e-004 
3.322e-004 5.647e+006 1.215e+011 1.000e+001 2.942e-003 2.931e-004 
3.326e-004 5.613e+006 1.210e+011 1.000e+001 1.749e-004 2.938e-004 
3.330e-004 5.669e+006 1.210e+011 1.000e+001 2.108e-004 2.938e-004 
3.334e-004 5.729e+006 1.210e+011 1.000e+001 3.960e-003 2.938e-004 
3.338e-004 5.786e+006 1.210e+011 1.000e+001 2.469e-003 2.938e-004 
3.343e-004 5.842e+006 1.211e+011 1.000e+001 4.992e-004 2.938e-004 
3.347e-004 5.888e+006 1.212e+011 1.000e+001 5.539e-003 2.939e-004 
3.351e-004 5.925e+006 1.214e+011 1.000e+001 1.558e-003 2.941e-004 
3.355e-004 5.924e+006 1.214e+011 1.000e+001 1.240e-003 2.945e-004 
3.359e-004 5.851e+006 1.221e+011 1.000e+001 7.905e-003 2.954e-004 
3.363e-004 5.803e+006 1.189e+011 1.000e+001 2.507e-003 2.962e-004 
3.368e-004 5.765e+006 1.187e+011 1.000e+001 1.560e-003 2.969e-004 
3.372e-004 5.734e+006 1.184e+011 1.000e+001 3.866e-003 2.975e-004 
3.376e-004 5.695e+006 1.184e+011 1.000e+001 1.179e-003 2.982e-004 
3.380e-004 5.704e+006 1.187e+011 1.000e+001 1.615e-003 2.985e-004 
3.384e-004 5.740e+006 1.175e+011 1.000e+001 3.609e-003 2.987e-004 
3.388e-004 5.783e+006 1.177e+011 1.000e+001 2.667e-003 2.988e-004 
3.392e-004 5.829e+006 1.178e+011 1.000e+001 1.386e-003 2.989e-004 
3.397e-004 5.877e+006 1.180e+011 1.000e+001 1.981e-003 2.990e-004 
3.401e-004 5.925e+006 1.181e+011 1.000e+001 7.707e-005 2.991e-004 
3.405e-004 5.972e+006 1.182e+011 1.000e+001 2.460e-003 2.992e-004 
3.409e-004 6.015e+006 1.185e+011 1.000e+001 7.232e-003 2.993e-004 
3.413e-004 6.052e+006 1.187e+011 1.000e+001 3.517e-004 2.994e-004 
3.417e-004 6.094e+006 1.189e+011 1.000e+001 2.725e-003 2.996e-004 
3.421e-004 6.141e+006 1.191e+011 1.000e+001 2.651e-004 2.997e-004 
3.426e-004 6.192e+006 1.191e+011 1.000e+001 3.600e-003 2.997e-004 
3.430e-004 6.245e+006 1.192e+011 1.000e+001 2.020e-003 2.998e-004 
3.434e-004 6.298e+006 1.193e+011 1.000e+001 3.680e-003 2.998e-004 
3.438e-004 6.352e+006 1.193e+011 1.000e+001 3.808e-004 2.999e-004 
3.442e-004 6.405e+006 1.194e+011 1.000e+001 4.579e-003 2.999e-004 
3.446e-004 6.458e+006 1.194e+011 1.000e+001 5.119e-003 3.000e-004 
3.450e-004 6.511e+006 1.195e+011 1.000e+001 4.231e-003 3.000e-004 
3.455e-004 6.564e+006 1.196e+011 1.000e+001 1.969e-003 3.000e-004 
3.459e-004 6.617e+006 1.196e+011 1.000e+001 4.396e-003 3.001e-004 
3.463e-004 6.670e+006 1.197e+011 1.000e+001 6.536e-003 3.001e-004 
3.467e-004 6.723e+006 1.198e+011 1.000e+001 4.268e-003 3.002e-004 
3.471e-004 6.775e+006 1.199e+011 1.000e+001 8.726e-004 3.003e-004 
3.475e-004 6.826e+006 1.200e+011 1.000e+001 2.389e-003 3.003e-004 
3.479e-004 6.877e+006 1.201e+011 1.000e+001 1.484e-003 3.004e-004 
3.484e-004 6.928e+006 1.202e+011 1.000e+001 1.619e-003 3.004e-004 
3.488e-004 6.979e+006 1.203e+011 1.000e+001 9.069e-004 3.005e-004 
3.492e-004 7.030e+006 1.204e+011 1.000e+001 6.775e-003 3.006e-004 
3.496e-004 7.080e+006 1.206e+011 1.000e+001 4.716e-003 3.006e-004 
3.500e-004 7.132e+006 1.207e+011 1.000e+001 2.254e-003 3.007e-004 
3.504e-004 7.166e+006 1.207e+011 1.000e+001 1.518e-003 3.009e-004 
3.509e-004 7.200e+006 1.208e+011 1.000e+001 4.710e-003 3.010e-004 
3.513e-004 7.243e+006 1.209e+011 1.000e+001 9.096e-003 3.012e-004 
3.517e-004 7.280e+006 1.211e+011 1.000e+001 2.549e-003 3.013e-004 
3.521e-004 7.303e+006 1.212e+011 1.000e+001 3.924e-003 3.016e-004 
3.525e-004 7.310e+006 1.217e+011 1.000e+001 3.861e-003 3.019e-004 
3.529e-004 7.284e+006 1.221e+011 1.000e+001 6.607e-003 3.025e-004 
3.533e-004 7.236e+006 1.227e+011 1.000e+001 7.890e-003 3.033e-004 
3.538e-004 7.207e+006 1.234e+011 1.000e+001 3.750e-003 3.039e-004 
3.542e-004 7.192e+006 1.240e+011 1.000e+001 1.155e-002 3.044e-004 
3.546e-004 7.171e+006 1.244e+011 1.000e+001 2.367e-003 3.050e-004 
3.550e-004 7.191e+006 1.248e+011 1.000e+001 3.140e-003 3.053e-004 
3.554e-004 7.177e+006 1.247e+011 1.000e+001 3.980e-005 3.058e-004 
3.558e-004 7.126e+006 1.246e+011 1.000e+001 1.978e-003 3.065e-004 
3.562e-004 7.067e+006 1.241e+011 1.000e+001 4.524e-003 3.074e-004 
3.567e-004 7.039e+006 1.235e+011 1.000e+001 1.799e-003 3.080e-004 
3.571e-004 6.925e+006 1.227e+011 1.000e+001 5.444e-003 3.092e-004 
3.575e-004 6.796e+006 1.217e+011 1.000e+001 1.510e-003 3.105e-004 
3.579e-004 6.688e+006 1.205e+011 1.000e+001 4.937e-003 3.116e-004 
3.583e-004 6.528e+006 1.203e+011 1.000e+001 8.936e-003 3.132e-004 
3.587e-004 6.404e+006 1.207e+011 1.000e+001 7.887e-003 3.144e-004 
3.591e-004 6.324e+006 1.208e+011 1.000e+001 4.455e-003 3.154e-004 
3.596e-004 6.312e+006 1.210e+011 1.000e+001 3.302e-003 3.159e-004 
3.600e-004 6.331e+006 1.213e+011 1.000e+001 5.707e-003 3.162e-004 
3.604e-004 6.326e+006 1.215e+011 1.000e+001 1.902e-003 3.166e-004 
3.608e-004 6.305e+006 1.217e+011 1.000e+001 2.054e-003 3.172e-004 
3.612e-004 6.254e+006 1.220e+011 1.000e+001 1.120e-002 3.180e-004 
3.616e-004 6.235e+006 1.223e+011 1.000e+001 2.827e-003 3.185e-004 
3.621e-004 6.203e+006 1.234e+011 1.000e+001 1.308e-002 3.191e-004 
3.625e-004 6.203e+006 1.234e+011 1.000e+001 8.735e-003 3.195e-004 
3.629e-004 6.234e+006 1.238e+011 1.000e+001 9.749e-003 3.198e-004 
3.633e-004 6.274e+006 1.240e+011 1.000e+001 5.315e-003 3.199e-004 
3.637e-004 6.316e+006 1.240e+011 1.000e+001 9.117e-003 3.200e-004 
3.641e-004 6.371e+006 1.236e+011 1.000e+001 3.613e-003 3.200e-004 
3.645e-004 6.419e+006 1.236e+011 1.000e+001 5.011e-003 3.201e-004 
3.650e-004 6.466e+006 1.238e+011 1.000e+001 7.830e-003 3.202e-004 
3.654e-004 6.512e+006 1.240e+011 1.000e+001 1.491e-002 3.203e-004 
3.658e-004 6.557e+006 1.242e+011 1.000e+001 2.517e-003 3.204e-004 
3.662e-004 6.601e+006 1.242e+011 1.000e+001 3.082e-003 3.205e-004 
3.666e-004 6.635e+006 1.246e+011 1.000e+001 6.490e-003 3.207e-004 
3.670e-004 6.604e+006 1.220e+011 1.000e+001 6.087e-003 3.213e-004 
3.674e-004 6.624e+006 1.221e+011 1.000e+001 3.661e-003 3.216e-004 
3.679e-004 6.653e+006 1.225e+011 1.000e+001 1.928e-003 3.218e-004 
3.683e-004 6.685e+006 1.229e+011 1.000e+001 1.118e-003 3.220e-004 
3.687e-004 6.721e+006 1.233e+011 1.000e+001 5.562e-003 3.222e-004 
3.691e-004 6.761e+006 1.235e+011 1.000e+001 3.241e-003 3.223e-004 
3.695e-004 6.800e+006 1.238e+011 1.000e+001 7.899e-003 3.225e-004 
3.699e-004 6.827e+006 1.244e+011 1.000e+001 9.695e-004 3.227e-004 
3.703e-004 6.837e+006 1.244e+011 1.000e+001 5.120e-003 3.230e-004 
3.708e-004 6.779e+006 1.235e+011 1.000e+001 2.283e-003 3.239e-004 
3.712e-004 6.780e+006 1.237e+011 1.000e+001 1.547e-003 3.243e-004 
3.716e-004 6.815e+006 1.236e+011 1.000e+001 3.767e-003 3.244e-004 
3.720e-004 6.845e+006 1.237e+011 1.000e+001 3.010e-003 3.246e-004 
3.724e-004 6.899e+006 1.236e+011 1.000e+001 2.833e-003 3.247e-004 
3.728e-004 6.951e+006 1.235e+011 1.000e+001 1.414e-003 3.247e-004 
3.732e-004 7.006e+006 1.234e+011 1.000e+001 2.501e-003 3.248e-004 
3.737e-004 7.060e+006 1.235e+011 1.000e+001 8.171e-004 3.248e-004 
3.741e-004 7.113e+006 1.235e+011 1.000e+001 1.580e-003 3.249e-004 
3.745e-004 7.166e+006 1.236e+011 1.000e+001 1.545e-003 3.249e-004 
3.749e-004 7.217e+006 1.237e+011 1.000e+001 5.969e-003 3.250e-004 
3.753e-004 7.270e+006 1.238e+011 1.000e+001 1.086e-003 3.250e-004 
3.757e-004 7.322e+006 1.239e+011 1.000e+001 1.126e-004 3.251e-004 
3.762e-004 7.374e+006 1.239e+011 1.000e+001 3.456e-003 3.251e-004 
3.766e-004 7.425e+006 1.240e+011 1.000e+001 1.949e-003 3.252e-004 
3.770e-004 7.462e+006 1.235e+011 1.000e+001 6.489e-003 3.254e-004 
3.774e-004 7.515e+006 1.236e+011 1.000e+001 4.008e-003 3.254e-004 
3.778e-004 7.533e+006 1.235e+011 1.000e+001 3.733e-003 3.257e-004 
3.782e-004 7.470e+006 1.228e+011 1.000e+001 2.574e-003 3.265e-004 
3.786e-004 7.379e+006 1.220e+011 1.000e+001 7.445e-003 3.276e-004 
3.791e-004 7.236e+006 1.216e+011 1.000e+001 6.198e-003 3.290e-004 
3.795e-004 7.163e+006 1.215e+011 1.000e+001 7.510e-003 3.299e-004 
3.799e-004 7.153e+006 1.214e+011 1.000e+001 4.931e-003 3.304e-004 
3.803e-004 7.104e+006 1.217e+011 1.000e+001 4.328e-003 3.312e-004 
3.807e-004 6.972e+006 1.210e+011 1.000e+001 4.456e-003 3.325e-004 
3.811e-004 6.887e+006 1.215e+011 1.000e+001 1.800e-003 3.335e-004 
3.815e-004 6.837e+006 1.218e+011 1.000e+001 6.837e-003 3.342e-004 
3.820e-004 6.768e+006 1.222e+011 1.000e+001 1.534e-002 3.351e-004 
3.824e-004 6.737e+006 1.222e+011 1.000e+001 6.225e-003 3.358e-004 
3.828e-004 6.772e+006 1.221e+011 1.000e+001 1.593e-002 3.359e-004 
3.832e-004 6.820e+006 1.223e+011 1.000e+001 8.461e-003 3.360e-004 
3.836e-004 6.874e+006 1.224e+011 1.000e+001 6.676e-003 3.361e-004 
3.840e-004 6.918e+006 1.225e+011 1.000e+001 6.118e-003 3.362e-004 
3.844e-004 6.951e+006 1.226e+011 1.000e+001 8.314e-003 3.364e-004 
3.849e-004 6.985e+006 1.228e+011 1.000e+001 1.395e-002 3.365e-004 
3.853e-004 7.017e+006 1.230e+011 1.000e+001 7.451e-003 3.367e-004 
3.857e-004 7.050e+006 1.231e+011 1.000e+001 6.088e-003 3.369e-004 
3.861e-004 7.074e+006 1.234e+011 1.000e+001 7.051e-003 3.372e-004 
3.865e-004 7.090e+006 1.238e+011 1.000e+001 3.593e-003 3.375e-004 
3.869e-004 7.110e+006 1.241e+011 1.000e+001 7.693e-003 3.377e-004 
3.873e-004 7.113e+006 1.248e+011 1.000e+001 7.686e-003 3.381e-004 
3.878e-004 7.072e+006 1.234e+011 1.000e+001 1.125e-002 3.388e-004 
3.882e-004 7.095e+006 1.234e+011 1.000e+001 1.860e-003 3.391e-004 
3.886e-004 7.136e+006 1.234e+011 1.000e+001 7.642e-003 3.392e-004 
3.890e-004 7.180e+006 1.233e+011 1.000e+001 3.810e-003 3.393e-004 
3.894e-004 7.224e+006 1.235e+011 1.000e+001 6.486e-003 3.394e-004 
3.898e-004 7.269e+006 1.236e+011 1.000e+001 1.742e-003 3.395e-004 
3.903e-004 7.312e+006 1.237e+011 1.000e+001 7.659e-003 3.397e-004 
3.907e-004 7.351e+006 1.240e+011 1.000e+001 1.352e-002 3.398e-004 
3.911e-004 7.310e+006 1.242e+011 1.000e+001 1.062e-002 3.405e-004 
3.915e-004 7.196e+006 1.225e+011 1.000e+001 9.073e-003 3.417e-004 
3.919e-004 7.053e+006 1.215e+011 1.000e+001 9.816e-003 3.431e-004 
3.923e-004 6.930e+006 1.207e+011 1.000e+001 1.234e-002 3.444e-004 
3.927e-004 6.762e+006 1.205e+011 1.000e+001 7.459e-003 3.460e-004 
3.932e-004 6.644e+006 1.208e+011 1.000e+001 5.908e-003 3.472e-004 
3.936e-004 6.591e+006 1.212e+011 1.000e+001 1.297e-002 3.480e-004 
3.940e-004 6.513e+006 1.215e+011 1.000e+001 3.736e-003 3.489e-004 
3.944e-004 6.471e+006 1.215e+011 1.000e+001 5.238e-003 3.496e-004 
3.948e-004 6.497e+006 1.218e+011 1.000e+001 1.456e-002 3.499e-004 
3.952e-004 6.540e+006 1.220e+011 1.000e+001 1.381e-002 3.500e-004 
3.956e-004 6.588e+006 1.222e+011 1.000e+001 6.695e-003 3.501e-004 
3.961e-004 6.634e+006 1.224e+011 1.000e+001 2.011e-002 3.502e-004 
3.965e-004 6.650e+006 1.221e+011 1.000e+001 1.429e-002 3.505e-004 
3.969e-004 6.671e+006 1.225e+011 1.000e+001 1.193e-002 3.507e-004 
3.973e-004 6.689e+006 1.227e+011 1.000e+001 1.136e-003 3.510e-004 
3.977e-004 6.702e+006 1.231e+011 1.000e+001 4.316e-003 3.514e-004 
3.981e-004 6.703e+006 1.239e+011 1.000e+001 1.042e-002 3.518e-004 
3.985e-004 6.661e+006 1.227e+011 1.000e+001 1.521e-002 3.525e-004 
3.990e-004 6.705e+006 1.227e+011 1.000e+001 7.648e-003 3.526e-004 
3.994e-004 6.756e+006 1.227e+011 1.000e+001 8.094e-003 3.526e-004 
3.998e-004 6.809e+006 1.228e+011 1.000e+001 3.117e-003 3.527e-004 
4.002e-004 6.862e+006 1.228e+011 1.000e+001 1.174e-003 3.527e-004 
4.006e-004 6.915e+006 1.229e+011 1.000e+001 1.964e-003 3.528e-004 
4.010e-004 6.965e+006 1.230e+011 1.000e+001 3.680e-003 3.528e-004 
4.014e-004 7.015e+006 1.231e+011 1.000e+001 1.399e-003 3.529e-004 
4.019e-004 7.065e+006 1.233e+011 1.000e+001 6.183e-004 3.530e-004 
4.023e-004 7.115e+006 1.234e+011 1.000e+001 2.929e-003 3.531e-004 
4.027e-004 7.162e+006 1.236e+011 1.000e+001 1.277e-003 3.531e-004 
4.031e-004 7.203e+006 1.239e+011 1.000e+001 1.005e-002 3.533e-004 
4.035e-004 7.251e+006 1.241e+011 1.000e+001 2.108e-004 3.534e-004 
4.039e-004 7.275e+006 1.236e+011 1.000e+001 3.486e-003 3.536e-004 
4.044e-004 7.299e+006 1.237e+011 1.000e+001 4.648e-003 3.539e-004 
4.048e-004 7.301e+006 1.241e+011 1.000e+001 8.939e-003 3.543e-004 
4.052e-004 7.281e+006 1.246e+011 1.000e+001 1.506e-003 3.548e-004 
4.056e-004 7.265e+006 1.248e+011 1.000e+001 1.952e-003 3.553e-004 
4.060e-004 7.231e+006 1.231e+011 1.000e+001 3.276e-003 3.560e-004 
4.064e-004 7.097e+006 1.213e+011 1.000e+001 3.228e-003 3.573e-004 
4.068e-004 7.017e+006 1.216e+011 1.000e+001 4.474e-003 3.583e-004 
4.073e-004 6.924e+006 1.215e+011 1.000e+001 3.318e-003 3.594e-004 
4.077e-004 6.833e+006 1.206e+011 1.000e+001 7.309e-003 3.604e-004 
4.081e-004 6.668e+006 1.198e+011 1.000e+001 7.748e-004 3.620e-004 
4.085e-004 6.526e+006 1.197e+011 1.000e+001 8.307e-003 3.633e-004 
4.089e-004 6.478e+006 1.198e+011 1.000e+001 3.475e-003 3.641e-004 
4.093e-004 6.487e+006 1.199e+011 1.000e+001 5.144e-003 3.645e-004 
4.097e-004 6.492e+006 1.202e+011 1.000e+001 5.034e-003 3.648e-004 
4.102e-004 6.486e+006 1.206e+011 1.000e+001 3.423e-003 3.653e-004 
4.106e-004 6.486e+006 1.210e+011 1.000e+001 7.891e-003 3.657e-004 
4.110e-004 6.477e+006 1.216e+011 1.000e+001 7.425e-003 3.662e-004 
4.114e-004 6.463e+006 1.223e+011 1.000e+001 7.613e-003 3.667e-004 
4.118e-004 6.455e+006 1.230e+011 1.000e+001 2.263e-003 3.672e-004 
4.122e-004 6.460e+006 1.235e+011 1.000e+001 1.651e-003 3.675e-004 
4.126e-004 6.459e+006 1.240e+011 1.000e+001 1.207e-002 3.680e-004 
4.131e-004 6.481e+006 1.243e+011 1.000e+001 7.823e-003 3.682e-004 
4.135e-004 6.514e+006 1.246e+011 1.000e+001 5.205e-003 3.684e-004 
4.139e-004 6.559e+006 1.249e+011 1.000e+001 6.023e-003 3.685e-004 
4.143e-004 6.607e+006 1.251e+011 1.000e+001 1.118e-002 3.686e-004 
4.147e-004 6.653e+006 1.254e+011 1.000e+001 6.961e-003 3.687e-004 
4.151e-004 6.697e+006 1.256e+011 1.000e+001 1.723e-003 3.688e-004 
4.155e-004 6.737e+006 1.260e+011 1.000e+001 5.100e-003 3.689e-004 
4.160e-004 6.775e+006 1.266e+011 1.000e+001 3.862e-003 3.691e-004 
4.164e-004 6.817e+006 1.268e+011 1.000e+001 1.070e-002 3.692e-004 
4.168e-004 6.860e+006 1.271e+011 1.000e+001 3.682e-003 3.693e-004 
4.172e-004 6.906e+006 1.273e+011 1.000e+001 2.993e-003 3.694e-004 
4.176e-004 6.951e+006 1.276e+011 1.000e+001 5.586e-003 3.695e-004 
4.180e-004 6.996e+006 1.278e+011 1.000e+001 5.216e-004 3.696e-004 
4.185e-004 7.037e+006 1.280e+011 1.000e+001 7.709e-003 3.698e-004 
4.189e-004 7.076e+006 1.282e+011 1.000e+001 1.312e-003 3.699e-004 
4.193e-004 7.110e+006 1.285e+011 1.000e+001 5.271e-004 3.701e-004 
4.197e-004 7.138e+006 1.289e+011 1.000e+001 5.331e-003 3.703e-004 
4.201e-004 7.144e+006 1.293e+011 1.000e+001 1.782e-003 3.707e-004 
4.205e-004 7.123e+006 1.301e+011 1.000e+001 1.989e-003 3.712e-004 
4.209e-004 7.109e+006 1.307e+011 1.000e+001 2.130e-003 3.718e-004 
4.214e-004 7.137e+006 1.311e+011 1.000e+001 1.115e-003 3.720e-004 
4.218e-004 7.181e+006 1.311e+011 1.000e+001 4.754e-003 3.721e-004 
4.222e-004 7.207e+006 1.309e+011 1.000e+001 3.542e-003 3.723e-004 
4.226e-004 7.212e+006 1.310e+011 1.000e+001 9.810e-004 3.727e-004 
4.230e-004 7.172e+006 1.315e+011 1.000e+001 8.849e-004 3.734e-004 
4.234e-004 7.100e+006 1.325e+011 1.000e+001 1.510e-003 3.743e-004 
4.238e-004 7.030e+006 1.334e+011 1.000e+001 1.336e-002 3.752e-004 
4.243e-004 6.909e+006 1.327e+011 1.000e+001 6.860e-003 3.765e-004 
4.247e-004 6.778e+006 1.336e+011 1.000e+001 1.931e-002 3.778e-004 
4.251e-004 6.588e+006 1.340e+011 1.000e+001 1.996e-002 3.795e-004 
4.255e-004 6.510e+006 1.346e+011 1.000e+001 1.796e-002 3.805e-004 
4.259e-004 6.468e+006 1.336e+011 1.000e+001 8.506e-003 3.812e-004 
4.263e-004 6.444e+006 1.339e+011 1.000e+001 4.104e-003 3.817e-004 
4.267e-004 6.509e+006 1.329e+011 1.000e+001 1.053e-003 3.817e-004 
4.272e-004 6.550e+006 1.329e+011 1.000e+001 3.326e-003 3.818e-004 
4.276e-004 6.581e+006 1.331e+011 1.000e+001 1.970e-003 3.820e-004 
4.280e-004 6.558e+006 1.287e+011 1.000e+001 1.598e-002 3.826e-004 
4.284e-004 6.595e+006 1.285e+011 1.000e+001 1.762e-002 3.828e-004 
4.288e-004 6.647e+006 1.285e+011 1.000e+001 1.494e-002 3.828e-004 
4.292e-004 6.689e+006 1.284e+011 1.000e+001 2.172e-002 3.830e-004 
4.296e-004 6.737e+006 1.283e+011 1.000e+001 1.789e-002 3.830e-004 
4.301e-004 6.786e+006 1.282e+011 1.000e+001 2.654e-002 3.831e-004 
4.305e-004 6.835e+006 1.282e+011 1.000e+001 1.336e-002 3.832e-004 
4.309e-004 6.883e+006 1.282e+011 1.000e+001 1.514e-002 3.833e-004 
4.313e-004 6.931e+006 1.282e+011 1.000e+001 1.467e-003 3.834e-004 
4.317e-004 6.978e+006 1.281e+011 1.000e+001 3.803e-003 3.834e-004 
4.321e-004 7.022e+006 1.283e+011 1.000e+001 1.309e-002 3.836e-004 
4.326e-004 7.062e+006 1.285e+011 1.000e+001 3.373e-003 3.837e-004 
4.330e-004 7.028e+006 1.280e+011 1.000e+001 4.366e-003 3.843e-004 
4.334e-004 6.982e+006 1.283e+011 1.000e+001 6.867e-003 3.851e-004 
4.338e-004 6.931e+006 1.266e+011 1.000e+001 4.187e-003 3.858e-004 
4.342e-004 6.908e+006 1.262e+011 1.000e+001 6.149e-003 3.864e-004 
4.346e-004 6.870e+006 1.263e+011 1.000e+001 5.626e-003 3.871e-004 
4.350e-004 6.845e+006 1.268e+011 1.000e+001 7.078e-003 3.877e-004 
4.355e-004 6.817e+006 1.279e+011 1.000e+001 7.063e-003 3.883e-004 
4.359e-004 6.839e+006 1.283e+011 1.000e+001 3.424e-003 3.886e-004 
4.363e-004 6.879e+006 1.284e+011 1.000e+001 1.211e-002 3.887e-004 
4.367e-004 6.916e+006 1.285e+011 1.000e+001 1.965e-002 3.889e-004 
4.371e-004 6.950e+006 1.287e+011 1.000e+001 9.787e-003 3.890e-004 
4.375e-004 6.962e+006 1.289e+011 1.000e+001 9.232e-003 3.894e-004 
4.379e-004 6.955e+006 1.292e+011 1.000e+001 5.600e-003 3.898e-004 
4.384e-004 6.956e+006 1.293e+011 1.000e+001 1.515e-002 3.902e-004 
4.388e-004 6.989e+006 1.295e+011 1.000e+001 1.417e-003 3.904e-004 
4.392e-004 7.004e+006 1.298e+011 1.000e+001 9.576e-003 3.907e-004 
4.396e-004 7.027e+006 1.278e+011 1.000e+001 7.576e-004 3.910e-004 
4.400e-004 7.054e+006 1.280e+011 1.000e+001 5.256e-003 3.912e-004 
4.404e-004 7.086e+006 1.283e+011 1.000e+001 1.064e-002 3.914e-004 
4.408e-004 7.130e+006 1.285e+011 1.000e+001 5.009e-003 3.915e-004 
4.413e-004 7.179e+006 1.286e+011 1.000e+001 6.393e-003 3.916e-004 
4.417e-004 7.228e+006 1.281e+011 1.000e+001 1.467e-003 3.917e-004 
4.421e-004 7.265e+006 1.284e+011 1.000e+001 2.832e-003 3.918e-004 
4.425e-004 7.278e+006 1.291e+011 1.000e+001 3.189e-003 3.922e-004 
4.429e-004 7.300e+006 1.296e+011 1.000e+001 6.334e-004 3.924e-004 
4.433e-004 7.315e+006 1.268e+011 1.000e+001 1.013e-003 3.927e-004 
4.438e-004 7.212e+006 1.240e+011 1.000e+001 1.196e-002 3.939e-004 
4.442e-004 7.027e+006 1.228e+011 1.000e+001 2.192e-002 3.955e-004 
4.446e-004 6.851e+006 1.229e+011 1.000e+001 1.917e-002 3.972e-004 
4.450e-004 6.696e+006 1.221e+011 1.000e+001 8.340e-003 3.987e-004 
4.454e-004 6.587e+006 1.219e+011 1.000e+001 6.451e-003 3.998e-004 
4.458e-004 6.575e+006 1.195e+011 1.000e+001 7.237e-004 4.003e-004 
4.462e-004 6.577e+006 1.198e+011 1.000e+001 2.997e-003 4.007e-004 
4.467e-004 6.561e+006 1.204e+011 1.000e+001 1.432e-003 4.013e-004 
4.471e-004 6.552e+006 1.210e+011 1.000e+001 3.754e-004 4.017e-004 
4.475e-004 6.541e+006 1.217e+011 1.000e+001 3.559e-003 4.022e-004 
4.479e-004 6.511e+006 1.226e+011 1.000e+001 4.603e-003 4.029e-004 
4.483e-004 6.447e+006 1.239e+011 1.000e+001 8.493e-003 4.037e-004 
4.487e-004 6.374e+006 1.253e+011 1.000e+001 3.398e-003 4.046e-004 
4.491e-004 6.309e+006 1.267e+011 1.000e+001 2.656e-003 4.055e-004 
4.496e-004 6.280e+006 1.276e+011 1.000e+001 1.639e-003 4.061e-004 
4.500e-004 6.280e+006 1.283e+011 1.000e+001 1.684e-004 4.065e-004 
4.504e-004 6.253e+006 1.291e+011 1.000e+001 2.379e-003 4.071e-004 
4.508e-004 6.185e+006 1.279e+011 1.000e+001 8.016e-004 4.080e-004 
4.512e-004 6.157e+006 1.218e+011 1.000e+001 3.539e-003 4.086e-004 
4.516e-004 6.203e+006 1.216e+011 1.000e+001 2.826e-003 4.087e-004 
4.520e-004 6.246e+006 1.215e+011 1.000e+001 4.437e-003 4.088e-004 
4.525e-004 6.287e+006 1.215e+011 1.000e+001 4.393e-003 4.090e-004 
4.529e-004 6.324e+006 1.217e+011 1.000e+001 4.205e-003 4.091e-004 
4.533e-004 6.365e+006 1.220e+011 1.000e+001 6.530e-004 4.093e-004 
4.537e-004 6.413e+006 1.220e+011 1.000e+001 1.718e-003 4.093e-004 
4.541e-004 6.461e+006 1.221e+011 1.000e+001 2.833e-003 4.094e-004 
4.545e-004 6.508e+006 1.222e+011 1.000e+001 9.384e-004 4.095e-004 
4.549e-004 6.557e+006 1.224e+011 1.000e+001 3.426e-003 4.096e-004 
4.554e-004 6.604e+006 1.225e+011 1.000e+001 4.597e-003 4.097e-004 
4.558e-004 6.652e+006 1.227e+011 1.000e+001 2.635e-003 4.098e-004 
4.562e-004 6.701e+006 1.228e+011 1.000e+001 4.383e-003 4.098e-004 
4.566e-004 6.750e+006 1.230e+011 1.000e+001 4.174e-003 4.099e-004 
4.570e-004 6.800e+006 1.231e+011 1.000e+001 6.182e-003 4.100e-004 
4.574e-004 6.850e+006 1.232e+011 1.000e+001 2.445e-003 4.100e-004 
4.579e-004 6.900e+006 1.234e+011 1.000e+001 5.138e-003 4.101e-004 
4.583e-004 6.950e+006 1.235e+011 1.000e+001 3.426e-003 4.102e-004 
4.587e-004 6.999e+006 1.236e+011 1.000e+001 2.307e-003 4.103e-004 
4.591e-004 7.047e+006 1.238e+011 1.000e+001 2.879e-003 4.103e-004 
4.595e-004 7.091e+006 1.240e+011 1.000e+001 3.670e-003 4.104e-004 
4.599e-004 7.135e+006 1.242e+011 1.000e+001 1.454e-003 4.106e-004 
4.603e-004 7.178e+006 1.245e+011 1.000e+001 6.456e-003 4.107e-004 
4.608e-004 7.219e+006 1.248e+011 1.000e+001 2.200e-003 4.108e-004 
4.612e-004 7.257e+006 1.251e+011 1.000e+001 6.218e-003 4.110e-004 
4.616e-004 7.244e+006 1.249e+011 1.000e+001 4.122e-003 4.115e-004 
4.620e-004 7.194e+006 1.241e+011 1.000e+001 9.456e-003 4.122e-004 
4.624e-004 7.219e+006 1.244e+011 1.000e+001 8.690e-003 4.125e-004 
4.628e-004 7.263e+006 1.242e+011 1.000e+001 1.081e-002 4.126e-004 
4.632e-004 7.316e+006 1.239e+011 1.000e+001 5.670e-003 4.126e-004 
4.637e-004 7.348e+006 1.238e+011 1.000e+001 9.452e-003 4.128e-004 
4.641e-004 7.358e+006 1.242e+011 1.000e+001 1.309e-003 4.132e-004 
4.645e-004 7.361e+006 1.248e+011 1.000e+001 6.550e-003 4.136e-004 
4.649e-004 7.370e+006 1.254e+011 1.000e+001 1.193e-002 4.139e-004 
4.653e-004 7.359e+006 1.260e+011 1.000e+001 7.709e-003 4.144e-004 
4.657e-004 7.368e+006 1.267e+011 1.000e+001 2.058e-003 4.148e-004 
4.661e-004 7.396e+006 1.271e+011 1.000e+001 1.295e-002 4.150e-004 
4.666e-004 7.422e+006 1.276e+011 1.000e+001 4.169e-003 4.152e-004 
4.670e-004 7.445e+006 1.282e+011 1.000e+001 1.782e-002 4.155e-004 
4.674e-004 7.477e+006 1.286e+011 1.000e+001 1.641e-002 4.157e-004 
4.678e-004 7.514e+006 1.289e+011 1.000e+001 1.315e-002 4.158e-004 
4.682e-004 7.555e+006 1.292e+011 1.000e+001 1.066e-002 4.159e-004 
4.686e-004 7.596e+006 1.295e+011 1.000e+001 1.783e-002 4.161e-004 
4.690e-004 7.639e+006 1.297e+011 1.000e+001 1.212e-002 4.162e-004 
4.695e-004 7.682e+006 1.300e+011 1.000e+001 2.082e-002 4.163e-004 
4.699e-004 7.725e+006 1.302e+011 1.000e+001 1.707e-002 4.164e-004 
4.703e-004 7.767e+006 1.305e+011 1.000e+001 1.796e-002 4.166e-004 
4.707e-004 7.811e+006 1.307e+011 1.000e+001 2.372e-002 4.167e-004 
4.711e-004 7.855e+006 1.309e+011 1.000e+001 1.522e-002 4.168e-004 
4.715e-004 7.898e+006 1.310e+011 1.000e+001 1.766e-002 4.169e-004 
4.720e-004 7.941e+006 1.312e+011 1.000e+001 1.476e-002 4.170e-004 
4.724e-004 7.985e+006 1.314e+011 1.000e+001 1.815e-002 4.171e-004 
4.728e-004 8.028e+006 1.316e+011 1.000e+001 1.787e-002 4.172e-004 
4.732e-004 8.070e+006 1.319e+011 1.000e+001 1.547e-002 4.174e-004 
4.736e-004 8.108e+006 1.321e+011 1.000e+001 1.623e-002 4.175e-004 
4.740e-004 8.143e+006 1.324e+011 1.000e+001 1.184e-002 4.177e-004 
4.744e-004 8.171e+006 1.327e+011 1.000e+001 1.936e-002 4.179e-004 
4.749e-004 8.186e+006 1.332e+011 1.000e+001 1.202e-002 4.182e-004 
4.753e-004 8.179e+006 1.337e+011 1.000e+001 2.084e-002 4.187e-004 
4.757e-004 8.145e+006 1.319e+011 1.000e+001 1.107e-002 4.193e-004 
4.761e-004 8.048e+006 1.327e+011 1.000e+001 9.958e-003 4.204e-004 
4.765e-004 7.977e+006 1.309e+011 1.000e+001 1.628e-002 4.213e-004 
4.769e-004 7.912e+006 1.309e+011 1.000e+001 1.242e-002 4.222e-004 
4.773e-004 7.819e+006 1.285e+011 1.000e+001 5.526e-003 4.232e-004 
4.778e-004 7.722e+006 1.296e+011 1.000e+001 2.121e-004 4.243e-004 
4.782e-004 7.687e+006 1.307e+011 1.000e+001 1.249e-003 4.250e-004 
4.786e-004 7.652e+006 1.310e+011 1.000e+001 3.829e-004 4.256e-004 
4.790e-004 7.580e+006 1.327e+011 1.000e+001 2.346e-003 4.266e-004 
4.794e-004 7.521e+006 1.318e+011 1.000e+001 6.425e-004 4.274e-004 
4.798e-004 7.525e+006 1.321e+011 1.000e+001 4.012e-003 4.278e-004 
4.802e-004 7.553e+006 1.324e+011 1.000e+001 3.059e-003 4.280e-004 
4.807e-004 7.584e+006 1.326e+011 1.000e+001 1.126e-003 4.282e-004 
4.811e-004 7.612e+006 1.329e+011 1.000e+001 1.652e-003 4.284e-004 
4.815e-004 7.644e+006 1.331e+011 1.000e+001 4.434e-003 4.286e-004 
4.819e-004 7.676e+006 1.333e+011 1.000e+001 1.644e-003 4.288e-004 
4.823e-004 7.681e+006 1.337e+011 1.000e+001 3.313e-003 4.292e-004 
4.827e-004 7.687e+006 1.341e+011 1.000e+001 2.251e-003 4.296e-004 
4.831e-004 7.687e+006 1.346e+011 1.000e+001 4.276e-004 4.300e-004 
4.836e-004 7.651e+006 1.350e+011 1.000e+001 4.442e-004 4.306e-004 
4.840e-004 7.485e+006 1.358e+011 1.000e+001 2.164e-003 4.322e-004 
4.844e-004 7.315e+006 1.361e+011 1.000e+001 2.026e-003 4.338e-004 
4.848e-004 7.190e+006 1.362e+011 1.000e+001 3.749e-003 4.351e-004 
4.852e-004 7.076e+006 1.349e+011 1.000e+001 2.288e-004 4.363e-004 
4.856e-004 6.896e+006 1.361e+011 1.000e+001 1.205e-002 4.379e-004 
4.861e-004 6.748e+006 1.369e+011 1.000e+001 3.473e-003 4.394e-004 
4.865e-004 6.606e+006 1.302e+011 1.000e+001 1.902e-002 4.408e-004 
4.869e-004 6.454e+006 1.298e+011 1.000e+001 5.738e-003 4.422e-004 
4.873e-004 6.324e+006 1.256e+011 1.000e+001 1.208e-002 4.435e-004 
4.877e-004 6.257e+006 1.254e+011 1.000e+001 5.571e-003 4.444e-004 
4.881e-004 6.179e+006 1.235e+011 1.000e+001 1.326e-003 4.454e-004 
4.885e-004 6.017e+006 1.226e+011 1.000e+001 2.699e-003 4.469e-004 
4.890e-004 5.847e+006 1.217e+011 1.000e+001 5.428e-003 4.485e-004 
4.894e-004 5.657e+006 1.211e+011 1.000e+001 1.329e-002 4.502e-004 
4.898e-004 5.518e+006 1.197e+011 1.000e+001 4.415e-003 4.516e-004 
4.902e-004 5.397e+006 1.205e+011 1.000e+001 4.280e-003 4.529e-004 
4.906e-004 5.307e+006 1.216e+011 1.000e+001 3.391e-003 4.539e-004 
4.910e-004 5.297e+006 1.218e+011 1.000e+001 1.849e-003 4.544e-004 
4.914e-004 5.314e+006 1.209e+011 1.000e+001 2.604e-003 4.547e-004 
4.919e-004 5.235e+006 1.200e+011 1.000e+001 2.008e-003 4.556e-004 
4.923e-004 5.249e+006 1.187e+011 1.000e+001 8.123e-003 4.560e-004 
4.927e-004 5.307e+006 1.184e+011 1.000e+001 2.740e-003 4.560e-004 
4.931e-004 5.367e+006 1.183e+011 1.000e+001 5.763e-004 4.560e-004 
4.935e-004 5.423e+006 1.181e+011 1.000e+001 9.464e-004 4.560e-004 
4.939e-004 5.466e+006 1.178e+011 1.000e+001 1.250e-003 4.561e-004 
4.943e-004 5.503e+006 1.175e+011 1.000e+001 8.500e-004 4.563e-004 
4.948e-004 5.529e+006 1.173e+011 1.000e+001 4.534e-003 4.565e-004 
4.952e-004 5.530e+006 1.173e+011 1.000e+001 4.453e-003 4.569e-004 
4.956e-004 5.450e+006 1.171e+011 1.000e+001 3.966e-004 4.579e-004 
4.960e-004 5.395e+006 1.175e+011 1.000e+001 5.441e-004 4.587e-004 
4.964e-004 5.352e+006 1.180e+011 1.000e+001 2.291e-003 4.594e-004 
4.968e-004 5.310e+006 1.183e+011 1.000e+001 2.095e-003 4.601e-004 
4.972e-004 5.273e+006 1.188e+011 1.000e+001 1.904e-003 4.608e-004 
4.977e-004 5.247e+006 1.192e+011 1.000e+001 2.490e-003 4.614e-004 
4.981e-004 5.246e+006 1.197e+011 1.000e+001 4.068e-003 4.618e-004 
4.985e-004 5.260e+006 1.201e+011 1.000e+001 3.758e-004 4.621e-004 
4.989e-004 5.277e+006 1.205e+011 1.000e+001 3.254e-003 4.624e-004 
4.993e-004 5.282e+006 1.210e+011 1.000e+001 2.742e-003 4.628e-004 
4.997e-004 5.270e+006 1.214e+011 1.000e+001 6.817e-003 4.633e-004 
5.002e-004 5.261e+006 1.220e+011 1.000e+001 6.480e-003 4.637e-004 
5.006e-004 5.278e+006 1.224e+011 1.000e+001 4.376e-003 4.640e-004 
5.010e-004 5.258e+006 1.212e+011 1.000e+001 7.982e-004 4.646e-004 
5.014e-004 5.274e+006 1.180e+011 1.000e+001 7.775e-003 4.649e-004 
5.018e-004 5.298e+006 1.182e+011 1.000e+001 5.819e-003 4.652e-004 
5.022e-004 5.332e+006 1.182e+011 1.000e+001 5.471e-003 4.653e-004 
5.026e-004 5.375e+006 1.183e+011 1.000e+001 1.427e-002 4.655e-004 
5.031e-004 5.422e+006 1.185e+011 1.000e+001 7.805e-003 4.655e-004 
5.035e-004 5.470e+006 1.186e+011 1.000e+001 1.082e-002 4.656e-004 
5.039e-004 5.522e+006 1.187e+011 1.000e+001 9.727e-003 4.657e-004 
5.043e-004 5.574e+006 1.187e+011 1.000e+001 2.422e-003 4.657e-004 
5.047e-004 5.622e+006 1.188e+011 1.000e+001 2.034e-002 4.658e-004 
5.051e-004 5.674e+006 1.190e+011 1.000e+001 4.252e-003 4.659e-004 
5.055e-004 5.727e+006 1.190e+011 1.000e+001 2.213e-002 4.659e-004 
5.060e-004 5.780e+006 1.192e+011 1.000e+001 8.955e-003 4.660e-004 
5.064e-004 5.833e+006 1.192e+011 1.000e+001 1.375e-002 4.660e-004 
5.068e-004 5.884e+006 1.193e+011 1.000e+001 1.525e-002 4.661e-004 
5.072e-004 5.892e+006 1.198e+011 1.000e+001 1.882e-002 4.664e-004 
5.076e-004 5.888e+006 1.205e+011 1.000e+001 7.333e-003 4.669e-004 
5.080e-004 5.931e+006 1.207e+011 1.000e+001 1.536e-002 4.670e-004 
5.084e-004 5.981e+006 1.208e+011 1.000e+001 4.335e-003 4.671e-004 
5.089e-004 6.035e+006 1.208e+011 1.000e+001 6.668e-003 4.671e-004 
5.093e-004 6.090e+006 1.209e+011 1.000e+001 1.382e-002 4.671e-004 
5.097e-004 6.146e+006 1.210e+011 1.000e+001 1.854e-002 4.672e-004 
5.101e-004 6.202e+006 1.210e+011 1.000e+001 6.404e-003 4.672e-004 
5.105e-004 6.257e+006 1.211e+011 1.000e+001 5.324e-003 4.672e-004 
5.109e-004 6.313e+006 1.211e+011 1.000e+001 4.232e-003 4.673e-004 
5.113e-004 6.369e+006 1.211e+011 1.000e+001 8.803e-003 4.673e-004 
5.118e-004 6.425e+006 1.212e+011 1.000e+001 7.794e-003 4.673e-004 
5.122e-004 6.480e+006 1.212e+011 1.000e+001 1.477e-002 4.673e-004 
5.126e-004 6.531e+006 1.213e+011 1.000e+001 2.309e-003 4.674e-004 
5.130e-004 6.586e+006 1.214e+011 1.000e+001 4.575e-003 4.674e-004 
5.134e-004 6.642e+006 1.214e+011 1.000e+001 2.871e-003 4.675e-004 
5.138e-004 6.697e+006 1.215e+011 1.000e+001 2.667e-003 4.675e-004 
5.143e-004 6.753e+006 1.215e+011 1.000e+001 6.008e-003 4.675e-004 
5.147e-004 6.808e+006 1.216e+011 1.000e+001 6.575e-003 4.676e-004 
5.151e-004 6.864e+006 1.216e+011 1.000e+001 9.907e-004 4.676e-004 
5.155e-004 6.919e+006 1.217e+011 1.000e+001 7.730e-005 4.676e-004 
5.159e-004 6.975e+006 1.217e+011 1.000e+001 1.243e-002 4.677e-004 
5.163e-004 7.029e+006 1.218e+011 1.000e+001 5.114e-003 4.677e-004 
5.167e-004 7.085e+006 1.219e+011 1.000e+001 8.821e-003 4.677e-004 
5.172e-004 7.140e+006 1.220e+011 1.000e+001 1.171e-002 4.678e-004 
5.176e-004 7.195e+006 1.220e+011 1.000e+001 5.859e-003 4.678e-004 
5.180e-004 7.248e+006 1.221e+011 1.000e+001 1.283e-002 4.678e-004 
5.184e-004 7.303e+006 1.222e+011 1.000e+001 2.395e-003 4.679e-004 
5.188e-004 7.359e+006 1.223e+011 1.000e+001 1.544e-003 4.679e-004 
5.192e-004 7.413e+006 1.223e+011 1.000e+001 4.845e-003 4.679e-004 
5.196e-004 7.468e+006 1.224e+011 1.000e+001 1.116e-003 4.680e-004 
5.201e-004 7.522e+006 1.225e+011 1.000e+001 6.976e-003 4.680e-004 
5.205e-004 7.576e+006 1.226e+011 1.000e+001 3.068e-004 4.681e-004 
5.209e-004 7.629e+006 1.227e+011 1.000e+001 1.639e-002 4.681e-004 
5.213e-004 7.682e+006 1.228e+011 1.000e+001 1.713e-002 4.682e-004 
5.217e-004 7.735e+006 1.229e+011 1.000e+001 1.042e-003 4.682e-004 
5.221e-004 7.784e+006 1.231e+011 1.000e+001 7.579e-003 4.683e-004 
5.225e-004 7.833e+006 1.232e+011 1.000e+001 9.941e-003 4.684e-004 
5.230e-004 7.882e+006 1.234e+011 1.000e+001 1.054e-002 4.684e-004 
5.234e-004 7.922e+006 1.237e+011 1.000e+001 8.475e-004 4.686e-004 
5.238e-004 7.962e+006 1.239e+011 1.000e+001 4.977e-003 4.687e-004 
5.242e-004 7.998e+006 1.243e+011 1.000e+001 5.021e-004 4.689e-004 
5.246e-004 8.017e+006 1.248e+011 1.000e+001 1.733e-002 4.692e-004 
5.250e-004 7.985e+006 1.259e+011 1.000e+001 7.374e-003 4.698e-004 
5.254e-004 7.922e+006 1.277e+011 1.000e+001 3.345e-003 4.706e-004 
5.259e-004 7.897e+006 1.288e+011 1.000e+001 8.062e-003 4.712e-004 
5.263e-004 7.888e+006 1.299e+011 1.000e+001 3.402e-003 4.717e-004 
5.267e-004 7.857e+006 1.303e+011 1.000e+001 3.058e-003 4.723e-004 
5.271e-004 7.787e+006 1.312e+011 1.000e+001 1.215e-002 4.732e-004 
5.275e-004 7.665e+006 1.326e+011 1.000e+001 4.010e-003 4.745e-004 
5.279e-004 7.498e+006 1.350e+011 1.000e+001 9.554e-003 4.761e-004 
5.284e-004 7.328e+006 1.372e+011 1.000e+001 7.804e-003 4.777e-004 
5.288e-004 7.094e+006 1.328e+011 1.000e+001 1.019e-002 4.797e-004 
5.292e-004 6.759e+006 1.328e+011 1.000e+001 1.866e-002 4.824e-004 
5.296e-004 6.384e+006 1.248e+011 1.000e+001 1.215e-003 4.854e-004 
5.300e-004 6.158e+006 1.236e+011 1.000e+001 7.126e-003 4.874e-004 
5.304e-004 5.994e+006 1.238e+011 1.000e+001 3.326e-004 4.890e-004 
5.308e-004 5.831e+006 1.221e+011 1.000e+001 1.610e-002 4.905e-004 
5.313e-004 5.684e+006 1.201e+011 1.000e+001 9.911e-003 4.919e-004 
5.317e-004 5.590e+006 1.172e+011 1.000e+001 6.091e-003 4.930e-004 
5.321e-004 5.501e+006 1.157e+011 1.000e+001 4.279e-003 4.940e-004 
5.325e-004 5.470e+006 1.162e+011 1.000e+001 8.045e-003 4.947e-004 
5.329e-004 5.489e+006 1.164e+011 1.000e+001 1.730e-002 4.949e-004 
5.333e-004 5.536e+006 1.155e+011 1.000e+001 1.370e-002 4.950e-004 
5.337e-004 5.579e+006 1.140e+011 1.000e+001 1.113e-004 4.951e-004 
5.342e-004 5.634e+006 1.140e+011 1.000e+001 3.493e-003 4.952e-004 
5.346e-004 5.692e+006 1.140e+011 1.000e+001 8.432e-004 4.952e-004 
5.350e-004 5.748e+006 1.140e+011 1.000e+001 6.150e-003 4.952e-004 
5.354e-004 5.805e+006 1.140e+011 1.000e+001 4.643e-003 4.952e-004 
5.358e-004 5.861e+006 1.140e+011 1.000e+001 6.800e-003 4.953e-004 
5.362e-004 5.917e+006 1.141e+011 1.000e+001 5.130e-003 4.953e-004 
5.366e-004 5.973e+006 1.141e+011 1.000e+001 2.027e-003 4.953e-004 
5.371e-004 6.029e+006 1.141e+011 1.000e+001 3.499e-003 4.953e-004 
5.375e-004 6.086e+006 1.142e+011 1.000e+001 5.344e-003 4.954e-004 
5.379e-004 6.142e+006 1.142e+011 1.000e+001 5.248e-004 4.954e-004 
5.383e-004 6.198e+006 1.142e+011 1.000e+001 5.875e-003 4.954e-004 
5.387e-004 6.254e+006 1.142e+011 1.000e+001 2.755e-003 4.955e-004 
5.391e-004 6.310e+006 1.143e+011 1.000e+001 5.478e-004 4.955e-004 
5.396e-004 6.365e+006 1.143e+011 1.000e+001 9.287e-003 4.955e-004 
5.400e-004 6.421e+006 1.143e+011 1.000e+001 3.932e-003 4.955e-004 
5.404e-004 6.476e+006 1.143e+011 1.000e+001 5.350e-003 4.956e-004 
5.408e-004 6.531e+006 1.144e+011 1.000e+001 7.564e-003 4.956e-004 
5.412e-004 6.586e+006 1.144e+011 1.000e+001 6.731e-003 4.956e-004 
5.416e-004 6.640e+006 1.145e+011 1.000e+001 3.530e-003 4.957e-004 
5.420e-004 6.693e+006 1.145e+011 1.000e+001 5.639e-003 4.957e-004 
5.425e-004 6.743e+006 1.146e+011 1.000e+001 2.837e-003 4.958e-004 
5.429e-004 6.791e+006 1.147e+011 1.000e+001 3.074e-003 4.959e-004 
5.433e-004 6.825e+006 1.150e+011 1.000e+001 3.159e-003 4.961e-004 
5.437e-004 6.852e+006 1.154e+011 1.000e+001 1.184e-002 4.963e-004 
5.441e-004 6.893e+006 1.157e+011 1.000e+001 6.960e-003 4.964e-004 
5.445e-004 6.946e+006 1.158e+011 1.000e+001 4.125e-003 4.965e-004 
5.449e-004 7.001e+006 1.159e+011 1.000e+001 4.760e-003 4.965e-004 
5.454e-004 7.056e+006 1.159e+011 1.000e+001 6.475e-003 4.965e-004 
5.458e-004 7.111e+006 1.160e+011 1.000e+001 1.910e-003 4.966e-004 
5.462e-004 7.165e+006 1.160e+011 1.000e+001 3.657e-003 4.966e-004 
5.466e-004 7.219e+006 1.161e+011 1.000e+001 2.111e-003 4.967e-004 
5.470e-004 7.272e+006 1.162e+011 1.000e+001 2.251e-003 4.967e-004 
5.474e-004 7.325e+006 1.163e+011 1.000e+001 5.961e-003 4.968e-004 
5.478e-004 7.378e+006 1.164e+011 1.000e+001 6.788e-003 4.968e-004 
5.483e-004 7.430e+006 1.165e+011 1.000e+001 4.379e-003 4.969e-004 
5.487e-004 7.482e+006 1.166e+011 1.000e+001 2.333e-003 4.969e-004 
5.491e-004 7.533e+006 1.167e+011 1.000e+001 5.458e-003 4.970e-004 
5.495e-004 7.583e+006 1.168e+011 1.000e+001 4.977e-003 4.970e-004 
5.499e-004 7.633e+006 1.169e+011 1.000e+001 4.567e-003 4.971e-004 
5.503e-004 7.679e+006 1.171e+011 1.000e+001 5.164e-003 4.972e-004 
5.507e-004 7.725e+006 1.174e+011 1.000e+001 1.225e-003 4.973e-004 
5.512e-004 7.770e+006 1.174e+011 1.000e+001 4.603e-003 4.974e-004 
5.516e-004 7.816e+006 1.177e+011 1.000e+001 1.574e-004 4.975e-004 
5.520e-004 7.862e+006 1.179e+011 1.000e+001 1.439e-003 4.976e-004 
5.524e-004 7.907e+006 1.181e+011 1.000e+001 3.449e-004 4.977e-004 
5.528e-004 7.950e+006 1.183e+011 1.000e+001 3.966e-003 4.978e-004 
5.532e-004 7.992e+006 1.186e+011 1.000e+001 1.436e-003 4.979e-004 
5.537e-004 8.031e+006 1.189e+011 1.000e+001 2.690e-003 4.981e-004 
5.541e-004 8.069e+006 1.192e+011 1.000e+001 4.633e-003 4.982e-004 
5.545e-004 8.106e+006 1.195e+011 1.000e+001 3.060e-003 4.984e-004 
5.549e-004 8.131e+006 1.200e+011 1.000e+001 4.071e-003 4.986e-004 
5.553e-004 8.081e+006 1.216e+011 1.000e+001 5.540e-004 4.994e-004 
5.557e-004 8.032e+006 1.222e+011 1.000e+001 3.619e-003 5.002e-004 
5.561e-004 7.988e+006 1.227e+011 1.000e+001 6.763e-003 5.009e-004 
5.566e-004 7.974e+006 1.232e+011 1.000e+001 1.779e-003 5.014e-004 
5.570e-004 7.962e+006 1.240e+011 1.000e+001 3.993e-004 5.019e-004 
5.574e-004 7.912e+006 1.243e+011 1.000e+001 4.694e-003 5.026e-004 
5.578e-004 7.831e+006 1.253e+011 1.000e+001 2.647e-003 5.036e-004 
5.582e-004 7.728e+006 1.266e+011 1.000e+001 1.023e-003 5.047e-004 
5.586e-004 7.665e+006 1.276e+011 1.000e+001 1.506e-004 5.056e-004 
5.590e-004 7.611e+006 1.284e+011 1.000e+001 3.784e-006 5.064e-004 
5.595e-004 7.505e+006 1.299e+011 1.000e+001 3.901e-003 5.075e-004 
5.599e-004 7.379e+006 1.316e+011 1.000e+001 7.050e-003 5.088e-004 
5.603e-004 7.334e+006 1.325e+011 1.000e+001 3.533e-003 5.095e-004 
5.607e-004 7.326e+006 1.293e+011 1.000e+001 1.121e-003 5.100e-004 
5.611e-004 7.316e+006 1.298e+011 1.000e+001 4.792e-005 5.105e-004 
5.615e-004 7.257e+006 1.288e+011 1.000e+001 3.645e-003 5.113e-004 
5.619e-004 7.151e+006 1.236e+011 1.000e+001 1.711e-003 5.125e-004 
5.624e-004 7.127e+006 1.213e+011 1.000e+001 2.936e-003 5.131e-004 
5.628e-004 7.139e+006 1.190e+011 1.000e+001 3.452e-003 5.134e-004 
5.632e-004 7.141e+006 1.191e+011 1.000e+001 1.782e-003 5.138e-004 
5.636e-004 7.155e+006 1.193e+011 1.000e+001 2.012e-004 5.141e-004 
5.640e-004 7.177e+006 1.196e+011 1.000e+001 1.185e-003 5.144e-004 
5.644e-004 7.202e+006 1.198e+011 1.000e+001 3.848e-003 5.146e-004 
5.648e-004 7.237e+006 1.200e+011 1.000e+001 6.585e-003 5.148e-004 
5.653e-004 7.279e+006 1.203e+011 1.000e+001 4.163e-003 5.149e-004 
5.657e-004 7.321e+006 1.204e+011 1.000e+001 2.504e-004 5.150e-004 
5.661e-004 7.365e+006 1.207e+011 1.000e+001 1.946e-003 5.151e-004 
5.665e-004 7.410e+006 1.208e+011 1.000e+001 1.605e-003 5.152e-004 
5.669e-004 7.449e+006 1.211e+011 1.000e+001 4.026e-003 5.154e-004 
5.673e-004 7.479e+006 1.215e+011 1.000e+001 4.347e-003 5.156e-004 
5.678e-004 7.512e+006 1.219e+011 1.000e+001 1.073e-003 5.158e-004 
5.682e-004 7.541e+006 1.222e+011 1.000e+001 3.779e-003 5.160e-004 
5.686e-004 7.559e+006 1.228e+011 1.000e+001 4.544e-003 5.163e-004 
5.690e-004 7.591e+006 1.231e+011 1.000e+001 1.291e-003 5.165e-004 
5.694e-004 7.632e+006 1.234e+011 1.000e+001 1.923e-003 5.166e-004 
5.698e-004 7.673e+006 1.237e+011 1.000e+001 1.453e-003 5.167e-004 
5.702e-004 7.714e+006 1.239e+011 1.000e+001 2.718e-004 5.169e-004 
5.707e-004 7.732e+006 1.243e+011 1.000e+001 4.063e-003 5.172e-004 
5.711e-004 7.743e+006 1.248e+011 1.000e+001 8.156e-003 5.175e-004 
5.715e-004 7.747e+006 1.254e+011 1.000e+001 1.775e-003 5.179e-004 
5.719e-004 7.746e+006 1.259e+011 1.000e+001 1.441e-003 5.183e-004 
5.723e-004 7.724e+006 1.266e+011 1.000e+001 6.670e-004 5.189e-004 
5.727e-004 7.652e+006 1.278e+011 1.000e+001 1.813e-003 5.198e-004 
5.731e-004 7.517e+006 1.279e+011 1.000e+001 3.454e-004 5.211e-004 
5.736e-004 7.349e+006 1.281e+011 1.000e+001 2.754e-003 5.227e-004 
5.740e-004 7.204e+006 1.269e+011 1.000e+001 8.474e-003 5.241e-004 
5.744e-004 7.060e+006 1.199e+011 1.000e+001 1.948e-003 5.255e-004 
5.748e-004 6.960e+006 1.187e+011 1.000e+001 2.225e-003 5.266e-004 
5.752e-004 6.910e+006 1.188e+011 1.000e+001 1.651e-003 5.274e-004 
5.756e-004 6.870e+006 1.196e+011 1.000e+001 5.558e-003 5.281e-004 
5.760e-004 6.835e+006 1.208e+011 1.000e+001 2.744e-003 5.288e-004 
5.765e-004 6.813e+006 1.217e+011 1.000e+001 3.804e-004 5.293e-004 
5.769e-004 6.814e+006 1.220e+011 1.000e+001 2.635e-003 5.297e-004 
5.773e-004 6.835e+006 1.225e+011 1.000e+001 1.282e-003 5.300e-004 
5.777e-004 6.861e+006 1.224e+011 1.000e+001 6.889e-003 5.302e-004 
5.781e-004 6.867e+006 1.227e+011 1.000e+001 6.729e-003 5.306e-004 
5.785e-004 6.847e+006 1.229e+011 1.000e+001 2.640e-003 5.312e-004 
5.789e-004 6.842e+006 1.235e+011 1.000e+001 1.144e-002 5.316e-004 
5.794e-004 6.842e+006 1.238e+011 1.000e+001 2.677e-003 5.320e-004 
5.798e-004 6.808e+006 1.244e+011 1.000e+001 1.729e-003 5.327e-004 
5.802e-004 6.739e+006 1.256e+011 1.000e+001 2.120e-003 5.336e-004 
5.806e-004 6.596e+006 1.245e+011 1.000e+001 5.974e-003 5.350e-004 
5.810e-004 6.490e+006 1.247e+011 1.000e+001 8.300e-003 5.361e-004 
5.814e-004 6.496e+006 1.252e+011 1.000e+001 4.152e-003 5.365e-004 
5.819e-004 6.500e+006 1.255e+011 1.000e+001 6.737e-003 5.369e-004 
5.823e-004 6.491e+006 1.254e+011 1.000e+001 6.293e-003 5.374e-004 
5.827e-004 6.447e+006 1.246e+011 1.000e+001 1.984e-003 5.381e-004 
5.831e-004 6.335e+006 1.142e+011 1.000e+001 7.506e-004 5.393e-004 
5.835e-004 6.383e+006 1.141e+011 1.000e+001 2.494e-003 5.393e-004 
5.839e-004 6.439e+006 1.142e+011 1.000e+001 4.987e-003 5.394e-004 
5.843e-004 6.496e+006 1.142e+011 1.000e+001 6.092e-003 5.394e-004 
5.848e-004 6.553e+006 1.143e+011 1.000e+001 2.589e-003 5.394e-004 
5.852e-004 6.608e+006 1.144e+011 1.000e+001 4.000e-003 5.395e-004 
5.856e-004 6.640e+006 1.137e+011 1.000e+001 7.278e-004 5.396e-004 
5.860e-004 6.671e+006 1.137e+011 1.000e+001 4.826e-003 5.398e-004 
5.864e-004 6.707e+006 1.138e+011 1.000e+001 2.107e-003 5.400e-004 
5.868e-004 6.740e+006 1.137e+011 1.000e+001 1.331e-003 5.402e-004 
5.872e-004 6.778e+006 1.139e+011 1.000e+001 5.809e-003 5.404e-004 
5.877e-004 6.812e+006 1.140e+011 1.000e+001 1.350e-003 5.405e-004 
5.881e-004 6.846e+006 1.141e+011 1.000e+001 9.499e-004 5.407e-004 
5.885e-004 6.882e+006 1.143e+011 1.000e+001 3.766e-003 5.409e-004 
5.889e-004 6.913e+006 1.143e+011 1.000e+001 8.331e-003 5.411e-004 
5.893e-004 6.954e+006 1.146e+011 1.000e+001 3.620e-003 5.412e-004 
5.897e-004 6.998e+006 1.146e+011 1.000e+001 8.629e-003 5.413e-004 
5.901e-004 7.046e+006 1.148e+011 1.000e+001 6.070e-003 5.414e-004 
5.906e-004 7.093e+006 1.149e+011 1.000e+001 3.808e-003 5.415e-004 
5.910e-004 7.143e+006 1.150e+011 1.000e+001 4.980e-003 5.416e-004 
5.914e-004 7.195e+006 1.151e+011 1.000e+001 1.100e-004 5.416e-004 
5.918e-004 7.248e+006 1.152e+011 1.000e+001 3.983e-003 5.417e-004 
5.922e-004 7.300e+006 1.153e+011 1.000e+001 8.205e-003 5.417e-004 
5.926e-004 7.350e+006 1.154e+011 1.000e+001 4.658e-003 5.418e-004 
5.930e-004 7.399e+006 1.155e+011 1.000e+001 9.723e-005 5.419e-004 
5.935e-004 7.448e+006 1.156e+011 1.000e+001 1.786e-003 5.419e-004 
5.939e-004 7.497e+006 1.157e+011 1.000e+001 8.262e-003 5.420e-004 
5.943e-004 7.545e+006 1.159e+011 1.000e+001 3.708e-003 5.421e-004 
5.947e-004 7.591e+006 1.160e+011 1.000e+001 3.203e-003 5.422e-004 
5.951e-004 7.637e+006 1.162e+011 1.000e+001 4.778e-004 5.423e-004 
5.955e-004 7.679e+006 1.164e+011 1.000e+001 3.456e-004 5.424e-004 
5.960e-004 7.719e+006 1.167e+011 1.000e+001 2.638e-003 5.425e-004 
5.964e-004 7.757e+006 1.170e+011 1.000e+001 2.435e-004 5.427e-004 
5.968e-004 7.793e+006 1.173e+011 1.000e+001 1.794e-003 5.429e-004 
5.972e-004 7.815e+006 1.178e+011 1.000e+001 2.092e-003 5.431e-004 
5.976e-004 7.833e+006 1.184e+011 1.000e+001 1.648e-004 5.434e-004 
5.980e-004 7.857e+006 1.189e+011 1.000e+001 2.184e-004 5.437e-004 
5.984e-004 7.890e+006 1.193e+011 1.000e+001 1.545e-003 5.439e-004 
5.989e-004 7.926e+006 1.196e+011 1.000e+001 9.080e-005 5.440e-004 
5.993e-004 7.960e+006 1.200e+011 1.000e+001 5.406e-003 5.442e-004 
5.997e-004 7.991e+006 1.204e+011 1.000e+001 4.264e-003 5.444e-004 
6.001e-004 8.007e+006 1.209e+011 1.000e+001 1.308e-003 5.447e-004 
6.005e-004 7.970e+006 1.208e+011 1.000e+001 6.004e-003 5.454e-004 
6.009e-004 7.944e+006 1.217e+011 1.000e+001 9.999e-004 5.460e-004 
6.013e-004 7.930e+006 1.225e+011 1.000e+001 5.190e-004 5.465e-004 
6.018e-004 7.913e+006 1.232e+011 1.000e+001 6.752e-006 5.470e-004 
6.022e-004 7.877e+006 1.241e+011 1.000e+001 4.193e-003 5.477e-004 
6.026e-004 7.798e+006 1.254e+011 1.000e+001 3.866e-003 5.486e-004 
6.030e-004 7.662e+006 1.258e+011 1.000e+001 2.510e-003 5.500e-004 
6.034e-004 7.556e+006 1.254e+011 1.000e+001 2.942e-003 5.511e-004 
6.038e-004 7.415e+006 1.254e+011 1.000e+001 2.680e-004 5.525e-004 
6.042e-004 7.254e+006 1.176e+011 1.000e+001 7.918e-003 5.541e-004 
6.047e-004 7.159e+006 1.159e+011 1.000e+001 1.406e-003 5.551e-004 
6.051e-004 7.118e+006 1.158e+011 1.000e+001 7.441e-003 5.558e-004 
6.055e-004 7.100e+006 1.161e+011 1.000e+001 4.205e-003 5.564e-004 
6.059e-004 7.090e+006 1.165e+011 1.000e+001 2.339e-003 5.569e-004 
6.063e-004 7.095e+006 1.166e+011 1.000e+001 2.345e-004 5.572e-004 
6.067e-004 7.128e+006 1.171e+011 1.000e+001 7.547e-003 5.574e-004 
6.071e-004 7.176e+006 1.172e+011 1.000e+001 3.001e-003 5.575e-004 
6.076e-004 7.227e+006 1.174e+011 1.000e+001 2.475e-003 5.576e-004 
6.080e-004 7.278e+006 1.175e+011 1.000e+001 5.463e-004 5.576e-004 
6.084e-004 7.327e+006 1.175e+011 1.000e+001 1.188e-003 5.577e-004 
6.088e-004 7.374e+006 1.177e+011 1.000e+001 1.109e-003 5.578e-004 
6.092e-004 7.419e+006 1.178e+011 1.000e+001 2.547e-003 5.579e-004 
6.096e-004 7.463e+006 1.180e+011 1.000e+001 6.545e-003 5.580e-004 
6.101e-004 7.506e+006 1.182e+011 1.000e+001 3.937e-005 5.581e-004 
6.105e-004 7.550e+006 1.184e+011 1.000e+001 2.217e-003 5.582e-004 
6.109e-004 7.591e+006 1.186e+011 1.000e+001 2.684e-003 5.584e-004 
6.113e-004 7.627e+006 1.189e+011 1.000e+001 3.157e-003 5.585e-004 
6.117e-004 7.652e+006 1.194e+011 1.000e+001 7.208e-004 5.588e-004 
6.121e-004 7.680e+006 1.198e+011 1.000e+001 2.092e-003 5.590e-004 
6.125e-004 7.717e+006 1.201e+011 1.000e+001 1.872e-003 5.592e-004 
6.130e-004 7.758e+006 1.203e+011 1.000e+001 1.045e-003 5.593e-004 
6.134e-004 7.801e+006 1.205e+011 1.000e+001 1.380e-003 5.594e-004 
6.138e-004 7.841e+006 1.208e+011 1.000e+001 1.129e-003 5.595e-004 
6.142e-004 7.877e+006 1.211e+011 1.000e+001 6.332e-004 5.597e-004 
6.146e-004 7.913e+006 1.214e+011 1.000e+001 3.987e-003 5.599e-004 
6.150e-004 7.944e+006 1.218e+011 1.000e+001 2.780e-003 5.601e-004 
6.154e-004 7.951e+006 1.223e+011 1.000e+001 2.226e-003 5.604e-004 
6.159e-004 7.948e+006 1.230e+011 1.000e+001 1.327e-003 5.609e-004 
6.163e-004 7.930e+006 1.237e+011 1.000e+001 1.230e-004 5.614e-004 
6.167e-004 7.886e+006 1.246e+011 1.000e+001 4.239e-003 5.621e-004 
6.171e-004 7.791e+006 1.260e+011 1.000e+001 7.459e-003 5.632e-004 
6.175e-004 7.655e+006 1.256e+011 1.000e+001 3.407e-003 5.646e-004 
6.179e-004 7.519e+006 1.252e+011 1.000e+001 1.028e-003 5.659e-004 
6.183e-004 7.331e+006 1.188e+011 1.000e+001 8.674e-004 5.676e-004 
6.188e-004 7.220e+006 1.163e+011 1.000e+001 2.464e-003 5.688e-004 
6.192e-004 7.170e+006 1.159e+011 1.000e+001 3.737e-003 5.696e-004 
6.196e-004 7.151e+006 1.158e+011 1.000e+001 2.498e-003 5.701e-004 
6.200e-004 7.141e+006 1.161e+011 1.000e+001 3.940e-003 5.706e-004 
6.204e-004 7.129e+006 1.166e+011 1.000e+001 1.883e-003 5.711e-004 
6.208e-004 7.142e+006 1.167e+011 1.000e+001 1.235e-003 5.714e-004 
6.213e-004 7.176e+006 1.171e+011 1.000e+001 9.514e-003 5.716e-004 
6.217e-004 7.225e+006 1.173e+011 1.000e+001 8.351e-003 5.717e-004 
6.221e-004 7.276e+006 1.175e+011 1.000e+001 2.136e-003 5.717e-004 
