# Supplementary material for: Strain rate dependency of dislocation plasticity
Source: Nat Commun. 2021 Mar 23;12:1845. doi: 10.1038/s41467-021-21939-1 (PMC7988163; doi:10.1038/s41467-021-21939-1)
Supplement: Supplementary file 3 — Supplementary Data 1 [file 41467_2021_21939_MOESM3_ESM.zip › Supplementary Data 1/DDDSimulationSet1/StrainRate=1e1s-1/InitialDislocationDensity=1.4e8m-2.dat]

#strain(1), stress(Pa), dislocation density(m-2), strain rate(s-1), mean dislocation velocity(km/s), plastic strain(1)
1.259e-006 1.816e+005 1.415e+008 1.000e+001 3.116e-003 1.263e-009 
2.546e-006 3.672e+005 1.415e+008 1.000e+001 3.116e-003 4.850e-009 
3.809e-006 5.489e+005 1.415e+008 1.000e+001 3.116e-003 1.061e-008 
5.115e-006 7.367e+005 1.415e+008 1.000e+001 7.763e-003 1.891e-008 
6.392e-006 9.196e+005 1.415e+008 1.000e+001 7.790e-003 2.929e-008 
7.643e-006 1.099e+006 1.415e+008 1.000e+001 7.790e-003 4.167e-008 
8.877e-006 1.275e+006 1.415e+008 1.000e+001 7.790e-003 5.597e-008 
1.007e-005 1.445e+006 1.415e+008 1.000e+001 1.246e-002 7.186e-008 
1.115e-005 1.599e+006 1.415e+008 1.000e+001 1.246e-002 8.795e-008 
1.219e-005 1.748e+006 1.415e+008 1.000e+001 1.246e-002 1.051e-007 
1.314e-005 1.882e+006 1.415e+008 1.000e+001 1.246e-002 1.219e-007 
1.402e-005 2.007e+006 1.415e+008 1.000e+001 1.260e-002 1.387e-007 
1.486e-005 2.126e+006 1.415e+008 1.000e+001 1.685e-002 1.557e-007 
1.569e-005 2.243e+006 1.415e+008 1.000e+001 1.707e-002 1.733e-007 
1.651e-005 2.359e+006 1.415e+008 1.000e+001 1.701e-002 1.918e-007 
1.735e-005 2.478e+006 1.415e+008 1.000e+001 1.710e-002 2.115e-007 
1.823e-005 2.602e+006 1.415e+008 1.000e+001 1.717e-002 2.332e-007 
1.908e-005 2.722e+006 1.415e+008 1.000e+001 1.797e-002 2.553e-007 
1.992e-005 2.840e+006 1.415e+008 1.000e+001 2.117e-002 2.779e-007 
2.076e-005 2.958e+006 1.415e+008 1.000e+001 2.159e-002 3.015e-007 
2.159e-005 3.075e+006 1.415e+008 1.000e+001 2.181e-002 3.260e-007 
2.244e-005 3.194e+006 1.415e+008 1.000e+001 2.181e-002 3.519e-007 
2.330e-005 3.314e+006 1.415e+008 1.000e+001 2.208e-002 3.790e-007 
2.416e-005 3.434e+006 1.415e+008 1.000e+001 2.290e-002 4.069e-007 
2.501e-005 3.553e+006 1.415e+008 1.000e+001 2.537e-002 4.358e-007 
2.582e-005 3.666e+006 1.416e+008 1.000e+001 2.708e-002 4.635e-007 
2.661e-005 3.776e+006 1.417e+008 1.000e+001 2.604e-002 4.912e-007 
2.749e-005 3.898e+006 1.416e+008 1.000e+001 2.631e-002 5.228e-007 
2.839e-005 4.024e+006 1.415e+008 1.000e+001 2.644e-002 5.569e-007 
2.926e-005 4.145e+006 1.415e+008 1.000e+001 2.674e-002 5.907e-007 
3.013e-005 4.266e+006 1.415e+008 1.000e+001 2.915e-002 6.254e-007 
3.100e-005 4.386e+006 1.415e+008 1.000e+001 3.047e-002 6.609e-007 
3.186e-005 4.506e+006 1.415e+008 1.000e+001 3.088e-002 6.972e-007 
3.270e-005 4.621e+006 1.415e+008 1.000e+001 3.114e-002 7.333e-007 
3.351e-005 4.734e+006 1.415e+008 1.000e+001 3.116e-002 7.692e-007 
3.429e-005 4.841e+006 1.415e+008 1.000e+001 3.151e-002 8.046e-007 
3.510e-005 4.953e+006 1.415e+008 1.000e+001 3.331e-002 8.422e-007 
3.588e-005 5.061e+006 1.415e+008 1.000e+001 3.444e-002 8.795e-007 
3.665e-005 5.167e+006 1.415e+008 1.000e+001 3.543e-002 9.168e-007 
3.745e-005 5.276e+006 1.415e+008 1.000e+001 3.581e-002 9.560e-007 
3.822e-005 5.382e+006 1.415e+008 1.000e+001 3.585e-002 9.950e-007 
3.901e-005 5.490e+006 1.415e+008 1.000e+001 3.572e-002 1.036e-006 
3.979e-005 5.597e+006 1.416e+008 1.000e+001 3.715e-002 1.077e-006 
4.056e-005 5.702e+006 1.419e+008 1.000e+001 3.799e-002 1.118e-006 
4.133e-005 5.808e+006 1.416e+008 1.000e+001 3.973e-002 1.160e-006 
4.210e-005 5.913e+006 1.415e+008 1.000e+001 4.044e-002 1.202e-006 
4.288e-005 6.019e+006 1.415e+008 1.000e+001 4.053e-002 1.247e-006 
4.366e-005 6.126e+006 1.415e+008 1.000e+001 4.052e-002 1.292e-006 
4.444e-005 6.231e+006 1.415e+008 1.000e+001 4.088e-002 1.337e-006 
4.521e-005 6.336e+006 1.415e+008 1.000e+001 4.186e-002 1.384e-006 
4.600e-005 6.443e+006 1.415e+008 1.000e+001 4.381e-002 1.431e-006 
4.678e-005 6.549e+006 1.414e+008 1.000e+001 4.518e-002 1.480e-006 
4.755e-005 6.654e+006 1.414e+008 1.000e+001 4.514e-002 1.528e-006 
4.830e-005 6.756e+006 1.414e+008 1.000e+001 4.525e-002 1.576e-006 
4.908e-005 6.860e+006 1.414e+008 1.000e+001 4.518e-002 1.626e-006 
4.985e-005 6.965e+006 1.414e+008 1.000e+001 4.571e-002 1.677e-006 
5.062e-005 7.068e+006 1.414e+008 1.000e+001 4.695e-002 1.728e-006 
5.133e-005 7.165e+006 1.415e+008 1.000e+001 4.823e-002 1.777e-006 
5.207e-005 7.264e+006 1.415e+008 1.000e+001 4.931e-002 1.827e-006 
5.283e-005 7.366e+006 1.415e+008 1.000e+001 4.957e-002 1.879e-006 
5.359e-005 7.469e+006 1.415e+008 1.000e+001 4.984e-002 1.933e-006 
5.437e-005 7.573e+006 1.415e+008 1.000e+001 4.992e-002 1.988e-006 
5.515e-005 7.679e+006 1.415e+008 1.000e+001 5.001e-002 2.045e-006 
5.593e-005 7.783e+006 1.414e+008 1.000e+001 5.094e-002 2.102e-006 
5.669e-005 7.884e+006 1.414e+008 1.000e+001 5.292e-002 2.158e-006 
5.744e-005 7.984e+006 1.415e+008 1.000e+001 5.385e-002 2.214e-006 
5.820e-005 8.086e+006 1.415e+008 1.000e+001 5.435e-002 2.272e-006 
5.895e-005 8.185e+006 1.415e+008 1.000e+001 5.451e-002 2.329e-006 
5.971e-005 8.287e+006 1.415e+008 1.000e+001 5.452e-002 2.389e-006 
6.050e-005 8.392e+006 1.414e+008 1.000e+001 5.467e-002 2.451e-006 
6.126e-005 8.493e+006 1.414e+008 1.000e+001 5.631e-002 2.512e-006 
6.202e-005 8.594e+006 1.414e+008 1.000e+001 5.795e-002 2.574e-006 
6.277e-005 8.694e+006 1.414e+008 1.000e+001 5.906e-002 2.636e-006 
6.355e-005 8.798e+006 1.414e+008 1.000e+001 5.920e-002 2.701e-006 
6.434e-005 8.902e+006 1.414e+008 1.000e+001 5.920e-002 2.767e-006 
6.511e-005 9.004e+006 1.414e+008 1.000e+001 5.930e-002 2.832e-006 
6.585e-005 9.102e+006 1.414e+008 1.000e+001 5.972e-002 2.896e-006 
6.661e-005 9.202e+006 1.414e+008 1.000e+001 6.072e-002 2.962e-006 
6.736e-005 9.301e+006 1.414e+008 1.000e+001 6.275e-002 3.028e-006 
6.812e-005 9.401e+006 1.415e+008 1.000e+001 6.334e-002 3.095e-006 
6.887e-005 9.500e+006 1.414e+008 1.000e+001 6.351e-002 3.163e-006 
6.962e-005 9.598e+006 1.414e+008 1.000e+001 6.371e-002 3.230e-006 
7.036e-005 9.696e+006 1.414e+008 1.000e+001 6.391e-002 3.297e-006 
7.111e-005 9.794e+006 1.414e+008 1.000e+001 6.397e-002 3.366e-006 
7.185e-005 9.891e+006 1.414e+008 1.000e+001 6.425e-002 3.434e-006 
7.259e-005 9.988e+006 1.414e+008 1.000e+001 6.567e-002 3.503e-006 
7.332e-005 1.008e+007 1.414e+008 1.000e+001 6.720e-002 3.573e-006 
7.406e-005 1.018e+007 1.414e+008 1.000e+001 6.834e-002 3.643e-006 
7.478e-005 1.028e+007 1.414e+008 1.000e+001 6.841e-002 3.713e-006 
7.554e-005 1.037e+007 1.414e+008 1.000e+001 6.855e-002 3.787e-006 
7.629e-005 1.047e+007 1.414e+008 1.000e+001 6.865e-002 3.861e-006 
7.704e-005 1.057e+007 1.414e+008 1.000e+001 6.875e-002 3.936e-006 
7.782e-005 1.067e+007 1.414e+008 1.000e+001 7.055e-002 4.014e-006 
7.858e-005 1.077e+007 1.414e+008 1.000e+001 7.207e-002 4.090e-006 
7.934e-005 1.087e+007 1.414e+008 1.000e+001 7.301e-002 4.168e-006 
8.010e-005 1.097e+007 1.414e+008 1.000e+001 7.316e-002 4.247e-006 
8.089e-005 1.107e+007 1.414e+008 1.000e+001 7.323e-002 4.329e-006 
8.171e-005 1.118e+007 1.414e+008 1.000e+001 7.352e-002 4.415e-006 
8.259e-005 1.129e+007 1.414e+008 1.000e+001 7.343e-002 4.508e-006 
8.350e-005 1.141e+007 1.414e+008 1.000e+001 7.417e-002 4.606e-006 
8.443e-005 1.153e+007 1.414e+008 1.000e+001 7.639e-002 4.706e-006 
8.531e-005 1.164e+007 1.414e+008 1.000e+001 7.745e-002 4.802e-006 
8.612e-005 1.174e+007 1.414e+008 1.000e+001 7.782e-002 4.890e-006 
8.693e-005 1.185e+007 1.414e+008 1.000e+001 7.788e-002 4.981e-006 
8.779e-005 1.196e+007 1.414e+008 1.000e+001 7.798e-002 5.077e-006 
8.860e-005 1.206e+007 1.414e+008 1.000e+001 7.842e-002 5.169e-006 
8.939e-005 1.216e+007 1.414e+008 1.000e+001 8.050e-002 5.259e-006 
9.023e-005 1.227e+007 1.414e+008 1.000e+001 8.174e-002 5.355e-006 
9.106e-005 1.238e+007 1.414e+008 1.000e+001 8.251e-002 5.451e-006 
9.186e-005 1.248e+007 1.414e+008 1.000e+001 8.248e-002 5.545e-006 
9.267e-005 1.258e+007 1.414e+008 1.000e+001 8.263e-002 5.642e-006 
9.347e-005 1.268e+007 1.414e+008 1.000e+001 8.285e-002 5.737e-006 
9.427e-005 1.279e+007 1.414e+008 1.000e+001 8.295e-002 5.833e-006 
9.506e-005 1.289e+007 1.414e+008 1.000e+001 8.388e-002 5.928e-006 
9.589e-005 1.299e+007 1.414e+008 1.000e+001 8.584e-002 6.028e-006 
9.667e-005 1.309e+007 1.414e+008 1.000e+001 8.664e-002 6.124e-006 
9.744e-005 1.319e+007 1.414e+008 1.000e+001 8.716e-002 6.218e-006 
9.818e-005 1.328e+007 1.414e+008 1.000e+001 8.725e-002 6.311e-006 
9.893e-005 1.338e+007 1.414e+008 1.000e+001 8.729e-002 6.404e-006 
9.967e-005 1.347e+007 1.414e+008 1.000e+001 8.749e-002 6.498e-006 
1.004e-004 1.356e+007 1.414e+008 1.000e+001 8.859e-002 6.591e-006 
1.011e-004 1.366e+007 1.414e+008 1.000e+001 9.029e-002 6.686e-006 
1.019e-004 1.375e+007 1.414e+008 1.000e+001 9.161e-002 6.784e-006 
1.027e-004 1.385e+007 1.414e+008 1.000e+001 9.185e-002 6.882e-006 
1.034e-004 1.395e+007 1.414e+008 1.000e+001 9.189e-002 6.985e-006 
1.042e-004 1.405e+007 1.414e+008 1.000e+001 9.182e-002 7.091e-006 
1.051e-004 1.415e+007 1.414e+008 1.000e+001 9.204e-002 7.197e-006 
1.058e-004 1.425e+007 1.414e+008 1.000e+001 9.230e-002 7.301e-006 
1.066e-004 1.434e+007 1.414e+008 1.000e+001 9.288e-002 7.406e-006 
1.074e-004 1.444e+007 1.414e+008 1.000e+001 9.499e-002 7.507e-006 
1.081e-004 1.453e+007 1.414e+008 1.000e+001 9.629e-002 7.609e-006 
1.088e-004 1.462e+007 1.415e+008 1.000e+001 9.652e-002 7.709e-006 
1.096e-004 1.471e+007 1.414e+008 1.000e+001 9.655e-002 7.810e-006 
1.103e-004 1.481e+007 1.414e+008 1.000e+001 9.666e-002 7.913e-006 
1.111e-004 1.490e+007 1.414e+008 1.000e+001 9.680e-002 8.022e-006 
1.118e-004 1.500e+007 1.414e+008 1.000e+001 9.717e-002 8.126e-006 
1.126e-004 1.509e+007 1.414e+008 1.000e+001 9.918e-002 8.236e-006 
1.134e-004 1.519e+007 1.414e+008 1.000e+001 1.005e-001 8.349e-006 
1.142e-004 1.529e+007 1.414e+008 1.000e+001 1.009e-001 8.464e-006 
1.150e-004 1.539e+007 1.414e+008 1.000e+001 1.012e-001 8.576e-006 
1.158e-004 1.548e+007 1.414e+008 1.000e+001 1.012e-001 8.686e-006 
1.165e-004 1.558e+007 1.414e+008 1.000e+001 1.014e-001 8.797e-006 
1.173e-004 1.567e+007 1.414e+008 1.000e+001 1.013e-001 8.903e-006 
1.180e-004 1.576e+007 1.414e+008 1.000e+001 1.018e-001 9.012e-006 
1.187e-004 1.585e+007 1.414e+008 1.000e+001 1.033e-001 9.120e-006 
1.195e-004 1.594e+007 1.414e+008 1.000e+001 1.046e-001 9.229e-006 
1.202e-004 1.603e+007 1.414e+008 1.000e+001 1.058e-001 9.337e-006 
1.209e-004 1.612e+007 1.414e+008 1.000e+001 1.059e-001 9.448e-006 
1.217e-004 1.621e+007 1.414e+008 1.000e+001 1.060e-001 9.562e-006 
1.224e-004 1.630e+007 1.414e+008 1.000e+001 1.061e-001 9.677e-006 
1.232e-004 1.640e+007 1.414e+008 1.000e+001 1.061e-001 9.795e-006 
1.240e-004 1.649e+007 1.414e+008 1.000e+001 1.065e-001 9.917e-006 
1.248e-004 1.660e+007 1.414e+008 1.000e+001 1.072e-001 1.005e-005 
1.256e-004 1.669e+007 1.414e+008 1.000e+001 1.092e-001 1.017e-005 
1.263e-004 1.678e+007 1.414e+008 1.000e+001 1.103e-001 1.028e-005 
1.271e-004 1.687e+007 1.414e+008 1.000e+001 1.105e-001 1.039e-005 
1.278e-004 1.696e+007 1.414e+008 1.000e+001 1.106e-001 1.051e-005 
1.286e-004 1.705e+007 1.414e+008 1.000e+001 1.106e-001 1.063e-005 
1.293e-004 1.714e+007 1.414e+008 1.000e+001 1.110e-001 1.075e-005 
1.301e-004 1.723e+007 1.414e+008 1.000e+001 1.112e-001 1.087e-005 
1.309e-004 1.733e+007 1.414e+008 1.000e+001 1.128e-001 1.100e-005 
1.316e-004 1.742e+007 1.414e+008 1.000e+001 1.141e-001 1.112e-005 
1.324e-004 1.751e+007 1.414e+008 1.000e+001 1.148e-001 1.124e-005 
1.331e-004 1.760e+007 1.414e+008 1.000e+001 1.151e-001 1.136e-005 
1.338e-004 1.769e+007 1.414e+008 1.000e+001 1.152e-001 1.148e-005 
1.346e-004 1.778e+007 1.414e+008 1.000e+001 1.153e-001 1.160e-005 
1.353e-004 1.786e+007 1.414e+008 1.000e+001 1.153e-001 1.172e-005 
1.360e-004 1.795e+007 1.414e+008 1.000e+001 1.155e-001 1.185e-005 
1.367e-004 1.804e+007 1.414e+008 1.000e+001 1.166e-001 1.197e-005 
1.375e-004 1.813e+007 1.414e+008 1.000e+001 1.178e-001 1.209e-005 
1.382e-004 1.821e+007 1.414e+008 1.000e+001 1.194e-001 1.221e-005 
1.389e-004 1.830e+007 1.414e+008 1.000e+001 1.199e-001 1.234e-005 
1.397e-004 1.839e+007 1.414e+008 1.000e+001 1.197e-001 1.247e-005 
1.405e-004 1.849e+007 1.414e+008 1.000e+001 1.199e-001 1.261e-005 
1.413e-004 1.859e+007 1.414e+008 1.000e+001 1.201e-001 1.275e-005 
1.421e-004 1.868e+007 1.414e+008 1.000e+001 1.201e-001 1.288e-005 
1.428e-004 1.877e+007 1.414e+008 1.000e+001 1.207e-001 1.300e-005 
1.435e-004 1.885e+007 1.414e+008 1.000e+001 1.224e-001 1.313e-005 
1.443e-004 1.894e+007 1.414e+008 1.000e+001 1.239e-001 1.326e-005 
1.450e-004 1.903e+007 1.414e+008 1.000e+001 1.246e-001 1.339e-005 
1.457e-004 1.912e+007 1.414e+008 1.000e+001 1.245e-001 1.352e-005 
1.465e-004 1.921e+007 1.414e+008 1.000e+001 1.247e-001 1.366e-005 
1.473e-004 1.930e+007 1.414e+008 1.000e+001 1.246e-001 1.380e-005 
1.481e-004 1.939e+007 1.414e+008 1.000e+001 1.247e-001 1.394e-005 
1.489e-004 1.949e+007 1.414e+008 1.000e+001 1.250e-001 1.408e-005 
1.496e-004 1.957e+007 1.414e+008 1.000e+001 1.260e-001 1.421e-005 
1.503e-004 1.966e+007 1.414e+008 1.000e+001 1.275e-001 1.435e-005 
1.510e-004 1.974e+007 1.414e+008 1.000e+001 1.288e-001 1.448e-005 
1.518e-004 1.983e+007 1.414e+008 1.000e+001 1.292e-001 1.461e-005 
1.525e-004 1.992e+007 1.414e+008 1.000e+001 1.293e-001 1.475e-005 
1.532e-004 2.000e+007 1.414e+008 1.000e+001 1.293e-001 1.488e-005 
1.540e-004 2.009e+007 1.414e+008 1.000e+001 1.295e-001 1.502e-005 
1.547e-004 2.018e+007 1.414e+008 1.000e+001 1.294e-001 1.516e-005 
1.555e-004 2.027e+007 1.414e+008 1.000e+001 1.298e-001 1.531e-005 
1.563e-004 2.036e+007 1.414e+008 1.000e+001 1.307e-001 1.545e-005 
1.570e-004 2.045e+007 1.414e+008 1.000e+001 1.325e-001 1.559e-005 
1.577e-004 2.053e+007 1.414e+008 1.000e+001 1.337e-001 1.573e-005 
1.585e-004 2.062e+007 1.414e+008 1.000e+001 1.339e-001 1.587e-005 
1.592e-004 2.070e+007 1.414e+008 1.000e+001 1.339e-001 1.601e-005 
1.600e-004 2.079e+007 1.414e+008 1.000e+001 1.340e-001 1.616e-005 
1.607e-004 2.088e+007 1.414e+008 1.000e+001 1.341e-001 1.630e-005 
1.615e-004 2.097e+007 1.414e+008 1.000e+001 1.342e-001 1.645e-005 
1.622e-004 2.105e+007 1.414e+008 1.000e+001 1.345e-001 1.659e-005 
1.630e-004 2.114e+007 1.414e+008 1.000e+001 1.356e-001 1.674e-005 
1.637e-004 2.123e+007 1.414e+008 1.000e+001 1.372e-001 1.688e-005 
1.644e-004 2.131e+007 1.414e+008 1.000e+001 1.384e-001 1.702e-005 
1.651e-004 2.139e+007 1.414e+008 1.000e+001 1.386e-001 1.717e-005 
1.659e-004 2.148e+007 1.414e+008 1.000e+001 1.386e-001 1.731e-005 
1.666e-004 2.156e+007 1.414e+008 1.000e+001 1.387e-001 1.746e-005 
1.673e-004 2.165e+007 1.414e+008 1.000e+001 1.389e-001 1.760e-005 
1.681e-004 2.173e+007 1.414e+008 1.000e+001 1.389e-001 1.775e-005 
1.688e-004 2.182e+007 1.414e+008 1.000e+001 1.392e-001 1.790e-005 
1.696e-004 2.191e+007 1.414e+008 1.000e+001 1.404e-001 1.805e-005 
1.703e-004 2.199e+007 1.414e+008 1.000e+001 1.421e-001 1.820e-005 
1.710e-004 2.208e+007 1.414e+008 1.000e+001 1.429e-001 1.835e-005 
1.718e-004 2.216e+007 1.414e+008 1.000e+001 1.432e-001 1.850e-005 
1.725e-004 2.225e+007 1.414e+008 1.000e+001 1.433e-001 1.866e-005 
1.733e-004 2.233e+007 1.414e+008 1.000e+001 1.434e-001 1.881e-005 
1.740e-004 2.242e+007 1.414e+008 1.000e+001 1.435e-001 1.896e-005 
1.748e-004 2.251e+007 1.414e+008 1.000e+001 1.436e-001 1.912e-005 
1.755e-004 2.259e+007 1.414e+008 1.000e+001 1.439e-001 1.927e-005 
1.763e-004 2.267e+007 1.414e+008 1.000e+001 1.447e-001 1.943e-005 
1.770e-004 2.276e+007 1.414e+008 1.000e+001 1.468e-001 1.958e-005 
1.777e-004 2.284e+007 1.414e+008 1.000e+001 1.476e-001 1.973e-005 
1.784e-004 2.292e+007 1.414e+008 1.000e+001 1.479e-001 1.989e-005 
1.792e-004 2.301e+007 1.414e+008 1.000e+001 1.480e-001 2.004e-005 
1.799e-004 2.309e+007 1.414e+008 1.000e+001 1.481e-001 2.020e-005 
1.807e-004 2.318e+007 1.414e+008 1.000e+001 1.480e-001 2.036e-005 
1.814e-004 2.326e+007 1.414e+008 1.000e+001 1.482e-001 2.051e-005 
1.821e-004 2.334e+007 1.414e+008 1.000e+001 1.485e-001 2.067e-005 
1.829e-004 2.343e+007 1.414e+008 1.000e+001 1.497e-001 2.083e-005 
1.836e-004 2.351e+007 1.414e+008 1.000e+001 1.511e-001 2.099e-005 
1.843e-004 2.359e+007 1.414e+008 1.000e+001 1.523e-001 2.114e-005 
1.850e-004 2.367e+007 1.414e+008 1.000e+001 1.526e-001 2.130e-005 
1.858e-004 2.376e+007 1.414e+008 1.000e+001 1.527e-001 2.146e-005 
1.865e-004 2.384e+007 1.414e+008 1.000e+001 1.528e-001 2.163e-005 
1.873e-004 2.393e+007 1.414e+008 1.000e+001 1.527e-001 2.179e-005 
1.880e-004 2.401e+007 1.414e+008 1.000e+001 1.528e-001 2.195e-005 
1.888e-004 2.409e+007 1.414e+008 1.000e+001 1.532e-001 2.212e-005 
1.895e-004 2.418e+007 1.414e+008 1.000e+001 1.540e-001 2.229e-005 
1.903e-004 2.426e+007 1.414e+008 1.000e+001 1.555e-001 2.245e-005 
1.910e-004 2.434e+007 1.414e+008 1.000e+001 1.570e-001 2.262e-005 
1.917e-004 2.443e+007 1.414e+008 1.000e+001 1.572e-001 2.278e-005 
1.925e-004 2.451e+007 1.414e+008 1.000e+001 1.575e-001 2.295e-005 
1.932e-004 2.460e+007 1.414e+008 1.000e+001 1.573e-001 2.312e-005 
1.940e-004 2.469e+007 1.414e+008 1.000e+001 1.574e-001 2.330e-005 
1.948e-004 2.477e+007 1.414e+008 1.000e+001 1.575e-001 2.347e-005 
1.955e-004 2.485e+007 1.414e+008 1.000e+001 1.577e-001 2.364e-005 
1.962e-004 2.493e+007 1.414e+008 1.000e+001 1.586e-001 2.380e-005 
1.970e-004 2.501e+007 1.414e+008 1.000e+001 1.602e-001 2.397e-005 
1.977e-004 2.510e+007 1.414e+008 1.000e+001 1.615e-001 2.414e-005 
1.985e-004 2.518e+007 1.414e+008 1.000e+001 1.613e-001 2.432e-005 
1.992e-004 2.526e+007 1.414e+008 1.000e+001 1.618e-001 2.449e-005 
2.000e-004 2.535e+007 1.414e+008 1.000e+001 1.620e-001 2.466e-005 
2.007e-004 2.543e+007 1.414e+008 1.000e+001 1.620e-001 2.483e-005 
2.014e-004 2.551e+007 1.414e+008 1.000e+001 1.621e-001 2.501e-005 
2.022e-004 2.559e+007 1.414e+008 1.000e+001 1.623e-001 2.518e-005 
2.029e-004 2.567e+007 1.414e+008 1.000e+001 1.628e-001 2.535e-005 
2.037e-004 2.575e+007 1.414e+008 1.000e+001 1.641e-001 2.553e-005 
2.044e-004 2.584e+007 1.414e+008 1.000e+001 1.652e-001 2.570e-005 
2.051e-004 2.592e+007 1.414e+008 1.000e+001 1.660e-001 2.588e-005 
2.059e-004 2.600e+007 1.414e+008 1.000e+001 1.662e-001 2.606e-005 
2.066e-004 2.608e+007 1.414e+008 1.000e+001 1.666e-001 2.623e-005 
2.073e-004 2.616e+007 1.414e+008 1.000e+001 1.667e-001 2.640e-005 
2.081e-004 2.624e+007 1.414e+008 1.000e+001 1.668e-001 2.658e-005 
2.088e-004 2.632e+007 1.414e+008 1.000e+001 1.670e-001 2.675e-005 
2.095e-004 2.640e+007 1.414e+008 1.000e+001 1.672e-001 2.693e-005 
2.103e-004 2.648e+007 1.414e+008 1.000e+001 1.672e-001 2.711e-005 
2.110e-004 2.656e+007 1.414e+008 1.000e+001 1.682e-001 2.729e-005 
2.118e-004 2.665e+007 1.414e+008 1.000e+001 1.698e-001 2.747e-005 
2.125e-004 2.673e+007 1.414e+008 1.000e+001 1.709e-001 2.765e-005 
2.133e-004 2.681e+007 1.414e+008 1.000e+001 1.713e-001 2.783e-005 
2.140e-004 2.689e+007 1.414e+008 1.000e+001 1.713e-001 2.802e-005 
2.148e-004 2.697e+007 1.414e+008 1.000e+001 1.715e-001 2.820e-005 
2.155e-004 2.705e+007 1.414e+008 1.000e+001 1.713e-001 2.838e-005 
2.162e-004 2.713e+007 1.414e+008 1.000e+001 1.715e-001 2.856e-005 
2.169e-004 2.721e+007 1.414e+008 1.000e+001 1.716e-001 2.874e-005 
2.177e-004 2.729e+007 1.414e+008 1.000e+001 1.723e-001 2.892e-005 
2.184e-004 2.737e+007 1.414e+008 1.000e+001 1.741e-001 2.910e-005 
2.191e-004 2.745e+007 1.414e+008 1.000e+001 1.752e-001 2.929e-005 
2.199e-004 2.753e+007 1.414e+008 1.000e+001 1.759e-001 2.947e-005 
2.206e-004 2.761e+007 1.414e+008 1.000e+001 1.756e-001 2.966e-005 
2.214e-004 2.769e+007 1.414e+008 1.000e+001 1.758e-001 2.985e-005 
2.221e-004 2.777e+007 1.414e+008 1.000e+001 1.761e-001 3.003e-005 
2.228e-004 2.785e+007 1.414e+008 1.000e+001 1.761e-001 3.022e-005 
2.236e-004 2.793e+007 1.414e+008 1.000e+001 1.762e-001 3.040e-005 
2.243e-004 2.801e+007 1.414e+008 1.000e+001 1.767e-001 3.060e-005 
2.251e-004 2.809e+007 1.414e+008 1.000e+001 1.778e-001 3.079e-005 
2.258e-004 2.817e+007 1.414e+008 1.000e+001 1.788e-001 3.099e-005 
2.266e-004 2.825e+007 1.414e+008 1.000e+001 1.794e-001 3.118e-005 
2.273e-004 2.833e+007 1.414e+008 1.000e+001 1.801e-001 3.137e-005 
2.280e-004 2.841e+007 1.414e+008 1.000e+001 1.806e-001 3.156e-005 
2.288e-004 2.849e+007 1.414e+008 1.000e+001 1.807e-001 3.174e-005 
2.295e-004 2.856e+007 1.414e+008 1.000e+001 1.808e-001 3.193e-005 
2.302e-004 2.864e+007 1.414e+008 1.000e+001 1.808e-001 3.212e-005 
2.310e-004 2.872e+007 1.414e+008 1.000e+001 1.809e-001 3.232e-005 
2.317e-004 2.880e+007 1.414e+008 1.000e+001 1.812e-001 3.251e-005 
2.325e-004 2.888e+007 1.414e+008 1.000e+001 1.818e-001 3.271e-005 
2.332e-004 2.896e+007 1.414e+008 1.000e+001 1.826e-001 3.290e-005 
2.340e-004 2.904e+007 1.414e+008 1.000e+001 1.842e-001 3.310e-005 
2.347e-004 2.912e+007 1.414e+008 1.000e+001 1.849e-001 3.330e-005 
2.354e-004 2.920e+007 1.414e+008 1.000e+001 1.853e-001 3.349e-005 
2.362e-004 2.928e+007 1.414e+008 1.000e+001 1.852e-001 3.368e-005 
2.369e-004 2.935e+007 1.414e+008 1.000e+001 1.854e-001 3.388e-005 
2.377e-004 2.943e+007 1.414e+008 1.000e+001 1.855e-001 3.408e-005 
2.384e-004 2.951e+007 1.414e+008 1.000e+001 1.856e-001 3.428e-005 
2.391e-004 2.959e+007 1.414e+008 1.000e+001 1.858e-001 3.447e-005 
2.399e-004 2.967e+007 1.414e+008 1.000e+001 1.865e-001 3.467e-005 
2.406e-004 2.974e+007 1.414e+008 1.000e+001 1.881e-001 3.487e-005 
2.413e-004 2.982e+007 1.414e+008 1.000e+001 1.883e-001 3.507e-005 
2.421e-004 2.990e+007 1.414e+008 1.000e+001 1.891e-001 3.527e-005 
2.428e-004 2.998e+007 1.414e+008 1.000e+001 1.896e-001 3.547e-005 
2.436e-004 3.006e+007 1.414e+008 1.000e+001 1.900e-001 3.567e-005 
2.444e-004 3.014e+007 1.414e+008 1.000e+001 1.901e-001 3.589e-005 
2.451e-004 3.022e+007 1.414e+008 1.000e+001 1.901e-001 3.610e-005 
2.459e-004 3.030e+007 1.414e+008 1.000e+001 1.901e-001 3.630e-005 
2.466e-004 3.037e+007 1.414e+008 1.000e+001 1.904e-001 3.650e-005 
2.473e-004 3.045e+007 1.414e+008 1.000e+001 1.907e-001 3.670e-005 
2.481e-004 3.053e+007 1.414e+008 1.000e+001 1.922e-001 3.691e-005 
2.488e-004 3.061e+007 1.414e+008 1.000e+001 1.932e-001 3.711e-005 
2.495e-004 3.068e+007 1.414e+008 1.000e+001 1.943e-001 3.732e-005 
2.503e-004 3.076e+007 1.414e+008 1.000e+001 1.946e-001 3.753e-005 
2.510e-004 3.084e+007 1.414e+008 1.000e+001 1.946e-001 3.774e-005 
2.518e-004 3.092e+007 1.414e+008 1.000e+001 1.946e-001 3.794e-005 
2.525e-004 3.100e+007 1.414e+008 1.000e+001 1.947e-001 3.815e-005 
2.533e-004 3.108e+007 1.414e+008 1.000e+001 1.948e-001 3.837e-005 
2.541e-004 3.115e+007 1.414e+008 1.000e+001 1.950e-001 3.858e-005 
2.548e-004 3.123e+007 1.414e+008 1.000e+001 1.955e-001 3.879e-005 
2.555e-004 3.131e+007 1.414e+008 1.000e+001 1.960e-001 3.900e-005 
2.563e-004 3.138e+007 1.414e+008 1.000e+001 1.964e-001 3.920e-005 
2.570e-004 3.146e+007 1.414e+008 1.000e+001 1.982e-001 3.941e-005 
2.577e-004 3.153e+007 1.414e+008 1.000e+001 1.990e-001 3.962e-005 
2.585e-004 3.161e+007 1.414e+008 1.000e+001 1.993e-001 3.983e-005 
2.592e-004 3.169e+007 1.414e+008 1.000e+001 1.994e-001 4.004e-005 
2.599e-004 3.176e+007 1.414e+008 1.000e+001 1.993e-001 4.025e-005 
2.607e-004 3.184e+007 1.414e+008 1.000e+001 1.995e-001 4.046e-005 
2.614e-004 3.192e+007 1.414e+008 1.000e+001 1.995e-001 4.068e-005 
2.622e-004 3.199e+007 1.414e+008 1.000e+001 1.996e-001 4.090e-005 
2.629e-004 3.207e+007 1.414e+008 1.000e+001 2.002e-001 4.111e-005 
2.636e-004 3.214e+007 1.414e+008 1.000e+001 2.016e-001 4.132e-005 
2.644e-004 3.222e+007 1.414e+008 1.000e+001 2.027e-001 4.153e-005 
2.651e-004 3.229e+007 1.414e+008 1.000e+001 2.028e-001 4.174e-005 
2.658e-004 3.237e+007 1.414e+008 1.000e+001 2.036e-001 4.195e-005 
2.666e-004 3.244e+007 1.414e+008 1.000e+001 2.039e-001 4.217e-005 
2.673e-004 3.252e+007 1.414e+008 1.000e+001 2.040e-001 4.238e-005 
2.681e-004 3.260e+007 1.414e+008 1.000e+001 2.042e-001 4.260e-005 
2.688e-004 3.267e+007 1.414e+008 1.000e+001 2.044e-001 4.282e-005 
2.695e-004 3.275e+007 1.414e+008 1.000e+001 2.042e-001 4.304e-005 
2.703e-004 3.282e+007 1.414e+008 1.000e+001 2.045e-001 4.326e-005 
2.710e-004 3.290e+007 1.414e+008 1.000e+001 2.047e-001 4.348e-005 
2.718e-004 3.297e+007 1.414e+008 1.000e+001 2.064e-001 4.370e-005 
2.725e-004 3.305e+007 1.414e+008 1.000e+001 2.075e-001 4.392e-005 
2.733e-004 3.312e+007 1.414e+008 1.000e+001 2.082e-001 4.414e-005 
2.740e-004 3.320e+007 1.414e+008 1.000e+001 2.084e-001 4.436e-005 
2.747e-004 3.327e+007 1.414e+008 1.000e+001 2.085e-001 4.458e-005 
2.755e-004 3.335e+007 1.414e+008 1.000e+001 2.087e-001 4.480e-005 
2.762e-004 3.342e+007 1.414e+008 1.000e+001 2.088e-001 4.502e-005 
2.769e-004 3.350e+007 1.414e+008 1.000e+001 2.089e-001 4.525e-005 
2.777e-004 3.357e+007 1.414e+008 1.000e+001 2.091e-001 4.547e-005 
2.785e-004 3.365e+007 1.414e+008 1.000e+001 2.091e-001 4.570e-005 
2.792e-004 3.373e+007 1.414e+008 1.000e+001 2.093e-001 4.594e-005 
2.800e-004 3.380e+007 1.414e+008 1.000e+001 2.106e-001 4.616e-005 
2.807e-004 3.388e+007 1.414e+008 1.000e+001 2.123e-001 4.639e-005 
2.815e-004 3.396e+007 1.414e+008 1.000e+001 2.129e-001 4.662e-005 
2.822e-004 3.403e+007 1.414e+008 1.000e+001 2.132e-001 4.685e-005 
2.830e-004 3.411e+007 1.414e+008 1.000e+001 2.132e-001 4.707e-005 
2.837e-004 3.418e+007 1.414e+008 1.000e+001 2.133e-001 4.730e-005 
2.845e-004 3.426e+007 1.414e+008 1.000e+001 2.135e-001 4.754e-005 
2.852e-004 3.433e+007 1.414e+008 1.000e+001 2.135e-001 4.776e-005 
2.860e-004 3.440e+007 1.414e+008 1.000e+001 2.137e-001 4.799e-005 
2.867e-004 3.448e+007 1.414e+008 1.000e+001 2.138e-001 4.823e-005 
2.875e-004 3.456e+007 1.414e+008 1.000e+001 2.143e-001 4.847e-005 
2.882e-004 3.463e+007 1.414e+008 1.000e+001 2.155e-001 4.869e-005 
2.890e-004 3.471e+007 1.414e+008 1.000e+001 2.169e-001 4.893e-005 
2.898e-004 3.478e+007 1.414e+008 1.000e+001 2.177e-001 4.917e-005 
2.906e-004 3.486e+007 1.414e+008 1.000e+001 2.180e-001 4.942e-005 
2.913e-004 3.494e+007 1.414e+008 1.000e+001 2.181e-001 4.966e-005 
2.920e-004 3.501e+007 1.414e+008 1.000e+001 2.181e-001 4.989e-005 
2.928e-004 3.509e+007 1.414e+008 1.000e+001 2.181e-001 5.012e-005 
2.936e-004 3.516e+007 1.414e+008 1.000e+001 2.182e-001 5.036e-005 
2.943e-004 3.524e+007 1.414e+008 1.000e+001 2.186e-001 5.060e-005 
2.951e-004 3.531e+007 1.414e+008 1.000e+001 2.184e-001 5.084e-005 
2.958e-004 3.538e+007 1.414e+008 1.000e+001 2.189e-001 5.107e-005 
2.966e-004 3.546e+007 1.414e+008 1.000e+001 2.199e-001 5.132e-005 
2.973e-004 3.554e+007 1.414e+008 1.000e+001 2.217e-001 5.156e-005 
2.981e-004 3.561e+007 1.414e+008 1.000e+001 2.224e-001 5.181e-005 
2.989e-004 3.569e+007 1.414e+008 1.000e+001 2.226e-001 5.205e-005 
2.997e-004 3.576e+007 1.414e+008 1.000e+001 2.228e-001 5.230e-005 
3.004e-004 3.584e+007 1.414e+008 1.000e+001 2.227e-001 5.253e-005 
3.011e-004 3.591e+007 1.414e+008 1.000e+001 2.227e-001 5.277e-005 
3.019e-004 3.598e+007 1.414e+008 1.000e+001 2.228e-001 5.301e-005 
3.026e-004 3.606e+007 1.414e+008 1.000e+001 2.231e-001 5.325e-005 
3.034e-004 3.613e+007 1.414e+008 1.000e+001 2.231e-001 5.349e-005 
3.041e-004 3.620e+007 1.414e+008 1.000e+001 2.234e-001 5.373e-005 
3.049e-004 3.628e+007 1.414e+008 1.000e+001 2.245e-001 5.398e-005 
3.056e-004 3.635e+007 1.414e+008 1.000e+001 2.258e-001 5.422e-005 
3.064e-004 3.643e+007 1.414e+008 1.000e+001 2.270e-001 5.448e-005 
3.072e-004 3.650e+007 1.414e+008 1.000e+001 2.273e-001 5.474e-005 
3.080e-004 3.658e+007 1.414e+008 1.000e+001 2.274e-001 5.498e-005 
3.087e-004 3.665e+007 1.414e+008 1.000e+001 2.274e-001 5.523e-005 
3.095e-004 3.672e+007 1.414e+008 1.000e+001 2.275e-001 5.547e-005 
3.102e-004 3.680e+007 1.414e+008 1.000e+001 2.275e-001 5.572e-005 
3.110e-004 3.687e+007 1.414e+008 1.000e+001 2.277e-001 5.597e-005 
3.117e-004 3.694e+007 1.414e+008 1.000e+001 2.279e-001 5.621e-005 
3.125e-004 3.702e+007 1.414e+008 1.000e+001 2.280e-001 5.646e-005 
3.133e-004 3.709e+007 1.414e+008 1.000e+001 2.290e-001 5.672e-005 
3.140e-004 3.717e+007 1.414e+008 1.000e+001 2.303e-001 5.698e-005 
3.149e-004 3.725e+007 1.414e+008 1.000e+001 2.317e-001 5.724e-005 
3.156e-004 3.732e+007 1.414e+008 1.000e+001 2.317e-001 5.750e-005 
3.164e-004 3.739e+007 1.414e+008 1.000e+001 2.319e-001 5.774e-005 
3.171e-004 3.746e+007 1.414e+008 1.000e+001 2.320e-001 5.799e-005 
3.179e-004 3.754e+007 1.414e+008 1.000e+001 2.321e-001 5.825e-005 
3.186e-004 3.761e+007 1.414e+008 1.000e+001 2.323e-001 5.850e-005 
3.194e-004 3.768e+007 1.414e+008 1.000e+001 2.324e-001 5.875e-005 
3.201e-004 3.775e+007 1.414e+008 1.000e+001 2.323e-001 5.901e-005 
3.209e-004 3.783e+007 1.414e+008 1.000e+001 2.327e-001 5.927e-005 
3.217e-004 3.790e+007 1.414e+008 1.000e+001 2.338e-001 5.953e-005 
3.225e-004 3.798e+007 1.414e+008 1.000e+001 2.353e-001 5.980e-005 
3.233e-004 3.805e+007 1.414e+008 1.000e+001 2.361e-001 6.006e-005 
3.240e-004 3.813e+007 1.414e+008 1.000e+001 2.363e-001 6.031e-005 
3.248e-004 3.820e+007 1.414e+008 1.000e+001 2.364e-001 6.057e-005 
3.255e-004 3.827e+007 1.414e+008 1.000e+001 2.366e-001 6.083e-005 
3.263e-004 3.835e+007 1.414e+008 1.000e+001 2.368e-001 6.110e-005 
3.271e-004 3.842e+007 1.414e+008 1.000e+001 2.369e-001 6.136e-005 
3.279e-004 3.849e+007 1.414e+008 1.000e+001 2.369e-001 6.162e-005 
3.287e-004 3.857e+007 1.414e+008 1.000e+001 2.370e-001 6.190e-005 
3.294e-004 3.864e+007 1.414e+008 1.000e+001 2.373e-001 6.216e-005 
3.302e-004 3.872e+007 1.414e+008 1.000e+001 2.379e-001 6.243e-005 
3.310e-004 3.879e+007 1.414e+008 1.000e+001 2.392e-001 6.270e-005 
3.317e-004 3.886e+007 1.414e+008 1.000e+001 2.397e-001 6.295e-005 
3.325e-004 3.893e+007 1.414e+008 1.000e+001 2.407e-001 6.322e-005 
3.333e-004 3.901e+007 1.414e+008 1.000e+001 2.413e-001 6.348e-005 
3.340e-004 3.908e+007 1.414e+008 1.000e+001 2.413e-001 6.375e-005 
3.348e-004 3.915e+007 1.414e+008 1.000e+001 2.415e-001 6.401e-005 
3.356e-004 3.922e+007 1.414e+008 1.000e+001 2.415e-001 6.427e-005 
3.363e-004 3.930e+007 1.414e+008 1.000e+001 2.415e-001 6.454e-005 
3.371e-004 3.937e+007 1.414e+008 1.000e+001 2.415e-001 6.482e-005 
3.379e-004 3.945e+007 1.414e+008 1.000e+001 2.418e-001 6.510e-005 
3.387e-004 3.952e+007 1.414e+008 1.000e+001 2.425e-001 6.537e-005 
3.395e-004 3.959e+007 1.414e+008 1.000e+001 2.426e-001 6.563e-005 
3.402e-004 3.966e+007 1.414e+008 1.000e+001 2.438e-001 6.590e-005 
3.410e-004 3.974e+007 1.414e+008 1.000e+001 2.453e-001 6.618e-005 
3.418e-004 3.981e+007 1.414e+008 1.000e+001 2.457e-001 6.645e-005 
3.425e-004 3.988e+007 1.414e+008 1.000e+001 2.460e-001 6.672e-005 
3.433e-004 3.995e+007 1.414e+008 1.000e+001 2.460e-001 6.698e-005 
3.440e-004 4.002e+007 1.414e+008 1.000e+001 2.462e-001 6.725e-005 
3.448e-004 4.009e+007 1.414e+008 1.000e+001 2.462e-001 6.753e-005 
3.456e-004 4.017e+007 1.414e+008 1.000e+001 2.463e-001 6.781e-005 
3.464e-004 4.024e+007 1.414e+008 1.000e+001 2.464e-001 6.810e-005 
3.472e-004 4.031e+007 1.414e+008 1.000e+001 2.465e-001 6.837e-005 
3.480e-004 4.038e+007 1.414e+008 1.000e+001 2.467e-001 6.864e-005 
3.487e-004 4.046e+007 1.414e+008 1.000e+001 2.482e-001 6.892e-005 
3.495e-004 4.053e+007 1.414e+008 1.000e+001 2.495e-001 6.920e-005 
3.503e-004 4.060e+007 1.414e+008 1.000e+001 2.494e-001 6.947e-005 
3.511e-004 4.068e+007 1.414e+008 1.000e+001 2.504e-001 6.976e-005 
3.519e-004 4.075e+007 1.414e+008 1.000e+001 2.507e-001 7.005e-005 
3.527e-004 4.083e+007 1.414e+008 1.000e+001 2.508e-001 7.034e-005 
3.535e-004 4.090e+007 1.414e+008 1.000e+001 2.509e-001 7.063e-005 
3.542e-004 4.097e+007 1.414e+008 1.000e+001 2.509e-001 7.089e-005 
3.550e-004 4.104e+007 1.414e+008 1.000e+001 2.508e-001 7.117e-005 
3.558e-004 4.111e+007 1.414e+008 1.000e+001 2.510e-001 7.145e-005 
3.566e-004 4.118e+007 1.414e+008 1.000e+001 2.514e-001 7.174e-005 
3.574e-004 4.126e+007 1.414e+008 1.000e+001 2.520e-001 7.203e-005 
3.582e-004 4.133e+007 1.414e+008 1.000e+001 2.521e-001 7.232e-005 
3.590e-004 4.141e+007 1.414e+008 1.000e+001 2.534e-001 7.262e-005 
3.598e-004 4.148e+007 1.414e+008 1.000e+001 2.547e-001 7.292e-005 
3.606e-004 4.155e+007 1.414e+008 1.000e+001 2.552e-001 7.320e-005 
3.614e-004 4.162e+007 1.414e+008 1.000e+001 2.552e-001 7.349e-005 
3.621e-004 4.169e+007 1.414e+008 1.000e+001 2.553e-001 7.376e-005 
3.629e-004 4.176e+007 1.414e+008 1.000e+001 2.555e-001 7.405e-005 
3.637e-004 4.183e+007 1.414e+008 1.000e+001 2.557e-001 7.434e-005 
3.645e-004 4.191e+007 1.414e+008 1.000e+001 2.557e-001 7.462e-005 
3.652e-004 4.198e+007 1.414e+008 1.000e+001 2.557e-001 7.491e-005 
3.660e-004 4.205e+007 1.414e+008 1.000e+001 2.559e-001 7.521e-005 
3.669e-004 4.212e+007 1.414e+008 1.000e+001 2.568e-001 7.551e-005 
3.676e-004 4.220e+007 1.414e+008 1.000e+001 2.572e-001 7.580e-005 
3.684e-004 4.226e+007 1.414e+008 1.000e+001 2.584e-001 7.608e-005 
3.692e-004 4.233e+007 1.414e+008 1.000e+001 2.591e-001 7.636e-005 
3.699e-004 4.240e+007 1.414e+008 1.000e+001 2.597e-001 7.665e-005 
3.707e-004 4.248e+007 1.414e+008 1.000e+001 2.601e-001 7.695e-005 
3.715e-004 4.255e+007 1.414e+008 1.000e+001 2.601e-001 7.724e-005 
3.723e-004 4.262e+007 1.414e+008 1.000e+001 2.601e-001 7.753e-005 
3.731e-004 4.269e+007 1.414e+008 1.000e+001 2.602e-001 7.782e-005 
3.739e-004 4.276e+007 1.414e+008 1.000e+001 2.602e-001 7.812e-005 
3.747e-004 4.283e+007 1.414e+008 1.000e+001 2.604e-001 7.841e-005 
3.754e-004 4.290e+007 1.414e+008 1.000e+001 2.606e-001 7.871e-005 
3.762e-004 4.297e+007 1.414e+008 1.000e+001 2.610e-001 7.899e-005 
3.770e-004 4.304e+007 1.414e+008 1.000e+001 2.618e-001 7.928e-005 
3.778e-004 4.311e+007 1.414e+008 1.000e+001 2.631e-001 7.958e-005 
3.785e-004 4.318e+007 1.414e+008 1.000e+001 2.641e-001 7.988e-005 
3.793e-004 4.325e+007 1.414e+008 1.000e+001 2.641e-001 8.017e-005 
3.801e-004 4.332e+007 1.414e+008 1.000e+001 2.643e-001 8.047e-005 
3.809e-004 4.339e+007 1.414e+008 1.000e+001 2.648e-001 8.078e-005 
3.817e-004 4.347e+007 1.414e+008 1.000e+001 2.648e-001 8.109e-005 
3.825e-004 4.353e+007 1.414e+008 1.000e+001 2.646e-001 8.137e-005 
3.832e-004 4.360e+007 1.414e+008 1.000e+001 2.650e-001 8.166e-005 
3.840e-004 4.367e+007 1.414e+008 1.000e+001 2.649e-001 8.197e-005 
3.848e-004 4.374e+007 1.414e+008 1.000e+001 2.652e-001 8.228e-005 
3.856e-004 4.381e+007 1.414e+008 1.000e+001 2.658e-001 8.258e-005 
3.864e-004 4.388e+007 1.414e+008 1.000e+001 2.658e-001 8.288e-005 
3.872e-004 4.396e+007 1.414e+008 1.000e+001 2.668e-001 8.319e-005 
3.880e-004 4.403e+007 1.414e+008 1.000e+001 2.684e-001 8.351e-005 
3.889e-004 4.411e+007 1.414e+008 1.000e+001 2.693e-001 8.384e-005 
3.897e-004 4.418e+007 1.414e+008 1.000e+001 2.689e-001 8.414e-005 
3.905e-004 4.424e+007 1.414e+008 1.000e+001 2.693e-001 8.444e-005 
3.913e-004 4.431e+007 1.414e+008 1.000e+001 2.695e-001 8.475e-005 
3.920e-004 4.438e+007 1.414e+008 1.000e+001 2.696e-001 8.505e-005 
3.928e-004 4.445e+007 1.414e+008 1.000e+001 2.695e-001 8.535e-005 
3.936e-004 4.452e+007 1.414e+008 1.000e+001 2.697e-001 8.566e-005 
3.944e-004 4.459e+007 1.414e+008 1.000e+001 2.696e-001 8.598e-005 
3.953e-004 4.467e+007 1.414e+008 1.000e+001 2.701e-001 8.631e-005 
3.961e-004 4.474e+007 1.414e+008 1.000e+001 2.708e-001 8.662e-005 
3.968e-004 4.481e+007 1.414e+008 1.000e+001 2.714e-001 8.692e-005 
3.976e-004 4.488e+007 1.414e+008 1.000e+001 2.723e-001 8.723e-005 
3.984e-004 4.495e+007 1.414e+008 1.000e+001 2.736e-001 8.755e-005 
3.992e-004 4.502e+007 1.414e+008 1.000e+001 2.738e-001 8.786e-005 
4.000e-004 4.509e+007 1.414e+008 1.000e+001 2.739e-001 8.817e-005 
4.008e-004 4.516e+007 1.414e+008 1.000e+001 2.739e-001 8.849e-005 
4.017e-004 4.523e+007 1.414e+008 1.000e+001 2.742e-001 8.882e-005 
4.025e-004 4.530e+007 1.414e+008 1.000e+001 2.743e-001 8.914e-005 
4.033e-004 4.537e+007 1.414e+008 1.000e+001 2.743e-001 8.945e-005 
4.040e-004 4.544e+007 1.414e+008 1.000e+001 2.743e-001 8.975e-005 
4.048e-004 4.551e+007 1.414e+008 1.000e+001 2.748e-001 9.007e-005 
4.056e-004 4.558e+007 1.414e+008 1.000e+001 2.753e-001 9.039e-005 
4.064e-004 4.565e+007 1.414e+008 1.000e+001 2.753e-001 9.071e-005 
4.072e-004 4.572e+007 1.414e+008 1.000e+001 2.766e-001 9.103e-005 
4.081e-004 4.579e+007 1.414e+008 1.000e+001 2.776e-001 9.136e-005 
4.089e-004 4.586e+007 1.414e+008 1.000e+001 2.782e-001 9.169e-005 
4.097e-004 4.593e+007 1.414e+008 1.000e+001 2.785e-001 9.201e-005 
4.105e-004 4.600e+007 1.414e+008 1.000e+001 2.786e-001 9.233e-005 
4.113e-004 4.607e+007 1.414e+008 1.000e+001 2.789e-001 9.265e-005 
4.121e-004 4.614e+007 1.414e+008 1.000e+001 2.789e-001 9.297e-005 
4.129e-004 4.621e+007 1.414e+008 1.000e+001 2.788e-001 9.330e-005 
4.137e-004 4.628e+007 1.414e+008 1.000e+001 2.790e-001 9.363e-005 
4.146e-004 4.635e+007 1.414e+008 1.000e+001 2.791e-001 9.397e-005 
4.154e-004 4.643e+007 1.414e+008 1.000e+001 2.795e-001 9.431e-005 
4.162e-004 4.650e+007 1.414e+008 1.000e+001 2.800e-001 9.463e-005 
4.170e-004 4.656e+007 1.414e+008 1.000e+001 2.805e-001 9.495e-005 
4.178e-004 4.663e+007 1.414e+008 1.000e+001 2.824e-001 9.528e-005 
4.186e-004 4.670e+007 1.414e+008 1.000e+001 2.829e-001 9.560e-005 
4.194e-004 4.677e+007 1.414e+008 1.000e+001 2.828e-001 9.593e-005 
4.202e-004 4.684e+007 1.414e+008 1.000e+001 2.831e-001 9.625e-005 
4.210e-004 4.691e+007 1.414e+008 1.000e+001 2.834e-001 9.659e-005 
4.219e-004 4.698e+007 1.414e+008 1.000e+001 2.835e-001 9.693e-005 
4.227e-004 4.705e+007 1.414e+008 1.000e+001 2.835e-001 9.726e-005 
4.235e-004 4.712e+007 1.414e+008 1.000e+001 2.837e-001 9.759e-005 
4.243e-004 4.719e+007 1.414e+008 1.000e+001 2.837e-001 9.792e-005 
4.251e-004 4.726e+007 1.414e+008 1.000e+001 2.841e-001 9.824e-005 
4.259e-004 4.732e+007 1.414e+008 1.000e+001 2.842e-001 9.856e-005 
4.266e-004 4.739e+007 1.414e+008 1.000e+001 2.844e-001 9.888e-005 
4.275e-004 4.746e+007 1.414e+008 1.000e+001 2.854e-001 9.921e-005 
4.283e-004 4.753e+007 1.414e+008 1.000e+001 2.872e-001 9.956e-005 
4.291e-004 4.760e+007 1.414e+008 1.000e+001 2.871e-001 9.988e-005 
4.299e-004 4.766e+007 1.414e+008 1.000e+001 2.876e-001 1.002e-004 
4.307e-004 4.773e+007 1.414e+008 1.000e+001 2.879e-001 1.005e-004 
4.315e-004 4.780e+007 1.414e+008 1.000e+001 2.881e-001 1.009e-004 
4.323e-004 4.787e+007 1.414e+008 1.000e+001 2.881e-001 1.012e-004 
4.331e-004 4.794e+007 1.414e+008 1.000e+001 2.882e-001 1.015e-004 
4.339e-004 4.801e+007 1.414e+008 1.000e+001 2.883e-001 1.019e-004 
4.348e-004 4.808e+007 1.414e+008 1.000e+001 2.885e-001 1.022e-004 
4.356e-004 4.815e+007 1.414e+008 1.000e+001 2.884e-001 1.026e-004 
4.364e-004 4.821e+007 1.414e+008 1.000e+001 2.889e-001 1.029e-004 
4.372e-004 4.828e+007 1.414e+008 1.000e+001 2.894e-001 1.032e-004 
4.380e-004 4.835e+007 1.414e+008 1.000e+001 2.903e-001 1.036e-004 
4.388e-004 4.842e+007 1.414e+008 1.000e+001 2.908e-001 1.039e-004 
4.396e-004 4.849e+007 1.414e+008 1.000e+001 2.917e-001 1.043e-004 
4.405e-004 4.856e+007 1.414e+008 1.000e+001 2.924e-001 1.046e-004 
4.413e-004 4.862e+007 1.414e+008 1.000e+001 2.927e-001 1.050e-004 
4.421e-004 4.869e+007 1.414e+008 1.000e+001 2.928e-001 1.053e-004 
4.429e-004 4.876e+007 1.414e+008 1.000e+001 2.927e-001 1.056e-004 
4.437e-004 4.883e+007 1.414e+008 1.000e+001 2.929e-001 1.060e-004 
4.445e-004 4.889e+007 1.414e+008 1.000e+001 2.930e-001 1.063e-004 
4.453e-004 4.896e+007 1.414e+008 1.000e+001 2.929e-001 1.066e-004 
4.461e-004 4.903e+007 1.414e+008 1.000e+001 2.933e-001 1.070e-004 
4.469e-004 4.909e+007 1.414e+008 1.000e+001 2.937e-001 1.073e-004 
4.477e-004 4.916e+007 1.414e+008 1.000e+001 2.942e-001 1.077e-004 
4.485e-004 4.923e+007 1.414e+008 1.000e+001 2.948e-001 1.080e-004 
4.493e-004 4.930e+007 1.414e+008 1.000e+001 2.955e-001 1.084e-004 
4.501e-004 4.936e+007 1.414e+008 1.000e+001 2.965e-001 1.087e-004 
4.509e-004 4.943e+007 1.414e+008 1.000e+001 2.973e-001 1.090e-004 
4.518e-004 4.950e+007 1.414e+008 1.000e+001 2.973e-001 1.094e-004 
4.526e-004 4.957e+007 1.414e+008 1.000e+001 2.973e-001 1.098e-004 
4.534e-004 4.964e+007 1.414e+008 1.000e+001 2.975e-001 1.101e-004 
4.543e-004 4.971e+007 1.414e+008 1.000e+001 2.977e-001 1.105e-004 
4.551e-004 4.977e+007 1.414e+008 1.000e+001 2.976e-001 1.108e-004 
4.559e-004 4.984e+007 1.414e+008 1.000e+001 2.976e-001 1.112e-004 
4.567e-004 4.991e+007 1.414e+008 1.000e+001 2.979e-001 1.115e-004 
4.575e-004 4.998e+007 1.414e+008 1.000e+001 2.981e-001 1.119e-004 
4.583e-004 5.004e+007 1.414e+008 1.000e+001 2.982e-001 1.122e-004 
4.592e-004 5.011e+007 1.414e+008 1.000e+001 2.991e-001 1.126e-004 
4.600e-004 5.018e+007 1.414e+008 1.000e+001 3.007e-001 1.129e-004 
4.608e-004 5.024e+007 1.414e+008 1.000e+001 3.007e-001 1.133e-004 
4.616e-004 5.031e+007 1.414e+008 1.000e+001 3.011e-001 1.136e-004 
4.624e-004 5.037e+007 1.414e+008 1.000e+001 3.020e-001 1.140e-004 
4.632e-004 5.044e+007 1.414e+008 1.000e+001 3.021e-001 1.143e-004 
4.640e-004 5.050e+007 1.414e+008 1.000e+001 3.021e-001 1.147e-004 
4.648e-004 5.057e+007 1.414e+008 1.000e+001 3.022e-001 1.150e-004 
4.656e-004 5.064e+007 1.414e+008 1.000e+001 3.022e-001 1.154e-004 
4.665e-004 5.071e+007 1.414e+008 1.000e+001 3.024e-001 1.157e-004 
4.673e-004 5.077e+007 1.414e+008 1.000e+001 3.025e-001 1.161e-004 
4.681e-004 5.084e+007 1.414e+008 1.000e+001 3.024e-001 1.164e-004 
4.689e-004 5.091e+007 1.414e+008 1.000e+001 3.030e-001 1.168e-004 
4.697e-004 5.097e+007 1.414e+008 1.000e+001 3.033e-001 1.171e-004 
4.705e-004 5.104e+007 1.414e+008 1.000e+001 3.037e-001 1.175e-004 
4.713e-004 5.110e+007 1.414e+008 1.000e+001 3.054e-001 1.179e-004 
4.722e-004 5.117e+007 1.414e+008 1.000e+001 3.060e-001 1.182e-004 
4.730e-004 5.124e+007 1.414e+008 1.000e+001 3.062e-001 1.186e-004 
4.738e-004 5.130e+007 1.414e+008 1.000e+001 3.065e-001 1.189e-004 
4.746e-004 5.137e+007 1.414e+008 1.000e+001 3.067e-001 1.193e-004 
4.754e-004 5.143e+007 1.414e+008 1.000e+001 3.068e-001 1.197e-004 
4.762e-004 5.150e+007 1.414e+008 1.000e+001 3.069e-001 1.200e-004 
4.770e-004 5.156e+007 1.414e+008 1.000e+001 3.070e-001 1.204e-004 
4.778e-004 5.163e+007 1.414e+008 1.000e+001 3.071e-001 1.207e-004 
4.786e-004 5.169e+007 1.414e+008 1.000e+001 3.070e-001 1.211e-004 
4.794e-004 5.176e+007 1.414e+008 1.000e+001 3.072e-001 1.214e-004 
4.803e-004 5.182e+007 1.414e+008 1.000e+001 3.075e-001 1.218e-004 
4.811e-004 5.189e+007 1.414e+008 1.000e+001 3.086e-001 1.222e-004 
4.819e-004 5.196e+007 1.414e+008 1.000e+001 3.086e-001 1.225e-004 
4.827e-004 5.202e+007 1.414e+008 1.000e+001 3.094e-001 1.229e-004 
4.835e-004 5.209e+007 1.414e+008 1.000e+001 3.107e-001 1.233e-004 
4.844e-004 5.215e+007 1.414e+008 1.000e+001 3.112e-001 1.236e-004 
4.852e-004 5.222e+007 1.414e+008 1.000e+001 3.112e-001 1.240e-004 
4.860e-004 5.229e+007 1.414e+008 1.000e+001 3.115e-001 1.244e-004 
4.869e-004 5.235e+007 1.414e+008 1.000e+001 3.116e-001 1.248e-004 
4.876e-004 5.242e+007 1.414e+008 1.000e+001 3.114e-001 1.251e-004 
4.884e-004 5.248e+007 1.414e+008 1.000e+001 3.116e-001 1.255e-004 
4.893e-004 5.255e+007 1.414e+008 1.000e+001 3.117e-001 1.258e-004 
4.901e-004 5.261e+007 1.414e+008 1.000e+001 3.118e-001 1.262e-004 
4.909e-004 5.268e+007 1.414e+008 1.000e+001 3.119e-001 1.266e-004 
4.917e-004 5.274e+007 1.414e+008 1.000e+001 3.121e-001 1.269e-004 
4.926e-004 5.281e+007 1.414e+008 1.000e+001 3.131e-001 1.273e-004 
4.934e-004 5.288e+007 1.414e+008 1.000e+001 3.136e-001 1.277e-004 
4.942e-004 5.294e+007 1.414e+008 1.000e+001 3.140e-001 1.281e-004 
4.951e-004 5.301e+007 1.414e+008 1.000e+001 3.154e-001 1.285e-004 
4.959e-004 5.307e+007 1.414e+008 1.000e+001 3.158e-001 1.288e-004 
4.968e-004 5.314e+007 1.414e+008 1.000e+001 3.158e-001 1.292e-004 
4.976e-004 5.320e+007 1.414e+008 1.000e+001 3.161e-001 1.296e-004 
4.984e-004 5.327e+007 1.414e+008 1.000e+001 3.162e-001 1.300e-004 
4.993e-004 5.334e+007 1.414e+008 1.000e+001 3.164e-001 1.304e-004 
5.001e-004 5.340e+007 1.414e+008 1.000e+001 3.163e-001 1.307e-004 
5.009e-004 5.347e+007 1.414e+008 1.000e+001 3.163e-001 1.311e-004 
5.018e-004 5.353e+007 1.414e+008 1.000e+001 3.164e-001 1.315e-004 
5.026e-004 5.360e+007 1.414e+008 1.000e+001 3.164e-001 1.319e-004 
5.034e-004 5.366e+007 1.414e+008 1.000e+001 3.169e-001 1.322e-004 
5.042e-004 5.373e+007 1.414e+008 1.000e+001 3.178e-001 1.326e-004 
5.051e-004 5.379e+007 1.414e+008 1.000e+001 3.186e-001 1.330e-004 
5.059e-004 5.385e+007 1.414e+008 1.000e+001 3.189e-001 1.334e-004 
5.067e-004 5.392e+007 1.414e+008 1.000e+001 3.200e-001 1.338e-004 
5.075e-004 5.399e+007 1.414e+008 1.000e+001 3.204e-001 1.341e-004 
5.084e-004 5.405e+007 1.414e+008 1.000e+001 3.206e-001 1.345e-004 
5.092e-004 5.412e+007 1.414e+008 1.000e+001 3.208e-001 1.349e-004 
5.101e-004 5.418e+007 1.414e+008 1.000e+001 3.209e-001 1.353e-004 
5.109e-004 5.425e+007 1.414e+008 1.000e+001 3.209e-001 1.357e-004 
5.117e-004 5.431e+007 1.414e+008 1.000e+001 3.209e-001 1.361e-004 
5.126e-004 5.438e+007 1.414e+008 1.000e+001 3.210e-001 1.365e-004 
5.134e-004 5.444e+007 1.414e+008 1.000e+001 3.211e-001 1.369e-004 
5.143e-004 5.451e+007 1.414e+008 1.000e+001 3.212e-001 1.372e-004 
5.151e-004 5.458e+007 1.414e+008 1.000e+001 3.216e-001 1.376e-004 
5.160e-004 5.464e+007 1.414e+008 1.000e+001 3.225e-001 1.381e-004 
5.168e-004 5.470e+007 1.414e+008 1.000e+001 3.226e-001 1.384e-004 
5.176e-004 5.477e+007 1.414e+008 1.000e+001 3.231e-001 1.388e-004 
5.184e-004 5.483e+007 1.414e+008 1.000e+001 3.242e-001 1.392e-004 
5.193e-004 5.490e+007 1.414e+008 1.000e+001 3.251e-001 1.396e-004 
5.201e-004 5.496e+007 1.414e+008 1.000e+001 3.252e-001 1.400e-004 
5.209e-004 5.502e+007 1.414e+008 1.000e+001 3.253e-001 1.404e-004 
5.218e-004 5.509e+007 1.414e+008 1.000e+001 3.256e-001 1.408e-004 
5.226e-004 5.515e+007 1.414e+008 1.000e+001 3.255e-001 1.411e-004 
5.234e-004 5.521e+007 1.414e+008 1.000e+001 3.256e-001 1.415e-004 
5.243e-004 5.528e+007 1.414e+008 1.000e+001 3.257e-001 1.419e-004 
5.251e-004 5.534e+007 1.414e+008 1.000e+001 3.257e-001 1.423e-004 
5.259e-004 5.541e+007 1.414e+008 1.000e+001 3.258e-001 1.427e-004 
5.268e-004 5.547e+007 1.414e+008 1.000e+001 3.260e-001 1.431e-004 
5.276e-004 5.554e+007 1.414e+008 1.000e+001 3.266e-001 1.435e-004 
5.284e-004 5.560e+007 1.414e+008 1.000e+001 3.266e-001 1.439e-004 
5.292e-004 5.566e+007 1.414e+008 1.000e+001 3.275e-001 1.443e-004 
5.301e-004 5.573e+007 1.414e+008 1.000e+001 3.288e-001 1.447e-004 
5.309e-004 5.579e+007 1.414e+008 1.000e+001 3.293e-001 1.451e-004 
5.318e-004 5.585e+007 1.414e+008 1.000e+001 3.294e-001 1.455e-004 
5.326e-004 5.592e+007 1.414e+008 1.000e+001 3.300e-001 1.459e-004 
5.335e-004 5.598e+007 1.414e+008 1.000e+001 3.302e-001 1.463e-004 
5.343e-004 5.604e+007 1.414e+008 1.000e+001 3.302e-001 1.466e-004 
5.351e-004 5.611e+007 1.414e+008 1.000e+001 3.303e-001 1.470e-004 
5.360e-004 5.617e+007 1.414e+008 1.000e+001 3.303e-001 1.475e-004 
5.368e-004 5.624e+007 1.414e+008 1.000e+001 3.303e-001 1.479e-004 
5.377e-004 5.630e+007 1.414e+008 1.000e+001 3.305e-001 1.483e-004 
5.386e-004 5.637e+007 1.414e+008 1.000e+001 3.308e-001 1.487e-004 
5.394e-004 5.643e+007 1.414e+008 1.000e+001 3.306e-001 1.491e-004 
5.402e-004 5.649e+007 1.414e+008 1.000e+001 3.311e-001 1.495e-004 
5.410e-004 5.656e+007 1.414e+008 1.000e+001 3.324e-001 1.499e-004 
5.419e-004 5.662e+007 1.414e+008 1.000e+001 3.327e-001 1.503e-004 
5.427e-004 5.668e+007 1.414e+008 1.000e+001 3.331e-001 1.507e-004 
5.436e-004 5.675e+007 1.414e+008 1.000e+001 3.343e-001 1.511e-004 
5.444e-004 5.681e+007 1.414e+008 1.000e+001 3.346e-001 1.515e-004 
5.452e-004 5.687e+007 1.414e+008 1.000e+001 3.345e-001 1.519e-004 
5.461e-004 5.694e+007 1.414e+008 1.000e+001 3.348e-001 1.523e-004 
5.470e-004 5.700e+007 1.414e+008 1.000e+001 3.349e-001 1.527e-004 
5.478e-004 5.706e+007 1.414e+008 1.000e+001 3.350e-001 1.531e-004 
5.486e-004 5.713e+007 1.414e+008 1.000e+001 3.350e-001 1.535e-004 
5.495e-004 5.719e+007 1.414e+008 1.000e+001 3.351e-001 1.539e-004 
5.503e-004 5.725e+007 1.414e+008 1.000e+001 3.351e-001 1.543e-004 
5.511e-004 5.731e+007 1.414e+008 1.000e+001 3.352e-001 1.547e-004 
5.520e-004 5.738e+007 1.414e+008 1.000e+001 3.357e-001 1.551e-004 
5.528e-004 5.744e+007 1.414e+008 1.000e+001 3.364e-001 1.555e-004 
5.537e-004 5.750e+007 1.414e+008 1.000e+001 3.364e-001 1.560e-004 
5.545e-004 5.757e+007 1.414e+008 1.000e+001 3.376e-001 1.564e-004 
5.554e-004 5.763e+007 1.414e+008 1.000e+001 3.384e-001 1.568e-004 
5.562e-004 5.769e+007 1.414e+008 1.000e+001 3.382e-001 1.572e-004 
5.570e-004 5.775e+007 1.414e+008 1.000e+001 3.391e-001 1.576e-004 
5.579e-004 5.781e+007 1.414e+008 1.000e+001 3.396e-001 1.580e-004 
5.587e-004 5.787e+007 1.414e+008 1.000e+001 3.395e-001 1.584e-004 
5.596e-004 5.794e+007 1.414e+008 1.000e+001 3.396e-001 1.588e-004 
5.604e-004 5.800e+007 1.414e+008 1.000e+001 3.397e-001 1.592e-004 
5.612e-004 5.806e+007 1.414e+008 1.000e+001 3.396e-001 1.596e-004 
5.620e-004 5.812e+007 1.414e+008 1.000e+001 3.397e-001 1.600e-004 
5.629e-004 5.818e+007 1.414e+008 1.000e+001 3.397e-001 1.605e-004 
5.638e-004 5.825e+007 1.414e+008 1.000e+001 3.398e-001 1.609e-004 
5.646e-004 5.831e+007 1.414e+008 1.000e+001 3.401e-001 1.613e-004 
5.655e-004 5.838e+007 1.414e+008 1.000e+001 3.408e-001 1.617e-004 
5.663e-004 5.844e+007 1.414e+008 1.000e+001 3.414e-001 1.621e-004 
5.672e-004 5.850e+007 1.414e+008 1.000e+001 3.418e-001 1.625e-004 
5.680e-004 5.856e+007 1.414e+008 1.000e+001 3.427e-001 1.630e-004 
5.688e-004 5.862e+007 1.414e+008 1.000e+001 3.435e-001 1.634e-004 
5.697e-004 5.868e+007 1.414e+008 1.000e+001 3.436e-001 1.638e-004 
5.705e-004 5.875e+007 1.414e+008 1.000e+001 3.441e-001 1.642e-004 
5.714e-004 5.881e+007 1.414e+008 1.000e+001 3.442e-001 1.646e-004 
5.722e-004 5.887e+007 1.414e+008 1.000e+001 3.442e-001 1.651e-004 
5.731e-004 5.893e+007 1.414e+008 1.000e+001 3.443e-001 1.655e-004 
5.740e-004 5.900e+007 1.414e+008 1.000e+001 3.444e-001 1.659e-004 
5.748e-004 5.906e+007 1.414e+008 1.000e+001 3.444e-001 1.663e-004 
5.757e-004 5.912e+007 1.414e+008 1.000e+001 3.444e-001 1.668e-004 
5.766e-004 5.918e+007 1.414e+008 1.000e+001 3.447e-001 1.672e-004 
5.774e-004 5.924e+007 1.414e+008 1.000e+001 3.447e-001 1.676e-004 
5.783e-004 5.931e+007 1.414e+008 1.000e+001 3.450e-001 1.680e-004 
5.791e-004 5.937e+007 1.414e+008 1.000e+001 3.458e-001 1.685e-004 
5.800e-004 5.943e+007 1.414e+008 1.000e+001 3.465e-001 1.689e-004 
5.808e-004 5.950e+007 1.414e+008 1.000e+001 3.470e-001 1.693e-004 
5.817e-004 5.956e+007 1.414e+008 1.000e+001 3.482e-001 1.698e-004 
5.826e-004 5.962e+007 1.414e+008 1.000e+001 3.480e-001 1.702e-004 
5.834e-004 5.968e+007 1.414e+008 1.000e+001 3.484e-001 1.706e-004 
5.843e-004 5.974e+007 1.414e+008 1.000e+001 3.487e-001 1.710e-004 
5.851e-004 5.980e+007 1.414e+008 1.000e+001 3.487e-001 1.715e-004 
5.860e-004 5.986e+007 1.414e+008 1.000e+001 3.489e-001 1.719e-004 
5.868e-004 5.993e+007 1.414e+008 1.000e+001 3.490e-001 1.723e-004 
5.877e-004 5.999e+007 1.414e+008 1.000e+001 3.491e-001 1.728e-004 
5.885e-004 6.005e+007 1.414e+008 1.000e+001 3.491e-001 1.732e-004 
5.894e-004 6.011e+007 1.414e+008 1.000e+001 3.492e-001 1.736e-004 
5.903e-004 6.017e+007 1.414e+008 1.000e+001 3.495e-001 1.741e-004 
5.911e-004 6.023e+007 1.414e+008 1.000e+001 3.495e-001 1.745e-004 
5.920e-004 6.030e+007 1.414e+008 1.000e+001 3.501e-001 1.749e-004 
5.928e-004 6.036e+007 1.414e+008 1.000e+001 3.509e-001 1.754e-004 
5.937e-004 6.042e+007 1.414e+008 1.000e+001 3.512e-001 1.758e-004 
5.945e-004 6.048e+007 1.414e+008 1.000e+001 3.520e-001 1.762e-004 
5.954e-004 6.054e+007 1.414e+008 1.000e+001 3.531e-001 1.766e-004 
5.962e-004 6.060e+007 1.414e+008 1.000e+001 3.529e-001 1.771e-004 
5.971e-004 6.066e+007 1.414e+008 1.000e+001 3.535e-001 1.775e-004 
5.980e-004 6.072e+007 1.414e+008 1.000e+001 3.536e-001 1.780e-004 
5.988e-004 6.078e+007 1.414e+008 1.000e+001 3.535e-001 1.784e-004 
5.997e-004 6.084e+007 1.414e+008 1.000e+001 3.536e-001 1.788e-004 
6.005e-004 6.091e+007 1.414e+008 1.000e+001 3.536e-001 1.793e-004 
6.014e-004 6.097e+007 1.414e+008 1.000e+001 3.537e-001 1.797e-004 
6.023e-004 6.103e+007 1.414e+008 1.000e+001 3.538e-001 1.802e-004 
6.031e-004 6.109e+007 1.414e+008 1.000e+001 3.540e-001 1.806e-004 
6.040e-004 6.115e+007 1.414e+008 1.000e+001 3.541e-001 1.810e-004 
6.049e-004 6.121e+007 1.414e+008 1.000e+001 3.544e-001 1.815e-004 
6.057e-004 6.127e+007 1.414e+008 1.000e+001 3.550e-001 1.819e-004 
6.066e-004 6.133e+007 1.414e+008 1.000e+001 3.553e-001 1.824e-004 
6.074e-004 6.139e+007 1.414e+008 1.000e+001 3.565e-001 1.828e-004 
6.083e-004 6.146e+007 1.414e+008 1.000e+001 3.572e-001 1.833e-004 
6.092e-004 6.151e+007 1.414e+008 1.000e+001 3.572e-001 1.837e-004 
6.100e-004 6.158e+007 1.414e+008 1.000e+001 3.579e-001 1.841e-004 
6.109e-004 6.164e+007 1.414e+008 1.000e+001 3.581e-001 1.846e-004 
6.118e-004 6.170e+007 1.414e+008 1.000e+001 3.581e-001 1.850e-004 
6.127e-004 6.176e+007 1.414e+008 1.000e+001 3.583e-001 1.855e-004 
6.135e-004 6.182e+007 1.414e+008 1.000e+001 3.584e-001 1.859e-004 
6.144e-004 6.188e+007 1.414e+008 1.000e+001 3.583e-001 1.864e-004 
6.152e-004 6.194e+007 1.414e+008 1.000e+001 3.584e-001 1.868e-004 
6.161e-004 6.200e+007 1.414e+008 1.000e+001 3.586e-001 1.873e-004 
6.170e-004 6.206e+007 1.414e+008 1.000e+001 3.585e-001 1.877e-004 
6.179e-004 6.213e+007 1.414e+008 1.000e+001 3.588e-001 1.882e-004 
6.187e-004 6.219e+007 1.414e+008 1.000e+001 3.592e-001 1.886e-004 
6.196e-004 6.225e+007 1.414e+008 1.000e+001 3.595e-001 1.891e-004 
6.205e-004 6.231e+007 1.414e+008 1.000e+001 3.603e-001 1.895e-004 
6.214e-004 6.237e+007 1.414e+008 1.000e+001 3.612e-001 1.900e-004 
6.222e-004 6.243e+007 1.414e+008 1.000e+001 3.616e-001 1.904e-004 
6.231e-004 6.249e+007 1.414e+008 1.000e+001 3.625e-001 1.909e-004 
6.240e-004 6.255e+007 1.414e+008 1.000e+001 3.627e-001 1.914e-004 
6.248e-004 6.261e+007 1.414e+008 1.000e+001 3.627e-001 1.918e-004 
6.257e-004 6.267e+007 1.414e+008 1.000e+001 3.630e-001 1.922e-004 
6.265e-004 6.272e+007 1.414e+008 1.000e+001 3.629e-001 1.927e-004 
6.274e-004 6.278e+007 1.414e+008 1.000e+001 3.630e-001 1.931e-004 
6.283e-004 6.285e+007 1.414e+008 1.000e+001 3.630e-001 1.936e-004 
6.291e-004 6.290e+007 1.414e+008 1.000e+001 3.631e-001 1.940e-004 
6.300e-004 6.296e+007 1.414e+008 1.000e+001 3.630e-001 1.945e-004 
6.309e-004 6.302e+007 1.414e+008 1.000e+001 3.631e-001 1.950e-004 
6.317e-004 6.308e+007 1.414e+008 1.000e+001 3.632e-001 1.954e-004 
6.326e-004 6.314e+007 1.414e+008 1.000e+001 3.635e-001 1.959e-004 
6.335e-004 6.321e+007 1.414e+008 1.000e+001 3.642e-001 1.963e-004 
6.344e-004 6.326e+007 1.414e+008 1.000e+001 3.642e-001 1.968e-004 
6.352e-004 6.332e+007 1.414e+008 1.000e+001 3.655e-001 1.972e-004 
6.361e-004 6.338e+007 1.414e+008 1.000e+001 3.665e-001 1.977e-004 
6.370e-004 6.344e+007 1.414e+008 1.000e+001 3.665e-001 1.982e-004 
6.379e-004 6.351e+007 1.414e+008 1.000e+001 3.671e-001 1.986e-004 
6.388e-004 6.357e+007 1.414e+008 1.000e+001 3.674e-001 1.991e-004 
6.396e-004 6.362e+007 1.414e+008 1.000e+001 3.673e-001 1.996e-004 
6.405e-004 6.368e+007 1.414e+008 1.000e+001 3.675e-001 2.000e-004 
6.413e-004 6.374e+007 1.414e+008 1.000e+001 3.677e-001 2.005e-004 
6.422e-004 6.380e+007 1.414e+008 1.000e+001 3.677e-001 2.009e-004 
6.431e-004 6.386e+007 1.414e+008 1.000e+001 3.677e-001 2.014e-004 
6.440e-004 6.392e+007 1.414e+008 1.000e+001 3.678e-001 2.019e-004 
6.448e-004 6.398e+007 1.414e+008 1.000e+001 3.678e-001 2.023e-004 
6.457e-004 6.404e+007 1.414e+008 1.000e+001 3.679e-001 2.028e-004 
6.466e-004 6.410e+007 1.414e+008 1.000e+001 3.683e-001 2.033e-004 
6.475e-004 6.416e+007 1.414e+008 1.000e+001 3.684e-001 2.037e-004 
6.484e-004 6.422e+007 1.414e+008 1.000e+001 3.696e-001 2.042e-004 
6.493e-004 6.428e+007 1.414e+008 1.000e+001 3.695e-001 2.047e-004 
6.501e-004 6.434e+007 1.414e+008 1.000e+001 3.705e-001 2.051e-004 
6.510e-004 6.440e+007 1.414e+008 1.000e+001 3.714e-001 2.056e-004 
6.519e-004 6.446e+007 1.414e+008 1.000e+001 3.717e-001 2.061e-004 
6.528e-004 6.452e+007 1.414e+008 1.000e+001 3.719e-001 2.066e-004 
6.537e-004 6.458e+007 1.414e+008 1.000e+001 3.723e-001 2.071e-004 
6.546e-004 6.463e+007 1.414e+008 1.000e+001 3.723e-001 2.075e-004 
6.554e-004 6.469e+007 1.414e+008 1.000e+001 3.722e-001 2.080e-004 
6.563e-004 6.475e+007 1.414e+008 1.000e+001 3.724e-001 2.084e-004 
6.571e-004 6.481e+007 1.414e+008 1.000e+001 3.723e-001 2.089e-004 
6.580e-004 6.487e+007 1.414e+008 1.000e+001 3.724e-001 2.094e-004 
6.589e-004 6.493e+007 1.414e+008 1.000e+001 3.726e-001 2.099e-004 
6.598e-004 6.498e+007 1.414e+008 1.000e+001 3.726e-001 2.103e-004 
6.606e-004 6.504e+007 1.414e+008 1.000e+001 3.726e-001 2.108e-004 
6.615e-004 6.510e+007 1.414e+008 1.000e+001 3.729e-001 2.112e-004 
6.624e-004 6.516e+007 1.414e+008 1.000e+001 3.735e-001 2.117e-004 
6.633e-004 6.522e+007 1.414e+008 1.000e+001 3.741e-001 2.122e-004 
6.642e-004 6.528e+007 1.414e+008 1.000e+001 3.742e-001 2.127e-004 
6.650e-004 6.534e+007 1.414e+008 1.000e+001 3.750e-001 2.131e-004 
6.659e-004 6.540e+007 1.414e+008 1.000e+001 3.760e-001 2.136e-004 
6.668e-004 6.545e+007 1.414e+008 1.000e+001 3.764e-001 2.141e-004 
6.678e-004 6.552e+007 1.414e+008 1.000e+001 3.765e-001 2.146e-004 
6.686e-004 6.557e+007 1.414e+008 1.000e+001 3.769e-001 2.151e-004 
6.695e-004 6.563e+007 1.414e+008 1.000e+001 3.769e-001 2.156e-004 
6.704e-004 6.569e+007 1.414e+008 1.000e+001 3.769e-001 2.160e-004 
6.713e-004 6.575e+007 1.414e+008 1.000e+001 3.771e-001 2.165e-004 
6.721e-004 6.581e+007 1.414e+008 1.000e+001 3.770e-001 2.170e-004 
6.731e-004 6.587e+007 1.414e+008 1.000e+001 3.772e-001 2.175e-004 
6.739e-004 6.592e+007 1.414e+008 1.000e+001 3.771e-001 2.180e-004 
6.748e-004 6.598e+007 1.414e+008 1.000e+001 3.773e-001 2.184e-004 
6.757e-004 6.604e+007 1.414e+008 1.000e+001 3.774e-001 2.189e-004 
6.765e-004 6.610e+007 1.414e+008 1.000e+001 3.775e-001 2.194e-004 
6.775e-004 6.616e+007 1.414e+008 1.000e+001 3.782e-001 2.199e-004 
6.784e-004 6.621e+007 1.414e+008 1.000e+001 3.791e-001 2.204e-004 
6.792e-004 6.627e+007 1.414e+008 1.000e+001 3.791e-001 2.208e-004 
6.801e-004 6.633e+007 1.414e+008 1.000e+001 3.803e-001 2.213e-004 
6.810e-004 6.639e+007 1.414e+008 1.000e+001 3.807e-001 2.218e-004 
6.818e-004 6.644e+007 1.414e+008 1.000e+001 3.807e-001 2.223e-004 
6.828e-004 6.650e+007 1.414e+008 1.000e+001 3.813e-001 2.228e-004 
6.836e-004 6.656e+007 1.414e+008 1.000e+001 3.814e-001 2.233e-004 
6.845e-004 6.662e+007 1.414e+008 1.000e+001 3.813e-001 2.237e-004 
6.854e-004 6.668e+007 1.414e+008 1.000e+001 3.816e-001 2.242e-004 
6.863e-004 6.673e+007 1.414e+008 1.000e+001 3.817e-001 2.247e-004 
6.872e-004 6.679e+007 1.414e+008 1.000e+001 3.817e-001 2.252e-004 
6.881e-004 6.685e+007 1.414e+008 1.000e+001 3.818e-001 2.257e-004 
6.889e-004 6.690e+007 1.414e+008 1.000e+001 3.818e-001 2.262e-004 
6.898e-004 6.696e+007 1.414e+008 1.000e+001 3.818e-001 2.267e-004 
6.907e-004 6.702e+007 1.414e+008 1.000e+001 3.819e-001 2.271e-004 
6.916e-004 6.708e+007 1.414e+008 1.000e+001 3.821e-001 2.277e-004 
6.925e-004 6.714e+007 1.414e+008 1.000e+001 3.831e-001 2.282e-004 
6.934e-004 6.719e+007 1.414e+008 1.000e+001 3.827e-001 2.286e-004 
6.943e-004 6.725e+007 1.414e+008 1.000e+001 3.838e-001 2.291e-004 
6.952e-004 6.731e+007 1.414e+008 1.000e+001 3.850e-001 2.296e-004 
6.961e-004 6.737e+007 1.414e+008 1.000e+001 3.845e-001 2.301e-004 
6.970e-004 6.743e+007 1.414e+008 1.000e+001 3.859e-001 2.306e-004 
6.979e-004 6.748e+007 1.414e+008 1.000e+001 3.860e-001 2.311e-004 
6.988e-004 6.754e+007 1.414e+008 1.000e+001 3.858e-001 2.316e-004 
6.996e-004 6.760e+007 1.414e+008 1.000e+001 3.862e-001 2.321e-004 
7.005e-004 6.765e+007 1.414e+008 1.000e+001 3.863e-001 2.326e-004 
7.014e-004 6.771e+007 1.414e+008 1.000e+001 3.863e-001 2.331e-004 
7.023e-004 6.777e+007 1.414e+008 1.000e+001 3.864e-001 2.336e-004 
7.032e-004 6.783e+007 1.414e+008 1.000e+001 3.863e-001 2.341e-004 
7.041e-004 6.788e+007 1.414e+008 1.000e+001 3.865e-001 2.346e-004 
7.050e-004 6.794e+007 1.414e+008 1.000e+001 3.867e-001 2.351e-004 
7.059e-004 6.800e+007 1.414e+008 1.000e+001 3.865e-001 2.356e-004 
7.069e-004 6.806e+007 1.414e+008 1.000e+001 3.871e-001 2.361e-004 
7.077e-004 6.811e+007 1.414e+008 1.000e+001 3.868e-001 2.366e-004 
7.086e-004 6.817e+007 1.414e+008 1.000e+001 3.874e-001 2.371e-004 
7.095e-004 6.823e+007 1.414e+008 1.000e+001 3.882e-001 2.376e-004 
7.104e-004 6.828e+007 1.414e+008 1.000e+001 3.885e-001 2.381e-004 
7.113e-004 6.834e+007 1.414e+008 1.000e+001 3.901e-001 2.386e-004 
7.122e-004 6.840e+007 1.414e+008 1.000e+001 3.905e-001 2.391e-004 
7.131e-004 6.846e+007 1.414e+008 1.000e+001 3.904e-001 2.396e-004 
7.140e-004 6.851e+007 1.414e+008 1.000e+001 3.906e-001 2.401e-004 
7.149e-004 6.857e+007 1.414e+008 1.000e+001 3.909e-001 2.406e-004 
7.158e-004 6.863e+007 1.414e+008 1.000e+001 3.909e-001 2.411e-004 
7.167e-004 6.868e+007 1.414e+008 1.000e+001 3.910e-001 2.416e-004 
7.176e-004 6.874e+007 1.414e+008 1.000e+001 3.909e-001 2.421e-004 
7.184e-004 6.879e+007 1.414e+008 1.000e+001 3.910e-001 2.426e-004 
7.193e-004 6.885e+007 1.414e+008 1.000e+001 3.910e-001 2.431e-004 
7.202e-004 6.891e+007 1.414e+008 1.000e+001 3.911e-001 2.436e-004 
7.212e-004 6.897e+007 1.414e+008 1.000e+001 3.913e-001 2.442e-004 
7.220e-004 6.902e+007 1.414e+008 1.000e+001 3.912e-001 2.446e-004 
7.229e-004 6.908e+007 1.414e+008 1.000e+001 3.915e-001 2.451e-004 
7.238e-004 6.913e+007 1.414e+008 1.000e+001 3.918e-001 2.456e-004 
7.247e-004 6.919e+007 1.414e+008 1.000e+001 3.920e-001 2.462e-004 
7.257e-004 6.925e+007 1.414e+008 1.000e+001 3.933e-001 2.467e-004 
7.265e-004 6.930e+007 1.414e+008 1.000e+001 3.935e-001 2.472e-004 
7.274e-004 6.936e+007 1.414e+008 1.000e+001 3.943e-001 2.477e-004 
7.283e-004 6.941e+007 1.414e+008 1.000e+001 3.951e-001 2.482e-004 
7.292e-004 6.947e+007 1.414e+008 1.000e+001 3.950e-001 2.487e-004 
7.301e-004 6.953e+007 1.414e+008 1.000e+001 3.954e-001 2.492e-004 
7.310e-004 6.958e+007 1.414e+008 1.000e+001 3.954e-001 2.497e-004 
7.319e-004 6.964e+007 1.414e+008 1.000e+001 3.955e-001 2.502e-004 
7.328e-004 6.969e+007 1.414e+008 1.000e+001 3.956e-001 2.507e-004 
7.337e-004 6.975e+007 1.414e+008 1.000e+001 3.957e-001 2.512e-004 
7.346e-004 6.980e+007 1.414e+008 1.000e+001 3.957e-001 2.518e-004 
7.355e-004 6.986e+007 1.414e+008 1.000e+001 3.959e-001 2.523e-004 
7.364e-004 6.992e+007 1.414e+008 1.000e+001 3.958e-001 2.528e-004 
7.373e-004 6.997e+007 1.414e+008 1.000e+001 3.962e-001 2.533e-004 
7.381e-004 7.003e+007 1.414e+008 1.000e+001 3.960e-001 2.538e-004 
7.391e-004 7.008e+007 1.414e+008 1.000e+001 3.963e-001 2.543e-004 
7.400e-004 7.014e+007 1.414e+008 1.000e+001 3.968e-001 2.548e-004 
7.408e-004 7.019e+007 1.414e+008 1.000e+001 3.967e-001 2.553e-004 
7.417e-004 7.025e+007 1.414e+008 1.000e+001 3.978e-001 2.558e-004 
7.426e-004 7.030e+007 1.414e+008 1.000e+001 3.978e-001 2.563e-004 
7.435e-004 7.036e+007 1.414e+008 1.000e+001 3.990e-001 2.569e-004 
7.444e-004 7.042e+007 1.414e+008 1.000e+001 3.997e-001 2.574e-004 
7.453e-004 7.047e+007 1.414e+008 1.000e+001 4.000e-001 2.579e-004 
7.462e-004 7.052e+007 1.414e+008 1.000e+001 4.000e-001 2.584e-004 
7.471e-004 7.058e+007 1.414e+008 1.000e+001 4.003e-001 2.589e-004 
7.480e-004 7.063e+007 1.414e+008 1.000e+001 4.001e-001 2.594e-004 
7.489e-004 7.069e+007 1.414e+008 1.000e+001 4.004e-001 2.600e-004 
7.498e-004 7.074e+007 1.414e+008 1.000e+001 4.004e-001 2.605e-004 
7.507e-004 7.080e+007 1.414e+008 1.000e+001 4.003e-001 2.610e-004 
7.516e-004 7.085e+007 1.414e+008 1.000e+001 4.004e-001 2.615e-004 
7.525e-004 7.091e+007 1.414e+008 1.000e+001 4.005e-001 2.620e-004 
7.534e-004 7.097e+007 1.414e+008 1.000e+001 4.005e-001 2.626e-004 
7.543e-004 7.102e+007 1.414e+008 1.000e+001 4.006e-001 2.631e-004 
7.552e-004 7.107e+007 1.414e+008 1.000e+001 4.007e-001 2.636e-004 
7.561e-004 7.113e+007 1.414e+008 1.000e+001 4.011e-001 2.641e-004 
7.570e-004 7.118e+007 1.414e+008 1.000e+001 4.010e-001 2.646e-004 
7.579e-004 7.124e+007 1.414e+008 1.000e+001 4.022e-001 2.652e-004 
7.588e-004 7.130e+007 1.414e+008 1.000e+001 4.020e-001 2.657e-004 
7.597e-004 7.135e+007 1.414e+008 1.000e+001 4.029e-001 2.662e-004 
7.607e-004 7.141e+007 1.414e+008 1.000e+001 4.039e-001 2.668e-004 
7.616e-004 7.146e+007 1.414e+008 1.000e+001 4.040e-001 2.673e-004 
7.625e-004 7.152e+007 1.414e+008 1.000e+001 4.047e-001 2.679e-004 
7.634e-004 7.157e+007 1.414e+008 1.000e+001 4.046e-001 2.684e-004 
7.643e-004 7.162e+007 1.414e+008 1.000e+001 4.050e-001 2.689e-004 
7.652e-004 7.168e+007 1.414e+008 1.000e+001 4.050e-001 2.694e-004 
7.661e-004 7.173e+007 1.414e+008 1.000e+001 4.049e-001 2.699e-004 
7.670e-004 7.179e+007 1.414e+008 1.000e+001 4.051e-001 2.705e-004 
7.679e-004 7.184e+007 1.414e+008 1.000e+001 4.051e-001 2.710e-004 
7.688e-004 7.190e+007 1.414e+008 1.000e+001 4.051e-001 2.715e-004 
7.697e-004 7.195e+007 1.414e+008 1.000e+001 4.052e-001 2.720e-004 
7.706e-004 7.200e+007 1.414e+008 1.000e+001 4.053e-001 2.726e-004 
7.715e-004 7.206e+007 1.414e+008 1.000e+001 4.054e-001 2.731e-004 
7.724e-004 7.211e+007 1.414e+008 1.000e+001 4.053e-001 2.736e-004 
7.733e-004 7.217e+007 1.414e+008 1.000e+001 4.056e-001 2.742e-004 
7.742e-004 7.222e+007 1.414e+008 1.000e+001 4.065e-001 2.747e-004 
7.751e-004 7.228e+007 1.414e+008 1.000e+001 4.063e-001 2.752e-004 
7.761e-004 7.233e+007 1.414e+008 1.000e+001 4.076e-001 2.758e-004 
7.770e-004 7.239e+007 1.414e+008 1.000e+001 4.074e-001 2.763e-004 
7.779e-004 7.244e+007 1.414e+008 1.000e+001 4.082e-001 2.768e-004 
7.788e-004 7.249e+007 1.414e+008 1.000e+001 4.093e-001 2.774e-004 
7.797e-004 7.255e+007 1.414e+008 1.000e+001 4.089e-001 2.779e-004 
7.807e-004 7.261e+007 1.414e+008 1.000e+001 4.096e-001 2.785e-004 
7.815e-004 7.266e+007 1.414e+008 1.000e+001 4.094e-001 2.790e-004 
7.824e-004 7.271e+007 1.414e+008 1.000e+001 4.096e-001 2.795e-004 
7.833e-004 7.277e+007 1.414e+008 1.000e+001 4.097e-001 2.801e-004 
7.842e-004 7.282e+007 1.414e+008 1.000e+001 4.096e-001 2.806e-004 
7.852e-004 7.288e+007 1.414e+008 1.000e+001 4.098e-001 2.812e-004 
7.861e-004 7.293e+007 1.414e+008 1.000e+001 4.097e-001 2.817e-004 
7.870e-004 7.298e+007 1.414e+008 1.000e+001 4.098e-001 2.822e-004 
7.879e-004 7.304e+007 1.414e+008 1.000e+001 4.100e-001 2.828e-004 
7.888e-004 7.309e+007 1.414e+008 1.000e+001 4.099e-001 2.833e-004 
7.898e-004 7.315e+007 1.414e+008 1.000e+001 4.105e-001 2.839e-004 
7.907e-004 7.320e+007 1.414e+008 1.000e+001 4.105e-001 2.844e-004 
7.916e-004 7.325e+007 1.414e+008 1.000e+001 4.106e-001 2.849e-004 
7.925e-004 7.331e+007 1.414e+008 1.000e+001 4.116e-001 2.855e-004 
7.934e-004 7.336e+007 1.414e+008 1.000e+001 4.121e-001 2.860e-004 
7.943e-004 7.341e+007 1.414e+008 1.000e+001 4.130e-001 2.866e-004 
7.952e-004 7.347e+007 1.414e+008 1.000e+001 4.126e-001 2.871e-004 
7.961e-004 7.352e+007 1.414e+008 1.000e+001 4.135e-001 2.876e-004 
7.971e-004 7.357e+007 1.414e+008 1.000e+001 4.138e-001 2.882e-004 
7.980e-004 7.363e+007 1.414e+008 1.000e+001 4.139e-001 2.887e-004 
7.990e-004 7.369e+007 1.414e+008 1.000e+001 4.141e-001 2.893e-004 
7.999e-004 7.374e+007 1.414e+008 1.000e+001 4.142e-001 2.898e-004 
8.008e-004 7.379e+007 1.414e+008 1.000e+001 4.143e-001 2.904e-004 
8.017e-004 7.384e+007 1.414e+008 1.000e+001 4.144e-001 2.909e-004 
8.026e-004 7.390e+007 1.414e+008 1.000e+001 4.144e-001 2.915e-004 
8.035e-004 7.395e+007 1.414e+008 1.000e+001 4.145e-001 2.920e-004 
8.044e-004 7.400e+007 1.414e+008 1.000e+001 4.144e-001 2.926e-004 
8.053e-004 7.406e+007 1.414e+008 1.000e+001 4.146e-001 2.931e-004 
8.062e-004 7.411e+007 1.414e+008 1.000e+001 4.146e-001 2.936e-004 
8.072e-004 7.416e+007 1.414e+008 1.000e+001 4.148e-001 2.942e-004 
8.081e-004 7.422e+007 1.414e+008 1.000e+001 4.152e-001 2.948e-004 
8.090e-004 7.427e+007 1.414e+008 1.000e+001 4.152e-001 2.953e-004 
8.099e-004 7.432e+007 1.414e+008 1.000e+001 4.158e-001 2.958e-004 
8.108e-004 7.437e+007 1.414e+008 1.000e+001 4.158e-001 2.964e-004 
8.118e-004 7.443e+007 1.414e+008 1.000e+001 4.170e-001 2.970e-004 
8.127e-004 7.448e+007 1.414e+008 1.000e+001 4.173e-001 2.975e-004 
8.136e-004 7.453e+007 1.414e+008 1.000e+001 4.182e-001 2.981e-004 
8.145e-004 7.459e+007 1.414e+008 1.000e+001 4.186e-001 2.986e-004 
8.154e-004 7.464e+007 1.414e+008 1.000e+001 4.186e-001 2.992e-004 
8.164e-004 7.470e+007 1.414e+008 1.000e+001 4.187e-001 2.997e-004 
8.172e-004 7.474e+007 1.414e+008 1.000e+001 4.190e-001 3.003e-004 
8.181e-004 7.480e+007 1.414e+008 1.000e+001 4.190e-001 3.008e-004 
8.190e-004 7.485e+007 1.414e+008 1.000e+001 4.190e-001 3.013e-004 
8.200e-004 7.490e+007 1.414e+008 1.000e+001 4.190e-001 3.019e-004 
8.210e-004 7.496e+007 1.414e+008 1.000e+001 4.192e-001 3.025e-004 
8.218e-004 7.501e+007 1.414e+008 1.000e+001 4.191e-001 3.030e-004 
8.228e-004 7.506e+007 1.414e+008 1.000e+001 4.191e-001 3.036e-004 
8.237e-004 7.511e+007 1.414e+008 1.000e+001 4.192e-001 3.041e-004 
8.246e-004 7.517e+007 1.414e+008 1.000e+001 4.192e-001 3.047e-004 
8.256e-004 7.522e+007 1.414e+008 1.000e+001 4.196e-001 3.053e-004 
8.264e-004 7.527e+007 1.414e+008 1.000e+001 4.196e-001 3.058e-004 
8.273e-004 7.532e+007 1.414e+008 1.000e+001 4.202e-001 3.064e-004 
8.282e-004 7.537e+007 1.414e+008 1.000e+001 4.202e-001 3.069e-004 
8.292e-004 7.543e+007 1.414e+008 1.000e+001 4.208e-001 3.075e-004 
8.301e-004 7.548e+007 1.414e+008 1.000e+001 4.216e-001 3.081e-004 
8.310e-004 7.553e+007 1.414e+008 1.000e+001 4.223e-001 3.086e-004 
8.319e-004 7.558e+007 1.414e+008 1.000e+001 4.226e-001 3.091e-004 
8.329e-004 7.564e+007 1.414e+008 1.000e+001 4.228e-001 3.097e-004 
8.338e-004 7.569e+007 1.414e+008 1.000e+001 4.234e-001 3.103e-004 
8.347e-004 7.574e+007 1.414e+008 1.000e+001 4.234e-001 3.109e-004 
8.356e-004 7.579e+007 1.414e+008 1.000e+001 4.236e-001 3.114e-004 
8.365e-004 7.584e+007 1.414e+008 1.000e+001 4.236e-001 3.120e-004 
8.375e-004 7.590e+007 1.414e+008 1.000e+001 4.236e-001 3.125e-004 
8.384e-004 7.595e+007 1.414e+008 1.000e+001 4.237e-001 3.131e-004 
8.393e-004 7.600e+007 1.414e+008 1.000e+001 4.236e-001 3.137e-004 
8.402e-004 7.605e+007 1.414e+008 1.000e+001 4.239e-001 3.142e-004 
8.411e-004 7.610e+007 1.414e+008 1.000e+001 4.239e-001 3.148e-004 
8.421e-004 7.616e+007 1.414e+008 1.000e+001 4.239e-001 3.154e-004 
8.430e-004 7.621e+007 1.414e+008 1.000e+001 4.242e-001 3.159e-004 
8.439e-004 7.626e+007 1.414e+008 1.000e+001 4.240e-001 3.165e-004 
8.448e-004 7.631e+007 1.414e+008 1.000e+001 4.245e-001 3.170e-004 
8.457e-004 7.636e+007 1.414e+008 1.000e+001 4.244e-001 3.176e-004 
8.467e-004 7.642e+007 1.414e+008 1.000e+001 4.252e-001 3.182e-004 
8.476e-004 7.647e+007 1.414e+008 1.000e+001 4.252e-001 3.187e-004 
8.485e-004 7.652e+007 1.414e+008 1.000e+001 4.260e-001 3.193e-004 
8.494e-004 7.657e+007 1.414e+008 1.000e+001 4.273e-001 3.199e-004 
8.504e-004 7.662e+007 1.414e+008 1.000e+001 4.274e-001 3.204e-004 
8.514e-004 7.667e+007 1.414e+008 1.000e+001 4.278e-001 3.210e-004 
8.522e-004 7.672e+007 1.414e+008 1.000e+001 4.278e-001 3.216e-004 
8.531e-004 7.677e+007 1.414e+008 1.000e+001 4.280e-001 3.221e-004 
8.541e-004 7.683e+007 1.414e+008 1.000e+001 4.280e-001 3.227e-004 
8.550e-004 7.688e+007 1.414e+008 1.000e+001 4.283e-001 3.233e-004 
8.560e-004 7.693e+007 1.414e+008 1.000e+001 4.284e-001 3.239e-004 
8.569e-004 7.698e+007 1.414e+008 1.000e+001 4.283e-001 3.244e-004 
8.578e-004 7.703e+007 1.414e+008 1.000e+001 4.283e-001 3.250e-004 
8.587e-004 7.708e+007 1.414e+008 1.000e+001 4.285e-001 3.256e-004 
8.597e-004 7.714e+007 1.414e+008 1.000e+001 4.285e-001 3.262e-004 
8.606e-004 7.719e+007 1.414e+008 1.000e+001 4.285e-001 3.267e-004 
8.615e-004 7.724e+007 1.414e+008 1.000e+001 4.286e-001 3.273e-004 
8.624e-004 7.729e+007 1.414e+008 1.000e+001 4.288e-001 3.279e-004 
8.634e-004 7.734e+007 1.414e+008 1.000e+001 4.288e-001 3.284e-004 
8.643e-004 7.739e+007 1.414e+008 1.000e+001 4.293e-001 3.291e-004 
8.652e-004 7.744e+007 1.414e+008 1.000e+001 4.291e-001 3.296e-004 
8.662e-004 7.749e+007 1.414e+008 1.000e+001 4.301e-001 3.302e-004 
8.671e-004 7.754e+007 1.414e+008 1.000e+001 4.304e-001 3.308e-004 
8.681e-004 7.760e+007 1.414e+008 1.000e+001 4.315e-001 3.314e-004 
8.690e-004 7.765e+007 1.414e+008 1.000e+001 4.316e-001 3.319e-004 
8.699e-004 7.770e+007 1.414e+008 1.000e+001 4.321e-001 3.325e-004 
8.709e-004 7.775e+007 1.414e+008 1.000e+001 4.327e-001 3.331e-004 
8.718e-004 7.780e+007 1.414e+008 1.000e+001 4.325e-001 3.337e-004 
8.728e-004 7.786e+007 1.414e+008 1.000e+001 4.327e-001 3.343e-004 
8.737e-004 7.790e+007 1.414e+008 1.000e+001 4.328e-001 3.348e-004 
8.746e-004 7.795e+007 1.414e+008 1.000e+001 4.330e-001 3.354e-004 
8.755e-004 7.800e+007 1.414e+008 1.000e+001 4.329e-001 3.360e-004 
8.765e-004 7.806e+007 1.414e+008 1.000e+001 4.330e-001 3.366e-004 
8.774e-004 7.811e+007 1.414e+008 1.000e+001 4.332e-001 3.372e-004 
8.783e-004 7.815e+007 1.414e+008 1.000e+001 4.330e-001 3.377e-004 
8.792e-004 7.821e+007 1.414e+008 1.000e+001 4.333e-001 3.383e-004 
8.801e-004 7.826e+007 1.414e+008 1.000e+001 4.331e-001 3.389e-004 
8.811e-004 7.831e+007 1.414e+008 1.000e+001 4.334e-001 3.395e-004 
8.820e-004 7.836e+007 1.414e+008 1.000e+001 4.334e-001 3.401e-004 
8.829e-004 7.841e+007 1.414e+008 1.000e+001 4.334e-001 3.406e-004 
8.839e-004 7.846e+007 1.414e+008 1.000e+001 4.337e-001 3.412e-004 
8.848e-004 7.851e+007 1.414e+008 1.000e+001 4.339e-001 3.418e-004 
8.857e-004 7.856e+007 1.414e+008 1.000e+001 4.349e-001 3.424e-004 
8.866e-004 7.861e+007 1.414e+008 1.000e+001 4.350e-001 3.430e-004 
8.876e-004 7.866e+007 1.414e+008 1.000e+001 4.359e-001 3.435e-004 
8.885e-004 7.871e+007 1.414e+008 1.000e+001 4.358e-001 3.441e-004 
8.895e-004 7.876e+007 1.414e+008 1.000e+001 4.371e-001 3.447e-004 
8.904e-004 7.881e+007 1.414e+008 1.000e+001 4.367e-001 3.453e-004 
8.913e-004 7.886e+007 1.414e+008 1.000e+001 4.372e-001 3.459e-004 
8.922e-004 7.891e+007 1.414e+008 1.000e+001 4.375e-001 3.464e-004 
8.932e-004 7.896e+007 1.414e+008 1.000e+001 4.375e-001 3.470e-004 
8.942e-004 7.901e+007 1.414e+008 1.000e+001 4.377e-001 3.477e-004 
8.951e-004 7.906e+007 1.414e+008 1.000e+001 4.376e-001 3.482e-004 
8.960e-004 7.911e+007 1.414e+008 1.000e+001 4.376e-001 3.488e-004 
8.969e-004 7.916e+007 1.414e+008 1.000e+001 4.377e-001 3.494e-004 
8.979e-004 7.921e+007 1.414e+008 1.000e+001 4.378e-001 3.500e-004 
8.988e-004 7.926e+007 1.414e+008 1.000e+001 4.378e-001 3.506e-004 
8.997e-004 7.931e+007 1.414e+008 1.000e+001 4.379e-001 3.512e-004 
9.006e-004 7.936e+007 1.414e+008 1.000e+001 4.380e-001 3.518e-004 
9.016e-004 7.941e+007 1.414e+008 1.000e+001 4.380e-001 3.524e-004 
9.026e-004 7.946e+007 1.414e+008 1.000e+001 4.382e-001 3.530e-004 
9.035e-004 7.951e+007 1.414e+008 1.000e+001 4.383e-001 3.536e-004 
9.044e-004 7.956e+007 1.414e+008 1.000e+001 4.388e-001 3.541e-004 
9.053e-004 7.961e+007 1.414e+008 1.000e+001 4.388e-001 3.547e-004 
9.063e-004 7.966e+007 1.414e+008 1.000e+001 4.397e-001 3.554e-004 
9.073e-004 7.971e+007 1.414e+008 1.000e+001 4.398e-001 3.559e-004 
9.082e-004 7.976e+007 1.414e+008 1.000e+001 4.407e-001 3.565e-004 
9.091e-004 7.981e+007 1.414e+008 1.000e+001 4.412e-001 3.571e-004 
9.101e-004 7.986e+007 1.414e+008 1.000e+001 4.415e-001 3.578e-004 
9.111e-004 7.991e+007 1.414e+008 1.000e+001 4.419e-001 3.584e-004 
9.120e-004 7.996e+007 1.414e+008 1.000e+001 4.419e-001 3.589e-004 
9.129e-004 8.001e+007 1.414e+008 1.000e+001 4.422e-001 3.595e-004 
9.138e-004 8.006e+007 1.414e+008 1.000e+001 4.422e-001 3.601e-004 
9.148e-004 8.011e+007 1.414e+008 1.000e+001 4.424e-001 3.608e-004 
9.158e-004 8.016e+007 1.414e+008 1.000e+001 4.424e-001 3.613e-004 
9.167e-004 8.020e+007 1.414e+008 1.000e+001 4.423e-001 3.619e-004 
9.176e-004 8.025e+007 1.414e+008 1.000e+001 4.425e-001 3.625e-004 
9.186e-004 8.030e+007 1.414e+008 1.000e+001 4.425e-001 3.631e-004 
9.195e-004 8.035e+007 1.414e+008 1.000e+001 4.424e-001 3.638e-004 
9.204e-004 8.040e+007 1.414e+008 1.000e+001 4.426e-001 3.643e-004 
9.214e-004 8.045e+007 1.414e+008 1.000e+001 4.426e-001 3.649e-004 
9.223e-004 8.050e+007 1.414e+008 1.000e+001 4.427e-001 3.655e-004 
9.233e-004 8.055e+007 1.414e+008 1.000e+001 4.432e-001 3.662e-004 
9.242e-004 8.060e+007 1.414e+008 1.000e+001 4.430e-001 3.667e-004 
9.251e-004 8.064e+007 1.414e+008 1.000e+001 4.433e-001 3.673e-004 
9.261e-004 8.069e+007 1.414e+008 1.000e+001 4.439e-001 3.679e-004 
9.271e-004 8.075e+007 1.414e+008 1.000e+001 4.450e-001 3.686e-004 
9.280e-004 8.079e+007 1.414e+008 1.000e+001 4.445e-001 3.692e-004 
9.289e-004 8.084e+007 1.414e+008 1.000e+001 4.453e-001 3.698e-004 
9.298e-004 8.089e+007 1.414e+008 1.000e+001 4.459e-001 3.704e-004 
9.308e-004 8.094e+007 1.414e+008 1.000e+001 4.461e-001 3.710e-004 
9.318e-004 8.099e+007 1.414e+008 1.000e+001 4.466e-001 3.716e-004 
9.327e-004 8.104e+007 1.414e+008 1.000e+001 4.468e-001 3.722e-004 
9.336e-004 8.109e+007 1.414e+008 1.000e+001 4.468e-001 3.728e-004 
9.346e-004 8.113e+007 1.414e+008 1.000e+001 4.469e-001 3.734e-004 
9.355e-004 8.118e+007 1.414e+008 1.000e+001 4.470e-001 3.740e-004 
9.364e-004 8.123e+007 1.414e+008 1.000e+001 4.470e-001 3.746e-004 
9.373e-004 8.128e+007 1.414e+008 1.000e+001 4.471e-001 3.751e-004 
9.382e-004 8.132e+007 1.414e+008 1.000e+001 4.470e-001 3.757e-004 
9.392e-004 8.137e+007 1.414e+008 1.000e+001 4.471e-001 3.763e-004 
9.401e-004 8.142e+007 1.414e+008 1.000e+001 4.472e-001 3.770e-004 
9.410e-004 8.146e+007 1.414e+008 1.000e+001 4.473e-001 3.775e-004 
9.419e-004 8.151e+007 1.414e+008 1.000e+001 4.473e-001 3.781e-004 
9.428e-004 8.156e+007 1.414e+008 1.000e+001 4.474e-001 3.787e-004 
9.438e-004 8.161e+007 1.414e+008 1.000e+001 4.476e-001 3.793e-004 
9.446e-004 8.165e+007 1.414e+008 1.000e+001 4.475e-001 3.799e-004 
9.455e-004 8.170e+007 1.414e+008 1.000e+001 4.476e-001 3.805e-004 
9.464e-004 8.174e+007 1.414e+008 1.000e+001 4.479e-001 3.810e-004 
9.474e-004 8.179e+007 1.414e+008 1.000e+001 4.485e-001 3.817e-004 
9.483e-004 8.184e+007 1.414e+008 1.000e+001 4.491e-001 3.823e-004 
9.492e-004 8.189e+007 1.414e+008 1.000e+001 4.494e-001 3.828e-004 
9.501e-004 8.193e+007 1.414e+008 1.000e+001 4.503e-001 3.834e-004 
9.510e-004 8.198e+007 1.414e+008 1.000e+001 4.505e-001 3.840e-004 
9.520e-004 8.203e+007 1.414e+008 1.000e+001 4.510e-001 3.846e-004 
9.529e-004 8.207e+007 1.414e+008 1.000e+001 4.509e-001 3.852e-004 
9.538e-004 8.212e+007 1.414e+008 1.000e+001 4.515e-001 3.858e-004 
9.547e-004 8.216e+007 1.414e+008 1.000e+001 4.516e-001 3.864e-004 
9.557e-004 8.221e+007 1.414e+008 1.000e+001 4.515e-001 3.870e-004 
9.566e-004 8.226e+007 1.414e+008 1.000e+001 4.515e-001 3.876e-004 
9.575e-004 8.231e+007 1.414e+008 1.000e+001 4.517e-001 3.882e-004 
9.584e-004 8.235e+007 1.414e+008 1.000e+001 4.518e-001 3.888e-004 
9.594e-004 8.240e+007 1.414e+008 1.000e+001 4.517e-001 3.894e-004 
9.604e-004 8.245e+007 1.414e+008 1.000e+001 4.518e-001 3.901e-004 
9.612e-004 8.249e+007 1.414e+008 1.000e+001 4.518e-001 3.906e-004 
9.621e-004 8.254e+007 1.414e+008 1.000e+001 4.519e-001 3.912e-004 
9.630e-004 8.259e+007 1.414e+008 1.000e+001 4.519e-001 3.918e-004 
9.640e-004 8.263e+007 1.414e+008 1.000e+001 4.519e-001 3.925e-004 
9.649e-004 8.268e+007 1.414e+008 1.000e+001 4.522e-001 3.931e-004 
9.658e-004 8.273e+007 1.414e+008 1.000e+001 4.522e-001 3.936e-004 
9.667e-004 8.277e+007 1.414e+008 1.000e+001 4.522e-001 3.942e-004 
9.677e-004 8.282e+007 1.414e+008 1.000e+001 4.525e-001 3.948e-004 
9.686e-004 8.287e+007 1.414e+008 1.000e+001 4.531e-001 3.955e-004 
9.695e-004 8.291e+007 1.414e+008 1.000e+001 4.533e-001 3.960e-004 
9.704e-004 8.295e+007 1.414e+008 1.000e+001 4.541e-001 3.966e-004 
9.713e-004 8.300e+007 1.414e+008 1.000e+001 4.542e-001 3.972e-004 
9.723e-004 8.305e+007 1.414e+008 1.000e+001 4.552e-001 3.979e-004 
9.732e-004 8.310e+007 1.414e+008 1.000e+001 4.553e-001 3.985e-004 
9.741e-004 8.314e+007 1.414e+008 1.000e+001 4.558e-001 3.991e-004 
9.750e-004 8.319e+007 1.414e+008 1.000e+001 4.558e-001 3.997e-004 
9.760e-004 8.324e+007 1.414e+008 1.000e+001 4.561e-001 4.003e-004 
9.769e-004 8.328e+007 1.414e+008 1.000e+001 4.561e-001 4.009e-004 
9.778e-004 8.332e+007 1.414e+008 1.000e+001 4.563e-001 4.015e-004 
9.787e-004 8.337e+007 1.414e+008 1.000e+001 4.564e-001 4.021e-004 
9.797e-004 8.342e+007 1.414e+008 1.000e+001 4.563e-001 4.027e-004 
9.806e-004 8.346e+007 1.414e+008 1.000e+001 4.564e-001 4.033e-004 
9.815e-004 8.351e+007 1.414e+008 1.000e+001 4.564e-001 4.039e-004 
9.825e-004 8.355e+007 1.414e+008 1.000e+001 4.564e-001 4.045e-004 
9.834e-004 8.360e+007 1.414e+008 1.000e+001 4.566e-001 4.052e-004 
9.844e-004 8.365e+007 1.414e+008 1.000e+001 4.565e-001 4.058e-004 
9.853e-004 8.369e+007 1.414e+008 1.000e+001 4.566e-001 4.064e-004 
9.862e-004 8.374e+007 1.414e+008 1.000e+001 4.566e-001 4.070e-004 
9.871e-004 8.378e+007 1.414e+008 1.000e+001 4.568e-001 4.076e-004 
9.881e-004 8.383e+007 1.414e+008 1.000e+001 4.569e-001 4.082e-004 
9.890e-004 8.388e+007 1.414e+008 1.000e+001 4.571e-001 4.088e-004 
9.899e-004 8.392e+007 1.414e+008 1.000e+001 4.571e-001 4.094e-004 
9.908e-004 8.396e+007 1.414e+008 1.000e+001 4.574e-001 4.100e-004 
9.917e-004 8.401e+007 1.414e+008 1.000e+001 4.580e-001 4.107e-004 
9.927e-004 8.406e+007 1.414e+008 1.000e+001 4.594e-001 4.113e-004 
9.936e-004 8.410e+007 1.414e+008 1.000e+001 4.585e-001 4.119e-004 
9.945e-004 8.415e+007 1.414e+008 1.000e+001 4.598e-001 4.125e-004 
9.954e-004 8.419e+007 1.414e+008 1.000e+001 4.596e-001 4.131e-004 
9.964e-004 8.424e+007 1.414e+008 1.000e+001 4.606e-001 4.137e-004 
9.973e-004 8.428e+007 1.414e+008 1.000e+001 4.606e-001 4.143e-004 
9.982e-004 8.433e+007 1.414e+008 1.000e+001 4.609e-001 4.149e-004 
9.991e-004 8.437e+007 1.414e+008 1.000e+001 4.606e-001 4.155e-004 
1.000e-003 8.442e+007 1.414e+008 1.000e+001 4.610e-001 4.162e-004 
1.001e-003 8.446e+007 1.414e+008 1.000e+001 4.609e-001 4.168e-004 
1.002e-003 8.450e+007 1.414e+008 1.000e+001 4.610e-001 4.174e-004 
1.003e-003 8.455e+007 1.414e+008 1.000e+001 4.610e-001 4.180e-004 
1.004e-003 8.460e+007 1.414e+008 1.000e+001 4.611e-001 4.186e-004 
1.005e-003 8.465e+007 1.414e+008 1.000e+001 4.611e-001 4.193e-004 
1.006e-003 8.469e+007 1.414e+008 1.000e+001 4.612e-001 4.198e-004 
1.006e-003 8.473e+007 1.414e+008 1.000e+001 4.612e-001 4.204e-004 
1.007e-003 8.478e+007 1.414e+008 1.000e+001 4.612e-001 4.211e-004 
1.008e-003 8.482e+007 1.414e+008 1.000e+001 4.614e-001 4.217e-004 
1.009e-003 8.487e+007 1.414e+008 1.000e+001 4.613e-001 4.223e-004 
1.010e-003 8.491e+007 1.414e+008 1.000e+001 4.615e-001 4.229e-004 
1.011e-003 8.495e+007 1.414e+008 1.000e+001 4.615e-001 4.235e-004 
1.012e-003 8.500e+007 1.414e+008 1.000e+001 4.620e-001 4.242e-004 
1.013e-003 8.505e+007 1.414e+008 1.000e+001 4.618e-001 4.248e-004 
1.014e-003 8.509e+007 1.414e+008 1.000e+001 4.626e-001 4.254e-004 
1.015e-003 8.514e+007 1.414e+008 1.000e+001 4.629e-001 4.260e-004 
1.016e-003 8.518e+007 1.414e+008 1.000e+001 4.634e-001 4.267e-004 
1.017e-003 8.523e+007 1.414e+008 1.000e+001 4.638e-001 4.273e-004 
1.018e-003 8.527e+007 1.414e+008 1.000e+001 4.641e-001 4.279e-004 
1.019e-003 8.531e+007 1.414e+008 1.000e+001 4.649e-001 4.285e-004 
1.020e-003 8.536e+007 1.414e+008 1.000e+001 4.651e-001 4.292e-004 
1.021e-003 8.541e+007 1.414e+008 1.000e+001 4.655e-001 4.298e-004 
1.021e-003 8.545e+007 1.414e+008 1.000e+001 4.653e-001 4.304e-004 
1.022e-003 8.549e+007 1.414e+008 1.000e+001 4.656e-001 4.310e-004 
1.023e-003 8.554e+007 1.414e+008 1.000e+001 4.657e-001 4.316e-004 
1.024e-003 8.558e+007 1.414e+008 1.000e+001 4.657e-001 4.323e-004 
1.025e-003 8.563e+007 1.414e+008 1.000e+001 4.657e-001 4.329e-004 
1.026e-003 8.567e+007 1.414e+008 1.000e+001 4.658e-001 4.335e-004 
1.027e-003 8.571e+007 1.414e+008 1.000e+001 4.658e-001 4.341e-004 
1.028e-003 8.576e+007 1.414e+008 1.000e+001 4.659e-001 4.348e-004 
1.029e-003 8.581e+007 1.414e+008 1.000e+001 4.658e-001 4.354e-004 
1.030e-003 8.585e+007 1.414e+008 1.000e+001 4.658e-001 4.360e-004 
1.031e-003 8.589e+007 1.414e+008 1.000e+001 4.657e-001 4.367e-004 
1.032e-003 8.594e+007 1.414e+008 1.000e+001 4.659e-001 4.373e-004 
1.033e-003 8.598e+007 1.414e+008 1.000e+001 4.661e-001 4.380e-004 
1.034e-003 8.603e+007 1.414e+008 1.000e+001 4.660e-001 4.386e-004 
1.034e-003 8.607e+007 1.414e+008 1.000e+001 4.664e-001 4.392e-004 
1.035e-003 8.612e+007 1.414e+008 1.000e+001 4.664e-001 4.399e-004 
1.036e-003 8.616e+007 1.414e+008 1.000e+001 4.670e-001 4.405e-004 
1.037e-003 8.621e+007 1.414e+008 1.000e+001 4.667e-001 4.411e-004 
1.038e-003 8.625e+007 1.414e+008 1.000e+001 4.676e-001 4.418e-004 
1.039e-003 8.629e+007 1.414e+008 1.000e+001 4.680e-001 4.424e-004 
1.040e-003 8.634e+007 1.414e+008 1.000e+001 4.691e-001 4.431e-004 
1.041e-003 8.638e+007 1.414e+008 1.000e+001 4.688e-001 4.437e-004 
1.042e-003 8.642e+007 1.414e+008 1.000e+001 4.697e-001 4.443e-004 
1.043e-003 8.647e+007 1.414e+008 1.000e+001 4.697e-001 4.449e-004 
1.044e-003 8.652e+007 1.414e+008 1.000e+001 4.702e-001 4.456e-004 
1.045e-003 8.656e+007 1.414e+008 1.000e+001 4.699e-001 4.462e-004 
1.046e-003 8.660e+007 1.414e+008 1.000e+001 4.702e-001 4.468e-004 
1.047e-003 8.664e+007 1.414e+008 1.000e+001 4.703e-001 4.474e-004 
1.048e-003 8.669e+007 1.414e+008 1.000e+001 4.704e-001 4.481e-004 
1.049e-003 8.673e+007 1.414e+008 1.000e+001 4.704e-001 4.487e-004 
1.050e-003 8.678e+007 1.414e+008 1.000e+001 4.704e-001 4.493e-004 
1.050e-003 8.682e+007 1.414e+008 1.000e+001 4.704e-001 4.500e-004 
1.051e-003 8.686e+007 1.414e+008 1.000e+001 4.705e-001 4.506e-004 
1.052e-003 8.691e+007 1.414e+008 1.000e+001 4.704e-001 4.513e-004 
1.053e-003 8.695e+007 1.414e+008 1.000e+001 4.705e-001 4.519e-004 
1.054e-003 8.699e+007 1.414e+008 1.000e+001 4.707e-001 4.525e-004 
1.055e-003 8.704e+007 1.414e+008 1.000e+001 4.706e-001 4.532e-004 
1.056e-003 8.708e+007 1.414e+008 1.000e+001 4.707e-001 4.538e-004 
1.057e-003 8.712e+007 1.414e+008 1.000e+001 4.705e-001 4.544e-004 
1.058e-003 8.717e+007 1.414e+008 1.000e+001 4.710e-001 4.551e-004 
1.059e-003 8.721e+007 1.414e+008 1.000e+001 4.710e-001 4.557e-004 
1.060e-003 8.726e+007 1.414e+008 1.000e+001 4.715e-001 4.564e-004 
1.061e-003 8.730e+007 1.414e+008 1.000e+001 4.714e-001 4.570e-004 
1.062e-003 8.734e+007 1.414e+008 1.000e+001 4.722e-001 4.576e-004 
1.063e-003 8.739e+007 1.414e+008 1.000e+001 4.724e-001 4.583e-004 
1.064e-003 8.743e+007 1.414e+008 1.000e+001 4.733e-001 4.590e-004 
1.065e-003 8.747e+007 1.414e+008 1.000e+001 4.731e-001 4.596e-004 
1.065e-003 8.751e+007 1.414e+008 1.000e+001 4.739e-001 4.602e-004 
1.066e-003 8.756e+007 1.414e+008 1.000e+001 4.739e-001 4.608e-004 
1.067e-003 8.761e+007 1.414e+008 1.000e+001 4.745e-001 4.615e-004 
1.068e-003 8.765e+007 1.414e+008 1.000e+001 4.743e-001 4.622e-004 
1.069e-003 8.769e+007 1.414e+008 1.000e+001 4.749e-001 4.628e-004 
1.070e-003 8.773e+007 1.414e+008 1.000e+001 4.750e-001 4.634e-004 
1.071e-003 8.778e+007 1.414e+008 1.000e+001 4.751e-001 4.641e-004 
1.072e-003 8.782e+007 1.414e+008 1.000e+001 4.750e-001 4.647e-004 
1.073e-003 8.786e+007 1.414e+008 1.000e+001 4.751e-001 4.653e-004 
1.074e-003 8.790e+007 1.414e+008 1.000e+001 4.751e-001 4.660e-004 
1.075e-003 8.795e+007 1.414e+008 1.000e+001 4.750e-001 4.666e-004 
1.076e-003 8.799e+007 1.414e+008 1.000e+001 4.750e-001 4.673e-004 
1.077e-003 8.803e+007 1.414e+008 1.000e+001 4.752e-001 4.679e-004 
1.078e-003 8.807e+007 1.414e+008 1.000e+001 4.752e-001 4.685e-004 
1.079e-003 8.812e+007 1.414e+008 1.000e+001 4.753e-001 4.692e-004 
1.080e-003 8.816e+007 1.414e+008 1.000e+001 4.752e-001 4.699e-004 
1.081e-003 8.820e+007 1.414e+008 1.000e+001 4.752e-001 4.705e-004 
1.081e-003 8.824e+007 1.414e+008 1.000e+001 4.754e-001 4.711e-004 
1.083e-003 8.829e+007 1.414e+008 1.000e+001 4.754e-001 4.718e-004 
1.083e-003 8.833e+007 1.414e+008 1.000e+001 4.757e-001 4.725e-004 
1.084e-003 8.838e+007 1.414e+008 1.000e+001 4.759e-001 4.731e-004 
1.085e-003 8.842e+007 1.414e+008 1.000e+001 4.763e-001 4.737e-004 
1.086e-003 8.846e+007 1.414e+008 1.000e+001 4.764e-001 4.744e-004 
1.087e-003 8.851e+007 1.414e+008 1.000e+001 4.768e-001 4.751e-004 
1.088e-003 8.855e+007 1.414e+008 1.000e+001 4.773e-001 4.757e-004 
1.089e-003 8.859e+007 1.414e+008 1.000e+001 4.778e-001 4.763e-004 
1.090e-003 8.863e+007 1.414e+008 1.000e+001 4.782e-001 4.770e-004 
1.091e-003 8.867e+007 1.414e+008 1.000e+001 4.789e-001 4.777e-004 
1.092e-003 8.871e+007 1.414e+008 1.000e+001 4.790e-001 4.783e-004 
1.093e-003 8.876e+007 1.414e+008 1.000e+001 4.793e-001 4.789e-004 
1.094e-003 8.880e+007 1.414e+008 1.000e+001 4.794e-001 4.796e-004 
1.095e-003 8.884e+007 1.414e+008 1.000e+001 4.797e-001 4.803e-004 
1.096e-003 8.889e+007 1.414e+008 1.000e+001 4.795e-001 4.809e-004 
1.097e-003 8.893e+007 1.414e+008 1.000e+001 4.797e-001 4.815e-004 
1.098e-003 8.897e+007 1.414e+008 1.000e+001 4.797e-001 4.822e-004 
1.099e-003 8.901e+007 1.414e+008 1.000e+001 4.797e-001 4.829e-004 
1.099e-003 8.905e+007 1.414e+008 1.000e+001 4.797e-001 4.835e-004 
1.100e-003 8.909e+007 1.414e+008 1.000e+001 4.799e-001 4.841e-004 
1.101e-003 8.914e+007 1.414e+008 1.000e+001 4.799e-001 4.848e-004 
1.102e-003 8.918e+007 1.414e+008 1.000e+001 4.799e-001 4.855e-004 
1.103e-003 8.922e+007 1.414e+008 1.000e+001 4.799e-001 4.861e-004 
1.104e-003 8.926e+007 1.414e+008 1.000e+001 4.799e-001 4.868e-004 
1.105e-003 8.931e+007 1.414e+008 1.000e+001 4.799e-001 4.874e-004 
1.106e-003 8.935e+007 1.414e+008 1.000e+001 4.801e-001 4.881e-004 
1.107e-003 8.939e+007 1.414e+008 1.000e+001 4.800e-001 4.887e-004 
1.108e-003 8.943e+007 1.414e+008 1.000e+001 4.803e-001 4.894e-004 
1.109e-003 8.947e+007 1.414e+008 1.000e+001 4.803e-001 4.901e-004 
1.110e-003 8.952e+007 1.414e+008 1.000e+001 4.806e-001 4.908e-004 
1.111e-003 8.956e+007 1.414e+008 1.000e+001 4.807e-001 4.914e-004 
1.112e-003 8.960e+007 1.414e+008 1.000e+001 4.813e-001 4.920e-004 
1.113e-003 8.964e+007 1.414e+008 1.000e+001 4.814e-001 4.927e-004 
1.114e-003 8.969e+007 1.414e+008 1.000e+001 4.828e-001 4.934e-004 
1.115e-003 8.973e+007 1.414e+008 1.000e+001 4.823e-001 4.940e-004 
1.116e-003 8.977e+007 1.414e+008 1.000e+001 4.834e-001 4.947e-004 
1.117e-003 8.981e+007 1.414e+008 1.000e+001 4.832e-001 4.954e-004 
1.118e-003 8.986e+007 1.414e+008 1.000e+001 4.840e-001 4.961e-004 
1.118e-003 8.990e+007 1.414e+008 1.000e+001 4.839e-001 4.967e-004 
1.119e-003 8.994e+007 1.414e+008 1.000e+001 4.840e-001 4.973e-004 
1.120e-003 8.998e+007 1.414e+008 1.000e+001 4.841e-001 4.980e-004 
1.121e-003 9.002e+007 1.414e+008 1.000e+001 4.843e-001 4.987e-004 
1.122e-003 9.006e+007 1.414e+008 1.000e+001 4.841e-001 4.993e-004 
1.123e-003 9.010e+007 1.414e+008 1.000e+001 4.844e-001 5.000e-004 
1.124e-003 9.015e+007 1.414e+008 1.000e+001 4.844e-001 5.007e-004 
1.125e-003 9.019e+007 1.414e+008 1.000e+001 4.845e-001 5.014e-004 
1.126e-003 9.023e+007 1.414e+008 1.000e+001 4.844e-001 5.020e-004 
1.127e-003 9.027e+007 1.414e+008 1.000e+001 4.845e-001 5.026e-004 
1.128e-003 9.031e+007 1.414e+008 1.000e+001 4.845e-001 5.033e-004 
1.129e-003 9.036e+007 1.414e+008 1.000e+001 4.846e-001 5.040e-004 
1.130e-003 9.040e+007 1.414e+008 1.000e+001 4.845e-001 5.047e-004 
1.131e-003 9.044e+007 1.414e+008 1.000e+001 4.847e-001 5.053e-004 
1.132e-003 9.048e+007 1.414e+008 1.000e+001 4.845e-001 5.060e-004 
1.133e-003 9.052e+007 1.414e+008 1.000e+001 4.848e-001 5.067e-004 
1.134e-003 9.056e+007 1.414e+008 1.000e+001 4.847e-001 5.073e-004 
1.135e-003 9.060e+007 1.414e+008 1.000e+001 4.852e-001 5.080e-004 
1.136e-003 9.064e+007 1.414e+008 1.000e+001 4.852e-001 5.087e-004 
1.137e-003 9.069e+007 1.414e+008 1.000e+001 4.857e-001 5.094e-004 
1.138e-003 9.073e+007 1.414e+008 1.000e+001 4.857e-001 5.100e-004 
1.138e-003 9.077e+007 1.414e+008 1.000e+001 4.861e-001 5.107e-004 
1.139e-003 9.081e+007 1.414e+008 1.000e+001 4.863e-001 5.114e-004 
1.140e-003 9.085e+007 1.414e+008 1.000e+001 4.875e-001 5.121e-004 
1.141e-003 9.089e+007 1.414e+008 1.000e+001 4.873e-001 5.127e-004 
1.142e-003 9.093e+007 1.414e+008 1.000e+001 4.880e-001 5.134e-004 
1.143e-003 9.098e+007 1.414e+008 1.000e+001 4.883e-001 5.141e-004 
1.144e-003 9.102e+007 1.414e+008 1.000e+001 4.885e-001 5.148e-004 
1.145e-003 9.106e+007 1.414e+008 1.000e+001 4.886e-001 5.154e-004 
1.146e-003 9.110e+007 1.414e+008 1.000e+001 4.889e-001 5.161e-004 
1.147e-003 9.114e+007 1.414e+008 1.000e+001 4.890e-001 5.168e-004 
1.148e-003 9.118e+007 1.414e+008 1.000e+001 4.889e-001 5.175e-004 
1.149e-003 9.122e+007 1.414e+008 1.000e+001 4.889e-001 5.181e-004 
1.150e-003 9.126e+007 1.414e+008 1.000e+001 4.891e-001 5.187e-004 
1.151e-003 9.131e+007 1.414e+008 1.000e+001 4.891e-001 5.195e-004 
1.152e-003 9.135e+007 1.414e+008 1.000e+001 4.892e-001 5.201e-004 
1.153e-003 9.138e+007 1.414e+008 1.000e+001 4.891e-001 5.208e-004 
1.154e-003 9.142e+007 1.414e+008 1.000e+001 4.893e-001 5.214e-004 
1.155e-003 9.147e+007 1.414e+008 1.000e+001 4.892e-001 5.221e-004 
1.156e-003 9.151e+007 1.414e+008 1.000e+001 4.892e-001 5.228e-004 
1.157e-003 9.155e+007 1.414e+008 1.000e+001 4.894e-001 5.235e-004 
1.158e-003 9.159e+007 1.414e+008 1.000e+001 4.892e-001 5.241e-004 
1.159e-003 9.163e+007 1.414e+008 1.000e+001 4.893e-001 5.248e-004 
1.160e-003 9.167e+007 1.414e+008 1.000e+001 4.894e-001 5.255e-004 
1.160e-003 9.171e+007 1.414e+008 1.000e+001 4.895e-001 5.261e-004 
1.161e-003 9.175e+007 1.414e+008 1.000e+001 4.895e-001 5.268e-004 
1.162e-003 9.179e+007 1.414e+008 1.000e+001 4.899e-001 5.275e-004 
1.163e-003 9.183e+007 1.414e+008 1.000e+001 4.901e-001 5.282e-004 
1.164e-003 9.187e+007 1.414e+008 1.000e+001 4.899e-001 5.288e-004 
1.165e-003 9.191e+007 1.414e+008 1.000e+001 4.905e-001 5.295e-004 
1.166e-003 9.195e+007 1.414e+008 1.000e+001 4.917e-001 5.302e-004 
1.167e-003 9.199e+007 1.414e+008 1.000e+001 4.910e-001 5.309e-004 
1.168e-003 9.203e+007 1.414e+008 1.000e+001 4.921e-001 5.316e-004 
1.169e-003 9.207e+007 1.414e+008 1.000e+001 4.924e-001 5.322e-004 
1.170e-003 9.211e+007 1.414e+008 1.000e+001 4.930e-001 5.329e-004 
1.171e-003 9.215e+007 1.414e+008 1.000e+001 4.930e-001 5.336e-004 
1.172e-003 9.219e+007 1.414e+008 1.000e+001 4.934e-001 5.343e-004 
1.173e-003 9.223e+007 1.414e+008 1.000e+001 4.933e-001 5.349e-004 
1.174e-003 9.228e+007 1.414e+008 1.000e+001 4.936e-001 5.357e-004 
1.175e-003 9.231e+007 1.414e+008 1.000e+001 4.937e-001 5.363e-004 
1.176e-003 9.235e+007 1.414e+008 1.000e+001 4.938e-001 5.370e-004 
1.177e-003 9.239e+007 1.414e+008 1.000e+001 4.937e-001 5.377e-004 
1.178e-003 9.244e+007 1.414e+008 1.000e+001 4.938e-001 5.384e-004 
1.179e-003 9.248e+007 1.414e+008 1.000e+001 4.937e-001 5.391e-004 
1.180e-003 9.251e+007 1.414e+008 1.000e+001 4.938e-001 5.397e-004 
1.181e-003 9.255e+007 1.414e+008 1.000e+001 4.937e-001 5.404e-004 
1.182e-003 9.260e+007 1.414e+008 1.000e+001 4.939e-001 5.411e-004 
1.183e-003 9.264e+007 1.414e+008 1.000e+001 4.939e-001 5.418e-004 
1.183e-003 9.267e+007 1.414e+008 1.000e+001 4.939e-001 5.425e-004 
1.184e-003 9.272e+007 1.414e+008 1.000e+001 4.939e-001 5.432e-004 
1.185e-003 9.276e+007 1.414e+008 1.000e+001 4.942e-001 5.439e-004 
1.186e-003 9.280e+007 1.414e+008 1.000e+001 4.940e-001 5.445e-004 
1.187e-003 9.284e+007 1.414e+008 1.000e+001 4.943e-001 5.452e-004 
1.188e-003 9.288e+007 1.414e+008 1.000e+001 4.942e-001 5.459e-004 
1.189e-003 9.292e+007 1.414e+008 1.000e+001 4.946e-001 5.466e-004 
1.190e-003 9.296e+007 1.414e+008 1.000e+001 4.944e-001 5.473e-004 
1.191e-003 9.300e+007 1.414e+008 1.000e+001 4.947e-001 5.480e-004 
1.192e-003 9.304e+007 1.414e+008 1.000e+001 4.949e-001 5.487e-004 
1.193e-003 9.308e+007 1.414e+008 1.000e+001 4.953e-001 5.494e-004 
1.194e-003 9.312e+007 1.414e+008 1.000e+001 4.958e-001 5.501e-004 
1.195e-003 9.316e+007 1.414e+008 1.000e+001 4.961e-001 5.507e-004 
1.196e-003 9.320e+007 1.414e+008 1.000e+001 4.967e-001 5.515e-004 
1.197e-003 9.324e+007 1.414e+008 1.000e+001 4.969e-001 5.522e-004 
1.198e-003 9.328e+007 1.414e+008 1.000e+001 4.977e-001 5.528e-004 
1.199e-003 9.331e+007 1.414e+008 1.000e+001 4.974e-001 5.535e-004 
1.200e-003 9.336e+007 1.414e+008 1.000e+001 4.980e-001 5.543e-004 
1.201e-003 9.340e+007 1.414e+008 1.000e+001 4.980e-001 5.549e-004 
1.202e-003 9.343e+007 1.414e+008 1.000e+001 4.982e-001 5.556e-004 
1.203e-003 9.347e+007 1.414e+008 1.000e+001 4.982e-001 5.563e-004 
1.204e-003 9.352e+007 1.414e+008 1.000e+001 4.983e-001 5.570e-004 
1.205e-003 9.355e+007 1.414e+008 1.000e+001 4.984e-001 5.577e-004 
1.206e-003 9.359e+007 1.414e+008 1.000e+001 4.984e-001 5.584e-004 
1.207e-003 9.363e+007 1.414e+008 1.000e+001 4.984e-001 5.591e-004 
1.208e-003 9.367e+007 1.414e+008 1.000e+001 4.985e-001 5.598e-004 
1.209e-003 9.371e+007 1.414e+008 1.000e+001 4.985e-001 5.605e-004 
1.210e-003 9.375e+007 1.414e+008 1.000e+001 4.985e-001 5.611e-004 
1.211e-003 9.379e+007 1.414e+008 1.000e+001 4.985e-001 5.619e-004 
1.212e-003 9.383e+007 1.414e+008 1.000e+001 4.985e-001 5.626e-004 
1.212e-003 9.387e+007 1.414e+008 1.000e+001 4.986e-001 5.632e-004 
1.213e-003 9.391e+007 1.414e+008 1.000e+001 4.986e-001 5.639e-004 
1.214e-003 9.395e+007 1.414e+008 1.000e+001 4.987e-001 5.647e-004 
1.215e-003 9.399e+007 1.414e+008 1.000e+001 4.988e-001 5.654e-004 
1.216e-003 9.402e+007 1.414e+008 1.000e+001 4.987e-001 5.660e-004 
1.217e-003 9.406e+007 1.414e+008 1.000e+001 4.989e-001 5.667e-004 
1.218e-003 9.411e+007 1.414e+008 1.000e+001 4.991e-001 5.675e-004 
1.219e-003 9.414e+007 1.414e+008 1.000e+001 4.991e-001 5.682e-004 
1.220e-003 9.418e+007 1.414e+008 1.000e+001 4.995e-001 5.688e-004 
1.221e-003 9.422e+007 1.414e+008 1.000e+001 4.996e-001 5.695e-004 
1.222e-003 9.426e+007 1.414e+008 1.000e+001 5.006e-001 5.703e-004 
1.223e-003 9.430e+007 1.414e+008 1.000e+001 5.005e-001 5.710e-004 
1.224e-003 9.434e+007 1.414e+008 1.000e+001 5.013e-001 5.716e-004 
1.225e-003 9.438e+007 1.414e+008 1.000e+001 5.014e-001 5.723e-004 
1.226e-003 9.442e+007 1.414e+008 1.000e+001 5.020e-001 5.731e-004 
1.227e-003 9.446e+007 1.414e+008 1.000e+001 5.019e-001 5.737e-004 
1.228e-003 9.449e+007 1.414e+008 1.000e+001 5.026e-001 5.744e-004 
1.229e-003 9.453e+007 1.414e+008 1.000e+001 5.028e-001 5.752e-004 
1.230e-003 9.457e+007 1.414e+008 1.000e+001 5.027e-001 5.759e-004 
1.231e-003 9.461e+007 1.414e+008 1.000e+001 5.028e-001 5.765e-004 
1.232e-003 9.465e+007 1.414e+008 1.000e+001 5.029e-001 5.772e-004 
1.233e-003 9.469e+007 1.414e+008 1.000e+001 5.029e-001 5.780e-004 
1.234e-003 9.473e+007 1.414e+008 1.000e+001 5.031e-001 5.787e-004 
1.235e-003 9.476e+007 1.414e+008 1.000e+001 5.032e-001 5.793e-004 
1.236e-003 9.480e+007 1.414e+008 1.000e+001 5.030e-001 5.800e-004 
1.237e-003 9.484e+007 1.414e+008 1.000e+001 5.031e-001 5.808e-004 
1.238e-003 9.488e+007 1.414e+008 1.000e+001 5.032e-001 5.815e-004 
1.239e-003 9.492e+007 1.414e+008 1.000e+001 5.032e-001 5.821e-004 
1.240e-003 9.496e+007 1.414e+008 1.000e+001 5.032e-001 5.829e-004 
1.241e-003 9.500e+007 1.414e+008 1.000e+001 5.031e-001 5.836e-004 
1.242e-003 9.503e+007 1.414e+008 1.000e+001 5.032e-001 5.843e-004 
1.243e-003 9.507e+007 1.414e+008 1.000e+001 5.033e-001 5.849e-004 
1.244e-003 9.511e+007 1.414e+008 1.000e+001 5.034e-001 5.857e-004 
1.245e-003 9.515e+007 1.414e+008 1.000e+001 5.035e-001 5.864e-004 
1.245e-003 9.519e+007 1.414e+008 1.000e+001 5.035e-001 5.871e-004 
1.246e-003 9.523e+007 1.414e+008 1.000e+001 5.035e-001 5.878e-004 
1.247e-003 9.527e+007 1.414e+008 1.000e+001 5.036e-001 5.885e-004 
1.248e-003 9.530e+007 1.414e+008 1.000e+001 5.037e-001 5.892e-004 
1.249e-003 9.534e+007 1.414e+008 1.000e+001 5.039e-001 5.899e-004 
1.250e-003 9.538e+007 1.414e+008 1.000e+001 5.043e-001 5.905e-004 
1.251e-003 9.542e+007 1.414e+008 1.000e+001 5.048e-001 5.913e-004 
1.252e-003 9.545e+007 1.414e+008 1.000e+001 5.047e-001 5.920e-004 
1.253e-003 9.549e+007 1.414e+008 1.000e+001 5.057e-001 5.927e-004 
1.254e-003 9.553e+007 1.414e+008 1.000e+001 5.056e-001 5.934e-004 
1.255e-003 9.557e+007 1.414e+008 1.000e+001 5.066e-001 5.941e-004 
1.256e-003 9.561e+007 1.414e+008 1.000e+001 5.061e-001 5.948e-004 
1.257e-003 9.564e+007 1.414e+008 1.000e+001 5.069e-001 5.955e-004 
1.258e-003 9.568e+007 1.414e+008 1.000e+001 5.070e-001 5.962e-004 
1.259e-003 9.572e+007 1.414e+008 1.000e+001 5.074e-001 5.970e-004 
1.260e-003 9.576e+007 1.414e+008 1.000e+001 5.074e-001 5.976e-004 
1.261e-003 9.579e+007 1.414e+008 1.000e+001 5.077e-001 5.983e-004 
1.262e-003 9.583e+007 1.414e+008 1.000e+001 5.076e-001 5.990e-004 
1.263e-003 9.587e+007 1.414e+008 1.000e+001 5.076e-001 5.998e-004 
1.264e-003 9.591e+007 1.414e+008 1.000e+001 5.078e-001 6.004e-004 
1.265e-003 9.594e+007 1.414e+008 1.000e+001 5.077e-001 6.011e-004 
1.266e-003 9.598e+007 1.414e+008 1.000e+001 5.078e-001 6.019e-004 
1.267e-003 9.602e+007 1.414e+008 1.000e+001 5.078e-001 6.026e-004 
1.268e-003 9.606e+007 1.414e+008 1.000e+001 5.078e-001 6.033e-004 
1.269e-003 9.609e+007 1.414e+008 1.000e+001 5.078e-001 6.040e-004 
1.270e-003 9.614e+007 1.414e+008 1.000e+001 5.079e-001 6.048e-004 
1.271e-003 9.617e+007 1.414e+008 1.000e+001 5.079e-001 6.054e-004 
1.272e-003 9.621e+007 1.414e+008 1.000e+001 5.079e-001 6.061e-004 
1.273e-003 9.625e+007 1.414e+008 1.000e+001 5.079e-001 6.068e-004 
1.274e-003 9.628e+007 1.414e+008 1.000e+001 5.081e-001 6.076e-004 
1.274e-003 9.632e+007 1.414e+008 1.000e+001 5.081e-001 6.083e-004 
1.275e-003 9.636e+007 1.414e+008 1.000e+001 5.082e-001 6.089e-004 
1.276e-003 9.640e+007 1.414e+008 1.000e+001 5.082e-001 6.097e-004 
1.277e-003 9.643e+007 1.414e+008 1.000e+001 5.083e-001 6.104e-004 
1.278e-003 9.647e+007 1.414e+008 1.000e+001 5.083e-001 6.111e-004 
1.279e-003 9.651e+007 1.414e+008 1.000e+001 5.084e-001 6.118e-004 
1.280e-003 9.655e+007 1.414e+008 1.000e+001 5.089e-001 6.126e-004 
1.281e-003 9.658e+007 1.414e+008 1.000e+001 5.088e-001 6.133e-004 
1.282e-003 9.662e+007 1.414e+008 1.000e+001 5.096e-001 6.139e-004 
1.283e-003 9.666e+007 1.414e+008 1.000e+001 5.096e-001 6.147e-004 
1.284e-003 9.670e+007 1.414e+008 1.000e+001 5.108e-001 6.154e-004 
1.285e-003 9.673e+007 1.414e+008 1.000e+001 5.105e-001 6.161e-004 
1.286e-003 9.677e+007 1.414e+008 1.000e+001 5.113e-001 6.168e-004 
1.287e-003 9.681e+007 1.414e+008 1.000e+001 5.111e-001 6.175e-004 
1.288e-003 9.684e+007 1.414e+008 1.000e+001 5.118e-001 6.183e-004 
1.289e-003 9.688e+007 1.414e+008 1.000e+001 5.120e-001 6.189e-004 
1.290e-003 9.691e+007 1.414e+008 1.000e+001 5.117e-001 6.196e-004 
1.291e-003 9.695e+007 1.414e+008 1.000e+001 5.122e-001 6.204e-004 
1.292e-003 9.699e+007 1.414e+008 1.000e+001 5.121e-001 6.211e-004 
1.293e-003 9.702e+007 1.414e+008 1.000e+001 5.123e-001 6.218e-004 
1.294e-003 9.706e+007 1.414e+008 1.000e+001 5.123e-001 6.225e-004 
1.295e-003 9.710e+007 1.414e+008 1.000e+001 5.123e-001 6.233e-004 
1.296e-003 9.714e+007 1.414e+008 1.000e+001 5.124e-001 6.240e-004 
1.297e-003 9.717e+007 1.414e+008 1.000e+001 5.125e-001 6.247e-004 
1.298e-003 9.721e+007 1.414e+008 1.000e+001 5.125e-001 6.254e-004 
1.299e-003 9.725e+007 1.414e+008 1.000e+001 5.125e-001 6.262e-004 
1.300e-003 9.728e+007 1.414e+008 1.000e+001 5.125e-001 6.268e-004 
1.301e-003 9.732e+007 1.414e+008 1.000e+001 5.126e-001 6.275e-004 
1.302e-003 9.736e+007 1.414e+008 1.000e+001 5.126e-001 6.283e-004 
1.303e-003 9.740e+007 1.414e+008 1.000e+001 5.126e-001 6.290e-004 
1.304e-003 9.743e+007 1.414e+008 1.000e+001 5.126e-001 6.297e-004 
1.305e-003 9.747e+007 1.414e+008 1.000e+001 5.126e-001 6.304e-004 
1.306e-003 9.751e+007 1.414e+008 1.000e+001 5.128e-001 6.312e-004 
1.307e-003 9.754e+007 1.414e+008 1.000e+001 5.128e-001 6.319e-004 
1.307e-003 9.758e+007 1.414e+008 1.000e+001 5.130e-001 6.326e-004 
1.308e-003 9.761e+007 1.414e+008 1.000e+001 5.128e-001 6.333e-004 
1.310e-003 9.765e+007 1.414e+008 1.000e+001 5.132e-001 6.341e-004 
1.310e-003 9.769e+007 1.414e+008 1.000e+001 5.128e-001 6.348e-004 
1.311e-003 9.772e+007 1.414e+008 1.000e+001 5.135e-001 6.355e-004 
1.312e-003 9.776e+007 1.414e+008 1.000e+001 5.135e-001 6.363e-004 
1.313e-003 9.780e+007 1.414e+008 1.000e+001 5.135e-001 6.370e-004 
1.314e-003 9.783e+007 1.414e+008 1.000e+001 5.141e-001 6.377e-004 
1.315e-003 9.787e+007 1.414e+008 1.000e+001 5.145e-001 6.383e-004 
1.316e-003 9.791e+007 1.414e+008 1.000e+001 5.151e-001 6.391e-004 
1.317e-003 9.794e+007 1.414e+008 1.000e+001 5.153e-001 6.398e-004 
1.318e-003 9.798e+007 1.414e+008 1.000e+001 5.160e-001 6.405e-004 
1.319e-003 9.801e+007 1.414e+008 1.000e+001 5.160e-001 6.413e-004 
1.320e-003 9.805e+007 1.414e+008 1.000e+001 5.167e-001 6.420e-004 
1.321e-003 9.809e+007 1.414e+008 1.000e+001 5.167e-001 6.427e-004 
1.322e-003 9.812e+007 1.414e+008 1.000e+001 5.168e-001 6.434e-004 
1.323e-003 9.816e+007 1.414e+008 1.000e+001 5.168e-001 6.442e-004 
1.324e-003 9.820e+007 1.414e+008 1.000e+001 5.169e-001 6.449e-004 
1.325e-003 9.823e+007 1.414e+008 1.000e+001 5.170e-001 6.456e-004 
1.326e-003 9.827e+007 1.414e+008 1.000e+001 5.169e-001 6.463e-004 
1.327e-003 9.831e+007 1.414e+008 1.000e+001 5.171e-001 6.471e-004 
1.328e-003 9.834e+007 1.414e+008 1.000e+001 5.171e-001 6.478e-004 
1.329e-003 9.837e+007 1.414e+008 1.000e+001 5.172e-001 6.485e-004 
1.330e-003 9.841e+007 1.414e+008 1.000e+001 5.171e-001 6.493e-004 
1.331e-003 9.845e+007 1.414e+008 1.000e+001 5.171e-001 6.500e-004 
1.332e-003 9.848e+007 1.414e+008 1.000e+001 5.172e-001 6.507e-004 
1.333e-003 9.852e+007 1.414e+008 1.000e+001 5.171e-001 6.514e-004 
1.334e-003 9.856e+007 1.414e+008 1.000e+001 5.172e-001 6.522e-004 
1.335e-003 9.859e+007 1.414e+008 1.000e+001 5.173e-001 6.529e-004 
1.336e-003 9.863e+007 1.414e+008 1.000e+001 5.173e-001 6.536e-004 
1.337e-003 9.866e+007 1.414e+008 1.000e+001 5.173e-001 6.543e-004 
1.338e-003 9.870e+007 1.414e+008 1.000e+001 5.174e-001 6.551e-004 
1.339e-003 9.874e+007 1.414e+008 1.000e+001 5.174e-001 6.558e-004 
1.340e-003 9.877e+007 1.414e+008 1.000e+001 5.175e-001 6.565e-004 
1.341e-003 9.881e+007 1.414e+008 1.000e+001 5.174e-001 6.573e-004 
1.342e-003 9.885e+007 1.414e+008 1.000e+001 5.176e-001 6.581e-004 
1.343e-003 9.888e+007 1.414e+008 1.000e+001 5.175e-001 6.587e-004 
1.344e-003 9.891e+007 1.414e+008 1.000e+001 5.180e-001 6.595e-004 
1.345e-003 9.895e+007 1.414e+008 1.000e+001 5.184e-001 6.603e-004 
1.346e-003 9.899e+007 1.414e+008 1.000e+001 5.183e-001 6.610e-004 
1.347e-003 9.902e+007 1.414e+008 1.000e+001 5.189e-001 6.617e-004 
1.348e-003 9.906e+007 1.414e+008 1.000e+001 5.193e-001 6.624e-004 
1.349e-003 9.910e+007 1.414e+008 1.000e+001 5.200e-001 6.632e-004 
1.350e-003 9.913e+007 1.414e+008 1.000e+001 5.197e-001 6.639e-004 
1.350e-003 9.916e+007 1.414e+008 1.000e+001 5.204e-001 6.646e-004 
1.352e-003 9.920e+007 1.414e+008 1.000e+001 5.208e-001 6.654e-004 
1.353e-003 9.924e+007 1.414e+008 1.000e+001 5.207e-001 6.661e-004 
1.353e-003 9.927e+007 1.414e+008 1.000e+001 5.211e-001 6.668e-004 
1.354e-003 9.931e+007 1.414e+008 1.000e+001 5.214e-001 6.675e-004 
1.355e-003 9.934e+007 1.414e+008 1.000e+001 5.214e-001 6.683e-004 
1.356e-003 9.938e+007 1.414e+008 1.000e+001 5.213e-001 6.690e-004 
1.357e-003 9.941e+007 1.414e+008 1.000e+001 5.217e-001 6.697e-004 
1.358e-003 9.945e+007 1.414e+008 1.000e+001 5.217e-001 6.705e-004 
1.359e-003 9.948e+007 1.414e+008 1.000e+001 5.218e-001 6.713e-004 
1.360e-003 9.952e+007 1.414e+008 1.000e+001 5.218e-001 6.719e-004 
1.361e-003 9.955e+007 1.414e+008 1.000e+001 5.218e-001 6.727e-004 
1.362e-003 9.959e+007 1.414e+008 1.000e+001 5.218e-001 6.735e-004 
1.363e-003 9.962e+007 1.414e+008 1.000e+001 5.218e-001 6.742e-004 
1.364e-003 9.966e+007 1.414e+008 1.000e+001 5.219e-001 6.749e-004 
1.365e-003 9.969e+007 1.414e+008 1.000e+001 5.219e-001 6.757e-004 
1.366e-003 9.973e+007 1.414e+008 1.000e+001 5.220e-001 6.765e-004 
1.367e-003 9.977e+007 1.414e+008 1.000e+001 5.219e-001 6.772e-004 
1.368e-003 9.980e+007 1.414e+008 1.000e+001 5.218e-001 6.779e-004 
1.369e-003 9.984e+007 1.414e+008 1.000e+001 5.220e-001 6.787e-004 
1.370e-003 9.987e+007 1.414e+008 1.000e+001 5.220e-001 6.795e-004 
1.371e-003 9.991e+007 1.414e+008 1.000e+001 5.220e-001 6.802e-004 
1.372e-003 9.994e+007 1.414e+008 1.000e+001 5.221e-001 6.809e-004 
1.373e-003 9.998e+007 1.414e+008 1.000e+001 5.221e-001 6.817e-004 
1.374e-003 1.000e+008 1.414e+008 1.000e+001 5.222e-001 6.824e-004 
1.375e-003 1.000e+008 1.414e+008 1.000e+001 5.225e-001 6.831e-004 
1.376e-003 1.001e+008 1.414e+008 1.000e+001 5.225e-001 6.839e-004 
1.377e-003 1.001e+008 1.414e+008 1.000e+001 5.225e-001 6.847e-004 
1.378e-003 1.002e+008 1.414e+008 1.000e+001 5.228e-001 6.854e-004 
1.379e-003 1.002e+008 1.414e+008 1.000e+001 5.229e-001 6.861e-004 
1.380e-003 1.002e+008 1.414e+008 1.000e+001 5.237e-001 6.869e-004 
1.381e-003 1.003e+008 1.414e+008 1.000e+001 5.235e-001 6.876e-004 
1.382e-003 1.003e+008 1.414e+008 1.000e+001 5.241e-001 6.883e-004 
1.383e-003 1.003e+008 1.414e+008 1.000e+001 5.248e-001 6.891e-004 
1.384e-003 1.004e+008 1.414e+008 1.000e+001 5.251e-001 6.899e-004 
1.385e-003 1.004e+008 1.414e+008 1.000e+001 5.253e-001 6.906e-004 
1.386e-003 1.004e+008 1.414e+008 1.000e+001 5.254e-001 6.913e-004 
1.387e-003 1.005e+008 1.414e+008 1.000e+001 5.261e-001 6.921e-004 
1.388e-003 1.005e+008 1.414e+008 1.000e+001 5.257e-001 6.928e-004 
1.389e-003 1.005e+008 1.414e+008 1.000e+001 5.262e-001 6.936e-004 
1.390e-003 1.006e+008 1.414e+008 1.000e+001 5.262e-001 6.943e-004 
1.391e-003 1.006e+008 1.414e+008 1.000e+001 5.262e-001 6.951e-004 
1.392e-003 1.006e+008 1.414e+008 1.000e+001 5.264e-001 6.958e-004 
1.393e-003 1.007e+008 1.414e+008 1.000e+001 5.262e-001 6.965e-004 
1.394e-003 1.007e+008 1.414e+008 1.000e+001 5.264e-001 6.973e-004 
1.395e-003 1.007e+008 1.414e+008 1.000e+001 5.264e-001 6.981e-004 
1.396e-003 1.008e+008 1.414e+008 1.000e+001 5.265e-001 6.988e-004 
1.397e-003 1.008e+008 1.414e+008 1.000e+001 5.264e-001 6.995e-004 
1.398e-003 1.008e+008 1.414e+008 1.000e+001 5.266e-001 7.003e-004 
1.399e-003 1.009e+008 1.414e+008 1.000e+001 5.265e-001 7.010e-004 
1.400e-003 1.009e+008 1.414e+008 1.000e+001 5.266e-001 7.017e-004 
1.401e-003 1.010e+008 1.414e+008 1.000e+001 5.266e-001 7.026e-004 
1.402e-003 1.010e+008 1.414e+008 1.000e+001 5.266e-001 7.033e-004 
1.403e-003 1.010e+008 1.414e+008 1.000e+001 5.266e-001 7.040e-004 
1.404e-003 1.011e+008 1.414e+008 1.000e+001 5.266e-001 7.048e-004 
1.405e-003 1.011e+008 1.414e+008 1.000e+001 5.267e-001 7.056e-004 
1.406e-003 1.011e+008 1.414e+008 1.000e+001 5.267e-001 7.063e-004 
1.407e-003 1.012e+008 1.414e+008 1.000e+001 5.268e-001 7.070e-004 
1.408e-003 1.012e+008 1.414e+008 1.000e+001 5.267e-001 7.078e-004 
1.409e-003 1.012e+008 1.414e+008 1.000e+001 5.269e-001 7.086e-004 
1.410e-003 1.013e+008 1.414e+008 1.000e+001 5.270e-001 7.093e-004 
1.411e-003 1.013e+008 1.414e+008 1.000e+001 5.271e-001 7.100e-004 
1.412e-003 1.013e+008 1.414e+008 1.000e+001 5.273e-001 7.109e-004 
1.413e-003 1.014e+008 1.414e+008 1.000e+001 5.272e-001 7.116e-004 
1.414e-003 1.014e+008 1.414e+008 1.000e+001 5.278e-001 7.123e-004 
1.415e-003 1.014e+008 1.414e+008 1.000e+001 5.278e-001 7.131e-004 
1.416e-003 1.015e+008 1.414e+008 1.000e+001 5.281e-001 7.139e-004 
1.417e-003 1.015e+008 1.414e+008 1.000e+001 5.288e-001 7.146e-004 
1.418e-003 1.015e+008 1.414e+008 1.000e+001 5.289e-001 7.153e-004 
1.419e-003 1.016e+008 1.414e+008 1.000e+001 5.292e-001 7.162e-004 
1.420e-003 1.016e+008 1.414e+008 1.000e+001 5.295e-001 7.169e-004 
1.421e-003 1.016e+008 1.414e+008 1.000e+001 5.303e-001 7.176e-004 
1.422e-003 1.017e+008 1.414e+008 1.000e+001 5.305e-001 7.184e-004 
1.423e-003 1.017e+008 1.414e+008 1.000e+001 5.304e-001 7.192e-004 
1.424e-003 1.017e+008 1.414e+008 1.000e+001 5.308e-001 7.199e-004 
1.425e-003 1.018e+008 1.414e+008 1.000e+001 5.307e-001 7.207e-004 
1.426e-003 1.018e+008 1.414e+008 1.000e+001 5.310e-001 7.215e-004 
1.427e-003 1.018e+008 1.414e+008 1.000e+001 5.309e-001 7.222e-004 
1.428e-003 1.019e+008 1.414e+008 1.000e+001 5.310e-001 7.229e-004 
1.429e-003 1.019e+008 1.414e+008 1.000e+001 5.311e-001 7.238e-004 
1.430e-003 1.019e+008 1.414e+008 1.000e+001 5.312e-001 7.245e-004 
1.431e-003 1.020e+008 1.414e+008 1.000e+001 5.311e-001 7.252e-004 
1.432e-003 1.020e+008 1.414e+008 1.000e+001 5.311e-001 7.260e-004 
1.433e-003 1.020e+008 1.414e+008 1.000e+001 5.312e-001 7.268e-004 
1.434e-003 1.021e+008 1.414e+008 1.000e+001 5.312e-001 7.275e-004 
1.434e-003 1.021e+008 1.414e+008 1.000e+001 5.313e-001 7.282e-004 
1.436e-003 1.021e+008 1.414e+008 1.000e+001 5.312e-001 7.291e-004 
1.437e-003 1.022e+008 1.414e+008 1.000e+001 5.313e-001 7.298e-004 
1.438e-003 1.022e+008 1.414e+008 1.000e+001 5.313e-001 7.306e-004 
1.439e-003 1.022e+008 1.414e+008 1.000e+001 5.313e-001 7.313e-004 
1.440e-003 1.023e+008 1.414e+008 1.000e+001 5.314e-001 7.322e-004 
1.441e-003 1.023e+008 1.414e+008 1.000e+001 5.313e-001 7.329e-004 
1.441e-003 1.023e+008 1.414e+008 1.000e+001 5.313e-001 7.336e-004 
1.443e-003 1.024e+008 1.414e+008 1.000e+001 5.315e-001 7.344e-004 
1.444e-003 1.024e+008 1.414e+008 1.000e+001 5.314e-001 7.352e-004 
1.444e-003 1.024e+008 1.414e+008 1.000e+001 5.315e-001 7.359e-004 
1.446e-003 1.025e+008 1.414e+008 1.000e+001 5.316e-001 7.367e-004 
1.447e-003 1.025e+008 1.414e+008 1.000e+001 5.317e-001 7.375e-004 
1.448e-003 1.025e+008 1.414e+008 1.000e+001 5.316e-001 7.382e-004 
1.448e-003 1.026e+008 1.414e+008 1.000e+001 5.319e-001 7.390e-004 
1.450e-003 1.026e+008 1.414e+008 1.000e+001 5.323e-001 7.398e-004 
1.451e-003 1.026e+008 1.414e+008 1.000e+001 5.322e-001 7.405e-004 
1.451e-003 1.027e+008 1.414e+008 1.000e+001 5.331e-001 7.413e-004 
1.453e-003 1.027e+008 1.414e+008 1.000e+001 5.334e-001 7.421e-004 
1.454e-003 1.028e+008 1.414e+008 1.000e+001 5.334e-001 7.429e-004 
1.455e-003 1.028e+008 1.414e+008 1.000e+001 5.337e-001 7.436e-004 
1.455e-003 1.028e+008 1.414e+008 1.000e+001 5.338e-001 7.444e-004 
1.457e-003 1.029e+008 1.414e+008 1.000e+001 5.349e-001 7.452e-004 
1.458e-003 1.029e+008 1.414e+008 1.000e+001 5.347e-001 7.459e-004 
1.458e-003 1.029e+008 1.414e+008 1.000e+001 5.351e-001 7.467e-004 
1.460e-003 1.029e+008 1.414e+008 1.000e+001 5.352e-001 7.475e-004 
1.461e-003 1.030e+008 1.414e+008 1.000e+001 5.353e-001 7.483e-004 
1.462e-003 1.030e+008 1.414e+008 1.000e+001 5.357e-001 7.490e-004 
1.463e-003 1.030e+008 1.414e+008 1.000e+001 5.354e-001 7.498e-004 
1.464e-003 1.031e+008 1.414e+008 1.000e+001 5.357e-001 7.506e-004 
1.465e-003 1.031e+008 1.414e+008 1.000e+001 5.357e-001 7.514e-004 
1.466e-003 1.031e+008 1.414e+008 1.000e+001 5.358e-001 7.521e-004 
1.467e-003 1.032e+008 1.414e+008 1.000e+001 5.358e-001 7.529e-004 
1.468e-003 1.032e+008 1.414e+008 1.000e+001 5.357e-001 7.537e-004 
1.469e-003 1.033e+008 1.414e+008 1.000e+001 5.357e-001 7.545e-004 
1.470e-003 1.033e+008 1.414e+008 1.000e+001 5.359e-001 7.553e-004 
1.471e-003 1.033e+008 1.414e+008 1.000e+001 5.360e-001 7.561e-004 
1.472e-003 1.034e+008 1.414e+008 1.000e+001 5.358e-001 7.568e-004 
1.473e-003 1.034e+008 1.414e+008 1.000e+001 5.359e-001 7.576e-004 
1.474e-003 1.034e+008 1.414e+008 1.000e+001 5.359e-001 7.585e-004 
1.475e-003 1.035e+008 1.414e+008 1.000e+001 5.359e-001 7.592e-004 
1.476e-003 1.035e+008 1.414e+008 1.000e+001 5.360e-001 7.599e-004 
1.477e-003 1.035e+008 1.414e+008 1.000e+001 5.359e-001 7.608e-004 
1.478e-003 1.036e+008 1.414e+008 1.000e+001 5.360e-001 7.616e-004 
1.479e-003 1.036e+008 1.414e+008 1.000e+001 5.360e-001 7.623e-004 
1.480e-003 1.036e+008 1.414e+008 1.000e+001 5.361e-001 7.631e-004 
1.481e-003 1.037e+008 1.414e+008 1.000e+001 5.363e-001 7.640e-004 
1.482e-003 1.037e+008 1.414e+008 1.000e+001 5.361e-001 7.647e-004 
1.483e-003 1.037e+008 1.414e+008 1.000e+001 5.363e-001 7.655e-004 
1.484e-003 1.038e+008 1.414e+008 1.000e+001 5.363e-001 7.663e-004 
1.485e-003 1.038e+008 1.414e+008 1.000e+001 5.366e-001 7.671e-004 
1.486e-003 1.038e+008 1.414e+008 1.000e+001 5.370e-001 7.678e-004 
1.487e-003 1.039e+008 1.414e+008 1.000e+001 5.368e-001 7.687e-004 
1.488e-003 1.039e+008 1.414e+008 1.000e+001 5.371e-001 7.695e-004 
1.489e-003 1.039e+008 1.414e+008 1.000e+001 5.375e-001 7.702e-004 
1.490e-003 1.040e+008 1.414e+008 1.000e+001 5.376e-001 7.710e-004 
1.491e-003 1.040e+008 1.414e+008 1.000e+001 5.383e-001 7.719e-004 
1.492e-003 1.040e+008 1.414e+008 1.000e+001 5.383e-001 7.726e-004 
1.493e-003 1.040e+008 1.414e+008 1.000e+001 5.387e-001 7.734e-004 
1.494e-003 1.041e+008 1.414e+008 1.000e+001 5.398e-001 7.742e-004 
1.495e-003 1.041e+008 1.414e+008 1.000e+001 5.389e-001 7.750e-004 
1.496e-003 1.041e+008 1.414e+008 1.000e+001 5.395e-001 7.758e-004 
1.497e-003 1.042e+008 1.414e+008 1.000e+001 5.400e-001 7.766e-004 
1.498e-003 1.042e+008 1.414e+008 1.000e+001 5.398e-001 7.774e-004 
1.499e-003 1.042e+008 1.414e+008 1.000e+001 5.401e-001 7.782e-004 
1.500e-003 1.043e+008 1.414e+008 1.000e+001 5.402e-001 7.790e-004 
1.501e-003 1.043e+008 1.414e+008 1.000e+001 5.404e-001 7.798e-004 
1.502e-003 1.043e+008 1.414e+008 1.000e+001 5.404e-001 7.806e-004 
1.503e-003 1.044e+008 1.414e+008 1.000e+001 5.402e-001 7.813e-004 
1.504e-003 1.044e+008 1.414e+008 1.000e+001 5.405e-001 7.822e-004 
1.505e-003 1.044e+008 1.414e+008 1.000e+001 5.405e-001 7.830e-004 
1.506e-003 1.045e+008 1.414e+008 1.000e+001 5.406e-001 7.837e-004 
1.507e-003 1.045e+008 1.414e+008 1.000e+001 5.405e-001 7.846e-004 
1.508e-003 1.045e+008 1.414e+008 1.000e+001 5.404e-001 7.854e-004 
1.509e-003 1.046e+008 1.414e+008 1.000e+001 5.406e-001 7.861e-004 
1.510e-003 1.046e+008 1.414e+008 1.000e+001 5.406e-001 7.869e-004 
1.512e-003 1.046e+008 1.414e+008 1.000e+001 5.406e-001 7.878e-004 
1.513e-003 1.047e+008 1.414e+008 1.000e+001 5.407e-001 7.885e-004 
1.514e-003 1.047e+008 1.414e+008 1.000e+001 5.406e-001 7.893e-004 
1.515e-003 1.047e+008 1.414e+008 1.000e+001 5.407e-001 7.902e-004 
1.516e-003 1.048e+008 1.414e+008 1.000e+001 5.407e-001 7.909e-004 
1.517e-003 1.048e+008 1.414e+008 1.000e+001 5.407e-001 7.917e-004 
1.518e-003 1.048e+008 1.414e+008 1.000e+001 5.406e-001 7.925e-004 
1.519e-003 1.049e+008 1.414e+008 1.000e+001 5.408e-001 7.933e-004 
1.520e-003 1.049e+008 1.414e+008 1.000e+001 5.408e-001 7.941e-004 
1.521e-003 1.049e+008 1.414e+008 1.000e+001 5.409e-001 7.949e-004 
1.522e-003 1.050e+008 1.414e+008 1.000e+001 5.411e-001 7.958e-004 
1.523e-003 1.050e+008 1.414e+008 1.000e+001 5.411e-001 7.965e-004 
1.524e-003 1.050e+008 1.414e+008 1.000e+001 5.410e-001 7.973e-004 
1.525e-003 1.051e+008 1.414e+008 1.000e+001 5.413e-001 7.981e-004 
1.526e-003 1.051e+008 1.414e+008 1.000e+001 5.416e-001 7.989e-004 
1.527e-003 1.051e+008 1.414e+008 1.000e+001 5.419e-001 7.997e-004 
1.528e-003 1.052e+008 1.414e+008 1.000e+001 5.420e-001 8.005e-004 
1.529e-003 1.052e+008 1.414e+008 1.000e+001 5.420e-001 8.014e-004 
1.530e-003 1.052e+008 1.414e+008 1.000e+001 5.430e-001 8.021e-004 
1.531e-003 1.053e+008 1.414e+008 1.000e+001 5.428e-001 8.029e-004 
1.532e-003 1.053e+008 1.414e+008 1.000e+001 5.438e-001 8.038e-004 
1.533e-003 1.053e+008 1.414e+008 1.000e+001 5.439e-001 8.046e-004 
1.534e-003 1.054e+008 1.414e+008 1.000e+001 5.438e-001 8.053e-004 
1.535e-003 1.054e+008 1.414e+008 1.000e+001 5.443e-001 8.062e-004 
1.536e-003 1.054e+008 1.414e+008 1.000e+001 5.445e-001 8.070e-004 
1.537e-003 1.055e+008 1.414e+008 1.000e+001 5.449e-001 8.077e-004 
1.538e-003 1.055e+008 1.414e+008 1.000e+001 5.448e-001 8.086e-004 
1.539e-003 1.055e+008 1.414e+008 1.000e+001 5.446e-001 8.094e-004 
1.540e-003 1.055e+008 1.414e+008 1.000e+001 5.448e-001 8.102e-004 
1.541e-003 1.056e+008 1.414e+008 1.000e+001 5.450e-001 8.110e-004 
1.542e-003 1.056e+008 1.414e+008 1.000e+001 5.449e-001 8.118e-004 
1.543e-003 1.056e+008 1.414e+008 1.000e+001 5.451e-001 8.126e-004 
1.544e-003 1.057e+008 1.414e+008 1.000e+001 5.451e-001 8.134e-004 
1.545e-003 1.057e+008 1.414e+008 1.000e+001 5.452e-001 8.143e-004 
1.546e-003 1.057e+008 1.414e+008 1.000e+001 5.450e-001 8.150e-004 
1.547e-003 1.058e+008 1.414e+008 1.000e+001 5.451e-001 8.158e-004 
1.548e-003 1.058e+008 1.414e+008 1.000e+001 5.452e-001 8.167e-004 
1.549e-003 1.058e+008 1.414e+008 1.000e+001 5.451e-001 8.174e-004 
1.550e-003 1.059e+008 1.414e+008 1.000e+001 5.452e-001 8.182e-004 
1.552e-003 1.059e+008 1.414e+008 1.000e+001 5.452e-001 8.191e-004 
1.553e-003 1.059e+008 1.414e+008 1.000e+001 5.452e-001 8.199e-004 
1.554e-003 1.060e+008 1.414e+008 1.000e+001 5.452e-001 8.206e-004 
1.555e-003 1.060e+008 1.414e+008 1.000e+001 5.453e-001 8.214e-004 
1.556e-003 1.060e+008 1.414e+008 1.000e+001 5.454e-001 8.223e-004 
1.557e-003 1.061e+008 1.414e+008 1.000e+001 5.454e-001 8.231e-004 
1.558e-003 1.061e+008 1.414e+008 1.000e+001 5.454e-001 8.238e-004 
1.559e-003 1.061e+008 1.414e+008 1.000e+001 5.456e-001 8.247e-004 
1.560e-003 1.062e+008 1.414e+008 1.000e+001 5.454e-001 8.255e-004 
1.561e-003 1.062e+008 1.414e+008 1.000e+001 5.456e-001 8.263e-004 
1.562e-003 1.062e+008 1.414e+008 1.000e+001 5.455e-001 8.271e-004 
1.563e-003 1.062e+008 1.414e+008 1.000e+001 5.456e-001 8.279e-004 
1.564e-003 1.063e+008 1.414e+008 1.000e+001 5.459e-001 8.287e-004 
1.565e-003 1.063e+008 1.414e+008 1.000e+001 5.458e-001 8.295e-004 
1.566e-003 1.063e+008 1.414e+008 1.000e+001 5.460e-001 8.304e-004 
1.567e-003 1.064e+008 1.414e+008 1.000e+001 5.464e-001 8.311e-004 
1.568e-003 1.064e+008 1.414e+008 1.000e+001 5.464e-001 8.319e-004 
1.569e-003 1.064e+008 1.414e+008 1.000e+001 5.473e-001 8.328e-004 
1.570e-003 1.065e+008 1.414e+008 1.000e+001 5.469e-001 8.336e-004 
1.571e-003 1.065e+008 1.414e+008 1.000e+001 5.474e-001 8.343e-004 
1.572e-003 1.065e+008 1.414e+008 1.000e+001 5.481e-001 8.352e-004 
1.573e-003 1.066e+008 1.414e+008 1.000e+001 5.477e-001 8.360e-004 
1.574e-003 1.066e+008 1.414e+008 1.000e+001 5.488e-001 8.368e-004 
1.575e-003 1.066e+008 1.414e+008 1.000e+001 5.489e-001 8.376e-004 
1.576e-003 1.067e+008 1.414e+008 1.000e+001 5.489e-001 8.385e-004 
1.577e-003 1.067e+008 1.414e+008 1.000e+001 5.495e-001 8.392e-004 
1.578e-003 1.067e+008 1.414e+008 1.000e+001 5.490e-001 8.400e-004 
1.579e-003 1.067e+008 1.414e+008 1.000e+001 5.497e-001 8.409e-004 
1.580e-003 1.068e+008 1.414e+008 1.000e+001 5.496e-001 8.416e-004 
1.581e-003 1.068e+008 1.414e+008 1.000e+001 5.497e-001 8.424e-004 
1.582e-003 1.068e+008 1.414e+008 1.000e+001 5.497e-001 8.433e-004 
1.583e-003 1.069e+008 1.414e+008 1.000e+001 5.497e-001 8.441e-004 
1.584e-003 1.069e+008 1.414e+008 1.000e+001 5.498e-001 8.448e-004 
1.585e-003 1.069e+008 1.414e+008 1.000e+001 5.498e-001 8.457e-004 
1.586e-003 1.070e+008 1.414e+008 1.000e+001 5.499e-001 8.465e-004 
1.587e-003 1.070e+008 1.414e+008 1.000e+001 5.498e-001 8.473e-004 
1.588e-003 1.070e+008 1.414e+008 1.000e+001 5.498e-001 8.481e-004 
1.589e-003 1.071e+008 1.414e+008 1.000e+001 5.498e-001 8.490e-004 
1.590e-003 1.071e+008 1.414e+008 1.000e+001 5.499e-001 8.497e-004 
1.591e-003 1.071e+008 1.414e+008 1.000e+001 5.499e-001 8.505e-004 
1.593e-003 1.071e+008 1.414e+008 1.000e+001 5.499e-001 8.514e-004 
1.593e-003 1.072e+008 1.414e+008 1.000e+001 5.499e-001 8.521e-004 
1.594e-003 1.072e+008 1.414e+008 1.000e+001 5.499e-001 8.529e-004 
1.596e-003 1.072e+008 1.414e+008 1.000e+001 5.500e-001 8.538e-004 
1.597e-003 1.073e+008 1.414e+008 1.000e+001 5.500e-001 8.546e-004 
1.597e-003 1.073e+008 1.414e+008 1.000e+001 5.500e-001 8.553e-004 
1.599e-003 1.073e+008 1.414e+008 1.000e+001 5.500e-001 8.562e-004 
1.600e-003 1.074e+008 1.414e+008 1.000e+001 5.500e-001 8.570e-004 
1.601e-003 1.074e+008 1.414e+008 1.000e+001 5.501e-001 8.578e-004 
1.602e-003 1.074e+008 1.414e+008 1.000e+001 5.502e-001 8.586e-004 
1.603e-003 1.075e+008 1.414e+008 1.000e+001 5.503e-001 8.595e-004 
1.604e-003 1.075e+008 1.414e+008 1.000e+001 5.502e-001 8.602e-004 
1.605e-003 1.075e+008 1.414e+008 1.000e+001 5.502e-001 8.610e-004 
1.606e-003 1.075e+008 1.414e+008 1.000e+001 5.507e-001 8.619e-004 
1.607e-003 1.076e+008 1.414e+008 1.000e+001 5.504e-001 8.627e-004 
1.608e-003 1.076e+008 1.414e+008 1.000e+001 5.508e-001 8.635e-004 
1.609e-003 1.076e+008 1.414e+008 1.000e+001 5.510e-001 8.643e-004 
1.610e-003 1.077e+008 1.414e+008 1.000e+001 5.511e-001 8.651e-004 
1.611e-003 1.077e+008 1.414e+008 1.000e+001 5.521e-001 8.659e-004 
1.612e-003 1.077e+008 1.414e+008 1.000e+001 5.513e-001 8.667e-004 
1.613e-003 1.078e+008 1.414e+008 1.000e+001 5.517e-001 8.676e-004 
1.614e-003 1.078e+008 1.414e+008 1.000e+001 5.526e-001 8.683e-004 
1.615e-003 1.078e+008 1.414e+008 1.000e+001 5.525e-001 8.691e-004 
1.616e-003 1.078e+008 1.414e+008 1.000e+001 5.533e-001 8.700e-004 
1.617e-003 1.079e+008 1.414e+008 1.000e+001 5.535e-001 8.708e-004 
1.618e-003 1.079e+008 1.414e+008 1.000e+001 5.532e-001 8.716e-004 
1.619e-003 1.079e+008 1.414e+008 1.000e+001 5.537e-001 8.725e-004 
1.620e-003 1.080e+008 1.414e+008 1.000e+001 5.537e-001 8.733e-004 
1.621e-003 1.080e+008 1.414e+008 1.000e+001 5.541e-001 8.740e-004 
1.622e-003 1.080e+008 1.414e+008 1.000e+001 5.543e-001 8.749e-004 
1.623e-003 1.081e+008 1.414e+008 1.000e+001 5.540e-001 8.757e-004 
1.624e-003 1.081e+008 1.414e+008 1.000e+001 5.544e-001 8.765e-004 
1.625e-003 1.081e+008 1.414e+008 1.000e+001 5.543e-001 8.773e-004 
1.626e-003 1.081e+008 1.414e+008 1.000e+001 5.543e-001 8.782e-004 
1.627e-003 1.082e+008 1.414e+008 1.000e+001 5.544e-001 8.790e-004 
1.628e-003 1.082e+008 1.414e+008 1.000e+001 5.544e-001 8.798e-004 
1.629e-003 1.082e+008 1.414e+008 1.000e+001 5.545e-001 8.807e-004 
1.630e-003 1.083e+008 1.414e+008 1.000e+001 5.545e-001 8.814e-004 
1.631e-003 1.083e+008 1.414e+008 1.000e+001 5.545e-001 8.822e-004 
1.632e-003 1.083e+008 1.414e+008 1.000e+001 5.545e-001 8.831e-004 
1.633e-003 1.084e+008 1.414e+008 1.000e+001 5.544e-001 8.839e-004 
1.634e-003 1.084e+008 1.414e+008 1.000e+001 5.546e-001 8.847e-004 
1.635e-003 1.084e+008 1.414e+008 1.000e+001 5.546e-001 8.856e-004 
1.636e-003 1.084e+008 1.414e+008 1.000e+001 5.545e-001 8.864e-004 
1.637e-003 1.085e+008 1.414e+008 1.000e+001 5.546e-001 8.871e-004 
1.638e-003 1.085e+008 1.414e+008 1.000e+001 5.545e-001 8.880e-004 
1.640e-003 1.085e+008 1.414e+008 1.000e+001 5.546e-001 8.888e-004 
1.640e-003 1.086e+008 1.414e+008 1.000e+001 5.547e-001 8.896e-004 
1.641e-003 1.086e+008 1.414e+008 1.000e+001 5.547e-001 8.904e-004 
1.643e-003 1.086e+008 1.414e+008 1.000e+001 5.548e-001 8.913e-004 
1.644e-003 1.086e+008 1.414e+008 1.000e+001 5.548e-001 8.921e-004 
1.645e-003 1.087e+008 1.414e+008 1.000e+001 5.548e-001 8.928e-004 
1.646e-003 1.087e+008 1.414e+008 1.000e+001 5.548e-001 8.937e-004 
1.647e-003 1.087e+008 1.414e+008 1.000e+001 5.549e-001 8.945e-004 
1.648e-003 1.088e+008 1.414e+008 1.000e+001 5.550e-001 8.953e-004 
1.649e-003 1.088e+008 1.414e+008 1.000e+001 5.552e-001 8.962e-004 
1.650e-003 1.088e+008 1.414e+008 1.000e+001 5.551e-001 8.970e-004 
1.651e-003 1.089e+008 1.414e+008 1.000e+001 5.555e-001 8.977e-004 
1.652e-003 1.089e+008 1.414e+008 1.000e+001 5.555e-001 8.986e-004 
1.653e-003 1.089e+008 1.414e+008 1.000e+001 5.554e-001 8.995e-004 
1.654e-003 1.089e+008 1.414e+008 1.000e+001 5.561e-001 9.002e-004 
1.655e-003 1.090e+008 1.414e+008 1.000e+001 5.563e-001 9.011e-004 
1.656e-003 1.090e+008 1.414e+008 1.000e+001 5.564e-001 9.020e-004 
1.657e-003 1.090e+008 1.414e+008 1.000e+001 5.569e-001 9.027e-004 
1.658e-003 1.091e+008 1.414e+008 1.000e+001 5.567e-001 9.035e-004 
1.659e-003 1.091e+008 1.414e+008 1.000e+001 5.578e-001 9.044e-004 
1.660e-003 1.091e+008 1.414e+008 1.000e+001 5.580e-001 9.052e-004 
1.661e-003 1.091e+008 1.414e+008 1.000e+001 5.577e-001 9.060e-004 
1.662e-003 1.092e+008 1.414e+008 1.000e+001 5.583e-001 9.069e-004 
1.663e-003 1.092e+008 1.414e+008 1.000e+001 5.583e-001 9.077e-004 
1.664e-003 1.092e+008 1.414e+008 1.000e+001 5.588e-001 9.085e-004 
1.665e-003 1.093e+008 1.414e+008 1.000e+001 5.587e-001 9.094e-004 
1.666e-003 1.093e+008 1.414e+008 1.000e+001 5.590e-001 9.102e-004 
1.667e-003 1.093e+008 1.414e+008 1.000e+001 5.589e-001 9.110e-004 
1.668e-003 1.094e+008 1.414e+008 1.000e+001 5.589e-001 9.118e-004 
1.669e-003 1.094e+008 1.414e+008 1.000e+001 5.589e-001 9.127e-004 
1.670e-003 1.094e+008 1.414e+008 1.000e+001 5.591e-001 9.135e-004 
1.671e-003 1.094e+008 1.414e+008 1.000e+001 5.591e-001 9.143e-004 
1.672e-003 1.095e+008 1.414e+008 1.000e+001 5.592e-001 9.152e-004 
1.673e-003 1.095e+008 1.414e+008 1.000e+001 5.592e-001 9.159e-004 
1.674e-003 1.095e+008 1.414e+008 1.000e+001 5.592e-001 9.168e-004 
1.675e-003 1.096e+008 1.414e+008 1.000e+001 5.591e-001 9.177e-004 
1.676e-003 1.096e+008 1.414e+008 1.000e+001 5.592e-001 9.184e-004 
1.677e-003 1.096e+008 1.414e+008 1.000e+001 5.591e-001 9.192e-004 
1.679e-003 1.096e+008 1.414e+008 1.000e+001 5.592e-001 9.201e-004 
1.680e-003 1.097e+008 1.414e+008 1.000e+001 5.592e-001 9.210e-004 
1.680e-003 1.097e+008 1.414e+008 1.000e+001 5.593e-001 9.217e-004 
1.682e-003 1.097e+008 1.414e+008 1.000e+001 5.593e-001 9.226e-004 
1.683e-003 1.098e+008 1.414e+008 1.000e+001 5.593e-001 9.235e-004 
1.684e-003 1.098e+008 1.414e+008 1.000e+001 5.593e-001 9.242e-004 
1.685e-003 1.098e+008 1.414e+008 1.000e+001 5.593e-001 9.251e-004 
1.686e-003 1.098e+008 1.414e+008 1.000e+001 5.593e-001 9.260e-004 
1.687e-003 1.099e+008 1.414e+008 1.000e+001 5.595e-001 9.267e-004 
1.688e-003 1.099e+008 1.414e+008 1.000e+001 5.594e-001 9.276e-004 
1.689e-003 1.099e+008 1.414e+008 1.000e+001 5.595e-001 9.285e-004 
1.690e-003 1.100e+008 1.414e+008 1.000e+001 5.596e-001 9.293e-004 
1.691e-003 1.100e+008 1.414e+008 1.000e+001 5.596e-001 9.301e-004 
1.692e-003 1.100e+008 1.414e+008 1.000e+001 5.597e-001 9.310e-004 
1.693e-003 1.100e+008 1.414e+008 1.000e+001 5.597e-001 9.318e-004 
1.694e-003 1.101e+008 1.414e+008 1.000e+001 5.596e-001 9.326e-004 
1.695e-003 1.101e+008 1.414e+008 1.000e+001 5.598e-001 9.335e-004 
1.696e-003 1.101e+008 1.414e+008 1.000e+001 5.597e-001 9.343e-004 
1.697e-003 1.102e+008 1.414e+008 1.000e+001 5.602e-001 9.351e-004 
1.698e-003 1.102e+008 1.414e+008 1.000e+001 5.601e-001 9.359e-004 
1.699e-003 1.102e+008 1.414e+008 1.000e+001 5.602e-001 9.367e-004 
1.700e-003 1.102e+008 1.414e+008 1.000e+001 5.609e-001 9.375e-004 
1.701e-003 1.103e+008 1.414e+008 1.000e+001 5.608e-001 9.384e-004 
1.702e-003 1.103e+008 1.414e+008 1.000e+001 5.611e-001 9.393e-004 
1.703e-003 1.103e+008 1.414e+008 1.000e+001 5.615e-001 9.401e-004 
1.704e-003 1.104e+008 1.414e+008 1.000e+001 5.616e-001 9.409e-004 
1.705e-003 1.104e+008 1.414e+008 1.000e+001 5.621e-001 9.418e-004 
1.706e-003 1.104e+008 1.414e+008 1.000e+001 5.628e-001 9.426e-004 
1.707e-003 1.104e+008 1.414e+008 1.000e+001 5.625e-001 9.434e-004 
1.708e-003 1.105e+008 1.414e+008 1.000e+001 5.631e-001 9.443e-004 
1.709e-003 1.105e+008 1.414e+008 1.000e+001 5.633e-001 9.451e-004 
1.710e-003 1.105e+008 1.414e+008 1.000e+001 5.630e-001 9.459e-004 
1.712e-003 1.106e+008 1.414e+008 1.000e+001 5.636e-001 9.469e-004 
1.713e-003 1.106e+008 1.414e+008 1.000e+001 5.636e-001 9.476e-004 
1.714e-003 1.106e+008 1.414e+008 1.000e+001 5.634e-001 9.485e-004 
1.715e-003 1.106e+008 1.414e+008 1.000e+001 5.638e-001 9.494e-004 
1.716e-003 1.107e+008 1.414e+008 1.000e+001 5.636e-001 9.502e-004 
1.717e-003 1.107e+008 1.414e+008 1.000e+001 5.636e-001 9.510e-004 
1.718e-003 1.107e+008 1.414e+008 1.000e+001 5.638e-001 9.519e-004 
1.719e-003 1.108e+008 1.414e+008 1.000e+001 5.638e-001 9.527e-004 
1.720e-003 1.108e+008 1.414e+008 1.000e+001 5.638e-001 9.535e-004 
1.721e-003 1.108e+008 1.414e+008 1.000e+001 5.639e-001 9.544e-004 
1.722e-003 1.108e+008 1.414e+008 1.000e+001 5.638e-001 9.553e-004 
1.723e-003 1.109e+008 1.414e+008 1.000e+001 5.639e-001 9.561e-004 
1.724e-003 1.109e+008 1.414e+008 1.000e+001 5.639e-001 9.570e-004 
1.725e-003 1.109e+008 1.414e+008 1.000e+001 5.639e-001 9.578e-004 
1.726e-003 1.110e+008 1.414e+008 1.000e+001 5.640e-001 9.586e-004 
1.727e-003 1.110e+008 1.414e+008 1.000e+001 5.639e-001 9.595e-004 
1.728e-003 1.110e+008 1.414e+008 1.000e+001 5.639e-001 9.604e-004 
1.729e-003 1.110e+008 1.414e+008 1.000e+001 5.639e-001 9.612e-004 
1.730e-003 1.111e+008 1.414e+008 1.000e+001 5.639e-001 9.620e-004 
1.731e-003 1.111e+008 1.414e+008 1.000e+001 5.639e-001 9.629e-004 
1.732e-003 1.111e+008 1.414e+008 1.000e+001 5.640e-001 9.637e-004 
1.733e-003 1.112e+008 1.414e+008 1.000e+001 5.640e-001 9.646e-004 
1.735e-003 1.112e+008 1.414e+008 1.000e+001 5.642e-001 9.655e-004 
1.736e-003 1.112e+008 1.414e+008 1.000e+001 5.641e-001 9.663e-004 
1.737e-003 1.112e+008 1.414e+008 1.000e+001 5.641e-001 9.671e-004 
1.738e-003 1.113e+008 1.414e+008 1.000e+001 5.643e-001 9.681e-004 
1.739e-003 1.113e+008 1.414e+008 1.000e+001 5.642e-001 9.689e-004 
1.740e-003 1.113e+008 1.414e+008 1.000e+001 5.642e-001 9.697e-004 
1.741e-003 1.113e+008 1.414e+008 1.000e+001 5.645e-001 9.706e-004 
1.742e-003 1.114e+008 1.414e+008 1.000e+001 5.643e-001 9.714e-004 
1.743e-003 1.114e+008 1.414e+008 1.000e+001 5.644e-001 9.722e-004 
1.744e-003 1.114e+008 1.414e+008 1.000e+001 5.648e-001 9.732e-004 
1.745e-003 1.115e+008 1.414e+008 1.000e+001 5.649e-001 9.740e-004 
1.746e-003 1.115e+008 1.414e+008 1.000e+001 5.653e-001 9.748e-004 
1.747e-003 1.115e+008 1.414e+008 1.000e+001 5.653e-001 9.757e-004 
1.748e-003 1.115e+008 1.414e+008 1.000e+001 5.654e-001 9.766e-004 
1.749e-003 1.116e+008 1.414e+008 1.000e+001 5.657e-001 9.774e-004 
1.750e-003 1.116e+008 1.414e+008 1.000e+001 5.659e-001 9.783e-004 
1.751e-003 1.116e+008 1.414e+008 1.000e+001 5.660e-001 9.791e-004 
1.752e-003 1.117e+008 1.414e+008 1.000e+001 5.667e-001 9.799e-004 
1.753e-003 1.117e+008 1.414e+008 1.000e+001 5.669e-001 9.808e-004 
1.754e-003 1.117e+008 1.414e+008 1.000e+001 5.668e-001 9.817e-004 
1.755e-003 1.117e+008 1.414e+008 1.000e+001 5.678e-001 9.825e-004 
1.756e-003 1.118e+008 1.414e+008 1.000e+001 5.675e-001 9.834e-004 
1.757e-003 1.118e+008 1.414e+008 1.000e+001 5.678e-001 9.842e-004 
1.758e-003 1.118e+008 1.414e+008 1.000e+001 5.679e-001 9.850e-004 
1.760e-003 1.118e+008 1.414e+008 1.000e+001 5.679e-001 9.859e-004 
1.761e-003 1.119e+008 1.414e+008 1.000e+001 5.681e-001 9.868e-004 
1.762e-003 1.119e+008 1.414e+008 1.000e+001 5.682e-001 9.876e-004 
1.763e-003 1.119e+008 1.414e+008 1.000e+001 5.681e-001 9.885e-004 
1.764e-003 1.120e+008 1.414e+008 1.000e+001 5.685e-001 9.894e-004 
1.765e-003 1.120e+008 1.414e+008 1.000e+001 5.685e-001 9.902e-004 
1.766e-003 1.120e+008 1.414e+008 1.000e+001 5.685e-001 9.910e-004 
1.767e-003 1.120e+008 1.414e+008 1.000e+001 5.684e-001 9.920e-004 
1.768e-003 1.121e+008 1.414e+008 1.000e+001 5.685e-001 9.928e-004 
1.769e-003 1.121e+008 1.414e+008 1.000e+001 5.684e-001 9.936e-004 
1.770e-003 1.121e+008 1.414e+008 1.000e+001 5.686e-001 9.945e-004 
1.771e-003 1.122e+008 1.414e+008 1.000e+001 5.684e-001 9.953e-004 
1.772e-003 1.122e+008 1.414e+008 1.000e+001 5.685e-001 9.962e-004 
1.773e-003 1.122e+008 1.414e+008 1.000e+001 5.685e-001 9.971e-004 
1.774e-003 1.122e+008 1.414e+008 1.000e+001 5.686e-001 9.979e-004 
1.775e-003 1.123e+008 1.414e+008 1.000e+001 5.684e-001 9.988e-004 
1.776e-003 1.123e+008 1.414e+008 1.000e+001 5.686e-001 9.997e-004 
1.777e-003 1.123e+008 1.414e+008 1.000e+001 5.686e-001 1.001e-003 
1.778e-003 1.123e+008 1.414e+008 1.000e+001 5.685e-001 1.001e-003 
1.780e-003 1.124e+008 1.414e+008 1.000e+001 5.687e-001 1.002e-003 
1.781e-003 1.124e+008 1.414e+008 1.000e+001 5.686e-001 1.003e-003 
1.782e-003 1.124e+008 1.414e+008 1.000e+001 5.688e-001 1.004e-003 
1.783e-003 1.125e+008 1.414e+008 1.000e+001 5.687e-001 1.005e-003 
1.784e-003 1.125e+008 1.414e+008 1.000e+001 5.687e-001 1.006e-003 
1.785e-003 1.125e+008 1.414e+008 1.000e+001 5.688e-001 1.007e-003 
1.786e-003 1.125e+008 1.414e+008 1.000e+001 5.689e-001 1.008e-003 
1.787e-003 1.126e+008 1.414e+008 1.000e+001 5.689e-001 1.008e-003 
1.788e-003 1.126e+008 1.414e+008 1.000e+001 5.690e-001 1.009e-003 
1.789e-003 1.126e+008 1.414e+008 1.000e+001 5.689e-001 1.010e-003 
1.790e-003 1.126e+008 1.414e+008 1.000e+001 5.689e-001 1.011e-003 
1.791e-003 1.127e+008 1.414e+008 1.000e+001 5.694e-001 1.012e-003 
1.792e-003 1.127e+008 1.414e+008 1.000e+001 5.692e-001 1.013e-003 
1.793e-003 1.127e+008 1.414e+008 1.000e+001 5.693e-001 1.014e-003 
1.794e-003 1.128e+008 1.414e+008 1.000e+001 5.695e-001 1.015e-003 
1.796e-003 1.128e+008 1.414e+008 1.000e+001 5.696e-001 1.015e-003 
1.797e-003 1.128e+008 1.414e+008 1.000e+001 5.698e-001 1.016e-003 
1.798e-003 1.128e+008 1.414e+008 1.000e+001 5.700e-001 1.017e-003 
1.799e-003 1.129e+008 1.414e+008 1.000e+001 5.702e-001 1.018e-003 
1.800e-003 1.129e+008 1.414e+008 1.000e+001 5.703e-001 1.019e-003 
1.801e-003 1.129e+008 1.414e+008 1.000e+001 5.710e-001 1.020e-003 
1.802e-003 1.130e+008 1.414e+008 1.000e+001 5.714e-001 1.021e-003 
1.803e-003 1.130e+008 1.414e+008 1.000e+001 5.711e-001 1.022e-003 
1.804e-003 1.130e+008 1.414e+008 1.000e+001 5.719e-001 1.022e-003 
1.805e-003 1.130e+008 1.414e+008 1.000e+001 5.721e-001 1.023e-003 
1.806e-003 1.131e+008 1.414e+008 1.000e+001 5.720e-001 1.024e-003 
1.807e-003 1.131e+008 1.414e+008 1.000e+001 5.725e-001 1.025e-003 
1.808e-003 1.131e+008 1.414e+008 1.000e+001 5.722e-001 1.026e-003 
1.809e-003 1.131e+008 1.414e+008 1.000e+001 5.726e-001 1.027e-003 
1.810e-003 1.132e+008 1.414e+008 1.000e+001 5.725e-001 1.028e-003 
1.812e-003 1.132e+008 1.414e+008 1.000e+001 5.728e-001 1.029e-003 
1.813e-003 1.132e+008 1.414e+008 1.000e+001 5.727e-001 1.029e-003 
1.814e-003 1.132e+008 1.414e+008 1.000e+001 5.731e-001 1.030e-003 
1.815e-003 1.133e+008 1.414e+008 1.000e+001 5.731e-001 1.031e-003 
1.816e-003 1.133e+008 1.414e+008 1.000e+001 5.730e-001 1.032e-003 
1.817e-003 1.133e+008 1.414e+008 1.000e+001 5.732e-001 1.033e-003 
1.818e-003 1.134e+008 1.414e+008 1.000e+001 5.730e-001 1.034e-003 
1.819e-003 1.134e+008 1.414e+008 1.000e+001 5.732e-001 1.035e-003 
1.820e-003 1.134e+008 1.414e+008 1.000e+001 5.732e-001 1.036e-003 
1.821e-003 1.134e+008 1.414e+008 1.000e+001 5.732e-001 1.036e-003 
1.822e-003 1.135e+008 1.414e+008 1.000e+001 5.732e-001 1.037e-003 
1.823e-003 1.135e+008 1.414e+008 1.000e+001 5.732e-001 1.038e-003 
1.824e-003 1.135e+008 1.414e+008 1.000e+001 5.733e-001 1.039e-003 
1.825e-003 1.135e+008 1.414e+008 1.000e+001 5.733e-001 1.040e-003 
1.826e-003 1.136e+008 1.414e+008 1.000e+001 5.733e-001 1.041e-003 
1.827e-003 1.136e+008 1.414e+008 1.000e+001 5.732e-001 1.042e-003 
1.829e-003 1.136e+008 1.414e+008 1.000e+001 5.733e-001 1.043e-003 
1.830e-003 1.136e+008 1.414e+008 1.000e+001 5.733e-001 1.043e-003 
1.831e-003 1.137e+008 1.414e+008 1.000e+001 5.733e-001 1.044e-003 
1.832e-003 1.137e+008 1.414e+008 1.000e+001 5.733e-001 1.045e-003 
1.833e-003 1.137e+008 1.414e+008 1.000e+001 5.733e-001 1.046e-003 
1.834e-003 1.138e+008 1.414e+008 1.000e+001 5.733e-001 1.047e-003 
1.835e-003 1.138e+008 1.414e+008 1.000e+001 5.733e-001 1.048e-003 
1.836e-003 1.138e+008 1.414e+008 1.000e+001 5.735e-001 1.049e-003 
1.837e-003 1.138e+008 1.414e+008 1.000e+001 5.735e-001 1.050e-003 
1.838e-003 1.139e+008 1.414e+008 1.000e+001 5.734e-001 1.051e-003 
1.839e-003 1.139e+008 1.414e+008 1.000e+001 5.735e-001 1.051e-003 
1.840e-003 1.139e+008 1.414e+008 1.000e+001 5.735e-001 1.052e-003 
1.841e-003 1.139e+008 1.414e+008 1.000e+001 5.736e-001 1.053e-003 
1.842e-003 1.140e+008 1.414e+008 1.000e+001 5.737e-001 1.054e-003 
1.843e-003 1.140e+008 1.414e+008 1.000e+001 5.737e-001 1.055e-003 
1.844e-003 1.140e+008 1.414e+008 1.000e+001 5.739e-001 1.056e-003 
1.845e-003 1.140e+008 1.414e+008 1.000e+001 5.741e-001 1.057e-003 
1.847e-003 1.141e+008 1.414e+008 1.000e+001 5.742e-001 1.058e-003 
1.848e-003 1.141e+008 1.414e+008 1.000e+001 5.742e-001 1.058e-003 
1.849e-003 1.141e+008 1.414e+008 1.000e+001 5.745e-001 1.059e-003 
1.850e-003 1.142e+008 1.414e+008 1.000e+001 5.744e-001 1.060e-003 
1.851e-003 1.142e+008 1.414e+008 1.000e+001 5.750e-001 1.061e-003 
1.852e-003 1.142e+008 1.414e+008 1.000e+001 5.750e-001 1.062e-003 
1.853e-003 1.142e+008 1.414e+008 1.000e+001 5.756e-001 1.063e-003 
1.854e-003 1.143e+008 1.414e+008 1.000e+001 5.758e-001 1.064e-003 
1.855e-003 1.143e+008 1.414e+008 1.000e+001 5.757e-001 1.065e-003 
1.856e-003 1.143e+008 1.414e+008 1.000e+001 5.760e-001 1.065e-003 
1.857e-003 1.143e+008 1.414e+008 1.000e+001 5.760e-001 1.066e-003 
1.858e-003 1.144e+008 1.414e+008 1.000e+001 5.767e-001 1.067e-003 
1.859e-003 1.144e+008 1.414e+008 1.000e+001 5.767e-001 1.068e-003 
1.860e-003 1.144e+008 1.414e+008 1.000e+001 5.770e-001 1.069e-003 
1.861e-003 1.144e+008 1.414e+008 1.000e+001 5.773e-001 1.070e-003 
1.863e-003 1.145e+008 1.414e+008 1.000e+001 5.772e-001 1.071e-003 
1.864e-003 1.145e+008 1.414e+008 1.000e+001 5.775e-001 1.072e-003 
1.865e-003 1.145e+008 1.414e+008 1.000e+001 5.775e-001 1.073e-003 
1.866e-003 1.145e+008 1.414e+008 1.000e+001 5.776e-001 1.073e-003 
1.867e-003 1.146e+008 1.414e+008 1.000e+001 5.775e-001 1.074e-003 
1.868e-003 1.146e+008 1.414e+008 1.000e+001 5.778e-001 1.075e-003 
1.869e-003 1.146e+008 1.414e+008 1.000e+001 5.777e-001 1.076e-003 
1.870e-003 1.146e+008 1.414e+008 1.000e+001 5.776e-001 1.077e-003 
1.871e-003 1.147e+008 1.414e+008 1.000e+001 5.779e-001 1.078e-003 
1.872e-003 1.147e+008 1.414e+008 1.000e+001 5.778e-001 1.079e-003 
1.873e-003 1.147e+008 1.414e+008 1.000e+001 5.779e-001 1.080e-003 
1.874e-003 1.148e+008 1.414e+008 1.000e+001 5.779e-001 1.081e-003 
1.875e-003 1.148e+008 1.414e+008 1.000e+001 5.779e-001 1.081e-003 
1.877e-003 1.148e+008 1.414e+008 1.000e+001 5.779e-001 1.082e-003 
1.877e-003 1.148e+008 1.414e+008 1.000e+001 5.779e-001 1.083e-003 
1.879e-003 1.149e+008 1.414e+008 1.000e+001 5.780e-001 1.084e-003 
1.880e-003 1.149e+008 1.414e+008 1.000e+001 5.779e-001 1.085e-003 
1.881e-003 1.149e+008 1.414e+008 1.000e+001 5.780e-001 1.086e-003 
1.882e-003 1.149e+008 1.414e+008 1.000e+001 5.780e-001 1.087e-003 
1.883e-003 1.150e+008 1.414e+008 1.000e+001 5.779e-001 1.088e-003 
1.884e-003 1.150e+008 1.414e+008 1.000e+001 5.780e-001 1.089e-003 
1.885e-003 1.150e+008 1.414e+008 1.000e+001 5.780e-001 1.089e-003 
1.886e-003 1.150e+008 1.414e+008 1.000e+001 5.780e-001 1.090e-003 
1.887e-003 1.151e+008 1.414e+008 1.000e+001 5.780e-001 1.091e-003 
1.888e-003 1.151e+008 1.414e+008 1.000e+001 5.780e-001 1.092e-003 
1.889e-003 1.151e+008 1.414e+008 1.000e+001 5.781e-001 1.093e-003 
1.890e-003 1.151e+008 1.414e+008 1.000e+001 5.781e-001 1.094e-003 
1.891e-003 1.152e+008 1.414e+008 1.000e+001 5.780e-001 1.095e-003 
1.893e-003 1.152e+008 1.414e+008 1.000e+001 5.782e-001 1.096e-003 
1.894e-003 1.152e+008 1.414e+008 1.000e+001 5.782e-001 1.097e-003 
1.895e-003 1.152e+008 1.414e+008 1.000e+001 5.781e-001 1.098e-003 
1.896e-003 1.153e+008 1.414e+008 1.000e+001 5.784e-001 1.098e-003 
1.897e-003 1.153e+008 1.414e+008 1.000e+001 5.783e-001 1.099e-003 
1.898e-003 1.153e+008 1.414e+008 1.000e+001 5.783e-001 1.100e-003 
1.899e-003 1.153e+008 1.414e+008 1.000e+001 5.784e-001 1.101e-003 
1.900e-003 1.154e+008 1.414e+008 1.000e+001 5.788e-001 1.102e-003 
1.901e-003 1.154e+008 1.414e+008 1.000e+001 5.787e-001 1.103e-003 
1.902e-003 1.154e+008 1.414e+008 1.000e+001 5.786e-001 1.104e-003 
1.903e-003 1.154e+008 1.414e+008 1.000e+001 5.792e-001 1.105e-003 
1.904e-003 1.155e+008 1.414e+008 1.000e+001 5.795e-001 1.106e-003 
1.905e-003 1.155e+008 1.414e+008 1.000e+001 5.791e-001 1.107e-003 
1.906e-003 1.155e+008 1.414e+008 1.000e+001 5.799e-001 1.107e-003 
1.908e-003 1.156e+008 1.414e+008 1.000e+001 5.804e-001 1.108e-003 
1.909e-003 1.156e+008 1.414e+008 1.000e+001 5.802e-001 1.109e-003 
1.910e-003 1.156e+008 1.414e+008 1.000e+001 5.805e-001 1.110e-003 
1.911e-003 1.156e+008 1.414e+008 1.000e+001 5.810e-001 1.111e-003 
1.912e-003 1.157e+008 1.414e+008 1.000e+001 5.807e-001 1.112e-003 
1.913e-003 1.157e+008 1.414e+008 1.000e+001 5.812e-001 1.113e-003 
1.914e-003 1.157e+008 1.414e+008 1.000e+001 5.818e-001 1.114e-003 
1.915e-003 1.157e+008 1.414e+008 1.000e+001 5.817e-001 1.115e-003 
1.916e-003 1.158e+008 1.414e+008 1.000e+001 5.817e-001 1.116e-003 
1.917e-003 1.158e+008 1.414e+008 1.000e+001 5.823e-001 1.117e-003 
1.918e-003 1.158e+008 1.414e+008 1.000e+001 5.821e-001 1.117e-003 
1.919e-003 1.158e+008 1.414e+008 1.000e+001 5.821e-001 1.118e-003 
1.921e-003 1.159e+008 1.414e+008 1.000e+001 5.823e-001 1.119e-003 
1.922e-003 1.159e+008 1.414e+008 1.000e+001 5.824e-001 1.120e-003 
1.923e-003 1.159e+008 1.414e+008 1.000e+001 5.823e-001 1.121e-003 
1.924e-003 1.159e+008 1.414e+008 1.000e+001 5.824e-001 1.122e-003 
1.925e-003 1.160e+008 1.414e+008 1.000e+001 5.824e-001 1.123e-003 
1.926e-003 1.160e+008 1.414e+008 1.000e+001 5.824e-001 1.124e-003 
1.927e-003 1.160e+008 1.414e+008 1.000e+001 5.826e-001 1.125e-003 
1.928e-003 1.160e+008 1.414e+008 1.000e+001 5.825e-001 1.125e-003 
1.929e-003 1.161e+008 1.414e+008 1.000e+001 5.825e-001 1.126e-003 
1.930e-003 1.161e+008 1.414e+008 1.000e+001 5.826e-001 1.127e-003 
1.931e-003 1.161e+008 1.414e+008 1.000e+001 5.825e-001 1.128e-003 
1.932e-003 1.161e+008 1.414e+008 1.000e+001 5.825e-001 1.129e-003 
1.933e-003 1.162e+008 1.414e+008 1.000e+001 5.824e-001 1.130e-003 
1.934e-003 1.162e+008 1.414e+008 1.000e+001 5.826e-001 1.131e-003 
1.935e-003 1.162e+008 1.414e+008 1.000e+001 5.826e-001 1.132e-003 
1.937e-003 1.162e+008 1.414e+008 1.000e+001 5.825e-001 1.133e-003 
1.938e-003 1.163e+008 1.414e+008 1.000e+001 5.826e-001 1.134e-003 
1.939e-003 1.163e+008 1.414e+008 1.000e+001 5.825e-001 1.134e-003 
1.940e-003 1.163e+008 1.414e+008 1.000e+001 5.825e-001 1.135e-003 
1.941e-003 1.163e+008 1.414e+008 1.000e+001 5.826e-001 1.136e-003 
1.942e-003 1.164e+008 1.414e+008 1.000e+001 5.827e-001 1.137e-003 
1.943e-003 1.164e+008 1.414e+008 1.000e+001 5.826e-001 1.138e-003 
1.944e-003 1.164e+008 1.414e+008 1.000e+001 5.827e-001 1.139e-003 
1.945e-003 1.164e+008 1.414e+008 1.000e+001 5.827e-001 1.140e-003 
1.946e-003 1.165e+008 1.414e+008 1.000e+001 5.827e-001 1.141e-003 
1.947e-003 1.165e+008 1.414e+008 1.000e+001 5.829e-001 1.142e-003 
1.948e-003 1.165e+008 1.414e+008 1.000e+001 5.828e-001 1.143e-003 
1.949e-003 1.165e+008 1.414e+008 1.000e+001 5.827e-001 1.143e-003 
1.950e-003 1.165e+008 1.414e+008 1.000e+001 5.830e-001 1.144e-003 
1.952e-003 1.166e+008 1.414e+008 1.000e+001 5.829e-001 1.145e-003 
1.953e-003 1.166e+008 1.414e+008 1.000e+001 5.829e-001 1.146e-003 
1.954e-003 1.166e+008 1.414e+008 1.000e+001 5.831e-001 1.147e-003 
1.955e-003 1.166e+008 1.414e+008 1.000e+001 5.831e-001 1.148e-003 
1.956e-003 1.167e+008 1.414e+008 1.000e+001 5.831e-001 1.149e-003 
1.957e-003 1.167e+008 1.414e+008 1.000e+001 5.832e-001 1.150e-003 
1.958e-003 1.167e+008 1.414e+008 1.000e+001 5.833e-001 1.151e-003 
1.959e-003 1.167e+008 1.414e+008 1.000e+001 5.833e-001 1.152e-003 
1.960e-003 1.168e+008 1.414e+008 1.000e+001 5.837e-001 1.152e-003 
1.961e-003 1.168e+008 1.414e+008 1.000e+001 5.843e-001 1.153e-003 
1.962e-003 1.168e+008 1.414e+008 1.000e+001 5.841e-001 1.154e-003 
1.963e-003 1.168e+008 1.414e+008 1.000e+001 5.838e-001 1.155e-003 
1.964e-003 1.169e+008 1.414e+008 1.000e+001 5.848e-001 1.156e-003 
1.966e-003 1.169e+008 1.414e+008 1.000e+001 5.844e-001 1.157e-003 
1.967e-003 1.169e+008 1.414e+008 1.000e+001 5.845e-001 1.158e-003 
1.968e-003 1.169e+008 1.414e+008 1.000e+001 5.857e-001 1.159e-003 
1.969e-003 1.170e+008 1.414e+008 1.000e+001 5.854e-001 1.160e-003 
1.970e-003 1.170e+008 1.414e+008 1.000e+001 5.858e-001 1.161e-003 
1.971e-003 1.170e+008 1.414e+008 1.000e+001 5.863e-001 1.162e-003 
1.972e-003 1.170e+008 1.414e+008 1.000e+001 5.860e-001 1.162e-003 
1.973e-003 1.171e+008 1.414e+008 1.000e+001 5.863e-001 1.163e-003 
1.974e-003 1.171e+008 1.414e+008 1.000e+001 5.865e-001 1.164e-003 
1.975e-003 1.171e+008 1.414e+008 1.000e+001 5.866e-001 1.165e-003 
1.976e-003 1.171e+008 1.414e+008 1.000e+001 5.864e-001 1.166e-003 
1.977e-003 1.172e+008 1.414e+008 1.000e+001 5.869e-001 1.167e-003 
1.978e-003 1.172e+008 1.414e+008 1.000e+001 5.870e-001 1.168e-003 
1.979e-003 1.172e+008 1.414e+008 1.000e+001 5.868e-001 1.169e-003 
1.981e-003 1.172e+008 1.414e+008 1.000e+001 5.871e-001 1.170e-003 
1.982e-003 1.173e+008 1.414e+008 1.000e+001 5.871e-001 1.170e-003 
1.983e-003 1.173e+008 1.414e+008 1.000e+001 5.869e-001 1.171e-003 
1.984e-003 1.173e+008 1.414e+008 1.000e+001 5.872e-001 1.172e-003 
1.985e-003 1.173e+008 1.414e+008 1.000e+001 5.872e-001 1.173e-003 
1.986e-003 1.173e+008 1.414e+008 1.000e+001 5.871e-001 1.174e-003 
1.987e-003 1.174e+008 1.414e+008 1.000e+001 5.871e-001 1.175e-003 
1.988e-003 1.174e+008 1.414e+008 1.000e+001 5.872e-001 1.176e-003 
1.989e-003 1.174e+008 1.414e+008 1.000e+001 5.871e-001 1.177e-003 
1.990e-003 1.174e+008 1.414e+008 1.000e+001 5.872e-001 1.178e-003 
1.991e-003 1.175e+008 1.414e+008 1.000e+001 5.873e-001 1.179e-003 
1.992e-003 1.175e+008 1.414e+008 1.000e+001 5.872e-001 1.180e-003 
1.993e-003 1.175e+008 1.414e+008 1.000e+001 5.873e-001 1.180e-003 
1.994e-003 1.175e+008 1.414e+008 1.000e+001 5.872e-001 1.181e-003 
1.995e-003 1.176e+008 1.414e+008 1.000e+001 5.873e-001 1.182e-003 
1.997e-003 1.176e+008 1.414e+008 1.000e+001 5.873e-001 1.183e-003 
1.998e-003 1.176e+008 1.414e+008 1.000e+001 5.873e-001 1.184e-003 
1.999e-003 1.176e+008 1.414e+008 1.000e+001 5.873e-001 1.185e-003 
2.000e-003 1.177e+008 1.414e+008 1.000e+001 5.873e-001 1.186e-003 
2.001e-003 1.177e+008 1.414e+008 1.000e+001 5.873e-001 1.187e-003 
2.002e-003 1.177e+008 1.414e+008 1.000e+001 5.873e-001 1.188e-003 
2.003e-003 1.177e+008 1.414e+008 1.000e+001 5.873e-001 1.189e-003 
2.004e-003 1.178e+008 1.414e+008 1.000e+001 5.875e-001 1.190e-003 
2.005e-003 1.178e+008 1.414e+008 1.000e+001 5.874e-001 1.191e-003 
2.006e-003 1.178e+008 1.414e+008 1.000e+001 5.874e-001 1.191e-003 
2.007e-003 1.178e+008 1.414e+008 1.000e+001 5.875e-001 1.192e-003 
2.008e-003 1.179e+008 1.414e+008 1.000e+001 5.875e-001 1.193e-003 
2.009e-003 1.179e+008 1.414e+008 1.000e+001 5.874e-001 1.194e-003 
2.010e-003 1.179e+008 1.414e+008 1.000e+001 5.875e-001 1.195e-003 
2.012e-003 1.179e+008 1.414e+008 1.000e+001 5.877e-001 1.196e-003 
2.013e-003 1.179e+008 1.414e+008 1.000e+001 5.876e-001 1.197e-003 
2.014e-003 1.180e+008 1.414e+008 1.000e+001 5.876e-001 1.198e-003 
2.015e-003 1.180e+008 1.414e+008 1.000e+001 5.877e-001 1.199e-003 
2.016e-003 1.180e+008 1.414e+008 1.000e+001 5.877e-001 1.200e-003 
2.017e-003 1.180e+008 1.414e+008 1.000e+001 5.878e-001 1.200e-003 
2.018e-003 1.181e+008 1.414e+008 1.000e+001 5.880e-001 1.201e-003 
2.019e-003 1.181e+008 1.414e+008 1.000e+001 5.881e-001 1.202e-003 
2.020e-003 1.181e+008 1.414e+008 1.000e+001 5.881e-001 1.203e-003 
2.021e-003 1.181e+008 1.414e+008 1.000e+001 5.885e-001 1.204e-003 
2.022e-003 1.182e+008 1.414e+008 1.000e+001 5.886e-001 1.205e-003 
2.023e-003 1.182e+008 1.414e+008 1.000e+001 5.890e-001 1.206e-003 
2.024e-003 1.182e+008 1.414e+008 1.000e+001 5.888e-001 1.207e-003 
2.025e-003 1.182e+008 1.414e+008 1.000e+001 5.892e-001 1.208e-003 
2.027e-003 1.182e+008 1.414e+008 1.000e+001 5.893e-001 1.209e-003 
2.028e-003 1.183e+008 1.414e+008 1.000e+001 5.895e-001 1.210e-003 
2.029e-003 1.183e+008 1.414e+008 1.000e+001 5.901e-001 1.210e-003 
2.030e-003 1.183e+008 1.414e+008 1.000e+001 5.902e-001 1.211e-003 
2.031e-003 1.183e+008 1.414e+008 1.000e+001 5.900e-001 1.212e-003 
2.032e-003 1.184e+008 1.414e+008 1.000e+001 5.911e-001 1.213e-003 
2.033e-003 1.184e+008 1.414e+008 1.000e+001 5.907e-001 1.214e-003 
2.034e-003 1.184e+008 1.414e+008 1.000e+001 5.905e-001 1.215e-003 
2.035e-003 1.184e+008 1.414e+008 1.000e+001 5.913e-001 1.216e-003 
2.036e-003 1.185e+008 1.414e+008 1.000e+001 5.912e-001 1.217e-003 
2.037e-003 1.185e+008 1.414e+008 1.000e+001 5.913e-001 1.218e-003 
2.038e-003 1.185e+008 1.414e+008 1.000e+001 5.915e-001 1.219e-003 
2.039e-003 1.185e+008 1.414e+008 1.000e+001 5.917e-001 1.220e-003 
2.041e-003 1.185e+008 1.414e+008 1.000e+001 5.913e-001 1.221e-003 
2.042e-003 1.186e+008 1.414e+008 1.000e+001 5.917e-001 1.221e-003 
2.043e-003 1.186e+008 1.414e+008 1.000e+001 5.917e-001 1.222e-003 
2.044e-003 1.186e+008 1.414e+008 1.000e+001 5.917e-001 1.223e-003 
2.045e-003 1.186e+008 1.414e+008 1.000e+001 5.917e-001 1.224e-003 
2.046e-003 1.187e+008 1.414e+008 1.000e+001 5.919e-001 1.225e-003 
2.047e-003 1.187e+008 1.414e+008 1.000e+001 5.918e-001 1.226e-003 
2.048e-003 1.187e+008 1.414e+008 1.000e+001 5.919e-001 1.227e-003 
2.049e-003 1.187e+008 1.414e+008 1.000e+001 5.919e-001 1.228e-003 
2.050e-003 1.188e+008 1.414e+008 1.000e+001 5.919e-001 1.229e-003 
2.051e-003 1.188e+008 1.414e+008 1.000e+001 5.919e-001 1.230e-003 
2.052e-003 1.188e+008 1.414e+008 1.000e+001 5.920e-001 1.231e-003 
2.053e-003 1.188e+008 1.414e+008 1.000e+001 5.919e-001 1.231e-003 
2.054e-003 1.188e+008 1.414e+008 1.000e+001 5.919e-001 1.232e-003 
2.056e-003 1.189e+008 1.414e+008 1.000e+001 5.918e-001 1.233e-003 
2.057e-003 1.189e+008 1.414e+008 1.000e+001 5.919e-001 1.234e-003 
2.058e-003 1.189e+008 1.414e+008 1.000e+001 5.919e-001 1.235e-003 
2.059e-003 1.189e+008 1.414e+008 1.000e+001 5.919e-001 1.236e-003 
2.060e-003 1.190e+008 1.414e+008 1.000e+001 5.919e-001 1.237e-003 
2.061e-003 1.190e+008 1.414e+008 1.000e+001 5.920e-001 1.238e-003 
2.062e-003 1.190e+008 1.414e+008 1.000e+001 5.918e-001 1.239e-003 
2.063e-003 1.190e+008 1.414e+008 1.000e+001 5.920e-001 1.240e-003 
2.064e-003 1.191e+008 1.414e+008 1.000e+001 5.920e-001 1.241e-003 
2.065e-003 1.191e+008 1.414e+008 1.000e+001 5.920e-001 1.242e-003 
2.066e-003 1.191e+008 1.414e+008 1.000e+001 5.920e-001 1.243e-003 
2.067e-003 1.191e+008 1.414e+008 1.000e+001 5.920e-001 1.243e-003 
2.069e-003 1.191e+008 1.414e+008 1.000e+001 5.920e-001 1.244e-003 
2.069e-003 1.192e+008 1.414e+008 1.000e+001 5.921e-001 1.245e-003 
2.071e-003 1.192e+008 1.414e+008 1.000e+001 5.921e-001 1.246e-003 
2.072e-003 1.192e+008 1.414e+008 1.000e+001 5.921e-001 1.247e-003 
2.073e-003 1.192e+008 1.414e+008 1.000e+001 5.921e-001 1.248e-003 
2.074e-003 1.193e+008 1.414e+008 1.000e+001 5.921e-001 1.249e-003 
2.075e-003 1.193e+008 1.414e+008 1.000e+001 5.922e-001 1.250e-003 
2.076e-003 1.193e+008 1.414e+008 1.000e+001 5.925e-001 1.251e-003 
2.077e-003 1.193e+008 1.414e+008 1.000e+001 5.924e-001 1.252e-003 
2.078e-003 1.193e+008 1.414e+008 1.000e+001 5.923e-001 1.253e-003 
2.079e-003 1.194e+008 1.414e+008 1.000e+001 5.925e-001 1.253e-003 
2.080e-003 1.194e+008 1.414e+008 1.000e+001 5.926e-001 1.254e-003 
2.081e-003 1.194e+008 1.414e+008 1.000e+001 5.926e-001 1.255e-003 
2.082e-003 1.194e+008 1.414e+008 1.000e+001 5.927e-001 1.256e-003 
2.083e-003 1.195e+008 1.414e+008 1.000e+001 5.930e-001 1.257e-003 
2.084e-003 1.195e+008 1.414e+008 1.000e+001 5.930e-001 1.258e-003 
2.086e-003 1.195e+008 1.414e+008 1.000e+001 5.930e-001 1.259e-003 
2.087e-003 1.195e+008 1.414e+008 1.000e+001 5.931e-001 1.260e-003 
2.088e-003 1.195e+008 1.414e+008 1.000e+001 5.935e-001 1.261e-003 
2.089e-003 1.196e+008 1.414e+008 1.000e+001 5.935e-001 1.262e-003 
2.090e-003 1.196e+008 1.414e+008 1.000e+001 5.937e-001 1.263e-003 
2.091e-003 1.196e+008 1.414e+008 1.000e+001 5.940e-001 1.264e-003 
2.092e-003 1.196e+008 1.414e+008 1.000e+001 5.946e-001 1.264e-003 
2.093e-003 1.197e+008 1.414e+008 1.000e+001 5.944e-001 1.265e-003 
2.094e-003 1.197e+008 1.414e+008 1.000e+001 5.949e-001 1.266e-003 
2.095e-003 1.197e+008 1.414e+008 1.000e+001 5.949e-001 1.267e-003 
2.096e-003 1.197e+008 1.414e+008 1.000e+001 5.950e-001 1.268e-003 
2.097e-003 1.197e+008 1.414e+008 1.000e+001 5.956e-001 1.269e-003 
2.098e-003 1.198e+008 1.414e+008 1.000e+001 5.958e-001 1.270e-003 
2.100e-003 1.198e+008 1.414e+008 1.000e+001 5.957e-001 1.271e-003 
2.101e-003 1.198e+008 1.414e+008 1.000e+001 5.958e-001 1.272e-003 
2.102e-003 1.198e+008 1.414e+008 1.000e+001 5.962e-001 1.273e-003 
2.103e-003 1.199e+008 1.414e+008 1.000e+001 5.959e-001 1.274e-003 
2.104e-003 1.199e+008 1.414e+008 1.000e+001 5.961e-001 1.275e-003 
2.105e-003 1.199e+008 1.414e+008 1.000e+001 5.963e-001 1.276e-003 
2.106e-003 1.199e+008 1.414e+008 1.000e+001 5.963e-001 1.276e-003 
2.107e-003 1.199e+008 1.414e+008 1.000e+001 5.963e-001 1.277e-003 
2.108e-003 1.200e+008 1.414e+008 1.000e+001 5.966e-001 1.278e-003 
2.109e-003 1.200e+008 1.414e+008 1.000e+001 5.964e-001 1.279e-003 
2.110e-003 1.200e+008 1.414e+008 1.000e+001 5.962e-001 1.280e-003 
2.111e-003 1.200e+008 1.414e+008 1.000e+001 5.964e-001 1.281e-003 
2.112e-003 1.201e+008 1.414e+008 1.000e+001 5.965e-001 1.282e-003 
2.114e-003 1.201e+008 1.414e+008 1.000e+001 5.965e-001 1.283e-003 
2.115e-003 1.201e+008 1.414e+008 1.000e+001 5.965e-001 1.284e-003 
2.116e-003 1.201e+008 1.414e+008 1.000e+001 5.965e-001 1.285e-003 
2.117e-003 1.201e+008 1.414e+008 1.000e+001 5.966e-001 1.286e-003 
2.118e-003 1.202e+008 1.414e+008 1.000e+001 5.966e-001 1.287e-003 
2.119e-003 1.202e+008 1.414e+008 1.000e+001 5.965e-001 1.288e-003 
2.120e-003 1.202e+008 1.414e+008 1.000e+001 5.966e-001 1.289e-003 
2.121e-003 1.202e+008 1.414e+008 1.000e+001 5.966e-001 1.290e-003 
2.122e-003 1.203e+008 1.414e+008 1.000e+001 5.966e-001 1.290e-003 
2.123e-003 1.203e+008 1.414e+008 1.000e+001 5.967e-001 1.291e-003 
2.124e-003 1.203e+008 1.414e+008 1.000e+001 5.966e-001 1.292e-003 
2.125e-003 1.203e+008 1.414e+008 1.000e+001 5.966e-001 1.293e-003 
2.127e-003 1.203e+008 1.414e+008 1.000e+001 5.967e-001 1.294e-003 
2.128e-003 1.204e+008 1.414e+008 1.000e+001 5.966e-001 1.295e-003 
2.129e-003 1.204e+008 1.414e+008 1.000e+001 5.967e-001 1.296e-003 
2.130e-003 1.204e+008 1.414e+008 1.000e+001 5.968e-001 1.297e-003 
2.131e-003 1.204e+008 1.414e+008 1.000e+001 5.967e-001 1.298e-003 
2.132e-003 1.204e+008 1.414e+008 1.000e+001 5.967e-001 1.299e-003 
2.133e-003 1.205e+008 1.414e+008 1.000e+001 5.968e-001 1.300e-003 
2.134e-003 1.205e+008 1.414e+008 1.000e+001 5.967e-001 1.301e-003 
2.135e-003 1.205e+008 1.414e+008 1.000e+001 5.967e-001 1.302e-003 
2.136e-003 1.205e+008 1.414e+008 1.000e+001 5.967e-001 1.302e-003 
2.137e-003 1.206e+008 1.414e+008 1.000e+001 5.969e-001 1.303e-003 
2.138e-003 1.206e+008 1.414e+008 1.000e+001 5.967e-001 1.304e-003 
2.139e-003 1.206e+008 1.414e+008 1.000e+001 5.968e-001 1.305e-003 
2.140e-003 1.206e+008 1.414e+008 1.000e+001 5.970e-001 1.306e-003 
2.142e-003 1.206e+008 1.414e+008 1.000e+001 5.970e-001 1.307e-003 
2.143e-003 1.207e+008 1.414e+008 1.000e+001 5.968e-001 1.308e-003 
2.144e-003 1.207e+008 1.414e+008 1.000e+001 5.972e-001 1.309e-003 
2.145e-003 1.207e+008 1.414e+008 1.000e+001 5.971e-001 1.310e-003 
2.146e-003 1.207e+008 1.414e+008 1.000e+001 5.970e-001 1.311e-003 
2.147e-003 1.207e+008 1.414e+008 1.000e+001 5.971e-001 1.312e-003 
2.148e-003 1.208e+008 1.414e+008 1.000e+001 5.975e-001 1.313e-003 
2.149e-003 1.208e+008 1.414e+008 1.000e+001 5.971e-001 1.314e-003 
2.150e-003 1.208e+008 1.414e+008 1.000e+001 5.972e-001 1.314e-003 
2.151e-003 1.208e+008 1.414e+008 1.000e+001 5.977e-001 1.315e-003 
2.152e-003 1.209e+008 1.414e+008 1.000e+001 5.975e-001 1.316e-003 
2.153e-003 1.209e+008 1.414e+008 1.000e+001 5.976e-001 1.317e-003 
2.155e-003 1.209e+008 1.414e+008 1.000e+001 5.981e-001 1.318e-003 
2.155e-003 1.209e+008 1.414e+008 1.000e+001 5.984e-001 1.319e-003 
2.157e-003 1.209e+008 1.414e+008 1.000e+001 5.983e-001 1.320e-003 
2.158e-003 1.210e+008 1.414e+008 1.000e+001 5.982e-001 1.321e-003 
2.159e-003 1.210e+008 1.414e+008 1.000e+001 5.994e-001 1.322e-003 
2.160e-003 1.210e+008 1.414e+008 1.000e+001 5.988e-001 1.323e-003 
2.161e-003 1.210e+008 1.414e+008 1.000e+001 5.990e-001 1.324e-003 
2.162e-003 1.210e+008 1.414e+008 1.000e+001 5.996e-001 1.325e-003 
2.163e-003 1.211e+008 1.414e+008 1.000e+001 6.002e-001 1.326e-003 
2.164e-003 1.211e+008 1.414e+008 1.000e+001 5.995e-001 1.327e-003 
2.165e-003 1.211e+008 1.414e+008 1.000e+001 5.999e-001 1.327e-003 
2.166e-003 1.211e+008 1.414e+008 1.000e+001 6.007e-001 1.328e-003 
2.167e-003 1.212e+008 1.414e+008 1.000e+001 6.005e-001 1.329e-003 
2.168e-003 1.212e+008 1.414e+008 1.000e+001 6.002e-001 1.330e-003 
2.170e-003 1.212e+008 1.414e+008 1.000e+001 6.006e-001 1.331e-003 
2.171e-003 1.212e+008 1.414e+008 1.000e+001 6.008e-001 1.332e-003 
2.172e-003 1.212e+008 1.414e+008 1.000e+001 6.005e-001 1.333e-003 
2.173e-003 1.213e+008 1.414e+008 1.000e+001 6.009e-001 1.334e-003 
2.174e-003 1.213e+008 1.414e+008 1.000e+001 6.009e-001 1.335e-003 
2.175e-003 1.213e+008 1.414e+008 1.000e+001 6.010e-001 1.336e-003 
2.176e-003 1.213e+008 1.414e+008 1.000e+001 6.012e-001 1.337e-003 
2.177e-003 1.213e+008 1.414e+008 1.000e+001 6.010e-001 1.338e-003 
2.178e-003 1.214e+008 1.414e+008 1.000e+001 6.011e-001 1.339e-003 
2.179e-003 1.214e+008 1.414e+008 1.000e+001 6.010e-001 1.340e-003 
2.180e-003 1.214e+008 1.414e+008 1.000e+001 6.013e-001 1.341e-003 
2.182e-003 1.214e+008 1.414e+008 1.000e+001 6.012e-001 1.342e-003 
2.183e-003 1.215e+008 1.414e+008 1.000e+001 6.011e-001 1.342e-003 
2.184e-003 1.215e+008 1.414e+008 1.000e+001 6.012e-001 1.343e-003 
2.185e-003 1.215e+008 1.414e+008 1.000e+001 6.012e-001 1.344e-003 
2.186e-003 1.215e+008 1.414e+008 1.000e+001 6.012e-001 1.345e-003 
2.187e-003 1.215e+008 1.414e+008 1.000e+001 6.011e-001 1.346e-003 
2.188e-003 1.216e+008 1.414e+008 1.000e+001 6.012e-001 1.347e-003 
2.189e-003 1.216e+008 1.414e+008 1.000e+001 6.012e-001 1.348e-003 
2.190e-003 1.216e+008 1.414e+008 1.000e+001 6.012e-001 1.349e-003 
2.191e-003 1.216e+008 1.414e+008 1.000e+001 6.012e-001 1.350e-003 
2.192e-003 1.216e+008 1.414e+008 1.000e+001 6.013e-001 1.351e-003 
2.193e-003 1.217e+008 1.414e+008 1.000e+001 6.012e-001 1.352e-003 
2.194e-003 1.217e+008 1.414e+008 1.000e+001 6.013e-001 1.353e-003 
2.195e-003 1.217e+008 1.414e+008 1.000e+001 6.012e-001 1.354e-003 
2.197e-003 1.217e+008 1.414e+008 1.000e+001 6.013e-001 1.355e-003 
2.198e-003 1.217e+008 1.414e+008 1.000e+001 6.013e-001 1.356e-003 
2.199e-003 1.218e+008 1.414e+008 1.000e+001 6.013e-001 1.357e-003 
2.200e-003 1.218e+008 1.414e+008 1.000e+001 6.013e-001 1.358e-003 
2.201e-003 1.218e+008 1.414e+008 1.000e+001 6.013e-001 1.358e-003 
2.202e-003 1.218e+008 1.414e+008 1.000e+001 6.013e-001 1.359e-003 
2.203e-003 1.218e+008 1.414e+008 1.000e+001 6.014e-001 1.360e-003 
2.204e-003 1.219e+008 1.414e+008 1.000e+001 6.014e-001 1.361e-003 
2.205e-003 1.219e+008 1.414e+008 1.000e+001 6.014e-001 1.362e-003 
2.206e-003 1.219e+008 1.414e+008 1.000e+001 6.014e-001 1.363e-003 
2.207e-003 1.219e+008 1.414e+008 1.000e+001 6.014e-001 1.364e-003 
2.208e-003 1.220e+008 1.414e+008 1.000e+001 6.016e-001 1.365e-003 
2.210e-003 1.220e+008 1.414e+008 1.000e+001 6.015e-001 1.366e-003 
2.211e-003 1.220e+008 1.414e+008 1.000e+001 6.016e-001 1.367e-003 
2.212e-003 1.220e+008 1.414e+008 1.000e+001 6.016e-001 1.368e-003 
2.213e-003 1.220e+008 1.414e+008 1.000e+001 6.017e-001 1.369e-003 
2.214e-003 1.221e+008 1.414e+008 1.000e+001 6.017e-001 1.370e-003 
2.215e-003 1.221e+008 1.414e+008 1.000e+001 6.016e-001 1.371e-003 
2.216e-003 1.221e+008 1.414e+008 1.000e+001 6.016e-001 1.372e-003 
2.217e-003 1.221e+008 1.414e+008 1.000e+001 6.020e-001 1.372e-003 
2.218e-003 1.221e+008 1.414e+008 1.000e+001 6.018e-001 1.374e-003 
2.219e-003 1.222e+008 1.414e+008 1.000e+001 6.018e-001 1.374e-003 
2.220e-003 1.222e+008 1.414e+008 1.000e+001 6.018e-001 1.375e-003 
2.222e-003 1.222e+008 1.414e+008 1.000e+001 6.021e-001 1.376e-003 
2.223e-003 1.222e+008 1.414e+008 1.000e+001 6.023e-001 1.377e-003 
2.224e-003 1.222e+008 1.414e+008 1.000e+001 6.021e-001 1.378e-003 
2.225e-003 1.223e+008 1.414e+008 1.000e+001 6.023e-001 1.379e-003 
2.226e-003 1.223e+008 1.414e+008 1.000e+001 6.027e-001 1.380e-003 
2.227e-003 1.223e+008 1.414e+008 1.000e+001 6.026e-001 1.381e-003 
2.228e-003 1.223e+008 1.414e+008 1.000e+001 6.029e-001 1.382e-003 
2.229e-003 1.223e+008 1.414e+008 1.000e+001 6.034e-001 1.383e-003 
2.230e-003 1.224e+008 1.414e+008 1.000e+001 6.035e-001 1.384e-003 
2.231e-003 1.224e+008 1.414e+008 1.000e+001 6.031e-001 1.385e-003 
2.232e-003 1.224e+008 1.414e+008 1.000e+001 6.040e-001 1.386e-003 
2.233e-003 1.224e+008 1.414e+008 1.000e+001 6.043e-001 1.387e-003 
2.235e-003 1.224e+008 1.414e+008 1.000e+001 6.039e-001 1.388e-003 
2.236e-003 1.225e+008 1.414e+008 1.000e+001 6.045e-001 1.389e-003 
2.237e-003 1.225e+008 1.414e+008 1.000e+001 6.047e-001 1.390e-003 
2.238e-003 1.225e+008 1.414e+008 1.000e+001 6.050e-001 1.390e-003 
2.239e-003 1.225e+008 1.414e+008 1.000e+001 6.046e-001 1.391e-003 
2.240e-003 1.225e+008 1.414e+008 1.000e+001 6.052e-001 1.392e-003 
2.241e-003 1.226e+008 1.414e+008 1.000e+001 6.054e-001 1.393e-003 
2.242e-003 1.226e+008 1.414e+008 1.000e+001 6.051e-001 1.394e-003 
2.243e-003 1.226e+008 1.414e+008 1.000e+001 6.051e-001 1.395e-003 
2.244e-003 1.226e+008 1.414e+008 1.000e+001 6.055e-001 1.396e-003 
2.245e-003 1.226e+008 1.414e+008 1.000e+001 6.055e-001 1.397e-003 
2.246e-003 1.227e+008 1.414e+008 1.000e+001 6.056e-001 1.398e-003 
2.247e-003 1.227e+008 1.414e+008 1.000e+001 6.058e-001 1.399e-003 
2.249e-003 1.227e+008 1.414e+008 1.000e+001 6.057e-001 1.400e-003 
2.250e-003 1.227e+008 1.414e+008 1.000e+001 6.057e-001 1.401e-003 
2.251e-003 1.227e+008 1.414e+008 1.000e+001 6.058e-001 1.402e-003 
2.252e-003 1.228e+008 1.414e+008 1.000e+001 6.058e-001 1.403e-003 
2.253e-003 1.228e+008 1.414e+008 1.000e+001 6.059e-001 1.404e-003 
2.254e-003 1.228e+008 1.414e+008 1.000e+001 6.059e-001 1.405e-003 
2.255e-003 1.228e+008 1.414e+008 1.000e+001 6.059e-001 1.406e-003 
2.256e-003 1.228e+008 1.414e+008 1.000e+001 6.058e-001 1.406e-003 
2.257e-003 1.229e+008 1.414e+008 1.000e+001 6.058e-001 1.407e-003 
2.258e-003 1.229e+008 1.414e+008 1.000e+001 6.059e-001 1.408e-003 
2.259e-003 1.229e+008 1.414e+008 1.000e+001 6.059e-001 1.409e-003 
2.261e-003 1.229e+008 1.414e+008 1.000e+001 6.060e-001 1.410e-003 
2.262e-003 1.229e+008 1.414e+008 1.000e+001 6.060e-001 1.411e-003 
2.263e-003 1.230e+008 1.414e+008 1.000e+001 6.059e-001 1.412e-003 
2.264e-003 1.230e+008 1.414e+008 1.000e+001 6.059e-001 1.413e-003 
2.265e-003 1.230e+008 1.414e+008 1.000e+001 6.059e-001 1.414e-003 
2.266e-003 1.230e+008 1.414e+008 1.000e+001 6.059e-001 1.415e-003 
2.267e-003 1.230e+008 1.414e+008 1.000e+001 6.059e-001 1.416e-003 
2.268e-003 1.231e+008 1.414e+008 1.000e+001 6.060e-001 1.417e-003 
2.269e-003 1.231e+008 1.414e+008 1.000e+001 6.060e-001 1.418e-003 
2.270e-003 1.231e+008 1.414e+008 1.000e+001 6.060e-001 1.419e-003 
2.271e-003 1.231e+008 1.414e+008 1.000e+001 6.060e-001 1.420e-003 
2.272e-003 1.231e+008 1.414e+008 1.000e+001 6.060e-001 1.421e-003 
2.274e-003 1.232e+008 1.414e+008 1.000e+001 6.060e-001 1.422e-003 
2.275e-003 1.232e+008 1.414e+008 1.000e+001 6.061e-001 1.423e-003 
2.276e-003 1.232e+008 1.414e+008 1.000e+001 6.060e-001 1.424e-003 
2.277e-003 1.232e+008 1.414e+008 1.000e+001 6.061e-001 1.425e-003 
2.278e-003 1.232e+008 1.414e+008 1.000e+001 6.060e-001 1.425e-003 
2.279e-003 1.233e+008 1.414e+008 1.000e+001 6.060e-001 1.426e-003 
2.280e-003 1.233e+008 1.414e+008 1.000e+001 6.060e-001 1.427e-003 
2.281e-003 1.233e+008 1.414e+008 1.000e+001 6.061e-001 1.428e-003 
2.282e-003 1.233e+008 1.414e+008 1.000e+001 6.061e-001 1.429e-003 
2.283e-003 1.233e+008 1.414e+008 1.000e+001 6.062e-001 1.430e-003 
2.284e-003 1.234e+008 1.414e+008 1.000e+001 6.061e-001 1.431e-003 
2.286e-003 1.234e+008 1.414e+008 1.000e+001 6.062e-001 1.432e-003 
2.287e-003 1.234e+008 1.414e+008 1.000e+001 6.062e-001 1.433e-003 
2.288e-003 1.234e+008 1.414e+008 1.000e+001 6.063e-001 1.434e-003 
2.289e-003 1.234e+008 1.414e+008 1.000e+001 6.062e-001 1.435e-003 
2.290e-003 1.235e+008 1.414e+008 1.000e+001 6.062e-001 1.436e-003 
2.291e-003 1.235e+008 1.414e+008 1.000e+001 6.063e-001 1.437e-003 
2.292e-003 1.235e+008 1.414e+008 1.000e+001 6.064e-001 1.438e-003 
2.293e-003 1.235e+008 1.414e+008 1.000e+001 6.065e-001 1.439e-003 
2.294e-003 1.235e+008 1.414e+008 1.000e+001 6.068e-001 1.440e-003 
2.295e-003 1.236e+008 1.414e+008 1.000e+001 6.063e-001 1.441e-003 
2.296e-003 1.236e+008 1.414e+008 1.000e+001 6.066e-001 1.442e-003 
2.298e-003 1.236e+008 1.414e+008 1.000e+001 6.070e-001 1.443e-003 
2.299e-003 1.236e+008 1.414e+008 1.000e+001 6.071e-001 1.444e-003 
2.300e-003 1.236e+008 1.414e+008 1.000e+001 6.067e-001 1.445e-003 
2.301e-003 1.237e+008 1.414e+008 1.000e+001 6.071e-001 1.446e-003 
2.302e-003 1.237e+008 1.414e+008 1.000e+001 6.076e-001 1.446e-003 
2.303e-003 1.237e+008 1.414e+008 1.000e+001 6.074e-001 1.447e-003 
2.304e-003 1.237e+008 1.414e+008 1.000e+001 6.073e-001 1.448e-003 
2.305e-003 1.237e+008 1.414e+008 1.000e+001 6.082e-001 1.449e-003 
2.306e-003 1.238e+008 1.414e+008 1.000e+001 6.083e-001 1.450e-003 
2.307e-003 1.238e+008 1.414e+008 1.000e+001 6.080e-001 1.451e-003 
2.308e-003 1.238e+008 1.414e+008 1.000e+001 6.085e-001 1.452e-003 
2.310e-003 1.238e+008 1.414e+008 1.000e+001 6.090e-001 1.453e-003 
2.311e-003 1.238e+008 1.414e+008 1.000e+001 6.089e-001 1.454e-003 
2.312e-003 1.239e+008 1.414e+008 1.000e+001 6.092e-001 1.455e-003 
2.313e-003 1.239e+008 1.414e+008 1.000e+001 6.091e-001 1.456e-003 
2.314e-003 1.239e+008 1.414e+008 1.000e+001 6.097e-001 1.457e-003 
2.315e-003 1.239e+008 1.414e+008 1.000e+001 6.097e-001 1.458e-003 
2.316e-003 1.239e+008 1.414e+008 1.000e+001 6.096e-001 1.459e-003 
2.317e-003 1.239e+008 1.414e+008 1.000e+001 6.099e-001 1.460e-003 
2.318e-003 1.240e+008 1.414e+008 1.000e+001 6.101e-001 1.461e-003 
2.319e-003 1.240e+008 1.414e+008 1.000e+001 6.098e-001 1.462e-003 
2.320e-003 1.240e+008 1.414e+008 1.000e+001 6.102e-001 1.463e-003 
2.322e-003 1.240e+008 1.414e+008 1.000e+001 6.103e-001 1.464e-003 
2.323e-003 1.240e+008 1.414e+008 1.000e+001 6.102e-001 1.465e-003 
2.324e-003 1.241e+008 1.414e+008 1.000e+001 6.102e-001 1.466e-003 
2.325e-003 1.241e+008 1.414e+008 1.000e+001 6.105e-001 1.467e-003 
2.326e-003 1.241e+008 1.414e+008 1.000e+001 6.105e-001 1.467e-003 
2.327e-003 1.241e+008 1.414e+008 1.000e+001 6.104e-001 1.468e-003 
2.328e-003 1.241e+008 1.414e+008 1.000e+001 6.106e-001 1.469e-003 
2.329e-003 1.242e+008 1.414e+008 1.000e+001 6.104e-001 1.470e-003 
2.330e-003 1.242e+008 1.414e+008 1.000e+001 6.105e-001 1.471e-003 
2.331e-003 1.242e+008 1.414e+008 1.000e+001 6.104e-001 1.472e-003 
2.332e-003 1.242e+008 1.414e+008 1.000e+001 6.106e-001 1.473e-003 
2.334e-003 1.242e+008 1.414e+008 1.000e+001 6.106e-001 1.474e-003 
2.335e-003 1.243e+008 1.414e+008 1.000e+001 6.106e-001 1.475e-003 
2.336e-003 1.243e+008 1.414e+008 1.000e+001 6.106e-001 1.476e-003 
2.337e-003 1.243e+008 1.414e+008 1.000e+001 6.105e-001 1.477e-003 
2.338e-003 1.243e+008 1.414e+008 1.000e+001 6.106e-001 1.478e-003 
2.339e-003 1.243e+008 1.414e+008 1.000e+001 6.106e-001 1.479e-003 
2.340e-003 1.244e+008 1.414e+008 1.000e+001 6.106e-001 1.480e-003 
2.341e-003 1.244e+008 1.414e+008 1.000e+001 6.107e-001 1.481e-003 
2.342e-003 1.244e+008 1.414e+008 1.000e+001 6.106e-001 1.482e-003 
2.344e-003 1.244e+008 1.414e+008 1.000e+001 6.105e-001 1.483e-003 
2.345e-003 1.244e+008 1.414e+008 1.000e+001 6.107e-001 1.484e-003 
2.346e-003 1.244e+008 1.414e+008 1.000e+001 6.107e-001 1.485e-003 
2.347e-003 1.245e+008 1.414e+008 1.000e+001 6.106e-001 1.486e-003 
2.348e-003 1.245e+008 1.414e+008 1.000e+001 6.107e-001 1.487e-003 
2.349e-003 1.245e+008 1.414e+008 1.000e+001 6.107e-001 1.488e-003 
2.350e-003 1.245e+008 1.414e+008 1.000e+001 6.107e-001 1.489e-003 
2.351e-003 1.245e+008 1.414e+008 1.000e+001 6.107e-001 1.490e-003 
2.352e-003 1.246e+008 1.414e+008 1.000e+001 6.106e-001 1.491e-003 
2.353e-003 1.246e+008 1.414e+008 1.000e+001 6.106e-001 1.492e-003 
2.354e-003 1.246e+008 1.414e+008 1.000e+001 6.107e-001 1.493e-003 
2.356e-003 1.246e+008 1.414e+008 1.000e+001 6.108e-001 1.494e-003 
2.357e-003 1.246e+008 1.414e+008 1.000e+001 6.107e-001 1.494e-003 
2.358e-003 1.247e+008 1.414e+008 1.000e+001 6.108e-001 1.496e-003 
2.359e-003 1.247e+008 1.414e+008 1.000e+001 6.107e-001 1.496e-003 
2.360e-003 1.247e+008 1.414e+008 1.000e+001 6.106e-001 1.497e-003 
2.361e-003 1.247e+008 1.414e+008 1.000e+001 6.108e-001 1.498e-003 
2.362e-003 1.247e+008 1.414e+008 1.000e+001 6.108e-001 1.499e-003 
2.363e-003 1.247e+008 1.414e+008 1.000e+001 6.108e-001 1.500e-003 
2.364e-003 1.248e+008 1.414e+008 1.000e+001 6.107e-001 1.501e-003 
2.365e-003 1.248e+008 1.414e+008 1.000e+001 6.110e-001 1.502e-003 
2.366e-003 1.248e+008 1.414e+008 1.000e+001 6.108e-001 1.503e-003 
2.368e-003 1.248e+008 1.414e+008 1.000e+001 6.109e-001 1.504e-003 
2.369e-003 1.248e+008 1.414e+008 1.000e+001 6.111e-001 1.505e-003 
2.370e-003 1.249e+008 1.414e+008 1.000e+001 6.110e-001 1.506e-003 
2.371e-003 1.249e+008 1.414e+008 1.000e+001 6.110e-001 1.507e-003 
2.372e-003 1.249e+008 1.414e+008 1.000e+001 6.111e-001 1.508e-003 
2.373e-003 1.249e+008 1.414e+008 1.000e+001 6.112e-001 1.509e-003 
2.374e-003 1.249e+008 1.414e+008 1.000e+001 6.111e-001 1.510e-003 
2.375e-003 1.250e+008 1.414e+008 1.000e+001 6.111e-001 1.511e-003 
2.376e-003 1.250e+008 1.414e+008 1.000e+001 6.112e-001 1.512e-003 
2.377e-003 1.250e+008 1.414e+008 1.000e+001 6.114e-001 1.513e-003 
2.378e-003 1.250e+008 1.414e+008 1.000e+001 6.116e-001 1.514e-003 
2.380e-003 1.250e+008 1.414e+008 1.000e+001 6.115e-001 1.515e-003 
2.381e-003 1.250e+008 1.414e+008 1.000e+001 6.118e-001 1.516e-003 
2.382e-003 1.251e+008 1.414e+008 1.000e+001 6.120e-001 1.517e-003 
2.383e-003 1.251e+008 1.414e+008 1.000e+001 6.119e-001 1.518e-003 
2.384e-003 1.251e+008 1.414e+008 1.000e+001 6.122e-001 1.519e-003 
2.385e-003 1.251e+008 1.414e+008 1.000e+001 6.125e-001 1.520e-003 
2.386e-003 1.251e+008 1.414e+008 1.000e+001 6.128e-001 1.521e-003 
2.387e-003 1.252e+008 1.414e+008 1.000e+001 6.126e-001 1.522e-003 
2.388e-003 1.252e+008 1.414e+008 1.000e+001 6.130e-001 1.523e-003 
2.389e-003 1.252e+008 1.414e+008 1.000e+001 6.131e-001 1.523e-003 
2.391e-003 1.252e+008 1.414e+008 1.000e+001 6.135e-001 1.524e-003 
2.392e-003 1.252e+008 1.414e+008 1.000e+001 6.135e-001 1.525e-003 
2.393e-003 1.252e+008 1.414e+008 1.000e+001 6.136e-001 1.526e-003 
2.394e-003 1.253e+008 1.414e+008 1.000e+001 6.141e-001 1.527e-003 
2.395e-003 1.253e+008 1.414e+008 1.000e+001 6.142e-001 1.528e-003 
2.396e-003 1.253e+008 1.414e+008 1.000e+001 6.140e-001 1.529e-003 
2.397e-003 1.253e+008 1.414e+008 1.000e+001 6.141e-001 1.530e-003 
2.398e-003 1.253e+008 1.414e+008 1.000e+001 6.144e-001 1.531e-003 
2.399e-003 1.254e+008 1.414e+008 1.000e+001 6.144e-001 1.532e-003 
2.400e-003 1.254e+008 1.414e+008 1.000e+001 6.140e-001 1.533e-003 
2.402e-003 1.254e+008 1.414e+008 1.000e+001 6.148e-001 1.534e-003 
2.403e-003 1.254e+008 1.414e+008 1.000e+001 6.149e-001 1.535e-003 
2.404e-003 1.254e+008 1.414e+008 1.000e+001 6.147e-001 1.536e-003 
2.405e-003 1.254e+008 1.414e+008 1.000e+001 6.149e-001 1.537e-003 
2.406e-003 1.255e+008 1.414e+008 1.000e+001 6.150e-001 1.538e-003 
2.407e-003 1.255e+008 1.414e+008 1.000e+001 6.150e-001 1.539e-003 
2.408e-003 1.255e+008 1.414e+008 1.000e+001 6.150e-001 1.540e-003 
2.409e-003 1.255e+008 1.414e+008 1.000e+001 6.151e-001 1.541e-003 
2.410e-003 1.255e+008 1.414e+008 1.000e+001 6.153e-001 1.542e-003 
2.411e-003 1.256e+008 1.414e+008 1.000e+001 6.151e-001 1.543e-003 
2.413e-003 1.256e+008 1.414e+008 1.000e+001 6.151e-001 1.544e-003 
2.414e-003 1.256e+008 1.414e+008 1.000e+001 6.152e-001 1.545e-003 
2.415e-003 1.256e+008 1.414e+008 1.000e+001 6.152e-001 1.546e-003 
2.416e-003 1.256e+008 1.414e+008 1.000e+001 6.152e-001 1.547e-003 
2.417e-003 1.256e+008 1.414e+008 1.000e+001 6.152e-001 1.548e-003 
2.418e-003 1.257e+008 1.414e+008 1.000e+001 6.153e-001 1.549e-003 
2.419e-003 1.257e+008 1.414e+008 1.000e+001 6.153e-001 1.550e-003 
2.420e-003 1.257e+008 1.414e+008 1.000e+001 6.151e-001 1.551e-003 
2.421e-003 1.257e+008 1.414e+008 1.000e+001 6.152e-001 1.552e-003 
2.422e-003 1.257e+008 1.414e+008 1.000e+001 6.152e-001 1.553e-003 
2.423e-003 1.258e+008 1.414e+008 1.000e+001 6.152e-001 1.554e-003 
2.425e-003 1.258e+008 1.414e+008 1.000e+001 6.153e-001 1.555e-003 
2.426e-003 1.258e+008 1.414e+008 1.000e+001 6.153e-001 1.555e-003 
2.427e-003 1.258e+008 1.414e+008 1.000e+001 6.153e-001 1.556e-003 
2.428e-003 1.258e+008 1.414e+008 1.000e+001 6.153e-001 1.557e-003 
2.429e-003 1.258e+008 1.414e+008 1.000e+001 6.153e-001 1.558e-003 
2.430e-003 1.259e+008 1.414e+008 1.000e+001 6.153e-001 1.559e-003 
2.431e-003 1.259e+008 1.414e+008 1.000e+001 6.153e-001 1.560e-003 
2.432e-003 1.259e+008 1.414e+008 1.000e+001 6.153e-001 1.561e-003 
2.433e-003 1.259e+008 1.414e+008 1.000e+001 6.153e-001 1.562e-003 
2.434e-003 1.259e+008 1.414e+008 1.000e+001 6.153e-001 1.563e-003 
2.435e-003 1.260e+008 1.414e+008 1.000e+001 6.154e-001 1.564e-003 
2.437e-003 1.260e+008 1.414e+008 1.000e+001 6.153e-001 1.565e-003 
2.438e-003 1.260e+008 1.414e+008 1.000e+001 6.152e-001 1.566e-003 
2.439e-003 1.260e+008 1.414e+008 1.000e+001 6.154e-001 1.567e-003 
2.440e-003 1.260e+008 1.414e+008 1.000e+001 6.154e-001 1.568e-003 
2.441e-003 1.260e+008 1.414e+008 1.000e+001 6.154e-001 1.569e-003 
2.442e-003 1.261e+008 1.414e+008 1.000e+001 6.153e-001 1.570e-003 
2.443e-003 1.261e+008 1.414e+008 1.000e+001 6.154e-001 1.571e-003 
2.444e-003 1.261e+008 1.414e+008 1.000e+001 6.154e-001 1.572e-003 
2.445e-003 1.261e+008 1.414e+008 1.000e+001 6.155e-001 1.573e-003 
2.446e-003 1.261e+008 1.414e+008 1.000e+001 6.154e-001 1.574e-003 
2.448e-003 1.261e+008 1.414e+008 1.000e+001 6.155e-001 1.575e-003 
2.449e-003 1.262e+008 1.414e+008 1.000e+001 6.155e-001 1.576e-003 
2.450e-003 1.262e+008 1.414e+008 1.000e+001 6.156e-001 1.577e-003 
2.451e-003 1.262e+008 1.414e+008 1.000e+001 6.157e-001 1.578e-003 
2.452e-003 1.262e+008 1.414e+008 1.000e+001 6.156e-001 1.579e-003 
2.453e-003 1.262e+008 1.414e+008 1.000e+001 6.156e-001 1.580e-003 
2.454e-003 1.263e+008 1.414e+008 1.000e+001 6.155e-001 1.581e-003 
2.455e-003 1.263e+008 1.414e+008 1.000e+001 6.156e-001 1.582e-003 
2.456e-003 1.263e+008 1.414e+008 1.000e+001 6.158e-001 1.583e-003 
2.457e-003 1.263e+008 1.414e+008 1.000e+001 6.157e-001 1.584e-003 
2.459e-003 1.263e+008 1.414e+008 1.000e+001 6.157e-001 1.585e-003 
2.460e-003 1.263e+008 1.414e+008 1.000e+001 6.159e-001 1.586e-003 
2.461e-003 1.264e+008 1.414e+008 1.000e+001 6.158e-001 1.587e-003 
2.462e-003 1.264e+008 1.414e+008 1.000e+001 6.157e-001 1.588e-003 
2.463e-003 1.264e+008 1.414e+008 1.000e+001 6.158e-001 1.589e-003 
2.464e-003 1.264e+008 1.414e+008 1.000e+001 6.162e-001 1.590e-003 
2.465e-003 1.264e+008 1.414e+008 1.000e+001 6.162e-001 1.591e-003 
2.466e-003 1.265e+008 1.414e+008 1.000e+001 6.161e-001 1.592e-003 
2.467e-003 1.265e+008 1.414e+008 1.000e+001 6.167e-001 1.592e-003 
2.468e-003 1.265e+008 1.414e+008 1.000e+001 6.168e-001 1.594e-003 
2.470e-003 1.265e+008 1.414e+008 1.000e+001 6.167e-001 1.594e-003 
2.471e-003 1.265e+008 1.414e+008 1.000e+001 6.167e-001 1.595e-003 
2.472e-003 1.265e+008 1.414e+008 1.000e+001 6.170e-001 1.596e-003 
2.473e-003 1.266e+008 1.414e+008 1.000e+001 6.177e-001 1.597e-003 
2.474e-003 1.266e+008 1.414e+008 1.000e+001 6.174e-001 1.598e-003 
2.475e-003 1.266e+008 1.414e+008 1.000e+001 6.173e-001 1.599e-003 
2.476e-003 1.266e+008 1.414e+008 1.000e+001 6.182e-001 1.600e-003 
2.477e-003 1.266e+008 1.414e+008 1.000e+001 6.181e-001 1.601e-003 
2.478e-003 1.266e+008 1.414e+008 1.000e+001 6.180e-001 1.602e-003 
2.479e-003 1.267e+008 1.414e+008 1.000e+001 6.182e-001 1.603e-003 
2.481e-003 1.267e+008 1.414e+008 1.000e+001 6.185e-001 1.604e-003 
2.482e-003 1.267e+008 1.414e+008 1.000e+001 6.187e-001 1.605e-003 
2.483e-003 1.267e+008 1.414e+008 1.000e+001 6.188e-001 1.606e-003 
2.484e-003 1.267e+008 1.414e+008 1.000e+001 6.192e-001 1.607e-003 
2.485e-003 1.267e+008 1.414e+008 1.000e+001 6.192e-001 1.608e-003 
2.486e-003 1.268e+008 1.414e+008 1.000e+001 6.191e-001 1.609e-003 
2.487e-003 1.268e+008 1.414e+008 1.000e+001 6.188e-001 1.610e-003 
2.488e-003 1.268e+008 1.414e+008 1.000e+001 6.195e-001 1.611e-003 
2.489e-003 1.268e+008 1.414e+008 1.000e+001 6.194e-001 1.612e-003 
2.490e-003 1.268e+008 1.414e+008 1.000e+001 6.194e-001 1.613e-003 
2.491e-003 1.268e+008 1.414e+008 1.000e+001 6.194e-001 1.614e-003 
2.493e-003 1.269e+008 1.414e+008 1.000e+001 6.195e-001 1.615e-003 
2.494e-003 1.269e+008 1.414e+008 1.000e+001 6.196e-001 1.616e-003 
2.495e-003 1.269e+008 1.414e+008 1.000e+001 6.197e-001 1.617e-003 
2.496e-003 1.269e+008 1.414e+008 1.000e+001 6.197e-001 1.618e-003 
2.497e-003 1.269e+008 1.414e+008 1.000e+001 6.198e-001 1.619e-003 
2.498e-003 1.270e+008 1.414e+008 1.000e+001 6.198e-001 1.620e-003 
2.499e-003 1.270e+008 1.414e+008 1.000e+001 6.197e-001 1.621e-003 
2.500e-003 1.270e+008 1.414e+008 1.000e+001 6.198e-001 1.622e-003 
2.501e-003 1.270e+008 1.414e+008 1.000e+001 6.199e-001 1.623e-003 
2.503e-003 1.270e+008 1.414e+008 1.000e+001 6.199e-001 1.624e-003 
2.504e-003 1.270e+008 1.414e+008 1.000e+001 6.200e-001 1.625e-003 
2.505e-003 1.271e+008 1.414e+008 1.000e+001 6.198e-001 1.626e-003 
2.506e-003 1.271e+008 1.414e+008 1.000e+001 6.200e-001 1.627e-003 
2.507e-003 1.271e+008 1.414e+008 1.000e+001 6.199e-001 1.628e-003 
2.508e-003 1.271e+008 1.414e+008 1.000e+001 6.197e-001 1.629e-003 
2.509e-003 1.271e+008 1.414e+008 1.000e+001 6.199e-001 1.630e-003 
2.510e-003 1.271e+008 1.414e+008 1.000e+001 6.199e-001 1.631e-003 
2.511e-003 1.272e+008 1.414e+008 1.000e+001 6.199e-001 1.632e-003 
2.512e-003 1.272e+008 1.414e+008 1.000e+001 6.199e-001 1.633e-003 
2.514e-003 1.272e+008 1.414e+008 1.000e+001 6.200e-001 1.634e-003 
2.515e-003 1.272e+008 1.414e+008 1.000e+001 6.199e-001 1.635e-003 
2.516e-003 1.272e+008 1.414e+008 1.000e+001 6.199e-001 1.636e-003 
2.517e-003 1.272e+008 1.414e+008 1.000e+001 6.199e-001 1.637e-003 
2.518e-003 1.273e+008 1.414e+008 1.000e+001 6.199e-001 1.638e-003 
2.519e-003 1.273e+008 1.414e+008 1.000e+001 6.199e-001 1.639e-003 
2.520e-003 1.273e+008 1.414e+008 1.000e+001 6.199e-001 1.640e-003 
2.521e-003 1.273e+008 1.414e+008 1.000e+001 6.201e-001 1.641e-003 
2.522e-003 1.273e+008 1.414e+008 1.000e+001 6.200e-001 1.642e-003 
2.523e-003 1.273e+008 1.414e+008 1.000e+001 6.200e-001 1.643e-003 
2.525e-003 1.274e+008 1.414e+008 1.000e+001 6.199e-001 1.644e-003 
2.526e-003 1.274e+008 1.414e+008 1.000e+001 6.200e-001 1.645e-003 
2.527e-003 1.274e+008 1.414e+008 1.000e+001 6.201e-001 1.646e-003 
2.528e-003 1.274e+008 1.414e+008 1.000e+001 6.201e-001 1.647e-003 
2.529e-003 1.274e+008 1.414e+008 1.000e+001 6.200e-001 1.648e-003 
2.530e-003 1.274e+008 1.414e+008 1.000e+001 6.200e-001 1.649e-003 
2.531e-003 1.275e+008 1.414e+008 1.000e+001 6.200e-001 1.650e-003 
2.532e-003 1.275e+008 1.414e+008 1.000e+001 6.201e-001 1.651e-003 
2.534e-003 1.275e+008 1.414e+008 1.000e+001 6.201e-001 1.652e-003 
2.535e-003 1.275e+008 1.414e+008 1.000e+001 6.201e-001 1.653e-003 
2.536e-003 1.275e+008 1.414e+008 1.000e+001 6.201e-001 1.654e-003 
2.537e-003 1.275e+008 1.414e+008 1.000e+001 6.202e-001 1.655e-003 
2.538e-003 1.276e+008 1.414e+008 1.000e+001 6.201e-001 1.656e-003 
2.539e-003 1.276e+008 1.414e+008 1.000e+001 6.201e-001 1.657e-003 
2.540e-003 1.276e+008 1.414e+008 1.000e+001 6.200e-001 1.658e-003 
2.541e-003 1.276e+008 1.414e+008 1.000e+001 6.202e-001 1.659e-003 
2.542e-003 1.276e+008 1.414e+008 1.000e+001 6.203e-001 1.660e-003 
2.544e-003 1.277e+008 1.414e+008 1.000e+001 6.202e-001 1.661e-003 
2.545e-003 1.277e+008 1.414e+008 1.000e+001 6.203e-001 1.661e-003 
2.546e-003 1.277e+008 1.414e+008 1.000e+001 6.204e-001 1.663e-003 
2.547e-003 1.277e+008 1.414e+008 1.000e+001 6.203e-001 1.663e-003 
2.548e-003 1.277e+008 1.414e+008 1.000e+001 6.205e-001 1.664e-003 
2.549e-003 1.277e+008 1.414e+008 1.000e+001 6.203e-001 1.666e-003 
2.550e-003 1.277e+008 1.414e+008 1.000e+001 6.204e-001 1.666e-003 
2.551e-003 1.278e+008 1.414e+008 1.000e+001 6.205e-001 1.667e-003 
2.552e-003 1.278e+008 1.414e+008 1.000e+001 6.205e-001 1.668e-003 
2.553e-003 1.278e+008 1.414e+008 1.000e+001 6.209e-001 1.669e-003 
2.555e-003 1.278e+008 1.414e+008 1.000e+001 6.210e-001 1.670e-003 
2.556e-003 1.278e+008 1.414e+008 1.000e+001 6.206e-001 1.671e-003 
2.557e-003 1.278e+008 1.414e+008 1.000e+001 6.207e-001 1.672e-003 
2.558e-003 1.279e+008 1.414e+008 1.000e+001 6.211e-001 1.674e-003 
2.559e-003 1.279e+008 1.414e+008 1.000e+001 6.212e-001 1.674e-003 
2.560e-003 1.279e+008 1.414e+008 1.000e+001 6.213e-001 1.675e-003 
2.561e-003 1.279e+008 1.414e+008 1.000e+001 6.211e-001 1.676e-003 
2.562e-003 1.279e+008 1.414e+008 1.000e+001 6.214e-001 1.677e-003 
2.564e-003 1.280e+008 1.414e+008 1.000e+001 6.220e-001 1.678e-003 
2.565e-003 1.280e+008 1.414e+008 1.000e+001 6.217e-001 1.679e-003 
2.566e-003 1.280e+008 1.414e+008 1.000e+001 6.215e-001 1.680e-003 
2.567e-003 1.280e+008 1.414e+008 1.000e+001 6.219e-001 1.681e-003 
2.568e-003 1.280e+008 1.414e+008 1.000e+001 6.225e-001 1.682e-003 
2.569e-003 1.280e+008 1.414e+008 1.000e+001 6.228e-001 1.683e-003 
2.570e-003 1.281e+008 1.414e+008 1.000e+001 6.224e-001 1.684e-003 
2.571e-003 1.281e+008 1.414e+008 1.000e+001 6.228e-001 1.685e-003 
2.573e-003 1.281e+008 1.414e+008 1.000e+001 6.232e-001 1.687e-003 
2.574e-003 1.281e+008 1.414e+008 1.000e+001 6.230e-001 1.687e-003 
2.575e-003 1.281e+008 1.414e+008 1.000e+001 6.229e-001 1.688e-003 
2.576e-003 1.281e+008 1.414e+008 1.000e+001 6.231e-001 1.689e-003 
2.577e-003 1.281e+008 1.414e+008 1.000e+001 6.236e-001 1.690e-003 
2.578e-003 1.282e+008 1.414e+008 1.000e+001 6.237e-001 1.691e-003 
2.579e-003 1.282e+008 1.414e+008 1.000e+001 6.238e-001 1.692e-003 
2.580e-003 1.282e+008 1.414e+008 1.000e+001 6.237e-001 1.693e-003 
2.581e-003 1.282e+008 1.414e+008 1.000e+001 6.241e-001 1.695e-003 
2.582e-003 1.282e+008 1.414e+008 1.000e+001 6.241e-001 1.695e-003 
2.583e-003 1.282e+008 1.414e+008 1.000e+001 6.239e-001 1.696e-003 
2.585e-003 1.283e+008 1.414e+008 1.000e+001 6.239e-001 1.697e-003 
2.586e-003 1.283e+008 1.414e+008 1.000e+001 6.241e-001 1.698e-003 
2.587e-003 1.283e+008 1.414e+008 1.000e+001 6.242e-001 1.699e-003 
2.588e-003 1.283e+008 1.414e+008 1.000e+001 6.240e-001 1.700e-003 
2.589e-003 1.283e+008 1.414e+008 1.000e+001 6.242e-001 1.701e-003 
2.590e-003 1.283e+008 1.414e+008 1.000e+001 6.243e-001 1.702e-003 
2.591e-003 1.284e+008 1.414e+008 1.000e+001 6.244e-001 1.703e-003 
2.592e-003 1.284e+008 1.414e+008 1.000e+001 6.243e-001 1.704e-003 
2.594e-003 1.284e+008 1.414e+008 1.000e+001 6.244e-001 1.705e-003 
2.595e-003 1.284e+008 1.414e+008 1.000e+001 6.245e-001 1.706e-003 
2.596e-003 1.284e+008 1.414e+008 1.000e+001 6.246e-001 1.707e-003 
2.597e-003 1.284e+008 1.414e+008 1.000e+001 6.244e-001 1.708e-003 
2.598e-003 1.285e+008 1.414e+008 1.000e+001 6.246e-001 1.709e-003 
2.599e-003 1.285e+008 1.414e+008 1.000e+001 6.247e-001 1.710e-003 
2.600e-003 1.285e+008 1.414e+008 1.000e+001 6.247e-001 1.711e-003 
2.601e-003 1.285e+008 1.414e+008 1.000e+001 6.245e-001 1.712e-003 
2.602e-003 1.285e+008 1.414e+008 1.000e+001 6.245e-001 1.713e-003 
2.603e-003 1.285e+008 1.414e+008 1.000e+001 6.246e-001 1.714e-003 
2.605e-003 1.286e+008 1.414e+008 1.000e+001 6.246e-001 1.715e-003 
2.606e-003 1.286e+008 1.414e+008 1.000e+001 6.246e-001 1.716e-003 
2.607e-003 1.286e+008 1.414e+008 1.000e+001 6.246e-001 1.717e-003 
2.608e-003 1.286e+008 1.414e+008 1.000e+001 6.246e-001 1.718e-003 
2.609e-003 1.286e+008 1.414e+008 1.000e+001 6.246e-001 1.719e-003 
2.610e-003 1.286e+008 1.414e+008 1.000e+001 6.246e-001 1.720e-003 
2.611e-003 1.287e+008 1.414e+008 1.000e+001 6.246e-001 1.721e-003 
2.612e-003 1.287e+008 1.414e+008 1.000e+001 6.247e-001 1.722e-003 
2.614e-003 1.287e+008 1.414e+008 1.000e+001 6.247e-001 1.723e-003 
2.615e-003 1.287e+008 1.414e+008 1.000e+001 6.247e-001 1.724e-003 
2.616e-003 1.287e+008 1.414e+008 1.000e+001 6.247e-001 1.725e-003 
2.617e-003 1.287e+008 1.414e+008 1.000e+001 6.247e-001 1.726e-003 
2.618e-003 1.287e+008 1.414e+008 1.000e+001 6.247e-001 1.727e-003 
2.619e-003 1.288e+008 1.414e+008 1.000e+001 6.246e-001 1.728e-003 
2.620e-003 1.288e+008 1.414e+008 1.000e+001 6.247e-001 1.729e-003 
2.621e-003 1.288e+008 1.414e+008 1.000e+001 6.248e-001 1.730e-003 
2.623e-003 1.288e+008 1.414e+008 1.000e+001 6.248e-001 1.732e-003 
2.624e-003 1.288e+008 1.414e+008 1.000e+001 6.247e-001 1.732e-003 
2.625e-003 1.288e+008 1.414e+008 1.000e+001 6.247e-001 1.733e-003 
2.626e-003 1.289e+008 1.414e+008 1.000e+001 6.247e-001 1.735e-003 
2.627e-003 1.289e+008 1.414e+008 1.000e+001 6.247e-001 1.735e-003 
2.628e-003 1.289e+008 1.414e+008 1.000e+001 6.247e-001 1.736e-003 
2.629e-003 1.289e+008 1.414e+008 1.000e+001 6.247e-001 1.737e-003 
2.630e-003 1.289e+008 1.414e+008 1.000e+001 6.247e-001 1.738e-003 
2.631e-003 1.289e+008 1.414e+008 1.000e+001 6.247e-001 1.739e-003 
2.632e-003 1.290e+008 1.414e+008 1.000e+001 6.248e-001 1.740e-003 
2.634e-003 1.290e+008 1.414e+008 1.000e+001 6.248e-001 1.741e-003 
2.635e-003 1.290e+008 1.414e+008 1.000e+001 6.247e-001 1.742e-003 
2.636e-003 1.290e+008 1.414e+008 1.000e+001 6.248e-001 1.743e-003 
2.637e-003 1.290e+008 1.414e+008 1.000e+001 6.249e-001 1.744e-003 
2.638e-003 1.290e+008 1.414e+008 1.000e+001 6.248e-001 1.745e-003 
2.639e-003 1.291e+008 1.414e+008 1.000e+001 6.249e-001 1.746e-003 
2.640e-003 1.291e+008 1.414e+008 1.000e+001 6.249e-001 1.748e-003 
2.641e-003 1.291e+008 1.414e+008 1.000e+001 6.248e-001 1.748e-003 
2.642e-003 1.291e+008 1.414e+008 1.000e+001 6.249e-001 1.749e-003 
2.644e-003 1.291e+008 1.414e+008 1.000e+001 6.249e-001 1.750e-003 
2.645e-003 1.291e+008 1.414e+008 1.000e+001 6.250e-001 1.751e-003 
2.646e-003 1.291e+008 1.414e+008 1.000e+001 6.250e-001 1.752e-003 
2.647e-003 1.292e+008 1.414e+008 1.000e+001 6.250e-001 1.753e-003 
2.648e-003 1.292e+008 1.414e+008 1.000e+001 6.251e-001 1.754e-003 
2.649e-003 1.292e+008 1.414e+008 1.000e+001 6.252e-001 1.755e-003 
2.650e-003 1.292e+008 1.414e+008 1.000e+001 6.250e-001 1.756e-003 
2.651e-003 1.292e+008 1.414e+008 1.000e+001 6.251e-001 1.757e-003 
2.652e-003 1.292e+008 1.414e+008 1.000e+001 6.251e-001 1.758e-003 
2.653e-003 1.293e+008 1.414e+008 1.000e+001 6.254e-001 1.759e-003 
2.655e-003 1.293e+008 1.414e+008 1.000e+001 6.255e-001 1.760e-003 
2.656e-003 1.293e+008 1.414e+008 1.000e+001 6.253e-001 1.761e-003 
2.657e-003 1.293e+008 1.414e+008 1.000e+001 6.254e-001 1.762e-003 
2.658e-003 1.293e+008 1.414e+008 1.000e+001 6.258e-001 1.763e-003 
2.659e-003 1.293e+008 1.414e+008 1.000e+001 6.257e-001 1.764e-003 
2.660e-003 1.293e+008 1.414e+008 1.000e+001 6.258e-001 1.765e-003 
2.661e-003 1.294e+008 1.414e+008 1.000e+001 6.258e-001 1.766e-003 
2.662e-003 1.294e+008 1.414e+008 1.000e+001 6.263e-001 1.767e-003 
2.663e-003 1.294e+008 1.414e+008 1.000e+001 6.263e-001 1.768e-003 
2.665e-003 1.294e+008 1.414e+008 1.000e+001 6.258e-001 1.769e-003 
2.666e-003 1.294e+008 1.414e+008 1.000e+001 6.266e-001 1.770e-003 
2.667e-003 1.294e+008 1.414e+008 1.000e+001 6.268e-001 1.771e-003 
2.668e-003 1.295e+008 1.414e+008 1.000e+001 6.268e-001 1.772e-003 
2.669e-003 1.295e+008 1.414e+008 1.000e+001 6.270e-001 1.773e-003 
2.670e-003 1.295e+008 1.414e+008 1.000e+001 6.273e-001 1.774e-003 
2.671e-003 1.295e+008 1.414e+008 1.000e+001 6.279e-001 1.775e-003 
2.672e-003 1.295e+008 1.414e+008 1.000e+001 6.276e-001 1.776e-003 
2.673e-003 1.295e+008 1.414e+008 1.000e+001 6.278e-001 1.777e-003 
2.674e-003 1.295e+008 1.414e+008 1.000e+001 6.276e-001 1.778e-003 
2.676e-003 1.296e+008 1.414e+008 1.000e+001 6.282e-001 1.779e-003 
2.677e-003 1.296e+008 1.414e+008 1.000e+001 6.284e-001 1.780e-003 
2.678e-003 1.296e+008 1.414e+008 1.000e+001 6.281e-001 1.781e-003 
2.679e-003 1.296e+008 1.414e+008 1.000e+001 6.279e-001 1.782e-003 
2.680e-003 1.296e+008 1.414e+008 1.000e+001 6.285e-001 1.783e-003 
2.681e-003 1.296e+008 1.414e+008 1.000e+001 6.286e-001 1.784e-003 
2.682e-003 1.297e+008 1.414e+008 1.000e+001 6.287e-001 1.785e-003 
2.683e-003 1.297e+008 1.414e+008 1.000e+001 6.286e-001 1.786e-003 
2.685e-003 1.297e+008 1.414e+008 1.000e+001 6.285e-001 1.788e-003 
2.686e-003 1.297e+008 1.414e+008 1.000e+001 6.289e-001 1.788e-003 
2.687e-003 1.297e+008 1.414e+008 1.000e+001 6.289e-001 1.790e-003 
2.688e-003 1.297e+008 1.414e+008 1.000e+001 6.288e-001 1.791e-003 
2.689e-003 1.297e+008 1.414e+008 1.000e+001 6.288e-001 1.792e-003 
2.690e-003 1.298e+008 1.414e+008 1.000e+001 6.291e-001 1.793e-003 
2.691e-003 1.298e+008 1.414e+008 1.000e+001 6.291e-001 1.794e-003 
2.692e-003 1.298e+008 1.414e+008 1.000e+001 6.290e-001 1.795e-003 
2.694e-003 1.298e+008 1.414e+008 1.000e+001 6.291e-001 1.796e-003 
2.695e-003 1.298e+008 1.414e+008 1.000e+001 6.291e-001 1.797e-003 
2.696e-003 1.298e+008 1.414e+008 1.000e+001 6.293e-001 1.798e-003 
2.697e-003 1.299e+008 1.414e+008 1.000e+001 6.290e-001 1.799e-003 
2.698e-003 1.299e+008 1.414e+008 1.000e+001 6.292e-001 1.800e-003 
2.699e-003 1.299e+008 1.414e+008 1.000e+001 6.292e-001 1.801e-003 
2.700e-003 1.299e+008 1.414e+008 1.000e+001 6.293e-001 1.802e-003 
2.701e-003 1.299e+008 1.414e+008 1.000e+001 6.291e-001 1.803e-003 
2.702e-003 1.299e+008 1.414e+008 1.000e+001 6.292e-001 1.804e-003 
2.703e-003 1.299e+008 1.414e+008 1.000e+001 6.293e-001 1.805e-003 
2.705e-003 1.300e+008 1.414e+008 1.000e+001 6.292e-001 1.806e-003 
2.706e-003 1.300e+008 1.414e+008 1.000e+001 6.292e-001 1.807e-003 
2.707e-003 1.300e+008 1.414e+008 1.000e+001 6.292e-001 1.808e-003 
2.708e-003 1.300e+008 1.414e+008 1.000e+001 6.293e-001 1.809e-003 
2.709e-003 1.300e+008 1.414e+008 1.000e+001 6.293e-001 1.810e-003 
2.710e-003 1.300e+008 1.414e+008 1.000e+001 6.292e-001 1.811e-003 
2.711e-003 1.301e+008 1.414e+008 1.000e+001 6.294e-001 1.812e-003 
2.712e-003 1.301e+008 1.414e+008 1.000e+001 6.291e-001 1.813e-003 
2.714e-003 1.301e+008 1.414e+008 1.000e+001 6.293e-001 1.814e-003 
2.715e-003 1.301e+008 1.414e+008 1.000e+001 6.292e-001 1.815e-003 
2.716e-003 1.301e+008 1.414e+008 1.000e+001 6.293e-001 1.816e-003 
2.717e-003 1.301e+008 1.414e+008 1.000e+001 6.292e-001 1.817e-003 
2.718e-003 1.301e+008 1.414e+008 1.000e+001 6.293e-001 1.818e-003 
2.719e-003 1.302e+008 1.414e+008 1.000e+001 6.293e-001 1.819e-003 
2.720e-003 1.302e+008 1.414e+008 1.000e+001 6.292e-001 1.820e-003 
2.721e-003 1.302e+008 1.414e+008 1.000e+001 6.293e-001 1.821e-003 
2.723e-003 1.302e+008 1.414e+008 1.000e+001 6.293e-001 1.822e-003 
2.724e-003 1.302e+008 1.414e+008 1.000e+001 6.294e-001 1.823e-003 
2.725e-003 1.302e+008 1.414e+008 1.000e+001 6.294e-001 1.824e-003 
2.726e-003 1.302e+008 1.414e+008 1.000e+001 6.293e-001 1.825e-003 
2.727e-003 1.303e+008 1.414e+008 1.000e+001 6.294e-001 1.826e-003 
2.728e-003 1.303e+008 1.414e+008 1.000e+001 6.293e-001 1.827e-003 
2.729e-003 1.303e+008 1.414e+008 1.000e+001 6.294e-001 1.828e-003 
2.730e-003 1.303e+008 1.414e+008 1.000e+001 6.294e-001 1.829e-003 
2.731e-003 1.303e+008 1.414e+008 1.000e+001 6.294e-001 1.830e-003 
2.732e-003 1.303e+008 1.414e+008 1.000e+001 6.294e-001 1.831e-003 
2.734e-003 1.303e+008 1.414e+008 1.000e+001 6.294e-001 1.832e-003 
2.735e-003 1.304e+008 1.414e+008 1.000e+001 6.294e-001 1.833e-003 
2.736e-003 1.304e+008 1.414e+008 1.000e+001 6.294e-001 1.834e-003 
2.737e-003 1.304e+008 1.414e+008 1.000e+001 6.295e-001 1.835e-003 
2.738e-003 1.304e+008 1.414e+008 1.000e+001 6.294e-001 1.836e-003 
2.739e-003 1.304e+008 1.414e+008 1.000e+001 6.294e-001 1.837e-003 
2.740e-003 1.304e+008 1.414e+008 1.000e+001 6.295e-001 1.838e-003 
2.741e-003 1.305e+008 1.414e+008 1.000e+001 6.295e-001 1.839e-003 
2.743e-003 1.305e+008 1.414e+008 1.000e+001 6.294e-001 1.840e-003 
2.744e-003 1.305e+008 1.414e+008 1.000e+001 6.294e-001 1.841e-003 
2.745e-003 1.305e+008 1.414e+008 1.000e+001 6.295e-001 1.842e-003 
2.746e-003 1.305e+008 1.414e+008 1.000e+001 6.295e-001 1.843e-003 
2.747e-003 1.305e+008 1.414e+008 1.000e+001 6.296e-001 1.844e-003 
2.748e-003 1.305e+008 1.414e+008 1.000e+001 6.297e-001 1.845e-003 
2.749e-003 1.306e+008 1.414e+008 1.000e+001 6.296e-001 1.846e-003 
2.750e-003 1.306e+008 1.414e+008 1.000e+001 6.295e-001 1.847e-003 
2.752e-003 1.306e+008 1.414e+008 1.000e+001 6.297e-001 1.848e-003 
2.753e-003 1.306e+008 1.414e+008 1.000e+001 6.297e-001 1.849e-003 
2.754e-003 1.306e+008 1.414e+008 1.000e+001 6.297e-001 1.850e-003 
2.755e-003 1.306e+008 1.414e+008 1.000e+001 6.299e-001 1.851e-003 
2.756e-003 1.306e+008 1.414e+008 1.000e+001 6.298e-001 1.852e-003 
2.757e-003 1.307e+008 1.414e+008 1.000e+001 6.300e-001 1.853e-003 
2.758e-003 1.307e+008 1.414e+008 1.000e+001 6.299e-001 1.854e-003 
2.759e-003 1.307e+008 1.414e+008 1.000e+001 6.298e-001 1.855e-003 
2.760e-003 1.307e+008 1.414e+008 1.000e+001 6.304e-001 1.856e-003 
2.761e-003 1.307e+008 1.414e+008 1.000e+001 6.301e-001 1.857e-003 
2.763e-003 1.307e+008 1.414e+008 1.000e+001 6.301e-001 1.858e-003 
2.764e-003 1.307e+008 1.414e+008 1.000e+001 6.302e-001 1.859e-003 
2.765e-003 1.308e+008 1.414e+008 1.000e+001 6.303e-001 1.860e-003 
2.766e-003 1.308e+008 1.414e+008 1.000e+001 6.308e-001 1.861e-003 
2.767e-003 1.308e+008 1.414e+008 1.000e+001 6.305e-001 1.862e-003 
2.768e-003 1.308e+008 1.414e+008 1.000e+001 6.304e-001 1.863e-003 
2.769e-003 1.308e+008 1.414e+008 1.000e+001 6.307e-001 1.864e-003 
2.770e-003 1.308e+008 1.414e+008 1.000e+001 6.308e-001 1.865e-003 
2.772e-003 1.308e+008 1.414e+008 1.000e+001 6.309e-001 1.866e-003 
2.773e-003 1.309e+008 1.414e+008 1.000e+001 6.311e-001 1.867e-003 
2.774e-003 1.309e+008 1.414e+008 1.000e+001 6.312e-001 1.868e-003 
2.775e-003 1.309e+008 1.414e+008 1.000e+001 6.315e-001 1.870e-003 
2.776e-003 1.309e+008 1.414e+008 1.000e+001 6.319e-001 1.871e-003 
2.777e-003 1.309e+008 1.414e+008 1.000e+001 6.311e-001 1.872e-003 
2.778e-003 1.309e+008 1.414e+008 1.000e+001 6.314e-001 1.873e-003 
2.779e-003 1.309e+008 1.414e+008 1.000e+001 6.322e-001 1.874e-003 
2.781e-003 1.310e+008 1.414e+008 1.000e+001 6.321e-001 1.875e-003 
2.782e-003 1.310e+008 1.414e+008 1.000e+001 6.324e-001 1.876e-003 
2.783e-003 1.310e+008 1.414e+008 1.000e+001 6.321e-001 1.877e-003 
2.784e-003 1.310e+008 1.414e+008 1.000e+001 6.322e-001 1.878e-003 
2.785e-003 1.310e+008 1.414e+008 1.000e+001 6.328e-001 1.879e-003 
2.786e-003 1.310e+008 1.414e+008 1.000e+001 6.328e-001 1.880e-003 
2.787e-003 1.310e+008 1.414e+008 1.000e+001 6.328e-001 1.881e-003 
2.788e-003 1.311e+008 1.414e+008 1.000e+001 6.330e-001 1.882e-003 
2.790e-003 1.311e+008 1.414e+008 1.000e+001 6.331e-001 1.883e-003 
2.791e-003 1.311e+008 1.414e+008 1.000e+001 6.332e-001 1.884e-003 
2.792e-003 1.311e+008 1.414e+008 1.000e+001 6.334e-001 1.885e-003 
2.793e-003 1.311e+008 1.414e+008 1.000e+001 6.331e-001 1.886e-003 
2.794e-003 1.311e+008 1.414e+008 1.000e+001 6.334e-001 1.887e-003 
2.795e-003 1.311e+008 1.414e+008 1.000e+001 6.334e-001 1.888e-003 
2.796e-003 1.312e+008 1.414e+008 1.000e+001 6.334e-001 1.889e-003 
2.797e-003 1.312e+008 1.414e+008 1.000e+001 6.334e-001 1.890e-003 
2.798e-003 1.312e+008 1.414e+008 1.000e+001 6.335e-001 1.891e-003 
2.800e-003 1.312e+008 1.414e+008 1.000e+001 6.337e-001 1.892e-003 
2.801e-003 1.312e+008 1.414e+008 1.000e+001 6.337e-001 1.893e-003 
2.802e-003 1.312e+008 1.414e+008 1.000e+001 6.336e-001 1.894e-003 
2.803e-003 1.312e+008 1.414e+008 1.000e+001 6.338e-001 1.895e-003 
2.804e-003 1.313e+008 1.414e+008 1.000e+001 6.337e-001 1.896e-003 
2.805e-003 1.313e+008 1.414e+008 1.000e+001 6.338e-001 1.897e-003 
2.806e-003 1.313e+008 1.414e+008 1.000e+001 6.338e-001 1.898e-003 
2.808e-003 1.313e+008 1.414e+008 1.000e+001 6.337e-001 1.899e-003 
2.809e-003 1.313e+008 1.414e+008 1.000e+001 6.338e-001 1.900e-003 
2.810e-003 1.313e+008 1.414e+008 1.000e+001 6.339e-001 1.901e-003 
2.811e-003 1.314e+008 1.414e+008 1.000e+001 6.339e-001 1.902e-003 
2.812e-003 1.314e+008 1.414e+008 1.000e+001 6.338e-001 1.903e-003 
2.813e-003 1.314e+008 1.414e+008 1.000e+001 6.338e-001 1.904e-003 
2.814e-003 1.314e+008 1.414e+008 1.000e+001 6.339e-001 1.905e-003 
2.815e-003 1.314e+008 1.414e+008 1.000e+001 6.339e-001 1.906e-003 
2.816e-003 1.314e+008 1.414e+008 1.000e+001 6.339e-001 1.907e-003 
2.818e-003 1.314e+008 1.414e+008 1.000e+001 6.339e-001 1.908e-003 
2.819e-003 1.315e+008 1.414e+008 1.000e+001 6.340e-001 1.910e-003 
2.820e-003 1.315e+008 1.414e+008 1.000e+001 6.340e-001 1.910e-003 
2.821e-003 1.315e+008 1.414e+008 1.000e+001 6.340e-001 1.912e-003 
2.822e-003 1.315e+008 1.414e+008 1.000e+001 6.340e-001 1.913e-003 
2.823e-003 1.315e+008 1.414e+008 1.000e+001 6.339e-001 1.914e-003 
2.824e-003 1.315e+008 1.414e+008 1.000e+001 6.340e-001 1.915e-003 
2.825e-003 1.315e+008 1.414e+008 1.000e+001 6.340e-001 1.916e-003 
2.827e-003 1.315e+008 1.414e+008 1.000e+001 6.339e-001 1.917e-003 
2.828e-003 1.316e+008 1.414e+008 1.000e+001 6.340e-001 1.918e-003 
2.829e-003 1.316e+008 1.414e+008 1.000e+001 6.340e-001 1.919e-003 
2.830e-003 1.316e+008 1.414e+008 1.000e+001 6.339e-001 1.920e-003 
2.831e-003 1.316e+008 1.414e+008 1.000e+001 6.340e-001 1.921e-003 
2.832e-003 1.316e+008 1.414e+008 1.000e+001 6.340e-001 1.922e-003 
2.833e-003 1.316e+008 1.414e+008 1.000e+001 6.340e-001 1.923e-003 
2.834e-003 1.316e+008 1.414e+008 1.000e+001 6.339e-001 1.924e-003 
2.836e-003 1.317e+008 1.414e+008 1.000e+001 6.340e-001 1.925e-003 
2.837e-003 1.317e+008 1.414e+008 1.000e+001 6.340e-001 1.926e-003 
2.838e-003 1.317e+008 1.414e+008 1.000e+001 6.340e-001 1.927e-003 
2.839e-003 1.317e+008 1.414e+008 1.000e+001 6.340e-001 1.928e-003 
2.840e-003 1.317e+008 1.414e+008 1.000e+001 6.340e-001 1.929e-003 
2.841e-003 1.317e+008 1.414e+008 1.000e+001 6.340e-001 1.930e-003 
2.842e-003 1.317e+008 1.414e+008 1.000e+001 6.340e-001 1.931e-003 
2.844e-003 1.318e+008 1.414e+008 1.000e+001 6.340e-001 1.932e-003 
2.845e-003 1.318e+008 1.414e+008 1.000e+001 6.341e-001 1.933e-003 
2.846e-003 1.318e+008 1.414e+008 1.000e+001 6.341e-001 1.934e-003 
2.847e-003 1.318e+008 1.414e+008 1.000e+001 6.340e-001 1.935e-003 
2.848e-003 1.318e+008 1.414e+008 1.000e+001 6.341e-001 1.936e-003 
2.849e-003 1.318e+008 1.414e+008 1.000e+001 6.342e-001 1.937e-003 
2.850e-003 1.318e+008 1.414e+008 1.000e+001 6.341e-001 1.938e-003 
2.851e-003 1.319e+008 1.414e+008 1.000e+001 6.340e-001 1.939e-003 
2.852e-003 1.319e+008 1.414e+008 1.000e+001 6.341e-001 1.940e-003 
2.854e-003 1.319e+008 1.414e+008 1.000e+001 6.341e-001 1.941e-003 
2.855e-003 1.319e+008 1.414e+008 1.000e+001 6.341e-001 1.942e-003 
2.856e-003 1.319e+008 1.414e+008 1.000e+001 6.342e-001 1.943e-003 
2.857e-003 1.319e+008 1.414e+008 1.000e+001 6.342e-001 1.944e-003 
2.858e-003 1.319e+008 1.414e+008 1.000e+001 6.342e-001 1.945e-003 
2.859e-003 1.320e+008 1.414e+008 1.000e+001 6.342e-001 1.947e-003 
2.860e-003 1.320e+008 1.414e+008 1.000e+001 6.343e-001 1.947e-003 
2.861e-003 1.320e+008 1.414e+008 1.000e+001 6.343e-001 1.949e-003 
2.863e-003 1.320e+008 1.414e+008 1.000e+001 6.342e-001 1.950e-003 
2.864e-003 1.320e+008 1.414e+008 1.000e+001 6.342e-001 1.951e-003 
2.865e-003 1.320e+008 1.414e+008 1.000e+001 6.343e-001 1.952e-003 
2.866e-003 1.320e+008 1.414e+008 1.000e+001 6.343e-001 1.953e-003 
2.867e-003 1.320e+008 1.414e+008 1.000e+001 6.345e-001 1.954e-003 
2.868e-003 1.321e+008 1.414e+008 1.000e+001 6.343e-001 1.955e-003 
2.869e-003 1.321e+008 1.414e+008 1.000e+001 6.346e-001 1.956e-003 
2.871e-003 1.321e+008 1.414e+008 1.000e+001 6.345e-001 1.957e-003 
2.872e-003 1.321e+008 1.414e+008 1.000e+001 6.344e-001 1.958e-003 
2.873e-003 1.321e+008 1.414e+008 1.000e+001 6.344e-001 1.959e-003 
2.874e-003 1.321e+008 1.414e+008 1.000e+001 6.344e-001 1.960e-003 
2.875e-003 1.321e+008 1.414e+008 1.000e+001 6.347e-001 1.961e-003 
2.876e-003 1.322e+008 1.414e+008 1.000e+001 6.348e-001 1.962e-003 
2.877e-003 1.322e+008 1.414e+008 1.000e+001 6.345e-001 1.963e-003 
2.878e-003 1.322e+008 1.414e+008 1.000e+001 6.347e-001 1.964e-003 
2.880e-003 1.322e+008 1.414e+008 1.000e+001 6.349e-001 1.965e-003 
2.881e-003 1.322e+008 1.414e+008 1.000e+001 6.349e-001 1.966e-003 
2.882e-003 1.322e+008 1.414e+008 1.000e+001 6.349e-001 1.967e-003 
2.883e-003 1.322e+008 1.414e+008 1.000e+001 6.349e-001 1.968e-003 
2.884e-003 1.323e+008 1.414e+008 1.000e+001 6.349e-001 1.969e-003 
2.885e-003 1.323e+008 1.414e+008 1.000e+001 6.355e-001 1.970e-003 
2.886e-003 1.323e+008 1.414e+008 1.000e+001 6.356e-001 1.971e-003 
2.887e-003 1.323e+008 1.414e+008 1.000e+001 6.354e-001 1.972e-003 
2.889e-003 1.323e+008 1.414e+008 1.000e+001 6.354e-001 1.973e-003 
2.890e-003 1.323e+008 1.414e+008 1.000e+001 6.356e-001 1.974e-003 
2.891e-003 1.323e+008 1.414e+008 1.000e+001 6.359e-001 1.975e-003 
2.892e-003 1.323e+008 1.414e+008 1.000e+001 6.360e-001 1.976e-003 
2.893e-003 1.324e+008 1.414e+008 1.000e+001 6.359e-001 1.977e-003 
2.894e-003 1.324e+008 1.414e+008 1.000e+001 6.358e-001 1.979e-003 
2.895e-003 1.324e+008 1.414e+008 1.000e+001 6.367e-001 1.980e-003 
2.896e-003 1.324e+008 1.414e+008 1.000e+001 6.370e-001 1.981e-003 
2.898e-003 1.324e+008 1.414e+008 1.000e+001 6.366e-001 1.982e-003 
2.899e-003 1.324e+008 1.414e+008 1.000e+001 6.369e-001 1.983e-003 
2.900e-003 1.324e+008 1.414e+008 1.000e+001 6.369e-001 1.984e-003 
2.901e-003 1.325e+008 1.414e+008 1.000e+001 6.368e-001 1.985e-003 
2.902e-003 1.325e+008 1.414e+008 1.000e+001 6.373e-001 1.986e-003 
2.903e-003 1.325e+008 1.414e+008 1.000e+001 6.373e-001 1.987e-003 
2.904e-003 1.325e+008 1.414e+008 1.000e+001 6.369e-001 1.988e-003 
2.906e-003 1.325e+008 1.414e+008 1.000e+001 6.372e-001 1.989e-003 
2.907e-003 1.325e+008 1.414e+008 1.000e+001 6.379e-001 1.990e-003 
2.908e-003 1.325e+008 1.414e+008 1.000e+001 6.376e-001 1.991e-003 
2.909e-003 1.326e+008 1.414e+008 1.000e+001 6.375e-001 1.992e-003 
2.910e-003 1.326e+008 1.414e+008 1.000e+001 6.378e-001 1.993e-003 
2.911e-003 1.326e+008 1.414e+008 1.000e+001 6.380e-001 1.994e-003 
2.912e-003 1.326e+008 1.414e+008 1.000e+001 6.379e-001 1.995e-003 
2.913e-003 1.326e+008 1.414e+008 1.000e+001 6.380e-001 1.996e-003 
2.915e-003 1.326e+008 1.414e+008 1.000e+001 6.380e-001 1.997e-003 
2.916e-003 1.326e+008 1.414e+008 1.000e+001 6.381e-001 1.998e-003 
2.917e-003 1.326e+008 1.414e+008 1.000e+001 6.384e-001 1.999e-003 
2.918e-003 1.327e+008 1.414e+008 1.000e+001 6.384e-001 2.000e-003 
 
