# Supplementary material for: Strain rate dependency of dislocation plasticity
Source: Nat Commun. 2021 Mar 23;12:1845. doi: 10.1038/s41467-021-21939-1 (PMC7988163; doi:10.1038/s41467-021-21939-1)
Supplement: Supplementary file 3 — Supplementary Data 1 [file 41467_2021_21939_MOESM3_ESM.zip › Supplementary Data 1/DDDSimulationSet1/StrainRate=1e1s-1/InitialDislocationDensity=2.0e9m-2.dat]

#strain(1), stress(Pa), dislocation density(m-2), strain rate(s-1), mean dislocation velocity(km/s), plastic strain(1)
9.244e-007 1.323e+005 2.021e+009 1.000e+001 2.683e-003 8.618e-009 
1.850e-006 2.629e+005 2.023e+009 1.000e+001 4.168e-003 3.043e-008 
2.775e-006 3.916e+005 2.013e+009 1.000e+001 3.096e-003 6.583e-008 
3.701e-006 5.181e+005 2.009e+009 1.000e+001 3.292e-003 1.162e-007 
4.626e-006 6.426e+005 2.006e+009 1.000e+001 4.191e-003 1.806e-007 
5.539e-006 7.636e+005 2.004e+009 1.000e+001 5.052e-003 2.566e-007 
6.456e-006 8.832e+005 2.002e+009 1.000e+001 6.538e-003 3.468e-007 
7.348e-006 9.974e+005 2.000e+009 1.000e+001 7.306e-003 4.474e-007 
8.232e-006 1.109e+006 1.998e+009 1.000e+001 7.538e-003 5.597e-007 
9.131e-006 1.221e+006 1.997e+009 1.000e+001 7.632e-003 6.859e-007 
1.003e-005 1.331e+006 1.996e+009 1.000e+001 7.972e-003 8.241e-007 
1.099e-005 1.446e+006 1.995e+009 1.000e+001 8.829e-003 9.840e-007 
1.192e-005 1.557e+006 1.994e+009 1.000e+001 1.053e-002 1.150e-006 
1.286e-005 1.666e+006 1.994e+009 1.000e+001 1.103e-002 1.329e-006 
1.375e-005 1.770e+006 1.996e+009 1.000e+001 1.104e-002 1.509e-006 
1.457e-005 1.864e+006 1.997e+009 1.000e+001 1.096e-002 1.678e-006 
1.531e-005 1.949e+006 2.001e+009 1.000e+001 1.078e-002 1.833e-006 
1.612e-005 2.040e+006 2.007e+009 1.000e+001 1.108e-002 2.004e-006 
1.690e-005 2.127e+006 2.007e+009 1.000e+001 1.241e-002 2.190e-006 
1.769e-005 2.213e+006 2.013e+009 1.000e+001 1.237e-002 2.382e-006 
1.847e-005 2.298e+006 2.023e+009 1.000e+001 1.272e-002 2.577e-006 
1.926e-005 2.383e+006 2.034e+009 1.000e+001 1.286e-002 2.775e-006 
2.006e-005 2.471e+006 2.045e+009 1.000e+001 1.329e-002 2.975e-006 
2.095e-005 2.566e+006 2.054e+009 1.000e+001 1.289e-002 3.203e-006 
2.168e-005 2.645e+006 2.065e+009 1.000e+001 1.243e-002 3.383e-006 
2.259e-005 2.741e+006 2.034e+009 1.000e+001 1.351e-002 3.626e-006 
2.346e-005 2.833e+006 2.030e+009 1.000e+001 1.417e-002 3.864e-006 
2.420e-005 2.910e+006 2.035e+009 1.000e+001 1.476e-002 4.079e-006 
2.506e-005 2.996e+006 2.019e+009 1.000e+001 1.646e-002 4.338e-006 
2.592e-005 3.082e+006 2.023e+009 1.000e+001 1.788e-002 4.599e-006 
2.678e-005 3.167e+006 2.029e+009 1.000e+001 1.530e-002 4.867e-006 
2.763e-005 3.249e+006 2.019e+009 1.000e+001 1.770e-002 5.157e-006 
2.849e-005 3.329e+006 2.024e+009 1.000e+001 1.822e-002 5.461e-006 
2.935e-005 3.408e+006 2.034e+009 1.000e+001 1.868e-002 5.777e-006 
3.020e-005 3.484e+006 2.048e+009 1.000e+001 1.963e-002 6.106e-006 
3.106e-005 3.557e+006 2.046e+009 1.000e+001 2.086e-002 6.455e-006 
3.192e-005 3.629e+006 2.040e+009 1.000e+001 2.139e-002 6.819e-006 
3.277e-005 3.699e+006 2.043e+009 1.000e+001 2.203e-002 7.190e-006 
3.363e-005 3.768e+006 2.049e+009 1.000e+001 2.224e-002 7.569e-006 
3.449e-005 3.835e+006 2.058e+009 1.000e+001 2.286e-002 7.960e-006 
3.534e-005 3.900e+006 2.030e+009 1.000e+001 2.462e-002 8.370e-006 
3.620e-005 3.963e+006 2.012e+009 1.000e+001 2.537e-002 8.793e-006 
3.706e-005 4.026e+006 2.004e+009 1.000e+001 2.459e-002 9.212e-006 
3.792e-005 4.089e+006 2.010e+009 1.000e+001 2.466e-002 9.631e-006 
3.877e-005 4.152e+006 2.021e+009 1.000e+001 2.501e-002 1.005e-005 
3.963e-005 4.216e+006 2.042e+009 1.000e+001 2.370e-002 1.047e-005 
4.049e-005 4.279e+006 2.025e+009 1.000e+001 2.467e-002 1.089e-005 
4.134e-005 4.341e+006 2.036e+009 1.000e+001 2.560e-002 1.132e-005 
4.220e-005 4.402e+006 2.008e+009 1.000e+001 2.532e-002 1.176e-005 
4.306e-005 4.461e+006 1.997e+009 1.000e+001 2.739e-002 1.220e-005 
4.391e-005 4.517e+006 1.991e+009 1.000e+001 2.787e-002 1.267e-005 
4.477e-005 4.572e+006 1.989e+009 1.000e+001 2.844e-002 1.315e-005 
4.563e-005 4.625e+006 1.988e+009 1.000e+001 2.899e-002 1.364e-005 
4.649e-005 4.678e+006 1.987e+009 1.000e+001 2.928e-002 1.413e-005 
4.734e-005 4.730e+006 1.986e+009 1.000e+001 2.951e-002 1.463e-005 
4.820e-005 4.782e+006 1.986e+009 1.000e+001 2.975e-002 1.512e-005 
4.906e-005 4.833e+006 1.986e+009 1.000e+001 3.045e-002 1.563e-005 
4.991e-005 4.883e+006 1.986e+009 1.000e+001 3.083e-002 1.614e-005 
5.077e-005 4.932e+006 1.987e+009 1.000e+001 3.006e-002 1.666e-005 
5.163e-005 4.982e+006 2.003e+009 1.000e+001 2.971e-002 1.717e-005 
5.248e-005 5.033e+006 2.024e+009 1.000e+001 2.835e-002 1.767e-005 
5.334e-005 5.081e+006 1.997e+009 1.000e+001 3.119e-002 1.820e-005 
5.420e-005 5.128e+006 2.002e+009 1.000e+001 3.030e-002 1.873e-005 
5.505e-005 5.178e+006 1.997e+009 1.000e+001 2.962e-002 1.924e-005 
5.591e-005 5.224e+006 1.996e+009 1.000e+001 3.325e-002 1.978e-005 
5.677e-005 5.269e+006 1.995e+009 1.000e+001 2.818e-002 2.033e-005 
5.763e-005 5.313e+006 1.996e+009 1.000e+001 2.621e-002 2.088e-005 
5.848e-005 5.356e+006 1.997e+009 1.000e+001 2.659e-002 2.144e-005 
5.934e-005 5.399e+006 1.998e+009 1.000e+001 2.604e-002 2.199e-005 
6.020e-005 5.442e+006 1.999e+009 1.000e+001 2.554e-002 2.256e-005 
6.105e-005 5.483e+006 2.001e+009 1.000e+001 3.095e-002 2.313e-005 
6.191e-005 5.523e+006 2.003e+009 1.000e+001 2.598e-002 2.371e-005 
6.277e-005 5.564e+006 2.010e+009 1.000e+001 2.554e-002 2.429e-005 
6.362e-005 5.605e+006 2.004e+009 1.000e+001 2.765e-002 2.486e-005 
6.448e-005 5.643e+006 2.005e+009 1.000e+001 2.516e-002 2.545e-005 
6.534e-005 5.683e+006 2.006e+009 1.000e+001 2.616e-002 2.603e-005 
6.619e-005 5.723e+006 2.009e+009 1.000e+001 2.473e-002 2.661e-005 
6.705e-005 5.761e+006 2.010e+009 1.000e+001 2.479e-002 2.720e-005 
6.791e-005 5.799e+006 2.011e+009 1.000e+001 2.311e-002 2.780e-005 
6.877e-005 5.836e+006 2.013e+009 1.000e+001 2.629e-002 2.840e-005 
6.962e-005 5.873e+006 2.014e+009 1.000e+001 2.301e-002 2.900e-005 
7.048e-005 5.910e+006 2.015e+009 1.000e+001 2.333e-002 2.960e-005 
7.134e-005 5.944e+006 2.015e+009 1.000e+001 2.340e-002 3.022e-005 
7.219e-005 5.978e+006 2.016e+009 1.000e+001 2.573e-002 3.085e-005 
7.305e-005 6.012e+006 2.014e+009 1.000e+001 3.228e-002 3.147e-005 
7.391e-005 6.045e+006 2.013e+009 1.000e+001 2.516e-002 3.210e-005 
7.476e-005 6.079e+006 2.020e+009 1.000e+001 2.385e-002 3.271e-005 
7.562e-005 6.111e+006 2.014e+009 1.000e+001 3.071e-002 3.335e-005 
7.648e-005 6.144e+006 2.017e+009 1.000e+001 2.611e-002 3.398e-005 
7.733e-005 6.176e+006 2.018e+009 1.000e+001 2.600e-002 3.462e-005 
7.819e-005 6.208e+006 2.019e+009 1.000e+001 2.387e-002 3.525e-005 
7.905e-005 6.240e+006 1.981e+009 1.000e+001 3.516e-002 3.589e-005 
7.991e-005 6.271e+006 1.962e+009 1.000e+001 3.876e-002 3.653e-005 
8.076e-005 6.301e+006 1.959e+009 1.000e+001 3.910e-002 3.718e-005 
8.162e-005 6.330e+006 1.960e+009 1.000e+001 3.852e-002 3.784e-005 
8.248e-005 6.361e+006 1.976e+009 1.000e+001 3.839e-002 3.848e-005 
8.333e-005 6.390e+006 1.959e+009 1.000e+001 3.814e-002 3.913e-005 
8.419e-005 6.420e+006 1.959e+009 1.000e+001 3.867e-002 3.978e-005 
8.505e-005 6.448e+006 1.957e+009 1.000e+001 3.987e-002 4.045e-005 
8.590e-005 6.476e+006 1.958e+009 1.000e+001 4.001e-002 4.111e-005 
8.676e-005 6.503e+006 1.957e+009 1.000e+001 3.919e-002 4.178e-005 
8.762e-005 6.532e+006 1.955e+009 1.000e+001 3.953e-002 4.244e-005 
8.847e-005 6.560e+006 1.955e+009 1.000e+001 3.990e-002 4.310e-005 
8.933e-005 6.586e+006 1.955e+009 1.000e+001 4.018e-002 4.378e-005 
9.019e-005 6.611e+006 1.952e+009 1.000e+001 4.070e-002 4.446e-005 
9.105e-005 6.637e+006 1.952e+009 1.000e+001 4.051e-002 4.514e-005 
9.190e-005 6.662e+006 1.954e+009 1.000e+001 4.122e-002 4.582e-005 
9.276e-005 6.688e+006 1.954e+009 1.000e+001 4.068e-002 4.650e-005 
9.362e-005 6.712e+006 1.954e+009 1.000e+001 4.064e-002 4.719e-005 
9.447e-005 6.736e+006 1.957e+009 1.000e+001 4.027e-002 4.788e-005 
9.533e-005 6.761e+006 1.955e+009 1.000e+001 4.097e-002 4.857e-005 
9.619e-005 6.785e+006 1.958e+009 1.000e+001 4.094e-002 4.926e-005 
9.704e-005 6.809e+006 1.959e+009 1.000e+001 4.105e-002 4.995e-005 
9.790e-005 6.832e+006 1.956e+009 1.000e+001 4.150e-002 5.065e-005 
9.876e-005 6.854e+006 1.956e+009 1.000e+001 4.167e-002 5.135e-005 
9.961e-005 6.875e+006 1.956e+009 1.000e+001 4.133e-002 5.206e-005 
1.005e-004 6.897e+006 1.956e+009 1.000e+001 4.105e-002 5.277e-005 
1.013e-004 6.919e+006 1.955e+009 1.000e+001 4.251e-002 5.347e-005 
1.022e-004 6.940e+006 1.956e+009 1.000e+001 4.225e-002 5.419e-005 
1.030e-004 6.960e+006 1.956e+009 1.000e+001 4.237e-002 5.490e-005 
1.039e-004 6.982e+006 1.957e+009 1.000e+001 4.181e-002 5.561e-005 
1.048e-004 7.003e+006 1.960e+009 1.000e+001 4.257e-002 5.632e-005 
1.056e-004 7.023e+006 1.957e+009 1.000e+001 4.323e-002 5.704e-005 
1.065e-004 7.043e+006 1.956e+009 1.000e+001 4.323e-002 5.776e-005 
1.073e-004 7.062e+006 1.955e+009 1.000e+001 4.341e-002 5.848e-005 
1.082e-004 7.081e+006 1.954e+009 1.000e+001 4.441e-002 5.921e-005 
1.090e-004 7.101e+006 1.954e+009 1.000e+001 4.340e-002 5.993e-005 
1.099e-004 7.119e+006 1.953e+009 1.000e+001 4.391e-002 6.064e-005 
1.108e-004 7.137e+006 1.953e+009 1.000e+001 4.422e-002 6.143e-005 
1.117e-004 7.156e+006 1.954e+009 1.000e+001 4.322e-002 6.221e-005 
1.126e-004 7.176e+006 1.959e+009 1.000e+001 4.337e-002 6.299e-005 
1.135e-004 7.195e+006 1.956e+009 1.000e+001 4.420e-002 6.377e-005 
1.144e-004 7.212e+006 1.954e+009 1.000e+001 4.493e-002 6.456e-005 
1.154e-004 7.231e+006 1.963e+009 1.000e+001 4.355e-002 6.541e-005 
1.164e-004 7.250e+006 1.957e+009 1.000e+001 4.351e-002 6.625e-005 
1.174e-004 7.268e+006 1.955e+009 1.000e+001 4.447e-002 6.709e-005 
1.183e-004 7.284e+006 1.954e+009 1.000e+001 4.480e-002 6.789e-005 
1.192e-004 7.301e+006 1.954e+009 1.000e+001 4.425e-002 6.871e-005 
1.201e-004 7.318e+006 1.955e+009 1.000e+001 4.420e-002 6.952e-005 
1.211e-004 7.335e+006 1.955e+009 1.000e+001 4.480e-002 7.033e-005 
1.220e-004 7.351e+006 1.955e+009 1.000e+001 4.466e-002 7.116e-005 
1.229e-004 7.366e+006 1.954e+009 1.000e+001 4.487e-002 7.198e-005 
1.239e-004 7.382e+006 1.955e+009 1.000e+001 4.404e-002 7.281e-005 
1.248e-004 7.399e+006 1.956e+009 1.000e+001 4.469e-002 7.362e-005 
1.257e-004 7.414e+006 1.955e+009 1.000e+001 4.509e-002 7.445e-005 
1.267e-004 7.428e+006 1.954e+009 1.000e+001 4.537e-002 7.528e-005 
1.276e-004 7.443e+006 1.957e+009 1.000e+001 4.486e-002 7.611e-005 
1.285e-004 7.458e+006 1.955e+009 1.000e+001 4.507e-002 7.694e-005 
1.295e-004 7.472e+006 1.954e+009 1.000e+001 4.579e-002 7.777e-005 
1.304e-004 7.486e+006 1.954e+009 1.000e+001 4.528e-002 7.861e-005 
1.313e-004 7.499e+006 1.954e+009 1.000e+001 4.626e-002 7.943e-005 
1.322e-004 7.514e+006 1.955e+009 1.000e+001 4.543e-002 8.028e-005 
1.332e-004 7.528e+006 1.955e+009 1.000e+001 4.559e-002 8.114e-005 
1.341e-004 7.540e+006 1.953e+009 1.000e+001 4.592e-002 8.199e-005 
1.351e-004 7.553e+006 1.954e+009 1.000e+001 4.576e-002 8.283e-005 
1.360e-004 7.566e+006 1.961e+009 1.000e+001 4.547e-002 8.365e-005 
1.369e-004 7.579e+006 1.956e+009 1.000e+001 4.605e-002 8.446e-005 
1.378e-004 7.591e+006 1.954e+009 1.000e+001 4.580e-002 8.530e-005 
1.387e-004 7.605e+006 1.980e+009 1.000e+001 4.409e-002 8.612e-005 
1.396e-004 7.618e+006 1.956e+009 1.000e+001 4.561e-002 8.695e-005 
1.405e-004 7.631e+006 1.955e+009 1.000e+001 4.591e-002 8.777e-005 
1.415e-004 7.642e+006 1.955e+009 1.000e+001 4.629e-002 8.861e-005 
1.424e-004 7.653e+006 1.953e+009 1.000e+001 4.711e-002 8.945e-005 
1.434e-004 7.665e+006 1.959e+009 1.000e+001 4.675e-002 9.035e-005 
1.443e-004 7.677e+006 1.955e+009 1.000e+001 4.693e-002 9.125e-005 
1.453e-004 7.687e+006 1.953e+009 1.000e+001 4.665e-002 9.215e-005 
1.463e-004 7.699e+006 1.959e+009 1.000e+001 4.696e-002 9.304e-005 
1.473e-004 7.711e+006 1.956e+009 1.000e+001 4.699e-002 9.394e-005 
1.483e-004 7.722e+006 1.955e+009 1.000e+001 4.678e-002 9.484e-005 
1.492e-004 7.732e+006 1.954e+009 1.000e+001 4.690e-002 9.568e-005 
1.501e-004 7.742e+006 1.955e+009 1.000e+001 4.719e-002 9.651e-005 
1.510e-004 7.752e+006 1.961e+009 1.000e+001 4.748e-002 9.735e-005 
1.519e-004 7.761e+006 1.958e+009 1.000e+001 4.789e-002 9.819e-005 
1.527e-004 7.769e+006 1.956e+009 1.000e+001 4.751e-002 9.899e-005 
1.536e-004 7.778e+006 1.956e+009 1.000e+001 4.716e-002 9.983e-005 
1.545e-004 7.787e+006 1.955e+009 1.000e+001 4.744e-002 1.007e-004 
1.554e-004 7.796e+006 1.955e+009 1.000e+001 4.765e-002 1.015e-004 
1.563e-004 7.805e+006 1.955e+009 1.000e+001 4.727e-002 1.023e-004 
1.572e-004 7.814e+006 1.955e+009 1.000e+001 4.745e-002 1.032e-004 
1.582e-004 7.823e+006 1.960e+009 1.000e+001 4.754e-002 1.040e-004 
1.592e-004 7.832e+006 1.956e+009 1.000e+001 4.818e-002 1.050e-004 
1.601e-004 7.839e+006 1.955e+009 1.000e+001 4.802e-002 1.059e-004 
1.611e-004 7.847e+006 1.955e+009 1.000e+001 4.829e-002 1.069e-004 
1.621e-004 7.855e+006 1.953e+009 1.000e+001 4.805e-002 1.078e-004 
1.631e-004 7.863e+006 1.954e+009 1.000e+001 4.853e-002 1.088e-004 
1.641e-004 7.872e+006 1.955e+009 1.000e+001 4.734e-002 1.097e-004 
1.651e-004 7.882e+006 1.956e+009 1.000e+001 4.789e-002 1.106e-004 
1.661e-004 7.891e+006 1.958e+009 1.000e+001 4.886e-002 1.116e-004 
1.671e-004 7.897e+006 1.957e+009 1.000e+001 4.806e-002 1.124e-004 
1.680e-004 7.905e+006 1.957e+009 1.000e+001 4.875e-002 1.133e-004 
1.689e-004 7.913e+006 1.955e+009 1.000e+001 4.862e-002 1.142e-004 
1.698e-004 7.920e+006 1.954e+009 1.000e+001 4.828e-002 1.151e-004 
1.708e-004 7.927e+006 1.955e+009 1.000e+001 4.820e-002 1.159e-004 
1.717e-004 7.934e+006 1.953e+009 1.000e+001 4.779e-002 1.168e-004 
1.726e-004 7.942e+006 1.953e+009 1.000e+001 4.831e-002 1.177e-004 
1.735e-004 7.949e+006 1.954e+009 1.000e+001 4.887e-002 1.186e-004 
1.745e-004 7.955e+006 1.959e+009 1.000e+001 4.818e-002 1.194e-004 
1.754e-004 7.961e+006 1.954e+009 1.000e+001 4.848e-002 1.203e-004 
1.763e-004 7.968e+006 1.954e+009 1.000e+001 4.879e-002 1.212e-004 
1.773e-004 7.973e+006 1.953e+009 1.000e+001 4.920e-002 1.221e-004 
1.782e-004 7.979e+006 1.953e+009 1.000e+001 4.854e-002 1.230e-004 
1.791e-004 7.985e+006 1.953e+009 1.000e+001 4.824e-002 1.239e-004 
1.800e-004 7.992e+006 1.953e+009 1.000e+001 4.898e-002 1.248e-004 
1.810e-004 7.997e+006 1.954e+009 1.000e+001 4.940e-002 1.256e-004 
1.819e-004 8.002e+006 1.955e+009 1.000e+001 4.946e-002 1.265e-004 
1.828e-004 8.007e+006 1.957e+009 1.000e+001 4.799e-002 1.274e-004 
1.837e-004 8.013e+006 1.955e+009 1.000e+001 4.906e-002 1.283e-004 
1.847e-004 8.017e+006 1.955e+009 1.000e+001 4.911e-002 1.292e-004 
1.856e-004 8.023e+006 1.955e+009 1.000e+001 4.900e-002 1.301e-004 
1.865e-004 8.029e+006 1.955e+009 1.000e+001 4.906e-002 1.310e-004 
1.874e-004 8.034e+006 1.954e+009 1.000e+001 4.899e-002 1.319e-004 
1.884e-004 8.039e+006 1.955e+009 1.000e+001 4.928e-002 1.328e-004 
1.893e-004 8.043e+006 1.955e+009 1.000e+001 4.947e-002 1.337e-004 
1.902e-004 8.048e+006 1.956e+009 1.000e+001 4.899e-002 1.346e-004 
1.911e-004 8.052e+006 1.955e+009 1.000e+001 4.939e-002 1.355e-004 
1.921e-004 8.056e+006 1.955e+009 1.000e+001 4.907e-002 1.364e-004 
1.930e-004 8.061e+006 1.955e+009 1.000e+001 4.862e-002 1.372e-004 
1.939e-004 8.066e+006 1.955e+009 1.000e+001 4.891e-002 1.381e-004 
1.949e-004 8.071e+006 1.955e+009 1.000e+001 4.918e-002 1.390e-004 
1.958e-004 8.075e+006 1.956e+009 1.000e+001 4.943e-002 1.399e-004 
1.967e-004 8.079e+006 1.957e+009 1.000e+001 4.858e-002 1.408e-004 
1.976e-004 8.084e+006 1.958e+009 1.000e+001 4.888e-002 1.417e-004 
1.986e-004 8.088e+006 1.958e+009 1.000e+001 4.938e-002 1.426e-004 
1.995e-004 8.093e+006 1.963e+009 1.000e+001 4.870e-002 1.435e-004 
2.004e-004 8.098e+006 1.959e+009 1.000e+001 4.862e-002 1.444e-004 
2.013e-004 8.102e+006 1.958e+009 1.000e+001 4.920e-002 1.453e-004 
2.023e-004 8.106e+006 1.957e+009 1.000e+001 4.937e-002 1.462e-004 
2.032e-004 8.110e+006 1.958e+009 1.000e+001 4.930e-002 1.471e-004 
2.041e-004 8.114e+006 1.961e+009 1.000e+001 4.860e-002 1.480e-004 
2.050e-004 8.118e+006 1.960e+009 1.000e+001 4.915e-002 1.489e-004 
2.060e-004 8.123e+006 1.960e+009 1.000e+001 4.902e-002 1.498e-004 
2.069e-004 8.128e+006 1.966e+009 1.000e+001 4.900e-002 1.507e-004 
2.078e-004 8.132e+006 1.959e+009 1.000e+001 4.963e-002 1.516e-004 
2.087e-004 8.136e+006 1.958e+009 1.000e+001 4.961e-002 1.525e-004 
2.097e-004 8.141e+006 1.970e+009 1.000e+001 4.841e-002 1.534e-004 
2.106e-004 8.144e+006 1.959e+009 1.000e+001 5.001e-002 1.543e-004 
2.115e-004 8.148e+006 1.960e+009 1.000e+001 4.935e-002 1.552e-004 
2.125e-004 8.152e+006 1.962e+009 1.000e+001 4.909e-002 1.561e-004 
2.134e-004 8.156e+006 1.963e+009 1.000e+001 4.896e-002 1.570e-004 
2.143e-004 8.161e+006 1.964e+009 1.000e+001 4.917e-002 1.579e-004 
2.152e-004 8.164e+006 1.961e+009 1.000e+001 4.956e-002 1.588e-004 
2.162e-004 8.167e+006 1.960e+009 1.000e+001 4.953e-002 1.597e-004 
2.171e-004 8.170e+006 1.963e+009 1.000e+001 4.950e-002 1.606e-004 
2.180e-004 8.174e+006 1.964e+009 1.000e+001 4.927e-002 1.615e-004 
2.189e-004 8.176e+006 1.960e+009 1.000e+001 4.981e-002 1.624e-004 
2.199e-004 8.179e+006 1.960e+009 1.000e+001 4.932e-002 1.633e-004 
2.208e-004 8.184e+006 1.965e+009 1.000e+001 4.922e-002 1.642e-004 
2.217e-004 8.188e+006 1.960e+009 1.000e+001 4.959e-002 1.651e-004 
2.226e-004 8.190e+006 1.958e+009 1.000e+001 4.989e-002 1.660e-004 
2.236e-004 8.192e+006 1.957e+009 1.000e+001 4.950e-002 1.669e-004 
2.245e-004 8.195e+006 1.957e+009 1.000e+001 4.954e-002 1.678e-004 
2.254e-004 8.198e+006 1.956e+009 1.000e+001 4.982e-002 1.687e-004 
2.263e-004 8.200e+006 1.956e+009 1.000e+001 5.026e-002 1.696e-004 
2.273e-004 8.203e+006 1.957e+009 1.000e+001 5.001e-002 1.705e-004 
2.282e-004 8.206e+006 1.956e+009 1.000e+001 4.941e-002 1.714e-004 
2.291e-004 8.208e+006 1.954e+009 1.000e+001 5.016e-002 1.723e-004 
2.300e-004 8.209e+006 1.954e+009 1.000e+001 5.006e-002 1.732e-004 
2.310e-004 8.211e+006 1.955e+009 1.000e+001 4.992e-002 1.742e-004 
2.319e-004 8.214e+006 1.956e+009 1.000e+001 4.959e-002 1.751e-004 
2.329e-004 8.216e+006 1.956e+009 1.000e+001 5.008e-002 1.760e-004 
2.338e-004 8.218e+006 1.955e+009 1.000e+001 4.944e-002 1.770e-004 
2.347e-004 8.221e+006 1.958e+009 1.000e+001 4.961e-002 1.779e-004 
2.357e-004 8.224e+006 1.958e+009 1.000e+001 4.959e-002 1.788e-004 
2.366e-004 8.226e+006 1.959e+009 1.000e+001 4.980e-002 1.797e-004 
2.376e-004 8.228e+006 1.958e+009 1.000e+001 5.014e-002 1.807e-004 
2.385e-004 8.231e+006 1.962e+009 1.000e+001 4.870e-002 1.816e-004 
2.395e-004 8.234e+006 1.959e+009 1.000e+001 4.989e-002 1.825e-004 
2.404e-004 8.235e+006 1.958e+009 1.000e+001 4.968e-002 1.835e-004 
2.414e-004 8.237e+006 1.957e+009 1.000e+001 5.040e-002 1.844e-004 
2.423e-004 8.238e+006 1.957e+009 1.000e+001 5.000e-002 1.853e-004 
2.433e-004 8.240e+006 1.957e+009 1.000e+001 5.029e-002 1.863e-004 
2.442e-004 8.241e+006 1.956e+009 1.000e+001 5.015e-002 1.872e-004 
2.451e-004 8.242e+006 1.957e+009 1.000e+001 4.959e-002 1.880e-004 
2.459e-004 8.245e+006 1.958e+009 1.000e+001 4.974e-002 1.889e-004 
2.468e-004 8.247e+006 1.958e+009 1.000e+001 5.027e-002 1.898e-004 
2.477e-004 8.249e+006 1.957e+009 1.000e+001 4.994e-002 1.906e-004 
2.485e-004 8.251e+006 1.957e+009 1.000e+001 5.034e-002 1.915e-004 
2.494e-004 8.252e+006 1.957e+009 1.000e+001 4.989e-002 1.923e-004 
2.503e-004 8.254e+006 1.957e+009 1.000e+001 4.994e-002 1.932e-004 
2.512e-004 8.256e+006 1.956e+009 1.000e+001 5.028e-002 1.941e-004 
2.520e-004 8.257e+006 1.957e+009 1.000e+001 4.843e-002 1.949e-004 
2.529e-004 8.259e+006 1.956e+009 1.000e+001 5.008e-002 1.958e-004 
2.538e-004 8.261e+006 1.957e+009 1.000e+001 5.011e-002 1.966e-004 
2.546e-004 8.263e+006 1.956e+009 1.000e+001 5.011e-002 1.975e-004 
2.555e-004 8.264e+006 1.957e+009 1.000e+001 5.028e-002 1.984e-004 
2.564e-004 8.266e+006 1.965e+009 1.000e+001 5.010e-002 1.992e-004 
2.573e-004 8.267e+006 1.957e+009 1.000e+001 4.991e-002 2.001e-004 
2.581e-004 8.268e+006 1.956e+009 1.000e+001 4.994e-002 2.009e-004 
2.590e-004 8.269e+006 1.957e+009 1.000e+001 4.957e-002 2.018e-004 
2.599e-004 8.271e+006 1.955e+009 1.000e+001 5.019e-002 2.027e-004 
2.607e-004 8.272e+006 1.955e+009 1.000e+001 5.009e-002 2.035e-004 
2.616e-004 8.275e+006 1.955e+009 1.000e+001 4.969e-002 2.044e-004 
2.625e-004 8.277e+006 1.956e+009 1.000e+001 4.992e-002 2.053e-004 
2.634e-004 8.279e+006 1.963e+009 1.000e+001 4.975e-002 2.061e-004 
2.643e-004 8.280e+006 1.959e+009 1.000e+001 4.973e-002 2.070e-004 
2.652e-004 8.282e+006 1.957e+009 1.000e+001 5.019e-002 2.079e-004 
2.661e-004 8.283e+006 1.956e+009 1.000e+001 5.025e-002 2.088e-004 
2.670e-004 8.284e+006 1.955e+009 1.000e+001 5.007e-002 2.097e-004 
2.679e-004 8.286e+006 1.955e+009 1.000e+001 5.025e-002 2.106e-004 
2.688e-004 8.288e+006 1.955e+009 1.000e+001 4.989e-002 2.115e-004 
2.697e-004 8.290e+006 1.959e+009 1.000e+001 4.978e-002 2.124e-004 
2.706e-004 8.292e+006 1.957e+009 1.000e+001 5.060e-002 2.133e-004 
2.715e-004 8.292e+006 1.957e+009 1.000e+001 5.016e-002 2.142e-004 
2.724e-004 8.293e+006 1.956e+009 1.000e+001 5.055e-002 2.151e-004 
2.734e-004 8.294e+006 1.955e+009 1.000e+001 5.038e-002 2.160e-004 
2.743e-004 8.295e+006 1.954e+009 1.000e+001 5.033e-002 2.169e-004 
2.752e-004 8.297e+006 1.953e+009 1.000e+001 5.007e-002 2.178e-004 
2.762e-004 8.299e+006 1.955e+009 1.000e+001 4.971e-002 2.188e-004 
2.772e-004 8.302e+006 1.963e+009 1.000e+001 4.971e-002 2.197e-004 
2.781e-004 8.304e+006 1.956e+009 1.000e+001 5.060e-002 2.207e-004 
2.790e-004 8.305e+006 1.957e+009 1.000e+001 5.028e-002 2.216e-004 
2.800e-004 8.306e+006 1.957e+009 1.000e+001 4.999e-002 2.225e-004 
2.809e-004 8.308e+006 1.956e+009 1.000e+001 5.077e-002 2.234e-004 
2.818e-004 8.309e+006 1.955e+009 1.000e+001 4.991e-002 2.244e-004 
2.828e-004 8.311e+006 1.953e+009 1.000e+001 4.983e-002 2.253e-004 
2.837e-004 8.312e+006 1.953e+009 1.000e+001 5.037e-002 2.262e-004 
2.846e-004 8.313e+006 1.953e+009 1.000e+001 4.995e-002 2.272e-004 
2.856e-004 8.313e+006 1.954e+009 1.000e+001 5.122e-002 2.281e-004 
2.866e-004 8.313e+006 1.952e+009 1.000e+001 4.972e-002 2.291e-004 
2.876e-004 8.316e+006 1.969e+009 1.000e+001 4.977e-002 2.301e-004 
2.886e-004 8.317e+006 1.955e+009 1.000e+001 5.081e-002 2.311e-004 
2.896e-004 8.318e+006 1.954e+009 1.000e+001 5.033e-002 2.320e-004 
2.906e-004 8.319e+006 1.954e+009 1.000e+001 5.073e-002 2.330e-004 
2.916e-004 8.320e+006 1.954e+009 1.000e+001 5.056e-002 2.340e-004 
2.926e-004 8.321e+006 1.956e+009 1.000e+001 5.072e-002 2.350e-004 
2.936e-004 8.321e+006 1.957e+009 1.000e+001 5.047e-002 2.360e-004 
2.946e-004 8.322e+006 1.957e+009 1.000e+001 5.076e-002 2.370e-004 
2.956e-004 8.323e+006 1.956e+009 1.000e+001 5.070e-002 2.380e-004 
2.966e-004 8.323e+006 1.955e+009 1.000e+001 5.022e-002 2.390e-004 
2.976e-004 8.323e+006 1.955e+009 1.000e+001 5.092e-002 2.400e-004 
2.986e-004 8.323e+006 1.955e+009 1.000e+001 5.065e-002 2.410e-004 
2.996e-004 8.323e+006 1.956e+009 1.000e+001 5.073e-002 2.420e-004 
3.006e-004 8.323e+006 1.957e+009 1.000e+001 5.040e-002 2.430e-004 
3.016e-004 8.324e+006 1.956e+009 1.000e+001 5.036e-002 2.440e-004 
3.026e-004 8.325e+006 1.956e+009 1.000e+001 5.010e-002 2.450e-004 
3.036e-004 8.326e+006 1.956e+009 1.000e+001 5.046e-002 2.460e-004 
3.046e-004 8.327e+006 1.955e+009 1.000e+001 5.082e-002 2.470e-004 
3.055e-004 8.327e+006 1.955e+009 1.000e+001 5.112e-002 2.479e-004 
3.065e-004 8.327e+006 1.956e+009 1.000e+001 5.048e-002 2.489e-004 
3.074e-004 8.328e+006 1.957e+009 1.000e+001 5.017e-002 2.498e-004 
3.083e-004 8.329e+006 1.957e+009 1.000e+001 4.999e-002 2.507e-004 
3.092e-004 8.331e+006 1.963e+009 1.000e+001 4.979e-002 2.516e-004 
3.102e-004 8.331e+006 1.957e+009 1.000e+001 5.071e-002 2.525e-004 
3.111e-004 8.331e+006 1.956e+009 1.000e+001 5.051e-002 2.535e-004 
3.120e-004 8.332e+006 1.956e+009 1.000e+001 5.047e-002 2.544e-004 
3.129e-004 8.331e+006 1.956e+009 1.000e+001 5.101e-002 2.553e-004 
3.139e-004 8.331e+006 1.960e+009 1.000e+001 4.995e-002 2.562e-004 
3.148e-004 8.332e+006 1.957e+009 1.000e+001 5.063e-002 2.571e-004 
3.157e-004 8.333e+006 1.958e+009 1.000e+001 5.000e-002 2.581e-004 
3.167e-004 8.335e+006 1.958e+009 1.000e+001 5.023e-002 2.590e-004 
3.177e-004 8.335e+006 1.957e+009 1.000e+001 5.084e-002 2.600e-004 
3.186e-004 8.335e+006 1.956e+009 1.000e+001 5.023e-002 2.610e-004 
3.196e-004 8.335e+006 1.956e+009 1.000e+001 5.102e-002 2.620e-004 
3.206e-004 8.335e+006 1.957e+009 1.000e+001 5.057e-002 2.630e-004 
3.216e-004 8.337e+006 1.958e+009 1.000e+001 5.075e-002 2.639e-004 
3.225e-004 8.338e+006 1.959e+009 1.000e+001 5.020e-002 2.649e-004 
3.234e-004 8.339e+006 1.957e+009 1.000e+001 5.044e-002 2.657e-004 
3.243e-004 8.340e+006 1.956e+009 1.000e+001 5.066e-002 2.666e-004 
3.252e-004 8.340e+006 1.954e+009 1.000e+001 5.135e-002 2.675e-004 
3.261e-004 8.339e+006 1.954e+009 1.000e+001 5.077e-002 2.684e-004 
3.270e-004 8.339e+006 1.956e+009 1.000e+001 5.045e-002 2.693e-004 
3.278e-004 8.339e+006 1.955e+009 1.000e+001 5.136e-002 2.702e-004 
3.286e-004 8.339e+006 1.955e+009 1.000e+001 5.157e-002 2.709e-004 
3.295e-004 8.339e+006 1.957e+009 1.000e+001 5.044e-002 2.718e-004 
3.304e-004 8.340e+006 1.955e+009 1.000e+001 5.069e-002 2.727e-004 
3.313e-004 8.341e+006 1.955e+009 1.000e+001 5.065e-002 2.736e-004 
3.322e-004 8.341e+006 1.955e+009 1.000e+001 5.052e-002 2.745e-004 
3.331e-004 8.341e+006 1.954e+009 1.000e+001 5.110e-002 2.754e-004 
3.339e-004 8.341e+006 1.956e+009 1.000e+001 5.091e-002 2.762e-004 
3.348e-004 8.341e+006 1.955e+009 1.000e+001 5.086e-002 2.772e-004 
3.357e-004 8.341e+006 1.955e+009 1.000e+001 5.053e-002 2.780e-004 
3.366e-004 8.341e+006 1.955e+009 1.000e+001 5.123e-002 2.789e-004 
3.374e-004 8.340e+006 1.955e+009 1.000e+001 5.111e-002 2.797e-004 
3.383e-004 8.341e+006 1.955e+009 1.000e+001 5.056e-002 2.806e-004 
3.392e-004 8.341e+006 1.955e+009 1.000e+001 5.051e-002 2.815e-004 
3.400e-004 8.341e+006 1.955e+009 1.000e+001 5.100e-002 2.824e-004 
3.410e-004 8.341e+006 1.956e+009 1.000e+001 5.079e-002 2.833e-004 
3.418e-004 8.341e+006 1.956e+009 1.000e+001 5.104e-002 2.841e-004 
3.427e-004 8.341e+006 1.956e+009 1.000e+001 5.072e-002 2.850e-004 
3.436e-004 8.341e+006 1.957e+009 1.000e+001 5.037e-002 2.859e-004 
3.444e-004 8.341e+006 1.956e+009 1.000e+001 5.067e-002 2.867e-004 
3.453e-004 8.341e+006 1.956e+009 1.000e+001 5.087e-002 2.876e-004 
3.462e-004 8.341e+006 1.956e+009 1.000e+001 5.076e-002 2.885e-004 
3.471e-004 8.341e+006 1.956e+009 1.000e+001 5.038e-002 2.894e-004 
3.480e-004 8.341e+006 1.958e+009 1.000e+001 4.937e-002 2.903e-004 
3.489e-004 8.341e+006 1.956e+009 1.000e+001 5.117e-002 2.912e-004 
3.498e-004 8.341e+006 1.957e+009 1.000e+001 4.981e-002 2.921e-004 
3.507e-004 8.341e+006 1.957e+009 1.000e+001 5.130e-002 2.930e-004 
3.516e-004 8.341e+006 1.957e+009 1.000e+001 5.080e-002 2.939e-004 
3.525e-004 8.340e+006 1.957e+009 1.000e+001 5.031e-002 2.948e-004 
3.533e-004 8.340e+006 1.957e+009 1.000e+001 5.074e-002 2.956e-004 
3.542e-004 8.340e+006 1.957e+009 1.000e+001 5.104e-002 2.965e-004 
3.551e-004 8.340e+006 1.957e+009 1.000e+001 5.095e-002 2.974e-004 
3.560e-004 8.340e+006 1.957e+009 1.000e+001 5.034e-002 2.984e-004 
3.570e-004 8.341e+006 1.958e+009 1.000e+001 4.987e-002 2.993e-004 
3.580e-004 8.341e+006 1.959e+009 1.000e+001 5.105e-002 3.003e-004 
3.590e-004 8.342e+006 1.958e+009 1.000e+001 5.106e-002 3.013e-004 
3.598e-004 8.342e+006 1.957e+009 1.000e+001 5.031e-002 3.021e-004 
3.607e-004 8.341e+006 1.957e+009 1.000e+001 5.055e-002 3.030e-004 
3.616e-004 8.341e+006 1.957e+009 1.000e+001 5.064e-002 3.039e-004 
3.625e-004 8.341e+006 1.958e+009 1.000e+001 5.116e-002 3.048e-004 
3.635e-004 8.342e+006 1.957e+009 1.000e+001 5.039e-002 3.058e-004 
3.645e-004 8.343e+006 1.957e+009 1.000e+001 5.074e-002 3.068e-004 
3.655e-004 8.342e+006 1.957e+009 1.000e+001 5.073e-002 3.078e-004 
3.664e-004 8.342e+006 1.957e+009 1.000e+001 5.051e-002 3.087e-004 
3.674e-004 8.342e+006 1.957e+009 1.000e+001 5.075e-002 3.097e-004 
3.684e-004 8.341e+006 1.958e+009 1.000e+001 5.094e-002 3.107e-004 
3.694e-004 8.342e+006 1.957e+009 1.000e+001 5.041e-002 3.117e-004 
3.704e-004 8.343e+006 1.957e+009 1.000e+001 4.996e-002 3.127e-004 
3.713e-004 8.344e+006 1.958e+009 1.000e+001 5.033e-002 3.136e-004 
3.723e-004 8.346e+006 1.964e+009 1.000e+001 5.044e-002 3.146e-004 
3.732e-004 8.346e+006 1.960e+009 1.000e+001 5.041e-002 3.154e-004 
3.742e-004 8.346e+006 1.958e+009 1.000e+001 5.039e-002 3.164e-004 
3.752e-004 8.347e+006 1.958e+009 1.000e+001 5.062e-002 3.174e-004 
3.762e-004 8.347e+006 1.956e+009 1.000e+001 5.044e-002 3.184e-004 
3.771e-004 8.348e+006 1.956e+009 1.000e+001 5.044e-002 3.193e-004 
3.779e-004 8.349e+006 1.956e+009 1.000e+001 5.014e-002 3.202e-004 
3.788e-004 8.350e+006 1.959e+009 1.000e+001 5.021e-002 3.211e-004 
3.797e-004 8.350e+006 1.959e+009 1.000e+001 5.083e-002 3.220e-004 
3.806e-004 8.350e+006 1.957e+009 1.000e+001 5.105e-002 3.229e-004 
3.815e-004 8.349e+006 1.956e+009 1.000e+001 5.113e-002 3.238e-004 
3.824e-004 8.349e+006 1.955e+009 1.000e+001 5.117e-002 3.247e-004 
3.833e-004 8.349e+006 1.955e+009 1.000e+001 5.067e-002 3.256e-004 
3.842e-004 8.350e+006 1.955e+009 1.000e+001 5.026e-002 3.264e-004 
3.851e-004 8.351e+006 1.956e+009 1.000e+001 4.994e-002 3.273e-004 
3.860e-004 8.351e+006 1.955e+009 1.000e+001 5.046e-002 3.282e-004 
3.869e-004 8.352e+006 1.956e+009 1.000e+001 5.097e-002 3.291e-004 
3.878e-004 8.352e+006 1.957e+009 1.000e+001 5.048e-002 3.300e-004 
3.887e-004 8.352e+006 1.958e+009 1.000e+001 4.945e-002 3.309e-004 
3.896e-004 8.352e+006 1.957e+009 1.000e+001 5.073e-002 3.318e-004 
3.904e-004 8.352e+006 1.956e+009 1.000e+001 5.058e-002 3.327e-004 
3.913e-004 8.353e+006 1.955e+009 1.000e+001 5.050e-002 3.336e-004 
3.922e-004 8.354e+006 1.959e+009 1.000e+001 5.042e-002 3.345e-004 
3.931e-004 8.355e+006 1.959e+009 1.000e+001 5.018e-002 3.353e-004 
3.940e-004 8.356e+006 1.957e+009 1.000e+001 5.110e-002 3.362e-004 
3.949e-004 8.356e+006 1.958e+009 1.000e+001 5.076e-002 3.371e-004 
3.958e-004 8.355e+006 1.956e+009 1.000e+001 5.060e-002 3.380e-004 
3.967e-004 8.355e+006 1.956e+009 1.000e+001 5.038e-002 3.389e-004 
3.976e-004 8.356e+006 1.956e+009 1.000e+001 5.035e-002 3.398e-004 
3.985e-004 8.357e+006 1.956e+009 1.000e+001 5.057e-002 3.407e-004 
3.994e-004 8.358e+006 1.956e+009 1.000e+001 5.067e-002 3.416e-004 
4.003e-004 8.358e+006 1.956e+009 1.000e+001 5.083e-002 3.425e-004 
4.012e-004 8.358e+006 1.956e+009 1.000e+001 5.079e-002 3.434e-004 
4.021e-004 8.358e+006 1.958e+009 1.000e+001 5.048e-002 3.442e-004 
4.030e-004 8.359e+006 1.957e+009 1.000e+001 5.106e-002 3.451e-004 
4.038e-004 8.359e+006 1.957e+009 1.000e+001 5.064e-002 3.460e-004 
4.047e-004 8.359e+006 1.957e+009 1.000e+001 5.083e-002 3.469e-004 
4.056e-004 8.358e+006 1.957e+009 1.000e+001 5.073e-002 3.478e-004 
4.065e-004 8.358e+006 1.957e+009 1.000e+001 5.139e-002 3.487e-004 
4.074e-004 8.357e+006 1.958e+009 1.000e+001 5.105e-002 3.496e-004 
4.083e-004 8.356e+006 1.958e+009 1.000e+001 5.110e-002 3.505e-004 
4.092e-004 8.356e+006 1.959e+009 1.000e+001 5.016e-002 3.514e-004 
4.101e-004 8.356e+006 1.959e+009 1.000e+001 5.050e-002 3.523e-004 
4.110e-004 8.357e+006 1.960e+009 1.000e+001 4.999e-002 3.532e-004 
4.119e-004 8.358e+006 1.961e+009 1.000e+001 5.059e-002 3.541e-004 
4.128e-004 8.358e+006 1.961e+009 1.000e+001 5.012e-002 3.550e-004 
4.137e-004 8.358e+006 1.960e+009 1.000e+001 5.062e-002 3.559e-004 
4.146e-004 8.358e+006 1.960e+009 1.000e+001 5.074e-002 3.568e-004 
4.155e-004 8.357e+006 1.960e+009 1.000e+001 5.082e-002 3.576e-004 
4.163e-004 8.358e+006 1.960e+009 1.000e+001 5.057e-002 3.585e-004 
4.172e-004 8.359e+006 1.961e+009 1.000e+001 5.042e-002 3.594e-004 
4.181e-004 8.360e+006 1.960e+009 1.000e+001 5.038e-002 3.603e-004 
4.190e-004 8.360e+006 1.960e+009 1.000e+001 5.099e-002 3.612e-004 
4.199e-004 8.359e+006 1.960e+009 1.000e+001 5.118e-002 3.621e-004 
4.208e-004 8.359e+006 1.960e+009 1.000e+001 5.068e-002 3.630e-004 
4.217e-004 8.358e+006 1.961e+009 1.000e+001 5.109e-002 3.639e-004 
4.226e-004 8.357e+006 1.962e+009 1.000e+001 5.142e-002 3.648e-004 
4.235e-004 8.357e+006 1.961e+009 1.000e+001 5.070e-002 3.657e-004 
4.244e-004 8.357e+006 1.966e+009 1.000e+001 5.031e-002 3.666e-004 
4.253e-004 8.358e+006 1.961e+009 1.000e+001 5.070e-002 3.675e-004 
4.262e-004 8.357e+006 1.961e+009 1.000e+001 5.110e-002 3.684e-004 
4.271e-004 8.357e+006 1.966e+009 1.000e+001 4.921e-002 3.693e-004 
4.280e-004 8.358e+006 1.961e+009 1.000e+001 5.072e-002 3.702e-004 
4.289e-004 8.358e+006 1.960e+009 1.000e+001 5.062e-002 3.710e-004 
4.297e-004 8.358e+006 1.961e+009 1.000e+001 5.038e-002 3.719e-004 
4.306e-004 8.358e+006 1.959e+009 1.000e+001 5.051e-002 3.728e-004 
4.315e-004 8.359e+006 1.958e+009 1.000e+001 5.091e-002 3.737e-004 
4.324e-004 8.358e+006 1.959e+009 1.000e+001 5.091e-002 3.746e-004 
4.333e-004 8.358e+006 1.960e+009 1.000e+001 5.062e-002 3.755e-004 
4.342e-004 8.357e+006 1.960e+009 1.000e+001 5.113e-002 3.764e-004 
4.351e-004 8.357e+006 1.961e+009 1.000e+001 4.999e-002 3.773e-004 
4.360e-004 8.357e+006 1.960e+009 1.000e+001 5.132e-002 3.782e-004 
4.369e-004 8.356e+006 1.960e+009 1.000e+001 5.074e-002 3.791e-004 
4.378e-004 8.357e+006 1.960e+009 1.000e+001 5.112e-002 3.800e-004 
4.387e-004 8.357e+006 1.960e+009 1.000e+001 5.087e-002 3.809e-004 
4.396e-004 8.356e+006 1.958e+009 1.000e+001 5.060e-002 3.818e-004 
4.406e-004 8.356e+006 1.958e+009 1.000e+001 5.044e-002 3.828e-004 
4.415e-004 8.356e+006 1.958e+009 1.000e+001 5.138e-002 3.837e-004 
4.425e-004 8.357e+006 1.961e+009 1.000e+001 5.000e-002 3.847e-004 
4.435e-004 8.358e+006 1.983e+009 1.000e+001 5.111e-002 3.856e-004 
4.444e-004 8.358e+006 1.964e+009 1.000e+001 5.062e-002 3.866e-004 
4.454e-004 8.357e+006 1.960e+009 1.000e+001 5.100e-002 3.876e-004 
4.463e-004 8.357e+006 1.959e+009 1.000e+001 5.039e-002 3.885e-004 
4.473e-004 8.357e+006 1.959e+009 1.000e+001 5.038e-002 3.895e-004 
4.482e-004 8.356e+006 1.959e+009 1.000e+001 5.103e-002 3.904e-004 
4.492e-004 8.355e+006 1.960e+009 1.000e+001 5.133e-002 3.914e-004 
4.502e-004 8.356e+006 1.960e+009 1.000e+001 5.089e-002 3.924e-004 
4.511e-004 8.355e+006 1.960e+009 1.000e+001 5.087e-002 3.933e-004 
4.521e-004 8.356e+006 1.960e+009 1.000e+001 5.120e-002 3.943e-004 
4.530e-004 8.355e+006 1.960e+009 1.000e+001 5.084e-002 3.952e-004 
4.540e-004 8.355e+006 1.960e+009 1.000e+001 5.072e-002 3.962e-004 
4.550e-004 8.355e+006 1.960e+009 1.000e+001 5.103e-002 3.972e-004 
4.559e-004 8.354e+006 1.959e+009 1.000e+001 5.110e-002 3.981e-004 
4.569e-004 8.354e+006 1.960e+009 1.000e+001 5.023e-002 3.991e-004 
4.578e-004 8.355e+006 1.960e+009 1.000e+001 5.049e-002 4.000e-004 
4.588e-004 8.355e+006 1.960e+009 1.000e+001 5.087e-002 4.010e-004 
4.597e-004 8.354e+006 1.959e+009 1.000e+001 5.089e-002 4.020e-004 
4.607e-004 8.353e+006 1.959e+009 1.000e+001 5.116e-002 4.029e-004 
4.617e-004 8.353e+006 1.959e+009 1.000e+001 5.102e-002 4.039e-004 
4.626e-004 8.352e+006 1.959e+009 1.000e+001 5.114e-002 4.049e-004 
4.636e-004 8.351e+006 1.958e+009 1.000e+001 5.081e-002 4.058e-004 
4.645e-004 8.352e+006 1.958e+009 1.000e+001 5.001e-002 4.068e-004 
4.655e-004 8.353e+006 1.957e+009 1.000e+001 5.064e-002 4.077e-004 
4.665e-004 8.353e+006 1.958e+009 1.000e+001 5.161e-002 4.087e-004 
4.674e-004 8.352e+006 1.957e+009 1.000e+001 5.114e-002 4.096e-004 
4.684e-004 8.353e+006 1.960e+009 1.000e+001 5.060e-002 4.106e-004 
4.693e-004 8.353e+006 1.957e+009 1.000e+001 5.126e-002 4.116e-004 
4.703e-004 8.352e+006 1.957e+009 1.000e+001 5.061e-002 4.125e-004 
4.713e-004 8.352e+006 1.957e+009 1.000e+001 4.998e-002 4.135e-004 
4.722e-004 8.353e+006 1.956e+009 1.000e+001 5.022e-002 4.144e-004 
4.732e-004 8.353e+006 1.955e+009 1.000e+001 5.082e-002 4.154e-004 
4.741e-004 8.353e+006 1.962e+009 1.000e+001 5.032e-002 4.163e-004 
4.751e-004 8.354e+006 1.960e+009 1.000e+001 5.050e-002 4.173e-004 
4.761e-004 8.353e+006 1.955e+009 1.000e+001 5.096e-002 4.183e-004 
4.770e-004 8.352e+006 1.955e+009 1.000e+001 5.041e-002 4.192e-004 
4.779e-004 8.353e+006 1.954e+009 1.000e+001 5.024e-002 4.202e-004 
4.789e-004 8.354e+006 1.954e+009 1.000e+001 4.991e-002 4.211e-004 
4.799e-004 8.355e+006 1.955e+009 1.000e+001 5.034e-002 4.221e-004 
4.809e-004 8.356e+006 1.959e+009 1.000e+001 5.073e-002 4.231e-004 
4.819e-004 8.358e+006 1.974e+009 1.000e+001 4.930e-002 4.240e-004 
4.828e-004 8.357e+006 1.957e+009 1.000e+001 5.075e-002 4.250e-004 
4.838e-004 8.357e+006 1.956e+009 1.000e+001 5.073e-002 4.260e-004 
4.847e-004 8.357e+006 1.952e+009 1.000e+001 5.083e-002 4.269e-004 
4.857e-004 8.357e+006 1.952e+009 1.000e+001 5.103e-002 4.279e-004 
4.867e-004 8.358e+006 1.953e+009 1.000e+001 5.049e-002 4.289e-004 
4.876e-004 8.359e+006 1.963e+009 1.000e+001 4.942e-002 4.298e-004 
4.886e-004 8.358e+006 1.956e+009 1.000e+001 5.057e-002 4.308e-004 
4.896e-004 8.357e+006 1.954e+009 1.000e+001 5.123e-002 4.318e-004 
4.905e-004 8.356e+006 1.954e+009 1.000e+001 5.055e-002 4.327e-004 
4.915e-004 8.356e+006 1.953e+009 1.000e+001 5.103e-002 4.337e-004 
4.925e-004 8.357e+006 1.953e+009 1.000e+001 5.040e-002 4.347e-004 
4.934e-004 8.358e+006 1.953e+009 1.000e+001 5.012e-002 4.356e-004 
4.944e-004 8.359e+006 1.957e+009 1.000e+001 5.038e-002 4.366e-004 
4.953e-004 8.359e+006 1.956e+009 1.000e+001 5.142e-002 4.375e-004 
4.962e-004 8.359e+006 1.957e+009 1.000e+001 5.091e-002 4.384e-004 
4.971e-004 8.358e+006 1.954e+009 1.000e+001 5.131e-002 4.393e-004 
4.981e-004 8.358e+006 1.953e+009 1.000e+001 5.068e-002 4.402e-004 
4.990e-004 8.358e+006 1.952e+009 1.000e+001 5.090e-002 4.412e-004 
5.000e-004 8.359e+006 1.951e+009 1.000e+001 5.091e-002 4.421e-004 
5.009e-004 8.359e+006 1.954e+009 1.000e+001 5.043e-002 4.431e-004 
5.019e-004 8.359e+006 1.958e+009 1.000e+001 5.095e-002 4.441e-004 
5.027e-004 8.358e+006 1.953e+009 1.000e+001 5.162e-002 4.449e-004 
5.036e-004 8.358e+006 1.953e+009 1.000e+001 5.120e-002 4.458e-004 
5.044e-004 8.357e+006 1.955e+009 1.000e+001 5.054e-002 4.466e-004 
5.053e-004 8.357e+006 1.952e+009 1.000e+001 5.095e-002 4.475e-004 
5.062e-004 8.357e+006 1.951e+009 1.000e+001 5.108e-002 4.484e-004 
5.071e-004 8.357e+006 1.951e+009 1.000e+001 5.081e-002 4.493e-004 
5.081e-004 8.358e+006 1.955e+009 1.000e+001 5.012e-002 4.503e-004 
5.090e-004 8.359e+006 1.956e+009 1.000e+001 5.029e-002 4.512e-004 
5.100e-004 8.359e+006 1.955e+009 1.000e+001 5.072e-002 4.522e-004 
5.109e-004 8.358e+006 1.956e+009 1.000e+001 5.096e-002 4.531e-004 
5.119e-004 8.359e+006 1.956e+009 1.000e+001 5.048e-002 4.541e-004 
5.128e-004 8.359e+006 1.955e+009 1.000e+001 5.113e-002 4.550e-004 
5.138e-004 8.358e+006 1.955e+009 1.000e+001 5.107e-002 4.560e-004 
5.147e-004 8.358e+006 1.955e+009 1.000e+001 5.101e-002 4.569e-004 
5.157e-004 8.358e+006 1.955e+009 1.000e+001 5.115e-002 4.579e-004 
5.166e-004 8.357e+006 1.954e+009 1.000e+001 5.088e-002 4.588e-004 
5.175e-004 8.356e+006 1.956e+009 1.000e+001 5.021e-002 4.597e-004 
5.185e-004 8.356e+006 1.955e+009 1.000e+001 5.069e-002 4.607e-004 
5.195e-004 8.356e+006 1.954e+009 1.000e+001 5.046e-002 4.617e-004 
5.204e-004 8.356e+006 1.955e+009 1.000e+001 5.102e-002 4.626e-004 
5.214e-004 8.355e+006 1.953e+009 1.000e+001 5.115e-002 4.636e-004 
5.223e-004 8.355e+006 1.953e+009 1.000e+001 5.096e-002 4.645e-004 
5.231e-004 8.355e+006 1.955e+009 1.000e+001 5.076e-002 4.654e-004 
5.240e-004 8.354e+006 1.954e+009 1.000e+001 5.088e-002 4.663e-004 
5.250e-004 8.354e+006 1.957e+009 1.000e+001 5.043e-002 4.672e-004 
5.259e-004 8.356e+006 1.956e+009 1.000e+001 5.066e-002 4.681e-004 
5.269e-004 8.356e+006 1.955e+009 1.000e+001 5.087e-002 4.691e-004 
5.278e-004 8.355e+006 1.954e+009 1.000e+001 5.180e-002 4.700e-004 
5.287e-004 8.354e+006 1.953e+009 1.000e+001 5.112e-002 4.709e-004 
5.296e-004 8.353e+006 1.952e+009 1.000e+001 5.154e-002 4.718e-004 
5.305e-004 8.352e+006 1.953e+009 1.000e+001 5.149e-002 4.727e-004 
5.314e-004 8.352e+006 1.954e+009 1.000e+001 5.172e-002 4.736e-004 
5.323e-004 8.353e+006 1.954e+009 1.000e+001 5.044e-002 4.746e-004 
5.332e-004 8.353e+006 1.954e+009 1.000e+001 5.041e-002 4.755e-004 
5.342e-004 8.354e+006 1.955e+009 1.000e+001 5.083e-002 4.764e-004 
5.351e-004 8.352e+006 1.953e+009 1.000e+001 5.184e-002 4.773e-004 
5.359e-004 8.352e+006 1.952e+009 1.000e+001 5.090e-002 4.782e-004 
5.368e-004 8.351e+006 1.953e+009 1.000e+001 5.021e-002 4.790e-004 
5.377e-004 8.351e+006 1.953e+009 1.000e+001 5.148e-002 4.799e-004 
5.387e-004 8.351e+006 1.955e+009 1.000e+001 5.048e-002 4.809e-004 
5.396e-004 8.353e+006 1.954e+009 1.000e+001 5.055e-002 4.819e-004 
5.406e-004 8.354e+006 1.954e+009 1.000e+001 5.059e-002 4.828e-004 
5.415e-004 8.353e+006 1.953e+009 1.000e+001 5.137e-002 4.838e-004 
5.424e-004 8.352e+006 1.952e+009 1.000e+001 5.119e-002 4.846e-004 
5.432e-004 8.351e+006 1.952e+009 1.000e+001 5.124e-002 4.855e-004 
5.442e-004 8.351e+006 1.953e+009 1.000e+001 5.131e-002 4.864e-004 
5.451e-004 8.350e+006 1.956e+009 1.000e+001 5.055e-002 4.874e-004 
5.461e-004 8.351e+006 1.955e+009 1.000e+001 5.057e-002 4.883e-004 
5.470e-004 8.351e+006 1.955e+009 1.000e+001 5.067e-002 4.893e-004 
5.480e-004 8.351e+006 1.955e+009 1.000e+001 5.071e-002 4.902e-004 
5.490e-004 8.351e+006 1.955e+009 1.000e+001 5.038e-002 4.912e-004 
5.499e-004 8.350e+006 1.955e+009 1.000e+001 5.144e-002 4.922e-004 
5.509e-004 8.350e+006 1.955e+009 1.000e+001 5.094e-002 4.931e-004 
5.518e-004 8.349e+006 1.956e+009 1.000e+001 5.114e-002 4.941e-004 
5.528e-004 8.349e+006 1.956e+009 1.000e+001 5.093e-002 4.950e-004 
5.537e-004 8.349e+006 1.956e+009 1.000e+001 5.106e-002 4.960e-004 
5.547e-004 8.348e+006 1.956e+009 1.000e+001 5.105e-002 4.969e-004 
5.556e-004 8.347e+006 1.956e+009 1.000e+001 5.077e-002 4.979e-004 
5.566e-004 8.347e+006 1.956e+009 1.000e+001 5.131e-002 4.989e-004 
5.576e-004 8.346e+006 1.956e+009 1.000e+001 5.082e-002 4.998e-004 
5.585e-004 8.345e+006 1.957e+009 1.000e+001 5.129e-002 5.008e-004 
5.594e-004 8.345e+006 1.956e+009 1.000e+001 5.105e-002 5.017e-004 
5.603e-004 8.345e+006 1.955e+009 1.000e+001 5.108e-002 5.026e-004 
5.612e-004 8.344e+006 1.955e+009 1.000e+001 5.099e-002 5.035e-004 
5.621e-004 8.343e+006 1.955e+009 1.000e+001 5.079e-002 5.044e-004 
5.631e-004 8.344e+006 1.957e+009 1.000e+001 5.086e-002 5.054e-004 
5.641e-004 8.344e+006 1.959e+009 1.000e+001 5.003e-002 5.064e-004 
5.650e-004 8.343e+006 1.957e+009 1.000e+001 5.061e-002 5.073e-004 
5.660e-004 8.344e+006 1.956e+009 1.000e+001 5.023e-002 5.083e-004 
5.670e-004 8.345e+006 1.958e+009 1.000e+001 4.986e-002 5.092e-004 
5.679e-004 8.345e+006 1.957e+009 1.000e+001 5.043e-002 5.102e-004 
5.689e-004 8.344e+006 1.958e+009 1.000e+001 5.076e-002 5.112e-004 
5.699e-004 8.345e+006 1.959e+009 1.000e+001 5.086e-002 5.121e-004 
5.708e-004 8.344e+006 1.957e+009 1.000e+001 5.116e-002 5.131e-004 
5.718e-004 8.343e+006 1.957e+009 1.000e+001 5.116e-002 5.141e-004 
5.727e-004 8.343e+006 1.958e+009 1.000e+001 5.019e-002 5.150e-004 
5.737e-004 8.344e+006 1.957e+009 1.000e+001 5.054e-002 5.160e-004 
5.747e-004 8.344e+006 1.957e+009 1.000e+001 5.095e-002 5.170e-004 
5.756e-004 8.344e+006 1.957e+009 1.000e+001 5.101e-002 5.179e-004 
5.766e-004 8.343e+006 1.957e+009 1.000e+001 5.050e-002 5.189e-004 
5.776e-004 8.342e+006 1.956e+009 1.000e+001 5.085e-002 5.199e-004 
5.785e-004 8.341e+006 1.955e+009 1.000e+001 5.119e-002 5.208e-004 
5.795e-004 8.341e+006 1.955e+009 1.000e+001 4.997e-002 5.218e-004 
5.804e-004 8.342e+006 1.954e+009 1.000e+001 5.053e-002 5.227e-004 
5.813e-004 8.342e+006 1.954e+009 1.000e+001 5.045e-002 5.236e-004 
5.822e-004 8.341e+006 1.953e+009 1.000e+001 5.155e-002 5.245e-004 
5.831e-004 8.340e+006 1.953e+009 1.000e+001 5.123e-002 5.254e-004 
5.841e-004 8.338e+006 1.954e+009 1.000e+001 5.109e-002 5.264e-004 
5.850e-004 8.337e+006 1.956e+009 1.000e+001 5.124e-002 5.274e-004 
5.860e-004 8.336e+006 1.957e+009 1.000e+001 5.046e-002 5.284e-004 
5.870e-004 8.338e+006 1.956e+009 1.000e+001 5.011e-002 5.293e-004 
5.880e-004 8.339e+006 1.955e+009 1.000e+001 5.041e-002 5.303e-004 
5.890e-004 8.340e+006 1.957e+009 1.000e+001 5.108e-002 5.313e-004 
5.900e-004 8.339e+006 1.963e+009 1.000e+001 5.054e-002 5.323e-004 
5.909e-004 8.339e+006 1.958e+009 1.000e+001 5.064e-002 5.333e-004 
5.919e-004 8.338e+006 1.956e+009 1.000e+001 5.111e-002 5.343e-004 
5.929e-004 8.338e+006 1.956e+009 1.000e+001 5.043e-002 5.352e-004 
5.939e-004 8.339e+006 1.955e+009 1.000e+001 5.047e-002 5.362e-004 
5.949e-004 8.341e+006 1.955e+009 1.000e+001 5.005e-002 5.372e-004 
5.959e-004 8.342e+006 1.958e+009 1.000e+001 4.970e-002 5.382e-004 
5.969e-004 8.342e+006 1.963e+009 1.000e+001 5.031e-002 5.392e-004 
5.978e-004 8.342e+006 1.956e+009 1.000e+001 5.092e-002 5.401e-004 
5.988e-004 8.341e+006 1.955e+009 1.000e+001 5.109e-002 5.411e-004 
5.998e-004 8.341e+006 1.956e+009 1.000e+001 5.022e-002 5.421e-004 
6.008e-004 8.342e+006 1.953e+009 1.000e+001 5.049e-002 5.431e-004 
6.018e-004 8.343e+006 1.954e+009 1.000e+001 5.014e-002 5.441e-004 
6.028e-004 8.344e+006 1.955e+009 1.000e+001 5.079e-002 5.451e-004 
6.038e-004 8.346e+006 1.966e+009 1.000e+001 5.081e-002 5.460e-004 
6.047e-004 8.346e+006 1.959e+009 1.000e+001 5.064e-002 5.470e-004 
6.057e-004 8.345e+006 1.959e+009 1.000e+001 5.072e-002 5.480e-004 
6.067e-004 8.346e+006 1.957e+009 1.000e+001 5.050e-002 5.490e-004 
6.077e-004 8.346e+006 1.954e+009 1.000e+001 5.075e-002 5.500e-004 
6.087e-004 8.345e+006 1.954e+009 1.000e+001 5.079e-002 5.510e-004 
6.097e-004 8.346e+006 1.956e+009 1.000e+001 5.043e-002 5.519e-004 
6.106e-004 8.348e+006 1.964e+009 1.000e+001 5.034e-002 5.529e-004 
6.116e-004 8.347e+006 1.959e+009 1.000e+001 5.065e-002 5.539e-004 
6.126e-004 8.346e+006 1.958e+009 1.000e+001 5.080e-002 5.549e-004 
6.136e-004 8.347e+006 1.956e+009 1.000e+001 5.039e-002 5.559e-004 
6.146e-004 8.347e+006 1.955e+009 1.000e+001 5.029e-002 5.569e-004 
6.156e-004 8.347e+006 1.954e+009 1.000e+001 5.078e-002 5.578e-004 
6.166e-004 8.348e+006 1.956e+009 1.000e+001 5.043e-002 5.588e-004 
6.175e-004 8.348e+006 1.963e+009 1.000e+001 4.978e-002 5.598e-004 
6.185e-004 8.348e+006 1.958e+009 1.000e+001 5.038e-002 5.608e-004 
6.195e-004 8.348e+006 1.959e+009 1.000e+001 5.102e-002 5.618e-004 
6.205e-004 8.348e+006 1.957e+009 1.000e+001 5.051e-002 5.627e-004 
6.215e-004 8.348e+006 1.956e+009 1.000e+001 5.112e-002 5.637e-004 
6.225e-004 8.347e+006 1.955e+009 1.000e+001 5.074e-002 5.647e-004 
6.234e-004 8.347e+006 1.956e+009 1.000e+001 5.064e-002 5.657e-004 
6.244e-004 8.348e+006 1.958e+009 1.000e+001 5.083e-002 5.667e-004 
6.254e-004 8.347e+006 1.958e+009 1.000e+001 5.106e-002 5.677e-004 
6.264e-004 8.347e+006 1.957e+009 1.000e+001 5.109e-002 5.687e-004 
6.274e-004 8.347e+006 1.958e+009 1.000e+001 5.021e-002 5.696e-004 
6.284e-004 8.348e+006 1.957e+009 1.000e+001 5.033e-002 5.706e-004 
6.294e-004 8.348e+006 1.956e+009 1.000e+001 5.084e-002 5.716e-004 
6.303e-004 8.348e+006 1.956e+009 1.000e+001 4.987e-002 5.726e-004 
6.313e-004 8.349e+006 1.956e+009 1.000e+001 5.068e-002 5.736e-004 
6.323e-004 8.349e+006 1.955e+009 1.000e+001 5.086e-002 5.746e-004 
6.333e-004 8.349e+006 1.963e+009 1.000e+001 4.978e-002 5.755e-004 
6.343e-004 8.351e+006 1.957e+009 1.000e+001 5.070e-002 5.765e-004 
6.353e-004 8.351e+006 1.957e+009 1.000e+001 5.051e-002 5.775e-004 
6.363e-004 8.351e+006 1.957e+009 1.000e+001 5.167e-002 5.785e-004 
6.372e-004 8.350e+006 1.957e+009 1.000e+001 5.002e-002 5.795e-004 
6.382e-004 8.350e+006 1.958e+009 1.000e+001 5.079e-002 5.805e-004 
6.392e-004 8.350e+006 1.958e+009 1.000e+001 5.084e-002 5.814e-004 
6.402e-004 8.349e+006 1.960e+009 1.000e+001 5.076e-002 5.824e-004 
6.412e-004 8.349e+006 1.958e+009 1.000e+001 5.048e-002 5.834e-004 
6.422e-004 8.350e+006 1.958e+009 1.000e+001 5.054e-002 5.844e-004 
6.431e-004 8.350e+006 1.958e+009 1.000e+001 5.138e-002 5.854e-004 
6.441e-004 8.348e+006 1.958e+009 1.000e+001 5.071e-002 5.864e-004 
6.451e-004 8.348e+006 1.959e+009 1.000e+001 5.006e-002 5.874e-004 
6.461e-004 8.349e+006 1.956e+009 1.000e+001 5.082e-002 5.884e-004 
6.471e-004 8.348e+006 1.960e+009 1.000e+001 5.047e-002 5.893e-004 
6.481e-004 8.350e+006 1.957e+009 1.000e+001 5.079e-002 5.903e-004 
6.491e-004 8.350e+006 1.955e+009 1.000e+001 5.056e-002 5.913e-004 
6.500e-004 8.349e+006 1.955e+009 1.000e+001 5.132e-002 5.923e-004 
6.510e-004 8.348e+006 1.955e+009 1.000e+001 5.046e-002 5.933e-004 
6.520e-004 8.348e+006 1.958e+009 1.000e+001 5.032e-002 5.943e-004 
6.530e-004 8.348e+006 1.957e+009 1.000e+001 5.119e-002 5.952e-004 
6.540e-004 8.348e+006 1.959e+009 1.000e+001 5.156e-002 5.962e-004 
6.550e-004 8.349e+006 1.964e+009 1.000e+001 4.961e-002 5.972e-004 
6.559e-004 8.349e+006 1.956e+009 1.000e+001 5.059e-002 5.982e-004 
6.569e-004 8.349e+006 1.956e+009 1.000e+001 5.091e-002 5.992e-004 
6.579e-004 8.348e+006 1.955e+009 1.000e+001 5.112e-002 6.002e-004 
6.589e-004 8.349e+006 1.958e+009 1.000e+001 5.003e-002 6.012e-004 
6.599e-004 8.349e+006 1.958e+009 1.000e+001 5.036e-002 6.021e-004 
6.609e-004 8.349e+006 1.958e+009 1.000e+001 4.950e-002 6.031e-004 
6.619e-004 8.350e+006 1.957e+009 1.000e+001 5.046e-002 6.041e-004 
6.628e-004 8.350e+006 1.958e+009 1.000e+001 5.069e-002 6.051e-004 
6.638e-004 8.349e+006 1.958e+009 1.000e+001 5.094e-002 6.061e-004 
6.648e-004 8.349e+006 1.958e+009 1.000e+001 5.115e-002 6.071e-004 
6.658e-004 8.348e+006 1.959e+009 1.000e+001 5.063e-002 6.080e-004 
6.668e-004 8.348e+006 1.958e+009 1.000e+001 5.108e-002 6.090e-004 
6.678e-004 8.348e+006 1.960e+009 1.000e+001 4.996e-002 6.100e-004 
6.688e-004 8.349e+006 1.959e+009 1.000e+001 5.071e-002 6.110e-004 
6.697e-004 8.350e+006 1.960e+009 1.000e+001 5.065e-002 6.120e-004 
6.707e-004 8.349e+006 1.959e+009 1.000e+001 5.099e-002 6.130e-004 
6.717e-004 8.349e+006 1.958e+009 1.000e+001 5.078e-002 6.140e-004 
6.727e-004 8.349e+006 1.958e+009 1.000e+001 5.093e-002 6.149e-004 
6.737e-004 8.348e+006 1.958e+009 1.000e+001 5.064e-002 6.159e-004 
6.747e-004 8.348e+006 1.957e+009 1.000e+001 5.046e-002 6.169e-004 
6.756e-004 8.349e+006 1.963e+009 1.000e+001 4.988e-002 6.179e-004 
6.766e-004 8.349e+006 1.958e+009 1.000e+001 5.090e-002 6.189e-004 
6.776e-004 8.347e+006 1.959e+009 1.000e+001 5.116e-002 6.199e-004 
6.786e-004 8.347e+006 1.958e+009 1.000e+001 5.063e-002 6.208e-004 
6.795e-004 8.346e+006 1.957e+009 1.000e+001 5.075e-002 6.218e-004 
6.804e-004 8.346e+006 1.959e+009 1.000e+001 5.085e-002 6.227e-004 
6.814e-004 8.346e+006 1.959e+009 1.000e+001 4.973e-002 6.236e-004 
6.823e-004 8.347e+006 1.959e+009 1.000e+001 5.048e-002 6.246e-004 
6.833e-004 8.348e+006 1.960e+009 1.000e+001 5.097e-002 6.255e-004 
6.842e-004 8.347e+006 1.958e+009 1.000e+001 5.128e-002 6.265e-004 
6.852e-004 8.347e+006 1.958e+009 1.000e+001 5.055e-002 6.274e-004 
6.861e-004 8.346e+006 1.958e+009 1.000e+001 5.069e-002 6.284e-004 
6.870e-004 8.346e+006 1.959e+009 1.000e+001 5.070e-002 6.293e-004 
6.880e-004 8.346e+006 1.958e+009 1.000e+001 4.897e-002 6.302e-004 
6.889e-004 8.348e+006 1.958e+009 1.000e+001 5.018e-002 6.312e-004 
6.899e-004 8.348e+006 1.956e+009 1.000e+001 5.047e-002 6.321e-004 
6.908e-004 8.348e+006 1.957e+009 1.000e+001 5.087e-002 6.331e-004 
6.917e-004 8.348e+006 1.961e+009 1.000e+001 4.996e-002 6.340e-004 
6.927e-004 8.349e+006 1.974e+009 1.000e+001 5.144e-002 6.349e-004 
6.936e-004 8.348e+006 1.960e+009 1.000e+001 5.021e-002 6.359e-004 
6.946e-004 8.347e+006 1.958e+009 1.000e+001 5.105e-002 6.368e-004 
6.955e-004 8.348e+006 1.955e+009 1.000e+001 5.007e-002 6.377e-004 
6.964e-004 8.349e+006 1.955e+009 1.000e+001 5.067e-002 6.386e-004 
6.973e-004 8.349e+006 1.955e+009 1.000e+001 5.097e-002 6.395e-004 
6.982e-004 8.348e+006 1.956e+009 1.000e+001 5.074e-002 6.404e-004 
6.991e-004 8.347e+006 1.955e+009 1.000e+001 5.105e-002 6.413e-004 
7.000e-004 8.347e+006 1.956e+009 1.000e+001 5.078e-002 6.422e-004 
7.009e-004 8.347e+006 1.957e+009 1.000e+001 5.091e-002 6.431e-004 
7.018e-004 8.347e+006 1.956e+009 1.000e+001 5.018e-002 6.440e-004 
7.027e-004 8.348e+006 1.955e+009 1.000e+001 5.023e-002 6.449e-004 
7.036e-004 8.349e+006 1.954e+009 1.000e+001 5.046e-002 6.458e-004 
7.045e-004 8.349e+006 1.955e+009 1.000e+001 5.070e-002 6.467e-004 
7.054e-004 8.349e+006 1.959e+009 1.000e+001 5.039e-002 6.476e-004 
7.063e-004 8.348e+006 1.956e+009 1.000e+001 5.103e-002 6.485e-004 
7.072e-004 8.348e+006 1.956e+009 1.000e+001 5.100e-002 6.494e-004 
7.081e-004 8.347e+006 1.956e+009 1.000e+001 4.964e-002 6.503e-004 
7.090e-004 8.348e+006 1.955e+009 1.000e+001 5.013e-002 6.512e-004 
7.099e-004 8.349e+006 1.954e+009 1.000e+001 5.015e-002 6.521e-004 
7.108e-004 8.350e+006 1.954e+009 1.000e+001 5.028e-002 6.530e-004 
7.117e-004 8.351e+006 1.957e+009 1.000e+001 4.942e-002 6.539e-004 
7.126e-004 8.352e+006 1.962e+009 1.000e+001 5.008e-002 6.548e-004 
7.135e-004 8.351e+006 1.956e+009 1.000e+001 5.091e-002 6.557e-004 
7.144e-004 8.350e+006 1.955e+009 1.000e+001 5.099e-002 6.566e-004 
7.153e-004 8.351e+006 1.955e+009 1.000e+001 5.003e-002 6.575e-004 
7.162e-004 8.351e+006 1.954e+009 1.000e+001 5.082e-002 6.585e-004 
7.172e-004 8.352e+006 1.954e+009 1.000e+001 5.034e-002 6.594e-004 
7.181e-004 8.352e+006 1.955e+009 1.000e+001 5.075e-002 6.603e-004 
7.190e-004 8.353e+006 1.962e+009 1.000e+001 4.996e-002 6.612e-004 
7.200e-004 8.353e+006 1.957e+009 1.000e+001 5.099e-002 6.622e-004 
7.209e-004 8.352e+006 1.956e+009 1.000e+001 5.139e-002 6.631e-004 
7.218e-004 8.352e+006 1.957e+009 1.000e+001 4.995e-002 6.641e-004 
7.228e-004 8.352e+006 1.956e+009 1.000e+001 5.008e-002 6.650e-004 
7.237e-004 8.352e+006 1.954e+009 1.000e+001 5.091e-002 6.659e-004 
7.246e-004 8.352e+006 1.952e+009 1.000e+001 5.076e-002 6.668e-004 
7.254e-004 8.352e+006 1.954e+009 1.000e+001 5.033e-002 6.677e-004 
7.263e-004 8.353e+006 1.962e+009 1.000e+001 5.019e-002 6.685e-004 
7.271e-004 8.352e+006 1.955e+009 1.000e+001 5.072e-002 6.693e-004 
7.279e-004 8.352e+006 1.956e+009 1.000e+001 5.075e-002 6.701e-004 
7.287e-004 8.352e+006 1.957e+009 1.000e+001 4.990e-002 6.710e-004 
7.296e-004 8.352e+006 1.956e+009 1.000e+001 5.059e-002 6.718e-004 
7.304e-004 8.352e+006 1.956e+009 1.000e+001 5.070e-002 6.726e-004 
7.312e-004 8.352e+006 1.955e+009 1.000e+001 5.081e-002 6.735e-004 
7.321e-004 8.352e+006 1.954e+009 1.000e+001 5.023e-002 6.743e-004 
7.329e-004 8.352e+006 1.955e+009 1.000e+001 5.101e-002 6.751e-004 
7.337e-004 8.351e+006 1.955e+009 1.000e+001 5.074e-002 6.760e-004 
7.346e-004 8.351e+006 1.956e+009 1.000e+001 5.076e-002 6.768e-004 
7.354e-004 8.351e+006 1.960e+009 1.000e+001 5.090e-002 6.776e-004 
7.362e-004 8.352e+006 1.956e+009 1.000e+001 5.046e-002 6.784e-004 
7.370e-004 8.352e+006 1.955e+009 1.000e+001 5.104e-002 6.793e-004 
7.379e-004 8.351e+006 1.954e+009 1.000e+001 5.115e-002 6.801e-004 
7.387e-004 8.350e+006 1.954e+009 1.000e+001 5.066e-002 6.809e-004 
7.395e-004 8.351e+006 1.954e+009 1.000e+001 5.076e-002 6.818e-004 
7.404e-004 8.351e+006 1.957e+009 1.000e+001 4.969e-002 6.826e-004 
7.412e-004 8.350e+006 1.957e+009 1.000e+001 5.050e-002 6.834e-004 
7.420e-004 8.351e+006 1.962e+009 1.000e+001 5.023e-002 6.842e-004 
7.428e-004 8.351e+006 1.958e+009 1.000e+001 5.034e-002 6.851e-004 
7.437e-004 8.352e+006 1.957e+009 1.000e+001 5.059e-002 6.859e-004 
7.445e-004 8.351e+006 1.958e+009 1.000e+001 5.129e-002 6.867e-004 
7.453e-004 8.350e+006 1.957e+009 1.000e+001 5.131e-002 6.876e-004 
7.462e-004 8.350e+006 1.956e+009 1.000e+001 5.051e-002 6.884e-004 
7.470e-004 8.350e+006 1.957e+009 1.000e+001 5.071e-002 6.892e-004 
7.478e-004 8.350e+006 1.957e+009 1.000e+001 5.139e-002 6.901e-004 
7.487e-004 8.350e+006 1.957e+009 1.000e+001 5.092e-002 6.909e-004 
7.496e-004 8.350e+006 1.958e+009 1.000e+001 5.030e-002 6.918e-004 
7.505e-004 8.350e+006 1.956e+009 1.000e+001 5.052e-002 6.928e-004 
7.515e-004 8.350e+006 1.956e+009 1.000e+001 5.135e-002 6.937e-004 
7.524e-004 8.349e+006 1.955e+009 1.000e+001 5.058e-002 6.946e-004 
7.533e-004 8.349e+006 1.956e+009 1.000e+001 4.978e-002 6.955e-004 
7.542e-004 8.350e+006 1.955e+009 1.000e+001 5.070e-002 6.965e-004 
7.552e-004 8.349e+006 1.956e+009 1.000e+001 5.081e-002 6.974e-004 
7.561e-004 8.349e+006 1.957e+009 1.000e+001 4.995e-002 6.983e-004 
7.570e-004 8.350e+006 1.955e+009 1.000e+001 5.090e-002 6.992e-004 
7.580e-004 8.349e+006 1.955e+009 1.000e+001 5.119e-002 7.002e-004 
7.590e-004 8.347e+006 1.956e+009 1.000e+001 5.166e-002 7.012e-004 
7.600e-004 8.347e+006 1.956e+009 1.000e+001 5.068e-002 7.022e-004 
7.610e-004 8.347e+006 1.954e+009 1.000e+001 5.115e-002 7.032e-004 
7.620e-004 8.346e+006 1.957e+009 1.000e+001 5.037e-002 7.042e-004 
7.630e-004 8.347e+006 1.960e+009 1.000e+001 5.012e-002 7.052e-004 
7.640e-004 8.347e+006 1.958e+009 1.000e+001 5.028e-002 7.062e-004 
7.650e-004 8.348e+006 1.957e+009 1.000e+001 5.067e-002 7.072e-004 
7.659e-004 8.347e+006 1.957e+009 1.000e+001 5.054e-002 7.082e-004 
7.669e-004 8.347e+006 1.959e+009 1.000e+001 5.008e-002 7.092e-004 
7.679e-004 8.348e+006 1.957e+009 1.000e+001 5.055e-002 7.102e-004 
7.689e-004 8.347e+006 1.957e+009 1.000e+001 5.095e-002 7.112e-004 
7.699e-004 8.348e+006 1.958e+009 1.000e+001 5.063e-002 7.122e-004 
7.709e-004 8.348e+006 1.958e+009 1.000e+001 5.090e-002 7.132e-004 
7.719e-004 8.347e+006 1.957e+009 1.000e+001 5.141e-002 7.142e-004 
7.729e-004 8.347e+006 1.962e+009 1.000e+001 5.042e-002 7.152e-004 
7.739e-004 8.347e+006 1.960e+009 1.000e+001 5.053e-002 7.162e-004 
7.749e-004 8.346e+006 1.959e+009 1.000e+001 5.084e-002 7.171e-004 
7.759e-004 8.346e+006 1.959e+009 1.000e+001 5.085e-002 7.181e-004 
7.769e-004 8.346e+006 1.960e+009 1.000e+001 5.059e-002 7.191e-004 
7.779e-004 8.346e+006 1.959e+009 1.000e+001 5.103e-002 7.201e-004 
7.789e-004 8.346e+006 1.959e+009 1.000e+001 5.137e-002 7.211e-004 
7.798e-004 8.345e+006 1.958e+009 1.000e+001 5.090e-002 7.221e-004 
7.808e-004 8.345e+006 1.959e+009 1.000e+001 5.070e-002 7.231e-004 
7.818e-004 8.345e+006 1.958e+009 1.000e+001 5.049e-002 7.241e-004 
7.828e-004 8.345e+006 1.960e+009 1.000e+001 5.063e-002 7.251e-004 
7.838e-004 8.345e+006 1.959e+009 1.000e+001 5.074e-002 7.261e-004 
7.848e-004 8.345e+006 1.963e+009 1.000e+001 4.971e-002 7.271e-004 
7.858e-004 8.344e+006 1.959e+009 1.000e+001 5.150e-002 7.281e-004 
7.868e-004 8.343e+006 1.958e+009 1.000e+001 5.107e-002 7.291e-004 
7.878e-004 8.342e+006 1.958e+009 1.000e+001 5.068e-002 7.301e-004 
7.888e-004 8.341e+006 1.959e+009 1.000e+001 5.122e-002 7.311e-004 
7.897e-004 8.341e+006 1.957e+009 1.000e+001 5.057e-002 7.320e-004 
7.906e-004 8.342e+006 1.958e+009 1.000e+001 5.067e-002 7.329e-004 
7.915e-004 8.342e+006 1.958e+009 1.000e+001 5.114e-002 7.338e-004 
7.925e-004 8.341e+006 1.958e+009 1.000e+001 5.099e-002 7.348e-004 
7.934e-004 8.340e+006 1.958e+009 1.000e+001 5.089e-002 7.357e-004 
7.943e-004 8.340e+006 1.958e+009 1.000e+001 5.053e-002 7.366e-004 
7.952e-004 8.339e+006 1.957e+009 1.000e+001 5.105e-002 7.375e-004 
7.961e-004 8.339e+006 1.957e+009 1.000e+001 5.022e-002 7.384e-004 
7.970e-004 8.340e+006 1.957e+009 1.000e+001 5.014e-002 7.394e-004 
7.980e-004 8.341e+006 1.956e+009 1.000e+001 5.066e-002 7.403e-004 
7.989e-004 8.341e+006 1.958e+009 1.000e+001 5.101e-002 7.412e-004 
7.998e-004 8.340e+006 1.959e+009 1.000e+001 5.106e-002 7.421e-004 
8.007e-004 8.339e+006 1.959e+009 1.000e+001 5.071e-002 7.430e-004 
8.016e-004 8.339e+006 1.959e+009 1.000e+001 5.101e-002 7.440e-004 
8.026e-004 8.338e+006 1.959e+009 1.000e+001 5.100e-002 7.449e-004 
8.035e-004 8.338e+006 1.958e+009 1.000e+001 4.965e-002 7.458e-004 
8.044e-004 8.340e+006 1.957e+009 1.000e+001 5.003e-002 7.467e-004 
8.053e-004 8.341e+006 1.957e+009 1.000e+001 5.004e-002 7.476e-004 
8.062e-004 8.341e+006 1.958e+009 1.000e+001 5.045e-002 7.485e-004 
8.072e-004 8.342e+006 1.962e+009 1.000e+001 5.031e-002 7.495e-004 
8.081e-004 8.342e+006 1.960e+009 1.000e+001 5.070e-002 7.504e-004 
8.090e-004 8.342e+006 1.959e+009 1.000e+001 5.048e-002 7.513e-004 
8.099e-004 8.341e+006 1.957e+009 1.000e+001 5.103e-002 7.522e-004 
8.108e-004 8.342e+006 1.957e+009 1.000e+001 4.986e-002 7.531e-004 
8.118e-004 8.344e+006 1.956e+009 1.000e+001 5.041e-002 7.540e-004 
8.127e-004 8.344e+006 1.957e+009 1.000e+001 5.062e-002 7.550e-004 
8.136e-004 8.344e+006 1.957e+009 1.000e+001 5.055e-002 7.559e-004 
8.145e-004 8.344e+006 1.964e+009 1.000e+001 5.028e-002 7.568e-004 
8.154e-004 8.343e+006 1.956e+009 1.000e+001 5.119e-002 7.577e-004 
8.164e-004 8.342e+006 1.956e+009 1.000e+001 5.060e-002 7.587e-004 
8.173e-004 8.343e+006 1.956e+009 1.000e+001 5.061e-002 7.596e-004 
8.182e-004 8.343e+006 1.954e+009 1.000e+001 5.017e-002 7.605e-004 
8.191e-004 8.345e+006 1.954e+009 1.000e+001 5.040e-002 7.614e-004 
8.200e-004 8.345e+006 1.959e+009 1.000e+001 4.956e-002 7.623e-004 
8.210e-004 8.346e+006 1.960e+009 1.000e+001 5.045e-002 7.632e-004 
8.219e-004 8.347e+006 1.959e+009 1.000e+001 5.109e-002 7.641e-004 
8.228e-004 8.346e+006 1.957e+009 1.000e+001 5.070e-002 7.651e-004 
8.237e-004 8.346e+006 1.956e+009 1.000e+001 5.058e-002 7.660e-004 
8.246e-004 8.347e+006 1.956e+009 1.000e+001 5.087e-002 7.669e-004 
8.256e-004 8.347e+006 1.955e+009 1.000e+001 5.022e-002 7.678e-004 
8.265e-004 8.347e+006 1.954e+009 1.000e+001 5.091e-002 7.687e-004 
8.274e-004 8.349e+006 1.956e+009 1.000e+001 5.076e-002 7.696e-004 
8.283e-004 8.349e+006 1.959e+009 1.000e+001 5.076e-002 7.706e-004 
8.292e-004 8.348e+006 1.955e+009 1.000e+001 5.146e-002 7.715e-004 
8.301e-004 8.347e+006 1.956e+009 1.000e+001 5.079e-002 7.724e-004 
8.311e-004 8.347e+006 1.954e+009 1.000e+001 5.057e-002 7.734e-004 
8.321e-004 8.347e+006 1.953e+009 1.000e+001 5.152e-002 7.744e-004 
8.331e-004 8.347e+006 1.954e+009 1.000e+001 5.078e-002 7.753e-004 
8.341e-004 8.347e+006 1.956e+009 1.000e+001 5.060e-002 7.763e-004 
8.351e-004 8.348e+006 1.963e+009 1.000e+001 5.043e-002 7.773e-004 
8.360e-004 8.349e+006 1.959e+009 1.000e+001 5.100e-002 7.783e-004 
8.370e-004 8.349e+006 1.957e+009 1.000e+001 5.049e-002 7.793e-004 
8.380e-004 8.349e+006 1.956e+009 1.000e+001 5.073e-002 7.803e-004 
8.390e-004 8.349e+006 1.956e+009 1.000e+001 5.088e-002 7.812e-004 
8.400e-004 8.349e+006 1.956e+009 1.000e+001 5.055e-002 7.822e-004 
8.410e-004 8.349e+006 1.955e+009 1.000e+001 5.060e-002 7.832e-004 
8.420e-004 8.349e+006 1.956e+009 1.000e+001 5.078e-002 7.842e-004 
8.429e-004 8.349e+006 1.957e+009 1.000e+001 5.085e-002 7.852e-004 
8.439e-004 8.349e+006 1.961e+009 1.000e+001 5.029e-002 7.862e-004 
8.449e-004 8.350e+006 1.957e+009 1.000e+001 5.028e-002 7.872e-004 
8.459e-004 8.350e+006 1.956e+009 1.000e+001 5.079e-002 7.881e-004 
8.469e-004 8.350e+006 1.956e+009 1.000e+001 5.075e-002 7.891e-004 
8.479e-004 8.351e+006 1.955e+009 1.000e+001 5.022e-002 7.901e-004 
8.489e-004 8.351e+006 1.956e+009 1.000e+001 5.043e-002 7.911e-004 
8.499e-004 8.351e+006 1.956e+009 1.000e+001 5.066e-002 7.921e-004 
8.508e-004 8.351e+006 1.958e+009 1.000e+001 5.084e-002 7.931e-004 
8.518e-004 8.352e+006 1.956e+009 1.000e+001 5.068e-002 7.941e-004 
8.528e-004 8.351e+006 1.956e+009 1.000e+001 5.093e-002 7.950e-004 
8.538e-004 8.350e+006 1.956e+009 1.000e+001 5.071e-002 7.960e-004 
8.548e-004 8.350e+006 1.956e+009 1.000e+001 5.055e-002 7.970e-004 
8.558e-004 8.350e+006 1.956e+009 1.000e+001 5.070e-002 7.980e-004 
8.568e-004 8.349e+006 1.958e+009 1.000e+001 5.095e-002 7.990e-004 
8.577e-004 8.349e+006 1.957e+009 1.000e+001 5.088e-002 8.000e-004 
8.587e-004 8.350e+006 1.957e+009 1.000e+001 5.068e-002 8.010e-004 
8.597e-004 8.349e+006 1.957e+009 1.000e+001 5.160e-002 8.020e-004 
8.607e-004 8.348e+006 1.955e+009 1.000e+001 5.114e-002 8.030e-004 
8.617e-004 8.348e+006 1.955e+009 1.000e+001 5.059e-002 8.039e-004 
8.627e-004 8.348e+006 1.954e+009 1.000e+001 5.080e-002 8.049e-004 
8.637e-004 8.348e+006 1.958e+009 1.000e+001 5.036e-002 8.059e-004 
8.647e-004 8.348e+006 1.958e+009 1.000e+001 5.094e-002 8.069e-004 
8.656e-004 8.349e+006 1.955e+009 1.000e+001 5.087e-002 8.079e-004 
8.666e-004 8.349e+006 1.956e+009 1.000e+001 5.144e-002 8.089e-004 
8.676e-004 8.347e+006 1.956e+009 1.000e+001 5.073e-002 8.099e-004 
8.686e-004 8.347e+006 1.955e+009 1.000e+001 5.035e-002 8.109e-004 
8.695e-004 8.347e+006 1.954e+009 1.000e+001 5.119e-002 8.118e-004 
8.705e-004 8.348e+006 1.954e+009 1.000e+001 5.092e-002 8.127e-004 
8.714e-004 8.347e+006 1.955e+009 1.000e+001 5.119e-002 8.137e-004 
8.724e-004 8.348e+006 1.956e+009 1.000e+001 5.040e-002 8.146e-004 
8.733e-004 8.348e+006 1.956e+009 1.000e+001 5.089e-002 8.156e-004 
8.743e-004 8.348e+006 1.957e+009 1.000e+001 5.081e-002 8.165e-004 
8.752e-004 8.348e+006 1.958e+009 1.000e+001 5.044e-002 8.175e-004 
8.762e-004 8.348e+006 1.956e+009 1.000e+001 5.064e-002 8.184e-004 
8.771e-004 8.348e+006 1.958e+009 1.000e+001 5.063e-002 8.194e-004 
8.781e-004 8.348e+006 1.957e+009 1.000e+001 5.084e-002 8.203e-004 
8.790e-004 8.348e+006 1.957e+009 1.000e+001 5.079e-002 8.213e-004 
8.800e-004 8.347e+006 1.957e+009 1.000e+001 5.101e-002 8.222e-004 
8.809e-004 8.346e+006 1.956e+009 1.000e+001 5.077e-002 8.232e-004 
8.819e-004 8.346e+006 1.958e+009 1.000e+001 5.073e-002 8.241e-004 
8.828e-004 8.345e+006 1.956e+009 1.000e+001 5.102e-002 8.251e-004 
8.838e-004 8.344e+006 1.957e+009 1.000e+001 5.140e-002 8.261e-004 
8.847e-004 8.344e+006 1.957e+009 1.000e+001 5.095e-002 8.270e-004 
8.857e-004 8.344e+006 1.959e+009 1.000e+001 5.045e-002 8.279e-004 
8.866e-004 8.344e+006 1.957e+009 1.000e+001 5.117e-002 8.289e-004 
8.876e-004 8.343e+006 1.957e+009 1.000e+001 5.097e-002 8.299e-004 
8.885e-004 8.342e+006 1.958e+009 1.000e+001 5.006e-002 8.308e-004 
8.895e-004 8.342e+006 1.958e+009 1.000e+001 5.058e-002 8.318e-004 
8.904e-004 8.342e+006 1.959e+009 1.000e+001 5.058e-002 8.327e-004 
8.914e-004 8.343e+006 1.958e+009 1.000e+001 5.054e-002 8.337e-004 
8.923e-004 8.343e+006 1.959e+009 1.000e+001 5.070e-002 8.346e-004 
8.933e-004 8.343e+006 1.959e+009 1.000e+001 5.078e-002 8.355e-004 
8.942e-004 8.342e+006 1.960e+009 1.000e+001 5.048e-002 8.365e-004 
8.952e-004 8.341e+006 1.959e+009 1.000e+001 5.090e-002 8.375e-004 
8.961e-004 8.341e+006 1.959e+009 1.000e+001 5.078e-002 8.384e-004 
8.971e-004 8.340e+006 1.959e+009 1.000e+001 5.099e-002 8.394e-004 
8.980e-004 8.341e+006 1.959e+009 1.000e+001 5.026e-002 8.403e-004 
8.990e-004 8.341e+006 1.960e+009 1.000e+001 4.980e-002 8.413e-004 
8.999e-004 8.341e+006 1.959e+009 1.000e+001 5.089e-002 8.422e-004 
9.008e-004 8.341e+006 1.959e+009 1.000e+001 5.111e-002 8.431e-004 
9.018e-004 8.340e+006 1.958e+009 1.000e+001 5.097e-002 8.441e-004 
9.027e-004 8.340e+006 1.958e+009 1.000e+001 5.099e-002 8.451e-004 
9.037e-004 8.339e+006 1.959e+009 1.000e+001 5.090e-002 8.460e-004 
9.046e-004 8.339e+006 1.958e+009 1.000e+001 5.052e-002 8.470e-004 
9.056e-004 8.340e+006 1.959e+009 1.000e+001 4.940e-002 8.479e-004 
9.065e-004 8.340e+006 1.959e+009 1.000e+001 5.010e-002 8.488e-004 
9.075e-004 8.340e+006 1.957e+009 1.000e+001 5.110e-002 8.498e-004 
9.084e-004 8.339e+006 1.957e+009 1.000e+001 5.150e-002 8.508e-004 
9.094e-004 8.337e+006 1.958e+009 1.000e+001 5.131e-002 8.517e-004 
9.103e-004 8.336e+006 1.959e+009 1.000e+001 5.100e-002 8.527e-004 
9.113e-004 8.336e+006 1.958e+009 1.000e+001 5.071e-002 8.536e-004 
9.122e-004 8.337e+006 1.959e+009 1.000e+001 5.025e-002 8.546e-004 
9.132e-004 8.339e+006 1.959e+009 1.000e+001 5.059e-002 8.555e-004 
9.141e-004 8.339e+006 1.959e+009 1.000e+001 5.059e-002 8.564e-004 
9.151e-004 8.339e+006 1.958e+009 1.000e+001 5.123e-002 8.574e-004 
9.160e-004 8.338e+006 1.957e+009 1.000e+001 5.058e-002 8.583e-004 
9.170e-004 8.337e+006 1.958e+009 1.000e+001 5.094e-002 8.593e-004 
9.179e-004 8.337e+006 1.957e+009 1.000e+001 5.082e-002 8.603e-004 
9.189e-004 8.336e+006 1.957e+009 1.000e+001 5.097e-002 8.612e-004 
9.198e-004 8.338e+006 1.955e+009 1.000e+001 5.050e-002 8.621e-004 
9.208e-004 8.338e+006 1.956e+009 1.000e+001 5.066e-002 8.631e-004 
9.217e-004 8.338e+006 1.957e+009 1.000e+001 5.084e-002 8.640e-004 
9.227e-004 8.338e+006 1.958e+009 1.000e+001 5.064e-002 8.650e-004 
9.236e-004 8.338e+006 1.960e+009 1.000e+001 5.101e-002 8.659e-004 
9.246e-004 8.337e+006 1.958e+009 1.000e+001 5.007e-002 8.669e-004 
9.255e-004 8.337e+006 1.957e+009 1.000e+001 5.068e-002 8.678e-004 
9.264e-004 8.338e+006 1.955e+009 1.000e+001 5.035e-002 8.688e-004 
9.274e-004 8.340e+006 1.956e+009 1.000e+001 5.013e-002 8.697e-004 
9.283e-004 8.341e+006 1.955e+009 1.000e+001 5.015e-002 8.706e-004 
9.293e-004 8.341e+006 1.956e+009 1.000e+001 5.059e-002 8.716e-004 
9.302e-004 8.340e+006 1.956e+009 1.000e+001 5.087e-002 8.725e-004 
9.312e-004 8.340e+006 1.956e+009 1.000e+001 5.114e-002 8.735e-004 
9.321e-004 8.340e+006 1.956e+009 1.000e+001 5.045e-002 8.744e-004 
9.331e-004 8.340e+006 1.956e+009 1.000e+001 5.043e-002 8.754e-004 
9.340e-004 8.341e+006 1.955e+009 1.000e+001 5.039e-002 8.763e-004 
9.350e-004 8.341e+006 1.955e+009 1.000e+001 5.015e-002 8.773e-004 
9.359e-004 8.342e+006 1.956e+009 1.000e+001 5.050e-002 8.782e-004 
9.369e-004 8.342e+006 1.960e+009 1.000e+001 5.073e-002 8.792e-004 
9.378e-004 8.341e+006 1.955e+009 1.000e+001 5.159e-002 8.801e-004 
9.386e-004 8.341e+006 1.954e+009 1.000e+001 5.087e-002 8.810e-004 
9.396e-004 8.340e+006 1.954e+009 1.000e+001 4.991e-002 8.819e-004 
9.405e-004 8.341e+006 1.954e+009 1.000e+001 5.128e-002 8.828e-004 
9.414e-004 8.341e+006 1.953e+009 1.000e+001 5.077e-002 8.837e-004 
9.423e-004 8.342e+006 1.954e+009 1.000e+001 5.027e-002 8.846e-004 
9.433e-004 8.343e+006 1.956e+009 1.000e+001 5.033e-002 8.856e-004 
9.442e-004 8.345e+006 1.964e+009 1.000e+001 5.031e-002 8.865e-004 
9.451e-004 8.344e+006 1.957e+009 1.000e+001 5.092e-002 8.874e-004 
9.461e-004 8.344e+006 1.956e+009 1.000e+001 5.112e-002 8.883e-004 
9.470e-004 8.344e+006 1.955e+009 1.000e+001 5.072e-002 8.893e-004 
9.479e-004 8.344e+006 1.954e+009 1.000e+001 5.099e-002 8.902e-004 
9.488e-004 8.344e+006 1.953e+009 1.000e+001 5.049e-002 8.911e-004 
9.498e-004 8.344e+006 1.956e+009 1.000e+001 4.933e-002 8.920e-004 
9.507e-004 8.345e+006 1.961e+009 1.000e+001 5.004e-002 8.929e-004 
9.515e-004 8.346e+006 1.958e+009 1.000e+001 5.039e-002 8.938e-004 
9.523e-004 8.346e+006 1.956e+009 1.000e+001 5.064e-002 8.946e-004 
9.532e-004 8.346e+006 1.955e+009 1.000e+001 5.015e-002 8.954e-004 
9.540e-004 8.347e+006 1.955e+009 1.000e+001 5.056e-002 8.963e-004 
9.548e-004 8.346e+006 1.955e+009 1.000e+001 5.086e-002 8.971e-004 
9.557e-004 8.346e+006 1.955e+009 1.000e+001 5.106e-002 8.979e-004 
9.565e-004 8.346e+006 1.954e+009 1.000e+001 5.047e-002 8.988e-004 
9.573e-004 8.348e+006 1.957e+009 1.000e+001 5.070e-002 8.996e-004 
9.582e-004 8.348e+006 1.956e+009 1.000e+001 5.064e-002 9.004e-004 
9.590e-004 8.349e+006 1.961e+009 1.000e+001 5.039e-002 9.012e-004 
9.598e-004 8.349e+006 1.957e+009 1.000e+001 5.083e-002 9.021e-004 
9.607e-004 8.349e+006 1.958e+009 1.000e+001 5.093e-002 9.029e-004 
9.615e-004 8.348e+006 1.956e+009 1.000e+001 5.088e-002 9.037e-004 
9.623e-004 8.347e+006 1.956e+009 1.000e+001 5.079e-002 9.046e-004 
9.632e-004 8.347e+006 1.955e+009 1.000e+001 5.086e-002 9.054e-004 
9.640e-004 8.347e+006 1.956e+009 1.000e+001 5.108e-002 9.062e-004 
9.648e-004 8.347e+006 1.956e+009 1.000e+001 5.097e-002 9.071e-004 
9.656e-004 8.347e+006 1.961e+009 1.000e+001 5.034e-002 9.079e-004 
9.665e-004 8.347e+006 1.955e+009 1.000e+001 5.075e-002 9.087e-004 
9.673e-004 8.347e+006 1.957e+009 1.000e+001 5.043e-002 9.096e-004 
9.681e-004 8.347e+006 1.956e+009 1.000e+001 5.143e-002 9.104e-004 
9.690e-004 8.346e+006 1.956e+009 1.000e+001 5.056e-002 9.112e-004 
9.698e-004 8.346e+006 1.956e+009 1.000e+001 5.054e-002 9.121e-004 
9.706e-004 8.347e+006 1.954e+009 1.000e+001 5.050e-002 9.129e-004 
9.715e-004 8.347e+006 1.955e+009 1.000e+001 5.062e-002 9.137e-004 
9.723e-004 8.347e+006 1.956e+009 1.000e+001 5.036e-002 9.146e-004 
9.733e-004 8.346e+006 1.955e+009 1.000e+001 5.105e-002 9.156e-004 
9.742e-004 8.347e+006 1.955e+009 1.000e+001 5.088e-002 9.165e-004 
9.751e-004 8.346e+006 1.954e+009 1.000e+001 5.147e-002 9.174e-004 
9.760e-004 8.344e+006 1.954e+009 1.000e+001 5.096e-002 9.182e-004 
9.768e-004 8.344e+006 1.954e+009 1.000e+001 5.101e-002 9.191e-004 
9.777e-004 8.344e+006 1.954e+009 1.000e+001 5.111e-002 9.199e-004 
9.785e-004 8.344e+006 1.954e+009 1.000e+001 5.080e-002 9.208e-004 
9.794e-004 8.345e+006 1.959e+009 1.000e+001 5.097e-002 9.217e-004 
9.804e-004 8.345e+006 1.954e+009 1.000e+001 5.093e-002 9.227e-004 
9.814e-004 8.345e+006 1.955e+009 1.000e+001 5.098e-002 9.236e-004 
9.824e-004 8.344e+006 1.955e+009 1.000e+001 5.060e-002 9.246e-004 
9.833e-004 8.345e+006 1.958e+009 1.000e+001 5.029e-002 9.256e-004 
9.843e-004 8.345e+006 1.956e+009 1.000e+001 5.073e-002 9.266e-004 
9.853e-004 8.345e+006 1.957e+009 1.000e+001 5.049e-002 9.276e-004 
9.863e-004 8.346e+006 1.957e+009 1.000e+001 5.045e-002 9.286e-004 
9.873e-004 8.345e+006 1.957e+009 1.000e+001 5.099e-002 9.295e-004 
9.883e-004 8.345e+006 1.959e+009 1.000e+001 5.100e-002 9.305e-004 
9.892e-004 8.345e+006 1.957e+009 1.000e+001 5.119e-002 9.315e-004 
9.902e-004 8.344e+006 1.960e+009 1.000e+001 5.091e-002 9.325e-004 
9.912e-004 8.344e+006 1.959e+009 1.000e+001 5.078e-002 9.335e-004 
9.922e-004 8.343e+006 1.958e+009 1.000e+001 5.030e-002 9.345e-004 
9.932e-004 8.344e+006 1.960e+009 1.000e+001 4.986e-002 9.355e-004 
9.942e-004 8.344e+006 1.958e+009 1.000e+001 5.079e-002 9.365e-004 
9.952e-004 8.344e+006 1.958e+009 1.000e+001 5.133e-002 9.374e-004 
9.961e-004 8.344e+006 1.958e+009 1.000e+001 5.108e-002 9.384e-004 
9.971e-004 8.343e+006 1.958e+009 1.000e+001 5.097e-002 9.394e-004 
9.981e-004 8.343e+006 1.957e+009 1.000e+001 5.064e-002 9.404e-004 
9.991e-004 8.343e+006 1.957e+009 1.000e+001 5.025e-002 9.414e-004 
1.000e-003 8.343e+006 1.956e+009 1.000e+001 5.077e-002 9.424e-004 
1.001e-003 8.343e+006 1.957e+009 1.000e+001 5.026e-002 9.434e-004 
1.002e-003 8.343e+006 1.957e+009 1.000e+001 5.112e-002 9.443e-004 
1.003e-003 8.342e+006 1.957e+009 1.000e+001 5.114e-002 9.453e-004 
1.004e-003 8.341e+006 1.957e+009 1.000e+001 5.095e-002 9.463e-004 
1.005e-003 8.341e+006 1.958e+009 1.000e+001 5.096e-002 9.473e-004 
1.006e-003 8.341e+006 1.957e+009 1.000e+001 5.045e-002 9.483e-004 
1.007e-003 8.342e+006 1.957e+009 1.000e+001 5.073e-002 9.493e-004 
1.008e-003 8.341e+006 1.957e+009 1.000e+001 5.013e-002 9.502e-004 
1.009e-003 8.342e+006 1.956e+009 1.000e+001 5.110e-002 9.511e-004 
1.010e-003 8.341e+006 1.957e+009 1.000e+001 5.099e-002 9.520e-004 
1.011e-003 8.340e+006 1.957e+009 1.000e+001 5.116e-002 9.530e-004 
1.012e-003 8.340e+006 1.958e+009 1.000e+001 5.060e-002 9.539e-004 
1.012e-003 8.339e+006 1.958e+009 1.000e+001 5.024e-002 9.548e-004 
1.013e-003 8.340e+006 1.958e+009 1.000e+001 5.069e-002 9.557e-004 
1.014e-003 8.340e+006 1.956e+009 1.000e+001 5.095e-002 9.566e-004 
1.015e-003 8.340e+006 1.956e+009 1.000e+001 5.075e-002 9.575e-004 
1.016e-003 8.341e+006 1.957e+009 1.000e+001 5.062e-002 9.585e-004 
1.017e-003 8.340e+006 1.958e+009 1.000e+001 5.104e-002 9.594e-004 
1.018e-003 8.338e+006 1.959e+009 1.000e+001 5.119e-002 9.604e-004 
1.019e-003 8.338e+006 1.959e+009 1.000e+001 5.087e-002 9.613e-004 
1.020e-003 8.338e+006 1.958e+009 1.000e+001 5.035e-002 9.623e-004 
1.021e-003 8.339e+006 1.959e+009 1.000e+001 5.037e-002 9.633e-004 
1.022e-003 8.339e+006 1.959e+009 1.000e+001 5.056e-002 9.642e-004 
1.023e-003 8.340e+006 1.962e+009 1.000e+001 4.936e-002 9.652e-004 
1.024e-003 8.341e+006 1.959e+009 1.000e+001 5.071e-002 9.661e-004 
1.025e-003 8.341e+006 1.960e+009 1.000e+001 5.100e-002 9.671e-004 
1.026e-003 8.340e+006 1.960e+009 1.000e+001 5.055e-002 9.680e-004 
1.027e-003 8.340e+006 1.958e+009 1.000e+001 5.098e-002 9.690e-004 
1.028e-003 8.340e+006 1.957e+009 1.000e+001 5.108e-002 9.700e-004 
1.029e-003 8.341e+006 1.957e+009 1.000e+001 5.062e-002 9.709e-004 
1.030e-003 8.341e+006 1.957e+009 1.000e+001 5.032e-002 9.719e-004 
1.031e-003 8.342e+006 1.966e+009 1.000e+001 4.954e-002 9.728e-004 
1.031e-003 8.341e+006 1.957e+009 1.000e+001 5.088e-002 9.738e-004 
1.032e-003 8.339e+006 1.956e+009 1.000e+001 5.144e-002 9.748e-004 
1.033e-003 8.339e+006 1.957e+009 1.000e+001 5.037e-002 9.757e-004 
1.034e-003 8.339e+006 1.955e+009 1.000e+001 5.145e-002 9.767e-004 
1.035e-003 8.339e+006 1.957e+009 1.000e+001 5.001e-002 9.776e-004 
1.036e-003 8.340e+006 1.956e+009 1.000e+001 5.075e-002 9.786e-004 
1.037e-003 8.341e+006 1.956e+009 1.000e+001 5.063e-002 9.795e-004 
1.038e-003 8.341e+006 1.956e+009 1.000e+001 5.102e-002 9.805e-004 
1.039e-003 8.341e+006 1.964e+009 1.000e+001 5.020e-002 9.815e-004 
1.040e-003 8.341e+006 1.957e+009 1.000e+001 5.031e-002 9.825e-004 
1.041e-003 8.341e+006 1.956e+009 1.000e+001 5.085e-002 9.835e-004 
1.042e-003 8.341e+006 1.957e+009 1.000e+001 5.045e-002 9.845e-004 
1.043e-003 8.341e+006 1.956e+009 1.000e+001 5.024e-002 9.855e-004 
1.044e-003 8.342e+006 1.957e+009 1.000e+001 5.028e-002 9.865e-004 
1.045e-003 8.343e+006 1.957e+009 1.000e+001 5.038e-002 9.875e-004 
1.046e-003 8.342e+006 1.966e+009 1.000e+001 5.093e-002 9.885e-004 
1.047e-003 8.342e+006 1.958e+009 1.000e+001 5.069e-002 9.895e-004 
1.048e-003 8.342e+006 1.957e+009 1.000e+001 5.106e-002 9.905e-004 
1.049e-003 8.342e+006 1.958e+009 1.000e+001 5.129e-002 9.914e-004 
1.050e-003 8.343e+006 1.957e+009 1.000e+001 5.032e-002 9.924e-004 
1.051e-003 8.344e+006 1.955e+009 1.000e+001 5.060e-002 9.934e-004 
1.052e-003 8.345e+006 1.957e+009 1.000e+001 5.024e-002 9.944e-004 
1.053e-003 8.345e+006 1.965e+009 1.000e+001 5.030e-002 9.954e-004 
1.054e-003 8.345e+006 1.958e+009 1.000e+001 5.075e-002 9.964e-004 
1.055e-003 8.344e+006 1.958e+009 1.000e+001 4.995e-002 9.974e-004 
1.056e-003 8.345e+006 1.955e+009 1.000e+001 5.097e-002 9.984e-004 
1.057e-003 8.344e+006 1.955e+009 1.000e+001 5.025e-002 9.994e-004 
1.058e-003 8.345e+006 1.957e+009 1.000e+001 4.950e-002 1.000e-003 
1.059e-003 8.346e+006 1.956e+009 1.000e+001 5.045e-002 1.001e-003 
1.060e-003 8.347e+006 1.959e+009 1.000e+001 4.981e-002 1.002e-003 
1.061e-003 8.347e+006 1.957e+009 1.000e+001 5.026e-002 1.003e-003 
1.062e-003 8.346e+006 1.957e+009 1.000e+001 5.059e-002 1.004e-003 
1.063e-003 8.346e+006 1.954e+009 1.000e+001 5.103e-002 1.005e-003 
1.064e-003 8.345e+006 1.954e+009 1.000e+001 5.068e-002 1.006e-003 
1.065e-003 8.345e+006 1.954e+009 1.000e+001 5.057e-002 1.007e-003 
1.066e-003 8.346e+006 1.958e+009 1.000e+001 5.023e-002 1.008e-003 
1.067e-003 8.348e+006 1.960e+009 1.000e+001 5.020e-002 1.009e-003 
1.068e-003 8.347e+006 1.957e+009 1.000e+001 5.074e-002 1.010e-003 
1.069e-003 8.347e+006 1.958e+009 1.000e+001 5.019e-002 1.011e-003 
1.070e-003 8.346e+006 1.957e+009 1.000e+001 5.131e-002 1.012e-003 
1.071e-003 8.346e+006 1.957e+009 1.000e+001 4.997e-002 1.013e-003 
1.072e-003 8.346e+006 1.955e+009 1.000e+001 5.072e-002 1.014e-003 
1.073e-003 8.347e+006 1.956e+009 1.000e+001 5.065e-002 1.015e-003 
1.074e-003 8.348e+006 1.962e+009 1.000e+001 5.017e-002 1.016e-003 
1.075e-003 8.348e+006 1.956e+009 1.000e+001 5.085e-002 1.017e-003 
1.076e-003 8.348e+006 1.958e+009 1.000e+001 5.090e-002 1.018e-003 
1.077e-003 8.347e+006 1.957e+009 1.000e+001 5.047e-002 1.019e-003 
1.078e-003 8.347e+006 1.956e+009 1.000e+001 5.013e-002 1.020e-003 
1.079e-003 8.347e+006 1.955e+009 1.000e+001 5.060e-002 1.021e-003 
1.080e-003 8.348e+006 1.956e+009 1.000e+001 5.049e-002 1.022e-003 
1.081e-003 8.349e+006 1.959e+009 1.000e+001 5.044e-002 1.023e-003 
1.082e-003 8.349e+006 1.956e+009 1.000e+001 5.104e-002 1.024e-003 
1.083e-003 8.349e+006 1.957e+009 1.000e+001 5.095e-002 1.025e-003 
1.084e-003 8.348e+006 1.956e+009 1.000e+001 5.073e-002 1.026e-003 
1.085e-003 8.348e+006 1.955e+009 1.000e+001 5.041e-002 1.027e-003 
1.086e-003 8.348e+006 1.956e+009 1.000e+001 5.033e-002 1.028e-003 
1.087e-003 8.348e+006 1.955e+009 1.000e+001 5.080e-002 1.029e-003 
1.088e-003 8.349e+006 1.959e+009 1.000e+001 5.080e-002 1.030e-003 
1.089e-003 8.349e+006 1.956e+009 1.000e+001 5.099e-002 1.031e-003 
1.090e-003 8.349e+006 1.957e+009 1.000e+001 5.049e-002 1.032e-003 
1.091e-003 8.349e+006 1.955e+009 1.000e+001 5.057e-002 1.033e-003 
1.092e-003 8.349e+006 1.957e+009 1.000e+001 5.075e-002 1.034e-003 
1.093e-003 8.350e+006 1.957e+009 1.000e+001 5.072e-002 1.035e-003 
1.094e-003 8.350e+006 1.956e+009 1.000e+001 5.069e-002 1.036e-003 
1.095e-003 8.350e+006 1.955e+009 1.000e+001 5.075e-002 1.037e-003 
1.096e-003 8.350e+006 1.956e+009 1.000e+001 5.124e-002 1.038e-003 
1.097e-003 8.350e+006 1.958e+009 1.000e+001 5.117e-002 1.039e-003 
1.098e-003 8.349e+006 1.958e+009 1.000e+001 5.114e-002 1.040e-003 
1.099e-003 8.349e+006 1.958e+009 1.000e+001 5.148e-002 1.041e-003 
1.100e-003 8.349e+006 1.958e+009 1.000e+001 5.078e-002 1.042e-003 
1.101e-003 8.348e+006 1.958e+009 1.000e+001 5.072e-002 1.043e-003 
1.102e-003 8.348e+006 1.958e+009 1.000e+001 5.094e-002 1.044e-003 
1.103e-003 8.348e+006 1.958e+009 1.000e+001 5.092e-002 1.045e-003 
1.104e-003 8.347e+006 1.958e+009 1.000e+001 5.125e-002 1.046e-003 
1.105e-003 8.347e+006 1.958e+009 1.000e+001 5.120e-002 1.047e-003 
1.106e-003 8.347e+006 1.960e+009 1.000e+001 5.107e-002 1.048e-003 
1.107e-003 8.347e+006 1.958e+009 1.000e+001 5.101e-002 1.049e-003 
1.108e-003 8.347e+006 1.958e+009 1.000e+001 5.069e-002 1.050e-003 
1.109e-003 8.346e+006 1.959e+009 1.000e+001 5.084e-002 1.051e-003 
1.110e-003 8.346e+006 1.959e+009 1.000e+001 5.075e-002 1.052e-003 
1.111e-003 8.345e+006 1.958e+009 1.000e+001 5.067e-002 1.053e-003 
1.112e-003 8.345e+006 1.959e+009 1.000e+001 5.121e-002 1.054e-003 
1.113e-003 8.344e+006 1.959e+009 1.000e+001 5.128e-002 1.055e-003 
1.114e-003 8.343e+006 1.960e+009 1.000e+001 5.069e-002 1.056e-003 
1.115e-003 8.344e+006 1.960e+009 1.000e+001 5.071e-002 1.057e-003 
1.116e-003 8.344e+006 1.959e+009 1.000e+001 5.084e-002 1.058e-003 
1.117e-003 8.344e+006 1.961e+009 1.000e+001 4.974e-002 1.059e-003 
1.118e-003 8.344e+006 1.958e+009 1.000e+001 5.040e-002 1.060e-003 
1.118e-003 8.344e+006 1.956e+009 1.000e+001 5.105e-002 1.061e-003 
1.119e-003 8.342e+006 1.956e+009 1.000e+001 5.157e-002 1.062e-003 
1.120e-003 8.342e+006 1.957e+009 1.000e+001 5.078e-002 1.063e-003 
1.121e-003 8.343e+006 1.960e+009 1.000e+001 4.989e-002 1.064e-003 
1.122e-003 8.343e+006 1.958e+009 1.000e+001 5.072e-002 1.065e-003 
1.123e-003 8.342e+006 1.958e+009 1.000e+001 5.015e-002 1.066e-003 
1.124e-003 8.343e+006 1.958e+009 1.000e+001 5.038e-002 1.067e-003 
1.125e-003 8.342e+006 1.957e+009 1.000e+001 5.098e-002 1.068e-003 
1.126e-003 8.341e+006 1.957e+009 1.000e+001 5.143e-002 1.069e-003 
1.127e-003 8.339e+006 1.957e+009 1.000e+001 5.131e-002 1.070e-003 
1.128e-003 8.340e+006 1.958e+009 1.000e+001 5.067e-002 1.071e-003 
1.129e-003 8.340e+006 1.958e+009 1.000e+001 5.060e-002 1.072e-003 
1.130e-003 8.340e+006 1.958e+009 1.000e+001 4.986e-002 1.073e-003 
1.131e-003 8.341e+006 1.958e+009 1.000e+001 5.080e-002 1.074e-003 
1.132e-003 8.340e+006 1.958e+009 1.000e+001 5.094e-002 1.075e-003 
1.133e-003 8.339e+006 1.959e+009 1.000e+001 5.105e-002 1.076e-003 
1.134e-003 8.338e+006 1.959e+009 1.000e+001 5.059e-002 1.077e-003 
1.135e-003 8.338e+006 1.958e+009 1.000e+001 5.099e-002 1.078e-003 
1.136e-003 8.338e+006 1.957e+009 1.000e+001 5.115e-002 1.079e-003 
1.137e-003 8.338e+006 1.958e+009 1.000e+001 5.102e-002 1.080e-003 
1.138e-003 8.338e+006 1.958e+009 1.000e+001 5.042e-002 1.081e-003 
1.139e-003 8.338e+006 1.958e+009 1.000e+001 5.072e-002 1.082e-003 
1.140e-003 8.337e+006 1.959e+009 1.000e+001 5.115e-002 1.083e-003 
1.141e-003 8.335e+006 1.958e+009 1.000e+001 5.062e-002 1.084e-003 
1.142e-003 8.336e+006 1.957e+009 1.000e+001 5.092e-002 1.085e-003 
1.143e-003 8.335e+006 1.956e+009 1.000e+001 5.086e-002 1.086e-003 
1.144e-003 8.336e+006 1.957e+009 1.000e+001 5.045e-002 1.087e-003 
1.145e-003 8.337e+006 1.957e+009 1.000e+001 5.050e-002 1.088e-003 
1.146e-003 8.338e+006 1.956e+009 1.000e+001 5.101e-002 1.089e-003 
1.147e-003 8.337e+006 1.955e+009 1.000e+001 5.112e-002 1.090e-003 
1.148e-003 8.337e+006 1.957e+009 1.000e+001 5.081e-002 1.091e-003 
1.149e-003 8.337e+006 1.955e+009 1.000e+001 5.108e-002 1.092e-003 
1.150e-003 8.336e+006 1.954e+009 1.000e+001 5.138e-002 1.092e-003 
1.151e-003 8.336e+006 1.954e+009 1.000e+001 5.089e-002 1.093e-003 
1.152e-003 8.337e+006 1.953e+009 1.000e+001 4.988e-002 1.094e-003 
1.153e-003 8.338e+006 1.954e+009 1.000e+001 5.076e-002 1.095e-003 
1.154e-003 8.338e+006 1.954e+009 1.000e+001 5.110e-002 1.096e-003 
1.155e-003 8.338e+006 1.961e+009 1.000e+001 5.032e-002 1.097e-003 
1.156e-003 8.338e+006 1.956e+009 1.000e+001 5.076e-002 1.098e-003 
1.157e-003 8.337e+006 1.955e+009 1.000e+001 5.077e-002 1.099e-003 
1.158e-003 8.337e+006 1.955e+009 1.000e+001 5.066e-002 1.100e-003 
1.159e-003 8.338e+006 1.956e+009 1.000e+001 5.040e-002 1.101e-003 
1.160e-003 8.339e+006 1.957e+009 1.000e+001 5.004e-002 1.102e-003 
1.160e-003 8.340e+006 1.958e+009 1.000e+001 5.043e-002 1.103e-003 
1.161e-003 8.340e+006 1.961e+009 1.000e+001 5.071e-002 1.104e-003 
1.162e-003 8.340e+006 1.958e+009 1.000e+001 5.108e-002 1.105e-003 
1.163e-003 8.339e+006 1.958e+009 1.000e+001 5.041e-002 1.106e-003 
1.164e-003 8.339e+006 1.959e+009 1.000e+001 5.065e-002 1.107e-003 
1.165e-003 8.339e+006 1.957e+009 1.000e+001 5.057e-002 1.108e-003 
1.166e-003 8.339e+006 1.955e+009 1.000e+001 5.040e-002 1.109e-003 
1.167e-003 8.340e+006 1.955e+009 1.000e+001 5.052e-002 1.109e-003 
1.168e-003 8.341e+006 1.961e+009 1.000e+001 4.963e-002 1.110e-003 
1.169e-003 8.342e+006 1.958e+009 1.000e+001 5.039e-002 1.111e-003 
1.170e-003 8.342e+006 1.957e+009 1.000e+001 5.114e-002 1.112e-003 
1.171e-003 8.341e+006 1.957e+009 1.000e+001 5.034e-002 1.113e-003 
1.172e-003 8.341e+006 1.955e+009 1.000e+001 5.123e-002 1.114e-003 
1.173e-003 8.341e+006 1.954e+009 1.000e+001 5.022e-002 1.115e-003 
1.174e-003 8.342e+006 1.955e+009 1.000e+001 5.054e-002 1.116e-003 
1.175e-003 8.342e+006 1.958e+009 1.000e+001 5.020e-002 1.117e-003 
1.176e-003 8.344e+006 1.962e+009 1.000e+001 5.040e-002 1.118e-003 
1.177e-003 8.345e+006 1.959e+009 1.000e+001 5.058e-002 1.119e-003 
1.178e-003 8.343e+006 1.959e+009 1.000e+001 4.924e-002 1.120e-003 
1.179e-003 8.343e+006 1.956e+009 1.000e+001 5.065e-002 1.121e-003 
1.180e-003 8.344e+006 1.956e+009 1.000e+001 5.017e-002 1.122e-003 
1.181e-003 8.344e+006 1.954e+009 1.000e+001 5.046e-002 1.123e-003 
1.182e-003 8.345e+006 1.956e+009 1.000e+001 5.079e-002 1.124e-003 
1.182e-003 8.347e+006 1.957e+009 1.000e+001 5.032e-002 1.125e-003 
1.183e-003 8.348e+006 1.955e+009 1.000e+001 5.061e-002 1.126e-003 
1.184e-003 8.348e+006 1.955e+009 1.000e+001 5.135e-002 1.127e-003 
1.185e-003 8.347e+006 1.956e+009 1.000e+001 5.054e-002 1.128e-003 
1.186e-003 8.348e+006 1.955e+009 1.000e+001 5.064e-002 1.129e-003 
1.187e-003 8.348e+006 1.955e+009 1.000e+001 5.097e-002 1.130e-003 
1.188e-003 8.348e+006 1.956e+009 1.000e+001 4.996e-002 1.130e-003 
1.189e-003 8.350e+006 1.958e+009 1.000e+001 5.029e-002 1.131e-003 
1.190e-003 8.350e+006 1.957e+009 1.000e+001 5.108e-002 1.132e-003 
1.191e-003 8.350e+006 1.958e+009 1.000e+001 5.125e-002 1.133e-003 
1.192e-003 8.349e+006 1.959e+009 1.000e+001 5.083e-002 1.134e-003 
1.193e-003 8.349e+006 1.961e+009 1.000e+001 4.989e-002 1.135e-003 
1.194e-003 8.349e+006 1.956e+009 1.000e+001 5.104e-002 1.136e-003 
1.195e-003 8.348e+006 1.955e+009 1.000e+001 5.134e-002 1.137e-003 
1.196e-003 8.350e+006 1.960e+009 1.000e+001 5.062e-002 1.138e-003 
1.197e-003 8.350e+006 1.956e+009 1.000e+001 5.057e-002 1.139e-003 
1.198e-003 8.350e+006 1.956e+009 1.000e+001 5.103e-002 1.140e-003 
1.199e-003 8.349e+006 1.957e+009 1.000e+001 4.985e-002 1.141e-003 
1.200e-003 8.349e+006 1.958e+009 1.000e+001 5.037e-002 1.142e-003 
1.201e-003 8.350e+006 1.957e+009 1.000e+001 5.076e-002 1.143e-003 
1.202e-003 8.349e+006 1.958e+009 1.000e+001 5.107e-002 1.144e-003 
1.203e-003 8.350e+006 1.957e+009 1.000e+001 5.022e-002 1.145e-003 
1.204e-003 8.350e+006 1.957e+009 1.000e+001 5.053e-002 1.146e-003 
1.204e-003 8.350e+006 1.959e+009 1.000e+001 5.134e-002 1.147e-003 
1.205e-003 8.348e+006 1.958e+009 1.000e+001 5.034e-002 1.148e-003 
1.206e-003 8.348e+006 1.958e+009 1.000e+001 5.032e-002 1.149e-003 
1.207e-003 8.350e+006 1.971e+009 1.000e+001 4.976e-002 1.150e-003 
1.208e-003 8.349e+006 1.960e+009 1.000e+001 5.107e-002 1.151e-003 
1.209e-003 8.349e+006 1.958e+009 1.000e+001 5.051e-002 1.152e-003 
1.210e-003 8.350e+006 1.958e+009 1.000e+001 5.082e-002 1.152e-003 
1.211e-003 8.350e+006 1.957e+009 1.000e+001 5.081e-002 1.153e-003 
1.212e-003 8.349e+006 1.958e+009 1.000e+001 5.127e-002 1.154e-003 
1.213e-003 8.349e+006 1.958e+009 1.000e+001 5.071e-002 1.155e-003 
1.214e-003 8.349e+006 1.958e+009 1.000e+001 5.104e-002 1.156e-003 
1.215e-003 8.348e+006 1.957e+009 1.000e+001 5.107e-002 1.157e-003 
1.216e-003 8.348e+006 1.957e+009 1.000e+001 5.078e-002 1.158e-003 
1.217e-003 8.348e+006 1.957e+009 1.000e+001 5.017e-002 1.159e-003 
1.218e-003 8.348e+006 1.957e+009 1.000e+001 5.068e-002 1.160e-003 
1.219e-003 8.347e+006 1.958e+009 1.000e+001 5.160e-002 1.161e-003 
1.220e-003 8.347e+006 1.958e+009 1.000e+001 5.095e-002 1.162e-003 
1.221e-003 8.346e+006 1.959e+009 1.000e+001 5.119e-002 1.163e-003 
1.222e-003 8.345e+006 1.960e+009 1.000e+001 5.122e-002 1.164e-003 
1.223e-003 8.345e+006 1.960e+009 1.000e+001 5.000e-002 1.165e-003 
1.224e-003 8.345e+006 1.959e+009 1.000e+001 5.110e-002 1.166e-003 
1.225e-003 8.345e+006 1.959e+009 1.000e+001 5.099e-002 1.167e-003 
1.226e-003 8.345e+006 1.959e+009 1.000e+001 5.103e-002 1.168e-003 
1.226e-003 8.345e+006 1.960e+009 1.000e+001 5.078e-002 1.169e-003 
1.227e-003 8.344e+006 1.959e+009 1.000e+001 5.136e-002 1.170e-003 
1.228e-003 8.342e+006 1.958e+009 1.000e+001 5.112e-002 1.171e-003 
1.229e-003 8.342e+006 1.959e+009 1.000e+001 5.013e-002 1.172e-003 
1.230e-003 8.342e+006 1.958e+009 1.000e+001 5.080e-002 1.173e-003 
1.231e-003 8.342e+006 1.959e+009 1.000e+001 5.060e-002 1.174e-003 
1.232e-003 8.342e+006 1.959e+009 1.000e+001 5.090e-002 1.174e-003 
1.233e-003 8.342e+006 1.958e+009 1.000e+001 5.093e-002 1.175e-003 
1.234e-003 8.342e+006 1.958e+009 1.000e+001 5.128e-002 1.176e-003 
1.235e-003 8.340e+006 1.957e+009 1.000e+001 5.129e-002 1.177e-003 
1.236e-003 8.338e+006 1.957e+009 1.000e+001 5.068e-002 1.178e-003 
1.237e-003 8.340e+006 1.959e+009 1.000e+001 4.996e-002 1.179e-003 
1.238e-003 8.340e+006 1.956e+009 1.000e+001 5.113e-002 1.180e-003 
1.239e-003 8.339e+006 1.955e+009 1.000e+001 5.070e-002 1.181e-003 
1.240e-003 8.340e+006 1.957e+009 1.000e+001 4.953e-002 1.182e-003 
1.241e-003 8.344e+006 1.972e+009 1.000e+001 4.945e-002 1.183e-003 
1.242e-003 8.344e+006 1.962e+009 1.000e+001 5.131e-002 1.184e-003 
1.243e-003 8.342e+006 1.961e+009 1.000e+001 5.100e-002 1.185e-003 
1.244e-003 8.342e+006 1.961e+009 1.000e+001 5.061e-002 1.186e-003 
1.245e-003 8.342e+006 1.961e+009 1.000e+001 5.050e-002 1.187e-003 
1.246e-003 8.342e+006 1.960e+009 1.000e+001 5.065e-002 1.188e-003 
1.246e-003 8.342e+006 1.960e+009 1.000e+001 5.064e-002 1.189e-003 
1.247e-003 8.343e+006 1.959e+009 1.000e+001 5.050e-002 1.190e-003 
1.248e-003 8.342e+006 1.959e+009 1.000e+001 5.097e-002 1.191e-003 
1.249e-003 8.341e+006 1.959e+009 1.000e+001 5.102e-002 1.192e-003 
1.250e-003 8.341e+006 1.957e+009 1.000e+001 5.071e-002 1.193e-003 
1.251e-003 8.341e+006 1.956e+009 1.000e+001 5.060e-002 1.194e-003 
1.252e-003 8.341e+006 1.958e+009 1.000e+001 5.061e-002 1.195e-003 
1.253e-003 8.341e+006 1.958e+009 1.000e+001 5.008e-002 1.196e-003 
1.254e-003 8.342e+006 1.958e+009 1.000e+001 5.038e-002 1.196e-003 
1.255e-003 8.342e+006 1.958e+009 1.000e+001 5.096e-002 1.197e-003 
1.256e-003 8.341e+006 1.957e+009 1.000e+001 5.124e-002 1.198e-003 
1.257e-003 8.341e+006 1.957e+009 1.000e+001 5.088e-002 1.199e-003 
1.258e-003 8.340e+006 1.957e+009 1.000e+001 5.097e-002 1.200e-003 
1.259e-003 8.339e+006 1.957e+009 1.000e+001 5.108e-002 1.201e-003 
1.260e-003 8.339e+006 1.960e+009 1.000e+001 4.995e-002 1.202e-003 
1.261e-003 8.340e+006 1.956e+009 1.000e+001 5.083e-002 1.203e-003 
1.262e-003 8.341e+006 1.956e+009 1.000e+001 5.091e-002 1.204e-003 
1.263e-003 8.340e+006 1.956e+009 1.000e+001 5.113e-002 1.205e-003 
1.264e-003 8.339e+006 1.956e+009 1.000e+001 5.093e-002 1.206e-003 
1.265e-003 8.339e+006 1.956e+009 1.000e+001 5.092e-002 1.207e-003 
1.266e-003 8.338e+006 1.956e+009 1.000e+001 5.127e-002 1.208e-003 
1.267e-003 8.338e+006 1.959e+009 1.000e+001 5.026e-002 1.209e-003 
1.268e-003 8.339e+006 1.957e+009 1.000e+001 5.003e-002 1.210e-003 
1.269e-003 8.340e+006 1.958e+009 1.000e+001 5.018e-002 1.211e-003 
1.270e-003 8.340e+006 1.958e+009 1.000e+001 5.085e-002 1.212e-003 
1.271e-003 8.340e+006 1.958e+009 1.000e+001 5.109e-002 1.213e-003 
1.272e-003 8.339e+006 1.959e+009 1.000e+001 5.057e-002 1.214e-003 
1.272e-003 8.339e+006 1.958e+009 1.000e+001 5.117e-002 1.215e-003 
1.273e-003 8.337e+006 1.958e+009 1.000e+001 5.038e-002 1.216e-003 
1.274e-003 8.337e+006 1.956e+009 1.000e+001 5.032e-002 1.217e-003 
1.275e-003 8.338e+006 1.956e+009 1.000e+001 5.043e-002 1.218e-003 
1.276e-003 8.339e+006 1.958e+009 1.000e+001 5.022e-002 1.219e-003 
1.277e-003 8.340e+006 1.961e+009 1.000e+001 5.016e-002 1.220e-003 
1.278e-003 8.340e+006 1.958e+009 1.000e+001 5.062e-002 1.221e-003 
1.279e-003 8.339e+006 1.958e+009 1.000e+001 5.066e-002 1.222e-003 
1.280e-003 8.339e+006 1.959e+009 1.000e+001 5.041e-002 1.222e-003 
1.281e-003 8.340e+006 1.956e+009 1.000e+001 5.070e-002 1.223e-003 
1.282e-003 8.340e+006 1.955e+009 1.000e+001 5.059e-002 1.224e-003 
1.283e-003 8.341e+006 1.956e+009 1.000e+001 5.027e-002 1.225e-003 
1.284e-003 8.343e+006 1.959e+009 1.000e+001 4.999e-002 1.226e-003 
1.285e-003 8.344e+006 1.961e+009 1.000e+001 5.075e-002 1.227e-003 
1.286e-003 8.343e+006 1.957e+009 1.000e+001 5.148e-002 1.228e-003 
1.287e-003 8.342e+006 1.958e+009 1.000e+001 4.976e-002 1.229e-003 
1.288e-003 8.342e+006 1.956e+009 1.000e+001 5.069e-002 1.230e-003 
1.289e-003 8.342e+006 1.954e+009 1.000e+001 5.055e-002 1.231e-003 
1.290e-003 8.343e+006 1.955e+009 1.000e+001 5.075e-002 1.232e-003 
1.291e-003 8.345e+006 1.959e+009 1.000e+001 4.997e-002 1.233e-003 
1.292e-003 8.346e+006 1.958e+009 1.000e+001 5.030e-002 1.234e-003 
1.293e-003 8.346e+006 1.957e+009 1.000e+001 5.127e-002 1.235e-003 
1.294e-003 8.344e+006 1.955e+009 1.000e+001 4.950e-002 1.236e-003 
1.295e-003 8.345e+006 1.954e+009 1.000e+001 5.036e-002 1.237e-003 
1.296e-003 8.345e+006 1.954e+009 1.000e+001 5.069e-002 1.238e-003 
1.297e-003 8.346e+006 1.955e+009 1.000e+001 5.051e-002 1.239e-003 
1.298e-003 8.347e+006 1.957e+009 1.000e+001 4.988e-002 1.240e-003 
1.298e-003 8.349e+006 1.960e+009 1.000e+001 5.066e-002 1.241e-003 
1.299e-003 8.349e+006 1.956e+009 1.000e+001 5.115e-002 1.242e-003 
1.300e-003 8.347e+006 1.958e+009 1.000e+001 5.111e-002 1.243e-003 
1.301e-003 8.348e+006 1.956e+009 1.000e+001 5.055e-002 1.244e-003 
1.302e-003 8.348e+006 1.955e+009 1.000e+001 5.064e-002 1.245e-003 
1.303e-003 8.347e+006 1.954e+009 1.000e+001 5.127e-002 1.246e-003 
1.304e-003 8.349e+006 1.959e+009 1.000e+001 5.057e-002 1.246e-003 
1.305e-003 8.350e+006 1.953e+009 1.000e+001 5.072e-002 1.247e-003 
1.306e-003 8.350e+006 1.953e+009 1.000e+001 5.093e-002 1.248e-003 
1.307e-003 8.349e+006 1.953e+009 1.000e+001 5.077e-002 1.249e-003 
1.308e-003 8.349e+006 1.955e+009 1.000e+001 5.089e-002 1.250e-003 
1.309e-003 8.350e+006 1.954e+009 1.000e+001 5.086e-002 1.251e-003 
1.310e-003 8.350e+006 1.955e+009 1.000e+001 5.094e-002 1.252e-003 
1.311e-003 8.350e+006 1.955e+009 1.000e+001 5.034e-002 1.253e-003 
1.312e-003 8.351e+006 1.957e+009 1.000e+001 5.026e-002 1.254e-003 
1.313e-003 8.351e+006 1.957e+009 1.000e+001 5.133e-002 1.255e-003 
1.314e-003 8.350e+006 1.957e+009 1.000e+001 5.097e-002 1.256e-003 
1.315e-003 8.350e+006 1.958e+009 1.000e+001 5.068e-002 1.257e-003 
1.316e-003 8.349e+006 1.957e+009 1.000e+001 5.050e-002 1.258e-003 
1.317e-003 8.349e+006 1.957e+009 1.000e+001 5.096e-002 1.259e-003 
1.318e-003 8.348e+006 1.956e+009 1.000e+001 5.072e-002 1.260e-003 
1.319e-003 8.349e+006 1.957e+009 1.000e+001 5.062e-002 1.261e-003 
1.320e-003 8.349e+006 1.955e+009 1.000e+001 5.127e-002 1.262e-003 
1.320e-003 8.348e+006 1.955e+009 1.000e+001 5.161e-002 1.263e-003 
1.321e-003 8.347e+006 1.958e+009 1.000e+001 5.034e-002 1.264e-003 
1.322e-003 8.347e+006 1.957e+009 1.000e+001 5.095e-002 1.264e-003 
1.323e-003 8.347e+006 1.957e+009 1.000e+001 5.063e-002 1.265e-003 
1.324e-003 8.346e+006 1.956e+009 1.000e+001 5.088e-002 1.266e-003 
1.325e-003 8.346e+006 1.956e+009 1.000e+001 5.104e-002 1.267e-003 
1.326e-003 8.346e+006 1.957e+009 1.000e+001 5.105e-002 1.268e-003 
1.327e-003 8.346e+006 1.957e+009 1.000e+001 5.131e-002 1.269e-003 
1.328e-003 8.345e+006 1.959e+009 1.000e+001 5.049e-002 1.270e-003 
1.329e-003 8.344e+006 1.957e+009 1.000e+001 5.107e-002 1.271e-003 
1.330e-003 8.343e+006 1.958e+009 1.000e+001 5.134e-002 1.272e-003 
1.331e-003 8.343e+006 1.958e+009 1.000e+001 5.042e-002 1.273e-003 
1.332e-003 8.343e+006 1.958e+009 1.000e+001 5.040e-002 1.274e-003 
1.333e-003 8.343e+006 1.958e+009 1.000e+001 5.131e-002 1.275e-003 
1.334e-003 8.343e+006 1.959e+009 1.000e+001 5.077e-002 1.276e-003 
1.335e-003 8.343e+006 1.959e+009 1.000e+001 5.129e-002 1.277e-003 
1.336e-003 8.343e+006 1.959e+009 1.000e+001 5.123e-002 1.278e-003 
1.336e-003 8.342e+006 1.958e+009 1.000e+001 5.127e-002 1.279e-003 
1.337e-003 8.340e+006 1.958e+009 1.000e+001 5.083e-002 1.280e-003 
1.338e-003 8.341e+006 1.958e+009 1.000e+001 5.077e-002 1.281e-003 
1.339e-003 8.340e+006 1.958e+009 1.000e+001 5.103e-002 1.282e-003 
1.340e-003 8.340e+006 1.959e+009 1.000e+001 5.080e-002 1.283e-003 
1.341e-003 8.340e+006 1.959e+009 1.000e+001 5.065e-002 1.284e-003 
1.342e-003 8.340e+006 1.959e+009 1.000e+001 5.068e-002 1.285e-003 
1.343e-003 8.339e+006 1.959e+009 1.000e+001 5.118e-002 1.286e-003 
1.344e-003 8.338e+006 1.959e+009 1.000e+001 5.113e-002 1.287e-003 
1.345e-003 8.338e+006 1.957e+009 1.000e+001 5.041e-002 1.288e-003 
1.346e-003 8.339e+006 1.957e+009 1.000e+001 5.074e-002 1.289e-003 
1.347e-003 8.339e+006 1.959e+009 1.000e+001 5.066e-002 1.290e-003 
1.348e-003 8.339e+006 1.959e+009 1.000e+001 5.109e-002 1.291e-003 
1.349e-003 8.339e+006 1.959e+009 1.000e+001 5.087e-002 1.291e-003 
1.350e-003 8.339e+006 1.960e+009 1.000e+001 5.132e-002 1.292e-003 
1.351e-003 8.337e+006 1.958e+009 1.000e+001 5.087e-002 1.293e-003 
1.352e-003 8.337e+006 1.958e+009 1.000e+001 5.037e-002 1.294e-003 
1.353e-003 8.337e+006 1.958e+009 1.000e+001 5.079e-002 1.295e-003 
1.354e-003 8.336e+006 1.957e+009 1.000e+001 5.048e-002 1.296e-003 
1.355e-003 8.336e+006 1.957e+009 1.000e+001 5.017e-002 1.297e-003 
1.356e-003 8.337e+006 1.957e+009 1.000e+001 5.058e-002 1.298e-003 
1.357e-003 8.336e+006 1.958e+009 1.000e+001 5.115e-002 1.299e-003 
1.358e-003 8.335e+006 1.959e+009 1.000e+001 5.084e-002 1.300e-003 
1.359e-003 8.335e+006 1.958e+009 1.000e+001 5.073e-002 1.301e-003 
1.360e-003 8.334e+006 1.957e+009 1.000e+001 5.065e-002 1.302e-003 
1.361e-003 8.334e+006 1.959e+009 1.000e+001 5.097e-002 1.303e-003 
1.362e-003 8.334e+006 1.959e+009 1.000e+001 4.946e-002 1.304e-003 
1.363e-003 8.335e+006 1.959e+009 1.000e+001 5.053e-002 1.305e-003 
1.364e-003 8.335e+006 1.958e+009 1.000e+001 5.089e-002 1.306e-003 
1.365e-003 8.334e+006 1.959e+009 1.000e+001 5.071e-002 1.307e-003 
1.366e-003 8.333e+006 1.958e+009 1.000e+001 5.106e-002 1.308e-003 
1.367e-003 8.333e+006 1.957e+009 1.000e+001 5.084e-002 1.309e-003 
1.368e-003 8.332e+006 1.957e+009 1.000e+001 5.160e-002 1.310e-003 
1.369e-003 8.333e+006 1.960e+009 1.000e+001 5.044e-002 1.311e-003 
1.370e-003 8.334e+006 1.958e+009 1.000e+001 5.043e-002 1.312e-003 
1.371e-003 8.334e+006 1.957e+009 1.000e+001 5.090e-002 1.313e-003 
1.372e-003 8.334e+006 1.958e+009 1.000e+001 5.111e-002 1.314e-003 
1.373e-003 8.333e+006 1.957e+009 1.000e+001 5.090e-002 1.315e-003 
1.374e-003 8.332e+006 1.957e+009 1.000e+001 5.099e-002 1.316e-003 
1.375e-003 8.332e+006 1.956e+009 1.000e+001 5.089e-002 1.317e-003 
1.376e-003 8.332e+006 1.958e+009 1.000e+001 4.995e-002 1.318e-003 
1.377e-003 8.334e+006 1.955e+009 1.000e+001 5.035e-002 1.319e-003 
1.378e-003 8.334e+006 1.957e+009 1.000e+001 5.068e-002 1.320e-003 
1.379e-003 8.334e+006 1.958e+009 1.000e+001 5.099e-002 1.321e-003 
1.380e-003 8.334e+006 1.965e+009 1.000e+001 5.060e-002 1.322e-003 
1.381e-003 8.334e+006 1.958e+009 1.000e+001 5.063e-002 1.323e-003 
1.382e-003 8.333e+006 1.958e+009 1.000e+001 5.086e-002 1.324e-003 
1.383e-003 8.334e+006 1.959e+009 1.000e+001 5.044e-002 1.325e-003 
1.384e-003 8.334e+006 1.957e+009 1.000e+001 5.046e-002 1.326e-003 
1.384e-003 8.335e+006 1.957e+009 1.000e+001 5.040e-002 1.327e-003 
1.385e-003 8.335e+006 1.956e+009 1.000e+001 5.027e-002 1.328e-003 
1.386e-003 8.336e+006 1.962e+009 1.000e+001 5.035e-002 1.329e-003 
1.387e-003 8.335e+006 1.958e+009 1.000e+001 5.059e-002 1.330e-003 
1.388e-003 8.333e+006 1.956e+009 1.000e+001 5.092e-002 1.331e-003 
1.389e-003 8.334e+006 1.956e+009 1.000e+001 5.059e-002 1.332e-003 
1.390e-003 8.335e+006 1.957e+009 1.000e+001 5.064e-002 1.333e-003 
1.391e-003 8.335e+006 1.957e+009 1.000e+001 5.051e-002 1.334e-003 
1.392e-003 8.337e+006 1.958e+009 1.000e+001 5.035e-002 1.335e-003 
1.393e-003 8.338e+006 1.964e+009 1.000e+001 5.014e-002 1.336e-003 
1.394e-003 8.338e+006 1.960e+009 1.000e+001 5.059e-002 1.337e-003 
1.395e-003 8.337e+006 1.958e+009 1.000e+001 5.076e-002 1.338e-003 
1.396e-003 8.338e+006 1.957e+009 1.000e+001 5.028e-002 1.339e-003 
1.397e-003 8.338e+006 1.956e+009 1.000e+001 5.000e-002 1.340e-003 
1.398e-003 8.339e+006 1.956e+009 1.000e+001 5.021e-002 1.341e-003 
1.399e-003 8.342e+006 1.957e+009 1.000e+001 5.020e-002 1.341e-003 
1.400e-003 8.343e+006 1.963e+009 1.000e+001 4.974e-002 1.342e-003 
1.401e-003 8.343e+006 1.957e+009 1.000e+001 5.108e-002 1.343e-003 
1.402e-003 8.341e+006 1.956e+009 1.000e+001 5.127e-002 1.344e-003 
1.403e-003 8.342e+006 1.957e+009 1.000e+001 5.070e-002 1.345e-003 
1.404e-003 8.342e+006 1.955e+009 1.000e+001 5.055e-002 1.346e-003 
1.405e-003 8.343e+006 1.957e+009 1.000e+001 5.067e-002 1.347e-003 
1.406e-003 8.344e+006 1.956e+009 1.000e+001 5.034e-002 1.348e-003 
1.407e-003 8.346e+006 1.963e+009 1.000e+001 5.013e-002 1.349e-003 
1.408e-003 8.346e+006 1.959e+009 1.000e+001 5.102e-002 1.350e-003 
1.409e-003 8.344e+006 1.957e+009 1.000e+001 5.091e-002 1.351e-003 
1.410e-003 8.344e+006 1.956e+009 1.000e+001 5.081e-002 1.352e-003 
1.411e-003 8.344e+006 1.956e+009 1.000e+001 5.094e-002 1.353e-003 
1.412e-003 8.344e+006 1.956e+009 1.000e+001 5.082e-002 1.354e-003 
1.413e-003 8.345e+006 1.954e+009 1.000e+001 5.027e-002 1.355e-003 
1.414e-003 8.346e+006 1.954e+009 1.000e+001 5.069e-002 1.356e-003 
1.415e-003 8.346e+006 1.954e+009 1.000e+001 5.112e-002 1.357e-003 
1.416e-003 8.345e+006 1.955e+009 1.000e+001 5.046e-002 1.358e-003 
1.417e-003 8.345e+006 1.955e+009 1.000e+001 5.083e-002 1.359e-003 
1.418e-003 8.345e+006 1.955e+009 1.000e+001 5.083e-002 1.360e-003 
1.419e-003 8.345e+006 1.957e+009 1.000e+001 5.084e-002 1.361e-003 
1.420e-003 8.345e+006 1.955e+009 1.000e+001 5.052e-002 1.362e-003 
1.421e-003 8.346e+006 1.956e+009 1.000e+001 5.098e-002 1.363e-003 
1.422e-003 8.345e+006 1.955e+009 1.000e+001 5.148e-002 1.364e-003 
1.422e-003 8.344e+006 1.954e+009 1.000e+001 5.085e-002 1.365e-003 
1.423e-003 8.344e+006 1.955e+009 1.000e+001 5.058e-002 1.366e-003 
1.424e-003 8.344e+006 1.955e+009 1.000e+001 5.070e-002 1.366e-003 
1.425e-003 8.343e+006 1.955e+009 1.000e+001 5.097e-002 1.367e-003 
1.426e-003 8.343e+006 1.955e+009 1.000e+001 5.066e-002 1.368e-003 
1.427e-003 8.344e+006 1.955e+009 1.000e+001 5.074e-002 1.369e-003 
1.428e-003 8.344e+006 1.955e+009 1.000e+001 5.096e-002 1.370e-003 
1.429e-003 8.343e+006 1.955e+009 1.000e+001 5.053e-002 1.371e-003 
1.430e-003 8.343e+006 1.956e+009 1.000e+001 5.120e-002 1.372e-003 
1.431e-003 8.343e+006 1.956e+009 1.000e+001 5.146e-002 1.373e-003 
1.432e-003 8.343e+006 1.958e+009 1.000e+001 5.052e-002 1.374e-003 
1.433e-003 8.343e+006 1.958e+009 1.000e+001 5.076e-002 1.375e-003 
1.434e-003 8.343e+006 1.959e+009 1.000e+001 5.062e-002 1.376e-003 
1.434e-003 8.343e+006 1.958e+009 1.000e+001 5.071e-002 1.377e-003 
1.435e-003 8.342e+006 1.958e+009 1.000e+001 5.120e-002 1.378e-003 
1.436e-003 8.342e+006 1.959e+009 1.000e+001 5.092e-002 1.379e-003 
1.437e-003 8.342e+006 1.961e+009 1.000e+001 5.026e-002 1.380e-003 
1.438e-003 8.340e+006 1.958e+009 1.000e+001 5.054e-002 1.381e-003 
1.439e-003 8.340e+006 1.958e+009 1.000e+001 5.054e-002 1.381e-003 
1.440e-003 8.340e+006 1.957e+009 1.000e+001 5.103e-002 1.382e-003 
1.441e-003 8.340e+006 1.957e+009 1.000e+001 5.132e-002 1.383e-003 
1.442e-003 8.340e+006 1.957e+009 1.000e+001 5.075e-002 1.384e-003 
1.443e-003 8.339e+006 1.957e+009 1.000e+001 5.062e-002 1.385e-003 
1.444e-003 8.338e+006 1.959e+009 1.000e+001 5.036e-002 1.386e-003 
1.445e-003 8.338e+006 1.958e+009 1.000e+001 5.129e-002 1.387e-003 
1.446e-003 8.337e+006 1.959e+009 1.000e+001 5.070e-002 1.388e-003 
1.447e-003 8.337e+006 1.958e+009 1.000e+001 5.047e-002 1.389e-003 
1.448e-003 8.338e+006 1.957e+009 1.000e+001 5.098e-002 1.390e-003 
1.448e-003 8.337e+006 1.957e+009 1.000e+001 5.073e-002 1.391e-003 
1.449e-003 8.337e+006 1.958e+009 1.000e+001 5.056e-002 1.392e-003 
1.450e-003 8.337e+006 1.958e+009 1.000e+001 5.101e-002 1.393e-003 
1.451e-003 8.336e+006 1.959e+009 1.000e+001 5.143e-002 1.394e-003 
1.452e-003 8.335e+006 1.959e+009 1.000e+001 5.157e-002 1.395e-003 
1.453e-003 8.335e+006 1.959e+009 1.000e+001 5.018e-002 1.395e-003 
1.454e-003 8.335e+006 1.958e+009 1.000e+001 5.044e-002 1.396e-003 
1.455e-003 8.335e+006 1.958e+009 1.000e+001 5.063e-002 1.397e-003 
1.456e-003 8.335e+006 1.956e+009 1.000e+001 5.101e-002 1.398e-003 
1.457e-003 8.335e+006 1.955e+009 1.000e+001 5.094e-002 1.399e-003 
1.458e-003 8.335e+006 1.957e+009 1.000e+001 5.052e-002 1.400e-003 
1.459e-003 8.334e+006 1.956e+009 1.000e+001 5.101e-002 1.401e-003 
1.460e-003 8.334e+006 1.957e+009 1.000e+001 5.097e-002 1.402e-003 
1.461e-003 8.333e+006 1.957e+009 1.000e+001 5.052e-002 1.403e-003 
1.462e-003 8.334e+006 1.957e+009 1.000e+001 5.072e-002 1.404e-003 
1.463e-003 8.333e+006 1.956e+009 1.000e+001 5.114e-002 1.405e-003 
1.463e-003 8.334e+006 1.956e+009 1.000e+001 5.049e-002 1.406e-003 
1.464e-003 8.334e+006 1.958e+009 1.000e+001 4.973e-002 1.407e-003 
1.465e-003 8.334e+006 1.957e+009 1.000e+001 5.109e-002 1.408e-003 
1.466e-003 8.333e+006 1.956e+009 1.000e+001 5.098e-002 1.409e-003 
1.467e-003 8.332e+006 1.957e+009 1.000e+001 5.147e-002 1.410e-003 
1.468e-003 8.333e+006 1.956e+009 1.000e+001 5.039e-002 1.411e-003 
1.469e-003 8.333e+006 1.957e+009 1.000e+001 5.115e-002 1.412e-003 
1.470e-003 8.334e+006 1.958e+009 1.000e+001 5.023e-002 1.413e-003 
1.471e-003 8.336e+006 1.959e+009 1.000e+001 4.995e-002 1.414e-003 
1.472e-003 8.336e+006 1.957e+009 1.000e+001 5.080e-002 1.414e-003 
1.473e-003 8.335e+006 1.958e+009 1.000e+001 5.022e-002 1.415e-003 
1.474e-003 8.335e+006 1.956e+009 1.000e+001 5.129e-002 1.416e-003 
1.475e-003 8.335e+006 1.956e+009 1.000e+001 5.087e-002 1.417e-003 
1.476e-003 8.334e+006 1.957e+009 1.000e+001 5.094e-002 1.418e-003 
1.477e-003 8.334e+006 1.956e+009 1.000e+001 5.090e-002 1.419e-003 
1.478e-003 8.335e+006 1.958e+009 1.000e+001 5.037e-002 1.420e-003 
1.479e-003 8.336e+006 1.956e+009 1.000e+001 5.055e-002 1.421e-003 
1.480e-003 8.336e+006 1.956e+009 1.000e+001 5.041e-002 1.422e-003 
1.481e-003 8.336e+006 1.957e+009 1.000e+001 5.090e-002 1.423e-003 
1.482e-003 8.335e+006 1.958e+009 1.000e+001 5.101e-002 1.424e-003 
1.483e-003 8.335e+006 1.958e+009 1.000e+001 5.080e-002 1.425e-003 
1.484e-003 8.335e+006 1.960e+009 1.000e+001 5.029e-002 1.426e-003 
1.485e-003 8.335e+006 1.959e+009 1.000e+001 5.003e-002 1.427e-003 
1.486e-003 8.336e+006 1.958e+009 1.000e+001 5.028e-002 1.428e-003 
1.487e-003 8.337e+006 1.959e+009 1.000e+001 5.066e-002 1.429e-003 
1.488e-003 8.336e+006 1.959e+009 1.000e+001 5.127e-002 1.430e-003 
1.489e-003 8.335e+006 1.959e+009 1.000e+001 5.118e-002 1.431e-003 
1.490e-003 8.334e+006 1.959e+009 1.000e+001 5.162e-002 1.432e-003 
1.491e-003 8.333e+006 1.958e+009 1.000e+001 5.073e-002 1.433e-003 
1.492e-003 8.333e+006 1.960e+009 1.000e+001 5.012e-002 1.434e-003 
1.492e-003 8.334e+006 1.959e+009 1.000e+001 5.011e-002 1.435e-003 
1.493e-003 8.334e+006 1.963e+009 1.000e+001 4.922e-002 1.436e-003 
1.494e-003 8.335e+006 1.957e+009 1.000e+001 5.048e-002 1.437e-003 
1.495e-003 8.335e+006 1.963e+009 1.000e+001 5.011e-002 1.438e-003 
1.496e-003 8.334e+006 1.958e+009 1.000e+001 5.113e-002 1.439e-003 
1.497e-003 8.334e+006 1.957e+009 1.000e+001 5.071e-002 1.440e-003 
1.498e-003 8.334e+006 1.956e+009 1.000e+001 4.992e-002 1.441e-003 
1.499e-003 8.334e+006 1.955e+009 1.000e+001 5.057e-002 1.442e-003 
1.500e-003 8.336e+006 1.956e+009 1.000e+001 5.022e-002 1.443e-003 
1.501e-003 8.337e+006 1.958e+009 1.000e+001 5.037e-002 1.444e-003 
1.502e-003 8.338e+006 1.962e+009 1.000e+001 5.067e-002 1.445e-003 
1.503e-003 8.337e+006 1.958e+009 1.000e+001 5.141e-002 1.446e-003 
1.504e-003 8.337e+006 1.958e+009 1.000e+001 5.037e-002 1.447e-003 
1.505e-003 8.338e+006 1.960e+009 1.000e+001 4.976e-002 1.448e-003 
1.506e-003 8.338e+006 1.957e+009 1.000e+001 4.999e-002 1.449e-003 
1.507e-003 8.340e+006 1.962e+009 1.000e+001 4.945e-002 1.450e-003 
1.508e-003 8.342e+006 1.957e+009 1.000e+001 5.011e-002 1.450e-003 
1.509e-003 8.343e+006 1.964e+009 1.000e+001 5.034e-002 1.451e-003 
1.510e-003 8.341e+006 1.958e+009 1.000e+001 5.084e-002 1.452e-003 
1.511e-003 8.341e+006 1.957e+009 1.000e+001 5.047e-002 1.453e-003 
1.512e-003 8.342e+006 1.957e+009 1.000e+001 5.052e-002 1.454e-003 
1.513e-003 8.342e+006 1.955e+009 1.000e+001 5.053e-002 1.455e-003 
1.514e-003 8.344e+006 1.958e+009 1.000e+001 4.978e-002 1.456e-003 
1.515e-003 8.345e+006 1.955e+009 1.000e+001 5.055e-002 1.457e-003 
1.516e-003 8.346e+006 1.961e+009 1.000e+001 5.042e-002 1.458e-003 
1.517e-003 8.344e+006 1.956e+009 1.000e+001 5.152e-002 1.459e-003 
1.518e-003 8.343e+006 1.955e+009 1.000e+001 5.094e-002 1.460e-003 
1.519e-003 8.343e+006 1.957e+009 1.000e+001 5.044e-002 1.461e-003 
1.520e-003 8.342e+006 1.956e+009 1.000e+001 5.135e-002 1.462e-003 
1.521e-003 8.343e+006 1.956e+009 1.000e+001 5.002e-002 1.463e-003 
1.522e-003 8.344e+006 1.955e+009 1.000e+001 5.030e-002 1.464e-003 
1.523e-003 8.346e+006 1.964e+009 1.000e+001 5.005e-002 1.465e-003 
1.524e-003 8.345e+006 1.957e+009 1.000e+001 5.044e-002 1.466e-003 
1.525e-003 8.345e+006 1.956e+009 1.000e+001 5.110e-002 1.467e-003 
1.526e-003 8.345e+006 1.955e+009 1.000e+001 5.106e-002 1.468e-003 
1.527e-003 8.344e+006 1.956e+009 1.000e+001 5.082e-002 1.469e-003 
1.528e-003 8.344e+006 1.955e+009 1.000e+001 5.069e-002 1.470e-003 
1.529e-003 8.345e+006 1.955e+009 1.000e+001 5.058e-002 1.471e-003 
1.530e-003 8.346e+006 1.963e+009 1.000e+001 5.051e-002 1.472e-003 
1.531e-003 8.346e+006 1.957e+009 1.000e+001 5.098e-002 1.473e-003 
1.532e-003 8.345e+006 1.958e+009 1.000e+001 5.066e-002 1.474e-003 
1.533e-003 8.345e+006 1.958e+009 1.000e+001 5.088e-002 1.475e-003 
1.534e-003 8.344e+006 1.955e+009 1.000e+001 5.079e-002 1.476e-003 
1.535e-003 8.344e+006 1.954e+009 1.000e+001 5.101e-002 1.477e-003 
1.536e-003 8.344e+006 1.953e+009 1.000e+001 5.057e-002 1.478e-003 
1.537e-003 8.345e+006 1.953e+009 1.000e+001 5.103e-002 1.479e-003 
1.538e-003 8.344e+006 1.953e+009 1.000e+001 5.086e-002 1.480e-003 
1.539e-003 8.344e+006 1.953e+009 1.000e+001 5.133e-002 1.481e-003 
1.540e-003 8.343e+006 1.955e+009 1.000e+001 5.070e-002 1.482e-003 
1.541e-003 8.343e+006 1.955e+009 1.000e+001 5.082e-002 1.483e-003 
1.542e-003 8.343e+006 1.956e+009 1.000e+001 5.044e-002 1.484e-003 
1.543e-003 8.343e+006 1.958e+009 1.000e+001 5.082e-002 1.485e-003 
1.544e-003 8.343e+006 1.957e+009 1.000e+001 5.082e-002 1.486e-003 
1.545e-003 8.343e+006 1.958e+009 1.000e+001 5.093e-002 1.487e-003 
1.546e-003 8.342e+006 1.959e+009 1.000e+001 5.103e-002 1.488e-003 
1.547e-003 8.341e+006 1.960e+009 1.000e+001 5.048e-002 1.489e-003 
1.548e-003 8.341e+006 1.960e+009 1.000e+001 4.977e-002 1.490e-003 
1.549e-003 8.342e+006 1.959e+009 1.000e+001 5.023e-002 1.491e-003 
1.550e-003 8.342e+006 1.958e+009 1.000e+001 5.093e-002 1.492e-003 
1.550e-003 8.342e+006 1.958e+009 1.000e+001 5.090e-002 1.493e-003 
1.551e-003 8.342e+006 1.957e+009 1.000e+001 5.094e-002 1.494e-003 
1.552e-003 8.341e+006 1.957e+009 1.000e+001 5.167e-002 1.495e-003 
1.553e-003 8.340e+006 1.960e+009 1.000e+001 5.120e-002 1.496e-003 
1.554e-003 8.340e+006 1.959e+009 1.000e+001 5.027e-002 1.497e-003 
1.555e-003 8.341e+006 1.959e+009 1.000e+001 5.068e-002 1.498e-003 
1.556e-003 8.340e+006 1.959e+009 1.000e+001 5.113e-002 1.499e-003 
1.557e-003 8.340e+006 1.959e+009 1.000e+001 5.008e-002 1.500e-003 
1.558e-003 8.340e+006 1.957e+009 1.000e+001 5.108e-002 1.501e-003 
1.559e-003 8.339e+006 1.958e+009 1.000e+001 5.143e-002 1.502e-003 
1.560e-003 8.338e+006 1.961e+009 1.000e+001 5.086e-002 1.503e-003 
1.561e-003 8.338e+006 1.960e+009 1.000e+001 5.048e-002 1.504e-003 
1.562e-003 8.338e+006 1.959e+009 1.000e+001 5.068e-002 1.505e-003 
1.563e-003 8.338e+006 1.958e+009 1.000e+001 5.129e-002 1.506e-003 
1.564e-003 8.337e+006 1.957e+009 1.000e+001 5.052e-002 1.507e-003 
1.565e-003 8.337e+006 1.958e+009 1.000e+001 5.081e-002 1.508e-003 
1.566e-003 8.337e+006 1.958e+009 1.000e+001 5.107e-002 1.509e-003 
1.567e-003 8.336e+006 1.957e+009 1.000e+001 5.092e-002 1.510e-003 
1.568e-003 8.336e+006 1.956e+009 1.000e+001 5.126e-002 1.511e-003 
1.569e-003 8.336e+006 1.959e+009 1.000e+001 5.033e-002 1.512e-003 
1.570e-003 8.336e+006 1.958e+009 1.000e+001 5.095e-002 1.513e-003 
1.571e-003 8.335e+006 1.958e+009 1.000e+001 5.081e-002 1.514e-003 
1.572e-003 8.335e+006 1.958e+009 1.000e+001 5.068e-002 1.515e-003 
1.573e-003 8.335e+006 1.958e+009 1.000e+001 5.084e-002 1.516e-003 
1.574e-003 8.334e+006 1.959e+009 1.000e+001 5.088e-002 1.517e-003 
1.575e-003 8.334e+006 1.958e+009 1.000e+001 5.080e-002 1.518e-003 
1.576e-003 8.334e+006 1.959e+009 1.000e+001 5.046e-002 1.519e-003 
1.577e-003 8.335e+006 1.959e+009 1.000e+001 5.003e-002 1.520e-003 
1.578e-003 8.336e+006 1.964e+009 1.000e+001 4.970e-002 1.521e-003 
1.579e-003 8.337e+006 1.959e+009 1.000e+001 5.045e-002 1.521e-003 
1.580e-003 8.336e+006 1.959e+009 1.000e+001 4.992e-002 1.522e-003 
1.581e-003 8.336e+006 1.958e+009 1.000e+001 5.088e-002 1.523e-003 
1.582e-003 8.337e+006 1.958e+009 1.000e+001 5.060e-002 1.524e-003 
1.583e-003 8.336e+006 1.957e+009 1.000e+001 5.116e-002 1.525e-003 
1.584e-003 8.336e+006 1.956e+009 1.000e+001 5.102e-002 1.526e-003 
1.585e-003 8.336e+006 1.956e+009 1.000e+001 5.025e-002 1.527e-003 
1.586e-003 8.336e+006 1.956e+009 1.000e+001 5.072e-002 1.528e-003 
1.587e-003 8.335e+006 1.956e+009 1.000e+001 5.010e-002 1.529e-003 
1.588e-003 8.335e+006 1.955e+009 1.000e+001 5.055e-002 1.530e-003 
1.589e-003 8.335e+006 1.955e+009 1.000e+001 5.106e-002 1.531e-003 
1.590e-003 8.335e+006 1.955e+009 1.000e+001 5.144e-002 1.532e-003 
1.591e-003 8.333e+006 1.955e+009 1.000e+001 5.151e-002 1.533e-003 
1.592e-003 8.333e+006 1.957e+009 1.000e+001 5.060e-002 1.534e-003 
1.593e-003 8.333e+006 1.956e+009 1.000e+001 5.084e-002 1.535e-003 
1.594e-003 8.333e+006 1.963e+009 1.000e+001 4.970e-002 1.536e-003 
1.594e-003 8.334e+006 1.958e+009 1.000e+001 5.030e-002 1.537e-003 
1.595e-003 8.335e+006 1.959e+009 1.000e+001 5.058e-002 1.538e-003 
1.596e-003 8.335e+006 1.959e+009 1.000e+001 5.076e-002 1.539e-003 
1.597e-003 8.334e+006 1.957e+009 1.000e+001 5.099e-002 1.540e-003 
1.598e-003 8.332e+006 1.957e+009 1.000e+001 5.114e-002 1.540e-003 
1.599e-003 8.332e+006 1.956e+009 1.000e+001 5.087e-002 1.541e-003 
1.600e-003 8.331e+006 1.955e+009 1.000e+001 5.097e-002 1.542e-003 
1.601e-003 8.331e+006 1.957e+009 1.000e+001 5.031e-002 1.543e-003 
1.602e-003 8.333e+006 1.958e+009 1.000e+001 4.985e-002 1.544e-003 
1.603e-003 8.334e+006 1.957e+009 1.000e+001 5.017e-002 1.545e-003 
1.604e-003 8.334e+006 1.957e+009 1.000e+001 5.063e-002 1.546e-003 
1.605e-003 8.333e+006 1.956e+009 1.000e+001 5.174e-002 1.547e-003 
1.606e-003 8.332e+006 1.956e+009 1.000e+001 5.072e-002 1.548e-003 
1.607e-003 8.332e+006 1.957e+009 1.000e+001 5.017e-002 1.549e-003 
1.608e-003 8.332e+006 1.957e+009 1.000e+001 5.034e-002 1.550e-003 
1.609e-003 8.334e+006 1.962e+009 1.000e+001 4.970e-002 1.551e-003 
1.609e-003 8.336e+006 1.956e+009 1.000e+001 5.016e-002 1.552e-003 
1.610e-003 8.336e+006 1.956e+009 1.000e+001 5.086e-002 1.553e-003 
1.611e-003 8.335e+006 1.959e+009 1.000e+001 5.108e-002 1.554e-003 
1.612e-003 8.335e+006 1.956e+009 1.000e+001 5.033e-002 1.555e-003 
1.613e-003 8.334e+006 1.955e+009 1.000e+001 5.073e-002 1.556e-003 
1.614e-003 8.334e+006 1.956e+009 1.000e+001 4.986e-002 1.557e-003 
1.615e-003 8.335e+006 1.954e+009 1.000e+001 5.041e-002 1.558e-003 
1.616e-003 8.336e+006 1.954e+009 1.000e+001 5.014e-002 1.558e-003 
1.617e-003 8.338e+006 1.956e+009 1.000e+001 5.030e-002 1.559e-003 
1.618e-003 8.338e+006 1.960e+009 1.000e+001 5.111e-002 1.560e-003 
1.619e-003 8.337e+006 1.957e+009 1.000e+001 5.042e-002 1.561e-003 
1.620e-003 8.337e+006 1.957e+009 1.000e+001 5.064e-002 1.562e-003 
1.621e-003 8.336e+006 1.956e+009 1.000e+001 4.889e-002 1.563e-003 
1.622e-003 8.338e+006 1.960e+009 1.000e+001 5.044e-002 1.564e-003 
1.623e-003 8.339e+006 1.956e+009 1.000e+001 5.023e-002 1.565e-003 
1.624e-003 8.340e+006 1.956e+009 1.000e+001 5.011e-002 1.566e-003 
1.625e-003 8.341e+006 1.959e+009 1.000e+001 5.085e-002 1.567e-003 
1.626e-003 8.340e+006 1.968e+009 1.000e+001 4.982e-002 1.568e-003 
1.627e-003 8.340e+006 1.958e+009 1.000e+001 5.075e-002 1.569e-003 
1.627e-003 8.340e+006 1.957e+009 1.000e+001 5.090e-002 1.570e-003 
1.628e-003 8.340e+006 1.959e+009 1.000e+001 5.039e-002 1.571e-003 
1.629e-003 8.340e+006 1.957e+009 1.000e+001 5.073e-002 1.572e-003 
1.630e-003 8.342e+006 1.956e+009 1.000e+001 5.033e-002 1.573e-003 
1.631e-003 8.343e+006 1.957e+009 1.000e+001 5.010e-002 1.574e-003 
1.632e-003 8.345e+006 1.964e+009 1.000e+001 5.002e-002 1.574e-003 
1.633e-003 8.344e+006 1.955e+009 1.000e+001 5.051e-002 1.575e-003 
1.634e-003 8.344e+006 1.955e+009 1.000e+001 5.111e-002 1.576e-003 
1.635e-003 8.344e+006 1.956e+009 1.000e+001 5.085e-002 1.577e-003 
1.636e-003 8.345e+006 1.955e+009 1.000e+001 5.041e-002 1.578e-003 
1.637e-003 8.345e+006 1.954e+009 1.000e+001 5.057e-002 1.579e-003 
1.638e-003 8.345e+006 1.954e+009 1.000e+001 5.076e-002 1.580e-003 
1.639e-003 8.346e+006 1.961e+009 1.000e+001 5.034e-002 1.581e-003 
1.640e-003 8.346e+006 1.956e+009 1.000e+001 5.122e-002 1.582e-003 
1.641e-003 8.346e+006 1.956e+009 1.000e+001 5.084e-002 1.583e-003 
1.642e-003 8.345e+006 1.957e+009 1.000e+001 5.110e-002 1.584e-003 
1.643e-003 8.345e+006 1.955e+009 1.000e+001 5.069e-002 1.585e-003 
1.643e-003 8.346e+006 1.954e+009 1.000e+001 5.090e-002 1.586e-003 
1.644e-003 8.345e+006 1.953e+009 1.000e+001 5.069e-002 1.587e-003 
1.645e-003 8.346e+006 1.953e+009 1.000e+001 5.084e-002 1.587e-003 
1.646e-003 8.346e+006 1.953e+009 1.000e+001 5.068e-002 1.588e-003 
1.647e-003 8.346e+006 1.953e+009 1.000e+001 5.115e-002 1.589e-003 
1.648e-003 8.345e+006 1.953e+009 1.000e+001 5.093e-002 1.590e-003 
1.649e-003 8.344e+006 1.954e+009 1.000e+001 5.084e-002 1.591e-003 
1.650e-003 8.344e+006 1.953e+009 1.000e+001 5.117e-002 1.592e-003 
1.651e-003 8.344e+006 1.953e+009 1.000e+001 5.155e-002 1.593e-003 
1.652e-003 8.343e+006 1.954e+009 1.000e+001 5.076e-002 1.594e-003 
1.653e-003 8.343e+006 1.955e+009 1.000e+001 5.070e-002 1.595e-003 
1.654e-003 8.343e+006 1.957e+009 1.000e+001 5.076e-002 1.596e-003 
1.655e-003 8.342e+006 1.958e+009 1.000e+001 5.114e-002 1.597e-003 
1.656e-003 8.342e+006 1.958e+009 1.000e+001 5.011e-002 1.598e-003 
1.657e-003 8.343e+006 1.958e+009 1.000e+001 5.025e-002 1.599e-003 
1.658e-003 8.342e+006 1.958e+009 1.000e+001 5.104e-002 1.600e-003 
1.659e-003 8.343e+006 1.964e+009 1.000e+001 4.964e-002 1.601e-003 
1.660e-003 8.343e+006 1.957e+009 1.000e+001 5.065e-002 1.602e-003 
1.661e-003 8.342e+006 1.958e+009 1.000e+001 5.111e-002 1.603e-003 
1.662e-003 8.341e+006 1.958e+009 1.000e+001 5.160e-002 1.604e-003 
1.663e-003 8.341e+006 1.960e+009 1.000e+001 5.052e-002 1.605e-003 
1.664e-003 8.341e+006 1.959e+009 1.000e+001 5.122e-002 1.606e-003 
1.665e-003 8.341e+006 1.959e+009 1.000e+001 5.123e-002 1.607e-003 
1.666e-003 8.339e+006 1.958e+009 1.000e+001 5.048e-002 1.608e-003 
1.667e-003 8.339e+006 1.958e+009 1.000e+001 5.087e-002 1.609e-003 
1.668e-003 8.338e+006 1.960e+009 1.000e+001 5.096e-002 1.610e-003 
1.669e-003 8.337e+006 1.960e+009 1.000e+001 5.166e-002 1.611e-003 
1.670e-003 8.337e+006 1.961e+009 1.000e+001 5.061e-002 1.612e-003 
1.671e-003 8.338e+006 1.959e+009 1.000e+001 5.020e-002 1.613e-003 
1.672e-003 8.337e+006 1.958e+009 1.000e+001 5.088e-002 1.614e-003 
1.673e-003 8.337e+006 1.959e+009 1.000e+001 5.128e-002 1.615e-003 
1.674e-003 8.337e+006 1.958e+009 1.000e+001 5.101e-002 1.616e-003 
1.675e-003 8.337e+006 1.960e+009 1.000e+001 5.095e-002 1.617e-003 
1.676e-003 8.336e+006 1.961e+009 1.000e+001 5.044e-002 1.618e-003 
1.677e-003 8.336e+006 1.960e+009 1.000e+001 5.106e-002 1.619e-003 
1.678e-003 8.336e+006 1.961e+009 1.000e+001 5.094e-002 1.620e-003 
1.679e-003 8.335e+006 1.960e+009 1.000e+001 5.102e-002 1.621e-003 
1.680e-003 8.335e+006 1.960e+009 1.000e+001 5.103e-002 1.622e-003 
1.681e-003 8.334e+006 1.960e+009 1.000e+001 5.079e-002 1.623e-003 
1.682e-003 8.333e+006 1.958e+009 1.000e+001 5.118e-002 1.624e-003 
1.683e-003 8.332e+006 1.958e+009 1.000e+001 5.041e-002 1.625e-003 
1.684e-003 8.333e+006 1.958e+009 1.000e+001 5.077e-002 1.626e-003 
1.685e-003 8.333e+006 1.958e+009 1.000e+001 5.098e-002 1.627e-003 
1.686e-003 8.333e+006 1.958e+009 1.000e+001 5.099e-002 1.628e-003 
1.687e-003 8.333e+006 1.958e+009 1.000e+001 5.078e-002 1.629e-003 
1.688e-003 8.334e+006 1.959e+009 1.000e+001 4.997e-002 1.630e-003 
1.689e-003 8.334e+006 1.958e+009 1.000e+001 5.072e-002 1.631e-003 
1.690e-003 8.334e+006 1.961e+009 1.000e+001 5.022e-002 1.632e-003 
1.691e-003 8.335e+006 1.957e+009 1.000e+001 5.107e-002 1.633e-003 
1.692e-003 8.334e+006 1.957e+009 1.000e+001 5.145e-002 1.634e-003 
1.693e-003 8.333e+006 1.957e+009 1.000e+001 5.056e-002 1.635e-003 
1.694e-003 8.334e+006 1.958e+009 1.000e+001 5.054e-002 1.636e-003 
1.695e-003 8.334e+006 1.958e+009 1.000e+001 5.073e-002 1.637e-003 
1.696e-003 8.333e+006 1.959e+009 1.000e+001 5.113e-002 1.638e-003 
1.697e-003 8.334e+006 1.959e+009 1.000e+001 5.015e-002 1.639e-003 
1.698e-003 8.334e+006 1.957e+009 1.000e+001 5.052e-002 1.640e-003 
1.699e-003 8.333e+006 1.957e+009 1.000e+001 5.134e-002 1.641e-003 
1.700e-003 8.332e+006 1.958e+009 1.000e+001 5.072e-002 1.642e-003 
1.701e-003 8.333e+006 1.959e+009 1.000e+001 5.007e-002 1.643e-003 
1.702e-003 8.334e+006 1.960e+009 1.000e+001 5.023e-002 1.644e-003 
1.702e-003 8.335e+006 1.959e+009 1.000e+001 5.072e-002 1.645e-003 
1.703e-003 8.336e+006 1.960e+009 1.000e+001 5.041e-002 1.646e-003 
1.704e-003 8.336e+006 1.960e+009 1.000e+001 5.098e-002 1.647e-003 
1.705e-003 8.336e+006 1.959e+009 1.000e+001 5.126e-002 1.648e-003 
1.706e-003 8.334e+006 1.960e+009 1.000e+001 5.055e-002 1.649e-003 
1.707e-003 8.334e+006 1.960e+009 1.000e+001 5.057e-002 1.650e-003 
1.708e-003 8.333e+006 1.959e+009 1.000e+001 5.067e-002 1.651e-003 
1.709e-003 8.333e+006 1.960e+009 1.000e+001 4.995e-002 1.652e-003 
1.710e-003 8.335e+006 1.958e+009 1.000e+001 4.985e-002 1.653e-003 
1.711e-003 8.336e+006 1.958e+009 1.000e+001 5.037e-002 1.654e-003 
1.712e-003 8.336e+006 1.957e+009 1.000e+001 5.092e-002 1.655e-003 
1.713e-003 8.334e+006 1.957e+009 1.000e+001 5.139e-002 1.656e-003 
1.714e-003 8.334e+006 1.959e+009 1.000e+001 5.052e-002 1.657e-003 
1.715e-003 8.334e+006 1.958e+009 1.000e+001 5.085e-002 1.658e-003 
1.716e-003 8.334e+006 1.962e+009 1.000e+001 4.949e-002 1.659e-003 
1.717e-003 8.337e+006 1.959e+009 1.000e+001 5.026e-002 1.660e-003 
1.718e-003 8.338e+006 1.958e+009 1.000e+001 5.018e-002 1.661e-003 
1.719e-003 8.338e+006 1.957e+009 1.000e+001 5.098e-002 1.662e-003 
1.720e-003 8.337e+006 1.964e+009 1.000e+001 4.962e-002 1.663e-003 
1.721e-003 8.337e+006 1.958e+009 1.000e+001 5.091e-002 1.664e-003 
1.722e-003 8.337e+006 1.958e+009 1.000e+001 5.080e-002 1.665e-003 
1.723e-003 8.336e+006 1.959e+009 1.000e+001 4.924e-002 1.666e-003 
1.724e-003 8.339e+006 1.957e+009 1.000e+001 5.008e-002 1.667e-003 
1.725e-003 8.340e+006 1.956e+009 1.000e+001 5.043e-002 1.668e-003 
1.726e-003 8.340e+006 1.957e+009 1.000e+001 5.155e-002 1.669e-003 
1.727e-003 8.339e+006 1.958e+009 1.000e+001 5.017e-002 1.670e-003 
1.728e-003 8.338e+006 1.956e+009 1.000e+001 5.039e-002 1.671e-003 
1.729e-003 8.338e+006 1.957e+009 1.000e+001 5.058e-002 1.672e-003 
1.730e-003 8.338e+006 1.957e+009 1.000e+001 5.092e-002 1.673e-003 
1.731e-003 8.339e+006 1.955e+009 1.000e+001 5.056e-002 1.674e-003 
1.732e-003 8.340e+006 1.956e+009 1.000e+001 5.046e-002 1.675e-003 
1.733e-003 8.340e+006 1.955e+009 1.000e+001 5.130e-002 1.676e-003 
1.734e-003 8.340e+006 1.963e+009 1.000e+001 5.030e-002 1.677e-003 
1.735e-003 8.340e+006 1.957e+009 1.000e+001 5.073e-002 1.678e-003 
1.736e-003 8.340e+006 1.957e+009 1.000e+001 5.061e-002 1.679e-003 
1.737e-003 8.340e+006 1.957e+009 1.000e+001 5.081e-002 1.680e-003 
1.738e-003 8.341e+006 1.956e+009 1.000e+001 5.020e-002 1.681e-003 
1.739e-003 8.343e+006 1.955e+009 1.000e+001 5.020e-002 1.682e-003 
1.740e-003 8.344e+006 1.956e+009 1.000e+001 5.049e-002 1.683e-003 
1.741e-003 8.345e+006 1.959e+009 1.000e+001 5.026e-002 1.684e-003 
1.742e-003 8.344e+006 1.954e+009 1.000e+001 5.080e-002 1.685e-003 
1.743e-003 8.343e+006 1.953e+009 1.000e+001 5.131e-002 1.685e-003 
1.744e-003 8.343e+006 1.953e+009 1.000e+001 5.067e-002 1.686e-003 
1.745e-003 8.343e+006 1.952e+009 1.000e+001 5.117e-002 1.687e-003 
1.746e-003 8.343e+006 1.952e+009 1.000e+001 5.086e-002 1.688e-003 
1.747e-003 8.343e+006 1.953e+009 1.000e+001 5.104e-002 1.689e-003 
1.748e-003 8.344e+006 1.960e+009 1.000e+001 4.995e-002 1.690e-003 
1.749e-003 8.344e+006 1.958e+009 1.000e+001 5.083e-002 1.691e-003 
1.750e-003 8.343e+006 1.958e+009 1.000e+001 5.090e-002 1.692e-003 
1.751e-003 8.343e+006 1.958e+009 1.000e+001 4.942e-002 1.693e-003 
1.751e-003 8.344e+006 1.960e+009 1.000e+001 4.917e-002 1.694e-003 
1.752e-003 8.345e+006 1.958e+009 1.000e+001 5.015e-002 1.695e-003 
1.753e-003 8.345e+006 1.956e+009 1.000e+001 5.061e-002 1.696e-003 
1.754e-003 8.346e+006 1.956e+009 1.000e+001 5.009e-002 1.696e-003 
1.755e-003 8.347e+006 1.957e+009 1.000e+001 5.037e-002 1.697e-003 
1.756e-003 8.347e+006 1.956e+009 1.000e+001 5.033e-002 1.698e-003 
1.757e-003 8.347e+006 1.957e+009 1.000e+001 5.083e-002 1.699e-003 
1.758e-003 8.347e+006 1.957e+009 1.000e+001 5.108e-002 1.700e-003 
1.759e-003 8.347e+006 1.956e+009 1.000e+001 5.104e-002 1.701e-003 
1.760e-003 8.346e+006 1.956e+009 1.000e+001 5.087e-002 1.702e-003 
1.761e-003 8.345e+006 1.956e+009 1.000e+001 5.093e-002 1.703e-003 
1.762e-003 8.346e+006 1.956e+009 1.000e+001 5.083e-002 1.704e-003 
1.762e-003 8.345e+006 1.956e+009 1.000e+001 5.088e-002 1.705e-003 
1.763e-003 8.344e+006 1.957e+009 1.000e+001 5.088e-002 1.706e-003 
1.764e-003 8.344e+006 1.958e+009 1.000e+001 4.987e-002 1.706e-003 
1.765e-003 8.345e+006 1.959e+009 1.000e+001 5.040e-002 1.707e-003 
1.766e-003 8.344e+006 1.959e+009 1.000e+001 5.121e-002 1.708e-003 
1.767e-003 8.343e+006 1.957e+009 1.000e+001 5.117e-002 1.709e-003 
1.768e-003 8.343e+006 1.957e+009 1.000e+001 5.033e-002 1.710e-003 
1.769e-003 8.343e+006 1.958e+009 1.000e+001 5.057e-002 1.711e-003 
1.770e-003 8.343e+006 1.958e+009 1.000e+001 5.096e-002 1.712e-003 
1.771e-003 8.342e+006 1.959e+009 1.000e+001 5.071e-002 1.713e-003 
1.772e-003 8.343e+006 1.959e+009 1.000e+001 5.073e-002 1.714e-003 
1.772e-003 8.343e+006 1.959e+009 1.000e+001 5.104e-002 1.715e-003 
1.773e-003 8.342e+006 1.957e+009 1.000e+001 5.140e-002 1.716e-003 
1.774e-003 8.340e+006 1.958e+009 1.000e+001 5.015e-002 1.717e-003 
1.775e-003 8.340e+006 1.958e+009 1.000e+001 5.080e-002 1.718e-003 
1.776e-003 8.340e+006 1.960e+009 1.000e+001 5.101e-002 1.719e-003 
1.777e-003 8.339e+006 1.960e+009 1.000e+001 5.127e-002 1.720e-003 
1.778e-003 8.339e+006 1.959e+009 1.000e+001 5.050e-002 1.720e-003 
1.779e-003 8.339e+006 1.959e+009 1.000e+001 5.063e-002 1.721e-003 
1.780e-003 8.339e+006 1.960e+009 1.000e+001 5.079e-002 1.722e-003 
1.781e-003 8.338e+006 1.960e+009 1.000e+001 5.132e-002 1.723e-003 
1.782e-003 8.339e+006 1.958e+009 1.000e+001 5.092e-002 1.724e-003 
1.783e-003 8.338e+006 1.959e+009 1.000e+001 5.084e-002 1.725e-003 
1.784e-003 8.337e+006 1.958e+009 1.000e+001 5.121e-002 1.726e-003 
1.785e-003 8.337e+006 1.957e+009 1.000e+001 5.088e-002 1.727e-003 
1.786e-003 8.337e+006 1.957e+009 1.000e+001 5.099e-002 1.728e-003 
1.787e-003 8.336e+006 1.958e+009 1.000e+001 5.087e-002 1.729e-003 
1.788e-003 8.335e+006 1.957e+009 1.000e+001 5.111e-002 1.730e-003 
1.789e-003 8.334e+006 1.957e+009 1.000e+001 5.075e-002 1.731e-003 
1.790e-003 8.334e+006 1.957e+009 1.000e+001 5.110e-002 1.732e-003 
1.791e-003 8.332e+006 1.958e+009 1.000e+001 5.099e-002 1.733e-003 
1.792e-003 8.333e+006 1.959e+009 1.000e+001 4.991e-002 1.734e-003 
1.793e-003 8.333e+006 1.958e+009 1.000e+001 5.037e-002 1.735e-003 
1.794e-003 8.333e+006 1.959e+009 1.000e+001 5.077e-002 1.736e-003 
1.795e-003 8.333e+006 1.959e+009 1.000e+001 5.103e-002 1.737e-003 
1.795e-003 8.333e+006 1.959e+009 1.000e+001 5.097e-002 1.738e-003 
1.796e-003 8.333e+006 1.958e+009 1.000e+001 5.062e-002 1.739e-003 
1.797e-003 8.332e+006 1.958e+009 1.000e+001 5.102e-002 1.740e-003 
1.798e-003 8.332e+006 1.958e+009 1.000e+001 4.969e-002 1.741e-003 
1.799e-003 8.333e+006 1.957e+009 1.000e+001 5.118e-002 1.742e-003 
1.800e-003 8.332e+006 1.958e+009 1.000e+001 5.115e-002 1.743e-003 
1.801e-003 8.331e+006 1.957e+009 1.000e+001 5.113e-002 1.744e-003 
1.802e-003 8.331e+006 1.958e+009 1.000e+001 5.054e-002 1.745e-003 
1.803e-003 8.331e+006 1.958e+009 1.000e+001 5.103e-002 1.745e-003 
1.804e-003 8.331e+006 1.957e+009 1.000e+001 5.128e-002 1.746e-003 
1.805e-003 8.331e+006 1.957e+009 1.000e+001 4.956e-002 1.747e-003 
1.806e-003 8.331e+006 1.957e+009 1.000e+001 5.089e-002 1.748e-003 
1.807e-003 8.331e+006 1.958e+009 1.000e+001 5.144e-002 1.749e-003 
1.808e-003 8.330e+006 1.956e+009 1.000e+001 5.090e-002 1.750e-003 
1.809e-003 8.330e+006 1.956e+009 1.000e+001 5.041e-002 1.751e-003 
1.810e-003 8.330e+006 1.956e+009 1.000e+001 5.045e-002 1.752e-003 
1.811e-003 8.331e+006 1.957e+009 1.000e+001 5.067e-002 1.753e-003 
1.812e-003 8.332e+006 1.958e+009 1.000e+001 4.962e-002 1.754e-003 
1.813e-003 8.332e+006 1.958e+009 1.000e+001 5.099e-002 1.755e-003 
1.814e-003 8.332e+006 1.957e+009 1.000e+001 5.126e-002 1.756e-003 
1.815e-003 8.330e+006 1.956e+009 1.000e+001 5.197e-002 1.757e-003 
1.816e-003 8.329e+006 1.956e+009 1.000e+001 5.076e-002 1.758e-003 
1.817e-003 8.330e+006 1.960e+009 1.000e+001 4.957e-002 1.759e-003 
1.817e-003 8.330e+006 1.958e+009 1.000e+001 5.079e-002 1.760e-003 
1.818e-003 8.331e+006 1.958e+009 1.000e+001 5.016e-002 1.761e-003 
1.819e-003 8.332e+006 1.955e+009 1.000e+001 5.027e-002 1.762e-003 
1.820e-003 8.332e+006 1.955e+009 1.000e+001 5.051e-002 1.763e-003 
1.821e-003 8.331e+006 1.955e+009 1.000e+001 5.138e-002 1.764e-003 
1.822e-003 8.330e+006 1.957e+009 1.000e+001 5.046e-002 1.765e-003 
1.823e-003 8.330e+006 1.955e+009 1.000e+001 5.066e-002 1.766e-003 
1.824e-003 8.330e+006 1.956e+009 1.000e+001 5.075e-002 1.766e-003 
1.825e-003 8.331e+006 1.957e+009 1.000e+001 4.999e-002 1.767e-003 
1.826e-003 8.333e+006 1.958e+009 1.000e+001 5.004e-002 1.768e-003 
1.827e-003 8.334e+006 1.957e+009 1.000e+001 5.077e-002 1.769e-003 
1.828e-003 8.333e+006 1.957e+009 1.000e+001 5.096e-002 1.770e-003 
1.829e-003 8.332e+006 1.958e+009 1.000e+001 5.008e-002 1.771e-003 
1.830e-003 8.332e+006 1.957e+009 1.000e+001 5.059e-002 1.772e-003 
1.831e-003 8.331e+006 1.957e+009 1.000e+001 5.120e-002 1.773e-003 
1.832e-003 8.331e+006 1.957e+009 1.000e+001 5.045e-002 1.774e-003 
1.833e-003 8.333e+006 1.957e+009 1.000e+001 4.995e-002 1.775e-003 
1.834e-003 8.335e+006 1.958e+009 1.000e+001 5.055e-002 1.776e-003 
1.835e-003 8.335e+006 1.957e+009 1.000e+001 5.121e-002 1.777e-003 
1.836e-003 8.335e+006 1.959e+009 1.000e+001 4.965e-002 1.778e-003 
1.837e-003 8.335e+006 1.956e+009 1.000e+001 5.037e-002 1.779e-003 
1.838e-003 8.335e+006 1.956e+009 1.000e+001 5.109e-002 1.780e-003 
1.839e-003 8.334e+006 1.955e+009 1.000e+001 5.110e-002 1.781e-003 
1.840e-003 8.336e+006 1.955e+009 1.000e+001 5.022e-002 1.782e-003 
1.841e-003 8.337e+006 1.955e+009 1.000e+001 5.028e-002 1.783e-003 
1.842e-003 8.337e+006 1.955e+009 1.000e+001 5.122e-002 1.784e-003 
1.843e-003 8.337e+006 1.958e+009 1.000e+001 5.058e-002 1.785e-003 
1.844e-003 8.337e+006 1.956e+009 1.000e+001 5.082e-002 1.786e-003 
1.845e-003 8.337e+006 1.956e+009 1.000e+001 5.110e-002 1.787e-003 
1.846e-003 8.337e+006 1.956e+009 1.000e+001 5.082e-002 1.788e-003 
1.846e-003 8.339e+006 1.954e+009 1.000e+001 5.024e-002 1.789e-003 
1.847e-003 8.341e+006 1.955e+009 1.000e+001 4.999e-002 1.790e-003 
1.848e-003 8.342e+006 1.956e+009 1.000e+001 5.103e-002 1.791e-003 
1.849e-003 8.343e+006 1.958e+009 1.000e+001 4.988e-002 1.792e-003 
1.850e-003 8.343e+006 1.955e+009 1.000e+001 5.051e-002 1.793e-003 
1.851e-003 8.343e+006 1.954e+009 1.000e+001 5.089e-002 1.794e-003 
1.852e-003 8.343e+006 1.955e+009 1.000e+001 4.990e-002 1.795e-003 
1.853e-003 8.344e+006 1.953e+009 1.000e+001 5.087e-002 1.796e-003 
1.854e-003 8.345e+006 1.954e+009 1.000e+001 5.040e-002 1.797e-003 
1.855e-003 8.345e+006 1.953e+009 1.000e+001 5.114e-002 1.797e-003 
1.856e-003 8.346e+006 1.957e+009 1.000e+001 5.036e-002 1.798e-003 
1.857e-003 8.347e+006 1.965e+009 1.000e+001 5.000e-002 1.799e-003 
1.858e-003 8.347e+006 1.957e+009 1.000e+001 5.075e-002 1.800e-003 
1.859e-003 8.347e+006 1.957e+009 1.000e+001 5.032e-002 1.801e-003 
1.860e-003 8.347e+006 1.956e+009 1.000e+001 5.057e-002 1.802e-003 
1.861e-003 8.347e+006 1.956e+009 1.000e+001 5.083e-002 1.803e-003 
1.862e-003 8.348e+006 1.956e+009 1.000e+001 5.063e-002 1.804e-003 
1.863e-003 8.349e+006 1.956e+009 1.000e+001 5.021e-002 1.805e-003 
1.864e-003 8.351e+006 1.963e+009 1.000e+001 5.049e-002 1.806e-003 
1.865e-003 8.351e+006 1.958e+009 1.000e+001 5.013e-002 1.807e-003 
1.866e-003 8.350e+006 1.957e+009 1.000e+001 5.102e-002 1.808e-003 
1.867e-003 8.351e+006 1.958e+009 1.000e+001 5.070e-002 1.809e-003 
1.868e-003 8.351e+006 1.957e+009 1.000e+001 5.090e-002 1.810e-003 
1.869e-003 8.350e+006 1.957e+009 1.000e+001 5.004e-002 1.811e-003 
1.870e-003 8.350e+006 1.955e+009 1.000e+001 5.081e-002 1.812e-003 
1.871e-003 8.350e+006 1.956e+009 1.000e+001 5.082e-002 1.813e-003 
1.872e-003 8.350e+006 1.956e+009 1.000e+001 5.070e-002 1.814e-003 
1.873e-003 8.350e+006 1.959e+009 1.000e+001 5.058e-002 1.815e-003 
1.874e-003 8.350e+006 1.957e+009 1.000e+001 5.053e-002 1.816e-003 
1.875e-003 8.350e+006 1.956e+009 1.000e+001 5.121e-002 1.817e-003 
1.876e-003 8.349e+006 1.958e+009 1.000e+001 5.057e-002 1.818e-003 
1.877e-003 8.349e+006 1.957e+009 1.000e+001 5.049e-002 1.819e-003 
1.878e-003 8.349e+006 1.958e+009 1.000e+001 5.040e-002 1.820e-003 
1.879e-003 8.349e+006 1.959e+009 1.000e+001 5.028e-002 1.821e-003 
1.880e-003 8.349e+006 1.960e+009 1.000e+001 5.057e-002 1.822e-003 
1.881e-003 8.349e+006 1.960e+009 1.000e+001 5.101e-002 1.823e-003 
1.882e-003 8.349e+006 1.958e+009 1.000e+001 5.062e-002 1.824e-003 
1.883e-003 8.348e+006 1.959e+009 1.000e+001 5.089e-002 1.825e-003 
1.883e-003 8.349e+006 1.960e+009 1.000e+001 5.042e-002 1.826e-003 
1.884e-003 8.348e+006 1.959e+009 1.000e+001 5.125e-002 1.827e-003 
1.885e-003 8.348e+006 1.958e+009 1.000e+001 5.121e-002 1.828e-003 
1.886e-003 8.347e+006 1.960e+009 1.000e+001 5.068e-002 1.829e-003 
1.887e-003 8.349e+006 1.959e+009 1.000e+001 5.058e-002 1.830e-003 
1.888e-003 8.348e+006 1.960e+009 1.000e+001 5.065e-002 1.831e-003 
1.889e-003 8.348e+006 1.959e+009 1.000e+001 5.023e-002 1.832e-003 
1.890e-003 8.348e+006 1.959e+009 1.000e+001 5.035e-002 1.833e-003 
1.891e-003 8.348e+006 1.959e+009 1.000e+001 5.052e-002 1.833e-003 
1.892e-003 8.348e+006 1.959e+009 1.000e+001 5.076e-002 1.834e-003 
1.893e-003 8.348e+006 1.959e+009 1.000e+001 5.080e-002 1.835e-003 
1.894e-003 8.349e+006 1.960e+009 1.000e+001 5.061e-002 1.836e-003 
1.895e-003 8.348e+006 1.959e+009 1.000e+001 5.065e-002 1.837e-003 
1.896e-003 8.348e+006 1.961e+009 1.000e+001 5.043e-002 1.838e-003 
1.897e-003 8.347e+006 1.959e+009 1.000e+001 5.096e-002 1.839e-003 
1.898e-003 8.347e+006 1.958e+009 1.000e+001 5.055e-002 1.840e-003 
1.899e-003 8.346e+006 1.958e+009 1.000e+001 5.061e-002 1.841e-003 
1.900e-003 8.346e+006 1.955e+009 1.000e+001 5.098e-002 1.842e-003 
1.901e-003 8.347e+006 1.956e+009 1.000e+001 5.056e-002 1.843e-003 
1.902e-003 8.347e+006 1.958e+009 1.000e+001 5.082e-002 1.844e-003 
1.903e-003 8.347e+006 1.957e+009 1.000e+001 5.109e-002 1.845e-003 
1.904e-003 8.347e+006 1.957e+009 1.000e+001 5.051e-002 1.846e-003 
1.905e-003 8.347e+006 1.957e+009 1.000e+001 5.022e-002 1.847e-003 
1.906e-003 8.347e+006 1.957e+009 1.000e+001 5.031e-002 1.848e-003 
1.907e-003 8.348e+006 1.956e+009 1.000e+001 5.060e-002 1.849e-003 
1.908e-003 8.348e+006 1.955e+009 1.000e+001 5.099e-002 1.850e-003 
1.909e-003 8.348e+006 1.956e+009 1.000e+001 5.064e-002 1.851e-003 
1.910e-003 8.348e+006 1.958e+009 1.000e+001 5.047e-002 1.852e-003 
1.911e-003 8.348e+006 1.956e+009 1.000e+001 5.059e-002 1.853e-003 
1.912e-003 8.349e+006 1.956e+009 1.000e+001 5.043e-002 1.854e-003 
1.913e-003 8.349e+006 1.957e+009 1.000e+001 4.993e-002 1.855e-003 
1.914e-003 8.350e+006 1.956e+009 1.000e+001 5.044e-002 1.856e-003 
1.915e-003 8.351e+006 1.957e+009 1.000e+001 5.064e-002 1.857e-003 
1.916e-003 8.351e+006 1.957e+009 1.000e+001 5.129e-002 1.858e-003 
1.917e-003 8.350e+006 1.957e+009 1.000e+001 5.092e-002 1.859e-003 
1.918e-003 8.350e+006 1.957e+009 1.000e+001 5.087e-002 1.860e-003 
1.919e-003 8.350e+006 1.958e+009 1.000e+001 5.067e-002 1.861e-003 
1.919e-003 8.350e+006 1.957e+009 1.000e+001 5.028e-002 1.862e-003 
1.920e-003 8.350e+006 1.956e+009 1.000e+001 5.013e-002 1.863e-003 
1.921e-003 8.350e+006 1.955e+009 1.000e+001 5.051e-002 1.864e-003 
1.922e-003 8.350e+006 1.954e+009 1.000e+001 5.151e-002 1.865e-003 
1.923e-003 8.349e+006 1.954e+009 1.000e+001 5.103e-002 1.866e-003 
1.924e-003 8.348e+006 1.953e+009 1.000e+001 5.085e-002 1.867e-003 
1.925e-003 8.348e+006 1.954e+009 1.000e+001 5.097e-002 1.868e-003 
1.926e-003 8.347e+006 1.953e+009 1.000e+001 5.057e-002 1.869e-003 
1.927e-003 8.348e+006 1.953e+009 1.000e+001 4.939e-002 1.869e-003 
1.928e-003 8.350e+006 1.954e+009 1.000e+001 5.049e-002 1.870e-003 
1.929e-003 8.351e+006 1.954e+009 1.000e+001 5.069e-002 1.871e-003 
1.930e-003 8.351e+006 1.957e+009 1.000e+001 4.960e-002 1.872e-003 
1.931e-003 8.352e+006 1.959e+009 1.000e+001 4.985e-002 1.873e-003 
1.932e-003 8.353e+006 1.955e+009 1.000e+001 5.071e-002 1.874e-003 
1.933e-003 8.353e+006 1.955e+009 1.000e+001 5.007e-002 1.875e-003 
1.934e-003 8.355e+006 1.956e+009 1.000e+001 4.934e-002 1.876e-003 
1.935e-003 8.357e+006 1.954e+009 1.000e+001 5.028e-002 1.877e-003 
1.936e-003 8.357e+006 1.953e+009 1.000e+001 5.052e-002 1.878e-003 
1.937e-003 8.358e+006 1.956e+009 1.000e+001 4.963e-002 1.879e-003 
1.938e-003 8.359e+006 1.958e+009 1.000e+001 4.996e-002 1.880e-003 
1.939e-003 8.360e+006 1.958e+009 1.000e+001 5.038e-002 1.881e-003 
1.940e-003 8.361e+006 1.953e+009 1.000e+001 5.075e-002 1.882e-003 
1.941e-003 8.361e+006 1.953e+009 1.000e+001 4.865e-002 1.883e-003 
1.942e-003 8.364e+006 1.952e+009 1.000e+001 5.025e-002 1.884e-003 
1.943e-003 8.365e+006 1.952e+009 1.000e+001 5.112e-002 1.885e-003 
1.944e-003 8.365e+006 1.954e+009 1.000e+001 4.978e-002 1.886e-003 
1.945e-003 8.367e+006 1.957e+009 1.000e+001 5.006e-002 1.887e-003 
1.946e-003 8.367e+006 1.955e+009 1.000e+001 5.072e-002 1.888e-003 
1.947e-003 8.367e+006 1.954e+009 1.000e+001 4.990e-002 1.889e-003 
1.948e-003 8.368e+006 1.954e+009 1.000e+001 5.057e-002 1.890e-003 
1.949e-003 8.368e+006 1.952e+009 1.000e+001 5.035e-002 1.891e-003 
1.950e-003 8.369e+006 1.952e+009 1.000e+001 5.164e-002 1.892e-003 
1.951e-003 8.369e+006 1.953e+009 1.000e+001 5.047e-002 1.893e-003 
1.952e-003 8.369e+006 1.954e+009 1.000e+001 5.051e-002 1.894e-003 
1.953e-003 8.370e+006 1.954e+009 1.000e+001 5.085e-002 1.895e-003 
1.954e-003 8.370e+006 1.953e+009 1.000e+001 5.031e-002 1.896e-003 
1.955e-003 8.370e+006 1.954e+009 1.000e+001 4.952e-002 1.897e-003 
1.955e-003 8.371e+006 1.954e+009 1.000e+001 4.971e-002 1.898e-003 
1.956e-003 8.373e+006 1.953e+009 1.000e+001 5.089e-002 1.899e-003 
1.957e-003 8.374e+006 1.956e+009 1.000e+001 4.959e-002 1.899e-003 
1.958e-003 8.376e+006 1.956e+009 1.000e+001 5.062e-002 1.900e-003 
1.959e-003 8.376e+006 1.954e+009 1.000e+001 5.050e-002 1.901e-003 
1.960e-003 8.376e+006 1.954e+009 1.000e+001 5.090e-002 1.902e-003 
1.961e-003 8.376e+006 1.954e+009 1.000e+001 5.005e-002 1.903e-003 
1.962e-003 8.376e+006 1.952e+009 1.000e+001 5.121e-002 1.904e-003 
1.963e-003 8.375e+006 1.952e+009 1.000e+001 5.131e-002 1.905e-003 
1.964e-003 8.376e+006 1.953e+009 1.000e+001 5.092e-002 1.906e-003 
1.965e-003 8.378e+006 1.957e+009 1.000e+001 4.997e-002 1.907e-003 
1.966e-003 8.379e+006 1.959e+009 1.000e+001 5.062e-002 1.908e-003 
1.967e-003 8.379e+006 1.957e+009 1.000e+001 5.067e-002 1.909e-003 
1.968e-003 8.380e+006 1.958e+009 1.000e+001 4.943e-002 1.910e-003 
1.969e-003 8.380e+006 1.958e+009 1.000e+001 5.054e-002 1.911e-003 
1.970e-003 8.379e+006 1.956e+009 1.000e+001 5.115e-002 1.912e-003 
1.971e-003 8.380e+006 1.956e+009 1.000e+001 5.023e-002 1.913e-003 
1.972e-003 8.380e+006 1.956e+009 1.000e+001 5.014e-002 1.914e-003 
1.973e-003 8.381e+006 1.957e+009 1.000e+001 5.019e-002 1.915e-003 
1.974e-003 8.381e+006 1.958e+009 1.000e+001 5.062e-002 1.916e-003 
1.975e-003 8.381e+006 1.961e+009 1.000e+001 5.083e-002 1.917e-003 
1.976e-003 8.381e+006 1.959e+009 1.000e+001 5.128e-002 1.918e-003 
1.977e-003 8.379e+006 1.959e+009 1.000e+001 5.118e-002 1.919e-003 
1.978e-003 8.379e+006 1.960e+009 1.000e+001 5.075e-002 1.920e-003 
1.979e-003 8.378e+006 1.959e+009 1.000e+001 5.105e-002 1.921e-003 
1.980e-003 8.378e+006 1.960e+009 1.000e+001 5.103e-002 1.922e-003 
1.981e-003 8.378e+006 1.962e+009 1.000e+001 5.051e-002 1.923e-003 
1.982e-003 8.378e+006 1.963e+009 1.000e+001 4.981e-002 1.924e-003 
1.983e-003 8.378e+006 1.963e+009 1.000e+001 5.119e-002 1.925e-003 
1.984e-003 8.377e+006 1.963e+009 1.000e+001 5.081e-002 1.926e-003 
1.985e-003 8.376e+006 1.964e+009 1.000e+001 5.049e-002 1.927e-003 
1.986e-003 8.375e+006 1.965e+009 1.000e+001 5.014e-002 1.928e-003 
1.987e-003 8.375e+006 1.966e+009 1.000e+001 5.102e-002 1.929e-003 
1.988e-003 8.374e+006 1.966e+009 1.000e+001 5.001e-002 1.930e-003 
1.989e-003 8.374e+006 1.968e+009 1.000e+001 4.988e-002 1.931e-003 
1.990e-003 8.373e+006 1.968e+009 1.000e+001 5.052e-002 1.932e-003 
1.991e-003 8.372e+006 1.966e+009 1.000e+001 5.067e-002 1.933e-003 
1.991e-003 8.371e+006 1.966e+009 1.000e+001 5.037e-002 1.934e-003 
1.992e-003 8.370e+006 1.965e+009 1.000e+001 5.058e-002 1.935e-003 
1.993e-003 8.369e+006 1.962e+009 1.000e+001 5.056e-002 1.936e-003 
1.994e-003 8.368e+006 1.962e+009 1.000e+001 5.032e-002 1.936e-003 
1.995e-003 8.368e+006 1.964e+009 1.000e+001 4.937e-002 1.937e-003 
1.996e-003 8.368e+006 1.964e+009 1.000e+001 5.058e-002 1.938e-003 
1.997e-003 8.367e+006 1.963e+009 1.000e+001 5.045e-002 1.939e-003 
1.998e-003 8.367e+006 1.964e+009 1.000e+001 5.069e-002 1.940e-003 
1.999e-003 8.366e+006 1.963e+009 1.000e+001 5.048e-002 1.941e-003 
2.000e-003 8.364e+006 1.964e+009 1.000e+001 5.032e-002 1.942e-003 
2.001e-003 8.364e+006 1.963e+009 1.000e+001 5.035e-002 1.943e-003 
2.002e-003 8.364e+006 1.964e+009 1.000e+001 4.952e-002 1.944e-003 
2.003e-003 8.364e+006 1.963e+009 1.000e+001 5.017e-002 1.945e-003 
2.004e-003 8.364e+006 1.964e+009 1.000e+001 5.021e-002 1.946e-003 
2.005e-003 8.364e+006 1.965e+009 1.000e+001 5.023e-002 1.947e-003 
2.006e-003 8.363e+006 1.964e+009 1.000e+001 5.010e-002 1.948e-003 
2.007e-003 8.362e+006 1.965e+009 1.000e+001 5.038e-002 1.949e-003 
2.008e-003 8.363e+006 1.966e+009 1.000e+001 4.987e-002 1.950e-003 
2.009e-003 8.363e+006 1.967e+009 1.000e+001 4.950e-002 1.951e-003 
2.010e-003 8.364e+006 1.965e+009 1.000e+001 5.061e-002 1.952e-003 
2.011e-003 8.363e+006 1.965e+009 1.000e+001 5.035e-002 1.953e-003 
2.012e-003 8.363e+006 1.966e+009 1.000e+001 5.017e-002 1.954e-003 
2.013e-003 8.363e+006 1.970e+009 1.000e+001 5.032e-002 1.955e-003 
2.014e-003 8.363e+006 1.967e+009 1.000e+001 5.053e-002 1.956e-003 
2.015e-003 8.363e+006 1.969e+009 1.000e+001 4.996e-002 1.957e-003 
2.016e-003 8.363e+006 1.969e+009 1.000e+001 5.009e-002 1.958e-003 
2.017e-003 8.362e+006 1.970e+009 1.000e+001 5.010e-002 1.959e-003 
2.018e-003 8.362e+006 1.971e+009 1.000e+001 5.007e-002 1.960e-003 
2.019e-003 8.361e+006 1.973e+009 1.000e+001 5.052e-002 1.961e-003 
2.020e-003 8.361e+006 1.976e+009 1.000e+001 5.034e-002 1.962e-003 
2.021e-003 8.360e+006 1.981e+009 1.000e+001 4.991e-002 1.963e-003 
2.022e-003 8.361e+006 1.982e+009 1.000e+001 4.914e-002 1.964e-003 
2.023e-003 8.361e+006 1.986e+009 1.000e+001 4.897e-002 1.965e-003 
2.024e-003 8.361e+006 1.989e+009 1.000e+001 4.991e-002 1.966e-003 
2.025e-003 8.360e+006 2.000e+009 1.000e+001 4.819e-002 1.967e-003 
2.026e-003 8.358e+006 2.026e+009 1.000e+001 4.555e-002 1.968e-003 
2.027e-003 8.354e+006 2.067e+009 1.000e+001 4.510e-002 1.969e-003 
2.027e-003 8.347e+006 2.116e+009 1.000e+001 3.960e-002 1.970e-003 
2.028e-003 8.339e+006 2.161e+009 1.000e+001 3.789e-002 1.971e-003 
2.029e-003 8.329e+006 2.214e+009 1.000e+001 3.740e-002 1.972e-003 
2.030e-003 8.315e+006 2.275e+009 1.000e+001 3.850e-002 1.973e-003 
2.031e-003 8.295e+006 2.348e+009 1.000e+001 4.076e-002 1.974e-003 
2.032e-003 8.269e+006 2.374e+009 1.000e+001 3.814e-002 1.975e-003 
2.033e-003 8.248e+006 2.400e+009 1.000e+001 3.941e-002 1.976e-003 
2.034e-003 8.223e+006 2.500e+009 1.000e+001 3.848e-002 1.977e-003 
2.035e-003 8.196e+006 2.510e+009 1.000e+001 3.343e-002 1.979e-003 
2.036e-003 8.170e+006 2.553e+009 1.000e+001 3.673e-002 1.980e-003 
2.037e-003 8.138e+006 2.618e+009 1.000e+001 4.047e-002 1.981e-003 
2.038e-003 8.104e+006 2.384e+009 1.000e+001 3.947e-002 1.982e-003 
2.039e-003 8.079e+006 2.346e+009 1.000e+001 4.110e-002 1.983e-003 
2.040e-003 8.057e+006 2.340e+009 1.000e+001 4.156e-002 1.984e-003 
2.041e-003 8.037e+006 2.329e+009 1.000e+001 4.004e-002 1.985e-003 
2.042e-003 8.018e+006 2.322e+009 1.000e+001 4.041e-002 1.987e-003 
2.043e-003 8.002e+006 2.323e+009 1.000e+001 3.842e-002 1.988e-003 
2.044e-003 7.986e+006 2.315e+009 1.000e+001 3.897e-002 1.989e-003 
2.045e-003 7.970e+006 2.314e+009 1.000e+001 3.804e-002 1.990e-003 
2.046e-003 7.955e+006 2.313e+009 1.000e+001 3.829e-002 1.991e-003 
2.047e-003 7.938e+006 2.316e+009 1.000e+001 3.818e-002 1.992e-003 
2.048e-003 7.924e+006 2.324e+009 1.000e+001 3.751e-002 1.993e-003 
2.049e-003 7.909e+006 2.314e+009 1.000e+001 3.818e-002 1.994e-003 
2.050e-003 7.896e+006 2.315e+009 1.000e+001 3.750e-002 1.995e-003 
2.051e-003 7.885e+006 2.321e+009 1.000e+001 3.694e-002 1.996e-003 
2.052e-003 7.872e+006 2.315e+009 1.000e+001 3.856e-002 1.997e-003 
2.053e-003 7.860e+006 2.315e+009 1.000e+001 3.762e-002 1.998e-003 
2.054e-003 7.848e+006 2.315e+009 1.000e+001 3.781e-002 1.999e-003 
2.055e-003 7.837e+006 2.321e+009 1.000e+001 3.750e-002 2.000e-003 
2.056e-003 7.825e+006 2.316e+009 1.000e+001 3.904e-002 2.002e-003 
2.057e-003 7.812e+006 2.315e+009 1.000e+001 3.818e-002 2.003e-003 
2.058e-003 7.800e+006 2.318e+009 1.000e+001 3.708e-002 2.004e-003 
2.059e-003 7.791e+006 2.317e+009 1.000e+001 3.750e-002 2.005e-003 
2.060e-003 7.782e+006 2.318e+009 1.000e+001 3.663e-002 2.006e-003 
2.061e-003 7.773e+006 2.320e+009 1.000e+001 3.711e-002 2.007e-003 
2.062e-003 7.763e+006 2.302e+009 1.000e+001 4.106e-002 2.008e-003 
2.063e-003 7.754e+006 2.313e+009 1.000e+001 4.062e-002 2.009e-003 
2.063e-003 7.744e+006 2.309e+009 1.000e+001 4.070e-002 2.010e-003 
2.064e-003 7.734e+006 2.305e+009 1.000e+001 4.115e-002 2.011e-003 
2.065e-003 7.725e+006 2.305e+009 1.000e+001 4.039e-002 2.012e-003 
2.066e-003 7.717e+006 2.308e+009 1.000e+001 4.089e-002 2.013e-003 
2.067e-003 7.709e+006 2.313e+009 1.000e+001 4.055e-002 2.014e-003 
2.068e-003 7.701e+006 2.310e+009 1.000e+001 4.067e-002 2.015e-003 
2.069e-003 7.693e+006 2.317e+009 1.000e+001 4.026e-002 2.016e-003 
2.070e-003 7.686e+006 2.316e+009 1.000e+001 4.026e-002 2.017e-003 
2.071e-003 7.677e+006 2.313e+009 1.000e+001 4.130e-002 2.018e-003 
2.072e-003 7.667e+006 2.313e+009 1.000e+001 4.040e-002 2.019e-003 
2.073e-003 7.657e+006 2.314e+009 1.000e+001 4.225e-002 2.020e-003 
2.074e-003 7.650e+006 2.316e+009 1.000e+001 3.993e-002 2.021e-003 
2.075e-003 7.643e+006 2.314e+009 1.000e+001 4.024e-002 2.022e-003 
2.076e-003 7.637e+006 2.313e+009 1.000e+001 3.992e-002 2.023e-003 
2.077e-003 7.630e+006 2.315e+009 1.000e+001 4.039e-002 2.024e-003 
2.078e-003 7.623e+006 2.314e+009 1.000e+001 4.086e-002 2.025e-003 
2.079e-003 7.614e+006 2.315e+009 1.000e+001 4.084e-002 2.026e-003 
2.080e-003 7.608e+006 2.323e+009 1.000e+001 3.996e-002 2.027e-003 
2.081e-003 7.602e+006 2.320e+009 1.000e+001 3.964e-002 2.028e-003 
2.082e-003 7.597e+006 2.319e+009 1.000e+001 4.002e-002 2.029e-003 
2.083e-003 7.591e+006 2.321e+009 1.000e+001 3.999e-002 2.030e-003 
2.084e-003 7.586e+006 2.327e+009 1.000e+001 3.846e-002 2.031e-003 
2.085e-003 7.582e+006 2.322e+009 1.000e+001 3.963e-002 2.032e-003 
2.086e-003 7.577e+006 2.322e+009 1.000e+001 4.137e-002 2.033e-003 
2.087e-003 7.569e+006 2.321e+009 1.000e+001 4.045e-002 2.034e-003 
2.088e-003 7.562e+006 2.322e+009 1.000e+001 4.047e-002 2.035e-003 
2.089e-003 7.554e+006 2.322e+009 1.000e+001 3.997e-002 2.036e-003 
2.090e-003 7.548e+006 2.319e+009 1.000e+001 3.992e-002 2.038e-003 
2.091e-003 7.543e+006 2.318e+009 1.000e+001 3.993e-002 2.039e-003 
2.092e-003 7.537e+006 2.317e+009 1.000e+001 3.939e-002 2.040e-003 
2.093e-003 7.533e+006 2.317e+009 1.000e+001 3.981e-002 2.041e-003 
2.094e-003 7.527e+006 2.318e+009 1.000e+001 3.999e-002 2.042e-003 
2.095e-003 7.520e+006 2.319e+009 1.000e+001 4.050e-002 2.043e-003 
2.096e-003 7.514e+006 2.319e+009 1.000e+001 4.025e-002 2.044e-003 
2.097e-003 7.509e+006 2.320e+009 1.000e+001 3.924e-002 2.045e-003 
2.098e-003 7.505e+006 2.320e+009 1.000e+001 3.943e-002 2.046e-003 
