# Supplementary material for: Strain rate dependency of dislocation plasticity
Source: Nat Commun. 2021 Mar 23;12:1845. doi: 10.1038/s41467-021-21939-1 (PMC7988163; doi:10.1038/s41467-021-21939-1)
Supplement: Supplementary file 3 — Supplementary Data 1 [file 41467_2021_21939_MOESM3_ESM.zip › Supplementary Data 1/DDDSimulationSet1/StrainRate=1e1s-1/InitialDislocationDensity=5.7e8m-2.dat]

#strain(1), stress(Pa), dislocation density(m-2), strain rate(s-1), mean dislocation velocity(km/s), plastic strain(1)
9.556e-007 1.375e+005 5.661e+008 1.000e+001 3.094e-003 4.006e-009 
1.918e-006 2.754e+005 5.661e+008 1.000e+001 3.116e-003 1.295e-008 
2.939e-006 4.208e+005 5.661e+008 1.000e+001 3.116e-003 2.777e-008 
3.942e-006 5.629e+005 5.661e+008 1.000e+001 3.116e-003 4.772e-008 
4.927e-006 7.016e+005 5.661e+008 1.000e+001 6.980e-003 7.248e-008 
5.837e-006 8.293e+005 5.661e+008 1.000e+001 7.791e-003 9.992e-008 
6.727e-006 9.535e+005 5.661e+008 1.000e+001 7.791e-003 1.309e-007 
7.611e-006 1.076e+006 5.661e+008 1.000e+001 7.791e-003 1.658e-007 
8.440e-006 1.191e+006 5.661e+008 1.000e+001 7.791e-003 2.022e-007 
9.279e-006 1.306e+006 5.661e+008 1.000e+001 7.920e-003 2.425e-007 
1.010e-005 1.419e+006 5.662e+008 1.000e+001 1.040e-002 2.855e-007 
1.085e-005 1.521e+006 5.663e+008 1.000e+001 1.130e-002 3.261e-007 
1.162e-005 1.627e+006 5.663e+008 1.000e+001 1.198e-002 3.706e-007 
1.240e-005 1.732e+006 5.661e+008 1.000e+001 1.229e-002 4.193e-007 
1.322e-005 1.843e+006 5.661e+008 1.000e+001 1.249e-002 4.745e-007 
1.400e-005 1.947e+006 5.660e+008 1.000e+001 1.251e-002 5.299e-007 
1.480e-005 2.054e+006 5.660e+008 1.000e+001 1.315e-002 5.896e-007 
1.560e-005 2.161e+006 5.660e+008 1.000e+001 1.497e-002 6.531e-007 
1.638e-005 2.265e+006 5.661e+008 1.000e+001 1.594e-002 7.174e-007 
1.726e-005 2.381e+006 5.671e+008 1.000e+001 1.831e-002 7.905e-007 
1.815e-005 2.498e+006 5.678e+008 1.000e+001 1.768e-002 8.651e-007 
1.904e-005 2.616e+006 5.684e+008 1.000e+001 9.709e-003 9.416e-007 
1.992e-005 2.733e+006 5.689e+008 1.000e+001 1.213e-002 1.021e-006 
2.081e-005 2.850e+006 5.697e+008 1.000e+001 1.684e-002 1.103e-006 
2.158e-005 2.949e+006 5.683e+008 1.000e+001 1.740e-002 1.177e-006 
2.236e-005 3.051e+006 5.674e+008 1.000e+001 1.915e-002 1.258e-006 
2.315e-005 3.153e+006 5.672e+008 1.000e+001 1.973e-002 1.342e-006 
2.394e-005 3.254e+006 5.673e+008 1.000e+001 2.011e-002 1.427e-006 
2.472e-005 3.355e+006 5.678e+008 1.000e+001 2.046e-002 1.515e-006 
2.551e-005 3.455e+006 5.686e+008 1.000e+001 2.074e-002 1.606e-006 
2.629e-005 3.555e+006 5.694e+008 1.000e+001 2.138e-002 1.698e-006 
2.710e-005 3.658e+006 5.708e+008 1.000e+001 2.180e-002 1.797e-006 
2.790e-005 3.759e+006 5.733e+008 1.000e+001 2.216e-002 1.897e-006 
2.880e-005 3.872e+006 5.703e+008 1.000e+001 2.399e-002 2.013e-006 
2.975e-005 3.991e+006 5.699e+008 1.000e+001 2.467e-002 2.142e-006 
3.059e-005 4.095e+006 5.708e+008 1.000e+001 2.518e-002 2.259e-006 
3.148e-005 4.206e+006 5.694e+008 1.000e+001 2.644e-002 2.388e-006 
3.235e-005 4.313e+006 5.669e+008 1.000e+001 2.683e-002 2.519e-006 
3.324e-005 4.421e+006 5.665e+008 1.000e+001 2.705e-002 2.656e-006 
3.414e-005 4.531e+006 5.663e+008 1.000e+001 2.820e-002 2.798e-006 
3.501e-005 4.636e+006 5.662e+008 1.000e+001 2.985e-002 2.940e-006 
3.588e-005 4.741e+006 5.661e+008 1.000e+001 3.080e-002 3.085e-006 
3.674e-005 4.845e+006 5.661e+008 1.000e+001 3.114e-002 3.233e-006 
3.766e-005 4.954e+006 5.661e+008 1.000e+001 3.158e-002 3.393e-006 
3.863e-005 5.069e+006 5.668e+008 1.000e+001 3.000e-002 3.565e-006 
3.954e-005 5.177e+006 5.662e+008 1.000e+001 3.135e-002 3.726e-006 
4.046e-005 5.287e+006 5.660e+008 1.000e+001 3.235e-002 3.895e-006 
4.141e-005 5.399e+006 5.660e+008 1.000e+001 3.321e-002 4.071e-006 
4.229e-005 5.502e+006 5.669e+008 1.000e+001 3.399e-002 4.237e-006 
4.328e-005 5.617e+006 5.692e+008 1.000e+001 3.423e-002 4.425e-006 
4.426e-005 5.732e+006 5.683e+008 1.000e+001 3.515e-002 4.618e-006 
4.525e-005 5.845e+006 5.697e+008 1.000e+001 3.533e-002 4.815e-006 
4.623e-005 5.958e+006 5.665e+008 1.000e+001 3.622e-002 5.019e-006 
4.719e-005 6.067e+006 5.662e+008 1.000e+001 3.726e-002 5.221e-006 
4.816e-005 6.177e+006 5.661e+008 1.000e+001 3.907e-002 5.431e-006 
4.914e-005 6.288e+006 5.661e+008 1.000e+001 3.979e-002 5.648e-006 
5.012e-005 6.398e+006 5.660e+008 1.000e+001 4.050e-002 5.870e-006 
5.111e-005 6.508e+006 5.660e+008 1.000e+001 4.068e-002 6.095e-006 
5.209e-005 6.617e+006 5.664e+008 1.000e+001 4.035e-002 6.320e-006 
5.301e-005 6.719e+006 5.660e+008 1.000e+001 4.072e-002 6.534e-006 
5.389e-005 6.816e+006 5.660e+008 1.000e+001 4.140e-002 6.743e-006 
5.483e-005 6.920e+006 5.679e+008 1.000e+001 4.194e-002 6.967e-006 
5.577e-005 7.023e+006 5.668e+008 1.000e+001 4.336e-002 7.196e-006 
5.672e-005 7.126e+006 5.689e+008 1.000e+001 4.377e-002 7.430e-006 
5.767e-005 7.229e+006 5.662e+008 1.000e+001 4.515e-002 7.669e-006 
5.862e-005 7.330e+006 5.660e+008 1.000e+001 4.529e-002 7.914e-006 
5.956e-005 7.431e+006 5.659e+008 1.000e+001 4.577e-002 8.162e-006 
6.051e-005 7.532e+006 5.659e+008 1.000e+001 4.682e-002 8.415e-006 
6.146e-005 7.632e+006 5.659e+008 1.000e+001 4.859e-002 8.671e-006 
6.240e-005 7.731e+006 5.666e+008 1.000e+001 4.767e-002 8.929e-006 
6.335e-005 7.831e+006 5.660e+008 1.000e+001 4.899e-002 9.187e-006 
6.430e-005 7.930e+006 5.660e+008 1.000e+001 4.941e-002 9.448e-006 
6.525e-005 8.029e+006 5.660e+008 1.000e+001 4.963e-002 9.714e-006 
6.619e-005 8.127e+006 5.676e+008 1.000e+001 4.943e-002 9.982e-006 
6.714e-005 8.224e+006 5.661e+008 1.000e+001 5.075e-002 1.025e-005 
6.809e-005 8.321e+006 5.659e+008 1.000e+001 5.173e-002 1.053e-005 
6.903e-005 8.417e+006 5.659e+008 1.000e+001 5.325e-002 1.081e-005 
6.998e-005 8.513e+006 5.659e+008 1.000e+001 5.408e-002 1.110e-005 
7.093e-005 8.608e+006 5.659e+008 1.000e+001 5.429e-002 1.139e-005 
7.188e-005 8.704e+006 5.661e+008 1.000e+001 5.405e-002 1.168e-005 
7.282e-005 8.799e+006 5.660e+008 1.000e+001 5.435e-002 1.197e-005 
7.377e-005 8.893e+006 5.688e+008 1.000e+001 5.347e-002 1.226e-005 
7.471e-005 8.987e+006 5.672e+008 1.000e+001 5.470e-002 1.255e-005 
7.565e-005 9.080e+006 5.664e+008 1.000e+001 5.620e-002 1.285e-005 
7.660e-005 9.173e+006 5.660e+008 1.000e+001 5.709e-002 1.315e-005 
7.754e-005 9.265e+006 5.659e+008 1.000e+001 5.810e-002 1.346e-005 
7.849e-005 9.356e+006 5.659e+008 1.000e+001 5.907e-002 1.377e-005 
7.944e-005 9.448e+006 5.659e+008 1.000e+001 5.930e-002 1.409e-005 
8.038e-005 9.539e+006 5.659e+008 1.000e+001 5.873e-002 1.440e-005 
8.133e-005 9.630e+006 5.660e+008 1.000e+001 5.890e-002 1.472e-005 
8.227e-005 9.720e+006 5.663e+008 1.000e+001 5.932e-002 1.504e-005 
8.322e-005 9.810e+006 5.663e+008 1.000e+001 6.059e-002 1.536e-005 
8.416e-005 9.899e+006 5.659e+008 1.000e+001 6.155e-002 1.569e-005 
8.511e-005 9.988e+006 5.659e+008 1.000e+001 6.258e-002 1.602e-005 
8.605e-005 1.008e+007 5.659e+008 1.000e+001 6.298e-002 1.636e-005 
8.700e-005 1.016e+007 5.659e+008 1.000e+001 6.338e-002 1.670e-005 
8.795e-005 1.025e+007 5.659e+008 1.000e+001 6.326e-002 1.704e-005 
8.889e-005 1.034e+007 5.659e+008 1.000e+001 6.359e-002 1.738e-005 
8.984e-005 1.043e+007 5.660e+008 1.000e+001 6.381e-002 1.772e-005 
9.078e-005 1.051e+007 5.662e+008 1.000e+001 6.441e-002 1.806e-005 
9.176e-005 1.060e+007 5.658e+008 1.000e+001 6.529e-002 1.843e-005 
9.274e-005 1.069e+007 5.658e+008 1.000e+001 6.608e-002 1.880e-005 
9.372e-005 1.078e+007 5.658e+008 1.000e+001 6.697e-002 1.917e-005 
9.470e-005 1.087e+007 5.659e+008 1.000e+001 6.714e-002 1.954e-005 
9.568e-005 1.095e+007 5.658e+008 1.000e+001 6.745e-002 1.992e-005 
9.666e-005 1.104e+007 5.667e+008 1.000e+001 6.806e-002 2.029e-005 
9.764e-005 1.113e+007 5.659e+008 1.000e+001 6.842e-002 2.067e-005 
9.862e-005 1.121e+007 5.658e+008 1.000e+001 6.881e-002 2.106e-005 
9.960e-005 1.130e+007 5.658e+008 1.000e+001 6.934e-002 2.145e-005 
1.006e-004 1.138e+007 5.658e+008 1.000e+001 7.006e-002 2.184e-005 
1.016e-004 1.147e+007 5.659e+008 1.000e+001 6.969e-002 2.223e-005 
1.025e-004 1.155e+007 5.659e+008 1.000e+001 7.067e-002 2.263e-005 
1.035e-004 1.164e+007 5.659e+008 1.000e+001 7.112e-002 2.302e-005 
1.045e-004 1.172e+007 5.658e+008 1.000e+001 7.232e-002 2.342e-005 
1.055e-004 1.181e+007 5.658e+008 1.000e+001 7.299e-002 2.383e-005 
1.064e-004 1.188e+007 5.658e+008 1.000e+001 7.321e-002 2.421e-005 
1.073e-004 1.196e+007 5.658e+008 1.000e+001 7.360e-002 2.459e-005 
1.082e-004 1.203e+007 5.658e+008 1.000e+001 7.331e-002 2.498e-005 
1.091e-004 1.211e+007 5.658e+008 1.000e+001 7.351e-002 2.536e-005 
1.100e-004 1.219e+007 5.664e+008 1.000e+001 7.408e-002 2.575e-005 
1.110e-004 1.226e+007 5.660e+008 1.000e+001 7.554e-002 2.614e-005 
1.119e-004 1.234e+007 5.659e+008 1.000e+001 7.649e-002 2.653e-005 
1.128e-004 1.241e+007 5.658e+008 1.000e+001 7.681e-002 2.693e-005 
1.137e-004 1.249e+007 5.658e+008 1.000e+001 7.705e-002 2.732e-005 
1.146e-004 1.256e+007 5.658e+008 1.000e+001 7.697e-002 2.772e-005 
1.155e-004 1.263e+007 5.659e+008 1.000e+001 7.707e-002 2.812e-005 
1.164e-004 1.271e+007 5.664e+008 1.000e+001 7.756e-002 2.852e-005 
1.173e-004 1.278e+007 5.658e+008 1.000e+001 7.818e-002 2.893e-005 
1.182e-004 1.285e+007 5.658e+008 1.000e+001 7.865e-002 2.934e-005 
1.191e-004 1.292e+007 5.658e+008 1.000e+001 7.915e-002 2.975e-005 
1.201e-004 1.300e+007 5.659e+008 1.000e+001 7.872e-002 3.016e-005 
1.210e-004 1.307e+007 5.659e+008 1.000e+001 7.914e-002 3.058e-005 
1.219e-004 1.314e+007 5.660e+008 1.000e+001 7.998e-002 3.099e-005 
1.228e-004 1.321e+007 5.658e+008 1.000e+001 8.119e-002 3.141e-005 
1.237e-004 1.328e+007 5.658e+008 1.000e+001 8.218e-002 3.183e-005 
1.246e-004 1.335e+007 5.658e+008 1.000e+001 8.234e-002 3.226e-005 
1.255e-004 1.342e+007 5.658e+008 1.000e+001 8.263e-002 3.269e-005 
1.265e-004 1.350e+007 5.658e+008 1.000e+001 8.248e-002 3.313e-005 
1.274e-004 1.356e+007 5.658e+008 1.000e+001 8.251e-002 3.356e-005 
1.283e-004 1.364e+007 5.659e+008 1.000e+001 8.291e-002 3.401e-005 
1.293e-004 1.371e+007 5.658e+008 1.000e+001 8.374e-002 3.447e-005 
1.303e-004 1.378e+007 5.658e+008 1.000e+001 8.415e-002 3.494e-005 
1.312e-004 1.386e+007 5.660e+008 1.000e+001 8.414e-002 3.541e-005 
1.322e-004 1.393e+007 5.658e+008 1.000e+001 8.484e-002 3.588e-005 
1.332e-004 1.400e+007 5.658e+008 1.000e+001 8.561e-002 3.636e-005 
1.342e-004 1.407e+007 5.658e+008 1.000e+001 8.620e-002 3.684e-005 
1.351e-004 1.414e+007 5.658e+008 1.000e+001 8.699e-002 3.732e-005 
1.361e-004 1.421e+007 5.658e+008 1.000e+001 8.730e-002 3.780e-005 
1.371e-004 1.429e+007 5.658e+008 1.000e+001 8.676e-002 3.829e-005 
1.381e-004 1.436e+007 5.658e+008 1.000e+001 8.698e-002 3.877e-005 
1.390e-004 1.443e+007 5.660e+008 1.000e+001 8.754e-002 3.925e-005 
1.400e-004 1.449e+007 5.658e+008 1.000e+001 8.805e-002 3.973e-005 
1.409e-004 1.456e+007 5.658e+008 1.000e+001 8.853e-002 4.022e-005 
1.419e-004 1.463e+007 5.658e+008 1.000e+001 8.842e-002 4.072e-005 
1.429e-004 1.470e+007 5.658e+008 1.000e+001 8.918e-002 4.122e-005 
1.439e-004 1.477e+007 5.658e+008 1.000e+001 9.040e-002 4.172e-005 
1.448e-004 1.484e+007 5.658e+008 1.000e+001 9.093e-002 4.222e-005 
1.458e-004 1.490e+007 5.658e+008 1.000e+001 9.142e-002 4.273e-005 
1.468e-004 1.497e+007 5.658e+008 1.000e+001 9.160e-002 4.324e-005 
1.478e-004 1.504e+007 5.658e+008 1.000e+001 9.137e-002 4.374e-005 
1.487e-004 1.511e+007 5.658e+008 1.000e+001 9.155e-002 4.425e-005 
1.497e-004 1.517e+007 5.658e+008 1.000e+001 9.212e-002 4.474e-005 
1.506e-004 1.523e+007 5.658e+008 1.000e+001 9.242e-002 4.524e-005 
1.516e-004 1.530e+007 5.658e+008 1.000e+001 9.278e-002 4.574e-005 
1.525e-004 1.536e+007 5.658e+008 1.000e+001 9.288e-002 4.624e-005 
1.534e-004 1.542e+007 5.658e+008 1.000e+001 9.325e-002 4.674e-005 
1.544e-004 1.549e+007 5.658e+008 1.000e+001 9.424e-002 4.725e-005 
1.553e-004 1.555e+007 5.658e+008 1.000e+001 9.515e-002 4.775e-005 
1.562e-004 1.561e+007 5.658e+008 1.000e+001 9.550e-002 4.826e-005 
1.572e-004 1.567e+007 5.658e+008 1.000e+001 9.502e-002 4.878e-005 
1.581e-004 1.573e+007 5.658e+008 1.000e+001 9.540e-002 4.929e-005 
1.591e-004 1.580e+007 5.658e+008 1.000e+001 9.607e-002 4.980e-005 
1.600e-004 1.586e+007 5.658e+008 1.000e+001 9.660e-002 5.031e-005 
1.609e-004 1.592e+007 5.658e+008 1.000e+001 9.672e-002 5.084e-005 
1.619e-004 1.598e+007 5.658e+008 1.000e+001 9.652e-002 5.138e-005 
1.629e-004 1.604e+007 5.658e+008 1.000e+001 9.688e-002 5.192e-005 
1.639e-004 1.611e+007 5.658e+008 1.000e+001 9.751e-002 5.246e-005 
1.648e-004 1.617e+007 5.658e+008 1.000e+001 9.823e-002 5.301e-005 
1.658e-004 1.623e+007 5.658e+008 1.000e+001 9.866e-002 5.356e-005 
1.667e-004 1.628e+007 5.658e+008 1.000e+001 9.809e-002 5.406e-005 
1.675e-004 1.634e+007 5.658e+008 1.000e+001 9.851e-002 5.453e-005 
1.684e-004 1.639e+007 5.658e+008 1.000e+001 9.940e-002 5.502e-005 
1.693e-004 1.645e+007 5.658e+008 1.000e+001 1.002e-001 5.554e-005 
1.702e-004 1.650e+007 5.658e+008 1.000e+001 1.007e-001 5.608e-005 
1.712e-004 1.656e+007 5.658e+008 1.000e+001 1.008e-001 5.662e-005 
1.721e-004 1.662e+007 5.658e+008 1.000e+001 1.009e-001 5.716e-005 
1.730e-004 1.668e+007 5.658e+008 1.000e+001 1.009e-001 5.770e-005 
1.740e-004 1.673e+007 5.658e+008 1.000e+001 1.013e-001 5.824e-005 
1.749e-004 1.679e+007 5.658e+008 1.000e+001 1.017e-001 5.879e-005 
1.759e-004 1.685e+007 5.658e+008 1.000e+001 1.012e-001 5.933e-005 
1.768e-004 1.690e+007 5.658e+008 1.000e+001 1.018e-001 5.988e-005 
1.777e-004 1.696e+007 5.658e+008 1.000e+001 1.024e-001 6.043e-005 
1.787e-004 1.702e+007 5.658e+008 1.000e+001 1.031e-001 6.099e-005 
1.797e-004 1.707e+007 5.658e+008 1.000e+001 1.035e-001 6.157e-005 
1.806e-004 1.713e+007 5.658e+008 1.000e+001 1.031e-001 6.214e-005 
1.816e-004 1.719e+007 5.658e+008 1.000e+001 1.042e-001 6.272e-005 
1.826e-004 1.724e+007 5.658e+008 1.000e+001 1.048e-001 6.330e-005 
1.835e-004 1.730e+007 5.658e+008 1.000e+001 1.057e-001 6.388e-005 
1.845e-004 1.735e+007 5.658e+008 1.000e+001 1.055e-001 6.447e-005 
1.855e-004 1.741e+007 5.658e+008 1.000e+001 1.052e-001 6.505e-005 
1.864e-004 1.747e+007 5.658e+008 1.000e+001 1.057e-001 6.564e-005 
1.874e-004 1.752e+007 5.658e+008 1.000e+001 1.061e-001 6.623e-005 
1.884e-004 1.758e+007 5.658e+008 1.000e+001 1.064e-001 6.682e-005 
1.894e-004 1.763e+007 5.658e+008 1.000e+001 1.063e-001 6.741e-005 
1.903e-004 1.769e+007 5.658e+008 1.000e+001 1.063e-001 6.800e-005 
1.913e-004 1.774e+007 5.658e+008 1.000e+001 1.072e-001 6.860e-005 
1.923e-004 1.779e+007 5.658e+008 1.000e+001 1.077e-001 6.920e-005 
1.932e-004 1.785e+007 5.658e+008 1.000e+001 1.078e-001 6.980e-005 
1.942e-004 1.790e+007 5.658e+008 1.000e+001 1.076e-001 7.040e-005 
1.952e-004 1.795e+007 5.658e+008 1.000e+001 1.084e-001 7.100e-005 
1.962e-004 1.801e+007 5.658e+008 1.000e+001 1.097e-001 7.161e-005 
1.971e-004 1.806e+007 5.658e+008 1.000e+001 1.098e-001 7.222e-005 
1.981e-004 1.811e+007 5.658e+008 1.000e+001 1.095e-001 7.282e-005 
1.991e-004 1.816e+007 5.658e+008 1.000e+001 1.098e-001 7.343e-005 
2.000e-004 1.822e+007 5.658e+008 1.000e+001 1.105e-001 7.404e-005 
2.010e-004 1.827e+007 5.658e+008 1.000e+001 1.108e-001 7.466e-005 
2.020e-004 1.832e+007 5.658e+008 1.000e+001 1.106e-001 7.528e-005 
2.030e-004 1.837e+007 5.658e+008 1.000e+001 1.106e-001 7.589e-005 
2.039e-004 1.842e+007 5.658e+008 1.000e+001 1.110e-001 7.651e-005 
2.048e-004 1.847e+007 5.658e+008 1.000e+001 1.114e-001 7.706e-005 
2.057e-004 1.851e+007 5.658e+008 1.000e+001 1.118e-001 7.764e-005 
2.066e-004 1.856e+007 5.658e+008 1.000e+001 1.119e-001 7.822e-005 
2.075e-004 1.861e+007 5.658e+008 1.000e+001 1.120e-001 7.880e-005 
2.084e-004 1.865e+007 5.658e+008 1.000e+001 1.124e-001 7.938e-005 
2.093e-004 1.870e+007 5.658e+008 1.000e+001 1.135e-001 7.997e-005 
2.102e-004 1.875e+007 5.658e+008 1.000e+001 1.128e-001 8.057e-005 
2.112e-004 1.879e+007 5.659e+008 1.000e+001 1.129e-001 8.118e-005 
2.121e-004 1.884e+007 5.658e+008 1.000e+001 1.142e-001 8.180e-005 
2.130e-004 1.889e+007 5.658e+008 1.000e+001 1.147e-001 8.238e-005 
2.139e-004 1.893e+007 5.658e+008 1.000e+001 1.150e-001 8.295e-005 
2.147e-004 1.897e+007 5.658e+008 1.000e+001 1.147e-001 8.352e-005 
2.156e-004 1.902e+007 5.658e+008 1.000e+001 1.148e-001 8.409e-005 
2.165e-004 1.906e+007 5.658e+008 1.000e+001 1.152e-001 8.468e-005 
2.174e-004 1.911e+007 5.658e+008 1.000e+001 1.154e-001 8.529e-005 
2.184e-004 1.915e+007 5.658e+008 1.000e+001 1.151e-001 8.591e-005 
2.193e-004 1.920e+007 5.658e+008 1.000e+001 1.155e-001 8.653e-005 
2.202e-004 1.924e+007 5.658e+008 1.000e+001 1.156e-001 8.715e-005 
2.212e-004 1.929e+007 5.658e+008 1.000e+001 1.158e-001 8.777e-005 
2.221e-004 1.933e+007 5.658e+008 1.000e+001 1.160e-001 8.840e-005 
2.230e-004 1.938e+007 5.658e+008 1.000e+001 1.165e-001 8.902e-005 
2.240e-004 1.942e+007 5.658e+008 1.000e+001 1.171e-001 8.964e-005 
2.249e-004 1.947e+007 5.658e+008 1.000e+001 1.179e-001 9.030e-005 
2.259e-004 1.951e+007 5.658e+008 1.000e+001 1.180e-001 9.095e-005 
2.269e-004 1.956e+007 5.658e+008 1.000e+001 1.175e-001 9.160e-005 
2.278e-004 1.960e+007 5.658e+008 1.000e+001 1.182e-001 9.226e-005 
2.288e-004 1.965e+007 5.658e+008 1.000e+001 1.191e-001 9.291e-005 
2.298e-004 1.969e+007 5.658e+008 1.000e+001 1.193e-001 9.357e-005 
2.307e-004 1.974e+007 5.658e+008 1.000e+001 1.188e-001 9.423e-005 
2.317e-004 1.978e+007 5.658e+008 1.000e+001 1.194e-001 9.489e-005 
2.326e-004 1.982e+007 5.658e+008 1.000e+001 1.199e-001 9.553e-005 
2.335e-004 1.986e+007 5.658e+008 1.000e+001 1.201e-001 9.613e-005 
2.344e-004 1.990e+007 5.658e+008 1.000e+001 1.199e-001 9.672e-005 
2.353e-004 1.994e+007 5.658e+008 1.000e+001 1.198e-001 9.733e-005 
2.362e-004 1.998e+007 5.658e+008 1.000e+001 1.204e-001 9.795e-005 
2.371e-004 2.003e+007 5.658e+008 1.000e+001 1.204e-001 9.862e-005 
2.381e-004 2.007e+007 5.658e+008 1.000e+001 1.204e-001 9.929e-005 
2.391e-004 2.011e+007 5.658e+008 1.000e+001 1.206e-001 9.996e-005 
2.400e-004 2.015e+007 5.658e+008 1.000e+001 1.214e-001 1.006e-004 
2.410e-004 2.020e+007 5.658e+008 1.000e+001 1.220e-001 1.013e-004 
2.420e-004 2.024e+007 5.658e+008 1.000e+001 1.210e-001 1.020e-004 
2.429e-004 2.028e+007 5.658e+008 1.000e+001 1.213e-001 1.027e-004 
2.439e-004 2.032e+007 5.658e+008 1.000e+001 1.227e-001 1.033e-004 
2.449e-004 2.036e+007 5.658e+008 1.000e+001 1.233e-001 1.040e-004 
2.458e-004 2.041e+007 5.658e+008 1.000e+001 1.226e-001 1.047e-004 
2.468e-004 2.045e+007 5.658e+008 1.000e+001 1.232e-001 1.054e-004 
2.478e-004 2.049e+007 5.658e+008 1.000e+001 1.240e-001 1.061e-004 
2.487e-004 2.053e+007 5.658e+008 1.000e+001 1.240e-001 1.067e-004 
2.497e-004 2.057e+007 5.658e+008 1.000e+001 1.235e-001 1.074e-004 
2.507e-004 2.061e+007 5.658e+008 1.000e+001 1.241e-001 1.081e-004 
2.516e-004 2.065e+007 5.658e+008 1.000e+001 1.248e-001 1.088e-004 
2.526e-004 2.069e+007 5.658e+008 1.000e+001 1.247e-001 1.095e-004 
2.536e-004 2.073e+007 5.658e+008 1.000e+001 1.243e-001 1.102e-004 
2.545e-004 2.077e+007 5.658e+008 1.000e+001 1.248e-001 1.109e-004 
2.555e-004 2.081e+007 5.658e+008 1.000e+001 1.250e-001 1.116e-004 
2.565e-004 2.085e+007 5.658e+008 1.000e+001 1.247e-001 1.123e-004 
2.574e-004 2.089e+007 5.659e+008 1.000e+001 1.252e-001 1.130e-004 
2.584e-004 2.093e+007 5.658e+008 1.000e+001 1.255e-001 1.137e-004 
2.594e-004 2.096e+007 5.658e+008 1.000e+001 1.258e-001 1.144e-004 
2.603e-004 2.100e+007 5.658e+008 1.000e+001 1.259e-001 1.151e-004 
2.613e-004 2.104e+007 5.658e+008 1.000e+001 1.260e-001 1.157e-004 
2.622e-004 2.108e+007 5.658e+008 1.000e+001 1.270e-001 1.165e-004 
2.632e-004 2.112e+007 5.658e+008 1.000e+001 1.276e-001 1.172e-004 
2.642e-004 2.115e+007 5.658e+008 1.000e+001 1.270e-001 1.179e-004 
2.651e-004 2.119e+007 5.658e+008 1.000e+001 1.273e-001 1.186e-004 
2.661e-004 2.123e+007 5.658e+008 1.000e+001 1.281e-001 1.193e-004 
2.670e-004 2.126e+007 5.658e+008 1.000e+001 1.286e-001 1.199e-004 
2.679e-004 2.130e+007 5.658e+008 1.000e+001 1.277e-001 1.206e-004 
2.688e-004 2.133e+007 5.658e+008 1.000e+001 1.286e-001 1.212e-004 
2.697e-004 2.137e+007 5.658e+008 1.000e+001 1.289e-001 1.219e-004 
2.706e-004 2.140e+007 5.658e+008 1.000e+001 1.293e-001 1.225e-004 
2.715e-004 2.143e+007 5.658e+008 1.000e+001 1.282e-001 1.232e-004 
2.724e-004 2.147e+007 5.658e+008 1.000e+001 1.291e-001 1.239e-004 
2.732e-004 2.150e+007 5.658e+008 1.000e+001 1.296e-001 1.245e-004 
2.742e-004 2.154e+007 5.658e+008 1.000e+001 1.294e-001 1.252e-004 
2.751e-004 2.157e+007 5.658e+008 1.000e+001 1.294e-001 1.259e-004 
2.760e-004 2.160e+007 5.658e+008 1.000e+001 1.296e-001 1.266e-004 
2.770e-004 2.164e+007 5.658e+008 1.000e+001 1.297e-001 1.273e-004 
2.779e-004 2.167e+007 5.658e+008 1.000e+001 1.303e-001 1.280e-004 
2.788e-004 2.171e+007 5.658e+008 1.000e+001 1.298e-001 1.287e-004 
2.798e-004 2.174e+007 5.658e+008 1.000e+001 1.303e-001 1.294e-004 
2.807e-004 2.177e+007 5.658e+008 1.000e+001 1.308e-001 1.301e-004 
2.815e-004 2.180e+007 5.658e+008 1.000e+001 1.306e-001 1.307e-004 
2.823e-004 2.183e+007 5.658e+008 1.000e+001 1.309e-001 1.313e-004 
2.832e-004 2.186e+007 5.658e+008 1.000e+001 1.316e-001 1.320e-004 
2.840e-004 2.189e+007 5.658e+008 1.000e+001 1.318e-001 1.326e-004 
2.848e-004 2.192e+007 5.658e+008 1.000e+001 1.319e-001 1.332e-004 
2.858e-004 2.196e+007 5.658e+008 1.000e+001 1.314e-001 1.339e-004 
2.867e-004 2.199e+007 5.658e+008 1.000e+001 1.321e-001 1.346e-004 
2.876e-004 2.202e+007 5.658e+008 1.000e+001 1.331e-001 1.353e-004 
2.886e-004 2.205e+007 5.658e+008 1.000e+001 1.329e-001 1.360e-004 
2.895e-004 2.208e+007 5.658e+008 1.000e+001 1.324e-001 1.367e-004 
2.904e-004 2.212e+007 5.658e+008 1.000e+001 1.333e-001 1.374e-004 
2.913e-004 2.215e+007 5.658e+008 1.000e+001 1.337e-001 1.382e-004 
2.923e-004 2.218e+007 5.658e+008 1.000e+001 1.331e-001 1.389e-004 
2.932e-004 2.221e+007 5.659e+008 1.000e+001 1.331e-001 1.396e-004 
2.941e-004 2.224e+007 5.658e+008 1.000e+001 1.339e-001 1.403e-004 
2.951e-004 2.228e+007 5.658e+008 1.000e+001 1.340e-001 1.410e-004 
2.961e-004 2.231e+007 5.658e+008 1.000e+001 1.337e-001 1.418e-004 
2.970e-004 2.234e+007 5.658e+008 1.000e+001 1.340e-001 1.425e-004 
2.980e-004 2.237e+007 5.658e+008 1.000e+001 1.344e-001 1.432e-004 
2.989e-004 2.240e+007 5.658e+008 1.000e+001 1.345e-001 1.440e-004 
2.999e-004 2.244e+007 5.658e+008 1.000e+001 1.340e-001 1.447e-004 
3.009e-004 2.247e+007 5.658e+008 1.000e+001 1.345e-001 1.455e-004 
3.019e-004 2.250e+007 5.658e+008 1.000e+001 1.349e-001 1.462e-004 
3.029e-004 2.253e+007 5.658e+008 1.000e+001 1.345e-001 1.470e-004 
3.039e-004 2.256e+007 5.658e+008 1.000e+001 1.351e-001 1.478e-004 
3.049e-004 2.260e+007 5.658e+008 1.000e+001 1.356e-001 1.486e-004 
3.059e-004 2.263e+007 5.659e+008 1.000e+001 1.352e-001 1.493e-004 
3.069e-004 2.266e+007 5.659e+008 1.000e+001 1.352e-001 1.501e-004 
3.079e-004 2.269e+007 5.658e+008 1.000e+001 1.367e-001 1.509e-004 
3.089e-004 2.272e+007 5.658e+008 1.000e+001 1.363e-001 1.517e-004 
3.099e-004 2.276e+007 5.658e+008 1.000e+001 1.363e-001 1.525e-004 
3.108e-004 2.279e+007 5.658e+008 1.000e+001 1.364e-001 1.532e-004 
3.118e-004 2.282e+007 5.658e+008 1.000e+001 1.374e-001 1.540e-004 
3.127e-004 2.284e+007 5.658e+008 1.000e+001 1.369e-001 1.547e-004 
3.136e-004 2.287e+007 5.659e+008 1.000e+001 1.370e-001 1.554e-004 
3.146e-004 2.290e+007 5.658e+008 1.000e+001 1.376e-001 1.562e-004 
3.155e-004 2.293e+007 5.658e+008 1.000e+001 1.381e-001 1.569e-004 
3.164e-004 2.296e+007 5.658e+008 1.000e+001 1.374e-001 1.577e-004 
3.174e-004 2.299e+007 5.658e+008 1.000e+001 1.380e-001 1.584e-004 
3.184e-004 2.302e+007 5.658e+008 1.000e+001 1.390e-001 1.592e-004 
3.193e-004 2.305e+007 5.659e+008 1.000e+001 1.386e-001 1.599e-004 
3.203e-004 2.307e+007 5.659e+008 1.000e+001 1.382e-001 1.607e-004 
3.213e-004 2.310e+007 5.658e+008 1.000e+001 1.386e-001 1.615e-004 
3.222e-004 2.313e+007 5.658e+008 1.000e+001 1.388e-001 1.622e-004 
3.232e-004 2.316e+007 5.658e+008 1.000e+001 1.387e-001 1.630e-004 
3.241e-004 2.319e+007 5.658e+008 1.000e+001 1.386e-001 1.638e-004 
3.251e-004 2.322e+007 5.658e+008 1.000e+001 1.392e-001 1.645e-004 
3.260e-004 2.324e+007 5.658e+008 1.000e+001 1.395e-001 1.652e-004 
3.269e-004 2.327e+007 5.659e+008 1.000e+001 1.390e-001 1.659e-004 
3.278e-004 2.329e+007 5.658e+008 1.000e+001 1.395e-001 1.667e-004 
3.287e-004 2.332e+007 5.658e+008 1.000e+001 1.401e-001 1.674e-004 
3.297e-004 2.335e+007 5.658e+008 1.000e+001 1.394e-001 1.682e-004 
3.306e-004 2.337e+007 5.658e+008 1.000e+001 1.396e-001 1.690e-004 
3.315e-004 2.340e+007 5.658e+008 1.000e+001 1.399e-001 1.697e-004 
3.324e-004 2.342e+007 5.658e+008 1.000e+001 1.405e-001 1.704e-004 
3.334e-004 2.345e+007 5.658e+008 1.000e+001 1.398e-001 1.712e-004 
3.344e-004 2.348e+007 5.658e+008 1.000e+001 1.403e-001 1.720e-004 
3.354e-004 2.351e+007 5.658e+008 1.000e+001 1.407e-001 1.728e-004 
3.363e-004 2.353e+007 5.658e+008 1.000e+001 1.406e-001 1.735e-004 
3.371e-004 2.356e+007 5.658e+008 1.000e+001 1.409e-001 1.742e-004 
3.380e-004 2.358e+007 5.658e+008 1.000e+001 1.415e-001 1.749e-004 
3.389e-004 2.360e+007 5.658e+008 1.000e+001 1.420e-001 1.756e-004 
3.398e-004 2.363e+007 5.658e+008 1.000e+001 1.415e-001 1.763e-004 
3.407e-004 2.365e+007 5.658e+008 1.000e+001 1.418e-001 1.771e-004 
3.416e-004 2.368e+007 5.658e+008 1.000e+001 1.424e-001 1.779e-004 
3.426e-004 2.370e+007 5.658e+008 1.000e+001 1.422e-001 1.786e-004 
3.436e-004 2.373e+007 5.658e+008 1.000e+001 1.421e-001 1.794e-004 
3.445e-004 2.375e+007 5.658e+008 1.000e+001 1.429e-001 1.802e-004 
3.455e-004 2.378e+007 5.658e+008 1.000e+001 1.429e-001 1.810e-004 
3.464e-004 2.380e+007 5.659e+008 1.000e+001 1.425e-001 1.818e-004 
3.473e-004 2.383e+007 5.658e+008 1.000e+001 1.425e-001 1.825e-004 
3.483e-004 2.385e+007 5.658e+008 1.000e+001 1.434e-001 1.833e-004 
3.493e-004 2.388e+007 5.658e+008 1.000e+001 1.431e-001 1.841e-004 
3.502e-004 2.390e+007 5.658e+008 1.000e+001 1.431e-001 1.849e-004 
3.511e-004 2.393e+007 5.658e+008 1.000e+001 1.434e-001 1.856e-004 
3.521e-004 2.395e+007 5.659e+008 1.000e+001 1.435e-001 1.864e-004 
3.531e-004 2.398e+007 5.659e+008 1.000e+001 1.432e-001 1.873e-004 
3.541e-004 2.400e+007 5.658e+008 1.000e+001 1.436e-001 1.881e-004 
3.551e-004 2.403e+007 5.658e+008 1.000e+001 1.437e-001 1.889e-004 
3.561e-004 2.405e+007 5.658e+008 1.000e+001 1.434e-001 1.897e-004 
3.571e-004 2.408e+007 5.658e+008 1.000e+001 1.439e-001 1.905e-004 
3.581e-004 2.410e+007 5.658e+008 1.000e+001 1.443e-001 1.914e-004 
3.591e-004 2.413e+007 5.658e+008 1.000e+001 1.438e-001 1.922e-004 
3.599e-004 2.415e+007 5.658e+008 1.000e+001 1.441e-001 1.929e-004 
3.608e-004 2.417e+007 5.659e+008 1.000e+001 1.447e-001 1.937e-004 
3.618e-004 2.419e+007 5.659e+008 1.000e+001 1.440e-001 1.944e-004 
3.627e-004 2.422e+007 5.659e+008 1.000e+001 1.443e-001 1.952e-004 
3.637e-004 2.424e+007 5.658e+008 1.000e+001 1.450e-001 1.960e-004 
3.647e-004 2.426e+007 5.659e+008 1.000e+001 1.448e-001 1.968e-004 
3.657e-004 2.429e+007 5.658e+008 1.000e+001 1.445e-001 1.977e-004 
3.666e-004 2.431e+007 5.658e+008 1.000e+001 1.454e-001 1.985e-004 
3.675e-004 2.433e+007 5.658e+008 1.000e+001 1.459e-001 1.992e-004 
3.685e-004 2.435e+007 5.658e+008 1.000e+001 1.457e-001 2.000e-004 
3.694e-004 2.438e+007 5.658e+008 1.000e+001 1.458e-001 2.008e-004 
3.704e-004 2.440e+007 5.658e+008 1.000e+001 1.461e-001 2.016e-004 
3.713e-004 2.442e+007 5.659e+008 1.000e+001 1.456e-001 2.024e-004 
3.723e-004 2.444e+007 5.659e+008 1.000e+001 1.457e-001 2.032e-004 
3.732e-004 2.447e+007 5.658e+008 1.000e+001 1.469e-001 2.040e-004 
3.742e-004 2.449e+007 5.658e+008 1.000e+001 1.469e-001 2.048e-004 
3.751e-004 2.451e+007 5.659e+008 1.000e+001 1.466e-001 2.056e-004 
3.761e-004 2.453e+007 5.658e+008 1.000e+001 1.467e-001 2.064e-004 
3.770e-004 2.455e+007 5.658e+008 1.000e+001 1.475e-001 2.072e-004 
3.779e-004 2.457e+007 5.658e+008 1.000e+001 1.467e-001 2.080e-004 
3.789e-004 2.459e+007 5.659e+008 1.000e+001 1.474e-001 2.088e-004 
3.798e-004 2.461e+007 5.658e+008 1.000e+001 1.473e-001 2.095e-004 
3.807e-004 2.463e+007 5.659e+008 1.000e+001 1.477e-001 2.103e-004 
3.816e-004 2.465e+007 5.660e+008 1.000e+001 1.470e-001 2.111e-004 
3.824e-004 2.467e+007 5.659e+008 1.000e+001 1.478e-001 2.117e-004 
3.832e-004 2.469e+007 5.659e+008 1.000e+001 1.478e-001 2.124e-004 
3.840e-004 2.471e+007 5.658e+008 1.000e+001 1.477e-001 2.131e-004 
3.848e-004 2.472e+007 5.662e+008 1.000e+001 1.471e-001 2.138e-004 
3.856e-004 2.474e+007 5.659e+008 1.000e+001 1.482e-001 2.144e-004 
3.863e-004 2.476e+007 5.659e+008 1.000e+001 1.485e-001 2.151e-004 
3.871e-004 2.478e+007 5.659e+008 1.000e+001 1.480e-001 2.158e-004 
3.879e-004 2.479e+007 5.670e+008 1.000e+001 1.468e-001 2.164e-004 
3.887e-004 2.481e+007 5.658e+008 1.000e+001 1.485e-001 2.171e-004 
3.895e-004 2.483e+007 5.659e+008 1.000e+001 1.484e-001 2.178e-004 
3.903e-004 2.484e+007 5.659e+008 1.000e+001 1.482e-001 2.185e-004 
3.911e-004 2.486e+007 5.673e+008 1.000e+001 1.469e-001 2.191e-004 
3.919e-004 2.488e+007 5.659e+008 1.000e+001 1.485e-001 2.198e-004 
3.927e-004 2.489e+007 5.659e+008 1.000e+001 1.486e-001 2.205e-004 
3.935e-004 2.491e+007 5.659e+008 1.000e+001 1.488e-001 2.212e-004 
3.943e-004 2.493e+007 5.667e+008 1.000e+001 1.486e-001 2.219e-004 
3.952e-004 2.495e+007 5.658e+008 1.000e+001 1.491e-001 2.227e-004 
3.962e-004 2.497e+007 5.659e+008 1.000e+001 1.491e-001 2.235e-004 
3.971e-004 2.499e+007 5.659e+008 1.000e+001 1.489e-001 2.243e-004 
3.981e-004 2.501e+007 5.658e+008 1.000e+001 1.491e-001 2.251e-004 
3.990e-004 2.502e+007 5.658e+008 1.000e+001 1.496e-001 2.259e-004 
4.000e-004 2.504e+007 5.658e+008 1.000e+001 1.492e-001 2.267e-004 
4.009e-004 2.506e+007 5.658e+008 1.000e+001 1.495e-001 2.276e-004 
4.019e-004 2.508e+007 5.658e+008 1.000e+001 1.501e-001 2.284e-004 
4.028e-004 2.510e+007 5.658e+008 1.000e+001 1.496e-001 2.292e-004 
4.038e-004 2.512e+007 5.658e+008 1.000e+001 1.498e-001 2.300e-004 
4.047e-004 2.514e+007 5.658e+008 1.000e+001 1.503e-001 2.308e-004 
4.056e-004 2.516e+007 5.658e+008 1.000e+001 1.502e-001 2.316e-004 
4.065e-004 2.517e+007 5.658e+008 1.000e+001 1.503e-001 2.324e-004 
4.075e-004 2.519e+007 5.658e+008 1.000e+001 1.506e-001 2.332e-004 
4.084e-004 2.521e+007 5.658e+008 1.000e+001 1.509e-001 2.341e-004 
4.094e-004 2.523e+007 5.659e+008 1.000e+001 1.507e-001 2.349e-004 
4.104e-004 2.525e+007 5.658e+008 1.000e+001 1.511e-001 2.357e-004 
4.114e-004 2.527e+007 5.658e+008 1.000e+001 1.517e-001 2.366e-004 
4.124e-004 2.529e+007 5.658e+008 1.000e+001 1.509e-001 2.375e-004 
4.132e-004 2.531e+007 5.659e+008 1.000e+001 1.515e-001 2.382e-004 
4.141e-004 2.532e+007 5.658e+008 1.000e+001 1.519e-001 2.390e-004 
4.151e-004 2.534e+007 5.658e+008 1.000e+001 1.513e-001 2.398e-004 
4.161e-004 2.536e+007 5.658e+008 1.000e+001 1.517e-001 2.407e-004 
4.170e-004 2.538e+007 5.658e+008 1.000e+001 1.522e-001 2.415e-004 
4.179e-004 2.539e+007 5.659e+008 1.000e+001 1.516e-001 2.423e-004 
4.188e-004 2.541e+007 5.659e+008 1.000e+001 1.519e-001 2.430e-004 
4.197e-004 2.543e+007 5.658e+008 1.000e+001 1.525e-001 2.438e-004 
4.206e-004 2.544e+007 5.659e+008 1.000e+001 1.521e-001 2.447e-004 
4.216e-004 2.546e+007 5.659e+008 1.000e+001 1.517e-001 2.455e-004 
4.225e-004 2.548e+007 5.658e+008 1.000e+001 1.523e-001 2.463e-004 
4.235e-004 2.550e+007 5.659e+008 1.000e+001 1.527e-001 2.471e-004 
4.244e-004 2.551e+007 5.659e+008 1.000e+001 1.524e-001 2.480e-004 
4.254e-004 2.553e+007 5.658e+008 1.000e+001 1.523e-001 2.488e-004 
4.263e-004 2.555e+007 5.658e+008 1.000e+001 1.531e-001 2.496e-004 
4.272e-004 2.556e+007 5.658e+008 1.000e+001 1.524e-001 2.504e-004 
4.282e-004 2.558e+007 5.659e+008 1.000e+001 1.525e-001 2.513e-004 
4.292e-004 2.560e+007 5.658e+008 1.000e+001 1.531e-001 2.522e-004 
4.302e-004 2.562e+007 5.658e+008 1.000e+001 1.526e-001 2.530e-004 
4.311e-004 2.563e+007 5.658e+008 1.000e+001 1.530e-001 2.538e-004 
4.319e-004 2.565e+007 5.659e+008 1.000e+001 1.530e-001 2.545e-004 
4.328e-004 2.566e+007 5.658e+008 1.000e+001 1.535e-001 2.553e-004 
4.337e-004 2.568e+007 5.659e+008 1.000e+001 1.528e-001 2.561e-004 
4.346e-004 2.569e+007 5.658e+008 1.000e+001 1.534e-001 2.569e-004 
4.355e-004 2.571e+007 5.658e+008 1.000e+001 1.533e-001 2.577e-004 
4.365e-004 2.573e+007 5.659e+008 1.000e+001 1.532e-001 2.586e-004 
4.375e-004 2.574e+007 5.658e+008 1.000e+001 1.535e-001 2.594e-004 
4.384e-004 2.576e+007 5.659e+008 1.000e+001 1.542e-001 2.603e-004 
4.393e-004 2.577e+007 5.658e+008 1.000e+001 1.533e-001 2.610e-004 
4.401e-004 2.579e+007 5.659e+008 1.000e+001 1.537e-001 2.618e-004 
4.410e-004 2.580e+007 5.658e+008 1.000e+001 1.541e-001 2.625e-004 
4.419e-004 2.582e+007 5.658e+008 1.000e+001 1.536e-001 2.634e-004 
4.428e-004 2.583e+007 5.659e+008 1.000e+001 1.538e-001 2.641e-004 
4.437e-004 2.585e+007 5.658e+008 1.000e+001 1.545e-001 2.649e-004 
4.446e-004 2.586e+007 5.658e+008 1.000e+001 1.544e-001 2.657e-004 
4.456e-004 2.588e+007 5.659e+008 1.000e+001 1.540e-001 2.666e-004 
4.466e-004 2.589e+007 5.658e+008 1.000e+001 1.548e-001 2.675e-004 
4.474e-004 2.591e+007 5.658e+008 1.000e+001 1.547e-001 2.683e-004 
4.483e-004 2.592e+007 5.658e+008 1.000e+001 1.543e-001 2.690e-004 
4.492e-004 2.593e+007 5.659e+008 1.000e+001 1.546e-001 2.698e-004 
4.501e-004 2.595e+007 5.658e+008 1.000e+001 1.549e-001 2.706e-004 
4.510e-004 2.596e+007 5.659e+008 1.000e+001 1.545e-001 2.715e-004 
4.520e-004 2.598e+007 5.659e+008 1.000e+001 1.548e-001 2.723e-004 
4.529e-004 2.599e+007 5.658e+008 1.000e+001 1.554e-001 2.731e-004 
4.539e-004 2.601e+007 5.659e+008 1.000e+001 1.548e-001 2.740e-004 
4.548e-004 2.602e+007 5.659e+008 1.000e+001 1.552e-001 2.748e-004 
4.557e-004 2.604e+007 5.658e+008 1.000e+001 1.559e-001 2.756e-004 
4.567e-004 2.605e+007 5.659e+008 1.000e+001 1.558e-001 2.765e-004 
4.577e-004 2.607e+007 5.659e+008 1.000e+001 1.547e-001 2.774e-004 
4.586e-004 2.608e+007 5.658e+008 1.000e+001 1.558e-001 2.782e-004 
4.596e-004 2.610e+007 5.658e+008 1.000e+001 1.557e-001 2.791e-004 
4.606e-004 2.611e+007 5.659e+008 1.000e+001 1.553e-001 2.800e-004 
4.615e-004 2.613e+007 5.659e+008 1.000e+001 1.562e-001 2.808e-004 
4.624e-004 2.614e+007 5.659e+008 1.000e+001 1.566e-001 2.816e-004 
4.633e-004 2.615e+007 5.659e+008 1.000e+001 1.559e-001 2.824e-004 
4.642e-004 2.617e+007 5.658e+008 1.000e+001 1.562e-001 2.832e-004 
4.652e-004 2.618e+007 5.658e+008 1.000e+001 1.567e-001 2.841e-004 
4.661e-004 2.620e+007 5.658e+008 1.000e+001 1.561e-001 2.849e-004 
4.671e-004 2.621e+007 5.659e+008 1.000e+001 1.567e-001 2.858e-004 
4.679e-004 2.622e+007 5.659e+008 1.000e+001 1.569e-001 2.866e-004 
4.689e-004 2.624e+007 5.658e+008 1.000e+001 1.561e-001 2.874e-004 
4.698e-004 2.625e+007 5.658e+008 1.000e+001 1.566e-001 2.883e-004 
4.707e-004 2.626e+007 5.658e+008 1.000e+001 1.570e-001 2.891e-004 
4.716e-004 2.628e+007 5.659e+008 1.000e+001 1.565e-001 2.899e-004 
4.726e-004 2.629e+007 5.659e+008 1.000e+001 1.568e-001 2.908e-004 
4.736e-004 2.630e+007 5.659e+008 1.000e+001 1.573e-001 2.916e-004 
4.745e-004 2.632e+007 5.659e+008 1.000e+001 1.568e-001 2.925e-004 
4.754e-004 2.633e+007 5.659e+008 1.000e+001 1.571e-001 2.933e-004 
4.763e-004 2.634e+007 5.658e+008 1.000e+001 1.573e-001 2.941e-004 
4.772e-004 2.636e+007 5.658e+008 1.000e+001 1.574e-001 2.949e-004 
4.782e-004 2.637e+007 5.659e+008 1.000e+001 1.569e-001 2.958e-004 
4.791e-004 2.638e+007 5.658e+008 1.000e+001 1.572e-001 2.966e-004 
4.800e-004 2.639e+007 5.659e+008 1.000e+001 1.577e-001 2.975e-004 
4.808e-004 2.641e+007 5.658e+008 1.000e+001 1.573e-001 2.982e-004 
4.818e-004 2.642e+007 5.658e+008 1.000e+001 1.574e-001 2.990e-004 
4.827e-004 2.643e+007 5.658e+008 1.000e+001 1.575e-001 2.999e-004 
4.836e-004 2.644e+007 5.658e+008 1.000e+001 1.576e-001 3.007e-004 
4.845e-004 2.646e+007 5.659e+008 1.000e+001 1.572e-001 3.015e-004 
4.854e-004 2.647e+007 5.658e+008 1.000e+001 1.578e-001 3.023e-004 
4.863e-004 2.648e+007 5.658e+008 1.000e+001 1.576e-001 3.031e-004 
4.872e-004 2.649e+007 5.659e+008 1.000e+001 1.575e-001 3.040e-004 
4.881e-004 2.650e+007 5.658e+008 1.000e+001 1.580e-001 3.048e-004 
4.890e-004 2.652e+007 5.658e+008 1.000e+001 1.581e-001 3.056e-004 
4.899e-004 2.653e+007 5.659e+008 1.000e+001 1.578e-001 3.064e-004 
4.908e-004 2.654e+007 5.659e+008 1.000e+001 1.582e-001 3.072e-004 
4.917e-004 2.655e+007 5.659e+008 1.000e+001 1.585e-001 3.080e-004 
4.926e-004 2.656e+007 5.658e+008 1.000e+001 1.578e-001 3.088e-004 
4.935e-004 2.657e+007 5.659e+008 1.000e+001 1.584e-001 3.097e-004 
4.944e-004 2.659e+007 5.659e+008 1.000e+001 1.586e-001 3.105e-004 
4.953e-004 2.660e+007 5.658e+008 1.000e+001 1.580e-001 3.113e-004 
4.963e-004 2.661e+007 5.659e+008 1.000e+001 1.583e-001 3.122e-004 
4.973e-004 2.662e+007 5.658e+008 1.000e+001 1.587e-001 3.131e-004 
4.983e-004 2.664e+007 5.658e+008 1.000e+001 1.583e-001 3.141e-004 
4.992e-004 2.665e+007 5.658e+008 1.000e+001 1.586e-001 3.149e-004 
5.002e-004 2.666e+007 5.659e+008 1.000e+001 1.588e-001 3.158e-004 
5.011e-004 2.667e+007 5.659e+008 1.000e+001 1.588e-001 3.166e-004 
5.021e-004 2.668e+007 5.658e+008 1.000e+001 1.590e-001 3.175e-004 
5.030e-004 2.670e+007 5.659e+008 1.000e+001 1.591e-001 3.184e-004 
5.040e-004 2.671e+007 5.658e+008 1.000e+001 1.589e-001 3.193e-004 
5.050e-004 2.672e+007 5.659e+008 1.000e+001 1.593e-001 3.202e-004 
5.059e-004 2.673e+007 5.659e+008 1.000e+001 1.591e-001 3.210e-004 
5.068e-004 2.674e+007 5.659e+008 1.000e+001 1.594e-001 3.218e-004 
5.077e-004 2.675e+007 5.658e+008 1.000e+001 1.594e-001 3.227e-004 
5.087e-004 2.677e+007 5.658e+008 1.000e+001 1.601e-001 3.236e-004 
5.096e-004 2.678e+007 5.659e+008 1.000e+001 1.592e-001 3.244e-004 
5.105e-004 2.679e+007 5.659e+008 1.000e+001 1.594e-001 3.252e-004 
5.114e-004 2.680e+007 5.659e+008 1.000e+001 1.596e-001 3.260e-004 
5.123e-004 2.681e+007 5.658e+008 1.000e+001 1.601e-001 3.268e-004 
5.132e-004 2.682e+007 5.659e+008 1.000e+001 1.597e-001 3.277e-004 
5.141e-004 2.683e+007 5.659e+008 1.000e+001 1.601e-001 3.285e-004 
5.151e-004 2.684e+007 5.659e+008 1.000e+001 1.604e-001 3.294e-004 
5.160e-004 2.685e+007 5.659e+008 1.000e+001 1.598e-001 3.303e-004 
5.170e-004 2.686e+007 5.659e+008 1.000e+001 1.601e-001 3.312e-004 
5.180e-004 2.688e+007 5.659e+008 1.000e+001 1.602e-001 3.321e-004 
5.190e-004 2.689e+007 5.659e+008 1.000e+001 1.598e-001 3.330e-004 
5.200e-004 2.690e+007 5.659e+008 1.000e+001 1.608e-001 3.340e-004 
5.210e-004 2.691e+007 5.659e+008 1.000e+001 1.606e-001 3.349e-004 
5.220e-004 2.692e+007 5.676e+008 1.000e+001 1.589e-001 3.358e-004 
5.230e-004 2.693e+007 5.659e+008 1.000e+001 1.608e-001 3.367e-004 
5.240e-004 2.694e+007 5.659e+008 1.000e+001 1.602e-001 3.376e-004 
5.250e-004 2.695e+007 5.659e+008 1.000e+001 1.609e-001 3.385e-004 
5.260e-004 2.697e+007 5.659e+008 1.000e+001 1.611e-001 3.395e-004 
5.270e-004 2.698e+007 5.659e+008 1.000e+001 1.610e-001 3.404e-004 
5.280e-004 2.699e+007 5.659e+008 1.000e+001 1.611e-001 3.413e-004 
5.289e-004 2.700e+007 5.658e+008 1.000e+001 1.614e-001 3.421e-004 
5.298e-004 2.701e+007 5.658e+008 1.000e+001 1.610e-001 3.430e-004 
5.307e-004 2.702e+007 5.658e+008 1.000e+001 1.609e-001 3.438e-004 
5.316e-004 2.703e+007 5.658e+008 1.000e+001 1.613e-001 3.447e-004 
5.326e-004 2.704e+007 5.659e+008 1.000e+001 1.612e-001 3.456e-004 
5.335e-004 2.705e+007 5.659e+008 1.000e+001 1.612e-001 3.464e-004 
5.344e-004 2.706e+007 5.658e+008 1.000e+001 1.613e-001 3.472e-004 
5.354e-004 2.707e+007 5.659e+008 1.000e+001 1.617e-001 3.481e-004 
5.363e-004 2.708e+007 5.659e+008 1.000e+001 1.612e-001 3.491e-004 
5.373e-004 2.709e+007 5.658e+008 1.000e+001 1.616e-001 3.500e-004 
5.383e-004 2.710e+007 5.659e+008 1.000e+001 1.617e-001 3.509e-004 
5.393e-004 2.711e+007 5.659e+008 1.000e+001 1.613e-001 3.518e-004 
5.402e-004 2.712e+007 5.659e+008 1.000e+001 1.619e-001 3.526e-004 
5.411e-004 2.713e+007 5.659e+008 1.000e+001 1.619e-001 3.535e-004 
5.421e-004 2.714e+007 5.664e+008 1.000e+001 1.614e-001 3.544e-004 
5.431e-004 2.715e+007 5.659e+008 1.000e+001 1.621e-001 3.553e-004 
5.441e-004 2.716e+007 5.659e+008 1.000e+001 1.623e-001 3.562e-004 
5.451e-004 2.717e+007 5.659e+008 1.000e+001 1.617e-001 3.571e-004 
5.460e-004 2.718e+007 5.659e+008 1.000e+001 1.620e-001 3.581e-004 
5.470e-004 2.719e+007 5.659e+008 1.000e+001 1.621e-001 3.590e-004 
5.480e-004 2.720e+007 5.659e+008 1.000e+001 1.616e-001 3.599e-004 
5.490e-004 2.721e+007 5.659e+008 1.000e+001 1.624e-001 3.608e-004 
5.500e-004 2.722e+007 5.659e+008 1.000e+001 1.621e-001 3.618e-004 
5.510e-004 2.723e+007 5.659e+008 1.000e+001 1.620e-001 3.627e-004 
5.520e-004 2.724e+007 5.659e+008 1.000e+001 1.622e-001 3.636e-004 
5.530e-004 2.725e+007 5.659e+008 1.000e+001 1.622e-001 3.645e-004 
5.540e-004 2.726e+007 5.659e+008 1.000e+001 1.623e-001 3.654e-004 
5.549e-004 2.726e+007 5.659e+008 1.000e+001 1.624e-001 3.664e-004 
5.559e-004 2.727e+007 5.659e+008 1.000e+001 1.622e-001 3.673e-004 
5.569e-004 2.728e+007 5.659e+008 1.000e+001 1.623e-001 3.682e-004 
5.579e-004 2.729e+007 5.659e+008 1.000e+001 1.624e-001 3.691e-004 
5.589e-004 2.730e+007 5.659e+008 1.000e+001 1.622e-001 3.701e-004 
5.599e-004 2.731e+007 5.658e+008 1.000e+001 1.625e-001 3.710e-004 
5.608e-004 2.732e+007 5.659e+008 1.000e+001 1.627e-001 3.718e-004 
5.618e-004 2.733e+007 5.659e+008 1.000e+001 1.621e-001 3.727e-004 
5.627e-004 2.734e+007 5.659e+008 1.000e+001 1.628e-001 3.736e-004 
5.637e-004 2.735e+007 5.659e+008 1.000e+001 1.628e-001 3.746e-004 
5.647e-004 2.736e+007 5.659e+008 1.000e+001 1.624e-001 3.755e-004 
5.656e-004 2.737e+007 5.658e+008 1.000e+001 1.630e-001 3.763e-004 
5.666e-004 2.737e+007 5.659e+008 1.000e+001 1.632e-001 3.772e-004 
5.675e-004 2.738e+007 5.659e+008 1.000e+001 1.628e-001 3.781e-004 
5.685e-004 2.739e+007 5.658e+008 1.000e+001 1.630e-001 3.791e-004 
5.695e-004 2.740e+007 5.659e+008 1.000e+001 1.637e-001 3.800e-004 
5.703e-004 2.741e+007 5.662e+008 1.000e+001 1.626e-001 3.807e-004 
5.712e-004 2.742e+007 5.658e+008 1.000e+001 1.632e-001 3.816e-004 
5.721e-004 2.742e+007 5.659e+008 1.000e+001 1.635e-001 3.824e-004 
5.730e-004 2.743e+007 5.659e+008 1.000e+001 1.630e-001 3.832e-004 
5.739e-004 2.744e+007 5.658e+008 1.000e+001 1.626e-001 3.841e-004 
5.749e-004 2.745e+007 5.659e+008 1.000e+001 1.635e-001 3.850e-004 
5.758e-004 2.746e+007 5.659e+008 1.000e+001 1.634e-001 3.859e-004 
5.768e-004 2.747e+007 5.658e+008 1.000e+001 1.637e-001 3.868e-004 
5.777e-004 2.747e+007 5.659e+008 1.000e+001 1.639e-001 3.876e-004 
5.785e-004 2.748e+007 5.659e+008 1.000e+001 1.631e-001 3.885e-004 
5.794e-004 2.749e+007 5.658e+008 1.000e+001 1.634e-001 3.893e-004 
5.804e-004 2.750e+007 5.659e+008 1.000e+001 1.638e-001 3.902e-004 
5.814e-004 2.750e+007 5.658e+008 1.000e+001 1.632e-001 3.911e-004 
5.823e-004 2.751e+007 5.658e+008 1.000e+001 1.636e-001 3.920e-004 
5.832e-004 2.752e+007 5.659e+008 1.000e+001 1.641e-001 3.929e-004 
5.841e-004 2.753e+007 5.659e+008 1.000e+001 1.635e-001 3.937e-004 
5.850e-004 2.754e+007 5.658e+008 1.000e+001 1.638e-001 3.945e-004 
5.859e-004 2.754e+007 5.659e+008 1.000e+001 1.642e-001 3.954e-004 
5.868e-004 2.755e+007 5.658e+008 1.000e+001 1.639e-001 3.962e-004 
5.877e-004 2.756e+007 5.659e+008 1.000e+001 1.637e-001 3.971e-004 
5.886e-004 2.757e+007 5.658e+008 1.000e+001 1.645e-001 3.980e-004 
5.896e-004 2.757e+007 5.658e+008 1.000e+001 1.636e-001 3.988e-004 
5.905e-004 2.758e+007 5.659e+008 1.000e+001 1.635e-001 3.997e-004 
5.914e-004 2.759e+007 5.658e+008 1.000e+001 1.645e-001 4.006e-004 
5.923e-004 2.760e+007 5.659e+008 1.000e+001 1.640e-001 4.014e-004 
5.931e-004 2.760e+007 5.659e+008 1.000e+001 1.640e-001 4.022e-004 
5.941e-004 2.761e+007 5.659e+008 1.000e+001 1.644e-001 4.031e-004 
5.949e-004 2.762e+007 5.658e+008 1.000e+001 1.638e-001 4.039e-004 
5.958e-004 2.762e+007 5.659e+008 1.000e+001 1.641e-001 4.047e-004 
5.967e-004 2.763e+007 5.658e+008 1.000e+001 1.646e-001 4.056e-004 
5.977e-004 2.764e+007 5.659e+008 1.000e+001 1.640e-001 4.065e-004 
5.986e-004 2.765e+007 5.659e+008 1.000e+001 1.643e-001 4.074e-004 
5.996e-004 2.765e+007 5.659e+008 1.000e+001 1.653e-001 4.083e-004 
6.005e-004 2.766e+007 5.659e+008 1.000e+001 1.644e-001 4.092e-004 
6.014e-004 2.767e+007 5.659e+008 1.000e+001 1.644e-001 4.100e-004 
6.022e-004 2.767e+007 5.658e+008 1.000e+001 1.649e-001 4.108e-004 
6.032e-004 2.768e+007 5.658e+008 1.000e+001 1.651e-001 4.117e-004 
6.041e-004 2.769e+007 5.660e+008 1.000e+001 1.648e-001 4.126e-004 
6.051e-004 2.770e+007 5.659e+008 1.000e+001 1.654e-001 4.135e-004 
6.060e-004 2.770e+007 5.659e+008 1.000e+001 1.656e-001 4.143e-004 
6.068e-004 2.771e+007 5.659e+008 1.000e+001 1.646e-001 4.152e-004 
6.078e-004 2.772e+007 5.658e+008 1.000e+001 1.652e-001 4.161e-004 
6.086e-004 2.772e+007 5.658e+008 1.000e+001 1.652e-001 4.169e-004 
6.095e-004 2.773e+007 5.659e+008 1.000e+001 1.646e-001 4.177e-004 
6.103e-004 2.774e+007 5.659e+008 1.000e+001 1.652e-001 4.185e-004 
6.112e-004 2.774e+007 5.659e+008 1.000e+001 1.654e-001 4.193e-004 
6.121e-004 2.775e+007 5.659e+008 1.000e+001 1.651e-001 4.202e-004 
6.130e-004 2.776e+007 5.659e+008 1.000e+001 1.652e-001 4.211e-004 
6.139e-004 2.776e+007 5.658e+008 1.000e+001 1.658e-001 4.219e-004 
6.148e-004 2.777e+007 5.658e+008 1.000e+001 1.652e-001 4.228e-004 
6.158e-004 2.778e+007 5.658e+008 1.000e+001 1.657e-001 4.237e-004 
6.168e-004 2.778e+007 5.658e+008 1.000e+001 1.661e-001 4.246e-004 
6.177e-004 2.779e+007 5.658e+008 1.000e+001 1.649e-001 4.254e-004 
6.185e-004 2.780e+007 5.658e+008 1.000e+001 1.652e-001 4.263e-004 
6.195e-004 2.780e+007 5.659e+008 1.000e+001 1.659e-001 4.272e-004 
6.205e-004 2.781e+007 5.659e+008 1.000e+001 1.654e-001 4.281e-004 
6.215e-004 2.782e+007 5.659e+008 1.000e+001 1.655e-001 4.291e-004 
6.224e-004 2.782e+007 5.659e+008 1.000e+001 1.661e-001 4.299e-004 
6.233e-004 2.783e+007 5.659e+008 1.000e+001 1.655e-001 4.309e-004 
6.243e-004 2.784e+007 5.658e+008 1.000e+001 1.658e-001 4.318e-004 
6.252e-004 2.784e+007 5.659e+008 1.000e+001 1.660e-001 4.326e-004 
6.261e-004 2.785e+007 5.659e+008 1.000e+001 1.659e-001 4.335e-004 
6.270e-004 2.785e+007 5.659e+008 1.000e+001 1.662e-001 4.343e-004 
6.279e-004 2.786e+007 5.659e+008 1.000e+001 1.661e-001 4.352e-004 
6.289e-004 2.787e+007 5.658e+008 1.000e+001 1.660e-001 4.361e-004 
6.299e-004 2.787e+007 5.658e+008 1.000e+001 1.658e-001 4.371e-004 
6.309e-004 2.788e+007 5.659e+008 1.000e+001 1.665e-001 4.380e-004 
6.319e-004 2.789e+007 5.659e+008 1.000e+001 1.658e-001 4.390e-004 
6.329e-004 2.789e+007 5.659e+008 1.000e+001 1.663e-001 4.399e-004 
6.337e-004 2.790e+007 5.659e+008 1.000e+001 1.665e-001 4.408e-004 
6.347e-004 2.791e+007 5.658e+008 1.000e+001 1.656e-001 4.416e-004 
6.356e-004 2.791e+007 5.659e+008 1.000e+001 1.660e-001 4.425e-004 
6.365e-004 2.792e+007 5.659e+008 1.000e+001 1.665e-001 4.434e-004 
6.374e-004 2.792e+007 5.659e+008 1.000e+001 1.657e-001 4.442e-004 
6.383e-004 2.793e+007 5.659e+008 1.000e+001 1.667e-001 4.451e-004 
6.392e-004 2.794e+007 5.659e+008 1.000e+001 1.666e-001 4.460e-004 
6.402e-004 2.794e+007 5.659e+008 1.000e+001 1.656e-001 4.469e-004 
6.411e-004 2.795e+007 5.658e+008 1.000e+001 1.667e-001 4.478e-004 
6.420e-004 2.795e+007 5.659e+008 1.000e+001 1.669e-001 4.487e-004 
6.430e-004 2.796e+007 5.659e+008 1.000e+001 1.660e-001 4.496e-004 
6.439e-004 2.797e+007 5.659e+008 1.000e+001 1.665e-001 4.505e-004 
6.448e-004 2.797e+007 5.659e+008 1.000e+001 1.666e-001 4.514e-004 
6.457e-004 2.798e+007 5.659e+008 1.000e+001 1.664e-001 4.522e-004 
6.467e-004 2.798e+007 5.659e+008 1.000e+001 1.665e-001 4.531e-004 
6.476e-004 2.799e+007 5.659e+008 1.000e+001 1.666e-001 4.541e-004 
6.486e-004 2.800e+007 5.659e+008 1.000e+001 1.662e-001 4.550e-004 
6.496e-004 2.800e+007 5.658e+008 1.000e+001 1.666e-001 4.559e-004 
6.505e-004 2.801e+007 5.659e+008 1.000e+001 1.667e-001 4.568e-004 
6.515e-004 2.801e+007 5.659e+008 1.000e+001 1.665e-001 4.578e-004 
6.525e-004 2.802e+007 5.659e+008 1.000e+001 1.666e-001 4.587e-004 
6.534e-004 2.802e+007 5.659e+008 1.000e+001 1.665e-001 4.595e-004 
6.543e-004 2.803e+007 5.659e+008 1.000e+001 1.669e-001 4.604e-004 
6.552e-004 2.804e+007 5.658e+008 1.000e+001 1.668e-001 4.613e-004 
6.561e-004 2.804e+007 5.658e+008 1.000e+001 1.672e-001 4.621e-004 
6.570e-004 2.805e+007 5.659e+008 1.000e+001 1.662e-001 4.630e-004 
6.579e-004 2.805e+007 5.658e+008 1.000e+001 1.670e-001 4.639e-004 
6.589e-004 2.806e+007 5.659e+008 1.000e+001 1.665e-001 4.648e-004 
6.599e-004 2.806e+007 5.659e+008 1.000e+001 1.665e-001 4.658e-004 
6.609e-004 2.807e+007 5.658e+008 1.000e+001 1.670e-001 4.667e-004 
6.618e-004 2.808e+007 5.659e+008 1.000e+001 1.669e-001 4.677e-004 
6.628e-004 2.808e+007 5.658e+008 1.000e+001 1.670e-001 4.686e-004 
6.638e-004 2.809e+007 5.659e+008 1.000e+001 1.670e-001 4.695e-004 
6.648e-004 2.809e+007 5.659e+008 1.000e+001 1.668e-001 4.705e-004 
6.658e-004 2.810e+007 5.659e+008 1.000e+001 1.670e-001 4.714e-004 
6.667e-004 2.810e+007 5.658e+008 1.000e+001 1.675e-001 4.723e-004 
6.676e-004 2.811e+007 5.659e+008 1.000e+001 1.665e-001 4.732e-004 
6.685e-004 2.811e+007 5.659e+008 1.000e+001 1.672e-001 4.741e-004 
6.694e-004 2.812e+007 5.659e+008 1.000e+001 1.676e-001 4.750e-004 
6.704e-004 2.812e+007 5.659e+008 1.000e+001 1.668e-001 4.759e-004 
6.714e-004 2.813e+007 5.659e+008 1.000e+001 1.670e-001 4.768e-004 
6.722e-004 2.813e+007 5.658e+008 1.000e+001 1.678e-001 4.776e-004 
6.732e-004 2.814e+007 5.659e+008 1.000e+001 1.668e-001 4.785e-004 
6.740e-004 2.814e+007 5.659e+008 1.000e+001 1.672e-001 4.793e-004 
6.749e-004 2.815e+007 5.659e+008 1.000e+001 1.675e-001 4.802e-004 
6.758e-004 2.815e+007 5.658e+008 1.000e+001 1.673e-001 4.810e-004 
6.767e-004 2.816e+007 5.659e+008 1.000e+001 1.672e-001 4.819e-004 
6.776e-004 2.816e+007 5.659e+008 1.000e+001 1.674e-001 4.828e-004 
6.785e-004 2.817e+007 5.659e+008 1.000e+001 1.676e-001 4.836e-004 
6.794e-004 2.817e+007 5.659e+008 1.000e+001 1.676e-001 4.845e-004 
6.803e-004 2.818e+007 5.659e+008 1.000e+001 1.673e-001 4.854e-004 
6.812e-004 2.818e+007 5.659e+008 1.000e+001 1.671e-001 4.863e-004 
6.821e-004 2.819e+007 5.658e+008 1.000e+001 1.675e-001 4.871e-004 
6.830e-004 2.819e+007 5.658e+008 1.000e+001 1.677e-001 4.880e-004 
6.839e-004 2.820e+007 5.659e+008 1.000e+001 1.670e-001 4.889e-004 
6.849e-004 2.820e+007 5.659e+008 1.000e+001 1.676e-001 4.898e-004 
6.858e-004 2.821e+007 5.659e+008 1.000e+001 1.674e-001 4.907e-004 
6.866e-004 2.821e+007 5.658e+008 1.000e+001 1.672e-001 4.915e-004 
6.875e-004 2.822e+007 5.659e+008 1.000e+001 1.674e-001 4.923e-004 
6.884e-004 2.822e+007 5.658e+008 1.000e+001 1.680e-001 4.932e-004 
6.893e-004 2.822e+007 5.659e+008 1.000e+001 1.676e-001 4.940e-004 
6.901e-004 2.823e+007 5.659e+008 1.000e+001 1.674e-001 4.949e-004 
6.911e-004 2.823e+007 5.658e+008 1.000e+001 1.678e-001 4.958e-004 
6.919e-004 2.824e+007 5.659e+008 1.000e+001 1.678e-001 4.966e-004 
6.928e-004 2.824e+007 5.659e+008 1.000e+001 1.675e-001 4.974e-004 
6.937e-004 2.825e+007 5.659e+008 1.000e+001 1.680e-001 4.983e-004 
6.946e-004 2.825e+007 5.659e+008 1.000e+001 1.680e-001 4.992e-004 
6.956e-004 2.826e+007 5.660e+008 1.000e+001 1.674e-001 5.001e-004 
6.965e-004 2.826e+007 5.659e+008 1.000e+001 1.681e-001 5.010e-004 
6.974e-004 2.827e+007 5.659e+008 1.000e+001 1.675e-001 5.019e-004 
6.984e-004 2.827e+007 5.681e+008 1.000e+001 1.673e-001 5.028e-004 
6.993e-004 2.827e+007 5.659e+008 1.000e+001 1.682e-001 5.037e-004 
7.002e-004 2.828e+007 5.659e+008 1.000e+001 1.678e-001 5.046e-004 
7.012e-004 2.828e+007 5.659e+008 1.000e+001 1.675e-001 5.055e-004 
7.021e-004 2.829e+007 5.659e+008 1.000e+001 1.681e-001 5.064e-004 
7.031e-004 2.829e+007 5.659e+008 1.000e+001 1.679e-001 5.074e-004 
7.040e-004 2.830e+007 5.659e+008 1.000e+001 1.678e-001 5.083e-004 
7.049e-004 2.830e+007 5.659e+008 1.000e+001 1.688e-001 5.092e-004 
7.059e-004 2.831e+007 5.659e+008 1.000e+001 1.680e-001 5.101e-004 
7.068e-004 2.831e+007 5.659e+008 1.000e+001 1.682e-001 5.110e-004 
7.077e-004 2.831e+007 5.659e+008 1.000e+001 1.684e-001 5.119e-004 
7.087e-004 2.832e+007 5.659e+008 1.000e+001 1.683e-001 5.128e-004 
7.096e-004 2.832e+007 5.659e+008 1.000e+001 1.681e-001 5.137e-004 
7.105e-004 2.833e+007 5.658e+008 1.000e+001 1.687e-001 5.146e-004 
7.115e-004 2.833e+007 5.659e+008 1.000e+001 1.681e-001 5.155e-004 
7.124e-004 2.834e+007 5.659e+008 1.000e+001 1.683e-001 5.164e-004 
7.134e-004 2.834e+007 5.659e+008 1.000e+001 1.684e-001 5.173e-004 
7.143e-004 2.835e+007 5.659e+008 1.000e+001 1.682e-001 5.182e-004 
7.152e-004 2.835e+007 5.659e+008 1.000e+001 1.687e-001 5.191e-004 
7.162e-004 2.835e+007 5.659e+008 1.000e+001 1.689e-001 5.201e-004 
7.171e-004 2.836e+007 5.659e+008 1.000e+001 1.679e-001 5.210e-004 
7.180e-004 2.836e+007 5.659e+008 1.000e+001 1.685e-001 5.219e-004 
7.190e-004 2.837e+007 5.659e+008 1.000e+001 1.685e-001 5.228e-004 
7.199e-004 2.837e+007 5.659e+008 1.000e+001 1.683e-001 5.237e-004 
7.209e-004 2.837e+007 5.659e+008 1.000e+001 1.683e-001 5.246e-004 
7.218e-004 2.838e+007 5.659e+008 1.000e+001 1.691e-001 5.255e-004 
7.227e-004 2.838e+007 5.659e+008 1.000e+001 1.684e-001 5.264e-004 
7.237e-004 2.839e+007 5.658e+008 1.000e+001 1.684e-001 5.273e-004 
7.246e-004 2.839e+007 5.659e+008 1.000e+001 1.688e-001 5.282e-004 
7.254e-004 2.839e+007 5.659e+008 1.000e+001 1.684e-001 5.290e-004 
7.264e-004 2.840e+007 5.658e+008 1.000e+001 1.687e-001 5.299e-004 
7.273e-004 2.840e+007 5.659e+008 1.000e+001 1.692e-001 5.309e-004 
7.283e-004 2.841e+007 5.659e+008 1.000e+001 1.685e-001 5.318e-004 
7.293e-004 2.841e+007 5.659e+008 1.000e+001 1.688e-001 5.327e-004 
7.302e-004 2.841e+007 5.659e+008 1.000e+001 1.689e-001 5.337e-004 
7.312e-004 2.842e+007 5.659e+008 1.000e+001 1.687e-001 5.346e-004 
7.321e-004 2.842e+007 5.659e+008 1.000e+001 1.694e-001 5.355e-004 
7.330e-004 2.843e+007 5.659e+008 1.000e+001 1.686e-001 5.364e-004 
7.340e-004 2.843e+007 5.659e+008 1.000e+001 1.684e-001 5.374e-004 
7.350e-004 2.843e+007 5.659e+008 1.000e+001 1.693e-001 5.383e-004 
7.359e-004 2.844e+007 5.659e+008 1.000e+001 1.689e-001 5.392e-004 
7.369e-004 2.844e+007 5.659e+008 1.000e+001 1.692e-001 5.401e-004 
7.378e-004 2.845e+007 5.659e+008 1.000e+001 1.689e-001 5.410e-004 
7.387e-004 2.845e+007 5.659e+008 1.000e+001 1.686e-001 5.420e-004 
7.397e-004 2.845e+007 5.658e+008 1.000e+001 1.693e-001 5.429e-004 
7.406e-004 2.846e+007 5.659e+008 1.000e+001 1.693e-001 5.437e-004 
7.415e-004 2.846e+007 5.659e+008 1.000e+001 1.690e-001 5.446e-004 
7.424e-004 2.846e+007 5.659e+008 1.000e+001 1.689e-001 5.455e-004 
7.433e-004 2.847e+007 5.659e+008 1.000e+001 1.695e-001 5.464e-004 
7.443e-004 2.847e+007 5.659e+008 1.000e+001 1.695e-001 5.474e-004 
7.452e-004 2.848e+007 5.658e+008 1.000e+001 1.692e-001 5.482e-004 
7.462e-004 2.848e+007 5.659e+008 1.000e+001 1.695e-001 5.492e-004 
7.472e-004 2.848e+007 5.658e+008 1.000e+001 1.689e-001 5.501e-004 
7.482e-004 2.849e+007 5.659e+008 1.000e+001 1.700e-001 5.511e-004 
7.492e-004 2.849e+007 5.659e+008 1.000e+001 1.700e-001 5.521e-004 
7.502e-004 2.849e+007 5.659e+008 1.000e+001 1.690e-001 5.531e-004 
7.512e-004 2.850e+007 5.659e+008 1.000e+001 1.697e-001 5.540e-004 
7.522e-004 2.850e+007 5.659e+008 1.000e+001 1.692e-001 5.550e-004 
7.532e-004 2.851e+007 5.659e+008 1.000e+001 1.698e-001 5.560e-004 
7.541e-004 2.851e+007 5.659e+008 1.000e+001 1.697e-001 5.569e-004 
7.550e-004 2.851e+007 5.659e+008 1.000e+001 1.692e-001 5.578e-004 
7.560e-004 2.852e+007 5.658e+008 1.000e+001 1.694e-001 5.587e-004 
7.570e-004 2.852e+007 5.658e+008 1.000e+001 1.698e-001 5.597e-004 
7.580e-004 2.852e+007 5.658e+008 1.000e+001 1.693e-001 5.607e-004 
7.590e-004 2.853e+007 5.659e+008 1.000e+001 1.693e-001 5.616e-004 
7.600e-004 2.853e+007 5.659e+008 1.000e+001 1.699e-001 5.626e-004 
7.609e-004 2.853e+007 5.659e+008 1.000e+001 1.691e-001 5.635e-004 
7.618e-004 2.854e+007 5.658e+008 1.000e+001 1.695e-001 5.644e-004 
7.626e-004 2.854e+007 5.659e+008 1.000e+001 1.700e-001 5.652e-004 
7.635e-004 2.854e+007 5.659e+008 1.000e+001 1.697e-001 5.661e-004 
7.645e-004 2.855e+007 5.659e+008 1.000e+001 1.701e-001 5.670e-004 
7.654e-004 2.855e+007 5.659e+008 1.000e+001 1.706e-001 5.680e-004 
7.664e-004 2.855e+007 5.659e+008 1.000e+001 1.693e-001 5.689e-004 
7.674e-004 2.856e+007 5.659e+008 1.000e+001 1.696e-001 5.699e-004 
7.684e-004 2.856e+007 5.659e+008 1.000e+001 1.695e-001 5.709e-004 
7.694e-004 2.856e+007 5.659e+008 1.000e+001 1.697e-001 5.718e-004 
7.703e-004 2.857e+007 5.659e+008 1.000e+001 1.703e-001 5.727e-004 
7.712e-004 2.857e+007 5.659e+008 1.000e+001 1.700e-001 5.736e-004 
7.720e-004 2.857e+007 5.659e+008 1.000e+001 1.699e-001 5.744e-004 
7.729e-004 2.858e+007 5.659e+008 1.000e+001 1.701e-001 5.753e-004 
7.739e-004 2.858e+007 5.659e+008 1.000e+001 1.704e-001 5.762e-004 
7.749e-004 2.858e+007 5.659e+008 1.000e+001 1.699e-001 5.772e-004 
7.758e-004 2.859e+007 5.658e+008 1.000e+001 1.706e-001 5.781e-004 
7.768e-004 2.859e+007 5.658e+008 1.000e+001 1.699e-001 5.790e-004 
7.778e-004 2.859e+007 5.659e+008 1.000e+001 1.697e-001 5.800e-004 
7.788e-004 2.860e+007 5.659e+008 1.000e+001 1.704e-001 5.810e-004 
7.798e-004 2.860e+007 5.658e+008 1.000e+001 1.697e-001 5.819e-004 
7.807e-004 2.860e+007 5.658e+008 1.000e+001 1.703e-001 5.828e-004 
7.816e-004 2.861e+007 5.658e+008 1.000e+001 1.704e-001 5.837e-004 
7.825e-004 2.861e+007 5.659e+008 1.000e+001 1.696e-001 5.846e-004 
7.834e-004 2.861e+007 5.659e+008 1.000e+001 1.699e-001 5.855e-004 
7.844e-004 2.862e+007 5.659e+008 1.000e+001 1.706e-001 5.865e-004 
7.854e-004 2.862e+007 5.659e+008 1.000e+001 1.702e-001 5.874e-004 
7.864e-004 2.862e+007 5.659e+008 1.000e+001 1.704e-001 5.884e-004 
7.872e-004 2.862e+007 5.658e+008 1.000e+001 1.706e-001 5.893e-004 
7.882e-004 2.863e+007 5.659e+008 1.000e+001 1.700e-001 5.902e-004 
7.891e-004 2.863e+007 5.659e+008 1.000e+001 1.708e-001 5.911e-004 
7.901e-004 2.863e+007 5.659e+008 1.000e+001 1.705e-001 5.921e-004 
7.911e-004 2.864e+007 5.659e+008 1.000e+001 1.700e-001 5.930e-004 
7.920e-004 2.864e+007 5.658e+008 1.000e+001 1.708e-001 5.939e-004 
7.929e-004 2.864e+007 5.659e+008 1.000e+001 1.701e-001 5.948e-004 
7.938e-004 2.865e+007 5.659e+008 1.000e+001 1.703e-001 5.957e-004 
7.947e-004 2.865e+007 5.658e+008 1.000e+001 1.707e-001 5.966e-004 
7.956e-004 2.865e+007 5.659e+008 1.000e+001 1.705e-001 5.975e-004 
7.966e-004 2.865e+007 5.659e+008 1.000e+001 1.704e-001 5.984e-004 
7.975e-004 2.866e+007 5.659e+008 1.000e+001 1.707e-001 5.993e-004 
7.984e-004 2.866e+007 5.659e+008 1.000e+001 1.703e-001 6.002e-004 
7.993e-004 2.866e+007 5.659e+008 1.000e+001 1.704e-001 6.010e-004 
8.002e-004 2.867e+007 5.659e+008 1.000e+001 1.709e-001 6.019e-004 
8.012e-004 2.867e+007 5.659e+008 1.000e+001 1.702e-001 6.029e-004 
8.021e-004 2.867e+007 5.659e+008 1.000e+001 1.704e-001 6.038e-004 
8.030e-004 2.867e+007 5.658e+008 1.000e+001 1.714e-001 6.047e-004 
8.040e-004 2.868e+007 5.659e+008 1.000e+001 1.704e-001 6.057e-004 
8.050e-004 2.868e+007 5.659e+008 1.000e+001 1.706e-001 6.066e-004 
8.060e-004 2.868e+007 5.658e+008 1.000e+001 1.710e-001 6.076e-004 
8.069e-004 2.868e+007 5.659e+008 1.000e+001 1.705e-001 6.085e-004 
8.078e-004 2.869e+007 5.659e+008 1.000e+001 1.706e-001 6.094e-004 
8.088e-004 2.869e+007 5.658e+008 1.000e+001 1.711e-001 6.103e-004 
8.097e-004 2.869e+007 5.659e+008 1.000e+001 1.703e-001 6.112e-004 
8.106e-004 2.870e+007 5.659e+008 1.000e+001 1.705e-001 6.121e-004 
8.115e-004 2.870e+007 5.659e+008 1.000e+001 1.709e-001 6.130e-004 
8.125e-004 2.870e+007 5.663e+008 1.000e+001 1.696e-001 6.140e-004 
8.134e-004 2.870e+007 5.659e+008 1.000e+001 1.708e-001 6.149e-004 
8.143e-004 2.871e+007 5.659e+008 1.000e+001 1.712e-001 6.158e-004 
8.152e-004 2.871e+007 5.659e+008 1.000e+001 1.706e-001 6.167e-004 
8.162e-004 2.871e+007 5.659e+008 1.000e+001 1.706e-001 6.176e-004 
8.171e-004 2.871e+007 5.659e+008 1.000e+001 1.711e-001 6.185e-004 
8.180e-004 2.872e+007 5.659e+008 1.000e+001 1.708e-001 6.194e-004 
8.189e-004 2.872e+007 5.659e+008 1.000e+001 1.707e-001 6.203e-004 
8.198e-004 2.872e+007 5.659e+008 1.000e+001 1.712e-001 6.212e-004 
8.207e-004 2.872e+007 5.659e+008 1.000e+001 1.708e-001 6.221e-004 
8.217e-004 2.873e+007 5.659e+008 1.000e+001 1.709e-001 6.230e-004 
8.226e-004 2.873e+007 5.659e+008 1.000e+001 1.706e-001 6.239e-004 
8.235e-004 2.873e+007 5.659e+008 1.000e+001 1.706e-001 6.248e-004 
8.245e-004 2.873e+007 5.659e+008 1.000e+001 1.710e-001 6.257e-004 
8.254e-004 2.874e+007 5.659e+008 1.000e+001 1.705e-001 6.267e-004 
8.264e-004 2.874e+007 5.659e+008 1.000e+001 1.704e-001 6.276e-004 
8.274e-004 2.874e+007 5.659e+008 1.000e+001 1.712e-001 6.286e-004 
8.284e-004 2.874e+007 5.659e+008 1.000e+001 1.711e-001 6.295e-004 
8.293e-004 2.875e+007 5.659e+008 1.000e+001 1.705e-001 6.305e-004 
8.303e-004 2.875e+007 5.659e+008 1.000e+001 1.712e-001 6.314e-004 
8.313e-004 2.875e+007 5.659e+008 1.000e+001 1.706e-001 6.324e-004 
8.322e-004 2.875e+007 5.659e+008 1.000e+001 1.710e-001 6.333e-004 
8.331e-004 2.876e+007 5.658e+008 1.000e+001 1.712e-001 6.342e-004 
8.340e-004 2.876e+007 5.659e+008 1.000e+001 1.708e-001 6.351e-004 
8.349e-004 2.876e+007 5.659e+008 1.000e+001 1.712e-001 6.360e-004 
8.358e-004 2.876e+007 5.659e+008 1.000e+001 1.713e-001 6.369e-004 
8.367e-004 2.877e+007 5.659e+008 1.000e+001 1.708e-001 6.378e-004 
8.377e-004 2.877e+007 5.659e+008 1.000e+001 1.709e-001 6.387e-004 
8.385e-004 2.877e+007 5.659e+008 1.000e+001 1.713e-001 6.395e-004 
8.394e-004 2.877e+007 5.659e+008 1.000e+001 1.711e-001 6.404e-004 
8.403e-004 2.877e+007 5.659e+008 1.000e+001 1.709e-001 6.413e-004 
8.412e-004 2.878e+007 5.659e+008 1.000e+001 1.714e-001 6.422e-004 
8.422e-004 2.878e+007 5.659e+008 1.000e+001 1.707e-001 6.431e-004 
8.432e-004 2.878e+007 5.659e+008 1.000e+001 1.712e-001 6.441e-004 
8.442e-004 2.878e+007 5.659e+008 1.000e+001 1.712e-001 6.451e-004 
8.452e-004 2.879e+007 5.659e+008 1.000e+001 1.706e-001 6.460e-004 
8.462e-004 2.879e+007 5.659e+008 1.000e+001 1.714e-001 6.470e-004 
8.472e-004 2.879e+007 5.658e+008 1.000e+001 1.709e-001 6.480e-004 
8.481e-004 2.879e+007 5.659e+008 1.000e+001 1.711e-001 6.490e-004 
8.491e-004 2.880e+007 5.659e+008 1.000e+001 1.713e-001 6.500e-004 
8.501e-004 2.880e+007 5.658e+008 1.000e+001 1.712e-001 6.509e-004 
8.511e-004 2.880e+007 5.658e+008 1.000e+001 1.713e-001 6.519e-004 
8.521e-004 2.880e+007 5.659e+008 1.000e+001 1.712e-001 6.529e-004 
8.531e-004 2.881e+007 5.659e+008 1.000e+001 1.711e-001 6.539e-004 
8.541e-004 2.881e+007 5.659e+008 1.000e+001 1.716e-001 6.549e-004 
8.551e-004 2.881e+007 5.659e+008 1.000e+001 1.711e-001 6.559e-004 
8.561e-004 2.881e+007 5.659e+008 1.000e+001 1.713e-001 6.569e-004 
8.570e-004 2.881e+007 5.659e+008 1.000e+001 1.713e-001 6.577e-004 
8.580e-004 2.882e+007 5.659e+008 1.000e+001 1.707e-001 6.587e-004 
8.589e-004 2.882e+007 5.659e+008 1.000e+001 1.712e-001 6.596e-004 
8.599e-004 2.882e+007 5.659e+008 1.000e+001 1.712e-001 6.605e-004 
8.609e-004 2.882e+007 5.659e+008 1.000e+001 1.712e-001 6.615e-004 
8.618e-004 2.883e+007 5.659e+008 1.000e+001 1.714e-001 6.624e-004 
8.628e-004 2.883e+007 5.659e+008 1.000e+001 1.716e-001 6.634e-004 
8.638e-004 2.883e+007 5.659e+008 1.000e+001 1.711e-001 6.644e-004 
8.648e-004 2.883e+007 5.658e+008 1.000e+001 1.716e-001 6.654e-004 
8.658e-004 2.883e+007 5.659e+008 1.000e+001 1.713e-001 6.664e-004 
8.668e-004 2.884e+007 5.659e+008 1.000e+001 1.713e-001 6.673e-004 
8.678e-004 2.884e+007 5.659e+008 1.000e+001 1.714e-001 6.683e-004 
8.687e-004 2.884e+007 5.659e+008 1.000e+001 1.713e-001 6.692e-004 
8.696e-004 2.884e+007 5.659e+008 1.000e+001 1.711e-001 6.701e-004 
8.705e-004 2.884e+007 5.659e+008 1.000e+001 1.716e-001 6.710e-004 
8.714e-004 2.885e+007 5.658e+008 1.000e+001 1.710e-001 6.719e-004 
8.724e-004 2.885e+007 5.658e+008 1.000e+001 1.716e-001 6.728e-004 
8.733e-004 2.885e+007 5.659e+008 1.000e+001 1.716e-001 6.737e-004 
8.742e-004 2.885e+007 5.659e+008 1.000e+001 1.715e-001 6.746e-004 
8.750e-004 2.885e+007 5.659e+008 1.000e+001 1.712e-001 6.754e-004 
8.759e-004 2.886e+007 5.659e+008 1.000e+001 1.718e-001 6.763e-004 
8.768e-004 2.886e+007 5.659e+008 1.000e+001 1.715e-001 6.772e-004 
8.778e-004 2.886e+007 5.659e+008 1.000e+001 1.711e-001 6.781e-004 
8.787e-004 2.886e+007 5.658e+008 1.000e+001 1.718e-001 6.790e-004 
8.795e-004 2.886e+007 5.659e+008 1.000e+001 1.712e-001 6.799e-004 
8.804e-004 2.887e+007 5.659e+008 1.000e+001 1.709e-001 6.807e-004 
8.813e-004 2.887e+007 5.659e+008 1.000e+001 1.713e-001 6.816e-004 
8.822e-004 2.887e+007 5.659e+008 1.000e+001 1.712e-001 6.826e-004 
8.832e-004 2.887e+007 5.658e+008 1.000e+001 1.716e-001 6.835e-004 
8.842e-004 2.887e+007 5.659e+008 1.000e+001 1.720e-001 6.845e-004 
8.852e-004 2.888e+007 5.659e+008 1.000e+001 1.714e-001 6.854e-004 
8.862e-004 2.888e+007 5.659e+008 1.000e+001 1.714e-001 6.864e-004 
8.872e-004 2.888e+007 5.659e+008 1.000e+001 1.718e-001 6.874e-004 
8.881e-004 2.888e+007 5.659e+008 1.000e+001 1.710e-001 6.884e-004 
8.890e-004 2.888e+007 5.659e+008 1.000e+001 1.716e-001 6.892e-004 
8.899e-004 2.888e+007 5.659e+008 1.000e+001 1.716e-001 6.901e-004 
8.909e-004 2.889e+007 5.659e+008 1.000e+001 1.714e-001 6.911e-004 
8.918e-004 2.889e+007 5.659e+008 1.000e+001 1.715e-001 6.920e-004 
8.928e-004 2.889e+007 5.658e+008 1.000e+001 1.713e-001 6.929e-004 
8.937e-004 2.889e+007 5.659e+008 1.000e+001 1.716e-001 6.939e-004 
8.946e-004 2.889e+007 5.658e+008 1.000e+001 1.721e-001 6.948e-004 
8.955e-004 2.890e+007 5.659e+008 1.000e+001 1.713e-001 6.956e-004 
8.965e-004 2.890e+007 5.659e+008 1.000e+001 1.714e-001 6.966e-004 
8.975e-004 2.890e+007 5.659e+008 1.000e+001 1.716e-001 6.976e-004 
8.985e-004 2.890e+007 5.659e+008 1.000e+001 1.715e-001 6.986e-004 
8.995e-004 2.890e+007 5.659e+008 1.000e+001 1.717e-001 6.995e-004 
9.004e-004 2.890e+007 5.658e+008 1.000e+001 1.719e-001 7.005e-004 
9.014e-004 2.891e+007 5.659e+008 1.000e+001 1.710e-001 7.015e-004 
9.023e-004 2.891e+007 5.659e+008 1.000e+001 1.718e-001 7.023e-004 
9.032e-004 2.891e+007 5.659e+008 1.000e+001 1.719e-001 7.032e-004 
9.042e-004 2.891e+007 5.659e+008 1.000e+001 1.716e-001 7.042e-004 
9.051e-004 2.891e+007 5.659e+008 1.000e+001 1.719e-001 7.051e-004 
9.060e-004 2.891e+007 5.658e+008 1.000e+001 1.721e-001 7.059e-004 
9.069e-004 2.892e+007 5.659e+008 1.000e+001 1.712e-001 7.069e-004 
9.077e-004 2.892e+007 5.658e+008 1.000e+001 1.723e-001 7.077e-004 
9.087e-004 2.892e+007 5.659e+008 1.000e+001 1.720e-001 7.086e-004 
9.096e-004 2.892e+007 5.659e+008 1.000e+001 1.715e-001 7.096e-004 
9.106e-004 2.892e+007 5.658e+008 1.000e+001 1.716e-001 7.105e-004 
9.115e-004 2.892e+007 5.659e+008 1.000e+001 1.714e-001 7.114e-004 
9.124e-004 2.893e+007 5.659e+008 1.000e+001 1.711e-001 7.123e-004 
9.133e-004 2.893e+007 5.658e+008 1.000e+001 1.720e-001 7.132e-004 
9.143e-004 2.893e+007 5.659e+008 1.000e+001 1.717e-001 7.142e-004 
9.152e-004 2.893e+007 5.659e+008 1.000e+001 1.716e-001 7.151e-004 
9.162e-004 2.893e+007 5.659e+008 1.000e+001 1.720e-001 7.161e-004 
9.172e-004 2.893e+007 5.659e+008 1.000e+001 1.714e-001 7.171e-004 
9.182e-004 2.894e+007 5.659e+008 1.000e+001 1.715e-001 7.180e-004 
9.192e-004 2.894e+007 5.659e+008 1.000e+001 1.721e-001 7.190e-004 
9.201e-004 2.894e+007 5.659e+008 1.000e+001 1.718e-001 7.200e-004 
9.211e-004 2.894e+007 5.659e+008 1.000e+001 1.718e-001 7.209e-004 
9.221e-004 2.894e+007 5.659e+008 1.000e+001 1.718e-001 7.219e-004 
9.231e-004 2.895e+007 5.659e+008 1.000e+001 1.714e-001 7.228e-004 
9.240e-004 2.895e+007 5.659e+008 1.000e+001 1.721e-001 7.238e-004 
9.250e-004 2.895e+007 5.659e+008 1.000e+001 1.719e-001 7.248e-004 
9.260e-004 2.895e+007 5.659e+008 1.000e+001 1.716e-001 7.257e-004 
9.269e-004 2.895e+007 5.659e+008 1.000e+001 1.723e-001 7.266e-004 
9.278e-004 2.895e+007 5.659e+008 1.000e+001 1.714e-001 7.275e-004 
9.287e-004 2.895e+007 5.659e+008 1.000e+001 1.712e-001 7.285e-004 
9.296e-004 2.896e+007 5.659e+008 1.000e+001 1.721e-001 7.293e-004 
9.304e-004 2.896e+007 5.659e+008 1.000e+001 1.714e-001 7.301e-004 
9.313e-004 2.896e+007 5.659e+008 1.000e+001 1.718e-001 7.310e-004 
9.322e-004 2.896e+007 5.659e+008 1.000e+001 1.720e-001 7.319e-004 
9.331e-004 2.896e+007 5.659e+008 1.000e+001 1.720e-001 7.328e-004 
9.341e-004 2.896e+007 5.659e+008 1.000e+001 1.715e-001 7.337e-004 
9.350e-004 2.897e+007 5.659e+008 1.000e+001 1.721e-001 7.347e-004 
9.360e-004 2.897e+007 5.659e+008 1.000e+001 1.720e-001 7.356e-004 
9.369e-004 2.897e+007 5.659e+008 1.000e+001 1.721e-001 7.365e-004 
9.378e-004 2.897e+007 5.659e+008 1.000e+001 1.720e-001 7.375e-004 
9.388e-004 2.897e+007 5.659e+008 1.000e+001 1.715e-001 7.384e-004 
9.398e-004 2.897e+007 5.659e+008 1.000e+001 1.718e-001 7.394e-004 
9.408e-004 2.897e+007 5.658e+008 1.000e+001 1.722e-001 7.403e-004 
9.417e-004 2.898e+007 5.660e+008 1.000e+001 1.719e-001 7.413e-004 
9.426e-004 2.898e+007 5.658e+008 1.000e+001 1.726e-001 7.422e-004 
9.436e-004 2.898e+007 5.659e+008 1.000e+001 1.723e-001 7.431e-004 
9.445e-004 2.898e+007 5.659e+008 1.000e+001 1.720e-001 7.441e-004 
9.455e-004 2.898e+007 5.659e+008 1.000e+001 1.720e-001 7.450e-004 
9.465e-004 2.898e+007 5.659e+008 1.000e+001 1.718e-001 7.460e-004 
9.474e-004 2.898e+007 5.659e+008 1.000e+001 1.717e-001 7.469e-004 
9.483e-004 2.899e+007 5.659e+008 1.000e+001 1.722e-001 7.478e-004 
9.492e-004 2.899e+007 5.659e+008 1.000e+001 1.721e-001 7.487e-004 
9.502e-004 2.899e+007 5.659e+008 1.000e+001 1.718e-001 7.496e-004 
9.510e-004 2.899e+007 5.659e+008 1.000e+001 1.723e-001 7.505e-004 
9.519e-004 2.899e+007 5.659e+008 1.000e+001 1.718e-001 7.514e-004 
9.529e-004 2.899e+007 5.659e+008 1.000e+001 1.718e-001 7.523e-004 
9.538e-004 2.899e+007 5.659e+008 1.000e+001 1.723e-001 7.532e-004 
9.547e-004 2.899e+007 5.659e+008 1.000e+001 1.721e-001 7.541e-004 
9.556e-004 2.900e+007 5.659e+008 1.000e+001 1.718e-001 7.550e-004 
9.566e-004 2.900e+007 5.659e+008 1.000e+001 1.721e-001 7.560e-004 
9.575e-004 2.900e+007 5.659e+008 1.000e+001 1.721e-001 7.570e-004 
9.585e-004 2.900e+007 5.659e+008 1.000e+001 1.720e-001 7.579e-004 
9.594e-004 2.900e+007 5.659e+008 1.000e+001 1.727e-001 7.588e-004 
9.604e-004 2.900e+007 5.659e+008 1.000e+001 1.717e-001 7.598e-004 
9.614e-004 2.900e+007 5.658e+008 1.000e+001 1.720e-001 7.607e-004 
9.622e-004 2.901e+007 5.659e+008 1.000e+001 1.727e-001 7.615e-004 
9.631e-004 2.901e+007 5.659e+008 1.000e+001 1.717e-001 7.624e-004 
9.639e-004 2.901e+007 5.659e+008 1.000e+001 1.721e-001 7.633e-004 
9.649e-004 2.901e+007 5.659e+008 1.000e+001 1.725e-001 7.642e-004 
9.659e-004 2.901e+007 5.659e+008 1.000e+001 1.721e-001 7.652e-004 
9.669e-004 2.901e+007 5.659e+008 1.000e+001 1.723e-001 7.662e-004 
9.679e-004 2.901e+007 5.659e+008 1.000e+001 1.716e-001 7.672e-004 
9.689e-004 2.902e+007 5.659e+008 1.000e+001 1.717e-001 7.681e-004 
9.699e-004 2.902e+007 5.659e+008 1.000e+001 1.729e-001 7.691e-004 
9.708e-004 2.902e+007 5.659e+008 1.000e+001 1.719e-001 7.701e-004 
9.718e-004 2.902e+007 5.659e+008 1.000e+001 1.723e-001 7.711e-004 
9.728e-004 2.902e+007 5.659e+008 1.000e+001 1.723e-001 7.721e-004 
9.738e-004 2.902e+007 5.659e+008 1.000e+001 1.719e-001 7.731e-004 
9.748e-004 2.902e+007 5.659e+008 1.000e+001 1.725e-001 7.740e-004 
9.757e-004 2.902e+007 5.659e+008 1.000e+001 1.725e-001 7.749e-004 
9.767e-004 2.903e+007 5.659e+008 1.000e+001 1.722e-001 7.759e-004 
9.777e-004 2.903e+007 5.659e+008 1.000e+001 1.725e-001 7.769e-004 
9.787e-004 2.903e+007 5.659e+008 1.000e+001 1.720e-001 7.779e-004 
9.796e-004 2.903e+007 5.658e+008 1.000e+001 1.722e-001 7.788e-004 
9.806e-004 2.903e+007 5.659e+008 1.000e+001 1.725e-001 7.798e-004 
9.815e-004 2.903e+007 5.659e+008 1.000e+001 1.722e-001 7.807e-004 
9.824e-004 2.903e+007 5.659e+008 1.000e+001 1.725e-001 7.815e-004 
9.833e-004 2.903e+007 5.659e+008 1.000e+001 1.721e-001 7.824e-004 
9.842e-004 2.904e+007 5.659e+008 1.000e+001 1.719e-001 7.833e-004 
9.851e-004 2.904e+007 5.658e+008 1.000e+001 1.724e-001 7.842e-004 
9.860e-004 2.904e+007 5.658e+008 1.000e+001 1.725e-001 7.852e-004 
9.870e-004 2.904e+007 5.659e+008 1.000e+001 1.719e-001 7.861e-004 
9.880e-004 2.904e+007 5.659e+008 1.000e+001 1.722e-001 7.871e-004 
9.890e-004 2.904e+007 5.659e+008 1.000e+001 1.729e-001 7.881e-004 
9.900e-004 2.904e+007 5.659e+008 1.000e+001 1.719e-001 7.891e-004 
9.908e-004 2.904e+007 5.659e+008 1.000e+001 1.725e-001 7.900e-004 
9.918e-004 2.904e+007 5.659e+008 1.000e+001 1.720e-001 7.909e-004 
9.928e-004 2.905e+007 5.659e+008 1.000e+001 1.720e-001 7.919e-004 
9.937e-004 2.905e+007 5.659e+008 1.000e+001 1.724e-001 7.928e-004 
9.947e-004 2.905e+007 5.659e+008 1.000e+001 1.722e-001 7.938e-004 
9.956e-004 2.905e+007 5.659e+008 1.000e+001 1.721e-001 7.947e-004 
9.966e-004 2.905e+007 5.659e+008 1.000e+001 1.731e-001 7.957e-004 
9.976e-004 2.905e+007 5.658e+008 1.000e+001 1.722e-001 7.966e-004 
9.984e-004 2.905e+007 5.659e+008 1.000e+001 1.722e-001 7.975e-004 
9.993e-004 2.905e+007 5.659e+008 1.000e+001 1.728e-001 7.984e-004 
1.000e-003 2.905e+007 5.659e+008 1.000e+001 1.721e-001 7.993e-004 
1.001e-003 2.906e+007 5.659e+008 1.000e+001 1.724e-001 8.001e-004 
1.002e-003 2.906e+007 5.659e+008 1.000e+001 1.728e-001 8.010e-004 
1.003e-003 2.906e+007 5.658e+008 1.000e+001 1.721e-001 8.019e-004 
1.004e-003 2.906e+007 5.659e+008 1.000e+001 1.722e-001 8.028e-004 
1.005e-003 2.906e+007 5.659e+008 1.000e+001 1.726e-001 8.037e-004 
1.006e-003 2.906e+007 5.659e+008 1.000e+001 1.724e-001 8.047e-004 
1.007e-003 2.906e+007 5.659e+008 1.000e+001 1.722e-001 8.056e-004 
1.008e-003 2.906e+007 5.659e+008 1.000e+001 1.728e-001 8.065e-004 
1.009e-003 2.906e+007 5.659e+008 1.000e+001 1.722e-001 8.075e-004 
1.010e-003 2.907e+007 5.659e+008 1.000e+001 1.723e-001 8.085e-004 
1.010e-003 2.907e+007 5.659e+008 1.000e+001 1.721e-001 8.094e-004 
1.011e-003 2.907e+007 5.659e+008 1.000e+001 1.723e-001 8.104e-004 
1.012e-003 2.907e+007 5.659e+008 1.000e+001 1.725e-001 8.113e-004 
1.013e-003 2.907e+007 5.659e+008 1.000e+001 1.726e-001 8.122e-004 
1.014e-003 2.907e+007 5.659e+008 1.000e+001 1.725e-001 8.131e-004 
1.015e-003 2.907e+007 5.659e+008 1.000e+001 1.724e-001 8.140e-004 
1.016e-003 2.907e+007 5.659e+008 1.000e+001 1.723e-001 8.149e-004 
1.017e-003 2.907e+007 5.659e+008 1.000e+001 1.724e-001 8.159e-004 
1.018e-003 2.907e+007 5.658e+008 1.000e+001 1.728e-001 8.168e-004 
1.019e-003 2.907e+007 5.658e+008 1.000e+001 1.726e-001 8.177e-004 
1.020e-003 2.908e+007 5.659e+008 1.000e+001 1.723e-001 8.187e-004 
1.021e-003 2.908e+007 5.659e+008 1.000e+001 1.727e-001 8.195e-004 
1.022e-003 2.908e+007 5.658e+008 1.000e+001 1.725e-001 8.204e-004 
1.022e-003 2.908e+007 5.659e+008 1.000e+001 1.723e-001 8.213e-004 
1.023e-003 2.908e+007 5.659e+008 1.000e+001 1.728e-001 8.222e-004 
1.024e-003 2.908e+007 5.659e+008 1.000e+001 1.726e-001 8.232e-004 
1.025e-003 2.908e+007 5.659e+008 1.000e+001 1.720e-001 8.240e-004 
1.026e-003 2.908e+007 5.658e+008 1.000e+001 1.729e-001 8.249e-004 
1.027e-003 2.908e+007 5.659e+008 1.000e+001 1.720e-001 8.259e-004 
1.028e-003 2.908e+007 5.659e+008 1.000e+001 1.726e-001 8.268e-004 
1.029e-003 2.909e+007 5.658e+008 1.000e+001 1.729e-001 8.277e-004 
1.030e-003 2.909e+007 5.659e+008 1.000e+001 1.721e-001 8.286e-004 
1.031e-003 2.909e+007 5.659e+008 1.000e+001 1.723e-001 8.295e-004 
1.032e-003 2.909e+007 5.659e+008 1.000e+001 1.732e-001 8.304e-004 
1.033e-003 2.909e+007 5.659e+008 1.000e+001 1.720e-001 8.313e-004 
1.033e-003 2.909e+007 5.659e+008 1.000e+001 1.726e-001 8.322e-004 
1.034e-003 2.909e+007 5.659e+008 1.000e+001 1.728e-001 8.331e-004 
1.035e-003 2.909e+007 5.659e+008 1.000e+001 1.720e-001 8.340e-004 
1.036e-003 2.909e+007 5.659e+008 1.000e+001 1.727e-001 8.349e-004 
1.037e-003 2.909e+007 5.658e+008 1.000e+001 1.731e-001 8.358e-004 
1.038e-003 2.909e+007 5.658e+008 1.000e+001 1.725e-001 8.366e-004 
1.039e-003 2.910e+007 5.658e+008 1.000e+001 1.724e-001 8.374e-004 
1.040e-003 2.910e+007 5.658e+008 1.000e+001 1.732e-001 8.383e-004 
1.041e-003 2.910e+007 5.659e+008 1.000e+001 1.723e-001 8.392e-004 
1.041e-003 2.910e+007 5.659e+008 1.000e+001 1.724e-001 8.401e-004 
1.042e-003 2.910e+007 5.659e+008 1.000e+001 1.730e-001 8.411e-004 
1.043e-003 2.910e+007 5.659e+008 1.000e+001 1.725e-001 8.420e-004 
1.044e-003 2.910e+007 5.659e+008 1.000e+001 1.728e-001 8.428e-004 
1.045e-003 2.910e+007 5.659e+008 1.000e+001 1.728e-001 8.438e-004 
1.046e-003 2.910e+007 5.659e+008 1.000e+001 1.725e-001 8.447e-004 
1.047e-003 2.910e+007 5.659e+008 1.000e+001 1.728e-001 8.457e-004 
1.048e-003 2.910e+007 5.659e+008 1.000e+001 1.721e-001 8.466e-004 
1.049e-003 2.911e+007 5.659e+008 1.000e+001 1.722e-001 8.476e-004 
1.050e-003 2.911e+007 5.659e+008 1.000e+001 1.728e-001 8.485e-004 
1.051e-003 2.911e+007 5.659e+008 1.000e+001 1.727e-001 8.494e-004 
1.052e-003 2.911e+007 5.659e+008 1.000e+001 1.725e-001 8.504e-004 
1.053e-003 2.911e+007 5.659e+008 1.000e+001 1.724e-001 8.513e-004 
1.054e-003 2.911e+007 5.659e+008 1.000e+001 1.725e-001 8.523e-004 
1.055e-003 2.911e+007 5.658e+008 1.000e+001 1.725e-001 8.532e-004 
1.055e-003 2.911e+007 5.659e+008 1.000e+001 1.732e-001 8.541e-004 
1.056e-003 2.911e+007 5.659e+008 1.000e+001 1.721e-001 8.551e-004 
1.057e-003 2.911e+007 5.659e+008 1.000e+001 1.731e-001 8.561e-004 
1.058e-003 2.911e+007 5.659e+008 1.000e+001 1.732e-001 8.571e-004 
1.059e-003 2.911e+007 5.675e+008 1.000e+001 1.718e-001 8.581e-004 
1.060e-003 2.912e+007 5.659e+008 1.000e+001 1.728e-001 8.591e-004 
1.061e-003 2.912e+007 5.659e+008 1.000e+001 1.729e-001 8.601e-004 
1.062e-003 2.912e+007 5.659e+008 1.000e+001 1.728e-001 8.610e-004 
1.063e-003 2.912e+007 5.659e+008 1.000e+001 1.729e-001 8.620e-004 
1.064e-003 2.912e+007 5.659e+008 1.000e+001 1.724e-001 8.630e-004 
1.065e-003 2.912e+007 5.659e+008 1.000e+001 1.730e-001 8.640e-004 
1.066e-003 2.912e+007 5.660e+008 1.000e+001 1.729e-001 8.650e-004 
1.067e-003 2.912e+007 5.659e+008 1.000e+001 1.721e-001 8.660e-004 
1.068e-003 2.912e+007 5.658e+008 1.000e+001 1.731e-001 8.670e-004 
1.069e-003 2.912e+007 5.659e+008 1.000e+001 1.725e-001 8.680e-004 
1.070e-003 2.912e+007 5.659e+008 1.000e+001 1.728e-001 8.690e-004 
1.071e-003 2.912e+007 5.659e+008 1.000e+001 1.734e-001 8.700e-004 
1.072e-003 2.913e+007 5.659e+008 1.000e+001 1.722e-001 8.710e-004 
1.073e-003 2.913e+007 5.659e+008 1.000e+001 1.727e-001 8.720e-004 
1.074e-003 2.913e+007 5.659e+008 1.000e+001 1.732e-001 8.729e-004 
1.075e-003 2.913e+007 5.666e+008 1.000e+001 1.719e-001 8.739e-004 
1.076e-003 2.913e+007 5.659e+008 1.000e+001 1.730e-001 8.749e-004 
1.077e-003 2.913e+007 5.659e+008 1.000e+001 1.726e-001 8.759e-004 
1.078e-003 2.913e+007 5.661e+008 1.000e+001 1.728e-001 8.769e-004 
1.079e-003 2.913e+007 5.659e+008 1.000e+001 1.730e-001 8.779e-004 
1.080e-003 2.913e+007 5.659e+008 1.000e+001 1.725e-001 8.789e-004 
1.081e-003 2.913e+007 5.659e+008 1.000e+001 1.732e-001 8.799e-004 
1.082e-003 2.913e+007 5.659e+008 1.000e+001 1.729e-001 8.809e-004 
1.083e-003 2.913e+007 5.660e+008 1.000e+001 1.724e-001 8.819e-004 
1.084e-003 2.914e+007 5.659e+008 1.000e+001 1.729e-001 8.829e-004 
1.085e-003 2.914e+007 5.659e+008 1.000e+001 1.725e-001 8.839e-004 
1.086e-003 2.914e+007 5.659e+008 1.000e+001 1.729e-001 8.848e-004 
1.087e-003 2.914e+007 5.659e+008 1.000e+001 1.737e-001 8.858e-004 
1.088e-003 2.914e+007 5.659e+008 1.000e+001 1.726e-001 8.868e-004 
1.089e-003 2.914e+007 5.659e+008 1.000e+001 1.727e-001 8.878e-004 
1.090e-003 2.914e+007 5.659e+008 1.000e+001 1.735e-001 8.888e-004 
1.091e-003 2.914e+007 5.660e+008 1.000e+001 1.722e-001 8.898e-004 
1.092e-003 2.914e+007 5.659e+008 1.000e+001 1.730e-001 8.908e-004 
1.093e-003 2.914e+007 5.659e+008 1.000e+001 1.730e-001 8.918e-004 
1.094e-003 2.914e+007 5.659e+008 1.000e+001 1.727e-001 8.928e-004 
1.095e-003 2.914e+007 5.659e+008 1.000e+001 1.732e-001 8.938e-004 
1.096e-003 2.914e+007 5.659e+008 1.000e+001 1.731e-001 8.948e-004 
1.097e-003 2.915e+007 5.659e+008 1.000e+001 1.730e-001 8.958e-004 
1.098e-003 2.915e+007 5.659e+008 1.000e+001 1.730e-001 8.968e-004 
1.099e-003 2.915e+007 5.659e+008 1.000e+001 1.721e-001 8.977e-004 
1.100e-003 2.915e+007 5.659e+008 1.000e+001 1.733e-001 8.987e-004 
1.101e-003 2.915e+007 5.659e+008 1.000e+001 1.727e-001 8.997e-004 
1.102e-003 2.915e+007 5.659e+008 1.000e+001 1.728e-001 9.007e-004 
1.103e-003 2.915e+007 5.659e+008 1.000e+001 1.731e-001 9.017e-004 
1.104e-003 2.915e+007 5.659e+008 1.000e+001 1.725e-001 9.027e-004 
1.105e-003 2.915e+007 5.659e+008 1.000e+001 1.730e-001 9.037e-004 
1.106e-003 2.915e+007 5.659e+008 1.000e+001 1.731e-001 9.047e-004 
1.107e-003 2.915e+007 5.659e+008 1.000e+001 1.727e-001 9.057e-004 
1.108e-003 2.915e+007 5.659e+008 1.000e+001 1.732e-001 9.067e-004 
1.109e-003 2.915e+007 5.659e+008 1.000e+001 1.727e-001 9.075e-004 
1.110e-003 2.915e+007 5.659e+008 1.000e+001 1.729e-001 9.085e-004 
1.111e-003 2.916e+007 5.658e+008 1.000e+001 1.732e-001 9.094e-004 
1.112e-003 2.916e+007 5.659e+008 1.000e+001 1.725e-001 9.103e-004 
1.113e-003 2.916e+007 5.659e+008 1.000e+001 1.727e-001 9.112e-004 
1.114e-003 2.916e+007 5.659e+008 1.000e+001 1.731e-001 9.122e-004 
1.115e-003 2.916e+007 5.659e+008 1.000e+001 1.730e-001 9.131e-004 
1.116e-003 2.916e+007 5.659e+008 1.000e+001 1.727e-001 9.140e-004 
1.117e-003 2.916e+007 5.659e+008 1.000e+001 1.734e-001 9.149e-004 
1.118e-003 2.916e+007 5.658e+008 1.000e+001 1.729e-001 9.159e-004 
1.119e-003 2.916e+007 5.659e+008 1.000e+001 1.727e-001 9.168e-004 
1.120e-003 2.916e+007 5.659e+008 1.000e+001 1.732e-001 9.178e-004 
1.121e-003 2.916e+007 5.659e+008 1.000e+001 1.727e-001 9.188e-004 
1.121e-003 2.916e+007 5.659e+008 1.000e+001 1.727e-001 9.197e-004 
1.122e-003 2.916e+007 5.659e+008 1.000e+001 1.735e-001 9.206e-004 
1.123e-003 2.916e+007 5.659e+008 1.000e+001 1.729e-001 9.215e-004 
1.124e-003 2.916e+007 5.658e+008 1.000e+001 1.731e-001 9.224e-004 
1.125e-003 2.916e+007 5.658e+008 1.000e+001 1.737e-001 9.234e-004 
1.126e-003 2.917e+007 5.659e+008 1.000e+001 1.725e-001 9.243e-004 
1.127e-003 2.917e+007 5.658e+008 1.000e+001 1.730e-001 9.253e-004 
1.128e-003 2.917e+007 5.658e+008 1.000e+001 1.727e-001 9.262e-004 
1.129e-003 2.917e+007 5.659e+008 1.000e+001 1.732e-001 9.272e-004 
1.130e-003 2.917e+007 5.659e+008 1.000e+001 1.736e-001 9.281e-004 
1.131e-003 2.917e+007 5.659e+008 1.000e+001 1.729e-001 9.291e-004 
1.132e-003 2.917e+007 5.659e+008 1.000e+001 1.728e-001 9.301e-004 
1.133e-003 2.917e+007 5.659e+008 1.000e+001 1.734e-001 9.311e-004 
1.134e-003 2.917e+007 5.659e+008 1.000e+001 1.728e-001 9.321e-004 
1.135e-003 2.917e+007 5.658e+008 1.000e+001 1.729e-001 9.330e-004 
1.136e-003 2.917e+007 5.659e+008 1.000e+001 1.735e-001 9.339e-004 
1.137e-003 2.917e+007 5.659e+008 1.000e+001 1.731e-001 9.348e-004 
1.138e-003 2.917e+007 5.659e+008 1.000e+001 1.735e-001 9.358e-004 
1.139e-003 2.917e+007 5.659e+008 1.000e+001 1.728e-001 9.368e-004 
1.140e-003 2.917e+007 5.659e+008 1.000e+001 1.729e-001 9.378e-004 
1.140e-003 2.917e+007 5.658e+008 1.000e+001 1.737e-001 9.387e-004 
1.141e-003 2.917e+007 5.659e+008 1.000e+001 1.730e-001 9.397e-004 
1.142e-003 2.918e+007 5.659e+008 1.000e+001 1.734e-001 9.407e-004 
1.143e-003 2.918e+007 5.659e+008 1.000e+001 1.735e-001 9.416e-004 
1.144e-003 2.918e+007 5.659e+008 1.000e+001 1.726e-001 9.426e-004 
1.145e-003 2.918e+007 5.659e+008 1.000e+001 1.732e-001 9.435e-004 
1.146e-003 2.918e+007 5.659e+008 1.000e+001 1.736e-001 9.444e-004 
1.147e-003 2.918e+007 5.659e+008 1.000e+001 1.728e-001 9.453e-004 
1.148e-003 2.918e+007 5.659e+008 1.000e+001 1.733e-001 9.462e-004 
1.149e-003 2.918e+007 5.659e+008 1.000e+001 1.733e-001 9.471e-004 
1.150e-003 2.918e+007 5.673e+008 1.000e+001 1.719e-001 9.481e-004 
1.151e-003 2.918e+007 5.659e+008 1.000e+001 1.735e-001 9.490e-004 
1.152e-003 2.918e+007 5.659e+008 1.000e+001 1.733e-001 9.498e-004 
1.153e-003 2.918e+007 5.659e+008 1.000e+001 1.730e-001 9.507e-004 
1.154e-003 2.918e+007 5.658e+008 1.000e+001 1.731e-001 9.516e-004 
1.154e-003 2.918e+007 5.659e+008 1.000e+001 1.736e-001 9.526e-004 
1.155e-003 2.918e+007 5.659e+008 1.000e+001 1.728e-001 9.535e-004 
1.156e-003 2.918e+007 5.659e+008 1.000e+001 1.729e-001 9.544e-004 
1.157e-003 2.918e+007 5.659e+008 1.000e+001 1.727e-001 9.554e-004 
1.158e-003 2.918e+007 5.659e+008 1.000e+001 1.726e-001 9.564e-004 
1.159e-003 2.919e+007 5.659e+008 1.000e+001 1.734e-001 9.573e-004 
1.160e-003 2.919e+007 5.659e+008 1.000e+001 1.731e-001 9.581e-004 
1.161e-003 2.919e+007 5.659e+008 1.000e+001 1.733e-001 9.589e-004 
1.162e-003 2.919e+007 5.659e+008 1.000e+001 1.731e-001 9.597e-004 
1.163e-003 2.919e+007 5.659e+008 1.000e+001 1.730e-001 9.606e-004 
1.163e-003 2.919e+007 5.659e+008 1.000e+001 1.733e-001 9.615e-004 
1.164e-003 2.919e+007 5.659e+008 1.000e+001 1.732e-001 9.625e-004 
1.165e-003 2.919e+007 5.659e+008 1.000e+001 1.730e-001 9.634e-004 
1.166e-003 2.919e+007 5.659e+008 1.000e+001 1.731e-001 9.644e-004 
1.167e-003 2.919e+007 5.658e+008 1.000e+001 1.736e-001 9.653e-004 
1.168e-003 2.919e+007 5.659e+008 1.000e+001 1.730e-001 9.662e-004 
1.169e-003 2.919e+007 5.659e+008 1.000e+001 1.729e-001 9.671e-004 
1.170e-003 2.919e+007 5.659e+008 1.000e+001 1.732e-001 9.680e-004 
1.171e-003 2.919e+007 5.659e+008 1.000e+001 1.731e-001 9.689e-004 
1.172e-003 2.919e+007 5.659e+008 1.000e+001 1.733e-001 9.699e-004 
1.173e-003 2.919e+007 5.658e+008 1.000e+001 1.734e-001 9.708e-004 
1.174e-003 2.919e+007 5.659e+008 1.000e+001 1.732e-001 9.718e-004 
1.175e-003 2.919e+007 5.659e+008 1.000e+001 1.730e-001 9.728e-004 
1.176e-003 2.919e+007 5.659e+008 1.000e+001 1.733e-001 9.737e-004 
1.177e-003 2.919e+007 5.659e+008 1.000e+001 1.728e-001 9.747e-004 
1.178e-003 2.919e+007 5.659e+008 1.000e+001 1.737e-001 9.756e-004 
1.179e-003 2.920e+007 5.659e+008 1.000e+001 1.734e-001 9.766e-004 
1.179e-003 2.920e+007 5.659e+008 1.000e+001 1.732e-001 9.775e-004 
1.180e-003 2.920e+007 5.658e+008 1.000e+001 1.733e-001 9.785e-004 
1.181e-003 2.920e+007 5.658e+008 1.000e+001 1.735e-001 9.795e-004 
1.182e-003 2.920e+007 5.659e+008 1.000e+001 1.729e-001 9.804e-004 
1.183e-003 2.920e+007 5.659e+008 1.000e+001 1.740e-001 9.813e-004 
1.184e-003 2.920e+007 5.658e+008 1.000e+001 1.729e-001 9.823e-004 
1.185e-003 2.920e+007 5.658e+008 1.000e+001 1.735e-001 9.832e-004 
1.186e-003 2.920e+007 5.659e+008 1.000e+001 1.741e-001 9.841e-004 
1.187e-003 2.920e+007 5.659e+008 1.000e+001 1.731e-001 9.850e-004 
1.188e-003 2.920e+007 5.658e+008 1.000e+001 1.735e-001 9.859e-004 
1.189e-003 2.920e+007 5.659e+008 1.000e+001 1.734e-001 9.868e-004 
1.190e-003 2.920e+007 5.659e+008 1.000e+001 1.731e-001 9.877e-004 
1.191e-003 2.920e+007 5.658e+008 1.000e+001 1.732e-001 9.886e-004 
1.192e-003 2.920e+007 5.659e+008 1.000e+001 1.736e-001 9.895e-004 
1.192e-003 2.920e+007 5.659e+008 1.000e+001 1.732e-001 9.904e-004 
1.193e-003 2.920e+007 5.659e+008 1.000e+001 1.728e-001 9.914e-004 
1.194e-003 2.920e+007 5.659e+008 1.000e+001 1.739e-001 9.923e-004 
1.195e-003 2.920e+007 5.659e+008 1.000e+001 1.726e-001 9.932e-004 
1.196e-003 2.920e+007 5.659e+008 1.000e+001 1.735e-001 9.941e-004 
1.197e-003 2.920e+007 5.659e+008 1.000e+001 1.734e-001 9.950e-004 
1.198e-003 2.920e+007 5.659e+008 1.000e+001 1.728e-001 9.959e-004 
1.199e-003 2.920e+007 5.658e+008 1.000e+001 1.737e-001 9.968e-004 
1.200e-003 2.921e+007 5.659e+008 1.000e+001 1.728e-001 9.977e-004 
1.201e-003 2.921e+007 5.659e+008 1.000e+001 1.730e-001 9.986e-004 
1.202e-003 2.921e+007 5.659e+008 1.000e+001 1.735e-001 9.996e-004 
1.203e-003 2.921e+007 5.658e+008 1.000e+001 1.730e-001 1.001e-003 
1.204e-003 2.921e+007 5.659e+008 1.000e+001 1.728e-001 1.002e-003 
1.205e-003 2.921e+007 5.659e+008 1.000e+001 1.738e-001 1.002e-003 
1.205e-003 2.921e+007 5.659e+008 1.000e+001 1.734e-001 1.003e-003 
1.206e-003 2.921e+007 5.659e+008 1.000e+001 1.733e-001 1.004e-003 
1.207e-003 2.921e+007 5.659e+008 1.000e+001 1.738e-001 1.005e-003 
1.208e-003 2.921e+007 5.658e+008 1.000e+001 1.730e-001 1.006e-003 
1.209e-003 2.921e+007 5.659e+008 1.000e+001 1.733e-001 1.007e-003 
1.210e-003 2.921e+007 5.659e+008 1.000e+001 1.738e-001 1.008e-003 
1.211e-003 2.921e+007 5.659e+008 1.000e+001 1.729e-001 1.009e-003 
1.212e-003 2.921e+007 5.659e+008 1.000e+001 1.732e-001 1.010e-003 
1.213e-003 2.921e+007 5.659e+008 1.000e+001 1.739e-001 1.011e-003 
1.214e-003 2.921e+007 5.659e+008 1.000e+001 1.731e-001 1.012e-003 
1.215e-003 2.921e+007 5.659e+008 1.000e+001 1.734e-001 1.013e-003 
1.216e-003 2.921e+007 5.659e+008 1.000e+001 1.733e-001 1.014e-003 
1.217e-003 2.921e+007 5.659e+008 1.000e+001 1.731e-001 1.015e-003 
1.218e-003 2.921e+007 5.659e+008 1.000e+001 1.737e-001 1.016e-003 
1.219e-003 2.921e+007 5.659e+008 1.000e+001 1.733e-001 1.016e-003 
1.219e-003 2.921e+007 5.659e+008 1.000e+001 1.732e-001 1.017e-003 
1.220e-003 2.921e+007 5.659e+008 1.000e+001 1.739e-001 1.018e-003 
1.221e-003 2.921e+007 5.659e+008 1.000e+001 1.733e-001 1.019e-003 
1.222e-003 2.921e+007 5.659e+008 1.000e+001 1.735e-001 1.020e-003 
1.223e-003 2.922e+007 5.659e+008 1.000e+001 1.734e-001 1.021e-003 
1.224e-003 2.922e+007 5.659e+008 1.000e+001 1.732e-001 1.022e-003 
1.225e-003 2.922e+007 5.659e+008 1.000e+001 1.735e-001 1.023e-003 
1.226e-003 2.922e+007 5.659e+008 1.000e+001 1.738e-001 1.024e-003 
1.227e-003 2.922e+007 5.658e+008 1.000e+001 1.733e-001 1.025e-003 
1.228e-003 2.922e+007 5.659e+008 1.000e+001 1.732e-001 1.026e-003 
1.229e-003 2.922e+007 5.659e+008 1.000e+001 1.735e-001 1.027e-003 
1.230e-003 2.922e+007 5.659e+008 1.000e+001 1.733e-001 1.028e-003 
1.231e-003 2.922e+007 5.659e+008 1.000e+001 1.735e-001 1.029e-003 
1.232e-003 2.922e+007 5.659e+008 1.000e+001 1.731e-001 1.030e-003 
1.233e-003 2.922e+007 5.659e+008 1.000e+001 1.729e-001 1.031e-003 
1.234e-003 2.922e+007 5.658e+008 1.000e+001 1.736e-001 1.031e-003 
1.234e-003 2.922e+007 5.659e+008 1.000e+001 1.730e-001 1.032e-003 
1.235e-003 2.922e+007 5.659e+008 1.000e+001 1.732e-001 1.033e-003 
1.236e-003 2.922e+007 5.659e+008 1.000e+001 1.738e-001 1.034e-003 
1.237e-003 2.922e+007 5.659e+008 1.000e+001 1.730e-001 1.035e-003 
1.238e-003 2.922e+007 5.659e+008 1.000e+001 1.734e-001 1.036e-003 
1.239e-003 2.922e+007 5.659e+008 1.000e+001 1.738e-001 1.037e-003 
1.240e-003 2.922e+007 5.658e+008 1.000e+001 1.733e-001 1.038e-003 
1.241e-003 2.922e+007 5.659e+008 1.000e+001 1.735e-001 1.039e-003 
1.242e-003 2.922e+007 5.659e+008 1.000e+001 1.737e-001 1.040e-003 
1.243e-003 2.922e+007 5.659e+008 1.000e+001 1.734e-001 1.041e-003 
1.244e-003 2.922e+007 5.659e+008 1.000e+001 1.731e-001 1.041e-003 
1.245e-003 2.922e+007 5.659e+008 1.000e+001 1.737e-001 1.042e-003 
1.246e-003 2.922e+007 5.659e+008 1.000e+001 1.733e-001 1.043e-003 
1.246e-003 2.922e+007 5.659e+008 1.000e+001 1.732e-001 1.044e-003 
1.247e-003 2.922e+007 5.659e+008 1.000e+001 1.739e-001 1.045e-003 
1.248e-003 2.922e+007 5.659e+008 1.000e+001 1.732e-001 1.046e-003 
1.249e-003 2.923e+007 5.658e+008 1.000e+001 1.735e-001 1.047e-003 
1.250e-003 2.923e+007 5.659e+008 1.000e+001 1.732e-001 1.048e-003 
1.251e-003 2.923e+007 5.659e+008 1.000e+001 1.734e-001 1.049e-003 
1.252e-003 2.923e+007 5.659e+008 1.000e+001 1.733e-001 1.050e-003 
1.253e-003 2.923e+007 5.659e+008 1.000e+001 1.733e-001 1.051e-003 
1.254e-003 2.923e+007 5.659e+008 1.000e+001 1.732e-001 1.052e-003 
1.255e-003 2.923e+007 5.659e+008 1.000e+001 1.738e-001 1.053e-003 
1.256e-003 2.923e+007 5.658e+008 1.000e+001 1.733e-001 1.054e-003 
1.257e-003 2.923e+007 5.659e+008 1.000e+001 1.734e-001 1.055e-003 
1.258e-003 2.923e+007 5.659e+008 1.000e+001 1.744e-001 1.056e-003 
1.259e-003 2.923e+007 5.659e+008 1.000e+001 1.732e-001 1.056e-003 
1.260e-003 2.923e+007 5.658e+008 1.000e+001 1.732e-001 1.057e-003 
1.260e-003 2.923e+007 5.659e+008 1.000e+001 1.739e-001 1.058e-003 
1.261e-003 2.923e+007 5.659e+008 1.000e+001 1.733e-001 1.059e-003 
1.262e-003 2.923e+007 5.659e+008 1.000e+001 1.738e-001 1.060e-003 
1.263e-003 2.923e+007 5.659e+008 1.000e+001 1.738e-001 1.061e-003 
1.264e-003 2.923e+007 5.659e+008 1.000e+001 1.731e-001 1.062e-003 
1.265e-003 2.923e+007 5.658e+008 1.000e+001 1.734e-001 1.063e-003 
1.266e-003 2.923e+007 5.658e+008 1.000e+001 1.738e-001 1.064e-003 
1.267e-003 2.923e+007 5.659e+008 1.000e+001 1.732e-001 1.065e-003 
1.268e-003 2.923e+007 5.659e+008 1.000e+001 1.738e-001 1.066e-003 
1.269e-003 2.923e+007 5.659e+008 1.000e+001 1.733e-001 1.067e-003 
1.270e-003 2.923e+007 5.667e+008 1.000e+001 1.729e-001 1.068e-003 
1.271e-003 2.923e+007 5.659e+008 1.000e+001 1.738e-001 1.068e-003 
1.272e-003 2.923e+007 5.659e+008 1.000e+001 1.735e-001 1.069e-003 
1.273e-003 2.923e+007 5.659e+008 1.000e+001 1.735e-001 1.070e-003 
1.274e-003 2.923e+007 5.659e+008 1.000e+001 1.736e-001 1.071e-003 
1.274e-003 2.923e+007 5.659e+008 1.000e+001 1.733e-001 1.072e-003 
1.275e-003 2.923e+007 5.659e+008 1.000e+001 1.730e-001 1.073e-003 
1.276e-003 2.923e+007 5.659e+008 1.000e+001 1.739e-001 1.074e-003 
1.277e-003 2.923e+007 5.659e+008 1.000e+001 1.732e-001 1.075e-003 
1.278e-003 2.923e+007 5.659e+008 1.000e+001 1.731e-001 1.076e-003 
1.279e-003 2.924e+007 5.658e+008 1.000e+001 1.737e-001 1.077e-003 
1.280e-003 2.924e+007 5.659e+008 1.000e+001 1.730e-001 1.078e-003 
1.281e-003 2.924e+007 5.659e+008 1.000e+001 1.738e-001 1.079e-003 
1.282e-003 2.924e+007 5.659e+008 1.000e+001 1.737e-001 1.080e-003 
1.283e-003 2.924e+007 5.659e+008 1.000e+001 1.733e-001 1.080e-003 
1.284e-003 2.924e+007 5.659e+008 1.000e+001 1.735e-001 1.081e-003 
1.285e-003 2.924e+007 5.659e+008 1.000e+001 1.738e-001 1.082e-003 
1.285e-003 2.924e+007 5.659e+008 1.000e+001 1.733e-001 1.083e-003 
1.286e-003 2.924e+007 5.658e+008 1.000e+001 1.732e-001 1.084e-003 
1.287e-003 2.924e+007 5.659e+008 1.000e+001 1.737e-001 1.085e-003 
1.288e-003 2.924e+007 5.659e+008 1.000e+001 1.734e-001 1.086e-003 
1.289e-003 2.924e+007 5.659e+008 1.000e+001 1.738e-001 1.087e-003 
1.290e-003 2.924e+007 5.659e+008 1.000e+001 1.739e-001 1.088e-003 
1.291e-003 2.924e+007 5.659e+008 1.000e+001 1.731e-001 1.089e-003 
1.292e-003 2.924e+007 5.659e+008 1.000e+001 1.735e-001 1.090e-003 
1.293e-003 2.924e+007 5.659e+008 1.000e+001 1.736e-001 1.091e-003 
1.294e-003 2.924e+007 5.659e+008 1.000e+001 1.736e-001 1.091e-003 
1.295e-003 2.924e+007 5.659e+008 1.000e+001 1.738e-001 1.092e-003 
1.296e-003 2.924e+007 5.659e+008 1.000e+001 1.734e-001 1.093e-003 
1.296e-003 2.924e+007 5.659e+008 1.000e+001 1.733e-001 1.094e-003 
1.297e-003 2.924e+007 5.659e+008 1.000e+001 1.739e-001 1.095e-003 
1.298e-003 2.924e+007 5.658e+008 1.000e+001 1.735e-001 1.096e-003 
1.299e-003 2.924e+007 5.659e+008 1.000e+001 1.736e-001 1.097e-003 
1.300e-003 2.924e+007 5.658e+008 1.000e+001 1.740e-001 1.098e-003 
1.301e-003 2.924e+007 5.659e+008 1.000e+001 1.734e-001 1.099e-003 
1.302e-003 2.924e+007 5.659e+008 1.000e+001 1.729e-001 1.099e-003 
1.303e-003 2.924e+007 5.658e+008 1.000e+001 1.738e-001 1.100e-003 
1.304e-003 2.924e+007 5.659e+008 1.000e+001 1.735e-001 1.101e-003 
1.304e-003 2.924e+007 5.659e+008 1.000e+001 1.736e-001 1.102e-003 
1.305e-003 2.924e+007 5.659e+008 1.000e+001 1.738e-001 1.103e-003 
1.306e-003 2.924e+007 5.659e+008 1.000e+001 1.733e-001 1.104e-003 
1.307e-003 2.924e+007 5.659e+008 1.000e+001 1.735e-001 1.105e-003 
1.308e-003 2.924e+007 5.659e+008 1.000e+001 1.735e-001 1.106e-003 
1.309e-003 2.924e+007 5.659e+008 1.000e+001 1.733e-001 1.107e-003 
1.310e-003 2.924e+007 5.659e+008 1.000e+001 1.733e-001 1.108e-003 
1.311e-003 2.924e+007 5.659e+008 1.000e+001 1.744e-001 1.109e-003 
1.312e-003 2.924e+007 5.659e+008 1.000e+001 1.733e-001 1.110e-003 
1.313e-003 2.925e+007 5.659e+008 1.000e+001 1.735e-001 1.111e-003 
1.314e-003 2.925e+007 5.659e+008 1.000e+001 1.730e-001 1.112e-003 
1.315e-003 2.925e+007 5.659e+008 1.000e+001 1.740e-001 1.113e-003 
1.316e-003 2.925e+007 5.659e+008 1.000e+001 1.740e-001 1.114e-003 
1.317e-003 2.925e+007 5.659e+008 1.000e+001 1.731e-001 1.114e-003 
1.318e-003 2.925e+007 5.659e+008 1.000e+001 1.738e-001 1.115e-003 
1.319e-003 2.925e+007 5.659e+008 1.000e+001 1.738e-001 1.116e-003 
1.320e-003 2.925e+007 5.659e+008 1.000e+001 1.729e-001 1.117e-003 
1.320e-003 2.925e+007 5.659e+008 1.000e+001 1.735e-001 1.118e-003 
1.321e-003 2.925e+007 5.659e+008 1.000e+001 1.735e-001 1.119e-003 
1.322e-003 2.925e+007 5.659e+008 1.000e+001 1.731e-001 1.120e-003 
1.323e-003 2.925e+007 5.659e+008 1.000e+001 1.732e-001 1.121e-003 
1.324e-003 2.925e+007 5.659e+008 1.000e+001 1.739e-001 1.122e-003 
1.325e-003 2.925e+007 5.659e+008 1.000e+001 1.736e-001 1.123e-003 
1.326e-003 2.925e+007 5.659e+008 1.000e+001 1.740e-001 1.124e-003 
1.327e-003 2.925e+007 5.659e+008 1.000e+001 1.738e-001 1.125e-003 
1.328e-003 2.925e+007 5.659e+008 1.000e+001 1.734e-001 1.126e-003 
1.329e-003 2.925e+007 5.659e+008 1.000e+001 1.738e-001 1.127e-003 
1.330e-003 2.925e+007 5.659e+008 1.000e+001 1.735e-001 1.128e-003 
1.331e-003 2.925e+007 5.659e+008 1.000e+001 1.734e-001 1.129e-003 
1.332e-003 2.925e+007 5.659e+008 1.000e+001 1.739e-001 1.130e-003 
1.333e-003 2.925e+007 5.658e+008 1.000e+001 1.735e-001 1.131e-003 
1.334e-003 2.925e+007 5.659e+008 1.000e+001 1.732e-001 1.132e-003 
1.335e-003 2.925e+007 5.659e+008 1.000e+001 1.744e-001 1.133e-003 
1.336e-003 2.925e+007 5.659e+008 1.000e+001 1.733e-001 1.133e-003 
1.337e-003 2.925e+007 5.658e+008 1.000e+001 1.738e-001 1.134e-003 
1.338e-003 2.925e+007 5.658e+008 1.000e+001 1.740e-001 1.135e-003 
1.339e-003 2.925e+007 5.659e+008 1.000e+001 1.733e-001 1.136e-003 
1.340e-003 2.925e+007 5.658e+008 1.000e+001 1.738e-001 1.137e-003 
1.341e-003 2.925e+007 5.659e+008 1.000e+001 1.734e-001 1.138e-003 
1.342e-003 2.925e+007 5.659e+008 1.000e+001 1.735e-001 1.139e-003 
1.343e-003 2.925e+007 5.659e+008 1.000e+001 1.736e-001 1.140e-003 
1.343e-003 2.925e+007 5.659e+008 1.000e+001 1.735e-001 1.141e-003 
1.344e-003 2.925e+007 5.659e+008 1.000e+001 1.732e-001 1.142e-003 
1.345e-003 2.925e+007 5.658e+008 1.000e+001 1.740e-001 1.143e-003 
1.346e-003 2.925e+007 5.659e+008 1.000e+001 1.736e-001 1.144e-003 
1.347e-003 2.925e+007 5.659e+008 1.000e+001 1.736e-001 1.145e-003 
1.348e-003 2.925e+007 5.659e+008 1.000e+001 1.743e-001 1.146e-003 
1.349e-003 2.925e+007 5.659e+008 1.000e+001 1.736e-001 1.147e-003 
1.350e-003 2.925e+007 5.659e+008 1.000e+001 1.732e-001 1.147e-003 
1.351e-003 2.925e+007 5.659e+008 1.000e+001 1.740e-001 1.148e-003 
1.352e-003 2.925e+007 5.659e+008 1.000e+001 1.732e-001 1.149e-003 
1.353e-003 2.925e+007 5.659e+008 1.000e+001 1.736e-001 1.150e-003 
1.353e-003 2.925e+007 5.659e+008 1.000e+001 1.743e-001 1.151e-003 
1.354e-003 2.925e+007 5.659e+008 1.000e+001 1.730e-001 1.152e-003 
1.355e-003 2.925e+007 5.658e+008 1.000e+001 1.734e-001 1.153e-003 
1.356e-003 2.926e+007 5.659e+008 1.000e+001 1.743e-001 1.154e-003 
1.357e-003 2.926e+007 5.659e+008 1.000e+001 1.737e-001 1.155e-003 
1.358e-003 2.926e+007 5.659e+008 1.000e+001 1.735e-001 1.156e-003 
1.359e-003 2.926e+007 5.658e+008 1.000e+001 1.741e-001 1.157e-003 
1.360e-003 2.926e+007 5.659e+008 1.000e+001 1.732e-001 1.157e-003 
1.361e-003 2.926e+007 5.659e+008 1.000e+001 1.739e-001 1.158e-003 
1.362e-003 2.926e+007 5.659e+008 1.000e+001 1.742e-001 1.159e-003 
1.363e-003 2.926e+007 5.659e+008 1.000e+001 1.733e-001 1.160e-003 
1.363e-003 2.926e+007 5.659e+008 1.000e+001 1.737e-001 1.161e-003 
1.364e-003 2.926e+007 5.659e+008 1.000e+001 1.745e-001 1.162e-003 
1.365e-003 2.926e+007 5.659e+008 1.000e+001 1.734e-001 1.163e-003 
1.366e-003 2.926e+007 5.659e+008 1.000e+001 1.735e-001 1.164e-003 
1.367e-003 2.926e+007 5.659e+008 1.000e+001 1.733e-001 1.165e-003 
1.368e-003 2.926e+007 5.659e+008 1.000e+001 1.736e-001 1.166e-003 
1.369e-003 2.926e+007 5.658e+008 1.000e+001 1.741e-001 1.167e-003 
1.370e-003 2.926e+007 5.659e+008 1.000e+001 1.739e-001 1.168e-003 
1.371e-003 2.926e+007 5.659e+008 1.000e+001 1.737e-001 1.169e-003 
1.372e-003 2.926e+007 5.658e+008 1.000e+001 1.740e-001 1.170e-003 
1.373e-003 2.926e+007 5.659e+008 1.000e+001 1.735e-001 1.170e-003 
1.374e-003 2.926e+007 5.659e+008 1.000e+001 1.737e-001 1.171e-003 
1.375e-003 2.926e+007 5.659e+008 1.000e+001 1.740e-001 1.172e-003 
1.376e-003 2.926e+007 5.659e+008 1.000e+001 1.736e-001 1.173e-003 
1.377e-003 2.926e+007 5.659e+008 1.000e+001 1.735e-001 1.174e-003 
1.378e-003 2.926e+007 5.659e+008 1.000e+001 1.742e-001 1.175e-003 
1.379e-003 2.926e+007 5.660e+008 1.000e+001 1.732e-001 1.176e-003 
1.380e-003 2.926e+007 5.659e+008 1.000e+001 1.736e-001 1.177e-003 
1.381e-003 2.926e+007 5.659e+008 1.000e+001 1.735e-001 1.178e-003 
1.382e-003 2.926e+007 5.658e+008 1.000e+001 1.736e-001 1.179e-003 
1.383e-003 2.926e+007 5.659e+008 1.000e+001 1.737e-001 1.180e-003 
1.384e-003 2.926e+007 5.659e+008 1.000e+001 1.733e-001 1.181e-003 
1.385e-003 2.926e+007 5.658e+008 1.000e+001 1.734e-001 1.182e-003 
1.385e-003 2.926e+007 5.659e+008 1.000e+001 1.740e-001 1.183e-003 
1.386e-003 2.926e+007 5.659e+008 1.000e+001 1.736e-001 1.184e-003 
1.387e-003 2.926e+007 5.659e+008 1.000e+001 1.736e-001 1.185e-003 
1.388e-003 2.926e+007 5.659e+008 1.000e+001 1.740e-001 1.186e-003 
1.389e-003 2.926e+007 5.659e+008 1.000e+001 1.739e-001 1.187e-003 
1.390e-003 2.926e+007 5.659e+008 1.000e+001 1.735e-001 1.188e-003 
1.391e-003 2.926e+007 5.659e+008 1.000e+001 1.738e-001 1.188e-003 
1.392e-003 2.926e+007 5.659e+008 1.000e+001 1.730e-001 1.189e-003 
1.393e-003 2.926e+007 5.659e+008 1.000e+001 1.742e-001 1.190e-003 
1.394e-003 2.926e+007 5.659e+008 1.000e+001 1.735e-001 1.191e-003 
1.394e-003 2.926e+007 5.659e+008 1.000e+001 1.737e-001 1.192e-003 
1.395e-003 2.926e+007 5.659e+008 1.000e+001 1.737e-001 1.193e-003 
1.396e-003 2.926e+007 5.659e+008 1.000e+001 1.737e-001 1.194e-003 
1.397e-003 2.926e+007 5.659e+008 1.000e+001 1.734e-001 1.195e-003 
1.398e-003 2.926e+007 5.658e+008 1.000e+001 1.735e-001 1.196e-003 
1.399e-003 2.926e+007 5.659e+008 1.000e+001 1.736e-001 1.197e-003 
1.400e-003 2.926e+007 5.659e+008 1.000e+001 1.734e-001 1.197e-003 
1.401e-003 2.926e+007 5.659e+008 1.000e+001 1.740e-001 1.198e-003 
1.402e-003 2.926e+007 5.659e+008 1.000e+001 1.736e-001 1.199e-003 
1.402e-003 2.926e+007 5.659e+008 1.000e+001 1.736e-001 1.200e-003 
1.403e-003 2.926e+007 5.659e+008 1.000e+001 1.739e-001 1.201e-003 
1.404e-003 2.926e+007 5.659e+008 1.000e+001 1.741e-001 1.202e-003 
1.405e-003 2.926e+007 5.659e+008 1.000e+001 1.732e-001 1.203e-003 
1.406e-003 2.926e+007 5.658e+008 1.000e+001 1.736e-001 1.204e-003 
1.407e-003 2.926e+007 5.659e+008 1.000e+001 1.736e-001 1.205e-003 
1.408e-003 2.926e+007 5.659e+008 1.000e+001 1.736e-001 1.206e-003 
1.409e-003 2.927e+007 5.658e+008 1.000e+001 1.740e-001 1.206e-003 
1.410e-003 2.927e+007 5.659e+008 1.000e+001 1.737e-001 1.207e-003 
1.411e-003 2.927e+007 5.659e+008 1.000e+001 1.736e-001 1.208e-003 
1.412e-003 2.927e+007 5.659e+008 1.000e+001 1.742e-001 1.209e-003 
1.413e-003 2.927e+007 5.659e+008 1.000e+001 1.737e-001 1.210e-003 
1.414e-003 2.927e+007 5.658e+008 1.000e+001 1.736e-001 1.211e-003 
1.415e-003 2.927e+007 5.659e+008 1.000e+001 1.740e-001 1.212e-003 
1.415e-003 2.927e+007 5.659e+008 1.000e+001 1.731e-001 1.213e-003 
1.416e-003 2.927e+007 5.659e+008 1.000e+001 1.739e-001 1.214e-003 
1.417e-003 2.927e+007 5.659e+008 1.000e+001 1.743e-001 1.215e-003 
1.418e-003 2.927e+007 5.659e+008 1.000e+001 1.732e-001 1.216e-003 
1.419e-003 2.927e+007 5.659e+008 1.000e+001 1.736e-001 1.217e-003 
1.420e-003 2.927e+007 5.659e+008 1.000e+001 1.732e-001 1.218e-003 
1.421e-003 2.927e+007 5.659e+008 1.000e+001 1.737e-001 1.219e-003 
1.422e-003 2.927e+007 5.659e+008 1.000e+001 1.740e-001 1.220e-003 
1.423e-003 2.927e+007 5.659e+008 1.000e+001 1.730e-001 1.221e-003 
1.424e-003 2.927e+007 5.659e+008 1.000e+001 1.734e-001 1.222e-003 
1.425e-003 2.927e+007 5.659e+008 1.000e+001 1.738e-001 1.223e-003 
1.426e-003 2.927e+007 5.659e+008 1.000e+001 1.737e-001 1.224e-003 
1.427e-003 2.927e+007 5.659e+008 1.000e+001 1.738e-001 1.225e-003 
1.428e-003 2.927e+007 5.659e+008 1.000e+001 1.735e-001 1.226e-003 
1.429e-003 2.927e+007 5.659e+008 1.000e+001 1.733e-001 1.226e-003 
1.430e-003 2.927e+007 5.659e+008 1.000e+001 1.736e-001 1.227e-003 
1.431e-003 2.927e+007 5.659e+008 1.000e+001 1.733e-001 1.228e-003 
1.432e-003 2.927e+007 5.659e+008 1.000e+001 1.734e-001 1.229e-003 
1.433e-003 2.927e+007 5.658e+008 1.000e+001 1.738e-001 1.230e-003 
1.434e-003 2.927e+007 5.658e+008 1.000e+001 1.737e-001 1.231e-003 
1.435e-003 2.927e+007 5.659e+008 1.000e+001 1.732e-001 1.232e-003 
1.436e-003 2.927e+007 5.659e+008 1.000e+001 1.738e-001 1.233e-003 
1.437e-003 2.927e+007 5.659e+008 1.000e+001 1.735e-001 1.234e-003 
1.437e-003 2.927e+007 5.659e+008 1.000e+001 1.741e-001 1.235e-003 
1.438e-003 2.927e+007 5.659e+008 1.000e+001 1.743e-001 1.236e-003 
1.439e-003 2.927e+007 5.659e+008 1.000e+001 1.736e-001 1.237e-003 
1.440e-003 2.927e+007 5.658e+008 1.000e+001 1.736e-001 1.238e-003 
1.441e-003 2.927e+007 5.659e+008 1.000e+001 1.741e-001 1.239e-003 
1.442e-003 2.927e+007 5.659e+008 1.000e+001 1.736e-001 1.240e-003 
1.443e-003 2.927e+007 5.659e+008 1.000e+001 1.741e-001 1.240e-003 
1.444e-003 2.927e+007 5.659e+008 1.000e+001 1.744e-001 1.241e-003 
1.445e-003 2.927e+007 5.659e+008 1.000e+001 1.733e-001 1.242e-003 
1.446e-003 2.927e+007 5.659e+008 1.000e+001 1.741e-001 1.243e-003 
1.447e-003 2.927e+007 5.659e+008 1.000e+001 1.738e-001 1.244e-003 
1.448e-003 2.927e+007 5.659e+008 1.000e+001 1.738e-001 1.245e-003 
1.449e-003 2.927e+007 5.658e+008 1.000e+001 1.746e-001 1.246e-003 
1.449e-003 2.927e+007 5.659e+008 1.000e+001 1.739e-001 1.247e-003 
1.450e-003 2.927e+007 5.659e+008 1.000e+001 1.736e-001 1.248e-003 
1.451e-003 2.927e+007 5.659e+008 1.000e+001 1.737e-001 1.249e-003 
1.452e-003 2.927e+007 5.659e+008 1.000e+001 1.737e-001 1.250e-003 
1.453e-003 2.927e+007 5.659e+008 1.000e+001 1.736e-001 1.251e-003 
1.454e-003 2.927e+007 5.658e+008 1.000e+001 1.743e-001 1.252e-003 
1.455e-003 2.927e+007 5.659e+008 1.000e+001 1.737e-001 1.253e-003 
1.456e-003 2.927e+007 5.659e+008 1.000e+001 1.734e-001 1.254e-003 
1.457e-003 2.927e+007 5.659e+008 1.000e+001 1.740e-001 1.254e-003 
1.458e-003 2.927e+007 5.659e+008 1.000e+001 1.735e-001 1.255e-003 
1.459e-003 2.927e+007 5.659e+008 1.000e+001 1.737e-001 1.256e-003 
1.460e-003 2.927e+007 5.659e+008 1.000e+001 1.747e-001 1.257e-003 
1.460e-003 2.927e+007 5.659e+008 1.000e+001 1.734e-001 1.258e-003 
1.461e-003 2.927e+007 5.659e+008 1.000e+001 1.737e-001 1.259e-003 
1.462e-003 2.927e+007 5.659e+008 1.000e+001 1.739e-001 1.260e-003 
1.463e-003 2.927e+007 5.659e+008 1.000e+001 1.732e-001 1.261e-003 
1.464e-003 2.927e+007 5.659e+008 1.000e+001 1.742e-001 1.262e-003 
1.465e-003 2.927e+007 5.659e+008 1.000e+001 1.742e-001 1.263e-003 
1.466e-003 2.927e+007 5.659e+008 1.000e+001 1.733e-001 1.264e-003 
1.467e-003 2.927e+007 5.659e+008 1.000e+001 1.739e-001 1.265e-003 
1.468e-003 2.927e+007 5.659e+008 1.000e+001 1.732e-001 1.265e-003 
1.469e-003 2.927e+007 5.659e+008 1.000e+001 1.735e-001 1.266e-003 
1.470e-003 2.927e+007 5.659e+008 1.000e+001 1.740e-001 1.267e-003 
1.471e-003 2.927e+007 5.659e+008 1.000e+001 1.739e-001 1.268e-003 
1.472e-003 2.927e+007 5.659e+008 1.000e+001 1.736e-001 1.269e-003 
1.473e-003 2.927e+007 5.659e+008 1.000e+001 1.744e-001 1.270e-003 
1.473e-003 2.927e+007 5.658e+008 1.000e+001 1.735e-001 1.271e-003 
1.474e-003 2.928e+007 5.659e+008 1.000e+001 1.735e-001 1.272e-003 
1.475e-003 2.928e+007 5.659e+008 1.000e+001 1.743e-001 1.273e-003 
1.476e-003 2.928e+007 5.658e+008 1.000e+001 1.738e-001 1.274e-003 
1.477e-003 2.928e+007 5.659e+008 1.000e+001 1.733e-001 1.274e-003 
1.478e-003 2.928e+007 5.659e+008 1.000e+001 1.737e-001 1.275e-003 
1.479e-003 2.928e+007 5.659e+008 1.000e+001 1.735e-001 1.276e-003 
1.480e-003 2.928e+007 5.659e+008 1.000e+001 1.733e-001 1.277e-003 
1.481e-003 2.928e+007 5.659e+008 1.000e+001 1.744e-001 1.278e-003 
1.482e-003 2.928e+007 5.659e+008 1.000e+001 1.734e-001 1.279e-003 
1.482e-003 2.928e+007 5.659e+008 1.000e+001 1.734e-001 1.280e-003 
1.483e-003 2.928e+007 5.659e+008 1.000e+001 1.742e-001 1.281e-003 
1.484e-003 2.928e+007 5.659e+008 1.000e+001 1.737e-001 1.282e-003 
1.485e-003 2.928e+007 5.659e+008 1.000e+001 1.742e-001 1.283e-003 
1.486e-003 2.928e+007 5.659e+008 1.000e+001 1.743e-001 1.284e-003 
1.487e-003 2.928e+007 5.659e+008 1.000e+001 1.734e-001 1.285e-003 
1.488e-003 2.928e+007 5.658e+008 1.000e+001 1.736e-001 1.286e-003 
1.489e-003 2.928e+007 5.659e+008 1.000e+001 1.739e-001 1.286e-003 
1.490e-003 2.928e+007 5.659e+008 1.000e+001 1.738e-001 1.287e-003 
1.491e-003 2.928e+007 5.658e+008 1.000e+001 1.738e-001 1.288e-003 
1.492e-003 2.928e+007 5.659e+008 1.000e+001 1.739e-001 1.289e-003 
1.492e-003 2.928e+007 5.659e+008 1.000e+001 1.739e-001 1.290e-003 
1.493e-003 2.928e+007 5.659e+008 1.000e+001 1.741e-001 1.291e-003 
1.494e-003 2.928e+007 5.659e+008 1.000e+001 1.745e-001 1.292e-003 
1.495e-003 2.928e+007 5.659e+008 1.000e+001 1.733e-001 1.293e-003 
1.496e-003 2.928e+007 5.658e+008 1.000e+001 1.739e-001 1.294e-003 
1.497e-003 2.928e+007 5.659e+008 1.000e+001 1.733e-001 1.295e-003 
1.498e-003 2.928e+007 5.659e+008 1.000e+001 1.735e-001 1.296e-003 
1.499e-003 2.928e+007 5.658e+008 1.000e+001 1.737e-001 1.297e-003 
1.500e-003 2.928e+007 5.658e+008 1.000e+001 1.736e-001 1.298e-003 
1.501e-003 2.928e+007 5.659e+008 1.000e+001 1.737e-001 1.299e-003 
1.502e-003 2.928e+007 5.658e+008 1.000e+001 1.744e-001 1.299e-003 
1.503e-003 2.928e+007 5.659e+008 1.000e+001 1.734e-001 1.300e-003 
1.504e-003 2.928e+007 5.659e+008 1.000e+001 1.738e-001 1.301e-003 
1.505e-003 2.928e+007 5.659e+008 1.000e+001 1.742e-001 1.302e-003 
1.506e-003 2.928e+007 5.659e+008 1.000e+001 1.737e-001 1.303e-003 
1.507e-003 2.928e+007 5.659e+008 1.000e+001 1.741e-001 1.304e-003 
1.508e-003 2.928e+007 5.659e+008 1.000e+001 1.737e-001 1.305e-003 
1.509e-003 2.928e+007 5.659e+008 1.000e+001 1.736e-001 1.306e-003 
1.510e-003 2.928e+007 5.659e+008 1.000e+001 1.740e-001 1.307e-003 
1.511e-003 2.928e+007 5.659e+008 1.000e+001 1.735e-001 1.308e-003 
1.512e-003 2.928e+007 5.659e+008 1.000e+001 1.739e-001 1.309e-003 
1.513e-003 2.928e+007 5.659e+008 1.000e+001 1.743e-001 1.310e-003 
1.514e-003 2.928e+007 5.659e+008 1.000e+001 1.736e-001 1.311e-003 
1.515e-003 2.928e+007 5.659e+008 1.000e+001 1.738e-001 1.312e-003 
1.515e-003 2.928e+007 5.659e+008 1.000e+001 1.740e-001 1.313e-003 
1.516e-003 2.928e+007 5.659e+008 1.000e+001 1.731e-001 1.314e-003 
1.517e-003 2.928e+007 5.658e+008 1.000e+001 1.739e-001 1.315e-003 
1.518e-003 2.928e+007 5.659e+008 1.000e+001 1.735e-001 1.316e-003 
1.519e-003 2.928e+007 5.659e+008 1.000e+001 1.739e-001 1.317e-003 
1.520e-003 2.928e+007 5.659e+008 1.000e+001 1.737e-001 1.318e-003 
1.521e-003 2.928e+007 5.659e+008 1.000e+001 1.732e-001 1.319e-003 
1.522e-003 2.928e+007 5.659e+008 1.000e+001 1.736e-001 1.320e-003 
1.523e-003 2.928e+007 5.659e+008 1.000e+001 1.740e-001 1.321e-003 
1.524e-003 2.928e+007 5.659e+008 1.000e+001 1.737e-001 1.321e-003 
1.525e-003 2.928e+007 5.659e+008 1.000e+001 1.739e-001 1.322e-003 
1.526e-003 2.928e+007 5.659e+008 1.000e+001 1.742e-001 1.323e-003 
1.527e-003 2.928e+007 5.659e+008 1.000e+001 1.736e-001 1.324e-003 
1.528e-003 2.928e+007 5.659e+008 1.000e+001 1.735e-001 1.325e-003 
1.529e-003 2.928e+007 5.659e+008 1.000e+001 1.748e-001 1.326e-003 
1.530e-003 2.928e+007 5.659e+008 1.000e+001 1.730e-001 1.327e-003 
1.531e-003 2.928e+007 5.659e+008 1.000e+001 1.743e-001 1.328e-003 
1.532e-003 2.928e+007 5.659e+008 1.000e+001 1.736e-001 1.329e-003 
1.533e-003 2.928e+007 5.659e+008 1.000e+001 1.735e-001 1.330e-003 
1.534e-003 2.928e+007 5.659e+008 1.000e+001 1.739e-001 1.331e-003 
1.535e-003 2.928e+007 5.659e+008 1.000e+001 1.738e-001 1.332e-003 
1.536e-003 2.928e+007 5.659e+008 1.000e+001 1.732e-001 1.333e-003 
1.537e-003 2.928e+007 5.659e+008 1.000e+001 1.742e-001 1.334e-003 
1.538e-003 2.928e+007 5.659e+008 1.000e+001 1.737e-001 1.335e-003 
1.538e-003 2.928e+007 5.659e+008 1.000e+001 1.737e-001 1.336e-003 
1.539e-003 2.928e+007 5.659e+008 1.000e+001 1.745e-001 1.337e-003 
1.540e-003 2.928e+007 5.659e+008 1.000e+001 1.733e-001 1.338e-003 
1.541e-003 2.928e+007 5.659e+008 1.000e+001 1.734e-001 1.339e-003 
1.542e-003 2.928e+007 5.659e+008 1.000e+001 1.742e-001 1.340e-003 
1.543e-003 2.928e+007 5.659e+008 1.000e+001 1.735e-001 1.340e-003 
1.544e-003 2.928e+007 5.659e+008 1.000e+001 1.740e-001 1.341e-003 
1.545e-003 2.928e+007 5.659e+008 1.000e+001 1.739e-001 1.342e-003 
1.546e-003 2.928e+007 5.659e+008 1.000e+001 1.728e-001 1.343e-003 
1.547e-003 2.928e+007 5.659e+008 1.000e+001 1.740e-001 1.344e-003 
1.548e-003 2.928e+007 5.658e+008 1.000e+001 1.734e-001 1.345e-003 
1.549e-003 2.928e+007 5.659e+008 1.000e+001 1.741e-001 1.346e-003 
1.549e-003 2.928e+007 5.658e+008 1.000e+001 1.739e-001 1.347e-003 
1.550e-003 2.928e+007 5.659e+008 1.000e+001 1.737e-001 1.348e-003 
1.551e-003 2.928e+007 5.659e+008 1.000e+001 1.732e-001 1.349e-003 
1.552e-003 2.928e+007 5.659e+008 1.000e+001 1.743e-001 1.350e-003 
1.553e-003 2.928e+007 5.659e+008 1.000e+001 1.740e-001 1.351e-003 
1.554e-003 2.928e+007 5.659e+008 1.000e+001 1.739e-001 1.351e-003 
1.555e-003 2.928e+007 5.659e+008 1.000e+001 1.743e-001 1.352e-003 
1.556e-003 2.928e+007 5.659e+008 1.000e+001 1.738e-001 1.353e-003 
1.557e-003 2.928e+007 5.659e+008 1.000e+001 1.734e-001 1.354e-003 
1.558e-003 2.928e+007 5.659e+008 1.000e+001 1.743e-001 1.355e-003 
1.559e-003 2.928e+007 5.658e+008 1.000e+001 1.731e-001 1.356e-003 
1.560e-003 2.928e+007 5.658e+008 1.000e+001 1.740e-001 1.357e-003 
1.561e-003 2.928e+007 5.659e+008 1.000e+001 1.738e-001 1.358e-003 
1.562e-003 2.928e+007 5.659e+008 1.000e+001 1.740e-001 1.359e-003 
1.562e-003 2.928e+007 5.658e+008 1.000e+001 1.738e-001 1.360e-003 
1.563e-003 2.928e+007 5.659e+008 1.000e+001 1.743e-001 1.361e-003 
1.564e-003 2.928e+007 5.659e+008 1.000e+001 1.738e-001 1.362e-003 
1.565e-003 2.928e+007 5.659e+008 1.000e+001 1.735e-001 1.363e-003 
1.566e-003 2.928e+007 5.659e+008 1.000e+001 1.747e-001 1.363e-003 
1.567e-003 2.928e+007 5.659e+008 1.000e+001 1.736e-001 1.364e-003 
1.568e-003 2.928e+007 5.658e+008 1.000e+001 1.739e-001 1.365e-003 
1.569e-003 2.928e+007 5.659e+008 1.000e+001 1.736e-001 1.366e-003 
1.570e-003 2.928e+007 5.659e+008 1.000e+001 1.737e-001 1.367e-003 
1.571e-003 2.929e+007 5.658e+008 1.000e+001 1.742e-001 1.368e-003 
1.572e-003 2.928e+007 5.659e+008 1.000e+001 1.736e-001 1.369e-003 
1.573e-003 2.929e+007 5.659e+008 1.000e+001 1.739e-001 1.370e-003 
1.574e-003 2.929e+007 5.658e+008 1.000e+001 1.743e-001 1.371e-003 
1.575e-003 2.929e+007 5.659e+008 1.000e+001 1.741e-001 1.372e-003 
1.575e-003 2.929e+007 5.659e+008 1.000e+001 1.742e-001 1.373e-003 
1.576e-003 2.929e+007 5.659e+008 1.000e+001 1.745e-001 1.374e-003 
1.577e-003 2.929e+007 5.659e+008 1.000e+001 1.734e-001 1.375e-003 
1.578e-003 2.929e+007 5.659e+008 1.000e+001 1.738e-001 1.376e-003 
1.579e-003 2.929e+007 5.659e+008 1.000e+001 1.740e-001 1.376e-003 
1.580e-003 2.929e+007 5.659e+008 1.000e+001 1.739e-001 1.377e-003 
1.581e-003 2.929e+007 5.658e+008 1.000e+001 1.741e-001 1.378e-003 
1.582e-003 2.929e+007 5.659e+008 1.000e+001 1.743e-001 1.379e-003 
1.583e-003 2.929e+007 5.659e+008 1.000e+001 1.737e-001 1.380e-003 
1.584e-003 2.929e+007 5.659e+008 1.000e+001 1.741e-001 1.381e-003 
1.585e-003 2.929e+007 5.659e+008 1.000e+001 1.740e-001 1.382e-003 
1.586e-003 2.929e+007 5.659e+008 1.000e+001 1.740e-001 1.383e-003 
1.587e-003 2.929e+007 5.659e+008 1.000e+001 1.738e-001 1.384e-003 
1.587e-003 2.929e+007 5.659e+008 1.000e+001 1.737e-001 1.385e-003 
1.588e-003 2.929e+007 5.659e+008 1.000e+001 1.731e-001 1.386e-003 
1.589e-003 2.929e+007 5.659e+008 1.000e+001 1.735e-001 1.387e-003 
1.590e-003 2.929e+007 5.659e+008 1.000e+001 1.740e-001 1.387e-003 
1.591e-003 2.929e+007 5.659e+008 1.000e+001 1.738e-001 1.388e-003 
1.592e-003 2.929e+007 5.658e+008 1.000e+001 1.744e-001 1.389e-003 
1.593e-003 2.929e+007 5.659e+008 1.000e+001 1.737e-001 1.390e-003 
1.594e-003 2.929e+007 5.659e+008 1.000e+001 1.736e-001 1.391e-003 
1.595e-003 2.929e+007 5.659e+008 1.000e+001 1.742e-001 1.392e-003 
1.596e-003 2.929e+007 5.659e+008 1.000e+001 1.739e-001 1.393e-003 
1.597e-003 2.929e+007 5.659e+008 1.000e+001 1.737e-001 1.394e-003 
1.597e-003 2.929e+007 5.659e+008 1.000e+001 1.740e-001 1.395e-003 
1.598e-003 2.929e+007 5.659e+008 1.000e+001 1.737e-001 1.396e-003 
1.599e-003 2.929e+007 5.659e+008 1.000e+001 1.739e-001 1.397e-003 
1.600e-003 2.929e+007 5.658e+008 1.000e+001 1.743e-001 1.398e-003 
1.601e-003 2.929e+007 5.659e+008 1.000e+001 1.736e-001 1.399e-003 
1.602e-003 2.929e+007 5.658e+008 1.000e+001 1.741e-001 1.399e-003 
1.603e-003 2.929e+007 5.659e+008 1.000e+001 1.740e-001 1.400e-003 
1.604e-003 2.929e+007 5.659e+008 1.000e+001 1.737e-001 1.401e-003 
1.605e-003 2.929e+007 5.658e+008 1.000e+001 1.744e-001 1.402e-003 
1.606e-003 2.929e+007 5.659e+008 1.000e+001 1.739e-001 1.403e-003 
1.607e-003 2.929e+007 5.659e+008 1.000e+001 1.736e-001 1.404e-003 
1.608e-003 2.929e+007 5.659e+008 1.000e+001 1.744e-001 1.405e-003 
1.609e-003 2.929e+007 5.659e+008 1.000e+001 1.733e-001 1.406e-003 
1.610e-003 2.929e+007 5.659e+008 1.000e+001 1.738e-001 1.407e-003 
1.611e-003 2.929e+007 5.659e+008 1.000e+001 1.743e-001 1.408e-003 
1.612e-003 2.929e+007 5.659e+008 1.000e+001 1.734e-001 1.409e-003 
1.613e-003 2.929e+007 5.659e+008 1.000e+001 1.743e-001 1.410e-003 
1.614e-003 2.929e+007 5.659e+008 1.000e+001 1.743e-001 1.411e-003 
1.615e-003 2.929e+007 5.659e+008 1.000e+001 1.734e-001 1.412e-003 
1.616e-003 2.929e+007 5.658e+008 1.000e+001 1.741e-001 1.413e-003 
1.616e-003 2.929e+007 5.659e+008 1.000e+001 1.737e-001 1.414e-003 
1.617e-003 2.929e+007 5.659e+008 1.000e+001 1.738e-001 1.415e-003 
1.618e-003 2.929e+007 5.659e+008 1.000e+001 1.742e-001 1.416e-003 
1.619e-003 2.929e+007 5.659e+008 1.000e+001 1.740e-001 1.417e-003 
1.620e-003 2.929e+007 5.659e+008 1.000e+001 1.735e-001 1.418e-003 
1.621e-003 2.929e+007 5.659e+008 1.000e+001 1.744e-001 1.419e-003 
1.622e-003 2.929e+007 5.659e+008 1.000e+001 1.739e-001 1.419e-003 
1.623e-003 2.929e+007 5.659e+008 1.000e+001 1.744e-001 1.420e-003 
1.624e-003 2.929e+007 5.659e+008 1.000e+001 1.742e-001 1.421e-003 
1.625e-003 2.929e+007 5.659e+008 1.000e+001 1.738e-001 1.422e-003 
1.626e-003 2.929e+007 5.659e+008 1.000e+001 1.736e-001 1.423e-003 
1.627e-003 2.929e+007 5.659e+008 1.000e+001 1.741e-001 1.424e-003 
1.628e-003 2.929e+007 5.659e+008 1.000e+001 1.740e-001 1.425e-003 
1.629e-003 2.929e+007 5.659e+008 1.000e+001 1.738e-001 1.426e-003 
1.630e-003 2.929e+007 5.659e+008 1.000e+001 1.737e-001 1.427e-003 
1.631e-003 2.929e+007 5.659e+008 1.000e+001 1.735e-001 1.428e-003 
1.632e-003 2.929e+007 5.658e+008 1.000e+001 1.742e-001 1.429e-003 
1.633e-003 2.929e+007 5.659e+008 1.000e+001 1.741e-001 1.430e-003 
1.633e-003 2.929e+007 5.659e+008 1.000e+001 1.738e-001 1.431e-003 
1.634e-003 2.929e+007 5.658e+008 1.000e+001 1.741e-001 1.432e-003 
1.635e-003 2.929e+007 5.659e+008 1.000e+001 1.739e-001 1.433e-003 
1.636e-003 2.929e+007 5.659e+008 1.000e+001 1.735e-001 1.434e-003 
1.637e-003 2.929e+007 5.659e+008 1.000e+001 1.741e-001 1.434e-003 
1.638e-003 2.929e+007 5.659e+008 1.000e+001 1.734e-001 1.435e-003 
1.639e-003 2.929e+007 5.659e+008 1.000e+001 1.742e-001 1.436e-003 
1.640e-003 2.929e+007 5.659e+008 1.000e+001 1.741e-001 1.437e-003 
1.641e-003 2.929e+007 5.659e+008 1.000e+001 1.733e-001 1.438e-003 
1.642e-003 2.929e+007 5.659e+008 1.000e+001 1.740e-001 1.439e-003 
1.643e-003 2.929e+007 5.659e+008 1.000e+001 1.743e-001 1.440e-003 
1.644e-003 2.929e+007 5.659e+008 1.000e+001 1.735e-001 1.441e-003 
1.645e-003 2.929e+007 5.658e+008 1.000e+001 1.738e-001 1.442e-003 
1.646e-003 2.929e+007 5.659e+008 1.000e+001 1.740e-001 1.443e-003 
1.647e-003 2.929e+007 5.659e+008 1.000e+001 1.736e-001 1.444e-003 
1.648e-003 2.929e+007 5.659e+008 1.000e+001 1.738e-001 1.445e-003 
1.648e-003 2.929e+007 5.658e+008 1.000e+001 1.741e-001 1.446e-003 
1.649e-003 2.929e+007 5.659e+008 1.000e+001 1.735e-001 1.447e-003 
1.650e-003 2.929e+007 5.659e+008 1.000e+001 1.743e-001 1.448e-003 
1.651e-003 2.929e+007 5.659e+008 1.000e+001 1.738e-001 1.449e-003 
1.652e-003 2.929e+007 5.659e+008 1.000e+001 1.740e-001 1.450e-003 
1.653e-003 2.929e+007 5.659e+008 1.000e+001 1.741e-001 1.450e-003 
1.654e-003 2.929e+007 5.659e+008 1.000e+001 1.738e-001 1.451e-003 
1.655e-003 2.929e+007 5.659e+008 1.000e+001 1.740e-001 1.452e-003 
1.656e-003 2.929e+007 5.659e+008 1.000e+001 1.742e-001 1.453e-003 
1.657e-003 2.929e+007 5.659e+008 1.000e+001 1.734e-001 1.454e-003 
1.658e-003 2.929e+007 5.658e+008 1.000e+001 1.740e-001 1.455e-003 
1.659e-003 2.929e+007 5.659e+008 1.000e+001 1.739e-001 1.456e-003 
1.660e-003 2.929e+007 5.659e+008 1.000e+001 1.735e-001 1.457e-003 
1.661e-003 2.929e+007 5.659e+008 1.000e+001 1.742e-001 1.458e-003 
1.662e-003 2.929e+007 5.659e+008 1.000e+001 1.739e-001 1.459e-003 
1.663e-003 2.929e+007 5.659e+008 1.000e+001 1.735e-001 1.460e-003 
1.664e-003 2.929e+007 5.659e+008 1.000e+001 1.745e-001 1.461e-003 
1.665e-003 2.929e+007 5.659e+008 1.000e+001 1.737e-001 1.462e-003 
1.666e-003 2.929e+007 5.658e+008 1.000e+001 1.741e-001 1.463e-003 
1.667e-003 2.929e+007 5.659e+008 1.000e+001 1.742e-001 1.464e-003 
1.668e-003 2.929e+007 5.659e+008 1.000e+001 1.734e-001 1.465e-003 
1.668e-003 2.929e+007 5.659e+008 1.000e+001 1.737e-001 1.466e-003 
1.669e-003 2.929e+007 5.659e+008 1.000e+001 1.742e-001 1.467e-003 
1.670e-003 2.929e+007 5.659e+008 1.000e+001 1.738e-001 1.468e-003 
1.671e-003 2.929e+007 5.659e+008 1.000e+001 1.743e-001 1.469e-003 
1.672e-003 2.929e+007 5.659e+008 1.000e+001 1.742e-001 1.469e-003 
1.673e-003 2.929e+007 5.659e+008 1.000e+001 1.736e-001 1.470e-003 
1.674e-003 2.929e+007 5.659e+008 1.000e+001 1.738e-001 1.471e-003 
1.675e-003 2.929e+007 5.658e+008 1.000e+001 1.732e-001 1.472e-003 
1.676e-003 2.929e+007 5.659e+008 1.000e+001 1.739e-001 1.473e-003 
1.677e-003 2.929e+007 5.658e+008 1.000e+001 1.739e-001 1.474e-003 
1.678e-003 2.929e+007 5.659e+008 1.000e+001 1.736e-001 1.475e-003 
1.679e-003 2.929e+007 5.659e+008 1.000e+001 1.736e-001 1.476e-003 
1.680e-003 2.929e+007 5.658e+008 1.000e+001 1.741e-001 1.477e-003 
1.681e-003 2.929e+007 5.659e+008 1.000e+001 1.736e-001 1.478e-003 
1.682e-003 2.929e+007 5.659e+008 1.000e+001 1.742e-001 1.479e-003 
1.682e-003 2.929e+007 5.658e+008 1.000e+001 1.747e-001 1.480e-003 
1.683e-003 2.929e+007 5.658e+008 1.000e+001 1.733e-001 1.481e-003 
1.684e-003 2.929e+007 5.659e+008 1.000e+001 1.736e-001 1.482e-003 
1.685e-003 2.929e+007 5.659e+008 1.000e+001 1.741e-001 1.482e-003 
1.686e-003 2.929e+007 5.659e+008 1.000e+001 1.736e-001 1.483e-003 
1.687e-003 2.929e+007 5.659e+008 1.000e+001 1.741e-001 1.484e-003 
1.688e-003 2.929e+007 5.659e+008 1.000e+001 1.740e-001 1.485e-003 
1.689e-003 2.929e+007 5.659e+008 1.000e+001 1.735e-001 1.486e-003 
1.690e-003 2.929e+007 5.659e+008 1.000e+001 1.739e-001 1.487e-003 
1.690e-003 2.929e+007 5.659e+008 1.000e+001 1.741e-001 1.488e-003 
1.691e-003 2.929e+007 5.659e+008 1.000e+001 1.738e-001 1.489e-003 
1.692e-003 2.929e+007 5.659e+008 1.000e+001 1.741e-001 1.490e-003 
1.693e-003 2.929e+007 5.659e+008 1.000e+001 1.743e-001 1.491e-003 
1.694e-003 2.929e+007 5.659e+008 1.000e+001 1.735e-001 1.492e-003 
1.695e-003 2.929e+007 5.659e+008 1.000e+001 1.741e-001 1.492e-003 
1.696e-003 2.929e+007 5.659e+008 1.000e+001 1.735e-001 1.493e-003 
1.697e-003 2.929e+007 5.659e+008 1.000e+001 1.742e-001 1.494e-003 
1.698e-003 2.929e+007 5.658e+008 1.000e+001 1.740e-001 1.495e-003 
1.699e-003 2.929e+007 5.659e+008 1.000e+001 1.739e-001 1.496e-003 
1.700e-003 2.929e+007 5.659e+008 1.000e+001 1.733e-001 1.497e-003 
1.701e-003 2.929e+007 5.659e+008 1.000e+001 1.740e-001 1.498e-003 
1.702e-003 2.929e+007 5.659e+008 1.000e+001 1.738e-001 1.499e-003 
1.703e-003 2.929e+007 5.659e+008 1.000e+001 1.740e-001 1.500e-003 
1.704e-003 2.929e+007 5.659e+008 1.000e+001 1.747e-001 1.501e-003 
1.704e-003 2.929e+007 5.658e+008 1.000e+001 1.739e-001 1.502e-003 
1.705e-003 2.929e+007 5.659e+008 1.000e+001 1.738e-001 1.503e-003 
1.706e-003 2.929e+007 5.659e+008 1.000e+001 1.742e-001 1.504e-003 
1.707e-003 2.929e+007 5.659e+008 1.000e+001 1.737e-001 1.505e-003 
1.708e-003 2.929e+007 5.659e+008 1.000e+001 1.739e-001 1.506e-003 
1.709e-003 2.929e+007 5.658e+008 1.000e+001 1.746e-001 1.506e-003 
1.710e-003 2.929e+007 5.659e+008 1.000e+001 1.737e-001 1.507e-003 
1.711e-003 2.929e+007 5.658e+008 1.000e+001 1.736e-001 1.508e-003 
1.712e-003 2.929e+007 5.659e+008 1.000e+001 1.745e-001 1.509e-003 
1.713e-003 2.929e+007 5.659e+008 1.000e+001 1.738e-001 1.510e-003 
1.714e-003 2.929e+007 5.659e+008 1.000e+001 1.739e-001 1.511e-003 
1.715e-003 2.929e+007 5.658e+008 1.000e+001 1.737e-001 1.512e-003 
1.716e-003 2.929e+007 5.659e+008 1.000e+001 1.736e-001 1.513e-003 
1.717e-003 2.929e+007 5.658e+008 1.000e+001 1.743e-001 1.514e-003 
1.718e-003 2.929e+007 5.659e+008 1.000e+001 1.733e-001 1.515e-003 
1.719e-003 2.929e+007 5.659e+008 1.000e+001 1.739e-001 1.516e-003 
1.719e-003 2.929e+007 5.659e+008 1.000e+001 1.741e-001 1.517e-003 
1.720e-003 2.929e+007 5.659e+008 1.000e+001 1.736e-001 1.518e-003 
1.721e-003 2.929e+007 5.658e+008 1.000e+001 1.740e-001 1.519e-003 
1.722e-003 2.929e+007 5.658e+008 1.000e+001 1.746e-001 1.520e-003 
1.723e-003 2.929e+007 5.659e+008 1.000e+001 1.738e-001 1.520e-003 
1.724e-003 2.929e+007 5.659e+008 1.000e+001 1.743e-001 1.521e-003 
1.725e-003 2.929e+007 5.659e+008 1.000e+001 1.741e-001 1.522e-003 
1.726e-003 2.929e+007 5.658e+008 1.000e+001 1.740e-001 1.523e-003 
1.727e-003 2.929e+007 5.659e+008 1.000e+001 1.738e-001 1.524e-003 
1.728e-003 2.929e+007 5.659e+008 1.000e+001 1.738e-001 1.525e-003 
1.729e-003 2.929e+007 5.660e+008 1.000e+001 1.740e-001 1.526e-003 
1.730e-003 2.929e+007 5.658e+008 1.000e+001 1.745e-001 1.527e-003 
1.731e-003 2.929e+007 5.659e+008 1.000e+001 1.738e-001 1.528e-003 
1.732e-003 2.929e+007 5.658e+008 1.000e+001 1.738e-001 1.529e-003 
1.733e-003 2.929e+007 5.659e+008 1.000e+001 1.739e-001 1.530e-003 
1.734e-003 2.929e+007 5.658e+008 1.000e+001 1.738e-001 1.531e-003 
1.734e-003 2.929e+007 5.659e+008 1.000e+001 1.738e-001 1.532e-003 
1.735e-003 2.929e+007 5.659e+008 1.000e+001 1.740e-001 1.533e-003 
1.736e-003 2.929e+007 5.658e+008 1.000e+001 1.738e-001 1.534e-003 
1.737e-003 2.929e+007 5.659e+008 1.000e+001 1.737e-001 1.535e-003 
1.738e-003 2.929e+007 5.659e+008 1.000e+001 1.741e-001 1.536e-003 
1.739e-003 2.929e+007 5.659e+008 1.000e+001 1.733e-001 1.537e-003 
1.740e-003 2.929e+007 5.658e+008 1.000e+001 1.740e-001 1.538e-003 
1.741e-003 2.929e+007 5.659e+008 1.000e+001 1.740e-001 1.538e-003 
1.742e-003 2.929e+007 5.659e+008 1.000e+001 1.739e-001 1.539e-003 
1.743e-003 2.929e+007 5.658e+008 1.000e+001 1.743e-001 1.540e-003 
1.744e-003 2.929e+007 5.659e+008 1.000e+001 1.738e-001 1.541e-003 
1.745e-003 2.929e+007 5.659e+008 1.000e+001 1.735e-001 1.542e-003 
1.746e-003 2.929e+007 5.658e+008 1.000e+001 1.739e-001 1.543e-003 
1.747e-003 2.929e+007 5.659e+008 1.000e+001 1.737e-001 1.544e-003 
1.748e-003 2.929e+007 5.659e+008 1.000e+001 1.738e-001 1.545e-003 
1.748e-003 2.929e+007 5.659e+008 1.000e+001 1.743e-001 1.546e-003 
1.749e-003 2.929e+007 5.659e+008 1.000e+001 1.735e-001 1.547e-003 
1.750e-003 2.929e+007 5.659e+008 1.000e+001 1.738e-001 1.547e-003 
1.751e-003 2.929e+007 5.659e+008 1.000e+001 1.745e-001 1.548e-003 
1.752e-003 2.929e+007 5.658e+008 1.000e+001 1.742e-001 1.549e-003 
1.753e-003 2.929e+007 5.659e+008 1.000e+001 1.738e-001 1.550e-003 
1.754e-003 2.929e+007 5.658e+008 1.000e+001 1.744e-001 1.551e-003 
1.755e-003 2.929e+007 5.658e+008 1.000e+001 1.742e-001 1.552e-003 
1.756e-003 2.929e+007 5.658e+008 1.000e+001 1.736e-001 1.553e-003 
1.756e-003 2.929e+007 5.659e+008 1.000e+001 1.739e-001 1.554e-003 
1.757e-003 2.929e+007 5.659e+008 1.000e+001 1.738e-001 1.555e-003 
1.758e-003 2.929e+007 5.659e+008 1.000e+001 1.738e-001 1.556e-003 
1.759e-003 2.929e+007 5.659e+008 1.000e+001 1.743e-001 1.557e-003 
1.760e-003 2.929e+007 5.659e+008 1.000e+001 1.734e-001 1.557e-003 
1.761e-003 2.929e+007 5.658e+008 1.000e+001 1.741e-001 1.558e-003 
1.762e-003 2.929e+007 5.658e+008 1.000e+001 1.742e-001 1.559e-003 
1.763e-003 2.929e+007 5.659e+008 1.000e+001 1.734e-001 1.560e-003 
1.764e-003 2.929e+007 5.659e+008 1.000e+001 1.735e-001 1.561e-003 
1.765e-003 2.929e+007 5.659e+008 1.000e+001 1.746e-001 1.562e-003 
1.766e-003 2.929e+007 5.659e+008 1.000e+001 1.741e-001 1.563e-003 
1.767e-003 2.930e+007 5.659e+008 1.000e+001 1.740e-001 1.564e-003 
1.767e-003 2.929e+007 5.659e+008 1.000e+001 1.743e-001 1.565e-003 
1.768e-003 2.929e+007 5.659e+008 1.000e+001 1.736e-001 1.566e-003 
1.769e-003 2.930e+007 5.659e+008 1.000e+001 1.738e-001 1.567e-003 
1.770e-003 2.929e+007 5.659e+008 1.000e+001 1.741e-001 1.567e-003 
1.771e-003 2.929e+007 5.659e+008 1.000e+001 1.739e-001 1.568e-003 
1.772e-003 2.930e+007 5.659e+008 1.000e+001 1.743e-001 1.569e-003 
1.773e-003 2.929e+007 5.659e+008 1.000e+001 1.734e-001 1.570e-003 
1.774e-003 2.930e+007 5.659e+008 1.000e+001 1.736e-001 1.571e-003 
1.775e-003 2.930e+007 5.658e+008 1.000e+001 1.744e-001 1.572e-003 
1.776e-003 2.930e+007 5.659e+008 1.000e+001 1.736e-001 1.573e-003 
1.777e-003 2.930e+007 5.659e+008 1.000e+001 1.736e-001 1.574e-003 
1.778e-003 2.930e+007 5.658e+008 1.000e+001 1.741e-001 1.575e-003 
1.778e-003 2.930e+007 5.659e+008 1.000e+001 1.741e-001 1.576e-003 
1.779e-003 2.930e+007 5.659e+008 1.000e+001 1.736e-001 1.577e-003 
1.780e-003 2.930e+007 5.659e+008 1.000e+001 1.739e-001 1.578e-003 
1.781e-003 2.930e+007 5.659e+008 1.000e+001 1.738e-001 1.578e-003 
1.782e-003 2.930e+007 5.659e+008 1.000e+001 1.741e-001 1.579e-003 
1.783e-003 2.930e+007 5.659e+008 1.000e+001 1.739e-001 1.580e-003 
1.784e-003 2.930e+007 5.659e+008 1.000e+001 1.739e-001 1.581e-003 
1.785e-003 2.930e+007 5.659e+008 1.000e+001 1.739e-001 1.582e-003 
1.786e-003 2.930e+007 5.659e+008 1.000e+001 1.741e-001 1.583e-003 
1.787e-003 2.930e+007 5.659e+008 1.000e+001 1.735e-001 1.584e-003 
1.788e-003 2.930e+007 5.659e+008 1.000e+001 1.740e-001 1.585e-003 
1.789e-003 2.930e+007 5.659e+008 1.000e+001 1.737e-001 1.586e-003 
1.790e-003 2.930e+007 5.659e+008 1.000e+001 1.734e-001 1.587e-003 
1.791e-003 2.930e+007 5.659e+008 1.000e+001 1.740e-001 1.588e-003 
1.792e-003 2.930e+007 5.658e+008 1.000e+001 1.737e-001 1.589e-003 
1.793e-003 2.930e+007 5.659e+008 1.000e+001 1.741e-001 1.590e-003 
1.794e-003 2.930e+007 5.659e+008 1.000e+001 1.739e-001 1.591e-003 
1.795e-003 2.930e+007 5.659e+008 1.000e+001 1.739e-001 1.592e-003 
1.796e-003 2.930e+007 5.659e+008 1.000e+001 1.740e-001 1.593e-003 
1.797e-003 2.930e+007 5.659e+008 1.000e+001 1.742e-001 1.594e-003 
1.798e-003 2.930e+007 5.658e+008 1.000e+001 1.742e-001 1.595e-003 
1.799e-003 2.930e+007 5.659e+008 1.000e+001 1.741e-001 1.596e-003 
1.799e-003 2.930e+007 5.659e+008 1.000e+001 1.741e-001 1.597e-003 
1.800e-003 2.930e+007 5.659e+008 1.000e+001 1.733e-001 1.598e-003 
1.801e-003 2.930e+007 5.659e+008 1.000e+001 1.744e-001 1.599e-003 
1.802e-003 2.930e+007 5.659e+008 1.000e+001 1.734e-001 1.600e-003 
1.803e-003 2.930e+007 5.659e+008 1.000e+001 1.737e-001 1.601e-003 
1.804e-003 2.930e+007 5.659e+008 1.000e+001 1.743e-001 1.602e-003 
1.805e-003 2.930e+007 5.659e+008 1.000e+001 1.734e-001 1.602e-003 
1.806e-003 2.930e+007 5.659e+008 1.000e+001 1.735e-001 1.603e-003 
1.807e-003 2.930e+007 5.659e+008 1.000e+001 1.743e-001 1.604e-003 
1.808e-003 2.930e+007 5.659e+008 1.000e+001 1.731e-001 1.605e-003 
1.809e-003 2.930e+007 5.659e+008 1.000e+001 1.740e-001 1.606e-003 
1.810e-003 2.930e+007 5.659e+008 1.000e+001 1.744e-001 1.607e-003 
1.811e-003 2.930e+007 5.659e+008 1.000e+001 1.736e-001 1.608e-003 
1.812e-003 2.930e+007 5.659e+008 1.000e+001 1.743e-001 1.609e-003 
1.813e-003 2.930e+007 5.658e+008 1.000e+001 1.735e-001 1.610e-003 
1.814e-003 2.930e+007 5.659e+008 1.000e+001 1.739e-001 1.611e-003 
1.815e-003 2.930e+007 5.659e+008 1.000e+001 1.743e-001 1.612e-003 
1.816e-003 2.930e+007 5.659e+008 1.000e+001 1.736e-001 1.613e-003 
1.817e-003 2.930e+007 5.658e+008 1.000e+001 1.741e-001 1.614e-003 
1.818e-003 2.930e+007 5.659e+008 1.000e+001 1.744e-001 1.615e-003 
1.819e-003 2.930e+007 5.659e+008 1.000e+001 1.740e-001 1.616e-003 
1.820e-003 2.930e+007 5.658e+008 1.000e+001 1.739e-001 1.617e-003 
1.821e-003 2.930e+007 5.659e+008 1.000e+001 1.746e-001 1.618e-003 
1.821e-003 2.930e+007 5.659e+008 1.000e+001 1.735e-001 1.619e-003 
1.822e-003 2.930e+007 5.658e+008 1.000e+001 1.741e-001 1.620e-003 
1.823e-003 2.930e+007 5.658e+008 1.000e+001 1.744e-001 1.621e-003 
1.824e-003 2.930e+007 5.659e+008 1.000e+001 1.738e-001 1.621e-003 
1.825e-003 2.930e+007 5.659e+008 1.000e+001 1.739e-001 1.622e-003 
1.826e-003 2.930e+007 5.659e+008 1.000e+001 1.744e-001 1.623e-003 
1.827e-003 2.930e+007 5.659e+008 1.000e+001 1.737e-001 1.624e-003 
1.828e-003 2.930e+007 5.659e+008 1.000e+001 1.741e-001 1.625e-003 
1.829e-003 2.930e+007 5.659e+008 1.000e+001 1.739e-001 1.626e-003 
1.830e-003 2.930e+007 5.659e+008 1.000e+001 1.739e-001 1.627e-003 
1.831e-003 2.930e+007 5.659e+008 1.000e+001 1.739e-001 1.628e-003 
1.832e-003 2.930e+007 5.659e+008 1.000e+001 1.734e-001 1.629e-003 
1.833e-003 2.930e+007 5.659e+008 1.000e+001 1.738e-001 1.630e-003 
1.834e-003 2.930e+007 5.659e+008 1.000e+001 1.741e-001 1.631e-003 
1.834e-003 2.930e+007 5.659e+008 1.000e+001 1.737e-001 1.632e-003 
1.835e-003 2.930e+007 5.659e+008 1.000e+001 1.740e-001 1.633e-003 
1.836e-003 2.930e+007 5.659e+008 1.000e+001 1.745e-001 1.634e-003 
1.837e-003 2.930e+007 5.659e+008 1.000e+001 1.738e-001 1.634e-003 
1.838e-003 2.930e+007 5.658e+008 1.000e+001 1.737e-001 1.635e-003 
1.839e-003 2.930e+007 5.659e+008 1.000e+001 1.742e-001 1.636e-003 
1.840e-003 2.930e+007 5.659e+008 1.000e+001 1.739e-001 1.637e-003 
1.841e-003 2.930e+007 5.659e+008 1.000e+001 1.741e-001 1.638e-003 
1.842e-003 2.930e+007 5.659e+008 1.000e+001 1.741e-001 1.639e-003 
1.843e-003 2.930e+007 5.658e+008 1.000e+001 1.738e-001 1.640e-003 
1.843e-003 2.930e+007 5.659e+008 1.000e+001 1.741e-001 1.641e-003 
1.844e-003 2.930e+007 5.659e+008 1.000e+001 1.748e-001 1.642e-003 
1.845e-003 2.930e+007 5.659e+008 1.000e+001 1.737e-001 1.643e-003 
1.846e-003 2.930e+007 5.659e+008 1.000e+001 1.739e-001 1.644e-003 
1.847e-003 2.930e+007 5.659e+008 1.000e+001 1.740e-001 1.645e-003 
1.848e-003 2.930e+007 5.659e+008 1.000e+001 1.735e-001 1.645e-003 
1.849e-003 2.930e+007 5.659e+008 1.000e+001 1.737e-001 1.646e-003 
1.850e-003 2.930e+007 5.659e+008 1.000e+001 1.739e-001 1.647e-003 
1.851e-003 2.930e+007 5.659e+008 1.000e+001 1.741e-001 1.648e-003 
1.852e-003 2.930e+007 5.659e+008 1.000e+001 1.743e-001 1.649e-003 
1.853e-003 2.930e+007 5.659e+008 1.000e+001 1.736e-001 1.650e-003 
1.854e-003 2.930e+007 5.659e+008 1.000e+001 1.737e-001 1.651e-003 
1.855e-003 2.930e+007 5.659e+008 1.000e+001 1.746e-001 1.652e-003 
1.856e-003 2.930e+007 5.659e+008 1.000e+001 1.741e-001 1.653e-003 
1.857e-003 2.930e+007 5.659e+008 1.000e+001 1.739e-001 1.654e-003 
1.858e-003 2.930e+007 5.659e+008 1.000e+001 1.744e-001 1.655e-003 
1.859e-003 2.930e+007 5.659e+008 1.000e+001 1.738e-001 1.656e-003 
1.859e-003 2.930e+007 5.659e+008 1.000e+001 1.738e-001 1.657e-003 
1.860e-003 2.930e+007 5.659e+008 1.000e+001 1.745e-001 1.658e-003 
1.861e-003 2.930e+007 5.659e+008 1.000e+001 1.741e-001 1.659e-003 
1.862e-003 2.930e+007 5.659e+008 1.000e+001 1.737e-001 1.660e-003 
1.863e-003 2.930e+007 5.658e+008 1.000e+001 1.740e-001 1.660e-003 
1.864e-003 2.930e+007 5.659e+008 1.000e+001 1.734e-001 1.661e-003 
1.865e-003 2.930e+007 5.659e+008 1.000e+001 1.742e-001 1.662e-003 
1.866e-003 2.930e+007 5.659e+008 1.000e+001 1.738e-001 1.663e-003 
1.867e-003 2.930e+007 5.659e+008 1.000e+001 1.740e-001 1.664e-003 
1.868e-003 2.930e+007 5.659e+008 1.000e+001 1.741e-001 1.665e-003 
1.869e-003 2.930e+007 5.658e+008 1.000e+001 1.737e-001 1.666e-003 
1.870e-003 2.930e+007 5.659e+008 1.000e+001 1.737e-001 1.667e-003 
1.871e-003 2.930e+007 5.659e+008 1.000e+001 1.742e-001 1.668e-003 
1.872e-003 2.930e+007 5.659e+008 1.000e+001 1.738e-001 1.669e-003 
1.873e-003 2.930e+007 5.659e+008 1.000e+001 1.737e-001 1.670e-003 
1.873e-003 2.930e+007 5.659e+008 1.000e+001 1.741e-001 1.671e-003 
1.874e-003 2.930e+007 5.659e+008 1.000e+001 1.735e-001 1.672e-003 
1.875e-003 2.930e+007 5.658e+008 1.000e+001 1.738e-001 1.673e-003 
1.876e-003 2.930e+007 5.659e+008 1.000e+001 1.744e-001 1.673e-003 
1.877e-003 2.930e+007 5.659e+008 1.000e+001 1.736e-001 1.674e-003 
1.878e-003 2.930e+007 5.659e+008 1.000e+001 1.743e-001 1.675e-003 
1.879e-003 2.930e+007 5.659e+008 1.000e+001 1.742e-001 1.676e-003 
1.880e-003 2.930e+007 5.659e+008 1.000e+001 1.735e-001 1.677e-003 
1.881e-003 2.930e+007 5.659e+008 1.000e+001 1.738e-001 1.678e-003 
1.882e-003 2.930e+007 5.659e+008 1.000e+001 1.742e-001 1.679e-003 
1.883e-003 2.930e+007 5.659e+008 1.000e+001 1.740e-001 1.680e-003 
1.883e-003 2.930e+007 5.659e+008 1.000e+001 1.738e-001 1.681e-003 
1.884e-003 2.930e+007 5.659e+008 1.000e+001 1.735e-001 1.682e-003 
1.885e-003 2.930e+007 5.659e+008 1.000e+001 1.737e-001 1.683e-003 
1.886e-003 2.930e+007 5.658e+008 1.000e+001 1.744e-001 1.684e-003 
1.887e-003 2.930e+007 5.659e+008 1.000e+001 1.739e-001 1.685e-003 
1.888e-003 2.930e+007 5.659e+008 1.000e+001 1.743e-001 1.686e-003 
1.889e-003 2.930e+007 5.658e+008 1.000e+001 1.744e-001 1.686e-003 
1.890e-003 2.930e+007 5.659e+008 1.000e+001 1.736e-001 1.687e-003 
1.891e-003 2.930e+007 5.658e+008 1.000e+001 1.743e-001 1.688e-003 
1.892e-003 2.930e+007 5.659e+008 1.000e+001 1.741e-001 1.689e-003 
1.893e-003 2.930e+007 5.659e+008 1.000e+001 1.735e-001 1.690e-003 
1.894e-003 2.930e+007 5.659e+008 1.000e+001 1.741e-001 1.691e-003 
1.895e-003 2.930e+007 5.659e+008 1.000e+001 1.740e-001 1.692e-003 
1.896e-003 2.930e+007 5.659e+008 1.000e+001 1.735e-001 1.693e-003 
1.897e-003 2.930e+007 5.659e+008 1.000e+001 1.740e-001 1.694e-003 
1.898e-003 2.930e+007 5.659e+008 1.000e+001 1.741e-001 1.695e-003 
1.899e-003 2.930e+007 5.659e+008 1.000e+001 1.739e-001 1.696e-003 
1.900e-003 2.930e+007 5.658e+008 1.000e+001 1.741e-001 1.697e-003 
1.901e-003 2.930e+007 5.659e+008 1.000e+001 1.740e-001 1.698e-003 
1.901e-003 2.930e+007 5.659e+008 1.000e+001 1.736e-001 1.699e-003 
1.902e-003 2.930e+007 5.659e+008 1.000e+001 1.739e-001 1.700e-003 
1.903e-003 2.930e+007 5.659e+008 1.000e+001 1.739e-001 1.701e-003 
1.904e-003 2.930e+007 5.659e+008 1.000e+001 1.742e-001 1.702e-003 
1.905e-003 2.930e+007 5.659e+008 1.000e+001 1.741e-001 1.703e-003 
1.906e-003 2.930e+007 5.659e+008 1.000e+001 1.738e-001 1.704e-003 
1.907e-003 2.930e+007 5.659e+008 1.000e+001 1.742e-001 1.705e-003 
1.908e-003 2.930e+007 5.659e+008 1.000e+001 1.739e-001 1.706e-003 
1.909e-003 2.930e+007 5.659e+008 1.000e+001 1.741e-001 1.706e-003 
1.910e-003 2.930e+007 5.659e+008 1.000e+001 1.742e-001 1.707e-003 
1.911e-003 2.930e+007 5.658e+008 1.000e+001 1.740e-001 1.708e-003 
1.912e-003 2.930e+007 5.659e+008 1.000e+001 1.735e-001 1.709e-003 
1.913e-003 2.930e+007 5.659e+008 1.000e+001 1.745e-001 1.710e-003 
1.914e-003 2.930e+007 5.659e+008 1.000e+001 1.737e-001 1.711e-003 
1.915e-003 2.930e+007 5.659e+008 1.000e+001 1.738e-001 1.712e-003 
1.916e-003 2.930e+007 5.659e+008 1.000e+001 1.742e-001 1.713e-003 
1.917e-003 2.930e+007 5.659e+008 1.000e+001 1.736e-001 1.714e-003 
1.918e-003 2.930e+007 5.659e+008 1.000e+001 1.743e-001 1.715e-003 
1.919e-003 2.930e+007 5.659e+008 1.000e+001 1.743e-001 1.716e-003 
1.920e-003 2.930e+007 5.659e+008 1.000e+001 1.738e-001 1.717e-003 
1.920e-003 2.930e+007 5.659e+008 1.000e+001 1.737e-001 1.718e-003 
1.921e-003 2.930e+007 5.659e+008 1.000e+001 1.751e-001 1.719e-003 
1.922e-003 2.930e+007 5.659e+008 1.000e+001 1.740e-001 1.720e-003 
1.923e-003 2.930e+007 5.658e+008 1.000e+001 1.741e-001 1.721e-003 
1.924e-003 2.930e+007 5.659e+008 1.000e+001 1.739e-001 1.721e-003 
1.925e-003 2.930e+007 5.659e+008 1.000e+001 1.736e-001 1.722e-003 
1.926e-003 2.930e+007 5.659e+008 1.000e+001 1.743e-001 1.723e-003 
1.927e-003 2.930e+007 5.659e+008 1.000e+001 1.739e-001 1.724e-003 
1.928e-003 2.930e+007 5.659e+008 1.000e+001 1.735e-001 1.725e-003 
1.929e-003 2.930e+007 5.658e+008 1.000e+001 1.745e-001 1.726e-003 
1.930e-003 2.930e+007 5.658e+008 1.000e+001 1.734e-001 1.727e-003 
1.931e-003 2.930e+007 5.659e+008 1.000e+001 1.742e-001 1.728e-003 
1.932e-003 2.930e+007 5.659e+008 1.000e+001 1.744e-001 1.729e-003 
1.932e-003 2.930e+007 5.659e+008 1.000e+001 1.736e-001 1.730e-003 
1.933e-003 2.930e+007 5.659e+008 1.000e+001 1.738e-001 1.731e-003 
1.934e-003 2.930e+007 5.659e+008 1.000e+001 1.744e-001 1.732e-003 
1.935e-003 2.930e+007 5.659e+008 1.000e+001 1.737e-001 1.733e-003 
1.936e-003 2.930e+007 5.659e+008 1.000e+001 1.741e-001 1.734e-003 
1.937e-003 2.930e+007 5.658e+008 1.000e+001 1.743e-001 1.735e-003 
1.938e-003 2.930e+007 5.659e+008 1.000e+001 1.740e-001 1.735e-003 
1.939e-003 2.930e+007 5.659e+008 1.000e+001 1.735e-001 1.736e-003 
1.940e-003 2.930e+007 5.659e+008 1.000e+001 1.737e-001 1.737e-003 
1.941e-003 2.930e+007 5.659e+008 1.000e+001 1.738e-001 1.738e-003 
1.942e-003 2.930e+007 5.658e+008 1.000e+001 1.742e-001 1.739e-003 
1.943e-003 2.930e+007 5.658e+008 1.000e+001 1.738e-001 1.740e-003 
1.944e-003 2.930e+007 5.659e+008 1.000e+001 1.738e-001 1.741e-003 
1.945e-003 2.930e+007 5.659e+008 1.000e+001 1.744e-001 1.742e-003 
1.946e-003 2.930e+007 5.659e+008 1.000e+001 1.733e-001 1.743e-003 
1.947e-003 2.930e+007 5.659e+008 1.000e+001 1.739e-001 1.744e-003 
1.948e-003 2.930e+007 5.659e+008 1.000e+001 1.744e-001 1.745e-003 
1.949e-003 2.930e+007 5.659e+008 1.000e+001 1.732e-001 1.746e-003 
1.950e-003 2.930e+007 5.659e+008 1.000e+001 1.738e-001 1.747e-003 
1.951e-003 2.930e+007 5.659e+008 1.000e+001 1.735e-001 1.748e-003 
1.952e-003 2.930e+007 5.659e+008 1.000e+001 1.736e-001 1.749e-003 
1.953e-003 2.930e+007 5.659e+008 1.000e+001 1.744e-001 1.750e-003 
1.953e-003 2.930e+007 5.658e+008 1.000e+001 1.735e-001 1.751e-003 
1.954e-003 2.930e+007 5.659e+008 1.000e+001 1.735e-001 1.752e-003 
1.955e-003 2.930e+007 5.659e+008 1.000e+001 1.738e-001 1.752e-003 
1.956e-003 2.930e+007 5.659e+008 1.000e+001 1.741e-001 1.753e-003 
1.957e-003 2.930e+007 5.659e+008 1.000e+001 1.737e-001 1.754e-003 
1.958e-003 2.930e+007 5.659e+008 1.000e+001 1.743e-001 1.755e-003 
1.959e-003 2.930e+007 5.659e+008 1.000e+001 1.740e-001 1.756e-003 
1.960e-003 2.930e+007 5.659e+008 1.000e+001 1.741e-001 1.757e-003 
1.961e-003 2.930e+007 5.659e+008 1.000e+001 1.746e-001 1.758e-003 
1.962e-003 2.930e+007 5.659e+008 1.000e+001 1.734e-001 1.759e-003 
1.963e-003 2.930e+007 5.659e+008 1.000e+001 1.740e-001 1.760e-003 
1.964e-003 2.930e+007 5.659e+008 1.000e+001 1.744e-001 1.761e-003 
1.965e-003 2.930e+007 5.659e+008 1.000e+001 1.736e-001 1.762e-003 
1.966e-003 2.930e+007 5.659e+008 1.000e+001 1.744e-001 1.763e-003 
1.967e-003 2.930e+007 5.659e+008 1.000e+001 1.736e-001 1.764e-003 
1.967e-003 2.930e+007 5.659e+008 1.000e+001 1.737e-001 1.765e-003 
1.968e-003 2.930e+007 5.659e+008 1.000e+001 1.746e-001 1.766e-003 
1.969e-003 2.930e+007 5.659e+008 1.000e+001 1.743e-001 1.767e-003 
1.970e-003 2.930e+007 5.659e+008 1.000e+001 1.738e-001 1.768e-003 
1.971e-003 2.930e+007 5.659e+008 1.000e+001 1.740e-001 1.768e-003 
1.972e-003 2.930e+007 5.659e+008 1.000e+001 1.737e-001 1.769e-003 
1.973e-003 2.930e+007 5.659e+008 1.000e+001 1.739e-001 1.770e-003 
1.974e-003 2.930e+007 5.659e+008 1.000e+001 1.744e-001 1.771e-003 
1.975e-003 2.930e+007 5.659e+008 1.000e+001 1.738e-001 1.772e-003 
1.976e-003 2.930e+007 5.659e+008 1.000e+001 1.736e-001 1.773e-003 
1.977e-003 2.930e+007 5.659e+008 1.000e+001 1.740e-001 1.774e-003 
1.978e-003 2.930e+007 5.659e+008 1.000e+001 1.737e-001 1.775e-003 
1.979e-003 2.930e+007 5.659e+008 1.000e+001 1.738e-001 1.776e-003 
1.980e-003 2.930e+007 5.659e+008 1.000e+001 1.746e-001 1.777e-003 
1.981e-003 2.930e+007 5.659e+008 1.000e+001 1.735e-001 1.778e-003 
1.982e-003 2.930e+007 5.659e+008 1.000e+001 1.736e-001 1.779e-003 
1.982e-003 2.930e+007 5.659e+008 1.000e+001 1.744e-001 1.780e-003 
1.983e-003 2.930e+007 5.659e+008 1.000e+001 1.734e-001 1.781e-003 
1.984e-003 2.930e+007 5.659e+008 1.000e+001 1.744e-001 1.782e-003 
1.985e-003 2.930e+007 5.659e+008 1.000e+001 1.741e-001 1.783e-003 
1.986e-003 2.930e+007 5.659e+008 1.000e+001 1.737e-001 1.783e-003 
1.987e-003 2.930e+007 5.659e+008 1.000e+001 1.739e-001 1.784e-003 
1.988e-003 2.930e+007 5.659e+008 1.000e+001 1.740e-001 1.785e-003 
1.989e-003 2.930e+007 5.659e+008 1.000e+001 1.740e-001 1.786e-003 
1.990e-003 2.930e+007 5.659e+008 1.000e+001 1.740e-001 1.787e-003 
1.991e-003 2.930e+007 5.658e+008 1.000e+001 1.740e-001 1.788e-003 
1.992e-003 2.930e+007 5.659e+008 1.000e+001 1.742e-001 1.789e-003 
1.993e-003 2.930e+007 5.659e+008 1.000e+001 1.743e-001 1.790e-003 
1.994e-003 2.930e+007 5.659e+008 1.000e+001 1.738e-001 1.791e-003 
1.995e-003 2.930e+007 5.658e+008 1.000e+001 1.742e-001 1.792e-003 
1.996e-003 2.930e+007 5.658e+008 1.000e+001 1.742e-001 1.793e-003 
1.997e-003 2.930e+007 5.659e+008 1.000e+001 1.735e-001 1.794e-003 
1.998e-003 2.930e+007 5.658e+008 1.000e+001 1.739e-001 1.795e-003 
1.999e-003 2.930e+007 5.659e+008 1.000e+001 1.735e-001 1.796e-003 
2.000e-003 2.930e+007 5.659e+008 1.000e+001 1.741e-001 1.797e-003 
2.000e-003 2.930e+007 5.659e+008 1.000e+001 1.745e-001 1.798e-003 
2.001e-003 2.930e+007 5.659e+008 1.000e+001 1.736e-001 1.799e-003 
2.002e-003 2.930e+007 5.659e+008 1.000e+001 1.740e-001 1.800e-003 
2.003e-003 2.930e+007 5.659e+008 1.000e+001 1.744e-001 1.801e-003 
2.004e-003 2.930e+007 5.658e+008 1.000e+001 1.740e-001 1.802e-003 
2.005e-003 2.930e+007 5.659e+008 1.000e+001 1.739e-001 1.802e-003 
2.006e-003 2.930e+007 5.659e+008 1.000e+001 1.742e-001 1.803e-003 
2.007e-003 2.930e+007 5.659e+008 1.000e+001 1.739e-001 1.804e-003 
2.008e-003 2.930e+007 5.659e+008 1.000e+001 1.746e-001 1.805e-003 
2.009e-003 2.930e+007 5.659e+008 1.000e+001 1.734e-001 1.806e-003 
2.010e-003 2.930e+007 5.659e+008 1.000e+001 1.738e-001 1.807e-003 
2.011e-003 2.930e+007 5.659e+008 1.000e+001 1.745e-001 1.808e-003 
2.012e-003 2.930e+007 5.658e+008 1.000e+001 1.737e-001 1.809e-003 
2.013e-003 2.930e+007 5.659e+008 1.000e+001 1.740e-001 1.810e-003 
2.014e-003 2.930e+007 5.659e+008 1.000e+001 1.744e-001 1.811e-003 
2.015e-003 2.930e+007 5.659e+008 1.000e+001 1.735e-001 1.812e-003 
2.016e-003 2.930e+007 5.659e+008 1.000e+001 1.741e-001 1.813e-003 
2.016e-003 2.930e+007 5.659e+008 1.000e+001 1.745e-001 1.814e-003 
2.017e-003 2.930e+007 5.659e+008 1.000e+001 1.737e-001 1.815e-003 
2.018e-003 2.930e+007 5.659e+008 1.000e+001 1.741e-001 1.815e-003 
2.019e-003 2.930e+007 5.659e+008 1.000e+001 1.739e-001 1.816e-003 
2.020e-003 2.930e+007 5.659e+008 1.000e+001 1.738e-001 1.817e-003 
2.021e-003 2.930e+007 5.659e+008 1.000e+001 1.739e-001 1.818e-003 
2.022e-003 2.930e+007 5.659e+008 1.000e+001 1.743e-001 1.819e-003 
2.023e-003 2.930e+007 5.658e+008 1.000e+001 1.738e-001 1.820e-003 
2.024e-003 2.930e+007 5.659e+008 1.000e+001 1.735e-001 1.821e-003 
2.025e-003 2.930e+007 5.659e+008 1.000e+001 1.743e-001 1.822e-003 
2.026e-003 2.930e+007 5.659e+008 1.000e+001 1.737e-001 1.823e-003 
2.027e-003 2.930e+007 5.659e+008 1.000e+001 1.741e-001 1.824e-003 
2.028e-003 2.930e+007 5.658e+008 1.000e+001 1.740e-001 1.825e-003 
2.028e-003 2.930e+007 5.659e+008 1.000e+001 1.737e-001 1.826e-003 
2.029e-003 2.930e+007 5.659e+008 1.000e+001 1.741e-001 1.827e-003 
2.030e-003 2.930e+007 5.659e+008 1.000e+001 1.737e-001 1.827e-003 
2.031e-003 2.930e+007 5.659e+008 1.000e+001 1.740e-001 1.828e-003 
2.032e-003 2.930e+007 5.659e+008 1.000e+001 1.741e-001 1.829e-003 
2.033e-003 2.930e+007 5.659e+008 1.000e+001 1.743e-001 1.830e-003 
2.034e-003 2.930e+007 5.659e+008 1.000e+001 1.738e-001 1.831e-003 
2.035e-003 2.930e+007 5.659e+008 1.000e+001 1.741e-001 1.832e-003 
2.036e-003 2.930e+007 5.658e+008 1.000e+001 1.737e-001 1.833e-003 
2.037e-003 2.930e+007 5.659e+008 1.000e+001 1.741e-001 1.834e-003 
2.038e-003 2.930e+007 5.658e+008 1.000e+001 1.743e-001 1.835e-003 
2.039e-003 2.930e+007 5.659e+008 1.000e+001 1.737e-001 1.836e-003 
2.039e-003 2.930e+007 5.659e+008 1.000e+001 1.731e-001 1.837e-003 
2.040e-003 2.930e+007 5.659e+008 1.000e+001 1.742e-001 1.838e-003 
2.041e-003 2.930e+007 5.659e+008 1.000e+001 1.740e-001 1.839e-003 
2.042e-003 2.930e+007 5.659e+008 1.000e+001 1.739e-001 1.840e-003 
2.043e-003 2.930e+007 5.659e+008 1.000e+001 1.747e-001 1.840e-003 
2.044e-003 2.930e+007 5.659e+008 1.000e+001 1.738e-001 1.841e-003 
2.045e-003 2.930e+007 5.658e+008 1.000e+001 1.742e-001 1.842e-003 
2.046e-003 2.930e+007 5.659e+008 1.000e+001 1.742e-001 1.843e-003 
2.047e-003 2.930e+007 5.659e+008 1.000e+001 1.739e-001 1.844e-003 
2.048e-003 2.930e+007 5.659e+008 1.000e+001 1.739e-001 1.845e-003 
2.049e-003 2.930e+007 5.659e+008 1.000e+001 1.731e-001 1.846e-003 
2.050e-003 2.930e+007 5.659e+008 1.000e+001 1.739e-001 1.847e-003 
2.051e-003 2.930e+007 5.659e+008 1.000e+001 1.743e-001 1.848e-003 
2.052e-003 2.930e+007 5.658e+008 1.000e+001 1.742e-001 1.849e-003 
2.053e-003 2.930e+007 5.659e+008 1.000e+001 1.741e-001 1.850e-003 
2.053e-003 2.930e+007 5.658e+008 1.000e+001 1.742e-001 1.851e-003 
2.054e-003 2.930e+007 5.659e+008 1.000e+001 1.739e-001 1.852e-003 
2.055e-003 2.930e+007 5.659e+008 1.000e+001 1.740e-001 1.853e-003 
2.056e-003 2.930e+007 5.659e+008 1.000e+001 1.745e-001 1.853e-003 
2.057e-003 2.930e+007 5.659e+008 1.000e+001 1.735e-001 1.854e-003 
2.058e-003 2.930e+007 5.659e+008 1.000e+001 1.739e-001 1.855e-003 
2.059e-003 2.930e+007 5.659e+008 1.000e+001 1.741e-001 1.856e-003 
2.060e-003 2.930e+007 5.659e+008 1.000e+001 1.738e-001 1.857e-003 
2.061e-003 2.930e+007 5.658e+008 1.000e+001 1.737e-001 1.858e-003 
2.062e-003 2.930e+007 5.659e+008 1.000e+001 1.745e-001 1.859e-003 
2.063e-003 2.930e+007 5.659e+008 1.000e+001 1.739e-001 1.860e-003 
2.063e-003 2.930e+007 5.659e+008 1.000e+001 1.741e-001 1.861e-003 
2.064e-003 2.930e+007 5.659e+008 1.000e+001 1.745e-001 1.862e-003 
2.065e-003 2.930e+007 5.659e+008 1.000e+001 1.734e-001 1.863e-003 
2.066e-003 2.930e+007 5.659e+008 1.000e+001 1.738e-001 1.863e-003 
2.067e-003 2.930e+007 5.659e+008 1.000e+001 1.736e-001 1.864e-003 
2.068e-003 2.930e+007 5.659e+008 1.000e+001 1.737e-001 1.865e-003 
2.069e-003 2.930e+007 5.659e+008 1.000e+001 1.740e-001 1.866e-003 
2.070e-003 2.930e+007 5.659e+008 1.000e+001 1.739e-001 1.867e-003 
2.071e-003 2.930e+007 5.660e+008 1.000e+001 1.733e-001 1.868e-003 
2.072e-003 2.930e+007 5.659e+008 1.000e+001 1.739e-001 1.869e-003 
2.073e-003 2.930e+007 5.659e+008 1.000e+001 1.738e-001 1.870e-003 
2.074e-003 2.930e+007 5.659e+008 1.000e+001 1.743e-001 1.871e-003 
2.075e-003 2.930e+007 5.659e+008 1.000e+001 1.745e-001 1.872e-003 
2.075e-003 2.930e+007 5.658e+008 1.000e+001 1.736e-001 1.873e-003 
2.076e-003 2.930e+007 5.659e+008 1.000e+001 1.737e-001 1.874e-003 
2.077e-003 2.930e+007 5.659e+008 1.000e+001 1.743e-001 1.875e-003 
2.078e-003 2.930e+007 5.659e+008 1.000e+001 1.733e-001 1.876e-003 
2.079e-003 2.930e+007 5.659e+008 1.000e+001 1.742e-001 1.877e-003 
2.080e-003 2.930e+007 5.659e+008 1.000e+001 1.744e-001 1.878e-003 
2.081e-003 2.930e+007 5.659e+008 1.000e+001 1.735e-001 1.879e-003 
2.082e-003 2.930e+007 5.658e+008 1.000e+001 1.744e-001 1.880e-003 
2.083e-003 2.930e+007 5.659e+008 1.000e+001 1.740e-001 1.880e-003 
2.084e-003 2.930e+007 5.659e+008 1.000e+001 1.736e-001 1.881e-003 
2.085e-003 2.930e+007 5.659e+008 1.000e+001 1.745e-001 1.882e-003 
2.086e-003 2.930e+007 5.659e+008 1.000e+001 1.735e-001 1.883e-003 
2.087e-003 2.930e+007 5.659e+008 1.000e+001 1.742e-001 1.884e-003 
2.088e-003 2.930e+007 5.659e+008 1.000e+001 1.743e-001 1.885e-003 
2.089e-003 2.930e+007 5.659e+008 1.000e+001 1.739e-001 1.886e-003 
2.090e-003 2.930e+007 5.659e+008 1.000e+001 1.738e-001 1.887e-003 
2.091e-003 2.930e+007 5.659e+008 1.000e+001 1.741e-001 1.888e-003 
2.091e-003 2.930e+007 5.659e+008 1.000e+001 1.740e-001 1.889e-003 
2.092e-003 2.930e+007 5.659e+008 1.000e+001 1.739e-001 1.890e-003 
2.093e-003 2.930e+007 5.659e+008 1.000e+001 1.742e-001 1.891e-003 
2.094e-003 2.930e+007 5.659e+008 1.000e+001 1.740e-001 1.892e-003 
2.095e-003 2.930e+007 5.658e+008 1.000e+001 1.739e-001 1.893e-003 
2.096e-003 2.930e+007 5.659e+008 1.000e+001 1.743e-001 1.894e-003 
2.097e-003 2.930e+007 5.659e+008 1.000e+001 1.738e-001 1.895e-003 
2.098e-003 2.930e+007 5.659e+008 1.000e+001 1.738e-001 1.896e-003 
2.099e-003 2.930e+007 5.659e+008 1.000e+001 1.739e-001 1.897e-003 
2.100e-003 2.930e+007 5.659e+008 1.000e+001 1.740e-001 1.898e-003 
2.101e-003 2.930e+007 5.659e+008 1.000e+001 1.741e-001 1.899e-003 
2.102e-003 2.930e+007 5.659e+008 1.000e+001 1.738e-001 1.899e-003 
2.103e-003 2.930e+007 5.659e+008 1.000e+001 1.738e-001 1.900e-003 
2.104e-003 2.930e+007 5.659e+008 1.000e+001 1.740e-001 1.901e-003 
2.105e-003 2.930e+007 5.659e+008 1.000e+001 1.737e-001 1.902e-003 
2.106e-003 2.930e+007 5.659e+008 1.000e+001 1.738e-001 1.903e-003 
2.107e-003 2.930e+007 5.659e+008 1.000e+001 1.745e-001 1.904e-003 
2.108e-003 2.930e+007 5.659e+008 1.000e+001 1.737e-001 1.905e-003 
2.109e-003 2.930e+007 5.659e+008 1.000e+001 1.739e-001 1.906e-003 
2.110e-003 2.930e+007 5.659e+008 1.000e+001 1.739e-001 1.907e-003 
2.111e-003 2.930e+007 5.659e+008 1.000e+001 1.737e-001 1.908e-003 
2.112e-003 2.930e+007 5.659e+008 1.000e+001 1.746e-001 1.909e-003 
2.113e-003 2.930e+007 5.658e+008 1.000e+001 1.737e-001 1.910e-003 
2.114e-003 2.930e+007 5.659e+008 1.000e+001 1.735e-001 1.911e-003 
2.115e-003 2.930e+007 5.659e+008 1.000e+001 1.743e-001 1.912e-003 
2.116e-003 2.930e+007 5.658e+008 1.000e+001 1.740e-001 1.913e-003 
2.117e-003 2.930e+007 5.659e+008 1.000e+001 1.738e-001 1.914e-003 
2.117e-003 2.930e+007 5.659e+008 1.000e+001 1.743e-001 1.915e-003 
2.118e-003 2.930e+007 5.659e+008 1.000e+001 1.731e-001 1.916e-003 
2.119e-003 2.930e+007 5.659e+008 1.000e+001 1.739e-001 1.917e-003 
2.120e-003 2.930e+007 5.659e+008 1.000e+001 1.743e-001 1.917e-003 
2.121e-003 2.930e+007 5.659e+008 1.000e+001 1.738e-001 1.918e-003 
2.122e-003 2.930e+007 5.659e+008 1.000e+001 1.744e-001 1.919e-003 
2.123e-003 2.930e+007 5.659e+008 1.000e+001 1.740e-001 1.920e-003 
2.124e-003 2.930e+007 5.659e+008 1.000e+001 1.738e-001 1.921e-003 
2.125e-003 2.930e+007 5.659e+008 1.000e+001 1.742e-001 1.922e-003 
2.126e-003 2.930e+007 5.659e+008 1.000e+001 1.738e-001 1.923e-003 
2.127e-003 2.930e+007 5.659e+008 1.000e+001 1.742e-001 1.924e-003 
2.128e-003 2.930e+007 5.658e+008 1.000e+001 1.744e-001 1.925e-003 
2.129e-003 2.930e+007 5.658e+008 1.000e+001 1.737e-001 1.926e-003 
2.130e-003 2.930e+007 5.659e+008 1.000e+001 1.739e-001 1.927e-003 
2.131e-003 2.930e+007 5.659e+008 1.000e+001 1.747e-001 1.928e-003 
2.132e-003 2.930e+007 5.659e+008 1.000e+001 1.741e-001 1.929e-003 
2.133e-003 2.930e+007 5.659e+008 1.000e+001 1.740e-001 1.930e-003 
2.134e-003 2.930e+007 5.659e+008 1.000e+001 1.741e-001 1.931e-003 
2.134e-003 2.930e+007 5.659e+008 1.000e+001 1.738e-001 1.932e-003 
2.135e-003 2.930e+007 5.659e+008 1.000e+001 1.739e-001 1.932e-003 
2.136e-003 2.930e+007 5.659e+008 1.000e+001 1.745e-001 1.933e-003 
2.137e-003 2.930e+007 5.659e+008 1.000e+001 1.736e-001 1.934e-003 
2.138e-003 2.930e+007 5.659e+008 1.000e+001 1.738e-001 1.935e-003 
2.139e-003 2.930e+007 5.659e+008 1.000e+001 1.741e-001 1.936e-003 
2.140e-003 2.930e+007 5.659e+008 1.000e+001 1.735e-001 1.937e-003 
2.141e-003 2.930e+007 5.658e+008 1.000e+001 1.743e-001 1.938e-003 
2.142e-003 2.930e+007 5.659e+008 1.000e+001 1.739e-001 1.939e-003 
2.143e-003 2.930e+007 5.659e+008 1.000e+001 1.740e-001 1.940e-003 
2.144e-003 2.930e+007 5.659e+008 1.000e+001 1.747e-001 1.941e-003 
2.145e-003 2.930e+007 5.658e+008 1.000e+001 1.740e-001 1.942e-003 
2.146e-003 2.930e+007 5.658e+008 1.000e+001 1.742e-001 1.943e-003 
2.146e-003 2.930e+007 5.659e+008 1.000e+001 1.738e-001 1.944e-003 
2.147e-003 2.930e+007 5.659e+008 1.000e+001 1.735e-001 1.945e-003 
2.148e-003 2.930e+007 5.660e+008 1.000e+001 1.741e-001 1.946e-003 
2.149e-003 2.930e+007 5.659e+008 1.000e+001 1.744e-001 1.946e-003 
2.150e-003 2.930e+007 5.658e+008 1.000e+001 1.738e-001 1.947e-003 
2.151e-003 2.930e+007 5.659e+008 1.000e+001 1.739e-001 1.948e-003 
2.152e-003 2.930e+007 5.659e+008 1.000e+001 1.747e-001 1.949e-003 
2.153e-003 2.930e+007 5.659e+008 1.000e+001 1.737e-001 1.950e-003 
2.154e-003 2.930e+007 5.659e+008 1.000e+001 1.741e-001 1.951e-003 
2.155e-003 2.930e+007 5.660e+008 1.000e+001 1.742e-001 1.952e-003 
2.156e-003 2.930e+007 5.659e+008 1.000e+001 1.741e-001 1.953e-003 
2.157e-003 2.930e+007 5.659e+008 1.000e+001 1.744e-001 1.954e-003 
2.158e-003 2.930e+007 5.658e+008 1.000e+001 1.741e-001 1.955e-003 
2.159e-003 2.930e+007 5.659e+008 1.000e+001 1.737e-001 1.956e-003 
2.160e-003 2.930e+007 5.658e+008 1.000e+001 1.748e-001 1.957e-003 
2.160e-003 2.930e+007 5.658e+008 1.000e+001 1.738e-001 1.958e-003 
2.161e-003 2.930e+007 5.659e+008 1.000e+001 1.739e-001 1.958e-003 
2.162e-003 2.930e+007 5.659e+008 1.000e+001 1.742e-001 1.959e-003 
2.163e-003 2.930e+007 5.659e+008 1.000e+001 1.738e-001 1.960e-003 
2.164e-003 2.930e+007 5.659e+008 1.000e+001 1.738e-001 1.961e-003 
2.165e-003 2.930e+007 5.659e+008 1.000e+001 1.743e-001 1.962e-003 
2.166e-003 2.930e+007 5.658e+008 1.000e+001 1.737e-001 1.963e-003 
2.167e-003 2.930e+007 5.659e+008 1.000e+001 1.737e-001 1.964e-003 
2.167e-003 2.930e+007 5.659e+008 1.000e+001 1.741e-001 1.965e-003 
2.168e-003 2.930e+007 5.658e+008 1.000e+001 1.741e-001 1.966e-003 
2.169e-003 2.930e+007 5.658e+008 1.000e+001 1.739e-001 1.967e-003 
2.170e-003 2.930e+007 5.659e+008 1.000e+001 1.746e-001 1.968e-003 
2.171e-003 2.930e+007 5.659e+008 1.000e+001 1.736e-001 1.968e-003 
2.172e-003 2.930e+007 5.659e+008 1.000e+001 1.740e-001 1.969e-003 
2.173e-003 2.930e+007 5.659e+008 1.000e+001 1.743e-001 1.970e-003 
2.174e-003 2.930e+007 5.659e+008 1.000e+001 1.737e-001 1.971e-003 
2.175e-003 2.930e+007 5.658e+008 1.000e+001 1.741e-001 1.972e-003 
2.176e-003 2.930e+007 5.659e+008 1.000e+001 1.742e-001 1.973e-003 
2.177e-003 2.930e+007 5.660e+008 1.000e+001 1.733e-001 1.974e-003 
2.177e-003 2.930e+007 5.659e+008 1.000e+001 1.737e-001 1.975e-003 
2.178e-003 2.930e+007 5.659e+008 1.000e+001 1.745e-001 1.976e-003 
2.179e-003 2.930e+007 5.659e+008 1.000e+001 1.738e-001 1.976e-003 
2.180e-003 2.930e+007 5.658e+008 1.000e+001 1.739e-001 1.977e-003 
2.181e-003 2.930e+007 5.658e+008 1.000e+001 1.746e-001 1.978e-003 
2.182e-003 2.930e+007 5.659e+008 1.000e+001 1.735e-001 1.979e-003 
2.183e-003 2.930e+007 5.659e+008 1.000e+001 1.740e-001 1.980e-003 
2.184e-003 2.930e+007 5.658e+008 1.000e+001 1.739e-001 1.981e-003 
2.185e-003 2.930e+007 5.659e+008 1.000e+001 1.735e-001 1.982e-003 
2.186e-003 2.930e+007 5.659e+008 1.000e+001 1.744e-001 1.983e-003 
2.187e-003 2.930e+007 5.659e+008 1.000e+001 1.739e-001 1.984e-003 
2.188e-003 2.930e+007 5.659e+008 1.000e+001 1.737e-001 1.985e-003 
2.189e-003 2.930e+007 5.659e+008 1.000e+001 1.742e-001 1.986e-003 
2.190e-003 2.930e+007 5.659e+008 1.000e+001 1.741e-001 1.987e-003 
2.191e-003 2.930e+007 5.659e+008 1.000e+001 1.742e-001 1.988e-003 
2.192e-003 2.930e+007 5.659e+008 1.000e+001 1.742e-001 1.989e-003 
2.193e-003 2.930e+007 5.659e+008 1.000e+001 1.740e-001 1.990e-003 
2.193e-003 2.930e+007 5.659e+008 1.000e+001 1.740e-001 1.991e-003 
2.194e-003 2.930e+007 5.658e+008 1.000e+001 1.741e-001 1.992e-003 
2.195e-003 2.930e+007 5.659e+008 1.000e+001 1.741e-001 1.992e-003 
2.196e-003 2.930e+007 5.659e+008 1.000e+001 1.737e-001 1.993e-003 
2.197e-003 2.930e+007 5.659e+008 1.000e+001 1.742e-001 1.994e-003 
2.198e-003 2.930e+007 5.659e+008 1.000e+001 1.738e-001 1.995e-003 
2.199e-003 2.930e+007 5.658e+008 1.000e+001 1.738e-001 1.996e-003 
2.200e-003 2.930e+007 5.659e+008 1.000e+001 1.739e-001 1.997e-003 
2.201e-003 2.930e+007 5.659e+008 1.000e+001 1.736e-001 1.998e-003 
2.202e-003 2.930e+007 5.658e+008 1.000e+001 1.739e-001 1.999e-003 
2.203e-003 2.930e+007 5.659e+008 1.000e+001 1.736e-001 2.000e-003 
2.203e-003 2.930e+007 5.659e+008 1.000e+001 1.735e-001 2.001e-003 
2.204e-003 2.930e+007 5.658e+008 1.000e+001 1.743e-001 2.001e-003 
2.205e-003 2.930e+007 5.658e+008 1.000e+001 1.738e-001 2.002e-003 
2.206e-003 2.930e+007 5.659e+008 1.000e+001 1.735e-001 2.003e-003 
2.207e-003 2.930e+007 5.658e+008 1.000e+001 1.745e-001 2.004e-003 
2.208e-003 2.930e+007 5.658e+008 1.000e+001 1.740e-001 2.005e-003 
2.209e-003 2.930e+007 5.659e+008 1.000e+001 1.741e-001 2.006e-003 
2.210e-003 2.930e+007 5.659e+008 1.000e+001 1.740e-001 2.007e-003 
2.211e-003 2.930e+007 5.659e+008 1.000e+001 1.738e-001 2.008e-003 
2.212e-003 2.930e+007 5.659e+008 1.000e+001 1.740e-001 2.009e-003 
2.213e-003 2.930e+007 5.658e+008 1.000e+001 1.751e-001 2.010e-003 
2.214e-003 2.930e+007 5.659e+008 1.000e+001 1.736e-001 2.011e-003 
2.215e-003 2.930e+007 5.659e+008 1.000e+001 1.740e-001 2.012e-003 
2.216e-003 2.930e+007 5.659e+008 1.000e+001 1.741e-001 2.013e-003 
2.217e-003 2.930e+007 5.659e+008 1.000e+001 1.737e-001 2.014e-003 
2.217e-003 2.930e+007 5.659e+008 1.000e+001 1.741e-001 2.015e-003 
2.218e-003 2.930e+007 5.658e+008 1.000e+001 1.741e-001 2.016e-003 
2.219e-003 2.930e+007 5.659e+008 1.000e+001 1.739e-001 2.017e-003 
2.220e-003 2.930e+007 5.658e+008 1.000e+001 1.744e-001 2.018e-003 
2.221e-003 2.930e+007 5.658e+008 1.000e+001 1.735e-001 2.019e-003 
2.222e-003 2.930e+007 5.659e+008 1.000e+001 1.741e-001 2.019e-003 
2.223e-003 2.930e+007 5.659e+008 1.000e+001 1.743e-001 2.020e-003 
2.224e-003 2.930e+007 5.659e+008 1.000e+001 1.737e-001 2.021e-003 
2.225e-003 2.930e+007 5.659e+008 1.000e+001 1.737e-001 2.022e-003 
2.226e-003 2.930e+007 5.659e+008 1.000e+001 1.745e-001 2.023e-003 
2.227e-003 2.930e+007 5.659e+008 1.000e+001 1.740e-001 2.024e-003 
2.228e-003 2.930e+007 5.659e+008 1.000e+001 1.737e-001 2.025e-003 
2.229e-003 2.930e+007 5.659e+008 1.000e+001 1.747e-001 2.026e-003 
2.230e-003 2.930e+007 5.659e+008 1.000e+001 1.734e-001 2.027e-003 
2.231e-003 2.930e+007 5.659e+008 1.000e+001 1.737e-001 2.028e-003 
2.232e-003 2.930e+007 5.659e+008 1.000e+001 1.736e-001 2.029e-003 
2.233e-003 2.930e+007 5.659e+008 1.000e+001 1.740e-001 2.030e-003 
2.234e-003 2.930e+007 5.659e+008 1.000e+001 1.742e-001 2.031e-003 
2.235e-003 2.930e+007 5.659e+008 1.000e+001 1.739e-001 2.032e-003 
2.235e-003 2.930e+007 5.659e+008 1.000e+001 1.737e-001 2.033e-003 
2.236e-003 2.930e+007 5.659e+008 1.000e+001 1.740e-001 2.034e-003 
2.237e-003 2.930e+007 5.659e+008 1.000e+001 1.739e-001 2.035e-003 
2.238e-003 2.930e+007 5.659e+008 1.000e+001 1.741e-001 2.036e-003 
2.239e-003 2.930e+007 5.659e+008 1.000e+001 1.741e-001 2.036e-003 
2.240e-003 2.930e+007 5.659e+008 1.000e+001 1.739e-001 2.037e-003 
2.241e-003 2.930e+007 5.659e+008 1.000e+001 1.738e-001 2.038e-003 
2.242e-003 2.930e+007 5.659e+008 1.000e+001 1.742e-001 2.039e-003 
2.243e-003 2.930e+007 5.659e+008 1.000e+001 1.740e-001 2.040e-003 
2.244e-003 2.930e+007 5.659e+008 1.000e+001 1.741e-001 2.041e-003 
2.245e-003 2.930e+007 5.659e+008 1.000e+001 1.746e-001 2.042e-003 
2.246e-003 2.930e+007 5.659e+008 1.000e+001 1.735e-001 2.043e-003 
2.246e-003 2.930e+007 5.659e+008 1.000e+001 1.738e-001 2.044e-003 
2.247e-003 2.930e+007 5.659e+008 1.000e+001 1.747e-001 2.045e-003 
2.248e-003 2.930e+007 5.659e+008 1.000e+001 1.738e-001 2.045e-003 
2.249e-003 2.930e+007 5.658e+008 1.000e+001 1.739e-001 2.046e-003 
2.250e-003 2.930e+007 5.659e+008 1.000e+001 1.739e-001 2.047e-003 
2.251e-003 2.930e+007 5.659e+008 1.000e+001 1.735e-001 2.048e-003 
2.252e-003 2.930e+007 5.659e+008 1.000e+001 1.737e-001 2.049e-003 
2.253e-003 2.930e+007 5.659e+008 1.000e+001 1.740e-001 2.050e-003 
2.254e-003 2.930e+007 5.659e+008 1.000e+001 1.737e-001 2.051e-003 
2.255e-003 2.930e+007 5.659e+008 1.000e+001 1.741e-001 2.052e-003 
2.256e-003 2.930e+007 5.659e+008 1.000e+001 1.738e-001 2.053e-003 
2.257e-003 2.930e+007 5.659e+008 1.000e+001 1.739e-001 2.054e-003 
2.258e-003 2.930e+007 5.659e+008 1.000e+001 1.741e-001 2.055e-003 
2.259e-003 2.930e+007 5.659e+008 1.000e+001 1.740e-001 2.056e-003 
2.259e-003 2.930e+007 5.659e+008 1.000e+001 1.743e-001 2.057e-003 
2.260e-003 2.930e+007 5.659e+008 1.000e+001 1.745e-001 2.058e-003 
2.261e-003 2.930e+007 5.658e+008 1.000e+001 1.738e-001 2.058e-003 
2.262e-003 2.930e+007 5.658e+008 1.000e+001 1.740e-001 2.059e-003 
2.263e-003 2.930e+007 5.659e+008 1.000e+001 1.743e-001 2.060e-003 
2.264e-003 2.930e+007 5.659e+008 1.000e+001 1.736e-001 2.061e-003 
2.265e-003 2.930e+007 5.659e+008 1.000e+001 1.740e-001 2.062e-003 
2.266e-003 2.930e+007 5.659e+008 1.000e+001 1.745e-001 2.063e-003 
2.267e-003 2.930e+007 5.659e+008 1.000e+001 1.737e-001 2.064e-003 
2.268e-003 2.930e+007 5.659e+008 1.000e+001 1.738e-001 2.065e-003 
2.269e-003 2.930e+007 5.659e+008 1.000e+001 1.740e-001 2.066e-003 
2.270e-003 2.930e+007 5.659e+008 1.000e+001 1.737e-001 2.067e-003 
2.270e-003 2.930e+007 5.659e+008 1.000e+001 1.739e-001 2.068e-003 
2.271e-003 2.930e+007 5.659e+008 1.000e+001 1.749e-001 2.069e-003 
2.272e-003 2.930e+007 5.659e+008 1.000e+001 1.738e-001 2.070e-003 
2.273e-003 2.930e+007 5.659e+008 1.000e+001 1.738e-001 2.070e-003 
2.274e-003 2.930e+007 5.659e+008 1.000e+001 1.741e-001 2.071e-003 
2.275e-003 2.930e+007 5.659e+008 1.000e+001 1.736e-001 2.072e-003 
2.276e-003 2.930e+007 5.658e+008 1.000e+001 1.743e-001 2.073e-003 
2.277e-003 2.930e+007 5.658e+008 1.000e+001 1.740e-001 2.074e-003 
2.278e-003 2.930e+007 5.659e+008 1.000e+001 1.732e-001 2.075e-003 
2.279e-003 2.930e+007 5.658e+008 1.000e+001 1.744e-001 2.076e-003 
2.280e-003 2.930e+007 5.659e+008 1.000e+001 1.739e-001 2.077e-003 
2.281e-003 2.930e+007 5.659e+008 1.000e+001 1.742e-001 2.078e-003 
2.282e-003 2.930e+007 5.659e+008 1.000e+001 1.740e-001 2.079e-003 
2.283e-003 2.930e+007 5.659e+008 1.000e+001 1.738e-001 2.080e-003 
2.284e-003 2.930e+007 5.658e+008 1.000e+001 1.742e-001 2.081e-003 
2.285e-003 2.930e+007 5.658e+008 1.000e+001 1.736e-001 2.082e-003 
2.286e-003 2.930e+007 5.659e+008 1.000e+001 1.740e-001 2.083e-003 
2.287e-003 2.930e+007 5.659e+008 1.000e+001 1.744e-001 2.084e-003 
2.288e-003 2.930e+007 5.658e+008 1.000e+001 1.738e-001 2.085e-003 
2.289e-003 2.930e+007 5.659e+008 1.000e+001 1.737e-001 2.086e-003 
2.289e-003 2.930e+007 5.658e+008 1.000e+001 1.742e-001 2.087e-003 
2.290e-003 2.930e+007 5.659e+008 1.000e+001 1.736e-001 2.088e-003 
2.291e-003 2.930e+007 5.659e+008 1.000e+001 1.741e-001 2.089e-003 
2.292e-003 2.930e+007 5.659e+008 1.000e+001 1.747e-001 2.090e-003 
2.293e-003 2.930e+007 5.659e+008 1.000e+001 1.735e-001 2.090e-003 
2.294e-003 2.930e+007 5.659e+008 1.000e+001 1.737e-001 2.091e-003 
2.295e-003 2.930e+007 5.659e+008 1.000e+001 1.740e-001 2.092e-003 
2.296e-003 2.930e+007 5.659e+008 1.000e+001 1.739e-001 2.093e-003 
2.297e-003 2.930e+007 5.659e+008 1.000e+001 1.739e-001 2.094e-003 
2.298e-003 2.930e+007 5.659e+008 1.000e+001 1.746e-001 2.095e-003 
2.299e-003 2.930e+007 5.659e+008 1.000e+001 1.736e-001 2.096e-003 
2.300e-003 2.930e+007 5.658e+008 1.000e+001 1.740e-001 2.097e-003 
2.301e-003 2.930e+007 5.659e+008 1.000e+001 1.739e-001 2.098e-003 
2.302e-003 2.930e+007 5.659e+008 1.000e+001 1.736e-001 2.099e-003 
2.302e-003 2.930e+007 5.659e+008 1.000e+001 1.741e-001 2.100e-003 
2.303e-003 2.930e+007 5.659e+008 1.000e+001 1.742e-001 2.101e-003 
2.304e-003 2.930e+007 5.659e+008 1.000e+001 1.742e-001 2.101e-003 
2.305e-003 2.930e+007 5.658e+008 1.000e+001 1.742e-001 2.102e-003 
2.306e-003 2.930e+007 5.659e+008 1.000e+001 1.741e-001 2.103e-003 
2.307e-003 2.930e+007 5.659e+008 1.000e+001 1.739e-001 2.104e-003 
2.308e-003 2.930e+007 5.659e+008 1.000e+001 1.746e-001 2.105e-003 
2.309e-003 2.930e+007 5.659e+008 1.000e+001 1.740e-001 2.106e-003 
2.310e-003 2.930e+007 5.659e+008 1.000e+001 1.738e-001 2.107e-003 
2.311e-003 2.930e+007 5.659e+008 1.000e+001 1.741e-001 2.108e-003 
2.311e-003 2.930e+007 5.659e+008 1.000e+001 1.736e-001 2.109e-003 
2.312e-003 2.930e+007 5.659e+008 1.000e+001 1.737e-001 2.110e-003 
2.313e-003 2.930e+007 5.658e+008 1.000e+001 1.744e-001 2.111e-003 
2.314e-003 2.930e+007 5.658e+008 1.000e+001 1.737e-001 2.111e-003 
2.315e-003 2.930e+007 5.659e+008 1.000e+001 1.735e-001 2.112e-003 
2.316e-003 2.930e+007 5.659e+008 1.000e+001 1.740e-001 2.113e-003 
2.317e-003 2.930e+007 5.658e+008 1.000e+001 1.740e-001 2.114e-003 
2.318e-003 2.930e+007 5.659e+008 1.000e+001 1.737e-001 2.115e-003 
2.319e-003 2.930e+007 5.658e+008 1.000e+001 1.747e-001 2.116e-003 
2.320e-003 2.930e+007 5.658e+008 1.000e+001 1.736e-001 2.117e-003 
2.320e-003 2.930e+007 5.659e+008 1.000e+001 1.733e-001 2.118e-003 
2.321e-003 2.930e+007 5.659e+008 1.000e+001 1.743e-001 2.119e-003 
2.322e-003 2.930e+007 5.659e+008 1.000e+001 1.738e-001 2.120e-003 
2.323e-003 2.930e+007 5.659e+008 1.000e+001 1.740e-001 2.120e-003 
2.324e-003 2.930e+007 5.659e+008 1.000e+001 1.747e-001 2.121e-003 
2.325e-003 2.930e+007 5.659e+008 1.000e+001 1.735e-001 2.122e-003 
2.326e-003 2.930e+007 5.659e+008 1.000e+001 1.740e-001 2.123e-003 
2.327e-003 2.930e+007 5.659e+008 1.000e+001 1.739e-001 2.124e-003 
2.328e-003 2.930e+007 5.659e+008 1.000e+001 1.739e-001 2.125e-003 
2.329e-003 2.930e+007 5.659e+008 1.000e+001 1.740e-001 2.126e-003 
2.329e-003 2.930e+007 5.659e+008 1.000e+001 1.743e-001 2.127e-003 
2.330e-003 2.930e+007 5.659e+008 1.000e+001 1.737e-001 2.128e-003 
2.331e-003 2.930e+007 5.659e+008 1.000e+001 1.738e-001 2.128e-003 
2.332e-003 2.930e+007 5.659e+008 1.000e+001 1.744e-001 2.129e-003 
2.333e-003 2.930e+007 5.659e+008 1.000e+001 1.740e-001 2.130e-003 
2.334e-003 2.930e+007 5.659e+008 1.000e+001 1.740e-001 2.131e-003 
2.335e-003 2.930e+007 5.659e+008 1.000e+001 1.740e-001 2.132e-003 
2.336e-003 2.930e+007 5.659e+008 1.000e+001 1.737e-001 2.133e-003 
2.337e-003 2.930e+007 5.659e+008 1.000e+001 1.740e-001 2.134e-003 
2.338e-003 2.930e+007 5.659e+008 1.000e+001 1.743e-001 2.135e-003 
2.339e-003 2.930e+007 5.659e+008 1.000e+001 1.737e-001 2.136e-003 
2.339e-003 2.930e+007 5.659e+008 1.000e+001 1.741e-001 2.137e-003 
2.340e-003 2.930e+007 5.659e+008 1.000e+001 1.737e-001 2.138e-003 
2.341e-003 2.930e+007 5.659e+008 1.000e+001 1.742e-001 2.139e-003 
2.342e-003 2.930e+007 5.659e+008 1.000e+001 1.744e-001 2.140e-003 
2.343e-003 2.930e+007 5.659e+008 1.000e+001 1.741e-001 2.141e-003 
2.344e-003 2.930e+007 5.659e+008 1.000e+001 1.737e-001 2.141e-003 
2.345e-003 2.930e+007 5.658e+008 1.000e+001 1.743e-001 2.142e-003 
2.346e-003 2.930e+007 5.659e+008 1.000e+001 1.737e-001 2.143e-003 
2.347e-003 2.930e+007 5.659e+008 1.000e+001 1.735e-001 2.144e-003 
2.348e-003 2.930e+007 5.659e+008 1.000e+001 1.739e-001 2.145e-003 
2.349e-003 2.930e+007 5.659e+008 1.000e+001 1.739e-001 2.146e-003 
2.350e-003 2.930e+007 5.658e+008 1.000e+001 1.742e-001 2.147e-003 
2.351e-003 2.930e+007 5.659e+008 1.000e+001 1.745e-001 2.148e-003 
2.352e-003 2.930e+007 5.659e+008 1.000e+001 1.737e-001 2.149e-003 
2.352e-003 2.930e+007 5.659e+008 1.000e+001 1.741e-001 2.150e-003 
2.353e-003 2.930e+007 5.659e+008 1.000e+001 1.744e-001 2.151e-003 
2.354e-003 2.930e+007 5.659e+008 1.000e+001 1.739e-001 2.151e-003 
2.355e-003 2.930e+007 5.659e+008 1.000e+001 1.740e-001 2.152e-003 
2.356e-003 2.930e+007 5.659e+008 1.000e+001 1.739e-001 2.153e-003 
2.357e-003 2.930e+007 5.659e+008 1.000e+001 1.738e-001 2.154e-003 
2.358e-003 2.930e+007 5.659e+008 1.000e+001 1.738e-001 2.155e-003 
2.359e-003 2.930e+007 5.659e+008 1.000e+001 1.738e-001 2.156e-003 
2.360e-003 2.930e+007 5.659e+008 1.000e+001 1.738e-001 2.157e-003 
2.361e-003 2.930e+007 5.658e+008 1.000e+001 1.744e-001 2.158e-003 
2.362e-003 2.930e+007 5.659e+008 1.000e+001 1.738e-001 2.159e-003 
2.363e-003 2.930e+007 5.659e+008 1.000e+001 1.735e-001 2.160e-003 
2.364e-003 2.930e+007 5.659e+008 1.000e+001 1.740e-001 2.161e-003 
2.364e-003 2.930e+007 5.658e+008 1.000e+001 1.741e-001 2.162e-003 
2.365e-003 2.930e+007 5.659e+008 1.000e+001 1.738e-001 2.163e-003 
2.366e-003 2.930e+007 5.659e+008 1.000e+001 1.743e-001 2.163e-003 
2.367e-003 2.930e+007 5.659e+008 1.000e+001 1.735e-001 2.164e-003 
2.368e-003 2.930e+007 5.659e+008 1.000e+001 1.738e-001 2.165e-003 
2.369e-003 2.930e+007 5.659e+008 1.000e+001 1.740e-001 2.166e-003 
2.370e-003 2.930e+007 5.659e+008 1.000e+001 1.737e-001 2.167e-003 
2.371e-003 2.930e+007 5.659e+008 1.000e+001 1.740e-001 2.168e-003 
2.372e-003 2.930e+007 5.658e+008 1.000e+001 1.740e-001 2.169e-003 
2.373e-003 2.930e+007 5.659e+008 1.000e+001 1.738e-001 2.170e-003 
2.374e-003 2.930e+007 5.659e+008 1.000e+001 1.742e-001 2.171e-003 
2.375e-003 2.930e+007 5.659e+008 1.000e+001 1.737e-001 2.172e-003 
2.375e-003 2.930e+007 5.659e+008 1.000e+001 1.743e-001 2.173e-003 
2.376e-003 2.930e+007 5.659e+008 1.000e+001 1.741e-001 2.174e-003 
2.377e-003 2.930e+007 5.659e+008 1.000e+001 1.746e-001 2.175e-003 
2.378e-003 2.930e+007 5.659e+008 1.000e+001 1.737e-001 2.176e-003 
2.379e-003 2.930e+007 5.659e+008 1.000e+001 1.742e-001 2.176e-003 
2.380e-003 2.930e+007 5.659e+008 1.000e+001 1.736e-001 2.177e-003 
2.381e-003 2.930e+007 5.659e+008 1.000e+001 1.741e-001 2.178e-003 
2.382e-003 2.930e+007 5.660e+008 1.000e+001 1.743e-001 2.179e-003 
2.383e-003 2.930e+007 5.659e+008 1.000e+001 1.739e-001 2.180e-003 
2.384e-003 2.930e+007 5.659e+008 1.000e+001 1.733e-001 2.181e-003 
2.385e-003 2.930e+007 5.659e+008 1.000e+001 1.745e-001 2.182e-003 
2.386e-003 2.930e+007 5.659e+008 1.000e+001 1.736e-001 2.183e-003 
2.387e-003 2.930e+007 5.677e+008 1.000e+001 1.741e-001 2.184e-003 
2.388e-003 2.930e+007 5.659e+008 1.000e+001 1.746e-001 2.185e-003 
2.389e-003 2.930e+007 5.659e+008 1.000e+001 1.736e-001 2.186e-003 
2.389e-003 2.930e+007 5.659e+008 1.000e+001 1.735e-001 2.187e-003 
2.390e-003 2.930e+007 5.659e+008 1.000e+001 1.742e-001 2.188e-003 
2.391e-003 2.930e+007 5.659e+008 1.000e+001 1.740e-001 2.188e-003 
2.392e-003 2.930e+007 5.659e+008 1.000e+001 1.735e-001 2.189e-003 
2.393e-003 2.930e+007 5.659e+008 1.000e+001 1.742e-001 2.190e-003 
2.394e-003 2.930e+007 5.659e+008 1.000e+001 1.735e-001 2.191e-003 
2.395e-003 2.930e+007 5.659e+008 1.000e+001 1.739e-001 2.192e-003 
2.396e-003 2.930e+007 5.659e+008 1.000e+001 1.740e-001 2.193e-003 
2.397e-003 2.930e+007 5.659e+008 1.000e+001 1.733e-001 2.194e-003 
2.398e-003 2.930e+007 5.659e+008 1.000e+001 1.740e-001 2.195e-003 
2.399e-003 2.930e+007 5.659e+008 1.000e+001 1.743e-001 2.196e-003 
2.400e-003 2.930e+007 5.659e+008 1.000e+001 1.738e-001 2.197e-003 
2.401e-003 2.930e+007 5.659e+008 1.000e+001 1.741e-001 2.198e-003 
2.402e-003 2.930e+007 5.659e+008 1.000e+001 1.738e-001 2.199e-003 
2.403e-003 2.930e+007 5.659e+008 1.000e+001 1.740e-001 2.200e-003 
2.403e-003 2.930e+007 5.658e+008 1.000e+001 1.742e-001 2.201e-003 
2.404e-003 2.930e+007 5.659e+008 1.000e+001 1.745e-001 2.202e-003 
2.405e-003 2.930e+007 5.659e+008 1.000e+001 1.736e-001 2.202e-003 
2.406e-003 2.930e+007 5.659e+008 1.000e+001 1.739e-001 2.203e-003 
2.407e-003 2.930e+007 5.659e+008 1.000e+001 1.737e-001 2.204e-003 
2.408e-003 2.930e+007 5.659e+008 1.000e+001 1.738e-001 2.205e-003 
2.409e-003 2.930e+007 5.658e+008 1.000e+001 1.746e-001 2.206e-003 
2.410e-003 2.930e+007 5.659e+008 1.000e+001 1.734e-001 2.207e-003 
2.411e-003 2.930e+007 5.659e+008 1.000e+001 1.739e-001 2.208e-003 
2.412e-003 2.930e+007 5.659e+008 1.000e+001 1.744e-001 2.209e-003 
2.413e-003 2.930e+007 5.659e+008 1.000e+001 1.734e-001 2.210e-003 
2.414e-003 2.930e+007 5.658e+008 1.000e+001 1.742e-001 2.211e-003 
2.414e-003 2.930e+007 5.659e+008 1.000e+001 1.744e-001 2.212e-003 
2.415e-003 2.930e+007 5.659e+008 1.000e+001 1.735e-001 2.213e-003 
2.416e-003 2.930e+007 5.658e+008 1.000e+001 1.739e-001 2.214e-003 
2.417e-003 2.930e+007 5.659e+008 1.000e+001 1.738e-001 2.215e-003 
2.418e-003 2.930e+007 5.659e+008 1.000e+001 1.739e-001 2.216e-003 
2.419e-003 2.930e+007 5.658e+008 1.000e+001 1.743e-001 2.216e-003 
2.420e-003 2.930e+007 5.658e+008 1.000e+001 1.741e-001 2.217e-003 
2.421e-003 2.930e+007 5.659e+008 1.000e+001 1.739e-001 2.218e-003 
2.422e-003 2.930e+007 5.659e+008 1.000e+001 1.740e-001 2.219e-003 
2.423e-003 2.930e+007 5.659e+008 1.000e+001 1.735e-001 2.220e-003 
2.424e-003 2.930e+007 5.659e+008 1.000e+001 1.736e-001 2.221e-003 
2.425e-003 2.930e+007 5.658e+008 1.000e+001 1.746e-001 2.222e-003 
2.426e-003 2.930e+007 5.658e+008 1.000e+001 1.738e-001 2.223e-003 
2.427e-003 2.930e+007 5.659e+008 1.000e+001 1.736e-001 2.224e-003 
2.428e-003 2.930e+007 5.659e+008 1.000e+001 1.746e-001 2.225e-003 
2.429e-003 2.930e+007 5.658e+008 1.000e+001 1.740e-001 2.226e-003 
2.429e-003 2.930e+007 5.659e+008 1.000e+001 1.739e-001 2.227e-003 
2.430e-003 2.930e+007 5.659e+008 1.000e+001 1.741e-001 2.228e-003 
2.431e-003 2.930e+007 5.659e+008 1.000e+001 1.735e-001 2.228e-003 
2.432e-003 2.930e+007 5.659e+008 1.000e+001 1.745e-001 2.229e-003 
2.433e-003 2.930e+007 5.659e+008 1.000e+001 1.736e-001 2.230e-003 
2.434e-003 2.930e+007 5.659e+008 1.000e+001 1.738e-001 2.231e-003 
2.435e-003 2.930e+007 5.659e+008 1.000e+001 1.740e-001 2.232e-003 
2.436e-003 2.930e+007 5.658e+008 1.000e+001 1.739e-001 2.233e-003 
2.437e-003 2.930e+007 5.659e+008 1.000e+001 1.738e-001 2.234e-003 
2.438e-003 2.930e+007 5.659e+008 1.000e+001 1.741e-001 2.235e-003 
2.439e-003 2.930e+007 5.659e+008 1.000e+001 1.739e-001 2.236e-003 
