# Supplementary material for: Strain rate dependency of dislocation plasticity
Source: Nat Commun. 2021 Mar 23;12:1845. doi: 10.1038/s41467-021-21939-1 (PMC7988163; doi:10.1038/s41467-021-21939-1)
Supplement: Supplementary file 3 — Supplementary Data 1 [file 41467_2021_21939_MOESM3_ESM.zip › Supplementary Data 1/DDDSimulationSet1/StrainRate=1e1s-1/InitialDislocationDensity=6.8e11m-2.dat]

#strain(1), stress(Pa), dislocation density(m-2), strain rate(s-1), mean dislocation velocity(km/s), plastic strain(1)
2.997e-007 3.962e+004 6.577e+011 1.000e+001 4.197e-003 2.537e-008 
5.997e-007 7.712e+004 6.577e+011 1.000e+001 4.689e-003 6.599e-008 
8.997e-007 1.141e+005 6.576e+011 1.000e+001 4.319e-003 1.100e-007 
1.200e-006 1.515e+005 6.576e+011 1.000e+001 4.446e-003 1.512e-007 
1.500e-006 1.886e+005 6.576e+011 1.000e+001 4.559e-003 1.948e-007 
1.800e-006 2.256e+005 6.576e+011 1.000e+001 4.719e-003 2.387e-007 
2.100e-006 2.636e+005 6.575e+011 1.000e+001 4.626e-003 2.764e-007 
2.400e-006 3.009e+005 6.576e+011 1.000e+001 4.720e-003 3.184e-007 
2.700e-006 3.361e+005 6.576e+011 1.000e+001 4.758e-003 3.746e-007 
3.000e-006 3.720e+005 6.573e+011 1.000e+001 4.524e-003 4.262e-007 
3.300e-006 4.083e+005 6.575e+011 1.000e+001 4.613e-003 4.755e-007 
3.600e-006 4.444e+005 6.577e+011 1.000e+001 2.774e-003 5.255e-007 
3.900e-006 4.804e+005 6.576e+011 1.000e+001 2.774e-003 5.765e-007 
4.200e-006 5.149e+005 6.577e+011 1.000e+001 2.136e-003 6.382e-007 
4.500e-006 5.499e+005 6.577e+011 1.000e+001 2.256e-003 6.958e-007 
4.800e-006 5.857e+005 6.576e+011 1.000e+001 2.253e-003 7.487e-007 
5.100e-006 6.207e+005 6.576e+011 1.000e+001 2.003e-003 8.060e-007 
5.400e-006 6.580e+005 6.577e+011 1.000e+001 2.219e-003 8.483e-007 
5.700e-006 6.942e+005 6.576e+011 1.000e+001 2.300e-003 8.983e-007 
6.000e-006 7.292e+005 6.577e+011 1.000e+001 2.186e-003 9.556e-007 
6.300e-006 7.643e+005 6.569e+011 1.000e+001 5.765e-004 1.013e-006 
6.600e-006 8.019e+005 6.570e+011 1.000e+001 3.630e-003 1.053e-006 
6.900e-006 8.415e+005 6.574e+011 1.000e+001 1.972e-003 1.079e-006 
7.200e-006 8.786e+005 6.574e+011 1.000e+001 2.623e-003 1.123e-006 
7.500e-006 9.155e+005 6.573e+011 1.000e+001 2.152e-003 1.168e-006 
7.800e-006 9.529e+005 6.574e+011 1.000e+001 2.046e-003 1.209e-006 
8.100e-006 9.871e+005 6.569e+011 1.000e+001 3.463e-003 1.272e-006 
8.400e-006 1.021e+006 6.567e+011 1.000e+001 3.082e-004 1.340e-006 
8.700e-006 1.056e+006 6.572e+011 1.000e+001 1.222e-003 1.398e-006 
9.000e-006 1.087e+006 6.572e+011 1.000e+001 3.959e-003 1.485e-006 
9.300e-006 1.121e+006 6.570e+011 1.000e+001 1.068e-003 1.546e-006 
9.600e-006 1.159e+006 6.570e+011 1.000e+001 2.390e-003 1.581e-006 
9.900e-006 1.194e+006 6.571e+011 1.000e+001 3.021e-003 1.638e-006 
1.020e-005 1.228e+006 6.571e+011 1.000e+001 4.239e-003 1.705e-006 
1.050e-005 1.263e+006 6.571e+011 1.000e+001 2.034e-003 1.766e-006 
1.080e-005 1.294e+006 6.573e+011 1.000e+001 1.701e-003 1.848e-006 
1.110e-005 1.328e+006 6.574e+011 1.000e+001 1.963e-003 1.913e-006 
1.140e-005 1.364e+006 6.571e+011 1.000e+001 1.678e-003 1.968e-006 
1.170e-005 1.400e+006 6.568e+011 1.000e+001 5.205e-003 2.019e-006 
1.200e-005 1.430e+006 6.570e+011 1.000e+001 2.623e-003 2.109e-006 
1.230e-005 1.461e+006 6.575e+011 1.000e+001 2.143e-003 2.193e-006 
1.260e-005 1.496e+006 6.571e+011 1.000e+001 2.026e-003 2.255e-006 
1.290e-005 1.533e+006 6.571e+011 1.000e+001 5.080e-003 2.296e-006 
1.320e-005 1.544e+006 6.531e+011 1.000e+001 3.930e-003 2.524e-006 
1.350e-005 1.581e+006 6.538e+011 1.000e+001 4.248e-003 2.567e-006 
1.380e-005 1.609e+006 6.540e+011 1.000e+001 4.267e-003 2.668e-006 
1.410e-005 1.641e+006 6.544e+011 1.000e+001 4.777e-003 2.752e-006 
1.440e-005 1.678e+006 6.541e+011 1.000e+001 4.750e-003 2.791e-006 
1.470e-005 1.722e+006 6.542e+011 1.000e+001 4.676e-003 2.790e-006 
1.500e-005 1.761e+006 6.544e+011 1.000e+001 5.259e-003 2.822e-006 
1.530e-005 1.801e+006 6.544e+011 1.000e+001 4.964e-003 2.845e-006 
1.560e-005 1.838e+006 6.544e+011 1.000e+001 5.095e-003 2.887e-006 
1.590e-005 1.875e+006 6.544e+011 1.000e+001 5.176e-003 2.930e-006 
1.620e-005 1.912e+006 6.544e+011 1.000e+001 5.250e-003 2.974e-006 
1.650e-005 1.949e+006 6.544e+011 1.000e+001 4.931e-003 3.019e-006 
1.680e-005 1.986e+006 6.544e+011 1.000e+001 5.289e-003 3.061e-006 
1.710e-005 2.024e+006 6.545e+011 1.000e+001 5.275e-003 3.103e-006 
1.740e-005 2.061e+006 6.545e+011 1.000e+001 4.870e-003 3.142e-006 
1.770e-005 2.100e+006 6.544e+011 1.000e+001 5.091e-003 3.176e-006 
1.800e-005 2.138e+006 6.544e+011 1.000e+001 4.842e-003 3.213e-006 
1.830e-005 2.178e+006 6.544e+011 1.000e+001 4.803e-003 3.234e-006 
1.860e-005 2.219e+006 6.543e+011 1.000e+001 4.816e-003 3.253e-006 
1.890e-005 2.257e+006 6.544e+011 1.000e+001 4.871e-003 3.288e-006 
1.920e-005 2.297e+006 6.543e+011 1.000e+001 4.887e-003 3.314e-006 
1.950e-005 2.335e+006 6.543e+011 1.000e+001 5.037e-003 3.352e-006 
1.980e-005 2.371e+006 6.544e+011 1.000e+001 5.021e-003 3.403e-006 
2.010e-005 2.403e+006 6.545e+011 1.000e+001 4.931e-003 3.480e-006 
2.040e-005 2.437e+006 6.543e+011 1.000e+001 5.049e-003 3.546e-006 
2.070e-005 2.473e+006 6.545e+011 1.000e+001 4.869e-003 3.594e-006 
2.100e-005 2.511e+006 6.544e+011 1.000e+001 5.043e-003 3.635e-006 
2.130e-005 2.548e+006 6.545e+011 1.000e+001 5.072e-003 3.674e-006 
2.160e-005 2.586e+006 6.545e+011 1.000e+001 5.025e-003 3.714e-006 
2.190e-005 2.624e+006 6.545e+011 1.000e+001 4.799e-003 3.753e-006 
2.220e-005 2.662e+006 6.544e+011 1.000e+001 5.086e-003 3.787e-006 
2.250e-005 2.701e+006 6.548e+011 1.000e+001 4.858e-003 3.821e-006 
2.280e-005 2.739e+006 6.547e+011 1.000e+001 5.166e-003 3.854e-006 
2.310e-005 2.774e+006 6.548e+011 1.000e+001 5.336e-003 3.915e-006 
2.340e-005 2.810e+006 6.549e+011 1.000e+001 5.320e-003 3.964e-006 
2.370e-005 2.848e+006 6.549e+011 1.000e+001 5.143e-003 4.003e-006 
2.400e-005 2.886e+006 6.549e+011 1.000e+001 5.473e-003 4.040e-006 
2.430e-005 2.920e+006 6.549e+011 1.000e+001 5.403e-003 4.100e-006 
2.460e-005 2.958e+006 6.550e+011 1.000e+001 5.213e-003 4.142e-006 
2.490e-005 2.996e+006 6.550e+011 1.000e+001 5.372e-003 4.176e-006 
2.520e-005 3.032e+006 6.551e+011 1.000e+001 4.782e-003 4.227e-006 
2.550e-005 3.071e+006 6.550e+011 1.000e+001 4.754e-003 4.262e-006 
2.580e-005 3.108e+006 6.551e+011 1.000e+001 4.915e-003 4.302e-006 
2.610e-005 3.146e+006 6.551e+011 1.000e+001 4.738e-003 4.341e-006 
2.640e-005 3.183e+006 6.548e+011 1.000e+001 4.165e-003 4.386e-006 
2.670e-005 3.219e+006 6.548e+011 1.000e+001 4.403e-003 4.434e-006 
2.700e-005 3.256e+006 6.547e+011 1.000e+001 4.284e-003 4.476e-006 
2.730e-005 3.293e+006 6.548e+011 1.000e+001 4.135e-003 4.523e-006 
2.760e-005 3.331e+006 6.548e+011 1.000e+001 4.391e-003 4.563e-006 
2.790e-005 3.368e+006 6.548e+011 1.000e+001 4.350e-003 4.604e-006 
2.820e-005 3.405e+006 6.548e+011 1.000e+001 4.182e-003 4.646e-006 
2.850e-005 3.437e+006 6.549e+011 1.000e+001 4.247e-003 4.728e-006 
2.880e-005 3.468e+006 6.550e+011 1.000e+001 3.969e-003 4.811e-006 
2.910e-005 3.508e+006 6.551e+011 1.000e+001 4.004e-003 4.838e-006 
2.940e-005 3.545e+006 6.551e+011 1.000e+001 4.126e-003 4.878e-006 
2.970e-005 3.584e+006 6.551e+011 1.000e+001 4.116e-003 4.910e-006 
3.000e-005 3.621e+006 6.550e+011 1.000e+001 3.864e-003 4.952e-006 
3.030e-005 3.658e+006 6.540e+011 1.000e+001 3.429e-003 5.002e-006 
3.060e-005 3.696e+006 6.541e+011 1.000e+001 4.327e-003 5.035e-006 
3.090e-005 3.734e+006 6.538e+011 1.000e+001 4.325e-003 5.073e-006 
3.120e-005 3.770e+006 6.539e+011 1.000e+001 3.880e-003 5.123e-006 
3.150e-005 3.807e+006 6.540e+011 1.000e+001 3.909e-003 5.167e-006 
3.180e-005 3.844e+006 6.540e+011 1.000e+001 3.987e-003 5.210e-006 
3.210e-005 3.882e+006 6.540e+011 1.000e+001 3.911e-003 5.249e-006 
3.240e-005 3.918e+006 6.544e+011 1.000e+001 3.168e-003 5.300e-006 
3.270e-005 3.957e+006 6.541e+011 1.000e+001 2.906e-003 5.333e-006 
3.300e-005 3.994e+006 6.543e+011 1.000e+001 2.305e-003 5.372e-006 
3.330e-005 4.032e+006 6.544e+011 1.000e+001 2.265e-003 5.412e-006 
3.360e-005 4.070e+006 6.543e+011 1.000e+001 2.199e-003 5.451e-006 
3.390e-005 4.108e+006 6.544e+011 1.000e+001 2.287e-003 5.490e-006 
3.420e-005 4.019e+006 6.543e+011 1.000e+001 2.044e-003 6.400e-006 
3.450e-005 3.875e+006 6.543e+011 1.000e+001 1.741e-003 7.700e-006 
3.480e-005 3.699e+006 6.542e+011 1.000e+001 1.915e-003 9.214e-006 
3.510e-005 3.478e+006 6.542e+011 1.000e+001 2.570e-003 1.105e-005 
3.540e-005 3.152e+006 6.522e+011 1.000e+001 4.291e-003 1.360e-005 
3.570e-005 2.972e+006 6.572e+011 1.000e+001 5.838e-003 1.515e-005 
3.600e-005 2.964e+006 6.588e+011 1.000e+001 4.909e-003 1.550e-005 
3.630e-005 2.878e+006 6.522e+011 1.000e+001 2.762e-003 1.640e-005 
3.660e-005 2.897e+006 6.524e+011 1.000e+001 1.282e-003 1.656e-005 
3.690e-005 2.933e+006 6.525e+011 1.000e+001 1.139e-003 1.661e-005 
3.720e-005 2.969e+006 6.531e+011 1.000e+001 7.970e-004 1.666e-005 
3.750e-005 3.008e+006 6.531e+011 1.000e+001 7.891e-004 1.669e-005 
3.780e-005 3.047e+006 6.531e+011 1.000e+001 8.843e-004 1.673e-005 
3.810e-005 3.086e+006 6.531e+011 1.000e+001 8.771e-004 1.676e-005 
3.840e-005 3.125e+006 6.530e+011 1.000e+001 8.434e-004 1.678e-005 
3.870e-005 3.164e+006 6.531e+011 1.000e+001 9.753e-004 1.681e-005 
3.900e-005 3.203e+006 6.531e+011 1.000e+001 9.073e-004 1.685e-005 
3.930e-005 3.242e+006 6.530e+011 1.000e+001 9.104e-004 1.688e-005 
3.960e-005 3.281e+006 6.531e+011 1.000e+001 8.875e-004 1.690e-005 
3.990e-005 3.320e+006 6.531e+011 1.000e+001 9.289e-004 1.694e-005 
4.020e-005 3.359e+006 6.531e+011 1.000e+001 9.417e-004 1.697e-005 
4.050e-005 3.397e+006 6.531e+011 1.000e+001 8.985e-004 1.700e-005 
4.080e-005 3.437e+006 6.530e+011 1.000e+001 8.924e-004 1.703e-005 
4.110e-005 3.476e+006 6.530e+011 1.000e+001 8.846e-004 1.706e-005 
4.140e-005 3.515e+006 6.531e+011 1.000e+001 1.025e-003 1.708e-005 
4.170e-005 3.555e+006 6.531e+011 1.000e+001 1.058e-003 1.711e-005 
4.200e-005 3.592e+006 6.532e+011 1.000e+001 9.968e-004 1.715e-005 
4.230e-005 3.630e+006 6.532e+011 1.000e+001 1.028e-003 1.719e-005 
4.260e-005 3.669e+006 6.532e+011 1.000e+001 1.043e-003 1.722e-005 
4.290e-005 3.708e+006 6.532e+011 1.000e+001 1.014e-003 1.725e-005 
4.320e-005 3.746e+006 6.532e+011 1.000e+001 1.128e-003 1.729e-005 
4.350e-005 3.785e+006 6.532e+011 1.000e+001 1.170e-003 1.732e-005 
4.380e-005 3.823e+006 6.533e+011 1.000e+001 1.188e-003 1.736e-005 
4.410e-005 3.862e+006 6.532e+011 1.000e+001 1.051e-003 1.739e-005 
4.440e-005 3.901e+006 6.533e+011 1.000e+001 1.061e-003 1.742e-005 
4.470e-005 3.940e+006 6.532e+011 1.000e+001 1.056e-003 1.745e-005 
4.500e-005 3.978e+006 6.532e+011 1.000e+001 1.132e-003 1.748e-005 
4.530e-005 4.017e+006 6.532e+011 1.000e+001 1.098e-003 1.752e-005 
4.560e-005 4.055e+006 6.534e+011 1.000e+001 1.042e-003 1.755e-005 
4.590e-005 4.093e+006 6.532e+011 1.000e+001 8.956e-004 1.759e-005 
4.620e-005 4.132e+006 6.531e+011 1.000e+001 9.131e-004 1.762e-005 
4.650e-005 4.170e+006 6.531e+011 1.000e+001 9.925e-004 1.766e-005 
4.680e-005 4.205e+006 6.532e+011 1.000e+001 1.385e-003 1.771e-005 
4.710e-005 4.233e+006 6.540e+011 1.000e+001 7.223e-004 1.782e-005 
4.740e-005 4.267e+006 6.546e+011 1.000e+001 1.360e-003 1.789e-005 
4.770e-005 4.304e+006 6.546e+011 1.000e+001 1.363e-003 1.793e-005 
4.800e-005 4.342e+006 6.547e+011 1.000e+001 1.250e-003 1.797e-005 
4.830e-005 4.380e+006 6.546e+011 1.000e+001 1.302e-003 1.800e-005 
4.860e-005 4.418e+006 6.548e+011 1.000e+001 1.342e-003 1.804e-005 
4.890e-005 4.457e+006 6.548e+011 1.000e+001 1.400e-003 1.807e-005 
4.920e-005 4.495e+006 6.549e+011 1.000e+001 1.453e-003 1.811e-005 
4.950e-005 4.533e+006 6.549e+011 1.000e+001 1.484e-003 1.815e-005 
4.980e-005 4.572e+006 6.549e+011 1.000e+001 1.471e-003 1.818e-005 
5.010e-005 4.611e+006 6.549e+011 1.000e+001 1.498e-003 1.821e-005 
5.040e-005 4.649e+006 6.548e+011 1.000e+001 1.550e-003 1.824e-005 
5.070e-005 4.688e+006 6.549e+011 1.000e+001 1.531e-003 1.828e-005 
5.100e-005 4.726e+006 6.550e+011 1.000e+001 1.572e-003 1.831e-005 
5.130e-005 4.764e+006 6.551e+011 1.000e+001 1.603e-003 1.835e-005 
5.160e-005 4.804e+006 6.552e+011 1.000e+001 1.584e-003 1.837e-005 
5.190e-005 4.841e+006 6.551e+011 1.000e+001 1.692e-003 1.841e-005 
5.220e-005 4.879e+006 6.551e+011 1.000e+001 1.566e-003 1.845e-005 
5.250e-005 4.915e+006 6.552e+011 1.000e+001 1.593e-003 1.850e-005 
5.280e-005 4.952e+006 6.539e+011 1.000e+001 1.624e-003 1.855e-005 
5.310e-005 4.988e+006 6.532e+011 1.000e+001 1.750e-003 1.860e-005 
5.340e-005 5.015e+006 6.542e+011 1.000e+001 1.549e-003 1.871e-005 
5.370e-005 5.043e+006 6.543e+011 1.000e+001 1.447e-003 1.882e-005 
5.400e-005 5.076e+006 6.543e+011 1.000e+001 1.378e-003 1.889e-005 
5.430e-005 5.115e+006 6.544e+011 1.000e+001 1.806e-003 1.892e-005 
5.460e-005 5.154e+006 6.548e+011 1.000e+001 1.812e-003 1.895e-005 
5.490e-005 5.194e+006 6.544e+011 1.000e+001 1.877e-003 1.898e-005 
5.520e-005 5.233e+006 6.542e+011 1.000e+001 1.718e-003 1.900e-005 
5.550e-005 5.272e+006 6.542e+011 1.000e+001 1.753e-003 1.903e-005 
5.580e-005 5.310e+006 6.542e+011 1.000e+001 1.748e-003 1.907e-005 
5.610e-005 5.349e+006 6.543e+011 1.000e+001 1.690e-003 1.910e-005 
5.640e-005 5.387e+006 6.542e+011 1.000e+001 1.721e-003 1.914e-005 
5.670e-005 5.425e+006 6.543e+011 1.000e+001 1.663e-003 1.917e-005 
5.700e-005 5.464e+006 6.542e+011 1.000e+001 1.712e-003 1.921e-005 
5.730e-005 5.503e+006 6.543e+011 1.000e+001 1.199e-003 1.924e-005 
5.760e-005 5.542e+006 6.543e+011 1.000e+001 1.743e-003 1.927e-005 
5.790e-005 5.581e+006 6.544e+011 1.000e+001 1.777e-003 1.930e-005 
5.820e-005 5.619e+006 6.544e+011 1.000e+001 1.728e-003 1.933e-005 
5.850e-005 5.656e+006 6.544e+011 1.000e+001 1.782e-003 1.938e-005 
5.880e-005 5.695e+006 6.544e+011 1.000e+001 1.696e-003 1.941e-005 
5.910e-005 5.732e+006 6.544e+011 1.000e+001 1.684e-003 1.945e-005 
5.940e-005 5.768e+006 6.544e+011 1.000e+001 1.600e-003 1.950e-005 
5.970e-005 5.800e+006 6.545e+011 1.000e+001 1.554e-003 1.958e-005 
6.000e-005 5.833e+006 6.549e+011 1.000e+001 9.025e-004 1.966e-005 
6.030e-005 5.864e+006 6.545e+011 1.000e+001 6.055e-004 1.974e-005 
6.060e-005 5.901e+006 6.543e+011 1.000e+001 2.643e-004 1.978e-005 
6.090e-005 5.940e+006 6.546e+011 1.000e+001 2.871e-004 1.982e-005 
6.120e-005 5.978e+006 6.544e+011 1.000e+001 7.116e-004 1.986e-005 
6.150e-005 6.015e+006 6.546e+011 1.000e+001 5.658e-004 1.990e-005 
6.180e-005 6.053e+006 6.546e+011 1.000e+001 7.174e-004 1.993e-005 
6.210e-005 6.091e+006 6.545e+011 1.000e+001 2.490e-004 1.997e-005 
6.240e-005 6.126e+006 6.544e+011 1.000e+001 6.715e-004 2.003e-005 
6.270e-005 6.161e+006 6.546e+011 1.000e+001 1.798e-003 2.009e-005 
6.300e-005 6.196e+006 6.545e+011 1.000e+001 1.237e-003 2.015e-005 
6.330e-005 6.231e+006 6.545e+011 1.000e+001 1.200e-003 2.020e-005 
6.360e-005 6.267e+006 6.547e+011 1.000e+001 1.914e-003 2.025e-005 
6.390e-005 6.302e+006 6.553e+011 1.000e+001 3.140e-004 2.031e-005 
6.420e-005 6.340e+006 6.553e+011 1.000e+001 3.372e-004 2.035e-005 
6.450e-005 6.378e+006 6.554e+011 1.000e+001 8.234e-004 2.039e-005 
6.480e-005 6.416e+006 6.555e+011 1.000e+001 8.436e-004 2.042e-005 
6.510e-005 6.453e+006 6.554e+011 1.000e+001 9.754e-004 2.046e-005 
6.540e-005 6.491e+006 6.556e+011 1.000e+001 9.111e-004 2.050e-005 
6.570e-005 6.529e+006 6.555e+011 1.000e+001 9.383e-004 2.054e-005 
6.600e-005 6.566e+006 6.556e+011 1.000e+001 8.656e-004 2.058e-005 
6.630e-005 6.604e+006 6.556e+011 1.000e+001 8.253e-004 2.062e-005 
6.660e-005 6.642e+006 6.557e+011 1.000e+001 9.916e-004 2.066e-005 
6.690e-005 6.679e+006 6.554e+011 1.000e+001 4.831e-004 2.070e-005 
6.720e-005 6.717e+006 6.553e+011 1.000e+001 8.628e-004 2.074e-005 
6.750e-005 6.754e+006 6.554e+011 1.000e+001 9.499e-004 2.079e-005 
6.780e-005 6.789e+006 6.553e+011 1.000e+001 3.928e-004 2.084e-005 
6.810e-005 6.823e+006 6.555e+011 1.000e+001 5.560e-004 2.091e-005 
6.840e-005 6.853e+006 6.556e+011 1.000e+001 5.628e-004 2.100e-005 
6.870e-005 6.871e+006 6.558e+011 1.000e+001 5.067e-005 2.118e-005 
6.900e-005 6.902e+006 6.561e+011 1.000e+001 6.506e-004 2.126e-005 
6.930e-005 6.936e+006 6.561e+011 1.000e+001 6.504e-004 2.133e-005 
6.960e-005 6.973e+006 6.562e+011 1.000e+001 8.252e-004 2.137e-005 
6.990e-005 7.011e+006 6.561e+011 1.000e+001 9.292e-004 2.141e-005 
7.020e-005 7.047e+006 6.563e+011 1.000e+001 1.606e-004 2.146e-005 
7.050e-005 7.083e+006 6.564e+011 1.000e+001 8.073e-004 2.151e-005 
7.080e-005 7.119e+006 6.565e+011 1.000e+001 9.582e-004 2.156e-005 
7.110e-005 7.155e+006 6.565e+011 1.000e+001 8.284e-004 2.161e-005 
7.140e-005 7.192e+006 6.567e+011 1.000e+001 9.505e-004 2.166e-005 
7.170e-005 7.228e+006 6.568e+011 1.000e+001 9.663e-004 2.171e-005 
7.200e-005 7.264e+006 6.568e+011 1.000e+001 1.100e-003 2.176e-005 
7.230e-005 7.301e+006 6.569e+011 1.000e+001 9.279e-004 2.180e-005 
7.260e-005 7.338e+006 6.569e+011 1.000e+001 1.079e-003 2.184e-005 
7.290e-005 7.377e+006 6.571e+011 1.000e+001 9.777e-004 2.188e-005 
7.320e-005 7.414e+006 6.570e+011 1.000e+001 1.053e-003 2.192e-005 
7.350e-005 7.452e+006 6.571e+011 1.000e+001 7.839e-004 2.196e-005 
7.380e-005 7.488e+006 6.571e+011 1.000e+001 8.752e-004 2.201e-005 
7.410e-005 7.526e+006 6.571e+011 1.000e+001 7.820e-004 2.205e-005 
7.440e-005 7.564e+006 6.571e+011 1.000e+001 8.640e-004 2.208e-005 
7.470e-005 7.604e+006 6.568e+011 1.000e+001 8.741e-004 2.210e-005 
7.500e-005 7.643e+006 6.563e+011 1.000e+001 1.079e-003 2.214e-005 
7.530e-005 7.678e+006 6.567e+011 1.000e+001 1.278e-003 2.219e-005 
7.560e-005 7.713e+006 6.568e+011 1.000e+001 1.277e-003 2.225e-005 
7.590e-005 7.748e+006 6.568e+011 1.000e+001 1.607e-003 2.231e-005 
7.620e-005 7.785e+006 6.569e+011 1.000e+001 1.728e-003 2.236e-005 
7.650e-005 7.822e+006 6.569e+011 1.000e+001 1.688e-003 2.240e-005 
7.680e-005 7.860e+006 6.571e+011 1.000e+001 1.574e-003 2.244e-005 
7.710e-005 7.898e+006 6.571e+011 1.000e+001 1.791e-003 2.247e-005 
7.740e-005 7.935e+006 6.572e+011 1.000e+001 1.844e-003 2.252e-005 
7.770e-005 7.973e+006 6.572e+011 1.000e+001 1.813e-003 2.255e-005 
7.800e-005 8.011e+006 6.572e+011 1.000e+001 1.705e-003 2.259e-005 
7.830e-005 8.048e+006 6.573e+011 1.000e+001 1.782e-003 2.263e-005 
7.860e-005 8.085e+006 6.572e+011 1.000e+001 2.140e-003 2.268e-005 
7.890e-005 8.124e+006 6.575e+011 1.000e+001 1.818e-003 2.271e-005 
7.920e-005 8.162e+006 6.574e+011 1.000e+001 1.932e-003 2.275e-005 
7.950e-005 8.199e+006 6.575e+011 1.000e+001 1.846e-003 2.279e-005 
7.980e-005 8.236e+006 6.575e+011 1.000e+001 1.984e-003 2.283e-005 
8.010e-005 8.274e+006 6.576e+011 1.000e+001 1.962e-003 2.287e-005 
8.040e-005 8.311e+006 6.578e+011 1.000e+001 1.961e-003 2.291e-005 
8.070e-005 8.349e+006 6.576e+011 1.000e+001 1.909e-003 2.295e-005 
8.100e-005 8.385e+006 6.580e+011 1.000e+001 1.864e-003 2.301e-005 
8.130e-005 8.423e+006 6.578e+011 1.000e+001 1.747e-003 2.304e-005 
8.160e-005 8.461e+006 6.579e+011 1.000e+001 1.860e-003 2.308e-005 
8.190e-005 8.499e+006 6.581e+011 1.000e+001 1.890e-003 2.312e-005 
8.220e-005 8.537e+006 6.581e+011 1.000e+001 1.832e-003 2.315e-005 
8.250e-005 8.575e+006 6.584e+011 1.000e+001 1.969e-003 2.319e-005 
8.280e-005 8.612e+006 6.581e+011 1.000e+001 1.637e-003 2.323e-005 
8.310e-005 8.647e+006 6.582e+011 1.000e+001 1.528e-003 2.329e-005 
8.340e-005 8.682e+006 6.582e+011 1.000e+001 1.606e-003 2.335e-005 
8.370e-005 8.716e+006 6.579e+011 1.000e+001 2.626e-003 2.341e-005 
8.400e-005 8.764e+006 6.575e+011 1.000e+001 2.560e-003 2.338e-005 
8.430e-005 8.798e+006 6.580e+011 1.000e+001 1.917e-003 2.345e-005 
8.460e-005 8.834e+006 6.580e+011 1.000e+001 1.658e-003 2.350e-005 
8.490e-005 8.864e+006 6.589e+011 1.000e+001 1.900e-003 2.359e-005 
8.520e-005 8.899e+006 6.575e+011 1.000e+001 1.782e-003 2.365e-005 
8.550e-005 8.920e+006 6.566e+011 1.000e+001 1.387e-003 2.381e-005 
8.580e-005 8.939e+006 6.567e+011 1.000e+001 1.452e-003 2.397e-005 
8.610e-005 8.961e+006 6.568e+011 1.000e+001 1.448e-003 2.412e-005 
8.640e-005 8.988e+006 6.564e+011 1.000e+001 1.530e-003 2.424e-005 
8.670e-005 9.016e+006 6.564e+011 1.000e+001 1.043e-003 2.434e-005 
8.700e-005 9.045e+006 6.566e+011 1.000e+001 1.525e-003 2.444e-005 
8.730e-005 9.073e+006 6.564e+011 1.000e+001 1.683e-003 2.454e-005 
8.760e-005 9.069e+006 6.565e+011 1.000e+001 2.447e-003 2.488e-005 
8.790e-005 8.821e+006 6.573e+011 1.000e+001 2.635e-003 2.689e-005 
8.820e-005 8.639e+006 6.573e+011 1.000e+001 2.521e-003 2.845e-005 
8.850e-005 8.345e+006 6.580e+011 1.000e+001 3.105e-003 3.078e-005 
8.880e-005 8.212e+006 6.606e+011 1.000e+001 2.827e-005 3.200e-005 
8.910e-005 8.196e+006 6.609e+011 1.000e+001 2.503e-003 3.241e-005 
8.940e-005 8.190e+006 6.620e+011 1.000e+001 9.217e-004 3.275e-005 
8.970e-005 8.192e+006 6.624e+011 1.000e+001 1.664e-003 3.304e-005 
9.000e-005 8.195e+006 6.629e+011 1.000e+001 1.629e-003 3.332e-005 
9.030e-005 8.196e+006 6.634e+011 1.000e+001 1.403e-003 3.361e-005 
9.060e-005 8.199e+006 6.639e+011 1.000e+001 1.639e-003 3.389e-005 
9.090e-005 8.201e+006 6.645e+011 1.000e+001 1.732e-003 3.418e-005 
9.120e-005 8.194e+006 6.650e+011 1.000e+001 1.951e-003 3.452e-005 
9.150e-005 8.150e+006 6.665e+011 1.000e+001 2.010e-003 3.513e-005 
9.180e-005 8.055e+006 6.687e+011 1.000e+001 2.634e-003 3.609e-005 
9.210e-005 7.940e+006 6.712e+011 1.000e+001 2.819e-003 3.718e-005 
9.240e-005 7.895e+006 6.724e+011 1.000e+001 2.501e-003 3.779e-005 
9.270e-005 7.842e+006 6.713e+011 1.000e+001 2.796e-003 3.846e-005 
9.300e-005 7.815e+006 6.763e+011 1.000e+001 2.329e-003 3.894e-005 
9.330e-005 7.830e+006 6.785e+011 1.000e+001 2.301e-003 3.914e-005 
9.360e-005 7.952e+006 6.727e+011 1.000e+001 1.042e-003 3.860e-005 
9.390e-005 8.116e+006 6.602e+011 1.000e+001 2.813e-003 3.777e-005 
9.420e-005 8.165e+006 6.606e+011 1.000e+001 2.234e-004 3.772e-005 
9.450e-005 8.211e+006 6.633e+011 1.000e+001 5.545e-004 3.771e-005 
9.480e-005 8.280e+006 6.659e+011 1.000e+001 5.133e-003 3.753e-005 
9.510e-005 8.320e+006 6.501e+011 1.000e+001 2.571e-003 3.755e-005 
9.540e-005 8.358e+006 6.506e+011 1.000e+001 2.896e-003 3.759e-005 
9.570e-005 8.397e+006 6.505e+011 1.000e+001 2.294e-003 3.762e-005 
9.600e-005 8.440e+006 6.503e+011 1.000e+001 1.998e-003 3.763e-005 
9.630e-005 8.481e+006 6.502e+011 1.000e+001 1.906e-003 3.764e-005 
9.660e-005 8.522e+006 6.502e+011 1.000e+001 2.304e-003 3.765e-005 
9.690e-005 8.563e+006 6.501e+011 1.000e+001 1.959e-003 3.767e-005 
9.720e-005 8.603e+006 6.504e+011 1.000e+001 2.092e-003 3.769e-005 
9.750e-005 8.650e+006 6.507e+011 1.000e+001 3.069e-003 3.767e-005 
9.780e-005 8.694e+006 6.509e+011 1.000e+001 3.374e-003 3.767e-005 
9.810e-005 8.730e+006 6.510e+011 1.000e+001 2.493e-003 3.772e-005 
9.840e-005 8.773e+006 6.515e+011 1.000e+001 3.040e-003 3.772e-005 
9.870e-005 8.808e+006 6.515e+011 1.000e+001 1.658e-003 3.777e-005 
9.900e-005 8.843e+006 6.523e+011 1.000e+001 2.940e-003 3.784e-005 
9.930e-005 8.881e+006 6.521e+011 1.000e+001 4.752e-003 3.787e-005 
9.960e-005 8.915e+006 6.520e+011 1.000e+001 4.322e-003 3.794e-005 
9.990e-005 8.959e+006 6.525e+011 1.000e+001 2.734e-003 3.794e-005 
1.002e-004 9.002e+006 6.520e+011 1.000e+001 1.032e-003 3.794e-005 
1.005e-004 9.040e+006 6.518e+011 1.000e+001 8.599e-004 3.798e-005 
1.008e-004 9.082e+006 6.516e+011 1.000e+001 1.066e-003 3.798e-005 
1.011e-004 9.123e+006 6.515e+011 1.000e+001 1.585e-003 3.800e-005 
1.014e-004 9.165e+006 6.517e+011 1.000e+001 1.899e-003 3.801e-005 
1.017e-004 9.205e+006 6.520e+011 1.000e+001 1.887e-003 3.803e-005 
1.020e-004 9.247e+006 6.518e+011 1.000e+001 2.072e-003 3.804e-005 
1.023e-004 9.288e+006 6.518e+011 1.000e+001 1.509e-003 3.806e-005 
1.026e-004 9.329e+006 6.519e+011 1.000e+001 1.553e-003 3.808e-005 
1.029e-004 9.369e+006 6.518e+011 1.000e+001 1.709e-003 3.810e-005 
1.032e-004 9.410e+006 6.521e+011 1.000e+001 2.339e-003 3.812e-005 
1.035e-004 9.456e+006 6.523e+011 1.000e+001 1.742e-003 3.810e-005 
1.038e-004 9.491e+006 6.520e+011 1.000e+001 1.260e-003 3.815e-005 
1.041e-004 9.534e+006 6.525e+011 1.000e+001 1.901e-003 3.816e-005 
1.044e-004 9.574e+006 6.522e+011 1.000e+001 2.067e-003 3.818e-005 
1.047e-004 9.611e+006 6.524e+011 1.000e+001 2.592e-003 3.822e-005 
1.050e-004 9.652e+006 6.526e+011 1.000e+001 2.449e-003 3.824e-005 
1.053e-004 9.692e+006 6.525e+011 1.000e+001 2.703e-003 3.826e-005 
1.056e-004 9.734e+006 6.524e+011 1.000e+001 2.618e-003 3.827e-005 
1.059e-004 9.782e+006 6.534e+011 1.000e+001 2.174e-003 3.824e-005 
1.062e-004 9.826e+006 6.527e+011 1.000e+001 7.405e-004 3.823e-005 
1.065e-004 9.867e+006 6.527e+011 1.000e+001 1.135e-003 3.826e-005 
1.068e-004 9.903e+006 6.528e+011 1.000e+001 9.822e-004 3.830e-005 
1.071e-004 9.923e+006 6.528e+011 1.000e+001 1.220e-003 3.847e-005 
1.074e-004 9.944e+006 6.536e+011 1.000e+001 1.651e-003 3.862e-005 
1.077e-004 9.982e+006 6.537e+011 1.000e+001 1.333e-003 3.866e-005 
1.080e-004 1.003e+007 6.542e+011 1.000e+001 3.022e-003 3.866e-005 
1.083e-004 1.007e+007 6.557e+011 1.000e+001 1.182e-003 3.868e-005 
1.086e-004 1.011e+007 6.554e+011 1.000e+001 1.889e-003 3.870e-005 
1.089e-004 1.014e+007 6.543e+011 1.000e+001 1.840e-003 3.874e-005 
1.092e-004 1.018e+007 6.545e+011 1.000e+001 2.133e-003 3.876e-005 
1.095e-004 1.023e+007 6.550e+011 1.000e+001 7.315e-004 3.875e-005 
1.098e-004 1.027e+007 6.546e+011 1.000e+001 9.723e-004 3.876e-005 
1.101e-004 1.031e+007 6.569e+011 1.000e+001 8.522e-004 3.877e-005 
1.104e-004 1.035e+007 6.558e+011 1.000e+001 2.177e-003 3.884e-005 
1.107e-004 1.037e+007 6.536e+011 1.000e+001 1.488e-003 3.900e-005 
1.110e-004 1.039e+007 6.542e+011 1.000e+001 1.450e-003 3.912e-005 
1.113e-004 1.043e+007 6.531e+011 1.000e+001 1.580e-003 3.915e-005 
1.116e-004 1.047e+007 6.536e+011 1.000e+001 2.207e-003 3.918e-005 
1.119e-004 1.051e+007 6.543e+011 1.000e+001 1.163e-003 3.919e-005 
1.122e-004 1.055e+007 6.536e+011 1.000e+001 2.416e-003 3.921e-005 
1.125e-004 1.059e+007 6.540e+011 1.000e+001 2.107e-003 3.924e-005 
1.128e-004 1.063e+007 6.551e+011 1.000e+001 9.346e-004 3.925e-005 
1.131e-004 1.067e+007 6.533e+011 1.000e+001 2.794e-003 3.927e-005 
1.134e-004 1.071e+007 6.532e+011 1.000e+001 2.043e-003 3.930e-005 
1.137e-004 1.075e+007 6.532e+011 1.000e+001 2.031e-003 3.934e-005 
1.140e-004 1.079e+007 6.532e+011 1.000e+001 1.932e-003 3.936e-005 
1.143e-004 1.083e+007 6.532e+011 1.000e+001 2.322e-003 3.938e-005 
1.146e-004 1.087e+007 6.532e+011 1.000e+001 2.125e-003 3.940e-005 
1.149e-004 1.091e+007 6.533e+011 1.000e+001 2.199e-003 3.942e-005 
1.152e-004 1.095e+007 6.533e+011 1.000e+001 2.331e-003 3.944e-005 
1.155e-004 1.099e+007 6.533e+011 1.000e+001 2.591e-003 3.945e-005 
1.158e-004 1.104e+007 6.535e+011 1.000e+001 2.500e-003 3.946e-005 
1.161e-004 1.108e+007 6.535e+011 1.000e+001 2.189e-003 3.948e-005 
1.164e-004 1.112e+007 6.535e+011 1.000e+001 2.311e-003 3.951e-005 
1.167e-004 1.116e+007 6.535e+011 1.000e+001 2.043e-003 3.953e-005 
1.170e-004 1.120e+007 6.535e+011 1.000e+001 2.186e-003 3.955e-005 
1.173e-004 1.124e+007 6.537e+011 1.000e+001 1.957e-003 3.957e-005 
1.176e-004 1.128e+007 6.538e+011 1.000e+001 1.893e-003 3.959e-005 
1.179e-004 1.132e+007 6.537e+011 1.000e+001 1.965e-003 3.961e-005 
1.182e-004 1.136e+007 6.537e+011 1.000e+001 1.925e-003 3.963e-005 
1.185e-004 1.140e+007 6.541e+011 1.000e+001 1.925e-003 3.964e-005 
1.188e-004 1.144e+007 6.540e+011 1.000e+001 2.208e-003 3.966e-005 
1.191e-004 1.148e+007 6.542e+011 1.000e+001 1.985e-003 3.967e-005 
1.194e-004 1.152e+007 6.541e+011 1.000e+001 1.949e-003 3.969e-005 
1.197e-004 1.156e+007 6.541e+011 1.000e+001 2.168e-003 3.972e-005 
1.200e-004 1.160e+007 6.542e+011 1.000e+001 1.539e-003 3.975e-005 
1.203e-004 1.164e+007 6.555e+011 1.000e+001 2.022e-003 3.979e-005 
1.206e-004 1.168e+007 6.555e+011 1.000e+001 1.668e-003 3.979e-005 
1.209e-004 1.173e+007 6.556e+011 1.000e+001 2.053e-003 3.980e-005 
1.212e-004 1.177e+007 6.557e+011 1.000e+001 1.972e-003 3.981e-005 
1.215e-004 1.181e+007 6.556e+011 1.000e+001 1.989e-003 3.982e-005 
1.218e-004 1.185e+007 6.554e+011 1.000e+001 1.809e-003 3.983e-005 
1.221e-004 1.189e+007 6.555e+011 1.000e+001 1.921e-003 3.986e-005 
1.224e-004 1.193e+007 6.555e+011 1.000e+001 1.844e-003 3.988e-005 
1.227e-004 1.197e+007 6.555e+011 1.000e+001 1.721e-003 3.990e-005 
1.230e-004 1.201e+007 6.558e+011 1.000e+001 1.461e-003 3.991e-005 
1.233e-004 1.206e+007 6.571e+011 1.000e+001 1.276e-003 3.990e-005 
1.236e-004 1.210e+007 6.563e+011 1.000e+001 1.465e-003 3.991e-005 
1.239e-004 1.214e+007 6.565e+011 1.000e+001 1.357e-003 3.995e-005 
1.242e-004 1.218e+007 6.564e+011 1.000e+001 1.395e-003 3.998e-005 
1.245e-004 1.222e+007 6.565e+011 1.000e+001 1.527e-003 4.000e-005 
1.248e-004 1.225e+007 6.566e+011 1.000e+001 1.729e-003 4.005e-005 
1.251e-004 1.230e+007 6.574e+011 1.000e+001 1.867e-003 4.005e-005 
1.254e-004 1.234e+007 6.574e+011 1.000e+001 2.762e-003 4.004e-005 
1.257e-004 1.238e+007 6.568e+011 1.000e+001 2.921e-003 4.008e-005 
1.260e-004 1.242e+007 6.566e+011 1.000e+001 2.414e-003 4.012e-005 
1.263e-004 1.246e+007 6.565e+011 1.000e+001 1.802e-003 4.015e-005 
1.266e-004 1.250e+007 6.577e+011 1.000e+001 3.030e-004 4.016e-005 
1.269e-004 1.254e+007 6.580e+011 1.000e+001 1.569e-003 4.016e-005 
1.272e-004 1.258e+007 6.569e+011 1.000e+001 1.966e-003 4.016e-005 
1.275e-004 1.262e+007 6.561e+011 1.000e+001 1.992e-003 4.018e-005 
1.278e-004 1.266e+007 6.570e+011 1.000e+001 1.101e-003 4.021e-005 
1.281e-004 1.271e+007 6.570e+011 1.000e+001 1.496e-003 4.022e-005 
1.284e-004 1.275e+007 6.581e+011 1.000e+001 2.564e-003 4.023e-005 
1.287e-004 1.279e+007 6.565e+011 1.000e+001 2.024e-003 4.026e-005 
1.290e-004 1.282e+007 6.570e+011 1.000e+001 1.363e-003 4.031e-005 
1.293e-004 1.287e+007 6.577e+011 1.000e+001 1.972e-003 4.030e-005 
1.296e-004 1.291e+007 6.577e+011 1.000e+001 5.564e-004 4.033e-005 
1.299e-004 1.294e+007 6.583e+011 1.000e+001 1.242e-003 4.037e-005 
1.302e-004 1.298e+007 6.571e+011 1.000e+001 2.427e-003 4.040e-005 
1.305e-004 1.302e+007 6.570e+011 1.000e+001 2.299e-003 4.044e-005 
1.308e-004 1.306e+007 6.571e+011 1.000e+001 2.357e-003 4.047e-005 
1.311e-004 1.310e+007 6.571e+011 1.000e+001 2.214e-003 4.050e-005 
1.314e-004 1.314e+007 6.571e+011 1.000e+001 2.136e-003 4.052e-005 
1.317e-004 1.318e+007 6.571e+011 1.000e+001 2.081e-003 4.055e-005 
1.320e-004 1.322e+007 6.573e+011 1.000e+001 2.244e-003 4.057e-005 
1.323e-004 1.325e+007 6.576e+011 1.000e+001 2.097e-003 4.062e-005 
1.326e-004 1.329e+007 6.576e+011 1.000e+001 2.096e-003 4.065e-005 
1.329e-004 1.333e+007 6.578e+011 1.000e+001 2.109e-003 4.067e-005 
1.332e-004 1.337e+007 6.581e+011 1.000e+001 2.682e-003 4.069e-005 
1.335e-004 1.341e+007 6.581e+011 1.000e+001 2.379e-003 4.073e-005 
1.338e-004 1.345e+007 6.581e+011 1.000e+001 2.692e-003 4.076e-005 
1.341e-004 1.349e+007 6.585e+011 1.000e+001 2.847e-003 4.078e-005 
1.344e-004 1.353e+007 6.584e+011 1.000e+001 2.981e-003 4.080e-005 
1.347e-004 1.357e+007 6.584e+011 1.000e+001 2.591e-003 4.083e-005 
1.350e-004 1.361e+007 6.586e+011 1.000e+001 2.679e-003 4.086e-005 
1.353e-004 1.366e+007 6.582e+011 1.000e+001 2.080e-003 4.084e-005 
1.356e-004 1.370e+007 6.579e+011 1.000e+001 1.949e-003 4.087e-005 
1.359e-004 1.374e+007 6.581e+011 1.000e+001 1.856e-003 4.090e-005 
1.362e-004 1.377e+007 6.593e+011 1.000e+001 2.688e-003 4.094e-005 
1.365e-004 1.381e+007 6.602e+011 1.000e+001 6.166e-004 4.095e-005 
1.368e-004 1.385e+007 6.598e+011 1.000e+001 1.196e-003 4.098e-005 
1.371e-004 1.389e+007 6.600e+011 1.000e+001 1.020e-003 4.103e-005 
1.374e-004 1.393e+007 6.594e+011 1.000e+001 2.301e-003 4.103e-005 
1.377e-004 1.397e+007 6.603e+011 1.000e+001 2.829e-003 4.105e-005 
1.380e-004 1.401e+007 6.603e+011 1.000e+001 1.786e-003 4.108e-005 
1.383e-004 1.405e+007 6.592e+011 1.000e+001 2.887e-003 4.110e-005 
1.386e-004 1.410e+007 6.591e+011 1.000e+001 1.029e-003 4.110e-005 
1.389e-004 1.414e+007 6.586e+011 1.000e+001 5.284e-004 4.110e-005 
1.392e-004 1.417e+007 6.598e+011 1.000e+001 3.100e-003 4.116e-005 
1.395e-004 1.421e+007 6.594e+011 1.000e+001 1.844e-003 4.119e-005 
1.398e-004 1.425e+007 6.595e+011 1.000e+001 1.050e-003 4.121e-005 
1.401e-004 1.429e+007 6.613e+011 1.000e+001 5.982e-004 4.127e-005 
1.404e-004 1.433e+007 6.605e+011 1.000e+001 1.555e-003 4.128e-005 
1.407e-004 1.437e+007 6.599e+011 1.000e+001 5.074e-004 4.133e-005 
1.410e-004 1.441e+007 6.601e+011 1.000e+001 6.147e-004 4.134e-005 
1.413e-004 1.445e+007 6.606e+011 1.000e+001 1.437e-003 4.135e-005 
1.416e-004 1.449e+007 6.603e+011 1.000e+001 1.437e-003 4.138e-005 
1.419e-004 1.453e+007 6.599e+011 1.000e+001 1.112e-003 4.143e-005 
1.422e-004 1.456e+007 6.606e+011 1.000e+001 2.199e-003 4.147e-005 
1.425e-004 1.460e+007 6.605e+011 1.000e+001 1.667e-003 4.154e-005 
1.428e-004 1.464e+007 6.605e+011 1.000e+001 1.210e-003 4.155e-005 
1.431e-004 1.467e+007 6.610e+011 1.000e+001 2.556e-003 4.162e-005 
1.434e-004 1.471e+007 6.616e+011 1.000e+001 1.988e-003 4.167e-005 
1.437e-004 1.474e+007 6.617e+011 1.000e+001 1.912e-003 4.172e-005 
1.440e-004 1.478e+007 6.619e+011 1.000e+001 1.773e-003 4.178e-005 
1.443e-004 1.481e+007 6.619e+011 1.000e+001 1.821e-003 4.185e-005 
1.446e-004 1.485e+007 6.620e+011 1.000e+001 2.185e-003 4.192e-005 
1.449e-004 1.488e+007 6.624e+011 1.000e+001 2.173e-003 4.199e-005 
1.452e-004 1.492e+007 6.625e+011 1.000e+001 2.297e-003 4.203e-005 
1.455e-004 1.495e+007 6.625e+011 1.000e+001 2.140e-003 4.208e-005 
1.458e-004 1.499e+007 6.629e+011 1.000e+001 1.954e-003 4.213e-005 
1.461e-004 1.502e+007 6.628e+011 1.000e+001 2.348e-003 4.220e-005 
1.464e-004 1.506e+007 6.632e+011 1.000e+001 1.220e-003 4.226e-005 
1.467e-004 1.509e+007 6.634e+011 1.000e+001 2.984e-003 4.236e-005 
1.470e-004 1.503e+007 6.645e+011 1.000e+001 1.370e-003 4.303e-005 
1.473e-004 1.492e+007 6.683e+011 1.000e+001 2.127e-003 4.408e-005 
1.476e-004 1.468e+007 6.742e+011 1.000e+001 3.650e-003 4.607e-005 
1.479e-004 1.382e+007 6.684e+011 1.000e+001 1.167e-003 5.232e-005 
1.482e-004 1.299e+007 6.743e+011 1.000e+001 9.941e-003 5.833e-005 
1.485e-004 1.234e+007 6.720e+011 1.000e+001 6.536e-003 6.315e-005 
1.488e-004 1.146e+007 6.673e+011 1.000e+001 5.758e-004 6.953e-005 
1.491e-004 1.058e+007 6.648e+011 1.000e+001 8.138e-003 7.590e-005 
1.494e-004 1.026e+007 6.629e+011 1.000e+001 8.973e-004 7.841e-005 
1.497e-004 9.836e+006 6.587e+011 1.000e+001 6.308e-004 8.167e-005 
1.500e-004 9.212e+006 6.599e+011 1.000e+001 3.235e-005 8.629e-005 
1.503e-004 8.845e+006 6.660e+011 1.000e+001 3.481e-003 8.912e-005 
1.506e-004 8.591e+006 6.651e+011 1.000e+001 9.394e-003 9.118e-005 
1.509e-004 8.415e+006 6.711e+011 1.000e+001 9.814e-003 9.270e-005 
1.512e-004 8.277e+006 6.731e+011 1.000e+001 1.120e-002 9.395e-005 
1.515e-004 8.265e+006 6.744e+011 1.000e+001 1.087e-002 9.434e-005 
1.518e-004 8.278e+006 6.742e+011 1.000e+001 1.271e-002 9.455e-005 
1.521e-004 8.301e+006 6.740e+011 1.000e+001 1.181e-002 9.468e-005 
1.524e-004 8.329e+006 6.744e+011 1.000e+001 1.202e-002 9.479e-005 
1.527e-004 8.370e+006 6.740e+011 1.000e+001 1.100e-002 9.481e-005 
1.530e-004 8.407e+006 6.746e+011 1.000e+001 1.296e-002 9.485e-005 
1.533e-004 8.440e+006 6.743e+011 1.000e+001 6.823e-003 9.493e-005 
1.536e-004 8.478e+006 6.749e+011 1.000e+001 1.197e-002 9.496e-005 
1.539e-004 8.515e+006 6.747e+011 1.000e+001 1.188e-002 9.500e-005 
1.542e-004 8.553e+006 6.749e+011 1.000e+001 1.193e-002 9.504e-005 
1.545e-004 8.588e+006 6.751e+011 1.000e+001 1.095e-002 9.510e-005 
1.548e-004 8.625e+006 6.749e+011 1.000e+001 1.445e-002 9.514e-005 
1.551e-004 8.663e+006 6.751e+011 1.000e+001 1.345e-002 9.518e-005 
1.554e-004 8.703e+006 6.749e+011 1.000e+001 1.402e-002 9.521e-005 
1.557e-004 8.738e+006 6.749e+011 1.000e+001 1.421e-002 9.526e-005 
1.560e-004 8.774e+006 6.752e+011 1.000e+001 1.047e-002 9.532e-005 
1.563e-004 8.808e+006 6.755e+011 1.000e+001 1.087e-002 9.538e-005 
1.566e-004 8.845e+006 6.758e+011 1.000e+001 1.260e-002 9.542e-005 
1.569e-004 8.882e+006 6.760e+011 1.000e+001 8.364e-003 9.546e-005 
1.572e-004 8.920e+006 6.759e+011 1.000e+001 1.082e-002 9.550e-005 
1.575e-004 8.959e+006 6.758e+011 1.000e+001 1.137e-002 9.553e-005 
1.578e-004 8.997e+006 6.762e+011 1.000e+001 1.152e-002 9.557e-005 
1.581e-004 9.035e+006 6.762e+011 1.000e+001 1.065e-002 9.561e-005 
1.584e-004 9.073e+006 6.761e+011 1.000e+001 1.261e-002 9.565e-005 
1.587e-004 9.111e+006 6.762e+011 1.000e+001 1.139e-002 9.568e-005 
1.590e-004 9.148e+006 6.763e+011 1.000e+001 1.160e-002 9.572e-005 
1.593e-004 9.187e+006 6.761e+011 1.000e+001 1.108e-002 9.576e-005 
1.596e-004 9.225e+006 6.765e+011 1.000e+001 1.148e-002 9.579e-005 
1.599e-004 9.261e+006 6.764e+011 1.000e+001 1.136e-002 9.584e-005 
1.602e-004 9.301e+006 6.767e+011 1.000e+001 1.120e-002 9.587e-005 
1.605e-004 9.339e+006 6.767e+011 1.000e+001 1.134e-002 9.591e-005 
1.608e-004 9.377e+006 6.767e+011 1.000e+001 1.144e-002 9.594e-005 
1.611e-004 9.415e+006 6.771e+011 1.000e+001 1.145e-002 9.598e-005 
1.614e-004 9.453e+006 6.771e+011 1.000e+001 1.124e-002 9.602e-005 
1.617e-004 9.494e+006 6.774e+011 1.000e+001 9.526e-003 9.604e-005 
1.620e-004 9.523e+006 6.778e+011 1.000e+001 1.228e-002 9.614e-005 
1.623e-004 9.560e+006 6.776e+011 1.000e+001 1.075e-002 9.618e-005 
1.626e-004 9.598e+006 6.779e+011 1.000e+001 5.956e-003 9.622e-005 
1.629e-004 9.634e+006 6.780e+011 1.000e+001 9.680e-003 9.626e-005 
1.632e-004 9.673e+006 6.786e+011 1.000e+001 1.125e-002 9.629e-005 
1.635e-004 9.712e+006 6.782e+011 1.000e+001 1.344e-002 9.632e-005 
1.638e-004 9.464e+006 6.683e+011 1.000e+001 2.529e-003 9.834e-005 
1.641e-004 9.253e+006 6.722e+011 1.000e+001 4.258e-003 1.001e-004 
1.644e-004 8.786e+006 6.626e+011 1.000e+001 5.796e-003 1.036e-004 
1.647e-004 7.914e+006 6.636e+011 1.000e+001 1.709e-003 1.100e-004 
1.650e-004 7.703e+006 6.638e+011 1.000e+001 1.693e-003 1.117e-004 
1.653e-004 7.543e+006 6.628e+011 1.000e+001 3.794e-004 1.131e-004 
1.656e-004 7.495e+006 6.632e+011 1.000e+001 4.026e-003 1.138e-004 
1.659e-004 7.669e+006 6.622e+011 1.000e+001 8.397e-005 1.129e-004 
1.662e-004 7.841e+006 6.605e+011 1.000e+001 2.477e-003 1.120e-004 
1.665e-004 7.933e+006 6.592e+011 1.000e+001 2.459e-003 1.116e-004 
1.668e-004 7.992e+006 6.581e+011 1.000e+001 2.738e-003 1.115e-004 
1.671e-004 8.040e+006 6.588e+011 1.000e+001 3.117e-003 1.115e-004 
1.674e-004 8.081e+006 6.584e+011 1.000e+001 3.763e-003 1.115e-004 
1.677e-004 8.119e+006 6.582e+011 1.000e+001 3.704e-003 1.115e-004 
1.680e-004 8.159e+006 6.579e+011 1.000e+001 3.635e-003 1.116e-004 
1.683e-004 8.198e+006 6.577e+011 1.000e+001 3.607e-003 1.116e-004 
1.686e-004 8.238e+006 6.580e+011 1.000e+001 3.811e-003 1.116e-004 
1.689e-004 8.278e+006 6.581e+011 1.000e+001 3.807e-003 1.116e-004 
1.692e-004 8.318e+006 6.580e+011 1.000e+001 3.724e-003 1.117e-004 
1.695e-004 8.360e+006 6.579e+011 1.000e+001 3.833e-003 1.117e-004 
1.698e-004 8.401e+006 6.581e+011 1.000e+001 3.921e-003 1.117e-004 
1.701e-004 8.441e+006 6.580e+011 1.000e+001 3.602e-003 1.117e-004 
1.704e-004 8.480e+006 6.580e+011 1.000e+001 3.947e-003 1.117e-004 
1.707e-004 8.521e+006 6.582e+011 1.000e+001 3.837e-003 1.118e-004 
1.710e-004 8.561e+006 6.580e+011 1.000e+001 3.824e-003 1.118e-004 
1.713e-004 8.600e+006 6.583e+011 1.000e+001 3.887e-003 1.118e-004 
1.716e-004 8.640e+006 6.583e+011 1.000e+001 3.184e-003 1.118e-004 
1.719e-004 8.681e+006 6.581e+011 1.000e+001 4.370e-003 1.119e-004 
1.722e-004 8.721e+006 6.585e+011 1.000e+001 3.599e-003 1.119e-004 
1.725e-004 8.760e+006 6.584e+011 1.000e+001 4.443e-003 1.119e-004 
1.728e-004 8.801e+006 6.587e+011 1.000e+001 4.456e-003 1.119e-004 
1.731e-004 8.843e+006 6.584e+011 1.000e+001 4.403e-003 1.119e-004 
1.734e-004 8.882e+006 6.585e+011 1.000e+001 4.533e-003 1.120e-004 
1.737e-004 8.923e+006 6.585e+011 1.000e+001 4.751e-003 1.120e-004 
1.740e-004 8.960e+006 6.587e+011 1.000e+001 4.781e-003 1.120e-004 
1.743e-004 9.002e+006 6.588e+011 1.000e+001 5.283e-003 1.120e-004 
1.746e-004 9.039e+006 6.591e+011 1.000e+001 4.760e-003 1.121e-004 
1.749e-004 9.082e+006 6.592e+011 1.000e+001 4.942e-003 1.121e-004 
1.752e-004 9.119e+006 6.591e+011 1.000e+001 4.809e-003 1.121e-004 
1.755e-004 9.160e+006 6.591e+011 1.000e+001 5.149e-003 1.121e-004 
1.758e-004 9.197e+006 6.590e+011 1.000e+001 4.987e-003 1.122e-004 
1.761e-004 9.236e+006 6.588e+011 1.000e+001 4.867e-003 1.122e-004 
1.764e-004 9.276e+006 6.593e+011 1.000e+001 5.101e-003 1.122e-004 
1.767e-004 9.314e+006 6.592e+011 1.000e+001 4.878e-003 1.123e-004 
1.770e-004 9.355e+006 6.593e+011 1.000e+001 5.131e-003 1.123e-004 
1.773e-004 9.394e+006 6.593e+011 1.000e+001 5.170e-003 1.123e-004 
1.776e-004 9.434e+006 6.594e+011 1.000e+001 5.398e-003 1.124e-004 
1.779e-004 9.472e+006 6.595e+011 1.000e+001 4.992e-003 1.124e-004 
1.782e-004 9.514e+006 6.595e+011 1.000e+001 4.829e-003 1.124e-004 
1.785e-004 9.551e+006 6.596e+011 1.000e+001 4.861e-003 1.124e-004 
1.788e-004 9.603e+006 6.575e+011 1.000e+001 3.795e-003 1.124e-004 
1.791e-004 9.728e+006 6.563e+011 1.000e+001 4.056e-003 1.118e-004 
1.794e-004 9.830e+006 6.555e+011 1.000e+001 4.163e-003 1.114e-004 
1.797e-004 9.917e+006 6.534e+011 1.000e+001 4.685e-003 1.111e-004 
1.800e-004 9.963e+006 6.543e+011 1.000e+001 4.274e-003 1.111e-004 
1.803e-004 1.001e+007 6.545e+011 1.000e+001 3.095e-003 1.111e-004 
1.806e-004 1.005e+007 6.544e+011 1.000e+001 3.319e-003 1.111e-004 
1.809e-004 1.009e+007 6.545e+011 1.000e+001 3.306e-003 1.111e-004 
1.812e-004 1.013e+007 6.546e+011 1.000e+001 3.373e-003 1.111e-004 
1.815e-004 1.017e+007 6.547e+011 1.000e+001 3.341e-003 1.112e-004 
1.818e-004 1.021e+007 6.547e+011 1.000e+001 4.621e-003 1.112e-004 
1.821e-004 1.025e+007 6.546e+011 1.000e+001 4.368e-003 1.112e-004 
1.824e-004 1.029e+007 6.551e+011 1.000e+001 4.883e-003 1.112e-004 
1.827e-004 1.033e+007 6.559e+011 1.000e+001 4.036e-003 1.112e-004 
1.830e-004 1.037e+007 6.554e+011 1.000e+001 3.529e-003 1.113e-004 
1.833e-004 1.041e+007 6.557e+011 1.000e+001 4.367e-003 1.113e-004 
1.836e-004 1.045e+007 6.556e+011 1.000e+001 4.439e-003 1.113e-004 
1.839e-004 1.050e+007 6.554e+011 1.000e+001 4.586e-003 1.113e-004 
1.842e-004 1.053e+007 6.553e+011 1.000e+001 4.225e-003 1.114e-004 
1.845e-004 1.057e+007 6.560e+011 1.000e+001 4.669e-003 1.114e-004 
1.848e-004 1.061e+007 6.553e+011 1.000e+001 4.401e-003 1.114e-004 
1.851e-004 1.065e+007 6.556e+011 1.000e+001 3.765e-003 1.114e-004 
1.854e-004 1.070e+007 6.562e+011 1.000e+001 4.906e-003 1.114e-004 
1.857e-004 1.074e+007 6.557e+011 1.000e+001 3.780e-003 1.114e-004 
1.860e-004 1.078e+007 6.557e+011 1.000e+001 3.278e-003 1.114e-004 
1.863e-004 1.082e+007 6.556e+011 1.000e+001 3.181e-003 1.115e-004 
1.866e-004 1.086e+007 6.551e+011 1.000e+001 3.953e-003 1.115e-004 
1.869e-004 1.090e+007 6.551e+011 1.000e+001 4.020e-003 1.115e-004 
1.872e-004 1.094e+007 6.561e+011 1.000e+001 4.709e-003 1.115e-004 
1.875e-004 1.097e+007 6.564e+011 1.000e+001 3.453e-003 1.116e-004 
1.878e-004 1.099e+007 6.565e+011 1.000e+001 2.034e-003 1.118e-004 
1.881e-004 1.103e+007 6.566e+011 1.000e+001 4.235e-003 1.118e-004 
1.884e-004 1.108e+007 6.570e+011 1.000e+001 4.244e-003 1.118e-004 
1.887e-004 1.112e+007 6.574e+011 1.000e+001 4.235e-003 1.118e-004 
1.890e-004 1.116e+007 6.575e+011 1.000e+001 2.912e-003 1.118e-004 
1.893e-004 1.120e+007 6.578e+011 1.000e+001 4.051e-003 1.118e-004 
1.896e-004 1.124e+007 6.581e+011 1.000e+001 3.734e-003 1.119e-004 
1.899e-004 1.128e+007 6.591e+011 1.000e+001 4.328e-003 1.119e-004 
1.902e-004 1.132e+007 6.580e+011 1.000e+001 5.270e-003 1.119e-004 
1.905e-004 1.136e+007 6.574e+011 1.000e+001 3.746e-003 1.119e-004 
1.908e-004 1.141e+007 6.582e+011 1.000e+001 4.477e-003 1.119e-004 
1.911e-004 1.145e+007 6.572e+011 1.000e+001 3.277e-003 1.119e-004 
1.914e-004 1.150e+007 6.572e+011 1.000e+001 2.980e-003 1.119e-004 
1.917e-004 1.154e+007 6.584e+011 1.000e+001 3.562e-003 1.119e-004 
1.920e-004 1.158e+007 6.577e+011 1.000e+001 3.535e-003 1.119e-004 
1.923e-004 1.162e+007 6.577e+011 1.000e+001 4.229e-003 1.120e-004 
1.926e-004 1.166e+007 6.583e+011 1.000e+001 4.551e-003 1.119e-004 
1.929e-004 1.171e+007 6.573e+011 1.000e+001 4.161e-003 1.119e-004 
1.932e-004 1.175e+007 6.584e+011 1.000e+001 3.523e-003 1.119e-004 
1.935e-004 1.179e+007 6.577e+011 1.000e+001 4.434e-003 1.119e-004 
1.938e-004 1.183e+007 6.576e+011 1.000e+001 4.812e-003 1.120e-004 
1.941e-004 1.187e+007 6.578e+011 1.000e+001 4.696e-003 1.120e-004 
1.944e-004 1.191e+007 6.572e+011 1.000e+001 4.653e-003 1.120e-004 
1.947e-004 1.195e+007 6.576e+011 1.000e+001 4.070e-003 1.120e-004 
1.950e-004 1.199e+007 6.574e+011 1.000e+001 3.833e-003 1.120e-004 
1.953e-004 1.203e+007 6.571e+011 1.000e+001 3.739e-003 1.121e-004 
1.956e-004 1.208e+007 6.570e+011 1.000e+001 3.948e-003 1.121e-004 
1.959e-004 1.212e+007 6.573e+011 1.000e+001 3.591e-003 1.121e-004 
1.962e-004 1.216e+007 6.570e+011 1.000e+001 3.798e-003 1.121e-004 
1.965e-004 1.220e+007 6.570e+011 1.000e+001 3.428e-003 1.121e-004 
1.968e-004 1.224e+007 6.569e+011 1.000e+001 3.575e-003 1.121e-004 
1.971e-004 1.228e+007 6.574e+011 1.000e+001 3.482e-003 1.121e-004 
1.974e-004 1.233e+007 6.572e+011 1.000e+001 3.437e-003 1.121e-004 
1.977e-004 1.237e+007 6.574e+011 1.000e+001 3.499e-003 1.122e-004 
1.980e-004 1.241e+007 6.572e+011 1.000e+001 3.468e-003 1.122e-004 
1.983e-004 1.245e+007 6.575e+011 1.000e+001 3.578e-003 1.122e-004 
1.986e-004 1.249e+007 6.572e+011 1.000e+001 3.870e-003 1.122e-004 
1.989e-004 1.253e+007 6.576e+011 1.000e+001 3.432e-003 1.122e-004 
1.992e-004 1.258e+007 6.574e+011 1.000e+001 3.568e-003 1.122e-004 
1.995e-004 1.262e+007 6.574e+011 1.000e+001 3.741e-003 1.122e-004 
1.998e-004 1.265e+007 6.576e+011 1.000e+001 3.748e-003 1.123e-004 
2.001e-004 1.269e+007 6.579e+011 1.000e+001 3.691e-003 1.123e-004 
2.004e-004 1.273e+007 6.580e+011 1.000e+001 3.756e-003 1.124e-004 
2.007e-004 1.277e+007 6.583e+011 1.000e+001 2.652e-003 1.124e-004 
2.010e-004 1.281e+007 6.586e+011 1.000e+001 3.681e-003 1.124e-004 
2.013e-004 1.285e+007 6.585e+011 1.000e+001 4.437e-003 1.124e-004 
2.016e-004 1.289e+007 6.587e+011 1.000e+001 5.074e-003 1.125e-004 
2.019e-004 1.293e+007 6.586e+011 1.000e+001 5.112e-003 1.125e-004 
2.022e-004 1.297e+007 6.593e+011 1.000e+001 4.123e-003 1.125e-004 
2.025e-004 1.301e+007 6.590e+011 1.000e+001 4.660e-003 1.125e-004 
2.028e-004 1.305e+007 6.590e+011 1.000e+001 4.675e-003 1.125e-004 
2.031e-004 1.309e+007 6.583e+011 1.000e+001 4.033e-003 1.126e-004 
2.034e-004 1.313e+007 6.585e+011 1.000e+001 3.563e-003 1.126e-004 
2.037e-004 1.317e+007 6.588e+011 1.000e+001 4.204e-003 1.126e-004 
2.040e-004 1.321e+007 6.588e+011 1.000e+001 4.601e-003 1.126e-004 
2.043e-004 1.325e+007 6.588e+011 1.000e+001 4.057e-003 1.126e-004 
2.046e-004 1.329e+007 6.589e+011 1.000e+001 4.003e-003 1.126e-004 
2.049e-004 1.333e+007 6.589e+011 1.000e+001 4.531e-003 1.127e-004 
2.052e-004 1.338e+007 6.588e+011 1.000e+001 4.601e-003 1.127e-004 
2.055e-004 1.342e+007 6.584e+011 1.000e+001 4.798e-003 1.127e-004 
2.058e-004 1.346e+007 6.584e+011 1.000e+001 4.594e-003 1.127e-004 
2.061e-004 1.350e+007 6.583e+011 1.000e+001 4.157e-003 1.127e-004 
2.064e-004 1.354e+007 6.585e+011 1.000e+001 4.399e-003 1.127e-004 
2.067e-004 1.358e+007 6.586e+011 1.000e+001 4.577e-003 1.128e-004 
2.070e-004 1.362e+007 6.598e+011 1.000e+001 4.199e-003 1.128e-004 
2.073e-004 1.366e+007 6.596e+011 1.000e+001 3.183e-003 1.128e-004 
2.076e-004 1.370e+007 6.606e+011 1.000e+001 4.443e-003 1.129e-004 
2.079e-004 1.374e+007 6.601e+011 1.000e+001 4.087e-003 1.129e-004 
2.082e-004 1.378e+007 6.600e+011 1.000e+001 3.746e-003 1.129e-004 
2.085e-004 1.382e+007 6.612e+011 1.000e+001 3.800e-003 1.129e-004 
2.088e-004 1.385e+007 6.608e+011 1.000e+001 3.868e-003 1.130e-004 
2.091e-004 1.390e+007 6.612e+011 1.000e+001 3.653e-003 1.130e-004 
2.094e-004 1.394e+007 6.608e+011 1.000e+001 3.893e-003 1.130e-004 
2.097e-004 1.398e+007 6.607e+011 1.000e+001 4.006e-003 1.130e-004 
2.100e-004 1.402e+007 6.607e+011 1.000e+001 3.726e-003 1.130e-004 
2.103e-004 1.406e+007 6.608e+011 1.000e+001 4.079e-003 1.131e-004 
2.106e-004 1.410e+007 6.606e+011 1.000e+001 3.733e-003 1.131e-004 
2.109e-004 1.414e+007 6.607e+011 1.000e+001 4.082e-003 1.131e-004 
2.112e-004 1.418e+007 6.607e+011 1.000e+001 3.855e-003 1.131e-004 
2.115e-004 1.422e+007 6.608e+011 1.000e+001 4.066e-003 1.131e-004 
2.118e-004 1.426e+007 6.605e+011 1.000e+001 3.751e-003 1.131e-004 
2.121e-004 1.430e+007 6.608e+011 1.000e+001 3.736e-003 1.132e-004 
2.124e-004 1.435e+007 6.607e+011 1.000e+001 3.596e-003 1.132e-004 
2.127e-004 1.439e+007 6.608e+011 1.000e+001 3.816e-003 1.132e-004 
2.130e-004 1.443e+007 6.608e+011 1.000e+001 3.541e-003 1.132e-004 
2.133e-004 1.446e+007 6.610e+011 1.000e+001 2.612e-003 1.133e-004 
2.136e-004 1.451e+007 6.611e+011 1.000e+001 2.770e-003 1.132e-004 
2.139e-004 1.455e+007 6.608e+011 1.000e+001 2.510e-003 1.133e-004 
2.142e-004 1.459e+007 6.609e+011 1.000e+001 2.709e-003 1.133e-004 
2.145e-004 1.463e+007 6.608e+011 1.000e+001 2.589e-003 1.133e-004 
2.148e-004 1.467e+007 6.610e+011 1.000e+001 2.663e-003 1.133e-004 
2.151e-004 1.471e+007 6.609e+011 1.000e+001 2.600e-003 1.133e-004 
2.154e-004 1.474e+007 6.618e+011 1.000e+001 2.282e-003 1.134e-004 
2.157e-004 1.478e+007 6.629e+011 1.000e+001 2.911e-003 1.135e-004 
2.160e-004 1.470e+007 6.640e+011 1.000e+001 3.829e-003 1.143e-004 
2.163e-004 1.456e+007 6.661e+011 1.000e+001 4.469e-003 1.156e-004 
2.166e-004 1.436e+007 6.680e+011 1.000e+001 3.118e-003 1.173e-004 
2.169e-004 1.427e+007 6.726e+011 1.000e+001 4.674e-003 1.182e-004 
2.172e-004 1.427e+007 6.730e+011 1.000e+001 4.276e-003 1.185e-004 
2.175e-004 1.429e+007 6.728e+011 1.000e+001 3.810e-003 1.187e-004 
2.178e-004 1.432e+007 6.731e+011 1.000e+001 5.279e-003 1.188e-004 
2.181e-004 1.435e+007 6.731e+011 1.000e+001 5.366e-003 1.188e-004 
2.184e-004 1.439e+007 6.731e+011 1.000e+001 5.118e-003 1.189e-004 
2.187e-004 1.443e+007 6.732e+011 1.000e+001 5.040e-003 1.189e-004 
2.190e-004 1.447e+007 6.732e+011 1.000e+001 1.955e-003 1.189e-004 
2.193e-004 1.451e+007 6.739e+011 1.000e+001 4.794e-003 1.190e-004 
2.196e-004 1.455e+007 6.736e+011 1.000e+001 5.165e-003 1.190e-004 
2.199e-004 1.457e+007 6.729e+011 1.000e+001 4.636e-003 1.191e-004 
2.202e-004 1.461e+007 6.741e+011 1.000e+001 3.208e-003 1.191e-004 
2.205e-004 1.465e+007 6.731e+011 1.000e+001 2.425e-003 1.192e-004 
2.208e-004 1.469e+007 6.732e+011 1.000e+001 2.397e-003 1.192e-004 
2.211e-004 1.473e+007 6.733e+011 1.000e+001 2.281e-003 1.192e-004 
2.214e-004 1.477e+007 6.733e+011 1.000e+001 2.724e-003 1.192e-004 
2.217e-004 1.481e+007 6.737e+011 1.000e+001 5.292e-003 1.193e-004 
2.220e-004 1.485e+007 6.744e+011 1.000e+001 3.160e-003 1.193e-004 
2.223e-004 1.489e+007 6.739e+011 1.000e+001 3.250e-003 1.193e-004 
2.226e-004 1.493e+007 6.736e+011 1.000e+001 3.133e-003 1.193e-004 
2.229e-004 1.497e+007 6.737e+011 1.000e+001 3.451e-003 1.194e-004 
2.232e-004 1.501e+007 6.737e+011 1.000e+001 3.315e-003 1.194e-004 
2.235e-004 1.505e+007 6.739e+011 1.000e+001 3.412e-003 1.194e-004 
2.238e-004 1.509e+007 6.743e+011 1.000e+001 3.355e-003 1.194e-004 
2.241e-004 1.513e+007 6.736e+011 1.000e+001 3.270e-003 1.195e-004 
2.244e-004 1.516e+007 6.740e+011 1.000e+001 3.748e-003 1.195e-004 
2.247e-004 1.520e+007 6.741e+011 1.000e+001 4.018e-003 1.196e-004 
2.250e-004 1.523e+007 6.738e+011 1.000e+001 4.270e-003 1.196e-004 
2.253e-004 1.526e+007 6.742e+011 1.000e+001 2.826e-003 1.197e-004 
2.256e-004 1.529e+007 6.735e+011 1.000e+001 5.475e-003 1.198e-004 
2.259e-004 1.529e+007 6.745e+011 1.000e+001 4.333e-003 1.201e-004 
2.262e-004 1.529e+007 6.761e+011 1.000e+001 1.113e-003 1.204e-004 
2.265e-004 1.529e+007 6.755e+011 1.000e+001 1.165e-003 1.207e-004 
2.268e-004 1.531e+007 6.767e+011 1.000e+001 2.817e-003 1.209e-004 
2.271e-004 1.534e+007 6.771e+011 1.000e+001 4.757e-003 1.210e-004 
2.274e-004 1.532e+007 6.783e+011 1.000e+001 4.186e-003 1.214e-004 
2.277e-004 1.528e+007 6.801e+011 1.000e+001 5.926e-003 1.220e-004 
2.280e-004 1.520e+007 6.835e+011 1.000e+001 1.160e-003 1.229e-004 
2.283e-004 1.522e+007 6.850e+011 1.000e+001 3.127e-003 1.230e-004 
2.286e-004 1.525e+007 6.856e+011 1.000e+001 1.995e-003 1.231e-004 
2.289e-004 1.529e+007 6.846e+011 1.000e+001 3.950e-003 1.231e-004 
2.292e-004 1.533e+007 6.848e+011 1.000e+001 3.516e-003 1.232e-004 
2.295e-004 1.537e+007 6.847e+011 1.000e+001 2.037e-003 1.232e-004 
2.298e-004 1.541e+007 6.844e+011 1.000e+001 1.736e-003 1.232e-004 
2.301e-004 1.545e+007 6.836e+011 1.000e+001 1.812e-004 1.232e-004 
2.304e-004 1.549e+007 6.845e+011 1.000e+001 4.144e-003 1.233e-004 
2.307e-004 1.552e+007 6.849e+011 1.000e+001 2.008e-003 1.233e-004 
2.310e-004 1.556e+007 6.846e+011 1.000e+001 2.350e-003 1.233e-004 
2.313e-004 1.560e+007 6.854e+011 1.000e+001 1.924e-003 1.234e-004 
2.316e-004 1.564e+007 6.854e+011 1.000e+001 7.052e-004 1.235e-004 
2.319e-004 1.568e+007 6.860e+011 1.000e+001 1.416e-003 1.234e-004 
2.322e-004 1.572e+007 6.854e+011 1.000e+001 9.211e-004 1.235e-004 
2.325e-004 1.576e+007 6.854e+011 1.000e+001 1.223e-003 1.235e-004 
2.328e-004 1.580e+007 6.853e+011 1.000e+001 8.140e-004 1.235e-004 
2.331e-004 1.584e+007 6.860e+011 1.000e+001 3.712e-003 1.236e-004 
2.334e-004 1.588e+007 6.862e+011 1.000e+001 7.159e-004 1.236e-004 
2.337e-004 1.592e+007 6.855e+011 1.000e+001 2.433e-003 1.236e-004 
2.340e-004 1.596e+007 6.861e+011 1.000e+001 1.458e-004 1.236e-004 
2.343e-004 1.599e+007 6.855e+011 1.000e+001 9.245e-004 1.237e-004 
2.346e-004 1.603e+007 6.858e+011 1.000e+001 1.533e-004 1.237e-004 
2.349e-004 1.607e+007 6.864e+011 1.000e+001 9.144e-004 1.237e-004 
2.352e-004 1.611e+007 6.868e+011 1.000e+001 2.243e-003 1.238e-004 
2.355e-004 1.615e+007 6.863e+011 1.000e+001 2.563e-003 1.238e-004 
2.358e-004 1.619e+007 6.862e+011 1.000e+001 5.263e-003 1.238e-004 
2.361e-004 1.623e+007 6.860e+011 1.000e+001 1.177e-003 1.238e-004 
2.364e-004 1.627e+007 6.861e+011 1.000e+001 3.601e-003 1.239e-004 
2.367e-004 1.631e+007 6.860e+011 1.000e+001 2.919e-003 1.239e-004 
2.370e-004 1.635e+007 6.864e+011 1.000e+001 2.838e-003 1.239e-004 
2.373e-004 1.639e+007 6.863e+011 1.000e+001 5.775e-003 1.240e-004 
2.376e-004 1.642e+007 6.869e+011 1.000e+001 2.997e-003 1.240e-004 
2.379e-004 1.645e+007 6.874e+011 1.000e+001 3.847e-003 1.241e-004 
2.382e-004 1.649e+007 6.871e+011 1.000e+001 8.670e-004 1.242e-004 
2.385e-004 1.652e+007 6.872e+011 1.000e+001 3.408e-003 1.242e-004 
2.388e-004 1.656e+007 6.876e+011 1.000e+001 1.833e-004 1.243e-004 
2.391e-004 1.659e+007 6.881e+011 1.000e+001 1.413e-003 1.243e-004 
2.394e-004 1.663e+007 6.892e+011 1.000e+001 2.098e-003 1.244e-004 
2.397e-004 1.666e+007 6.885e+011 1.000e+001 5.848e-004 1.245e-004 
2.400e-004 1.670e+007 6.891e+011 1.000e+001 2.747e-003 1.245e-004 
2.403e-004 1.673e+007 6.888e+011 1.000e+001 7.447e-003 1.246e-004 
2.406e-004 1.677e+007 6.894e+011 1.000e+001 3.880e-003 1.246e-004 
2.409e-004 1.681e+007 6.887e+011 1.000e+001 3.251e-003 1.247e-004 
2.412e-004 1.684e+007 6.887e+011 1.000e+001 3.516e-003 1.247e-004 
2.415e-004 1.687e+007 6.893e+011 1.000e+001 4.242e-004 1.248e-004 
2.418e-004 1.691e+007 6.895e+011 1.000e+001 1.026e-003 1.249e-004 
2.421e-004 1.694e+007 6.894e+011 1.000e+001 4.963e-003 1.249e-004 
2.424e-004 1.698e+007 6.899e+011 1.000e+001 4.055e-003 1.250e-004 
2.427e-004 1.702e+007 6.897e+011 1.000e+001 2.546e-003 1.250e-004 
2.430e-004 1.705e+007 6.900e+011 1.000e+001 1.793e-003 1.250e-004 
2.433e-004 1.709e+007 6.904e+011 1.000e+001 7.585e-004 1.251e-004 
2.436e-004 1.712e+007 6.901e+011 1.000e+001 4.177e-004 1.252e-004 
2.439e-004 1.716e+007 6.907e+011 1.000e+001 9.438e-004 1.252e-004 
2.442e-004 1.719e+007 6.912e+011 1.000e+001 3.685e-004 1.253e-004 
2.445e-004 1.721e+007 6.919e+011 1.000e+001 2.467e-003 1.255e-004 
2.448e-004 1.724e+007 6.922e+011 1.000e+001 3.735e-003 1.256e-004 
2.451e-004 1.724e+007 6.924e+011 1.000e+001 2.160e-003 1.258e-004 
2.454e-004 1.724e+007 6.939e+011 1.000e+001 2.458e-003 1.261e-004 
2.457e-004 1.721e+007 6.949e+011 1.000e+001 5.261e-005 1.266e-004 
2.460e-004 1.707e+007 6.980e+011 1.000e+001 2.395e-003 1.279e-004 
2.463e-004 1.678e+007 7.050e+011 1.000e+001 3.914e-003 1.302e-004 
2.466e-004 1.654e+007 7.094e+011 1.000e+001 2.752e-003 1.322e-004 
2.469e-004 1.638e+007 7.170e+011 1.000e+001 3.054e-003 1.336e-004 
2.472e-004 1.623e+007 7.231e+011 1.000e+001 5.711e-003 1.349e-004 
2.475e-004 1.557e+007 7.437e+011 1.000e+001 4.445e-003 1.398e-004 
2.478e-004 1.387e+007 7.188e+011 1.000e+001 1.205e-002 1.519e-004 
2.481e-004 1.228e+007 7.051e+011 1.000e+001 5.559e-003 1.632e-004 
2.484e-004 1.093e+007 6.831e+011 1.000e+001 5.406e-003 1.728e-004 
2.487e-004 9.451e+006 6.740e+011 1.000e+001 6.516e-003 1.833e-004 
2.490e-004 9.063e+006 6.810e+011 1.000e+001 4.029e-003 1.863e-004 
2.493e-004 8.992e+006 6.843e+011 1.000e+001 3.022e-003 1.871e-004 
2.496e-004 8.802e+006 6.812e+011 1.000e+001 5.609e-003 1.887e-004 
2.499e-004 8.535e+006 6.779e+011 1.000e+001 4.967e-003 1.909e-004 
2.502e-004 8.417e+006 6.782e+011 1.000e+001 4.434e-003 1.920e-004 
2.505e-004 8.338e+006 6.780e+011 1.000e+001 4.434e-003 1.928e-004 
2.508e-004 8.127e+006 6.766e+011 1.000e+001 6.723e-003 1.946e-004 
2.511e-004 7.607e+006 6.753e+011 1.000e+001 4.549e-003 1.985e-004 
2.514e-004 7.176e+006 6.796e+011 1.000e+001 5.042e-003 2.018e-004 
2.517e-004 6.942e+006 6.846e+011 1.000e+001 4.332e-003 2.037e-004 
2.520e-004 6.838e+006 6.862e+011 1.000e+001 3.501e-003 2.047e-004 
2.523e-004 6.756e+006 6.875e+011 1.000e+001 5.257e-003 2.056e-004 
2.526e-004 6.670e+006 6.899e+011 1.000e+001 4.936e-003 2.065e-004 
2.529e-004 6.665e+006 6.894e+011 1.000e+001 2.521e-003 2.068e-004 
2.532e-004 6.682e+006 6.897e+011 1.000e+001 3.858e-003 2.070e-004 
2.535e-004 6.692e+006 6.895e+011 1.000e+001 2.220e-003 2.072e-004 
2.538e-004 6.693e+006 6.903e+011 1.000e+001 1.733e-003 2.075e-004 
2.541e-004 6.711e+006 6.909e+011 1.000e+001 3.679e-003 2.077e-004 
2.544e-004 6.385e+006 6.702e+011 1.000e+001 4.952e-003 2.102e-004 
2.547e-004 5.851e+006 6.695e+011 1.000e+001 4.458e-003 2.142e-004 
2.550e-004 5.503e+006 6.690e+011 1.000e+001 5.036e-003 2.169e-004 
2.553e-004 5.304e+006 6.683e+011 1.000e+001 4.195e-003 2.186e-004 
2.556e-004 5.235e+006 6.689e+011 1.000e+001 4.490e-003 2.194e-004 
2.559e-004 5.220e+006 6.698e+011 1.000e+001 4.168e-003 2.198e-004 
2.562e-004 5.184e+006 6.694e+011 1.000e+001 2.978e-003 2.203e-004 
2.565e-004 5.160e+006 6.704e+011 1.000e+001 3.159e-003 2.208e-004 
2.568e-004 5.254e+006 6.711e+011 1.000e+001 3.649e-003 2.205e-004 
2.571e-004 5.337e+006 6.713e+011 1.000e+001 3.987e-003 2.202e-004 
2.574e-004 5.378e+006 6.711e+011 1.000e+001 4.383e-003 2.202e-004 
2.577e-004 5.420e+006 6.717e+011 1.000e+001 4.711e-003 2.202e-004 
2.580e-004 5.459e+006 6.718e+011 1.000e+001 5.156e-003 2.202e-004 
2.583e-004 5.498e+006 6.718e+011 1.000e+001 4.741e-003 2.203e-004 
2.586e-004 5.533e+006 6.717e+011 1.000e+001 4.222e-003 2.203e-004 
2.589e-004 5.575e+006 6.717e+011 1.000e+001 4.691e-003 2.203e-004 
2.592e-004 5.619e+006 6.717e+011 1.000e+001 4.744e-003 2.203e-004 
2.595e-004 5.657e+006 6.716e+011 1.000e+001 4.379e-003 2.204e-004 
2.598e-004 5.698e+006 6.717e+011 1.000e+001 5.263e-003 2.204e-004 
2.601e-004 5.736e+006 6.717e+011 1.000e+001 4.722e-003 2.204e-004 
2.604e-004 5.779e+006 6.717e+011 1.000e+001 4.882e-003 2.204e-004 
2.607e-004 5.818e+006 6.717e+011 1.000e+001 5.288e-003 2.205e-004 
2.610e-004 5.857e+006 6.718e+011 1.000e+001 4.762e-003 2.205e-004 
2.613e-004 5.896e+006 6.718e+011 1.000e+001 4.354e-003 2.205e-004 
2.616e-004 5.935e+006 6.719e+011 1.000e+001 4.372e-003 2.206e-004 
2.619e-004 5.973e+006 6.720e+011 1.000e+001 4.000e-003 2.206e-004 
2.622e-004 6.012e+006 6.720e+011 1.000e+001 4.425e-003 2.206e-004 
2.625e-004 6.051e+006 6.721e+011 1.000e+001 4.043e-003 2.206e-004 
2.628e-004 6.091e+006 6.722e+011 1.000e+001 4.507e-003 2.207e-004 
2.631e-004 6.130e+006 6.722e+011 1.000e+001 4.502e-003 2.207e-004 
2.634e-004 6.169e+006 6.722e+011 1.000e+001 4.575e-003 2.207e-004 
2.637e-004 6.208e+006 6.722e+011 1.000e+001 4.488e-003 2.208e-004 
2.640e-004 6.247e+006 6.723e+011 1.000e+001 4.543e-003 2.208e-004 
2.643e-004 6.287e+006 6.723e+011 1.000e+001 4.511e-003 2.208e-004 
2.646e-004 6.326e+006 6.723e+011 1.000e+001 4.518e-003 2.208e-004 
2.649e-004 6.364e+006 6.724e+011 1.000e+001 4.557e-003 2.209e-004 
2.652e-004 6.402e+006 6.724e+011 1.000e+001 4.485e-003 2.209e-004 
2.655e-004 6.442e+006 6.724e+011 1.000e+001 4.568e-003 2.209e-004 
2.658e-004 6.481e+006 6.723e+011 1.000e+001 4.527e-003 2.210e-004 
2.661e-004 6.524e+006 6.724e+011 1.000e+001 4.400e-003 2.210e-004 
2.664e-004 6.560e+006 6.725e+011 1.000e+001 4.575e-003 2.210e-004 
2.667e-004 6.597e+006 6.724e+011 1.000e+001 4.653e-003 2.211e-004 
2.670e-004 6.637e+006 6.725e+011 1.000e+001 4.597e-003 2.211e-004 
2.673e-004 6.674e+006 6.725e+011 1.000e+001 4.793e-003 2.211e-004 
2.676e-004 6.681e+006 6.720e+011 1.000e+001 4.850e-003 2.214e-004 
2.679e-004 6.631e+006 6.719e+011 1.000e+001 4.949e-003 2.220e-004 
2.682e-004 6.576e+006 6.722e+011 1.000e+001 4.753e-003 2.227e-004 
2.685e-004 6.552e+006 6.727e+011 1.000e+001 4.708e-003 2.232e-004 
2.688e-004 6.552e+006 6.730e+011 1.000e+001 4.769e-003 2.235e-004 
2.691e-004 6.567e+006 6.732e+011 1.000e+001 4.631e-003 2.237e-004 
2.694e-004 6.590e+006 6.733e+011 1.000e+001 4.783e-003 2.238e-004 
2.697e-004 6.617e+006 6.735e+011 1.000e+001 4.704e-003 2.239e-004 
2.700e-004 6.646e+006 6.736e+011 1.000e+001 4.659e-003 2.240e-004 
2.703e-004 6.678e+006 6.736e+011 1.000e+001 4.791e-003 2.241e-004 
2.706e-004 6.710e+006 6.738e+011 1.000e+001 4.717e-003 2.242e-004 
2.709e-004 6.744e+006 6.738e+011 1.000e+001 4.676e-003 2.243e-004 
2.712e-004 6.777e+006 6.739e+011 1.000e+001 4.672e-003 2.243e-004 
2.715e-004 6.810e+006 6.740e+011 1.000e+001 4.774e-003 2.244e-004 
2.718e-004 6.843e+006 6.739e+011 1.000e+001 4.742e-003 2.245e-004 
2.721e-004 6.876e+006 6.740e+011 1.000e+001 4.807e-003 2.245e-004 
2.724e-004 6.909e+006 6.741e+011 1.000e+001 4.753e-003 2.246e-004 
2.727e-004 6.941e+006 6.741e+011 1.000e+001 4.878e-003 2.247e-004 
2.730e-004 6.974e+006 6.744e+011 1.000e+001 4.598e-003 2.248e-004 
2.733e-004 7.000e+006 6.744e+011 1.000e+001 4.916e-003 2.249e-004 
2.736e-004 7.020e+006 6.746e+011 1.000e+001 4.852e-003 2.250e-004 
2.739e-004 7.026e+006 6.748e+011 1.000e+001 4.903e-003 2.253e-004 
2.742e-004 7.045e+006 6.746e+011 1.000e+001 4.249e-003 2.255e-004 
2.745e-004 7.051e+006 6.747e+011 1.000e+001 5.450e-003 2.257e-004 
2.748e-004 7.047e+006 6.759e+011 1.000e+001 4.692e-003 2.261e-004 
2.751e-004 7.013e+006 6.693e+011 1.000e+001 4.998e-003 2.266e-004 
2.754e-004 6.928e+006 6.703e+011 1.000e+001 5.054e-003 2.275e-004 
2.757e-004 6.831e+006 6.674e+011 1.000e+001 5.856e-003 2.285e-004 
2.760e-004 6.771e+006 6.680e+011 1.000e+001 4.526e-003 2.292e-004 
2.763e-004 6.724e+006 6.701e+011 1.000e+001 4.468e-003 2.298e-004 
2.766e-004 6.682e+006 6.718e+011 1.000e+001 4.555e-003 2.304e-004 
2.769e-004 6.647e+006 6.722e+011 1.000e+001 4.623e-003 2.309e-004 
2.772e-004 6.729e+006 6.712e+011 1.000e+001 3.396e-003 2.307e-004 
2.775e-004 6.795e+006 6.704e+011 1.000e+001 4.272e-003 2.305e-004 
2.778e-004 6.853e+006 6.701e+011 1.000e+001 4.694e-003 2.304e-004 
2.781e-004 6.900e+006 6.699e+011 1.000e+001 4.612e-003 2.304e-004 
2.784e-004 6.867e+006 6.689e+011 1.000e+001 6.217e-003 2.309e-004 
2.787e-004 6.697e+006 6.691e+011 1.000e+001 4.858e-003 2.324e-004 
2.790e-004 6.626e+006 6.690e+011 1.000e+001 5.000e-003 2.332e-004 
2.793e-004 6.623e+006 6.694e+011 1.000e+001 4.779e-003 2.335e-004 
2.796e-004 6.646e+006 6.694e+011 1.000e+001 4.704e-003 2.336e-004 
2.799e-004 6.676e+006 6.692e+011 1.000e+001 5.266e-003 2.337e-004 
2.802e-004 6.705e+006 6.692e+011 1.000e+001 5.384e-003 2.338e-004 
2.805e-004 6.733e+006 6.696e+011 1.000e+001 4.989e-003 2.339e-004 
2.808e-004 6.759e+006 6.701e+011 1.000e+001 5.137e-003 2.340e-004 
2.811e-004 6.789e+006 6.702e+011 1.000e+001 4.849e-003 2.341e-004 
2.814e-004 6.824e+006 6.702e+011 1.000e+001 5.012e-003 2.342e-004 
2.817e-004 6.859e+006 6.702e+011 1.000e+001 5.142e-003 2.343e-004 
2.820e-004 6.895e+006 6.702e+011 1.000e+001 4.722e-003 2.343e-004 
2.823e-004 6.930e+006 6.703e+011 1.000e+001 4.813e-003 2.344e-004 
2.826e-004 6.967e+006 6.704e+011 1.000e+001 4.732e-003 2.344e-004 
2.829e-004 7.004e+006 6.707e+011 1.000e+001 4.873e-003 2.345e-004 
2.832e-004 7.038e+006 6.707e+011 1.000e+001 5.112e-003 2.345e-004 
2.835e-004 7.073e+006 6.708e+011 1.000e+001 5.098e-003 2.346e-004 
2.838e-004 7.108e+006 6.708e+011 1.000e+001 4.955e-003 2.346e-004 
2.841e-004 7.144e+006 6.709e+011 1.000e+001 4.892e-003 2.347e-004 
2.844e-004 7.180e+006 6.709e+011 1.000e+001 4.800e-003 2.347e-004 
2.847e-004 7.209e+006 6.712e+011 1.000e+001 5.002e-003 2.348e-004 
2.850e-004 7.244e+006 6.711e+011 1.000e+001 4.911e-003 2.349e-004 
2.853e-004 7.279e+006 6.713e+011 1.000e+001 4.782e-003 2.350e-004 
2.856e-004 7.316e+006 6.714e+011 1.000e+001 5.580e-003 2.350e-004 
2.859e-004 7.352e+006 6.718e+011 1.000e+001 4.903e-003 2.351e-004 
2.862e-004 7.388e+006 6.717e+011 1.000e+001 4.884e-003 2.351e-004 
2.865e-004 7.424e+006 6.718e+011 1.000e+001 5.309e-003 2.351e-004 
2.868e-004 7.461e+006 6.719e+011 1.000e+001 5.513e-003 2.352e-004 
2.871e-004 7.497e+006 6.712e+011 1.000e+001 4.980e-003 2.352e-004 
2.874e-004 7.533e+006 6.716e+011 1.000e+001 3.158e-003 2.353e-004 
2.877e-004 7.568e+006 6.717e+011 1.000e+001 4.787e-003 2.354e-004 
2.880e-004 7.605e+006 6.722e+011 1.000e+001 4.892e-003 2.354e-004 
2.883e-004 7.642e+006 6.724e+011 1.000e+001 4.402e-003 2.354e-004 
2.886e-004 7.677e+006 6.725e+011 1.000e+001 4.689e-003 2.355e-004 
2.889e-004 7.713e+006 6.728e+011 1.000e+001 4.761e-003 2.356e-004 
2.892e-004 7.749e+006 6.728e+011 1.000e+001 5.184e-003 2.356e-004 
2.895e-004 7.785e+006 6.730e+011 1.000e+001 5.084e-003 2.357e-004 
2.898e-004 7.821e+006 6.731e+011 1.000e+001 4.895e-003 2.357e-004 
2.901e-004 7.856e+006 6.734e+011 1.000e+001 5.052e-003 2.358e-004 
2.904e-004 7.892e+006 6.735e+011 1.000e+001 5.327e-003 2.358e-004 
2.907e-004 7.928e+006 6.735e+011 1.000e+001 5.253e-003 2.359e-004 
2.910e-004 7.965e+006 6.737e+011 1.000e+001 5.075e-003 2.359e-004 
2.913e-004 7.993e+006 6.711e+011 1.000e+001 3.008e-003 2.360e-004 
2.916e-004 8.017e+006 6.726e+011 1.000e+001 4.817e-003 2.362e-004 
2.919e-004 8.053e+006 6.715e+011 1.000e+001 3.433e-003 2.362e-004 
2.922e-004 8.090e+006 6.715e+011 1.000e+001 3.721e-003 2.362e-004 
2.925e-004 8.125e+006 6.715e+011 1.000e+001 5.676e-003 2.363e-004 
2.928e-004 8.158e+006 6.715e+011 1.000e+001 4.947e-003 2.364e-004 
2.931e-004 8.192e+006 6.719e+011 1.000e+001 5.515e-003 2.364e-004 
2.934e-004 8.225e+006 6.720e+011 1.000e+001 5.097e-003 2.365e-004 
2.937e-004 8.258e+006 6.722e+011 1.000e+001 5.158e-003 2.366e-004 
2.940e-004 8.291e+006 6.724e+011 1.000e+001 5.510e-003 2.367e-004 
2.943e-004 8.324e+006 6.725e+011 1.000e+001 5.074e-003 2.367e-004 
2.946e-004 8.357e+006 6.730e+011 1.000e+001 4.970e-003 2.368e-004 
2.949e-004 8.392e+006 6.737e+011 1.000e+001 4.235e-003 2.369e-004 
2.952e-004 8.427e+006 6.740e+011 1.000e+001 3.914e-003 2.369e-004 
2.955e-004 8.461e+006 6.749e+011 1.000e+001 5.682e-003 2.370e-004 
2.958e-004 8.486e+006 6.745e+011 1.000e+001 5.009e-003 2.371e-004 
2.961e-004 8.506e+006 6.749e+011 1.000e+001 4.381e-003 2.373e-004 
2.964e-004 8.523e+006 6.752e+011 1.000e+001 3.609e-003 2.375e-004 
2.967e-004 8.520e+006 6.758e+011 1.000e+001 3.278e-003 2.378e-004 
2.970e-004 8.473e+006 6.775e+011 1.000e+001 2.751e-003 2.384e-004 
2.973e-004 8.421e+006 6.783e+011 1.000e+001 4.493e-003 2.391e-004 
2.976e-004 8.351e+006 6.800e+011 1.000e+001 3.841e-003 2.398e-004 
2.979e-004 8.255e+006 6.828e+011 1.000e+001 4.201e-003 2.408e-004 
2.982e-004 7.942e+006 6.715e+011 1.000e+001 4.466e-003 2.433e-004 
2.985e-004 7.281e+006 6.627e+011 1.000e+001 6.091e-003 2.481e-004 
2.988e-004 6.883e+006 6.622e+011 1.000e+001 4.594e-003 2.512e-004 
2.991e-004 6.594e+006 6.630e+011 1.000e+001 4.873e-003 2.535e-004 
2.994e-004 6.426e+006 6.616e+011 1.000e+001 3.623e-003 2.550e-004 
2.997e-004 6.360e+006 6.631e+011 1.000e+001 3.066e-003 2.557e-004 
3.000e-004 6.367e+006 6.632e+011 1.000e+001 2.986e-003 2.560e-004 
3.003e-004 6.395e+006 6.629e+011 1.000e+001 3.215e-003 2.561e-004 
3.006e-004 6.402e+006 6.627e+011 1.000e+001 3.193e-003 2.563e-004 
3.009e-004 6.376e+006 6.626e+011 1.000e+001 3.093e-003 2.568e-004 
3.012e-004 6.139e+006 6.606e+011 1.000e+001 2.819e-003 2.587e-004 
3.015e-004 5.923e+006 6.579e+011 1.000e+001 4.082e-003 2.605e-004 
3.018e-004 5.692e+006 6.546e+011 1.000e+001 3.578e-003 2.624e-004 
3.021e-004 5.583e+006 6.544e+011 1.000e+001 3.524e-003 2.635e-004 
3.024e-004 5.543e+006 6.554e+011 1.000e+001 2.985e-003 2.641e-004 
3.027e-004 5.506e+006 6.564e+011 1.000e+001 2.285e-003 2.646e-004 
3.030e-004 5.391e+006 6.587e+011 1.000e+001 3.602e-003 2.657e-004 
3.033e-004 5.238e+006 6.615e+011 1.000e+001 3.247e-003 2.671e-004 
3.036e-004 5.222e+006 6.626e+011 1.000e+001 4.489e-003 2.675e-004 
3.039e-004 5.242e+006 6.629e+011 1.000e+001 4.469e-003 2.676e-004 
3.042e-004 5.272e+006 6.630e+011 1.000e+001 3.548e-003 2.677e-004 
3.045e-004 5.305e+006 6.630e+011 1.000e+001 2.741e-003 2.678e-004 
3.048e-004 5.339e+006 6.632e+011 1.000e+001 2.658e-003 2.679e-004 
3.051e-004 5.374e+006 6.634e+011 1.000e+001 4.469e-003 2.679e-004 
3.054e-004 5.409e+006 6.633e+011 1.000e+001 4.352e-003 2.680e-004 
3.057e-004 5.446e+006 6.634e+011 1.000e+001 3.902e-003 2.680e-004 
3.060e-004 5.482e+006 6.634e+011 1.000e+001 3.626e-003 2.681e-004 
3.063e-004 5.519e+006 6.636e+011 1.000e+001 4.597e-003 2.681e-004 
3.066e-004 5.553e+006 6.636e+011 1.000e+001 3.847e-003 2.682e-004 
3.069e-004 5.590e+006 6.637e+011 1.000e+001 3.494e-003 2.682e-004 
3.072e-004 5.627e+006 6.637e+011 1.000e+001 3.496e-003 2.683e-004 
3.075e-004 5.662e+006 6.641e+011 1.000e+001 3.227e-003 2.683e-004 
3.078e-004 5.698e+006 6.643e+011 1.000e+001 2.561e-003 2.684e-004 
3.081e-004 5.714e+006 6.631e+011 1.000e+001 3.076e-003 2.686e-004 
3.084e-004 5.734e+006 6.634e+011 1.000e+001 3.001e-003 2.687e-004 
3.087e-004 5.764e+006 6.635e+011 1.000e+001 5.273e-003 2.688e-004 
3.090e-004 5.797e+006 6.636e+011 1.000e+001 5.535e-003 2.689e-004 
3.093e-004 5.831e+006 6.639e+011 1.000e+001 5.477e-003 2.690e-004 
3.096e-004 5.865e+006 6.639e+011 1.000e+001 5.387e-003 2.690e-004 
3.099e-004 5.901e+006 6.639e+011 1.000e+001 5.361e-003 2.691e-004 
3.102e-004 5.937e+006 6.640e+011 1.000e+001 3.666e-003 2.691e-004 
3.105e-004 5.972e+006 6.642e+011 1.000e+001 5.363e-003 2.692e-004 
3.108e-004 6.007e+006 6.645e+011 1.000e+001 5.745e-003 2.693e-004 
3.111e-004 6.042e+006 6.647e+011 1.000e+001 5.486e-003 2.693e-004 
3.114e-004 6.077e+006 6.648e+011 1.000e+001 3.764e-003 2.694e-004 
3.117e-004 6.111e+006 6.651e+011 1.000e+001 5.611e-003 2.694e-004 
3.120e-004 6.144e+006 6.657e+011 1.000e+001 3.357e-003 2.695e-004 
3.123e-004 6.181e+006 6.668e+011 1.000e+001 2.493e-003 2.695e-004 
3.126e-004 6.214e+006 6.669e+011 1.000e+001 4.860e-003 2.696e-004 
3.129e-004 6.241e+006 6.670e+011 1.000e+001 4.738e-003 2.697e-004 
3.132e-004 6.268e+006 6.673e+011 1.000e+001 5.012e-003 2.698e-004 
3.135e-004 6.302e+006 6.677e+011 1.000e+001 3.070e-003 2.699e-004 
3.138e-004 6.338e+006 6.678e+011 1.000e+001 3.442e-003 2.700e-004 
3.141e-004 6.373e+006 6.680e+011 1.000e+001 5.229e-003 2.700e-004 
3.144e-004 6.407e+006 6.681e+011 1.000e+001 5.145e-003 2.701e-004 
3.147e-004 6.442e+006 6.682e+011 1.000e+001 5.184e-003 2.701e-004 
3.150e-004 6.478e+006 6.683e+011 1.000e+001 3.098e-003 2.702e-004 
3.153e-004 6.513e+006 6.684e+011 1.000e+001 5.124e-003 2.703e-004 
3.156e-004 6.549e+006 6.686e+011 1.000e+001 5.391e-003 2.703e-004 
3.159e-004 6.585e+006 6.687e+011 1.000e+001 3.321e-003 2.704e-004 
3.162e-004 6.620e+006 6.688e+011 1.000e+001 5.086e-003 2.704e-004 
3.165e-004 6.655e+006 6.689e+011 1.000e+001 5.315e-003 2.705e-004 
3.168e-004 6.691e+006 6.690e+011 1.000e+001 5.244e-003 2.705e-004 
3.171e-004 6.726e+006 6.692e+011 1.000e+001 5.245e-003 2.706e-004 
3.174e-004 6.760e+006 6.693e+011 1.000e+001 3.296e-003 2.706e-004 
3.177e-004 6.791e+006 6.692e+011 1.000e+001 4.821e-003 2.707e-004 
3.180e-004 6.817e+006 6.691e+011 1.000e+001 5.487e-003 2.708e-004 
3.183e-004 6.845e+006 6.695e+011 1.000e+001 5.277e-003 2.710e-004 
3.186e-004 6.876e+006 6.697e+011 1.000e+001 5.249e-003 2.710e-004 
3.189e-004 6.908e+006 6.698e+011 1.000e+001 4.749e-003 2.711e-004 
3.192e-004 6.940e+006 6.700e+011 1.000e+001 4.885e-003 2.712e-004 
3.195e-004 6.968e+006 6.700e+011 1.000e+001 5.853e-003 2.713e-004 
3.198e-004 6.990e+006 6.704e+011 1.000e+001 5.203e-003 2.715e-004 
3.201e-004 7.010e+006 6.704e+011 1.000e+001 5.407e-003 2.716e-004 
3.204e-004 7.032e+006 6.706e+011 1.000e+001 2.846e-003 2.718e-004 
3.207e-004 7.051e+006 6.721e+011 1.000e+001 2.935e-003 2.719e-004 
3.210e-004 7.072e+006 6.723e+011 1.000e+001 5.583e-005 2.721e-004 
3.213e-004 7.092e+006 6.727e+011 1.000e+001 1.451e-004 2.722e-004 
3.216e-004 7.112e+006 6.731e+011 1.000e+001 7.408e-004 2.724e-004 
3.219e-004 7.132e+006 6.735e+011 1.000e+001 1.417e-003 2.726e-004 
3.222e-004 7.155e+006 6.738e+011 1.000e+001 1.209e-003 2.727e-004 
3.225e-004 7.177e+006 6.743e+011 1.000e+001 2.427e-003 2.729e-004 
3.228e-004 7.197e+006 6.746e+011 1.000e+001 2.957e-003 2.730e-004 
3.231e-004 7.217e+006 6.751e+011 1.000e+001 1.322e-003 2.732e-004 
3.234e-004 7.234e+006 6.754e+011 1.000e+001 5.009e-003 2.734e-004 
3.237e-004 7.253e+006 6.760e+011 1.000e+001 4.219e-003 2.735e-004 
3.240e-004 7.268e+006 6.761e+011 1.000e+001 4.741e-003 2.737e-004 
3.243e-004 7.266e+006 6.773e+011 1.000e+001 6.305e-003 2.740e-004 
3.246e-004 7.075e+006 6.656e+011 1.000e+001 5.747e-003 2.757e-004 
3.249e-004 6.368e+006 6.603e+011 1.000e+001 5.104e-003 2.809e-004 
3.252e-004 6.051e+006 6.628e+011 1.000e+001 2.850e-003 2.833e-004 
3.255e-004 5.776e+006 6.596e+011 1.000e+001 2.719e-003 2.855e-004 
3.258e-004 5.577e+006 6.604e+011 1.000e+001 2.993e-003 2.872e-004 
3.261e-004 5.525e+006 6.604e+011 1.000e+001 2.624e-003 2.879e-004 
3.264e-004 5.549e+006 6.632e+011 1.000e+001 3.356e-003 2.880e-004 
3.267e-004 5.494e+006 6.629e+011 1.000e+001 2.437e-003 2.887e-004 
3.270e-004 5.454e+006 6.612e+011 1.000e+001 2.311e-003 2.893e-004 
3.273e-004 5.485e+006 6.609e+011 1.000e+001 2.131e-003 2.894e-004 
3.276e-004 5.525e+006 6.608e+011 1.000e+001 1.614e-003 2.894e-004 
3.279e-004 5.564e+006 6.608e+011 1.000e+001 1.589e-003 2.894e-004 
3.282e-004 5.603e+006 6.605e+011 1.000e+001 2.137e-003 2.894e-004 
3.285e-004 5.638e+006 6.602e+011 1.000e+001 2.053e-003 2.895e-004 
3.288e-004 5.676e+006 6.604e+011 1.000e+001 1.865e-003 2.895e-004 
3.291e-004 5.716e+006 6.605e+011 1.000e+001 1.869e-003 2.896e-004 
3.294e-004 5.755e+006 6.604e+011 1.000e+001 1.184e-003 2.896e-004 
3.297e-004 5.794e+006 6.606e+011 1.000e+001 1.792e-003 2.896e-004 
3.300e-004 5.832e+006 6.604e+011 1.000e+001 1.976e-003 2.897e-004 
3.303e-004 5.870e+006 6.607e+011 1.000e+001 1.943e-003 2.897e-004 
3.306e-004 5.910e+006 6.606e+011 1.000e+001 1.511e-003 2.897e-004 
3.309e-004 5.949e+006 6.608e+011 1.000e+001 1.603e-003 2.898e-004 
3.312e-004 5.987e+006 6.609e+011 1.000e+001 1.750e-003 2.898e-004 
3.315e-004 6.027e+006 6.608e+011 1.000e+001 2.296e-003 2.898e-004 
3.318e-004 6.065e+006 6.609e+011 1.000e+001 1.839e-003 2.899e-004 
3.321e-004 6.104e+006 6.610e+011 1.000e+001 1.436e-003 2.899e-004 
3.324e-004 6.142e+006 6.608e+011 1.000e+001 1.310e-003 2.899e-004 
3.327e-004 6.180e+006 6.611e+011 1.000e+001 1.112e-003 2.900e-004 
3.330e-004 6.218e+006 6.611e+011 1.000e+001 1.666e-003 2.900e-004 
3.333e-004 6.256e+006 6.610e+011 1.000e+001 1.832e-003 2.900e-004 
3.336e-004 6.291e+006 6.615e+011 1.000e+001 1.741e-003 2.901e-004 
3.339e-004 6.327e+006 6.614e+011 1.000e+001 1.709e-003 2.901e-004 
3.342e-004 6.364e+006 6.615e+011 1.000e+001 2.085e-003 2.902e-004 
3.345e-004 6.331e+006 6.612e+011 1.000e+001 1.569e-003 2.907e-004 
3.348e-004 6.271e+006 6.613e+011 1.000e+001 1.477e-003 2.914e-004 
3.351e-004 6.235e+006 6.616e+011 1.000e+001 1.286e-003 2.920e-004 
3.354e-004 6.224e+006 6.621e+011 1.000e+001 1.154e-003 2.923e-004 
3.357e-004 6.234e+006 6.620e+011 1.000e+001 1.188e-003 2.926e-004 
3.360e-004 6.249e+006 6.620e+011 1.000e+001 1.356e-003 2.928e-004 
3.363e-004 6.272e+006 6.620e+011 1.000e+001 1.373e-003 2.929e-004 
3.366e-004 6.297e+006 6.622e+011 1.000e+001 1.202e-003 2.930e-004 
3.369e-004 6.325e+006 6.624e+011 1.000e+001 1.155e-003 2.932e-004 
3.372e-004 6.352e+006 6.624e+011 1.000e+001 1.175e-003 2.933e-004 
3.375e-004 6.379e+006 6.628e+011 1.000e+001 1.174e-003 2.934e-004 
3.378e-004 6.406e+006 6.628e+011 1.000e+001 1.172e-003 2.935e-004 
3.381e-004 6.433e+006 6.630e+011 1.000e+001 1.043e-003 2.936e-004 
3.384e-004 6.449e+006 6.632e+011 1.000e+001 9.323e-004 2.938e-004 
3.387e-004 6.426e+006 6.577e+011 1.000e+001 1.880e-003 2.943e-004 
3.390e-004 6.266e+006 6.530e+011 1.000e+001 3.033e-003 2.957e-004 
3.393e-004 6.171e+006 6.546e+011 1.000e+001 2.780e-003 2.966e-004 
3.396e-004 6.109e+006 6.549e+011 1.000e+001 9.145e-004 2.973e-004 
3.399e-004 6.098e+006 6.555e+011 1.000e+001 1.314e-003 2.977e-004 
3.402e-004 6.087e+006 6.565e+011 1.000e+001 1.175e-003 2.981e-004 
3.405e-004 6.092e+006 6.577e+011 1.000e+001 1.042e-003 2.984e-004 
3.408e-004 6.104e+006 6.583e+011 1.000e+001 1.187e-003 2.986e-004 
3.411e-004 6.118e+006 6.590e+011 1.000e+001 1.295e-003 2.988e-004 
3.414e-004 6.125e+006 6.599e+011 1.000e+001 1.281e-003 2.990e-004 
3.417e-004 6.106e+006 6.612e+011 1.000e+001 4.190e-004 2.995e-004 
3.420e-004 6.112e+006 6.621e+011 1.000e+001 9.698e-004 2.997e-004 
3.423e-004 6.140e+006 6.622e+011 1.000e+001 6.420e-005 2.998e-004 
3.426e-004 6.177e+006 6.624e+011 1.000e+001 5.720e-004 2.999e-004 
3.429e-004 6.214e+006 6.625e+011 1.000e+001 1.430e-004 2.999e-004 
3.432e-004 6.251e+006 6.625e+011 1.000e+001 7.025e-004 3.000e-004 
3.435e-004 6.290e+006 6.626e+011 1.000e+001 9.019e-004 3.000e-004 
3.438e-004 6.327e+006 6.624e+011 1.000e+001 1.646e-004 3.000e-004 
3.441e-004 6.365e+006 6.626e+011 1.000e+001 9.464e-004 3.001e-004 
3.444e-004 6.404e+006 6.628e+011 1.000e+001 9.304e-004 3.001e-004 
3.447e-004 6.442e+006 6.628e+011 1.000e+001 5.598e-004 3.001e-004 
3.450e-004 6.480e+006 6.628e+011 1.000e+001 1.399e-003 3.002e-004 
3.453e-004 6.518e+006 6.627e+011 1.000e+001 2.067e-004 3.002e-004 
3.456e-004 6.556e+006 6.627e+011 1.000e+001 3.279e-004 3.002e-004 
3.459e-004 6.591e+006 6.628e+011 1.000e+001 3.405e-005 3.003e-004 
3.462e-004 6.628e+006 6.629e+011 1.000e+001 5.892e-005 3.004e-004 
3.465e-004 6.665e+006 6.630e+011 1.000e+001 2.895e-003 3.004e-004 
3.468e-004 6.702e+006 6.630e+011 1.000e+001 2.360e-006 3.004e-004 
3.471e-004 6.740e+006 6.630e+011 1.000e+001 6.480e-005 3.005e-004 
3.474e-004 6.777e+006 6.630e+011 1.000e+001 5.383e-005 3.005e-004 
3.477e-004 6.815e+006 6.631e+011 1.000e+001 5.398e-004 3.006e-004 
3.480e-004 6.854e+006 6.632e+011 1.000e+001 8.245e-005 3.006e-004 
3.483e-004 6.894e+006 6.633e+011 1.000e+001 8.587e-005 3.006e-004 
3.486e-004 6.933e+006 6.634e+011 1.000e+001 3.098e-003 3.006e-004 
3.489e-004 6.971e+006 6.635e+011 1.000e+001 1.535e-004 3.007e-004 
3.492e-004 7.009e+006 6.635e+011 1.000e+001 1.642e-003 3.007e-004 
3.495e-004 7.046e+006 6.640e+011 1.000e+001 1.354e-003 3.008e-004 
3.498e-004 7.078e+006 6.642e+011 1.000e+001 1.284e-004 3.008e-004 
3.501e-004 7.113e+006 6.644e+011 1.000e+001 1.320e-003 3.009e-004 
3.504e-004 7.149e+006 6.643e+011 1.000e+001 3.867e-004 3.010e-004 
3.507e-004 7.185e+006 6.644e+011 1.000e+001 1.256e-003 3.010e-004 
3.510e-004 7.222e+006 6.644e+011 1.000e+001 6.373e-004 3.010e-004 
3.513e-004 7.261e+006 6.644e+011 1.000e+001 2.149e-006 3.011e-004 
3.516e-004 7.202e+006 6.646e+011 1.000e+001 1.904e-004 3.018e-004 
3.519e-004 7.186e+006 6.655e+011 1.000e+001 5.221e-004 3.022e-004 
3.522e-004 7.201e+006 6.659e+011 1.000e+001 2.550e-003 3.024e-004 
3.525e-004 7.231e+006 6.663e+011 1.000e+001 2.912e-003 3.025e-004 
3.528e-004 7.264e+006 6.663e+011 1.000e+001 2.335e-003 3.026e-004 
3.531e-004 7.299e+006 6.665e+011 1.000e+001 4.244e-004 3.026e-004 
3.534e-004 7.333e+006 6.666e+011 1.000e+001 2.387e-004 3.027e-004 
3.537e-004 7.369e+006 6.666e+011 1.000e+001 1.569e-004 3.027e-004 
3.540e-004 7.403e+006 6.669e+011 1.000e+001 3.547e-004 3.028e-004 
3.543e-004 7.440e+006 6.669e+011 1.000e+001 1.442e-003 3.028e-004 
3.546e-004 7.468e+006 6.672e+011 1.000e+001 2.096e-003 3.029e-004 
3.549e-004 7.498e+006 6.675e+011 1.000e+001 5.899e-005 3.030e-004 
3.552e-004 7.529e+006 6.677e+011 1.000e+001 8.919e-004 3.031e-004 
3.555e-004 7.489e+006 6.674e+011 1.000e+001 2.840e-003 3.037e-004 
3.558e-004 7.344e+006 6.683e+011 1.000e+001 7.946e-004 3.050e-004 
3.561e-004 7.328e+006 6.687e+011 1.000e+001 1.483e-004 3.054e-004 
3.564e-004 7.345e+006 6.686e+011 1.000e+001 8.221e-004 3.056e-004 
3.567e-004 7.374e+006 6.690e+011 1.000e+001 4.063e-004 3.057e-004 
3.570e-004 7.406e+006 6.691e+011 1.000e+001 5.856e-004 3.058e-004 
3.573e-004 7.440e+006 6.692e+011 1.000e+001 6.194e-004 3.058e-004 
3.576e-004 7.474e+006 6.694e+011 1.000e+001 9.896e-004 3.059e-004 
3.579e-004 7.510e+006 6.695e+011 1.000e+001 1.222e-003 3.060e-004 
3.582e-004 7.545e+006 6.696e+011 1.000e+001 6.283e-004 3.060e-004 
3.585e-004 7.583e+006 6.697e+011 1.000e+001 1.424e-003 3.061e-004 
3.588e-004 7.619e+006 6.700e+011 1.000e+001 1.756e-003 3.061e-004 
3.591e-004 7.655e+006 6.700e+011 1.000e+001 1.343e-003 3.062e-004 
3.594e-004 7.692e+006 6.702e+011 1.000e+001 3.116e-003 3.062e-004 
3.597e-004 7.727e+006 6.707e+011 1.000e+001 1.567e-003 3.063e-004 
3.600e-004 7.763e+006 6.706e+011 1.000e+001 1.554e-003 3.063e-004 
3.603e-004 7.798e+006 6.706e+011 1.000e+001 1.046e-003 3.064e-004 
3.606e-004 7.835e+006 6.707e+011 1.000e+001 3.054e-003 3.064e-004 
3.609e-004 7.871e+006 6.710e+011 1.000e+001 7.745e-004 3.065e-004 
3.612e-004 7.905e+006 6.711e+011 1.000e+001 4.511e-004 3.065e-004 
3.615e-004 7.938e+006 6.713e+011 1.000e+001 2.786e-004 3.066e-004 
3.618e-004 7.972e+006 6.714e+011 1.000e+001 5.335e-004 3.067e-004 
3.621e-004 8.005e+006 6.716e+011 1.000e+001 3.808e-003 3.067e-004 
3.624e-004 8.039e+006 6.719e+011 1.000e+001 3.443e-005 3.068e-004 
3.627e-004 8.073e+006 6.720e+011 1.000e+001 1.503e-003 3.069e-004 
3.630e-004 8.106e+006 6.720e+011 1.000e+001 1.750e-003 3.069e-004 
3.633e-004 8.140e+006 6.722e+011 1.000e+001 1.800e-003 3.070e-004 
3.636e-004 8.175e+006 6.727e+011 1.000e+001 2.389e-003 3.071e-004 
3.639e-004 8.209e+006 6.728e+011 1.000e+001 2.099e-003 3.071e-004 
3.642e-004 8.242e+006 6.730e+011 1.000e+001 2.447e-003 3.072e-004 
3.645e-004 8.273e+006 6.735e+011 1.000e+001 2.145e-003 3.073e-004 
3.648e-004 8.303e+006 6.734e+011 1.000e+001 2.744e-005 3.074e-004 
3.651e-004 8.336e+006 6.739e+011 1.000e+001 3.657e-004 3.074e-004 
3.654e-004 8.369e+006 6.739e+011 1.000e+001 2.918e-004 3.075e-004 
3.657e-004 8.401e+006 6.741e+011 1.000e+001 3.061e-005 3.076e-004 
3.660e-004 8.432e+006 6.740e+011 1.000e+001 1.017e-003 3.077e-004 
3.663e-004 8.463e+006 6.752e+011 1.000e+001 5.036e-004 3.078e-004 
3.666e-004 8.490e+006 6.755e+011 1.000e+001 7.974e-004 3.079e-004 
3.669e-004 8.518e+006 6.758e+011 1.000e+001 2.532e-003 3.080e-004 
3.672e-004 8.546e+006 6.759e+011 1.000e+001 1.054e-003 3.081e-004 
3.675e-004 8.550e+006 6.759e+011 1.000e+001 1.420e-003 3.084e-004 
3.678e-004 8.499e+006 6.782e+011 1.000e+001 1.658e-003 3.090e-004 
3.681e-004 8.454e+006 6.776e+011 1.000e+001 2.698e-003 3.096e-004 
3.684e-004 8.379e+006 6.797e+011 1.000e+001 3.048e-003 3.104e-004 
3.687e-004 8.279e+006 6.825e+011 1.000e+001 3.025e-003 3.114e-004 
3.690e-004 8.027e+006 6.755e+011 1.000e+001 5.651e-003 3.135e-004 
3.693e-004 7.325e+006 6.625e+011 1.000e+001 6.490e-004 3.186e-004 
3.696e-004 6.849e+006 6.628e+011 1.000e+001 3.570e-003 3.222e-004 
3.699e-004 6.582e+006 6.642e+011 1.000e+001 4.425e-004 3.244e-004 
3.702e-004 6.404e+006 6.635e+011 1.000e+001 4.716e-004 3.259e-004 
3.705e-004 6.362e+006 6.647e+011 1.000e+001 6.000e-004 3.265e-004 
3.708e-004 6.378e+006 6.650e+011 1.000e+001 7.875e-004 3.267e-004 
3.711e-004 6.411e+006 6.652e+011 1.000e+001 5.734e-005 3.268e-004 
3.714e-004 6.448e+006 6.654e+011 1.000e+001 6.927e-005 3.268e-004 
3.717e-004 6.487e+006 6.653e+011 1.000e+001 4.667e-005 3.268e-004 
3.720e-004 6.526e+006 6.653e+011 1.000e+001 4.227e-005 3.269e-004 
3.723e-004 6.566e+006 6.653e+011 1.000e+001 1.695e-004 3.269e-004 
3.726e-004 6.605e+006 6.653e+011 1.000e+001 1.056e-004 3.269e-004 
3.729e-004 6.645e+006 6.653e+011 1.000e+001 1.988e-004 3.269e-004 
3.732e-004 6.685e+006 6.656e+011 1.000e+001 1.081e-004 3.270e-004 
3.735e-004 6.723e+006 6.658e+011 1.000e+001 1.781e-004 3.270e-004 
3.738e-004 6.761e+006 6.658e+011 1.000e+001 2.292e-004 3.270e-004 
3.741e-004 6.751e+006 6.652e+011 1.000e+001 1.182e-004 3.274e-004 
3.744e-004 6.686e+006 6.655e+011 1.000e+001 7.207e-005 3.282e-004 
3.747e-004 6.632e+006 6.662e+011 1.000e+001 4.905e-004 3.288e-004 
3.750e-004 6.605e+006 6.668e+011 1.000e+001 4.107e-004 3.293e-004 
3.753e-004 6.605e+006 6.670e+011 1.000e+001 3.876e-004 3.296e-004 
3.756e-004 6.617e+006 6.673e+011 1.000e+001 5.130e-004 3.298e-004 
3.759e-004 6.635e+006 6.674e+011 1.000e+001 5.661e-004 3.300e-004 
3.762e-004 6.654e+006 6.674e+011 1.000e+001 6.639e-004 3.302e-004 
3.765e-004 6.667e+006 6.676e+011 1.000e+001 5.443e-004 3.304e-004 
3.768e-004 6.567e+006 6.587e+011 1.000e+001 1.784e-003 3.314e-004 
3.771e-004 6.423e+006 6.584e+011 1.000e+001 1.010e-004 3.327e-004 
3.774e-004 6.305e+006 6.605e+011 1.000e+001 1.285e-004 3.338e-004 
3.777e-004 6.271e+006 6.617e+011 1.000e+001 1.140e-004 3.343e-004 
3.780e-004 6.257e+006 6.627e+011 1.000e+001 2.606e-004 3.347e-004 
3.783e-004 6.247e+006 6.641e+011 1.000e+001 1.117e-004 3.351e-004 
3.786e-004 6.246e+006 6.650e+011 1.000e+001 1.988e-004 3.354e-004 
3.789e-004 6.246e+006 6.658e+011 1.000e+001 1.861e-004 3.357e-004 
3.792e-004 6.238e+006 6.668e+011 1.000e+001 1.539e-004 3.361e-004 
3.795e-004 6.209e+006 6.685e+011 1.000e+001 1.178e-003 3.366e-004 
3.798e-004 6.229e+006 6.688e+011 1.000e+001 1.128e-003 3.367e-004 
3.801e-004 6.261e+006 6.687e+011 1.000e+001 1.226e-003 3.368e-004 
3.804e-004 6.300e+006 6.687e+011 1.000e+001 1.055e-003 3.368e-004 
3.807e-004 6.338e+006 6.688e+011 1.000e+001 3.730e-004 3.369e-004 
3.810e-004 6.376e+006 6.688e+011 1.000e+001 1.266e-003 3.369e-004 
3.813e-004 6.415e+006 6.689e+011 1.000e+001 1.259e-003 3.369e-004 
3.816e-004 6.455e+006 6.689e+011 1.000e+001 9.214e-004 3.369e-004 
3.819e-004 6.495e+006 6.689e+011 1.000e+001 5.061e-004 3.370e-004 
3.822e-004 6.533e+006 6.689e+011 1.000e+001 8.024e-004 3.370e-004 
3.825e-004 6.574e+006 6.694e+011 1.000e+001 1.480e-003 3.370e-004 
3.828e-004 6.608e+006 6.693e+011 1.000e+001 8.482e-004 3.371e-004 
3.831e-004 6.596e+006 6.696e+011 1.000e+001 1.993e-003 3.375e-004 
3.834e-004 6.582e+006 6.700e+011 1.000e+001 2.890e-004 3.379e-004 
3.837e-004 6.592e+006 6.704e+011 1.000e+001 2.416e-003 3.381e-004 
3.840e-004 6.617e+006 6.707e+011 1.000e+001 2.119e-003 3.382e-004 
3.843e-004 6.649e+006 6.710e+011 1.000e+001 1.991e-003 3.383e-004 
3.846e-004 6.684e+006 6.708e+011 1.000e+001 1.602e-003 3.384e-004 
3.849e-004 6.720e+006 6.707e+011 1.000e+001 1.490e-003 3.384e-004 
3.852e-004 6.757e+006 6.711e+011 1.000e+001 2.005e-003 3.385e-004 
3.855e-004 6.793e+006 6.709e+011 1.000e+001 2.364e-003 3.385e-004 
3.858e-004 6.830e+006 6.714e+011 1.000e+001 2.178e-003 3.386e-004 
3.861e-004 6.867e+006 6.713e+011 1.000e+001 2.205e-003 3.386e-004 
3.864e-004 6.904e+006 6.712e+011 1.000e+001 2.019e-003 3.386e-004 
3.867e-004 6.940e+006 6.715e+011 1.000e+001 5.519e-004 3.387e-004 
3.870e-004 6.977e+006 6.714e+011 1.000e+001 1.243e-003 3.387e-004 
3.873e-004 7.014e+006 6.713e+011 1.000e+001 1.073e-003 3.388e-004 
3.876e-004 7.050e+006 6.717e+011 1.000e+001 8.038e-004 3.388e-004 
3.879e-004 7.087e+006 6.717e+011 1.000e+001 1.081e-003 3.389e-004 
3.882e-004 7.118e+006 6.717e+011 1.000e+001 1.188e-003 3.390e-004 
3.885e-004 7.151e+006 6.719e+011 1.000e+001 9.185e-004 3.390e-004 
3.888e-004 7.185e+006 6.722e+011 1.000e+001 7.296e-004 3.391e-004 
3.891e-004 7.224e+006 6.723e+011 1.000e+001 6.629e-004 3.391e-004 
3.894e-004 7.263e+006 6.721e+011 1.000e+001 9.477e-004 3.392e-004 
3.897e-004 7.301e+006 6.723e+011 1.000e+001 7.789e-004 3.392e-004 
3.900e-004 7.335e+006 6.724e+011 1.000e+001 8.382e-004 3.393e-004 
3.903e-004 7.370e+006 6.724e+011 1.000e+001 6.153e-004 3.393e-004 
3.906e-004 7.405e+006 6.724e+011 1.000e+001 2.209e-003 3.394e-004 
3.909e-004 7.438e+006 6.727e+011 1.000e+001 1.007e-003 3.395e-004 
3.912e-004 7.471e+006 6.727e+011 1.000e+001 8.673e-004 3.395e-004 
3.915e-004 7.507e+006 6.729e+011 1.000e+001 2.664e-004 3.396e-004 
3.918e-004 7.412e+006 6.724e+011 1.000e+001 3.768e-003 3.405e-004 
3.921e-004 7.317e+006 6.733e+011 1.000e+001 1.276e-003 3.415e-004 
3.924e-004 7.299e+006 6.740e+011 1.000e+001 4.793e-003 3.419e-004 
3.927e-004 7.322e+006 6.744e+011 1.000e+001 2.530e-003 3.420e-004 
3.930e-004 7.353e+006 6.743e+011 1.000e+001 2.707e-003 3.421e-004 
3.933e-004 7.387e+006 6.747e+011 1.000e+001 6.229e-004 3.422e-004 
3.936e-004 7.422e+006 6.746e+011 1.000e+001 5.653e-004 3.423e-004 
3.939e-004 7.458e+006 6.750e+011 1.000e+001 1.393e-003 3.423e-004 
3.942e-004 7.491e+006 6.750e+011 1.000e+001 1.390e-003 3.424e-004 
3.945e-004 7.528e+006 6.755e+011 1.000e+001 7.751e-004 3.424e-004 
3.948e-004 7.564e+006 6.753e+011 1.000e+001 9.394e-004 3.425e-004 
3.951e-004 7.600e+006 6.755e+011 1.000e+001 6.591e-004 3.425e-004 
3.954e-004 7.635e+006 6.754e+011 1.000e+001 1.111e-003 3.426e-004 
3.957e-004 7.670e+006 6.755e+011 1.000e+001 7.318e-004 3.426e-004 
3.960e-004 7.706e+006 6.755e+011 1.000e+001 1.329e-003 3.427e-004 
3.963e-004 7.744e+006 6.756e+011 1.000e+001 8.612e-004 3.427e-004 
3.966e-004 7.780e+006 6.761e+011 1.000e+001 6.047e-004 3.428e-004 
3.969e-004 7.818e+006 6.759e+011 1.000e+001 8.933e-004 3.428e-004 
3.972e-004 7.855e+006 6.760e+011 1.000e+001 5.910e-004 3.429e-004 
3.975e-004 7.893e+006 6.765e+011 1.000e+001 3.380e-004 3.429e-004 
3.978e-004 7.930e+006 6.763e+011 1.000e+001 4.830e-004 3.429e-004 
3.981e-004 7.967e+006 6.766e+011 1.000e+001 6.234e-004 3.430e-004 
3.984e-004 8.003e+006 6.765e+011 1.000e+001 6.452e-004 3.430e-004 
3.987e-004 8.041e+006 6.768e+011 1.000e+001 9.216e-004 3.431e-004 
3.990e-004 8.079e+006 6.768e+011 1.000e+001 5.433e-004 3.431e-004 
3.993e-004 8.116e+006 6.768e+011 1.000e+001 1.203e-003 3.432e-004 
3.996e-004 8.151e+006 6.772e+011 1.000e+001 1.791e-004 3.432e-004 
3.999e-004 8.185e+006 6.772e+011 1.000e+001 1.920e-003 3.433e-004 
4.002e-004 8.221e+006 6.776e+011 1.000e+001 1.605e-003 3.433e-004 
4.005e-004 8.253e+006 6.775e+011 1.000e+001 4.142e-005 3.434e-004 
4.008e-004 8.284e+006 6.775e+011 1.000e+001 5.377e-005 3.435e-004 
4.011e-004 8.313e+006 6.782e+011 1.000e+001 5.644e-004 3.436e-004 
4.014e-004 8.334e+006 6.781e+011 1.000e+001 5.330e-005 3.437e-004 
4.017e-004 8.363e+006 6.780e+011 1.000e+001 2.003e-005 3.439e-004 
4.020e-004 8.382e+006 6.781e+011 1.000e+001 3.036e-004 3.440e-004 
4.023e-004 8.409e+006 6.784e+011 1.000e+001 3.059e-003 3.441e-004 
4.026e-004 8.431e+006 6.788e+011 1.000e+001 2.136e-003 3.443e-004 
4.029e-004 8.384e+006 6.798e+011 1.000e+001 1.699e-003 3.449e-004 
4.032e-004 8.330e+006 6.810e+011 1.000e+001 1.199e-003 3.456e-004 
4.035e-004 8.248e+006 6.830e+011 1.000e+001 6.723e-004 3.464e-004 
4.038e-004 8.112e+006 6.864e+011 1.000e+001 1.025e-003 3.477e-004 
4.041e-004 7.685e+006 6.659e+011 1.000e+001 3.499e-003 3.509e-004 
4.044e-004 7.132e+006 6.625e+011 1.000e+001 2.541e-003 3.551e-004 
4.047e-004 6.693e+006 6.631e+011 1.000e+001 1.023e-003 3.584e-004 
4.050e-004 6.482e+006 6.629e+011 1.000e+001 2.017e-003 3.602e-004 
4.053e-004 6.341e+006 6.639e+011 1.000e+001 1.260e-003 3.614e-004 
4.056e-004 6.333e+006 6.651e+011 1.000e+001 1.573e-003 3.618e-004 
4.059e-004 6.359e+006 6.656e+011 1.000e+001 6.091e-004 3.619e-004 
4.062e-004 6.386e+006 6.661e+011 1.000e+001 2.930e-004 3.620e-004 
4.065e-004 6.400e+006 6.672e+011 1.000e+001 8.352e-004 3.622e-004 
4.068e-004 6.384e+006 6.671e+011 1.000e+001 1.252e-003 3.626e-004 
4.071e-004 6.338e+006 6.672e+011 1.000e+001 1.062e-003 3.633e-004 
4.074e-004 6.298e+006 6.676e+011 1.000e+001 1.226e-003 3.638e-004 
4.077e-004 6.284e+006 6.683e+011 1.000e+001 1.826e-004 3.642e-004 
4.080e-004 6.289e+006 6.685e+011 1.000e+001 4.197e-004 3.645e-004 
4.083e-004 6.307e+006 6.686e+011 1.000e+001 5.566e-004 3.647e-004 
4.086e-004 6.332e+006 6.684e+011 1.000e+001 4.162e-004 3.648e-004 
4.089e-004 6.360e+006 6.687e+011 1.000e+001 3.969e-004 3.649e-004 
4.092e-004 6.390e+006 6.688e+011 1.000e+001 5.382e-004 3.650e-004 
4.095e-004 6.421e+006 6.688e+011 1.000e+001 6.155e-004 3.651e-004 
4.098e-004 6.452e+006 6.688e+011 1.000e+001 5.576e-004 3.652e-004 
4.101e-004 6.482e+006 6.689e+011 1.000e+001 7.409e-004 3.653e-004 
4.104e-004 6.513e+006 6.689e+011 1.000e+001 6.446e-004 3.653e-004 
4.107e-004 6.541e+006 6.689e+011 1.000e+001 1.049e-004 3.655e-004 
4.110e-004 6.568e+006 6.690e+011 1.000e+001 8.121e-004 3.656e-004 
4.113e-004 6.595e+006 6.691e+011 1.000e+001 5.140e-004 3.657e-004 
4.116e-004 6.617e+006 6.689e+011 1.000e+001 3.342e-004 3.658e-004 
4.119e-004 6.624e+006 6.697e+011 1.000e+001 3.992e-004 3.661e-004 
4.122e-004 6.420e+006 6.606e+011 1.000e+001 1.655e-003 3.678e-004 
4.125e-004 6.245e+006 6.639e+011 1.000e+001 1.257e-003 3.693e-004 
4.128e-004 6.169e+006 6.620e+011 1.000e+001 1.552e-003 3.701e-004 
4.131e-004 6.199e+006 6.607e+011 1.000e+001 1.139e-003 3.702e-004 
4.134e-004 6.197e+006 6.606e+011 1.000e+001 2.283e-003 3.705e-004 
4.137e-004 6.187e+006 6.615e+011 1.000e+001 2.258e-003 3.709e-004 
4.140e-004 6.139e+006 6.632e+011 1.000e+001 1.060e-003 3.715e-004 
4.143e-004 6.137e+006 6.634e+011 1.000e+001 1.371e-003 3.718e-004 
4.146e-004 6.161e+006 6.635e+011 1.000e+001 1.135e-003 3.720e-004 
4.149e-004 6.110e+006 6.632e+011 1.000e+001 9.072e-004 3.726e-004 
4.152e-004 6.063e+006 6.643e+011 1.000e+001 1.286e-004 3.733e-004 
4.155e-004 6.070e+006 6.648e+011 1.000e+001 8.831e-005 3.735e-004 
4.158e-004 6.095e+006 6.644e+011 1.000e+001 3.352e-004 3.736e-004 
4.161e-004 6.125e+006 6.645e+011 1.000e+001 1.639e-003 3.737e-004 
4.164e-004 6.158e+006 6.647e+011 1.000e+001 4.970e-004 3.738e-004 
4.167e-004 6.192e+006 6.646e+011 1.000e+001 2.220e-005 3.739e-004 
4.170e-004 6.226e+006 6.646e+011 1.000e+001 1.901e-003 3.739e-004 
4.173e-004 6.262e+006 6.649e+011 1.000e+001 2.420e-004 3.740e-004 
4.176e-004 6.296e+006 6.648e+011 1.000e+001 1.939e-003 3.740e-004 
4.179e-004 6.332e+006 6.649e+011 1.000e+001 2.803e-004 3.741e-004 
4.182e-004 6.369e+006 6.652e+011 1.000e+001 3.240e-004 3.741e-004 
4.185e-004 6.406e+006 6.653e+011 1.000e+001 2.060e-005 3.742e-004 
4.188e-004 6.441e+006 6.652e+011 1.000e+001 2.934e-003 3.742e-004 
4.191e-004 6.477e+006 6.654e+011 1.000e+001 3.032e-003 3.743e-004 
4.194e-004 6.513e+006 6.655e+011 1.000e+001 2.329e-003 3.743e-004 
4.197e-004 6.550e+006 6.657e+011 1.000e+001 2.953e-003 3.744e-004 
4.200e-004 6.586e+006 6.658e+011 1.000e+001 1.782e-004 3.744e-004 
4.203e-004 6.623e+006 6.657e+011 1.000e+001 1.569e-004 3.745e-004 
4.206e-004 6.657e+006 6.659e+011 1.000e+001 1.408e-003 3.745e-004 
4.209e-004 6.691e+006 6.660e+011 1.000e+001 1.734e-003 3.746e-004 
4.212e-004 6.727e+006 6.660e+011 1.000e+001 1.674e-003 3.747e-004 
4.215e-004 6.763e+006 6.658e+011 1.000e+001 1.789e-004 3.747e-004 
4.218e-004 6.798e+006 6.658e+011 1.000e+001 3.240e-004 3.748e-004 
4.221e-004 6.832e+006 6.661e+011 1.000e+001 1.379e-003 3.748e-004 
4.224e-004 6.864e+006 6.662e+011 1.000e+001 2.104e-003 3.749e-004 
4.227e-004 6.899e+006 6.662e+011 1.000e+001 3.589e-004 3.750e-004 
4.230e-004 6.936e+006 6.668e+011 1.000e+001 3.371e-004 3.750e-004 
4.233e-004 6.973e+006 6.670e+011 1.000e+001 4.174e-004 3.751e-004 
4.236e-004 7.009e+006 6.669e+011 1.000e+001 4.277e-004 3.751e-004 
4.239e-004 7.044e+006 6.670e+011 1.000e+001 2.229e-003 3.752e-004 
4.242e-004 7.080e+006 6.670e+011 1.000e+001 4.157e-004 3.752e-004 
4.245e-004 7.115e+006 6.674e+011 1.000e+001 1.909e-003 3.753e-004 
4.248e-004 7.152e+006 6.673e+011 1.000e+001 3.478e-003 3.753e-004 
4.251e-004 7.188e+006 6.675e+011 1.000e+001 2.309e-003 3.754e-004 
4.254e-004 7.223e+006 6.677e+011 1.000e+001 3.581e-003 3.754e-004 
4.257e-004 7.260e+006 6.677e+011 1.000e+001 4.559e-005 3.755e-004 
4.260e-004 7.296e+006 6.678e+011 1.000e+001 1.410e-004 3.755e-004 
4.263e-004 7.331e+006 6.682e+011 1.000e+001 1.708e-003 3.756e-004 
4.266e-004 7.368e+006 6.680e+011 1.000e+001 2.040e-003 3.756e-004 
4.269e-004 7.402e+006 6.676e+011 1.000e+001 2.631e-004 3.757e-004 
4.272e-004 7.440e+006 6.678e+011 1.000e+001 3.792e-004 3.757e-004 
4.275e-004 7.479e+006 6.677e+011 1.000e+001 1.084e-004 3.758e-004 
4.278e-004 7.517e+006 6.682e+011 1.000e+001 4.833e-004 3.758e-004 
4.281e-004 7.554e+006 6.684e+011 1.000e+001 1.099e-003 3.758e-004 
4.284e-004 7.591e+006 6.686e+011 1.000e+001 4.241e-004 3.759e-004 
4.287e-004 7.625e+006 6.685e+011 1.000e+001 1.412e-004 3.760e-004 
4.290e-004 7.660e+006 6.687e+011 1.000e+001 1.905e-004 3.760e-004 
4.293e-004 7.694e+006 6.686e+011 1.000e+001 1.247e-004 3.761e-004 
4.296e-004 7.729e+006 6.690e+011 1.000e+001 6.963e-005 3.761e-004 
4.299e-004 7.767e+006 6.688e+011 1.000e+001 7.512e-004 3.762e-004 
4.302e-004 7.802e+006 6.689e+011 1.000e+001 1.570e-004 3.762e-004 
4.305e-004 7.837e+006 6.691e+011 1.000e+001 3.015e-004 3.763e-004 
4.308e-004 7.873e+006 6.699e+011 1.000e+001 1.815e-004 3.763e-004 
4.311e-004 7.908e+006 6.696e+011 1.000e+001 9.099e-005 3.764e-004 
4.314e-004 7.945e+006 6.699e+011 1.000e+001 1.753e-003 3.764e-004 
4.317e-004 7.978e+006 6.699e+011 1.000e+001 2.103e-003 3.765e-004 
4.320e-004 8.013e+006 6.702e+011 1.000e+001 2.985e-004 3.766e-004 
4.323e-004 8.048e+006 6.706e+011 1.000e+001 3.013e-004 3.766e-004 
4.326e-004 8.083e+006 6.706e+011 1.000e+001 1.033e-004 3.767e-004 
4.329e-004 8.117e+006 6.707e+011 1.000e+001 4.313e-004 3.768e-004 
4.332e-004 8.153e+006 6.709e+011 1.000e+001 3.876e-004 3.768e-004 
4.335e-004 8.188e+006 6.712e+011 1.000e+001 2.063e-004 3.769e-004 
4.338e-004 8.224e+006 6.714e+011 1.000e+001 1.231e-003 3.769e-004 
4.341e-004 8.260e+006 6.717e+011 1.000e+001 7.029e-004 3.770e-004 
4.344e-004 8.287e+006 6.718e+011 1.000e+001 8.518e-004 3.771e-004 
4.347e-004 8.328e+006 6.720e+011 1.000e+001 7.803e-004 3.771e-004 
4.350e-004 8.363e+006 6.719e+011 1.000e+001 6.897e-004 3.771e-004 
4.353e-004 8.396e+006 6.722e+011 1.000e+001 2.506e-003 3.772e-004 
4.356e-004 8.428e+006 6.724e+011 1.000e+001 2.621e-003 3.773e-004 
4.359e-004 8.462e+006 6.727e+011 1.000e+001 6.474e-004 3.774e-004 
4.362e-004 8.497e+006 6.727e+011 1.000e+001 3.671e-004 3.774e-004 
4.365e-004 8.535e+006 6.730e+011 1.000e+001 5.867e-004 3.775e-004 
4.368e-004 8.570e+006 6.733e+011 1.000e+001 2.240e-003 3.775e-004 
4.371e-004 8.606e+006 6.738e+011 1.000e+001 6.318e-004 3.776e-004 
4.374e-004 8.633e+006 6.739e+011 1.000e+001 5.044e-004 3.777e-004 
4.377e-004 8.674e+006 6.736e+011 1.000e+001 1.325e-003 3.777e-004 
4.380e-004 8.707e+006 6.743e+011 1.000e+001 3.168e-005 3.778e-004 
4.383e-004 8.748e+006 6.742e+011 1.000e+001 1.026e-003 3.778e-004 
4.386e-004 8.778e+006 6.730e+011 1.000e+001 5.857e-005 3.779e-004 
4.389e-004 8.810e+006 6.731e+011 1.000e+001 1.918e-003 3.780e-004 
4.392e-004 8.844e+006 6.731e+011 1.000e+001 6.944e-005 3.780e-004 
4.395e-004 8.876e+006 6.731e+011 1.000e+001 1.914e-004 3.781e-004 
4.398e-004 8.908e+006 6.737e+011 1.000e+001 5.327e-004 3.782e-004 
4.401e-004 8.939e+006 6.742e+011 1.000e+001 1.910e-004 3.783e-004 
4.404e-004 8.955e+006 6.744e+011 1.000e+001 1.564e-003 3.785e-004 
4.407e-004 8.986e+006 6.746e+011 1.000e+001 2.086e-003 3.785e-004 
4.410e-004 8.955e+006 6.760e+011 1.000e+001 1.478e-003 3.791e-004 
4.413e-004 8.924e+006 6.780e+011 1.000e+001 1.881e-003 3.796e-004 
4.416e-004 8.901e+006 6.792e+011 1.000e+001 1.966e-003 3.800e-004 
4.419e-004 8.886e+006 6.801e+011 1.000e+001 1.883e-003 3.804e-004 
4.422e-004 8.878e+006 6.812e+011 1.000e+001 1.550e-003 3.808e-004 
4.425e-004 8.870e+006 6.822e+011 1.000e+001 1.683e-003 3.811e-004 
4.428e-004 8.859e+006 6.838e+011 1.000e+001 1.388e-003 3.815e-004 
4.431e-004 8.804e+006 6.858e+011 1.000e+001 1.691e-003 3.822e-004 
4.434e-004 8.638e+006 6.866e+011 1.000e+001 2.615e-003 3.836e-004 
4.437e-004 8.248e+006 6.680e+011 1.000e+001 2.453e-003 3.866e-004 
4.440e-004 7.762e+006 6.641e+011 1.000e+001 1.043e-003 3.903e-004 
4.443e-004 7.714e+006 6.659e+011 1.000e+001 8.798e-005 3.909e-004 
4.446e-004 7.709e+006 6.660e+011 1.000e+001 3.381e-004 3.913e-004 
4.449e-004 7.722e+006 6.659e+011 1.000e+001 3.613e-004 3.915e-004 
4.452e-004 7.739e+006 6.671e+011 1.000e+001 4.569e-004 3.917e-004 
4.455e-004 7.764e+006 6.679e+011 1.000e+001 1.736e-005 3.918e-004 
4.458e-004 7.785e+006 6.684e+011 1.000e+001 4.030e-004 3.919e-004 
4.461e-004 7.814e+006 6.686e+011 1.000e+001 2.086e-004 3.920e-004 
4.464e-004 7.845e+006 6.690e+011 1.000e+001 3.911e-004 3.921e-004 
4.467e-004 7.876e+006 6.688e+011 1.000e+001 9.464e-005 3.922e-004 
4.470e-004 7.566e+006 6.628e+011 1.000e+001 1.513e-003 3.947e-004 
4.473e-004 7.289e+006 6.632e+011 1.000e+001 3.050e-004 3.969e-004 
4.476e-004 7.218e+006 6.641e+011 1.000e+001 9.423e-005 3.977e-004 
4.479e-004 7.183e+006 6.640e+011 1.000e+001 1.913e-004 3.982e-004 
4.482e-004 7.098e+006 6.647e+011 1.000e+001 9.187e-004 3.991e-004 
4.485e-004 7.029e+006 6.650e+011 1.000e+001 4.448e-004 3.999e-004 
4.488e-004 6.989e+006 6.657e+011 1.000e+001 7.653e-004 4.004e-004 
4.491e-004 6.983e+006 6.663e+011 1.000e+001 8.609e-004 4.008e-004 
4.494e-004 6.990e+006 6.666e+011 1.000e+001 1.290e-003 4.010e-004 
4.497e-004 6.993e+006 6.671e+011 1.000e+001 4.660e-004 4.013e-004 
4.500e-004 6.944e+006 6.639e+011 1.000e+001 1.420e-003 4.020e-004 
4.503e-004 6.768e+006 6.569e+011 1.000e+001 3.402e-004 4.035e-004 
4.506e-004 6.648e+006 6.591e+011 1.000e+001 1.133e-003 4.046e-004 
4.509e-004 6.606e+006 6.606e+011 1.000e+001 7.386e-004 4.052e-004 
4.512e-004 6.583e+006 6.620e+011 1.000e+001 8.318e-004 4.057e-004 
4.515e-004 6.580e+006 6.630e+011 1.000e+001 1.020e-003 4.060e-004 
4.518e-004 6.592e+006 6.638e+011 1.000e+001 6.338e-004 4.062e-004 
4.521e-004 6.610e+006 6.642e+011 1.000e+001 1.247e-003 4.064e-004 
4.524e-004 6.629e+006 6.647e+011 1.000e+001 1.145e-003 4.065e-004 
4.527e-004 6.649e+006 6.655e+011 1.000e+001 1.069e-003 4.067e-004 
4.530e-004 6.671e+006 6.658e+011 1.000e+001 5.271e-004 4.068e-004 
4.533e-004 6.762e+006 6.637e+011 1.000e+001 5.054e-004 4.065e-004 
4.536e-004 6.822e+006 6.632e+011 1.000e+001 1.057e-003 4.064e-004 
4.539e-004 6.879e+006 6.628e+011 1.000e+001 8.585e-004 4.063e-004 
4.542e-004 6.877e+006 6.628e+011 1.000e+001 1.141e-004 4.066e-004 
4.545e-004 6.862e+006 6.615e+011 1.000e+001 1.350e-003 4.070e-004 
4.548e-004 6.897e+006 6.617e+011 1.000e+001 1.827e-003 4.071e-004 
4.551e-004 6.934e+006 6.613e+011 1.000e+001 1.845e-003 4.071e-004 
4.554e-004 6.971e+006 6.615e+011 1.000e+001 1.478e-003 4.072e-004 
4.557e-004 7.007e+006 6.616e+011 1.000e+001 1.520e-003 4.072e-004 
4.560e-004 7.043e+006 6.618e+011 1.000e+001 1.634e-003 4.073e-004 
4.563e-004 7.074e+006 6.621e+011 1.000e+001 1.165e-003 4.074e-004 
4.566e-004 7.111e+006 6.623e+011 1.000e+001 1.362e-003 4.074e-004 
4.569e-004 7.149e+006 6.623e+011 1.000e+001 1.189e-003 4.074e-004 
4.572e-004 7.188e+006 6.624e+011 1.000e+001 1.105e-003 4.075e-004 
4.575e-004 7.227e+006 6.624e+011 1.000e+001 1.317e-003 4.075e-004 
4.578e-004 7.266e+006 6.624e+011 1.000e+001 1.024e-003 4.075e-004 
4.581e-004 7.305e+006 6.626e+011 1.000e+001 3.272e-004 4.076e-004 
4.584e-004 7.343e+006 6.627e+011 1.000e+001 1.059e-003 4.076e-004 
4.587e-004 7.371e+006 6.625e+011 1.000e+001 8.448e-004 4.077e-004 
4.590e-004 7.410e+006 6.627e+011 1.000e+001 1.619e-003 4.077e-004 
4.593e-004 7.420e+006 6.623e+011 1.000e+001 9.214e-004 4.080e-004 
4.596e-004 7.330e+006 6.647e+011 1.000e+001 5.597e-004 4.089e-004 
4.599e-004 7.255e+006 6.660e+011 1.000e+001 8.235e-004 4.097e-004 
4.602e-004 7.234e+006 6.665e+011 1.000e+001 1.401e-003 4.102e-004 
4.605e-004 7.232e+006 6.664e+011 1.000e+001 7.524e-004 4.105e-004 
4.608e-004 7.248e+006 6.661e+011 1.000e+001 9.662e-004 4.107e-004 
4.611e-004 7.272e+006 6.662e+011 1.000e+001 5.317e-004 4.108e-004 
4.614e-004 7.295e+006 6.665e+011 1.000e+001 1.718e-003 4.109e-004 
4.617e-004 7.314e+006 6.668e+011 1.000e+001 1.660e-003 4.111e-004 
4.620e-004 7.338e+006 6.671e+011 1.000e+001 7.800e-004 4.112e-004 
4.623e-004 7.361e+006 6.676e+011 1.000e+001 9.241e-004 4.114e-004 
4.626e-004 7.388e+006 6.677e+011 1.000e+001 6.105e-004 4.115e-004 
4.629e-004 7.417e+006 6.678e+011 1.000e+001 1.476e-003 4.116e-004 
4.632e-004 7.450e+006 6.679e+011 1.000e+001 1.384e-003 4.117e-004 
4.635e-004 7.485e+006 6.682e+011 1.000e+001 1.226e-003 4.117e-004 
4.638e-004 7.519e+006 6.684e+011 1.000e+001 2.549e-004 4.118e-004 
4.641e-004 7.550e+006 6.685e+011 1.000e+001 3.719e-004 4.119e-004 
4.644e-004 7.584e+006 6.690e+011 1.000e+001 4.345e-004 4.119e-004 
4.647e-004 7.618e+006 6.693e+011 1.000e+001 1.198e-003 4.120e-004 
4.650e-004 7.652e+006 6.693e+011 1.000e+001 1.001e-003 4.121e-004 
4.653e-004 7.687e+006 6.695e+011 1.000e+001 1.188e-003 4.121e-004 
4.656e-004 7.724e+006 6.698e+011 1.000e+001 8.179e-004 4.122e-004 
4.659e-004 7.759e+006 6.699e+011 1.000e+001 1.313e-003 4.122e-004 
4.662e-004 7.789e+006 6.700e+011 1.000e+001 5.815e-004 4.123e-004 
4.665e-004 7.824e+006 6.702e+011 1.000e+001 1.046e-003 4.124e-004 
4.668e-004 7.857e+006 6.702e+011 1.000e+001 4.579e-004 4.124e-004 
4.671e-004 7.887e+006 6.701e+011 1.000e+001 2.489e-003 4.125e-004 
4.674e-004 7.919e+006 6.702e+011 1.000e+001 5.383e-004 4.126e-004 
4.677e-004 7.958e+006 6.702e+011 1.000e+001 9.791e-004 4.126e-004 
4.680e-004 7.995e+006 6.712e+011 1.000e+001 4.968e-004 4.127e-004 
4.683e-004 8.027e+006 6.714e+011 1.000e+001 1.791e-003 4.128e-004 
4.686e-004 8.061e+006 6.716e+011 1.000e+001 1.674e-003 4.128e-004 
4.689e-004 8.095e+006 6.716e+011 1.000e+001 1.793e-003 4.129e-004 
4.692e-004 8.122e+006 6.718e+011 1.000e+001 2.004e-003 4.130e-004 
4.695e-004 8.156e+006 6.720e+011 1.000e+001 1.935e-003 4.131e-004 
4.698e-004 8.191e+006 6.723e+011 1.000e+001 1.935e-004 4.131e-004 
4.701e-004 8.224e+006 6.725e+011 1.000e+001 7.091e-005 4.132e-004 
4.704e-004 8.258e+006 6.725e+011 1.000e+001 4.805e-005 4.133e-004 
4.707e-004 8.291e+006 6.727e+011 1.000e+001 1.670e-003 4.133e-004 
4.710e-004 8.326e+006 6.728e+011 1.000e+001 7.998e-004 4.134e-004 
4.713e-004 8.359e+006 6.727e+011 1.000e+001 1.843e-003 4.135e-004 
4.716e-004 8.398e+006 6.723e+011 1.000e+001 1.645e-003 4.135e-004 
4.719e-004 8.433e+006 6.724e+011 1.000e+001 1.923e-003 4.136e-004 
4.722e-004 8.469e+006 6.726e+011 1.000e+001 7.894e-005 4.136e-004 
4.725e-004 8.505e+006 6.726e+011 1.000e+001 2.358e-003 4.137e-004 
4.728e-004 8.542e+006 6.729e+011 1.000e+001 2.003e-003 4.137e-004 
4.731e-004 8.578e+006 6.729e+011 1.000e+001 1.866e-003 4.138e-004 
4.734e-004 8.614e+006 6.730e+011 1.000e+001 1.005e-003 4.138e-004 
4.737e-004 8.652e+006 6.731e+011 1.000e+001 2.290e-003 4.138e-004 
4.740e-004 8.686e+006 6.733e+011 1.000e+001 1.909e-003 4.139e-004 
4.743e-004 8.692e+006 6.751e+011 1.000e+001 2.868e-004 4.142e-004 
4.746e-004 8.701e+006 6.749e+011 1.000e+001 1.826e-006 4.144e-004 
4.749e-004 8.649e+006 6.766e+011 1.000e+001 1.237e-003 4.151e-004 
4.752e-004 8.613e+006 6.785e+011 1.000e+001 4.368e-004 4.156e-004 
4.755e-004 8.559e+006 6.793e+011 1.000e+001 2.256e-004 4.163e-004 
4.758e-004 8.483e+006 6.812e+011 1.000e+001 7.616e-004 4.171e-004 
4.761e-004 8.308e+006 6.857e+011 1.000e+001 6.615e-004 4.186e-004 
4.764e-004 7.655e+006 6.635e+011 1.000e+001 2.640e-003 4.234e-004 
4.767e-004 7.165e+006 6.623e+011 1.000e+001 3.377e-003 4.271e-004 
4.770e-004 6.804e+006 6.637e+011 1.000e+001 2.095e-003 4.299e-004 
4.773e-004 6.627e+006 6.613e+011 1.000e+001 1.410e-003 4.314e-004 
4.776e-004 6.534e+006 6.623e+011 1.000e+001 3.170e-004 4.324e-004 
4.779e-004 6.525e+006 6.634e+011 1.000e+001 3.164e-004 4.328e-004 
4.782e-004 6.534e+006 6.639e+011 1.000e+001 3.244e-004 4.330e-004 
4.785e-004 6.506e+006 6.637e+011 1.000e+001 6.154e-004 4.335e-004 
4.788e-004 6.451e+006 6.638e+011 1.000e+001 1.126e-003 4.342e-004 
4.791e-004 6.406e+006 6.649e+011 1.000e+001 1.218e-003 4.348e-004 
4.794e-004 6.390e+006 6.653e+011 1.000e+001 1.380e-003 4.352e-004 
4.797e-004 6.396e+006 6.656e+011 1.000e+001 1.298e-003 4.354e-004 
4.800e-004 6.412e+006 6.657e+011 1.000e+001 1.309e-003 4.356e-004 
4.803e-004 6.435e+006 6.657e+011 1.000e+001 1.241e-003 4.358e-004 
4.806e-004 6.461e+006 6.657e+011 1.000e+001 9.545e-004 4.359e-004 
4.809e-004 6.486e+006 6.658e+011 1.000e+001 1.182e-003 4.360e-004 
4.812e-004 6.511e+006 6.660e+011 1.000e+001 1.447e-003 4.361e-004 
4.815e-004 6.535e+006 6.660e+011 1.000e+001 1.380e-003 4.363e-004 
4.818e-004 6.532e+006 6.601e+011 1.000e+001 7.457e-004 4.366e-004 
4.821e-004 6.356e+006 6.562e+011 1.000e+001 1.174e-003 4.381e-004 
4.824e-004 6.293e+006 6.570e+011 1.000e+001 1.258e-003 4.389e-004 
4.827e-004 6.185e+006 6.591e+011 1.000e+001 1.464e-003 4.399e-004 
4.830e-004 6.231e+006 6.578e+011 1.000e+001 1.783e-003 4.399e-004 
4.833e-004 6.267e+006 6.577e+011 1.000e+001 1.512e-003 4.399e-004 
4.836e-004 6.285e+006 6.584e+011 1.000e+001 1.532e-003 4.401e-004 
4.839e-004 6.295e+006 6.588e+011 1.000e+001 1.205e-003 4.403e-004 
4.842e-004 6.297e+006 6.597e+011 1.000e+001 1.120e-003 4.406e-004 
4.845e-004 6.298e+006 6.606e+011 1.000e+001 1.074e-003 4.409e-004 
4.848e-004 6.295e+006 6.618e+011 1.000e+001 8.454e-004 4.412e-004 
4.851e-004 6.314e+006 6.621e+011 1.000e+001 1.116e-003 4.414e-004 
4.854e-004 6.345e+006 6.621e+011 1.000e+001 9.457e-004 4.415e-004 
4.857e-004 6.382e+006 6.622e+011 1.000e+001 1.410e-003 4.415e-004 
4.860e-004 6.417e+006 6.625e+011 1.000e+001 2.985e-003 4.416e-004 
4.863e-004 6.456e+006 6.625e+011 1.000e+001 2.904e-003 4.416e-004 
4.866e-004 6.493e+006 6.626e+011 1.000e+001 2.640e-003 4.417e-004 
4.869e-004 6.531e+006 6.625e+011 1.000e+001 2.961e-003 4.417e-004 
4.872e-004 6.568e+006 6.625e+011 1.000e+001 2.541e-003 4.418e-004 
4.875e-004 6.605e+006 6.626e+011 1.000e+001 2.877e-003 4.418e-004 
4.878e-004 6.642e+006 6.626e+011 1.000e+001 2.581e-003 4.418e-004 
4.881e-004 6.679e+006 6.627e+011 1.000e+001 2.721e-003 4.419e-004 
4.884e-004 6.717e+006 6.628e+011 1.000e+001 2.411e-003 4.419e-004 
4.887e-004 6.754e+006 6.632e+011 1.000e+001 2.485e-003 4.420e-004 
4.890e-004 6.710e+006 6.636e+011 1.000e+001 2.068e-003 4.426e-004 
4.893e-004 6.690e+006 6.633e+011 1.000e+001 3.109e-003 4.430e-004 
4.896e-004 6.729e+006 6.638e+011 1.000e+001 1.985e-003 4.430e-004 
4.899e-004 6.760e+006 6.637e+011 1.000e+001 1.956e-003 4.431e-004 
4.902e-004 6.799e+006 6.640e+011 1.000e+001 2.115e-003 4.432e-004 
4.905e-004 6.834e+006 6.639e+011 1.000e+001 2.323e-003 4.432e-004 
4.908e-004 6.870e+006 6.640e+011 1.000e+001 2.368e-003 4.433e-004 
4.911e-004 6.906e+006 6.640e+011 1.000e+001 2.516e-003 4.433e-004 
4.914e-004 6.940e+006 6.642e+011 1.000e+001 5.323e-004 4.434e-004 
4.917e-004 6.976e+006 6.644e+011 1.000e+001 1.999e-003 4.434e-004 
4.920e-004 7.012e+006 6.644e+011 1.000e+001 1.790e-003 4.435e-004 
4.923e-004 7.049e+006 6.644e+011 1.000e+001 6.436e-004 4.435e-004 
4.926e-004 7.087e+006 6.648e+011 1.000e+001 7.006e-004 4.436e-004 
4.929e-004 7.123e+006 6.647e+011 1.000e+001 2.241e-003 4.436e-004 
4.932e-004 7.159e+006 6.650e+011 1.000e+001 1.946e-003 4.437e-004 
4.935e-004 7.196e+006 6.653e+011 1.000e+001 1.810e-003 4.437e-004 
4.938e-004 7.231e+006 6.652e+011 1.000e+001 2.220e-003 4.438e-004 
4.941e-004 7.266e+006 6.655e+011 1.000e+001 1.884e-003 4.438e-004 
4.944e-004 7.302e+006 6.658e+011 1.000e+001 1.792e-003 4.439e-004 
4.947e-004 7.337e+006 6.657e+011 1.000e+001 1.903e-003 4.439e-004 
4.950e-004 7.373e+006 6.658e+011 1.000e+001 2.030e-003 4.440e-004 
4.953e-004 7.408e+006 6.662e+011 1.000e+001 1.867e-003 4.440e-004 
4.956e-004 7.443e+006 6.662e+011 1.000e+001 1.692e-003 4.441e-004 
4.959e-004 7.479e+006 6.663e+011 1.000e+001 1.675e-003 4.442e-004 
4.962e-004 7.514e+006 6.665e+011 1.000e+001 1.616e-003 4.442e-004 
4.965e-004 7.548e+006 6.665e+011 1.000e+001 1.682e-003 4.443e-004 
4.968e-004 7.574e+006 6.668e+011 1.000e+001 1.856e-003 4.444e-004 
4.971e-004 7.605e+006 6.671e+011 1.000e+001 1.636e-003 4.445e-004 
4.974e-004 7.640e+006 6.671e+011 1.000e+001 1.579e-003 4.445e-004 
4.977e-004 7.674e+006 6.673e+011 1.000e+001 1.784e-003 4.446e-004 
4.980e-004 7.709e+006 6.676e+011 1.000e+001 1.809e-003 4.447e-004 
4.983e-004 7.745e+006 6.677e+011 1.000e+001 1.727e-003 4.447e-004 
4.986e-004 7.780e+006 6.678e+011 1.000e+001 9.236e-004 4.448e-004 
4.989e-004 7.814e+006 6.681e+011 1.000e+001 2.023e-003 4.448e-004 
4.992e-004 7.846e+006 6.680e+011 1.000e+001 1.812e-003 4.449e-004 
4.995e-004 7.879e+006 6.681e+011 1.000e+001 1.884e-003 4.450e-004 
4.998e-004 7.912e+006 6.682e+011 1.000e+001 1.793e-003 4.451e-004 
5.001e-004 7.945e+006 6.684e+011 1.000e+001 1.637e-003 4.451e-004 
5.004e-004 7.978e+006 6.684e+011 1.000e+001 1.566e-003 4.452e-004 
5.007e-004 8.009e+006 6.688e+011 1.000e+001 1.474e-003 4.453e-004 
5.010e-004 8.042e+006 6.689e+011 1.000e+001 2.003e-003 4.454e-004 
5.013e-004 8.077e+006 6.690e+011 1.000e+001 1.906e-003 4.454e-004 
5.016e-004 8.111e+006 6.694e+011 1.000e+001 1.766e-003 4.455e-004 
5.019e-004 8.146e+006 6.693e+011 1.000e+001 1.998e-003 4.455e-004 
5.022e-004 8.179e+006 6.696e+011 1.000e+001 1.653e-003 4.456e-004 
5.025e-004 8.213e+006 6.697e+011 1.000e+001 1.487e-003 4.457e-004 
5.028e-004 8.250e+006 6.697e+011 1.000e+001 1.622e-003 4.457e-004 
5.031e-004 8.286e+006 6.698e+011 1.000e+001 1.699e-003 4.458e-004 
5.034e-004 8.321e+006 6.699e+011 1.000e+001 1.635e-003 4.458e-004 
5.037e-004 8.357e+006 6.701e+011 1.000e+001 1.588e-003 4.459e-004 
5.040e-004 8.392e+006 6.702e+011 1.000e+001 6.707e-005 4.459e-004 
5.043e-004 8.428e+006 6.703e+011 1.000e+001 4.412e-005 4.460e-004 
5.046e-004 8.463e+006 6.705e+011 1.000e+001 8.491e-005 4.460e-004 
5.049e-004 8.498e+006 6.706e+011 1.000e+001 2.520e-004 4.461e-004 
5.052e-004 8.534e+006 6.707e+011 1.000e+001 2.670e-006 4.462e-004 
5.055e-004 8.569e+006 6.709e+011 1.000e+001 6.594e-005 4.462e-004 
5.058e-004 8.605e+006 6.710e+011 1.000e+001 9.788e-005 4.463e-004 
5.061e-004 8.642e+006 6.711e+011 1.000e+001 1.387e-004 4.463e-004 
5.064e-004 8.677e+006 6.714e+011 1.000e+001 1.654e-003 4.464e-004 
5.067e-004 8.714e+006 6.714e+011 1.000e+001 5.027e-005 4.464e-004 
5.070e-004 8.750e+006 6.715e+011 1.000e+001 5.212e-004 4.465e-004 
5.073e-004 8.785e+006 6.718e+011 1.000e+001 1.742e-003 4.465e-004 
5.076e-004 8.816e+006 6.720e+011 1.000e+001 1.347e-003 4.466e-004 
5.079e-004 8.852e+006 6.722e+011 1.000e+001 1.385e-003 4.467e-004 
5.082e-004 8.888e+006 6.722e+011 1.000e+001 1.242e-003 4.467e-004 
5.085e-004 8.922e+006 6.724e+011 1.000e+001 1.192e-003 4.468e-004 
5.088e-004 8.955e+006 6.726e+011 1.000e+001 1.929e-004 4.468e-004 
5.091e-004 8.990e+006 6.727e+011 1.000e+001 1.322e-003 4.469e-004 
5.094e-004 9.024e+006 6.729e+011 1.000e+001 1.594e-003 4.470e-004 
5.097e-004 9.059e+006 6.730e+011 1.000e+001 1.497e-003 4.470e-004 
5.100e-004 9.094e+006 6.732e+011 1.000e+001 1.467e-003 4.471e-004 
5.103e-004 9.129e+006 6.735e+011 1.000e+001 2.443e-004 4.471e-004 
5.106e-004 9.165e+006 6.736e+011 1.000e+001 2.853e-004 4.472e-004 
5.109e-004 9.199e+006 6.737e+011 1.000e+001 2.330e-004 4.473e-004 
5.112e-004 9.233e+006 6.738e+011 1.000e+001 3.663e-004 4.473e-004 
5.115e-004 9.266e+006 6.741e+011 1.000e+001 5.778e-004 4.474e-004 
5.118e-004 9.293e+006 6.744e+011 1.000e+001 5.398e-004 4.475e-004 
5.121e-004 9.163e+006 6.740e+011 1.000e+001 2.176e-003 4.487e-004 
5.124e-004 9.102e+006 6.752e+011 1.000e+001 4.483e-004 4.494e-004 
5.127e-004 9.075e+006 6.758e+011 1.000e+001 2.065e-004 4.499e-004 
5.130e-004 9.039e+006 6.763e+011 1.000e+001 4.324e-004 4.505e-004 
5.133e-004 8.930e+006 6.796e+011 1.000e+001 3.077e-004 4.515e-004 
5.136e-004 8.797e+006 6.828e+011 1.000e+001 3.820e-004 4.527e-004 
5.139e-004 8.591e+006 6.869e+011 1.000e+001 1.045e-003 4.545e-004 
5.142e-004 7.860e+006 6.634e+011 1.000e+001 8.637e-004 4.598e-004 
5.145e-004 7.375e+006 6.628e+011 1.000e+001 1.198e-003 4.635e-004 
5.148e-004 7.008e+006 6.629e+011 1.000e+001 1.432e-003 4.663e-004 
5.151e-004 6.831e+006 6.628e+011 1.000e+001 1.074e-003 4.678e-004 
5.154e-004 6.795e+006 6.642e+011 1.000e+001 8.717e-004 4.684e-004 
5.157e-004 6.779e+006 6.622e+011 1.000e+001 4.615e-004 4.688e-004 
5.160e-004 6.717e+006 6.621e+011 1.000e+001 2.404e-004 4.695e-004 
5.163e-004 6.654e+006 6.630e+011 1.000e+001 1.618e-004 4.703e-004 
5.166e-004 6.622e+006 6.638e+011 1.000e+001 1.241e-004 4.708e-004 
5.169e-004 6.618e+006 6.639e+011 1.000e+001 8.768e-006 4.711e-004 
5.172e-004 6.632e+006 6.641e+011 1.000e+001 1.859e-004 4.713e-004 
5.175e-004 6.654e+006 6.642e+011 1.000e+001 3.210e-004 4.715e-004 
5.178e-004 6.679e+006 6.643e+011 1.000e+001 3.688e-004 4.716e-004 
5.181e-004 6.705e+006 6.645e+011 1.000e+001 2.554e-004 4.717e-004 
5.184e-004 6.731e+006 6.646e+011 1.000e+001 3.927e-004 4.718e-004 
5.187e-004 6.757e+006 6.646e+011 1.000e+001 2.802e-004 4.719e-004 
5.190e-004 6.780e+006 6.650e+011 1.000e+001 3.293e-004 4.721e-004 
5.193e-004 6.801e+006 6.652e+011 1.000e+001 2.247e-004 4.722e-004 
5.196e-004 6.810e+006 6.654e+011 1.000e+001 2.016e-004 4.725e-004 
5.199e-004 6.684e+006 6.568e+011 1.000e+001 9.068e-004 4.736e-004 
5.202e-004 6.560e+006 6.577e+011 1.000e+001 1.000e-003 4.748e-004 
5.205e-004 6.547e+006 6.571e+011 1.000e+001 5.556e-004 4.752e-004 
5.208e-004 6.547e+006 6.575e+011 1.000e+001 3.378e-004 4.755e-004 
5.211e-004 6.541e+006 6.584e+011 1.000e+001 1.448e-004 4.758e-004 
5.214e-004 6.542e+006 6.592e+011 1.000e+001 2.972e-004 4.761e-004 
5.217e-004 6.503e+006 6.616e+011 1.000e+001 1.050e-004 4.767e-004 
5.220e-004 6.489e+006 6.627e+011 1.000e+001 9.257e-004 4.771e-004 
5.223e-004 6.519e+006 6.628e+011 1.000e+001 8.353e-004 4.772e-004 
5.226e-004 6.555e+006 6.629e+011 1.000e+001 7.171e-004 4.772e-004 
5.229e-004 6.570e+006 6.618e+011 1.000e+001 1.380e-003 4.774e-004 
5.232e-004 6.542e+006 6.623e+011 1.000e+001 5.076e-004 4.779e-004 
5.235e-004 6.541e+006 6.627e+011 1.000e+001 3.010e-004 4.782e-004 
5.238e-004 6.562e+006 6.627e+011 1.000e+001 6.907e-004 4.784e-004 
5.241e-004 6.591e+006 6.628e+011 1.000e+001 5.851e-004 4.785e-004 
5.244e-004 6.625e+006 6.629e+011 1.000e+001 7.070e-004 4.786e-004 
5.247e-004 6.659e+006 6.630e+011 1.000e+001 9.413e-004 4.786e-004 
5.250e-004 6.695e+006 6.632e+011 1.000e+001 5.638e-004 4.787e-004 
5.253e-004 6.730e+006 6.635e+011 1.000e+001 5.243e-004 4.787e-004 
5.256e-004 6.765e+006 6.634e+011 1.000e+001 4.540e-004 4.788e-004 
5.259e-004 6.803e+006 6.635e+011 1.000e+001 3.227e-004 4.788e-004 
5.262e-004 6.838e+006 6.636e+011 1.000e+001 6.371e-004 4.789e-004 
5.265e-004 6.873e+006 6.635e+011 1.000e+001 2.603e-004 4.789e-004 
5.268e-004 6.910e+006 6.637e+011 1.000e+001 3.236e-004 4.790e-004 
5.271e-004 6.946e+006 6.638e+011 1.000e+001 3.699e-004 4.790e-004 
5.274e-004 6.982e+006 6.638e+011 1.000e+001 3.323e-004 4.791e-004 
5.277e-004 7.019e+006 6.641e+011 1.000e+001 1.473e-003 4.791e-004 
5.280e-004 7.054e+006 6.641e+011 1.000e+001 4.610e-004 4.792e-004 
5.283e-004 7.090e+006 6.642e+011 1.000e+001 6.996e-004 4.792e-004 
5.286e-004 7.126e+006 6.645e+011 1.000e+001 9.769e-004 4.793e-004 
5.289e-004 7.162e+006 6.645e+011 1.000e+001 4.889e-004 4.793e-004 
5.292e-004 7.197e+006 6.646e+011 1.000e+001 1.810e-004 4.794e-004 
5.295e-004 7.234e+006 6.648e+011 1.000e+001 4.080e-004 4.794e-004 
5.298e-004 7.272e+006 6.648e+011 1.000e+001 4.432e-004 4.795e-004 
5.301e-004 7.308e+006 6.649e+011 1.000e+001 4.853e-004 4.795e-004 
5.304e-004 7.343e+006 6.650e+011 1.000e+001 6.586e-004 4.796e-004 
5.307e-004 7.379e+006 6.651e+011 1.000e+001 6.267e-004 4.796e-004 
5.310e-004 7.409e+006 6.654e+011 1.000e+001 2.872e-004 4.797e-004 
5.313e-004 7.441e+006 6.654e+011 1.000e+001 3.403e-004 4.798e-004 
5.316e-004 7.475e+006 6.656e+011 1.000e+001 5.118e-004 4.799e-004 
5.319e-004 7.510e+006 6.657e+011 1.000e+001 5.222e-004 4.799e-004 
5.322e-004 7.416e+006 6.667e+011 1.000e+001 1.661e-003 4.809e-004 
5.325e-004 7.313e+006 6.676e+011 1.000e+001 1.767e-003 4.819e-004 
5.328e-004 7.325e+006 6.677e+011 1.000e+001 1.730e-003 4.821e-004 
5.331e-004 7.349e+006 6.676e+011 1.000e+001 1.466e-003 4.823e-004 
5.334e-004 7.380e+006 6.680e+011 1.000e+001 1.514e-003 4.823e-004 
5.337e-004 7.415e+006 6.680e+011 1.000e+001 7.070e-004 4.824e-004 
5.340e-004 7.450e+006 6.681e+011 1.000e+001 1.039e-003 4.824e-004 
5.343e-004 7.487e+006 6.680e+011 1.000e+001 7.151e-004 4.825e-004 
5.346e-004 7.524e+006 6.682e+011 1.000e+001 8.013e-004 4.825e-004 
5.349e-004 7.560e+006 6.682e+011 1.000e+001 8.937e-004 4.826e-004 
5.352e-004 7.596e+006 6.683e+011 1.000e+001 7.812e-004 4.826e-004 
5.355e-004 7.634e+006 6.683e+011 1.000e+001 1.565e-003 4.827e-004 
5.358e-004 7.664e+006 6.686e+011 1.000e+001 2.005e-003 4.828e-004 
5.361e-004 7.698e+006 6.686e+011 1.000e+001 1.876e-003 4.828e-004 
5.364e-004 7.732e+006 6.687e+011 1.000e+001 1.716e-003 4.829e-004 
5.367e-004 7.768e+006 6.688e+011 1.000e+001 1.793e-003 4.830e-004 
5.370e-004 7.803e+006 6.692e+011 1.000e+001 1.853e-003 4.830e-004 
5.373e-004 7.837e+006 6.692e+011 1.000e+001 1.712e-003 4.831e-004 
5.376e-004 7.871e+006 6.692e+011 1.000e+001 1.762e-003 4.831e-004 
5.379e-004 7.905e+006 6.693e+011 1.000e+001 1.931e-003 4.832e-004 
5.382e-004 7.939e+006 6.697e+011 1.000e+001 1.427e-003 4.833e-004 
5.385e-004 7.974e+006 6.698e+011 1.000e+001 3.517e-003 4.833e-004 
5.388e-004 8.009e+006 6.698e+011 1.000e+001 1.484e-003 4.834e-004 
5.391e-004 8.044e+006 6.699e+011 1.000e+001 1.656e-003 4.834e-004 
5.394e-004 8.080e+006 6.701e+011 1.000e+001 1.633e-003 4.835e-004 
5.397e-004 8.113e+006 6.704e+011 1.000e+001 1.529e-003 4.836e-004 
5.400e-004 8.154e+006 6.706e+011 1.000e+001 1.609e-003 4.836e-004 
5.403e-004 8.189e+006 6.707e+011 1.000e+001 1.956e-003 4.836e-004 
5.406e-004 8.224e+006 6.707e+011 1.000e+001 1.379e-003 4.837e-004 
5.409e-004 8.257e+006 6.710e+011 1.000e+001 2.357e-003 4.838e-004 
5.412e-004 8.278e+006 6.705e+011 1.000e+001 1.992e-003 4.839e-004 
5.415e-004 8.307e+006 6.709e+011 1.000e+001 2.157e-003 4.840e-004 
5.418e-004 8.338e+006 6.711e+011 1.000e+001 1.751e-003 4.841e-004 
5.421e-004 8.369e+006 6.713e+011 1.000e+001 1.427e-003 4.842e-004 
5.424e-004 8.403e+006 6.715e+011 1.000e+001 1.489e-003 4.843e-004 
5.427e-004 8.437e+006 6.716e+011 1.000e+001 1.822e-003 4.843e-004 
5.430e-004 8.470e+006 6.720e+011 1.000e+001 2.295e-003 4.844e-004 
5.433e-004 8.502e+006 6.721e+011 1.000e+001 2.056e-003 4.845e-004 
5.436e-004 8.534e+006 6.720e+011 1.000e+001 2.375e-003 4.846e-004 
5.439e-004 8.566e+006 6.722e+011 1.000e+001 1.809e-003 4.846e-004 
5.442e-004 8.596e+006 6.725e+011 1.000e+001 2.348e-003 4.847e-004 
5.445e-004 8.628e+006 6.730e+011 1.000e+001 2.215e-003 4.848e-004 
5.448e-004 8.656e+006 6.731e+011 1.000e+001 2.231e-003 4.849e-004 
5.451e-004 8.684e+006 6.732e+011 1.000e+001 1.256e-003 4.850e-004 
5.454e-004 8.710e+006 6.733e+011 1.000e+001 1.973e-003 4.851e-004 
5.457e-004 8.664e+006 6.745e+011 1.000e+001 3.543e-003 4.858e-004 
5.460e-004 8.613e+006 6.766e+011 1.000e+001 3.046e-003 4.864e-004 
5.463e-004 8.557e+006 6.783e+011 1.000e+001 2.941e-003 4.871e-004 
5.466e-004 8.504e+006 6.798e+011 1.000e+001 4.854e-003 4.878e-004 
5.469e-004 8.391e+006 6.827e+011 1.000e+001 4.107e-003 4.888e-004 
5.472e-004 8.036e+006 6.665e+011 1.000e+001 5.602e-003 4.916e-004 
5.475e-004 7.361e+006 6.620e+011 1.000e+001 5.216e-003 4.966e-004 
5.478e-004 6.908e+006 6.607e+011 1.000e+001 3.581e-003 5.000e-004 
5.481e-004 6.701e+006 6.572e+011 1.000e+001 3.858e-003 5.017e-004 
5.484e-004 6.587e+006 6.554e+011 1.000e+001 2.728e-003 5.028e-004 
5.487e-004 6.462e+006 6.537e+011 1.000e+001 2.398e-003 5.040e-004 
5.490e-004 6.144e+006 6.508e+011 1.000e+001 4.708e-003 5.065e-004 
5.493e-004 5.915e+006 6.519e+011 1.000e+001 3.433e-003 5.084e-004 
5.496e-004 5.792e+006 6.537e+011 1.000e+001 3.155e-003 5.095e-004 
5.499e-004 5.740e+006 6.543e+011 1.000e+001 2.936e-003 5.102e-004 
5.502e-004 5.719e+006 6.555e+011 1.000e+001 2.724e-003 5.106e-004 
5.505e-004 5.684e+006 6.580e+011 1.000e+001 3.046e-003 5.112e-004 
5.508e-004 5.661e+006 6.587e+011 1.000e+001 2.906e-003 5.116e-004 
5.511e-004 5.646e+006 6.599e+011 1.000e+001 2.532e-003 5.120e-004 
5.514e-004 5.620e+006 6.611e+011 1.000e+001 2.363e-003 5.125e-004 
5.517e-004 5.599e+006 6.623e+011 1.000e+001 2.311e-003 5.129e-004 
5.520e-004 5.540e+006 6.621e+011 1.000e+001 2.821e-003 5.137e-004 
5.523e-004 5.484e+006 6.623e+011 1.000e+001 2.776e-003 5.143e-004 
5.526e-004 5.477e+006 6.627e+011 1.000e+001 2.380e-003 5.147e-004 
5.529e-004 5.495e+006 6.630e+011 1.000e+001 2.721e-003 5.149e-004 
5.532e-004 5.514e+006 6.621e+011 1.000e+001 1.709e-003 5.150e-004 
5.535e-004 5.544e+006 6.621e+011 1.000e+001 1.168e-003 5.151e-004 
5.538e-004 5.577e+006 6.624e+011 1.000e+001 3.247e-003 5.152e-004 
5.541e-004 5.612e+006 6.623e+011 1.000e+001 3.549e-003 5.153e-004 
5.544e-004 5.648e+006 6.624e+011 1.000e+001 1.352e-003 5.153e-004 
5.547e-004 5.685e+006 6.627e+011 1.000e+001 3.775e-003 5.154e-004 
5.550e-004 5.721e+006 6.627e+011 1.000e+001 1.404e-003 5.154e-004 
5.553e-004 5.757e+006 6.627e+011 1.000e+001 1.471e-003 5.155e-004 
5.556e-004 5.795e+006 6.627e+011 1.000e+001 2.530e-003 5.155e-004 
5.559e-004 5.832e+006 6.630e+011 1.000e+001 1.322e-003 5.155e-004 
5.562e-004 5.869e+006 6.630e+011 1.000e+001 1.718e-003 5.156e-004 
5.565e-004 5.905e+006 6.629e+011 1.000e+001 1.018e-003 5.156e-004 
5.568e-004 5.937e+006 6.632e+011 1.000e+001 1.330e-003 5.157e-004 
5.571e-004 5.971e+006 6.634e+011 1.000e+001 8.377e-004 5.158e-004 
5.574e-004 6.006e+006 6.635e+011 1.000e+001 1.060e-003 5.158e-004 
5.577e-004 6.042e+006 6.634e+011 1.000e+001 1.716e-003 5.159e-004 
5.580e-004 6.078e+006 6.635e+011 1.000e+001 1.829e-003 5.159e-004 
5.583e-004 6.107e+006 6.638e+011 1.000e+001 1.871e-003 5.160e-004 
5.586e-004 6.142e+006 6.639e+011 1.000e+001 1.135e-003 5.161e-004 
5.589e-004 6.169e+006 6.633e+011 1.000e+001 8.039e-004 5.162e-004 
5.592e-004 6.201e+006 6.635e+011 1.000e+001 1.256e-003 5.163e-004 
5.595e-004 6.237e+006 6.636e+011 1.000e+001 1.223e-003 5.163e-004 
5.598e-004 6.274e+006 6.639e+011 1.000e+001 1.459e-003 5.164e-004 
5.601e-004 6.310e+006 6.639e+011 1.000e+001 2.367e-003 5.164e-004 
5.604e-004 6.347e+006 6.640e+011 1.000e+001 2.386e-003 5.165e-004 
5.607e-004 6.384e+006 6.640e+011 1.000e+001 9.021e-004 5.165e-004 
5.610e-004 6.421e+006 6.641e+011 1.000e+001 2.280e-003 5.166e-004 
5.613e-004 6.458e+006 6.644e+011 1.000e+001 2.406e-003 5.166e-004 
5.616e-004 6.495e+006 6.644e+011 1.000e+001 2.314e-003 5.166e-004 
5.619e-004 6.532e+006 6.644e+011 1.000e+001 2.251e-003 5.167e-004 
5.622e-004 6.569e+006 6.645e+011 1.000e+001 1.245e-003 5.167e-004 
5.625e-004 6.605e+006 6.648e+011 1.000e+001 5.253e-004 5.168e-004 
5.628e-004 6.642e+006 6.649e+011 1.000e+001 2.416e-003 5.168e-004 
5.631e-004 6.679e+006 6.651e+011 1.000e+001 7.516e-004 5.169e-004 
5.634e-004 6.716e+006 6.651e+011 1.000e+001 7.258e-004 5.169e-004 
5.637e-004 6.753e+006 6.652e+011 1.000e+001 1.004e-003 5.170e-004 
5.640e-004 6.789e+006 6.654e+011 1.000e+001 2.792e-003 5.170e-004 
5.643e-004 6.826e+006 6.653e+011 1.000e+001 2.077e-003 5.171e-004 
5.646e-004 6.861e+006 6.654e+011 1.000e+001 2.477e-003 5.171e-004 
5.649e-004 6.895e+006 6.655e+011 1.000e+001 2.234e-003 5.172e-004 
5.652e-004 6.932e+006 6.658e+011 1.000e+001 1.941e-003 5.172e-004 
5.655e-004 6.968e+006 6.658e+011 1.000e+001 2.356e-003 5.173e-004 
5.658e-004 7.004e+006 6.658e+011 1.000e+001 2.695e-003 5.173e-004 
5.661e-004 7.040e+006 6.660e+011 1.000e+001 2.888e-003 5.174e-004 
5.664e-004 7.075e+006 6.661e+011 1.000e+001 2.626e-003 5.174e-004 
5.667e-004 7.112e+006 6.665e+011 1.000e+001 2.683e-003 5.175e-004 
5.670e-004 7.148e+006 6.664e+011 1.000e+001 9.723e-004 5.175e-004 
5.673e-004 7.183e+006 6.664e+011 1.000e+001 5.720e-004 5.176e-004 
5.676e-004 7.220e+006 6.665e+011 1.000e+001 5.656e-004 5.176e-004 
5.679e-004 7.257e+006 6.666e+011 1.000e+001 6.996e-004 5.177e-004 
5.682e-004 7.294e+006 6.667e+011 1.000e+001 2.127e-003 5.177e-004 
5.685e-004 7.332e+006 6.667e+011 1.000e+001 2.364e-004 5.178e-004 
5.688e-004 7.367e+006 6.668e+011 1.000e+001 1.957e-003 5.178e-004 
5.691e-004 7.399e+006 6.668e+011 1.000e+001 2.690e-003 5.179e-004 
5.694e-004 7.432e+006 6.672e+011 1.000e+001 1.923e-003 5.180e-004 
5.697e-004 7.468e+006 6.672e+011 1.000e+001 6.245e-004 5.180e-004 
5.700e-004 7.503e+006 6.673e+011 1.000e+001 2.530e-003 5.181e-004 
5.703e-004 7.538e+006 6.676e+011 1.000e+001 2.494e-003 5.181e-004 
5.706e-004 7.576e+006 6.675e+011 1.000e+001 8.693e-004 5.182e-004 
5.709e-004 7.615e+006 6.679e+011 1.000e+001 2.857e-003 5.182e-004 
5.712e-004 7.652e+006 6.681e+011 1.000e+001 1.869e-003 5.182e-004 
5.715e-004 7.688e+006 6.680e+011 1.000e+001 2.460e-003 5.183e-004 
5.718e-004 7.723e+006 6.682e+011 1.000e+001 2.949e-003 5.184e-004 
5.721e-004 7.760e+006 6.683e+011 1.000e+001 2.236e-003 5.184e-004 
5.724e-004 7.797e+006 6.687e+011 1.000e+001 2.093e-003 5.184e-004 
5.727e-004 7.833e+006 6.687e+011 1.000e+001 8.632e-004 5.185e-004 
5.730e-004 7.868e+006 6.689e+011 1.000e+001 2.047e-003 5.186e-004 
5.733e-004 7.902e+006 6.689e+011 1.000e+001 8.353e-004 5.186e-004 
5.736e-004 7.936e+006 6.690e+011 1.000e+001 4.130e-004 5.187e-004 
5.739e-004 7.967e+006 6.696e+011 1.000e+001 9.739e-004 5.188e-004 
5.742e-004 8.000e+006 6.698e+011 1.000e+001 7.818e-004 5.188e-004 
5.745e-004 8.040e+006 6.700e+011 1.000e+001 6.452e-004 5.189e-004 
5.748e-004 8.076e+006 6.701e+011 1.000e+001 2.793e-003 5.189e-004 
5.751e-004 8.112e+006 6.705e+011 1.000e+001 7.865e-004 5.190e-004 
5.754e-004 8.145e+006 6.704e+011 1.000e+001 1.190e-003 5.190e-004 
5.757e-004 8.176e+006 6.705e+011 1.000e+001 8.171e-004 5.191e-004 
5.760e-004 8.208e+006 6.706e+011 1.000e+001 7.360e-004 5.192e-004 
5.763e-004 8.240e+006 6.708e+011 1.000e+001 1.430e-003 5.193e-004 
5.766e-004 8.269e+006 6.714e+011 1.000e+001 1.166e-003 5.194e-004 
5.769e-004 8.302e+006 6.716e+011 1.000e+001 6.433e-004 5.194e-004 
5.772e-004 8.334e+006 6.716e+011 1.000e+001 4.549e-004 5.195e-004 
5.775e-004 8.369e+006 6.718e+011 1.000e+001 2.649e-003 5.196e-004 
5.778e-004 8.404e+006 6.720e+011 1.000e+001 1.702e-003 5.196e-004 
5.781e-004 8.442e+006 6.726e+011 1.000e+001 2.781e-003 5.197e-004 
5.784e-004 8.482e+006 6.728e+011 1.000e+001 3.478e-003 5.197e-004 
5.787e-004 8.514e+006 6.728e+011 1.000e+001 1.564e-003 5.198e-004 
5.790e-004 8.543e+006 6.729e+011 1.000e+001 1.373e-003 5.199e-004 
5.793e-004 8.571e+006 6.731e+011 1.000e+001 9.092e-004 5.200e-004 
5.796e-004 8.598e+006 6.734e+011 1.000e+001 1.063e-003 5.201e-004 
5.799e-004 8.623e+006 6.736e+011 1.000e+001 1.522e-003 5.202e-004 
5.802e-004 8.648e+006 6.739e+011 1.000e+001 1.601e-003 5.204e-004 
5.805e-004 8.675e+006 6.743e+011 1.000e+001 1.272e-003 5.205e-004 
5.808e-004 8.707e+006 6.745e+011 1.000e+001 8.481e-004 5.206e-004 
5.811e-004 8.667e+006 6.752e+011 1.000e+001 3.110e-003 5.211e-004 
5.814e-004 8.596e+006 6.771e+011 1.000e+001 3.345e-003 5.219e-004 
5.817e-004 8.514e+006 6.804e+011 1.000e+001 3.609e-003 5.228e-004 
5.820e-004 8.402e+006 6.829e+011 1.000e+001 2.624e-003 5.239e-004 
5.823e-004 8.130e+006 6.734e+011 1.000e+001 8.799e-003 5.260e-004 
5.826e-004 7.412e+006 6.621e+011 1.000e+001 4.900e-003 5.313e-004 
5.829e-004 6.925e+006 6.632e+011 1.000e+001 2.977e-003 5.350e-004 
5.832e-004 6.642e+006 6.626e+011 1.000e+001 3.445e-003 5.372e-004 
5.835e-004 6.496e+006 6.634e+011 1.000e+001 2.751e-003 5.385e-004 
5.838e-004 6.479e+006 6.643e+011 1.000e+001 2.734e-003 5.390e-004 
5.841e-004 6.500e+006 6.641e+011 1.000e+001 2.943e-003 5.391e-004 
5.844e-004 6.496e+006 6.642e+011 1.000e+001 3.108e-003 5.394e-004 
5.847e-004 6.454e+006 6.644e+011 1.000e+001 3.460e-003 5.400e-004 
5.850e-004 6.403e+006 6.663e+011 1.000e+001 4.381e-003 5.407e-004 
5.853e-004 6.366e+006 6.661e+011 1.000e+001 3.526e-003 5.412e-004 
5.856e-004 6.364e+006 6.664e+011 1.000e+001 3.477e-003 5.416e-004 
5.859e-004 6.378e+006 6.664e+011 1.000e+001 3.387e-003 5.418e-004 
5.862e-004 6.402e+006 6.672e+011 1.000e+001 3.927e-003 5.419e-004 
5.865e-004 6.429e+006 6.672e+011 1.000e+001 3.594e-003 5.420e-004 
5.868e-004 6.461e+006 6.656e+011 1.000e+001 3.692e-003 5.421e-004 
5.871e-004 6.494e+006 6.657e+011 1.000e+001 3.636e-003 5.422e-004 
5.874e-004 6.528e+006 6.655e+011 1.000e+001 2.875e-003 5.422e-004 
5.877e-004 6.559e+006 6.655e+011 1.000e+001 2.848e-003 5.423e-004 
5.880e-004 6.590e+006 6.654e+011 1.000e+001 2.925e-003 5.424e-004 
5.883e-004 6.620e+006 6.654e+011 1.000e+001 2.787e-003 5.425e-004 
5.886e-004 6.652e+006 6.656e+011 1.000e+001 2.930e-003 5.426e-004 
5.889e-004 6.681e+006 6.657e+011 1.000e+001 2.954e-003 5.427e-004 
5.892e-004 6.709e+006 6.657e+011 1.000e+001 2.905e-003 5.428e-004 
5.895e-004 6.734e+006 6.659e+011 1.000e+001 2.977e-003 5.429e-004 
5.898e-004 6.759e+006 6.664e+011 1.000e+001 3.458e-003 5.430e-004 
5.901e-004 6.775e+006 6.664e+011 1.000e+001 3.193e-003 5.432e-004 
5.904e-004 6.775e+006 6.672e+011 1.000e+001 3.144e-003 5.435e-004 
5.907e-004 6.663e+006 6.584e+011 1.000e+001 3.667e-003 5.446e-004 
5.910e-004 6.530e+006 6.605e+011 1.000e+001 3.815e-003 5.458e-004 
5.913e-004 6.462e+006 6.608e+011 1.000e+001 3.529e-003 5.466e-004 
5.916e-004 6.428e+006 6.625e+011 1.000e+001 3.359e-003 5.471e-004 
5.919e-004 6.461e+006 6.609e+011 1.000e+001 2.937e-003 5.472e-004 
5.922e-004 6.495e+006 6.606e+011 1.000e+001 2.965e-003 5.472e-004 
5.925e-004 6.508e+006 6.611e+011 1.000e+001 2.793e-003 5.475e-004 
5.928e-004 6.506e+006 6.621e+011 1.000e+001 3.195e-003 5.478e-004 
5.931e-004 6.529e+006 6.621e+011 1.000e+001 3.127e-003 5.479e-004 
5.934e-004 6.566e+006 6.621e+011 1.000e+001 3.257e-003 5.480e-004 
5.937e-004 6.600e+006 6.624e+011 1.000e+001 2.174e-003 5.480e-004 
5.940e-004 6.526e+006 6.633e+011 1.000e+001 1.903e-003 5.488e-004 
5.943e-004 6.343e+006 6.628e+011 1.000e+001 1.726e-003 5.504e-004 
5.946e-004 6.262e+006 6.641e+011 1.000e+001 4.649e-004 5.513e-004 
5.949e-004 6.258e+006 6.641e+011 1.000e+001 3.034e-003 5.516e-004 
5.952e-004 6.287e+006 6.643e+011 1.000e+001 1.383e-003 5.517e-004 
5.955e-004 6.318e+006 6.643e+011 1.000e+001 1.295e-003 5.518e-004 
5.958e-004 6.352e+006 6.643e+011 1.000e+001 1.351e-003 5.518e-004 
5.961e-004 6.386e+006 6.640e+011 1.000e+001 1.526e-003 5.519e-004 
5.964e-004 6.419e+006 6.641e+011 1.000e+001 1.546e-003 5.520e-004 
5.967e-004 6.455e+006 6.643e+011 1.000e+001 1.646e-003 5.520e-004 
5.970e-004 6.492e+006 6.643e+011 1.000e+001 1.516e-003 5.521e-004 
5.973e-004 6.529e+006 6.643e+011 1.000e+001 1.647e-003 5.521e-004 
5.976e-004 6.565e+006 6.647e+011 1.000e+001 1.757e-003 5.522e-004 
5.979e-004 6.602e+006 6.646e+011 1.000e+001 1.573e-003 5.522e-004 
5.982e-004 6.641e+006 6.647e+011 1.000e+001 1.601e-003 5.522e-004 
5.985e-004 6.678e+006 6.648e+011 1.000e+001 1.520e-003 5.523e-004 
5.988e-004 6.715e+006 6.652e+011 1.000e+001 1.724e-003 5.523e-004 
5.991e-004 6.752e+006 6.651e+011 1.000e+001 1.689e-003 5.524e-004 
5.994e-004 6.789e+006 6.652e+011 1.000e+001 1.994e-003 5.524e-004 
5.997e-004 6.826e+006 6.652e+011 1.000e+001 1.897e-003 5.525e-004 
6.000e-004 6.863e+006 6.655e+011 1.000e+001 1.562e-003 5.525e-004 
6.003e-004 6.899e+006 6.654e+011 1.000e+001 1.298e-003 5.525e-004 
6.006e-004 6.931e+006 6.655e+011 1.000e+001 1.653e-003 5.526e-004 
6.009e-004 6.968e+006 6.655e+011 1.000e+001 1.681e-003 5.527e-004 
6.012e-004 7.004e+006 6.657e+011 1.000e+001 1.719e-003 5.527e-004 
6.015e-004 7.040e+006 6.660e+011 1.000e+001 1.722e-003 5.528e-004 
6.018e-004 7.076e+006 6.660e+011 1.000e+001 1.671e-003 5.528e-004 
6.021e-004 7.113e+006 6.661e+011 1.000e+001 1.549e-003 5.529e-004 
6.024e-004 7.150e+006 6.661e+011 1.000e+001 1.519e-003 5.529e-004 
6.027e-004 7.188e+006 6.665e+011 1.000e+001 1.705e-003 5.530e-004 
6.030e-004 7.223e+006 6.660e+011 1.000e+001 1.386e-003 5.530e-004 
6.033e-004 7.256e+006 6.670e+011 1.000e+001 9.222e-004 5.531e-004 
6.036e-004 7.291e+006 6.681e+011 1.000e+001 3.220e-003 5.531e-004 
6.039e-004 7.324e+006 6.682e+011 1.000e+001 3.017e-003 5.532e-004 
6.042e-004 7.358e+006 6.690e+011 1.000e+001 2.575e-003 5.533e-004 
6.045e-004 7.392e+006 6.684e+011 1.000e+001 2.191e-003 5.533e-004 
6.048e-004 7.428e+006 6.692e+011 1.000e+001 2.756e-003 5.534e-004 
6.051e-004 7.468e+006 6.691e+011 1.000e+001 2.728e-003 5.534e-004 
6.054e-004 7.501e+006 6.688e+011 1.000e+001 2.620e-003 5.535e-004 
6.057e-004 7.537e+006 6.678e+011 1.000e+001 2.555e-003 5.535e-004 
6.060e-004 7.570e+006 6.679e+011 1.000e+001 2.953e-003 5.536e-004 
6.063e-004 7.604e+006 6.680e+011 1.000e+001 1.981e-003 5.537e-004 
6.066e-004 7.641e+006 6.680e+011 1.000e+001 2.075e-003 5.537e-004 
6.069e-004 7.676e+006 6.681e+011 1.000e+001 2.637e-003 5.538e-004 
6.072e-004 7.712e+006 6.682e+011 1.000e+001 2.780e-003 5.538e-004 
6.075e-004 7.747e+006 6.687e+011 1.000e+001 2.378e-003 5.539e-004 
6.078e-004 7.782e+006 6.686e+011 1.000e+001 2.696e-003 5.539e-004 
6.081e-004 7.816e+006 6.689e+011 1.000e+001 2.577e-003 5.540e-004 
6.084e-004 7.852e+006 6.690e+011 1.000e+001 2.210e-003 5.541e-004 
6.087e-004 7.889e+006 6.689e+011 1.000e+001 2.678e-003 5.541e-004 
6.090e-004 7.924e+006 6.695e+011 1.000e+001 2.050e-003 5.542e-004 
6.093e-004 7.958e+006 6.694e+011 1.000e+001 2.413e-003 5.542e-004 
6.096e-004 7.994e+006 6.696e+011 1.000e+001 2.345e-003 5.543e-004 
6.099e-004 8.029e+006 6.697e+011 1.000e+001 2.371e-003 5.543e-004 
6.102e-004 8.063e+006 6.696e+011 1.000e+001 2.222e-003 5.544e-004 
6.105e-004 8.094e+006 6.704e+011 1.000e+001 2.330e-003 5.545e-004 
6.108e-004 8.128e+006 6.705e+011 1.000e+001 2.487e-003 5.545e-004 
6.111e-004 8.163e+006 6.705e+011 1.000e+001 2.159e-003 5.546e-004 
6.114e-004 8.197e+006 6.707e+011 1.000e+001 2.251e-003 5.547e-004 
6.117e-004 8.231e+006 6.709e+011 1.000e+001 2.249e-003 5.547e-004 
6.120e-004 8.265e+006 6.713e+011 1.000e+001 2.204e-003 5.548e-004 
6.123e-004 8.298e+006 6.713e+011 1.000e+001 1.917e-003 5.549e-004 
6.126e-004 8.333e+006 6.714e+011 1.000e+001 2.766e-003 5.549e-004 
6.129e-004 8.366e+006 6.716e+011 1.000e+001 1.814e-003 5.550e-004 
6.132e-004 8.399e+006 6.718e+011 1.000e+001 2.627e-003 5.551e-004 
6.135e-004 8.433e+006 6.722e+011 1.000e+001 2.013e-003 5.551e-004 
6.138e-004 8.466e+006 6.723e+011 1.000e+001 4.519e-003 5.552e-004 
6.141e-004 8.498e+006 6.724e+011 1.000e+001 4.686e-003 5.553e-004 
6.144e-004 8.530e+006 6.726e+011 1.000e+001 2.032e-003 5.554e-004 
6.147e-004 8.562e+006 6.731e+011 1.000e+001 2.231e-003 5.554e-004 
6.150e-004 8.597e+006 6.730e+011 1.000e+001 1.481e-003 5.555e-004 
6.153e-004 8.631e+006 6.731e+011 1.000e+001 1.434e-003 5.556e-004 
6.156e-004 8.665e+006 6.732e+011 1.000e+001 1.391e-003 5.556e-004 
6.159e-004 8.696e+006 6.733e+011 1.000e+001 2.104e-003 5.557e-004 
6.162e-004 8.725e+006 6.736e+011 1.000e+001 2.202e-003 5.558e-004 
6.165e-004 8.757e+006 6.738e+011 1.000e+001 2.135e-003 5.559e-004 
6.168e-004 8.777e+006 6.740e+011 1.000e+001 1.683e-003 5.561e-004 
6.171e-004 8.723e+006 6.756e+011 1.000e+001 2.926e-003 5.567e-004 
6.174e-004 8.671e+006 6.775e+011 1.000e+001 3.325e-003 5.574e-004 
6.177e-004 8.616e+006 6.803e+011 1.000e+001 2.799e-003 5.581e-004 
6.180e-004 8.541e+006 6.822e+011 1.000e+001 4.509e-003 5.589e-004 
6.183e-004 8.419e+006 6.862e+011 1.000e+001 3.848e-003 5.600e-004 
6.186e-004 8.265e+006 6.882e+011 1.000e+001 3.030e-003 5.614e-004 
6.189e-004 7.610e+006 6.650e+011 1.000e+001 3.734e-003 5.662e-004 
6.192e-004 7.305e+006 6.633e+011 1.000e+001 3.567e-003 5.686e-004 
6.195e-004 6.942e+006 6.606e+011 1.000e+001 2.539e-003 5.714e-004 
6.198e-004 6.746e+006 6.571e+011 1.000e+001 1.832e-003 5.731e-004 
6.201e-004 6.606e+006 6.551e+011 1.000e+001 1.311e-003 5.744e-004 
6.204e-004 6.436e+006 6.537e+011 1.000e+001 3.594e-004 5.758e-004 
6.207e-004 6.179e+006 6.548e+011 1.000e+001 2.329e-003 5.779e-004 
6.210e-004 5.992e+006 6.529e+011 1.000e+001 1.719e-003 5.795e-004 
6.213e-004 5.847e+006 6.548e+011 1.000e+001 2.936e-003 5.808e-004 
6.216e-004 5.807e+006 6.554e+011 1.000e+001 3.317e-003 5.814e-004 
6.219e-004 5.777e+006 6.575e+011 1.000e+001 2.096e-003 5.819e-004 
6.222e-004 5.751e+006 6.585e+011 1.000e+001 1.777e-003 5.824e-004 
6.225e-004 5.735e+006 6.596e+011 1.000e+001 1.885e-003 5.828e-004 
6.228e-004 5.719e+006 6.610e+011 1.000e+001 2.566e-003 5.832e-004 
6.231e-004 5.630e+006 6.620e+011 1.000e+001 1.324e-003 5.841e-004 
6.234e-004 5.525e+006 6.628e+011 1.000e+001 1.088e-003 5.851e-004 
6.237e-004 5.498e+006 6.631e+011 1.000e+001 5.662e-004 5.856e-004 
6.240e-004 5.511e+006 6.635e+011 1.000e+001 5.176e-004 5.858e-004 
6.243e-004 5.538e+006 6.638e+011 1.000e+001 2.959e-004 5.860e-004 
6.246e-004 5.569e+006 6.638e+011 1.000e+001 2.580e-003 5.860e-004 
6.249e-004 5.602e+006 6.639e+011 1.000e+001 3.241e-003 5.861e-004 
6.252e-004 5.638e+006 6.638e+011 1.000e+001 9.222e-004 5.862e-004 
6.255e-004 5.675e+006 6.640e+011 1.000e+001 9.804e-004 5.862e-004 
6.258e-004 5.711e+006 6.640e+011 1.000e+001 3.353e-003 5.863e-004 
6.261e-004 5.747e+006 6.642e+011 1.000e+001 2.111e-003 5.863e-004 
6.264e-004 5.783e+006 6.645e+011 1.000e+001 1.151e-003 5.864e-004 
6.267e-004 5.820e+006 6.643e+011 1.000e+001 1.189e-003 5.864e-004 
6.270e-004 5.856e+006 6.643e+011 1.000e+001 1.058e-003 5.865e-004 
6.273e-004 5.891e+006 6.644e+011 1.000e+001 1.215e-003 5.865e-004 
6.276e-004 5.926e+006 6.648e+011 1.000e+001 2.369e-003 5.866e-004 
6.279e-004 5.954e+006 6.649e+011 1.000e+001 1.096e-003 5.867e-004 
6.282e-004 5.981e+006 6.650e+011 1.000e+001 1.325e-003 5.868e-004 
6.285e-004 6.014e+006 6.652e+011 1.000e+001 9.918e-004 5.869e-004 
6.288e-004 6.050e+006 6.655e+011 1.000e+001 1.106e-003 5.869e-004 
6.291e-004 6.086e+006 6.657e+011 1.000e+001 2.546e-003 5.870e-004 
6.294e-004 6.122e+006 6.655e+011 1.000e+001 1.077e-003 5.870e-004 
6.297e-004 6.160e+006 6.655e+011 1.000e+001 1.217e-003 5.871e-004 
6.300e-004 6.195e+006 6.657e+011 1.000e+001 2.826e-003 5.871e-004 
6.303e-004 6.232e+006 6.659e+011 1.000e+001 1.209e-003 5.872e-004 
6.306e-004 6.270e+006 6.663e+011 1.000e+001 1.838e-003 5.872e-004 
6.309e-004 6.304e+006 6.658e+011 1.000e+001 4.232e-004 5.873e-004 
6.312e-004 6.338e+006 6.655e+011 1.000e+001 3.907e-004 5.873e-004 
6.315e-004 6.371e+006 6.664e+011 1.000e+001 2.223e-003 5.874e-004 
6.318e-004 6.400e+006 6.646e+011 1.000e+001 1.995e-003 5.875e-004 
6.321e-004 6.429e+006 6.652e+011 1.000e+001 1.670e-003 5.876e-004 
6.324e-004 6.464e+006 6.651e+011 1.000e+001 1.128e-003 5.877e-004 
6.327e-004 6.500e+006 6.653e+011 1.000e+001 4.896e-004 5.877e-004 
6.330e-004 6.540e+006 6.655e+011 1.000e+001 2.925e-004 5.877e-004 
6.333e-004 6.578e+006 6.658e+011 1.000e+001 4.269e-004 5.878e-004 
6.336e-004 6.615e+006 6.655e+011 1.000e+001 5.242e-004 5.878e-004 
6.339e-004 6.652e+006 6.657e+011 1.000e+001 5.313e-004 5.879e-004 
6.342e-004 6.693e+006 6.661e+011 1.000e+001 1.160e-003 5.879e-004 
6.345e-004 6.733e+006 6.656e+011 1.000e+001 8.127e-004 5.879e-004 
6.348e-004 6.764e+006 6.656e+011 1.000e+001 9.728e-004 5.880e-004 
6.351e-004 6.796e+006 6.660e+011 1.000e+001 1.315e-003 5.881e-004 
6.354e-004 6.833e+006 6.662e+011 1.000e+001 7.440e-004 5.881e-004 
6.357e-004 6.869e+006 6.660e+011 1.000e+001 8.925e-004 5.881e-004 
6.360e-004 6.906e+006 6.659e+011 1.000e+001 1.516e-003 5.882e-004 
6.363e-004 6.942e+006 6.661e+011 1.000e+001 1.107e-003 5.882e-004 
6.366e-004 6.979e+006 6.661e+011 1.000e+001 1.118e-003 5.883e-004 
6.369e-004 7.015e+006 6.665e+011 1.000e+001 1.109e-003 5.883e-004 
6.372e-004 7.052e+006 6.664e+011 1.000e+001 1.159e-003 5.884e-004 
6.375e-004 7.088e+006 6.666e+011 1.000e+001 1.139e-003 5.884e-004 
6.378e-004 7.125e+006 6.667e+011 1.000e+001 1.175e-003 5.885e-004 
6.381e-004 7.162e+006 6.669e+011 1.000e+001 1.095e-003 5.885e-004 
6.384e-004 7.199e+006 6.674e+011 1.000e+001 1.203e-003 5.886e-004 
6.387e-004 7.237e+006 6.673e+011 1.000e+001 1.557e-003 5.886e-004 
6.390e-004 7.274e+006 6.674e+011 1.000e+001 1.243e-003 5.886e-004 
6.393e-004 7.309e+006 6.675e+011 1.000e+001 1.137e-003 5.887e-004 
6.396e-004 7.344e+006 6.678e+011 1.000e+001 8.992e-004 5.888e-004 
6.399e-004 7.379e+006 6.679e+011 1.000e+001 1.172e-003 5.888e-004 
6.402e-004 7.415e+006 6.678e+011 1.000e+001 1.645e-003 5.889e-004 
6.405e-004 7.450e+006 6.680e+011 1.000e+001 1.185e-003 5.889e-004 
6.408e-004 7.487e+006 6.685e+011 1.000e+001 1.124e-003 5.890e-004 
6.411e-004 7.524e+006 6.683e+011 1.000e+001 2.197e-004 5.890e-004 
6.414e-004 7.560e+006 6.684e+011 1.000e+001 2.184e-003 5.891e-004 
6.417e-004 7.596e+006 6.684e+011 1.000e+001 7.003e-004 5.891e-004 
6.420e-004 7.631e+006 6.685e+011 1.000e+001 1.025e-003 5.892e-004 
6.423e-004 7.666e+006 6.688e+011 1.000e+001 8.830e-004 5.892e-004 
6.426e-004 7.700e+006 6.690e+011 1.000e+001 1.030e-003 5.893e-004 
6.429e-004 7.735e+006 6.691e+011 1.000e+001 4.931e-004 5.894e-004 
6.432e-004 7.770e+006 6.692e+011 1.000e+001 5.828e-005 5.894e-004 
6.435e-004 7.806e+006 6.691e+011 1.000e+001 2.939e-003 5.895e-004 
6.438e-004 7.844e+006 6.697e+011 1.000e+001 2.021e-004 5.895e-004 
6.441e-004 7.879e+006 6.697e+011 1.000e+001 1.522e-003 5.896e-004 
6.444e-004 7.913e+006 6.703e+011 1.000e+001 1.167e-003 5.896e-004 
6.447e-004 7.943e+006 6.704e+011 1.000e+001 1.610e-003 5.897e-004 
6.450e-004 7.974e+006 6.710e+011 1.000e+001 1.075e-003 5.898e-004 
6.453e-004 8.006e+006 6.711e+011 1.000e+001 1.389e-003 5.899e-004 
6.456e-004 8.040e+006 6.714e+011 1.000e+001 1.237e-003 5.899e-004 
6.459e-004 8.075e+006 6.714e+011 1.000e+001 3.857e-004 5.900e-004 
6.462e-004 8.109e+006 6.716e+011 1.000e+001 1.906e-003 5.901e-004 
6.465e-004 8.143e+006 6.721e+011 1.000e+001 1.262e-003 5.901e-004 
6.468e-004 8.174e+006 6.721e+011 1.000e+001 1.380e-003 5.902e-004 
6.471e-004 8.206e+006 6.721e+011 1.000e+001 1.780e-003 5.903e-004 
6.474e-004 8.238e+006 6.726e+011 1.000e+001 2.569e-004 5.904e-004 
6.477e-004 8.266e+006 6.730e+011 1.000e+001 2.781e-004 5.905e-004 
6.480e-004 8.301e+006 6.733e+011 1.000e+001 2.508e-004 5.905e-004 
6.483e-004 8.333e+006 6.732e+011 1.000e+001 6.670e-005 5.906e-004 
6.486e-004 8.363e+006 6.733e+011 1.000e+001 1.265e-005 5.907e-004 
6.489e-004 8.394e+006 6.733e+011 1.000e+001 6.285e-004 5.908e-004 
6.492e-004 8.425e+006 6.737e+011 1.000e+001 3.844e-004 5.909e-004 
6.495e-004 8.454e+006 6.741e+011 1.000e+001 3.612e-004 5.910e-004 
6.498e-004 8.481e+006 6.743e+011 1.000e+001 6.910e-004 5.911e-004 
6.501e-004 8.492e+006 6.744e+011 1.000e+001 2.288e-003 5.913e-004 
6.504e-004 8.448e+006 6.760e+011 1.000e+001 2.269e-003 5.919e-004 
6.507e-004 8.410e+006 6.773e+011 1.000e+001 2.785e-003 5.925e-004 
6.510e-004 8.369e+006 6.783e+011 1.000e+001 3.259e-003 5.931e-004 
6.513e-004 8.297e+006 6.801e+011 1.000e+001 3.276e-003 5.939e-004 
6.516e-004 8.174e+006 6.841e+011 1.000e+001 4.439e-003 5.950e-004 
6.519e-004 7.803e+006 6.668e+011 1.000e+001 4.821e-003 5.979e-004 
6.522e-004 7.222e+006 6.624e+011 1.000e+001 2.288e-003 6.022e-004 
6.525e-004 6.762e+006 6.610e+011 1.000e+001 8.731e-004 6.057e-004 
6.528e-004 6.495e+006 6.602e+011 1.000e+001 1.955e-003 6.078e-004 
6.531e-004 6.386e+006 6.607e+011 1.000e+001 1.067e-003 6.089e-004 
6.534e-004 6.392e+006 6.612e+011 1.000e+001 6.668e-004 6.091e-004 
6.537e-004 6.395e+006 6.617e+011 1.000e+001 6.153e-004 6.094e-004 
6.540e-004 6.373e+006 6.613e+011 1.000e+001 8.831e-004 6.099e-004 
6.543e-004 6.333e+006 6.615e+011 1.000e+001 7.645e-004 6.105e-004 
6.546e-004 6.312e+006 6.617e+011 1.000e+001 3.236e-004 6.109e-004 
6.549e-004 6.317e+006 6.618e+011 1.000e+001 6.683e-004 6.112e-004 
6.552e-004 6.328e+006 6.619e+011 1.000e+001 6.489e-004 6.114e-004 
6.555e-004 6.343e+006 6.619e+011 1.000e+001 2.675e-004 6.116e-004 
6.558e-004 6.350e+006 6.622e+011 1.000e+001 3.439e-004 6.118e-004 
6.561e-004 6.196e+006 6.530e+011 1.000e+001 2.263e-003 6.132e-004 
6.564e-004 6.112e+006 6.534e+011 1.000e+001 1.850e-003 6.141e-004 
6.567e-004 6.029e+006 6.548e+011 1.000e+001 1.816e-003 6.150e-004 
6.570e-004 5.981e+006 6.554e+011 1.000e+001 1.714e-003 6.156e-004 
6.573e-004 5.968e+006 6.561e+011 1.000e+001 1.606e-003 6.160e-004 
6.576e-004 5.960e+006 6.570e+011 1.000e+001 1.654e-003 6.163e-004 
6.579e-004 5.958e+006 6.576e+011 1.000e+001 1.723e-003 6.166e-004 
6.582e-004 5.970e+006 6.583e+011 1.000e+001 1.609e-003 6.169e-004 
6.585e-004 5.986e+006 6.590e+011 1.000e+001 1.536e-003 6.170e-004 
6.588e-004 6.002e+006 6.594e+011 1.000e+001 1.542e-003 6.172e-004 
6.591e-004 6.015e+006 6.601e+011 1.000e+001 1.564e-003 6.175e-004 
6.594e-004 6.029e+006 6.607e+011 1.000e+001 1.663e-003 6.177e-004 
6.597e-004 6.043e+006 6.612e+011 1.000e+001 1.580e-003 6.179e-004 
6.600e-004 6.056e+006 6.620e+011 1.000e+001 1.949e-003 6.181e-004 
6.603e-004 6.087e+006 6.621e+011 1.000e+001 1.942e-003 6.182e-004 
6.606e-004 6.123e+006 6.621e+011 1.000e+001 1.959e-003 6.182e-004 
6.609e-004 6.160e+006 6.622e+011 1.000e+001 2.095e-003 6.182e-004 
6.612e-004 6.198e+006 6.623e+011 1.000e+001 2.121e-003 6.183e-004 
6.615e-004 6.235e+006 6.623e+011 1.000e+001 2.086e-003 6.183e-004 
6.618e-004 6.272e+006 6.622e+011 1.000e+001 2.025e-003 6.184e-004 
6.621e-004 6.312e+006 6.627e+011 1.000e+001 2.025e-003 6.184e-004 
6.624e-004 6.301e+006 6.629e+011 1.000e+001 2.421e-003 6.188e-004 
6.627e-004 6.289e+006 6.636e+011 1.000e+001 2.414e-003 6.192e-004 
6.630e-004 6.295e+006 6.641e+011 1.000e+001 1.601e-003 6.194e-004 
6.633e-004 6.319e+006 6.644e+011 1.000e+001 1.829e-003 6.195e-004 
6.636e-004 6.286e+006 6.634e+011 1.000e+001 2.135e-003 6.201e-004 
6.639e-004 6.172e+006 6.645e+011 1.000e+001 1.919e-003 6.212e-004 
6.642e-004 6.139e+006 6.643e+011 1.000e+001 1.179e-003 6.217e-004 
6.645e-004 6.154e+006 6.641e+011 1.000e+001 1.198e-003 6.219e-004 
6.648e-004 6.168e+006 6.646e+011 1.000e+001 1.140e-003 6.221e-004 
6.651e-004 6.197e+006 6.646e+011 1.000e+001 1.355e-003 6.222e-004 
6.654e-004 6.229e+006 6.650e+011 1.000e+001 1.166e-003 6.223e-004 
6.657e-004 6.254e+006 6.653e+011 1.000e+001 1.772e-003 6.224e-004 
6.660e-004 6.275e+006 6.651e+011 1.000e+001 2.602e-003 6.226e-004 
6.663e-004 6.304e+006 6.650e+011 1.000e+001 2.150e-003 6.226e-004 
6.666e-004 6.338e+006 6.654e+011 1.000e+001 2.687e-003 6.227e-004 
6.669e-004 6.375e+006 6.650e+011 1.000e+001 1.681e-003 6.228e-004 
6.672e-004 6.413e+006 6.653e+011 1.000e+001 1.430e-003 6.228e-004 
6.675e-004 6.449e+006 6.658e+011 1.000e+001 1.559e-003 6.229e-004 
6.678e-004 6.485e+006 6.658e+011 1.000e+001 1.279e-003 6.229e-004 
6.681e-004 6.523e+006 6.658e+011 1.000e+001 1.403e-003 6.229e-004 
6.684e-004 6.559e+006 6.658e+011 1.000e+001 1.312e-003 6.230e-004 
6.687e-004 6.596e+006 6.659e+011 1.000e+001 1.426e-003 6.230e-004 
6.690e-004 6.633e+006 6.662e+011 1.000e+001 1.375e-003 6.231e-004 
6.693e-004 6.669e+006 6.662e+011 1.000e+001 1.608e-003 6.231e-004 
6.696e-004 6.705e+006 6.662e+011 1.000e+001 1.219e-003 6.232e-004 
6.699e-004 6.743e+006 6.663e+011 1.000e+001 1.628e-003 6.232e-004 
6.702e-004 6.780e+006 6.666e+011 1.000e+001 1.493e-003 6.233e-004 
6.705e-004 6.816e+006 6.666e+011 1.000e+001 1.477e-003 6.233e-004 
6.708e-004 6.852e+006 6.665e+011 1.000e+001 2.724e-003 6.234e-004 
6.711e-004 6.889e+006 6.665e+011 1.000e+001 1.072e-003 6.234e-004 
6.714e-004 6.926e+006 6.666e+011 1.000e+001 1.585e-003 6.234e-004 
6.717e-004 6.961e+006 6.670e+011 1.000e+001 1.993e-003 6.235e-004 
6.720e-004 6.993e+006 6.676e+011 1.000e+001 2.430e-003 6.236e-004 
6.723e-004 7.029e+006 6.670e+011 1.000e+001 2.099e-003 6.236e-004 
6.726e-004 7.065e+006 6.673e+011 1.000e+001 2.646e-003 6.237e-004 
6.729e-004 7.099e+006 6.673e+011 1.000e+001 9.527e-004 6.238e-004 
6.732e-004 7.136e+006 6.680e+011 1.000e+001 1.800e-003 6.238e-004 
6.735e-004 7.172e+006 6.682e+011 1.000e+001 1.787e-003 6.238e-004 
6.738e-004 7.207e+006 6.683e+011 1.000e+001 1.591e-003 6.239e-004 
6.741e-004 7.241e+006 6.681e+011 1.000e+001 1.063e-003 6.240e-004 
6.744e-004 7.276e+006 6.687e+011 1.000e+001 2.063e-003 6.240e-004 
6.747e-004 7.308e+006 6.686e+011 1.000e+001 1.564e-003 6.241e-004 
6.750e-004 7.343e+006 6.690e+011 1.000e+001 1.489e-003 6.242e-004 
6.753e-004 7.382e+006 6.684e+011 1.000e+001 1.062e-003 6.242e-004 
6.756e-004 7.416e+006 6.679e+011 1.000e+001 1.890e-003 6.243e-004 
6.759e-004 7.455e+006 6.683e+011 1.000e+001 1.624e-003 6.243e-004 
6.762e-004 7.493e+006 6.681e+011 1.000e+001 1.201e-003 6.243e-004 
6.765e-004 7.528e+006 6.686e+011 1.000e+001 8.899e-004 6.244e-004 
6.768e-004 7.564e+006 6.686e+011 1.000e+001 1.330e-003 6.244e-004 
6.771e-004 7.593e+006 6.684e+011 1.000e+001 1.840e-003 6.245e-004 
6.774e-004 7.621e+006 6.686e+011 1.000e+001 2.474e-003 6.246e-004 
6.777e-004 7.652e+006 6.687e+011 1.000e+001 9.212e-004 6.247e-004 
6.780e-004 7.683e+006 6.687e+011 1.000e+001 9.200e-004 6.248e-004 
6.783e-004 7.717e+006 6.689e+011 1.000e+001 1.289e-003 6.249e-004 
6.786e-004 7.756e+006 6.694e+011 1.000e+001 6.209e-004 6.249e-004 
6.789e-004 7.794e+006 6.690e+011 1.000e+001 1.370e-003 6.249e-004 
6.792e-004 7.829e+006 6.691e+011 1.000e+001 1.500e-003 6.250e-004 
6.795e-004 7.862e+006 6.693e+011 1.000e+001 9.888e-004 6.251e-004 
6.798e-004 7.895e+006 6.695e+011 1.000e+001 1.136e-003 6.251e-004 
6.801e-004 7.928e+006 6.698e+011 1.000e+001 1.221e-003 6.252e-004 
6.804e-004 7.962e+006 6.698e+011 1.000e+001 1.309e-003 6.253e-004 
6.807e-004 7.997e+006 6.700e+011 1.000e+001 1.719e-003 6.253e-004 
6.810e-004 8.031e+006 6.702e+011 1.000e+001 9.599e-004 6.254e-004 
6.813e-004 8.065e+006 6.703e+011 1.000e+001 1.622e-003 6.255e-004 
6.816e-004 8.097e+006 6.706e+011 1.000e+001 8.767e-004 6.256e-004 
6.819e-004 8.129e+006 6.708e+011 1.000e+001 1.014e-003 6.256e-004 
6.822e-004 8.163e+006 6.709e+011 1.000e+001 1.290e-003 6.257e-004 
6.825e-004 8.194e+006 6.711e+011 1.000e+001 1.306e-003 6.258e-004 
6.828e-004 8.230e+006 6.718e+011 1.000e+001 2.470e-003 6.258e-004 
6.831e-004 8.266e+006 6.717e+011 1.000e+001 1.023e-003 6.259e-004 
6.834e-004 8.298e+006 6.719e+011 1.000e+001 9.706e-004 6.260e-004 
6.837e-004 8.330e+006 6.721e+011 1.000e+001 1.061e-003 6.260e-004 
6.840e-004 8.367e+006 6.728e+011 1.000e+001 1.388e-003 6.261e-004 
6.843e-004 8.398e+006 6.726e+011 1.000e+001 1.352e-003 6.262e-004 
6.846e-004 8.426e+006 6.731e+011 1.000e+001 1.030e-003 6.263e-004 
6.849e-004 8.455e+006 6.732e+011 1.000e+001 1.029e-003 6.264e-004 
6.852e-004 8.485e+006 6.733e+011 1.000e+001 1.312e-003 6.265e-004 
6.855e-004 8.513e+006 6.735e+011 1.000e+001 1.767e-003 6.266e-004 
6.858e-004 8.541e+006 6.740e+011 1.000e+001 1.919e-003 6.267e-004 
6.861e-004 8.565e+006 6.745e+011 1.000e+001 2.037e-003 6.268e-004 
6.864e-004 8.586e+006 6.747e+011 1.000e+001 1.991e-003 6.270e-004 
6.867e-004 8.532e+006 6.759e+011 1.000e+001 4.210e-003 6.276e-004 
6.870e-004 8.470e+006 6.780e+011 1.000e+001 4.177e-003 6.284e-004 
6.873e-004 8.385e+006 6.804e+011 1.000e+001 3.799e-003 6.293e-004 
6.876e-004 8.267e+006 6.835e+011 1.000e+001 4.247e-003 6.304e-004 
6.879e-004 8.110e+006 6.872e+011 1.000e+001 4.119e-003 6.318e-004 
6.882e-004 7.457e+006 6.626e+011 1.000e+001 3.624e-003 6.366e-004 
6.885e-004 7.029e+006 6.610e+011 1.000e+001 4.025e-003 6.398e-004 
6.888e-004 6.690e+006 6.608e+011 1.000e+001 4.039e-003 6.425e-004 
6.891e-004 6.525e+006 6.605e+011 1.000e+001 1.948e-003 6.439e-004 
6.894e-004 6.487e+006 6.610e+011 1.000e+001 2.645e-003 6.445e-004 
6.897e-004 6.488e+006 6.610e+011 1.000e+001 3.163e-003 6.448e-004 
6.900e-004 6.453e+006 6.591e+011 1.000e+001 2.754e-003 6.453e-004 
6.903e-004 6.404e+006 6.595e+011 1.000e+001 2.358e-003 6.460e-004 
6.906e-004 6.387e+006 6.599e+011 1.000e+001 2.017e-003 6.464e-004 
6.909e-004 6.392e+006 6.598e+011 1.000e+001 1.928e-003 6.466e-004 
6.912e-004 6.410e+006 6.600e+011 1.000e+001 1.987e-003 6.468e-004 
6.915e-004 6.429e+006 6.602e+011 1.000e+001 1.611e-003 6.470e-004 
6.918e-004 6.446e+006 6.607e+011 1.000e+001 1.855e-003 6.472e-004 
6.921e-004 6.458e+006 6.610e+011 1.000e+001 1.917e-003 6.474e-004 
6.924e-004 6.457e+006 6.567e+011 1.000e+001 1.651e-003 6.477e-004 
6.927e-004 6.286e+006 6.509e+011 1.000e+001 2.328e-003 6.492e-004 
6.930e-004 6.211e+006 6.521e+011 1.000e+001 1.818e-003 6.500e-004 
6.933e-004 6.135e+006 6.539e+011 1.000e+001 1.580e-003 6.508e-004 
6.936e-004 6.115e+006 6.547e+011 1.000e+001 1.578e-003 6.513e-004 
6.939e-004 6.103e+006 6.556e+011 1.000e+001 1.421e-003 6.516e-004 
6.942e-004 6.109e+006 6.565e+011 1.000e+001 1.403e-003 6.519e-004 
6.945e-004 6.123e+006 6.571e+011 1.000e+001 1.374e-003 6.521e-004 
6.948e-004 6.144e+006 6.574e+011 1.000e+001 1.527e-003 6.523e-004 
6.951e-004 6.161e+006 6.580e+011 1.000e+001 1.409e-003 6.524e-004 
6.954e-004 6.174e+006 6.585e+011 1.000e+001 1.454e-003 6.526e-004 
6.957e-004 6.145e+006 6.608e+011 1.000e+001 5.269e-004 6.531e-004 
6.960e-004 6.144e+006 6.616e+011 1.000e+001 3.831e-004 6.534e-004 
6.963e-004 6.171e+006 6.618e+011 1.000e+001 1.366e-003 6.536e-004 
6.966e-004 6.207e+006 6.619e+011 1.000e+001 4.814e-004 6.536e-004 
6.969e-004 6.245e+006 6.619e+011 1.000e+001 1.078e-003 6.537e-004 
6.972e-004 6.283e+006 6.620e+011 1.000e+001 1.011e-003 6.537e-004 
6.975e-004 6.321e+006 6.620e+011 1.000e+001 1.331e-003 6.537e-004 
6.978e-004 6.358e+006 6.620e+011 1.000e+001 1.406e-003 6.538e-004 
6.981e-004 6.395e+006 6.620e+011 1.000e+001 7.681e-004 6.538e-004 
6.984e-004 6.427e+006 6.622e+011 1.000e+001 3.898e-004 6.539e-004 
6.987e-004 6.463e+006 6.623e+011 1.000e+001 3.008e-004 6.539e-004 
6.990e-004 6.499e+006 6.624e+011 1.000e+001 4.713e-004 6.540e-004 
6.993e-004 6.537e+006 6.625e+011 1.000e+001 3.515e-004 6.540e-004 
6.996e-004 6.574e+006 6.625e+011 1.000e+001 2.721e-004 6.541e-004 
6.999e-004 6.610e+006 6.625e+011 1.000e+001 2.376e-004 6.541e-004 
7.002e-004 6.646e+006 6.626e+011 1.000e+001 1.208e-004 6.542e-004 
7.005e-004 6.683e+006 6.626e+011 1.000e+001 1.083e-003 6.542e-004 
7.008e-004 6.721e+006 6.627e+011 1.000e+001 1.401e-003 6.543e-004 
7.011e-004 6.755e+006 6.632e+011 1.000e+001 1.345e-003 6.543e-004 
7.014e-004 6.711e+006 6.635e+011 1.000e+001 5.790e-004 6.549e-004 
7.017e-004 6.702e+006 6.645e+011 1.000e+001 9.465e-005 6.553e-004 
7.020e-004 6.628e+006 6.643e+011 1.000e+001 2.707e-003 6.561e-004 
7.023e-004 6.489e+006 6.647e+011 1.000e+001 2.250e-003 6.574e-004 
7.026e-004 6.465e+006 6.651e+011 1.000e+001 3.156e-003 6.578e-004 
7.029e-004 6.486e+006 6.653e+011 1.000e+001 2.815e-003 6.580e-004 
7.032e-004 6.516e+006 6.652e+011 1.000e+001 2.680e-003 6.581e-004 
7.035e-004 6.549e+006 6.653e+011 1.000e+001 1.134e-003 6.581e-004 
7.038e-004 6.585e+006 6.656e+011 1.000e+001 1.224e-003 6.582e-004 
7.041e-004 6.621e+006 6.655e+011 1.000e+001 1.348e-003 6.583e-004 
7.044e-004 6.656e+006 6.654e+011 1.000e+001 1.265e-003 6.583e-004 
7.047e-004 6.694e+006 6.657e+011 1.000e+001 9.678e-004 6.583e-004 
7.050e-004 6.727e+006 6.661e+011 1.000e+001 2.016e-003 6.584e-004 
7.053e-004 6.763e+006 6.660e+011 1.000e+001 1.946e-003 6.585e-004 
7.056e-004 6.799e+006 6.664e+011 1.000e+001 1.992e-003 6.585e-004 
7.059e-004 6.835e+006 6.665e+011 1.000e+001 2.040e-003 6.586e-004 
7.062e-004 6.871e+006 6.667e+011 1.000e+001 2.140e-003 6.586e-004 
7.065e-004 6.907e+006 6.667e+011 1.000e+001 2.004e-003 6.587e-004 
7.068e-004 6.943e+006 6.668e+011 1.000e+001 2.089e-003 6.587e-004 
7.071e-004 6.979e+006 6.669e+011 1.000e+001 2.279e-003 6.588e-004 
7.074e-004 7.015e+006 6.671e+011 1.000e+001 1.864e-003 6.588e-004 
7.077e-004 7.051e+006 6.671e+011 1.000e+001 2.048e-003 6.589e-004 
7.080e-004 7.089e+006 6.671e+011 1.000e+001 1.885e-003 6.589e-004 
7.083e-004 7.125e+006 6.674e+011 1.000e+001 1.664e-003 6.590e-004 
7.086e-004 7.158e+006 6.678e+011 1.000e+001 1.406e-003 6.590e-004 
7.089e-004 7.195e+006 6.676e+011 1.000e+001 1.350e-003 6.591e-004 
7.092e-004 7.232e+006 6.678e+011 1.000e+001 1.832e-003 6.591e-004 
7.095e-004 7.265e+006 6.678e+011 1.000e+001 2.097e-003 6.592e-004 
7.098e-004 7.301e+006 6.678e+011 1.000e+001 1.685e-003 6.592e-004 
7.101e-004 7.338e+006 6.681e+011 1.000e+001 1.894e-003 6.593e-004 
7.104e-004 7.374e+006 6.681e+011 1.000e+001 1.786e-003 6.593e-004 
7.107e-004 7.411e+006 6.682e+011 1.000e+001 1.796e-003 6.594e-004 
7.110e-004 7.445e+006 6.684e+011 1.000e+001 1.963e-003 6.595e-004 
7.113e-004 7.480e+006 6.685e+011 1.000e+001 1.777e-003 6.595e-004 
7.116e-004 7.520e+006 6.684e+011 1.000e+001 2.296e-003 6.595e-004 
7.119e-004 7.555e+006 6.685e+011 1.000e+001 2.279e-003 6.596e-004 
7.122e-004 7.593e+006 6.685e+011 1.000e+001 1.907e-003 6.596e-004 
7.125e-004 7.630e+006 6.687e+011 1.000e+001 1.652e-003 6.597e-004 
7.128e-004 7.664e+006 6.692e+011 1.000e+001 1.935e-003 6.597e-004 
7.131e-004 7.697e+006 6.692e+011 1.000e+001 1.871e-003 6.598e-004 
7.134e-004 7.730e+006 6.689e+011 1.000e+001 2.127e-003 6.599e-004 
7.137e-004 7.764e+006 6.691e+011 1.000e+001 1.756e-003 6.599e-004 
7.140e-004 7.798e+006 6.697e+011 1.000e+001 2.320e-003 6.600e-004 
7.143e-004 7.835e+006 6.697e+011 1.000e+001 1.559e-003 6.601e-004 
7.146e-004 7.867e+006 6.697e+011 1.000e+001 1.987e-003 6.601e-004 
7.149e-004 7.905e+006 6.698e+011 1.000e+001 2.050e-003 6.602e-004 
7.152e-004 7.940e+006 6.701e+011 1.000e+001 1.294e-003 6.602e-004 
7.155e-004 7.976e+006 6.703e+011 1.000e+001 1.965e-003 6.603e-004 
7.158e-004 8.011e+006 6.704e+011 1.000e+001 1.689e-003 6.603e-004 
7.161e-004 8.044e+006 6.705e+011 1.000e+001 1.798e-003 6.604e-004 
7.164e-004 8.078e+006 6.706e+011 1.000e+001 2.324e-003 6.605e-004 
7.167e-004 8.111e+006 6.709e+011 1.000e+001 1.727e-003 6.605e-004 
7.170e-004 8.144e+006 6.714e+011 1.000e+001 1.531e-003 6.606e-004 
7.173e-004 8.176e+006 6.715e+011 1.000e+001 1.694e-003 6.607e-004 
7.176e-004 8.210e+006 6.714e+011 1.000e+001 2.238e-003 6.608e-004 
7.179e-004 8.244e+006 6.716e+011 1.000e+001 2.231e-003 6.608e-004 
7.182e-004 8.277e+006 6.722e+011 1.000e+001 2.093e-003 6.609e-004 
7.185e-004 8.308e+006 6.722e+011 1.000e+001 2.187e-003 6.610e-004 
7.188e-004 8.340e+006 6.725e+011 1.000e+001 2.356e-003 6.611e-004 
7.191e-004 8.373e+006 6.726e+011 1.000e+001 2.264e-003 6.611e-004 
7.194e-004 8.406e+006 6.728e+011 1.000e+001 2.093e-003 6.612e-004 
7.197e-004 8.441e+006 6.732e+011 1.000e+001 2.261e-003 6.613e-004 
7.200e-004 8.475e+006 6.732e+011 1.000e+001 1.602e-003 6.613e-004 
7.203e-004 8.507e+006 6.736e+011 1.000e+001 1.530e-003 6.614e-004 
7.206e-004 8.536e+006 6.736e+011 1.000e+001 1.468e-003 6.615e-004 
7.209e-004 8.564e+006 6.744e+011 1.000e+001 1.310e-003 6.616e-004 
7.212e-004 8.597e+006 6.741e+011 1.000e+001 7.499e-004 6.617e-004 
7.215e-004 8.625e+006 6.742e+011 1.000e+001 1.565e-003 6.618e-004 
7.218e-004 8.653e+006 6.743e+011 1.000e+001 1.988e-003 6.619e-004 
7.221e-004 8.680e+006 6.746e+011 1.000e+001 1.923e-003 6.620e-004 
7.224e-004 8.688e+006 6.749e+011 1.000e+001 3.199e-003 6.623e-004 
7.227e-004 8.611e+006 6.772e+011 1.000e+001 4.008e-003 6.631e-004 
7.230e-004 8.541e+006 6.787e+011 1.000e+001 4.195e-003 6.639e-004 
7.233e-004 8.446e+006 6.812e+011 1.000e+001 3.993e-003 6.648e-004 
7.236e-004 8.301e+006 6.853e+011 1.000e+001 4.094e-003 6.661e-004 
7.239e-004 7.862e+006 6.642e+011 1.000e+001 5.416e-003 6.695e-004 
7.242e-004 7.284e+006 6.608e+011 1.000e+001 3.313e-003 6.738e-004 
7.245e-004 6.864e+006 6.610e+011 1.000e+001 2.668e-003 6.770e-004 
7.248e-004 6.635e+006 6.598e+011 1.000e+001 2.571e-003 6.788e-004 
7.251e-004 6.564e+006 6.609e+011 1.000e+001 1.868e-003 6.796e-004 
7.254e-004 6.577e+006 6.611e+011 1.000e+001 1.831e-003 6.798e-004 
7.257e-004 6.564e+006 6.607e+011 1.000e+001 2.223e-003 6.802e-004 
7.260e-004 6.515e+006 6.607e+011 1.000e+001 2.293e-003 6.809e-004 
7.263e-004 6.475e+006 6.614e+011 1.000e+001 1.578e-003 6.815e-004 
7.266e-004 6.464e+006 6.602e+011 1.000e+001 2.471e-003 6.818e-004 
7.269e-004 6.471e+006 6.601e+011 1.000e+001 1.573e-003 6.821e-004 
7.272e-004 6.487e+006 6.603e+011 1.000e+001 1.577e-003 6.823e-004 
7.275e-004 6.510e+006 6.601e+011 1.000e+001 1.521e-003 6.824e-004 
7.278e-004 6.530e+006 6.604e+011 1.000e+001 1.377e-003 6.826e-004 
7.281e-004 6.540e+006 6.606e+011 1.000e+001 1.511e-003 6.828e-004 
7.284e-004 6.500e+006 6.526e+011 1.000e+001 2.176e-003 6.834e-004 
7.287e-004 6.335e+006 6.512e+011 1.000e+001 9.383e-004 6.848e-004 
7.290e-004 6.233e+006 6.526e+011 1.000e+001 9.389e-004 6.858e-004 
7.293e-004 6.182e+006 6.541e+011 1.000e+001 4.301e-004 6.865e-004 
7.296e-004 6.162e+006 6.553e+011 1.000e+001 4.409e-004 6.869e-004 
7.299e-004 6.155e+006 6.566e+011 1.000e+001 3.148e-004 6.873e-004 
7.302e-004 6.155e+006 6.575e+011 1.000e+001 3.894e-004 6.876e-004 
7.305e-004 6.164e+006 6.582e+011 1.000e+001 4.836e-004 6.878e-004 
7.308e-004 6.173e+006 6.587e+011 1.000e+001 2.251e-004 6.880e-004 
7.311e-004 6.184e+006 6.596e+011 1.000e+001 3.494e-004 6.883e-004 
7.314e-004 6.192e+006 6.603e+011 1.000e+001 4.900e-004 6.885e-004 
7.317e-004 6.199e+006 6.613e+011 1.000e+001 7.590e-004 6.888e-004 
7.320e-004 6.206e+006 6.608e+011 1.000e+001 1.283e-003 6.890e-004 
7.323e-004 6.245e+006 6.616e+011 1.000e+001 8.644e-004 6.890e-004 
7.326e-004 6.234e+006 6.613e+011 1.000e+001 5.017e-005 6.894e-004 
7.329e-004 6.237e+006 6.623e+011 1.000e+001 3.780e-004 6.897e-004 
7.332e-004 6.252e+006 6.621e+011 1.000e+001 1.470e-004 6.899e-004 
7.335e-004 6.277e+006 6.625e+011 1.000e+001 3.265e-004 6.900e-004 
7.338e-004 6.307e+006 6.625e+011 1.000e+001 2.956e-004 6.901e-004 
7.341e-004 6.339e+006 6.626e+011 1.000e+001 2.481e-003 6.902e-004 
7.344e-004 6.355e+006 6.628e+011 1.000e+001 2.878e-004 6.904e-004 
7.347e-004 6.403e+006 6.625e+011 1.000e+001 9.397e-004 6.903e-004 
7.350e-004 6.446e+006 6.625e+011 1.000e+001 5.995e-004 6.904e-004 
7.353e-004 6.485e+006 6.625e+011 1.000e+001 2.776e-004 6.904e-004 
7.356e-004 6.522e+006 6.627e+011 1.000e+001 4.529e-004 6.904e-004 
7.359e-004 6.558e+006 6.626e+011 1.000e+001 9.192e-004 6.905e-004 
7.362e-004 6.593e+006 6.625e+011 1.000e+001 6.562e-004 6.905e-004 
7.365e-004 6.628e+006 6.628e+011 1.000e+001 2.829e-004 6.906e-004 
7.368e-004 6.663e+006 6.629e+011 1.000e+001 3.936e-004 6.907e-004 
7.371e-004 6.697e+006 6.635e+011 1.000e+001 1.982e-003 6.907e-004 
7.374e-004 6.734e+006 6.633e+011 1.000e+001 5.765e-004 6.908e-004 
7.377e-004 6.770e+006 6.633e+011 1.000e+001 9.682e-004 6.908e-004 
7.380e-004 6.807e+006 6.636e+011 1.000e+001 5.072e-004 6.909e-004 
7.383e-004 6.842e+006 6.636e+011 1.000e+001 3.865e-004 6.909e-004 
7.386e-004 6.879e+006 6.636e+011 1.000e+001 7.127e-005 6.910e-004 
7.389e-004 6.916e+006 6.638e+011 1.000e+001 3.464e-004 6.910e-004 
7.392e-004 6.952e+006 6.639e+011 1.000e+001 3.886e-004 6.910e-004 
7.395e-004 6.989e+006 6.639e+011 1.000e+001 6.666e-004 6.911e-004 
7.398e-004 7.025e+006 6.641e+011 1.000e+001 5.696e-004 6.912e-004 
7.401e-004 7.061e+006 6.641e+011 1.000e+001 4.847e-005 6.912e-004 
7.404e-004 7.096e+006 6.644e+011 1.000e+001 4.845e-004 6.913e-004 
7.407e-004 7.132e+006 6.643e+011 1.000e+001 3.663e-004 6.913e-004 
7.410e-004 7.169e+006 6.644e+011 1.000e+001 1.491e-004 6.914e-004 
7.413e-004 7.205e+006 6.649e+011 1.000e+001 6.818e-004 6.914e-004 
7.416e-004 7.240e+006 6.648e+011 1.000e+001 4.799e-004 6.915e-004 
7.419e-004 7.273e+006 6.648e+011 1.000e+001 5.256e-004 6.915e-004 
7.422e-004 7.301e+006 6.651e+011 1.000e+001 3.898e-004 6.916e-004 
7.425e-004 7.333e+006 6.651e+011 1.000e+001 5.200e-004 6.917e-004 
7.428e-004 7.373e+006 6.653e+011 1.000e+001 7.272e-004 6.917e-004 
7.431e-004 7.411e+006 6.655e+011 1.000e+001 5.826e-004 6.918e-004 
7.434e-004 7.447e+006 6.656e+011 1.000e+001 4.740e-004 6.918e-004 
7.437e-004 7.479e+006 6.657e+011 1.000e+001 3.663e-004 6.919e-004 
7.440e-004 7.325e+006 6.673e+011 1.000e+001 6.406e-004 6.933e-004 
7.443e-004 7.253e+006 6.674e+011 1.000e+001 4.557e-004 6.941e-004 
7.446e-004 7.272e+006 6.673e+011 1.000e+001 1.851e-003 6.942e-004 
7.449e-004 7.302e+006 6.673e+011 1.000e+001 4.131e-004 6.943e-004 
7.452e-004 7.333e+006 6.674e+011 1.000e+001 1.810e-003 6.944e-004 
7.455e-004 7.368e+006 6.675e+011 1.000e+001 2.312e-003 6.945e-004 
7.458e-004 7.404e+006 6.677e+011 1.000e+001 1.528e-003 6.945e-004 
7.461e-004 7.439e+006 6.677e+011 1.000e+001 3.791e-003 6.946e-004 
7.464e-004 7.476e+006 6.678e+011 1.000e+001 3.265e-003 6.946e-004 
7.467e-004 7.512e+006 6.679e+011 1.000e+001 3.386e-003 6.947e-004 
7.470e-004 7.548e+006 6.681e+011 1.000e+001 1.436e-003 6.947e-004 
7.473e-004 7.584e+006 6.683e+011 1.000e+001 2.515e-005 6.948e-004 
7.476e-004 7.621e+006 6.682e+011 1.000e+001 1.619e-004 6.948e-004 
7.479e-004 7.657e+006 6.682e+011 1.000e+001 1.853e-004 6.949e-004 
7.482e-004 7.693e+006 6.683e+011 1.000e+001 6.230e-005 6.949e-004 
7.485e-004 7.730e+006 6.683e+011 1.000e+001 1.456e-005 6.950e-004 
7.488e-004 7.763e+006 6.686e+011 1.000e+001 2.399e-003 6.950e-004 
7.491e-004 7.801e+006 6.689e+011 1.000e+001 5.912e-004 6.951e-004 
7.494e-004 7.832e+006 6.692e+011 1.000e+001 6.330e-004 6.952e-004 
7.497e-004 7.866e+006 6.692e+011 1.000e+001 4.989e-004 6.952e-004 
7.500e-004 7.900e+006 6.697e+011 1.000e+001 7.379e-004 6.953e-004 
7.503e-004 7.934e+006 6.696e+011 1.000e+001 4.936e-004 6.954e-004 
7.506e-004 7.964e+006 6.698e+011 1.000e+001 2.236e-004 6.954e-004 
7.509e-004 7.999e+006 6.698e+011 1.000e+001 4.639e-004 6.955e-004 
7.512e-004 8.034e+006 6.699e+011 1.000e+001 7.553e-004 6.956e-004 
7.515e-004 8.069e+006 6.703e+011 1.000e+001 1.740e-003 6.956e-004 
7.518e-004 8.103e+006 6.704e+011 1.000e+001 2.864e-004 6.957e-004 
7.521e-004 8.139e+006 6.705e+011 1.000e+001 2.473e-003 6.957e-004 
7.524e-004 8.173e+006 6.709e+011 1.000e+001 2.221e-003 6.958e-004 
7.527e-004 8.206e+006 6.710e+011 1.000e+001 2.772e-003 6.959e-004 
7.530e-004 8.237e+006 6.715e+011 1.000e+001 7.385e-004 6.960e-004 
7.533e-004 8.270e+006 6.714e+011 1.000e+001 1.098e-003 6.960e-004 
7.536e-004 8.302e+006 6.718e+011 1.000e+001 7.821e-004 6.961e-004 
7.539e-004 8.338e+006 6.719e+011 1.000e+001 4.235e-004 6.962e-004 
7.542e-004 8.373e+006 6.722e+011 1.000e+001 3.052e-004 6.962e-004 
7.545e-004 8.406e+006 6.721e+011 1.000e+001 1.152e-003 6.963e-004 
7.548e-004 8.439e+006 6.723e+011 1.000e+001 7.880e-004 6.964e-004 
7.551e-004 8.472e+006 6.727e+011 1.000e+001 2.370e-003 6.964e-004 
7.554e-004 8.505e+006 6.728e+011 1.000e+001 6.497e-004 6.965e-004 
7.557e-004 8.538e+006 6.731e+011 1.000e+001 1.146e-003 6.966e-004 
7.560e-004 8.566e+006 6.732e+011 1.000e+001 1.447e-003 6.967e-004 
7.563e-004 8.594e+006 6.735e+011 1.000e+001 1.892e-004 6.968e-004 
7.566e-004 8.627e+006 6.736e+011 1.000e+001 1.292e-003 6.969e-004 
7.569e-004 8.653e+006 6.733e+011 1.000e+001 2.287e-004 6.970e-004 
7.572e-004 8.679e+006 6.740e+011 1.000e+001 2.202e-004 6.971e-004 
7.575e-004 8.702e+006 6.739e+011 1.000e+001 1.931e-004 6.972e-004 
7.578e-004 8.711e+006 6.740e+011 1.000e+001 4.024e-004 6.975e-004 
7.581e-004 8.654e+006 6.757e+011 1.000e+001 1.440e-003 6.982e-004 
7.584e-004 8.616e+006 6.780e+011 1.000e+001 2.218e-003 6.987e-004 
7.587e-004 8.568e+006 6.799e+011 1.000e+001 1.822e-003 6.994e-004 
7.590e-004 8.491e+006 6.816e+011 1.000e+001 3.656e-003 7.002e-004 
7.593e-004 8.376e+006 6.848e+011 1.000e+001 2.291e-003 7.013e-004 
7.596e-004 8.001e+006 6.663e+011 1.000e+001 3.846e-003 7.042e-004 
7.599e-004 7.384e+006 6.618e+011 1.000e+001 2.912e-003 7.088e-004 
7.602e-004 6.934e+006 6.595e+011 1.000e+001 2.408e-003 7.122e-004 
7.605e-004 6.697e+006 6.553e+011 1.000e+001 1.083e-003 7.141e-004 
7.608e-004 6.580e+006 6.545e+011 1.000e+001 2.112e-003 7.152e-004 
7.611e-004 6.418e+006 6.511e+011 1.000e+001 1.692e-003 7.166e-004 
7.614e-004 6.060e+006 6.495e+011 1.000e+001 2.085e-003 7.194e-004 
7.617e-004 5.926e+006 6.503e+011 1.000e+001 1.983e-003 7.206e-004 
7.620e-004 5.792e+006 6.526e+011 1.000e+001 2.843e-003 7.219e-004 
7.623e-004 5.748e+006 6.544e+011 1.000e+001 1.803e-003 7.225e-004 
7.626e-004 5.719e+006 6.556e+011 1.000e+001 1.981e-003 7.230e-004 
7.629e-004 5.693e+006 6.569e+011 1.000e+001 2.188e-003 7.235e-004 
7.632e-004 5.670e+006 6.582e+011 1.000e+001 2.043e-003 7.239e-004 
7.635e-004 5.641e+006 6.592e+011 1.000e+001 2.109e-003 7.244e-004 
7.638e-004 5.608e+006 6.605e+011 1.000e+001 2.138e-003 7.249e-004 
7.641e-004 5.603e+006 6.613e+011 1.000e+001 2.258e-003 7.253e-004 
7.644e-004 5.628e+006 6.619e+011 1.000e+001 2.353e-003 7.254e-004 
7.647e-004 5.650e+006 6.621e+011 1.000e+001 2.096e-003 7.255e-004 
7.650e-004 5.683e+006 6.622e+011 1.000e+001 2.447e-003 7.256e-004 
7.653e-004 5.719e+006 6.622e+011 1.000e+001 9.044e-004 7.257e-004 
7.656e-004 5.677e+006 6.619e+011 1.000e+001 1.163e-003 7.263e-004 
7.659e-004 5.630e+006 6.627e+011 1.000e+001 2.085e-003 7.269e-004 
7.662e-004 5.636e+006 6.631e+011 1.000e+001 3.399e-003 7.271e-004 
7.665e-004 5.666e+006 6.630e+011 1.000e+001 2.445e-003 7.272e-004 
7.668e-004 5.696e+006 6.633e+011 1.000e+001 2.374e-003 7.273e-004 
7.671e-004 5.729e+006 6.634e+011 1.000e+001 2.511e-003 7.274e-004 
7.674e-004 5.763e+006 6.634e+011 1.000e+001 2.656e-003 7.275e-004 
7.677e-004 5.797e+006 6.634e+011 1.000e+001 2.646e-003 7.275e-004 
7.680e-004 5.832e+006 6.635e+011 1.000e+001 2.581e-003 7.276e-004 
7.683e-004 5.866e+006 6.638e+011 1.000e+001 2.854e-003 7.277e-004 
7.686e-004 5.898e+006 6.638e+011 1.000e+001 1.191e-003 7.277e-004 
7.689e-004 5.933e+006 6.639e+011 1.000e+001 4.317e-004 7.278e-004 
7.692e-004 5.970e+006 6.639e+011 1.000e+001 2.109e-003 7.278e-004 
7.695e-004 6.007e+006 6.640e+011 1.000e+001 1.786e-003 7.279e-004 
7.698e-004 6.042e+006 6.642e+011 1.000e+001 4.034e-004 7.279e-004 
7.701e-004 6.078e+006 6.642e+011 1.000e+001 3.788e-004 7.280e-004 
7.704e-004 6.114e+006 6.643e+011 1.000e+001 3.329e-004 7.280e-004 
7.707e-004 6.150e+006 6.644e+011 1.000e+001 1.585e-003 7.281e-004 
7.710e-004 6.186e+006 6.647e+011 1.000e+001 2.048e-003 7.281e-004 
7.713e-004 6.222e+006 6.646e+011 1.000e+001 4.077e-004 7.282e-004 
7.716e-004 6.257e+006 6.647e+011 1.000e+001 4.024e-004 7.282e-004 
7.719e-004 6.294e+006 6.647e+011 1.000e+001 6.980e-005 7.283e-004 
7.722e-004 6.329e+006 6.648e+011 1.000e+001 3.323e-004 7.284e-004 
7.725e-004 6.363e+006 6.650e+011 1.000e+001 4.032e-004 7.284e-004 
7.728e-004 6.392e+006 6.650e+011 1.000e+001 1.623e-004 7.285e-004 
7.731e-004 6.428e+006 6.651e+011 1.000e+001 2.206e-004 7.286e-004 
7.734e-004 6.464e+006 6.652e+011 1.000e+001 9.316e-006 7.286e-004 
7.737e-004 6.501e+006 6.655e+011 1.000e+001 4.440e-004 7.287e-004 
7.740e-004 6.537e+006 6.655e+011 1.000e+001 1.488e-003 7.287e-004 
7.743e-004 6.573e+006 6.656e+011 1.000e+001 1.009e-003 7.288e-004 
7.746e-004 6.611e+006 6.656e+011 1.000e+001 1.813e-004 7.288e-004 
7.749e-004 6.648e+006 6.658e+011 1.000e+001 6.170e-005 7.288e-004 
7.752e-004 6.684e+006 6.658e+011 1.000e+001 4.292e-005 7.289e-004 
7.755e-004 6.721e+006 6.659e+011 1.000e+001 1.538e-004 7.289e-004 
7.758e-004 6.758e+006 6.659e+011 1.000e+001 2.316e-004 7.290e-004 
7.761e-004 6.794e+006 6.659e+011 1.000e+001 2.364e-004 7.290e-004 
7.764e-004 6.830e+006 6.661e+011 1.000e+001 2.473e-004 7.291e-004 
7.767e-004 6.867e+006 6.662e+011 1.000e+001 2.708e-004 7.291e-004 
7.770e-004 6.904e+006 6.662e+011 1.000e+001 7.436e-004 7.292e-004 
7.773e-004 6.941e+006 6.664e+011 1.000e+001 2.714e-004 7.292e-004 
7.776e-004 6.974e+006 6.667e+011 1.000e+001 2.287e-004 7.293e-004 
7.779e-004 7.008e+006 6.671e+011 1.000e+001 4.618e-004 7.294e-004 
7.782e-004 7.042e+006 6.673e+011 1.000e+001 1.820e-003 7.294e-004 
7.785e-004 7.079e+006 6.672e+011 1.000e+001 4.294e-004 7.295e-004 
7.788e-004 7.115e+006 6.672e+011 1.000e+001 6.104e-004 7.295e-004 
7.791e-004 7.150e+006 6.675e+011 1.000e+001 4.814e-004 7.296e-004 
7.794e-004 7.186e+006 6.675e+011 1.000e+001 2.028e-004 7.296e-004 
7.797e-004 7.222e+006 6.675e+011 1.000e+001 2.126e-003 7.297e-004 
7.800e-004 7.259e+006 6.675e+011 1.000e+001 2.434e-004 7.297e-004 
7.803e-004 7.296e+006 6.680e+011 1.000e+001 6.416e-004 7.298e-004 
7.806e-004 7.332e+006 6.680e+011 1.000e+001 3.409e-004 7.298e-004 
7.809e-004 7.360e+006 6.676e+011 1.000e+001 1.309e-003 7.299e-004 
7.812e-004 7.396e+006 6.677e+011 1.000e+001 3.178e-004 7.300e-004 
7.815e-004 7.432e+006 6.678e+011 1.000e+001 6.694e-004 7.300e-004 
7.818e-004 7.468e+006 6.681e+011 1.000e+001 5.016e-004 7.301e-004 
7.821e-004 7.504e+006 6.682e+011 1.000e+001 2.202e-003 7.301e-004 
7.824e-004 7.540e+006 6.682e+011 1.000e+001 5.094e-004 7.302e-004 
7.827e-004 7.576e+006 6.684e+011 1.000e+001 5.899e-004 7.302e-004 
7.830e-004 7.612e+006 6.685e+011 1.000e+001 3.645e-004 7.303e-004 
7.833e-004 7.647e+006 6.691e+011 1.000e+001 2.114e-003 7.303e-004 
7.836e-004 7.682e+006 6.692e+011 1.000e+001 2.115e-004 7.304e-004 
7.839e-004 7.719e+006 6.693e+011 1.000e+001 4.282e-004 7.304e-004 
7.842e-004 7.753e+006 6.692e+011 1.000e+001 2.468e-003 7.305e-004 
7.845e-004 7.788e+006 6.693e+011 1.000e+001 2.136e-003 7.306e-004 
7.848e-004 7.821e+006 6.696e+011 1.000e+001 2.143e-003 7.306e-004 
7.851e-004 7.855e+006 6.697e+011 1.000e+001 2.539e-003 7.307e-004 
7.854e-004 7.888e+006 6.699e+011 1.000e+001 2.369e-003 7.308e-004 
7.857e-004 7.921e+006 6.701e+011 1.000e+001 2.367e-003 7.308e-004 
7.860e-004 7.955e+006 6.702e+011 1.000e+001 2.852e-003 7.309e-004 
7.863e-004 7.989e+006 6.705e+011 1.000e+001 2.217e-003 7.310e-004 
7.866e-004 8.023e+006 6.708e+011 1.000e+001 2.484e-003 7.310e-004 
7.869e-004 8.058e+006 6.708e+011 1.000e+001 2.285e-003 7.311e-004 
7.872e-004 8.093e+006 6.709e+011 1.000e+001 1.290e-003 7.312e-004 
7.875e-004 8.126e+006 6.709e+011 1.000e+001 2.211e-003 7.312e-004 
7.878e-004 8.160e+006 6.712e+011 1.000e+001 4.278e-003 7.313e-004 
7.881e-004 8.193e+006 6.713e+011 1.000e+001 1.903e-003 7.314e-004 
7.884e-004 8.227e+006 6.713e+011 1.000e+001 3.177e-003 7.314e-004 
7.887e-004 8.260e+006 6.717e+011 1.000e+001 1.618e-003 7.315e-004 
7.890e-004 8.278e+006 6.723e+011 1.000e+001 3.921e-004 7.317e-004 
7.893e-004 8.300e+006 6.723e+011 1.000e+001 5.641e-004 7.318e-004 
7.896e-004 8.329e+006 6.725e+011 1.000e+001 5.019e-004 7.319e-004 
7.899e-004 8.359e+006 6.729e+011 1.000e+001 1.400e-003 7.320e-004 
7.902e-004 8.392e+006 6.732e+011 1.000e+001 1.200e-003 7.321e-004 
7.905e-004 8.422e+006 6.735e+011 1.000e+001 5.987e-004 7.322e-004 
7.908e-004 8.453e+006 6.739e+011 1.000e+001 1.107e-003 7.323e-004 
7.911e-004 8.487e+006 6.737e+011 1.000e+001 3.843e-004 7.323e-004 
7.914e-004 8.517e+006 6.739e+011 1.000e+001 4.177e-004 7.324e-004 
7.917e-004 8.549e+006 6.740e+011 1.000e+001 5.177e-004 7.325e-004 
7.920e-004 8.579e+006 6.744e+011 1.000e+001 1.185e-003 7.326e-004 
7.923e-004 8.608e+006 6.746e+011 1.000e+001 1.013e-003 7.327e-004 
7.926e-004 8.637e+006 6.748e+011 1.000e+001 1.189e-003 7.328e-004 
7.929e-004 8.634e+006 6.751e+011 1.000e+001 1.879e-003 7.331e-004 
7.932e-004 8.570e+006 6.770e+011 1.000e+001 3.406e-003 7.338e-004 
7.935e-004 8.497e+006 6.790e+011 1.000e+001 3.213e-003 7.347e-004 
7.938e-004 8.395e+006 6.814e+011 1.000e+001 3.346e-003 7.357e-004 
7.941e-004 8.038e+006 6.661e+011 1.000e+001 3.693e-003 7.384e-004 
7.944e-004 7.321e+006 6.609e+011 1.000e+001 3.338e-003 7.437e-004 
7.947e-004 6.853e+006 6.609e+011 1.000e+001 8.887e-004 7.472e-004 
7.950e-004 6.617e+006 6.604e+011 1.000e+001 2.277e-003 7.492e-004 
7.953e-004 6.473e+006 6.626e+011 1.000e+001 6.995e-004 7.504e-004 
7.956e-004 6.448e+006 6.633e+011 1.000e+001 8.971e-004 7.509e-004 
7.959e-004 6.465e+006 6.636e+011 1.000e+001 9.393e-004 7.511e-004 
7.962e-004 6.465e+006 6.627e+011 1.000e+001 5.160e-004 7.514e-004 
7.965e-004 6.438e+006 6.627e+011 1.000e+001 6.130e-004 7.519e-004 
7.968e-004 6.384e+006 6.642e+011 1.000e+001 4.178e-004 7.526e-004 
7.971e-004 6.351e+006 6.644e+011 1.000e+001 7.998e-004 7.531e-004 
7.974e-004 6.347e+006 6.647e+011 1.000e+001 5.313e-004 7.534e-004 
7.977e-004 6.356e+006 6.650e+011 1.000e+001 1.974e-004 7.537e-004 
7.980e-004 6.378e+006 6.651e+011 1.000e+001 3.557e-004 7.538e-004 
7.983e-004 6.404e+006 6.652e+011 1.000e+001 3.374e-004 7.539e-004 
7.986e-004 6.433e+006 6.653e+011 1.000e+001 5.032e-004 7.540e-004 
7.989e-004 6.464e+006 6.653e+011 1.000e+001 5.023e-004 7.541e-004 
7.992e-004 6.494e+006 6.654e+011 1.000e+001 5.225e-004 7.542e-004 
7.995e-004 6.525e+006 6.654e+011 1.000e+001 3.275e-004 7.543e-004 
7.998e-004 6.558e+006 6.655e+011 1.000e+001 3.953e-004 7.544e-004 
8.001e-004 6.589e+006 6.653e+011 1.000e+001 8.214e-006 7.544e-004 
8.004e-004 6.619e+006 6.654e+011 1.000e+001 1.625e-004 7.545e-004 
8.007e-004 6.648e+006 6.651e+011 1.000e+001 3.924e-004 7.546e-004 
8.010e-004 6.670e+006 6.654e+011 1.000e+001 4.500e-004 7.548e-004 
8.013e-004 6.653e+006 6.597e+011 1.000e+001 7.180e-004 7.552e-004 
8.016e-004 6.468e+006 6.564e+011 1.000e+001 8.337e-004 7.568e-004 
8.019e-004 6.353e+006 6.583e+011 1.000e+001 1.530e-003 7.579e-004 
8.022e-004 6.371e+006 6.562e+011 1.000e+001 1.252e-003 7.581e-004 
8.025e-004 6.386e+006 6.561e+011 1.000e+001 1.331e-003 7.582e-004 
8.028e-004 6.388e+006 6.568e+011 1.000e+001 9.977e-004 7.585e-004 
8.031e-004 6.394e+006 6.577e+011 1.000e+001 1.049e-003 7.588e-004 
8.034e-004 6.387e+006 6.588e+011 1.000e+001 8.965e-004 7.591e-004 
8.037e-004 6.382e+006 6.598e+011 1.000e+001 1.118e-003 7.595e-004 
8.040e-004 6.405e+006 6.602e+011 1.000e+001 1.190e-003 7.596e-004 
8.043e-004 6.438e+006 6.604e+011 1.000e+001 1.791e-004 7.597e-004 
8.046e-004 6.475e+006 6.604e+011 1.000e+001 1.888e-004 7.597e-004 
8.049e-004 6.511e+006 6.605e+011 1.000e+001 5.417e-004 7.598e-004 
8.052e-004 6.549e+006 6.606e+011 1.000e+001 1.378e-003 7.598e-004 
8.055e-004 6.588e+006 6.606e+011 1.000e+001 1.090e-003 7.598e-004 
8.058e-004 6.628e+006 6.606e+011 1.000e+001 1.191e-004 7.599e-004 
8.061e-004 6.664e+006 6.608e+011 1.000e+001 1.593e-003 7.599e-004 
8.064e-004 6.702e+006 6.609e+011 1.000e+001 5.339e-004 7.600e-004 
8.067e-004 6.739e+006 6.610e+011 1.000e+001 5.956e-004 7.600e-004 
8.070e-004 6.777e+006 6.611e+011 1.000e+001 7.879e-004 7.600e-004 
8.073e-004 6.815e+006 6.611e+011 1.000e+001 4.633e-004 7.601e-004 
8.076e-004 6.853e+006 6.612e+011 1.000e+001 1.809e-004 7.601e-004 
8.079e-004 6.891e+006 6.612e+011 1.000e+001 5.949e-004 7.602e-004 
8.082e-004 6.928e+006 6.612e+011 1.000e+001 1.956e-004 7.602e-004 
8.085e-004 6.966e+006 6.613e+011 1.000e+001 1.587e-003 7.602e-004 
8.088e-004 7.002e+006 6.615e+011 1.000e+001 7.108e-004 7.603e-004 
8.091e-004 6.979e+006 6.615e+011 1.000e+001 7.403e-005 7.607e-004 
8.094e-004 6.942e+006 6.628e+011 1.000e+001 2.848e-004 7.613e-004 
8.097e-004 6.950e+006 6.633e+011 1.000e+001 1.939e-004 7.615e-004 
8.100e-004 6.975e+006 6.638e+011 1.000e+001 4.342e-004 7.617e-004 
8.103e-004 7.007e+006 6.637e+011 1.000e+001 2.889e-004 7.618e-004 
8.106e-004 7.042e+006 6.638e+011 1.000e+001 2.688e-004 7.618e-004 
8.109e-004 7.077e+006 6.639e+011 1.000e+001 3.218e-004 7.619e-004 
8.112e-004 7.113e+006 6.641e+011 1.000e+001 6.108e-004 7.619e-004 
8.115e-004 7.150e+006 6.643e+011 1.000e+001 3.652e-004 7.620e-004 
8.118e-004 7.186e+006 6.641e+011 1.000e+001 1.036e-003 7.620e-004 
8.121e-004 7.224e+006 6.642e+011 1.000e+001 6.047e-004 7.621e-004 
8.124e-004 7.259e+006 6.645e+011 1.000e+001 4.738e-004 7.621e-004 
8.127e-004 7.295e+006 6.645e+011 1.000e+001 3.135e-004 7.622e-004 
8.130e-004 7.330e+006 6.646e+011 1.000e+001 1.826e-004 7.622e-004 
8.133e-004 7.367e+006 6.648e+011 1.000e+001 7.551e-004 7.623e-004 
8.136e-004 7.403e+006 6.648e+011 1.000e+001 7.895e-004 7.623e-004 
8.139e-004 7.439e+006 6.652e+011 1.000e+001 5.201e-004 7.624e-004 
8.142e-004 7.470e+006 6.652e+011 1.000e+001 3.066e-004 7.624e-004 
8.145e-004 7.499e+006 6.653e+011 1.000e+001 1.153e-004 7.625e-004 
8.148e-004 7.535e+006 6.656e+011 1.000e+001 1.730e-004 7.626e-004 
8.151e-004 7.569e+006 6.655e+011 1.000e+001 6.585e-004 7.627e-004 
8.154e-004 7.597e+006 6.657e+011 1.000e+001 2.599e-004 7.628e-004 
8.157e-004 7.628e+006 6.661e+011 1.000e+001 4.291e-004 7.629e-004 
8.160e-004 7.661e+006 6.660e+011 1.000e+001 1.743e-004 7.629e-004 
8.163e-004 7.696e+006 6.661e+011 1.000e+001 1.816e-004 7.630e-004 
8.166e-004 7.731e+006 6.665e+011 1.000e+001 1.597e-004 7.630e-004 
8.169e-004 7.766e+006 6.663e+011 1.000e+001 1.209e-004 7.631e-004 
8.172e-004 7.802e+006 6.664e+011 1.000e+001 1.219e-004 7.632e-004 
8.175e-004 7.838e+006 6.667e+011 1.000e+001 1.406e-004 7.632e-004 
8.178e-004 7.873e+006 6.670e+011 1.000e+001 2.591e-004 7.633e-004 
8.181e-004 7.910e+006 6.670e+011 1.000e+001 1.534e-004 7.633e-004 
8.184e-004 7.946e+006 6.673e+011 1.000e+001 8.813e-006 7.634e-004 
8.187e-004 7.981e+006 6.673e+011 1.000e+001 5.951e-004 7.634e-004 
8.190e-004 8.014e+006 6.677e+011 1.000e+001 3.459e-004 7.635e-004 
8.193e-004 8.046e+006 6.679e+011 1.000e+001 5.190e-004 7.636e-004 
8.196e-004 7.896e+006 6.690e+011 1.000e+001 2.105e-003 7.649e-004 
8.199e-004 7.837e+006 6.679e+011 1.000e+001 4.536e-004 7.656e-004 
8.202e-004 7.839e+006 6.687e+011 1.000e+001 4.273e-005 7.659e-004 
8.205e-004 7.862e+006 6.692e+011 1.000e+001 3.213e-004 7.660e-004 
8.208e-004 7.891e+006 6.695e+011 1.000e+001 2.079e-003 7.661e-004 
8.211e-004 7.924e+006 6.697e+011 1.000e+001 1.785e-003 7.662e-004 
8.214e-004 7.957e+006 6.698e+011 1.000e+001 2.102e-003 7.663e-004 
8.217e-004 7.991e+006 6.700e+011 1.000e+001 1.891e-003 7.663e-004 
8.220e-004 8.024e+006 6.703e+011 1.000e+001 1.571e-003 7.664e-004 
8.223e-004 8.057e+006 6.704e+011 1.000e+001 1.959e-003 7.665e-004 
8.226e-004 8.091e+006 6.705e+011 1.000e+001 1.859e-003 7.666e-004 
8.229e-004 8.126e+006 6.707e+011 1.000e+001 2.119e-003 7.666e-004 
8.232e-004 8.159e+006 6.707e+011 1.000e+001 1.935e-003 7.667e-004 
8.235e-004 8.192e+006 6.710e+011 1.000e+001 1.742e-003 7.668e-004 
8.238e-004 8.225e+006 6.711e+011 1.000e+001 2.028e-003 7.668e-004 
8.241e-004 8.261e+006 6.715e+011 1.000e+001 2.138e-003 7.669e-004 
8.244e-004 8.293e+006 6.717e+011 1.000e+001 1.706e-003 7.670e-004 
8.247e-004 8.327e+006 6.722e+011 1.000e+001 2.237e-003 7.670e-004 
8.250e-004 8.360e+006 6.723e+011 1.000e+001 1.611e-003 7.671e-004 
8.253e-004 8.394e+006 6.724e+011 1.000e+001 2.197e-003 7.672e-004 
8.256e-004 8.429e+006 6.725e+011 1.000e+001 2.077e-004 7.672e-004 
8.259e-004 8.460e+006 6.727e+011 1.000e+001 3.826e-004 7.673e-004 
8.262e-004 8.489e+006 6.733e+011 1.000e+001 1.994e-003 7.674e-004 
8.265e-004 8.512e+006 6.733e+011 1.000e+001 1.260e-003 7.675e-004 
8.268e-004 8.538e+006 6.735e+011 1.000e+001 3.866e-004 7.677e-004 
8.271e-004 8.565e+006 6.737e+011 1.000e+001 1.303e-003 7.678e-004 
8.274e-004 8.592e+006 6.740e+011 1.000e+001 1.262e-003 7.679e-004 
8.277e-004 8.619e+006 6.744e+011 1.000e+001 2.484e-004 7.680e-004 
8.280e-004 8.644e+006 6.747e+011 1.000e+001 1.089e-003 7.681e-004 
8.283e-004 8.666e+006 6.750e+011 1.000e+001 1.732e-003 7.683e-004 
8.286e-004 8.690e+006 6.754e+011 1.000e+001 1.846e-003 7.684e-004 
8.289e-004 8.651e+006 6.764e+011 1.000e+001 2.243e-003 7.690e-004 
8.292e-004 8.561e+006 6.785e+011 1.000e+001 1.935e-003 7.699e-004 
8.295e-004 8.465e+006 6.812e+011 1.000e+001 2.405e-003 7.709e-004 
8.298e-004 8.292e+006 6.856e+011 1.000e+001 2.012e-003 7.724e-004 
8.301e-004 7.562e+006 6.622e+011 1.000e+001 4.059e-003 7.777e-004 
8.304e-004 7.084e+006 6.619e+011 1.000e+001 1.985e-003 7.813e-004 
8.307e-004 6.761e+006 6.622e+011 1.000e+001 3.362e-003 7.838e-004 
8.310e-004 6.560e+006 6.619e+011 1.000e+001 1.981e-003 7.855e-004 
8.313e-004 6.511e+006 6.628e+011 1.000e+001 1.107e-003 7.862e-004 
8.316e-004 6.520e+006 6.633e+011 1.000e+001 1.692e-003 7.864e-004 
8.319e-004 6.522e+006 6.628e+011 1.000e+001 1.904e-003 7.867e-004 
8.322e-004 6.487e+006 6.626e+011 1.000e+001 1.824e-003 7.872e-004 
8.325e-004 6.438e+006 6.636e+011 1.000e+001 1.687e-003 7.879e-004 
8.328e-004 6.402e+006 6.640e+011 1.000e+001 9.179e-004 7.884e-004 
8.331e-004 6.393e+006 6.644e+011 1.000e+001 9.626e-004 7.888e-004 
8.334e-004 6.403e+006 6.647e+011 1.000e+001 8.543e-004 7.890e-004 
8.337e-004 6.423e+006 6.647e+011 1.000e+001 8.035e-004 7.892e-004 
8.340e-004 6.447e+006 6.647e+011 1.000e+001 8.388e-004 7.893e-004 
8.343e-004 6.475e+006 6.648e+011 1.000e+001 9.358e-004 7.894e-004 
8.346e-004 6.503e+006 6.649e+011 1.000e+001 1.300e-003 7.895e-004 
8.349e-004 6.530e+006 6.649e+011 1.000e+001 9.888e-004 7.896e-004 
8.352e-004 6.557e+006 6.649e+011 1.000e+001 1.130e-003 7.898e-004 
8.355e-004 6.583e+006 6.651e+011 1.000e+001 1.153e-003 7.899e-004 
8.358e-004 6.602e+006 6.655e+011 1.000e+001 9.513e-004 7.900e-004 
8.361e-004 6.597e+006 6.662e+011 1.000e+001 1.747e-003 7.904e-004 
8.364e-004 6.441e+006 6.563e+011 1.000e+001 1.205e-003 7.918e-004 
8.367e-004 6.296e+006 6.567e+011 1.000e+001 2.610e-003 7.931e-004 
8.370e-004 6.208e+006 6.566e+011 1.000e+001 2.538e-003 7.940e-004 
8.373e-004 6.160e+006 6.575e+011 1.000e+001 2.595e-003 7.946e-004 
8.376e-004 6.095e+006 6.592e+011 1.000e+001 2.645e-003 7.954e-004 
8.379e-004 5.911e+006 6.619e+011 1.000e+001 2.755e-003 7.969e-004 
8.382e-004 5.831e+006 6.635e+011 1.000e+001 1.297e-003 7.978e-004 
8.385e-004 5.831e+006 6.640e+011 1.000e+001 1.756e-003 7.981e-004 
8.388e-004 5.855e+006 6.642e+011 1.000e+001 1.760e-003 7.982e-004 
8.391e-004 5.886e+006 6.643e+011 1.000e+001 1.645e-003 7.983e-004 
8.394e-004 5.918e+006 6.645e+011 1.000e+001 1.116e-003 7.984e-004 
8.397e-004 5.952e+006 6.645e+011 1.000e+001 3.936e-004 7.984e-004 
8.400e-004 5.988e+006 6.649e+011 1.000e+001 2.195e-003 7.985e-004 
8.403e-004 6.025e+006 6.647e+011 1.000e+001 3.393e-003 7.985e-004 
8.406e-004 6.060e+006 6.647e+011 1.000e+001 4.023e-004 7.986e-004 
8.409e-004 6.096e+006 6.648e+011 1.000e+001 6.957e-004 7.986e-004 
8.412e-004 6.133e+006 6.652e+011 1.000e+001 5.027e-004 7.987e-004 
8.415e-004 6.170e+006 6.650e+011 1.000e+001 2.211e-003 7.987e-004 
8.418e-004 6.205e+006 6.651e+011 1.000e+001 7.133e-004 7.988e-004 
8.421e-004 6.241e+006 6.652e+011 1.000e+001 9.624e-004 7.988e-004 
8.424e-004 6.277e+006 6.655e+011 1.000e+001 6.501e-004 7.989e-004 
8.427e-004 6.313e+006 6.654e+011 1.000e+001 7.659e-004 7.989e-004 
8.430e-004 6.349e+006 6.655e+011 1.000e+001 9.129e-004 7.990e-004 
8.433e-004 6.384e+006 6.656e+011 1.000e+001 3.771e-004 7.991e-004 
8.436e-004 6.420e+006 6.657e+011 1.000e+001 5.618e-004 7.991e-004 
8.439e-004 6.456e+006 6.660e+011 1.000e+001 6.982e-004 7.992e-004 
8.442e-004 6.492e+006 6.660e+011 1.000e+001 5.921e-004 7.992e-004 
8.445e-004 6.528e+006 6.661e+011 1.000e+001 4.964e-004 7.993e-004 
8.448e-004 6.560e+006 6.664e+011 1.000e+001 6.406e-004 7.993e-004 
8.451e-004 6.586e+006 6.665e+011 1.000e+001 1.102e-003 7.995e-004 
8.454e-004 6.617e+006 6.673e+011 1.000e+001 3.711e-004 7.995e-004 
8.457e-004 6.653e+006 6.677e+011 1.000e+001 2.475e-004 7.996e-004 
8.460e-004 6.685e+006 6.660e+011 1.000e+001 7.708e-004 7.997e-004 
8.463e-004 6.715e+006 6.661e+011 1.000e+001 1.091e-003 7.998e-004 
8.466e-004 6.750e+006 6.664e+011 1.000e+001 1.121e-003 7.998e-004 
8.469e-004 6.784e+006 6.662e+011 1.000e+001 4.877e-005 7.999e-004 
8.472e-004 6.821e+006 6.663e+011 1.000e+001 5.902e-004 7.999e-004 
8.475e-004 6.859e+006 6.665e+011 1.000e+001 8.041e-004 8.000e-004 
8.478e-004 6.896e+006 6.665e+011 1.000e+001 6.552e-004 8.000e-004 
8.481e-004 6.931e+006 6.668e+011 1.000e+001 7.904e-004 8.001e-004 
8.484e-004 6.967e+006 6.670e+011 1.000e+001 4.241e-004 8.001e-004 
8.487e-004 7.004e+006 6.670e+011 1.000e+001 3.222e-004 8.002e-004 
8.490e-004 7.042e+006 6.669e+011 1.000e+001 1.372e-003 8.002e-004 
8.493e-004 7.078e+006 6.666e+011 1.000e+001 1.226e-003 8.003e-004 
8.496e-004 7.114e+006 6.667e+011 1.000e+001 1.892e-003 8.003e-004 
8.499e-004 7.149e+006 6.672e+011 1.000e+001 2.633e-003 8.004e-004 
8.502e-004 7.185e+006 6.672e+011 1.000e+001 1.123e-003 8.004e-004 
8.505e-004 7.222e+006 6.672e+011 1.000e+001 1.298e-003 8.005e-004 
8.508e-004 7.259e+006 6.673e+011 1.000e+001 1.405e-003 8.005e-004 
8.511e-004 7.295e+006 6.676e+011 1.000e+001 1.458e-003 8.005e-004 
8.514e-004 7.332e+006 6.676e+011 1.000e+001 1.485e-003 8.006e-004 
8.517e-004 7.368e+006 6.677e+011 1.000e+001 1.367e-003 8.006e-004 
8.520e-004 7.404e+006 6.679e+011 1.000e+001 1.224e-003 8.007e-004 
8.523e-004 7.440e+006 6.682e+011 1.000e+001 1.255e-003 8.007e-004 
8.526e-004 7.475e+006 6.683e+011 1.000e+001 1.101e-003 8.008e-004 
8.529e-004 7.511e+006 6.683e+011 1.000e+001 1.593e-003 8.009e-004 
8.532e-004 7.545e+006 6.684e+011 1.000e+001 1.724e-003 8.009e-004 
8.535e-004 7.581e+006 6.685e+011 1.000e+001 1.783e-003 8.010e-004 
8.538e-004 7.618e+006 6.689e+011 1.000e+001 1.973e-003 8.010e-004 
8.541e-004 7.653e+006 6.688e+011 1.000e+001 1.379e-003 8.011e-004 
8.544e-004 7.689e+006 6.689e+011 1.000e+001 1.989e-003 8.011e-004 
8.547e-004 7.726e+006 6.691e+011 1.000e+001 2.512e-003 8.012e-004 
8.550e-004 7.762e+006 6.692e+011 1.000e+001 3.107e-003 8.012e-004 
8.553e-004 7.796e+006 6.696e+011 1.000e+001 4.129e-003 8.013e-004 
8.556e-004 7.830e+006 6.696e+011 1.000e+001 4.193e-003 8.013e-004 
8.559e-004 7.867e+006 6.697e+011 1.000e+001 4.297e-003 8.014e-004 
8.562e-004 7.901e+006 6.699e+011 1.000e+001 3.827e-003 8.015e-004 
8.565e-004 7.937e+006 6.701e+011 1.000e+001 3.362e-003 8.015e-004 
8.568e-004 7.973e+006 6.701e+011 1.000e+001 4.037e-003 8.016e-004 
8.571e-004 8.009e+006 6.702e+011 1.000e+001 3.397e-003 8.016e-004 
8.574e-004 8.043e+006 6.704e+011 1.000e+001 4.180e-003 8.017e-004 
8.577e-004 8.078e+006 6.706e+011 1.000e+001 3.221e-003 8.017e-004 
8.580e-004 8.112e+006 6.709e+011 1.000e+001 3.791e-003 8.018e-004 
8.583e-004 8.146e+006 6.709e+011 1.000e+001 3.911e-003 8.019e-004 
8.586e-004 8.177e+006 6.710e+011 1.000e+001 3.393e-003 8.019e-004 
8.589e-004 8.210e+006 6.712e+011 1.000e+001 3.247e-003 8.020e-004 
8.592e-004 8.245e+006 6.714e+011 1.000e+001 3.509e-003 8.021e-004 
8.595e-004 8.278e+006 6.719e+011 1.000e+001 1.465e-003 8.021e-004 
8.598e-004 8.312e+006 6.719e+011 1.000e+001 3.288e-003 8.022e-004 
8.601e-004 8.346e+006 6.721e+011 1.000e+001 3.259e-003 8.023e-004 
8.604e-004 8.384e+006 6.723e+011 1.000e+001 4.018e-003 8.023e-004 
8.607e-004 8.417e+006 6.725e+011 1.000e+001 4.162e-003 8.024e-004 
8.610e-004 8.445e+006 6.729e+011 1.000e+001 3.316e-003 8.025e-004 
8.613e-004 8.482e+006 6.729e+011 1.000e+001 3.132e-003 8.025e-004 
8.616e-004 8.513e+006 6.730e+011 1.000e+001 3.582e-003 8.026e-004 
8.619e-004 8.548e+006 6.733e+011 1.000e+001 1.963e-003 8.027e-004 
8.622e-004 8.579e+006 6.735e+011 1.000e+001 1.459e-003 8.028e-004 
8.625e-004 8.606e+006 6.738e+011 1.000e+001 1.437e-003 8.029e-004 
8.628e-004 8.641e+006 6.742e+011 1.000e+001 1.898e-003 8.029e-004 
8.631e-004 8.676e+006 6.746e+011 1.000e+001 2.038e-003 8.030e-004 
8.634e-004 8.701e+006 6.750e+011 1.000e+001 1.423e-003 8.031e-004 
8.637e-004 8.732e+006 6.753e+011 1.000e+001 1.705e-003 8.032e-004 
8.640e-004 8.760e+006 6.759e+011 1.000e+001 1.750e-003 8.033e-004 
8.643e-004 8.789e+006 6.759e+011 1.000e+001 1.597e-003 8.034e-004 
8.646e-004 8.817e+006 6.761e+011 1.000e+001 2.984e-003 8.035e-004 
8.649e-004 8.845e+006 6.765e+011 1.000e+001 3.189e-003 8.036e-004 
8.652e-004 8.856e+006 6.765e+011 1.000e+001 4.154e-003 8.039e-004 
8.655e-004 8.791e+006 6.791e+011 1.000e+001 2.286e-003 8.046e-004 
8.658e-004 8.695e+006 6.808e+011 1.000e+001 3.532e-003 8.056e-004 
8.661e-004 8.558e+006 6.841e+011 1.000e+001 3.330e-003 8.068e-004 
8.664e-004 8.235e+006 6.738e+011 1.000e+001 6.455e-003 8.093e-004 
8.667e-004 7.566e+006 6.625e+011 1.000e+001 5.754e-003 8.143e-004 
8.670e-004 7.060e+006 6.621e+011 1.000e+001 3.040e-003 8.181e-004 
8.673e-004 6.797e+006 6.618e+011 1.000e+001 3.873e-004 8.202e-004 
8.676e-004 6.664e+006 6.631e+011 1.000e+001 1.386e-003 8.214e-004 
8.679e-004 6.651e+006 6.639e+011 1.000e+001 7.438e-004 8.218e-004 
8.682e-004 6.655e+006 6.641e+011 1.000e+001 9.922e-004 8.221e-004 
8.685e-004 6.624e+006 6.639e+011 1.000e+001 1.050e-003 8.226e-004 
8.688e-004 6.569e+006 6.646e+011 1.000e+001 1.273e-003 8.233e-004 
8.691e-004 6.556e+006 6.640e+011 1.000e+001 1.096e-003 8.237e-004 
8.694e-004 6.578e+006 6.632e+011 1.000e+001 8.779e-004 8.238e-004 
8.697e-004 6.604e+006 6.630e+011 1.000e+001 6.657e-004 8.239e-004 
8.700e-004 6.629e+006 6.627e+011 1.000e+001 7.618e-004 8.241e-004 
8.703e-004 6.651e+006 6.621e+011 1.000e+001 9.229e-004 8.242e-004 
8.706e-004 6.660e+006 6.623e+011 1.000e+001 1.591e-003 8.244e-004 
8.709e-004 6.546e+006 6.521e+011 1.000e+001 3.183e-003 8.255e-004 
8.712e-004 6.446e+006 6.524e+011 1.000e+001 1.908e-003 8.265e-004 
8.715e-004 6.296e+006 6.524e+011 1.000e+001 2.332e-003 8.278e-004 
8.718e-004 6.155e+006 6.562e+011 1.000e+001 1.335e-003 8.291e-004 
8.721e-004 6.080e+006 6.581e+011 1.000e+001 1.497e-003 8.299e-004 
8.724e-004 6.026e+006 6.596e+011 1.000e+001 1.319e-003 8.306e-004 
8.727e-004 5.945e+006 6.630e+011 1.000e+001 2.976e-004 8.315e-004 
8.730e-004 5.845e+006 6.631e+011 1.000e+001 1.257e-004 8.325e-004 
8.733e-004 5.797e+006 6.639e+011 1.000e+001 6.605e-004 8.331e-004 
8.736e-004 5.799e+006 6.640e+011 1.000e+001 5.282e-004 8.334e-004 
8.739e-004 5.822e+006 6.642e+011 1.000e+001 4.682e-004 8.335e-004 
8.742e-004 5.851e+006 6.643e+011 1.000e+001 2.659e-004 8.336e-004 
8.745e-004 5.881e+006 6.644e+011 1.000e+001 2.552e-004 8.337e-004 
8.748e-004 5.915e+006 6.645e+011 1.000e+001 1.667e-004 8.338e-004 
8.751e-004 5.949e+006 6.646e+011 1.000e+001 6.003e-005 8.338e-004 
8.754e-004 5.985e+006 6.647e+011 1.000e+001 8.353e-005 8.339e-004 
8.757e-004 6.020e+006 6.648e+011 1.000e+001 3.915e-004 8.340e-004 
8.760e-004 6.056e+006 6.648e+011 1.000e+001 2.593e-006 8.340e-004 
8.763e-004 6.092e+006 6.649e+011 1.000e+001 3.269e-004 8.341e-004 
8.766e-004 6.129e+006 6.652e+011 1.000e+001 6.930e-005 8.341e-004 
8.769e-004 6.165e+006 6.652e+011 1.000e+001 1.616e-004 8.342e-004 
8.772e-004 6.201e+006 6.652e+011 1.000e+001 2.345e-005 8.342e-004 
8.775e-004 6.239e+006 6.653e+011 1.000e+001 9.965e-005 8.342e-004 
8.778e-004 6.276e+006 6.654e+011 1.000e+001 6.614e-005 8.343e-004 
8.781e-004 6.312e+006 6.654e+011 1.000e+001 5.852e-004 8.343e-004 
8.784e-004 6.348e+006 6.653e+011 1.000e+001 2.419e-004 8.344e-004 
8.787e-004 6.385e+006 6.656e+011 1.000e+001 2.442e-004 8.344e-004 
8.790e-004 6.428e+006 6.659e+011 1.000e+001 7.855e-005 8.344e-004 
8.793e-004 6.461e+006 6.662e+011 1.000e+001 1.057e-004 8.345e-004 
8.796e-004 6.490e+006 6.663e+011 1.000e+001 1.552e-004 8.346e-004 
8.799e-004 6.520e+006 6.663e+011 1.000e+001 5.029e-004 8.347e-004 
8.802e-004 6.553e+006 6.663e+011 1.000e+001 4.220e-004 8.348e-004 
8.805e-004 6.586e+006 6.663e+011 1.000e+001 1.912e-004 8.348e-004 
8.808e-004 6.615e+006 6.671e+011 1.000e+001 3.211e-004 8.349e-004 
8.811e-004 6.649e+006 6.674e+011 1.000e+001 5.047e-004 8.350e-004 
8.814e-004 6.683e+006 6.672e+011 1.000e+001 7.791e-005 8.351e-004 
8.817e-004 6.718e+006 6.681e+011 1.000e+001 8.516e-004 8.351e-004 
8.820e-004 6.751e+006 6.668e+011 1.000e+001 7.029e-004 8.352e-004 
8.823e-004 6.782e+006 6.663e+011 1.000e+001 2.662e-004 8.353e-004 
8.826e-004 6.817e+006 6.664e+011 1.000e+001 2.987e-004 8.353e-004 
8.829e-004 6.853e+006 6.664e+011 1.000e+001 1.254e-004 8.354e-004 
8.832e-004 6.889e+006 6.666e+011 1.000e+001 5.718e-005 8.354e-004 
8.835e-004 6.926e+006 6.668e+011 1.000e+001 2.176e-004 8.355e-004 
8.838e-004 6.962e+006 6.670e+011 1.000e+001 1.115e-004 8.355e-004 
8.841e-004 6.998e+006 6.670e+011 1.000e+001 7.356e-005 8.356e-004 
8.844e-004 7.035e+006 6.670e+011 1.000e+001 1.622e-004 8.356e-004 
8.847e-004 7.072e+006 6.671e+011 1.000e+001 1.915e-004 8.357e-004 
8.850e-004 7.108e+006 6.672e+011 1.000e+001 3.267e-004 8.357e-004 
8.853e-004 7.139e+006 6.675e+011 1.000e+001 1.600e-003 8.358e-004 
8.856e-004 7.176e+006 6.675e+011 1.000e+001 1.308e-003 8.359e-004 
8.859e-004 7.212e+006 6.676e+011 1.000e+001 1.286e-003 8.359e-004 
8.862e-004 7.248e+006 6.679e+011 1.000e+001 2.673e-005 8.360e-004 
8.865e-004 7.284e+006 6.682e+011 1.000e+001 1.997e-004 8.360e-004 
8.868e-004 7.318e+006 6.683e+011 1.000e+001 1.339e-004 8.361e-004 
8.871e-004 7.355e+006 6.684e+011 1.000e+001 8.824e-005 8.361e-004 
8.874e-004 7.391e+006 6.684e+011 1.000e+001 1.307e-004 8.362e-004 
8.877e-004 7.426e+006 6.685e+011 1.000e+001 3.792e-004 8.362e-004 
8.880e-004 7.462e+006 6.690e+011 1.000e+001 4.550e-004 8.363e-004 
8.883e-004 7.497e+006 6.689e+011 1.000e+001 4.972e-004 8.363e-004 
8.886e-004 7.533e+006 6.691e+011 1.000e+001 3.511e-004 8.364e-004 
8.889e-004 7.569e+006 6.692e+011 1.000e+001 1.195e-003 8.364e-004 
8.892e-004 7.605e+006 6.693e+011 1.000e+001 3.775e-004 8.365e-004 
8.895e-004 7.641e+006 6.697e+011 1.000e+001 2.538e-003 8.365e-004 
8.898e-004 7.676e+006 6.696e+011 1.000e+001 8.350e-006 8.366e-004 
8.901e-004 7.712e+006 6.698e+011 1.000e+001 2.255e-003 8.367e-004 
8.904e-004 7.748e+006 6.698e+011 1.000e+001 3.542e-005 8.367e-004 
8.907e-004 7.782e+006 6.700e+011 1.000e+001 4.252e-005 8.368e-004 
8.910e-004 7.817e+006 6.704e+011 1.000e+001 1.683e-004 8.368e-004 
8.913e-004 7.852e+006 6.704e+011 1.000e+001 2.454e-004 8.369e-004 
8.916e-004 7.887e+006 6.705e+011 1.000e+001 1.128e-004 8.369e-004 
8.919e-004 7.921e+006 6.707e+011 1.000e+001 4.645e-004 8.370e-004 
8.922e-004 7.957e+006 6.708e+011 1.000e+001 9.381e-005 8.371e-004 
8.925e-004 7.993e+006 6.711e+011 1.000e+001 2.315e-004 8.371e-004 
8.928e-004 8.027e+006 6.712e+011 1.000e+001 3.318e-004 8.372e-004 
8.931e-004 8.062e+006 6.713e+011 1.000e+001 2.810e-004 8.372e-004 
8.934e-004 8.096e+006 6.715e+011 1.000e+001 9.052e-004 8.373e-004 
8.937e-004 8.132e+006 6.717e+011 1.000e+001 1.620e-004 8.374e-004 
8.940e-004 8.167e+006 6.720e+011 1.000e+001 1.251e-004 8.374e-004 
8.943e-004 8.201e+006 6.720e+011 1.000e+001 4.603e-004 8.375e-004 
8.946e-004 8.236e+006 6.722e+011 1.000e+001 3.483e-004 8.375e-004 
8.949e-004 8.274e+006 6.724e+011 1.000e+001 1.154e-004 8.376e-004 
8.952e-004 8.305e+006 6.725e+011 1.000e+001 1.470e-003 8.377e-004 
8.955e-004 8.336e+006 6.730e+011 1.000e+001 1.627e-003 8.377e-004 
8.958e-004 8.372e+006 6.731e+011 1.000e+001 2.136e-003 8.378e-004 
8.961e-004 8.405e+006 6.732e+011 1.000e+001 1.726e-003 8.379e-004 
8.964e-004 8.435e+006 6.735e+011 1.000e+001 1.648e-003 8.380e-004 
8.967e-004 8.469e+006 6.741e+011 1.000e+001 1.531e-003 8.380e-004 
8.970e-004 8.501e+006 6.744e+011 1.000e+001 1.660e-003 8.381e-004 
8.973e-004 8.536e+006 6.745e+011 1.000e+001 1.964e-003 8.382e-004 
8.976e-004 8.570e+006 6.747e+011 1.000e+001 2.076e-003 8.382e-004 
8.979e-004 8.603e+006 6.750e+011 1.000e+001 1.648e-003 8.383e-004 
8.982e-004 8.637e+006 6.753e+011 1.000e+001 1.594e-004 8.384e-004 
8.985e-004 8.665e+006 6.751e+011 1.000e+001 5.515e-004 8.385e-004 
8.988e-004 8.694e+006 6.754e+011 1.000e+001 6.346e-004 8.386e-004 
8.991e-004 8.721e+006 6.756e+011 1.000e+001 5.285e-004 8.387e-004 
8.994e-004 8.739e+006 6.760e+011 1.000e+001 1.439e-003 8.388e-004 
8.997e-004 8.764e+006 6.764e+011 1.000e+001 1.021e-003 8.390e-004 
9.000e-004 8.776e+006 6.765e+011 1.000e+001 2.234e-003 8.392e-004 
9.003e-004 8.695e+006 6.787e+011 1.000e+001 2.824e-003 8.401e-004 
9.006e-004 8.600e+006 6.816e+011 1.000e+001 2.927e-003 8.410e-004 
9.009e-004 8.455e+006 6.852e+011 1.000e+001 1.821e-003 8.423e-004 
9.012e-004 8.082e+006 6.704e+011 1.000e+001 3.308e-003 8.452e-004 
9.015e-004 7.456e+006 6.629e+011 1.000e+001 2.600e-003 8.498e-004 
9.018e-004 6.975e+006 6.608e+011 1.000e+001 1.583e-003 8.534e-004 
9.021e-004 6.694e+006 6.595e+011 1.000e+001 2.111e-003 8.557e-004 
9.024e-004 6.568e+006 6.607e+011 1.000e+001 4.601e-004 8.569e-004 
9.027e-004 6.560e+006 6.619e+011 1.000e+001 1.675e-004 8.572e-004 
9.030e-004 6.565e+006 6.619e+011 1.000e+001 4.776e-004 8.575e-004 
9.033e-004 6.536e+006 6.619e+011 1.000e+001 4.983e-004 8.580e-004 
9.036e-004 6.482e+006 6.611e+011 1.000e+001 8.972e-004 8.587e-004 
9.039e-004 6.442e+006 6.615e+011 1.000e+001 4.342e-004 8.592e-004 
9.042e-004 6.431e+006 6.622e+011 1.000e+001 6.314e-004 8.596e-004 
9.045e-004 6.435e+006 6.631e+011 1.000e+001 7.255e-004 8.599e-004 
9.048e-004 6.458e+006 6.633e+011 1.000e+001 7.484e-004 8.600e-004 
9.051e-004 6.483e+006 6.633e+011 1.000e+001 7.468e-004 8.601e-004 
9.054e-004 6.511e+006 6.635e+011 1.000e+001 7.903e-004 8.603e-004 
9.057e-004 6.541e+006 6.635e+011 1.000e+001 8.276e-004 8.603e-004 
9.060e-004 6.572e+006 6.636e+011 1.000e+001 8.996e-004 8.604e-004 
9.063e-004 6.602e+006 6.634e+011 1.000e+001 9.133e-004 8.605e-004 
9.066e-004 6.631e+006 6.635e+011 1.000e+001 8.024e-004 8.606e-004 
9.069e-004 6.662e+006 6.637e+011 1.000e+001 9.022e-004 8.607e-004 
9.072e-004 6.689e+006 6.639e+011 1.000e+001 6.404e-004 8.608e-004 
9.075e-004 6.714e+006 6.639e+011 1.000e+001 8.176e-004 8.609e-004 
9.078e-004 6.734e+006 6.637e+011 1.000e+001 7.551e-004 8.611e-004 
9.081e-004 6.739e+006 6.643e+011 1.000e+001 9.395e-004 8.614e-004 
9.084e-004 6.566e+006 6.566e+011 1.000e+001 1.431e-003 8.629e-004 
9.087e-004 6.496e+006 6.563e+011 1.000e+001 6.453e-004 8.637e-004 
9.090e-004 6.487e+006 6.556e+011 1.000e+001 6.888e-004 8.640e-004 
9.093e-004 6.474e+006 6.560e+011 1.000e+001 4.635e-004 8.644e-004 
9.096e-004 6.468e+006 6.568e+011 1.000e+001 1.914e-004 8.647e-004 
9.099e-004 6.464e+006 6.581e+011 1.000e+001 5.676e-004 8.651e-004 
9.102e-004 6.418e+006 6.603e+011 1.000e+001 8.289e-004 8.657e-004 
9.105e-004 6.438e+006 6.605e+011 1.000e+001 5.028e-004 8.659e-004 
9.108e-004 6.239e+006 6.625e+011 1.000e+001 7.447e-004 8.675e-004 
9.111e-004 6.124e+006 6.630e+011 1.000e+001 3.797e-005 8.686e-004 
9.114e-004 6.101e+006 6.639e+011 1.000e+001 7.860e-005 8.691e-004 
9.117e-004 6.119e+006 6.639e+011 1.000e+001 7.719e-005 8.693e-004 
9.120e-004 6.149e+006 6.639e+011 1.000e+001 2.441e-004 8.694e-004 
9.123e-004 6.183e+006 6.641e+011 1.000e+001 2.473e-004 8.694e-004 
9.126e-004 6.217e+006 6.641e+011 1.000e+001 2.543e-004 8.695e-004 
9.129e-004 6.253e+006 6.644e+011 1.000e+001 1.233e-004 8.695e-004 
9.132e-004 6.288e+006 6.643e+011 1.000e+001 7.878e-005 8.696e-004 
9.135e-004 6.316e+006 6.650e+011 1.000e+001 2.132e-004 8.697e-004 
9.138e-004 6.339e+006 6.644e+011 1.000e+001 4.218e-004 8.698e-004 
9.141e-004 6.370e+006 6.646e+011 1.000e+001 3.870e-004 8.699e-004 
9.144e-004 6.403e+006 6.645e+011 1.000e+001 3.294e-004 8.700e-004 
9.147e-004 6.431e+006 6.648e+011 1.000e+001 3.446e-005 8.701e-004 
9.150e-004 6.461e+006 6.649e+011 1.000e+001 5.176e-004 8.702e-004 
9.153e-004 6.499e+006 6.652e+011 1.000e+001 5.265e-005 8.702e-004 
9.156e-004 6.531e+006 6.653e+011 1.000e+001 1.254e-003 8.703e-004 
9.159e-004 6.561e+006 6.644e+011 1.000e+001 2.363e-004 8.704e-004 
9.162e-004 6.596e+006 6.647e+011 1.000e+001 1.541e-003 8.705e-004 
9.165e-004 6.633e+006 6.649e+011 1.000e+001 2.425e-004 8.705e-004 
9.168e-004 6.670e+006 6.648e+011 1.000e+001 3.660e-004 8.705e-004 
9.171e-004 6.708e+006 6.650e+011 1.000e+001 3.110e-005 8.706e-004 
9.174e-004 6.744e+006 6.651e+011 1.000e+001 1.672e-003 8.706e-004 
9.177e-004 6.781e+006 6.655e+011 1.000e+001 1.732e-004 8.707e-004 
9.180e-004 6.817e+006 6.656e+011 1.000e+001 1.109e-004 8.707e-004 
9.183e-004 6.853e+006 6.655e+011 1.000e+001 1.521e-004 8.708e-004 
9.186e-004 6.890e+006 6.656e+011 1.000e+001 1.520e-004 8.708e-004 
9.189e-004 6.925e+006 6.660e+011 1.000e+001 3.790e-004 8.709e-004 
9.192e-004 6.958e+006 6.664e+011 1.000e+001 5.687e-004 8.710e-004 
9.195e-004 6.995e+006 6.666e+011 1.000e+001 1.008e-003 8.710e-004 
9.198e-004 7.031e+006 6.666e+011 1.000e+001 1.124e-003 8.710e-004 
9.201e-004 7.068e+006 6.670e+011 1.000e+001 9.514e-004 8.711e-004 
9.204e-004 7.104e+006 6.670e+011 1.000e+001 5.544e-004 8.711e-004 
9.207e-004 7.141e+006 6.669e+011 1.000e+001 1.104e-003 8.712e-004 
9.210e-004 7.177e+006 6.670e+011 1.000e+001 1.178e-003 8.712e-004 
9.213e-004 7.213e+006 6.672e+011 1.000e+001 9.010e-004 8.713e-004 
9.216e-004 7.249e+006 6.674e+011 1.000e+001 9.891e-004 8.713e-004 
9.219e-004 7.285e+006 6.675e+011 1.000e+001 1.374e-003 8.714e-004 
9.222e-004 7.322e+006 6.675e+011 1.000e+001 1.045e-003 8.714e-004 
9.225e-004 7.353e+006 6.677e+011 1.000e+001 1.099e-003 8.715e-004 
9.228e-004 7.389e+006 6.680e+011 1.000e+001 9.435e-004 8.716e-004 
9.231e-004 7.425e+006 6.681e+011 1.000e+001 9.042e-004 8.716e-004 
9.234e-004 7.462e+006 6.682e+011 1.000e+001 1.086e-003 8.717e-004 
9.237e-004 7.498e+006 6.684e+011 1.000e+001 9.085e-004 8.717e-004 
9.240e-004 7.533e+006 6.688e+011 1.000e+001 5.189e-004 8.718e-004 
9.243e-004 7.569e+006 6.687e+011 1.000e+001 9.755e-004 8.718e-004 
9.246e-004 7.606e+006 6.688e+011 1.000e+001 3.566e-004 8.719e-004 
9.249e-004 7.642e+006 6.690e+011 1.000e+001 8.219e-004 8.719e-004 
9.252e-004 7.677e+006 6.693e+011 1.000e+001 1.223e-003 8.720e-004 
9.255e-004 7.713e+006 6.695e+011 1.000e+001 1.028e-003 8.720e-004 
9.258e-004 7.749e+006 6.696e+011 1.000e+001 2.592e-004 8.721e-004 
9.261e-004 7.784e+006 6.697e+011 1.000e+001 4.792e-004 8.721e-004 
9.264e-004 7.819e+006 6.698e+011 1.000e+001 7.521e-004 8.722e-004 
9.267e-004 7.854e+006 6.700e+011 1.000e+001 1.107e-003 8.723e-004 
9.270e-004 7.889e+006 6.702e+011 1.000e+001 8.997e-004 8.723e-004 
9.273e-004 7.921e+006 6.703e+011 1.000e+001 1.390e-003 8.724e-004 
9.276e-004 7.956e+006 6.703e+011 1.000e+001 7.316e-004 8.725e-004 
9.279e-004 7.993e+006 6.704e+011 1.000e+001 9.425e-004 8.725e-004 
9.282e-004 8.027e+006 6.709e+011 1.000e+001 1.032e-003 8.726e-004 
9.285e-004 8.062e+006 6.710e+011 1.000e+001 9.066e-004 8.726e-004 
9.288e-004 8.098e+006 6.713e+011 1.000e+001 1.113e-003 8.727e-004 
9.291e-004 8.137e+006 6.711e+011 1.000e+001 1.150e-003 8.727e-004 
9.294e-004 8.167e+006 6.711e+011 1.000e+001 1.212e-003 8.728e-004 
9.297e-004 8.197e+006 6.714e+011 1.000e+001 9.773e-004 8.729e-004 
9.300e-004 8.228e+006 6.715e+011 1.000e+001 1.279e-003 8.730e-004 
9.303e-004 8.260e+006 6.718e+011 1.000e+001 1.336e-003 8.730e-004 
9.306e-004 8.290e+006 6.718e+011 1.000e+001 1.287e-003 8.731e-004 
9.309e-004 8.323e+006 6.720e+011 1.000e+001 1.285e-003 8.732e-004 
9.312e-004 8.349e+006 6.730e+011 1.000e+001 1.555e-003 8.733e-004 
9.315e-004 8.386e+006 6.728e+011 1.000e+001 1.061e-004 8.734e-004 
9.318e-004 8.404e+006 6.725e+011 1.000e+001 3.486e-005 8.736e-004 
9.321e-004 8.437e+006 6.737e+011 1.000e+001 1.538e-004 8.736e-004 
9.324e-004 8.464e+006 6.739e+011 1.000e+001 8.907e-006 8.737e-004 
9.327e-004 8.492e+006 6.742e+011 1.000e+001 3.117e-005 8.738e-004 
9.330e-004 8.517e+006 6.747e+011 1.000e+001 1.963e-004 8.740e-004 
9.333e-004 8.543e+006 6.749e+011 1.000e+001 7.520e-004 8.741e-004 
9.336e-004 8.568e+006 6.752e+011 1.000e+001 7.629e-004 8.742e-004 
9.339e-004 8.595e+006 6.755e+011 1.000e+001 9.174e-004 8.743e-004 
9.342e-004 8.617e+006 6.762e+011 1.000e+001 5.673e-004 8.745e-004 
9.345e-004 8.583e+006 6.774e+011 1.000e+001 2.659e-004 8.750e-004 
9.348e-004 8.529e+006 6.794e+011 1.000e+001 9.289e-004 8.757e-004 
9.351e-004 8.465e+006 6.820e+011 1.000e+001 1.142e-003 8.764e-004 
9.354e-004 8.356e+006 6.830e+011 1.000e+001 1.873e-003 8.775e-004 
9.357e-004 8.148e+006 6.874e+011 1.000e+001 9.611e-004 8.792e-004 
9.360e-004 7.474e+006 6.629e+011 1.000e+001 1.375e-003 8.842e-004 
9.363e-004 7.003e+006 6.610e+011 1.000e+001 1.482e-003 8.877e-004 
9.366e-004 6.715e+006 6.616e+011 1.000e+001 7.858e-004 8.900e-004 
9.369e-004 6.512e+006 6.613e+011 1.000e+001 1.059e-003 8.917e-004 
9.372e-004 6.458e+006 6.622e+011 1.000e+001 4.252e-004 8.924e-004 
9.375e-004 6.470e+006 6.619e+011 1.000e+001 5.531e-004 8.926e-004 
9.378e-004 6.468e+006 6.618e+011 1.000e+001 3.337e-004 8.929e-004 
9.381e-004 6.426e+006 6.620e+011 1.000e+001 6.100e-004 8.935e-004 
9.384e-004 6.377e+006 6.625e+011 1.000e+001 4.915e-004 8.942e-004 
9.387e-004 6.348e+006 6.628e+011 1.000e+001 5.328e-004 8.947e-004 
9.390e-004 6.341e+006 6.631e+011 1.000e+001 7.681e-004 8.950e-004 
9.393e-004 6.351e+006 6.631e+011 1.000e+001 8.559e-004 8.952e-004 
9.396e-004 6.371e+006 6.631e+011 1.000e+001 9.348e-004 8.954e-004 
9.399e-004 6.398e+006 6.630e+011 1.000e+001 1.368e-003 8.955e-004 
9.402e-004 6.435e+006 6.630e+011 1.000e+001 6.238e-004 8.956e-004 
9.405e-004 6.470e+006 6.630e+011 1.000e+001 5.461e-004 8.956e-004 
9.408e-004 6.502e+006 6.628e+011 1.000e+001 6.416e-004 8.957e-004 
9.411e-004 6.534e+006 6.630e+011 1.000e+001 4.801e-004 8.958e-004 
9.414e-004 6.561e+006 6.632e+011 1.000e+001 8.956e-004 8.959e-004 
9.417e-004 6.588e+006 6.632e+011 1.000e+001 1.140e-003 8.960e-004 
9.420e-004 6.611e+006 6.636e+011 1.000e+001 8.738e-004 8.962e-004 
9.423e-004 6.627e+006 6.638e+011 1.000e+001 7.562e-004 8.963e-004 
9.426e-004 6.609e+006 6.565e+011 1.000e+001 9.271e-004 8.968e-004 
9.429e-004 6.441e+006 6.546e+011 1.000e+001 7.778e-004 8.982e-004 
9.432e-004 6.374e+006 6.546e+011 1.000e+001 2.607e-004 8.990e-004 
9.435e-004 6.372e+006 6.547e+011 1.000e+001 1.711e-004 8.993e-004 
9.438e-004 6.370e+006 6.553e+011 1.000e+001 1.707e-004 8.996e-004 
9.441e-004 6.372e+006 6.562e+011 1.000e+001 3.642e-005 8.999e-004 
9.444e-004 6.380e+006 6.571e+011 1.000e+001 1.032e-004 9.001e-004 
9.447e-004 6.366e+006 6.573e+011 1.000e+001 5.111e-004 9.005e-004 
9.450e-004 6.340e+006 6.597e+011 1.000e+001 4.513e-004 9.010e-004 
9.453e-004 6.363e+006 6.600e+011 1.000e+001 2.534e-004 9.012e-004 
9.456e-004 6.358e+006 6.599e+011 1.000e+001 6.484e-004 9.015e-004 
9.459e-004 6.336e+006 6.606e+011 1.000e+001 1.595e-003 9.019e-004 
9.462e-004 6.342e+006 6.609e+011 1.000e+001 1.405e-004 9.022e-004 
9.465e-004 6.365e+006 6.613e+011 1.000e+001 3.076e-004 9.023e-004 
9.468e-004 6.396e+006 6.612e+011 1.000e+001 5.666e-005 9.024e-004 
9.471e-004 6.429e+006 6.615e+011 1.000e+001 3.188e-004 9.025e-004 
9.474e-004 6.465e+006 6.615e+011 1.000e+001 7.308e-004 9.026e-004 
9.477e-004 6.500e+006 6.617e+011 1.000e+001 2.600e-004 9.026e-004 
9.480e-004 6.535e+006 6.616e+011 1.000e+001 1.818e-004 9.027e-004 
9.483e-004 6.572e+006 6.617e+011 1.000e+001 3.191e-004 9.027e-004 
9.486e-004 6.606e+006 6.619e+011 1.000e+001 1.035e-004 9.028e-004 
9.489e-004 6.640e+006 6.620e+011 1.000e+001 3.992e-004 9.028e-004 
9.492e-004 6.676e+006 6.622e+011 1.000e+001 3.698e-004 9.029e-004 
9.495e-004 6.711e+006 6.624e+011 1.000e+001 2.982e-005 9.030e-004 
9.498e-004 6.747e+006 6.624e+011 1.000e+001 3.644e-004 9.030e-004 
9.501e-004 6.783e+006 6.626e+011 1.000e+001 3.054e-004 9.031e-004 
9.504e-004 6.820e+006 6.625e+011 1.000e+001 6.133e-006 9.031e-004 
9.507e-004 6.857e+006 6.627e+011 1.000e+001 1.165e-004 9.031e-004 
9.510e-004 6.894e+006 6.629e+011 1.000e+001 4.926e-004 9.032e-004 
9.513e-004 6.929e+006 6.630e+011 1.000e+001 4.062e-004 9.032e-004 
9.516e-004 6.965e+006 6.631e+011 1.000e+001 1.621e-004 9.033e-004 
9.519e-004 7.002e+006 6.631e+011 1.000e+001 8.697e-005 9.033e-004 
9.522e-004 7.038e+006 6.632e+011 1.000e+001 5.806e-005 9.034e-004 
9.525e-004 7.075e+006 6.633e+011 1.000e+001 1.794e-004 9.034e-004 
9.528e-004 7.111e+006 6.635e+011 1.000e+001 2.477e-004 9.035e-004 
9.531e-004 7.148e+006 6.636e+011 1.000e+001 6.276e-005 9.035e-004 
9.534e-004 7.184e+006 6.639e+011 1.000e+001 3.492e-004 9.036e-004 
9.537e-004 7.220e+006 6.638e+011 1.000e+001 8.970e-004 9.036e-004 
9.540e-004 7.255e+006 6.640e+011 1.000e+001 3.685e-005 9.037e-004 
9.543e-004 7.291e+006 6.641e+011 1.000e+001 1.456e-003 9.037e-004 
9.546e-004 7.327e+006 6.642e+011 1.000e+001 4.801e-004 9.038e-004 
9.549e-004 7.363e+006 6.643e+011 1.000e+001 2.902e-004 9.038e-004 
9.552e-004 7.399e+006 6.646e+011 1.000e+001 2.710e-004 9.039e-004 
9.555e-004 7.432e+006 6.647e+011 1.000e+001 3.683e-004 9.040e-004 
9.558e-004 7.466e+006 6.646e+011 1.000e+001 2.221e-004 9.040e-004 
9.561e-004 7.499e+006 6.651e+011 1.000e+001 2.034e-004 9.041e-004 
9.564e-004 7.535e+006 6.652e+011 1.000e+001 4.693e-004 9.042e-004 
9.567e-004 7.569e+006 6.655e+011 1.000e+001 4.651e-004 9.042e-004 
9.570e-004 7.492e+006 6.661e+011 1.000e+001 1.732e-003 9.050e-004 
9.573e-004 7.371e+006 6.683e+011 1.000e+001 7.398e-004 9.062e-004 
9.576e-004 7.367e+006 6.683e+011 1.000e+001 8.806e-004 9.065e-004 
9.579e-004 7.391e+006 6.687e+011 1.000e+001 9.216e-004 9.066e-004 
9.582e-004 7.422e+006 6.687e+011 1.000e+001 7.811e-004 9.067e-004 
9.585e-004 7.454e+006 6.686e+011 1.000e+001 5.314e-004 9.068e-004 
9.588e-004 7.488e+006 6.682e+011 1.000e+001 2.205e-004 9.069e-004 
9.591e-004 7.521e+006 6.685e+011 1.000e+001 2.366e-004 9.069e-004 
9.594e-004 7.555e+006 6.688e+011 1.000e+001 4.237e-004 9.070e-004 
9.597e-004 7.590e+006 6.689e+011 1.000e+001 7.363e-004 9.071e-004 
9.600e-004 7.625e+006 6.692e+011 1.000e+001 1.040e-003 9.071e-004 
9.603e-004 7.659e+006 6.694e+011 1.000e+001 3.838e-004 9.072e-004 
9.606e-004 7.695e+006 6.696e+011 1.000e+001 2.023e-003 9.072e-004 
9.609e-004 7.732e+006 6.697e+011 1.000e+001 1.968e-003 9.073e-004 
9.612e-004 7.767e+006 6.700e+011 1.000e+001 3.708e-004 9.073e-004 
9.615e-004 7.802e+006 6.701e+011 1.000e+001 2.380e-004 9.074e-004 
9.618e-004 7.837e+006 6.701e+011 1.000e+001 3.471e-004 9.075e-004 
9.621e-004 7.872e+006 6.704e+011 1.000e+001 1.845e-003 9.075e-004 
9.624e-004 7.907e+006 6.705e+011 1.000e+001 2.076e-003 9.076e-004 
9.627e-004 7.942e+006 6.707e+011 1.000e+001 1.866e-003 9.076e-004 
9.630e-004 7.978e+006 6.709e+011 1.000e+001 2.127e-003 9.077e-004 
9.633e-004 8.013e+006 6.710e+011 1.000e+001 5.459e-004 9.077e-004 
9.636e-004 8.047e+006 6.712e+011 1.000e+001 3.815e-004 9.078e-004 
9.639e-004 8.079e+006 6.710e+011 1.000e+001 2.078e-003 9.079e-004 
9.642e-004 8.114e+006 6.713e+011 1.000e+001 5.532e-004 9.080e-004 
9.645e-004 8.149e+006 6.714e+011 1.000e+001 5.431e-004 9.080e-004 
9.648e-004 8.184e+006 6.715e+011 1.000e+001 5.148e-004 9.081e-004 
9.651e-004 8.218e+006 6.717e+011 1.000e+001 6.705e-004 9.081e-004 
9.654e-004 8.252e+006 6.721e+011 1.000e+001 2.362e-003 9.082e-004 
9.657e-004 8.284e+006 6.722e+011 1.000e+001 2.100e-003 9.083e-004 
9.660e-004 8.315e+006 6.724e+011 1.000e+001 2.153e-003 9.084e-004 
9.663e-004 8.347e+006 6.725e+011 1.000e+001 2.177e-003 9.084e-004 
9.666e-004 8.377e+006 6.727e+011 1.000e+001 2.299e-003 9.085e-004 
9.669e-004 8.406e+006 6.731e+011 1.000e+001 2.616e-003 9.086e-004 
9.672e-004 8.434e+006 6.731e+011 1.000e+001 2.668e-003 9.087e-004 
9.675e-004 8.470e+006 6.737e+011 1.000e+001 2.710e-003 9.088e-004 
9.678e-004 8.506e+006 6.737e+011 1.000e+001 2.079e-004 9.088e-004 
9.681e-004 8.544e+006 6.743e+011 1.000e+001 1.090e-004 9.089e-004 
9.684e-004 8.574e+006 6.742e+011 1.000e+001 1.638e-004 9.090e-004 
9.687e-004 8.611e+006 6.746e+011 1.000e+001 1.828e-003 9.090e-004 
9.690e-004 8.639e+006 6.748e+011 1.000e+001 2.180e-004 9.091e-004 
9.693e-004 8.676e+006 6.745e+011 1.000e+001 2.066e-004 9.092e-004 
9.696e-004 8.699e+006 6.756e+011 1.000e+001 3.858e-004 9.093e-004 
9.699e-004 8.723e+006 6.755e+011 1.000e+001 2.416e-005 9.094e-004 
9.702e-004 8.746e+006 6.757e+011 1.000e+001 3.497e-004 9.096e-004 
9.705e-004 8.767e+006 6.760e+011 1.000e+001 5.678e-005 9.097e-004 
9.708e-004 8.721e+006 6.766e+011 1.000e+001 1.301e-003 9.104e-004 
9.711e-004 8.644e+006 6.778e+011 1.000e+001 1.681e-003 9.112e-004 
9.714e-004 8.532e+006 6.809e+011 1.000e+001 1.299e-003 9.123e-004 
9.717e-004 8.359e+006 6.845e+011 1.000e+001 1.874e-003 9.138e-004 
9.720e-004 7.604e+006 6.617e+011 1.000e+001 2.262e-003 9.193e-004 
9.723e-004 7.119e+006 6.609e+011 1.000e+001 2.312e-003 9.229e-004 
9.726e-004 6.815e+006 6.614e+011 1.000e+001 2.328e-003 9.253e-004 
9.729e-004 6.600e+006 6.602e+011 1.000e+001 1.236e-003 9.271e-004 
9.732e-004 6.549e+006 6.610e+011 1.000e+001 4.986e-004 9.278e-004 
9.735e-004 6.561e+006 6.616e+011 1.000e+001 2.046e-004 9.280e-004 
9.738e-004 6.549e+006 6.616e+011 1.000e+001 3.010e-004 9.284e-004 
9.741e-004 6.499e+006 6.616e+011 1.000e+001 2.053e-004 9.290e-004 
9.744e-004 6.449e+006 6.626e+011 1.000e+001 8.281e-005 9.297e-004 
9.747e-004 6.424e+006 6.620e+011 1.000e+001 3.185e-004 9.301e-004 
9.750e-004 6.422e+006 6.637e+011 1.000e+001 1.311e-004 9.304e-004 
9.753e-004 6.438e+006 6.636e+011 1.000e+001 1.230e-004 9.306e-004 
9.756e-004 6.462e+006 6.638e+011 1.000e+001 1.125e-004 9.308e-004 
9.759e-004 6.489e+006 6.639e+011 1.000e+001 5.343e-006 9.309e-004 
9.762e-004 6.518e+006 6.637e+011 1.000e+001 5.780e-005 9.310e-004 
9.765e-004 6.548e+006 6.639e+011 1.000e+001 5.947e-005 9.311e-004 
9.768e-004 6.579e+006 6.640e+011 1.000e+001 1.295e-005 9.312e-004 
9.771e-004 6.610e+006 6.641e+011 1.000e+001 5.362e-005 9.312e-004 
9.774e-004 6.638e+006 6.642e+011 1.000e+001 2.639e-006 9.313e-004 
9.777e-004 6.666e+006 6.641e+011 1.000e+001 1.970e-004 9.315e-004 
9.780e-004 6.691e+006 6.642e+011 1.000e+001 1.335e-006 9.316e-004 
9.783e-004 6.716e+006 6.643e+011 1.000e+001 5.979e-005 9.317e-004 
9.786e-004 6.733e+006 6.645e+011 1.000e+001 2.100e-004 9.319e-004 
9.789e-004 6.723e+006 6.607e+011 1.000e+001 4.149e-004 9.323e-004 
9.792e-004 6.655e+006 6.589e+011 1.000e+001 2.096e-003 9.330e-004 
9.795e-004 6.590e+006 6.560e+011 1.000e+001 1.502e-003 9.338e-004 
9.798e-004 6.460e+006 6.581e+011 1.000e+001 1.081e-003 9.350e-004 
9.801e-004 6.449e+006 6.583e+011 1.000e+001 6.442e-004 9.354e-004 
9.804e-004 6.474e+006 6.585e+011 1.000e+001 7.765e-004 9.355e-004 
9.807e-004 6.489e+006 6.591e+011 1.000e+001 1.214e-003 9.357e-004 
9.810e-004 6.464e+006 6.582e+011 1.000e+001 1.957e-003 9.361e-004 
9.813e-004 6.298e+006 6.598e+011 1.000e+001 3.353e-004 9.376e-004 
9.816e-004 6.158e+006 6.612e+011 1.000e+001 8.889e-004 9.389e-004 
9.819e-004 6.079e+006 6.624e+011 1.000e+001 3.167e-004 9.397e-004 
9.822e-004 6.079e+006 6.628e+011 1.000e+001 1.199e-004 9.400e-004 
9.825e-004 6.104e+006 6.629e+011 1.000e+001 2.848e-004 9.401e-004 
9.828e-004 6.136e+006 6.630e+011 1.000e+001 3.138e-005 9.402e-004 
9.831e-004 6.169e+006 6.631e+011 1.000e+001 1.169e-004 9.403e-004 
9.834e-004 6.205e+006 6.632e+011 1.000e+001 1.365e-004 9.403e-004 
9.837e-004 6.241e+006 6.632e+011 1.000e+001 4.247e-005 9.404e-004 
9.840e-004 6.277e+006 6.633e+011 1.000e+001 9.852e-005 9.404e-004 
9.843e-004 6.311e+006 6.636e+011 1.000e+001 5.405e-004 9.405e-004 
9.846e-004 6.347e+006 6.637e+011 1.000e+001 3.314e-004 9.406e-004 
9.849e-004 6.382e+006 6.637e+011 1.000e+001 2.141e-004 9.406e-004 
9.852e-004 6.416e+006 6.638e+011 1.000e+001 2.526e-004 9.407e-004 
9.855e-004 6.448e+006 6.642e+011 1.000e+001 2.419e-004 9.408e-004 
9.858e-004 6.473e+006 6.645e+011 1.000e+001 3.580e-004 9.409e-004 
9.861e-004 6.508e+006 6.645e+011 1.000e+001 2.005e-004 9.409e-004 
9.864e-004 6.546e+006 6.646e+011 1.000e+001 2.311e-004 9.410e-004 
9.867e-004 6.582e+006 6.651e+011 1.000e+001 1.538e-004 9.410e-004 
9.870e-004 6.619e+006 6.649e+011 1.000e+001 1.634e-004 9.411e-004 
9.873e-004 6.657e+006 6.650e+011 1.000e+001 5.269e-004 9.411e-004 
9.876e-004 6.695e+006 6.651e+011 1.000e+001 1.136e-004 9.411e-004 
9.879e-004 6.732e+006 6.652e+011 1.000e+001 4.378e-004 9.412e-004 
9.882e-004 6.768e+006 6.655e+011 1.000e+001 8.763e-005 9.412e-004 
9.885e-004 6.800e+006 6.656e+011 1.000e+001 3.328e-004 9.413e-004 
9.888e-004 6.836e+006 6.657e+011 1.000e+001 3.994e-005 9.414e-004 
9.891e-004 6.869e+006 6.657e+011 1.000e+001 4.772e-004 9.414e-004 
9.894e-004 6.905e+006 6.659e+011 1.000e+001 3.700e-004 9.415e-004 
9.897e-004 6.941e+006 6.661e+011 1.000e+001 3.332e-004 9.415e-004 
9.900e-004 6.977e+006 6.661e+011 1.000e+001 3.190e-005 9.416e-004 
9.903e-004 7.012e+006 6.662e+011 1.000e+001 3.858e-004 9.417e-004 
9.906e-004 7.049e+006 6.662e+011 1.000e+001 9.586e-005 9.417e-004 
9.909e-004 7.085e+006 6.665e+011 1.000e+001 1.554e-004 9.418e-004 
9.912e-004 7.121e+006 6.665e+011 1.000e+001 3.907e-004 9.418e-004 
9.915e-004 7.157e+006 6.665e+011 1.000e+001 1.791e-004 9.419e-004 
9.918e-004 7.194e+006 6.667e+011 1.000e+001 5.123e-004 9.419e-004 
9.921e-004 7.231e+006 6.668e+011 1.000e+001 4.866e-004 9.419e-004 
9.924e-004 7.267e+006 6.669e+011 1.000e+001 1.225e-004 9.420e-004 
9.927e-004 7.303e+006 6.670e+011 1.000e+001 9.042e-004 9.420e-004 
9.930e-004 7.340e+006 6.671e+011 1.000e+001 8.236e-004 9.421e-004 
9.933e-004 7.375e+006 6.672e+011 1.000e+001 2.746e-004 9.421e-004 
9.936e-004 7.411e+006 6.674e+011 1.000e+001 5.507e-004 9.422e-004 
9.939e-004 7.443e+006 6.678e+011 1.000e+001 1.984e-003 9.423e-004 
9.942e-004 7.478e+006 6.679e+011 1.000e+001 2.125e-003 9.423e-004 
9.945e-004 7.515e+006 6.681e+011 1.000e+001 2.923e-003 9.424e-004 
9.948e-004 7.552e+006 6.681e+011 1.000e+001 6.666e-004 9.424e-004 
9.951e-004 7.587e+006 6.683e+011 1.000e+001 7.955e-004 9.425e-004 
9.954e-004 7.621e+006 6.687e+011 1.000e+001 7.806e-004 9.425e-004 
9.957e-004 7.656e+006 6.688e+011 1.000e+001 6.250e-004 9.426e-004 
9.960e-004 7.692e+006 6.690e+011 1.000e+001 8.901e-004 9.427e-004 
9.963e-004 7.728e+006 6.694e+011 1.000e+001 2.257e-003 9.427e-004 
9.966e-004 7.761e+006 6.690e+011 1.000e+001 1.522e-003 9.428e-004 
9.969e-004 7.796e+006 6.693e+011 1.000e+001 2.626e-004 9.428e-004 
9.972e-004 7.831e+006 6.694e+011 1.000e+001 2.353e-003 9.429e-004 
9.975e-004 7.866e+006 6.695e+011 1.000e+001 2.499e-004 9.430e-004 
9.978e-004 7.902e+006 6.696e+011 1.000e+001 4.610e-004 9.430e-004 
9.981e-004 7.938e+006 6.701e+011 1.000e+001 4.098e-005 9.431e-004 
9.984e-004 7.973e+006 6.701e+011 1.000e+001 1.195e-003 9.431e-004 
9.987e-004 8.007e+006 6.701e+011 1.000e+001 2.773e-004 9.432e-004 
9.990e-004 8.041e+006 6.703e+011 1.000e+001 2.650e-004 9.432e-004 
9.993e-004 8.076e+006 6.704e+011 1.000e+001 1.680e-003 9.433e-004 
9.996e-004 8.111e+006 6.706e+011 1.000e+001 6.256e-004 9.434e-004 
9.999e-004 8.142e+006 6.709e+011 1.000e+001 2.369e-005 9.434e-004 
1.000e-003 8.174e+006 6.711e+011 1.000e+001 2.747e-004 9.435e-004 
1.001e-003 8.207e+006 6.712e+011 1.000e+001 2.384e-004 9.436e-004 
1.001e-003 8.240e+006 6.714e+011 1.000e+001 4.737e-004 9.437e-004 
1.001e-003 8.271e+006 6.716e+011 1.000e+001 3.376e-004 9.438e-004 
1.001e-003 8.304e+006 6.720e+011 1.000e+001 1.615e-004 9.438e-004 
1.002e-003 8.339e+006 6.721e+011 1.000e+001 3.351e-004 9.439e-004 
1.002e-003 8.367e+006 6.721e+011 1.000e+001 2.782e-004 9.440e-004 
1.002e-003 8.390e+006 6.726e+011 1.000e+001 3.025e-003 9.441e-004 
1.003e-003 8.427e+006 6.731e+011 1.000e+001 9.321e-004 9.442e-004 
1.003e-003 8.464e+006 6.732e+011 1.000e+001 8.040e-004 9.442e-004 
1.003e-003 8.492e+006 6.732e+011 1.000e+001 1.392e-003 9.443e-004 
1.003e-003 8.529e+006 6.732e+011 1.000e+001 5.005e-004 9.444e-004 
1.004e-003 8.560e+006 6.733e+011 1.000e+001 9.763e-004 9.444e-004 
1.004e-003 8.591e+006 6.738e+011 1.000e+001 1.058e-003 9.445e-004 
1.004e-003 8.621e+006 6.744e+011 1.000e+001 2.019e-003 9.446e-004 
1.005e-003 8.653e+006 6.746e+011 1.000e+001 2.078e-003 9.447e-004 
1.005e-003 8.684e+006 6.749e+011 1.000e+001 5.625e-004 9.448e-004 
1.005e-003 8.714e+006 6.750e+011 1.000e+001 1.029e-003 9.449e-004 
1.006e-003 8.749e+006 6.752e+011 1.000e+001 9.394e-004 9.449e-004 
1.006e-003 8.766e+006 6.755e+011 1.000e+001 1.010e-003 9.451e-004 
1.006e-003 8.781e+006 6.758e+011 1.000e+001 9.869e-004 9.453e-004 
1.006e-003 8.721e+006 6.770e+011 1.000e+001 2.352e-003 9.460e-004 
1.007e-003 8.629e+006 6.797e+011 1.000e+001 2.832e-003 9.470e-004 
1.007e-003 8.481e+006 6.828e+011 1.000e+001 2.708e-003 9.483e-004 
1.007e-003 8.112e+006 6.693e+011 1.000e+001 2.313e-003 9.511e-004 
1.008e-003 7.500e+006 6.622e+011 1.000e+001 3.556e-003 9.557e-004 
1.008e-003 7.014e+006 6.607e+011 1.000e+001 2.122e-003 9.593e-004 
1.008e-003 6.771e+006 6.597e+011 1.000e+001 1.253e-003 9.613e-004 
1.009e-003 6.606e+006 6.603e+011 1.000e+001 9.512e-004 9.628e-004 
1.009e-003 6.577e+006 6.618e+011 1.000e+001 1.370e-003 9.633e-004 
1.009e-003 6.580e+006 6.620e+011 1.000e+001 2.154e-004 9.635e-004 
1.010e-003 6.550e+006 6.613e+011 1.000e+001 1.328e-003 9.640e-004 
1.010e-003 6.500e+006 6.614e+011 1.000e+001 1.822e-003 9.647e-004 
1.010e-003 6.461e+006 6.620e+011 1.000e+001 1.261e-003 9.653e-004 
1.010e-003 6.449e+006 6.624e+011 1.000e+001 1.288e-003 9.656e-004 
1.011e-003 6.454e+006 6.625e+011 1.000e+001 1.515e-003 9.659e-004 
1.011e-003 6.471e+006 6.628e+011 1.000e+001 1.465e-003 9.661e-004 
1.011e-003 6.496e+006 6.631e+011 1.000e+001 1.144e-003 9.662e-004 
1.012e-003 6.519e+006 6.631e+011 1.000e+001 1.242e-003 9.664e-004 
1.012e-003 6.546e+006 6.632e+011 1.000e+001 1.537e-003 9.665e-004 
1.012e-003 6.572e+006 6.634e+011 1.000e+001 1.643e-003 9.666e-004 
1.013e-003 6.596e+006 6.636e+011 1.000e+001 1.559e-003 9.667e-004 
1.013e-003 6.601e+006 6.610e+011 1.000e+001 1.695e-003 9.670e-004 
1.013e-003 6.453e+006 6.556e+011 1.000e+001 2.337e-003 9.683e-004 
1.013e-003 6.372e+006 6.561e+011 1.000e+001 2.229e-003 9.692e-004 
1.014e-003 6.254e+006 6.583e+011 1.000e+001 1.965e-003 9.703e-004 
1.014e-003 6.231e+006 6.592e+011 1.000e+001 1.793e-003 9.707e-004 
1.014e-003 6.217e+006 6.601e+011 1.000e+001 1.634e-003 9.711e-004 
1.015e-003 6.211e+006 6.614e+011 1.000e+001 1.447e-003 9.715e-004 
1.015e-003 6.220e+006 6.619e+011 1.000e+001 1.742e-003 9.717e-004 
1.015e-003 6.229e+006 6.621e+011 1.000e+001 1.527e-003 9.720e-004 
1.016e-003 6.236e+006 6.629e+011 1.000e+001 1.709e-003 9.722e-004 
1.016e-003 6.198e+006 6.651e+011 1.000e+001 7.164e-004 9.728e-004 
1.016e-003 6.199e+006 6.659e+011 1.000e+001 6.309e-004 9.731e-004 
1.016e-003 6.229e+006 6.660e+011 1.000e+001 1.877e-003 9.732e-004 
1.017e-003 6.268e+006 6.657e+011 1.000e+001 6.465e-004 9.732e-004 
1.017e-003 6.378e+006 6.634e+011 1.000e+001 1.007e-003 9.727e-004 
1.017e-003 6.454e+006 6.627e+011 1.000e+001 1.135e-003 9.725e-004 
1.018e-003 6.513e+006 6.624e+011 1.000e+001 7.508e-004 9.724e-004 
1.018e-003 6.562e+006 6.623e+011 1.000e+001 6.167e-004 9.724e-004 
1.018e-003 6.605e+006 6.623e+011 1.000e+001 8.233e-004 9.724e-004 
1.018e-003 6.645e+006 6.623e+011 1.000e+001 4.591e-004 9.724e-004 
1.019e-003 6.684e+006 6.624e+011 1.000e+001 6.593e-004 9.724e-004 
1.019e-003 6.722e+006 6.624e+011 1.000e+001 6.996e-004 9.725e-004 
1.019e-003 6.757e+006 6.628e+011 1.000e+001 8.461e-004 9.725e-004 
1.020e-003 6.791e+006 6.630e+011 1.000e+001 7.265e-004 9.726e-004 
1.020e-003 6.777e+006 6.631e+011 1.000e+001 1.173e-003 9.730e-004 
1.020e-003 6.626e+006 6.631e+011 1.000e+001 2.563e-003 9.743e-004 
1.021e-003 6.501e+006 6.637e+011 1.000e+001 1.416e-003 9.755e-004 
1.021e-003 6.485e+006 6.645e+011 1.000e+001 9.987e-004 9.759e-004 
1.021e-003 6.505e+006 6.645e+011 1.000e+001 9.370e-004 9.761e-004 
1.021e-003 6.526e+006 6.650e+011 1.000e+001 1.411e-003 9.762e-004 
1.022e-003 6.550e+006 6.651e+011 1.000e+001 1.294e-003 9.763e-004 
1.022e-003 6.586e+006 6.651e+011 1.000e+001 1.030e-003 9.764e-004 
1.022e-003 6.621e+006 6.653e+011 1.000e+001 1.227e-003 9.764e-004 
1.023e-003 6.656e+006 6.652e+011 1.000e+001 1.510e-003 9.765e-004 
1.023e-003 6.692e+006 6.652e+011 1.000e+001 1.175e-003 9.766e-004 
1.023e-003 6.728e+006 6.653e+011 1.000e+001 1.315e-003 9.766e-004 
1.024e-003 6.764e+006 6.656e+011 1.000e+001 2.379e-003 9.767e-004 
1.024e-003 6.800e+006 6.656e+011 1.000e+001 2.507e-003 9.767e-004 
1.024e-003 6.836e+006 6.656e+011 1.000e+001 8.810e-004 9.768e-004 
1.025e-003 6.871e+006 6.658e+011 1.000e+001 1.084e-003 9.768e-004 
1.025e-003 6.907e+006 6.660e+011 1.000e+001 7.167e-004 9.769e-004 
1.025e-003 6.943e+006 6.661e+011 1.000e+001 8.828e-004 9.769e-004 
1.025e-003 6.979e+006 6.662e+011 1.000e+001 2.285e-003 9.770e-004 
1.026e-003 7.016e+006 6.663e+011 1.000e+001 2.375e-003 9.770e-004 
1.026e-003 7.052e+006 6.665e+011 1.000e+001 1.775e-003 9.771e-004 
1.026e-003 7.089e+006 6.666e+011 1.000e+001 2.138e-003 9.771e-004 
1.027e-003 7.125e+006 6.666e+011 1.000e+001 1.086e-003 9.772e-004 
1.027e-003 7.159e+006 6.668e+011 1.000e+001 1.515e-003 9.772e-004 
1.027e-003 7.198e+006 6.672e+011 1.000e+001 5.360e-004 9.773e-004 
1.028e-003 7.233e+006 6.673e+011 1.000e+001 8.583e-004 9.773e-004 
1.028e-003 7.269e+006 6.674e+011 1.000e+001 1.086e-003 9.774e-004 
1.028e-003 7.305e+006 6.675e+011 1.000e+001 7.169e-004 9.774e-004 
1.028e-003 7.341e+006 6.679e+011 1.000e+001 7.928e-004 9.775e-004 
1.029e-003 7.380e+006 6.677e+011 1.000e+001 8.278e-004 9.775e-004 
1.029e-003 7.415e+006 6.680e+011 1.000e+001 8.183e-004 9.776e-004 
1.029e-003 7.450e+006 6.681e+011 1.000e+001 1.248e-003 9.776e-004 
1.030e-003 7.489e+006 6.681e+011 1.000e+001 1.543e-003 9.776e-004 
1.030e-003 7.526e+006 6.684e+011 1.000e+001 1.124e-003 9.777e-004 
1.030e-003 7.562e+006 6.683e+011 1.000e+001 2.476e-003 9.777e-004 
1.031e-003 7.598e+006 6.685e+011 1.000e+001 6.734e-004 9.778e-004 
1.031e-003 7.634e+006 6.687e+011 1.000e+001 1.057e-003 9.778e-004 
1.031e-003 7.669e+006 6.691e+011 1.000e+001 8.769e-004 9.779e-004 
1.031e-003 7.704e+006 6.690e+011 1.000e+001 2.123e-003 9.780e-004 
1.032e-003 7.740e+006 6.691e+011 1.000e+001 7.292e-004 9.780e-004 
1.032e-003 7.777e+006 6.692e+011 1.000e+001 1.031e-003 9.781e-004 
1.032e-003 7.812e+006 6.695e+011 1.000e+001 2.475e-003 9.781e-004 
1.033e-003 7.847e+006 6.698e+011 1.000e+001 2.740e-003 9.782e-004 
1.033e-003 7.873e+006 6.681e+011 1.000e+001 1.945e-003 9.783e-004 
1.033e-003 7.905e+006 6.691e+011 1.000e+001 2.509e-003 9.784e-004 
1.033e-003 7.932e+006 6.690e+011 1.000e+001 2.260e-003 9.785e-004 
1.034e-003 7.964e+006 6.694e+011 1.000e+001 2.550e-003 9.786e-004 
1.034e-003 7.994e+006 6.695e+011 1.000e+001 2.504e-003 9.786e-004 
1.034e-003 8.027e+006 6.698e+011 1.000e+001 2.934e-003 9.787e-004 
1.035e-003 8.062e+006 6.699e+011 1.000e+001 2.390e-003 9.788e-004 
1.035e-003 8.094e+006 6.700e+011 1.000e+001 2.234e-003 9.789e-004 
1.035e-003 8.123e+006 6.704e+011 1.000e+001 2.802e-003 9.790e-004 
1.036e-003 8.153e+006 6.705e+011 1.000e+001 3.020e-003 9.790e-004 
1.036e-003 8.185e+006 6.707e+011 1.000e+001 2.446e-003 9.791e-004 
1.036e-003 8.217e+006 6.708e+011 1.000e+001 7.922e-004 9.792e-004 
1.036e-003 8.248e+006 6.714e+011 1.000e+001 5.815e-004 9.793e-004 
1.037e-003 8.280e+006 6.714e+011 1.000e+001 1.134e-003 9.794e-004 
1.037e-003 8.312e+006 6.715e+011 1.000e+001 1.487e-003 9.794e-004 
1.037e-003 8.344e+006 6.717e+011 1.000e+001 1.196e-003 9.795e-004 
1.038e-003 8.376e+006 6.720e+011 1.000e+001 2.093e-003 9.796e-004 
1.038e-003 8.407e+006 6.725e+011 1.000e+001 1.599e-003 9.797e-004 
1.038e-003 8.436e+006 6.726e+011 1.000e+001 1.803e-003 9.798e-004 
1.039e-003 8.466e+006 6.728e+011 1.000e+001 2.011e-003 9.799e-004 
1.039e-003 8.497e+006 6.731e+011 1.000e+001 1.406e-003 9.800e-004 
1.039e-003 8.528e+006 6.734e+011 1.000e+001 1.511e-003 9.801e-004 
1.039e-003 8.559e+006 6.736e+011 1.000e+001 7.186e-004 9.801e-004 
1.040e-003 8.585e+006 6.739e+011 1.000e+001 1.244e-003 9.803e-004 
1.040e-003 8.612e+006 6.741e+011 1.000e+001 8.888e-004 9.804e-004 
1.040e-003 8.634e+006 6.744e+011 1.000e+001 1.403e-003 9.805e-004 
1.041e-003 8.579e+006 6.755e+011 1.000e+001 2.911e-003 9.812e-004 
1.041e-003 8.502e+006 6.779e+011 1.000e+001 2.795e-003 9.820e-004 
1.041e-003 8.406e+006 6.813e+011 1.000e+001 2.226e-003 9.830e-004 
1.042e-003 8.243e+006 6.861e+011 1.000e+001 1.912e-003 9.844e-004 
1.042e-003 7.624e+006 6.619e+011 1.000e+001 5.655e-003 9.890e-004 
1.042e-003 7.079e+006 6.610e+011 1.000e+001 3.694e-003 9.931e-004 
1.043e-003 6.733e+006 6.618e+011 1.000e+001 3.599e-003 9.958e-004 
1.043e-003 6.687e+006 6.631e+011 1.000e+001 3.065e-003 9.964e-004 
1.043e-003 6.590e+006 6.634e+011 1.000e+001 2.902e-003 9.974e-004 
1.043e-003 6.491e+006 6.627e+011 1.000e+001 2.137e-003 9.983e-004 
1.044e-003 6.502e+006 6.628e+011 1.000e+001 1.150e-003 9.986e-004 
1.044e-003 6.534e+006 6.630e+011 1.000e+001 1.739e-003 9.986e-004 
1.044e-003 6.544e+006 6.625e+011 1.000e+001 2.002e-003 9.989e-004 
1.045e-003 6.513e+006 6.624e+011 1.000e+001 1.485e-003 9.994e-004 
1.045e-003 6.462e+006 6.631e+011 1.000e+001 1.415e-003 1.000e-003 
1.045e-003 6.425e+006 6.636e+011 1.000e+001 1.462e-003 1.001e-003 
1.046e-003 6.414e+006 6.640e+011 1.000e+001 1.346e-003 1.001e-003 
1.046e-003 6.423e+006 6.641e+011 1.000e+001 1.530e-003 1.001e-003 
1.046e-003 6.444e+006 6.641e+011 1.000e+001 1.859e-003 1.001e-003 
1.046e-003 6.471e+006 6.639e+011 1.000e+001 1.394e-003 1.001e-003 
1.047e-003 6.546e+006 6.624e+011 1.000e+001 1.327e-003 1.001e-003 
1.047e-003 6.596e+006 6.618e+011 1.000e+001 1.244e-003 1.001e-003 
1.047e-003 6.622e+006 6.617e+011 1.000e+001 1.266e-003 1.001e-003 
1.048e-003 6.532e+006 6.559e+011 1.000e+001 2.299e-003 1.002e-003 
1.048e-003 6.522e+006 6.566e+011 1.000e+001 1.095e-003 1.003e-003 
1.048e-003 6.545e+006 6.568e+011 1.000e+001 1.189e-003 1.003e-003 
1.048e-003 6.550e+006 6.573e+011 1.000e+001 1.734e-003 1.003e-003 
1.049e-003 6.472e+006 6.604e+011 1.000e+001 1.318e-003 1.004e-003 
1.049e-003 6.391e+006 6.568e+011 1.000e+001 1.092e-003 1.005e-003 
1.049e-003 6.348e+006 6.581e+011 1.000e+001 7.281e-004 1.005e-003 
1.050e-003 6.330e+006 6.593e+011 1.000e+001 7.034e-004 1.006e-003 
1.050e-003 6.325e+006 6.595e+011 1.000e+001 5.651e-004 1.006e-003 
1.050e-003 6.306e+006 6.606e+011 1.000e+001 7.608e-004 1.007e-003 
1.051e-003 6.267e+006 6.622e+011 1.000e+001 5.215e-004 1.007e-003 
1.051e-003 6.292e+006 6.623e+011 1.000e+001 2.431e-004 1.007e-003 
1.051e-003 6.328e+006 6.624e+011 1.000e+001 7.411e-005 1.007e-003 
1.051e-003 6.365e+006 6.624e+011 1.000e+001 4.617e-004 1.007e-003 
1.052e-003 6.404e+006 6.625e+011 1.000e+001 5.329e-004 1.007e-003 
1.052e-003 6.442e+006 6.625e+011 1.000e+001 6.522e-004 1.007e-003 
1.052e-003 6.480e+006 6.626e+011 1.000e+001 5.514e-004 1.007e-003 
1.053e-003 6.518e+006 6.627e+011 1.000e+001 2.098e-003 1.007e-003 
1.053e-003 6.557e+006 6.627e+011 1.000e+001 6.508e-004 1.007e-003 
1.053e-003 6.595e+006 6.627e+011 1.000e+001 2.586e-004 1.008e-003 
1.054e-003 6.634e+006 6.628e+011 1.000e+001 6.579e-004 1.008e-003 
1.054e-003 6.671e+006 6.628e+011 1.000e+001 6.440e-004 1.008e-003 
1.054e-003 6.708e+006 6.629e+011 1.000e+001 4.240e-004 1.008e-003 
1.054e-003 6.745e+006 6.629e+011 1.000e+001 2.557e-004 1.008e-003 
1.055e-003 6.782e+006 6.630e+011 1.000e+001 6.542e-004 1.008e-003 
1.055e-003 6.819e+006 6.630e+011 1.000e+001 1.388e-004 1.008e-003 
1.055e-003 6.842e+006 6.637e+011 1.000e+001 6.499e-005 1.008e-003 
1.056e-003 6.799e+006 6.653e+011 1.000e+001 7.810e-004 1.009e-003 
1.056e-003 6.713e+006 6.641e+011 1.000e+001 7.297e-005 1.009e-003 
1.056e-003 6.593e+006 6.642e+011 1.000e+001 1.928e-004 1.011e-003 
1.057e-003 6.559e+006 6.655e+011 1.000e+001 2.081e-004 1.011e-003 
1.057e-003 6.572e+006 6.653e+011 1.000e+001 4.142e-004 1.011e-003 
1.057e-003 6.594e+006 6.655e+011 1.000e+001 2.271e-004 1.011e-003 
1.058e-003 6.615e+006 6.659e+011 1.000e+001 1.290e-004 1.012e-003 
1.058e-003 6.642e+006 6.668e+011 1.000e+001 1.834e-003 1.012e-003 
1.058e-003 6.677e+006 6.663e+011 1.000e+001 8.860e-004 1.012e-003 
1.058e-003 6.711e+006 6.665e+011 1.000e+001 1.010e-003 1.012e-003 
1.059e-003 6.747e+006 6.668e+011 1.000e+001 7.743e-004 1.012e-003 
1.059e-003 6.783e+006 6.666e+011 1.000e+001 9.087e-004 1.012e-003 
1.059e-003 6.819e+006 6.667e+011 1.000e+001 8.816e-004 1.012e-003 
1.060e-003 6.855e+006 6.668e+011 1.000e+001 1.188e-003 1.012e-003 
1.060e-003 6.891e+006 6.669e+011 1.000e+001 1.199e-003 1.012e-003 
1.060e-003 6.922e+006 6.672e+011 1.000e+001 1.507e-003 1.012e-003 
1.061e-003 6.957e+006 6.672e+011 1.000e+001 1.431e-003 1.012e-003 
1.061e-003 6.987e+006 6.669e+011 1.000e+001 1.367e-003 1.012e-003 
1.061e-003 7.022e+006 6.671e+011 1.000e+001 1.370e-003 1.012e-003 
1.061e-003 7.058e+006 6.674e+011 1.000e+001 1.383e-003 1.012e-003 
1.062e-003 7.095e+006 6.673e+011 1.000e+001 1.429e-003 1.012e-003 
1.062e-003 7.132e+006 6.675e+011 1.000e+001 1.333e-003 1.013e-003 
1.062e-003 7.168e+006 6.676e+011 1.000e+001 1.262e-003 1.013e-003 
1.063e-003 7.203e+006 6.677e+011 1.000e+001 4.128e-004 1.013e-003 
1.063e-003 7.239e+006 6.678e+011 1.000e+001 1.024e-003 1.013e-003 
1.063e-003 7.275e+006 6.679e+011 1.000e+001 1.138e-003 1.013e-003 
1.063e-003 7.311e+006 6.681e+011 1.000e+001 3.452e-004 1.013e-003 
1.064e-003 7.349e+006 6.680e+011 1.000e+001 9.993e-004 1.013e-003 
1.064e-003 7.386e+006 6.683e+011 1.000e+001 6.383e-004 1.013e-003 
1.064e-003 7.422e+006 6.684e+011 1.000e+001 1.007e-003 1.013e-003 
1.065e-003 7.458e+006 6.685e+011 1.000e+001 8.000e-004 1.013e-003 
1.065e-003 7.495e+006 6.686e+011 1.000e+001 4.418e-004 1.013e-003 
1.065e-003 7.531e+006 6.690e+011 1.000e+001 6.488e-004 1.013e-003 
1.066e-003 7.567e+006 6.690e+011 1.000e+001 3.106e-004 1.013e-003 
1.066e-003 7.603e+006 6.690e+011 1.000e+001 7.787e-004 1.013e-003 
1.066e-003 7.638e+006 6.691e+011 1.000e+001 8.179e-004 1.013e-003 
1.066e-003 7.674e+006 6.692e+011 1.000e+001 9.187e-004 1.013e-003 
1.067e-003 7.710e+006 6.695e+011 1.000e+001 8.905e-004 1.013e-003 
1.067e-003 7.745e+006 6.696e+011 1.000e+001 9.629e-004 1.013e-003 
1.067e-003 7.782e+006 6.696e+011 1.000e+001 1.344e-003 1.013e-003 
1.068e-003 7.818e+006 6.697e+011 1.000e+001 1.223e-003 1.013e-003 
1.068e-003 7.854e+006 6.697e+011 1.000e+001 1.123e-003 1.014e-003 
1.068e-003 7.893e+006 6.694e+011 1.000e+001 9.247e-005 1.014e-003 
1.069e-003 7.927e+006 6.692e+011 1.000e+001 1.349e-003 1.014e-003 
1.069e-003 7.959e+006 6.693e+011 1.000e+001 4.581e-005 1.014e-003 
1.069e-003 7.990e+006 6.696e+011 1.000e+001 5.229e-004 1.014e-003 
1.069e-003 8.023e+006 6.700e+011 1.000e+001 1.121e-004 1.014e-003 
1.070e-003 8.058e+006 6.701e+011 1.000e+001 3.670e-004 1.014e-003 
1.070e-003 8.090e+006 6.703e+011 1.000e+001 3.327e-005 1.014e-003 
1.070e-003 8.122e+006 6.705e+011 1.000e+001 1.510e-003 1.014e-003 
1.071e-003 8.156e+006 6.709e+011 1.000e+001 1.594e-003 1.014e-003 
1.071e-003 8.190e+006 6.710e+011 1.000e+001 1.476e-003 1.014e-003 
1.071e-003 8.223e+006 6.710e+011 1.000e+001 3.242e-005 1.014e-003 
1.072e-003 8.255e+006 6.711e+011 1.000e+001 1.653e-005 1.014e-003 
1.072e-003 8.286e+006 6.713e+011 1.000e+001 2.857e-004 1.014e-003 
1.072e-003 8.320e+006 6.718e+011 1.000e+001 2.130e-004 1.014e-003 
1.073e-003 8.353e+006 6.721e+011 1.000e+001 5.642e-004 1.015e-003 
1.073e-003 8.381e+006 6.723e+011 1.000e+001 3.192e-004 1.015e-003 
1.073e-003 8.411e+006 6.726e+011 1.000e+001 4.912e-004 1.015e-003 
1.073e-003 8.441e+006 6.729e+011 1.000e+001 1.489e-004 1.015e-003 
1.074e-003 8.482e+006 6.734e+011 1.000e+001 1.942e-003 1.015e-003 
1.074e-003 8.518e+006 6.733e+011 1.000e+001 7.174e-004 1.015e-003 
1.074e-003 8.548e+006 6.739e+011 1.000e+001 9.482e-004 1.015e-003 
1.075e-003 8.575e+006 6.737e+011 1.000e+001 6.911e-004 1.015e-003 
1.075e-003 8.604e+006 6.739e+011 1.000e+001 1.519e-004 1.015e-003 
1.075e-003 8.633e+006 6.742e+011 1.000e+001 3.651e-004 1.015e-003 
1.076e-003 8.660e+006 6.745e+011 1.000e+001 3.728e-004 1.015e-003 
1.076e-003 8.669e+006 6.741e+011 1.000e+001 5.088e-006 1.016e-003 
1.076e-003 8.676e+006 6.745e+011 1.000e+001 4.919e-004 1.016e-003 
1.076e-003 8.611e+006 6.759e+011 1.000e+001 1.748e-003 1.017e-003 
1.077e-003 8.514e+006 6.785e+011 1.000e+001 1.176e-003 1.018e-003 
1.077e-003 8.396e+006 6.816e+011 1.000e+001 1.730e-003 1.019e-003 
1.077e-003 7.924e+006 6.652e+011 1.000e+001 3.926e-003 1.022e-003 
1.078e-003 7.331e+006 6.614e+011 1.000e+001 3.483e-003 1.027e-003 
1.078e-003 6.869e+006 6.612e+011 1.000e+001 1.764e-003 1.030e-003 
1.078e-003 6.728e+006 6.624e+011 1.000e+001 2.278e-003 1.031e-003 
1.078e-003 6.582e+006 6.613e+011 1.000e+001 1.609e-003 1.033e-003 
1.079e-003 6.506e+006 6.618e+011 1.000e+001 5.136e-004 1.034e-003 
1.079e-003 6.519e+006 6.622e+011 1.000e+001 1.036e-003 1.034e-003 
1.079e-003 6.532e+006 6.622e+011 1.000e+001 1.095e-003 1.034e-003 
1.080e-003 6.510e+006 6.622e+011 1.000e+001 1.041e-003 1.034e-003 
1.080e-003 6.458e+006 6.630e+011 1.000e+001 1.047e-003 1.035e-003 
1.080e-003 6.417e+006 6.622e+011 1.000e+001 9.261e-004 1.036e-003 
1.081e-003 6.401e+006 6.628e+011 1.000e+001 1.047e-003 1.036e-003 
1.081e-003 6.405e+006 6.628e+011 1.000e+001 1.132e-003 1.036e-003 
1.081e-003 6.420e+006 6.629e+011 1.000e+001 7.047e-004 1.037e-003 
1.081e-003 6.445e+006 6.630e+011 1.000e+001 7.873e-004 1.037e-003 
1.082e-003 6.470e+006 6.630e+011 1.000e+001 6.113e-004 1.037e-003 
1.082e-003 6.499e+006 6.632e+011 1.000e+001 8.247e-004 1.037e-003 
1.082e-003 6.528e+006 6.633e+011 1.000e+001 8.701e-004 1.037e-003 
1.083e-003 6.557e+006 6.633e+011 1.000e+001 8.500e-004 1.037e-003 
1.083e-003 6.587e+006 6.634e+011 1.000e+001 8.704e-004 1.037e-003 
1.083e-003 6.612e+006 6.634e+011 1.000e+001 8.157e-004 1.037e-003 
1.084e-003 6.632e+006 6.635e+011 1.000e+001 8.265e-004 1.038e-003 
1.084e-003 6.645e+006 6.637e+011 1.000e+001 6.866e-004 1.038e-003 
1.084e-003 6.559e+006 6.586e+011 1.000e+001 1.069e-003 1.039e-003 
1.084e-003 6.475e+006 6.542e+011 1.000e+001 6.458e-004 1.040e-003 
1.085e-003 6.413e+006 6.547e+011 1.000e+001 6.304e-004 1.040e-003 
1.085e-003 6.401e+006 6.554e+011 1.000e+001 5.877e-004 1.041e-003 
1.085e-003 6.388e+006 6.561e+011 1.000e+001 3.604e-004 1.041e-003 
1.086e-003 6.389e+006 6.569e+011 1.000e+001 3.527e-004 1.041e-003 
1.086e-003 6.387e+006 6.576e+011 1.000e+001 3.502e-004 1.042e-003 
1.086e-003 6.347e+006 6.598e+011 1.000e+001 4.548e-005 1.042e-003 
1.087e-003 6.361e+006 6.605e+011 1.000e+001 8.560e-004 1.042e-003 
1.087e-003 6.391e+006 6.604e+011 1.000e+001 2.747e-004 1.043e-003 
1.087e-003 6.427e+006 6.604e+011 1.000e+001 6.711e-004 1.043e-003 
1.088e-003 6.465e+006 6.605e+011 1.000e+001 2.077e-004 1.043e-003 
1.088e-003 6.502e+006 6.606e+011 1.000e+001 2.742e-004 1.043e-003 
1.088e-003 6.540e+006 6.605e+011 1.000e+001 1.000e-003 1.043e-003 
1.088e-003 6.578e+006 6.607e+011 1.000e+001 3.317e-004 1.043e-003 
1.089e-003 6.616e+006 6.607e+011 1.000e+001 5.508e-004 1.043e-003 
1.089e-003 6.659e+006 6.613e+011 1.000e+001 4.658e-005 1.043e-003 
1.089e-003 6.698e+006 6.615e+011 1.000e+001 4.462e-004 1.043e-003 
1.090e-003 6.736e+006 6.617e+011 1.000e+001 8.813e-004 1.043e-003 
1.090e-003 6.774e+006 6.615e+011 1.000e+001 5.513e-004 1.043e-003 
1.090e-003 6.812e+006 6.618e+011 1.000e+001 6.476e-005 1.043e-003 
1.091e-003 6.850e+006 6.619e+011 1.000e+001 9.160e-004 1.043e-003 
1.091e-003 6.889e+006 6.617e+011 1.000e+001 1.115e-003 1.043e-003 
1.091e-003 6.927e+006 6.619e+011 1.000e+001 1.099e-003 1.043e-003 
1.091e-003 6.966e+006 6.621e+011 1.000e+001 7.494e-004 1.043e-003 
1.092e-003 7.003e+006 6.621e+011 1.000e+001 1.776e-004 1.043e-003 
1.092e-003 7.041e+006 6.622e+011 1.000e+001 9.997e-004 1.043e-003 
1.092e-003 7.078e+006 6.624e+011 1.000e+001 1.640e-004 1.043e-003 
1.093e-003 7.115e+006 6.626e+011 1.000e+001 1.170e-003 1.043e-003 
1.093e-003 7.149e+006 6.628e+011 1.000e+001 1.983e-003 1.043e-003 
1.093e-003 7.171e+006 6.623e+011 1.000e+001 1.236e-003 1.043e-003 
1.093e-003 7.115e+006 6.634e+011 1.000e+001 1.567e-004 1.044e-003 
1.094e-003 7.107e+006 6.639e+011 1.000e+001 2.051e-004 1.044e-003 
1.094e-003 7.125e+006 6.643e+011 1.000e+001 3.390e-004 1.045e-003 
1.094e-003 7.156e+006 6.644e+011 1.000e+001 1.245e-004 1.045e-003 
1.095e-003 7.189e+006 6.646e+011 1.000e+001 6.344e-004 1.045e-003 
1.095e-003 7.223e+006 6.647e+011 1.000e+001 2.534e-004 1.045e-003 
1.095e-003 7.259e+006 6.647e+011 1.000e+001 6.553e-005 1.045e-003 
1.096e-003 7.296e+006 6.649e+011 1.000e+001 1.067e-003 1.045e-003 
1.096e-003 7.332e+006 6.649e+011 1.000e+001 1.182e-003 1.045e-003 
1.096e-003 7.369e+006 6.650e+011 1.000e+001 7.513e-004 1.045e-003 
1.096e-003 7.406e+006 6.653e+011 1.000e+001 4.484e-005 1.045e-003 
1.097e-003 7.442e+006 6.653e+011 1.000e+001 3.720e-004 1.045e-003 
1.097e-003 7.478e+006 6.654e+011 1.000e+001 1.166e-004 1.045e-003 
1.097e-003 7.514e+006 6.656e+011 1.000e+001 4.966e-004 1.045e-003 
1.098e-003 7.546e+006 6.658e+011 1.000e+001 7.553e-004 1.045e-003 
1.098e-003 7.577e+006 6.660e+011 1.000e+001 1.662e-004 1.045e-003 
1.098e-003 7.608e+006 6.662e+011 1.000e+001 1.854e-003 1.045e-003 
1.099e-003 7.642e+006 6.663e+011 1.000e+001 2.291e-004 1.046e-003 
1.099e-003 7.678e+006 6.665e+011 1.000e+001 2.084e-005 1.046e-003 
1.099e-003 7.714e+006 6.667e+011 1.000e+001 2.644e-004 1.046e-003 
1.099e-003 7.747e+006 6.668e+011 1.000e+001 2.689e-005 1.046e-003 
1.100e-003 7.781e+006 6.671e+011 1.000e+001 5.323e-004 1.046e-003 
1.100e-003 7.807e+006 6.673e+011 1.000e+001 5.325e-004 1.046e-003 
1.100e-003 7.804e+006 6.687e+011 1.000e+001 9.120e-004 1.046e-003 
1.101e-003 7.815e+006 6.692e+011 1.000e+001 3.513e-003 1.046e-003 
1.101e-003 7.831e+006 6.696e+011 1.000e+001 3.320e-004 1.047e-003 
1.101e-003 7.858e+006 6.696e+011 1.000e+001 1.923e-003 1.047e-003 
1.102e-003 7.891e+006 6.704e+011 1.000e+001 8.279e-004 1.047e-003 
1.102e-003 7.921e+006 6.707e+011 1.000e+001 2.486e-003 1.047e-003 
1.102e-003 7.954e+006 6.708e+011 1.000e+001 2.109e-003 1.047e-003 
1.103e-003 7.990e+006 6.711e+011 1.000e+001 1.578e-003 1.047e-003 
1.103e-003 8.025e+006 6.712e+011 1.000e+001 3.289e-003 1.047e-003 
1.103e-003 8.060e+006 6.714e+011 1.000e+001 9.201e-004 1.047e-003 
1.103e-003 8.092e+006 6.717e+011 1.000e+001 3.217e-003 1.047e-003 
1.104e-003 8.131e+006 6.715e+011 1.000e+001 3.940e-003 1.047e-003 
1.104e-003 8.163e+006 6.719e+011 1.000e+001 2.263e-003 1.047e-003 
1.104e-003 8.197e+006 6.719e+011 1.000e+001 4.011e-003 1.047e-003 
1.105e-003 8.231e+006 6.726e+011 1.000e+001 2.406e-004 1.047e-003 
1.105e-003 8.264e+006 6.729e+011 1.000e+001 1.846e-003 1.048e-003 
1.105e-003 8.297e+006 6.729e+011 1.000e+001 1.140e-003 1.048e-003 
1.106e-003 8.325e+006 6.734e+011 1.000e+001 2.693e-004 1.048e-003 
1.106e-003 8.357e+006 6.734e+011 1.000e+001 5.568e-003 1.048e-003 
1.106e-003 8.389e+006 6.737e+011 1.000e+001 4.453e-004 1.048e-003 
1.106e-003 8.424e+006 6.740e+011 1.000e+001 1.709e-004 1.048e-003 
1.107e-003 8.457e+006 6.742e+011 1.000e+001 8.710e-004 1.048e-003 
1.107e-003 8.491e+006 6.743e+011 1.000e+001 4.926e-003 1.048e-003 
1.107e-003 8.526e+006 6.745e+011 1.000e+001 4.609e-003 1.048e-003 
1.108e-003 8.561e+006 6.750e+011 1.000e+001 1.759e-003 1.048e-003 
1.108e-003 8.598e+006 6.747e+011 1.000e+001 1.466e-003 1.048e-003 
1.108e-003 8.629e+006 6.751e+011 1.000e+001 7.650e-004 1.048e-003 
1.108e-003 8.666e+006 6.754e+011 1.000e+001 3.611e-003 1.048e-003 
1.109e-003 8.702e+006 6.760e+011 1.000e+001 2.390e-003 1.048e-003 
1.109e-003 8.734e+006 6.756e+011 1.000e+001 2.923e-003 1.049e-003 
1.109e-003 8.764e+006 6.762e+011 1.000e+001 4.147e-003 1.049e-003 
1.110e-003 8.800e+006 6.767e+011 1.000e+001 1.166e-003 1.049e-003 
1.110e-003 8.832e+006 6.757e+011 1.000e+001 1.395e-003 1.049e-003 
1.110e-003 8.798e+006 6.723e+011 1.000e+001 4.659e-004 1.049e-003 
1.111e-003 8.756e+006 6.730e+011 1.000e+001 6.779e-004 1.050e-003 
1.111e-003 8.744e+006 6.734e+011 1.000e+001 2.261e-003 1.050e-003 
1.111e-003 8.745e+006 6.746e+011 1.000e+001 1.036e-003 1.051e-003 
1.111e-003 8.756e+006 6.750e+011 1.000e+001 9.531e-004 1.051e-003 
1.112e-003 8.770e+006 6.751e+011 1.000e+001 4.977e-004 1.051e-003 
1.112e-003 8.774e+006 6.756e+011 1.000e+001 8.861e-004 1.051e-003 
1.112e-003 8.750e+006 6.758e+011 1.000e+001 3.284e-003 1.052e-003 
1.113e-003 8.663e+006 6.785e+011 1.000e+001 2.396e-003 1.053e-003 
1.113e-003 8.536e+006 6.820e+011 1.000e+001 1.865e-003 1.054e-003 
1.113e-003 8.302e+006 6.868e+011 1.000e+001 3.267e-003 1.056e-003 
1.114e-003 7.916e+006 6.964e+011 1.000e+001 5.496e-004 1.059e-003 
1.114e-003 7.732e+006 7.032e+011 1.000e+001 1.123e-003 1.060e-003 
1.114e-003 7.752e+006 7.037e+011 1.000e+001 3.113e-003 1.060e-003 
1.114e-003 7.562e+006 7.051e+011 1.000e+001 4.262e-003 1.062e-003 
1.115e-003 7.297e+006 7.137e+011 1.000e+001 1.481e-002 1.064e-003 
1.115e-003 7.256e+006 7.174e+011 1.000e+001 1.171e-002 1.065e-003 
1.115e-003 7.235e+006 7.180e+011 1.000e+001 1.460e-002 1.065e-003 
1.116e-003 7.253e+006 7.184e+011 1.000e+001 6.656e-003 1.065e-003 
1.116e-003 7.265e+006 7.186e+011 1.000e+001 1.955e-002 1.066e-003 
1.116e-003 7.299e+006 7.185e+011 1.000e+001 4.233e-004 1.066e-003 
1.117e-003 7.332e+006 7.221e+011 1.000e+001 7.550e-004 1.066e-003 
1.117e-003 7.368e+006 7.185e+011 1.000e+001 1.295e-002 1.066e-003 
1.117e-003 7.400e+006 7.196e+011 1.000e+001 9.100e-003 1.066e-003 
1.118e-003 7.439e+006 7.194e+011 1.000e+001 2.733e-003 1.066e-003 
1.118e-003 7.475e+006 7.199e+011 1.000e+001 3.937e-003 1.066e-003 
1.118e-003 7.516e+006 7.205e+011 1.000e+001 1.035e-002 1.066e-003 
1.118e-003 7.554e+006 7.186e+011 1.000e+001 5.864e-003 1.066e-003 
1.119e-003 7.579e+006 7.202e+011 1.000e+001 8.628e-003 1.066e-003 
1.119e-003 7.609e+006 7.216e+011 1.000e+001 5.458e-003 1.066e-003 
1.119e-003 7.583e+006 7.238e+011 1.000e+001 6.120e-003 1.067e-003 
1.120e-003 7.590e+006 7.238e+011 1.000e+001 1.148e-002 1.067e-003 
1.120e-003 7.608e+006 7.237e+011 1.000e+001 2.216e-003 1.067e-003 
1.120e-003 7.636e+006 7.260e+011 1.000e+001 2.658e-003 1.067e-003 
1.121e-003 7.682e+006 7.261e+011 1.000e+001 1.004e-002 1.067e-003 
1.121e-003 7.714e+006 7.249e+011 1.000e+001 2.157e-003 1.067e-003 
1.121e-003 7.706e+006 6.670e+011 1.000e+001 2.683e-003 1.068e-003 
1.121e-003 7.500e+006 6.640e+011 1.000e+001 1.503e-003 1.069e-003 
1.122e-003 7.451e+006 6.641e+011 1.000e+001 2.184e-003 1.070e-003 
1.122e-003 7.342e+006 6.642e+011 1.000e+001 2.314e-003 1.071e-003 
1.122e-003 7.263e+006 6.649e+011 1.000e+001 1.137e-003 1.072e-003 
1.123e-003 7.234e+006 6.656e+011 1.000e+001 1.020e-003 1.072e-003 
1.123e-003 7.228e+006 6.657e+011 1.000e+001 1.310e-003 1.073e-003 
1.123e-003 7.227e+006 6.659e+011 1.000e+001 1.234e-003 1.073e-003 
1.124e-003 7.212e+006 6.669e+011 1.000e+001 3.704e-004 1.073e-003 
1.124e-003 7.042e+006 6.566e+011 1.000e+001 2.668e-004 1.075e-003 
1.124e-003 6.894e+006 6.585e+011 1.000e+001 3.449e-004 1.076e-003 
1.124e-003 6.818e+006 6.601e+011 1.000e+001 2.780e-004 1.077e-003 
1.125e-003 6.824e+006 6.601e+011 1.000e+001 1.849e-004 1.077e-003 
1.125e-003 6.826e+006 6.608e+011 1.000e+001 7.740e-004 1.078e-003 
1.125e-003 6.777e+006 6.634e+011 1.000e+001 1.086e-003 1.078e-003 
1.126e-003 6.789e+006 6.637e+011 1.000e+001 3.041e-004 1.078e-003 
1.126e-003 6.807e+006 6.629e+011 1.000e+001 5.095e-006 1.079e-003 
1.126e-003 6.867e+006 6.630e+011 1.000e+001 4.378e-004 1.079e-003 
1.126e-003 6.915e+006 6.633e+011 1.000e+001 3.840e-004 1.078e-003 
1.127e-003 6.958e+006 6.635e+011 1.000e+001 4.104e-004 1.078e-003 
1.127e-003 6.998e+006 6.635e+011 1.000e+001 4.717e-004 1.078e-003 
1.127e-003 7.037e+006 6.635e+011 1.000e+001 8.456e-004 1.079e-003 
1.128e-003 7.074e+006 6.636e+011 1.000e+001 9.180e-004 1.079e-003 
1.128e-003 7.111e+006 6.637e+011 1.000e+001 2.789e-005 1.079e-003 
1.128e-003 7.147e+006 6.641e+011 1.000e+001 2.150e-004 1.079e-003 
1.129e-003 7.181e+006 6.643e+011 1.000e+001 1.220e-006 1.079e-003 
1.129e-003 7.217e+006 6.644e+011 1.000e+001 7.658e-007 1.079e-003 
1.129e-003 7.253e+006 6.643e+011 1.000e+001 1.894e-005 1.079e-003 
1.129e-003 7.291e+006 6.645e+011 1.000e+001 2.574e-005 1.079e-003 
1.130e-003 7.328e+006 6.646e+011 1.000e+001 1.391e-003 1.079e-003 
1.130e-003 7.367e+006 6.648e+011 1.000e+001 2.371e-004 1.079e-003 
1.130e-003 7.406e+006 6.649e+011 1.000e+001 5.231e-005 1.079e-003 
1.131e-003 7.444e+006 6.651e+011 1.000e+001 1.072e-003 1.079e-003 
1.131e-003 7.481e+006 6.650e+011 1.000e+001 1.424e-004 1.079e-003 
1.131e-003 7.518e+006 6.652e+011 1.000e+001 1.723e-003 1.079e-003 
1.132e-003 7.507e+006 6.648e+011 1.000e+001 1.644e-005 1.079e-003 
1.132e-003 7.462e+006 6.660e+011 1.000e+001 3.958e-004 1.080e-003 
1.132e-003 7.460e+006 6.667e+011 1.000e+001 9.292e-004 1.080e-003 
1.133e-003 7.482e+006 6.669e+011 1.000e+001 6.987e-004 1.081e-003 
1.133e-003 7.510e+006 6.669e+011 1.000e+001 8.164e-004 1.081e-003 
1.133e-003 7.536e+006 6.672e+011 1.000e+001 3.044e-004 1.081e-003 
1.133e-003 7.564e+006 6.674e+011 1.000e+001 6.100e-004 1.081e-003 
1.134e-003 7.594e+006 6.677e+011 1.000e+001 7.619e-004 1.081e-003 
1.134e-003 7.625e+006 6.679e+011 1.000e+001 8.860e-004 1.081e-003 
1.134e-003 7.657e+006 6.680e+011 1.000e+001 6.474e-004 1.081e-003 
1.135e-003 7.523e+006 6.688e+011 1.000e+001 7.560e-004 1.082e-003 
1.135e-003 7.467e+006 6.699e+011 1.000e+001 4.915e-004 1.083e-003 
1.135e-003 7.472e+006 6.692e+011 1.000e+001 2.592e-004 1.083e-003 
1.136e-003 7.498e+006 6.695e+011 1.000e+001 8.309e-005 1.083e-003 
1.136e-003 7.528e+006 6.695e+011 1.000e+001 3.660e-004 1.084e-003 
1.136e-003 7.562e+006 6.696e+011 1.000e+001 2.097e-004 1.084e-003 
1.136e-003 7.596e+006 6.697e+011 1.000e+001 5.217e-004 1.084e-003 
1.137e-003 7.630e+006 6.699e+011 1.000e+001 4.646e-006 1.084e-003 
1.137e-003 7.666e+006 6.699e+011 1.000e+001 7.869e-006 1.084e-003 
1.137e-003 7.701e+006 6.700e+011 1.000e+001 2.281e-004 1.084e-003 
1.138e-003 7.736e+006 6.703e+011 1.000e+001 4.500e-004 1.084e-003 
1.138e-003 7.771e+006 6.706e+011 1.000e+001 9.106e-004 1.084e-003 
1.138e-003 7.808e+006 6.705e+011 1.000e+001 3.960e-004 1.084e-003 
1.139e-003 7.840e+006 6.708e+011 1.000e+001 1.467e-004 1.084e-003 
1.139e-003 7.873e+006 6.711e+011 1.000e+001 1.257e-003 1.084e-003 
1.139e-003 7.909e+006 6.715e+011 1.000e+001 2.148e-004 1.084e-003 
1.139e-003 7.939e+006 6.702e+011 1.000e+001 2.223e-003 1.084e-003 
1.140e-003 7.966e+006 6.703e+011 1.000e+001 1.279e-004 1.084e-003 
1.140e-003 7.999e+006 6.707e+011 1.000e+001 3.787e-004 1.084e-003 
1.140e-003 8.034e+006 6.708e+011 1.000e+001 4.507e-004 1.085e-003 
1.141e-003 8.069e+006 6.711e+011 1.000e+001 2.843e-004 1.085e-003 
1.141e-003 8.103e+006 6.712e+011 1.000e+001 1.672e-004 1.085e-003 
1.141e-003 8.137e+006 6.713e+011 1.000e+001 7.039e-005 1.085e-003 
1.141e-003 8.172e+006 6.714e+011 1.000e+001 1.101e-004 1.085e-003 
1.142e-003 8.205e+006 6.718e+011 1.000e+001 1.863e-004 1.085e-003 
1.142e-003 8.238e+006 6.718e+011 1.000e+001 2.535e-004 1.085e-003 
1.142e-003 8.270e+006 6.720e+011 1.000e+001 6.060e-004 1.085e-003 
1.143e-003 8.304e+006 6.725e+011 1.000e+001 3.468e-004 1.085e-003 
1.143e-003 8.335e+006 6.724e+011 1.000e+001 1.988e-004 1.085e-003 
1.143e-003 8.363e+006 6.728e+011 1.000e+001 6.945e-004 1.085e-003 
1.144e-003 8.394e+006 6.728e+011 1.000e+001 4.327e-004 1.085e-003 
1.144e-003 8.424e+006 6.730e+011 1.000e+001 1.297e-003 1.085e-003 
1.144e-003 8.453e+006 6.730e+011 1.000e+001 5.799e-004 1.086e-003 
1.144e-003 8.480e+006 6.733e+011 1.000e+001 1.681e-003 1.086e-003 
1.145e-003 8.509e+006 6.739e+011 1.000e+001 2.263e-003 1.086e-003 
1.145e-003 8.538e+006 6.740e+011 1.000e+001 2.352e-003 1.086e-003 
1.145e-003 8.567e+006 6.743e+011 1.000e+001 2.273e-003 1.086e-003 
1.146e-003 8.601e+006 6.749e+011 1.000e+001 1.887e-003 1.086e-003 
1.146e-003 8.638e+006 6.750e+011 1.000e+001 6.967e-005 1.086e-003 
1.146e-003 8.671e+006 6.746e+011 1.000e+001 4.208e-004 1.086e-003 
1.147e-003 8.680e+006 6.757e+011 1.000e+001 1.477e-004 1.086e-003 
1.147e-003 8.695e+006 6.757e+011 1.000e+001 2.876e-004 1.087e-003 
1.147e-003 8.662e+006 6.762e+011 1.000e+001 1.695e-003 1.087e-003 
1.148e-003 8.568e+006 6.788e+011 1.000e+001 1.516e-003 1.088e-003 
1.148e-003 8.435e+006 6.827e+011 1.000e+001 2.597e-003 1.089e-003 
1.148e-003 8.217e+006 6.866e+011 1.000e+001 3.189e-003 1.091e-003 
1.148e-003 7.684e+006 6.623e+011 1.000e+001 2.991e-003 1.095e-003 
1.149e-003 7.163e+006 6.615e+011 1.000e+001 1.706e-003 1.099e-003 
1.149e-003 6.850e+006 6.633e+011 1.000e+001 1.292e-003 1.101e-003 
1.149e-003 6.732e+006 6.639e+011 1.000e+001 1.650e-004 1.103e-003 
1.150e-003 6.592e+006 6.640e+011 1.000e+001 2.416e-004 1.104e-003 
1.150e-003 6.583e+006 6.649e+011 1.000e+001 1.313e-004 1.104e-003 
1.150e-003 6.593e+006 6.651e+011 1.000e+001 4.172e-004 1.104e-003 
1.151e-003 6.627e+006 6.652e+011 1.000e+001 2.110e-004 1.104e-003 
1.151e-003 6.635e+006 6.648e+011 1.000e+001 1.888e-004 1.105e-003 
1.151e-003 6.591e+006 6.648e+011 1.000e+001 2.564e-004 1.105e-003 
1.151e-003 6.533e+006 6.653e+011 1.000e+001 3.570e-004 1.106e-003 
1.152e-003 6.503e+006 6.660e+011 1.000e+001 4.253e-005 1.107e-003 
1.152e-003 6.496e+006 6.665e+011 1.000e+001 7.214e-004 1.107e-003 
1.152e-003 6.504e+006 6.665e+011 1.000e+001 6.451e-004 1.107e-003 
1.153e-003 6.524e+006 6.665e+011 1.000e+001 5.540e-004 1.107e-003 
1.153e-003 6.548e+006 6.665e+011 1.000e+001 1.143e-003 1.107e-003 
1.153e-003 6.575e+006 6.666e+011 1.000e+001 6.658e-004 1.108e-003 
1.154e-003 6.602e+006 6.667e+011 1.000e+001 4.892e-004 1.108e-003 
1.154e-003 6.627e+006 6.667e+011 1.000e+001 5.232e-004 1.108e-003 
1.154e-003 6.645e+006 6.669e+011 1.000e+001 3.020e-004 1.108e-003 
1.154e-003 6.545e+006 6.577e+011 1.000e+001 2.378e-003 1.109e-003 
1.155e-003 6.403e+006 6.561e+011 1.000e+001 8.962e-004 1.110e-003 
1.155e-003 6.356e+006 6.554e+011 1.000e+001 6.903e-004 1.111e-003 
1.155e-003 6.356e+006 6.561e+011 1.000e+001 4.191e-004 1.111e-003 
1.156e-003 6.351e+006 6.569e+011 1.000e+001 3.471e-004 1.111e-003 
1.156e-003 6.355e+006 6.580e+011 1.000e+001 6.508e-004 1.112e-003 
1.156e-003 6.360e+006 6.588e+011 1.000e+001 2.448e-004 1.112e-003 
1.156e-003 6.346e+006 6.603e+011 1.000e+001 6.425e-004 1.112e-003 
1.157e-003 6.320e+006 6.619e+011 1.000e+001 4.613e-004 1.113e-003 
1.157e-003 6.346e+006 6.618e+011 1.000e+001 5.680e-004 1.113e-003 
1.157e-003 6.383e+006 6.619e+011 1.000e+001 3.767e-004 1.113e-003 
1.158e-003 6.421e+006 6.619e+011 1.000e+001 3.899e-005 1.113e-003 
1.158e-003 6.458e+006 6.620e+011 1.000e+001 1.808e-005 1.113e-003 
1.158e-003 6.496e+006 6.620e+011 1.000e+001 3.339e-004 1.113e-003 
1.159e-003 6.533e+006 6.621e+011 1.000e+001 4.274e-004 1.113e-003 
1.159e-003 6.571e+006 6.622e+011 1.000e+001 8.329e-004 1.113e-003 
1.159e-003 6.610e+006 6.622e+011 1.000e+001 5.180e-004 1.113e-003 
1.159e-003 6.650e+006 6.624e+011 1.000e+001 5.269e-004 1.113e-003 
1.160e-003 6.687e+006 6.626e+011 1.000e+001 2.928e-004 1.113e-003 
1.160e-003 6.662e+006 6.627e+011 1.000e+001 4.586e-004 1.114e-003 
1.160e-003 6.644e+006 6.634e+011 1.000e+001 4.289e-004 1.114e-003 
1.161e-003 6.656e+006 6.639e+011 1.000e+001 5.940e-005 1.114e-003 
1.161e-003 6.688e+006 6.638e+011 1.000e+001 1.973e-004 1.115e-003 
1.161e-003 6.718e+006 6.641e+011 1.000e+001 4.598e-004 1.115e-003 
1.162e-003 6.751e+006 6.639e+011 1.000e+001 5.414e-004 1.115e-003 
1.162e-003 6.784e+006 6.641e+011 1.000e+001 9.103e-004 1.115e-003 
1.162e-003 6.820e+006 6.643e+011 1.000e+001 1.178e-003 1.115e-003 
1.163e-003 6.855e+006 6.644e+011 1.000e+001 1.041e-004 1.115e-003 
1.163e-003 6.892e+006 6.644e+011 1.000e+001 2.969e-004 1.115e-003 
1.163e-003 6.928e+006 6.645e+011 1.000e+001 7.030e-004 1.115e-003 
1.163e-003 6.965e+006 6.646e+011 1.000e+001 2.751e-004 1.115e-003 
1.164e-003 7.001e+006 6.648e+011 1.000e+001 6.733e-004 1.115e-003 
1.164e-003 7.037e+006 6.648e+011 1.000e+001 5.443e-004 1.115e-003 
1.164e-003 7.074e+006 6.648e+011 1.000e+001 5.793e-005 1.115e-003 
1.165e-003 7.110e+006 6.651e+011 1.000e+001 1.860e-004 1.115e-003 
1.165e-003 7.147e+006 6.652e+011 1.000e+001 7.067e-004 1.115e-003 
1.165e-003 7.183e+006 6.652e+011 1.000e+001 3.973e-004 1.115e-003 
1.166e-003 7.219e+006 6.655e+011 1.000e+001 5.711e-004 1.115e-003 
1.166e-003 7.255e+006 6.656e+011 1.000e+001 3.378e-004 1.115e-003 
1.166e-003 7.290e+006 6.657e+011 1.000e+001 5.381e-004 1.115e-003 
1.166e-003 7.320e+006 6.658e+011 1.000e+001 1.066e-004 1.116e-003 
1.167e-003 7.357e+006 6.657e+011 1.000e+001 4.760e-005 1.116e-003 
1.167e-003 7.384e+006 6.660e+011 1.000e+001 2.787e-005 1.116e-003 
1.167e-003 7.415e+006 6.661e+011 1.000e+001 3.399e-004 1.116e-003 
1.168e-003 7.449e+006 6.662e+011 1.000e+001 2.744e-004 1.116e-003 
1.168e-003 7.484e+006 6.663e+011 1.000e+001 3.669e-005 1.116e-003 
1.168e-003 7.517e+006 6.664e+011 1.000e+001 1.544e-004 1.116e-003 
1.169e-003 7.527e+006 6.682e+011 1.000e+001 6.860e-005 1.116e-003 
1.169e-003 7.529e+006 6.683e+011 1.000e+001 6.284e-004 1.117e-003 
1.169e-003 7.541e+006 6.676e+011 1.000e+001 2.764e-005 1.117e-003 
1.169e-003 7.432e+006 6.674e+011 1.000e+001 9.450e-004 1.118e-003 
1.170e-003 7.395e+006 6.682e+011 1.000e+001 7.571e-004 1.118e-003 
1.170e-003 7.410e+006 6.684e+011 1.000e+001 7.328e-004 1.119e-003 
1.170e-003 7.440e+006 6.688e+011 1.000e+001 5.279e-004 1.119e-003 
1.171e-003 7.471e+006 6.688e+011 1.000e+001 3.921e-004 1.119e-003 
1.171e-003 7.501e+006 6.687e+011 1.000e+001 1.187e-003 1.119e-003 
1.171e-003 7.534e+006 6.687e+011 1.000e+001 2.146e-003 1.119e-003 
1.171e-003 7.568e+006 6.689e+011 1.000e+001 1.139e-003 1.119e-003 
1.172e-003 7.601e+006 6.693e+011 1.000e+001 2.335e-003 1.119e-003 
1.172e-003 7.635e+006 6.693e+011 1.000e+001 2.729e-003 1.119e-003 
1.172e-003 7.670e+006 6.694e+011 1.000e+001 1.097e-003 1.119e-003 
1.173e-003 7.703e+006 6.697e+011 1.000e+001 7.611e-004 1.119e-003 
1.173e-003 7.740e+006 6.700e+011 1.000e+001 1.267e-003 1.119e-003 
1.173e-003 7.775e+006 6.700e+011 1.000e+001 1.023e-003 1.119e-003 
1.174e-003 7.808e+006 6.703e+011 1.000e+001 1.099e-003 1.119e-003 
1.174e-003 7.842e+006 6.704e+011 1.000e+001 1.339e-003 1.119e-003 
1.174e-003 7.876e+006 6.704e+011 1.000e+001 1.016e-003 1.120e-003 
1.174e-003 7.911e+006 6.705e+011 1.000e+001 7.086e-004 1.120e-003 
1.175e-003 7.945e+006 6.707e+011 1.000e+001 1.055e-003 1.120e-003 
1.175e-003 7.980e+006 6.709e+011 1.000e+001 1.329e-003 1.120e-003 
1.175e-003 8.015e+006 6.709e+011 1.000e+001 1.322e-003 1.120e-003 
1.176e-003 8.049e+006 6.711e+011 1.000e+001 1.299e-003 1.120e-003 
1.176e-003 8.084e+006 6.714e+011 1.000e+001 1.505e-003 1.120e-003 
1.176e-003 8.122e+006 6.713e+011 1.000e+001 1.259e-003 1.120e-003 
1.177e-003 8.157e+006 6.717e+011 1.000e+001 1.133e-003 1.120e-003 
1.177e-003 8.191e+006 6.718e+011 1.000e+001 1.201e-003 1.120e-003 
1.177e-003 8.226e+006 6.719e+011 1.000e+001 1.477e-003 1.120e-003 
1.178e-003 8.255e+006 6.723e+011 1.000e+001 1.062e-003 1.120e-003 
1.178e-003 8.286e+006 6.724e+011 1.000e+001 1.255e-003 1.120e-003 
1.178e-003 8.319e+006 6.725e+011 1.000e+001 1.411e-003 1.120e-003 
1.178e-003 8.354e+006 6.726e+011 1.000e+001 1.717e-003 1.120e-003 
1.179e-003 8.387e+006 6.730e+011 1.000e+001 9.331e-004 1.120e-003 
1.179e-003 8.420e+006 6.730e+011 1.000e+001 1.088e-003 1.121e-003 
1.179e-003 8.452e+006 6.733e+011 1.000e+001 1.148e-003 1.121e-003 
1.180e-003 8.484e+006 6.737e+011 1.000e+001 2.787e-003 1.121e-003 
1.180e-003 8.517e+006 6.737e+011 1.000e+001 9.745e-004 1.121e-003 
1.180e-003 8.550e+006 6.739e+011 1.000e+001 1.645e-003 1.121e-003 
1.181e-003 8.581e+006 6.743e+011 1.000e+001 9.841e-004 1.121e-003 
1.181e-003 8.613e+006 6.745e+011 1.000e+001 1.126e-003 1.121e-003 
1.181e-003 8.645e+006 6.747e+011 1.000e+001 2.567e-003 1.121e-003 
1.181e-003 8.676e+006 6.749e+011 1.000e+001 9.926e-004 1.121e-003 
1.182e-003 8.706e+006 6.751e+011 1.000e+001 1.152e-003 1.121e-003 
1.182e-003 8.738e+006 6.754e+011 1.000e+001 1.165e-003 1.121e-003 
1.182e-003 8.768e+006 6.757e+011 1.000e+001 1.203e-003 1.121e-003 
1.183e-003 8.795e+006 6.762e+011 1.000e+001 1.155e-003 1.122e-003 
1.183e-003 8.825e+006 6.763e+011 1.000e+001 1.072e-003 1.122e-003 
1.183e-003 8.852e+006 6.767e+011 1.000e+001 6.692e-004 1.122e-003 
1.184e-003 8.877e+006 6.770e+011 1.000e+001 1.589e-004 1.122e-003 
1.184e-003 8.893e+006 6.778e+011 1.000e+001 8.394e-004 1.122e-003 
1.184e-003 8.825e+006 6.788e+011 1.000e+001 2.461e-003 1.123e-003 
1.184e-003 8.738e+006 6.807e+011 1.000e+001 2.531e-003 1.124e-003 
1.185e-003 8.597e+006 6.846e+011 1.000e+001 3.208e-003 1.125e-003 
1.185e-003 8.395e+006 6.899e+011 1.000e+001 3.364e-003 1.127e-003 
1.185e-003 7.881e+006 6.649e+011 1.000e+001 3.656e-003 1.131e-003 
1.186e-003 7.541e+006 6.668e+011 1.000e+001 1.484e-003 1.133e-003 
1.186e-003 7.496e+006 6.687e+011 1.000e+001 7.435e-004 1.134e-003 
1.186e-003 7.478e+006 6.700e+011 1.000e+001 2.782e-004 1.134e-003 
1.186e-003 7.490e+006 6.708e+011 1.000e+001 1.918e-004 1.134e-003 
1.187e-003 7.518e+006 6.713e+011 1.000e+001 6.396e-004 1.135e-003 
1.187e-003 7.548e+006 6.708e+011 1.000e+001 4.235e-004 1.135e-003 
1.187e-003 7.582e+006 6.710e+011 1.000e+001 3.537e-004 1.135e-003 
1.188e-003 7.617e+006 6.712e+011 1.000e+001 6.921e-004 1.135e-003 
1.188e-003 7.656e+006 6.713e+011 1.000e+001 1.141e-003 1.135e-003 
1.188e-003 7.693e+006 6.716e+011 1.000e+001 4.266e-004 1.135e-003 
1.189e-003 7.717e+006 6.720e+011 1.000e+001 4.404e-004 1.135e-003 
1.189e-003 7.467e+006 6.648e+011 1.000e+001 1.554e-003 1.137e-003 
1.189e-003 7.260e+006 6.644e+011 1.000e+001 1.962e-003 1.139e-003 
1.189e-003 7.086e+006 6.649e+011 1.000e+001 1.819e-003 1.140e-003 
1.190e-003 6.871e+006 6.649e+011 1.000e+001 3.200e-003 1.142e-003 
1.190e-003 6.568e+006 6.649e+011 1.000e+001 1.876e-003 1.144e-003 
1.190e-003 6.338e+006 6.654e+011 1.000e+001 4.506e-004 1.146e-003 
1.191e-003 6.177e+006 6.653e+011 1.000e+001 1.670e-003 1.148e-003 
1.191e-003 6.112e+006 6.664e+011 1.000e+001 3.053e-004 1.148e-003 
1.191e-003 6.071e+006 6.665e+011 1.000e+001 3.267e-003 1.149e-003 
1.192e-003 5.943e+006 6.675e+011 1.000e+001 2.017e-003 1.150e-003 
1.192e-003 5.841e+006 6.712e+011 1.000e+001 2.568e-003 1.151e-003 
1.192e-003 5.853e+006 6.719e+011 1.000e+001 3.287e-005 1.151e-003 
1.192e-003 5.756e+006 6.701e+011 1.000e+001 6.530e-004 1.152e-003 
1.193e-003 5.727e+006 6.701e+011 1.000e+001 1.200e-003 1.153e-003 
1.193e-003 5.749e+006 6.703e+011 1.000e+001 5.122e-004 1.153e-003 
1.193e-003 5.782e+006 6.703e+011 1.000e+001 9.670e-004 1.153e-003 
1.194e-003 5.861e+006 6.680e+011 1.000e+001 3.508e-004 1.153e-003 
1.194e-003 5.916e+006 6.674e+011 1.000e+001 4.341e-004 1.153e-003 
1.194e-003 5.958e+006 6.671e+011 1.000e+001 1.002e-003 1.153e-003 
1.195e-003 5.994e+006 6.670e+011 1.000e+001 1.357e-003 1.153e-003 
1.195e-003 6.031e+006 6.667e+011 1.000e+001 1.633e-003 1.153e-003 
1.195e-003 6.068e+006 6.670e+011 1.000e+001 8.855e-004 1.153e-003 
1.196e-003 6.102e+006 6.672e+011 1.000e+001 1.001e-003 1.153e-003 
1.196e-003 6.137e+006 6.671e+011 1.000e+001 1.266e-003 1.153e-003 
1.196e-003 6.171e+006 6.670e+011 1.000e+001 8.717e-004 1.153e-003 
1.196e-003 6.207e+006 6.671e+011 1.000e+001 1.010e-003 1.153e-003 
1.197e-003 6.243e+006 6.674e+011 1.000e+001 9.830e-004 1.153e-003 
1.197e-003 6.279e+006 6.673e+011 1.000e+001 1.678e-003 1.153e-003 
1.197e-003 6.316e+006 6.672e+011 1.000e+001 1.464e-003 1.153e-003 
1.198e-003 6.352e+006 6.673e+011 1.000e+001 1.006e-003 1.153e-003 
1.198e-003 6.389e+006 6.674e+011 1.000e+001 1.190e-003 1.153e-003 
1.198e-003 6.425e+006 6.676e+011 1.000e+001 1.096e-003 1.154e-003 
1.199e-003 6.462e+006 6.677e+011 1.000e+001 1.542e-003 1.154e-003 
1.199e-003 6.499e+006 6.676e+011 1.000e+001 1.230e-003 1.154e-003 
1.199e-003 6.536e+006 6.676e+011 1.000e+001 1.058e-003 1.154e-003 
1.199e-003 6.573e+006 6.678e+011 1.000e+001 1.237e-003 1.154e-003 
1.200e-003 6.612e+006 6.683e+011 1.000e+001 7.640e-004 1.154e-003 
1.200e-003 6.650e+006 6.682e+011 1.000e+001 1.134e-003 1.154e-003 
1.200e-003 6.688e+006 6.683e+011 1.000e+001 1.191e-003 1.154e-003 
1.201e-003 6.725e+006 6.683e+011 1.000e+001 1.079e-003 1.154e-003 
1.201e-003 6.761e+006 6.684e+011 1.000e+001 1.184e-003 1.154e-003 
1.201e-003 6.798e+006 6.684e+011 1.000e+001 1.217e-003 1.154e-003 
1.201e-003 6.834e+006 6.687e+011 1.000e+001 1.377e-003 1.154e-003 
1.202e-003 6.871e+006 6.687e+011 1.000e+001 1.132e-003 1.154e-003 
1.202e-003 6.908e+006 6.688e+011 1.000e+001 2.487e-003 1.154e-003 
1.202e-003 6.944e+006 6.690e+011 1.000e+001 8.083e-004 1.154e-003 
1.203e-003 6.981e+006 6.692e+011 1.000e+001 9.739e-004 1.154e-003 
1.203e-003 7.018e+006 6.692e+011 1.000e+001 9.845e-004 1.154e-003 
1.203e-003 7.054e+006 6.696e+011 1.000e+001 3.243e-003 1.154e-003 
1.204e-003 7.091e+006 6.695e+011 1.000e+001 1.447e-003 1.154e-003 
1.204e-003 7.127e+006 6.697e+011 1.000e+001 1.505e-003 1.154e-003 
1.204e-003 7.160e+006 6.699e+011 1.000e+001 1.446e-003 1.154e-003 
1.204e-003 7.196e+006 6.703e+011 1.000e+001 1.937e-003 1.154e-003 
1.205e-003 7.234e+006 6.706e+011 1.000e+001 1.359e-003 1.155e-003 
1.205e-003 7.266e+006 6.705e+011 1.000e+001 2.912e-003 1.155e-003 
1.205e-003 7.302e+006 6.705e+011 1.000e+001 1.492e-003 1.155e-003 
1.206e-003 7.338e+006 6.706e+011 1.000e+001 1.241e-003 1.155e-003 
1.206e-003 7.374e+006 6.707e+011 1.000e+001 1.128e-003 1.155e-003 
1.206e-003 7.412e+006 6.713e+011 1.000e+001 9.468e-004 1.155e-003 
1.207e-003 7.449e+006 6.713e+011 1.000e+001 2.699e-003 1.155e-003 
1.207e-003 7.484e+006 6.714e+011 1.000e+001 2.552e-003 1.155e-003 
1.207e-003 7.521e+006 6.714e+011 1.000e+001 1.289e-003 1.155e-003 
1.207e-003 7.556e+006 6.715e+011 1.000e+001 1.152e-003 1.155e-003 
1.208e-003 7.593e+006 6.721e+011 1.000e+001 5.998e-004 1.155e-003 
1.208e-003 7.629e+006 6.722e+011 1.000e+001 1.082e-003 1.155e-003 
1.208e-003 7.666e+006 6.721e+011 1.000e+001 1.184e-003 1.155e-003 
1.209e-003 7.702e+006 6.723e+011 1.000e+001 3.210e-003 1.155e-003 
1.209e-003 7.736e+006 6.724e+011 1.000e+001 1.382e-003 1.155e-003 
1.209e-003 7.773e+006 6.730e+011 1.000e+001 9.468e-004 1.155e-003 
1.210e-003 7.809e+006 6.732e+011 1.000e+001 1.149e-003 1.155e-003 
1.210e-003 7.845e+006 6.732e+011 1.000e+001 2.835e-003 1.155e-003 
1.210e-003 7.880e+006 6.732e+011 1.000e+001 2.859e-003 1.155e-003 
1.211e-003 7.917e+006 6.736e+011 1.000e+001 8.266e-004 1.156e-003 
1.211e-003 7.953e+006 6.737e+011 1.000e+001 1.217e-003 1.156e-003 
1.211e-003 7.989e+006 6.740e+011 1.000e+001 1.253e-003 1.156e-003 
1.211e-003 8.023e+006 6.738e+011 1.000e+001 1.398e-003 1.156e-003 
1.212e-003 8.060e+006 6.742e+011 1.000e+001 1.070e-003 1.156e-003 
1.212e-003 8.096e+006 6.743e+011 1.000e+001 9.383e-004 1.156e-003 
1.212e-003 8.131e+006 6.744e+011 1.000e+001 8.189e-004 1.156e-003 
1.213e-003 8.166e+006 6.747e+011 1.000e+001 7.510e-004 1.156e-003 
1.213e-003 8.200e+006 6.749e+011 1.000e+001 5.724e-004 1.156e-003 
1.213e-003 8.237e+006 6.750e+011 1.000e+001 9.450e-004 1.156e-003 
1.214e-003 8.272e+006 6.751e+011 1.000e+001 8.996e-004 1.156e-003 
1.214e-003 8.304e+006 6.752e+011 1.000e+001 3.937e-004 1.156e-003 
1.214e-003 8.337e+006 6.761e+011 1.000e+001 1.693e-004 1.156e-003 
1.214e-003 8.369e+006 6.760e+011 1.000e+001 1.422e-003 1.156e-003 
1.215e-003 8.402e+006 6.760e+011 1.000e+001 9.536e-004 1.156e-003 
1.215e-003 8.434e+006 6.762e+011 1.000e+001 7.245e-004 1.156e-003 
1.215e-003 8.467e+006 6.766e+011 1.000e+001 9.101e-004 1.156e-003 
1.216e-003 8.500e+006 6.769e+011 1.000e+001 2.597e-003 1.157e-003 
1.216e-003 8.529e+006 6.772e+011 1.000e+001 2.774e-003 1.157e-003 
1.216e-003 8.559e+006 6.772e+011 1.000e+001 1.182e-003 1.157e-003 
1.216e-003 8.593e+006 6.777e+011 1.000e+001 1.014e-003 1.157e-003 
1.217e-003 8.625e+006 6.778e+011 1.000e+001 3.135e-003 1.157e-003 
1.217e-003 8.658e+006 6.786e+011 1.000e+001 8.595e-004 1.157e-003 
1.217e-003 8.695e+006 6.788e+011 1.000e+001 1.403e-003 1.157e-003 
1.218e-003 8.726e+006 6.786e+011 1.000e+001 1.527e-003 1.157e-003 
1.218e-003 8.753e+006 6.787e+011 1.000e+001 1.576e-003 1.157e-003 
1.218e-003 8.780e+006 6.792e+011 1.000e+001 2.712e-003 1.157e-003 
1.219e-003 8.809e+006 6.794e+011 1.000e+001 1.662e-003 1.157e-003 
1.219e-003 8.829e+006 6.795e+011 1.000e+001 1.306e-003 1.158e-003 
1.219e-003 8.743e+006 6.816e+011 1.000e+001 1.820e-003 1.158e-003 
1.219e-003 8.667e+006 6.839e+011 1.000e+001 2.271e-003 1.159e-003 
1.220e-003 8.576e+006 6.863e+011 1.000e+001 2.943e-003 1.160e-003 
1.220e-003 8.465e+006 6.891e+011 1.000e+001 2.529e-003 1.161e-003 
1.220e-003 8.391e+006 6.909e+011 1.000e+001 2.351e-003 1.162e-003 
1.221e-003 8.321e+006 6.925e+011 1.000e+001 1.739e-003 1.163e-003 
1.221e-003 7.704e+006 6.673e+011 1.000e+001 3.106e-003 1.167e-003 
1.221e-003 7.187e+006 6.670e+011 1.000e+001 7.987e-004 1.171e-003 
1.222e-003 7.113e+006 6.664e+011 1.000e+001 1.909e-003 1.172e-003 
1.222e-003 6.944e+006 6.645e+011 1.000e+001 9.861e-004 1.174e-003 
1.222e-003 6.813e+006 6.622e+011 1.000e+001 1.259e-003 1.175e-003 
1.222e-003 6.642e+006 6.597e+011 1.000e+001 4.780e-003 1.176e-003 
1.223e-003 6.311e+006 6.513e+011 1.000e+001 3.070e-004 1.179e-003 
1.223e-003 6.145e+006 6.525e+011 1.000e+001 3.441e-004 1.180e-003 
1.223e-003 6.013e+006 6.543e+011 1.000e+001 1.403e-004 1.182e-003 
1.224e-003 5.965e+006 6.555e+011 1.000e+001 6.153e-005 1.182e-003 
1.224e-003 5.920e+006 6.573e+011 1.000e+001 3.057e-004 1.183e-003 
1.224e-003 5.894e+006 6.586e+011 1.000e+001 1.130e-004 1.183e-003 
1.225e-003 5.866e+006 6.599e+011 1.000e+001 2.353e-004 1.184e-003 
1.225e-003 5.799e+006 6.625e+011 1.000e+001 3.640e-004 1.185e-003 
1.225e-003 5.694e+006 6.621e+011 1.000e+001 5.013e-004 1.186e-003 
1.226e-003 5.635e+006 6.626e+011 1.000e+001 1.590e-004 1.186e-003 
1.226e-003 5.637e+006 6.628e+011 1.000e+001 6.947e-005 1.187e-003 
1.226e-003 5.657e+006 6.643e+011 1.000e+001 6.356e-004 1.187e-003 
1.226e-003 5.683e+006 6.642e+011 1.000e+001 1.397e-003 1.187e-003 
1.227e-003 5.714e+006 6.642e+011 1.000e+001 6.056e-004 1.187e-003 
1.227e-003 5.749e+006 6.642e+011 1.000e+001 5.653e-005 1.187e-003 
1.227e-003 5.783e+006 6.645e+011 1.000e+001 7.764e-004 1.187e-003 
1.228e-003 5.816e+006 6.646e+011 1.000e+001 6.138e-004 1.187e-003 
1.228e-003 5.850e+006 6.647e+011 1.000e+001 6.455e-004 1.187e-003 
1.228e-003 5.886e+006 6.647e+011 1.000e+001 3.320e-004 1.187e-003 
1.229e-003 5.922e+006 6.648e+011 1.000e+001 6.642e-004 1.187e-003 
1.229e-003 5.957e+006 6.649e+011 1.000e+001 5.069e-004 1.187e-003 
1.229e-003 5.993e+006 6.650e+011 1.000e+001 1.571e-004 1.187e-003 
1.229e-003 6.030e+006 6.652e+011 1.000e+001 6.917e-004 1.187e-003 
1.230e-003 6.067e+006 6.655e+011 1.000e+001 6.870e-004 1.187e-003 
1.230e-003 6.101e+006 6.657e+011 1.000e+001 7.867e-004 1.188e-003 
1.230e-003 6.128e+006 6.638e+011 1.000e+001 3.160e-004 1.188e-003 
1.231e-003 6.159e+006 6.639e+011 1.000e+001 5.020e-004 1.188e-003 
1.231e-003 6.195e+006 6.642e+011 1.000e+001 5.239e-004 1.188e-003 
1.231e-003 6.230e+006 6.642e+011 1.000e+001 7.775e-004 1.188e-003 
1.231e-003 6.266e+006 6.642e+011 1.000e+001 5.304e-004 1.188e-003 
1.232e-003 6.303e+006 6.643e+011 1.000e+001 6.340e-004 1.188e-003 
1.232e-003 6.339e+006 6.644e+011 1.000e+001 5.003e-004 1.188e-003 
1.232e-003 6.376e+006 6.646e+011 1.000e+001 8.826e-005 1.188e-003 
1.233e-003 6.412e+006 6.646e+011 1.000e+001 3.678e-004 1.188e-003 
1.233e-003 6.448e+006 6.647e+011 1.000e+001 4.859e-004 1.188e-003 
1.233e-003 6.484e+006 6.648e+011 1.000e+001 5.400e-004 1.188e-003 
1.234e-003 6.521e+006 6.652e+011 1.000e+001 5.953e-004 1.188e-003 
1.234e-003 6.557e+006 6.650e+011 1.000e+001 5.749e-004 1.188e-003 
1.234e-003 6.593e+006 6.651e+011 1.000e+001 6.597e-004 1.188e-003 
1.234e-003 6.631e+006 6.652e+011 1.000e+001 7.003e-004 1.188e-003 
1.235e-003 6.666e+006 6.657e+011 1.000e+001 9.397e-004 1.188e-003 
1.235e-003 6.703e+006 6.659e+011 1.000e+001 4.963e-004 1.188e-003 
1.235e-003 6.741e+006 6.658e+011 1.000e+001 7.360e-004 1.189e-003 
1.236e-003 6.779e+006 6.658e+011 1.000e+001 2.120e-004 1.189e-003 
1.236e-003 6.816e+006 6.659e+011 1.000e+001 5.184e-004 1.189e-003 
1.236e-003 6.853e+006 6.663e+011 1.000e+001 2.900e-005 1.189e-003 
1.237e-003 6.889e+006 6.663e+011 1.000e+001 1.486e-003 1.189e-003 
1.237e-003 6.926e+006 6.663e+011 1.000e+001 7.842e-004 1.189e-003 
1.237e-003 6.962e+006 6.664e+011 1.000e+001 7.462e-004 1.189e-003 
1.237e-003 6.999e+006 6.665e+011 1.000e+001 1.048e-003 1.189e-003 
1.238e-003 7.035e+006 6.668e+011 1.000e+001 5.471e-004 1.189e-003 
1.238e-003 7.072e+006 6.668e+011 1.000e+001 4.478e-004 1.189e-003 
1.238e-003 7.108e+006 6.670e+011 1.000e+001 3.755e-004 1.189e-003 
1.239e-003 7.145e+006 6.671e+011 1.000e+001 1.289e-003 1.189e-003 
1.239e-003 7.180e+006 6.674e+011 1.000e+001 7.759e-004 1.189e-003 
1.239e-003 7.216e+006 6.677e+011 1.000e+001 6.848e-004 1.189e-003 
1.240e-003 7.253e+006 6.677e+011 1.000e+001 6.710e-004 1.189e-003 
1.240e-003 7.291e+006 6.679e+011 1.000e+001 4.922e-004 1.189e-003 
1.240e-003 7.328e+006 6.678e+011 1.000e+001 8.303e-004 1.189e-003 
1.241e-003 7.361e+006 6.680e+011 1.000e+001 7.327e-005 1.189e-003 
1.241e-003 7.398e+006 6.684e+011 1.000e+001 6.780e-004 1.189e-003 
1.241e-003 7.434e+006 6.684e+011 1.000e+001 6.882e-004 1.189e-003 
1.241e-003 7.468e+006 6.685e+011 1.000e+001 1.220e-005 1.189e-003 
1.242e-003 7.500e+006 6.683e+011 1.000e+001 5.100e-004 1.190e-003 
1.242e-003 7.533e+006 6.685e+011 1.000e+001 7.344e-004 1.190e-003 
1.242e-003 7.568e+006 6.688e+011 1.000e+001 5.088e-004 1.190e-003 
1.243e-003 7.603e+006 6.690e+011 1.000e+001 1.249e-003 1.190e-003 
1.243e-003 7.637e+006 6.692e+011 1.000e+001 9.159e-004 1.190e-003 
1.243e-003 7.673e+006 6.693e+011 1.000e+001 8.690e-004 1.190e-003 
1.244e-003 7.709e+006 6.696e+011 1.000e+001 5.863e-004 1.190e-003 
1.244e-003 7.745e+006 6.695e+011 1.000e+001 6.744e-004 1.190e-003 
1.244e-003 7.779e+006 6.696e+011 1.000e+001 5.069e-004 1.190e-003 
1.244e-003 7.815e+006 6.698e+011 1.000e+001 4.939e-004 1.190e-003 
1.245e-003 7.850e+006 6.698e+011 1.000e+001 5.698e-004 1.190e-003 
1.245e-003 7.884e+006 6.703e+011 1.000e+001 4.504e-004 1.190e-003 
1.245e-003 7.920e+006 6.709e+011 1.000e+001 1.091e-004 1.190e-003 
1.246e-003 7.955e+006 6.714e+011 1.000e+001 4.029e-004 1.190e-003 
1.246e-003 7.990e+006 6.716e+011 1.000e+001 9.300e-004 1.190e-003 
1.246e-003 8.022e+006 6.710e+011 1.000e+001 1.128e-003 1.190e-003 
1.246e-003 8.054e+006 6.709e+011 1.000e+001 1.884e-004 1.191e-003 
1.247e-003 8.087e+006 6.713e+011 1.000e+001 3.100e-004 1.191e-003 
1.247e-003 8.120e+006 6.714e+011 1.000e+001 2.222e-004 1.191e-003 
1.247e-003 8.154e+006 6.716e+011 1.000e+001 3.932e-005 1.191e-003 
1.248e-003 8.185e+006 6.720e+011 1.000e+001 2.738e-005 1.191e-003 
1.248e-003 8.207e+006 6.725e+011 1.000e+001 3.158e-004 1.191e-003 
1.248e-003 8.248e+006 6.724e+011 1.000e+001 2.126e-004 1.191e-003 
1.249e-003 8.286e+006 6.725e+011 1.000e+001 1.746e-003 1.191e-003 
1.249e-003 8.321e+006 6.727e+011 1.000e+001 1.739e-003 1.191e-003 
1.249e-003 8.355e+006 6.728e+011 1.000e+001 2.176e-004 1.191e-003 
1.249e-003 8.388e+006 6.733e+011 1.000e+001 4.669e-004 1.191e-003 
1.250e-003 8.421e+006 6.734e+011 1.000e+001 6.730e-004 1.191e-003 
1.250e-003 8.453e+006 6.737e+011 1.000e+001 1.345e-003 1.191e-003 
1.250e-003 8.485e+006 6.738e+011 1.000e+001 1.680e-003 1.191e-003 
1.251e-003 8.518e+006 6.740e+011 1.000e+001 2.020e-003 1.192e-003 
1.251e-003 8.550e+006 6.742e+011 1.000e+001 1.788e-003 1.192e-003 
1.251e-003 8.582e+006 6.746e+011 1.000e+001 5.008e-004 1.192e-003 
1.252e-003 8.612e+006 6.748e+011 1.000e+001 2.022e-003 1.192e-003 
1.252e-003 8.642e+006 6.750e+011 1.000e+001 1.886e-003 1.192e-003 
1.252e-003 8.674e+006 6.752e+011 1.000e+001 2.149e-003 1.192e-003 
1.252e-003 8.705e+006 6.755e+011 1.000e+001 2.479e-003 1.192e-003 
1.253e-003 8.735e+006 6.760e+011 1.000e+001 2.262e-003 1.192e-003 
1.253e-003 8.769e+006 6.763e+011 1.000e+001 2.314e-003 1.192e-003 
1.253e-003 8.802e+006 6.764e+011 1.000e+001 2.152e-003 1.192e-003 
1.254e-003 8.830e+006 6.767e+011 1.000e+001 1.974e-003 1.192e-003 
1.254e-003 8.858e+006 6.774e+011 1.000e+001 2.015e-003 1.192e-003 
1.254e-003 8.869e+006 6.778e+011 1.000e+001 2.279e-003 1.193e-003 
1.255e-003 8.825e+006 6.788e+011 1.000e+001 2.046e-003 1.193e-003 
1.255e-003 8.730e+006 6.816e+011 1.000e+001 1.889e-003 1.194e-003 
1.255e-003 8.605e+006 6.840e+011 1.000e+001 2.810e-003 1.195e-003 
1.256e-003 8.386e+006 6.885e+011 1.000e+001 2.878e-003 1.197e-003 
1.256e-003 7.676e+006 6.625e+011 1.000e+001 1.703e-003 1.202e-003 
1.256e-003 7.175e+006 6.605e+011 1.000e+001 1.443e-003 1.206e-003 
1.256e-003 6.947e+006 6.614e+011 1.000e+001 6.824e-004 1.208e-003 
1.257e-003 6.885e+006 6.631e+011 1.000e+001 8.961e-004 1.209e-003 
1.257e-003 6.825e+006 6.629e+011 1.000e+001 2.181e-004 1.210e-003 
1.257e-003 6.742e+006 6.617e+011 1.000e+001 7.162e-004 1.210e-003 
1.258e-003 6.749e+006 6.622e+011 1.000e+001 3.020e-004 1.211e-003 
1.258e-003 6.702e+006 6.614e+011 1.000e+001 3.309e-004 1.211e-003 
1.258e-003 6.633e+006 6.617e+011 1.000e+001 2.044e-005 1.212e-003 
1.259e-003 6.589e+006 6.623e+011 1.000e+001 4.304e-004 1.213e-003 
1.259e-003 6.574e+006 6.626e+011 1.000e+001 3.419e-004 1.213e-003 
1.259e-003 6.582e+006 6.628e+011 1.000e+001 2.908e-004 1.213e-003 
1.259e-003 6.602e+006 6.631e+011 1.000e+001 3.474e-004 1.213e-003 
1.260e-003 6.623e+006 6.631e+011 1.000e+001 2.233e-004 1.214e-003 
1.260e-003 6.647e+006 6.632e+011 1.000e+001 7.328e-005 1.214e-003 
1.260e-003 6.669e+006 6.634e+011 1.000e+001 1.565e-004 1.214e-003 
1.261e-003 6.691e+006 6.634e+011 1.000e+001 1.451e-004 1.214e-003 
1.261e-003 6.704e+006 6.636e+011 1.000e+001 1.988e-004 1.214e-003 
1.261e-003 6.632e+006 6.566e+011 1.000e+001 1.623e-003 1.215e-003 
1.261e-003 6.514e+006 6.549e+011 1.000e+001 2.782e-004 1.216e-003 
1.262e-003 6.450e+006 6.540e+011 1.000e+001 2.443e-004 1.217e-003 
1.262e-003 6.448e+006 6.541e+011 1.000e+001 5.447e-004 1.217e-003 
1.262e-003 6.445e+006 6.553e+011 1.000e+001 1.390e-003 1.218e-003 
1.263e-003 6.453e+006 6.558e+011 1.000e+001 1.456e-003 1.218e-003 
1.263e-003 6.458e+006 6.567e+011 1.000e+001 1.443e-003 1.218e-003 
1.263e-003 6.420e+006 6.592e+011 1.000e+001 9.930e-004 1.219e-003 
1.264e-003 6.422e+006 6.600e+011 1.000e+001 7.983e-004 1.219e-003 
1.264e-003 6.451e+006 6.602e+011 1.000e+001 2.161e-003 1.219e-003 
1.264e-003 6.488e+006 6.603e+011 1.000e+001 9.840e-004 1.219e-003 
1.264e-003 6.455e+006 6.601e+011 1.000e+001 1.220e-003 1.220e-003 
1.265e-003 6.438e+006 6.610e+011 1.000e+001 7.619e-007 1.220e-003 
1.265e-003 6.453e+006 6.612e+011 1.000e+001 1.658e-004 1.220e-003 
1.265e-003 6.480e+006 6.613e+011 1.000e+001 3.792e-004 1.220e-003 
1.266e-003 6.513e+006 6.614e+011 1.000e+001 5.229e-004 1.220e-003 
1.266e-003 6.548e+006 6.616e+011 1.000e+001 6.319e-005 1.220e-003 
1.266e-003 6.584e+006 6.616e+011 1.000e+001 2.658e-005 1.220e-003 
1.267e-003 6.620e+006 6.617e+011 1.000e+001 6.784e-004 1.221e-003 
1.267e-003 6.655e+006 6.618e+011 1.000e+001 7.607e-004 1.221e-003 
1.267e-003 6.689e+006 6.618e+011 1.000e+001 3.243e-004 1.221e-003 
1.267e-003 6.725e+006 6.619e+011 1.000e+001 6.792e-004 1.221e-003 
1.268e-003 6.758e+006 6.622e+011 1.000e+001 8.352e-004 1.221e-003 
1.268e-003 6.797e+006 6.622e+011 1.000e+001 2.284e-004 1.221e-003 
1.268e-003 6.833e+006 6.625e+011 1.000e+001 4.006e-004 1.221e-003 
1.269e-003 6.868e+006 6.626e+011 1.000e+001 4.084e-004 1.221e-003 
1.269e-003 6.903e+006 6.627e+011 1.000e+001 2.180e-004 1.221e-003 
1.269e-003 6.939e+006 6.631e+011 1.000e+001 3.583e-004 1.221e-003 
1.270e-003 6.975e+006 6.629e+011 1.000e+001 6.429e-004 1.221e-003 
1.270e-003 7.011e+006 6.630e+011 1.000e+001 5.116e-004 1.221e-003 
1.270e-003 7.049e+006 6.632e+011 1.000e+001 5.765e-004 1.221e-003 
1.271e-003 7.086e+006 6.633e+011 1.000e+001 1.612e-004 1.221e-003 
1.271e-003 7.122e+006 6.634e+011 1.000e+001 2.540e-004 1.221e-003 
1.271e-003 7.158e+006 6.635e+011 1.000e+001 5.491e-004 1.221e-003 
1.271e-003 7.193e+006 6.636e+011 1.000e+001 5.729e-004 1.221e-003 
1.272e-003 7.229e+006 6.638e+011 1.000e+001 4.545e-004 1.221e-003 
1.272e-003 7.264e+006 6.639e+011 1.000e+001 5.358e-004 1.221e-003 
1.272e-003 7.299e+006 6.640e+011 1.000e+001 5.262e-004 1.222e-003 
1.273e-003 7.335e+006 6.644e+011 1.000e+001 5.067e-004 1.222e-003 
1.273e-003 7.371e+006 6.643e+011 1.000e+001 5.292e-004 1.222e-003 
1.273e-003 7.406e+006 6.644e+011 1.000e+001 3.190e-004 1.222e-003 
1.274e-003 7.442e+006 6.647e+011 1.000e+001 8.402e-005 1.222e-003 
1.274e-003 7.481e+006 6.647e+011 1.000e+001 5.265e-004 1.222e-003 
1.274e-003 7.519e+006 6.648e+011 1.000e+001 5.823e-004 1.222e-003 
1.274e-003 7.555e+006 6.651e+011 1.000e+001 8.896e-004 1.222e-003 
1.275e-003 7.585e+006 6.652e+011 1.000e+001 3.088e-005 1.222e-003 
1.275e-003 7.619e+006 6.652e+011 1.000e+001 4.985e-004 1.222e-003 
1.275e-003 7.655e+006 6.655e+011 1.000e+001 8.177e-005 1.222e-003 
1.276e-003 7.670e+006 6.654e+011 1.000e+001 3.556e-004 1.222e-003 
1.276e-003 7.664e+006 6.657e+011 1.000e+001 1.499e-003 1.223e-003 
1.276e-003 7.479e+006 6.666e+011 1.000e+001 8.420e-004 1.224e-003 
1.277e-003 7.460e+006 6.664e+011 1.000e+001 3.330e-004 1.225e-003 
1.277e-003 7.484e+006 6.665e+011 1.000e+001 3.788e-004 1.225e-003 
1.277e-003 7.515e+006 6.668e+011 1.000e+001 6.168e-004 1.225e-003 
1.277e-003 7.547e+006 6.670e+011 1.000e+001 5.585e-005 1.225e-003 
1.278e-003 7.579e+006 6.669e+011 1.000e+001 1.809e-004 1.225e-003 
1.278e-003 7.615e+006 6.671e+011 1.000e+001 1.708e-004 1.225e-003 
1.278e-003 7.651e+006 6.673e+011 1.000e+001 2.263e-003 1.225e-003 
1.279e-003 7.687e+006 6.676e+011 1.000e+001 1.555e-003 1.225e-003 
1.279e-003 7.723e+006 6.676e+011 1.000e+001 5.743e-004 1.225e-003 
1.279e-003 7.759e+006 6.677e+011 1.000e+001 4.700e-004 1.225e-003 
1.279e-003 7.792e+006 6.679e+011 1.000e+001 3.833e-004 1.225e-003 
1.280e-003 7.829e+006 6.679e+011 1.000e+001 4.307e-004 1.225e-003 
1.280e-003 7.866e+006 6.680e+011 1.000e+001 8.155e-005 1.225e-003 
1.280e-003 7.901e+006 6.681e+011 1.000e+001 1.969e-004 1.225e-003 
1.281e-003 7.934e+006 6.681e+011 1.000e+001 3.693e-004 1.226e-003 
1.281e-003 7.971e+006 6.682e+011 1.000e+001 9.472e-004 1.226e-003 
1.281e-003 8.006e+006 6.686e+011 1.000e+001 7.452e-004 1.226e-003 
1.282e-003 8.039e+006 6.686e+011 1.000e+001 3.336e-004 1.226e-003 
1.282e-003 8.072e+006 6.688e+011 1.000e+001 5.914e-004 1.226e-003 
1.282e-003 8.105e+006 6.690e+011 1.000e+001 4.703e-004 1.226e-003 
1.282e-003 8.140e+006 6.693e+011 1.000e+001 3.248e-004 1.226e-003 
1.283e-003 8.176e+006 6.697e+011 1.000e+001 7.484e-004 1.226e-003 
1.283e-003 8.212e+006 6.698e+011 1.000e+001 5.270e-004 1.226e-003 
1.283e-003 8.247e+006 6.699e+011 1.000e+001 8.577e-004 1.226e-003 
1.284e-003 8.281e+006 6.700e+011 1.000e+001 8.225e-004 1.226e-003 
1.284e-003 8.314e+006 6.703e+011 1.000e+001 9.039e-004 1.226e-003 
1.284e-003 8.349e+006 6.707e+011 1.000e+001 1.166e-003 1.226e-003 
1.285e-003 8.378e+006 6.707e+011 1.000e+001 5.970e-004 1.226e-003 
1.285e-003 8.410e+006 6.710e+011 1.000e+001 6.940e-004 1.226e-003 
1.285e-003 8.441e+006 6.713e+011 1.000e+001 6.636e-004 1.227e-003 
1.286e-003 8.478e+006 6.717e+011 1.000e+001 6.143e-004 1.227e-003 
1.286e-003 8.512e+006 6.722e+011 1.000e+001 4.229e-004 1.227e-003 
1.286e-003 8.542e+006 6.717e+011 1.000e+001 7.824e-004 1.227e-003 
1.286e-003 8.572e+006 6.721e+011 1.000e+001 1.177e-003 1.227e-003 
1.287e-003 8.605e+006 6.724e+011 1.000e+001 7.771e-004 1.227e-003 
1.287e-003 8.635e+006 6.728e+011 1.000e+001 1.440e-003 1.227e-003 
1.287e-003 8.668e+006 6.732e+011 1.000e+001 1.665e-003 1.227e-003 
1.288e-003 8.701e+006 6.733e+011 1.000e+001 1.992e-003 1.227e-003 
1.288e-003 8.727e+006 6.735e+011 1.000e+001 1.670e-003 1.227e-003 
1.288e-003 8.756e+006 6.738e+011 1.000e+001 6.004e-004 1.227e-003 
1.289e-003 8.786e+006 6.739e+011 1.000e+001 3.723e-004 1.227e-003 
1.289e-003 8.813e+006 6.742e+011 1.000e+001 7.769e-004 1.228e-003 
1.289e-003 8.840e+006 6.746e+011 1.000e+001 7.862e-004 1.228e-003 
1.289e-003 8.863e+006 6.749e+011 1.000e+001 5.857e-004 1.228e-003 
1.290e-003 8.884e+006 6.753e+011 1.000e+001 7.104e-004 1.228e-003 
1.290e-003 8.865e+006 6.757e+011 1.000e+001 2.370e-003 1.228e-003 
1.290e-003 8.780e+006 6.781e+011 1.000e+001 3.618e-003 1.229e-003 
1.291e-003 8.658e+006 6.817e+011 1.000e+001 2.677e-003 1.230e-003 
1.291e-003 8.465e+006 6.855e+011 1.000e+001 3.516e-003 1.232e-003 
1.291e-003 7.848e+006 6.622e+011 1.000e+001 5.226e-003 1.237e-003 
1.292e-003 7.543e+006 6.647e+011 1.000e+001 2.116e-003 1.239e-003 
1.292e-003 7.505e+006 6.656e+011 1.000e+001 1.605e-003 1.240e-003 
1.292e-003 7.489e+006 6.675e+011 1.000e+001 1.865e-003 1.240e-003 
1.292e-003 7.498e+006 6.673e+011 1.000e+001 1.978e-003 1.240e-003 
1.293e-003 7.524e+006 6.679e+011 1.000e+001 2.176e-003 1.240e-003 
1.293e-003 7.548e+006 6.680e+011 1.000e+001 2.143e-003 1.241e-003 
1.293e-003 7.582e+006 6.682e+011 1.000e+001 1.716e-003 1.241e-003 
1.294e-003 7.621e+006 6.685e+011 1.000e+001 2.013e-003 1.241e-003 
1.294e-003 7.658e+006 6.685e+011 1.000e+001 1.942e-003 1.241e-003 
1.294e-003 7.696e+006 6.689e+011 1.000e+001 2.279e-003 1.241e-003 
1.294e-003 7.732e+006 6.687e+011 1.000e+001 2.045e-003 1.241e-003 
1.295e-003 7.768e+006 6.689e+011 1.000e+001 2.047e-003 1.241e-003 
1.295e-003 7.545e+006 6.613e+011 1.000e+001 2.087e-003 1.243e-003 
1.295e-003 7.252e+006 6.582e+011 1.000e+001 2.557e-003 1.245e-003 
1.296e-003 7.048e+006 6.557e+011 1.000e+001 9.332e-004 1.247e-003 
1.296e-003 6.763e+006 6.544e+011 1.000e+001 8.003e-004 1.249e-003 
1.296e-003 6.546e+006 6.545e+011 1.000e+001 2.372e-003 1.251e-003 
1.297e-003 6.381e+006 6.518e+011 1.000e+001 7.812e-004 1.252e-003 
1.297e-003 6.283e+006 6.531e+011 1.000e+001 2.705e-004 1.253e-003 
1.297e-003 6.204e+006 6.549e+011 1.000e+001 4.041e-004 1.254e-003 
1.297e-003 6.148e+006 6.568e+011 1.000e+001 3.884e-004 1.255e-003 
1.298e-003 6.059e+006 6.605e+011 1.000e+001 6.379e-004 1.256e-003 
1.298e-003 6.048e+006 6.614e+011 1.000e+001 1.433e-004 1.256e-003 
1.298e-003 6.063e+006 6.616e+011 1.000e+001 2.844e-005 1.256e-003 
1.299e-003 6.091e+006 6.618e+011 1.000e+001 4.004e-004 1.256e-003 
1.299e-003 6.124e+006 6.618e+011 1.000e+001 1.040e-003 1.256e-003 
1.299e-003 6.159e+006 6.619e+011 1.000e+001 6.573e-004 1.256e-003 
1.300e-003 6.195e+006 6.621e+011 1.000e+001 6.103e-004 1.256e-003 
1.300e-003 6.232e+006 6.621e+011 1.000e+001 7.895e-004 1.257e-003 
1.300e-003 6.269e+006 6.622e+011 1.000e+001 8.423e-004 1.257e-003 
1.301e-003 6.306e+006 6.623e+011 1.000e+001 1.461e-004 1.257e-003 
1.301e-003 6.343e+006 6.625e+011 1.000e+001 3.399e-004 1.257e-003 
1.301e-003 6.332e+006 6.621e+011 1.000e+001 1.398e-004 1.257e-003 
1.301e-003 6.268e+006 6.627e+011 1.000e+001 2.789e-004 1.258e-003 
1.302e-003 6.265e+006 6.634e+011 1.000e+001 2.440e-004 1.258e-003 
1.302e-003 6.283e+006 6.620e+011 1.000e+001 2.495e-004 1.258e-003 
1.302e-003 6.313e+006 6.621e+011 1.000e+001 2.832e-004 1.258e-003 
1.303e-003 6.344e+006 6.623e+011 1.000e+001 2.385e-007 1.258e-003 
1.303e-003 6.378e+006 6.623e+011 1.000e+001 3.825e-004 1.258e-003 
1.303e-003 6.410e+006 6.625e+011 1.000e+001 2.059e-004 1.259e-003 
1.304e-003 6.439e+006 6.628e+011 1.000e+001 3.235e-004 1.259e-003 
1.304e-003 6.469e+006 6.630e+011 1.000e+001 6.875e-004 1.259e-003 
1.304e-003 6.505e+006 6.632e+011 1.000e+001 3.947e-004 1.259e-003 
1.304e-003 6.540e+006 6.632e+011 1.000e+001 7.552e-004 1.259e-003 
1.305e-003 6.574e+006 6.632e+011 1.000e+001 6.469e-004 1.259e-003 
1.305e-003 6.610e+006 6.632e+011 1.000e+001 3.353e-004 1.259e-003 
1.305e-003 6.646e+006 6.633e+011 1.000e+001 5.802e-004 1.259e-003 
1.306e-003 6.685e+006 6.638e+011 1.000e+001 4.726e-004 1.259e-003 
1.306e-003 6.720e+006 6.638e+011 1.000e+001 1.459e-003 1.259e-003 
1.306e-003 6.755e+006 6.640e+011 1.000e+001 1.607e-003 1.259e-003 
1.307e-003 6.791e+006 6.641e+011 1.000e+001 1.315e-003 1.259e-003 
1.307e-003 6.828e+006 6.642e+011 1.000e+001 1.102e-003 1.259e-003 
1.307e-003 6.865e+006 6.646e+011 1.000e+001 1.532e-003 1.259e-003 
1.307e-003 6.903e+006 6.646e+011 1.000e+001 1.233e-003 1.259e-003 
1.308e-003 6.940e+006 6.647e+011 1.000e+001 1.307e-003 1.259e-003 
1.308e-003 6.976e+006 6.648e+011 1.000e+001 2.221e-004 1.259e-003 
1.308e-003 7.013e+006 6.652e+011 1.000e+001 3.369e-004 1.260e-003 
1.309e-003 7.049e+006 6.651e+011 1.000e+001 2.488e-004 1.260e-003 
1.309e-003 7.085e+006 6.653e+011 1.000e+001 1.253e-004 1.260e-003 
1.309e-003 7.122e+006 6.654e+011 1.000e+001 2.136e-004 1.260e-003 
1.309e-003 7.158e+006 6.654e+011 1.000e+001 1.352e-004 1.260e-003 
1.310e-003 7.193e+006 6.662e+011 1.000e+001 1.605e-004 1.260e-003 
1.310e-003 7.230e+006 6.661e+011 1.000e+001 3.610e-004 1.260e-003 
1.310e-003 7.267e+006 6.661e+011 1.000e+001 3.122e-004 1.260e-003 
1.311e-003 7.304e+006 6.665e+011 1.000e+001 1.440e-004 1.260e-003 
1.311e-003 7.341e+006 6.663e+011 1.000e+001 1.873e-004 1.260e-003 
1.311e-003 7.377e+006 6.666e+011 1.000e+001 9.822e-005 1.260e-003 
1.312e-003 7.410e+006 6.667e+011 1.000e+001 7.316e-004 1.260e-003 
1.312e-003 7.446e+006 6.667e+011 1.000e+001 1.517e-004 1.260e-003 
1.312e-003 7.482e+006 6.668e+011 1.000e+001 9.445e-004 1.260e-003 
1.312e-003 7.517e+006 6.670e+011 1.000e+001 2.047e-005 1.260e-003 
1.313e-003 7.554e+006 6.672e+011 1.000e+001 6.849e-005 1.260e-003 
1.313e-003 7.589e+006 6.674e+011 1.000e+001 1.480e-005 1.260e-003 
1.313e-003 7.624e+006 6.675e+011 1.000e+001 1.971e-004 1.260e-003 
1.314e-003 7.660e+006 6.676e+011 1.000e+001 1.929e-004 1.260e-003 
1.314e-003 7.696e+006 6.680e+011 1.000e+001 8.889e-005 1.260e-003 
1.314e-003 7.732e+006 6.685e+011 1.000e+001 2.374e-003 1.261e-003 
1.315e-003 7.768e+006 6.688e+011 1.000e+001 2.124e-003 1.261e-003 
1.315e-003 7.803e+006 6.688e+011 1.000e+001 5.258e-004 1.261e-003 
1.315e-003 7.840e+006 6.689e+011 1.000e+001 1.513e-004 1.261e-003 
1.316e-003 7.874e+006 6.691e+011 1.000e+001 2.769e-004 1.261e-003 
1.316e-003 7.909e+006 6.693e+011 1.000e+001 1.041e-004 1.261e-003 
1.316e-003 7.932e+006 6.688e+011 1.000e+001 1.120e-003 1.261e-003 
1.316e-003 7.961e+006 6.689e+011 1.000e+001 8.392e-005 1.261e-003 
1.317e-003 7.991e+006 6.693e+011 1.000e+001 1.556e-004 1.261e-003 
1.317e-003 8.024e+006 6.694e+011 1.000e+001 2.020e-004 1.261e-003 
1.317e-003 8.059e+006 6.698e+011 1.000e+001 1.541e-004 1.261e-003 
1.318e-003 8.093e+006 6.698e+011 1.000e+001 1.363e-004 1.261e-003 
1.318e-003 8.126e+006 6.699e+011 1.000e+001 9.580e-005 1.261e-003 
1.318e-003 8.161e+006 6.701e+011 1.000e+001 5.081e-004 1.261e-003 
1.319e-003 8.195e+006 6.702e+011 1.000e+001 3.536e-004 1.262e-003 
1.319e-003 8.228e+006 6.704e+011 1.000e+001 2.139e-004 1.262e-003 
1.319e-003 8.259e+006 6.708e+011 1.000e+001 3.922e-004 1.262e-003 
1.319e-003 8.291e+006 6.711e+011 1.000e+001 2.329e-004 1.262e-003 
1.320e-003 8.325e+006 6.712e+011 1.000e+001 1.104e-004 1.262e-003 
1.320e-003 8.358e+006 6.716e+011 1.000e+001 9.514e-005 1.262e-003 
1.320e-003 8.394e+006 6.718e+011 1.000e+001 1.915e-004 1.262e-003 
1.321e-003 8.428e+006 6.720e+011 1.000e+001 3.310e-005 1.262e-003 
1.321e-003 8.462e+006 6.721e+011 1.000e+001 1.834e-004 1.262e-003 
1.321e-003 8.495e+006 6.723e+011 1.000e+001 1.075e-004 1.262e-003 
1.322e-003 8.526e+006 6.725e+011 1.000e+001 2.600e-004 1.262e-003 
1.322e-003 8.560e+006 6.732e+011 1.000e+001 5.816e-006 1.262e-003 
1.322e-003 8.591e+006 6.731e+011 1.000e+001 7.914e-005 1.262e-003 
1.322e-003 8.620e+006 6.734e+011 1.000e+001 9.857e-006 1.262e-003 
1.323e-003 8.651e+006 6.735e+011 1.000e+001 1.567e-003 1.263e-003 
1.323e-003 8.682e+006 6.740e+011 1.000e+001 2.990e-004 1.263e-003 
1.323e-003 8.711e+006 6.740e+011 1.000e+001 2.148e-004 1.263e-003 
1.324e-003 8.741e+006 6.743e+011 1.000e+001 3.657e-004 1.263e-003 
1.324e-003 8.771e+006 6.748e+011 1.000e+001 1.015e-003 1.263e-003 
1.324e-003 8.792e+006 6.752e+011 1.000e+001 6.299e-004 1.263e-003 
1.324e-003 8.808e+006 6.756e+011 1.000e+001 6.035e-004 1.263e-003 
1.325e-003 8.800e+006 6.761e+011 1.000e+001 2.672e-003 1.264e-003 
1.325e-003 8.707e+006 6.788e+011 1.000e+001 2.796e-003 1.265e-003 
1.325e-003 8.571e+006 6.825e+011 1.000e+001 3.134e-003 1.266e-003 
1.326e-003 8.387e+006 6.867e+011 1.000e+001 3.387e-003 1.267e-003 
1.326e-003 7.761e+006 6.615e+011 1.000e+001 4.524e-003 1.272e-003 
1.326e-003 7.277e+006 6.610e+011 1.000e+001 4.129e-003 1.276e-003 
1.327e-003 6.908e+006 6.622e+011 1.000e+001 2.485e-003 1.279e-003 
1.327e-003 6.707e+006 6.614e+011 1.000e+001 8.395e-004 1.280e-003 
1.327e-003 6.642e+006 6.624e+011 1.000e+001 5.660e-005 1.281e-003 
1.327e-003 6.648e+006 6.631e+011 1.000e+001 1.724e-003 1.281e-003 
1.328e-003 6.635e+006 6.629e+011 1.000e+001 9.696e-004 1.282e-003 
1.328e-003 6.583e+006 6.632e+011 1.000e+001 9.671e-004 1.282e-003 
1.328e-003 6.533e+006 6.639e+011 1.000e+001 8.055e-004 1.283e-003 
1.329e-003 6.503e+006 6.650e+011 1.000e+001 3.307e-004 1.283e-003 
1.329e-003 6.498e+006 6.652e+011 1.000e+001 5.047e-004 1.284e-003 
1.329e-003 6.509e+006 6.658e+011 1.000e+001 3.885e-005 1.284e-003 
1.330e-003 6.530e+006 6.657e+011 1.000e+001 1.261e-004 1.284e-003 
1.330e-003 6.553e+006 6.657e+011 1.000e+001 2.117e-004 1.284e-003 
1.330e-003 6.576e+006 6.659e+011 1.000e+001 1.293e-004 1.284e-003 
1.331e-003 6.598e+006 6.662e+011 1.000e+001 2.404e-004 1.285e-003 
1.331e-003 6.612e+006 6.663e+011 1.000e+001 3.379e-004 1.285e-003 
1.331e-003 6.438e+006 6.577e+011 1.000e+001 3.002e-004 1.286e-003 
1.331e-003 6.252e+006 6.597e+011 1.000e+001 4.606e-004 1.288e-003 
1.332e-003 6.108e+006 6.608e+011 1.000e+001 9.666e-004 1.289e-003 
1.332e-003 6.047e+006 6.621e+011 1.000e+001 4.359e-004 1.290e-003 
1.332e-003 6.047e+006 6.611e+011 1.000e+001 6.096e-004 1.290e-003 
1.333e-003 6.059e+006 6.611e+011 1.000e+001 4.722e-004 1.290e-003 
1.333e-003 5.988e+006 6.630e+011 1.000e+001 1.209e-003 1.291e-003 
1.333e-003 5.877e+006 6.639e+011 1.000e+001 4.634e-004 1.292e-003 
1.334e-003 5.843e+006 6.640e+011 1.000e+001 3.479e-004 1.293e-003 
1.334e-003 5.853e+006 6.645e+011 1.000e+001 1.539e-003 1.293e-003 
1.334e-003 5.881e+006 6.645e+011 1.000e+001 1.406e-003 1.293e-003 
1.334e-003 5.915e+006 6.642e+011 1.000e+001 1.569e-003 1.293e-003 
1.335e-003 5.949e+006 6.644e+011 1.000e+001 1.419e-003 1.293e-003 
1.335e-003 5.982e+006 6.644e+011 1.000e+001 1.797e-003 1.293e-003 
1.335e-003 6.018e+006 6.644e+011 1.000e+001 1.686e-003 1.293e-003 
1.336e-003 6.055e+006 6.646e+011 1.000e+001 1.792e-003 1.293e-003 
1.336e-003 6.090e+006 6.645e+011 1.000e+001 1.648e-003 1.293e-003 
1.336e-003 6.127e+006 6.647e+011 1.000e+001 1.771e-003 1.294e-003 
1.337e-003 6.163e+006 6.650e+011 1.000e+001 1.698e-003 1.294e-003 
1.337e-003 6.199e+006 6.648e+011 1.000e+001 1.916e-003 1.294e-003 
1.337e-003 6.233e+006 6.648e+011 1.000e+001 1.938e-003 1.294e-003 
1.337e-003 6.271e+006 6.647e+011 1.000e+001 1.745e-003 1.294e-003 
1.338e-003 6.310e+006 6.648e+011 1.000e+001 1.770e-003 1.294e-003 
1.338e-003 6.343e+006 6.652e+011 1.000e+001 1.723e-003 1.294e-003 
1.338e-003 6.373e+006 6.654e+011 1.000e+001 1.413e-003 1.294e-003 
1.339e-003 6.398e+006 6.656e+011 1.000e+001 1.826e-003 1.294e-003 
1.339e-003 6.432e+006 6.649e+011 1.000e+001 9.789e-004 1.294e-003 
1.339e-003 6.470e+006 6.649e+011 1.000e+001 1.198e-003 1.294e-003 
1.339e-003 6.504e+006 6.648e+011 1.000e+001 1.620e-003 1.294e-003 
1.340e-003 6.540e+006 6.649e+011 1.000e+001 1.352e-003 1.294e-003 
1.340e-003 6.576e+006 6.652e+011 1.000e+001 1.448e-003 1.294e-003 
1.340e-003 6.613e+006 6.654e+011 1.000e+001 1.422e-003 1.294e-003 
1.341e-003 6.649e+006 6.654e+011 1.000e+001 1.208e-003 1.294e-003 
1.341e-003 6.685e+006 6.653e+011 1.000e+001 1.412e-003 1.294e-003 
1.341e-003 6.721e+006 6.654e+011 1.000e+001 1.437e-003 1.295e-003 
1.342e-003 6.758e+006 6.657e+011 1.000e+001 1.368e-003 1.295e-003 
1.342e-003 6.794e+006 6.657e+011 1.000e+001 1.399e-003 1.295e-003 
1.342e-003 6.830e+006 6.658e+011 1.000e+001 1.486e-003 1.295e-003 
1.342e-003 6.866e+006 6.659e+011 1.000e+001 4.255e-004 1.295e-003 
1.343e-003 6.903e+006 6.660e+011 1.000e+001 6.480e-004 1.295e-003 
1.343e-003 6.940e+006 6.661e+011 1.000e+001 5.837e-004 1.295e-003 
1.343e-003 6.976e+006 6.664e+011 1.000e+001 6.832e-004 1.295e-003 
1.344e-003 7.012e+006 6.663e+011 1.000e+001 1.550e-003 1.295e-003 
1.344e-003 7.048e+006 6.665e+011 1.000e+001 1.055e-003 1.295e-003 
1.344e-003 7.085e+006 6.666e+011 1.000e+001 1.601e-003 1.295e-003 
1.345e-003 7.120e+006 6.670e+011 1.000e+001 1.471e-003 1.295e-003 
1.345e-003 7.156e+006 6.669e+011 1.000e+001 1.409e-003 1.295e-003 
1.345e-003 7.193e+006 6.669e+011 1.000e+001 1.380e-003 1.295e-003 
1.346e-003 7.229e+006 6.672e+011 1.000e+001 1.128e-003 1.295e-003 
1.346e-003 7.265e+006 6.673e+011 1.000e+001 1.449e-003 1.295e-003 
1.346e-003 7.302e+006 6.676e+011 1.000e+001 1.328e-003 1.295e-003 
1.346e-003 7.338e+006 6.677e+011 1.000e+001 1.207e-003 1.295e-003 
1.347e-003 7.369e+006 6.675e+011 1.000e+001 1.358e-003 1.295e-003 
1.347e-003 7.405e+006 6.677e+011 1.000e+001 1.306e-003 1.295e-003 
1.347e-003 7.440e+006 6.678e+011 1.000e+001 1.206e-003 1.296e-003 
1.348e-003 7.477e+006 6.680e+011 1.000e+001 1.170e-003 1.296e-003 
1.348e-003 7.513e+006 6.682e+011 1.000e+001 1.142e-003 1.296e-003 
1.348e-003 7.547e+006 6.684e+011 1.000e+001 1.767e-003 1.296e-003 
1.349e-003 7.582e+006 6.687e+011 1.000e+001 1.286e-003 1.296e-003 
1.349e-003 7.616e+006 6.685e+011 1.000e+001 2.058e-004 1.296e-003 
1.349e-003 7.645e+006 6.685e+011 1.000e+001 3.377e-004 1.296e-003 
1.349e-003 7.677e+006 6.686e+011 1.000e+001 1.206e-003 1.296e-003 
1.350e-003 7.711e+006 6.687e+011 1.000e+001 1.351e-003 1.296e-003 
1.350e-003 7.746e+006 6.688e+011 1.000e+001 5.270e-004 1.296e-003 
1.350e-003 7.781e+006 6.691e+011 1.000e+001 1.856e-004 1.296e-003 
1.351e-003 7.815e+006 6.691e+011 1.000e+001 6.889e-006 1.296e-003 
1.351e-003 7.851e+006 6.692e+011 1.000e+001 1.220e-003 1.296e-003 
1.351e-003 7.886e+006 6.694e+011 1.000e+001 1.249e-004 1.296e-003 
1.352e-003 7.924e+006 6.699e+011 1.000e+001 1.213e-003 1.296e-003 
1.352e-003 7.958e+006 6.698e+011 1.000e+001 9.548e-004 1.296e-003 
1.352e-003 7.992e+006 6.701e+011 1.000e+001 9.723e-004 1.297e-003 
1.352e-003 8.027e+006 6.701e+011 1.000e+001 9.250e-004 1.297e-003 
1.353e-003 8.061e+006 6.703e+011 1.000e+001 3.505e-004 1.297e-003 
1.353e-003 8.095e+006 6.708e+011 1.000e+001 9.789e-004 1.297e-003 
1.353e-003 8.128e+006 6.708e+011 1.000e+001 1.413e-003 1.297e-003 
1.354e-003 8.162e+006 6.709e+011 1.000e+001 1.011e-003 1.297e-003 
1.354e-003 8.195e+006 6.711e+011 1.000e+001 1.323e-003 1.297e-003 
1.354e-003 8.228e+006 6.716e+011 1.000e+001 1.425e-003 1.297e-003 
1.354e-003 8.262e+006 6.718e+011 1.000e+001 8.816e-004 1.297e-003 
1.355e-003 8.298e+006 6.718e+011 1.000e+001 1.249e-003 1.297e-003 
1.355e-003 8.331e+006 6.720e+011 1.000e+001 8.453e-004 1.297e-003 
1.355e-003 8.365e+006 6.722e+011 1.000e+001 7.882e-004 1.297e-003 
1.356e-003 8.397e+006 6.726e+011 1.000e+001 1.017e-003 1.297e-003 
1.356e-003 8.425e+006 6.729e+011 1.000e+001 8.012e-004 1.297e-003 
1.356e-003 8.453e+006 6.732e+011 1.000e+001 1.007e-003 1.298e-003 
1.357e-003 8.480e+006 6.732e+011 1.000e+001 5.716e-004 1.298e-003 
1.357e-003 8.510e+006 6.736e+011 1.000e+001 6.491e-004 1.298e-003 
1.357e-003 8.540e+006 6.741e+011 1.000e+001 5.612e-004 1.298e-003 
1.357e-003 8.569e+006 6.742e+011 1.000e+001 7.537e-004 1.298e-003 
1.358e-003 8.599e+006 6.743e+011 1.000e+001 1.041e-003 1.298e-003 
1.358e-003 8.632e+006 6.749e+011 1.000e+001 1.463e-003 1.298e-003 
1.358e-003 8.668e+006 6.751e+011 1.000e+001 9.098e-006 1.298e-003 
1.359e-003 8.692e+006 6.740e+011 1.000e+001 6.007e-004 1.298e-003 
1.359e-003 8.700e+006 6.748e+011 1.000e+001 4.928e-004 1.299e-003 
1.359e-003 8.707e+006 6.753e+011 1.000e+001 4.019e-004 1.299e-003 
1.360e-003 8.661e+006 6.761e+011 1.000e+001 1.790e-003 1.299e-003 
1.360e-003 8.552e+006 6.797e+011 1.000e+001 9.744e-004 1.300e-003 
1.360e-003 8.397e+006 6.835e+011 1.000e+001 1.115e-003 1.302e-003 
1.360e-003 7.816e+006 6.629e+011 1.000e+001 3.115e-003 1.306e-003 
1.361e-003 7.270e+006 6.617e+011 1.000e+001 2.678e-003 1.310e-003 
1.361e-003 6.871e+006 6.625e+011 1.000e+001 1.105e-003 1.313e-003 
1.361e-003 6.630e+006 6.616e+011 1.000e+001 2.936e-005 1.315e-003 
1.362e-003 6.541e+006 6.630e+011 1.000e+001 1.262e-003 1.316e-003 
1.362e-003 6.538e+006 6.634e+011 1.000e+001 1.939e-003 1.316e-003 
1.362e-003 6.546e+006 6.633e+011 1.000e+001 2.719e-003 1.317e-003 
1.363e-003 6.521e+006 6.634e+011 1.000e+001 2.531e-003 1.317e-003 
1.363e-003 6.467e+006 6.636e+011 1.000e+001 2.433e-003 1.318e-003 
1.363e-003 6.429e+006 6.643e+011 1.000e+001 2.308e-003 1.318e-003 
1.364e-003 6.417e+006 6.644e+011 1.000e+001 2.033e-003 1.319e-003 
1.364e-003 6.424e+006 6.650e+011 1.000e+001 1.802e-003 1.319e-003 
1.364e-003 6.443e+006 6.653e+011 1.000e+001 1.971e-003 1.319e-003 
1.364e-003 6.470e+006 6.651e+011 1.000e+001 1.889e-003 1.319e-003 
1.365e-003 6.501e+006 6.652e+011 1.000e+001 1.957e-003 1.319e-003 
1.365e-003 6.530e+006 6.654e+011 1.000e+001 2.056e-003 1.320e-003 
1.365e-003 6.557e+006 6.653e+011 1.000e+001 2.089e-003 1.320e-003 
1.366e-003 6.583e+006 6.655e+011 1.000e+001 1.848e-003 1.320e-003 
1.366e-003 6.609e+006 6.657e+011 1.000e+001 2.090e-003 1.320e-003 
1.366e-003 6.632e+006 6.656e+011 1.000e+001 2.000e-003 1.320e-003 
1.367e-003 6.647e+006 6.660e+011 1.000e+001 2.105e-003 1.320e-003 
1.367e-003 6.615e+006 6.668e+011 1.000e+001 2.207e-003 1.321e-003 
1.367e-003 6.470e+006 6.578e+011 1.000e+001 3.837e-004 1.322e-003 
1.367e-003 6.298e+006 6.601e+011 1.000e+001 5.750e-004 1.324e-003 
1.368e-003 6.301e+006 6.592e+011 1.000e+001 1.538e-003 1.324e-003 
1.368e-003 6.308e+006 6.587e+011 1.000e+001 1.377e-003 1.324e-003 
1.368e-003 6.302e+006 6.581e+011 1.000e+001 1.528e-003 1.324e-003 
1.369e-003 6.302e+006 6.592e+011 1.000e+001 1.699e-003 1.325e-003 
1.369e-003 6.259e+006 6.617e+011 1.000e+001 2.430e-003 1.325e-003 
1.369e-003 6.214e+006 6.621e+011 1.000e+001 2.891e-003 1.326e-003 
1.369e-003 6.205e+006 6.627e+011 1.000e+001 2.823e-003 1.326e-003 
1.370e-003 6.225e+006 6.627e+011 1.000e+001 2.916e-003 1.326e-003 
1.370e-003 6.254e+006 6.632e+011 1.000e+001 2.797e-003 1.327e-003 
1.370e-003 6.288e+006 6.631e+011 1.000e+001 2.905e-003 1.327e-003 
1.371e-003 6.324e+006 6.632e+011 1.000e+001 2.553e-003 1.327e-003 
1.371e-003 6.359e+006 6.633e+011 1.000e+001 2.371e-003 1.327e-003 
1.371e-003 6.392e+006 6.633e+011 1.000e+001 2.140e-003 1.327e-003 
1.372e-003 6.426e+006 6.634e+011 1.000e+001 1.144e-003 1.327e-003 
1.372e-003 6.460e+006 6.635e+011 1.000e+001 1.925e-003 1.327e-003 
1.372e-003 6.490e+006 6.637e+011 1.000e+001 2.948e-003 1.327e-003 
1.372e-003 6.524e+006 6.639e+011 1.000e+001 2.446e-003 1.327e-003 
1.373e-003 6.560e+006 6.640e+011 1.000e+001 2.299e-003 1.327e-003 
1.373e-003 6.595e+006 6.640e+011 1.000e+001 2.991e-003 1.327e-003 
1.373e-003 6.631e+006 6.642e+011 1.000e+001 2.689e-003 1.327e-003 
1.374e-003 6.667e+006 6.643e+011 1.000e+001 2.229e-003 1.327e-003 
1.374e-003 6.703e+006 6.641e+011 1.000e+001 2.689e-003 1.327e-003 
1.374e-003 6.739e+006 6.645e+011 1.000e+001 2.750e-003 1.327e-003 
1.375e-003 6.774e+006 6.646e+011 1.000e+001 2.660e-003 1.327e-003 
1.375e-003 6.813e+006 6.647e+011 1.000e+001 2.723e-003 1.327e-003 
1.375e-003 6.851e+006 6.651e+011 1.000e+001 2.511e-003 1.327e-003 
1.375e-003 6.886e+006 6.649e+011 1.000e+001 2.822e-003 1.328e-003 
1.376e-003 6.912e+006 6.649e+011 1.000e+001 2.779e-003 1.328e-003 
1.376e-003 6.942e+006 6.650e+011 1.000e+001 2.941e-003 1.328e-003 
1.376e-003 6.978e+006 6.649e+011 1.000e+001 2.464e-003 1.328e-003 
1.377e-003 7.014e+006 6.650e+011 1.000e+001 2.658e-003 1.328e-003 
1.377e-003 7.050e+006 6.650e+011 1.000e+001 2.823e-003 1.328e-003 
1.377e-003 7.087e+006 6.653e+011 1.000e+001 2.398e-003 1.328e-003 
1.378e-003 7.122e+006 6.654e+011 1.000e+001 2.503e-003 1.328e-003 
1.378e-003 7.157e+006 6.654e+011 1.000e+001 2.318e-003 1.328e-003 
1.378e-003 7.191e+006 6.657e+011 1.000e+001 2.930e-003 1.328e-003 
1.379e-003 7.227e+006 6.656e+011 1.000e+001 2.656e-003 1.328e-003 
1.379e-003 7.262e+006 6.657e+011 1.000e+001 2.775e-003 1.328e-003 
1.379e-003 7.298e+006 6.658e+011 1.000e+001 2.586e-003 1.328e-003 
1.379e-003 7.333e+006 6.659e+011 1.000e+001 2.294e-003 1.328e-003 
1.380e-003 7.366e+006 6.661e+011 1.000e+001 2.390e-003 1.328e-003 
1.380e-003 7.399e+006 6.663e+011 1.000e+001 2.594e-003 1.328e-003 
1.380e-003 7.432e+006 6.667e+011 1.000e+001 2.307e-003 1.329e-003 
1.381e-003 7.467e+006 6.668e+011 1.000e+001 2.385e-003 1.329e-003 
1.381e-003 7.502e+006 6.669e+011 1.000e+001 2.804e-003 1.329e-003 
1.381e-003 7.536e+006 6.672e+011 1.000e+001 2.540e-003 1.329e-003 
1.382e-003 7.569e+006 6.672e+011 1.000e+001 2.498e-003 1.329e-003 
1.382e-003 7.602e+006 6.672e+011 1.000e+001 2.392e-003 1.329e-003 
1.382e-003 7.638e+006 6.673e+011 1.000e+001 2.012e-003 1.329e-003 
1.382e-003 7.669e+006 6.676e+011 1.000e+001 2.110e-003 1.329e-003 
1.383e-003 7.705e+006 6.677e+011 1.000e+001 1.886e-003 1.329e-003 
1.383e-003 7.741e+006 6.679e+011 1.000e+001 2.181e-003 1.329e-003 
1.383e-003 7.775e+006 6.683e+011 1.000e+001 2.007e-003 1.329e-003 
1.384e-003 7.810e+006 6.682e+011 1.000e+001 2.012e-003 1.329e-003 
1.384e-003 7.845e+006 6.682e+011 1.000e+001 1.722e-003 1.329e-003 
1.384e-003 7.881e+006 6.684e+011 1.000e+001 1.747e-003 1.329e-003 
1.384e-003 7.917e+006 6.685e+011 1.000e+001 1.994e-003 1.329e-003 
1.385e-003 7.954e+006 6.686e+011 1.000e+001 1.980e-003 1.329e-003 
1.385e-003 7.976e+006 6.684e+011 1.000e+001 1.192e-003 1.330e-003 
1.385e-003 7.850e+006 6.688e+011 1.000e+001 2.002e-003 1.331e-003 
1.386e-003 7.843e+006 6.698e+011 1.000e+001 2.674e-003 1.331e-003 
1.386e-003 7.857e+006 6.693e+011 1.000e+001 2.167e-003 1.331e-003 
1.386e-003 7.884e+006 6.696e+011 1.000e+001 2.312e-003 1.331e-003 
1.387e-003 7.913e+006 6.700e+011 1.000e+001 2.439e-003 1.332e-003 
1.387e-003 7.945e+006 6.700e+011 1.000e+001 2.684e-003 1.332e-003 
1.387e-003 7.978e+006 6.701e+011 1.000e+001 2.808e-003 1.332e-003 
1.387e-003 8.012e+006 6.702e+011 1.000e+001 3.213e-003 1.332e-003 
1.388e-003 8.046e+006 6.704e+011 1.000e+001 2.494e-003 1.332e-003 
1.388e-003 8.082e+006 6.705e+011 1.000e+001 8.798e-004 1.332e-003 
1.388e-003 8.116e+006 6.706e+011 1.000e+001 2.484e-003 1.332e-003 
1.389e-003 8.146e+006 6.704e+011 1.000e+001 3.334e-003 1.332e-003 
1.389e-003 8.178e+006 6.705e+011 1.000e+001 3.241e-003 1.332e-003 
1.389e-003 8.211e+006 6.710e+011 1.000e+001 3.333e-003 1.332e-003 
1.390e-003 8.243e+006 6.712e+011 1.000e+001 3.269e-003 1.332e-003 
1.390e-003 8.276e+006 6.712e+011 1.000e+001 2.675e-003 1.332e-003 
1.390e-003 8.309e+006 6.714e+011 1.000e+001 1.396e-003 1.332e-003 
1.390e-003 8.342e+006 6.717e+011 1.000e+001 1.807e-003 1.332e-003 
1.391e-003 8.374e+006 6.720e+011 1.000e+001 1.374e-003 1.333e-003 
1.391e-003 8.402e+006 6.724e+011 1.000e+001 1.675e-003 1.333e-003 
1.391e-003 8.434e+006 6.724e+011 1.000e+001 1.355e-003 1.333e-003 
1.392e-003 8.468e+006 6.725e+011 1.000e+001 3.242e-003 1.333e-003 
1.392e-003 8.500e+006 6.727e+011 1.000e+001 2.818e-003 1.333e-003 
1.392e-003 8.531e+006 6.728e+011 1.000e+001 1.933e-003 1.333e-003 
1.393e-003 8.562e+006 6.731e+011 1.000e+001 1.493e-003 1.333e-003 
1.393e-003 8.593e+006 6.733e+011 1.000e+001 1.096e-003 1.333e-003 
1.393e-003 8.621e+006 6.734e+011 1.000e+001 2.673e-003 1.333e-003 
1.394e-003 8.651e+006 6.739e+011 1.000e+001 2.310e-003 1.333e-003 
1.394e-003 8.682e+006 6.742e+011 1.000e+001 2.430e-003 1.333e-003 
1.394e-003 8.712e+006 6.745e+011 1.000e+001 2.251e-003 1.334e-003 
1.394e-003 8.740e+006 6.749e+011 1.000e+001 2.862e-003 1.334e-003 
1.395e-003 8.767e+006 6.751e+011 1.000e+001 2.678e-003 1.334e-003 
1.395e-003 8.793e+006 6.754e+011 1.000e+001 4.897e-004 1.334e-003 
1.395e-003 8.815e+006 6.762e+011 1.000e+001 2.480e-003 1.334e-003 
1.396e-003 8.832e+006 6.769e+011 1.000e+001 1.373e-003 1.334e-003 
1.396e-003 8.772e+006 6.781e+011 1.000e+001 5.600e-004 1.335e-003 
1.396e-003 8.694e+006 6.804e+011 1.000e+001 3.110e-004 1.336e-003 
1.397e-003 8.569e+006 6.832e+011 1.000e+001 6.224e-004 1.337e-003 
1.397e-003 8.352e+006 6.874e+011 1.000e+001 1.532e-003 1.339e-003 
1.397e-003 7.622e+006 6.631e+011 1.000e+001 8.401e-004 1.344e-003 
1.397e-003 7.101e+006 6.635e+011 1.000e+001 2.624e-003 1.348e-003 
1.398e-003 6.840e+006 6.579e+011 1.000e+001 9.258e-005 1.350e-003 
1.398e-003 6.697e+006 6.565e+011 1.000e+001 7.470e-004 1.351e-003 
1.398e-003 6.557e+006 6.562e+011 1.000e+001 2.055e-003 1.353e-003 
1.399e-003 6.290e+006 6.550e+011 1.000e+001 7.876e-004 1.355e-003 
1.399e-003 5.994e+006 6.539e+011 1.000e+001 1.582e-003 1.357e-003 
1.399e-003 5.925e+006 6.543e+011 1.000e+001 6.690e-004 1.358e-003 
1.399e-003 5.870e+006 6.550e+011 1.000e+001 6.074e-004 1.359e-003 
1.400e-003 5.853e+006 6.557e+011 1.000e+001 9.796e-004 1.359e-003 
1.400e-003 5.827e+006 6.576e+011 1.000e+001 1.170e-003 1.359e-003 
1.400e-003 5.814e+006 6.587e+011 1.000e+001 1.129e-003 1.360e-003 
1.401e-003 5.797e+006 6.600e+011 1.000e+001 1.304e-003 1.360e-003 
1.401e-003 5.725e+006 6.624e+011 1.000e+001 9.324e-004 1.361e-003 
1.401e-003 5.615e+006 6.627e+011 1.000e+001 1.888e-003 1.362e-003 
1.402e-003 5.567e+006 6.636e+011 1.000e+001 1.361e-003 1.363e-003 
1.402e-003 5.565e+006 6.634e+011 1.000e+001 2.196e-003 1.363e-003 
1.402e-003 5.584e+006 6.636e+011 1.000e+001 1.679e-003 1.363e-003 
1.402e-003 5.615e+006 6.636e+011 1.000e+001 2.082e-003 1.363e-003 
1.403e-003 5.649e+006 6.636e+011 1.000e+001 2.498e-003 1.363e-003 
1.403e-003 5.684e+006 6.638e+011 1.000e+001 2.196e-003 1.363e-003 
1.403e-003 5.719e+006 6.637e+011 1.000e+001 2.135e-003 1.363e-003 
1.404e-003 5.754e+006 6.639e+011 1.000e+001 1.419e-003 1.364e-003 
1.404e-003 5.788e+006 6.639e+011 1.000e+001 1.369e-003 1.364e-003 
1.404e-003 5.826e+006 6.641e+011 1.000e+001 1.990e-003 1.364e-003 
1.405e-003 5.863e+006 6.640e+011 1.000e+001 1.858e-003 1.364e-003 
1.405e-003 5.899e+006 6.641e+011 1.000e+001 1.107e-003 1.364e-003 
1.405e-003 5.930e+006 6.642e+011 1.000e+001 1.960e-003 1.364e-003 
1.405e-003 5.965e+006 6.645e+011 1.000e+001 2.141e-003 1.364e-003 
1.406e-003 6.000e+006 6.645e+011 1.000e+001 2.018e-003 1.364e-003 
1.406e-003 6.037e+006 6.645e+011 1.000e+001 1.058e-003 1.364e-003 
1.406e-003 6.073e+006 6.645e+011 1.000e+001 2.033e-003 1.364e-003 
1.407e-003 6.110e+006 6.648e+011 1.000e+001 1.987e-003 1.364e-003 
1.407e-003 6.145e+006 6.647e+011 1.000e+001 2.088e-003 1.364e-003 
1.407e-003 6.181e+006 6.648e+011 1.000e+001 2.184e-003 1.364e-003 
1.408e-003 6.216e+006 6.649e+011 1.000e+001 1.956e-003 1.364e-003 
1.408e-003 6.253e+006 6.650e+011 1.000e+001 1.939e-003 1.364e-003 
1.408e-003 6.290e+006 6.654e+011 1.000e+001 1.605e-003 1.364e-003 
1.409e-003 6.330e+006 6.654e+011 1.000e+001 1.799e-003 1.364e-003 
1.409e-003 6.366e+006 6.651e+011 1.000e+001 2.553e-003 1.364e-003 
1.409e-003 6.397e+006 6.650e+011 1.000e+001 2.461e-003 1.365e-003 
1.409e-003 6.432e+006 6.654e+011 1.000e+001 2.454e-003 1.365e-003 
1.410e-003 6.468e+006 6.653e+011 1.000e+001 2.692e-003 1.365e-003 
1.410e-003 6.504e+006 6.653e+011 1.000e+001 2.343e-003 1.365e-003 
1.410e-003 6.538e+006 6.654e+011 1.000e+001 2.261e-003 1.365e-003 
1.411e-003 6.567e+006 6.659e+011 1.000e+001 1.890e-003 1.365e-003 
1.411e-003 6.594e+006 6.662e+011 1.000e+001 1.400e-003 1.365e-003 
1.411e-003 6.630e+006 6.664e+011 1.000e+001 2.113e-003 1.365e-003 
1.412e-003 6.664e+006 6.653e+011 1.000e+001 9.655e-004 1.365e-003 
1.412e-003 6.696e+006 6.658e+011 1.000e+001 1.281e-003 1.365e-003 
1.412e-003 6.734e+006 6.659e+011 1.000e+001 9.741e-004 1.365e-003 
1.412e-003 6.772e+006 6.658e+011 1.000e+001 9.875e-004 1.365e-003 
1.413e-003 6.809e+006 6.659e+011 1.000e+001 9.155e-004 1.365e-003 
1.413e-003 6.845e+006 6.661e+011 1.000e+001 7.431e-004 1.365e-003 
1.413e-003 6.881e+006 6.663e+011 1.000e+001 6.834e-004 1.365e-003 
1.414e-003 6.917e+006 6.664e+011 1.000e+001 2.345e-004 1.365e-003 
1.414e-003 6.954e+006 6.663e+011 1.000e+001 1.197e-003 1.365e-003 
1.414e-003 6.990e+006 6.665e+011 1.000e+001 9.456e-004 1.365e-003 
1.414e-003 7.028e+006 6.668e+011 1.000e+001 9.594e-004 1.366e-003 
1.415e-003 7.064e+006 6.671e+011 1.000e+001 1.734e-004 1.366e-003 
1.415e-003 7.099e+006 6.670e+011 1.000e+001 8.483e-004 1.366e-003 
1.415e-003 7.135e+006 6.671e+011 1.000e+001 1.190e-003 1.366e-003 
1.416e-003 7.172e+006 6.671e+011 1.000e+001 9.535e-004 1.366e-003 
1.416e-003 7.207e+006 6.674e+011 1.000e+001 1.101e-003 1.366e-003 
1.416e-003 7.243e+006 6.675e+011 1.000e+001 8.049e-004 1.366e-003 
1.417e-003 7.278e+006 6.675e+011 1.000e+001 7.494e-004 1.366e-003 
1.417e-003 7.314e+006 6.677e+011 1.000e+001 8.461e-004 1.366e-003 
1.417e-003 7.349e+006 6.678e+011 1.000e+001 8.479e-004 1.366e-003 
1.417e-003 7.386e+006 6.681e+011 1.000e+001 4.514e-004 1.366e-003 
1.418e-003 7.423e+006 6.681e+011 1.000e+001 5.308e-004 1.366e-003 
1.418e-003 7.457e+006 6.685e+011 1.000e+001 1.007e-003 1.366e-003 
1.418e-003 7.493e+006 6.687e+011 1.000e+001 9.609e-004 1.366e-003 
1.419e-003 7.530e+006 6.686e+011 1.000e+001 1.108e-003 1.366e-003 
1.419e-003 7.566e+006 6.689e+011 1.000e+001 9.315e-004 1.366e-003 
1.419e-003 7.602e+006 6.689e+011 1.000e+001 4.817e-004 1.366e-003 
1.420e-003 7.637e+006 6.690e+011 1.000e+001 6.538e-004 1.366e-003 
1.420e-003 7.672e+006 6.689e+011 1.000e+001 5.753e-004 1.366e-003 
1.420e-003 7.707e+006 6.694e+011 1.000e+001 4.808e-004 1.367e-003 
1.420e-003 7.743e+006 6.693e+011 1.000e+001 3.074e-004 1.367e-003 
1.421e-003 7.778e+006 6.693e+011 1.000e+001 3.332e-004 1.367e-003 
1.421e-003 7.807e+006 6.693e+011 1.000e+001 3.165e-004 1.367e-003 
1.421e-003 7.840e+006 6.696e+011 1.000e+001 4.415e-004 1.367e-003 
1.422e-003 7.873e+006 6.696e+011 1.000e+001 1.890e-003 1.367e-003 
1.422e-003 7.907e+006 6.700e+011 1.000e+001 1.587e-003 1.367e-003 
1.422e-003 7.944e+006 6.706e+011 1.000e+001 3.215e-004 1.367e-003 
1.423e-003 7.981e+006 6.711e+011 1.000e+001 7.503e-005 1.367e-003 
1.423e-003 8.018e+006 6.714e+011 1.000e+001 7.090e-004 1.367e-003 
1.423e-003 8.055e+006 6.714e+011 1.000e+001 7.799e-004 1.367e-003 
1.424e-003 8.091e+006 6.716e+011 1.000e+001 1.041e-004 1.367e-003 
1.424e-003 8.124e+006 6.716e+011 1.000e+001 1.015e-003 1.367e-003 
1.424e-003 8.156e+006 6.717e+011 1.000e+001 1.571e-003 1.367e-003 
1.424e-003 8.188e+006 6.720e+011 1.000e+001 4.688e-004 1.367e-003 
1.425e-003 8.219e+006 6.720e+011 1.000e+001 1.520e-003 1.367e-003 
1.425e-003 8.249e+006 6.722e+011 1.000e+001 1.875e-004 1.368e-003 
1.425e-003 8.280e+006 6.723e+011 1.000e+001 1.875e-004 1.368e-003 
1.426e-003 8.311e+006 6.724e+011 1.000e+001 7.564e-006 1.368e-003 
1.426e-003 8.341e+006 6.726e+011 1.000e+001 1.632e-003 1.368e-003 
1.426e-003 8.366e+006 6.728e+011 1.000e+001 9.983e-004 1.368e-003 
1.427e-003 8.396e+006 6.732e+011 1.000e+001 1.066e-003 1.368e-003 
1.427e-003 8.426e+006 6.736e+011 1.000e+001 8.891e-004 1.368e-003 
1.427e-003 8.454e+006 6.736e+011 1.000e+001 7.405e-004 1.368e-003 
1.427e-003 8.481e+006 6.739e+011 1.000e+001 8.518e-004 1.368e-003 
1.428e-003 8.512e+006 6.742e+011 1.000e+001 5.610e-004 1.368e-003 
1.428e-003 8.542e+006 6.747e+011 1.000e+001 3.589e-004 1.369e-003 
1.428e-003 8.572e+006 6.748e+011 1.000e+001 2.937e-004 1.369e-003 
1.429e-003 8.599e+006 6.751e+011 1.000e+001 9.782e-004 1.369e-003 
1.429e-003 8.626e+006 6.753e+011 1.000e+001 3.119e-004 1.369e-003 
1.429e-003 8.651e+006 6.759e+011 1.000e+001 6.103e-004 1.369e-003 
1.429e-003 8.682e+006 6.760e+011 1.000e+001 1.671e-004 1.369e-003 
1.430e-003 8.698e+006 6.759e+011 1.000e+001 8.973e-005 1.369e-003 
1.430e-003 8.700e+006 6.765e+011 1.000e+001 6.945e-004 1.370e-003 
1.430e-003 8.635e+006 6.775e+011 1.000e+001 2.066e-003 1.370e-003 
1.431e-003 8.512e+006 6.810e+011 1.000e+001 1.818e-003 1.371e-003 
1.431e-003 8.318e+006 6.865e+011 1.000e+001 2.434e-003 1.373e-003 
1.431e-003 7.780e+006 6.641e+011 1.000e+001 3.861e-003 1.377e-003 
1.432e-003 7.265e+006 6.633e+011 1.000e+001 1.097e-003 1.381e-003 
1.432e-003 6.876e+006 6.642e+011 1.000e+001 1.009e-003 1.384e-003 
1.432e-003 6.633e+006 6.622e+011 1.000e+001 1.457e-003 1.386e-003 
1.432e-003 6.548e+006 6.636e+011 1.000e+001 2.291e-003 1.387e-003 
1.433e-003 6.558e+006 6.633e+011 1.000e+001 2.272e-003 1.387e-003 
1.433e-003 6.568e+006 6.635e+011 1.000e+001 1.637e-003 1.387e-003 
1.433e-003 6.540e+006 6.634e+011 1.000e+001 1.737e-003 1.388e-003 
1.434e-003 6.489e+006 6.641e+011 1.000e+001 1.879e-003 1.388e-003 
1.434e-003 6.452e+006 6.646e+011 1.000e+001 2.095e-003 1.389e-003 
1.434e-003 6.438e+006 6.651e+011 1.000e+001 2.170e-003 1.389e-003 
1.435e-003 6.444e+006 6.654e+011 1.000e+001 2.239e-003 1.390e-003 
1.435e-003 6.460e+006 6.655e+011 1.000e+001 2.353e-003 1.390e-003 
1.435e-003 6.484e+006 6.656e+011 1.000e+001 2.456e-003 1.390e-003 
1.435e-003 6.512e+006 6.657e+011 1.000e+001 2.318e-003 1.390e-003 
1.436e-003 6.542e+006 6.657e+011 1.000e+001 2.335e-003 1.390e-003 
1.436e-003 6.571e+006 6.659e+011 1.000e+001 2.134e-003 1.390e-003 
1.436e-003 6.599e+006 6.660e+011 1.000e+001 2.348e-003 1.390e-003 
1.437e-003 6.631e+006 6.661e+011 1.000e+001 2.539e-003 1.390e-003 
1.437e-003 6.658e+006 6.660e+011 1.000e+001 2.381e-003 1.391e-003 
1.437e-003 6.683e+006 6.660e+011 1.000e+001 2.365e-003 1.391e-003 
1.438e-003 6.701e+006 6.664e+011 1.000e+001 2.499e-003 1.391e-003 
1.438e-003 6.696e+006 6.620e+011 1.000e+001 2.062e-003 1.391e-003 
1.438e-003 6.527e+006 6.590e+011 1.000e+001 2.243e-003 1.393e-003 
1.439e-003 6.410e+006 6.609e+011 1.000e+001 1.940e-003 1.394e-003 
1.439e-003 6.379e+006 6.598e+011 1.000e+001 2.081e-003 1.394e-003 
1.439e-003 6.397e+006 6.594e+011 1.000e+001 1.857e-003 1.394e-003 
1.439e-003 6.410e+006 6.598e+011 1.000e+001 2.512e-003 1.395e-003 
1.440e-003 6.420e+006 6.605e+011 1.000e+001 2.455e-003 1.395e-003 
1.440e-003 6.407e+006 6.615e+011 1.000e+001 1.835e-003 1.395e-003 
1.440e-003 6.372e+006 6.634e+011 1.000e+001 3.618e-003 1.396e-003 
1.441e-003 6.396e+006 6.631e+011 1.000e+001 2.443e-003 1.396e-003 
1.441e-003 6.288e+006 6.620e+011 1.000e+001 9.756e-004 1.397e-003 
1.441e-003 6.167e+006 6.630e+011 1.000e+001 2.589e-003 1.398e-003 
1.442e-003 6.144e+006 6.635e+011 1.000e+001 2.103e-003 1.399e-003 
1.442e-003 6.163e+006 6.634e+011 1.000e+001 1.783e-003 1.399e-003 
1.442e-003 6.192e+006 6.636e+011 1.000e+001 1.522e-003 1.399e-003 
1.442e-003 6.225e+006 6.637e+011 1.000e+001 2.006e-003 1.399e-003 
1.443e-003 6.261e+006 6.641e+011 1.000e+001 2.014e-003 1.399e-003 
1.443e-003 6.297e+006 6.640e+011 1.000e+001 2.118e-003 1.399e-003 
1.443e-003 6.332e+006 6.638e+011 1.000e+001 2.059e-003 1.399e-003 
1.444e-003 6.368e+006 6.641e+011 1.000e+001 2.092e-003 1.399e-003 
1.444e-003 6.404e+006 6.644e+011 1.000e+001 2.264e-003 1.399e-003 
1.444e-003 6.440e+006 6.642e+011 1.000e+001 9.485e-004 1.399e-003 
1.445e-003 6.476e+006 6.646e+011 1.000e+001 2.092e-003 1.399e-003 
1.445e-003 6.512e+006 6.643e+011 1.000e+001 2.156e-003 1.399e-003 
1.445e-003 6.548e+006 6.646e+011 1.000e+001 2.173e-003 1.399e-003 
1.445e-003 6.585e+006 6.645e+011 1.000e+001 1.846e-003 1.399e-003 
1.446e-003 6.621e+006 6.648e+011 1.000e+001 2.232e-003 1.400e-003 
1.446e-003 6.657e+006 6.648e+011 1.000e+001 2.050e-003 1.400e-003 
1.446e-003 6.692e+006 6.650e+011 1.000e+001 2.222e-003 1.400e-003 
1.447e-003 6.728e+006 6.651e+011 1.000e+001 1.167e-003 1.400e-003 
1.447e-003 6.764e+006 6.651e+011 1.000e+001 1.744e-003 1.400e-003 
1.447e-003 6.797e+006 6.652e+011 1.000e+001 1.658e-003 1.400e-003 
1.447e-003 6.831e+006 6.653e+011 1.000e+001 2.052e-003 1.400e-003 
1.448e-003 6.866e+006 6.657e+011 1.000e+001 2.034e-003 1.400e-003 
1.448e-003 6.901e+006 6.660e+011 1.000e+001 1.741e-003 1.400e-003 
1.448e-003 6.938e+006 6.657e+011 1.000e+001 1.723e-003 1.400e-003 
1.449e-003 6.976e+006 6.656e+011 1.000e+001 1.871e-003 1.400e-003 
1.449e-003 7.013e+006 6.658e+011 1.000e+001 1.969e-003 1.400e-003 
1.449e-003 7.050e+006 6.663e+011 1.000e+001 2.002e-003 1.400e-003 
1.450e-003 7.086e+006 6.662e+011 1.000e+001 1.773e-003 1.400e-003 
1.450e-003 7.122e+006 6.662e+011 1.000e+001 1.985e-003 1.400e-003 
1.450e-003 7.157e+006 6.662e+011 1.000e+001 1.864e-003 1.400e-003 
1.450e-003 7.193e+006 6.666e+011 1.000e+001 1.793e-003 1.400e-003 
1.451e-003 7.230e+006 6.667e+011 1.000e+001 1.822e-003 1.400e-003 
1.451e-003 7.266e+006 6.667e+011 1.000e+001 2.053e-003 1.400e-003 
1.451e-003 7.299e+006 6.668e+011 1.000e+001 2.074e-003 1.401e-003 
1.452e-003 7.337e+006 6.670e+011 1.000e+001 1.999e-003 1.401e-003 
1.452e-003 7.374e+006 6.671e+011 1.000e+001 1.756e-003 1.401e-003 
1.452e-003 7.410e+006 6.672e+011 1.000e+001 1.953e-003 1.401e-003 
1.453e-003 7.446e+006 6.672e+011 1.000e+001 1.675e-003 1.401e-003 
1.453e-003 7.481e+006 6.675e+011 1.000e+001 2.037e-003 1.401e-003 
1.453e-003 7.517e+006 6.678e+011 1.000e+001 1.980e-003 1.401e-003 
1.454e-003 7.553e+006 6.676e+011 1.000e+001 1.526e-003 1.401e-003 
1.454e-003 7.588e+006 6.677e+011 1.000e+001 1.401e-003 1.401e-003 
1.454e-003 7.621e+006 6.678e+011 1.000e+001 1.733e-003 1.401e-003 
1.454e-003 7.655e+006 6.681e+011 1.000e+001 1.903e-003 1.401e-003 
1.455e-003 7.691e+006 6.683e+011 1.000e+001 1.695e-003 1.401e-003 
1.455e-003 7.722e+006 6.685e+011 1.000e+001 1.746e-003 1.401e-003 
1.455e-003 7.756e+006 6.685e+011 1.000e+001 1.726e-003 1.401e-003 
1.456e-003 7.793e+006 6.687e+011 1.000e+001 1.789e-003 1.401e-003 
1.456e-003 7.830e+006 6.690e+011 1.000e+001 1.472e-003 1.401e-003 
1.456e-003 7.866e+006 6.688e+011 1.000e+001 1.871e-003 1.401e-003 
1.457e-003 7.901e+006 6.688e+011 1.000e+001 1.599e-003 1.401e-003 
1.457e-003 7.938e+006 6.688e+011 1.000e+001 1.472e-003 1.402e-003 
1.457e-003 7.975e+006 6.694e+011 1.000e+001 1.213e-003 1.402e-003 
1.457e-003 8.007e+006 6.694e+011 1.000e+001 1.023e-003 1.402e-003 
1.458e-003 8.041e+006 6.695e+011 1.000e+001 1.393e-003 1.402e-003 
1.458e-003 8.076e+006 6.694e+011 1.000e+001 1.347e-003 1.402e-003 
1.458e-003 8.111e+006 6.696e+011 1.000e+001 1.497e-003 1.402e-003 
1.459e-003 8.146e+006 6.699e+011 1.000e+001 1.261e-003 1.402e-003 
1.459e-003 8.182e+006 6.698e+011 1.000e+001 1.291e-003 1.402e-003 
1.459e-003 8.211e+006 6.699e+011 1.000e+001 2.768e-004 1.402e-003 
1.460e-003 8.246e+006 6.699e+011 1.000e+001 3.873e-004 1.402e-003 
1.460e-003 8.281e+006 6.703e+011 1.000e+001 1.194e-003 1.402e-003 
1.460e-003 8.318e+006 6.706e+011 1.000e+001 1.546e-004 1.402e-003 
1.460e-003 8.352e+006 6.707e+011 1.000e+001 2.033e-005 1.402e-003 
1.461e-003 8.385e+006 6.705e+011 1.000e+001 7.828e-005 1.402e-003 
1.461e-003 8.423e+006 6.712e+011 1.000e+001 7.868e-004 1.402e-003 
1.461e-003 8.460e+006 6.711e+011 1.000e+001 7.301e-005 1.402e-003 
1.462e-003 8.494e+006 6.716e+011 1.000e+001 2.355e-004 1.402e-003 
1.462e-003 8.529e+006 6.715e+011 1.000e+001 4.231e-005 1.403e-003 
1.462e-003 8.563e+006 6.715e+011 1.000e+001 1.283e-004 1.403e-003 
1.462e-003 8.600e+006 6.720e+011 1.000e+001 4.717e-004 1.403e-003 
1.463e-003 8.634e+006 6.720e+011 1.000e+001 1.292e-004 1.403e-003 
1.463e-003 8.668e+006 6.723e+011 1.000e+001 1.439e-004 1.403e-003 
1.463e-003 8.702e+006 6.724e+011 1.000e+001 2.877e-004 1.403e-003 
1.464e-003 8.736e+006 6.731e+011 1.000e+001 8.959e-004 1.403e-003 
1.464e-003 8.768e+006 6.732e+011 1.000e+001 1.721e-003 1.403e-003 
1.464e-003 8.800e+006 6.737e+011 1.000e+001 1.634e-003 1.403e-003 
1.465e-003 8.830e+006 6.736e+011 1.000e+001 1.531e-003 1.403e-003 
1.465e-003 8.864e+006 6.738e+011 1.000e+001 2.905e-004 1.403e-003 
1.465e-003 8.897e+006 6.740e+011 1.000e+001 1.447e-003 1.403e-003 
1.465e-003 8.929e+006 6.741e+011 1.000e+001 1.644e-003 1.403e-003 
1.466e-003 8.959e+006 6.749e+011 1.000e+001 4.226e-004 1.403e-003 
1.466e-003 8.987e+006 6.751e+011 1.000e+001 1.929e-003 1.404e-003 
1.466e-003 9.002e+006 6.756e+011 1.000e+001 1.455e-003 1.404e-003 
1.467e-003 9.025e+006 6.758e+011 1.000e+001 1.081e-004 1.404e-003 
1.467e-003 9.045e+006 6.762e+011 1.000e+001 5.084e-005 1.404e-003 
1.467e-003 9.061e+006 6.774e+011 1.000e+001 5.096e-004 1.404e-003 
1.468e-003 9.091e+006 6.774e+011 1.000e+001 2.115e-004 1.404e-003 
1.468e-003 9.122e+006 6.776e+011 1.000e+001 8.152e-005 1.404e-003 
1.468e-003 9.150e+006 6.778e+011 1.000e+001 6.365e-005 1.405e-003 
1.469e-003 9.180e+006 6.776e+011 1.000e+001 4.237e-004 1.405e-003 
1.469e-003 9.208e+006 6.780e+011 1.000e+001 5.757e-004 1.405e-003 
1.469e-003 9.237e+006 6.785e+011 1.000e+001 4.820e-004 1.405e-003 
1.469e-003 9.265e+006 6.787e+011 1.000e+001 6.608e-005 1.405e-003 
1.470e-003 9.220e+006 6.797e+011 1.000e+001 1.538e-003 1.406e-003 
1.470e-003 9.130e+006 6.823e+011 1.000e+001 7.731e-004 1.406e-003 
1.470e-003 8.966e+006 6.833e+011 1.000e+001 5.753e-004 1.408e-003 
1.471e-003 8.539e+006 6.660e+011 1.000e+001 2.173e-003 1.411e-003 
1.471e-003 7.983e+006 6.627e+011 1.000e+001 4.406e-004 1.415e-003 
1.471e-003 7.919e+006 6.645e+011 1.000e+001 1.396e-003 1.416e-003 
1.472e-003 7.899e+006 6.654e+011 1.000e+001 1.312e-004 1.416e-003 
1.472e-003 7.902e+006 6.666e+011 1.000e+001 1.540e-003 1.417e-003 
1.472e-003 7.915e+006 6.667e+011 1.000e+001 4.750e-004 1.417e-003 
1.472e-003 7.935e+006 6.674e+011 1.000e+001 1.076e-004 1.417e-003 
1.473e-003 7.888e+006 6.621e+011 1.000e+001 2.660e-003 1.418e-003 
1.473e-003 7.517e+006 6.614e+011 1.000e+001 2.105e-003 1.421e-003 
1.473e-003 7.324e+006 6.626e+011 1.000e+001 4.903e-004 1.422e-003 
1.474e-003 7.277e+006 6.638e+011 1.000e+001 3.571e-004 1.423e-003 
1.474e-003 7.196e+006 6.634e+011 1.000e+001 7.173e-004 1.424e-003 
1.474e-003 7.102e+006 6.648e+011 1.000e+001 6.245e-004 1.425e-003 
1.475e-003 7.053e+006 6.654e+011 1.000e+001 1.218e-004 1.425e-003 
1.475e-003 7.043e+006 6.665e+011 1.000e+001 5.075e-004 1.426e-003 
1.475e-003 7.044e+006 6.665e+011 1.000e+001 1.005e-004 1.426e-003 
1.475e-003 7.051e+006 6.667e+011 1.000e+001 1.791e-005 1.426e-003 
1.476e-003 7.058e+006 6.670e+011 1.000e+001 1.048e-004 1.426e-003 
1.476e-003 7.045e+006 6.675e+011 1.000e+001 3.092e-004 1.427e-003 
1.476e-003 6.861e+006 6.591e+011 1.000e+001 4.765e-004 1.428e-003 
1.477e-003 6.722e+006 6.612e+011 1.000e+001 4.547e-004 1.430e-003 
1.477e-003 6.662e+006 6.617e+011 1.000e+001 5.893e-005 1.430e-003 
1.477e-003 6.620e+006 6.629e+011 1.000e+001 3.609e-004 1.431e-003 
1.477e-003 6.600e+006 6.640e+011 1.000e+001 7.038e-004 1.431e-003 
1.478e-003 6.569e+006 6.656e+011 1.000e+001 1.414e-003 1.432e-003 
1.478e-003 6.523e+006 6.673e+011 1.000e+001 4.117e-004 1.433e-003 
1.478e-003 6.545e+006 6.674e+011 1.000e+001 7.133e-004 1.433e-003 
1.479e-003 6.580e+006 6.675e+011 1.000e+001 2.333e-004 1.433e-003 
1.479e-003 6.617e+006 6.677e+011 1.000e+001 3.558e-004 1.433e-003 
1.479e-003 6.650e+006 6.680e+011 1.000e+001 9.816e-004 1.433e-003 
1.480e-003 6.685e+006 6.682e+011 1.000e+001 9.982e-004 1.433e-003 
1.480e-003 6.718e+006 6.684e+011 1.000e+001 5.592e-004 1.433e-003 
1.480e-003 6.757e+006 6.685e+011 1.000e+001 3.361e-004 1.433e-003 
1.480e-003 6.797e+006 6.685e+011 1.000e+001 1.068e-003 1.433e-003 
1.481e-003 6.806e+006 6.683e+011 1.000e+001 3.806e-004 1.433e-003 
1.481e-003 6.769e+006 6.693e+011 1.000e+001 1.079e-004 1.434e-003 
1.481e-003 6.769e+006 6.698e+011 1.000e+001 4.836e-004 1.434e-003 
1.482e-003 6.793e+006 6.700e+011 1.000e+001 3.572e-004 1.434e-003 
1.482e-003 6.826e+006 6.702e+011 1.000e+001 1.135e-003 1.434e-003 
1.482e-003 6.861e+006 6.700e+011 1.000e+001 1.307e-003 1.434e-003 
1.483e-003 6.894e+006 6.703e+011 1.000e+001 1.020e-003 1.435e-003 
1.483e-003 6.930e+006 6.702e+011 1.000e+001 9.717e-004 1.435e-003 
1.483e-003 6.967e+006 6.702e+011 1.000e+001 8.789e-004 1.435e-003 
1.484e-003 7.005e+006 6.705e+011 1.000e+001 1.244e-003 1.435e-003 
1.484e-003 7.044e+006 6.708e+011 1.000e+001 6.682e-004 1.435e-003 
1.484e-003 7.082e+006 6.708e+011 1.000e+001 5.083e-004 1.435e-003 
1.484e-003 7.120e+006 6.710e+011 1.000e+001 4.820e-004 1.435e-003 
1.485e-003 7.157e+006 6.709e+011 1.000e+001 4.285e-004 1.435e-003 
1.485e-003 7.194e+006 6.708e+011 1.000e+001 3.351e-004 1.435e-003 
1.485e-003 7.231e+006 6.712e+011 1.000e+001 1.008e-003 1.435e-003 
1.486e-003 7.268e+006 6.712e+011 1.000e+001 1.056e-003 1.435e-003 
1.486e-003 7.306e+006 6.711e+011 1.000e+001 8.715e-004 1.435e-003 
1.486e-003 7.343e+006 6.710e+011 1.000e+001 1.048e-003 1.435e-003 
1.487e-003 7.380e+006 6.713e+011 1.000e+001 9.769e-004 1.435e-003 
1.487e-003 7.417e+006 6.714e+011 1.000e+001 8.495e-004 1.435e-003 
1.487e-003 7.449e+006 6.714e+011 1.000e+001 8.601e-004 1.435e-003 
1.487e-003 7.480e+006 6.719e+011 1.000e+001 1.033e-003 1.435e-003 
1.488e-003 7.514e+006 6.719e+011 1.000e+001 5.781e-004 1.435e-003 
1.488e-003 7.548e+006 6.720e+011 1.000e+001 6.339e-004 1.435e-003 
1.488e-003 7.582e+006 6.721e+011 1.000e+001 6.768e-004 1.435e-003 
1.489e-003 7.616e+006 6.726e+011 1.000e+001 9.135e-004 1.436e-003 
1.489e-003 7.655e+006 6.725e+011 1.000e+001 6.899e-004 1.436e-003 
1.489e-003 7.695e+006 6.723e+011 1.000e+001 5.252e-004 1.436e-003 
1.490e-003 7.732e+006 6.725e+011 1.000e+001 5.916e-004 1.436e-003 
1.490e-003 7.773e+006 6.725e+011 1.000e+001 1.868e-004 1.436e-003 
1.490e-003 7.808e+006 6.727e+011 1.000e+001 7.689e-004 1.436e-003 
1.490e-003 7.693e+006 6.721e+011 1.000e+001 2.252e-003 1.437e-003 
1.491e-003 7.633e+006 6.732e+011 1.000e+001 1.943e-003 1.438e-003 
1.491e-003 7.639e+006 6.736e+011 1.000e+001 2.244e-003 1.438e-003 
1.491e-003 7.662e+006 6.734e+011 1.000e+001 1.265e-003 1.438e-003 
1.492e-003 7.694e+006 6.734e+011 1.000e+001 2.282e-004 1.438e-003 
1.492e-003 7.725e+006 6.733e+011 1.000e+001 1.529e-004 1.438e-003 
1.492e-003 7.757e+006 6.733e+011 1.000e+001 2.089e-004 1.438e-003 
1.492e-003 7.788e+006 6.735e+011 1.000e+001 1.609e-003 1.438e-003 
1.493e-003 7.821e+006 6.737e+011 1.000e+001 7.365e-004 1.438e-003 
1.493e-003 7.855e+006 6.737e+011 1.000e+001 1.172e-003 1.438e-003 
1.493e-003 7.890e+006 6.738e+011 1.000e+001 3.207e-004 1.438e-003 
1.494e-003 7.926e+006 6.741e+011 1.000e+001 1.127e-003 1.438e-003 
1.494e-003 7.960e+006 6.746e+011 1.000e+001 1.531e-003 1.439e-003 
1.494e-003 7.991e+006 6.749e+011 1.000e+001 1.372e-003 1.439e-003 
1.495e-003 8.024e+006 6.749e+011 1.000e+001 1.606e-003 1.439e-003 
1.495e-003 8.057e+006 6.751e+011 1.000e+001 3.923e-004 1.439e-003 
1.495e-003 8.091e+006 6.752e+011 1.000e+001 1.852e-003 1.439e-003 
1.495e-003 8.126e+006 6.753e+011 1.000e+001 1.840e-003 1.439e-003 
1.496e-003 8.160e+006 6.756e+011 1.000e+001 1.641e-003 1.439e-003 
1.496e-003 8.197e+006 6.755e+011 1.000e+001 8.034e-005 1.439e-003 
1.496e-003 8.233e+006 6.756e+011 1.000e+001 5.562e-005 1.439e-003 
1.497e-003 8.272e+006 6.761e+011 1.000e+001 4.264e-004 1.439e-003 
1.497e-003 8.310e+006 6.761e+011 1.000e+001 9.632e-004 1.439e-003 
1.497e-003 8.344e+006 6.764e+011 1.000e+001 6.676e-004 1.439e-003 
1.498e-003 8.373e+006 6.764e+011 1.000e+001 5.649e-004 1.439e-003 
1.498e-003 8.408e+006 6.765e+011 1.000e+001 9.348e-004 1.439e-003 
1.498e-003 8.439e+006 6.764e+011 1.000e+001 2.479e-003 1.439e-003 
1.499e-003 8.468e+006 6.767e+011 1.000e+001 2.328e-003 1.440e-003 
1.499e-003 8.496e+006 6.772e+011 1.000e+001 2.430e-003 1.440e-003 
1.499e-003 8.532e+006 6.773e+011 1.000e+001 2.776e-003 1.440e-003 
1.499e-003 8.560e+006 6.774e+011 1.000e+001 3.260e-003 1.440e-003 
1.500e-003 8.589e+006 6.775e+011 1.000e+001 3.043e-003 1.440e-003 
1.500e-003 8.621e+006 6.776e+011 1.000e+001 3.215e-003 1.440e-003 
1.500e-003 8.653e+006 6.779e+011 1.000e+001 3.183e-003 1.440e-003 
1.501e-003 8.683e+006 6.781e+011 1.000e+001 2.824e-003 1.440e-003 
1.501e-003 8.708e+006 6.785e+011 1.000e+001 3.662e-003 1.440e-003 
1.501e-003 8.733e+006 6.787e+011 1.000e+001 3.063e-003 1.440e-003 
1.502e-003 8.699e+006 6.781e+011 1.000e+001 2.143e-003 1.441e-003 
1.502e-003 8.617e+006 6.808e+011 1.000e+001 2.136e-003 1.442e-003 
1.502e-003 8.498e+006 6.834e+011 1.000e+001 2.609e-003 1.443e-003 
1.502e-003 8.339e+006 6.863e+011 1.000e+001 2.457e-003 1.444e-003 
1.503e-003 7.739e+006 6.634e+011 1.000e+001 2.447e-003 1.449e-003 
1.503e-003 7.229e+006 6.624e+011 1.000e+001 1.476e-003 1.453e-003 
1.503e-003 6.932e+006 6.604e+011 1.000e+001 1.501e-003 1.455e-003 
1.504e-003 6.779e+006 6.577e+011 1.000e+001 2.065e-004 1.456e-003 
1.504e-003 6.663e+006 6.573e+011 1.000e+001 3.216e-004 1.457e-003 
1.504e-003 6.468e+006 6.568e+011 1.000e+001 4.608e-004 1.459e-003 
1.505e-003 6.241e+006 6.549e+011 1.000e+001 5.151e-004 1.461e-003 
1.505e-003 5.998e+006 6.543e+011 1.000e+001 4.345e-004 1.463e-003 
1.505e-003 5.970e+006 6.548e+011 1.000e+001 8.104e-005 1.463e-003 
1.505e-003 5.925e+006 6.563e+011 1.000e+001 6.320e-004 1.464e-003 
1.506e-003 5.875e+006 6.577e+011 1.000e+001 6.950e-004 1.465e-003 
1.506e-003 5.878e+006 6.586e+011 1.000e+001 1.257e-005 1.465e-003 
1.506e-003 5.886e+006 6.587e+011 1.000e+001 1.369e-004 1.465e-003 
1.507e-003 5.891e+006 6.595e+011 1.000e+001 3.629e-005 1.465e-003 
1.507e-003 5.905e+006 6.599e+011 1.000e+001 1.315e-004 1.466e-003 
1.507e-003 5.928e+006 6.606e+011 1.000e+001 2.111e-004 1.466e-003 
1.507e-003 5.953e+006 6.610e+011 1.000e+001 1.277e-004 1.466e-003 
1.508e-003 5.982e+006 6.612e+011 1.000e+001 2.590e-004 1.466e-003 
1.508e-003 6.012e+006 6.614e+011 1.000e+001 2.484e-004 1.466e-003 
1.508e-003 6.044e+006 6.615e+011 1.000e+001 1.453e-004 1.466e-003 
1.509e-003 6.075e+006 6.617e+011 1.000e+001 2.367e-004 1.466e-003 
1.509e-003 6.102e+006 6.620e+011 1.000e+001 3.852e-004 1.466e-003 
1.509e-003 6.177e+006 6.604e+011 1.000e+001 1.053e-004 1.466e-003 
1.510e-003 6.243e+006 6.597e+011 1.000e+001 2.139e-004 1.466e-003 
1.510e-003 6.236e+006 6.613e+011 1.000e+001 7.970e-004 1.466e-003 
1.510e-003 6.258e+006 6.616e+011 1.000e+001 6.313e-004 1.466e-003 
1.510e-003 6.295e+006 6.616e+011 1.000e+001 1.128e-003 1.467e-003 
1.511e-003 6.334e+006 6.616e+011 1.000e+001 6.475e-004 1.467e-003 
1.511e-003 6.374e+006 6.616e+011 1.000e+001 3.495e-004 1.467e-003 
1.511e-003 6.411e+006 6.615e+011 1.000e+001 1.221e-003 1.467e-003 
1.512e-003 6.449e+006 6.616e+011 1.000e+001 6.329e-004 1.467e-003 
1.512e-003 6.487e+006 6.616e+011 1.000e+001 1.014e-003 1.467e-003 
