# Supplementary material for: Strain rate dependency of dislocation plasticity
Source: Nat Commun. 2021 Mar 23;12:1845. doi: 10.1038/s41467-021-21939-1 (PMC7988163; doi:10.1038/s41467-021-21939-1)
Supplement: Supplementary file 3 — Supplementary Data 1 [file 41467_2021_21939_MOESM3_ESM.zip › Supplementary Data 1/DDDSimulationSet1/StrainRate=1e2s-1/InitialDislocationDensity=1.1e11m-2.dat]

#strain(1), stress(Pa), dislocation density(m-2), strain rate(s-1), mean dislocation velocity(km/s), plastic strain(1)
1.784e-006 2.533e+005 1.019e+011 1.000e+002 3.144e-003 3.015e-008 
3.570e-006 5.032e+005 1.019e+011 1.000e+002 3.115e-003 8.781e-008 
5.356e-006 7.514e+005 1.019e+011 1.000e+002 3.115e-003 1.563e-007 
7.141e-006 9.984e+005 1.019e+011 1.000e+002 3.153e-003 2.338e-007 
8.927e-006 1.244e+006 1.019e+011 1.000e+002 3.345e-003 3.177e-007 
1.071e-005 1.490e+006 1.019e+011 1.000e+002 3.513e-003 4.078e-007 
1.250e-005 1.734e+006 1.019e+011 1.000e+002 3.692e-003 5.054e-007 
1.428e-005 1.977e+006 1.019e+011 1.000e+002 3.916e-003 6.075e-007 
1.607e-005 2.212e+006 1.017e+011 1.000e+002 6.593e-003 7.708e-007 
1.786e-005 2.446e+006 1.014e+011 1.000e+002 3.674e-003 9.369e-007 
1.964e-005 2.690e+006 1.012e+011 1.000e+002 2.925e-003 1.033e-006 
2.143e-005 2.923e+006 1.012e+011 1.000e+002 2.938e-003 1.205e-006 
2.321e-005 3.154e+006 1.012e+011 1.000e+002 2.926e-003 1.395e-006 
2.500e-005 3.384e+006 1.013e+011 1.000e+002 3.327e-003 1.592e-006 
2.678e-005 3.610e+006 1.013e+011 1.000e+002 3.680e-003 1.813e-006 
2.857e-005 3.823e+006 1.013e+011 1.000e+002 4.000e-003 2.126e-006 
3.036e-005 4.035e+006 1.014e+011 1.000e+002 3.971e-003 2.445e-006 
3.214e-005 4.236e+006 1.014e+011 1.000e+002 3.666e-003 2.841e-006 
3.393e-005 4.438e+006 1.015e+011 1.000e+002 3.335e-003 3.230e-006 
3.571e-005 4.641e+006 1.016e+011 1.000e+002 3.188e-003 3.610e-006 
3.750e-005 4.844e+006 1.017e+011 1.000e+002 3.130e-003 3.994e-006 
3.929e-005 5.043e+006 1.019e+011 1.000e+002 3.517e-003 4.402e-006 
4.107e-005 5.238e+006 1.022e+011 1.000e+002 4.322e-003 4.840e-006 
4.286e-005 5.432e+006 1.026e+011 1.000e+002 4.117e-003 5.282e-006 
4.464e-005 5.632e+006 1.030e+011 1.000e+002 5.582e-003 5.686e-006 
4.643e-005 5.823e+006 1.028e+011 1.000e+002 4.090e-003 6.149e-006 
4.821e-005 6.004e+006 1.031e+011 1.000e+002 4.259e-003 6.684e-006 
5.000e-005 6.182e+006 1.034e+011 1.000e+002 4.509e-003 7.237e-006 
5.179e-005 6.346e+006 1.037e+011 1.000e+002 5.567e-003 7.893e-006 
5.357e-005 6.493e+006 1.041e+011 1.000e+002 5.440e-003 8.658e-006 
5.536e-005 6.633e+006 1.047e+011 1.000e+002 5.640e-003 9.476e-006 
5.714e-005 6.772e+006 1.053e+011 1.000e+002 5.732e-003 1.030e-005 
5.893e-005 6.900e+006 1.060e+011 1.000e+002 5.996e-003 1.120e-005 
6.071e-005 7.037e+006 1.063e+011 1.000e+002 3.157e-003 1.204e-005 
6.250e-005 7.165e+006 1.066e+011 1.000e+002 8.666e-003 1.294e-005 
6.429e-005 7.278e+006 1.057e+011 1.000e+002 3.253e-003 1.394e-005 
6.607e-005 7.392e+006 1.064e+011 1.000e+002 3.694e-003 1.494e-005 
6.786e-005 7.502e+006 1.070e+011 1.000e+002 5.688e-003 1.597e-005 
6.964e-005 7.626e+006 1.080e+011 1.000e+002 5.970e-003 1.689e-005 
7.143e-005 7.725e+006 1.078e+011 1.000e+002 8.609e-003 1.800e-005 
7.321e-005 7.787e+006 1.074e+011 1.000e+002 7.706e-003 1.935e-005 
7.500e-005 7.883e+006 1.075e+011 1.000e+002 7.247e-003 2.047e-005 
7.679e-005 7.997e+006 1.077e+011 1.000e+002 7.616e-003 2.147e-005 
7.857e-005 8.136e+006 1.081e+011 1.000e+002 5.305e-003 2.229e-005 
8.036e-005 8.300e+006 1.088e+011 1.000e+002 4.837e-003 2.295e-005 
8.214e-005 8.425e+006 1.084e+011 1.000e+002 6.496e-003 2.387e-005 
8.393e-005 8.544e+006 1.093e+011 1.000e+002 6.514e-003 2.483e-005 
8.572e-005 8.653e+006 1.105e+011 1.000e+002 6.904e-003 2.586e-005 
8.750e-005 8.748e+006 1.121e+011 1.000e+002 6.991e-003 2.699e-005 
8.929e-005 8.821e+006 1.139e+011 1.000e+002 7.402e-003 2.827e-005 
9.107e-005 8.897e+006 1.157e+011 1.000e+002 3.415e-003 2.953e-005 
9.286e-005 8.922e+006 1.161e+011 1.000e+002 8.521e-003 3.115e-005 
9.464e-005 8.894e+006 1.178e+011 1.000e+002 1.319e-002 3.313e-005 
9.643e-005 8.795e+006 1.181e+011 1.000e+002 1.461e-002 3.560e-005 
9.822e-005 8.725e+006 1.184e+011 1.000e+002 1.056e-002 3.786e-005 
1.000e-004 8.617e+006 1.175e+011 1.000e+002 1.397e-002 4.040e-005 
1.018e-004 8.451e+006 1.180e+011 1.000e+002 1.337e-002 4.333e-005 
1.036e-004 8.293e+006 1.185e+011 1.000e+002 1.324e-002 4.621e-005 
1.054e-004 8.166e+006 1.195e+011 1.000e+002 1.217e-002 4.888e-005 
1.071e-004 8.082e+006 1.207e+011 1.000e+002 1.197e-002 5.124e-005 
1.089e-004 7.990e+006 1.220e+011 1.000e+002 1.199e-002 5.367e-005 
1.107e-004 7.917e+006 1.234e+011 1.000e+002 6.394e-003 5.596e-005 
1.125e-004 7.840e+006 1.231e+011 1.000e+002 4.921e-003 5.827e-005 
1.143e-004 7.786e+006 1.221e+011 1.000e+002 7.772e-003 6.043e-005 
1.161e-004 7.722e+006 1.214e+011 1.000e+002 2.944e-002 6.266e-005 
1.179e-004 7.654e+006 1.220e+011 1.000e+002 8.908e-003 6.492e-005 
1.196e-004 7.605e+006 1.231e+011 1.000e+002 1.852e-002 6.704e-005 
1.214e-004 7.525e+006 1.210e+011 1.000e+002 1.247e-002 6.938e-005 
1.232e-004 7.490e+006 1.220e+011 1.000e+002 3.491e-004 7.141e-005 
1.250e-004 7.437e+006 1.218e+011 1.000e+002 1.420e-002 7.356e-005 
1.268e-004 7.362e+006 1.218e+011 1.000e+002 2.183e-002 7.587e-005 
1.286e-004 7.313e+006 1.229e+011 1.000e+002 3.698e-002 7.799e-005 
1.304e-004 7.277e+006 1.241e+011 1.000e+002 4.428e-002 8.002e-005 
1.321e-004 7.264e+006 1.253e+011 1.000e+002 1.796e-002 8.190e-005 
1.339e-004 7.300e+006 1.262e+011 1.000e+002 1.836e-002 8.344e-005 
1.357e-004 7.375e+006 1.252e+011 1.000e+002 2.292e-002 8.471e-005 
1.375e-004 7.461e+006 1.240e+011 1.000e+002 1.221e-002 8.590e-005 
1.393e-004 7.508e+006 1.239e+011 1.000e+002 1.267e-002 8.736e-005 
1.411e-004 7.559e+006 1.248e+011 1.000e+002 2.898e-002 8.879e-005 
1.429e-004 7.608e+006 1.249e+011 1.000e+002 1.186e-002 9.024e-005 
1.446e-004 7.680e+006 1.253e+011 1.000e+002 1.017e-002 9.153e-005 
1.464e-004 7.773e+006 1.248e+011 1.000e+002 5.120e-003 9.267e-005 
1.482e-004 7.889e+006 1.253e+011 1.000e+002 1.883e-002 9.365e-005 
1.500e-004 8.018e+006 1.256e+011 1.000e+002 8.852e-003 9.454e-005 
1.518e-004 8.134e+006 1.263e+011 1.000e+002 5.830e-002 9.552e-005 
1.536e-004 8.212e+006 1.275e+011 1.000e+002 2.614e-002 9.677e-005 
1.554e-004 8.257e+006 1.290e+011 1.000e+002 2.550e-002 9.825e-005 
1.571e-004 8.326e+006 1.302e+011 1.000e+002 5.319e-003 9.956e-005 
1.589e-004 8.379e+006 1.318e+011 1.000e+002 2.174e-002 1.010e-004 
1.607e-004 8.371e+006 1.329e+011 1.000e+002 1.778e-002 1.028e-004 
1.625e-004 8.306e+006 1.275e+011 1.000e+002 1.245e-002 1.051e-004 
1.643e-004 8.284e+006 1.285e+011 1.000e+002 5.568e-003 1.070e-004 
1.661e-004 8.278e+006 1.293e+011 1.000e+002 2.657e-002 1.088e-004 
1.679e-004 8.276e+006 1.262e+011 1.000e+002 1.415e-002 1.106e-004 
1.696e-004 8.231e+006 1.235e+011 1.000e+002 8.751e-003 1.127e-004 
1.714e-004 8.154e+006 1.238e+011 1.000e+002 4.562e-002 1.150e-004 
1.732e-004 8.096e+006 1.247e+011 1.000e+002 1.565e-002 1.172e-004 
1.750e-004 8.055e+006 1.260e+011 1.000e+002 7.136e-003 1.193e-004 
1.768e-004 8.014e+006 1.274e+011 1.000e+002 1.478e-002 1.214e-004 
1.786e-004 7.967e+006 1.285e+011 1.000e+002 3.516e-002 1.235e-004 
1.804e-004 7.950e+006 1.297e+011 1.000e+002 1.386e-002 1.254e-004 
1.821e-004 7.888e+006 1.248e+011 1.000e+002 6.193e-003 1.276e-004 
1.839e-004 7.769e+006 1.135e+011 1.000e+002 1.303e-002 1.302e-004 
1.857e-004 7.632e+006 1.136e+011 1.000e+002 1.139e-002 1.329e-004 
1.875e-004 7.482e+006 1.114e+011 1.000e+002 1.898e-002 1.358e-004 
1.893e-004 7.418e+006 1.095e+011 1.000e+002 1.124e-002 1.380e-004 
1.911e-004 7.379e+006 1.090e+011 1.000e+002 7.056e-003 1.400e-004 
1.929e-004 7.419e+006 1.092e+011 1.000e+002 2.858e-003 1.415e-004 
1.946e-004 7.460e+006 1.097e+011 1.000e+002 5.106e-003 1.430e-004 
1.964e-004 7.496e+006 1.102e+011 1.000e+002 6.148e-003 1.446e-004 
1.982e-004 7.525e+006 1.100e+011 1.000e+002 1.248e-002 1.462e-004 
2.000e-004 7.527e+006 1.093e+011 1.000e+002 1.625e-002 1.479e-004 
2.018e-004 7.557e+006 1.095e+011 1.000e+002 1.597e-002 1.495e-004 
2.036e-004 7.537e+006 1.088e+011 1.000e+002 2.106e-002 1.514e-004 
2.054e-004 7.465e+006 1.091e+011 1.000e+002 2.422e-002 1.537e-004 
2.071e-004 7.459e+006 1.103e+011 1.000e+002 2.060e-002 1.556e-004 
2.089e-004 7.478e+006 1.114e+011 1.000e+002 1.392e-002 1.572e-004 
2.107e-004 7.518e+006 1.126e+011 1.000e+002 1.797e-002 1.587e-004 
2.125e-004 7.534e+006 1.141e+011 1.000e+002 1.251e-002 1.604e-004 
2.143e-004 7.522e+006 1.153e+011 1.000e+002 8.029e-003 1.623e-004 
2.161e-004 7.468e+006 1.164e+011 1.000e+002 1.117e-002 1.644e-004 
2.179e-004 7.413e+006 1.176e+011 1.000e+002 1.759e-003 1.666e-004 
2.196e-004 7.305e+006 1.182e+011 1.000e+002 6.052e-003 1.691e-004 
2.214e-004 7.215e+006 1.167e+011 1.000e+002 1.197e-002 1.715e-004 
2.232e-004 7.175e+006 1.175e+011 1.000e+002 7.868e-003 1.736e-004 
2.250e-004 7.133e+006 1.187e+011 1.000e+002 1.584e-002 1.757e-004 
2.268e-004 7.120e+006 1.197e+011 1.000e+002 2.407e-003 1.775e-004 
2.286e-004 7.095e+006 1.184e+011 1.000e+002 3.483e-003 1.795e-004 
2.304e-004 6.985e+006 1.155e+011 1.000e+002 4.262e-003 1.820e-004 
2.321e-004 6.915e+006 1.150e+011 1.000e+002 5.250e-003 1.843e-004 
2.339e-004 6.891e+006 1.149e+011 1.000e+002 2.758e-003 1.863e-004 
2.357e-004 6.896e+006 1.157e+011 1.000e+002 3.658e-003 1.880e-004 
2.375e-004 6.933e+006 1.164e+011 1.000e+002 4.597e-003 1.896e-004 
2.393e-004 6.954e+006 1.130e+011 1.000e+002 2.378e-003 1.912e-004 
2.411e-004 6.962e+006 1.134e+011 1.000e+002 4.525e-003 1.929e-004 
2.429e-004 6.992e+006 1.146e+011 1.000e+002 5.014e-003 1.945e-004 
2.446e-004 7.054e+006 1.138e+011 1.000e+002 2.873e-003 1.959e-004 
2.464e-004 7.154e+006 1.141e+011 1.000e+002 6.480e-004 1.969e-004 
2.482e-004 7.252e+006 1.149e+011 1.000e+002 3.571e-004 1.981e-004 
2.500e-004 7.272e+006 1.128e+011 1.000e+002 5.000e-003 1.997e-004 
2.518e-004 7.277e+006 1.115e+011 1.000e+002 1.464e-003 2.015e-004 
2.536e-004 7.300e+006 1.119e+011 1.000e+002 1.027e-002 2.031e-004 
2.554e-004 7.330e+006 1.127e+011 1.000e+002 1.142e-003 2.047e-004 
2.571e-004 7.373e+006 1.129e+011 1.000e+002 7.572e-003 2.061e-004 
2.589e-004 7.440e+006 1.135e+011 1.000e+002 1.126e-002 2.075e-004 
2.607e-004 7.467e+006 1.112e+011 1.000e+002 1.304e-002 2.091e-004 
2.625e-004 7.535e+006 1.106e+011 1.000e+002 1.276e-002 2.104e-004 
2.643e-004 7.548e+006 1.090e+011 1.000e+002 1.266e-002 2.121e-004 
2.661e-004 7.531e+006 1.087e+011 1.000e+002 1.082e-002 2.140e-004 
2.679e-004 7.535e+006 1.093e+011 1.000e+002 1.531e-002 2.157e-004 
2.696e-004 7.506e+006 1.098e+011 1.000e+002 1.538e-002 2.177e-004 
2.714e-004 7.469e+006 1.105e+011 1.000e+002 1.561e-002 2.198e-004 
2.732e-004 7.465e+006 1.117e+011 1.000e+002 5.941e-003 2.216e-004 
2.750e-004 7.478e+006 1.130e+011 1.000e+002 1.051e-002 2.233e-004 
2.768e-004 7.497e+006 1.131e+011 1.000e+002 1.291e-002 2.249e-004 
2.786e-004 7.472e+006 1.130e+011 1.000e+002 1.054e-002 2.269e-004 
2.804e-004 7.468e+006 1.125e+011 1.000e+002 2.255e-003 2.287e-004 
2.822e-004 7.428e+006 1.118e+011 1.000e+002 1.319e-002 2.308e-004 
2.839e-004 7.376e+006 1.100e+011 1.000e+002 8.889e-003 2.329e-004 
2.857e-004 7.356e+006 1.108e+011 1.000e+002 1.009e-002 2.348e-004 
2.875e-004 7.320e+006 1.107e+011 1.000e+002 7.801e-003 2.369e-004 
2.893e-004 7.341e+006 1.115e+011 1.000e+002 8.656e-003 2.385e-004 
2.911e-004 7.359e+006 1.120e+011 1.000e+002 1.017e-002 2.402e-004 
2.929e-004 7.336e+006 1.105e+011 1.000e+002 1.328e-002 2.421e-004 
2.947e-004 7.241e+006 1.104e+011 1.000e+002 1.497e-002 2.446e-004 
2.964e-004 7.073e+006 1.084e+011 1.000e+002 1.843e-002 2.475e-004 
2.982e-004 6.895e+006 1.058e+011 1.000e+002 1.774e-002 2.505e-004 
3.000e-004 6.757e+006 1.046e+011 1.000e+002 1.302e-002 2.533e-004 
3.018e-004 6.657e+006 1.046e+011 1.000e+002 1.150e-002 2.557e-004 
3.036e-004 6.598e+006 1.052e+011 1.000e+002 1.799e-003 2.579e-004 
3.054e-004 6.598e+006 1.059e+011 1.000e+002 2.341e-002 2.597e-004 
3.072e-004 6.549e+006 1.043e+011 1.000e+002 9.650e-003 2.618e-004 
3.089e-004 6.520e+006 1.046e+011 1.000e+002 1.014e-002 2.638e-004 
3.107e-004 6.519e+006 1.056e+011 1.000e+002 9.630e-003 2.656e-004 
3.125e-004 6.556e+006 1.063e+011 1.000e+002 8.699e-003 2.672e-004 
3.143e-004 6.598e+006 1.067e+011 1.000e+002 8.965e-003 2.687e-004 
3.161e-004 6.615e+006 1.077e+011 1.000e+002 1.008e-002 2.703e-004 
3.179e-004 6.574e+006 1.066e+011 1.000e+002 1.149e-002 2.724e-004 
3.197e-004 6.546e+006 1.070e+011 1.000e+002 1.204e-002 2.744e-004 
3.214e-004 6.485e+006 1.073e+011 1.000e+002 1.117e-002 2.766e-004 
3.232e-004 6.446e+006 1.082e+011 1.000e+002 1.117e-002 2.786e-004 
3.250e-004 6.396e+006 1.058e+011 1.000e+002 1.767e-002 2.808e-004 
3.268e-004 6.336e+006 1.054e+011 1.000e+002 6.660e-003 2.830e-004 
3.286e-004 6.324e+006 1.056e+011 1.000e+002 1.164e-002 2.848e-004 
3.304e-004 6.328e+006 1.060e+011 1.000e+002 3.725e-003 2.866e-004 
3.322e-004 6.306e+006 1.063e+011 1.000e+002 5.822e-003 2.885e-004 
3.339e-004 6.253e+006 1.069e+011 1.000e+002 7.253e-003 2.907e-004 
3.357e-004 6.258e+006 1.077e+011 1.000e+002 3.745e-003 2.924e-004 
3.375e-004 6.259e+006 1.076e+011 1.000e+002 9.540e-003 2.942e-004 
3.393e-004 6.320e+006 1.079e+011 1.000e+002 6.706e-003 2.956e-004 
3.411e-004 6.413e+006 1.084e+011 1.000e+002 6.412e-003 2.967e-004 
3.429e-004 6.522e+006 1.089e+011 1.000e+002 6.644e-003 2.978e-004 
3.447e-004 6.583e+006 1.097e+011 1.000e+002 8.363e-003 2.991e-004 
3.464e-004 6.577e+006 1.078e+011 1.000e+002 1.059e-002 3.009e-004 
3.482e-004 6.558e+006 1.081e+011 1.000e+002 8.074e-003 3.029e-004 
3.500e-004 6.525e+006 1.088e+011 1.000e+002 7.200e-003 3.049e-004 
3.518e-004 6.460e+006 1.096e+011 1.000e+002 2.198e-002 3.071e-004 
3.536e-004 6.385e+006 1.094e+011 1.000e+002 2.704e-002 3.094e-004 
3.554e-004 6.286e+006 1.095e+011 1.000e+002 1.651e-002 3.119e-004 
3.572e-004 6.274e+006 1.098e+011 1.000e+002 3.394e-003 3.137e-004 
3.589e-004 6.310e+006 1.072e+011 1.000e+002 7.298e-003 3.153e-004 
3.607e-004 6.335e+006 1.070e+011 1.000e+002 8.870e-003 3.169e-004 
3.625e-004 6.395e+006 1.074e+011 1.000e+002 9.718e-003 3.183e-004 
3.643e-004 6.454e+006 1.075e+011 1.000e+002 9.312e-003 3.197e-004 
3.661e-004 6.475e+006 1.073e+011 1.000e+002 9.437e-003 3.213e-004 
3.679e-004 6.473e+006 1.074e+011 1.000e+002 8.383e-003 3.231e-004 
3.697e-004 6.513e+006 1.078e+011 1.000e+002 7.347e-003 3.246e-004 
3.714e-004 6.568e+006 1.079e+011 1.000e+002 8.336e-003 3.260e-004 
3.732e-004 6.616e+006 1.081e+011 1.000e+002 8.256e-003 3.275e-004 
3.750e-004 6.641e+006 1.085e+011 1.000e+002 9.434e-003 3.291e-004 
3.768e-004 6.612e+006 1.063e+011 1.000e+002 1.262e-002 3.311e-004 
3.786e-004 6.531e+006 1.060e+011 1.000e+002 1.467e-002 3.334e-004 
3.804e-004 6.437e+006 1.065e+011 1.000e+002 1.286e-002 3.358e-004 
3.822e-004 6.415e+006 1.053e+011 1.000e+002 1.197e-002 3.378e-004 
3.839e-004 6.357e+006 1.051e+011 1.000e+002 1.303e-002 3.400e-004 
3.857e-004 6.301e+006 1.052e+011 1.000e+002 1.106e-002 3.421e-004 
3.875e-004 6.273e+006 1.056e+011 1.000e+002 1.027e-002 3.441e-004 
3.893e-004 6.281e+006 1.060e+011 1.000e+002 9.244e-003 3.458e-004 
3.911e-004 6.275e+006 1.066e+011 1.000e+002 1.031e-002 3.477e-004 
3.929e-004 6.272e+006 1.071e+011 1.000e+002 8.704e-003 3.495e-004 
3.947e-004 6.278e+006 1.076e+011 1.000e+002 9.090e-003 3.512e-004 
3.964e-004 6.286e+006 1.084e+011 1.000e+002 7.635e-003 3.530e-004 
3.982e-004 6.286e+006 1.092e+011 1.000e+002 9.865e-003 3.547e-004 
4.000e-004 6.316e+006 1.097e+011 1.000e+002 6.837e-003 3.563e-004 
4.018e-004 6.383e+006 1.104e+011 1.000e+002 6.499e-003 3.576e-004 
4.036e-004 6.485e+006 1.113e+011 1.000e+002 5.007e-003 3.587e-004 
4.054e-004 6.630e+006 1.120e+011 1.000e+002 4.258e-003 3.595e-004 
4.072e-004 6.724e+006 1.126e+011 1.000e+002 6.166e-003 3.606e-004 
4.089e-004 6.754e+006 1.101e+011 1.000e+002 9.212e-003 3.622e-004 
4.107e-004 6.745e+006 1.082e+011 1.000e+002 9.378e-003 3.641e-004 
4.125e-004 6.727e+006 1.082e+011 1.000e+002 1.043e-002 3.660e-004 
4.143e-004 6.713e+006 1.087e+011 1.000e+002 9.792e-003 3.679e-004 
4.161e-004 6.747e+006 1.093e+011 1.000e+002 7.502e-003 3.694e-004 
4.179e-004 6.802e+006 1.098e+011 1.000e+002 7.412e-003 3.708e-004 
4.197e-004 6.847e+006 1.100e+011 1.000e+002 9.332e-003 3.723e-004 
4.214e-004 6.884e+006 1.103e+011 1.000e+002 7.752e-003 3.738e-004 
4.232e-004 6.924e+006 1.106e+011 1.000e+002 9.074e-003 3.753e-004 
4.250e-004 6.942e+006 1.105e+011 1.000e+002 1.047e-002 3.770e-004 
4.268e-004 6.935e+006 1.104e+011 1.000e+002 8.279e-003 3.788e-004 
4.286e-004 6.958e+006 1.088e+011 1.000e+002 7.845e-003 3.804e-004 
4.304e-004 6.956e+006 1.091e+011 1.000e+002 9.645e-003 3.823e-004 
4.322e-004 6.896e+006 1.082e+011 1.000e+002 1.151e-002 3.844e-004 
4.339e-004 6.851e+006 1.079e+011 1.000e+002 1.167e-002 3.865e-004 
4.357e-004 6.816e+006 1.081e+011 1.000e+002 1.144e-002 3.886e-004 
4.375e-004 6.760e+006 1.081e+011 1.000e+002 1.279e-002 3.907e-004 
4.393e-004 6.710e+006 1.088e+011 1.000e+002 1.116e-002 3.929e-004 
4.411e-004 6.705e+006 1.099e+011 1.000e+002 7.827e-003 3.947e-004 
4.429e-004 6.761e+006 1.096e+011 1.000e+002 7.893e-003 3.961e-004 
4.447e-004 6.757e+006 1.087e+011 1.000e+002 1.032e-002 3.979e-004 
4.464e-004 6.712e+006 1.088e+011 1.000e+002 1.093e-002 4.000e-004 
4.482e-004 6.658e+006 1.093e+011 1.000e+002 1.140e-002 4.022e-004 
4.500e-004 6.592e+006 1.101e+011 1.000e+002 1.077e-002 4.044e-004 
4.518e-004 6.551e+006 1.108e+011 1.000e+002 1.028e-002 4.065e-004 
4.536e-004 6.552e+006 1.112e+011 1.000e+002 1.039e-002 4.083e-004 
4.554e-004 6.499e+006 1.085e+011 1.000e+002 1.251e-002 4.104e-004 
4.572e-004 6.441e+006 1.077e+011 1.000e+002 1.365e-002 4.126e-004 
4.589e-004 6.370e+006 1.064e+011 1.000e+002 1.125e-002 4.149e-004 
4.607e-004 6.345e+006 1.063e+011 1.000e+002 9.906e-003 4.168e-004 
4.625e-004 6.336e+006 1.062e+011 1.000e+002 1.034e-002 4.187e-004 
4.643e-004 6.322e+006 1.061e+011 1.000e+002 9.263e-003 4.206e-004 
4.661e-004 6.319e+006 1.062e+011 1.000e+002 1.083e-002 4.224e-004 
4.679e-004 6.276e+006 1.055e+011 1.000e+002 1.317e-002 4.245e-004 
4.697e-004 6.213e+006 1.042e+011 1.000e+002 1.346e-002 4.267e-004 
4.714e-004 6.106e+006 1.042e+011 1.000e+002 1.381e-002 4.292e-004 
4.732e-004 6.060e+006 1.047e+011 1.000e+002 9.458e-003 4.313e-004 
4.750e-004 6.016e+006 1.051e+011 1.000e+002 1.105e-002 4.334e-004 
4.768e-004 5.954e+006 1.057e+011 1.000e+002 1.022e-002 4.356e-004 
4.786e-004 5.953e+006 1.062e+011 1.000e+002 8.028e-003 4.374e-004 
4.804e-004 6.009e+006 1.065e+011 1.000e+002 6.585e-003 4.388e-004 
4.822e-004 6.078e+006 1.068e+011 1.000e+002 4.952e-003 4.401e-004 
4.839e-004 6.177e+006 1.072e+011 1.000e+002 5.784e-003 4.412e-004 
4.857e-004 6.254e+006 1.076e+011 1.000e+002 6.452e-003 4.425e-004 
4.875e-004 6.314e+006 1.081e+011 1.000e+002 6.828e-003 4.438e-004 
4.893e-004 6.365e+006 1.071e+011 1.000e+002 6.698e-003 4.453e-004 
4.911e-004 6.422e+006 1.072e+011 1.000e+002 6.041e-003 4.467e-004 
4.929e-004 6.512e+006 1.077e+011 1.000e+002 5.804e-003 4.478e-004 
4.947e-004 6.620e+006 1.084e+011 1.000e+002 5.160e-003 4.489e-004 
4.964e-004 6.738e+006 1.092e+011 1.000e+002 4.878e-003 4.498e-004 
4.982e-004 6.847e+006 1.098e+011 1.000e+002 6.298e-003 4.509e-004 
5.000e-004 6.925e+006 1.097e+011 1.000e+002 9.131e-003 4.521e-004 
5.018e-004 6.961e+006 1.094e+011 1.000e+002 8.930e-003 4.536e-004 
5.036e-004 6.972e+006 1.097e+011 1.000e+002 9.105e-003 4.554e-004 
5.054e-004 6.903e+006 1.095e+011 1.000e+002 1.113e-002 4.576e-004 
5.072e-004 6.895e+006 1.102e+011 1.000e+002 9.576e-003 4.595e-004 
5.089e-004 6.911e+006 1.108e+011 1.000e+002 1.050e-002 4.611e-004 
5.107e-004 6.889e+006 1.116e+011 1.000e+002 1.204e-002 4.631e-004 
5.125e-004 6.840e+006 1.111e+011 1.000e+002 1.182e-002 4.652e-004 
5.143e-004 6.798e+006 1.116e+011 1.000e+002 1.234e-002 4.673e-004 
5.161e-004 6.652e+006 1.082e+011 1.000e+002 1.685e-002 4.701e-004 
5.179e-004 6.464e+006 1.077e+011 1.000e+002 1.660e-002 4.732e-004 
5.197e-004 6.344e+006 1.075e+011 1.000e+002 1.228e-002 4.758e-004 
5.214e-004 6.318e+006 1.079e+011 1.000e+002 8.922e-003 4.777e-004 
5.232e-004 6.342e+006 1.084e+011 1.000e+002 8.320e-003 4.794e-004 
5.250e-004 6.412e+006 1.087e+011 1.000e+002 7.273e-003 4.807e-004 
5.268e-004 6.426e+006 1.088e+011 1.000e+002 1.110e-002 4.823e-004 
5.286e-004 6.376e+006 1.090e+011 1.000e+002 1.327e-002 4.845e-004 
5.304e-004 6.283e+006 1.071e+011 1.000e+002 1.375e-002 4.869e-004 
5.322e-004 6.189e+006 1.072e+011 1.000e+002 1.291e-002 4.893e-004 
5.339e-004 6.115e+006 1.081e+011 1.000e+002 1.245e-002 4.916e-004 
5.357e-004 6.059e+006 1.074e+011 1.000e+002 1.153e-002 4.938e-004 
5.375e-004 6.031e+006 1.083e+011 1.000e+002 1.109e-002 4.958e-004 
5.393e-004 5.993e+006 1.069e+011 1.000e+002 1.026e-002 4.978e-004 
5.411e-004 6.017e+006 1.069e+011 1.000e+002 9.486e-003 4.995e-004 
5.429e-004 6.025e+006 1.072e+011 1.000e+002 9.635e-003 5.012e-004 
5.447e-004 6.035e+006 1.078e+011 1.000e+002 1.005e-002 5.029e-004 
5.464e-004 6.031e+006 1.067e+011 1.000e+002 8.895e-003 5.047e-004 
5.482e-004 6.065e+006 1.070e+011 1.000e+002 8.347e-003 5.063e-004 
5.500e-004 6.074e+006 1.074e+011 1.000e+002 9.529e-003 5.080e-004 
5.518e-004 6.073e+006 1.080e+011 1.000e+002 9.310e-003 5.098e-004 
5.536e-004 6.046e+006 1.069e+011 1.000e+002 9.394e-003 5.118e-004 
5.554e-004 6.053e+006 1.072e+011 1.000e+002 9.080e-003 5.135e-004 
5.572e-004 6.087e+006 1.073e+011 1.000e+002 8.577e-003 5.150e-004 
5.589e-004 6.117e+006 1.076e+011 1.000e+002 8.124e-003 5.166e-004 
5.607e-004 6.168e+006 1.079e+011 1.000e+002 7.389e-003 5.181e-004 
5.625e-004 6.182e+006 1.082e+011 1.000e+002 1.090e-002 5.198e-004 
5.643e-004 6.180e+006 1.085e+011 1.000e+002 9.913e-003 5.216e-004 
5.661e-004 6.161e+006 1.088e+011 1.000e+002 1.302e-002 5.235e-004 
5.679e-004 6.153e+006 1.087e+011 1.000e+002 1.002e-002 5.253e-004 
5.697e-004 6.121e+006 1.062e+011 1.000e+002 9.254e-003 5.273e-004 
5.714e-004 6.153e+006 1.062e+011 1.000e+002 8.997e-003 5.289e-004 
5.732e-004 6.176e+006 1.064e+011 1.000e+002 9.402e-003 5.305e-004 
5.750e-004 6.195e+006 1.069e+011 1.000e+002 8.863e-003 5.322e-004 
5.768e-004 6.200e+006 1.070e+011 1.000e+002 9.396e-003 5.339e-004 
5.786e-004 6.208e+006 1.072e+011 1.000e+002 9.040e-003 5.356e-004 
5.804e-004 6.253e+006 1.075e+011 1.000e+002 8.048e-003 5.371e-004 
5.822e-004 6.285e+006 1.073e+011 1.000e+002 1.118e-002 5.387e-004 
5.839e-004 6.208e+006 1.061e+011 1.000e+002 1.354e-002 5.410e-004 
5.857e-004 6.120e+006 1.062e+011 1.000e+002 1.064e-002 5.434e-004 
5.875e-004 6.139e+006 1.063e+011 1.000e+002 9.516e-003 5.450e-004 
5.893e-004 6.148e+006 1.066e+011 1.000e+002 9.296e-003 5.468e-004 
5.911e-004 6.144e+006 1.069e+011 1.000e+002 1.052e-002 5.486e-004 
5.929e-004 6.098e+006 1.074e+011 1.000e+002 1.187e-002 5.507e-004 
5.947e-004 6.082e+006 1.080e+011 1.000e+002 9.091e-003 5.526e-004 
5.964e-004 6.098e+006 1.084e+011 1.000e+002 9.083e-003 5.543e-004 
5.982e-004 6.098e+006 1.089e+011 1.000e+002 9.385e-003 5.560e-004 
6.000e-004 6.078e+006 1.096e+011 1.000e+002 1.071e-002 5.580e-004 
6.018e-004 6.088e+006 1.103e+011 1.000e+002 7.964e-003 5.597e-004 
6.036e-004 6.101e+006 1.106e+011 1.000e+002 8.897e-003 5.614e-004 
6.054e-004 6.087e+006 1.092e+011 1.000e+002 9.509e-003 5.633e-004 
6.072e-004 6.059e+006 1.092e+011 1.000e+002 1.052e-002 5.652e-004 
6.089e-004 6.042e+006 1.069e+011 1.000e+002 1.136e-002 5.671e-004 
6.107e-004 6.033e+006 1.063e+011 1.000e+002 7.391e-003 5.690e-004 
6.125e-004 6.037e+006 1.066e+011 1.000e+002 1.065e-002 5.708e-004 
6.143e-004 6.034e+006 1.070e+011 1.000e+002 8.241e-003 5.726e-004 
6.161e-004 5.972e+006 1.061e+011 1.000e+002 1.323e-002 5.748e-004 
6.179e-004 5.826e+006 1.054e+011 1.000e+002 1.594e-002 5.776e-004 
6.197e-004 5.700e+006 1.057e+011 1.000e+002 1.225e-002 5.802e-004 
6.214e-004 5.643e+006 1.062e+011 1.000e+002 1.244e-002 5.824e-004 
6.232e-004 5.612e+006 1.066e+011 1.000e+002 9.825e-003 5.844e-004 
6.250e-004 5.625e+006 1.072e+011 1.000e+002 9.389e-003 5.861e-004 
6.268e-004 5.657e+006 1.075e+011 1.000e+002 9.361e-003 5.877e-004 
6.286e-004 5.681e+006 1.079e+011 1.000e+002 8.535e-003 5.893e-004 
6.304e-004 5.722e+006 1.083e+011 1.000e+002 7.905e-003 5.908e-004 
6.322e-004 5.791e+006 1.087e+011 1.000e+002 7.300e-003 5.921e-004 
6.339e-004 5.853e+006 1.091e+011 1.000e+002 7.768e-003 5.935e-004 
6.357e-004 5.884e+006 1.096e+011 1.000e+002 3.727e-003 5.950e-004 
6.375e-004 5.896e+006 1.093e+011 1.000e+002 6.454e-003 5.967e-004 
6.393e-004 5.915e+006 1.090e+011 1.000e+002 7.891e-003 5.984e-004 
6.411e-004 5.951e+006 1.075e+011 1.000e+002 8.455e-003 5.999e-004 
6.429e-004 5.961e+006 1.072e+011 1.000e+002 1.001e-002 6.016e-004 
6.447e-004 5.933e+006 1.063e+011 1.000e+002 1.191e-002 6.036e-004 
6.464e-004 5.866e+006 1.056e+011 1.000e+002 1.199e-002 6.059e-004 
6.482e-004 5.833e+006 1.056e+011 1.000e+002 1.067e-002 6.079e-004 
6.500e-004 5.841e+006 1.058e+011 1.000e+002 9.439e-003 6.096e-004 
6.518e-004 5.860e+006 1.061e+011 1.000e+002 1.025e-002 6.113e-004 
6.536e-004 5.864e+006 1.067e+011 1.000e+002 9.616e-003 6.130e-004 
6.554e-004 5.874e+006 1.071e+011 1.000e+002 9.435e-003 6.147e-004 
6.572e-004 5.874e+006 1.076e+011 1.000e+002 8.603e-003 6.165e-004 
6.589e-004 5.891e+006 1.082e+011 1.000e+002 8.518e-003 6.182e-004 
6.607e-004 5.862e+006 1.071e+011 1.000e+002 1.215e-002 6.202e-004 
6.625e-004 5.792e+006 1.065e+011 1.000e+002 1.191e-002 6.225e-004 
6.643e-004 5.768e+006 1.065e+011 1.000e+002 9.854e-003 6.244e-004 
6.661e-004 5.778e+006 1.067e+011 1.000e+002 9.179e-003 6.261e-004 
6.679e-004 5.768e+006 1.069e+011 1.000e+002 1.046e-002 6.280e-004 
6.697e-004 5.755e+006 1.076e+011 1.000e+002 8.276e-003 6.298e-004 
6.714e-004 5.779e+006 1.068e+011 1.000e+002 8.891e-003 6.315e-004 
6.732e-004 5.808e+006 1.072e+011 1.000e+002 8.487e-003 6.331e-004 
6.750e-004 5.863e+006 1.076e+011 1.000e+002 7.384e-003 6.345e-004 
6.768e-004 5.904e+006 1.073e+011 1.000e+002 9.008e-003 6.360e-004 
6.786e-004 5.922e+006 1.075e+011 1.000e+002 9.231e-003 6.376e-004 
6.804e-004 5.921e+006 1.079e+011 1.000e+002 9.976e-003 6.394e-004 
6.822e-004 5.864e+006 1.077e+011 1.000e+002 1.251e-002 6.416e-004 
6.839e-004 5.794e+006 1.082e+011 1.000e+002 1.181e-002 6.439e-004 
6.857e-004 5.743e+006 1.087e+011 1.000e+002 1.226e-002 6.460e-004 
6.875e-004 5.709e+006 1.089e+011 1.000e+002 1.288e-002 6.480e-004 
6.893e-004 5.665e+006 1.078e+011 1.000e+002 1.261e-002 6.501e-004 
6.911e-004 5.625e+006 1.076e+011 1.000e+002 1.008e-002 6.522e-004 
6.929e-004 5.578e+006 1.072e+011 1.000e+002 1.187e-002 6.543e-004 
6.947e-004 5.513e+006 1.065e+011 1.000e+002 1.336e-002 6.565e-004 
6.964e-004 5.469e+006 1.054e+011 1.000e+002 1.034e-002 6.586e-004 
6.982e-004 5.444e+006 1.050e+011 1.000e+002 1.054e-002 6.606e-004 
7.000e-004 5.451e+006 1.051e+011 1.000e+002 9.671e-003 6.623e-004 
7.018e-004 5.475e+006 1.053e+011 1.000e+002 8.505e-003 6.639e-004 
7.036e-004 5.544e+006 1.056e+011 1.000e+002 7.856e-003 6.652e-004 
7.054e-004 5.569e+006 1.052e+011 1.000e+002 9.198e-003 6.669e-004 
7.072e-004 5.498e+006 1.046e+011 1.000e+002 1.522e-002 6.691e-004 
7.089e-004 5.369e+006 1.049e+011 1.000e+002 1.411e-002 6.718e-004 
7.107e-004 5.365e+006 1.054e+011 1.000e+002 9.348e-003 6.736e-004 
7.125e-004 5.385e+006 1.059e+011 1.000e+002 9.846e-003 6.753e-004 
7.143e-004 5.386e+006 1.066e+011 1.000e+002 9.868e-003 6.770e-004 
7.161e-004 5.400e+006 1.074e+011 1.000e+002 8.439e-003 6.787e-004 
7.179e-004 5.447e+006 1.080e+011 1.000e+002 8.350e-003 6.802e-004 
7.197e-004 5.489e+006 1.085e+011 1.000e+002 8.604e-003 6.817e-004 
7.215e-004 5.540e+006 1.090e+011 1.000e+002 8.106e-003 6.831e-004 
7.232e-004 5.592e+006 1.094e+011 1.000e+002 7.579e-003 6.846e-004 
7.250e-004 5.667e+006 1.097e+011 1.000e+002 6.558e-003 6.858e-004 
7.268e-004 5.754e+006 1.100e+011 1.000e+002 6.600e-003 6.870e-004 
7.286e-004 5.842e+006 1.105e+011 1.000e+002 7.678e-003 6.882e-004 
7.304e-004 5.869e+006 1.090e+011 1.000e+002 8.561e-003 6.898e-004 
7.322e-004 5.884e+006 1.092e+011 1.000e+002 7.575e-003 6.915e-004 
7.340e-004 5.955e+006 1.096e+011 1.000e+002 6.521e-003 6.928e-004 
7.357e-004 6.030e+006 1.100e+011 1.000e+002 7.612e-003 6.940e-004 
7.375e-004 6.060e+006 1.085e+011 1.000e+002 9.323e-003 6.956e-004 
7.393e-004 6.050e+006 1.081e+011 1.000e+002 1.236e-002 6.975e-004 
7.411e-004 5.972e+006 1.067e+011 1.000e+002 1.266e-002 6.998e-004 
7.429e-004 5.955e+006 1.066e+011 1.000e+002 1.012e-002 7.017e-004 
7.447e-004 6.007e+006 1.068e+011 1.000e+002 7.415e-003 7.031e-004 
7.465e-004 6.054e+006 1.069e+011 1.000e+002 1.092e-002 7.046e-004 
7.482e-004 6.020e+006 1.073e+011 1.000e+002 1.171e-002 7.066e-004 
7.500e-004 6.017e+006 1.078e+011 1.000e+002 1.014e-002 7.084e-004 
7.518e-004 6.008e+006 1.079e+011 1.000e+002 1.202e-002 7.102e-004 
7.536e-004 5.955e+006 1.063e+011 1.000e+002 1.331e-002 7.124e-004 
7.554e-004 5.898e+006 1.050e+011 1.000e+002 1.135e-002 7.146e-004 
7.572e-004 5.841e+006 1.048e+011 1.000e+002 1.279e-002 7.168e-004 
7.590e-004 5.751e+006 1.046e+011 1.000e+002 1.339e-002 7.192e-004 
7.607e-004 5.667e+006 1.047e+011 1.000e+002 1.362e-002 7.215e-004 
7.625e-004 5.589e+006 1.050e+011 1.000e+002 1.061e-002 7.239e-004 
7.643e-004 5.622e+006 1.055e+011 1.000e+002 7.922e-003 7.254e-004 
7.661e-004 5.682e+006 1.061e+011 1.000e+002 7.079e-003 7.268e-004 
7.679e-004 5.716e+006 1.060e+011 1.000e+002 9.499e-003 7.283e-004 
7.697e-004 5.734e+006 1.064e+011 1.000e+002 9.301e-003 7.300e-004 
7.715e-004 5.742e+006 1.069e+011 1.000e+002 9.572e-003 7.317e-004 
7.732e-004 5.737e+006 1.075e+011 1.000e+002 9.887e-003 7.335e-004 
7.750e-004 5.716e+006 1.082e+011 1.000e+002 1.076e-002 7.355e-004 
7.768e-004 5.679e+006 1.090e+011 1.000e+002 1.143e-002 7.375e-004 
7.786e-004 5.696e+006 1.097e+011 1.000e+002 7.389e-003 7.392e-004 
7.804e-004 5.749e+006 1.102e+011 1.000e+002 7.741e-003 7.406e-004 
7.822e-004 5.758e+006 1.097e+011 1.000e+002 1.076e-002 7.423e-004 
7.840e-004 5.762e+006 1.090e+011 1.000e+002 9.640e-003 7.441e-004 
7.857e-004 5.805e+006 1.087e+011 1.000e+002 7.792e-003 7.456e-004 
7.875e-004 5.846e+006 1.080e+011 1.000e+002 1.313e-002 7.471e-004 
7.893e-004 5.833e+006 1.063e+011 1.000e+002 8.923e-003 7.490e-004 
7.911e-004 5.832e+006 1.062e+011 1.000e+002 8.741e-003 7.508e-004 
7.929e-004 5.853e+006 1.064e+011 1.000e+002 8.881e-003 7.524e-004 
7.947e-004 5.912e+006 1.069e+011 1.000e+002 7.021e-003 7.538e-004 
7.965e-004 6.002e+006 1.075e+011 1.000e+002 6.375e-003 7.549e-004 
7.982e-004 6.071e+006 1.076e+011 1.000e+002 9.656e-003 7.562e-004 
8.000e-004 6.062e+006 1.077e+011 1.000e+002 1.042e-002 7.581e-004 
8.018e-004 6.031e+006 1.077e+011 1.000e+002 1.346e-002 7.601e-004 
8.036e-004 5.892e+006 1.062e+011 1.000e+002 1.587e-002 7.628e-004 
8.054e-004 5.758e+006 1.065e+011 1.000e+002 1.364e-002 7.655e-004 
8.072e-004 5.717e+006 1.072e+011 1.000e+002 1.063e-002 7.676e-004 
8.090e-004 5.706e+006 1.074e+011 1.000e+002 9.870e-003 7.695e-004 
8.107e-004 5.703e+006 1.075e+011 1.000e+002 1.024e-002 7.713e-004 
8.125e-004 5.708e+006 1.075e+011 1.000e+002 9.481e-003 7.730e-004 
8.143e-004 5.752e+006 1.074e+011 1.000e+002 9.227e-003 7.745e-004 
8.161e-004 5.851e+006 1.073e+011 1.000e+002 6.051e-003 7.756e-004 
8.179e-004 5.956e+006 1.076e+011 1.000e+002 5.366e-003 7.767e-004 
8.197e-004 6.027e+006 1.075e+011 1.000e+002 8.073e-003 7.780e-004 
8.215e-004 6.051e+006 1.073e+011 1.000e+002 9.482e-003 7.796e-004 
8.232e-004 6.090e+006 1.072e+011 1.000e+002 8.033e-003 7.811e-004 
8.250e-004 6.142e+006 1.073e+011 1.000e+002 1.015e-002 7.825e-004 
8.268e-004 6.114e+006 1.073e+011 1.000e+002 1.123e-002 7.845e-004 
8.286e-004 6.052e+006 1.074e+011 1.000e+002 1.300e-002 7.867e-004 
8.304e-004 5.976e+006 1.081e+011 1.000e+002 1.360e-002 7.890e-004 
8.322e-004 5.957e+006 1.088e+011 1.000e+002 9.925e-003 7.910e-004 
8.340e-004 5.979e+006 1.095e+011 1.000e+002 8.522e-003 7.926e-004 
8.357e-004 6.045e+006 1.100e+011 1.000e+002 3.285e-003 7.939e-004 
8.375e-004 6.131e+006 1.086e+011 1.000e+002 3.973e-003 7.951e-004 
8.393e-004 6.146e+006 1.081e+011 1.000e+002 2.899e-003 7.968e-004 
8.411e-004 6.128e+006 1.081e+011 1.000e+002 1.098e-002 7.987e-004 
8.429e-004 6.105e+006 1.082e+011 1.000e+002 1.073e-002 8.007e-004 
8.447e-004 6.068e+006 1.066e+011 1.000e+002 1.126e-002 8.027e-004 
8.465e-004 6.028e+006 1.064e+011 1.000e+002 1.193e-002 8.048e-004 
8.482e-004 5.976e+006 1.068e+011 1.000e+002 1.206e-002 8.069e-004 
8.500e-004 5.863e+006 1.054e+011 1.000e+002 1.505e-002 8.095e-004 
8.518e-004 5.715e+006 1.053e+011 1.000e+002 1.618e-002 8.123e-004 
8.536e-004 5.611e+006 1.057e+011 1.000e+002 1.166e-002 8.148e-004 
8.554e-004 5.597e+006 1.060e+011 1.000e+002 9.896e-003 8.167e-004 
8.572e-004 5.607e+006 1.064e+011 1.000e+002 1.009e-002 8.184e-004 
8.590e-004 5.612e+006 1.070e+011 1.000e+002 9.697e-003 8.201e-004 
8.607e-004 5.637e+006 1.073e+011 1.000e+002 9.454e-003 8.217e-004 
8.625e-004 5.652e+006 1.078e+011 1.000e+002 9.463e-003 8.234e-004 
8.643e-004 5.679e+006 1.084e+011 1.000e+002 8.678e-003 8.250e-004 
8.661e-004 5.684e+006 1.074e+011 1.000e+002 9.891e-003 8.268e-004 
8.679e-004 5.676e+006 1.074e+011 1.000e+002 1.120e-002 8.286e-004 
8.697e-004 5.688e+006 1.075e+011 1.000e+002 8.515e-003 8.303e-004 
8.715e-004 5.716e+006 1.076e+011 1.000e+002 1.013e-002 8.319e-004 
8.732e-004 5.745e+006 1.076e+011 1.000e+002 9.442e-003 8.335e-004 
8.750e-004 5.749e+006 1.078e+011 1.000e+002 1.022e-002 8.353e-004 
8.768e-004 5.697e+006 1.066e+011 1.000e+002 1.425e-002 8.374e-004 
8.786e-004 5.679e+006 1.061e+011 1.000e+002 7.915e-003 8.393e-004 
8.804e-004 5.678e+006 1.058e+011 1.000e+002 7.296e-003 8.411e-004 
8.822e-004 5.693e+006 1.057e+011 1.000e+002 1.195e-002 8.428e-004 
8.840e-004 5.705e+006 1.060e+011 1.000e+002 7.566e-003 8.445e-004 
8.857e-004 5.707e+006 1.063e+011 1.000e+002 7.153e-003 8.463e-004 
8.875e-004 5.709e+006 1.066e+011 1.000e+002 1.009e-002 8.480e-004 
8.893e-004 5.713e+006 1.072e+011 1.000e+002 1.168e-002 8.498e-004 
8.911e-004 5.782e+006 1.080e+011 1.000e+002 4.854e-003 8.511e-004 
8.929e-004 5.868e+006 1.081e+011 1.000e+002 6.786e-003 8.523e-004 
8.947e-004 5.941e+006 1.088e+011 1.000e+002 6.832e-003 8.536e-004 
8.965e-004 6.043e+006 1.095e+011 1.000e+002 6.646e-003 8.547e-004 
8.982e-004 6.130e+006 1.099e+011 1.000e+002 6.638e-003 8.558e-004 
9.000e-004 6.247e+006 1.105e+011 1.000e+002 6.489e-003 8.568e-004 
9.018e-004 6.338e+006 1.095e+011 1.000e+002 6.717e-003 8.580e-004 
9.036e-004 6.457e+006 1.091e+011 1.000e+002 7.327e-003 8.589e-004 
9.054e-004 6.549e+006 1.088e+011 1.000e+002 7.473e-003 8.601e-004 
9.072e-004 6.628e+006 1.089e+011 1.000e+002 9.135e-003 8.613e-004 
9.090e-004 6.664e+006 1.092e+011 1.000e+002 9.923e-003 8.629e-004 
9.107e-004 6.665e+006 1.097e+011 1.000e+002 1.053e-002 8.646e-004 
9.125e-004 6.621e+006 1.076e+011 1.000e+002 1.190e-002 8.667e-004 
9.143e-004 6.563e+006 1.078e+011 1.000e+002 1.116e-002 8.689e-004 
9.161e-004 6.518e+006 1.077e+011 1.000e+002 1.194e-002 8.710e-004 
9.179e-004 6.446e+006 1.076e+011 1.000e+002 1.312e-002 8.733e-004 
9.197e-004 6.367e+006 1.080e+011 1.000e+002 1.242e-002 8.756e-004 
9.215e-004 6.327e+006 1.083e+011 1.000e+002 1.325e-002 8.777e-004 
9.232e-004 6.329e+006 1.087e+011 1.000e+002 1.002e-002 8.795e-004 
9.250e-004 6.292e+006 1.069e+011 1.000e+002 1.158e-002 8.815e-004 
9.268e-004 6.244e+006 1.068e+011 1.000e+002 1.228e-002 8.836e-004 
9.286e-004 6.198e+006 1.072e+011 1.000e+002 1.238e-002 8.857e-004 
9.304e-004 6.090e+006 1.069e+011 1.000e+002 1.410e-002 8.883e-004 
9.322e-004 6.003e+006 1.066e+011 1.000e+002 1.271e-002 8.906e-004 
9.340e-004 5.960e+006 1.068e+011 1.000e+002 1.206e-002 8.927e-004 
9.357e-004 5.885e+006 1.054e+011 1.000e+002 1.356e-002 8.950e-004 
9.375e-004 5.798e+006 1.053e+011 1.000e+002 1.330e-002 8.974e-004 
9.393e-004 5.706e+006 1.057e+011 1.000e+002 1.444e-002 8.998e-004 
9.411e-004 5.650e+006 1.062e+011 1.000e+002 1.280e-002 9.020e-004 
9.429e-004 5.655e+006 1.068e+011 1.000e+002 9.366e-003 9.038e-004 
9.447e-004 5.682e+006 1.073e+011 1.000e+002 1.004e-002 9.054e-004 
9.465e-004 5.685e+006 1.069e+011 1.000e+002 9.657e-003 9.071e-004 
9.482e-004 5.699e+006 1.067e+011 1.000e+002 1.052e-002 9.088e-004 
9.500e-004 5.696e+006 1.066e+011 1.000e+002 9.727e-003 9.106e-004 
9.518e-004 5.722e+006 1.068e+011 1.000e+002 8.382e-003 9.122e-004 
9.536e-004 5.769e+006 1.071e+011 1.000e+002 8.461e-003 9.137e-004 
9.554e-004 5.813e+006 1.075e+011 1.000e+002 8.771e-003 9.152e-004 
9.572e-004 5.832e+006 1.081e+011 1.000e+002 9.688e-003 9.168e-004 
9.590e-004 5.828e+006 1.087e+011 1.000e+002 9.671e-003 9.186e-004 
9.607e-004 5.825e+006 1.094e+011 1.000e+002 1.028e-002 9.204e-004 
9.625e-004 5.776e+006 1.083e+011 1.000e+002 1.461e-002 9.226e-004 
9.643e-004 5.732e+006 1.073e+011 1.000e+002 9.680e-003 9.247e-004 
9.661e-004 5.735e+006 1.062e+011 1.000e+002 1.016e-002 9.264e-004 
9.679e-004 5.745e+006 1.059e+011 1.000e+002 9.466e-003 9.281e-004 
9.697e-004 5.767e+006 1.060e+011 1.000e+002 8.992e-003 9.298e-004 
9.715e-004 5.803e+006 1.060e+011 1.000e+002 7.899e-003 9.313e-004 
9.732e-004 5.848e+006 1.061e+011 1.000e+002 7.346e-003 9.328e-004 
9.750e-004 5.913e+006 1.062e+011 1.000e+002 7.298e-003 9.341e-004 
9.768e-004 5.976e+006 1.064e+011 1.000e+002 7.217e-003 9.355e-004 
9.786e-004 6.025e+006 1.067e+011 1.000e+002 7.981e-003 9.369e-004 
9.804e-004 6.067e+006 1.072e+011 1.000e+002 8.233e-003 9.384e-004 
9.822e-004 6.105e+006 1.078e+011 1.000e+002 8.519e-003 9.399e-004 
9.840e-004 6.159e+006 1.081e+011 1.000e+002 7.644e-003 9.414e-004 
9.857e-004 6.230e+006 1.088e+011 1.000e+002 7.124e-003 9.427e-004 
9.875e-004 6.234e+006 1.082e+011 1.000e+002 9.849e-003 9.444e-004 
9.893e-004 6.210e+006 1.084e+011 1.000e+002 1.154e-002 9.464e-004 
9.911e-004 6.174e+006 1.086e+011 1.000e+002 1.047e-002 9.484e-004 
9.929e-004 6.148e+006 1.089e+011 1.000e+002 9.840e-003 9.504e-004 
9.947e-004 6.147e+006 1.091e+011 1.000e+002 9.399e-003 9.522e-004 
9.965e-004 6.146e+006 1.094e+011 1.000e+002 9.618e-003 9.539e-004 
9.982e-004 6.150e+006 1.099e+011 1.000e+002 1.071e-002 9.557e-004 
1.000e-003 6.084e+006 1.067e+011 1.000e+002 1.341e-002 9.579e-004 
1.002e-003 5.997e+006 1.059e+011 1.000e+002 1.248e-002 9.603e-004 
1.004e-003 5.916e+006 1.058e+011 1.000e+002 1.301e-002 9.627e-004 
1.005e-003 5.860e+006 1.060e+011 1.000e+002 1.212e-002 9.649e-004 
1.007e-003 5.844e+006 1.064e+011 1.000e+002 1.047e-002 9.667e-004 
1.009e-003 5.808e+006 1.068e+011 1.000e+002 1.219e-002 9.688e-004 
1.011e-003 5.810e+006 1.072e+011 1.000e+002 8.772e-003 9.706e-004 
1.013e-003 5.873e+006 1.076e+011 1.000e+002 8.031e-003 9.719e-004 
1.014e-003 5.919e+006 1.081e+011 1.000e+002 8.718e-003 9.734e-004 
1.016e-003 5.958e+006 1.086e+011 1.000e+002 8.267e-003 9.749e-004 
1.018e-003 5.986e+006 1.092e+011 1.000e+002 9.361e-003 9.765e-004 
1.020e-003 5.975e+006 1.090e+011 1.000e+002 1.299e-002 9.783e-004 
1.021e-003 5.919e+006 1.086e+011 1.000e+002 1.263e-002 9.805e-004 
1.023e-003 5.877e+006 1.088e+011 1.000e+002 1.055e-002 9.826e-004 
1.025e-003 5.828e+006 1.090e+011 1.000e+002 1.147e-002 9.847e-004 
1.027e-003 5.789e+006 1.087e+011 1.000e+002 1.041e-002 9.868e-004 
1.029e-003 5.777e+006 1.087e+011 1.000e+002 8.754e-003 9.886e-004 
1.030e-003 5.733e+006 1.077e+011 1.000e+002 1.130e-002 9.907e-004 
1.032e-003 5.724e+006 1.079e+011 1.000e+002 1.030e-002 9.926e-004 
1.034e-003 5.731e+006 1.081e+011 1.000e+002 1.007e-002 9.943e-004 
1.036e-003 5.722e+006 1.082e+011 1.000e+002 1.031e-002 9.962e-004 
1.038e-003 5.720e+006 1.084e+011 1.000e+002 8.210e-003 9.980e-004 
1.039e-003 5.750e+006 1.090e+011 1.000e+002 7.698e-003 9.995e-004 
1.041e-003 5.798e+006 1.095e+011 1.000e+002 7.566e-003 1.001e-003 
1.043e-003 5.841e+006 1.094e+011 1.000e+002 8.638e-003 1.002e-003 
1.045e-003 5.872e+006 1.094e+011 1.000e+002 8.854e-003 1.004e-003 
1.046e-003 5.938e+006 1.097e+011 1.000e+002 7.522e-003 1.005e-003 
1.048e-003 6.019e+006 1.102e+011 1.000e+002 6.558e-003 1.007e-003 
1.050e-003 6.082e+006 1.104e+011 1.000e+002 7.747e-003 1.008e-003 
1.052e-003 6.174e+006 1.108e+011 1.000e+002 7.244e-003 1.009e-003 
1.054e-003 6.253e+006 1.111e+011 1.000e+002 7.571e-003 1.010e-003 
1.055e-003 6.323e+006 1.116e+011 1.000e+002 7.724e-003 1.012e-003 
1.057e-003 6.391e+006 1.121e+011 1.000e+002 6.812e-003 1.013e-003 
1.059e-003 6.477e+006 1.126e+011 1.000e+002 6.666e-003 1.014e-003 
1.061e-003 6.508e+006 1.130e+011 1.000e+002 9.809e-003 1.016e-003 
1.063e-003 6.453e+006 1.098e+011 1.000e+002 1.167e-002 1.018e-003 
1.064e-003 6.427e+006 1.099e+011 1.000e+002 1.080e-002 1.020e-003 
1.066e-003 6.433e+006 1.103e+011 1.000e+002 8.531e-003 1.022e-003 
1.068e-003 6.440e+006 1.109e+011 1.000e+002 1.041e-002 1.023e-003 
1.070e-003 6.438e+006 1.107e+011 1.000e+002 9.027e-003 1.025e-003 
1.071e-003 6.472e+006 1.111e+011 1.000e+002 9.560e-003 1.027e-003 
1.073e-003 6.500e+006 1.116e+011 1.000e+002 9.229e-003 1.028e-003 
1.075e-003 6.521e+006 1.121e+011 1.000e+002 9.866e-003 1.030e-003 
1.077e-003 6.561e+006 1.126e+011 1.000e+002 8.367e-003 1.031e-003 
1.079e-003 6.620e+006 1.131e+011 1.000e+002 8.237e-003 1.033e-003 
1.080e-003 6.674e+006 1.137e+011 1.000e+002 8.328e-003 1.034e-003 
1.082e-003 6.719e+006 1.140e+011 1.000e+002 8.565e-003 1.036e-003 
1.084e-003 6.745e+006 1.146e+011 1.000e+002 1.086e-002 1.037e-003 
1.086e-003 6.697e+006 1.142e+011 1.000e+002 1.363e-002 1.039e-003 
1.088e-003 6.602e+006 1.117e+011 1.000e+002 1.202e-002 1.042e-003 
1.089e-003 6.529e+006 1.107e+011 1.000e+002 1.398e-002 1.044e-003 
1.091e-003 6.485e+006 1.099e+011 1.000e+002 9.143e-003 1.046e-003 
1.093e-003 6.498e+006 1.099e+011 1.000e+002 1.043e-002 1.048e-003 
1.095e-003 6.486e+006 1.101e+011 1.000e+002 1.104e-002 1.050e-003 
1.096e-003 6.459e+006 1.108e+011 1.000e+002 1.168e-002 1.052e-003 
1.098e-003 6.424e+006 1.106e+011 1.000e+002 9.465e-003 1.054e-003 
1.100e-003 6.454e+006 1.108e+011 1.000e+002 9.570e-003 1.055e-003 
1.102e-003 6.456e+006 1.112e+011 1.000e+002 1.062e-002 1.057e-003 
1.104e-003 6.441e+006 1.118e+011 1.000e+002 1.041e-002 1.059e-003 
1.105e-003 6.415e+006 1.124e+011 1.000e+002 9.078e-003 1.061e-003 
1.107e-003 6.475e+006 1.131e+011 1.000e+002 6.789e-003 1.062e-003 
1.109e-003 6.538e+006 1.137e+011 1.000e+002 7.058e-003 1.064e-003 
1.111e-003 6.501e+006 1.127e+011 1.000e+002 1.125e-002 1.066e-003 
1.113e-003 6.473e+006 1.135e+011 1.000e+002 7.508e-003 1.068e-003 
1.114e-003 6.412e+006 1.145e+011 1.000e+002 1.350e-002 1.070e-003 
1.116e-003 6.342e+006 1.158e+011 1.000e+002 1.153e-003 1.072e-003 
1.118e-003 6.310e+006 1.173e+011 1.000e+002 1.279e-002 1.074e-003 
1.120e-003 6.316e+006 1.189e+011 1.000e+002 2.896e-003 1.076e-003 
1.121e-003 6.346e+006 1.207e+011 1.000e+002 3.746e-004 1.078e-003 
1.123e-003 6.364e+006 1.213e+011 1.000e+002 1.241e-002 1.079e-003 
1.125e-003 6.365e+006 1.226e+011 1.000e+002 2.370e-002 1.081e-003 
1.127e-003 6.379e+006 1.230e+011 1.000e+002 1.454e-002 1.083e-003 
1.129e-003 6.394e+006 1.236e+011 1.000e+002 1.753e-002 1.084e-003 
1.130e-003 6.387e+006 1.242e+011 1.000e+002 1.753e-002 1.086e-003 
1.132e-003 6.378e+006 1.246e+011 1.000e+002 2.384e-002 1.088e-003 
1.134e-003 6.417e+006 1.244e+011 1.000e+002 2.681e-003 1.090e-003 
1.136e-003 6.471e+006 1.248e+011 1.000e+002 4.448e-002 1.091e-003 
1.138e-003 6.532e+006 1.252e+011 1.000e+002 1.059e-002 1.092e-003 
1.139e-003 6.592e+006 1.233e+011 1.000e+002 1.478e-002 1.094e-003 
1.141e-003 6.606e+006 1.235e+011 1.000e+002 3.813e-003 1.095e-003 
1.143e-003 6.544e+006 1.134e+011 1.000e+002 1.348e-002 1.098e-003 
1.145e-003 6.436e+006 1.138e+011 1.000e+002 1.099e-002 1.100e-003 
1.146e-003 6.368e+006 1.141e+011 1.000e+002 1.154e-002 1.102e-003 
1.148e-003 6.371e+006 1.145e+011 1.000e+002 8.090e-003 1.104e-003 
1.150e-003 6.418e+006 1.149e+011 1.000e+002 7.891e-003 1.106e-003 
1.152e-003 6.463e+006 1.153e+011 1.000e+002 8.261e-003 1.107e-003 
1.154e-003 6.513e+006 1.158e+011 1.000e+002 8.130e-003 1.109e-003 
1.155e-003 6.553e+006 1.165e+011 1.000e+002 8.643e-003 1.110e-003 
1.157e-003 6.570e+006 1.174e+011 1.000e+002 9.499e-003 1.112e-003 
1.159e-003 6.551e+006 1.162e+011 1.000e+002 1.192e-002 1.114e-003 
1.161e-003 6.475e+006 1.154e+011 1.000e+002 1.229e-002 1.116e-003 
1.163e-003 6.387e+006 1.157e+011 1.000e+002 1.301e-002 1.118e-003 
1.164e-003 6.292e+006 1.122e+011 1.000e+002 1.093e-002 1.121e-003 
1.166e-003 6.274e+006 1.115e+011 1.000e+002 8.766e-003 1.123e-003 
1.168e-003 6.230e+006 1.093e+011 1.000e+002 1.396e-002 1.125e-003 
1.170e-003 6.068e+006 1.070e+011 1.000e+002 1.523e-002 1.128e-003 
1.171e-003 5.966e+006 1.067e+011 1.000e+002 1.261e-002 1.130e-003 
1.173e-003 5.948e+006 1.067e+011 1.000e+002 8.058e-003 1.132e-003 
1.175e-003 5.988e+006 1.072e+011 1.000e+002 8.912e-003 1.134e-003 
1.177e-003 6.010e+006 1.071e+011 1.000e+002 1.065e-002 1.135e-003 
1.179e-003 5.980e+006 1.074e+011 1.000e+002 1.226e-002 1.137e-003 
1.180e-003 5.945e+006 1.076e+011 1.000e+002 1.188e-002 1.139e-003 
1.182e-003 5.925e+006 1.083e+011 1.000e+002 1.002e-002 1.141e-003 
1.184e-003 5.915e+006 1.095e+011 1.000e+002 5.997e-003 1.143e-003 
1.186e-003 5.966e+006 1.105e+011 1.000e+002 5.024e-003 1.144e-003 
1.188e-003 6.038e+006 1.109e+011 1.000e+002 7.751e-003 1.146e-003 
1.189e-003 6.119e+006 1.114e+011 1.000e+002 8.465e-003 1.147e-003 
1.191e-003 6.180e+006 1.121e+011 1.000e+002 9.373e-003 1.148e-003 
1.193e-003 6.290e+006 1.128e+011 1.000e+002 3.035e-003 1.149e-003 
1.195e-003 6.399e+006 1.131e+011 1.000e+002 8.926e-003 1.150e-003 
1.196e-003 6.470e+006 1.132e+011 1.000e+002 1.310e-002 1.152e-003 
1.198e-003 6.481e+006 1.106e+011 1.000e+002 2.580e-004 1.153e-003 
1.200e-003 6.454e+006 1.102e+011 1.000e+002 4.142e-003 1.155e-003 
1.202e-003 6.451e+006 1.103e+011 1.000e+002 1.312e-002 1.157e-003 
1.204e-003 6.467e+006 1.102e+011 1.000e+002 1.067e-002 1.159e-003 
1.205e-003 6.467e+006 1.105e+011 1.000e+002 6.257e-003 1.161e-003 
1.207e-003 6.482e+006 1.110e+011 1.000e+002 1.373e-002 1.162e-003 
1.209e-003 6.494e+006 1.122e+011 1.000e+002 7.874e-003 1.164e-003 
1.211e-003 6.529e+006 1.112e+011 1.000e+002 1.770e-003 1.166e-003 
1.213e-003 6.487e+006 1.086e+011 1.000e+002 3.868e-003 1.168e-003 
1.214e-003 6.420e+006 1.072e+011 1.000e+002 1.364e-002 1.170e-003 
1.216e-003 6.372e+006 1.070e+011 1.000e+002 1.043e-002 1.172e-003 
1.218e-003 6.319e+006 1.070e+011 1.000e+002 1.235e-002 1.174e-003 
1.220e-003 6.247e+006 1.072e+011 1.000e+002 1.282e-002 1.176e-003 
1.221e-003 6.166e+006 1.077e+011 1.000e+002 1.478e-002 1.179e-003 
1.223e-003 6.097e+006 1.083e+011 1.000e+002 1.849e-002 1.181e-003 
1.225e-003 6.018e+006 1.075e+011 1.000e+002 1.192e-002 1.183e-003 
1.227e-003 5.940e+006 1.080e+011 1.000e+002 1.312e-002 1.186e-003 
1.229e-003 5.773e+006 1.054e+011 1.000e+002 1.792e-002 1.189e-003 
1.230e-003 5.650e+006 1.051e+011 1.000e+002 1.328e-002 1.191e-003 
1.232e-003 5.594e+006 1.051e+011 1.000e+002 1.071e-002 1.193e-003 
1.234e-003 5.565e+006 1.050e+011 1.000e+002 9.976e-003 1.195e-003 
1.236e-003 5.550e+006 1.051e+011 1.000e+002 1.067e-002 1.197e-003 
1.238e-003 5.551e+006 1.055e+011 1.000e+002 9.313e-003 1.199e-003 
1.239e-003 5.592e+006 1.061e+011 1.000e+002 7.916e-003 1.201e-003 
1.241e-003 5.680e+006 1.067e+011 1.000e+002 6.784e-003 1.202e-003 
1.243e-003 5.770e+006 1.069e+011 1.000e+002 8.499e-003 1.203e-003 
1.245e-003 5.794e+006 1.070e+011 1.000e+002 1.031e-002 1.205e-003 
1.246e-003 5.779e+006 1.077e+011 1.000e+002 1.059e-002 1.206e-003 
1.248e-003 5.746e+006 1.084e+011 1.000e+002 1.144e-002 1.208e-003 
1.250e-003 5.641e+006 1.069e+011 1.000e+002 1.388e-002 1.211e-003 
1.252e-003 5.546e+006 1.069e+011 1.000e+002 1.286e-002 1.213e-003 
1.254e-003 5.517e+006 1.073e+011 1.000e+002 9.443e-003 1.215e-003 
1.255e-003 5.549e+006 1.077e+011 1.000e+002 7.040e-003 1.217e-003 
1.257e-003 5.635e+006 1.079e+011 1.000e+002 6.116e-003 1.218e-003 
1.259e-003 5.740e+006 1.082e+011 1.000e+002 5.762e-003 1.219e-003 
1.261e-003 5.859e+006 1.084e+011 1.000e+002 5.966e-003 1.220e-003 
1.263e-003 5.932e+006 1.071e+011 1.000e+002 8.587e-003 1.222e-003 
1.264e-003 5.982e+006 1.071e+011 1.000e+002 8.410e-003 1.223e-003 
1.266e-003 6.047e+006 1.074e+011 1.000e+002 8.336e-003 1.224e-003 
1.268e-003 6.096e+006 1.076e+011 1.000e+002 8.641e-003 1.226e-003 
1.270e-003 6.132e+006 1.079e+011 1.000e+002 8.464e-003 1.227e-003 
1.271e-003 6.190e+006 1.085e+011 1.000e+002 7.910e-003 1.229e-003 
1.273e-003 6.229e+006 1.080e+011 1.000e+002 9.134e-003 1.230e-003 
1.275e-003 6.246e+006 1.081e+011 1.000e+002 9.962e-003 1.232e-003 
1.277e-003 6.236e+006 1.084e+011 1.000e+002 1.025e-002 1.234e-003 
1.279e-003 6.211e+006 1.089e+011 1.000e+002 1.063e-002 1.236e-003 
1.280e-003 6.159e+006 1.096e+011 1.000e+002 1.266e-002 1.238e-003 
1.282e-003 6.120e+006 1.096e+011 1.000e+002 9.790e-003 1.240e-003 
1.284e-003 6.109e+006 1.100e+011 1.000e+002 1.062e-002 1.242e-003 
1.286e-003 6.045e+006 1.099e+011 1.000e+002 1.524e-002 1.244e-003 
1.288e-003 5.997e+006 1.088e+011 1.000e+002 9.655e-003 1.246e-003 
1.289e-003 5.996e+006 1.076e+011 1.000e+002 1.150e-002 1.248e-003 
1.291e-003 5.919e+006 1.064e+011 1.000e+002 1.521e-002 1.250e-003 
1.293e-003 5.809e+006 1.052e+011 1.000e+002 1.223e-002 1.253e-003 
1.295e-003 5.780e+006 1.051e+011 1.000e+002 1.184e-002 1.255e-003 
1.296e-003 5.829e+006 1.051e+011 1.000e+002 8.373e-003 1.256e-003 
1.298e-003 5.877e+006 1.052e+011 1.000e+002 8.705e-003 1.258e-003 
1.300e-003 5.941e+006 1.056e+011 1.000e+002 7.285e-003 1.259e-003 
1.302e-003 5.947e+006 1.045e+011 1.000e+002 1.188e-002 1.261e-003 
1.304e-003 5.885e+006 1.045e+011 1.000e+002 1.275e-002 1.263e-003 
1.305e-003 5.822e+006 1.049e+011 1.000e+002 9.947e-003 1.265e-003 
1.307e-003 5.814e+006 1.054e+011 1.000e+002 9.551e-003 1.267e-003 
1.309e-003 5.830e+006 1.061e+011 1.000e+002 8.644e-003 1.269e-003 
1.311e-003 5.821e+006 1.065e+011 1.000e+002 1.043e-002 1.270e-003 
1.313e-003 5.814e+006 1.075e+011 1.000e+002 9.963e-003 1.272e-003 
1.314e-003 5.809e+006 1.082e+011 1.000e+002 9.901e-003 1.274e-003 
1.316e-003 5.825e+006 1.090e+011 1.000e+002 9.091e-003 1.276e-003 
1.318e-003 5.837e+006 1.099e+011 1.000e+002 1.055e-002 1.278e-003 
1.320e-003 5.863e+006 1.104e+011 1.000e+002 7.836e-003 1.279e-003 
1.321e-003 5.919e+006 1.109e+011 1.000e+002 7.203e-003 1.281e-003 
1.323e-003 5.983e+006 1.114e+011 1.000e+002 6.701e-003 1.282e-003 
1.325e-003 6.028e+006 1.121e+011 1.000e+002 1.182e-002 1.283e-003 
1.327e-003 6.046e+006 1.114e+011 1.000e+002 1.660e-002 1.285e-003 
1.329e-003 6.084e+006 1.111e+011 1.000e+002 1.590e-002 1.287e-003 
1.330e-003 6.131e+006 1.113e+011 1.000e+002 1.958e-002 1.288e-003 
1.332e-003 6.126e+006 1.104e+011 1.000e+002 2.433e-002 1.290e-003 
1.334e-003 6.144e+006 1.105e+011 1.000e+002 2.171e-002 1.291e-003 
1.336e-003 6.189e+006 1.103e+011 1.000e+002 1.924e-002 1.293e-003 
1.338e-003 6.259e+006 1.105e+011 1.000e+002 1.902e-002 1.294e-003 
1.339e-003 6.251e+006 1.089e+011 1.000e+002 2.331e-002 1.296e-003 
1.341e-003 6.165e+006 1.086e+011 1.000e+002 2.332e-002 1.298e-003 
1.343e-003 6.124e+006 1.088e+011 1.000e+002 2.198e-002 1.301e-003 
1.345e-003 6.071e+006 1.091e+011 1.000e+002 2.251e-002 1.303e-003 
1.346e-003 6.040e+006 1.095e+011 1.000e+002 2.380e-002 1.305e-003 
1.348e-003 6.040e+006 1.099e+011 1.000e+002 1.950e-002 1.306e-003 
1.350e-003 6.087e+006 1.104e+011 1.000e+002 2.087e-002 1.308e-003 
1.352e-003 6.109e+006 1.109e+011 1.000e+002 2.231e-002 1.310e-003 
1.354e-003 6.099e+006 1.117e+011 1.000e+002 2.318e-002 1.311e-003 
1.355e-003 6.099e+006 1.122e+011 1.000e+002 2.343e-002 1.313e-003 
1.357e-003 6.131e+006 1.127e+011 1.000e+002 2.183e-002 1.315e-003 
1.359e-003 6.203e+006 1.133e+011 1.000e+002 2.094e-002 1.316e-003 
1.361e-003 6.275e+006 1.139e+011 1.000e+002 2.082e-002 1.317e-003 
1.363e-003 6.347e+006 1.147e+011 1.000e+002 2.061e-002 1.319e-003 
1.364e-003 6.355e+006 1.130e+011 1.000e+002 1.942e-002 1.320e-003 
1.366e-003 6.275e+006 1.125e+011 1.000e+002 1.537e-002 1.323e-003 
1.368e-003 6.194e+006 1.127e+011 1.000e+002 1.004e-002 1.325e-003 
1.370e-003 6.060e+006 1.120e+011 1.000e+002 3.620e-003 1.328e-003 
1.371e-003 5.952e+006 1.115e+011 1.000e+002 9.076e-003 1.330e-003 
1.373e-003 5.898e+006 1.116e+011 1.000e+002 1.463e-002 1.332e-003 
1.375e-003 5.870e+006 1.115e+011 1.000e+002 1.190e-002 1.334e-003 
1.377e-003 5.848e+006 1.120e+011 1.000e+002 3.115e-002 1.336e-003 
1.379e-003 5.832e+006 1.129e+011 1.000e+002 4.293e-002 1.338e-003 
1.380e-003 5.762e+006 1.137e+011 1.000e+002 3.805e-002 1.341e-003 
1.382e-003 5.650e+006 1.055e+011 1.000e+002 1.227e-002 1.343e-003 
1.384e-003 5.597e+006 1.057e+011 1.000e+002 1.189e-002 1.345e-003 
1.386e-003 5.565e+006 1.062e+011 1.000e+002 9.940e-003 1.347e-003 
1.388e-003 5.594e+006 1.068e+011 1.000e+002 8.394e-003 1.349e-003 
1.389e-003 5.647e+006 1.074e+011 1.000e+002 6.992e-003 1.350e-003 
1.391e-003 5.710e+006 1.076e+011 1.000e+002 8.347e-003 1.352e-003 
1.393e-003 5.743e+006 1.082e+011 1.000e+002 9.857e-003 1.353e-003 
1.395e-003 5.719e+006 1.089e+011 1.000e+002 1.111e-002 1.355e-003 
1.396e-003 5.667e+006 1.097e+011 1.000e+002 1.200e-002 1.357e-003 
1.398e-003 5.650e+006 1.104e+011 1.000e+002 9.248e-003 1.359e-003 
1.400e-003 5.677e+006 1.111e+011 1.000e+002 8.336e-003 1.361e-003 
1.402e-003 5.722e+006 1.112e+011 1.000e+002 8.930e-003 1.362e-003 
1.404e-003 5.736e+006 1.099e+011 1.000e+002 6.286e-003 1.364e-003 
1.405e-003 5.727e+006 1.102e+011 1.000e+002 1.938e-002 1.366e-003 
1.407e-003 5.750e+006 1.106e+011 1.000e+002 1.159e-004 1.367e-003 
1.409e-003 5.801e+006 1.112e+011 1.000e+002 1.192e-002 1.369e-003 
1.411e-003 5.864e+006 1.117e+011 1.000e+002 5.182e-003 1.370e-003 
1.413e-003 5.930e+006 1.121e+011 1.000e+002 1.414e-002 1.372e-003 
1.414e-003 5.994e+006 1.124e+011 1.000e+002 1.102e-002 1.373e-003 
1.416e-003 6.050e+006 1.126e+011 1.000e+002 2.039e-002 1.374e-003 
1.418e-003 6.127e+006 1.123e+011 1.000e+002 1.467e-002 1.376e-003 
1.420e-003 6.139e+006 1.111e+011 1.000e+002 5.983e-003 1.377e-003 
1.421e-003 6.141e+006 1.112e+011 1.000e+002 3.115e-003 1.379e-003 
1.423e-003 6.109e+006 1.108e+011 1.000e+002 6.310e-003 1.381e-003 
1.425e-003 6.062e+006 1.107e+011 1.000e+002 2.633e-002 1.383e-003 
1.427e-003 6.072e+006 1.105e+011 1.000e+002 2.842e-002 1.385e-003 
1.429e-003 6.060e+006 1.096e+011 1.000e+002 1.122e-002 1.387e-003 
1.430e-003 6.023e+006 1.099e+011 1.000e+002 8.492e-003 1.389e-003 
1.432e-003 6.043e+006 1.103e+011 1.000e+002 4.482e-003 1.390e-003 
1.434e-003 6.082e+006 1.107e+011 1.000e+002 1.620e-002 1.392e-003 
1.436e-003 6.158e+006 1.110e+011 1.000e+002 4.702e-003 1.393e-003 
1.438e-003 6.225e+006 1.113e+011 1.000e+002 5.300e-003 1.394e-003 
1.439e-003 6.278e+006 1.117e+011 1.000e+002 1.480e-002 1.396e-003 
1.441e-003 6.307e+006 1.122e+011 1.000e+002 7.206e-003 1.397e-003 
1.443e-003 6.369e+006 1.128e+011 1.000e+002 3.227e-003 1.399e-003 
1.445e-003 6.477e+006 1.130e+011 1.000e+002 3.405e-003 1.400e-003 
1.446e-003 6.577e+006 1.136e+011 1.000e+002 1.114e-002 1.401e-003 
1.448e-003 6.643e+006 1.144e+011 1.000e+002 1.783e-002 1.402e-003 
1.450e-003 6.704e+006 1.141e+011 1.000e+002 6.938e-004 1.404e-003 
1.452e-003 6.688e+006 1.131e+011 1.000e+002 2.018e-002 1.406e-003 
1.454e-003 6.614e+006 1.120e+011 1.000e+002 6.859e-004 1.408e-003 
1.455e-003 6.537e+006 1.122e+011 1.000e+002 6.429e-003 1.410e-003 
1.457e-003 6.446e+006 1.129e+011 1.000e+002 2.301e-002 1.413e-003 
1.459e-003 6.324e+006 1.134e+011 1.000e+002 2.191e-002 1.415e-003 
1.461e-003 6.215e+006 1.132e+011 1.000e+002 5.609e-002 1.418e-003 
1.463e-003 6.094e+006 1.134e+011 1.000e+002 1.825e-002 1.420e-003 
1.464e-003 6.065e+006 1.058e+011 1.000e+002 1.141e-002 1.422e-003 
1.466e-003 6.063e+006 1.048e+011 1.000e+002 8.514e-003 1.424e-003 
1.468e-003 6.050e+006 1.047e+011 1.000e+002 1.036e-002 1.426e-003 
1.470e-003 6.037e+006 1.048e+011 1.000e+002 9.294e-003 1.428e-003 
1.471e-003 6.010e+006 1.052e+011 1.000e+002 1.493e-002 1.430e-003 
1.473e-003 6.000e+006 1.058e+011 1.000e+002 5.964e-003 1.432e-003 
1.475e-003 6.046e+006 1.064e+011 1.000e+002 8.234e-003 1.433e-003 
1.477e-003 6.085e+006 1.072e+011 1.000e+002 8.227e-003 1.435e-003 
1.479e-003 6.092e+006 1.074e+011 1.000e+002 1.116e-002 1.436e-003 
1.480e-003 6.078e+006 1.079e+011 1.000e+002 1.003e-002 1.438e-003 
1.482e-003 6.049e+006 1.080e+011 1.000e+002 1.137e-002 1.440e-003 
1.484e-003 5.999e+006 1.087e+011 1.000e+002 1.097e-002 1.442e-003 
1.486e-003 6.023e+006 1.094e+011 1.000e+002 6.384e-003 1.444e-003 
1.488e-003 6.100e+006 1.099e+011 1.000e+002 5.630e-003 1.445e-003 
1.489e-003 6.207e+006 1.102e+011 1.000e+002 4.695e-003 1.446e-003 
1.491e-003 6.314e+006 1.105e+011 1.000e+002 9.557e-003 1.447e-003 
1.493e-003 6.419e+006 1.109e+011 1.000e+002 1.164e-002 1.448e-003 
1.495e-003 6.482e+006 1.112e+011 1.000e+002 1.587e-002 1.450e-003 
1.496e-003 6.526e+006 1.117e+011 1.000e+002 1.946e-002 1.451e-003 
1.498e-003 6.548e+006 1.123e+011 1.000e+002 1.769e-002 1.453e-003 
1.500e-003 6.521e+006 1.104e+011 1.000e+002 1.058e-002 1.455e-003 
1.502e-003 6.473e+006 1.111e+011 1.000e+002 1.199e-002 1.457e-003 
1.504e-003 6.364e+006 1.083e+011 1.000e+002 1.280e-002 1.460e-003 
1.505e-003 6.280e+006 1.087e+011 1.000e+002 1.502e-002 1.462e-003 
1.507e-003 6.194e+006 1.065e+011 1.000e+002 1.229e-002 1.464e-003 
1.509e-003 6.181e+006 1.059e+011 1.000e+002 1.010e-002 1.466e-003 
1.511e-003 6.166e+006 1.057e+011 1.000e+002 1.243e-002 1.468e-003 
1.513e-003 6.114e+006 1.058e+011 1.000e+002 1.314e-002 1.470e-003 
1.514e-003 6.039e+006 1.054e+011 1.000e+002 1.355e-002 1.473e-003 
1.516e-003 5.948e+006 1.052e+011 1.000e+002 1.248e-002 1.475e-003 
1.518e-003 5.897e+006 1.050e+011 1.000e+002 1.131e-002 1.477e-003 
1.520e-003 5.819e+006 1.050e+011 1.000e+002 1.216e-002 1.479e-003 
1.521e-003 5.757e+006 1.055e+011 1.000e+002 1.163e-002 1.482e-003 
1.523e-003 5.729e+006 1.060e+011 1.000e+002 9.657e-003 1.484e-003 
1.525e-003 5.744e+006 1.063e+011 1.000e+002 8.729e-003 1.485e-003 
1.527e-003 5.766e+006 1.065e+011 1.000e+002 9.235e-003 1.487e-003 
1.529e-003 5.747e+006 1.068e+011 1.000e+002 1.193e-002 1.489e-003 
1.530e-003 5.781e+006 1.073e+011 1.000e+002 5.985e-003 1.490e-003 
1.532e-003 5.865e+006 1.077e+011 1.000e+002 1.805e-003 1.492e-003 
1.534e-003 5.967e+006 1.083e+011 1.000e+002 5.514e-003 1.493e-003 
1.536e-003 6.054e+006 1.088e+011 1.000e+002 6.773e-003 1.494e-003 
1.538e-003 6.117e+006 1.095e+011 1.000e+002 7.315e-003 1.495e-003 
1.539e-003 6.175e+006 1.102e+011 1.000e+002 7.480e-003 1.497e-003 
1.541e-003 6.207e+006 1.111e+011 1.000e+002 2.426e-003 1.498e-003 
1.543e-003 6.163e+006 1.087e+011 1.000e+002 2.514e-003 1.500e-003 
1.545e-003 6.096e+006 1.093e+011 1.000e+002 2.487e-003 1.503e-003 
1.546e-003 6.059e+006 1.103e+011 1.000e+002 1.012e-003 1.505e-003 
1.548e-003 6.065e+006 1.093e+011 1.000e+002 3.804e-003 1.506e-003 
1.550e-003 6.119e+006 1.091e+011 1.000e+002 7.091e-003 1.508e-003 
1.552e-003 6.165e+006 1.093e+011 1.000e+002 3.517e-003 1.509e-003 
1.554e-003 6.242e+006 1.097e+011 1.000e+002 3.154e-003 1.510e-003 
1.555e-003 6.341e+006 1.102e+011 1.000e+002 2.589e-003 1.512e-003 
1.557e-003 6.425e+006 1.103e+011 1.000e+002 5.828e-004 1.513e-003 
1.559e-003 6.512e+006 1.103e+011 1.000e+002 7.952e-005 1.514e-003 
1.561e-003 6.582e+006 1.106e+011 1.000e+002 7.080e-005 1.515e-003 
1.563e-003 6.626e+006 1.110e+011 1.000e+002 6.879e-004 1.517e-003 
1.564e-003 6.664e+006 1.115e+011 1.000e+002 6.954e-004 1.518e-003 
1.566e-003 6.682e+006 1.121e+011 1.000e+002 8.155e-004 1.520e-003 
1.568e-003 6.622e+006 1.130e+011 1.000e+002 2.450e-003 1.522e-003 
1.570e-003 6.510e+006 1.111e+011 1.000e+002 1.809e-003 1.525e-003 
1.571e-003 6.448e+006 1.108e+011 1.000e+002 1.070e-004 1.527e-003 
1.573e-003 6.396e+006 1.097e+011 1.000e+002 3.050e-004 1.529e-003 
1.575e-003 6.344e+006 1.097e+011 1.000e+002 1.315e-003 1.531e-003 
1.577e-003 6.276e+006 1.098e+011 1.000e+002 5.593e-005 1.533e-003 
1.579e-003 6.190e+006 1.102e+011 1.000e+002 6.247e-004 1.536e-003 
1.580e-003 6.092e+006 1.107e+011 1.000e+002 1.607e-003 1.538e-003 
1.582e-003 5.998e+006 1.113e+011 1.000e+002 3.812e-003 1.541e-003 
1.584e-003 5.952e+006 1.121e+011 1.000e+002 7.494e-003 1.543e-003 
1.586e-003 5.934e+006 1.129e+011 1.000e+002 1.250e-002 1.545e-003 
1.588e-003 5.952e+006 1.140e+011 1.000e+002 1.808e-002 1.546e-003 
1.589e-003 5.997e+006 1.142e+011 1.000e+002 2.275e-002 1.548e-003 
1.591e-003 6.066e+006 1.132e+011 1.000e+002 2.719e-002 1.549e-003 
1.593e-003 6.124e+006 1.135e+011 1.000e+002 3.196e-002 1.551e-003 
1.595e-003 6.148e+006 1.141e+011 1.000e+002 3.383e-002 1.552e-003 
1.596e-003 6.144e+006 1.146e+011 1.000e+002 3.543e-002 1.554e-003 
1.598e-003 6.125e+006 1.152e+011 1.000e+002 3.855e-002 1.556e-003 
1.600e-003 6.050e+006 1.164e+011 1.000e+002 5.721e-002 1.558e-003 
1.602e-003 6.008e+006 1.164e+011 1.000e+002 6.659e-002 1.560e-003 
1.604e-003 6.020e+006 1.169e+011 1.000e+002 6.505e-002 1.562e-003 
1.605e-003 5.997e+006 1.175e+011 1.000e+002 6.423e-002 1.564e-003 
1.607e-003 5.960e+006 1.184e+011 1.000e+002 6.706e-002 1.566e-003 
1.609e-003 5.935e+006 1.192e+011 1.000e+002 6.828e-002 1.568e-003 
1.611e-003 5.956e+006 1.184e+011 1.000e+002 6.743e-002 1.570e-003 
1.613e-003 5.956e+006 1.172e+011 1.000e+002 6.872e-002 1.571e-003 
1.614e-003 5.982e+006 1.172e+011 1.000e+002 6.654e-002 1.573e-003 
1.616e-003 5.934e+006 1.176e+011 1.000e+002 6.690e-002 1.575e-003 
1.618e-003 5.880e+006 1.181e+011 1.000e+002 6.564e-002 1.577e-003 
1.620e-003 5.840e+006 1.187e+011 1.000e+002 6.695e-002 1.579e-003 
1.621e-003 5.836e+006 1.193e+011 1.000e+002 6.701e-002 1.581e-003 
1.623e-003 5.847e+006 1.199e+011 1.000e+002 6.501e-002 1.583e-003 
1.625e-003 5.856e+006 1.207e+011 1.000e+002 6.321e-002 1.585e-003 
1.627e-003 5.902e+006 1.217e+011 1.000e+002 6.630e-002 1.586e-003 
1.629e-003 5.976e+006 1.223e+011 1.000e+002 6.044e-002 1.587e-003 
1.630e-003 6.078e+006 1.231e+011 1.000e+002 6.757e-002 1.588e-003 
1.632e-003 6.205e+006 1.225e+011 1.000e+002 6.856e-002 1.589e-003 
1.634e-003 6.269e+006 1.198e+011 1.000e+002 6.815e-002 1.591e-003 
1.636e-003 6.342e+006 1.200e+011 1.000e+002 5.546e-002 1.592e-003 
1.638e-003 6.387e+006 1.205e+011 1.000e+002 4.491e-002 1.593e-003 
1.639e-003 6.401e+006 1.206e+011 1.000e+002 4.661e-002 1.595e-003 
1.641e-003 6.403e+006 1.205e+011 1.000e+002 3.842e-002 1.597e-003 
1.643e-003 6.368e+006 1.200e+011 1.000e+002 3.551e-002 1.599e-003 
1.645e-003 6.309e+006 1.192e+011 1.000e+002 3.179e-002 1.601e-003 
1.646e-003 6.156e+006 1.154e+011 1.000e+002 2.311e-002 1.604e-003 
1.648e-003 6.108e+006 1.137e+011 1.000e+002 1.599e-002 1.606e-003 
1.650e-003 6.108e+006 1.129e+011 1.000e+002 3.284e-003 1.608e-003 
1.652e-003 6.111e+006 1.124e+011 1.000e+002 1.070e-003 1.610e-003 
1.654e-003 6.108e+006 1.117e+011 1.000e+002 7.826e-003 1.611e-003 
1.655e-003 6.103e+006 1.091e+011 1.000e+002 1.287e-002 1.613e-003 
1.657e-003 6.127e+006 1.093e+011 1.000e+002 1.083e-002 1.615e-003 
1.659e-003 6.172e+006 1.095e+011 1.000e+002 1.148e-002 1.616e-003 
1.661e-003 6.174e+006 1.096e+011 1.000e+002 1.228e-002 1.618e-003 
1.663e-003 6.166e+006 1.104e+011 1.000e+002 1.760e-002 1.620e-003 
1.664e-003 6.202e+006 1.108e+011 1.000e+002 2.256e-002 1.621e-003 
1.666e-003 6.231e+006 1.111e+011 1.000e+002 5.259e-003 1.623e-003 
1.668e-003 6.234e+006 1.086e+011 1.000e+002 7.447e-003 1.625e-003 
1.670e-003 6.235e+006 1.083e+011 1.000e+002 8.159e-003 1.627e-003 
1.671e-003 6.341e+006 1.082e+011 1.000e+002 6.040e-003 1.628e-003 
1.673e-003 6.450e+006 1.082e+011 1.000e+002 5.969e-003 1.629e-003 
1.675e-003 6.553e+006 1.087e+011 1.000e+002 6.430e-003 1.630e-003 
1.677e-003 6.660e+006 1.094e+011 1.000e+002 4.631e-004 1.631e-003 
1.679e-003 6.770e+006 1.101e+011 1.000e+002 2.346e-003 1.632e-003 
1.680e-003 6.883e+006 1.106e+011 1.000e+002 5.059e-003 1.633e-003 
1.682e-003 6.995e+006 1.111e+011 1.000e+002 7.413e-003 1.634e-003 
1.684e-003 7.120e+006 1.118e+011 1.000e+002 8.097e-003 1.635e-003 
1.686e-003 7.224e+006 1.120e+011 1.000e+002 7.365e-003 1.636e-003 
1.688e-003 7.308e+006 1.125e+011 1.000e+002 7.824e-003 1.637e-003 
1.689e-003 7.371e+006 1.123e+011 1.000e+002 7.311e-003 1.638e-003 
1.691e-003 7.412e+006 1.125e+011 1.000e+002 6.015e-003 1.640e-003 
1.693e-003 7.445e+006 1.128e+011 1.000e+002 3.403e-003 1.641e-003 
1.695e-003 7.405e+006 1.127e+011 1.000e+002 1.646e-003 1.643e-003 
1.696e-003 7.399e+006 1.131e+011 1.000e+002 3.384e-003 1.645e-003 
1.698e-003 7.429e+006 1.135e+011 1.000e+002 2.973e-003 1.647e-003 
1.700e-003 7.474e+006 1.140e+011 1.000e+002 2.898e-003 1.648e-003 
1.702e-003 7.549e+006 1.143e+011 1.000e+002 5.254e-004 1.650e-003 
1.704e-003 7.569e+006 1.148e+011 1.000e+002 2.037e-004 1.651e-003 
1.705e-003 7.547e+006 1.144e+011 1.000e+002 4.580e-003 1.653e-003 
1.707e-003 7.474e+006 1.125e+011 1.000e+002 3.283e-003 1.655e-003 
1.709e-003 7.466e+006 1.123e+011 1.000e+002 4.898e-003 1.657e-003 
1.711e-003 7.428e+006 1.123e+011 1.000e+002 7.998e-003 1.659e-003 
1.713e-003 7.359e+006 1.121e+011 1.000e+002 6.664e-003 1.662e-003 
1.714e-003 7.308e+006 1.123e+011 1.000e+002 6.464e-003 1.664e-003 
1.716e-003 7.245e+006 1.129e+011 1.000e+002 7.064e-003 1.666e-003 
1.718e-003 7.155e+006 1.129e+011 1.000e+002 7.137e-003 1.668e-003 
1.720e-003 7.119e+006 1.135e+011 1.000e+002 8.316e-004 1.670e-003 
1.721e-003 7.053e+006 1.144e+011 1.000e+002 1.413e-003 1.673e-003 
1.723e-003 6.941e+006 1.153e+011 1.000e+002 4.380e-003 1.675e-003 
1.725e-003 6.810e+006 1.163e+011 1.000e+002 1.724e-002 1.678e-003 
1.727e-003 6.707e+006 1.173e+011 1.000e+002 2.273e-002 1.680e-003 
1.729e-003 6.581e+006 1.147e+011 1.000e+002 3.202e-002 1.683e-003 
1.730e-003 6.490e+006 1.135e+011 1.000e+002 3.293e-002 1.686e-003 
1.732e-003 6.407e+006 1.129e+011 1.000e+002 2.730e-002 1.688e-003 
1.734e-003 6.368e+006 1.119e+011 1.000e+002 2.716e-002 1.690e-003 
1.736e-003 6.220e+006 1.118e+011 1.000e+002 3.141e-002 1.693e-003 
1.738e-003 6.082e+006 1.121e+011 1.000e+002 3.476e-002 1.695e-003 
1.739e-003 6.001e+006 1.126e+011 1.000e+002 3.453e-002 1.698e-003 
1.741e-003 6.025e+006 1.133e+011 1.000e+002 3.506e-002 1.699e-003 
1.743e-003 6.064e+006 1.137e+011 1.000e+002 3.797e-002 1.701e-003 
1.745e-003 6.076e+006 1.137e+011 1.000e+002 3.014e-002 1.703e-003 
1.746e-003 6.072e+006 1.135e+011 1.000e+002 3.230e-002 1.704e-003 
1.748e-003 6.032e+006 1.139e+011 1.000e+002 3.270e-002 1.707e-003 
1.750e-003 5.967e+006 1.143e+011 1.000e+002 2.455e-002 1.709e-003 
1.752e-003 5.959e+006 1.117e+011 1.000e+002 9.978e-003 1.711e-003 
1.754e-003 5.932e+006 1.121e+011 1.000e+002 1.059e-002 1.713e-003 
1.755e-003 5.894e+006 1.129e+011 1.000e+002 1.225e-002 1.715e-003 
1.757e-003 5.777e+006 1.107e+011 1.000e+002 2.410e-002 1.717e-003 
1.759e-003 5.739e+006 1.111e+011 1.000e+002 2.541e-002 1.719e-003 
1.761e-003 5.741e+006 1.118e+011 1.000e+002 3.064e-002 1.721e-003 
1.763e-003 5.738e+006 1.124e+011 1.000e+002 3.476e-002 1.723e-003 
1.764e-003 5.771e+006 1.131e+011 1.000e+002 3.695e-002 1.724e-003 
1.766e-003 5.829e+006 1.139e+011 1.000e+002 3.910e-002 1.726e-003 
1.768e-003 5.880e+006 1.144e+011 1.000e+002 4.618e-002 1.727e-003 
1.770e-003 5.884e+006 1.156e+011 1.000e+002 6.143e-002 1.729e-003 
1.771e-003 5.915e+006 1.167e+011 1.000e+002 6.895e-002 1.731e-003 
1.773e-003 5.915e+006 1.150e+011 1.000e+002 7.585e-002 1.732e-003 
1.775e-003 5.802e+006 1.145e+011 1.000e+002 8.024e-002 1.735e-003 
1.777e-003 5.708e+006 1.147e+011 1.000e+002 7.833e-002 1.737e-003 
1.779e-003 5.651e+006 1.152e+011 1.000e+002 7.675e-002 1.740e-003 
1.780e-003 5.654e+006 1.158e+011 1.000e+002 7.609e-002 1.741e-003 
1.782e-003 5.646e+006 1.164e+011 1.000e+002 7.679e-002 1.743e-003 
1.784e-003 5.628e+006 1.170e+011 1.000e+002 7.743e-002 1.745e-003 
1.786e-003 5.652e+006 1.174e+011 1.000e+002 4.385e-002 1.747e-003 
1.788e-003 5.697e+006 1.176e+011 1.000e+002 3.909e-002 1.748e-003 
1.789e-003 5.749e+006 1.179e+011 1.000e+002 5.795e-002 1.750e-003 
1.791e-003 5.802e+006 1.182e+011 1.000e+002 6.263e-002 1.751e-003 
1.793e-003 5.868e+006 1.186e+011 1.000e+002 5.153e-002 1.752e-003 
1.795e-003 5.898e+006 1.193e+011 1.000e+002 5.101e-002 1.754e-003 
1.796e-003 5.913e+006 1.202e+011 1.000e+002 4.189e-002 1.756e-003 
1.798e-003 5.928e+006 1.213e+011 1.000e+002 5.401e-002 1.757e-003 
1.800e-003 5.956e+006 1.223e+011 1.000e+002 6.983e-002 1.759e-003 
1.802e-003 5.894e+006 1.215e+011 1.000e+002 7.014e-002 1.761e-003 
1.804e-003 5.828e+006 1.201e+011 1.000e+002 6.305e-002 1.763e-003 
1.805e-003 5.835e+006 1.199e+011 1.000e+002 6.005e-002 1.765e-003 
1.807e-003 5.763e+006 1.196e+011 1.000e+002 5.671e-002 1.767e-003 
1.809e-003 5.673e+006 1.195e+011 1.000e+002 5.603e-002 1.770e-003 
1.811e-003 5.543e+006 1.194e+011 1.000e+002 5.269e-002 1.772e-003 
1.813e-003 5.390e+006 1.199e+011 1.000e+002 5.093e-002 1.775e-003 
1.814e-003 5.251e+006 1.175e+011 1.000e+002 3.685e-002 1.778e-003 
1.816e-003 5.110e+006 1.166e+011 1.000e+002 4.413e-002 1.781e-003 
1.818e-003 5.029e+006 1.164e+011 1.000e+002 4.099e-002 1.783e-003 
1.820e-003 4.929e+006 1.169e+011 1.000e+002 6.047e-002 1.786e-003 
1.821e-003 4.907e+006 1.175e+011 1.000e+002 6.955e-002 1.788e-003 
1.823e-003 4.973e+006 1.181e+011 1.000e+002 7.334e-002 1.789e-003 
1.825e-003 5.064e+006 1.185e+011 1.000e+002 8.040e-002 1.790e-003 
1.827e-003 5.112e+006 1.188e+011 1.000e+002 8.726e-002 1.791e-003 
1.829e-003 5.165e+006 1.190e+011 1.000e+002 8.473e-002 1.793e-003 
1.830e-003 5.222e+006 1.191e+011 1.000e+002 8.121e-002 1.794e-003 
1.832e-003 5.268e+006 1.193e+011 1.000e+002 7.667e-002 1.796e-003 
1.834e-003 5.350e+006 1.196e+011 1.000e+002 7.430e-002 1.797e-003 
1.836e-003 5.425e+006 1.200e+011 1.000e+002 6.998e-002 1.798e-003 
1.838e-003 5.490e+006 1.204e+011 1.000e+002 6.752e-002 1.800e-003 
1.839e-003 5.476e+006 1.201e+011 1.000e+002 6.938e-002 1.801e-003 
1.841e-003 5.403e+006 1.176e+011 1.000e+002 6.580e-002 1.804e-003 
1.843e-003 5.294e+006 1.172e+011 1.000e+002 6.300e-002 1.806e-003 
1.845e-003 5.195e+006 1.175e+011 1.000e+002 5.915e-002 1.809e-003 
1.846e-003 5.165e+006 1.178e+011 1.000e+002 4.945e-002 1.811e-003 
1.848e-003 5.162e+006 1.183e+011 1.000e+002 3.019e-002 1.813e-003 
1.850e-003 5.199e+006 1.186e+011 1.000e+002 4.925e-002 1.814e-003 
1.852e-003 5.264e+006 1.190e+011 1.000e+002 4.604e-002 1.815e-003 
1.854e-003 5.389e+006 1.189e+011 1.000e+002 5.456e-002 1.816e-003 
1.855e-003 5.518e+006 1.185e+011 1.000e+002 5.207e-002 1.817e-003 
1.857e-003 5.645e+006 1.185e+011 1.000e+002 6.543e-002 1.818e-003 
1.859e-003 5.761e+006 1.187e+011 1.000e+002 6.840e-002 1.819e-003 
1.861e-003 5.862e+006 1.190e+011 1.000e+002 7.047e-002 1.820e-003 
1.863e-003 5.924e+006 1.191e+011 1.000e+002 7.506e-002 1.822e-003 
1.864e-003 5.975e+006 1.195e+011 1.000e+002 8.099e-002 1.823e-003 
1.866e-003 6.032e+006 1.200e+011 1.000e+002 8.621e-002 1.824e-003 
1.868e-003 6.089e+006 1.207e+011 1.000e+002 9.271e-002 1.826e-003 
1.870e-003 6.144e+006 1.211e+011 1.000e+002 9.667e-002 1.827e-003 
1.871e-003 6.176e+006 1.194e+011 1.000e+002 9.827e-002 1.829e-003 
1.873e-003 6.195e+006 1.194e+011 1.000e+002 1.032e-001 1.830e-003 
1.875e-003 6.201e+006 1.197e+011 1.000e+002 1.058e-001 1.832e-003 
1.877e-003 6.167e+006 1.204e+011 1.000e+002 1.118e-001 1.834e-003 
1.879e-003 6.137e+006 1.214e+011 1.000e+002 1.130e-001 1.836e-003 
1.880e-003 6.152e+006 1.210e+011 1.000e+002 1.155e-001 1.838e-003 
1.882e-003 6.134e+006 1.213e+011 1.000e+002 1.187e-001 1.840e-003 
1.884e-003 6.097e+006 1.217e+011 1.000e+002 1.176e-001 1.842e-003 
1.886e-003 6.055e+006 1.223e+011 1.000e+002 1.169e-001 1.844e-003 
1.888e-003 6.062e+006 1.230e+011 1.000e+002 1.177e-001 1.846e-003 
1.889e-003 6.074e+006 1.237e+011 1.000e+002 1.183e-001 1.847e-003 
1.891e-003 6.123e+006 1.243e+011 1.000e+002 1.172e-001 1.849e-003 
1.893e-003 6.168e+006 1.247e+011 1.000e+002 1.162e-001 1.850e-003 
1.895e-003 6.185e+006 1.252e+011 1.000e+002 1.174e-001 1.852e-003 
1.896e-003 6.195e+006 1.260e+011 1.000e+002 1.171e-001 1.854e-003 
1.898e-003 6.199e+006 1.261e+011 1.000e+002 1.190e-001 1.855e-003 
1.900e-003 6.182e+006 1.258e+011 1.000e+002 1.238e-001 1.857e-003 
1.902e-003 6.204e+006 1.264e+011 1.000e+002 1.223e-001 1.859e-003 
1.904e-003 6.229e+006 1.261e+011 1.000e+002 1.289e-001 1.861e-003 
1.905e-003 6.230e+006 1.262e+011 1.000e+002 1.303e-001 1.862e-003 
1.907e-003 6.247e+006 1.260e+011 1.000e+002 1.322e-001 1.864e-003 
1.909e-003 6.246e+006 1.260e+011 1.000e+002 1.312e-001 1.866e-003 
1.911e-003 6.219e+006 1.262e+011 1.000e+002 1.274e-001 1.868e-003 
1.913e-003 6.237e+006 1.268e+011 1.000e+002 1.243e-001 1.869e-003 
1.914e-003 6.248e+006 1.274e+011 1.000e+002 1.228e-001 1.871e-003 
1.916e-003 6.261e+006 1.280e+011 1.000e+002 1.237e-001 1.873e-003 
1.918e-003 6.206e+006 1.264e+011 1.000e+002 1.252e-001 1.875e-003 
1.920e-003 6.110e+006 1.268e+011 1.000e+002 1.251e-001 1.877e-003 
1.921e-003 5.995e+006 1.272e+011 1.000e+002 1.239e-001 1.880e-003 
1.923e-003 5.908e+006 1.280e+011 1.000e+002 1.223e-001 1.882e-003 
1.925e-003 5.816e+006 1.290e+011 1.000e+002 1.305e-001 1.885e-003 
1.927e-003 5.754e+006 1.300e+011 1.000e+002 1.200e-001 1.887e-003 
1.929e-003 5.747e+006 1.312e+011 1.000e+002 1.172e-001 1.889e-003 
1.930e-003 5.760e+006 1.323e+011 1.000e+002 1.273e-001 1.891e-003 
1.932e-003 5.848e+006 1.332e+011 1.000e+002 1.041e-001 1.892e-003 
1.934e-003 5.948e+006 1.342e+011 1.000e+002 6.851e-002 1.893e-003 
1.936e-003 6.018e+006 1.346e+011 1.000e+002 5.793e-002 1.894e-003 
1.938e-003 6.054e+006 1.355e+011 1.000e+002 6.584e-002 1.896e-003 
1.939e-003 6.065e+006 1.364e+011 1.000e+002 5.773e-002 1.897e-003 
1.941e-003 6.058e+006 1.376e+011 1.000e+002 8.277e-002 1.899e-003 
1.943e-003 6.075e+006 1.384e+011 1.000e+002 9.287e-002 1.901e-003 
1.945e-003 6.036e+006 1.357e+011 1.000e+002 7.519e-002 1.903e-003 
1.946e-003 6.002e+006 1.357e+011 1.000e+002 7.588e-002 1.905e-003 
1.948e-003 6.041e+006 1.358e+011 1.000e+002 1.105e-001 1.906e-003 
1.950e-003 6.118e+006 1.362e+011 1.000e+002 1.042e-001 1.908e-003 
1.952e-003 6.202e+006 1.368e+011 1.000e+002 9.644e-002 1.909e-003 
1.954e-003 6.246e+006 1.374e+011 1.000e+002 9.995e-002 1.910e-003 
1.955e-003 6.291e+006 1.378e+011 1.000e+002 1.179e-001 1.912e-003 
1.957e-003 6.329e+006 1.383e+011 1.000e+002 1.053e-001 1.913e-003 
1.959e-003 6.347e+006 1.387e+011 1.000e+002 1.009e-001 1.915e-003 
1.961e-003 6.346e+006 1.393e+011 1.000e+002 6.395e-002 1.917e-003 
1.963e-003 6.357e+006 1.397e+011 1.000e+002 4.368e-002 1.919e-003 
1.964e-003 6.327e+006 1.403e+011 1.000e+002 3.973e-002 1.921e-003 
1.966e-003 6.225e+006 1.389e+011 1.000e+002 3.203e-002 1.923e-003 
1.968e-003 6.188e+006 1.387e+011 1.000e+002 2.087e-002 1.925e-003 
1.970e-003 6.103e+006 1.389e+011 1.000e+002 2.755e-002 1.928e-003 
1.971e-003 5.982e+006 1.358e+011 1.000e+002 2.224e-002 1.930e-003 
1.973e-003 5.944e+006 1.352e+011 1.000e+002 2.284e-002 1.932e-003 
1.975e-003 5.914e+006 1.352e+011 1.000e+002 3.999e-002 1.934e-003 
1.977e-003 5.922e+006 1.358e+011 1.000e+002 8.076e-002 1.936e-003 
1.979e-003 5.944e+006 1.360e+011 1.000e+002 8.180e-002 1.938e-003 
1.980e-003 5.973e+006 1.365e+011 1.000e+002 9.052e-002 1.939e-003 
1.982e-003 5.986e+006 1.368e+011 1.000e+002 9.838e-002 1.941e-003 
1.984e-003 5.961e+006 1.350e+011 1.000e+002 7.216e-002 1.943e-003 
1.986e-003 5.881e+006 1.342e+011 1.000e+002 4.754e-002 1.945e-003 
1.988e-003 5.784e+006 1.342e+011 1.000e+002 5.068e-002 1.948e-003 
1.989e-003 5.659e+006 1.317e+011 1.000e+002 4.654e-002 1.950e-003 
1.991e-003 5.476e+006 1.305e+011 1.000e+002 2.355e-002 1.953e-003 
1.993e-003 5.327e+006 1.295e+011 1.000e+002 1.790e-002 1.956e-003 
1.995e-003 5.284e+006 1.297e+011 1.000e+002 5.496e-003 1.958e-003 
1.996e-003 5.287e+006 1.301e+011 1.000e+002 7.559e-003 1.960e-003 
1.998e-003 5.345e+006 1.302e+011 1.000e+002 1.107e-002 1.961e-003 
2.000e-003 5.453e+006 1.303e+011 1.000e+002 1.941e-002 1.962e-003 
2.002e-003 5.560e+006 1.310e+011 1.000e+002 2.327e-002 1.963e-003 
2.004e-003 5.644e+006 1.310e+011 1.000e+002 2.497e-002 1.965e-003 
2.005e-003 5.711e+006 1.298e+011 1.000e+002 2.068e-002 1.966e-003 
2.007e-003 5.744e+006 1.296e+011 1.000e+002 2.479e-002 1.967e-003 
2.009e-003 5.752e+006 1.298e+011 1.000e+002 2.374e-002 1.969e-003 
2.011e-003 5.775e+006 1.301e+011 1.000e+002 2.993e-002 1.971e-003 
2.013e-003 5.740e+006 1.291e+011 1.000e+002 2.164e-002 1.973e-003 
2.014e-003 5.703e+006 1.292e+011 1.000e+002 2.478e-002 1.975e-003 
2.016e-003 5.743e+006 1.295e+011 1.000e+002 2.129e-002 1.976e-003 
2.018e-003 5.813e+006 1.298e+011 1.000e+002 1.823e-002 1.978e-003 
2.020e-003 5.942e+006 1.303e+011 1.000e+002 1.083e-002 1.979e-003 
2.021e-003 6.057e+006 1.304e+011 1.000e+002 2.589e-002 1.980e-003 
2.023e-003 6.175e+006 1.305e+011 1.000e+002 2.074e-002 1.981e-003 
2.025e-003 6.264e+006 1.307e+011 1.000e+002 1.741e-002 1.982e-003 
2.027e-003 6.330e+006 1.309e+011 1.000e+002 2.043e-002 1.983e-003 
2.029e-003 6.387e+006 1.311e+011 1.000e+002 2.028e-002 1.984e-003 
2.030e-003 6.411e+006 1.315e+011 1.000e+002 2.171e-002 1.986e-003 
2.032e-003 6.392e+006 1.316e+011 1.000e+002 3.336e-002 1.988e-003 
2.034e-003 6.345e+006 1.324e+011 1.000e+002 5.123e-002 1.990e-003 
2.036e-003 6.311e+006 1.334e+011 1.000e+002 5.791e-002 1.992e-003 
2.038e-003 6.277e+006 1.331e+011 1.000e+002 6.448e-002 1.994e-003 
2.039e-003 6.192e+006 1.335e+011 1.000e+002 7.664e-002 1.997e-003 
2.041e-003 6.118e+006 1.330e+011 1.000e+002 8.361e-002 1.999e-003 
2.043e-003 6.007e+006 1.323e+011 1.000e+002 5.301e-002 2.001e-003 
2.045e-003 5.864e+006 1.315e+011 1.000e+002 6.048e-002 2.004e-003 
2.046e-003 5.806e+006 1.318e+011 1.000e+002 7.070e-002 2.006e-003 
2.048e-003 5.721e+006 1.320e+011 1.000e+002 4.859e-002 2.009e-003 
2.050e-003 5.640e+006 1.321e+011 1.000e+002 6.581e-002 2.011e-003 
2.052e-003 5.600e+006 1.322e+011 1.000e+002 5.227e-002 2.013e-003 
2.054e-003 5.539e+006 1.325e+011 1.000e+002 5.169e-002 2.015e-003 
2.055e-003 5.436e+006 1.330e+011 1.000e+002 5.112e-002 2.018e-003 
2.057e-003 5.327e+006 1.335e+011 1.000e+002 3.028e-002 2.020e-003 
2.059e-003 5.335e+006 1.342e+011 1.000e+002 4.312e-002 2.022e-003 
2.061e-003 5.399e+006 1.347e+011 1.000e+002 2.825e-002 2.023e-003 
2.063e-003 5.488e+006 1.352e+011 1.000e+002 1.026e-002 2.025e-003 
2.064e-003 5.580e+006 1.338e+011 1.000e+002 2.243e-002 2.026e-003 
2.066e-003 5.664e+006 1.335e+011 1.000e+002 2.379e-002 2.027e-003 
2.068e-003 5.726e+006 1.336e+011 1.000e+002 2.267e-002 2.028e-003 
2.070e-003 5.745e+006 1.338e+011 1.000e+002 1.908e-002 2.030e-003 
2.071e-003 5.729e+006 1.344e+011 1.000e+002 9.839e-003 2.032e-003 
2.073e-003 5.733e+006 1.348e+011 1.000e+002 1.870e-002 2.034e-003 
2.075e-003 5.737e+006 1.344e+011 1.000e+002 1.088e-002 2.035e-003 
2.077e-003 5.736e+006 1.348e+011 1.000e+002 4.823e-004 2.037e-003 
2.079e-003 5.775e+006 1.352e+011 1.000e+002 1.970e-002 2.039e-003 
2.080e-003 5.805e+006 1.354e+011 1.000e+002 1.861e-002 2.040e-003 
2.082e-003 5.804e+006 1.358e+011 1.000e+002 8.830e-003 2.042e-003 
2.084e-003 5.796e+006 1.364e+011 1.000e+002 1.021e-002 2.044e-003 
2.086e-003 5.844e+006 1.372e+011 1.000e+002 2.023e-002 2.045e-003 
2.088e-003 5.926e+006 1.377e+011 1.000e+002 4.988e-002 2.047e-003 
2.089e-003 5.976e+006 1.380e+011 1.000e+002 6.204e-002 2.048e-003 
2.091e-003 6.020e+006 1.385e+011 1.000e+002 3.988e-002 2.050e-003 
2.093e-003 6.032e+006 1.346e+011 1.000e+002 4.365e-002 2.051e-003 
2.095e-003 5.986e+006 1.346e+011 1.000e+002 1.537e-002 2.053e-003 
2.096e-003 5.984e+006 1.343e+011 1.000e+002 4.011e-002 2.055e-003 
2.098e-003 5.992e+006 1.345e+011 1.000e+002 2.130e-002 2.057e-003 
2.100e-003 6.001e+006 1.350e+011 1.000e+002 1.217e-002 2.059e-003 
2.102e-003 6.009e+006 1.357e+011 1.000e+002 1.368e-002 2.060e-003 
2.104e-003 6.024e+006 1.356e+011 1.000e+002 1.006e-002 2.062e-003 
2.105e-003 6.070e+006 1.357e+011 1.000e+002 1.208e-002 2.063e-003 
2.107e-003 6.122e+006 1.363e+011 1.000e+002 1.035e-002 2.065e-003 
2.109e-003 6.117e+006 1.372e+011 1.000e+002 1.613e-002 2.067e-003 
2.111e-003 6.086e+006 1.381e+011 1.000e+002 4.352e-002 2.069e-003 
2.113e-003 6.099e+006 1.388e+011 1.000e+002 6.219e-002 2.070e-003 
2.114e-003 6.111e+006 1.396e+011 1.000e+002 6.249e-002 2.072e-003 
2.116e-003 6.135e+006 1.402e+011 1.000e+002 6.358e-002 2.074e-003 
2.118e-003 6.182e+006 1.405e+011 1.000e+002 3.222e-002 2.075e-003 
2.120e-003 6.213e+006 1.409e+011 1.000e+002 3.635e-002 2.077e-003 
2.121e-003 6.206e+006 1.414e+011 1.000e+002 3.125e-002 2.079e-003 
2.123e-003 6.170e+006 1.393e+011 1.000e+002 2.689e-002 2.081e-003 
2.125e-003 6.144e+006 1.389e+011 1.000e+002 1.316e-002 2.083e-003 
2.127e-003 6.133e+006 1.392e+011 1.000e+002 2.187e-002 2.084e-003 
2.129e-003 6.133e+006 1.393e+011 1.000e+002 4.698e-002 2.086e-003 
2.130e-003 6.096e+006 1.248e+011 1.000e+002 6.207e-004 2.088e-003 
2.132e-003 6.139e+006 1.253e+011 1.000e+002 2.322e-003 2.090e-003 
2.134e-003 6.151e+006 1.252e+011 1.000e+002 7.893e-003 2.091e-003 
2.136e-003 6.157e+006 1.253e+011 1.000e+002 1.062e-002 2.093e-003 
2.138e-003 6.153e+006 1.255e+011 1.000e+002 9.594e-003 2.095e-003 
2.139e-003 6.154e+006 1.260e+011 1.000e+002 2.145e-002 2.097e-003 
2.141e-003 6.197e+006 1.264e+011 1.000e+002 1.409e-002 2.098e-003 
2.143e-003 6.209e+006 1.271e+011 1.000e+002 4.044e-003 2.100e-003 
2.145e-003 6.242e+006 1.280e+011 1.000e+002 6.251e-003 2.102e-003 
2.146e-003 6.219e+006 1.262e+011 1.000e+002 1.724e-002 2.104e-003 
2.148e-003 6.076e+006 1.251e+011 1.000e+002 1.536e-002 2.106e-003 
2.150e-003 5.930e+006 1.245e+011 1.000e+002 4.677e-003 2.109e-003 
2.152e-003 5.863e+006 1.246e+011 1.000e+002 1.299e-002 2.111e-003 
2.154e-003 5.774e+006 1.249e+011 1.000e+002 1.820e-002 2.114e-003 
2.155e-003 5.705e+006 1.253e+011 1.000e+002 2.117e-002 2.116e-003 
2.157e-003 5.680e+006 1.255e+011 1.000e+002 2.702e-002 2.118e-003 
2.159e-003 5.702e+006 1.260e+011 1.000e+002 1.176e-002 2.120e-003 
2.161e-003 5.724e+006 1.268e+011 1.000e+002 9.601e-003 2.121e-003 
2.163e-003 5.723e+006 1.270e+011 1.000e+002 3.678e-002 2.123e-003 
2.164e-003 5.745e+006 1.274e+011 1.000e+002 3.086e-002 2.125e-003 
2.166e-003 5.767e+006 1.277e+011 1.000e+002 1.781e-002 2.126e-003 
2.168e-003 5.810e+006 1.281e+011 1.000e+002 2.378e-002 2.128e-003 
2.170e-003 5.816e+006 1.285e+011 1.000e+002 3.340e-002 2.130e-003 
2.171e-003 5.835e+006 1.290e+011 1.000e+002 2.743e-002 2.131e-003 
2.173e-003 5.890e+006 1.295e+011 1.000e+002 1.703e-002 2.133e-003 
2.175e-003 5.925e+006 1.291e+011 1.000e+002 2.651e-002 2.134e-003 
2.177e-003 5.926e+006 1.293e+011 1.000e+002 1.546e-002 2.136e-003 
2.179e-003 5.924e+006 1.295e+011 1.000e+002 3.664e-002 2.138e-003 
2.180e-003 5.910e+006 1.266e+011 1.000e+002 2.197e-002 2.140e-003 
2.182e-003 5.920e+006 1.266e+011 1.000e+002 2.417e-002 2.141e-003 
2.184e-003 5.961e+006 1.266e+011 1.000e+002 6.134e-003 2.143e-003 
2.186e-003 5.970e+006 1.274e+011 1.000e+002 4.251e-003 2.145e-003 
2.188e-003 6.034e+006 1.281e+011 1.000e+002 3.861e-003 2.146e-003 
2.189e-003 6.122e+006 1.288e+011 1.000e+002 5.591e-003 2.147e-003 
2.191e-003 6.196e+006 1.293e+011 1.000e+002 8.330e-003 2.148e-003 
2.193e-003 6.240e+006 1.294e+011 1.000e+002 1.651e-002 2.150e-003 
2.195e-003 6.277e+006 1.293e+011 1.000e+002 1.419e-002 2.151e-003 
2.196e-003 6.264e+006 1.298e+011 1.000e+002 2.386e-002 2.153e-003 
2.198e-003 6.289e+006 1.306e+011 1.000e+002 3.320e-002 2.155e-003 
2.200e-003 6.352e+006 1.284e+011 1.000e+002 5.349e-002 2.156e-003 
2.202e-003 6.362e+006 1.280e+011 1.000e+002 4.806e-002 2.158e-003 
2.204e-003 6.356e+006 1.281e+011 1.000e+002 6.772e-002 2.160e-003 
2.205e-003 6.348e+006 1.283e+011 1.000e+002 6.189e-002 2.162e-003 
2.207e-003 6.253e+006 1.275e+011 1.000e+002 2.877e-002 2.164e-003 
2.209e-003 6.156e+006 1.274e+011 1.000e+002 1.182e-002 2.166e-003 
2.211e-003 6.075e+006 1.277e+011 1.000e+002 2.506e-002 2.169e-003 
2.213e-003 6.001e+006 1.282e+011 1.000e+002 4.407e-002 2.171e-003 
2.214e-003 5.930e+006 1.284e+011 1.000e+002 9.851e-003 2.173e-003 
2.216e-003 5.896e+006 1.288e+011 1.000e+002 3.822e-003 2.175e-003 
2.218e-003 5.936e+006 1.295e+011 1.000e+002 5.999e-003 2.177e-003 
2.220e-003 5.994e+006 1.300e+011 1.000e+002 3.871e-003 2.178e-003 
2.221e-003 6.011e+006 1.303e+011 1.000e+002 2.614e-002 2.180e-003 
2.223e-003 5.997e+006 1.297e+011 1.000e+002 7.828e-003 2.182e-003 
2.225e-003 6.005e+006 1.300e+011 1.000e+002 3.588e-003 2.184e-003 
2.227e-003 6.028e+006 1.304e+011 1.000e+002 2.688e-002 2.185e-003 
2.229e-003 6.028e+006 1.284e+011 1.000e+002 6.314e-003 2.187e-003 
2.230e-003 6.011e+006 1.281e+011 1.000e+002 2.192e-002 2.189e-003 
2.232e-003 5.966e+006 1.284e+011 1.000e+002 2.277e-002 2.191e-003 
2.234e-003 5.881e+006 1.279e+011 1.000e+002 2.627e-002 2.193e-003 
2.236e-003 5.760e+006 1.279e+011 1.000e+002 3.201e-002 2.196e-003 
2.238e-003 5.666e+006 1.283e+011 1.000e+002 2.020e-002 2.198e-003 
2.239e-003 5.601e+006 1.290e+011 1.000e+002 1.880e-002 2.201e-003 
2.241e-003 5.598e+006 1.297e+011 1.000e+002 1.953e-002 2.202e-003 
2.243e-003 5.659e+006 1.303e+011 1.000e+002 2.048e-002 2.204e-003 
2.245e-003 5.767e+006 1.307e+011 1.000e+002 2.058e-002 2.205e-003 
2.246e-003 5.856e+006 1.289e+011 1.000e+002 2.055e-002 2.206e-003 
2.248e-003 5.919e+006 1.287e+011 1.000e+002 2.889e-002 2.207e-003 
2.250e-003 5.919e+006 1.269e+011 1.000e+002 2.560e-002 2.209e-003 
2.252e-003 5.919e+006 1.265e+011 1.000e+002 2.568e-002 2.211e-003 
2.254e-003 5.913e+006 1.268e+011 1.000e+002 1.075e-002 2.213e-003 
2.255e-003 5.900e+006 1.267e+011 1.000e+002 2.571e-002 2.215e-003 
2.257e-003 5.877e+006 1.264e+011 1.000e+002 3.727e-002 2.217e-003 
2.259e-003 5.865e+006 1.268e+011 1.000e+002 2.834e-002 2.218e-003 
2.261e-003 5.892e+006 1.271e+011 1.000e+002 3.260e-002 2.220e-003 
2.263e-003 5.967e+006 1.271e+011 1.000e+002 2.221e-002 2.221e-003 
2.264e-003 6.097e+006 1.274e+011 1.000e+002 3.137e-002 2.222e-003 
2.266e-003 6.240e+006 1.278e+011 1.000e+002 2.441e-002 2.223e-003 
2.268e-003 6.359e+006 1.280e+011 1.000e+002 3.404e-002 2.224e-003 
2.270e-003 6.502e+006 1.283e+011 1.000e+002 2.947e-002 2.225e-003 
2.272e-003 6.641e+006 1.287e+011 1.000e+002 2.849e-002 2.226e-003 
2.273e-003 6.765e+006 1.292e+011 1.000e+002 3.938e-002 2.227e-003 
2.275e-003 6.838e+006 1.294e+011 1.000e+002 3.359e-002 2.228e-003 
2.277e-003 6.860e+006 1.298e+011 1.000e+002 4.684e-002 2.229e-003 
2.279e-003 6.860e+006 1.301e+011 1.000e+002 5.536e-002 2.231e-003 
2.280e-003 6.885e+006 1.303e+011 1.000e+002 5.494e-002 2.233e-003 
2.282e-003 6.944e+006 1.309e+011 1.000e+002 5.834e-002 2.234e-003 
2.284e-003 6.926e+006 1.288e+011 1.000e+002 6.433e-002 2.236e-003 
2.286e-003 6.852e+006 1.283e+011 1.000e+002 5.972e-002 2.238e-003 
2.288e-003 6.783e+006 1.277e+011 1.000e+002 6.618e-002 2.241e-003 
2.289e-003 6.744e+006 1.273e+011 1.000e+002 5.632e-002 2.243e-003 
2.291e-003 6.722e+006 1.273e+011 1.000e+002 5.853e-002 2.245e-003 
2.293e-003 6.669e+006 1.270e+011 1.000e+002 5.715e-002 2.247e-003 
2.295e-003 6.592e+006 1.272e+011 1.000e+002 3.639e-002 2.249e-003 
2.297e-003 6.549e+006 1.275e+011 1.000e+002 3.710e-002 2.251e-003 
2.298e-003 6.487e+006 1.280e+011 1.000e+002 3.405e-002 2.253e-003 
2.300e-003 6.413e+006 1.288e+011 1.000e+002 2.373e-002 2.256e-003 
2.302e-003 6.282e+006 1.274e+011 1.000e+002 2.445e-002 2.258e-003 
2.304e-003 6.098e+006 1.274e+011 1.000e+002 3.268e-002 2.261e-003 
2.305e-003 5.989e+006 1.262e+011 1.000e+002 2.922e-002 2.264e-003 
2.307e-003 5.957e+006 1.264e+011 1.000e+002 2.828e-002 2.266e-003 
2.309e-003 5.965e+006 1.253e+011 1.000e+002 3.627e-002 2.268e-003 
2.311e-003 5.969e+006 1.256e+011 1.000e+002 2.692e-002 2.270e-003 
2.313e-003 5.996e+006 1.255e+011 1.000e+002 3.684e-002 2.271e-003 
2.314e-003 5.977e+006 1.253e+011 1.000e+002 2.277e-002 2.273e-003 
2.316e-003 5.964e+006 1.256e+011 1.000e+002 2.722e-003 2.275e-003 
2.318e-003 5.967e+006 1.259e+011 1.000e+002 4.580e-003 2.277e-003 
2.320e-003 5.947e+006 1.262e+011 1.000e+002 3.994e-003 2.279e-003 
2.322e-003 5.917e+006 1.263e+011 1.000e+002 6.280e-003 2.281e-003 
2.323e-003 5.944e+006 1.264e+011 1.000e+002 2.420e-003 2.282e-003 
2.325e-003 6.015e+006 1.266e+011 1.000e+002 7.431e-003 2.284e-003 
2.327e-003 6.071e+006 1.270e+011 1.000e+002 1.652e-002 2.285e-003 
2.329e-003 6.119e+006 1.258e+011 1.000e+002 1.073e-002 2.286e-003 
2.330e-003 6.199e+006 1.254e+011 1.000e+002 8.985e-003 2.288e-003 
2.332e-003 6.283e+006 1.251e+011 1.000e+002 8.078e-003 2.289e-003 
2.334e-003 6.299e+006 1.247e+011 1.000e+002 4.027e-004 2.290e-003 
