# Supplementary material for: Strain rate dependency of dislocation plasticity
Source: Nat Commun. 2021 Mar 23;12:1845. doi: 10.1038/s41467-021-21939-1 (PMC7988163; doi:10.1038/s41467-021-21939-1)
Supplement: Supplementary file 3 — Supplementary Data 1 [file 41467_2021_21939_MOESM3_ESM.zip › Supplementary Data 1/DDDSimulationSet1/StrainRate=1e2s-1/InitialDislocationDensity=1.4e8m-2.dat]

#strain(1), stress(Pa), dislocation density(m-2), strain rate(s-1), mean dislocation velocity(km/s), plastic strain(1)
1.254e-005 1.810e+006 1.415e+008 1.000e+002 1.246e-002 1.114e-008 
2.470e-005 3.564e+006 1.415e+008 1.000e+002 2.621e-002 4.288e-008 
3.538e-005 5.101e+006 1.415e+008 1.000e+002 3.584e-002 8.769e-008 
4.471e-005 6.443e+006 1.415e+008 1.000e+002 4.508e-002 1.397e-007 
5.275e-005 7.598e+006 1.415e+008 1.000e+002 5.006e-002 1.940e-007 
6.024e-005 8.672e+006 1.415e+008 1.000e+002 5.904e-002 2.524e-007 
6.757e-005 9.722e+006 1.415e+008 1.000e+002 6.418e-002 3.168e-007 
7.514e-005 1.081e+007 1.415e+008 1.000e+002 7.231e-002 3.910e-007 
8.273e-005 1.189e+007 1.415e+008 1.000e+002 7.787e-002 4.727e-007 
9.015e-005 1.295e+007 1.415e+008 1.000e+002 8.566e-002 5.597e-007 
9.750e-005 1.400e+007 1.415e+008 1.000e+002 9.187e-002 6.528e-007 
1.049e-004 1.505e+007 1.415e+008 1.000e+002 9.836e-002 7.532e-007 
1.122e-004 1.610e+007 1.415e+008 1.000e+002 1.054e-001 8.606e-007 
1.195e-004 1.714e+007 1.415e+008 1.000e+002 1.112e-001 9.738e-007 
1.270e-004 1.820e+007 1.415e+008 1.000e+002 1.181e-001 1.096e-006 
1.341e-004 1.922e+007 1.414e+008 1.000e+002 1.246e-001 1.221e-006 
1.409e-004 2.017e+007 1.414e+008 1.000e+002 1.300e-001 1.344e-006 
1.473e-004 2.109e+007 1.414e+008 1.000e+002 1.355e-001 1.467e-006 
1.537e-004 2.199e+007 1.414e+008 1.000e+002 1.420e-001 1.594e-006 
1.600e-004 2.288e+007 1.414e+008 1.000e+002 1.479e-001 1.725e-006 
1.662e-004 2.376e+007 1.414e+008 1.000e+002 1.524e-001 1.858e-006 
1.724e-004 2.463e+007 1.414e+008 1.000e+002 1.573e-001 1.995e-006 
1.786e-004 2.551e+007 1.414e+008 1.000e+002 1.621e-001 2.138e-006 
1.852e-004 2.644e+007 1.414e+008 1.000e+002 1.671e-001 2.294e-006 
1.921e-004 2.741e+007 1.414e+008 1.000e+002 1.742e-001 2.464e-006 
1.989e-004 2.837e+007 1.414e+008 1.000e+002 1.804e-001 2.637e-006 
2.058e-004 2.935e+007 1.414e+008 1.000e+002 1.854e-001 2.818e-006 
2.128e-004 3.034e+007 1.414e+008 1.000e+002 1.903e-001 3.009e-006 
2.197e-004 3.131e+007 1.414e+008 1.000e+002 1.958e-001 3.201e-006 
2.267e-004 3.229e+007 1.414e+008 1.000e+002 2.028e-001 3.402e-006 
2.342e-004 3.334e+007 1.414e+008 1.000e+002 2.086e-001 3.623e-006 
2.418e-004 3.440e+007 1.414e+008 1.000e+002 2.136e-001 3.852e-006 
2.494e-004 3.546e+007 1.414e+008 1.000e+002 2.209e-001 4.091e-006 
2.571e-004 3.654e+007 1.414e+008 1.000e+002 2.272e-001 4.338e-006 
2.643e-004 3.755e+007 1.414e+008 1.000e+002 2.321e-001 4.576e-006 
2.716e-004 3.857e+007 1.414e+008 1.000e+002 2.370e-001 4.822e-006 
2.792e-004 3.963e+007 1.414e+008 1.000e+002 2.435e-001 5.086e-006 
2.871e-004 4.073e+007 1.414e+008 1.000e+002 2.507e-001 5.366e-006 
2.952e-004 4.186e+007 1.414e+008 1.000e+002 2.556e-001 5.663e-006 
3.031e-004 4.296e+007 1.414e+008 1.000e+002 2.606e-001 5.957e-006 
3.113e-004 4.410e+007 1.414e+008 1.000e+002 2.686e-001 6.268e-006 
3.199e-004 4.529e+007 1.414e+008 1.000e+002 2.742e-001 6.603e-006 
3.286e-004 4.650e+007 1.414e+008 1.000e+002 2.803e-001 6.952e-006 
3.364e-004 4.758e+007 1.414e+008 1.000e+002 2.869e-001 7.269e-006 
3.441e-004 4.865e+007 1.414e+008 1.000e+002 2.926e-001 7.591e-006 
3.524e-004 4.980e+007 1.414e+008 1.000e+002 2.976e-001 7.943e-006 
3.606e-004 5.093e+007 1.414e+008 1.000e+002 3.030e-001 8.298e-006 
3.690e-004 5.210e+007 1.414e+008 1.000e+002 3.104e-001 8.671e-006 
3.779e-004 5.332e+007 1.414e+008 1.000e+002 3.163e-001 9.070e-006 
3.869e-004 5.457e+007 1.414e+008 1.000e+002 3.218e-001 9.485e-006 
3.955e-004 5.575e+007 1.414e+008 1.000e+002 3.288e-001 9.888e-006 
4.037e-004 5.688e+007 1.414e+008 1.000e+002 3.346e-001 1.028e-005 
4.125e-004 5.809e+007 1.414e+008 1.000e+002 3.397e-001 1.071e-005 
4.212e-004 5.929e+007 1.414e+008 1.000e+002 3.449e-001 1.114e-005 
4.303e-004 6.054e+007 1.414e+008 1.000e+002 3.525e-001 1.159e-005 
4.399e-004 6.185e+007 1.414e+008 1.000e+002 3.583e-001 1.208e-005 
4.492e-004 6.312e+007 1.414e+008 1.000e+002 3.635e-001 1.257e-005 
4.580e-004 6.433e+007 1.414e+008 1.000e+002 3.707e-001 1.303e-005 
4.673e-004 6.561e+007 1.414e+008 1.000e+002 3.769e-001 1.353e-005 
4.765e-004 6.687e+007 1.414e+008 1.000e+002 3.817e-001 1.404e-005 
4.863e-004 6.820e+007 1.414e+008 1.000e+002 3.882e-001 1.458e-005 
4.960e-004 6.952e+007 1.414e+008 1.000e+002 3.953e-001 1.513e-005 
5.051e-004 7.076e+007 1.414e+008 1.000e+002 4.004e-001 1.565e-005 
5.148e-004 7.208e+007 1.414e+008 1.000e+002 4.056e-001 1.621e-005 
5.244e-004 7.339e+007 1.414e+008 1.000e+002 4.115e-001 1.678e-005 
5.342e-004 7.472e+007 1.414e+008 1.000e+002 4.189e-001 1.736e-005 
5.441e-004 7.607e+007 1.414e+008 1.000e+002 4.238e-001 1.796e-005 
5.537e-004 7.738e+007 1.414e+008 1.000e+002 4.288e-001 1.856e-005 
5.634e-004 7.869e+007 1.414e+008 1.000e+002 4.357e-001 1.916e-005 
5.734e-004 8.004e+007 1.414e+008 1.000e+002 4.423e-001 1.979e-005 
5.837e-004 8.143e+007 1.414e+008 1.000e+002 4.472e-001 2.045e-005 
5.936e-004 8.277e+007 1.414e+008 1.000e+002 4.524e-001 2.109e-005 
6.038e-004 8.416e+007 1.414e+008 1.000e+002 4.594e-001 2.177e-005 
6.144e-004 8.558e+007 1.414e+008 1.000e+002 4.657e-001 2.247e-005 
6.253e-004 8.705e+007 1.414e+008 1.000e+002 4.706e-001 2.321e-005 
6.359e-004 8.848e+007 1.414e+008 1.000e+002 4.771e-001 2.393e-005 
6.466e-004 8.992e+007 1.414e+008 1.000e+002 4.838e-001 2.467e-005 
6.576e-004 9.140e+007 1.414e+008 1.000e+002 4.892e-001 2.544e-005 
6.681e-004 9.281e+007 1.414e+008 1.000e+002 4.940e-001 2.619e-005 
6.791e-004 9.428e+007 1.414e+008 1.000e+002 5.002e-001 2.698e-005 
6.901e-004 9.576e+007 1.414e+008 1.000e+002 5.075e-001 2.778e-005 
7.009e-004 9.721e+007 1.414e+008 1.000e+002 5.124e-001 2.857e-005 
7.120e-004 9.869e+007 1.414e+008 1.000e+002 5.175e-001 2.939e-005 
7.233e-004 1.002e+008 1.414e+008 1.000e+002 5.231e-001 3.024e-005 
7.346e-004 1.017e+008 1.414e+008 1.000e+002 5.303e-001 3.110e-005 
7.457e-004 1.032e+008 1.414e+008 1.000e+002 5.358e-001 3.195e-005 
7.571e-004 1.047e+008 1.414e+008 1.000e+002 5.405e-001 3.283e-005 
7.688e-004 1.063e+008 1.414e+008 1.000e+002 5.457e-001 3.375e-005 
7.802e-004 1.078e+008 1.414e+008 1.000e+002 5.531e-001 3.466e-005 
7.918e-004 1.093e+008 1.414e+008 1.000e+002 5.588e-001 3.558e-005 
8.036e-004 1.109e+008 1.414e+008 1.000e+002 5.639e-001 3.654e-005 
8.156e-004 1.125e+008 1.414e+008 1.000e+002 5.688e-001 3.752e-005 
8.276e-004 1.141e+008 1.414e+008 1.000e+002 5.741e-001 3.851e-005 
8.396e-004 1.157e+008 1.414e+008 1.000e+002 5.813e-001 3.950e-005 
8.517e-004 1.173e+008 1.414e+008 1.000e+002 5.869e-001 4.052e-005 
8.639e-004 1.189e+008 1.414e+008 1.000e+002 5.919e-001 4.156e-005 
8.760e-004 1.205e+008 1.414e+008 1.000e+002 5.967e-001 4.260e-005 
8.884e-004 1.221e+008 1.414e+008 1.000e+002 6.019e-001 4.367e-005 
9.006e-004 1.237e+008 1.414e+008 1.000e+002 6.078e-001 4.474e-005 
9.130e-004 1.254e+008 1.414e+008 1.000e+002 6.141e-001 4.583e-005 
9.256e-004 1.270e+008 1.414e+008 1.000e+002 6.199e-001 4.694e-005 
9.382e-004 1.287e+008 1.414e+008 1.000e+002 6.247e-001 4.807e-005 
9.509e-004 1.304e+008 1.414e+008 1.000e+002 6.294e-001 4.922e-005 
9.634e-004 1.320e+008 1.414e+008 1.000e+002 6.343e-001 5.036e-005 
9.740e-004 1.334e+008 1.414e+008 1.000e+002 6.388e-001 5.134e-005 
9.851e-004 1.348e+008 1.414e+008 1.000e+002 6.434e-001 5.236e-005 
9.967e-004 1.364e+008 1.414e+008 1.000e+002 6.482e-001 5.344e-005 
1.007e-003 1.378e+008 1.414e+008 1.000e+002 6.527e-001 5.445e-005 
1.019e-003 1.393e+008 1.414e+008 1.000e+002 6.574e-001 5.556e-005 
1.030e-003 1.407e+008 1.414e+008 1.000e+002 6.620e-001 5.656e-005 
1.041e-003 1.421e+008 1.414e+008 1.000e+002 6.667e-001 5.761e-005 
1.052e-003 1.436e+008 1.414e+008 1.000e+002 6.715e-001 5.874e-005 
1.063e-003 1.450e+008 1.414e+008 1.000e+002 6.758e-001 5.975e-005 
1.075e-003 1.466e+008 1.414e+008 1.000e+002 6.806e-001 6.090e-005 
1.085e-003 1.479e+008 1.414e+008 1.000e+002 6.839e-001 6.195e-005 
1.096e-003 1.494e+008 1.414e+008 1.000e+002 6.871e-001 6.303e-005 
1.108e-003 1.509e+008 1.414e+008 1.000e+002 6.909e-001 6.420e-005 
1.119e-003 1.523e+008 1.414e+008 1.000e+002 6.951e-001 6.526e-005 
1.130e-003 1.538e+008 1.414e+008 1.000e+002 6.995e-001 6.645e-005 
1.141e-003 1.551e+008 1.414e+008 1.000e+002 7.041e-001 6.749e-005 
1.152e-003 1.566e+008 1.414e+008 1.000e+002 7.086e-001 6.865e-005 
1.163e-003 1.580e+008 1.414e+008 1.000e+002 7.126e-001 6.977e-005 
1.174e-003 1.595e+008 1.414e+008 1.000e+002 7.152e-001 7.088e-005 
1.185e-003 1.609e+008 1.414e+008 1.000e+002 7.186e-001 7.206e-005 
1.196e-003 1.623e+008 1.414e+008 1.000e+002 7.229e-001 7.316e-005 
1.208e-003 1.638e+008 1.414e+008 1.000e+002 7.276e-001 7.441e-005 
1.218e-003 1.652e+008 1.414e+008 1.000e+002 7.319e-001 7.549e-005 
1.229e-003 1.666e+008 1.414e+008 1.000e+002 7.350e-001 7.668e-005 
1.240e-003 1.680e+008 1.414e+008 1.000e+002 7.370e-001 7.779e-005 
1.251e-003 1.694e+008 1.414e+008 1.000e+002 7.415e-001 7.895e-005 
1.262e-003 1.708e+008 1.414e+008 1.000e+002 7.461e-001 8.016e-005 
1.272e-003 1.722e+008 1.414e+008 1.000e+002 7.496e-001 8.129e-005 
1.284e-003 1.737e+008 1.414e+008 1.000e+002 7.516e-001 8.256e-005 
1.294e-003 1.750e+008 1.414e+008 1.000e+002 7.556e-001 8.368e-005 
1.306e-003 1.765e+008 1.414e+008 1.000e+002 7.602e-001 8.494e-005 
1.316e-003 1.778e+008 1.414e+008 1.000e+002 7.630e-001 8.607e-005 
1.328e-003 1.793e+008 1.414e+008 1.000e+002 7.651e-001 8.734e-005 
1.338e-003 1.807e+008 1.414e+008 1.000e+002 7.696e-001 8.849e-005 
1.350e-003 1.821e+008 1.414e+008 1.000e+002 7.739e-001 8.977e-005 
1.361e-003 1.835e+008 1.414e+008 1.000e+002 7.752e-001 9.099e-005 
1.371e-003 1.849e+008 1.414e+008 1.000e+002 7.790e-001 9.219e-005 
1.382e-003 1.864e+008 1.414e+008 1.000e+002 7.835e-001 9.346e-005 
1.393e-003 1.877e+008 1.414e+008 1.000e+002 7.852e-001 9.463e-005 
1.404e-003 1.891e+008 1.414e+008 1.000e+002 7.883e-001 9.592e-005 
1.415e-003 1.905e+008 1.414e+008 1.000e+002 7.929e-001 9.711e-005 
1.426e-003 1.920e+008 1.414e+008 1.000e+002 7.957e-001 9.843e-005 
1.436e-003 1.932e+008 1.414e+008 1.000e+002 7.976e-001 9.958e-005 
1.448e-003 1.947e+008 1.414e+008 1.000e+002 8.022e-001 1.009e-004 
1.458e-003 1.960e+008 1.414e+008 1.000e+002 8.037e-001 1.021e-004 
1.470e-003 1.975e+008 1.414e+008 1.000e+002 8.070e-001 1.035e-004 
1.480e-003 1.988e+008 1.414e+008 1.000e+002 8.114e-001 1.046e-004 
1.491e-003 2.003e+008 1.414e+008 1.000e+002 8.124e-001 1.060e-004 
1.501e-003 2.016e+008 1.414e+008 1.000e+002 8.163e-001 1.072e-004 
1.513e-003 2.030e+008 1.414e+008 1.000e+002 8.204e-001 1.085e-004 
1.523e-003 2.043e+008 1.414e+008 1.000e+002 8.211e-001 1.097e-004 
1.534e-003 2.058e+008 1.414e+008 1.000e+002 8.256e-001 1.111e-004 
1.545e-003 2.071e+008 1.414e+008 1.000e+002 8.263e-001 1.123e-004 
1.555e-003 2.085e+008 1.414e+008 1.000e+002 8.303e-001 1.136e-004 
1.566e-003 2.098e+008 1.414e+008 1.000e+002 8.339e-001 1.149e-004 
1.577e-003 2.112e+008 1.414e+008 1.000e+002 8.351e-001 1.162e-004 
1.588e-003 2.126e+008 1.414e+008 1.000e+002 8.395e-001 1.175e-004 
1.599e-003 2.140e+008 1.414e+008 1.000e+002 8.399e-001 1.188e-004 
1.610e-003 2.153e+008 1.414e+008 1.000e+002 8.444e-001 1.201e-004 
1.620e-003 2.167e+008 1.414e+008 1.000e+002 8.460e-001 1.214e-004 
1.631e-003 2.181e+008 1.414e+008 1.000e+002 8.490e-001 1.228e-004 
1.643e-003 2.195e+008 1.414e+008 1.000e+002 8.531e-001 1.242e-004 
1.653e-003 2.209e+008 1.414e+008 1.000e+002 8.538e-001 1.255e-004 
1.664e-003 2.223e+008 1.414e+008 1.000e+002 8.583e-001 1.268e-004 
1.675e-003 2.237e+008 1.414e+008 1.000e+002 8.584e-001 1.282e-004 
1.686e-003 2.250e+008 1.414e+008 1.000e+002 8.629e-001 1.295e-004 
1.697e-003 2.264e+008 1.414e+008 1.000e+002 8.632e-001 1.309e-004 
1.708e-003 2.278e+008 1.414e+008 1.000e+002 8.676e-001 1.323e-004 
1.718e-003 2.291e+008 1.414e+008 1.000e+002 8.684e-001 1.336e-004 
1.729e-003 2.305e+008 1.414e+008 1.000e+002 8.724e-001 1.349e-004 
1.740e-003 2.318e+008 1.414e+008 1.000e+002 8.734e-001 1.363e-004 
1.751e-003 2.332e+008 1.414e+008 1.000e+002 8.771e-001 1.377e-004 
1.761e-003 2.345e+008 1.414e+008 1.000e+002 8.782e-001 1.390e-004 
1.772e-003 2.360e+008 1.414e+008 1.000e+002 8.818e-001 1.404e-004 
1.783e-003 2.372e+008 1.414e+008 1.000e+002 8.826e-001 1.417e-004 
1.794e-003 2.387e+008 1.414e+008 1.000e+002 8.864e-001 1.431e-004 
1.804e-003 2.400e+008 1.414e+008 1.000e+002 8.871e-001 1.445e-004 
1.816e-003 2.414e+008 1.414e+008 1.000e+002 8.911e-001 1.459e-004 
1.826e-003 2.427e+008 1.414e+008 1.000e+002 8.915e-001 1.472e-004 
1.837e-003 2.441e+008 1.414e+008 1.000e+002 8.958e-001 1.487e-004 
1.847e-003 2.454e+008 1.414e+008 1.000e+002 8.959e-001 1.500e-004 
1.858e-003 2.468e+008 1.414e+008 1.000e+002 9.004e-001 1.514e-004 
1.869e-003 2.481e+008 1.414e+008 1.000e+002 9.005e-001 1.528e-004 
1.880e-003 2.495e+008 1.414e+008 1.000e+002 9.050e-001 1.542e-004 
1.890e-003 2.507e+008 1.414e+008 1.000e+002 9.052e-001 1.555e-004 
1.901e-003 2.521e+008 1.414e+008 1.000e+002 9.090e-001 1.569e-004 
1.911e-003 2.534e+008 1.414e+008 1.000e+002 9.097e-001 1.583e-004 
1.922e-003 2.548e+008 1.414e+008 1.000e+002 9.111e-001 1.597e-004 
1.932e-003 2.561e+008 1.414e+008 1.000e+002 9.145e-001 1.611e-004 
1.943e-003 2.575e+008 1.414e+008 1.000e+002 9.146e-001 1.626e-004 
1.954e-003 2.588e+008 1.414e+008 1.000e+002 9.190e-001 1.640e-004 
1.965e-003 2.601e+008 1.414e+008 1.000e+002 9.191e-001 1.654e-004 
1.976e-003 2.616e+008 1.414e+008 1.000e+002 9.236e-001 1.669e-004 
1.986e-003 2.628e+008 1.414e+008 1.000e+002 9.238e-001 1.682e-004 
1.998e-003 2.643e+008 1.414e+008 1.000e+002 9.264e-001 1.698e-004 
2.008e-003 2.656e+008 1.414e+008 1.000e+002 9.285e-001 1.712e-004 
2.019e-003 2.669e+008 1.414e+008 1.000e+002 9.286e-001 1.726e-004 
2.029e-003 2.682e+008 1.414e+008 1.000e+002 9.331e-001 1.740e-004 
2.040e-003 2.696e+008 1.414e+008 1.000e+002 9.332e-001 1.755e-004 
2.051e-003 2.709e+008 1.414e+008 1.000e+002 9.353e-001 1.769e-004 
2.062e-003 2.723e+008 1.414e+008 1.000e+002 9.378e-001 1.784e-004 
2.072e-003 2.736e+008 1.414e+008 1.000e+002 9.378e-001 1.798e-004 
2.083e-003 2.749e+008 1.414e+008 1.000e+002 9.424e-001 1.812e-004 
2.094e-003 2.763e+008 1.414e+008 1.000e+002 9.425e-001 1.828e-004 
2.104e-003 2.776e+008 1.414e+008 1.000e+002 9.436e-001 1.842e-004 
2.115e-003 2.790e+008 1.414e+008 1.000e+002 9.472e-001 1.857e-004 
2.125e-003 2.803e+008 1.414e+008 1.000e+002 9.472e-001 1.871e-004 
2.137e-003 2.817e+008 1.414e+008 1.000e+002 9.515e-001 1.886e-004 
2.147e-003 2.829e+008 1.414e+008 1.000e+002 9.518e-001 1.900e-004 
2.158e-003 2.843e+008 1.414e+008 1.000e+002 9.519e-001 1.915e-004 
2.168e-003 2.856e+008 1.414e+008 1.000e+002 9.562e-001 1.929e-004 
2.179e-003 2.870e+008 1.414e+008 1.000e+002 9.565e-001 1.944e-004 
2.190e-003 2.883e+008 1.414e+008 1.000e+002 9.572e-001 1.959e-004 
2.200e-003 2.896e+008 1.414e+008 1.000e+002 9.611e-001 1.974e-004 
2.212e-003 2.910e+008 1.414e+008 1.000e+002 9.612e-001 1.990e-004 
2.222e-003 2.923e+008 1.414e+008 1.000e+002 9.631e-001 2.004e-004 
2.233e-003 2.937e+008 1.414e+008 1.000e+002 9.659e-001 2.019e-004 
2.243e-003 2.949e+008 1.414e+008 1.000e+002 9.659e-001 2.033e-004 
2.254e-003 2.963e+008 1.414e+008 1.000e+002 9.686e-001 2.049e-004 
2.265e-003 2.976e+008 1.414e+008 1.000e+002 9.705e-001 2.064e-004 
2.276e-003 2.990e+008 1.414e+008 1.000e+002 9.706e-001 2.079e-004 
2.287e-003 3.004e+008 1.414e+008 1.000e+002 9.741e-001 2.095e-004 
2.297e-003 3.016e+008 1.414e+008 1.000e+002 9.751e-001 2.109e-004 
2.309e-003 3.031e+008 1.414e+008 1.000e+002 9.752e-001 2.125e-004 
2.319e-003 3.044e+008 1.414e+008 1.000e+002 9.781e-001 2.139e-004 
2.330e-003 3.057e+008 1.414e+008 1.000e+002 9.799e-001 2.155e-004 
2.341e-003 3.071e+008 1.414e+008 1.000e+002 9.799e-001 2.171e-004 
2.352e-003 3.084e+008 1.414e+008 1.000e+002 9.821e-001 2.186e-004 
2.363e-003 3.098e+008 1.414e+008 1.000e+002 9.846e-001 2.202e-004 
2.373e-003 3.111e+008 1.414e+008 1.000e+002 9.846e-001 2.216e-004 
2.384e-003 3.124e+008 1.414e+008 1.000e+002 9.855e-001 2.232e-004 
2.394e-003 3.137e+008 1.414e+008 1.000e+002 9.892e-001 2.246e-004 
2.405e-003 3.150e+008 1.414e+008 1.000e+002 9.893e-001 2.261e-004 
2.415e-003 3.163e+008 1.414e+008 1.000e+002 9.893e-001 2.276e-004 
2.426e-003 3.176e+008 1.414e+008 1.000e+002 9.936e-001 2.291e-004 
2.436e-003 3.189e+008 1.414e+008 1.000e+002 9.939e-001 2.306e-004 
2.446e-003 3.201e+008 1.414e+008 1.000e+002 9.940e-001 2.320e-004 
2.457e-003 3.215e+008 1.414e+008 1.000e+002 9.962e-001 2.336e-004 
2.466e-003 3.226e+008 1.414e+008 1.000e+002 9.985e-001 2.349e-004 
2.478e-003 3.240e+008 1.414e+008 1.000e+002 9.986e-001 2.365e-004 
2.487e-003 3.252e+008 1.414e+008 1.000e+002 9.986e-001 2.380e-004 
2.498e-003 3.265e+008 1.414e+008 1.000e+002 1.003e+000 2.395e-004 
2.509e-003 3.279e+008 1.414e+008 1.000e+002 1.003e+000 2.410e-004 
2.519e-003 3.291e+008 1.414e+008 1.000e+002 1.003e+000 2.425e-004 
2.530e-003 3.305e+008 1.414e+008 1.000e+002 1.004e+000 2.441e-004 
2.539e-003 3.317e+008 1.414e+008 1.000e+002 1.008e+000 2.455e-004 
2.551e-003 3.330e+008 1.414e+008 1.000e+002 1.008e+000 2.471e-004 
2.560e-003 3.342e+008 1.414e+008 1.000e+002 1.008e+000 2.485e-004 
2.571e-003 3.356e+008 1.414e+008 1.000e+002 1.009e+000 2.501e-004 
2.582e-003 3.369e+008 1.414e+008 1.000e+002 1.012e+000 2.516e-004 
2.592e-003 3.381e+008 1.414e+008 1.000e+002 1.013e+000 2.531e-004 
2.603e-003 3.395e+008 1.414e+008 1.000e+002 1.013e+000 2.547e-004 
2.612e-003 3.406e+008 1.414e+008 1.000e+002 1.015e+000 2.561e-004 
2.623e-003 3.420e+008 1.414e+008 1.000e+002 1.017e+000 2.577e-004 
2.633e-003 3.432e+008 1.414e+008 1.000e+002 1.017e+000 2.591e-004 
2.643e-003 3.445e+008 1.414e+008 1.000e+002 1.017e+000 2.607e-004 
2.654e-003 3.458e+008 1.414e+008 1.000e+002 1.019e+000 2.622e-004 
2.664e-003 3.470e+008 1.414e+008 1.000e+002 1.022e+000 2.637e-004 
2.675e-003 3.483e+008 1.414e+008 1.000e+002 1.022e+000 2.653e-004 
2.684e-003 3.495e+008 1.414e+008 1.000e+002 1.022e+000 2.667e-004 
2.695e-003 3.509e+008 1.414e+008 1.000e+002 1.022e+000 2.683e-004 
2.705e-003 3.521e+008 1.414e+008 1.000e+002 1.027e+000 2.698e-004 
2.716e-003 3.534e+008 1.414e+008 1.000e+002 1.027e+000 2.714e-004 
2.726e-003 3.547e+008 1.414e+008 1.000e+002 1.027e+000 2.729e-004 
2.736e-003 3.559e+008 1.414e+008 1.000e+002 1.027e+000 2.744e-004 
2.747e-003 3.573e+008 1.414e+008 1.000e+002 1.031e+000 2.760e-004 
2.757e-003 3.585e+008 1.414e+008 1.000e+002 1.031e+000 2.774e-004 
2.768e-003 3.598e+008 1.414e+008 1.000e+002 1.031e+000 2.791e-004 
2.778e-003 3.610e+008 1.414e+008 1.000e+002 1.031e+000 2.805e-004 
2.788e-003 3.624e+008 1.414e+008 1.000e+002 1.033e+000 2.821e-004 
2.799e-003 3.637e+008 1.414e+008 1.000e+002 1.036e+000 2.837e-004 
2.809e-003 3.649e+008 1.414e+008 1.000e+002 1.036e+000 2.852e-004 
2.820e-003 3.662e+008 1.414e+008 1.000e+002 1.036e+000 2.868e-004 
2.829e-003 3.674e+008 1.414e+008 1.000e+002 1.036e+000 2.882e-004 
2.840e-003 3.687e+008 1.414e+008 1.000e+002 1.039e+000 2.898e-004 
2.850e-003 3.699e+008 1.414e+008 1.000e+002 1.041e+000 2.913e-004 
2.860e-003 3.711e+008 1.414e+008 1.000e+002 1.041e+000 2.928e-004 
2.871e-003 3.725e+008 1.414e+008 1.000e+002 1.041e+000 2.945e-004 
2.880e-003 3.737e+008 1.414e+008 1.000e+002 1.041e+000 2.959e-004 
2.891e-003 3.750e+008 1.414e+008 1.000e+002 1.045e+000 2.975e-004 
2.901e-003 3.762e+008 1.414e+008 1.000e+002 1.045e+000 2.990e-004 
2.911e-003 3.775e+008 1.414e+008 1.000e+002 1.045e+000 3.006e-004 
2.922e-003 3.788e+008 1.414e+008 1.000e+002 1.045e+000 3.022e-004 
2.932e-003 3.800e+008 1.414e+008 1.000e+002 1.045e+000 3.036e-004 
2.943e-003 3.813e+008 1.414e+008 1.000e+002 1.049e+000 3.053e-004 
2.952e-003 3.824e+008 1.414e+008 1.000e+002 1.050e+000 3.067e-004 
2.962e-003 3.837e+008 1.414e+008 1.000e+002 1.050e+000 3.083e-004 
2.972e-003 3.850e+008 1.414e+008 1.000e+002 1.050e+000 3.098e-004 
2.983e-003 3.862e+008 1.414e+008 1.000e+002 1.050e+000 3.113e-004 
2.994e-003 3.876e+008 1.414e+008 1.000e+002 1.053e+000 3.130e-004 
3.003e-003 3.887e+008 1.414e+008 1.000e+002 1.055e+000 3.144e-004 
3.014e-003 3.901e+008 1.414e+008 1.000e+002 1.055e+000 3.161e-004 
3.024e-003 3.912e+008 1.414e+008 1.000e+002 1.055e+000 3.176e-004 
3.034e-003 3.925e+008 1.414e+008 1.000e+002 1.055e+000 3.192e-004 
3.045e-003 3.938e+008 1.414e+008 1.000e+002 1.055e+000 3.208e-004 
3.054e-003 3.950e+008 1.414e+008 1.000e+002 1.059e+000 3.223e-004 
3.065e-003 3.964e+008 1.414e+008 1.000e+002 1.059e+000 3.239e-004 
3.075e-003 3.975e+008 1.414e+008 1.000e+002 1.059e+000 3.254e-004 
3.085e-003 3.988e+008 1.414e+008 1.000e+002 1.059e+000 3.270e-004 
3.096e-003 4.001e+008 1.414e+008 1.000e+002 1.059e+000 3.286e-004 
3.106e-003 4.013e+008 1.414e+008 1.000e+002 1.061e+000 3.301e-004 
3.117e-003 4.026e+008 1.414e+008 1.000e+002 1.064e+000 3.318e-004 
3.126e-003 4.037e+008 1.414e+008 1.000e+002 1.064e+000 3.332e-004 
3.137e-003 4.051e+008 1.414e+008 1.000e+002 1.064e+000 3.349e-004 
3.147e-003 4.063e+008 1.414e+008 1.000e+002 1.064e+000 3.364e-004 
3.157e-003 4.076e+008 1.414e+008 1.000e+002 1.064e+000 3.380e-004 
3.168e-003 4.089e+008 1.414e+008 1.000e+002 1.066e+000 3.396e-004 
3.178e-003 4.101e+008 1.414e+008 1.000e+002 1.069e+000 3.411e-004 
3.188e-003 4.114e+008 1.414e+008 1.000e+002 1.069e+000 3.428e-004 
3.199e-003 4.127e+008 1.414e+008 1.000e+002 1.069e+000 3.444e-004 
3.209e-003 4.139e+008 1.414e+008 1.000e+002 1.069e+000 3.459e-004 
3.219e-003 4.152e+008 1.414e+008 1.000e+002 1.069e+000 3.476e-004 
3.229e-003 4.163e+008 1.414e+008 1.000e+002 1.069e+000 3.490e-004 
3.239e-003 4.177e+008 1.414e+008 1.000e+002 1.073e+000 3.507e-004 
3.250e-003 4.189e+008 1.414e+008 1.000e+002 1.073e+000 3.522e-004 
3.260e-003 4.201e+008 1.414e+008 1.000e+002 1.073e+000 3.538e-004 
3.270e-003 4.214e+008 1.414e+008 1.000e+002 1.073e+000 3.554e-004 
3.280e-003 4.226e+008 1.414e+008 1.000e+002 1.073e+000 3.569e-004 
3.291e-003 4.239e+008 1.414e+008 1.000e+002 1.073e+000 3.586e-004 
3.300e-003 4.251e+008 1.414e+008 1.000e+002 1.076e+000 3.601e-004 
3.311e-003 4.264e+008 1.414e+008 1.000e+002 1.078e+000 3.617e-004 
3.321e-003 4.277e+008 1.414e+008 1.000e+002 1.078e+000 3.634e-004 
3.331e-003 4.289e+008 1.414e+008 1.000e+002 1.078e+000 3.649e-004 
3.342e-003 4.302e+008 1.414e+008 1.000e+002 1.078e+000 3.666e-004 
3.352e-003 4.314e+008 1.414e+008 1.000e+002 1.078e+000 3.681e-004 
3.362e-003 4.326e+008 1.414e+008 1.000e+002 1.078e+000 3.697e-004 
3.373e-003 4.340e+008 1.414e+008 1.000e+002 1.082e+000 3.714e-004 
3.382e-003 4.351e+008 1.414e+008 1.000e+002 1.083e+000 3.728e-004 
3.393e-003 4.364e+008 1.414e+008 1.000e+002 1.083e+000 3.745e-004 
3.403e-003 4.376e+008 1.414e+008 1.000e+002 1.083e+000 3.761e-004 
3.413e-003 4.388e+008 1.414e+008 1.000e+002 1.083e+000 3.776e-004 
3.424e-003 4.401e+008 1.414e+008 1.000e+002 1.083e+000 3.793e-004 
3.433e-003 4.413e+008 1.414e+008 1.000e+002 1.083e+000 3.808e-004 
3.444e-003 4.426e+008 1.414e+008 1.000e+002 1.084e+000 3.824e-004 
3.453e-003 4.438e+008 1.414e+008 1.000e+002 1.087e+000 3.839e-004 
3.464e-003 4.451e+008 1.414e+008 1.000e+002 1.087e+000 3.856e-004 
3.475e-003 4.464e+008 1.414e+008 1.000e+002 1.087e+000 3.873e-004 
3.484e-003 4.476e+008 1.414e+008 1.000e+002 1.087e+000 3.888e-004 
3.495e-003 4.489e+008 1.414e+008 1.000e+002 1.087e+000 3.905e-004 
3.505e-003 4.501e+008 1.414e+008 1.000e+002 1.087e+000 3.920e-004 
3.515e-003 4.513e+008 1.414e+008 1.000e+002 1.087e+000 3.936e-004 
3.526e-003 4.526e+008 1.414e+008 1.000e+002 1.091e+000 3.953e-004 
3.535e-003 4.537e+008 1.414e+008 1.000e+002 1.092e+000 3.968e-004 
3.546e-003 4.550e+008 1.414e+008 1.000e+002 1.092e+000 3.985e-004 
3.556e-003 4.563e+008 1.414e+008 1.000e+002 1.092e+000 4.001e-004 
3.566e-003 4.575e+008 1.414e+008 1.000e+002 1.092e+000 4.016e-004 
3.577e-003 4.588e+008 1.414e+008 1.000e+002 1.092e+000 4.033e-004 
3.586e-003 4.600e+008 1.414e+008 1.000e+002 1.092e+000 4.048e-004 
3.597e-003 4.613e+008 1.414e+008 1.000e+002 1.092e+000 4.065e-004 
3.607e-003 4.625e+008 1.414e+008 1.000e+002 1.094e+000 4.081e-004 
3.617e-003 4.637e+008 1.414e+008 1.000e+002 1.097e+000 4.096e-004 
3.628e-003 4.650e+008 1.414e+008 1.000e+002 1.097e+000 4.114e-004 
3.637e-003 4.661e+008 1.414e+008 1.000e+002 1.097e+000 4.128e-004 
3.647e-003 4.674e+008 1.414e+008 1.000e+002 1.097e+000 4.145e-004 
3.657e-003 4.686e+008 1.414e+008 1.000e+002 1.097e+000 4.161e-004 
3.667e-003 4.698e+008 1.414e+008 1.000e+002 1.097e+000 4.176e-004 
3.678e-003 4.712e+008 1.414e+008 1.000e+002 1.097e+000 4.194e-004 
3.688e-003 4.723e+008 1.414e+008 1.000e+002 1.097e+000 4.209e-004 
3.698e-003 4.736e+008 1.414e+008 1.000e+002 1.099e+000 4.226e-004 
3.709e-003 4.749e+008 1.414e+008 1.000e+002 1.101e+000 4.243e-004 
3.719e-003 4.761e+008 1.414e+008 1.000e+002 1.101e+000 4.258e-004 
3.729e-003 4.774e+008 1.414e+008 1.000e+002 1.101e+000 4.275e-004 
3.739e-003 4.785e+008 1.414e+008 1.000e+002 1.101e+000 4.290e-004 
3.749e-003 4.798e+008 1.414e+008 1.000e+002 1.101e+000 4.307e-004 
3.760e-003 4.812e+008 1.414e+008 1.000e+002 1.101e+000 4.324e-004 
3.770e-003 4.823e+008 1.414e+008 1.000e+002 1.101e+000 4.339e-004 
3.781e-003 4.836e+008 1.414e+008 1.000e+002 1.101e+000 4.356e-004 
3.791e-003 4.849e+008 1.414e+008 1.000e+002 1.103e+000 4.373e-004 
3.801e-003 4.861e+008 1.414e+008 1.000e+002 1.106e+000 4.389e-004 
3.813e-003 4.875e+008 1.414e+008 1.000e+002 1.106e+000 4.407e-004 
3.823e-003 4.888e+008 1.414e+008 1.000e+002 1.106e+000 4.424e-004 
3.833e-003 4.900e+008 1.414e+008 1.000e+002 1.106e+000 4.440e-004 
3.844e-003 4.913e+008 1.414e+008 1.000e+002 1.106e+000 4.457e-004 
3.854e-003 4.925e+008 1.414e+008 1.000e+002 1.106e+000 4.472e-004 
3.865e-003 4.938e+008 1.414e+008 1.000e+002 1.106e+000 4.490e-004 
3.875e-003 4.951e+008 1.414e+008 1.000e+002 1.106e+000 4.507e-004 
3.885e-003 4.963e+008 1.414e+008 1.000e+002 1.106e+000 4.522e-004 
3.896e-003 4.976e+008 1.414e+008 1.000e+002 1.108e+000 4.540e-004 
3.905e-003 4.988e+008 1.414e+008 1.000e+002 1.111e+000 4.555e-004 
3.916e-003 5.001e+008 1.414e+008 1.000e+002 1.111e+000 4.572e-004 
3.927e-003 5.014e+008 1.414e+008 1.000e+002 1.111e+000 4.589e-004 
3.936e-003 5.025e+008 1.414e+008 1.000e+002 1.111e+000 4.604e-004 
3.947e-003 5.038e+008 1.414e+008 1.000e+002 1.111e+000 4.622e-004 
3.957e-003 5.051e+008 1.414e+008 1.000e+002 1.111e+000 4.638e-004 
3.967e-003 5.063e+008 1.414e+008 1.000e+002 1.111e+000 4.654e-004 
3.978e-003 5.076e+008 1.414e+008 1.000e+002 1.111e+000 4.672e-004 
3.988e-003 5.088e+008 1.414e+008 1.000e+002 1.111e+000 4.687e-004 
3.998e-003 5.100e+008 1.414e+008 1.000e+002 1.111e+000 4.704e-004 
4.009e-003 5.114e+008 1.414e+008 1.000e+002 1.114e+000 4.721e-004 
4.019e-003 5.125e+008 1.414e+008 1.000e+002 1.115e+000 4.737e-004 
4.029e-003 5.138e+008 1.414e+008 1.000e+002 1.115e+000 4.754e-004 
4.040e-003 5.151e+008 1.414e+008 1.000e+002 1.115e+000 4.771e-004 
4.050e-003 5.164e+008 1.414e+008 1.000e+002 1.115e+000 4.787e-004 
4.061e-003 5.177e+008 1.414e+008 1.000e+002 1.115e+000 4.805e-004 
4.071e-003 5.189e+008 1.414e+008 1.000e+002 1.115e+000 4.821e-004 
4.081e-003 5.201e+008 1.414e+008 1.000e+002 1.115e+000 4.838e-004 
4.092e-003 5.214e+008 1.414e+008 1.000e+002 1.115e+000 4.855e-004 
4.101e-003 5.226e+008 1.414e+008 1.000e+002 1.115e+000 4.870e-004 
4.112e-003 5.239e+008 1.414e+008 1.000e+002 1.115e+000 4.888e-004 
4.123e-003 5.252e+008 1.414e+008 1.000e+002 1.116e+000 4.905e-004 
4.133e-003 5.264e+008 1.414e+008 1.000e+002 1.120e+000 4.921e-004 
4.144e-003 5.278e+008 1.414e+008 1.000e+002 1.120e+000 4.939e-004 
4.155e-003 5.291e+008 1.414e+008 1.000e+002 1.120e+000 4.957e-004 
4.165e-003 5.303e+008 1.414e+008 1.000e+002 1.120e+000 4.972e-004 
4.176e-003 5.316e+008 1.414e+008 1.000e+002 1.120e+000 4.991e-004 
4.186e-003 5.329e+008 1.414e+008 1.000e+002 1.120e+000 5.007e-004 
4.197e-003 5.342e+008 1.414e+008 1.000e+002 1.120e+000 5.024e-004 
4.208e-003 5.355e+008 1.414e+008 1.000e+002 1.120e+000 5.042e-004 
4.218e-003 5.367e+008 1.414e+008 1.000e+002 1.120e+000 5.058e-004 
4.228e-003 5.380e+008 1.414e+008 1.000e+002 1.120e+000 5.075e-004 
4.240e-003 5.393e+008 1.414e+008 1.000e+002 1.120e+000 5.093e-004 
4.249e-003 5.405e+008 1.414e+008 1.000e+002 1.120e+000 5.109e-004 
4.260e-003 5.419e+008 1.414e+008 1.000e+002 1.122e+000 5.127e-004 
4.272e-003 5.432e+008 1.414e+008 1.000e+002 1.125e+000 5.145e-004 
4.281e-003 5.444e+008 1.414e+008 1.000e+002 1.125e+000 5.161e-004 
4.292e-003 5.457e+008 1.414e+008 1.000e+002 1.125e+000 5.178e-004 
4.303e-003 5.470e+008 1.414e+008 1.000e+002 1.125e+000 5.196e-004 
4.313e-003 5.482e+008 1.414e+008 1.000e+002 1.125e+000 5.212e-004 
4.324e-003 5.496e+008 1.414e+008 1.000e+002 1.125e+000 5.230e-004 
4.334e-003 5.508e+008 1.414e+008 1.000e+002 1.125e+000 5.246e-004 
4.345e-003 5.520e+008 1.414e+008 1.000e+002 1.125e+000 5.263e-004 
4.356e-003 5.534e+008 1.414e+008 1.000e+002 1.125e+000 5.281e-004 
4.366e-003 5.547e+008 1.414e+008 1.000e+002 1.125e+000 5.299e-004 
4.377e-003 5.560e+008 1.414e+008 1.000e+002 1.125e+000 5.316e-004 
4.388e-003 5.573e+008 1.414e+008 1.000e+002 1.125e+000 5.334e-004 
4.398e-003 5.585e+008 1.414e+008 1.000e+002 1.125e+000 5.350e-004 
4.409e-003 5.598e+008 1.414e+008 1.000e+002 1.128e+000 5.368e-004 
4.420e-003 5.612e+008 1.414e+008 1.000e+002 1.129e+000 5.386e-004 
4.430e-003 5.623e+008 1.414e+008 1.000e+002 1.129e+000 5.401e-004 
4.441e-003 5.637e+008 1.414e+008 1.000e+002 1.129e+000 5.419e-004 
4.451e-003 5.650e+008 1.414e+008 1.000e+002 1.129e+000 5.437e-004 
4.461e-003 5.662e+008 1.414e+008 1.000e+002 1.129e+000 5.453e-004 
4.473e-003 5.675e+008 1.414e+008 1.000e+002 1.129e+000 5.471e-004 
4.484e-003 5.689e+008 1.414e+008 1.000e+002 1.129e+000 5.489e-004 
4.493e-003 5.701e+008 1.414e+008 1.000e+002 1.129e+000 5.505e-004 
4.505e-003 5.714e+008 1.414e+008 1.000e+002 1.129e+000 5.523e-004 
4.516e-003 5.727e+008 1.414e+008 1.000e+002 1.129e+000 5.541e-004 
4.526e-003 5.740e+008 1.414e+008 1.000e+002 1.129e+000 5.558e-004 
4.537e-003 5.753e+008 1.414e+008 1.000e+002 1.129e+000 5.576e-004 
4.547e-003 5.766e+008 1.414e+008 1.000e+002 1.129e+000 5.593e-004 
4.558e-003 5.779e+008 1.414e+008 1.000e+002 1.129e+000 5.610e-004 
4.569e-003 5.792e+008 1.414e+008 1.000e+002 1.131e+000 5.629e-004 
4.580e-003 5.805e+008 1.414e+008 1.000e+002 1.134e+000 5.646e-004 
4.590e-003 5.818e+008 1.414e+008 1.000e+002 1.134e+000 5.663e-004 
4.602e-003 5.832e+008 1.414e+008 1.000e+002 1.134e+000 5.682e-004 
4.612e-003 5.845e+008 1.414e+008 1.000e+002 1.134e+000 5.699e-004 
4.623e-003 5.857e+008 1.414e+008 1.000e+002 1.134e+000 5.716e-004 
4.634e-003 5.871e+008 1.414e+008 1.000e+002 1.134e+000 5.735e-004 
4.644e-003 5.883e+008 1.414e+008 1.000e+002 1.134e+000 5.752e-004 
4.655e-003 5.896e+008 1.414e+008 1.000e+002 1.134e+000 5.769e-004 
4.666e-003 5.910e+008 1.414e+008 1.000e+002 1.134e+000 5.788e-004 
4.677e-003 5.923e+008 1.414e+008 1.000e+002 1.134e+000 5.805e-004 
4.687e-003 5.935e+008 1.414e+008 1.000e+002 1.134e+000 5.821e-004 
4.698e-003 5.948e+008 1.414e+008 1.000e+002 1.134e+000 5.839e-004 
4.709e-003 5.961e+008 1.414e+008 1.000e+002 1.134e+000 5.857e-004 
4.719e-003 5.974e+008 1.414e+008 1.000e+002 1.134e+000 5.874e-004 
4.731e-003 5.987e+008 1.414e+008 1.000e+002 1.134e+000 5.893e-004 
4.741e-003 6.000e+008 1.414e+008 1.000e+002 1.134e+000 5.910e-004 
4.751e-003 6.012e+008 1.414e+008 1.000e+002 1.135e+000 5.926e-004 
4.763e-003 6.026e+008 1.414e+008 1.000e+002 1.138e+000 5.945e-004 
4.773e-003 6.039e+008 1.414e+008 1.000e+002 1.139e+000 5.963e-004 
4.784e-003 6.052e+008 1.414e+008 1.000e+002 1.139e+000 5.981e-004 
4.796e-003 6.066e+008 1.414e+008 1.000e+002 1.139e+000 5.999e-004 
4.806e-003 6.079e+008 1.414e+008 1.000e+002 1.139e+000 6.017e-004 
4.817e-003 6.092e+008 1.414e+008 1.000e+002 1.139e+000 6.035e-004 
4.828e-003 6.106e+008 1.414e+008 1.000e+002 1.139e+000 6.053e-004 
4.839e-003 6.119e+008 1.414e+008 1.000e+002 1.139e+000 6.071e-004 
4.850e-003 6.131e+008 1.414e+008 1.000e+002 1.139e+000 6.088e-004 
4.861e-003 6.145e+008 1.414e+008 1.000e+002 1.139e+000 6.106e-004 
4.872e-003 6.158e+008 1.414e+008 1.000e+002 1.139e+000 6.124e-004 
4.882e-003 6.171e+008 1.414e+008 1.000e+002 1.139e+000 6.141e-004 
4.893e-003 6.184e+008 1.414e+008 1.000e+002 1.139e+000 6.160e-004 
4.904e-003 6.198e+008 1.414e+008 1.000e+002 1.139e+000 6.178e-004 
4.915e-003 6.210e+008 1.414e+008 1.000e+002 1.139e+000 6.195e-004 
4.926e-003 6.224e+008 1.414e+008 1.000e+002 1.139e+000 6.213e-004 
4.937e-003 6.237e+008 1.414e+008 1.000e+002 1.139e+000 6.232e-004 
4.947e-003 6.249e+008 1.414e+008 1.000e+002 1.139e+000 6.248e-004 
4.959e-003 6.263e+008 1.414e+008 1.000e+002 1.139e+000 6.267e-004 
4.970e-003 6.277e+008 1.414e+008 1.000e+002 1.140e+000 6.286e-004 
4.980e-003 6.289e+008 1.414e+008 1.000e+002 1.143e+000 6.303e-004 
4.992e-003 6.303e+008 1.414e+008 1.000e+002 1.143e+000 6.321e-004 
5.003e-003 6.317e+008 1.414e+008 1.000e+002 1.143e+000 6.341e-004 
5.014e-003 6.330e+008 1.414e+008 1.000e+002 1.143e+000 6.358e-004 
5.025e-003 6.343e+008 1.414e+008 1.000e+002 1.144e+000 6.376e-004 
5.037e-003 6.357e+008 1.414e+008 1.000e+002 1.144e+000 6.396e-004 
5.047e-003 6.370e+008 1.414e+008 1.000e+002 1.144e+000 6.413e-004 
5.058e-003 6.383e+008 1.414e+008 1.000e+002 1.144e+000 6.431e-004 
5.070e-003 6.397e+008 1.414e+008 1.000e+002 1.144e+000 6.450e-004 
5.081e-003 6.411e+008 1.414e+008 1.000e+002 1.144e+000 6.468e-004 
5.091e-003 6.423e+008 1.414e+008 1.000e+002 1.144e+000 6.485e-004 
5.103e-003 6.437e+008 1.414e+008 1.000e+002 1.144e+000 6.504e-004 
5.114e-003 6.451e+008 1.414e+008 1.000e+002 1.144e+000 6.523e-004 
5.124e-003 6.463e+008 1.414e+008 1.000e+002 1.144e+000 6.540e-004 
5.136e-003 6.477e+008 1.414e+008 1.000e+002 1.144e+000 6.559e-004 
5.148e-003 6.491e+008 1.414e+008 1.000e+002 1.144e+000 6.579e-004 
5.158e-003 6.504e+008 1.414e+008 1.000e+002 1.144e+000 6.596e-004 
5.170e-003 6.518e+008 1.414e+008 1.000e+002 1.144e+000 6.615e-004 
5.181e-003 6.532e+008 1.414e+008 1.000e+002 1.144e+000 6.634e-004 
5.193e-003 6.546e+008 1.414e+008 1.000e+002 1.144e+000 6.653e-004 
5.204e-003 6.559e+008 1.414e+008 1.000e+002 1.144e+000 6.671e-004 
5.215e-003 6.573e+008 1.414e+008 1.000e+002 1.144e+000 6.690e-004 
5.227e-003 6.587e+008 1.414e+008 1.000e+002 1.145e+000 6.709e-004 
5.237e-003 6.599e+008 1.414e+008 1.000e+002 1.148e+000 6.726e-004 
5.248e-003 6.613e+008 1.414e+008 1.000e+002 1.148e+000 6.745e-004 
5.260e-003 6.626e+008 1.414e+008 1.000e+002 1.148e+000 6.763e-004 
5.270e-003 6.639e+008 1.414e+008 1.000e+002 1.148e+000 6.781e-004 
5.282e-003 6.653e+008 1.414e+008 1.000e+002 1.148e+000 6.800e-004 
5.294e-003 6.667e+008 1.414e+008 1.000e+002 1.148e+000 6.820e-004 
5.305e-003 6.681e+008 1.414e+008 1.000e+002 1.148e+000 6.838e-004 
5.315e-003 6.694e+008 1.414e+008 1.000e+002 1.148e+000 6.856e-004 
5.327e-003 6.708e+008 1.414e+008 1.000e+002 1.148e+000 6.875e-004 
5.338e-003 6.721e+008 1.414e+008 1.000e+002 1.148e+000 6.893e-004 
5.349e-003 6.734e+008 1.414e+008 1.000e+002 1.148e+000 6.911e-004 
5.360e-003 6.748e+008 1.414e+008 1.000e+002 1.148e+000 6.930e-004 
5.372e-003 6.762e+008 1.414e+008 1.000e+002 1.148e+000 6.949e-004 
5.383e-003 6.775e+008 1.414e+008 1.000e+002 1.148e+000 6.967e-004 
5.394e-003 6.789e+008 1.414e+008 1.000e+002 1.148e+000 6.986e-004 
5.406e-003 6.803e+008 1.414e+008 1.000e+002 1.148e+000 7.005e-004 
5.417e-003 6.816e+008 1.414e+008 1.000e+002 1.148e+000 7.024e-004 
5.428e-003 6.830e+008 1.414e+008 1.000e+002 1.148e+000 7.043e-004 
5.440e-003 6.844e+008 1.414e+008 1.000e+002 1.148e+000 7.062e-004 
5.452e-003 6.858e+008 1.414e+008 1.000e+002 1.148e+000 7.081e-004 
5.463e-003 6.871e+008 1.414e+008 1.000e+002 1.148e+000 7.100e-004 
5.474e-003 6.885e+008 1.414e+008 1.000e+002 1.148e+000 7.118e-004 
5.485e-003 6.899e+008 1.414e+008 1.000e+002 1.148e+000 7.137e-004 
5.496e-003 6.912e+008 1.414e+008 1.000e+002 1.148e+000 7.155e-004 
5.508e-003 6.926e+008 1.414e+008 1.000e+002 1.148e+000 7.174e-004 
5.519e-003 6.940e+008 1.414e+008 1.000e+002 1.148e+000 7.194e-004 
5.531e-003 6.954e+008 1.414e+008 1.000e+002 1.148e+000 7.213e-004 
5.542e-003 6.967e+008 1.414e+008 1.000e+002 1.150e+000 7.232e-004 
5.554e-003 6.981e+008 1.414e+008 1.000e+002 1.152e+000 7.251e-004 
5.565e-003 6.995e+008 1.414e+008 1.000e+002 1.153e+000 7.270e-004 
5.576e-003 7.009e+008 1.414e+008 1.000e+002 1.153e+000 7.288e-004 
5.587e-003 7.022e+008 1.414e+008 1.000e+002 1.153e+000 7.307e-004 
5.599e-003 7.036e+008 1.414e+008 1.000e+002 1.153e+000 7.327e-004 
5.611e-003 7.050e+008 1.414e+008 1.000e+002 1.153e+000 7.346e-004 
5.622e-003 7.063e+008 1.414e+008 1.000e+002 1.153e+000 7.363e-004 
5.633e-003 7.077e+008 1.414e+008 1.000e+002 1.153e+000 7.383e-004 
5.645e-003 7.091e+008 1.414e+008 1.000e+002 1.153e+000 7.402e-004 
5.656e-003 7.105e+008 1.414e+008 1.000e+002 1.153e+000 7.421e-004 
5.667e-003 7.118e+008 1.414e+008 1.000e+002 1.153e+000 7.439e-004 
5.679e-003 7.132e+008 1.414e+008 1.000e+002 1.153e+000 7.458e-004 
5.690e-003 7.146e+008 1.414e+008 1.000e+002 1.153e+000 7.478e-004 
5.702e-003 7.160e+008 1.414e+008 1.000e+002 1.153e+000 7.496e-004 
5.713e-003 7.173e+008 1.414e+008 1.000e+002 1.153e+000 7.516e-004 
5.725e-003 7.188e+008 1.414e+008 1.000e+002 1.153e+000 7.535e-004 
5.736e-003 7.201e+008 1.414e+008 1.000e+002 1.153e+000 7.553e-004 
5.747e-003 7.214e+008 1.414e+008 1.000e+002 1.153e+000 7.571e-004 
5.759e-003 7.228e+008 1.414e+008 1.000e+002 1.153e+000 7.591e-004 
5.771e-003 7.243e+008 1.414e+008 1.000e+002 1.153e+000 7.611e-004 
5.781e-003 7.256e+008 1.414e+008 1.000e+002 1.153e+000 7.629e-004 
5.793e-003 7.269e+008 1.414e+008 1.000e+002 1.153e+000 7.648e-004 
5.805e-003 7.284e+008 1.414e+008 1.000e+002 1.153e+000 7.668e-004 
5.816e-003 7.297e+008 1.414e+008 1.000e+002 1.153e+000 7.687e-004 
5.827e-003 7.311e+008 1.414e+008 1.000e+002 1.153e+000 7.705e-004 
5.839e-003 7.325e+008 1.414e+008 1.000e+002 1.153e+000 7.724e-004 
5.851e-003 7.339e+008 1.414e+008 1.000e+002 1.153e+000 7.744e-004 
5.862e-003 7.353e+008 1.414e+008 1.000e+002 1.153e+000 7.763e-004 
5.873e-003 7.366e+008 1.414e+008 1.000e+002 1.153e+000 7.782e-004 
5.886e-003 7.382e+008 1.414e+008 1.000e+002 1.153e+000 7.803e-004 
5.898e-003 7.396e+008 1.414e+008 1.000e+002 1.153e+000 7.823e-004 
5.909e-003 7.410e+008 1.414e+008 1.000e+002 1.153e+000 7.842e-004 
5.921e-003 7.424e+008 1.414e+008 1.000e+002 1.153e+000 7.861e-004 
5.933e-003 7.439e+008 1.414e+008 1.000e+002 1.153e+000 7.882e-004 
5.945e-003 7.453e+008 1.414e+008 1.000e+002 1.155e+000 7.902e-004 
5.957e-003 7.467e+008 1.414e+008 1.000e+002 1.157e+000 7.921e-004 
5.969e-003 7.481e+008 1.414e+008 1.000e+002 1.157e+000 7.941e-004 
5.981e-003 7.496e+008 1.414e+008 1.000e+002 1.157e+000 7.962e-004 
5.994e-003 7.512e+008 1.414e+008 1.000e+002 1.157e+000 7.983e-004 
6.005e-003 7.525e+008 1.414e+008 1.000e+002 1.157e+000 8.002e-004 
6.017e-003 7.540e+008 1.414e+008 1.000e+002 1.158e+000 8.022e-004 
6.030e-003 7.555e+008 1.414e+008 1.000e+002 1.158e+000 8.043e-004 
6.042e-003 7.570e+008 1.414e+008 1.000e+002 1.158e+000 8.063e-004 
6.053e-003 7.583e+008 1.414e+008 1.000e+002 1.158e+000 8.082e-004 
6.065e-003 7.598e+008 1.414e+008 1.000e+002 1.158e+000 8.102e-004 
6.078e-003 7.613e+008 1.414e+008 1.000e+002 1.158e+000 8.123e-004 
6.090e-003 7.628e+008 1.414e+008 1.000e+002 1.158e+000 8.144e-004 
6.103e-003 7.643e+008 1.414e+008 1.000e+002 1.158e+000 8.164e-004 
6.114e-003 7.657e+008 1.414e+008 1.000e+002 1.158e+000 8.184e-004 
6.127e-003 7.672e+008 1.414e+008 1.000e+002 1.158e+000 8.205e-004 
6.139e-003 7.687e+008 1.414e+008 1.000e+002 1.158e+000 8.225e-004 
6.152e-003 7.702e+008 1.414e+008 1.000e+002 1.158e+000 8.246e-004 
6.164e-003 7.716e+008 1.414e+008 1.000e+002 1.158e+000 8.266e-004 
6.176e-003 7.731e+008 1.414e+008 1.000e+002 1.158e+000 8.287e-004 
6.189e-003 7.746e+008 1.414e+008 1.000e+002 1.158e+000 8.308e-004 
6.202e-003 7.762e+008 1.414e+008 1.000e+002 1.158e+000 8.329e-004 
6.214e-003 7.776e+008 1.414e+008 1.000e+002 1.158e+000 8.349e-004 
6.225e-003 7.790e+008 1.414e+008 1.000e+002 1.158e+000 8.369e-004 
6.238e-003 7.805e+008 1.414e+008 1.000e+002 1.158e+000 8.390e-004 
6.251e-003 7.821e+008 1.414e+008 1.000e+002 1.157e+000 8.411e-004 
6.263e-003 7.836e+008 1.414e+008 1.000e+002 1.158e+000 8.432e-004 
6.275e-003 7.851e+008 1.414e+008 1.000e+002 1.158e+000 8.452e-004 
6.288e-003 7.866e+008 1.414e+008 1.000e+002 1.158e+000 8.473e-004 
6.300e-003 7.881e+008 1.414e+008 1.000e+002 1.158e+000 8.494e-004 
6.313e-003 7.896e+008 1.414e+008 1.000e+002 1.158e+000 8.515e-004 
6.325e-003 7.911e+008 1.414e+008 1.000e+002 1.158e+000 8.536e-004 
6.337e-003 7.926e+008 1.414e+008 1.000e+002 1.158e+000 8.556e-004 
6.350e-003 7.941e+008 1.414e+008 1.000e+002 1.158e+000 8.578e-004 
6.363e-003 7.956e+008 1.414e+008 1.000e+002 1.158e+000 8.599e-004 
6.376e-003 7.972e+008 1.414e+008 1.000e+002 1.158e+000 8.620e-004 
6.388e-003 7.986e+008 1.414e+008 1.000e+002 1.158e+000 8.641e-004 
6.400e-003 8.001e+008 1.414e+008 1.000e+002 1.158e+000 8.661e-004 
6.413e-003 8.016e+008 1.414e+008 1.000e+002 1.158e+000 8.682e-004 
6.426e-003 8.032e+008 1.414e+008 1.000e+002 1.158e+000 8.704e-004 
6.439e-003 8.047e+008 1.414e+008 1.000e+002 1.158e+000 8.725e-004 
6.452e-003 8.063e+008 1.414e+008 1.000e+002 1.158e+000 8.747e-004 
6.464e-003 8.079e+008 1.414e+008 1.000e+002 1.158e+000 8.769e-004 
6.477e-003 8.094e+008 1.414e+008 1.000e+002 1.158e+000 8.790e-004 
6.490e-003 8.110e+008 1.414e+008 1.000e+002 1.158e+000 8.812e-004 
6.504e-003 8.126e+008 1.414e+008 1.000e+002 1.158e+000 8.835e-004 
6.517e-003 8.141e+008 1.414e+008 1.000e+002 1.159e+000 8.856e-004 
6.529e-003 8.157e+008 1.414e+008 1.000e+002 1.161e+000 8.877e-004 
6.542e-003 8.172e+008 1.414e+008 1.000e+002 1.162e+000 8.899e-004 
6.555e-003 8.188e+008 1.414e+008 1.000e+002 1.162e+000 8.921e-004 
6.569e-003 8.204e+008 1.414e+008 1.000e+002 1.162e+000 8.943e-004 
6.582e-003 8.220e+008 1.414e+008 1.000e+002 1.162e+000 8.965e-004 
6.595e-003 8.235e+008 1.414e+008 1.000e+002 1.162e+000 8.987e-004 
6.607e-003 8.251e+008 1.414e+008 1.000e+002 1.162e+000 9.008e-004 
6.621e-003 8.267e+008 1.414e+008 1.000e+002 1.162e+000 9.030e-004 
6.634e-003 8.282e+008 1.414e+008 1.000e+002 1.162e+000 9.052e-004 
6.647e-003 8.298e+008 1.414e+008 1.000e+002 1.162e+000 9.074e-004 
6.661e-003 8.315e+008 1.414e+008 1.000e+002 1.162e+000 9.097e-004 
6.674e-003 8.331e+008 1.414e+008 1.000e+002 1.162e+000 9.119e-004 
6.688e-003 8.347e+008 1.414e+008 1.000e+002 1.162e+000 9.142e-004 
6.701e-003 8.363e+008 1.414e+008 1.000e+002 1.162e+000 9.165e-004 
6.715e-003 8.380e+008 1.414e+008 1.000e+002 1.162e+000 9.188e-004 
6.729e-003 8.397e+008 1.414e+008 1.000e+002 1.162e+000 9.211e-004 
6.742e-003 8.413e+008 1.414e+008 1.000e+002 1.162e+000 9.234e-004 
6.756e-003 8.430e+008 1.414e+008 1.000e+002 1.162e+000 9.257e-004 
6.770e-003 8.447e+008 1.414e+008 1.000e+002 1.162e+000 9.281e-004 
6.784e-003 8.463e+008 1.414e+008 1.000e+002 1.162e+000 9.303e-004 
6.797e-003 8.479e+008 1.414e+008 1.000e+002 1.162e+000 9.326e-004 
6.811e-003 8.496e+008 1.414e+008 1.000e+002 1.162e+000 9.349e-004 
6.825e-003 8.513e+008 1.414e+008 1.000e+002 1.162e+000 9.372e-004 
6.839e-003 8.529e+008 1.414e+008 1.000e+002 1.162e+000 9.395e-004 
6.853e-003 8.546e+008 1.414e+008 1.000e+002 1.162e+000 9.418e-004 
6.867e-003 8.563e+008 1.414e+008 1.000e+002 1.162e+000 9.442e-004 
6.881e-003 8.580e+008 1.414e+008 1.000e+002 1.162e+000 9.466e-004 
6.895e-003 8.596e+008 1.414e+008 1.000e+002 1.162e+000 9.489e-004 
6.909e-003 8.613e+008 1.414e+008 1.000e+002 1.162e+000 9.513e-004 
6.923e-003 8.630e+008 1.414e+008 1.000e+002 1.162e+000 9.536e-004 
6.937e-003 8.647e+008 1.414e+008 1.000e+002 1.162e+000 9.560e-004 
6.952e-003 8.665e+008 1.414e+008 1.000e+002 1.162e+000 9.585e-004 
6.966e-003 8.683e+008 1.414e+008 1.000e+002 1.162e+000 9.609e-004 
6.981e-003 8.700e+008 1.414e+008 1.000e+002 1.162e+000 9.634e-004 
6.996e-003 8.719e+008 1.414e+008 1.000e+002 1.162e+000 9.659e-004 
7.011e-003 8.737e+008 1.414e+008 1.000e+002 1.162e+000 9.684e-004 
7.026e-003 8.754e+008 1.414e+008 1.000e+002 1.162e+000 9.709e-004 
7.040e-003 8.771e+008 1.414e+008 1.000e+002 1.162e+000 9.733e-004 
7.055e-003 8.789e+008 1.414e+008 1.000e+002 1.162e+000 9.757e-004 
7.069e-003 8.807e+008 1.414e+008 1.000e+002 1.162e+000 9.782e-004 
7.085e-003 8.825e+008 1.414e+008 1.000e+002 1.162e+000 9.808e-004 
7.100e-003 8.843e+008 1.414e+008 1.000e+002 1.162e+000 9.832e-004 
7.114e-003 8.860e+008 1.414e+008 1.000e+002 1.162e+000 9.857e-004 
7.129e-003 8.878e+008 1.414e+008 1.000e+002 1.162e+000 9.881e-004 
7.143e-003 8.895e+008 1.414e+008 1.000e+002 1.162e+000 9.905e-004 
7.158e-003 8.913e+008 1.414e+008 1.000e+002 1.162e+000 9.930e-004 
7.173e-003 8.931e+008 1.414e+008 1.000e+002 1.162e+000 9.956e-004 
7.188e-003 8.950e+008 1.414e+008 1.000e+002 1.162e+000 9.981e-004 
7.203e-003 8.968e+008 1.414e+008 1.000e+002 1.162e+000 1.001e-003 
7.218e-003 8.986e+008 1.414e+008 1.000e+002 1.162e+000 1.003e-003 
7.234e-003 9.004e+008 1.414e+008 1.000e+002 1.162e+000 1.006e-003 
7.248e-003 9.022e+008 1.414e+008 1.000e+002 1.162e+000 1.008e-003 
7.264e-003 9.041e+008 1.414e+008 1.000e+002 1.162e+000 1.011e-003 
7.279e-003 9.059e+008 1.414e+008 1.000e+002 1.162e+000 1.013e-003 
7.294e-003 9.077e+008 1.414e+008 1.000e+002 1.162e+000 1.016e-003 
7.310e-003 9.096e+008 1.414e+008 1.000e+002 1.162e+000 1.018e-003 
7.326e-003 9.115e+008 1.414e+008 1.000e+002 1.162e+000 1.021e-003 
7.341e-003 9.134e+008 1.414e+008 1.000e+002 1.162e+000 1.024e-003 
7.357e-003 9.153e+008 1.414e+008 1.000e+002 1.162e+000 1.026e-003 
7.372e-003 9.171e+008 1.414e+008 1.000e+002 1.162e+000 1.029e-003 
7.388e-003 9.190e+008 1.414e+008 1.000e+002 1.162e+000 1.032e-003 
7.404e-003 9.209e+008 1.414e+008 1.000e+002 1.162e+000 1.034e-003 
7.419e-003 9.227e+008 1.414e+008 1.000e+002 1.162e+000 1.037e-003 
7.434e-003 9.246e+008 1.414e+008 1.000e+002 1.162e+000 1.039e-003 
7.449e-003 9.264e+008 1.414e+008 1.000e+002 1.162e+000 1.042e-003 
7.464e-003 9.282e+008 1.414e+008 1.000e+002 1.162e+000 1.044e-003 
7.480e-003 9.300e+008 1.414e+008 1.000e+002 1.162e+000 1.047e-003 
7.495e-003 9.319e+008 1.414e+008 1.000e+002 1.163e+000 1.050e-003 
7.511e-003 9.337e+008 1.414e+008 1.000e+002 1.165e+000 1.052e-003 
7.525e-003 9.355e+008 1.414e+008 1.000e+002 1.166e+000 1.055e-003 
7.540e-003 9.373e+008 1.414e+008 1.000e+002 1.166e+000 1.057e-003 
7.555e-003 9.391e+008 1.414e+008 1.000e+002 1.167e+000 1.060e-003 
7.570e-003 9.409e+008 1.414e+008 1.000e+002 1.167e+000 1.062e-003 
7.583e-003 9.424e+008 1.414e+008 1.000e+002 1.167e+000 1.064e-003 
7.595e-003 9.439e+008 1.414e+008 1.000e+002 1.167e+000 1.066e-003 
7.608e-003 9.454e+008 1.414e+008 1.000e+002 1.167e+000 1.069e-003 
7.620e-003 9.469e+008 1.414e+008 1.000e+002 1.167e+000 1.071e-003 
7.633e-003 9.485e+008 1.414e+008 1.000e+002 1.167e+000 1.073e-003 
7.646e-003 9.500e+008 1.414e+008 1.000e+002 1.167e+000 1.075e-003 
7.657e-003 9.514e+008 1.414e+008 1.000e+002 1.167e+000 1.077e-003 
7.670e-003 9.530e+008 1.414e+008 1.000e+002 1.167e+000 1.079e-003 
7.683e-003 9.545e+008 1.414e+008 1.000e+002 1.167e+000 1.081e-003 
7.696e-003 9.560e+008 1.414e+008 1.000e+002 1.167e+000 1.083e-003 
7.708e-003 9.575e+008 1.414e+008 1.000e+002 1.167e+000 1.085e-003 
7.721e-003 9.590e+008 1.414e+008 1.000e+002 1.167e+000 1.088e-003 
7.734e-003 9.606e+008 1.414e+008 1.000e+002 1.167e+000 1.090e-003 
7.747e-003 9.622e+008 1.414e+008 1.000e+002 1.167e+000 1.092e-003 
7.762e-003 9.640e+008 1.414e+008 1.000e+002 1.167e+000 1.094e-003 
7.775e-003 9.656e+008 1.414e+008 1.000e+002 1.167e+000 1.097e-003 
7.789e-003 9.672e+008 1.414e+008 1.000e+002 1.167e+000 1.099e-003 
7.802e-003 9.688e+008 1.414e+008 1.000e+002 1.167e+000 1.101e-003 
7.815e-003 9.704e+008 1.414e+008 1.000e+002 1.167e+000 1.103e-003 
7.829e-003 9.720e+008 1.414e+008 1.000e+002 1.167e+000 1.106e-003 
7.844e-003 9.739e+008 1.414e+008 1.000e+002 1.167e+000 1.108e-003 
7.860e-003 9.758e+008 1.414e+008 1.000e+002 1.167e+000 1.111e-003 
7.875e-003 9.776e+008 1.414e+008 1.000e+002 1.167e+000 1.113e-003 
7.889e-003 9.792e+008 1.414e+008 1.000e+002 1.167e+000 1.116e-003 
7.902e-003 9.808e+008 1.414e+008 1.000e+002 1.167e+000 1.118e-003 
7.918e-003 9.827e+008 1.414e+008 1.000e+002 1.167e+000 1.121e-003 
7.933e-003 9.846e+008 1.414e+008 1.000e+002 1.167e+000 1.123e-003 
7.949e-003 9.865e+008 1.414e+008 1.000e+002 1.167e+000 1.126e-003 
7.965e-003 9.884e+008 1.414e+008 1.000e+002 1.167e+000 1.129e-003 
7.980e-003 9.902e+008 1.414e+008 1.000e+002 1.167e+000 1.131e-003 
7.996e-003 9.921e+008 1.414e+008 1.000e+002 1.167e+000 1.134e-003 
8.011e-003 9.939e+008 1.414e+008 1.000e+002 1.167e+000 1.136e-003 
8.026e-003 9.958e+008 1.414e+008 1.000e+002 1.167e+000 1.139e-003 
8.042e-003 9.977e+008 1.414e+008 1.000e+002 1.167e+000 1.142e-003 
8.058e-003 9.996e+008 1.414e+008 1.000e+002 1.167e+000 1.144e-003 
8.074e-003 1.002e+009 1.414e+008 1.000e+002 1.167e+000 1.147e-003 
8.091e-003 1.004e+009 1.414e+008 1.000e+002 1.167e+000 1.150e-003 
8.107e-003 1.005e+009 1.414e+008 1.000e+002 1.167e+000 1.152e-003 
8.124e-003 1.008e+009 1.414e+008 1.000e+002 1.167e+000 1.155e-003 
8.140e-003 1.010e+009 1.414e+008 1.000e+002 1.167e+000 1.158e-003 
8.156e-003 1.011e+009 1.414e+008 1.000e+002 1.167e+000 1.161e-003 
8.173e-003 1.013e+009 1.414e+008 1.000e+002 1.167e+000 1.164e-003 
8.188e-003 1.015e+009 1.414e+008 1.000e+002 1.167e+000 1.166e-003 
8.203e-003 1.017e+009 1.414e+008 1.000e+002 1.167e+000 1.169e-003 
8.219e-003 1.019e+009 1.414e+008 1.000e+002 1.167e+000 1.171e-003 
8.234e-003 1.021e+009 1.414e+008 1.000e+002 1.167e+000 1.174e-003 
8.250e-003 1.023e+009 1.414e+008 1.000e+002 1.167e+000 1.176e-003 
8.266e-003 1.025e+009 1.414e+008 1.000e+002 1.167e+000 1.179e-003 
8.282e-003 1.026e+009 1.414e+008 1.000e+002 1.167e+000 1.182e-003 
8.297e-003 1.028e+009 1.414e+008 1.000e+002 1.167e+000 1.184e-003 
8.313e-003 1.030e+009 1.414e+008 1.000e+002 1.167e+000 1.187e-003 
8.328e-003 1.032e+009 1.414e+008 1.000e+002 1.167e+000 1.190e-003 
8.344e-003 1.034e+009 1.414e+008 1.000e+002 1.167e+000 1.192e-003 
8.360e-003 1.036e+009 1.414e+008 1.000e+002 1.167e+000 1.195e-003 
8.376e-003 1.038e+009 1.414e+008 1.000e+002 1.167e+000 1.198e-003 
8.392e-003 1.040e+009 1.414e+008 1.000e+002 1.167e+000 1.200e-003 
8.408e-003 1.042e+009 1.414e+008 1.000e+002 1.167e+000 1.203e-003 
8.423e-003 1.043e+009 1.414e+008 1.000e+002 1.167e+000 1.206e-003 
8.438e-003 1.045e+009 1.414e+008 1.000e+002 1.167e+000 1.208e-003 
8.452e-003 1.047e+009 1.414e+008 1.000e+002 1.167e+000 1.211e-003 
8.468e-003 1.049e+009 1.414e+008 1.000e+002 1.167e+000 1.213e-003 
8.484e-003 1.051e+009 1.414e+008 1.000e+002 1.167e+000 1.216e-003 
8.498e-003 1.053e+009 1.414e+008 1.000e+002 1.167e+000 1.218e-003 
8.514e-003 1.054e+009 1.414e+008 1.000e+002 1.167e+000 1.221e-003 
8.529e-003 1.056e+009 1.414e+008 1.000e+002 1.167e+000 1.224e-003 
8.545e-003 1.058e+009 1.414e+008 1.000e+002 1.167e+000 1.226e-003 
8.560e-003 1.060e+009 1.414e+008 1.000e+002 1.167e+000 1.229e-003 
8.574e-003 1.062e+009 1.414e+008 1.000e+002 1.167e+000 1.231e-003 
8.590e-003 1.064e+009 1.414e+008 1.000e+002 1.167e+000 1.234e-003 
8.606e-003 1.065e+009 1.414e+008 1.000e+002 1.167e+000 1.236e-003 
8.621e-003 1.067e+009 1.414e+008 1.000e+002 1.167e+000 1.239e-003 
8.636e-003 1.069e+009 1.414e+008 1.000e+002 1.167e+000 1.242e-003 
8.652e-003 1.071e+009 1.414e+008 1.000e+002 1.167e+000 1.244e-003 
8.669e-003 1.073e+009 1.414e+008 1.000e+002 1.167e+000 1.247e-003 
8.685e-003 1.075e+009 1.414e+008 1.000e+002 1.167e+000 1.250e-003 
8.703e-003 1.077e+009 1.414e+008 1.000e+002 1.167e+000 1.253e-003 
8.719e-003 1.079e+009 1.414e+008 1.000e+002 1.167e+000 1.255e-003 
8.736e-003 1.081e+009 1.414e+008 1.000e+002 1.167e+000 1.258e-003 
8.753e-003 1.083e+009 1.414e+008 1.000e+002 1.167e+000 1.261e-003 
8.770e-003 1.085e+009 1.414e+008 1.000e+002 1.167e+000 1.264e-003 
8.787e-003 1.087e+009 1.414e+008 1.000e+002 1.167e+000 1.267e-003 
8.804e-003 1.089e+009 1.414e+008 1.000e+002 1.167e+000 1.270e-003 
8.821e-003 1.091e+009 1.414e+008 1.000e+002 1.167e+000 1.273e-003 
8.838e-003 1.093e+009 1.414e+008 1.000e+002 1.167e+000 1.275e-003 
8.852e-003 1.095e+009 1.414e+008 1.000e+002 1.167e+000 1.278e-003 
8.866e-003 1.097e+009 1.414e+008 1.000e+002 1.167e+000 1.280e-003 
8.880e-003 1.098e+009 1.414e+008 1.000e+002 1.167e+000 1.283e-003 
8.892e-003 1.100e+009 1.414e+008 1.000e+002 1.167e+000 1.285e-003 
8.906e-003 1.102e+009 1.414e+008 1.000e+002 1.167e+000 1.287e-003 
8.919e-003 1.103e+009 1.414e+008 1.000e+002 1.167e+000 1.289e-003 
8.932e-003 1.105e+009 1.414e+008 1.000e+002 1.167e+000 1.291e-003 
8.946e-003 1.106e+009 1.414e+008 1.000e+002 1.167e+000 1.294e-003 
8.959e-003 1.108e+009 1.414e+008 1.000e+002 1.167e+000 1.296e-003 
8.972e-003 1.109e+009 1.414e+008 1.000e+002 1.167e+000 1.298e-003 
8.986e-003 1.111e+009 1.414e+008 1.000e+002 1.167e+000 1.300e-003 
8.999e-003 1.113e+009 1.414e+008 1.000e+002 1.167e+000 1.303e-003 
9.012e-003 1.114e+009 1.414e+008 1.000e+002 1.167e+000 1.305e-003 
9.026e-003 1.116e+009 1.414e+008 1.000e+002 1.167e+000 1.307e-003 
9.039e-003 1.118e+009 1.414e+008 1.000e+002 1.167e+000 1.309e-003 
9.052e-003 1.119e+009 1.414e+008 1.000e+002 1.167e+000 1.311e-003 
9.065e-003 1.121e+009 1.414e+008 1.000e+002 1.167e+000 1.314e-003 
9.080e-003 1.122e+009 1.414e+008 1.000e+002 1.167e+000 1.316e-003 
9.093e-003 1.124e+009 1.414e+008 1.000e+002 1.167e+000 1.318e-003 
9.107e-003 1.126e+009 1.414e+008 1.000e+002 1.167e+000 1.321e-003 
9.121e-003 1.127e+009 1.414e+008 1.000e+002 1.167e+000 1.323e-003 
9.135e-003 1.129e+009 1.414e+008 1.000e+002 1.167e+000 1.325e-003 
9.149e-003 1.131e+009 1.414e+008 1.000e+002 1.167e+000 1.328e-003 
9.162e-003 1.132e+009 1.414e+008 1.000e+002 1.167e+000 1.330e-003 
9.176e-003 1.134e+009 1.414e+008 1.000e+002 1.167e+000 1.332e-003 
9.190e-003 1.136e+009 1.414e+008 1.000e+002 1.167e+000 1.335e-003 
9.204e-003 1.137e+009 1.414e+008 1.000e+002 1.167e+000 1.337e-003 
9.218e-003 1.139e+009 1.414e+008 1.000e+002 1.167e+000 1.340e-003 
9.232e-003 1.141e+009 1.414e+008 1.000e+002 1.167e+000 1.342e-003 
9.246e-003 1.142e+009 1.414e+008 1.000e+002 1.167e+000 1.344e-003 
9.258e-003 1.144e+009 1.414e+008 1.000e+002 1.167e+000 1.346e-003 
9.271e-003 1.145e+009 1.414e+008 1.000e+002 1.167e+000 1.348e-003 
9.284e-003 1.147e+009 1.414e+008 1.000e+002 1.167e+000 1.351e-003 
9.297e-003 1.149e+009 1.414e+008 1.000e+002 1.167e+000 1.353e-003 
9.309e-003 1.150e+009 1.414e+008 1.000e+002 1.167e+000 1.355e-003 
9.322e-003 1.152e+009 1.414e+008 1.000e+002 1.167e+000 1.357e-003 
9.334e-003 1.153e+009 1.414e+008 1.000e+002 1.167e+000 1.359e-003 
9.347e-003 1.155e+009 1.414e+008 1.000e+002 1.167e+000 1.361e-003 
9.359e-003 1.156e+009 1.414e+008 1.000e+002 1.167e+000 1.363e-003 
9.373e-003 1.158e+009 1.414e+008 1.000e+002 1.167e+000 1.366e-003 
9.385e-003 1.159e+009 1.414e+008 1.000e+002 1.167e+000 1.368e-003 
9.398e-003 1.161e+009 1.414e+008 1.000e+002 1.167e+000 1.370e-003 
9.410e-003 1.162e+009 1.414e+008 1.000e+002 1.167e+000 1.372e-003 
9.423e-003 1.164e+009 1.414e+008 1.000e+002 1.167e+000 1.374e-003 
9.435e-003 1.165e+009 1.414e+008 1.000e+002 1.167e+000 1.376e-003 
9.446e-003 1.167e+009 1.414e+008 1.000e+002 1.167e+000 1.378e-003 
9.457e-003 1.168e+009 1.414e+008 1.000e+002 1.167e+000 1.380e-003 
9.468e-003 1.169e+009 1.414e+008 1.000e+002 1.167e+000 1.382e-003 
9.479e-003 1.170e+009 1.414e+008 1.000e+002 1.167e+000 1.383e-003 
9.489e-003 1.172e+009 1.414e+008 1.000e+002 1.167e+000 1.385e-003 
9.500e-003 1.173e+009 1.414e+008 1.000e+002 1.167e+000 1.387e-003 
9.511e-003 1.174e+009 1.414e+008 1.000e+002 1.167e+000 1.389e-003 
9.522e-003 1.176e+009 1.414e+008 1.000e+002 1.167e+000 1.391e-003 
9.533e-003 1.177e+009 1.414e+008 1.000e+002 1.167e+000 1.392e-003 
9.543e-003 1.178e+009 1.414e+008 1.000e+002 1.167e+000 1.394e-003 
9.553e-003 1.179e+009 1.414e+008 1.000e+002 1.167e+000 1.396e-003 
9.563e-003 1.181e+009 1.414e+008 1.000e+002 1.167e+000 1.398e-003 
9.573e-003 1.182e+009 1.414e+008 1.000e+002 1.167e+000 1.399e-003 
9.583e-003 1.183e+009 1.414e+008 1.000e+002 1.167e+000 1.401e-003 
9.593e-003 1.184e+009 1.414e+008 1.000e+002 1.167e+000 1.403e-003 
9.603e-003 1.185e+009 1.414e+008 1.000e+002 1.167e+000 1.404e-003 
9.613e-003 1.187e+009 1.414e+008 1.000e+002 1.167e+000 1.406e-003 
9.624e-003 1.188e+009 1.414e+008 1.000e+002 1.167e+000 1.408e-003 
9.634e-003 1.189e+009 1.414e+008 1.000e+002 1.167e+000 1.410e-003 
9.644e-003 1.190e+009 1.414e+008 1.000e+002 1.167e+000 1.411e-003 
9.654e-003 1.192e+009 1.414e+008 1.000e+002 1.167e+000 1.413e-003 
9.665e-003 1.193e+009 1.414e+008 1.000e+002 1.167e+000 1.415e-003 
9.675e-003 1.194e+009 1.414e+008 1.000e+002 1.167e+000 1.416e-003 
9.684e-003 1.195e+009 1.414e+008 1.000e+002 1.167e+000 1.418e-003 
9.695e-003 1.196e+009 1.414e+008 1.000e+002 1.167e+000 1.420e-003 
9.704e-003 1.198e+009 1.414e+008 1.000e+002 1.167e+000 1.421e-003 
9.715e-003 1.199e+009 1.414e+008 1.000e+002 1.167e+000 1.423e-003 
9.725e-003 1.200e+009 1.414e+008 1.000e+002 1.167e+000 1.425e-003 
9.735e-003 1.201e+009 1.414e+008 1.000e+002 1.167e+000 1.427e-003 
9.746e-003 1.203e+009 1.414e+008 1.000e+002 1.167e+000 1.428e-003 
9.756e-003 1.204e+009 1.414e+008 1.000e+002 1.167e+000 1.430e-003 
9.766e-003 1.205e+009 1.414e+008 1.000e+002 1.167e+000 1.432e-003 
9.776e-003 1.206e+009 1.414e+008 1.000e+002 1.167e+000 1.433e-003 
9.786e-003 1.207e+009 1.414e+008 1.000e+002 1.167e+000 1.435e-003 
9.796e-003 1.209e+009 1.414e+008 1.000e+002 1.167e+000 1.437e-003 
9.806e-003 1.210e+009 1.414e+008 1.000e+002 1.167e+000 1.438e-003 
9.816e-003 1.211e+009 1.414e+008 1.000e+002 1.167e+000 1.440e-003 
9.826e-003 1.212e+009 1.414e+008 1.000e+002 1.167e+000 1.442e-003 
9.836e-003 1.213e+009 1.414e+008 1.000e+002 1.167e+000 1.444e-003 
9.846e-003 1.215e+009 1.414e+008 1.000e+002 1.167e+000 1.445e-003 
9.856e-003 1.216e+009 1.414e+008 1.000e+002 1.167e+000 1.447e-003 
9.866e-003 1.217e+009 1.414e+008 1.000e+002 1.167e+000 1.449e-003 
9.876e-003 1.218e+009 1.414e+008 1.000e+002 1.167e+000 1.450e-003 
9.887e-003 1.219e+009 1.414e+008 1.000e+002 1.167e+000 1.452e-003 
9.897e-003 1.221e+009 1.414e+008 1.000e+002 1.167e+000 1.454e-003 
9.908e-003 1.222e+009 1.414e+008 1.000e+002 1.167e+000 1.456e-003 
9.918e-003 1.223e+009 1.414e+008 1.000e+002 1.167e+000 1.457e-003 
9.929e-003 1.225e+009 1.414e+008 1.000e+002 1.167e+000 1.459e-003 
9.940e-003 1.226e+009 1.414e+008 1.000e+002 1.167e+000 1.461e-003 
9.951e-003 1.227e+009 1.414e+008 1.000e+002 1.167e+000 1.463e-003 
9.961e-003 1.228e+009 1.414e+008 1.000e+002 1.167e+000 1.465e-003 
9.973e-003 1.230e+009 1.414e+008 1.000e+002 1.167e+000 1.467e-003 
9.984e-003 1.231e+009 1.414e+008 1.000e+002 1.167e+000 1.468e-003 
9.995e-003 1.232e+009 1.414e+008 1.000e+002 1.167e+000 1.470e-003 
1.001e-002 1.234e+009 1.414e+008 1.000e+002 1.167e+000 1.472e-003 
1.002e-002 1.235e+009 1.414e+008 1.000e+002 1.167e+000 1.474e-003 
1.003e-002 1.236e+009 1.414e+008 1.000e+002 1.167e+000 1.476e-003 
1.004e-002 1.238e+009 1.414e+008 1.000e+002 1.167e+000 1.478e-003 
1.005e-002 1.239e+009 1.414e+008 1.000e+002 1.167e+000 1.480e-003 
1.006e-002 1.240e+009 1.414e+008 1.000e+002 1.167e+000 1.481e-003 
1.007e-002 1.242e+009 1.414e+008 1.000e+002 1.167e+000 1.483e-003 
1.008e-002 1.243e+009 1.414e+008 1.000e+002 1.167e+000 1.485e-003 
1.009e-002 1.244e+009 1.414e+008 1.000e+002 1.167e+000 1.487e-003 
1.010e-002 1.246e+009 1.414e+008 1.000e+002 1.167e+000 1.489e-003 
1.012e-002 1.247e+009 1.414e+008 1.000e+002 1.167e+000 1.491e-003 
1.013e-002 1.248e+009 1.414e+008 1.000e+002 1.167e+000 1.493e-003 
1.014e-002 1.250e+009 1.414e+008 1.000e+002 1.167e+000 1.494e-003 
1.015e-002 1.251e+009 1.414e+008 1.000e+002 1.167e+000 1.496e-003 
1.016e-002 1.252e+009 1.414e+008 1.000e+002 1.167e+000 1.498e-003 
1.017e-002 1.254e+009 1.414e+008 1.000e+002 1.167e+000 1.500e-003 
1.018e-002 1.255e+009 1.414e+008 1.000e+002 1.167e+000 1.502e-003 
1.019e-002 1.256e+009 1.414e+008 1.000e+002 1.167e+000 1.504e-003 
1.021e-002 1.258e+009 1.414e+008 1.000e+002 1.167e+000 1.506e-003 
1.022e-002 1.259e+009 1.414e+008 1.000e+002 1.167e+000 1.508e-003 
1.023e-002 1.260e+009 1.414e+008 1.000e+002 1.167e+000 1.509e-003 
1.024e-002 1.262e+009 1.414e+008 1.000e+002 1.167e+000 1.511e-003 
1.025e-002 1.263e+009 1.414e+008 1.000e+002 1.167e+000 1.513e-003 
1.026e-002 1.264e+009 1.414e+008 1.000e+002 1.167e+000 1.515e-003 
1.027e-002 1.266e+009 1.414e+008 1.000e+002 1.167e+000 1.517e-003 
1.028e-002 1.267e+009 1.414e+008 1.000e+002 1.167e+000 1.519e-003 
1.029e-002 1.268e+009 1.414e+008 1.000e+002 1.167e+000 1.521e-003 
1.030e-002 1.270e+009 1.414e+008 1.000e+002 1.167e+000 1.522e-003 
1.031e-002 1.271e+009 1.414e+008 1.000e+002 1.167e+000 1.524e-003 
1.033e-002 1.272e+009 1.414e+008 1.000e+002 1.167e+000 1.526e-003 
1.034e-002 1.274e+009 1.414e+008 1.000e+002 1.167e+000 1.528e-003 
1.035e-002 1.275e+009 1.414e+008 1.000e+002 1.167e+000 1.530e-003 
1.036e-002 1.276e+009 1.414e+008 1.000e+002 1.167e+000 1.532e-003 
1.037e-002 1.278e+009 1.414e+008 1.000e+002 1.167e+000 1.534e-003 
1.038e-002 1.279e+009 1.414e+008 1.000e+002 1.167e+000 1.536e-003 
1.039e-002 1.280e+009 1.414e+008 1.000e+002 1.167e+000 1.537e-003 
1.040e-002 1.282e+009 1.414e+008 1.000e+002 1.167e+000 1.539e-003 
1.041e-002 1.283e+009 1.414e+008 1.000e+002 1.167e+000 1.541e-003 
1.043e-002 1.284e+009 1.414e+008 1.000e+002 1.167e+000 1.543e-003 
1.044e-002 1.286e+009 1.414e+008 1.000e+002 1.167e+000 1.545e-003 
1.045e-002 1.287e+009 1.414e+008 1.000e+002 1.167e+000 1.547e-003 
1.046e-002 1.288e+009 1.414e+008 1.000e+002 1.167e+000 1.549e-003 
1.047e-002 1.290e+009 1.414e+008 1.000e+002 1.167e+000 1.551e-003 
1.048e-002 1.291e+009 1.414e+008 1.000e+002 1.167e+000 1.552e-003 
1.049e-002 1.292e+009 1.414e+008 1.000e+002 1.167e+000 1.554e-003 
1.050e-002 1.294e+009 1.414e+008 1.000e+002 1.167e+000 1.556e-003 
1.052e-002 1.295e+009 1.414e+008 1.000e+002 1.167e+000 1.558e-003 
1.053e-002 1.296e+009 1.414e+008 1.000e+002 1.167e+000 1.560e-003 
1.054e-002 1.298e+009 1.414e+008 1.000e+002 1.167e+000 1.562e-003 
1.055e-002 1.299e+009 1.414e+008 1.000e+002 1.167e+000 1.564e-003 
1.056e-002 1.300e+009 1.414e+008 1.000e+002 1.167e+000 1.566e-003 
1.057e-002 1.302e+009 1.414e+008 1.000e+002 1.167e+000 1.568e-003 
1.058e-002 1.303e+009 1.414e+008 1.000e+002 1.167e+000 1.569e-003 
1.059e-002 1.304e+009 1.414e+008 1.000e+002 1.167e+000 1.571e-003 
1.060e-002 1.306e+009 1.414e+008 1.000e+002 1.167e+000 1.573e-003 
1.062e-002 1.307e+009 1.414e+008 1.000e+002 1.167e+000 1.575e-003 
1.063e-002 1.308e+009 1.414e+008 1.000e+002 1.167e+000 1.577e-003 
1.064e-002 1.310e+009 1.414e+008 1.000e+002 1.167e+000 1.579e-003 
1.065e-002 1.311e+009 1.414e+008 1.000e+002 1.167e+000 1.581e-003 
1.066e-002 1.312e+009 1.414e+008 1.000e+002 1.167e+000 1.582e-003 
1.067e-002 1.314e+009 1.414e+008 1.000e+002 1.167e+000 1.584e-003 
1.068e-002 1.315e+009 1.414e+008 1.000e+002 1.167e+000 1.586e-003 
1.069e-002 1.317e+009 1.414e+008 1.000e+002 1.167e+000 1.588e-003 
1.070e-002 1.318e+009 1.414e+008 1.000e+002 1.167e+000 1.590e-003 
1.071e-002 1.319e+009 1.414e+008 1.000e+002 1.167e+000 1.592e-003 
1.073e-002 1.320e+009 1.414e+008 1.000e+002 1.167e+000 1.594e-003 
1.074e-002 1.322e+009 1.414e+008 1.000e+002 1.167e+000 1.595e-003 
1.075e-002 1.323e+009 1.414e+008 1.000e+002 1.167e+000 1.597e-003 
1.076e-002 1.324e+009 1.414e+008 1.000e+002 1.167e+000 1.599e-003 
1.077e-002 1.325e+009 1.414e+008 1.000e+002 1.167e+000 1.601e-003 
1.078e-002 1.327e+009 1.414e+008 1.000e+002 1.167e+000 1.602e-003 
1.079e-002 1.328e+009 1.414e+008 1.000e+002 1.167e+000 1.604e-003 
1.080e-002 1.329e+009 1.414e+008 1.000e+002 1.167e+000 1.606e-003 
1.081e-002 1.330e+009 1.414e+008 1.000e+002 1.167e+000 1.608e-003 
1.082e-002 1.332e+009 1.414e+008 1.000e+002 1.167e+000 1.609e-003 
1.083e-002 1.333e+009 1.414e+008 1.000e+002 1.167e+000 1.611e-003 
1.084e-002 1.334e+009 1.414e+008 1.000e+002 1.167e+000 1.613e-003 
1.085e-002 1.335e+009 1.414e+008 1.000e+002 1.167e+000 1.615e-003 
1.086e-002 1.337e+009 1.414e+008 1.000e+002 1.167e+000 1.616e-003 
1.087e-002 1.338e+009 1.414e+008 1.000e+002 1.167e+000 1.618e-003 
1.088e-002 1.339e+009 1.414e+008 1.000e+002 1.167e+000 1.620e-003 
1.089e-002 1.340e+009 1.414e+008 1.000e+002 1.167e+000 1.621e-003 
1.090e-002 1.341e+009 1.414e+008 1.000e+002 1.167e+000 1.623e-003 
1.091e-002 1.343e+009 1.414e+008 1.000e+002 1.167e+000 1.625e-003 
1.092e-002 1.344e+009 1.414e+008 1.000e+002 1.167e+000 1.627e-003 
1.093e-002 1.345e+009 1.414e+008 1.000e+002 1.167e+000 1.628e-003 
1.094e-002 1.346e+009 1.414e+008 1.000e+002 1.167e+000 1.630e-003 
1.095e-002 1.348e+009 1.414e+008 1.000e+002 1.167e+000 1.632e-003 
1.096e-002 1.349e+009 1.414e+008 1.000e+002 1.167e+000 1.634e-003 
1.097e-002 1.350e+009 1.414e+008 1.000e+002 1.167e+000 1.635e-003 
1.098e-002 1.351e+009 1.414e+008 1.000e+002 1.167e+000 1.637e-003 
1.100e-002 1.353e+009 1.414e+008 1.000e+002 1.167e+000 1.639e-003 
1.101e-002 1.354e+009 1.414e+008 1.000e+002 1.167e+000 1.641e-003 
1.102e-002 1.355e+009 1.414e+008 1.000e+002 1.167e+000 1.642e-003 
1.103e-002 1.357e+009 1.414e+008 1.000e+002 1.167e+000 1.644e-003 
1.104e-002 1.358e+009 1.414e+008 1.000e+002 1.167e+000 1.646e-003 
1.105e-002 1.359e+009 1.414e+008 1.000e+002 1.167e+000 1.648e-003 
1.106e-002 1.360e+009 1.414e+008 1.000e+002 1.167e+000 1.649e-003 
1.107e-002 1.361e+009 1.414e+008 1.000e+002 1.167e+000 1.651e-003 
1.108e-002 1.363e+009 1.414e+008 1.000e+002 1.167e+000 1.653e-003 
1.109e-002 1.364e+009 1.414e+008 1.000e+002 1.167e+000 1.655e-003 
1.110e-002 1.365e+009 1.414e+008 1.000e+002 1.167e+000 1.656e-003 
1.111e-002 1.366e+009 1.414e+008 1.000e+002 1.167e+000 1.658e-003 
1.112e-002 1.368e+009 1.414e+008 1.000e+002 1.167e+000 1.660e-003 
1.113e-002 1.369e+009 1.414e+008 1.000e+002 1.167e+000 1.662e-003 
1.114e-002 1.370e+009 1.414e+008 1.000e+002 1.167e+000 1.663e-003 
1.115e-002 1.371e+009 1.414e+008 1.000e+002 1.167e+000 1.665e-003 
1.116e-002 1.373e+009 1.414e+008 1.000e+002 1.167e+000 1.667e-003 
1.117e-002 1.374e+009 1.414e+008 1.000e+002 1.167e+000 1.669e-003 
1.118e-002 1.375e+009 1.414e+008 1.000e+002 1.167e+000 1.671e-003 
1.119e-002 1.377e+009 1.414e+008 1.000e+002 1.167e+000 1.672e-003 
1.120e-002 1.378e+009 1.414e+008 1.000e+002 1.167e+000 1.674e-003 
1.122e-002 1.379e+009 1.414e+008 1.000e+002 1.167e+000 1.676e-003 
1.123e-002 1.380e+009 1.414e+008 1.000e+002 1.167e+000 1.678e-003 
1.124e-002 1.382e+009 1.414e+008 1.000e+002 1.167e+000 1.679e-003 
1.125e-002 1.383e+009 1.414e+008 1.000e+002 1.167e+000 1.681e-003 
1.126e-002 1.384e+009 1.414e+008 1.000e+002 1.167e+000 1.683e-003 
1.127e-002 1.385e+009 1.414e+008 1.000e+002 1.167e+000 1.685e-003 
1.128e-002 1.387e+009 1.414e+008 1.000e+002 1.167e+000 1.687e-003 
1.129e-002 1.388e+009 1.414e+008 1.000e+002 1.167e+000 1.688e-003 
1.130e-002 1.389e+009 1.414e+008 1.000e+002 1.167e+000 1.690e-003 
1.131e-002 1.390e+009 1.414e+008 1.000e+002 1.167e+000 1.692e-003 
1.132e-002 1.392e+009 1.414e+008 1.000e+002 1.167e+000 1.694e-003 
1.133e-002 1.393e+009 1.414e+008 1.000e+002 1.167e+000 1.695e-003 
1.134e-002 1.394e+009 1.414e+008 1.000e+002 1.167e+000 1.697e-003 
1.135e-002 1.395e+009 1.414e+008 1.000e+002 1.167e+000 1.699e-003 
1.136e-002 1.397e+009 1.414e+008 1.000e+002 1.167e+000 1.701e-003 
1.137e-002 1.398e+009 1.414e+008 1.000e+002 1.167e+000 1.702e-003 
1.138e-002 1.399e+009 1.414e+008 1.000e+002 1.167e+000 1.704e-003 
1.139e-002 1.400e+009 1.414e+008 1.000e+002 1.167e+000 1.706e-003 
1.140e-002 1.402e+009 1.414e+008 1.000e+002 1.167e+000 1.708e-003 
1.141e-002 1.403e+009 1.414e+008 1.000e+002 1.167e+000 1.709e-003 
1.142e-002 1.404e+009 1.414e+008 1.000e+002 1.167e+000 1.711e-003 
1.143e-002 1.405e+009 1.414e+008 1.000e+002 1.167e+000 1.713e-003 
1.144e-002 1.407e+009 1.414e+008 1.000e+002 1.167e+000 1.714e-003 
1.145e-002 1.408e+009 1.414e+008 1.000e+002 1.167e+000 1.716e-003 
1.146e-002 1.409e+009 1.414e+008 1.000e+002 1.167e+000 1.718e-003 
1.147e-002 1.410e+009 1.414e+008 1.000e+002 1.167e+000 1.720e-003 
1.148e-002 1.412e+009 1.414e+008 1.000e+002 1.167e+000 1.721e-003 
1.149e-002 1.413e+009 1.414e+008 1.000e+002 1.167e+000 1.723e-003 
1.150e-002 1.414e+009 1.414e+008 1.000e+002 1.167e+000 1.725e-003 
1.151e-002 1.415e+009 1.414e+008 1.000e+002 1.167e+000 1.727e-003 
1.152e-002 1.416e+009 1.414e+008 1.000e+002 1.167e+000 1.728e-003 
1.153e-002 1.417e+009 1.414e+008 1.000e+002 1.167e+000 1.730e-003 
1.154e-002 1.419e+009 1.414e+008 1.000e+002 1.167e+000 1.731e-003 
1.155e-002 1.420e+009 1.414e+008 1.000e+002 1.167e+000 1.733e-003 
1.156e-002 1.421e+009 1.414e+008 1.000e+002 1.167e+000 1.735e-003 
1.157e-002 1.422e+009 1.414e+008 1.000e+002 1.167e+000 1.736e-003 
1.158e-002 1.423e+009 1.414e+008 1.000e+002 1.167e+000 1.738e-003 
1.159e-002 1.425e+009 1.414e+008 1.000e+002 1.167e+000 1.740e-003 
1.160e-002 1.426e+009 1.414e+008 1.000e+002 1.167e+000 1.741e-003 
1.161e-002 1.427e+009 1.414e+008 1.000e+002 1.167e+000 1.743e-003 
1.162e-002 1.428e+009 1.414e+008 1.000e+002 1.167e+000 1.745e-003 
1.163e-002 1.429e+009 1.414e+008 1.000e+002 1.167e+000 1.746e-003 
1.164e-002 1.430e+009 1.414e+008 1.000e+002 1.167e+000 1.748e-003 
1.165e-002 1.432e+009 1.414e+008 1.000e+002 1.167e+000 1.749e-003 
1.166e-002 1.433e+009 1.414e+008 1.000e+002 1.167e+000 1.751e-003 
1.167e-002 1.434e+009 1.414e+008 1.000e+002 1.167e+000 1.753e-003 
1.168e-002 1.435e+009 1.414e+008 1.000e+002 1.167e+000 1.754e-003 
1.169e-002 1.436e+009 1.414e+008 1.000e+002 1.167e+000 1.756e-003 
1.170e-002 1.437e+009 1.414e+008 1.000e+002 1.167e+000 1.757e-003 
1.171e-002 1.438e+009 1.414e+008 1.000e+002 1.167e+000 1.759e-003 
1.172e-002 1.439e+009 1.414e+008 1.000e+002 1.167e+000 1.761e-003 
1.173e-002 1.441e+009 1.414e+008 1.000e+002 1.167e+000 1.762e-003 
1.174e-002 1.442e+009 1.414e+008 1.000e+002 1.167e+000 1.764e-003 
1.175e-002 1.443e+009 1.414e+008 1.000e+002 1.167e+000 1.765e-003 
1.175e-002 1.444e+009 1.414e+008 1.000e+002 1.167e+000 1.767e-003 
1.176e-002 1.445e+009 1.414e+008 1.000e+002 1.167e+000 1.769e-003 
1.177e-002 1.446e+009 1.414e+008 1.000e+002 1.167e+000 1.770e-003 
1.178e-002 1.447e+009 1.414e+008 1.000e+002 1.167e+000 1.772e-003 
1.179e-002 1.449e+009 1.414e+008 1.000e+002 1.167e+000 1.773e-003 
1.180e-002 1.450e+009 1.414e+008 1.000e+002 1.167e+000 1.775e-003 
1.181e-002 1.451e+009 1.414e+008 1.000e+002 1.167e+000 1.777e-003 
1.182e-002 1.452e+009 1.414e+008 1.000e+002 1.167e+000 1.778e-003 
1.183e-002 1.453e+009 1.414e+008 1.000e+002 1.167e+000 1.780e-003 
1.184e-002 1.454e+009 1.414e+008 1.000e+002 1.167e+000 1.781e-003 
1.185e-002 1.455e+009 1.414e+008 1.000e+002 1.167e+000 1.783e-003 
1.186e-002 1.456e+009 1.414e+008 1.000e+002 1.167e+000 1.784e-003 
1.187e-002 1.458e+009 1.414e+008 1.000e+002 1.167e+000 1.786e-003 
1.188e-002 1.459e+009 1.414e+008 1.000e+002 1.167e+000 1.787e-003 
1.189e-002 1.460e+009 1.414e+008 1.000e+002 1.167e+000 1.789e-003 
1.190e-002 1.461e+009 1.414e+008 1.000e+002 1.167e+000 1.791e-003 
1.190e-002 1.462e+009 1.414e+008 1.000e+002 1.167e+000 1.792e-003 
1.191e-002 1.463e+009 1.414e+008 1.000e+002 1.167e+000 1.794e-003 
1.192e-002 1.464e+009 1.414e+008 1.000e+002 1.167e+000 1.795e-003 
1.193e-002 1.465e+009 1.414e+008 1.000e+002 1.167e+000 1.797e-003 
1.194e-002 1.466e+009 1.415e+008 1.000e+002 1.166e+000 1.798e-003 
1.195e-002 1.468e+009 1.414e+008 1.000e+002 1.167e+000 1.800e-003 
1.196e-002 1.469e+009 1.414e+008 1.000e+002 1.167e+000 1.801e-003 
1.197e-002 1.470e+009 1.414e+008 1.000e+002 1.167e+000 1.803e-003 
1.198e-002 1.471e+009 1.414e+008 1.000e+002 1.167e+000 1.805e-003 
1.199e-002 1.472e+009 1.414e+008 1.000e+002 1.167e+000 1.806e-003 
1.200e-002 1.473e+009 1.414e+008 1.000e+002 1.167e+000 1.808e-003 
1.201e-002 1.474e+009 1.414e+008 1.000e+002 1.167e+000 1.809e-003 
1.201e-002 1.475e+009 1.414e+008 1.000e+002 1.167e+000 1.811e-003 
1.202e-002 1.476e+009 1.414e+008 1.000e+002 1.167e+000 1.812e-003 
1.203e-002 1.478e+009 1.414e+008 1.000e+002 1.167e+000 1.814e-003 
1.204e-002 1.479e+009 1.414e+008 1.000e+002 1.167e+000 1.815e-003 
1.205e-002 1.480e+009 1.414e+008 1.000e+002 1.167e+000 1.817e-003 
1.206e-002 1.481e+009 1.414e+008 1.000e+002 1.167e+000 1.818e-003 
1.207e-002 1.482e+009 1.414e+008 1.000e+002 1.167e+000 1.820e-003 
1.208e-002 1.483e+009 1.414e+008 1.000e+002 1.167e+000 1.821e-003 
1.209e-002 1.484e+009 1.414e+008 1.000e+002 1.167e+000 1.823e-003 
1.210e-002 1.485e+009 1.414e+008 1.000e+002 1.167e+000 1.824e-003 
1.210e-002 1.486e+009 1.414e+008 1.000e+002 1.167e+000 1.826e-003 
1.211e-002 1.487e+009 1.414e+008 1.000e+002 1.167e+000 1.828e-003 
1.212e-002 1.488e+009 1.414e+008 1.000e+002 1.167e+000 1.829e-003 
1.213e-002 1.489e+009 1.414e+008 1.000e+002 1.167e+000 1.830e-003 
1.214e-002 1.490e+009 1.414e+008 1.000e+002 1.167e+000 1.832e-003 
1.215e-002 1.491e+009 1.414e+008 1.000e+002 1.167e+000 1.833e-003 
1.216e-002 1.492e+009 1.415e+008 1.000e+002 1.166e+000 1.835e-003 
1.217e-002 1.493e+009 1.414e+008 1.000e+002 1.167e+000 1.836e-003 
1.218e-002 1.495e+009 1.414e+008 1.000e+002 1.167e+000 1.838e-003 
1.218e-002 1.496e+009 1.414e+008 1.000e+002 1.167e+000 1.839e-003 
1.219e-002 1.497e+009 1.414e+008 1.000e+002 1.167e+000 1.841e-003 
1.220e-002 1.498e+009 1.415e+008 1.000e+002 1.166e+000 1.842e-003 
1.221e-002 1.499e+009 1.414e+008 1.000e+002 1.167e+000 1.844e-003 
1.222e-002 1.500e+009 1.414e+008 1.000e+002 1.167e+000 1.845e-003 
1.223e-002 1.501e+009 1.414e+008 1.000e+002 1.167e+000 1.847e-003 
1.224e-002 1.502e+009 1.414e+008 1.000e+002 1.167e+000 1.848e-003 
1.224e-002 1.503e+009 1.414e+008 1.000e+002 1.167e+000 1.849e-003 
1.225e-002 1.504e+009 1.414e+008 1.000e+002 1.167e+000 1.851e-003 
1.226e-002 1.505e+009 1.414e+008 1.000e+002 1.167e+000 1.852e-003 
1.227e-002 1.506e+009 1.414e+008 1.000e+002 1.167e+000 1.854e-003 
1.228e-002 1.507e+009 1.414e+008 1.000e+002 1.167e+000 1.855e-003 
1.229e-002 1.508e+009 1.414e+008 1.000e+002 1.167e+000 1.857e-003 
1.229e-002 1.509e+009 1.414e+008 1.000e+002 1.167e+000 1.858e-003 
1.230e-002 1.510e+009 1.414e+008 1.000e+002 1.167e+000 1.859e-003 
1.231e-002 1.511e+009 1.414e+008 1.000e+002 1.167e+000 1.861e-003 
1.232e-002 1.512e+009 1.414e+008 1.000e+002 1.167e+000 1.862e-003 
1.233e-002 1.513e+009 1.414e+008 1.000e+002 1.167e+000 1.864e-003 
1.234e-002 1.514e+009 1.414e+008 1.000e+002 1.167e+000 1.865e-003 
1.234e-002 1.515e+009 1.414e+008 1.000e+002 1.167e+000 1.866e-003 
1.235e-002 1.516e+009 1.414e+008 1.000e+002 1.167e+000 1.868e-003 
1.236e-002 1.517e+009 1.414e+008 1.000e+002 1.167e+000 1.869e-003 
1.237e-002 1.518e+009 1.414e+008 1.000e+002 1.167e+000 1.871e-003 
1.238e-002 1.519e+009 1.414e+008 1.000e+002 1.167e+000 1.872e-003 
1.239e-002 1.520e+009 1.414e+008 1.000e+002 1.167e+000 1.873e-003 
1.240e-002 1.521e+009 1.414e+008 1.000e+002 1.167e+000 1.875e-003 
1.240e-002 1.522e+009 1.414e+008 1.000e+002 1.167e+000 1.876e-003 
1.241e-002 1.523e+009 1.414e+008 1.000e+002 1.167e+000 1.878e-003 
1.242e-002 1.524e+009 1.414e+008 1.000e+002 1.167e+000 1.879e-003 
1.243e-002 1.525e+009 1.414e+008 1.000e+002 1.167e+000 1.881e-003 
1.244e-002 1.526e+009 1.414e+008 1.000e+002 1.167e+000 1.882e-003 
1.245e-002 1.527e+009 1.414e+008 1.000e+002 1.167e+000 1.883e-003 
1.245e-002 1.528e+009 1.414e+008 1.000e+002 1.167e+000 1.885e-003 
1.246e-002 1.529e+009 1.414e+008 1.000e+002 1.167e+000 1.886e-003 
1.247e-002 1.530e+009 1.414e+008 1.000e+002 1.167e+000 1.888e-003 
1.248e-002 1.531e+009 1.414e+008 1.000e+002 1.167e+000 1.889e-003 
1.249e-002 1.532e+009 1.414e+008 1.000e+002 1.167e+000 1.890e-003 
1.249e-002 1.533e+009 1.414e+008 1.000e+002 1.167e+000 1.892e-003 
1.250e-002 1.534e+009 1.414e+008 1.000e+002 1.167e+000 1.893e-003 
1.251e-002 1.535e+009 1.414e+008 1.000e+002 1.167e+000 1.894e-003 
1.252e-002 1.536e+009 1.414e+008 1.000e+002 1.167e+000 1.896e-003 
1.253e-002 1.537e+009 1.414e+008 1.000e+002 1.167e+000 1.897e-003 
1.254e-002 1.538e+009 1.414e+008 1.000e+002 1.167e+000 1.899e-003 
1.254e-002 1.539e+009 1.414e+008 1.000e+002 1.167e+000 1.900e-003 
1.255e-002 1.540e+009 1.414e+008 1.000e+002 1.167e+000 1.901e-003 
1.256e-002 1.541e+009 1.414e+008 1.000e+002 1.167e+000 1.903e-003 
1.257e-002 1.542e+009 1.414e+008 1.000e+002 1.167e+000 1.904e-003 
1.258e-002 1.543e+009 1.414e+008 1.000e+002 1.167e+000 1.905e-003 
1.258e-002 1.544e+009 1.414e+008 1.000e+002 1.167e+000 1.907e-003 
1.259e-002 1.545e+009 1.414e+008 1.000e+002 1.167e+000 1.908e-003 
1.260e-002 1.546e+009 1.414e+008 1.000e+002 1.167e+000 1.910e-003 
1.261e-002 1.547e+009 1.414e+008 1.000e+002 1.167e+000 1.911e-003 
1.262e-002 1.548e+009 1.414e+008 1.000e+002 1.167e+000 1.912e-003 
1.263e-002 1.549e+009 1.414e+008 1.000e+002 1.167e+000 1.914e-003 
1.263e-002 1.550e+009 1.414e+008 1.000e+002 1.167e+000 1.915e-003 
1.264e-002 1.551e+009 1.414e+008 1.000e+002 1.167e+000 1.916e-003 
1.265e-002 1.552e+009 1.414e+008 1.000e+002 1.167e+000 1.918e-003 
1.266e-002 1.553e+009 1.414e+008 1.000e+002 1.167e+000 1.919e-003 
1.267e-002 1.554e+009 1.414e+008 1.000e+002 1.167e+000 1.920e-003 
1.267e-002 1.554e+009 1.414e+008 1.000e+002 1.167e+000 1.922e-003 
1.268e-002 1.555e+009 1.414e+008 1.000e+002 1.167e+000 1.923e-003 
1.269e-002 1.556e+009 1.414e+008 1.000e+002 1.167e+000 1.924e-003 
1.270e-002 1.557e+009 1.414e+008 1.000e+002 1.167e+000 1.925e-003 
1.270e-002 1.558e+009 1.414e+008 1.000e+002 1.167e+000 1.927e-003 
1.271e-002 1.559e+009 1.414e+008 1.000e+002 1.167e+000 1.928e-003 
1.272e-002 1.560e+009 1.414e+008 1.000e+002 1.167e+000 1.929e-003 
1.272e-002 1.561e+009 1.414e+008 1.000e+002 1.167e+000 1.930e-003 
1.273e-002 1.561e+009 1.414e+008 1.000e+002 1.167e+000 1.932e-003 
1.274e-002 1.562e+009 1.414e+008 1.000e+002 1.167e+000 1.933e-003 
1.275e-002 1.563e+009 1.414e+008 1.000e+002 1.167e+000 1.934e-003 
1.275e-002 1.564e+009 1.414e+008 1.000e+002 1.167e+000 1.935e-003 
1.276e-002 1.565e+009 1.414e+008 1.000e+002 1.167e+000 1.937e-003 
1.277e-002 1.566e+009 1.414e+008 1.000e+002 1.167e+000 1.938e-003 
1.278e-002 1.567e+009 1.414e+008 1.000e+002 1.167e+000 1.939e-003 
1.278e-002 1.568e+009 1.414e+008 1.000e+002 1.167e+000 1.941e-003 
1.279e-002 1.569e+009 1.414e+008 1.000e+002 1.167e+000 1.942e-003 
1.280e-002 1.570e+009 1.414e+008 1.000e+002 1.167e+000 1.943e-003 
1.281e-002 1.571e+009 1.414e+008 1.000e+002 1.167e+000 1.944e-003 
1.282e-002 1.572e+009 1.414e+008 1.000e+002 1.167e+000 1.946e-003 
1.282e-002 1.572e+009 1.415e+008 1.000e+002 1.167e+000 1.947e-003 
1.283e-002 1.573e+009 1.414e+008 1.000e+002 1.167e+000 1.948e-003 
1.284e-002 1.574e+009 1.414e+008 1.000e+002 1.167e+000 1.950e-003 
1.285e-002 1.575e+009 1.414e+008 1.000e+002 1.167e+000 1.951e-003 
1.285e-002 1.576e+009 1.414e+008 1.000e+002 1.167e+000 1.952e-003 
1.286e-002 1.577e+009 1.414e+008 1.000e+002 1.167e+000 1.954e-003 
1.287e-002 1.578e+009 1.414e+008 1.000e+002 1.167e+000 1.955e-003 
1.288e-002 1.579e+009 1.414e+008 1.000e+002 1.167e+000 1.956e-003 
1.289e-002 1.580e+009 1.414e+008 1.000e+002 1.167e+000 1.958e-003 
1.289e-002 1.581e+009 1.414e+008 1.000e+002 1.167e+000 1.959e-003 
1.290e-002 1.582e+009 1.414e+008 1.000e+002 1.167e+000 1.960e-003 
1.291e-002 1.583e+009 1.414e+008 1.000e+002 1.167e+000 1.962e-003 
1.292e-002 1.584e+009 1.414e+008 1.000e+002 1.167e+000 1.963e-003 
1.292e-002 1.585e+009 1.414e+008 1.000e+002 1.167e+000 1.964e-003 
1.293e-002 1.586e+009 1.414e+008 1.000e+002 1.167e+000 1.966e-003 
1.294e-002 1.587e+009 1.414e+008 1.000e+002 1.167e+000 1.967e-003 
1.295e-002 1.588e+009 1.414e+008 1.000e+002 1.167e+000 1.968e-003 
1.296e-002 1.588e+009 1.414e+008 1.000e+002 1.167e+000 1.970e-003 
1.296e-002 1.589e+009 1.414e+008 1.000e+002 1.167e+000 1.971e-003 
1.297e-002 1.590e+009 1.414e+008 1.000e+002 1.167e+000 1.972e-003 
1.298e-002 1.591e+009 1.414e+008 1.000e+002 1.167e+000 1.974e-003 
1.299e-002 1.592e+009 1.414e+008 1.000e+002 1.167e+000 1.975e-003 
1.300e-002 1.593e+009 1.414e+008 1.000e+002 1.167e+000 1.976e-003 
1.300e-002 1.594e+009 1.414e+008 1.000e+002 1.167e+000 1.978e-003 
1.301e-002 1.595e+009 1.414e+008 1.000e+002 1.167e+000 1.979e-003 
1.302e-002 1.596e+009 1.414e+008 1.000e+002 1.167e+000 1.980e-003 
1.303e-002 1.597e+009 1.414e+008 1.000e+002 1.167e+000 1.981e-003 
1.304e-002 1.598e+009 1.414e+008 1.000e+002 1.167e+000 1.983e-003 
1.304e-002 1.599e+009 1.414e+008 1.000e+002 1.167e+000 1.984e-003 
1.305e-002 1.600e+009 1.414e+008 1.000e+002 1.167e+000 1.985e-003 
1.306e-002 1.601e+009 1.414e+008 1.000e+002 1.167e+000 1.987e-003 
1.307e-002 1.602e+009 1.414e+008 1.000e+002 1.167e+000 1.988e-003 
1.307e-002 1.603e+009 1.414e+008 1.000e+002 1.167e+000 1.989e-003 
1.308e-002 1.604e+009 1.414e+008 1.000e+002 1.167e+000 1.991e-003 
1.309e-002 1.605e+009 1.414e+008 1.000e+002 1.167e+000 1.992e-003 
1.310e-002 1.606e+009 1.414e+008 1.000e+002 1.167e+000 1.993e-003 
1.311e-002 1.607e+009 1.414e+008 1.000e+002 1.167e+000 1.995e-003 
1.311e-002 1.607e+009 1.414e+008 1.000e+002 1.167e+000 1.996e-003 
1.312e-002 1.608e+009 1.414e+008 1.000e+002 1.167e+000 1.997e-003 
1.313e-002 1.609e+009 1.414e+008 1.000e+002 1.167e+000 1.999e-003 
1.314e-002 1.610e+009 1.414e+008 1.000e+002 1.167e+000 2.000e-003 
1.315e-002 1.611e+009 1.414e+008 1.000e+002 1.167e+000 2.001e-003 
1.315e-002 1.612e+009 1.414e+008 1.000e+002 1.167e+000 2.003e-003 
 
