# Supplementary material for: Strain rate dependency of dislocation plasticity
Source: Nat Commun. 2021 Mar 23;12:1845. doi: 10.1038/s41467-021-21939-1 (PMC7988163; doi:10.1038/s41467-021-21939-1)
Supplement: Supplementary file 3 — Supplementary Data 1 [file 41467_2021_21939_MOESM3_ESM.zip › Supplementary Data 1/DDDSimulationSet1/StrainRate=1e2s-1/InitialDislocationDensity=2.0e9m-2.dat]

#strain(1), stress(Pa), dislocation density(m-2), strain rate(s-1), mean dislocation velocity(km/s), plastic strain(1)
2.977e-006 4.290e+005 2.021e+009 1.000e+002 3.160e-003 8.451e-009 
3.893e-006 5.596e+005 2.021e+009 1.000e+002 3.118e-003 1.408e-008 
9.319e-006 1.335e+006 2.022e+009 1.000e+002 7.834e-003 7.641e-008 
1.751e-005 2.493e+006 2.024e+009 1.000e+002 1.593e-002 2.652e-007 
2.204e-005 3.126e+006 2.028e+009 1.000e+002 2.017e-002 4.194e-007 
2.282e-005 3.234e+006 2.027e+009 1.000e+002 2.096e-002 4.492e-007 
2.360e-005 3.342e+006 2.026e+009 1.000e+002 2.103e-002 4.802e-007 
2.437e-005 3.450e+006 2.025e+009 1.000e+002 2.092e-002 5.122e-007 
2.988e-005 4.209e+006 2.017e+009 1.000e+002 2.585e-002 7.663e-007 
3.659e-005 5.123e+006 2.013e+009 1.000e+002 3.151e-002 1.156e-006 
3.931e-005 5.491e+006 2.014e+009 1.000e+002 3.385e-002 1.335e-006 
4.576e-005 6.353e+006 2.018e+009 1.000e+002 3.884e-002 1.806e-006 
5.168e-005 7.139e+006 2.024e+009 1.000e+002 4.309e-002 2.296e-006 
5.801e-005 7.971e+006 2.044e+009 1.000e+002 4.665e-002 2.871e-006 
6.310e-005 8.633e+006 2.048e+009 1.000e+002 5.120e-002 3.384e-006 
6.400e-005 8.750e+006 2.052e+009 1.000e+002 5.247e-002 3.478e-006 
6.490e-005 8.866e+006 2.055e+009 1.000e+002 5.291e-002 3.573e-006 
6.580e-005 8.982e+006 2.058e+009 1.000e+002 5.349e-002 3.670e-006 
6.670e-005 9.098e+006 2.062e+009 1.000e+002 5.393e-002 3.768e-006 
7.074e-005 9.616e+006 2.084e+009 1.000e+002 5.578e-002 4.226e-006 
7.206e-005 9.785e+006 2.091e+009 1.000e+002 5.539e-002 4.381e-006 
7.391e-005 1.002e+007 2.088e+009 1.000e+002 5.751e-002 4.603e-006 
7.690e-005 1.040e+007 2.075e+009 1.000e+002 6.068e-002 4.975e-006 
7.816e-005 1.056e+007 2.080e+009 1.000e+002 6.102e-002 5.137e-006 
7.901e-005 1.066e+007 2.085e+009 1.000e+002 6.253e-002 5.247e-006 
8.281e-005 1.114e+007 2.081e+009 1.000e+002 6.746e-002 5.770e-006 
8.853e-005 1.184e+007 2.108e+009 1.000e+002 7.259e-002 6.616e-006 
9.274e-005 1.235e+007 2.146e+009 1.000e+002 7.589e-002 7.287e-006 
9.827e-005 1.302e+007 2.228e+009 1.000e+002 8.124e-002 8.246e-006 
1.037e-004 1.365e+007 2.325e+009 1.000e+002 8.705e-002 9.301e-006 
1.055e-004 1.386e+007 2.363e+009 1.000e+002 8.999e-002 9.681e-006 
1.064e-004 1.396e+007 2.379e+009 1.000e+002 7.773e-002 9.879e-006 
1.074e-004 1.407e+007 2.402e+009 1.000e+002 7.101e-002 1.009e-005 
1.084e-004 1.418e+007 2.369e+009 1.000e+002 9.295e-002 1.031e-005 
1.121e-004 1.460e+007 2.347e+009 1.000e+002 9.653e-002 1.116e-005 
1.130e-004 1.470e+007 2.313e+009 1.000e+002 9.558e-002 1.136e-005 
1.168e-004 1.513e+007 2.307e+009 1.000e+002 9.755e-002 1.223e-005 
1.199e-004 1.546e+007 2.306e+009 1.000e+002 1.006e-001 1.292e-005 
1.218e-004 1.568e+007 2.324e+009 1.000e+002 1.018e-001 1.339e-005 
1.272e-004 1.625e+007 2.385e+009 1.000e+002 1.068e-001 1.473e-005 
1.315e-004 1.671e+007 2.431e+009 1.000e+002 1.120e-001 1.590e-005 
1.337e-004 1.694e+007 2.409e+009 1.000e+002 1.109e-001 1.649e-005 
1.375e-004 1.735e+007 2.434e+009 1.000e+002 1.128e-001 1.756e-005 
1.415e-004 1.776e+007 2.482e+009 1.000e+002 1.162e-001 1.870e-005 
1.421e-004 1.782e+007 2.491e+009 1.000e+002 1.169e-001 1.888e-005 
1.430e-004 1.790e+007 2.457e+009 1.000e+002 1.148e-001 1.911e-005 
1.450e-004 1.811e+007 2.439e+009 1.000e+002 1.136e-001 1.968e-005 
1.469e-004 1.831e+007 2.437e+009 1.000e+002 1.118e-001 2.020e-005 
1.476e-004 1.839e+007 2.438e+009 1.000e+002 1.121e-001 2.042e-005 
1.488e-004 1.852e+007 2.440e+009 1.000e+002 1.118e-001 2.075e-005 
1.498e-004 1.862e+007 2.441e+009 1.000e+002 1.117e-001 2.101e-005 
1.507e-004 1.871e+007 2.443e+009 1.000e+002 1.116e-001 2.126e-005 
1.512e-004 1.877e+007 2.374e+009 1.000e+002 1.108e-001 2.141e-005 
1.544e-004 1.910e+007 2.314e+009 1.000e+002 1.131e-001 2.225e-005 
1.585e-004 1.954e+007 2.266e+009 1.000e+002 1.169e-001 2.334e-005 
1.626e-004 1.997e+007 2.213e+009 1.000e+002 1.184e-001 2.443e-005 
1.672e-004 2.047e+007 2.175e+009 1.000e+002 1.218e-001 2.567e-005 
1.723e-004 2.101e+007 2.134e+009 1.000e+002 1.233e-001 2.704e-005 
1.758e-004 2.137e+007 2.116e+009 1.000e+002 1.243e-001 2.796e-005 
1.780e-004 2.160e+007 2.110e+009 1.000e+002 1.259e-001 2.855e-005 
1.805e-004 2.187e+007 2.112e+009 1.000e+002 1.266e-001 2.924e-005 
1.834e-004 2.218e+007 2.122e+009 1.000e+002 1.278e-001 3.003e-005 
1.887e-004 2.273e+007 2.149e+009 1.000e+002 1.300e-001 3.151e-005 
1.904e-004 2.290e+007 2.161e+009 1.000e+002 1.301e-001 3.198e-005 
1.949e-004 2.337e+007 2.191e+009 1.000e+002 1.312e-001 3.329e-005 
2.002e-004 2.391e+007 2.178e+009 1.000e+002 1.335e-001 3.482e-005 
2.022e-004 2.412e+007 2.163e+009 1.000e+002 1.352e-001 3.543e-005 
2.077e-004 2.467e+007 2.134e+009 1.000e+002 1.408e-001 3.706e-005 
2.133e-004 2.523e+007 2.110e+009 1.000e+002 1.456e-001 3.880e-005 
2.189e-004 2.579e+007 2.093e+009 1.000e+002 1.502e-001 4.056e-005 
2.239e-004 2.628e+007 2.077e+009 1.000e+002 1.525e-001 4.216e-005 
2.268e-004 2.656e+007 2.068e+009 1.000e+002 1.541e-001 4.309e-005 
2.276e-004 2.664e+007 2.070e+009 1.000e+002 1.542e-001 4.336e-005 
2.329e-004 2.715e+007 2.105e+009 1.000e+002 1.549e-001 4.508e-005 
2.369e-004 2.754e+007 2.140e+009 1.000e+002 1.549e-001 4.642e-005 
2.422e-004 2.805e+007 2.189e+009 1.000e+002 1.526e-001 4.823e-005 
2.477e-004 2.857e+007 2.243e+009 1.000e+002 1.528e-001 5.010e-005 
2.529e-004 2.906e+007 2.295e+009 1.000e+002 1.522e-001 5.192e-005 
2.581e-004 2.954e+007 2.348e+009 1.000e+002 1.516e-001 5.379e-005 
2.634e-004 3.003e+007 2.403e+009 1.000e+002 1.491e-001 5.571e-005 
2.683e-004 3.048e+007 2.452e+009 1.000e+002 1.490e-001 5.750e-005 
2.732e-004 3.092e+007 2.418e+009 1.000e+002 1.536e-001 5.931e-005 
2.754e-004 3.112e+007 2.401e+009 1.000e+002 1.553e-001 6.017e-005 
2.788e-004 3.143e+007 2.376e+009 1.000e+002 1.597e-001 6.147e-005 
2.828e-004 3.178e+007 2.349e+009 1.000e+002 1.625e-001 6.301e-005 
2.867e-004 3.212e+007 2.324e+009 1.000e+002 1.655e-001 6.451e-005 
2.906e-004 3.247e+007 2.296e+009 1.000e+002 1.692e-001 6.605e-005 
2.951e-004 3.286e+007 2.349e+009 1.000e+002 1.678e-001 6.784e-005 
2.996e-004 3.325e+007 2.403e+009 1.000e+002 1.644e-001 6.962e-005 
3.021e-004 3.347e+007 2.435e+009 1.000e+002 1.623e-001 7.064e-005 
3.037e-004 3.361e+007 2.455e+009 1.000e+002 1.626e-001 7.129e-005 
3.075e-004 3.393e+007 2.500e+009 1.000e+002 1.621e-001 7.282e-005 
3.112e-004 3.425e+007 2.547e+009 1.000e+002 1.607e-001 7.437e-005 
3.147e-004 3.454e+007 2.589e+009 1.000e+002 1.601e-001 7.580e-005 
3.185e-004 3.485e+007 2.568e+009 1.000e+002 1.625e-001 7.741e-005 
3.232e-004 3.525e+007 2.440e+009 1.000e+002 1.730e-001 7.943e-005 
3.270e-004 3.556e+007 2.358e+009 1.000e+002 1.806e-001 8.106e-005 
3.306e-004 3.586e+007 2.285e+009 1.000e+002 1.885e-001 8.263e-005 
3.346e-004 3.618e+007 2.204e+009 1.000e+002 1.959e-001 8.435e-005 
3.375e-004 3.641e+007 2.141e+009 1.000e+002 2.021e-001 8.563e-005 
3.410e-004 3.670e+007 2.120e+009 1.000e+002 2.056e-001 8.718e-005 
3.437e-004 3.692e+007 2.120e+009 1.000e+002 2.058e-001 8.838e-005 
3.476e-004 3.722e+007 2.169e+009 1.000e+002 2.035e-001 9.010e-005 
3.513e-004 3.752e+007 2.219e+009 1.000e+002 1.997e-001 9.179e-005 
3.546e-004 3.778e+007 2.263e+009 1.000e+002 1.971e-001 9.326e-005 
3.587e-004 3.811e+007 2.318e+009 1.000e+002 1.943e-001 9.516e-005 
3.624e-004 3.839e+007 2.367e+009 1.000e+002 1.927e-001 9.682e-005 
3.664e-004 3.870e+007 2.421e+009 1.000e+002 1.886e-001 9.868e-005 
3.700e-004 3.899e+007 2.435e+009 1.000e+002 1.895e-001 1.004e-004 
3.734e-004 3.925e+007 2.406e+009 1.000e+002 1.933e-001 1.020e-004 
3.766e-004 3.949e+007 2.383e+009 1.000e+002 1.962e-001 1.035e-004 
3.798e-004 3.973e+007 2.361e+009 1.000e+002 1.984e-001 1.050e-004 
3.832e-004 3.999e+007 2.340e+009 1.000e+002 2.018e-001 1.066e-004 
3.866e-004 4.024e+007 2.318e+009 1.000e+002 2.053e-001 1.082e-004 
3.883e-004 4.037e+007 2.302e+009 1.000e+002 2.068e-001 1.091e-004 
3.908e-004 4.056e+007 2.340e+009 1.000e+002 2.041e-001 1.103e-004 
3.931e-004 4.073e+007 2.375e+009 1.000e+002 2.014e-001 1.114e-004 
3.965e-004 4.098e+007 2.422e+009 1.000e+002 1.985e-001 1.130e-004 
3.978e-004 4.107e+007 2.441e+009 1.000e+002 1.974e-001 1.137e-004 
3.998e-004 4.122e+007 2.471e+009 1.000e+002 1.962e-001 1.147e-004 
4.015e-004 4.135e+007 2.496e+009 1.000e+002 1.939e-001 1.155e-004 
4.022e-004 4.140e+007 2.508e+009 1.000e+002 1.935e-001 1.158e-004 
4.033e-004 4.148e+007 2.524e+009 1.000e+002 1.935e-001 1.164e-004 
4.055e-004 4.164e+007 2.553e+009 1.000e+002 1.920e-001 1.175e-004 
4.078e-004 4.181e+007 2.587e+009 1.000e+002 1.908e-001 1.186e-004 
4.100e-004 4.196e+007 2.618e+009 1.000e+002 1.888e-001 1.197e-004 
4.123e-004 4.213e+007 2.653e+009 1.000e+002 1.872e-001 1.209e-004 
4.141e-004 4.226e+007 2.681e+009 1.000e+002 1.861e-001 1.218e-004 
4.162e-004 4.241e+007 2.711e+009 1.000e+002 1.846e-001 1.228e-004 
4.180e-004 4.254e+007 2.715e+009 1.000e+002 1.863e-001 1.238e-004 
4.203e-004 4.270e+007 2.691e+009 1.000e+002 1.876e-001 1.249e-004 
4.218e-004 4.281e+007 2.686e+009 1.000e+002 1.883e-001 1.257e-004 
4.248e-004 4.302e+007 2.660e+009 1.000e+002 1.905e-001 1.272e-004 
4.263e-004 4.313e+007 2.650e+009 1.000e+002 1.918e-001 1.280e-004 
4.287e-004 4.330e+007 2.637e+009 1.000e+002 1.926e-001 1.293e-004 
4.299e-004 4.338e+007 2.633e+009 1.000e+002 1.941e-001 1.299e-004 
4.316e-004 4.349e+007 2.623e+009 1.000e+002 1.957e-001 1.307e-004 
4.342e-004 4.367e+007 2.608e+009 1.000e+002 1.979e-001 1.321e-004 
4.364e-004 4.383e+007 2.553e+009 1.000e+002 2.023e-001 1.333e-004 
4.384e-004 4.396e+007 2.521e+009 1.000e+002 2.053e-001 1.343e-004 
4.405e-004 4.411e+007 2.503e+009 1.000e+002 2.068e-001 1.354e-004 
4.430e-004 4.428e+007 2.484e+009 1.000e+002 2.101e-001 1.368e-004 
4.455e-004 4.445e+007 2.466e+009 1.000e+002 2.120e-001 1.381e-004 
4.474e-004 4.458e+007 2.453e+009 1.000e+002 2.142e-001 1.391e-004 
4.490e-004 4.469e+007 2.443e+009 1.000e+002 2.154e-001 1.399e-004 
4.508e-004 4.481e+007 2.429e+009 1.000e+002 2.150e-001 1.409e-004 
4.516e-004 4.486e+007 2.427e+009 1.000e+002 2.145e-001 1.413e-004 
4.525e-004 4.492e+007 2.440e+009 1.000e+002 2.145e-001 1.418e-004 
4.536e-004 4.500e+007 2.455e+009 1.000e+002 2.139e-001 1.424e-004 
4.552e-004 4.510e+007 2.481e+009 1.000e+002 2.118e-001 1.432e-004 
4.566e-004 4.520e+007 2.520e+009 1.000e+002 2.113e-001 1.440e-004 
4.587e-004 4.534e+007 2.539e+009 1.000e+002 2.094e-001 1.451e-004 
4.609e-004 4.548e+007 2.570e+009 1.000e+002 2.078e-001 1.463e-004 
4.633e-004 4.564e+007 2.605e+009 1.000e+002 2.050e-001 1.476e-004 
4.656e-004 4.580e+007 2.640e+009 1.000e+002 2.034e-001 1.489e-004 
4.686e-004 4.599e+007 2.608e+009 1.000e+002 2.066e-001 1.505e-004 
4.712e-004 4.616e+007 2.589e+009 1.000e+002 2.086e-001 1.519e-004 
4.741e-004 4.635e+007 2.572e+009 1.000e+002 2.115e-001 1.535e-004 
4.767e-004 4.652e+007 2.555e+009 1.000e+002 2.124e-001 1.550e-004 
4.787e-004 4.665e+007 2.542e+009 1.000e+002 2.143e-001 1.560e-004 
4.807e-004 4.678e+007 2.529e+009 1.000e+002 2.158e-001 1.572e-004 
4.819e-004 4.685e+007 2.518e+009 1.000e+002 2.166e-001 1.578e-004 
4.848e-004 4.704e+007 2.464e+009 1.000e+002 2.228e-001 1.594e-004 
4.886e-004 4.728e+007 2.446e+009 1.000e+002 2.258e-001 1.615e-004 
4.915e-004 4.747e+007 2.435e+009 1.000e+002 2.274e-001 1.632e-004 
4.939e-004 4.762e+007 2.427e+009 1.000e+002 2.285e-001 1.645e-004 
4.966e-004 4.779e+007 2.418e+009 1.000e+002 2.300e-001 1.661e-004 
4.998e-004 4.799e+007 2.414e+009 1.000e+002 2.301e-001 1.679e-004 
5.022e-004 4.814e+007 2.423e+009 1.000e+002 2.305e-001 1.692e-004 
5.054e-004 4.834e+007 2.408e+009 1.000e+002 2.336e-001 1.710e-004 
5.093e-004 4.859e+007 2.393e+009 1.000e+002 2.368e-001 1.733e-004 
5.116e-004 4.872e+007 2.386e+009 1.000e+002 2.382e-001 1.746e-004 
5.142e-004 4.888e+007 2.377e+009 1.000e+002 2.390e-001 1.761e-004 
5.163e-004 4.901e+007 2.372e+009 1.000e+002 2.389e-001 1.773e-004 
5.179e-004 4.911e+007 2.364e+009 1.000e+002 2.414e-001 1.782e-004 
5.199e-004 4.923e+007 2.353e+009 1.000e+002 2.429e-001 1.794e-004 
5.218e-004 4.934e+007 2.323e+009 1.000e+002 2.470e-001 1.805e-004 
5.236e-004 4.945e+007 2.353e+009 1.000e+002 2.448e-001 1.816e-004 
5.256e-004 4.957e+007 2.387e+009 1.000e+002 2.419e-001 1.827e-004 
5.281e-004 4.972e+007 2.428e+009 1.000e+002 2.381e-001 1.842e-004 
5.303e-004 4.985e+007 2.469e+009 1.000e+002 2.342e-001 1.855e-004 
5.327e-004 4.999e+007 2.506e+009 1.000e+002 2.325e-001 1.869e-004 
5.355e-004 5.016e+007 2.478e+009 1.000e+002 2.362e-001 1.886e-004 
5.378e-004 5.030e+007 2.455e+009 1.000e+002 2.382e-001 1.899e-004 
5.408e-004 5.047e+007 2.432e+009 1.000e+002 2.414e-001 1.917e-004 
5.437e-004 5.064e+007 2.411e+009 1.000e+002 2.443e-001 1.935e-004 
5.463e-004 5.079e+007 2.392e+009 1.000e+002 2.472e-001 1.950e-004 
5.480e-004 5.089e+007 2.393e+009 1.000e+002 2.476e-001 1.960e-004 
5.498e-004 5.099e+007 2.407e+009 1.000e+002 2.474e-001 1.971e-004 
5.509e-004 5.106e+007 2.391e+009 1.000e+002 2.471e-001 1.978e-004 
5.528e-004 5.116e+007 2.372e+009 1.000e+002 2.507e-001 1.989e-004 
5.548e-004 5.128e+007 2.358e+009 1.000e+002 2.530e-001 2.001e-004 
5.576e-004 5.144e+007 2.343e+009 1.000e+002 2.556e-001 2.018e-004 
5.605e-004 5.160e+007 2.328e+009 1.000e+002 2.580e-001 2.036e-004 
5.622e-004 5.170e+007 2.313e+009 1.000e+002 2.600e-001 2.046e-004 
5.640e-004 5.180e+007 2.301e+009 1.000e+002 2.613e-001 2.058e-004 
5.653e-004 5.187e+007 2.291e+009 1.000e+002 2.628e-001 2.065e-004 
5.675e-004 5.199e+007 2.317e+009 1.000e+002 2.604e-001 2.079e-004 
5.694e-004 5.210e+007 2.349e+009 1.000e+002 2.568e-001 2.091e-004 
5.714e-004 5.221e+007 2.381e+009 1.000e+002 2.539e-001 2.103e-004 
5.736e-004 5.233e+007 2.403e+009 1.000e+002 2.529e-001 2.116e-004 
5.764e-004 5.249e+007 2.376e+009 1.000e+002 2.553e-001 2.133e-004 
5.793e-004 5.265e+007 2.356e+009 1.000e+002 2.584e-001 2.152e-004 
5.824e-004 5.282e+007 2.335e+009 1.000e+002 2.613e-001 2.170e-004 
5.840e-004 5.291e+007 2.324e+009 1.000e+002 2.631e-001 2.180e-004 
5.863e-004 5.304e+007 2.308e+009 1.000e+002 2.655e-001 2.195e-004 
5.880e-004 5.313e+007 2.301e+009 1.000e+002 2.657e-001 2.206e-004 
5.907e-004 5.327e+007 2.351e+009 1.000e+002 2.608e-001 2.222e-004 
5.926e-004 5.338e+007 2.387e+009 1.000e+002 2.575e-001 2.234e-004 
5.946e-004 5.349e+007 2.394e+009 1.000e+002 2.584e-001 2.247e-004 
5.973e-004 5.363e+007 2.365e+009 1.000e+002 2.614e-001 2.263e-004 
6.001e-004 5.378e+007 2.348e+009 1.000e+002 2.639e-001 2.281e-004 
6.032e-004 5.394e+007 2.336e+009 1.000e+002 2.664e-001 2.301e-004 
6.060e-004 5.409e+007 2.321e+009 1.000e+002 2.686e-001 2.318e-004 
6.080e-004 5.420e+007 2.309e+009 1.000e+002 2.703e-001 2.331e-004 
6.096e-004 5.428e+007 2.299e+009 1.000e+002 2.719e-001 2.341e-004 
6.114e-004 5.438e+007 2.300e+009 1.000e+002 2.717e-001 2.353e-004 
6.128e-004 5.445e+007 2.325e+009 1.000e+002 2.690e-001 2.362e-004 
6.149e-004 5.456e+007 2.361e+009 1.000e+002 2.663e-001 2.375e-004 
6.179e-004 5.472e+007 2.337e+009 1.000e+002 2.700e-001 2.394e-004 
6.210e-004 5.488e+007 2.315e+009 1.000e+002 2.726e-001 2.414e-004 
6.241e-004 5.504e+007 2.295e+009 1.000e+002 2.747e-001 2.434e-004 
6.266e-004 5.517e+007 2.277e+009 1.000e+002 2.781e-001 2.450e-004 
6.289e-004 5.529e+007 2.258e+009 1.000e+002 2.811e-001 2.465e-004 
6.306e-004 5.538e+007 2.277e+009 1.000e+002 2.792e-001 2.476e-004 
6.326e-004 5.548e+007 2.316e+009 1.000e+002 2.744e-001 2.489e-004 
6.348e-004 5.559e+007 2.359e+009 1.000e+002 2.699e-001 2.503e-004 
6.372e-004 5.571e+007 2.405e+009 1.000e+002 2.656e-001 2.519e-004 
6.396e-004 5.583e+007 2.379e+009 1.000e+002 2.695e-001 2.534e-004 
6.424e-004 5.598e+007 2.355e+009 1.000e+002 2.727e-001 2.553e-004 
6.455e-004 5.613e+007 2.339e+009 1.000e+002 2.754e-001 2.573e-004 
6.484e-004 5.627e+007 2.326e+009 1.000e+002 2.779e-001 2.592e-004 
6.501e-004 5.636e+007 2.316e+009 1.000e+002 2.796e-001 2.603e-004 
6.517e-004 5.644e+007 2.307e+009 1.000e+002 2.811e-001 2.614e-004 
6.531e-004 5.651e+007 2.297e+009 1.000e+002 2.815e-001 2.623e-004 
6.546e-004 5.658e+007 2.298e+009 1.000e+002 2.813e-001 2.633e-004 
6.567e-004 5.668e+007 2.318e+009 1.000e+002 2.800e-001 2.646e-004 
6.597e-004 5.683e+007 2.287e+009 1.000e+002 2.849e-001 2.666e-004 
6.630e-004 5.699e+007 2.262e+009 1.000e+002 2.883e-001 2.688e-004 
6.658e-004 5.713e+007 2.242e+009 1.000e+002 2.903e-001 2.707e-004 
6.685e-004 5.726e+007 2.220e+009 1.000e+002 2.944e-001 2.725e-004 
6.703e-004 5.734e+007 2.222e+009 1.000e+002 2.954e-001 2.736e-004 
6.721e-004 5.743e+007 2.261e+009 1.000e+002 2.898e-001 2.749e-004 
6.748e-004 5.756e+007 2.312e+009 1.000e+002 2.842e-001 2.767e-004 
6.767e-004 5.765e+007 2.351e+009 1.000e+002 2.794e-001 2.779e-004 
6.787e-004 5.775e+007 2.392e+009 1.000e+002 2.753e-001 2.793e-004 
6.806e-004 5.784e+007 2.369e+009 1.000e+002 2.794e-001 2.805e-004 
6.831e-004 5.796e+007 2.346e+009 1.000e+002 2.828e-001 2.822e-004 
6.858e-004 5.808e+007 2.331e+009 1.000e+002 2.846e-001 2.840e-004 
6.888e-004 5.823e+007 2.318e+009 1.000e+002 2.870e-001 2.861e-004 
6.915e-004 5.835e+007 2.305e+009 1.000e+002 2.895e-001 2.879e-004 
6.932e-004 5.843e+007 2.295e+009 1.000e+002 2.907e-001 2.891e-004 
6.948e-004 5.850e+007 2.292e+009 1.000e+002 2.931e-001 2.901e-004 
6.963e-004 5.857e+007 2.363e+009 1.000e+002 2.993e-001 2.912e-004 
6.985e-004 5.865e+007 2.458e+009 1.000e+002 3.129e-001 2.928e-004 
7.003e-004 5.870e+007 2.544e+009 1.000e+002 3.229e-001 2.943e-004 
7.024e-004 5.874e+007 2.707e+009 1.000e+002 3.369e-001 2.962e-004 
7.036e-004 5.874e+007 2.834e+009 1.000e+002 3.471e-001 2.973e-004 
7.052e-004 5.873e+007 2.878e+009 1.000e+002 3.521e-001 2.989e-004 
7.067e-004 5.873e+007 2.876e+009 1.000e+002 3.496e-001 3.005e-004 
7.079e-004 5.873e+007 2.813e+009 1.000e+002 3.487e-001 3.017e-004 
7.093e-004 5.873e+007 2.794e+009 1.000e+002 3.468e-001 3.031e-004 
7.103e-004 5.874e+007 2.585e+009 1.000e+002 3.385e-001 3.040e-004 
7.110e-004 5.875e+007 2.522e+009 1.000e+002 3.400e-001 3.046e-004 
7.115e-004 5.876e+007 2.516e+009 1.000e+002 3.379e-001 3.051e-004 
7.120e-004 5.877e+007 2.482e+009 1.000e+002 3.272e-001 3.055e-004 
7.125e-004 5.878e+007 2.480e+009 1.000e+002 3.211e-001 3.059e-004 
7.130e-004 5.880e+007 2.490e+009 1.000e+002 3.177e-001 3.064e-004 
7.136e-004 5.881e+007 2.450e+009 1.000e+002 2.846e-001 3.068e-004 
7.141e-004 5.883e+007 2.459e+009 1.000e+002 2.618e-001 3.071e-004 
7.146e-004 5.885e+007 2.480e+009 1.000e+002 2.369e-001 3.075e-004 
7.151e-004 5.887e+007 2.501e+009 1.000e+002 2.452e-001 3.079e-004 
7.156e-004 5.889e+007 2.522e+009 1.000e+002 2.281e-001 3.083e-004 
7.161e-004 5.891e+007 2.543e+009 1.000e+002 2.127e-001 3.087e-004 
7.166e-004 5.893e+007 2.551e+009 1.000e+002 1.920e-001 3.090e-004 
7.172e-004 5.895e+007 2.554e+009 1.000e+002 1.775e-001 3.094e-004 
7.177e-004 5.897e+007 2.559e+009 1.000e+002 1.731e-001 3.098e-004 
7.182e-004 5.899e+007 2.351e+009 1.000e+002 3.015e-001 3.102e-004 
7.187e-004 5.901e+007 2.334e+009 1.000e+002 3.011e-001 3.105e-004 
7.192e-004 5.904e+007 2.322e+009 1.000e+002 3.013e-001 3.109e-004 
7.197e-004 5.906e+007 2.313e+009 1.000e+002 3.017e-001 3.113e-004 
7.202e-004 5.908e+007 2.304e+009 1.000e+002 3.021e-001 3.116e-004 
7.208e-004 5.910e+007 2.297e+009 1.000e+002 3.019e-001 3.120e-004 
7.213e-004 5.912e+007 2.290e+009 1.000e+002 3.017e-001 3.124e-004 
7.218e-004 5.914e+007 2.285e+009 1.000e+002 3.020e-001 3.127e-004 
7.223e-004 5.917e+007 2.280e+009 1.000e+002 3.030e-001 3.131e-004 
7.228e-004 5.919e+007 2.276e+009 1.000e+002 3.030e-001 3.134e-004 
7.233e-004 5.921e+007 2.272e+009 1.000e+002 3.033e-001 3.138e-004 
7.239e-004 5.923e+007 2.269e+009 1.000e+002 3.033e-001 3.142e-004 
7.244e-004 5.926e+007 2.266e+009 1.000e+002 3.034e-001 3.145e-004 
7.249e-004 5.928e+007 2.264e+009 1.000e+002 3.038e-001 3.149e-004 
7.254e-004 5.930e+007 2.261e+009 1.000e+002 3.039e-001 3.152e-004 
7.259e-004 5.932e+007 2.259e+009 1.000e+002 3.039e-001 3.156e-004 
7.264e-004 5.935e+007 2.257e+009 1.000e+002 3.042e-001 3.160e-004 
7.269e-004 5.937e+007 2.255e+009 1.000e+002 3.030e-001 3.163e-004 
7.275e-004 5.939e+007 2.253e+009 1.000e+002 3.030e-001 3.167e-004 
7.280e-004 5.941e+007 2.252e+009 1.000e+002 3.034e-001 3.170e-004 
7.285e-004 5.944e+007 2.251e+009 1.000e+002 3.036e-001 3.174e-004 
7.290e-004 5.946e+007 2.249e+009 1.000e+002 3.034e-001 3.177e-004 
7.295e-004 5.948e+007 2.248e+009 1.000e+002 3.038e-001 3.181e-004 
7.300e-004 5.950e+007 2.247e+009 1.000e+002 3.039e-001 3.185e-004 
7.305e-004 5.953e+007 2.246e+009 1.000e+002 3.041e-001 3.188e-004 
7.311e-004 5.955e+007 2.244e+009 1.000e+002 3.047e-001 3.192e-004 
7.316e-004 5.957e+007 2.244e+009 1.000e+002 3.044e-001 3.195e-004 
7.321e-004 5.960e+007 2.242e+009 1.000e+002 3.046e-001 3.199e-004 
7.326e-004 5.962e+007 2.242e+009 1.000e+002 3.049e-001 3.203e-004 
7.331e-004 5.964e+007 2.241e+009 1.000e+002 3.051e-001 3.206e-004 
7.336e-004 5.966e+007 2.240e+009 1.000e+002 3.052e-001 3.210e-004 
7.342e-004 5.969e+007 2.239e+009 1.000e+002 3.053e-001 3.213e-004 
7.347e-004 5.971e+007 2.239e+009 1.000e+002 3.061e-001 3.217e-004 
7.352e-004 5.973e+007 2.237e+009 1.000e+002 3.063e-001 3.220e-004 
7.357e-004 5.975e+007 2.237e+009 1.000e+002 3.060e-001 3.224e-004 
7.362e-004 5.978e+007 2.236e+009 1.000e+002 3.063e-001 3.228e-004 
7.367e-004 5.980e+007 2.235e+009 1.000e+002 3.061e-001 3.231e-004 
7.372e-004 5.982e+007 2.234e+009 1.000e+002 3.043e-001 3.235e-004 
7.378e-004 5.984e+007 2.234e+009 1.000e+002 3.047e-001 3.238e-004 
7.383e-004 5.987e+007 2.233e+009 1.000e+002 3.056e-001 3.242e-004 
7.388e-004 5.989e+007 2.233e+009 1.000e+002 3.054e-001 3.246e-004 
7.393e-004 5.991e+007 2.232e+009 1.000e+002 3.056e-001 3.249e-004 
7.398e-004 5.994e+007 2.232e+009 1.000e+002 3.059e-001 3.253e-004 
7.403e-004 5.996e+007 2.231e+009 1.000e+002 3.065e-001 3.256e-004 
7.408e-004 5.998e+007 2.230e+009 1.000e+002 3.071e-001 3.260e-004 
7.414e-004 6.000e+007 2.230e+009 1.000e+002 3.069e-001 3.263e-004 
7.419e-004 6.003e+007 2.230e+009 1.000e+002 3.071e-001 3.267e-004 
7.424e-004 6.005e+007 2.229e+009 1.000e+002 3.073e-001 3.271e-004 
7.429e-004 6.007e+007 2.230e+009 1.000e+002 3.079e-001 3.274e-004 
7.434e-004 6.009e+007 2.229e+009 1.000e+002 3.080e-001 3.278e-004 
7.439e-004 6.012e+007 2.228e+009 1.000e+002 3.081e-001 3.281e-004 
7.445e-004 6.014e+007 2.228e+009 1.000e+002 3.085e-001 3.285e-004 
7.450e-004 6.016e+007 2.228e+009 1.000e+002 3.089e-001 3.289e-004 
7.455e-004 6.018e+007 2.227e+009 1.000e+002 3.098e-001 3.292e-004 
7.460e-004 6.021e+007 2.228e+009 1.000e+002 3.103e-001 3.296e-004 
7.465e-004 6.023e+007 2.227e+009 1.000e+002 3.105e-001 3.299e-004 
7.470e-004 6.025e+007 2.226e+009 1.000e+002 3.096e-001 3.303e-004 
7.475e-004 6.027e+007 2.226e+009 1.000e+002 3.083e-001 3.307e-004 
7.481e-004 6.030e+007 2.226e+009 1.000e+002 3.078e-001 3.310e-004 
7.486e-004 6.032e+007 2.226e+009 1.000e+002 3.080e-001 3.314e-004 
7.491e-004 6.034e+007 2.225e+009 1.000e+002 3.085e-001 3.317e-004 
7.496e-004 6.036e+007 2.225e+009 1.000e+002 3.086e-001 3.321e-004 
7.501e-004 6.038e+007 2.225e+009 1.000e+002 3.091e-001 3.325e-004 
7.506e-004 6.041e+007 2.224e+009 1.000e+002 3.091e-001 3.328e-004 
7.511e-004 6.043e+007 2.226e+009 1.000e+002 3.087e-001 3.332e-004 
7.517e-004 6.045e+007 2.224e+009 1.000e+002 3.092e-001 3.335e-004 
7.522e-004 6.047e+007 2.224e+009 1.000e+002 3.098e-001 3.339e-004 
7.527e-004 6.050e+007 2.223e+009 1.000e+002 3.095e-001 3.343e-004 
7.532e-004 6.052e+007 2.223e+009 1.000e+002 3.097e-001 3.346e-004 
7.537e-004 6.054e+007 2.223e+009 1.000e+002 3.104e-001 3.350e-004 
7.542e-004 6.056e+007 2.222e+009 1.000e+002 3.104e-001 3.353e-004 
7.547e-004 6.059e+007 2.223e+009 1.000e+002 3.109e-001 3.357e-004 
7.553e-004 6.061e+007 2.222e+009 1.000e+002 3.108e-001 3.361e-004 
7.558e-004 6.063e+007 2.222e+009 1.000e+002 3.113e-001 3.364e-004 
7.563e-004 6.065e+007 2.221e+009 1.000e+002 3.117e-001 3.368e-004 
7.568e-004 6.067e+007 2.221e+009 1.000e+002 3.115e-001 3.372e-004 
7.573e-004 6.070e+007 2.221e+009 1.000e+002 3.106e-001 3.375e-004 
7.578e-004 6.072e+007 2.221e+009 1.000e+002 3.099e-001 3.379e-004 
7.584e-004 6.074e+007 2.221e+009 1.000e+002 3.108e-001 3.382e-004 
7.589e-004 6.076e+007 2.221e+009 1.000e+002 3.106e-001 3.386e-004 
7.594e-004 6.079e+007 2.220e+009 1.000e+002 3.108e-001 3.390e-004 
7.599e-004 6.081e+007 2.220e+009 1.000e+002 3.111e-001 3.393e-004 
7.604e-004 6.083e+007 2.220e+009 1.000e+002 3.116e-001 3.397e-004 
7.609e-004 6.085e+007 2.219e+009 1.000e+002 3.117e-001 3.400e-004 
7.614e-004 6.087e+007 2.219e+009 1.000e+002 3.118e-001 3.404e-004 
7.620e-004 6.090e+007 2.219e+009 1.000e+002 3.115e-001 3.408e-004 
7.625e-004 6.092e+007 2.219e+009 1.000e+002 3.122e-001 3.411e-004 
7.630e-004 6.094e+007 2.218e+009 1.000e+002 3.126e-001 3.415e-004 
7.635e-004 6.096e+007 2.218e+009 1.000e+002 3.129e-001 3.419e-004 
7.640e-004 6.098e+007 2.218e+009 1.000e+002 3.131e-001 3.422e-004 
7.645e-004 6.101e+007 2.218e+009 1.000e+002 3.132e-001 3.426e-004 
7.650e-004 6.103e+007 2.217e+009 1.000e+002 3.136e-001 3.430e-004 
7.656e-004 6.105e+007 2.217e+009 1.000e+002 3.140e-001 3.433e-004 
7.661e-004 6.107e+007 2.217e+009 1.000e+002 3.142e-001 3.437e-004 
7.666e-004 6.109e+007 2.217e+009 1.000e+002 3.145e-001 3.440e-004 
7.671e-004 6.111e+007 2.217e+009 1.000e+002 3.145e-001 3.444e-004 
7.676e-004 6.114e+007 2.216e+009 1.000e+002 3.134e-001 3.448e-004 
7.681e-004 6.116e+007 2.216e+009 1.000e+002 3.124e-001 3.451e-004 
7.687e-004 6.118e+007 2.216e+009 1.000e+002 3.132e-001 3.455e-004 
7.692e-004 6.120e+007 2.216e+009 1.000e+002 3.135e-001 3.459e-004 
7.697e-004 6.123e+007 2.215e+009 1.000e+002 3.137e-001 3.463e-004 
7.728e-004 6.135e+007 2.215e+009 1.000e+002 3.149e-001 3.484e-004 
7.752e-004 6.145e+007 2.214e+009 1.000e+002 3.164e-001 3.502e-004 
7.779e-004 6.157e+007 2.213e+009 1.000e+002 3.149e-001 3.521e-004 
7.811e-004 6.170e+007 2.212e+009 1.000e+002 3.172e-001 3.543e-004 
7.837e-004 6.181e+007 2.211e+009 1.000e+002 3.181e-001 3.562e-004 
7.865e-004 6.192e+007 2.211e+009 1.000e+002 3.194e-001 3.582e-004 
7.895e-004 6.204e+007 2.211e+009 1.000e+002 3.187e-001 3.603e-004 
7.918e-004 6.214e+007 2.211e+009 1.000e+002 3.191e-001 3.620e-004 
7.939e-004 6.222e+007 2.211e+009 1.000e+002 3.198e-001 3.635e-004 
7.966e-004 6.233e+007 2.211e+009 1.000e+002 3.208e-001 3.655e-004 
7.992e-004 6.244e+007 2.211e+009 1.000e+002 3.196e-001 3.673e-004 
8.018e-004 6.254e+007 2.211e+009 1.000e+002 3.210e-001 3.692e-004 
8.044e-004 6.265e+007 2.211e+009 1.000e+002 3.223e-001 3.711e-004 
8.070e-004 6.275e+007 2.210e+009 1.000e+002 3.228e-001 3.729e-004 
8.094e-004 6.285e+007 2.210e+009 1.000e+002 3.220e-001 3.747e-004 
8.112e-004 6.292e+007 2.210e+009 1.000e+002 3.226e-001 3.760e-004 
8.140e-004 6.303e+007 2.209e+009 1.000e+002 3.235e-001 3.780e-004 
8.166e-004 6.313e+007 2.209e+009 1.000e+002 3.243e-001 3.799e-004 
8.190e-004 6.323e+007 2.209e+009 1.000e+002 3.228e-001 3.817e-004 
8.216e-004 6.333e+007 2.209e+009 1.000e+002 3.245e-001 3.836e-004 
8.244e-004 6.344e+007 2.208e+009 1.000e+002 3.259e-001 3.856e-004 
8.274e-004 6.355e+007 2.208e+009 1.000e+002 3.248e-001 3.878e-004 
8.301e-004 6.366e+007 2.209e+009 1.000e+002 3.262e-001 3.898e-004 
8.328e-004 6.376e+007 2.209e+009 1.000e+002 3.268e-001 3.917e-004 
8.354e-004 6.386e+007 2.209e+009 1.000e+002 3.273e-001 3.937e-004 
8.382e-004 6.397e+007 2.209e+009 1.000e+002 3.269e-001 3.957e-004 
8.409e-004 6.407e+007 2.208e+009 1.000e+002 3.275e-001 3.977e-004 
8.435e-004 6.417e+007 2.209e+009 1.000e+002 3.294e-001 3.996e-004 
8.461e-004 6.427e+007 2.208e+009 1.000e+002 3.296e-001 4.016e-004 
8.487e-004 6.437e+007 2.208e+009 1.000e+002 3.289e-001 4.035e-004 
8.512e-004 6.446e+007 2.208e+009 1.000e+002 3.285e-001 4.054e-004 
8.539e-004 6.456e+007 2.208e+009 1.000e+002 3.304e-001 4.073e-004 
8.562e-004 6.465e+007 2.207e+009 1.000e+002 3.295e-001 4.090e-004 
8.583e-004 6.473e+007 2.208e+009 1.000e+002 3.305e-001 4.106e-004 
8.608e-004 6.482e+007 2.208e+009 1.000e+002 3.318e-001 4.125e-004 
8.632e-004 6.491e+007 2.207e+009 1.000e+002 3.326e-001 4.142e-004 
8.660e-004 6.501e+007 2.207e+009 1.000e+002 3.316e-001 4.163e-004 
8.689e-004 6.512e+007 2.207e+009 1.000e+002 3.323e-001 4.185e-004 
8.717e-004 6.522e+007 2.207e+009 1.000e+002 3.331e-001 4.206e-004 
8.740e-004 6.530e+007 2.208e+009 1.000e+002 3.337e-001 4.223e-004 
8.766e-004 6.540e+007 2.208e+009 1.000e+002 3.336e-001 4.242e-004 
8.792e-004 6.549e+007 2.208e+009 1.000e+002 3.334e-001 4.262e-004 
8.819e-004 6.559e+007 2.207e+009 1.000e+002 3.345e-001 4.282e-004 
8.847e-004 6.569e+007 2.207e+009 1.000e+002 3.348e-001 4.304e-004 
8.871e-004 6.578e+007 2.207e+009 1.000e+002 3.350e-001 4.322e-004 
8.895e-004 6.586e+007 2.207e+009 1.000e+002 3.361e-001 4.340e-004 
8.917e-004 6.594e+007 2.207e+009 1.000e+002 3.361e-001 4.356e-004 
8.943e-004 6.603e+007 2.207e+009 1.000e+002 3.357e-001 4.376e-004 
8.965e-004 6.611e+007 2.207e+009 1.000e+002 3.366e-001 4.393e-004 
8.984e-004 6.618e+007 2.207e+009 1.000e+002 3.382e-001 4.407e-004 
9.008e-004 6.626e+007 2.206e+009 1.000e+002 3.380e-001 4.425e-004 
9.035e-004 6.635e+007 2.207e+009 1.000e+002 3.375e-001 4.446e-004 
9.060e-004 6.644e+007 2.207e+009 1.000e+002 3.383e-001 4.465e-004 
9.085e-004 6.653e+007 2.207e+009 1.000e+002 3.388e-001 4.483e-004 
9.109e-004 6.661e+007 2.207e+009 1.000e+002 3.397e-001 4.502e-004 
9.132e-004 6.669e+007 2.207e+009 1.000e+002 3.384e-001 4.520e-004 
9.158e-004 6.678e+007 2.207e+009 1.000e+002 3.391e-001 4.539e-004 
9.186e-004 6.688e+007 2.207e+009 1.000e+002 3.401e-001 4.560e-004 
9.210e-004 6.696e+007 2.207e+009 1.000e+002 3.415e-001 4.579e-004 
9.238e-004 6.705e+007 2.207e+009 1.000e+002 3.407e-001 4.600e-004 
9.265e-004 6.714e+007 2.207e+009 1.000e+002 3.410e-001 4.621e-004 
9.289e-004 6.723e+007 2.207e+009 1.000e+002 3.411e-001 4.640e-004 
9.314e-004 6.731e+007 2.207e+009 1.000e+002 3.419e-001 4.658e-004 
9.341e-004 6.740e+007 2.207e+009 1.000e+002 3.434e-001 4.679e-004 
9.368e-004 6.749e+007 2.206e+009 1.000e+002 3.427e-001 4.700e-004 
9.396e-004 6.758e+007 2.206e+009 1.000e+002 3.436e-001 4.722e-004 
9.421e-004 6.767e+007 2.206e+009 1.000e+002 3.432e-001 4.741e-004 
9.449e-004 6.776e+007 2.206e+009 1.000e+002 3.438e-001 4.763e-004 
9.472e-004 6.783e+007 2.207e+009 1.000e+002 3.444e-001 4.780e-004 
9.500e-004 6.792e+007 2.207e+009 1.000e+002 3.443e-001 4.802e-004 
9.526e-004 6.801e+007 2.207e+009 1.000e+002 3.452e-001 4.822e-004 
9.549e-004 6.808e+007 2.207e+009 1.000e+002 3.457e-001 4.840e-004 
9.575e-004 6.817e+007 2.207e+009 1.000e+002 3.467e-001 4.860e-004 
9.601e-004 6.825e+007 2.207e+009 1.000e+002 3.458e-001 4.880e-004 
9.625e-004 6.833e+007 2.206e+009 1.000e+002 3.464e-001 4.899e-004 
9.652e-004 6.841e+007 2.206e+009 1.000e+002 3.469e-001 4.920e-004 
9.671e-004 6.848e+007 2.206e+009 1.000e+002 3.475e-001 4.935e-004 
9.693e-004 6.855e+007 2.206e+009 1.000e+002 3.468e-001 4.952e-004 
9.716e-004 6.862e+007 2.206e+009 1.000e+002 3.476e-001 4.970e-004 
9.742e-004 6.870e+007 2.206e+009 1.000e+002 3.483e-001 4.990e-004 
9.765e-004 6.877e+007 2.206e+009 1.000e+002 3.490e-001 5.008e-004 
9.790e-004 6.885e+007 2.207e+009 1.000e+002 3.487e-001 5.027e-004 
9.812e-004 6.892e+007 2.206e+009 1.000e+002 3.488e-001 5.045e-004 
9.837e-004 6.900e+007 2.207e+009 1.000e+002 3.495e-001 5.064e-004 
9.864e-004 6.908e+007 2.209e+009 1.000e+002 3.486e-001 5.086e-004 
9.872e-004 6.911e+007 2.207e+009 1.000e+002 3.492e-001 5.092e-004 
9.879e-004 6.913e+007 2.207e+009 1.000e+002 3.490e-001 5.098e-004 
9.887e-004 6.915e+007 2.207e+009 1.000e+002 3.491e-001 5.103e-004 
9.894e-004 6.918e+007 2.207e+009 1.000e+002 3.497e-001 5.109e-004 
9.901e-004 6.920e+007 2.207e+009 1.000e+002 3.499e-001 5.115e-004 
9.923e-004 6.927e+007 2.207e+009 1.000e+002 3.507e-001 5.132e-004 
9.945e-004 6.933e+007 2.207e+009 1.000e+002 3.516e-001 5.149e-004 
9.969e-004 6.941e+007 2.207e+009 1.000e+002 3.504e-001 5.169e-004 
9.995e-004 6.949e+007 2.206e+009 1.000e+002 3.509e-001 5.189e-004 
1.002e-003 6.957e+007 2.207e+009 1.000e+002 3.520e-001 5.209e-004 
1.004e-003 6.963e+007 2.207e+009 1.000e+002 3.525e-001 5.225e-004 
1.006e-003 6.970e+007 2.206e+009 1.000e+002 3.519e-001 5.244e-004 
1.009e-003 6.977e+007 2.206e+009 1.000e+002 3.527e-001 5.262e-004 
1.012e-003 6.986e+007 2.207e+009 1.000e+002 3.533e-001 5.286e-004 
1.014e-003 6.993e+007 2.206e+009 1.000e+002 3.526e-001 5.306e-004 
1.017e-003 7.001e+007 2.207e+009 1.000e+002 3.530e-001 5.326e-004 
1.019e-003 7.008e+007 2.207e+009 1.000e+002 3.535e-001 5.345e-004 
1.022e-003 7.016e+007 2.207e+009 1.000e+002 3.544e-001 5.365e-004 
1.023e-003 7.020e+007 2.207e+009 1.000e+002 3.534e-001 5.377e-004 
1.025e-003 7.024e+007 2.207e+009 1.000e+002 3.537e-001 5.388e-004 
1.027e-003 7.031e+007 2.207e+009 1.000e+002 3.545e-001 5.407e-004 
1.029e-003 7.037e+007 2.207e+009 1.000e+002 3.557e-001 5.422e-004 
1.031e-003 7.044e+007 2.207e+009 1.000e+002 3.557e-001 5.441e-004 
1.034e-003 7.052e+007 2.207e+009 1.000e+002 3.552e-001 5.463e-004 
1.036e-003 7.059e+007 2.207e+009 1.000e+002 3.555e-001 5.482e-004 
1.039e-003 7.067e+007 2.206e+009 1.000e+002 3.570e-001 5.505e-004 
1.042e-003 7.075e+007 2.206e+009 1.000e+002 3.560e-001 5.526e-004 
1.044e-003 7.081e+007 2.206e+009 1.000e+002 3.568e-001 5.543e-004 
1.047e-003 7.089e+007 2.206e+009 1.000e+002 3.575e-001 5.566e-004 
1.050e-003 7.096e+007 2.207e+009 1.000e+002 3.573e-001 5.587e-004 
1.052e-003 7.103e+007 2.207e+009 1.000e+002 3.572e-001 5.605e-004 
1.052e-003 7.104e+007 2.207e+009 1.000e+002 3.574e-001 5.610e-004 
1.053e-003 7.106e+007 2.207e+009 1.000e+002 3.571e-001 5.615e-004 
1.054e-003 7.108e+007 2.207e+009 1.000e+002 3.574e-001 5.620e-004 
1.054e-003 7.110e+007 2.207e+009 1.000e+002 3.578e-001 5.625e-004 
1.055e-003 7.112e+007 2.207e+009 1.000e+002 3.578e-001 5.630e-004 
1.056e-003 7.113e+007 2.208e+009 1.000e+002 3.584e-001 5.635e-004 
1.056e-003 7.115e+007 2.207e+009 1.000e+002 3.586e-001 5.641e-004 
1.057e-003 7.117e+007 2.207e+009 1.000e+002 3.585e-001 5.646e-004 
1.057e-003 7.119e+007 2.207e+009 1.000e+002 3.586e-001 5.651e-004 
1.058e-003 7.121e+007 2.207e+009 1.000e+002 3.582e-001 5.656e-004 
1.059e-003 7.122e+007 2.207e+009 1.000e+002 3.576e-001 5.661e-004 
1.059e-003 7.124e+007 2.207e+009 1.000e+002 3.575e-001 5.666e-004 
1.060e-003 7.126e+007 2.207e+009 1.000e+002 3.579e-001 5.671e-004 
1.062e-003 7.132e+007 2.207e+009 1.000e+002 3.589e-001 5.688e-004 
1.064e-003 7.138e+007 2.208e+009 1.000e+002 3.600e-001 5.705e-004 
1.066e-003 7.144e+007 2.207e+009 1.000e+002 3.602e-001 5.722e-004 
1.069e-003 7.150e+007 2.207e+009 1.000e+002 3.593e-001 5.742e-004 
1.071e-003 7.157e+007 2.206e+009 1.000e+002 3.597e-001 5.762e-004 
1.074e-003 7.165e+007 2.206e+009 1.000e+002 3.609e-001 5.783e-004 
1.076e-003 7.170e+007 2.207e+009 1.000e+002 3.605e-001 5.800e-004 
1.078e-003 7.176e+007 2.207e+009 1.000e+002 3.600e-001 5.817e-004 
1.080e-003 7.182e+007 2.207e+009 1.000e+002 3.614e-001 5.833e-004 
1.083e-003 7.189e+007 2.207e+009 1.000e+002 3.614e-001 5.854e-004 
1.085e-003 7.195e+007 2.207e+009 1.000e+002 3.610e-001 5.872e-004 
1.087e-003 7.200e+007 2.207e+009 1.000e+002 3.614e-001 5.888e-004 
1.087e-003 7.202e+007 2.208e+009 1.000e+002 3.614e-001 5.894e-004 
1.088e-003 7.204e+007 2.207e+009 1.000e+002 3.614e-001 5.899e-004 
1.089e-003 7.205e+007 2.207e+009 1.000e+002 3.615e-001 5.904e-004 
1.089e-003 7.207e+007 2.207e+009 1.000e+002 3.616e-001 5.909e-004 
1.090e-003 7.209e+007 2.208e+009 1.000e+002 3.617e-001 5.914e-004 
1.091e-003 7.211e+007 2.207e+009 1.000e+002 3.620e-001 5.919e-004 
1.091e-003 7.212e+007 2.207e+009 1.000e+002 3.623e-001 5.925e-004 
1.092e-003 7.214e+007 2.207e+009 1.000e+002 3.625e-001 5.930e-004 
1.093e-003 7.216e+007 2.207e+009 1.000e+002 3.627e-001 5.935e-004 
1.093e-003 7.217e+007 2.208e+009 1.000e+002 3.634e-001 5.940e-004 
1.094e-003 7.219e+007 2.207e+009 1.000e+002 3.620e-001 5.945e-004 
1.094e-003 7.221e+007 2.208e+009 1.000e+002 3.618e-001 5.950e-004 
1.096e-003 7.226e+007 2.208e+009 1.000e+002 3.622e-001 5.966e-004 
1.099e-003 7.232e+007 2.207e+009 1.000e+002 3.630e-001 5.985e-004 
1.101e-003 7.239e+007 2.207e+009 1.000e+002 3.638e-001 6.007e-004 
1.104e-003 7.246e+007 2.207e+009 1.000e+002 3.629e-001 6.026e-004 
1.106e-003 7.252e+007 2.207e+009 1.000e+002 3.640e-001 6.046e-004 
1.109e-003 7.258e+007 2.207e+009 1.000e+002 3.646e-001 6.065e-004 
1.111e-003 7.265e+007 2.207e+009 1.000e+002 3.642e-001 6.086e-004 
1.114e-003 7.272e+007 2.207e+009 1.000e+002 3.645e-001 6.107e-004 
1.115e-003 7.276e+007 2.207e+009 1.000e+002 3.640e-001 6.122e-004 
1.118e-003 7.283e+007 2.207e+009 1.000e+002 3.663e-001 6.143e-004 
1.120e-003 7.288e+007 2.207e+009 1.000e+002 3.652e-001 6.159e-004 
1.122e-003 7.294e+007 2.207e+009 1.000e+002 3.650e-001 6.179e-004 
1.125e-003 7.301e+007 2.207e+009 1.000e+002 3.661e-001 6.201e-004 
1.126e-003 7.304e+007 2.207e+009 1.000e+002 3.663e-001 6.210e-004 
1.127e-003 7.306e+007 2.207e+009 1.000e+002 3.665e-001 6.216e-004 
1.128e-003 7.308e+007 2.208e+009 1.000e+002 3.669e-001 6.222e-004 
1.128e-003 7.310e+007 2.207e+009 1.000e+002 3.657e-001 6.228e-004 
1.129e-003 7.311e+007 2.207e+009 1.000e+002 3.656e-001 6.234e-004 
1.131e-003 7.315e+007 2.207e+009 1.000e+002 3.663e-001 6.247e-004 
1.133e-003 7.321e+007 2.207e+009 1.000e+002 3.667e-001 6.263e-004 
1.135e-003 7.327e+007 2.206e+009 1.000e+002 3.681e-001 6.283e-004 
1.138e-003 7.333e+007 2.207e+009 1.000e+002 3.667e-001 6.304e-004 
1.140e-003 7.339e+007 2.206e+009 1.000e+002 3.674e-001 6.325e-004 
1.142e-003 7.345e+007 2.206e+009 1.000e+002 3.682e-001 6.342e-004 
1.145e-003 7.351e+007 2.206e+009 1.000e+002 3.691e-001 6.364e-004 
1.147e-003 7.356e+007 2.206e+009 1.000e+002 3.675e-001 6.381e-004 
1.149e-003 7.362e+007 2.207e+009 1.000e+002 3.684e-001 6.400e-004 
1.152e-003 7.368e+007 2.207e+009 1.000e+002 3.695e-001 6.420e-004 
1.154e-003 7.374e+007 2.207e+009 1.000e+002 3.698e-001 6.439e-004 
1.156e-003 7.379e+007 2.208e+009 1.000e+002 3.689e-001 6.457e-004 
1.158e-003 7.385e+007 2.207e+009 1.000e+002 3.688e-001 6.475e-004 
1.161e-003 7.391e+007 2.208e+009 1.000e+002 3.703e-001 6.497e-004 
1.163e-003 7.395e+007 2.208e+009 1.000e+002 3.692e-001 6.511e-004 
1.164e-003 7.398e+007 2.208e+009 1.000e+002 3.686e-001 6.522e-004 
1.166e-003 7.404e+007 2.207e+009 1.000e+002 3.698e-001 6.540e-004 
1.169e-003 7.410e+007 2.207e+009 1.000e+002 3.709e-001 6.561e-004 
1.170e-003 7.414e+007 2.207e+009 1.000e+002 3.720e-001 6.576e-004 
1.172e-003 7.419e+007 2.208e+009 1.000e+002 3.700e-001 6.592e-004 
1.174e-003 7.424e+007 2.215e+009 1.000e+002 3.698e-001 6.609e-004 
1.177e-003 7.430e+007 2.208e+009 1.000e+002 3.715e-001 6.629e-004 
1.179e-003 7.435e+007 2.196e+009 1.000e+002 3.731e-001 6.648e-004 
1.181e-003 7.440e+007 2.191e+009 1.000e+002 3.728e-001 6.666e-004 
1.183e-003 7.446e+007 2.187e+009 1.000e+002 3.747e-001 6.685e-004 
1.185e-003 7.451e+007 2.184e+009 1.000e+002 3.772e-001 6.702e-004 
1.188e-003 7.457e+007 2.180e+009 1.000e+002 3.772e-001 6.723e-004 
1.190e-003 7.462e+007 2.202e+009 1.000e+002 3.723e-001 6.743e-004 
1.192e-003 7.466e+007 2.244e+009 1.000e+002 3.646e-001 6.757e-004 
1.193e-003 7.468e+007 2.264e+009 1.000e+002 3.622e-001 6.764e-004 
1.194e-003 7.470e+007 2.279e+009 1.000e+002 3.603e-001 6.770e-004 
1.194e-003 7.472e+007 2.266e+009 1.000e+002 3.629e-001 6.776e-004 
1.195e-003 7.473e+007 2.253e+009 1.000e+002 3.656e-001 6.782e-004 
1.196e-003 7.475e+007 2.242e+009 1.000e+002 3.669e-001 6.788e-004 
1.197e-003 7.477e+007 2.234e+009 1.000e+002 3.683e-001 6.794e-004 
1.198e-003 7.479e+007 2.225e+009 1.000e+002 3.688e-001 6.804e-004 
1.200e-003 7.484e+007 2.216e+009 1.000e+002 3.711e-001 6.820e-004 
1.202e-003 7.490e+007 2.213e+009 1.000e+002 3.732e-001 6.840e-004 
1.204e-003 7.495e+007 2.212e+009 1.000e+002 3.731e-001 6.861e-004 
1.207e-003 7.500e+007 2.211e+009 1.000e+002 3.718e-001 6.878e-004 
1.209e-003 7.506e+007 2.210e+009 1.000e+002 3.733e-001 6.898e-004 
1.212e-003 7.512e+007 2.210e+009 1.000e+002 3.739e-001 6.920e-004 
1.214e-003 7.516e+007 2.209e+009 1.000e+002 3.741e-001 6.937e-004 
1.216e-003 7.522e+007 2.210e+009 1.000e+002 3.738e-001 6.958e-004 
1.218e-003 7.528e+007 2.209e+009 1.000e+002 3.744e-001 6.978e-004 
1.221e-003 7.533e+007 2.209e+009 1.000e+002 3.749e-001 6.998e-004 
1.223e-003 7.539e+007 2.209e+009 1.000e+002 3.744e-001 7.019e-004 
1.225e-003 7.543e+007 2.210e+009 1.000e+002 3.753e-001 7.036e-004 
1.228e-003 7.548e+007 2.209e+009 1.000e+002 3.754e-001 7.055e-004 
1.230e-003 7.554e+007 2.208e+009 1.000e+002 3.759e-001 7.075e-004 
1.232e-003 7.559e+007 2.208e+009 1.000e+002 3.751e-001 7.096e-004 
1.235e-003 7.564e+007 2.208e+009 1.000e+002 3.762e-001 7.114e-004 
1.237e-003 7.570e+007 2.207e+009 1.000e+002 3.778e-001 7.137e-004 
1.240e-003 7.575e+007 2.207e+009 1.000e+002 3.763e-001 7.156e-004 
1.242e-003 7.581e+007 2.207e+009 1.000e+002 3.770e-001 7.178e-004 
1.245e-003 7.586e+007 2.207e+009 1.000e+002 3.776e-001 7.199e-004 
1.247e-003 7.591e+007 2.206e+009 1.000e+002 3.781e-001 7.218e-004 
1.249e-003 7.596e+007 2.207e+009 1.000e+002 3.772e-001 7.237e-004 
1.251e-003 7.601e+007 2.207e+009 1.000e+002 3.779e-001 7.256e-004 
1.254e-003 7.607e+007 2.207e+009 1.000e+002 3.792e-001 7.278e-004 
1.256e-003 7.611e+007 2.207e+009 1.000e+002 3.784e-001 7.297e-004 
1.258e-003 7.616e+007 2.207e+009 1.000e+002 3.780e-001 7.313e-004 
1.260e-003 7.620e+007 2.207e+009 1.000e+002 3.787e-001 7.330e-004 
1.262e-003 7.625e+007 2.207e+009 1.000e+002 3.796e-001 7.351e-004 
1.265e-003 7.630e+007 2.206e+009 1.000e+002 3.788e-001 7.370e-004 
1.267e-003 7.634e+007 2.206e+009 1.000e+002 3.797e-001 7.388e-004 
1.269e-003 7.640e+007 2.206e+009 1.000e+002 3.804e-001 7.408e-004 
1.271e-003 7.644e+007 2.206e+009 1.000e+002 3.807e-001 7.426e-004 
1.274e-003 7.649e+007 2.207e+009 1.000e+002 3.802e-001 7.447e-004 
1.276e-003 7.654e+007 2.207e+009 1.000e+002 3.809e-001 7.468e-004 
1.278e-003 7.658e+007 2.206e+009 1.000e+002 3.811e-001 7.483e-004 
1.280e-003 7.662e+007 2.206e+009 1.000e+002 3.809e-001 7.501e-004 
1.282e-003 7.666e+007 2.206e+009 1.000e+002 3.804e-001 7.518e-004 
1.284e-003 7.671e+007 2.207e+009 1.000e+002 3.814e-001 7.535e-004 
1.286e-003 7.675e+007 2.207e+009 1.000e+002 3.816e-001 7.551e-004 
1.288e-003 7.678e+007 2.206e+009 1.000e+002 3.824e-001 7.567e-004 
1.290e-003 7.683e+007 2.207e+009 1.000e+002 3.809e-001 7.585e-004 
1.292e-003 7.687e+007 2.206e+009 1.000e+002 3.811e-001 7.603e-004 
1.294e-003 7.692e+007 2.206e+009 1.000e+002 3.821e-001 7.624e-004 
1.297e-003 7.698e+007 2.207e+009 1.000e+002 3.831e-001 7.648e-004 
1.300e-003 7.703e+007 2.207e+009 1.000e+002 3.829e-001 7.668e-004 
1.302e-003 7.708e+007 2.206e+009 1.000e+002 3.824e-001 7.692e-004 
1.305e-003 7.713e+007 2.207e+009 1.000e+002 3.834e-001 7.713e-004 
1.307e-003 7.718e+007 2.207e+009 1.000e+002 3.834e-001 7.732e-004 
1.308e-003 7.721e+007 2.207e+009 1.000e+002 3.841e-001 7.744e-004 
1.311e-003 7.725e+007 2.206e+009 1.000e+002 3.831e-001 7.763e-004 
1.313e-003 7.730e+007 2.205e+009 1.000e+002 3.834e-001 7.784e-004 
1.315e-003 7.734e+007 2.206e+009 1.000e+002 3.835e-001 7.802e-004 
1.318e-003 7.739e+007 2.206e+009 1.000e+002 3.833e-001 7.823e-004 
1.320e-003 7.744e+007 2.206e+009 1.000e+002 3.847e-001 7.843e-004 
1.322e-003 7.748e+007 2.206e+009 1.000e+002 3.852e-001 7.864e-004 
1.325e-003 7.753e+007 2.206e+009 1.000e+002 3.841e-001 7.884e-004 
1.327e-003 7.757e+007 2.206e+009 1.000e+002 3.844e-001 7.901e-004 
1.329e-003 7.762e+007 2.206e+009 1.000e+002 3.854e-001 7.922e-004 
1.331e-003 7.766e+007 2.206e+009 1.000e+002 3.846e-001 7.941e-004 
1.334e-003 7.770e+007 2.206e+009 1.000e+002 3.853e-001 7.961e-004 
1.336e-003 7.775e+007 2.206e+009 1.000e+002 3.860e-001 7.981e-004 
1.338e-003 7.779e+007 2.206e+009 1.000e+002 3.856e-001 8.001e-004 
1.341e-003 7.784e+007 2.206e+009 1.000e+002 3.857e-001 8.021e-004 
1.343e-003 7.788e+007 2.206e+009 1.000e+002 3.856e-001 8.040e-004 
1.345e-003 7.793e+007 2.207e+009 1.000e+002 3.872e-001 8.062e-004 
1.348e-003 7.798e+007 2.206e+009 1.000e+002 3.858e-001 8.083e-004 
1.350e-003 7.803e+007 2.206e+009 1.000e+002 3.861e-001 8.105e-004 
1.353e-003 7.808e+007 2.206e+009 1.000e+002 3.873e-001 8.128e-004 
1.355e-003 7.812e+007 2.207e+009 1.000e+002 3.861e-001 8.148e-004 
1.358e-003 7.816e+007 2.206e+009 1.000e+002 3.866e-001 8.169e-004 
1.360e-003 7.821e+007 2.206e+009 1.000e+002 3.873e-001 8.188e-004 
1.362e-003 7.825e+007 2.206e+009 1.000e+002 3.878e-001 8.206e-004 
1.364e-003 7.828e+007 2.206e+009 1.000e+002 3.868e-001 8.223e-004 
1.366e-003 7.832e+007 2.206e+009 1.000e+002 3.879e-001 8.241e-004 
1.368e-003 7.837e+007 2.206e+009 1.000e+002 3.880e-001 8.262e-004 
1.370e-003 7.840e+007 2.206e+009 1.000e+002 3.888e-001 8.280e-004 
1.372e-003 7.844e+007 2.206e+009 1.000e+002 3.882e-001 8.295e-004 
1.374e-003 7.848e+007 2.207e+009 1.000e+002 3.879e-001 8.314e-004 
1.376e-003 7.852e+007 2.207e+009 1.000e+002 3.890e-001 8.334e-004 
1.378e-003 7.855e+007 2.206e+009 1.000e+002 3.886e-001 8.350e-004 
1.380e-003 7.859e+007 2.206e+009 1.000e+002 3.886e-001 8.368e-004 
1.383e-003 7.863e+007 2.206e+009 1.000e+002 3.891e-001 8.388e-004 
1.385e-003 7.867e+007 2.206e+009 1.000e+002 3.897e-001 8.406e-004 
1.387e-003 7.871e+007 2.206e+009 1.000e+002 3.900e-001 8.425e-004 
1.389e-003 7.874e+007 2.206e+009 1.000e+002 3.889e-001 8.442e-004 
1.391e-003 7.879e+007 2.206e+009 1.000e+002 3.892e-001 8.463e-004 
1.393e-003 7.883e+007 2.206e+009 1.000e+002 3.899e-001 8.482e-004 
1.396e-003 7.888e+007 2.207e+009 1.000e+002 3.910e-001 8.506e-004 
1.398e-003 7.892e+007 2.206e+009 1.000e+002 3.902e-001 8.526e-004 
1.401e-003 7.896e+007 2.206e+009 1.000e+002 3.905e-001 8.547e-004 
1.403e-003 7.901e+007 2.206e+009 1.000e+002 3.910e-001 8.569e-004 
1.406e-003 7.905e+007 2.206e+009 1.000e+002 3.904e-001 8.589e-004 
1.408e-003 7.908e+007 2.206e+009 1.000e+002 3.905e-001 8.607e-004 
1.410e-003 7.912e+007 2.206e+009 1.000e+002 3.906e-001 8.624e-004 
1.412e-003 7.916e+007 2.206e+009 1.000e+002 3.914e-001 8.645e-004 
1.415e-003 7.920e+007 2.206e+009 1.000e+002 3.909e-001 8.668e-004 
1.417e-003 7.925e+007 2.206e+009 1.000e+002 3.910e-001 8.689e-004 
1.419e-003 7.929e+007 2.207e+009 1.000e+002 3.922e-001 8.709e-004 
1.422e-003 7.933e+007 2.206e+009 1.000e+002 3.917e-001 8.731e-004 
1.424e-003 7.937e+007 2.206e+009 1.000e+002 3.917e-001 8.752e-004 
1.427e-003 7.941e+007 2.206e+009 1.000e+002 3.922e-001 8.773e-004 
1.429e-003 7.945e+007 2.208e+009 1.000e+002 3.929e-001 8.793e-004 
1.430e-003 7.948e+007 2.207e+009 1.000e+002 3.921e-001 8.807e-004 
1.433e-003 7.952e+007 2.206e+009 1.000e+002 3.922e-001 8.826e-004 
1.435e-003 7.955e+007 2.207e+009 1.000e+002 3.937e-001 8.845e-004 
1.437e-003 7.959e+007 2.207e+009 1.000e+002 3.925e-001 8.866e-004 
1.440e-003 7.963e+007 2.206e+009 1.000e+002 3.929e-001 8.888e-004 
1.442e-003 7.968e+007 2.207e+009 1.000e+002 3.935e-001 8.911e-004 
1.445e-003 7.972e+007 2.207e+009 1.000e+002 3.937e-001 8.934e-004 
1.447e-003 7.976e+007 2.207e+009 1.000e+002 3.930e-001 8.952e-004 
1.449e-003 7.979e+007 2.207e+009 1.000e+002 3.928e-001 8.971e-004 
1.451e-003 7.983e+007 2.207e+009 1.000e+002 3.939e-001 8.991e-004 
1.454e-003 7.987e+007 2.206e+009 1.000e+002 3.932e-001 9.013e-004 
1.456e-003 7.992e+007 2.207e+009 1.000e+002 3.940e-001 9.036e-004 
1.459e-003 7.995e+007 2.206e+009 1.000e+002 3.942e-001 9.055e-004 
1.461e-003 7.999e+007 2.206e+009 1.000e+002 3.942e-001 9.078e-004 
1.464e-003 8.004e+007 2.207e+009 1.000e+002 3.947e-001 9.100e-004 
1.466e-003 8.007e+007 2.206e+009 1.000e+002 3.949e-001 9.120e-004 
1.468e-003 8.012e+007 2.206e+009 1.000e+002 3.954e-001 9.143e-004 
1.471e-003 8.015e+007 2.206e+009 1.000e+002 3.945e-001 9.162e-004 
1.473e-003 8.019e+007 2.206e+009 1.000e+002 3.946e-001 9.185e-004 
1.475e-003 8.023e+007 2.207e+009 1.000e+002 3.953e-001 9.206e-004 
1.478e-003 8.027e+007 2.208e+009 1.000e+002 3.934e-001 9.227e-004 
1.480e-003 8.031e+007 2.206e+009 1.000e+002 3.952e-001 9.246e-004 
1.483e-003 8.035e+007 2.206e+009 1.000e+002 3.958e-001 9.269e-004 
1.485e-003 8.038e+007 2.207e+009 1.000e+002 3.966e-001 9.290e-004 
1.487e-003 8.042e+007 2.207e+009 1.000e+002 3.961e-001 9.309e-004 
1.489e-003 8.045e+007 2.207e+009 1.000e+002 3.960e-001 9.329e-004 
1.492e-003 8.049e+007 2.206e+009 1.000e+002 3.964e-001 9.349e-004 
1.494e-003 8.052e+007 2.206e+009 1.000e+002 3.961e-001 9.368e-004 
1.496e-003 8.055e+007 2.206e+009 1.000e+002 3.957e-001 9.386e-004 
1.498e-003 8.059e+007 2.206e+009 1.000e+002 3.974e-001 9.407e-004 
1.501e-003 8.063e+007 2.207e+009 1.000e+002 3.980e-001 9.428e-004 
1.503e-003 8.067e+007 2.206e+009 1.000e+002 3.966e-001 9.449e-004 
1.505e-003 8.070e+007 2.206e+009 1.000e+002 3.973e-001 9.471e-004 
1.508e-003 8.074e+007 2.207e+009 1.000e+002 3.977e-001 9.491e-004 
1.510e-003 8.077e+007 2.206e+009 1.000e+002 3.970e-001 9.510e-004 
1.512e-003 8.081e+007 2.206e+009 1.000e+002 3.969e-001 9.531e-004 
1.514e-003 8.085e+007 2.206e+009 1.000e+002 3.978e-001 9.552e-004 
1.516e-003 8.088e+007 2.207e+009 1.000e+002 3.987e-001 9.570e-004 
1.519e-003 8.091e+007 2.207e+009 1.000e+002 3.980e-001 9.591e-004 
1.521e-003 8.095e+007 2.206e+009 1.000e+002 3.980e-001 9.613e-004 
1.524e-003 8.099e+007 2.206e+009 1.000e+002 3.988e-001 9.634e-004 
1.526e-003 8.102e+007 2.206e+009 1.000e+002 3.973e-001 9.653e-004 
1.528e-003 8.105e+007 2.206e+009 1.000e+002 3.983e-001 9.673e-004 
1.530e-003 8.109e+007 2.206e+009 1.000e+002 3.998e-001 9.694e-004 
1.532e-003 8.112e+007 2.206e+009 1.000e+002 3.996e-001 9.713e-004 
1.534e-003 8.115e+007 2.206e+009 1.000e+002 3.985e-001 9.731e-004 
1.537e-003 8.118e+007 2.206e+009 1.000e+002 3.993e-001 9.750e-004 
1.539e-003 8.121e+007 2.208e+009 1.000e+002 4.008e-001 9.769e-004 
1.541e-003 8.124e+007 2.207e+009 1.000e+002 3.999e-001 9.788e-004 
1.543e-003 8.127e+007 2.208e+009 1.000e+002 4.001e-001 9.804e-004 
1.545e-003 8.131e+007 2.207e+009 1.000e+002 3.999e-001 9.825e-004 
1.547e-003 8.134e+007 2.207e+009 1.000e+002 3.989e-001 9.847e-004 
1.550e-003 8.137e+007 2.207e+009 1.000e+002 4.004e-001 9.867e-004 
1.552e-003 8.141e+007 2.207e+009 1.000e+002 3.995e-001 9.889e-004 
1.554e-003 8.144e+007 2.207e+009 1.000e+002 4.008e-001 9.910e-004 
1.556e-003 8.147e+007 2.208e+009 1.000e+002 4.008e-001 9.927e-004 
1.558e-003 8.150e+007 2.208e+009 1.000e+002 4.009e-001 9.946e-004 
1.560e-003 8.153e+007 2.207e+009 1.000e+002 4.002e-001 9.964e-004 
1.562e-003 8.156e+007 2.207e+009 1.000e+002 4.012e-001 9.980e-004 
1.564e-003 8.159e+007 2.207e+009 1.000e+002 4.010e-001 1.000e-003 
1.567e-003 8.163e+007 2.207e+009 1.000e+002 4.002e-001 1.002e-003 
1.569e-003 8.166e+007 2.207e+009 1.000e+002 4.008e-001 1.005e-003 
1.571e-003 8.169e+007 2.207e+009 1.000e+002 4.012e-001 1.006e-003 
1.573e-003 8.172e+007 2.207e+009 1.000e+002 4.003e-001 1.008e-003 
1.576e-003 8.175e+007 2.207e+009 1.000e+002 4.007e-001 1.010e-003 
1.578e-003 8.179e+007 2.208e+009 1.000e+002 4.020e-001 1.012e-003 
1.580e-003 8.182e+007 2.207e+009 1.000e+002 4.011e-001 1.015e-003 
1.582e-003 8.185e+007 2.208e+009 1.000e+002 4.012e-001 1.016e-003 
1.585e-003 8.188e+007 2.207e+009 1.000e+002 4.021e-001 1.019e-003 
1.587e-003 8.191e+007 2.208e+009 1.000e+002 4.025e-001 1.021e-003 
1.589e-003 8.195e+007 2.207e+009 1.000e+002 4.014e-001 1.023e-003 
1.591e-003 8.198e+007 2.207e+009 1.000e+002 4.017e-001 1.024e-003 
1.594e-003 8.201e+007 2.207e+009 1.000e+002 4.032e-001 1.026e-003 
1.596e-003 8.203e+007 2.207e+009 1.000e+002 4.026e-001 1.028e-003 
1.598e-003 8.206e+007 2.207e+009 1.000e+002 4.016e-001 1.030e-003 
1.600e-003 8.210e+007 2.207e+009 1.000e+002 4.026e-001 1.032e-003 
1.603e-003 8.213e+007 2.208e+009 1.000e+002 4.033e-001 1.034e-003 
1.604e-003 8.215e+007 2.207e+009 1.000e+002 4.022e-001 1.036e-003 
1.607e-003 8.219e+007 2.207e+009 1.000e+002 4.027e-001 1.038e-003 
1.609e-003 8.222e+007 2.207e+009 1.000e+002 4.032e-001 1.040e-003 
1.611e-003 8.225e+007 2.208e+009 1.000e+002 4.033e-001 1.042e-003 
1.614e-003 8.228e+007 2.208e+009 1.000e+002 4.013e-001 1.045e-003 
1.616e-003 8.231e+007 2.207e+009 1.000e+002 4.031e-001 1.046e-003 
1.618e-003 8.234e+007 2.208e+009 1.000e+002 4.051e-001 1.048e-003 
1.620e-003 8.236e+007 2.207e+009 1.000e+002 4.028e-001 1.050e-003 
1.622e-003 8.239e+007 2.207e+009 1.000e+002 4.038e-001 1.052e-003 
1.624e-003 8.242e+007 2.207e+009 1.000e+002 4.040e-001 1.054e-003 
1.626e-003 8.245e+007 2.207e+009 1.000e+002 4.050e-001 1.056e-003 
1.629e-003 8.248e+007 2.207e+009 1.000e+002 4.034e-001 1.058e-003 
1.631e-003 8.251e+007 2.207e+009 1.000e+002 4.040e-001 1.060e-003 
1.633e-003 8.254e+007 2.207e+009 1.000e+002 4.047e-001 1.062e-003 
1.635e-003 8.256e+007 2.207e+009 1.000e+002 4.038e-001 1.064e-003 
1.637e-003 8.259e+007 2.207e+009 1.000e+002 4.035e-001 1.066e-003 
1.639e-003 8.263e+007 2.207e+009 1.000e+002 4.049e-001 1.068e-003 
1.641e-003 8.265e+007 2.207e+009 1.000e+002 4.053e-001 1.070e-003 
1.643e-003 8.267e+007 2.207e+009 1.000e+002 4.051e-001 1.071e-003 
1.645e-003 8.270e+007 2.207e+009 1.000e+002 4.049e-001 1.073e-003 
1.647e-003 8.272e+007 2.207e+009 1.000e+002 4.052e-001 1.075e-003 
1.649e-003 8.275e+007 2.207e+009 1.000e+002 4.060e-001 1.077e-003 
1.651e-003 8.278e+007 2.207e+009 1.000e+002 4.049e-001 1.078e-003 
1.653e-003 8.280e+007 2.207e+009 1.000e+002 4.053e-001 1.080e-003 
1.655e-003 8.284e+007 2.207e+009 1.000e+002 4.059e-001 1.083e-003 
1.658e-003 8.287e+007 2.207e+009 1.000e+002 4.062e-001 1.085e-003 
1.660e-003 8.289e+007 2.207e+009 1.000e+002 4.054e-001 1.086e-003 
1.662e-003 8.292e+007 2.207e+009 1.000e+002 4.055e-001 1.088e-003 
1.664e-003 8.295e+007 2.207e+009 1.000e+002 4.058e-001 1.091e-003 
1.666e-003 8.297e+007 2.207e+009 1.000e+002 4.057e-001 1.092e-003 
1.669e-003 8.300e+007 2.207e+009 1.000e+002 4.057e-001 1.095e-003 
1.671e-003 8.303e+007 2.207e+009 1.000e+002 4.064e-001 1.097e-003 
1.673e-003 8.306e+007 2.207e+009 1.000e+002 4.070e-001 1.099e-003 
1.676e-003 8.309e+007 2.208e+009 1.000e+002 4.065e-001 1.101e-003 
1.678e-003 8.312e+007 2.207e+009 1.000e+002 4.064e-001 1.103e-003 
1.680e-003 8.315e+007 2.208e+009 1.000e+002 4.073e-001 1.105e-003 
1.682e-003 8.317e+007 2.207e+009 1.000e+002 4.067e-001 1.107e-003 
1.684e-003 8.320e+007 2.207e+009 1.000e+002 4.069e-001 1.109e-003 
1.686e-003 8.322e+007 2.206e+009 1.000e+002 4.073e-001 1.110e-003 
1.688e-003 8.325e+007 2.207e+009 1.000e+002 4.072e-001 1.112e-003 
1.690e-003 8.327e+007 2.206e+009 1.000e+002 4.074e-001 1.114e-003 
1.692e-003 8.330e+007 2.207e+009 1.000e+002 4.072e-001 1.116e-003 
1.695e-003 8.333e+007 2.207e+009 1.000e+002 4.075e-001 1.119e-003 
1.697e-003 8.336e+007 2.207e+009 1.000e+002 4.083e-001 1.121e-003 
1.699e-003 8.338e+007 2.207e+009 1.000e+002 4.072e-001 1.123e-003 
1.702e-003 8.341e+007 2.207e+009 1.000e+002 4.075e-001 1.125e-003 
1.704e-003 8.344e+007 2.207e+009 1.000e+002 4.086e-001 1.127e-003 
1.706e-003 8.347e+007 2.207e+009 1.000e+002 4.075e-001 1.129e-003 
1.708e-003 8.349e+007 2.207e+009 1.000e+002 4.076e-001 1.131e-003 
1.710e-003 8.352e+007 2.207e+009 1.000e+002 4.078e-001 1.133e-003 
1.712e-003 8.354e+007 2.207e+009 1.000e+002 4.084e-001 1.135e-003 
1.715e-003 8.358e+007 2.207e+009 1.000e+002 4.080e-001 1.137e-003 
1.718e-003 8.361e+007 2.207e+009 1.000e+002 4.085e-001 1.139e-003 
1.720e-003 8.363e+007 2.207e+009 1.000e+002 4.088e-001 1.141e-003 
1.722e-003 8.365e+007 2.207e+009 1.000e+002 4.083e-001 1.143e-003 
1.724e-003 8.368e+007 2.207e+009 1.000e+002 4.088e-001 1.145e-003 
1.726e-003 8.371e+007 2.207e+009 1.000e+002 4.086e-001 1.147e-003 
1.728e-003 8.373e+007 2.207e+009 1.000e+002 4.091e-001 1.149e-003 
1.730e-003 8.376e+007 2.207e+009 1.000e+002 4.087e-001 1.151e-003 
1.733e-003 8.378e+007 2.207e+009 1.000e+002 4.091e-001 1.153e-003 
1.735e-003 8.381e+007 2.208e+009 1.000e+002 4.099e-001 1.155e-003 
1.737e-003 8.383e+007 2.207e+009 1.000e+002 4.089e-001 1.157e-003 
1.738e-003 8.385e+007 2.207e+009 1.000e+002 4.091e-001 1.159e-003 
1.740e-003 8.387e+007 2.207e+009 1.000e+002 4.093e-001 1.160e-003 
1.743e-003 8.390e+007 2.207e+009 1.000e+002 4.098e-001 1.162e-003 
1.745e-003 8.393e+007 2.207e+009 1.000e+002 4.092e-001 1.165e-003 
1.747e-003 8.395e+007 2.207e+009 1.000e+002 4.098e-001 1.166e-003 
1.749e-003 8.397e+007 2.207e+009 1.000e+002 4.096e-001 1.168e-003 
1.751e-003 8.400e+007 2.207e+009 1.000e+002 4.108e-001 1.170e-003 
1.753e-003 8.402e+007 2.207e+009 1.000e+002 4.094e-001 1.172e-003 
1.756e-003 8.405e+007 2.200e+009 1.000e+002 4.112e-001 1.175e-003 
1.758e-003 8.408e+007 2.191e+009 1.000e+002 4.130e-001 1.177e-003 
1.761e-003 8.410e+007 2.187e+009 1.000e+002 4.134e-001 1.179e-003 
1.763e-003 8.413e+007 2.203e+009 1.000e+002 4.107e-001 1.181e-003 
1.764e-003 8.415e+007 2.248e+009 1.000e+002 4.023e-001 1.182e-003 
1.766e-003 8.417e+007 2.235e+009 1.000e+002 4.057e-001 1.184e-003 
1.768e-003 8.419e+007 2.203e+009 1.000e+002 4.103e-001 1.186e-003 
1.771e-003 8.422e+007 2.195e+009 1.000e+002 4.125e-001 1.188e-003 
1.773e-003 8.424e+007 2.189e+009 1.000e+002 4.141e-001 1.190e-003 
1.775e-003 8.426e+007 2.185e+009 1.000e+002 4.157e-001 1.192e-003 
1.777e-003 8.429e+007 2.185e+009 1.000e+002 4.138e-001 1.194e-003 
1.778e-003 8.430e+007 2.221e+009 1.000e+002 4.073e-001 1.195e-003 
1.780e-003 8.432e+007 2.260e+009 1.000e+002 4.003e-001 1.197e-003 
1.781e-003 8.433e+007 2.293e+009 1.000e+002 3.948e-001 1.198e-003 
1.783e-003 8.435e+007 2.299e+009 1.000e+002 3.952e-001 1.199e-003 
1.785e-003 8.438e+007 2.261e+009 1.000e+002 4.011e-001 1.201e-003 
1.787e-003 8.440e+007 2.240e+009 1.000e+002 4.046e-001 1.203e-003 
1.789e-003 8.442e+007 2.226e+009 1.000e+002 4.074e-001 1.205e-003 
1.791e-003 8.445e+007 2.218e+009 1.000e+002 4.087e-001 1.207e-003 
1.793e-003 8.447e+007 2.214e+009 1.000e+002 4.085e-001 1.209e-003 
1.795e-003 8.449e+007 2.213e+009 1.000e+002 4.098e-001 1.211e-003 
1.798e-003 8.452e+007 2.212e+009 1.000e+002 4.106e-001 1.213e-003 
1.800e-003 8.454e+007 2.212e+009 1.000e+002 4.100e-001 1.215e-003 
1.802e-003 8.457e+007 2.212e+009 1.000e+002 4.112e-001 1.217e-003 
1.804e-003 8.459e+007 2.212e+009 1.000e+002 4.114e-001 1.219e-003 
1.807e-003 8.462e+007 2.211e+009 1.000e+002 4.105e-001 1.222e-003 
1.809e-003 8.464e+007 2.210e+009 1.000e+002 4.111e-001 1.223e-003 
1.811e-003 8.467e+007 2.209e+009 1.000e+002 4.122e-001 1.225e-003 
1.813e-003 8.469e+007 2.209e+009 1.000e+002 4.127e-001 1.227e-003 
1.816e-003 8.472e+007 2.209e+009 1.000e+002 4.117e-001 1.230e-003 
1.818e-003 8.474e+007 2.208e+009 1.000e+002 4.117e-001 1.232e-003 
1.820e-003 8.476e+007 2.208e+009 1.000e+002 4.126e-001 1.234e-003 
1.823e-003 8.479e+007 2.208e+009 1.000e+002 4.120e-001 1.236e-003 
1.825e-003 8.481e+007 2.208e+009 1.000e+002 4.127e-001 1.238e-003 
1.827e-003 8.484e+007 2.207e+009 1.000e+002 4.135e-001 1.241e-003 
1.829e-003 8.486e+007 2.207e+009 1.000e+002 4.131e-001 1.243e-003 
1.831e-003 8.488e+007 2.207e+009 1.000e+002 4.126e-001 1.244e-003 
1.834e-003 8.490e+007 2.208e+009 1.000e+002 4.139e-001 1.246e-003 
1.836e-003 8.492e+007 2.207e+009 1.000e+002 4.136e-001 1.248e-003 
1.838e-003 8.495e+007 2.207e+009 1.000e+002 4.131e-001 1.250e-003 
1.840e-003 8.496e+007 2.207e+009 1.000e+002 4.131e-001 1.252e-003 
1.842e-003 8.499e+007 2.207e+009 1.000e+002 4.141e-001 1.254e-003 
1.844e-003 8.501e+007 2.206e+009 1.000e+002 4.147e-001 1.256e-003 
1.847e-003 8.503e+007 2.207e+009 1.000e+002 4.139e-001 1.258e-003 
1.849e-003 8.506e+007 2.206e+009 1.000e+002 4.140e-001 1.260e-003 
1.851e-003 8.508e+007 2.207e+009 1.000e+002 4.147e-001 1.263e-003 
1.853e-003 8.510e+007 2.207e+009 1.000e+002 4.139e-001 1.265e-003 
1.856e-003 8.512e+007 2.207e+009 1.000e+002 4.144e-001 1.267e-003 
1.858e-003 8.515e+007 2.206e+009 1.000e+002 4.152e-001 1.269e-003 
1.860e-003 8.517e+007 2.207e+009 1.000e+002 4.144e-001 1.271e-003 
1.862e-003 8.519e+007 2.207e+009 1.000e+002 4.139e-001 1.273e-003 
1.864e-003 8.521e+007 2.206e+009 1.000e+002 4.153e-001 1.275e-003 
1.867e-003 8.523e+007 2.207e+009 1.000e+002 4.149e-001 1.277e-003 
1.869e-003 8.526e+007 2.206e+009 1.000e+002 4.143e-001 1.279e-003 
1.871e-003 8.528e+007 2.207e+009 1.000e+002 4.148e-001 1.281e-003 
1.873e-003 8.530e+007 2.207e+009 1.000e+002 4.153e-001 1.283e-003 
1.875e-003 8.532e+007 2.207e+009 1.000e+002 4.150e-001 1.285e-003 
1.877e-003 8.534e+007 2.208e+009 1.000e+002 4.151e-001 1.287e-003 
1.880e-003 8.536e+007 2.207e+009 1.000e+002 4.152e-001 1.289e-003 
1.882e-003 8.538e+007 2.207e+009 1.000e+002 4.153e-001 1.291e-003 
1.884e-003 8.540e+007 2.207e+009 1.000e+002 4.151e-001 1.293e-003 
1.886e-003 8.543e+007 2.207e+009 1.000e+002 4.151e-001 1.296e-003 
1.888e-003 8.544e+007 2.206e+009 1.000e+002 4.161e-001 1.297e-003 
1.891e-003 8.547e+007 2.206e+009 1.000e+002 4.158e-001 1.299e-003 
1.893e-003 8.549e+007 2.207e+009 1.000e+002 4.152e-001 1.301e-003 
1.895e-003 8.551e+007 2.207e+009 1.000e+002 4.161e-001 1.303e-003 
1.897e-003 8.553e+007 2.207e+009 1.000e+002 4.166e-001 1.305e-003 
1.899e-003 8.555e+007 2.207e+009 1.000e+002 4.158e-001 1.308e-003 
1.901e-003 8.557e+007 2.207e+009 1.000e+002 4.159e-001 1.310e-003 
1.904e-003 8.559e+007 2.207e+009 1.000e+002 4.169e-001 1.312e-003 
1.906e-003 8.561e+007 2.208e+009 1.000e+002 4.166e-001 1.314e-003 
1.908e-003 8.563e+007 2.207e+009 1.000e+002 4.157e-001 1.316e-003 
1.911e-003 8.566e+007 2.208e+009 1.000e+002 4.167e-001 1.318e-003 
1.913e-003 8.568e+007 2.207e+009 1.000e+002 4.164e-001 1.320e-003 
1.915e-003 8.570e+007 2.207e+009 1.000e+002 4.163e-001 1.322e-003 
1.917e-003 8.572e+007 2.207e+009 1.000e+002 4.170e-001 1.324e-003 
1.920e-003 8.574e+007 2.206e+009 1.000e+002 4.175e-001 1.327e-003 
1.921e-003 8.575e+007 2.207e+009 1.000e+002 4.166e-001 1.328e-003 
1.923e-003 8.577e+007 2.207e+009 1.000e+002 4.165e-001 1.330e-003 
1.926e-003 8.579e+007 2.207e+009 1.000e+002 4.171e-001 1.332e-003 
1.928e-003 8.581e+007 2.206e+009 1.000e+002 4.171e-001 1.334e-003 
1.930e-003 8.583e+007 2.208e+009 1.000e+002 4.175e-001 1.336e-003 
1.932e-003 8.585e+007 2.206e+009 1.000e+002 4.175e-001 1.338e-003 
1.934e-003 8.587e+007 2.206e+009 1.000e+002 4.184e-001 1.340e-003 
1.937e-003 8.589e+007 2.207e+009 1.000e+002 4.173e-001 1.343e-003 
1.939e-003 8.591e+007 2.207e+009 1.000e+002 4.165e-001 1.344e-003 
1.941e-003 8.593e+007 2.207e+009 1.000e+002 4.176e-001 1.347e-003 
1.943e-003 8.595e+007 2.207e+009 1.000e+002 4.175e-001 1.349e-003 
1.946e-003 8.597e+007 2.206e+009 1.000e+002 4.177e-001 1.351e-003 
1.948e-003 8.600e+007 2.206e+009 1.000e+002 4.184e-001 1.353e-003 
1.950e-003 8.601e+007 2.206e+009 1.000e+002 4.188e-001 1.355e-003 
1.953e-003 8.603e+007 2.207e+009 1.000e+002 4.177e-001 1.358e-003 
1.955e-003 8.605e+007 2.206e+009 1.000e+002 4.182e-001 1.360e-003 
1.957e-003 8.608e+007 2.207e+009 1.000e+002 4.191e-001 1.362e-003 
1.959e-003 8.609e+007 2.207e+009 1.000e+002 4.173e-001 1.364e-003 
1.961e-003 8.611e+007 2.207e+009 1.000e+002 4.178e-001 1.366e-003 
1.964e-003 8.613e+007 2.208e+009 1.000e+002 4.195e-001 1.368e-003 
1.966e-003 8.615e+007 2.207e+009 1.000e+002 4.182e-001 1.370e-003 
1.968e-003 8.617e+007 2.207e+009 1.000e+002 4.178e-001 1.372e-003 
1.971e-003 8.619e+007 2.207e+009 1.000e+002 4.186e-001 1.375e-003 
1.973e-003 8.622e+007 2.207e+009 1.000e+002 4.184e-001 1.377e-003 
1.975e-003 8.623e+007 2.207e+009 1.000e+002 4.178e-001 1.379e-003 
1.978e-003 8.625e+007 2.207e+009 1.000e+002 4.187e-001 1.381e-003 
1.980e-003 8.627e+007 2.208e+009 1.000e+002 4.201e-001 1.383e-003 
1.982e-003 8.629e+007 2.208e+009 1.000e+002 4.193e-001 1.386e-003 
1.984e-003 8.631e+007 2.207e+009 1.000e+002 4.185e-001 1.388e-003 
1.987e-003 8.633e+007 2.207e+009 1.000e+002 4.193e-001 1.390e-003 
1.989e-003 8.635e+007 2.207e+009 1.000e+002 4.187e-001 1.392e-003 
1.991e-003 8.637e+007 2.207e+009 1.000e+002 4.188e-001 1.394e-003 
1.993e-003 8.638e+007 2.207e+009 1.000e+002 4.197e-001 1.396e-003 
1.995e-003 8.640e+007 2.207e+009 1.000e+002 4.199e-001 1.397e-003 
1.997e-003 8.642e+007 2.207e+009 1.000e+002 4.186e-001 1.399e-003 
1.999e-003 8.643e+007 2.208e+009 1.000e+002 4.191e-001 1.401e-003 
2.001e-003 8.645e+007 2.207e+009 1.000e+002 4.196e-001 1.403e-003 
2.003e-003 8.647e+007 2.208e+009 1.000e+002 4.200e-001 1.405e-003 
2.006e-003 8.649e+007 2.207e+009 1.000e+002 4.189e-001 1.407e-003 
2.008e-003 8.651e+007 2.207e+009 1.000e+002 4.211e-001 1.410e-003 
2.010e-003 8.653e+007 2.207e+009 1.000e+002 4.202e-001 1.412e-003 
2.013e-003 8.655e+007 2.207e+009 1.000e+002 4.197e-001 1.414e-003 
2.015e-003 8.656e+007 2.207e+009 1.000e+002 4.198e-001 1.416e-003 
2.017e-003 8.658e+007 2.207e+009 1.000e+002 4.202e-001 1.418e-003 
2.019e-003 8.660e+007 2.207e+009 1.000e+002 4.196e-001 1.420e-003 
2.022e-003 8.662e+007 2.207e+009 1.000e+002 4.199e-001 1.422e-003 
2.024e-003 8.664e+007 2.207e+009 1.000e+002 4.205e-001 1.424e-003 
2.026e-003 8.665e+007 2.207e+009 1.000e+002 4.204e-001 1.427e-003 
2.028e-003 8.667e+007 2.207e+009 1.000e+002 4.195e-001 1.429e-003 
2.031e-003 8.669e+007 2.208e+009 1.000e+002 4.213e-001 1.431e-003 
2.033e-003 8.671e+007 2.208e+009 1.000e+002 4.212e-001 1.433e-003 
2.035e-003 8.673e+007 2.208e+009 1.000e+002 4.207e-001 1.435e-003 
2.037e-003 8.674e+007 2.208e+009 1.000e+002 4.210e-001 1.437e-003 
2.039e-003 8.676e+007 2.208e+009 1.000e+002 4.226e-001 1.439e-003 
2.041e-003 8.677e+007 2.207e+009 1.000e+002 4.215e-001 1.441e-003 
2.043e-003 8.679e+007 2.207e+009 1.000e+002 4.206e-001 1.443e-003 
2.046e-003 8.681e+007 2.208e+009 1.000e+002 4.217e-001 1.445e-003 
2.048e-003 8.683e+007 2.207e+009 1.000e+002 4.204e-001 1.448e-003 
2.050e-003 8.685e+007 2.207e+009 1.000e+002 4.207e-001 1.450e-003 
2.053e-003 8.687e+007 2.207e+009 1.000e+002 4.210e-001 1.452e-003 
2.055e-003 8.688e+007 2.206e+009 1.000e+002 4.219e-001 1.454e-003 
2.057e-003 8.690e+007 2.207e+009 1.000e+002 4.212e-001 1.456e-003 
2.059e-003 8.692e+007 2.207e+009 1.000e+002 4.208e-001 1.458e-003 
2.062e-003 8.694e+007 2.207e+009 1.000e+002 4.217e-001 1.460e-003 
2.064e-003 8.695e+007 2.207e+009 1.000e+002 4.216e-001 1.462e-003 
2.066e-003 8.697e+007 2.207e+009 1.000e+002 4.209e-001 1.464e-003 
2.068e-003 8.699e+007 2.207e+009 1.000e+002 4.217e-001 1.467e-003 
2.071e-003 8.700e+007 2.207e+009 1.000e+002 4.217e-001 1.469e-003 
2.073e-003 8.702e+007 2.207e+009 1.000e+002 4.213e-001 1.471e-003 
2.075e-003 8.703e+007 2.207e+009 1.000e+002 4.216e-001 1.473e-003 
2.077e-003 8.705e+007 2.207e+009 1.000e+002 4.217e-001 1.475e-003 
2.079e-003 8.707e+007 2.207e+009 1.000e+002 4.212e-001 1.477e-003 
2.081e-003 8.709e+007 2.207e+009 1.000e+002 4.213e-001 1.479e-003 
2.083e-003 8.710e+007 2.207e+009 1.000e+002 4.225e-001 1.481e-003 
2.086e-003 8.712e+007 2.207e+009 1.000e+002 4.225e-001 1.483e-003 
2.088e-003 8.713e+007 2.207e+009 1.000e+002 4.215e-001 1.485e-003 
2.090e-003 8.715e+007 2.207e+009 1.000e+002 4.223e-001 1.487e-003 
2.092e-003 8.717e+007 2.207e+009 1.000e+002 4.220e-001 1.490e-003 
2.095e-003 8.718e+007 2.208e+009 1.000e+002 4.221e-001 1.492e-003 
2.097e-003 8.720e+007 2.207e+009 1.000e+002 4.219e-001 1.494e-003 
2.099e-003 8.722e+007 2.207e+009 1.000e+002 4.228e-001 1.496e-003 
2.101e-003 8.723e+007 2.207e+009 1.000e+002 4.231e-001 1.498e-003 
2.104e-003 8.725e+007 2.207e+009 1.000e+002 4.217e-001 1.500e-003 
2.106e-003 8.726e+007 2.208e+009 1.000e+002 4.230e-001 1.502e-003 
2.108e-003 8.728e+007 2.207e+009 1.000e+002 4.223e-001 1.504e-003 
2.109e-003 8.729e+007 2.207e+009 1.000e+002 4.230e-001 1.506e-003 
2.112e-003 8.731e+007 2.207e+009 1.000e+002 4.231e-001 1.508e-003 
2.114e-003 8.733e+007 2.207e+009 1.000e+002 4.230e-001 1.510e-003 
2.116e-003 8.734e+007 2.207e+009 1.000e+002 4.235e-001 1.512e-003 
2.118e-003 8.735e+007 2.208e+009 1.000e+002 4.225e-001 1.514e-003 
2.120e-003 8.737e+007 2.207e+009 1.000e+002 4.226e-001 1.516e-003 
2.123e-003 8.739e+007 2.208e+009 1.000e+002 4.227e-001 1.518e-003 
2.125e-003 8.741e+007 2.207e+009 1.000e+002 4.223e-001 1.520e-003 
2.127e-003 8.742e+007 2.208e+009 1.000e+002 4.228e-001 1.522e-003 
2.129e-003 8.744e+007 2.208e+009 1.000e+002 4.243e-001 1.524e-003 
2.131e-003 8.745e+007 2.208e+009 1.000e+002 4.240e-001 1.526e-003 
2.133e-003 8.746e+007 2.207e+009 1.000e+002 4.226e-001 1.528e-003 
2.135e-003 8.748e+007 2.208e+009 1.000e+002 4.234e-001 1.530e-003 
2.137e-003 8.749e+007 2.208e+009 1.000e+002 4.229e-001 1.532e-003 
2.140e-003 8.751e+007 2.207e+009 1.000e+002 4.229e-001 1.534e-003 
2.142e-003 8.753e+007 2.207e+009 1.000e+002 4.231e-001 1.537e-003 
2.144e-003 8.754e+007 2.207e+009 1.000e+002 4.238e-001 1.539e-003 
2.146e-003 8.756e+007 2.207e+009 1.000e+002 4.238e-001 1.541e-003 
2.149e-003 8.757e+007 2.208e+009 1.000e+002 4.232e-001 1.543e-003 
2.151e-003 8.759e+007 2.207e+009 1.000e+002 4.240e-001 1.545e-003 
2.153e-003 8.760e+007 2.207e+009 1.000e+002 4.239e-001 1.547e-003 
2.155e-003 8.762e+007 2.207e+009 1.000e+002 4.236e-001 1.549e-003 
2.157e-003 8.763e+007 2.207e+009 1.000e+002 4.234e-001 1.551e-003 
2.160e-003 8.765e+007 2.208e+009 1.000e+002 4.238e-001 1.553e-003 
2.162e-003 8.766e+007 2.208e+009 1.000e+002 4.248e-001 1.555e-003 
2.164e-003 8.768e+007 2.207e+009 1.000e+002 4.237e-001 1.557e-003 
2.166e-003 8.769e+007 2.207e+009 1.000e+002 4.240e-001 1.559e-003 
2.168e-003 8.771e+007 2.208e+009 1.000e+002 4.247e-001 1.561e-003 
2.170e-003 8.772e+007 2.208e+009 1.000e+002 4.242e-001 1.564e-003 
2.172e-003 8.773e+007 2.207e+009 1.000e+002 4.238e-001 1.566e-003 
2.174e-003 8.775e+007 2.207e+009 1.000e+002 4.245e-001 1.568e-003 
2.176e-003 8.776e+007 2.208e+009 1.000e+002 4.259e-001 1.569e-003 
2.179e-003 8.778e+007 2.207e+009 1.000e+002 4.243e-001 1.572e-003 
2.180e-003 8.779e+007 2.208e+009 1.000e+002 4.256e-001 1.573e-003 
2.183e-003 8.781e+007 2.207e+009 1.000e+002 4.245e-001 1.576e-003 
2.185e-003 8.782e+007 2.207e+009 1.000e+002 4.244e-001 1.578e-003 
2.187e-003 8.784e+007 2.207e+009 1.000e+002 4.242e-001 1.580e-003 
2.190e-003 8.785e+007 2.207e+009 1.000e+002 4.251e-001 1.582e-003 
2.192e-003 8.787e+007 2.207e+009 1.000e+002 4.245e-001 1.584e-003 
2.194e-003 8.788e+007 2.207e+009 1.000e+002 4.247e-001 1.586e-003 
2.197e-003 8.790e+007 2.207e+009 1.000e+002 4.253e-001 1.589e-003 
2.199e-003 8.791e+007 2.207e+009 1.000e+002 4.256e-001 1.591e-003 
2.201e-003 8.792e+007 2.207e+009 1.000e+002 4.255e-001 1.593e-003 
2.203e-003 8.794e+007 2.207e+009 1.000e+002 4.254e-001 1.595e-003 
2.205e-003 8.795e+007 2.208e+009 1.000e+002 4.269e-001 1.597e-003 
2.207e-003 8.796e+007 2.207e+009 1.000e+002 4.248e-001 1.599e-003 
2.209e-003 8.798e+007 2.207e+009 1.000e+002 4.251e-001 1.601e-003 
2.211e-003 8.799e+007 2.207e+009 1.000e+002 4.249e-001 1.603e-003 
2.214e-003 8.800e+007 2.207e+009 1.000e+002 4.254e-001 1.605e-003 
2.216e-003 8.802e+007 2.207e+009 1.000e+002 4.252e-001 1.607e-003 
2.218e-003 8.804e+007 2.207e+009 1.000e+002 4.258e-001 1.609e-003 
2.220e-003 8.805e+007 2.207e+009 1.000e+002 4.260e-001 1.611e-003 
2.223e-003 8.806e+007 2.207e+009 1.000e+002 4.256e-001 1.614e-003 
2.225e-003 8.808e+007 2.207e+009 1.000e+002 4.258e-001 1.616e-003 
2.227e-003 8.809e+007 2.208e+009 1.000e+002 4.268e-001 1.618e-003 
2.229e-003 8.810e+007 2.207e+009 1.000e+002 4.259e-001 1.619e-003 
2.231e-003 8.811e+007 2.209e+009 1.000e+002 4.255e-001 1.621e-003 
2.233e-003 8.813e+007 2.207e+009 1.000e+002 4.259e-001 1.624e-003 
2.235e-003 8.814e+007 2.207e+009 1.000e+002 4.270e-001 1.626e-003 
2.238e-003 8.816e+007 2.208e+009 1.000e+002 4.245e-001 1.628e-003 
2.240e-003 8.817e+007 2.208e+009 1.000e+002 4.259e-001 1.630e-003 
2.242e-003 8.818e+007 2.208e+009 1.000e+002 4.269e-001 1.632e-003 
2.244e-003 8.819e+007 2.207e+009 1.000e+002 4.255e-001 1.634e-003 
2.246e-003 8.821e+007 2.207e+009 1.000e+002 4.257e-001 1.636e-003 
2.248e-003 8.822e+007 2.207e+009 1.000e+002 4.265e-001 1.638e-003 
2.251e-003 8.824e+007 2.208e+009 1.000e+002 4.267e-001 1.640e-003 
2.253e-003 8.825e+007 2.207e+009 1.000e+002 4.254e-001 1.642e-003 
2.255e-003 8.826e+007 2.207e+009 1.000e+002 4.258e-001 1.644e-003 
2.257e-003 8.827e+007 2.207e+009 1.000e+002 4.264e-001 1.646e-003 
2.259e-003 8.829e+007 2.207e+009 1.000e+002 4.262e-001 1.648e-003 
2.261e-003 8.830e+007 2.208e+009 1.000e+002 4.267e-001 1.650e-003 
2.263e-003 8.831e+007 2.207e+009 1.000e+002 4.270e-001 1.652e-003 
2.265e-003 8.832e+007 2.207e+009 1.000e+002 4.271e-001 1.654e-003 
2.267e-003 8.834e+007 2.207e+009 1.000e+002 4.256e-001 1.656e-003 
2.268e-003 8.834e+007 2.215e+009 1.000e+002 4.212e-001 1.657e-003 
2.269e-003 8.835e+007 2.231e+009 1.000e+002 4.063e-001 1.658e-003 
2.270e-003 8.835e+007 2.247e+009 1.000e+002 3.963e-001 1.659e-003 
2.270e-003 8.836e+007 2.262e+009 1.000e+002 3.860e-001 1.659e-003 
2.271e-003 8.836e+007 2.279e+009 1.000e+002 3.864e-001 1.660e-003 
2.272e-003 8.837e+007 2.298e+009 1.000e+002 3.645e-001 1.661e-003 
2.273e-003 8.837e+007 2.255e+009 1.000e+002 3.933e-001 1.661e-003 
2.273e-003 8.837e+007 2.248e+009 1.000e+002 3.955e-001 1.662e-003 
2.274e-003 8.838e+007 2.246e+009 1.000e+002 3.974e-001 1.663e-003 
2.275e-003 8.838e+007 2.242e+009 1.000e+002 3.992e-001 1.664e-003 
2.276e-003 8.839e+007 2.239e+009 1.000e+002 4.022e-001 1.664e-003 
2.276e-003 8.839e+007 2.238e+009 1.000e+002 4.028e-001 1.665e-003 
2.277e-003 8.840e+007 2.235e+009 1.000e+002 4.052e-001 1.666e-003 
2.278e-003 8.840e+007 2.234e+009 1.000e+002 4.072e-001 1.667e-003 
2.279e-003 8.841e+007 2.232e+009 1.000e+002 4.092e-001 1.667e-003 
2.279e-003 8.841e+007 2.230e+009 1.000e+002 4.105e-001 1.668e-003 
2.280e-003 8.841e+007 2.228e+009 1.000e+002 4.116e-001 1.669e-003 
2.281e-003 8.842e+007 2.227e+009 1.000e+002 4.121e-001 1.669e-003 
2.282e-003 8.842e+007 2.226e+009 1.000e+002 4.126e-001 1.670e-003 
2.282e-003 8.843e+007 2.224e+009 1.000e+002 4.141e-001 1.671e-003 
2.283e-003 8.843e+007 2.222e+009 1.000e+002 4.152e-001 1.672e-003 
2.284e-003 8.844e+007 2.211e+009 1.000e+002 4.229e-001 1.672e-003 
2.285e-003 8.844e+007 2.214e+009 1.000e+002 4.197e-001 1.673e-003 
2.285e-003 8.845e+007 2.223e+009 1.000e+002 4.135e-001 1.674e-003 
2.286e-003 8.845e+007 2.226e+009 1.000e+002 4.128e-001 1.674e-003 
2.287e-003 8.845e+007 2.219e+009 1.000e+002 4.194e-001 1.675e-003 
2.288e-003 8.846e+007 2.216e+009 1.000e+002 4.211e-001 1.676e-003 
2.288e-003 8.846e+007 2.213e+009 1.000e+002 4.237e-001 1.677e-003 
2.289e-003 8.847e+007 2.210e+009 1.000e+002 4.249e-001 1.677e-003 
2.290e-003 8.847e+007 2.208e+009 1.000e+002 4.263e-001 1.678e-003 
2.292e-003 8.849e+007 2.207e+009 1.000e+002 4.276e-001 1.680e-003 
2.294e-003 8.850e+007 2.207e+009 1.000e+002 4.276e-001 1.682e-003 
2.296e-003 8.851e+007 2.208e+009 1.000e+002 4.258e-001 1.684e-003 
2.297e-003 8.851e+007 2.208e+009 1.000e+002 4.265e-001 1.685e-003 
2.298e-003 8.852e+007 2.209e+009 1.000e+002 4.245e-001 1.686e-003 
2.299e-003 8.852e+007 2.211e+009 1.000e+002 4.240e-001 1.687e-003 
2.300e-003 8.853e+007 2.212e+009 1.000e+002 4.273e-001 1.687e-003 
2.300e-003 8.853e+007 2.213e+009 1.000e+002 4.242e-001 1.688e-003 
2.301e-003 8.854e+007 2.214e+009 1.000e+002 4.216e-001 1.689e-003 
2.302e-003 8.854e+007 2.212e+009 1.000e+002 4.220e-001 1.689e-003 
2.302e-003 8.854e+007 2.211e+009 1.000e+002 4.280e-001 1.690e-003 
2.305e-003 8.856e+007 2.209e+009 1.000e+002 4.273e-001 1.692e-003 
2.307e-003 8.857e+007 2.207e+009 1.000e+002 4.272e-001 1.694e-003 
2.309e-003 8.858e+007 2.207e+009 1.000e+002 4.280e-001 1.696e-003 
2.311e-003 8.859e+007 2.207e+009 1.000e+002 4.271e-001 1.698e-003 
2.313e-003 8.860e+007 2.207e+009 1.000e+002 4.268e-001 1.700e-003 
2.314e-003 8.861e+007 2.209e+009 1.000e+002 4.265e-001 1.701e-003 
2.314e-003 8.861e+007 2.218e+009 1.000e+002 4.188e-001 1.701e-003 
2.315e-003 8.862e+007 2.214e+009 1.000e+002 4.217e-001 1.702e-003 
2.316e-003 8.862e+007 2.224e+009 1.000e+002 4.137e-001 1.703e-003 
2.316e-003 8.862e+007 2.218e+009 1.000e+002 4.184e-001 1.703e-003 
2.317e-003 8.863e+007 2.223e+009 1.000e+002 4.240e-001 1.704e-003 
2.318e-003 8.864e+007 2.209e+009 1.000e+002 4.275e-001 1.705e-003 
2.321e-003 8.865e+007 2.195e+009 1.000e+002 4.295e-001 1.707e-003 
2.323e-003 8.866e+007 2.191e+009 1.000e+002 4.318e-001 1.710e-003 
2.325e-003 8.867e+007 2.187e+009 1.000e+002 4.328e-001 1.711e-003 
2.326e-003 8.868e+007 2.185e+009 1.000e+002 4.314e-001 1.712e-003 
2.327e-003 8.868e+007 2.186e+009 1.000e+002 4.296e-001 1.713e-003 
2.328e-003 8.869e+007 2.181e+009 1.000e+002 4.311e-001 1.714e-003 
2.329e-003 8.869e+007 2.183e+009 1.000e+002 4.308e-001 1.715e-003 
2.329e-003 8.870e+007 2.207e+009 1.000e+002 4.230e-001 1.716e-003 
2.330e-003 8.870e+007 2.229e+009 1.000e+002 4.191e-001 1.717e-003 
2.331e-003 8.871e+007 2.262e+009 1.000e+002 4.080e-001 1.718e-003 
2.332e-003 8.871e+007 2.289e+009 1.000e+002 4.047e-001 1.718e-003 
2.333e-003 8.872e+007 2.283e+009 1.000e+002 4.144e-001 1.719e-003 
2.335e-003 8.873e+007 2.243e+009 1.000e+002 4.213e-001 1.721e-003 
2.337e-003 8.874e+007 2.222e+009 1.000e+002 4.252e-001 1.723e-003 
2.340e-003 8.875e+007 2.214e+009 1.000e+002 4.279e-001 1.726e-003 
2.341e-003 8.876e+007 2.212e+009 1.000e+002 4.262e-001 1.727e-003 
2.342e-003 8.877e+007 2.213e+009 1.000e+002 4.242e-001 1.728e-003 
2.343e-003 8.877e+007 2.215e+009 1.000e+002 4.226e-001 1.729e-003 
2.344e-003 8.878e+007 2.215e+009 1.000e+002 4.227e-001 1.730e-003 
2.345e-003 8.879e+007 2.213e+009 1.000e+002 4.238e-001 1.731e-003 
2.346e-003 8.879e+007 2.217e+009 1.000e+002 4.280e-001 1.732e-003 
2.348e-003 8.880e+007 2.210e+009 1.000e+002 4.268e-001 1.734e-003 
2.350e-003 8.881e+007 2.210e+009 1.000e+002 4.274e-001 1.736e-003 
2.352e-003 8.883e+007 2.210e+009 1.000e+002 4.275e-001 1.738e-003 
2.354e-003 8.884e+007 2.210e+009 1.000e+002 4.272e-001 1.740e-003 
2.355e-003 8.884e+007 2.212e+009 1.000e+002 4.258e-001 1.741e-003 
2.356e-003 8.885e+007 2.213e+009 1.000e+002 4.250e-001 1.741e-003 
2.357e-003 8.885e+007 2.211e+009 1.000e+002 4.257e-001 1.742e-003 
2.358e-003 8.886e+007 2.209e+009 1.000e+002 4.270e-001 1.743e-003 
2.359e-003 8.886e+007 2.221e+009 1.000e+002 4.190e-001 1.744e-003 
2.360e-003 8.887e+007 2.206e+009 1.000e+002 4.272e-001 1.745e-003 
2.361e-003 8.887e+007 2.216e+009 1.000e+002 4.205e-001 1.746e-003 
2.362e-003 8.888e+007 2.227e+009 1.000e+002 4.114e-001 1.747e-003 
2.363e-003 8.889e+007 2.229e+009 1.000e+002 4.239e-001 1.748e-003 
2.364e-003 8.889e+007 2.211e+009 1.000e+002 4.284e-001 1.750e-003 
2.367e-003 8.891e+007 2.209e+009 1.000e+002 4.286e-001 1.752e-003 
2.369e-003 8.892e+007 2.209e+009 1.000e+002 4.289e-001 1.754e-003 
2.370e-003 8.892e+007 2.210e+009 1.000e+002 4.282e-001 1.755e-003 
2.370e-003 8.893e+007 2.217e+009 1.000e+002 4.213e-001 1.755e-003 
2.371e-003 8.893e+007 2.213e+009 1.000e+002 4.238e-001 1.756e-003 
2.372e-003 8.893e+007 2.214e+009 1.000e+002 4.221e-001 1.757e-003 
2.372e-003 8.894e+007 2.212e+009 1.000e+002 4.237e-001 1.757e-003 
2.373e-003 8.894e+007 2.210e+009 1.000e+002 4.245e-001 1.758e-003 
2.374e-003 8.894e+007 2.212e+009 1.000e+002 4.230e-001 1.759e-003 
2.374e-003 8.895e+007 2.210e+009 1.000e+002 4.251e-001 1.759e-003 
2.375e-003 8.895e+007 2.212e+009 1.000e+002 4.281e-001 1.760e-003 
2.376e-003 8.896e+007 2.217e+009 1.000e+002 4.213e-001 1.760e-003 
2.376e-003 8.896e+007 2.214e+009 1.000e+002 4.216e-001 1.761e-003 
2.377e-003 8.896e+007 2.229e+009 1.000e+002 4.260e-001 1.762e-003 
2.378e-003 8.897e+007 2.213e+009 1.000e+002 4.287e-001 1.763e-003 
2.380e-003 8.898e+007 2.209e+009 1.000e+002 4.284e-001 1.764e-003 
2.382e-003 8.899e+007 2.209e+009 1.000e+002 4.294e-001 1.767e-003 
2.383e-003 8.899e+007 2.209e+009 1.000e+002 4.289e-001 1.768e-003 
2.384e-003 8.900e+007 2.209e+009 1.000e+002 4.285e-001 1.769e-003 
2.385e-003 8.900e+007 2.215e+009 1.000e+002 4.240e-001 1.770e-003 
2.386e-003 8.901e+007 2.213e+009 1.000e+002 4.236e-001 1.771e-003 
2.387e-003 8.901e+007 2.215e+009 1.000e+002 4.228e-001 1.771e-003 
2.388e-003 8.902e+007 2.212e+009 1.000e+002 4.243e-001 1.772e-003 
2.389e-003 8.902e+007 2.213e+009 1.000e+002 4.262e-001 1.773e-003 
2.390e-003 8.903e+007 2.222e+009 1.000e+002 4.169e-001 1.774e-003 
2.391e-003 8.903e+007 2.221e+009 1.000e+002 4.164e-001 1.775e-003 
2.391e-003 8.904e+007 2.223e+009 1.000e+002 4.143e-001 1.776e-003 
2.392e-003 8.904e+007 2.227e+009 1.000e+002 4.223e-001 1.776e-003 
2.394e-003 8.905e+007 2.212e+009 1.000e+002 4.295e-001 1.778e-003 
2.396e-003 8.906e+007 2.209e+009 1.000e+002 4.293e-001 1.780e-003 
2.398e-003 8.907e+007 2.208e+009 1.000e+002 4.303e-001 1.781e-003 
2.398e-003 8.907e+007 2.210e+009 1.000e+002 4.279e-001 1.782e-003 
2.399e-003 8.908e+007 2.211e+009 1.000e+002 4.273e-001 1.783e-003 
2.400e-003 8.908e+007 2.211e+009 1.000e+002 4.256e-001 1.784e-003 
2.401e-003 8.908e+007 2.215e+009 1.000e+002 4.223e-001 1.785e-003 
2.401e-003 8.909e+007 2.209e+009 1.000e+002 4.263e-001 1.785e-003 
2.402e-003 8.909e+007 2.210e+009 1.000e+002 4.263e-001 1.786e-003 
2.403e-003 8.910e+007 2.220e+009 1.000e+002 4.189e-001 1.787e-003 
2.404e-003 8.910e+007 2.218e+009 1.000e+002 4.190e-001 1.788e-003 
2.405e-003 8.911e+007 2.216e+009 1.000e+002 4.204e-001 1.788e-003 
2.405e-003 8.911e+007 2.210e+009 1.000e+002 4.235e-001 1.789e-003 
2.406e-003 8.911e+007 2.213e+009 1.000e+002 4.214e-001 1.790e-003 
2.407e-003 8.912e+007 2.225e+009 1.000e+002 4.294e-001 1.791e-003 
2.409e-003 8.913e+007 2.210e+009 1.000e+002 4.301e-001 1.792e-003 
2.411e-003 8.914e+007 2.209e+009 1.000e+002 4.303e-001 1.794e-003 
2.413e-003 8.915e+007 2.209e+009 1.000e+002 4.291e-001 1.796e-003 
2.413e-003 8.915e+007 2.215e+009 1.000e+002 4.244e-001 1.797e-003 
2.414e-003 8.915e+007 2.215e+009 1.000e+002 4.262e-001 1.797e-003 
2.415e-003 8.916e+007 2.210e+009 1.000e+002 4.292e-001 1.798e-003 
2.415e-003 8.916e+007 2.210e+009 1.000e+002 4.261e-001 1.799e-003 
2.416e-003 8.917e+007 2.208e+009 1.000e+002 4.272e-001 1.800e-003 
2.417e-003 8.917e+007 2.226e+009 1.000e+002 4.220e-001 1.801e-003 
2.418e-003 8.917e+007 2.211e+009 1.000e+002 4.272e-001 1.801e-003 
2.419e-003 8.918e+007 2.212e+009 1.000e+002 4.252e-001 1.802e-003 
2.420e-003 8.918e+007 2.218e+009 1.000e+002 4.199e-001 1.803e-003 
2.421e-003 8.919e+007 2.217e+009 1.000e+002 4.198e-001 1.804e-003 
2.422e-003 8.919e+007 2.223e+009 1.000e+002 4.144e-001 1.805e-003 
2.423e-003 8.920e+007 2.213e+009 1.000e+002 4.299e-001 1.806e-003 
2.425e-003 8.921e+007 2.209e+009 1.000e+002 4.300e-001 1.808e-003 
2.427e-003 8.922e+007 2.209e+009 1.000e+002 4.302e-001 1.810e-003 
2.428e-003 8.922e+007 2.209e+009 1.000e+002 4.300e-001 1.811e-003 
2.428e-003 8.922e+007 2.209e+009 1.000e+002 4.287e-001 1.811e-003 
2.429e-003 8.923e+007 2.215e+009 1.000e+002 4.240e-001 1.812e-003 
2.430e-003 8.923e+007 2.210e+009 1.000e+002 4.280e-001 1.813e-003 
2.431e-003 8.924e+007 2.225e+009 1.000e+002 4.212e-001 1.813e-003 
2.431e-003 8.924e+007 2.205e+009 1.000e+002 4.291e-001 1.814e-003 
2.432e-003 8.924e+007 2.216e+009 1.000e+002 4.216e-001 1.815e-003 
2.433e-003 8.925e+007 2.235e+009 1.000e+002 4.088e-001 1.816e-003 
2.434e-003 8.925e+007 2.242e+009 1.000e+002 4.153e-001 1.817e-003 
2.435e-003 8.926e+007 2.245e+009 1.000e+002 4.069e-001 1.818e-003 
2.436e-003 8.926e+007 2.235e+009 1.000e+002 4.051e-001 1.819e-003 
2.437e-003 8.927e+007 2.239e+009 1.000e+002 4.170e-001 1.820e-003 
2.438e-003 8.927e+007 2.227e+009 1.000e+002 4.258e-001 1.821e-003 
2.439e-003 8.928e+007 2.221e+009 1.000e+002 4.255e-001 1.821e-003 
2.440e-003 8.928e+007 2.217e+009 1.000e+002 4.251e-001 1.822e-003 
2.441e-003 8.929e+007 2.214e+009 1.000e+002 4.277e-001 1.823e-003 
2.442e-003 8.929e+007 2.209e+009 1.000e+002 4.302e-001 1.824e-003 
2.443e-003 8.929e+007 2.210e+009 1.000e+002 4.291e-001 1.825e-003 
2.444e-003 8.930e+007 2.209e+009 1.000e+002 4.283e-001 1.826e-003 
2.444e-003 8.930e+007 2.212e+009 1.000e+002 4.271e-001 1.827e-003 
2.445e-003 8.931e+007 2.214e+009 1.000e+002 4.308e-001 1.827e-003 
2.446e-003 8.931e+007 2.209e+009 1.000e+002 4.296e-001 1.828e-003 
2.446e-003 8.931e+007 2.219e+009 1.000e+002 4.320e-001 1.828e-003 
2.447e-003 8.932e+007 2.209e+009 1.000e+002 4.276e-001 1.829e-003 
2.448e-003 8.932e+007 2.206e+009 1.000e+002 4.292e-001 1.830e-003 
2.449e-003 8.933e+007 2.208e+009 1.000e+002 4.262e-001 1.831e-003 
2.450e-003 8.933e+007 2.220e+009 1.000e+002 4.186e-001 1.832e-003 
2.450e-003 8.933e+007 2.227e+009 1.000e+002 4.237e-001 1.832e-003 
2.452e-003 8.934e+007 2.212e+009 1.000e+002 4.301e-001 1.834e-003 
2.454e-003 8.935e+007 2.209e+009 1.000e+002 4.308e-001 1.836e-003 
2.456e-003 8.936e+007 2.209e+009 1.000e+002 4.308e-001 1.838e-003 
2.457e-003 8.936e+007 2.210e+009 1.000e+002 4.289e-001 1.839e-003 
2.458e-003 8.937e+007 2.209e+009 1.000e+002 4.313e-001 1.840e-003 
2.459e-003 8.937e+007 2.214e+009 1.000e+002 4.258e-001 1.841e-003 
2.460e-003 8.938e+007 2.208e+009 1.000e+002 4.285e-001 1.841e-003 
2.460e-003 8.938e+007 2.214e+009 1.000e+002 4.240e-001 1.842e-003 
2.461e-003 8.938e+007 2.221e+009 1.000e+002 4.189e-001 1.843e-003 
2.462e-003 8.939e+007 2.209e+009 1.000e+002 4.271e-001 1.844e-003 
2.463e-003 8.939e+007 2.218e+009 1.000e+002 4.206e-001 1.845e-003 
2.464e-003 8.940e+007 2.211e+009 1.000e+002 4.242e-001 1.846e-003 
2.465e-003 8.940e+007 2.216e+009 1.000e+002 4.209e-001 1.846e-003 
2.466e-003 8.941e+007 2.230e+009 1.000e+002 4.107e-001 1.847e-003 
2.466e-003 8.941e+007 2.226e+009 1.000e+002 4.153e-001 1.848e-003 
2.467e-003 8.942e+007 2.221e+009 1.000e+002 4.316e-001 1.849e-003 
2.469e-003 8.942e+007 2.211e+009 1.000e+002 4.312e-001 1.851e-003 
2.471e-003 8.943e+007 2.209e+009 1.000e+002 4.300e-001 1.853e-003 
2.472e-003 8.943e+007 2.213e+009 1.000e+002 4.279e-001 1.853e-003 
2.472e-003 8.944e+007 2.210e+009 1.000e+002 4.294e-001 1.854e-003 
2.473e-003 8.944e+007 2.208e+009 1.000e+002 4.289e-001 1.855e-003 
2.475e-003 8.945e+007 2.206e+009 1.000e+002 4.295e-001 1.856e-003 
2.475e-003 8.945e+007 2.206e+009 1.000e+002 4.300e-001 1.857e-003 
2.476e-003 8.946e+007 2.206e+009 1.000e+002 4.302e-001 1.857e-003 
2.477e-003 8.946e+007 2.210e+009 1.000e+002 4.317e-001 1.858e-003 
2.477e-003 8.946e+007 2.216e+009 1.000e+002 4.254e-001 1.859e-003 
2.478e-003 8.946e+007 2.215e+009 1.000e+002 4.245e-001 1.859e-003 
2.478e-003 8.947e+007 2.209e+009 1.000e+002 4.287e-001 1.860e-003 
2.479e-003 8.947e+007 2.206e+009 1.000e+002 4.269e-001 1.860e-003 
2.479e-003 8.947e+007 2.206e+009 1.000e+002 4.289e-001 1.861e-003 
2.480e-003 8.948e+007 2.209e+009 1.000e+002 4.234e-001 1.861e-003 
2.480e-003 8.948e+007 2.212e+009 1.000e+002 4.206e-001 1.862e-003 
2.481e-003 8.948e+007 2.213e+009 1.000e+002 4.185e-001 1.862e-003 
2.481e-003 8.948e+007 2.221e+009 1.000e+002 4.199e-001 1.863e-003 
2.482e-003 8.949e+007 2.241e+009 1.000e+002 4.225e-001 1.863e-003 
2.483e-003 8.949e+007 2.224e+009 1.000e+002 4.322e-001 1.864e-003 
2.484e-003 8.949e+007 2.212e+009 1.000e+002 4.318e-001 1.865e-003 
2.486e-003 8.950e+007 2.210e+009 1.000e+002 4.314e-001 1.867e-003 
2.487e-003 8.950e+007 2.213e+009 1.000e+002 4.286e-001 1.868e-003 
2.488e-003 8.951e+007 2.212e+009 1.000e+002 4.287e-001 1.868e-003 
2.489e-003 8.951e+007 2.215e+009 1.000e+002 4.269e-001 1.869e-003 
2.490e-003 8.952e+007 2.209e+009 1.000e+002 4.296e-001 1.870e-003 
2.491e-003 8.952e+007 2.214e+009 1.000e+002 4.257e-001 1.871e-003 
2.492e-003 8.953e+007 2.207e+009 1.000e+002 4.308e-001 1.872e-003 
2.493e-003 8.953e+007 2.215e+009 1.000e+002 4.315e-001 1.873e-003 
2.493e-003 8.953e+007 2.209e+009 1.000e+002 4.307e-001 1.874e-003 
2.495e-003 8.954e+007 2.208e+009 1.000e+002 4.312e-001 1.876e-003 
2.498e-003 8.955e+007 2.208e+009 1.000e+002 4.311e-001 1.878e-003 
2.500e-003 8.956e+007 2.208e+009 1.000e+002 4.319e-001 1.880e-003 
2.501e-003 8.957e+007 2.210e+009 1.000e+002 4.304e-001 1.881e-003 
2.502e-003 8.957e+007 2.209e+009 1.000e+002 4.315e-001 1.882e-003 
2.503e-003 8.958e+007 2.208e+009 1.000e+002 4.296e-001 1.883e-003 
2.504e-003 8.958e+007 2.214e+009 1.000e+002 4.266e-001 1.884e-003 
2.505e-003 8.958e+007 2.212e+009 1.000e+002 4.268e-001 1.885e-003 
2.506e-003 8.959e+007 2.207e+009 1.000e+002 4.303e-001 1.886e-003 
2.507e-003 8.959e+007 2.212e+009 1.000e+002 4.245e-001 1.887e-003 
2.508e-003 8.960e+007 2.217e+009 1.000e+002 4.275e-001 1.888e-003 
2.508e-003 8.960e+007 2.216e+009 1.000e+002 4.242e-001 1.889e-003 
2.509e-003 8.961e+007 2.223e+009 1.000e+002 4.269e-001 1.889e-003 
2.510e-003 8.961e+007 2.213e+009 1.000e+002 4.279e-001 1.890e-003 
2.511e-003 8.961e+007 2.217e+009 1.000e+002 4.305e-001 1.891e-003 
2.513e-003 8.962e+007 2.209e+009 1.000e+002 4.319e-001 1.893e-003 
2.515e-003 8.963e+007 2.209e+009 1.000e+002 4.319e-001 1.895e-003 
2.515e-003 8.963e+007 2.210e+009 1.000e+002 4.306e-001 1.896e-003 
2.516e-003 8.964e+007 2.212e+009 1.000e+002 4.289e-001 1.896e-003 
2.517e-003 8.964e+007 2.208e+009 1.000e+002 4.316e-001 1.897e-003 
2.518e-003 8.965e+007 2.213e+009 1.000e+002 4.324e-001 1.898e-003 
2.519e-003 8.965e+007 2.207e+009 1.000e+002 4.307e-001 1.899e-003 
2.520e-003 8.965e+007 2.211e+009 1.000e+002 4.298e-001 1.900e-003 
2.521e-003 8.966e+007 2.220e+009 1.000e+002 4.259e-001 1.901e-003 
2.522e-003 8.966e+007 2.214e+009 1.000e+002 4.260e-001 1.902e-003 
2.523e-003 8.967e+007 2.215e+009 1.000e+002 4.242e-001 1.903e-003 
2.524e-003 8.967e+007 2.215e+009 1.000e+002 4.232e-001 1.903e-003 
2.524e-003 8.967e+007 2.217e+009 1.000e+002 4.218e-001 1.904e-003 
2.525e-003 8.968e+007 2.219e+009 1.000e+002 4.257e-001 1.905e-003 
2.527e-003 8.968e+007 2.212e+009 1.000e+002 4.317e-001 1.906e-003 
2.529e-003 8.969e+007 2.210e+009 1.000e+002 4.320e-001 1.909e-003 
2.530e-003 8.970e+007 2.209e+009 1.000e+002 4.317e-001 1.910e-003 
2.531e-003 8.970e+007 2.211e+009 1.000e+002 4.305e-001 1.911e-003 
2.532e-003 8.970e+007 2.213e+009 1.000e+002 4.287e-001 1.911e-003 
2.532e-003 8.971e+007 2.210e+009 1.000e+002 4.294e-001 1.912e-003 
2.533e-003 8.971e+007 2.210e+009 1.000e+002 4.309e-001 1.913e-003 
2.534e-003 8.971e+007 2.209e+009 1.000e+002 4.314e-001 1.913e-003 
2.535e-003 8.972e+007 2.215e+009 1.000e+002 4.264e-001 1.914e-003 
2.536e-003 8.972e+007 2.215e+009 1.000e+002 4.251e-001 1.915e-003 
2.537e-003 8.973e+007 2.211e+009 1.000e+002 4.333e-001 1.916e-003 
2.538e-003 8.973e+007 2.213e+009 1.000e+002 4.323e-001 1.917e-003 
2.539e-003 8.973e+007 2.212e+009 1.000e+002 4.288e-001 1.918e-003 
2.539e-003 8.974e+007 2.211e+009 1.000e+002 4.281e-001 1.919e-003 
2.540e-003 8.974e+007 2.229e+009 1.000e+002 4.274e-001 1.919e-003 
2.541e-003 8.974e+007 2.256e+009 1.000e+002 4.104e-001 1.920e-003 
2.542e-003 8.975e+007 2.271e+009 1.000e+002 3.924e-001 1.921e-003 
2.542e-003 8.975e+007 2.292e+009 1.000e+002 3.779e-001 1.922e-003 
2.543e-003 8.975e+007 2.315e+009 1.000e+002 3.703e-001 1.922e-003 
2.544e-003 8.976e+007 2.337e+009 1.000e+002 3.336e-001 1.923e-003 
2.545e-003 8.976e+007 2.361e+009 1.000e+002 3.182e-001 1.924e-003 
2.546e-003 8.976e+007 2.223e+009 1.000e+002 4.256e-001 1.925e-003 
2.546e-003 8.977e+007 2.225e+009 1.000e+002 4.183e-001 1.925e-003 
2.547e-003 8.977e+007 2.240e+009 1.000e+002 4.145e-001 1.926e-003 
2.548e-003 8.977e+007 2.259e+009 1.000e+002 3.920e-001 1.927e-003 
2.549e-003 8.978e+007 2.229e+009 1.000e+002 4.153e-001 1.928e-003 
2.550e-003 8.978e+007 2.234e+009 1.000e+002 4.105e-001 1.929e-003 
2.550e-003 8.978e+007 2.223e+009 1.000e+002 4.165e-001 1.929e-003 
2.551e-003 8.979e+007 2.225e+009 1.000e+002 4.175e-001 1.930e-003 
2.552e-003 8.979e+007 2.242e+009 1.000e+002 4.209e-001 1.931e-003 
2.553e-003 8.979e+007 2.270e+009 1.000e+002 3.854e-001 1.932e-003 
2.553e-003 8.980e+007 2.294e+009 1.000e+002 3.751e-001 1.932e-003 
2.554e-003 8.980e+007 2.312e+009 1.000e+002 3.715e-001 1.933e-003 
2.555e-003 8.981e+007 2.341e+009 1.000e+002 3.404e-001 1.934e-003 
2.556e-003 8.981e+007 2.336e+009 1.000e+002 3.452e-001 1.935e-003 
2.557e-003 8.981e+007 2.219e+009 1.000e+002 4.213e-001 1.935e-003 
2.557e-003 8.982e+007 2.207e+009 1.000e+002 4.262e-001 1.936e-003 
2.558e-003 8.982e+007 2.216e+009 1.000e+002 4.210e-001 1.937e-003 
2.559e-003 8.982e+007 2.219e+009 1.000e+002 4.189e-001 1.938e-003 
2.560e-003 8.983e+007 2.221e+009 1.000e+002 4.166e-001 1.938e-003 
2.560e-003 8.983e+007 2.235e+009 1.000e+002 4.305e-001 1.939e-003 
2.561e-003 8.983e+007 2.218e+009 1.000e+002 4.281e-001 1.940e-003 
2.562e-003 8.984e+007 2.216e+009 1.000e+002 4.268e-001 1.941e-003 
2.563e-003 8.984e+007 2.210e+009 1.000e+002 4.294e-001 1.942e-003 
2.564e-003 8.985e+007 2.221e+009 1.000e+002 4.233e-001 1.943e-003 
2.565e-003 8.985e+007 2.217e+009 1.000e+002 4.242e-001 1.944e-003 
2.566e-003 8.985e+007 2.219e+009 1.000e+002 4.222e-001 1.945e-003 
2.567e-003 8.986e+007 2.210e+009 1.000e+002 4.301e-001 1.946e-003 
2.568e-003 8.986e+007 2.224e+009 1.000e+002 4.281e-001 1.947e-003 
2.569e-003 8.987e+007 2.212e+009 1.000e+002 4.330e-001 1.948e-003 
2.570e-003 8.987e+007 2.225e+009 1.000e+002 4.292e-001 1.948e-003 
2.571e-003 8.987e+007 2.211e+009 1.000e+002 4.296e-001 1.949e-003 
2.572e-003 8.988e+007 2.212e+009 1.000e+002 4.307e-001 1.950e-003 
2.573e-003 8.988e+007 2.213e+009 1.000e+002 4.270e-001 1.951e-003 
2.574e-003 8.989e+007 2.210e+009 1.000e+002 4.336e-001 1.952e-003 
2.575e-003 8.989e+007 2.214e+009 1.000e+002 4.272e-001 1.953e-003 
2.576e-003 8.989e+007 2.215e+009 1.000e+002 4.256e-001 1.954e-003 
2.577e-003 8.990e+007 2.217e+009 1.000e+002 4.230e-001 1.955e-003 
2.578e-003 8.990e+007 2.206e+009 1.000e+002 4.306e-001 1.956e-003 
2.578e-003 8.991e+007 2.211e+009 1.000e+002 4.260e-001 1.957e-003 
2.579e-003 8.991e+007 2.227e+009 1.000e+002 4.205e-001 1.958e-003 
2.580e-003 8.992e+007 2.222e+009 1.000e+002 4.180e-001 1.958e-003 
2.581e-003 8.992e+007 2.219e+009 1.000e+002 4.324e-001 1.959e-003 
2.582e-003 8.992e+007 2.213e+009 1.000e+002 4.322e-001 1.960e-003 
2.583e-003 8.992e+007 2.211e+009 1.000e+002 4.313e-001 1.961e-003 
2.583e-003 8.993e+007 2.213e+009 1.000e+002 4.286e-001 1.962e-003 
2.584e-003 8.993e+007 2.214e+009 1.000e+002 4.264e-001 1.962e-003 
2.585e-003 8.993e+007 2.214e+009 1.000e+002 4.270e-001 1.963e-003 
2.585e-003 8.993e+007 2.217e+009 1.000e+002 4.237e-001 1.963e-003 
2.586e-003 8.994e+007 2.210e+009 1.000e+002 4.270e-001 1.964e-003 
2.586e-003 8.994e+007 2.213e+009 1.000e+002 4.251e-001 1.964e-003 
2.587e-003 8.994e+007 2.212e+009 1.000e+002 4.261e-001 1.965e-003 
2.587e-003 8.994e+007 2.214e+009 1.000e+002 4.238e-001 1.965e-003 
2.588e-003 8.995e+007 2.224e+009 1.000e+002 4.174e-001 1.966e-003 
2.588e-003 8.995e+007 2.223e+009 1.000e+002 4.162e-001 1.966e-003 
2.589e-003 8.995e+007 2.222e+009 1.000e+002 4.156e-001 1.967e-003 
2.589e-003 8.995e+007 2.216e+009 1.000e+002 4.236e-001 1.967e-003 
2.590e-003 8.996e+007 2.218e+009 1.000e+002 4.219e-001 1.968e-003 
2.590e-003 8.996e+007 2.212e+009 1.000e+002 4.249e-001 1.968e-003 
2.591e-003 8.996e+007 2.209e+009 1.000e+002 4.247e-001 1.969e-003 
2.591e-003 8.996e+007 2.201e+009 1.000e+002 4.292e-001 1.969e-003 
2.592e-003 8.997e+007 2.203e+009 1.000e+002 4.286e-001 1.970e-003 
2.593e-003 8.997e+007 2.209e+009 1.000e+002 4.261e-001 1.971e-003 
2.594e-003 8.998e+007 2.214e+009 1.000e+002 4.252e-001 1.972e-003 
2.595e-003 8.998e+007 2.228e+009 1.000e+002 4.150e-001 1.973e-003 
2.596e-003 8.999e+007 2.216e+009 1.000e+002 4.201e-001 1.973e-003 
2.597e-003 8.999e+007 2.218e+009 1.000e+002 4.213e-001 1.974e-003 
2.598e-003 8.999e+007 2.218e+009 1.000e+002 4.182e-001 1.975e-003 
2.598e-003 9.000e+007 2.234e+009 1.000e+002 4.062e-001 1.976e-003 
2.599e-003 9.000e+007 2.242e+009 1.000e+002 4.105e-001 1.977e-003 
2.600e-003 9.001e+007 2.251e+009 1.000e+002 4.224e-001 1.978e-003 
2.602e-003 9.001e+007 2.224e+009 1.000e+002 4.340e-001 1.979e-003 
2.604e-003 9.001e+007 2.215e+009 1.000e+002 4.340e-001 1.981e-003 
2.604e-003 9.002e+007 2.215e+009 1.000e+002 4.316e-001 1.982e-003 
2.605e-003 9.002e+007 2.215e+009 1.000e+002 4.347e-001 1.982e-003 
2.606e-003 9.002e+007 2.215e+009 1.000e+002 4.293e-001 1.983e-003 
2.607e-003 9.003e+007 2.211e+009 1.000e+002 4.330e-001 1.984e-003 
2.608e-003 9.003e+007 2.207e+009 1.000e+002 4.318e-001 1.985e-003 
2.609e-003 9.003e+007 2.208e+009 1.000e+002 4.333e-001 1.986e-003 
2.609e-003 9.004e+007 2.212e+009 1.000e+002 4.275e-001 1.986e-003 
2.610e-003 9.004e+007 2.210e+009 1.000e+002 4.304e-001 1.987e-003 
2.610e-003 9.004e+007 2.218e+009 1.000e+002 4.217e-001 1.987e-003 
2.611e-003 9.004e+007 2.224e+009 1.000e+002 4.183e-001 1.988e-003 
2.611e-003 9.004e+007 2.218e+009 1.000e+002 4.222e-001 1.988e-003 
2.612e-003 9.005e+007 2.208e+009 1.000e+002 4.286e-001 1.989e-003 
2.612e-003 9.005e+007 2.210e+009 1.000e+002 4.274e-001 1.989e-003 
2.613e-003 9.005e+007 2.222e+009 1.000e+002 4.183e-001 1.990e-003 
2.613e-003 9.005e+007 2.232e+009 1.000e+002 4.076e-001 1.990e-003 
2.614e-003 9.006e+007 2.243e+009 1.000e+002 4.003e-001 1.991e-003 
2.614e-003 9.006e+007 2.233e+009 1.000e+002 4.077e-001 1.991e-003 
2.615e-003 9.006e+007 2.221e+009 1.000e+002 4.157e-001 1.992e-003 
2.615e-003 9.006e+007 2.216e+009 1.000e+002 4.208e-001 1.992e-003 
2.616e-003 9.007e+007 2.223e+009 1.000e+002 4.216e-001 1.993e-003 
2.616e-003 9.007e+007 2.231e+009 1.000e+002 4.224e-001 1.993e-003 
2.617e-003 9.007e+007 2.259e+009 1.000e+002 4.214e-001 1.994e-003 
2.617e-003 9.007e+007 2.283e+009 1.000e+002 3.876e-001 1.994e-003 
2.618e-003 9.007e+007 2.301e+009 1.000e+002 3.686e-001 1.995e-003 
2.618e-003 9.007e+007 2.318e+009 1.000e+002 3.517e-001 1.995e-003 
2.619e-003 9.008e+007 2.343e+009 1.000e+002 3.380e-001 1.996e-003 
2.619e-003 9.008e+007 2.363e+009 1.000e+002 3.122e-001 1.996e-003 
2.620e-003 9.008e+007 2.383e+009 1.000e+002 3.100e-001 1.997e-003 
2.620e-003 9.008e+007 2.407e+009 1.000e+002 3.090e-001 1.997e-003 
2.621e-003 9.008e+007 2.434e+009 1.000e+002 2.694e-001 1.998e-003 
2.622e-003 9.008e+007 2.452e+009 1.000e+002 2.572e-001 1.998e-003 
2.622e-003 9.009e+007 2.476e+009 1.000e+002 2.500e-001 1.999e-003 
2.623e-003 9.009e+007 2.504e+009 1.000e+002 2.209e-001 1.999e-003 
2.623e-003 9.009e+007 2.522e+009 1.000e+002 2.136e-001 2.000e-003 
2.624e-003 9.009e+007 2.540e+009 1.000e+002 2.023e-001 2.000e-003 
2.624e-003 9.010e+007 2.565e+009 1.000e+002 1.808e-001 2.001e-003 
2.625e-003 9.010e+007 2.593e+009 1.000e+002 1.931e-001 2.001e-003 
2.625e-003 9.010e+007 2.322e+009 1.000e+002 3.560e-001 2.002e-003 
2.626e-003 9.010e+007 2.332e+009 1.000e+002 3.467e-001 2.002e-003 
2.626e-003 9.010e+007 2.328e+009 1.000e+002 3.504e-001 2.003e-003 
