# Supplementary material for: Strain rate dependency of dislocation plasticity
Source: Nat Commun. 2021 Mar 23;12:1845. doi: 10.1038/s41467-021-21939-1 (PMC7988163; doi:10.1038/s41467-021-21939-1)
Supplement: Supplementary file 3 — Supplementary Data 1 [file 41467_2021_21939_MOESM3_ESM.zip › Supplementary Data 1/DDDSimulationSet1/StrainRate=1e2s-1/InitialDislocationDensity=2.5e13m-2.dat]

#strain(1), stress(Pa), dislocation density(m-2), strain rate(s-1), mean dislocation velocity(km/s), plastic strain(1)
9.990e-007 7.828e+004 2.696e+013 1.000e+002 5.339e-003 4.565e-007 
1.999e-006 2.085e+005 2.698e+013 1.000e+002 2.959e-003 5.556e-007 
2.999e-006 2.753e+005 2.696e+013 1.000e+002 1.174e-002 1.094e-006 
3.999e-006 3.218e+005 2.697e+013 1.000e+002 1.846e-003 1.773e-006 
4.999e-006 4.189e+005 2.697e+013 1.000e+002 4.261e-003 2.101e-006 
5.999e-006 5.262e+005 2.694e+013 1.000e+002 6.406e-003 2.359e-006 
6.999e-006 5.874e+005 2.695e+013 1.000e+002 3.991e-003 2.935e-006 
7.999e-006 6.909e+005 2.695e+013 1.000e+002 2.406e-003 3.219e-006 
8.999e-006 7.545e+005 2.694e+013 1.000e+002 6.975e-003 3.780e-006 
9.999e-006 8.919e+005 2.696e+013 1.000e+002 5.275e-003 3.829e-006 
1.100e-005 9.729e+005 2.698e+013 1.000e+002 4.958e-003 4.269e-006 
1.200e-005 1.057e+006 2.695e+013 1.000e+002 8.896e-003 4.687e-006 
1.300e-005 1.194e+006 2.698e+013 1.000e+002 7.369e-003 4.737e-006 
1.400e-005 1.233e+006 2.699e+013 1.000e+002 4.532e-003 5.471e-006 
1.500e-005 1.404e+006 2.698e+013 1.000e+002 2.081e-002 5.288e-006 
1.600e-005 1.412e+006 2.695e+013 1.000e+002 2.625e-003 6.235e-006 
1.700e-005 1.543e+006 2.699e+013 1.000e+002 4.906e-003 6.329e-006 
1.800e-005 1.600e+006 2.697e+013 1.000e+002 6.973e-003 6.931e-006 
1.900e-005 1.659e+006 2.694e+013 1.000e+002 1.433e-002 7.523e-006 
2.000e-005 1.806e+006 2.696e+013 1.000e+002 6.716e-003 7.505e-006 
2.100e-005 1.890e+006 2.696e+013 1.000e+002 4.972e-003 7.929e-006 
2.200e-005 1.980e+006 2.701e+013 1.000e+002 4.575e-003 8.301e-006 
2.300e-005 2.066e+006 2.695e+013 1.000e+002 5.449e-003 8.712e-006 
2.400e-005 2.000e+006 2.698e+013 1.000e+002 8.768e-003 1.017e-005 
2.500e-005 2.015e+006 2.698e+013 1.000e+002 2.095e-003 1.106e-005 
2.600e-005 2.050e+006 2.696e+013 1.000e+002 7.781e-004 1.182e-005 
2.700e-005 2.168e+006 2.698e+013 1.000e+002 9.664e-003 1.200e-005 
2.800e-005 2.296e+006 2.705e+013 1.000e+002 2.612e-003 1.212e-005 
2.900e-005 2.343e+006 2.701e+013 1.000e+002 2.059e-003 1.279e-005 
3.000e-005 2.493e+006 2.700e+013 1.000e+002 7.786e-003 1.276e-005 
3.100e-005 2.602e+006 2.701e+013 1.000e+002 5.453e-003 1.300e-005 
3.200e-005 2.758e+006 2.701e+013 1.000e+002 7.259e-003 1.292e-005 
3.300e-005 2.850e+006 2.698e+013 1.000e+002 4.789e-003 1.329e-005 
3.400e-005 2.917e+006 2.697e+013 1.000e+002 1.769e-003 1.382e-005 
3.500e-005 3.006e+006 2.697e+013 1.000e+002 3.274e-003 1.421e-005 
3.600e-005 3.051e+006 2.706e+013 1.000e+002 6.183e-003 1.490e-005 
3.700e-005 3.175e+006 2.697e+013 1.000e+002 1.860e-003 1.504e-005 
3.800e-005 3.239e+006 2.702e+013 1.000e+002 3.737e-003 1.560e-005 
3.900e-005 3.346e+006 2.696e+013 1.000e+002 5.275e-003 1.586e-005 
4.000e-005 3.440e+006 2.698e+013 1.000e+002 6.367e-003 1.621e-005 
4.100e-005 3.607e+006 2.698e+013 1.000e+002 1.463e-002 1.605e-005 
4.200e-005 3.669e+006 2.698e+013 1.000e+002 3.764e-003 1.662e-005 
4.300e-005 3.784e+006 2.693e+013 1.000e+002 3.174e-003 1.683e-005 
4.400e-005 3.874e+006 2.697e+013 1.000e+002 9.930e-003 1.720e-005 
4.500e-005 4.003e+006 2.695e+013 1.000e+002 8.339e-003 1.731e-005 
4.600e-005 4.053e+006 2.695e+013 1.000e+002 4.661e-003 1.797e-005 
4.700e-005 4.199e+006 2.697e+013 1.000e+002 3.608e-003 1.795e-005 
4.800e-005 4.281e+006 2.699e+013 1.000e+002 2.480e-003 1.839e-005 
4.900e-005 4.379e+006 2.694e+013 1.000e+002 6.647e-003 1.871e-005 
5.000e-005 4.473e+006 2.698e+013 1.000e+002 5.672e-003 1.906e-005 
5.100e-005 4.592e+006 2.695e+013 1.000e+002 4.214e-003 1.924e-005 
5.200e-005 4.678e+006 2.696e+013 1.000e+002 6.805e-003 1.964e-005 
5.300e-005 4.772e+006 2.697e+013 1.000e+002 6.852e-003 1.999e-005 
5.400e-005 4.816e+006 2.693e+013 1.000e+002 1.544e-002 2.069e-005 
5.500e-005 4.951e+006 2.696e+013 1.000e+002 5.691e-003 2.076e-005 
5.600e-005 5.054e+006 2.700e+013 1.000e+002 6.209e-003 2.104e-005 
5.700e-005 5.160e+006 2.694e+013 1.000e+002 2.867e-003 2.131e-005 
5.800e-005 5.280e+006 2.697e+013 1.000e+002 6.903e-003 2.148e-005 
5.900e-005 5.362e+006 2.697e+013 1.000e+002 1.140e-002 2.191e-005 
6.000e-005 5.504e+006 2.691e+013 1.000e+002 8.869e-003 2.193e-005 
6.100e-005 5.583e+006 2.696e+013 1.000e+002 6.000e-003 2.238e-005 
6.200e-005 5.672e+006 2.694e+013 1.000e+002 2.602e-003 2.277e-005 
6.300e-005 5.756e+006 2.694e+013 1.000e+002 9.487e-003 2.319e-005 
6.400e-005 5.821e+006 2.697e+013 1.000e+002 1.587e-003 2.373e-005 
6.500e-005 6.031e+006 2.698e+013 1.000e+002 9.473e-003 2.329e-005 
6.600e-005 6.154e+006 2.698e+013 1.000e+002 3.825e-003 2.343e-005 
6.700e-005 6.294e+006 2.695e+013 1.000e+002 2.381e-003 2.347e-005 
6.800e-005 6.273e+006 2.698e+013 1.000e+002 2.479e-003 2.461e-005 
6.900e-005 6.369e+006 2.698e+013 1.000e+002 1.165e-002 2.495e-005 
7.000e-005 6.429e+006 2.698e+013 1.000e+002 9.041e-003 2.553e-005 
7.100e-005 6.550e+006 2.696e+013 1.000e+002 7.571e-004 2.569e-005 
7.200e-005 6.604e+006 2.694e+013 1.000e+002 1.513e-002 2.632e-005 
7.300e-005 6.761e+006 2.700e+013 1.000e+002 6.537e-003 2.624e-005 
7.400e-005 6.901e+006 2.700e+013 1.000e+002 9.430e-004 2.627e-005 
7.500e-005 6.982e+006 2.696e+013 1.000e+002 8.301e-004 2.671e-005 
7.600e-005 7.110e+006 2.696e+013 1.000e+002 6.572e-003 2.682e-005 
7.700e-005 7.264e+006 2.695e+013 1.000e+002 1.187e-002 2.676e-005 
7.800e-005 7.384e+006 2.699e+013 1.000e+002 9.308e-003 2.693e-005 
7.900e-005 7.423e+006 2.692e+013 1.000e+002 4.523e-003 2.765e-005 
8.000e-005 7.546e+006 2.699e+013 1.000e+002 1.435e-003 2.781e-005 
8.100e-005 7.660e+006 2.698e+013 1.000e+002 7.884e-003 2.802e-005 
8.200e-005 7.746e+006 2.697e+013 1.000e+002 6.930e-003 2.842e-005 
8.300e-005 7.849e+006 2.702e+013 1.000e+002 5.130e-003 2.871e-005 
8.400e-005 7.990e+006 2.698e+013 1.000e+002 1.484e-002 2.873e-005 
8.500e-005 8.024e+006 2.699e+013 1.000e+002 5.603e-003 2.950e-005 
8.600e-005 8.150e+006 2.700e+013 1.000e+002 1.370e-002 2.963e-005 
8.700e-005 8.224e+006 2.698e+013 1.000e+002 2.903e-003 3.011e-005 
8.800e-005 8.335e+006 2.701e+013 1.000e+002 6.378e-003 3.035e-005 
8.900e-005 8.416e+006 2.699e+013 1.000e+002 6.267e-004 3.079e-005 
9.000e-005 8.491e+006 2.704e+013 1.000e+002 8.546e-003 3.127e-005 
9.100e-005 8.538e+006 2.696e+013 1.000e+002 5.837e-003 3.194e-005 
9.200e-005 8.649e+006 2.700e+013 1.000e+002 1.025e-002 3.218e-005 
9.300e-005 8.755e+006 2.699e+013 1.000e+002 1.440e-003 3.244e-005 
9.400e-005 8.879e+006 2.700e+013 1.000e+002 8.688e-003 3.258e-005 
9.500e-005 8.919e+006 2.700e+013 1.000e+002 3.536e-004 3.331e-005 
9.600e-005 8.986e+006 2.702e+013 1.000e+002 2.129e-003 3.385e-005 
9.700e-005 9.134e+006 2.695e+013 1.000e+002 1.550e-002 3.382e-005 
9.800e-005 9.252e+006 2.697e+013 1.000e+002 3.427e-003 3.401e-005 
9.900e-005 9.371e+006 2.695e+013 1.000e+002 4.841e-003 3.419e-005 
1.000e-004 9.431e+006 2.694e+013 1.000e+002 1.621e-002 3.477e-005 
1.010e-004 9.514e+006 2.693e+013 1.000e+002 1.020e-002 3.520e-005 
1.020e-004 9.643e+006 2.698e+013 1.000e+002 7.854e-003 3.530e-005 
1.030e-004 9.757e+006 2.695e+013 1.000e+002 5.991e-003 3.552e-005 
1.040e-004 9.766e+006 2.699e+013 1.000e+002 2.288e-003 3.645e-005 
1.050e-004 9.850e+006 2.695e+013 1.000e+002 9.804e-003 3.687e-005 
1.060e-004 1.002e+007 2.697e+013 1.000e+002 3.296e-003 3.673e-005 
1.070e-004 1.015e+007 2.698e+013 1.000e+002 1.044e-002 3.683e-005 
1.080e-004 1.041e+007 2.697e+013 1.000e+002 1.044e-004 3.598e-005 
1.090e-004 1.042e+007 2.698e+013 1.000e+002 1.210e-002 3.692e-005 
1.100e-004 1.071e+007 2.699e+013 1.000e+002 7.771e-005 3.592e-005 
1.110e-004 1.093e+007 2.698e+013 1.000e+002 1.028e-002 3.543e-005 
1.120e-004 1.116e+007 2.699e+013 1.000e+002 1.116e-002 3.483e-005 
1.130e-004 1.134e+007 2.701e+013 1.000e+002 3.831e-003 3.459e-005 
1.140e-004 1.153e+007 2.701e+013 1.000e+002 5.172e-003 3.427e-005 
1.150e-004 1.171e+007 2.702e+013 1.000e+002 2.044e-003 3.400e-005 
1.160e-004 1.191e+007 2.702e+013 1.000e+002 3.301e-003 3.361e-005 
1.170e-004 1.208e+007 2.705e+013 1.000e+002 1.699e-004 3.345e-005 
1.180e-004 1.221e+007 2.708e+013 1.000e+002 2.089e-003 3.355e-005 
1.190e-004 1.223e+007 2.706e+013 1.000e+002 5.846e-004 3.444e-005 
1.200e-004 1.210e+007 2.710e+013 1.000e+002 5.351e-003 3.633e-005 
1.210e-004 1.173e+007 2.709e+013 1.000e+002 4.314e-003 3.990e-005 
1.220e-004 1.146e+007 2.715e+013 1.000e+002 1.496e-003 4.270e-005 
1.230e-004 1.131e+007 2.720e+013 1.000e+002 9.157e-003 4.475e-005 
1.240e-004 1.092e+007 2.722e+013 1.000e+002 2.555e-003 4.846e-005 
1.250e-004 9.619e+006 2.734e+013 1.000e+002 5.937e-003 5.847e-005 
1.260e-004 8.419e+006 2.721e+013 1.000e+002 9.504e-004 6.777e-005 
1.270e-004 6.944e+006 2.708e+013 1.000e+002 2.710e-003 7.897e-005 
1.280e-004 6.806e+006 2.704e+013 1.000e+002 5.053e-003 8.092e-005 
1.290e-004 6.910e+006 2.702e+013 1.000e+002 5.696e-003 8.120e-005 
1.300e-004 6.972e+006 2.699e+013 1.000e+002 4.023e-003 8.178e-005 
1.310e-004 7.186e+006 2.702e+013 1.000e+002 6.414e-003 8.130e-005 
1.320e-004 7.175e+006 2.703e+013 1.000e+002 8.032e-003 8.237e-005 
1.330e-004 7.154e+006 2.706e+013 1.000e+002 1.267e-002 8.351e-005 
1.340e-004 7.343e+006 2.703e+013 1.000e+002 5.036e-003 8.321e-005 
1.350e-004 7.419e+006 2.704e+013 1.000e+002 7.640e-003 8.368e-005 
1.360e-004 7.200e+006 2.708e+013 1.000e+002 2.449e-003 8.620e-005 
1.370e-004 6.363e+006 2.715e+013 1.000e+002 1.457e-002 9.298e-005 
1.380e-004 6.419e+006 2.718e+013 1.000e+002 4.496e-003 9.360e-005 
1.390e-004 6.604e+006 2.716e+013 1.000e+002 6.215e-003 9.332e-005 
1.400e-004 6.717e+006 2.716e+013 1.000e+002 1.442e-003 9.354e-005 
1.410e-004 6.879e+006 2.716e+013 1.000e+002 1.330e-002 9.341e-005 
1.420e-004 7.055e+006 2.715e+013 1.000e+002 1.005e-002 9.320e-005 
1.430e-004 7.194e+006 2.717e+013 1.000e+002 5.699e-003 9.323e-005 
1.440e-004 7.283e+006 2.716e+013 1.000e+002 1.190e-002 9.362e-005 
1.450e-004 7.390e+006 2.716e+013 1.000e+002 3.168e-003 9.388e-005 
1.460e-004 7.536e+006 2.715e+013 1.000e+002 5.575e-003 9.387e-005 
1.470e-004 7.670e+006 2.717e+013 1.000e+002 6.861e-003 9.394e-005 
1.480e-004 7.698e+006 2.717e+013 1.000e+002 1.256e-002 9.475e-005 
1.490e-004 7.819e+006 2.716e+013 1.000e+002 4.807e-003 9.491e-005 
1.500e-004 8.031e+006 2.720e+013 1.000e+002 3.454e-003 9.445e-005 
1.510e-004 8.181e+006 2.719e+013 1.000e+002 1.250e-002 9.441e-005 
1.520e-004 8.258e+006 2.723e+013 1.000e+002 3.857e-003 9.488e-005 
1.530e-004 8.228e+006 2.729e+013 1.000e+002 8.231e-003 9.609e-005 
1.540e-004 8.264e+006 2.730e+013 1.000e+002 5.360e-003 9.684e-005 
1.550e-004 8.311e+006 2.729e+013 1.000e+002 8.491e-003 9.751e-005 
1.560e-004 8.446e+006 2.731e+013 1.000e+002 2.778e-003 9.758e-005 
1.570e-004 8.617e+006 2.733e+013 1.000e+002 3.201e-003 9.739e-005 
1.580e-004 8.725e+006 2.732e+013 1.000e+002 4.281e-003 9.765e-005 
1.590e-004 8.835e+006 2.729e+013 1.000e+002 2.326e-003 9.789e-005 
1.600e-004 9.022e+006 2.729e+013 1.000e+002 9.233e-003 9.759e-005 
1.610e-004 9.150e+006 2.724e+013 1.000e+002 5.606e-003 9.771e-005 
1.620e-004 9.122e+006 2.726e+013 1.000e+002 2.750e-003 9.890e-005 
1.630e-004 9.099e+006 2.723e+013 1.000e+002 1.032e-002 1.001e-004 
1.640e-004 9.010e+006 2.725e+013 1.000e+002 7.065e-003 1.017e-004 
1.650e-004 8.968e+006 2.725e+013 1.000e+002 1.085e-002 1.030e-004 
1.660e-004 8.931e+006 2.728e+013 1.000e+002 9.526e-003 1.042e-004 
1.670e-004 8.944e+006 2.725e+013 1.000e+002 4.553e-003 1.051e-004 
1.680e-004 8.811e+006 2.725e+013 1.000e+002 5.737e-003 1.071e-004 
1.690e-004 8.735e+006 2.723e+013 1.000e+002 5.267e-003 1.086e-004 
1.700e-004 8.700e+006 2.726e+013 1.000e+002 3.391e-003 1.098e-004 
1.710e-004 8.682e+006 2.723e+013 1.000e+002 1.195e-002 1.109e-004 
1.720e-004 8.617e+006 2.726e+013 1.000e+002 2.915e-003 1.124e-004 
1.730e-004 8.529e+006 2.730e+013 1.000e+002 2.645e-003 1.140e-004 
1.740e-004 8.467e+006 2.726e+013 1.000e+002 2.662e-003 1.154e-004 
1.750e-004 8.343e+006 2.726e+013 1.000e+002 1.105e-003 1.173e-004 
1.760e-004 8.240e+006 2.728e+013 1.000e+002 1.451e-003 1.190e-004 
1.770e-004 8.099e+006 2.727e+013 1.000e+002 1.869e-003 1.210e-004 
1.780e-004 8.005e+006 2.728e+013 1.000e+002 5.368e-003 1.226e-004 
1.790e-004 7.894e+006 2.725e+013 1.000e+002 2.429e-004 1.244e-004 
1.800e-004 7.865e+006 2.726e+013 1.000e+002 1.744e-002 1.256e-004 
1.810e-004 7.769e+006 2.727e+013 1.000e+002 6.701e-003 1.273e-004 
1.820e-004 7.692e+006 2.730e+013 1.000e+002 3.240e-003 1.288e-004 
1.830e-004 7.651e+006 2.728e+013 1.000e+002 1.502e-003 1.301e-004 
1.840e-004 7.567e+006 2.726e+013 1.000e+002 2.825e-003 1.317e-004 
1.850e-004 7.478e+006 2.726e+013 1.000e+002 5.097e-003 1.333e-004 
1.860e-004 7.465e+006 2.724e+013 1.000e+002 8.198e-004 1.344e-004 
1.870e-004 7.434e+006 2.730e+013 1.000e+002 4.234e-003 1.356e-004 
1.880e-004 7.380e+006 2.730e+013 1.000e+002 7.848e-003 1.369e-004 
1.890e-004 7.194e+006 2.727e+013 1.000e+002 2.921e-003 1.392e-004 
1.900e-004 7.145e+006 2.727e+013 1.000e+002 5.694e-003 1.406e-004 
1.910e-004 7.058e+006 2.731e+013 1.000e+002 6.366e-003 1.422e-004 
1.920e-004 7.023e+006 2.728e+013 1.000e+002 7.558e-003 1.434e-004 
1.930e-004 6.956e+006 2.732e+013 1.000e+002 2.066e-002 1.449e-004 
1.940e-004 6.845e+006 2.730e+013 1.000e+002 5.402e-003 1.466e-004 
1.950e-004 6.754e+006 2.731e+013 1.000e+002 2.209e-003 1.483e-004 
1.960e-004 6.733e+006 2.730e+013 1.000e+002 4.692e-003 1.494e-004 
1.970e-004 6.712e+006 2.731e+013 1.000e+002 8.461e-003 1.506e-004 
1.980e-004 6.566e+006 2.734e+013 1.000e+002 5.125e-003 1.526e-004 
1.990e-004 6.565e+006 2.730e+013 1.000e+002 5.961e-003 1.536e-004 
2.000e-004 6.518e+006 2.731e+013 1.000e+002 6.452e-003 1.549e-004 
2.010e-004 6.411e+006 2.727e+013 1.000e+002 3.704e-003 1.567e-004 
2.020e-004 6.358e+006 2.732e+013 1.000e+002 1.121e-002 1.580e-004 
2.030e-004 6.347e+006 2.730e+013 1.000e+002 8.453e-004 1.591e-004 
2.040e-004 6.202e+006 2.731e+013 1.000e+002 4.385e-003 1.611e-004 
2.050e-004 6.167e+006 2.728e+013 1.000e+002 1.493e-003 1.623e-004 
2.060e-004 6.096e+006 2.730e+013 1.000e+002 1.264e-002 1.638e-004 
2.070e-004 6.060e+006 2.726e+013 1.000e+002 8.499e-003 1.651e-004 
2.080e-004 5.968e+006 2.730e+013 1.000e+002 2.921e-003 1.667e-004 
2.090e-004 5.971e+006 2.727e+013 1.000e+002 1.437e-002 1.677e-004 
2.100e-004 5.908e+006 2.733e+013 1.000e+002 8.858e-003 1.691e-004 
2.110e-004 5.856e+006 2.731e+013 1.000e+002 1.394e-002 1.705e-004 
2.120e-004 5.773e+006 2.731e+013 1.000e+002 4.317e-003 1.721e-004 
2.130e-004 5.752e+006 2.731e+013 1.000e+002 6.312e-003 1.732e-004 
2.140e-004 5.822e+006 2.731e+013 1.000e+002 1.685e-002 1.737e-004 
2.150e-004 5.845e+006 2.733e+013 1.000e+002 5.977e-004 1.746e-004 
2.160e-004 5.801e+006 2.730e+013 1.000e+002 1.198e-002 1.759e-004 
2.170e-004 5.847e+006 2.734e+013 1.000e+002 1.506e-002 1.766e-004 
2.180e-004 5.917e+006 2.732e+013 1.000e+002 2.755e-003 1.771e-004 
2.190e-004 5.912e+006 2.731e+013 1.000e+002 2.146e-003 1.781e-004 
2.200e-004 5.999e+006 2.732e+013 1.000e+002 5.557e-003 1.785e-004 
2.210e-004 6.020e+006 2.730e+013 1.000e+002 4.642e-003 1.794e-004 
2.220e-004 6.159e+006 2.730e+013 1.000e+002 9.315e-003 1.794e-004 
2.230e-004 6.258e+006 2.730e+013 1.000e+002 4.114e-003 1.797e-004 
2.240e-004 6.353e+006 2.729e+013 1.000e+002 6.425e-003 1.801e-004 
2.250e-004 6.462e+006 2.728e+013 1.000e+002 4.199e-003 1.803e-004 
2.260e-004 6.540e+006 2.727e+013 1.000e+002 1.419e-002 1.808e-004 
2.270e-004 6.693e+006 2.727e+013 1.000e+002 7.116e-003 1.807e-004 
2.280e-004 6.821e+006 2.732e+013 1.000e+002 8.116e-003 1.808e-004 
2.290e-004 6.898e+006 2.728e+013 1.000e+002 2.364e-003 1.813e-004 
2.300e-004 6.944e+006 2.726e+013 1.000e+002 1.387e-002 1.820e-004 
2.310e-004 7.062e+006 2.729e+013 1.000e+002 2.409e-003 1.821e-004 
2.320e-004 7.135e+006 2.730e+013 1.000e+002 1.237e-002 1.827e-004 
2.330e-004 7.306e+006 2.725e+013 1.000e+002 7.343e-003 1.825e-004 
2.340e-004 7.333e+006 2.727e+013 1.000e+002 1.602e-003 1.833e-004 
2.350e-004 7.467e+006 2.725e+013 1.000e+002 1.153e-003 1.834e-004 
2.360e-004 7.549e+006 2.728e+013 1.000e+002 3.368e-003 1.838e-004 
2.370e-004 7.665e+006 2.726e+013 1.000e+002 1.459e-002 1.840e-004 
2.380e-004 7.759e+006 2.729e+013 1.000e+002 2.619e-003 1.843e-004 
2.390e-004 7.801e+006 2.729e+013 1.000e+002 9.621e-005 1.850e-004 
2.400e-004 7.971e+006 2.726e+013 1.000e+002 2.618e-003 1.849e-004 
2.410e-004 7.842e+006 2.729e+013 1.000e+002 4.097e-003 1.868e-004 
2.420e-004 7.737e+006 2.730e+013 1.000e+002 1.579e-002 1.885e-004 
2.430e-004 7.679e+006 2.732e+013 1.000e+002 2.829e-003 1.899e-004 
2.440e-004 7.544e+006 2.728e+013 1.000e+002 2.243e-003 1.918e-004 
2.450e-004 7.473e+006 2.726e+013 1.000e+002 4.738e-003 1.933e-004 
2.460e-004 7.358e+006 2.731e+013 1.000e+002 9.313e-003 1.951e-004 
2.470e-004 7.218e+006 2.729e+013 1.000e+002 4.652e-004 1.971e-004 
2.480e-004 7.157e+006 2.730e+013 1.000e+002 7.576e-003 1.985e-004 
2.490e-004 7.083e+006 2.731e+013 1.000e+002 1.959e-002 2.000e-004 
2.500e-004 7.044e+006 2.729e+013 1.000e+002 1.436e-004 2.013e-004 
2.510e-004 6.973e+006 2.735e+013 1.000e+002 1.768e-003 2.028e-004 
2.520e-004 6.823e+006 2.730e+013 1.000e+002 1.371e-003 2.048e-004 
2.530e-004 6.738e+006 2.727e+013 1.000e+002 8.639e-003 2.064e-004 
2.540e-004 6.805e+006 2.727e+013 1.000e+002 3.514e-005 2.069e-004 
2.550e-004 6.963e+006 2.732e+013 1.000e+002 8.306e-003 2.068e-004 
2.560e-004 7.067e+006 2.729e+013 1.000e+002 1.423e-002 2.071e-004 
2.570e-004 7.147e+006 2.730e+013 1.000e+002 6.905e-003 2.076e-004 
2.580e-004 7.251e+006 2.728e+013 1.000e+002 1.240e-002 2.078e-004 
2.590e-004 7.278e+006 2.727e+013 1.000e+002 9.577e-004 2.087e-004 
2.600e-004 7.446e+006 2.725e+013 1.000e+002 1.192e-002 2.085e-004 
2.610e-004 7.486e+006 2.728e+013 1.000e+002 2.202e-003 2.092e-004 
2.620e-004 7.539e+006 2.729e+013 1.000e+002 1.892e-002 2.099e-004 
2.630e-004 7.654e+006 2.727e+013 1.000e+002 8.956e-003 2.101e-004 
2.640e-004 7.741e+006 2.728e+013 1.000e+002 2.570e-003 2.105e-004 
2.650e-004 7.854e+006 2.727e+013 1.000e+002 5.735e-003 2.107e-004 
2.660e-004 7.977e+006 2.731e+013 1.000e+002 6.690e-003 2.108e-004 
2.670e-004 7.869e+006 2.728e+013 1.000e+002 2.400e-003 2.126e-004 
2.680e-004 7.753e+006 2.729e+013 1.000e+002 3.237e-003 2.144e-004 
2.690e-004 7.571e+006 2.732e+013 1.000e+002 9.394e-004 2.166e-004 
2.700e-004 7.521e+006 2.728e+013 1.000e+002 1.350e-003 2.180e-004 
2.710e-004 7.465e+006 2.729e+013 1.000e+002 5.168e-003 2.194e-004 
2.720e-004 7.441e+006 2.729e+013 1.000e+002 1.001e-002 2.205e-004 
2.730e-004 7.528e+006 2.729e+013 1.000e+002 9.853e-003 2.209e-004 
2.740e-004 7.576e+006 2.727e+013 1.000e+002 1.445e-002 2.216e-004 
2.750e-004 7.700e+006 2.726e+013 1.000e+002 2.686e-003 2.217e-004 
2.760e-004 7.804e+006 2.730e+013 1.000e+002 1.798e-003 2.220e-004 
2.770e-004 7.897e+006 2.728e+013 1.000e+002 3.967e-003 2.224e-004 
2.780e-004 7.969e+006 2.730e+013 1.000e+002 9.167e-003 2.229e-004 
2.790e-004 7.843e+006 2.727e+013 1.000e+002 5.504e-003 2.248e-004 
2.800e-004 7.743e+006 2.727e+013 1.000e+002 3.137e-003 2.264e-004 
2.810e-004 7.648e+006 2.726e+013 1.000e+002 1.163e-002 2.281e-004 
2.820e-004 7.516e+006 2.728e+013 1.000e+002 2.819e-003 2.300e-004 
2.830e-004 7.419e+006 2.728e+013 1.000e+002 6.358e-003 2.317e-004 
2.840e-004 7.368e+006 2.726e+013 1.000e+002 2.356e-002 2.330e-004 
2.850e-004 7.514e+006 2.728e+013 1.000e+002 5.450e-003 2.330e-004 
2.860e-004 7.613e+006 2.728e+013 1.000e+002 7.461e-003 2.333e-004 
2.870e-004 7.688e+006 2.730e+013 1.000e+002 1.276e-002 2.338e-004 
2.880e-004 7.821e+006 2.727e+013 1.000e+002 6.403e-003 2.339e-004 
2.890e-004 7.887e+006 2.727e+013 1.000e+002 9.797e-003 2.344e-004 
2.900e-004 8.010e+006 2.728e+013 1.000e+002 1.702e-002 2.346e-004 
2.910e-004 8.087e+006 2.729e+013 1.000e+002 1.457e-002 2.351e-004 
2.920e-004 8.020e+006 2.726e+013 1.000e+002 3.957e-003 2.365e-004 
2.930e-004 7.936e+006 2.725e+013 1.000e+002 2.026e-002 2.381e-004 
2.940e-004 7.790e+006 2.727e+013 1.000e+002 3.279e-003 2.401e-004 
2.950e-004 7.726e+006 2.730e+013 1.000e+002 6.329e-003 2.416e-004 
2.960e-004 7.610e+006 2.728e+013 1.000e+002 5.166e-003 2.434e-004 
2.970e-004 7.451e+006 2.733e+013 1.000e+002 7.409e-003 2.455e-004 
2.980e-004 7.353e+006 2.727e+013 1.000e+002 1.888e-002 2.471e-004 
2.990e-004 7.357e+006 2.725e+013 1.000e+002 5.859e-003 2.481e-004 
3.000e-004 7.468e+006 2.732e+013 1.000e+002 6.215e-003 2.483e-004 
3.010e-004 7.628e+006 2.730e+013 1.000e+002 3.687e-003 2.482e-004 
3.020e-004 7.704e+006 2.732e+013 1.000e+002 1.019e-002 2.487e-004 
3.030e-004 7.779e+006 2.730e+013 1.000e+002 1.203e-003 2.492e-004 
3.040e-004 7.884e+006 2.726e+013 1.000e+002 1.569e-003 2.495e-004 
3.050e-004 8.013e+006 2.727e+013 1.000e+002 5.256e-003 2.496e-004 
3.060e-004 8.091e+006 2.729e+013 1.000e+002 5.503e-003 2.500e-004 
3.070e-004 8.218e+006 2.728e+013 1.000e+002 4.978e-003 2.502e-004 
3.080e-004 8.155e+006 2.728e+013 1.000e+002 1.879e-003 2.516e-004 
3.090e-004 8.121e+006 2.725e+013 1.000e+002 1.618e-003 2.528e-004 
3.100e-004 8.055e+006 2.726e+013 1.000e+002 7.749e-003 2.543e-004 
3.110e-004 8.087e+006 2.726e+013 1.000e+002 3.107e-003 2.551e-004 
3.120e-004 8.102e+006 2.728e+013 1.000e+002 1.162e-002 2.560e-004 
3.130e-004 7.986e+006 2.727e+013 1.000e+002 1.278e-002 2.578e-004 
3.140e-004 7.903e+006 2.724e+013 1.000e+002 4.834e-005 2.593e-004 
3.150e-004 7.757e+006 2.729e+013 1.000e+002 2.205e-003 2.613e-004 
3.160e-004 7.755e+006 2.731e+013 1.000e+002 1.817e-002 2.624e-004 
3.170e-004 7.659e+006 2.732e+013 1.000e+002 4.537e-003 2.640e-004 
3.180e-004 7.580e+006 2.728e+013 1.000e+002 6.789e-003 2.656e-004 
3.190e-004 7.488e+006 2.730e+013 1.000e+002 3.642e-003 2.672e-004 
3.200e-004 7.413e+006 2.729e+013 1.000e+002 2.323e-003 2.687e-004 
3.210e-004 7.346e+006 2.727e+013 1.000e+002 1.954e-003 2.702e-004 
3.220e-004 7.252e+006 2.731e+013 1.000e+002 1.267e-002 2.718e-004 
3.230e-004 7.274e+006 2.732e+013 1.000e+002 1.643e-003 2.727e-004 
3.240e-004 7.200e+006 2.726e+013 1.000e+002 7.285e-003 2.742e-004 
3.250e-004 7.121e+006 2.730e+013 1.000e+002 1.434e-003 2.757e-004 
3.260e-004 7.058e+006 2.725e+013 1.000e+002 1.531e-002 2.772e-004 
3.270e-004 6.999e+006 2.734e+013 1.000e+002 8.518e-003 2.786e-004 
3.280e-004 6.950e+006 2.731e+013 1.000e+002 2.102e-002 2.799e-004 
3.290e-004 6.817e+006 2.731e+013 1.000e+002 2.148e-003 2.818e-004 
3.300e-004 6.844e+006 2.726e+013 1.000e+002 4.067e-003 2.827e-004 
3.310e-004 6.814e+006 2.730e+013 1.000e+002 4.479e-003 2.839e-004 
3.320e-004 6.766e+006 2.730e+013 1.000e+002 1.121e-002 2.852e-004 
3.330e-004 6.793e+006 2.726e+013 1.000e+002 7.430e-003 2.860e-004 
3.340e-004 6.777e+006 2.729e+013 1.000e+002 5.548e-003 2.871e-004 
3.350e-004 6.804e+006 2.730e+013 1.000e+002 2.812e-003 2.879e-004 
3.360e-004 6.728e+006 2.730e+013 1.000e+002 1.922e-002 2.895e-004 
3.370e-004 6.730e+006 2.729e+013 1.000e+002 3.397e-003 2.905e-004 
3.380e-004 6.682e+006 2.730e+013 1.000e+002 2.370e-003 2.918e-004 
3.390e-004 6.632e+006 2.729e+013 1.000e+002 4.164e-003 2.931e-004 
3.400e-004 6.560e+006 2.729e+013 1.000e+002 8.395e-003 2.946e-004 
3.410e-004 6.472e+006 2.729e+013 1.000e+002 5.938e-003 2.962e-004 
3.420e-004 6.492e+006 2.729e+013 1.000e+002 3.984e-003 2.971e-004 
3.430e-004 6.419e+006 2.730e+013 1.000e+002 3.462e-003 2.986e-004 
3.440e-004 6.392e+006 2.728e+013 1.000e+002 1.415e-002 2.998e-004 
3.450e-004 6.379e+006 2.726e+013 1.000e+002 1.479e-004 3.009e-004 
3.460e-004 6.319e+006 2.730e+013 1.000e+002 1.305e-002 3.023e-004 
3.470e-004 6.380e+006 2.730e+013 1.000e+002 1.834e-003 3.029e-004 
3.480e-004 6.382e+006 2.731e+013 1.000e+002 7.996e-003 3.039e-004 
3.490e-004 6.383e+006 2.727e+013 1.000e+002 1.009e-003 3.049e-004 
3.500e-004 6.479e+006 2.726e+013 1.000e+002 2.692e-003 3.052e-004 
3.510e-004 6.508e+006 2.730e+013 1.000e+002 5.043e-004 3.060e-004 
3.520e-004 6.522e+006 2.730e+013 1.000e+002 1.391e-004 3.069e-004 
3.530e-004 6.585e+006 2.730e+013 1.000e+002 1.371e-002 3.075e-004 
3.540e-004 6.599e+006 2.731e+013 1.000e+002 5.489e-003 3.084e-004 
3.550e-004 6.594e+006 2.731e+013 1.000e+002 9.307e-003 3.094e-004 
3.560e-004 6.612e+006 2.730e+013 1.000e+002 4.632e-003 3.103e-004 
3.570e-004 6.677e+006 2.733e+013 1.000e+002 8.376e-003 3.108e-004 
3.580e-004 6.762e+006 2.727e+013 1.000e+002 1.017e-002 3.112e-004 
3.590e-004 6.737e+006 2.729e+013 1.000e+002 1.382e-002 3.124e-004 
3.600e-004 6.755e+006 2.728e+013 1.000e+002 1.389e-003 3.133e-004 
3.610e-004 6.659e+006 2.726e+013 1.000e+002 1.356e-002 3.149e-004 
3.620e-004 6.645e+006 2.728e+013 1.000e+002 4.803e-004 3.160e-004 
3.630e-004 6.659e+006 2.728e+013 1.000e+002 2.166e-003 3.169e-004 
3.640e-004 6.632e+006 2.729e+013 1.000e+002 2.600e-003 3.181e-004 
3.650e-004 6.618e+006 2.729e+013 1.000e+002 8.983e-003 3.192e-004 
3.660e-004 6.684e+006 2.730e+013 1.000e+002 2.758e-003 3.198e-004 
3.670e-004 6.721e+006 2.729e+013 1.000e+002 4.194e-003 3.205e-004 
3.680e-004 6.724e+006 2.729e+013 1.000e+002 9.302e-003 3.215e-004 
3.690e-004 6.682e+006 2.731e+013 1.000e+002 7.855e-003 3.228e-004 
3.700e-004 6.702e+006 2.726e+013 1.000e+002 5.229e-003 3.236e-004 
3.710e-004 6.695e+006 2.728e+013 1.000e+002 1.464e-002 3.247e-004 
3.720e-004 6.669e+006 2.731e+013 1.000e+002 1.441e-002 3.259e-004 
3.730e-004 6.608e+006 2.728e+013 1.000e+002 7.332e-003 3.273e-004 
3.740e-004 6.539e+006 2.730e+013 1.000e+002 4.479e-003 3.288e-004 
3.750e-004 6.516e+006 2.730e+013 1.000e+002 1.023e-002 3.299e-004 
3.760e-004 6.419e+006 2.729e+013 1.000e+002 1.175e-002 3.316e-004 
3.770e-004 6.403e+006 2.734e+013 1.000e+002 9.559e-003 3.327e-004 
3.780e-004 6.455e+006 2.730e+013 1.000e+002 3.392e-003 3.334e-004 
3.790e-004 6.488e+006 2.729e+013 1.000e+002 1.132e-002 3.341e-004 
3.800e-004 6.542e+006 2.730e+013 1.000e+002 1.253e-002 3.348e-004 
3.810e-004 6.635e+006 2.727e+013 1.000e+002 1.199e-002 3.351e-004 
3.820e-004 6.700e+006 2.730e+013 1.000e+002 4.552e-004 3.357e-004 
3.830e-004 6.775e+006 2.732e+013 1.000e+002 6.664e-003 3.361e-004 
3.840e-004 6.779e+006 2.728e+013 1.000e+002 6.436e-003 3.371e-004 
3.850e-004 6.797e+006 2.728e+013 1.000e+002 7.733e-003 3.380e-004 
3.860e-004 6.792e+006 2.726e+013 1.000e+002 2.260e-002 3.390e-004 
3.870e-004 6.786e+006 2.730e+013 1.000e+002 6.135e-003 3.401e-004 
3.880e-004 6.821e+006 2.732e+013 1.000e+002 5.150e-003 3.408e-004 
3.890e-004 6.860e+006 2.728e+013 1.000e+002 3.732e-004 3.416e-004 
3.900e-004 6.795e+006 2.729e+013 1.000e+002 5.821e-003 3.430e-004 
3.910e-004 6.830e+006 2.730e+013 1.000e+002 1.414e-004 3.438e-004 
3.920e-004 6.867e+006 2.728e+013 1.000e+002 2.631e-003 3.445e-004 
3.930e-004 6.843e+006 2.725e+013 1.000e+002 7.863e-003 3.457e-004 
3.940e-004 6.755e+006 2.728e+013 1.000e+002 2.074e-002 3.473e-004 
3.950e-004 6.738e+006 2.729e+013 1.000e+002 8.526e-003 3.484e-004 
3.960e-004 6.740e+006 2.729e+013 1.000e+002 6.805e-003 3.494e-004 
3.970e-004 6.767e+006 2.727e+013 1.000e+002 1.256e-002 3.502e-004 
3.980e-004 6.765e+006 2.727e+013 1.000e+002 5.354e-003 3.512e-004 
3.990e-004 6.792e+006 2.729e+013 1.000e+002 5.660e-003 3.520e-004 
4.000e-004 6.745e+006 2.728e+013 1.000e+002 1.115e-002 3.534e-004 
4.010e-004 6.734e+006 2.731e+013 1.000e+002 1.135e-002 3.544e-004 
4.020e-004 6.758e+006 2.726e+013 1.000e+002 6.673e-003 3.553e-004 
4.030e-004 6.751e+006 2.728e+013 1.000e+002 1.237e-002 3.563e-004 
4.040e-004 6.713e+006 2.724e+013 1.000e+002 1.001e-002 3.576e-004 
4.050e-004 6.764e+006 2.725e+013 1.000e+002 1.006e-002 3.582e-004 
4.060e-004 6.748e+006 2.722e+013 1.000e+002 7.947e-003 3.593e-004 
4.070e-004 6.823e+006 2.720e+013 1.000e+002 2.306e-002 3.598e-004 
4.080e-004 6.784e+006 2.723e+013 1.000e+002 3.172e-003 3.611e-004 
4.090e-004 6.791e+006 2.723e+013 1.000e+002 7.595e-003 3.620e-004 
4.100e-004 6.757e+006 2.723e+013 1.000e+002 1.381e-004 3.633e-004 
4.110e-004 6.742e+006 2.728e+013 1.000e+002 1.334e-002 3.644e-004 
4.120e-004 6.828e+006 2.726e+013 1.000e+002 1.118e-003 3.648e-004 
4.130e-004 6.787e+006 2.723e+013 1.000e+002 1.012e-002 3.661e-004 
4.140e-004 6.759e+006 2.727e+013 1.000e+002 1.259e-002 3.673e-004 
4.150e-004 6.756e+006 2.719e+013 1.000e+002 2.415e-003 3.683e-004 
4.160e-004 6.686e+006 2.722e+013 1.000e+002 6.271e-003 3.698e-004 
4.170e-004 6.693e+006 2.726e+013 1.000e+002 1.324e-003 3.707e-004 
4.180e-004 6.672e+006 2.722e+013 1.000e+002 8.260e-003 3.719e-004 
4.190e-004 6.719e+006 2.727e+013 1.000e+002 6.044e-004 3.725e-004 
4.200e-004 6.820e+006 2.725e+013 1.000e+002 1.332e-003 3.728e-004 
4.210e-004 6.874e+006 2.723e+013 1.000e+002 6.550e-003 3.735e-004 
4.220e-004 6.807e+006 2.724e+013 1.000e+002 1.006e-003 3.749e-004 
4.230e-004 6.787e+006 2.722e+013 1.000e+002 6.308e-003 3.761e-004 
4.240e-004 6.828e+006 2.723e+013 1.000e+002 7.948e-003 3.768e-004 
4.250e-004 6.765e+006 2.721e+013 1.000e+002 4.488e-003 3.782e-004 
4.260e-004 6.746e+006 2.724e+013 1.000e+002 3.898e-003 3.793e-004 
4.270e-004 6.691e+006 2.721e+013 1.000e+002 4.646e-003 3.807e-004 
4.280e-004 6.709e+006 2.726e+013 1.000e+002 1.853e-003 3.816e-004 
4.290e-004 6.771e+006 2.723e+013 1.000e+002 4.430e-003 3.822e-004 
4.300e-004 6.892e+006 2.721e+013 1.000e+002 6.450e-003 3.823e-004 
4.310e-004 6.939e+006 2.723e+013 1.000e+002 1.266e-002 3.830e-004 
4.320e-004 6.863e+006 2.725e+013 1.000e+002 1.249e-003 3.845e-004 
4.330e-004 6.876e+006 2.724e+013 1.000e+002 5.967e-003 3.854e-004 
4.340e-004 6.943e+006 2.722e+013 1.000e+002 1.792e-002 3.860e-004 
4.350e-004 6.899e+006 2.726e+013 1.000e+002 7.796e-003 3.873e-004 
4.360e-004 7.026e+006 2.719e+013 1.000e+002 7.098e-003 3.874e-004 
4.370e-004 6.964e+006 2.721e+013 1.000e+002 9.446e-003 3.888e-004 
4.380e-004 6.920e+006 2.725e+013 1.000e+002 3.376e-003 3.901e-004 
4.390e-004 6.932e+006 2.722e+013 1.000e+002 4.376e-003 3.911e-004 
4.400e-004 7.003e+006 2.726e+013 1.000e+002 9.746e-003 3.916e-004 
4.410e-004 6.952e+006 2.722e+013 1.000e+002 4.835e-003 3.929e-004 
4.420e-004 6.941e+006 2.724e+013 1.000e+002 1.085e-002 3.940e-004 
4.430e-004 6.949e+006 2.725e+013 1.000e+002 5.260e-004 3.949e-004 
4.440e-004 6.906e+006 2.727e+013 1.000e+002 3.534e-003 3.962e-004 
4.450e-004 6.923e+006 2.723e+013 1.000e+002 4.677e-003 3.971e-004 
4.460e-004 6.920e+006 2.725e+013 1.000e+002 6.902e-003 3.981e-004 
4.470e-004 6.895e+006 2.724e+013 1.000e+002 5.489e-004 3.993e-004 
4.480e-004 6.958e+006 2.723e+013 1.000e+002 7.995e-003 3.999e-004 
4.490e-004 7.004e+006 2.723e+013 1.000e+002 1.487e-002 4.006e-004 
4.500e-004 6.941e+006 2.725e+013 1.000e+002 5.907e-004 4.020e-004 
4.510e-004 6.923e+006 2.731e+013 1.000e+002 5.224e-003 4.031e-004 
4.520e-004 6.906e+006 2.723e+013 1.000e+002 1.694e-003 4.042e-004 
4.530e-004 6.980e+006 2.723e+013 1.000e+002 3.410e-003 4.047e-004 
4.540e-004 7.009e+006 2.725e+013 1.000e+002 3.524e-003 4.055e-004 
4.550e-004 6.920e+006 2.727e+013 1.000e+002 1.085e-002 4.071e-004 
4.560e-004 6.841e+006 2.723e+013 1.000e+002 5.255e-003 4.087e-004 
4.570e-004 6.843e+006 2.724e+013 1.000e+002 1.340e-003 4.097e-004 
4.580e-004 6.840e+006 2.724e+013 1.000e+002 7.402e-003 4.107e-004 
4.590e-004 6.807e+006 2.727e+013 1.000e+002 2.575e-003 4.119e-004 
4.600e-004 6.794e+006 2.720e+013 1.000e+002 1.831e-002 4.130e-004 
4.610e-004 6.766e+006 2.723e+013 1.000e+002 9.736e-004 4.142e-004 
4.620e-004 6.704e+006 2.726e+013 1.000e+002 6.041e-003 4.156e-004 
4.630e-004 6.670e+006 2.724e+013 1.000e+002 3.320e-003 4.169e-004 
4.640e-004 6.706e+006 2.723e+013 1.000e+002 1.004e-002 4.176e-004 
4.650e-004 6.692e+006 2.723e+013 1.000e+002 9.513e-003 4.187e-004 
4.660e-004 6.696e+006 2.727e+013 1.000e+002 1.238e-004 4.197e-004 
4.670e-004 6.710e+006 2.726e+013 1.000e+002 1.198e-003 4.206e-004 
4.680e-004 6.768e+006 2.723e+013 1.000e+002 8.031e-003 4.212e-004 
4.690e-004 6.805e+006 2.724e+013 1.000e+002 7.537e-003 4.219e-004 
4.700e-004 6.867e+006 2.722e+013 1.000e+002 9.047e-003 4.225e-004 
4.710e-004 6.812e+006 2.724e+013 1.000e+002 2.496e-003 4.239e-004 
4.720e-004 6.808e+006 2.725e+013 1.000e+002 1.022e-002 4.249e-004 
4.730e-004 6.794e+006 2.728e+013 1.000e+002 3.048e-003 4.260e-004 
4.740e-004 6.763e+006 2.731e+013 1.000e+002 7.239e-005 4.272e-004 
4.750e-004 6.741e+006 2.722e+013 1.000e+002 6.496e-003 4.284e-004 
4.760e-004 6.727e+006 2.723e+013 1.000e+002 2.385e-003 4.295e-004 
4.770e-004 6.690e+006 2.725e+013 1.000e+002 7.267e-003 4.307e-004 
4.780e-004 6.712e+006 2.726e+013 1.000e+002 4.628e-003 4.316e-004 
4.790e-004 6.815e+006 2.730e+013 1.000e+002 1.113e-003 4.319e-004 
4.800e-004 6.801e+006 2.730e+013 1.000e+002 1.358e-003 4.330e-004 
4.810e-004 6.801e+006 2.729e+013 1.000e+002 6.736e-003 4.340e-004 
4.820e-004 6.713e+006 2.725e+013 1.000e+002 1.151e-002 4.356e-004 
4.830e-004 6.732e+006 2.722e+013 1.000e+002 2.242e-004 4.364e-004 
4.840e-004 6.683e+006 2.727e+013 1.000e+002 8.112e-003 4.378e-004 
4.850e-004 6.657e+006 2.728e+013 1.000e+002 2.072e-003 4.390e-004 
4.860e-004 6.683e+006 2.720e+013 1.000e+002 3.225e-003 4.398e-004 
4.870e-004 6.606e+006 2.727e+013 1.000e+002 2.063e-004 4.413e-004 
4.880e-004 6.712e+006 2.723e+013 1.000e+002 6.413e-003 4.416e-004 
4.890e-004 6.767e+006 2.725e+013 1.000e+002 1.199e-003 4.422e-004 
4.900e-004 6.850e+006 2.722e+013 1.000e+002 7.851e-003 4.426e-004 
4.910e-004 6.765e+006 2.721e+013 1.000e+002 3.021e-003 4.442e-004 
4.920e-004 6.789e+006 2.720e+013 1.000e+002 1.528e-002 4.450e-004 
4.930e-004 6.795e+006 2.724e+013 1.000e+002 5.513e-003 4.460e-004 
4.940e-004 6.815e+006 2.723e+013 1.000e+002 3.444e-003 4.469e-004 
4.950e-004 6.821e+006 2.723e+013 1.000e+002 2.306e-003 4.478e-004 
4.960e-004 6.786e+006 2.720e+013 1.000e+002 9.983e-003 4.491e-004 
4.970e-004 6.779e+006 2.721e+013 1.000e+002 1.412e-003 4.501e-004 
4.980e-004 6.896e+006 2.719e+013 1.000e+002 1.273e-002 4.503e-004 
4.990e-004 6.954e+006 2.722e+013 1.000e+002 8.504e-003 4.509e-004 
5.000e-004 6.933e+006 2.726e+013 1.000e+002 2.691e-003 4.521e-004 
5.010e-004 6.935e+006 2.724e+013 1.000e+002 5.678e-003 4.530e-004 
5.020e-004 6.917e+006 2.720e+013 1.000e+002 5.353e-003 4.542e-004 
5.030e-004 6.887e+006 2.718e+013 1.000e+002 1.907e-003 4.554e-004 
5.040e-004 6.905e+006 2.721e+013 1.000e+002 7.821e-003 4.562e-004 
5.050e-004 6.862e+006 2.719e+013 1.000e+002 1.790e-003 4.575e-004 
5.060e-004 6.911e+006 2.723e+013 1.000e+002 1.671e-002 4.582e-004 
5.070e-004 6.887e+006 2.723e+013 1.000e+002 9.228e-003 4.594e-004 
5.080e-004 6.833e+006 2.717e+013 1.000e+002 7.307e-003 4.607e-004 
5.090e-004 6.836e+006 2.723e+013 1.000e+002 4.657e-004 4.617e-004 
5.100e-004 6.843e+006 2.725e+013 1.000e+002 3.480e-003 4.627e-004 
5.110e-004 6.903e+006 2.721e+013 1.000e+002 1.131e-002 4.633e-004 
5.120e-004 6.959e+006 2.717e+013 1.000e+002 6.868e-003 4.639e-004 
5.130e-004 6.942e+006 2.720e+013 1.000e+002 3.038e-003 4.650e-004 
5.140e-004 6.931e+006 2.721e+013 1.000e+002 8.949e-003 4.661e-004 
5.150e-004 6.879e+006 2.722e+013 1.000e+002 9.094e-003 4.674e-004 
5.160e-004 6.900e+006 2.722e+013 1.000e+002 1.380e-002 4.683e-004 
5.170e-004 6.858e+006 2.722e+013 1.000e+002 1.825e-005 4.696e-004 
5.180e-004 6.815e+006 2.726e+013 1.000e+002 3.426e-003 4.709e-004 
5.190e-004 6.833e+006 2.720e+013 1.000e+002 7.403e-003 4.717e-004 
5.200e-004 6.796e+006 2.724e+013 1.000e+002 6.185e-003 4.730e-004 
5.210e-004 6.853e+006 2.722e+013 1.000e+002 1.031e-002 4.736e-004 
5.220e-004 6.842e+006 2.724e+013 1.000e+002 1.687e-002 4.747e-004 
5.230e-004 6.828e+006 2.726e+013 1.000e+002 1.335e-004 4.758e-004 
5.240e-004 6.896e+006 2.718e+013 1.000e+002 5.667e-004 4.763e-004 
5.250e-004 6.816e+006 2.720e+013 1.000e+002 3.900e-003 4.779e-004 
5.260e-004 6.843e+006 2.722e+013 1.000e+002 8.107e-003 4.787e-004 
5.270e-004 6.838e+006 2.726e+013 1.000e+002 1.172e-003 4.797e-004 
5.280e-004 6.950e+006 2.725e+013 1.000e+002 6.179e-003 4.799e-004 
5.290e-004 6.989e+006 2.720e+013 1.000e+002 3.231e-003 4.807e-004 
5.300e-004 6.948e+006 2.721e+013 1.000e+002 5.974e-003 4.819e-004 
5.310e-004 6.966e+006 2.720e+013 1.000e+002 1.199e-002 4.828e-004 
5.320e-004 6.888e+006 2.722e+013 1.000e+002 9.220e-003 4.844e-004 
5.330e-004 6.901e+006 2.720e+013 1.000e+002 7.420e-003 4.853e-004 
5.340e-004 6.897e+006 2.724e+013 1.000e+002 6.044e-003 4.863e-004 
5.350e-004 6.907e+006 2.727e+013 1.000e+002 2.020e-002 4.872e-004 
5.360e-004 6.892e+006 2.722e+013 1.000e+002 1.109e-003 4.883e-004 
5.370e-004 6.831e+006 2.723e+013 1.000e+002 6.372e-003 4.898e-004 
5.380e-004 6.858e+006 2.722e+013 1.000e+002 1.137e-002 4.906e-004 
5.390e-004 6.796e+006 2.723e+013 1.000e+002 8.933e-004 4.920e-004 
5.400e-004 6.809e+006 2.724e+013 1.000e+002 1.937e-003 4.929e-004 
5.410e-004 6.844e+006 2.724e+013 1.000e+002 6.376e-003 4.937e-004 
5.420e-004 6.840e+006 2.720e+013 1.000e+002 2.324e-003 4.947e-004 
5.430e-004 6.825e+006 2.722e+013 1.000e+002 1.683e-002 4.958e-004 
5.440e-004 6.845e+006 2.721e+013 1.000e+002 1.432e-002 4.967e-004 
5.450e-004 6.778e+006 2.721e+013 1.000e+002 6.522e-004 4.981e-004 
5.460e-004 6.791e+006 2.724e+013 1.000e+002 4.994e-003 4.990e-004 
5.470e-004 6.939e+006 2.724e+013 1.000e+002 3.346e-004 4.990e-004 
5.480e-004 6.970e+006 2.726e+013 1.000e+002 3.354e-003 4.998e-004 
5.490e-004 6.950e+006 2.724e+013 1.000e+002 4.171e-003 5.009e-004 
5.500e-004 6.862e+006 2.722e+013 1.000e+002 5.646e-003 5.025e-004 
5.510e-004 6.891e+006 2.726e+013 1.000e+002 7.777e-004 5.033e-004 
5.520e-004 6.853e+006 2.728e+013 1.000e+002 6.255e-003 5.046e-004 
5.530e-004 6.823e+006 2.726e+013 1.000e+002 2.868e-003 5.058e-004 
5.540e-004 6.793e+006 2.722e+013 1.000e+002 1.716e-002 5.070e-004 
5.550e-004 6.784e+006 2.726e+013 1.000e+002 1.786e-003 5.081e-004 
5.560e-004 6.809e+006 2.721e+013 1.000e+002 1.468e-002 5.089e-004 
5.570e-004 6.732e+006 2.723e+013 1.000e+002 1.541e-002 5.104e-004 
5.580e-004 6.721e+006 2.725e+013 1.000e+002 1.471e-003 5.115e-004 
5.590e-004 6.867e+006 2.725e+013 1.000e+002 2.286e-003 5.115e-004 
5.600e-004 6.835e+006 2.726e+013 1.000e+002 8.638e-003 5.127e-004 
5.610e-004 6.876e+006 2.726e+013 1.000e+002 9.489e-004 5.134e-004 
5.620e-004 6.915e+006 2.730e+013 1.000e+002 9.291e-003 5.142e-004 
5.630e-004 6.874e+006 2.726e+013 1.000e+002 3.866e-003 5.155e-004 
5.640e-004 6.883e+006 2.726e+013 1.000e+002 4.401e-003 5.164e-004 
5.650e-004 6.829e+006 2.727e+013 1.000e+002 1.025e-002 5.178e-004 
5.660e-004 6.859e+006 2.724e+013 1.000e+002 3.107e-003 5.186e-004 
5.670e-004 6.829e+006 2.729e+013 1.000e+002 5.636e-003 5.198e-004 
5.680e-004 6.770e+006 2.722e+013 1.000e+002 6.779e-004 5.212e-004 
5.690e-004 6.814e+006 2.728e+013 1.000e+002 3.264e-003 5.219e-004 
5.700e-004 6.787e+006 2.731e+013 1.000e+002 8.896e-003 5.231e-004 
5.710e-004 6.840e+006 2.727e+013 1.000e+002 1.607e-002 5.237e-004 
5.720e-004 6.827e+006 2.727e+013 1.000e+002 3.608e-003 5.248e-004 
5.730e-004 6.810e+006 2.725e+013 1.000e+002 8.944e-003 5.259e-004 
5.740e-004 6.770e+006 2.727e+013 1.000e+002 1.498e-002 5.272e-004 
5.750e-004 6.766e+006 2.725e+013 1.000e+002 5.711e-003 5.282e-004 
5.760e-004 6.724e+006 2.725e+013 1.000e+002 6.051e-003 5.295e-004 
5.770e-004 6.670e+006 2.727e+013 1.000e+002 3.089e-004 5.309e-004 
5.780e-004 6.689e+006 2.722e+013 1.000e+002 3.816e-004 5.317e-004 
5.790e-004 6.652e+006 2.725e+013 1.000e+002 2.131e-004 5.330e-004 
5.800e-004 6.611e+006 2.729e+013 1.000e+002 5.259e-003 5.343e-004 
5.810e-004 6.593e+006 2.727e+013 1.000e+002 1.283e-002 5.354e-004 
5.820e-004 6.568e+006 2.724e+013 1.000e+002 4.365e-003 5.366e-004 
5.830e-004 6.594e+006 2.721e+013 1.000e+002 2.223e-004 5.374e-004 
5.840e-004 6.684e+006 2.724e+013 1.000e+002 5.989e-003 5.378e-004 
5.850e-004 6.805e+006 2.724e+013 1.000e+002 1.030e-002 5.379e-004 
5.860e-004 6.841e+006 2.727e+013 1.000e+002 7.627e-003 5.387e-004 
5.870e-004 6.837e+006 2.722e+013 1.000e+002 2.233e-003 5.397e-004 
5.880e-004 6.930e+006 2.730e+013 1.000e+002 2.777e-004 5.401e-004 
5.890e-004 6.900e+006 2.726e+013 1.000e+002 6.275e-003 5.413e-004 
5.900e-004 6.863e+006 2.726e+013 1.000e+002 8.225e-003 5.425e-004 
5.910e-004 6.806e+006 2.725e+013 1.000e+002 3.329e-003 5.439e-004 
5.920e-004 6.797e+006 2.723e+013 1.000e+002 1.052e-003 5.450e-004 
5.930e-004 6.780e+006 2.728e+013 1.000e+002 1.552e-003 5.461e-004 
5.940e-004 6.761e+006 2.726e+013 1.000e+002 1.310e-002 5.472e-004 
5.950e-004 6.750e+006 2.725e+013 1.000e+002 3.634e-003 5.483e-004 
5.960e-004 6.775e+006 2.726e+013 1.000e+002 1.230e-002 5.491e-004 
5.970e-004 6.763e+006 2.726e+013 1.000e+002 9.615e-004 5.502e-004 
5.980e-004 6.812e+006 2.725e+013 1.000e+002 1.480e-002 5.509e-004 
5.990e-004 6.783e+006 2.728e+013 1.000e+002 5.574e-003 5.521e-004 
6.000e-004 6.824e+006 2.724e+013 1.000e+002 2.192e-003 5.528e-004 
6.010e-004 6.876e+006 2.726e+013 1.000e+002 8.498e-003 5.534e-004 
6.020e-004 6.824e+006 2.727e+013 1.000e+002 6.238e-003 5.548e-004 
6.030e-004 6.803e+006 2.724e+013 1.000e+002 2.308e-002 5.559e-004 
6.040e-004 6.854e+006 2.724e+013 1.000e+002 1.871e-002 5.566e-004 
6.050e-004 6.784e+006 2.727e+013 1.000e+002 2.155e-003 5.581e-004 
6.060e-004 6.770e+006 2.724e+013 1.000e+002 3.201e-003 5.592e-004 
6.070e-004 6.778e+006 2.724e+013 1.000e+002 2.626e-003 5.601e-004 
6.080e-004 6.746e+006 2.722e+013 1.000e+002 1.518e-002 5.613e-004 
6.090e-004 6.959e+006 2.717e+013 1.000e+002 9.507e-003 5.609e-004 
6.100e-004 7.166e+006 2.724e+013 1.000e+002 7.178e-003 5.604e-004 
6.110e-004 7.274e+006 2.716e+013 1.000e+002 1.544e-003 5.607e-004 
6.120e-004 7.368e+006 2.717e+013 1.000e+002 8.650e-003 5.610e-004 
6.130e-004 7.477e+006 2.717e+013 1.000e+002 7.378e-003 5.613e-004 
6.140e-004 7.627e+006 2.715e+013 1.000e+002 6.826e-003 5.612e-004 
6.150e-004 7.698e+006 2.719e+013 1.000e+002 7.269e-003 5.618e-004 
6.160e-004 7.824e+006 2.715e+013 1.000e+002 7.571e-003 5.619e-004 
6.170e-004 8.050e+006 2.717e+013 1.000e+002 3.091e-003 5.613e-004 
6.180e-004 8.072e+006 2.723e+013 1.000e+002 9.363e-003 5.622e-004 
6.190e-004 8.183e+006 2.723e+013 1.000e+002 3.579e-003 5.624e-004 
6.200e-004 8.242e+006 2.724e+013 1.000e+002 2.705e-003 5.630e-004 
6.210e-004 8.288e+006 2.724e+013 1.000e+002 9.236e-003 5.637e-004 
6.220e-004 8.284e+006 2.720e+013 1.000e+002 7.042e-003 5.647e-004 
6.230e-004 8.374e+006 2.722e+013 1.000e+002 2.912e-003 5.651e-004 
6.240e-004 8.497e+006 2.729e+013 1.000e+002 8.233e-003 5.652e-004 
6.250e-004 8.547e+006 2.722e+013 1.000e+002 5.871e-003 5.659e-004 
6.260e-004 8.699e+006 2.720e+013 1.000e+002 1.495e-002 5.658e-004 
6.270e-004 8.752e+006 2.722e+013 1.000e+002 9.271e-003 5.665e-004 
6.280e-004 8.746e+006 2.723e+013 1.000e+002 1.181e-003 5.675e-004 
6.290e-004 8.800e+006 2.723e+013 1.000e+002 3.646e-003 5.681e-004 
6.300e-004 8.856e+006 2.729e+013 1.000e+002 8.165e-003 5.688e-004 
6.310e-004 8.956e+006 2.725e+013 1.000e+002 2.037e-003 5.691e-004 
6.320e-004 8.986e+006 2.723e+013 1.000e+002 1.158e-002 5.699e-004 
6.330e-004 9.088e+006 2.725e+013 1.000e+002 1.411e-003 5.701e-004 
6.340e-004 9.134e+006 2.720e+013 1.000e+002 1.246e-002 5.708e-004 
6.350e-004 9.183e+006 2.721e+013 1.000e+002 1.078e-003 5.715e-004 
6.360e-004 9.194e+006 2.722e+013 1.000e+002 1.451e-004 5.724e-004 
6.370e-004 9.294e+006 2.727e+013 1.000e+002 7.061e-003 5.727e-004 
6.380e-004 9.465e+006 2.723e+013 1.000e+002 3.849e-003 5.725e-004 
6.390e-004 9.568e+006 2.724e+013 1.000e+002 3.215e-004 5.728e-004 
6.400e-004 9.696e+006 2.723e+013 1.000e+002 3.305e-003 5.729e-004 
6.410e-004 9.817e+006 2.724e+013 1.000e+002 1.433e-002 5.731e-004 
6.420e-004 9.938e+006 2.725e+013 1.000e+002 4.847e-003 5.733e-004 
6.430e-004 1.006e+007 2.725e+013 1.000e+002 9.411e-005 5.735e-004 
6.440e-004 1.022e+007 2.725e+013 1.000e+002 2.984e-003 5.733e-004 
6.450e-004 1.033e+007 2.728e+013 1.000e+002 2.685e-003 5.736e-004 
6.460e-004 1.043e+007 2.724e+013 1.000e+002 2.193e-003 5.739e-004 
6.470e-004 1.053e+007 2.723e+013 1.000e+002 3.522e-003 5.742e-004 
6.480e-004 1.062e+007 2.724e+013 1.000e+002 4.032e-003 5.746e-004 
6.490e-004 1.071e+007 2.723e+013 1.000e+002 4.266e-003 5.749e-004 
6.500e-004 1.087e+007 2.725e+013 1.000e+002 5.342e-003 5.748e-004 
6.510e-004 1.098e+007 2.725e+013 1.000e+002 3.825e-003 5.751e-004 
6.520e-004 1.113e+007 2.725e+013 1.000e+002 3.084e-003 5.750e-004 
6.530e-004 1.126e+007 2.723e+013 1.000e+002 4.248e-004 5.751e-004 
6.540e-004 1.137e+007 2.723e+013 1.000e+002 3.495e-003 5.754e-004 
6.550e-004 1.145e+007 2.724e+013 1.000e+002 5.026e-003 5.758e-004 
6.560e-004 1.152e+007 2.725e+013 1.000e+002 2.809e-003 5.763e-004 
6.570e-004 1.170e+007 2.725e+013 1.000e+002 5.709e-003 5.761e-004 
6.580e-004 1.188e+007 2.723e+013 1.000e+002 1.141e-002 5.758e-004 
6.590e-004 1.197e+007 2.723e+013 1.000e+002 5.809e-003 5.762e-004 
6.600e-004 1.213e+007 2.729e+013 1.000e+002 8.207e-003 5.761e-004 
6.610e-004 1.217e+007 2.725e+013 1.000e+002 6.371e-004 5.768e-004 
6.620e-004 1.228e+007 2.724e+013 1.000e+002 1.293e-002 5.771e-004 
6.630e-004 1.242e+007 2.722e+013 1.000e+002 3.622e-003 5.771e-004 
6.640e-004 1.256e+007 2.724e+013 1.000e+002 1.045e-002 5.772e-004 
6.650e-004 1.266e+007 2.722e+013 1.000e+002 7.060e-003 5.775e-004 
6.660e-004 1.280e+007 2.727e+013 1.000e+002 2.653e-003 5.775e-004 
6.670e-004 1.290e+007 2.724e+013 1.000e+002 5.409e-003 5.778e-004 
6.680e-004 1.301e+007 2.731e+013 1.000e+002 8.437e-003 5.780e-004 
6.690e-004 1.302e+007 2.725e+013 1.000e+002 2.913e-003 5.789e-004 
6.700e-004 1.322e+007 2.732e+013 1.000e+002 1.182e-002 5.786e-004 
6.710e-004 1.329e+007 2.729e+013 1.000e+002 3.599e-003 5.791e-004 
6.720e-004 1.339e+007 2.725e+013 1.000e+002 1.404e-004 5.794e-004 
6.730e-004 1.357e+007 2.727e+013 1.000e+002 8.520e-003 5.791e-004 
6.740e-004 1.369e+007 2.726e+013 1.000e+002 8.937e-003 5.793e-004 
6.750e-004 1.380e+007 2.725e+013 1.000e+002 3.059e-003 5.796e-004 
6.760e-004 1.393e+007 2.722e+013 1.000e+002 4.333e-003 5.797e-004 
6.770e-004 1.405e+007 2.722e+013 1.000e+002 3.754e-003 5.798e-004 
6.780e-004 1.405e+007 2.728e+013 1.000e+002 1.887e-002 5.808e-004 
6.790e-004 1.417e+007 2.723e+013 1.000e+002 6.014e-004 5.810e-004 
6.800e-004 1.430e+007 2.722e+013 1.000e+002 6.195e-003 5.811e-004 
6.810e-004 1.436e+007 2.721e+013 1.000e+002 3.185e-003 5.817e-004 
6.820e-004 1.449e+007 2.727e+013 1.000e+002 2.810e-003 5.818e-004 
6.830e-004 1.460e+007 2.727e+013 1.000e+002 4.479e-004 5.820e-004 
6.840e-004 1.471e+007 2.727e+013 1.000e+002 3.238e-003 5.823e-004 
6.850e-004 1.463e+007 2.728e+013 1.000e+002 3.095e-003 5.838e-004 
6.860e-004 1.432e+007 2.736e+013 1.000e+002 8.337e-003 5.869e-004 
6.870e-004 1.365e+007 2.742e+013 1.000e+002 4.160e-003 5.926e-004 
6.880e-004 1.334e+007 2.744e+013 1.000e+002 1.580e-003 5.958e-004 
6.890e-004 1.347e+007 2.738e+013 1.000e+002 1.308e-002 5.958e-004 
6.900e-004 1.359e+007 2.740e+013 1.000e+002 2.289e-003 5.960e-004 
6.910e-004 1.368e+007 2.745e+013 1.000e+002 3.890e-003 5.964e-004 
6.920e-004 1.377e+007 2.744e+013 1.000e+002 4.756e-004 5.968e-004 
6.930e-004 1.393e+007 2.742e+013 1.000e+002 8.155e-003 5.966e-004 
6.940e-004 1.403e+007 2.742e+013 1.000e+002 2.086e-003 5.970e-004 
6.950e-004 1.413e+007 2.739e+013 1.000e+002 7.038e-003 5.973e-004 
6.960e-004 1.425e+007 2.742e+013 1.000e+002 5.284e-003 5.974e-004 
6.970e-004 1.438e+007 2.742e+013 1.000e+002 1.200e-003 5.976e-004 
6.980e-004 1.443e+007 2.741e+013 1.000e+002 6.038e-004 5.982e-004 
6.990e-004 1.459e+007 2.741e+013 1.000e+002 1.185e-002 5.981e-004 
7.000e-004 1.470e+007 2.740e+013 1.000e+002 7.701e-003 5.983e-004 
7.010e-004 1.484e+007 2.745e+013 1.000e+002 6.480e-003 5.984e-004 
7.020e-004 1.491e+007 2.738e+013 1.000e+002 4.670e-004 5.989e-004 
7.030e-004 1.505e+007 2.740e+013 1.000e+002 4.632e-003 5.989e-004 
7.040e-004 1.517e+007 2.741e+013 1.000e+002 9.684e-003 5.991e-004 
7.050e-004 1.530e+007 2.739e+013 1.000e+002 3.253e-003 5.992e-004 
7.060e-004 1.542e+007 2.742e+013 1.000e+002 5.433e-004 5.993e-004 
7.070e-004 1.557e+007 2.738e+013 1.000e+002 2.676e-003 5.993e-004 
7.080e-004 1.565e+007 2.740e+013 1.000e+002 1.003e-002 5.998e-004 
7.090e-004 1.579e+007 2.743e+013 1.000e+002 3.464e-003 5.998e-004 
7.100e-004 1.589e+007 2.740e+013 1.000e+002 1.132e-003 6.001e-004 
7.110e-004 1.598e+007 2.743e+013 1.000e+002 1.503e-003 6.005e-004 
7.120e-004 1.611e+007 2.741e+013 1.000e+002 3.873e-003 6.006e-004 
7.130e-004 1.619e+007 2.742e+013 1.000e+002 2.144e-003 6.010e-004 
7.140e-004 1.634e+007 2.740e+013 1.000e+002 5.635e-004 6.010e-004 
7.150e-004 1.642e+007 2.739e+013 1.000e+002 7.994e-004 6.015e-004 
7.160e-004 1.649e+007 2.742e+013 1.000e+002 1.011e-002 6.020e-004 
7.170e-004 1.663e+007 2.742e+013 1.000e+002 1.641e-002 6.020e-004 
7.180e-004 1.672e+007 2.740e+013 1.000e+002 7.596e-004 6.023e-004 
7.190e-004 1.686e+007 2.742e+013 1.000e+002 1.076e-003 6.024e-004 
7.200e-004 1.701e+007 2.743e+013 1.000e+002 7.954e-004 6.023e-004 
7.210e-004 1.709e+007 2.746e+013 1.000e+002 2.753e-003 6.028e-004 
7.220e-004 1.724e+007 2.745e+013 1.000e+002 3.351e-003 6.028e-004 
7.230e-004 1.734e+007 2.745e+013 1.000e+002 2.807e-003 6.031e-004 
7.240e-004 1.744e+007 2.745e+013 1.000e+002 1.372e-003 6.034e-004 
7.250e-004 1.752e+007 2.742e+013 1.000e+002 8.077e-003 6.038e-004 
7.260e-004 1.766e+007 2.742e+013 1.000e+002 4.480e-003 6.039e-004 
7.270e-004 1.779e+007 2.745e+013 1.000e+002 8.178e-003 6.040e-004 
7.280e-004 1.795e+007 2.742e+013 1.000e+002 4.535e-003 6.038e-004 
7.290e-004 1.803e+007 2.741e+013 1.000e+002 1.086e-002 6.043e-004 
7.300e-004 1.815e+007 2.746e+013 1.000e+002 1.310e-003 6.045e-004 
7.310e-004 1.828e+007 2.744e+013 1.000e+002 7.911e-003 6.046e-004 
7.320e-004 1.838e+007 2.744e+013 1.000e+002 2.500e-004 6.049e-004 
7.330e-004 1.845e+007 2.745e+013 1.000e+002 6.822e-003 6.054e-004 
7.340e-004 1.860e+007 2.744e+013 1.000e+002 2.997e-003 6.054e-004 
7.350e-004 1.873e+007 2.744e+013 1.000e+002 4.747e-003 6.054e-004 
7.360e-004 1.886e+007 2.744e+013 1.000e+002 1.280e-002 6.056e-004 
7.370e-004 1.895e+007 2.743e+013 1.000e+002 7.809e-003 6.060e-004 
7.380e-004 1.909e+007 2.746e+013 1.000e+002 2.005e-003 6.060e-004 
7.390e-004 1.913e+007 2.744e+013 1.000e+002 4.707e-003 6.067e-004 
7.400e-004 1.927e+007 2.745e+013 1.000e+002 4.278e-003 6.067e-004 
7.410e-004 1.934e+007 2.742e+013 1.000e+002 5.940e-003 6.072e-004 
7.420e-004 1.948e+007 2.743e+013 1.000e+002 9.571e-003 6.073e-004 
7.430e-004 1.953e+007 2.745e+013 1.000e+002 8.314e-003 6.079e-004 
7.440e-004 1.966e+007 2.744e+013 1.000e+002 1.177e-002 6.080e-004 
7.450e-004 1.978e+007 2.745e+013 1.000e+002 3.762e-003 6.082e-004 
7.460e-004 1.983e+007 2.744e+013 1.000e+002 4.915e-003 6.089e-004 
7.470e-004 1.998e+007 2.744e+013 1.000e+002 2.843e-003 6.088e-004 
7.480e-004 2.006e+007 2.744e+013 1.000e+002 1.908e-005 6.093e-004 
7.490e-004 2.013e+007 2.744e+013 1.000e+002 8.518e-003 6.098e-004 
7.500e-004 2.030e+007 2.745e+013 1.000e+002 1.111e-002 6.096e-004 
7.510e-004 2.040e+007 2.742e+013 1.000e+002 4.869e-003 6.099e-004 
7.520e-004 2.057e+007 2.743e+013 1.000e+002 1.264e-002 6.097e-004 
7.530e-004 2.065e+007 2.741e+013 1.000e+002 2.612e-004 6.102e-004 
7.540e-004 2.069e+007 2.742e+013 1.000e+002 6.185e-003 6.109e-004 
7.550e-004 2.083e+007 2.744e+013 1.000e+002 2.757e-003 6.110e-004 
7.560e-004 2.090e+007 2.741e+013 1.000e+002 2.553e-003 6.115e-004 
7.570e-004 2.092e+007 2.742e+013 1.000e+002 1.664e-002 6.123e-004 
7.580e-004 2.102e+007 2.745e+013 1.000e+002 8.439e-003 6.126e-004 
7.590e-004 2.103e+007 2.740e+013 1.000e+002 9.456e-003 6.135e-004 
7.600e-004 2.115e+007 2.749e+013 1.000e+002 6.671e-003 6.137e-004 
7.610e-004 2.123e+007 2.746e+013 1.000e+002 6.565e-003 6.142e-004 
7.620e-004 2.135e+007 2.747e+013 1.000e+002 1.075e-003 6.143e-004 
7.630e-004 2.148e+007 2.747e+013 1.000e+002 7.236e-003 6.144e-004 
7.640e-004 2.155e+007 2.749e+013 1.000e+002 4.971e-003 6.149e-004 
7.650e-004 2.169e+007 2.753e+013 1.000e+002 5.515e-003 6.150e-004 
7.660e-004 2.182e+007 2.746e+013 1.000e+002 9.078e-003 6.151e-004 
7.670e-004 2.197e+007 2.749e+013 1.000e+002 1.142e-003 6.151e-004 
7.680e-004 2.214e+007 2.750e+013 1.000e+002 5.489e-003 6.149e-004 
7.690e-004 2.221e+007 2.751e+013 1.000e+002 9.351e-003 6.154e-004 
7.700e-004 2.239e+007 2.751e+013 1.000e+002 5.189e-003 6.152e-004 
7.710e-004 2.251e+007 2.747e+013 1.000e+002 1.531e-002 6.153e-004 
7.720e-004 2.261e+007 2.752e+013 1.000e+002 7.089e-003 6.157e-004 
7.730e-004 2.272e+007 2.749e+013 1.000e+002 1.356e-003 6.158e-004 
7.740e-004 2.284e+007 2.750e+013 1.000e+002 1.625e-002 6.161e-004 
7.750e-004 2.295e+007 2.756e+013 1.000e+002 8.198e-004 6.162e-004 
7.760e-004 2.297e+007 2.752e+013 1.000e+002 2.900e-003 6.171e-004 
7.770e-004 2.286e+007 2.752e+013 1.000e+002 7.289e-003 6.189e-004 
7.780e-004 2.265e+007 2.754e+013 1.000e+002 1.323e-003 6.213e-004 
7.790e-004 2.252e+007 2.751e+013 1.000e+002 1.296e-003 6.233e-004 
7.800e-004 2.260e+007 2.755e+013 1.000e+002 8.603e-003 6.237e-004 
7.810e-004 2.265e+007 2.753e+013 1.000e+002 3.918e-003 6.243e-004 
7.820e-004 2.268e+007 2.758e+013 1.000e+002 1.590e-002 6.251e-004 
7.830e-004 2.229e+007 2.759e+013 1.000e+002 6.045e-003 6.289e-004 
7.840e-004 2.124e+007 2.780e+013 1.000e+002 6.737e-003 6.371e-004 
7.850e-004 2.082e+007 2.779e+013 1.000e+002 8.371e-003 6.410e-004 
7.860e-004 2.066e+007 2.776e+013 1.000e+002 5.488e-003 6.431e-004 
7.870e-004 2.037e+007 2.799e+013 1.000e+002 2.076e-003 6.461e-004 
7.880e-004 1.970e+007 2.795e+013 1.000e+002 5.286e-003 6.518e-004 
7.890e-004 1.921e+007 2.801e+013 1.000e+002 5.038e-003 6.561e-004 
7.900e-004 1.834e+007 2.788e+013 1.000e+002 4.985e-003 6.631e-004 
7.910e-004 1.837e+007 2.785e+013 1.000e+002 3.301e-003 6.640e-004 
7.920e-004 1.835e+007 2.794e+013 1.000e+002 1.378e-002 6.651e-004 
7.930e-004 1.857e+007 2.780e+013 1.000e+002 7.517e-003 6.645e-004 
7.940e-004 1.873e+007 2.787e+013 1.000e+002 1.064e-002 6.645e-004 
7.950e-004 1.875e+007 2.782e+013 1.000e+002 1.339e-003 6.653e-004 
7.960e-004 1.896e+007 2.783e+013 1.000e+002 9.683e-003 6.649e-004 
7.970e-004 1.901e+007 2.786e+013 1.000e+002 6.925e-003 6.655e-004 
7.980e-004 1.916e+007 2.789e+013 1.000e+002 7.339e-003 6.655e-004 
7.990e-004 1.925e+007 2.784e+013 1.000e+002 8.969e-003 6.659e-004 
8.000e-004 1.938e+007 2.793e+013 1.000e+002 6.698e-003 6.660e-004 
8.010e-004 1.955e+007 2.777e+013 1.000e+002 7.755e-003 6.658e-004 
8.020e-004 1.961e+007 2.785e+013 1.000e+002 3.441e-003 6.664e-004 
8.030e-004 1.980e+007 2.790e+013 1.000e+002 1.073e-002 6.660e-004 
8.040e-004 1.989e+007 2.790e+013 1.000e+002 9.858e-003 6.664e-004 
8.050e-004 1.999e+007 2.780e+013 1.000e+002 1.228e-002 6.667e-004 
8.060e-004 2.025e+007 2.784e+013 1.000e+002 4.179e-004 6.659e-004 
8.070e-004 2.041e+007 2.786e+013 1.000e+002 1.782e-002 6.659e-004 
8.080e-004 2.054e+007 2.787e+013 1.000e+002 2.200e-003 6.660e-004 
8.090e-004 2.063e+007 2.788e+013 1.000e+002 8.439e-004 6.663e-004 
8.100e-004 2.071e+007 2.781e+013 1.000e+002 2.116e-002 6.668e-004 
8.110e-004 2.085e+007 2.800e+013 1.000e+002 4.312e-003 6.668e-004 
8.120e-004 2.105e+007 2.780e+013 1.000e+002 7.632e-003 6.664e-004 
8.130e-004 2.122e+007 2.787e+013 1.000e+002 9.831e-004 6.662e-004 
8.140e-004 2.131e+007 2.780e+013 1.000e+002 9.237e-003 6.666e-004 
8.150e-004 2.144e+007 2.783e+013 1.000e+002 4.478e-003 6.667e-004 
8.160e-004 2.155e+007 2.783e+013 1.000e+002 1.084e-002 6.669e-004 
8.170e-004 2.170e+007 2.778e+013 1.000e+002 1.537e-002 6.669e-004 
8.180e-004 2.185e+007 2.778e+013 1.000e+002 1.412e-003 6.668e-004 
8.190e-004 2.203e+007 2.777e+013 1.000e+002 3.624e-003 6.666e-004 
8.200e-004 2.216e+007 2.780e+013 1.000e+002 8.693e-004 6.667e-004 
8.210e-004 2.233e+007 2.767e+013 1.000e+002 8.286e-003 6.666e-004 
8.220e-004 2.247e+007 2.773e+013 1.000e+002 5.242e-003 6.666e-004 
8.230e-004 2.258e+007 2.777e+013 1.000e+002 1.781e-003 6.668e-004 
8.240e-004 2.274e+007 2.778e+013 1.000e+002 1.884e-003 6.667e-004 
8.250e-004 2.285e+007 2.780e+013 1.000e+002 5.967e-003 6.670e-004 
8.260e-004 2.303e+007 2.777e+013 1.000e+002 4.672e-003 6.667e-004 
8.270e-004 2.309e+007 2.776e+013 1.000e+002 6.064e-004 6.673e-004 
8.280e-004 2.326e+007 2.777e+013 1.000e+002 4.021e-004 6.671e-004 
8.290e-004 2.342e+007 2.774e+013 1.000e+002 3.186e-003 6.670e-004 
8.300e-004 2.358e+007 2.777e+013 1.000e+002 1.597e-003 6.669e-004 
8.310e-004 2.368e+007 2.766e+013 1.000e+002 5.648e-003 6.672e-004 
8.320e-004 2.380e+007 2.770e+013 1.000e+002 2.691e-004 6.674e-004 
8.330e-004 2.389e+007 2.772e+013 1.000e+002 3.488e-004 6.678e-004 
8.340e-004 2.406e+007 2.774e+013 1.000e+002 1.046e-002 6.676e-004 
8.350e-004 2.421e+007 2.780e+013 1.000e+002 1.695e-002 6.675e-004 
8.360e-004 2.428e+007 2.776e+013 1.000e+002 1.891e-003 6.681e-004 
8.370e-004 2.445e+007 2.770e+013 1.000e+002 9.293e-003 6.679e-004 
8.380e-004 2.453e+007 2.770e+013 1.000e+002 5.431e-003 6.684e-004 
8.390e-004 2.464e+007 2.774e+013 1.000e+002 2.608e-004 6.686e-004 
8.400e-004 2.474e+007 2.776e+013 1.000e+002 1.692e-002 6.689e-004 
8.410e-004 2.487e+007 2.775e+013 1.000e+002 5.733e-004 6.690e-004 
8.420e-004 2.498e+007 2.777e+013 1.000e+002 8.865e-003 6.692e-004 
8.430e-004 2.512e+007 2.772e+013 1.000e+002 1.742e-002 6.693e-004 
8.440e-004 2.527e+007 2.772e+013 1.000e+002 6.256e-003 6.692e-004 
8.450e-004 2.545e+007 2.772e+013 1.000e+002 3.786e-003 6.690e-004 
8.460e-004 2.552e+007 2.774e+013 1.000e+002 5.041e-003 6.695e-004 
8.470e-004 2.567e+007 2.777e+013 1.000e+002 1.495e-003 6.695e-004 
8.480e-004 2.574e+007 2.780e+013 1.000e+002 4.280e-003 6.699e-004 
8.490e-004 2.591e+007 2.776e+013 1.000e+002 5.965e-003 6.698e-004 
8.500e-004 2.611e+007 2.777e+013 1.000e+002 1.597e-002 6.694e-004 
8.510e-004 2.618e+007 2.789e+013 1.000e+002 4.960e-003 6.699e-004 
8.520e-004 2.636e+007 2.782e+013 1.000e+002 7.071e-003 6.697e-004 
8.530e-004 2.646e+007 2.783e+013 1.000e+002 2.971e-003 6.700e-004 
8.540e-004 2.655e+007 2.780e+013 1.000e+002 1.627e-003 6.704e-004 
8.550e-004 2.664e+007 2.779e+013 1.000e+002 1.829e-003 6.707e-004 
8.560e-004 2.683e+007 2.786e+013 1.000e+002 8.029e-004 6.705e-004 
8.570e-004 2.696e+007 2.787e+013 1.000e+002 7.073e-003 6.705e-004 
8.580e-004 2.706e+007 2.782e+013 1.000e+002 6.381e-003 6.708e-004 
8.590e-004 2.720e+007 2.785e+013 1.000e+002 1.032e-003 6.709e-004 
8.600e-004 2.734e+007 2.783e+013 1.000e+002 5.873e-003 6.709e-004 
8.610e-004 2.739e+007 2.781e+013 1.000e+002 1.046e-002 6.716e-004 
8.620e-004 2.693e+007 2.787e+013 1.000e+002 7.521e-003 6.758e-004 
8.630e-004 2.641e+007 2.791e+013 1.000e+002 3.935e-003 6.803e-004 
8.640e-004 2.642e+007 2.791e+013 1.000e+002 9.112e-003 6.813e-004 
8.650e-004 2.660e+007 2.792e+013 1.000e+002 2.272e-002 6.810e-004 
8.660e-004 2.671e+007 2.786e+013 1.000e+002 1.431e-003 6.813e-004 
8.670e-004 2.682e+007 2.784e+013 1.000e+002 1.037e-002 6.815e-004 
8.680e-004 2.680e+007 2.785e+013 1.000e+002 1.234e-002 6.826e-004 
8.690e-004 2.682e+007 2.788e+013 1.000e+002 8.263e-003 6.835e-004 
8.700e-004 2.692e+007 2.784e+013 1.000e+002 7.025e-003 6.838e-004 
8.710e-004 2.701e+007 2.787e+013 1.000e+002 5.185e-003 6.842e-004 
8.720e-004 2.707e+007 2.792e+013 1.000e+002 5.836e-003 6.848e-004 
8.730e-004 2.717e+007 2.783e+013 1.000e+002 2.583e-003 6.851e-004 
8.740e-004 2.731e+007 2.792e+013 1.000e+002 6.162e-003 6.851e-004 
8.750e-004 2.717e+007 2.786e+013 1.000e+002 3.937e-003 6.871e-004 
8.760e-004 2.700e+007 2.794e+013 1.000e+002 4.654e-003 6.892e-004 
8.770e-004 2.698e+007 2.796e+013 1.000e+002 6.508e-003 6.904e-004 
8.780e-004 2.719e+007 2.801e+013 1.000e+002 2.361e-003 6.899e-004 
8.790e-004 2.731e+007 2.796e+013 1.000e+002 8.541e-003 6.901e-004 
8.800e-004 2.740e+007 2.795e+013 1.000e+002 2.797e-002 6.905e-004 
8.810e-004 2.751e+007 2.793e+013 1.000e+002 5.940e-003 6.907e-004 
8.820e-004 2.766e+007 2.793e+013 1.000e+002 7.334e-003 6.907e-004 
8.830e-004 2.663e+007 2.633e+013 1.000e+002 3.222e-003 6.988e-004 
8.840e-004 2.630e+007 2.629e+013 1.000e+002 2.958e-003 7.021e-004 
8.850e-004 2.595e+007 2.629e+013 1.000e+002 3.177e-003 7.055e-004 
8.860e-004 2.460e+007 2.623e+013 1.000e+002 3.813e-003 7.159e-004 
8.870e-004 2.219e+007 2.628e+013 1.000e+002 2.217e-003 7.335e-004 
8.880e-004 2.119e+007 2.632e+013 1.000e+002 2.997e-003 7.414e-004 
8.890e-004 2.130e+007 2.635e+013 1.000e+002 4.582e-004 7.416e-004 
8.900e-004 2.136e+007 2.634e+013 1.000e+002 5.274e-004 7.423e-004 
8.910e-004 2.146e+007 2.636e+013 1.000e+002 1.115e-003 7.426e-004 
8.920e-004 2.152e+007 2.638e+013 1.000e+002 1.825e-003 7.432e-004 
8.930e-004 2.161e+007 2.638e+013 1.000e+002 8.580e-004 7.436e-004 
8.940e-004 2.174e+007 2.639e+013 1.000e+002 9.298e-004 7.436e-004 
8.950e-004 2.182e+007 2.635e+013 1.000e+002 1.633e-003 7.441e-004 
8.960e-004 2.191e+007 2.637e+013 1.000e+002 2.281e-003 7.445e-004 
8.970e-004 2.205e+007 2.635e+013 1.000e+002 1.821e-003 7.445e-004 
8.980e-004 2.209e+007 2.640e+013 1.000e+002 2.159e-003 7.452e-004 
8.990e-004 2.215e+007 2.641e+013 1.000e+002 2.664e-003 7.458e-004 
9.000e-004 2.226e+007 2.637e+013 1.000e+002 1.750e-003 7.461e-004 
9.010e-004 2.232e+007 2.637e+013 1.000e+002 4.267e-003 7.466e-004 
9.020e-004 2.237e+007 2.642e+013 1.000e+002 4.332e-003 7.473e-004 
9.030e-004 2.250e+007 2.643e+013 1.000e+002 3.898e-003 7.474e-004 
9.040e-004 2.259e+007 2.642e+013 1.000e+002 4.024e-003 7.478e-004 
9.050e-004 2.271e+007 2.648e+013 1.000e+002 3.499e-003 7.479e-004 
9.060e-004 2.280e+007 2.643e+013 1.000e+002 5.094e-003 7.483e-004 
9.070e-004 2.294e+007 2.645e+013 1.000e+002 3.268e-003 7.483e-004 
9.080e-004 2.309e+007 2.642e+013 1.000e+002 4.616e-003 7.483e-004 
9.090e-004 2.091e+007 2.620e+013 1.000e+002 3.243e-003 7.644e-004 
9.100e-004 1.990e+007 2.614e+013 1.000e+002 4.433e-003 7.724e-004 
9.110e-004 1.879e+007 2.623e+013 1.000e+002 2.703e-003 7.810e-004 
9.120e-004 1.897e+007 2.610e+013 1.000e+002 2.700e-003 7.808e-004 
9.130e-004 1.895e+007 2.622e+013 1.000e+002 2.747e-003 7.819e-004 
9.140e-004 1.881e+007 2.617e+013 1.000e+002 2.628e-003 7.839e-004 
9.150e-004 1.877e+007 2.618e+013 1.000e+002 3.232e-003 7.852e-004 
9.160e-004 1.881e+007 2.622e+013 1.000e+002 2.214e-003 7.859e-004 
9.170e-004 1.887e+007 2.623e+013 1.000e+002 2.563e-003 7.864e-004 
9.180e-004 1.899e+007 2.622e+013 1.000e+002 1.744e-003 7.866e-004 
9.190e-004 1.916e+007 2.625e+013 1.000e+002 1.088e-003 7.865e-004 
9.200e-004 1.930e+007 2.631e+013 1.000e+002 2.014e-003 7.865e-004 
9.210e-004 1.937e+007 2.630e+013 1.000e+002 1.517e-003 7.870e-004 
9.220e-004 1.952e+007 2.627e+013 1.000e+002 2.607e-003 7.869e-004 
9.230e-004 1.956e+007 2.631e+013 1.000e+002 2.906e-003 7.877e-004 
9.240e-004 1.963e+007 2.628e+013 1.000e+002 2.385e-003 7.882e-004 
9.250e-004 1.972e+007 2.627e+013 1.000e+002 2.872e-003 7.886e-004 
9.260e-004 1.983e+007 2.623e+013 1.000e+002 4.264e-003 7.888e-004 
9.270e-004 1.992e+007 2.627e+013 1.000e+002 3.167e-003 7.892e-004 
9.280e-004 2.001e+007 2.624e+013 1.000e+002 2.217e-003 7.896e-004 
9.290e-004 2.007e+007 2.625e+013 1.000e+002 2.546e-003 7.902e-004 
9.300e-004 2.017e+007 2.625e+013 1.000e+002 2.786e-003 7.905e-004 
9.310e-004 2.021e+007 2.626e+013 1.000e+002 2.656e-003 7.912e-004 
9.320e-004 2.031e+007 2.623e+013 1.000e+002 4.197e-003 7.915e-004 
9.330e-004 2.040e+007 2.628e+013 1.000e+002 3.923e-003 7.919e-004 
9.340e-004 1.994e+007 2.626e+013 1.000e+002 3.552e-003 7.960e-004 
9.350e-004 1.648e+007 2.599e+013 1.000e+002 5.880e-003 8.210e-004 
9.360e-004 1.343e+007 2.583e+013 1.000e+002 4.432e-003 8.431e-004 
9.370e-004 1.342e+007 2.568e+013 1.000e+002 4.628e-003 8.441e-004 
9.380e-004 1.361e+007 2.569e+013 1.000e+002 3.884e-003 8.438e-004 
9.390e-004 1.368e+007 2.572e+013 1.000e+002 3.929e-003 8.444e-004 
9.400e-004 1.367e+007 2.573e+013 1.000e+002 3.667e-003 8.454e-004 
9.410e-004 1.379e+007 2.577e+013 1.000e+002 3.366e-003 8.456e-004 
9.420e-004 1.389e+007 2.573e+013 1.000e+002 4.036e-003 8.459e-004 
9.430e-004 1.402e+007 2.573e+013 1.000e+002 3.862e-003 8.460e-004 
9.440e-004 1.413e+007 2.573e+013 1.000e+002 3.806e-003 8.463e-004 
9.450e-004 1.426e+007 2.573e+013 1.000e+002 3.867e-003 8.463e-004 
9.460e-004 1.441e+007 2.575e+013 1.000e+002 2.855e-003 8.463e-004 
9.470e-004 1.452e+007 2.572e+013 1.000e+002 3.917e-003 8.466e-004 
9.480e-004 1.465e+007 2.571e+013 1.000e+002 4.689e-003 8.466e-004 
9.490e-004 1.475e+007 2.571e+013 1.000e+002 3.574e-003 8.469e-004 
9.500e-004 1.485e+007 2.570e+013 1.000e+002 4.160e-003 8.473e-004 
9.510e-004 1.496e+007 2.572e+013 1.000e+002 3.882e-003 8.475e-004 
9.520e-004 1.510e+007 2.574e+013 1.000e+002 3.612e-003 8.475e-004 
9.530e-004 1.518e+007 2.572e+013 1.000e+002 3.587e-003 8.480e-004 
9.540e-004 1.524e+007 2.573e+013 1.000e+002 3.371e-003 8.486e-004 
9.550e-004 1.531e+007 2.572e+013 1.000e+002 3.510e-003 8.491e-004 
9.560e-004 1.538e+007 2.573e+013 1.000e+002 3.772e-003 8.496e-004 
9.570e-004 1.546e+007 2.572e+013 1.000e+002 4.209e-003 8.500e-004 
9.580e-004 1.553e+007 2.572e+013 1.000e+002 3.234e-003 8.505e-004 
9.590e-004 1.566e+007 2.573e+013 1.000e+002 4.011e-003 8.506e-004 
9.600e-004 1.580e+007 2.576e+013 1.000e+002 3.869e-003 8.507e-004 
9.610e-004 1.597e+007 2.573e+013 1.000e+002 4.433e-003 8.505e-004 
9.620e-004 1.614e+007 2.574e+013 1.000e+002 3.963e-003 8.503e-004 
9.630e-004 1.634e+007 2.574e+013 1.000e+002 3.835e-003 8.499e-004 
9.640e-004 1.651e+007 2.576e+013 1.000e+002 4.257e-003 8.498e-004 
9.650e-004 1.670e+007 2.575e+013 1.000e+002 4.347e-003 8.495e-004 
9.660e-004 1.691e+007 2.577e+013 1.000e+002 4.417e-003 8.490e-004 
9.670e-004 1.715e+007 2.576e+013 1.000e+002 4.318e-003 8.484e-004 
9.680e-004 1.734e+007 2.575e+013 1.000e+002 4.558e-003 8.481e-004 
9.690e-004 1.757e+007 2.577e+013 1.000e+002 4.407e-003 8.474e-004 
9.700e-004 1.782e+007 2.577e+013 1.000e+002 3.393e-003 8.467e-004 
9.710e-004 1.797e+007 2.576e+013 1.000e+002 3.328e-003 8.467e-004 
9.720e-004 1.815e+007 2.576e+013 1.000e+002 3.777e-003 8.464e-004 
9.730e-004 1.838e+007 2.578e+013 1.000e+002 4.853e-003 8.458e-004 
9.740e-004 1.854e+007 2.577e+013 1.000e+002 4.196e-003 8.458e-004 
9.750e-004 1.869e+007 2.578e+013 1.000e+002 4.254e-003 8.457e-004 
9.760e-004 1.886e+007 2.580e+013 1.000e+002 3.835e-003 8.455e-004 
9.770e-004 1.905e+007 2.577e+013 1.000e+002 3.838e-003 8.452e-004 
9.780e-004 1.928e+007 2.578e+013 1.000e+002 3.378e-003 8.446e-004 
9.790e-004 1.950e+007 2.578e+013 1.000e+002 3.083e-003 8.441e-004 
9.800e-004 1.976e+007 2.582e+013 1.000e+002 3.976e-003 8.433e-004 
9.810e-004 1.993e+007 2.584e+013 1.000e+002 3.288e-003 8.431e-004 
9.820e-004 2.006e+007 2.587e+013 1.000e+002 3.808e-003 8.432e-004 
9.830e-004 1.999e+007 2.587e+013 1.000e+002 3.063e-003 8.447e-004 
9.840e-004 2.010e+007 2.578e+013 1.000e+002 1.758e-003 8.449e-004 
9.850e-004 2.021e+007 2.578e+013 1.000e+002 4.089e-003 8.451e-004 
9.860e-004 2.031e+007 2.577e+013 1.000e+002 3.511e-003 8.455e-004 
9.870e-004 2.049e+007 2.579e+013 1.000e+002 3.712e-003 8.453e-004 
9.880e-004 2.060e+007 2.576e+013 1.000e+002 3.979e-003 8.455e-004 
9.890e-004 2.074e+007 2.579e+013 1.000e+002 3.184e-003 8.455e-004 
9.900e-004 2.086e+007 2.584e+013 1.000e+002 3.285e-003 8.456e-004 
9.910e-004 2.098e+007 2.578e+013 1.000e+002 3.110e-003 8.459e-004 
9.920e-004 2.111e+007 2.579e+013 1.000e+002 3.233e-003 8.459e-004 
9.930e-004 2.123e+007 2.578e+013 1.000e+002 3.063e-003 8.461e-004 
9.940e-004 2.137e+007 2.579e+013 1.000e+002 4.273e-003 8.461e-004 
9.950e-004 2.148e+007 2.579e+013 1.000e+002 3.304e-003 8.464e-004 
9.960e-004 2.160e+007 2.580e+013 1.000e+002 3.196e-003 8.465e-004 
9.970e-004 2.172e+007 2.580e+013 1.000e+002 3.289e-003 8.468e-004 
9.980e-004 2.188e+007 2.580e+013 1.000e+002 2.905e-003 8.466e-004 
9.990e-004 2.191e+007 2.579e+013 1.000e+002 3.075e-003 8.474e-004 
1.000e-003 2.199e+007 2.582e+013 1.000e+002 2.865e-003 8.478e-004 
1.001e-003 2.215e+007 2.581e+013 1.000e+002 3.085e-003 8.478e-004 
1.002e-003 2.224e+007 2.585e+013 1.000e+002 3.696e-003 8.481e-004 
1.003e-003 2.237e+007 2.583e+013 1.000e+002 3.197e-003 8.482e-004 
1.004e-003 2.246e+007 2.583e+013 1.000e+002 4.083e-003 8.486e-004 
1.005e-003 2.261e+007 2.581e+013 1.000e+002 3.672e-003 8.486e-004 
1.006e-003 2.272e+007 2.580e+013 1.000e+002 2.826e-003 8.488e-004 
1.007e-003 2.279e+007 2.580e+013 1.000e+002 3.342e-003 8.493e-004 
1.008e-003 2.289e+007 2.582e+013 1.000e+002 2.663e-003 8.496e-004 
1.009e-003 2.297e+007 2.579e+013 1.000e+002 2.903e-003 8.500e-004 
1.010e-003 2.290e+007 2.588e+013 1.000e+002 3.215e-003 8.515e-004 
1.011e-003 2.301e+007 2.589e+013 1.000e+002 3.126e-003 8.518e-004 
1.012e-003 2.312e+007 2.590e+013 1.000e+002 3.004e-003 8.521e-004 
1.013e-003 2.328e+007 2.587e+013 1.000e+002 4.098e-003 8.519e-004 
1.014e-003 2.336e+007 2.586e+013 1.000e+002 3.407e-003 8.524e-004 
1.015e-003 2.332e+007 2.587e+013 1.000e+002 4.105e-003 8.537e-004 
1.016e-003 2.327e+007 2.586e+013 1.000e+002 3.314e-003 8.550e-004 
1.017e-003 2.327e+007 2.583e+013 1.000e+002 3.945e-003 8.560e-004 
1.018e-003 2.321e+007 2.578e+013 1.000e+002 3.617e-003 8.574e-004 
1.019e-003 2.330e+007 2.572e+013 1.000e+002 1.931e-003 8.578e-004 
1.020e-003 2.342e+007 2.576e+013 1.000e+002 1.450e-003 8.580e-004 
1.021e-003 2.333e+007 2.585e+013 1.000e+002 3.203e-003 8.596e-004 
1.022e-003 2.318e+007 2.567e+013 1.000e+002 2.893e-003 8.616e-004 
1.023e-003 2.319e+007 2.564e+013 1.000e+002 1.330e-003 8.626e-004 
1.024e-003 2.338e+007 2.560e+013 1.000e+002 1.324e-003 8.622e-004 
1.025e-003 2.349e+007 2.560e+013 1.000e+002 1.689e-003 8.625e-004 
1.026e-003 2.357e+007 2.558e+013 1.000e+002 1.076e-003 8.629e-004 
1.027e-003 2.374e+007 2.558e+013 1.000e+002 8.512e-004 8.628e-004 
1.028e-003 2.386e+007 2.561e+013 1.000e+002 1.242e-003 8.629e-004 
1.029e-003 2.397e+007 2.562e+013 1.000e+002 1.157e-003 8.631e-004 
1.030e-003 2.407e+007 2.561e+013 1.000e+002 1.512e-003 8.634e-004 
1.031e-003 2.420e+007 2.560e+013 1.000e+002 2.019e-003 8.636e-004 
1.032e-003 2.430e+007 2.561e+013 1.000e+002 1.666e-003 8.639e-004 
1.033e-003 2.438e+007 2.563e+013 1.000e+002 8.760e-004 8.643e-004 
1.034e-003 2.449e+007 2.561e+013 1.000e+002 1.366e-003 8.646e-004 
1.035e-003 2.459e+007 2.559e+013 1.000e+002 1.949e-003 8.649e-004 
1.036e-003 2.472e+007 2.561e+013 1.000e+002 1.943e-003 8.649e-004 
1.037e-003 2.482e+007 2.560e+013 1.000e+002 1.987e-003 8.653e-004 
1.038e-003 2.492e+007 2.566e+013 1.000e+002 1.872e-003 8.656e-004 
1.039e-003 2.504e+007 2.564e+013 1.000e+002 1.904e-003 8.658e-004 
1.040e-003 2.515e+007 2.558e+013 1.000e+002 2.287e-003 8.660e-004 
1.041e-003 2.522e+007 2.563e+013 1.000e+002 1.876e-003 8.665e-004 
1.042e-003 2.533e+007 2.559e+013 1.000e+002 2.995e-003 8.668e-004 
1.043e-003 2.552e+007 2.563e+013 1.000e+002 3.350e-003 8.664e-004 
1.044e-003 2.561e+007 2.563e+013 1.000e+002 3.593e-003 8.668e-004 
1.045e-003 2.573e+007 2.563e+013 1.000e+002 3.420e-003 8.670e-004 
1.046e-003 2.573e+007 2.564e+013 1.000e+002 3.081e-003 8.680e-004 
1.047e-003 2.581e+007 2.566e+013 1.000e+002 2.225e-003 8.684e-004 
1.048e-003 2.596e+007 2.567e+013 1.000e+002 3.624e-003 8.684e-004 
1.049e-003 2.612e+007 2.568e+013 1.000e+002 3.293e-003 8.683e-004 
1.050e-003 2.618e+007 2.566e+013 1.000e+002 3.291e-003 8.689e-004 
1.051e-003 2.629e+007 2.562e+013 1.000e+002 3.178e-003 8.691e-004 
1.052e-003 2.642e+007 2.565e+013 1.000e+002 3.439e-003 8.692e-004 
1.053e-003 2.650e+007 2.568e+013 1.000e+002 2.698e-003 8.697e-004 
1.054e-003 2.645e+007 2.570e+013 1.000e+002 4.126e-003 8.710e-004 
1.055e-003 2.656e+007 2.566e+013 1.000e+002 3.134e-003 8.712e-004 
1.056e-003 2.665e+007 2.565e+013 1.000e+002 4.194e-003 8.716e-004 
1.057e-003 2.670e+007 2.568e+013 1.000e+002 2.808e-003 8.723e-004 
1.058e-003 2.676e+007 2.573e+013 1.000e+002 3.786e-003 8.729e-004 
1.059e-003 2.682e+007 2.571e+013 1.000e+002 4.099e-003 8.734e-004 
1.060e-003 2.691e+007 2.571e+013 1.000e+002 3.292e-003 8.738e-004 
1.061e-003 2.700e+007 2.570e+013 1.000e+002 3.835e-003 8.742e-004 
1.062e-003 2.720e+007 2.570e+013 1.000e+002 3.002e-003 8.738e-004 
1.063e-003 2.743e+007 2.567e+013 1.000e+002 2.886e-003 8.732e-004 
1.064e-003 2.763e+007 2.567e+013 1.000e+002 3.165e-003 8.729e-004 
1.065e-003 2.774e+007 2.567e+013 1.000e+002 2.731e-003 8.731e-004 
1.066e-003 2.783e+007 2.568e+013 1.000e+002 2.879e-003 8.735e-004 
1.067e-003 2.794e+007 2.570e+013 1.000e+002 2.262e-003 8.737e-004 
1.068e-003 2.811e+007 2.569e+013 1.000e+002 2.603e-003 8.735e-004 
1.069e-003 2.819e+007 2.568e+013 1.000e+002 2.490e-003 8.740e-004 
1.070e-003 2.832e+007 2.569e+013 1.000e+002 2.314e-003 8.741e-004 
1.071e-003 2.843e+007 2.572e+013 1.000e+002 2.185e-003 8.743e-004 
1.072e-003 2.853e+007 2.574e+013 1.000e+002 2.798e-003 8.746e-004 
1.073e-003 2.862e+007 2.571e+013 1.000e+002 2.390e-003 8.750e-004 
1.074e-003 2.879e+007 2.570e+013 1.000e+002 2.528e-003 8.748e-004 
1.075e-003 2.890e+007 2.571e+013 1.000e+002 1.764e-003 8.750e-004 
1.076e-003 2.902e+007 2.571e+013 1.000e+002 2.749e-003 8.752e-004 
1.077e-003 2.903e+007 2.571e+013 1.000e+002 3.467e-003 8.762e-004 
1.078e-003 2.917e+007 2.571e+013 1.000e+002 2.977e-003 8.762e-004 
1.079e-003 2.925e+007 2.572e+013 1.000e+002 2.515e-003 8.766e-004 
1.080e-003 2.941e+007 2.573e+013 1.000e+002 2.332e-003 8.765e-004 
1.081e-003 2.950e+007 2.577e+013 1.000e+002 2.849e-003 8.769e-004 
1.082e-003 2.963e+007 2.572e+013 1.000e+002 2.866e-003 8.770e-004 
1.083e-003 2.984e+007 2.571e+013 1.000e+002 2.693e-003 8.766e-004 
1.084e-003 2.994e+007 2.571e+013 1.000e+002 2.483e-003 8.769e-004 
1.085e-003 3.017e+007 2.573e+013 1.000e+002 2.804e-003 8.763e-004 
1.086e-003 3.036e+007 2.575e+013 1.000e+002 3.769e-003 8.760e-004 
1.087e-003 3.051e+007 2.574e+013 1.000e+002 3.971e-003 8.759e-004 
1.088e-003 3.063e+007 2.572e+013 1.000e+002 3.881e-003 8.761e-004 
1.089e-003 3.072e+007 2.573e+013 1.000e+002 3.172e-003 8.765e-004 
1.090e-003 3.080e+007 2.572e+013 1.000e+002 2.886e-003 8.769e-004 
1.091e-003 3.095e+007 2.572e+013 1.000e+002 3.450e-003 8.769e-004 
1.092e-003 3.104e+007 2.574e+013 1.000e+002 3.382e-003 8.773e-004 
1.093e-003 3.109e+007 2.570e+013 1.000e+002 3.053e-003 8.779e-004 
1.094e-003 3.118e+007 2.574e+013 1.000e+002 3.704e-003 8.783e-004 
1.095e-003 3.116e+007 2.572e+013 1.000e+002 2.939e-003 8.794e-004 
1.096e-003 3.095e+007 2.580e+013 1.000e+002 2.949e-003 8.818e-004 
1.097e-003 3.102e+007 2.582e+013 1.000e+002 3.894e-003 8.824e-004 
1.098e-003 3.111e+007 2.582e+013 1.000e+002 3.668e-003 8.828e-004 
1.099e-003 3.119e+007 2.583e+013 1.000e+002 3.822e-003 8.832e-004 
1.100e-003 3.131e+007 2.587e+013 1.000e+002 3.520e-003 8.834e-004 
1.101e-003 3.142e+007 2.585e+013 1.000e+002 3.862e-003 8.836e-004 
1.102e-003 3.156e+007 2.585e+013 1.000e+002 3.485e-003 8.837e-004 
1.103e-003 3.166e+007 2.582e+013 1.000e+002 4.008e-003 8.840e-004 
1.104e-003 3.142e+007 2.578e+013 1.000e+002 4.352e-003 8.867e-004 
1.105e-003 3.075e+007 2.583e+013 1.000e+002 4.454e-003 8.923e-004 
1.106e-003 3.076e+007 2.583e+013 1.000e+002 4.683e-003 8.932e-004 
1.107e-003 3.083e+007 2.580e+013 1.000e+002 5.148e-003 8.937e-004 
1.108e-003 3.097e+007 2.586e+013 1.000e+002 4.092e-003 8.937e-004 
1.109e-003 3.111e+007 2.584e+013 1.000e+002 3.504e-003 8.938e-004 
1.110e-003 3.110e+007 2.584e+013 1.000e+002 4.575e-003 8.948e-004 
1.111e-003 3.120e+007 2.581e+013 1.000e+002 3.908e-003 8.951e-004 
1.112e-003 3.135e+007 2.583e+013 1.000e+002 4.266e-003 8.951e-004 
1.113e-003 3.149e+007 2.585e+013 1.000e+002 5.268e-003 8.951e-004 
1.114e-003 3.160e+007 2.584e+013 1.000e+002 4.520e-003 8.954e-004 
1.115e-003 3.175e+007 2.586e+013 1.000e+002 5.156e-003 8.954e-004 
1.116e-003 3.184e+007 2.584e+013 1.000e+002 4.633e-003 8.957e-004 
1.117e-003 3.195e+007 2.586e+013 1.000e+002 4.346e-003 8.960e-004 
1.118e-003 3.205e+007 2.587e+013 1.000e+002 5.607e-003 8.963e-004 
1.119e-003 3.214e+007 2.585e+013 1.000e+002 4.658e-003 8.967e-004 
1.120e-003 3.224e+007 2.587e+013 1.000e+002 4.958e-003 8.970e-004 
1.121e-003 3.232e+007 2.589e+013 1.000e+002 4.784e-003 8.974e-004 
1.122e-003 3.239e+007 2.584e+013 1.000e+002 5.654e-003 8.979e-004 
1.123e-003 3.252e+007 2.585e+013 1.000e+002 5.182e-003 8.980e-004 
1.124e-003 3.260e+007 2.587e+013 1.000e+002 4.871e-003 8.985e-004 
1.125e-003 3.269e+007 2.585e+013 1.000e+002 4.609e-003 8.988e-004 
1.126e-003 3.278e+007 2.587e+013 1.000e+002 4.681e-003 8.992e-004 
1.127e-003 3.286e+007 2.586e+013 1.000e+002 4.564e-003 8.997e-004 
1.128e-003 3.297e+007 2.586e+013 1.000e+002 5.176e-003 8.999e-004 
1.129e-003 3.304e+007 2.588e+013 1.000e+002 4.457e-003 9.004e-004 
1.130e-003 3.313e+007 2.590e+013 1.000e+002 4.515e-003 9.008e-004 
1.131e-003 3.320e+007 2.587e+013 1.000e+002 5.374e-003 9.013e-004 
1.132e-003 3.330e+007 2.589e+013 1.000e+002 4.488e-003 9.016e-004 
1.133e-003 3.341e+007 2.588e+013 1.000e+002 4.641e-003 9.018e-004 
1.134e-003 3.352e+007 2.590e+013 1.000e+002 4.509e-003 9.021e-004 
1.135e-003 3.365e+007 2.594e+013 1.000e+002 4.033e-003 9.022e-004 
1.136e-003 3.374e+007 2.594e+013 1.000e+002 4.774e-003 9.026e-004 
1.137e-003 3.385e+007 2.594e+013 1.000e+002 4.425e-003 9.028e-004 
1.138e-003 3.397e+007 2.596e+013 1.000e+002 5.072e-003 9.030e-004 
1.139e-003 3.396e+007 2.591e+013 1.000e+002 4.811e-003 9.041e-004 
1.140e-003 3.382e+007 2.594e+013 1.000e+002 5.261e-003 9.060e-004 
1.141e-003 3.384e+007 2.593e+013 1.000e+002 5.610e-003 9.069e-004 
1.142e-003 3.393e+007 2.593e+013 1.000e+002 5.831e-003 9.073e-004 
1.143e-003 3.405e+007 2.593e+013 1.000e+002 5.380e-003 9.074e-004 
1.144e-003 3.416e+007 2.598e+013 1.000e+002 4.876e-003 9.077e-004 
1.145e-003 3.427e+007 2.599e+013 1.000e+002 4.790e-003 9.079e-004 
1.146e-003 3.437e+007 2.597e+013 1.000e+002 5.587e-003 9.082e-004 
1.147e-003 3.446e+007 2.599e+013 1.000e+002 4.701e-003 9.086e-004 
1.148e-003 3.458e+007 2.597e+013 1.000e+002 5.017e-003 9.088e-004 
1.149e-003 3.466e+007 2.595e+013 1.000e+002 5.616e-003 9.092e-004 
1.150e-003 3.478e+007 2.595e+013 1.000e+002 5.820e-003 9.094e-004 
1.151e-003 3.486e+007 2.597e+013 1.000e+002 5.549e-003 9.098e-004 
1.152e-003 3.496e+007 2.599e+013 1.000e+002 5.869e-003 9.102e-004 
1.153e-003 3.501e+007 2.595e+013 1.000e+002 3.999e-003 9.108e-004 
1.154e-003 3.516e+007 2.598e+013 1.000e+002 5.045e-003 9.108e-004 
1.155e-003 3.525e+007 2.596e+013 1.000e+002 5.217e-003 9.111e-004 
1.156e-003 3.536e+007 2.599e+013 1.000e+002 5.427e-003 9.114e-004 
1.157e-003 3.548e+007 2.598e+013 1.000e+002 4.824e-003 9.116e-004 
1.158e-003 3.556e+007 2.598e+013 1.000e+002 5.650e-003 9.120e-004 
1.159e-003 3.568e+007 2.597e+013 1.000e+002 4.699e-003 9.122e-004 
1.160e-003 3.574e+007 2.600e+013 1.000e+002 4.660e-003 9.127e-004 
1.161e-003 3.578e+007 2.603e+013 1.000e+002 4.629e-003 9.134e-004 
1.162e-003 3.590e+007 2.603e+013 1.000e+002 3.934e-003 9.137e-004 
1.163e-003 3.599e+007 2.601e+013 1.000e+002 5.281e-003 9.140e-004 
1.164e-003 3.617e+007 2.601e+013 1.000e+002 4.360e-003 9.138e-004 
1.165e-003 3.623e+007 2.601e+013 1.000e+002 5.003e-003 9.143e-004 
1.166e-003 3.634e+007 2.604e+013 1.000e+002 4.367e-003 9.146e-004 
1.167e-003 3.644e+007 2.602e+013 1.000e+002 5.032e-003 9.149e-004 
1.168e-003 3.651e+007 2.603e+013 1.000e+002 5.196e-003 9.154e-004 
1.169e-003 3.663e+007 2.601e+013 1.000e+002 4.602e-003 9.156e-004 
1.170e-003 3.673e+007 2.604e+013 1.000e+002 4.393e-003 9.159e-004 
1.171e-003 3.681e+007 2.604e+013 1.000e+002 4.504e-003 9.163e-004 
1.172e-003 3.692e+007 2.606e+013 1.000e+002 4.762e-003 9.166e-004 
1.173e-003 3.702e+007 2.607e+013 1.000e+002 4.704e-003 9.169e-004 
1.174e-003 3.705e+007 2.607e+013 1.000e+002 4.530e-003 9.177e-004 
1.175e-003 3.716e+007 2.606e+013 1.000e+002 4.402e-003 9.179e-004 
1.176e-003 3.717e+007 2.606e+013 1.000e+002 3.461e-003 9.188e-004 
1.177e-003 3.721e+007 2.607e+013 1.000e+002 4.349e-003 9.195e-004 
1.178e-003 3.728e+007 2.604e+013 1.000e+002 4.078e-003 9.201e-004 
1.179e-003 3.737e+007 2.608e+013 1.000e+002 4.932e-003 9.205e-004 
1.180e-003 3.741e+007 2.606e+013 1.000e+002 5.212e-003 9.212e-004 
1.181e-003 3.757e+007 2.607e+013 1.000e+002 4.435e-003 9.211e-004 
1.182e-003 3.755e+007 2.608e+013 1.000e+002 4.704e-003 9.222e-004 
1.183e-003 3.744e+007 2.611e+013 1.000e+002 4.310e-003 9.240e-004 
1.184e-003 3.729e+007 2.613e+013 1.000e+002 4.294e-003 9.260e-004 
1.185e-003 3.708e+007 2.619e+013 1.000e+002 5.877e-003 9.285e-004 
1.186e-003 3.423e+007 2.599e+013 1.000e+002 7.985e-003 9.492e-004 
1.187e-003 2.976e+007 2.586e+013 1.000e+002 6.350e-003 9.811e-004 
1.188e-003 2.985e+007 2.589e+013 1.000e+002 6.188e-003 9.814e-004 
1.189e-003 2.991e+007 2.588e+013 1.000e+002 6.314e-003 9.821e-004 
1.190e-003 3.003e+007 2.591e+013 1.000e+002 6.505e-003 9.822e-004 
1.191e-003 3.015e+007 2.589e+013 1.000e+002 6.110e-003 9.824e-004 
1.192e-003 3.026e+007 2.590e+013 1.000e+002 5.868e-003 9.826e-004 
1.193e-003 3.034e+007 2.588e+013 1.000e+002 5.831e-003 9.831e-004 
1.194e-003 3.047e+007 2.589e+013 1.000e+002 6.391e-003 9.832e-004 
1.195e-003 3.061e+007 2.591e+013 1.000e+002 5.107e-003 9.832e-004 
1.196e-003 3.069e+007 2.590e+013 1.000e+002 6.219e-003 9.837e-004 
1.197e-003 3.079e+007 2.591e+013 1.000e+002 6.303e-003 9.840e-004 
1.198e-003 3.090e+007 2.594e+013 1.000e+002 6.276e-003 9.842e-004 
1.199e-003 3.101e+007 2.595e+013 1.000e+002 7.368e-003 9.844e-004 
1.200e-003 3.112e+007 2.593e+013 1.000e+002 7.336e-003 9.846e-004 
1.201e-003 3.123e+007 2.597e+013 1.000e+002 7.023e-003 9.849e-004 
1.202e-003 3.133e+007 2.593e+013 1.000e+002 7.016e-003 9.852e-004 
1.203e-003 3.144e+007 2.597e+013 1.000e+002 6.450e-003 9.855e-004 
1.204e-003 3.155e+007 2.596e+013 1.000e+002 7.325e-003 9.857e-004 
1.205e-003 3.166e+007 2.595e+013 1.000e+002 7.644e-003 9.859e-004 
1.206e-003 3.178e+007 2.595e+013 1.000e+002 7.089e-003 9.861e-004 
1.207e-003 3.191e+007 2.596e+013 1.000e+002 6.808e-003 9.862e-004 
1.208e-003 3.200e+007 2.597e+013 1.000e+002 7.909e-003 9.866e-004 
1.209e-003 3.213e+007 2.594e+013 1.000e+002 7.549e-003 9.867e-004 
1.210e-003 3.226e+007 2.594e+013 1.000e+002 7.166e-003 9.868e-004 
1.211e-003 3.238e+007 2.596e+013 1.000e+002 7.943e-003 9.869e-004 
1.212e-003 3.248e+007 2.595e+013 1.000e+002 7.679e-003 9.873e-004 
1.213e-003 3.262e+007 2.596e+013 1.000e+002 6.696e-003 9.873e-004 
1.214e-003 3.273e+007 2.595e+013 1.000e+002 7.843e-003 9.875e-004 
1.215e-003 3.288e+007 2.596e+013 1.000e+002 6.113e-003 9.875e-004 
1.216e-003 3.297e+007 2.597e+013 1.000e+002 7.286e-003 9.879e-004 
1.217e-003 3.311e+007 2.598e+013 1.000e+002 7.294e-003 9.879e-004 
1.218e-003 3.322e+007 2.596e+013 1.000e+002 6.747e-003 9.881e-004 
1.219e-003 3.334e+007 2.596e+013 1.000e+002 6.682e-003 9.884e-004 
1.220e-003 3.345e+007 2.598e+013 1.000e+002 7.495e-003 9.885e-004 
1.221e-003 3.351e+007 2.600e+013 1.000e+002 7.491e-003 9.891e-004 
1.222e-003 3.366e+007 2.598e+013 1.000e+002 6.262e-003 9.891e-004 
1.223e-003 3.373e+007 2.598e+013 1.000e+002 7.195e-003 9.896e-004 
1.224e-003 3.384e+007 2.599e+013 1.000e+002 8.075e-003 9.898e-004 
1.225e-003 3.400e+007 2.600e+013 1.000e+002 6.002e-003 9.897e-004 
1.226e-003 3.411e+007 2.596e+013 1.000e+002 6.701e-003 9.900e-004 
1.227e-003 3.423e+007 2.598e+013 1.000e+002 7.344e-003 9.902e-004 
1.228e-003 3.435e+007 2.599e+013 1.000e+002 6.364e-003 9.903e-004 
1.229e-003 3.446e+007 2.598e+013 1.000e+002 7.436e-003 9.906e-004 
1.230e-003 3.457e+007 2.599e+013 1.000e+002 7.392e-003 9.908e-004 
1.231e-003 3.462e+007 2.597e+013 1.000e+002 6.452e-003 9.915e-004 
1.232e-003 3.474e+007 2.599e+013 1.000e+002 5.988e-003 9.916e-004 
1.233e-003 3.482e+007 2.598e+013 1.000e+002 6.452e-003 9.921e-004 
1.234e-003 3.493e+007 2.599e+013 1.000e+002 6.875e-003 9.923e-004 
1.235e-003 3.506e+007 2.599e+013 1.000e+002 6.826e-003 9.925e-004 
1.236e-003 3.517e+007 2.602e+013 1.000e+002 6.772e-003 9.927e-004 
1.237e-003 3.528e+007 2.598e+013 1.000e+002 6.857e-003 9.929e-004 
1.238e-003 3.539e+007 2.599e+013 1.000e+002 7.487e-003 9.932e-004 
1.239e-003 3.549e+007 2.597e+013 1.000e+002 6.154e-003 9.935e-004 
1.240e-003 3.561e+007 2.602e+013 1.000e+002 6.897e-003 9.936e-004 
1.241e-003 3.572e+007 2.599e+013 1.000e+002 6.932e-003 9.938e-004 
1.242e-003 3.584e+007 2.599e+013 1.000e+002 5.888e-003 9.940e-004 
1.243e-003 3.592e+007 2.600e+013 1.000e+002 6.783e-003 9.944e-004 
1.244e-003 3.604e+007 2.598e+013 1.000e+002 5.768e-003 9.946e-004 
1.245e-003 3.614e+007 2.598e+013 1.000e+002 6.983e-003 9.949e-004 
1.246e-003 3.627e+007 2.599e+013 1.000e+002 6.477e-003 9.951e-004 
1.247e-003 3.639e+007 2.599e+013 1.000e+002 6.839e-003 9.953e-004 
1.248e-003 3.649e+007 2.599e+013 1.000e+002 5.732e-003 9.955e-004 
1.249e-003 3.662e+007 2.601e+013 1.000e+002 5.844e-003 9.956e-004 
1.250e-003 3.672e+007 2.601e+013 1.000e+002 6.273e-003 9.959e-004 
1.251e-003 3.683e+007 2.598e+013 1.000e+002 7.199e-003 9.962e-004 
1.252e-003 3.697e+007 2.601e+013 1.000e+002 7.138e-003 9.962e-004 
1.253e-003 3.706e+007 2.601e+013 1.000e+002 5.653e-003 9.966e-004 
1.254e-003 3.717e+007 2.602e+013 1.000e+002 5.161e-003 9.968e-004 
1.255e-003 3.728e+007 2.602e+013 1.000e+002 5.541e-003 9.971e-004 
1.256e-003 3.741e+007 2.603e+013 1.000e+002 5.699e-003 9.972e-004 
1.257e-003 3.751e+007 2.601e+013 1.000e+002 6.993e-003 9.975e-004 
1.258e-003 3.761e+007 2.600e+013 1.000e+002 7.089e-003 9.978e-004 
1.259e-003 3.773e+007 2.600e+013 1.000e+002 7.013e-003 9.979e-004 
1.260e-003 3.785e+007 2.602e+013 1.000e+002 6.448e-003 9.981e-004 
1.261e-003 3.796e+007 2.600e+013 1.000e+002 7.266e-003 9.984e-004 
1.262e-003 3.806e+007 2.602e+013 1.000e+002 7.569e-003 9.986e-004 
1.263e-003 3.819e+007 2.603e+013 1.000e+002 6.418e-003 9.988e-004 
1.264e-003 3.829e+007 2.601e+013 1.000e+002 7.259e-003 9.991e-004 
1.265e-003 3.840e+007 2.601e+013 1.000e+002 6.923e-003 9.993e-004 
1.266e-003 3.853e+007 2.602e+013 1.000e+002 5.943e-003 9.994e-004 
1.267e-003 3.865e+007 2.600e+013 1.000e+002 6.641e-003 9.996e-004 
1.268e-003 3.876e+007 2.600e+013 1.000e+002 6.807e-003 9.998e-004 
1.269e-003 3.888e+007 2.602e+013 1.000e+002 5.954e-003 1.000e-003 
1.270e-003 3.899e+007 2.600e+013 1.000e+002 6.036e-003 1.000e-003 
1.271e-003 3.911e+007 2.605e+013 1.000e+002 6.077e-003 1.000e-003 
1.272e-003 3.922e+007 2.601e+013 1.000e+002 6.848e-003 1.001e-003 
1.273e-003 3.933e+007 2.601e+013 1.000e+002 6.083e-003 1.001e-003 
1.274e-003 3.944e+007 2.602e+013 1.000e+002 6.197e-003 1.001e-003 
1.275e-003 3.955e+007 2.601e+013 1.000e+002 6.553e-003 1.001e-003 
1.276e-003 3.966e+007 2.601e+013 1.000e+002 6.128e-003 1.002e-003 
1.277e-003 3.977e+007 2.603e+013 1.000e+002 6.632e-003 1.002e-003 
1.278e-003 3.988e+007 2.605e+013 1.000e+002 6.745e-003 1.002e-003 
1.279e-003 4.001e+007 2.606e+013 1.000e+002 6.777e-003 1.002e-003 
1.280e-003 4.010e+007 2.602e+013 1.000e+002 6.708e-003 1.003e-003 
1.281e-003 4.023e+007 2.602e+013 1.000e+002 6.626e-003 1.003e-003 
1.282e-003 4.032e+007 2.602e+013 1.000e+002 6.243e-003 1.003e-003 
1.283e-003 4.044e+007 2.602e+013 1.000e+002 6.658e-003 1.003e-003 
1.284e-003 4.052e+007 2.602e+013 1.000e+002 6.805e-003 1.004e-003 
1.285e-003 4.059e+007 2.602e+013 1.000e+002 6.703e-003 1.004e-003 
1.286e-003 4.068e+007 2.602e+013 1.000e+002 7.634e-003 1.005e-003 
1.287e-003 4.077e+007 2.605e+013 1.000e+002 8.198e-003 1.005e-003 
1.288e-003 4.082e+007 2.609e+013 1.000e+002 8.385e-003 1.006e-003 
1.289e-003 4.089e+007 2.595e+013 1.000e+002 7.647e-003 1.006e-003 
1.290e-003 4.112e+007 2.598e+013 1.000e+002 7.138e-003 1.006e-003 
1.291e-003 4.092e+007 2.597e+013 1.000e+002 7.828e-003 1.008e-003 
1.292e-003 4.104e+007 2.601e+013 1.000e+002 6.374e-003 1.008e-003 
1.293e-003 4.115e+007 2.607e+013 1.000e+002 5.826e-003 1.008e-003 
1.294e-003 4.120e+007 2.608e+013 1.000e+002 4.801e-003 1.009e-003 
1.295e-003 4.127e+007 2.605e+013 1.000e+002 4.807e-003 1.009e-003 
1.296e-003 4.136e+007 2.605e+013 1.000e+002 5.660e-003 1.010e-003 
1.297e-003 4.142e+007 2.609e+013 1.000e+002 4.974e-003 1.010e-003 
1.298e-003 4.163e+007 2.602e+013 1.000e+002 6.178e-003 1.010e-003 
1.299e-003 4.171e+007 2.601e+013 1.000e+002 5.522e-003 1.010e-003 
1.300e-003 4.178e+007 2.603e+013 1.000e+002 3.527e-003 1.011e-003 
1.301e-003 4.186e+007 2.604e+013 1.000e+002 4.286e-003 1.011e-003 
1.302e-003 4.193e+007 2.605e+013 1.000e+002 3.170e-003 1.012e-003 
1.303e-003 4.201e+007 2.609e+013 1.000e+002 4.658e-003 1.012e-003 
1.304e-003 4.208e+007 2.608e+013 1.000e+002 5.056e-003 1.013e-003 
1.305e-003 4.222e+007 2.600e+013 1.000e+002 5.315e-003 1.013e-003 
1.306e-003 4.226e+007 2.601e+013 1.000e+002 5.092e-003 1.014e-003 
1.307e-003 4.233e+007 2.605e+013 1.000e+002 5.169e-003 1.014e-003 
1.308e-003 4.233e+007 2.604e+013 1.000e+002 4.803e-003 1.015e-003 
1.309e-003 4.238e+007 2.615e+013 1.000e+002 4.453e-003 1.016e-003 
1.310e-003 4.236e+007 2.611e+013 1.000e+002 4.133e-003 1.017e-003 
1.311e-003 4.256e+007 2.605e+013 1.000e+002 4.789e-003 1.017e-003 
1.312e-003 4.260e+007 2.609e+013 1.000e+002 3.596e-003 1.017e-003 
1.313e-003 4.265e+007 2.611e+013 1.000e+002 4.378e-003 1.018e-003 
1.314e-003 4.265e+007 2.610e+013 1.000e+002 5.083e-003 1.019e-003 
1.315e-003 4.271e+007 2.611e+013 1.000e+002 5.001e-003 1.020e-003 
1.316e-003 4.285e+007 2.605e+013 1.000e+002 5.176e-003 1.020e-003 
1.317e-003 4.287e+007 2.607e+013 1.000e+002 4.505e-003 1.020e-003 
1.318e-003 4.292e+007 2.609e+013 1.000e+002 4.640e-003 1.021e-003 
1.319e-003 4.304e+007 2.603e+013 1.000e+002 4.399e-003 1.021e-003 
1.320e-003 4.311e+007 2.609e+013 1.000e+002 6.051e-003 1.022e-003 
1.321e-003 4.313e+007 2.616e+013 1.000e+002 4.823e-003 1.023e-003 
1.322e-003 4.314e+007 2.611e+013 1.000e+002 4.934e-003 1.024e-003 
1.323e-003 4.334e+007 2.605e+013 1.000e+002 4.886e-003 1.023e-003 
1.324e-003 4.337e+007 2.615e+013 1.000e+002 5.422e-003 1.024e-003 
1.325e-003 4.346e+007 2.604e+013 1.000e+002 4.917e-003 1.024e-003 
1.326e-003 4.352e+007 2.612e+013 1.000e+002 4.870e-003 1.025e-003 
1.327e-003 4.357e+007 2.617e+013 1.000e+002 3.824e-003 1.026e-003 
1.328e-003 4.358e+007 2.614e+013 1.000e+002 5.064e-003 1.027e-003 
1.329e-003 4.365e+007 2.618e+013 1.000e+002 4.866e-003 1.027e-003 
1.330e-003 4.383e+007 2.607e+013 1.000e+002 5.073e-003 1.027e-003 
1.331e-003 4.390e+007 2.609e+013 1.000e+002 4.590e-003 1.027e-003 
1.332e-003 4.393e+007 2.614e+013 1.000e+002 5.526e-003 1.028e-003 
1.333e-003 4.394e+007 2.617e+013 1.000e+002 5.610e-003 1.029e-003 
1.334e-003 4.397e+007 2.616e+013 1.000e+002 3.944e-003 1.030e-003 
1.335e-003 4.418e+007 2.605e+013 1.000e+002 4.588e-003 1.029e-003 
1.336e-003 4.428e+007 2.609e+013 1.000e+002 4.979e-003 1.030e-003 
1.337e-003 4.437e+007 2.609e+013 1.000e+002 4.319e-003 1.030e-003 
1.338e-003 4.445e+007 2.608e+013 1.000e+002 3.944e-003 1.030e-003 
1.339e-003 4.456e+007 2.606e+013 1.000e+002 3.833e-003 1.031e-003 
1.340e-003 4.464e+007 2.607e+013 1.000e+002 3.854e-003 1.031e-003 
1.341e-003 4.475e+007 2.608e+013 1.000e+002 3.683e-003 1.031e-003 
1.342e-003 4.486e+007 2.612e+013 1.000e+002 3.526e-003 1.032e-003 
1.343e-003 4.495e+007 2.606e+013 1.000e+002 3.587e-003 1.032e-003 
1.344e-003 4.507e+007 2.608e+013 1.000e+002 3.485e-003 1.032e-003 
1.345e-003 4.514e+007 2.607e+013 1.000e+002 3.217e-003 1.033e-003 
1.346e-003 4.526e+007 2.606e+013 1.000e+002 4.143e-003 1.033e-003 
1.347e-003 4.536e+007 2.608e+013 1.000e+002 3.455e-003 1.033e-003 
1.348e-003 4.547e+007 2.606e+013 1.000e+002 4.197e-003 1.033e-003 
1.349e-003 4.557e+007 2.608e+013 1.000e+002 4.173e-003 1.034e-003 
1.350e-003 4.568e+007 2.606e+013 1.000e+002 3.488e-003 1.034e-003 
1.351e-003 4.580e+007 2.608e+013 1.000e+002 4.160e-003 1.034e-003 
1.352e-003 4.594e+007 2.607e+013 1.000e+002 5.463e-003 1.034e-003 
1.353e-003 4.604e+007 2.607e+013 1.000e+002 4.110e-003 1.034e-003 
1.354e-003 4.615e+007 2.607e+013 1.000e+002 3.661e-003 1.035e-003 
1.355e-003 4.625e+007 2.611e+013 1.000e+002 4.140e-003 1.035e-003 
1.356e-003 4.636e+007 2.613e+013 1.000e+002 5.894e-003 1.035e-003 
1.357e-003 4.648e+007 2.613e+013 1.000e+002 4.191e-003 1.035e-003 
1.358e-003 4.659e+007 2.611e+013 1.000e+002 4.364e-003 1.036e-003 
1.359e-003 4.670e+007 2.609e+013 1.000e+002 6.204e-003 1.036e-003 
1.360e-003 4.683e+007 2.612e+013 1.000e+002 5.181e-003 1.036e-003 
1.361e-003 4.692e+007 2.608e+013 1.000e+002 6.523e-003 1.036e-003 
1.362e-003 4.703e+007 2.612e+013 1.000e+002 4.157e-003 1.037e-003 
1.363e-003 4.712e+007 2.608e+013 1.000e+002 4.884e-003 1.037e-003 
1.364e-003 4.728e+007 2.612e+013 1.000e+002 5.852e-003 1.037e-003 
1.365e-003 4.734e+007 2.611e+013 1.000e+002 5.080e-003 1.037e-003 
1.366e-003 4.742e+007 2.610e+013 1.000e+002 7.197e-003 1.038e-003 
1.367e-003 4.753e+007 2.614e+013 1.000e+002 6.415e-003 1.038e-003 
1.368e-003 4.762e+007 2.611e+013 1.000e+002 4.831e-003 1.039e-003 
1.369e-003 4.773e+007 2.612e+013 1.000e+002 6.013e-003 1.039e-003 
1.370e-003 4.784e+007 2.610e+013 1.000e+002 6.101e-003 1.039e-003 
1.371e-003 4.797e+007 2.610e+013 1.000e+002 5.556e-003 1.039e-003 
1.372e-003 4.807e+007 2.611e+013 1.000e+002 6.361e-003 1.039e-003 
1.373e-003 4.818e+007 2.608e+013 1.000e+002 5.356e-003 1.040e-003 
1.374e-003 4.828e+007 2.611e+013 1.000e+002 5.157e-003 1.040e-003 
1.375e-003 4.810e+007 2.609e+013 1.000e+002 6.267e-003 1.042e-003 
1.376e-003 4.803e+007 2.614e+013 1.000e+002 4.957e-003 1.044e-003 
1.377e-003 4.814e+007 2.612e+013 1.000e+002 6.047e-003 1.044e-003 
1.378e-003 4.823e+007 2.617e+013 1.000e+002 4.553e-003 1.044e-003 
1.379e-003 4.832e+007 2.617e+013 1.000e+002 4.662e-003 1.045e-003 
1.380e-003 4.841e+007 2.617e+013 1.000e+002 5.112e-003 1.045e-003 
1.381e-003 4.855e+007 2.617e+013 1.000e+002 6.558e-003 1.045e-003 
1.382e-003 4.858e+007 2.619e+013 1.000e+002 4.331e-003 1.046e-003 
1.383e-003 4.854e+007 2.614e+013 1.000e+002 3.569e-003 1.047e-003 
1.384e-003 4.859e+007 2.612e+013 1.000e+002 1.971e-003 1.048e-003 
1.385e-003 4.866e+007 2.618e+013 1.000e+002 4.425e-003 1.048e-003 
1.386e-003 4.875e+007 2.618e+013 1.000e+002 4.550e-003 1.049e-003 
1.387e-003 4.888e+007 2.616e+013 1.000e+002 4.985e-003 1.049e-003 
1.388e-003 4.897e+007 2.613e+013 1.000e+002 4.164e-003 1.049e-003 
1.389e-003 4.909e+007 2.615e+013 1.000e+002 4.971e-003 1.049e-003 
1.390e-003 4.915e+007 2.617e+013 1.000e+002 5.426e-003 1.050e-003 
1.391e-003 4.925e+007 2.620e+013 1.000e+002 4.420e-003 1.050e-003 
1.392e-003 4.934e+007 2.619e+013 1.000e+002 3.368e-003 1.051e-003 
1.393e-003 4.945e+007 2.620e+013 1.000e+002 4.216e-003 1.051e-003 
1.394e-003 4.956e+007 2.619e+013 1.000e+002 4.603e-003 1.051e-003 
1.395e-003 4.967e+007 2.618e+013 1.000e+002 5.216e-003 1.051e-003 
1.396e-003 4.977e+007 2.621e+013 1.000e+002 4.138e-003 1.052e-003 
1.397e-003 4.988e+007 2.616e+013 1.000e+002 3.200e-003 1.052e-003 
1.398e-003 4.999e+007 2.620e+013 1.000e+002 3.877e-003 1.052e-003 
1.399e-003 5.008e+007 2.616e+013 1.000e+002 3.551e-003 1.053e-003 
1.400e-003 5.017e+007 2.618e+013 1.000e+002 2.325e-003 1.053e-003 
1.401e-003 5.027e+007 2.617e+013 1.000e+002 1.575e-003 1.053e-003 
1.402e-003 5.037e+007 2.616e+013 1.000e+002 3.267e-003 1.053e-003 
1.403e-003 5.047e+007 2.616e+013 1.000e+002 3.497e-003 1.054e-003 
1.404e-003 5.057e+007 2.617e+013 1.000e+002 3.372e-003 1.054e-003 
1.405e-003 5.067e+007 2.619e+013 1.000e+002 4.579e-003 1.054e-003 
1.406e-003 5.078e+007 2.618e+013 1.000e+002 3.565e-003 1.055e-003 
1.407e-003 5.089e+007 2.619e+013 1.000e+002 3.261e-003 1.055e-003 
1.408e-003 5.101e+007 2.617e+013 1.000e+002 3.221e-003 1.055e-003 
1.409e-003 5.113e+007 2.620e+013 1.000e+002 4.413e-003 1.055e-003 
1.410e-003 5.125e+007 2.620e+013 1.000e+002 3.198e-003 1.055e-003 
1.411e-003 5.136e+007 2.620e+013 1.000e+002 1.672e-003 1.056e-003 
1.412e-003 5.145e+007 2.622e+013 1.000e+002 4.312e-004 1.056e-003 
1.413e-003 5.155e+007 2.622e+013 1.000e+002 1.982e-003 1.056e-003 
1.414e-003 5.162e+007 2.622e+013 1.000e+002 1.410e-003 1.057e-003 
1.415e-003 5.174e+007 2.625e+013 1.000e+002 1.017e-003 1.057e-003 
1.416e-003 5.183e+007 2.624e+013 1.000e+002 2.131e-003 1.057e-003 
1.417e-003 5.199e+007 2.625e+013 1.000e+002 3.575e-003 1.057e-003 
1.418e-003 5.214e+007 2.627e+013 1.000e+002 2.331e-003 1.057e-003 
1.419e-003 5.228e+007 2.625e+013 1.000e+002 3.629e-003 1.057e-003 
1.420e-003 5.241e+007 2.628e+013 1.000e+002 1.776e-003 1.057e-003 
1.421e-003 5.252e+007 2.628e+013 1.000e+002 2.580e-003 1.058e-003 
1.422e-003 5.264e+007 2.627e+013 1.000e+002 3.134e-003 1.058e-003 
1.423e-003 5.273e+007 2.621e+013 1.000e+002 3.360e-003 1.058e-003 
1.424e-003 5.287e+007 2.623e+013 1.000e+002 2.820e-003 1.058e-003 
1.425e-003 5.301e+007 2.625e+013 1.000e+002 2.403e-003 1.058e-003 
1.426e-003 5.313e+007 2.622e+013 1.000e+002 4.111e-003 1.058e-003 
1.427e-003 5.326e+007 2.620e+013 1.000e+002 2.954e-003 1.059e-003 
1.428e-003 5.336e+007 2.624e+013 1.000e+002 1.029e-003 1.059e-003 
1.429e-003 5.343e+007 2.625e+013 1.000e+002 1.895e-003 1.059e-003 
1.430e-003 5.352e+007 2.624e+013 1.000e+002 3.323e-003 1.060e-003 
1.431e-003 5.367e+007 2.625e+013 1.000e+002 3.744e-003 1.060e-003 
1.432e-003 5.378e+007 2.624e+013 1.000e+002 4.333e-003 1.060e-003 
1.433e-003 5.392e+007 2.623e+013 1.000e+002 3.734e-003 1.060e-003 
1.434e-003 5.401e+007 2.630e+013 1.000e+002 2.478e-003 1.060e-003 
1.435e-003 5.408e+007 2.627e+013 1.000e+002 4.565e-003 1.061e-003 
1.436e-003 5.414e+007 2.627e+013 1.000e+002 3.725e-003 1.061e-003 
1.437e-003 5.425e+007 2.625e+013 1.000e+002 3.361e-003 1.062e-003 
1.438e-003 5.436e+007 2.627e+013 1.000e+002 4.311e-003 1.062e-003 
1.439e-003 5.439e+007 2.630e+013 1.000e+002 3.507e-003 1.063e-003 
1.440e-003 5.449e+007 2.628e+013 1.000e+002 2.606e-003 1.063e-003 
1.441e-003 5.462e+007 2.629e+013 1.000e+002 3.996e-003 1.063e-003 
1.442e-003 5.477e+007 2.633e+013 1.000e+002 2.667e-003 1.063e-003 
1.443e-003 5.482e+007 2.631e+013 1.000e+002 4.483e-003 1.064e-003 
1.444e-003 5.475e+007 2.631e+013 1.000e+002 1.933e-003 1.065e-003 
1.445e-003 5.388e+007 2.630e+013 1.000e+002 3.768e-003 1.072e-003 
1.446e-003 5.386e+007 2.637e+013 1.000e+002 3.613e-003 1.073e-003 
1.447e-003 5.366e+007 2.636e+013 1.000e+002 4.110e-003 1.076e-003 
1.448e-003 5.371e+007 2.637e+013 1.000e+002 3.628e-003 1.076e-003 
1.449e-003 5.376e+007 2.641e+013 1.000e+002 2.966e-003 1.077e-003 
1.450e-003 5.388e+007 2.637e+013 1.000e+002 2.101e-003 1.077e-003 
1.451e-003 5.397e+007 2.637e+013 1.000e+002 4.584e-003 1.078e-003 
1.452e-003 5.403e+007 2.640e+013 1.000e+002 3.660e-003 1.078e-003 
1.453e-003 5.417e+007 2.637e+013 1.000e+002 4.973e-003 1.078e-003 
1.454e-003 5.403e+007 2.643e+013 1.000e+002 4.499e-003 1.080e-003 
1.455e-003 5.418e+007 2.642e+013 1.000e+002 3.923e-003 1.080e-003 
1.456e-003 5.431e+007 2.640e+013 1.000e+002 1.701e-003 1.080e-003 
1.457e-003 5.440e+007 2.642e+013 1.000e+002 2.440e-003 1.081e-003 
1.458e-003 5.456e+007 2.641e+013 1.000e+002 2.616e-003 1.081e-003 
1.459e-003 5.460e+007 2.640e+013 1.000e+002 2.497e-003 1.081e-003 
1.460e-003 5.479e+007 2.636e+013 1.000e+002 1.542e-003 1.081e-003 
1.461e-003 5.484e+007 2.636e+013 1.000e+002 2.653e-003 1.082e-003 
1.462e-003 5.491e+007 2.640e+013 1.000e+002 2.540e-003 1.082e-003 
1.463e-003 5.501e+007 2.640e+013 1.000e+002 3.138e-003 1.082e-003 
1.464e-003 5.513e+007 2.646e+013 1.000e+002 3.080e-003 1.083e-003 
1.465e-003 5.515e+007 2.640e+013 1.000e+002 2.615e-003 1.083e-003 
1.466e-003 5.536e+007 2.636e+013 1.000e+002 4.317e-003 1.083e-003 
1.467e-003 5.549e+007 2.635e+013 1.000e+002 3.711e-003 1.083e-003 
1.468e-003 5.560e+007 2.638e+013 1.000e+002 2.287e-003 1.083e-003 
1.469e-003 5.566e+007 2.639e+013 1.000e+002 2.206e-003 1.084e-003 
1.470e-003 5.578e+007 2.646e+013 1.000e+002 2.554e-003 1.084e-003 
1.471e-003 5.592e+007 2.636e+013 1.000e+002 3.314e-003 1.084e-003 
1.472e-003 5.604e+007 2.643e+013 1.000e+002 2.009e-003 1.084e-003 
1.473e-003 5.614e+007 2.641e+013 1.000e+002 2.388e-003 1.085e-003 
1.474e-003 5.625e+007 2.645e+013 1.000e+002 2.531e-003 1.085e-003 
1.475e-003 5.632e+007 2.642e+013 1.000e+002 3.234e-003 1.085e-003 
1.476e-003 5.645e+007 2.647e+013 1.000e+002 4.663e-003 1.085e-003 
1.477e-003 5.656e+007 2.642e+013 1.000e+002 3.211e-003 1.086e-003 
1.478e-003 5.666e+007 2.649e+013 1.000e+002 4.640e-003 1.086e-003 
1.479e-003 5.675e+007 2.645e+013 1.000e+002 3.753e-003 1.086e-003 
1.480e-003 5.689e+007 2.647e+013 1.000e+002 2.885e-003 1.086e-003 
1.481e-003 5.698e+007 2.644e+013 1.000e+002 4.553e-003 1.087e-003 
1.482e-003 5.710e+007 2.643e+013 1.000e+002 3.527e-003 1.087e-003 
1.483e-003 5.705e+007 2.651e+013 1.000e+002 3.609e-003 1.088e-003 
1.484e-003 5.703e+007 2.637e+013 1.000e+002 3.835e-003 1.089e-003 
1.485e-003 5.708e+007 2.642e+013 1.000e+002 6.208e-003 1.090e-003 
1.486e-003 5.719e+007 2.642e+013 1.000e+002 3.448e-003 1.090e-003 
1.487e-003 5.732e+007 2.643e+013 1.000e+002 3.522e-003 1.090e-003 
1.488e-003 5.738e+007 2.644e+013 1.000e+002 4.605e-003 1.091e-003 
1.489e-003 5.749e+007 2.647e+013 1.000e+002 2.064e-003 1.091e-003 
1.490e-003 5.751e+007 2.646e+013 1.000e+002 1.532e-003 1.092e-003 
1.491e-003 5.759e+007 2.647e+013 1.000e+002 2.257e-003 1.093e-003 
1.492e-003 5.774e+007 2.645e+013 1.000e+002 2.974e-003 1.093e-003 
1.493e-003 5.776e+007 2.638e+013 1.000e+002 2.786e-003 1.093e-003 
1.494e-003 5.766e+007 2.624e+013 1.000e+002 4.731e-003 1.095e-003 
1.495e-003 5.745e+007 2.629e+013 1.000e+002 3.139e-003 1.098e-003 
1.496e-003 5.763e+007 2.617e+013 1.000e+002 3.564e-003 1.097e-003 
1.497e-003 5.776e+007 2.621e+013 1.000e+002 2.852e-003 1.097e-003 
1.498e-003 5.781e+007 2.614e+013 1.000e+002 1.886e-003 1.098e-003 
1.499e-003 5.804e+007 2.608e+013 1.000e+002 2.060e-003 1.097e-003 
1.500e-003 5.812e+007 2.609e+013 1.000e+002 1.373e-003 1.098e-003 
1.501e-003 5.829e+007 2.608e+013 1.000e+002 3.145e-003 1.098e-003 
1.502e-003 5.825e+007 2.614e+013 1.000e+002 1.709e-003 1.099e-003 
1.503e-003 5.835e+007 2.609e+013 1.000e+002 9.194e-004 1.099e-003 
1.504e-003 5.838e+007 2.607e+013 1.000e+002 3.240e-003 1.100e-003 
1.505e-003 5.848e+007 2.620e+013 1.000e+002 3.402e-003 1.100e-003 
1.506e-003 5.859e+007 2.609e+013 1.000e+002 3.913e-003 1.101e-003 
1.507e-003 5.864e+007 2.605e+013 1.000e+002 3.101e-003 1.101e-003 
1.508e-003 5.868e+007 2.602e+013 1.000e+002 2.143e-003 1.102e-003 
1.509e-003 5.863e+007 2.601e+013 1.000e+002 1.534e-003 1.103e-003 
1.510e-003 5.846e+007 2.607e+013 1.000e+002 3.092e-003 1.106e-003 
1.511e-003 5.821e+007 2.601e+013 1.000e+002 4.495e-003 1.108e-003 
1.512e-003 5.564e+007 2.599e+013 1.000e+002 5.332e-003 1.127e-003 
1.513e-003 4.968e+007 2.587e+013 1.000e+002 5.795e-003 1.169e-003 
1.514e-003 4.564e+007 2.574e+013 1.000e+002 4.848e-003 1.198e-003 
1.515e-003 4.490e+007 2.575e+013 1.000e+002 3.641e-003 1.204e-003 
1.516e-003 4.484e+007 2.575e+013 1.000e+002 3.882e-003 1.206e-003 
1.517e-003 4.489e+007 2.572e+013 1.000e+002 3.627e-003 1.206e-003 
1.518e-003 4.494e+007 2.569e+013 1.000e+002 3.829e-003 1.207e-003 
1.519e-003 4.502e+007 2.580e+013 1.000e+002 4.544e-003 1.207e-003 
1.520e-003 4.515e+007 2.575e+013 1.000e+002 4.870e-003 1.208e-003 
1.521e-003 4.524e+007 2.581e+013 1.000e+002 3.661e-003 1.208e-003 
1.522e-003 4.531e+007 2.579e+013 1.000e+002 3.895e-003 1.208e-003 
1.523e-003 4.547e+007 2.576e+013 1.000e+002 4.149e-003 1.208e-003 
1.524e-003 4.551e+007 2.576e+013 1.000e+002 3.272e-003 1.209e-003 
1.525e-003 4.569e+007 2.580e+013 1.000e+002 2.635e-003 1.209e-003 
1.526e-003 4.578e+007 2.577e+013 1.000e+002 1.800e-003 1.209e-003 
1.527e-003 4.581e+007 2.581e+013 1.000e+002 2.692e-003 1.210e-003 
1.528e-003 4.594e+007 2.584e+013 1.000e+002 3.609e-003 1.210e-003 
1.529e-003 4.605e+007 2.583e+013 1.000e+002 3.262e-003 1.210e-003 
1.530e-003 4.518e+007 2.568e+013 1.000e+002 3.708e-003 1.217e-003 
1.531e-003 3.894e+007 2.546e+013 1.000e+002 3.654e-003 1.262e-003 
1.532e-003 3.722e+007 2.539e+013 1.000e+002 9.221e-004 1.274e-003 
1.533e-003 3.722e+007 2.541e+013 1.000e+002 1.212e-004 1.275e-003 
1.534e-003 3.728e+007 2.547e+013 1.000e+002 2.887e-004 1.276e-003 
1.535e-003 3.740e+007 2.541e+013 1.000e+002 6.351e-004 1.276e-003 
1.536e-003 3.748e+007 2.544e+013 1.000e+002 9.023e-004 1.277e-003 
1.537e-003 3.760e+007 2.548e+013 1.000e+002 1.639e-003 1.277e-003 
1.538e-003 3.767e+007 2.542e+013 1.000e+002 2.299e-003 1.277e-003 
1.539e-003 3.777e+007 2.544e+013 1.000e+002 1.781e-003 1.278e-003 
1.540e-003 3.782e+007 2.548e+013 1.000e+002 1.893e-003 1.278e-003 
1.541e-003 3.800e+007 2.541e+013 1.000e+002 1.758e-003 1.278e-003 
1.542e-003 3.809e+007 2.542e+013 1.000e+002 1.891e-003 1.278e-003 
1.543e-003 3.815e+007 2.545e+013 1.000e+002 2.017e-003 1.279e-003 
1.544e-003 3.825e+007 2.546e+013 1.000e+002 1.709e-003 1.279e-003 
1.545e-003 3.834e+007 2.549e+013 1.000e+002 2.118e-003 1.280e-003 
1.546e-003 3.847e+007 2.555e+013 1.000e+002 1.916e-003 1.280e-003 
1.547e-003 3.859e+007 2.533e+013 1.000e+002 2.288e-003 1.280e-003 
1.548e-003 3.865e+007 2.543e+013 1.000e+002 2.563e-003 1.281e-003 
1.549e-003 3.872e+007 2.553e+013 1.000e+002 2.105e-003 1.281e-003 
1.550e-003 3.879e+007 2.555e+013 1.000e+002 2.003e-003 1.282e-003 
1.551e-003 3.891e+007 2.550e+013 1.000e+002 1.831e-003 1.282e-003 
1.552e-003 3.902e+007 2.555e+013 1.000e+002 1.791e-003 1.282e-003 
1.553e-003 3.911e+007 2.544e+013 1.000e+002 2.448e-003 1.282e-003 
1.554e-003 3.918e+007 2.547e+013 1.000e+002 2.300e-003 1.283e-003 
1.555e-003 3.928e+007 2.549e+013 1.000e+002 2.495e-003 1.283e-003 
1.556e-003 3.937e+007 2.552e+013 1.000e+002 2.764e-003 1.284e-003 
1.557e-003 3.944e+007 2.556e+013 1.000e+002 1.808e-003 1.284e-003 
1.558e-003 3.950e+007 2.547e+013 1.000e+002 1.973e-003 1.285e-003 
1.559e-003 3.963e+007 2.550e+013 1.000e+002 5.839e-004 1.285e-003 
1.560e-003 3.974e+007 2.554e+013 1.000e+002 1.236e-003 1.285e-003 
1.561e-003 3.984e+007 2.559e+013 1.000e+002 1.911e-003 1.285e-003 
1.562e-003 3.993e+007 2.557e+013 1.000e+002 1.781e-003 1.286e-003 
1.563e-003 4.003e+007 2.552e+013 1.000e+002 2.053e-003 1.286e-003 
1.564e-003 4.013e+007 2.556e+013 1.000e+002 1.363e-003 1.286e-003 
1.565e-003 4.021e+007 2.553e+013 1.000e+002 2.340e-003 1.287e-003 
1.566e-003 4.033e+007 2.557e+013 1.000e+002 2.234e-003 1.287e-003 
1.567e-003 4.045e+007 2.554e+013 1.000e+002 1.742e-003 1.287e-003 
1.568e-003 4.051e+007 2.556e+013 1.000e+002 1.969e-003 1.288e-003 
1.569e-003 4.061e+007 2.556e+013 1.000e+002 1.582e-003 1.288e-003 
1.570e-003 4.076e+007 2.543e+013 1.000e+002 2.133e-003 1.288e-003 
1.571e-003 4.081e+007 2.548e+013 1.000e+002 6.597e-004 1.289e-003 
1.572e-003 4.089e+007 2.549e+013 1.000e+002 2.232e-003 1.289e-003 
1.573e-003 4.110e+007 2.549e+013 1.000e+002 2.656e-003 1.289e-003 
1.574e-003 4.056e+007 2.555e+013 1.000e+002 3.847e-003 1.293e-003 
1.575e-003 3.859e+007 2.550e+013 1.000e+002 3.362e-003 1.308e-003 
1.576e-003 3.713e+007 2.568e+013 1.000e+002 2.842e-003 1.319e-003 
1.577e-003 3.294e+007 2.556e+013 1.000e+002 4.337e-003 1.349e-003 
1.578e-003 2.719e+007 2.554e+013 1.000e+002 4.518e-003 1.390e-003 
1.579e-003 2.204e+007 2.557e+013 1.000e+002 2.979e-003 1.426e-003 
1.580e-003 2.019e+007 2.544e+013 1.000e+002 2.592e-003 1.440e-003 
1.581e-003 1.984e+007 2.533e+013 1.000e+002 3.179e-003 1.444e-003 
1.582e-003 1.981e+007 2.537e+013 1.000e+002 2.824e-003 1.445e-003 
1.583e-003 1.993e+007 2.538e+013 1.000e+002 2.910e-003 1.445e-003 
1.584e-003 2.009e+007 2.545e+013 1.000e+002 3.720e-003 1.445e-003 
1.585e-003 2.021e+007 2.546e+013 1.000e+002 2.515e-003 1.445e-003 
1.586e-003 2.033e+007 2.541e+013 1.000e+002 3.003e-003 1.445e-003 
1.587e-003 2.042e+007 2.542e+013 1.000e+002 2.522e-003 1.446e-003 
1.588e-003 2.051e+007 2.542e+013 1.000e+002 3.347e-003 1.446e-003 
1.589e-003 2.060e+007 2.541e+013 1.000e+002 2.934e-003 1.446e-003 
1.590e-003 2.069e+007 2.541e+013 1.000e+002 2.744e-003 1.447e-003 
1.591e-003 2.080e+007 2.542e+013 1.000e+002 2.430e-003 1.447e-003 
1.592e-003 2.087e+007 2.541e+013 1.000e+002 2.724e-003 1.448e-003 
1.593e-003 2.095e+007 2.543e+013 1.000e+002 3.324e-003 1.448e-003 
1.594e-003 2.103e+007 2.540e+013 1.000e+002 3.063e-003 1.448e-003 
1.595e-003 2.113e+007 2.539e+013 1.000e+002 2.625e-003 1.449e-003 
1.596e-003 2.120e+007 2.537e+013 1.000e+002 3.866e-003 1.449e-003 
1.597e-003 2.128e+007 2.538e+013 1.000e+002 3.507e-003 1.450e-003 
1.598e-003 2.138e+007 2.537e+013 1.000e+002 3.471e-003 1.450e-003 
1.599e-003 2.149e+007 2.536e+013 1.000e+002 3.040e-003 1.450e-003 
1.600e-003 2.154e+007 2.536e+013 1.000e+002 3.411e-003 1.451e-003 
1.601e-003 2.165e+007 2.538e+013 1.000e+002 3.589e-003 1.451e-003 
1.602e-003 2.173e+007 2.536e+013 1.000e+002 3.188e-003 1.452e-003 
1.603e-003 2.180e+007 2.540e+013 1.000e+002 3.006e-003 1.452e-003 
1.604e-003 2.191e+007 2.541e+013 1.000e+002 3.511e-003 1.452e-003 
1.605e-003 2.201e+007 2.539e+013 1.000e+002 2.631e-003 1.453e-003 
1.606e-003 2.207e+007 2.538e+013 1.000e+002 3.122e-003 1.453e-003 
1.607e-003 2.219e+007 2.542e+013 1.000e+002 2.565e-003 1.453e-003 
1.608e-003 2.225e+007 2.541e+013 1.000e+002 2.873e-003 1.454e-003 
1.609e-003 2.234e+007 2.543e+013 1.000e+002 2.716e-003 1.454e-003 
1.610e-003 2.243e+007 2.545e+013 1.000e+002 3.385e-003 1.455e-003 
1.611e-003 2.252e+007 2.546e+013 1.000e+002 3.649e-003 1.455e-003 
1.612e-003 2.262e+007 2.540e+013 1.000e+002 4.010e-003 1.455e-003 
1.613e-003 2.271e+007 2.550e+013 1.000e+002 3.264e-003 1.456e-003 
1.614e-003 2.282e+007 2.546e+013 1.000e+002 2.562e-003 1.456e-003 
1.615e-003 2.290e+007 2.550e+013 1.000e+002 3.209e-003 1.457e-003 
1.616e-003 2.297e+007 2.544e+013 1.000e+002 2.859e-003 1.457e-003 
1.617e-003 2.306e+007 2.546e+013 1.000e+002 2.931e-003 1.457e-003 
1.618e-003 2.316e+007 2.545e+013 1.000e+002 3.320e-003 1.458e-003 
1.619e-003 2.323e+007 2.547e+013 1.000e+002 3.527e-003 1.458e-003 
1.620e-003 2.330e+007 2.547e+013 1.000e+002 3.258e-003 1.459e-003 
1.621e-003 2.341e+007 2.543e+013 1.000e+002 2.538e-003 1.459e-003 
1.622e-003 2.348e+007 2.539e+013 1.000e+002 3.482e-003 1.459e-003 
1.623e-003 2.363e+007 2.548e+013 1.000e+002 3.544e-003 1.460e-003 
1.624e-003 2.370e+007 2.548e+013 1.000e+002 3.094e-003 1.460e-003 
1.625e-003 2.378e+007 2.544e+013 1.000e+002 3.188e-003 1.460e-003 
1.626e-003 2.387e+007 2.549e+013 1.000e+002 4.238e-003 1.461e-003 
1.627e-003 2.399e+007 2.549e+013 1.000e+002 3.453e-003 1.461e-003 
1.628e-003 2.408e+007 2.551e+013 1.000e+002 3.489e-003 1.461e-003 
1.629e-003 2.414e+007 2.546e+013 1.000e+002 5.138e-003 1.462e-003 
1.630e-003 2.420e+007 2.547e+013 1.000e+002 3.319e-003 1.463e-003 
1.631e-003 2.435e+007 2.548e+013 1.000e+002 3.762e-003 1.463e-003 
1.632e-003 2.440e+007 2.544e+013 1.000e+002 3.645e-003 1.463e-003 
1.633e-003 2.449e+007 2.545e+013 1.000e+002 4.450e-003 1.464e-003 
1.634e-003 2.462e+007 2.548e+013 1.000e+002 5.481e-003 1.464e-003 
1.635e-003 2.472e+007 2.546e+013 1.000e+002 4.708e-003 1.464e-003 
1.636e-003 2.478e+007 2.541e+013 1.000e+002 5.090e-003 1.465e-003 
1.637e-003 2.487e+007 2.542e+013 1.000e+002 5.253e-003 1.465e-003 
1.638e-003 2.511e+007 2.540e+013 1.000e+002 4.256e-003 1.464e-003 
1.639e-003 2.518e+007 2.535e+013 1.000e+002 3.925e-003 1.465e-003 
1.640e-003 2.524e+007 2.532e+013 1.000e+002 3.635e-003 1.465e-003 
1.641e-003 2.535e+007 2.537e+013 1.000e+002 3.884e-003 1.466e-003 
1.642e-003 2.550e+007 2.537e+013 1.000e+002 3.677e-003 1.466e-003 
1.643e-003 2.554e+007 2.537e+013 1.000e+002 4.000e-003 1.466e-003 
1.644e-003 2.563e+007 2.534e+013 1.000e+002 3.966e-003 1.467e-003 
1.645e-003 2.574e+007 2.538e+013 1.000e+002 4.558e-003 1.467e-003 
1.646e-003 2.582e+007 2.535e+013 1.000e+002 3.760e-003 1.467e-003 
1.647e-003 2.591e+007 2.531e+013 1.000e+002 4.890e-003 1.468e-003 
1.648e-003 2.603e+007 2.534e+013 1.000e+002 5.188e-003 1.468e-003 
1.649e-003 2.613e+007 2.538e+013 1.000e+002 4.525e-003 1.468e-003 
1.650e-003 2.617e+007 2.534e+013 1.000e+002 4.255e-003 1.469e-003 
1.651e-003 2.630e+007 2.540e+013 1.000e+002 4.506e-003 1.469e-003 
1.652e-003 2.641e+007 2.538e+013 1.000e+002 3.934e-003 1.469e-003 
1.653e-003 2.650e+007 2.539e+013 1.000e+002 5.647e-003 1.470e-003 
1.654e-003 2.664e+007 2.539e+013 1.000e+002 4.364e-003 1.470e-003 
1.655e-003 2.675e+007 2.537e+013 1.000e+002 4.960e-003 1.470e-003 
1.656e-003 2.681e+007 2.541e+013 1.000e+002 5.423e-003 1.471e-003 
1.657e-003 2.690e+007 2.540e+013 1.000e+002 5.590e-003 1.471e-003 
1.658e-003 2.699e+007 2.535e+013 1.000e+002 4.525e-003 1.471e-003 
1.659e-003 2.706e+007 2.537e+013 1.000e+002 4.846e-003 1.472e-003 
1.660e-003 2.719e+007 2.541e+013 1.000e+002 4.531e-003 1.472e-003 
1.661e-003 2.728e+007 2.535e+013 1.000e+002 5.180e-003 1.472e-003 
1.662e-003 2.736e+007 2.538e+013 1.000e+002 3.771e-003 1.473e-003 
1.663e-003 2.748e+007 2.542e+013 1.000e+002 3.320e-003 1.473e-003 
1.664e-003 2.758e+007 2.534e+013 1.000e+002 3.803e-003 1.473e-003 
1.665e-003 2.771e+007 2.541e+013 1.000e+002 3.421e-003 1.473e-003 
1.666e-003 2.782e+007 2.543e+013 1.000e+002 4.155e-003 1.473e-003 
1.667e-003 2.791e+007 2.540e+013 1.000e+002 3.942e-003 1.474e-003 
1.668e-003 2.802e+007 2.543e+013 1.000e+002 3.535e-003 1.474e-003 
1.669e-003 2.812e+007 2.540e+013 1.000e+002 3.939e-003 1.474e-003 
1.670e-003 2.821e+007 2.539e+013 1.000e+002 2.508e-003 1.475e-003 
1.671e-003 2.835e+007 2.543e+013 1.000e+002 3.256e-003 1.475e-003 
1.672e-003 2.844e+007 2.540e+013 1.000e+002 4.577e-003 1.475e-003 
1.673e-003 2.859e+007 2.544e+013 1.000e+002 4.889e-003 1.475e-003 
1.674e-003 2.867e+007 2.543e+013 1.000e+002 3.759e-003 1.476e-003 
1.675e-003 2.875e+007 2.548e+013 1.000e+002 6.350e-003 1.476e-003 
1.676e-003 2.888e+007 2.545e+013 1.000e+002 5.341e-003 1.476e-003 
1.677e-003 2.896e+007 2.540e+013 1.000e+002 4.828e-003 1.477e-003 
1.678e-003 2.906e+007 2.545e+013 1.000e+002 5.293e-003 1.477e-003 
1.679e-003 2.912e+007 2.542e+013 1.000e+002 5.424e-003 1.478e-003 
1.680e-003 2.922e+007 2.542e+013 1.000e+002 5.568e-003 1.478e-003 
1.681e-003 2.934e+007 2.540e+013 1.000e+002 5.801e-003 1.478e-003 
1.682e-003 2.941e+007 2.545e+013 1.000e+002 5.954e-003 1.478e-003 
1.683e-003 2.950e+007 2.544e+013 1.000e+002 4.993e-003 1.479e-003 
1.684e-003 2.962e+007 2.550e+013 1.000e+002 6.701e-003 1.479e-003 
1.685e-003 2.971e+007 2.543e+013 1.000e+002 4.815e-003 1.479e-003 
1.686e-003 2.979e+007 2.543e+013 1.000e+002 5.561e-003 1.480e-003 
1.687e-003 2.991e+007 2.535e+013 1.000e+002 5.402e-003 1.480e-003 
1.688e-003 3.002e+007 2.539e+013 1.000e+002 5.364e-003 1.480e-003 
1.689e-003 3.010e+007 2.538e+013 1.000e+002 4.714e-003 1.481e-003 
1.690e-003 3.023e+007 2.537e+013 1.000e+002 5.613e-003 1.481e-003 
1.691e-003 3.033e+007 2.539e+013 1.000e+002 4.700e-003 1.481e-003 
1.692e-003 3.042e+007 2.540e+013 1.000e+002 5.612e-003 1.481e-003 
1.693e-003 3.048e+007 2.535e+013 1.000e+002 5.175e-003 1.482e-003 
1.694e-003 3.059e+007 2.538e+013 1.000e+002 4.367e-003 1.482e-003 
1.695e-003 3.070e+007 2.539e+013 1.000e+002 3.824e-003 1.483e-003 
1.696e-003 3.081e+007 2.539e+013 1.000e+002 4.814e-003 1.483e-003 
1.697e-003 3.091e+007 2.542e+013 1.000e+002 2.988e-003 1.483e-003 
1.698e-003 3.099e+007 2.544e+013 1.000e+002 4.063e-003 1.484e-003 
1.699e-003 3.107e+007 2.550e+013 1.000e+002 3.708e-003 1.484e-003 
1.700e-003 3.117e+007 2.545e+013 1.000e+002 4.316e-003 1.484e-003 
1.701e-003 3.133e+007 2.538e+013 1.000e+002 4.620e-003 1.484e-003 
1.702e-003 3.142e+007 2.541e+013 1.000e+002 4.509e-003 1.485e-003 
1.703e-003 3.149e+007 2.536e+013 1.000e+002 3.428e-003 1.485e-003 
1.704e-003 3.162e+007 2.540e+013 1.000e+002 3.994e-003 1.485e-003 
1.705e-003 3.170e+007 2.539e+013 1.000e+002 4.879e-003 1.486e-003 
1.706e-003 3.181e+007 2.539e+013 1.000e+002 4.019e-003 1.486e-003 
1.707e-003 3.190e+007 2.542e+013 1.000e+002 3.391e-003 1.486e-003 
1.708e-003 3.198e+007 2.541e+013 1.000e+002 4.407e-003 1.487e-003 
1.709e-003 3.207e+007 2.540e+013 1.000e+002 4.888e-003 1.487e-003 
1.710e-003 3.219e+007 2.538e+013 1.000e+002 4.466e-003 1.487e-003 
1.711e-003 3.231e+007 2.545e+013 1.000e+002 4.318e-003 1.487e-003 
1.712e-003 3.240e+007 2.542e+013 1.000e+002 3.643e-003 1.488e-003 
1.713e-003 3.250e+007 2.544e+013 1.000e+002 5.325e-003 1.488e-003 
1.714e-003 3.260e+007 2.545e+013 1.000e+002 4.225e-003 1.488e-003 
1.715e-003 3.274e+007 2.548e+013 1.000e+002 4.652e-003 1.488e-003 
1.716e-003 3.281e+007 2.548e+013 1.000e+002 4.884e-003 1.489e-003 
1.717e-003 3.293e+007 2.547e+013 1.000e+002 4.963e-003 1.489e-003 
1.718e-003 3.303e+007 2.549e+013 1.000e+002 5.589e-003 1.489e-003 
1.719e-003 3.314e+007 2.545e+013 1.000e+002 4.349e-003 1.490e-003 
1.720e-003 3.322e+007 2.554e+013 1.000e+002 5.071e-003 1.490e-003 
1.721e-003 3.336e+007 2.542e+013 1.000e+002 4.630e-003 1.490e-003 
1.722e-003 3.347e+007 2.550e+013 1.000e+002 4.844e-003 1.490e-003 
1.723e-003 3.355e+007 2.541e+013 1.000e+002 4.697e-003 1.491e-003 
1.724e-003 3.366e+007 2.542e+013 1.000e+002 4.193e-003 1.491e-003 
1.725e-003 3.381e+007 2.549e+013 1.000e+002 5.004e-003 1.491e-003 
1.726e-003 3.389e+007 2.543e+013 1.000e+002 4.402e-003 1.492e-003 
1.727e-003 3.402e+007 2.551e+013 1.000e+002 4.898e-003 1.492e-003 
1.728e-003 3.410e+007 2.547e+013 1.000e+002 4.066e-003 1.492e-003 
1.729e-003 3.422e+007 2.543e+013 1.000e+002 5.022e-003 1.492e-003 
1.730e-003 3.433e+007 2.545e+013 1.000e+002 4.048e-003 1.493e-003 
1.731e-003 3.445e+007 2.546e+013 1.000e+002 3.891e-003 1.493e-003 
1.732e-003 3.457e+007 2.543e+013 1.000e+002 4.496e-003 1.493e-003 
1.733e-003 3.467e+007 2.543e+013 1.000e+002 3.584e-003 1.493e-003 
1.734e-003 3.475e+007 2.539e+013 1.000e+002 4.175e-003 1.494e-003 
1.735e-003 3.488e+007 2.542e+013 1.000e+002 4.113e-003 1.494e-003 
1.736e-003 3.497e+007 2.540e+013 1.000e+002 4.314e-003 1.494e-003 
1.737e-003 3.509e+007 2.542e+013 1.000e+002 4.129e-003 1.494e-003 
1.738e-003 3.520e+007 2.541e+013 1.000e+002 5.124e-003 1.494e-003 
1.739e-003 3.531e+007 2.541e+013 1.000e+002 3.823e-003 1.495e-003 
1.740e-003 3.542e+007 2.541e+013 1.000e+002 3.237e-003 1.495e-003 
1.741e-003 3.553e+007 2.545e+013 1.000e+002 3.472e-003 1.495e-003 
1.742e-003 3.563e+007 2.541e+013 1.000e+002 3.640e-003 1.495e-003 
1.743e-003 3.573e+007 2.543e+013 1.000e+002 3.847e-003 1.496e-003 
1.744e-003 3.585e+007 2.543e+013 1.000e+002 4.442e-003 1.496e-003 
1.745e-003 3.594e+007 2.543e+013 1.000e+002 3.691e-003 1.496e-003 
1.746e-003 3.606e+007 2.544e+013 1.000e+002 4.299e-003 1.496e-003 
1.747e-003 3.618e+007 2.542e+013 1.000e+002 3.231e-003 1.497e-003 
1.748e-003 3.626e+007 2.542e+013 1.000e+002 3.547e-003 1.497e-003 
1.749e-003 3.636e+007 2.543e+013 1.000e+002 3.234e-003 1.497e-003 
1.750e-003 3.646e+007 2.543e+013 1.000e+002 4.208e-003 1.498e-003 
1.751e-003 3.653e+007 2.541e+013 1.000e+002 2.867e-003 1.498e-003 
1.752e-003 3.665e+007 2.545e+013 1.000e+002 3.475e-003 1.498e-003 
1.753e-003 3.674e+007 2.547e+013 1.000e+002 3.871e-003 1.499e-003 
1.754e-003 3.680e+007 2.541e+013 1.000e+002 3.180e-003 1.499e-003 
1.755e-003 3.689e+007 2.542e+013 1.000e+002 3.824e-003 1.500e-003 
1.756e-003 3.700e+007 2.546e+013 1.000e+002 3.757e-003 1.500e-003 
1.757e-003 3.707e+007 2.543e+013 1.000e+002 3.154e-003 1.501e-003 
1.758e-003 3.715e+007 2.542e+013 1.000e+002 3.852e-003 1.501e-003 
1.759e-003 3.726e+007 2.543e+013 1.000e+002 3.900e-003 1.501e-003 
1.760e-003 3.734e+007 2.545e+013 1.000e+002 3.937e-003 1.502e-003 
1.761e-003 3.739e+007 2.543e+013 1.000e+002 3.209e-003 1.502e-003 
1.762e-003 3.750e+007 2.544e+013 1.000e+002 3.776e-003 1.503e-003 
1.763e-003 3.756e+007 2.546e+013 1.000e+002 4.213e-003 1.503e-003 
1.764e-003 3.764e+007 2.543e+013 1.000e+002 2.588e-003 1.504e-003 
1.765e-003 3.770e+007 2.546e+013 1.000e+002 4.561e-003 1.504e-003 
1.766e-003 3.781e+007 2.548e+013 1.000e+002 3.928e-003 1.504e-003 
1.767e-003 3.788e+007 2.546e+013 1.000e+002 2.932e-003 1.505e-003 
1.768e-003 3.796e+007 2.543e+013 1.000e+002 4.269e-003 1.505e-003 
1.769e-003 3.801e+007 2.542e+013 1.000e+002 3.174e-003 1.506e-003 
1.770e-003 3.813e+007 2.545e+013 1.000e+002 3.559e-003 1.506e-003 
1.771e-003 3.816e+007 2.546e+013 1.000e+002 2.972e-003 1.507e-003 
1.772e-003 3.821e+007 2.543e+013 1.000e+002 3.552e-003 1.508e-003 
1.773e-003 3.813e+007 2.549e+013 1.000e+002 4.777e-003 1.509e-003 
1.774e-003 3.726e+007 2.549e+013 1.000e+002 3.606e-003 1.516e-003 
1.775e-003 3.597e+007 2.561e+013 1.000e+002 4.493e-003 1.526e-003 
1.776e-003 3.371e+007 2.547e+013 1.000e+002 5.745e-003 1.543e-003 
1.777e-003 2.975e+007 2.558e+013 1.000e+002 5.412e-003 1.571e-003 
1.778e-003 2.417e+007 2.544e+013 1.000e+002 4.911e-003 1.611e-003 
1.779e-003 2.183e+007 2.538e+013 1.000e+002 4.486e-003 1.628e-003 
1.780e-003 1.703e+007 2.540e+013 1.000e+002 2.183e-003 1.662e-003 
1.781e-003 1.627e+007 2.551e+013 1.000e+002 1.935e-003 1.668e-003 
1.782e-003 1.633e+007 2.555e+013 1.000e+002 1.488e-003 1.669e-003 
1.783e-003 1.645e+007 2.550e+013 1.000e+002 1.505e-003 1.669e-003 
1.784e-003 1.664e+007 2.549e+013 1.000e+002 1.517e-003 1.669e-003 
1.785e-003 1.700e+007 2.554e+013 1.000e+002 1.116e-003 1.667e-003 
1.786e-003 1.712e+007 2.548e+013 1.000e+002 2.583e-003 1.668e-003 
1.787e-003 1.723e+007 2.552e+013 1.000e+002 2.806e-003 1.668e-003 
1.788e-003 1.729e+007 2.546e+013 1.000e+002 2.377e-003 1.668e-003 
1.789e-003 1.740e+007 2.554e+013 1.000e+002 2.505e-003 1.669e-003 
1.790e-003 1.748e+007 2.552e+013 1.000e+002 2.305e-003 1.669e-003 
1.791e-003 1.760e+007 2.561e+013 1.000e+002 2.119e-003 1.669e-003 
1.792e-003 1.770e+007 2.554e+013 1.000e+002 2.557e-003 1.670e-003 
1.793e-003 1.781e+007 2.553e+013 1.000e+002 2.006e-003 1.670e-003 
1.794e-003 1.788e+007 2.550e+013 1.000e+002 2.356e-003 1.670e-003 
1.795e-003 1.795e+007 2.555e+013 1.000e+002 1.524e-003 1.671e-003 
1.796e-003 1.806e+007 2.557e+013 1.000e+002 1.680e-003 1.671e-003 
1.797e-003 1.809e+007 2.551e+013 1.000e+002 1.400e-003 1.672e-003 
1.798e-003 1.814e+007 2.555e+013 1.000e+002 1.771e-003 1.672e-003 
1.799e-003 1.827e+007 2.549e+013 1.000e+002 1.792e-003 1.673e-003 
1.800e-003 1.838e+007 2.552e+013 1.000e+002 1.888e-003 1.673e-003 
1.801e-003 1.848e+007 2.550e+013 1.000e+002 1.495e-003 1.673e-003 
1.802e-003 1.861e+007 2.560e+013 1.000e+002 1.518e-003 1.673e-003 
1.803e-003 1.872e+007 2.549e+013 1.000e+002 2.085e-003 1.674e-003 
1.804e-003 1.882e+007 2.558e+013 1.000e+002 1.555e-003 1.674e-003 
1.805e-003 1.894e+007 2.556e+013 1.000e+002 2.039e-003 1.674e-003 
1.806e-003 1.907e+007 2.552e+013 1.000e+002 1.520e-003 1.674e-003 
1.807e-003 1.918e+007 2.551e+013 1.000e+002 1.180e-003 1.674e-003 
1.808e-003 1.931e+007 2.546e+013 1.000e+002 1.795e-003 1.674e-003 
1.809e-003 1.941e+007 2.549e+013 1.000e+002 1.292e-003 1.675e-003 
1.810e-003 1.958e+007 2.544e+013 1.000e+002 2.403e-003 1.675e-003 
1.811e-003 1.954e+007 2.540e+013 1.000e+002 1.901e-003 1.676e-003 
1.812e-003 1.958e+007 2.539e+013 1.000e+002 2.379e-003 1.677e-003 
1.813e-003 1.966e+007 2.539e+013 1.000e+002 2.535e-003 1.677e-003 
1.814e-003 1.974e+007 2.540e+013 1.000e+002 2.319e-003 1.677e-003 
1.815e-003 1.981e+007 2.538e+013 1.000e+002 2.124e-003 1.678e-003 
1.816e-003 1.989e+007 2.538e+013 1.000e+002 2.365e-003 1.678e-003 
1.817e-003 1.997e+007 2.539e+013 1.000e+002 1.353e-003 1.679e-003 
1.818e-003 2.006e+007 2.539e+013 1.000e+002 1.478e-003 1.679e-003 
1.819e-003 2.014e+007 2.540e+013 1.000e+002 9.180e-004 1.680e-003 
1.820e-003 2.021e+007 2.540e+013 1.000e+002 1.228e-003 1.680e-003 
1.821e-003 2.028e+007 2.541e+013 1.000e+002 1.047e-003 1.681e-003 
1.822e-003 2.035e+007 2.540e+013 1.000e+002 1.242e-003 1.681e-003 
1.823e-003 2.044e+007 2.540e+013 1.000e+002 1.549e-003 1.682e-003 
1.824e-003 2.051e+007 2.540e+013 1.000e+002 1.606e-003 1.682e-003 
1.825e-003 2.059e+007 2.541e+013 1.000e+002 1.135e-003 1.683e-003 
1.826e-003 2.066e+007 2.539e+013 1.000e+002 1.195e-003 1.683e-003 
1.827e-003 2.074e+007 2.540e+013 1.000e+002 1.525e-003 1.684e-003 
1.828e-003 2.082e+007 2.540e+013 1.000e+002 1.895e-003 1.684e-003 
1.829e-003 2.092e+007 2.541e+013 1.000e+002 1.247e-003 1.684e-003 
1.830e-003 2.100e+007 2.541e+013 1.000e+002 1.320e-003 1.685e-003 
1.831e-003 2.110e+007 2.540e+013 1.000e+002 8.535e-004 1.685e-003 
1.832e-003 2.119e+007 2.540e+013 1.000e+002 8.410e-004 1.685e-003 
1.833e-003 2.129e+007 2.539e+013 1.000e+002 9.137e-004 1.686e-003 
1.834e-003 2.141e+007 2.541e+013 1.000e+002 6.249e-004 1.686e-003 
1.835e-003 2.145e+007 2.543e+013 1.000e+002 1.479e-003 1.687e-003 
1.836e-003 2.152e+007 2.546e+013 1.000e+002 1.008e-003 1.687e-003 
1.837e-003 2.164e+007 2.546e+013 1.000e+002 1.847e-003 1.687e-003 
1.838e-003 2.175e+007 2.546e+013 1.000e+002 1.322e-003 1.688e-003 
1.839e-003 2.189e+007 2.547e+013 1.000e+002 1.159e-003 1.688e-003 
1.840e-003 2.200e+007 2.547e+013 1.000e+002 1.592e-003 1.688e-003 
1.841e-003 2.211e+007 2.547e+013 1.000e+002 1.419e-003 1.688e-003 
1.842e-003 2.225e+007 2.546e+013 1.000e+002 2.075e-003 1.688e-003 
1.843e-003 2.237e+007 2.545e+013 1.000e+002 1.459e-003 1.688e-003 
1.844e-003 2.250e+007 2.547e+013 1.000e+002 1.845e-003 1.688e-003 
1.845e-003 2.262e+007 2.548e+013 1.000e+002 1.960e-003 1.689e-003 
1.846e-003 2.275e+007 2.547e+013 1.000e+002 1.193e-003 1.689e-003 
1.847e-003 2.286e+007 2.548e+013 1.000e+002 2.295e-003 1.689e-003 
1.848e-003 2.298e+007 2.547e+013 1.000e+002 2.449e-003 1.689e-003 
1.849e-003 2.309e+007 2.547e+013 1.000e+002 2.351e-003 1.689e-003 
1.850e-003 2.321e+007 2.547e+013 1.000e+002 2.035e-003 1.689e-003 
1.851e-003 2.331e+007 2.547e+013 1.000e+002 2.330e-003 1.690e-003 
1.852e-003 2.340e+007 2.547e+013 1.000e+002 2.357e-003 1.690e-003 
1.853e-003 2.351e+007 2.548e+013 1.000e+002 2.168e-003 1.690e-003 
1.854e-003 2.361e+007 2.548e+013 1.000e+002 2.585e-003 1.691e-003 
1.855e-003 2.371e+007 2.548e+013 1.000e+002 2.120e-003 1.691e-003 
1.856e-003 2.384e+007 2.548e+013 1.000e+002 2.019e-003 1.691e-003 
1.857e-003 2.393e+007 2.548e+013 1.000e+002 2.771e-003 1.691e-003 
1.858e-003 2.401e+007 2.549e+013 1.000e+002 2.347e-003 1.692e-003 
1.859e-003 2.408e+007 2.548e+013 1.000e+002 2.118e-003 1.692e-003 
1.860e-003 2.416e+007 2.549e+013 1.000e+002 2.146e-003 1.693e-003 
1.861e-003 2.423e+007 2.549e+013 1.000e+002 2.534e-003 1.693e-003 
1.862e-003 2.431e+007 2.549e+013 1.000e+002 2.649e-003 1.694e-003 
1.863e-003 2.437e+007 2.549e+013 1.000e+002 2.146e-003 1.694e-003 
1.864e-003 2.446e+007 2.550e+013 1.000e+002 2.649e-003 1.695e-003 
1.865e-003 2.455e+007 2.550e+013 1.000e+002 2.368e-003 1.695e-003 
1.866e-003 2.465e+007 2.551e+013 1.000e+002 2.539e-003 1.695e-003 
1.867e-003 2.473e+007 2.551e+013 1.000e+002 2.478e-003 1.696e-003 
1.868e-003 2.484e+007 2.550e+013 1.000e+002 2.616e-003 1.696e-003 
1.869e-003 2.495e+007 2.551e+013 1.000e+002 2.131e-003 1.696e-003 
1.870e-003 2.505e+007 2.551e+013 1.000e+002 2.501e-003 1.697e-003 
1.871e-003 2.516e+007 2.553e+013 1.000e+002 1.403e-003 1.697e-003 
1.872e-003 2.527e+007 2.553e+013 1.000e+002 5.958e-004 1.697e-003 
1.873e-003 2.538e+007 2.549e+013 1.000e+002 8.169e-004 1.697e-003 
1.874e-003 2.549e+007 2.552e+013 1.000e+002 1.509e-003 1.698e-003 
1.875e-003 2.561e+007 2.552e+013 1.000e+002 1.348e-003 1.698e-003 
1.876e-003 2.572e+007 2.552e+013 1.000e+002 9.621e-004 1.698e-003 
1.877e-003 2.583e+007 2.552e+013 1.000e+002 8.843e-004 1.698e-003 
1.878e-003 2.587e+007 2.550e+013 1.000e+002 1.724e-003 1.699e-003 
1.879e-003 2.598e+007 2.552e+013 1.000e+002 9.335e-004 1.699e-003 
1.880e-003 2.607e+007 2.546e+013 1.000e+002 1.810e-004 1.700e-003 
1.881e-003 2.614e+007 2.546e+013 1.000e+002 6.181e-004 1.700e-003 
1.882e-003 2.618e+007 2.549e+013 1.000e+002 1.194e-004 1.701e-003 
1.883e-003 2.623e+007 2.550e+013 1.000e+002 1.643e-003 1.702e-003 
1.884e-003 2.626e+007 2.551e+013 1.000e+002 3.118e-004 1.702e-003 
1.885e-003 2.628e+007 2.550e+013 1.000e+002 6.742e-004 1.703e-003 
1.886e-003 2.631e+007 2.550e+013 1.000e+002 3.214e-004 1.704e-003 
1.887e-003 2.637e+007 2.549e+013 1.000e+002 1.051e-003 1.705e-003 
1.888e-003 2.650e+007 2.548e+013 1.000e+002 1.160e-003 1.705e-003 
1.889e-003 2.663e+007 2.549e+013 1.000e+002 6.486e-004 1.705e-003 
1.890e-003 2.674e+007 2.550e+013 1.000e+002 4.353e-004 1.705e-003 
1.891e-003 2.688e+007 2.548e+013 1.000e+002 6.681e-004 1.705e-003 
1.892e-003 2.701e+007 2.549e+013 1.000e+002 4.459e-004 1.705e-003 
1.893e-003 2.713e+007 2.548e+013 1.000e+002 2.699e-004 1.705e-003 
1.894e-003 2.725e+007 2.548e+013 1.000e+002 3.166e-005 1.706e-003 
1.895e-003 2.739e+007 2.548e+013 1.000e+002 6.734e-004 1.706e-003 
1.896e-003 2.751e+007 2.548e+013 1.000e+002 6.683e-004 1.706e-003 
1.897e-003 2.765e+007 2.550e+013 1.000e+002 4.845e-004 1.706e-003 
1.898e-003 2.776e+007 2.550e+013 1.000e+002 1.283e-004 1.706e-003 
1.899e-003 2.789e+007 2.550e+013 1.000e+002 7.850e-004 1.706e-003 
1.900e-003 2.801e+007 2.549e+013 1.000e+002 1.326e-003 1.706e-003 
1.901e-003 2.814e+007 2.550e+013 1.000e+002 4.578e-004 1.706e-003 
1.902e-003 2.827e+007 2.551e+013 1.000e+002 4.567e-004 1.706e-003 
1.903e-003 2.840e+007 2.551e+013 1.000e+002 3.659e-004 1.707e-003 
1.904e-003 2.847e+007 2.551e+013 1.000e+002 6.363e-004 1.707e-003 
1.905e-003 2.864e+007 2.553e+013 1.000e+002 5.607e-004 1.707e-003 
1.906e-003 2.876e+007 2.552e+013 1.000e+002 4.951e-004 1.707e-003 
1.907e-003 2.890e+007 2.550e+013 1.000e+002 7.498e-004 1.707e-003 
1.908e-003 2.903e+007 2.553e+013 1.000e+002 8.026e-004 1.707e-003 
1.909e-003 2.914e+007 2.552e+013 1.000e+002 6.365e-004 1.707e-003 
1.910e-003 2.928e+007 2.554e+013 1.000e+002 7.238e-004 1.707e-003 
1.911e-003 2.938e+007 2.552e+013 1.000e+002 8.407e-004 1.708e-003 
1.912e-003 2.952e+007 2.554e+013 1.000e+002 7.099e-004 1.708e-003 
1.913e-003 2.962e+007 2.553e+013 1.000e+002 9.067e-004 1.708e-003 
1.914e-003 2.973e+007 2.554e+013 1.000e+002 1.265e-005 1.708e-003 
1.915e-003 2.986e+007 2.555e+013 1.000e+002 3.380e-004 1.708e-003 
1.916e-003 2.997e+007 2.554e+013 1.000e+002 8.006e-004 1.709e-003 
1.917e-003 3.006e+007 2.554e+013 1.000e+002 6.169e-004 1.709e-003 
1.918e-003 3.017e+007 2.554e+013 1.000e+002 8.145e-004 1.709e-003 
1.919e-003 3.031e+007 2.552e+013 1.000e+002 9.174e-004 1.709e-003 
1.920e-003 3.041e+007 2.553e+013 1.000e+002 2.879e-004 1.710e-003 
1.921e-003 3.052e+007 2.553e+013 1.000e+002 8.097e-004 1.710e-003 
1.922e-003 3.064e+007 2.554e+013 1.000e+002 3.435e-004 1.710e-003 
1.923e-003 3.074e+007 2.548e+013 1.000e+002 3.500e-004 1.710e-003 
1.924e-003 3.083e+007 2.550e+013 1.000e+002 6.886e-004 1.711e-003 
1.925e-003 3.087e+007 2.548e+013 1.000e+002 9.030e-004 1.711e-003 
1.926e-003 3.102e+007 2.547e+013 1.000e+002 8.645e-004 1.711e-003 
1.927e-003 3.111e+007 2.546e+013 1.000e+002 7.660e-004 1.712e-003 
1.928e-003 3.124e+007 2.546e+013 1.000e+002 1.076e-003 1.712e-003 
1.929e-003 3.136e+007 2.547e+013 1.000e+002 1.343e-003 1.712e-003 
1.930e-003 3.148e+007 2.548e+013 1.000e+002 5.959e-004 1.712e-003 
1.931e-003 3.158e+007 2.549e+013 1.000e+002 1.175e-003 1.713e-003 
1.932e-003 3.171e+007 2.549e+013 1.000e+002 1.436e-003 1.713e-003 
1.933e-003 3.183e+007 2.550e+013 1.000e+002 1.074e-003 1.713e-003 
1.934e-003 3.195e+007 2.550e+013 1.000e+002 8.819e-004 1.713e-003 
1.935e-003 3.206e+007 2.549e+013 1.000e+002 1.314e-003 1.713e-003 
1.936e-003 3.219e+007 2.550e+013 1.000e+002 9.481e-004 1.713e-003 
1.937e-003 3.230e+007 2.549e+013 1.000e+002 1.530e-003 1.714e-003 
1.938e-003 3.242e+007 2.549e+013 1.000e+002 2.057e-003 1.714e-003 
1.939e-003 3.255e+007 2.549e+013 1.000e+002 1.631e-003 1.714e-003 
1.940e-003 3.267e+007 2.549e+013 1.000e+002 7.872e-004 1.714e-003 
1.941e-003 3.275e+007 2.552e+013 1.000e+002 1.774e-003 1.714e-003 
1.942e-003 3.283e+007 2.545e+013 1.000e+002 9.220e-004 1.715e-003 
1.943e-003 3.292e+007 2.546e+013 1.000e+002 1.690e-003 1.715e-003 
1.944e-003 3.302e+007 2.553e+013 1.000e+002 2.540e-003 1.716e-003 
1.945e-003 3.318e+007 2.552e+013 1.000e+002 2.797e-003 1.715e-003 
1.946e-003 3.328e+007 2.553e+013 1.000e+002 2.230e-003 1.716e-003 
1.947e-003 3.340e+007 2.550e+013 1.000e+002 2.047e-003 1.716e-003 
1.948e-003 3.352e+007 2.551e+013 1.000e+002 1.872e-003 1.716e-003 
1.949e-003 3.365e+007 2.552e+013 1.000e+002 2.009e-003 1.716e-003 
1.950e-003 3.377e+007 2.552e+013 1.000e+002 1.821e-003 1.716e-003 
1.951e-003 3.389e+007 2.551e+013 1.000e+002 1.070e-003 1.717e-003 
1.952e-003 3.399e+007 2.552e+013 1.000e+002 2.436e-003 1.717e-003 
1.953e-003 3.410e+007 2.554e+013 1.000e+002 1.524e-003 1.717e-003 
1.954e-003 3.420e+007 2.552e+013 1.000e+002 1.887e-003 1.717e-003 
1.955e-003 3.431e+007 2.553e+013 1.000e+002 2.395e-003 1.718e-003 
1.956e-003 3.442e+007 2.551e+013 1.000e+002 2.211e-003 1.718e-003 
1.957e-003 3.451e+007 2.553e+013 1.000e+002 1.825e-003 1.718e-003 
1.958e-003 3.460e+007 2.553e+013 1.000e+002 1.946e-003 1.719e-003 
1.959e-003 3.475e+007 2.557e+013 1.000e+002 3.107e-003 1.719e-003 
1.960e-003 3.483e+007 2.554e+013 1.000e+002 2.287e-003 1.719e-003 
1.961e-003 3.496e+007 2.556e+013 1.000e+002 1.218e-003 1.719e-003 
1.962e-003 3.506e+007 2.554e+013 1.000e+002 2.192e-003 1.720e-003 
1.963e-003 3.515e+007 2.553e+013 1.000e+002 2.805e-003 1.720e-003 
1.964e-003 3.528e+007 2.555e+013 1.000e+002 2.848e-003 1.720e-003 
1.965e-003 3.537e+007 2.555e+013 1.000e+002 1.188e-003 1.720e-003 
1.966e-003 3.531e+007 2.552e+013 1.000e+002 1.504e-003 1.722e-003 
1.967e-003 3.540e+007 2.556e+013 1.000e+002 1.121e-003 1.722e-003 
1.968e-003 3.543e+007 2.553e+013 1.000e+002 4.574e-003 1.723e-003 
1.969e-003 3.526e+007 2.563e+013 1.000e+002 3.214e-003 1.725e-003 
1.970e-003 3.539e+007 2.558e+013 1.000e+002 4.270e-003 1.725e-003 
1.971e-003 3.551e+007 2.557e+013 1.000e+002 3.819e-003 1.725e-003 
1.972e-003 3.558e+007 2.559e+013 1.000e+002 3.424e-003 1.726e-003 
1.973e-003 3.566e+007 2.558e+013 1.000e+002 2.986e-003 1.726e-003 
1.974e-003 3.573e+007 2.560e+013 1.000e+002 2.923e-003 1.727e-003 
1.975e-003 3.573e+007 2.561e+013 1.000e+002 3.412e-003 1.728e-003 
1.976e-003 3.547e+007 2.565e+013 1.000e+002 4.045e-003 1.731e-003 
1.977e-003 3.542e+007 2.572e+013 1.000e+002 2.878e-003 1.732e-003 
1.978e-003 3.553e+007 2.568e+013 1.000e+002 2.925e-003 1.732e-003 
1.979e-003 3.567e+007 2.570e+013 1.000e+002 2.987e-003 1.732e-003 
1.980e-003 3.576e+007 2.571e+013 1.000e+002 2.454e-003 1.733e-003 
1.981e-003 3.584e+007 2.572e+013 1.000e+002 3.129e-003 1.733e-003 
1.982e-003 3.592e+007 2.570e+013 1.000e+002 3.058e-003 1.734e-003 
1.983e-003 3.576e+007 2.575e+013 1.000e+002 3.764e-003 1.736e-003 
1.984e-003 3.546e+007 2.568e+013 1.000e+002 1.587e-003 1.739e-003 
1.985e-003 3.546e+007 2.573e+013 1.000e+002 2.427e-003 1.740e-003 
1.986e-003 3.557e+007 2.575e+013 1.000e+002 2.111e-003 1.740e-003 
1.987e-003 3.568e+007 2.575e+013 1.000e+002 2.775e-003 1.740e-003 
1.988e-003 3.579e+007 2.578e+013 1.000e+002 1.938e-003 1.740e-003 
1.989e-003 3.593e+007 2.576e+013 1.000e+002 2.526e-003 1.740e-003 
1.990e-003 3.604e+007 2.575e+013 1.000e+002 3.963e-003 1.741e-003 
1.991e-003 3.618e+007 2.577e+013 1.000e+002 3.223e-003 1.741e-003 
1.992e-003 3.630e+007 2.576e+013 1.000e+002 2.748e-003 1.741e-003 
1.993e-003 3.638e+007 2.577e+013 1.000e+002 3.154e-003 1.741e-003 
1.994e-003 3.655e+007 2.575e+013 1.000e+002 2.974e-003 1.741e-003 
1.995e-003 3.663e+007 2.574e+013 1.000e+002 2.334e-003 1.742e-003 
1.996e-003 3.679e+007 2.577e+013 1.000e+002 2.299e-003 1.742e-003 
1.997e-003 3.687e+007 2.575e+013 1.000e+002 3.206e-003 1.742e-003 
1.998e-003 3.701e+007 2.579e+013 1.000e+002 2.380e-003 1.742e-003 
1.999e-003 3.712e+007 2.574e+013 1.000e+002 4.476e-003 1.742e-003 
2.000e-003 3.726e+007 2.576e+013 1.000e+002 3.316e-003 1.742e-003 
2.001e-003 3.738e+007 2.577e+013 1.000e+002 3.560e-003 1.742e-003 
2.002e-003 3.749e+007 2.577e+013 1.000e+002 3.035e-003 1.743e-003 
2.003e-003 3.760e+007 2.577e+013 1.000e+002 3.241e-003 1.743e-003 
2.004e-003 3.772e+007 2.575e+013 1.000e+002 2.727e-003 1.743e-003 
2.005e-003 3.787e+007 2.574e+013 1.000e+002 2.890e-003 1.743e-003 
2.006e-003 3.798e+007 2.577e+013 1.000e+002 2.534e-003 1.743e-003 
2.007e-003 3.810e+007 2.575e+013 1.000e+002 2.623e-003 1.743e-003 
2.008e-003 3.823e+007 2.577e+013 1.000e+002 3.372e-003 1.744e-003 
2.009e-003 3.836e+007 2.578e+013 1.000e+002 2.192e-003 1.744e-003 
2.010e-003 3.848e+007 2.579e+013 1.000e+002 2.201e-003 1.744e-003 
2.011e-003 3.859e+007 2.577e+013 1.000e+002 2.918e-003 1.744e-003 
2.012e-003 3.870e+007 2.574e+013 1.000e+002 2.405e-003 1.744e-003 
2.013e-003 3.439e+007 2.573e+013 1.000e+002 4.593e-003 1.775e-003 
2.014e-003 2.892e+007 2.555e+013 1.000e+002 5.164e-003 1.814e-003 
2.015e-003 2.660e+007 2.551e+013 1.000e+002 4.385e-003 1.831e-003 
2.016e-003 2.168e+007 2.558e+013 1.000e+002 5.042e-003 1.866e-003 
2.017e-003 1.921e+007 2.545e+013 1.000e+002 3.516e-003 1.884e-003 
2.018e-003 1.925e+007 2.540e+013 1.000e+002 3.334e-003 1.885e-003 
2.019e-003 1.934e+007 2.539e+013 1.000e+002 3.675e-003 1.885e-003 
2.020e-003 1.947e+007 2.540e+013 1.000e+002 4.672e-003 1.885e-003 
2.021e-003 1.957e+007 2.545e+013 1.000e+002 3.302e-003 1.886e-003 
2.022e-003 1.974e+007 2.545e+013 1.000e+002 3.317e-003 1.885e-003 
2.023e-003 1.985e+007 2.547e+013 1.000e+002 3.001e-003 1.886e-003 
2.024e-003 1.998e+007 2.547e+013 1.000e+002 3.473e-003 1.886e-003 
2.025e-003 2.010e+007 2.547e+013 1.000e+002 3.378e-003 1.886e-003 
2.026e-003 2.022e+007 2.548e+013 1.000e+002 3.305e-003 1.886e-003 
2.027e-003 2.034e+007 2.549e+013 1.000e+002 2.874e-003 1.886e-003 
2.028e-003 2.046e+007 2.545e+013 1.000e+002 3.112e-003 1.887e-003 
2.029e-003 2.058e+007 2.547e+013 1.000e+002 2.861e-003 1.887e-003 
2.030e-003 2.071e+007 2.546e+013 1.000e+002 3.302e-003 1.887e-003 
2.031e-003 2.070e+007 2.546e+013 1.000e+002 3.525e-003 1.888e-003 
2.032e-003 2.073e+007 2.548e+013 1.000e+002 2.746e-003 1.889e-003 
2.033e-003 2.077e+007 2.546e+013 1.000e+002 3.288e-003 1.889e-003 
2.034e-003 2.075e+007 2.544e+013 1.000e+002 2.101e-003 1.890e-003 
2.035e-003 2.079e+007 2.545e+013 1.000e+002 3.145e-003 1.891e-003 
2.036e-003 2.080e+007 2.546e+013 1.000e+002 3.703e-003 1.892e-003 
2.037e-003 2.086e+007 2.545e+013 1.000e+002 2.455e-003 1.893e-003 
2.038e-003 2.097e+007 2.546e+013 1.000e+002 3.217e-003 1.893e-003 
2.039e-003 2.107e+007 2.550e+013 1.000e+002 3.259e-003 1.893e-003 
2.040e-003 2.116e+007 2.550e+013 1.000e+002 3.272e-003 1.894e-003 
2.041e-003 2.126e+007 2.550e+013 1.000e+002 3.589e-003 1.894e-003 
2.042e-003 2.136e+007 2.550e+013 1.000e+002 3.082e-003 1.894e-003 
2.043e-003 2.146e+007 2.550e+013 1.000e+002 2.908e-003 1.895e-003 
2.044e-003 2.154e+007 2.551e+013 1.000e+002 2.994e-003 1.895e-003 
2.045e-003 2.162e+007 2.551e+013 1.000e+002 3.345e-003 1.895e-003 
2.046e-003 2.175e+007 2.549e+013 1.000e+002 3.160e-003 1.896e-003 
2.047e-003 2.186e+007 2.549e+013 1.000e+002 2.900e-003 1.896e-003 
2.048e-003 2.201e+007 2.550e+013 1.000e+002 3.215e-003 1.896e-003 
2.049e-003 2.214e+007 2.549e+013 1.000e+002 2.926e-003 1.896e-003 
2.050e-003 2.227e+007 2.550e+013 1.000e+002 2.948e-003 1.896e-003 
2.051e-003 2.241e+007 2.550e+013 1.000e+002 3.151e-003 1.896e-003 
2.052e-003 2.254e+007 2.551e+013 1.000e+002 3.146e-003 1.896e-003 
2.053e-003 2.267e+007 2.550e+013 1.000e+002 3.736e-003 1.896e-003 
2.054e-003 2.276e+007 2.551e+013 1.000e+002 3.027e-003 1.897e-003 
2.055e-003 2.287e+007 2.551e+013 1.000e+002 3.903e-003 1.897e-003 
2.056e-003 2.298e+007 2.549e+013 1.000e+002 2.914e-003 1.897e-003 
2.057e-003 2.310e+007 2.552e+013 1.000e+002 3.457e-003 1.897e-003 
2.058e-003 2.321e+007 2.551e+013 1.000e+002 3.415e-003 1.897e-003 
2.059e-003 2.330e+007 2.553e+013 1.000e+002 3.488e-003 1.898e-003 
2.060e-003 2.344e+007 2.547e+013 1.000e+002 3.749e-003 1.898e-003 
2.061e-003 2.350e+007 2.551e+013 1.000e+002 3.323e-003 1.898e-003 
2.062e-003 2.362e+007 2.548e+013 1.000e+002 3.014e-003 1.899e-003 
2.063e-003 2.370e+007 2.550e+013 1.000e+002 3.623e-003 1.899e-003 
2.064e-003 2.385e+007 2.547e+013 1.000e+002 3.229e-003 1.899e-003 
2.065e-003 2.395e+007 2.545e+013 1.000e+002 3.379e-003 1.899e-003 
2.066e-003 2.406e+007 2.548e+013 1.000e+002 3.112e-003 1.900e-003 
2.067e-003 2.417e+007 2.546e+013 1.000e+002 2.866e-003 1.900e-003 
2.068e-003 2.430e+007 2.547e+013 1.000e+002 2.921e-003 1.900e-003 
2.069e-003 2.440e+007 2.546e+013 1.000e+002 2.932e-003 1.900e-003 
2.070e-003 2.451e+007 2.544e+013 1.000e+002 3.335e-003 1.901e-003 
2.071e-003 2.463e+007 2.548e+013 1.000e+002 2.851e-003 1.901e-003 
2.072e-003 2.475e+007 2.546e+013 1.000e+002 2.755e-003 1.901e-003 
2.073e-003 2.486e+007 2.549e+013 1.000e+002 3.329e-003 1.901e-003 
2.074e-003 2.500e+007 2.547e+013 1.000e+002 3.284e-003 1.901e-003 
2.075e-003 2.512e+007 2.548e+013 1.000e+002 3.446e-003 1.901e-003 
2.076e-003 2.526e+007 2.546e+013 1.000e+002 3.442e-003 1.901e-003 
2.077e-003 2.540e+007 2.553e+013 1.000e+002 3.611e-003 1.901e-003 
2.078e-003 2.552e+007 2.554e+013 1.000e+002 3.946e-003 1.902e-003 
2.079e-003 2.566e+007 2.552e+013 1.000e+002 3.728e-003 1.902e-003 
2.080e-003 2.578e+007 2.552e+013 1.000e+002 4.535e-003 1.902e-003 
2.081e-003 2.592e+007 2.554e+013 1.000e+002 4.042e-003 1.902e-003 
2.082e-003 2.603e+007 2.552e+013 1.000e+002 4.037e-003 1.902e-003 
2.083e-003 2.617e+007 2.552e+013 1.000e+002 3.831e-003 1.902e-003 
2.084e-003 2.628e+007 2.554e+013 1.000e+002 4.428e-003 1.902e-003 
2.085e-003 2.642e+007 2.551e+013 1.000e+002 4.496e-003 1.902e-003 
2.086e-003 2.656e+007 2.553e+013 1.000e+002 3.591e-003 1.902e-003 
2.087e-003 2.667e+007 2.553e+013 1.000e+002 3.987e-003 1.903e-003 
2.088e-003 2.679e+007 2.552e+013 1.000e+002 3.399e-003 1.903e-003 
2.089e-003 2.690e+007 2.552e+013 1.000e+002 3.490e-003 1.903e-003 
2.090e-003 2.703e+007 2.554e+013 1.000e+002 2.792e-003 1.903e-003 
2.091e-003 2.715e+007 2.553e+013 1.000e+002 3.228e-003 1.903e-003 
2.092e-003 2.728e+007 2.556e+013 1.000e+002 4.246e-003 1.903e-003 
2.093e-003 2.742e+007 2.556e+013 1.000e+002 3.898e-003 1.903e-003 
2.094e-003 2.753e+007 2.560e+013 1.000e+002 3.356e-003 1.904e-003 
2.095e-003 2.769e+007 2.555e+013 1.000e+002 2.765e-003 1.903e-003 
2.096e-003 2.781e+007 2.554e+013 1.000e+002 3.502e-003 1.904e-003 
2.097e-003 2.794e+007 2.555e+013 1.000e+002 4.125e-003 1.904e-003 
2.098e-003 2.805e+007 2.555e+013 1.000e+002 3.602e-003 1.904e-003 
2.099e-003 2.817e+007 2.560e+013 1.000e+002 4.319e-003 1.904e-003 
2.100e-003 2.830e+007 2.556e+013 1.000e+002 2.945e-003 1.904e-003 
2.101e-003 2.842e+007 2.557e+013 1.000e+002 4.126e-003 1.904e-003 
2.102e-003 2.853e+007 2.554e+013 1.000e+002 3.659e-003 1.905e-003 
2.103e-003 2.864e+007 2.553e+013 1.000e+002 3.768e-003 1.905e-003 
2.104e-003 2.878e+007 2.553e+013 1.000e+002 4.061e-003 1.905e-003 
2.105e-003 2.892e+007 2.555e+013 1.000e+002 3.626e-003 1.905e-003 
2.106e-003 2.901e+007 2.554e+013 1.000e+002 3.841e-003 1.905e-003 
2.107e-003 2.915e+007 2.551e+013 1.000e+002 3.863e-003 1.905e-003 
2.108e-003 2.928e+007 2.554e+013 1.000e+002 4.647e-003 1.905e-003 
2.109e-003 2.938e+007 2.551e+013 1.000e+002 4.067e-003 1.906e-003 
2.110e-003 2.954e+007 2.554e+013 1.000e+002 3.937e-003 1.906e-003 
2.111e-003 2.968e+007 2.557e+013 1.000e+002 3.116e-003 1.906e-003 
2.112e-003 2.979e+007 2.552e+013 1.000e+002 2.967e-003 1.906e-003 
2.113e-003 2.993e+007 2.555e+013 1.000e+002 3.191e-003 1.906e-003 
2.114e-003 3.002e+007 2.552e+013 1.000e+002 5.026e-003 1.906e-003 
2.115e-003 3.015e+007 2.552e+013 1.000e+002 4.506e-003 1.906e-003 
2.116e-003 3.024e+007 2.551e+013 1.000e+002 4.757e-003 1.907e-003 
2.117e-003 3.037e+007 2.552e+013 1.000e+002 4.385e-003 1.907e-003 
2.118e-003 3.055e+007 2.560e+013 1.000e+002 4.553e-003 1.907e-003 
2.119e-003 3.059e+007 2.558e+013 1.000e+002 3.600e-003 1.907e-003 
2.120e-003 3.072e+007 2.559e+013 1.000e+002 3.418e-003 1.908e-003 
2.121e-003 3.085e+007 2.558e+013 1.000e+002 4.221e-003 1.908e-003 
2.122e-003 3.098e+007 2.558e+013 1.000e+002 3.547e-003 1.908e-003 
2.123e-003 3.117e+007 2.555e+013 1.000e+002 3.411e-003 1.907e-003 
2.124e-003 3.126e+007 2.552e+013 1.000e+002 3.505e-003 1.908e-003 
2.125e-003 3.147e+007 2.538e+013 1.000e+002 4.200e-003 1.907e-003 
2.126e-003 3.161e+007 2.540e+013 1.000e+002 4.314e-003 1.907e-003 
2.127e-003 3.174e+007 2.537e+013 1.000e+002 4.971e-003 1.907e-003 
2.128e-003 3.182e+007 2.534e+013 1.000e+002 3.544e-003 1.908e-003 
2.129e-003 3.196e+007 2.533e+013 1.000e+002 3.908e-003 1.908e-003 
2.130e-003 3.209e+007 2.534e+013 1.000e+002 3.169e-003 1.908e-003 
2.131e-003 3.223e+007 2.533e+013 1.000e+002 2.556e-003 1.908e-003 
2.132e-003 3.240e+007 2.540e+013 1.000e+002 3.303e-003 1.908e-003 
2.133e-003 3.253e+007 2.539e+013 1.000e+002 3.668e-003 1.908e-003 
2.134e-003 3.268e+007 2.543e+013 1.000e+002 2.996e-003 1.908e-003 
2.135e-003 3.282e+007 2.537e+013 1.000e+002 4.316e-003 1.908e-003 
2.136e-003 3.295e+007 2.541e+013 1.000e+002 3.351e-003 1.908e-003 
2.137e-003 3.307e+007 2.538e+013 1.000e+002 2.843e-003 1.908e-003 
2.138e-003 3.320e+007 2.538e+013 1.000e+002 2.692e-003 1.908e-003 
2.139e-003 3.331e+007 2.540e+013 1.000e+002 3.146e-003 1.909e-003 
2.140e-003 3.342e+007 2.536e+013 1.000e+002 2.652e-003 1.909e-003 
2.141e-003 3.354e+007 2.536e+013 1.000e+002 3.540e-003 1.909e-003 
2.142e-003 3.366e+007 2.540e+013 1.000e+002 2.759e-003 1.909e-003 
2.143e-003 3.379e+007 2.539e+013 1.000e+002 2.612e-003 1.909e-003 
2.144e-003 3.392e+007 2.543e+013 1.000e+002 2.679e-003 1.909e-003 
2.145e-003 3.405e+007 2.538e+013 1.000e+002 2.518e-003 1.909e-003 
2.146e-003 3.421e+007 2.537e+013 1.000e+002 3.423e-003 1.909e-003 
2.147e-003 3.434e+007 2.536e+013 1.000e+002 2.832e-003 1.909e-003 
2.148e-003 3.447e+007 2.538e+013 1.000e+002 3.125e-003 1.910e-003 
2.149e-003 3.460e+007 2.539e+013 1.000e+002 2.846e-003 1.910e-003 
2.150e-003 3.469e+007 2.544e+013 1.000e+002 3.514e-003 1.910e-003 
2.151e-003 3.482e+007 2.548e+013 1.000e+002 3.306e-003 1.910e-003 
2.152e-003 3.493e+007 2.553e+013 1.000e+002 3.532e-003 1.910e-003 
2.153e-003 3.515e+007 2.543e+013 1.000e+002 3.677e-003 1.910e-003 
2.154e-003 3.530e+007 2.539e+013 1.000e+002 3.678e-003 1.910e-003 
2.155e-003 3.543e+007 2.540e+013 1.000e+002 4.648e-003 1.910e-003 
2.156e-003 3.558e+007 2.542e+013 1.000e+002 3.108e-003 1.910e-003 
2.157e-003 3.573e+007 2.544e+013 1.000e+002 3.371e-003 1.910e-003 
2.158e-003 3.590e+007 2.545e+013 1.000e+002 3.682e-003 1.910e-003 
2.159e-003 3.601e+007 2.539e+013 1.000e+002 3.526e-003 1.910e-003 
2.160e-003 3.620e+007 2.545e+013 1.000e+002 3.761e-003 1.910e-003 
2.161e-003 3.633e+007 2.546e+013 1.000e+002 3.049e-003 1.910e-003 
2.162e-003 3.646e+007 2.544e+013 1.000e+002 4.207e-003 1.910e-003 
2.163e-003 3.657e+007 2.545e+013 1.000e+002 4.167e-003 1.910e-003 
2.164e-003 3.659e+007 2.545e+013 1.000e+002 3.855e-003 1.911e-003 
2.165e-003 3.678e+007 2.541e+013 1.000e+002 4.078e-003 1.911e-003 
2.166e-003 3.694e+007 2.542e+013 1.000e+002 3.470e-003 1.911e-003 
2.167e-003 3.705e+007 2.537e+013 1.000e+002 4.832e-003 1.911e-003 
2.168e-003 3.715e+007 2.542e+013 1.000e+002 4.156e-003 1.911e-003 
2.169e-003 3.732e+007 2.542e+013 1.000e+002 3.722e-003 1.911e-003 
2.170e-003 3.729e+007 2.542e+013 1.000e+002 4.039e-003 1.912e-003 
2.171e-003 3.720e+007 2.543e+013 1.000e+002 4.214e-003 1.914e-003 
2.172e-003 3.700e+007 2.550e+013 1.000e+002 4.832e-003 1.916e-003 
2.173e-003 3.656e+007 2.554e+013 1.000e+002 5.088e-003 1.920e-003 
2.174e-003 3.620e+007 2.560e+013 1.000e+002 4.335e-003 1.924e-003 
2.175e-003 3.612e+007 2.565e+013 1.000e+002 3.598e-003 1.925e-003 
2.176e-003 3.164e+007 2.554e+013 1.000e+002 4.504e-003 1.957e-003 
2.177e-003 2.663e+007 2.544e+013 1.000e+002 2.983e-003 1.993e-003 
2.178e-003 2.389e+007 2.529e+013 1.000e+002 3.221e-003 2.013e-003 
2.179e-003 2.035e+007 2.534e+013 1.000e+002 3.992e-003 2.038e-003 
2.180e-003 1.657e+007 2.533e+013 1.000e+002 3.788e-004 2.065e-003 
2.181e-003 1.652e+007 2.538e+013 1.000e+002 3.128e-004 2.067e-003 
2.182e-003 1.665e+007 2.540e+013 1.000e+002 5.078e-004 2.067e-003 
2.183e-003 1.675e+007 2.542e+013 1.000e+002 3.867e-004 2.067e-003 
2.184e-003 1.688e+007 2.542e+013 1.000e+002 7.053e-005 2.067e-003 
2.185e-003 1.699e+007 2.542e+013 1.000e+002 2.495e-004 2.067e-003 
2.186e-003 1.710e+007 2.541e+013 1.000e+002 5.065e-004 2.068e-003 
2.187e-003 1.722e+007 2.541e+013 1.000e+002 2.047e-004 2.068e-003 
2.188e-003 1.735e+007 2.540e+013 1.000e+002 4.296e-004 2.068e-003 
2.189e-003 1.748e+007 2.542e+013 1.000e+002 1.046e-004 2.068e-003 
2.190e-003 1.761e+007 2.539e+013 1.000e+002 6.658e-004 2.068e-003 
2.191e-003 1.774e+007 2.540e+013 1.000e+002 2.492e-004 2.068e-003 
2.192e-003 1.786e+007 2.539e+013 1.000e+002 2.422e-004 2.069e-003 
2.193e-003 1.799e+007 2.539e+013 1.000e+002 4.299e-004 2.069e-003 
2.194e-003 1.813e+007 2.540e+013 1.000e+002 6.371e-004 2.069e-003 
2.195e-003 1.829e+007 2.538e+013 1.000e+002 6.425e-004 2.068e-003 
2.196e-003 1.843e+007 2.538e+013 1.000e+002 9.415e-004 2.069e-003 
2.197e-003 1.858e+007 2.536e+013 1.000e+002 3.438e-004 2.069e-003 
2.198e-003 1.867e+007 2.539e+013 1.000e+002 1.171e-003 2.069e-003 
2.199e-003 1.879e+007 2.540e+013 1.000e+002 2.308e-004 2.069e-003 
2.200e-003 1.889e+007 2.539e+013 1.000e+002 2.297e-004 2.069e-003 
2.201e-003 1.902e+007 2.540e+013 1.000e+002 9.751e-004 2.069e-003 
2.202e-003 1.915e+007 2.539e+013 1.000e+002 4.653e-004 2.070e-003 
2.203e-003 1.927e+007 2.539e+013 1.000e+002 8.245e-004 2.070e-003 
2.204e-003 1.940e+007 2.539e+013 1.000e+002 4.859e-004 2.070e-003 
2.205e-003 1.952e+007 2.539e+013 1.000e+002 3.001e-004 2.070e-003 
2.206e-003 1.968e+007 2.536e+013 1.000e+002 8.599e-004 2.070e-003 
2.207e-003 1.980e+007 2.539e+013 1.000e+002 7.004e-004 2.070e-003 
2.208e-003 1.990e+007 2.540e+013 1.000e+002 1.073e-005 2.070e-003 
2.209e-003 2.007e+007 2.535e+013 1.000e+002 6.214e-004 2.070e-003 
2.210e-003 2.022e+007 2.539e+013 1.000e+002 7.752e-004 2.070e-003 
2.211e-003 2.027e+007 2.538e+013 1.000e+002 1.148e-003 2.071e-003 
2.212e-003 2.047e+007 2.535e+013 1.000e+002 1.299e-003 2.070e-003 
2.213e-003 2.060e+007 2.536e+013 1.000e+002 3.803e-004 2.071e-003 
2.214e-003 2.069e+007 2.535e+013 1.000e+002 7.755e-004 2.071e-003 
2.215e-003 2.082e+007 2.537e+013 1.000e+002 1.081e-003 2.071e-003 
2.216e-003 2.098e+007 2.535e+013 1.000e+002 1.415e-004 2.071e-003 
2.217e-003 2.111e+007 2.536e+013 1.000e+002 2.308e-004 2.071e-003 
2.218e-003 2.120e+007 2.534e+013 1.000e+002 7.102e-005 2.071e-003 
2.219e-003 2.135e+007 2.534e+013 1.000e+002 3.934e-004 2.071e-003 
2.220e-003 2.139e+007 2.538e+013 1.000e+002 5.933e-004 2.072e-003 
2.221e-003 2.156e+007 2.536e+013 1.000e+002 1.270e-004 2.072e-003 
2.222e-003 2.173e+007 2.535e+013 1.000e+002 1.626e-004 2.072e-003 
2.223e-003 2.182e+007 2.533e+013 1.000e+002 3.398e-004 2.072e-003 
2.224e-003 2.188e+007 2.536e+013 1.000e+002 6.313e-004 2.073e-003 
2.225e-003 2.201e+007 2.533e+013 1.000e+002 2.273e-004 2.073e-003 
2.226e-003 2.214e+007 2.535e+013 1.000e+002 1.560e-003 2.073e-003 
2.227e-003 2.223e+007 2.536e+013 1.000e+002 3.195e-004 2.073e-003 
2.228e-003 2.240e+007 2.532e+013 1.000e+002 4.558e-004 2.073e-003 
2.229e-003 2.252e+007 2.533e+013 1.000e+002 1.077e-004 2.073e-003 
2.230e-003 2.267e+007 2.533e+013 1.000e+002 2.017e-004 2.073e-003 
2.231e-003 2.279e+007 2.533e+013 1.000e+002 5.741e-004 2.073e-003 
2.232e-003 2.292e+007 2.540e+013 1.000e+002 7.117e-004 2.073e-003 
2.233e-003 2.304e+007 2.537e+013 1.000e+002 7.561e-004 2.074e-003 
2.234e-003 2.317e+007 2.538e+013 1.000e+002 4.821e-005 2.074e-003 
2.235e-003 2.328e+007 2.540e+013 1.000e+002 1.454e-004 2.074e-003 
2.236e-003 2.340e+007 2.534e+013 1.000e+002 1.492e-004 2.074e-003 
2.237e-003 2.354e+007 2.536e+013 1.000e+002 6.414e-004 2.074e-003 
2.238e-003 2.366e+007 2.534e+013 1.000e+002 5.350e-005 2.074e-003 
2.239e-003 2.382e+007 2.515e+013 1.000e+002 4.937e-004 2.074e-003 
2.240e-003 2.389e+007 2.516e+013 1.000e+002 2.420e-004 2.075e-003 
2.241e-003 2.405e+007 2.519e+013 1.000e+002 3.417e-005 2.075e-003 
2.242e-003 2.418e+007 2.521e+013 1.000e+002 8.660e-004 2.075e-003 
2.243e-003 2.431e+007 2.520e+013 1.000e+002 8.117e-004 2.075e-003 
2.244e-003 2.445e+007 2.523e+013 1.000e+002 1.150e-004 2.075e-003 
2.245e-003 2.457e+007 2.521e+013 1.000e+002 2.350e-005 2.075e-003 
2.246e-003 2.468e+007 2.522e+013 1.000e+002 3.325e-004 2.075e-003 
2.247e-003 2.480e+007 2.524e+013 1.000e+002 1.079e-003 2.075e-003 
2.248e-003 2.492e+007 2.522e+013 1.000e+002 6.609e-004 2.076e-003 
2.249e-003 2.503e+007 2.521e+013 1.000e+002 1.093e-003 2.076e-003 
2.250e-003 2.517e+007 2.523e+013 1.000e+002 1.459e-003 2.076e-003 
2.251e-003 2.529e+007 2.521e+013 1.000e+002 4.479e-004 2.076e-003 
2.252e-003 2.542e+007 2.521e+013 1.000e+002 7.868e-004 2.076e-003 
2.253e-003 2.554e+007 2.522e+013 1.000e+002 1.258e-003 2.076e-003 
2.254e-003 2.567e+007 2.521e+013 1.000e+002 7.220e-004 2.076e-003 
2.255e-003 2.577e+007 2.523e+013 1.000e+002 1.886e-004 2.077e-003 
2.256e-003 2.592e+007 2.521e+013 1.000e+002 5.143e-005 2.077e-003 
2.257e-003 2.606e+007 2.522e+013 1.000e+002 5.095e-004 2.077e-003 
2.258e-003 2.620e+007 2.524e+013 1.000e+002 1.776e-004 2.077e-003 
2.259e-003 2.631e+007 2.522e+013 1.000e+002 1.680e-004 2.077e-003 
2.260e-003 2.642e+007 2.523e+013 1.000e+002 4.642e-004 2.077e-003 
2.261e-003 2.655e+007 2.524e+013 1.000e+002 3.479e-004 2.077e-003 
2.262e-003 2.665e+007 2.522e+013 1.000e+002 3.957e-004 2.078e-003 
2.263e-003 2.678e+007 2.525e+013 1.000e+002 6.797e-004 2.078e-003 
2.264e-003 2.686e+007 2.523e+013 1.000e+002 5.752e-004 2.078e-003 
2.265e-003 2.698e+007 2.523e+013 1.000e+002 4.681e-004 2.078e-003 
2.266e-003 2.714e+007 2.524e+013 1.000e+002 3.470e-004 2.078e-003 
2.267e-003 2.721e+007 2.524e+013 1.000e+002 1.369e-004 2.079e-003 
2.268e-003 2.735e+007 2.525e+013 1.000e+002 2.713e-004 2.079e-003 
2.269e-003 2.754e+007 2.526e+013 1.000e+002 4.017e-005 2.079e-003 
2.270e-003 2.770e+007 2.526e+013 1.000e+002 4.915e-004 2.078e-003 
2.271e-003 2.780e+007 2.527e+013 1.000e+002 8.089e-004 2.079e-003 
2.272e-003 2.792e+007 2.529e+013 1.000e+002 1.728e-004 2.079e-003 
2.273e-003 2.809e+007 2.528e+013 1.000e+002 1.504e-005 2.079e-003 
2.274e-003 2.825e+007 2.526e+013 1.000e+002 1.187e-004 2.079e-003 
2.275e-003 2.838e+007 2.528e+013 1.000e+002 2.496e-004 2.079e-003 
2.276e-003 2.854e+007 2.528e+013 1.000e+002 5.749e-004 2.079e-003 
2.277e-003 2.869e+007 2.528e+013 1.000e+002 2.416e-004 2.079e-003 
2.278e-003 2.884e+007 2.528e+013 1.000e+002 3.913e-005 2.079e-003 
2.279e-003 2.897e+007 2.526e+013 1.000e+002 7.048e-004 2.079e-003 
2.280e-003 2.913e+007 2.529e+013 1.000e+002 1.200e-004 2.079e-003 
2.281e-003 2.925e+007 2.528e+013 1.000e+002 1.390e-003 2.079e-003 
2.282e-003 2.936e+007 2.527e+013 1.000e+002 4.671e-004 2.079e-003 
2.283e-003 2.952e+007 2.530e+013 1.000e+002 1.560e-004 2.079e-003 
2.284e-003 2.964e+007 2.531e+013 1.000e+002 1.095e-003 2.079e-003 
2.285e-003 2.977e+007 2.532e+013 1.000e+002 1.720e-003 2.079e-003 
2.286e-003 2.982e+007 2.530e+013 1.000e+002 1.298e-003 2.080e-003 
2.287e-003 2.992e+007 2.528e+013 1.000e+002 1.838e-003 2.080e-003 
2.288e-003 3.007e+007 2.528e+013 1.000e+002 1.708e-003 2.080e-003 
2.289e-003 3.018e+007 2.528e+013 1.000e+002 1.368e-003 2.080e-003 
2.290e-003 3.030e+007 2.528e+013 1.000e+002 1.261e-003 2.080e-003 
2.291e-003 3.051e+007 2.533e+013 1.000e+002 1.911e-003 2.080e-003 
2.292e-003 3.059e+007 2.535e+013 1.000e+002 2.315e-003 2.080e-003 
2.293e-003 3.070e+007 2.534e+013 1.000e+002 1.336e-003 2.081e-003 
2.294e-003 3.079e+007 2.533e+013 1.000e+002 2.186e-003 2.081e-003 
2.295e-003 3.091e+007 2.535e+013 1.000e+002 2.387e-003 2.081e-003 
2.296e-003 3.104e+007 2.533e+013 1.000e+002 1.606e-003 2.081e-003 
2.297e-003 3.114e+007 2.535e+013 1.000e+002 1.679e-003 2.082e-003 
2.298e-003 3.126e+007 2.534e+013 1.000e+002 1.896e-003 2.082e-003 
2.299e-003 3.136e+007 2.534e+013 1.000e+002 1.196e-003 2.082e-003 
2.300e-003 3.143e+007 2.537e+013 1.000e+002 1.555e-003 2.083e-003 
2.301e-003 3.149e+007 2.535e+013 1.000e+002 1.679e-003 2.083e-003 
2.302e-003 3.161e+007 2.535e+013 1.000e+002 2.494e-003 2.083e-003 
2.303e-003 3.166e+007 2.535e+013 1.000e+002 2.739e-003 2.084e-003 
2.304e-003 3.182e+007 2.534e+013 1.000e+002 2.715e-003 2.084e-003 
2.305e-003 3.189e+007 2.534e+013 1.000e+002 2.694e-003 2.084e-003 
2.306e-003 3.208e+007 2.534e+013 1.000e+002 2.221e-003 2.084e-003 
2.307e-003 3.234e+007 2.536e+013 1.000e+002 2.930e-003 2.083e-003 
2.308e-003 3.255e+007 2.534e+013 1.000e+002 2.104e-003 2.083e-003 
2.309e-003 3.277e+007 2.534e+013 1.000e+002 2.426e-003 2.082e-003 
2.310e-003 3.301e+007 2.536e+013 1.000e+002 2.596e-003 2.082e-003 
2.311e-003 3.319e+007 2.533e+013 1.000e+002 2.475e-003 2.081e-003 
2.312e-003 3.332e+007 2.536e+013 1.000e+002 1.728e-003 2.082e-003 
2.313e-003 3.346e+007 2.537e+013 1.000e+002 2.387e-003 2.082e-003 
2.314e-003 3.359e+007 2.537e+013 1.000e+002 2.314e-003 2.082e-003 
2.315e-003 3.374e+007 2.536e+013 1.000e+002 2.365e-003 2.082e-003 
2.316e-003 3.389e+007 2.536e+013 1.000e+002 1.943e-003 2.082e-003 
2.317e-003 3.404e+007 2.535e+013 1.000e+002 1.928e-003 2.082e-003 
2.318e-003 3.419e+007 2.536e+013 1.000e+002 2.718e-003 2.082e-003 
2.319e-003 3.433e+007 2.539e+013 1.000e+002 1.967e-003 2.082e-003 
2.320e-003 3.445e+007 2.537e+013 1.000e+002 3.037e-003 2.082e-003 
2.321e-003 3.458e+007 2.536e+013 1.000e+002 3.132e-003 2.082e-003 
2.322e-003 3.471e+007 2.538e+013 1.000e+002 2.446e-003 2.082e-003 
2.323e-003 3.484e+007 2.536e+013 1.000e+002 2.531e-003 2.082e-003 
2.324e-003 3.499e+007 2.538e+013 1.000e+002 2.515e-003 2.082e-003 
2.325e-003 3.513e+007 2.537e+013 1.000e+002 2.003e-003 2.082e-003 
2.326e-003 3.526e+007 2.538e+013 1.000e+002 2.795e-003 2.082e-003 
2.327e-003 3.538e+007 2.534e+013 1.000e+002 1.466e-003 2.082e-003 
2.328e-003 3.554e+007 2.540e+013 1.000e+002 2.385e-003 2.082e-003 
2.329e-003 3.566e+007 2.540e+013 1.000e+002 2.533e-003 2.082e-003 
2.330e-003 3.580e+007 2.538e+013 1.000e+002 3.103e-003 2.082e-003 
2.331e-003 3.591e+007 2.537e+013 1.000e+002 2.883e-003 2.083e-003 
2.332e-003 3.603e+007 2.537e+013 1.000e+002 2.573e-003 2.083e-003 
2.333e-003 3.617e+007 2.537e+013 1.000e+002 2.853e-003 2.083e-003 
2.334e-003 3.631e+007 2.541e+013 1.000e+002 2.996e-003 2.083e-003 
2.335e-003 3.646e+007 2.545e+013 1.000e+002 2.476e-003 2.083e-003 
2.336e-003 3.656e+007 2.544e+013 1.000e+002 2.407e-003 2.083e-003 
2.337e-003 3.673e+007 2.546e+013 1.000e+002 2.877e-003 2.083e-003 
2.338e-003 3.691e+007 2.547e+013 1.000e+002 2.469e-003 2.083e-003 
2.339e-003 3.705e+007 2.548e+013 1.000e+002 3.047e-003 2.083e-003 
2.340e-003 3.712e+007 2.548e+013 1.000e+002 3.636e-003 2.083e-003 
2.341e-003 3.729e+007 2.553e+013 1.000e+002 2.239e-003 2.083e-003 
2.342e-003 3.745e+007 2.554e+013 1.000e+002 2.473e-003 2.083e-003 
2.343e-003 3.755e+007 2.556e+013 1.000e+002 2.571e-003 2.083e-003 
2.344e-003 3.767e+007 2.556e+013 1.000e+002 4.018e-003 2.083e-003 
2.345e-003 3.780e+007 2.555e+013 1.000e+002 3.296e-003 2.084e-003 
2.346e-003 3.792e+007 2.556e+013 1.000e+002 3.633e-003 2.084e-003 
2.347e-003 3.806e+007 2.557e+013 1.000e+002 3.057e-003 2.084e-003 
2.348e-003 3.817e+007 2.557e+013 1.000e+002 3.954e-003 2.084e-003 
2.349e-003 3.828e+007 2.554e+013 1.000e+002 3.268e-003 2.084e-003 
2.350e-003 3.842e+007 2.556e+013 1.000e+002 3.223e-003 2.084e-003 
2.351e-003 3.854e+007 2.557e+013 1.000e+002 3.620e-003 2.084e-003 
2.352e-003 3.867e+007 2.557e+013 1.000e+002 3.738e-003 2.085e-003 
2.353e-003 3.880e+007 2.556e+013 1.000e+002 2.833e-003 2.085e-003 
2.354e-003 3.896e+007 2.557e+013 1.000e+002 3.071e-003 2.085e-003 
2.355e-003 3.911e+007 2.557e+013 1.000e+002 3.825e-003 2.085e-003 
2.356e-003 3.922e+007 2.558e+013 1.000e+002 4.165e-003 2.085e-003 
2.357e-003 3.939e+007 2.557e+013 1.000e+002 2.621e-003 2.085e-003 
2.358e-003 3.952e+007 2.557e+013 1.000e+002 2.808e-003 2.085e-003 
2.359e-003 3.970e+007 2.555e+013 1.000e+002 3.133e-003 2.084e-003 
2.360e-003 3.991e+007 2.555e+013 1.000e+002 2.887e-003 2.084e-003 
2.361e-003 4.011e+007 2.556e+013 1.000e+002 3.331e-003 2.084e-003 
2.362e-003 4.030e+007 2.556e+013 1.000e+002 3.411e-003 2.083e-003 
2.363e-003 4.049e+007 2.554e+013 1.000e+002 2.527e-003 2.083e-003 
2.364e-003 4.068e+007 2.557e+013 1.000e+002 3.210e-003 2.083e-003 
2.365e-003 4.089e+007 2.558e+013 1.000e+002 4.024e-003 2.082e-003 
2.366e-003 4.106e+007 2.555e+013 1.000e+002 3.709e-003 2.082e-003 
2.367e-003 4.125e+007 2.556e+013 1.000e+002 3.557e-003 2.082e-003 
2.368e-003 4.144e+007 2.556e+013 1.000e+002 3.007e-003 2.081e-003 
2.369e-003 4.164e+007 2.554e+013 1.000e+002 2.888e-003 2.081e-003 
2.370e-003 4.185e+007 2.559e+013 1.000e+002 3.726e-003 2.081e-003 
2.371e-003 4.204e+007 2.558e+013 1.000e+002 4.175e-003 2.080e-003 
2.372e-003 4.223e+007 2.562e+013 1.000e+002 4.503e-003 2.080e-003 
2.373e-003 4.243e+007 2.555e+013 1.000e+002 3.579e-003 2.080e-003 
2.374e-003 4.264e+007 2.556e+013 1.000e+002 3.449e-003 2.079e-003 
2.375e-003 4.282e+007 2.560e+013 1.000e+002 3.868e-003 2.079e-003 
2.376e-003 4.300e+007 2.559e+013 1.000e+002 4.438e-003 2.079e-003 
2.377e-003 4.320e+007 2.559e+013 1.000e+002 3.978e-003 2.078e-003 
2.378e-003 4.340e+007 2.559e+013 1.000e+002 4.301e-003 2.078e-003 
2.379e-003 4.361e+007 2.557e+013 1.000e+002 3.911e-003 2.077e-003 
2.380e-003 4.384e+007 2.558e+013 1.000e+002 3.486e-003 2.077e-003 
2.381e-003 4.404e+007 2.551e+013 1.000e+002 3.211e-003 2.076e-003 
2.382e-003 4.417e+007 2.550e+013 1.000e+002 3.245e-003 2.077e-003 
2.383e-003 4.427e+007 2.551e+013 1.000e+002 3.832e-003 2.077e-003 
2.384e-003 4.439e+007 2.555e+013 1.000e+002 4.253e-003 2.077e-003 
2.385e-003 4.453e+007 2.556e+013 1.000e+002 4.347e-003 2.077e-003 
2.386e-003 4.463e+007 2.553e+013 1.000e+002 4.325e-003 2.077e-003 
2.387e-003 4.473e+007 2.560e+013 1.000e+002 4.206e-003 2.078e-003 
2.388e-003 4.485e+007 2.559e+013 1.000e+002 4.219e-003 2.078e-003 
2.389e-003 4.501e+007 2.555e+013 1.000e+002 4.014e-003 2.078e-003 
2.390e-003 4.513e+007 2.555e+013 1.000e+002 3.899e-003 2.078e-003 
2.391e-003 4.524e+007 2.556e+013 1.000e+002 4.071e-003 2.078e-003 
2.392e-003 4.537e+007 2.554e+013 1.000e+002 4.060e-003 2.078e-003 
2.393e-003 4.552e+007 2.551e+013 1.000e+002 3.340e-003 2.078e-003 
2.394e-003 4.564e+007 2.550e+013 1.000e+002 4.262e-003 2.078e-003 
2.395e-003 4.578e+007 2.554e+013 1.000e+002 4.082e-003 2.078e-003 
2.396e-003 4.591e+007 2.553e+013 1.000e+002 3.857e-003 2.079e-003 
2.397e-003 4.604e+007 2.554e+013 1.000e+002 3.888e-003 2.079e-003 
2.398e-003 4.616e+007 2.553e+013 1.000e+002 3.726e-003 2.079e-003 
2.399e-003 4.629e+007 2.557e+013 1.000e+002 3.731e-003 2.079e-003 
2.400e-003 4.645e+007 2.552e+013 1.000e+002 4.271e-003 2.079e-003 
2.401e-003 4.658e+007 2.552e+013 1.000e+002 3.845e-003 2.079e-003 
2.402e-003 4.676e+007 2.552e+013 1.000e+002 3.507e-003 2.079e-003 
2.403e-003 4.690e+007 2.553e+013 1.000e+002 4.337e-003 2.079e-003 
2.404e-003 4.704e+007 2.552e+013 1.000e+002 3.825e-003 2.079e-003 
2.405e-003 4.715e+007 2.550e+013 1.000e+002 4.525e-003 2.079e-003 
2.406e-003 4.730e+007 2.553e+013 1.000e+002 4.033e-003 2.079e-003 
2.407e-003 4.747e+007 2.551e+013 1.000e+002 4.903e-003 2.079e-003 
2.408e-003 4.759e+007 2.555e+013 1.000e+002 4.167e-003 2.079e-003 
2.409e-003 4.776e+007 2.552e+013 1.000e+002 3.947e-003 2.079e-003 
2.410e-003 4.791e+007 2.551e+013 1.000e+002 4.047e-003 2.079e-003 
2.411e-003 4.809e+007 2.553e+013 1.000e+002 4.279e-003 2.078e-003 
2.412e-003 4.824e+007 2.554e+013 1.000e+002 4.127e-003 2.078e-003 
2.413e-003 4.836e+007 2.555e+013 1.000e+002 5.066e-003 2.079e-003 
2.414e-003 4.855e+007 2.556e+013 1.000e+002 4.905e-003 2.078e-003 
2.415e-003 4.875e+007 2.555e+013 1.000e+002 3.700e-003 2.078e-003 
2.416e-003 4.897e+007 2.556e+013 1.000e+002 4.489e-003 2.077e-003 
2.417e-003 4.919e+007 2.554e+013 1.000e+002 4.665e-003 2.077e-003 
2.418e-003 4.867e+007 2.555e+013 1.000e+002 4.828e-003 2.081e-003 
2.419e-003 4.686e+007 2.588e+013 1.000e+002 5.168e-003 2.095e-003 
2.420e-003 4.575e+007 2.614e+013 1.000e+002 5.771e-003 2.104e-003 
2.421e-003 4.552e+007 2.620e+013 1.000e+002 5.678e-003 2.106e-003 
2.422e-003 4.521e+007 2.627e+013 1.000e+002 6.294e-003 2.109e-003 
2.423e-003 4.389e+007 2.634e+013 1.000e+002 5.881e-003 2.119e-003 
2.424e-003 4.178e+007 2.638e+013 1.000e+002 6.172e-003 2.135e-003 
2.425e-003 4.048e+007 2.659e+013 1.000e+002 6.306e-003 2.145e-003 
2.426e-003 3.652e+007 2.562e+013 1.000e+002 5.881e-003 2.173e-003 
2.427e-003 3.410e+007 2.557e+013 1.000e+002 5.619e-003 2.191e-003 
2.428e-003 3.363e+007 2.569e+013 1.000e+002 4.876e-003 2.195e-003 
2.429e-003 3.369e+007 2.568e+013 1.000e+002 4.306e-003 2.196e-003 
2.430e-003 3.378e+007 2.567e+013 1.000e+002 3.269e-003 2.196e-003 
2.431e-003 3.390e+007 2.568e+013 1.000e+002 2.963e-003 2.196e-003 
2.432e-003 3.402e+007 2.575e+013 1.000e+002 3.522e-003 2.197e-003 
2.433e-003 3.415e+007 2.578e+013 1.000e+002 4.058e-003 2.197e-003 
2.434e-003 3.428e+007 2.573e+013 1.000e+002 3.938e-003 2.197e-003 
2.435e-003 3.440e+007 2.571e+013 1.000e+002 3.759e-003 2.197e-003 
2.436e-003 3.456e+007 2.568e+013 1.000e+002 4.383e-003 2.197e-003 
2.437e-003 3.463e+007 2.568e+013 1.000e+002 5.356e-003 2.197e-003 
2.438e-003 3.473e+007 2.574e+013 1.000e+002 3.226e-003 2.198e-003 
2.439e-003 3.484e+007 2.574e+013 1.000e+002 4.034e-003 2.198e-003 
2.440e-003 3.495e+007 2.572e+013 1.000e+002 3.917e-003 2.198e-003 
2.441e-003 3.495e+007 2.574e+013 1.000e+002 3.616e-003 2.199e-003 
2.442e-003 3.494e+007 2.574e+013 1.000e+002 5.211e-003 2.200e-003 
2.443e-003 3.469e+007 2.582e+013 1.000e+002 4.337e-003 2.203e-003 
2.444e-003 3.446e+007 2.594e+013 1.000e+002 4.240e-003 2.206e-003 
2.445e-003 3.431e+007 2.605e+013 1.000e+002 5.671e-003 2.208e-003 
2.446e-003 3.422e+007 2.612e+013 1.000e+002 4.970e-003 2.209e-003 
2.447e-003 3.383e+007 2.615e+013 1.000e+002 5.579e-003 2.213e-003 
2.448e-003 3.262e+007 2.609e+013 1.000e+002 8.000e-003 2.222e-003 
2.449e-003 2.943e+007 2.611e+013 1.000e+002 8.403e-003 2.245e-003 
2.450e-003 2.410e+007 2.597e+013 1.000e+002 5.085e-003 2.283e-003 
2.451e-003 2.046e+007 2.587e+013 1.000e+002 5.605e-003 2.309e-003 
2.452e-003 2.017e+007 2.573e+013 1.000e+002 4.568e-003 2.312e-003 
2.453e-003 2.007e+007 2.578e+013 1.000e+002 6.245e-003 2.314e-003 
2.454e-003 2.004e+007 2.579e+013 1.000e+002 5.093e-003 2.315e-003 
2.455e-003 2.018e+007 2.582e+013 1.000e+002 4.915e-003 2.315e-003 
2.456e-003 2.032e+007 2.582e+013 1.000e+002 4.900e-003 2.315e-003 
2.457e-003 2.047e+007 2.584e+013 1.000e+002 5.041e-003 2.315e-003 
2.458e-003 2.087e+007 2.582e+013 1.000e+002 5.336e-003 2.314e-003 
2.459e-003 2.093e+007 2.565e+013 1.000e+002 6.927e-003 2.314e-003 
2.460e-003 2.086e+007 2.566e+013 1.000e+002 6.656e-003 2.316e-003 
2.461e-003 2.076e+007 2.567e+013 1.000e+002 6.332e-003 2.317e-003 
2.462e-003 2.070e+007 2.565e+013 1.000e+002 6.891e-003 2.319e-003 
2.463e-003 2.062e+007 2.565e+013 1.000e+002 7.042e-003 2.320e-003 
2.464e-003 2.057e+007 2.564e+013 1.000e+002 7.534e-003 2.322e-003 
2.465e-003 2.048e+007 2.566e+013 1.000e+002 7.391e-003 2.323e-003 
2.466e-003 2.039e+007 2.565e+013 1.000e+002 6.915e-003 2.325e-003 
2.467e-003 2.030e+007 2.566e+013 1.000e+002 6.681e-003 2.326e-003 
2.468e-003 2.022e+007 2.566e+013 1.000e+002 6.524e-003 2.328e-003 
2.469e-003 2.014e+007 2.565e+013 1.000e+002 6.460e-003 2.330e-003 
2.470e-003 2.005e+007 2.564e+013 1.000e+002 6.663e-003 2.331e-003 
2.471e-003 1.996e+007 2.565e+013 1.000e+002 6.993e-003 2.333e-003 
2.472e-003 1.984e+007 2.564e+013 1.000e+002 6.693e-003 2.335e-003 
2.473e-003 1.976e+007 2.565e+013 1.000e+002 6.745e-003 2.336e-003 
2.474e-003 1.970e+007 2.565e+013 1.000e+002 7.565e-003 2.338e-003 
2.475e-003 1.961e+007 2.564e+013 1.000e+002 7.278e-003 2.339e-003 
2.476e-003 1.953e+007 2.566e+013 1.000e+002 6.458e-003 2.341e-003 
2.477e-003 1.942e+007 2.565e+013 1.000e+002 7.207e-003 2.343e-003 
2.478e-003 1.936e+007 2.564e+013 1.000e+002 6.999e-003 2.344e-003 
2.479e-003 1.929e+007 2.566e+013 1.000e+002 6.680e-003 2.345e-003 
2.480e-003 1.921e+007 2.564e+013 1.000e+002 6.597e-003 2.347e-003 
2.481e-003 1.914e+007 2.564e+013 1.000e+002 6.234e-003 2.348e-003 
2.482e-003 1.907e+007 2.564e+013 1.000e+002 6.539e-003 2.350e-003 
2.483e-003 1.899e+007 2.563e+013 1.000e+002 6.603e-003 2.351e-003 
2.484e-003 1.894e+007 2.563e+013 1.000e+002 7.038e-003 2.353e-003 
2.485e-003 1.888e+007 2.563e+013 1.000e+002 6.092e-003 2.354e-003 
2.486e-003 1.881e+007 2.563e+013 1.000e+002 6.857e-003 2.356e-003 
2.487e-003 1.875e+007 2.564e+013 1.000e+002 7.301e-003 2.357e-003 
2.488e-003 1.866e+007 2.564e+013 1.000e+002 7.014e-003 2.359e-003 
2.489e-003 1.859e+007 2.564e+013 1.000e+002 7.401e-003 2.360e-003 
2.490e-003 1.852e+007 2.563e+013 1.000e+002 7.014e-003 2.362e-003 
2.491e-003 1.845e+007 2.563e+013 1.000e+002 6.625e-003 2.363e-003 
2.492e-003 1.838e+007 2.564e+013 1.000e+002 7.243e-003 2.365e-003 
2.493e-003 1.829e+007 2.563e+013 1.000e+002 6.832e-003 2.366e-003 
2.494e-003 1.823e+007 2.564e+013 1.000e+002 7.574e-003 2.368e-003 
2.495e-003 1.814e+007 2.564e+013 1.000e+002 6.983e-003 2.369e-003 
2.496e-003 1.807e+007 2.564e+013 1.000e+002 7.114e-003 2.371e-003 
2.497e-003 1.800e+007 2.563e+013 1.000e+002 7.068e-003 2.372e-003 
2.498e-003 1.792e+007 2.564e+013 1.000e+002 6.846e-003 2.374e-003 
2.499e-003 1.787e+007 2.563e+013 1.000e+002 7.334e-003 2.375e-003 
2.500e-003 1.780e+007 2.564e+013 1.000e+002 7.162e-003 2.377e-003 
2.501e-003 1.772e+007 2.564e+013 1.000e+002 7.446e-003 2.378e-003 
2.502e-003 1.763e+007 2.563e+013 1.000e+002 6.607e-003 2.380e-003 
2.503e-003 1.757e+007 2.564e+013 1.000e+002 7.182e-003 2.381e-003 
2.504e-003 1.751e+007 2.563e+013 1.000e+002 7.260e-003 2.383e-003 
2.505e-003 1.743e+007 2.563e+013 1.000e+002 7.221e-003 2.384e-003 
2.506e-003 1.737e+007 2.564e+013 1.000e+002 7.410e-003 2.386e-003 
2.507e-003 1.730e+007 2.565e+013 1.000e+002 6.697e-003 2.387e-003 
2.508e-003 1.723e+007 2.564e+013 1.000e+002 7.005e-003 2.389e-003 
2.509e-003 1.717e+007 2.564e+013 1.000e+002 6.857e-003 2.390e-003 
2.510e-003 1.709e+007 2.564e+013 1.000e+002 6.808e-003 2.392e-003 
2.511e-003 1.703e+007 2.564e+013 1.000e+002 7.413e-003 2.393e-003 
2.512e-003 1.695e+007 2.564e+013 1.000e+002 6.857e-003 2.395e-003 
2.513e-003 1.689e+007 2.563e+013 1.000e+002 7.230e-003 2.396e-003 
2.514e-003 1.703e+007 2.566e+013 1.000e+002 6.859e-003 2.396e-003 
2.515e-003 1.704e+007 2.566e+013 1.000e+002 6.994e-003 2.397e-003 
2.516e-003 1.702e+007 2.566e+013 1.000e+002 7.390e-003 2.398e-003 
2.517e-003 1.695e+007 2.567e+013 1.000e+002 6.903e-003 2.400e-003 
2.518e-003 1.691e+007 2.567e+013 1.000e+002 7.420e-003 2.401e-003 
2.519e-003 1.685e+007 2.567e+013 1.000e+002 7.143e-003 2.402e-003 
2.520e-003 1.680e+007 2.566e+013 1.000e+002 7.384e-003 2.404e-003 
2.521e-003 1.669e+007 2.569e+013 1.000e+002 6.259e-003 2.405e-003 
2.522e-003 1.666e+007 2.567e+013 1.000e+002 6.566e-003 2.407e-003 
2.523e-003 1.661e+007 2.563e+013 1.000e+002 7.432e-003 2.408e-003 
2.524e-003 1.657e+007 2.564e+013 1.000e+002 6.537e-003 2.409e-003 
2.525e-003 1.655e+007 2.563e+013 1.000e+002 6.730e-003 2.410e-003 
2.526e-003 1.653e+007 2.565e+013 1.000e+002 6.630e-003 2.411e-003 
2.527e-003 1.651e+007 2.564e+013 1.000e+002 6.390e-003 2.413e-003 
2.528e-003 1.648e+007 2.564e+013 1.000e+002 6.433e-003 2.414e-003 
2.529e-003 1.646e+007 2.565e+013 1.000e+002 6.827e-003 2.415e-003 
2.530e-003 1.641e+007 2.563e+013 1.000e+002 6.586e-003 2.416e-003 
2.531e-003 1.635e+007 2.564e+013 1.000e+002 6.839e-003 2.418e-003 
2.532e-003 1.629e+007 2.564e+013 1.000e+002 6.295e-003 2.419e-003 
2.533e-003 1.623e+007 2.563e+013 1.000e+002 6.424e-003 2.420e-003 
2.534e-003 1.617e+007 2.564e+013 1.000e+002 6.618e-003 2.422e-003 
2.535e-003 1.611e+007 2.565e+013 1.000e+002 6.938e-003 2.423e-003 
2.536e-003 1.609e+007 2.565e+013 1.000e+002 6.845e-003 2.424e-003 
2.537e-003 1.603e+007 2.564e+013 1.000e+002 6.580e-003 2.426e-003 
2.538e-003 1.600e+007 2.564e+013 1.000e+002 6.993e-003 2.427e-003 
2.539e-003 1.595e+007 2.563e+013 1.000e+002 6.532e-003 2.428e-003 
2.540e-003 1.591e+007 2.564e+013 1.000e+002 6.393e-003 2.430e-003 
2.541e-003 1.586e+007 2.564e+013 1.000e+002 6.757e-003 2.431e-003 
2.542e-003 1.580e+007 2.564e+013 1.000e+002 7.069e-003 2.432e-003 
2.543e-003 1.574e+007 2.564e+013 1.000e+002 6.870e-003 2.434e-003 
2.544e-003 1.568e+007 2.565e+013 1.000e+002 5.538e-003 2.435e-003 
2.545e-003 1.583e+007 2.567e+013 1.000e+002 5.258e-003 2.435e-003 
2.546e-003 1.595e+007 2.566e+013 1.000e+002 5.563e-003 2.435e-003 
2.547e-003 1.610e+007 2.567e+013 1.000e+002 5.707e-003 2.435e-003 
2.548e-003 1.621e+007 2.565e+013 1.000e+002 5.667e-003 2.436e-003 
2.549e-003 1.633e+007 2.566e+013 1.000e+002 5.440e-003 2.436e-003 
2.550e-003 1.645e+007 2.566e+013 1.000e+002 5.501e-003 2.436e-003 
2.551e-003 1.659e+007 2.565e+013 1.000e+002 5.570e-003 2.436e-003 
2.552e-003 1.671e+007 2.565e+013 1.000e+002 5.467e-003 2.436e-003 
2.553e-003 1.684e+007 2.567e+013 1.000e+002 5.401e-003 2.436e-003 
2.554e-003 1.696e+007 2.566e+013 1.000e+002 5.486e-003 2.436e-003 
2.555e-003 1.709e+007 2.566e+013 1.000e+002 5.433e-003 2.437e-003 
2.556e-003 1.721e+007 2.566e+013 1.000e+002 5.444e-003 2.437e-003 
2.557e-003 1.734e+007 2.566e+013 1.000e+002 5.451e-003 2.437e-003 
2.558e-003 1.746e+007 2.566e+013 1.000e+002 5.513e-003 2.437e-003 
2.559e-003 1.758e+007 2.565e+013 1.000e+002 5.663e-003 2.437e-003 
2.560e-003 1.773e+007 2.566e+013 1.000e+002 5.314e-003 2.437e-003 
2.561e-003 1.785e+007 2.566e+013 1.000e+002 5.758e-003 2.437e-003 
2.562e-003 1.798e+007 2.565e+013 1.000e+002 5.714e-003 2.437e-003 
2.563e-003 1.811e+007 2.566e+013 1.000e+002 5.859e-003 2.437e-003 
2.564e-003 1.823e+007 2.565e+013 1.000e+002 5.680e-003 2.438e-003 
2.565e-003 1.836e+007 2.566e+013 1.000e+002 5.681e-003 2.438e-003 
2.566e-003 1.849e+007 2.565e+013 1.000e+002 5.208e-003 2.438e-003 
2.567e-003 1.861e+007 2.567e+013 1.000e+002 5.784e-003 2.438e-003 
2.568e-003 1.873e+007 2.565e+013 1.000e+002 5.756e-003 2.438e-003 
2.569e-003 1.887e+007 2.564e+013 1.000e+002 5.467e-003 2.438e-003 
2.570e-003 1.898e+007 2.565e+013 1.000e+002 5.287e-003 2.438e-003 
2.571e-003 1.911e+007 2.565e+013 1.000e+002 5.306e-003 2.439e-003 
2.572e-003 1.924e+007 2.566e+013 1.000e+002 5.830e-003 2.439e-003 
2.573e-003 1.936e+007 2.566e+013 1.000e+002 5.719e-003 2.439e-003 
2.574e-003 1.949e+007 2.565e+013 1.000e+002 5.675e-003 2.439e-003 
2.575e-003 1.961e+007 2.566e+013 1.000e+002 5.751e-003 2.439e-003 
2.576e-003 1.974e+007 2.565e+013 1.000e+002 5.927e-003 2.439e-003 
2.577e-003 1.987e+007 2.566e+013 1.000e+002 5.732e-003 2.439e-003 
2.578e-003 1.999e+007 2.566e+013 1.000e+002 5.452e-003 2.439e-003 
2.579e-003 2.010e+007 2.567e+013 1.000e+002 6.438e-003 2.440e-003 
2.580e-003 2.022e+007 2.566e+013 1.000e+002 5.720e-003 2.440e-003 
2.581e-003 2.034e+007 2.565e+013 1.000e+002 6.051e-003 2.440e-003 
2.582e-003 2.047e+007 2.565e+013 1.000e+002 5.242e-003 2.440e-003 
2.583e-003 2.063e+007 2.566e+013 1.000e+002 5.758e-003 2.440e-003 
2.584e-003 2.074e+007 2.567e+013 1.000e+002 5.669e-003 2.440e-003 
2.585e-003 2.082e+007 2.570e+013 1.000e+002 5.748e-003 2.441e-003 
2.586e-003 2.095e+007 2.572e+013 1.000e+002 5.592e-003 2.441e-003 
2.587e-003 2.111e+007 2.571e+013 1.000e+002 5.171e-003 2.441e-003 
2.588e-003 2.122e+007 2.574e+013 1.000e+002 6.006e-003 2.441e-003 
2.589e-003 2.136e+007 2.572e+013 1.000e+002 6.161e-003 2.441e-003 
2.590e-003 2.144e+007 2.574e+013 1.000e+002 5.528e-003 2.441e-003 
2.591e-003 2.160e+007 2.572e+013 1.000e+002 6.181e-003 2.441e-003 
2.592e-003 2.173e+007 2.573e+013 1.000e+002 6.263e-003 2.441e-003 
2.593e-003 2.183e+007 2.574e+013 1.000e+002 5.576e-003 2.442e-003 
2.594e-003 2.196e+007 2.573e+013 1.000e+002 6.609e-003 2.442e-003 
2.595e-003 2.211e+007 2.572e+013 1.000e+002 6.293e-003 2.442e-003 
2.596e-003 2.224e+007 2.573e+013 1.000e+002 5.497e-003 2.442e-003 
2.597e-003 2.236e+007 2.573e+013 1.000e+002 6.230e-003 2.442e-003 
2.598e-003 2.247e+007 2.574e+013 1.000e+002 5.920e-003 2.442e-003 
2.599e-003 2.260e+007 2.575e+013 1.000e+002 6.024e-003 2.442e-003 
2.600e-003 2.275e+007 2.572e+013 1.000e+002 6.470e-003 2.442e-003 
2.601e-003 2.285e+007 2.573e+013 1.000e+002 5.577e-003 2.443e-003 
2.602e-003 2.296e+007 2.574e+013 1.000e+002 7.244e-003 2.443e-003 
2.603e-003 2.310e+007 2.573e+013 1.000e+002 5.427e-003 2.443e-003 
2.604e-003 2.324e+007 2.575e+013 1.000e+002 6.179e-003 2.443e-003 
2.605e-003 2.338e+007 2.573e+013 1.000e+002 5.679e-003 2.443e-003 
2.606e-003 2.351e+007 2.573e+013 1.000e+002 6.213e-003 2.443e-003 
2.607e-003 2.364e+007 2.574e+013 1.000e+002 6.468e-003 2.443e-003 
2.608e-003 2.379e+007 2.574e+013 1.000e+002 6.350e-003 2.443e-003 
2.609e-003 2.390e+007 2.573e+013 1.000e+002 6.295e-003 2.443e-003 
2.610e-003 2.403e+007 2.573e+013 1.000e+002 6.273e-003 2.443e-003 
2.611e-003 2.412e+007 2.574e+013 1.000e+002 6.833e-003 2.444e-003 
2.612e-003 2.429e+007 2.574e+013 1.000e+002 6.095e-003 2.444e-003 
2.613e-003 2.441e+007 2.573e+013 1.000e+002 5.972e-003 2.444e-003 
2.614e-003 2.453e+007 2.574e+013 1.000e+002 5.239e-003 2.444e-003 
2.615e-003 2.466e+007 2.573e+013 1.000e+002 5.854e-003 2.444e-003 
2.616e-003 2.477e+007 2.574e+013 1.000e+002 6.058e-003 2.444e-003 
2.617e-003 2.491e+007 2.574e+013 1.000e+002 6.075e-003 2.444e-003 
2.618e-003 2.503e+007 2.573e+013 1.000e+002 6.171e-003 2.445e-003 
2.619e-003 2.515e+007 2.574e+013 1.000e+002 5.817e-003 2.445e-003 
2.620e-003 2.527e+007 2.574e+013 1.000e+002 5.024e-003 2.445e-003 
2.621e-003 2.535e+007 2.573e+013 1.000e+002 4.839e-003 2.445e-003 
2.622e-003 2.549e+007 2.577e+013 1.000e+002 5.132e-003 2.445e-003 
2.623e-003 2.561e+007 2.574e+013 1.000e+002 5.362e-003 2.446e-003 
2.624e-003 2.577e+007 2.573e+013 1.000e+002 5.542e-003 2.445e-003 
2.625e-003 2.589e+007 2.576e+013 1.000e+002 4.440e-003 2.446e-003 
2.626e-003 2.604e+007 2.573e+013 1.000e+002 5.558e-003 2.446e-003 
2.627e-003 2.615e+007 2.574e+013 1.000e+002 5.313e-003 2.446e-003 
2.628e-003 2.627e+007 2.574e+013 1.000e+002 5.168e-003 2.446e-003 
2.629e-003 2.636e+007 2.577e+013 1.000e+002 5.915e-003 2.446e-003 
2.630e-003 2.652e+007 2.573e+013 1.000e+002 5.549e-003 2.446e-003 
2.631e-003 2.665e+007 2.572e+013 1.000e+002 5.278e-003 2.446e-003 
2.632e-003 2.676e+007 2.573e+013 1.000e+002 4.720e-003 2.447e-003 
2.633e-003 2.689e+007 2.575e+013 1.000e+002 6.352e-003 2.447e-003 
2.634e-003 2.697e+007 2.575e+013 1.000e+002 5.390e-003 2.447e-003 
2.635e-003 2.713e+007 2.575e+013 1.000e+002 5.839e-003 2.447e-003 
2.636e-003 2.722e+007 2.575e+013 1.000e+002 5.681e-003 2.447e-003 
2.637e-003 2.729e+007 2.577e+013 1.000e+002 5.659e-003 2.448e-003 
2.638e-003 2.749e+007 2.576e+013 1.000e+002 6.153e-003 2.448e-003 
2.639e-003 2.759e+007 2.576e+013 1.000e+002 6.414e-003 2.448e-003 
2.640e-003 2.769e+007 2.575e+013 1.000e+002 6.045e-003 2.448e-003 
2.641e-003 2.786e+007 2.576e+013 1.000e+002 5.949e-003 2.448e-003 
2.642e-003 2.796e+007 2.575e+013 1.000e+002 6.379e-003 2.448e-003 
2.643e-003 2.811e+007 2.575e+013 1.000e+002 6.524e-003 2.448e-003 
2.644e-003 2.820e+007 2.575e+013 1.000e+002 6.852e-003 2.449e-003 
2.645e-003 2.833e+007 2.576e+013 1.000e+002 6.052e-003 2.449e-003 
2.646e-003 2.847e+007 2.575e+013 1.000e+002 6.514e-003 2.449e-003 
2.647e-003 2.856e+007 2.577e+013 1.000e+002 6.778e-003 2.449e-003 
2.648e-003 2.869e+007 2.576e+013 1.000e+002 6.217e-003 2.449e-003 
2.649e-003 2.879e+007 2.575e+013 1.000e+002 6.914e-003 2.450e-003 
2.650e-003 2.895e+007 2.576e+013 1.000e+002 6.018e-003 2.449e-003 
2.651e-003 2.909e+007 2.576e+013 1.000e+002 6.551e-003 2.450e-003 
2.652e-003 2.921e+007 2.576e+013 1.000e+002 6.651e-003 2.450e-003 
2.653e-003 2.932e+007 2.576e+013 1.000e+002 6.710e-003 2.450e-003 
2.654e-003 2.946e+007 2.577e+013 1.000e+002 6.615e-003 2.450e-003 
2.655e-003 2.953e+007 2.577e+013 1.000e+002 5.855e-003 2.450e-003 
2.656e-003 2.967e+007 2.578e+013 1.000e+002 6.424e-003 2.450e-003 
2.657e-003 2.979e+007 2.577e+013 1.000e+002 6.227e-003 2.451e-003 
2.658e-003 2.994e+007 2.577e+013 1.000e+002 6.664e-003 2.451e-003 
2.659e-003 3.009e+007 2.577e+013 1.000e+002 6.096e-003 2.451e-003 
2.660e-003 3.019e+007 2.577e+013 1.000e+002 6.874e-003 2.451e-003 
2.661e-003 3.029e+007 2.577e+013 1.000e+002 6.479e-003 2.451e-003 
2.662e-003 3.044e+007 2.577e+013 1.000e+002 6.707e-003 2.451e-003 
2.663e-003 3.055e+007 2.581e+013 1.000e+002 7.356e-003 2.451e-003 
2.664e-003 3.067e+007 2.575e+013 1.000e+002 6.588e-003 2.452e-003 
2.665e-003 3.082e+007 2.577e+013 1.000e+002 6.435e-003 2.452e-003 
2.666e-003 3.094e+007 2.578e+013 1.000e+002 6.239e-003 2.452e-003 
2.667e-003 3.107e+007 2.578e+013 1.000e+002 6.422e-003 2.452e-003 
2.668e-003 3.115e+007 2.578e+013 1.000e+002 6.691e-003 2.452e-003 
2.669e-003 3.128e+007 2.578e+013 1.000e+002 6.334e-003 2.452e-003 
2.670e-003 3.137e+007 2.579e+013 1.000e+002 6.294e-003 2.453e-003 
2.671e-003 3.153e+007 2.578e+013 1.000e+002 6.269e-003 2.453e-003 
2.672e-003 3.160e+007 2.581e+013 1.000e+002 5.372e-003 2.453e-003 
2.673e-003 3.176e+007 2.578e+013 1.000e+002 6.457e-003 2.453e-003 
2.674e-003 3.188e+007 2.578e+013 1.000e+002 6.821e-003 2.453e-003 
2.675e-003 3.199e+007 2.579e+013 1.000e+002 6.698e-003 2.453e-003 
2.676e-003 3.210e+007 2.578e+013 1.000e+002 6.117e-003 2.454e-003 
2.677e-003 3.213e+007 2.579e+013 1.000e+002 6.988e-003 2.455e-003 
2.678e-003 3.229e+007 2.579e+013 1.000e+002 6.349e-003 2.454e-003 
2.679e-003 3.243e+007 2.579e+013 1.000e+002 5.786e-003 2.454e-003 
2.680e-003 3.255e+007 2.579e+013 1.000e+002 5.800e-003 2.455e-003 
2.681e-003 3.266e+007 2.579e+013 1.000e+002 6.533e-003 2.455e-003 
2.682e-003 3.274e+007 2.582e+013 1.000e+002 6.060e-003 2.455e-003 
2.683e-003 3.279e+007 2.581e+013 1.000e+002 6.295e-003 2.456e-003 
2.684e-003 3.282e+007 2.581e+013 1.000e+002 6.442e-003 2.457e-003 
2.685e-003 3.284e+007 2.583e+013 1.000e+002 7.051e-003 2.458e-003 
2.686e-003 3.296e+007 2.583e+013 1.000e+002 6.928e-003 2.458e-003 
2.687e-003 3.308e+007 2.583e+013 1.000e+002 6.797e-003 2.458e-003 
2.688e-003 3.320e+007 2.583e+013 1.000e+002 6.838e-003 2.458e-003 
2.689e-003 3.333e+007 2.585e+013 1.000e+002 6.559e-003 2.458e-003 
2.690e-003 3.346e+007 2.583e+013 1.000e+002 6.841e-003 2.458e-003 
2.691e-003 3.359e+007 2.583e+013 1.000e+002 6.831e-003 2.458e-003 
2.692e-003 3.372e+007 2.583e+013 1.000e+002 7.181e-003 2.458e-003 
2.693e-003 3.385e+007 2.583e+013 1.000e+002 7.171e-003 2.459e-003 
2.694e-003 3.397e+007 2.583e+013 1.000e+002 7.255e-003 2.459e-003 
2.695e-003 3.411e+007 2.584e+013 1.000e+002 6.965e-003 2.459e-003 
2.696e-003 3.422e+007 2.583e+013 1.000e+002 7.527e-003 2.459e-003 
2.697e-003 3.429e+007 2.583e+013 1.000e+002 7.558e-003 2.460e-003 
2.698e-003 3.440e+007 2.584e+013 1.000e+002 7.254e-003 2.460e-003 
2.699e-003 3.451e+007 2.587e+013 1.000e+002 6.677e-003 2.460e-003 
2.700e-003 3.467e+007 2.587e+013 1.000e+002 6.535e-003 2.460e-003 
2.701e-003 3.483e+007 2.587e+013 1.000e+002 7.504e-003 2.460e-003 
2.702e-003 3.497e+007 2.586e+013 1.000e+002 6.625e-003 2.460e-003 
2.703e-003 3.511e+007 2.586e+013 1.000e+002 7.099e-003 2.460e-003 
2.704e-003 3.524e+007 2.587e+013 1.000e+002 7.298e-003 2.460e-003 
2.705e-003 3.536e+007 2.586e+013 1.000e+002 6.704e-003 2.460e-003 
2.706e-003 3.551e+007 2.588e+013 1.000e+002 6.926e-003 2.460e-003 
2.707e-003 3.562e+007 2.590e+013 1.000e+002 6.788e-003 2.460e-003 
2.708e-003 3.576e+007 2.587e+013 1.000e+002 7.172e-003 2.460e-003 
2.709e-003 3.587e+007 2.590e+013 1.000e+002 7.231e-003 2.461e-003 
2.710e-003 3.599e+007 2.590e+013 1.000e+002 7.434e-003 2.461e-003 
2.711e-003 3.611e+007 2.591e+013 1.000e+002 7.332e-003 2.461e-003 
2.712e-003 3.618e+007 2.589e+013 1.000e+002 7.736e-003 2.461e-003 
2.713e-003 3.551e+007 2.592e+013 1.000e+002 8.394e-003 2.467e-003 
2.714e-003 3.509e+007 2.602e+013 1.000e+002 7.657e-003 2.471e-003 
2.715e-003 3.497e+007 2.603e+013 1.000e+002 8.269e-003 2.473e-003 
2.716e-003 3.497e+007 2.607e+013 1.000e+002 7.855e-003 2.474e-003 
2.717e-003 3.505e+007 2.605e+013 1.000e+002 8.305e-003 2.474e-003 
2.718e-003 3.514e+007 2.606e+013 1.000e+002 7.684e-003 2.475e-003 
2.719e-003 3.521e+007 2.608e+013 1.000e+002 8.478e-003 2.475e-003 
2.720e-003 3.529e+007 2.608e+013 1.000e+002 7.814e-003 2.476e-003 
2.721e-003 3.544e+007 2.611e+013 1.000e+002 8.587e-003 2.476e-003 
2.722e-003 3.555e+007 2.609e+013 1.000e+002 7.707e-003 2.476e-003 
2.723e-003 3.564e+007 2.613e+013 1.000e+002 8.505e-003 2.476e-003 
2.724e-003 3.578e+007 2.615e+013 1.000e+002 6.822e-003 2.476e-003 
2.725e-003 3.587e+007 2.612e+013 1.000e+002 8.250e-003 2.477e-003 
2.726e-003 3.597e+007 2.614e+013 1.000e+002 8.757e-003 2.477e-003 
2.727e-003 3.608e+007 2.612e+013 1.000e+002 6.551e-003 2.477e-003 
2.728e-003 3.619e+007 2.621e+013 1.000e+002 7.470e-003 2.477e-003 
2.729e-003 3.633e+007 2.616e+013 1.000e+002 7.663e-003 2.477e-003 
2.730e-003 3.644e+007 2.615e+013 1.000e+002 5.953e-003 2.478e-003 
2.731e-003 3.656e+007 2.614e+013 1.000e+002 7.464e-003 2.478e-003 
2.732e-003 3.663e+007 2.617e+013 1.000e+002 7.212e-003 2.478e-003 
2.733e-003 3.673e+007 2.616e+013 1.000e+002 5.951e-003 2.479e-003 
2.734e-003 3.687e+007 2.615e+013 1.000e+002 6.182e-003 2.479e-003 
2.735e-003 3.695e+007 2.621e+013 1.000e+002 6.088e-003 2.479e-003 
2.736e-003 3.682e+007 2.623e+013 1.000e+002 7.733e-003 2.481e-003 
2.737e-003 3.456e+007 2.624e+013 1.000e+002 8.065e-003 2.498e-003 
2.738e-003 3.457e+007 2.613e+013 1.000e+002 7.575e-003 2.499e-003 
2.739e-003 3.471e+007 2.616e+013 1.000e+002 7.261e-003 2.499e-003 
2.740e-003 3.484e+007 2.624e+013 1.000e+002 6.932e-003 2.499e-003 
2.741e-003 3.497e+007 2.615e+013 1.000e+002 7.611e-003 2.499e-003 
2.742e-003 3.511e+007 2.623e+013 1.000e+002 7.121e-003 2.499e-003 
2.743e-003 3.508e+007 2.618e+013 1.000e+002 6.862e-003 2.500e-003 
2.744e-003 3.488e+007 2.612e+013 1.000e+002 1.017e-002 2.502e-003 
2.745e-003 3.466e+007 2.615e+013 1.000e+002 8.016e-003 2.505e-003 
2.746e-003 3.456e+007 2.619e+013 1.000e+002 9.103e-003 2.507e-003 
2.747e-003 3.447e+007 2.624e+013 1.000e+002 8.439e-003 2.508e-003 
2.748e-003 3.452e+007 2.625e+013 1.000e+002 1.080e-002 2.509e-003 
2.749e-003 3.460e+007 2.622e+013 1.000e+002 8.472e-003 2.509e-003 
2.750e-003 3.462e+007 2.626e+013 1.000e+002 9.708e-003 2.510e-003 
2.751e-003 3.464e+007 2.618e+013 1.000e+002 8.539e-003 2.511e-003 
2.752e-003 3.463e+007 2.620e+013 1.000e+002 9.984e-003 2.512e-003 
2.753e-003 3.475e+007 2.619e+013 1.000e+002 9.331e-003 2.512e-003 
2.754e-003 3.482e+007 2.623e+013 1.000e+002 9.010e-003 2.513e-003 
2.755e-003 3.494e+007 2.621e+013 1.000e+002 8.738e-003 2.513e-003 
2.756e-003 3.495e+007 2.630e+013 1.000e+002 8.766e-003 2.514e-003 
2.757e-003 3.505e+007 2.631e+013 1.000e+002 9.108e-003 2.514e-003 
2.758e-003 3.513e+007 2.614e+013 1.000e+002 9.337e-003 2.515e-003 
2.759e-003 3.512e+007 2.626e+013 1.000e+002 8.423e-003 2.516e-003 
2.760e-003 3.523e+007 2.628e+013 1.000e+002 7.271e-003 2.516e-003 
2.761e-003 3.526e+007 2.621e+013 1.000e+002 9.729e-003 2.517e-003 
2.762e-003 3.525e+007 2.628e+013 1.000e+002 8.211e-003 2.518e-003 
2.763e-003 3.518e+007 2.625e+013 1.000e+002 8.907e-003 2.519e-003 
2.764e-003 3.315e+007 2.631e+013 1.000e+002 8.812e-003 2.534e-003 
2.765e-003 3.299e+007 2.640e+013 1.000e+002 8.514e-003 2.537e-003 
2.766e-003 3.295e+007 2.649e+013 1.000e+002 1.078e-002 2.538e-003 
2.767e-003 3.302e+007 2.651e+013 1.000e+002 1.246e-002 2.538e-003 
2.768e-003 3.248e+007 2.634e+013 1.000e+002 1.070e-002 2.543e-003 
2.769e-003 2.673e+007 2.613e+013 1.000e+002 1.056e-002 2.584e-003 
2.770e-003 2.199e+007 2.624e+013 1.000e+002 6.773e-003 2.618e-003 
2.771e-003 2.145e+007 2.593e+013 1.000e+002 6.534e-003 2.622e-003 
2.772e-003 2.169e+007 2.584e+013 1.000e+002 5.572e-003 2.622e-003 
2.773e-003 2.185e+007 2.582e+013 1.000e+002 5.080e-003 2.622e-003 
2.774e-003 2.198e+007 2.584e+013 1.000e+002 5.834e-003 2.622e-003 
2.775e-003 2.210e+007 2.583e+013 1.000e+002 5.263e-003 2.622e-003 
2.776e-003 2.221e+007 2.584e+013 1.000e+002 5.623e-003 2.622e-003 
2.777e-003 2.232e+007 2.584e+013 1.000e+002 5.756e-003 2.622e-003 
2.778e-003 2.244e+007 2.585e+013 1.000e+002 6.082e-003 2.622e-003 
2.779e-003 2.259e+007 2.586e+013 1.000e+002 6.052e-003 2.623e-003 
2.780e-003 2.269e+007 2.586e+013 1.000e+002 5.333e-003 2.623e-003 
2.781e-003 2.281e+007 2.586e+013 1.000e+002 6.005e-003 2.623e-003 
2.782e-003 2.294e+007 2.585e+013 1.000e+002 5.735e-003 2.623e-003 
2.783e-003 2.306e+007 2.586e+013 1.000e+002 5.505e-003 2.623e-003 
2.784e-003 2.319e+007 2.585e+013 1.000e+002 6.283e-003 2.623e-003 
2.785e-003 2.330e+007 2.585e+013 1.000e+002 6.043e-003 2.624e-003 
2.786e-003 2.341e+007 2.585e+013 1.000e+002 5.821e-003 2.624e-003 
2.787e-003 2.354e+007 2.586e+013 1.000e+002 5.378e-003 2.624e-003 
2.788e-003 2.366e+007 2.586e+013 1.000e+002 5.815e-003 2.624e-003 
2.789e-003 2.378e+007 2.586e+013 1.000e+002 5.750e-003 2.624e-003 
2.790e-003 2.390e+007 2.586e+013 1.000e+002 5.461e-003 2.624e-003 
2.791e-003 2.402e+007 2.586e+013 1.000e+002 5.469e-003 2.625e-003 
2.792e-003 2.414e+007 2.586e+013 1.000e+002 5.666e-003 2.625e-003 
2.793e-003 2.428e+007 2.586e+013 1.000e+002 5.603e-003 2.625e-003 
2.794e-003 2.439e+007 2.586e+013 1.000e+002 5.914e-003 2.625e-003 
2.795e-003 2.452e+007 2.587e+013 1.000e+002 5.619e-003 2.625e-003 
2.796e-003 2.464e+007 2.586e+013 1.000e+002 5.915e-003 2.625e-003 
2.797e-003 2.477e+007 2.587e+013 1.000e+002 6.550e-003 2.625e-003 
2.798e-003 2.489e+007 2.588e+013 1.000e+002 6.305e-003 2.626e-003 
2.799e-003 2.498e+007 2.590e+013 1.000e+002 5.752e-003 2.626e-003 
2.800e-003 2.511e+007 2.585e+013 1.000e+002 5.679e-003 2.626e-003 
2.801e-003 2.520e+007 2.594e+013 1.000e+002 5.004e-003 2.626e-003 
2.802e-003 2.532e+007 2.595e+013 1.000e+002 5.179e-003 2.627e-003 
2.803e-003 2.543e+007 2.595e+013 1.000e+002 5.953e-003 2.627e-003 
2.804e-003 2.555e+007 2.593e+013 1.000e+002 5.548e-003 2.627e-003 
2.805e-003 2.569e+007 2.595e+013 1.000e+002 6.092e-003 2.627e-003 
2.806e-003 2.579e+007 2.595e+013 1.000e+002 5.697e-003 2.627e-003 
2.807e-003 2.591e+007 2.595e+013 1.000e+002 6.064e-003 2.628e-003 
2.808e-003 2.602e+007 2.596e+013 1.000e+002 5.073e-003 2.628e-003 
2.809e-003 2.617e+007 2.604e+013 1.000e+002 4.875e-003 2.628e-003 
2.810e-003 2.627e+007 2.595e+013 1.000e+002 5.563e-003 2.628e-003 
2.811e-003 2.635e+007 2.596e+013 1.000e+002 5.445e-003 2.628e-003 
2.812e-003 2.650e+007 2.595e+013 1.000e+002 5.354e-003 2.628e-003 
2.813e-003 2.665e+007 2.596e+013 1.000e+002 4.872e-003 2.628e-003 
2.814e-003 2.674e+007 2.596e+013 1.000e+002 5.962e-003 2.629e-003 
2.815e-003 2.688e+007 2.595e+013 1.000e+002 5.445e-003 2.629e-003 
2.816e-003 2.700e+007 2.597e+013 1.000e+002 6.025e-003 2.629e-003 
2.817e-003 2.710e+007 2.598e+013 1.000e+002 5.928e-003 2.629e-003 
2.818e-003 2.725e+007 2.595e+013 1.000e+002 5.484e-003 2.629e-003 
2.819e-003 2.736e+007 2.596e+013 1.000e+002 5.853e-003 2.629e-003 
2.820e-003 2.746e+007 2.595e+013 1.000e+002 5.499e-003 2.630e-003 
2.821e-003 2.757e+007 2.595e+013 1.000e+002 5.637e-003 2.630e-003 
2.822e-003 2.767e+007 2.596e+013 1.000e+002 5.181e-003 2.630e-003 
2.823e-003 2.781e+007 2.595e+013 1.000e+002 5.710e-003 2.630e-003 
2.824e-003 2.792e+007 2.594e+013 1.000e+002 5.746e-003 2.631e-003 
2.825e-003 2.807e+007 2.596e+013 1.000e+002 5.449e-003 2.631e-003 
2.826e-003 2.818e+007 2.597e+013 1.000e+002 5.739e-003 2.631e-003 
2.827e-003 2.830e+007 2.597e+013 1.000e+002 5.737e-003 2.631e-003 
2.828e-003 2.840e+007 2.598e+013 1.000e+002 5.557e-003 2.631e-003 
2.829e-003 2.853e+007 2.597e+013 1.000e+002 5.783e-003 2.631e-003 
2.830e-003 2.864e+007 2.598e+013 1.000e+002 5.747e-003 2.632e-003 
2.831e-003 2.874e+007 2.596e+013 1.000e+002 5.656e-003 2.632e-003 
2.832e-003 2.887e+007 2.593e+013 1.000e+002 5.570e-003 2.632e-003 
2.833e-003 2.896e+007 2.596e+013 1.000e+002 5.381e-003 2.632e-003 
2.834e-003 2.908e+007 2.597e+013 1.000e+002 5.436e-003 2.633e-003 
2.835e-003 2.922e+007 2.597e+013 1.000e+002 5.799e-003 2.633e-003 
2.836e-003 2.929e+007 2.600e+013 1.000e+002 5.665e-003 2.633e-003 
2.837e-003 2.940e+007 2.599e+013 1.000e+002 5.142e-003 2.633e-003 
2.838e-003 2.953e+007 2.597e+013 1.000e+002 5.333e-003 2.633e-003 
2.839e-003 2.963e+007 2.597e+013 1.000e+002 5.398e-003 2.634e-003 
2.840e-003 2.975e+007 2.599e+013 1.000e+002 5.309e-003 2.634e-003 
2.841e-003 2.986e+007 2.597e+013 1.000e+002 5.811e-003 2.634e-003 
2.842e-003 2.998e+007 2.597e+013 1.000e+002 5.072e-003 2.634e-003 
2.843e-003 3.012e+007 2.599e+013 1.000e+002 5.128e-003 2.634e-003 
2.844e-003 3.023e+007 2.597e+013 1.000e+002 5.467e-003 2.635e-003 
2.845e-003 3.030e+007 2.598e+013 1.000e+002 5.283e-003 2.635e-003 
2.846e-003 3.044e+007 2.597e+013 1.000e+002 4.924e-003 2.635e-003 
2.847e-003 3.059e+007 2.598e+013 1.000e+002 5.382e-003 2.635e-003 
2.848e-003 3.069e+007 2.597e+013 1.000e+002 4.909e-003 2.635e-003 
2.849e-003 3.077e+007 2.593e+013 1.000e+002 6.858e-003 2.636e-003 
2.850e-003 3.087e+007 2.593e+013 1.000e+002 5.836e-003 2.636e-003 
2.851e-003 3.097e+007 2.599e+013 1.000e+002 5.220e-003 2.637e-003 
2.852e-003 3.113e+007 2.591e+013 1.000e+002 5.306e-003 2.636e-003 
2.853e-003 3.119e+007 2.592e+013 1.000e+002 5.476e-003 2.637e-003 
2.854e-003 3.125e+007 2.594e+013 1.000e+002 6.104e-003 2.638e-003 
2.855e-003 3.141e+007 2.592e+013 1.000e+002 6.111e-003 2.637e-003 
2.856e-003 3.154e+007 2.593e+013 1.000e+002 6.122e-003 2.638e-003 
2.857e-003 3.167e+007 2.593e+013 1.000e+002 6.169e-003 2.638e-003 
2.858e-003 3.180e+007 2.593e+013 1.000e+002 5.981e-003 2.638e-003 
2.859e-003 3.194e+007 2.593e+013 1.000e+002 6.344e-003 2.638e-003 
2.860e-003 3.205e+007 2.593e+013 1.000e+002 5.439e-003 2.638e-003 
2.861e-003 3.219e+007 2.595e+013 1.000e+002 5.677e-003 2.638e-003 
2.862e-003 3.231e+007 2.593e+013 1.000e+002 5.714e-003 2.638e-003 
2.863e-003 3.242e+007 2.594e+013 1.000e+002 5.443e-003 2.638e-003 
2.864e-003 3.257e+007 2.594e+013 1.000e+002 5.754e-003 2.638e-003 
2.865e-003 3.268e+007 2.593e+013 1.000e+002 5.510e-003 2.639e-003 
2.866e-003 3.281e+007 2.593e+013 1.000e+002 5.746e-003 2.639e-003 
2.867e-003 3.295e+007 2.594e+013 1.000e+002 5.901e-003 2.639e-003 
2.868e-003 3.308e+007 2.594e+013 1.000e+002 5.565e-003 2.639e-003 
2.869e-003 3.321e+007 2.594e+013 1.000e+002 5.862e-003 2.639e-003 
2.870e-003 3.335e+007 2.594e+013 1.000e+002 5.724e-003 2.639e-003 
2.871e-003 3.348e+007 2.595e+013 1.000e+002 6.184e-003 2.639e-003 
2.872e-003 3.361e+007 2.594e+013 1.000e+002 5.832e-003 2.639e-003 
2.873e-003 3.373e+007 2.595e+013 1.000e+002 6.028e-003 2.639e-003 
2.874e-003 3.385e+007 2.594e+013 1.000e+002 5.752e-003 2.640e-003 
2.875e-003 3.399e+007 2.594e+013 1.000e+002 5.841e-003 2.640e-003 
2.876e-003 3.412e+007 2.594e+013 1.000e+002 5.949e-003 2.640e-003 
2.877e-003 3.426e+007 2.594e+013 1.000e+002 5.644e-003 2.640e-003 
2.878e-003 3.442e+007 2.595e+013 1.000e+002 5.950e-003 2.640e-003 
2.879e-003 3.453e+007 2.594e+013 1.000e+002 5.811e-003 2.640e-003 
2.880e-003 3.465e+007 2.595e+013 1.000e+002 5.807e-003 2.640e-003 
2.881e-003 3.480e+007 2.597e+013 1.000e+002 5.940e-003 2.640e-003 
2.882e-003 3.491e+007 2.596e+013 1.000e+002 5.706e-003 2.640e-003 
2.883e-003 3.505e+007 2.596e+013 1.000e+002 5.490e-003 2.640e-003 
2.884e-003 3.519e+007 2.596e+013 1.000e+002 5.982e-003 2.640e-003 
2.885e-003 3.532e+007 2.596e+013 1.000e+002 5.924e-003 2.640e-003 
2.886e-003 3.544e+007 2.595e+013 1.000e+002 6.015e-003 2.641e-003 
2.887e-003 3.558e+007 2.596e+013 1.000e+002 6.020e-003 2.641e-003 
2.888e-003 3.570e+007 2.598e+013 1.000e+002 6.130e-003 2.641e-003 
2.889e-003 3.581e+007 2.598e+013 1.000e+002 6.031e-003 2.641e-003 
2.890e-003 3.595e+007 2.598e+013 1.000e+002 6.056e-003 2.641e-003 
2.891e-003 3.607e+007 2.600e+013 1.000e+002 6.203e-003 2.641e-003 
2.892e-003 3.620e+007 2.599e+013 1.000e+002 5.823e-003 2.641e-003 
2.893e-003 3.633e+007 2.599e+013 1.000e+002 5.877e-003 2.641e-003 
2.894e-003 3.646e+007 2.599e+013 1.000e+002 6.334e-003 2.642e-003 
2.895e-003 3.656e+007 2.597e+013 1.000e+002 6.072e-003 2.642e-003 
2.896e-003 3.669e+007 2.598e+013 1.000e+002 6.124e-003 2.642e-003 
2.897e-003 3.680e+007 2.600e+013 1.000e+002 6.156e-003 2.642e-003 
2.898e-003 3.694e+007 2.599e+013 1.000e+002 5.720e-003 2.642e-003 
2.899e-003 3.704e+007 2.599e+013 1.000e+002 6.034e-003 2.643e-003 
2.900e-003 3.718e+007 2.597e+013 1.000e+002 6.182e-003 2.643e-003 
2.901e-003 3.727e+007 2.597e+013 1.000e+002 6.221e-003 2.643e-003 
2.902e-003 3.741e+007 2.597e+013 1.000e+002 6.344e-003 2.643e-003 
2.903e-003 3.753e+007 2.598e+013 1.000e+002 6.613e-003 2.643e-003 
2.904e-003 3.765e+007 2.599e+013 1.000e+002 6.714e-003 2.643e-003 
2.905e-003 3.773e+007 2.600e+013 1.000e+002 6.552e-003 2.644e-003 
2.906e-003 3.780e+007 2.600e+013 1.000e+002 6.601e-003 2.644e-003 
2.907e-003 3.791e+007 2.602e+013 1.000e+002 6.491e-003 2.644e-003 
2.908e-003 3.804e+007 2.599e+013 1.000e+002 6.448e-003 2.645e-003 
2.909e-003 3.816e+007 2.601e+013 1.000e+002 6.265e-003 2.645e-003 
2.910e-003 3.829e+007 2.603e+013 1.000e+002 6.346e-003 2.645e-003 
2.911e-003 3.841e+007 2.601e+013 1.000e+002 6.755e-003 2.645e-003 
2.912e-003 3.852e+007 2.602e+013 1.000e+002 6.910e-003 2.645e-003 
2.913e-003 3.866e+007 2.603e+013 1.000e+002 7.575e-003 2.645e-003 
2.914e-003 3.878e+007 2.604e+013 1.000e+002 7.649e-003 2.645e-003 
2.915e-003 3.890e+007 2.600e+013 1.000e+002 7.503e-003 2.646e-003 
2.916e-003 3.903e+007 2.603e+013 1.000e+002 7.784e-003 2.646e-003 
2.917e-003 3.916e+007 2.603e+013 1.000e+002 7.430e-003 2.646e-003 
2.918e-003 3.929e+007 2.603e+013 1.000e+002 7.651e-003 2.646e-003 
2.919e-003 3.944e+007 2.604e+013 1.000e+002 6.925e-003 2.646e-003 
2.920e-003 3.957e+007 2.606e+013 1.000e+002 6.913e-003 2.646e-003 
2.921e-003 3.970e+007 2.604e+013 1.000e+002 7.631e-003 2.646e-003 
2.922e-003 3.982e+007 2.604e+013 1.000e+002 7.163e-003 2.646e-003 
2.923e-003 3.997e+007 2.604e+013 1.000e+002 7.203e-003 2.646e-003 
2.924e-003 4.005e+007 2.606e+013 1.000e+002 7.814e-003 2.647e-003 
2.925e-003 4.013e+007 2.606e+013 1.000e+002 7.509e-003 2.647e-003 
2.926e-003 3.937e+007 2.611e+013 1.000e+002 8.641e-003 2.653e-003 
2.927e-003 3.873e+007 2.624e+013 1.000e+002 8.622e-003 2.659e-003 
2.928e-003 3.846e+007 2.634e+013 1.000e+002 7.581e-003 2.662e-003 
2.929e-003 3.762e+007 2.659e+013 1.000e+002 7.648e-003 2.669e-003 
2.930e-003 3.712e+007 2.660e+013 1.000e+002 1.847e-004 2.673e-003 
2.931e-003 3.661e+007 2.657e+013 1.000e+002 1.698e-003 2.678e-003 
2.932e-003 3.662e+007 2.672e+013 1.000e+002 1.104e-002 2.678e-003 
2.933e-003 3.622e+007 2.625e+013 1.000e+002 9.452e-003 2.682e-003 
2.934e-003 3.635e+007 2.629e+013 1.000e+002 8.837e-003 2.682e-003 
2.935e-003 3.650e+007 2.626e+013 1.000e+002 6.701e-003 2.682e-003 
2.936e-003 3.662e+007 2.625e+013 1.000e+002 1.045e-002 2.682e-003 
2.937e-003 3.677e+007 2.626e+013 1.000e+002 6.733e-003 2.682e-003 
2.938e-003 3.685e+007 2.626e+013 1.000e+002 9.307e-003 2.683e-003 
2.939e-003 3.703e+007 2.620e+013 1.000e+002 4.305e-003 2.683e-003 
2.940e-003 3.716e+007 2.619e+013 1.000e+002 4.984e-003 2.683e-003 
2.941e-003 3.711e+007 2.623e+013 1.000e+002 5.819e-003 2.684e-003 
2.942e-003 3.718e+007 2.618e+013 1.000e+002 9.926e-003 2.685e-003 
2.943e-003 3.730e+007 2.626e+013 1.000e+002 6.912e-003 2.685e-003 
2.944e-003 3.741e+007 2.628e+013 1.000e+002 5.663e-003 2.685e-003 
2.945e-003 3.756e+007 2.623e+013 1.000e+002 2.756e-003 2.685e-003 
2.946e-003 3.769e+007 2.623e+013 1.000e+002 4.571e-003 2.685e-003 
2.947e-003 3.782e+007 2.628e+013 1.000e+002 7.391e-003 2.685e-003 
2.948e-003 3.796e+007 2.627e+013 1.000e+002 7.823e-003 2.685e-003 
2.949e-003 3.809e+007 2.626e+013 1.000e+002 1.129e-002 2.685e-003 
2.950e-003 3.826e+007 2.622e+013 1.000e+002 7.439e-003 2.685e-003 
2.951e-003 3.837e+007 2.626e+013 1.000e+002 5.511e-003 2.685e-003 
2.952e-003 3.854e+007 2.630e+013 1.000e+002 2.536e-003 2.685e-003 
2.953e-003 3.859e+007 2.626e+013 1.000e+002 4.294e-003 2.686e-003 
2.954e-003 3.878e+007 2.629e+013 1.000e+002 4.621e-003 2.685e-003 
2.955e-003 3.897e+007 2.615e+013 1.000e+002 2.941e-003 2.685e-003 
2.956e-003 3.908e+007 2.617e+013 1.000e+002 5.522e-003 2.685e-003 
2.957e-003 3.924e+007 2.614e+013 1.000e+002 8.687e-003 2.685e-003 
2.958e-003 3.938e+007 2.622e+013 1.000e+002 5.913e-003 2.685e-003 
2.959e-003 3.957e+007 2.615e+013 1.000e+002 5.252e-003 2.685e-003 
2.960e-003 3.971e+007 2.623e+013 1.000e+002 5.628e-003 2.685e-003 
2.961e-003 3.979e+007 2.619e+013 1.000e+002 4.505e-003 2.686e-003 
2.962e-003 3.994e+007 2.621e+013 1.000e+002 5.517e-003 2.686e-003 
2.963e-003 4.011e+007 2.616e+013 1.000e+002 5.919e-003 2.685e-003 
2.964e-003 4.016e+007 2.619e+013 1.000e+002 8.937e-003 2.686e-003 
2.965e-003 4.030e+007 2.622e+013 1.000e+002 6.166e-003 2.686e-003 
2.966e-003 4.045e+007 2.624e+013 1.000e+002 4.926e-003 2.686e-003 
2.967e-003 4.062e+007 2.621e+013 1.000e+002 8.354e-003 2.686e-003 
2.968e-003 4.081e+007 2.620e+013 1.000e+002 9.010e-003 2.685e-003 
2.969e-003 4.087e+007 2.617e+013 1.000e+002 7.830e-003 2.686e-003 
2.970e-003 4.092e+007 2.614e+013 1.000e+002 1.029e-003 2.687e-003 
2.971e-003 4.103e+007 2.616e+013 1.000e+002 4.931e-003 2.687e-003 
2.972e-003 4.116e+007 2.620e+013 1.000e+002 3.902e-003 2.687e-003 
2.973e-003 4.123e+007 2.617e+013 1.000e+002 5.321e-003 2.688e-003 
2.974e-003 4.134e+007 2.619e+013 1.000e+002 7.375e-003 2.688e-003 
2.975e-003 4.153e+007 2.616e+013 1.000e+002 7.617e-003 2.687e-003 
2.976e-003 4.168e+007 2.615e+013 1.000e+002 5.968e-003 2.687e-003 
2.977e-003 4.179e+007 2.618e+013 1.000e+002 6.575e-003 2.688e-003 
2.978e-003 4.193e+007 2.623e+013 1.000e+002 5.371e-003 2.688e-003 
2.979e-003 4.206e+007 2.614e+013 1.000e+002 3.327e-003 2.688e-003 
2.980e-003 4.219e+007 2.612e+013 1.000e+002 7.572e-003 2.688e-003 
2.981e-003 4.226e+007 2.623e+013 1.000e+002 6.970e-003 2.688e-003 
2.982e-003 4.241e+007 2.614e+013 1.000e+002 6.633e-003 2.688e-003 
2.983e-003 4.260e+007 2.618e+013 1.000e+002 4.930e-003 2.688e-003 
2.984e-003 4.275e+007 2.611e+013 1.000e+002 2.157e-003 2.688e-003 
2.985e-003 4.282e+007 2.614e+013 1.000e+002 8.644e-003 2.689e-003 
2.986e-003 4.294e+007 2.619e+013 1.000e+002 7.985e-003 2.689e-003 
2.987e-003 4.306e+007 2.624e+013 1.000e+002 6.666e-003 2.689e-003 
2.988e-003 4.309e+007 2.623e+013 1.000e+002 2.367e-003 2.690e-003 
2.989e-003 4.319e+007 2.627e+013 1.000e+002 8.277e-003 2.690e-003 
2.990e-003 4.334e+007 2.628e+013 1.000e+002 1.156e-002 2.690e-003 
2.991e-003 4.349e+007 2.632e+013 1.000e+002 4.173e-003 2.690e-003 
2.992e-003 4.359e+007 2.636e+013 1.000e+002 4.719e-003 2.690e-003 
2.993e-003 4.359e+007 2.633e+013 1.000e+002 3.338e-003 2.691e-003 
2.994e-003 4.363e+007 2.636e+013 1.000e+002 8.772e-003 2.692e-003 
2.995e-003 4.362e+007 2.642e+013 1.000e+002 5.795e-003 2.693e-003 
2.996e-003 4.366e+007 2.640e+013 1.000e+002 1.994e-003 2.694e-003 
2.997e-003 4.359e+007 2.645e+013 1.000e+002 8.705e-003 2.695e-003 
2.998e-003 4.362e+007 2.648e+013 1.000e+002 8.167e-003 2.696e-003 
2.999e-003 4.357e+007 2.648e+013 1.000e+002 4.730e-003 2.697e-003 
3.000e-003 4.354e+007 2.650e+013 1.000e+002 3.355e-003 2.699e-003 
3.001e-003 4.334e+007 2.651e+013 1.000e+002 7.530e-003 2.701e-003 
3.002e-003 4.331e+007 2.646e+013 1.000e+002 4.992e-003 2.702e-003 
3.003e-003 4.329e+007 2.646e+013 1.000e+002 4.231e-003 2.703e-003 
3.004e-003 4.248e+007 2.635e+013 1.000e+002 1.137e-002 2.710e-003 
3.005e-003 4.162e+007 2.646e+013 1.000e+002 5.325e-003 2.717e-003 
3.006e-003 4.122e+007 2.651e+013 1.000e+002 9.169e-003 2.721e-003 
3.007e-003 4.135e+007 2.651e+013 1.000e+002 2.964e-003 2.721e-003 
3.008e-003 4.145e+007 2.649e+013 1.000e+002 6.351e-003 2.721e-003 
3.009e-003 4.157e+007 2.654e+013 1.000e+002 7.173e-003 2.721e-003 
3.010e-003 4.178e+007 2.651e+013 1.000e+002 3.268e-003 2.721e-003 
3.011e-003 4.191e+007 2.647e+013 1.000e+002 8.669e-003 2.721e-003 
3.012e-003 4.207e+007 2.650e+013 1.000e+002 6.986e-003 2.721e-003 
3.013e-003 4.217e+007 2.652e+013 1.000e+002 3.638e-003 2.721e-003 
3.014e-003 4.232e+007 2.651e+013 1.000e+002 7.375e-003 2.721e-003 
3.015e-003 4.246e+007 2.654e+013 1.000e+002 2.878e-005 2.721e-003 
3.016e-003 4.262e+007 2.642e+013 1.000e+002 8.728e-003 2.721e-003 
3.017e-003 4.282e+007 2.643e+013 1.000e+002 2.144e-003 2.721e-003 
3.018e-003 4.297e+007 2.643e+013 1.000e+002 4.659e-003 2.720e-003 
3.019e-003 4.311e+007 2.639e+013 1.000e+002 2.263e-003 2.721e-003 
3.020e-003 4.329e+007 2.637e+013 1.000e+002 8.986e-003 2.720e-003 
3.021e-003 4.338e+007 2.639e+013 1.000e+002 6.463e-003 2.721e-003 
3.022e-003 4.348e+007 2.638e+013 1.000e+002 1.555e-003 2.721e-003 
3.023e-003 4.366e+007 2.645e+013 1.000e+002 7.883e-004 2.721e-003 
3.024e-003 4.375e+007 2.645e+013 1.000e+002 1.088e-003 2.721e-003 
3.025e-003 4.388e+007 2.643e+013 1.000e+002 2.184e-003 2.721e-003 
3.026e-003 4.402e+007 2.644e+013 1.000e+002 4.922e-004 2.721e-003 
3.027e-003 4.411e+007 2.644e+013 1.000e+002 1.256e-003 2.722e-003 
3.028e-003 4.423e+007 2.645e+013 1.000e+002 5.606e-003 2.722e-003 
3.029e-003 4.441e+007 2.641e+013 1.000e+002 3.285e-003 2.722e-003 
3.030e-003 4.453e+007 2.644e+013 1.000e+002 7.498e-004 2.722e-003 
3.031e-003 4.466e+007 2.643e+013 1.000e+002 1.161e-003 2.722e-003 
3.032e-003 4.485e+007 2.646e+013 1.000e+002 1.441e-003 2.721e-003 
3.033e-003 4.496e+007 2.647e+013 1.000e+002 4.375e-003 2.722e-003 
3.034e-003 4.517e+007 2.643e+013 1.000e+002 4.713e-003 2.721e-003 
3.035e-003 4.530e+007 2.645e+013 1.000e+002 8.664e-003 2.721e-003 
3.036e-003 4.545e+007 2.646e+013 1.000e+002 2.599e-003 2.721e-003 
3.037e-003 4.557e+007 2.652e+013 1.000e+002 2.753e-003 2.722e-003 
3.038e-003 4.570e+007 2.650e+013 1.000e+002 1.391e-004 2.722e-003 
3.039e-003 4.581e+007 2.650e+013 1.000e+002 2.204e-003 2.722e-003 
3.040e-003 4.598e+007 2.651e+013 1.000e+002 2.555e-003 2.722e-003 
3.041e-003 4.609e+007 2.646e+013 1.000e+002 1.716e-003 2.722e-003 
3.042e-003 4.621e+007 2.647e+013 1.000e+002 4.380e-003 2.722e-003 
3.043e-003 4.638e+007 2.649e+013 1.000e+002 6.329e-003 2.722e-003 
3.044e-003 4.652e+007 2.645e+013 1.000e+002 1.823e-004 2.722e-003 
3.045e-003 4.664e+007 2.650e+013 1.000e+002 2.466e-003 2.722e-003 
3.046e-003 4.677e+007 2.651e+013 1.000e+002 1.618e-003 2.722e-003 
3.047e-003 4.692e+007 2.653e+013 1.000e+002 5.084e-003 2.722e-003 
3.048e-003 4.706e+007 2.650e+013 1.000e+002 8.087e-004 2.722e-003 
3.049e-003 4.719e+007 2.648e+013 1.000e+002 2.364e-003 2.722e-003 
3.050e-003 4.730e+007 2.656e+013 1.000e+002 3.347e-003 2.723e-003 
3.051e-003 4.741e+007 2.648e+013 1.000e+002 2.953e-003 2.723e-003 
3.052e-003 4.756e+007 2.652e+013 1.000e+002 1.841e-003 2.723e-003 
3.053e-003 4.765e+007 2.652e+013 1.000e+002 8.284e-003 2.723e-003 
3.054e-003 4.779e+007 2.655e+013 1.000e+002 2.124e-003 2.723e-003 
3.055e-003 4.791e+007 2.658e+013 1.000e+002 8.735e-004 2.723e-003 
3.056e-003 4.800e+007 2.654e+013 1.000e+002 5.261e-003 2.724e-003 
3.057e-003 4.818e+007 2.653e+013 1.000e+002 7.503e-003 2.723e-003 
3.058e-003 4.792e+007 2.652e+013 1.000e+002 5.297e-003 2.726e-003 
3.059e-003 4.539e+007 2.688e+013 1.000e+002 7.694e-003 2.745e-003 
3.060e-003 4.405e+007 2.712e+013 1.000e+002 2.824e-003 2.755e-003 
3.061e-003 4.384e+007 2.718e+013 1.000e+002 2.024e-003 2.757e-003 
3.062e-003 4.368e+007 2.727e+013 1.000e+002 7.778e-003 2.760e-003 
3.063e-003 4.334e+007 2.732e+013 1.000e+002 6.739e-003 2.763e-003 
3.064e-003 4.293e+007 2.737e+013 1.000e+002 6.799e-003 2.767e-003 
3.065e-003 4.268e+007 2.742e+013 1.000e+002 6.829e-003 2.769e-003 
3.066e-003 4.260e+007 2.747e+013 1.000e+002 5.055e-003 2.771e-003 
3.067e-003 4.244e+007 2.739e+013 1.000e+002 6.877e-003 2.773e-003 
3.068e-003 4.215e+007 2.754e+013 1.000e+002 5.838e-004 2.776e-003 
3.069e-003 4.163e+007 2.752e+013 1.000e+002 6.086e-003 2.781e-003 
3.070e-003 4.116e+007 2.635e+013 1.000e+002 5.881e-003 2.785e-003 
3.071e-003 4.039e+007 2.640e+013 1.000e+002 5.673e-003 2.791e-003 
3.072e-003 4.008e+007 2.653e+013 1.000e+002 6.689e-003 2.794e-003 
3.073e-003 3.959e+007 2.646e+013 1.000e+002 7.090e-003 2.799e-003 
3.074e-003 3.694e+007 2.556e+013 1.000e+002 5.952e-003 2.818e-003 
3.075e-003 3.380e+007 2.571e+013 1.000e+002 3.668e-003 2.841e-003 
3.076e-003 3.328e+007 2.572e+013 1.000e+002 3.114e-003 2.845e-003 
3.077e-003 3.329e+007 2.578e+013 1.000e+002 3.208e-003 2.846e-003 
3.078e-003 3.339e+007 2.583e+013 1.000e+002 1.939e-003 2.847e-003 
3.079e-003 3.353e+007 2.583e+013 1.000e+002 2.235e-003 2.847e-003 
3.080e-003 3.362e+007 2.583e+013 1.000e+002 1.881e-003 2.847e-003 
3.081e-003 3.370e+007 2.584e+013 1.000e+002 2.193e-003 2.847e-003 
3.082e-003 3.378e+007 2.586e+013 1.000e+002 2.573e-003 2.848e-003 
3.083e-003 3.383e+007 2.588e+013 1.000e+002 2.060e-003 2.849e-003 
3.084e-003 3.365e+007 2.592e+013 1.000e+002 2.596e-003 2.851e-003 
3.085e-003 3.334e+007 2.612e+013 1.000e+002 4.088e-003 2.854e-003 
3.086e-003 3.298e+007 2.620e+013 1.000e+002 3.035e-003 2.857e-003 
3.087e-003 3.297e+007 2.631e+013 1.000e+002 8.174e-004 2.858e-003 
3.088e-003 3.307e+007 2.635e+013 1.000e+002 2.784e-003 2.859e-003 
3.089e-003 3.314e+007 2.629e+013 1.000e+002 7.696e-003 2.859e-003 
3.090e-003 3.318e+007 2.627e+013 1.000e+002 3.603e-003 2.860e-003 
3.091e-003 3.326e+007 2.633e+013 1.000e+002 3.856e-003 2.860e-003 
3.092e-003 3.339e+007 2.630e+013 1.000e+002 4.245e-003 2.860e-003 
3.093e-003 3.348e+007 2.633e+013 1.000e+002 4.699e-003 2.861e-003 
3.094e-003 3.359e+007 2.629e+013 1.000e+002 2.871e-003 2.861e-003 
3.095e-003 3.370e+007 2.634e+013 1.000e+002 4.322e-004 2.861e-003 
3.096e-003 3.380e+007 2.631e+013 1.000e+002 2.250e-003 2.862e-003 
3.097e-003 3.393e+007 2.635e+013 1.000e+002 2.911e-003 2.862e-003 
3.098e-003 3.399e+007 2.632e+013 1.000e+002 5.883e-003 2.862e-003 
3.099e-003 3.411e+007 2.637e+013 1.000e+002 5.051e-003 2.863e-003 
3.100e-003 3.425e+007 2.635e+013 1.000e+002 1.752e-003 2.863e-003 
3.101e-003 3.428e+007 2.631e+013 1.000e+002 5.898e-003 2.863e-003 
3.102e-003 3.417e+007 2.644e+013 1.000e+002 3.136e-003 2.865e-003 
3.103e-003 3.431e+007 2.645e+013 1.000e+002 4.850e-003 2.865e-003 
3.104e-003 3.438e+007 2.641e+013 1.000e+002 5.643e-003 2.866e-003 
3.105e-003 3.444e+007 2.647e+013 1.000e+002 2.869e-003 2.866e-003 
3.106e-003 3.444e+007 2.649e+013 1.000e+002 4.397e-003 2.867e-003 
3.107e-003 3.447e+007 2.647e+013 1.000e+002 6.489e-003 2.868e-003 
3.108e-003 3.468e+007 2.648e+013 1.000e+002 7.181e-003 2.868e-003 
3.109e-003 3.477e+007 2.641e+013 1.000e+002 8.065e-003 2.868e-003 
3.110e-003 3.487e+007 2.644e+013 1.000e+002 5.140e-003 2.868e-003 
3.111e-003 3.500e+007 2.645e+013 1.000e+002 8.905e-003 2.868e-003 
3.112e-003 3.511e+007 2.652e+013 1.000e+002 3.944e-003 2.869e-003 
3.113e-003 3.517e+007 2.644e+013 1.000e+002 7.009e-003 2.869e-003 
3.114e-003 3.534e+007 2.651e+013 1.000e+002 1.694e-003 2.869e-003 
3.115e-003 3.545e+007 2.649e+013 1.000e+002 4.852e-003 2.869e-003 
3.116e-003 3.560e+007 2.649e+013 1.000e+002 3.045e-003 2.869e-003 
3.117e-003 3.568e+007 2.649e+013 1.000e+002 4.752e-003 2.870e-003 
3.118e-003 3.583e+007 2.650e+013 1.000e+002 7.629e-003 2.870e-003 
3.119e-003 3.591e+007 2.649e+013 1.000e+002 6.062e-003 2.870e-003 
3.120e-003 3.606e+007 2.650e+013 1.000e+002 5.297e-003 2.870e-003 
3.121e-003 3.618e+007 2.647e+013 1.000e+002 8.379e-003 2.870e-003 
3.122e-003 3.629e+007 2.652e+013 1.000e+002 7.011e-003 2.870e-003 
3.123e-003 3.637e+007 2.652e+013 1.000e+002 4.450e-003 2.871e-003 
3.124e-003 3.648e+007 2.652e+013 1.000e+002 3.531e-003 2.871e-003 
3.125e-003 3.663e+007 2.651e+013 1.000e+002 5.419e-003 2.871e-003 
3.126e-003 3.677e+007 2.654e+013 1.000e+002 3.535e-003 2.871e-003 
3.127e-003 3.694e+007 2.651e+013 1.000e+002 5.050e-003 2.871e-003 
3.128e-003 3.703e+007 2.651e+013 1.000e+002 3.355e-003 2.871e-003 
3.129e-003 3.709e+007 2.648e+013 1.000e+002 3.260e-004 2.872e-003 
3.130e-003 3.721e+007 2.651e+013 1.000e+002 2.715e-003 2.872e-003 
3.131e-003 3.727e+007 2.659e+013 1.000e+002 7.814e-003 2.873e-003 
3.132e-003 3.739e+007 2.655e+013 1.000e+002 4.101e-003 2.873e-003 
3.133e-003 3.753e+007 2.653e+013 1.000e+002 3.656e-003 2.873e-003 
3.134e-003 3.767e+007 2.656e+013 1.000e+002 8.811e-003 2.873e-003 
3.135e-003 3.782e+007 2.654e+013 1.000e+002 7.051e-003 2.873e-003 
3.136e-003 3.793e+007 2.655e+013 1.000e+002 8.964e-003 2.873e-003 
3.137e-003 3.804e+007 2.661e+013 1.000e+002 5.360e-003 2.873e-003 
3.138e-003 3.816e+007 2.659e+013 1.000e+002 4.857e-003 2.874e-003 
3.139e-003 3.827e+007 2.655e+013 1.000e+002 1.082e-003 2.874e-003 
3.140e-003 3.841e+007 2.657e+013 1.000e+002 2.533e-003 2.874e-003 
3.141e-003 3.855e+007 2.657e+013 1.000e+002 4.412e-003 2.874e-003 
3.142e-003 3.871e+007 2.657e+013 1.000e+002 4.325e-003 2.874e-003 
3.143e-003 3.883e+007 2.662e+013 1.000e+002 2.896e-003 2.874e-003 
3.144e-003 3.899e+007 2.660e+013 1.000e+002 6.630e-003 2.874e-003 
3.145e-003 3.910e+007 2.655e+013 1.000e+002 4.617e-003 2.874e-003 
3.146e-003 3.920e+007 2.655e+013 1.000e+002 3.903e-003 2.874e-003 
3.147e-003 3.935e+007 2.656e+013 1.000e+002 7.692e-003 2.874e-003 
3.148e-003 3.950e+007 2.656e+013 1.000e+002 1.049e-003 2.874e-003 
3.149e-003 3.965e+007 2.658e+013 1.000e+002 3.285e-003 2.874e-003 
3.150e-003 3.981e+007 2.660e+013 1.000e+002 3.546e-003 2.874e-003 
3.151e-003 3.993e+007 2.663e+013 1.000e+002 6.434e-003 2.874e-003 
3.152e-003 4.006e+007 2.663e+013 1.000e+002 5.553e-003 2.874e-003 
3.153e-003 4.018e+007 2.662e+013 1.000e+002 2.459e-003 2.875e-003 
3.154e-003 4.033e+007 2.667e+013 1.000e+002 4.002e-003 2.875e-003 
3.155e-003 4.044e+007 2.663e+013 1.000e+002 5.381e-003 2.875e-003 
3.156e-003 4.037e+007 2.667e+013 1.000e+002 1.391e-004 2.876e-003 
3.157e-003 4.034e+007 2.668e+013 1.000e+002 1.648e-003 2.877e-003 
3.158e-003 4.033e+007 2.672e+013 1.000e+002 2.161e-003 2.879e-003 
3.159e-003 4.030e+007 2.670e+013 1.000e+002 4.855e-003 2.880e-003 
3.160e-003 4.026e+007 2.672e+013 1.000e+002 4.861e-003 2.881e-003 
3.161e-003 4.029e+007 2.671e+013 1.000e+002 1.114e-002 2.882e-003 
3.162e-003 4.025e+007 2.675e+013 1.000e+002 4.244e-003 2.883e-003 
3.163e-003 4.022e+007 2.683e+013 1.000e+002 6.380e-003 2.884e-003 
3.164e-003 4.020e+007 2.683e+013 1.000e+002 5.010e-003 2.885e-003 
3.165e-003 4.013e+007 2.678e+013 1.000e+002 8.279e-003 2.887e-003 
3.166e-003 3.995e+007 2.687e+013 1.000e+002 3.178e-003 2.889e-003 
3.167e-003 3.987e+007 2.682e+013 1.000e+002 4.218e-005 2.891e-003 
3.168e-003 3.971e+007 2.692e+013 1.000e+002 4.638e-003 2.893e-003 
3.169e-003 3.856e+007 2.676e+013 1.000e+002 4.908e-003 2.902e-003 
3.170e-003 3.796e+007 2.687e+013 1.000e+002 2.575e-003 2.907e-003 
3.171e-003 3.807e+007 2.688e+013 1.000e+002 1.017e-002 2.907e-003 
3.172e-003 3.819e+007 2.686e+013 1.000e+002 8.950e-003 2.907e-003 
3.173e-003 3.834e+007 2.689e+013 1.000e+002 6.536e-003 2.907e-003 
3.174e-003 3.849e+007 2.686e+013 1.000e+002 6.922e-003 2.907e-003 
3.175e-003 3.858e+007 2.686e+013 1.000e+002 3.348e-003 2.908e-003 
3.176e-003 3.874e+007 2.688e+013 1.000e+002 3.937e-003 2.907e-003 
3.177e-003 3.888e+007 2.689e+013 1.000e+002 9.097e-003 2.907e-003 
3.178e-003 3.905e+007 2.687e+013 1.000e+002 7.438e-003 2.907e-003 
3.179e-003 3.922e+007 2.687e+013 1.000e+002 1.317e-003 2.907e-003 
3.180e-003 3.933e+007 2.691e+013 1.000e+002 2.073e-003 2.907e-003 
3.181e-003 3.949e+007 2.692e+013 1.000e+002 1.187e-003 2.907e-003 
3.182e-003 3.960e+007 2.686e+013 1.000e+002 5.302e-003 2.908e-003 
3.183e-003 3.976e+007 2.691e+013 1.000e+002 7.763e-003 2.907e-003 
3.184e-003 3.989e+007 2.691e+013 1.000e+002 6.094e-003 2.907e-003 
3.185e-003 4.005e+007 2.691e+013 1.000e+002 2.472e-003 2.907e-003 
3.186e-003 4.021e+007 2.691e+013 1.000e+002 3.820e-003 2.907e-003 
3.187e-003 4.034e+007 2.688e+013 1.000e+002 1.024e-002 2.907e-003 
3.188e-003 4.050e+007 2.694e+013 1.000e+002 3.708e-003 2.907e-003 
3.189e-003 4.064e+007 2.691e+013 1.000e+002 3.256e-003 2.907e-003 
3.190e-003 4.074e+007 2.694e+013 1.000e+002 7.118e-003 2.908e-003 
3.191e-003 4.087e+007 2.693e+013 1.000e+002 1.071e-002 2.908e-003 
3.192e-003 4.094e+007 2.693e+013 1.000e+002 6.387e-003 2.908e-003 
3.193e-003 4.107e+007 2.694e+013 1.000e+002 3.925e-003 2.908e-003 
3.194e-003 4.119e+007 2.690e+013 1.000e+002 2.997e-003 2.908e-003 
3.195e-003 4.134e+007 2.692e+013 1.000e+002 1.558e-003 2.908e-003 
3.196e-003 4.151e+007 2.695e+013 1.000e+002 6.853e-003 2.908e-003 
3.197e-003 4.158e+007 2.698e+013 1.000e+002 4.993e-003 2.909e-003 
3.198e-003 4.165e+007 2.692e+013 1.000e+002 7.108e-003 2.909e-003 
3.199e-003 4.181e+007 2.694e+013 1.000e+002 3.740e-003 2.909e-003 
3.200e-003 4.195e+007 2.693e+013 1.000e+002 3.428e-003 2.909e-003 
3.201e-003 4.207e+007 2.698e+013 1.000e+002 5.425e-003 2.909e-003 
3.202e-003 4.217e+007 2.692e+013 1.000e+002 1.634e-003 2.910e-003 
3.203e-003 4.230e+007 2.694e+013 1.000e+002 9.004e-003 2.910e-003 
3.204e-003 4.133e+007 2.706e+013 1.000e+002 5.128e-003 2.918e-003 
3.205e-003 4.100e+007 2.719e+013 1.000e+002 8.053e-003 2.921e-003 
3.206e-003 4.092e+007 2.720e+013 1.000e+002 6.514e-003 2.922e-003 
3.207e-003 4.094e+007 2.717e+013 1.000e+002 1.086e-002 2.923e-003 
3.208e-003 4.105e+007 2.717e+013 1.000e+002 1.711e-003 2.923e-003 
3.209e-003 4.110e+007 2.719e+013 1.000e+002 5.229e-003 2.924e-003 
3.210e-003 4.116e+007 2.720e+013 1.000e+002 3.992e-003 2.925e-003 
3.211e-003 4.120e+007 2.718e+013 1.000e+002 2.362e-003 2.925e-003 
3.212e-003 4.121e+007 2.724e+013 1.000e+002 6.222e-004 2.926e-003 
3.213e-003 4.122e+007 2.721e+013 1.000e+002 1.499e-003 2.927e-003 
3.214e-003 4.114e+007 2.732e+013 1.000e+002 5.809e-003 2.929e-003 
3.215e-003 4.083e+007 2.740e+013 1.000e+002 5.221e-003 2.932e-003 
3.216e-003 4.072e+007 2.748e+013 1.000e+002 6.962e-004 2.934e-003 
3.217e-003 4.088e+007 2.743e+013 1.000e+002 4.655e-003 2.934e-003 
3.218e-003 4.102e+007 2.745e+013 1.000e+002 8.975e-003 2.934e-003 
3.219e-003 4.113e+007 2.745e+013 1.000e+002 2.443e-004 2.934e-003 
3.220e-003 4.129e+007 2.744e+013 1.000e+002 7.049e-003 2.934e-003 
3.221e-003 4.131e+007 2.744e+013 1.000e+002 1.510e-003 2.935e-003 
3.222e-003 4.103e+007 2.746e+013 1.000e+002 5.700e-003 2.938e-003 
3.223e-003 4.095e+007 2.756e+013 1.000e+002 6.728e-003 2.939e-003 
3.224e-003 4.087e+007 2.754e+013 1.000e+002 1.602e-002 2.941e-003 
3.225e-003 4.090e+007 2.756e+013 1.000e+002 8.578e-003 2.941e-003 
3.226e-003 4.082e+007 2.755e+013 1.000e+002 7.850e-004 2.943e-003 
3.227e-003 4.043e+007 2.759e+013 1.000e+002 5.390e-004 2.947e-003 
3.228e-003 4.009e+007 2.766e+013 1.000e+002 4.870e-003 2.950e-003 
3.229e-003 3.901e+007 2.650e+013 1.000e+002 6.870e-003 2.959e-003 
3.230e-003 3.828e+007 2.664e+013 1.000e+002 4.198e-003 2.965e-003 
3.231e-003 3.833e+007 2.656e+013 1.000e+002 4.760e-003 2.965e-003 
3.232e-003 3.847e+007 2.658e+013 1.000e+002 4.095e-003 2.965e-003 
3.233e-003 3.853e+007 2.657e+013 1.000e+002 4.929e-003 2.966e-003 
3.234e-003 3.865e+007 2.655e+013 1.000e+002 4.692e-003 2.966e-003 
3.235e-003 3.880e+007 2.659e+013 1.000e+002 4.244e-003 2.966e-003 
3.236e-003 3.870e+007 2.655e+013 1.000e+002 4.777e-003 2.968e-003 
3.237e-003 3.896e+007 2.658e+013 1.000e+002 4.734e-003 2.967e-003 
3.238e-003 3.915e+007 2.658e+013 1.000e+002 3.534e-003 2.967e-003 
3.239e-003 3.920e+007 2.656e+013 1.000e+002 4.370e-003 2.967e-003 
3.240e-003 3.946e+007 2.658e+013 1.000e+002 4.248e-003 2.966e-003 
3.241e-003 3.947e+007 2.657e+013 1.000e+002 3.525e-003 2.967e-003 
3.242e-003 3.952e+007 2.657e+013 1.000e+002 3.902e-003 2.968e-003 
3.243e-003 3.957e+007 2.660e+013 1.000e+002 3.677e-003 2.969e-003 
3.244e-003 3.969e+007 2.656e+013 1.000e+002 3.910e-003 2.969e-003 
3.245e-003 3.978e+007 2.659e+013 1.000e+002 4.981e-003 2.969e-003 
3.246e-003 3.979e+007 2.663e+013 1.000e+002 4.617e-003 2.970e-003 
3.247e-003 3.811e+007 2.689e+013 1.000e+002 2.934e-003 2.983e-003 
3.248e-003 3.754e+007 2.686e+013 1.000e+002 3.822e-003 2.988e-003 
3.249e-003 3.730e+007 2.691e+013 1.000e+002 4.565e-003 2.990e-003 
3.250e-003 3.746e+007 2.695e+013 1.000e+002 4.141e-003 2.990e-003 
3.251e-003 3.759e+007 2.695e+013 1.000e+002 5.124e-003 2.990e-003 
3.252e-003 3.768e+007 2.694e+013 1.000e+002 5.563e-003 2.991e-003 
3.253e-003 3.780e+007 2.692e+013 1.000e+002 5.095e-003 2.991e-003 
3.254e-003 3.792e+007 2.694e+013 1.000e+002 5.617e-003 2.991e-003 
3.255e-003 3.802e+007 2.696e+013 1.000e+002 5.199e-003 2.991e-003 
3.256e-003 3.818e+007 2.691e+013 1.000e+002 4.044e-003 2.991e-003 
3.257e-003 3.823e+007 2.695e+013 1.000e+002 5.363e-003 2.992e-003 
3.258e-003 3.836e+007 2.692e+013 1.000e+002 3.793e-003 2.992e-003 
3.259e-003 3.859e+007 2.694e+013 1.000e+002 5.827e-003 2.991e-003 
3.260e-003 3.870e+007 2.699e+013 1.000e+002 5.212e-003 2.992e-003 
3.261e-003 3.881e+007 2.698e+013 1.000e+002 5.358e-003 2.992e-003 
3.262e-003 3.891e+007 2.694e+013 1.000e+002 4.429e-003 2.992e-003 
3.263e-003 3.905e+007 2.694e+013 1.000e+002 4.962e-003 2.992e-003 
3.264e-003 3.914e+007 2.696e+013 1.000e+002 3.526e-003 2.993e-003 
3.265e-003 3.931e+007 2.700e+013 1.000e+002 3.780e-003 2.992e-003 
3.266e-003 3.942e+007 2.701e+013 1.000e+002 4.372e-003 2.993e-003 
3.267e-003 3.952e+007 2.702e+013 1.000e+002 4.084e-003 2.993e-003 
3.268e-003 3.962e+007 2.703e+013 1.000e+002 5.825e-003 2.993e-003 
3.269e-003 3.977e+007 2.699e+013 1.000e+002 5.154e-003 2.993e-003 
3.270e-003 3.998e+007 2.698e+013 1.000e+002 5.292e-003 2.993e-003 
3.271e-003 4.015e+007 2.698e+013 1.000e+002 5.515e-003 2.993e-003 
3.272e-003 4.025e+007 2.699e+013 1.000e+002 6.115e-003 2.993e-003 
3.273e-003 4.039e+007 2.700e+013 1.000e+002 6.436e-003 2.993e-003 
3.274e-003 4.052e+007 2.698e+013 1.000e+002 6.371e-003 2.993e-003 
3.275e-003 4.062e+007 2.700e+013 1.000e+002 6.692e-003 2.993e-003 
3.276e-003 4.076e+007 2.699e+013 1.000e+002 7.104e-003 2.993e-003 
3.277e-003 4.095e+007 2.700e+013 1.000e+002 6.947e-003 2.993e-003 
3.278e-003 4.109e+007 2.704e+013 1.000e+002 6.640e-003 2.993e-003 
3.279e-003 4.126e+007 2.705e+013 1.000e+002 5.710e-003 2.993e-003 
3.280e-003 4.136e+007 2.707e+013 1.000e+002 5.172e-003 2.993e-003 
3.281e-003 4.149e+007 2.708e+013 1.000e+002 5.607e-003 2.993e-003 
3.282e-003 4.163e+007 2.707e+013 1.000e+002 6.425e-003 2.993e-003 
3.283e-003 4.174e+007 2.706e+013 1.000e+002 6.738e-003 2.994e-003 
3.284e-003 4.188e+007 2.712e+013 1.000e+002 6.484e-003 2.994e-003 
3.285e-003 4.204e+007 2.708e+013 1.000e+002 6.983e-003 2.993e-003 
3.286e-003 4.213e+007 2.707e+013 1.000e+002 6.340e-003 2.994e-003 
3.287e-003 4.223e+007 2.706e+013 1.000e+002 6.553e-003 2.994e-003 
3.288e-003 4.233e+007 2.707e+013 1.000e+002 6.671e-003 2.994e-003 
3.289e-003 4.248e+007 2.708e+013 1.000e+002 6.047e-003 2.994e-003 
3.290e-003 4.257e+007 2.713e+013 1.000e+002 6.158e-003 2.995e-003 
3.291e-003 4.272e+007 2.712e+013 1.000e+002 6.321e-003 2.995e-003 
3.292e-003 4.287e+007 2.710e+013 1.000e+002 6.062e-003 2.995e-003 
3.293e-003 4.298e+007 2.706e+013 1.000e+002 6.205e-003 2.995e-003 
3.294e-003 4.311e+007 2.709e+013 1.000e+002 7.208e-003 2.995e-003 
3.295e-003 4.329e+007 2.709e+013 1.000e+002 7.432e-003 2.995e-003 
3.296e-003 4.343e+007 2.707e+013 1.000e+002 6.733e-003 2.995e-003 
3.297e-003 4.354e+007 2.708e+013 1.000e+002 6.567e-003 2.995e-003 
3.298e-003 4.362e+007 2.709e+013 1.000e+002 6.625e-003 2.996e-003 
3.299e-003 4.371e+007 2.708e+013 1.000e+002 6.414e-003 2.996e-003 
3.300e-003 4.385e+007 2.708e+013 1.000e+002 6.301e-003 2.996e-003 
3.301e-003 4.398e+007 2.709e+013 1.000e+002 6.677e-003 2.996e-003 
3.302e-003 4.409e+007 2.708e+013 1.000e+002 7.285e-003 2.996e-003 
3.303e-003 4.420e+007 2.705e+013 1.000e+002 6.560e-003 2.997e-003 
3.304e-003 4.424e+007 2.710e+013 1.000e+002 6.584e-003 2.997e-003 
3.305e-003 4.433e+007 2.708e+013 1.000e+002 6.323e-003 2.998e-003 
3.306e-003 4.448e+007 2.716e+013 1.000e+002 6.283e-003 2.998e-003 
3.307e-003 4.455e+007 2.718e+013 1.000e+002 6.129e-003 2.998e-003 
3.308e-003 4.475e+007 2.715e+013 1.000e+002 6.876e-003 2.998e-003 
3.309e-003 4.493e+007 2.715e+013 1.000e+002 7.221e-003 2.997e-003 
3.310e-003 4.503e+007 2.711e+013 1.000e+002 5.878e-003 2.998e-003 
3.311e-003 4.519e+007 2.709e+013 1.000e+002 6.800e-003 2.998e-003 
3.312e-003 4.525e+007 2.715e+013 1.000e+002 6.809e-003 2.998e-003 
3.313e-003 4.538e+007 2.712e+013 1.000e+002 6.314e-003 2.998e-003 
3.314e-003 4.552e+007 2.714e+013 1.000e+002 6.035e-003 2.998e-003 
3.315e-003 4.558e+007 2.714e+013 1.000e+002 6.377e-003 2.999e-003 
3.316e-003 4.573e+007 2.715e+013 1.000e+002 6.900e-003 2.999e-003 
3.317e-003 4.590e+007 2.712e+013 1.000e+002 7.068e-003 2.999e-003 
3.318e-003 4.611e+007 2.714e+013 1.000e+002 6.342e-003 2.998e-003 
3.319e-003 4.621e+007 2.718e+013 1.000e+002 5.757e-003 2.999e-003 
3.320e-003 4.629e+007 2.721e+013 1.000e+002 5.057e-003 2.999e-003 
3.321e-003 4.637e+007 2.714e+013 1.000e+002 6.971e-003 3.000e-003 
3.322e-003 4.647e+007 2.713e+013 1.000e+002 4.892e-003 3.000e-003 
3.323e-003 4.657e+007 2.719e+013 1.000e+002 5.419e-003 3.000e-003 
3.324e-003 4.670e+007 2.720e+013 1.000e+002 5.142e-003 3.000e-003 
3.325e-003 4.682e+007 2.715e+013 1.000e+002 4.802e-003 3.000e-003 
3.326e-003 4.701e+007 2.717e+013 1.000e+002 5.842e-003 3.000e-003 
3.327e-003 4.716e+007 2.717e+013 1.000e+002 5.088e-003 3.000e-003 
3.328e-003 4.737e+007 2.720e+013 1.000e+002 6.054e-003 3.000e-003 
3.329e-003 4.744e+007 2.722e+013 1.000e+002 6.276e-003 3.000e-003 
3.330e-003 4.755e+007 2.719e+013 1.000e+002 5.754e-003 3.000e-003 
3.331e-003 4.769e+007 2.720e+013 1.000e+002 5.998e-003 3.000e-003 
3.332e-003 4.787e+007 2.709e+013 1.000e+002 6.233e-003 3.000e-003 
3.333e-003 4.809e+007 2.711e+013 1.000e+002 6.523e-003 3.000e-003 
3.334e-003 4.830e+007 2.711e+013 1.000e+002 6.662e-003 2.999e-003 
3.335e-003 4.843e+007 2.711e+013 1.000e+002 5.349e-003 2.999e-003 
3.336e-003 4.856e+007 2.710e+013 1.000e+002 6.568e-003 2.999e-003 
3.337e-003 4.868e+007 2.714e+013 1.000e+002 5.723e-003 3.000e-003 
3.338e-003 4.890e+007 2.715e+013 1.000e+002 5.684e-003 2.999e-003 
3.339e-003 4.910e+007 2.714e+013 1.000e+002 5.659e-003 2.999e-003 
3.340e-003 4.919e+007 2.715e+013 1.000e+002 6.319e-003 2.999e-003 
3.341e-003 4.932e+007 2.716e+013 1.000e+002 5.716e-003 2.999e-003 
3.342e-003 4.942e+007 2.718e+013 1.000e+002 6.472e-003 2.999e-003 
3.343e-003 4.949e+007 2.722e+013 1.000e+002 6.259e-003 3.000e-003 
3.344e-003 4.960e+007 2.721e+013 1.000e+002 5.671e-003 3.000e-003 
3.345e-003 4.969e+007 2.717e+013 1.000e+002 6.465e-003 3.001e-003 
3.346e-003 4.982e+007 2.721e+013 1.000e+002 5.287e-003 3.001e-003 
3.347e-003 4.995e+007 2.722e+013 1.000e+002 5.650e-003 3.001e-003 
3.348e-003 5.002e+007 2.723e+013 1.000e+002 5.529e-003 3.001e-003 
3.349e-003 5.005e+007 2.722e+013 1.000e+002 4.407e-003 3.002e-003 
3.350e-003 5.018e+007 2.718e+013 1.000e+002 4.741e-003 3.002e-003 
3.351e-003 5.026e+007 2.721e+013 1.000e+002 4.553e-003 3.003e-003 
3.352e-003 5.039e+007 2.717e+013 1.000e+002 4.888e-003 3.003e-003 
3.353e-003 5.046e+007 2.723e+013 1.000e+002 6.341e-003 3.003e-003 
3.354e-003 5.060e+007 2.721e+013 1.000e+002 5.391e-003 3.003e-003 
3.355e-003 5.065e+007 2.722e+013 1.000e+002 5.005e-003 3.004e-003 
3.356e-003 5.072e+007 2.724e+013 1.000e+002 4.230e-003 3.004e-003 
3.357e-003 5.084e+007 2.722e+013 1.000e+002 4.666e-003 3.005e-003 
3.358e-003 5.097e+007 2.717e+013 1.000e+002 7.004e-003 3.005e-003 
3.359e-003 5.102e+007 2.724e+013 1.000e+002 4.713e-003 3.005e-003 
3.360e-003 5.098e+007 2.727e+013 1.000e+002 6.234e-003 3.007e-003 
3.361e-003 5.102e+007 2.727e+013 1.000e+002 6.664e-003 3.007e-003 
3.362e-003 5.105e+007 2.726e+013 1.000e+002 6.419e-003 3.008e-003 
3.363e-003 5.107e+007 2.735e+013 1.000e+002 4.793e-003 3.009e-003 
3.364e-003 5.023e+007 2.763e+013 1.000e+002 5.075e-003 3.016e-003 
3.365e-003 5.019e+007 2.767e+013 1.000e+002 6.038e-003 3.017e-003 
3.366e-003 5.031e+007 2.762e+013 1.000e+002 5.531e-003 3.017e-003 
3.367e-003 5.036e+007 2.764e+013 1.000e+002 6.185e-003 3.018e-003 
3.368e-003 5.045e+007 2.765e+013 1.000e+002 4.940e-003 3.018e-003 
3.369e-003 5.051e+007 2.764e+013 1.000e+002 6.049e-003 3.019e-003 
3.370e-003 5.049e+007 2.770e+013 1.000e+002 5.644e-003 3.020e-003 
3.371e-003 5.059e+007 2.769e+013 1.000e+002 5.959e-003 3.020e-003 
3.372e-003 5.067e+007 2.759e+013 1.000e+002 5.359e-003 3.021e-003 
3.373e-003 5.070e+007 2.762e+013 1.000e+002 5.706e-003 3.022e-003 
3.374e-003 5.073e+007 2.764e+013 1.000e+002 5.577e-003 3.022e-003 
3.375e-003 5.082e+007 2.765e+013 1.000e+002 5.561e-003 3.023e-003 
3.376e-003 5.088e+007 2.764e+013 1.000e+002 6.919e-003 3.023e-003 
3.377e-003 5.093e+007 2.766e+013 1.000e+002 5.346e-003 3.024e-003 
3.378e-003 5.105e+007 2.768e+013 1.000e+002 5.199e-003 3.024e-003 
3.379e-003 5.116e+007 2.763e+013 1.000e+002 4.833e-003 3.024e-003 
3.380e-003 5.119e+007 2.765e+013 1.000e+002 6.498e-003 3.025e-003 
3.381e-003 5.127e+007 2.763e+013 1.000e+002 5.524e-003 3.026e-003 
3.382e-003 5.133e+007 2.764e+013 1.000e+002 5.497e-003 3.026e-003 
3.383e-003 5.141e+007 2.763e+013 1.000e+002 3.686e-003 3.027e-003 
3.384e-003 5.148e+007 2.764e+013 1.000e+002 4.214e-003 3.027e-003 
3.385e-003 5.164e+007 2.770e+013 1.000e+002 5.469e-003 3.027e-003 
3.386e-003 5.170e+007 2.773e+013 1.000e+002 5.489e-003 3.028e-003 
3.387e-003 5.175e+007 2.769e+013 1.000e+002 5.393e-003 3.028e-003 
3.388e-003 5.175e+007 2.768e+013 1.000e+002 4.198e-003 3.029e-003 
3.389e-003 5.186e+007 2.765e+013 1.000e+002 5.759e-003 3.030e-003 
3.390e-003 5.198e+007 2.769e+013 1.000e+002 4.426e-003 3.030e-003 
3.391e-003 5.201e+007 2.767e+013 1.000e+002 5.996e-003 3.030e-003 
3.392e-003 5.209e+007 2.768e+013 1.000e+002 4.985e-003 3.031e-003 
3.393e-003 5.215e+007 2.767e+013 1.000e+002 4.508e-003 3.032e-003 
3.394e-003 5.206e+007 2.778e+013 1.000e+002 4.719e-003 3.033e-003 
3.395e-003 5.206e+007 2.788e+013 1.000e+002 5.369e-003 3.034e-003 
3.396e-003 5.221e+007 2.791e+013 1.000e+002 4.395e-003 3.034e-003 
3.397e-003 5.220e+007 2.795e+013 1.000e+002 5.689e-003 3.035e-003 
3.398e-003 5.240e+007 2.787e+013 1.000e+002 4.947e-003 3.035e-003 
3.399e-003 5.236e+007 2.788e+013 1.000e+002 4.000e-003 3.036e-003 
3.400e-003 5.250e+007 2.788e+013 1.000e+002 4.926e-003 3.036e-003 
3.401e-003 5.258e+007 2.787e+013 1.000e+002 5.637e-003 3.037e-003 
3.402e-003 5.269e+007 2.788e+013 1.000e+002 5.370e-003 3.037e-003 
3.403e-003 5.277e+007 2.783e+013 1.000e+002 4.614e-003 3.037e-003 
3.404e-003 5.272e+007 2.789e+013 1.000e+002 3.465e-003 3.039e-003 
3.405e-003 5.291e+007 2.783e+013 1.000e+002 4.068e-003 3.038e-003 
3.406e-003 5.295e+007 2.782e+013 1.000e+002 4.044e-003 3.039e-003 
3.407e-003 5.308e+007 2.787e+013 1.000e+002 5.319e-003 3.039e-003 
3.408e-003 5.312e+007 2.778e+013 1.000e+002 2.374e-003 3.040e-003 
3.409e-003 5.325e+007 2.779e+013 1.000e+002 2.279e-003 3.040e-003 
3.410e-003 5.340e+007 2.773e+013 1.000e+002 2.860e-003 3.040e-003 
3.411e-003 5.351e+007 2.781e+013 1.000e+002 1.590e-003 3.040e-003 
3.412e-003 5.360e+007 2.788e+013 1.000e+002 2.630e-003 3.041e-003 
3.413e-003 5.374e+007 2.782e+013 1.000e+002 1.664e-003 3.041e-003 
3.414e-003 5.370e+007 2.778e+013 1.000e+002 6.666e-004 3.042e-003 
3.415e-003 5.366e+007 2.786e+013 1.000e+002 2.623e-003 3.043e-003 
3.416e-003 5.368e+007 2.795e+013 1.000e+002 2.712e-003 3.044e-003 
3.417e-003 5.385e+007 2.792e+013 1.000e+002 1.972e-003 3.044e-003 
3.418e-003 5.391e+007 2.796e+013 1.000e+002 2.838e-003 3.044e-003 
3.419e-003 5.402e+007 2.798e+013 1.000e+002 2.961e-003 3.045e-003 
3.420e-003 5.412e+007 2.796e+013 1.000e+002 1.457e-003 3.045e-003 
3.421e-003 5.408e+007 2.802e+013 1.000e+002 1.766e-003 3.046e-003 
3.422e-003 5.418e+007 2.800e+013 1.000e+002 3.562e-003 3.046e-003 
3.423e-003 5.419e+007 2.801e+013 1.000e+002 6.728e-003 3.047e-003 
3.424e-003 5.422e+007 2.803e+013 1.000e+002 1.583e-003 3.048e-003 
3.425e-003 5.429e+007 2.807e+013 1.000e+002 3.800e-003 3.049e-003 
3.426e-003 5.432e+007 2.801e+013 1.000e+002 4.653e-003 3.050e-003 
3.427e-003 5.432e+007 2.804e+013 1.000e+002 3.231e-003 3.051e-003 
3.428e-003 5.442e+007 2.804e+013 1.000e+002 3.982e-003 3.051e-003 
3.429e-003 5.447e+007 2.809e+013 1.000e+002 3.964e-003 3.051e-003 
3.430e-003 5.455e+007 2.811e+013 1.000e+002 3.951e-003 3.052e-003 
3.431e-003 5.464e+007 2.807e+013 1.000e+002 4.677e-003 3.052e-003 
3.432e-003 5.470e+007 2.806e+013 1.000e+002 2.661e-003 3.053e-003 
3.433e-003 5.477e+007 2.805e+013 1.000e+002 4.769e-003 3.053e-003 
3.434e-003 5.480e+007 2.808e+013 1.000e+002 5.188e-003 3.054e-003 
3.435e-003 5.484e+007 2.808e+013 1.000e+002 1.565e-003 3.055e-003 
3.436e-003 5.486e+007 2.812e+013 1.000e+002 3.101e-003 3.056e-003 
3.437e-003 5.464e+007 2.812e+013 1.000e+002 5.420e-003 3.058e-003 
3.438e-003 5.386e+007 2.826e+013 1.000e+002 5.688e-003 3.065e-003 
3.439e-003 5.257e+007 2.870e+013 1.000e+002 5.525e-003 3.075e-003 
3.440e-003 5.187e+007 2.874e+013 1.000e+002 6.629e-003 3.080e-003 
3.441e-003 5.197e+007 2.879e+013 1.000e+002 2.054e-003 3.081e-003 
3.442e-003 5.199e+007 2.884e+013 1.000e+002 5.445e-003 3.082e-003 
3.443e-003 5.209e+007 2.876e+013 1.000e+002 1.230e-003 3.082e-003 
3.444e-003 5.223e+007 2.881e+013 1.000e+002 1.832e-003 3.082e-003 
3.445e-003 5.232e+007 2.879e+013 1.000e+002 6.585e-003 3.082e-003 
3.446e-003 5.234e+007 2.883e+013 1.000e+002 9.960e-004 3.083e-003 
3.447e-003 5.242e+007 2.878e+013 1.000e+002 4.974e-003 3.084e-003 
3.448e-003 5.253e+007 2.878e+013 1.000e+002 5.938e-003 3.084e-003 
3.449e-003 5.263e+007 2.882e+013 1.000e+002 3.660e-003 3.084e-003 
3.450e-003 5.276e+007 2.876e+013 1.000e+002 3.285e-004 3.084e-003 
3.451e-003 5.290e+007 2.883e+013 1.000e+002 3.449e-004 3.084e-003 
3.452e-003 5.299e+007 2.880e+013 1.000e+002 2.530e-003 3.085e-003 
3.453e-003 5.311e+007 2.882e+013 1.000e+002 5.513e-004 3.085e-003 
3.454e-003 5.323e+007 2.876e+013 1.000e+002 1.944e-003 3.085e-003 
3.455e-003 5.329e+007 2.877e+013 1.000e+002 5.161e-003 3.086e-003 
3.456e-003 5.335e+007 2.882e+013 1.000e+002 5.515e-003 3.086e-003 
3.457e-003 5.338e+007 2.881e+013 1.000e+002 1.373e-003 3.087e-003 
3.458e-003 5.350e+007 2.883e+013 1.000e+002 7.579e-003 3.087e-003 
3.459e-003 5.353e+007 2.884e+013 1.000e+002 9.528e-005 3.088e-003 
3.460e-003 5.360e+007 2.887e+013 1.000e+002 3.699e-003 3.088e-003 
3.461e-003 5.363e+007 2.885e+013 1.000e+002 3.291e-003 3.089e-003 
3.462e-003 5.364e+007 2.887e+013 1.000e+002 1.033e-003 3.090e-003 
3.463e-003 5.378e+007 2.885e+013 1.000e+002 5.701e-004 3.090e-003 
3.464e-003 5.396e+007 2.884e+013 1.000e+002 5.522e-003 3.090e-003 
3.465e-003 5.408e+007 2.888e+013 1.000e+002 1.896e-003 3.090e-003 
3.466e-003 5.422e+007 2.895e+013 1.000e+002 1.646e-003 3.090e-003 
3.467e-003 5.444e+007 2.898e+013 1.000e+002 3.763e-003 3.090e-003 
3.468e-003 5.456e+007 2.900e+013 1.000e+002 6.510e-003 3.090e-003 
3.469e-003 5.460e+007 2.898e+013 1.000e+002 3.623e-003 3.091e-003 
3.470e-003 5.471e+007 2.900e+013 1.000e+002 5.097e-003 3.091e-003 
3.471e-003 5.484e+007 2.897e+013 1.000e+002 5.946e-005 3.091e-003 
3.472e-003 5.499e+007 2.906e+013 1.000e+002 3.119e-003 3.091e-003 
3.473e-003 5.508e+007 2.914e+013 1.000e+002 2.739e-003 3.091e-003 
3.474e-003 5.515e+007 2.911e+013 1.000e+002 1.461e-003 3.092e-003 
3.475e-003 5.515e+007 2.916e+013 1.000e+002 1.776e-003 3.093e-003 
3.476e-003 5.508e+007 2.920e+013 1.000e+002 2.386e-003 3.094e-003 
3.477e-003 5.495e+007 2.932e+013 1.000e+002 2.681e-003 3.096e-003 
3.478e-003 5.386e+007 2.923e+013 1.000e+002 1.757e-003 3.105e-003 
3.479e-003 4.669e+007 2.847e+013 1.000e+002 4.978e-003 3.155e-003 
3.480e-003 3.909e+007 2.803e+013 1.000e+002 3.930e-003 3.209e-003 
3.481e-003 3.879e+007 2.806e+013 1.000e+002 5.758e-003 3.212e-003 
3.482e-003 3.885e+007 2.802e+013 1.000e+002 5.980e-003 3.213e-003 
3.483e-003 3.894e+007 2.801e+013 1.000e+002 7.692e-004 3.213e-003 
3.484e-003 3.901e+007 2.801e+013 1.000e+002 9.243e-003 3.213e-003 
3.485e-003 3.907e+007 2.799e+013 1.000e+002 4.092e-003 3.214e-003 
3.486e-003 3.913e+007 2.799e+013 1.000e+002 5.712e-003 3.215e-003 
3.487e-003 3.918e+007 2.799e+013 1.000e+002 1.628e-003 3.215e-003 
3.488e-003 3.924e+007 2.799e+013 1.000e+002 1.981e-003 3.216e-003 
3.489e-003 3.930e+007 2.802e+013 1.000e+002 5.608e-003 3.216e-003 
3.490e-003 3.931e+007 2.798e+013 1.000e+002 6.636e-003 3.217e-003 
3.491e-003 3.929e+007 2.795e+013 1.000e+002 1.554e-003 3.218e-003 
3.492e-003 3.935e+007 2.801e+013 1.000e+002 3.048e-003 3.219e-003 
3.493e-003 3.946e+007 2.798e+013 1.000e+002 5.426e-003 3.219e-003 
3.494e-003 3.956e+007 2.797e+013 1.000e+002 5.448e-003 3.220e-003 
3.495e-003 3.959e+007 2.798e+013 1.000e+002 7.817e-003 3.220e-003 
3.496e-003 3.964e+007 2.799e+013 1.000e+002 2.962e-003 3.221e-003 
3.497e-003 3.975e+007 2.801e+013 1.000e+002 7.545e-003 3.221e-003 
3.498e-003 3.982e+007 2.804e+013 1.000e+002 8.953e-003 3.222e-003 
3.499e-003 3.982e+007 2.800e+013 1.000e+002 2.539e-003 3.223e-003 
3.500e-003 3.986e+007 2.801e+013 1.000e+002 2.723e-003 3.224e-003 
3.501e-003 3.992e+007 2.805e+013 1.000e+002 5.003e-003 3.224e-003 
3.502e-003 3.999e+007 2.803e+013 1.000e+002 5.403e-003 3.225e-003 
3.503e-003 4.008e+007 2.802e+013 1.000e+002 4.684e-003 3.225e-003 
3.504e-003 4.011e+007 2.796e+013 1.000e+002 3.588e-003 3.226e-003 
3.505e-003 4.020e+007 2.799e+013 1.000e+002 2.228e-003 3.226e-003 
3.506e-003 4.026e+007 2.805e+013 1.000e+002 1.733e-003 3.227e-003 
3.507e-003 4.031e+007 2.801e+013 1.000e+002 6.720e-003 3.227e-003 
3.508e-003 4.041e+007 2.805e+013 1.000e+002 4.863e-003 3.228e-003 
3.509e-003 4.042e+007 2.805e+013 1.000e+002 6.203e-003 3.229e-003 
3.510e-003 4.048e+007 2.805e+013 1.000e+002 5.741e-003 3.229e-003 
3.511e-003 4.060e+007 2.803e+013 1.000e+002 6.415e-003 3.229e-003 
3.512e-003 4.074e+007 2.797e+013 1.000e+002 4.173e-004 3.229e-003 
3.513e-003 4.087e+007 2.798e+013 1.000e+002 4.253e-003 3.230e-003 
3.514e-003 4.091e+007 2.800e+013 1.000e+002 5.570e-003 3.230e-003 
3.515e-003 4.100e+007 2.801e+013 1.000e+002 4.005e-003 3.231e-003 
3.516e-003 4.109e+007 2.796e+013 1.000e+002 4.218e-003 3.231e-003 
3.517e-003 4.122e+007 2.797e+013 1.000e+002 6.877e-003 3.231e-003 
3.518e-003 4.131e+007 2.801e+013 1.000e+002 8.010e-003 3.232e-003 
3.519e-003 4.141e+007 2.797e+013 1.000e+002 5.503e-003 3.232e-003 
3.520e-003 4.151e+007 2.801e+013 1.000e+002 3.908e-004 3.232e-003 
3.521e-003 4.158e+007 2.797e+013 1.000e+002 3.296e-003 3.233e-003 
3.522e-003 4.171e+007 2.800e+013 1.000e+002 4.398e-003 3.233e-003 
3.523e-003 4.177e+007 2.800e+013 1.000e+002 1.735e-003 3.233e-003 
3.524e-003 4.193e+007 2.795e+013 1.000e+002 1.103e-003 3.233e-003 
3.525e-003 4.200e+007 2.798e+013 1.000e+002 5.990e-004 3.234e-003 
3.526e-003 4.204e+007 2.804e+013 1.000e+002 2.979e-003 3.234e-003 
3.527e-003 4.214e+007 2.797e+013 1.000e+002 3.952e-003 3.235e-003 
3.528e-003 4.229e+007 2.791e+013 1.000e+002 4.158e-003 3.235e-003 
3.529e-003 4.237e+007 2.791e+013 1.000e+002 5.665e-004 3.235e-003 
3.530e-003 4.231e+007 2.794e+013 1.000e+002 4.443e-003 3.237e-003 
3.531e-003 4.184e+007 2.793e+013 1.000e+002 4.781e-003 3.241e-003 
3.532e-003 4.161e+007 2.796e+013 1.000e+002 7.768e-003 3.243e-003 
3.533e-003 4.168e+007 2.800e+013 1.000e+002 2.182e-003 3.244e-003 
3.534e-003 4.177e+007 2.797e+013 1.000e+002 3.460e-004 3.244e-003 
3.535e-003 4.185e+007 2.800e+013 1.000e+002 1.003e-003 3.245e-003 
3.536e-003 4.188e+007 2.796e+013 1.000e+002 7.767e-003 3.246e-003 
3.537e-003 4.190e+007 2.792e+013 1.000e+002 3.232e-003 3.246e-003 
3.538e-003 4.200e+007 2.794e+013 1.000e+002 3.819e-003 3.247e-003 
3.539e-003 4.199e+007 2.793e+013 1.000e+002 1.475e-003 3.248e-003 
3.540e-003 4.207e+007 2.794e+013 1.000e+002 6.924e-003 3.248e-003 
3.541e-003 4.212e+007 2.798e+013 1.000e+002 4.170e-003 3.249e-003 
3.542e-003 4.219e+007 2.800e+013 1.000e+002 2.941e-003 3.249e-003 
3.543e-003 4.216e+007 2.798e+013 1.000e+002 3.154e-003 3.251e-003 
3.544e-003 4.209e+007 2.799e+013 1.000e+002 4.743e-003 3.252e-003 
3.545e-003 4.220e+007 2.801e+013 1.000e+002 3.815e-003 3.252e-003 
3.546e-003 4.225e+007 2.799e+013 1.000e+002 7.762e-003 3.253e-003 
3.547e-003 4.229e+007 2.799e+013 1.000e+002 2.051e-003 3.254e-003 
3.548e-003 4.237e+007 2.795e+013 1.000e+002 7.271e-003 3.254e-003 
3.549e-003 4.237e+007 2.801e+013 1.000e+002 2.494e-003 3.255e-003 
3.550e-003 4.252e+007 2.802e+013 1.000e+002 7.846e-003 3.255e-003 
3.551e-003 4.255e+007 2.807e+013 1.000e+002 7.663e-003 3.256e-003 
3.552e-003 4.264e+007 2.803e+013 1.000e+002 6.203e-003 3.256e-003 
3.553e-003 4.270e+007 2.796e+013 1.000e+002 8.734e-003 3.257e-003 
3.554e-003 4.278e+007 2.799e+013 1.000e+002 4.425e-003 3.257e-003 
3.555e-003 4.288e+007 2.798e+013 1.000e+002 4.733e-003 3.258e-003 
3.556e-003 4.288e+007 2.806e+013 1.000e+002 2.389e-003 3.259e-003 
3.557e-003 4.308e+007 2.796e+013 1.000e+002 4.333e-003 3.258e-003 
3.558e-003 4.318e+007 2.800e+013 1.000e+002 3.137e-003 3.259e-003 
3.559e-003 4.333e+007 2.796e+013 1.000e+002 2.725e-003 3.259e-003 
3.560e-003 4.340e+007 2.799e+013 1.000e+002 6.469e-003 3.259e-003 
3.561e-003 4.357e+007 2.798e+013 1.000e+002 3.738e-003 3.259e-003 
3.562e-003 4.368e+007 2.799e+013 1.000e+002 5.813e-003 3.259e-003 
3.563e-003 4.384e+007 2.800e+013 1.000e+002 2.775e-003 3.259e-003 
3.564e-003 4.400e+007 2.799e+013 1.000e+002 5.397e-003 3.259e-003 
3.565e-003 4.408e+007 2.801e+013 1.000e+002 5.165e-003 3.259e-003 
3.566e-003 4.422e+007 2.805e+013 1.000e+002 4.974e-003 3.259e-003 
3.567e-003 4.427e+007 2.806e+013 1.000e+002 5.844e-004 3.260e-003 
3.568e-003 4.442e+007 2.802e+013 1.000e+002 3.050e-003 3.260e-003 
3.569e-003 4.456e+007 2.810e+013 1.000e+002 4.456e-004 3.260e-003 
3.570e-003 4.465e+007 2.806e+013 1.000e+002 2.139e-003 3.260e-003 
3.571e-003 4.372e+007 2.799e+013 1.000e+002 1.569e-003 3.268e-003 
3.572e-003 3.947e+007 2.705e+013 1.000e+002 5.258e-003 3.298e-003 
3.573e-003 3.353e+007 2.666e+013 1.000e+002 2.753e-003 3.340e-003 
3.574e-003 3.267e+007 2.655e+013 1.000e+002 5.511e-003 3.347e-003 
3.575e-003 2.928e+007 2.581e+013 1.000e+002 4.546e-003 3.372e-003 
3.576e-003 2.862e+007 2.583e+013 1.000e+002 4.516e-003 3.377e-003 
3.577e-003 2.856e+007 2.590e+013 1.000e+002 5.715e-003 3.379e-003 
3.578e-003 2.861e+007 2.589e+013 1.000e+002 2.717e-003 3.379e-003 
3.579e-003 2.871e+007 2.591e+013 1.000e+002 1.301e-003 3.380e-003 
3.580e-003 2.880e+007 2.590e+013 1.000e+002 1.404e-003 3.380e-003 
3.581e-003 2.888e+007 2.590e+013 1.000e+002 1.952e-003 3.381e-003 
3.582e-003 2.896e+007 2.592e+013 1.000e+002 4.741e-003 3.381e-003 
3.583e-003 2.907e+007 2.593e+013 1.000e+002 4.508e-003 3.381e-003 
3.584e-003 2.916e+007 2.592e+013 1.000e+002 4.945e-003 3.382e-003 
3.585e-003 2.924e+007 2.591e+013 1.000e+002 4.754e-003 3.382e-003 
3.586e-003 2.934e+007 2.591e+013 1.000e+002 4.583e-003 3.382e-003 
3.587e-003 2.945e+007 2.593e+013 1.000e+002 3.501e-003 3.383e-003 
3.588e-003 2.953e+007 2.595e+013 1.000e+002 2.516e-003 3.383e-003 
3.589e-003 2.964e+007 2.596e+013 1.000e+002 3.420e-003 3.383e-003 
3.590e-003 2.973e+007 2.594e+013 1.000e+002 5.113e-003 3.384e-003 
3.591e-003 2.984e+007 2.596e+013 1.000e+002 2.982e-003 3.384e-003 
3.592e-003 2.994e+007 2.599e+013 1.000e+002 4.086e-003 3.384e-003 
3.593e-003 3.003e+007 2.591e+013 1.000e+002 6.279e-003 3.385e-003 
3.594e-003 3.008e+007 2.595e+013 1.000e+002 5.137e-003 3.385e-003 
3.595e-003 3.018e+007 2.597e+013 1.000e+002 5.359e-003 3.386e-003 
3.596e-003 3.026e+007 2.601e+013 1.000e+002 3.904e-003 3.386e-003 
3.597e-003 3.037e+007 2.598e+013 1.000e+002 2.625e-003 3.386e-003 
3.598e-003 3.049e+007 2.598e+013 1.000e+002 3.256e-003 3.386e-003 
3.599e-003 3.052e+007 2.600e+013 1.000e+002 5.497e-003 3.387e-003 
3.600e-003 3.061e+007 2.599e+013 1.000e+002 4.914e-003 3.388e-003 
3.601e-003 3.072e+007 2.599e+013 1.000e+002 4.495e-003 3.388e-003 
3.602e-003 3.081e+007 2.599e+013 1.000e+002 6.372e-003 3.388e-003 
3.603e-003 3.093e+007 2.601e+013 1.000e+002 3.055e-003 3.388e-003 
3.604e-003 3.104e+007 2.600e+013 1.000e+002 5.609e-003 3.389e-003 
3.605e-003 3.114e+007 2.600e+013 1.000e+002 3.900e-003 3.389e-003 
3.606e-003 3.123e+007 2.605e+013 1.000e+002 4.354e-003 3.389e-003 
3.607e-003 3.131e+007 2.605e+013 1.000e+002 6.598e-003 3.390e-003 
3.608e-003 3.141e+007 2.605e+013 1.000e+002 6.234e-003 3.390e-003 
3.609e-003 3.149e+007 2.606e+013 1.000e+002 6.895e-003 3.390e-003 
3.610e-003 3.159e+007 2.610e+013 1.000e+002 2.976e-003 3.391e-003 
3.611e-003 3.167e+007 2.610e+013 1.000e+002 6.295e-003 3.391e-003 
3.612e-003 3.176e+007 2.609e+013 1.000e+002 7.271e-003 3.392e-003 
3.613e-003 3.186e+007 2.610e+013 1.000e+002 4.610e-003 3.392e-003 
3.614e-003 3.195e+007 2.611e+013 1.000e+002 2.691e-003 3.392e-003 
3.615e-003 3.209e+007 2.615e+013 1.000e+002 5.269e-003 3.392e-003 
3.616e-003 3.219e+007 2.615e+013 1.000e+002 5.859e-003 3.393e-003 
3.617e-003 3.230e+007 2.613e+013 1.000e+002 3.607e-003 3.393e-003 
3.618e-003 3.240e+007 2.616e+013 1.000e+002 5.350e-003 3.393e-003 
3.619e-003 3.254e+007 2.613e+013 1.000e+002 6.061e-003 3.393e-003 
3.620e-003 3.263e+007 2.615e+013 1.000e+002 6.902e-003 3.394e-003 
3.621e-003 3.273e+007 2.618e+013 1.000e+002 4.483e-003 3.394e-003 
3.622e-003 3.283e+007 2.616e+013 1.000e+002 4.857e-003 3.394e-003 
3.623e-003 3.292e+007 2.616e+013 1.000e+002 3.046e-003 3.395e-003 
3.624e-003 3.303e+007 2.617e+013 1.000e+002 4.852e-003 3.395e-003 
3.625e-003 3.315e+007 2.613e+013 1.000e+002 4.259e-003 3.395e-003 
3.626e-003 3.324e+007 2.616e+013 1.000e+002 6.753e-003 3.395e-003 
3.627e-003 3.335e+007 2.616e+013 1.000e+002 4.606e-003 3.396e-003 
3.628e-003 3.347e+007 2.617e+013 1.000e+002 3.747e-003 3.396e-003 
3.629e-003 3.354e+007 2.619e+013 1.000e+002 7.912e-003 3.396e-003 
3.630e-003 3.377e+007 2.615e+013 1.000e+002 4.165e-003 3.396e-003 
3.631e-003 3.381e+007 2.618e+013 1.000e+002 4.418e-003 3.396e-003 
3.632e-003 3.394e+007 2.621e+013 1.000e+002 7.479e-003 3.397e-003 
3.633e-003 3.396e+007 2.621e+013 1.000e+002 2.442e-003 3.397e-003 
3.634e-003 3.407e+007 2.620e+013 1.000e+002 5.365e-003 3.398e-003 
3.635e-003 3.413e+007 2.627e+013 1.000e+002 3.451e-003 3.398e-003 
3.636e-003 3.407e+007 2.620e+013 1.000e+002 5.167e-003 3.400e-003 
3.637e-003 3.403e+007 2.628e+013 1.000e+002 6.604e-003 3.401e-003 
3.638e-003 3.347e+007 2.638e+013 1.000e+002 3.838e-003 3.406e-003 
3.639e-003 3.146e+007 2.628e+013 1.000e+002 4.950e-003 3.421e-003 
3.640e-003 3.151e+007 2.623e+013 1.000e+002 7.260e-003 3.421e-003 
3.641e-003 3.148e+007 2.632e+013 1.000e+002 8.620e-004 3.423e-003 
3.642e-003 3.170e+007 2.626e+013 1.000e+002 3.511e-003 3.422e-003 
3.643e-003 3.183e+007 2.627e+013 1.000e+002 5.870e-003 3.422e-003 
3.644e-003 3.186e+007 2.631e+013 1.000e+002 3.422e-003 3.423e-003 
3.645e-003 3.195e+007 2.631e+013 1.000e+002 5.763e-003 3.423e-003 
3.646e-003 3.213e+007 2.638e+013 1.000e+002 8.944e-003 3.423e-003 
3.647e-003 3.220e+007 2.630e+013 1.000e+002 4.755e-003 3.424e-003 
3.648e-003 3.233e+007 2.628e+013 1.000e+002 7.186e-003 3.424e-003 
3.649e-003 3.245e+007 2.628e+013 1.000e+002 2.766e-004 3.424e-003 
3.650e-003 3.257e+007 2.633e+013 1.000e+002 8.041e-003 3.424e-003 
3.651e-003 3.266e+007 2.634e+013 1.000e+002 3.668e-003 3.424e-003 
3.652e-003 3.272e+007 2.637e+013 1.000e+002 8.934e-003 3.425e-003 
3.653e-003 3.286e+007 2.636e+013 1.000e+002 3.120e-003 3.425e-003 
3.654e-003 3.297e+007 2.636e+013 1.000e+002 6.601e-003 3.425e-003 
3.655e-003 3.304e+007 2.641e+013 1.000e+002 4.901e-003 3.426e-003 
3.656e-003 3.313e+007 2.642e+013 1.000e+002 4.347e-003 3.426e-003 
3.657e-003 3.322e+007 2.634e+013 1.000e+002 2.852e-003 3.426e-003 
3.658e-003 3.330e+007 2.637e+013 1.000e+002 6.761e-005 3.427e-003 
3.659e-003 3.345e+007 2.638e+013 1.000e+002 5.972e-003 3.427e-003 
3.660e-003 3.365e+007 2.637e+013 1.000e+002 7.828e-003 3.426e-003 
3.661e-003 3.380e+007 2.640e+013 1.000e+002 4.829e-003 3.426e-003 
3.662e-003 3.403e+007 2.641e+013 1.000e+002 3.394e-003 3.426e-003 
3.663e-003 3.421e+007 2.640e+013 1.000e+002 4.905e-003 3.426e-003 
3.664e-003 3.431e+007 2.640e+013 1.000e+002 4.223e-003 3.426e-003 
3.665e-003 3.459e+007 2.638e+013 1.000e+002 6.171e-003 3.425e-003 
3.666e-003 3.477e+007 2.641e+013 1.000e+002 2.420e-003 3.425e-003 
3.667e-003 3.483e+007 2.638e+013 1.000e+002 4.841e-003 3.425e-003 
3.668e-003 3.498e+007 2.645e+013 1.000e+002 7.209e-004 3.425e-003 
3.669e-003 3.519e+007 2.642e+013 1.000e+002 3.049e-003 3.425e-003 
3.670e-003 3.532e+007 2.648e+013 1.000e+002 4.727e-003 3.425e-003 
3.671e-003 3.546e+007 2.645e+013 1.000e+002 3.172e-003 3.425e-003 
3.672e-003 3.559e+007 2.642e+013 1.000e+002 5.579e-003 3.425e-003 
3.673e-003 3.587e+007 2.633e+013 1.000e+002 3.892e-003 3.424e-003 
3.674e-003 3.604e+007 2.631e+013 1.000e+002 7.359e-003 3.424e-003 
3.675e-003 3.623e+007 2.631e+013 1.000e+002 2.793e-003 3.424e-003 
3.676e-003 3.644e+007 2.632e+013 1.000e+002 6.787e-003 3.423e-003 
3.677e-003 3.670e+007 2.627e+013 1.000e+002 6.092e-003 3.422e-003 
3.678e-003 3.679e+007 2.624e+013 1.000e+002 3.543e-003 3.423e-003 
3.679e-003 3.690e+007 2.632e+013 1.000e+002 4.970e-003 3.423e-003 
3.680e-003 3.710e+007 2.633e+013 1.000e+002 3.093e-003 3.423e-003 
3.681e-003 3.723e+007 2.641e+013 1.000e+002 5.216e-003 3.423e-003 
3.682e-003 3.746e+007 2.632e+013 1.000e+002 7.064e-003 3.422e-003 
3.683e-003 3.764e+007 2.633e+013 1.000e+002 3.505e-003 3.422e-003 
3.684e-003 3.775e+007 2.631e+013 1.000e+002 9.203e-003 3.422e-003 
3.685e-003 3.799e+007 2.630e+013 1.000e+002 5.539e-003 3.422e-003 
3.686e-003 3.794e+007 2.629e+013 1.000e+002 6.486e-003 3.423e-003 
3.687e-003 3.777e+007 2.627e+013 1.000e+002 2.063e-003 3.425e-003 
3.688e-003 3.780e+007 2.638e+013 1.000e+002 7.052e-003 3.426e-003 
3.689e-003 3.765e+007 2.637e+013 1.000e+002 5.349e-003 3.428e-003 
3.690e-003 3.749e+007 2.638e+013 1.000e+002 6.417e-003 3.430e-003 
3.691e-003 3.733e+007 2.640e+013 1.000e+002 7.418e-004 3.432e-003 
3.692e-003 3.721e+007 2.661e+013 1.000e+002 6.744e-003 3.434e-003 
3.693e-003 3.739e+007 2.648e+013 1.000e+002 6.736e-003 3.434e-003 
3.694e-003 3.748e+007 2.647e+013 1.000e+002 7.616e-003 3.434e-003 
3.695e-003 3.765e+007 2.653e+013 1.000e+002 7.817e-003 3.434e-003 
3.696e-003 3.783e+007 2.658e+013 1.000e+002 3.853e-003 3.434e-003 
3.697e-003 3.799e+007 2.658e+013 1.000e+002 5.913e-003 3.434e-003 
3.698e-003 3.818e+007 2.658e+013 1.000e+002 8.113e-003 3.433e-003 
3.699e-003 3.836e+007 2.658e+013 1.000e+002 4.575e-003 3.433e-003 
3.700e-003 3.855e+007 2.652e+013 1.000e+002 5.285e-003 3.433e-003 
3.701e-003 3.874e+007 2.656e+013 1.000e+002 1.006e-002 3.432e-003 
3.702e-003 3.894e+007 2.655e+013 1.000e+002 9.061e-003 3.432e-003 
3.703e-003 3.912e+007 2.657e+013 1.000e+002 1.083e-002 3.432e-003 
3.704e-003 3.919e+007 2.659e+013 1.000e+002 1.167e-002 3.432e-003 
3.705e-003 3.803e+007 2.650e+013 1.000e+002 1.128e-002 3.441e-003 
3.706e-003 3.228e+007 2.636e+013 1.000e+002 1.338e-002 3.482e-003 
3.707e-003 2.717e+007 2.634e+013 1.000e+002 6.606e-003 3.518e-003 
3.708e-003 2.563e+007 2.601e+013 1.000e+002 4.105e-003 3.530e-003 
3.709e-003 2.588e+007 2.591e+013 1.000e+002 5.727e-004 3.529e-003 
3.710e-003 2.602e+007 2.592e+013 1.000e+002 2.546e-003 3.529e-003 
3.711e-003 2.622e+007 2.593e+013 1.000e+002 4.235e-003 3.529e-003 
3.712e-003 2.638e+007 2.592e+013 1.000e+002 4.660e-003 3.529e-003 
3.713e-003 2.654e+007 2.591e+013 1.000e+002 4.854e-003 3.529e-003 
3.714e-003 2.667e+007 2.589e+013 1.000e+002 3.904e-003 3.529e-003 
3.715e-003 2.678e+007 2.589e+013 1.000e+002 3.477e-003 3.529e-003 
3.716e-003 2.690e+007 2.592e+013 1.000e+002 3.917e-003 3.529e-003 
3.717e-003 2.702e+007 2.591e+013 1.000e+002 3.578e-003 3.529e-003 
3.718e-003 2.714e+007 2.592e+013 1.000e+002 3.576e-003 3.530e-003 
3.719e-003 2.727e+007 2.592e+013 1.000e+002 4.058e-003 3.530e-003 
3.720e-003 2.739e+007 2.592e+013 1.000e+002 3.421e-003 3.530e-003 
3.721e-003 2.754e+007 2.592e+013 1.000e+002 4.202e-003 3.530e-003 
3.722e-003 2.765e+007 2.591e+013 1.000e+002 3.807e-003 3.530e-003 
3.723e-003 2.779e+007 2.593e+013 1.000e+002 4.431e-003 3.530e-003 
3.724e-003 2.793e+007 2.594e+013 1.000e+002 2.365e-003 3.530e-003 
3.725e-003 2.806e+007 2.592e+013 1.000e+002 2.241e-003 3.530e-003 
3.726e-003 2.818e+007 2.593e+013 1.000e+002 4.814e-003 3.530e-003 
3.727e-003 2.831e+007 2.594e+013 1.000e+002 2.426e-003 3.531e-003 
3.728e-003 2.843e+007 2.594e+013 1.000e+002 2.718e-003 3.531e-003 
