# Supplementary material for: Strain rate dependency of dislocation plasticity
Source: Nat Commun. 2021 Mar 23;12:1845. doi: 10.1038/s41467-021-21939-1 (PMC7988163; doi:10.1038/s41467-021-21939-1)
Supplement: Supplementary file 3 — Supplementary Data 1 [file 41467_2021_21939_MOESM3_ESM.zip › Supplementary Data 1/DDDSimulationSet1/StrainRate=1e2s-1/InitialDislocationDensity=4.1e12m-2.dat]

#strain(1), stress(Pa), dislocation density(m-2), strain rate(s-1), mean dislocation velocity(km/s), plastic strain(1)
9.990e-007 1.233e+005 4.037e+012 1.000e+002 2.750e-003 1.451e-007 
1.999e-006 2.421e+005 4.036e+012 1.000e+002 1.669e-002 3.236e-007 
2.999e-006 3.492e+005 4.036e+012 1.000e+002 7.924e-003 5.829e-007 
3.999e-006 4.554e+005 4.036e+012 1.000e+002 4.072e-003 8.483e-007 
4.999e-006 5.557e+005 4.037e+012 1.000e+002 1.694e-003 1.155e-006 
5.999e-006 6.682e+005 4.037e+012 1.000e+002 2.591e-002 1.376e-006 
6.999e-006 7.771e+005 4.036e+012 1.000e+002 1.214e-002 1.623e-006 
7.999e-006 8.854e+005 4.037e+012 1.000e+002 1.906e-002 1.874e-006 
8.999e-006 1.001e+006 4.038e+012 1.000e+002 3.682e-003 2.072e-006 
9.999e-006 1.106e+006 4.038e+012 1.000e+002 2.375e-002 2.349e-006 
1.100e-005 1.211e+006 4.038e+012 1.000e+002 1.447e-002 2.625e-006 
1.200e-005 1.319e+006 4.038e+012 1.000e+002 1.133e-003 2.872e-006 
1.300e-005 1.429e+006 4.037e+012 1.000e+002 1.370e-002 3.112e-006 
1.400e-005 1.535e+006 4.038e+012 1.000e+002 1.456e-002 3.379e-006 
1.500e-005 1.643e+006 4.038e+012 1.000e+002 6.955e-003 3.636e-006 
1.600e-005 1.745e+006 4.037e+012 1.000e+002 1.061e-002 3.927e-006 
1.700e-005 1.855e+006 4.038e+012 1.000e+002 8.548e-003 4.171e-006 
1.800e-005 1.962e+006 4.038e+012 1.000e+002 2.898e-002 4.430e-006 
1.900e-005 2.065e+006 4.038e+012 1.000e+002 2.209e-002 4.714e-006 
2.000e-005 2.185e+006 4.039e+012 1.000e+002 1.835e-002 4.884e-006 
2.100e-005 2.288e+006 4.039e+012 1.000e+002 1.216e-004 5.171e-006 
2.200e-005 2.397e+006 4.039e+012 1.000e+002 1.783e-002 5.419e-006 
2.300e-005 2.509e+006 4.040e+012 1.000e+002 1.980e-003 5.648e-006 
2.400e-005 2.622e+006 4.039e+012 1.000e+002 5.653e-003 5.862e-006 
2.500e-005 2.733e+006 4.040e+012 1.000e+002 9.760e-003 6.095e-006 
2.600e-005 2.844e+006 4.040e+012 1.000e+002 7.611e-003 6.328e-006 
2.700e-005 2.947e+006 4.040e+012 1.000e+002 2.330e-003 6.617e-006 
2.800e-005 3.048e+006 4.040e+012 1.000e+002 3.345e-003 6.917e-006 
2.900e-005 3.142e+006 4.040e+012 1.000e+002 1.372e-002 7.268e-006 
3.000e-005 3.243e+006 4.041e+012 1.000e+002 8.618e-003 7.567e-006 
3.100e-005 3.347e+006 4.041e+012 1.000e+002 1.103e-002 7.848e-006 
3.200e-005 3.451e+006 4.041e+012 1.000e+002 6.011e-003 8.131e-006 
3.300e-005 3.548e+006 4.042e+012 1.000e+002 4.416e-004 8.460e-006 
3.400e-005 3.638e+006 4.041e+012 1.000e+002 7.552e-003 8.836e-006 
3.500e-005 3.748e+006 4.042e+012 1.000e+002 2.603e-002 9.075e-006 
3.600e-005 3.843e+006 4.042e+012 1.000e+002 9.441e-003 9.420e-006 
3.700e-005 3.941e+006 4.043e+012 1.000e+002 6.561e-003 9.740e-006 
3.800e-005 4.043e+006 4.043e+012 1.000e+002 3.677e-003 1.004e-005 
3.900e-005 4.133e+006 4.044e+012 1.000e+002 2.943e-003 1.041e-005 
4.000e-005 4.232e+006 4.043e+012 1.000e+002 1.470e-002 1.073e-005 
4.100e-005 4.339e+006 4.044e+012 1.000e+002 2.929e-003 1.099e-005 
4.200e-005 4.423e+006 4.044e+012 1.000e+002 3.866e-003 1.141e-005 
4.300e-005 4.515e+006 4.044e+012 1.000e+002 6.965e-003 1.177e-005 
4.400e-005 4.602e+006 4.045e+012 1.000e+002 2.312e-004 1.217e-005 
4.500e-005 4.601e+006 4.042e+012 1.000e+002 1.757e-002 1.317e-005 
4.600e-005 4.663e+006 4.042e+012 1.000e+002 6.125e-004 1.375e-005 
4.700e-005 4.728e+006 4.043e+012 1.000e+002 1.705e-002 1.430e-005 
4.800e-005 4.795e+006 4.044e+012 1.000e+002 5.344e-004 1.483e-005 
4.900e-005 4.844e+006 4.044e+012 1.000e+002 6.322e-003 1.549e-005 
5.000e-005 4.893e+006 4.046e+012 1.000e+002 1.812e-002 1.615e-005 
5.100e-005 4.939e+006 4.047e+012 1.000e+002 1.247e-002 1.684e-005 
5.200e-005 4.951e+006 4.050e+012 1.000e+002 1.735e-002 1.776e-005 
5.300e-005 5.003e+006 4.052e+012 1.000e+002 4.805e-003 1.840e-005 
5.400e-005 5.072e+006 4.054e+012 1.000e+002 1.493e-002 1.891e-005 
5.500e-005 5.144e+006 4.055e+012 1.000e+002 9.693e-003 1.942e-005 
5.600e-005 5.231e+006 4.056e+012 1.000e+002 9.651e-003 1.982e-005 
5.700e-005 5.329e+006 4.056e+012 1.000e+002 6.977e-003 2.014e-005 
5.800e-005 5.414e+006 4.057e+012 1.000e+002 7.315e-003 2.055e-005 
5.900e-005 5.509e+006 4.057e+012 1.000e+002 6.097e-005 2.089e-005 
6.000e-005 5.598e+006 4.058e+012 1.000e+002 3.012e-002 2.128e-005 
6.100e-005 5.689e+006 4.059e+012 1.000e+002 1.297e-002 2.165e-005 
6.200e-005 5.781e+006 4.060e+012 1.000e+002 1.614e-002 2.202e-005 
6.300e-005 5.654e+006 4.068e+012 1.000e+002 8.531e-003 2.389e-005 
6.400e-005 5.672e+006 4.053e+012 1.000e+002 1.438e-003 2.477e-005 
6.500e-005 5.715e+006 4.053e+012 1.000e+002 7.593e-004 2.547e-005 
6.600e-005 5.804e+006 4.053e+012 1.000e+002 1.709e-002 2.585e-005 
6.700e-005 5.903e+006 4.052e+012 1.000e+002 1.007e-002 2.617e-005 
6.800e-005 5.980e+006 4.052e+012 1.000e+002 6.972e-003 2.664e-005 
6.900e-005 6.061e+006 4.053e+012 1.000e+002 3.428e-003 2.707e-005 
7.000e-005 6.162e+006 4.053e+012 1.000e+002 1.829e-002 2.738e-005 
7.100e-005 6.242e+006 4.055e+012 1.000e+002 6.754e-003 2.783e-005 
7.200e-005 6.329e+006 4.055e+012 1.000e+002 1.450e-002 2.822e-005 
7.300e-005 6.414e+006 4.056e+012 1.000e+002 1.135e-002 2.863e-005 
7.400e-005 6.507e+006 4.057e+012 1.000e+002 4.237e-003 2.899e-005 
7.500e-005 6.592e+006 4.058e+012 1.000e+002 2.415e-003 2.941e-005 
7.600e-005 6.675e+006 4.059e+012 1.000e+002 1.917e-002 2.983e-005 
7.700e-005 6.769e+006 4.060e+012 1.000e+002 8.669e-003 3.018e-005 
7.800e-005 6.859e+006 4.060e+012 1.000e+002 1.657e-002 3.056e-005 
7.900e-005 6.937e+006 4.060e+012 1.000e+002 5.661e-003 3.102e-005 
8.000e-005 7.034e+006 4.062e+012 1.000e+002 2.103e-002 3.135e-005 
8.100e-005 7.118e+006 4.062e+012 1.000e+002 1.633e-002 3.177e-005 
8.200e-005 7.201e+006 4.062e+012 1.000e+002 3.600e-002 3.219e-005 
8.300e-005 7.292e+006 4.063e+012 1.000e+002 2.523e-002 3.256e-005 
8.400e-005 7.363e+006 4.064e+012 1.000e+002 1.728e-002 3.307e-005 
8.500e-005 7.454e+006 4.065e+012 1.000e+002 8.798e-003 3.344e-005 
8.600e-005 7.540e+006 4.066e+012 1.000e+002 1.949e-002 3.385e-005 
8.700e-005 7.619e+006 4.067e+012 1.000e+002 1.160e-002 3.430e-005 
8.800e-005 7.680e+006 4.068e+012 1.000e+002 3.168e-002 3.488e-005 
8.900e-005 7.761e+006 4.069e+012 1.000e+002 1.706e-002 3.532e-005 
9.000e-005 7.819e+006 4.071e+012 1.000e+002 1.156e-002 3.591e-005 
9.100e-005 7.870e+006 4.072e+012 1.000e+002 4.913e-003 3.656e-005 
9.200e-005 7.893e+006 4.074e+012 1.000e+002 3.164e-003 3.741e-005 
9.300e-005 7.904e+006 4.077e+012 1.000e+002 2.224e-002 3.833e-005 
9.400e-005 7.889e+006 4.081e+012 1.000e+002 8.096e-003 3.943e-005 
9.500e-005 7.871e+006 4.076e+012 1.000e+002 2.026e-003 4.056e-005 
9.600e-005 7.888e+006 4.078e+012 1.000e+002 1.648e-003 4.144e-005 
9.700e-005 7.933e+006 4.082e+012 1.000e+002 2.340e-002 4.213e-005 
9.800e-005 7.987e+006 4.083e+012 1.000e+002 2.256e-002 4.276e-005 
9.900e-005 8.032e+006 4.083e+012 1.000e+002 4.050e-003 4.345e-005 
1.000e-004 8.083e+006 4.084e+012 1.000e+002 1.266e-002 4.409e-005 
1.010e-004 7.947e+006 4.067e+012 1.000e+002 2.814e-002 4.603e-005 
1.020e-004 7.531e+006 4.063e+012 1.000e+002 7.349e-003 4.991e-005 
1.030e-004 7.193e+006 4.047e+012 1.000e+002 4.332e-002 5.325e-005 
1.040e-004 7.144e+006 4.048e+012 1.000e+002 6.543e-003 5.458e-005 
1.050e-004 7.189e+006 4.050e+012 1.000e+002 1.042e-002 5.528e-005 
1.060e-004 7.241e+006 4.044e+012 1.000e+002 1.982e-002 5.592e-005 
1.070e-004 7.306e+006 4.046e+012 1.000e+002 1.086e-002 5.647e-005 
1.080e-004 7.404e+006 4.048e+012 1.000e+002 7.345e-003 5.679e-005 
1.090e-004 7.518e+006 4.049e+012 1.000e+002 1.813e-003 5.700e-005 
1.100e-004 7.630e+006 4.049e+012 1.000e+002 9.740e-003 5.722e-005 
1.110e-004 7.753e+006 4.049e+012 1.000e+002 2.435e-002 5.738e-005 
1.120e-004 7.867e+006 4.049e+012 1.000e+002 1.182e-002 5.759e-005 
1.130e-004 7.995e+006 4.050e+012 1.000e+002 1.309e-002 5.770e-005 
1.140e-004 8.107e+006 4.050e+012 1.000e+002 1.920e-002 5.792e-005 
1.150e-004 8.230e+006 4.051e+012 1.000e+002 3.298e-003 5.807e-005 
1.160e-004 8.353e+006 4.051e+012 1.000e+002 3.388e-002 5.822e-005 
1.170e-004 8.469e+006 4.051e+012 1.000e+002 2.165e-002 5.842e-005 
1.180e-004 8.586e+006 4.052e+012 1.000e+002 1.832e-003 5.861e-005 
1.190e-004 8.713e+006 4.052e+012 1.000e+002 3.422e-002 5.873e-005 
1.200e-004 8.818e+006 4.053e+012 1.000e+002 2.218e-002 5.901e-005 
1.210e-004 8.936e+006 4.054e+012 1.000e+002 2.023e-002 5.919e-005 
1.220e-004 9.049e+006 4.054e+012 1.000e+002 9.264e-003 5.941e-005 
1.230e-004 9.148e+006 4.055e+012 1.000e+002 1.284e-002 5.972e-005 
1.240e-004 9.248e+006 4.056e+012 1.000e+002 2.726e-002 6.003e-005 
1.250e-004 9.339e+006 4.059e+012 1.000e+002 3.047e-005 6.040e-005 
1.260e-004 9.444e+006 4.060e+012 1.000e+002 2.077e-002 6.068e-005 
1.270e-004 9.559e+006 4.061e+012 1.000e+002 3.147e-003 6.088e-005 
1.280e-004 9.677e+006 4.061e+012 1.000e+002 1.593e-002 6.106e-005 
1.290e-004 9.798e+006 4.063e+012 1.000e+002 2.653e-002 6.123e-005 
1.300e-004 9.914e+006 4.055e+012 1.000e+002 1.546e-002 6.142e-005 
1.310e-004 9.857e+006 4.053e+012 1.000e+002 1.898e-002 6.282e-005 
1.320e-004 9.772e+006 4.054e+012 1.000e+002 3.006e-003 6.441e-005 
1.330e-004 9.764e+006 4.056e+012 1.000e+002 1.171e-002 6.546e-005 
1.340e-004 9.805e+006 4.060e+012 1.000e+002 3.297e-003 6.618e-005 
1.350e-004 9.895e+006 4.062e+012 1.000e+002 3.146e-002 6.656e-005 
1.360e-004 9.989e+006 4.063e+012 1.000e+002 6.109e-003 6.691e-005 
1.370e-004 1.008e+007 4.065e+012 1.000e+002 3.245e-002 6.724e-005 
1.380e-004 1.014e+007 4.064e+012 1.000e+002 9.709e-003 6.786e-005 
1.390e-004 1.018e+007 4.067e+012 1.000e+002 4.013e-002 6.857e-005 
1.400e-004 1.021e+007 4.069e+012 1.000e+002 4.120e-003 6.939e-005 
1.410e-004 1.026e+007 4.071e+012 1.000e+002 7.376e-003 7.003e-005 
1.420e-004 1.037e+007 4.072e+012 1.000e+002 4.286e-002 7.025e-005 
1.430e-004 1.048e+007 4.072e+012 1.000e+002 1.365e-002 7.049e-005 
1.440e-004 1.060e+007 4.072e+012 1.000e+002 2.155e-002 7.065e-005 
1.450e-004 1.073e+007 4.073e+012 1.000e+002 4.184e-003 7.080e-005 
1.460e-004 1.084e+007 4.073e+012 1.000e+002 2.674e-002 7.100e-005 
1.470e-004 1.095e+007 4.073e+012 1.000e+002 2.643e-002 7.126e-005 
1.480e-004 1.106e+007 4.074e+012 1.000e+002 3.694e-002 7.153e-005 
1.490e-004 1.117e+007 4.074e+012 1.000e+002 2.384e-002 7.172e-005 
1.500e-004 1.129e+007 4.076e+012 1.000e+002 1.730e-002 7.193e-005 
1.510e-004 1.141e+007 4.075e+012 1.000e+002 2.534e-002 7.211e-005 
1.520e-004 1.153e+007 4.076e+012 1.000e+002 7.280e-003 7.227e-005 
1.530e-004 1.165e+007 4.076e+012 1.000e+002 1.198e-002 7.245e-005 
1.540e-004 1.176e+007 4.076e+012 1.000e+002 3.499e-002 7.267e-005 
1.550e-004 1.188e+007 4.077e+012 1.000e+002 4.214e-002 7.281e-005 
1.560e-004 1.200e+007 4.078e+012 1.000e+002 2.963e-003 7.303e-005 
1.570e-004 1.211e+007 4.077e+012 1.000e+002 3.743e-003 7.324e-005 
1.580e-004 1.223e+007 4.078e+012 1.000e+002 2.684e-002 7.342e-005 
1.590e-004 1.233e+007 4.078e+012 1.000e+002 2.313e-003 7.371e-005 
1.600e-004 1.245e+007 4.079e+012 1.000e+002 1.012e-002 7.391e-005 
1.610e-004 1.256e+007 4.079e+012 1.000e+002 3.589e-002 7.410e-005 
1.620e-004 1.269e+007 4.080e+012 1.000e+002 3.721e-002 7.423e-005 
1.630e-004 1.279e+007 4.080e+012 1.000e+002 2.793e-002 7.452e-005 
1.640e-004 1.289e+007 4.081e+012 1.000e+002 1.229e-002 7.481e-005 
1.650e-004 1.301e+007 4.082e+012 1.000e+002 4.266e-003 7.503e-005 
1.660e-004 1.312e+007 4.082e+012 1.000e+002 1.747e-002 7.523e-005 
1.670e-004 1.324e+007 4.083e+012 1.000e+002 4.005e-002 7.541e-005 
1.680e-004 1.335e+007 4.082e+012 1.000e+002 6.277e-003 7.566e-005 
1.690e-004 1.347e+007 4.082e+012 1.000e+002 2.886e-002 7.581e-005 
1.700e-004 1.359e+007 4.082e+012 1.000e+002 4.261e-002 7.599e-005 
1.710e-004 1.353e+007 4.071e+012 1.000e+002 2.797e-002 7.739e-005 
1.720e-004 1.354e+007 4.075e+012 1.000e+002 6.685e-004 7.834e-005 
1.730e-004 1.362e+007 4.077e+012 1.000e+002 2.565e-003 7.877e-005 
1.740e-004 1.373e+007 4.078e+012 1.000e+002 3.185e-003 7.902e-005 
1.750e-004 1.383e+007 4.080e+012 1.000e+002 7.237e-004 7.931e-005 
1.760e-004 1.395e+007 4.080e+012 1.000e+002 2.588e-002 7.949e-005 
1.770e-004 1.406e+007 4.082e+012 1.000e+002 1.577e-002 7.972e-005 
1.780e-004 1.418e+007 4.083e+012 1.000e+002 7.521e-004 7.994e-005 
1.790e-004 1.428e+007 4.083e+012 1.000e+002 4.915e-003 8.020e-005 
1.800e-004 1.439e+007 4.085e+012 1.000e+002 8.823e-003 8.048e-005 
1.810e-004 1.441e+007 4.087e+012 1.000e+002 6.259e-003 8.134e-005 
1.820e-004 1.451e+007 4.088e+012 1.000e+002 7.513e-003 8.164e-005 
1.830e-004 1.461e+007 4.089e+012 1.000e+002 2.008e-002 8.194e-005 
1.840e-004 1.472e+007 4.090e+012 1.000e+002 2.996e-002 8.215e-005 
1.850e-004 1.484e+007 4.090e+012 1.000e+002 2.001e-002 8.238e-005 
1.860e-004 1.494e+007 4.091e+012 1.000e+002 2.810e-002 8.264e-005 
1.870e-004 1.505e+007 4.092e+012 1.000e+002 1.894e-002 8.289e-005 
1.880e-004 1.516e+007 4.094e+012 1.000e+002 3.799e-002 8.317e-005 
1.890e-004 1.524e+007 4.096e+012 1.000e+002 1.182e-003 8.358e-005 
1.900e-004 1.534e+007 4.097e+012 1.000e+002 1.374e-002 8.387e-005 
1.910e-004 1.545e+007 4.096e+012 1.000e+002 3.116e-002 8.411e-005 
1.920e-004 1.557e+007 4.097e+012 1.000e+002 3.342e-003 8.433e-005 
1.930e-004 1.567e+007 4.097e+012 1.000e+002 1.317e-002 8.464e-005 
1.940e-004 1.577e+007 4.098e+012 1.000e+002 1.161e-002 8.492e-005 
1.950e-004 1.588e+007 4.098e+012 1.000e+002 1.770e-002 8.519e-005 
1.960e-004 1.598e+007 4.100e+012 1.000e+002 4.890e-003 8.549e-005 
1.970e-004 1.608e+007 4.101e+012 1.000e+002 3.258e-002 8.575e-005 
1.980e-004 1.619e+007 4.102e+012 1.000e+002 2.530e-002 8.602e-005 
1.990e-004 1.609e+007 4.102e+012 1.000e+002 2.529e-002 8.768e-005 
2.000e-004 1.606e+007 4.105e+012 1.000e+002 1.043e-002 8.892e-005 
2.010e-004 1.602e+007 4.108e+012 1.000e+002 7.057e-003 9.021e-005 
2.020e-004 1.594e+007 4.114e+012 1.000e+002 2.179e-002 9.177e-005 
2.030e-004 1.592e+007 4.118e+012 1.000e+002 2.615e-002 9.287e-005 
2.040e-004 1.597e+007 4.117e+012 1.000e+002 2.444e-002 9.356e-005 
2.050e-004 1.606e+007 4.111e+012 1.000e+002 1.415e-002 9.394e-005 
2.060e-004 1.610e+007 4.104e+012 1.000e+002 3.648e-002 9.462e-005 
2.070e-004 1.578e+007 4.107e+012 1.000e+002 2.705e-002 9.786e-005 
2.080e-004 1.539e+007 4.088e+012 1.000e+002 1.728e-002 1.016e-004 
2.090e-004 1.522e+007 4.086e+012 1.000e+002 2.547e-002 1.037e-004 
2.100e-004 1.513e+007 4.090e+012 1.000e+002 7.208e-003 1.053e-004 
2.110e-004 1.517e+007 4.092e+012 1.000e+002 1.903e-002 1.060e-004 
2.120e-004 1.508e+007 4.089e+012 1.000e+002 1.334e-002 1.077e-004 
2.130e-004 1.503e+007 4.087e+012 1.000e+002 1.691e-002 1.090e-004 
2.140e-004 1.499e+007 4.085e+012 1.000e+002 6.439e-004 1.103e-004 
2.150e-004 1.497e+007 4.087e+012 1.000e+002 3.094e-002 1.115e-004 
2.160e-004 1.494e+007 4.089e+012 1.000e+002 1.833e-002 1.126e-004 
2.170e-004 1.476e+007 4.091e+012 1.000e+002 3.057e-002 1.149e-004 
2.180e-004 1.426e+007 4.066e+012 1.000e+002 1.560e-002 1.194e-004 
2.190e-004 1.371e+007 4.045e+012 1.000e+002 1.374e-002 1.241e-004 
2.200e-004 1.334e+007 4.038e+012 1.000e+002 2.750e-002 1.277e-004 
2.210e-004 1.295e+007 4.038e+012 1.000e+002 1.167e-002 1.315e-004 
2.220e-004 1.241e+007 4.044e+012 1.000e+002 4.013e-003 1.362e-004 
2.230e-004 1.175e+007 4.037e+012 1.000e+002 2.578e-002 1.417e-004 
2.240e-004 1.124e+007 4.034e+012 1.000e+002 2.613e-002 1.463e-004 
2.250e-004 1.072e+007 4.024e+012 1.000e+002 4.419e-003 1.509e-004 
2.260e-004 1.040e+007 4.029e+012 1.000e+002 1.207e-002 1.541e-004 
2.270e-004 1.012e+007 4.013e+012 1.000e+002 8.281e-003 1.570e-004 
2.280e-004 9.700e+006 4.009e+012 1.000e+002 1.596e-002 1.609e-004 
2.290e-004 9.480e+006 4.017e+012 1.000e+002 9.758e-004 1.634e-004 
2.300e-004 9.225e+006 4.023e+012 1.000e+002 3.329e-003 1.662e-004 
2.310e-004 8.264e+006 4.034e+012 1.000e+002 5.833e-004 1.738e-004 
2.320e-004 7.847e+006 4.040e+012 1.000e+002 9.385e-003 1.777e-004 
2.330e-004 7.739e+006 4.032e+012 1.000e+002 2.759e-003 1.795e-004 
2.340e-004 7.681e+006 4.009e+012 1.000e+002 2.251e-002 1.809e-004 
2.350e-004 7.617e+006 4.012e+012 1.000e+002 9.003e-003 1.823e-004 
2.360e-004 7.694e+006 4.013e+012 1.000e+002 5.079e-003 1.828e-004 
2.370e-004 7.776e+006 4.015e+012 1.000e+002 1.354e-002 1.832e-004 
2.380e-004 7.880e+006 4.016e+012 1.000e+002 1.445e-002 1.835e-004 
2.390e-004 8.004e+006 4.016e+012 1.000e+002 4.116e-004 1.836e-004 
2.400e-004 8.119e+006 4.017e+012 1.000e+002 7.537e-003 1.838e-004 
2.410e-004 8.233e+006 4.016e+012 1.000e+002 1.112e-002 1.841e-004 
2.420e-004 8.363e+006 4.016e+012 1.000e+002 1.234e-002 1.842e-004 
2.430e-004 8.470e+006 4.015e+012 1.000e+002 3.512e-003 1.844e-004 
2.440e-004 8.586e+006 4.017e+012 1.000e+002 4.431e-003 1.846e-004 
2.450e-004 8.702e+006 4.017e+012 1.000e+002 2.201e-002 1.848e-004 
2.460e-004 8.819e+006 4.018e+012 1.000e+002 4.936e-003 1.850e-004 
2.470e-004 8.929e+006 4.017e+012 1.000e+002 2.757e-003 1.852e-004 
2.480e-004 9.051e+006 4.018e+012 1.000e+002 8.606e-003 1.854e-004 
2.490e-004 9.178e+006 4.018e+012 1.000e+002 3.170e-003 1.855e-004 
2.500e-004 9.301e+006 4.019e+012 1.000e+002 3.706e-002 1.857e-004 
2.510e-004 9.433e+006 4.019e+012 1.000e+002 1.097e-002 1.858e-004 
2.520e-004 9.551e+006 4.019e+012 1.000e+002 9.465e-003 1.859e-004 
2.530e-004 9.680e+006 4.019e+012 1.000e+002 1.805e-002 1.860e-004 
2.540e-004 9.793e+006 4.020e+012 1.000e+002 9.670e-004 1.863e-004 
2.550e-004 9.925e+006 4.021e+012 1.000e+002 9.784e-003 1.864e-004 
2.560e-004 1.005e+007 4.022e+012 1.000e+002 1.393e-002 1.865e-004 
2.570e-004 1.016e+007 4.022e+012 1.000e+002 3.674e-003 1.867e-004 
2.580e-004 1.029e+007 4.022e+012 1.000e+002 2.676e-002 1.869e-004 
2.590e-004 1.041e+007 4.022e+012 1.000e+002 6.699e-003 1.870e-004 
2.600e-004 1.053e+007 4.023e+012 1.000e+002 3.436e-003 1.872e-004 
2.610e-004 1.064e+007 4.022e+012 1.000e+002 2.294e-002 1.874e-004 
2.620e-004 1.074e+007 4.024e+012 1.000e+002 1.151e-002 1.877e-004 
2.630e-004 1.079e+007 4.024e+012 1.000e+002 1.342e-002 1.884e-004 
2.640e-004 1.088e+007 4.026e+012 1.000e+002 2.437e-003 1.888e-004 
2.650e-004 1.100e+007 4.026e+012 1.000e+002 7.083e-003 1.889e-004 
2.660e-004 1.112e+007 4.027e+012 1.000e+002 8.036e-003 1.891e-004 
2.670e-004 1.124e+007 4.028e+012 1.000e+002 2.290e-002 1.893e-004 
2.680e-004 1.136e+007 4.029e+012 1.000e+002 7.018e-004 1.894e-004 
2.690e-004 1.150e+007 4.030e+012 1.000e+002 1.347e-002 1.895e-004 
2.700e-004 1.161e+007 4.029e+012 1.000e+002 1.597e-002 1.897e-004 
2.710e-004 1.173e+007 4.030e+012 1.000e+002 1.724e-002 1.899e-004 
2.720e-004 1.186e+007 4.031e+012 1.000e+002 4.661e-003 1.900e-004 
2.730e-004 1.198e+007 4.031e+012 1.000e+002 5.422e-002 1.902e-004 
2.740e-004 1.210e+007 4.032e+012 1.000e+002 4.503e-003 1.903e-004 
2.750e-004 1.221e+007 4.033e+012 1.000e+002 2.539e-003 1.905e-004 
2.760e-004 1.233e+007 4.033e+012 1.000e+002 1.193e-002 1.907e-004 
2.770e-004 1.244e+007 4.033e+012 1.000e+002 3.358e-003 1.910e-004 
2.780e-004 1.253e+007 4.034e+012 1.000e+002 9.422e-003 1.913e-004 
2.790e-004 1.265e+007 4.035e+012 1.000e+002 2.153e-003 1.915e-004 
2.800e-004 1.276e+007 4.035e+012 1.000e+002 7.374e-003 1.917e-004 
2.810e-004 1.289e+007 4.036e+012 1.000e+002 2.096e-002 1.919e-004 
2.820e-004 1.300e+007 4.037e+012 1.000e+002 6.520e-003 1.921e-004 
2.830e-004 1.313e+007 4.037e+012 1.000e+002 1.236e-002 1.922e-004 
2.840e-004 1.324e+007 4.037e+012 1.000e+002 1.313e-002 1.924e-004 
2.850e-004 1.335e+007 4.038e+012 1.000e+002 1.653e-003 1.927e-004 
2.860e-004 1.347e+007 4.039e+012 1.000e+002 1.371e-002 1.929e-004 
2.870e-004 1.357e+007 4.040e+012 1.000e+002 2.884e-002 1.931e-004 
2.880e-004 1.369e+007 4.040e+012 1.000e+002 1.570e-002 1.933e-004 
2.890e-004 1.380e+007 4.042e+012 1.000e+002 7.296e-004 1.935e-004 
2.900e-004 1.392e+007 4.042e+012 1.000e+002 2.024e-002 1.937e-004 
2.910e-004 1.404e+007 4.044e+012 1.000e+002 2.449e-002 1.939e-004 
2.920e-004 1.415e+007 4.044e+012 1.000e+002 2.583e-002 1.941e-004 
2.930e-004 1.423e+007 4.052e+012 1.000e+002 9.452e-003 1.946e-004 
2.940e-004 1.433e+007 4.054e+012 1.000e+002 1.031e-002 1.949e-004 
2.950e-004 1.444e+007 4.055e+012 1.000e+002 5.254e-003 1.951e-004 
2.960e-004 1.454e+007 4.055e+012 1.000e+002 1.063e-002 1.954e-004 
2.970e-004 1.463e+007 4.057e+012 1.000e+002 8.219e-003 1.958e-004 
2.980e-004 1.474e+007 4.057e+012 1.000e+002 1.645e-002 1.960e-004 
2.990e-004 1.483e+007 4.059e+012 1.000e+002 2.411e-002 1.964e-004 
3.000e-004 1.482e+007 4.061e+012 1.000e+002 1.096e-002 1.975e-004 
3.010e-004 1.466e+007 4.049e+012 1.000e+002 2.402e-002 1.996e-004 
3.020e-004 1.470e+007 4.048e+012 1.000e+002 2.993e-002 2.003e-004 
3.030e-004 1.485e+007 4.052e+012 1.000e+002 5.115e-003 2.003e-004 
3.040e-004 1.497e+007 4.060e+012 1.000e+002 3.580e-002 2.004e-004 
3.050e-004 1.506e+007 4.063e+012 1.000e+002 1.569e-003 2.008e-004 
3.060e-004 1.517e+007 4.046e+012 1.000e+002 2.357e-002 2.011e-004 
3.070e-004 1.526e+007 4.048e+012 1.000e+002 1.516e-002 2.015e-004 
3.080e-004 1.532e+007 4.049e+012 1.000e+002 1.275e-002 2.021e-004 
3.090e-004 1.532e+007 4.054e+012 1.000e+002 2.025e-002 2.030e-004 
3.100e-004 1.537e+007 4.058e+012 1.000e+002 1.080e-003 2.037e-004 
3.110e-004 1.529e+007 4.047e+012 1.000e+002 2.112e-002 2.052e-004 
3.120e-004 1.536e+007 4.050e+012 1.000e+002 7.490e-003 2.058e-004 
3.130e-004 1.544e+007 4.052e+012 1.000e+002 5.886e-003 2.062e-004 
3.140e-004 1.548e+007 4.055e+012 1.000e+002 5.082e-003 2.069e-004 
3.150e-004 1.552e+007 4.058e+012 1.000e+002 1.519e-002 2.077e-004 
3.160e-004 1.562e+007 4.060e+012 1.000e+002 2.017e-002 2.080e-004 
3.170e-004 1.573e+007 4.062e+012 1.000e+002 1.456e-002 2.082e-004 
3.180e-004 1.585e+007 4.061e+012 1.000e+002 1.268e-003 2.084e-004 
3.190e-004 1.597e+007 4.063e+012 1.000e+002 7.365e-003 2.085e-004 
3.200e-004 1.610e+007 4.063e+012 1.000e+002 1.220e-002 2.086e-004 
3.210e-004 1.623e+007 4.065e+012 1.000e+002 4.231e-004 2.087e-004 
3.220e-004 1.635e+007 4.065e+012 1.000e+002 1.876e-003 2.089e-004 
3.230e-004 1.648e+007 4.066e+012 1.000e+002 1.982e-002 2.090e-004 
3.240e-004 1.661e+007 4.064e+012 1.000e+002 7.979e-003 2.091e-004 
3.250e-004 1.673e+007 4.066e+012 1.000e+002 7.884e-003 2.093e-004 
3.260e-004 1.685e+007 4.067e+012 1.000e+002 5.759e-003 2.095e-004 
3.270e-004 1.697e+007 4.067e+012 1.000e+002 7.941e-003 2.096e-004 
3.280e-004 1.710e+007 4.069e+012 1.000e+002 1.873e-002 2.097e-004 
3.290e-004 1.722e+007 4.069e+012 1.000e+002 9.089e-003 2.099e-004 
3.300e-004 1.734e+007 4.070e+012 1.000e+002 4.479e-004 2.101e-004 
3.310e-004 1.747e+007 4.070e+012 1.000e+002 7.771e-003 2.102e-004 
3.320e-004 1.759e+007 4.070e+012 1.000e+002 1.392e-002 2.103e-004 
3.330e-004 1.771e+007 4.070e+012 1.000e+002 1.949e-002 2.105e-004 
3.340e-004 1.783e+007 4.072e+012 1.000e+002 7.984e-003 2.107e-004 
3.350e-004 1.796e+007 4.072e+012 1.000e+002 4.519e-003 2.108e-004 
3.360e-004 1.809e+007 4.073e+012 1.000e+002 1.373e-002 2.109e-004 
3.370e-004 1.821e+007 4.075e+012 1.000e+002 2.150e-002 2.111e-004 
3.380e-004 1.833e+007 4.075e+012 1.000e+002 1.558e-002 2.112e-004 
3.390e-004 1.845e+007 4.076e+012 1.000e+002 1.137e-002 2.114e-004 
3.400e-004 1.859e+007 4.076e+012 1.000e+002 1.153e-002 2.114e-004 
3.410e-004 1.871e+007 4.077e+012 1.000e+002 1.963e-002 2.116e-004 
3.420e-004 1.883e+007 4.077e+012 1.000e+002 1.118e-003 2.117e-004 
3.430e-004 1.897e+007 4.078e+012 1.000e+002 5.000e-003 2.118e-004 
3.440e-004 1.909e+007 4.079e+012 1.000e+002 1.386e-002 2.120e-004 
3.450e-004 1.922e+007 4.080e+012 1.000e+002 1.210e-002 2.120e-004 
3.460e-004 1.936e+007 4.080e+012 1.000e+002 1.792e-002 2.121e-004 
3.470e-004 1.949e+007 4.081e+012 1.000e+002 4.507e-003 2.122e-004 
3.480e-004 1.962e+007 4.082e+012 1.000e+002 9.912e-003 2.123e-004 
3.490e-004 1.974e+007 4.082e+012 1.000e+002 1.190e-002 2.125e-004 
3.500e-004 1.985e+007 4.083e+012 1.000e+002 1.221e-002 2.127e-004 
3.510e-004 1.993e+007 4.082e+012 1.000e+002 1.128e-002 2.131e-004 
3.520e-004 1.988e+007 4.083e+012 1.000e+002 1.484e-002 2.145e-004 
3.530e-004 1.999e+007 4.084e+012 1.000e+002 5.752e-003 2.147e-004 
3.540e-004 2.012e+007 4.086e+012 1.000e+002 1.305e-002 2.149e-004 
3.550e-004 2.023e+007 4.087e+012 1.000e+002 8.226e-003 2.150e-004 
3.560e-004 2.037e+007 4.088e+012 1.000e+002 7.974e-003 2.151e-004 
3.570e-004 2.035e+007 4.092e+012 1.000e+002 1.488e-002 2.162e-004 
3.580e-004 2.001e+007 4.097e+012 1.000e+002 1.290e-002 2.196e-004 
3.590e-004 1.970e+007 4.108e+012 1.000e+002 9.499e-003 2.227e-004 
3.600e-004 1.947e+007 4.117e+012 1.000e+002 1.301e-002 2.254e-004 
3.610e-004 1.969e+007 4.116e+012 1.000e+002 1.339e-003 2.248e-004 
3.620e-004 1.986e+007 4.115e+012 1.000e+002 4.250e-003 2.246e-004 
3.630e-004 2.001e+007 4.127e+012 1.000e+002 1.022e-002 2.246e-004 
3.640e-004 2.012e+007 4.135e+012 1.000e+002 6.416e-003 2.249e-004 
3.650e-004 2.013e+007 4.104e+012 1.000e+002 7.335e-005 2.258e-004 
3.660e-004 2.017e+007 4.106e+012 1.000e+002 1.839e-003 2.265e-004 
3.670e-004 2.024e+007 4.111e+012 1.000e+002 2.470e-002 2.270e-004 
3.680e-004 2.033e+007 4.115e+012 1.000e+002 2.682e-002 2.274e-004 
3.690e-004 2.033e+007 4.101e+012 1.000e+002 4.924e-003 2.284e-004 
3.700e-004 2.045e+007 4.101e+012 1.000e+002 2.611e-003 2.286e-004 
3.710e-004 2.058e+007 4.101e+012 1.000e+002 3.793e-002 2.287e-004 
3.720e-004 2.072e+007 4.095e+012 1.000e+002 1.664e-002 2.287e-004 
3.730e-004 2.080e+007 4.096e+012 1.000e+002 4.037e-004 2.291e-004 
3.740e-004 2.091e+007 4.098e+012 1.000e+002 2.462e-002 2.294e-004 
3.750e-004 2.104e+007 4.099e+012 1.000e+002 1.378e-002 2.295e-004 
3.760e-004 2.115e+007 4.100e+012 1.000e+002 1.734e-002 2.297e-004 
3.770e-004 2.127e+007 4.101e+012 1.000e+002 2.182e-003 2.298e-004 
3.780e-004 2.140e+007 4.102e+012 1.000e+002 1.478e-002 2.300e-004 
3.790e-004 2.152e+007 4.103e+012 1.000e+002 1.785e-002 2.301e-004 
3.800e-004 2.164e+007 4.104e+012 1.000e+002 2.166e-002 2.303e-004 
3.810e-004 2.176e+007 4.106e+012 1.000e+002 2.755e-003 2.305e-004 
3.820e-004 2.189e+007 4.107e+012 1.000e+002 2.401e-002 2.306e-004 
3.830e-004 2.200e+007 4.108e+012 1.000e+002 1.277e-002 2.308e-004 
3.840e-004 2.212e+007 4.110e+012 1.000e+002 2.517e-003 2.310e-004 
3.850e-004 2.225e+007 4.110e+012 1.000e+002 3.320e-002 2.311e-004 
3.860e-004 2.237e+007 4.111e+012 1.000e+002 4.748e-003 2.313e-004 
3.870e-004 2.249e+007 4.112e+012 1.000e+002 5.882e-003 2.315e-004 
3.880e-004 2.261e+007 4.114e+012 1.000e+002 1.458e-002 2.316e-004 
3.890e-004 2.272e+007 4.115e+012 1.000e+002 1.530e-002 2.318e-004 
3.900e-004 2.284e+007 4.117e+012 1.000e+002 1.055e-002 2.321e-004 
3.910e-004 2.295e+007 4.119e+012 1.000e+002 3.374e-003 2.323e-004 
3.920e-004 2.305e+007 4.122e+012 1.000e+002 1.248e-002 2.326e-004 
3.930e-004 2.301e+007 4.114e+012 1.000e+002 3.288e-002 2.339e-004 
3.940e-004 2.310e+007 4.119e+012 1.000e+002 1.201e-002 2.342e-004 
3.950e-004 2.322e+007 4.119e+012 1.000e+002 1.595e-003 2.344e-004 
3.960e-004 2.335e+007 4.120e+012 1.000e+002 1.744e-002 2.345e-004 
3.970e-004 2.341e+007 4.104e+012 1.000e+002 2.049e-002 2.351e-004 
3.980e-004 2.354e+007 4.091e+012 1.000e+002 2.126e-002 2.352e-004 
3.990e-004 2.364e+007 4.091e+012 1.000e+002 1.755e-002 2.355e-004 
4.000e-004 2.376e+007 4.092e+012 1.000e+002 1.690e-002 2.357e-004 
4.010e-004 2.388e+007 4.092e+012 1.000e+002 2.840e-002 2.358e-004 
4.020e-004 2.401e+007 4.094e+012 1.000e+002 7.115e-003 2.360e-004 
4.030e-004 2.413e+007 4.093e+012 1.000e+002 1.216e-002 2.361e-004 
4.040e-004 2.426e+007 4.095e+012 1.000e+002 2.476e-002 2.362e-004 
4.050e-004 2.437e+007 4.096e+012 1.000e+002 7.595e-003 2.364e-004 
4.060e-004 2.449e+007 4.097e+012 1.000e+002 7.039e-003 2.366e-004 
4.070e-004 2.462e+007 4.097e+012 1.000e+002 1.965e-003 2.367e-004 
4.080e-004 2.475e+007 4.099e+012 1.000e+002 2.253e-002 2.368e-004 
4.090e-004 2.487e+007 4.099e+012 1.000e+002 1.618e-002 2.370e-004 
4.100e-004 2.499e+007 4.101e+012 1.000e+002 1.344e-002 2.372e-004 
4.110e-004 2.511e+007 4.103e+012 1.000e+002 1.377e-002 2.373e-004 
4.120e-004 2.524e+007 4.104e+012 1.000e+002 8.919e-003 2.374e-004 
4.130e-004 2.536e+007 4.104e+012 1.000e+002 1.642e-002 2.376e-004 
4.140e-004 2.548e+007 4.105e+012 1.000e+002 8.890e-003 2.378e-004 
4.150e-004 2.560e+007 4.106e+012 1.000e+002 5.641e-003 2.379e-004 
4.160e-004 2.573e+007 4.107e+012 1.000e+002 1.787e-002 2.380e-004 
4.170e-004 2.586e+007 4.109e+012 1.000e+002 1.240e-002 2.382e-004 
4.180e-004 2.598e+007 4.110e+012 1.000e+002 1.674e-002 2.383e-004 
4.190e-004 2.609e+007 4.111e+012 1.000e+002 1.993e-003 2.385e-004 
4.200e-004 2.622e+007 4.112e+012 1.000e+002 4.027e-002 2.387e-004 
4.210e-004 2.604e+007 4.105e+012 1.000e+002 6.263e-003 2.409e-004 
4.220e-004 2.576e+007 4.112e+012 1.000e+002 2.119e-002 2.438e-004 
4.230e-004 2.542e+007 4.124e+012 1.000e+002 1.342e-002 2.472e-004 
4.240e-004 2.531e+007 4.127e+012 1.000e+002 1.785e-002 2.490e-004 
4.250e-004 2.532e+007 4.125e+012 1.000e+002 3.828e-002 2.499e-004 
4.260e-004 2.525e+007 4.131e+012 1.000e+002 3.572e-002 2.514e-004 
4.270e-004 2.527e+007 4.130e+012 1.000e+002 3.259e-002 2.522e-004 
4.280e-004 2.532e+007 4.127e+012 1.000e+002 4.831e-002 2.529e-004 
4.290e-004 2.522e+007 4.133e+012 1.000e+002 2.560e-002 2.546e-004 
4.300e-004 2.510e+007 4.135e+012 1.000e+002 1.129e-002 2.564e-004 
4.310e-004 2.487e+007 4.137e+012 1.000e+002 1.074e-002 2.590e-004 
4.320e-004 2.455e+007 4.131e+012 1.000e+002 2.086e-002 2.622e-004 
4.330e-004 2.444e+007 4.113e+012 1.000e+002 1.274e-002 2.639e-004 
4.340e-004 2.424e+007 4.100e+012 1.000e+002 2.283e-002 2.664e-004 
4.350e-004 2.384e+007 4.091e+012 1.000e+002 1.906e-002 2.701e-004 
4.360e-004 2.320e+007 4.083e+012 1.000e+002 2.036e-003 2.756e-004 
4.370e-004 2.243e+007 4.089e+012 1.000e+002 5.682e-003 2.819e-004 
4.380e-004 2.202e+007 4.095e+012 1.000e+002 3.778e-003 2.857e-004 
4.390e-004 2.103e+007 4.066e+012 1.000e+002 6.055e-003 2.935e-004 
4.400e-004 2.094e+007 4.082e+012 1.000e+002 1.496e-002 2.952e-004 
4.410e-004 2.106e+007 4.086e+012 1.000e+002 1.068e-002 2.953e-004 
4.420e-004 2.118e+007 4.089e+012 1.000e+002 1.038e-002 2.955e-004 
4.430e-004 2.131e+007 4.089e+012 1.000e+002 6.088e-003 2.956e-004 
4.440e-004 2.144e+007 4.091e+012 1.000e+002 1.039e-002 2.957e-004 
4.450e-004 2.157e+007 4.091e+012 1.000e+002 5.951e-004 2.958e-004 
4.460e-004 2.170e+007 4.093e+012 1.000e+002 2.964e-003 2.959e-004 
4.470e-004 2.182e+007 4.094e+012 1.000e+002 3.580e-003 2.960e-004 
4.480e-004 2.194e+007 4.095e+012 1.000e+002 2.443e-003 2.962e-004 
4.490e-004 2.207e+007 4.096e+012 1.000e+002 2.926e-003 2.963e-004 
4.500e-004 2.220e+007 4.097e+012 1.000e+002 2.622e-003 2.965e-004 
4.510e-004 2.232e+007 4.098e+012 1.000e+002 1.741e-003 2.966e-004 
4.520e-004 2.246e+007 4.099e+012 1.000e+002 1.688e-003 2.966e-004 
4.530e-004 2.260e+007 4.100e+012 1.000e+002 5.598e-003 2.967e-004 
4.540e-004 2.272e+007 4.101e+012 1.000e+002 1.084e-002 2.968e-004 
4.550e-004 2.285e+007 4.102e+012 1.000e+002 8.128e-004 2.969e-004 
4.560e-004 2.298e+007 4.104e+012 1.000e+002 4.728e-003 2.971e-004 
4.570e-004 2.310e+007 4.104e+012 1.000e+002 4.040e-003 2.972e-004 
4.580e-004 2.323e+007 4.105e+012 1.000e+002 5.376e-004 2.973e-004 
4.590e-004 2.336e+007 4.106e+012 1.000e+002 7.470e-003 2.974e-004 
4.600e-004 2.349e+007 4.107e+012 1.000e+002 1.956e-002 2.975e-004 
4.610e-004 2.362e+007 4.108e+012 1.000e+002 3.750e-003 2.976e-004 
4.620e-004 2.375e+007 4.109e+012 1.000e+002 2.302e-003 2.977e-004 
4.630e-004 2.388e+007 4.110e+012 1.000e+002 5.426e-003 2.978e-004 
4.640e-004 2.401e+007 4.111e+012 1.000e+002 4.047e-003 2.979e-004 
4.650e-004 2.414e+007 4.112e+012 1.000e+002 9.602e-003 2.980e-004 
4.660e-004 2.427e+007 4.113e+012 1.000e+002 4.430e-003 2.981e-004 
4.670e-004 2.440e+007 4.113e+012 1.000e+002 1.970e-003 2.983e-004 
4.680e-004 2.453e+007 4.115e+012 1.000e+002 4.425e-003 2.984e-004 
4.690e-004 2.465e+007 4.116e+012 1.000e+002 7.748e-003 2.985e-004 
4.700e-004 2.479e+007 4.116e+012 1.000e+002 1.044e-002 2.986e-004 
4.710e-004 2.492e+007 4.118e+012 1.000e+002 4.899e-003 2.986e-004 
4.720e-004 2.506e+007 4.119e+012 1.000e+002 4.312e-003 2.987e-004 
4.730e-004 2.519e+007 4.119e+012 1.000e+002 3.540e-003 2.988e-004 
4.740e-004 2.531e+007 4.121e+012 1.000e+002 4.227e-003 2.989e-004 
4.750e-004 2.544e+007 4.122e+012 1.000e+002 1.261e-003 2.991e-004 
4.760e-004 2.557e+007 4.123e+012 1.000e+002 1.124e-002 2.992e-004 
4.770e-004 2.570e+007 4.124e+012 1.000e+002 1.306e-002 2.993e-004 
4.780e-004 2.584e+007 4.125e+012 1.000e+002 3.051e-002 2.993e-004 
4.790e-004 2.598e+007 4.126e+012 1.000e+002 3.454e-003 2.993e-004 
4.800e-004 2.610e+007 4.127e+012 1.000e+002 1.082e-002 2.995e-004 
4.810e-004 2.623e+007 4.128e+012 1.000e+002 1.241e-002 2.996e-004 
4.820e-004 2.635e+007 4.129e+012 1.000e+002 7.625e-003 2.997e-004 
4.830e-004 2.648e+007 4.130e+012 1.000e+002 1.576e-002 2.999e-004 
4.840e-004 2.660e+007 4.132e+012 1.000e+002 1.649e-002 3.000e-004 
4.850e-004 2.674e+007 4.132e+012 1.000e+002 8.811e-003 3.001e-004 
4.860e-004 2.687e+007 4.134e+012 1.000e+002 8.223e-003 3.001e-004 
4.870e-004 2.700e+007 4.135e+012 1.000e+002 1.610e-002 3.003e-004 
4.880e-004 2.712e+007 4.136e+012 1.000e+002 1.823e-002 3.004e-004 
4.890e-004 2.725e+007 4.137e+012 1.000e+002 1.912e-003 3.005e-004 
4.900e-004 2.746e+007 4.125e+012 1.000e+002 1.652e-002 3.000e-004 
4.910e-004 2.760e+007 4.122e+012 1.000e+002 2.600e-002 3.001e-004 
4.920e-004 2.771e+007 4.123e+012 1.000e+002 8.302e-003 3.003e-004 
4.930e-004 2.783e+007 4.125e+012 1.000e+002 1.795e-002 3.005e-004 
4.940e-004 2.796e+007 4.125e+012 1.000e+002 3.445e-002 3.006e-004 
4.950e-004 2.809e+007 4.126e+012 1.000e+002 1.777e-002 3.007e-004 
4.960e-004 2.820e+007 4.127e+012 1.000e+002 3.049e-002 3.009e-004 
4.970e-004 2.820e+007 4.127e+012 1.000e+002 9.931e-003 3.020e-004 
4.980e-004 2.808e+007 4.135e+012 1.000e+002 1.060e-002 3.038e-004 
4.990e-004 2.781e+007 4.157e+012 1.000e+002 8.550e-003 3.067e-004 
5.000e-004 2.714e+007 4.153e+012 1.000e+002 1.344e-002 3.123e-004 
5.010e-004 2.643e+007 4.168e+012 1.000e+002 1.687e-002 3.182e-004 
5.020e-004 2.555e+007 4.184e+012 1.000e+002 7.603e-003 3.253e-004 
5.030e-004 2.455e+007 4.169e+012 1.000e+002 2.487e-002 3.332e-004 
5.040e-004 2.403e+007 4.151e+012 1.000e+002 3.326e-003 3.378e-004 
5.050e-004 2.391e+007 4.161e+012 1.000e+002 1.672e-002 3.396e-004 
5.060e-004 2.364e+007 4.156e+012 1.000e+002 2.133e-002 3.425e-004 
5.070e-004 2.329e+007 4.178e+012 1.000e+002 1.572e-003 3.459e-004 
5.080e-004 2.309e+007 4.196e+012 1.000e+002 1.190e-002 3.483e-004 
5.090e-004 2.275e+007 4.218e+012 1.000e+002 1.130e-002 3.516e-004 
5.100e-004 2.239e+007 4.249e+012 1.000e+002 7.169e-003 3.551e-004 
5.110e-004 2.231e+007 4.261e+012 1.000e+002 1.116e-002 3.567e-004 
5.120e-004 2.239e+007 4.263e+012 1.000e+002 8.846e-003 3.571e-004 
5.130e-004 2.237e+007 4.266e+012 1.000e+002 1.366e-002 3.583e-004 
5.140e-004 2.234e+007 4.272e+012 1.000e+002 5.024e-003 3.595e-004 
5.150e-004 2.242e+007 4.276e+012 1.000e+002 1.878e-002 3.599e-004 
5.160e-004 2.253e+007 4.277e+012 1.000e+002 1.390e-002 3.602e-004 
5.170e-004 2.263e+007 4.280e+012 1.000e+002 1.446e-003 3.605e-004 
5.180e-004 2.273e+007 4.281e+012 1.000e+002 1.613e-003 3.608e-004 
5.190e-004 2.285e+007 4.283e+012 1.000e+002 9.896e-003 3.610e-004 
5.200e-004 2.296e+007 4.284e+012 1.000e+002 1.274e-002 3.612e-004 
5.210e-004 2.308e+007 4.285e+012 1.000e+002 1.865e-002 3.614e-004 
5.220e-004 2.318e+007 4.286e+012 1.000e+002 1.657e-002 3.616e-004 
5.230e-004 2.330e+007 4.289e+012 1.000e+002 1.296e-002 3.618e-004 
5.240e-004 2.342e+007 4.290e+012 1.000e+002 1.619e-002 3.620e-004 
5.250e-004 2.354e+007 4.291e+012 1.000e+002 1.737e-002 3.622e-004 
5.260e-004 2.365e+007 4.293e+012 1.000e+002 2.961e-002 3.624e-004 
5.270e-004 2.376e+007 4.294e+012 1.000e+002 1.699e-002 3.626e-004 
5.280e-004 2.388e+007 4.295e+012 1.000e+002 2.038e-002 3.628e-004 
5.290e-004 2.398e+007 4.297e+012 1.000e+002 4.221e-003 3.631e-004 
5.300e-004 2.410e+007 4.299e+012 1.000e+002 2.930e-002 3.633e-004 
5.310e-004 2.422e+007 4.300e+012 1.000e+002 1.039e-002 3.635e-004 
5.320e-004 2.433e+007 4.302e+012 1.000e+002 1.186e-002 3.637e-004 
5.330e-004 2.445e+007 4.304e+012 1.000e+002 1.353e-002 3.639e-004 
5.340e-004 2.456e+007 4.305e+012 1.000e+002 2.374e-002 3.641e-004 
5.350e-004 2.467e+007 4.307e+012 1.000e+002 1.756e-002 3.644e-004 
5.360e-004 2.478e+007 4.309e+012 1.000e+002 1.070e-003 3.646e-004 
5.370e-004 2.490e+007 4.310e+012 1.000e+002 1.577e-002 3.648e-004 
5.380e-004 2.499e+007 4.312e+012 1.000e+002 7.981e-003 3.651e-004 
5.390e-004 2.510e+007 4.314e+012 1.000e+002 2.210e-002 3.654e-004 
5.400e-004 2.522e+007 4.316e+012 1.000e+002 2.005e-002 3.656e-004 
5.410e-004 2.532e+007 4.318e+012 1.000e+002 1.041e-002 3.659e-004 
5.420e-004 2.541e+007 4.320e+012 1.000e+002 1.796e-002 3.662e-004 
5.430e-004 2.545e+007 4.322e+012 1.000e+002 2.425e-002 3.669e-004 
5.440e-004 2.534e+007 4.332e+012 1.000e+002 1.039e-002 3.687e-004 
5.450e-004 2.538e+007 4.336e+012 1.000e+002 1.527e-002 3.695e-004 
5.460e-004 2.547e+007 4.339e+012 1.000e+002 1.715e-002 3.698e-004 
5.470e-004 2.557e+007 4.341e+012 1.000e+002 2.963e-003 3.701e-004 
5.480e-004 2.567e+007 4.343e+012 1.000e+002 3.429e-002 3.704e-004 
5.490e-004 2.579e+007 4.345e+012 1.000e+002 1.132e-002 3.706e-004 
5.500e-004 2.588e+007 4.347e+012 1.000e+002 3.151e-002 3.710e-004 
5.510e-004 2.599e+007 4.349e+012 1.000e+002 1.920e-002 3.712e-004 
5.520e-004 2.610e+007 4.351e+012 1.000e+002 8.779e-004 3.715e-004 
5.530e-004 2.621e+007 4.353e+012 1.000e+002 4.240e-004 3.717e-004 
5.540e-004 2.631e+007 4.356e+012 1.000e+002 2.921e-002 3.720e-004 
5.550e-004 2.638e+007 4.357e+012 1.000e+002 6.725e-003 3.725e-004 
5.560e-004 2.644e+007 4.362e+012 1.000e+002 1.130e-002 3.732e-004 
5.570e-004 2.645e+007 4.368e+012 1.000e+002 1.362e-002 3.741e-004 
5.580e-004 2.629e+007 4.389e+012 1.000e+002 8.909e-003 3.762e-004 
5.590e-004 2.569e+007 4.078e+012 1.000e+002 3.732e-003 3.813e-004 
5.600e-004 2.567e+007 4.081e+012 1.000e+002 7.576e-004 3.825e-004 
5.610e-004 2.573e+007 4.085e+012 1.000e+002 5.027e-003 3.830e-004 
5.620e-004 2.578e+007 4.089e+012 1.000e+002 5.608e-003 3.837e-004 
5.630e-004 2.583e+007 4.092e+012 1.000e+002 4.531e-003 3.844e-004 
5.640e-004 2.579e+007 4.099e+012 1.000e+002 7.592e-003 3.856e-004 
5.650e-004 2.557e+007 4.111e+012 1.000e+002 7.016e-003 3.881e-004 
5.660e-004 2.534e+007 4.123e+012 1.000e+002 7.272e-003 3.908e-004 
5.670e-004 2.443e+007 4.166e+012 1.000e+002 6.830e-003 3.980e-004 
5.680e-004 2.352e+007 4.203e+012 1.000e+002 6.865e-003 4.053e-004 
5.690e-004 2.232e+007 3.902e+012 1.000e+002 6.186e-003 4.147e-004 
5.700e-004 2.177e+007 3.841e+012 1.000e+002 2.080e-003 4.194e-004 
5.710e-004 2.183e+007 3.843e+012 1.000e+002 1.887e-003 4.200e-004 
5.720e-004 2.177e+007 3.849e+012 1.000e+002 2.538e-003 4.214e-004 
5.730e-004 2.157e+007 3.863e+012 1.000e+002 2.082e-003 4.238e-004 
5.740e-004 2.150e+007 3.874e+012 1.000e+002 2.363e-003 4.253e-004 
5.750e-004 2.128e+007 3.884e+012 1.000e+002 2.547e-003 4.279e-004 
5.760e-004 2.100e+007 3.906e+012 1.000e+002 2.274e-003 4.307e-004 
5.770e-004 2.073e+007 3.928e+012 1.000e+002 2.686e-003 4.336e-004 
5.780e-004 2.029e+007 3.956e+012 1.000e+002 3.592e-003 4.377e-004 
5.790e-004 1.994e+007 3.978e+012 1.000e+002 7.352e-003 4.411e-004 
5.800e-004 1.985e+007 3.986e+012 1.000e+002 6.826e-003 4.427e-004 
5.810e-004 1.986e+007 3.990e+012 1.000e+002 6.559e-003 4.437e-004 
5.820e-004 1.990e+007 3.993e+012 1.000e+002 6.110e-003 4.444e-004 
5.830e-004 1.997e+007 3.995e+012 1.000e+002 5.773e-003 4.449e-004 
5.840e-004 2.005e+007 3.997e+012 1.000e+002 5.865e-003 4.454e-004 
5.850e-004 2.014e+007 3.998e+012 1.000e+002 6.204e-003 4.457e-004 
5.860e-004 2.023e+007 4.000e+012 1.000e+002 5.713e-003 4.461e-004 
5.870e-004 2.030e+007 4.002e+012 1.000e+002 5.568e-003 4.466e-004 
5.880e-004 2.038e+007 4.005e+012 1.000e+002 5.842e-003 4.470e-004 
5.890e-004 2.045e+007 4.008e+012 1.000e+002 5.314e-003 4.476e-004 
5.900e-004 2.049e+007 4.011e+012 1.000e+002 5.675e-003 4.483e-004 
5.910e-004 1.970e+007 3.868e+012 1.000e+002 6.419e-003 4.547e-004 
5.920e-004 1.922e+007 3.844e+012 1.000e+002 1.163e-003 4.591e-004 
5.930e-004 1.908e+007 3.819e+012 1.000e+002 1.729e-003 4.610e-004 
5.940e-004 1.842e+007 3.816e+012 1.000e+002 3.429e-003 4.666e-004 
5.950e-004 1.734e+007 3.814e+012 1.000e+002 9.184e-003 4.751e-004 
5.960e-004 1.715e+007 3.765e+012 1.000e+002 2.588e-003 4.774e-004 
5.970e-004 1.729e+007 3.762e+012 1.000e+002 2.263e-003 4.774e-004 
5.980e-004 1.745e+007 3.759e+012 1.000e+002 2.080e-003 4.773e-004 
5.990e-004 1.759e+007 3.759e+012 1.000e+002 1.375e-003 4.773e-004 
6.000e-004 1.771e+007 3.759e+012 1.000e+002 1.717e-003 4.775e-004 
6.010e-004 1.783e+007 3.759e+012 1.000e+002 1.970e-003 4.777e-004 
6.020e-004 1.794e+007 3.761e+012 1.000e+002 1.945e-003 4.779e-004 
6.030e-004 1.805e+007 3.761e+012 1.000e+002 1.841e-003 4.781e-004 
6.040e-004 1.817e+007 3.762e+012 1.000e+002 2.139e-003 4.783e-004 
6.050e-004 1.829e+007 3.762e+012 1.000e+002 2.046e-003 4.785e-004 
6.060e-004 1.841e+007 3.763e+012 1.000e+002 1.994e-003 4.787e-004 
6.070e-004 1.853e+007 3.763e+012 1.000e+002 1.903e-003 4.788e-004 
6.080e-004 1.865e+007 3.764e+012 1.000e+002 1.944e-003 4.790e-004 
6.090e-004 1.877e+007 3.764e+012 1.000e+002 2.055e-003 4.792e-004 
6.100e-004 1.889e+007 3.765e+012 1.000e+002 2.191e-003 4.794e-004 
6.110e-004 1.901e+007 3.766e+012 1.000e+002 2.207e-003 4.796e-004 
6.120e-004 1.913e+007 3.767e+012 1.000e+002 2.256e-003 4.797e-004 
6.130e-004 1.925e+007 3.768e+012 1.000e+002 2.540e-003 4.799e-004 
6.140e-004 1.937e+007 3.769e+012 1.000e+002 2.657e-003 4.800e-004 
6.150e-004 1.948e+007 3.770e+012 1.000e+002 2.391e-003 4.802e-004 
6.160e-004 1.960e+007 3.771e+012 1.000e+002 2.304e-003 4.805e-004 
6.170e-004 1.971e+007 3.772e+012 1.000e+002 2.225e-003 4.807e-004 
6.180e-004 1.983e+007 3.773e+012 1.000e+002 2.362e-003 4.808e-004 
6.190e-004 1.995e+007 3.774e+012 1.000e+002 2.565e-003 4.810e-004 
6.200e-004 2.006e+007 3.774e+012 1.000e+002 2.503e-003 4.812e-004 
6.210e-004 2.018e+007 3.775e+012 1.000e+002 2.493e-003 4.814e-004 
6.220e-004 2.030e+007 3.777e+012 1.000e+002 2.493e-003 4.816e-004 
6.230e-004 2.041e+007 3.777e+012 1.000e+002 2.506e-003 4.818e-004 
6.240e-004 2.052e+007 3.779e+012 1.000e+002 2.809e-003 4.821e-004 
6.250e-004 2.061e+007 3.780e+012 1.000e+002 3.047e-003 4.825e-004 
6.260e-004 2.039e+007 3.796e+012 1.000e+002 2.857e-003 4.850e-004 
6.270e-004 2.027e+007 3.809e+012 1.000e+002 3.039e-003 4.868e-004 
6.280e-004 2.023e+007 3.820e+012 1.000e+002 3.163e-003 4.881e-004 
6.290e-004 1.995e+007 3.832e+012 1.000e+002 3.874e-003 4.910e-004 
6.300e-004 1.973e+007 3.852e+012 1.000e+002 3.414e-003 4.936e-004 
6.310e-004 1.954e+007 3.872e+012 1.000e+002 3.533e-004 4.959e-004 
6.320e-004 1.941e+007 3.887e+012 1.000e+002 6.070e-003 4.978e-004 
6.330e-004 1.917e+007 3.902e+012 1.000e+002 5.807e-003 5.004e-004 
6.340e-004 1.892e+007 3.920e+012 1.000e+002 5.144e-003 5.031e-004 
6.350e-004 1.883e+007 3.930e+012 1.000e+002 5.531e-003 5.048e-004 
6.360e-004 1.886e+007 3.935e+012 1.000e+002 6.186e-003 5.056e-004 
6.370e-004 1.891e+007 3.937e+012 1.000e+002 4.971e-003 5.062e-004 
6.380e-004 1.899e+007 3.938e+012 1.000e+002 5.549e-003 5.067e-004 
6.390e-004 1.906e+007 3.906e+012 1.000e+002 5.833e-003 5.072e-004 
6.400e-004 1.914e+007 3.908e+012 1.000e+002 4.241e-003 5.076e-004 
6.410e-004 1.923e+007 3.910e+012 1.000e+002 5.660e-003 5.080e-004 
6.420e-004 1.931e+007 3.912e+012 1.000e+002 5.817e-003 5.085e-004 
6.430e-004 1.939e+007 3.914e+012 1.000e+002 5.856e-003 5.089e-004 
6.440e-004 1.949e+007 3.916e+012 1.000e+002 5.455e-003 5.092e-004 
6.450e-004 1.958e+007 3.918e+012 1.000e+002 5.364e-003 5.096e-004 
6.460e-004 1.967e+007 3.920e+012 1.000e+002 5.440e-003 5.099e-004 
6.470e-004 1.975e+007 3.923e+012 1.000e+002 5.253e-003 5.104e-004 
6.480e-004 1.984e+007 3.925e+012 1.000e+002 4.959e-003 5.108e-004 
6.490e-004 1.993e+007 3.927e+012 1.000e+002 4.826e-003 5.111e-004 
6.500e-004 2.002e+007 3.929e+012 1.000e+002 5.116e-003 5.115e-004 
6.510e-004 2.011e+007 3.931e+012 1.000e+002 4.996e-003 5.119e-004 
6.520e-004 2.020e+007 3.933e+012 1.000e+002 4.517e-003 5.123e-004 
6.530e-004 2.030e+007 3.936e+012 1.000e+002 4.759e-003 5.126e-004 
6.540e-004 2.038e+007 3.938e+012 1.000e+002 4.688e-003 5.131e-004 
6.550e-004 2.046e+007 3.941e+012 1.000e+002 3.485e-003 5.135e-004 
6.560e-004 2.055e+007 3.943e+012 1.000e+002 3.845e-003 5.139e-004 
6.570e-004 2.062e+007 3.947e+012 1.000e+002 3.940e-003 5.144e-004 
6.580e-004 2.068e+007 3.950e+012 1.000e+002 4.329e-003 5.150e-004 
6.590e-004 2.072e+007 3.956e+012 1.000e+002 4.526e-003 5.157e-004 
6.600e-004 2.066e+007 3.965e+012 1.000e+002 4.554e-003 5.171e-004 
6.610e-004 2.063e+007 3.973e+012 1.000e+002 5.233e-003 5.183e-004 
6.620e-004 2.072e+007 3.975e+012 1.000e+002 3.581e-003 5.187e-004 
6.630e-004 2.077e+007 3.981e+012 1.000e+002 3.250e-003 5.193e-004 
6.640e-004 2.002e+007 3.841e+012 1.000e+002 1.259e-003 5.255e-004 
6.650e-004 1.968e+007 3.821e+012 1.000e+002 3.132e-005 5.289e-004 
6.660e-004 1.953e+007 3.796e+012 1.000e+002 2.053e-003 5.310e-004 
6.670e-004 1.906e+007 3.776e+012 1.000e+002 1.665e-003 5.351e-004 
6.680e-004 1.798e+007 3.766e+012 1.000e+002 4.180e-005 5.436e-004 
6.690e-004 1.750e+007 3.725e+012 1.000e+002 3.178e-003 5.479e-004 
6.700e-004 1.759e+007 3.724e+012 1.000e+002 2.535e-003 5.483e-004 
6.710e-004 1.771e+007 3.724e+012 1.000e+002 3.179e-003 5.485e-004 
6.720e-004 1.783e+007 3.724e+012 1.000e+002 3.065e-003 5.487e-004 
6.730e-004 1.795e+007 3.725e+012 1.000e+002 2.907e-003 5.488e-004 
6.740e-004 1.807e+007 3.725e+012 1.000e+002 2.704e-003 5.490e-004 
6.750e-004 1.819e+007 3.726e+012 1.000e+002 2.582e-003 5.492e-004 
6.760e-004 1.831e+007 3.726e+012 1.000e+002 2.890e-003 5.494e-004 
6.770e-004 1.843e+007 3.727e+012 1.000e+002 2.577e-003 5.496e-004 
6.780e-004 1.855e+007 3.728e+012 1.000e+002 2.722e-003 5.497e-004 
6.790e-004 1.866e+007 3.729e+012 1.000e+002 2.696e-003 5.499e-004 
6.800e-004 1.879e+007 3.729e+012 1.000e+002 2.815e-003 5.501e-004 
6.810e-004 1.891e+007 3.730e+012 1.000e+002 2.580e-003 5.502e-004 
6.820e-004 1.902e+007 3.731e+012 1.000e+002 3.012e-003 5.504e-004 
6.830e-004 1.914e+007 3.731e+012 1.000e+002 3.116e-003 5.506e-004 
6.840e-004 1.926e+007 3.732e+012 1.000e+002 3.160e-003 5.508e-004 
6.850e-004 1.938e+007 3.733e+012 1.000e+002 3.072e-003 5.509e-004 
6.860e-004 1.950e+007 3.734e+012 1.000e+002 3.578e-003 5.512e-004 
6.870e-004 1.961e+007 3.735e+012 1.000e+002 3.728e-003 5.514e-004 
6.880e-004 1.972e+007 3.736e+012 1.000e+002 3.631e-003 5.516e-004 
6.890e-004 1.984e+007 3.737e+012 1.000e+002 3.727e-003 5.518e-004 
6.900e-004 1.995e+007 3.738e+012 1.000e+002 3.585e-003 5.520e-004 
6.910e-004 2.006e+007 3.739e+012 1.000e+002 4.068e-003 5.522e-004 
6.920e-004 2.003e+007 3.744e+012 1.000e+002 3.219e-003 5.535e-004 
6.930e-004 1.985e+007 3.759e+012 1.000e+002 3.034e-003 5.557e-004 
6.940e-004 1.976e+007 3.771e+012 1.000e+002 2.465e-003 5.573e-004 
6.950e-004 1.967e+007 3.777e+012 1.000e+002 2.070e-003 5.589e-004 
6.960e-004 1.935e+007 3.800e+012 1.000e+002 4.192e-003 5.622e-004 
6.970e-004 1.908e+007 3.823e+012 1.000e+002 5.390e-003 5.650e-004 
6.980e-004 1.890e+007 3.842e+012 1.000e+002 5.142e-003 5.673e-004 
6.990e-004 1.884e+007 3.854e+012 1.000e+002 5.446e-003 5.687e-004 
7.000e-004 1.885e+007 3.861e+012 1.000e+002 5.183e-003 5.696e-004 
7.010e-004 1.890e+007 3.863e+012 1.000e+002 5.877e-003 5.703e-004 
7.020e-004 1.895e+007 3.867e+012 1.000e+002 5.994e-003 5.709e-004 
7.030e-004 1.904e+007 3.871e+012 1.000e+002 6.299e-003 5.713e-004 
7.040e-004 1.913e+007 3.872e+012 1.000e+002 6.229e-003 5.717e-004 
7.050e-004 1.922e+007 3.874e+012 1.000e+002 6.501e-003 5.721e-004 
7.060e-004 1.931e+007 3.877e+012 1.000e+002 6.358e-003 5.724e-004 
7.070e-004 1.940e+007 3.879e+012 1.000e+002 6.063e-003 5.728e-004 
7.080e-004 1.950e+007 3.881e+012 1.000e+002 6.042e-003 5.731e-004 
7.090e-004 1.960e+007 3.883e+012 1.000e+002 6.149e-003 5.734e-004 
7.100e-004 1.970e+007 3.886e+012 1.000e+002 6.350e-003 5.737e-004 
7.110e-004 1.980e+007 3.887e+012 1.000e+002 6.311e-003 5.740e-004 
7.120e-004 1.990e+007 3.889e+012 1.000e+002 6.223e-003 5.744e-004 
7.130e-004 1.999e+007 3.892e+012 1.000e+002 6.253e-003 5.747e-004 
7.140e-004 2.009e+007 3.894e+012 1.000e+002 6.398e-003 5.751e-004 
7.150e-004 2.018e+007 3.897e+012 1.000e+002 6.182e-003 5.754e-004 
7.160e-004 2.027e+007 3.899e+012 1.000e+002 6.181e-003 5.758e-004 
7.170e-004 2.035e+007 3.902e+012 1.000e+002 6.359e-003 5.762e-004 
7.180e-004 2.044e+007 3.904e+012 1.000e+002 6.425e-003 5.766e-004 
7.190e-004 2.054e+007 3.907e+012 1.000e+002 6.365e-003 5.770e-004 
7.200e-004 2.063e+007 3.909e+012 1.000e+002 6.463e-003 5.773e-004 
7.210e-004 2.069e+007 3.914e+012 1.000e+002 5.020e-003 5.779e-004 
7.220e-004 2.076e+007 3.917e+012 1.000e+002 5.996e-003 5.784e-004 
7.230e-004 2.084e+007 3.920e+012 1.000e+002 5.493e-003 5.789e-004 
7.240e-004 2.090e+007 3.923e+012 1.000e+002 5.713e-003 5.794e-004 
7.250e-004 2.098e+007 3.926e+012 1.000e+002 5.999e-003 5.799e-004 
7.260e-004 2.104e+007 3.930e+012 1.000e+002 6.928e-003 5.805e-004 
7.270e-004 2.110e+007 3.934e+012 1.000e+002 6.826e-003 5.810e-004 
7.280e-004 2.117e+007 3.937e+012 1.000e+002 6.914e-003 5.816e-004 
7.290e-004 2.122e+007 3.942e+012 1.000e+002 7.759e-003 5.822e-004 
7.300e-004 2.127e+007 3.947e+012 1.000e+002 7.584e-003 5.829e-004 
7.310e-004 2.132e+007 3.951e+012 1.000e+002 7.461e-003 5.835e-004 
7.320e-004 2.135e+007 3.958e+012 1.000e+002 7.732e-003 5.844e-004 
7.330e-004 2.126e+007 3.970e+012 1.000e+002 7.818e-003 5.859e-004 
7.340e-004 2.133e+007 3.974e+012 1.000e+002 7.921e-003 5.865e-004 
7.350e-004 2.141e+007 3.977e+012 1.000e+002 7.958e-003 5.869e-004 
7.360e-004 2.151e+007 3.979e+012 1.000e+002 8.731e-003 5.872e-004 
7.370e-004 2.161e+007 3.981e+012 1.000e+002 7.839e-003 5.876e-004 
7.380e-004 2.168e+007 3.985e+012 1.000e+002 8.073e-003 5.881e-004 
7.390e-004 2.177e+007 3.987e+012 1.000e+002 8.060e-003 5.884e-004 
7.400e-004 2.186e+007 3.990e+012 1.000e+002 8.354e-003 5.888e-004 
7.410e-004 2.196e+007 3.992e+012 1.000e+002 8.413e-003 5.891e-004 
7.420e-004 2.204e+007 3.995e+012 1.000e+002 8.654e-003 5.896e-004 
7.430e-004 2.206e+007 4.002e+012 1.000e+002 8.746e-003 5.905e-004 
7.440e-004 2.207e+007 3.993e+012 1.000e+002 8.743e-003 5.914e-004 
7.450e-004 2.102e+007 3.856e+012 1.000e+002 8.442e-003 5.996e-004 
7.460e-004 2.063e+007 3.831e+012 1.000e+002 7.219e-003 6.033e-004 
7.470e-004 2.041e+007 3.803e+012 1.000e+002 3.219e-003 6.059e-004 
7.480e-004 1.958e+007 3.782e+012 1.000e+002 2.009e-003 6.126e-004 
7.490e-004 1.869e+007 3.742e+012 1.000e+002 2.795e-003 6.197e-004 
7.500e-004 1.871e+007 3.739e+012 1.000e+002 5.358e-003 6.206e-004 
7.510e-004 1.884e+007 3.736e+012 1.000e+002 4.763e-003 6.207e-004 
7.520e-004 1.896e+007 3.736e+012 1.000e+002 2.086e-003 6.209e-004 
7.530e-004 1.907e+007 3.737e+012 1.000e+002 2.363e-003 6.211e-004 
7.540e-004 1.919e+007 3.737e+012 1.000e+002 1.500e-003 6.213e-004 
7.550e-004 1.931e+007 3.738e+012 1.000e+002 2.774e-003 6.215e-004 
7.560e-004 1.942e+007 3.739e+012 1.000e+002 4.111e-003 6.217e-004 
7.570e-004 1.954e+007 3.739e+012 1.000e+002 1.859e-003 6.219e-004 
7.580e-004 1.966e+007 3.740e+012 1.000e+002 2.740e-004 6.220e-004 
7.590e-004 1.978e+007 3.741e+012 1.000e+002 2.084e-003 6.222e-004 
7.600e-004 1.989e+007 3.742e+012 1.000e+002 3.578e-004 6.224e-004 
7.610e-004 2.001e+007 3.742e+012 1.000e+002 1.802e-003 6.226e-004 
7.620e-004 2.012e+007 3.743e+012 1.000e+002 1.167e-003 6.228e-004 
7.630e-004 2.024e+007 3.744e+012 1.000e+002 2.427e-004 6.230e-004 
7.640e-004 2.035e+007 3.746e+012 1.000e+002 1.111e-003 6.232e-004 
7.650e-004 2.047e+007 3.747e+012 1.000e+002 3.028e-004 6.234e-004 
7.660e-004 2.059e+007 3.747e+012 1.000e+002 1.330e-003 6.236e-004 
7.670e-004 2.071e+007 3.748e+012 1.000e+002 5.997e-003 6.238e-004 
7.680e-004 2.082e+007 3.749e+012 1.000e+002 6.006e-003 6.240e-004 
7.690e-004 2.073e+007 3.756e+012 1.000e+002 6.504e-003 6.256e-004 
7.700e-004 2.056e+007 3.770e+012 1.000e+002 6.144e-003 6.278e-004 
7.710e-004 2.047e+007 3.783e+012 1.000e+002 5.525e-003 6.294e-004 
7.720e-004 2.028e+007 3.791e+012 1.000e+002 6.592e-003 6.317e-004 
7.730e-004 1.996e+007 3.815e+012 1.000e+002 7.923e-003 6.350e-004 
7.740e-004 1.965e+007 3.842e+012 1.000e+002 9.266e-003 6.381e-004 
7.750e-004 1.938e+007 3.864e+012 1.000e+002 9.892e-003 6.409e-004 
7.760e-004 1.907e+007 3.884e+012 1.000e+002 9.531e-003 6.441e-004 
7.770e-004 1.887e+007 3.900e+012 1.000e+002 9.134e-003 6.465e-004 
7.780e-004 1.887e+007 3.904e+012 1.000e+002 8.802e-003 6.475e-004 
7.790e-004 1.890e+007 3.909e+012 1.000e+002 8.542e-003 6.483e-004 
7.800e-004 1.896e+007 3.911e+012 1.000e+002 9.074e-003 6.489e-004 
7.810e-004 1.904e+007 3.913e+012 1.000e+002 8.981e-003 6.493e-004 
7.820e-004 1.912e+007 3.916e+012 1.000e+002 7.462e-003 6.498e-004 
7.830e-004 1.920e+007 3.918e+012 1.000e+002 7.931e-003 6.502e-004 
7.840e-004 1.928e+007 3.920e+012 1.000e+002 7.740e-003 6.506e-004 
7.850e-004 1.937e+007 3.922e+012 1.000e+002 7.618e-003 6.510e-004 
7.860e-004 1.946e+007 3.924e+012 1.000e+002 7.203e-003 6.514e-004 
7.870e-004 1.955e+007 3.926e+012 1.000e+002 7.697e-003 6.518e-004 
7.880e-004 1.963e+007 3.929e+012 1.000e+002 7.777e-003 6.522e-004 
7.890e-004 1.972e+007 3.930e+012 1.000e+002 7.489e-003 6.526e-004 
7.900e-004 1.981e+007 3.933e+012 1.000e+002 7.280e-003 6.530e-004 
7.910e-004 1.989e+007 3.935e+012 1.000e+002 7.344e-003 6.534e-004 
7.920e-004 1.998e+007 3.938e+012 1.000e+002 7.063e-003 6.538e-004 
7.930e-004 2.006e+007 3.941e+012 1.000e+002 7.123e-003 6.543e-004 
7.940e-004 2.013e+007 3.944e+012 1.000e+002 7.190e-003 6.547e-004 
7.950e-004 2.021e+007 3.946e+012 1.000e+002 6.927e-003 6.552e-004 
7.960e-004 2.029e+007 3.949e+012 1.000e+002 6.829e-003 6.557e-004 
7.970e-004 2.033e+007 3.954e+012 1.000e+002 6.391e-003 6.564e-004 
7.980e-004 2.035e+007 3.960e+012 1.000e+002 5.982e-003 6.572e-004 
7.990e-004 2.038e+007 3.966e+012 1.000e+002 6.776e-003 6.580e-004 
8.000e-004 2.031e+007 3.976e+012 1.000e+002 6.291e-003 6.595e-004 
8.010e-004 2.040e+007 3.979e+012 1.000e+002 6.304e-003 6.599e-004 
8.020e-004 2.048e+007 3.981e+012 1.000e+002 6.036e-003 6.604e-004 
8.030e-004 2.024e+007 3.880e+012 1.000e+002 8.909e-003 6.630e-004 
8.040e-004 1.957e+007 3.831e+012 1.000e+002 5.769e-003 6.687e-004 
8.050e-004 1.928e+007 3.797e+012 1.000e+002 1.085e-003 6.717e-004 
8.060e-004 1.916e+007 3.775e+012 1.000e+002 6.364e-003 6.735e-004 
8.070e-004 1.850e+007 3.773e+012 1.000e+002 6.823e-004 6.791e-004 
8.080e-004 1.742e+007 3.770e+012 1.000e+002 9.789e-003 6.875e-004 
8.090e-004 1.727e+007 3.734e+012 1.000e+002 1.044e-003 6.895e-004 
8.100e-004 1.742e+007 3.726e+012 1.000e+002 8.428e-004 6.895e-004 
8.110e-004 1.753e+007 3.726e+012 1.000e+002 4.189e-003 6.897e-004 
8.120e-004 1.766e+007 3.726e+012 1.000e+002 4.220e-003 6.899e-004 
8.130e-004 1.778e+007 3.727e+012 1.000e+002 4.952e-003 6.900e-004 
8.140e-004 1.790e+007 3.728e+012 1.000e+002 3.858e-003 6.902e-004 
8.150e-004 1.802e+007 3.728e+012 1.000e+002 3.928e-003 6.904e-004 
8.160e-004 1.814e+007 3.728e+012 1.000e+002 3.855e-003 6.905e-004 
8.170e-004 1.826e+007 3.729e+012 1.000e+002 3.710e-003 6.907e-004 
8.180e-004 1.837e+007 3.730e+012 1.000e+002 4.501e-003 6.909e-004 
8.190e-004 1.849e+007 3.730e+012 1.000e+002 3.953e-003 6.911e-004 
8.200e-004 1.861e+007 3.731e+012 1.000e+002 4.097e-003 6.913e-004 
8.210e-004 1.873e+007 3.732e+012 1.000e+002 4.690e-003 6.915e-004 
8.220e-004 1.885e+007 3.732e+012 1.000e+002 4.223e-003 6.916e-004 
8.230e-004 1.884e+007 3.736e+012 1.000e+002 3.821e-003 6.927e-004 
8.240e-004 1.873e+007 3.747e+012 1.000e+002 3.585e-003 6.944e-004 
8.250e-004 1.865e+007 3.757e+012 1.000e+002 3.429e-003 6.960e-004 
8.260e-004 1.861e+007 3.767e+012 1.000e+002 3.161e-003 6.973e-004 
8.270e-004 1.859e+007 3.776e+012 1.000e+002 2.926e-003 6.984e-004 
8.280e-004 1.833e+007 3.787e+012 1.000e+002 3.523e-003 7.012e-004 
8.290e-004 1.814e+007 3.805e+012 1.000e+002 5.219e-003 7.035e-004 
8.300e-004 1.793e+007 3.826e+012 1.000e+002 6.426e-003 7.060e-004 
8.310e-004 1.783e+007 3.841e+012 1.000e+002 7.233e-003 7.077e-004 
8.320e-004 1.764e+007 3.855e+012 1.000e+002 6.198e-003 7.100e-004 
8.330e-004 1.749e+007 3.868e+012 1.000e+002 6.459e-003 7.120e-004 
8.340e-004 1.740e+007 3.879e+012 1.000e+002 6.885e-003 7.137e-004 
8.350e-004 1.736e+007 3.887e+012 1.000e+002 5.886e-003 7.149e-004 
8.360e-004 1.744e+007 3.889e+012 1.000e+002 6.599e-003 7.153e-004 
8.370e-004 1.753e+007 3.891e+012 1.000e+002 6.138e-003 7.158e-004 
8.380e-004 1.762e+007 3.892e+012 1.000e+002 6.013e-003 7.161e-004 
8.390e-004 1.772e+007 3.893e+012 1.000e+002 6.573e-003 7.164e-004 
8.400e-004 1.782e+007 3.895e+012 1.000e+002 6.391e-003 7.168e-004 
8.410e-004 1.792e+007 3.896e+012 1.000e+002 6.083e-003 7.171e-004 
8.420e-004 1.802e+007 3.898e+012 1.000e+002 6.127e-003 7.174e-004 
8.430e-004 1.813e+007 3.899e+012 1.000e+002 5.944e-003 7.176e-004 
8.440e-004 1.824e+007 3.901e+012 1.000e+002 6.120e-003 7.179e-004 
8.450e-004 1.833e+007 3.902e+012 1.000e+002 5.979e-003 7.182e-004 
8.460e-004 1.843e+007 3.903e+012 1.000e+002 5.873e-003 7.185e-004 
8.470e-004 1.853e+007 3.905e+012 1.000e+002 6.052e-003 7.188e-004 
8.480e-004 1.863e+007 3.907e+012 1.000e+002 6.101e-003 7.191e-004 
8.490e-004 1.873e+007 3.909e+012 1.000e+002 6.122e-003 7.195e-004 
8.500e-004 1.883e+007 3.910e+012 1.000e+002 6.427e-003 7.198e-004 
8.510e-004 1.893e+007 3.911e+012 1.000e+002 6.279e-003 7.201e-004 
8.520e-004 1.902e+007 3.914e+012 1.000e+002 5.875e-003 7.204e-004 
8.530e-004 1.911e+007 3.916e+012 1.000e+002 6.015e-003 7.208e-004 
8.540e-004 1.920e+007 3.918e+012 1.000e+002 6.045e-003 7.212e-004 
8.550e-004 1.929e+007 3.920e+012 1.000e+002 7.030e-003 7.215e-004 
8.560e-004 1.939e+007 3.921e+012 1.000e+002 7.197e-003 7.219e-004 
8.570e-004 1.948e+007 3.923e+012 1.000e+002 7.318e-003 7.223e-004 
8.580e-004 1.957e+007 3.926e+012 1.000e+002 6.976e-003 7.226e-004 
8.590e-004 1.966e+007 3.928e+012 1.000e+002 6.977e-003 7.230e-004 
8.600e-004 1.975e+007 3.930e+012 1.000e+002 7.033e-003 7.234e-004 
8.610e-004 1.984e+007 3.932e+012 1.000e+002 7.181e-003 7.238e-004 
8.620e-004 1.992e+007 3.935e+012 1.000e+002 7.299e-003 7.242e-004 
8.630e-004 2.001e+007 3.937e+012 1.000e+002 7.268e-003 7.246e-004 
8.640e-004 2.010e+007 3.939e+012 1.000e+002 7.245e-003 7.250e-004 
8.650e-004 2.018e+007 3.942e+012 1.000e+002 7.222e-003 7.254e-004 
8.660e-004 2.025e+007 3.945e+012 1.000e+002 7.504e-003 7.259e-004 
8.670e-004 2.033e+007 3.949e+012 1.000e+002 7.647e-003 7.264e-004 
8.680e-004 2.038e+007 3.953e+012 1.000e+002 8.035e-003 7.270e-004 
8.690e-004 2.040e+007 3.960e+012 1.000e+002 7.981e-003 7.279e-004 
8.700e-004 2.042e+007 3.965e+012 1.000e+002 7.872e-003 7.288e-004 
8.710e-004 2.035e+007 3.976e+012 1.000e+002 8.290e-003 7.302e-004 
8.720e-004 2.042e+007 3.978e+012 1.000e+002 7.960e-003 7.307e-004 
8.730e-004 2.051e+007 3.980e+012 1.000e+002 7.779e-003 7.311e-004 
8.740e-004 2.057e+007 3.983e+012 1.000e+002 7.870e-003 7.317e-004 
8.750e-004 1.966e+007 3.834e+012 1.000e+002 6.758e-003 7.390e-004 
8.760e-004 1.927e+007 3.810e+012 1.000e+002 7.530e-003 7.427e-004 
8.770e-004 1.908e+007 3.783e+012 1.000e+002 5.125e-003 7.450e-004 
8.780e-004 1.850e+007 3.778e+012 1.000e+002 3.337e-003 7.501e-004 
8.790e-004 1.744e+007 3.727e+012 1.000e+002 3.446e-003 7.584e-004 
8.800e-004 1.731e+007 3.725e+012 1.000e+002 4.079e-003 7.603e-004 
8.810e-004 1.742e+007 3.725e+012 1.000e+002 4.044e-003 7.605e-004 
8.820e-004 1.754e+007 3.725e+012 1.000e+002 3.990e-003 7.607e-004 
8.830e-004 1.766e+007 3.726e+012 1.000e+002 3.625e-003 7.608e-004 
8.840e-004 1.778e+007 3.726e+012 1.000e+002 3.755e-003 7.610e-004 
8.850e-004 1.790e+007 3.726e+012 1.000e+002 3.647e-003 7.612e-004 
8.860e-004 1.802e+007 3.727e+012 1.000e+002 3.776e-003 7.613e-004 
8.870e-004 1.814e+007 3.727e+012 1.000e+002 4.049e-003 7.615e-004 
8.880e-004 1.826e+007 3.728e+012 1.000e+002 3.593e-003 7.617e-004 
8.890e-004 1.838e+007 3.728e+012 1.000e+002 3.527e-003 7.619e-004 
8.900e-004 1.850e+007 3.728e+012 1.000e+002 3.645e-003 7.620e-004 
8.910e-004 1.862e+007 3.730e+012 1.000e+002 3.500e-003 7.622e-004 
8.920e-004 1.874e+007 3.730e+012 1.000e+002 3.616e-003 7.624e-004 
8.930e-004 1.886e+007 3.731e+012 1.000e+002 3.577e-003 7.625e-004 
8.940e-004 1.898e+007 3.731e+012 1.000e+002 3.671e-003 7.627e-004 
8.950e-004 1.910e+007 3.732e+012 1.000e+002 3.733e-003 7.629e-004 
8.960e-004 1.922e+007 3.732e+012 1.000e+002 3.669e-003 7.631e-004 
8.970e-004 1.934e+007 3.733e+012 1.000e+002 3.462e-003 7.632e-004 
8.980e-004 1.945e+007 3.734e+012 1.000e+002 3.646e-003 7.634e-004 
8.990e-004 1.957e+007 3.735e+012 1.000e+002 3.807e-003 7.636e-004 
9.000e-004 1.969e+007 3.736e+012 1.000e+002 3.666e-003 7.638e-004 
9.010e-004 1.980e+007 3.737e+012 1.000e+002 3.726e-003 7.641e-004 
9.020e-004 1.991e+007 3.737e+012 1.000e+002 3.611e-003 7.643e-004 
9.030e-004 2.003e+007 3.739e+012 1.000e+002 3.394e-003 7.644e-004 
9.040e-004 2.015e+007 3.740e+012 1.000e+002 3.360e-003 7.646e-004 
9.050e-004 2.026e+007 3.741e+012 1.000e+002 3.518e-003 7.648e-004 
9.060e-004 2.038e+007 3.742e+012 1.000e+002 3.266e-003 7.651e-004 
9.070e-004 2.049e+007 3.742e+012 1.000e+002 3.938e-003 7.652e-004 
9.080e-004 2.061e+007 3.743e+012 1.000e+002 3.857e-003 7.654e-004 
9.090e-004 2.067e+007 3.744e+012 1.000e+002 3.393e-003 7.660e-004 
9.100e-004 2.045e+007 3.760e+012 1.000e+002 3.296e-003 7.686e-004 
9.110e-004 2.034e+007 3.772e+012 1.000e+002 2.609e-003 7.703e-004 
9.120e-004 2.022e+007 3.779e+012 1.000e+002 2.099e-003 7.722e-004 
9.130e-004 1.985e+007 3.804e+012 1.000e+002 4.174e-003 7.757e-004 
9.140e-004 1.957e+007 3.829e+012 1.000e+002 6.101e-003 7.787e-004 
9.150e-004 1.934e+007 3.851e+012 1.000e+002 5.944e-003 7.813e-004 
9.160e-004 1.902e+007 3.872e+012 1.000e+002 5.588e-003 7.844e-004 
9.170e-004 1.877e+007 3.889e+012 1.000e+002 5.769e-003 7.871e-004 
9.180e-004 1.872e+007 3.898e+012 1.000e+002 5.266e-003 7.885e-004 
9.190e-004 1.875e+007 3.901e+012 1.000e+002 5.544e-003 7.893e-004 
9.200e-004 1.881e+007 3.904e+012 1.000e+002 5.529e-003 7.899e-004 
9.210e-004 1.888e+007 3.906e+012 1.000e+002 5.486e-003 7.904e-004 
9.220e-004 1.897e+007 3.909e+012 1.000e+002 5.353e-003 7.908e-004 
9.230e-004 1.906e+007 3.911e+012 1.000e+002 5.327e-003 7.911e-004 
9.240e-004 1.915e+007 3.912e+012 1.000e+002 5.559e-003 7.915e-004 
9.250e-004 1.923e+007 3.915e+012 1.000e+002 5.181e-003 7.920e-004 
9.260e-004 1.932e+007 3.917e+012 1.000e+002 5.692e-003 7.924e-004 
9.270e-004 1.942e+007 3.919e+012 1.000e+002 5.585e-003 7.927e-004 
9.280e-004 1.951e+007 3.920e+012 1.000e+002 5.674e-003 7.931e-004 
9.290e-004 1.959e+007 3.923e+012 1.000e+002 5.357e-003 7.935e-004 
9.300e-004 1.968e+007 3.925e+012 1.000e+002 5.276e-003 7.939e-004 
9.310e-004 1.977e+007 3.928e+012 1.000e+002 6.765e-003 7.943e-004 
9.320e-004 1.986e+007 3.930e+012 1.000e+002 6.574e-003 7.946e-004 
9.330e-004 1.995e+007 3.932e+012 1.000e+002 6.801e-003 7.950e-004 
9.340e-004 2.003e+007 3.934e+012 1.000e+002 6.863e-003 7.954e-004 
9.350e-004 2.012e+007 3.937e+012 1.000e+002 6.822e-003 7.958e-004 
9.360e-004 2.020e+007 3.939e+012 1.000e+002 7.057e-003 7.963e-004 
9.370e-004 2.027e+007 3.943e+012 1.000e+002 7.212e-003 7.968e-004 
9.380e-004 2.033e+007 3.947e+012 1.000e+002 7.381e-003 7.974e-004 
9.390e-004 2.040e+007 3.951e+012 1.000e+002 7.365e-003 7.979e-004 
9.400e-004 2.044e+007 3.956e+012 1.000e+002 7.254e-003 7.986e-004 
9.410e-004 2.048e+007 3.961e+012 1.000e+002 7.981e-003 7.994e-004 
9.420e-004 2.042e+007 3.971e+012 1.000e+002 7.254e-003 8.008e-004 
9.430e-004 2.047e+007 3.974e+012 1.000e+002 7.542e-003 8.014e-004 
9.440e-004 2.056e+007 3.976e+012 1.000e+002 7.560e-003 8.018e-004 
9.450e-004 2.064e+007 3.977e+012 1.000e+002 7.797e-003 8.023e-004 
9.460e-004 1.994e+007 3.843e+012 1.000e+002 6.556e-003 8.081e-004 
9.470e-004 1.948e+007 3.816e+012 1.000e+002 4.247e-003 8.123e-004 
9.480e-004 1.932e+007 3.792e+012 1.000e+002 5.678e-003 8.144e-004 
9.490e-004 1.882e+007 3.775e+012 1.000e+002 3.932e-003 8.188e-004 
9.500e-004 1.796e+007 3.765e+012 1.000e+002 2.472e-003 8.258e-004 
9.510e-004 1.734e+007 3.724e+012 1.000e+002 4.290e-003 8.310e-004 
9.520e-004 1.743e+007 3.724e+012 1.000e+002 4.276e-003 8.314e-004 
9.530e-004 1.755e+007 3.724e+012 1.000e+002 4.026e-003 8.316e-004 
9.540e-004 1.767e+007 3.725e+012 1.000e+002 3.844e-003 8.318e-004 
9.550e-004 1.779e+007 3.725e+012 1.000e+002 3.790e-003 8.319e-004 
9.560e-004 1.791e+007 3.726e+012 1.000e+002 4.206e-003 8.321e-004 
9.570e-004 1.803e+007 3.726e+012 1.000e+002 4.183e-003 8.323e-004 
9.580e-004 1.815e+007 3.727e+012 1.000e+002 4.030e-003 8.325e-004 
9.590e-004 1.827e+007 3.727e+012 1.000e+002 3.886e-003 8.326e-004 
9.600e-004 1.839e+007 3.728e+012 1.000e+002 3.956e-003 8.328e-004 
9.610e-004 1.851e+007 3.728e+012 1.000e+002 3.732e-003 8.330e-004 
9.620e-004 1.863e+007 3.729e+012 1.000e+002 3.872e-003 8.331e-004 
9.630e-004 1.874e+007 3.729e+012 1.000e+002 3.947e-003 8.333e-004 
9.640e-004 1.886e+007 3.730e+012 1.000e+002 3.764e-003 8.335e-004 
9.650e-004 1.898e+007 3.731e+012 1.000e+002 3.869e-003 8.337e-004 
9.660e-004 1.910e+007 3.732e+012 1.000e+002 3.766e-003 8.339e-004 
9.670e-004 1.922e+007 3.732e+012 1.000e+002 3.814e-003 8.340e-004 
9.680e-004 1.934e+007 3.733e+012 1.000e+002 3.856e-003 8.342e-004 
9.690e-004 1.946e+007 3.734e+012 1.000e+002 3.774e-003 8.344e-004 
9.700e-004 1.958e+007 3.735e+012 1.000e+002 3.818e-003 8.345e-004 
9.710e-004 1.970e+007 3.735e+012 1.000e+002 3.863e-003 8.347e-004 
9.720e-004 1.982e+007 3.737e+012 1.000e+002 3.511e-003 8.349e-004 
9.730e-004 1.993e+007 3.737e+012 1.000e+002 3.596e-003 8.351e-004 
9.740e-004 2.005e+007 3.738e+012 1.000e+002 3.800e-003 8.353e-004 
9.750e-004 2.017e+007 3.739e+012 1.000e+002 3.700e-003 8.355e-004 
9.760e-004 2.028e+007 3.740e+012 1.000e+002 3.747e-003 8.357e-004 
9.770e-004 2.039e+007 3.741e+012 1.000e+002 3.444e-003 8.359e-004 
9.780e-004 2.051e+007 3.742e+012 1.000e+002 3.545e-003 8.361e-004 
9.790e-004 2.063e+007 3.743e+012 1.000e+002 4.209e-003 8.363e-004 
9.800e-004 2.056e+007 3.749e+012 1.000e+002 3.645e-003 8.377e-004 
9.810e-004 2.038e+007 3.765e+012 1.000e+002 3.196e-003 8.400e-004 
9.820e-004 2.029e+007 3.778e+012 1.000e+002 3.082e-003 8.416e-004 
9.830e-004 2.008e+007 3.789e+012 1.000e+002 3.116e-003 8.441e-004 
9.840e-004 1.979e+007 3.811e+012 1.000e+002 5.001e-003 8.471e-004 
9.850e-004 1.950e+007 3.837e+012 1.000e+002 6.712e-003 8.501e-004 
9.860e-004 1.924e+007 3.858e+012 1.000e+002 7.095e-003 8.529e-004 
9.870e-004 1.895e+007 3.878e+012 1.000e+002 6.823e-003 8.559e-004 
9.880e-004 1.875e+007 3.894e+012 1.000e+002 7.238e-003 8.583e-004 
9.890e-004 1.873e+007 3.899e+012 1.000e+002 7.487e-003 8.594e-004 
9.900e-004 1.877e+007 3.903e+012 1.000e+002 7.632e-003 8.601e-004 
9.910e-004 1.886e+007 3.904e+012 1.000e+002 7.128e-003 8.606e-004 
9.920e-004 1.894e+007 3.906e+012 1.000e+002 7.373e-003 8.610e-004 
9.930e-004 1.903e+007 3.908e+012 1.000e+002 7.184e-003 8.614e-004 
9.940e-004 1.911e+007 3.910e+012 1.000e+002 7.250e-003 8.618e-004 
9.950e-004 1.920e+007 3.912e+012 1.000e+002 7.288e-003 8.622e-004 
9.960e-004 1.929e+007 3.915e+012 1.000e+002 7.331e-003 8.625e-004 
9.970e-004 1.938e+007 3.916e+012 1.000e+002 7.316e-003 8.629e-004 
9.980e-004 1.947e+007 3.918e+012 1.000e+002 7.217e-003 8.633e-004 
9.990e-004 1.956e+007 3.921e+012 1.000e+002 7.255e-003 8.637e-004 
1.000e-003 1.965e+007 3.923e+012 1.000e+002 7.444e-003 8.641e-004 
1.001e-003 1.974e+007 3.925e+012 1.000e+002 7.459e-003 8.645e-004 
1.002e-003 1.982e+007 3.927e+012 1.000e+002 7.627e-003 8.649e-004 
1.003e-003 1.990e+007 3.930e+012 1.000e+002 7.620e-003 8.653e-004 
1.004e-003 1.998e+007 3.932e+012 1.000e+002 7.393e-003 8.658e-004 
1.005e-003 2.006e+007 3.935e+012 1.000e+002 7.987e-003 8.662e-004 
1.006e-003 2.014e+007 3.938e+012 1.000e+002 8.160e-003 8.667e-004 
1.007e-003 2.022e+007 3.940e+012 1.000e+002 8.654e-003 8.671e-004 
1.008e-003 2.029e+007 3.944e+012 1.000e+002 8.230e-003 8.676e-004 
1.009e-003 2.034e+007 3.948e+012 1.000e+002 8.107e-003 8.683e-004 
1.010e-003 2.036e+007 3.955e+012 1.000e+002 8.627e-003 8.692e-004 
1.011e-003 2.035e+007 3.961e+012 1.000e+002 8.844e-003 8.702e-004 
1.012e-003 2.024e+007 3.973e+012 1.000e+002 8.728e-003 8.720e-004 
1.013e-003 1.952e+007 3.832e+012 1.000e+002 7.313e-003 8.780e-004 
1.014e-003 1.907e+007 3.815e+012 1.000e+002 3.865e-003 8.821e-004 
1.015e-003 1.889e+007 3.794e+012 1.000e+002 3.777e-003 8.843e-004 
1.016e-003 1.847e+007 3.776e+012 1.000e+002 2.405e-003 8.882e-004 
1.017e-003 1.770e+007 3.766e+012 1.000e+002 1.908e-003 8.946e-004 
1.018e-003 1.698e+007 3.723e+012 1.000e+002 1.848e-004 9.005e-004 
1.019e-003 1.707e+007 3.721e+012 1.000e+002 2.690e-004 9.009e-004 
1.020e-003 1.721e+007 3.721e+012 1.000e+002 4.789e-003 9.009e-004 
1.021e-003 1.734e+007 3.721e+012 1.000e+002 1.307e-004 9.010e-004 
1.022e-003 1.746e+007 3.721e+012 1.000e+002 2.100e-003 9.012e-004 
1.023e-003 1.757e+007 3.722e+012 1.000e+002 3.221e-003 9.014e-004 
1.024e-003 1.769e+007 3.722e+012 1.000e+002 2.160e-003 9.016e-004 
1.025e-003 1.781e+007 3.723e+012 1.000e+002 7.175e-004 9.018e-004 
1.026e-003 1.792e+007 3.723e+012 1.000e+002 3.793e-003 9.020e-004 
1.027e-003 1.804e+007 3.724e+012 1.000e+002 3.588e-004 9.022e-004 
1.028e-003 1.815e+007 3.725e+012 1.000e+002 3.154e-004 9.024e-004 
1.029e-003 1.826e+007 3.726e+012 1.000e+002 3.911e-003 9.026e-004 
1.030e-003 1.838e+007 3.726e+012 1.000e+002 9.883e-004 9.028e-004 
1.031e-003 1.850e+007 3.727e+012 1.000e+002 2.026e-004 9.030e-004 
1.032e-003 1.861e+007 3.728e+012 1.000e+002 5.074e-003 9.032e-004 
1.033e-003 1.872e+007 3.729e+012 1.000e+002 6.824e-003 9.035e-004 
1.034e-003 1.883e+007 3.730e+012 1.000e+002 6.725e-003 9.037e-004 
1.035e-003 1.893e+007 3.731e+012 1.000e+002 6.878e-003 9.040e-004 
1.036e-003 1.905e+007 3.732e+012 1.000e+002 6.907e-003 9.042e-004 
1.037e-003 1.917e+007 3.732e+012 1.000e+002 6.861e-003 9.043e-004 
1.038e-003 1.929e+007 3.733e+012 1.000e+002 6.805e-003 9.045e-004 
1.039e-003 1.941e+007 3.734e+012 1.000e+002 6.915e-003 9.047e-004 
1.040e-003 1.953e+007 3.735e+012 1.000e+002 6.422e-003 9.049e-004 
1.041e-003 1.964e+007 3.736e+012 1.000e+002 6.814e-003 9.051e-004 
1.042e-003 1.976e+007 3.737e+012 1.000e+002 6.576e-003 9.053e-004 
1.043e-003 1.988e+007 3.738e+012 1.000e+002 6.362e-003 9.055e-004 
1.044e-003 2.000e+007 3.739e+012 1.000e+002 5.835e-003 9.057e-004 
1.045e-003 2.011e+007 3.739e+012 1.000e+002 5.964e-003 9.058e-004 
1.046e-003 2.023e+007 3.741e+012 1.000e+002 5.796e-003 9.060e-004 
1.047e-003 2.034e+007 3.742e+012 1.000e+002 6.000e-003 9.063e-004 
1.048e-003 2.046e+007 3.743e+012 1.000e+002 5.689e-003 9.065e-004 
1.049e-003 2.058e+007 3.743e+012 1.000e+002 5.430e-003 9.066e-004 
1.050e-003 2.070e+007 3.744e+012 1.000e+002 5.157e-003 9.068e-004 
1.051e-003 2.066e+007 3.749e+012 1.000e+002 5.500e-003 9.081e-004 
1.052e-003 2.046e+007 3.764e+012 1.000e+002 5.358e-003 9.104e-004 
1.053e-003 2.035e+007 3.777e+012 1.000e+002 5.429e-003 9.122e-004 
1.054e-003 2.016e+007 3.787e+012 1.000e+002 6.177e-003 9.146e-004 
1.055e-003 1.982e+007 3.811e+012 1.000e+002 7.450e-003 9.179e-004 
1.056e-003 1.953e+007 3.835e+012 1.000e+002 8.722e-003 9.209e-004 
1.057e-003 1.932e+007 3.855e+012 1.000e+002 8.906e-003 9.234e-004 
1.058e-003 1.903e+007 3.875e+012 1.000e+002 8.440e-003 9.263e-004 
1.059e-003 1.880e+007 3.892e+012 1.000e+002 7.744e-003 9.289e-004 
1.060e-003 1.876e+007 3.898e+012 1.000e+002 7.454e-003 9.302e-004 
1.061e-003 1.880e+007 3.902e+012 1.000e+002 7.453e-003 9.309e-004 
1.062e-003 1.886e+007 3.905e+012 1.000e+002 7.651e-003 9.315e-004 
1.063e-003 1.894e+007 3.907e+012 1.000e+002 7.652e-003 9.320e-004 
1.064e-003 1.902e+007 3.909e+012 1.000e+002 7.673e-003 9.324e-004 
1.065e-003 1.911e+007 3.911e+012 1.000e+002 7.605e-003 9.328e-004 
1.066e-003 1.921e+007 3.912e+012 1.000e+002 7.412e-003 9.331e-004 
1.067e-003 1.928e+007 3.915e+012 1.000e+002 7.318e-003 9.336e-004 
1.068e-003 1.937e+007 3.917e+012 1.000e+002 7.094e-003 9.340e-004 
1.069e-003 1.946e+007 3.919e+012 1.000e+002 7.008e-003 9.344e-004 
1.070e-003 1.955e+007 3.922e+012 1.000e+002 7.655e-003 9.347e-004 
1.071e-003 1.963e+007 3.924e+012 1.000e+002 7.084e-003 9.352e-004 
1.072e-003 1.972e+007 3.926e+012 1.000e+002 7.075e-003 9.356e-004 
1.073e-003 1.980e+007 3.928e+012 1.000e+002 6.906e-003 9.360e-004 
1.074e-003 1.989e+007 3.931e+012 1.000e+002 7.140e-003 9.364e-004 
1.075e-003 1.996e+007 3.933e+012 1.000e+002 6.550e-003 9.369e-004 
1.076e-003 2.004e+007 3.936e+012 1.000e+002 6.499e-003 9.373e-004 
1.077e-003 2.011e+007 3.939e+012 1.000e+002 6.241e-003 9.379e-004 
1.078e-003 2.018e+007 3.941e+012 1.000e+002 6.355e-003 9.384e-004 
1.079e-003 2.024e+007 3.945e+012 1.000e+002 6.543e-003 9.390e-004 
1.080e-003 2.029e+007 3.949e+012 1.000e+002 6.057e-003 9.396e-004 
1.081e-003 2.030e+007 3.955e+012 1.000e+002 5.992e-003 9.406e-004 
1.082e-003 2.030e+007 3.961e+012 1.000e+002 5.938e-003 9.416e-004 
1.083e-003 2.019e+007 3.971e+012 1.000e+002 6.404e-003 9.433e-004 
1.084e-003 1.925e+007 3.830e+012 1.000e+002 5.012e-003 9.508e-004 
1.085e-003 1.895e+007 3.799e+012 1.000e+002 5.576e-003 9.539e-004 
1.086e-003 1.874e+007 3.779e+012 1.000e+002 7.181e-003 9.564e-004 
1.087e-003 1.811e+007 3.778e+012 1.000e+002 8.966e-003 9.617e-004 
1.088e-003 1.703e+007 3.773e+012 1.000e+002 4.972e-003 9.701e-004 
1.089e-003 1.690e+007 3.723e+012 1.000e+002 7.491e-003 9.721e-004 
1.090e-003 1.704e+007 3.723e+012 1.000e+002 7.502e-003 9.721e-004 
1.091e-003 1.718e+007 3.722e+012 1.000e+002 7.452e-003 9.721e-004 
1.092e-003 1.730e+007 3.722e+012 1.000e+002 7.573e-003 9.723e-004 
1.093e-003 1.742e+007 3.723e+012 1.000e+002 7.684e-003 9.724e-004 
1.094e-003 1.754e+007 3.723e+012 1.000e+002 7.645e-003 9.726e-004 
1.095e-003 1.766e+007 3.724e+012 1.000e+002 7.875e-003 9.728e-004 
1.096e-003 1.778e+007 3.725e+012 1.000e+002 7.346e-003 9.730e-004 
1.097e-003 1.789e+007 3.725e+012 1.000e+002 7.255e-003 9.732e-004 
1.098e-003 1.801e+007 3.726e+012 1.000e+002 7.702e-003 9.734e-004 
1.099e-003 1.812e+007 3.727e+012 1.000e+002 7.192e-003 9.736e-004 
1.100e-003 1.824e+007 3.728e+012 1.000e+002 7.379e-003 9.738e-004 
1.101e-003 1.835e+007 3.729e+012 1.000e+002 7.574e-003 9.740e-004 
1.102e-003 1.847e+007 3.730e+012 1.000e+002 7.602e-003 9.742e-004 
1.103e-003 1.858e+007 3.731e+012 1.000e+002 7.567e-003 9.744e-004 
1.104e-003 1.869e+007 3.732e+012 1.000e+002 7.596e-003 9.747e-004 
1.105e-003 1.880e+007 3.733e+012 1.000e+002 7.167e-003 9.749e-004 
1.106e-003 1.891e+007 3.734e+012 1.000e+002 7.312e-003 9.752e-004 
1.107e-003 1.902e+007 3.735e+012 1.000e+002 7.438e-003 9.754e-004 
1.108e-003 1.913e+007 3.736e+012 1.000e+002 7.272e-003 9.756e-004 
1.109e-003 1.925e+007 3.737e+012 1.000e+002 6.864e-003 9.758e-004 
1.110e-003 1.936e+007 3.738e+012 1.000e+002 7.017e-003 9.760e-004 
1.111e-003 1.948e+007 3.738e+012 1.000e+002 6.903e-003 9.762e-004 
1.112e-003 1.959e+007 3.740e+012 1.000e+002 7.051e-003 9.764e-004 
1.113e-003 1.971e+007 3.741e+012 1.000e+002 6.877e-003 9.766e-004 
1.114e-003 1.983e+007 3.741e+012 1.000e+002 7.033e-003 9.768e-004 
1.115e-003 1.995e+007 3.742e+012 1.000e+002 6.956e-003 9.770e-004 
1.116e-003 2.007e+007 3.743e+012 1.000e+002 6.904e-003 9.772e-004 
1.117e-003 2.019e+007 3.744e+012 1.000e+002 6.590e-003 9.773e-004 
1.118e-003 2.032e+007 3.745e+012 1.000e+002 6.791e-003 9.774e-004 
1.119e-003 2.044e+007 3.746e+012 1.000e+002 6.538e-003 9.776e-004 
1.120e-003 2.056e+007 3.747e+012 1.000e+002 6.541e-003 9.777e-004 
1.121e-003 2.068e+007 3.748e+012 1.000e+002 6.573e-003 9.779e-004 
1.122e-003 2.080e+007 3.749e+012 1.000e+002 6.205e-003 9.781e-004 
1.123e-003 2.072e+007 3.757e+012 1.000e+002 6.920e-003 9.797e-004 
1.124e-003 2.052e+007 3.774e+012 1.000e+002 6.835e-003 9.820e-004 
1.125e-003 2.045e+007 3.785e+012 1.000e+002 6.227e-003 9.835e-004 
1.126e-003 2.012e+007 3.800e+012 1.000e+002 6.745e-003 9.868e-004 
1.127e-003 1.984e+007 3.822e+012 1.000e+002 8.486e-003 9.898e-004 
1.128e-003 1.956e+007 3.847e+012 1.000e+002 9.025e-003 9.927e-004 
1.129e-003 1.926e+007 3.868e+012 1.000e+002 9.139e-003 9.957e-004 
1.130e-003 1.900e+007 3.886e+012 1.000e+002 9.893e-003 9.986e-004 
1.131e-003 1.885e+007 3.898e+012 1.000e+002 9.237e-003 1.001e-003 
1.132e-003 1.886e+007 3.903e+012 1.000e+002 9.163e-003 1.002e-003 
1.133e-003 1.891e+007 3.906e+012 1.000e+002 9.202e-003 1.002e-003 
1.134e-003 1.897e+007 3.909e+012 1.000e+002 7.325e-003 1.003e-003 
1.135e-003 1.904e+007 3.911e+012 1.000e+002 7.586e-003 1.003e-003 
1.136e-003 1.913e+007 3.913e+012 1.000e+002 8.126e-003 1.004e-003 
1.137e-003 1.921e+007 3.914e+012 1.000e+002 7.240e-003 1.004e-003 
1.138e-003 1.929e+007 3.916e+012 1.000e+002 6.384e-003 1.005e-003 
1.139e-003 1.938e+007 3.917e+012 1.000e+002 6.600e-003 1.005e-003 
1.140e-003 1.947e+007 3.919e+012 1.000e+002 7.069e-003 1.005e-003 
1.141e-003 1.956e+007 3.922e+012 1.000e+002 6.645e-003 1.006e-003 
1.142e-003 1.965e+007 3.924e+012 1.000e+002 6.983e-003 1.006e-003 
1.143e-003 1.974e+007 3.926e+012 1.000e+002 7.192e-003 1.006e-003 
1.144e-003 1.981e+007 3.928e+012 1.000e+002 6.701e-003 1.007e-003 
1.145e-003 1.990e+007 3.930e+012 1.000e+002 6.706e-003 1.007e-003 
1.146e-003 1.998e+007 3.933e+012 1.000e+002 6.323e-003 1.008e-003 
1.147e-003 2.005e+007 3.935e+012 1.000e+002 6.377e-003 1.008e-003 
1.148e-003 2.012e+007 3.938e+012 1.000e+002 6.185e-003 1.009e-003 
1.149e-003 2.019e+007 3.941e+012 1.000e+002 6.540e-003 1.009e-003 
1.150e-003 2.026e+007 3.944e+012 1.000e+002 6.146e-003 1.010e-003 
1.151e-003 2.030e+007 3.948e+012 1.000e+002 6.100e-003 1.011e-003 
1.152e-003 2.031e+007 3.955e+012 1.000e+002 5.695e-003 1.011e-003 
1.153e-003 2.032e+007 3.960e+012 1.000e+002 5.682e-003 1.012e-003 
1.154e-003 2.020e+007 3.973e+012 1.000e+002 6.029e-003 1.014e-003 
1.155e-003 1.935e+007 3.829e+012 1.000e+002 5.244e-003 1.021e-003 
1.156e-003 1.882e+007 3.812e+012 1.000e+002 5.933e-003 1.026e-003 
1.157e-003 1.882e+007 3.783e+012 1.000e+002 6.240e-003 1.027e-003 
1.158e-003 1.830e+007 3.775e+012 1.000e+002 8.312e-003 1.031e-003 
1.159e-003 1.739e+007 3.773e+012 1.000e+002 1.467e-002 1.039e-003 
1.160e-003 1.695e+007 3.722e+012 1.000e+002 6.959e-003 1.043e-003 
1.161e-003 1.706e+007 3.721e+012 1.000e+002 6.982e-003 1.043e-003 
1.162e-003 1.720e+007 3.720e+012 1.000e+002 6.882e-003 1.043e-003 
1.163e-003 1.732e+007 3.721e+012 1.000e+002 7.164e-003 1.043e-003 
1.164e-003 1.744e+007 3.721e+012 1.000e+002 6.983e-003 1.043e-003 
1.165e-003 1.756e+007 3.722e+012 1.000e+002 6.786e-003 1.043e-003 
1.166e-003 1.768e+007 3.723e+012 1.000e+002 7.042e-003 1.044e-003 
1.167e-003 1.779e+007 3.723e+012 1.000e+002 6.786e-003 1.044e-003 
1.168e-003 1.790e+007 3.724e+012 1.000e+002 6.746e-003 1.044e-003 
1.169e-003 1.801e+007 3.725e+012 1.000e+002 6.758e-003 1.044e-003 
1.170e-003 1.813e+007 3.726e+012 1.000e+002 6.741e-003 1.045e-003 
1.171e-003 1.824e+007 3.727e+012 1.000e+002 6.739e-003 1.045e-003 
1.172e-003 1.836e+007 3.728e+012 1.000e+002 6.646e-003 1.045e-003 
1.173e-003 1.847e+007 3.729e+012 1.000e+002 6.935e-003 1.045e-003 
1.174e-003 1.858e+007 3.730e+012 1.000e+002 7.036e-003 1.045e-003 
1.175e-003 1.870e+007 3.731e+012 1.000e+002 6.821e-003 1.046e-003 
1.176e-003 1.880e+007 3.732e+012 1.000e+002 7.026e-003 1.046e-003 
1.177e-003 1.891e+007 3.733e+012 1.000e+002 6.813e-003 1.046e-003 
1.178e-003 1.903e+007 3.734e+012 1.000e+002 6.655e-003 1.046e-003 
1.179e-003 1.915e+007 3.735e+012 1.000e+002 6.603e-003 1.046e-003 
1.180e-003 1.927e+007 3.736e+012 1.000e+002 6.645e-003 1.047e-003 
1.181e-003 1.938e+007 3.736e+012 1.000e+002 6.592e-003 1.047e-003 
1.182e-003 1.950e+007 3.737e+012 1.000e+002 6.486e-003 1.047e-003 
1.183e-003 1.962e+007 3.738e+012 1.000e+002 6.986e-003 1.047e-003 
1.184e-003 1.974e+007 3.739e+012 1.000e+002 6.303e-003 1.047e-003 
1.185e-003 1.986e+007 3.740e+012 1.000e+002 6.497e-003 1.048e-003 
1.186e-003 1.998e+007 3.741e+012 1.000e+002 6.741e-003 1.048e-003 
1.187e-003 2.010e+007 3.741e+012 1.000e+002 6.078e-003 1.048e-003 
1.188e-003 2.021e+007 3.742e+012 1.000e+002 6.348e-003 1.048e-003 
1.189e-003 2.033e+007 3.743e+012 1.000e+002 6.450e-003 1.048e-003 
1.190e-003 2.045e+007 3.744e+012 1.000e+002 5.823e-003 1.049e-003 
1.191e-003 2.056e+007 3.745e+012 1.000e+002 6.130e-003 1.049e-003 
1.192e-003 2.068e+007 3.746e+012 1.000e+002 6.107e-003 1.049e-003 
1.193e-003 2.071e+007 3.749e+012 1.000e+002 6.368e-003 1.050e-003 
1.194e-003 2.050e+007 3.765e+012 1.000e+002 6.773e-003 1.052e-003 
1.195e-003 2.039e+007 3.778e+012 1.000e+002 5.273e-003 1.054e-003 
1.196e-003 2.022e+007 3.786e+012 1.000e+002 6.037e-003 1.056e-003 
1.197e-003 1.987e+007 3.811e+012 1.000e+002 7.040e-003 1.059e-003 
1.198e-003 1.958e+007 3.837e+012 1.000e+002 9.545e-003 1.063e-003 
1.199e-003 1.933e+007 3.857e+012 1.000e+002 9.255e-003 1.065e-003 
1.200e-003 1.904e+007 3.877e+012 1.000e+002 8.708e-003 1.068e-003 
1.201e-003 1.881e+007 3.893e+012 1.000e+002 7.441e-003 1.071e-003 
1.202e-003 1.878e+007 3.900e+012 1.000e+002 7.633e-003 1.072e-003 
1.203e-003 1.882e+007 3.903e+012 1.000e+002 7.667e-003 1.073e-003 
1.204e-003 1.889e+007 3.906e+012 1.000e+002 7.719e-003 1.073e-003 
1.205e-003 1.897e+007 3.907e+012 1.000e+002 7.652e-003 1.074e-003 
1.206e-003 1.906e+007 3.908e+012 1.000e+002 9.011e-003 1.074e-003 
1.207e-003 1.914e+007 3.911e+012 1.000e+002 8.644e-003 1.075e-003 
1.208e-003 1.923e+007 3.912e+012 1.000e+002 8.944e-003 1.075e-003 
1.209e-003 1.931e+007 3.915e+012 1.000e+002 9.092e-003 1.075e-003 
1.210e-003 1.937e+007 3.917e+012 1.000e+002 9.449e-003 1.076e-003 
1.211e-003 1.945e+007 3.920e+012 1.000e+002 8.153e-003 1.076e-003 
1.212e-003 1.953e+007 3.923e+012 1.000e+002 8.126e-003 1.077e-003 
1.213e-003 1.961e+007 3.925e+012 1.000e+002 7.870e-003 1.077e-003 
1.214e-003 1.970e+007 3.927e+012 1.000e+002 8.055e-003 1.078e-003 
1.215e-003 1.979e+007 3.929e+012 1.000e+002 7.965e-003 1.078e-003 
1.216e-003 1.986e+007 3.931e+012 1.000e+002 7.951e-003 1.079e-003 
1.217e-003 1.994e+007 3.934e+012 1.000e+002 8.005e-003 1.079e-003 
1.218e-003 2.001e+007 3.936e+012 1.000e+002 7.572e-003 1.080e-003 
1.219e-003 2.009e+007 3.939e+012 1.000e+002 6.847e-003 1.080e-003 
1.220e-003 2.015e+007 3.942e+012 1.000e+002 6.553e-003 1.081e-003 
1.221e-003 2.022e+007 3.945e+012 1.000e+002 6.541e-003 1.081e-003 
1.222e-003 2.027e+007 3.949e+012 1.000e+002 6.402e-003 1.082e-003 
1.223e-003 2.029e+007 3.955e+012 1.000e+002 6.293e-003 1.083e-003 
1.224e-003 2.032e+007 3.960e+012 1.000e+002 6.508e-003 1.083e-003 
1.225e-003 2.022e+007 3.971e+012 1.000e+002 6.680e-003 1.085e-003 
1.226e-003 1.970e+007 3.847e+012 1.000e+002 8.162e-003 1.090e-003 
1.227e-003 1.923e+007 3.826e+012 1.000e+002 5.695e-003 1.094e-003 
1.228e-003 1.892e+007 3.799e+012 1.000e+002 4.544e-003 1.097e-003 
1.229e-003 1.874e+007 3.777e+012 1.000e+002 7.877e-003 1.099e-003 
1.230e-003 1.808e+007 3.775e+012 1.000e+002 8.217e-003 1.105e-003 
1.231e-003 1.702e+007 3.772e+012 1.000e+002 1.685e-002 1.113e-003 
1.232e-003 1.700e+007 3.723e+012 1.000e+002 6.934e-003 1.114e-003 
1.233e-003 1.715e+007 3.720e+012 1.000e+002 6.585e-003 1.114e-003 
1.234e-003 1.730e+007 3.720e+012 1.000e+002 6.983e-003 1.114e-003 
1.235e-003 1.742e+007 3.720e+012 1.000e+002 6.448e-003 1.114e-003 
1.236e-003 1.754e+007 3.721e+012 1.000e+002 6.384e-003 1.115e-003 
1.237e-003 1.766e+007 3.721e+012 1.000e+002 6.942e-003 1.115e-003 
1.238e-003 1.778e+007 3.722e+012 1.000e+002 6.995e-003 1.115e-003 
1.239e-003 1.789e+007 3.723e+012 1.000e+002 6.912e-003 1.115e-003 
1.240e-003 1.800e+007 3.724e+012 1.000e+002 6.813e-003 1.115e-003 
1.241e-003 1.811e+007 3.725e+012 1.000e+002 6.751e-003 1.116e-003 
1.242e-003 1.823e+007 3.726e+012 1.000e+002 6.732e-003 1.116e-003 
1.243e-003 1.835e+007 3.726e+012 1.000e+002 6.789e-003 1.116e-003 
1.244e-003 1.847e+007 3.728e+012 1.000e+002 7.306e-003 1.116e-003 
1.245e-003 1.858e+007 3.729e+012 1.000e+002 7.253e-003 1.116e-003 
1.246e-003 1.869e+007 3.730e+012 1.000e+002 6.770e-003 1.117e-003 
1.247e-003 1.880e+007 3.731e+012 1.000e+002 6.890e-003 1.117e-003 
1.248e-003 1.890e+007 3.732e+012 1.000e+002 6.761e-003 1.117e-003 
1.249e-003 1.901e+007 3.733e+012 1.000e+002 6.669e-003 1.117e-003 
1.250e-003 1.913e+007 3.734e+012 1.000e+002 6.531e-003 1.118e-003 
1.251e-003 1.925e+007 3.735e+012 1.000e+002 6.537e-003 1.118e-003 
1.252e-003 1.937e+007 3.736e+012 1.000e+002 6.218e-003 1.118e-003 
1.253e-003 1.949e+007 3.736e+012 1.000e+002 6.344e-003 1.118e-003 
1.254e-003 1.960e+007 3.737e+012 1.000e+002 6.438e-003 1.118e-003 
1.255e-003 1.972e+007 3.738e+012 1.000e+002 6.400e-003 1.118e-003 
1.256e-003 1.984e+007 3.739e+012 1.000e+002 6.602e-003 1.119e-003 
1.257e-003 1.996e+007 3.740e+012 1.000e+002 6.672e-003 1.119e-003 
1.258e-003 2.008e+007 3.741e+012 1.000e+002 6.416e-003 1.119e-003 
1.259e-003 2.019e+007 3.742e+012 1.000e+002 6.571e-003 1.119e-003 
1.260e-003 2.031e+007 3.743e+012 1.000e+002 6.060e-003 1.119e-003 
1.261e-003 2.042e+007 3.744e+012 1.000e+002 6.285e-003 1.120e-003 
1.262e-003 2.054e+007 3.745e+012 1.000e+002 5.771e-003 1.120e-003 
1.263e-003 2.066e+007 3.746e+012 1.000e+002 6.351e-003 1.120e-003 
1.264e-003 2.050e+007 3.756e+012 1.000e+002 6.640e-003 1.122e-003 
1.265e-003 2.037e+007 3.769e+012 1.000e+002 5.898e-003 1.124e-003 
1.266e-003 2.030e+007 3.781e+012 1.000e+002 6.005e-003 1.125e-003 
1.267e-003 2.006e+007 3.793e+012 1.000e+002 7.746e-003 1.128e-003 
1.268e-003 1.977e+007 3.815e+012 1.000e+002 8.646e-003 1.131e-003 
1.269e-003 1.947e+007 3.839e+012 1.000e+002 1.016e-002 1.134e-003 
1.270e-003 1.923e+007 3.859e+012 1.000e+002 9.890e-003 1.137e-003 
1.271e-003 1.895e+007 3.878e+012 1.000e+002 1.020e-002 1.140e-003 
1.272e-003 1.875e+007 3.893e+012 1.000e+002 9.832e-003 1.142e-003 
1.273e-003 1.872e+007 3.899e+012 1.000e+002 7.976e-003 1.143e-003 
1.274e-003 1.876e+007 3.901e+012 1.000e+002 7.947e-003 1.144e-003 
1.275e-003 1.884e+007 3.904e+012 1.000e+002 7.938e-003 1.145e-003 
1.276e-003 1.891e+007 3.906e+012 1.000e+002 7.607e-003 1.145e-003 
1.277e-003 1.900e+007 3.908e+012 1.000e+002 7.645e-003 1.146e-003 
1.278e-003 1.908e+007 3.910e+012 1.000e+002 7.707e-003 1.146e-003 
1.279e-003 1.916e+007 3.912e+012 1.000e+002 7.334e-003 1.146e-003 
1.280e-003 1.925e+007 3.914e+012 1.000e+002 7.260e-003 1.147e-003 
1.281e-003 1.934e+007 3.916e+012 1.000e+002 7.530e-003 1.147e-003 
1.282e-003 1.943e+007 3.918e+012 1.000e+002 7.260e-003 1.148e-003 
1.283e-003 1.952e+007 3.920e+012 1.000e+002 7.472e-003 1.148e-003 
1.284e-003 1.961e+007 3.922e+012 1.000e+002 7.232e-003 1.148e-003 
1.285e-003 1.970e+007 3.924e+012 1.000e+002 7.082e-003 1.149e-003 
1.286e-003 1.979e+007 3.926e+012 1.000e+002 7.022e-003 1.149e-003 
1.287e-003 1.986e+007 3.928e+012 1.000e+002 7.338e-003 1.150e-003 
1.288e-003 1.994e+007 3.931e+012 1.000e+002 6.886e-003 1.150e-003 
1.289e-003 2.001e+007 3.934e+012 1.000e+002 6.561e-003 1.150e-003 
1.290e-003 2.009e+007 3.936e+012 1.000e+002 6.784e-003 1.151e-003 
1.291e-003 2.017e+007 3.939e+012 1.000e+002 6.921e-003 1.151e-003 
1.292e-003 2.023e+007 3.943e+012 1.000e+002 7.744e-003 1.152e-003 
1.293e-003 2.029e+007 3.947e+012 1.000e+002 6.966e-003 1.153e-003 
1.294e-003 2.029e+007 3.953e+012 1.000e+002 5.683e-003 1.154e-003 
1.295e-003 2.029e+007 3.960e+012 1.000e+002 5.770e-003 1.155e-003 
1.296e-003 1.976e+007 3.855e+012 1.000e+002 8.372e-003 1.159e-003 
1.297e-003 1.914e+007 3.826e+012 1.000e+002 6.599e-003 1.165e-003 
1.298e-003 1.890e+007 3.784e+012 1.000e+002 2.390e-003 1.167e-003 
1.299e-003 1.841e+007 3.772e+012 1.000e+002 1.364e-003 1.172e-003 
1.300e-003 1.764e+007 3.767e+012 1.000e+002 4.830e-004 1.178e-003 
1.301e-003 1.681e+007 3.770e+012 1.000e+002 4.870e-003 1.185e-003 
1.302e-003 1.692e+007 3.722e+012 1.000e+002 3.414e-003 1.185e-003 
1.303e-003 1.707e+007 3.720e+012 1.000e+002 2.475e-003 1.185e-003 
1.304e-003 1.721e+007 3.720e+012 1.000e+002 2.761e-003 1.185e-003 
1.305e-003 1.733e+007 3.720e+012 1.000e+002 1.254e-003 1.185e-003 
1.306e-003 1.745e+007 3.720e+012 1.000e+002 2.922e-003 1.185e-003 
1.307e-003 1.757e+007 3.721e+012 1.000e+002 2.119e-003 1.185e-003 
1.308e-003 1.768e+007 3.722e+012 1.000e+002 6.408e-004 1.186e-003 
1.309e-003 1.780e+007 3.723e+012 1.000e+002 2.992e-003 1.186e-003 
1.310e-003 1.791e+007 3.723e+012 1.000e+002 2.062e-004 1.186e-003 
1.311e-003 1.803e+007 3.724e+012 1.000e+002 3.157e-003 1.186e-003 
1.312e-003 1.814e+007 3.725e+012 1.000e+002 2.160e-003 1.186e-003 
1.313e-003 1.826e+007 3.726e+012 1.000e+002 4.415e-003 1.187e-003 
1.314e-003 1.837e+007 3.727e+012 1.000e+002 4.175e-003 1.187e-003 
1.315e-003 1.849e+007 3.728e+012 1.000e+002 3.796e-003 1.187e-003 
1.316e-003 1.861e+007 3.729e+012 1.000e+002 3.912e-003 1.187e-003 
1.317e-003 1.872e+007 3.730e+012 1.000e+002 3.853e-003 1.187e-003 
1.318e-003 1.882e+007 3.731e+012 1.000e+002 3.863e-003 1.188e-003 
1.319e-003 1.892e+007 3.732e+012 1.000e+002 3.843e-003 1.188e-003 
1.320e-003 1.904e+007 3.733e+012 1.000e+002 3.893e-003 1.188e-003 
1.321e-003 1.916e+007 3.734e+012 1.000e+002 4.027e-003 1.188e-003 
1.322e-003 1.928e+007 3.735e+012 1.000e+002 4.121e-003 1.189e-003 
1.323e-003 1.940e+007 3.735e+012 1.000e+002 3.821e-003 1.189e-003 
1.324e-003 1.951e+007 3.736e+012 1.000e+002 4.002e-003 1.189e-003 
1.325e-003 1.963e+007 3.738e+012 1.000e+002 3.500e-003 1.189e-003 
1.326e-003 1.975e+007 3.739e+012 1.000e+002 3.714e-003 1.189e-003 
1.327e-003 1.987e+007 3.739e+012 1.000e+002 3.480e-003 1.189e-003 
1.328e-003 1.998e+007 3.740e+012 1.000e+002 3.848e-003 1.190e-003 
1.329e-003 2.010e+007 3.741e+012 1.000e+002 3.760e-003 1.190e-003 
1.330e-003 2.022e+007 3.742e+012 1.000e+002 3.728e-003 1.190e-003 
1.331e-003 2.033e+007 3.743e+012 1.000e+002 3.493e-003 1.190e-003 
1.332e-003 2.045e+007 3.744e+012 1.000e+002 3.490e-003 1.190e-003 
1.333e-003 2.054e+007 3.745e+012 1.000e+002 3.182e-003 1.191e-003 
1.334e-003 2.034e+007 3.759e+012 1.000e+002 2.986e-003 1.193e-003 
1.335e-003 2.022e+007 3.772e+012 1.000e+002 3.158e-003 1.195e-003 
1.336e-003 2.013e+007 3.779e+012 1.000e+002 2.325e-003 1.197e-003 
1.337e-003 1.978e+007 3.801e+012 1.000e+002 3.402e-003 1.200e-003 
1.338e-003 1.951e+007 3.823e+012 1.000e+002 5.233e-003 1.203e-003 
1.339e-003 1.924e+007 3.847e+012 1.000e+002 5.738e-003 1.206e-003 
1.340e-003 1.895e+007 3.867e+012 1.000e+002 5.412e-003 1.209e-003 
1.341e-003 1.871e+007 3.883e+012 1.000e+002 5.675e-003 1.211e-003 
1.342e-003 1.859e+007 3.895e+012 1.000e+002 6.231e-003 1.213e-003 
1.343e-003 1.861e+007 3.898e+012 1.000e+002 6.483e-003 1.214e-003 
1.344e-003 1.868e+007 3.900e+012 1.000e+002 7.031e-003 1.215e-003 
1.345e-003 1.876e+007 3.902e+012 1.000e+002 6.784e-003 1.215e-003 
1.346e-003 1.884e+007 3.903e+012 1.000e+002 7.266e-003 1.216e-003 
1.347e-003 1.893e+007 3.906e+012 1.000e+002 6.861e-003 1.216e-003 
1.348e-003 1.903e+007 3.907e+012 1.000e+002 6.846e-003 1.216e-003 
1.349e-003 1.912e+007 3.909e+012 1.000e+002 6.606e-003 1.217e-003 
1.350e-003 1.921e+007 3.911e+012 1.000e+002 6.846e-003 1.217e-003 
1.351e-003 1.930e+007 3.913e+012 1.000e+002 7.063e-003 1.217e-003 
1.352e-003 1.939e+007 3.915e+012 1.000e+002 6.805e-003 1.218e-003 
1.353e-003 1.948e+007 3.917e+012 1.000e+002 6.812e-003 1.218e-003 
1.354e-003 1.957e+007 3.919e+012 1.000e+002 7.127e-003 1.219e-003 
1.355e-003 1.966e+007 3.921e+012 1.000e+002 6.983e-003 1.219e-003 
1.356e-003 1.975e+007 3.923e+012 1.000e+002 7.044e-003 1.219e-003 
1.357e-003 1.983e+007 3.925e+012 1.000e+002 7.143e-003 1.220e-003 
1.358e-003 1.991e+007 3.928e+012 1.000e+002 7.713e-003 1.220e-003 
1.359e-003 2.000e+007 3.930e+012 1.000e+002 7.094e-003 1.221e-003 
1.360e-003 2.007e+007 3.933e+012 1.000e+002 7.180e-003 1.221e-003 
1.361e-003 2.016e+007 3.936e+012 1.000e+002 7.294e-003 1.221e-003 
1.362e-003 2.022e+007 3.939e+012 1.000e+002 7.511e-003 1.222e-003 
1.363e-003 2.029e+007 3.943e+012 1.000e+002 7.795e-003 1.223e-003 
1.364e-003 2.032e+007 3.947e+012 1.000e+002 8.180e-003 1.223e-003 
1.365e-003 2.032e+007 3.955e+012 1.000e+002 8.112e-003 1.224e-003 
1.366e-003 2.031e+007 3.961e+012 1.000e+002 8.135e-003 1.225e-003 
1.367e-003 1.975e+007 3.850e+012 1.000e+002 6.082e-003 1.230e-003 
1.368e-003 1.920e+007 3.822e+012 1.000e+002 5.944e-003 1.235e-003 
1.369e-003 1.890e+007 3.793e+012 1.000e+002 3.797e-003 1.238e-003 
1.370e-003 1.855e+007 3.774e+012 1.000e+002 1.213e-003 1.242e-003 
1.371e-003 1.757e+007 3.763e+012 1.000e+002 6.577e-003 1.249e-003 
1.372e-003 1.690e+007 3.722e+012 1.000e+002 4.225e-003 1.255e-003 
1.373e-003 1.699e+007 3.721e+012 1.000e+002 7.347e-003 1.255e-003 
1.374e-003 1.713e+007 3.718e+012 1.000e+002 7.339e-003 1.255e-003 
1.375e-003 1.727e+007 3.718e+012 1.000e+002 7.341e-003 1.255e-003 
1.376e-003 1.739e+007 3.718e+012 1.000e+002 7.701e-003 1.256e-003 
1.377e-003 1.751e+007 3.718e+012 1.000e+002 8.040e-003 1.256e-003 
1.378e-003 1.763e+007 3.719e+012 1.000e+002 8.085e-003 1.256e-003 
1.379e-003 1.774e+007 3.720e+012 1.000e+002 7.665e-003 1.256e-003 
1.380e-003 1.786e+007 3.720e+012 1.000e+002 7.529e-003 1.256e-003 
1.381e-003 1.797e+007 3.721e+012 1.000e+002 7.639e-003 1.257e-003 
1.382e-003 1.809e+007 3.722e+012 1.000e+002 7.572e-003 1.257e-003 
1.383e-003 1.820e+007 3.722e+012 1.000e+002 7.426e-003 1.257e-003 
1.384e-003 1.832e+007 3.723e+012 1.000e+002 7.516e-003 1.257e-003 
1.385e-003 1.844e+007 3.724e+012 1.000e+002 7.781e-003 1.257e-003 
1.386e-003 1.856e+007 3.725e+012 1.000e+002 7.759e-003 1.258e-003 
1.387e-003 1.867e+007 3.726e+012 1.000e+002 7.354e-003 1.258e-003 
1.388e-003 1.879e+007 3.726e+012 1.000e+002 7.259e-003 1.258e-003 
1.389e-003 1.890e+007 3.727e+012 1.000e+002 7.510e-003 1.258e-003 
1.390e-003 1.900e+007 3.729e+012 1.000e+002 7.281e-003 1.258e-003 
1.391e-003 1.911e+007 3.730e+012 1.000e+002 7.283e-003 1.259e-003 
1.392e-003 1.923e+007 3.731e+012 1.000e+002 7.375e-003 1.259e-003 
1.393e-003 1.935e+007 3.732e+012 1.000e+002 7.256e-003 1.259e-003 
1.394e-003 1.947e+007 3.732e+012 1.000e+002 7.202e-003 1.259e-003 
1.395e-003 1.958e+007 3.733e+012 1.000e+002 7.223e-003 1.259e-003 
1.396e-003 1.970e+007 3.734e+012 1.000e+002 7.002e-003 1.260e-003 
1.397e-003 1.982e+007 3.735e+012 1.000e+002 7.109e-003 1.260e-003 
1.398e-003 1.993e+007 3.736e+012 1.000e+002 6.892e-003 1.260e-003 
1.399e-003 2.005e+007 3.737e+012 1.000e+002 6.790e-003 1.260e-003 
1.400e-003 2.017e+007 3.738e+012 1.000e+002 7.079e-003 1.260e-003 
1.401e-003 2.028e+007 3.739e+012 1.000e+002 6.938e-003 1.261e-003 
1.402e-003 2.039e+007 3.740e+012 1.000e+002 6.942e-003 1.261e-003 
1.403e-003 2.051e+007 3.741e+012 1.000e+002 6.357e-003 1.261e-003 
1.404e-003 2.062e+007 3.742e+012 1.000e+002 6.661e-003 1.261e-003 
1.405e-003 2.067e+007 3.744e+012 1.000e+002 6.108e-003 1.262e-003 
1.406e-003 2.047e+007 3.759e+012 1.000e+002 5.998e-003 1.264e-003 
1.407e-003 2.035e+007 3.772e+012 1.000e+002 5.889e-003 1.266e-003 
1.408e-003 2.025e+007 3.779e+012 1.000e+002 6.318e-003 1.268e-003 
1.409e-003 1.989e+007 3.802e+012 1.000e+002 7.234e-003 1.271e-003 
1.410e-003 1.961e+007 3.826e+012 1.000e+002 9.484e-003 1.274e-003 
1.411e-003 1.936e+007 3.848e+012 1.000e+002 9.940e-003 1.277e-003 
1.412e-003 1.908e+007 3.870e+012 1.000e+002 9.432e-003 1.280e-003 
1.413e-003 1.890e+007 3.887e+012 1.000e+002 9.059e-003 1.282e-003 
1.414e-003 1.887e+007 3.896e+012 1.000e+002 8.481e-003 1.283e-003 
1.415e-003 1.894e+007 3.899e+012 1.000e+002 8.397e-003 1.284e-003 
1.416e-003 1.904e+007 3.901e+012 1.000e+002 8.518e-003 1.284e-003 
1.417e-003 1.915e+007 3.903e+012 1.000e+002 8.488e-003 1.284e-003 
1.418e-003 1.925e+007 3.904e+012 1.000e+002 8.435e-003 1.285e-003 
1.419e-003 1.936e+007 3.906e+012 1.000e+002 8.537e-003 1.285e-003 
1.420e-003 1.947e+007 3.907e+012 1.000e+002 8.562e-003 1.285e-003 
1.421e-003 1.958e+007 3.909e+012 1.000e+002 8.080e-003 1.285e-003 
1.422e-003 1.969e+007 3.911e+012 1.000e+002 8.387e-003 1.286e-003 
1.423e-003 1.980e+007 3.913e+012 1.000e+002 8.173e-003 1.286e-003 
1.424e-003 1.990e+007 3.915e+012 1.000e+002 8.111e-003 1.286e-003 
1.425e-003 2.001e+007 3.917e+012 1.000e+002 8.598e-003 1.286e-003 
1.426e-003 2.011e+007 3.919e+012 1.000e+002 8.643e-003 1.287e-003 
1.427e-003 2.022e+007 3.920e+012 1.000e+002 8.368e-003 1.287e-003 
1.428e-003 2.032e+007 3.922e+012 1.000e+002 8.030e-003 1.287e-003 
1.429e-003 2.042e+007 3.925e+012 1.000e+002 8.233e-003 1.288e-003 
1.430e-003 2.052e+007 3.927e+012 1.000e+002 8.256e-003 1.288e-003 
1.431e-003 2.062e+007 3.929e+012 1.000e+002 8.191e-003 1.288e-003 
1.432e-003 2.072e+007 3.931e+012 1.000e+002 7.756e-003 1.289e-003 
1.433e-003 2.081e+007 3.934e+012 1.000e+002 7.711e-003 1.289e-003 
1.434e-003 2.091e+007 3.936e+012 1.000e+002 7.735e-003 1.289e-003 
1.435e-003 2.100e+007 3.939e+012 1.000e+002 7.710e-003 1.290e-003 
1.436e-003 2.110e+007 3.942e+012 1.000e+002 7.708e-003 1.290e-003 
1.437e-003 2.118e+007 3.945e+012 1.000e+002 7.932e-003 1.290e-003 
1.438e-003 2.126e+007 3.949e+012 1.000e+002 7.158e-003 1.291e-003 
1.439e-003 2.131e+007 3.954e+012 1.000e+002 7.378e-003 1.291e-003 
1.440e-003 2.125e+007 3.965e+012 1.000e+002 7.291e-003 1.293e-003 
1.441e-003 2.132e+007 3.970e+012 1.000e+002 6.618e-003 1.293e-003 
1.442e-003 2.143e+007 3.972e+012 1.000e+002 6.979e-003 1.294e-003 
1.443e-003 2.155e+007 3.973e+012 1.000e+002 6.703e-003 1.294e-003 
1.444e-003 2.167e+007 3.974e+012 1.000e+002 7.181e-003 1.294e-003 
1.445e-003 2.180e+007 3.975e+012 1.000e+002 7.002e-003 1.294e-003 
1.446e-003 2.192e+007 3.976e+012 1.000e+002 6.289e-003 1.294e-003 
1.447e-003 2.203e+007 3.976e+012 1.000e+002 6.693e-003 1.294e-003 
1.448e-003 2.215e+007 3.977e+012 1.000e+002 6.559e-003 1.295e-003 
1.449e-003 2.227e+007 3.978e+012 1.000e+002 6.630e-003 1.295e-003 
1.450e-003 2.239e+007 3.979e+012 1.000e+002 6.166e-003 1.295e-003 
1.451e-003 2.252e+007 3.980e+012 1.000e+002 6.288e-003 1.295e-003 
1.452e-003 2.264e+007 3.981e+012 1.000e+002 6.255e-003 1.295e-003 
1.453e-003 2.276e+007 3.982e+012 1.000e+002 6.427e-003 1.295e-003 
1.454e-003 2.288e+007 3.983e+012 1.000e+002 6.320e-003 1.296e-003 
1.455e-003 2.301e+007 3.984e+012 1.000e+002 5.827e-003 1.296e-003 
1.456e-003 2.314e+007 3.984e+012 1.000e+002 6.151e-003 1.296e-003 
1.457e-003 2.326e+007 3.985e+012 1.000e+002 6.060e-003 1.296e-003 
1.458e-003 2.338e+007 3.986e+012 1.000e+002 6.377e-003 1.296e-003 
1.459e-003 2.351e+007 3.987e+012 1.000e+002 6.338e-003 1.296e-003 
1.460e-003 2.363e+007 3.988e+012 1.000e+002 6.399e-003 1.296e-003 
1.461e-003 2.375e+007 3.989e+012 1.000e+002 6.212e-003 1.297e-003 
1.462e-003 2.388e+007 3.989e+012 1.000e+002 6.008e-003 1.297e-003 
1.463e-003 2.400e+007 3.991e+012 1.000e+002 6.026e-003 1.297e-003 
1.464e-003 2.412e+007 3.992e+012 1.000e+002 5.716e-003 1.297e-003 
1.465e-003 2.424e+007 3.993e+012 1.000e+002 5.841e-003 1.297e-003 
1.466e-003 2.437e+007 3.995e+012 1.000e+002 4.734e-003 1.297e-003 
1.467e-003 2.448e+007 3.995e+012 1.000e+002 5.116e-003 1.298e-003 
1.468e-003 2.460e+007 3.996e+012 1.000e+002 5.359e-003 1.298e-003 
1.469e-003 2.472e+007 3.998e+012 1.000e+002 4.840e-003 1.298e-003 
1.470e-003 2.484e+007 3.999e+012 1.000e+002 4.887e-003 1.298e-003 
1.471e-003 2.496e+007 4.000e+012 1.000e+002 4.849e-003 1.298e-003 
1.472e-003 2.509e+007 4.001e+012 1.000e+002 5.390e-003 1.298e-003 
1.473e-003 2.521e+007 4.002e+012 1.000e+002 5.297e-003 1.298e-003 
1.474e-003 2.533e+007 4.003e+012 1.000e+002 5.498e-003 1.299e-003 
1.475e-003 2.545e+007 4.004e+012 1.000e+002 5.385e-003 1.299e-003 
1.476e-003 2.557e+007 4.005e+012 1.000e+002 3.008e-003 1.299e-003 
1.477e-003 2.569e+007 4.007e+012 1.000e+002 5.738e-003 1.299e-003 
1.478e-003 2.581e+007 4.008e+012 1.000e+002 5.591e-003 1.299e-003 
1.479e-003 2.593e+007 4.009e+012 1.000e+002 5.448e-003 1.300e-003 
1.480e-003 2.605e+007 4.010e+012 1.000e+002 5.627e-003 1.300e-003 
1.481e-003 2.596e+007 4.014e+012 1.000e+002 6.617e-003 1.301e-003 
1.482e-003 2.537e+007 4.036e+012 1.000e+002 6.500e-003 1.306e-003 
1.483e-003 2.447e+007 3.863e+012 1.000e+002 1.167e-003 1.314e-003 
1.484e-003 2.362e+007 3.853e+012 1.000e+002 1.657e-004 1.320e-003 
1.485e-003 2.205e+007 3.843e+012 1.000e+002 2.408e-003 1.332e-003 
1.486e-003 2.119e+007 3.840e+012 1.000e+002 1.721e-003 1.339e-003 
1.487e-003 2.110e+007 3.807e+012 1.000e+002 6.432e-005 1.341e-003 
1.488e-003 2.098e+007 3.819e+012 1.000e+002 2.705e-003 1.343e-003 
1.489e-003 2.088e+007 3.832e+012 1.000e+002 9.718e-004 1.344e-003 
1.490e-003 2.065e+007 3.842e+012 1.000e+002 9.469e-005 1.347e-003 
1.491e-003 2.025e+007 3.870e+012 1.000e+002 7.673e-004 1.351e-003 
1.492e-003 2.000e+007 3.891e+012 1.000e+002 2.292e-004 1.353e-003 
1.493e-003 1.964e+007 3.915e+012 1.000e+002 7.780e-003 1.357e-003 
1.494e-003 1.929e+007 3.937e+012 1.000e+002 7.653e-003 1.360e-003 
1.495e-003 1.920e+007 3.946e+012 1.000e+002 7.390e-003 1.362e-003 
1.496e-003 1.921e+007 3.951e+012 1.000e+002 6.591e-003 1.363e-003 
1.497e-003 1.925e+007 3.954e+012 1.000e+002 5.407e-003 1.364e-003 
1.498e-003 1.930e+007 3.957e+012 1.000e+002 5.876e-003 1.364e-003 
1.499e-003 1.935e+007 3.961e+012 1.000e+002 6.013e-003 1.365e-003 
1.500e-003 1.944e+007 3.963e+012 1.000e+002 5.330e-003 1.365e-003 
1.501e-003 1.954e+007 3.963e+012 1.000e+002 6.333e-003 1.366e-003 
1.502e-003 1.964e+007 3.965e+012 1.000e+002 6.136e-003 1.366e-003 
1.503e-003 1.975e+007 3.965e+012 1.000e+002 5.558e-003 1.366e-003 
1.504e-003 1.986e+007 3.966e+012 1.000e+002 5.381e-003 1.366e-003 
1.505e-003 1.997e+007 3.967e+012 1.000e+002 5.408e-003 1.367e-003 
1.506e-003 2.007e+007 3.969e+012 1.000e+002 5.457e-003 1.367e-003 
1.507e-003 2.019e+007 3.969e+012 1.000e+002 5.753e-003 1.367e-003 
1.508e-003 2.029e+007 3.971e+012 1.000e+002 5.119e-003 1.367e-003 
1.509e-003 2.038e+007 3.972e+012 1.000e+002 4.918e-003 1.368e-003 
1.510e-003 2.048e+007 3.974e+012 1.000e+002 5.080e-003 1.368e-003 
1.511e-003 2.059e+007 3.975e+012 1.000e+002 4.933e-003 1.368e-003 
1.512e-003 2.068e+007 3.976e+012 1.000e+002 5.122e-003 1.369e-003 
1.513e-003 2.056e+007 3.899e+012 1.000e+002 8.247e-003 1.371e-003 
1.514e-003 1.978e+007 3.831e+012 1.000e+002 5.187e-003 1.377e-003 
1.515e-003 1.948e+007 3.793e+012 1.000e+002 2.032e-003 1.380e-003 
1.516e-003 1.908e+007 3.776e+012 1.000e+002 3.524e-003 1.384e-003 
1.517e-003 1.852e+007 3.770e+012 1.000e+002 1.586e-003 1.389e-003 
1.518e-003 1.751e+007 3.746e+012 1.000e+002 8.501e-004 1.397e-003 
1.519e-003 1.749e+007 3.743e+012 1.000e+002 1.352e-003 1.398e-003 
1.520e-003 1.760e+007 3.741e+012 1.000e+002 7.982e-004 1.398e-003 
1.521e-003 1.772e+007 3.741e+012 1.000e+002 5.218e-003 1.398e-003 
1.522e-003 1.784e+007 3.725e+012 1.000e+002 2.752e-003 1.398e-003 
1.523e-003 1.797e+007 3.726e+012 1.000e+002 2.508e-003 1.399e-003 
1.524e-003 1.808e+007 3.726e+012 1.000e+002 4.251e-003 1.399e-003 
1.525e-003 1.820e+007 3.727e+012 1.000e+002 3.912e-003 1.399e-003 
1.526e-003 1.832e+007 3.727e+012 1.000e+002 3.623e-003 1.399e-003 
1.527e-003 1.844e+007 3.728e+012 1.000e+002 5.109e-003 1.399e-003 
1.528e-003 1.856e+007 3.728e+012 1.000e+002 4.039e-003 1.399e-003 
1.529e-003 1.868e+007 3.729e+012 1.000e+002 4.579e-003 1.400e-003 
1.530e-003 1.880e+007 3.729e+012 1.000e+002 3.664e-003 1.400e-003 
1.531e-003 1.892e+007 3.730e+012 1.000e+002 4.442e-003 1.400e-003 
1.532e-003 1.904e+007 3.730e+012 1.000e+002 3.772e-003 1.400e-003 
1.533e-003 1.915e+007 3.731e+012 1.000e+002 3.794e-003 1.400e-003 
1.534e-003 1.927e+007 3.732e+012 1.000e+002 3.896e-003 1.401e-003 
1.535e-003 1.939e+007 3.733e+012 1.000e+002 3.913e-003 1.401e-003 
1.536e-003 1.951e+007 3.733e+012 1.000e+002 4.004e-003 1.401e-003 
1.537e-003 1.962e+007 3.734e+012 1.000e+002 3.888e-003 1.401e-003 
1.538e-003 1.974e+007 3.735e+012 1.000e+002 3.953e-003 1.401e-003 
1.539e-003 1.986e+007 3.736e+012 1.000e+002 3.623e-003 1.401e-003 
1.540e-003 1.998e+007 3.737e+012 1.000e+002 3.655e-003 1.402e-003 
1.541e-003 2.009e+007 3.738e+012 1.000e+002 3.892e-003 1.402e-003 
1.542e-003 2.020e+007 3.739e+012 1.000e+002 4.720e-003 1.402e-003 
1.543e-003 2.031e+007 3.740e+012 1.000e+002 4.689e-003 1.402e-003 
1.544e-003 2.043e+007 3.741e+012 1.000e+002 4.651e-003 1.403e-003 
1.545e-003 2.054e+007 3.742e+012 1.000e+002 4.741e-003 1.403e-003 
1.546e-003 2.066e+007 3.743e+012 1.000e+002 4.826e-003 1.403e-003 
1.547e-003 2.077e+007 3.744e+012 1.000e+002 5.024e-003 1.403e-003 
1.548e-003 2.068e+007 3.750e+012 1.000e+002 4.771e-003 1.405e-003 
1.549e-003 2.050e+007 3.765e+012 1.000e+002 2.850e-003 1.407e-003 
1.550e-003 2.041e+007 3.779e+012 1.000e+002 1.949e-003 1.409e-003 
1.551e-003 2.011e+007 3.793e+012 1.000e+002 2.098e-003 1.412e-003 
1.552e-003 1.986e+007 3.816e+012 1.000e+002 6.527e-003 1.414e-003 
1.553e-003 1.962e+007 3.842e+012 1.000e+002 7.882e-003 1.417e-003 
1.554e-003 1.941e+007 3.862e+012 1.000e+002 7.787e-003 1.420e-003 
1.555e-003 1.922e+007 3.880e+012 1.000e+002 6.347e-003 1.422e-003 
1.556e-003 1.906e+007 3.892e+012 1.000e+002 6.386e-003 1.424e-003 
1.557e-003 1.908e+007 3.898e+012 1.000e+002 6.653e-003 1.425e-003 
1.558e-003 1.917e+007 3.901e+012 1.000e+002 8.048e-003 1.425e-003 
1.559e-003 1.927e+007 3.903e+012 1.000e+002 7.515e-003 1.426e-003 
1.560e-003 1.937e+007 3.905e+012 1.000e+002 7.519e-003 1.426e-003 
1.561e-003 1.948e+007 3.906e+012 1.000e+002 7.717e-003 1.426e-003 
1.562e-003 1.959e+007 3.908e+012 1.000e+002 7.636e-003 1.426e-003 
1.563e-003 1.969e+007 3.910e+012 1.000e+002 8.224e-003 1.427e-003 
1.564e-003 1.980e+007 3.911e+012 1.000e+002 8.268e-003 1.427e-003 
1.565e-003 1.990e+007 3.913e+012 1.000e+002 8.152e-003 1.427e-003 
1.566e-003 2.001e+007 3.915e+012 1.000e+002 8.325e-003 1.427e-003 
1.567e-003 2.012e+007 3.916e+012 1.000e+002 7.915e-003 1.428e-003 
1.568e-003 2.023e+007 3.918e+012 1.000e+002 7.946e-003 1.428e-003 
1.569e-003 2.034e+007 3.920e+012 1.000e+002 8.341e-003 1.428e-003 
1.570e-003 2.045e+007 3.922e+012 1.000e+002 8.102e-003 1.428e-003 
1.571e-003 2.055e+007 3.924e+012 1.000e+002 7.947e-003 1.429e-003 
1.572e-003 2.065e+007 3.927e+012 1.000e+002 8.491e-003 1.429e-003 
1.573e-003 2.075e+007 3.929e+012 1.000e+002 7.459e-003 1.429e-003 
1.574e-003 2.085e+007 3.931e+012 1.000e+002 7.597e-003 1.430e-003 
1.575e-003 2.095e+007 3.933e+012 1.000e+002 7.334e-003 1.430e-003 
1.576e-003 2.104e+007 3.936e+012 1.000e+002 7.582e-003 1.430e-003 
1.577e-003 2.114e+007 3.939e+012 1.000e+002 6.954e-003 1.431e-003 
1.578e-003 2.123e+007 3.942e+012 1.000e+002 8.768e-003 1.431e-003 
1.579e-003 2.131e+007 3.945e+012 1.000e+002 8.878e-003 1.431e-003 
1.580e-003 2.140e+007 3.948e+012 1.000e+002 8.798e-003 1.432e-003 
1.581e-003 2.146e+007 3.952e+012 1.000e+002 8.867e-003 1.432e-003 
1.582e-003 2.142e+007 3.963e+012 1.000e+002 8.299e-003 1.434e-003 
1.583e-003 2.148e+007 3.968e+012 1.000e+002 9.224e-003 1.434e-003 
1.584e-003 2.156e+007 3.972e+012 1.000e+002 9.371e-003 1.435e-003 
1.585e-003 2.168e+007 3.974e+012 1.000e+002 8.566e-003 1.435e-003 
1.586e-003 2.180e+007 3.974e+012 1.000e+002 8.743e-003 1.435e-003 
1.587e-003 2.192e+007 3.976e+012 1.000e+002 9.472e-003 1.435e-003 
1.588e-003 2.204e+007 3.977e+012 1.000e+002 9.365e-003 1.435e-003 
1.589e-003 2.217e+007 3.978e+012 1.000e+002 9.354e-003 1.435e-003 
1.590e-003 2.229e+007 3.978e+012 1.000e+002 9.199e-003 1.436e-003 
1.591e-003 2.241e+007 3.979e+012 1.000e+002 1.017e-002 1.436e-003 
1.592e-003 2.254e+007 3.980e+012 1.000e+002 1.013e-002 1.436e-003 
1.593e-003 2.266e+007 3.981e+012 1.000e+002 9.608e-003 1.436e-003 
1.594e-003 2.278e+007 3.982e+012 1.000e+002 9.684e-003 1.436e-003 
1.595e-003 2.290e+007 3.983e+012 1.000e+002 9.633e-003 1.436e-003 
1.596e-003 2.303e+007 3.984e+012 1.000e+002 9.676e-003 1.437e-003 
1.597e-003 2.315e+007 3.985e+012 1.000e+002 9.979e-003 1.437e-003 
1.598e-003 2.327e+007 3.986e+012 1.000e+002 9.616e-003 1.437e-003 
1.599e-003 2.340e+007 3.987e+012 1.000e+002 9.774e-003 1.437e-003 
1.600e-003 2.352e+007 3.988e+012 1.000e+002 1.048e-002 1.437e-003 
1.601e-003 2.365e+007 3.988e+012 1.000e+002 9.510e-003 1.437e-003 
1.602e-003 2.377e+007 3.990e+012 1.000e+002 9.268e-003 1.437e-003 
1.603e-003 2.370e+007 3.993e+012 1.000e+002 9.081e-003 1.439e-003 
1.604e-003 2.348e+007 4.002e+012 1.000e+002 9.042e-003 1.441e-003 
1.605e-003 2.304e+007 4.020e+012 1.000e+002 6.180e-003 1.445e-003 
1.606e-003 2.225e+007 3.836e+012 1.000e+002 8.021e-003 1.452e-003 
1.607e-003 2.174e+007 3.819e+012 1.000e+002 6.774e-003 1.456e-003 
1.608e-003 2.080e+007 3.799e+012 1.000e+002 4.579e-003 1.464e-003 
1.609e-003 1.970e+007 3.759e+012 1.000e+002 4.759e-003 1.472e-003 
1.610e-003 1.975e+007 3.753e+012 1.000e+002 5.585e-003 1.473e-003 
1.611e-003 1.990e+007 3.748e+012 1.000e+002 5.540e-003 1.473e-003 
1.612e-003 2.005e+007 3.747e+012 1.000e+002 3.816e-003 1.473e-003 
1.613e-003 2.018e+007 3.746e+012 1.000e+002 5.287e-003 1.473e-003 
1.614e-003 2.031e+007 3.746e+012 1.000e+002 4.505e-003 1.473e-003 
1.615e-003 2.025e+007 3.751e+012 1.000e+002 4.836e-003 1.475e-003 
1.616e-003 2.009e+007 3.765e+012 1.000e+002 5.641e-003 1.477e-003 
1.617e-003 2.002e+007 3.777e+012 1.000e+002 4.667e-003 1.478e-003 
1.618e-003 1.991e+007 3.783e+012 1.000e+002 4.730e-003 1.480e-003 
1.619e-003 1.957e+007 3.805e+012 1.000e+002 5.778e-003 1.483e-003 
1.620e-003 1.928e+007 3.831e+012 1.000e+002 7.068e-003 1.486e-003 
1.621e-003 1.904e+007 3.852e+012 1.000e+002 6.993e-003 1.489e-003 
1.622e-003 1.872e+007 3.872e+012 1.000e+002 7.494e-003 1.492e-003 
1.623e-003 1.850e+007 3.889e+012 1.000e+002 7.456e-003 1.495e-003 
1.624e-003 1.846e+007 3.895e+012 1.000e+002 7.768e-003 1.496e-003 
1.625e-003 1.850e+007 3.898e+012 1.000e+002 7.937e-003 1.497e-003 
1.626e-003 1.857e+007 3.900e+012 1.000e+002 7.747e-003 1.497e-003 
1.627e-003 1.865e+007 3.902e+012 1.000e+002 7.790e-003 1.498e-003 
1.628e-003 1.874e+007 3.904e+012 1.000e+002 7.476e-003 1.498e-003 
1.629e-003 1.884e+007 3.906e+012 1.000e+002 7.543e-003 1.498e-003 
1.630e-003 1.893e+007 3.908e+012 1.000e+002 7.660e-003 1.499e-003 
1.631e-003 1.902e+007 3.909e+012 1.000e+002 7.520e-003 1.499e-003 
1.632e-003 1.911e+007 3.912e+012 1.000e+002 7.780e-003 1.500e-003 
1.633e-003 1.919e+007 3.914e+012 1.000e+002 7.241e-003 1.500e-003 
1.634e-003 1.929e+007 3.915e+012 1.000e+002 7.581e-003 1.500e-003 
1.635e-003 1.939e+007 3.917e+012 1.000e+002 7.374e-003 1.501e-003 
1.636e-003 1.948e+007 3.919e+012 1.000e+002 7.671e-003 1.501e-003 
1.637e-003 1.957e+007 3.921e+012 1.000e+002 7.770e-003 1.501e-003 
1.638e-003 1.966e+007 3.923e+012 1.000e+002 7.922e-003 1.502e-003 
1.639e-003 1.975e+007 3.925e+012 1.000e+002 7.801e-003 1.502e-003 
1.640e-003 1.984e+007 3.927e+012 1.000e+002 7.772e-003 1.503e-003 
1.641e-003 1.993e+007 3.929e+012 1.000e+002 8.059e-003 1.503e-003 
1.642e-003 2.002e+007 3.931e+012 1.000e+002 7.896e-003 1.503e-003 
1.643e-003 2.010e+007 3.934e+012 1.000e+002 7.536e-003 1.504e-003 
1.644e-003 2.018e+007 3.937e+012 1.000e+002 6.566e-003 1.504e-003 
1.645e-003 2.026e+007 3.939e+012 1.000e+002 6.672e-003 1.505e-003 
1.646e-003 2.033e+007 3.942e+012 1.000e+002 6.806e-003 1.505e-003 
1.647e-003 2.039e+007 3.946e+012 1.000e+002 8.106e-003 1.506e-003 
1.648e-003 2.042e+007 3.952e+012 1.000e+002 7.967e-003 1.507e-003 
1.649e-003 2.045e+007 3.956e+012 1.000e+002 8.113e-003 1.507e-003 
1.650e-003 2.041e+007 3.966e+012 1.000e+002 7.940e-003 1.509e-003 
1.651e-003 2.049e+007 3.968e+012 1.000e+002 8.560e-003 1.509e-003 
1.652e-003 2.059e+007 3.970e+012 1.000e+002 8.561e-003 1.509e-003 
1.653e-003 2.069e+007 3.971e+012 1.000e+002 7.916e-003 1.510e-003 
1.654e-003 2.029e+007 3.872e+012 1.000e+002 5.910e-003 1.513e-003 
1.655e-003 1.967e+007 3.831e+012 1.000e+002 6.848e-003 1.519e-003 
1.656e-003 1.921e+007 3.811e+012 1.000e+002 8.339e-004 1.523e-003 
1.657e-003 1.887e+007 3.792e+012 1.000e+002 9.039e-004 1.526e-003 
1.658e-003 1.848e+007 3.777e+012 1.000e+002 3.907e-004 1.530e-003 
1.659e-003 1.749e+007 3.767e+012 1.000e+002 3.644e-003 1.538e-003 
1.660e-003 1.739e+007 3.725e+012 1.000e+002 2.284e-004 1.539e-003 
1.661e-003 1.751e+007 3.724e+012 1.000e+002 8.566e-004 1.540e-003 
1.662e-003 1.763e+007 3.723e+012 1.000e+002 1.207e-003 1.540e-003 
1.663e-003 1.775e+007 3.723e+012 1.000e+002 1.991e-003 1.540e-003 
1.664e-003 1.787e+007 3.723e+012 1.000e+002 1.398e-003 1.540e-003 
1.665e-003 1.799e+007 3.724e+012 1.000e+002 9.793e-004 1.540e-003 
1.666e-003 1.811e+007 3.724e+012 1.000e+002 3.215e-003 1.541e-003 
1.667e-003 1.822e+007 3.725e+012 1.000e+002 3.844e-003 1.541e-003 
1.668e-003 1.834e+007 3.726e+012 1.000e+002 3.623e-003 1.541e-003 
1.669e-003 1.847e+007 3.727e+012 1.000e+002 1.363e-003 1.541e-003 
1.670e-003 1.859e+007 3.727e+012 1.000e+002 1.323e-003 1.541e-003 
1.671e-003 1.871e+007 3.728e+012 1.000e+002 1.535e-003 1.541e-003 
1.672e-003 1.883e+007 3.728e+012 1.000e+002 4.460e-003 1.542e-003 
1.673e-003 1.895e+007 3.729e+012 1.000e+002 3.340e-003 1.542e-003 
1.674e-003 1.908e+007 3.730e+012 1.000e+002 1.200e-003 1.542e-003 
1.675e-003 1.920e+007 3.731e+012 1.000e+002 1.264e-003 1.542e-003 
1.676e-003 1.932e+007 3.732e+012 1.000e+002 9.509e-004 1.542e-003 
1.677e-003 1.943e+007 3.733e+012 1.000e+002 1.106e-003 1.542e-003 
1.678e-003 1.955e+007 3.733e+012 1.000e+002 3.177e-003 1.543e-003 
1.679e-003 1.967e+007 3.734e+012 1.000e+002 2.638e-003 1.543e-003 
1.680e-003 1.979e+007 3.736e+012 1.000e+002 1.564e-003 1.543e-003 
1.681e-003 1.991e+007 3.736e+012 1.000e+002 1.191e-003 1.543e-003 
1.682e-003 2.002e+007 3.737e+012 1.000e+002 3.300e-003 1.543e-003 
1.683e-003 2.014e+007 3.738e+012 1.000e+002 1.232e-003 1.543e-003 
1.684e-003 2.025e+007 3.739e+012 1.000e+002 3.100e-003 1.544e-003 
1.685e-003 2.037e+007 3.740e+012 1.000e+002 4.551e-003 1.544e-003 
1.686e-003 2.048e+007 3.741e+012 1.000e+002 1.541e-003 1.544e-003 
1.687e-003 2.060e+007 3.743e+012 1.000e+002 4.680e-003 1.544e-003 
1.688e-003 2.071e+007 3.744e+012 1.000e+002 1.778e-003 1.544e-003 
1.689e-003 2.083e+007 3.745e+012 1.000e+002 3.197e-003 1.545e-003 
1.690e-003 2.094e+007 3.746e+012 1.000e+002 5.243e-003 1.545e-003 
1.691e-003 2.106e+007 3.746e+012 1.000e+002 3.517e-004 1.545e-003 
1.692e-003 2.083e+007 3.759e+012 1.000e+002 3.975e-003 1.548e-003 
1.693e-003 2.070e+007 3.772e+012 1.000e+002 1.507e-003 1.550e-003 
1.694e-003 2.049e+007 3.782e+012 1.000e+002 1.096e-004 1.552e-003 
1.695e-003 2.016e+007 3.806e+012 1.000e+002 6.099e-004 1.555e-003 
1.696e-003 1.985e+007 3.833e+012 1.000e+002 1.541e-003 1.558e-003 
1.697e-003 1.954e+007 3.856e+012 1.000e+002 1.108e-003 1.562e-003 
1.698e-003 1.922e+007 3.877e+012 1.000e+002 3.303e-003 1.565e-003 
1.699e-003 1.903e+007 3.893e+012 1.000e+002 4.917e-003 1.567e-003 
1.700e-003 1.901e+007 3.898e+012 1.000e+002 3.066e-003 1.568e-003 
1.701e-003 1.905e+007 3.902e+012 1.000e+002 1.855e-003 1.569e-003 
1.702e-003 1.911e+007 3.904e+012 1.000e+002 2.081e-003 1.570e-003 
1.703e-003 1.918e+007 3.907e+012 1.000e+002 3.614e-003 1.570e-003 
1.704e-003 1.928e+007 3.907e+012 1.000e+002 2.297e-003 1.570e-003 
1.705e-003 1.936e+007 3.909e+012 1.000e+002 2.891e-003 1.571e-003 
1.706e-003 1.945e+007 3.912e+012 1.000e+002 4.624e-003 1.571e-003 
1.707e-003 1.953e+007 3.914e+012 1.000e+002 6.117e-003 1.572e-003 
1.708e-003 1.961e+007 3.916e+012 1.000e+002 2.455e-003 1.572e-003 
1.709e-003 1.971e+007 3.918e+012 1.000e+002 1.856e-003 1.572e-003 
1.710e-003 1.979e+007 3.921e+012 1.000e+002 2.476e-003 1.573e-003 
1.711e-003 1.988e+007 3.923e+012 1.000e+002 3.996e-003 1.573e-003 
1.712e-003 1.996e+007 3.925e+012 1.000e+002 3.588e-003 1.574e-003 
1.713e-003 2.004e+007 3.928e+012 1.000e+002 3.391e-003 1.574e-003 
1.714e-003 2.012e+007 3.931e+012 1.000e+002 4.355e-003 1.575e-003 
1.715e-003 2.019e+007 3.933e+012 1.000e+002 4.333e-003 1.575e-003 
1.716e-003 2.026e+007 3.937e+012 1.000e+002 3.958e-003 1.576e-003 
1.717e-003 2.033e+007 3.941e+012 1.000e+002 4.114e-003 1.576e-003 
1.718e-003 2.036e+007 3.947e+012 1.000e+002 6.548e-003 1.577e-003 
1.719e-003 2.038e+007 3.952e+012 1.000e+002 5.131e-003 1.578e-003 
1.720e-003 2.034e+007 3.961e+012 1.000e+002 4.268e-003 1.579e-003 
1.721e-003 2.028e+007 3.968e+012 1.000e+002 3.254e-003 1.580e-003 
1.722e-003 1.940e+007 3.827e+012 1.000e+002 2.009e-004 1.588e-003 
1.723e-003 1.899e+007 3.804e+012 1.000e+002 6.466e-003 1.591e-003 
1.724e-003 1.891e+007 3.776e+012 1.000e+002 3.709e-003 1.593e-003 
1.725e-003 1.825e+007 3.770e+012 1.000e+002 2.522e-003 1.598e-003 
1.726e-003 1.716e+007 3.765e+012 1.000e+002 6.558e-003 1.607e-003 
1.727e-003 1.699e+007 3.722e+012 1.000e+002 6.674e-003 1.609e-003 
1.728e-003 1.715e+007 3.718e+012 1.000e+002 6.639e-003 1.609e-003 
1.729e-003 1.729e+007 3.716e+012 1.000e+002 6.220e-003 1.609e-003 
1.730e-003 1.742e+007 3.716e+012 1.000e+002 6.720e-003 1.609e-003 
1.731e-003 1.754e+007 3.717e+012 1.000e+002 6.905e-003 1.609e-003 
1.732e-003 1.766e+007 3.717e+012 1.000e+002 6.946e-003 1.610e-003 
1.733e-003 1.778e+007 3.718e+012 1.000e+002 6.632e-003 1.610e-003 
1.734e-003 1.790e+007 3.719e+012 1.000e+002 6.820e-003 1.610e-003 
1.735e-003 1.801e+007 3.720e+012 1.000e+002 6.646e-003 1.610e-003 
1.736e-003 1.812e+007 3.721e+012 1.000e+002 6.659e-003 1.610e-003 
1.737e-003 1.823e+007 3.721e+012 1.000e+002 6.577e-003 1.611e-003 
1.738e-003 1.835e+007 3.723e+012 1.000e+002 6.704e-003 1.611e-003 
1.739e-003 1.846e+007 3.723e+012 1.000e+002 6.704e-003 1.611e-003 
1.740e-003 1.858e+007 3.724e+012 1.000e+002 6.906e-003 1.611e-003 
1.741e-003 1.869e+007 3.725e+012 1.000e+002 6.839e-003 1.611e-003 
1.742e-003 1.881e+007 3.726e+012 1.000e+002 6.506e-003 1.612e-003 
1.743e-003 1.892e+007 3.727e+012 1.000e+002 6.883e-003 1.612e-003 
1.744e-003 1.903e+007 3.728e+012 1.000e+002 7.124e-003 1.612e-003 
1.745e-003 1.913e+007 3.730e+012 1.000e+002 6.711e-003 1.612e-003 
1.746e-003 1.925e+007 3.731e+012 1.000e+002 6.729e-003 1.613e-003 
1.747e-003 1.937e+007 3.731e+012 1.000e+002 6.560e-003 1.613e-003 
1.748e-003 1.948e+007 3.732e+012 1.000e+002 6.571e-003 1.613e-003 
1.749e-003 1.960e+007 3.733e+012 1.000e+002 6.693e-003 1.613e-003 
1.750e-003 1.972e+007 3.735e+012 1.000e+002 6.719e-003 1.613e-003 
1.751e-003 1.984e+007 3.736e+012 1.000e+002 6.454e-003 1.613e-003 
1.752e-003 1.996e+007 3.736e+012 1.000e+002 6.305e-003 1.614e-003 
1.753e-003 2.007e+007 3.737e+012 1.000e+002 6.365e-003 1.614e-003 
1.754e-003 2.019e+007 3.738e+012 1.000e+002 6.590e-003 1.614e-003 
1.755e-003 2.030e+007 3.739e+012 1.000e+002 6.189e-003 1.614e-003 
1.756e-003 2.042e+007 3.740e+012 1.000e+002 6.321e-003 1.614e-003 
1.757e-003 2.054e+007 3.741e+012 1.000e+002 6.221e-003 1.615e-003 
1.758e-003 2.065e+007 3.742e+012 1.000e+002 6.115e-003 1.615e-003 
1.759e-003 2.077e+007 3.743e+012 1.000e+002 6.143e-003 1.615e-003 
1.760e-003 2.077e+007 3.747e+012 1.000e+002 6.703e-003 1.616e-003 
1.761e-003 2.055e+007 3.764e+012 1.000e+002 6.429e-003 1.619e-003 
1.762e-003 2.045e+007 3.776e+012 1.000e+002 6.688e-003 1.620e-003 
1.763e-003 2.017e+007 3.788e+012 1.000e+002 5.886e-003 1.623e-003 
1.764e-003 1.990e+007 3.809e+012 1.000e+002 8.095e-003 1.626e-003 
1.765e-003 1.961e+007 3.835e+012 1.000e+002 9.469e-003 1.629e-003 
1.766e-003 1.931e+007 3.859e+012 1.000e+002 9.562e-003 1.632e-003 
1.767e-003 1.903e+007 3.876e+012 1.000e+002 9.033e-003 1.635e-003 
1.768e-003 1.884e+007 3.891e+012 1.000e+002 8.583e-003 1.637e-003 
1.769e-003 1.884e+007 3.895e+012 1.000e+002 8.872e-003 1.638e-003 
1.770e-003 1.889e+007 3.899e+012 1.000e+002 8.940e-003 1.639e-003 
1.771e-003 1.896e+007 3.901e+012 1.000e+002 8.819e-003 1.640e-003 
1.772e-003 1.905e+007 3.903e+012 1.000e+002 9.004e-003 1.640e-003 
1.773e-003 1.914e+007 3.904e+012 1.000e+002 8.837e-003 1.640e-003 
1.774e-003 1.922e+007 3.907e+012 1.000e+002 8.628e-003 1.641e-003 
1.775e-003 1.930e+007 3.909e+012 1.000e+002 8.485e-003 1.641e-003 
1.776e-003 1.939e+007 3.911e+012 1.000e+002 8.843e-003 1.642e-003 
1.777e-003 1.948e+007 3.913e+012 1.000e+002 7.619e-003 1.642e-003 
1.778e-003 1.957e+007 3.916e+012 1.000e+002 8.498e-003 1.642e-003 
1.779e-003 1.965e+007 3.918e+012 1.000e+002 7.762e-003 1.643e-003 
1.780e-003 1.974e+007 3.920e+012 1.000e+002 7.641e-003 1.643e-003 
1.781e-003 1.983e+007 3.922e+012 1.000e+002 7.637e-003 1.644e-003 
1.782e-003 1.992e+007 3.924e+012 1.000e+002 7.694e-003 1.644e-003 
1.783e-003 2.002e+007 3.926e+012 1.000e+002 7.509e-003 1.644e-003 
1.784e-003 2.009e+007 3.930e+012 1.000e+002 7.381e-003 1.645e-003 
1.785e-003 2.017e+007 3.932e+012 1.000e+002 7.091e-003 1.645e-003 
1.786e-003 2.025e+007 3.936e+012 1.000e+002 7.497e-003 1.646e-003 
1.787e-003 2.031e+007 3.939e+012 1.000e+002 7.035e-003 1.646e-003 
1.788e-003 2.038e+007 3.943e+012 1.000e+002 6.660e-003 1.647e-003 
1.789e-003 2.039e+007 3.949e+012 1.000e+002 5.840e-003 1.648e-003 
1.790e-003 2.040e+007 3.955e+012 1.000e+002 5.754e-003 1.649e-003 
1.791e-003 2.030e+007 3.966e+012 1.000e+002 5.905e-003 1.650e-003 
1.792e-003 2.002e+007 3.862e+012 1.000e+002 8.333e-003 1.653e-003 
1.793e-003 1.937e+007 3.825e+012 1.000e+002 5.958e-003 1.659e-003 
1.794e-003 1.907e+007 3.787e+012 1.000e+002 6.132e-003 1.662e-003 
1.795e-003 1.864e+007 3.771e+012 1.000e+002 8.442e-003 1.666e-003 
1.796e-003 1.791e+007 3.764e+012 1.000e+002 1.012e-002 1.672e-003 
1.797e-003 1.701e+007 3.766e+012 1.000e+002 1.229e-002 1.679e-003 
1.798e-003 1.706e+007 3.720e+012 1.000e+002 7.337e-003 1.680e-003 
1.799e-003 1.721e+007 3.718e+012 1.000e+002 7.166e-003 1.680e-003 
1.800e-003 1.735e+007 3.718e+012 1.000e+002 7.230e-003 1.680e-003 
1.801e-003 1.748e+007 3.718e+012 1.000e+002 7.059e-003 1.680e-003 
1.802e-003 1.760e+007 3.718e+012 1.000e+002 6.982e-003 1.680e-003 
1.803e-003 1.772e+007 3.719e+012 1.000e+002 7.119e-003 1.680e-003 
1.804e-003 1.783e+007 3.720e+012 1.000e+002 6.950e-003 1.680e-003 
1.805e-003 1.794e+007 3.721e+012 1.000e+002 6.908e-003 1.681e-003 
1.806e-003 1.806e+007 3.721e+012 1.000e+002 6.908e-003 1.681e-003 
1.807e-003 1.818e+007 3.722e+012 1.000e+002 6.932e-003 1.681e-003 
1.808e-003 1.829e+007 3.724e+012 1.000e+002 7.017e-003 1.681e-003 
1.809e-003 1.841e+007 3.724e+012 1.000e+002 6.833e-003 1.681e-003 
1.810e-003 1.852e+007 3.725e+012 1.000e+002 6.917e-003 1.682e-003 
1.811e-003 1.864e+007 3.726e+012 1.000e+002 7.125e-003 1.682e-003 
1.812e-003 1.875e+007 3.727e+012 1.000e+002 6.865e-003 1.682e-003 
1.813e-003 1.886e+007 3.728e+012 1.000e+002 6.652e-003 1.682e-003 
1.814e-003 1.897e+007 3.729e+012 1.000e+002 6.844e-003 1.682e-003 
1.815e-003 1.908e+007 3.730e+012 1.000e+002 6.884e-003 1.683e-003 
1.816e-003 1.918e+007 3.732e+012 1.000e+002 6.817e-003 1.683e-003 
1.817e-003 1.929e+007 3.733e+012 1.000e+002 6.764e-003 1.683e-003 
1.818e-003 1.942e+007 3.733e+012 1.000e+002 6.626e-003 1.683e-003 
1.819e-003 1.955e+007 3.735e+012 1.000e+002 7.211e-003 1.683e-003 
1.820e-003 1.968e+007 3.736e+012 1.000e+002 6.875e-003 1.684e-003 
1.821e-003 1.981e+007 3.736e+012 1.000e+002 6.778e-003 1.684e-003 
1.822e-003 1.994e+007 3.737e+012 1.000e+002 6.917e-003 1.684e-003 
1.823e-003 2.007e+007 3.738e+012 1.000e+002 6.411e-003 1.684e-003 
1.824e-003 2.020e+007 3.739e+012 1.000e+002 6.357e-003 1.684e-003 
1.825e-003 2.032e+007 3.740e+012 1.000e+002 6.223e-003 1.684e-003 
1.826e-003 2.044e+007 3.741e+012 1.000e+002 6.179e-003 1.684e-003 
1.827e-003 2.057e+007 3.742e+012 1.000e+002 6.174e-003 1.684e-003 
1.828e-003 2.069e+007 3.743e+012 1.000e+002 6.259e-003 1.685e-003 
1.829e-003 2.081e+007 3.744e+012 1.000e+002 6.095e-003 1.685e-003 
1.830e-003 2.093e+007 3.746e+012 1.000e+002 6.376e-003 1.685e-003 
1.831e-003 2.105e+007 3.747e+012 1.000e+002 6.121e-003 1.685e-003 
1.832e-003 2.113e+007 3.748e+012 1.000e+002 6.354e-003 1.686e-003 
1.833e-003 2.089e+007 3.764e+012 1.000e+002 6.516e-003 1.688e-003 
1.834e-003 2.077e+007 3.777e+012 1.000e+002 4.660e-003 1.690e-003 
1.835e-003 2.057e+007 3.788e+012 1.000e+002 5.640e-003 1.692e-003 
1.836e-003 2.027e+007 3.814e+012 1.000e+002 6.958e-003 1.695e-003 
1.837e-003 2.003e+007 3.841e+012 1.000e+002 8.871e-003 1.698e-003 
1.838e-003 1.991e+007 3.860e+012 1.000e+002 9.041e-003 1.700e-003 
1.839e-003 1.990e+007 3.871e+012 1.000e+002 8.698e-003 1.701e-003 
1.840e-003 1.989e+007 3.877e+012 1.000e+002 9.548e-003 1.702e-003 
1.841e-003 1.969e+007 3.893e+012 1.000e+002 8.995e-003 1.704e-003 
1.842e-003 1.963e+007 3.903e+012 1.000e+002 9.411e-003 1.706e-003 
1.843e-003 1.970e+007 3.907e+012 1.000e+002 9.529e-003 1.706e-003 
1.844e-003 1.980e+007 3.909e+012 1.000e+002 9.267e-003 1.707e-003 
1.845e-003 1.991e+007 3.911e+012 1.000e+002 9.601e-003 1.707e-003 
1.846e-003 2.001e+007 3.913e+012 1.000e+002 8.274e-003 1.707e-003 
1.847e-003 2.008e+007 3.906e+012 1.000e+002 9.086e-003 1.708e-003 
1.848e-003 1.997e+007 3.908e+012 1.000e+002 8.143e-003 1.710e-003 
1.849e-003 1.994e+007 3.913e+012 1.000e+002 7.792e-003 1.711e-003 
1.850e-003 1.997e+007 3.917e+012 1.000e+002 7.947e-003 1.712e-003 
1.851e-003 2.001e+007 3.920e+012 1.000e+002 7.610e-003 1.712e-003 
1.852e-003 2.007e+007 3.923e+012 1.000e+002 7.050e-003 1.713e-003 
1.853e-003 2.014e+007 3.926e+012 1.000e+002 7.168e-003 1.713e-003 
1.854e-003 2.021e+007 3.929e+012 1.000e+002 7.809e-003 1.714e-003 
1.855e-003 2.028e+007 3.932e+012 1.000e+002 7.392e-003 1.714e-003 
1.856e-003 2.034e+007 3.935e+012 1.000e+002 6.661e-003 1.715e-003 
1.857e-003 2.040e+007 3.939e+012 1.000e+002 6.730e-003 1.716e-003 
1.858e-003 2.042e+007 3.945e+012 1.000e+002 6.671e-003 1.716e-003 
1.859e-003 2.045e+007 3.951e+012 1.000e+002 6.640e-003 1.717e-003 
1.860e-003 2.036e+007 3.962e+012 1.000e+002 7.099e-003 1.719e-003 
1.861e-003 2.039e+007 3.966e+012 1.000e+002 6.574e-003 1.720e-003 
1.862e-003 1.971e+007 3.829e+012 1.000e+002 6.509e-003 1.725e-003 
1.863e-003 1.919e+007 3.809e+012 1.000e+002 3.929e-003 1.730e-003 
1.864e-003 1.908e+007 3.783e+012 1.000e+002 1.036e-003 1.732e-003 
1.865e-003 1.865e+007 3.770e+012 1.000e+002 1.323e-003 1.736e-003 
1.866e-003 1.780e+007 3.763e+012 1.000e+002 7.091e-003 1.743e-003 
1.867e-003 1.708e+007 3.720e+012 1.000e+002 2.712e-003 1.748e-003 
1.868e-003 1.721e+007 3.717e+012 1.000e+002 4.678e-003 1.749e-003 
1.869e-003 1.736e+007 3.717e+012 1.000e+002 4.391e-003 1.749e-003 
1.870e-003 1.749e+007 3.716e+012 1.000e+002 3.963e-003 1.749e-003 
1.871e-003 1.762e+007 3.716e+012 1.000e+002 3.994e-003 1.749e-003 
1.872e-003 1.774e+007 3.716e+012 1.000e+002 4.310e-003 1.749e-003 
1.873e-003 1.786e+007 3.717e+012 1.000e+002 3.878e-003 1.749e-003 
1.874e-003 1.797e+007 3.718e+012 1.000e+002 4.049e-003 1.749e-003 
1.875e-003 1.808e+007 3.718e+012 1.000e+002 4.154e-003 1.750e-003 
1.876e-003 1.820e+007 3.719e+012 1.000e+002 4.062e-003 1.750e-003 
1.877e-003 1.831e+007 3.720e+012 1.000e+002 4.099e-003 1.750e-003 
1.878e-003 1.843e+007 3.720e+012 1.000e+002 4.051e-003 1.750e-003 
1.879e-003 1.854e+007 3.721e+012 1.000e+002 3.910e-003 1.750e-003 
1.880e-003 1.865e+007 3.722e+012 1.000e+002 3.931e-003 1.751e-003 
1.881e-003 1.876e+007 3.723e+012 1.000e+002 3.900e-003 1.751e-003 
1.882e-003 1.887e+007 3.724e+012 1.000e+002 3.797e-003 1.751e-003 
1.883e-003 1.898e+007 3.724e+012 1.000e+002 3.805e-003 1.751e-003 
1.884e-003 1.909e+007 3.725e+012 1.000e+002 3.807e-003 1.752e-003 
1.885e-003 1.919e+007 3.727e+012 1.000e+002 3.954e-003 1.752e-003 
1.886e-003 1.930e+007 3.728e+012 1.000e+002 4.077e-003 1.752e-003 
1.887e-003 1.942e+007 3.729e+012 1.000e+002 4.199e-003 1.752e-003 
1.888e-003 1.954e+007 3.729e+012 1.000e+002 4.105e-003 1.752e-003 
1.889e-003 1.966e+007 3.731e+012 1.000e+002 3.841e-003 1.753e-003 
1.890e-003 1.977e+007 3.732e+012 1.000e+002 3.710e-003 1.753e-003 
1.891e-003 1.989e+007 3.732e+012 1.000e+002 3.706e-003 1.753e-003 
1.892e-003 2.000e+007 3.733e+012 1.000e+002 3.632e-003 1.753e-003 
1.893e-003 2.012e+007 3.734e+012 1.000e+002 3.569e-003 1.753e-003 
1.894e-003 2.024e+007 3.735e+012 1.000e+002 3.769e-003 1.754e-003 
1.895e-003 2.035e+007 3.736e+012 1.000e+002 3.785e-003 1.754e-003 
1.896e-003 2.047e+007 3.736e+012 1.000e+002 3.592e-003 1.754e-003 
1.897e-003 2.058e+007 3.737e+012 1.000e+002 3.743e-003 1.754e-003 
1.898e-003 2.070e+007 3.738e+012 1.000e+002 3.654e-003 1.754e-003 
1.899e-003 2.081e+007 3.740e+012 1.000e+002 3.179e-003 1.755e-003 
1.900e-003 2.093e+007 3.741e+012 1.000e+002 4.055e-003 1.755e-003 
1.901e-003 2.105e+007 3.741e+012 1.000e+002 4.057e-003 1.755e-003 
1.902e-003 2.116e+007 3.742e+012 1.000e+002 4.187e-003 1.755e-003 
1.903e-003 2.128e+007 3.743e+012 1.000e+002 3.855e-003 1.755e-003 
1.904e-003 2.109e+007 3.755e+012 1.000e+002 2.702e-003 1.758e-003 
1.905e-003 2.093e+007 3.769e+012 1.000e+002 2.096e-003 1.760e-003 
1.906e-003 2.074e+007 3.776e+012 1.000e+002 2.030e-003 1.762e-003 
1.907e-003 2.038e+007 3.801e+012 1.000e+002 3.523e-003 1.766e-003 
1.908e-003 2.005e+007 3.830e+012 1.000e+002 6.946e-003 1.769e-003 
1.909e-003 1.975e+007 3.854e+012 1.000e+002 6.112e-003 1.772e-003 
1.910e-003 1.942e+007 3.875e+012 1.000e+002 6.352e-003 1.775e-003 
1.911e-003 1.923e+007 3.889e+012 1.000e+002 5.991e-003 1.778e-003 
1.912e-003 1.923e+007 3.895e+012 1.000e+002 5.759e-003 1.779e-003 
1.913e-003 1.927e+007 3.900e+012 1.000e+002 5.712e-003 1.779e-003 
1.914e-003 1.933e+007 3.902e+012 1.000e+002 5.596e-003 1.780e-003 
1.915e-003 1.940e+007 3.905e+012 1.000e+002 6.029e-003 1.780e-003 
1.916e-003 1.947e+007 3.907e+012 1.000e+002 6.453e-003 1.781e-003 
1.917e-003 1.955e+007 3.909e+012 1.000e+002 5.551e-003 1.781e-003 
1.918e-003 1.963e+007 3.912e+012 1.000e+002 6.059e-003 1.782e-003 
1.919e-003 1.971e+007 3.914e+012 1.000e+002 6.940e-003 1.782e-003 
1.920e-003 1.980e+007 3.916e+012 1.000e+002 6.775e-003 1.783e-003 
1.921e-003 1.988e+007 3.918e+012 1.000e+002 7.297e-003 1.783e-003 
1.922e-003 1.996e+007 3.921e+012 1.000e+002 7.501e-003 1.784e-003 
1.923e-003 2.003e+007 3.923e+012 1.000e+002 6.983e-003 1.784e-003 
1.924e-003 2.011e+007 3.926e+012 1.000e+002 7.520e-003 1.785e-003 
1.925e-003 2.018e+007 3.929e+012 1.000e+002 7.292e-003 1.785e-003 
1.926e-003 2.026e+007 3.932e+012 1.000e+002 7.682e-003 1.785e-003 
1.927e-003 2.033e+007 3.935e+012 1.000e+002 7.342e-003 1.786e-003 
1.928e-003 2.038e+007 3.939e+012 1.000e+002 7.562e-003 1.787e-003 
1.929e-003 2.040e+007 3.946e+012 1.000e+002 8.407e-003 1.788e-003 
1.930e-003 2.041e+007 3.952e+012 1.000e+002 7.744e-003 1.788e-003 
1.931e-003 2.031e+007 3.963e+012 1.000e+002 7.618e-003 1.790e-003 
1.932e-003 1.993e+007 3.850e+012 1.000e+002 5.354e-003 1.794e-003 
1.933e-003 1.937e+007 3.823e+012 1.000e+002 6.390e-003 1.799e-003 
1.934e-003 1.912e+007 3.787e+012 1.000e+002 5.670e-003 1.801e-003 
1.935e-003 1.888e+007 3.767e+012 1.000e+002 1.386e-004 1.804e-003 
1.936e-003 1.822e+007 3.769e+012 1.000e+002 2.343e-003 1.810e-003 
1.937e-003 1.713e+007 3.765e+012 1.000e+002 1.079e-002 1.818e-003 
1.938e-003 1.708e+007 3.718e+012 1.000e+002 3.526e-003 1.819e-003 
1.939e-003 1.723e+007 3.716e+012 1.000e+002 1.985e-003 1.819e-003 
1.940e-003 1.737e+007 3.715e+012 1.000e+002 1.773e-003 1.819e-003 
1.941e-003 1.750e+007 3.715e+012 1.000e+002 7.283e-004 1.820e-003 
1.942e-003 1.762e+007 3.716e+012 1.000e+002 6.831e-003 1.820e-003 
1.943e-003 1.774e+007 3.716e+012 1.000e+002 6.952e-003 1.820e-003 
1.944e-003 1.786e+007 3.716e+012 1.000e+002 6.754e-003 1.820e-003 
1.945e-003 1.797e+007 3.717e+012 1.000e+002 6.663e-003 1.820e-003 
1.946e-003 1.809e+007 3.718e+012 1.000e+002 6.934e-003 1.820e-003 
1.947e-003 1.821e+007 3.719e+012 1.000e+002 6.905e-003 1.821e-003 
1.948e-003 1.832e+007 3.719e+012 1.000e+002 7.258e-003 1.821e-003 
1.949e-003 1.843e+007 3.720e+012 1.000e+002 6.989e-003 1.821e-003 
1.950e-003 1.854e+007 3.721e+012 1.000e+002 7.175e-003 1.821e-003 
1.951e-003 1.866e+007 3.722e+012 1.000e+002 7.131e-003 1.822e-003 
1.952e-003 1.877e+007 3.723e+012 1.000e+002 6.949e-003 1.822e-003 
1.953e-003 1.889e+007 3.724e+012 1.000e+002 6.480e-003 1.822e-003 
1.954e-003 1.900e+007 3.725e+012 1.000e+002 6.656e-003 1.822e-003 
1.955e-003 1.910e+007 3.725e+012 1.000e+002 6.746e-003 1.822e-003 
1.956e-003 1.921e+007 3.726e+012 1.000e+002 6.576e-003 1.823e-003 
1.957e-003 1.931e+007 3.728e+012 1.000e+002 6.513e-003 1.823e-003 
1.958e-003 1.943e+007 3.729e+012 1.000e+002 6.366e-003 1.823e-003 
1.959e-003 1.955e+007 3.729e+012 1.000e+002 6.477e-003 1.823e-003 
1.960e-003 1.967e+007 3.731e+012 1.000e+002 6.647e-003 1.824e-003 
1.961e-003 1.979e+007 3.731e+012 1.000e+002 6.392e-003 1.824e-003 
1.962e-003 1.991e+007 3.732e+012 1.000e+002 6.470e-003 1.824e-003 
1.963e-003 2.002e+007 3.733e+012 1.000e+002 6.270e-003 1.824e-003 
1.964e-003 2.014e+007 3.734e+012 1.000e+002 6.322e-003 1.824e-003 
1.965e-003 2.026e+007 3.735e+012 1.000e+002 6.252e-003 1.824e-003 
1.966e-003 2.037e+007 3.736e+012 1.000e+002 6.111e-003 1.825e-003 
1.967e-003 2.049e+007 3.737e+012 1.000e+002 6.086e-003 1.825e-003 
1.968e-003 2.060e+007 3.738e+012 1.000e+002 6.200e-003 1.825e-003 
1.969e-003 2.072e+007 3.739e+012 1.000e+002 5.815e-003 1.825e-003 
1.970e-003 2.083e+007 3.740e+012 1.000e+002 5.251e-003 1.825e-003 
1.971e-003 2.061e+007 3.754e+012 1.000e+002 6.120e-003 1.828e-003 
1.972e-003 2.047e+007 3.768e+012 1.000e+002 5.886e-003 1.830e-003 
1.973e-003 2.022e+007 3.778e+012 1.000e+002 6.093e-003 1.833e-003 
1.974e-003 1.989e+007 3.801e+012 1.000e+002 6.592e-003 1.836e-003 
1.975e-003 1.959e+007 3.826e+012 1.000e+002 9.087e-003 1.839e-003 
1.976e-003 1.930e+007 3.849e+012 1.000e+002 9.220e-003 1.842e-003 
1.977e-003 1.902e+007 3.868e+012 1.000e+002 9.149e-003 1.845e-003 
1.978e-003 1.882e+007 3.884e+012 1.000e+002 8.427e-003 1.847e-003 
1.979e-003 1.881e+007 3.890e+012 1.000e+002 8.095e-003 1.848e-003 
1.980e-003 1.886e+007 3.893e+012 1.000e+002 7.918e-003 1.849e-003 
1.981e-003 1.893e+007 3.895e+012 1.000e+002 8.370e-003 1.850e-003 
1.982e-003 1.902e+007 3.897e+012 1.000e+002 7.942e-003 1.850e-003 
1.983e-003 1.910e+007 3.899e+012 1.000e+002 7.776e-003 1.850e-003 
1.984e-003 1.919e+007 3.901e+012 1.000e+002 7.603e-003 1.851e-003 
1.985e-003 1.927e+007 3.903e+012 1.000e+002 7.732e-003 1.851e-003 
1.986e-003 1.936e+007 3.906e+012 1.000e+002 7.423e-003 1.852e-003 
1.987e-003 1.945e+007 3.908e+012 1.000e+002 7.151e-003 1.852e-003 
1.988e-003 1.955e+007 3.910e+012 1.000e+002 7.697e-003 1.852e-003 
1.989e-003 1.964e+007 3.912e+012 1.000e+002 7.458e-003 1.853e-003 
1.990e-003 1.972e+007 3.914e+012 1.000e+002 7.379e-003 1.853e-003 
1.991e-003 1.982e+007 3.916e+012 1.000e+002 7.119e-003 1.853e-003 
1.992e-003 1.990e+007 3.919e+012 1.000e+002 7.227e-003 1.854e-003 
1.993e-003 1.999e+007 3.921e+012 1.000e+002 6.985e-003 1.854e-003 
1.994e-003 2.008e+007 3.923e+012 1.000e+002 6.768e-003 1.855e-003 
1.995e-003 2.016e+007 3.926e+012 1.000e+002 7.098e-003 1.855e-003 
1.996e-003 2.024e+007 3.929e+012 1.000e+002 6.987e-003 1.856e-003 
1.997e-003 2.031e+007 3.932e+012 1.000e+002 6.752e-003 1.856e-003 
1.998e-003 2.036e+007 3.937e+012 1.000e+002 6.637e-003 1.857e-003 
1.999e-003 2.039e+007 3.943e+012 1.000e+002 6.178e-003 1.857e-003 
2.000e-003 2.044e+007 3.947e+012 1.000e+002 6.790e-003 1.858e-003 
2.001e-003 2.046e+007 3.953e+012 1.000e+002 6.714e-003 1.859e-003 
2.002e-003 2.039e+007 3.963e+012 1.000e+002 7.081e-003 1.861e-003 
2.003e-003 2.046e+007 3.965e+012 1.000e+002 6.273e-003 1.861e-003 
2.004e-003 2.026e+007 3.872e+012 1.000e+002 8.977e-003 1.863e-003 
2.005e-003 1.959e+007 3.826e+012 1.000e+002 8.298e-003 1.869e-003 
2.006e-003 1.935e+007 3.827e+012 1.000e+002 6.285e-003 1.872e-003 
2.007e-003 1.961e+007 3.810e+012 1.000e+002 6.143e-003 1.871e-003 
2.008e-003 1.966e+007 3.807e+012 1.000e+002 7.295e-003 1.872e-003 
2.009e-003 1.936e+007 3.821e+012 1.000e+002 6.665e-003 1.875e-003 
2.010e-003 1.900e+007 3.844e+012 1.000e+002 9.243e-003 1.878e-003 
2.011e-003 1.845e+007 3.885e+012 1.000e+002 1.695e-002 1.883e-003 
2.012e-003 1.790e+007 3.883e+012 1.000e+002 1.670e-002 1.888e-003 
2.013e-003 1.786e+007 3.897e+012 1.000e+002 1.153e-002 1.889e-003 
2.014e-003 1.796e+007 3.898e+012 1.000e+002 1.752e-002 1.889e-003 
2.015e-003 1.808e+007 3.900e+012 1.000e+002 1.983e-002 1.890e-003 
2.016e-003 1.819e+007 3.901e+012 1.000e+002 7.669e-003 1.890e-003 
2.017e-003 1.832e+007 3.902e+012 1.000e+002 5.751e-003 1.890e-003 
2.018e-003 1.845e+007 3.902e+012 1.000e+002 9.890e-003 1.890e-003 
2.019e-003 1.857e+007 3.902e+012 1.000e+002 2.466e-003 1.890e-003 
2.020e-003 1.870e+007 3.904e+012 1.000e+002 6.087e-003 1.890e-003 
2.021e-003 1.881e+007 3.904e+012 1.000e+002 7.305e-003 1.890e-003 
2.022e-003 1.892e+007 3.905e+012 1.000e+002 1.840e-003 1.891e-003 
2.023e-003 1.903e+007 3.906e+012 1.000e+002 1.876e-004 1.891e-003 
2.024e-003 1.915e+007 3.908e+012 1.000e+002 3.761e-003 1.891e-003 
2.025e-003 1.927e+007 3.907e+012 1.000e+002 5.051e-003 1.891e-003 
2.026e-003 1.938e+007 3.909e+012 1.000e+002 1.037e-002 1.891e-003 
2.027e-003 1.950e+007 3.910e+012 1.000e+002 5.616e-003 1.892e-003 
2.028e-003 1.962e+007 3.911e+012 1.000e+002 1.014e-002 1.892e-003 
2.029e-003 1.973e+007 3.912e+012 1.000e+002 1.214e-003 1.892e-003 
2.030e-003 1.984e+007 3.914e+012 1.000e+002 7.448e-003 1.892e-003 
2.031e-003 1.996e+007 3.914e+012 1.000e+002 1.168e-003 1.893e-003 
2.032e-003 2.006e+007 3.915e+012 1.000e+002 4.404e-004 1.893e-003 
2.033e-003 2.018e+007 3.918e+012 1.000e+002 1.369e-002 1.893e-003 
2.034e-003 2.029e+007 3.918e+012 1.000e+002 6.369e-003 1.893e-003 
2.035e-003 2.041e+007 3.919e+012 1.000e+002 8.231e-003 1.893e-003 
2.036e-003 2.053e+007 3.920e+012 1.000e+002 1.970e-003 1.894e-003 
2.037e-003 2.064e+007 3.921e+012 1.000e+002 1.239e-002 1.894e-003 
2.038e-003 2.076e+007 3.922e+012 1.000e+002 2.500e-003 1.894e-003 
2.039e-003 2.087e+007 3.923e+012 1.000e+002 6.603e-004 1.894e-003 
2.040e-003 2.099e+007 3.924e+012 1.000e+002 2.787e-003 1.894e-003 
2.041e-003 2.110e+007 3.926e+012 1.000e+002 8.123e-003 1.895e-003 
2.042e-003 2.122e+007 3.926e+012 1.000e+002 5.901e-004 1.895e-003 
2.043e-003 2.133e+007 3.927e+012 1.000e+002 8.782e-003 1.895e-003 
2.044e-003 2.145e+007 3.929e+012 1.000e+002 7.919e-003 1.895e-003 
2.045e-003 2.156e+007 3.930e+012 1.000e+002 1.581e-002 1.895e-003 
2.046e-003 2.167e+007 3.932e+012 1.000e+002 6.194e-003 1.896e-003 
2.047e-003 2.179e+007 3.933e+012 1.000e+002 1.459e-002 1.896e-003 
2.048e-003 2.190e+007 3.933e+012 1.000e+002 3.941e-003 1.896e-003 
2.049e-003 2.201e+007 3.935e+012 1.000e+002 4.125e-003 1.896e-003 
2.050e-003 2.212e+007 3.935e+012 1.000e+002 3.199e-002 1.897e-003 
2.051e-003 2.223e+007 3.938e+012 1.000e+002 1.202e-002 1.897e-003 
2.052e-003 2.234e+007 3.939e+012 1.000e+002 2.214e-004 1.897e-003 
2.053e-003 2.244e+007 3.941e+012 1.000e+002 6.534e-003 1.897e-003 
2.054e-003 2.255e+007 3.942e+012 1.000e+002 1.245e-003 1.898e-003 
2.055e-003 2.265e+007 3.944e+012 1.000e+002 1.890e-003 1.898e-003 
2.056e-003 2.276e+007 3.947e+012 1.000e+002 4.665e-004 1.898e-003 
2.057e-003 2.287e+007 3.947e+012 1.000e+002 8.754e-003 1.898e-003 
2.058e-003 2.297e+007 3.950e+012 1.000e+002 3.595e-003 1.899e-003 
2.059e-003 2.307e+007 3.953e+012 1.000e+002 8.345e-003 1.899e-003 
2.060e-003 2.316e+007 3.955e+012 1.000e+002 4.930e-003 1.899e-003 
2.061e-003 2.322e+007 3.960e+012 1.000e+002 1.916e-003 1.900e-003 
2.062e-003 2.327e+007 3.966e+012 1.000e+002 1.117e-002 1.901e-003 
2.063e-003 2.334e+007 3.972e+012 1.000e+002 4.756e-003 1.901e-003 
2.064e-003 2.342e+007 3.975e+012 1.000e+002 9.908e-003 1.902e-003 
2.065e-003 2.350e+007 3.978e+012 1.000e+002 9.065e-003 1.902e-003 
2.066e-003 2.360e+007 3.981e+012 1.000e+002 2.011e-003 1.902e-003 
2.067e-003 2.368e+007 3.984e+012 1.000e+002 6.943e-003 1.903e-003 
2.068e-003 2.375e+007 3.989e+012 1.000e+002 7.574e-003 1.903e-003 
2.069e-003 2.379e+007 3.994e+012 1.000e+002 7.129e-003 1.904e-003 
2.070e-003 2.375e+007 4.006e+012 1.000e+002 5.750e-003 1.905e-003 
2.071e-003 2.383e+007 4.008e+012 1.000e+002 3.113e-003 1.906e-003 
2.072e-003 2.394e+007 4.010e+012 1.000e+002 4.640e-003 1.906e-003 
2.073e-003 2.405e+007 4.012e+012 1.000e+002 5.147e-003 1.906e-003 
2.074e-003 2.417e+007 4.014e+012 1.000e+002 7.235e-003 1.906e-003 
2.075e-003 2.427e+007 4.016e+012 1.000e+002 2.774e-003 1.907e-003 
2.076e-003 2.438e+007 4.017e+012 1.000e+002 1.195e-004 1.907e-003 
2.077e-003 2.450e+007 4.020e+012 1.000e+002 1.047e-002 1.907e-003 
2.078e-003 2.461e+007 4.021e+012 1.000e+002 1.802e-004 1.907e-003 
2.079e-003 2.473e+007 4.022e+012 1.000e+002 1.810e-003 1.907e-003 
2.080e-003 2.485e+007 4.025e+012 1.000e+002 2.143e-004 1.908e-003 
2.081e-003 2.496e+007 4.026e+012 1.000e+002 3.953e-004 1.908e-003 
2.082e-003 2.506e+007 4.029e+012 1.000e+002 1.333e-004 1.908e-003 
2.083e-003 2.494e+007 4.044e+012 1.000e+002 1.051e-003 1.910e-003 
2.084e-003 2.489e+007 4.058e+012 1.000e+002 7.060e-003 1.911e-003 
2.085e-003 2.487e+007 4.075e+012 1.000e+002 6.237e-003 1.913e-003 
2.086e-003 2.455e+007 3.872e+012 1.000e+002 1.542e-003 1.916e-003 
2.087e-003 2.403e+007 3.896e+012 1.000e+002 2.554e-003 1.920e-003 
2.088e-003 2.363e+007 3.922e+012 1.000e+002 2.031e-003 1.924e-003 
2.089e-003 2.310e+007 3.952e+012 1.000e+002 1.307e-003 1.929e-003 
2.090e-003 2.281e+007 3.972e+012 1.000e+002 1.061e-003 1.932e-003 
2.091e-003 2.269e+007 3.980e+012 1.000e+002 2.768e-003 1.934e-003 
2.092e-003 2.264e+007 3.984e+012 1.000e+002 4.526e-003 1.935e-003 
2.093e-003 2.188e+007 3.852e+012 1.000e+002 6.024e-003 1.941e-003 
2.094e-003 2.135e+007 3.831e+012 1.000e+002 5.256e-003 1.946e-003 
2.095e-003 2.108e+007 3.808e+012 1.000e+002 6.872e-003 1.949e-003 
2.096e-003 2.039e+007 3.799e+012 1.000e+002 9.326e-003 1.954e-003 
2.097e-003 1.926e+007 3.784e+012 1.000e+002 1.413e-002 1.963e-003 
2.098e-003 1.912e+007 3.745e+012 1.000e+002 4.100e-003 1.965e-003 
2.099e-003 1.924e+007 3.743e+012 1.000e+002 8.640e-004 1.965e-003 
2.100e-003 1.936e+007 3.744e+012 1.000e+002 6.358e-004 1.966e-003 
2.101e-003 1.948e+007 3.744e+012 1.000e+002 3.233e-004 1.966e-003 
2.102e-003 1.952e+007 3.744e+012 1.000e+002 1.664e-003 1.966e-003 
2.103e-003 1.931e+007 3.755e+012 1.000e+002 1.728e-003 1.969e-003 
2.104e-003 1.918e+007 3.768e+012 1.000e+002 1.848e-004 1.971e-003 
2.105e-003 1.898e+007 3.770e+012 1.000e+002 7.087e-003 1.973e-003 
2.106e-003 1.867e+007 3.792e+012 1.000e+002 7.825e-003 1.976e-003 
2.107e-003 1.845e+007 3.813e+012 1.000e+002 1.091e-002 1.979e-003 
2.108e-003 1.823e+007 3.833e+012 1.000e+002 1.047e-002 1.981e-003 
2.109e-003 1.800e+007 3.850e+012 1.000e+002 8.960e-003 1.984e-003 
2.110e-003 1.787e+007 3.863e+012 1.000e+002 8.698e-003 1.986e-003 
2.111e-003 1.779e+007 3.874e+012 1.000e+002 9.254e-003 1.987e-003 
2.112e-003 1.781e+007 3.879e+012 1.000e+002 8.698e-003 1.988e-003 
2.113e-003 1.789e+007 3.881e+012 1.000e+002 8.596e-003 1.989e-003 
2.114e-003 1.798e+007 3.883e+012 1.000e+002 8.604e-003 1.989e-003 
2.115e-003 1.808e+007 3.884e+012 1.000e+002 8.726e-003 1.989e-003 
2.116e-003 1.819e+007 3.886e+012 1.000e+002 8.764e-003 1.990e-003 
2.117e-003 1.829e+007 3.887e+012 1.000e+002 8.890e-003 1.990e-003 
2.118e-003 1.840e+007 3.888e+012 1.000e+002 8.035e-003 1.990e-003 
2.119e-003 1.851e+007 3.889e+012 1.000e+002 7.976e-003 1.990e-003 
2.120e-003 1.861e+007 3.891e+012 1.000e+002 7.934e-003 1.991e-003 
2.121e-003 1.871e+007 3.892e+012 1.000e+002 8.465e-003 1.991e-003 
2.122e-003 1.881e+007 3.893e+012 1.000e+002 8.066e-003 1.991e-003 
2.123e-003 1.892e+007 3.895e+012 1.000e+002 8.128e-003 1.992e-003 
2.124e-003 1.901e+007 3.896e+012 1.000e+002 6.925e-003 1.992e-003 
2.125e-003 1.911e+007 3.898e+012 1.000e+002 6.620e-003 1.992e-003 
2.126e-003 1.920e+007 3.899e+012 1.000e+002 6.802e-003 1.993e-003 
2.127e-003 1.931e+007 3.901e+012 1.000e+002 6.849e-003 1.993e-003 
2.128e-003 1.942e+007 3.903e+012 1.000e+002 5.577e-003 1.993e-003 
2.129e-003 1.952e+007 3.904e+012 1.000e+002 5.615e-003 1.993e-003 
2.130e-003 1.961e+007 3.906e+012 1.000e+002 7.611e-003 1.994e-003 
2.131e-003 1.970e+007 3.908e+012 1.000e+002 5.498e-003 1.994e-003 
2.132e-003 1.979e+007 3.911e+012 1.000e+002 5.537e-003 1.995e-003 
2.133e-003 1.987e+007 3.913e+012 1.000e+002 5.604e-003 1.995e-003 
2.134e-003 1.994e+007 3.916e+012 1.000e+002 5.957e-003 1.996e-003 
2.135e-003 2.002e+007 3.918e+012 1.000e+002 5.592e-003 1.996e-003 
2.136e-003 2.010e+007 3.921e+012 1.000e+002 5.492e-003 1.996e-003 
2.137e-003 2.018e+007 3.924e+012 1.000e+002 5.259e-003 1.997e-003 
2.138e-003 2.026e+007 3.927e+012 1.000e+002 6.587e-003 1.997e-003 
2.139e-003 2.034e+007 3.930e+012 1.000e+002 6.853e-003 1.998e-003 
2.140e-003 2.040e+007 3.934e+012 1.000e+002 6.708e-003 1.998e-003 
2.141e-003 2.047e+007 3.938e+012 1.000e+002 6.318e-003 1.999e-003 
2.142e-003 2.052e+007 3.942e+012 1.000e+002 5.400e-003 2.000e-003 
2.143e-003 2.052e+007 3.950e+012 1.000e+002 5.706e-003 2.001e-003 
2.144e-003 2.042e+007 3.963e+012 1.000e+002 6.533e-003 2.002e-003 
2.145e-003 2.049e+007 3.966e+012 1.000e+002 6.022e-003 2.003e-003 
2.146e-003 2.055e+007 3.968e+012 1.000e+002 5.673e-003 2.003e-003 
2.147e-003 1.990e+007 3.834e+012 1.000e+002 6.970e-003 2.009e-003 
2.148e-003 1.942e+007 3.810e+012 1.000e+002 5.449e-003 2.013e-003 
2.149e-003 1.929e+007 3.783e+012 1.000e+002 6.212e-003 2.015e-003 
2.150e-003 1.871e+007 3.765e+012 1.000e+002 8.462e-003 2.020e-003 
2.151e-003 1.754e+007 3.761e+012 1.000e+002 1.219e-002 2.029e-003 
2.152e-003 1.722e+007 3.720e+012 1.000e+002 6.963e-003 2.032e-003 
2.153e-003 1.737e+007 3.718e+012 1.000e+002 7.776e-003 2.032e-003 
2.154e-003 1.751e+007 3.717e+012 1.000e+002 6.700e-003 2.032e-003 
2.155e-003 1.763e+007 3.716e+012 1.000e+002 6.529e-003 2.032e-003 
2.156e-003 1.776e+007 3.717e+012 1.000e+002 6.629e-003 2.033e-003 
2.157e-003 1.788e+007 3.717e+012 1.000e+002 6.460e-003 2.033e-003 
2.158e-003 1.800e+007 3.718e+012 1.000e+002 6.622e-003 2.033e-003 
2.159e-003 1.812e+007 3.719e+012 1.000e+002 6.479e-003 2.033e-003 
2.160e-003 1.824e+007 3.719e+012 1.000e+002 6.500e-003 2.033e-003 
2.161e-003 1.836e+007 3.720e+012 1.000e+002 6.495e-003 2.033e-003 
2.162e-003 1.847e+007 3.721e+012 1.000e+002 6.460e-003 2.034e-003 
2.163e-003 1.859e+007 3.722e+012 1.000e+002 6.690e-003 2.034e-003 
2.164e-003 1.870e+007 3.723e+012 1.000e+002 6.711e-003 2.034e-003 
2.165e-003 1.881e+007 3.724e+012 1.000e+002 6.667e-003 2.034e-003 
2.166e-003 1.893e+007 3.725e+012 1.000e+002 6.469e-003 2.034e-003 
2.167e-003 1.904e+007 3.726e+012 1.000e+002 6.440e-003 2.035e-003 
2.168e-003 1.916e+007 3.727e+012 1.000e+002 6.510e-003 2.035e-003 
2.169e-003 1.926e+007 3.728e+012 1.000e+002 6.451e-003 2.035e-003 
2.170e-003 1.937e+007 3.729e+012 1.000e+002 6.535e-003 2.035e-003 
2.171e-003 1.949e+007 3.730e+012 1.000e+002 6.433e-003 2.036e-003 
2.172e-003 1.961e+007 3.731e+012 1.000e+002 6.313e-003 2.036e-003 
2.173e-003 1.973e+007 3.732e+012 1.000e+002 6.262e-003 2.036e-003 
2.174e-003 1.984e+007 3.733e+012 1.000e+002 6.056e-003 2.036e-003 
2.175e-003 1.979e+007 3.738e+012 1.000e+002 6.486e-003 2.038e-003 
2.176e-003 1.963e+007 3.751e+012 1.000e+002 5.817e-003 2.040e-003 
2.177e-003 1.946e+007 3.761e+012 1.000e+002 5.287e-003 2.042e-003 
2.178e-003 1.915e+007 3.779e+012 1.000e+002 5.902e-003 2.045e-003 
2.179e-003 1.892e+007 3.799e+012 1.000e+002 7.546e-003 2.048e-003 
2.180e-003 1.868e+007 3.820e+012 1.000e+002 9.666e-003 2.050e-003 
2.181e-003 1.848e+007 3.840e+012 1.000e+002 9.087e-003 2.053e-003 
2.182e-003 1.824e+007 3.856e+012 1.000e+002 9.069e-003 2.055e-003 
2.183e-003 1.813e+007 3.868e+012 1.000e+002 8.816e-003 2.057e-003 
2.184e-003 1.805e+007 3.878e+012 1.000e+002 8.774e-003 2.059e-003 
2.185e-003 1.810e+007 3.882e+012 1.000e+002 9.078e-003 2.059e-003 
2.186e-003 1.818e+007 3.884e+012 1.000e+002 8.992e-003 2.060e-003 
2.187e-003 1.827e+007 3.886e+012 1.000e+002 8.794e-003 2.060e-003 
2.188e-003 1.836e+007 3.888e+012 1.000e+002 8.832e-003 2.060e-003 
2.189e-003 1.847e+007 3.889e+012 1.000e+002 7.194e-003 2.061e-003 
2.190e-003 1.858e+007 3.890e+012 1.000e+002 7.549e-003 2.061e-003 
2.191e-003 1.868e+007 3.892e+012 1.000e+002 7.732e-003 2.061e-003 
