# Supplementary material for: Strain rate dependency of dislocation plasticity
Source: Nat Commun. 2021 Mar 23;12:1845. doi: 10.1038/s41467-021-21939-1 (PMC7988163; doi:10.1038/s41467-021-21939-1)
Supplement: Supplementary file 3 — Supplementary Data 1 [file 41467_2021_21939_MOESM3_ESM.zip › Supplementary Data 1/DDDSimulationSet1/StrainRate=1e2s-1/InitialDislocationDensity=5.7e8m-2.dat]

#strain(1), stress(Pa), dislocation density(m-2), strain rate(s-1), mean dislocation velocity(km/s), plastic strain(1)
9.821e-006 1.415e+006 5.661e+008 1.000e+002 9.685e-003 2.718e-008 
1.836e-005 2.641e+006 5.661e+008 1.000e+002 1.714e-002 9.234e-008 
2.622e-005 3.763e+006 5.661e+008 1.000e+002 2.560e-002 1.856e-007 
3.279e-005 4.698e+006 5.661e+008 1.000e+002 3.086e-002 2.879e-007 
3.839e-005 5.492e+006 5.660e+008 1.000e+002 3.562e-002 3.920e-007 
4.426e-005 6.322e+006 5.660e+008 1.000e+002 4.021e-002 5.182e-007 
4.991e-005 7.119e+006 5.659e+008 1.000e+002 4.495e-002 6.561e-007 
5.425e-005 7.731e+006 5.661e+008 1.000e+002 4.876e-002 7.729e-007 
5.428e-005 7.736e+006 5.661e+008 1.000e+002 4.784e-002 7.738e-007 
5.431e-005 7.741e+006 5.661e+008 1.000e+002 4.801e-002 7.747e-007 
5.561e-005 7.923e+006 5.649e+008 1.000e+002 4.824e-002 8.105e-007 
6.128e-005 8.719e+006 5.670e+008 1.000e+002 5.171e-002 9.720e-007 
6.705e-005 9.527e+006 5.744e+008 1.000e+002 5.655e-002 1.151e-006 
7.256e-005 1.030e+007 5.679e+008 1.000e+002 6.256e-002 1.343e-006 
7.821e-005 1.108e+007 5.692e+008 1.000e+002 6.681e-002 1.553e-006 
8.359e-005 1.183e+007 5.664e+008 1.000e+002 7.204e-002 1.768e-006 
8.878e-005 1.255e+007 5.666e+008 1.000e+002 7.606e-002 1.989e-006 
9.360e-005 1.321e+007 5.662e+008 1.000e+002 8.078e-002 2.205e-006 
9.859e-005 1.390e+007 5.659e+008 1.000e+002 8.484e-002 2.442e-006 
1.034e-004 1.457e+007 5.659e+008 1.000e+002 8.912e-002 2.683e-006 
1.085e-004 1.526e+007 5.659e+008 1.000e+002 9.333e-002 2.947e-006 
1.136e-004 1.596e+007 5.659e+008 1.000e+002 9.718e-002 3.227e-006 
1.173e-004 1.646e+007 5.660e+008 1.000e+002 1.008e-001 3.435e-006 
1.173e-004 1.646e+007 5.661e+008 1.000e+002 1.009e-001 3.437e-006 
1.173e-004 1.647e+007 5.661e+008 1.000e+002 1.009e-001 3.438e-006 
1.174e-004 1.647e+007 5.661e+008 1.000e+002 1.012e-001 3.440e-006 
1.174e-004 1.647e+007 5.661e+008 1.000e+002 1.011e-001 3.441e-006 
1.174e-004 1.648e+007 5.662e+008 1.000e+002 1.012e-001 3.442e-006 
1.204e-004 1.688e+007 5.699e+008 1.000e+002 1.003e-001 3.613e-006 
1.248e-004 1.748e+007 5.661e+008 1.000e+002 1.056e-001 3.877e-006 
1.290e-004 1.805e+007 5.660e+008 1.000e+002 1.093e-001 4.134e-006 
1.334e-004 1.865e+007 5.659e+008 1.000e+002 1.127e-001 4.418e-006 
1.381e-004 1.928e+007 5.659e+008 1.000e+002 1.166e-001 4.724e-006 
1.429e-004 1.992e+007 5.659e+008 1.000e+002 1.202e-001 5.049e-006 
1.476e-004 2.056e+007 5.659e+008 1.000e+002 1.245e-001 5.383e-006 
1.523e-004 2.119e+007 5.659e+008 1.000e+002 1.284e-001 5.718e-006 
1.565e-004 2.175e+007 5.659e+008 1.000e+002 1.304e-001 6.033e-006 
1.605e-004 2.229e+007 5.659e+008 1.000e+002 1.339e-001 6.340e-006 
1.649e-004 2.288e+007 5.659e+008 1.000e+002 1.368e-001 6.681e-006 
1.695e-004 2.348e+007 5.659e+008 1.000e+002 1.401e-001 7.042e-006 
1.742e-004 2.411e+007 5.659e+008 1.000e+002 1.442e-001 7.431e-006 
1.791e-004 2.476e+007 5.659e+008 1.000e+002 1.483e-001 7.843e-006 
1.839e-004 2.540e+007 5.659e+008 1.000e+002 1.524e-001 8.257e-006 
1.885e-004 2.600e+007 5.659e+008 1.000e+002 1.555e-001 8.663e-006 
1.928e-004 2.657e+007 5.659e+008 1.000e+002 1.581e-001 9.053e-006 
1.972e-004 2.714e+007 5.659e+008 1.000e+002 1.616e-001 9.452e-006 
2.017e-004 2.774e+007 5.659e+008 1.000e+002 1.648e-001 9.879e-006 
2.064e-004 2.835e+007 5.659e+008 1.000e+002 1.688e-001 1.033e-005 
2.110e-004 2.895e+007 5.659e+008 1.000e+002 1.724e-001 1.078e-005 
2.157e-004 2.955e+007 5.659e+008 1.000e+002 1.760e-001 1.124e-005 
2.200e-004 3.012e+007 5.659e+008 1.000e+002 1.781e-001 1.169e-005 
2.247e-004 3.072e+007 5.659e+008 1.000e+002 1.818e-001 1.217e-005 
2.297e-004 3.138e+007 5.659e+008 1.000e+002 1.855e-001 1.270e-005 
2.349e-004 3.204e+007 5.659e+008 1.000e+002 1.899e-001 1.326e-005 
2.398e-004 3.267e+007 5.659e+008 1.000e+002 1.937e-001 1.380e-005 
2.445e-004 3.328e+007 5.659e+008 1.000e+002 1.958e-001 1.433e-005 
2.492e-004 3.388e+007 5.659e+008 1.000e+002 1.994e-001 1.486e-005 
2.540e-004 3.449e+007 5.659e+008 1.000e+002 2.034e-001 1.542e-005 
2.589e-004 3.511e+007 5.659e+008 1.000e+002 2.069e-001 1.599e-005 
2.636e-004 3.571e+007 5.659e+008 1.000e+002 2.100e-001 1.656e-005 
2.682e-004 3.630e+007 5.659e+008 1.000e+002 2.126e-001 1.712e-005 
2.731e-004 3.692e+007 5.659e+008 1.000e+002 2.163e-001 1.772e-005 
2.783e-004 3.757e+007 5.659e+008 1.000e+002 2.204e-001 1.838e-005 
2.833e-004 3.821e+007 5.659e+008 1.000e+002 2.239e-001 1.902e-005 
2.880e-004 3.881e+007 5.659e+008 1.000e+002 2.268e-001 1.963e-005 
2.927e-004 3.938e+007 5.660e+008 1.000e+002 2.297e-001 2.024e-005 
2.978e-004 4.003e+007 5.660e+008 1.000e+002 2.336e-001 2.092e-005 
3.028e-004 4.065e+007 5.659e+008 1.000e+002 2.370e-001 2.160e-005 
3.076e-004 4.125e+007 5.659e+008 1.000e+002 2.396e-001 2.226e-005 
3.127e-004 4.188e+007 5.660e+008 1.000e+002 2.434e-001 2.297e-005 
3.179e-004 4.253e+007 5.659e+008 1.000e+002 2.470e-001 2.370e-005 
3.229e-004 4.315e+007 5.660e+008 1.000e+002 2.506e-001 2.443e-005 
3.278e-004 4.376e+007 5.659e+008 1.000e+002 2.536e-001 2.513e-005 
3.326e-004 4.435e+007 5.660e+008 1.000e+002 2.566e-001 2.584e-005 
3.375e-004 4.496e+007 5.659e+008 1.000e+002 2.604e-001 2.658e-005 
3.424e-004 4.556e+007 5.660e+008 1.000e+002 2.634e-001 2.731e-005 
3.472e-004 4.615e+007 5.660e+008 1.000e+002 2.661e-001 2.805e-005 
3.522e-004 4.675e+007 5.659e+008 1.000e+002 2.697e-001 2.881e-005 
3.574e-004 4.739e+007 5.660e+008 1.000e+002 2.730e-001 2.962e-005 
3.623e-004 4.799e+007 5.660e+008 1.000e+002 2.759e-001 3.040e-005 
3.672e-004 4.858e+007 5.660e+008 1.000e+002 2.785e-001 3.118e-005 
3.721e-004 4.918e+007 5.660e+008 1.000e+002 2.829e-001 3.198e-005 
3.770e-004 4.977e+007 5.659e+008 1.000e+002 2.852e-001 3.278e-005 
3.821e-004 5.038e+007 5.659e+008 1.000e+002 2.883e-001 3.361e-005 
3.872e-004 5.099e+007 5.660e+008 1.000e+002 2.914e-001 3.446e-005 
3.922e-004 5.160e+007 5.660e+008 1.000e+002 2.942e-001 3.531e-005 
3.970e-004 5.218e+007 5.660e+008 1.000e+002 2.972e-001 3.613e-005 
4.022e-004 5.280e+007 5.660e+008 1.000e+002 3.004e-001 3.703e-005 
4.071e-004 5.338e+007 5.660e+008 1.000e+002 3.038e-001 3.788e-005 
4.118e-004 5.395e+007 5.660e+008 1.000e+002 3.065e-001 3.871e-005 
4.170e-004 5.457e+007 5.660e+008 1.000e+002 3.095e-001 3.963e-005 
4.222e-004 5.518e+007 5.660e+008 1.000e+002 3.131e-001 4.056e-005 
4.272e-004 5.576e+007 5.659e+008 1.000e+002 3.161e-001 4.145e-005 
4.324e-004 5.639e+007 5.660e+008 1.000e+002 3.190e-001 4.242e-005 
4.374e-004 5.698e+007 5.660e+008 1.000e+002 3.210e-001 4.334e-005 
4.425e-004 5.757e+007 5.660e+008 1.000e+002 3.244e-001 4.428e-005 
4.477e-004 5.818e+007 5.660e+008 1.000e+002 3.276e-001 4.526e-005 
4.528e-004 5.878e+007 5.660e+008 1.000e+002 3.303e-001 4.623e-005 
4.580e-004 5.939e+007 5.660e+008 1.000e+002 3.338e-001 4.723e-005 
4.631e-004 5.999e+007 5.660e+008 1.000e+002 3.368e-001 4.822e-005 
4.680e-004 6.056e+007 5.660e+008 1.000e+002 3.395e-001 4.917e-005 
4.734e-004 6.118e+007 5.660e+008 1.000e+002 3.420e-001 5.022e-005 
4.787e-004 6.179e+007 5.660e+008 1.000e+002 3.453e-001 5.126e-005 
4.838e-004 6.238e+007 5.660e+008 1.000e+002 3.483e-001 5.229e-005 
4.891e-004 6.299e+007 5.659e+008 1.000e+002 3.514e-001 5.335e-005 
4.940e-004 6.356e+007 5.660e+008 1.000e+002 3.534e-001 5.435e-005 
4.992e-004 6.416e+007 5.659e+008 1.000e+002 3.568e-001 5.542e-005 
5.044e-004 6.476e+007 5.660e+008 1.000e+002 3.595e-001 5.649e-005 
5.097e-004 6.536e+007 5.660e+008 1.000e+002 3.625e-001 5.760e-005 
5.151e-004 6.599e+007 5.660e+008 1.000e+002 3.657e-001 5.874e-005 
5.202e-004 6.656e+007 5.659e+008 1.000e+002 3.678e-001 5.980e-005 
5.254e-004 6.715e+007 5.660e+008 1.000e+002 3.709e-001 6.090e-005 
5.307e-004 6.775e+007 5.660e+008 1.000e+002 3.737e-001 6.204e-005 
5.362e-004 6.838e+007 5.660e+008 1.000e+002 3.766e-001 6.325e-005 
5.415e-004 6.897e+007 5.660e+008 1.000e+002 3.794e-001 6.439e-005 
5.465e-004 6.955e+007 5.659e+008 1.000e+002 3.818e-001 6.550e-005 
5.519e-004 7.015e+007 5.660e+008 1.000e+002 3.849e-001 6.668e-005 
5.571e-004 7.073e+007 5.659e+008 1.000e+002 3.876e-001 6.783e-005 
5.626e-004 7.135e+007 5.660e+008 1.000e+002 3.906e-001 6.908e-005 
5.678e-004 7.193e+007 5.660e+008 1.000e+002 3.930e-001 7.024e-005 
5.730e-004 7.252e+007 5.660e+008 1.000e+002 3.960e-001 7.144e-005 
5.784e-004 7.312e+007 5.660e+008 1.000e+002 3.984e-001 7.267e-005 
5.838e-004 7.372e+007 5.660e+008 1.000e+002 4.009e-001 7.392e-005 
5.889e-004 7.429e+007 5.660e+008 1.000e+002 4.032e-001 7.511e-005 
5.941e-004 7.487e+007 5.660e+008 1.000e+002 4.060e-001 7.632e-005 
5.994e-004 7.545e+007 5.659e+008 1.000e+002 4.092e-001 7.756e-005 
6.050e-004 7.606e+007 5.660e+008 1.000e+002 4.115e-001 7.887e-005 
6.103e-004 7.665e+007 5.660e+008 1.000e+002 4.141e-001 8.013e-005 
6.153e-004 7.720e+007 5.659e+008 1.000e+002 4.164e-001 8.134e-005 
6.205e-004 7.777e+007 5.659e+008 1.000e+002 4.193e-001 8.260e-005 
6.259e-004 7.836e+007 5.660e+008 1.000e+002 4.214e-001 8.390e-005 
6.314e-004 7.896e+007 5.660e+008 1.000e+002 4.251e-001 8.524e-005 
6.365e-004 7.952e+007 5.660e+008 1.000e+002 4.261e-001 8.649e-005 
6.418e-004 8.010e+007 5.660e+008 1.000e+002 4.294e-001 8.780e-005 
6.473e-004 8.069e+007 5.660e+008 1.000e+002 4.318e-001 8.916e-005 
6.529e-004 8.130e+007 5.660e+008 1.000e+002 4.348e-001 9.056e-005 
6.581e-004 8.187e+007 5.660e+008 1.000e+002 4.367e-001 9.187e-005 
6.634e-004 8.243e+007 5.660e+008 1.000e+002 4.394e-001 9.321e-005 
6.688e-004 8.302e+007 5.660e+008 1.000e+002 4.415e-001 9.459e-005 
6.744e-004 8.362e+007 5.659e+008 1.000e+002 4.451e-001 9.601e-005 
6.794e-004 8.416e+007 5.660e+008 1.000e+002 4.469e-001 9.731e-005 
6.847e-004 8.473e+007 5.660e+008 1.000e+002 4.496e-001 9.868e-005 
6.902e-004 8.532e+007 5.660e+008 1.000e+002 4.514e-001 1.001e-004 
6.956e-004 8.589e+007 5.660e+008 1.000e+002 4.543e-001 1.015e-004 
7.007e-004 8.644e+007 5.660e+008 1.000e+002 4.562e-001 1.028e-004 
7.059e-004 8.699e+007 5.660e+008 1.000e+002 4.592e-001 1.042e-004 
7.116e-004 8.759e+007 5.659e+008 1.000e+002 4.612e-001 1.057e-004 
7.168e-004 8.814e+007 5.660e+008 1.000e+002 4.633e-001 1.071e-004 
7.221e-004 8.871e+007 5.659e+008 1.000e+002 4.661e-001 1.085e-004 
7.275e-004 8.928e+007 5.660e+008 1.000e+002 4.678e-001 1.100e-004 
7.333e-004 8.989e+007 5.659e+008 1.000e+002 4.710e-001 1.116e-004 
7.385e-004 9.043e+007 5.660e+008 1.000e+002 4.729e-001 1.130e-004 
7.438e-004 9.100e+007 5.660e+008 1.000e+002 4.758e-001 1.144e-004 
7.499e-004 9.164e+007 5.660e+008 1.000e+002 4.786e-001 1.161e-004 
7.553e-004 9.220e+007 5.660e+008 1.000e+002 4.801e-001 1.176e-004 
7.607e-004 9.276e+007 5.659e+008 1.000e+002 4.834e-001 1.191e-004 
7.660e-004 9.331e+007 5.660e+008 1.000e+002 4.849e-001 1.206e-004 
7.718e-004 9.392e+007 5.659e+008 1.000e+002 4.881e-001 1.222e-004 
7.770e-004 9.446e+007 5.660e+008 1.000e+002 4.896e-001 1.237e-004 
7.823e-004 9.501e+007 5.660e+008 1.000e+002 4.920e-001 1.252e-004 
7.882e-004 9.562e+007 5.660e+008 1.000e+002 4.947e-001 1.268e-004 
7.934e-004 9.615e+007 5.660e+008 1.000e+002 4.963e-001 1.283e-004 
7.987e-004 9.670e+007 5.660e+008 1.000e+002 4.985e-001 1.298e-004 
8.042e-004 9.727e+007 5.660e+008 1.000e+002 5.001e-001 1.314e-004 
8.101e-004 9.787e+007 5.659e+008 1.000e+002 5.038e-001 1.331e-004 
8.153e-004 9.840e+007 5.659e+008 1.000e+002 5.053e-001 1.346e-004 
8.205e-004 9.894e+007 5.660e+008 1.000e+002 5.071e-001 1.362e-004 
8.263e-004 9.953e+007 5.660e+008 1.000e+002 5.101e-001 1.379e-004 
8.316e-004 1.001e+008 5.660e+008 1.000e+002 5.112e-001 1.394e-004 
8.370e-004 1.006e+008 5.660e+008 1.000e+002 5.139e-001 1.410e-004 
8.428e-004 1.012e+008 5.659e+008 1.000e+002 5.164e-001 1.428e-004 
8.482e-004 1.018e+008 5.660e+008 1.000e+002 5.174e-001 1.444e-004 
8.533e-004 1.023e+008 5.660e+008 1.000e+002 5.207e-001 1.459e-004 
8.589e-004 1.028e+008 5.660e+008 1.000e+002 5.223e-001 1.476e-004 
8.646e-004 1.034e+008 5.660e+008 1.000e+002 5.245e-001 1.493e-004 
8.699e-004 1.039e+008 5.660e+008 1.000e+002 5.265e-001 1.509e-004 
8.753e-004 1.045e+008 5.660e+008 1.000e+002 5.284e-001 1.525e-004 
8.812e-004 1.051e+008 5.660e+008 1.000e+002 5.310e-001 1.543e-004 
8.862e-004 1.056e+008 5.660e+008 1.000e+002 5.330e-001 1.559e-004 
8.916e-004 1.061e+008 5.660e+008 1.000e+002 5.346e-001 1.575e-004 
8.976e-004 1.067e+008 5.660e+008 1.000e+002 5.376e-001 1.594e-004 
9.028e-004 1.073e+008 5.660e+008 1.000e+002 5.386e-001 1.610e-004 
9.082e-004 1.078e+008 5.659e+008 1.000e+002 5.409e-001 1.627e-004 
9.139e-004 1.084e+008 5.659e+008 1.000e+002 5.429e-001 1.645e-004 
9.187e-004 1.088e+008 5.660e+008 1.000e+002 5.442e-001 1.660e-004 
9.238e-004 1.093e+008 5.660e+008 1.000e+002 5.463e-001 1.676e-004 
9.297e-004 1.099e+008 5.659e+008 1.000e+002 5.492e-001 1.695e-004 
9.348e-004 1.104e+008 5.660e+008 1.000e+002 5.502e-001 1.711e-004 
9.398e-004 1.109e+008 5.659e+008 1.000e+002 5.529e-001 1.727e-004 
9.455e-004 1.115e+008 5.659e+008 1.000e+002 5.546e-001 1.745e-004 
9.505e-004 1.120e+008 5.660e+008 1.000e+002 5.559e-001 1.761e-004 
9.556e-004 1.125e+008 5.660e+008 1.000e+002 5.585e-001 1.777e-004 
9.609e-004 1.130e+008 5.660e+008 1.000e+002 5.600e-001 1.794e-004 
9.664e-004 1.135e+008 5.659e+008 1.000e+002 5.615e-001 1.812e-004 
9.713e-004 1.140e+008 5.660e+008 1.000e+002 5.634e-001 1.828e-004 
9.768e-004 1.145e+008 5.659e+008 1.000e+002 5.658e-001 1.846e-004 
9.822e-004 1.151e+008 5.660e+008 1.000e+002 5.675e-001 1.863e-004 
9.873e-004 1.156e+008 5.659e+008 1.000e+002 5.695e-001 1.880e-004 
9.925e-004 1.161e+008 5.660e+008 1.000e+002 5.704e-001 1.897e-004 
9.982e-004 1.166e+008 5.660e+008 1.000e+002 5.733e-001 1.916e-004 
1.003e-003 1.171e+008 5.659e+008 1.000e+002 5.747e-001 1.933e-004 
1.009e-003 1.176e+008 5.660e+008 1.000e+002 5.755e-001 1.950e-004 
1.014e-003 1.182e+008 5.660e+008 1.000e+002 5.782e-001 1.969e-004 
1.019e-003 1.186e+008 5.660e+008 1.000e+002 5.801e-001 1.985e-004 
1.024e-003 1.191e+008 5.659e+008 1.000e+002 5.812e-001 2.002e-004 
1.030e-003 1.196e+008 5.659e+008 1.000e+002 5.836e-001 2.021e-004 
1.035e-003 1.201e+008 5.659e+008 1.000e+002 5.850e-001 2.038e-004 
1.040e-003 1.206e+008 5.659e+008 1.000e+002 5.864e-001 2.055e-004 
1.045e-003 1.212e+008 5.659e+008 1.000e+002 5.888e-001 2.074e-004 
1.050e-003 1.216e+008 5.659e+008 1.000e+002 5.905e-001 2.091e-004 
1.056e-003 1.222e+008 5.660e+008 1.000e+002 5.913e-001 2.110e-004 
1.062e-003 1.227e+008 5.660e+008 1.000e+002 5.936e-001 2.129e-004 
1.067e-003 1.232e+008 5.660e+008 1.000e+002 5.958e-001 2.147e-004 
1.072e-003 1.237e+008 5.659e+008 1.000e+002 5.971e-001 2.165e-004 
1.077e-003 1.242e+008 5.659e+008 1.000e+002 5.982e-001 2.184e-004 
1.082e-003 1.247e+008 5.659e+008 1.000e+002 6.006e-001 2.201e-004 
1.088e-003 1.252e+008 5.660e+008 1.000e+002 6.020e-001 2.220e-004 
1.093e-003 1.257e+008 5.660e+008 1.000e+002 6.032e-001 2.238e-004 
1.098e-003 1.261e+008 5.659e+008 1.000e+002 6.058e-001 2.256e-004 
1.104e-003 1.267e+008 5.660e+008 1.000e+002 6.071e-001 2.275e-004 
1.109e-003 1.272e+008 5.659e+008 1.000e+002 6.085e-001 2.293e-004 
1.114e-003 1.276e+008 5.660e+008 1.000e+002 6.102e-001 2.311e-004 
1.119e-003 1.281e+008 5.660e+008 1.000e+002 6.122e-001 2.330e-004 
1.124e-003 1.286e+008 5.660e+008 1.000e+002 6.134e-001 2.348e-004 
1.129e-003 1.291e+008 5.660e+008 1.000e+002 6.146e-001 2.366e-004 
1.135e-003 1.296e+008 5.659e+008 1.000e+002 6.175e-001 2.387e-004 
1.140e-003 1.301e+008 5.660e+008 1.000e+002 6.183e-001 2.405e-004 
1.145e-003 1.306e+008 5.659e+008 1.000e+002 6.196e-001 2.423e-004 
1.151e-003 1.311e+008 5.660e+008 1.000e+002 6.219e-001 2.443e-004 
1.156e-003 1.316e+008 5.659e+008 1.000e+002 6.228e-001 2.461e-004 
1.161e-003 1.320e+008 5.659e+008 1.000e+002 6.248e-001 2.480e-004 
1.167e-003 1.326e+008 5.660e+008 1.000e+002 6.254e-001 2.501e-004 
1.172e-003 1.330e+008 5.659e+008 1.000e+002 6.278e-001 2.519e-004 
1.177e-003 1.335e+008 5.660e+008 1.000e+002 6.296e-001 2.538e-004 
1.183e-003 1.340e+008 5.659e+008 1.000e+002 6.313e-001 2.557e-004 
1.187e-003 1.345e+008 5.659e+008 1.000e+002 6.325e-001 2.575e-004 
1.193e-003 1.350e+008 5.660e+008 1.000e+002 6.339e-001 2.595e-004 
1.198e-003 1.354e+008 5.659e+008 1.000e+002 6.351e-001 2.614e-004 
1.203e-003 1.359e+008 5.659e+008 1.000e+002 6.372e-001 2.632e-004 
1.209e-003 1.364e+008 5.659e+008 1.000e+002 6.385e-001 2.653e-004 
1.214e-003 1.369e+008 5.659e+008 1.000e+002 6.399e-001 2.672e-004 
1.219e-003 1.373e+008 5.659e+008 1.000e+002 6.412e-001 2.691e-004 
1.225e-003 1.379e+008 5.660e+008 1.000e+002 6.429e-001 2.712e-004 
1.230e-003 1.383e+008 5.659e+008 1.000e+002 6.446e-001 2.732e-004 
1.235e-003 1.388e+008 5.659e+008 1.000e+002 6.463e-001 2.752e-004 
1.241e-003 1.393e+008 5.659e+008 1.000e+002 6.480e-001 2.771e-004 
1.246e-003 1.398e+008 5.659e+008 1.000e+002 6.492e-001 2.790e-004 
1.251e-003 1.403e+008 5.659e+008 1.000e+002 6.505e-001 2.812e-004 
1.256e-003 1.407e+008 5.659e+008 1.000e+002 6.522e-001 2.830e-004 
1.261e-003 1.412e+008 5.659e+008 1.000e+002 6.534e-001 2.849e-004 
1.267e-003 1.417e+008 5.659e+008 1.000e+002 6.549e-001 2.870e-004 
1.272e-003 1.421e+008 5.660e+008 1.000e+002 6.560e-001 2.889e-004 
1.277e-003 1.426e+008 5.659e+008 1.000e+002 6.575e-001 2.910e-004 
1.283e-003 1.431e+008 5.660e+008 1.000e+002 6.590e-001 2.930e-004 
1.288e-003 1.435e+008 5.659e+008 1.000e+002 6.604e-001 2.949e-004 
1.293e-003 1.441e+008 5.659e+008 1.000e+002 6.627e-001 2.971e-004 
1.299e-003 1.445e+008 5.660e+008 1.000e+002 6.634e-001 2.991e-004 
1.304e-003 1.450e+008 5.659e+008 1.000e+002 6.648e-001 3.011e-004 
1.309e-003 1.455e+008 5.659e+008 1.000e+002 6.660e-001 3.032e-004 
1.314e-003 1.459e+008 5.660e+008 1.000e+002 6.676e-001 3.052e-004 
1.320e-003 1.464e+008 5.659e+008 1.000e+002 6.690e-001 3.072e-004 
1.325e-003 1.469e+008 5.660e+008 1.000e+002 6.698e-001 3.092e-004 
1.330e-003 1.473e+008 5.659e+008 1.000e+002 6.719e-001 3.112e-004 
1.336e-003 1.478e+008 5.659e+008 1.000e+002 6.732e-001 3.133e-004 
1.341e-003 1.482e+008 5.659e+008 1.000e+002 6.743e-001 3.153e-004 
1.346e-003 1.487e+008 5.660e+008 1.000e+002 6.750e-001 3.173e-004 
1.351e-003 1.492e+008 5.659e+008 1.000e+002 6.771e-001 3.193e-004 
1.356e-003 1.496e+008 5.659e+008 1.000e+002 6.787e-001 3.213e-004 
1.362e-003 1.501e+008 5.659e+008 1.000e+002 6.801e-001 3.235e-004 
1.367e-003 1.505e+008 5.659e+008 1.000e+002 6.805e-001 3.255e-004 
1.372e-003 1.510e+008 5.659e+008 1.000e+002 6.826e-001 3.275e-004 
1.377e-003 1.515e+008 5.659e+008 1.000e+002 6.838e-001 3.297e-004 
1.382e-003 1.519e+008 5.660e+008 1.000e+002 6.851e-001 3.317e-004 
1.388e-003 1.524e+008 5.659e+008 1.000e+002 6.862e-001 3.338e-004 
1.393e-003 1.528e+008 5.659e+008 1.000e+002 6.878e-001 3.358e-004 
1.398e-003 1.533e+008 5.659e+008 1.000e+002 6.887e-001 3.378e-004 
1.404e-003 1.538e+008 5.659e+008 1.000e+002 6.905e-001 3.401e-004 
1.409e-003 1.542e+008 5.660e+008 1.000e+002 6.916e-001 3.421e-004 
1.414e-003 1.547e+008 5.659e+008 1.000e+002 6.932e-001 3.443e-004 
1.419e-003 1.551e+008 5.659e+008 1.000e+002 6.940e-001 3.464e-004 
1.425e-003 1.556e+008 5.660e+008 1.000e+002 6.951e-001 3.485e-004 
1.430e-003 1.561e+008 5.659e+008 1.000e+002 6.967e-001 3.506e-004 
1.435e-003 1.565e+008 5.659e+008 1.000e+002 6.981e-001 3.526e-004 
1.440e-003 1.570e+008 5.660e+008 1.000e+002 6.990e-001 3.548e-004 
1.446e-003 1.574e+008 5.659e+008 1.000e+002 6.999e-001 3.569e-004 
1.451e-003 1.578e+008 5.659e+008 1.000e+002 7.020e-001 3.589e-004 
1.456e-003 1.583e+008 5.659e+008 1.000e+002 7.033e-001 3.612e-004 
1.461e-003 1.587e+008 5.660e+008 1.000e+002 7.036e-001 3.633e-004 
1.467e-003 1.592e+008 5.659e+008 1.000e+002 7.053e-001 3.654e-004 
1.472e-003 1.597e+008 5.659e+008 1.000e+002 7.066e-001 3.676e-004 
1.477e-003 1.601e+008 5.659e+008 1.000e+002 7.076e-001 3.697e-004 
1.483e-003 1.606e+008 5.659e+008 1.000e+002 7.095e-001 3.720e-004 
1.488e-003 1.610e+008 5.660e+008 1.000e+002 7.104e-001 3.741e-004 
1.493e-003 1.615e+008 5.659e+008 1.000e+002 7.114e-001 3.763e-004 
1.498e-003 1.619e+008 5.659e+008 1.000e+002 7.125e-001 3.784e-004 
1.503e-003 1.624e+008 5.659e+008 1.000e+002 7.143e-001 3.805e-004 
1.509e-003 1.628e+008 5.659e+008 1.000e+002 7.151e-001 3.828e-004 
1.514e-003 1.633e+008 5.659e+008 1.000e+002 7.165e-001 3.849e-004 
1.520e-003 1.637e+008 5.659e+008 1.000e+002 7.177e-001 3.872e-004 
1.525e-003 1.642e+008 5.659e+008 1.000e+002 7.179e-001 3.893e-004 
1.530e-003 1.646e+008 5.659e+008 1.000e+002 7.196e-001 3.915e-004 
1.535e-003 1.651e+008 5.659e+008 1.000e+002 7.211e-001 3.938e-004 
1.541e-003 1.655e+008 5.659e+008 1.000e+002 7.218e-001 3.959e-004 
1.546e-003 1.660e+008 5.659e+008 1.000e+002 7.239e-001 3.982e-004 
1.551e-003 1.664e+008 5.659e+008 1.000e+002 7.244e-001 4.003e-004 
1.557e-003 1.669e+008 5.659e+008 1.000e+002 7.258e-001 4.027e-004 
1.562e-003 1.673e+008 5.659e+008 1.000e+002 7.265e-001 4.048e-004 
1.567e-003 1.677e+008 5.659e+008 1.000e+002 7.285e-001 4.070e-004 
1.573e-003 1.682e+008 5.659e+008 1.000e+002 7.292e-001 4.093e-004 
1.578e-003 1.686e+008 5.659e+008 1.000e+002 7.303e-001 4.115e-004 
1.583e-003 1.691e+008 5.659e+008 1.000e+002 7.314e-001 4.139e-004 
1.589e-003 1.695e+008 5.659e+008 1.000e+002 7.334e-001 4.160e-004 
1.594e-003 1.700e+008 5.659e+008 1.000e+002 7.341e-001 4.184e-004 
1.599e-003 1.704e+008 5.659e+008 1.000e+002 7.348e-001 4.205e-004 
1.604e-003 1.708e+008 5.659e+008 1.000e+002 7.357e-001 4.227e-004 
1.610e-003 1.713e+008 5.659e+008 1.000e+002 7.374e-001 4.251e-004 
1.615e-003 1.717e+008 5.659e+008 1.000e+002 7.388e-001 4.273e-004 
1.621e-003 1.722e+008 5.660e+008 1.000e+002 7.391e-001 4.297e-004 
1.626e-003 1.726e+008 5.659e+008 1.000e+002 7.405e-001 4.318e-004 
1.631e-003 1.730e+008 5.659e+008 1.000e+002 7.417e-001 4.340e-004 
1.636e-003 1.735e+008 5.659e+008 1.000e+002 7.433e-001 4.363e-004 
1.641e-003 1.739e+008 5.660e+008 1.000e+002 7.439e-001 4.385e-004 
1.647e-003 1.743e+008 5.659e+008 1.000e+002 7.448e-001 4.409e-004 
1.652e-003 1.748e+008 5.659e+008 1.000e+002 7.461e-001 4.430e-004 
1.657e-003 1.752e+008 5.659e+008 1.000e+002 7.474e-001 4.454e-004 
1.662e-003 1.756e+008 5.659e+008 1.000e+002 7.479e-001 4.476e-004 
1.668e-003 1.761e+008 5.659e+008 1.000e+002 7.492e-001 4.499e-004 
1.673e-003 1.765e+008 5.659e+008 1.000e+002 7.508e-001 4.523e-004 
1.678e-003 1.769e+008 5.659e+008 1.000e+002 7.515e-001 4.545e-004 
1.684e-003 1.774e+008 5.659e+008 1.000e+002 7.526e-001 4.569e-004 
1.689e-003 1.778e+008 5.659e+008 1.000e+002 7.532e-001 4.592e-004 
1.695e-003 1.783e+008 5.659e+008 1.000e+002 7.552e-001 4.617e-004 
1.700e-003 1.787e+008 5.659e+008 1.000e+002 7.556e-001 4.641e-004 
1.706e-003 1.792e+008 5.659e+008 1.000e+002 7.569e-001 4.666e-004 
1.712e-003 1.797e+008 5.659e+008 1.000e+002 7.580e-001 4.690e-004 
1.718e-003 1.801e+008 5.659e+008 1.000e+002 7.597e-001 4.716e-004 
1.723e-003 1.806e+008 5.659e+008 1.000e+002 7.604e-001 4.740e-004 
1.729e-003 1.811e+008 5.659e+008 1.000e+002 7.615e-001 4.766e-004 
1.735e-003 1.815e+008 5.659e+008 1.000e+002 7.627e-001 4.790e-004 
1.740e-003 1.820e+008 5.659e+008 1.000e+002 7.636e-001 4.815e-004 
1.746e-003 1.824e+008 5.659e+008 1.000e+002 7.642e-001 4.841e-004 
1.751e-003 1.829e+008 5.659e+008 1.000e+002 7.660e-001 4.865e-004 
1.757e-003 1.833e+008 5.659e+008 1.000e+002 7.665e-001 4.890e-004 
1.763e-003 1.838e+008 5.659e+008 1.000e+002 7.684e-001 4.915e-004 
1.769e-003 1.843e+008 5.659e+008 1.000e+002 7.692e-001 4.941e-004 
1.774e-003 1.847e+008 5.659e+008 1.000e+002 7.705e-001 4.965e-004 
1.780e-003 1.851e+008 5.659e+008 1.000e+002 7.717e-001 4.990e-004 
1.785e-003 1.856e+008 5.659e+008 1.000e+002 7.724e-001 5.014e-004 
1.791e-003 1.861e+008 5.659e+008 1.000e+002 7.737e-001 5.041e-004 
1.797e-003 1.865e+008 5.659e+008 1.000e+002 7.745e-001 5.065e-004 
1.802e-003 1.870e+008 5.659e+008 1.000e+002 7.764e-001 5.092e-004 
1.808e-003 1.874e+008 5.659e+008 1.000e+002 7.767e-001 5.116e-004 
1.814e-003 1.879e+008 5.659e+008 1.000e+002 7.778e-001 5.143e-004 
1.819e-003 1.883e+008 5.659e+008 1.000e+002 7.789e-001 5.167e-004 
1.825e-003 1.888e+008 5.659e+008 1.000e+002 7.797e-001 5.193e-004 
1.831e-003 1.892e+008 5.659e+008 1.000e+002 7.806e-001 5.218e-004 
1.836e-003 1.897e+008 5.659e+008 1.000e+002 7.820e-001 5.244e-004 
1.842e-003 1.901e+008 5.659e+008 1.000e+002 7.829e-001 5.269e-004 
1.848e-003 1.906e+008 5.659e+008 1.000e+002 7.836e-001 5.295e-004 
1.853e-003 1.910e+008 5.659e+008 1.000e+002 7.843e-001 5.321e-004 
1.859e-003 1.915e+008 5.659e+008 1.000e+002 7.858e-001 5.347e-004 
1.865e-003 1.919e+008 5.659e+008 1.000e+002 7.867e-001 5.372e-004 
1.870e-003 1.924e+008 5.659e+008 1.000e+002 7.879e-001 5.398e-004 
1.876e-003 1.928e+008 5.659e+008 1.000e+002 7.890e-001 5.423e-004 
1.882e-003 1.933e+008 5.659e+008 1.000e+002 7.899e-001 5.449e-004 
1.887e-003 1.937e+008 5.659e+008 1.000e+002 7.909e-001 5.476e-004 
1.893e-003 1.941e+008 5.659e+008 1.000e+002 7.915e-001 5.501e-004 
1.899e-003 1.946e+008 5.659e+008 1.000e+002 7.924e-001 5.528e-004 
1.904e-003 1.950e+008 5.659e+008 1.000e+002 7.935e-001 5.553e-004 
1.910e-003 1.955e+008 5.659e+008 1.000e+002 7.953e-001 5.579e-004 
1.916e-003 1.959e+008 5.659e+008 1.000e+002 7.958e-001 5.605e-004 
1.921e-003 1.964e+008 5.660e+008 1.000e+002 7.965e-001 5.631e-004 
1.927e-003 1.968e+008 5.659e+008 1.000e+002 7.974e-001 5.656e-004 
1.932e-003 1.972e+008 5.659e+008 1.000e+002 7.984e-001 5.683e-004 
1.938e-003 1.977e+008 5.659e+008 1.000e+002 7.996e-001 5.707e-004 
1.944e-003 1.981e+008 5.659e+008 1.000e+002 8.006e-001 5.735e-004 
1.949e-003 1.985e+008 5.659e+008 1.000e+002 8.015e-001 5.760e-004 
1.955e-003 1.990e+008 5.659e+008 1.000e+002 8.025e-001 5.786e-004 
1.960e-003 1.994e+008 5.659e+008 1.000e+002 8.037e-001 5.811e-004 
1.966e-003 1.999e+008 5.659e+008 1.000e+002 8.044e-001 5.839e-004 
1.972e-003 2.003e+008 5.659e+008 1.000e+002 8.052e-001 5.864e-004 
1.978e-003 2.007e+008 5.659e+008 1.000e+002 8.062e-001 5.891e-004 
1.983e-003 2.012e+008 5.659e+008 1.000e+002 8.070e-001 5.917e-004 
1.989e-003 2.016e+008 5.659e+008 1.000e+002 8.083e-001 5.943e-004 
1.994e-003 2.020e+008 5.659e+008 1.000e+002 8.090e-001 5.969e-004 
2.000e-003 2.025e+008 5.659e+008 1.000e+002 8.100e-001 5.995e-004 
2.005e-003 2.029e+008 5.659e+008 1.000e+002 8.107e-001 6.020e-004 
2.011e-003 2.033e+008 5.659e+008 1.000e+002 8.116e-001 6.046e-004 
2.016e-003 2.037e+008 5.659e+008 1.000e+002 8.126e-001 6.072e-004 
2.022e-003 2.042e+008 5.659e+008 1.000e+002 8.139e-001 6.099e-004 
2.028e-003 2.046e+008 5.659e+008 1.000e+002 8.144e-001 6.125e-004 
2.033e-003 2.050e+008 5.659e+008 1.000e+002 8.153e-001 6.152e-004 
2.039e-003 2.054e+008 5.659e+008 1.000e+002 8.157e-001 6.178e-004 
2.045e-003 2.059e+008 5.659e+008 1.000e+002 8.173e-001 6.206e-004 
2.050e-003 2.063e+008 5.659e+008 1.000e+002 8.180e-001 6.232e-004 
2.056e-003 2.068e+008 5.659e+008 1.000e+002 8.190e-001 6.260e-004 
2.062e-003 2.072e+008 5.659e+008 1.000e+002 8.199e-001 6.285e-004 
2.068e-003 2.076e+008 5.659e+008 1.000e+002 8.209e-001 6.314e-004 
2.073e-003 2.081e+008 5.659e+008 1.000e+002 8.217e-001 6.339e-004 
2.079e-003 2.085e+008 5.659e+008 1.000e+002 8.223e-001 6.366e-004 
2.084e-003 2.089e+008 5.659e+008 1.000e+002 8.234e-001 6.392e-004 
2.090e-003 2.093e+008 5.659e+008 1.000e+002 8.240e-001 6.419e-004 
2.095e-003 2.097e+008 5.659e+008 1.000e+002 8.252e-001 6.445e-004 
2.101e-003 2.102e+008 5.659e+008 1.000e+002 8.259e-001 6.472e-004 
2.106e-003 2.106e+008 5.659e+008 1.000e+002 8.262e-001 6.499e-004 
2.112e-003 2.110e+008 5.659e+008 1.000e+002 8.276e-001 6.526e-004 
2.118e-003 2.115e+008 5.659e+008 1.000e+002 8.288e-001 6.553e-004 
2.124e-003 2.119e+008 5.659e+008 1.000e+002 8.296e-001 6.582e-004 
2.129e-003 2.123e+008 5.659e+008 1.000e+002 8.305e-001 6.607e-004 
2.135e-003 2.127e+008 5.659e+008 1.000e+002 8.312e-001 6.634e-004 
2.140e-003 2.131e+008 5.659e+008 1.000e+002 8.319e-001 6.661e-004 
2.146e-003 2.136e+008 5.659e+008 1.000e+002 8.333e-001 6.689e-004 
2.152e-003 2.140e+008 5.659e+008 1.000e+002 8.335e-001 6.715e-004 
2.158e-003 2.144e+008 5.659e+008 1.000e+002 8.339e-001 6.744e-004 
2.163e-003 2.149e+008 5.659e+008 1.000e+002 8.356e-001 6.770e-004 
2.169e-003 2.153e+008 5.659e+008 1.000e+002 8.359e-001 6.797e-004 
2.174e-003 2.157e+008 5.659e+008 1.000e+002 8.368e-001 6.823e-004 
2.180e-003 2.161e+008 5.659e+008 1.000e+002 8.380e-001 6.851e-004 
2.185e-003 2.165e+008 5.659e+008 1.000e+002 8.389e-001 6.877e-004 
2.191e-003 2.169e+008 5.659e+008 1.000e+002 8.391e-001 6.905e-004 
2.197e-003 2.174e+008 5.659e+008 1.000e+002 8.399e-001 6.932e-004 
2.202e-003 2.178e+008 5.659e+008 1.000e+002 8.406e-001 6.959e-004 
2.208e-003 2.182e+008 5.659e+008 1.000e+002 8.414e-001 6.986e-004 
2.213e-003 2.186e+008 5.659e+008 1.000e+002 8.423e-001 7.013e-004 
2.219e-003 2.190e+008 5.659e+008 1.000e+002 8.432e-001 7.042e-004 
2.225e-003 2.195e+008 5.659e+008 1.000e+002 8.439e-001 7.070e-004 
2.231e-003 2.199e+008 5.659e+008 1.000e+002 8.448e-001 7.097e-004 
2.236e-003 2.203e+008 5.659e+008 1.000e+002 8.454e-001 7.124e-004 
2.241e-003 2.207e+008 5.659e+008 1.000e+002 8.464e-001 7.150e-004 
2.247e-003 2.211e+008 5.659e+008 1.000e+002 8.475e-001 7.177e-004 
2.253e-003 2.215e+008 5.659e+008 1.000e+002 8.481e-001 7.205e-004 
2.258e-003 2.219e+008 5.659e+008 1.000e+002 8.486e-001 7.232e-004 
2.264e-003 2.223e+008 5.659e+008 1.000e+002 8.496e-001 7.259e-004 
2.269e-003 2.227e+008 5.659e+008 1.000e+002 8.504e-001 7.287e-004 
2.275e-003 2.232e+008 5.659e+008 1.000e+002 8.511e-001 7.315e-004 
2.281e-003 2.236e+008 5.659e+008 1.000e+002 8.519e-001 7.342e-004 
2.286e-003 2.240e+008 5.659e+008 1.000e+002 8.532e-001 7.370e-004 
2.292e-003 2.244e+008 5.659e+008 1.000e+002 8.537e-001 7.397e-004 
2.298e-003 2.248e+008 5.659e+008 1.000e+002 8.546e-001 7.425e-004 
2.303e-003 2.252e+008 5.659e+008 1.000e+002 8.549e-001 7.452e-004 
2.309e-003 2.256e+008 5.659e+008 1.000e+002 8.556e-001 7.480e-004 
2.314e-003 2.260e+008 5.659e+008 1.000e+002 8.566e-001 7.506e-004 
2.320e-003 2.264e+008 5.659e+008 1.000e+002 8.573e-001 7.535e-004 
2.325e-003 2.268e+008 5.659e+008 1.000e+002 8.580e-001 7.562e-004 
2.331e-003 2.273e+008 5.659e+008 1.000e+002 8.586e-001 7.591e-004 
2.336e-003 2.277e+008 5.659e+008 1.000e+002 8.595e-001 7.617e-004 
2.342e-003 2.281e+008 5.659e+008 1.000e+002 8.601e-001 7.645e-004 
2.348e-003 2.285e+008 5.659e+008 1.000e+002 8.610e-001 7.673e-004 
2.353e-003 2.289e+008 5.659e+008 1.000e+002 8.615e-001 7.701e-004 
2.359e-003 2.293e+008 5.659e+008 1.000e+002 8.623e-001 7.728e-004 
2.364e-003 2.297e+008 5.659e+008 1.000e+002 8.627e-001 7.756e-004 
2.370e-003 2.301e+008 5.659e+008 1.000e+002 8.634e-001 7.784e-004 
2.375e-003 2.305e+008 5.659e+008 1.000e+002 8.644e-001 7.811e-004 
2.381e-003 2.309e+008 5.659e+008 1.000e+002 8.656e-001 7.839e-004 
2.386e-003 2.313e+008 5.659e+008 1.000e+002 8.661e-001 7.867e-004 
2.392e-003 2.317e+008 5.659e+008 1.000e+002 8.666e-001 7.894e-004 
2.398e-003 2.321e+008 5.659e+008 1.000e+002 8.673e-001 7.923e-004 
2.403e-003 2.325e+008 5.659e+008 1.000e+002 8.683e-001 7.951e-004 
2.409e-003 2.329e+008 5.659e+008 1.000e+002 8.686e-001 7.979e-004 
2.415e-003 2.333e+008 5.659e+008 1.000e+002 8.697e-001 8.008e-004 
2.420e-003 2.337e+008 5.659e+008 1.000e+002 8.702e-001 8.035e-004 
2.426e-003 2.342e+008 5.659e+008 1.000e+002 8.712e-001 8.066e-004 
2.431e-003 2.345e+008 5.659e+008 1.000e+002 8.720e-001 8.093e-004 
2.437e-003 2.349e+008 5.659e+008 1.000e+002 8.722e-001 8.121e-004 
2.443e-003 2.353e+008 5.659e+008 1.000e+002 8.728e-001 8.148e-004 
2.448e-003 2.357e+008 5.659e+008 1.000e+002 8.737e-001 8.177e-004 
2.454e-003 2.361e+008 5.659e+008 1.000e+002 8.747e-001 8.204e-004 
2.459e-003 2.365e+008 5.659e+008 1.000e+002 8.750e-001 8.233e-004 
2.465e-003 2.369e+008 5.659e+008 1.000e+002 8.760e-001 8.261e-004 
2.471e-003 2.373e+008 5.659e+008 1.000e+002 8.770e-001 8.289e-004 
2.476e-003 2.377e+008 5.659e+008 1.000e+002 8.775e-001 8.318e-004 
2.482e-003 2.381e+008 5.659e+008 1.000e+002 8.782e-001 8.347e-004 
2.487e-003 2.385e+008 5.659e+008 1.000e+002 8.786e-001 8.375e-004 
2.493e-003 2.389e+008 5.659e+008 1.000e+002 8.799e-001 8.403e-004 
2.499e-003 2.393e+008 5.659e+008 1.000e+002 8.807e-001 8.432e-004 
2.504e-003 2.397e+008 5.659e+008 1.000e+002 8.810e-001 8.460e-004 
2.510e-003 2.401e+008 5.659e+008 1.000e+002 8.813e-001 8.489e-004 
2.515e-003 2.405e+008 5.659e+008 1.000e+002 8.822e-001 8.517e-004 
2.521e-003 2.409e+008 5.659e+008 1.000e+002 8.828e-001 8.546e-004 
2.526e-003 2.413e+008 5.659e+008 1.000e+002 8.830e-001 8.573e-004 
2.532e-003 2.417e+008 5.659e+008 1.000e+002 8.840e-001 8.602e-004 
2.537e-003 2.421e+008 5.659e+008 1.000e+002 8.848e-001 8.629e-004 
2.543e-003 2.425e+008 5.659e+008 1.000e+002 8.850e-001 8.657e-004 
2.548e-003 2.429e+008 5.659e+008 1.000e+002 8.858e-001 8.686e-004 
2.554e-003 2.433e+008 5.659e+008 1.000e+002 8.862e-001 8.715e-004 
2.560e-003 2.437e+008 5.659e+008 1.000e+002 8.872e-001 8.743e-004 
2.565e-003 2.441e+008 5.659e+008 1.000e+002 8.879e-001 8.772e-004 
2.571e-003 2.445e+008 5.659e+008 1.000e+002 8.888e-001 8.801e-004 
2.576e-003 2.448e+008 5.659e+008 1.000e+002 8.894e-001 8.829e-004 
2.582e-003 2.453e+008 5.659e+008 1.000e+002 8.900e-001 8.860e-004 
2.588e-003 2.457e+008 5.659e+008 1.000e+002 8.907e-001 8.888e-004 
2.594e-003 2.461e+008 5.659e+008 1.000e+002 8.914e-001 8.919e-004 
2.599e-003 2.465e+008 5.659e+008 1.000e+002 8.918e-001 8.947e-004 
2.605e-003 2.469e+008 5.659e+008 1.000e+002 8.925e-001 8.976e-004 
2.611e-003 2.472e+008 5.659e+008 1.000e+002 8.934e-001 9.005e-004 
2.616e-003 2.476e+008 5.659e+008 1.000e+002 8.939e-001 9.034e-004 
2.622e-003 2.480e+008 5.659e+008 1.000e+002 8.945e-001 9.063e-004 
2.627e-003 2.484e+008 5.659e+008 1.000e+002 8.950e-001 9.091e-004 
2.633e-003 2.488e+008 5.659e+008 1.000e+002 8.959e-001 9.119e-004 
2.638e-003 2.492e+008 5.659e+008 1.000e+002 8.961e-001 9.147e-004 
2.644e-003 2.496e+008 5.659e+008 1.000e+002 8.968e-001 9.176e-004 
2.649e-003 2.499e+008 5.659e+008 1.000e+002 8.974e-001 9.203e-004 
2.655e-003 2.503e+008 5.659e+008 1.000e+002 8.988e-001 9.234e-004 
2.660e-003 2.507e+008 5.659e+008 1.000e+002 8.986e-001 9.261e-004 
2.666e-003 2.511e+008 5.659e+008 1.000e+002 8.992e-001 9.291e-004 
2.671e-003 2.515e+008 5.659e+008 1.000e+002 8.996e-001 9.319e-004 
2.677e-003 2.519e+008 5.659e+008 1.000e+002 9.004e-001 9.348e-004 
2.682e-003 2.523e+008 5.659e+008 1.000e+002 9.009e-001 9.377e-004 
2.688e-003 2.527e+008 5.659e+008 1.000e+002 9.018e-001 9.407e-004 
2.694e-003 2.530e+008 5.659e+008 1.000e+002 9.027e-001 9.436e-004 
2.699e-003 2.534e+008 5.659e+008 1.000e+002 9.033e-001 9.464e-004 
2.705e-003 2.538e+008 5.659e+008 1.000e+002 9.042e-001 9.494e-004 
2.710e-003 2.542e+008 5.659e+008 1.000e+002 9.039e-001 9.522e-004 
2.716e-003 2.546e+008 5.659e+008 1.000e+002 9.050e-001 9.552e-004 
2.722e-003 2.550e+008 5.659e+008 1.000e+002 9.053e-001 9.581e-004 
2.727e-003 2.554e+008 5.659e+008 1.000e+002 9.059e-001 9.611e-004 
2.733e-003 2.557e+008 5.659e+008 1.000e+002 9.066e-001 9.639e-004 
2.738e-003 2.561e+008 5.659e+008 1.000e+002 9.070e-001 9.669e-004 
2.744e-003 2.565e+008 5.659e+008 1.000e+002 9.081e-001 9.698e-004 
2.749e-003 2.569e+008 5.659e+008 1.000e+002 9.084e-001 9.726e-004 
2.755e-003 2.573e+008 5.659e+008 1.000e+002 9.092e-001 9.756e-004 
2.761e-003 2.577e+008 5.659e+008 1.000e+002 9.097e-001 9.786e-004 
2.766e-003 2.580e+008 5.659e+008 1.000e+002 9.102e-001 9.815e-004 
2.772e-003 2.584e+008 5.659e+008 1.000e+002 9.107e-001 9.843e-004 
2.777e-003 2.588e+008 5.659e+008 1.000e+002 9.112e-001 9.873e-004 
2.783e-003 2.592e+008 5.659e+008 1.000e+002 9.117e-001 9.902e-004 
2.789e-003 2.596e+008 5.659e+008 1.000e+002 9.124e-001 9.932e-004 
2.794e-003 2.599e+008 5.659e+008 1.000e+002 9.130e-001 9.961e-004 
2.800e-003 2.603e+008 5.659e+008 1.000e+002 9.136e-001 9.990e-004 
2.805e-003 2.607e+008 5.659e+008 1.000e+002 9.147e-001 1.002e-003 
2.811e-003 2.611e+008 5.659e+008 1.000e+002 9.149e-001 1.005e-003 
2.816e-003 2.615e+008 5.659e+008 1.000e+002 9.152e-001 1.008e-003 
2.821e-003 2.618e+008 5.659e+008 1.000e+002 9.155e-001 1.010e-003 
2.827e-003 2.622e+008 5.658e+008 1.000e+002 9.166e-001 1.013e-003 
2.832e-003 2.625e+008 5.659e+008 1.000e+002 9.172e-001 1.016e-003 
2.838e-003 2.629e+008 5.659e+008 1.000e+002 9.177e-001 1.019e-003 
2.843e-003 2.633e+008 5.659e+008 1.000e+002 9.181e-001 1.022e-003 
2.848e-003 2.637e+008 5.659e+008 1.000e+002 9.185e-001 1.025e-003 
2.854e-003 2.640e+008 5.659e+008 1.000e+002 9.189e-001 1.028e-003 
2.859e-003 2.644e+008 5.659e+008 1.000e+002 9.194e-001 1.030e-003 
2.865e-003 2.647e+008 5.659e+008 1.000e+002 9.205e-001 1.033e-003 
2.870e-003 2.651e+008 5.659e+008 1.000e+002 9.205e-001 1.036e-003 
2.875e-003 2.655e+008 5.659e+008 1.000e+002 9.210e-001 1.039e-003 
2.881e-003 2.658e+008 5.659e+008 1.000e+002 9.218e-001 1.042e-003 
2.886e-003 2.662e+008 5.659e+008 1.000e+002 9.225e-001 1.045e-003 
2.891e-003 2.666e+008 5.659e+008 1.000e+002 9.229e-001 1.048e-003 
2.897e-003 2.669e+008 5.659e+008 1.000e+002 9.235e-001 1.050e-003 
2.902e-003 2.673e+008 5.659e+008 1.000e+002 9.237e-001 1.053e-003 
2.908e-003 2.677e+008 5.658e+008 1.000e+002 9.247e-001 1.056e-003 
2.913e-003 2.680e+008 5.659e+008 1.000e+002 9.250e-001 1.059e-003 
2.918e-003 2.684e+008 5.659e+008 1.000e+002 9.255e-001 1.062e-003 
2.924e-003 2.687e+008 5.659e+008 1.000e+002 9.260e-001 1.065e-003 
2.929e-003 2.691e+008 5.659e+008 1.000e+002 9.262e-001 1.068e-003 
2.934e-003 2.694e+008 5.659e+008 1.000e+002 9.270e-001 1.070e-003 
2.940e-003 2.698e+008 5.659e+008 1.000e+002 9.276e-001 1.073e-003 
2.945e-003 2.702e+008 5.659e+008 1.000e+002 9.280e-001 1.076e-003 
2.950e-003 2.705e+008 5.659e+008 1.000e+002 9.287e-001 1.079e-003 
2.956e-003 2.709e+008 5.659e+008 1.000e+002 9.289e-001 1.082e-003 
2.961e-003 2.712e+008 5.659e+008 1.000e+002 9.301e-001 1.085e-003 
2.966e-003 2.716e+008 5.658e+008 1.000e+002 9.301e-001 1.088e-003 
2.972e-003 2.720e+008 5.659e+008 1.000e+002 9.309e-001 1.091e-003 
2.977e-003 2.723e+008 5.659e+008 1.000e+002 9.311e-001 1.093e-003 
2.982e-003 2.727e+008 5.658e+008 1.000e+002 9.316e-001 1.096e-003 
2.988e-003 2.730e+008 5.659e+008 1.000e+002 9.319e-001 1.099e-003 
2.993e-003 2.734e+008 5.659e+008 1.000e+002 9.323e-001 1.102e-003 
2.998e-003 2.737e+008 5.659e+008 1.000e+002 9.333e-001 1.105e-003 
3.004e-003 2.741e+008 5.659e+008 1.000e+002 9.332e-001 1.108e-003 
3.009e-003 2.744e+008 5.659e+008 1.000e+002 9.343e-001 1.111e-003 
3.014e-003 2.748e+008 5.658e+008 1.000e+002 9.346e-001 1.113e-003 
3.019e-003 2.751e+008 5.659e+008 1.000e+002 9.351e-001 1.116e-003 
3.025e-003 2.755e+008 5.659e+008 1.000e+002 9.357e-001 1.119e-003 
3.030e-003 2.758e+008 5.659e+008 1.000e+002 9.362e-001 1.122e-003 
3.035e-003 2.762e+008 5.659e+008 1.000e+002 9.368e-001 1.125e-003 
3.040e-003 2.765e+008 5.659e+008 1.000e+002 9.373e-001 1.128e-003 
3.046e-003 2.769e+008 5.659e+008 1.000e+002 9.372e-001 1.131e-003 
3.051e-003 2.772e+008 5.659e+008 1.000e+002 9.378e-001 1.133e-003 
3.056e-003 2.776e+008 5.659e+008 1.000e+002 9.384e-001 1.136e-003 
3.062e-003 2.780e+008 5.658e+008 1.000e+002 9.388e-001 1.139e-003 
3.067e-003 2.783e+008 5.659e+008 1.000e+002 9.392e-001 1.142e-003 
3.072e-003 2.787e+008 5.659e+008 1.000e+002 9.398e-001 1.145e-003 
3.078e-003 2.790e+008 5.659e+008 1.000e+002 9.400e-001 1.148e-003 
3.083e-003 2.794e+008 5.659e+008 1.000e+002 9.406e-001 1.151e-003 
3.088e-003 2.797e+008 5.659e+008 1.000e+002 9.412e-001 1.153e-003 
3.093e-003 2.801e+008 5.659e+008 1.000e+002 9.418e-001 1.156e-003 
3.098e-003 2.804e+008 5.659e+008 1.000e+002 9.420e-001 1.159e-003 
3.104e-003 2.807e+008 5.659e+008 1.000e+002 9.425e-001 1.162e-003 
3.109e-003 2.811e+008 5.659e+008 1.000e+002 9.430e-001 1.165e-003 
3.114e-003 2.814e+008 5.659e+008 1.000e+002 9.432e-001 1.168e-003 
3.120e-003 2.818e+008 5.659e+008 1.000e+002 9.436e-001 1.171e-003 
3.125e-003 2.821e+008 5.659e+008 1.000e+002 9.443e-001 1.174e-003 
3.130e-003 2.825e+008 5.659e+008 1.000e+002 9.448e-001 1.176e-003 
3.135e-003 2.828e+008 5.659e+008 1.000e+002 9.455e-001 1.179e-003 
3.141e-003 2.832e+008 5.659e+008 1.000e+002 9.459e-001 1.182e-003 
3.146e-003 2.835e+008 5.659e+008 1.000e+002 9.462e-001 1.185e-003 
3.151e-003 2.839e+008 5.659e+008 1.000e+002 9.469e-001 1.188e-003 
3.157e-003 2.842e+008 5.659e+008 1.000e+002 9.471e-001 1.191e-003 
3.162e-003 2.846e+008 5.659e+008 1.000e+002 9.477e-001 1.194e-003 
3.167e-003 2.849e+008 5.659e+008 1.000e+002 9.480e-001 1.197e-003 
3.173e-003 2.853e+008 5.659e+008 1.000e+002 9.485e-001 1.200e-003 
3.178e-003 2.856e+008 5.659e+008 1.000e+002 9.489e-001 1.202e-003 
3.183e-003 2.859e+008 5.659e+008 1.000e+002 9.489e-001 1.205e-003 
3.188e-003 2.863e+008 5.659e+008 1.000e+002 9.493e-001 1.208e-003 
3.193e-003 2.866e+008 5.658e+008 1.000e+002 9.508e-001 1.211e-003 
3.199e-003 2.870e+008 5.659e+008 1.000e+002 9.503e-001 1.214e-003 
3.204e-003 2.873e+008 5.659e+008 1.000e+002 9.509e-001 1.217e-003 
3.209e-003 2.877e+008 5.659e+008 1.000e+002 9.513e-001 1.220e-003 
3.214e-003 2.880e+008 5.658e+008 1.000e+002 9.523e-001 1.222e-003 
3.220e-003 2.883e+008 5.659e+008 1.000e+002 9.523e-001 1.225e-003 
3.225e-003 2.887e+008 5.658e+008 1.000e+002 9.531e-001 1.228e-003 
3.230e-003 2.890e+008 5.659e+008 1.000e+002 9.532e-001 1.231e-003 
3.235e-003 2.894e+008 5.659e+008 1.000e+002 9.535e-001 1.234e-003 
3.241e-003 2.897e+008 5.659e+008 1.000e+002 9.538e-001 1.237e-003 
3.246e-003 2.900e+008 5.659e+008 1.000e+002 9.541e-001 1.240e-003 
3.251e-003 2.904e+008 5.659e+008 1.000e+002 9.549e-001 1.243e-003 
3.256e-003 2.907e+008 5.658e+008 1.000e+002 9.560e-001 1.246e-003 
3.261e-003 2.911e+008 5.659e+008 1.000e+002 9.557e-001 1.248e-003 
3.267e-003 2.914e+008 5.659e+008 1.000e+002 9.564e-001 1.251e-003 
3.272e-003 2.917e+008 5.659e+008 1.000e+002 9.568e-001 1.254e-003 
3.277e-003 2.921e+008 5.659e+008 1.000e+002 9.570e-001 1.257e-003 
3.282e-003 2.924e+008 5.659e+008 1.000e+002 9.578e-001 1.260e-003 
3.288e-003 2.927e+008 5.659e+008 1.000e+002 9.579e-001 1.263e-003 
3.293e-003 2.931e+008 5.659e+008 1.000e+002 9.582e-001 1.266e-003 
3.298e-003 2.934e+008 5.659e+008 1.000e+002 9.586e-001 1.269e-003 
3.303e-003 2.938e+008 5.658e+008 1.000e+002 9.595e-001 1.271e-003 
3.309e-003 2.941e+008 5.659e+008 1.000e+002 9.599e-001 1.274e-003 
3.314e-003 2.944e+008 5.659e+008 1.000e+002 9.602e-001 1.277e-003 
3.319e-003 2.948e+008 5.659e+008 1.000e+002 9.607e-001 1.280e-003 
3.324e-003 2.951e+008 5.658e+008 1.000e+002 9.611e-001 1.283e-003 
3.329e-003 2.954e+008 5.659e+008 1.000e+002 9.610e-001 1.286e-003 
3.335e-003 2.958e+008 5.659e+008 1.000e+002 9.618e-001 1.289e-003 
3.340e-003 2.961e+008 5.658e+008 1.000e+002 9.624e-001 1.292e-003 
3.346e-003 2.965e+008 5.659e+008 1.000e+002 9.626e-001 1.295e-003 
3.351e-003 2.968e+008 5.659e+008 1.000e+002 9.624e-001 1.298e-003 
3.356e-003 2.972e+008 5.659e+008 1.000e+002 9.635e-001 1.301e-003 
3.361e-003 2.975e+008 5.659e+008 1.000e+002 9.636e-001 1.304e-003 
3.367e-003 2.978e+008 5.659e+008 1.000e+002 9.644e-001 1.307e-003 
3.372e-003 2.982e+008 5.659e+008 1.000e+002 9.648e-001 1.309e-003 
3.377e-003 2.985e+008 5.659e+008 1.000e+002 9.650e-001 1.312e-003 
3.382e-003 2.988e+008 5.658e+008 1.000e+002 9.652e-001 1.315e-003 
3.387e-003 2.992e+008 5.659e+008 1.000e+002 9.658e-001 1.318e-003 
3.393e-003 2.995e+008 5.659e+008 1.000e+002 9.660e-001 1.321e-003 
3.398e-003 2.998e+008 5.659e+008 1.000e+002 9.669e-001 1.324e-003 
3.404e-003 3.002e+008 5.659e+008 1.000e+002 9.668e-001 1.327e-003 
3.409e-003 3.005e+008 5.659e+008 1.000e+002 9.671e-001 1.330e-003 
3.414e-003 3.009e+008 5.658e+008 1.000e+002 9.678e-001 1.333e-003 
3.420e-003 3.012e+008 5.659e+008 1.000e+002 9.681e-001 1.336e-003 
3.425e-003 3.015e+008 5.659e+008 1.000e+002 9.687e-001 1.339e-003 
3.430e-003 3.019e+008 5.659e+008 1.000e+002 9.694e-001 1.342e-003 
3.435e-003 3.022e+008 5.658e+008 1.000e+002 9.700e-001 1.345e-003 
3.441e-003 3.026e+008 5.658e+008 1.000e+002 9.700e-001 1.348e-003 
3.446e-003 3.029e+008 5.659e+008 1.000e+002 9.702e-001 1.351e-003 
3.451e-003 3.032e+008 5.658e+008 1.000e+002 9.705e-001 1.354e-003 
3.457e-003 3.036e+008 5.659e+008 1.000e+002 9.709e-001 1.357e-003 
3.462e-003 3.039e+008 5.659e+008 1.000e+002 9.712e-001 1.360e-003 
3.467e-003 3.043e+008 5.658e+008 1.000e+002 9.719e-001 1.363e-003 
3.472e-003 3.046e+008 5.658e+008 1.000e+002 9.724e-001 1.366e-003 
3.478e-003 3.049e+008 5.658e+008 1.000e+002 9.728e-001 1.369e-003 
3.483e-003 3.053e+008 5.658e+008 1.000e+002 9.730e-001 1.372e-003 
3.489e-003 3.056e+008 5.658e+008 1.000e+002 9.737e-001 1.375e-003 
3.494e-003 3.060e+008 5.659e+008 1.000e+002 9.738e-001 1.378e-003 
3.500e-003 3.063e+008 5.659e+008 1.000e+002 9.742e-001 1.381e-003 
3.505e-003 3.067e+008 5.659e+008 1.000e+002 9.746e-001 1.384e-003 
3.510e-003 3.070e+008 5.659e+008 1.000e+002 9.750e-001 1.387e-003 
3.516e-003 3.073e+008 5.658e+008 1.000e+002 9.752e-001 1.390e-003 
3.521e-003 3.077e+008 5.658e+008 1.000e+002 9.757e-001 1.393e-003 
3.526e-003 3.080e+008 5.659e+008 1.000e+002 9.759e-001 1.396e-003 
3.532e-003 3.083e+008 5.659e+008 1.000e+002 9.764e-001 1.399e-003 
3.537e-003 3.087e+008 5.659e+008 1.000e+002 9.768e-001 1.402e-003 
3.542e-003 3.090e+008 5.659e+008 1.000e+002 9.767e-001 1.405e-003 
3.548e-003 3.093e+008 5.659e+008 1.000e+002 9.778e-001 1.408e-003 
3.553e-003 3.097e+008 5.658e+008 1.000e+002 9.781e-001 1.411e-003 
3.558e-003 3.100e+008 5.659e+008 1.000e+002 9.783e-001 1.414e-003 
3.564e-003 3.104e+008 5.658e+008 1.000e+002 9.787e-001 1.417e-003 
3.569e-003 3.107e+008 5.659e+008 1.000e+002 9.792e-001 1.420e-003 
3.574e-003 3.110e+008 5.659e+008 1.000e+002 9.793e-001 1.423e-003 
3.580e-003 3.114e+008 5.659e+008 1.000e+002 9.797e-001 1.426e-003 
3.585e-003 3.117e+008 5.658e+008 1.000e+002 9.801e-001 1.429e-003 
3.591e-003 3.120e+008 5.658e+008 1.000e+002 9.806e-001 1.432e-003 
3.596e-003 3.124e+008 5.659e+008 1.000e+002 9.811e-001 1.435e-003 
3.601e-003 3.127e+008 5.658e+008 1.000e+002 9.814e-001 1.438e-003 
3.606e-003 3.130e+008 5.659e+008 1.000e+002 9.815e-001 1.441e-003 
3.612e-003 3.134e+008 5.659e+008 1.000e+002 9.817e-001 1.444e-003 
3.617e-003 3.137e+008 5.659e+008 1.000e+002 9.823e-001 1.447e-003 
3.623e-003 3.140e+008 5.659e+008 1.000e+002 9.831e-001 1.450e-003 
3.628e-003 3.144e+008 5.658e+008 1.000e+002 9.836e-001 1.454e-003 
3.633e-003 3.147e+008 5.659e+008 1.000e+002 9.833e-001 1.456e-003 
3.639e-003 3.151e+008 5.658e+008 1.000e+002 9.841e-001 1.460e-003 
3.644e-003 3.154e+008 5.659e+008 1.000e+002 9.842e-001 1.463e-003 
3.650e-003 3.157e+008 5.659e+008 1.000e+002 9.848e-001 1.466e-003 
3.655e-003 3.161e+008 5.659e+008 1.000e+002 9.852e-001 1.469e-003 
3.661e-003 3.164e+008 5.659e+008 1.000e+002 9.854e-001 1.472e-003 
3.666e-003 3.168e+008 5.659e+008 1.000e+002 9.859e-001 1.475e-003 
3.671e-003 3.171e+008 5.659e+008 1.000e+002 9.860e-001 1.478e-003 
3.677e-003 3.174e+008 5.659e+008 1.000e+002 9.864e-001 1.481e-003 
3.682e-003 3.178e+008 5.658e+008 1.000e+002 9.869e-001 1.484e-003 
3.688e-003 3.181e+008 5.659e+008 1.000e+002 9.873e-001 1.487e-003 
3.693e-003 3.185e+008 5.659e+008 1.000e+002 9.877e-001 1.491e-003 
3.698e-003 3.188e+008 5.658e+008 1.000e+002 9.879e-001 1.494e-003 
3.704e-003 3.191e+008 5.659e+008 1.000e+002 9.881e-001 1.497e-003 
3.710e-003 3.195e+008 5.658e+008 1.000e+002 9.886e-001 1.500e-003 
3.715e-003 3.198e+008 5.658e+008 1.000e+002 9.893e-001 1.503e-003 
3.721e-003 3.202e+008 5.659e+008 1.000e+002 9.894e-001 1.506e-003 
3.726e-003 3.205e+008 5.658e+008 1.000e+002 9.900e-001 1.509e-003 
3.732e-003 3.208e+008 5.659e+008 1.000e+002 9.897e-001 1.512e-003 
3.737e-003 3.212e+008 5.658e+008 1.000e+002 9.905e-001 1.515e-003 
3.742e-003 3.215e+008 5.659e+008 1.000e+002 9.907e-001 1.519e-003 
3.748e-003 3.219e+008 5.658e+008 1.000e+002 9.909e-001 1.522e-003 
3.753e-003 3.222e+008 5.659e+008 1.000e+002 9.915e-001 1.525e-003 
3.759e-003 3.225e+008 5.659e+008 1.000e+002 9.913e-001 1.528e-003 
3.764e-003 3.229e+008 5.659e+008 1.000e+002 9.918e-001 1.531e-003 
3.770e-003 3.232e+008 5.659e+008 1.000e+002 9.926e-001 1.534e-003 
3.775e-003 3.236e+008 5.658e+008 1.000e+002 9.927e-001 1.538e-003 
3.781e-003 3.239e+008 5.658e+008 1.000e+002 9.934e-001 1.541e-003 
3.786e-003 3.242e+008 5.658e+008 1.000e+002 9.936e-001 1.544e-003 
3.792e-003 3.245e+008 5.658e+008 1.000e+002 9.939e-001 1.547e-003 
3.797e-003 3.249e+008 5.659e+008 1.000e+002 9.942e-001 1.550e-003 
3.803e-003 3.252e+008 5.658e+008 1.000e+002 9.944e-001 1.553e-003 
3.808e-003 3.256e+008 5.658e+008 1.000e+002 9.948e-001 1.556e-003 
3.814e-003 3.259e+008 5.659e+008 1.000e+002 9.956e-001 1.560e-003 
3.819e-003 3.262e+008 5.658e+008 1.000e+002 9.954e-001 1.563e-003 
3.825e-003 3.266e+008 5.658e+008 1.000e+002 9.959e-001 1.566e-003 
3.830e-003 3.269e+008 5.659e+008 1.000e+002 9.965e-001 1.569e-003 
3.835e-003 3.272e+008 5.659e+008 1.000e+002 9.965e-001 1.572e-003 
3.841e-003 3.276e+008 5.659e+008 1.000e+002 9.971e-001 1.575e-003 
3.846e-003 3.279e+008 5.658e+008 1.000e+002 9.978e-001 1.578e-003 
3.852e-003 3.283e+008 5.658e+008 1.000e+002 9.977e-001 1.581e-003 
3.857e-003 3.286e+008 5.658e+008 1.000e+002 9.982e-001 1.585e-003 
3.863e-003 3.289e+008 5.659e+008 1.000e+002 9.983e-001 1.588e-003 
3.869e-003 3.293e+008 5.658e+008 1.000e+002 9.987e-001 1.591e-003 
3.874e-003 3.296e+008 5.658e+008 1.000e+002 9.991e-001 1.594e-003 
3.880e-003 3.300e+008 5.658e+008 1.000e+002 9.993e-001 1.597e-003 
3.885e-003 3.303e+008 5.658e+008 1.000e+002 9.999e-001 1.601e-003 
3.890e-003 3.306e+008 5.658e+008 1.000e+002 9.998e-001 1.604e-003 
3.896e-003 3.310e+008 5.658e+008 1.000e+002 1.000e+000 1.607e-003 
3.901e-003 3.313e+008 5.658e+008 1.000e+002 1.001e+000 1.610e-003 
3.907e-003 3.316e+008 5.659e+008 1.000e+002 1.001e+000 1.613e-003 
3.912e-003 3.320e+008 5.659e+008 1.000e+002 1.001e+000 1.616e-003 
3.918e-003 3.323e+008 5.658e+008 1.000e+002 1.002e+000 1.619e-003 
3.923e-003 3.326e+008 5.658e+008 1.000e+002 1.002e+000 1.623e-003 
3.929e-003 3.330e+008 5.659e+008 1.000e+002 1.002e+000 1.626e-003 
3.934e-003 3.333e+008 5.659e+008 1.000e+002 1.003e+000 1.629e-003 
3.940e-003 3.336e+008 5.658e+008 1.000e+002 1.003e+000 1.632e-003 
3.945e-003 3.340e+008 5.659e+008 1.000e+002 1.004e+000 1.635e-003 
3.951e-003 3.343e+008 5.659e+008 1.000e+002 1.004e+000 1.639e-003 
3.956e-003 3.346e+008 5.658e+008 1.000e+002 1.004e+000 1.642e-003 
3.962e-003 3.350e+008 5.659e+008 1.000e+002 1.004e+000 1.645e-003 
3.967e-003 3.353e+008 5.658e+008 1.000e+002 1.004e+000 1.648e-003 
3.973e-003 3.356e+008 5.659e+008 1.000e+002 1.005e+000 1.651e-003 
3.979e-003 3.360e+008 5.658e+008 1.000e+002 1.006e+000 1.655e-003 
3.984e-003 3.363e+008 5.658e+008 1.000e+002 1.006e+000 1.658e-003 
3.990e-003 3.367e+008 5.658e+008 1.000e+002 1.006e+000 1.661e-003 
3.995e-003 3.370e+008 5.659e+008 1.000e+002 1.006e+000 1.664e-003 
4.001e-003 3.373e+008 5.659e+008 1.000e+002 1.007e+000 1.667e-003 
4.006e-003 3.377e+008 5.658e+008 1.000e+002 1.007e+000 1.671e-003 
4.012e-003 3.380e+008 5.658e+008 1.000e+002 1.007e+000 1.674e-003 
4.018e-003 3.383e+008 5.658e+008 1.000e+002 1.008e+000 1.677e-003 
4.023e-003 3.387e+008 5.658e+008 1.000e+002 1.008e+000 1.680e-003 
4.028e-003 3.390e+008 5.659e+008 1.000e+002 1.008e+000 1.684e-003 
4.034e-003 3.394e+008 5.658e+008 1.000e+002 1.008e+000 1.687e-003 
4.039e-003 3.397e+008 5.658e+008 1.000e+002 1.009e+000 1.690e-003 
4.045e-003 3.400e+008 5.658e+008 1.000e+002 1.009e+000 1.693e-003 
4.051e-003 3.404e+008 5.658e+008 1.000e+002 1.009e+000 1.697e-003 
4.056e-003 3.407e+008 5.659e+008 1.000e+002 1.010e+000 1.700e-003 
4.062e-003 3.410e+008 5.658e+008 1.000e+002 1.010e+000 1.703e-003 
4.068e-003 3.414e+008 5.659e+008 1.000e+002 1.010e+000 1.706e-003 
4.073e-003 3.417e+008 5.658e+008 1.000e+002 1.011e+000 1.710e-003 
4.079e-003 3.421e+008 5.658e+008 1.000e+002 1.011e+000 1.713e-003 
4.085e-003 3.424e+008 5.659e+008 1.000e+002 1.011e+000 1.716e-003 
4.091e-003 3.428e+008 5.658e+008 1.000e+002 1.012e+000 1.720e-003 
4.096e-003 3.431e+008 5.658e+008 1.000e+002 1.012e+000 1.723e-003 
4.102e-003 3.434e+008 5.658e+008 1.000e+002 1.012e+000 1.726e-003 
4.107e-003 3.438e+008 5.658e+008 1.000e+002 1.013e+000 1.730e-003 
4.113e-003 3.441e+008 5.658e+008 1.000e+002 1.013e+000 1.733e-003 
4.118e-003 3.444e+008 5.658e+008 1.000e+002 1.013e+000 1.736e-003 
4.124e-003 3.448e+008 5.659e+008 1.000e+002 1.013e+000 1.740e-003 
4.130e-003 3.451e+008 5.658e+008 1.000e+002 1.014e+000 1.743e-003 
4.136e-003 3.455e+008 5.658e+008 1.000e+002 1.014e+000 1.746e-003 
4.141e-003 3.458e+008 5.659e+008 1.000e+002 1.014e+000 1.749e-003 
4.147e-003 3.461e+008 5.658e+008 1.000e+002 1.015e+000 1.753e-003 
4.153e-003 3.465e+008 5.658e+008 1.000e+002 1.015e+000 1.756e-003 
4.158e-003 3.468e+008 5.658e+008 1.000e+002 1.015e+000 1.759e-003 
4.164e-003 3.472e+008 5.659e+008 1.000e+002 1.015e+000 1.763e-003 
4.170e-003 3.475e+008 5.658e+008 1.000e+002 1.016e+000 1.766e-003 
4.175e-003 3.478e+008 5.658e+008 1.000e+002 1.017e+000 1.769e-003 
4.181e-003 3.482e+008 5.658e+008 1.000e+002 1.017e+000 1.773e-003 
4.187e-003 3.485e+008 5.658e+008 1.000e+002 1.017e+000 1.776e-003 
4.192e-003 3.489e+008 5.659e+008 1.000e+002 1.017e+000 1.779e-003 
4.198e-003 3.492e+008 5.658e+008 1.000e+002 1.017e+000 1.783e-003 
4.204e-003 3.495e+008 5.658e+008 1.000e+002 1.018e+000 1.786e-003 
4.209e-003 3.499e+008 5.658e+008 1.000e+002 1.018e+000 1.789e-003 
4.215e-003 3.502e+008 5.658e+008 1.000e+002 1.019e+000 1.793e-003 
4.220e-003 3.505e+008 5.658e+008 1.000e+002 1.019e+000 1.796e-003 
4.226e-003 3.509e+008 5.658e+008 1.000e+002 1.019e+000 1.799e-003 
4.232e-003 3.512e+008 5.658e+008 1.000e+002 1.020e+000 1.802e-003 
4.237e-003 3.515e+008 5.658e+008 1.000e+002 1.020e+000 1.806e-003 
4.243e-003 3.519e+008 5.659e+008 1.000e+002 1.019e+000 1.809e-003 
4.249e-003 3.522e+008 5.658e+008 1.000e+002 1.020e+000 1.812e-003 
4.254e-003 3.526e+008 5.658e+008 1.000e+002 1.020e+000 1.816e-003 
4.260e-003 3.529e+008 5.659e+008 1.000e+002 1.021e+000 1.819e-003 
4.266e-003 3.532e+008 5.659e+008 1.000e+002 1.021e+000 1.823e-003 
4.272e-003 3.536e+008 5.659e+008 1.000e+002 1.021e+000 1.826e-003 
4.278e-003 3.539e+008 5.658e+008 1.000e+002 1.022e+000 1.829e-003 
4.283e-003 3.542e+008 5.659e+008 1.000e+002 1.022e+000 1.833e-003 
4.289e-003 3.546e+008 5.659e+008 1.000e+002 1.022e+000 1.836e-003 
4.294e-003 3.549e+008 5.659e+008 1.000e+002 1.022e+000 1.839e-003 
4.300e-003 3.553e+008 5.658e+008 1.000e+002 1.023e+000 1.843e-003 
4.306e-003 3.556e+008 5.658e+008 1.000e+002 1.023e+000 1.846e-003 
4.312e-003 3.559e+008 5.658e+008 1.000e+002 1.023e+000 1.850e-003 
4.317e-003 3.563e+008 5.658e+008 1.000e+002 1.024e+000 1.853e-003 
4.323e-003 3.566e+008 5.658e+008 1.000e+002 1.024e+000 1.856e-003 
4.329e-003 3.570e+008 5.658e+008 1.000e+002 1.024e+000 1.860e-003 
4.334e-003 3.573e+008 5.658e+008 1.000e+002 1.024e+000 1.863e-003 
4.340e-003 3.576e+008 5.659e+008 1.000e+002 1.025e+000 1.866e-003 
4.346e-003 3.580e+008 5.658e+008 1.000e+002 1.025e+000 1.870e-003 
4.351e-003 3.583e+008 5.658e+008 1.000e+002 1.025e+000 1.873e-003 
4.357e-003 3.586e+008 5.658e+008 1.000e+002 1.026e+000 1.876e-003 
4.363e-003 3.590e+008 5.658e+008 1.000e+002 1.026e+000 1.880e-003 
4.368e-003 3.593e+008 5.658e+008 1.000e+002 1.026e+000 1.883e-003 
4.374e-003 3.596e+008 5.658e+008 1.000e+002 1.026e+000 1.887e-003 
4.380e-003 3.600e+008 5.658e+008 1.000e+002 1.027e+000 1.890e-003 
4.386e-003 3.603e+008 5.658e+008 1.000e+002 1.027e+000 1.893e-003 
4.392e-003 3.607e+008 5.658e+008 1.000e+002 1.027e+000 1.897e-003 
4.397e-003 3.610e+008 5.658e+008 1.000e+002 1.028e+000 1.900e-003 
4.403e-003 3.614e+008 5.658e+008 1.000e+002 1.028e+000 1.904e-003 
4.409e-003 3.617e+008 5.658e+008 1.000e+002 1.028e+000 1.907e-003 
4.415e-003 3.620e+008 5.658e+008 1.000e+002 1.029e+000 1.911e-003 
4.421e-003 3.624e+008 5.658e+008 1.000e+002 1.029e+000 1.914e-003 
4.426e-003 3.627e+008 5.658e+008 1.000e+002 1.029e+000 1.917e-003 
4.432e-003 3.631e+008 5.659e+008 1.000e+002 1.030e+000 1.921e-003 
4.438e-003 3.634e+008 5.658e+008 1.000e+002 1.030e+000 1.924e-003 
4.444e-003 3.637e+008 5.658e+008 1.000e+002 1.030e+000 1.928e-003 
4.450e-003 3.641e+008 5.658e+008 1.000e+002 1.030e+000 1.931e-003 
4.455e-003 3.644e+008 5.659e+008 1.000e+002 1.031e+000 1.935e-003 
4.461e-003 3.647e+008 5.658e+008 1.000e+002 1.031e+000 1.938e-003 
4.467e-003 3.651e+008 5.658e+008 1.000e+002 1.031e+000 1.942e-003 
4.472e-003 3.654e+008 5.658e+008 1.000e+002 1.031e+000 1.945e-003 
4.478e-003 3.658e+008 5.658e+008 1.000e+002 1.031e+000 1.948e-003 
4.484e-003 3.661e+008 5.658e+008 1.000e+002 1.032e+000 1.952e-003 
4.490e-003 3.664e+008 5.658e+008 1.000e+002 1.032e+000 1.955e-003 
4.496e-003 3.668e+008 5.658e+008 1.000e+002 1.032e+000 1.959e-003 
4.501e-003 3.671e+008 5.659e+008 1.000e+002 1.032e+000 1.962e-003 
4.507e-003 3.675e+008 5.659e+008 1.000e+002 1.033e+000 1.966e-003 
4.513e-003 3.678e+008 5.658e+008 1.000e+002 1.033e+000 1.969e-003 
4.519e-003 3.682e+008 5.658e+008 1.000e+002 1.033e+000 1.973e-003 
4.525e-003 3.685e+008 5.658e+008 1.000e+002 1.034e+000 1.976e-003 
4.531e-003 3.688e+008 5.658e+008 1.000e+002 1.034e+000 1.980e-003 
4.537e-003 3.692e+008 5.658e+008 1.000e+002 1.034e+000 1.983e-003 
4.543e-003 3.695e+008 5.658e+008 1.000e+002 1.034e+000 1.987e-003 
4.549e-003 3.699e+008 5.658e+008 1.000e+002 1.035e+000 1.990e-003 
4.554e-003 3.702e+008 5.658e+008 1.000e+002 1.035e+000 1.994e-003 
4.560e-003 3.706e+008 5.658e+008 1.000e+002 1.035e+000 1.997e-003 
4.566e-003 3.709e+008 5.658e+008 1.000e+002 1.036e+000 2.001e-003 
4.572e-003 3.712e+008 5.658e+008 1.000e+002 1.036e+000 2.004e-003 
4.578e-003 3.716e+008 5.658e+008 1.000e+002 1.036e+000 2.008e-003 
4.584e-003 3.719e+008 5.658e+008 1.000e+002 1.036e+000 2.011e-003 
4.590e-003 3.723e+008 5.658e+008 1.000e+002 1.036e+000 2.015e-003 
4.596e-003 3.726e+008 5.658e+008 1.000e+002 1.037e+000 2.019e-003 
4.602e-003 3.730e+008 5.658e+008 1.000e+002 1.037e+000 2.022e-003 
4.608e-003 3.733e+008 5.658e+008 1.000e+002 1.037e+000 2.026e-003 
4.614e-003 3.737e+008 5.659e+008 1.000e+002 1.038e+000 2.029e-003 
4.620e-003 3.740e+008 5.658e+008 1.000e+002 1.038e+000 2.033e-003 
4.626e-003 3.743e+008 5.658e+008 1.000e+002 1.038e+000 2.036e-003 
4.631e-003 3.747e+008 5.658e+008 1.000e+002 1.039e+000 2.040e-003 
4.637e-003 3.750e+008 5.658e+008 1.000e+002 1.039e+000 2.043e-003 
4.643e-003 3.754e+008 5.658e+008 1.000e+002 1.039e+000 2.047e-003 
4.649e-003 3.757e+008 5.658e+008 1.000e+002 1.039e+000 2.050e-003 
4.655e-003 3.760e+008 5.658e+008 1.000e+002 1.040e+000 2.054e-003 
4.661e-003 3.764e+008 5.658e+008 1.000e+002 1.040e+000 2.057e-003 
4.667e-003 3.767e+008 5.658e+008 1.000e+002 1.040e+000 2.061e-003 
4.673e-003 3.771e+008 5.658e+008 1.000e+002 1.040e+000 2.065e-003 
4.679e-003 3.774e+008 5.658e+008 1.000e+002 1.040e+000 2.068e-003 
4.684e-003 3.777e+008 5.658e+008 1.000e+002 1.041e+000 2.072e-003 
4.691e-003 3.781e+008 5.658e+008 1.000e+002 1.041e+000 2.075e-003 
4.697e-003 3.784e+008 5.658e+008 1.000e+002 1.041e+000 2.079e-003 
4.702e-003 3.788e+008 5.658e+008 1.000e+002 1.042e+000 2.082e-003 
4.709e-003 3.791e+008 5.658e+008 1.000e+002 1.041e+000 2.086e-003 
4.714e-003 3.795e+008 5.659e+008 1.000e+002 1.042e+000 2.090e-003 
4.720e-003 3.798e+008 5.658e+008 1.000e+002 1.042e+000 2.093e-003 
4.726e-003 3.802e+008 5.658e+008 1.000e+002 1.043e+000 2.097e-003 
4.732e-003 3.805e+008 5.658e+008 1.000e+002 1.043e+000 2.100e-003 
4.739e-003 3.809e+008 5.658e+008 1.000e+002 1.043e+000 2.104e-003 
4.745e-003 3.812e+008 5.658e+008 1.000e+002 1.044e+000 2.108e-003 
4.751e-003 3.816e+008 5.658e+008 1.000e+002 1.044e+000 2.111e-003 
4.757e-003 3.819e+008 5.658e+008 1.000e+002 1.044e+000 2.115e-003 
4.762e-003 3.822e+008 5.658e+008 1.000e+002 1.044e+000 2.119e-003 
4.769e-003 3.826e+008 5.658e+008 1.000e+002 1.044e+000 2.122e-003 
4.775e-003 3.829e+008 5.658e+008 1.000e+002 1.044e+000 2.126e-003 
4.781e-003 3.833e+008 5.658e+008 1.000e+002 1.045e+000 2.130e-003 
4.787e-003 3.837e+008 5.658e+008 1.000e+002 1.045e+000 2.133e-003 
4.793e-003 3.840e+008 5.658e+008 1.000e+002 1.045e+000 2.137e-003 
4.799e-003 3.843e+008 5.658e+008 1.000e+002 1.045e+000 2.141e-003 
4.805e-003 3.847e+008 5.658e+008 1.000e+002 1.046e+000 2.144e-003 
4.811e-003 3.850e+008 5.658e+008 1.000e+002 1.046e+000 2.148e-003 
4.817e-003 3.854e+008 5.658e+008 1.000e+002 1.046e+000 2.152e-003 
4.823e-003 3.857e+008 5.658e+008 1.000e+002 1.046e+000 2.155e-003 
4.830e-003 3.861e+008 5.658e+008 1.000e+002 1.047e+000 2.159e-003 
4.835e-003 3.864e+008 5.658e+008 1.000e+002 1.047e+000 2.163e-003 
4.841e-003 3.868e+008 5.658e+008 1.000e+002 1.048e+000 2.166e-003 
4.848e-003 3.871e+008 5.658e+008 1.000e+002 1.047e+000 2.170e-003 
4.854e-003 3.875e+008 5.658e+008 1.000e+002 1.048e+000 2.174e-003 
4.860e-003 3.878e+008 5.658e+008 1.000e+002 1.048e+000 2.177e-003 
4.866e-003 3.882e+008 5.658e+008 1.000e+002 1.049e+000 2.181e-003 
4.872e-003 3.885e+008 5.658e+008 1.000e+002 1.049e+000 2.185e-003 
4.878e-003 3.889e+008 5.658e+008 1.000e+002 1.049e+000 2.188e-003 
4.884e-003 3.892e+008 5.658e+008 1.000e+002 1.049e+000 2.192e-003 
4.890e-003 3.896e+008 5.658e+008 1.000e+002 1.049e+000 2.196e-003 
4.896e-003 3.899e+008 5.658e+008 1.000e+002 1.050e+000 2.199e-003 
4.903e-003 3.903e+008 5.658e+008 1.000e+002 1.050e+000 2.203e-003 
4.909e-003 3.906e+008 5.658e+008 1.000e+002 1.050e+000 2.207e-003 
4.915e-003 3.910e+008 5.658e+008 1.000e+002 1.050e+000 2.211e-003 
4.921e-003 3.913e+008 5.658e+008 1.000e+002 1.050e+000 2.214e-003 
4.927e-003 3.917e+008 5.658e+008 1.000e+002 1.051e+000 2.218e-003 
4.933e-003 3.920e+008 5.658e+008 1.000e+002 1.051e+000 2.222e-003 
4.939e-003 3.923e+008 5.658e+008 1.000e+002 1.051e+000 2.225e-003 
4.946e-003 3.927e+008 5.658e+008 1.000e+002 1.052e+000 2.229e-003 
4.952e-003 3.931e+008 5.658e+008 1.000e+002 1.052e+000 2.233e-003 
4.958e-003 3.934e+008 5.658e+008 1.000e+002 1.052e+000 2.237e-003 
4.964e-003 3.938e+008 5.658e+008 1.000e+002 1.053e+000 2.241e-003 
4.970e-003 3.941e+008 5.658e+008 1.000e+002 1.053e+000 2.244e-003 
4.977e-003 3.945e+008 5.658e+008 1.000e+002 1.053e+000 2.248e-003 
4.983e-003 3.948e+008 5.658e+008 1.000e+002 1.053e+000 2.252e-003 
4.989e-003 3.952e+008 5.658e+008 1.000e+002 1.054e+000 2.256e-003 
4.995e-003 3.955e+008 5.658e+008 1.000e+002 1.054e+000 2.259e-003 
5.001e-003 3.959e+008 5.658e+008 1.000e+002 1.054e+000 2.263e-003 
5.007e-003 3.962e+008 5.659e+008 1.000e+002 1.054e+000 2.267e-003 
5.014e-003 3.966e+008 5.658e+008 1.000e+002 1.054e+000 2.271e-003 
5.020e-003 3.969e+008 5.658e+008 1.000e+002 1.054e+000 2.274e-003 
5.026e-003 3.973e+008 5.658e+008 1.000e+002 1.054e+000 2.278e-003 
5.033e-003 3.977e+008 5.658e+008 1.000e+002 1.054e+000 2.282e-003 
5.039e-003 3.980e+008 5.658e+008 1.000e+002 1.055e+000 2.286e-003 
5.046e-003 3.984e+008 5.658e+008 1.000e+002 1.055e+000 2.290e-003 
5.052e-003 3.987e+008 5.658e+008 1.000e+002 1.056e+000 2.294e-003 
5.058e-003 3.991e+008 5.658e+008 1.000e+002 1.056e+000 2.298e-003 
5.065e-003 3.994e+008 5.658e+008 1.000e+002 1.056e+000 2.302e-003 
5.071e-003 3.998e+008 5.658e+008 1.000e+002 1.056e+000 2.305e-003 
5.077e-003 4.002e+008 5.658e+008 1.000e+002 1.056e+000 2.309e-003 
5.083e-003 4.005e+008 5.658e+008 1.000e+002 1.057e+000 2.313e-003 
5.090e-003 4.009e+008 5.658e+008 1.000e+002 1.057e+000 2.317e-003 
5.096e-003 4.012e+008 5.658e+008 1.000e+002 1.058e+000 2.321e-003 
5.102e-003 4.016e+008 5.658e+008 1.000e+002 1.058e+000 2.325e-003 
5.109e-003 4.020e+008 5.658e+008 1.000e+002 1.058e+000 2.329e-003 
5.115e-003 4.023e+008 5.658e+008 1.000e+002 1.058e+000 2.333e-003 
5.122e-003 4.027e+008 5.658e+008 1.000e+002 1.059e+000 2.337e-003 
5.128e-003 4.030e+008 5.658e+008 1.000e+002 1.059e+000 2.341e-003 
5.135e-003 4.034e+008 5.658e+008 1.000e+002 1.059e+000 2.345e-003 
5.141e-003 4.038e+008 5.658e+008 1.000e+002 1.059e+000 2.348e-003 
5.148e-003 4.041e+008 5.658e+008 1.000e+002 1.059e+000 2.352e-003 
5.154e-003 4.045e+008 5.658e+008 1.000e+002 1.059e+000 2.356e-003 
5.161e-003 4.049e+008 5.658e+008 1.000e+002 1.059e+000 2.360e-003 
5.167e-003 4.052e+008 5.658e+008 1.000e+002 1.060e+000 2.364e-003 
5.173e-003 4.056e+008 5.658e+008 1.000e+002 1.060e+000 2.368e-003 
5.180e-003 4.059e+008 5.658e+008 1.000e+002 1.060e+000 2.372e-003 
5.186e-003 4.063e+008 5.658e+008 1.000e+002 1.060e+000 2.376e-003 
5.193e-003 4.067e+008 5.658e+008 1.000e+002 1.061e+000 2.380e-003 
5.199e-003 4.070e+008 5.658e+008 1.000e+002 1.061e+000 2.384e-003 
5.206e-003 4.074e+008 5.658e+008 1.000e+002 1.061e+000 2.388e-003 
5.212e-003 4.077e+008 5.658e+008 1.000e+002 1.062e+000 2.392e-003 
5.218e-003 4.081e+008 5.658e+008 1.000e+002 1.062e+000 2.396e-003 
5.225e-003 4.085e+008 5.658e+008 1.000e+002 1.062e+000 2.400e-003 
5.231e-003 4.088e+008 5.658e+008 1.000e+002 1.062e+000 2.403e-003 
5.238e-003 4.092e+008 5.658e+008 1.000e+002 1.063e+000 2.407e-003 
5.244e-003 4.096e+008 5.658e+008 1.000e+002 1.063e+000 2.412e-003 
5.251e-003 4.099e+008 5.658e+008 1.000e+002 1.063e+000 2.416e-003 
5.258e-003 4.103e+008 5.658e+008 1.000e+002 1.063e+000 2.420e-003 
5.264e-003 4.107e+008 5.658e+008 1.000e+002 1.063e+000 2.424e-003 
5.271e-003 4.110e+008 5.658e+008 1.000e+002 1.064e+000 2.428e-003 
5.277e-003 4.114e+008 5.658e+008 1.000e+002 1.064e+000 2.432e-003 
5.284e-003 4.118e+008 5.658e+008 1.000e+002 1.064e+000 2.436e-003 
5.290e-003 4.121e+008 5.658e+008 1.000e+002 1.064e+000 2.440e-003 
5.297e-003 4.125e+008 5.658e+008 1.000e+002 1.064e+000 2.444e-003 
5.304e-003 4.129e+008 5.658e+008 1.000e+002 1.064e+000 2.448e-003 
5.311e-003 4.132e+008 5.658e+008 1.000e+002 1.065e+000 2.452e-003 
5.317e-003 4.136e+008 5.658e+008 1.000e+002 1.065e+000 2.456e-003 
5.324e-003 4.140e+008 5.658e+008 1.000e+002 1.065e+000 2.460e-003 
5.331e-003 4.144e+008 5.658e+008 1.000e+002 1.066e+000 2.464e-003 
5.337e-003 4.147e+008 5.658e+008 1.000e+002 1.066e+000 2.468e-003 
5.344e-003 4.151e+008 5.658e+008 1.000e+002 1.066e+000 2.472e-003 
5.351e-003 4.155e+008 5.658e+008 1.000e+002 1.066e+000 2.477e-003 
5.357e-003 4.158e+008 5.658e+008 1.000e+002 1.066e+000 2.481e-003 
5.364e-003 4.162e+008 5.658e+008 1.000e+002 1.067e+000 2.485e-003 
5.370e-003 4.166e+008 5.658e+008 1.000e+002 1.067e+000 2.489e-003 
5.376e-003 4.169e+008 5.658e+008 1.000e+002 1.068e+000 2.493e-003 
5.383e-003 4.173e+008 5.658e+008 1.000e+002 1.068e+000 2.497e-003 
5.390e-003 4.177e+008 5.658e+008 1.000e+002 1.068e+000 2.501e-003 
5.397e-003 4.181e+008 5.658e+008 1.000e+002 1.068e+000 2.505e-003 
5.404e-003 4.184e+008 5.658e+008 1.000e+002 1.068e+000 2.509e-003 
5.410e-003 4.188e+008 5.658e+008 1.000e+002 1.068e+000 2.514e-003 
5.417e-003 4.192e+008 5.658e+008 1.000e+002 1.068e+000 2.518e-003 
5.424e-003 4.195e+008 5.658e+008 1.000e+002 1.069e+000 2.522e-003 
5.430e-003 4.199e+008 5.658e+008 1.000e+002 1.068e+000 2.526e-003 
5.437e-003 4.203e+008 5.658e+008 1.000e+002 1.069e+000 2.530e-003 
5.444e-003 4.207e+008 5.658e+008 1.000e+002 1.069e+000 2.534e-003 
5.451e-003 4.210e+008 5.658e+008 1.000e+002 1.069e+000 2.538e-003 
5.457e-003 4.214e+008 5.658e+008 1.000e+002 1.070e+000 2.543e-003 
5.464e-003 4.218e+008 5.658e+008 1.000e+002 1.070e+000 2.547e-003 
5.471e-003 4.222e+008 5.658e+008 1.000e+002 1.070e+000 2.551e-003 
5.478e-003 4.225e+008 5.658e+008 1.000e+002 1.070e+000 2.555e-003 
5.484e-003 4.229e+008 5.658e+008 1.000e+002 1.070e+000 2.559e-003 
5.491e-003 4.233e+008 5.658e+008 1.000e+002 1.071e+000 2.563e-003 
5.498e-003 4.236e+008 5.658e+008 1.000e+002 1.071e+000 2.568e-003 
5.504e-003 4.240e+008 5.658e+008 1.000e+002 1.072e+000 2.571e-003 
5.511e-003 4.244e+008 5.658e+008 1.000e+002 1.072e+000 2.576e-003 
5.518e-003 4.248e+008 5.658e+008 1.000e+002 1.072e+000 2.580e-003 
5.525e-003 4.251e+008 5.658e+008 1.000e+002 1.072e+000 2.584e-003 
5.532e-003 4.255e+008 5.658e+008 1.000e+002 1.073e+000 2.588e-003 
5.538e-003 4.259e+008 5.658e+008 1.000e+002 1.072e+000 2.593e-003 
5.545e-003 4.263e+008 5.658e+008 1.000e+002 1.073e+000 2.597e-003 
5.552e-003 4.266e+008 5.658e+008 1.000e+002 1.073e+000 2.601e-003 
5.559e-003 4.270e+008 5.658e+008 1.000e+002 1.073e+000 2.605e-003 
5.566e-003 4.274e+008 5.658e+008 1.000e+002 1.073e+000 2.610e-003 
5.573e-003 4.278e+008 5.658e+008 1.000e+002 1.073e+000 2.614e-003 
5.579e-003 4.281e+008 5.658e+008 1.000e+002 1.073e+000 2.618e-003 
5.586e-003 4.285e+008 5.658e+008 1.000e+002 1.073e+000 2.622e-003 
5.593e-003 4.289e+008 5.658e+008 1.000e+002 1.074e+000 2.626e-003 
5.600e-003 4.293e+008 5.658e+008 1.000e+002 1.074e+000 2.630e-003 
5.606e-003 4.296e+008 5.658e+008 1.000e+002 1.074e+000 2.634e-003 
5.613e-003 4.300e+008 5.658e+008 1.000e+002 1.074e+000 2.639e-003 
5.619e-003 4.303e+008 5.658e+008 1.000e+002 1.074e+000 2.643e-003 
5.626e-003 4.307e+008 5.658e+008 1.000e+002 1.075e+000 2.647e-003 
5.633e-003 4.311e+008 5.658e+008 1.000e+002 1.075e+000 2.651e-003 
5.640e-003 4.315e+008 5.658e+008 1.000e+002 1.075e+000 2.655e-003 
5.646e-003 4.318e+008 5.658e+008 1.000e+002 1.075e+000 2.659e-003 
5.653e-003 4.322e+008 5.658e+008 1.000e+002 1.076e+000 2.664e-003 
5.660e-003 4.326e+008 5.658e+008 1.000e+002 1.076e+000 2.668e-003 
5.667e-003 4.329e+008 5.658e+008 1.000e+002 1.076e+000 2.672e-003 
5.674e-003 4.333e+008 5.658e+008 1.000e+002 1.077e+000 2.676e-003 
5.680e-003 4.337e+008 5.658e+008 1.000e+002 1.077e+000 2.680e-003 
5.686e-003 4.340e+008 5.658e+008 1.000e+002 1.077e+000 2.684e-003 
5.692e-003 4.343e+008 5.658e+008 1.000e+002 1.077e+000 2.688e-003 
5.698e-003 4.347e+008 5.658e+008 1.000e+002 1.077e+000 2.692e-003 
5.705e-003 4.350e+008 5.658e+008 1.000e+002 1.078e+000 2.696e-003 
5.711e-003 4.353e+008 5.658e+008 1.000e+002 1.078e+000 2.699e-003 
5.717e-003 4.357e+008 5.658e+008 1.000e+002 1.077e+000 2.703e-003 
5.723e-003 4.360e+008 5.658e+008 1.000e+002 1.078e+000 2.707e-003 
5.729e-003 4.364e+008 5.658e+008 1.000e+002 1.078e+000 2.711e-003 
5.736e-003 4.367e+008 5.658e+008 1.000e+002 1.078e+000 2.715e-003 
5.742e-003 4.370e+008 5.658e+008 1.000e+002 1.078e+000 2.719e-003 
5.748e-003 4.374e+008 5.658e+008 1.000e+002 1.078e+000 2.722e-003 
5.754e-003 4.377e+008 5.658e+008 1.000e+002 1.078e+000 2.726e-003 
5.760e-003 4.380e+008 5.658e+008 1.000e+002 1.079e+000 2.730e-003 
5.766e-003 4.384e+008 5.658e+008 1.000e+002 1.078e+000 2.734e-003 
5.772e-003 4.387e+008 5.659e+008 1.000e+002 1.079e+000 2.738e-003 
5.778e-003 4.390e+008 5.658e+008 1.000e+002 1.079e+000 2.741e-003 
5.784e-003 4.393e+008 5.658e+008 1.000e+002 1.079e+000 2.745e-003 
5.790e-003 4.397e+008 5.658e+008 1.000e+002 1.079e+000 2.749e-003 
5.796e-003 4.400e+008 5.658e+008 1.000e+002 1.080e+000 2.752e-003 
5.802e-003 4.403e+008 5.658e+008 1.000e+002 1.080e+000 2.756e-003 
5.808e-003 4.406e+008 5.658e+008 1.000e+002 1.080e+000 2.760e-003 
5.814e-003 4.410e+008 5.658e+008 1.000e+002 1.081e+000 2.763e-003 
5.820e-003 4.413e+008 5.658e+008 1.000e+002 1.081e+000 2.767e-003 
5.826e-003 4.416e+008 5.658e+008 1.000e+002 1.081e+000 2.771e-003 
5.831e-003 4.419e+008 5.658e+008 1.000e+002 1.081e+000 2.775e-003 
5.837e-003 4.423e+008 5.658e+008 1.000e+002 1.081e+000 2.778e-003 
5.843e-003 4.426e+008 5.658e+008 1.000e+002 1.081e+000 2.782e-003 
5.849e-003 4.429e+008 5.658e+008 1.000e+002 1.082e+000 2.786e-003 
5.855e-003 4.432e+008 5.658e+008 1.000e+002 1.082e+000 2.789e-003 
5.861e-003 4.435e+008 5.658e+008 1.000e+002 1.082e+000 2.793e-003 
5.867e-003 4.439e+008 5.658e+008 1.000e+002 1.082e+000 2.797e-003 
5.873e-003 4.442e+008 5.658e+008 1.000e+002 1.082e+000 2.800e-003 
5.879e-003 4.445e+008 5.658e+008 1.000e+002 1.082e+000 2.804e-003 
5.885e-003 4.448e+008 5.658e+008 1.000e+002 1.082e+000 2.808e-003 
5.891e-003 4.451e+008 5.658e+008 1.000e+002 1.082e+000 2.811e-003 
5.897e-003 4.455e+008 5.658e+008 1.000e+002 1.083e+000 2.815e-003 
5.903e-003 4.458e+008 5.658e+008 1.000e+002 1.083e+000 2.819e-003 
5.909e-003 4.461e+008 5.658e+008 1.000e+002 1.083e+000 2.823e-003 
5.915e-003 4.465e+008 5.658e+008 1.000e+002 1.083e+000 2.827e-003 
5.921e-003 4.468e+008 5.658e+008 1.000e+002 1.083e+000 2.831e-003 
5.927e-003 4.471e+008 5.658e+008 1.000e+002 1.083e+000 2.834e-003 
5.933e-003 4.474e+008 5.658e+008 1.000e+002 1.083e+000 2.838e-003 
5.939e-003 4.478e+008 5.658e+008 1.000e+002 1.083e+000 2.842e-003 
5.945e-003 4.481e+008 5.658e+008 1.000e+002 1.083e+000 2.846e-003 
5.951e-003 4.484e+008 5.658e+008 1.000e+002 1.084e+000 2.849e-003 
5.957e-003 4.487e+008 5.658e+008 1.000e+002 1.084e+000 2.853e-003 
5.963e-003 4.491e+008 5.658e+008 1.000e+002 1.084e+000 2.857e-003 
5.970e-003 4.494e+008 5.658e+008 1.000e+002 1.085e+000 2.861e-003 
5.976e-003 4.498e+008 5.658e+008 1.000e+002 1.085e+000 2.865e-003 
5.982e-003 4.501e+008 5.658e+008 1.000e+002 1.085e+000 2.869e-003 
5.988e-003 4.504e+008 5.658e+008 1.000e+002 1.085e+000 2.873e-003 
5.995e-003 4.508e+008 5.658e+008 1.000e+002 1.085e+000 2.877e-003 
6.001e-003 4.511e+008 5.658e+008 1.000e+002 1.086e+000 2.880e-003 
6.007e-003 4.515e+008 5.658e+008 1.000e+002 1.086e+000 2.884e-003 
6.014e-003 4.518e+008 5.658e+008 1.000e+002 1.086e+000 2.888e-003 
6.020e-003 4.522e+008 5.658e+008 1.000e+002 1.087e+000 2.893e-003 
6.026e-003 4.525e+008 5.658e+008 1.000e+002 1.087e+000 2.896e-003 
6.033e-003 4.528e+008 5.658e+008 1.000e+002 1.087e+000 2.900e-003 
6.039e-003 4.532e+008 5.658e+008 1.000e+002 1.087e+000 2.905e-003 
6.046e-003 4.535e+008 5.658e+008 1.000e+002 1.087e+000 2.909e-003 
6.052e-003 4.539e+008 5.658e+008 1.000e+002 1.087e+000 2.913e-003 
6.058e-003 4.542e+008 5.658e+008 1.000e+002 1.087e+000 2.916e-003 
6.065e-003 4.546e+008 5.658e+008 1.000e+002 1.087e+000 2.920e-003 
6.071e-003 4.549e+008 5.658e+008 1.000e+002 1.087e+000 2.925e-003 
6.078e-003 4.553e+008 5.658e+008 1.000e+002 1.087e+000 2.929e-003 
6.084e-003 4.556e+008 5.658e+008 1.000e+002 1.087e+000 2.933e-003 
6.091e-003 4.560e+008 5.658e+008 1.000e+002 1.087e+000 2.937e-003 
6.097e-003 4.563e+008 5.658e+008 1.000e+002 1.088e+000 2.941e-003 
6.103e-003 4.567e+008 5.658e+008 1.000e+002 1.088e+000 2.945e-003 
6.110e-003 4.570e+008 5.658e+008 1.000e+002 1.088e+000 2.949e-003 
6.116e-003 4.573e+008 5.658e+008 1.000e+002 1.088e+000 2.953e-003 
6.123e-003 4.577e+008 5.658e+008 1.000e+002 1.088e+000 2.957e-003 
6.130e-003 4.581e+008 5.658e+008 1.000e+002 1.088e+000 2.961e-003 
6.137e-003 4.584e+008 5.658e+008 1.000e+002 1.089e+000 2.966e-003 
6.143e-003 4.588e+008 5.658e+008 1.000e+002 1.089e+000 2.970e-003 
6.150e-003 4.591e+008 5.658e+008 1.000e+002 1.089e+000 2.974e-003 
6.157e-003 4.595e+008 5.658e+008 1.000e+002 1.090e+000 2.978e-003 
6.163e-003 4.599e+008 5.658e+008 1.000e+002 1.090e+000 2.982e-003 
6.170e-003 4.602e+008 5.658e+008 1.000e+002 1.090e+000 2.986e-003 
6.176e-003 4.605e+008 5.658e+008 1.000e+002 1.090e+000 2.990e-003 
6.183e-003 4.609e+008 5.658e+008 1.000e+002 1.090e+000 2.994e-003 
6.189e-003 4.613e+008 5.658e+008 1.000e+002 1.090e+000 2.999e-003 
6.196e-003 4.616e+008 5.658e+008 1.000e+002 1.091e+000 3.003e-003 
6.203e-003 4.620e+008 5.658e+008 1.000e+002 1.091e+000 3.007e-003 
6.209e-003 4.623e+008 5.658e+008 1.000e+002 1.091e+000 3.011e-003 
6.216e-003 4.627e+008 5.658e+008 1.000e+002 1.091e+000 3.015e-003 
6.223e-003 4.630e+008 5.658e+008 1.000e+002 1.091e+000 3.020e-003 
6.229e-003 4.634e+008 5.658e+008 1.000e+002 1.092e+000 3.024e-003 
6.235e-003 4.637e+008 5.658e+008 1.000e+002 1.092e+000 3.028e-003 
6.241e-003 4.641e+008 5.658e+008 1.000e+002 1.092e+000 3.031e-003 
6.248e-003 4.644e+008 5.658e+008 1.000e+002 1.092e+000 3.035e-003 
6.253e-003 4.647e+008 5.658e+008 1.000e+002 1.092e+000 3.039e-003 
6.259e-003 4.650e+008 5.658e+008 1.000e+002 1.092e+000 3.043e-003 
6.266e-003 4.653e+008 5.658e+008 1.000e+002 1.092e+000 3.047e-003 
6.272e-003 4.657e+008 5.658e+008 1.000e+002 1.092e+000 3.051e-003 
6.278e-003 4.660e+008 5.658e+008 1.000e+002 1.092e+000 3.054e-003 
6.284e-003 4.663e+008 5.658e+008 1.000e+002 1.092e+000 3.058e-003 
6.290e-003 4.667e+008 5.658e+008 1.000e+002 1.092e+000 3.062e-003 
6.296e-003 4.670e+008 5.658e+008 1.000e+002 1.092e+000 3.066e-003 
6.302e-003 4.673e+008 5.658e+008 1.000e+002 1.092e+000 3.070e-003 
6.308e-003 4.676e+008 5.658e+008 1.000e+002 1.093e+000 3.074e-003 
6.314e-003 4.679e+008 5.658e+008 1.000e+002 1.093e+000 3.077e-003 
6.320e-003 4.683e+008 5.658e+008 1.000e+002 1.093e+000 3.081e-003 
6.326e-003 4.686e+008 5.658e+008 1.000e+002 1.093e+000 3.085e-003 
6.332e-003 4.689e+008 5.658e+008 1.000e+002 1.093e+000 3.089e-003 
6.338e-003 4.692e+008 5.658e+008 1.000e+002 1.094e+000 3.092e-003 
6.344e-003 4.695e+008 5.658e+008 1.000e+002 1.094e+000 3.096e-003 
6.350e-003 4.698e+008 5.658e+008 1.000e+002 1.094e+000 3.100e-003 
6.355e-003 4.701e+008 5.658e+008 1.000e+002 1.094e+000 3.103e-003 
6.361e-003 4.704e+008 5.658e+008 1.000e+002 1.095e+000 3.107e-003 
6.367e-003 4.708e+008 5.658e+008 1.000e+002 1.095e+000 3.111e-003 
6.373e-003 4.711e+008 5.658e+008 1.000e+002 1.095e+000 3.114e-003 
6.379e-003 4.714e+008 5.658e+008 1.000e+002 1.095e+000 3.118e-003 
6.384e-003 4.717e+008 5.658e+008 1.000e+002 1.095e+000 3.122e-003 
6.390e-003 4.720e+008 5.658e+008 1.000e+002 1.095e+000 3.125e-003 
6.396e-003 4.723e+008 5.658e+008 1.000e+002 1.096e+000 3.129e-003 
6.402e-003 4.726e+008 5.658e+008 1.000e+002 1.096e+000 3.133e-003 
6.407e-003 4.729e+008 5.658e+008 1.000e+002 1.096e+000 3.136e-003 
6.413e-003 4.732e+008 5.658e+008 1.000e+002 1.096e+000 3.140e-003 
6.419e-003 4.735e+008 5.658e+008 1.000e+002 1.096e+000 3.143e-003 
6.424e-003 4.738e+008 5.658e+008 1.000e+002 1.096e+000 3.147e-003 
6.430e-003 4.741e+008 5.658e+008 1.000e+002 1.096e+000 3.151e-003 
6.436e-003 4.744e+008 5.658e+008 1.000e+002 1.096e+000 3.154e-003 
6.442e-003 4.748e+008 5.658e+008 1.000e+002 1.096e+000 3.158e-003 
6.448e-003 4.751e+008 5.658e+008 1.000e+002 1.096e+000 3.162e-003 
6.454e-003 4.754e+008 5.658e+008 1.000e+002 1.096e+000 3.166e-003 
6.460e-003 4.757e+008 5.658e+008 1.000e+002 1.097e+000 3.169e-003 
6.466e-003 4.760e+008 5.658e+008 1.000e+002 1.097e+000 3.173e-003 
6.472e-003 4.763e+008 5.658e+008 1.000e+002 1.097e+000 3.177e-003 
6.477e-003 4.766e+008 5.658e+008 1.000e+002 1.097e+000 3.180e-003 
6.484e-003 4.770e+008 5.658e+008 1.000e+002 1.097e+000 3.184e-003 
6.490e-003 4.773e+008 5.658e+008 1.000e+002 1.097e+000 3.188e-003 
6.495e-003 4.776e+008 5.658e+008 1.000e+002 1.097e+000 3.192e-003 
6.501e-003 4.779e+008 5.658e+008 1.000e+002 1.097e+000 3.196e-003 
6.507e-003 4.782e+008 5.658e+008 1.000e+002 1.097e+000 3.199e-003 
6.513e-003 4.785e+008 5.658e+008 1.000e+002 1.097e+000 3.203e-003 
6.519e-003 4.789e+008 5.658e+008 1.000e+002 1.097e+000 3.207e-003 
6.526e-003 4.792e+008 5.658e+008 1.000e+002 1.098e+000 3.211e-003 
6.532e-003 4.795e+008 5.658e+008 1.000e+002 1.098e+000 3.215e-003 
6.537e-003 4.798e+008 5.658e+008 1.000e+002 1.098e+000 3.218e-003 
6.543e-003 4.801e+008 5.658e+008 1.000e+002 1.098e+000 3.222e-003 
6.549e-003 4.804e+008 5.658e+008 1.000e+002 1.098e+000 3.226e-003 
6.555e-003 4.807e+008 5.658e+008 1.000e+002 1.099e+000 3.229e-003 
6.560e-003 4.810e+008 5.658e+008 1.000e+002 1.099e+000 3.233e-003 
