# Supplementary material for: Strain rate dependency of dislocation plasticity
Source: Nat Commun. 2021 Mar 23;12:1845. doi: 10.1038/s41467-021-21939-1 (PMC7988163; doi:10.1038/s41467-021-21939-1)
Supplement: Supplementary file 3 — Supplementary Data 1 [file 41467_2021_21939_MOESM3_ESM.zip › Supplementary Data 1/DDDSimulationSet1/StrainRate=1e2s-1/InitialDislocationDensity=6.8e11m-2.dat]

#strain(1), stress(Pa), dislocation density(m-2), strain rate(s-1), mean dislocation velocity(km/s), plastic strain(1)
1.790e-006 2.439e+005 6.512e+011 1.000e+002 3.321e-003 1.013e-007 
3.581e-006 4.790e+005 6.513e+011 1.000e+002 3.435e-003 2.667e-007 
5.373e-006 7.103e+005 6.514e+011 1.000e+002 3.615e-003 4.585e-007 
7.165e-006 9.314e+005 6.513e+011 1.000e+002 3.692e-003 7.206e-007 
8.956e-006 1.137e+006 6.515e+011 1.000e+002 3.769e-003 1.091e-006 
1.075e-005 1.344e+006 6.516e+011 1.000e+002 3.355e-003 1.451e-006 
1.254e-005 1.565e+006 6.516e+011 1.000e+002 3.671e-003 1.714e-006 
1.433e-005 1.793e+006 6.516e+011 1.000e+002 3.677e-003 1.929e-006 
1.612e-005 2.024e+006 6.517e+011 1.000e+002 2.437e-003 2.123e-006 
1.791e-005 2.253e+006 6.518e+011 1.000e+002 2.397e-003 2.329e-006 
1.971e-005 2.483e+006 6.519e+011 1.000e+002 2.538e-003 2.529e-006 
2.150e-005 2.714e+006 6.520e+011 1.000e+002 2.703e-003 2.724e-006 
2.329e-005 2.908e+006 6.517e+011 1.000e+002 2.828e-003 3.177e-006 
2.508e-005 3.103e+006 6.518e+011 1.000e+002 2.174e-003 3.616e-006 
2.687e-005 3.306e+006 6.519e+011 1.000e+002 2.091e-003 4.003e-006 
2.866e-005 3.505e+006 6.519e+011 1.000e+002 2.504e-003 4.419e-006 
3.046e-005 3.681e+006 6.525e+011 1.000e+002 2.683e-003 4.995e-006 
3.225e-005 3.869e+006 6.530e+011 1.000e+002 3.379e-003 5.483e-006 
3.404e-005 4.065e+006 6.536e+011 1.000e+002 2.898e-003 5.920e-006 
3.583e-005 4.254e+006 6.540e+011 1.000e+002 3.118e-003 6.403e-006 
3.762e-005 4.426e+006 6.546e+011 1.000e+002 3.486e-003 7.007e-006 
3.941e-005 4.607e+006 6.552e+011 1.000e+002 3.109e-003 7.547e-006 
4.120e-005 4.788e+006 6.559e+011 1.000e+002 3.177e-003 8.088e-006 
4.300e-005 4.970e+006 6.566e+011 1.000e+002 3.241e-003 8.621e-006 
4.479e-005 5.150e+006 6.574e+011 1.000e+002 3.384e-003 9.168e-006 
4.658e-005 5.336e+006 6.582e+011 1.000e+002 2.825e-003 9.673e-006 
4.837e-005 5.526e+006 6.591e+011 1.000e+002 2.925e-003 1.015e-005 
5.016e-005 5.739e+006 6.597e+011 1.000e+002 1.995e-003 1.047e-005 
5.195e-005 5.966e+006 6.600e+011 1.000e+002 1.878e-003 1.069e-005 
5.375e-005 6.196e+006 6.603e+011 1.000e+002 2.093e-003 1.089e-005 
5.554e-005 6.424e+006 6.605e+011 1.000e+002 2.678e-003 1.111e-005 
5.733e-005 6.645e+006 6.610e+011 1.000e+002 2.609e-003 1.137e-005 
5.912e-005 6.875e+006 6.611e+011 1.000e+002 2.470e-003 1.157e-005 
6.091e-005 7.097e+006 6.609e+011 1.000e+002 3.522e-003 1.182e-005 
6.270e-005 7.102e+006 6.594e+011 1.000e+002 2.300e-003 1.358e-005 
6.450e-005 7.136e+006 6.592e+011 1.000e+002 2.824e-003 1.514e-005 
6.629e-005 7.195e+006 6.596e+011 1.000e+002 2.524e-003 1.652e-005 
6.808e-005 7.090e+006 6.571e+011 1.000e+002 3.659e-003 1.904e-005 
6.987e-005 6.864e+006 6.546e+011 1.000e+002 4.623e-003 2.240e-005 
7.166e-005 6.624e+006 6.535e+011 1.000e+002 1.686e-003 2.585e-005 
7.345e-005 6.586e+006 6.538e+011 1.000e+002 1.534e-003 2.790e-005 
7.525e-005 6.503e+006 6.545e+011 1.000e+002 2.955e-003 3.027e-005 
7.704e-005 6.535e+006 6.568e+011 1.000e+002 1.380e-003 3.183e-005 
7.883e-005 6.590e+006 6.585e+011 1.000e+002 2.443e-003 3.325e-005 
8.062e-005 6.720e+006 6.597e+011 1.000e+002 6.739e-004 3.414e-005 
8.241e-005 6.817e+006 6.610e+011 1.000e+002 9.527e-005 3.526e-005 
8.420e-005 6.892e+006 6.632e+011 1.000e+002 2.215e-004 3.653e-005 
8.599e-005 7.028e+006 6.645e+011 1.000e+002 7.586e-005 3.738e-005 
8.779e-005 7.159e+006 6.654e+011 1.000e+002 9.825e-004 3.827e-005 
8.958e-005 7.300e+006 6.663e+011 1.000e+002 1.665e-003 3.909e-005 
9.137e-005 7.442e+006 6.651e+011 1.000e+002 3.179e-003 3.989e-005 
9.316e-005 7.553e+006 6.658e+011 1.000e+002 7.111e-003 4.092e-005 
9.495e-005 7.712e+006 6.612e+011 1.000e+002 3.392e-003 4.161e-005 
9.674e-005 7.660e+006 6.600e+011 1.000e+002 2.019e-003 4.376e-005 
9.854e-005 7.621e+006 6.620e+011 1.000e+002 2.609e-003 4.582e-005 
1.003e-004 7.705e+006 6.569e+011 1.000e+002 1.181e-003 4.704e-005 
1.021e-004 7.582e+006 6.549e+011 1.000e+002 2.343e-003 4.967e-005 
1.039e-004 7.567e+006 6.572e+011 1.000e+002 2.117e-003 5.157e-005 
1.057e-004 7.731e+006 6.574e+011 1.000e+002 1.186e-003 5.223e-005 
1.075e-004 7.888e+006 6.566e+011 1.000e+002 4.034e-003 5.294e-005 
1.093e-004 7.961e+006 6.564e+011 1.000e+002 1.280e-003 5.422e-005 
1.111e-004 8.109e+006 6.573e+011 1.000e+002 1.648e-003 5.499e-005 
1.129e-004 8.296e+006 6.583e+011 1.000e+002 1.724e-003 5.549e-005 
1.147e-004 8.488e+006 6.587e+011 1.000e+002 2.704e-003 5.595e-005 
1.165e-004 8.702e+006 6.591e+011 1.000e+002 2.572e-003 5.626e-005 
1.182e-004 8.924e+006 6.595e+011 1.000e+002 2.874e-003 5.652e-005 
1.200e-004 9.148e+006 6.598e+011 1.000e+002 3.336e-003 5.676e-005 
1.218e-004 9.372e+006 6.603e+011 1.000e+002 3.574e-003 5.700e-005 
1.236e-004 9.594e+006 6.607e+011 1.000e+002 3.619e-003 5.726e-005 
1.254e-004 9.810e+006 6.613e+011 1.000e+002 3.495e-003 5.755e-005 
1.272e-004 1.002e+007 6.619e+011 1.000e+002 2.896e-003 5.787e-005 
1.290e-004 1.020e+007 6.619e+011 1.000e+002 4.013e-003 5.844e-005 
1.308e-004 1.028e+007 6.620e+011 1.000e+002 2.682e-003 5.966e-005 
1.326e-004 1.038e+007 6.596e+011 1.000e+002 3.005e-003 6.077e-005 
1.344e-004 1.037e+007 6.599e+011 1.000e+002 3.340e-003 6.261e-005 
1.362e-004 1.025e+007 6.606e+011 1.000e+002 4.377e-003 6.526e-005 
1.380e-004 9.888e+006 6.624e+011 1.000e+002 4.596e-003 6.956e-005 
1.397e-004 9.740e+006 6.660e+011 1.000e+002 4.189e-003 7.237e-005 
1.415e-004 9.593e+006 6.684e+011 1.000e+002 3.422e-003 7.518e-005 
1.433e-004 9.439e+006 6.715e+011 1.000e+002 2.205e-003 7.804e-005 
1.451e-004 9.182e+006 6.770e+011 1.000e+002 8.881e-003 8.161e-005 
1.469e-004 8.788e+006 6.765e+011 1.000e+002 9.033e-003 8.612e-005 
1.487e-004 8.426e+006 6.616e+011 1.000e+002 1.053e-002 9.042e-005 
1.505e-004 8.031e+006 6.573e+011 1.000e+002 2.423e-003 9.494e-005 
1.523e-004 7.947e+006 6.549e+011 1.000e+002 6.122e-003 9.731e-005 
1.541e-004 8.001e+006 6.523e+011 1.000e+002 3.642e-003 9.873e-005 
1.559e-004 8.127e+006 6.492e+011 1.000e+002 2.629e-003 9.965e-005 
1.577e-004 8.279e+006 6.503e+011 1.000e+002 3.184e-004 1.004e-004 
1.594e-004 8.462e+006 6.517e+011 1.000e+002 5.604e-004 1.009e-004 
1.612e-004 8.662e+006 6.529e+011 1.000e+002 5.512e-004 1.013e-004 
1.630e-004 8.879e+006 6.539e+011 1.000e+002 4.813e-004 1.016e-004 
1.648e-004 9.107e+006 6.546e+011 1.000e+002 1.274e-004 1.018e-004 
1.666e-004 9.339e+006 6.552e+011 1.000e+002 3.793e-004 1.020e-004 
1.684e-004 9.571e+006 6.559e+011 1.000e+002 4.578e-005 1.022e-004 
1.702e-004 9.801e+006 6.566e+011 1.000e+002 2.901e-005 1.024e-004 
1.720e-004 1.003e+007 6.573e+011 1.000e+002 1.960e-004 1.026e-004 
1.738e-004 1.026e+007 6.580e+011 1.000e+002 5.841e-004 1.028e-004 
1.756e-004 1.049e+007 6.587e+011 1.000e+002 1.826e-004 1.030e-004 
1.774e-004 1.072e+007 6.594e+011 1.000e+002 8.256e-004 1.032e-004 
1.792e-004 1.095e+007 6.601e+011 1.000e+002 5.741e-004 1.034e-004 
1.809e-004 1.117e+007 6.592e+011 1.000e+002 9.430e-004 1.037e-004 
1.827e-004 1.140e+007 6.602e+011 1.000e+002 3.108e-004 1.039e-004 
1.845e-004 1.162e+007 6.611e+011 1.000e+002 1.071e-003 1.041e-004 
1.863e-004 1.185e+007 6.618e+011 1.000e+002 5.678e-004 1.044e-004 
1.881e-004 1.207e+007 6.630e+011 1.000e+002 4.384e-004 1.047e-004 
1.899e-004 1.228e+007 6.645e+011 1.000e+002 5.342e-004 1.050e-004 
1.917e-004 1.250e+007 6.657e+011 1.000e+002 1.580e-003 1.053e-004 
1.935e-004 1.272e+007 6.668e+011 1.000e+002 1.412e-003 1.055e-004 
1.953e-004 1.294e+007 6.678e+011 1.000e+002 1.571e-003 1.058e-004 
1.971e-004 1.316e+007 6.691e+011 1.000e+002 1.687e-003 1.061e-004 
1.989e-004 1.338e+007 6.699e+011 1.000e+002 1.422e-003 1.063e-004 
2.007e-004 1.361e+007 6.706e+011 1.000e+002 1.991e-003 1.065e-004 
2.024e-004 1.384e+007 6.713e+011 1.000e+002 1.643e-003 1.067e-004 
2.042e-004 1.406e+007 6.721e+011 1.000e+002 2.023e-003 1.070e-004 
2.060e-004 1.428e+007 6.732e+011 1.000e+002 2.223e-003 1.073e-004 
2.078e-004 1.449e+007 6.743e+011 1.000e+002 3.115e-003 1.076e-004 
2.096e-004 1.471e+007 6.754e+011 1.000e+002 3.322e-003 1.079e-004 
2.114e-004 1.492e+007 6.767e+011 1.000e+002 3.108e-003 1.082e-004 
2.132e-004 1.511e+007 6.785e+011 1.000e+002 2.247e-003 1.087e-004 
2.150e-004 1.530e+007 6.804e+011 1.000e+002 2.610e-004 1.092e-004 
2.168e-004 1.547e+007 6.828e+011 1.000e+002 2.682e-003 1.097e-004 
2.186e-004 1.556e+007 6.871e+011 1.000e+002 5.804e-003 1.109e-004 
2.204e-004 1.572e+007 6.896e+011 1.000e+002 2.423e-003 1.116e-004 
2.222e-004 1.588e+007 6.925e+011 1.000e+002 3.486e-003 1.123e-004 
2.239e-004 1.602e+007 6.962e+011 1.000e+002 2.776e-003 1.131e-004 
2.257e-004 1.611e+007 6.950e+011 1.000e+002 4.947e-003 1.143e-004 
2.275e-004 1.612e+007 7.025e+011 1.000e+002 2.965e-003 1.161e-004 
2.293e-004 1.605e+007 7.099e+011 1.000e+002 2.639e-003 1.183e-004 
2.311e-004 1.572e+007 7.096e+011 1.000e+002 3.204e-003 1.224e-004 
2.329e-004 1.546e+007 7.182e+011 1.000e+002 3.353e-003 1.260e-004 
2.347e-004 1.508e+007 7.159e+011 1.000e+002 5.630e-003 1.304e-004 
2.365e-004 1.436e+007 6.943e+011 1.000e+002 5.209e-003 1.371e-004 
2.383e-004 1.381e+007 6.878e+011 1.000e+002 4.036e-003 1.428e-004 
2.401e-004 1.357e+007 6.826e+011 1.000e+002 1.942e-003 1.462e-004 
2.419e-004 1.316e+007 6.705e+011 1.000e+002 4.353e-003 1.508e-004 
2.437e-004 1.271e+007 6.773e+011 1.000e+002 4.020e-003 1.557e-004 
2.454e-004 1.224e+007 6.801e+011 1.000e+002 6.368e-003 1.608e-004 
2.472e-004 1.167e+007 6.908e+011 1.000e+002 4.394e-003 1.665e-004 
2.490e-004 1.135e+007 6.984e+011 1.000e+002 3.854e-003 1.705e-004 
2.508e-004 1.114e+007 6.751e+011 1.000e+002 1.873e-003 1.738e-004 
2.526e-004 1.075e+007 6.737e+011 1.000e+002 5.532e-003 1.782e-004 
2.544e-004 1.064e+007 6.761e+011 1.000e+002 2.164e-003 1.808e-004 
2.562e-004 1.057e+007 6.799e+011 1.000e+002 3.636e-003 1.831e-004 
2.580e-004 1.060e+007 6.818e+011 1.000e+002 1.430e-003 1.846e-004 
2.598e-004 1.070e+007 6.766e+011 1.000e+002 2.854e-004 1.858e-004 
2.616e-004 1.061e+007 6.752e+011 1.000e+002 3.408e-004 1.882e-004 
2.634e-004 1.055e+007 6.769e+011 1.000e+002 7.026e-004 1.904e-004 
2.652e-004 1.056e+007 6.764e+011 1.000e+002 2.257e-003 1.921e-004 
2.669e-004 1.049e+007 6.790e+011 1.000e+002 2.388e-003 1.944e-004 
2.687e-004 1.044e+007 6.825e+011 1.000e+002 4.260e-003 1.965e-004 
2.705e-004 9.694e+006 6.704e+011 1.000e+002 9.953e-003 2.035e-004 
2.723e-004 9.015e+006 6.721e+011 1.000e+002 7.772e-003 2.100e-004 
2.741e-004 8.273e+006 6.591e+011 1.000e+002 8.189e-003 2.169e-004 
2.759e-004 7.617e+006 6.568e+011 1.000e+002 5.887e-003 2.232e-004 
2.777e-004 6.837e+006 6.550e+011 1.000e+002 7.397e-003 2.304e-004 
2.795e-004 6.549e+006 6.538e+011 1.000e+002 3.743e-003 2.342e-004 
2.813e-004 6.262e+006 6.563e+011 1.000e+002 4.738e-003 2.380e-004 
2.831e-004 6.136e+006 6.587e+011 1.000e+002 2.574e-003 2.406e-004 
2.849e-004 6.241e+006 6.600e+011 1.000e+002 1.402e-003 2.417e-004 
2.867e-004 6.409e+006 6.608e+011 1.000e+002 9.603e-004 2.423e-004 
2.884e-004 6.620e+006 6.612e+011 1.000e+002 5.792e-004 2.426e-004 
2.902e-004 6.839e+006 6.618e+011 1.000e+002 1.366e-003 2.429e-004 
2.920e-004 7.060e+006 6.622e+011 1.000e+002 1.282e-003 2.432e-004 
2.938e-004 7.281e+006 6.627e+011 1.000e+002 1.345e-003 2.434e-004 
2.956e-004 7.503e+006 6.632e+011 1.000e+002 7.946e-004 2.437e-004 
2.974e-004 7.723e+006 6.637e+011 1.000e+002 1.449e-003 2.440e-004 
2.992e-004 7.941e+006 6.643e+011 1.000e+002 1.938e-003 2.443e-004 
3.010e-004 8.156e+006 6.650e+011 1.000e+002 1.825e-003 2.446e-004 
3.028e-004 8.369e+006 6.658e+011 1.000e+002 2.285e-003 2.449e-004 
3.046e-004 8.434e+006 6.669e+011 1.000e+002 2.209e-003 2.462e-004 
3.064e-004 8.336e+006 6.708e+011 1.000e+002 2.937e-003 2.487e-004 
3.082e-004 8.423e+006 6.730e+011 1.000e+002 3.479e-003 2.499e-004 
3.099e-004 8.590e+006 6.740e+011 1.000e+002 4.323e-003 2.505e-004 
3.117e-004 8.784e+006 6.747e+011 1.000e+002 4.661e-003 2.510e-004 
3.135e-004 8.964e+006 6.753e+011 1.000e+002 3.003e-003 2.515e-004 
3.153e-004 9.134e+006 6.762e+011 1.000e+002 2.914e-003 2.521e-004 
3.171e-004 9.315e+006 6.774e+011 1.000e+002 2.980e-003 2.527e-004 
3.189e-004 9.501e+006 6.781e+011 1.000e+002 2.877e-003 2.532e-004 
3.207e-004 9.531e+006 6.815e+011 1.000e+002 5.342e-003 2.548e-004 
3.225e-004 9.165e+006 6.694e+011 1.000e+002 5.343e-003 2.591e-004 
3.243e-004 9.015e+006 6.678e+011 1.000e+002 3.476e-003 2.619e-004 
3.261e-004 8.593e+006 6.658e+011 1.000e+002 4.974e-003 2.666e-004 
3.279e-004 7.961e+006 6.630e+011 1.000e+002 4.053e-003 2.728e-004 
3.297e-004 7.668e+006 6.640e+011 1.000e+002 2.345e-003 2.766e-004 
3.314e-004 7.678e+006 6.640e+011 1.000e+002 1.279e-003 2.783e-004 
3.332e-004 7.792e+006 6.645e+011 1.000e+002 1.336e-003 2.793e-004 
3.350e-004 7.940e+006 6.648e+011 1.000e+002 1.662e-003 2.801e-004 
3.368e-004 8.121e+006 6.651e+011 1.000e+002 1.557e-003 2.806e-004 
3.386e-004 8.348e+006 6.651e+011 1.000e+002 1.313e-003 2.809e-004 
3.404e-004 8.557e+006 6.651e+011 1.000e+002 1.973e-003 2.812e-004 
3.422e-004 8.515e+006 6.657e+011 1.000e+002 4.038e-003 2.833e-004 
3.440e-004 8.411e+006 6.688e+011 1.000e+002 3.514e-003 2.858e-004 
3.458e-004 8.532e+006 6.702e+011 1.000e+002 3.529e-003 2.867e-004 
3.476e-004 8.717e+006 6.712e+011 1.000e+002 3.243e-003 2.873e-004 
3.494e-004 8.891e+006 6.721e+011 1.000e+002 3.791e-003 2.879e-004 
3.511e-004 9.062e+006 6.734e+011 1.000e+002 1.325e-003 2.885e-004 
3.529e-004 9.243e+006 6.747e+011 1.000e+002 1.393e-003 2.890e-004 
3.547e-004 9.422e+006 6.760e+011 1.000e+002 2.410e-003 2.896e-004 
3.565e-004 9.540e+006 6.776e+011 1.000e+002 2.887e-003 2.905e-004 
3.583e-004 9.452e+006 6.708e+011 1.000e+002 6.158e-003 2.929e-004 
3.601e-004 9.296e+006 6.698e+011 1.000e+002 4.570e-003 2.958e-004 
3.619e-004 8.964e+006 6.675e+011 1.000e+002 5.591e-003 2.999e-004 
3.637e-004 8.763e+006 6.671e+011 1.000e+002 5.545e-003 3.031e-004 
3.655e-004 8.447e+006 6.677e+011 1.000e+002 5.503e-003 3.070e-004 
3.673e-004 8.284e+006 6.663e+011 1.000e+002 2.673e-003 3.100e-004 
3.691e-004 8.155e+006 6.662e+011 1.000e+002 3.149e-003 3.126e-004 
3.709e-004 7.996e+006 6.684e+011 1.000e+002 3.926e-003 3.155e-004 
3.726e-004 7.946e+006 6.662e+011 1.000e+002 1.899e-003 3.177e-004 
3.744e-004 8.014e+006 6.678e+011 1.000e+002 2.238e-003 3.190e-004 
3.762e-004 8.119e+006 6.696e+011 1.000e+002 2.042e-003 3.201e-004 
3.780e-004 8.245e+006 6.713e+011 1.000e+002 1.899e-003 3.210e-004 
3.798e-004 8.378e+006 6.731e+011 1.000e+002 2.004e-003 3.219e-004 
3.816e-004 8.517e+006 6.749e+011 1.000e+002 2.018e-003 3.227e-004 
3.834e-004 8.692e+006 6.761e+011 1.000e+002 1.653e-003 3.233e-004 
3.852e-004 8.708e+006 6.665e+011 1.000e+002 2.362e-003 3.249e-004 
3.870e-004 8.598e+006 6.656e+011 1.000e+002 8.944e-004 3.275e-004 
3.888e-004 8.693e+006 6.648e+011 1.000e+002 1.438e-004 3.286e-004 
3.906e-004 8.627e+006 6.650e+011 1.000e+002 1.580e-003 3.309e-004 
3.924e-004 8.084e+006 6.603e+011 1.000e+002 6.059e-003 3.364e-004 
3.941e-004 7.345e+006 6.590e+011 1.000e+002 3.531e-003 3.433e-004 
3.959e-004 7.119e+006 6.607e+011 1.000e+002 2.347e-003 3.467e-004 
3.977e-004 7.173e+006 6.615e+011 1.000e+002 1.432e-003 3.481e-004 
3.995e-004 7.277e+006 6.614e+011 1.000e+002 2.890e-003 3.492e-004 
4.013e-004 7.433e+006 6.620e+011 1.000e+002 2.793e-003 3.499e-004 
4.031e-004 7.641e+006 6.624e+011 1.000e+002 2.748e-003 3.502e-004 
4.049e-004 7.859e+006 6.627e+011 1.000e+002 3.056e-003 3.505e-004 
4.067e-004 8.079e+006 6.629e+011 1.000e+002 2.590e-003 3.508e-004 
4.085e-004 8.260e+006 6.637e+011 1.000e+002 3.355e-003 3.513e-004 
4.103e-004 8.471e+006 6.643e+011 1.000e+002 3.771e-003 3.517e-004 
4.121e-004 8.690e+006 6.649e+011 1.000e+002 4.231e-003 3.519e-004 
4.139e-004 8.908e+006 6.655e+011 1.000e+002 4.310e-003 3.522e-004 
4.156e-004 9.125e+006 6.662e+011 1.000e+002 4.411e-003 3.525e-004 
4.174e-004 9.345e+006 6.669e+011 1.000e+002 3.426e-003 3.528e-004 
4.192e-004 9.563e+006 6.676e+011 1.000e+002 2.893e-003 3.531e-004 
4.210e-004 9.778e+006 6.684e+011 1.000e+002 3.208e-003 3.534e-004 
4.228e-004 9.992e+006 6.692e+011 1.000e+002 3.070e-003 3.537e-004 
4.246e-004 1.020e+007 6.701e+011 1.000e+002 2.968e-003 3.540e-004 
4.264e-004 1.042e+007 6.710e+011 1.000e+002 2.869e-003 3.543e-004 
4.282e-004 1.039e+007 6.716e+011 1.000e+002 5.353e-003 3.563e-004 
4.300e-004 1.026e+007 6.748e+011 1.000e+002 2.676e-003 3.590e-004 
4.318e-004 1.028e+007 6.777e+011 1.000e+002 3.296e-003 3.607e-004 
4.336e-004 1.021e+007 6.830e+011 1.000e+002 6.069e-003 3.629e-004 
4.354e-004 9.920e+006 6.640e+011 1.000e+002 5.282e-003 3.667e-004 
4.371e-004 9.049e+006 6.599e+011 1.000e+002 7.608e-003 3.745e-004 
4.389e-004 8.188e+006 6.524e+011 1.000e+002 8.738e-003 3.823e-004 
4.407e-004 7.400e+006 6.529e+011 1.000e+002 3.657e-003 3.895e-004 
4.425e-004 7.135e+006 6.508e+011 1.000e+002 3.560e-003 3.932e-004 
4.443e-004 6.956e+006 6.524e+011 1.000e+002 4.082e-003 3.962e-004 
4.461e-004 6.635e+006 6.519e+011 1.000e+002 2.857e-003 4.002e-004 
4.479e-004 6.436e+006 6.514e+011 1.000e+002 3.348e-003 4.034e-004 
4.497e-004 6.155e+006 6.519e+011 1.000e+002 3.209e-003 4.071e-004 
4.515e-004 5.876e+006 6.518e+011 1.000e+002 3.331e-003 4.108e-004 
4.533e-004 5.588e+006 6.535e+011 1.000e+002 3.506e-003 4.146e-004 
4.551e-004 5.588e+006 6.552e+011 1.000e+002 3.068e-004 4.164e-004 
4.569e-004 5.708e+006 6.562e+011 1.000e+002 9.501e-004 4.174e-004 
4.586e-004 5.905e+006 6.569e+011 1.000e+002 1.183e-003 4.178e-004 
4.604e-004 6.117e+006 6.575e+011 1.000e+002 1.246e-003 4.181e-004 
4.622e-004 6.335e+006 6.580e+011 1.000e+002 1.309e-003 4.184e-004 
4.640e-004 6.552e+006 6.585e+011 1.000e+002 1.435e-003 4.187e-004 
4.658e-004 6.771e+006 6.590e+011 1.000e+002 1.617e-003 4.190e-004 
4.676e-004 6.990e+006 6.592e+011 1.000e+002 1.199e-003 4.192e-004 
4.694e-004 7.180e+006 6.598e+011 1.000e+002 2.348e-003 4.197e-004 
4.712e-004 7.394e+006 6.603e+011 1.000e+002 2.223e-003 4.200e-004 
4.730e-004 7.615e+006 6.608e+011 1.000e+002 2.629e-003 4.203e-004 
4.748e-004 7.833e+006 6.614e+011 1.000e+002 2.946e-003 4.206e-004 
4.766e-004 8.051e+006 6.621e+011 1.000e+002 2.803e-003 4.209e-004 
4.784e-004 8.267e+006 6.628e+011 1.000e+002 4.045e-003 4.212e-004 
4.801e-004 8.477e+006 6.635e+011 1.000e+002 3.901e-003 4.215e-004 
4.819e-004 8.687e+006 6.645e+011 1.000e+002 3.833e-003 4.218e-004 
4.837e-004 8.900e+006 6.654e+011 1.000e+002 3.021e-003 4.221e-004 
4.855e-004 9.112e+006 6.662e+011 1.000e+002 2.806e-003 4.225e-004 
4.873e-004 9.324e+006 6.671e+011 1.000e+002 2.887e-003 4.228e-004 
4.891e-004 9.535e+006 6.680e+011 1.000e+002 2.880e-003 4.231e-004 
4.909e-004 9.599e+006 6.680e+011 1.000e+002 5.144e-003 4.245e-004 
4.927e-004 9.455e+006 6.706e+011 1.000e+002 5.453e-003 4.273e-004 
4.945e-004 9.458e+006 6.721e+011 1.000e+002 3.266e-003 4.290e-004 
4.963e-004 9.505e+006 6.748e+011 1.000e+002 2.973e-003 4.305e-004 
4.981e-004 9.647e+006 6.761e+011 1.000e+002 2.674e-003 4.313e-004 
4.999e-004 9.792e+006 6.781e+011 1.000e+002 3.190e-003 4.321e-004 
5.016e-004 9.785e+006 6.825e+011 1.000e+002 5.588e-003 4.339e-004 
5.034e-004 9.467e+006 6.758e+011 1.000e+002 3.926e-003 4.379e-004 
5.052e-004 9.019e+006 6.796e+011 1.000e+002 4.856e-003 4.428e-004 
5.070e-004 8.273e+006 6.758e+011 1.000e+002 9.758e-003 4.498e-004 
5.088e-004 7.657e+006 6.756e+011 1.000e+002 2.373e-003 4.558e-004 
5.106e-004 7.747e+006 6.772e+011 1.000e+002 1.534e-003 4.570e-004 
5.124e-004 7.914e+006 6.795e+011 1.000e+002 2.173e-003 4.576e-004 
5.142e-004 8.068e+006 6.720e+011 1.000e+002 2.151e-003 4.584e-004 
5.160e-004 8.169e+006 6.520e+011 1.000e+002 1.214e-003 4.594e-004 
5.178e-004 8.315e+006 6.508e+011 1.000e+002 1.098e-003 4.602e-004 
5.196e-004 8.414e+006 6.516e+011 1.000e+002 7.681e-004 4.613e-004 
5.214e-004 8.610e+006 6.519e+011 1.000e+002 7.399e-004 4.618e-004 
5.231e-004 8.852e+006 6.520e+011 1.000e+002 5.376e-005 4.619e-004 
5.249e-004 8.825e+006 6.520e+011 1.000e+002 1.208e-003 4.639e-004 
5.267e-004 8.864e+006 6.532e+011 1.000e+002 1.401e-003 4.654e-004 
5.285e-004 8.871e+006 6.547e+011 1.000e+002 1.585e-003 4.671e-004 
5.303e-004 8.860e+006 6.568e+011 1.000e+002 1.531e-003 4.690e-004 
5.321e-004 8.872e+006 6.588e+011 1.000e+002 1.230e-003 4.707e-004 
5.339e-004 8.808e+006 6.625e+011 1.000e+002 1.933e-003 4.729e-004 
5.357e-004 8.729e+006 6.643e+011 1.000e+002 1.443e-003 4.753e-004 
5.375e-004 8.813e+006 6.644e+011 1.000e+002 3.904e-004 4.765e-004 
5.393e-004 8.983e+006 6.647e+011 1.000e+002 2.825e-004 4.771e-004 
5.411e-004 9.164e+006 6.654e+011 1.000e+002 3.066e-004 4.776e-004 
5.429e-004 9.135e+006 6.567e+011 1.000e+002 5.234e-003 4.796e-004 
5.446e-004 8.458e+006 6.571e+011 1.000e+002 5.340e-003 4.861e-004 
5.464e-004 8.133e+006 6.611e+011 1.000e+002 2.245e-003 4.902e-004 
5.482e-004 8.205e+006 6.628e+011 1.000e+002 6.461e-004 4.914e-004 
5.500e-004 8.376e+006 6.635e+011 1.000e+002 1.504e-003 4.921e-004 
5.518e-004 8.571e+006 6.643e+011 1.000e+002 1.717e-003 4.925e-004 
5.536e-004 8.780e+006 6.651e+011 1.000e+002 1.868e-003 4.928e-004 
5.554e-004 8.994e+006 6.659e+011 1.000e+002 1.029e-003 4.932e-004 
5.572e-004 9.208e+006 6.667e+011 1.000e+002 1.565e-003 4.935e-004 
5.590e-004 9.421e+006 6.676e+011 1.000e+002 1.604e-003 4.938e-004 
5.608e-004 9.603e+006 6.678e+011 1.000e+002 3.826e-003 4.943e-004 
5.626e-004 9.417e+006 6.707e+011 1.000e+002 3.781e-003 4.974e-004 
5.643e-004 9.455e+006 6.730e+011 1.000e+002 2.529e-003 4.989e-004 
5.661e-004 9.578e+006 6.746e+011 1.000e+002 1.822e-003 4.999e-004 
5.679e-004 9.708e+006 6.752e+011 1.000e+002 2.759e-003 5.008e-004 
5.697e-004 9.853e+006 6.762e+011 1.000e+002 2.242e-003 5.015e-004 
5.715e-004 9.983e+006 6.787e+011 1.000e+002 2.659e-003 5.024e-004 
5.733e-004 1.001e+007 6.828e+011 1.000e+002 5.961e-003 5.040e-004 
5.751e-004 9.725e+006 6.642e+011 1.000e+002 2.785e-003 5.078e-004 
5.769e-004 9.094e+006 6.610e+011 1.000e+002 6.767e-003 5.140e-004 
5.787e-004 8.083e+006 6.524e+011 1.000e+002 8.010e-003 5.227e-004 
5.805e-004 7.279e+006 6.507e+011 1.000e+002 3.169e-003 5.301e-004 
5.823e-004 7.281e+006 6.509e+011 1.000e+002 2.229e-003 5.319e-004 
5.841e-004 7.198e+006 6.513e+011 1.000e+002 1.634e-003 5.342e-004 
5.858e-004 7.147e+006 6.522e+011 1.000e+002 2.769e-003 5.364e-004 
5.876e-004 6.902e+006 6.522e+011 1.000e+002 2.277e-003 5.399e-004 
5.894e-004 6.652e+006 6.515e+011 1.000e+002 3.229e-003 5.434e-004 
5.912e-004 6.233e+006 6.522e+011 1.000e+002 4.048e-003 5.481e-004 
5.930e-004 5.846e+006 6.541e+011 1.000e+002 2.852e-003 5.526e-004 
5.948e-004 5.529e+006 6.546e+011 1.000e+002 3.203e-003 5.565e-004 
5.966e-004 5.567e+006 6.557e+011 1.000e+002 2.378e-003 5.581e-004 
5.984e-004 5.713e+006 6.564e+011 1.000e+002 1.778e-003 5.588e-004 
6.002e-004 5.915e+006 6.570e+011 1.000e+002 2.690e-003 5.592e-004 
6.020e-004 6.130e+006 6.575e+011 1.000e+002 1.167e-003 5.595e-004 
6.038e-004 6.348e+006 6.581e+011 1.000e+002 2.251e-003 5.598e-004 
6.056e-004 6.563e+006 6.586e+011 1.000e+002 1.552e-003 5.601e-004 
6.073e-004 6.781e+006 6.590e+011 1.000e+002 1.870e-003 5.604e-004 
6.091e-004 7.000e+006 6.596e+011 1.000e+002 2.413e-003 5.607e-004 
6.109e-004 7.218e+006 6.598e+011 1.000e+002 2.655e-003 5.610e-004 
6.127e-004 7.437e+006 6.602e+011 1.000e+002 1.600e-003 5.613e-004 
6.145e-004 7.447e+006 6.616e+011 1.000e+002 2.841e-003 5.630e-004 
6.163e-004 7.419e+006 6.645e+011 1.000e+002 2.623e-003 5.650e-004 
6.181e-004 7.533e+006 6.660e+011 1.000e+002 2.187e-003 5.660e-004 
6.199e-004 7.695e+006 6.671e+011 1.000e+002 2.316e-003 5.666e-004 
6.217e-004 7.867e+006 6.683e+011 1.000e+002 2.204e-003 5.672e-004 
6.235e-004 8.041e+006 6.694e+011 1.000e+002 1.540e-003 5.678e-004 
6.253e-004 8.205e+006 6.698e+011 1.000e+002 1.559e-003 5.685e-004 
6.271e-004 8.336e+006 6.712e+011 1.000e+002 8.841e-004 5.694e-004 
6.288e-004 8.445e+006 6.720e+011 1.000e+002 1.137e-003 5.704e-004 
6.306e-004 8.616e+006 6.721e+011 1.000e+002 4.028e-004 5.710e-004 
6.324e-004 8.793e+006 6.729e+011 1.000e+002 4.963e-004 5.716e-004 
6.342e-004 8.979e+006 6.739e+011 1.000e+002 6.995e-004 5.721e-004 
6.360e-004 9.163e+006 6.751e+011 1.000e+002 6.763e-004 5.726e-004 
6.378e-004 9.342e+006 6.765e+011 1.000e+002 7.852e-004 5.732e-004 
6.396e-004 9.498e+006 6.786e+011 1.000e+002 1.045e-003 5.739e-004 
6.414e-004 9.410e+006 6.772e+011 1.000e+002 7.348e-003 5.763e-004 
6.432e-004 8.843e+006 6.611e+011 1.000e+002 6.765e-003 5.820e-004 
6.450e-004 8.056e+006 6.593e+011 1.000e+002 6.547e-003 5.892e-004 
6.468e-004 6.959e+006 6.482e+011 1.000e+002 2.421e-003 5.986e-004 
6.486e-004 6.898e+006 6.492e+011 1.000e+002 6.051e-004 6.008e-004 
6.503e-004 7.076e+006 6.499e+011 1.000e+002 3.811e-004 6.014e-004 
6.521e-004 7.293e+006 6.504e+011 1.000e+002 1.544e-005 6.017e-004 
6.539e-004 7.354e+006 6.506e+011 1.000e+002 1.603e-003 6.030e-004 
6.557e-004 7.437e+006 6.520e+011 1.000e+002 3.440e-003 6.042e-004 
6.575e-004 7.441e+006 6.522e+011 1.000e+002 3.054e-003 6.060e-004 
6.593e-004 7.242e+006 6.520e+011 1.000e+002 3.689e-003 6.092e-004 
6.611e-004 6.934e+006 6.521e+011 1.000e+002 4.793e-003 6.131e-004 
6.629e-004 6.542e+006 6.523e+011 1.000e+002 3.889e-003 6.176e-004 
6.647e-004 6.067e+006 6.538e+011 1.000e+002 4.155e-003 6.227e-004 
6.665e-004 5.674e+006 6.567e+011 1.000e+002 3.073e-003 6.272e-004 
6.683e-004 5.686e+006 6.555e+011 1.000e+002 2.175e-004 6.289e-004 
6.701e-004 5.842e+006 6.562e+011 1.000e+002 3.091e-004 6.296e-004 
6.718e-004 6.049e+006 6.568e+011 1.000e+002 4.855e-004 6.300e-004 
6.736e-004 6.264e+006 6.574e+011 1.000e+002 1.064e-003 6.303e-004 
6.754e-004 6.479e+006 6.580e+011 1.000e+002 1.522e-003 6.306e-004 
6.772e-004 6.696e+006 6.585e+011 1.000e+002 2.078e-003 6.309e-004 
6.790e-004 6.912e+006 6.591e+011 1.000e+002 2.217e-003 6.312e-004 
6.808e-004 7.128e+006 6.595e+011 1.000e+002 3.161e-003 6.315e-004 
6.826e-004 7.345e+006 6.601e+011 1.000e+002 2.706e-003 6.317e-004 
6.844e-004 7.514e+006 6.605e+011 1.000e+002 4.254e-003 6.324e-004 
6.862e-004 7.438e+006 6.634e+011 1.000e+002 3.651e-003 6.347e-004 
6.880e-004 7.489e+006 6.652e+011 1.000e+002 2.811e-003 6.361e-004 
6.898e-004 7.636e+006 6.662e+011 1.000e+002 5.515e-004 6.369e-004 
6.916e-004 7.721e+006 6.678e+011 1.000e+002 1.438e-003 6.381e-004 
6.933e-004 7.845e+006 6.695e+011 1.000e+002 1.034e-003 6.390e-004 
6.951e-004 7.991e+006 6.709e+011 1.000e+002 1.273e-003 6.398e-004 
6.969e-004 8.160e+006 6.724e+011 1.000e+002 1.416e-003 6.404e-004 
6.987e-004 8.364e+006 6.731e+011 1.000e+002 1.366e-003 6.408e-004 
7.005e-004 8.577e+006 6.736e+011 1.000e+002 1.282e-003 6.411e-004 
7.023e-004 8.792e+006 6.742e+011 1.000e+002 1.177e-003 6.414e-004 
7.041e-004 9.002e+006 6.745e+011 1.000e+002 1.705e-003 6.418e-004 
7.059e-004 9.217e+006 6.752e+011 1.000e+002 1.640e-003 6.421e-004 
7.077e-004 9.430e+006 6.759e+011 1.000e+002 1.813e-003 6.424e-004 
7.095e-004 9.640e+006 6.768e+011 1.000e+002 1.781e-003 6.428e-004 
7.113e-004 9.815e+006 6.788e+011 1.000e+002 2.217e-003 6.433e-004 
7.131e-004 9.848e+006 6.722e+011 1.000e+002 3.004e-003 6.449e-004 
7.148e-004 9.673e+006 6.701e+011 1.000e+002 2.853e-003 6.479e-004 
7.166e-004 9.491e+006 6.712e+011 1.000e+002 3.872e-003 6.509e-004 
7.184e-004 8.587e+006 6.604e+011 1.000e+002 8.146e-003 6.590e-004 
7.202e-004 7.945e+006 6.624e+011 1.000e+002 4.511e-003 6.652e-004 
7.220e-004 7.880e+006 6.643e+011 1.000e+002 2.807e-003 6.675e-004 
7.238e-004 7.989e+006 6.650e+011 1.000e+002 2.917e-003 6.685e-004 
7.256e-004 8.152e+006 6.654e+011 1.000e+002 2.779e-003 6.692e-004 
7.274e-004 8.332e+006 6.656e+011 1.000e+002 1.953e-003 6.697e-004 
7.292e-004 8.551e+006 6.654e+011 1.000e+002 1.038e-003 6.700e-004 
7.310e-004 8.496e+006 6.660e+011 1.000e+002 4.679e-003 6.721e-004 
7.328e-004 8.367e+006 6.697e+011 1.000e+002 2.196e-003 6.748e-004 
7.346e-004 8.413e+006 6.718e+011 1.000e+002 1.527e-003 6.763e-004 
7.363e-004 8.545e+006 6.735e+011 1.000e+002 1.744e-003 6.772e-004 
7.381e-004 8.645e+006 6.757e+011 1.000e+002 4.676e-003 6.783e-004 
7.399e-004 8.543e+006 6.659e+011 1.000e+002 4.491e-003 6.808e-004 
7.417e-004 8.463e+006 6.641e+011 1.000e+002 3.511e-003 6.831e-004 
7.435e-004 8.216e+006 6.619e+011 1.000e+002 4.448e-003 6.866e-004 
7.453e-004 8.110e+006 6.615e+011 1.000e+002 3.328e-003 6.892e-004 
7.471e-004 7.861e+006 6.619e+011 1.000e+002 4.471e-003 6.927e-004 
7.489e-004 7.668e+006 6.614e+011 1.000e+002 2.441e-003 6.958e-004 
7.507e-004 7.540e+006 6.604e+011 1.000e+002 2.732e-003 6.985e-004 
7.525e-004 7.480e+006 6.617e+011 1.000e+002 3.422e-003 7.007e-004 
7.543e-004 7.359e+006 6.600e+011 1.000e+002 2.552e-003 7.033e-004 
7.560e-004 7.391e+006 6.607e+011 1.000e+002 1.760e-003 7.049e-004 
7.578e-004 7.495e+006 6.621e+011 1.000e+002 1.955e-003 7.059e-004 
7.596e-004 7.627e+006 6.636e+011 1.000e+002 1.990e-003 7.068e-004 
7.614e-004 7.772e+006 6.650e+011 1.000e+002 1.601e-003 7.076e-004 
7.632e-004 7.924e+006 6.664e+011 1.000e+002 1.385e-003 7.084e-004 
7.650e-004 8.081e+006 6.678e+011 1.000e+002 1.413e-003 7.091e-004 
7.668e-004 8.242e+006 6.692e+011 1.000e+002 1.525e-003 7.097e-004 
7.686e-004 8.431e+006 6.701e+011 1.000e+002 1.100e-003 7.102e-004 
7.704e-004 8.609e+006 6.702e+011 1.000e+002 1.708e-003 7.108e-004 
7.722e-004 8.808e+006 6.706e+011 1.000e+002 1.917e-003 7.112e-004 
7.740e-004 8.999e+006 6.715e+011 1.000e+002 2.208e-003 7.117e-004 
7.758e-004 9.190e+006 6.725e+011 1.000e+002 2.262e-003 7.121e-004 
7.775e-004 9.385e+006 6.735e+011 1.000e+002 2.493e-003 7.126e-004 
7.793e-004 9.575e+006 6.746e+011 1.000e+002 2.742e-003 7.131e-004 
7.811e-004 9.757e+006 6.759e+011 1.000e+002 2.625e-003 7.136e-004 
7.829e-004 9.933e+006 6.776e+011 1.000e+002 2.521e-003 7.142e-004 
7.847e-004 1.004e+007 6.814e+011 1.000e+002 4.415e-003 7.152e-004 
7.865e-004 9.768e+006 6.730e+011 1.000e+002 3.861e-003 7.189e-004 
7.883e-004 9.257e+006 6.726e+011 1.000e+002 6.199e-003 7.242e-004 
7.901e-004 8.485e+006 6.734e+011 1.000e+002 6.157e-003 7.313e-004 
7.919e-004 7.796e+006 6.730e+011 1.000e+002 2.795e-003 7.379e-004 
7.937e-004 7.878e+006 6.742e+011 1.000e+002 1.445e-003 7.391e-004 
7.955e-004 8.075e+006 6.748e+011 1.000e+002 1.568e-003 7.396e-004 
7.973e-004 8.171e+006 6.754e+011 1.000e+002 2.053e-003 7.407e-004 
7.990e-004 8.317e+006 6.757e+011 1.000e+002 1.533e-003 7.415e-004 
8.008e-004 8.490e+006 6.756e+011 1.000e+002 1.677e-003 7.421e-004 
8.026e-004 8.669e+006 6.756e+011 1.000e+002 1.619e-003 7.426e-004 
8.044e-004 8.834e+006 6.761e+011 1.000e+002 1.049e-003 7.433e-004 
8.062e-004 9.058e+006 6.757e+011 1.000e+002 1.180e-003 7.435e-004 
8.080e-004 9.249e+006 6.759e+011 1.000e+002 2.035e-003 7.440e-004 
8.098e-004 9.448e+006 6.764e+011 1.000e+002 2.633e-003 7.444e-004 
8.116e-004 9.376e+006 6.768e+011 1.000e+002 4.313e-003 7.467e-004 
8.134e-004 9.089e+006 6.822e+011 1.000e+002 4.967e-003 7.505e-004 
8.152e-004 8.958e+006 6.864e+011 1.000e+002 2.112e-003 7.531e-004 
8.170e-004 8.940e+006 6.907e+011 1.000e+002 2.627e-003 7.551e-004 
8.188e-004 8.934e+006 6.970e+011 1.000e+002 1.722e-003 7.569e-004 
8.205e-004 8.742e+006 6.651e+011 1.000e+002 4.207e-003 7.600e-004 
8.223e-004 8.543e+006 6.637e+011 1.000e+002 3.577e-003 7.632e-004 
8.241e-004 8.333e+006 6.638e+011 1.000e+002 1.983e-003 7.664e-004 
8.259e-004 8.184e+006 6.637e+011 1.000e+002 2.968e-003 7.693e-004 
8.277e-004 7.956e+006 6.642e+011 1.000e+002 4.123e-003 7.726e-004 
8.295e-004 7.751e+006 6.663e+011 1.000e+002 2.602e-003 7.758e-004 
8.313e-004 7.757e+006 6.649e+011 1.000e+002 4.745e-003 7.776e-004 
8.331e-004 7.830e+006 6.660e+011 1.000e+002 4.478e-003 7.789e-004 
8.349e-004 7.927e+006 6.675e+011 1.000e+002 4.020e-003 7.800e-004 
8.367e-004 8.030e+006 6.678e+011 1.000e+002 3.766e-003 7.811e-004 
8.385e-004 8.146e+006 6.696e+011 1.000e+002 3.243e-003 7.821e-004 
8.403e-004 8.312e+006 6.706e+011 1.000e+002 2.179e-003 7.827e-004 
8.420e-004 8.500e+006 6.714e+011 1.000e+002 2.177e-003 7.832e-004 
8.438e-004 8.694e+006 6.723e+011 1.000e+002 1.789e-003 7.836e-004 
8.456e-004 8.888e+006 6.733e+011 1.000e+002 2.027e-003 7.841e-004 
8.474e-004 9.079e+006 6.744e+011 1.000e+002 2.261e-003 7.846e-004 
8.492e-004 9.263e+006 6.757e+011 1.000e+002 1.707e-003 7.851e-004 
8.510e-004 9.427e+006 6.775e+011 1.000e+002 1.783e-003 7.857e-004 
8.528e-004 9.478e+006 6.824e+011 1.000e+002 3.789e-003 7.872e-004 
8.546e-004 9.398e+006 6.710e+011 1.000e+002 3.206e-003 7.895e-004 
8.564e-004 9.008e+006 6.616e+011 1.000e+002 7.029e-003 7.940e-004 
8.582e-004 8.087e+006 6.588e+011 1.000e+002 5.334e-003 8.022e-004 
8.600e-004 7.299e+006 6.505e+011 1.000e+002 7.493e-003 8.094e-004 
8.618e-004 6.925e+006 6.470e+011 1.000e+002 2.103e-003 8.138e-004 
8.635e-004 6.816e+006 6.457e+011 1.000e+002 3.572e-003 8.163e-004 
8.653e-004 6.731e+006 6.477e+011 1.000e+002 1.971e-003 8.187e-004 
8.671e-004 6.595e+006 6.461e+011 1.000e+002 2.705e-003 8.214e-004 
8.689e-004 6.324e+006 6.459e+011 1.000e+002 2.411e-003 8.251e-004 
8.707e-004 6.098e+006 6.466e+011 1.000e+002 2.484e-003 8.285e-004 
8.725e-004 6.052e+006 6.478e+011 1.000e+002 2.029e-003 8.306e-004 
8.743e-004 5.872e+006 6.448e+011 1.000e+002 2.786e-003 8.336e-004 
8.761e-004 5.620e+006 6.474e+011 1.000e+002 3.893e-003 8.371e-004 
8.779e-004 5.628e+006 6.490e+011 1.000e+002 4.461e-004 8.389e-004 
8.797e-004 5.772e+006 6.498e+011 1.000e+002 1.564e-004 8.397e-004 
8.815e-004 5.948e+006 6.506e+011 1.000e+002 9.168e-004 8.402e-004 
8.833e-004 6.143e+006 6.512e+011 1.000e+002 1.039e-003 8.407e-004 
8.850e-004 6.342e+006 6.518e+011 1.000e+002 1.179e-003 8.411e-004 
8.868e-004 6.541e+006 6.525e+011 1.000e+002 1.094e-003 8.415e-004 
8.886e-004 6.732e+006 6.534e+011 1.000e+002 1.031e-003 8.420e-004 
8.904e-004 6.904e+006 6.543e+011 1.000e+002 1.418e-003 8.426e-004 
8.922e-004 7.117e+006 6.550e+011 1.000e+002 1.962e-003 8.429e-004 
8.940e-004 7.337e+006 6.556e+011 1.000e+002 2.088e-003 8.432e-004 
8.958e-004 7.556e+006 6.562e+011 1.000e+002 2.115e-003 8.435e-004 
8.976e-004 7.774e+006 6.568e+011 1.000e+002 2.414e-003 8.437e-004 
8.994e-004 7.990e+006 6.574e+011 1.000e+002 2.580e-003 8.440e-004 
9.012e-004 8.204e+006 6.582e+011 1.000e+002 3.019e-003 8.444e-004 
9.030e-004 8.415e+006 6.590e+011 1.000e+002 2.963e-003 8.447e-004 
9.048e-004 8.622e+006 6.599e+011 1.000e+002 3.991e-003 8.450e-004 
9.065e-004 8.831e+006 6.609e+011 1.000e+002 2.377e-003 8.454e-004 
9.083e-004 9.042e+006 6.619e+011 1.000e+002 2.690e-003 8.457e-004 
9.101e-004 9.251e+006 6.629e+011 1.000e+002 2.629e-003 8.461e-004 
9.119e-004 9.460e+006 6.638e+011 1.000e+002 2.796e-003 8.464e-004 
9.137e-004 9.647e+006 6.642e+011 1.000e+002 4.961e-003 8.469e-004 
9.155e-004 9.440e+006 6.676e+011 1.000e+002 3.593e-003 8.501e-004 
9.173e-004 9.456e+006 6.696e+011 1.000e+002 3.087e-003 8.518e-004 
9.191e-004 9.507e+006 6.719e+011 1.000e+002 2.995e-003 8.533e-004 
9.209e-004 9.618e+006 6.727e+011 1.000e+002 2.548e-003 8.543e-004 
9.227e-004 9.763e+006 6.745e+011 1.000e+002 2.706e-003 8.551e-004 
9.245e-004 9.846e+006 6.780e+011 1.000e+002 5.083e-003 8.563e-004 
9.263e-004 9.959e+006 6.811e+011 1.000e+002 4.721e-004 8.573e-004 
9.280e-004 9.735e+006 6.693e+011 1.000e+002 3.073e-003 8.606e-004 
9.298e-004 9.422e+006 6.702e+011 1.000e+002 3.466e-003 8.646e-004 
9.316e-004 8.454e+006 6.612e+011 1.000e+002 8.664e-003 8.731e-004 
9.334e-004 8.024e+006 6.648e+011 1.000e+002 2.095e-003 8.778e-004 
9.352e-004 8.047e+006 6.657e+011 1.000e+002 1.597e-003 8.795e-004 
9.370e-004 8.160e+006 6.661e+011 1.000e+002 1.183e-003 8.805e-004 
9.388e-004 8.262e+006 6.658e+011 1.000e+002 2.154e-003 8.816e-004 
9.406e-004 8.186e+006 6.677e+011 1.000e+002 2.153e-003 8.839e-004 
9.424e-004 8.078e+006 6.705e+011 1.000e+002 1.483e-003 8.864e-004 
9.442e-004 7.979e+006 6.737e+011 1.000e+002 2.710e-003 8.889e-004 
9.460e-004 7.936e+006 6.774e+011 1.000e+002 2.606e-003 8.910e-004 
9.477e-004 8.039e+006 6.799e+011 1.000e+002 2.595e-003 8.921e-004 
9.495e-004 8.176e+006 6.821e+011 1.000e+002 2.838e-003 8.929e-004 
9.513e-004 8.285e+006 6.845e+011 1.000e+002 2.903e-003 8.939e-004 
9.531e-004 8.393e+006 6.872e+011 1.000e+002 2.218e-003 8.950e-004 
9.549e-004 8.405e+006 6.929e+011 1.000e+002 2.977e-003 8.967e-004 
9.567e-004 8.474e+006 6.697e+011 1.000e+002 9.678e-004 8.980e-004 
9.585e-004 8.489e+006 6.693e+011 1.000e+002 3.702e-003 8.997e-004 
9.603e-004 8.529e+006 6.713e+011 1.000e+002 2.671e-003 9.012e-004 
9.621e-004 8.606e+006 6.730e+011 1.000e+002 2.403e-003 9.025e-004 
9.639e-004 8.624e+006 6.747e+011 1.000e+002 1.978e-003 9.041e-004 
9.657e-004 8.750e+006 6.752e+011 1.000e+002 2.456e-003 9.051e-004 
9.675e-004 8.853e+006 6.761e+011 1.000e+002 1.611e-003 9.061e-004 
9.692e-004 8.932e+006 6.790e+011 1.000e+002 2.180e-003 9.074e-004 
9.710e-004 9.053e+006 6.814e+011 1.000e+002 1.973e-003 9.083e-004 
9.728e-004 9.185e+006 6.834e+011 1.000e+002 3.078e-003 9.092e-004 
9.746e-004 9.249e+006 6.858e+011 1.000e+002 2.148e-003 9.106e-004 
9.764e-004 9.366e+006 6.877e+011 1.000e+002 1.946e-003 9.115e-004 
9.782e-004 9.431e+006 6.907e+011 1.000e+002 2.485e-003 9.129e-004 
9.800e-004 9.581e+006 6.907e+011 1.000e+002 1.375e-003 9.136e-004 
9.818e-004 9.790e+006 6.914e+011 1.000e+002 1.689e-003 9.140e-004 
9.836e-004 1.001e+007 6.858e+011 1.000e+002 1.730e-004 9.143e-004 
9.854e-004 1.026e+007 6.852e+011 1.000e+002 4.022e-005 9.143e-004 
9.872e-004 1.049e+007 6.858e+011 1.000e+002 1.943e-004 9.145e-004 
9.890e-004 1.071e+007 6.866e+011 1.000e+002 8.512e-004 9.148e-004 
9.907e-004 1.093e+007 6.875e+011 1.000e+002 7.410e-004 9.151e-004 
9.925e-004 1.115e+007 6.884e+011 1.000e+002 6.035e-004 9.154e-004 
9.943e-004 1.136e+007 6.893e+011 1.000e+002 9.632e-004 9.157e-004 
9.961e-004 1.158e+007 6.903e+011 1.000e+002 9.951e-004 9.160e-004 
9.979e-004 1.179e+007 6.916e+011 1.000e+002 1.126e-003 9.163e-004 
9.997e-004 1.198e+007 6.927e+011 1.000e+002 1.300e-003 9.168e-004 
1.001e-003 1.210e+007 6.945e+011 1.000e+002 9.113e-004 9.177e-004 
1.003e-003 1.227e+007 6.961e+011 1.000e+002 7.047e-004 9.183e-004 
1.005e-003 1.245e+007 6.978e+011 1.000e+002 7.783e-004 9.189e-004 
1.007e-003 1.259e+007 7.000e+011 1.000e+002 1.440e-003 9.197e-004 
1.009e-003 1.257e+007 7.037e+011 1.000e+002 3.039e-003 9.216e-004 
1.010e-003 1.222e+007 6.937e+011 1.000e+002 4.197e-003 9.258e-004 
1.012e-003 1.193e+007 6.918e+011 1.000e+002 2.147e-003 9.296e-004 
1.014e-003 1.156e+007 6.982e+011 1.000e+002 5.366e-003 9.340e-004 
1.016e-003 1.077e+007 6.762e+011 1.000e+002 4.532e-003 9.412e-004 
1.018e-003 1.053e+007 6.743e+011 1.000e+002 4.079e-004 9.447e-004 
1.019e-003 1.047e+007 6.668e+011 1.000e+002 1.874e-003 9.469e-004 
1.021e-003 1.042e+007 6.635e+011 1.000e+002 1.126e-003 9.490e-004 
1.023e-003 1.033e+007 6.631e+011 1.000e+002 2.268e-003 9.514e-004 
1.025e-003 1.029e+007 6.637e+011 1.000e+002 2.234e-003 9.535e-004 
1.027e-003 1.022e+007 6.642e+011 1.000e+002 1.994e-003 9.558e-004 
1.028e-003 1.020e+007 6.640e+011 1.000e+002 4.176e-003 9.577e-004 
1.030e-003 1.019e+007 6.622e+011 1.000e+002 3.400e-003 9.596e-004 
1.032e-003 1.015e+007 6.638e+011 1.000e+002 2.408e-003 9.617e-004 
1.034e-003 1.022e+007 6.659e+011 1.000e+002 1.658e-003 9.630e-004 
1.036e-003 1.036e+007 6.671e+011 1.000e+002 1.709e-003 9.638e-004 
1.037e-003 1.048e+007 6.692e+011 1.000e+002 2.684e-003 9.648e-004 
1.039e-003 1.059e+007 6.652e+011 1.000e+002 1.350e-003 9.658e-004 
1.041e-003 1.074e+007 6.672e+011 1.000e+002 1.709e-003 9.665e-004 
1.043e-003 1.091e+007 6.692e+011 1.000e+002 3.839e-003 9.671e-004 
1.044e-003 1.101e+007 6.713e+011 1.000e+002 3.870e-003 9.683e-004 
1.046e-003 1.107e+007 6.748e+011 1.000e+002 3.938e-003 9.696e-004 
1.048e-003 1.113e+007 6.775e+011 1.000e+002 3.960e-003 9.710e-004 
1.050e-003 1.119e+007 6.811e+011 1.000e+002 4.114e-003 9.724e-004 
1.052e-003 1.122e+007 6.840e+011 1.000e+002 3.233e-003 9.740e-004 
1.053e-003 1.121e+007 6.881e+011 1.000e+002 4.351e-003 9.758e-004 
1.055e-003 1.108e+007 6.949e+011 1.000e+002 4.978e-003 9.785e-004 
1.057e-003 1.084e+007 6.938e+011 1.000e+002 6.875e-003 9.820e-004 
1.059e-003 1.048e+007 6.665e+011 1.000e+002 5.585e-004 9.863e-004 
1.061e-003 1.058e+007 6.622e+011 1.000e+002 3.319e-004 9.874e-004 
1.062e-003 1.072e+007 6.595e+011 1.000e+002 2.081e-004 9.882e-004 
1.064e-003 1.075e+007 6.589e+011 1.000e+002 3.019e-004 9.898e-004 
1.066e-003 1.078e+007 6.613e+011 1.000e+002 8.880e-004 9.914e-004 
1.068e-003 1.079e+007 6.628e+011 1.000e+002 9.961e-004 9.931e-004 
1.070e-003 1.081e+007 6.615e+011 1.000e+002 1.025e-003 9.947e-004 
1.071e-003 1.078e+007 6.614e+011 1.000e+002 8.168e-004 9.967e-004 
1.073e-003 1.077e+007 6.629e+011 1.000e+002 1.446e-003 9.986e-004 
1.075e-003 1.086e+007 6.648e+011 1.000e+002 1.388e-004 9.998e-004 
1.077e-003 1.102e+007 6.658e+011 1.000e+002 6.669e-004 1.000e-003 
1.079e-003 1.120e+007 6.669e+011 1.000e+002 8.585e-004 1.001e-003 
1.080e-003 1.137e+007 6.684e+011 1.000e+002 9.222e-004 1.002e-003 
1.082e-003 1.153e+007 6.701e+011 1.000e+002 6.745e-004 1.002e-003 
1.084e-003 1.170e+007 6.722e+011 1.000e+002 7.744e-004 1.003e-003 
1.086e-003 1.187e+007 6.742e+011 1.000e+002 8.497e-004 1.003e-003 
1.087e-003 1.206e+007 6.760e+011 1.000e+002 1.080e-003 1.004e-003 
1.089e-003 1.216e+007 6.781e+011 1.000e+002 1.552e-003 1.005e-003 
1.091e-003 1.221e+007 6.804e+011 1.000e+002 1.603e-003 1.007e-003 
1.093e-003 1.224e+007 6.844e+011 1.000e+002 2.185e-003 1.008e-003 
1.095e-003 1.221e+007 6.898e+011 1.000e+002 2.835e-003 1.010e-003 
1.096e-003 1.203e+007 6.962e+011 1.000e+002 3.809e-003 1.013e-003 
1.098e-003 1.171e+007 7.032e+011 1.000e+002 5.737e-003 1.017e-003 
1.100e-003 1.128e+007 6.792e+011 1.000e+002 3.436e-003 1.022e-003 
1.102e-003 1.115e+007 6.652e+011 1.000e+002 2.765e-003 1.025e-003 
1.104e-003 1.104e+007 6.679e+011 1.000e+002 4.340e-004 1.027e-003 
1.105e-003 1.100e+007 6.716e+011 1.000e+002 5.869e-003 1.029e-003 
1.107e-003 1.105e+007 6.737e+011 1.000e+002 4.021e-004 1.031e-003 
1.109e-003 1.105e+007 6.755e+011 1.000e+002 3.317e-003 1.032e-003 
1.111e-003 1.085e+007 6.672e+011 1.000e+002 3.211e-003 1.036e-003 
1.113e-003 1.036e+007 6.668e+011 1.000e+002 3.192e-003 1.041e-003 
1.114e-003 1.003e+007 6.676e+011 1.000e+002 1.201e-003 1.045e-003 
1.116e-003 9.905e+006 6.681e+011 1.000e+002 1.586e-003 1.048e-003 
1.118e-003 9.723e+006 6.682e+011 1.000e+002 1.454e-003 1.051e-003 
1.120e-003 9.514e+006 6.683e+011 1.000e+002 1.021e-003 1.054e-003 
1.122e-003 9.475e+006 6.683e+011 1.000e+002 5.953e-004 1.056e-003 
1.123e-003 9.404e+006 6.648e+011 1.000e+002 1.316e-003 1.058e-003 
1.125e-003 9.582e+006 6.640e+011 1.000e+002 2.144e-003 1.059e-003 
1.127e-003 9.795e+006 6.636e+011 1.000e+002 1.744e-003 1.059e-003 
1.129e-003 1.002e+007 6.619e+011 1.000e+002 1.679e-003 1.059e-003 
1.130e-003 1.025e+007 6.618e+011 1.000e+002 3.286e-003 1.060e-003 
1.132e-003 1.049e+007 6.620e+011 1.000e+002 3.045e-003 1.060e-003 
1.134e-003 1.072e+007 6.623e+011 1.000e+002 2.889e-003 1.060e-003 
1.136e-003 1.096e+007 6.627e+011 1.000e+002 2.720e-003 1.060e-003 
1.138e-003 1.119e+007 6.633e+011 1.000e+002 2.684e-003 1.060e-003 
1.139e-003 1.142e+007 6.638e+011 1.000e+002 2.426e-003 1.060e-003 
1.141e-003 1.165e+007 6.644e+011 1.000e+002 2.746e-003 1.061e-003 
1.143e-003 1.188e+007 6.651e+011 1.000e+002 3.391e-003 1.061e-003 
1.145e-003 1.211e+007 6.659e+011 1.000e+002 3.602e-003 1.061e-003 
1.147e-003 1.233e+007 6.666e+011 1.000e+002 3.404e-003 1.061e-003 
1.148e-003 1.255e+007 6.677e+011 1.000e+002 4.068e-003 1.062e-003 
1.150e-003 1.278e+007 6.683e+011 1.000e+002 3.651e-003 1.062e-003 
1.152e-003 1.302e+007 6.689e+011 1.000e+002 3.199e-003 1.062e-003 
1.154e-003 1.325e+007 6.695e+011 1.000e+002 3.233e-003 1.062e-003 
1.156e-003 1.349e+007 6.702e+011 1.000e+002 3.032e-003 1.062e-003 
1.157e-003 1.372e+007 6.708e+011 1.000e+002 2.941e-003 1.062e-003 
1.159e-003 1.395e+007 6.716e+011 1.000e+002 2.971e-003 1.063e-003 
1.161e-003 1.418e+007 6.724e+011 1.000e+002 3.550e-003 1.063e-003 
1.163e-003 1.440e+007 6.732e+011 1.000e+002 3.407e-003 1.063e-003 
1.165e-003 1.462e+007 6.742e+011 1.000e+002 3.257e-003 1.063e-003 
1.166e-003 1.484e+007 6.752e+011 1.000e+002 3.600e-003 1.064e-003 
1.168e-003 1.506e+007 6.764e+011 1.000e+002 3.664e-003 1.064e-003 
1.170e-003 1.527e+007 6.776e+011 1.000e+002 3.325e-003 1.064e-003 
1.172e-003 1.547e+007 6.788e+011 1.000e+002 2.950e-003 1.065e-003 
1.173e-003 1.566e+007 6.806e+011 1.000e+002 2.631e-003 1.065e-003 
1.175e-003 1.584e+007 6.830e+011 1.000e+002 2.633e-003 1.066e-003 
1.177e-003 1.590e+007 6.876e+011 1.000e+002 2.157e-003 1.067e-003 
1.179e-003 1.596e+007 6.922e+011 1.000e+002 4.332e-005 1.068e-003 
1.181e-003 1.599e+007 6.965e+011 1.000e+002 1.042e-003 1.070e-003 
1.182e-003 1.591e+007 7.054e+011 1.000e+002 6.705e-004 1.072e-003 
1.184e-003 1.564e+007 6.986e+011 1.000e+002 2.703e-003 1.076e-003 
1.186e-003 1.493e+007 6.926e+011 1.000e+002 7.761e-003 1.083e-003 
1.188e-003 1.434e+007 6.832e+011 1.000e+002 1.514e-003 1.089e-003 
1.190e-003 1.425e+007 6.838e+011 1.000e+002 6.213e-004 1.091e-003 
1.191e-003 1.419e+007 6.832e+011 1.000e+002 1.414e-003 1.093e-003 
1.193e-003 1.417e+007 6.831e+011 1.000e+002 1.468e-003 1.095e-003 
1.195e-003 1.408e+007 6.831e+011 1.000e+002 1.629e-003 1.098e-003 
1.197e-003 1.411e+007 6.801e+011 1.000e+002 2.469e-003 1.099e-003 
1.199e-003 1.424e+007 6.786e+011 1.000e+002 2.989e-003 1.100e-003 
1.200e-003 1.441e+007 6.787e+011 1.000e+002 1.604e-003 1.101e-003 
1.202e-003 1.457e+007 6.806e+011 1.000e+002 1.982e-003 1.101e-003 
1.204e-003 1.475e+007 6.822e+011 1.000e+002 1.981e-003 1.102e-003 
1.206e-003 1.495e+007 6.837e+011 1.000e+002 2.245e-003 1.102e-003 
1.208e-003 1.516e+007 6.851e+011 1.000e+002 1.866e-003 1.103e-003 
1.209e-003 1.537e+007 6.865e+011 1.000e+002 2.263e-003 1.103e-003 
1.211e-003 1.558e+007 6.882e+011 1.000e+002 2.188e-003 1.103e-003 
1.213e-003 1.578e+007 6.903e+011 1.000e+002 1.801e-003 1.104e-003 
1.215e-003 1.583e+007 6.885e+011 1.000e+002 4.492e-003 1.105e-003 
1.216e-003 1.568e+007 6.921e+011 1.000e+002 2.073e-003 1.108e-003 
1.218e-003 1.540e+007 6.982e+011 1.000e+002 3.674e-003 1.112e-003 
1.220e-003 1.485e+007 6.983e+011 1.000e+002 9.568e-003 1.117e-003 
1.222e-003 1.410e+007 6.796e+011 1.000e+002 4.186e-003 1.124e-003 
1.224e-003 1.390e+007 6.791e+011 1.000e+002 2.446e-003 1.127e-003 
1.225e-003 1.380e+007 6.786e+011 1.000e+002 1.795e-003 1.130e-003 
1.227e-003 1.366e+007 6.773e+011 1.000e+002 5.577e-004 1.133e-003 
1.229e-003 1.367e+007 6.782e+011 1.000e+002 7.709e-004 1.134e-003 
1.231e-003 1.381e+007 6.795e+011 1.000e+002 8.479e-004 1.135e-003 
1.233e-003 1.398e+007 6.810e+011 1.000e+002 7.242e-004 1.136e-003 
1.234e-003 1.413e+007 6.834e+011 1.000e+002 1.330e-003 1.137e-003 
1.236e-003 1.428e+007 6.859e+011 1.000e+002 2.085e-003 1.137e-003 
1.238e-003 1.437e+007 6.896e+011 1.000e+002 7.982e-005 1.138e-003 
1.240e-003 1.444e+007 6.945e+011 1.000e+002 1.572e-003 1.140e-003 
1.242e-003 1.423e+007 6.924e+011 1.000e+002 3.158e-003 1.143e-003 
1.243e-003 1.357e+007 7.023e+011 1.000e+002 4.885e-003 1.149e-003 
1.245e-003 1.259e+007 6.971e+011 1.000e+002 6.586e-003 1.158e-003 
1.247e-003 1.155e+007 6.829e+011 1.000e+002 4.652e-003 1.167e-003 
1.249e-003 1.110e+007 6.587e+011 1.000e+002 4.550e-003 1.172e-003 
1.251e-003 1.073e+007 6.620e+011 1.000e+002 4.459e-003 1.176e-003 
1.252e-003 1.035e+007 6.681e+011 1.000e+002 5.578e-003 1.181e-003 
1.254e-003 9.900e+006 6.749e+011 1.000e+002 4.772e-003 1.186e-003 
1.256e-003 9.682e+006 6.790e+011 1.000e+002 4.873e-003 1.189e-003 
1.258e-003 9.537e+006 6.751e+011 1.000e+002 6.768e-003 1.192e-003 
1.259e-003 9.134e+006 6.691e+011 1.000e+002 3.353e-003 1.196e-003 
1.261e-003 9.024e+006 6.653e+011 1.000e+002 2.811e-003 1.199e-003 
1.263e-003 8.967e+006 6.666e+011 1.000e+002 2.658e-003 1.201e-003 
1.265e-003 8.985e+006 6.687e+011 1.000e+002 3.647e-003 1.203e-003 
1.267e-003 9.027e+006 6.708e+011 1.000e+002 7.899e-004 1.204e-003 
1.268e-003 9.115e+006 6.730e+011 1.000e+002 1.811e-003 1.205e-003 
1.270e-003 9.274e+006 6.745e+011 1.000e+002 1.601e-003 1.206e-003 
1.272e-003 9.456e+006 6.756e+011 1.000e+002 1.658e-003 1.207e-003 
1.274e-003 9.644e+006 6.768e+011 1.000e+002 1.740e-003 1.207e-003 
1.276e-003 9.830e+006 6.782e+011 1.000e+002 1.926e-003 1.208e-003 
1.277e-003 1.000e+007 6.799e+011 1.000e+002 3.700e-003 1.208e-003 
1.279e-003 1.009e+007 6.831e+011 1.000e+002 3.023e-003 1.209e-003 
1.281e-003 9.599e+006 6.721e+011 1.000e+002 6.034e-003 1.214e-003 
1.283e-003 8.847e+006 6.719e+011 1.000e+002 8.266e-003 1.221e-003 
1.285e-003 8.124e+006 6.738e+011 1.000e+002 1.148e-002 1.228e-003 
1.286e-003 7.716e+006 6.728e+011 1.000e+002 1.901e-003 1.233e-003 
1.288e-003 7.869e+006 6.733e+011 1.000e+002 1.366e-003 1.234e-003 
1.290e-003 7.964e+006 6.735e+011 1.000e+002 2.002e-003 1.235e-003 
1.292e-003 8.119e+006 6.735e+011 1.000e+002 1.868e-003 1.235e-003 
1.294e-003 8.148e+006 6.731e+011 1.000e+002 2.985e-003 1.237e-003 
1.295e-003 8.086e+006 6.749e+011 1.000e+002 3.293e-003 1.239e-003 
1.297e-003 8.060e+006 6.773e+011 1.000e+002 1.860e-003 1.241e-003 
1.299e-003 8.026e+006 6.808e+011 1.000e+002 2.326e-003 1.243e-003 
1.301e-003 8.057e+006 6.835e+011 1.000e+002 2.599e-003 1.245e-003 
1.302e-003 8.184e+006 6.855e+011 1.000e+002 2.661e-003 1.246e-003 
1.304e-003 8.286e+006 6.882e+011 1.000e+002 2.889e-003 1.247e-003 
1.306e-003 8.313e+006 6.939e+011 1.000e+002 2.240e-004 1.248e-003 
1.308e-003 8.156e+006 6.654e+011 1.000e+002 3.663e-003 1.251e-003 
1.310e-003 8.108e+006 6.647e+011 1.000e+002 3.096e-003 1.253e-003 
1.311e-003 7.922e+006 6.638e+011 1.000e+002 4.398e-003 1.257e-003 
1.313e-003 7.658e+006 6.647e+011 1.000e+002 4.503e-003 1.260e-003 
1.315e-003 7.421e+006 6.639e+011 1.000e+002 2.748e-003 1.264e-003 
1.317e-003 7.281e+006 6.647e+011 1.000e+002 2.150e-003 1.266e-003 
1.319e-003 7.218e+006 6.637e+011 1.000e+002 3.835e-003 1.269e-003 
1.320e-003 7.267e+006 6.644e+011 1.000e+002 2.340e-003 1.270e-003 
1.322e-003 7.366e+006 6.656e+011 1.000e+002 2.525e-003 1.271e-003 
1.324e-003 7.489e+006 6.669e+011 1.000e+002 3.394e-003 1.272e-003 
1.326e-003 7.612e+006 6.681e+011 1.000e+002 2.739e-003 1.273e-003 
1.328e-003 7.742e+006 6.681e+011 1.000e+002 5.961e-004 1.274e-003 
1.329e-003 7.900e+006 6.693e+011 1.000e+002 2.415e-004 1.275e-003 
1.331e-003 8.087e+006 6.702e+011 1.000e+002 1.461e-004 1.275e-003 
1.333e-003 8.285e+006 6.710e+011 1.000e+002 7.340e-004 1.276e-003 
1.335e-003 8.489e+006 6.719e+011 1.000e+002 7.253e-004 1.276e-003 
1.337e-003 8.692e+006 6.728e+011 1.000e+002 7.019e-004 1.276e-003 
1.338e-003 8.900e+006 6.736e+011 1.000e+002 2.187e-003 1.277e-003 
1.340e-003 9.100e+006 6.746e+011 1.000e+002 7.745e-004 1.277e-003 
1.342e-003 9.297e+006 6.757e+011 1.000e+002 8.001e-004 1.277e-003 
1.344e-003 9.491e+006 6.769e+011 1.000e+002 9.050e-004 1.278e-003 
1.345e-003 9.677e+006 6.783e+011 1.000e+002 1.150e-003 1.278e-003 
1.347e-003 9.850e+006 6.800e+011 1.000e+002 1.303e-003 1.279e-003 
1.349e-003 9.795e+006 6.711e+011 1.000e+002 5.823e-003 1.281e-003 
1.351e-003 9.699e+006 6.711e+011 1.000e+002 5.858e-003 1.284e-003 
1.353e-003 9.489e+006 6.687e+011 1.000e+002 4.926e-003 1.287e-003 
1.354e-003 9.268e+006 6.680e+011 1.000e+002 2.252e-003 1.290e-003 
1.356e-003 9.003e+006 6.676e+011 1.000e+002 4.215e-003 1.294e-003 
1.358e-003 8.660e+006 6.689e+011 1.000e+002 4.100e-003 1.298e-003 
1.360e-003 8.446e+006 6.675e+011 1.000e+002 5.437e-003 1.301e-003 
1.362e-003 8.280e+006 6.691e+011 1.000e+002 5.219e-003 1.304e-003 
1.363e-003 8.194e+006 6.665e+011 1.000e+002 3.256e-003 1.307e-003 
1.365e-003 8.189e+006 6.686e+011 1.000e+002 2.973e-003 1.308e-003 
1.367e-003 8.219e+006 6.711e+011 1.000e+002 7.990e-004 1.310e-003 
1.369e-003 8.092e+006 6.627e+011 1.000e+002 3.338e-003 1.313e-003 
1.371e-003 7.647e+006 6.577e+011 1.000e+002 5.005e-003 1.318e-003 
1.372e-003 7.236e+006 6.563e+011 1.000e+002 3.494e-003 1.322e-003 
1.374e-003 6.871e+006 6.571e+011 1.000e+002 4.113e-003 1.326e-003 
1.376e-003 6.385e+006 6.532e+011 1.000e+002 4.033e-003 1.332e-003 
1.378e-003 6.212e+006 6.546e+011 1.000e+002 2.157e-003 1.335e-003 
1.380e-003 6.278e+006 6.551e+011 1.000e+002 1.733e-003 1.336e-003 
1.381e-003 6.422e+006 6.557e+011 1.000e+002 1.752e-003 1.337e-003 
1.383e-003 6.596e+006 6.563e+011 1.000e+002 1.665e-003 1.337e-003 
1.385e-003 6.772e+006 6.571e+011 1.000e+002 1.582e-003 1.338e-003 
1.387e-003 6.980e+006 6.577e+011 1.000e+002 2.643e-003 1.338e-003 
1.388e-003 7.196e+006 6.582e+011 1.000e+002 2.992e-003 1.339e-003 
1.390e-003 7.415e+006 6.587e+011 1.000e+002 2.912e-003 1.339e-003 
1.392e-003 7.634e+006 6.593e+011 1.000e+002 3.112e-003 1.339e-003 
1.394e-003 7.858e+006 6.598e+011 1.000e+002 3.773e-003 1.339e-003 
1.396e-003 8.080e+006 6.603e+011 1.000e+002 3.946e-003 1.340e-003 
1.397e-003 8.300e+006 6.610e+011 1.000e+002 4.081e-003 1.340e-003 
1.399e-003 8.519e+006 6.616e+011 1.000e+002 4.237e-003 1.340e-003 
1.401e-003 8.739e+006 6.623e+011 1.000e+002 3.928e-003 1.340e-003 
1.403e-003 8.955e+006 6.631e+011 1.000e+002 2.630e-003 1.341e-003 
1.405e-003 9.170e+006 6.640e+011 1.000e+002 2.326e-003 1.341e-003 
1.406e-003 9.385e+006 6.647e+011 1.000e+002 1.877e-003 1.341e-003 
1.408e-003 9.598e+006 6.655e+011 1.000e+002 1.423e-003 1.342e-003 
1.410e-003 9.812e+006 6.664e+011 1.000e+002 1.880e-003 1.342e-003 
1.412e-003 1.002e+007 6.673e+011 1.000e+002 2.122e-003 1.342e-003 
1.414e-003 1.023e+007 6.683e+011 1.000e+002 2.038e-003 1.343e-003 
1.415e-003 1.044e+007 6.694e+011 1.000e+002 2.139e-003 1.343e-003 
1.417e-003 1.065e+007 6.704e+011 1.000e+002 2.029e-003 1.343e-003 
1.419e-003 1.086e+007 6.716e+011 1.000e+002 1.782e-003 1.344e-003 
1.421e-003 1.091e+007 6.720e+011 1.000e+002 3.927e-003 1.345e-003 
1.423e-003 1.073e+007 6.767e+011 1.000e+002 8.444e-004 1.348e-003 
1.424e-003 1.073e+007 6.807e+011 1.000e+002 4.801e-003 1.350e-003 
1.426e-003 1.036e+007 6.694e+011 1.000e+002 5.878e-003 1.354e-003 
1.428e-003 9.609e+006 6.670e+011 1.000e+002 5.260e-003 1.361e-003 
1.430e-003 8.743e+006 6.683e+011 1.000e+002 9.746e-003 1.369e-003 
1.431e-003 8.328e+006 6.687e+011 1.000e+002 2.786e-003 1.374e-003 
1.433e-003 8.318e+006 6.696e+011 1.000e+002 2.452e-003 1.376e-003 
1.435e-003 8.429e+006 6.700e+011 1.000e+002 2.377e-003 1.377e-003 
1.437e-003 8.583e+006 6.703e+011 1.000e+002 1.817e-003 1.377e-003 
1.439e-003 8.755e+006 6.708e+011 1.000e+002 1.678e-003 1.378e-003 
1.440e-003 8.782e+006 6.707e+011 1.000e+002 3.334e-003 1.380e-003 
1.442e-003 8.675e+006 6.741e+011 1.000e+002 2.771e-003 1.382e-003 
1.444e-003 8.544e+006 6.792e+011 1.000e+002 3.054e-003 1.385e-003 
1.446e-003 8.557e+006 6.827e+011 1.000e+002 2.761e-003 1.386e-003 
1.448e-003 8.634e+006 6.859e+011 1.000e+002 4.406e-003 1.388e-003 
1.449e-003 8.636e+006 6.914e+011 1.000e+002 6.195e-003 1.389e-003 
1.451e-003 8.571e+006 6.683e+011 1.000e+002 4.234e-003 1.392e-003 
1.453e-003 8.447e+006 6.626e+011 1.000e+002 5.275e-003 1.394e-003 
1.455e-003 8.283e+006 6.612e+011 1.000e+002 4.841e-003 1.397e-003 
1.457e-003 8.010e+006 6.616e+011 1.000e+002 3.814e-003 1.401e-003 
1.458e-003 7.756e+006 6.612e+011 1.000e+002 2.558e-003 1.405e-003 
1.460e-003 7.595e+006 6.615e+011 1.000e+002 4.651e-003 1.407e-003 
1.462e-003 7.577e+006 6.620e+011 1.000e+002 3.268e-003 1.409e-003 
1.464e-003 7.602e+006 6.628e+011 1.000e+002 3.258e-003 1.411e-003 
1.466e-003 7.677e+006 6.641e+011 1.000e+002 7.466e-004 1.412e-003 
1.467e-003 7.786e+006 6.657e+011 1.000e+002 5.760e-004 1.413e-003 
1.469e-003 7.918e+006 6.673e+011 1.000e+002 5.348e-004 1.414e-003 
1.471e-003 8.058e+006 6.684e+011 1.000e+002 7.481e-004 1.415e-003 
1.473e-003 8.197e+006 6.702e+011 1.000e+002 1.403e-003 1.416e-003 
1.474e-003 8.370e+006 6.686e+011 1.000e+002 2.902e-003 1.416e-003 
1.476e-003 8.541e+006 6.690e+011 1.000e+002 1.440e-003 1.417e-003 
1.478e-003 8.712e+006 6.701e+011 1.000e+002 1.511e-003 1.418e-003 
1.480e-003 8.878e+006 6.716e+011 1.000e+002 1.864e-003 1.418e-003 
1.482e-003 9.040e+006 6.732e+011 1.000e+002 2.088e-003 1.419e-003 
1.483e-003 9.106e+006 6.760e+011 1.000e+002 2.819e-004 1.420e-003 
1.485e-003 8.988e+006 6.652e+011 1.000e+002 2.807e-003 1.423e-003 
1.487e-003 8.594e+006 6.605e+011 1.000e+002 6.643e-003 1.427e-003 
1.489e-003 8.111e+006 6.590e+011 1.000e+002 3.825e-003 1.433e-003 
1.491e-003 7.519e+006 6.561e+011 1.000e+002 4.960e-003 1.438e-003 
1.492e-003 7.329e+006 6.566e+011 1.000e+002 1.893e-003 1.441e-003 
1.494e-003 7.389e+006 6.566e+011 1.000e+002 1.263e-003 1.443e-003 
1.496e-003 7.523e+006 6.571e+011 1.000e+002 1.643e-003 1.444e-003 
1.498e-003 7.672e+006 6.581e+011 1.000e+002 2.305e-003 1.444e-003 
1.500e-003 7.862e+006 6.586e+011 1.000e+002 1.628e-003 1.445e-003 
1.501e-003 8.079e+006 6.592e+011 1.000e+002 1.705e-003 1.445e-003 
1.503e-003 8.292e+006 6.595e+011 1.000e+002 1.303e-003 1.446e-003 
1.505e-003 8.457e+006 6.599e+011 1.000e+002 3.466e-003 1.446e-003 
1.507e-003 8.359e+006 6.620e+011 1.000e+002 3.548e-003 1.449e-003 
1.509e-003 8.290e+006 6.653e+011 1.000e+002 3.994e-003 1.451e-003 
1.510e-003 8.425e+006 6.666e+011 1.000e+002 3.613e-003 1.452e-003 
1.512e-003 8.589e+006 6.679e+011 1.000e+002 2.888e-003 1.452e-003 
1.514e-003 8.777e+006 6.689e+011 1.000e+002 3.382e-003 1.453e-003 
1.516e-003 8.973e+006 6.701e+011 1.000e+002 1.463e-003 1.453e-003 
1.517e-003 9.164e+006 6.712e+011 1.000e+002 2.478e-003 1.454e-003 
1.519e-003 9.349e+006 6.725e+011 1.000e+002 2.526e-003 1.454e-003 
1.521e-003 9.529e+006 6.741e+011 1.000e+002 2.753e-003 1.455e-003 
1.523e-003 9.699e+006 6.759e+011 1.000e+002 2.657e-003 1.456e-003 
1.525e-003 9.797e+006 6.800e+011 1.000e+002 2.844e-003 1.457e-003 
1.526e-003 9.900e+006 6.836e+011 1.000e+002 2.613e-003 1.458e-003 
1.528e-003 1.003e+007 6.860e+011 1.000e+002 4.495e-003 1.459e-003 
1.530e-003 9.801e+006 6.764e+011 1.000e+002 4.567e-003 1.462e-003 
1.532e-003 9.287e+006 6.751e+011 1.000e+002 6.740e-003 1.467e-003 
1.534e-003 8.482e+006 6.746e+011 1.000e+002 7.114e-003 1.475e-003 
1.535e-003 7.935e+006 6.734e+011 1.000e+002 2.625e-003 1.480e-003 
1.537e-003 8.039e+006 6.757e+011 1.000e+002 1.757e-003 1.481e-003 
1.539e-003 8.138e+006 6.683e+011 1.000e+002 3.167e-003 1.482e-003 
1.541e-003 8.306e+006 6.686e+011 1.000e+002 7.163e-003 1.483e-003 
1.543e-003 8.509e+006 6.695e+011 1.000e+002 3.974e-003 1.483e-003 
1.544e-003 8.623e+006 6.702e+011 1.000e+002 5.030e-003 1.484e-003 
1.546e-003 8.655e+006 6.706e+011 1.000e+002 9.454e-004 1.486e-003 
1.548e-003 8.687e+006 6.495e+011 1.000e+002 9.370e-004 1.488e-003 
1.550e-003 8.788e+006 6.495e+011 1.000e+002 3.545e-004 1.489e-003 
1.552e-003 8.873e+006 6.503e+011 1.000e+002 1.732e-003 1.490e-003 
1.553e-003 8.883e+006 6.518e+011 1.000e+002 1.988e-003 1.492e-003 
1.555e-003 8.888e+006 6.543e+011 1.000e+002 1.827e-003 1.493e-003 
1.557e-003 8.896e+006 6.567e+011 1.000e+002 1.719e-003 1.495e-003 
1.559e-003 8.855e+006 6.608e+011 1.000e+002 2.343e-003 1.497e-003 
1.560e-003 8.885e+006 6.647e+011 1.000e+002 1.887e-003 1.499e-003 
1.562e-003 8.950e+006 6.667e+011 1.000e+002 2.613e-003 1.500e-003 
1.564e-003 9.138e+006 6.674e+011 1.000e+002 8.770e-004 1.501e-003 
1.566e-003 9.328e+006 6.683e+011 1.000e+002 1.341e-003 1.501e-003 
1.568e-003 9.515e+006 6.693e+011 1.000e+002 1.675e-003 1.502e-003 
1.569e-003 9.699e+006 6.706e+011 1.000e+002 1.776e-003 1.502e-003 
1.571e-003 9.886e+006 6.720e+011 1.000e+002 1.730e-003 1.503e-003 
1.573e-003 1.007e+007 6.734e+011 1.000e+002 2.395e-003 1.503e-003 
1.575e-003 1.017e+007 6.764e+011 1.000e+002 2.653e-003 1.504e-003 
1.577e-003 1.025e+007 6.801e+011 1.000e+002 2.547e-003 1.505e-003 
1.578e-003 1.020e+007 6.860e+011 1.000e+002 4.492e-003 1.508e-003 
1.580e-003 1.026e+007 6.898e+011 1.000e+002 1.952e-003 1.509e-003 
1.582e-003 1.041e+007 6.917e+011 1.000e+002 1.955e-003 1.510e-003 
1.584e-003 1.056e+007 6.933e+011 1.000e+002 2.728e-003 1.510e-003 
1.586e-003 1.075e+007 6.945e+011 1.000e+002 2.363e-003 1.511e-003 
1.587e-003 1.095e+007 6.955e+011 1.000e+002 2.072e-003 1.511e-003 
1.589e-003 1.110e+007 6.968e+011 1.000e+002 9.190e-004 1.512e-003 
1.591e-003 1.081e+007 6.724e+011 1.000e+002 3.129e-003 1.516e-003 
1.593e-003 1.062e+007 6.714e+011 1.000e+002 1.828e-003 1.519e-003 
1.595e-003 1.034e+007 6.737e+011 1.000e+002 4.671e-003 1.523e-003 
1.596e-003 1.036e+007 6.763e+011 1.000e+002 2.099e-003 1.524e-003 
1.598e-003 1.047e+007 6.785e+011 1.000e+002 1.057e-003 1.525e-003 
1.600e-003 1.058e+007 6.816e+011 1.000e+002 4.733e-003 1.526e-003 
1.602e-003 1.057e+007 6.844e+011 1.000e+002 1.056e-004 1.528e-003 
1.603e-003 1.009e+007 6.728e+011 1.000e+002 3.995e-003 1.533e-003 
1.605e-003 9.729e+006 6.772e+011 1.000e+002 2.506e-003 1.538e-003 
1.607e-003 9.137e+006 6.739e+011 1.000e+002 8.920e-003 1.544e-003 
1.609e-003 8.307e+006 6.744e+011 1.000e+002 2.116e-003 1.551e-003 
1.611e-003 8.358e+006 6.761e+011 1.000e+002 8.057e-004 1.553e-003 
1.612e-003 8.221e+006 6.573e+011 1.000e+002 2.482e-003 1.555e-003 
1.614e-003 8.245e+006 6.548e+011 1.000e+002 3.946e-004 1.557e-003 
1.616e-003 8.068e+006 6.546e+011 1.000e+002 2.008e-003 1.560e-003 
1.618e-003 7.854e+006 6.552e+011 1.000e+002 2.762e-003 1.563e-003 
1.620e-003 7.505e+006 6.563e+011 1.000e+002 3.506e-003 1.567e-003 
1.621e-003 7.089e+006 6.582e+011 1.000e+002 3.300e-003 1.572e-003 
1.623e-003 6.669e+006 6.612e+011 1.000e+002 3.716e-003 1.577e-003 
1.625e-003 6.368e+006 6.620e+011 1.000e+002 3.693e-003 1.581e-003 
1.627e-003 6.273e+006 6.631e+011 1.000e+002 2.358e-003 1.583e-003 
1.629e-003 6.290e+006 6.623e+011 1.000e+002 8.751e-004 1.585e-003 
1.630e-003 6.471e+006 6.625e+011 1.000e+002 7.539e-004 1.585e-003 
1.632e-003 6.669e+006 6.630e+011 1.000e+002 5.457e-006 1.586e-003 
1.634e-003 6.855e+006 6.630e+011 1.000e+002 9.319e-004 1.586e-003 
1.636e-003 6.897e+006 6.640e+011 1.000e+002 9.288e-004 1.588e-003 
1.638e-003 7.011e+006 6.651e+011 1.000e+002 9.002e-004 1.589e-003 
1.639e-003 7.145e+006 6.662e+011 1.000e+002 5.310e-004 1.590e-003 
1.641e-003 7.288e+006 6.675e+011 1.000e+002 4.948e-004 1.590e-003 
1.643e-003 7.434e+006 6.688e+011 1.000e+002 3.232e-004 1.591e-003 
1.645e-003 7.585e+006 6.689e+011 1.000e+002 7.446e-004 1.592e-003 
1.646e-003 7.774e+006 6.698e+011 1.000e+002 2.188e-004 1.592e-003 
1.648e-003 7.977e+006 6.705e+011 1.000e+002 4.949e-004 1.593e-003 
1.650e-003 8.183e+006 6.713e+011 1.000e+002 6.508e-004 1.593e-003 
1.652e-003 8.390e+006 6.720e+011 1.000e+002 2.174e-003 1.594e-003 
1.654e-003 8.595e+006 6.729e+011 1.000e+002 4.017e-004 1.594e-003 
1.655e-003 8.787e+006 6.732e+011 1.000e+002 1.564e-004 1.594e-003 
1.657e-003 8.990e+006 6.741e+011 1.000e+002 4.239e-004 1.595e-003 
1.659e-003 9.192e+006 6.751e+011 1.000e+002 4.697e-004 1.595e-003 
1.661e-003 9.390e+006 6.762e+011 1.000e+002 2.914e-004 1.596e-003 
1.663e-003 9.580e+006 6.774e+011 1.000e+002 5.146e-004 1.596e-003 
1.664e-003 9.761e+006 6.789e+011 1.000e+002 3.413e-004 1.597e-003 
1.666e-003 9.897e+006 6.817e+011 1.000e+002 6.410e-005 1.597e-003 
1.668e-003 9.826e+006 6.735e+011 1.000e+002 3.100e-003 1.600e-003 
1.670e-003 9.808e+006 6.742e+011 1.000e+002 3.976e-003 1.602e-003 
1.672e-003 9.601e+006 6.703e+011 1.000e+002 3.362e-003 1.605e-003 
1.673e-003 9.364e+006 6.693e+011 1.000e+002 2.058e-003 1.608e-003 
1.675e-003 9.082e+006 6.689e+011 1.000e+002 3.147e-003 1.612e-003 
1.677e-003 8.729e+006 6.700e+011 1.000e+002 2.222e-003 1.616e-003 
1.679e-003 8.512e+006 6.684e+011 1.000e+002 3.088e-003 1.620e-003 
1.681e-003 8.353e+006 6.672e+011 1.000e+002 8.396e-003 1.622e-003 
1.682e-003 8.243e+006 6.678e+011 1.000e+002 5.114e-003 1.625e-003 
1.684e-003 8.262e+006 6.694e+011 1.000e+002 1.125e-003 1.627e-003 
1.686e-003 8.294e+006 6.711e+011 1.000e+002 8.117e-004 1.628e-003 
1.688e-003 7.827e+006 6.590e+011 1.000e+002 5.928e-003 1.633e-003 
1.689e-003 7.373e+006 6.578e+011 1.000e+002 5.500e-003 1.638e-003 
1.691e-003 6.983e+006 6.582e+011 1.000e+002 5.491e-003 1.643e-003 
1.693e-003 6.402e+006 6.557e+011 1.000e+002 7.174e-003 1.648e-003 
1.695e-003 6.191e+006 6.565e+011 1.000e+002 5.754e-003 1.652e-003 
1.697e-003 6.212e+006 6.567e+011 1.000e+002 2.654e-003 1.653e-003 
1.698e-003 6.349e+006 6.572e+011 1.000e+002 1.704e-003 1.654e-003 
1.700e-003 6.518e+006 6.577e+011 1.000e+002 1.635e-003 1.655e-003 
1.702e-003 6.698e+006 6.583e+011 1.000e+002 2.255e-003 1.655e-003 
1.704e-003 6.870e+006 6.593e+011 1.000e+002 2.507e-003 1.656e-003 
1.706e-003 7.074e+006 6.598e+011 1.000e+002 2.973e-003 1.656e-003 
1.707e-003 7.284e+006 6.604e+011 1.000e+002 3.188e-003 1.657e-003 
1.709e-003 7.496e+006 6.611e+011 1.000e+002 3.186e-003 1.657e-003 
1.711e-003 7.717e+006 6.616e+011 1.000e+002 2.686e-003 1.657e-003 
1.713e-003 7.936e+006 6.618e+011 1.000e+002 8.408e-004 1.658e-003 
1.715e-003 8.118e+006 6.627e+011 1.000e+002 2.392e-003 1.658e-003 
1.716e-003 8.057e+006 6.637e+011 1.000e+002 4.205e-003 1.660e-003 
1.718e-003 7.984e+006 6.667e+011 1.000e+002 3.497e-003 1.663e-003 
1.720e-003 8.115e+006 6.679e+011 1.000e+002 3.354e-003 1.663e-003 
1.722e-003 8.310e+006 6.686e+011 1.000e+002 1.975e-003 1.664e-003 
1.724e-003 8.515e+006 6.694e+011 1.000e+002 2.053e-003 1.664e-003 
1.725e-003 8.704e+006 6.702e+011 1.000e+002 2.517e-003 1.665e-003 
1.727e-003 8.882e+006 6.714e+011 1.000e+002 2.403e-003 1.665e-003 
1.729e-003 9.077e+006 6.724e+011 1.000e+002 2.293e-003 1.666e-003 
1.731e-003 9.266e+006 6.737e+011 1.000e+002 2.185e-003 1.666e-003 
1.732e-003 9.452e+006 6.748e+011 1.000e+002 2.335e-003 1.667e-003 
1.734e-003 9.638e+006 6.761e+011 1.000e+002 2.697e-003 1.667e-003 
1.736e-003 9.816e+006 6.778e+011 1.000e+002 2.656e-003 1.668e-003 
1.738e-003 9.908e+006 6.818e+011 1.000e+002 4.215e-003 1.669e-003 
1.740e-003 1.001e+007 6.854e+011 1.000e+002 5.591e-004 1.670e-003 
1.741e-003 9.790e+006 6.726e+011 1.000e+002 3.383e-003 1.673e-003 
1.743e-003 9.404e+006 6.725e+011 1.000e+002 3.727e-003 1.678e-003 
1.745e-003 8.523e+006 6.704e+011 1.000e+002 8.240e-003 1.686e-003 
1.747e-003 7.974e+006 6.708e+011 1.000e+002 1.546e-003 1.691e-003 
1.749e-003 8.087e+006 6.720e+011 1.000e+002 7.753e-004 1.692e-003 
1.750e-003 8.281e+006 6.727e+011 1.000e+002 9.563e-004 1.693e-003 
1.752e-003 8.489e+006 6.732e+011 1.000e+002 1.293e-003 1.693e-003 
1.754e-003 8.553e+006 6.737e+011 1.000e+002 1.574e-003 1.694e-003 
1.756e-003 8.681e+006 6.742e+011 1.000e+002 1.572e-003 1.695e-003 
1.758e-003 8.570e+006 6.750e+011 1.000e+002 3.131e-003 1.698e-003 
1.759e-003 8.444e+006 6.780e+011 1.000e+002 2.402e-003 1.701e-003 
1.761e-003 8.328e+006 6.812e+011 1.000e+002 4.645e-003 1.703e-003 
1.763e-003 8.279e+006 6.844e+011 1.000e+002 1.541e-003 1.705e-003 
1.765e-003 8.307e+006 6.869e+011 1.000e+002 1.107e-003 1.707e-003 
1.767e-003 8.370e+006 6.898e+011 1.000e+002 2.915e-003 1.708e-003 
1.768e-003 8.476e+006 6.926e+011 1.000e+002 2.960e-003 1.709e-003 
1.770e-003 8.578e+006 6.919e+011 1.000e+002 2.643e-003 1.710e-003 
1.772e-003 8.682e+006 6.924e+011 1.000e+002 1.265e-002 1.711e-003 
1.774e-003 8.755e+006 6.722e+011 1.000e+002 4.528e-003 1.713e-003 
1.775e-003 8.757e+006 6.733e+011 1.000e+002 1.680e-003 1.715e-003 
1.777e-003 8.795e+006 6.761e+011 1.000e+002 3.468e-003 1.716e-003 
1.779e-003 8.928e+006 6.771e+011 1.000e+002 1.537e-003 1.717e-003 
1.781e-003 9.053e+006 6.782e+011 1.000e+002 2.786e-003 1.718e-003 
1.783e-003 9.171e+006 6.788e+011 1.000e+002 3.144e-003 1.719e-003 
1.784e-003 9.274e+006 6.807e+011 1.000e+002 3.538e-003 1.720e-003 
1.786e-003 9.401e+006 6.826e+011 1.000e+002 3.701e-003 1.721e-003 
1.788e-003 9.551e+006 6.847e+011 1.000e+002 2.897e-003 1.722e-003 
1.790e-003 9.709e+006 6.870e+011 1.000e+002 3.290e-003 1.722e-003 
1.792e-003 9.758e+006 6.887e+011 1.000e+002 2.855e-003 1.724e-003 
1.793e-003 9.811e+006 6.915e+011 1.000e+002 2.626e-003 1.725e-003 
1.795e-003 9.874e+006 6.942e+011 1.000e+002 2.973e-003 1.727e-003 
1.797e-003 9.997e+006 6.941e+011 1.000e+002 3.088e-003 1.727e-003 
1.799e-003 1.015e+007 6.898e+011 1.000e+002 1.109e-003 1.728e-003 
1.801e-003 1.037e+007 6.888e+011 1.000e+002 1.675e-003 1.729e-003 
1.802e-003 1.058e+007 6.894e+011 1.000e+002 1.764e-003 1.729e-003 
1.804e-003 1.078e+007 6.902e+011 1.000e+002 1.744e-003 1.729e-003 
1.806e-003 1.099e+007 6.912e+011 1.000e+002 1.570e-003 1.730e-003 
1.808e-003 1.120e+007 6.923e+011 1.000e+002 1.843e-003 1.730e-003 
1.810e-003 1.141e+007 6.933e+011 1.000e+002 1.506e-003 1.730e-003 
1.811e-003 1.161e+007 6.944e+011 1.000e+002 1.285e-003 1.731e-003 
1.813e-003 1.180e+007 6.960e+011 1.000e+002 8.765e-004 1.731e-003 
1.815e-003 1.198e+007 6.977e+011 1.000e+002 1.074e-003 1.732e-003 
1.817e-003 1.215e+007 6.996e+011 1.000e+002 1.269e-003 1.732e-003 
1.818e-003 1.230e+007 7.019e+011 1.000e+002 9.535e-004 1.733e-003 
1.820e-003 1.242e+007 7.044e+011 1.000e+002 7.944e-004 1.734e-003 
1.822e-003 1.214e+007 6.947e+011 1.000e+002 3.340e-003 1.738e-003 
1.824e-003 1.166e+007 6.932e+011 1.000e+002 3.026e-003 1.743e-003 
1.826e-003 1.118e+007 6.990e+011 1.000e+002 7.346e-004 1.748e-003 
1.827e-003 1.086e+007 6.886e+011 1.000e+002 4.835e-003 1.752e-003 
1.829e-003 1.014e+007 6.785e+011 1.000e+002 3.756e-003 1.759e-003 
1.831e-003 9.509e+006 6.581e+011 1.000e+002 4.669e-003 1.765e-003 
1.833e-003 9.123e+006 6.495e+011 1.000e+002 1.255e-003 1.769e-003 
1.835e-003 9.071e+006 6.521e+011 1.000e+002 1.078e-004 1.771e-003 
1.836e-003 9.179e+006 6.538e+011 1.000e+002 6.074e-004 1.773e-003 
1.838e-003 9.164e+006 6.550e+011 1.000e+002 1.136e-003 1.774e-003 
1.840e-003 9.057e+006 6.575e+011 1.000e+002 2.095e-003 1.777e-003 
1.842e-003 8.940e+006 6.610e+011 1.000e+002 1.582e-003 1.780e-003 
1.844e-003 8.748e+006 6.667e+011 1.000e+002 2.309e-003 1.783e-003 
1.845e-003 8.561e+006 6.732e+011 1.000e+002 2.009e-003 1.786e-003 
1.847e-003 8.237e+006 6.652e+011 1.000e+002 5.003e-003 1.790e-003 
1.849e-003 7.690e+006 6.598e+011 1.000e+002 2.819e-003 1.795e-003 
1.851e-003 7.638e+006 6.609e+011 1.000e+002 1.427e-003 1.798e-003 
1.853e-003 7.642e+006 6.618e+011 1.000e+002 3.391e-003 1.799e-003 
1.854e-003 7.633e+006 6.638e+011 1.000e+002 3.242e-003 1.801e-003 
1.856e-003 7.741e+006 6.654e+011 1.000e+002 2.343e-003 1.802e-003 
1.858e-003 7.884e+006 6.668e+011 1.000e+002 2.308e-003 1.803e-003 
1.860e-003 8.037e+006 6.682e+011 1.000e+002 2.393e-003 1.804e-003 
1.861e-003 8.187e+006 6.696e+011 1.000e+002 2.968e-003 1.804e-003 
1.863e-003 8.313e+006 6.700e+011 1.000e+002 2.407e-003 1.805e-003 
1.865e-003 8.488e+006 6.705e+011 1.000e+002 2.002e-003 1.806e-003 
1.867e-003 8.673e+006 6.714e+011 1.000e+002 2.082e-003 1.806e-003 
1.869e-003 8.816e+006 6.720e+011 1.000e+002 2.245e-003 1.807e-003 
1.870e-003 8.937e+006 6.740e+011 1.000e+002 2.508e-003 1.808e-003 
1.872e-003 9.117e+006 6.751e+011 1.000e+002 2.620e-003 1.809e-003 
1.874e-003 9.300e+006 6.764e+011 1.000e+002 2.785e-003 1.809e-003 
1.876e-003 9.485e+006 6.777e+011 1.000e+002 2.917e-003 1.810e-003 
1.878e-003 9.652e+006 6.799e+011 1.000e+002 3.369e-004 1.810e-003 
1.879e-003 9.728e+006 6.800e+011 1.000e+002 3.848e-003 1.812e-003 
1.881e-003 9.834e+006 6.831e+011 1.000e+002 3.765e-003 1.813e-003 
1.883e-003 9.950e+006 6.851e+011 1.000e+002 3.645e-003 1.814e-003 
1.885e-003 9.970e+006 6.894e+011 1.000e+002 3.971e-003 1.815e-003 
1.887e-003 9.866e+006 6.947e+011 1.000e+002 1.979e-003 1.818e-003 
1.888e-003 9.752e+006 7.019e+011 1.000e+002 4.494e-003 1.820e-003 
1.890e-003 9.610e+006 7.068e+011 1.000e+002 5.550e-003 1.823e-003 
1.892e-003 8.765e+006 6.679e+011 1.000e+002 6.202e-003 1.831e-003 
1.894e-003 8.135e+006 6.474e+011 1.000e+002 2.535e-003 1.837e-003 
1.896e-003 7.947e+006 6.492e+011 1.000e+002 2.132e-003 1.840e-003 
1.897e-003 8.009e+006 6.510e+011 1.000e+002 2.086e-003 1.841e-003 
1.899e-003 8.161e+006 6.522e+011 1.000e+002 2.038e-003 1.842e-003 
1.901e-003 8.342e+006 6.533e+011 1.000e+002 2.314e-003 1.843e-003 
1.903e-003 8.535e+006 6.541e+011 1.000e+002 2.032e-003 1.843e-003 
1.904e-003 8.617e+006 6.546e+011 1.000e+002 2.456e-003 1.844e-003 
1.906e-003 8.625e+006 6.561e+011 1.000e+002 2.707e-003 1.846e-003 
1.908e-003 8.650e+006 6.579e+011 1.000e+002 2.392e-003 1.848e-003 
1.910e-003 8.603e+006 6.613e+011 1.000e+002 2.845e-003 1.850e-003 
1.912e-003 8.567e+006 6.653e+011 1.000e+002 2.052e-003 1.852e-003 
1.913e-003 8.574e+006 6.688e+011 1.000e+002 8.470e-004 1.854e-003 
1.915e-003 8.711e+006 6.701e+011 1.000e+002 1.543e-003 1.855e-003 
1.917e-003 8.882e+006 6.709e+011 1.000e+002 1.444e-003 1.855e-003 
1.919e-003 8.904e+006 6.623e+011 1.000e+002 4.569e-003 1.857e-003 
1.921e-003 8.306e+006 6.572e+011 1.000e+002 5.059e-003 1.863e-003 
1.922e-003 7.881e+006 6.605e+011 1.000e+002 1.861e-003 1.867e-003 
1.924e-003 7.903e+006 6.613e+011 1.000e+002 1.715e-003 1.869e-003 
1.926e-003 8.071e+006 6.620e+011 1.000e+002 1.038e-003 1.870e-003 
1.928e-003 8.187e+006 6.624e+011 1.000e+002 3.711e-003 1.871e-003 
1.930e-003 8.005e+006 6.660e+011 1.000e+002 4.201e-003 1.874e-003 
1.931e-003 8.025e+006 6.682e+011 1.000e+002 3.199e-003 1.875e-003 
1.933e-003 8.185e+006 6.689e+011 1.000e+002 2.328e-003 1.876e-003 
1.935e-003 8.375e+006 6.698e+011 1.000e+002 1.529e-003 1.877e-003 
1.937e-003 8.559e+006 6.707e+011 1.000e+002 2.105e-003 1.877e-003 
1.938e-003 8.731e+006 6.720e+011 1.000e+002 1.666e-003 1.878e-003 
1.940e-003 8.922e+006 6.731e+011 1.000e+002 1.873e-003 1.878e-003 
1.942e-003 9.110e+006 6.742e+011 1.000e+002 1.909e-003 1.879e-003 
1.944e-003 9.294e+006 6.755e+011 1.000e+002 1.779e-003 1.879e-003 
1.946e-003 9.474e+006 6.769e+011 1.000e+002 1.918e-003 1.880e-003 
1.947e-003 9.629e+006 6.789e+011 1.000e+002 2.213e-003 1.880e-003 
1.949e-003 9.607e+006 6.697e+011 1.000e+002 3.783e-003 1.882e-003 
1.951e-003 9.520e+006 6.681e+011 1.000e+002 4.871e-003 1.885e-003 
1.953e-003 9.321e+006 6.661e+011 1.000e+002 4.327e-003 1.888e-003 
1.955e-003 9.091e+006 6.636e+011 1.000e+002 3.838e-003 1.891e-003 
1.956e-003 8.769e+006 6.636e+011 1.000e+002 2.945e-003 1.895e-003 
1.958e-003 8.573e+006 6.638e+011 1.000e+002 4.023e-003 1.899e-003 
1.960e-003 8.386e+006 6.646e+011 1.000e+002 3.754e-003 1.902e-003 
1.962e-003 8.223e+006 6.660e+011 1.000e+002 4.861e-003 1.905e-003 
1.964e-003 8.080e+006 6.646e+011 1.000e+002 2.244e-003 1.907e-003 
1.965e-003 8.123e+006 6.654e+011 1.000e+002 1.330e-003 1.909e-003 
1.967e-003 8.219e+006 6.670e+011 1.000e+002 1.730e-003 1.910e-003 
1.969e-003 8.337e+006 6.687e+011 1.000e+002 2.073e-003 1.911e-003 
1.971e-003 8.464e+006 6.705e+011 1.000e+002 1.425e-003 1.912e-003 
1.973e-003 8.599e+006 6.723e+011 1.000e+002 1.148e-003 1.913e-003 
1.974e-003 8.761e+006 6.729e+011 1.000e+002 1.239e-003 1.913e-003 
1.976e-003 8.948e+006 6.733e+011 1.000e+002 1.054e-003 1.914e-003 
1.978e-003 9.124e+006 6.743e+011 1.000e+002 1.058e-003 1.914e-003 
1.980e-003 9.306e+006 6.755e+011 1.000e+002 9.398e-004 1.915e-003 
1.981e-003 9.486e+006 6.769e+011 1.000e+002 1.027e-003 1.915e-003 
1.983e-003 9.650e+006 6.793e+011 1.000e+002 5.353e-004 1.916e-003 
1.985e-003 9.793e+006 6.822e+011 1.000e+002 9.362e-003 1.917e-003 
1.987e-003 9.887e+006 6.866e+011 1.000e+002 2.767e-003 1.918e-003 
1.989e-003 9.857e+006 6.905e+011 1.000e+002 6.180e-003 1.920e-003 
1.990e-003 9.771e+006 6.958e+011 1.000e+002 1.018e-002 1.922e-003 
1.992e-003 9.713e+006 7.016e+011 1.000e+002 4.686e-003 1.925e-003 
1.994e-003 9.559e+006 7.083e+011 1.000e+002 8.352e-003 1.928e-003 
1.996e-003 8.832e+006 6.681e+011 1.000e+002 6.970e-003 1.934e-003 
1.998e-003 8.055e+006 6.518e+011 1.000e+002 1.486e-003 1.941e-003 
1.999e-003 7.865e+006 6.492e+011 1.000e+002 2.896e-003 1.945e-003 
2.001e-003 7.831e+006 6.505e+011 1.000e+002 2.802e-003 1.947e-003 
2.003e-003 7.954e+006 6.518e+011 1.000e+002 2.033e-003 1.948e-003 
2.005e-003 8.047e+006 6.522e+011 1.000e+002 2.538e-003 1.949e-003 
2.007e-003 8.079e+006 6.534e+011 1.000e+002 2.270e-003 1.950e-003 
2.008e-003 8.105e+006 6.554e+011 1.000e+002 2.475e-003 1.952e-003 
2.010e-003 8.136e+006 6.571e+011 1.000e+002 2.219e-003 1.953e-003 
2.012e-003 8.106e+006 6.605e+011 1.000e+002 2.717e-003 1.955e-003 
2.014e-003 8.099e+006 6.641e+011 1.000e+002 3.022e-003 1.957e-003 
2.016e-003 8.123e+006 6.674e+011 1.000e+002 2.966e-003 1.959e-003 
2.017e-003 8.276e+006 6.683e+011 1.000e+002 1.479e-003 1.960e-003 
2.019e-003 8.443e+006 6.693e+011 1.000e+002 1.000e-003 1.960e-003 
2.021e-003 8.627e+006 6.702e+011 1.000e+002 1.035e-003 1.961e-003 
2.023e-003 8.820e+006 6.711e+011 1.000e+002 1.484e-003 1.961e-003 
2.024e-003 8.655e+006 6.602e+011 1.000e+002 5.127e-003 1.964e-003 
2.026e-003 8.003e+006 6.571e+011 1.000e+002 6.585e-003 1.970e-003 
2.028e-003 7.772e+006 6.605e+011 1.000e+002 2.675e-003 1.974e-003 
2.030e-003 7.863e+006 6.618e+011 1.000e+002 1.775e-003 1.975e-003 
2.032e-003 8.036e+006 6.624e+011 1.000e+002 1.968e-003 1.976e-003 
2.033e-003 8.228e+006 6.631e+011 1.000e+002 2.458e-003 1.976e-003 
2.035e-003 8.440e+006 6.638e+011 1.000e+002 2.400e-003 1.976e-003 
2.037e-003 8.373e+006 6.650e+011 1.000e+002 3.309e-003 1.979e-003 
2.039e-003 8.271e+006 6.683e+011 1.000e+002 3.543e-003 1.981e-003 
2.041e-003 8.414e+006 6.695e+011 1.000e+002 1.235e-003 1.982e-003 
2.042e-003 8.598e+006 6.703e+011 1.000e+002 1.820e-003 1.982e-003 
2.044e-003 8.795e+006 6.710e+011 1.000e+002 2.267e-003 1.983e-003 
2.046e-003 8.952e+006 6.723e+011 1.000e+002 2.402e-003 1.984e-003 
2.048e-003 9.137e+006 6.735e+011 1.000e+002 2.402e-003 1.984e-003 
2.050e-003 9.324e+006 6.746e+011 1.000e+002 2.303e-003 1.985e-003 
2.051e-003 9.510e+006 6.759e+011 1.000e+002 2.302e-003 1.985e-003 
2.053e-003 9.690e+006 6.775e+011 1.000e+002 2.287e-003 1.986e-003 
2.055e-003 9.859e+006 6.792e+011 1.000e+002 2.598e-003 1.986e-003 
2.057e-003 9.993e+006 6.826e+011 1.000e+002 6.970e-003 1.987e-003 
2.059e-003 1.002e+007 6.816e+011 1.000e+002 4.521e-003 1.989e-003 
2.060e-003 1.001e+007 6.857e+011 1.000e+002 4.252e-003 1.991e-003 
2.062e-003 1.005e+007 6.897e+011 1.000e+002 3.106e-003 1.992e-003 
2.064e-003 1.012e+007 6.936e+011 1.000e+002 3.149e-003 1.993e-003 
2.066e-003 1.007e+007 6.990e+011 1.000e+002 3.164e-003 1.996e-003 
2.067e-003 1.004e+007 7.027e+011 1.000e+002 4.388e-003 1.998e-003 
2.069e-003 9.882e+006 6.764e+011 1.000e+002 6.193e-003 2.000e-003 
2.071e-003 9.378e+006 6.736e+011 1.000e+002 6.202e-003 2.006e-003 
2.073e-003 8.783e+006 6.601e+011 1.000e+002 2.059e-003 2.012e-003 
2.075e-003 8.220e+006 6.513e+011 1.000e+002 4.238e-003 2.017e-003 
2.076e-003 7.652e+006 6.527e+011 1.000e+002 5.744e-003 2.023e-003 
2.078e-003 7.423e+006 6.588e+011 1.000e+002 4.848e-003 2.026e-003 
2.080e-003 7.472e+006 6.615e+011 1.000e+002 3.174e-003 2.028e-003 
2.082e-003 7.618e+006 6.630e+011 1.000e+002 2.786e-003 2.029e-003 
2.084e-003 7.780e+006 6.642e+011 1.000e+002 1.849e-003 2.029e-003 
2.085e-003 7.958e+006 6.652e+011 1.000e+002 2.447e-003 2.030e-003 
2.087e-003 8.149e+006 6.663e+011 1.000e+002 2.038e-003 2.030e-003 
2.089e-003 8.340e+006 6.672e+011 1.000e+002 1.627e-003 2.031e-003 
2.091e-003 8.535e+006 6.683e+011 1.000e+002 1.845e-003 2.031e-003 
2.093e-003 8.241e+006 6.564e+011 1.000e+002 6.052e-003 2.035e-003 
2.094e-003 7.668e+006 6.552e+011 1.000e+002 6.356e-003 2.041e-003 
2.096e-003 7.544e+006 6.580e+011 1.000e+002 2.581e-003 2.044e-003 
2.098e-003 7.646e+006 6.593e+011 1.000e+002 2.326e-003 2.045e-003 
2.100e-003 7.841e+006 6.593e+011 1.000e+002 2.609e-003 2.045e-003 
2.102e-003 8.042e+006 6.598e+011 1.000e+002 2.636e-003 2.045e-003 
2.103e-003 8.255e+006 6.604e+011 1.000e+002 2.586e-003 2.046e-003 
2.105e-003 8.467e+006 6.611e+011 1.000e+002 3.009e-003 2.046e-003 
2.107e-003 8.676e+006 6.619e+011 1.000e+002 3.005e-003 2.046e-003 
2.109e-003 8.888e+006 6.628e+011 1.000e+002 1.692e-003 2.047e-003 
2.110e-003 9.099e+006 6.637e+011 1.000e+002 1.846e-003 2.047e-003 
2.112e-003 9.310e+006 6.647e+011 1.000e+002 1.897e-003 2.047e-003 
2.114e-003 9.519e+006 6.656e+011 1.000e+002 1.701e-003 2.048e-003 
2.116e-003 9.725e+006 6.667e+011 1.000e+002 1.438e-003 2.048e-003 
2.118e-003 9.932e+006 6.679e+011 1.000e+002 1.122e-003 2.048e-003 
2.119e-003 1.013e+007 6.691e+011 1.000e+002 1.193e-003 2.049e-003 
2.121e-003 1.025e+007 6.693e+011 1.000e+002 4.037e-003 2.050e-003 
2.123e-003 1.006e+007 6.723e+011 1.000e+002 2.774e-003 2.053e-003 
2.125e-003 1.011e+007 6.751e+011 1.000e+002 1.681e-003 2.054e-003 
2.127e-003 1.024e+007 6.776e+011 1.000e+002 3.331e-004 2.055e-003 
2.128e-003 1.039e+007 6.796e+011 1.000e+002 3.330e-003 2.056e-003 
2.130e-003 1.057e+007 6.815e+011 1.000e+002 1.754e-003 2.057e-003 
2.132e-003 1.076e+007 6.833e+011 1.000e+002 3.199e-003 2.057e-003 
2.134e-003 1.095e+007 6.846e+011 1.000e+002 7.849e-003 2.058e-003 
2.136e-003 1.108e+007 6.863e+011 1.000e+002 7.492e-003 2.058e-003 
2.137e-003 1.117e+007 6.850e+011 1.000e+002 3.875e-003 2.060e-003 
2.139e-003 1.119e+007 6.875e+011 1.000e+002 4.309e-003 2.061e-003 
2.141e-003 1.110e+007 6.931e+011 1.000e+002 5.130e-003 2.064e-003 
2.143e-003 1.083e+007 6.861e+011 1.000e+002 7.185e-003 2.067e-003 
2.145e-003 9.567e+006 6.778e+011 1.000e+002 9.790e-003 2.078e-003 
2.146e-003 9.097e+006 6.818e+011 1.000e+002 2.274e-003 2.083e-003 
2.148e-003 9.146e+006 6.850e+011 1.000e+002 7.677e-004 2.084e-003 
2.150e-003 9.054e+006 6.767e+011 1.000e+002 2.239e-003 2.087e-003 
2.152e-003 8.881e+006 6.813e+011 1.000e+002 9.673e-005 2.090e-003 
2.153e-003 8.690e+006 6.629e+011 1.000e+002 3.029e-003 2.093e-003 
2.155e-003 8.492e+006 6.685e+011 1.000e+002 4.163e-003 2.096e-003 
2.157e-003 8.353e+006 6.707e+011 1.000e+002 4.186e-003 2.099e-003 
2.159e-003 8.406e+006 6.689e+011 1.000e+002 1.965e-003 2.100e-003 
2.161e-003 8.446e+006 6.699e+011 1.000e+002 2.798e-003 2.102e-003 
2.162e-003 8.400e+006 6.720e+011 1.000e+002 2.930e-003 2.104e-003 
2.164e-003 8.297e+006 6.754e+011 1.000e+002 2.506e-003 2.106e-003 
2.166e-003 8.373e+006 6.781e+011 1.000e+002 1.714e-003 2.108e-003 
2.168e-003 8.410e+006 6.812e+011 1.000e+002 1.247e-003 2.109e-003 
2.170e-003 8.522e+006 6.839e+011 1.000e+002 1.166e-003 2.110e-003 
2.171e-003 8.669e+006 6.864e+011 1.000e+002 1.234e-003 2.111e-003 
2.173e-003 8.303e+006 6.661e+011 1.000e+002 4.232e-003 2.115e-003 
2.175e-003 8.061e+006 6.643e+011 1.000e+002 2.413e-003 2.119e-003 
2.177e-003 8.052e+006 6.651e+011 1.000e+002 1.707e-003 2.121e-003 
2.179e-003 8.113e+006 6.668e+011 1.000e+002 1.321e-003 2.122e-003 
2.180e-003 8.212e+006 6.684e+011 1.000e+002 1.099e-003 2.123e-003 
2.182e-003 8.336e+006 6.699e+011 1.000e+002 6.737e-004 2.124e-003 
2.184e-003 8.468e+006 6.714e+011 1.000e+002 1.051e-003 2.125e-003 
2.186e-003 8.616e+006 6.727e+011 1.000e+002 1.093e-003 2.126e-003 
2.188e-003 8.806e+006 6.735e+011 1.000e+002 6.874e-004 2.126e-003 
2.189e-003 8.986e+006 6.736e+011 1.000e+002 7.618e-004 2.127e-003 
2.191e-003 9.153e+006 6.739e+011 1.000e+002 7.749e-004 2.127e-003 
2.193e-003 9.304e+006 6.756e+011 1.000e+002 7.541e-004 2.128e-003 
2.195e-003 9.479e+006 6.771e+011 1.000e+002 1.120e-003 2.129e-003 
2.196e-003 9.643e+006 6.794e+011 1.000e+002 1.419e-003 2.129e-003 
2.198e-003 9.791e+006 6.823e+011 1.000e+002 1.777e-003 2.130e-003 
2.200e-003 9.937e+006 6.851e+011 1.000e+002 1.463e-003 2.131e-003 
2.202e-003 1.004e+007 6.877e+011 1.000e+002 2.285e-003 2.132e-003 
2.204e-003 9.960e+006 6.909e+011 1.000e+002 3.201e-003 2.134e-003 
2.205e-003 9.877e+006 6.968e+011 1.000e+002 3.785e-003 2.137e-003 
2.207e-003 9.390e+006 6.806e+011 1.000e+002 4.271e-003 2.142e-003 
2.209e-003 8.527e+006 6.622e+011 1.000e+002 5.366e-003 2.150e-003 
2.211e-003 8.030e+006 6.519e+011 1.000e+002 1.936e-003 2.155e-003 
2.213e-003 7.847e+006 6.512e+011 1.000e+002 3.511e-003 2.158e-003 
2.214e-003 7.653e+006 6.531e+011 1.000e+002 1.851e-003 2.161e-003 
2.216e-003 7.333e+006 6.530e+011 1.000e+002 2.856e-003 2.165e-003 
2.218e-003 6.947e+006 6.527e+011 1.000e+002 3.589e-003 2.169e-003 
2.220e-003 6.469e+006 6.535e+011 1.000e+002 4.811e-003 2.174e-003 
2.222e-003 6.005e+006 6.571e+011 1.000e+002 2.497e-003 2.179e-003 
2.223e-003 5.792e+006 6.574e+011 1.000e+002 1.272e-003 2.183e-003 
2.225e-003 5.920e+006 6.577e+011 1.000e+002 9.226e-004 2.184e-003 
2.227e-003 6.112e+006 6.581e+011 1.000e+002 4.658e-004 2.184e-003 
2.229e-003 6.317e+006 6.586e+011 1.000e+002 1.349e-003 2.184e-003 
2.231e-003 6.527e+006 6.591e+011 1.000e+002 1.583e-003 2.185e-003 
2.232e-003 6.739e+006 6.597e+011 1.000e+002 1.476e-003 2.185e-003 
2.234e-003 6.950e+006 6.602e+011 1.000e+002 2.047e-003 2.185e-003 
2.236e-003 7.162e+006 6.610e+011 1.000e+002 2.123e-003 2.186e-003 
2.238e-003 7.373e+006 6.617e+011 1.000e+002 2.184e-003 2.186e-003 
2.239e-003 7.557e+006 6.622e+011 1.000e+002 2.270e-003 2.187e-003 
2.241e-003 7.750e+006 6.631e+011 1.000e+002 2.412e-003 2.187e-003 
2.243e-003 7.962e+006 6.638e+011 1.000e+002 2.997e-003 2.187e-003 
2.245e-003 8.175e+006 6.643e+011 1.000e+002 3.520e-003 2.188e-003 
2.247e-003 8.387e+006 6.650e+011 1.000e+002 4.054e-003 2.188e-003 
2.248e-003 8.273e+006 6.667e+011 1.000e+002 4.332e-003 2.191e-003 
2.250e-003 8.199e+006 6.700e+011 1.000e+002 2.923e-003 2.193e-003 
2.252e-003 8.340e+006 6.707e+011 1.000e+002 1.875e-003 2.194e-003 
2.254e-003 8.520e+006 6.704e+011 1.000e+002 2.654e-003 2.194e-003 
2.256e-003 8.672e+006 6.716e+011 1.000e+002 1.139e-003 2.195e-003 
2.257e-003 8.859e+006 6.726e+011 1.000e+002 1.286e-003 2.196e-003 
2.259e-003 9.049e+006 6.737e+011 1.000e+002 1.320e-003 2.196e-003 
2.261e-003 9.239e+006 6.749e+011 1.000e+002 1.286e-003 2.197e-003 
2.263e-003 9.418e+006 6.765e+011 1.000e+002 3.716e-003 2.197e-003 
2.265e-003 9.585e+006 6.783e+011 1.000e+002 5.184e-003 2.198e-003 
2.266e-003 9.708e+006 6.814e+011 1.000e+002 8.470e-003 2.199e-003 
2.268e-003 9.606e+006 6.688e+011 1.000e+002 3.964e-003 2.201e-003 
2.270e-003 9.476e+006 6.679e+011 1.000e+002 3.385e-003 2.204e-003 
