# Supplementary material for: Strain rate dependency of dislocation plasticity
Source: Nat Commun. 2021 Mar 23;12:1845. doi: 10.1038/s41467-021-21939-1 (PMC7988163; doi:10.1038/s41467-021-21939-1)
Supplement: Supplementary file 3 — Supplementary Data 1 [file 41467_2021_21939_MOESM3_ESM.zip › Supplementary Data 1/DDDSimulationSet1/StrainRate=1e3s-1/InitialDislocationDensity=1.1e11m-2.dat]

#strain(1), stress(Pa), dislocation density(m-2), strain rate(s-1), mean dislocation velocity(km/s), plastic strain(1)
2.489e-006 3.584e+005 1.043e+011 1.000e+003 1.916e-003 7.690e-009 
4.980e-006 7.134e+005 1.043e+011 1.000e+003 3.112e-003 4.370e-008 
7.472e-006 1.065e+006 1.043e+011 1.000e+003 3.743e-003 1.062e-007 
9.963e-006 1.412e+006 1.043e+011 1.000e+003 4.738e-003 1.969e-007 
1.245e-005 1.756e+006 1.043e+011 1.000e+003 5.435e-003 3.041e-007 
1.495e-005 2.099e+006 1.043e+011 1.000e+003 5.870e-003 4.280e-007 
1.744e-005 2.438e+006 1.043e+011 1.000e+003 6.822e-003 5.703e-007 
1.993e-005 2.776e+006 1.043e+011 1.000e+003 7.218e-003 7.278e-007 
2.242e-005 3.112e+006 1.043e+011 1.000e+003 7.353e-003 8.938e-007 
2.491e-005 3.447e+006 1.043e+011 1.000e+003 7.786e-003 1.066e-006 
2.740e-005 3.781e+006 1.043e+011 1.000e+003 8.488e-003 1.249e-006 
2.989e-005 4.112e+006 1.043e+011 1.000e+003 8.984e-003 1.450e-006 
3.239e-005 4.441e+006 1.043e+011 1.000e+003 9.671e-003 1.667e-006 
3.572e-005 4.876e+006 1.044e+011 1.000e+003 1.028e-002 1.973e-006 
3.854e-005 5.246e+006 1.045e+011 1.000e+003 1.014e-002 2.255e-006 
4.070e-005 5.525e+006 1.046e+011 1.000e+003 1.029e-002 2.483e-006 
4.286e-005 5.803e+006 1.047e+011 1.000e+003 1.041e-002 2.722e-006 
4.502e-005 6.079e+006 1.048e+011 1.000e+003 1.078e-002 2.971e-006 
4.718e-005 6.354e+006 1.049e+011 1.000e+003 1.051e-002 3.230e-006 
4.934e-005 6.625e+006 1.049e+011 1.000e+003 1.197e-002 3.516e-006 
5.150e-005 6.894e+006 1.050e+011 1.000e+003 1.208e-002 3.814e-006 
5.366e-005 7.161e+006 1.050e+011 1.000e+003 1.269e-002 4.124e-006 
5.582e-005 7.427e+006 1.051e+011 1.000e+003 1.318e-002 4.446e-006 
5.798e-005 7.690e+006 1.052e+011 1.000e+003 1.317e-002 4.781e-006 
6.013e-005 7.952e+006 1.052e+011 1.000e+003 1.381e-002 5.134e-006 
6.229e-005 8.212e+006 1.054e+011 1.000e+003 1.377e-002 5.497e-006 
6.445e-005 8.473e+006 1.057e+011 1.000e+003 1.226e-002 5.845e-006 
6.661e-005 8.734e+006 1.058e+011 1.000e+003 9.997e-003 6.201e-006 
6.877e-005 8.992e+006 1.060e+011 1.000e+003 1.119e-002 6.578e-006 
7.093e-005 9.248e+006 1.059e+011 1.000e+003 1.027e-002 6.967e-006 
7.309e-005 9.504e+006 1.061e+011 1.000e+003 9.545e-003 7.355e-006 
7.525e-005 9.759e+006 1.063e+011 1.000e+003 9.189e-003 7.752e-006 
7.741e-005 1.001e+007 1.066e+011 1.000e+003 8.004e-003 8.159e-006 
7.957e-005 1.026e+007 1.068e+011 1.000e+003 8.623e-003 8.575e-006 
8.173e-005 1.052e+007 1.071e+011 1.000e+003 8.302e-003 9.000e-006 
8.389e-005 1.076e+007 1.074e+011 1.000e+003 8.011e-003 9.435e-006 
8.605e-005 1.101e+007 1.078e+011 1.000e+003 8.940e-003 9.890e-006 
8.821e-005 1.126e+007 1.081e+011 1.000e+003 7.723e-003 1.036e-005 
9.037e-005 1.150e+007 1.085e+011 1.000e+003 7.694e-003 1.083e-005 
9.253e-005 1.174e+007 1.089e+011 1.000e+003 6.896e-003 1.131e-005 
9.469e-005 1.198e+007 1.092e+011 1.000e+003 8.272e-003 1.181e-005 
9.685e-005 1.222e+007 1.095e+011 1.000e+003 8.684e-003 1.233e-005 
9.901e-005 1.245e+007 1.099e+011 1.000e+003 1.089e-002 1.287e-005 
1.012e-004 1.268e+007 1.105e+011 1.000e+003 1.064e-002 1.343e-005 
1.033e-004 1.291e+007 1.108e+011 1.000e+003 1.201e-002 1.404e-005 
1.055e-004 1.313e+007 1.112e+011 1.000e+003 1.148e-002 1.464e-005 
1.076e-004 1.336e+007 1.118e+011 1.000e+003 1.113e-002 1.525e-005 
1.098e-004 1.358e+007 1.123e+011 1.000e+003 1.124e-002 1.587e-005 
1.120e-004 1.380e+007 1.128e+011 1.000e+003 1.279e-002 1.650e-005 
1.141e-004 1.402e+007 1.133e+011 1.000e+003 1.572e-002 1.717e-005 
1.163e-004 1.423e+007 1.139e+011 1.000e+003 1.779e-002 1.785e-005 
1.184e-004 1.444e+007 1.143e+011 1.000e+003 2.383e-002 1.856e-005 
1.206e-004 1.465e+007 1.146e+011 1.000e+003 2.812e-002 1.930e-005 
1.228e-004 1.485e+007 1.151e+011 1.000e+003 3.021e-002 2.008e-005 
1.249e-004 1.504e+007 1.154e+011 1.000e+003 3.056e-002 2.087e-005 
1.271e-004 1.523e+007 1.156e+011 1.000e+003 3.710e-002 2.171e-005 
1.292e-004 1.542e+007 1.158e+011 1.000e+003 3.810e-002 2.261e-005 
1.314e-004 1.560e+007 1.164e+011 1.000e+003 3.927e-002 2.352e-005 
1.336e-004 1.578e+007 1.166e+011 1.000e+003 3.801e-002 2.444e-005 
1.357e-004 1.596e+007 1.170e+011 1.000e+003 3.672e-002 2.532e-005 
1.379e-004 1.615e+007 1.179e+011 1.000e+003 3.393e-002 2.619e-005 
1.400e-004 1.634e+007 1.190e+011 1.000e+003 3.224e-002 2.704e-005 
1.422e-004 1.653e+007 1.203e+011 1.000e+003 3.315e-002 2.788e-005 
1.444e-004 1.672e+007 1.214e+011 1.000e+003 3.671e-002 2.875e-005 
1.465e-004 1.689e+007 1.221e+011 1.000e+003 3.719e-002 2.968e-005 
1.487e-004 1.706e+007 1.234e+011 1.000e+003 3.773e-002 3.067e-005 
1.508e-004 1.722e+007 1.237e+011 1.000e+003 3.931e-002 3.170e-005 
1.530e-004 1.738e+007 1.248e+011 1.000e+003 3.890e-002 3.277e-005 
1.552e-004 1.753e+007 1.224e+011 1.000e+003 4.493e-002 3.394e-005 
1.573e-004 1.767e+007 1.227e+011 1.000e+003 4.643e-002 3.513e-005 
1.595e-004 1.780e+007 1.229e+011 1.000e+003 4.549e-002 3.636e-005 
1.616e-004 1.794e+007 1.236e+011 1.000e+003 4.677e-002 3.757e-005 
1.638e-004 1.807e+007 1.241e+011 1.000e+003 4.595e-002 3.883e-005 
1.660e-004 1.819e+007 1.249e+011 1.000e+003 4.677e-002 4.013e-005 
1.681e-004 1.831e+007 1.261e+011 1.000e+003 4.716e-002 4.148e-005 
1.703e-004 1.842e+007 1.255e+011 1.000e+003 4.572e-002 4.286e-005 
1.724e-004 1.853e+007 1.259e+011 1.000e+003 4.450e-002 4.427e-005 
1.746e-004 1.863e+007 1.261e+011 1.000e+003 4.680e-002 4.575e-005 
1.768e-004 1.872e+007 1.266e+011 1.000e+003 4.609e-002 4.730e-005 
1.789e-004 1.880e+007 1.271e+011 1.000e+003 4.616e-002 4.886e-005 
1.811e-004 1.889e+007 1.279e+011 1.000e+003 4.634e-002 5.045e-005 
1.832e-004 1.897e+007 1.287e+011 1.000e+003 5.276e-002 5.204e-005 
1.854e-004 1.904e+007 1.276e+011 1.000e+003 5.480e-002 5.369e-005 
1.875e-004 1.910e+007 1.268e+011 1.000e+003 6.290e-002 5.544e-005 
1.897e-004 1.916e+007 1.264e+011 1.000e+003 6.829e-002 5.720e-005 
1.919e-004 1.921e+007 1.255e+011 1.000e+003 7.340e-002 5.901e-005 
1.940e-004 1.926e+007 1.252e+011 1.000e+003 1.200e-001 6.080e-005 
1.962e-004 1.933e+007 1.257e+011 1.000e+003 1.285e-001 6.252e-005 
1.983e-004 1.939e+007 1.263e+011 1.000e+003 1.375e-001 6.422e-005 
2.005e-004 1.946e+007 1.196e+011 1.000e+003 5.994e-002 6.594e-005 
2.027e-004 1.952e+007 1.197e+011 1.000e+003 5.989e-002 6.768e-005 
2.048e-004 1.958e+007 1.201e+011 1.000e+003 5.329e-002 6.942e-005 
2.070e-004 1.965e+007 1.199e+011 1.000e+003 6.097e-002 7.107e-005 
2.091e-004 1.973e+007 1.205e+011 1.000e+003 6.048e-002 7.269e-005 
2.113e-004 1.981e+007 1.213e+011 1.000e+003 5.907e-002 7.428e-005 
2.135e-004 1.989e+007 1.222e+011 1.000e+003 6.305e-002 7.589e-005 
2.156e-004 1.997e+007 1.235e+011 1.000e+003 6.215e-002 7.748e-005 
2.178e-004 2.004e+007 1.233e+011 1.000e+003 6.947e-002 7.916e-005 
2.199e-004 2.011e+007 1.242e+011 1.000e+003 7.643e-002 8.088e-005 
2.221e-004 2.016e+007 1.255e+011 1.000e+003 8.197e-002 8.265e-005 
2.243e-004 2.021e+007 1.253e+011 1.000e+003 8.262e-002 8.451e-005 
2.264e-004 2.026e+007 1.263e+011 1.000e+003 7.705e-002 8.630e-005 
2.286e-004 2.031e+007 1.277e+011 1.000e+003 7.755e-002 8.808e-005 
2.307e-004 2.036e+007 1.273e+011 1.000e+003 7.856e-002 8.993e-005 
2.329e-004 2.040e+007 1.270e+011 1.000e+003 7.967e-002 9.179e-005 
2.351e-004 2.044e+007 1.267e+011 1.000e+003 7.821e-002 9.368e-005 
2.372e-004 2.048e+007 1.268e+011 1.000e+003 7.941e-002 9.554e-005 
2.394e-004 2.053e+007 1.264e+011 1.000e+003 7.876e-002 9.739e-005 
2.415e-004 2.057e+007 1.254e+011 1.000e+003 7.707e-002 9.929e-005 
2.437e-004 2.061e+007 1.257e+011 1.000e+003 7.423e-002 1.012e-004 
2.459e-004 2.064e+007 1.263e+011 1.000e+003 7.228e-002 1.031e-004 
2.480e-004 2.067e+007 1.262e+011 1.000e+003 7.381e-002 1.050e-004 
2.502e-004 2.069e+007 1.266e+011 1.000e+003 7.457e-002 1.071e-004 
2.523e-004 2.072e+007 1.224e+011 1.000e+003 7.359e-002 1.091e-004 
2.545e-004 2.074e+007 1.201e+011 1.000e+003 7.516e-002 1.110e-004 
2.567e-004 2.077e+007 1.193e+011 1.000e+003 7.776e-002 1.130e-004 
2.588e-004 2.080e+007 1.189e+011 1.000e+003 7.850e-002 1.149e-004 
2.610e-004 2.084e+007 1.189e+011 1.000e+003 7.897e-002 1.169e-004 
2.631e-004 2.088e+007 1.191e+011 1.000e+003 7.704e-002 1.187e-004 
2.653e-004 2.093e+007 1.195e+011 1.000e+003 7.717e-002 1.206e-004 
2.675e-004 2.097e+007 1.184e+011 1.000e+003 7.808e-002 1.224e-004 
2.696e-004 2.101e+007 1.174e+011 1.000e+003 7.452e-002 1.243e-004 
2.718e-004 2.104e+007 1.168e+011 1.000e+003 7.417e-002 1.262e-004 
2.739e-004 2.107e+007 1.151e+011 1.000e+003 7.586e-002 1.282e-004 
2.761e-004 2.111e+007 1.134e+011 1.000e+003 7.196e-002 1.301e-004 
2.783e-004 2.116e+007 1.130e+011 1.000e+003 7.253e-002 1.319e-004 
2.804e-004 2.121e+007 1.130e+011 1.000e+003 7.413e-002 1.337e-004 
2.826e-004 2.125e+007 1.128e+011 1.000e+003 7.864e-002 1.356e-004 
2.847e-004 2.128e+007 1.130e+011 1.000e+003 7.832e-002 1.375e-004 
2.869e-004 2.132e+007 1.133e+011 1.000e+003 7.539e-002 1.394e-004 
2.890e-004 2.137e+007 1.140e+011 1.000e+003 7.149e-002 1.413e-004 
2.912e-004 2.143e+007 1.146e+011 1.000e+003 7.112e-002 1.430e-004 
2.934e-004 2.149e+007 1.142e+011 1.000e+003 7.324e-002 1.448e-004 
2.955e-004 2.154e+007 1.150e+011 1.000e+003 7.177e-002 1.465e-004 
2.977e-004 2.160e+007 1.158e+011 1.000e+003 7.781e-002 1.483e-004 
2.998e-004 2.166e+007 1.158e+011 1.000e+003 1.004e-001 1.500e-004 
3.020e-004 2.171e+007 1.156e+011 1.000e+003 1.150e-001 1.518e-004 
3.042e-004 2.176e+007 1.161e+011 1.000e+003 1.253e-001 1.536e-004 
3.063e-004 2.181e+007 1.165e+011 1.000e+003 1.275e-001 1.555e-004 
3.085e-004 2.186e+007 1.170e+011 1.000e+003 1.248e-001 1.573e-004 
3.106e-004 2.190e+007 1.155e+011 1.000e+003 1.320e-001 1.592e-004 
3.128e-004 2.194e+007 1.135e+011 1.000e+003 1.267e-001 1.610e-004 
3.150e-004 2.199e+007 1.128e+011 1.000e+003 1.237e-001 1.629e-004 
3.171e-004 2.204e+007 1.126e+011 1.000e+003 1.222e-001 1.647e-004 
3.193e-004 2.209e+007 1.127e+011 1.000e+003 1.189e-001 1.665e-004 
3.214e-004 2.214e+007 1.129e+011 1.000e+003 1.224e-001 1.683e-004 
3.236e-004 2.220e+007 1.122e+011 1.000e+003 1.281e-001 1.700e-004 
3.258e-004 2.226e+007 1.118e+011 1.000e+003 1.251e-001 1.718e-004 
3.279e-004 2.232e+007 1.119e+011 1.000e+003 1.264e-001 1.735e-004 
3.301e-004 2.238e+007 1.124e+011 1.000e+003 1.288e-001 1.753e-004 
3.322e-004 2.243e+007 1.128e+011 1.000e+003 1.301e-001 1.771e-004 
3.344e-004 2.248e+007 1.126e+011 1.000e+003 1.270e-001 1.789e-004 
3.366e-004 2.252e+007 1.128e+011 1.000e+003 1.220e-001 1.808e-004 
3.387e-004 2.255e+007 1.129e+011 1.000e+003 1.204e-001 1.828e-004 
3.409e-004 2.259e+007 1.133e+011 1.000e+003 1.207e-001 1.846e-004 
3.430e-004 2.263e+007 1.132e+011 1.000e+003 1.225e-001 1.865e-004 
3.452e-004 2.266e+007 1.137e+011 1.000e+003 1.175e-001 1.885e-004 
3.474e-004 2.270e+007 1.143e+011 1.000e+003 1.138e-001 1.903e-004 
3.495e-004 2.273e+007 1.144e+011 1.000e+003 1.155e-001 1.923e-004 
3.517e-004 2.276e+007 1.152e+011 1.000e+003 1.128e-001 1.943e-004 
3.538e-004 2.281e+007 1.162e+011 1.000e+003 1.133e-001 1.961e-004 
3.560e-004 2.285e+007 1.171e+011 1.000e+003 1.195e-001 1.979e-004 
3.582e-004 2.290e+007 1.167e+011 1.000e+003 1.158e-001 1.997e-004 
3.603e-004 2.298e+007 1.172e+011 1.000e+003 1.121e-001 2.014e-004 
3.625e-004 2.304e+007 1.184e+011 1.000e+003 1.097e-001 2.031e-004 
3.646e-004 2.310e+007 1.193e+011 1.000e+003 1.064e-001 2.049e-004 
3.668e-004 2.315e+007 1.205e+011 1.000e+003 1.038e-001 2.067e-004 
3.690e-004 2.318e+007 1.204e+011 1.000e+003 1.037e-001 2.086e-004 
3.711e-004 2.320e+007 1.213e+011 1.000e+003 1.024e-001 2.106e-004 
3.733e-004 2.322e+007 1.226e+011 1.000e+003 9.837e-002 2.127e-004 
3.754e-004 2.322e+007 1.232e+011 1.000e+003 9.625e-002 2.148e-004 
3.776e-004 2.323e+007 1.242e+011 1.000e+003 9.047e-002 2.170e-004 
3.798e-004 2.322e+007 1.244e+011 1.000e+003 8.995e-002 2.191e-004 
3.819e-004 2.321e+007 1.209e+011 1.000e+003 9.099e-002 2.214e-004 
3.841e-004 2.320e+007 1.198e+011 1.000e+003 9.238e-002 2.236e-004 
3.862e-004 2.320e+007 1.201e+011 1.000e+003 9.040e-002 2.258e-004 
3.884e-004 2.319e+007 1.205e+011 1.000e+003 8.719e-002 2.280e-004 
3.906e-004 2.319e+007 1.208e+011 1.000e+003 7.972e-002 2.301e-004 
3.927e-004 2.320e+007 1.213e+011 1.000e+003 7.644e-002 2.322e-004 
3.949e-004 2.320e+007 1.205e+011 1.000e+003 8.094e-002 2.344e-004 
3.970e-004 2.320e+007 1.211e+011 1.000e+003 8.130e-002 2.366e-004 
3.992e-004 2.319e+007 1.221e+011 1.000e+003 8.117e-002 2.388e-004 
4.013e-004 2.317e+007 1.229e+011 1.000e+003 8.247e-002 2.411e-004 
4.035e-004 2.315e+007 1.241e+011 1.000e+003 8.244e-002 2.434e-004 
4.057e-004 2.312e+007 1.251e+011 1.000e+003 8.187e-002 2.458e-004 
4.078e-004 2.309e+007 1.258e+011 1.000e+003 8.154e-002 2.481e-004 
4.100e-004 2.306e+007 1.269e+011 1.000e+003 8.266e-002 2.505e-004 
4.121e-004 2.302e+007 1.279e+011 1.000e+003 8.438e-002 2.530e-004 
4.143e-004 2.296e+007 1.247e+011 1.000e+003 8.661e-002 2.555e-004 
4.165e-004 2.293e+007 1.236e+011 1.000e+003 8.174e-002 2.578e-004 
4.186e-004 2.291e+007 1.237e+011 1.000e+003 7.581e-002 2.601e-004 
4.208e-004 2.291e+007 1.236e+011 1.000e+003 7.092e-002 2.623e-004 
4.229e-004 2.291e+007 1.213e+011 1.000e+003 6.355e-002 2.645e-004 
4.251e-004 2.294e+007 1.199e+011 1.000e+003 6.285e-002 2.665e-004 
4.273e-004 2.296e+007 1.194e+011 1.000e+003 7.125e-002 2.684e-004 
4.294e-004 2.299e+007 1.193e+011 1.000e+003 7.489e-002 2.704e-004 
4.316e-004 2.301e+007 1.189e+011 1.000e+003 8.457e-002 2.724e-004 
4.337e-004 2.301e+007 1.194e+011 1.000e+003 8.143e-002 2.746e-004 
4.359e-004 2.302e+007 1.200e+011 1.000e+003 8.029e-002 2.767e-004 
4.381e-004 2.302e+007 1.208e+011 1.000e+003 9.822e-002 2.788e-004 
4.402e-004 2.302e+007 1.217e+011 1.000e+003 9.825e-002 2.810e-004 
4.424e-004 2.302e+007 1.228e+011 1.000e+003 9.592e-002 2.831e-004 
4.445e-004 2.302e+007 1.228e+011 1.000e+003 9.684e-002 2.853e-004 
4.467e-004 2.301e+007 1.229e+011 1.000e+003 9.659e-002 2.876e-004 
4.489e-004 2.300e+007 1.224e+011 1.000e+003 8.686e-002 2.898e-004 
4.510e-004 2.299e+007 1.220e+011 1.000e+003 9.013e-002 2.920e-004 
4.532e-004 2.298e+007 1.217e+011 1.000e+003 8.762e-002 2.942e-004 
4.553e-004 2.298e+007 1.222e+011 1.000e+003 8.532e-002 2.964e-004 
4.575e-004 2.297e+007 1.229e+011 1.000e+003 8.000e-002 2.986e-004 
4.597e-004 2.297e+007 1.236e+011 1.000e+003 7.625e-002 3.008e-004 
4.618e-004 2.297e+007 1.245e+011 1.000e+003 7.135e-002 3.029e-004 
4.640e-004 2.297e+007 1.255e+011 1.000e+003 7.330e-002 3.051e-004 
4.661e-004 2.297e+007 1.264e+011 1.000e+003 7.431e-002 3.073e-004 
4.683e-004 2.295e+007 1.266e+011 1.000e+003 7.679e-002 3.096e-004 
4.705e-004 2.293e+007 1.269e+011 1.000e+003 7.340e-002 3.119e-004 
4.726e-004 2.291e+007 1.269e+011 1.000e+003 7.256e-002 3.141e-004 
4.748e-004 2.290e+007 1.270e+011 1.000e+003 6.877e-002 3.164e-004 
4.769e-004 2.290e+007 1.275e+011 1.000e+003 6.766e-002 3.186e-004 
4.791e-004 2.289e+007 1.283e+011 1.000e+003 6.633e-002 3.208e-004 
4.813e-004 2.289e+007 1.284e+011 1.000e+003 6.777e-002 3.229e-004 
4.834e-004 2.290e+007 1.277e+011 1.000e+003 6.759e-002 3.250e-004 
4.856e-004 2.291e+007 1.294e+011 1.000e+003 6.616e-002 3.271e-004 
4.877e-004 2.293e+007 1.311e+011 1.000e+003 6.182e-002 3.291e-004 
4.899e-004 2.293e+007 1.313e+011 1.000e+003 6.851e-002 3.313e-004 
4.921e-004 2.293e+007 1.330e+011 1.000e+003 7.234e-002 3.335e-004 
4.942e-004 2.292e+007 1.339e+011 1.000e+003 6.703e-002 3.357e-004 
4.964e-004 2.291e+007 1.354e+011 1.000e+003 7.745e-002 3.379e-004 
4.985e-004 2.288e+007 1.372e+011 1.000e+003 8.630e-002 3.402e-004 
5.007e-004 2.286e+007 1.364e+011 1.000e+003 6.539e-002 3.426e-004 
5.028e-004 2.283e+007 1.368e+011 1.000e+003 6.970e-002 3.449e-004 
5.050e-004 2.279e+007 1.372e+011 1.000e+003 7.684e-002 3.474e-004 
5.072e-004 2.274e+007 1.361e+011 1.000e+003 8.111e-002 3.499e-004 
5.093e-004 2.269e+007 1.365e+011 1.000e+003 8.967e-002 3.524e-004 
5.115e-004 2.265e+007 1.366e+011 1.000e+003 1.035e-001 3.548e-004 
5.136e-004 2.261e+007 1.360e+011 1.000e+003 1.051e-001 3.573e-004 
5.158e-004 2.258e+007 1.342e+011 1.000e+003 1.045e-001 3.596e-004 
5.180e-004 2.255e+007 1.333e+011 1.000e+003 1.051e-001 3.620e-004 
5.201e-004 2.253e+007 1.332e+011 1.000e+003 1.043e-001 3.643e-004 
5.223e-004 2.251e+007 1.331e+011 1.000e+003 1.027e-001 3.666e-004 
5.244e-004 2.249e+007 1.334e+011 1.000e+003 1.074e-001 3.689e-004 
5.266e-004 2.247e+007 1.335e+011 1.000e+003 1.141e-001 3.712e-004 
5.288e-004 2.244e+007 1.343e+011 1.000e+003 1.166e-001 3.735e-004 
5.309e-004 2.242e+007 1.332e+011 1.000e+003 1.218e-001 3.759e-004 
5.331e-004 2.238e+007 1.334e+011 1.000e+003 1.249e-001 3.783e-004 
5.352e-004 2.234e+007 1.334e+011 1.000e+003 1.303e-001 3.807e-004 
5.374e-004 2.229e+007 1.343e+011 1.000e+003 1.323e-001 3.833e-004 
5.396e-004 2.224e+007 1.327e+011 1.000e+003 1.260e-001 3.857e-004 
5.417e-004 2.222e+007 1.329e+011 1.000e+003 1.239e-001 3.880e-004 
5.439e-004 2.220e+007 1.325e+011 1.000e+003 1.248e-001 3.903e-004 
5.460e-004 2.220e+007 1.311e+011 1.000e+003 1.227e-001 3.925e-004 
5.482e-004 2.222e+007 1.313e+011 1.000e+003 1.214e-001 3.945e-004 
5.504e-004 2.224e+007 1.319e+011 1.000e+003 1.232e-001 3.966e-004 
5.525e-004 2.224e+007 1.309e+011 1.000e+003 1.212e-001 3.987e-004 
5.547e-004 2.225e+007 1.302e+011 1.000e+003 1.202e-001 4.008e-004 
5.568e-004 2.227e+007 1.304e+011 1.000e+003 1.220e-001 4.028e-004 
5.590e-004 2.230e+007 1.307e+011 1.000e+003 1.209e-001 4.048e-004 
5.612e-004 2.232e+007 1.313e+011 1.000e+003 1.245e-001 4.068e-004 
5.633e-004 2.234e+007 1.318e+011 1.000e+003 1.213e-001 4.088e-004 
5.655e-004 2.236e+007 1.330e+011 1.000e+003 1.235e-001 4.109e-004 
5.676e-004 2.237e+007 1.341e+011 1.000e+003 1.246e-001 4.129e-004 
5.698e-004 2.238e+007 1.353e+011 1.000e+003 1.264e-001 4.150e-004 
5.720e-004 2.239e+007 1.367e+011 1.000e+003 1.252e-001 4.171e-004 
5.741e-004 2.240e+007 1.375e+011 1.000e+003 1.276e-001 4.192e-004 
5.763e-004 2.241e+007 1.389e+011 1.000e+003 1.294e-001 4.213e-004 
5.784e-004 2.241e+007 1.405e+011 1.000e+003 1.285e-001 4.234e-004 
5.806e-004 2.240e+007 1.391e+011 1.000e+003 1.331e-001 4.256e-004 
5.828e-004 2.238e+007 1.389e+011 1.000e+003 1.348e-001 4.280e-004 
5.849e-004 2.235e+007 1.397e+011 1.000e+003 1.321e-001 4.303e-004 
5.871e-004 2.234e+007 1.409e+011 1.000e+003 1.264e-001 4.325e-004 
5.892e-004 2.233e+007 1.419e+011 1.000e+003 1.288e-001 4.348e-004 
5.914e-004 2.231e+007 1.430e+011 1.000e+003 1.310e-001 4.371e-004 
5.936e-004 2.229e+007 1.443e+011 1.000e+003 1.306e-001 4.394e-004 
5.957e-004 2.226e+007 1.449e+011 1.000e+003 1.331e-001 4.418e-004 
5.979e-004 2.222e+007 1.459e+011 1.000e+003 1.335e-001 4.442e-004 
6.000e-004 2.217e+007 1.472e+011 1.000e+003 1.290e-001 4.467e-004 
6.022e-004 2.212e+007 1.469e+011 1.000e+003 1.275e-001 4.492e-004 
6.043e-004 2.207e+007 1.477e+011 1.000e+003 1.261e-001 4.517e-004 
6.065e-004 2.202e+007 1.469e+011 1.000e+003 1.269e-001 4.542e-004 
6.087e-004 2.196e+007 1.455e+011 1.000e+003 1.187e-001 4.568e-004 
6.108e-004 2.189e+007 1.457e+011 1.000e+003 1.145e-001 4.594e-004 
6.130e-004 2.184e+007 1.467e+011 1.000e+003 1.096e-001 4.619e-004 
6.151e-004 2.179e+007 1.428e+011 1.000e+003 1.069e-001 4.644e-004 
6.173e-004 2.176e+007 1.410e+011 1.000e+003 1.028e-001 4.668e-004 
6.195e-004 2.172e+007 1.391e+011 1.000e+003 9.967e-002 4.692e-004 
6.216e-004 2.170e+007 1.383e+011 1.000e+003 9.338e-002 4.715e-004 
6.238e-004 2.169e+007 1.381e+011 1.000e+003 9.273e-002 4.738e-004 
6.259e-004 2.168e+007 1.382e+011 1.000e+003 8.852e-002 4.760e-004 
6.281e-004 2.167e+007 1.369e+011 1.000e+003 9.037e-002 4.782e-004 
6.303e-004 2.165e+007 1.361e+011 1.000e+003 8.691e-002 4.805e-004 
6.324e-004 2.164e+007 1.341e+011 1.000e+003 8.592e-002 4.828e-004 
6.346e-004 2.163e+007 1.336e+011 1.000e+003 8.602e-002 4.850e-004 
6.367e-004 2.162e+007 1.332e+011 1.000e+003 8.237e-002 4.872e-004 
6.389e-004 2.162e+007 1.333e+011 1.000e+003 7.763e-002 4.894e-004 
6.411e-004 2.162e+007 1.341e+011 1.000e+003 7.503e-002 4.915e-004 
6.432e-004 2.162e+007 1.341e+011 1.000e+003 7.332e-002 4.937e-004 
6.454e-004 2.162e+007 1.352e+011 1.000e+003 7.105e-002 4.959e-004 
6.475e-004 2.162e+007 1.367e+011 1.000e+003 6.847e-002 4.980e-004 
6.497e-004 2.163e+007 1.380e+011 1.000e+003 6.782e-002 5.001e-004 
6.519e-004 2.165e+007 1.384e+011 1.000e+003 6.896e-002 5.021e-004 
6.540e-004 2.166e+007 1.391e+011 1.000e+003 7.193e-002 5.042e-004 
6.562e-004 2.165e+007 1.396e+011 1.000e+003 7.341e-002 5.064e-004 
6.583e-004 2.165e+007 1.390e+011 1.000e+003 7.314e-002 5.086e-004 
6.605e-004 2.164e+007 1.393e+011 1.000e+003 7.251e-002 5.108e-004 
6.627e-004 2.164e+007 1.402e+011 1.000e+003 6.920e-002 5.130e-004 
6.648e-004 2.165e+007 1.414e+011 1.000e+003 6.677e-002 5.151e-004 
6.670e-004 2.166e+007 1.426e+011 1.000e+003 6.785e-002 5.172e-004 
6.691e-004 2.165e+007 1.435e+011 1.000e+003 7.107e-002 5.194e-004 
6.713e-004 2.164e+007 1.434e+011 1.000e+003 7.255e-002 5.216e-004 
6.735e-004 2.162e+007 1.440e+011 1.000e+003 7.286e-002 5.239e-004 
6.756e-004 2.161e+007 1.448e+011 1.000e+003 6.954e-002 5.262e-004 
6.778e-004 2.160e+007 1.463e+011 1.000e+003 6.922e-002 5.284e-004 
6.799e-004 2.158e+007 1.453e+011 1.000e+003 6.995e-002 5.307e-004 
6.821e-004 2.156e+007 1.450e+011 1.000e+003 7.218e-002 5.330e-004 
6.843e-004 2.154e+007 1.454e+011 1.000e+003 7.102e-002 5.353e-004 
6.864e-004 2.153e+007 1.447e+011 1.000e+003 6.960e-002 5.375e-004 
6.886e-004 2.152e+007 1.450e+011 1.000e+003 6.687e-002 5.397e-004 
6.907e-004 2.151e+007 1.435e+011 1.000e+003 7.072e-002 5.420e-004 
6.929e-004 2.150e+007 1.437e+011 1.000e+003 7.055e-002 5.442e-004 
6.951e-004 2.150e+007 1.446e+011 1.000e+003 6.741e-002 5.463e-004 
6.972e-004 2.150e+007 1.456e+011 1.000e+003 6.445e-002 5.485e-004 
6.994e-004 2.150e+007 1.469e+011 1.000e+003 6.381e-002 5.507e-004 
7.015e-004 2.150e+007 1.442e+011 1.000e+003 6.521e-002 5.528e-004 
7.037e-004 2.152e+007 1.424e+011 1.000e+003 6.302e-002 5.549e-004 
7.058e-004 2.154e+007 1.428e+011 1.000e+003 6.661e-002 5.569e-004 
7.080e-004 2.155e+007 1.426e+011 1.000e+003 6.642e-002 5.589e-004 
7.102e-004 2.157e+007 1.414e+011 1.000e+003 6.970e-002 5.610e-004 
7.123e-004 2.157e+007 1.402e+011 1.000e+003 6.907e-002 5.631e-004 
7.145e-004 2.157e+007 1.398e+011 1.000e+003 7.341e-002 5.653e-004 
7.166e-004 2.157e+007 1.399e+011 1.000e+003 7.487e-002 5.674e-004 
7.188e-004 2.158e+007 1.401e+011 1.000e+003 7.351e-002 5.696e-004 
7.210e-004 2.159e+007 1.389e+011 1.000e+003 7.494e-002 5.717e-004 
7.231e-004 2.159e+007 1.379e+011 1.000e+003 7.504e-002 5.738e-004 
7.253e-004 2.161e+007 1.374e+011 1.000e+003 7.451e-002 5.758e-004 
7.274e-004 2.163e+007 1.373e+011 1.000e+003 7.656e-002 5.778e-004 
7.296e-004 2.165e+007 1.380e+011 1.000e+003 7.812e-002 5.798e-004 
7.318e-004 2.166e+007 1.386e+011 1.000e+003 8.051e-002 5.819e-004 
7.339e-004 2.167e+007 1.392e+011 1.000e+003 8.436e-002 5.840e-004 
7.361e-004 2.166e+007 1.399e+011 1.000e+003 8.657e-002 5.862e-004 
7.382e-004 2.166e+007 1.409e+011 1.000e+003 8.574e-002 5.884e-004 
7.404e-004 2.166e+007 1.422e+011 1.000e+003 8.197e-002 5.906e-004 
7.426e-004 2.168e+007 1.434e+011 1.000e+003 8.004e-002 5.926e-004 
7.447e-004 2.170e+007 1.440e+011 1.000e+003 8.297e-002 5.946e-004 
7.469e-004 2.172e+007 1.453e+011 1.000e+003 8.386e-002 5.967e-004 
7.490e-004 2.173e+007 1.455e+011 1.000e+003 8.461e-002 5.987e-004 
7.512e-004 2.174e+007 1.465e+011 1.000e+003 8.832e-002 6.008e-004 
7.534e-004 2.175e+007 1.472e+011 1.000e+003 8.874e-002 6.029e-004 
7.555e-004 2.175e+007 1.482e+011 1.000e+003 7.839e-002 6.051e-004 
7.577e-004 2.174e+007 1.484e+011 1.000e+003 8.506e-002 6.073e-004 
7.598e-004 2.173e+007 1.487e+011 1.000e+003 8.297e-002 6.096e-004 
7.620e-004 2.171e+007 1.498e+011 1.000e+003 8.361e-002 6.118e-004 
7.642e-004 2.169e+007 1.504e+011 1.000e+003 8.340e-002 6.141e-004 
7.663e-004 2.166e+007 1.504e+011 1.000e+003 8.682e-002 6.165e-004 
7.685e-004 2.163e+007 1.502e+011 1.000e+003 8.583e-002 6.188e-004 
7.706e-004 2.161e+007 1.507e+011 1.000e+003 8.650e-002 6.212e-004 
7.728e-004 2.158e+007 1.509e+011 1.000e+003 8.724e-002 6.235e-004 
7.750e-004 2.155e+007 1.516e+011 1.000e+003 8.596e-002 6.259e-004 
7.771e-004 2.153e+007 1.522e+011 1.000e+003 8.799e-002 6.282e-004 
7.793e-004 2.152e+007 1.531e+011 1.000e+003 8.376e-002 6.304e-004 
7.814e-004 2.153e+007 1.539e+011 1.000e+003 8.086e-002 6.325e-004 
7.836e-004 2.153e+007 1.519e+011 1.000e+003 8.489e-002 6.347e-004 
7.858e-004 2.153e+007 1.511e+011 1.000e+003 8.188e-002 6.368e-004 
7.879e-004 2.154e+007 1.505e+011 1.000e+003 8.095e-002 6.389e-004 
7.901e-004 2.155e+007 1.503e+011 1.000e+003 8.069e-002 6.410e-004 
7.922e-004 2.156e+007 1.505e+011 1.000e+003 8.460e-002 6.431e-004 
7.944e-004 2.157e+007 1.498e+011 1.000e+003 8.769e-002 6.452e-004 
7.966e-004 2.157e+007 1.493e+011 1.000e+003 8.914e-002 6.474e-004 
7.987e-004 2.156e+007 1.471e+011 1.000e+003 8.246e-002 6.496e-004 
8.009e-004 2.155e+007 1.470e+011 1.000e+003 8.063e-002 6.518e-004 
8.030e-004 2.154e+007 1.475e+011 1.000e+003 8.074e-002 6.540e-004 
8.052e-004 2.152e+007 1.475e+011 1.000e+003 8.291e-002 6.563e-004 
8.073e-004 2.150e+007 1.478e+011 1.000e+003 7.945e-002 6.586e-004 
8.095e-004 2.150e+007 1.484e+011 1.000e+003 7.357e-002 6.608e-004 
8.117e-004 2.150e+007 1.489e+011 1.000e+003 7.346e-002 6.629e-004 
8.138e-004 2.148e+007 1.468e+011 1.000e+003 8.131e-002 6.652e-004 
8.160e-004 2.146e+007 1.455e+011 1.000e+003 8.085e-002 6.676e-004 
8.181e-004 2.143e+007 1.446e+011 1.000e+003 8.067e-002 6.699e-004 
8.203e-004 2.141e+007 1.451e+011 1.000e+003 7.856e-002 6.722e-004 
8.225e-004 2.137e+007 1.434e+011 1.000e+003 8.316e-002 6.746e-004 
8.246e-004 2.134e+007 1.419e+011 1.000e+003 8.490e-002 6.770e-004 
8.268e-004 2.130e+007 1.412e+011 1.000e+003 8.127e-002 6.794e-004 
8.289e-004 2.128e+007 1.387e+011 1.000e+003 8.105e-002 6.818e-004 
8.311e-004 2.127e+007 1.376e+011 1.000e+003 8.097e-002 6.840e-004 
8.333e-004 2.126e+007 1.371e+011 1.000e+003 8.081e-002 6.862e-004 
8.354e-004 2.126e+007 1.373e+011 1.000e+003 8.505e-002 6.884e-004 
8.376e-004 2.125e+007 1.376e+011 1.000e+003 8.067e-002 6.906e-004 
8.397e-004 2.125e+007 1.382e+011 1.000e+003 7.895e-002 6.928e-004 
8.419e-004 2.124e+007 1.390e+011 1.000e+003 8.212e-002 6.950e-004 
8.441e-004 2.123e+007 1.399e+011 1.000e+003 8.203e-002 6.972e-004 
8.462e-004 2.121e+007 1.411e+011 1.000e+003 8.487e-002 6.995e-004 
8.484e-004 2.119e+007 1.407e+011 1.000e+003 8.493e-002 7.018e-004 
8.505e-004 2.115e+007 1.404e+011 1.000e+003 8.952e-002 7.043e-004 
8.527e-004 2.110e+007 1.383e+011 1.000e+003 9.542e-002 7.067e-004 
8.549e-004 2.105e+007 1.372e+011 1.000e+003 9.136e-002 7.093e-004 
8.570e-004 2.099e+007 1.364e+011 1.000e+003 9.517e-002 7.118e-004 
8.592e-004 2.094e+007 1.359e+011 1.000e+003 9.257e-002 7.143e-004 
8.613e-004 2.090e+007 1.356e+011 1.000e+003 9.762e-002 7.168e-004 
8.635e-004 2.086e+007 1.356e+011 1.000e+003 1.001e-001 7.192e-004 
8.657e-004 2.084e+007 1.360e+011 1.000e+003 1.013e-001 7.215e-004 
8.678e-004 2.081e+007 1.363e+011 1.000e+003 1.034e-001 7.239e-004 
8.700e-004 2.079e+007 1.362e+011 1.000e+003 1.039e-001 7.261e-004 
8.721e-004 2.079e+007 1.365e+011 1.000e+003 1.073e-001 7.284e-004 
8.743e-004 2.079e+007 1.372e+011 1.000e+003 1.124e-001 7.305e-004 
8.765e-004 2.080e+007 1.366e+011 1.000e+003 1.088e-001 7.326e-004 
8.786e-004 2.082e+007 1.356e+011 1.000e+003 1.122e-001 7.346e-004 
8.808e-004 2.084e+007 1.357e+011 1.000e+003 1.153e-001 7.366e-004 
8.829e-004 2.087e+007 1.368e+011 1.000e+003 1.137e-001 7.386e-004 
8.851e-004 2.089e+007 1.378e+011 1.000e+003 1.158e-001 7.406e-004 
8.873e-004 2.091e+007 1.392e+011 1.000e+003 1.174e-001 7.426e-004 
8.894e-004 2.093e+007 1.402e+011 1.000e+003 1.186e-001 7.447e-004 
8.916e-004 2.094e+007 1.402e+011 1.000e+003 1.236e-001 7.467e-004 
8.937e-004 2.095e+007 1.392e+011 1.000e+003 1.289e-001 7.488e-004 
8.959e-004 2.095e+007 1.389e+011 1.000e+003 1.311e-001 7.510e-004 
8.981e-004 2.094e+007 1.395e+011 1.000e+003 1.321e-001 7.532e-004 
9.002e-004 2.093e+007 1.404e+011 1.000e+003 1.312e-001 7.554e-004 
9.024e-004 2.092e+007 1.394e+011 1.000e+003 1.287e-001 7.576e-004 
9.045e-004 2.093e+007 1.392e+011 1.000e+003 1.338e-001 7.598e-004 
9.067e-004 2.094e+007 1.387e+011 1.000e+003 1.387e-001 7.618e-004 
9.088e-004 2.096e+007 1.386e+011 1.000e+003 1.429e-001 7.639e-004 
9.110e-004 2.098e+007 1.383e+011 1.000e+003 1.421e-001 7.659e-004 
9.132e-004 2.101e+007 1.389e+011 1.000e+003 1.403e-001 7.678e-004 
9.153e-004 2.105e+007 1.392e+011 1.000e+003 1.444e-001 7.697e-004 
9.175e-004 2.109e+007 1.401e+011 1.000e+003 1.453e-001 7.716e-004 
9.196e-004 2.111e+007 1.413e+011 1.000e+003 1.473e-001 7.736e-004 
9.218e-004 2.113e+007 1.427e+011 1.000e+003 1.475e-001 7.756e-004 
9.240e-004 2.114e+007 1.441e+011 1.000e+003 1.465e-001 7.777e-004 
9.261e-004 2.115e+007 1.428e+011 1.000e+003 1.366e-001 7.798e-004 
9.283e-004 2.117e+007 1.420e+011 1.000e+003 1.275e-001 7.818e-004 
9.304e-004 2.119e+007 1.426e+011 1.000e+003 1.277e-001 7.839e-004 
9.326e-004 2.120e+007 1.436e+011 1.000e+003 1.294e-001 7.859e-004 
9.348e-004 2.121e+007 1.448e+011 1.000e+003 1.293e-001 7.881e-004 
9.369e-004 2.121e+007 1.462e+011 1.000e+003 1.275e-001 7.902e-004 
9.391e-004 2.121e+007 1.474e+011 1.000e+003 1.279e-001 7.924e-004 
9.412e-004 2.120e+007 1.489e+011 1.000e+003 1.279e-001 7.946e-004 
9.434e-004 2.117e+007 1.456e+011 1.000e+003 1.011e-001 7.969e-004 
9.456e-004 2.115e+007 1.464e+011 1.000e+003 1.019e-001 7.993e-004 
9.477e-004 2.112e+007 1.480e+011 1.000e+003 1.013e-001 8.016e-004 
9.499e-004 2.109e+007 1.491e+011 1.000e+003 1.039e-001 8.040e-004 
9.520e-004 2.105e+007 1.493e+011 1.000e+003 1.043e-001 8.064e-004 
9.542e-004 2.102e+007 1.492e+011 1.000e+003 1.048e-001 8.088e-004 
9.564e-004 2.098e+007 1.487e+011 1.000e+003 1.051e-001 8.112e-004 
9.585e-004 2.095e+007 1.488e+011 1.000e+003 1.029e-001 8.136e-004 
9.607e-004 2.093e+007 1.482e+011 1.000e+003 1.066e-001 8.159e-004 
9.628e-004 2.091e+007 1.489e+011 1.000e+003 1.117e-001 8.182e-004 
9.650e-004 2.090e+007 1.501e+011 1.000e+003 1.121e-001 8.204e-004 
9.672e-004 2.089e+007 1.516e+011 1.000e+003 1.058e-001 8.226e-004 
9.693e-004 2.088e+007 1.533e+011 1.000e+003 1.047e-001 8.248e-004 
9.715e-004 2.088e+007 1.531e+011 1.000e+003 9.547e-002 8.271e-004 
9.736e-004 2.087e+007 1.529e+011 1.000e+003 9.424e-002 8.293e-004 
9.758e-004 2.085e+007 1.506e+011 1.000e+003 9.419e-002 8.315e-004 
9.780e-004 2.083e+007 1.497e+011 1.000e+003 1.038e-001 8.338e-004 
9.801e-004 2.081e+007 1.502e+011 1.000e+003 1.045e-001 8.361e-004 
9.823e-004 2.079e+007 1.498e+011 1.000e+003 1.049e-001 8.385e-004 
9.844e-004 2.077e+007 1.508e+011 1.000e+003 1.073e-001 8.408e-004 
9.866e-004 2.074e+007 1.505e+011 1.000e+003 1.098e-001 8.431e-004 
9.888e-004 2.072e+007 1.474e+011 1.000e+003 1.084e-001 8.454e-004 
9.909e-004 2.071e+007 1.458e+011 1.000e+003 1.134e-001 8.477e-004 
9.931e-004 2.070e+007 1.456e+011 1.000e+003 1.145e-001 8.499e-004 
9.952e-004 2.068e+007 1.437e+011 1.000e+003 1.149e-001 8.522e-004 
9.974e-004 2.068e+007 1.413e+011 1.000e+003 1.092e-001 8.543e-004 
9.996e-004 2.071e+007 1.412e+011 1.000e+003 1.075e-001 8.563e-004 
1.002e-003 2.075e+007 1.422e+011 1.000e+003 1.119e-001 8.582e-004 
1.004e-003 2.078e+007 1.432e+011 1.000e+003 1.188e-001 8.601e-004 
1.006e-003 2.083e+007 1.440e+011 1.000e+003 1.210e-001 8.620e-004 
1.008e-003 2.086e+007 1.439e+011 1.000e+003 1.201e-001 8.639e-004 
1.010e-003 2.089e+007 1.442e+011 1.000e+003 1.122e-001 8.659e-004 
1.013e-003 2.091e+007 1.445e+011 1.000e+003 9.027e-002 8.678e-004 
1.015e-003 2.095e+007 1.452e+011 1.000e+003 9.391e-002 8.697e-004 
1.017e-003 2.100e+007 1.460e+011 1.000e+003 9.560e-002 8.716e-004 
1.019e-003 2.104e+007 1.468e+011 1.000e+003 8.926e-002 8.734e-004 
1.021e-003 2.108e+007 1.472e+011 1.000e+003 8.548e-002 8.753e-004 
1.023e-003 2.113e+007 1.477e+011 1.000e+003 8.926e-002 8.772e-004 
1.025e-003 2.117e+007 1.488e+011 1.000e+003 8.699e-002 8.790e-004 
1.028e-003 2.122e+007 1.500e+011 1.000e+003 8.363e-002 8.808e-004 
1.030e-003 2.125e+007 1.505e+011 1.000e+003 7.876e-002 8.828e-004 
1.032e-003 2.128e+007 1.471e+011 1.000e+003 6.428e-002 8.848e-004 
1.034e-003 2.130e+007 1.473e+011 1.000e+003 6.576e-002 8.868e-004 
1.036e-003 2.130e+007 1.479e+011 1.000e+003 7.048e-002 8.889e-004 
1.038e-003 2.129e+007 1.485e+011 1.000e+003 7.478e-002 8.912e-004 
1.041e-003 2.128e+007 1.477e+011 1.000e+003 6.937e-002 8.934e-004 
1.043e-003 2.128e+007 1.473e+011 1.000e+003 6.933e-002 8.955e-004 
1.045e-003 2.128e+007 1.472e+011 1.000e+003 7.333e-002 8.977e-004 
1.047e-003 2.129e+007 1.478e+011 1.000e+003 7.508e-002 8.998e-004 
1.049e-003 2.128e+007 1.495e+011 1.000e+003 7.559e-002 9.020e-004 
1.051e-003 2.126e+007 1.483e+011 1.000e+003 8.224e-002 9.043e-004 
1.054e-003 2.124e+007 1.491e+011 1.000e+003 8.906e-002 9.066e-004 
1.056e-003 2.120e+007 1.508e+011 1.000e+003 8.898e-002 9.090e-004 
1.058e-003 2.117e+007 1.520e+011 1.000e+003 8.722e-002 9.114e-004 
1.060e-003 2.114e+007 1.511e+011 1.000e+003 9.403e-002 9.138e-004 
1.062e-003 2.110e+007 1.524e+011 1.000e+003 9.359e-002 9.162e-004 
1.064e-003 2.107e+007 1.529e+011 1.000e+003 9.031e-002 9.186e-004 
1.066e-003 2.105e+007 1.539e+011 1.000e+003 8.702e-002 9.209e-004 
1.069e-003 2.103e+007 1.552e+011 1.000e+003 8.489e-002 9.232e-004 
1.071e-003 2.101e+007 1.565e+011 1.000e+003 8.394e-002 9.255e-004 
1.073e-003 2.098e+007 1.566e+011 1.000e+003 8.325e-002 9.279e-004 
1.075e-003 2.094e+007 1.562e+011 1.000e+003 7.788e-002 9.303e-004 
1.077e-003 2.091e+007 1.468e+011 1.000e+003 6.648e-002 9.326e-004 
1.079e-003 2.090e+007 1.457e+011 1.000e+003 6.969e-002 9.349e-004 
1.082e-003 2.089e+007 1.448e+011 1.000e+003 6.946e-002 9.374e-004 
1.084e-003 2.088e+007 1.441e+011 1.000e+003 7.072e-002 9.398e-004 
1.086e-003 2.087e+007 1.405e+011 1.000e+003 6.864e-002 9.420e-004 
1.089e-003 2.089e+007 1.399e+011 1.000e+003 6.638e-002 9.442e-004 
1.091e-003 2.090e+007 1.389e+011 1.000e+003 6.767e-002 9.462e-004 
1.093e-003 2.092e+007 1.382e+011 1.000e+003 6.628e-002 9.483e-004 
1.095e-003 2.094e+007 1.373e+011 1.000e+003 6.638e-002 9.504e-004 
1.098e-003 2.097e+007 1.379e+011 1.000e+003 6.451e-002 9.527e-004 
1.100e-003 2.102e+007 1.393e+011 1.000e+003 6.145e-002 9.548e-004 
1.103e-003 2.107e+007 1.396e+011 1.000e+003 5.856e-002 9.569e-004 
1.105e-003 2.114e+007 1.393e+011 1.000e+003 5.667e-002 9.588e-004 
1.107e-003 2.121e+007 1.400e+011 1.000e+003 5.525e-002 9.607e-004 
1.110e-003 2.129e+007 1.402e+011 1.000e+003 4.968e-002 9.626e-004 
1.112e-003 2.137e+007 1.398e+011 1.000e+003 4.864e-002 9.645e-004 
1.115e-003 2.143e+007 1.401e+011 1.000e+003 4.878e-002 9.665e-004 
1.117e-003 2.147e+007 1.410e+011 1.000e+003 5.141e-002 9.686e-004 
1.120e-003 2.150e+007 1.401e+011 1.000e+003 6.494e-002 9.708e-004 
1.122e-003 2.153e+007 1.391e+011 1.000e+003 6.479e-002 9.731e-004 
1.124e-003 2.155e+007 1.396e+011 1.000e+003 6.409e-002 9.753e-004 
1.127e-003 2.158e+007 1.413e+011 1.000e+003 6.422e-002 9.776e-004 
1.129e-003 2.160e+007 1.436e+011 1.000e+003 7.098e-002 9.799e-004 
1.132e-003 2.162e+007 1.454e+011 1.000e+003 6.985e-002 9.822e-004 
1.134e-003 2.163e+007 1.438e+011 1.000e+003 6.832e-002 9.845e-004 
1.137e-003 2.163e+007 1.420e+011 1.000e+003 7.030e-002 9.870e-004 
1.139e-003 2.160e+007 1.426e+011 1.000e+003 7.515e-002 9.896e-004 
1.141e-003 2.156e+007 1.423e+011 1.000e+003 7.854e-002 9.923e-004 
1.144e-003 2.153e+007 1.433e+011 1.000e+003 7.696e-002 9.949e-004 
1.146e-003 2.151e+007 1.442e+011 1.000e+003 7.453e-002 9.975e-004 
1.149e-003 2.150e+007 1.447e+011 1.000e+003 7.823e-002 1.000e-003 
1.151e-003 2.149e+007 1.452e+011 1.000e+003 7.869e-002 1.002e-003 
1.154e-003 2.147e+007 1.455e+011 1.000e+003 7.661e-002 1.005e-003 
1.156e-003 2.146e+007 1.466e+011 1.000e+003 7.080e-002 1.008e-003 
1.158e-003 2.146e+007 1.482e+011 1.000e+003 6.882e-002 1.010e-003 
1.161e-003 2.145e+007 1.506e+011 1.000e+003 7.708e-002 1.012e-003 
1.163e-003 2.144e+007 1.513e+011 1.000e+003 8.145e-002 1.015e-003 
1.166e-003 2.141e+007 1.529e+011 1.000e+003 8.000e-002 1.018e-003 
1.168e-003 2.138e+007 1.531e+011 1.000e+003 8.637e-002 1.020e-003 
1.171e-003 2.136e+007 1.542e+011 1.000e+003 8.545e-002 1.023e-003 
1.173e-003 2.134e+007 1.550e+011 1.000e+003 8.918e-002 1.025e-003 
1.175e-003 2.132e+007 1.552e+011 1.000e+003 9.269e-002 1.028e-003 
1.178e-003 2.131e+007 1.558e+011 1.000e+003 9.010e-002 1.030e-003 
1.180e-003 2.131e+007 1.568e+011 1.000e+003 8.721e-002 1.033e-003 
1.183e-003 2.133e+007 1.582e+011 1.000e+003 8.415e-002 1.035e-003 
1.185e-003 2.136e+007 1.588e+011 1.000e+003 8.050e-002 1.037e-003 
1.188e-003 2.141e+007 1.594e+011 1.000e+003 8.621e-002 1.039e-003 
1.190e-003 2.143e+007 1.547e+011 1.000e+003 7.936e-002 1.042e-003 
1.192e-003 2.144e+007 1.553e+011 1.000e+003 7.995e-002 1.044e-003 
1.195e-003 2.145e+007 1.570e+011 1.000e+003 8.263e-002 1.046e-003 
1.197e-003 2.146e+007 1.583e+011 1.000e+003 8.064e-002 1.049e-003 
1.200e-003 2.147e+007 1.603e+011 1.000e+003 8.429e-002 1.051e-003 
1.202e-003 2.146e+007 1.626e+011 1.000e+003 8.498e-002 1.054e-003 
1.205e-003 2.145e+007 1.652e+011 1.000e+003 8.856e-002 1.056e-003 
1.207e-003 2.143e+007 1.656e+011 1.000e+003 9.159e-002 1.059e-003 
1.209e-003 2.140e+007 1.671e+011 1.000e+003 9.288e-002 1.061e-003 
1.212e-003 2.141e+007 1.682e+011 1.000e+003 8.667e-002 1.064e-003 
1.214e-003 2.143e+007 1.692e+011 1.000e+003 8.853e-002 1.066e-003 
1.217e-003 2.145e+007 1.696e+011 1.000e+003 9.197e-002 1.068e-003 
1.219e-003 2.148e+007 1.694e+011 1.000e+003 9.334e-002 1.071e-003 
1.222e-003 2.150e+007 1.696e+011 1.000e+003 1.005e-001 1.073e-003 
1.224e-003 2.153e+007 1.708e+011 1.000e+003 9.527e-002 1.075e-003 
1.226e-003 2.156e+007 1.702e+011 1.000e+003 8.940e-002 1.077e-003 
1.229e-003 2.159e+007 1.703e+011 1.000e+003 8.814e-002 1.079e-003 
1.231e-003 2.163e+007 1.693e+011 1.000e+003 8.770e-002 1.082e-003 
1.234e-003 2.168e+007 1.703e+011 1.000e+003 8.277e-002 1.084e-003 
1.236e-003 2.174e+007 1.710e+011 1.000e+003 8.164e-002 1.086e-003 
1.238e-003 2.180e+007 1.725e+011 1.000e+003 7.929e-002 1.088e-003 
1.241e-003 2.185e+007 1.741e+011 1.000e+003 8.415e-002 1.090e-003 
1.243e-003 2.189e+007 1.755e+011 1.000e+003 8.805e-002 1.092e-003 
1.246e-003 2.190e+007 1.764e+011 1.000e+003 8.869e-002 1.094e-003 
1.248e-003 2.192e+007 1.759e+011 1.000e+003 8.553e-002 1.097e-003 
1.251e-003 2.194e+007 1.756e+011 1.000e+003 8.559e-002 1.099e-003 
1.253e-003 2.196e+007 1.755e+011 1.000e+003 8.897e-002 1.101e-003 
1.255e-003 2.195e+007 1.758e+011 1.000e+003 9.309e-002 1.104e-003 
1.258e-003 2.193e+007 1.767e+011 1.000e+003 9.457e-002 1.106e-003 
1.260e-003 2.190e+007 1.778e+011 1.000e+003 9.141e-002 1.109e-003 
1.263e-003 2.185e+007 1.763e+011 1.000e+003 9.508e-002 1.112e-003 
1.265e-003 2.180e+007 1.758e+011 1.000e+003 1.027e-001 1.114e-003 
1.268e-003 2.175e+007 1.769e+011 1.000e+003 1.008e-001 1.117e-003 
1.270e-003 2.168e+007 1.785e+011 1.000e+003 1.065e-001 1.120e-003 
1.272e-003 2.161e+007 1.791e+011 1.000e+003 1.173e-001 1.123e-003 
1.275e-003 2.152e+007 1.765e+011 1.000e+003 1.107e-001 1.126e-003 
1.277e-003 2.142e+007 1.759e+011 1.000e+003 1.117e-001 1.129e-003 
1.280e-003 2.132e+007 1.732e+011 1.000e+003 9.487e-002 1.132e-003 
1.282e-003 2.122e+007 1.716e+011 1.000e+003 9.257e-002 1.135e-003 
1.285e-003 2.114e+007 1.675e+011 1.000e+003 8.650e-002 1.138e-003 
1.287e-003 2.106e+007 1.665e+011 1.000e+003 8.714e-002 1.141e-003 
1.289e-003 2.098e+007 1.638e+011 1.000e+003 8.672e-002 1.144e-003 
1.292e-003 2.089e+007 1.631e+011 1.000e+003 8.384e-002 1.147e-003 
1.294e-003 2.084e+007 1.638e+011 1.000e+003 7.799e-002 1.150e-003 
1.297e-003 2.083e+007 1.612e+011 1.000e+003 7.267e-002 1.153e-003 
1.299e-003 2.081e+007 1.610e+011 1.000e+003 7.527e-002 1.155e-003 
1.302e-003 2.080e+007 1.600e+011 1.000e+003 7.380e-002 1.158e-003 
1.304e-003 2.080e+007 1.596e+011 1.000e+003 7.513e-002 1.160e-003 
1.306e-003 2.080e+007 1.582e+011 1.000e+003 7.541e-002 1.163e-003 
1.309e-003 2.079e+007 1.577e+011 1.000e+003 7.526e-002 1.165e-003 
1.311e-003 2.081e+007 1.580e+011 1.000e+003 6.763e-002 1.167e-003 
1.314e-003 2.084e+007 1.587e+011 1.000e+003 6.791e-002 1.170e-003 
1.316e-003 2.086e+007 1.585e+011 1.000e+003 6.715e-002 1.172e-003 
1.319e-003 2.089e+007 1.585e+011 1.000e+003 6.625e-002 1.174e-003 
1.321e-003 2.090e+007 1.582e+011 1.000e+003 6.747e-002 1.176e-003 
1.323e-003 2.091e+007 1.587e+011 1.000e+003 6.854e-002 1.179e-003 
1.326e-003 2.093e+007 1.576e+011 1.000e+003 6.191e-002 1.181e-003 
1.328e-003 2.094e+007 1.581e+011 1.000e+003 6.847e-002 1.183e-003 
1.331e-003 2.093e+007 1.583e+011 1.000e+003 6.826e-002 1.186e-003 
1.333e-003 2.091e+007 1.512e+011 1.000e+003 7.162e-002 1.188e-003 
1.336e-003 2.089e+007 1.493e+011 1.000e+003 6.372e-002 1.191e-003 
1.338e-003 2.087e+007 1.493e+011 1.000e+003 6.823e-002 1.194e-003 
1.340e-003 2.083e+007 1.499e+011 1.000e+003 6.714e-002 1.196e-003 
1.343e-003 2.080e+007 1.492e+011 1.000e+003 7.145e-002 1.199e-003 
1.345e-003 2.078e+007 1.491e+011 1.000e+003 7.184e-002 1.201e-003 
1.348e-003 2.078e+007 1.486e+011 1.000e+003 6.780e-002 1.204e-003 
1.350e-003 2.080e+007 1.471e+011 1.000e+003 5.631e-002 1.206e-003 
1.353e-003 2.083e+007 1.458e+011 1.000e+003 5.928e-002 1.208e-003 
1.355e-003 2.088e+007 1.444e+011 1.000e+003 6.135e-002 1.211e-003 
1.357e-003 2.093e+007 1.441e+011 1.000e+003 6.191e-002 1.213e-003 
1.360e-003 2.098e+007 1.446e+011 1.000e+003 6.751e-002 1.215e-003 
1.362e-003 2.104e+007 1.456e+011 1.000e+003 8.038e-002 1.217e-003 
1.365e-003 2.111e+007 1.429e+011 1.000e+003 7.099e-002 1.219e-003 
1.367e-003 2.119e+007 1.444e+011 1.000e+003 6.454e-002 1.221e-003 
1.370e-003 2.126e+007 1.457e+011 1.000e+003 6.418e-002 1.222e-003 
1.372e-003 2.133e+007 1.458e+011 1.000e+003 6.477e-002 1.224e-003 
1.374e-003 2.138e+007 1.458e+011 1.000e+003 6.268e-002 1.226e-003 
1.377e-003 2.142e+007 1.444e+011 1.000e+003 6.712e-002 1.229e-003 
1.379e-003 2.145e+007 1.448e+011 1.000e+003 6.902e-002 1.231e-003 
1.382e-003 2.148e+007 1.449e+011 1.000e+003 7.260e-002 1.233e-003 
1.384e-003 2.151e+007 1.452e+011 1.000e+003 7.820e-002 1.235e-003 
1.387e-003 2.153e+007 1.467e+011 1.000e+003 8.428e-002 1.238e-003 
1.389e-003 2.155e+007 1.486e+011 1.000e+003 8.323e-002 1.240e-003 
1.391e-003 2.156e+007 1.499e+011 1.000e+003 8.680e-002 1.242e-003 
1.394e-003 2.155e+007 1.510e+011 1.000e+003 9.255e-002 1.245e-003 
1.396e-003 2.153e+007 1.503e+011 1.000e+003 9.188e-002 1.247e-003 
1.399e-003 2.150e+007 1.495e+011 1.000e+003 9.364e-002 1.250e-003 
1.401e-003 2.146e+007 1.491e+011 1.000e+003 9.380e-002 1.253e-003 
1.403e-003 2.143e+007 1.498e+011 1.000e+003 9.293e-002 1.255e-003 
1.406e-003 2.140e+007 1.506e+011 1.000e+003 8.898e-002 1.258e-003 
1.408e-003 2.136e+007 1.510e+011 1.000e+003 8.265e-002 1.261e-003 
1.411e-003 2.132e+007 1.490e+011 1.000e+003 9.024e-002 1.263e-003 
1.413e-003 2.129e+007 1.484e+011 1.000e+003 8.400e-002 1.266e-003 
1.416e-003 2.128e+007 1.481e+011 1.000e+003 7.468e-002 1.268e-003 
1.418e-003 2.128e+007 1.483e+011 1.000e+003 7.068e-002 1.271e-003 
1.420e-003 2.129e+007 1.491e+011 1.000e+003 6.689e-002 1.273e-003 
1.423e-003 2.130e+007 1.501e+011 1.000e+003 6.933e-002 1.276e-003 
1.425e-003 2.129e+007 1.507e+011 1.000e+003 6.929e-002 1.278e-003 
1.428e-003 2.128e+007 1.513e+011 1.000e+003 6.935e-002 1.281e-003 
1.430e-003 2.129e+007 1.517e+011 1.000e+003 7.063e-002 1.283e-003 
1.433e-003 2.131e+007 1.532e+011 1.000e+003 8.080e-002 1.285e-003 
1.435e-003 2.134e+007 1.531e+011 1.000e+003 6.996e-002 1.287e-003 
1.437e-003 2.136e+007 1.522e+011 1.000e+003 6.356e-002 1.290e-003 
1.440e-003 2.139e+007 1.524e+011 1.000e+003 6.356e-002 1.292e-003 
1.442e-003 2.142e+007 1.516e+011 1.000e+003 6.497e-002 1.294e-003 
1.445e-003 2.143e+007 1.520e+011 1.000e+003 6.448e-002 1.296e-003 
1.447e-003 2.145e+007 1.532e+011 1.000e+003 6.181e-002 1.299e-003 
1.450e-003 2.146e+007 1.548e+011 1.000e+003 6.304e-002 1.301e-003 
1.452e-003 2.147e+007 1.564e+011 1.000e+003 6.964e-002 1.303e-003 
1.454e-003 2.147e+007 1.573e+011 1.000e+003 7.249e-002 1.306e-003 
1.457e-003 2.149e+007 1.570e+011 1.000e+003 6.370e-002 1.308e-003 
1.459e-003 2.154e+007 1.576e+011 1.000e+003 6.613e-002 1.310e-003 
1.462e-003 2.157e+007 1.555e+011 1.000e+003 7.001e-002 1.312e-003 
1.464e-003 2.160e+007 1.536e+011 1.000e+003 7.307e-002 1.315e-003 
1.467e-003 2.162e+007 1.547e+011 1.000e+003 7.231e-002 1.317e-003 
1.469e-003 2.164e+007 1.563e+011 1.000e+003 7.351e-002 1.319e-003 
1.471e-003 2.163e+007 1.570e+011 1.000e+003 8.384e-002 1.322e-003 
1.474e-003 2.160e+007 1.581e+011 1.000e+003 9.084e-002 1.324e-003 
1.476e-003 2.156e+007 1.546e+011 1.000e+003 8.496e-002 1.327e-003 
1.479e-003 2.150e+007 1.551e+011 1.000e+003 9.069e-002 1.330e-003 
1.481e-003 2.146e+007 1.539e+011 1.000e+003 8.790e-002 1.333e-003 
1.484e-003 2.143e+007 1.546e+011 1.000e+003 8.727e-002 1.335e-003 
1.486e-003 2.139e+007 1.555e+011 1.000e+003 8.482e-002 1.338e-003 
1.488e-003 2.135e+007 1.550e+011 1.000e+003 8.535e-002 1.341e-003 
1.491e-003 2.132e+007 1.533e+011 1.000e+003 8.239e-002 1.343e-003 
1.493e-003 2.127e+007 1.518e+011 1.000e+003 8.981e-002 1.346e-003 
1.496e-003 2.121e+007 1.489e+011 1.000e+003 9.170e-002 1.349e-003 
1.498e-003 2.115e+007 1.478e+011 1.000e+003 9.041e-002 1.352e-003 
1.501e-003 2.111e+007 1.454e+011 1.000e+003 9.081e-002 1.354e-003 
1.503e-003 2.108e+007 1.453e+011 1.000e+003 8.678e-002 1.357e-003 
1.505e-003 2.107e+007 1.461e+011 1.000e+003 8.076e-002 1.360e-003 
1.508e-003 2.106e+007 1.465e+011 1.000e+003 8.787e-002 1.362e-003 
1.510e-003 2.106e+007 1.475e+011 1.000e+003 7.935e-002 1.365e-003 
1.513e-003 2.106e+007 1.471e+011 1.000e+003 7.366e-002 1.367e-003 
1.515e-003 2.106e+007 1.472e+011 1.000e+003 8.328e-002 1.369e-003 
1.518e-003 2.107e+007 1.477e+011 1.000e+003 7.357e-002 1.372e-003 
1.520e-003 2.107e+007 1.481e+011 1.000e+003 7.151e-002 1.374e-003 
1.522e-003 2.109e+007 1.474e+011 1.000e+003 6.951e-002 1.376e-003 
1.525e-003 2.112e+007 1.477e+011 1.000e+003 6.850e-002 1.379e-003 
1.527e-003 2.114e+007 1.476e+011 1.000e+003 6.885e-002 1.381e-003 
1.530e-003 2.116e+007 1.471e+011 1.000e+003 6.574e-002 1.383e-003 
1.532e-003 2.117e+007 1.477e+011 1.000e+003 6.884e-002 1.386e-003 
1.535e-003 2.118e+007 1.481e+011 1.000e+003 6.352e-002 1.388e-003 
1.537e-003 2.115e+007 1.464e+011 1.000e+003 7.207e-002 1.391e-003 
1.539e-003 2.112e+007 1.440e+011 1.000e+003 6.205e-002 1.393e-003 
1.542e-003 2.108e+007 1.432e+011 1.000e+003 6.903e-002 1.396e-003 
1.544e-003 2.105e+007 1.426e+011 1.000e+003 5.661e-002 1.399e-003 
1.547e-003 2.103e+007 1.409e+011 1.000e+003 4.898e-002 1.401e-003 
1.549e-003 2.100e+007 1.409e+011 1.000e+003 4.350e-002 1.404e-003 
1.552e-003 2.098e+007 1.415e+011 1.000e+003 5.152e-002 1.406e-003 
1.554e-003 2.096e+007 1.420e+011 1.000e+003 6.111e-002 1.409e-003 
1.556e-003 2.094e+007 1.430e+011 1.000e+003 6.361e-002 1.411e-003 
1.559e-003 2.092e+007 1.443e+011 1.000e+003 6.825e-002 1.414e-003 
1.561e-003 2.090e+007 1.446e+011 1.000e+003 6.136e-002 1.417e-003 
1.564e-003 2.089e+007 1.446e+011 1.000e+003 6.698e-002 1.419e-003 
1.566e-003 2.087e+007 1.451e+011 1.000e+003 5.859e-002 1.422e-003 
1.568e-003 2.085e+007 1.452e+011 1.000e+003 5.905e-002 1.424e-003 
1.571e-003 2.082e+007 1.450e+011 1.000e+003 6.340e-002 1.427e-003 
1.573e-003 2.080e+007 1.449e+011 1.000e+003 6.126e-002 1.429e-003 
1.576e-003 2.078e+007 1.454e+011 1.000e+003 5.486e-002 1.432e-003 
1.578e-003 2.077e+007 1.447e+011 1.000e+003 6.484e-002 1.434e-003 
1.581e-003 2.077e+007 1.452e+011 1.000e+003 6.344e-002 1.437e-003 
1.583e-003 2.078e+007 1.456e+011 1.000e+003 7.186e-002 1.439e-003 
1.585e-003 2.081e+007 1.471e+011 1.000e+003 8.732e-002 1.441e-003 
1.588e-003 2.086e+007 1.488e+011 1.000e+003 8.417e-002 1.444e-003 
1.590e-003 2.091e+007 1.502e+011 1.000e+003 8.944e-002 1.446e-003 
1.593e-003 2.096e+007 1.495e+011 1.000e+003 7.134e-002 1.448e-003 
1.595e-003 2.099e+007 1.507e+011 1.000e+003 6.506e-002 1.450e-003 
1.598e-003 2.102e+007 1.498e+011 1.000e+003 8.092e-002 1.452e-003 
1.600e-003 2.104e+007 1.510e+011 1.000e+003 8.270e-002 1.454e-003 
1.602e-003 2.105e+007 1.530e+011 1.000e+003 8.088e-002 1.457e-003 
1.605e-003 2.106e+007 1.543e+011 1.000e+003 7.792e-002 1.459e-003 
1.607e-003 2.108e+007 1.534e+011 1.000e+003 5.184e-002 1.461e-003 
1.610e-003 2.110e+007 1.550e+011 1.000e+003 5.295e-002 1.464e-003 
1.612e-003 2.110e+007 1.540e+011 1.000e+003 5.189e-002 1.466e-003 
1.615e-003 2.110e+007 1.545e+011 1.000e+003 5.505e-002 1.469e-003 
1.617e-003 2.108e+007 1.540e+011 1.000e+003 5.901e-002 1.471e-003 
1.619e-003 2.105e+007 1.526e+011 1.000e+003 6.753e-002 1.474e-003 
1.622e-003 2.100e+007 1.477e+011 1.000e+003 5.962e-002 1.477e-003 
1.624e-003 2.096e+007 1.466e+011 1.000e+003 6.609e-002 1.479e-003 
1.627e-003 2.092e+007 1.463e+011 1.000e+003 6.787e-002 1.482e-003 
1.629e-003 2.089e+007 1.460e+011 1.000e+003 6.145e-002 1.485e-003 
1.632e-003 2.086e+007 1.466e+011 1.000e+003 5.795e-002 1.487e-003 
1.634e-003 2.084e+007 1.474e+011 1.000e+003 5.050e-002 1.490e-003 
1.636e-003 2.081e+007 1.465e+011 1.000e+003 5.132e-002 1.492e-003 
1.639e-003 2.079e+007 1.461e+011 1.000e+003 4.529e-002 1.495e-003 
1.641e-003 2.078e+007 1.472e+011 1.000e+003 4.472e-002 1.497e-003 
1.644e-003 2.077e+007 1.481e+011 1.000e+003 4.256e-002 1.500e-003 
1.646e-003 2.076e+007 1.492e+011 1.000e+003 4.684e-002 1.502e-003 
1.649e-003 2.075e+007 1.506e+011 1.000e+003 3.009e-002 1.505e-003 
1.651e-003 2.073e+007 1.471e+011 1.000e+003 4.537e-002 1.508e-003 
1.653e-003 2.072e+007 1.470e+011 1.000e+003 4.434e-002 1.510e-003 
1.656e-003 2.071e+007 1.467e+011 1.000e+003 4.134e-002 1.513e-003 
1.658e-003 2.069e+007 1.464e+011 1.000e+003 3.793e-002 1.515e-003 
1.661e-003 2.068e+007 1.446e+011 1.000e+003 4.305e-002 1.518e-003 
1.663e-003 2.066e+007 1.429e+011 1.000e+003 2.519e-002 1.520e-003 
1.666e-003 2.065e+007 1.428e+011 1.000e+003 3.137e-002 1.523e-003 
1.668e-003 2.064e+007 1.427e+011 1.000e+003 3.866e-002 1.525e-003 
1.670e-003 2.064e+007 1.432e+011 1.000e+003 4.210e-002 1.528e-003 
1.673e-003 2.064e+007 1.438e+011 1.000e+003 4.068e-002 1.530e-003 
1.675e-003 2.063e+007 1.446e+011 1.000e+003 3.977e-002 1.532e-003 
1.678e-003 2.062e+007 1.445e+011 1.000e+003 4.379e-002 1.535e-003 
1.680e-003 2.060e+007 1.451e+011 1.000e+003 3.186e-002 1.538e-003 
1.683e-003 2.057e+007 1.454e+011 1.000e+003 3.128e-002 1.540e-003 
1.685e-003 2.054e+007 1.457e+011 1.000e+003 3.438e-002 1.543e-003 
1.687e-003 2.052e+007 1.465e+011 1.000e+003 3.390e-002 1.545e-003 
1.690e-003 2.050e+007 1.468e+011 1.000e+003 4.689e-002 1.548e-003 
1.692e-003 2.045e+007 1.427e+011 1.000e+003 3.720e-002 1.551e-003 
1.695e-003 2.040e+007 1.407e+011 1.000e+003 2.997e-002 1.553e-003 
1.697e-003 2.036e+007 1.401e+011 1.000e+003 4.335e-002 1.556e-003 
1.700e-003 2.032e+007 1.394e+011 1.000e+003 3.969e-002 1.559e-003 
1.702e-003 2.029e+007 1.394e+011 1.000e+003 3.541e-002 1.562e-003 
1.704e-003 2.027e+007 1.399e+011 1.000e+003 4.417e-002 1.564e-003 
1.707e-003 2.025e+007 1.406e+011 1.000e+003 3.771e-002 1.567e-003 
1.709e-003 2.025e+007 1.406e+011 1.000e+003 2.832e-002 1.569e-003 
1.712e-003 2.025e+007 1.411e+011 1.000e+003 3.829e-002 1.572e-003 
1.714e-003 2.026e+007 1.413e+011 1.000e+003 3.482e-002 1.574e-003 
1.717e-003 2.027e+007 1.419e+011 1.000e+003 4.191e-002 1.576e-003 
1.719e-003 2.028e+007 1.421e+011 1.000e+003 4.515e-002 1.579e-003 
1.721e-003 2.029e+007 1.427e+011 1.000e+003 4.237e-002 1.581e-003 
1.724e-003 2.030e+007 1.432e+011 1.000e+003 4.201e-002 1.583e-003 
1.726e-003 2.031e+007 1.447e+011 1.000e+003 3.021e-002 1.586e-003 
1.729e-003 2.033e+007 1.461e+011 1.000e+003 3.818e-002 1.588e-003 
1.731e-003 2.033e+007 1.469e+011 1.000e+003 4.420e-002 1.590e-003 
1.734e-003 2.032e+007 1.475e+011 1.000e+003 4.413e-002 1.593e-003 
1.736e-003 2.032e+007 1.485e+011 1.000e+003 3.157e-002 1.595e-003 
1.738e-003 2.033e+007 1.507e+011 1.000e+003 2.909e-002 1.598e-003 
1.741e-003 2.034e+007 1.502e+011 1.000e+003 3.033e-002 1.600e-003 
1.743e-003 2.034e+007 1.477e+011 1.000e+003 4.057e-002 1.602e-003 
1.746e-003 2.034e+007 1.461e+011 1.000e+003 3.889e-002 1.605e-003 
1.748e-003 2.034e+007 1.458e+011 1.000e+003 3.214e-002 1.607e-003 
1.750e-003 2.034e+007 1.454e+011 1.000e+003 3.563e-002 1.610e-003 
1.753e-003 2.034e+007 1.455e+011 1.000e+003 3.071e-002 1.612e-003 
1.755e-003 2.032e+007 1.453e+011 1.000e+003 2.590e-002 1.615e-003 
1.758e-003 2.031e+007 1.457e+011 1.000e+003 3.331e-002 1.617e-003 
1.760e-003 2.030e+007 1.466e+011 1.000e+003 1.910e-002 1.620e-003 
1.763e-003 2.030e+007 1.471e+011 1.000e+003 2.259e-002 1.622e-003 
1.765e-003 2.030e+007 1.482e+011 1.000e+003 1.657e-002 1.625e-003 
1.767e-003 2.030e+007 1.495e+011 1.000e+003 1.676e-002 1.627e-003 
1.770e-003 2.031e+007 1.510e+011 1.000e+003 1.169e-002 1.629e-003 
1.772e-003 2.031e+007 1.522e+011 1.000e+003 1.471e-002 1.632e-003 
1.775e-003 2.030e+007 1.523e+011 1.000e+003 2.318e-002 1.634e-003 
1.777e-003 2.028e+007 1.525e+011 1.000e+003 5.735e-003 1.637e-003 
1.780e-003 2.026e+007 1.507e+011 1.000e+003 2.132e-002 1.639e-003 
1.782e-003 2.024e+007 1.506e+011 1.000e+003 3.396e-002 1.642e-003 
1.784e-003 2.022e+007 1.509e+011 1.000e+003 3.460e-002 1.644e-003 
1.787e-003 2.021e+007 1.482e+011 1.000e+003 1.980e-002 1.647e-003 
1.789e-003 2.021e+007 1.475e+011 1.000e+003 1.517e-002 1.649e-003 
1.792e-003 2.021e+007 1.477e+011 1.000e+003 2.929e-003 1.652e-003 
1.794e-003 2.021e+007 1.483e+011 1.000e+003 3.365e-003 1.654e-003 
1.797e-003 2.023e+007 1.496e+011 1.000e+003 8.844e-003 1.657e-003 
1.799e-003 2.025e+007 1.509e+011 1.000e+003 6.131e-003 1.659e-003 
1.801e-003 2.029e+007 1.520e+011 1.000e+003 2.439e-003 1.661e-003 
1.804e-003 2.034e+007 1.528e+011 1.000e+003 4.721e-003 1.663e-003 
1.806e-003 2.038e+007 1.539e+011 1.000e+003 7.892e-003 1.665e-003 
1.809e-003 2.042e+007 1.555e+011 1.000e+003 4.417e-003 1.667e-003 
1.811e-003 2.046e+007 1.573e+011 1.000e+003 4.224e-003 1.670e-003 
1.814e-003 2.049e+007 1.574e+011 1.000e+003 5.626e-003 1.672e-003 
1.816e-003 2.051e+007 1.575e+011 1.000e+003 1.879e-003 1.674e-003 
1.818e-003 2.053e+007 1.581e+011 1.000e+003 7.441e-003 1.676e-003 
1.821e-003 2.053e+007 1.557e+011 1.000e+003 3.848e-003 1.679e-003 
1.823e-003 2.054e+007 1.534e+011 1.000e+003 8.500e-004 1.681e-003 
1.826e-003 2.055e+007 1.533e+011 1.000e+003 2.866e-003 1.683e-003 
1.828e-003 2.055e+007 1.538e+011 1.000e+003 4.408e-003 1.686e-003 
1.831e-003 2.057e+007 1.514e+011 1.000e+003 2.983e-003 1.688e-003 
1.833e-003 2.058e+007 1.512e+011 1.000e+003 7.524e-004 1.691e-003 
1.835e-003 2.059e+007 1.511e+011 1.000e+003 4.416e-003 1.693e-003 
1.838e-003 2.059e+007 1.508e+011 1.000e+003 2.497e-003 1.695e-003 
1.840e-003 2.058e+007 1.430e+011 1.000e+003 8.130e-002 1.698e-003 
1.843e-003 2.058e+007 1.434e+011 1.000e+003 8.132e-002 1.700e-003 
1.845e-003 2.057e+007 1.439e+011 1.000e+003 8.393e-002 1.703e-003 
1.848e-003 2.057e+007 1.446e+011 1.000e+003 7.881e-002 1.705e-003 
1.850e-003 2.057e+007 1.442e+011 1.000e+003 8.838e-002 1.708e-003 
1.852e-003 2.057e+007 1.442e+011 1.000e+003 8.496e-002 1.710e-003 
1.855e-003 2.057e+007 1.443e+011 1.000e+003 7.367e-002 1.712e-003 
1.857e-003 2.056e+007 1.443e+011 1.000e+003 6.137e-002 1.715e-003 
1.860e-003 2.055e+007 1.429e+011 1.000e+003 7.406e-002 1.717e-003 
1.862e-003 2.053e+007 1.422e+011 1.000e+003 8.673e-002 1.720e-003 
1.865e-003 2.050e+007 1.425e+011 1.000e+003 7.747e-002 1.723e-003 
1.867e-003 2.048e+007 1.432e+011 1.000e+003 6.777e-002 1.725e-003 
1.869e-003 2.046e+007 1.420e+011 1.000e+003 6.187e-002 1.728e-003 
1.872e-003 2.044e+007 1.418e+011 1.000e+003 5.985e-002 1.730e-003 
1.874e-003 2.043e+007 1.424e+011 1.000e+003 7.624e-002 1.733e-003 
1.877e-003 2.043e+007 1.432e+011 1.000e+003 6.077e-002 1.735e-003 
1.879e-003 2.043e+007 1.438e+011 1.000e+003 7.532e-002 1.738e-003 
1.882e-003 2.043e+007 1.442e+011 1.000e+003 6.787e-002 1.740e-003 
1.884e-003 2.043e+007 1.438e+011 1.000e+003 7.921e-002 1.743e-003 
1.886e-003 2.043e+007 1.438e+011 1.000e+003 6.825e-002 1.745e-003 
1.889e-003 2.043e+007 1.452e+011 1.000e+003 6.671e-002 1.747e-003 
1.891e-003 2.042e+007 1.457e+011 1.000e+003 6.294e-002 1.750e-003 
1.894e-003 2.039e+007 1.460e+011 1.000e+003 7.627e-002 1.752e-003 
1.896e-003 2.037e+007 1.472e+011 1.000e+003 6.119e-002 1.755e-003 
1.899e-003 2.034e+007 1.482e+011 1.000e+003 7.916e-002 1.758e-003 
1.901e-003 2.032e+007 1.483e+011 1.000e+003 8.387e-002 1.760e-003 
1.903e-003 2.030e+007 1.495e+011 1.000e+003 9.212e-002 1.763e-003 
1.906e-003 2.029e+007 1.509e+011 1.000e+003 8.917e-002 1.765e-003 
1.908e-003 2.029e+007 1.496e+011 1.000e+003 6.775e-002 1.768e-003 
1.911e-003 2.027e+007 1.499e+011 1.000e+003 6.987e-002 1.770e-003 
1.913e-003 2.025e+007 1.504e+011 1.000e+003 7.048e-002 1.773e-003 
1.915e-003 2.023e+007 1.508e+011 1.000e+003 6.845e-002 1.775e-003 
1.918e-003 2.021e+007 1.516e+011 1.000e+003 7.018e-002 1.778e-003 
1.920e-003 2.021e+007 1.527e+011 1.000e+003 6.478e-002 1.780e-003 
1.923e-003 2.021e+007 1.478e+011 1.000e+003 8.836e-002 1.783e-003 
1.925e-003 2.022e+007 1.486e+011 1.000e+003 8.862e-002 1.785e-003 
1.928e-003 2.023e+007 1.484e+011 1.000e+003 9.176e-002 1.788e-003 
1.930e-003 2.025e+007 1.488e+011 1.000e+003 8.839e-002 1.790e-003 
1.932e-003 2.026e+007 1.494e+011 1.000e+003 8.744e-002 1.792e-003 
1.935e-003 2.028e+007 1.502e+011 1.000e+003 8.748e-002 1.794e-003 
1.937e-003 2.030e+007 1.503e+011 1.000e+003 9.002e-002 1.797e-003 
1.940e-003 2.032e+007 1.511e+011 1.000e+003 7.878e-002 1.799e-003 
1.942e-003 2.032e+007 1.500e+011 1.000e+003 8.052e-002 1.802e-003 
1.945e-003 2.032e+007 1.488e+011 1.000e+003 8.349e-002 1.804e-003 
1.947e-003 2.033e+007 1.503e+011 1.000e+003 8.246e-002 1.806e-003 
1.949e-003 2.034e+007 1.511e+011 1.000e+003 8.656e-002 1.809e-003 
1.952e-003 2.035e+007 1.528e+011 1.000e+003 8.906e-002 1.811e-003 
1.954e-003 2.036e+007 1.544e+011 1.000e+003 9.011e-002 1.813e-003 
1.957e-003 2.037e+007 1.539e+011 1.000e+003 9.467e-002 1.816e-003 
1.959e-003 2.038e+007 1.545e+011 1.000e+003 8.475e-002 1.818e-003 
1.962e-003 2.040e+007 1.554e+011 1.000e+003 9.247e-002 1.820e-003 
1.964e-003 2.040e+007 1.511e+011 1.000e+003 9.186e-002 1.823e-003 
1.966e-003 2.040e+007 1.497e+011 1.000e+003 1.010e-001 1.825e-003 
1.969e-003 2.038e+007 1.505e+011 1.000e+003 1.019e-001 1.828e-003 
1.971e-003 2.037e+007 1.510e+011 1.000e+003 1.006e-001 1.830e-003 
1.974e-003 2.034e+007 1.511e+011 1.000e+003 9.516e-002 1.833e-003 
1.976e-003 2.030e+007 1.518e+011 1.000e+003 9.494e-002 1.836e-003 
1.979e-003 2.025e+007 1.484e+011 1.000e+003 9.859e-002 1.838e-003 
1.981e-003 2.021e+007 1.471e+011 1.000e+003 8.740e-002 1.841e-003 
1.983e-003 2.021e+007 1.472e+011 1.000e+003 8.033e-002 1.844e-003 
1.986e-003 2.021e+007 1.466e+011 1.000e+003 8.823e-002 1.846e-003 
1.988e-003 2.019e+007 1.464e+011 1.000e+003 9.021e-002 1.848e-003 
1.991e-003 2.017e+007 1.463e+011 1.000e+003 8.621e-002 1.851e-003 
1.993e-003 2.015e+007 1.463e+011 1.000e+003 9.018e-002 1.854e-003 
1.996e-003 2.014e+007 1.465e+011 1.000e+003 8.558e-002 1.856e-003 
1.998e-003 2.015e+007 1.472e+011 1.000e+003 7.932e-002 1.858e-003 
2.000e-003 2.017e+007 1.481e+011 1.000e+003 8.711e-002 1.861e-003 
2.003e-003 2.019e+007 1.489e+011 1.000e+003 8.800e-002 1.863e-003 
2.005e-003 2.021e+007 1.501e+011 1.000e+003 7.981e-002 1.865e-003 
2.008e-003 2.022e+007 1.514e+011 1.000e+003 8.862e-002 1.868e-003 
2.010e-003 2.023e+007 1.529e+011 1.000e+003 7.532e-002 1.870e-003 
2.013e-003 2.025e+007 1.536e+011 1.000e+003 6.933e-002 1.872e-003 
2.015e-003 2.026e+007 1.524e+011 1.000e+003 8.468e-002 1.875e-003 
2.017e-003 2.027e+007 1.517e+011 1.000e+003 7.466e-002 1.877e-003 
2.020e-003 2.028e+007 1.522e+011 1.000e+003 7.462e-002 1.879e-003 
2.022e-003 2.029e+007 1.532e+011 1.000e+003 7.701e-002 1.882e-003 
2.025e-003 2.031e+007 1.550e+011 1.000e+003 9.632e-002 1.884e-003 
2.027e-003 2.033e+007 1.526e+011 1.000e+003 8.253e-002 1.886e-003 
2.030e-003 2.036e+007 1.533e+011 1.000e+003 9.065e-002 1.889e-003 
2.032e-003 2.039e+007 1.535e+011 1.000e+003 9.038e-002 1.891e-003 
2.034e-003 2.041e+007 1.523e+011 1.000e+003 8.829e-002 1.893e-003 
2.037e-003 2.042e+007 1.519e+011 1.000e+003 8.975e-002 1.895e-003 
2.039e-003 2.043e+007 1.526e+011 1.000e+003 8.605e-002 1.898e-003 
2.042e-003 2.043e+007 1.541e+011 1.000e+003 8.385e-002 1.900e-003 
2.044e-003 2.043e+007 1.564e+011 1.000e+003 8.647e-002 1.903e-003 
2.047e-003 2.043e+007 1.588e+011 1.000e+003 8.620e-002 1.905e-003 
2.049e-003 2.042e+007 1.612e+011 1.000e+003 8.411e-002 1.908e-003 
2.051e-003 2.042e+007 1.629e+011 1.000e+003 8.687e-002 1.910e-003 
2.054e-003 2.040e+007 1.634e+011 1.000e+003 8.757e-002 1.913e-003 
2.056e-003 2.036e+007 1.594e+011 1.000e+003 9.193e-002 1.915e-003 
2.059e-003 2.033e+007 1.548e+011 1.000e+003 9.187e-002 1.918e-003 
2.061e-003 2.029e+007 1.517e+011 1.000e+003 9.073e-002 1.921e-003 
2.064e-003 2.025e+007 1.488e+011 1.000e+003 8.614e-002 1.923e-003 
2.066e-003 2.023e+007 1.471e+011 1.000e+003 9.925e-002 1.926e-003 
2.068e-003 2.022e+007 1.460e+011 1.000e+003 1.013e-001 1.928e-003 
2.071e-003 2.020e+007 1.462e+011 1.000e+003 9.912e-002 1.931e-003 
2.073e-003 2.020e+007 1.465e+011 1.000e+003 9.813e-002 1.933e-003 
2.076e-003 2.019e+007 1.472e+011 1.000e+003 1.041e-001 1.936e-003 
2.078e-003 2.018e+007 1.478e+011 1.000e+003 1.019e-001 1.938e-003 
2.080e-003 2.019e+007 1.491e+011 1.000e+003 1.006e-001 1.941e-003 
2.083e-003 2.020e+007 1.508e+011 1.000e+003 9.812e-002 1.943e-003 
2.085e-003 2.021e+007 1.529e+011 1.000e+003 9.609e-002 1.945e-003 
2.088e-003 2.022e+007 1.537e+011 1.000e+003 9.020e-002 1.948e-003 
2.090e-003 2.023e+007 1.554e+011 1.000e+003 9.282e-002 1.950e-003 
2.093e-003 2.023e+007 1.565e+011 1.000e+003 8.634e-002 1.953e-003 
2.095e-003 2.022e+007 1.524e+011 1.000e+003 8.529e-002 1.955e-003 
2.097e-003 2.020e+007 1.499e+011 1.000e+003 8.300e-002 1.958e-003 
2.100e-003 2.019e+007 1.503e+011 1.000e+003 7.633e-002 1.960e-003 
2.102e-003 2.019e+007 1.508e+011 1.000e+003 7.762e-002 1.963e-003 
2.105e-003 2.020e+007 1.505e+011 1.000e+003 7.684e-002 1.965e-003 
2.107e-003 2.018e+007 1.496e+011 1.000e+003 7.914e-002 1.967e-003 
2.110e-003 2.016e+007 1.506e+011 1.000e+003 8.198e-002 1.970e-003 
2.112e-003 2.013e+007 1.505e+011 1.000e+003 8.509e-002 1.973e-003 
2.114e-003 2.011e+007 1.518e+011 1.000e+003 8.339e-002 1.975e-003 
2.117e-003 2.009e+007 1.528e+011 1.000e+003 8.001e-002 1.978e-003 
2.119e-003 2.005e+007 1.532e+011 1.000e+003 8.254e-002 1.980e-003 
2.122e-003 2.000e+007 1.539e+011 1.000e+003 8.411e-002 1.983e-003 
2.124e-003 1.996e+007 1.536e+011 1.000e+003 8.251e-002 1.986e-003 
2.127e-003 1.992e+007 1.537e+011 1.000e+003 7.936e-002 1.989e-003 
2.129e-003 1.991e+007 1.543e+011 1.000e+003 8.210e-002 1.991e-003 
2.131e-003 1.992e+007 1.555e+011 1.000e+003 8.266e-002 1.994e-003 
2.134e-003 1.992e+007 1.557e+011 1.000e+003 8.223e-002 1.996e-003 
2.136e-003 1.991e+007 1.568e+011 1.000e+003 8.211e-002 1.998e-003 
2.139e-003 1.990e+007 1.582e+011 1.000e+003 7.816e-002 2.001e-003 
2.141e-003 1.989e+007 1.592e+011 1.000e+003 7.465e-002 2.003e-003 
2.144e-003 1.987e+007 1.606e+011 1.000e+003 7.280e-002 2.006e-003 
2.146e-003 1.985e+007 1.586e+011 1.000e+003 7.055e-002 2.009e-003 
2.148e-003 1.983e+007 1.590e+011 1.000e+003 6.923e-002 2.011e-003 
2.151e-003 1.980e+007 1.601e+011 1.000e+003 6.719e-002 2.014e-003 
2.153e-003 1.976e+007 1.608e+011 1.000e+003 6.677e-002 2.016e-003 
2.156e-003 1.972e+007 1.621e+011 1.000e+003 6.707e-002 2.019e-003 
2.158e-003 1.966e+007 1.626e+011 1.000e+003 7.309e-002 2.022e-003 
2.161e-003 1.956e+007 1.584e+011 1.000e+003 7.761e-002 2.025e-003 
2.163e-003 1.946e+007 1.580e+011 1.000e+003 8.538e-002 2.028e-003 
2.165e-003 1.937e+007 1.579e+011 1.000e+003 8.594e-002 2.031e-003 
2.168e-003 1.930e+007 1.579e+011 1.000e+003 8.475e-002 2.034e-003 
2.170e-003 1.924e+007 1.583e+011 1.000e+003 8.085e-002 2.037e-003 
2.173e-003 1.921e+007 1.590e+011 1.000e+003 7.748e-002 2.040e-003 
2.175e-003 1.918e+007 1.584e+011 1.000e+003 8.469e-002 2.042e-003 
2.178e-003 1.917e+007 1.584e+011 1.000e+003 9.470e-002 2.045e-003 
2.180e-003 1.916e+007 1.585e+011 1.000e+003 9.785e-002 2.047e-003 
2.182e-003 1.915e+007 1.585e+011 1.000e+003 1.026e-001 2.050e-003 
2.185e-003 1.913e+007 1.585e+011 1.000e+003 1.007e-001 2.052e-003 
2.187e-003 1.910e+007 1.588e+011 1.000e+003 1.017e-001 2.055e-003 
2.190e-003 1.908e+007 1.589e+011 1.000e+003 9.881e-002 2.058e-003 
2.192e-003 1.909e+007 1.594e+011 1.000e+003 9.689e-002 2.060e-003 
2.195e-003 1.909e+007 1.601e+011 1.000e+003 9.855e-002 2.062e-003 
2.197e-003 1.910e+007 1.605e+011 1.000e+003 9.863e-002 2.065e-003 
2.199e-003 1.912e+007 1.620e+011 1.000e+003 9.338e-002 2.067e-003 
2.202e-003 1.915e+007 1.612e+011 1.000e+003 9.419e-002 2.069e-003 
2.204e-003 1.920e+007 1.605e+011 1.000e+003 9.877e-002 2.071e-003 
2.207e-003 1.923e+007 1.602e+011 1.000e+003 1.012e-001 2.073e-003 
2.209e-003 1.926e+007 1.611e+011 1.000e+003 1.038e-001 2.076e-003 
2.212e-003 1.928e+007 1.614e+011 1.000e+003 1.106e-001 2.078e-003 
2.214e-003 1.931e+007 1.605e+011 1.000e+003 1.151e-001 2.080e-003 
2.216e-003 1.933e+007 1.596e+011 1.000e+003 1.185e-001 2.082e-003 
2.219e-003 1.935e+007 1.589e+011 1.000e+003 1.150e-001 2.085e-003 
2.221e-003 1.936e+007 1.591e+011 1.000e+003 1.156e-001 2.087e-003 
2.224e-003 1.938e+007 1.598e+011 1.000e+003 1.165e-001 2.089e-003 
2.226e-003 1.940e+007 1.597e+011 1.000e+003 1.222e-001 2.092e-003 
2.229e-003 1.941e+007 1.599e+011 1.000e+003 1.278e-001 2.094e-003 
2.231e-003 1.942e+007 1.588e+011 1.000e+003 1.272e-001 2.096e-003 
2.233e-003 1.945e+007 1.595e+011 1.000e+003 1.224e-001 2.099e-003 
2.236e-003 1.949e+007 1.606e+011 1.000e+003 1.204e-001 2.101e-003 
2.238e-003 1.952e+007 1.621e+011 1.000e+003 1.184e-001 2.103e-003 
2.241e-003 1.954e+007 1.631e+011 1.000e+003 1.193e-001 2.105e-003 
2.243e-003 1.956e+007 1.635e+011 1.000e+003 1.168e-001 2.108e-003 
2.245e-003 1.958e+007 1.646e+011 1.000e+003 1.248e-001 2.110e-003 
2.248e-003 1.958e+007 1.661e+011 1.000e+003 1.294e-001 2.112e-003 
2.250e-003 1.959e+007 1.675e+011 1.000e+003 1.343e-001 2.115e-003 
2.253e-003 1.958e+007 1.687e+011 1.000e+003 1.323e-001 2.117e-003 
2.255e-003 1.957e+007 1.705e+011 1.000e+003 1.357e-001 2.120e-003 
2.258e-003 1.955e+007 1.696e+011 1.000e+003 1.479e-001 2.122e-003 
2.260e-003 1.952e+007 1.692e+011 1.000e+003 1.454e-001 2.125e-003 
2.262e-003 1.949e+007 1.701e+011 1.000e+003 1.513e-001 2.127e-003 
2.265e-003 1.947e+007 1.703e+011 1.000e+003 1.444e-001 2.130e-003 
2.267e-003 1.946e+007 1.682e+011 1.000e+003 1.424e-001 2.133e-003 
2.270e-003 1.946e+007 1.670e+011 1.000e+003 1.532e-001 2.135e-003 
2.272e-003 1.947e+007 1.680e+011 1.000e+003 1.510e-001 2.137e-003 
2.275e-003 1.950e+007 1.694e+011 1.000e+003 1.559e-001 2.140e-003 
2.277e-003 1.953e+007 1.710e+011 1.000e+003 1.529e-001 2.142e-003 
2.279e-003 1.956e+007 1.708e+011 1.000e+003 1.532e-001 2.144e-003 
2.282e-003 1.959e+007 1.685e+011 1.000e+003 1.477e-001 2.146e-003 
2.284e-003 1.962e+007 1.681e+011 1.000e+003 1.531e-001 2.148e-003 
2.287e-003 1.964e+007 1.688e+011 1.000e+003 1.574e-001 2.151e-003 
2.289e-003 1.967e+007 1.700e+011 1.000e+003 1.552e-001 2.153e-003 
2.292e-003 1.969e+007 1.715e+011 1.000e+003 1.594e-001 2.155e-003 
2.294e-003 1.971e+007 1.732e+011 1.000e+003 1.487e-001 2.158e-003 
2.296e-003 1.973e+007 1.749e+011 1.000e+003 1.510e-001 2.160e-003 
2.299e-003 1.974e+007 1.745e+011 1.000e+003 1.556e-001 2.162e-003 
2.301e-003 1.975e+007 1.734e+011 1.000e+003 1.507e-001 2.164e-003 
2.304e-003 1.976e+007 1.714e+011 1.000e+003 1.574e-001 2.167e-003 
2.306e-003 1.976e+007 1.704e+011 1.000e+003 1.528e-001 2.169e-003 
2.309e-003 1.976e+007 1.710e+011 1.000e+003 1.678e-001 2.172e-003 
2.311e-003 1.976e+007 1.706e+011 1.000e+003 1.666e-001 2.174e-003 
2.313e-003 1.976e+007 1.716e+011 1.000e+003 1.744e-001 2.177e-003 
2.316e-003 1.976e+007 1.731e+011 1.000e+003 1.821e-001 2.179e-003 
2.318e-003 1.977e+007 1.726e+011 1.000e+003 1.819e-001 2.181e-003 
2.321e-003 1.977e+007 1.708e+011 1.000e+003 1.853e-001 2.184e-003 
2.323e-003 1.977e+007 1.719e+011 1.000e+003 1.915e-001 2.186e-003 
2.326e-003 1.976e+007 1.739e+011 1.000e+003 1.897e-001 2.189e-003 
2.328e-003 1.976e+007 1.740e+011 1.000e+003 1.890e-001 2.191e-003 
2.330e-003 1.976e+007 1.750e+011 1.000e+003 1.960e-001 2.194e-003 
2.333e-003 1.976e+007 1.754e+011 1.000e+003 1.921e-001 2.196e-003 
2.335e-003 1.973e+007 1.760e+011 1.000e+003 1.988e-001 2.199e-003 
2.338e-003 1.970e+007 1.766e+011 1.000e+003 2.002e-001 2.201e-003 
2.340e-003 1.966e+007 1.775e+011 1.000e+003 2.062e-001 2.204e-003 
2.343e-003 1.963e+007 1.791e+011 1.000e+003 2.112e-001 2.207e-003 
2.345e-003 1.958e+007 1.796e+011 1.000e+003 2.101e-001 2.209e-003 
2.347e-003 1.952e+007 1.798e+011 1.000e+003 2.153e-001 2.212e-003 
2.350e-003 1.947e+007 1.805e+011 1.000e+003 2.192e-001 2.215e-003 
2.352e-003 1.942e+007 1.814e+011 1.000e+003 2.186e-001 2.218e-003 
2.355e-003 1.937e+007 1.821e+011 1.000e+003 2.262e-001 2.221e-003 
2.357e-003 1.933e+007 1.833e+011 1.000e+003 2.239e-001 2.223e-003 
2.360e-003 1.929e+007 1.836e+011 1.000e+003 2.293e-001 2.226e-003 
2.362e-003 1.925e+007 1.845e+011 1.000e+003 2.311e-001 2.229e-003 
2.364e-003 1.923e+007 1.857e+011 1.000e+003 2.271e-001 2.231e-003 
2.367e-003 1.922e+007 1.874e+011 1.000e+003 2.233e-001 2.234e-003 
2.369e-003 1.921e+007 1.877e+011 1.000e+003 2.251e-001 2.236e-003 
2.372e-003 1.920e+007 1.872e+011 1.000e+003 2.153e-001 2.239e-003 
2.374e-003 1.920e+007 1.870e+011 1.000e+003 2.184e-001 2.241e-003 
2.377e-003 1.919e+007 1.876e+011 1.000e+003 2.223e-001 2.244e-003 
2.379e-003 1.919e+007 1.882e+011 1.000e+003 2.259e-001 2.246e-003 
2.381e-003 1.919e+007 1.893e+011 1.000e+003 2.239e-001 2.248e-003 
2.384e-003 1.919e+007 1.905e+011 1.000e+003 2.418e-001 2.251e-003 
2.386e-003 1.919e+007 1.921e+011 1.000e+003 2.425e-001 2.253e-003 
2.389e-003 1.920e+007 1.936e+011 1.000e+003 2.467e-001 2.256e-003 
2.391e-003 1.921e+007 1.937e+011 1.000e+003 2.486e-001 2.258e-003 
2.394e-003 1.922e+007 1.944e+011 1.000e+003 2.341e-001 2.260e-003 
2.396e-003 1.924e+007 1.934e+011 1.000e+003 2.322e-001 2.263e-003 
2.398e-003 1.926e+007 1.942e+011 1.000e+003 2.311e-001 2.265e-003 
2.401e-003 1.928e+007 1.949e+011 1.000e+003 2.309e-001 2.267e-003 
2.403e-003 1.929e+007 1.957e+011 1.000e+003 2.266e-001 2.270e-003 
2.406e-003 1.931e+007 1.940e+011 1.000e+003 2.078e-001 2.272e-003 
2.408e-003 1.933e+007 1.956e+011 1.000e+003 1.995e-001 2.274e-003 
