# Supplementary material for: Strain rate dependency of dislocation plasticity
Source: Nat Commun. 2021 Mar 23;12:1845. doi: 10.1038/s41467-021-21939-1 (PMC7988163; doi:10.1038/s41467-021-21939-1)
Supplement: Supplementary file 3 — Supplementary Data 1 [file 41467_2021_21939_MOESM3_ESM.zip › Supplementary Data 1/DDDSimulationSet1/StrainRate=1e3s-1/InitialDislocationDensity=1.2e14m-2.dat]

#strain(1), stress(Pa), dislocation density(m-2), strain rate(s-1), mean dislocation velocity(km/s), plastic strain(1)
3.148e-007 3.978e+004 1.243e+014 1.000e+003 4.564e-003 3.916e-008 
6.287e-007 9.336e+004 1.243e+014 1.000e+003 6.057e-003 1.759e-008 
9.422e-007 1.461e+005 1.243e+014 1.000e+003 3.220e-003 6.830e-008 
1.257e-006 1.870e+005 1.243e+014 1.000e+003 3.245e-003 3.697e-008 
1.575e-006 2.325e+005 1.243e+014 1.000e+003 1.614e-003 3.318e-008 
1.895e-006 2.829e+005 1.243e+014 1.000e+003 2.451e-003 6.186e-008 
2.219e-006 3.358e+005 1.243e+014 1.000e+003 3.567e-004 1.045e-007 
2.548e-006 3.816e+005 1.243e+014 1.000e+003 7.746e-003 9.191e-008 
2.885e-006 4.259e+005 1.243e+014 1.000e+003 1.851e-003 6.167e-008 
3.217e-006 4.755e+005 1.243e+014 1.000e+003 2.752e-003 7.259e-008 
3.549e-006 5.123e+005 1.243e+014 1.000e+003 2.205e-003 4.924e-009 
3.882e-006 5.593e+005 1.243e+014 1.000e+003 9.143e-003 1.294e-008 
4.200e-006 5.931e+005 1.243e+014 1.000e+003 9.642e-003 9.791e-008 
4.519e-006 6.293e+005 1.243e+014 1.000e+003 6.357e-003 1.659e-007 
4.833e-006 6.648e+005 1.243e+014 1.000e+003 3.006e-003 2.348e-007 
5.146e-006 7.063e+005 1.243e+014 1.000e+003 2.021e-003 2.604e-007 
5.459e-006 7.444e+005 1.243e+014 1.000e+003 3.188e-003 3.097e-007 
5.769e-006 7.849e+005 1.243e+014 1.000e+003 5.893e-004 3.397e-007 
6.080e-006 8.219e+005 1.243e+014 1.000e+003 4.325e-003 3.948e-007 
6.407e-006 8.565e+005 1.243e+014 1.000e+003 5.196e-003 4.829e-007 
6.734e-006 8.949e+005 1.243e+014 1.000e+003 3.583e-003 5.445e-007 
7.065e-006 9.339e+005 1.243e+014 1.000e+003 2.432e-003 6.053e-007 
7.389e-006 9.752e+005 1.243e+014 1.000e+003 4.210e-003 6.439e-007 
7.717e-006 1.015e+006 1.243e+014 1.000e+003 8.676e-003 6.978e-007 
8.052e-006 1.044e+006 1.243e+014 1.000e+003 2.796e-003 8.279e-007 
8.378e-006 1.086e+006 1.243e+014 1.000e+003 3.841e-003 8.664e-007 
8.700e-006 1.095e+006 1.243e+014 1.000e+003 5.454e-004 1.125e-006 
9.025e-006 1.091e+006 1.243e+014 1.000e+003 2.482e-003 1.483e-006 
9.346e-006 1.130e+006 1.243e+014 1.000e+003 7.595e-003 1.527e-006 
9.664e-006 1.141e+006 1.243e+014 1.000e+003 2.104e-003 1.773e-006 
9.981e-006 1.163e+006 1.243e+014 1.000e+003 1.061e-002 1.938e-006 
1.029e-005 1.173e+006 1.243e+014 1.000e+003 5.459e-003 2.182e-006 
1.060e-005 1.208e+006 1.243e+014 1.000e+003 5.803e-003 2.244e-006 
1.091e-005 1.252e+006 1.243e+014 1.000e+003 1.560e-003 2.247e-006 
1.122e-005 1.262e+006 1.243e+014 1.000e+003 6.842e-003 2.493e-006 
1.154e-005 1.299e+006 1.243e+014 1.000e+003 3.299e-003 2.555e-006 
1.186e-005 1.324e+006 1.243e+014 1.000e+003 3.292e-003 2.701e-006 
1.218e-005 1.355e+006 1.243e+014 1.000e+003 4.998e-003 2.805e-006 
1.249e-005 1.406e+006 1.243e+014 1.000e+003 6.377e-003 2.770e-006 
1.280e-005 1.440e+006 1.243e+014 1.000e+003 2.255e-004 2.846e-006 
1.312e-005 1.447e+006 1.243e+014 1.000e+003 3.965e-003 3.120e-006 
1.345e-005 1.458e+006 1.243e+014 1.000e+003 8.518e-004 3.362e-006 
1.376e-005 1.489e+006 1.243e+014 1.000e+003 2.274e-003 3.466e-006 
1.408e-005 1.541e+006 1.243e+014 1.000e+003 8.538e-003 3.423e-006 
1.440e-005 1.585e+006 1.243e+014 1.000e+003 5.764e-003 3.432e-006 
1.472e-005 1.608e+006 1.243e+014 1.000e+003 1.253e-003 3.598e-006 
1.504e-005 1.623e+006 1.243e+014 1.000e+003 7.810e-003 3.809e-006 
1.535e-005 1.655e+006 1.243e+014 1.000e+003 8.548e-003 3.901e-006 
1.567e-005 1.676e+006 1.243e+014 1.000e+003 3.804e-003 4.077e-006 
1.599e-005 1.726e+006 1.243e+014 1.000e+003 3.050e-003 4.050e-006 
1.631e-005 1.777e+006 1.243e+014 1.000e+003 3.664e-003 4.021e-006 
1.663e-005 1.827e+006 1.243e+014 1.000e+003 1.828e-004 3.994e-006 
1.695e-005 1.862e+006 1.243e+014 1.000e+003 4.783e-003 4.074e-006 
1.727e-005 1.897e+006 1.243e+014 1.000e+003 7.711e-003 4.146e-006 
1.759e-005 1.893e+006 1.243e+014 1.000e+003 3.841e-003 4.502e-006 
1.791e-005 1.903e+006 1.243e+014 1.000e+003 6.647e-003 4.753e-006 
1.823e-005 1.911e+006 1.243e+014 1.000e+003 1.006e-003 5.012e-006 
1.855e-005 1.940e+006 1.243e+014 1.000e+003 1.737e-003 5.134e-006 
1.887e-005 1.976e+006 1.243e+014 1.000e+003 3.401e-003 5.207e-006 
1.919e-005 2.012e+006 1.243e+014 1.000e+003 1.023e-002 5.277e-006 
1.951e-005 2.033e+006 1.243e+014 1.000e+003 4.229e-003 5.446e-006 
1.983e-005 2.049e+006 1.243e+014 1.000e+003 7.224e-003 5.656e-006 
2.014e-005 2.081e+006 1.243e+014 1.000e+003 6.326e-003 5.750e-006 
2.045e-005 2.110e+006 1.243e+014 1.000e+003 7.522e-003 5.858e-006 
2.077e-005 2.156e+006 1.243e+014 1.000e+003 1.957e-004 5.857e-006 
2.108e-005 2.189e+006 1.243e+014 1.000e+003 2.949e-003 5.940e-006 
2.140e-005 2.229e+006 1.243e+014 1.000e+003 6.678e-003 5.988e-006 
2.172e-005 2.263e+006 1.243e+014 1.000e+003 8.309e-003 6.070e-006 
2.204e-005 2.299e+006 1.243e+014 1.000e+003 3.246e-003 6.138e-006 
2.235e-005 2.343e+006 1.243e+014 1.000e+003 6.706e-003 6.151e-006 
2.267e-005 2.420e+006 1.243e+014 1.000e+003 7.410e-003 5.927e-006 
2.298e-005 2.483e+006 1.243e+014 1.000e+003 6.233e-003 5.809e-006 
2.330e-005 2.519e+006 1.243e+014 1.000e+003 2.575e-003 5.872e-006 
2.362e-005 2.552e+006 1.243e+014 1.000e+003 1.461e-003 5.965e-006 
2.393e-005 2.581e+006 1.243e+014 1.000e+003 1.868e-003 6.078e-006 
2.425e-005 2.622e+006 1.244e+014 1.000e+003 7.469e-003 6.112e-006 
2.456e-005 2.656e+006 1.244e+014 1.000e+003 6.114e-003 6.184e-006 
2.487e-005 2.696e+006 1.243e+014 1.000e+003 3.367e-003 6.227e-006 
2.519e-005 2.716e+006 1.243e+014 1.000e+003 5.687e-003 6.405e-006 
2.550e-005 2.739e+006 1.243e+014 1.000e+003 4.200e-003 6.557e-006 
2.582e-005 2.769e+006 1.243e+014 1.000e+003 9.259e-005 6.661e-006 
2.613e-005 2.796e+006 1.243e+014 1.000e+003 8.360e-003 6.791e-006 
2.645e-005 2.823e+006 1.243e+014 1.000e+003 4.553e-003 6.921e-006 
2.677e-005 2.868e+006 1.243e+014 1.000e+003 6.706e-004 6.927e-006 
2.708e-005 2.915e+006 1.243e+014 1.000e+003 4.036e-003 6.923e-006 
2.740e-005 2.950e+006 1.243e+014 1.000e+003 8.651e-003 6.995e-006 
2.771e-005 2.982e+006 1.243e+014 1.000e+003 1.749e-004 7.088e-006 
2.803e-005 3.020e+006 1.243e+014 1.000e+003 7.382e-004 7.144e-006 
2.835e-005 3.053e+006 1.243e+014 1.000e+003 5.249e-003 7.231e-006 
2.867e-005 3.083e+006 1.243e+014 1.000e+003 8.781e-003 7.341e-006 
2.898e-005 3.120e+006 1.243e+014 1.000e+003 3.176e-003 7.398e-006 
2.930e-005 3.156e+006 1.243e+014 1.000e+003 2.782e-004 7.466e-006 
2.961e-005 3.197e+006 1.243e+014 1.000e+003 5.330e-003 7.499e-006 
2.993e-005 3.246e+006 1.243e+014 1.000e+003 3.200e-003 7.479e-006 
3.025e-005 3.286e+006 1.243e+014 1.000e+003 3.540e-003 7.521e-006 
3.057e-005 3.319e+006 1.243e+014 1.000e+003 4.281e-003 7.610e-006 
3.089e-005 3.349e+006 1.243e+014 1.000e+003 4.490e-003 7.720e-006 
3.120e-005 3.385e+006 1.243e+014 1.000e+003 4.521e-003 7.789e-006 
3.151e-005 3.416e+006 1.243e+014 1.000e+003 8.251e-003 7.883e-006 
3.183e-005 3.448e+006 1.243e+014 1.000e+003 2.231e-004 7.977e-006 
3.214e-005 3.483e+006 1.243e+014 1.000e+003 3.922e-003 8.049e-006 
3.245e-005 3.518e+006 1.243e+014 1.000e+003 6.800e-003 8.118e-006 
3.276e-005 3.555e+006 1.243e+014 1.000e+003 9.899e-003 8.169e-006 
3.307e-005 3.589e+006 1.243e+014 1.000e+003 5.784e-003 8.249e-006 
3.338e-005 3.627e+006 1.243e+014 1.000e+003 5.984e-003 8.293e-006 
3.369e-005 3.660e+006 1.243e+014 1.000e+003 5.801e-003 8.377e-006 
3.400e-005 3.692e+006 1.243e+014 1.000e+003 8.935e-003 8.464e-006 
3.431e-005 3.732e+006 1.243e+014 1.000e+003 1.955e-003 8.497e-006 
3.462e-005 3.767e+006 1.243e+014 1.000e+003 1.033e-004 8.558e-006 
3.492e-005 3.804e+006 1.243e+014 1.000e+003 7.513e-003 8.612e-006 
3.523e-005 3.840e+006 1.243e+014 1.000e+003 7.893e-003 8.675e-006 
3.554e-005 3.873e+006 1.243e+014 1.000e+003 4.823e-003 8.752e-006 
3.585e-005 3.902e+006 1.243e+014 1.000e+003 3.184e-003 8.861e-006 
3.616e-005 3.931e+006 1.243e+014 1.000e+003 5.135e-003 8.965e-006 
3.646e-005 3.968e+006 1.243e+014 1.000e+003 3.766e-003 9.015e-006 
3.678e-005 4.010e+006 1.243e+014 1.000e+003 3.609e-003 9.044e-006 
3.708e-005 4.042e+006 1.243e+014 1.000e+003 3.840e-003 9.119e-006 
3.738e-005 4.068e+006 1.243e+014 1.000e+003 2.015e-003 9.245e-006 
3.768e-005 4.095e+006 1.243e+014 1.000e+003 1.783e-003 9.358e-006 
3.798e-005 4.134e+006 1.243e+014 1.000e+003 9.664e-004 9.389e-006 
3.829e-005 4.169e+006 1.243e+014 1.000e+003 6.582e-003 9.456e-006 
3.860e-005 4.198e+006 1.243e+014 1.000e+003 4.644e-003 9.560e-006 
3.891e-005 4.234e+006 1.243e+014 1.000e+003 8.014e-003 9.620e-006 
3.921e-005 4.276e+006 1.243e+014 1.000e+003 2.773e-003 9.634e-006 
3.952e-005 4.309e+006 1.243e+014 1.000e+003 1.601e-003 9.718e-006 
3.984e-005 4.332e+006 1.243e+014 1.000e+003 2.138e-003 9.877e-006 
4.015e-005 4.368e+006 1.243e+014 1.000e+003 5.634e-003 9.939e-006 
4.047e-005 4.407e+006 1.243e+014 1.000e+003 7.753e-004 9.988e-006 
4.078e-005 4.430e+006 1.243e+014 1.000e+003 3.648e-003 1.014e-005 
4.109e-005 4.466e+006 1.243e+014 1.000e+003 9.273e-003 1.020e-005 
4.141e-005 4.506e+006 1.243e+014 1.000e+003 8.753e-003 1.025e-005 
4.172e-005 4.535e+006 1.243e+014 1.000e+003 5.130e-003 1.036e-005 
4.203e-005 4.558e+006 1.243e+014 1.000e+003 4.758e-003 1.051e-005 
4.235e-005 4.587e+006 1.243e+014 1.000e+003 6.429e-004 1.062e-005 
4.267e-005 4.622e+006 1.243e+014 1.000e+003 7.015e-003 1.070e-005 
4.299e-005 4.652e+006 1.243e+014 1.000e+003 1.722e-003 1.081e-005 
4.331e-005 4.684e+006 1.243e+014 1.000e+003 4.695e-003 1.091e-005 
4.363e-005 4.712e+006 1.243e+014 1.000e+003 1.084e-002 1.104e-005 
4.395e-005 4.751e+006 1.243e+014 1.000e+003 8.521e-003 1.109e-005 
4.427e-005 4.795e+006 1.243e+014 1.000e+003 4.877e-003 1.111e-005 
4.459e-005 4.834e+006 1.243e+014 1.000e+003 2.926e-003 1.116e-005 
4.490e-005 4.862e+006 1.243e+014 1.000e+003 3.303e-003 1.128e-005 
4.522e-005 4.890e+006 1.243e+014 1.000e+003 1.596e-003 1.140e-005 
4.554e-005 4.915e+006 1.243e+014 1.000e+003 4.558e-003 1.155e-005 
4.586e-005 4.951e+006 1.243e+014 1.000e+003 1.080e-002 1.162e-005 
4.619e-005 4.980e+006 1.243e+014 1.000e+003 6.865e-003 1.174e-005 
4.650e-005 5.011e+006 1.243e+014 1.000e+003 8.134e-003 1.184e-005 
4.681e-005 5.045e+006 1.243e+014 1.000e+003 5.867e-003 1.192e-005 
4.713e-005 5.064e+006 1.243e+014 1.000e+003 9.925e-003 1.210e-005 
4.745e-005 5.090e+006 1.243e+014 1.000e+003 2.262e-003 1.224e-005 
4.777e-005 5.113e+006 1.243e+014 1.000e+003 5.150e-003 1.241e-005 
4.809e-005 5.135e+006 1.243e+014 1.000e+003 1.575e-003 1.258e-005 
4.842e-005 5.166e+006 1.243e+014 1.000e+003 1.011e-002 1.268e-005 
4.874e-005 5.201e+006 1.243e+014 1.000e+003 6.629e-003 1.277e-005 
4.906e-005 5.237e+006 1.243e+014 1.000e+003 7.164e-003 1.284e-005 
4.938e-005 5.270e+006 1.243e+014 1.000e+003 9.394e-003 1.293e-005 
4.971e-005 5.264e+006 1.243e+014 1.000e+003 6.399e-003 1.330e-005 
5.003e-005 5.293e+006 1.243e+014 1.000e+003 8.075e-003 1.342e-005 
5.035e-005 5.331e+006 1.243e+014 1.000e+003 9.024e-003 1.348e-005 
5.067e-005 5.373e+006 1.243e+014 1.000e+003 7.392e-003 1.351e-005 
5.099e-005 5.413e+006 1.243e+014 1.000e+003 1.319e-003 1.355e-005 
5.130e-005 5.462e+006 1.243e+014 1.000e+003 1.643e-003 1.352e-005 
5.161e-005 5.499e+006 1.243e+014 1.000e+003 5.198e-003 1.357e-005 
5.192e-005 5.536e+006 1.243e+014 1.000e+003 5.840e-003 1.363e-005 
5.224e-005 5.566e+006 1.243e+014 1.000e+003 5.200e-003 1.374e-005 
5.255e-005 5.596e+006 1.243e+014 1.000e+003 5.796e-003 1.385e-005 
5.287e-005 5.633e+006 1.243e+014 1.000e+003 1.039e-004 1.391e-005 
5.319e-005 5.672e+006 1.243e+014 1.000e+003 4.505e-004 1.396e-005 
5.351e-005 5.700e+006 1.243e+014 1.000e+003 5.659e-003 1.409e-005 
5.383e-005 5.732e+006 1.243e+014 1.000e+003 9.930e-003 1.418e-005 
5.414e-005 5.767e+006 1.243e+014 1.000e+003 4.077e-003 1.425e-005 
5.446e-005 5.816e+006 1.243e+014 1.000e+003 9.016e-003 1.423e-005 
5.477e-005 5.852e+006 1.243e+014 1.000e+003 6.515e-003 1.430e-005 
5.509e-005 5.879e+006 1.243e+014 1.000e+003 2.637e-003 1.442e-005 
5.541e-005 5.914e+006 1.243e+014 1.000e+003 7.308e-003 1.450e-005 
5.573e-005 5.942e+006 1.243e+014 1.000e+003 1.627e-003 1.463e-005 
5.605e-005 5.974e+006 1.243e+014 1.000e+003 2.147e-003 1.472e-005 
5.637e-005 6.003e+006 1.243e+014 1.000e+003 2.256e-003 1.485e-005 
5.669e-005 6.031e+006 1.243e+014 1.000e+003 3.142e-003 1.498e-005 
5.701e-005 6.057e+006 1.243e+014 1.000e+003 3.066e-003 1.512e-005 
5.734e-005 6.071e+006 1.243e+014 1.000e+003 9.633e-003 1.534e-005 
5.766e-005 6.102e+006 1.243e+014 1.000e+003 1.352e-003 1.545e-005 
5.798e-005 6.127e+006 1.243e+014 1.000e+003 3.874e-003 1.560e-005 
5.831e-005 6.169e+006 1.243e+014 1.000e+003 8.963e-003 1.564e-005 
5.863e-005 6.208e+006 1.243e+014 1.000e+003 4.009e-003 1.569e-005 
5.895e-005 6.250e+006 1.243e+014 1.000e+003 6.171e-003 1.573e-005 
5.928e-005 6.280e+006 1.243e+014 1.000e+003 1.445e-003 1.584e-005 
5.961e-005 6.312e+006 1.243e+014 1.000e+003 4.282e-003 1.595e-005 
5.993e-005 6.334e+006 1.243e+014 1.000e+003 6.638e-003 1.612e-005 
6.026e-005 6.364e+006 1.243e+014 1.000e+003 7.345e-003 1.624e-005 
6.058e-005 6.380e+006 1.243e+014 1.000e+003 4.499e-003 1.645e-005 
6.091e-005 6.385e+006 1.243e+014 1.000e+003 9.080e-003 1.674e-005 
6.123e-005 6.404e+006 1.243e+014 1.000e+003 4.540e-003 1.694e-005 
6.156e-005 6.437e+006 1.243e+014 1.000e+003 1.164e-002 1.704e-005 
6.188e-005 6.455e+006 1.243e+014 1.000e+003 3.579e-003 1.723e-005 
6.221e-005 6.465e+006 1.243e+014 1.000e+003 1.058e-003 1.749e-005 
6.253e-005 6.485e+006 1.243e+014 1.000e+003 8.595e-003 1.768e-005 
6.286e-005 6.544e+006 1.243e+014 1.000e+003 3.519e-003 1.760e-005 
6.318e-005 6.597e+006 1.243e+014 1.000e+003 8.693e-003 1.756e-005 
6.351e-005 6.630e+006 1.243e+014 1.000e+003 7.184e-003 1.765e-005 
6.383e-005 6.659e+006 1.243e+014 1.000e+003 4.584e-003 1.778e-005 
6.416e-005 6.654e+006 1.243e+014 1.000e+003 5.095e-003 1.813e-005 
6.448e-005 6.656e+006 1.243e+014 1.000e+003 5.471e-003 1.845e-005 
6.481e-005 6.651e+006 1.243e+014 1.000e+003 1.872e-003 1.880e-005 
6.513e-005 6.675e+006 1.243e+014 1.000e+003 1.146e-002 1.896e-005 
6.546e-005 6.709e+006 1.243e+014 1.000e+003 2.281e-003 1.905e-005 
6.578e-005 6.719e+006 1.243e+014 1.000e+003 8.602e-003 1.931e-005 
6.611e-005 6.762e+006 1.243e+014 1.000e+003 1.025e-002 1.934e-005 
6.643e-005 6.805e+006 1.243e+014 1.000e+003 6.116e-004 1.936e-005 
6.675e-005 6.857e+006 1.243e+014 1.000e+003 1.935e-003 1.933e-005 
6.708e-005 6.895e+006 1.243e+014 1.000e+003 7.589e-003 1.938e-005 
6.738e-005 6.930e+006 1.243e+014 1.000e+003 1.327e-003 1.945e-005 
6.769e-005 6.965e+006 1.243e+014 1.000e+003 7.439e-003 1.951e-005 
6.801e-005 7.011e+006 1.243e+014 1.000e+003 1.041e-004 1.952e-005 
6.833e-005 7.054e+006 1.243e+014 1.000e+003 6.449e-003 1.955e-005 
6.865e-005 7.093e+006 1.243e+014 1.000e+003 5.833e-003 1.959e-005 
6.897e-005 7.147e+006 1.243e+014 1.000e+003 9.480e-003 1.954e-005 
6.929e-005 7.182e+006 1.243e+014 1.000e+003 4.623e-003 1.962e-005 
6.962e-005 7.221e+006 1.243e+014 1.000e+003 7.605e-003 1.967e-005 
6.994e-005 7.262e+006 1.243e+014 1.000e+003 2.493e-003 1.972e-005 
7.027e-005 7.301e+006 1.243e+014 1.000e+003 7.683e-003 1.976e-005 
7.059e-005 7.339e+006 1.243e+014 1.000e+003 7.268e-004 1.983e-005 
7.091e-005 7.357e+006 1.243e+014 1.000e+003 5.579e-003 2.003e-005 
7.124e-005 7.380e+006 1.243e+014 1.000e+003 1.089e-002 2.020e-005 
7.157e-005 7.422e+006 1.243e+014 1.000e+003 7.820e-003 2.024e-005 
7.189e-005 7.458e+006 1.243e+014 1.000e+003 5.919e-003 2.031e-005 
7.222e-005 7.497e+006 1.243e+014 1.000e+003 2.868e-003 2.036e-005 
7.255e-005 7.536e+006 1.243e+014 1.000e+003 6.513e-003 2.042e-005 
7.287e-005 7.556e+006 1.243e+014 1.000e+003 6.764e-003 2.061e-005 
7.320e-005 7.594e+006 1.243e+014 1.000e+003 1.249e-003 2.068e-005 
7.352e-005 7.621e+006 1.242e+014 1.000e+003 6.968e-003 2.081e-005 
7.385e-005 7.657e+006 1.242e+014 1.000e+003 2.929e-003 2.089e-005 
7.418e-005 7.689e+006 1.242e+014 1.000e+003 4.423e-003 2.100e-005 
7.450e-005 7.725e+006 1.242e+014 1.000e+003 4.402e-003 2.107e-005 
7.483e-005 7.766e+006 1.242e+014 1.000e+003 3.647e-003 2.111e-005 
7.515e-005 7.822e+006 1.242e+014 1.000e+003 8.767e-003 2.105e-005 
7.546e-005 7.860e+006 1.242e+014 1.000e+003 3.736e-003 2.110e-005 
7.579e-005 7.897e+006 1.242e+014 1.000e+003 3.125e-003 2.116e-005 
7.611e-005 7.935e+006 1.242e+014 1.000e+003 5.183e-003 2.123e-005 
7.644e-005 7.976e+006 1.242e+014 1.000e+003 7.679e-003 2.127e-005 
7.676e-005 8.013e+006 1.242e+014 1.000e+003 4.543e-003 2.134e-005 
7.709e-005 8.055e+006 1.242e+014 1.000e+003 3.624e-003 2.138e-005 
7.741e-005 8.086e+006 1.242e+014 1.000e+003 2.469e-004 2.149e-005 
7.774e-005 8.126e+006 1.242e+014 1.000e+003 2.522e-003 2.153e-005 
7.806e-005 8.168e+006 1.242e+014 1.000e+003 1.634e-003 2.156e-005 
7.838e-005 8.207e+006 1.242e+014 1.000e+003 9.596e-003 2.162e-005 
7.871e-005 8.243e+006 1.242e+014 1.000e+003 2.215e-003 2.169e-005 
7.902e-005 8.276e+006 1.242e+014 1.000e+003 1.106e-003 2.178e-005 
7.932e-005 8.302e+006 1.242e+014 1.000e+003 8.643e-003 2.190e-005 
7.963e-005 8.335e+006 1.242e+014 1.000e+003 4.567e-003 2.198e-005 
7.993e-005 8.385e+006 1.242e+014 1.000e+003 4.383e-003 2.194e-005 
8.023e-005 8.422e+006 1.242e+014 1.000e+003 2.934e-003 2.199e-005 
8.054e-005 8.453e+006 1.242e+014 1.000e+003 9.551e-003 2.207e-005 
8.085e-005 8.489e+006 1.242e+014 1.000e+003 5.077e-003 2.213e-005 
8.115e-005 8.524e+006 1.242e+014 1.000e+003 4.872e-003 2.220e-005 
8.146e-005 8.546e+006 1.242e+014 1.000e+003 2.238e-003 2.235e-005 
8.177e-005 8.586e+006 1.242e+014 1.000e+003 5.399e-003 2.238e-005 
8.208e-005 8.634e+006 1.242e+014 1.000e+003 5.070e-003 2.236e-005 
8.240e-005 8.665e+006 1.242e+014 1.000e+003 5.485e-003 2.246e-005 
8.270e-005 8.710e+006 1.242e+014 1.000e+003 8.111e-005 2.246e-005 
8.301e-005 8.744e+006 1.242e+014 1.000e+003 1.218e-003 2.253e-005 
8.333e-005 8.789e+006 1.242e+014 1.000e+003 1.721e-003 2.253e-005 
8.364e-005 8.831e+006 1.242e+014 1.000e+003 5.219e-003 2.256e-005 
8.396e-005 8.877e+006 1.242e+014 1.000e+003 8.253e-003 2.256e-005 
8.427e-005 8.909e+006 1.242e+014 1.000e+003 2.224e-003 2.265e-005 
8.459e-005 8.941e+006 1.242e+014 1.000e+003 7.950e-003 2.275e-005 
8.490e-005 8.982e+006 1.242e+014 1.000e+003 5.663e-003 2.278e-005 
8.522e-005 9.018e+006 1.242e+014 1.000e+003 7.275e-003 2.285e-005 
8.554e-005 9.038e+006 1.242e+014 1.000e+003 2.696e-003 2.302e-005 
8.585e-005 9.067e+006 1.242e+014 1.000e+003 9.693e-004 2.314e-005 
8.617e-005 9.096e+006 1.242e+014 1.000e+003 4.213e-003 2.325e-005 
8.648e-005 9.128e+006 1.242e+014 1.000e+003 8.061e-003 2.335e-005 
8.680e-005 9.156e+006 1.242e+014 1.000e+003 4.880e-003 2.347e-005 
8.712e-005 9.189e+006 1.242e+014 1.000e+003 6.949e-003 2.357e-005 
8.744e-005 9.212e+006 1.242e+014 1.000e+003 1.866e-003 2.372e-005 
8.776e-005 9.246e+006 1.242e+014 1.000e+003 1.727e-003 2.381e-005 
8.808e-005 9.272e+006 1.242e+014 1.000e+003 8.610e-004 2.395e-005 
8.840e-005 9.312e+006 1.242e+014 1.000e+003 7.835e-003 2.400e-005 
8.873e-005 9.343e+006 1.242e+014 1.000e+003 3.907e-003 2.411e-005 
8.906e-005 9.371e+006 1.242e+014 1.000e+003 6.095e-003 2.424e-005 
8.938e-005 9.410e+006 1.242e+014 1.000e+003 7.215e-003 2.429e-005 
8.971e-005 9.442e+006 1.242e+014 1.000e+003 1.693e-003 2.440e-005 
9.004e-005 9.466e+006 1.242e+014 1.000e+003 1.021e-002 2.456e-005 
9.036e-005 9.503e+006 1.242e+014 1.000e+003 3.390e-005 2.464e-005 
9.069e-005 9.540e+006 1.242e+014 1.000e+003 2.857e-003 2.471e-005 
9.102e-005 9.578e+006 1.242e+014 1.000e+003 2.987e-003 2.478e-005 
9.133e-005 9.618e+006 1.242e+014 1.000e+003 3.196e-003 2.480e-005 
9.163e-005 9.659e+006 1.242e+014 1.000e+003 4.610e-003 2.482e-005 
9.194e-005 9.686e+006 1.242e+014 1.000e+003 1.001e-004 2.495e-005 
9.225e-005 9.725e+006 1.242e+014 1.000e+003 5.561e-003 2.498e-005 
9.256e-005 9.774e+006 1.242e+014 1.000e+003 7.372e-003 2.496e-005 
9.288e-005 9.800e+006 1.242e+014 1.000e+003 2.147e-003 2.509e-005 
9.319e-005 9.832e+006 1.242e+014 1.000e+003 9.608e-003 2.519e-005 
9.351e-005 9.864e+006 1.242e+014 1.000e+003 5.663e-003 2.528e-005 
9.382e-005 9.898e+006 1.242e+014 1.000e+003 7.705e-003 2.536e-005 
9.414e-005 9.926e+006 1.242e+014 1.000e+003 2.589e-003 2.549e-005 
9.446e-005 9.946e+006 1.242e+014 1.000e+003 7.946e-003 2.567e-005 
9.478e-005 9.978e+006 1.242e+014 1.000e+003 6.923e-003 2.577e-005 
9.510e-005 1.001e+007 1.242e+014 1.000e+003 5.696e-003 2.585e-005 
9.542e-005 1.005e+007 1.242e+014 1.000e+003 6.456e-003 2.591e-005 
9.574e-005 1.004e+007 1.242e+014 1.000e+003 4.991e-003 2.630e-005 
9.606e-005 1.005e+007 1.242e+014 1.000e+003 9.289e-003 2.657e-005 
9.638e-005 1.008e+007 1.242e+014 1.000e+003 8.750e-003 2.665e-005 
9.670e-005 1.011e+007 1.242e+014 1.000e+003 9.919e-003 2.676e-005 
9.702e-005 1.015e+007 1.242e+014 1.000e+003 6.481e-003 2.682e-005 
9.734e-005 1.017e+007 1.242e+014 1.000e+003 4.987e-003 2.700e-005 
9.766e-005 1.019e+007 1.242e+014 1.000e+003 6.284e-003 2.719e-005 
9.798e-005 1.019e+007 1.243e+014 1.000e+003 6.144e-003 2.747e-005 
9.830e-005 1.014e+007 1.243e+014 1.000e+003 6.419e-003 2.815e-005 
9.863e-005 1.017e+007 1.243e+014 1.000e+003 6.246e-003 2.832e-005 
9.895e-005 1.021e+007 1.243e+014 1.000e+003 5.410e-003 2.835e-005 
9.927e-005 1.025e+007 1.243e+014 1.000e+003 1.202e-002 2.837e-005 
9.959e-005 1.029e+007 1.243e+014 1.000e+003 4.011e-003 2.843e-005 
9.991e-005 1.032e+007 1.243e+014 1.000e+003 7.351e-003 2.851e-005 
1.002e-004 1.036e+007 1.243e+014 1.000e+003 5.316e-003 2.856e-005 
1.005e-004 1.040e+007 1.243e+014 1.000e+003 6.859e-003 2.858e-005 
1.009e-004 1.044e+007 1.243e+014 1.000e+003 4.892e-004 2.868e-005 
1.012e-004 1.049e+007 1.243e+014 1.000e+003 4.858e-003 2.864e-005 
1.015e-004 1.053e+007 1.243e+014 1.000e+003 5.677e-003 2.868e-005 
1.018e-004 1.057e+007 1.243e+014 1.000e+003 1.606e-003 2.873e-005 
1.021e-004 1.059e+007 1.243e+014 1.000e+003 5.281e-003 2.891e-005 
1.025e-004 1.063e+007 1.243e+014 1.000e+003 6.911e-003 2.896e-005 
1.028e-004 1.068e+007 1.243e+014 1.000e+003 6.046e-003 2.894e-005 
1.031e-004 1.071e+007 1.243e+014 1.000e+003 3.157e-003 2.906e-005 
1.035e-004 1.075e+007 1.243e+014 1.000e+003 9.823e-003 2.911e-005 
1.038e-004 1.078e+007 1.243e+014 1.000e+003 1.084e-003 2.921e-005 
1.041e-004 1.083e+007 1.243e+014 1.000e+003 7.200e-003 2.922e-005 
1.044e-004 1.086e+007 1.243e+014 1.000e+003 4.788e-003 2.932e-005 
1.047e-004 1.089e+007 1.243e+014 1.000e+003 4.068e-003 2.943e-005 
1.051e-004 1.093e+007 1.243e+014 1.000e+003 8.141e-003 2.946e-005 
1.054e-004 1.097e+007 1.243e+014 1.000e+003 4.585e-003 2.954e-005 
1.057e-004 1.099e+007 1.243e+014 1.000e+003 5.986e-003 2.969e-005 
1.061e-004 1.103e+007 1.243e+014 1.000e+003 4.833e-003 2.977e-005 
1.064e-004 1.108e+007 1.243e+014 1.000e+003 9.836e-003 2.978e-005 
1.067e-004 1.111e+007 1.243e+014 1.000e+003 8.084e-003 2.985e-005 
1.070e-004 1.115e+007 1.243e+014 1.000e+003 6.320e-003 2.995e-005 
1.074e-004 1.119e+007 1.243e+014 1.000e+003 7.081e-003 2.997e-005 
1.077e-004 1.124e+007 1.243e+014 1.000e+003 8.458e-003 2.997e-005 
1.080e-004 1.127e+007 1.243e+014 1.000e+003 7.353e-003 3.006e-005 
1.083e-004 1.131e+007 1.243e+014 1.000e+003 2.097e-003 3.010e-005 
1.087e-004 1.136e+007 1.243e+014 1.000e+003 6.407e-003 3.012e-005 
1.090e-004 1.140e+007 1.243e+014 1.000e+003 7.054e-003 3.013e-005 
1.093e-004 1.145e+007 1.243e+014 1.000e+003 5.141e-003 3.011e-005 
1.097e-004 1.149e+007 1.243e+014 1.000e+003 2.458e-003 3.021e-005 
1.100e-004 1.152e+007 1.243e+014 1.000e+003 8.665e-003 3.032e-005 
1.103e-004 1.156e+007 1.243e+014 1.000e+003 3.207e-003 3.037e-005 
1.106e-004 1.160e+007 1.243e+014 1.000e+003 1.065e-003 3.039e-005 
1.110e-004 1.164e+007 1.243e+014 1.000e+003 7.186e-003 3.047e-005 
1.113e-004 1.168e+007 1.243e+014 1.000e+003 1.096e-002 3.049e-005 
1.116e-004 1.172e+007 1.243e+014 1.000e+003 5.715e-003 3.057e-005 
1.120e-004 1.176e+007 1.243e+014 1.000e+003 7.731e-003 3.067e-005 
1.123e-004 1.178e+007 1.243e+014 1.000e+003 8.123e-003 3.085e-005 
1.126e-004 1.181e+007 1.243e+014 1.000e+003 3.798e-003 3.094e-005 
1.130e-004 1.186e+007 1.243e+014 1.000e+003 2.090e-003 3.094e-005 
1.133e-004 1.189e+007 1.243e+014 1.000e+003 9.023e-003 3.104e-005 
1.136e-004 1.194e+007 1.243e+014 1.000e+003 1.719e-003 3.103e-005 
1.140e-004 1.199e+007 1.243e+014 1.000e+003 2.561e-004 3.100e-005 
1.143e-004 1.203e+007 1.243e+014 1.000e+003 1.940e-003 3.112e-005 
1.146e-004 1.206e+007 1.243e+014 1.000e+003 1.979e-003 3.124e-005 
1.150e-004 1.210e+007 1.243e+014 1.000e+003 7.297e-003 3.132e-005 
1.153e-004 1.213e+007 1.243e+014 1.000e+003 3.823e-003 3.138e-005 
1.156e-004 1.216e+007 1.243e+014 1.000e+003 7.451e-003 3.150e-005 
1.160e-004 1.220e+007 1.243e+014 1.000e+003 3.751e-003 3.156e-005 
1.163e-004 1.224e+007 1.243e+014 1.000e+003 2.352e-003 3.163e-005 
1.166e-004 1.228e+007 1.243e+014 1.000e+003 3.382e-003 3.170e-005 
1.170e-004 1.234e+007 1.243e+014 1.000e+003 5.304e-003 3.163e-005 
1.173e-004 1.238e+007 1.243e+014 1.000e+003 3.683e-003 3.168e-005 
1.176e-004 1.241e+007 1.243e+014 1.000e+003 4.632e-003 3.178e-005 
1.180e-004 1.246e+007 1.243e+014 1.000e+003 3.801e-003 3.183e-005 
1.183e-004 1.250e+007 1.243e+014 1.000e+003 6.113e-004 3.189e-005 
1.186e-004 1.253e+007 1.243e+014 1.000e+003 4.147e-004 3.197e-005 
1.190e-004 1.256e+007 1.243e+014 1.000e+003 2.790e-003 3.209e-005 
1.193e-004 1.261e+007 1.243e+014 1.000e+003 6.520e-004 3.208e-005 
1.196e-004 1.266e+007 1.243e+014 1.000e+003 3.297e-003 3.201e-005 
1.199e-004 1.270e+007 1.243e+014 1.000e+003 5.166e-003 3.211e-005 
1.203e-004 1.272e+007 1.243e+014 1.000e+003 7.529e-003 3.225e-005 
1.206e-004 1.276e+007 1.243e+014 1.000e+003 7.499e-003 3.234e-005 
1.209e-004 1.281e+007 1.243e+014 1.000e+003 5.106e-003 3.236e-005 
1.213e-004 1.285e+007 1.243e+014 1.000e+003 1.688e-003 3.239e-005 
1.216e-004 1.289e+007 1.243e+014 1.000e+003 6.760e-003 3.245e-005 
1.219e-004 1.292e+007 1.243e+014 1.000e+003 3.311e-003 3.255e-005 
1.223e-004 1.295e+007 1.243e+014 1.000e+003 6.548e-003 3.267e-005 
1.226e-004 1.299e+007 1.243e+014 1.000e+003 1.037e-002 3.276e-005 
1.229e-004 1.301e+007 1.242e+014 1.000e+003 1.369e-002 3.294e-005 
1.233e-004 1.305e+007 1.243e+014 1.000e+003 4.567e-003 3.303e-005 
1.236e-004 1.308e+007 1.243e+014 1.000e+003 8.880e-003 3.312e-005 
1.240e-004 1.311e+007 1.243e+014 1.000e+003 3.345e-003 3.328e-005 
1.243e-004 1.316e+007 1.243e+014 1.000e+003 5.249e-003 3.327e-005 
1.246e-004 1.320e+007 1.243e+014 1.000e+003 7.460e-003 3.333e-005 
1.250e-004 1.324e+007 1.243e+014 1.000e+003 2.035e-003 3.337e-005 
1.253e-004 1.327e+007 1.243e+014 1.000e+003 1.051e-002 3.349e-005 
1.256e-004 1.331e+007 1.243e+014 1.000e+003 3.848e-003 3.359e-005 
1.260e-004 1.335e+007 1.243e+014 1.000e+003 5.188e-003 3.364e-005 
1.263e-004 1.338e+007 1.243e+014 1.000e+003 7.744e-003 3.376e-005 
1.267e-004 1.342e+007 1.242e+014 1.000e+003 1.269e-003 3.386e-005 
1.270e-004 1.346e+007 1.243e+014 1.000e+003 1.468e-004 3.391e-005 
1.273e-004 1.350e+007 1.242e+014 1.000e+003 3.747e-003 3.396e-005 
1.277e-004 1.353e+007 1.242e+014 1.000e+003 4.402e-003 3.412e-005 
1.280e-004 1.360e+007 1.242e+014 1.000e+003 4.782e-003 3.400e-005 
1.284e-004 1.366e+007 1.242e+014 1.000e+003 7.196e-003 3.392e-005 
1.287e-004 1.371e+007 1.242e+014 1.000e+003 2.602e-003 3.390e-005 
1.291e-004 1.376e+007 1.243e+014 1.000e+003 5.614e-004 3.392e-005 
1.294e-004 1.379e+007 1.243e+014 1.000e+003 7.242e-003 3.400e-005 
1.297e-004 1.383e+007 1.243e+014 1.000e+003 6.276e-003 3.409e-005 
1.301e-004 1.387e+007 1.243e+014 1.000e+003 5.535e-003 3.417e-005 
1.304e-004 1.390e+007 1.243e+014 1.000e+003 1.057e-002 3.430e-005 
1.308e-004 1.393e+007 1.242e+014 1.000e+003 6.269e-003 3.439e-005 
1.311e-004 1.399e+007 1.242e+014 1.000e+003 5.218e-003 3.436e-005 
1.314e-004 1.402e+007 1.242e+014 1.000e+003 7.322e-003 3.446e-005 
1.318e-004 1.406e+007 1.242e+014 1.000e+003 1.058e-002 3.456e-005 
1.321e-004 1.409e+007 1.242e+014 1.000e+003 7.840e-003 3.466e-005 
1.325e-004 1.413e+007 1.243e+014 1.000e+003 2.471e-003 3.469e-005 
1.328e-004 1.417e+007 1.243e+014 1.000e+003 2.582e-003 3.481e-005 
1.331e-004 1.419e+007 1.242e+014 1.000e+003 6.083e-003 3.497e-005 
1.335e-004 1.424e+007 1.243e+014 1.000e+003 3.129e-004 3.497e-005 
1.338e-004 1.429e+007 1.243e+014 1.000e+003 9.781e-003 3.500e-005 
1.342e-004 1.432e+007 1.242e+014 1.000e+003 2.134e-003 3.512e-005 
1.345e-004 1.438e+007 1.242e+014 1.000e+003 9.527e-004 3.507e-005 
1.348e-004 1.444e+007 1.242e+014 1.000e+003 5.770e-003 3.500e-005 
1.352e-004 1.449e+007 1.242e+014 1.000e+003 7.100e-003 3.494e-005 
1.355e-004 1.456e+007 1.242e+014 1.000e+003 1.097e-002 3.484e-005 
1.359e-004 1.460e+007 1.242e+014 1.000e+003 3.525e-003 3.488e-005 
1.362e-004 1.463e+007 1.242e+014 1.000e+003 1.628e-003 3.503e-005 
1.366e-004 1.466e+007 1.242e+014 1.000e+003 1.274e-003 3.515e-005 
1.369e-004 1.469e+007 1.242e+014 1.000e+003 5.763e-003 3.525e-005 
1.372e-004 1.473e+007 1.242e+014 1.000e+003 7.974e-003 3.530e-005 
1.375e-004 1.478e+007 1.242e+014 1.000e+003 6.526e-003 3.530e-005 
1.378e-004 1.483e+007 1.242e+014 1.000e+003 3.714e-003 3.527e-005 
1.382e-004 1.487e+007 1.242e+014 1.000e+003 6.734e-003 3.533e-005 
1.385e-004 1.492e+007 1.242e+014 1.000e+003 1.370e-003 3.531e-005 
1.388e-004 1.497e+007 1.242e+014 1.000e+003 7.376e-003 3.530e-005 
1.392e-004 1.502e+007 1.242e+014 1.000e+003 2.753e-003 3.529e-005 
1.395e-004 1.506e+007 1.243e+014 1.000e+003 4.389e-003 3.530e-005 
1.398e-004 1.512e+007 1.243e+014 1.000e+003 7.210e-003 3.526e-005 
1.401e-004 1.518e+007 1.243e+014 1.000e+003 8.721e-003 3.516e-005 
1.405e-004 1.523e+007 1.243e+014 1.000e+003 3.456e-003 3.513e-005 
1.408e-004 1.529e+007 1.243e+014 1.000e+003 2.945e-003 3.506e-005 
1.411e-004 1.534e+007 1.243e+014 1.000e+003 8.055e-004 3.505e-005 
1.414e-004 1.538e+007 1.243e+014 1.000e+003 4.645e-004 3.505e-005 
1.417e-004 1.541e+007 1.243e+014 1.000e+003 1.147e-003 3.512e-005 
1.420e-004 1.545e+007 1.243e+014 1.000e+003 2.752e-003 3.517e-005 
1.424e-004 1.549e+007 1.243e+014 1.000e+003 7.364e-003 3.524e-005 
1.427e-004 1.551e+007 1.243e+014 1.000e+003 5.966e-003 3.537e-005 
1.430e-004 1.555e+007 1.243e+014 1.000e+003 4.976e-003 3.547e-005 
1.433e-004 1.558e+007 1.243e+014 1.000e+003 5.643e-003 3.554e-005 
1.436e-004 1.560e+007 1.243e+014 1.000e+003 8.377e-003 3.573e-005 
1.440e-004 1.564e+007 1.243e+014 1.000e+003 7.183e-003 3.579e-005 
1.443e-004 1.569e+007 1.243e+014 1.000e+003 3.595e-003 3.578e-005 
1.446e-004 1.574e+007 1.243e+014 1.000e+003 7.928e-003 3.576e-005 
1.449e-004 1.580e+007 1.243e+014 1.000e+003 2.844e-003 3.569e-005 
1.453e-004 1.584e+007 1.243e+014 1.000e+003 1.138e-003 3.570e-005 
1.456e-004 1.590e+007 1.243e+014 1.000e+003 9.325e-003 3.564e-005 
1.459e-004 1.595e+007 1.243e+014 1.000e+003 9.275e-003 3.558e-005 
1.462e-004 1.602e+007 1.243e+014 1.000e+003 5.641e-003 3.545e-005 
1.466e-004 1.608e+007 1.243e+014 1.000e+003 4.436e-003 3.538e-005 
1.469e-004 1.616e+007 1.243e+014 1.000e+003 5.651e-003 3.513e-005 
1.472e-004 1.623e+007 1.243e+014 1.000e+003 4.678e-003 3.500e-005 
1.476e-004 1.629e+007 1.243e+014 1.000e+003 5.220e-003 3.491e-005 
1.479e-004 1.636e+007 1.243e+014 1.000e+003 2.595e-004 3.471e-005 
1.482e-004 1.642e+007 1.243e+014 1.000e+003 1.056e-003 3.463e-005 
1.485e-004 1.648e+007 1.243e+014 1.000e+003 5.397e-003 3.455e-005 
1.489e-004 1.654e+007 1.243e+014 1.000e+003 5.291e-003 3.446e-005 
1.492e-004 1.660e+007 1.243e+014 1.000e+003 2.128e-003 3.441e-005 
1.495e-004 1.665e+007 1.243e+014 1.000e+003 1.015e-002 3.439e-005 
1.499e-004 1.671e+007 1.243e+014 1.000e+003 7.805e-003 3.429e-005 
1.502e-004 1.677e+007 1.243e+014 1.000e+003 1.555e-004 3.417e-005 
1.505e-004 1.682e+007 1.243e+014 1.000e+003 5.401e-003 3.416e-005 
1.509e-004 1.690e+007 1.243e+014 1.000e+003 6.088e-004 3.396e-005 
1.512e-004 1.698e+007 1.243e+014 1.000e+003 5.129e-003 3.374e-005 
1.515e-004 1.705e+007 1.244e+014 1.000e+003 5.632e-003 3.362e-005 
1.518e-004 1.712e+007 1.244e+014 1.000e+003 3.396e-003 3.346e-005 
1.522e-004 1.719e+007 1.244e+014 1.000e+003 5.848e-003 3.326e-005 
1.525e-004 1.726e+007 1.244e+014 1.000e+003 1.431e-002 3.311e-005 
1.528e-004 1.735e+007 1.244e+014 1.000e+003 4.651e-004 3.286e-005 
1.532e-004 1.741e+007 1.244e+014 1.000e+003 8.940e-003 3.274e-005 
1.535e-004 1.748e+007 1.244e+014 1.000e+003 6.056e-003 3.262e-005 
1.538e-004 1.754e+007 1.244e+014 1.000e+003 6.033e-003 3.247e-005 
1.541e-004 1.760e+007 1.244e+014 1.000e+003 3.173e-003 3.240e-005 
1.544e-004 1.767e+007 1.244e+014 1.000e+003 9.294e-004 3.220e-005 
1.548e-004 1.775e+007 1.244e+014 1.000e+003 2.397e-003 3.197e-005 
1.551e-004 1.783e+007 1.244e+014 1.000e+003 4.574e-003 3.179e-005 
1.554e-004 1.788e+007 1.244e+014 1.000e+003 3.674e-003 3.171e-005 
1.557e-004 1.796e+007 1.245e+014 1.000e+003 2.989e-003 3.150e-005 
1.560e-004 1.803e+007 1.245e+014 1.000e+003 4.854e-003 3.132e-005 
1.564e-004 1.810e+007 1.245e+014 1.000e+003 6.244e-004 3.118e-005 
1.567e-004 1.816e+007 1.245e+014 1.000e+003 2.641e-003 3.107e-005 
1.570e-004 1.825e+007 1.245e+014 1.000e+003 9.458e-003 3.077e-005 
1.573e-004 1.835e+007 1.245e+014 1.000e+003 4.988e-003 3.040e-005 
1.576e-004 1.846e+007 1.245e+014 1.000e+003 1.716e-002 2.995e-005 
1.579e-004 1.849e+007 1.246e+014 1.000e+003 9.776e-003 3.003e-005 
1.583e-004 1.855e+007 1.246e+014 1.000e+003 3.817e-003 2.999e-005 
1.586e-004 1.857e+007 1.246e+014 1.000e+003 1.152e-002 3.016e-005 
1.589e-004 1.860e+007 1.246e+014 1.000e+003 3.745e-003 3.027e-005 
1.592e-004 1.864e+007 1.246e+014 1.000e+003 2.253e-003 3.032e-005 
1.596e-004 1.867e+007 1.246e+014 1.000e+003 1.664e-004 3.042e-005 
1.599e-004 1.872e+007 1.246e+014 1.000e+003 2.728e-003 3.045e-005 
1.602e-004 1.876e+007 1.246e+014 1.000e+003 2.565e-003 3.049e-005 
1.606e-004 1.880e+007 1.246e+014 1.000e+003 8.774e-003 3.052e-005 
1.609e-004 1.885e+007 1.246e+014 1.000e+003 1.040e-002 3.052e-005 
1.612e-004 1.890e+007 1.246e+014 1.000e+003 9.103e-003 3.053e-005 
1.615e-004 1.893e+007 1.247e+014 1.000e+003 1.285e-002 3.060e-005 
1.619e-004 1.898e+007 1.247e+014 1.000e+003 1.538e-003 3.057e-005 
1.622e-004 1.900e+007 1.246e+014 1.000e+003 1.599e-003 3.078e-005 
1.625e-004 1.905e+007 1.247e+014 1.000e+003 3.141e-005 3.081e-005 
1.629e-004 1.909e+007 1.247e+014 1.000e+003 2.857e-003 3.082e-005 
1.632e-004 1.913e+007 1.247e+014 1.000e+003 1.714e-003 3.085e-005 
1.635e-004 1.917e+007 1.246e+014 1.000e+003 4.491e-003 3.090e-005 
1.638e-004 1.921e+007 1.247e+014 1.000e+003 2.665e-003 3.098e-005 
1.642e-004 1.924e+007 1.247e+014 1.000e+003 6.499e-003 3.109e-005 
1.645e-004 1.926e+007 1.247e+014 1.000e+003 2.404e-003 3.127e-005 
1.648e-004 1.930e+007 1.247e+014 1.000e+003 6.344e-003 3.135e-005 
1.651e-004 1.933e+007 1.247e+014 1.000e+003 2.422e-003 3.142e-005 
1.655e-004 1.936e+007 1.247e+014 1.000e+003 4.641e-003 3.154e-005 
1.658e-004 1.939e+007 1.247e+014 1.000e+003 1.538e-004 3.165e-005 
1.661e-004 1.945e+007 1.247e+014 1.000e+003 2.472e-003 3.163e-005 
1.665e-004 1.949e+007 1.247e+014 1.000e+003 2.387e-003 3.169e-005 
1.668e-004 1.952e+007 1.247e+014 1.000e+003 3.448e-003 3.178e-005 
1.671e-004 1.957e+007 1.247e+014 1.000e+003 2.148e-003 3.177e-005 
1.675e-004 1.961e+007 1.247e+014 1.000e+003 2.714e-003 3.185e-005 
1.678e-004 1.966e+007 1.247e+014 1.000e+003 1.678e-003 3.184e-005 
1.681e-004 1.971e+007 1.247e+014 1.000e+003 3.371e-003 3.180e-005 
1.685e-004 1.977e+007 1.247e+014 1.000e+003 3.530e-003 3.175e-005 
1.688e-004 1.983e+007 1.247e+014 1.000e+003 9.136e-003 3.167e-005 
1.692e-004 1.989e+007 1.247e+014 1.000e+003 4.296e-003 3.161e-005 
1.695e-004 1.993e+007 1.247e+014 1.000e+003 6.161e-003 3.165e-005 
1.698e-004 1.998e+007 1.247e+014 1.000e+003 5.542e-003 3.167e-005 
1.702e-004 2.001e+007 1.247e+014 1.000e+003 6.967e-003 3.176e-005 
1.705e-004 2.004e+007 1.247e+014 1.000e+003 7.603e-003 3.188e-005 
1.708e-004 2.008e+007 1.247e+014 1.000e+003 1.431e-002 3.194e-005 
1.712e-004 2.011e+007 1.247e+014 1.000e+003 3.154e-004 3.208e-005 
1.715e-004 2.015e+007 1.247e+014 1.000e+003 1.545e-002 3.215e-005 
1.718e-004 2.018e+007 1.247e+014 1.000e+003 7.824e-003 3.223e-005 
1.722e-004 2.023e+007 1.247e+014 1.000e+003 9.833e-004 3.224e-005 
1.725e-004 2.028e+007 1.247e+014 1.000e+003 4.250e-003 3.223e-005 
1.728e-004 2.032e+007 1.247e+014 1.000e+003 1.036e-002 3.224e-005 
1.731e-004 2.037e+007 1.247e+014 1.000e+003 7.630e-003 3.223e-005 
1.734e-004 2.042e+007 1.247e+014 1.000e+003 7.244e-003 3.222e-005 
1.737e-004 2.045e+007 1.247e+014 1.000e+003 9.915e-003 3.230e-005 
1.741e-004 2.050e+007 1.247e+014 1.000e+003 6.188e-003 3.230e-005 
1.744e-004 2.055e+007 1.247e+014 1.000e+003 6.890e-003 3.227e-005 
1.747e-004 2.058e+007 1.247e+014 1.000e+003 5.122e-003 3.234e-005 
1.750e-004 2.063e+007 1.247e+014 1.000e+003 4.317e-004 3.230e-005 
1.753e-004 2.069e+007 1.247e+014 1.000e+003 2.389e-003 3.225e-005 
1.756e-004 2.073e+007 1.247e+014 1.000e+003 1.364e-003 3.224e-005 
1.760e-004 2.079e+007 1.247e+014 1.000e+003 3.871e-003 3.219e-005 
1.763e-004 2.084e+007 1.247e+014 1.000e+003 1.049e-002 3.214e-005 
1.766e-004 2.090e+007 1.247e+014 1.000e+003 1.552e-002 3.206e-005 
1.769e-004 2.095e+007 1.247e+014 1.000e+003 7.250e-003 3.204e-005 
1.772e-004 2.099e+007 1.247e+014 1.000e+003 1.303e-004 3.208e-005 
1.776e-004 2.104e+007 1.247e+014 1.000e+003 2.378e-003 3.203e-005 
1.779e-004 2.108e+007 1.247e+014 1.000e+003 1.333e-002 3.205e-005 
1.782e-004 2.112e+007 1.247e+014 1.000e+003 9.183e-003 3.208e-005 
1.785e-004 2.116e+007 1.247e+014 1.000e+003 9.934e-003 3.217e-005 
1.788e-004 2.120e+007 1.247e+014 1.000e+003 4.083e-003 3.217e-005 
1.791e-004 2.126e+007 1.247e+014 1.000e+003 3.577e-003 3.208e-005 
1.794e-004 2.132e+007 1.247e+014 1.000e+003 1.282e-003 3.200e-005 
1.797e-004 2.135e+007 1.247e+014 1.000e+003 1.118e-002 3.205e-005 
1.801e-004 2.140e+007 1.247e+014 1.000e+003 1.535e-003 3.205e-005 
1.804e-004 2.145e+007 1.247e+014 1.000e+003 5.083e-003 3.201e-005 
1.807e-004 2.150e+007 1.247e+014 1.000e+003 2.152e-003 3.200e-005 
1.810e-004 2.154e+007 1.247e+014 1.000e+003 7.972e-004 3.207e-005 
1.813e-004 2.157e+007 1.247e+014 1.000e+003 1.856e-003 3.212e-005 
1.817e-004 2.161e+007 1.247e+014 1.000e+003 7.552e-003 3.215e-005 
1.820e-004 2.164e+007 1.247e+014 1.000e+003 1.704e-003 3.227e-005 
1.823e-004 2.168e+007 1.247e+014 1.000e+003 9.165e-004 3.231e-005 
1.826e-004 2.173e+007 1.247e+014 1.000e+003 5.500e-003 3.233e-005 
1.829e-004 2.177e+007 1.247e+014 1.000e+003 6.484e-003 3.231e-005 
1.832e-004 2.182e+007 1.247e+014 1.000e+003 9.730e-003 3.233e-005 
1.835e-004 2.186e+007 1.247e+014 1.000e+003 1.580e-002 3.235e-005 
1.839e-004 2.190e+007 1.247e+014 1.000e+003 1.488e-002 3.242e-005 
1.842e-004 2.193e+007 1.247e+014 1.000e+003 6.878e-003 3.249e-005 
1.845e-004 2.197e+007 1.247e+014 1.000e+003 1.114e-002 3.257e-005 
1.848e-004 2.201e+007 1.247e+014 1.000e+003 1.368e-003 3.260e-005 
1.852e-004 2.205e+007 1.247e+014 1.000e+003 7.114e-003 3.263e-005 
1.855e-004 2.208e+007 1.247e+014 1.000e+003 7.756e-004 3.274e-005 
1.858e-004 2.212e+007 1.247e+014 1.000e+003 1.491e-002 3.279e-005 
1.861e-004 2.217e+007 1.247e+014 1.000e+003 3.152e-003 3.280e-005 
1.864e-004 2.221e+007 1.247e+014 1.000e+003 2.696e-003 3.280e-005 
1.868e-004 2.226e+007 1.247e+014 1.000e+003 3.553e-003 3.281e-005 
1.871e-004 2.230e+007 1.247e+014 1.000e+003 1.856e-003 3.287e-005 
1.874e-004 2.234e+007 1.247e+014 1.000e+003 2.372e-003 3.289e-005 
1.877e-004 2.237e+007 1.247e+014 1.000e+003 2.932e-003 3.300e-005 
1.881e-004 2.241e+007 1.247e+014 1.000e+003 9.244e-003 3.309e-005 
1.884e-004 2.244e+007 1.247e+014 1.000e+003 2.242e-003 3.320e-005 
1.887e-004 2.248e+007 1.247e+014 1.000e+003 2.113e-004 3.318e-005 
1.890e-004 2.252e+007 1.247e+014 1.000e+003 4.773e-003 3.325e-005 
1.893e-004 2.256e+007 1.247e+014 1.000e+003 1.077e-003 3.324e-005 
1.896e-004 2.261e+007 1.247e+014 1.000e+003 2.874e-003 3.326e-005 
1.899e-004 2.266e+007 1.247e+014 1.000e+003 2.380e-003 3.321e-005 
1.902e-004 2.270e+007 1.247e+014 1.000e+003 6.834e-003 3.325e-005 
1.905e-004 2.273e+007 1.247e+014 1.000e+003 1.878e-003 3.331e-005 
1.909e-004 2.277e+007 1.247e+014 1.000e+003 1.283e-002 3.337e-005 
1.912e-004 2.281e+007 1.247e+014 1.000e+003 2.356e-006 3.337e-005 
1.915e-004 2.285e+007 1.247e+014 1.000e+003 1.564e-003 3.345e-005 
1.918e-004 2.289e+007 1.247e+014 1.000e+003 2.159e-004 3.347e-005 
1.921e-004 2.292e+007 1.247e+014 1.000e+003 1.180e-003 3.357e-005 
1.924e-004 2.294e+007 1.247e+014 1.000e+003 9.830e-003 3.372e-005 
1.927e-004 2.298e+007 1.247e+014 1.000e+003 1.226e-002 3.375e-005 
1.930e-004 2.301e+007 1.247e+014 1.000e+003 1.374e-003 3.387e-005 
1.933e-004 2.304e+007 1.247e+014 1.000e+003 6.676e-003 3.394e-005 
1.936e-004 2.308e+007 1.247e+014 1.000e+003 4.573e-003 3.397e-005 
1.939e-004 2.311e+007 1.247e+014 1.000e+003 3.964e-003 3.401e-005 
1.942e-004 2.316e+007 1.247e+014 1.000e+003 1.292e-003 3.401e-005 
1.945e-004 2.320e+007 1.247e+014 1.000e+003 1.046e-003 3.401e-005 
1.948e-004 2.324e+007 1.247e+014 1.000e+003 1.306e-003 3.402e-005 
1.951e-004 2.328e+007 1.247e+014 1.000e+003 3.521e-003 3.406e-005 
1.954e-004 2.332e+007 1.247e+014 1.000e+003 2.778e-003 3.407e-005 
1.957e-004 2.337e+007 1.247e+014 1.000e+003 3.554e-003 3.403e-005 
1.960e-004 2.342e+007 1.247e+014 1.000e+003 1.624e-003 3.399e-005 
1.963e-004 2.348e+007 1.247e+014 1.000e+003 2.691e-003 3.394e-005 
1.966e-004 2.353e+007 1.247e+014 1.000e+003 1.685e-002 3.386e-005 
1.969e-004 2.358e+007 1.247e+014 1.000e+003 6.142e-003 3.382e-005 
1.972e-004 2.362e+007 1.247e+014 1.000e+003 5.653e-003 3.388e-005 
1.976e-004 2.366e+007 1.247e+014 1.000e+003 5.813e-003 3.392e-005 
1.979e-004 2.369e+007 1.247e+014 1.000e+003 1.079e-003 3.401e-005 
1.982e-004 2.373e+007 1.247e+014 1.000e+003 1.142e-002 3.407e-005 
1.985e-004 2.376e+007 1.247e+014 1.000e+003 1.221e-002 3.413e-005 
1.988e-004 2.379e+007 1.247e+014 1.000e+003 1.330e-002 3.422e-005 
1.991e-004 2.383e+007 1.247e+014 1.000e+003 2.566e-003 3.430e-005 
1.994e-004 2.386e+007 1.247e+014 1.000e+003 1.178e-002 3.435e-005 
1.997e-004 2.390e+007 1.247e+014 1.000e+003 7.468e-003 3.438e-005 
2.000e-004 2.394e+007 1.247e+014 1.000e+003 1.313e-002 3.445e-005 
2.003e-004 2.397e+007 1.247e+014 1.000e+003 2.933e-003 3.450e-005 
2.006e-004 2.402e+007 1.247e+014 1.000e+003 1.412e-003 3.450e-005 
2.009e-004 2.406e+007 1.247e+014 1.000e+003 1.881e-003 3.449e-005 
2.012e-004 2.410e+007 1.247e+014 1.000e+003 6.270e-003 3.454e-005 
2.016e-004 2.414e+007 1.247e+014 1.000e+003 1.914e-002 3.462e-005 
2.019e-004 2.416e+007 1.247e+014 1.000e+003 2.478e-003 3.480e-005 
2.022e-004 2.420e+007 1.247e+014 1.000e+003 5.784e-003 3.482e-005 
2.025e-004 2.424e+007 1.247e+014 1.000e+003 1.343e-002 3.484e-005 
2.028e-004 2.428e+007 1.247e+014 1.000e+003 2.033e-002 3.483e-005 
2.031e-004 2.432e+007 1.247e+014 1.000e+003 1.144e-002 3.491e-005 
2.034e-004 2.435e+007 1.247e+014 1.000e+003 6.797e-004 3.499e-005 
2.037e-004 2.436e+007 1.247e+014 1.000e+003 7.743e-003 3.523e-005 
2.040e-004 2.439e+007 1.247e+014 1.000e+003 7.196e-003 3.536e-005 
2.043e-004 2.442e+007 1.247e+014 1.000e+003 9.218e-003 3.542e-005 
2.046e-004 2.446e+007 1.247e+014 1.000e+003 7.703e-003 3.550e-005 
2.050e-004 2.451e+007 1.247e+014 1.000e+003 9.307e-003 3.540e-005 
2.053e-004 2.453e+007 1.247e+014 1.000e+003 1.319e-002 3.564e-005 
2.056e-004 2.455e+007 1.247e+014 1.000e+003 5.800e-003 3.580e-005 
2.059e-004 2.460e+007 1.247e+014 1.000e+003 2.790e-003 3.579e-005 
2.062e-004 2.464e+007 1.247e+014 1.000e+003 1.501e-002 3.582e-005 
2.065e-004 2.469e+007 1.247e+014 1.000e+003 2.818e-004 3.574e-005 
2.069e-004 2.473e+007 1.247e+014 1.000e+003 1.213e-003 3.579e-005 
2.072e-004 2.474e+007 1.247e+014 1.000e+003 5.724e-004 3.603e-005 
2.075e-004 2.479e+007 1.247e+014 1.000e+003 4.611e-003 3.602e-005 
2.078e-004 2.482e+007 1.247e+014 1.000e+003 4.196e-003 3.611e-005 
2.081e-004 2.485e+007 1.247e+014 1.000e+003 3.286e-003 3.622e-005 
2.084e-004 2.489e+007 1.247e+014 1.000e+003 5.497e-003 3.628e-005 
2.087e-004 2.494e+007 1.247e+014 1.000e+003 2.157e-003 3.626e-005 
2.091e-004 2.497e+007 1.247e+014 1.000e+003 1.094e-002 3.633e-005 
2.094e-004 2.501e+007 1.247e+014 1.000e+003 5.860e-004 3.642e-005 
2.097e-004 2.504e+007 1.247e+014 1.000e+003 6.288e-003 3.651e-005 
2.100e-004 2.508e+007 1.247e+014 1.000e+003 1.460e-002 3.652e-005 
2.103e-004 2.512e+007 1.247e+014 1.000e+003 8.585e-003 3.655e-005 
2.106e-004 2.516e+007 1.248e+014 1.000e+003 8.766e-003 3.661e-005 
2.110e-004 2.519e+007 1.248e+014 1.000e+003 2.407e-004 3.675e-005 
2.113e-004 2.522e+007 1.248e+014 1.000e+003 1.278e-002 3.683e-005 
2.116e-004 2.527e+007 1.247e+014 1.000e+003 1.119e-002 3.684e-005 
2.119e-004 2.530e+007 1.247e+014 1.000e+003 1.002e-002 3.691e-005 
2.122e-004 2.534e+007 1.247e+014 1.000e+003 4.938e-003 3.692e-005 
2.125e-004 2.538e+007 1.247e+014 1.000e+003 4.336e-003 3.698e-005 
2.128e-004 2.541e+007 1.247e+014 1.000e+003 6.672e-003 3.706e-005 
2.131e-004 2.544e+007 1.247e+014 1.000e+003 7.053e-003 3.716e-005 
2.134e-004 2.547e+007 1.247e+014 1.000e+003 7.092e-003 3.725e-005 
2.137e-004 2.550e+007 1.247e+014 1.000e+003 8.734e-003 3.735e-005 
2.140e-004 2.553e+007 1.247e+014 1.000e+003 3.441e-003 3.746e-005 
2.143e-004 2.557e+007 1.247e+014 1.000e+003 2.939e-003 3.750e-005 
2.146e-004 2.560e+007 1.247e+014 1.000e+003 6.025e-003 3.757e-005 
2.150e-004 2.563e+007 1.247e+014 1.000e+003 1.042e-002 3.766e-005 
2.153e-004 2.568e+007 1.247e+014 1.000e+003 1.108e-002 3.764e-005 
2.156e-004 2.571e+007 1.247e+014 1.000e+003 1.286e-003 3.772e-005 
2.159e-004 2.574e+007 1.247e+014 1.000e+003 9.655e-003 3.783e-005 
2.162e-004 2.578e+007 1.247e+014 1.000e+003 1.943e-002 3.789e-005 
2.165e-004 2.583e+007 1.247e+014 1.000e+003 1.447e-003 3.786e-005 
2.168e-004 2.608e+007 1.192e+014 1.000e+003 6.244e-003 3.641e-005 
2.172e-004 2.643e+007 1.192e+014 1.000e+003 5.705e-003 3.438e-005 
2.175e-004 2.652e+007 1.192e+014 1.000e+003 6.739e-003 3.411e-005 
2.178e-004 2.654e+007 1.192e+014 1.000e+003 5.165e-004 3.427e-005 
2.182e-004 2.656e+007 1.192e+014 1.000e+003 5.192e-003 3.447e-005 
2.185e-004 2.659e+007 1.192e+014 1.000e+003 4.631e-004 3.463e-005 
2.189e-004 2.665e+007 1.192e+014 1.000e+003 4.933e-003 3.457e-005 
2.192e-004 2.672e+007 1.192e+014 1.000e+003 6.013e-003 3.446e-005 
2.195e-004 2.678e+007 1.192e+014 1.000e+003 3.018e-003 3.432e-005 
2.198e-004 2.684e+007 1.192e+014 1.000e+003 1.462e-003 3.420e-005 
2.202e-004 2.690e+007 1.192e+014 1.000e+003 5.740e-003 3.414e-005 
2.205e-004 2.694e+007 1.192e+014 1.000e+003 2.092e-003 3.416e-005 
2.208e-004 2.695e+007 1.192e+014 1.000e+003 3.071e-003 3.442e-005 
2.211e-004 2.700e+007 1.192e+014 1.000e+003 6.115e-004 3.436e-005 
2.214e-004 2.705e+007 1.192e+014 1.000e+003 6.120e-003 3.434e-005 
2.217e-004 2.709e+007 1.192e+014 1.000e+003 4.172e-003 3.434e-005 
2.220e-004 2.713e+007 1.192e+014 1.000e+003 5.067e-003 3.433e-005 
2.223e-004 2.718e+007 1.192e+014 1.000e+003 5.397e-003 3.433e-005 
2.226e-004 2.721e+007 1.192e+014 1.000e+003 5.945e-004 3.441e-005 
2.229e-004 2.725e+007 1.192e+014 1.000e+003 2.589e-003 3.444e-005 
2.232e-004 2.728e+007 1.192e+014 1.000e+003 1.811e-003 3.449e-005 
2.235e-004 2.732e+007 1.192e+014 1.000e+003 1.044e-003 3.454e-005 
2.238e-004 2.732e+007 1.192e+014 1.000e+003 2.421e-003 3.478e-005 
2.240e-004 2.736e+007 1.192e+014 1.000e+003 2.883e-003 3.479e-005 
2.243e-004 2.738e+007 1.191e+014 1.000e+003 5.530e-003 3.488e-005 
2.246e-004 2.742e+007 1.192e+014 1.000e+003 2.041e-003 3.492e-005 
2.248e-004 2.745e+007 1.192e+014 1.000e+003 5.636e-003 3.499e-005 
2.251e-004 2.748e+007 1.192e+014 1.000e+003 7.111e-003 3.501e-005 
2.254e-004 2.752e+007 1.192e+014 1.000e+003 1.214e-003 3.505e-005 
2.257e-004 2.755e+007 1.192e+014 1.000e+003 6.098e-003 3.511e-005 
2.259e-004 2.759e+007 1.192e+014 1.000e+003 1.099e-003 3.511e-005 
2.262e-004 2.762e+007 1.192e+014 1.000e+003 5.915e-003 3.515e-005 
2.265e-004 2.767e+007 1.192e+014 1.000e+003 9.806e-004 3.510e-005 
2.267e-004 2.770e+007 1.192e+014 1.000e+003 8.404e-003 3.514e-005 
2.270e-004 2.773e+007 1.192e+014 1.000e+003 8.345e-003 3.519e-005 
2.273e-004 2.776e+007 1.192e+014 1.000e+003 4.316e-004 3.527e-005 
2.276e-004 2.779e+007 1.192e+014 1.000e+003 3.218e-003 3.534e-005 
2.278e-004 2.783e+007 1.192e+014 1.000e+003 9.930e-003 3.537e-005 
2.281e-004 2.786e+007 1.192e+014 1.000e+003 6.192e-003 3.542e-005 
2.284e-004 2.789e+007 1.192e+014 1.000e+003 2.078e-003 3.549e-005 
2.286e-004 2.792e+007 1.192e+014 1.000e+003 5.700e-003 3.552e-005 
2.289e-004 2.795e+007 1.192e+014 1.000e+003 2.315e-003 3.557e-005 
2.292e-004 2.798e+007 1.192e+014 1.000e+003 5.147e-003 3.560e-005 
2.294e-004 2.802e+007 1.192e+014 1.000e+003 3.598e-003 3.562e-005 
2.297e-004 2.805e+007 1.192e+014 1.000e+003 6.476e-003 3.567e-005 
2.299e-004 2.808e+007 1.192e+014 1.000e+003 5.361e-003 3.573e-005 
2.302e-004 2.810e+007 1.192e+014 1.000e+003 9.362e-003 3.581e-005 
2.305e-004 2.814e+007 1.192e+014 1.000e+003 9.100e-003 3.585e-005 
2.307e-004 2.816e+007 1.192e+014 1.000e+003 8.112e-003 3.593e-005 
2.310e-004 2.819e+007 1.192e+014 1.000e+003 8.509e-003 3.601e-005 
2.313e-004 2.822e+007 1.192e+014 1.000e+003 3.822e-003 3.611e-005 
2.316e-004 2.825e+007 1.192e+014 1.000e+003 2.490e-003 3.615e-005 
2.318e-004 2.829e+007 1.192e+014 1.000e+003 9.732e-003 3.619e-005 
2.321e-004 2.832e+007 1.192e+014 1.000e+003 7.130e-004 3.622e-005 
2.324e-004 2.836e+007 1.192e+014 1.000e+003 9.545e-003 3.622e-005 
2.327e-004 2.839e+007 1.192e+014 1.000e+003 3.850e-003 3.628e-005 
2.329e-004 2.842e+007 1.192e+014 1.000e+003 8.644e-003 3.635e-005 
2.332e-004 2.845e+007 1.192e+014 1.000e+003 3.206e-003 3.641e-005 
2.335e-004 2.849e+007 1.192e+014 1.000e+003 6.956e-003 3.639e-005 
2.337e-004 2.852e+007 1.192e+014 1.000e+003 7.651e-003 3.647e-005 
2.340e-004 2.854e+007 1.192e+014 1.000e+003 6.406e-003 3.660e-005 
2.342e-004 2.854e+007 1.192e+014 1.000e+003 3.721e-003 3.682e-005 
2.345e-004 2.855e+007 1.192e+014 1.000e+003 6.626e-003 3.702e-005 
2.348e-004 2.857e+007 1.192e+014 1.000e+003 4.824e-003 3.713e-005 
2.350e-004 2.861e+007 1.192e+014 1.000e+003 1.879e-003 3.715e-005 
2.353e-004 2.863e+007 1.192e+014 1.000e+003 1.863e-003 3.722e-005 
2.356e-004 2.867e+007 1.192e+014 1.000e+003 3.385e-003 3.723e-005 
2.358e-004 2.871e+007 1.192e+014 1.000e+003 5.410e-003 3.725e-005 
2.361e-004 2.873e+007 1.192e+014 1.000e+003 4.602e-004 3.737e-005 
2.364e-004 2.875e+007 1.192e+014 1.000e+003 2.372e-003 3.751e-005 
2.367e-004 2.879e+007 1.192e+014 1.000e+003 8.335e-003 3.755e-005 
2.369e-004 2.878e+007 1.192e+014 1.000e+003 5.461e-003 3.786e-005 
2.372e-004 2.883e+007 1.192e+014 1.000e+003 7.023e-003 3.780e-005 
2.375e-004 2.888e+007 1.192e+014 1.000e+003 8.251e-003 3.776e-005 
2.378e-004 2.891e+007 1.192e+014 1.000e+003 2.596e-003 3.781e-005 
2.381e-004 2.894e+007 1.192e+014 1.000e+003 1.020e-002 3.786e-005 
2.383e-004 2.897e+007 1.192e+014 1.000e+003 4.814e-003 3.794e-005 
2.386e-004 2.898e+007 1.192e+014 1.000e+003 2.787e-003 3.810e-005 
2.388e-004 2.902e+007 1.192e+014 1.000e+003 3.353e-003 3.810e-005 
2.391e-004 2.905e+007 1.192e+014 1.000e+003 7.841e-003 3.813e-005 
2.394e-004 2.910e+007 1.192e+014 1.000e+003 3.690e-003 3.810e-005 
2.396e-004 2.913e+007 1.192e+014 1.000e+003 6.909e-003 3.814e-005 
2.399e-004 2.916e+007 1.192e+014 1.000e+003 7.156e-003 3.818e-005 
2.401e-004 2.920e+007 1.192e+014 1.000e+003 9.488e-003 3.820e-005 
2.404e-004 2.924e+007 1.192e+014 1.000e+003 9.278e-003 3.818e-005 
2.407e-004 2.928e+007 1.192e+014 1.000e+003 1.037e-002 3.817e-005 
2.409e-004 2.931e+007 1.192e+014 1.000e+003 9.107e-003 3.822e-005 
2.412e-004 2.935e+007 1.192e+014 1.000e+003 7.439e-003 3.823e-005 
2.415e-004 2.938e+007 1.192e+014 1.000e+003 9.266e-003 3.830e-005 
2.417e-004 2.940e+007 1.192e+014 1.000e+003 1.201e-002 3.842e-005 
2.420e-004 2.943e+007 1.192e+014 1.000e+003 7.634e-003 3.845e-005 
2.423e-004 2.946e+007 1.192e+014 1.000e+003 5.551e-003 3.853e-005 
2.425e-004 2.948e+007 1.192e+014 1.000e+003 1.576e-003 3.860e-005 
2.428e-004 2.952e+007 1.192e+014 1.000e+003 2.571e-003 3.863e-005 
2.431e-004 2.956e+007 1.192e+014 1.000e+003 1.686e-003 3.859e-005 
2.433e-004 2.960e+007 1.192e+014 1.000e+003 2.117e-003 3.861e-005 
2.436e-004 2.963e+007 1.192e+014 1.000e+003 2.122e-003 3.863e-005 
2.438e-004 2.966e+007 1.192e+014 1.000e+003 5.096e-003 3.867e-005 
2.441e-004 2.970e+007 1.192e+014 1.000e+003 3.732e-003 3.868e-005 
2.443e-004 2.975e+007 1.192e+014 1.000e+003 5.923e-003 3.861e-005 
2.446e-004 2.979e+007 1.192e+014 1.000e+003 8.876e-003 3.854e-005 
2.449e-004 2.979e+007 1.192e+014 1.000e+003 5.297e-003 3.879e-005 
2.451e-004 2.978e+007 1.192e+014 1.000e+003 8.111e-003 3.915e-005 
2.454e-004 2.978e+007 1.192e+014 1.000e+003 1.421e-003 3.940e-005 
2.457e-004 2.982e+007 1.192e+014 1.000e+003 4.283e-003 3.943e-005 
2.459e-004 2.984e+007 1.192e+014 1.000e+003 4.797e-003 3.952e-005 
2.462e-004 2.988e+007 1.192e+014 1.000e+003 7.768e-003 3.957e-005 
2.465e-004 2.990e+007 1.192e+014 1.000e+003 4.367e-004 3.966e-005 
2.468e-004 2.995e+007 1.192e+014 1.000e+003 1.328e-003 3.963e-005 
2.470e-004 2.998e+007 1.192e+014 1.000e+003 8.659e-003 3.966e-005 
2.473e-004 3.002e+007 1.192e+014 1.000e+003 1.052e-002 3.971e-005 
2.476e-004 3.004e+007 1.192e+014 1.000e+003 3.075e-003 3.986e-005 
2.479e-004 3.005e+007 1.192e+014 1.000e+003 4.447e-003 4.001e-005 
2.482e-004 3.004e+007 1.192e+014 1.000e+003 1.013e-002 4.040e-005 
2.484e-004 3.007e+007 1.192e+014 1.000e+003 1.996e-003 4.047e-005 
2.487e-004 3.008e+007 1.192e+014 1.000e+003 5.295e-003 4.065e-005 
2.490e-004 3.011e+007 1.192e+014 1.000e+003 6.806e-003 4.070e-005 
2.493e-004 3.016e+007 1.192e+014 1.000e+003 2.191e-003 4.068e-005 
2.495e-004 3.018e+007 1.192e+014 1.000e+003 1.175e-002 4.077e-005 
2.498e-004 3.023e+007 1.192e+014 1.000e+003 4.172e-003 4.073e-005 
2.501e-004 3.026e+007 1.192e+014 1.000e+003 5.402e-003 4.076e-005 
2.504e-004 3.031e+007 1.192e+014 1.000e+003 9.038e-003 4.075e-005 
2.506e-004 3.028e+007 1.192e+014 1.000e+003 3.269e-003 4.120e-005 
2.509e-004 3.028e+007 1.192e+014 1.000e+003 4.427e-003 4.146e-005 
2.512e-004 3.032e+007 1.192e+014 1.000e+003 8.652e-003 4.146e-005 
2.515e-004 3.035e+007 1.192e+014 1.000e+003 8.706e-003 4.151e-005 
2.517e-004 3.039e+007 1.192e+014 1.000e+003 7.943e-003 4.151e-005 
2.520e-004 3.042e+007 1.192e+014 1.000e+003 8.329e-004 4.158e-005 
2.523e-004 3.046e+007 1.192e+014 1.000e+003 3.194e-003 4.163e-005 
2.525e-004 3.047e+007 1.192e+014 1.000e+003 4.841e-003 4.180e-005 
2.528e-004 3.047e+007 1.192e+014 1.000e+003 5.395e-003 4.210e-005 
2.531e-004 3.051e+007 1.192e+014 1.000e+003 5.935e-003 4.206e-005 
2.534e-004 3.055e+007 1.192e+014 1.000e+003 6.482e-003 4.208e-005 
2.536e-004 3.058e+007 1.192e+014 1.000e+003 1.096e-002 4.213e-005 
2.539e-004 3.061e+007 1.192e+014 1.000e+003 9.560e-003 4.218e-005 
2.542e-004 3.064e+007 1.192e+014 1.000e+003 5.249e-003 4.227e-005 
2.544e-004 3.066e+007 1.192e+014 1.000e+003 8.087e-003 4.236e-005 
2.547e-004 3.070e+007 1.192e+014 1.000e+003 1.112e-002 4.235e-005 
2.550e-004 3.073e+007 1.192e+014 1.000e+003 8.125e-003 4.244e-005 
2.553e-004 3.075e+007 1.192e+014 1.000e+003 8.727e-004 4.260e-005 
2.556e-004 3.071e+007 1.192e+014 1.000e+003 1.001e-002 4.318e-005 
2.558e-004 3.066e+007 1.192e+014 1.000e+003 7.420e-003 4.376e-005 
2.561e-004 3.062e+007 1.192e+014 1.000e+003 5.896e-003 4.430e-005 
2.564e-004 3.061e+007 1.192e+014 1.000e+003 8.257e-003 4.470e-005 
2.567e-004 3.065e+007 1.192e+014 1.000e+003 8.589e-003 4.468e-005 
2.570e-004 3.069e+007 1.192e+014 1.000e+003 5.218e-003 4.466e-005 
2.572e-004 3.073e+007 1.192e+014 1.000e+003 2.405e-003 4.467e-005 
2.575e-004 3.073e+007 1.192e+014 1.000e+003 6.691e-003 4.499e-005 
2.578e-004 3.075e+007 1.192e+014 1.000e+003 9.686e-003 4.511e-005 
2.581e-004 3.079e+007 1.192e+014 1.000e+003 1.285e-002 4.508e-005 
2.583e-004 3.083e+007 1.192e+014 1.000e+003 1.081e-002 4.508e-005 
2.586e-004 3.087e+007 1.192e+014 1.000e+003 1.158e-002 4.509e-005 
2.589e-004 3.090e+007 1.192e+014 1.000e+003 6.723e-003 4.517e-005 
2.592e-004 3.093e+007 1.192e+014 1.000e+003 6.706e-003 4.524e-005 
2.594e-004 3.095e+007 1.192e+014 1.000e+003 4.192e-003 4.534e-005 
2.597e-004 3.097e+007 1.192e+014 1.000e+003 8.209e-004 4.550e-005 
2.600e-004 3.101e+007 1.192e+014 1.000e+003 5.573e-003 4.553e-005 
2.603e-004 3.105e+007 1.192e+014 1.000e+003 5.518e-003 4.554e-005 
2.606e-004 3.109e+007 1.192e+014 1.000e+003 4.269e-003 4.553e-005 
2.609e-004 3.112e+007 1.192e+014 1.000e+003 5.154e-003 4.558e-005 
2.611e-004 3.116e+007 1.192e+014 1.000e+003 5.900e-003 4.561e-005 
2.614e-004 3.119e+007 1.192e+014 1.000e+003 3.380e-003 4.569e-005 
2.617e-004 3.123e+007 1.192e+014 1.000e+003 8.562e-003 4.570e-005 
2.620e-004 3.127e+007 1.192e+014 1.000e+003 1.200e-002 4.571e-005 
2.623e-004 3.130e+007 1.192e+014 1.000e+003 5.870e-003 4.579e-005 
2.626e-004 3.134e+007 1.192e+014 1.000e+003 2.407e-003 4.582e-005 
2.628e-004 3.138e+007 1.192e+014 1.000e+003 5.673e-003 4.582e-005 
2.631e-004 3.141e+007 1.192e+014 1.000e+003 7.937e-003 4.584e-005 
2.634e-004 3.144e+007 1.192e+014 1.000e+003 1.098e-002 4.591e-005 
2.637e-004 3.147e+007 1.192e+014 1.000e+003 1.069e-002 4.598e-005 
2.639e-004 3.149e+007 1.192e+014 1.000e+003 9.892e-003 4.615e-005 
2.642e-004 3.153e+007 1.192e+014 1.000e+003 8.491e-003 4.614e-005 
2.645e-004 3.156e+007 1.192e+014 1.000e+003 1.923e-003 4.619e-005 
2.647e-004 3.160e+007 1.192e+014 1.000e+003 5.284e-003 4.617e-005 
2.650e-004 3.163e+007 1.192e+014 1.000e+003 1.356e-002 4.627e-005 
2.653e-004 3.166e+007 1.192e+014 1.000e+003 5.043e-003 4.633e-005 
2.656e-004 3.168e+007 1.192e+014 1.000e+003 9.308e-003 4.643e-005 
2.658e-004 3.171e+007 1.192e+014 1.000e+003 3.825e-003 4.649e-005 
2.661e-004 3.173e+007 1.192e+014 1.000e+003 6.905e-003 4.664e-005 
2.664e-004 3.176e+007 1.192e+014 1.000e+003 6.807e-003 4.672e-005 
2.666e-004 3.177e+007 1.191e+014 1.000e+003 1.935e-003 4.688e-005 
2.669e-004 3.179e+007 1.191e+014 1.000e+003 1.660e-003 4.704e-005 
2.672e-004 3.180e+007 1.191e+014 1.000e+003 7.696e-003 4.718e-005 
2.674e-004 3.183e+007 1.191e+014 1.000e+003 4.034e-003 4.728e-005 
2.677e-004 3.186e+007 1.191e+014 1.000e+003 1.882e-003 4.733e-005 
2.679e-004 3.183e+007 1.191e+014 1.000e+003 4.615e-003 4.775e-005 
2.682e-004 3.185e+007 1.191e+014 1.000e+003 4.388e-003 4.792e-005 
2.685e-004 3.186e+007 1.191e+014 1.000e+003 1.233e-002 4.808e-005 
2.687e-004 3.184e+007 1.191e+014 1.000e+003 8.117e-003 4.853e-005 
2.690e-004 3.186e+007 1.191e+014 1.000e+003 4.274e-004 4.862e-005 
2.693e-004 3.190e+007 1.191e+014 1.000e+003 2.778e-003 4.864e-005 
2.695e-004 3.193e+007 1.191e+014 1.000e+003 6.034e-003 4.868e-005 
2.698e-004 3.196e+007 1.191e+014 1.000e+003 5.273e-003 4.873e-005 
2.701e-004 3.198e+007 1.191e+014 1.000e+003 1.767e-003 4.885e-005 
2.703e-004 3.202e+007 1.191e+014 1.000e+003 6.982e-003 4.886e-005 
2.706e-004 3.204e+007 1.191e+014 1.000e+003 1.119e-002 4.897e-005 
2.709e-004 3.205e+007 1.191e+014 1.000e+003 9.487e-003 4.916e-005 
2.711e-004 3.206e+007 1.191e+014 1.000e+003 7.045e-003 4.935e-005 
2.714e-004 3.210e+007 1.191e+014 1.000e+003 6.571e-003 4.939e-005 
2.717e-004 3.213e+007 1.191e+014 1.000e+003 1.068e-002 4.941e-005 
2.719e-004 3.212e+007 1.191e+014 1.000e+003 4.661e-003 4.978e-005 
2.722e-004 3.216e+007 1.191e+014 1.000e+003 1.033e-002 4.979e-005 
2.725e-004 3.219e+007 1.191e+014 1.000e+003 5.918e-003 4.981e-005 
2.727e-004 3.222e+007 1.191e+014 1.000e+003 4.972e-003 4.987e-005 
2.730e-004 3.226e+007 1.191e+014 1.000e+003 6.074e-003 4.988e-005 
2.733e-004 3.223e+007 1.191e+014 1.000e+003 1.679e-003 5.036e-005 
2.735e-004 3.222e+007 1.191e+014 1.000e+003 1.108e-002 5.067e-005 
2.738e-004 3.225e+007 1.191e+014 1.000e+003 8.926e-003 5.074e-005 
2.741e-004 3.230e+007 1.191e+014 1.000e+003 1.732e-003 5.070e-005 
2.743e-004 3.232e+007 1.191e+014 1.000e+003 2.340e-003 5.083e-005 
2.746e-004 3.232e+007 1.191e+014 1.000e+003 6.690e-003 5.108e-005 
2.749e-004 3.233e+007 1.191e+014 1.000e+003 8.108e-003 5.124e-005 
2.752e-004 3.237e+007 1.191e+014 1.000e+003 7.851e-003 5.129e-005 
2.754e-004 3.240e+007 1.190e+014 1.000e+003 7.839e-003 5.132e-005 
2.757e-004 3.239e+007 1.190e+014 1.000e+003 1.332e-002 5.165e-005 
2.760e-004 3.243e+007 1.190e+014 1.000e+003 4.194e-003 5.169e-005 
2.763e-004 3.245e+007 1.190e+014 1.000e+003 7.349e-003 5.178e-005 
2.765e-004 3.248e+007 1.190e+014 1.000e+003 7.878e-003 5.189e-005 
2.768e-004 3.250e+007 1.190e+014 1.000e+003 4.451e-003 5.199e-005 
2.771e-004 3.252e+007 1.190e+014 1.000e+003 5.257e-003 5.214e-005 
2.773e-004 3.255e+007 1.190e+014 1.000e+003 5.888e-003 5.217e-005 
2.776e-004 3.259e+007 1.190e+014 1.000e+003 4.182e-003 5.218e-005 
2.779e-004 3.262e+007 1.190e+014 1.000e+003 2.134e-003 5.224e-005 
2.781e-004 3.266e+007 1.190e+014 1.000e+003 1.821e-003 5.225e-005 
2.784e-004 3.269e+007 1.190e+014 1.000e+003 5.140e-003 5.230e-005 
2.787e-004 3.273e+007 1.190e+014 1.000e+003 1.408e-003 5.232e-005 
2.790e-004 3.277e+007 1.190e+014 1.000e+003 6.221e-003 5.227e-005 
2.792e-004 3.281e+007 1.190e+014 1.000e+003 6.672e-003 5.229e-005 
2.795e-004 3.284e+007 1.190e+014 1.000e+003 9.215e-003 5.236e-005 
2.798e-004 3.287e+007 1.190e+014 1.000e+003 4.047e-003 5.245e-005 
2.800e-004 3.286e+007 1.190e+014 1.000e+003 7.735e-003 5.276e-005 
2.803e-004 3.288e+007 1.190e+014 1.000e+003 2.545e-003 5.289e-005 
2.806e-004 3.290e+007 1.190e+014 1.000e+003 1.776e-003 5.301e-005 
2.808e-004 3.294e+007 1.190e+014 1.000e+003 5.216e-003 5.303e-005 
2.811e-004 3.297e+007 1.190e+014 1.000e+003 5.609e-003 5.306e-005 
2.814e-004 3.299e+007 1.190e+014 1.000e+003 5.596e-003 5.320e-005 
2.816e-004 3.303e+007 1.190e+014 1.000e+003 6.992e-003 5.322e-005 
2.819e-004 3.304e+007 1.190e+014 1.000e+003 5.727e-003 5.339e-005 
2.822e-004 3.306e+007 1.190e+014 1.000e+003 1.585e-004 5.355e-005 
2.825e-004 3.304e+007 1.190e+014 1.000e+003 9.236e-003 5.391e-005 
2.827e-004 3.307e+007 1.190e+014 1.000e+003 7.352e-003 5.399e-005 
2.830e-004 3.311e+007 1.190e+014 1.000e+003 8.251e-003 5.402e-005 
2.833e-004 3.313e+007 1.190e+014 1.000e+003 1.028e-002 5.413e-005 
2.835e-004 3.316e+007 1.190e+014 1.000e+003 1.871e-003 5.416e-005 
2.838e-004 3.320e+007 1.190e+014 1.000e+003 7.708e-003 5.419e-005 
2.841e-004 3.320e+007 1.190e+014 1.000e+003 3.404e-003 5.447e-005 
2.844e-004 3.323e+007 1.190e+014 1.000e+003 1.389e-002 5.454e-005 
2.846e-004 3.326e+007 1.190e+014 1.000e+003 3.761e-003 5.462e-005 
2.849e-004 3.327e+007 1.190e+014 1.000e+003 6.181e-003 5.480e-005 
2.852e-004 3.330e+007 1.190e+014 1.000e+003 2.158e-003 5.483e-005 
2.855e-004 3.334e+007 1.190e+014 1.000e+003 9.686e-003 5.487e-005 
2.857e-004 3.337e+007 1.190e+014 1.000e+003 6.389e-003 5.493e-005 
2.860e-004 3.340e+007 1.190e+014 1.000e+003 1.978e-003 5.496e-005 
2.863e-004 3.343e+007 1.190e+014 1.000e+003 1.252e-002 5.503e-005 
2.865e-004 3.347e+007 1.190e+014 1.000e+003 1.130e-002 5.502e-005 
2.868e-004 3.350e+007 1.190e+014 1.000e+003 8.293e-003 5.507e-005 
2.871e-004 3.354e+007 1.190e+014 1.000e+003 2.217e-003 5.506e-005 
2.873e-004 3.358e+007 1.190e+014 1.000e+003 1.113e-003 5.506e-005 
2.876e-004 3.362e+007 1.190e+014 1.000e+003 4.505e-003 5.505e-005 
2.879e-004 3.365e+007 1.190e+014 1.000e+003 1.004e-002 5.511e-005 
2.881e-004 3.366e+007 1.190e+014 1.000e+003 6.621e-003 5.529e-005 
2.884e-004 3.370e+007 1.190e+014 1.000e+003 5.317e-003 5.531e-005 
2.887e-004 3.373e+007 1.190e+014 1.000e+003 8.043e-003 5.538e-005 
2.889e-004 3.371e+007 1.190e+014 1.000e+003 2.631e-003 5.576e-005 
2.892e-004 3.368e+007 1.190e+014 1.000e+003 7.624e-003 5.626e-005 
2.895e-004 3.368e+007 1.191e+014 1.000e+003 5.182e-003 5.654e-005 
2.897e-004 3.369e+007 1.191e+014 1.000e+003 3.110e-003 5.669e-005 
2.900e-004 3.372e+007 1.191e+014 1.000e+003 6.949e-004 5.676e-005 
2.903e-004 3.375e+007 1.191e+014 1.000e+003 8.875e-003 5.679e-005 
2.905e-004 3.379e+007 1.191e+014 1.000e+003 1.584e-003 5.684e-005 
2.908e-004 3.382e+007 1.191e+014 1.000e+003 6.022e-003 5.687e-005 
2.911e-004 3.385e+007 1.191e+014 1.000e+003 7.541e-003 5.692e-005 
2.913e-004 3.389e+007 1.191e+014 1.000e+003 7.792e-003 5.693e-005 
2.916e-004 3.392e+007 1.191e+014 1.000e+003 1.008e-002 5.695e-005 
2.919e-004 3.396e+007 1.191e+014 1.000e+003 1.137e-002 5.695e-005 
2.921e-004 3.399e+007 1.190e+014 1.000e+003 2.769e-003 5.703e-005 
2.924e-004 3.403e+007 1.191e+014 1.000e+003 3.571e-003 5.704e-005 
2.926e-004 3.407e+007 1.191e+014 1.000e+003 6.640e-003 5.703e-005 
2.929e-004 3.410e+007 1.191e+014 1.000e+003 1.850e-003 5.706e-005 
2.932e-004 3.413e+007 1.191e+014 1.000e+003 5.132e-003 5.714e-005 
2.934e-004 3.415e+007 1.190e+014 1.000e+003 9.594e-003 5.722e-005 
2.937e-004 3.417e+007 1.190e+014 1.000e+003 7.078e-003 5.738e-005 
2.940e-004 3.417e+007 1.190e+014 1.000e+003 6.666e-003 5.767e-005 
2.942e-004 3.419e+007 1.190e+014 1.000e+003 7.355e-003 5.775e-005 
2.945e-004 3.422e+007 1.190e+014 1.000e+003 7.799e-003 5.780e-005 
2.948e-004 3.426e+007 1.190e+014 1.000e+003 4.491e-003 5.780e-005 
2.950e-004 3.427e+007 1.190e+014 1.000e+003 6.582e-003 5.800e-005 
2.953e-004 3.429e+007 1.190e+014 1.000e+003 4.735e-003 5.817e-005 
2.956e-004 3.431e+007 1.190e+014 1.000e+003 6.960e-003 5.827e-005 
2.959e-004 3.434e+007 1.190e+014 1.000e+003 9.160e-003 5.833e-005 
2.961e-004 3.437e+007 1.190e+014 1.000e+003 1.125e-002 5.839e-005 
2.964e-004 3.440e+007 1.190e+014 1.000e+003 4.232e-003 5.843e-005 
2.967e-004 3.444e+007 1.190e+014 1.000e+003 8.964e-003 5.844e-005 
2.969e-004 3.448e+007 1.190e+014 1.000e+003 8.545e-003 5.844e-005 
2.972e-004 3.453e+007 1.191e+014 1.000e+003 1.387e-003 5.839e-005 
2.975e-004 3.455e+007 1.190e+014 1.000e+003 1.033e-002 5.846e-005 
2.977e-004 3.459e+007 1.190e+014 1.000e+003 4.380e-003 5.847e-005 
2.980e-004 3.463e+007 1.190e+014 1.000e+003 9.353e-003 5.849e-005 
2.983e-004 3.466e+007 1.190e+014 1.000e+003 1.070e-002 5.851e-005 
2.985e-004 3.469e+007 1.191e+014 1.000e+003 5.576e-004 5.856e-005 
2.988e-004 3.471e+007 1.190e+014 1.000e+003 7.270e-003 5.868e-005 
2.991e-004 3.474e+007 1.191e+014 1.000e+003 6.187e-003 5.880e-005 
2.993e-004 3.474e+007 1.191e+014 1.000e+003 1.050e-002 5.901e-005 
2.996e-004 3.478e+007 1.191e+014 1.000e+003 9.479e-003 5.904e-005 
2.999e-004 3.480e+007 1.191e+014 1.000e+003 6.445e-003 5.916e-005 
3.001e-004 3.484e+007 1.191e+014 1.000e+003 1.036e-003 5.917e-005 
3.004e-004 3.488e+007 1.191e+014 1.000e+003 1.104e-004 5.915e-005 
3.007e-004 3.491e+007 1.191e+014 1.000e+003 4.961e-003 5.919e-005 
3.009e-004 3.494e+007 1.191e+014 1.000e+003 1.690e-003 5.928e-005 
3.012e-004 3.497e+007 1.191e+014 1.000e+003 2.245e-003 5.934e-005 
3.014e-004 3.500e+007 1.191e+014 1.000e+003 4.793e-003 5.938e-005 
3.017e-004 3.503e+007 1.191e+014 1.000e+003 4.303e-003 5.940e-005 
3.020e-004 3.506e+007 1.191e+014 1.000e+003 6.404e-003 5.947e-005 
3.022e-004 3.509e+007 1.191e+014 1.000e+003 6.461e-003 5.950e-005 
3.025e-004 3.514e+007 1.191e+014 1.000e+003 4.344e-003 5.948e-005 
3.028e-004 3.517e+007 1.191e+014 1.000e+003 3.284e-003 5.949e-005 
3.030e-004 3.521e+007 1.191e+014 1.000e+003 1.001e-002 5.952e-005 
3.033e-004 3.524e+007 1.191e+014 1.000e+003 9.042e-003 5.954e-005 
3.036e-004 3.528e+007 1.191e+014 1.000e+003 4.275e-003 5.954e-005 
3.039e-004 3.531e+007 1.191e+014 1.000e+003 6.382e-003 5.964e-005 
3.041e-004 3.533e+007 1.191e+014 1.000e+003 9.978e-003 5.973e-005 
3.044e-004 3.537e+007 1.191e+014 1.000e+003 1.257e-002 5.973e-005 
3.047e-004 3.540e+007 1.191e+014 1.000e+003 9.377e-003 5.981e-005 
3.049e-004 3.543e+007 1.191e+014 1.000e+003 1.258e-002 5.986e-005 
3.052e-004 3.547e+007 1.191e+014 1.000e+003 1.026e-002 5.988e-005 
3.055e-004 3.550e+007 1.191e+014 1.000e+003 1.173e-002 5.993e-005 
3.057e-004 3.553e+007 1.191e+014 1.000e+003 5.229e-004 5.997e-005 
3.060e-004 3.556e+007 1.191e+014 1.000e+003 3.166e-003 6.007e-005 
3.063e-004 3.559e+007 1.191e+014 1.000e+003 9.967e-003 6.011e-005 
3.065e-004 3.562e+007 1.191e+014 1.000e+003 1.491e-003 6.018e-005 
3.068e-004 3.565e+007 1.191e+014 1.000e+003 9.724e-003 6.022e-005 
3.071e-004 3.568e+007 1.191e+014 1.000e+003 1.376e-003 6.028e-005 
3.074e-004 3.572e+007 1.191e+014 1.000e+003 6.821e-003 6.033e-005 
3.076e-004 3.576e+007 1.191e+014 1.000e+003 1.129e-002 6.029e-005 
3.079e-004 3.579e+007 1.191e+014 1.000e+003 6.925e-003 6.037e-005 
3.082e-004 3.581e+007 1.191e+014 1.000e+003 5.249e-003 6.049e-005 
3.084e-004 3.582e+007 1.191e+014 1.000e+003 1.875e-003 6.068e-005 
3.087e-004 3.585e+007 1.191e+014 1.000e+003 9.567e-003 6.075e-005 
3.090e-004 3.588e+007 1.191e+014 1.000e+003 3.706e-003 6.081e-005 
3.093e-004 3.591e+007 1.191e+014 1.000e+003 1.093e-002 6.086e-005 
3.095e-004 3.595e+007 1.191e+014 1.000e+003 6.417e-003 6.087e-005 
3.098e-004 3.598e+007 1.191e+014 1.000e+003 1.091e-002 6.096e-005 
3.101e-004 3.601e+007 1.191e+014 1.000e+003 2.885e-003 6.097e-005 
3.103e-004 3.604e+007 1.191e+014 1.000e+003 4.361e-003 6.107e-005 
3.106e-004 3.606e+007 1.191e+014 1.000e+003 1.042e-002 6.116e-005 
3.109e-004 3.610e+007 1.191e+014 1.000e+003 4.952e-003 6.117e-005 
3.111e-004 3.613e+007 1.191e+014 1.000e+003 4.067e-003 6.124e-005 
3.114e-004 3.616e+007 1.191e+014 1.000e+003 5.860e-005 6.128e-005 
3.117e-004 3.619e+007 1.191e+014 1.000e+003 8.858e-003 6.132e-005 
3.119e-004 3.622e+007 1.191e+014 1.000e+003 8.346e-003 6.139e-005 
3.122e-004 3.625e+007 1.191e+014 1.000e+003 4.953e-003 6.147e-005 
3.125e-004 3.628e+007 1.191e+014 1.000e+003 7.774e-003 6.153e-005 
3.128e-004 3.632e+007 1.191e+014 1.000e+003 6.452e-003 6.157e-005 
3.130e-004 3.635e+007 1.191e+014 1.000e+003 1.101e-002 6.161e-005 
3.133e-004 3.637e+007 1.191e+014 1.000e+003 8.882e-003 6.173e-005 
3.136e-004 3.642e+007 1.191e+014 1.000e+003 5.519e-003 6.170e-005 
3.139e-004 3.645e+007 1.191e+014 1.000e+003 8.038e-003 6.173e-005 
3.141e-004 3.648e+007 1.191e+014 1.000e+003 3.046e-003 6.185e-005 
3.144e-004 3.651e+007 1.191e+014 1.000e+003 4.638e-003 6.186e-005 
3.147e-004 3.656e+007 1.191e+014 1.000e+003 6.632e-003 6.184e-005 
3.149e-004 3.659e+007 1.191e+014 1.000e+003 8.267e-003 6.185e-005 
3.152e-004 3.662e+007 1.191e+014 1.000e+003 6.140e-003 6.190e-005 
3.162e-004 3.718e+007 1.161e+014 1.000e+003 1.287e-003 5.908e-005 
3.180e-004 3.733e+007 1.161e+014 1.000e+003 1.705e-003 5.974e-005 
3.198e-004 3.749e+007 1.161e+014 1.000e+003 1.869e-003 6.048e-005 
3.216e-004 3.763e+007 1.161e+014 1.000e+003 1.970e-003 6.136e-005 
3.234e-004 3.771e+007 1.162e+014 1.000e+003 1.809e-003 6.255e-005 
3.250e-004 3.787e+007 1.161e+014 1.000e+003 1.604e-003 6.312e-005 
3.265e-004 3.793e+007 1.161e+014 1.000e+003 1.771e-003 6.415e-005 
3.282e-004 3.811e+007 1.161e+014 1.000e+003 1.384e-003 6.464e-005 
3.300e-004 3.830e+007 1.161e+014 1.000e+003 1.848e-003 6.506e-005 
3.316e-004 3.851e+007 1.161e+014 1.000e+003 1.425e-003 6.530e-005 
3.333e-004 3.872e+007 1.161e+014 1.000e+003 1.713e-003 6.549e-005 
3.349e-004 3.893e+007 1.161e+014 1.000e+003 1.899e-003 6.565e-005 
3.364e-004 3.913e+007 1.161e+014 1.000e+003 1.865e-003 6.580e-005 
3.381e-004 3.933e+007 1.161e+014 1.000e+003 1.896e-003 6.606e-005 
3.398e-004 3.955e+007 1.161e+014 1.000e+003 1.650e-003 6.619e-005 
3.414e-004 3.976e+007 1.161e+014 1.000e+003 2.015e-003 6.637e-005 
3.429e-004 3.997e+007 1.161e+014 1.000e+003 1.844e-003 6.649e-005 
3.444e-004 4.016e+007 1.161e+014 1.000e+003 1.730e-003 6.667e-005 
3.458e-004 4.034e+007 1.161e+014 1.000e+003 2.144e-003 6.680e-005 
3.473e-004 4.052e+007 1.161e+014 1.000e+003 1.693e-003 6.712e-005 
3.489e-004 4.071e+007 1.161e+014 1.000e+003 1.916e-003 6.728e-005 
3.504e-004 4.090e+007 1.161e+014 1.000e+003 1.611e-003 6.750e-005 
3.519e-004 4.111e+007 1.161e+014 1.000e+003 1.348e-003 6.759e-005 
3.534e-004 4.130e+007 1.161e+014 1.000e+003 1.830e-003 6.770e-005 
3.548e-004 4.147e+007 1.161e+014 1.000e+003 1.458e-003 6.795e-005 
3.563e-004 4.166e+007 1.161e+014 1.000e+003 1.876e-003 6.812e-005 
3.577e-004 4.184e+007 1.161e+014 1.000e+003 1.737e-003 6.832e-005 
3.592e-004 4.202e+007 1.161e+014 1.000e+003 1.759e-003 6.856e-005 
3.607e-004 4.219e+007 1.161e+014 1.000e+003 1.583e-003 6.887e-005 
3.621e-004 4.237e+007 1.161e+014 1.000e+003 1.741e-003 6.903e-005 
3.635e-004 4.256e+007 1.161e+014 1.000e+003 1.413e-003 6.912e-005 
3.649e-004 4.276e+007 1.161e+014 1.000e+003 1.595e-003 6.918e-005 
3.664e-004 4.295e+007 1.161e+014 1.000e+003 1.778e-003 6.930e-005 
3.678e-004 4.314e+007 1.161e+014 1.000e+003 1.663e-003 6.943e-005 
3.692e-004 4.332e+007 1.161e+014 1.000e+003 1.695e-003 6.961e-005 
3.706e-004 4.350e+007 1.161e+014 1.000e+003 1.763e-003 6.971e-005 
3.720e-004 4.368e+007 1.161e+014 1.000e+003 1.394e-003 6.986e-005 
3.734e-004 4.389e+007 1.161e+014 1.000e+003 1.112e-003 6.986e-005 
3.748e-004 4.408e+007 1.161e+014 1.000e+003 1.882e-003 6.988e-005 
3.761e-004 4.426e+007 1.161e+014 1.000e+003 1.187e-003 7.002e-005 
3.775e-004 4.446e+007 1.161e+014 1.000e+003 2.061e-003 6.998e-005 
3.788e-004 4.463e+007 1.161e+014 1.000e+003 2.122e-003 7.009e-005 
3.801e-004 4.481e+007 1.161e+014 1.000e+003 2.034e-003 7.018e-005 
3.815e-004 4.499e+007 1.162e+014 1.000e+003 1.560e-003 7.034e-005 
3.829e-004 4.518e+007 1.161e+014 1.000e+003 2.280e-003 7.039e-005 
3.842e-004 4.536e+007 1.162e+014 1.000e+003 1.695e-003 7.049e-005 
3.855e-004 4.552e+007 1.162e+014 1.000e+003 2.112e-003 7.066e-005 
3.868e-004 4.569e+007 1.162e+014 1.000e+003 1.756e-003 7.082e-005 
3.881e-004 4.584e+007 1.162e+014 1.000e+003 1.951e-003 7.103e-005 
3.894e-004 4.600e+007 1.162e+014 1.000e+003 1.544e-003 7.119e-005 
3.907e-004 4.615e+007 1.162e+014 1.000e+003 1.237e-003 7.148e-005 
3.920e-004 4.631e+007 1.162e+014 1.000e+003 1.957e-003 7.162e-005 
3.932e-004 4.647e+007 1.162e+014 1.000e+003 1.994e-003 7.182e-005 
3.945e-004 4.663e+007 1.162e+014 1.000e+003 1.895e-003 7.198e-005 
3.958e-004 4.677e+007 1.162e+014 1.000e+003 1.915e-003 7.224e-005 
3.970e-004 4.694e+007 1.162e+014 1.000e+003 1.783e-003 7.236e-005 
3.983e-004 4.709e+007 1.162e+014 1.000e+003 1.752e-003 7.262e-005 
3.995e-004 4.724e+007 1.162e+014 1.000e+003 1.943e-003 7.275e-005 
4.007e-004 4.740e+007 1.162e+014 1.000e+003 1.965e-003 7.288e-005 
4.019e-004 4.754e+007 1.162e+014 1.000e+003 1.592e-003 7.307e-005 
4.030e-004 4.768e+007 1.162e+014 1.000e+003 1.673e-003 7.326e-005 
4.041e-004 4.781e+007 1.162e+014 1.000e+003 2.021e-003 7.348e-005 
4.054e-004 4.797e+007 1.162e+014 1.000e+003 1.513e-003 7.365e-005 
4.066e-004 4.814e+007 1.162e+014 1.000e+003 1.774e-003 7.365e-005 
4.078e-004 4.832e+007 1.162e+014 1.000e+003 1.971e-003 7.364e-005 
4.090e-004 4.849e+007 1.162e+014 1.000e+003 1.494e-003 7.363e-005 
4.102e-004 4.865e+007 1.162e+014 1.000e+003 1.942e-003 7.372e-005 
4.114e-004 4.882e+007 1.162e+014 1.000e+003 1.868e-003 7.378e-005 
4.126e-004 4.897e+007 1.162e+014 1.000e+003 1.723e-003 7.389e-005 
4.137e-004 4.912e+007 1.162e+014 1.000e+003 1.745e-003 7.397e-005 
4.148e-004 4.929e+007 1.162e+014 1.000e+003 1.924e-003 7.395e-005 
4.159e-004 4.944e+007 1.162e+014 1.000e+003 1.958e-003 7.396e-005 
4.170e-004 4.958e+007 1.162e+014 1.000e+003 1.806e-003 7.401e-005 
4.181e-004 4.974e+007 1.162e+014 1.000e+003 2.175e-003 7.411e-005 
4.193e-004 4.991e+007 1.162e+014 1.000e+003 1.984e-003 7.416e-005 
4.205e-004 5.007e+007 1.162e+014 1.000e+003 1.606e-003 7.420e-005 
4.218e-004 5.024e+007 1.162e+014 1.000e+003 1.366e-003 7.427e-005 
4.235e-004 5.047e+007 1.162e+014 1.000e+003 2.125e-003 7.445e-005 
4.252e-004 5.068e+007 1.162e+014 1.000e+003 1.828e-003 7.469e-005 
4.270e-004 5.063e+007 1.162e+014 1.000e+003 2.628e-003 7.677e-005 
4.288e-004 4.803e+007 1.163e+014 1.000e+003 2.144e-003 9.664e-005 
4.304e-004 4.711e+007 1.167e+014 1.000e+003 1.711e-003 1.045e-004 
4.320e-004 4.650e+007 1.163e+014 1.000e+003 1.483e-003 1.103e-004 
4.338e-004 4.660e+007 1.163e+014 1.000e+003 1.137e-003 1.115e-004 
4.356e-004 4.687e+007 1.163e+014 1.000e+003 1.182e-003 1.114e-004 
4.372e-004 4.709e+007 1.163e+014 1.000e+003 1.564e-003 1.115e-004 
4.390e-004 4.727e+007 1.163e+014 1.000e+003 1.628e-003 1.120e-004 
4.408e-004 4.747e+007 1.163e+014 1.000e+003 1.864e-003 1.125e-004 
4.427e-004 4.770e+007 1.163e+014 1.000e+003 1.478e-003 1.127e-004 
4.445e-004 4.793e+007 1.163e+014 1.000e+003 1.818e-003 1.131e-004 
4.464e-004 4.816e+007 1.163e+014 1.000e+003 1.360e-003 1.133e-004 
4.484e-004 4.840e+007 1.163e+014 1.000e+003 1.651e-003 1.136e-004 
4.504e-004 4.865e+007 1.163e+014 1.000e+003 1.538e-003 1.139e-004 
4.523e-004 4.883e+007 1.163e+014 1.000e+003 2.127e-003 1.145e-004 
4.542e-004 4.907e+007 1.163e+014 1.000e+003 1.787e-003 1.148e-004 
4.561e-004 4.928e+007 1.163e+014 1.000e+003 1.967e-003 1.152e-004 
4.581e-004 4.954e+007 1.163e+014 1.000e+003 1.476e-003 1.154e-004 
4.600e-004 4.975e+007 1.163e+014 1.000e+003 1.544e-003 1.159e-004 
4.619e-004 4.998e+007 1.163e+014 1.000e+003 1.478e-003 1.162e-004 
4.638e-004 5.022e+007 1.163e+014 1.000e+003 1.361e-003 1.164e-004 
4.657e-004 5.046e+007 1.163e+014 1.000e+003 1.835e-003 1.167e-004 
4.676e-004 5.071e+007 1.163e+014 1.000e+003 1.191e-003 1.168e-004 
4.696e-004 5.093e+007 1.163e+014 1.000e+003 2.046e-003 1.173e-004 
4.714e-004 5.115e+007 1.163e+014 1.000e+003 2.061e-003 1.176e-004 
4.735e-004 5.140e+007 1.164e+014 1.000e+003 2.065e-003 1.180e-004 
4.755e-004 5.163e+007 1.163e+014 1.000e+003 1.795e-003 1.184e-004 
4.776e-004 5.189e+007 1.164e+014 1.000e+003 1.883e-003 1.187e-004 
4.796e-004 5.213e+007 1.164e+014 1.000e+003 1.869e-003 1.190e-004 
4.819e-004 5.241e+007 1.164e+014 1.000e+003 1.395e-003 1.194e-004 
4.841e-004 5.267e+007 1.164e+014 1.000e+003 2.031e-003 1.198e-004 
4.861e-004 5.292e+007 1.164e+014 1.000e+003 2.130e-003 1.200e-004 
4.882e-004 5.314e+007 1.164e+014 1.000e+003 1.916e-003 1.207e-004 
4.902e-004 5.337e+007 1.164e+014 1.000e+003 2.244e-003 1.211e-004 
4.922e-004 5.358e+007 1.164e+014 1.000e+003 1.515e-003 1.216e-004 
4.944e-004 5.385e+007 1.164e+014 1.000e+003 2.059e-003 1.220e-004 
4.964e-004 5.409e+007 1.164e+014 1.000e+003 1.863e-003 1.223e-004 
4.986e-004 5.435e+007 1.164e+014 1.000e+003 1.227e-003 1.227e-004 
5.008e-004 5.463e+007 1.164e+014 1.000e+003 2.015e-003 1.229e-004 
5.031e-004 5.488e+007 1.164e+014 1.000e+003 1.874e-003 1.235e-004 
5.053e-004 5.422e+007 1.164e+014 1.000e+003 1.985e-003 1.303e-004 
5.072e-004 5.282e+007 1.164e+014 1.000e+003 2.559e-003 1.418e-004 
5.092e-004 5.125e+007 1.163e+014 1.000e+003 1.599e-003 1.547e-004 
5.107e-004 4.963e+007 1.160e+014 1.000e+003 2.133e-003 1.675e-004 
5.118e-004 4.899e+007 1.160e+014 1.000e+003 1.470e-003 1.729e-004 
5.139e-004 4.894e+007 1.160e+014 1.000e+003 1.511e-003 1.754e-004 
5.158e-004 4.862e+007 1.159e+014 1.000e+003 1.594e-003 1.795e-004 
5.180e-004 4.863e+007 1.159e+014 1.000e+003 1.394e-003 1.817e-004 
5.197e-004 4.887e+007 1.159e+014 1.000e+003 1.350e-003 1.817e-004 
5.219e-004 4.938e+007 1.153e+014 1.000e+003 1.236e-003 1.804e-004 
5.241e-004 4.973e+007 1.153e+014 1.000e+003 1.052e-003 1.802e-004 
5.259e-004 4.994e+007 1.153e+014 1.000e+003 1.650e-003 1.805e-004 
5.281e-004 5.019e+007 1.154e+014 1.000e+003 9.947e-004 1.809e-004 
5.302e-004 5.045e+007 1.154e+014 1.000e+003 2.184e-003 1.813e-004 
5.323e-004 5.072e+007 1.154e+014 1.000e+003 1.197e-003 1.816e-004 
5.345e-004 5.101e+007 1.154e+014 1.000e+003 9.742e-004 1.817e-004 
5.367e-004 5.126e+007 1.154e+014 1.000e+003 2.370e-003 1.821e-004 
5.388e-004 5.152e+007 1.154e+014 1.000e+003 2.200e-003 1.824e-004 
5.409e-004 5.179e+007 1.154e+014 1.000e+003 2.387e-003 1.827e-004 
5.431e-004 5.206e+007 1.154e+014 1.000e+003 1.669e-003 1.830e-004 
5.453e-004 5.233e+007 1.154e+014 1.000e+003 1.626e-003 1.834e-004 
5.475e-004 5.253e+007 1.155e+014 1.000e+003 1.946e-003 1.842e-004 
5.496e-004 5.279e+007 1.155e+014 1.000e+003 1.800e-003 1.844e-004 
5.519e-004 5.310e+007 1.155e+014 1.000e+003 1.708e-003 1.847e-004 
5.541e-004 5.338e+007 1.155e+014 1.000e+003 1.664e-003 1.849e-004 
5.564e-004 5.367e+007 1.155e+014 1.000e+003 2.111e-003 1.852e-004 
5.584e-004 5.393e+007 1.155e+014 1.000e+003 1.798e-003 1.854e-004 
5.604e-004 5.415e+007 1.155e+014 1.000e+003 1.956e-003 1.859e-004 
5.624e-004 5.441e+007 1.155e+014 1.000e+003 1.571e-003 1.861e-004 
5.647e-004 5.440e+007 1.155e+014 1.000e+003 1.490e-003 1.884e-004 
5.667e-004 5.397e+007 1.156e+014 1.000e+003 1.704e-003 1.934e-004 
5.690e-004 5.399e+007 1.156e+014 1.000e+003 2.099e-003 1.955e-004 
5.707e-004 5.385e+007 1.157e+014 1.000e+003 1.885e-003 1.982e-004 
5.728e-004 5.318e+007 1.160e+014 1.000e+003 1.840e-003 2.050e-004 
5.752e-004 5.199e+007 1.161e+014 1.000e+003 1.418e-003 2.157e-004 
5.771e-004 5.255e+007 1.155e+014 1.000e+003 1.287e-003 2.136e-004 
5.788e-004 5.306e+007 1.152e+014 1.000e+003 1.491e-003 2.118e-004 
5.805e-004 5.189e+007 1.150e+014 1.000e+003 1.901e-003 2.216e-004 
5.820e-004 5.138e+007 1.149e+014 1.000e+003 1.829e-003 2.266e-004 
5.833e-004 5.127e+007 1.149e+014 1.000e+003 1.492e-003 2.287e-004 
5.845e-004 5.120e+007 1.149e+014 1.000e+003 1.882e-003 2.303e-004 
5.858e-004 5.107e+007 1.149e+014 1.000e+003 1.427e-003 2.325e-004 
5.870e-004 5.120e+007 1.149e+014 1.000e+003 1.786e-003 2.329e-004 
5.884e-004 5.128e+007 1.149e+014 1.000e+003 1.965e-003 2.337e-004 
5.896e-004 5.126e+007 1.149e+014 1.000e+003 1.461e-003 2.351e-004 
5.909e-004 5.138e+007 1.149e+014 1.000e+003 1.509e-003 2.356e-004 
5.922e-004 5.153e+007 1.149e+014 1.000e+003 2.058e-003 2.358e-004 
5.935e-004 5.170e+007 1.149e+014 1.000e+003 1.756e-003 2.359e-004 
5.948e-004 5.185e+007 1.149e+014 1.000e+003 1.874e-003 2.362e-004 
5.961e-004 5.202e+007 1.149e+014 1.000e+003 1.648e-003 2.364e-004 
5.974e-004 5.217e+007 1.149e+014 1.000e+003 2.074e-003 2.366e-004 
5.989e-004 5.236e+007 1.149e+014 1.000e+003 1.542e-003 2.368e-004 
6.006e-004 5.257e+007 1.149e+014 1.000e+003 2.129e-003 2.370e-004 
6.022e-004 5.275e+007 1.149e+014 1.000e+003 1.859e-003 2.373e-004 
6.038e-004 5.296e+007 1.149e+014 1.000e+003 2.290e-003 2.375e-004 
6.054e-004 5.314e+007 1.149e+014 1.000e+003 2.222e-003 2.378e-004 
6.070e-004 5.336e+007 1.149e+014 1.000e+003 1.643e-003 2.379e-004 
6.086e-004 5.356e+007 1.149e+014 1.000e+003 1.929e-003 2.381e-004 
6.103e-004 5.377e+007 1.149e+014 1.000e+003 2.186e-003 2.384e-004 
6.119e-004 5.397e+007 1.149e+014 1.000e+003 1.769e-003 2.386e-004 
6.134e-004 5.413e+007 1.149e+014 1.000e+003 1.733e-003 2.391e-004 
6.150e-004 5.432e+007 1.150e+014 1.000e+003 2.074e-003 2.393e-004 
6.165e-004 5.451e+007 1.150e+014 1.000e+003 1.864e-003 2.395e-004 
6.181e-004 5.470e+007 1.150e+014 1.000e+003 1.967e-003 2.398e-004 
6.198e-004 5.492e+007 1.150e+014 1.000e+003 2.196e-003 2.399e-004 
6.213e-004 5.510e+007 1.150e+014 1.000e+003 1.728e-003 2.401e-004 
6.228e-004 5.526e+007 1.150e+014 1.000e+003 1.825e-003 2.406e-004 
6.244e-004 5.547e+007 1.150e+014 1.000e+003 2.469e-003 2.407e-004 
6.258e-004 5.566e+007 1.150e+014 1.000e+003 1.236e-003 2.408e-004 
6.272e-004 5.587e+007 1.150e+014 1.000e+003 1.928e-003 2.408e-004 
6.287e-004 5.605e+007 1.150e+014 1.000e+003 1.803e-003 2.410e-004 
6.302e-004 5.623e+007 1.150e+014 1.000e+003 1.851e-003 2.413e-004 
6.317e-004 5.639e+007 1.150e+014 1.000e+003 1.771e-003 2.416e-004 
6.331e-004 5.656e+007 1.150e+014 1.000e+003 1.749e-003 2.419e-004 
6.345e-004 5.671e+007 1.150e+014 1.000e+003 2.464e-003 2.422e-004 
6.359e-004 5.688e+007 1.150e+014 1.000e+003 1.912e-003 2.425e-004 
6.373e-004 5.705e+007 1.151e+014 1.000e+003 2.115e-003 2.427e-004 
6.387e-004 5.716e+007 1.151e+014 1.000e+003 1.733e-003 2.434e-004 
6.402e-004 5.729e+007 1.151e+014 1.000e+003 2.098e-003 2.439e-004 
6.416e-004 5.745e+007 1.151e+014 1.000e+003 1.874e-003 2.442e-004 
6.430e-004 5.762e+007 1.151e+014 1.000e+003 1.915e-003 2.444e-004 
6.443e-004 5.779e+007 1.151e+014 1.000e+003 2.080e-003 2.446e-004 
6.457e-004 5.797e+007 1.151e+014 1.000e+003 1.942e-003 2.447e-004 
6.470e-004 5.814e+007 1.151e+014 1.000e+003 1.976e-003 2.449e-004 
6.484e-004 5.830e+007 1.151e+014 1.000e+003 1.980e-003 2.451e-004 
6.498e-004 5.847e+007 1.151e+014 1.000e+003 1.764e-003 2.454e-004 
6.511e-004 5.864e+007 1.151e+014 1.000e+003 2.051e-003 2.455e-004 
6.525e-004 5.882e+007 1.151e+014 1.000e+003 1.686e-003 2.457e-004 
6.539e-004 5.900e+007 1.152e+014 1.000e+003 1.661e-003 2.459e-004 
6.553e-004 5.915e+007 1.152e+014 1.000e+003 2.047e-003 2.462e-004 
6.566e-004 5.933e+007 1.152e+014 1.000e+003 1.895e-003 2.463e-004 
6.580e-004 5.950e+007 1.152e+014 1.000e+003 1.504e-003 2.465e-004 
6.594e-004 5.964e+007 1.152e+014 1.000e+003 1.885e-003 2.469e-004 
6.607e-004 5.980e+007 1.152e+014 1.000e+003 1.650e-003 2.471e-004 
6.621e-004 5.994e+007 1.152e+014 1.000e+003 1.939e-003 2.475e-004 
6.634e-004 6.013e+007 1.152e+014 1.000e+003 1.243e-003 2.476e-004 
6.648e-004 6.031e+007 1.152e+014 1.000e+003 1.624e-003 2.477e-004 
6.662e-004 6.048e+007 1.152e+014 1.000e+003 1.935e-003 2.479e-004 
6.675e-004 6.061e+007 1.152e+014 1.000e+003 1.937e-003 2.483e-004 
6.689e-004 6.073e+007 1.153e+014 1.000e+003 1.618e-003 2.488e-004 
6.702e-004 6.086e+007 1.153e+014 1.000e+003 2.226e-003 2.493e-004 
6.715e-004 6.102e+007 1.153e+014 1.000e+003 1.621e-003 2.495e-004 
6.729e-004 6.115e+007 1.153e+014 1.000e+003 2.498e-003 2.500e-004 
6.742e-004 6.129e+007 1.153e+014 1.000e+003 2.075e-003 2.503e-004 
6.755e-004 6.143e+007 1.153e+014 1.000e+003 1.301e-003 2.507e-004 
6.768e-004 6.159e+007 1.153e+014 1.000e+003 1.860e-003 2.508e-004 
6.781e-004 6.174e+007 1.153e+014 1.000e+003 1.832e-003 2.510e-004 
6.794e-004 6.189e+007 1.153e+014 1.000e+003 2.043e-003 2.513e-004 
6.807e-004 6.206e+007 1.153e+014 1.000e+003 2.215e-003 2.514e-004 
6.820e-004 6.221e+007 1.153e+014 1.000e+003 1.935e-003 2.517e-004 
6.833e-004 6.237e+007 1.154e+014 1.000e+003 1.634e-003 2.519e-004 
6.846e-004 6.255e+007 1.154e+014 1.000e+003 1.637e-003 2.520e-004 
6.859e-004 6.270e+007 1.154e+014 1.000e+003 1.763e-003 2.522e-004 
6.871e-004 6.287e+007 1.154e+014 1.000e+003 2.033e-003 2.523e-004 
6.884e-004 6.301e+007 1.154e+014 1.000e+003 2.060e-003 2.526e-004 
6.897e-004 6.314e+007 1.154e+014 1.000e+003 1.337e-003 2.529e-004 
6.909e-004 6.328e+007 1.154e+014 1.000e+003 1.898e-003 2.533e-004 
6.922e-004 6.340e+007 1.154e+014 1.000e+003 1.861e-003 2.537e-004 
6.934e-004 6.356e+007 1.154e+014 1.000e+003 1.997e-003 2.538e-004 
6.947e-004 6.370e+007 1.155e+014 1.000e+003 1.875e-003 2.541e-004 
6.960e-004 6.385e+007 1.155e+014 1.000e+003 2.026e-003 2.544e-004 
6.972e-004 6.400e+007 1.155e+014 1.000e+003 1.501e-003 2.546e-004 
6.985e-004 6.413e+007 1.155e+014 1.000e+003 1.811e-003 2.549e-004 
6.997e-004 6.425e+007 1.155e+014 1.000e+003 1.704e-003 2.554e-004 
7.010e-004 6.442e+007 1.155e+014 1.000e+003 2.149e-003 2.554e-004 
7.022e-004 6.456e+007 1.155e+014 1.000e+003 2.325e-003 2.557e-004 
7.035e-004 6.472e+007 1.155e+014 1.000e+003 1.769e-003 2.558e-004 
7.047e-004 6.490e+007 1.155e+014 1.000e+003 1.760e-003 2.559e-004 
7.060e-004 6.505e+007 1.155e+014 1.000e+003 2.011e-003 2.561e-004 
7.072e-004 6.520e+007 1.155e+014 1.000e+003 1.541e-003 2.562e-004 
7.084e-004 6.534e+007 1.155e+014 1.000e+003 1.657e-003 2.565e-004 
7.097e-004 6.549e+007 1.155e+014 1.000e+003 1.689e-003 2.567e-004 
7.109e-004 6.564e+007 1.156e+014 1.000e+003 1.339e-003 2.568e-004 
7.121e-004 6.581e+007 1.156e+014 1.000e+003 1.792e-003 2.569e-004 
7.133e-004 6.595e+007 1.156e+014 1.000e+003 1.918e-003 2.572e-004 
7.145e-004 6.610e+007 1.156e+014 1.000e+003 1.512e-003 2.573e-004 
7.157e-004 6.622e+007 1.156e+014 1.000e+003 1.734e-003 2.576e-004 
7.169e-004 6.637e+007 1.156e+014 1.000e+003 1.827e-003 2.578e-004 
7.180e-004 6.652e+007 1.156e+014 1.000e+003 2.343e-003 2.579e-004 
7.192e-004 6.669e+007 1.156e+014 1.000e+003 1.340e-003 2.579e-004 
7.204e-004 6.681e+007 1.156e+014 1.000e+003 2.326e-003 2.583e-004 
7.216e-004 6.694e+007 1.156e+014 1.000e+003 2.054e-003 2.585e-004 
7.227e-004 6.711e+007 1.157e+014 1.000e+003 2.020e-003 2.585e-004 
7.239e-004 6.728e+007 1.157e+014 1.000e+003 1.535e-003 2.585e-004 
7.250e-004 6.741e+007 1.157e+014 1.000e+003 2.138e-003 2.588e-004 
7.262e-004 6.754e+007 1.157e+014 1.000e+003 2.079e-003 2.591e-004 
7.274e-004 6.766e+007 1.157e+014 1.000e+003 1.473e-003 2.594e-004 
7.286e-004 6.780e+007 1.157e+014 1.000e+003 1.743e-003 2.596e-004 
7.297e-004 6.793e+007 1.157e+014 1.000e+003 2.159e-003 2.599e-004 
7.309e-004 6.806e+007 1.157e+014 1.000e+003 2.033e-003 2.601e-004 
7.320e-004 6.819e+007 1.158e+014 1.000e+003 2.282e-003 2.604e-004 
7.332e-004 6.833e+007 1.157e+014 1.000e+003 1.715e-003 2.605e-004 
7.343e-004 6.848e+007 1.158e+014 1.000e+003 1.936e-003 2.607e-004 
7.355e-004 6.861e+007 1.158e+014 1.000e+003 2.018e-003 2.609e-004 
7.366e-004 6.873e+007 1.158e+014 1.000e+003 1.309e-003 2.613e-004 
7.378e-004 6.882e+007 1.158e+014 1.000e+003 1.912e-003 2.618e-004 
7.400e-004 6.884e+007 1.158e+014 1.000e+003 1.854e-003 2.639e-004 
7.418e-004 6.906e+007 1.158e+014 1.000e+003 1.428e-003 2.641e-004 
7.434e-004 6.928e+007 1.158e+014 1.000e+003 1.437e-003 2.642e-004 
7.451e-004 6.950e+007 1.158e+014 1.000e+003 2.086e-003 2.644e-004 
7.469e-004 6.970e+007 1.158e+014 1.000e+003 1.831e-003 2.648e-004 
7.489e-004 6.991e+007 1.159e+014 1.000e+003 1.701e-003 2.654e-004 
7.503e-004 6.987e+007 1.160e+014 1.000e+003 1.461e-003 2.671e-004 
7.516e-004 6.961e+007 1.157e+014 1.000e+003 1.729e-003 2.701e-004 
7.538e-004 6.845e+007 1.158e+014 1.000e+003 2.086e-003 2.803e-004 
7.556e-004 6.653e+007 1.159e+014 1.000e+003 1.863e-003 2.954e-004 
7.573e-004 6.442e+007 1.158e+014 1.000e+003 2.543e-003 3.118e-004 
7.592e-004 6.178e+007 1.156e+014 1.000e+003 2.261e-003 3.319e-004 
7.608e-004 6.035e+007 1.156e+014 1.000e+003 2.026e-003 3.433e-004 
7.621e-004 5.954e+007 1.157e+014 1.000e+003 1.578e-003 3.503e-004 
7.635e-004 5.904e+007 1.158e+014 1.000e+003 1.460e-003 3.551e-004 
7.650e-004 5.806e+007 1.158e+014 1.000e+003 2.048e-003 3.634e-004 
7.663e-004 5.707e+007 1.157e+014 1.000e+003 2.279e-003 3.715e-004 
7.677e-004 5.635e+007 1.158e+014 1.000e+003 1.979e-003 3.779e-004 
7.694e-004 5.585e+007 1.158e+014 1.000e+003 1.785e-003 3.832e-004 
7.713e-004 5.562e+007 1.158e+014 1.000e+003 1.578e-003 3.866e-004 
7.730e-004 5.560e+007 1.158e+014 1.000e+003 1.868e-003 3.885e-004 
7.744e-004 5.574e+007 1.157e+014 1.000e+003 1.288e-003 3.889e-004 
7.758e-004 5.517e+007 1.153e+014 1.000e+003 1.706e-003 3.943e-004 
7.774e-004 5.454e+007 1.154e+014 1.000e+003 1.791e-003 4.002e-004 
7.790e-004 5.396e+007 1.155e+014 1.000e+003 1.692e-003 4.058e-004 
7.805e-004 5.353e+007 1.156e+014 1.000e+003 1.697e-003 4.103e-004 
7.818e-004 5.322e+007 1.158e+014 1.000e+003 1.443e-003 4.137e-004 
7.832e-004 5.311e+007 1.158e+014 1.000e+003 1.358e-003 4.158e-004 
7.845e-004 5.325e+007 1.158e+014 1.000e+003 1.215e-003 4.162e-004 
7.858e-004 5.339e+007 1.158e+014 1.000e+003 1.787e-003 4.165e-004 
7.872e-004 5.356e+007 1.158e+014 1.000e+003 2.049e-003 4.167e-004 
7.887e-004 5.372e+007 1.158e+014 1.000e+003 1.739e-003 4.171e-004 
7.902e-004 5.388e+007 1.158e+014 1.000e+003 1.541e-003 4.175e-004 
7.918e-004 5.404e+007 1.158e+014 1.000e+003 1.643e-003 4.180e-004 
7.931e-004 5.415e+007 1.158e+014 1.000e+003 1.532e-003 4.185e-004 
7.943e-004 5.430e+007 1.158e+014 1.000e+003 1.651e-003 4.187e-004 
7.958e-004 5.447e+007 1.159e+014 1.000e+003 2.007e-003 4.191e-004 
7.973e-004 5.460e+007 1.159e+014 1.000e+003 1.836e-003 4.196e-004 
7.986e-004 5.473e+007 1.159e+014 1.000e+003 1.351e-003 4.200e-004 
8.000e-004 5.492e+007 1.159e+014 1.000e+003 1.865e-003 4.202e-004 
8.014e-004 5.506e+007 1.159e+014 1.000e+003 2.095e-003 4.206e-004 
8.027e-004 5.520e+007 1.159e+014 1.000e+003 1.898e-003 4.209e-004 
8.041e-004 5.533e+007 1.159e+014 1.000e+003 1.271e-003 4.214e-004 
8.057e-004 5.551e+007 1.159e+014 1.000e+003 1.784e-003 4.217e-004 
8.072e-004 5.567e+007 1.159e+014 1.000e+003 1.639e-003 4.221e-004 
8.088e-004 5.582e+007 1.159e+014 1.000e+003 1.471e-003 4.227e-004 
8.103e-004 5.598e+007 1.159e+014 1.000e+003 1.739e-003 4.231e-004 
8.117e-004 5.613e+007 1.159e+014 1.000e+003 1.343e-003 4.235e-004 
8.131e-004 5.624e+007 1.159e+014 1.000e+003 1.462e-003 4.240e-004 
8.144e-004 5.634e+007 1.159e+014 1.000e+003 7.149e-004 4.248e-004 
8.157e-004 5.645e+007 1.159e+014 1.000e+003 1.442e-003 4.252e-004 
8.169e-004 5.642e+007 1.159e+014 1.000e+003 1.854e-003 4.266e-004 
8.180e-004 5.639e+007 1.159e+014 1.000e+003 1.635e-003 4.280e-004 
8.193e-004 5.644e+007 1.160e+014 1.000e+003 1.719e-003 4.290e-004 
8.206e-004 5.652e+007 1.159e+014 1.000e+003 2.107e-003 4.297e-004 
8.220e-004 5.662e+007 1.160e+014 1.000e+003 1.235e-003 4.304e-004 
8.233e-004 5.672e+007 1.160e+014 1.000e+003 1.572e-003 4.310e-004 
8.248e-004 5.686e+007 1.160e+014 1.000e+003 1.747e-003 4.315e-004 
8.265e-004 5.700e+007 1.160e+014 1.000e+003 1.556e-003 4.322e-004 
8.280e-004 5.710e+007 1.160e+014 1.000e+003 1.872e-003 4.330e-004 
8.295e-004 5.723e+007 1.160e+014 1.000e+003 1.826e-003 4.336e-004 
8.309e-004 5.731e+007 1.160e+014 1.000e+003 1.334e-003 4.345e-004 
8.322e-004 5.740e+007 1.160e+014 1.000e+003 1.585e-003 4.351e-004 
8.335e-004 5.750e+007 1.160e+014 1.000e+003 1.324e-003 4.359e-004 
8.351e-004 5.759e+007 1.160e+014 1.000e+003 1.671e-003 4.368e-004 
8.364e-004 5.764e+007 1.160e+014 1.000e+003 1.741e-003 4.377e-004 
8.377e-004 5.770e+007 1.160e+014 1.000e+003 1.540e-003 4.386e-004 
8.390e-004 5.776e+007 1.161e+014 1.000e+003 1.732e-003 4.395e-004 
8.403e-004 5.782e+007 1.161e+014 1.000e+003 9.525e-004 4.404e-004 
8.416e-004 5.788e+007 1.161e+014 1.000e+003 1.761e-003 4.413e-004 
8.429e-004 5.796e+007 1.161e+014 1.000e+003 1.615e-003 4.420e-004 
8.444e-004 5.808e+007 1.161e+014 1.000e+003 1.352e-003 4.427e-004 
8.459e-004 5.819e+007 1.161e+014 1.000e+003 1.277e-003 4.434e-004 
8.474e-004 5.831e+007 1.161e+014 1.000e+003 1.396e-003 4.441e-004 
8.488e-004 5.844e+007 1.161e+014 1.000e+003 1.731e-003 4.446e-004 
8.503e-004 5.858e+007 1.161e+014 1.000e+003 1.939e-003 4.451e-004 
8.518e-004 5.871e+007 1.161e+014 1.000e+003 1.327e-003 4.457e-004 
8.532e-004 5.884e+007 1.161e+014 1.000e+003 2.005e-003 4.462e-004 
8.546e-004 5.895e+007 1.162e+014 1.000e+003 9.677e-004 4.469e-004 
8.560e-004 5.908e+007 1.162e+014 1.000e+003 1.743e-003 4.474e-004 
8.576e-004 5.924e+007 1.162e+014 1.000e+003 1.937e-003 4.479e-004 
8.591e-004 5.937e+007 1.162e+014 1.000e+003 1.690e-003 4.484e-004 
8.604e-004 5.952e+007 1.162e+014 1.000e+003 1.125e-003 4.488e-004 
8.618e-004 5.963e+007 1.162e+014 1.000e+003 1.880e-003 4.494e-004 
8.631e-004 5.970e+007 1.163e+014 1.000e+003 1.928e-003 4.502e-004 
8.645e-004 5.960e+007 1.164e+014 1.000e+003 1.235e-003 4.522e-004 
8.660e-004 5.978e+007 1.165e+014 1.000e+003 1.471e-003 4.525e-004 
8.673e-004 5.997e+007 1.165e+014 1.000e+003 8.697e-004 4.525e-004 
8.687e-004 6.010e+007 1.165e+014 1.000e+003 1.428e-003 4.530e-004 
8.703e-004 6.027e+007 1.165e+014 1.000e+003 1.376e-003 4.534e-004 
8.720e-004 6.047e+007 1.165e+014 1.000e+003 1.631e-003 4.537e-004 
8.735e-004 6.064e+007 1.165e+014 1.000e+003 1.958e-003 4.541e-004 
8.749e-004 6.076e+007 1.165e+014 1.000e+003 1.056e-003 4.546e-004 
8.764e-004 6.086e+007 1.166e+014 1.000e+003 1.205e-003 4.555e-004 
8.781e-004 6.100e+007 1.166e+014 1.000e+003 1.674e-003 4.562e-004 
8.798e-004 6.116e+007 1.166e+014 1.000e+003 1.475e-003 4.567e-004 
8.811e-004 6.129e+007 1.166e+014 1.000e+003 2.042e-003 4.572e-004 
8.825e-004 6.144e+007 1.166e+014 1.000e+003 1.627e-003 4.575e-004 
8.840e-004 6.162e+007 1.166e+014 1.000e+003 1.601e-003 4.578e-004 
8.854e-004 6.176e+007 1.166e+014 1.000e+003 1.735e-003 4.582e-004 
8.866e-004 6.181e+007 1.166e+014 1.000e+003 1.451e-003 4.591e-004 
8.878e-004 6.186e+007 1.166e+014 1.000e+003 1.368e-003 4.599e-004 
8.893e-004 6.203e+007 1.166e+014 1.000e+003 1.140e-003 4.603e-004 
8.907e-004 6.217e+007 1.166e+014 1.000e+003 1.672e-003 4.607e-004 
8.922e-004 6.233e+007 1.166e+014 1.000e+003 9.371e-004 4.610e-004 
8.936e-004 6.249e+007 1.166e+014 1.000e+003 1.279e-003 4.614e-004 
8.951e-004 6.267e+007 1.166e+014 1.000e+003 1.495e-003 4.616e-004 
8.967e-004 6.284e+007 1.166e+014 1.000e+003 1.887e-003 4.621e-004 
8.982e-004 6.301e+007 1.166e+014 1.000e+003 2.188e-003 4.624e-004 
8.996e-004 6.316e+007 1.166e+014 1.000e+003 1.659e-003 4.627e-004 
9.008e-004 6.322e+007 1.166e+014 1.000e+003 1.511e-003 4.635e-004 
9.022e-004 6.336e+007 1.167e+014 1.000e+003 1.647e-003 4.640e-004 
9.037e-004 6.353e+007 1.167e+014 1.000e+003 1.777e-003 4.643e-004 
9.050e-004 6.367e+007 1.167e+014 1.000e+003 2.035e-003 4.646e-004 
9.064e-004 6.381e+007 1.167e+014 1.000e+003 1.750e-003 4.651e-004 
9.077e-004 6.393e+007 1.167e+014 1.000e+003 2.045e-003 4.656e-004 
9.094e-004 6.411e+007 1.167e+014 1.000e+003 1.566e-003 4.660e-004 
9.110e-004 6.428e+007 1.167e+014 1.000e+003 1.661e-003 4.665e-004 
9.127e-004 6.444e+007 1.167e+014 1.000e+003 1.776e-003 4.670e-004 
9.142e-004 6.462e+007 1.167e+014 1.000e+003 1.820e-003 4.673e-004 
9.158e-004 6.476e+007 1.167e+014 1.000e+003 1.569e-003 4.678e-004 
9.172e-004 6.493e+007 1.167e+014 1.000e+003 1.817e-003 4.681e-004 
9.187e-004 6.509e+007 1.167e+014 1.000e+003 1.806e-003 4.685e-004 
9.202e-004 6.526e+007 1.167e+014 1.000e+003 1.915e-003 4.689e-004 
9.218e-004 6.543e+007 1.167e+014 1.000e+003 1.500e-003 4.692e-004 
9.233e-004 6.560e+007 1.168e+014 1.000e+003 1.507e-003 4.696e-004 
9.248e-004 6.576e+007 1.168e+014 1.000e+003 1.764e-003 4.700e-004 
9.263e-004 6.590e+007 1.168e+014 1.000e+003 1.889e-003 4.705e-004 
9.276e-004 6.605e+007 1.168e+014 1.000e+003 1.797e-003 4.707e-004 
9.290e-004 6.620e+007 1.168e+014 1.000e+003 2.070e-003 4.711e-004 
9.305e-004 6.634e+007 1.168e+014 1.000e+003 1.492e-003 4.716e-004 
9.320e-004 6.652e+007 1.168e+014 1.000e+003 1.544e-003 4.720e-004 
9.339e-004 6.671e+007 1.168e+014 1.000e+003 1.099e-003 4.725e-004 
9.353e-004 6.686e+007 1.168e+014 1.000e+003 1.406e-003 4.728e-004 
9.370e-004 6.707e+007 1.168e+014 1.000e+003 1.449e-003 4.731e-004 
9.389e-004 6.730e+007 1.169e+014 1.000e+003 1.282e-003 4.734e-004 
9.407e-004 6.749e+007 1.169e+014 1.000e+003 2.022e-003 4.739e-004 
9.425e-004 6.773e+007 1.169e+014 1.000e+003 1.819e-003 4.740e-004 
9.442e-004 6.795e+007 1.169e+014 1.000e+003 1.857e-003 4.743e-004 
9.459e-004 6.814e+007 1.169e+014 1.000e+003 1.667e-003 4.747e-004 
9.477e-004 6.832e+007 1.169e+014 1.000e+003 2.251e-003 4.752e-004 
9.491e-004 6.848e+007 1.169e+014 1.000e+003 1.037e-003 4.755e-004 
9.507e-004 6.864e+007 1.169e+014 1.000e+003 1.739e-003 4.760e-004 
9.522e-004 6.878e+007 1.170e+014 1.000e+003 1.736e-003 4.764e-004 
9.536e-004 6.894e+007 1.170e+014 1.000e+003 1.856e-003 4.767e-004 
9.550e-004 6.860e+007 1.168e+014 1.000e+003 1.307e-003 4.805e-004 
9.566e-004 6.872e+007 1.169e+014 1.000e+003 1.330e-003 4.813e-004 
9.583e-004 6.894e+007 1.169e+014 1.000e+003 1.374e-003 4.814e-004 
9.599e-004 6.921e+007 1.169e+014 1.000e+003 1.540e-003 4.812e-004 
9.613e-004 6.940e+007 1.169e+014 1.000e+003 1.057e-003 4.813e-004 
9.629e-004 6.963e+007 1.169e+014 1.000e+003 1.798e-003 4.813e-004 
9.643e-004 6.981e+007 1.169e+014 1.000e+003 1.595e-003 4.815e-004 
9.658e-004 6.996e+007 1.169e+014 1.000e+003 1.420e-003 4.819e-004 
9.674e-004 7.014e+007 1.170e+014 1.000e+003 1.773e-003 4.822e-004 
9.690e-004 6.942e+007 1.171e+014 1.000e+003 1.867e-003 4.888e-004 
9.707e-004 6.848e+007 1.174e+014 1.000e+003 1.634e-003 4.970e-004 
9.726e-004 6.745e+007 1.177e+014 1.000e+003 2.481e-003 5.061e-004 
9.741e-004 6.574e+007 1.180e+014 1.000e+003 1.267e-003 5.194e-004 
9.749e-004 6.556e+007 1.181e+014 1.000e+003 1.140e-003 5.215e-004 
9.757e-004 6.549e+007 1.182e+014 1.000e+003 1.858e-003 5.228e-004 
9.772e-004 6.526e+007 1.176e+014 1.000e+003 1.123e-003 5.259e-004 
9.786e-004 6.544e+007 1.176e+014 1.000e+003 1.253e-003 5.260e-004 
9.800e-004 6.558e+007 1.176e+014 1.000e+003 1.370e-003 5.264e-004 
9.813e-004 6.569e+007 1.176e+014 1.000e+003 9.828e-004 5.269e-004 
9.825e-004 6.580e+007 1.176e+014 1.000e+003 1.917e-003 5.274e-004 
9.838e-004 6.593e+007 1.176e+014 1.000e+003 1.791e-003 5.278e-004 
9.851e-004 6.610e+007 1.177e+014 1.000e+003 1.249e-003 5.279e-004 
9.864e-004 6.626e+007 1.177e+014 1.000e+003 1.838e-003 5.281e-004 
9.877e-004 6.640e+007 1.177e+014 1.000e+003 1.384e-003 5.284e-004 
9.890e-004 6.655e+007 1.177e+014 1.000e+003 1.308e-003 5.287e-004 
9.903e-004 6.667e+007 1.177e+014 1.000e+003 1.471e-003 5.292e-004 
9.915e-004 6.679e+007 1.177e+014 1.000e+003 1.384e-003 5.295e-004 
9.927e-004 6.692e+007 1.177e+014 1.000e+003 1.736e-003 5.299e-004 
9.939e-004 6.705e+007 1.177e+014 1.000e+003 1.106e-003 5.301e-004 
9.951e-004 6.718e+007 1.177e+014 1.000e+003 1.071e-003 5.304e-004 
9.963e-004 6.732e+007 1.177e+014 1.000e+003 1.394e-003 5.307e-004 
9.976e-004 6.748e+007 1.177e+014 1.000e+003 2.036e-003 5.309e-004 
9.988e-004 6.760e+007 1.177e+014 1.000e+003 1.671e-003 5.312e-004 
1.000e-003 6.774e+007 1.177e+014 1.000e+003 1.418e-003 5.315e-004 
1.001e-003 6.788e+007 1.177e+014 1.000e+003 1.991e-003 5.318e-004 
1.003e-003 6.803e+007 1.178e+014 1.000e+003 8.600e-004 5.320e-004 
1.004e-003 6.816e+007 1.178e+014 1.000e+003 1.281e-003 5.323e-004 
1.005e-003 6.831e+007 1.178e+014 1.000e+003 1.664e-003 5.326e-004 
1.006e-003 6.846e+007 1.178e+014 1.000e+003 1.697e-003 5.327e-004 
1.008e-003 6.861e+007 1.178e+014 1.000e+003 1.964e-003 5.330e-004 
1.009e-003 6.874e+007 1.178e+014 1.000e+003 1.676e-003 5.333e-004 
1.010e-003 6.885e+007 1.178e+014 1.000e+003 1.334e-003 5.337e-004 
1.011e-003 6.895e+007 1.178e+014 1.000e+003 1.792e-003 5.341e-004 
1.011e-003 6.900e+007 1.178e+014 1.000e+003 1.923e-003 5.343e-004 
1.012e-003 6.900e+007 1.175e+014 1.000e+003 1.510e-003 5.347e-004 
1.013e-003 6.861e+007 1.174e+014 1.000e+003 1.674e-003 5.388e-004 
1.015e-003 6.856e+007 1.174e+014 1.000e+003 1.636e-003 5.405e-004 
1.016e-003 6.861e+007 1.174e+014 1.000e+003 1.407e-003 5.415e-004 
1.017e-003 6.871e+007 1.175e+014 1.000e+003 1.680e-003 5.421e-004 
1.019e-003 6.875e+007 1.175e+014 1.000e+003 1.678e-003 5.431e-004 
1.020e-003 6.872e+007 1.175e+014 1.000e+003 1.222e-003 5.445e-004 
1.021e-003 6.885e+007 1.175e+014 1.000e+003 1.772e-003 5.449e-004 
1.023e-003 6.902e+007 1.175e+014 1.000e+003 1.836e-003 5.451e-004 
1.024e-003 6.916e+007 1.175e+014 1.000e+003 9.937e-004 5.455e-004 
1.025e-003 6.933e+007 1.175e+014 1.000e+003 1.859e-003 5.457e-004 
1.027e-003 6.949e+007 1.175e+014 1.000e+003 1.650e-003 5.460e-004 
1.028e-003 6.964e+007 1.175e+014 1.000e+003 1.629e-003 5.462e-004 
1.029e-003 6.977e+007 1.175e+014 1.000e+003 2.071e-003 5.467e-004 
1.031e-003 6.990e+007 1.175e+014 1.000e+003 1.862e-003 5.472e-004 
1.032e-003 7.006e+007 1.176e+014 1.000e+003 1.836e-003 5.474e-004 
1.033e-003 7.019e+007 1.176e+014 1.000e+003 1.958e-003 5.479e-004 
1.035e-003 7.034e+007 1.176e+014 1.000e+003 1.324e-003 5.482e-004 
1.036e-003 7.049e+007 1.176e+014 1.000e+003 1.554e-003 5.485e-004 
1.037e-003 7.062e+007 1.176e+014 1.000e+003 1.035e-003 5.489e-004 
1.039e-003 7.073e+007 1.176e+014 1.000e+003 2.081e-003 5.495e-004 
1.040e-003 7.087e+007 1.176e+014 1.000e+003 2.055e-003 5.498e-004 
1.041e-003 7.102e+007 1.176e+014 1.000e+003 1.711e-003 5.501e-004 
1.043e-003 7.117e+007 1.176e+014 1.000e+003 1.852e-003 5.504e-004 
1.044e-003 7.132e+007 1.176e+014 1.000e+003 2.137e-003 5.507e-004 
1.045e-003 7.146e+007 1.176e+014 1.000e+003 1.481e-003 5.510e-004 
1.047e-003 7.161e+007 1.177e+014 1.000e+003 1.567e-003 5.512e-004 
1.048e-003 7.177e+007 1.177e+014 1.000e+003 1.993e-003 5.514e-004 
1.049e-003 7.193e+007 1.177e+014 1.000e+003 1.791e-003 5.516e-004 
1.050e-003 7.208e+007 1.177e+014 1.000e+003 1.280e-003 5.519e-004 
1.052e-003 7.223e+007 1.177e+014 1.000e+003 1.737e-003 5.521e-004 
1.053e-003 7.235e+007 1.177e+014 1.000e+003 1.464e-003 5.525e-004 
1.054e-003 7.247e+007 1.177e+014 1.000e+003 1.651e-003 5.529e-004 
1.055e-003 7.261e+007 1.177e+014 1.000e+003 1.661e-003 5.532e-004 
1.057e-003 7.276e+007 1.177e+014 1.000e+003 1.315e-003 5.534e-004 
1.058e-003 7.291e+007 1.177e+014 1.000e+003 1.533e-003 5.537e-004 
1.059e-003 7.305e+007 1.177e+014 1.000e+003 1.038e-003 5.540e-004 
1.060e-003 7.318e+007 1.177e+014 1.000e+003 2.025e-003 5.543e-004 
1.062e-003 7.334e+007 1.177e+014 1.000e+003 1.741e-003 5.545e-004 
1.063e-003 7.349e+007 1.177e+014 1.000e+003 1.923e-003 5.547e-004 
1.064e-003 7.363e+007 1.177e+014 1.000e+003 1.831e-003 5.550e-004 
1.066e-003 7.378e+007 1.177e+014 1.000e+003 1.913e-003 5.552e-004 
1.067e-003 7.391e+007 1.178e+014 1.000e+003 1.503e-003 5.555e-004 
1.068e-003 7.406e+007 1.178e+014 1.000e+003 1.774e-003 5.558e-004 
1.069e-003 7.418e+007 1.178e+014 1.000e+003 1.341e-003 5.562e-004 
1.071e-003 7.430e+007 1.178e+014 1.000e+003 1.728e-003 5.566e-004 
1.072e-003 7.444e+007 1.178e+014 1.000e+003 1.650e-003 5.569e-004 
1.073e-003 7.456e+007 1.178e+014 1.000e+003 1.952e-003 5.572e-004 
1.074e-003 7.471e+007 1.178e+014 1.000e+003 7.907e-004 5.574e-004 
1.075e-003 7.488e+007 1.178e+014 1.000e+003 1.852e-003 5.575e-004 
1.077e-003 7.501e+007 1.178e+014 1.000e+003 1.895e-003 5.578e-004 
1.078e-003 7.515e+007 1.178e+014 1.000e+003 1.674e-003 5.581e-004 
1.079e-003 7.529e+007 1.178e+014 1.000e+003 1.423e-003 5.583e-004 
1.080e-003 7.545e+007 1.179e+014 1.000e+003 1.898e-003 5.584e-004 
1.082e-003 7.559e+007 1.179e+014 1.000e+003 2.174e-003 5.587e-004 
1.083e-003 7.571e+007 1.179e+014 1.000e+003 1.710e-003 5.591e-004 
1.084e-003 7.586e+007 1.179e+014 1.000e+003 1.492e-003 5.593e-004 
1.085e-003 7.600e+007 1.179e+014 1.000e+003 1.701e-003 5.595e-004 
1.086e-003 7.616e+007 1.179e+014 1.000e+003 1.349e-003 5.596e-004 
1.088e-003 7.629e+007 1.179e+014 1.000e+003 1.614e-003 5.599e-004 
1.089e-003 7.642e+007 1.179e+014 1.000e+003 1.463e-003 5.602e-004 
1.090e-003 7.655e+007 1.179e+014 1.000e+003 1.934e-003 5.605e-004 
1.091e-003 7.668e+007 1.179e+014 1.000e+003 1.967e-003 5.608e-004 
1.092e-003 7.682e+007 1.179e+014 1.000e+003 2.013e-003 5.610e-004 
1.094e-003 7.694e+007 1.179e+014 1.000e+003 1.546e-003 5.614e-004 
1.095e-003 7.708e+007 1.179e+014 1.000e+003 1.353e-003 5.616e-004 
1.096e-003 7.721e+007 1.180e+014 1.000e+003 1.392e-003 5.619e-004 
1.097e-003 7.735e+007 1.180e+014 1.000e+003 1.730e-003 5.621e-004 
1.098e-003 7.748e+007 1.180e+014 1.000e+003 1.356e-003 5.624e-004 
1.099e-003 7.760e+007 1.180e+014 1.000e+003 1.835e-003 5.627e-004 
1.101e-003 7.773e+007 1.180e+014 1.000e+003 1.357e-003 5.630e-004 
1.102e-003 7.788e+007 1.180e+014 1.000e+003 1.366e-003 5.631e-004 
1.103e-003 7.801e+007 1.180e+014 1.000e+003 1.658e-003 5.633e-004 
1.104e-003 7.812e+007 1.180e+014 1.000e+003 1.553e-003 5.638e-004 
1.105e-003 7.825e+007 1.180e+014 1.000e+003 1.863e-003 5.641e-004 
1.106e-003 7.834e+007 1.181e+014 1.000e+003 1.919e-003 5.646e-004 
1.108e-003 7.846e+007 1.181e+014 1.000e+003 1.936e-003 5.649e-004 
1.109e-003 7.854e+007 1.181e+014 1.000e+003 1.837e-003 5.655e-004 
1.110e-003 7.861e+007 1.181e+014 1.000e+003 1.850e-003 5.661e-004 
1.111e-003 7.862e+007 1.181e+014 1.000e+003 1.781e-003 5.673e-004 
1.112e-003 7.845e+007 1.177e+014 1.000e+003 2.190e-003 5.695e-004 
1.113e-003 7.827e+007 1.177e+014 1.000e+003 9.336e-004 5.719e-004 
1.114e-003 7.836e+007 1.177e+014 1.000e+003 1.672e-003 5.724e-004 
1.116e-003 7.851e+007 1.177e+014 1.000e+003 1.336e-003 5.725e-004 
1.117e-003 7.866e+007 1.177e+014 1.000e+003 1.818e-003 5.725e-004 
1.118e-003 7.881e+007 1.177e+014 1.000e+003 2.010e-003 5.726e-004 
1.119e-003 7.894e+007 1.177e+014 1.000e+003 1.529e-003 5.728e-004 
1.120e-003 7.908e+007 1.177e+014 1.000e+003 1.239e-003 5.730e-004 
1.121e-003 7.922e+007 1.177e+014 1.000e+003 1.467e-003 5.731e-004 
1.122e-003 7.933e+007 1.177e+014 1.000e+003 1.715e-003 5.734e-004 
1.123e-003 7.945e+007 1.177e+014 1.000e+003 1.689e-003 5.737e-004 
1.124e-003 7.959e+007 1.177e+014 1.000e+003 1.310e-003 5.739e-004 
1.125e-003 7.970e+007 1.178e+014 1.000e+003 1.213e-003 5.741e-004 
1.127e-003 7.986e+007 1.178e+014 1.000e+003 1.222e-003 5.742e-004 
1.128e-003 7.997e+007 1.178e+014 1.000e+003 1.248e-003 5.745e-004 
1.129e-003 8.010e+007 1.178e+014 1.000e+003 1.718e-003 5.747e-004 
1.130e-003 8.021e+007 1.178e+014 1.000e+003 1.778e-003 5.750e-004 
1.131e-003 8.034e+007 1.178e+014 1.000e+003 1.995e-003 5.752e-004 
1.132e-003 8.047e+007 1.178e+014 1.000e+003 1.114e-003 5.754e-004 
1.133e-003 8.060e+007 1.178e+014 1.000e+003 2.082e-003 5.756e-004 
1.134e-003 8.072e+007 1.178e+014 1.000e+003 2.017e-003 5.758e-004 
1.135e-003 8.089e+007 1.178e+014 1.000e+003 1.322e-003 5.758e-004 
1.136e-003 8.100e+007 1.178e+014 1.000e+003 1.103e-003 5.761e-004 
1.137e-003 8.113e+007 1.178e+014 1.000e+003 1.947e-003 5.762e-004 
1.138e-003 8.127e+007 1.178e+014 1.000e+003 1.420e-003 5.764e-004 
1.140e-003 8.139e+007 1.178e+014 1.000e+003 1.671e-003 5.766e-004 
1.141e-003 8.152e+007 1.179e+014 1.000e+003 1.425e-003 5.768e-004 
1.142e-003 8.164e+007 1.179e+014 1.000e+003 1.482e-003 5.770e-004 
1.143e-003 8.176e+007 1.179e+014 1.000e+003 2.148e-003 5.773e-004 
1.144e-003 8.188e+007 1.179e+014 1.000e+003 1.557e-003 5.775e-004 
1.145e-003 8.201e+007 1.179e+014 1.000e+003 1.842e-003 5.777e-004 
1.146e-003 8.213e+007 1.179e+014 1.000e+003 1.292e-003 5.779e-004 
1.147e-003 8.224e+007 1.179e+014 1.000e+003 1.419e-003 5.782e-004 
1.148e-003 8.235e+007 1.179e+014 1.000e+003 1.760e-003 5.785e-004 
1.149e-003 8.249e+007 1.179e+014 1.000e+003 1.805e-003 5.786e-004 
1.150e-003 8.262e+007 1.179e+014 1.000e+003 1.336e-003 5.788e-004 
1.151e-003 8.274e+007 1.179e+014 1.000e+003 2.016e-003 5.790e-004 
1.152e-003 8.287e+007 1.179e+014 1.000e+003 2.004e-003 5.792e-004 
1.153e-003 8.299e+007 1.180e+014 1.000e+003 1.498e-003 5.794e-004 
1.154e-003 8.314e+007 1.180e+014 1.000e+003 2.168e-003 5.794e-004 
1.155e-003 8.328e+007 1.180e+014 1.000e+003 1.580e-003 5.794e-004 
1.157e-003 8.340e+007 1.180e+014 1.000e+003 2.140e-003 5.797e-004 
1.158e-003 8.354e+007 1.180e+014 1.000e+003 1.481e-003 5.798e-004 
1.159e-003 8.364e+007 1.180e+014 1.000e+003 1.753e-003 5.801e-004 
1.160e-003 8.375e+007 1.180e+014 1.000e+003 1.713e-003 5.804e-004 
1.161e-003 8.388e+007 1.180e+014 1.000e+003 1.065e-003 5.805e-004 
1.162e-003 8.400e+007 1.180e+014 1.000e+003 1.686e-003 5.808e-004 
1.163e-003 8.411e+007 1.180e+014 1.000e+003 1.325e-003 5.810e-004 
1.164e-003 8.424e+007 1.180e+014 1.000e+003 1.439e-003 5.812e-004 
1.165e-003 8.437e+007 1.180e+014 1.000e+003 1.721e-003 5.813e-004 
1.166e-003 8.447e+007 1.180e+014 1.000e+003 1.448e-003 5.816e-004 
1.167e-003 8.459e+007 1.180e+014 1.000e+003 1.372e-003 5.818e-004 
1.168e-003 8.472e+007 1.180e+014 1.000e+003 1.490e-003 5.819e-004 
1.169e-003 8.483e+007 1.181e+014 1.000e+003 1.819e-003 5.822e-004 
1.170e-003 8.498e+007 1.181e+014 1.000e+003 6.002e-004 5.822e-004 
1.171e-003 8.511e+007 1.181e+014 1.000e+003 1.309e-003 5.824e-004 
1.172e-003 8.522e+007 1.181e+014 1.000e+003 1.519e-003 5.826e-004 
1.173e-003 8.535e+007 1.181e+014 1.000e+003 1.271e-003 5.828e-004 
1.174e-003 8.546e+007 1.181e+014 1.000e+003 1.374e-003 5.830e-004 
1.175e-003 8.557e+007 1.181e+014 1.000e+003 1.915e-003 5.833e-004 
1.176e-003 8.570e+007 1.181e+014 1.000e+003 1.395e-003 5.834e-004 
1.177e-003 8.582e+007 1.181e+014 1.000e+003 1.336e-003 5.836e-004 
1.178e-003 8.588e+007 1.181e+014 1.000e+003 1.628e-003 5.842e-004 
1.179e-003 8.598e+007 1.181e+014 1.000e+003 1.439e-003 5.846e-004 
1.180e-003 8.610e+007 1.181e+014 1.000e+003 2.040e-003 5.848e-004 
1.181e-003 8.619e+007 1.181e+014 1.000e+003 1.767e-003 5.851e-004 
1.182e-003 8.622e+007 1.182e+014 1.000e+003 1.229e-003 5.859e-004 
1.183e-003 8.635e+007 1.182e+014 1.000e+003 1.182e-003 5.861e-004 
1.184e-003 8.646e+007 1.182e+014 1.000e+003 1.410e-003 5.863e-004 
1.185e-003 8.658e+007 1.182e+014 1.000e+003 1.620e-003 5.865e-004 
1.186e-003 8.670e+007 1.182e+014 1.000e+003 1.329e-003 5.867e-004 
1.187e-003 8.681e+007 1.182e+014 1.000e+003 1.524e-003 5.869e-004 
1.188e-003 8.693e+007 1.182e+014 1.000e+003 1.996e-003 5.871e-004 
1.189e-003 8.705e+007 1.182e+014 1.000e+003 1.452e-003 5.873e-004 
1.190e-003 8.716e+007 1.182e+014 1.000e+003 1.479e-003 5.875e-004 
1.191e-003 8.725e+007 1.182e+014 1.000e+003 1.430e-003 5.879e-004 
1.192e-003 8.735e+007 1.183e+014 1.000e+003 1.034e-003 5.882e-004 
1.193e-003 8.747e+007 1.183e+014 1.000e+003 1.693e-003 5.884e-004 
1.194e-003 8.757e+007 1.183e+014 1.000e+003 1.865e-003 5.887e-004 
1.195e-003 8.768e+007 1.183e+014 1.000e+003 1.665e-003 5.889e-004 
1.196e-003 8.777e+007 1.183e+014 1.000e+003 1.884e-003 5.892e-004 
1.197e-003 8.790e+007 1.183e+014 1.000e+003 1.232e-003 5.894e-004 
1.198e-003 8.801e+007 1.183e+014 1.000e+003 1.646e-003 5.896e-004 
1.199e-003 8.812e+007 1.183e+014 1.000e+003 1.257e-003 5.899e-004 
1.200e-003 8.822e+007 1.183e+014 1.000e+003 2.120e-003 5.902e-004 
1.201e-003 8.833e+007 1.183e+014 1.000e+003 1.367e-003 5.904e-004 
1.202e-003 8.845e+007 1.184e+014 1.000e+003 1.329e-003 5.905e-004 
1.203e-003 8.855e+007 1.184e+014 1.000e+003 1.448e-003 5.909e-004 
1.204e-003 8.850e+007 1.184e+014 1.000e+003 1.506e-003 5.922e-004 
1.205e-003 8.858e+007 1.184e+014 1.000e+003 1.628e-003 5.926e-004 
1.206e-003 8.869e+007 1.185e+014 1.000e+003 1.301e-003 5.929e-004 
1.207e-003 8.879e+007 1.185e+014 1.000e+003 1.613e-003 5.932e-004 
1.208e-003 8.889e+007 1.185e+014 1.000e+003 1.690e-003 5.935e-004 
1.209e-003 8.899e+007 1.185e+014 1.000e+003 1.234e-003 5.937e-004 
1.210e-003 8.910e+007 1.185e+014 1.000e+003 1.890e-003 5.940e-004 
1.211e-003 8.920e+007 1.185e+014 1.000e+003 1.597e-003 5.943e-004 
1.212e-003 8.930e+007 1.185e+014 1.000e+003 1.535e-003 5.946e-004 
1.213e-003 8.941e+007 1.185e+014 1.000e+003 1.206e-003 5.948e-004 
1.214e-003 8.953e+007 1.186e+014 1.000e+003 1.579e-003 5.950e-004 
1.215e-003 8.962e+007 1.186e+014 1.000e+003 1.660e-003 5.953e-004 
1.216e-003 8.975e+007 1.186e+014 1.000e+003 1.513e-003 5.954e-004 
1.217e-003 8.984e+007 1.186e+014 1.000e+003 1.734e-003 5.958e-004 
1.218e-003 8.994e+007 1.186e+014 1.000e+003 1.754e-003 5.961e-004 
1.219e-003 9.005e+007 1.186e+014 1.000e+003 1.069e-003 5.963e-004 
1.220e-003 9.016e+007 1.186e+014 1.000e+003 1.116e-003 5.965e-004 
1.221e-003 9.026e+007 1.186e+014 1.000e+003 1.921e-003 5.968e-004 
1.222e-003 9.036e+007 1.186e+014 1.000e+003 1.911e-003 5.971e-004 
1.223e-003 9.048e+007 1.187e+014 1.000e+003 1.828e-003 5.972e-004 
1.224e-003 9.056e+007 1.187e+014 1.000e+003 1.158e-003 5.976e-004 
1.225e-003 9.067e+007 1.187e+014 1.000e+003 1.250e-003 5.979e-004 
1.226e-003 9.076e+007 1.187e+014 1.000e+003 1.681e-003 5.982e-004 
1.227e-003 9.086e+007 1.187e+014 1.000e+003 1.410e-003 5.985e-004 
1.228e-003 9.096e+007 1.187e+014 1.000e+003 2.133e-003 5.988e-004 
1.229e-003 9.101e+007 1.188e+014 1.000e+003 1.726e-003 5.994e-004 
1.230e-003 9.102e+007 1.188e+014 1.000e+003 1.509e-003 6.003e-004 
1.231e-003 9.096e+007 1.189e+014 1.000e+003 1.802e-003 6.017e-004 
1.232e-003 9.107e+007 1.189e+014 1.000e+003 1.975e-003 6.019e-004 
1.233e-003 9.117e+007 1.189e+014 1.000e+003 1.582e-003 6.022e-004 
1.234e-003 9.130e+007 1.189e+014 1.000e+003 1.605e-003 6.023e-004 
1.235e-003 9.142e+007 1.189e+014 1.000e+003 1.858e-003 6.024e-004 
1.236e-003 9.154e+007 1.189e+014 1.000e+003 1.865e-003 6.025e-004 
1.237e-003 9.164e+007 1.189e+014 1.000e+003 1.545e-003 6.028e-004 
1.238e-003 9.175e+007 1.189e+014 1.000e+003 1.621e-003 6.030e-004 
1.239e-003 9.187e+007 1.190e+014 1.000e+003 1.289e-003 6.031e-004 
1.240e-003 9.198e+007 1.190e+014 1.000e+003 1.522e-003 6.033e-004 
1.240e-003 9.210e+007 1.190e+014 1.000e+003 1.767e-003 6.034e-004 
1.241e-003 9.223e+007 1.190e+014 1.000e+003 1.207e-003 6.035e-004 
1.242e-003 9.235e+007 1.190e+014 1.000e+003 1.500e-003 6.036e-004 
1.243e-003 9.246e+007 1.190e+014 1.000e+003 1.432e-003 6.038e-004 
1.244e-003 9.256e+007 1.190e+014 1.000e+003 1.414e-003 6.041e-004 
1.245e-003 9.266e+007 1.190e+014 1.000e+003 1.091e-003 6.044e-004 
1.246e-003 9.276e+007 1.190e+014 1.000e+003 1.368e-003 6.047e-004 
1.247e-003 9.285e+007 1.190e+014 1.000e+003 1.449e-003 6.049e-004 
1.248e-003 9.295e+007 1.190e+014 1.000e+003 1.609e-003 6.052e-004 
1.249e-003 9.305e+007 1.190e+014 1.000e+003 1.569e-003 6.055e-004 
1.250e-003 9.315e+007 1.191e+014 1.000e+003 1.602e-003 6.058e-004 
1.251e-003 9.324e+007 1.191e+014 1.000e+003 2.169e-003 6.061e-004 
1.252e-003 9.335e+007 1.191e+014 1.000e+003 1.728e-003 6.063e-004 
1.253e-003 9.344e+007 1.191e+014 1.000e+003 1.900e-003 6.066e-004 
1.254e-003 9.351e+007 1.191e+014 1.000e+003 1.915e-003 6.071e-004 
1.255e-003 9.360e+007 1.191e+014 1.000e+003 1.461e-003 6.074e-004 
1.256e-003 9.366e+007 1.191e+014 1.000e+003 1.478e-003 6.079e-004 
1.257e-003 9.364e+007 1.192e+014 1.000e+003 1.516e-003 6.091e-004 
1.258e-003 9.325e+007 1.193e+014 1.000e+003 1.794e-003 6.127e-004 
1.259e-003 9.275e+007 1.195e+014 1.000e+003 1.937e-003 6.171e-004 
1.260e-003 9.244e+007 1.197e+014 1.000e+003 1.549e-003 6.201e-004 
1.260e-003 9.251e+007 1.197e+014 1.000e+003 1.068e-003 6.206e-004 
1.261e-003 9.261e+007 1.197e+014 1.000e+003 1.415e-003 6.209e-004 
1.262e-003 9.272e+007 1.197e+014 1.000e+003 1.228e-003 6.211e-004 
1.263e-003 9.283e+007 1.197e+014 1.000e+003 1.351e-003 6.213e-004 
1.264e-003 9.294e+007 1.197e+014 1.000e+003 1.495e-003 6.214e-004 
1.265e-003 9.306e+007 1.197e+014 1.000e+003 1.866e-003 6.215e-004 
1.266e-003 9.319e+007 1.197e+014 1.000e+003 1.653e-003 6.216e-004 
1.267e-003 9.333e+007 1.197e+014 1.000e+003 1.886e-003 6.216e-004 
1.268e-003 9.329e+007 1.197e+014 1.000e+003 1.396e-003 6.227e-004 
1.269e-003 9.277e+007 1.198e+014 1.000e+003 2.348e-003 6.273e-004 
1.270e-003 9.092e+007 1.199e+014 1.000e+003 1.545e-003 6.410e-004 
1.271e-003 9.113e+007 1.194e+014 1.000e+003 9.158e-004 6.405e-004 
1.272e-003 9.139e+007 1.189e+014 1.000e+003 1.206e-003 6.396e-004 
1.273e-003 9.147e+007 1.189e+014 1.000e+003 1.157e-003 6.400e-004 
1.274e-003 9.155e+007 1.189e+014 1.000e+003 1.593e-003 6.404e-004 
1.275e-003 9.163e+007 1.189e+014 1.000e+003 1.421e-003 6.408e-004 
1.275e-003 9.174e+007 1.190e+014 1.000e+003 1.668e-003 6.409e-004 
1.276e-003 9.186e+007 1.190e+014 1.000e+003 1.260e-003 6.410e-004 
1.277e-003 9.200e+007 1.190e+014 1.000e+003 1.729e-003 6.409e-004 
1.278e-003 9.212e+007 1.190e+014 1.000e+003 1.096e-003 6.410e-004 
1.279e-003 9.223e+007 1.190e+014 1.000e+003 1.599e-003 6.412e-004 
1.280e-003 9.234e+007 1.190e+014 1.000e+003 1.947e-003 6.413e-004 
1.281e-003 9.246e+007 1.190e+014 1.000e+003 1.691e-003 6.414e-004 
1.282e-003 9.256e+007 1.190e+014 1.000e+003 2.211e-003 6.417e-004 
1.283e-003 9.267e+007 1.190e+014 1.000e+003 1.646e-003 6.418e-004 
1.284e-003 9.278e+007 1.190e+014 1.000e+003 1.533e-003 6.420e-004 
1.285e-003 9.288e+007 1.190e+014 1.000e+003 1.637e-003 6.422e-004 
1.286e-003 9.298e+007 1.190e+014 1.000e+003 1.831e-003 6.424e-004 
1.286e-003 9.310e+007 1.190e+014 1.000e+003 1.504e-003 6.425e-004 
1.287e-003 9.320e+007 1.190e+014 1.000e+003 1.538e-003 6.428e-004 
1.288e-003 9.330e+007 1.190e+014 1.000e+003 1.768e-003 6.430e-004 
1.289e-003 9.342e+007 1.190e+014 1.000e+003 1.483e-003 6.431e-004 
1.290e-003 9.355e+007 1.190e+014 1.000e+003 1.827e-003 6.431e-004 
1.291e-003 9.365e+007 1.190e+014 1.000e+003 1.970e-003 6.433e-004 
1.292e-003 9.359e+007 1.190e+014 1.000e+003 1.663e-003 6.446e-004 
1.293e-003 9.332e+007 1.191e+014 1.000e+003 1.797e-003 6.474e-004 
1.294e-003 9.315e+007 1.191e+014 1.000e+003 1.310e-003 6.495e-004 
1.295e-003 9.304e+007 1.191e+014 1.000e+003 1.336e-003 6.512e-004 
1.296e-003 9.294e+007 1.191e+014 1.000e+003 1.177e-003 6.528e-004 
1.297e-003 9.286e+007 1.191e+014 1.000e+003 1.051e-003 6.543e-004 
1.297e-003 9.280e+007 1.191e+014 1.000e+003 1.304e-003 6.556e-004 
1.298e-003 9.272e+007 1.192e+014 1.000e+003 1.413e-003 6.571e-004 
1.299e-003 9.266e+007 1.192e+014 1.000e+003 1.503e-003 6.584e-004 
1.300e-003 9.262e+007 1.192e+014 1.000e+003 1.059e-003 6.596e-004 
1.301e-003 9.256e+007 1.192e+014 1.000e+003 1.477e-003 6.609e-004 
1.302e-003 9.248e+007 1.192e+014 1.000e+003 1.428e-003 6.624e-004 
1.303e-003 9.237e+007 1.192e+014 1.000e+003 1.768e-003 6.640e-004 
1.304e-003 9.226e+007 1.192e+014 1.000e+003 1.185e-003 6.657e-004 
1.305e-003 9.211e+007 1.193e+014 1.000e+003 1.629e-003 6.677e-004 
1.306e-003 9.191e+007 1.193e+014 1.000e+003 1.644e-003 6.700e-004 
1.307e-003 9.172e+007 1.193e+014 1.000e+003 1.628e-003 6.722e-004 
1.308e-003 9.146e+007 1.194e+014 1.000e+003 1.318e-003 6.749e-004 
1.308e-003 9.114e+007 1.194e+014 1.000e+003 1.599e-003 6.780e-004 
1.309e-003 9.081e+007 1.195e+014 1.000e+003 1.673e-003 6.812e-004 
1.310e-003 9.043e+007 1.195e+014 1.000e+003 1.796e-003 6.848e-004 
1.311e-003 8.998e+007 1.196e+014 1.000e+003 1.544e-003 6.888e-004 
1.312e-003 8.985e+007 1.197e+014 1.000e+003 1.756e-003 6.907e-004 
1.313e-003 8.986e+007 1.197e+014 1.000e+003 1.406e-003 6.914e-004 
1.314e-003 8.992e+007 1.197e+014 1.000e+003 1.388e-003 6.919e-004 
1.315e-003 9.000e+007 1.197e+014 1.000e+003 1.452e-003 6.921e-004 
1.316e-003 8.996e+007 1.197e+014 1.000e+003 1.219e-003 6.933e-004 
1.316e-003 8.997e+007 1.197e+014 1.000e+003 1.567e-003 6.941e-004 
1.317e-003 9.003e+007 1.197e+014 1.000e+003 1.589e-003 6.946e-004 
1.318e-003 9.012e+007 1.198e+014 1.000e+003 1.482e-003 6.949e-004 
1.319e-003 9.021e+007 1.198e+014 1.000e+003 1.730e-003 6.952e-004 
1.320e-003 9.032e+007 1.198e+014 1.000e+003 1.892e-003 6.954e-004 
1.321e-003 9.043e+007 1.198e+014 1.000e+003 1.372e-003 6.956e-004 
1.322e-003 9.054e+007 1.198e+014 1.000e+003 1.344e-003 6.957e-004 
1.323e-003 9.067e+007 1.198e+014 1.000e+003 1.084e-003 6.957e-004 
1.324e-003 9.079e+007 1.198e+014 1.000e+003 1.418e-003 6.958e-004 
1.325e-003 9.089e+007 1.198e+014 1.000e+003 1.653e-003 6.960e-004 
1.326e-003 9.100e+007 1.198e+014 1.000e+003 1.611e-003 6.962e-004 
1.327e-003 9.111e+007 1.198e+014 1.000e+003 1.878e-003 6.963e-004 
1.327e-003 9.123e+007 1.198e+014 1.000e+003 1.439e-003 6.964e-004 
1.328e-003 9.134e+007 1.198e+014 1.000e+003 1.247e-003 6.966e-004 
1.329e-003 9.144e+007 1.198e+014 1.000e+003 1.660e-003 6.968e-004 
1.330e-003 9.157e+007 1.198e+014 1.000e+003 1.249e-003 6.968e-004 
1.331e-003 9.168e+007 1.198e+014 1.000e+003 1.186e-003 6.970e-004 
1.332e-003 9.180e+007 1.198e+014 1.000e+003 1.683e-003 6.970e-004 
1.333e-003 9.192e+007 1.198e+014 1.000e+003 1.932e-003 6.971e-004 
1.334e-003 9.204e+007 1.199e+014 1.000e+003 1.236e-003 6.972e-004 
1.335e-003 9.215e+007 1.199e+014 1.000e+003 1.669e-003 6.974e-004 
1.336e-003 9.227e+007 1.199e+014 1.000e+003 1.693e-003 6.975e-004 
1.337e-003 9.238e+007 1.199e+014 1.000e+003 1.762e-003 6.976e-004 
1.337e-003 9.254e+007 1.199e+014 1.000e+003 1.319e-003 6.974e-004 
1.338e-003 9.268e+007 1.199e+014 1.000e+003 1.566e-003 6.973e-004 
1.339e-003 9.284e+007 1.199e+014 1.000e+003 8.189e-004 6.971e-004 
1.340e-003 9.297e+007 1.199e+014 1.000e+003 1.701e-003 6.971e-004 
1.341e-003 9.308e+007 1.199e+014 1.000e+003 1.884e-003 6.972e-004 
1.342e-003 9.318e+007 1.199e+014 1.000e+003 2.162e-003 6.975e-004 
1.343e-003 9.329e+007 1.200e+014 1.000e+003 1.567e-003 6.976e-004 
1.344e-003 9.322e+007 1.201e+014 1.000e+003 1.630e-003 6.990e-004 
1.345e-003 9.319e+007 1.201e+014 1.000e+003 1.443e-003 7.002e-004 
1.346e-003 9.326e+007 1.201e+014 1.000e+003 1.693e-003 7.006e-004 
1.347e-003 9.334e+007 1.201e+014 1.000e+003 2.113e-003 7.009e-004 
1.347e-003 9.340e+007 1.201e+014 1.000e+003 1.332e-003 7.014e-004 
1.348e-003 9.346e+007 1.201e+014 1.000e+003 9.322e-004 7.019e-004 
1.349e-003 9.357e+007 1.201e+014 1.000e+003 1.468e-003 7.020e-004 
1.350e-003 9.369e+007 1.201e+014 1.000e+003 1.681e-003 7.022e-004 
1.351e-003 9.380e+007 1.202e+014 1.000e+003 1.449e-003 7.023e-004 
1.352e-003 9.387e+007 1.201e+014 1.000e+003 1.788e-003 7.027e-004 
1.353e-003 9.397e+007 1.202e+014 1.000e+003 1.042e-003 7.029e-004 
1.354e-003 9.406e+007 1.202e+014 1.000e+003 1.058e-003 7.032e-004 
1.355e-003 9.417e+007 1.202e+014 1.000e+003 1.362e-003 7.034e-004 
1.356e-003 9.426e+007 1.202e+014 1.000e+003 1.307e-003 7.037e-004 
1.357e-003 9.435e+007 1.202e+014 1.000e+003 1.378e-003 7.039e-004 
1.357e-003 9.442e+007 1.202e+014 1.000e+003 1.463e-003 7.043e-004 
1.358e-003 9.453e+007 1.202e+014 1.000e+003 1.605e-003 7.045e-004 
1.359e-003 9.464e+007 1.202e+014 1.000e+003 1.431e-003 7.046e-004 
1.360e-003 9.475e+007 1.202e+014 1.000e+003 1.942e-003 7.048e-004 
1.361e-003 9.486e+007 1.202e+014 1.000e+003 1.588e-003 7.049e-004 
1.362e-003 9.496e+007 1.202e+014 1.000e+003 1.224e-003 7.051e-004 
1.363e-003 9.507e+007 1.202e+014 1.000e+003 1.143e-003 7.053e-004 
1.364e-003 9.514e+007 1.202e+014 1.000e+003 1.418e-003 7.057e-004 
1.365e-003 9.525e+007 1.202e+014 1.000e+003 1.053e-003 7.059e-004 
1.366e-003 9.514e+007 1.203e+014 1.000e+003 1.644e-003 7.075e-004 
1.367e-003 9.508e+007 1.203e+014 1.000e+003 1.423e-003 7.088e-004 
1.367e-003 9.506e+007 1.203e+014 1.000e+003 1.810e-003 7.099e-004 
1.368e-003 9.506e+007 1.204e+014 1.000e+003 1.423e-003 7.108e-004 
1.369e-003 9.506e+007 1.204e+014 1.000e+003 1.388e-003 7.117e-004 
1.370e-003 9.492e+007 1.205e+014 1.000e+003 2.244e-003 7.136e-004 
1.371e-003 9.454e+007 1.206e+014 1.000e+003 1.523e-003 7.171e-004 
1.372e-003 9.438e+007 1.207e+014 1.000e+003 1.689e-003 7.191e-004 
1.373e-003 9.378e+007 1.209e+014 1.000e+003 2.499e-003 7.242e-004 
1.374e-003 9.283e+007 1.208e+014 1.000e+003 1.826e-003 7.316e-004 
1.375e-003 9.211e+007 1.208e+014 1.000e+003 1.522e-003 7.375e-004 
1.376e-003 9.168e+007 1.208e+014 1.000e+003 1.685e-003 7.415e-004 
1.376e-003 9.157e+007 1.208e+014 1.000e+003 1.215e-003 7.431e-004 
1.377e-003 9.160e+007 1.208e+014 1.000e+003 1.902e-003 7.438e-004 
1.378e-003 9.168e+007 1.209e+014 1.000e+003 1.376e-003 7.441e-004 
1.379e-003 9.178e+007 1.209e+014 1.000e+003 1.547e-003 7.443e-004 
1.380e-003 9.187e+007 1.209e+014 1.000e+003 1.670e-003 7.447e-004 
1.381e-003 9.202e+007 1.209e+014 1.000e+003 1.121e-003 7.446e-004 
1.382e-003 9.216e+007 1.209e+014 1.000e+003 1.728e-003 7.445e-004 
1.383e-003 9.228e+007 1.209e+014 1.000e+003 1.374e-003 7.446e-004 
1.384e-003 9.238e+007 1.209e+014 1.000e+003 1.639e-003 7.448e-004 
1.385e-003 9.251e+007 1.209e+014 1.000e+003 1.708e-003 7.448e-004 
1.386e-003 9.265e+007 1.209e+014 1.000e+003 1.607e-003 7.448e-004 
1.387e-003 9.279e+007 1.209e+014 1.000e+003 1.586e-003 7.447e-004 
1.387e-003 9.292e+007 1.209e+014 1.000e+003 1.910e-003 7.448e-004 
1.388e-003 9.302e+007 1.209e+014 1.000e+003 1.551e-003 7.450e-004 
1.390e-003 9.320e+007 1.209e+014 1.000e+003 1.427e-003 7.449e-004 
1.391e-003 9.335e+007 1.209e+014 1.000e+003 1.491e-003 7.450e-004 
1.392e-003 9.354e+007 1.209e+014 1.000e+003 1.776e-003 7.449e-004 
1.393e-003 9.369e+007 1.209e+014 1.000e+003 1.547e-003 7.452e-004 
1.394e-003 9.386e+007 1.209e+014 1.000e+003 2.165e-003 7.452e-004 
1.396e-003 9.400e+007 1.209e+014 1.000e+003 1.321e-003 7.455e-004 
1.397e-003 9.416e+007 1.209e+014 1.000e+003 1.746e-003 7.456e-004 
1.398e-003 9.428e+007 1.209e+014 1.000e+003 2.084e-003 7.460e-004 
1.399e-003 9.441e+007 1.209e+014 1.000e+003 1.670e-003 7.463e-004 
1.401e-003 9.463e+007 1.209e+014 1.000e+003 1.834e-003 7.461e-004 
1.402e-003 9.481e+007 1.210e+014 1.000e+003 1.066e-003 7.460e-004 
1.403e-003 9.500e+007 1.210e+014 1.000e+003 1.262e-003 7.458e-004 
1.404e-003 9.521e+007 1.210e+014 1.000e+003 1.391e-003 7.456e-004 
1.405e-003 9.543e+007 1.210e+014 1.000e+003 1.873e-003 7.453e-004 
1.407e-003 9.560e+007 1.210e+014 1.000e+003 1.250e-003 7.454e-004 
1.408e-003 9.574e+007 1.210e+014 1.000e+003 1.917e-003 7.456e-004 
1.409e-003 9.592e+007 1.210e+014 1.000e+003 1.539e-003 7.456e-004 
1.410e-003 9.610e+007 1.210e+014 1.000e+003 1.486e-003 7.456e-004 
1.411e-003 9.627e+007 1.210e+014 1.000e+003 1.703e-003 7.456e-004 
1.413e-003 9.646e+007 1.210e+014 1.000e+003 1.541e-003 7.455e-004 
1.414e-003 9.665e+007 1.210e+014 1.000e+003 1.885e-003 7.453e-004 
1.415e-003 9.680e+007 1.210e+014 1.000e+003 1.314e-003 7.455e-004 
1.416e-003 9.696e+007 1.211e+014 1.000e+003 1.633e-003 7.456e-004 
1.417e-003 9.718e+007 1.210e+014 1.000e+003 1.388e-003 7.453e-004 
1.419e-003 9.736e+007 1.211e+014 1.000e+003 1.377e-003 7.452e-004 
1.420e-003 9.752e+007 1.211e+014 1.000e+003 1.776e-003 7.453e-004 
1.421e-003 9.766e+007 1.211e+014 1.000e+003 1.804e-003 7.456e-004 
1.422e-003 9.782e+007 1.211e+014 1.000e+003 1.341e-003 7.457e-004 
1.423e-003 9.803e+007 1.211e+014 1.000e+003 1.568e-003 7.455e-004 
1.425e-003 9.830e+007 1.211e+014 1.000e+003 1.448e-003 7.448e-004 
1.426e-003 9.845e+007 1.211e+014 1.000e+003 2.033e-003 7.449e-004 
1.427e-003 9.861e+007 1.211e+014 1.000e+003 1.524e-003 7.450e-004 
1.428e-003 9.876e+007 1.211e+014 1.000e+003 1.280e-003 7.452e-004 
1.429e-003 9.893e+007 1.211e+014 1.000e+003 1.151e-003 7.452e-004 
1.431e-003 9.911e+007 1.211e+014 1.000e+003 1.992e-003 7.451e-004 
1.432e-003 9.928e+007 1.211e+014 1.000e+003 1.619e-003 7.452e-004 
1.433e-003 9.944e+007 1.212e+014 1.000e+003 1.682e-003 7.453e-004 
1.434e-003 9.962e+007 1.212e+014 1.000e+003 1.488e-003 7.453e-004 
1.436e-003 9.980e+007 1.212e+014 1.000e+003 1.723e-003 7.452e-004 
1.437e-003 9.995e+007 1.212e+014 1.000e+003 1.579e-003 7.454e-004 
1.438e-003 1.001e+008 1.212e+014 1.000e+003 1.341e-003 7.455e-004 
1.439e-003 1.003e+008 1.212e+014 1.000e+003 1.988e-003 7.455e-004 
1.440e-003 1.005e+008 1.212e+014 1.000e+003 1.194e-003 7.455e-004 
1.442e-003 1.006e+008 1.212e+014 1.000e+003 1.890e-003 7.455e-004 
1.443e-003 1.008e+008 1.212e+014 1.000e+003 1.219e-003 7.455e-004 
1.444e-003 1.010e+008 1.212e+014 1.000e+003 1.736e-003 7.455e-004 
1.445e-003 1.011e+008 1.212e+014 1.000e+003 1.834e-003 7.458e-004 
1.446e-003 1.013e+008 1.212e+014 1.000e+003 1.747e-003 7.459e-004 
1.448e-003 1.014e+008 1.212e+014 1.000e+003 1.763e-003 7.462e-004 
1.449e-003 1.015e+008 1.212e+014 1.000e+003 1.887e-003 7.464e-004 
1.450e-003 1.017e+008 1.213e+014 1.000e+003 1.149e-003 7.465e-004 
1.451e-003 1.018e+008 1.213e+014 1.000e+003 1.632e-003 7.467e-004 
1.452e-003 1.020e+008 1.213e+014 1.000e+003 1.738e-003 7.469e-004 
1.453e-003 1.021e+008 1.213e+014 1.000e+003 1.487e-003 7.470e-004 
1.455e-003 1.023e+008 1.213e+014 1.000e+003 1.144e-003 7.472e-004 
1.456e-003 1.024e+008 1.213e+014 1.000e+003 1.458e-003 7.474e-004 
1.457e-003 1.026e+008 1.213e+014 1.000e+003 1.547e-003 7.475e-004 
1.458e-003 1.027e+008 1.213e+014 1.000e+003 1.508e-003 7.479e-004 
1.459e-003 1.025e+008 1.214e+014 1.000e+003 1.549e-003 7.507e-004 
1.461e-003 1.022e+008 1.216e+014 1.000e+003 1.963e-003 7.535e-004 
1.462e-003 1.021e+008 1.217e+014 1.000e+003 1.534e-003 7.554e-004 
1.463e-003 1.021e+008 1.217e+014 1.000e+003 1.838e-003 7.568e-004 
1.464e-003 1.021e+008 1.218e+014 1.000e+003 1.821e-003 7.578e-004 
1.465e-003 1.022e+008 1.218e+014 1.000e+003 1.651e-003 7.585e-004 
1.467e-003 1.023e+008 1.218e+014 1.000e+003 1.074e-003 7.592e-004 
1.468e-003 1.024e+008 1.219e+014 1.000e+003 2.232e-003 7.597e-004 
1.469e-003 1.025e+008 1.219e+014 1.000e+003 1.738e-003 7.602e-004 
1.470e-003 1.026e+008 1.219e+014 1.000e+003 1.915e-003 7.607e-004 
1.471e-003 1.027e+008 1.220e+014 1.000e+003 1.340e-003 7.612e-004 
1.473e-003 1.028e+008 1.220e+014 1.000e+003 1.844e-003 7.616e-004 
1.474e-003 1.029e+008 1.220e+014 1.000e+003 1.954e-003 7.621e-004 
1.475e-003 1.030e+008 1.220e+014 1.000e+003 1.483e-003 7.624e-004 
1.476e-003 1.032e+008 1.220e+014 1.000e+003 1.814e-003 7.627e-004 
1.477e-003 1.033e+008 1.221e+014 1.000e+003 1.744e-003 7.630e-004 
1.479e-003 1.034e+008 1.221e+014 1.000e+003 1.907e-003 7.634e-004 
1.480e-003 1.035e+008 1.221e+014 1.000e+003 1.395e-003 7.637e-004 
1.481e-003 1.036e+008 1.221e+014 1.000e+003 2.135e-003 7.640e-004 
1.482e-003 1.037e+008 1.216e+014 1.000e+003 1.536e-003 7.649e-004 
1.483e-003 1.032e+008 1.217e+014 1.000e+003 1.625e-003 7.691e-004 
1.484e-003 1.031e+008 1.218e+014 1.000e+003 1.475e-003 7.716e-004 
1.486e-003 1.030e+008 1.208e+014 1.000e+003 1.305e-003 7.733e-004 
1.487e-003 1.010e+008 1.206e+014 1.000e+003 2.727e-003 7.882e-004 
1.488e-003 9.975e+007 1.208e+014 1.000e+003 1.871e-003 7.981e-004 
1.489e-003 9.903e+007 1.208e+014 1.000e+003 1.328e-003 8.043e-004 
1.491e-003 9.900e+007 1.208e+014 1.000e+003 1.564e-003 8.057e-004 
1.492e-003 9.913e+007 1.208e+014 1.000e+003 1.548e-003 8.061e-004 
1.493e-003 9.928e+007 1.208e+014 1.000e+003 1.645e-003 8.063e-004 
1.494e-003 9.943e+007 1.208e+014 1.000e+003 1.621e-003 8.065e-004 
1.495e-003 9.962e+007 1.208e+014 1.000e+003 2.213e-003 8.064e-004 
1.497e-003 9.978e+007 1.208e+014 1.000e+003 1.706e-003 8.066e-004 
1.498e-003 9.992e+007 1.208e+014 1.000e+003 1.380e-003 8.069e-004 
1.499e-003 1.001e+008 1.208e+014 1.000e+003 1.777e-003 8.070e-004 
1.500e-003 1.002e+008 1.208e+014 1.000e+003 1.444e-003 8.072e-004 
1.502e-003 1.004e+008 1.208e+014 1.000e+003 1.603e-003 8.074e-004 
1.503e-003 1.006e+008 1.208e+014 1.000e+003 1.705e-003 8.075e-004 
1.504e-003 1.007e+008 1.208e+014 1.000e+003 1.367e-003 8.076e-004 
1.506e-003 1.009e+008 1.209e+014 1.000e+003 1.418e-003 8.078e-004 
1.507e-003 1.010e+008 1.209e+014 1.000e+003 1.861e-003 8.080e-004 
1.508e-003 1.012e+008 1.209e+014 1.000e+003 1.708e-003 8.081e-004 
1.509e-003 1.013e+008 1.209e+014 1.000e+003 1.302e-003 8.083e-004 
1.510e-003 1.015e+008 1.209e+014 1.000e+003 1.920e-003 8.084e-004 
1.512e-003 1.017e+008 1.209e+014 1.000e+003 1.708e-003 8.086e-004 
1.513e-003 1.018e+008 1.209e+014 1.000e+003 1.703e-003 8.089e-004 
1.514e-003 1.019e+008 1.209e+014 1.000e+003 1.494e-003 8.090e-004 
1.515e-003 1.021e+008 1.209e+014 1.000e+003 1.779e-003 8.092e-004 
1.517e-003 1.022e+008 1.209e+014 1.000e+003 1.604e-003 8.094e-004 
1.518e-003 1.024e+008 1.209e+014 1.000e+003 1.814e-003 8.096e-004 
1.519e-003 1.026e+008 1.209e+014 1.000e+003 1.491e-003 8.098e-004 
1.520e-003 1.027e+008 1.210e+014 1.000e+003 1.358e-003 8.099e-004 
1.522e-003 1.029e+008 1.210e+014 1.000e+003 1.439e-003 8.100e-004 
1.523e-003 1.031e+008 1.210e+014 1.000e+003 1.994e-003 8.100e-004 
1.524e-003 1.032e+008 1.210e+014 1.000e+003 1.802e-003 8.102e-004 
1.525e-003 1.034e+008 1.210e+014 1.000e+003 1.561e-003 8.104e-004 
1.527e-003 1.035e+008 1.210e+014 1.000e+003 1.539e-003 8.106e-004 
1.528e-003 1.037e+008 1.210e+014 1.000e+003 1.029e-003 8.107e-004 
1.529e-003 1.038e+008 1.210e+014 1.000e+003 1.090e-003 8.109e-004 
1.530e-003 1.040e+008 1.210e+014 1.000e+003 1.367e-003 8.112e-004 
1.532e-003 1.041e+008 1.210e+014 1.000e+003 1.940e-003 8.114e-004 
1.533e-003 1.043e+008 1.210e+014 1.000e+003 2.013e-003 8.116e-004 
1.534e-003 1.044e+008 1.211e+014 1.000e+003 1.432e-003 8.118e-004 
1.535e-003 1.046e+008 1.211e+014 1.000e+003 1.906e-003 8.119e-004 
1.537e-003 1.047e+008 1.211e+014 1.000e+003 1.754e-003 8.122e-004 
1.538e-003 1.049e+008 1.211e+014 1.000e+003 1.521e-003 8.125e-004 
1.539e-003 1.050e+008 1.211e+014 1.000e+003 1.709e-003 8.127e-004 
1.540e-003 1.052e+008 1.211e+014 1.000e+003 1.417e-003 8.128e-004 
1.542e-003 1.053e+008 1.211e+014 1.000e+003 1.465e-003 8.130e-004 
1.543e-003 1.055e+008 1.211e+014 1.000e+003 1.042e-003 8.131e-004 
1.544e-003 1.057e+008 1.211e+014 1.000e+003 1.650e-003 8.132e-004 
1.545e-003 1.058e+008 1.211e+014 1.000e+003 1.240e-003 8.133e-004 
1.547e-003 1.060e+008 1.211e+014 1.000e+003 1.649e-003 8.134e-004 
1.548e-003 1.062e+008 1.212e+014 1.000e+003 1.703e-003 8.135e-004 
1.549e-003 1.063e+008 1.212e+014 1.000e+003 1.491e-003 8.137e-004 
1.550e-003 1.065e+008 1.212e+014 1.000e+003 1.440e-003 8.138e-004 
1.552e-003 1.066e+008 1.212e+014 1.000e+003 1.728e-003 8.140e-004 
1.553e-003 1.068e+008 1.212e+014 1.000e+003 1.635e-003 8.143e-004 
1.554e-003 1.069e+008 1.212e+014 1.000e+003 1.125e-003 8.146e-004 
1.555e-003 1.071e+008 1.212e+014 1.000e+003 1.308e-003 8.147e-004 
1.556e-003 1.072e+008 1.212e+014 1.000e+003 1.454e-003 8.150e-004 
1.558e-003 1.073e+008 1.212e+014 1.000e+003 9.712e-004 8.151e-004 
1.559e-003 1.075e+008 1.213e+014 1.000e+003 1.667e-003 8.155e-004 
1.560e-003 1.076e+008 1.213e+014 1.000e+003 1.215e-003 8.156e-004 
1.561e-003 1.078e+008 1.213e+014 1.000e+003 1.419e-003 8.158e-004 
1.562e-003 1.079e+008 1.213e+014 1.000e+003 1.559e-003 8.160e-004 
1.564e-003 1.081e+008 1.213e+014 1.000e+003 1.684e-003 8.162e-004 
1.565e-003 1.082e+008 1.213e+014 1.000e+003 1.344e-003 8.163e-004 
1.566e-003 1.084e+008 1.213e+014 1.000e+003 1.681e-003 8.164e-004 
1.567e-003 1.085e+008 1.213e+014 1.000e+003 1.334e-003 8.167e-004 
1.568e-003 1.087e+008 1.213e+014 1.000e+003 7.853e-004 8.169e-004 
1.570e-003 1.088e+008 1.213e+014 1.000e+003 1.657e-003 8.170e-004 
1.571e-003 1.090e+008 1.213e+014 1.000e+003 1.735e-003 8.173e-004 
1.572e-003 1.091e+008 1.213e+014 1.000e+003 1.951e-003 8.176e-004 
1.573e-003 1.092e+008 1.213e+014 1.000e+003 1.394e-003 8.178e-004 
1.575e-003 1.094e+008 1.213e+014 1.000e+003 1.342e-003 8.179e-004 
1.576e-003 1.095e+008 1.213e+014 1.000e+003 1.569e-003 8.182e-004 
1.577e-003 1.097e+008 1.213e+014 1.000e+003 1.736e-003 8.183e-004 
1.578e-003 1.098e+008 1.213e+014 1.000e+003 1.581e-003 8.185e-004 
1.579e-003 1.100e+008 1.213e+014 1.000e+003 1.780e-003 8.187e-004 
1.581e-003 1.101e+008 1.214e+014 1.000e+003 1.921e-003 8.189e-004 
1.582e-003 1.103e+008 1.214e+014 1.000e+003 9.214e-004 8.192e-004 
1.583e-003 1.104e+008 1.214e+014 1.000e+003 1.382e-003 8.194e-004 
1.584e-003 1.106e+008 1.214e+014 1.000e+003 1.649e-003 8.195e-004 
1.585e-003 1.107e+008 1.214e+014 1.000e+003 2.001e-003 8.196e-004 
1.587e-003 1.109e+008 1.214e+014 1.000e+003 1.711e-003 8.198e-004 
1.588e-003 1.110e+008 1.214e+014 1.000e+003 1.570e-003 8.201e-004 
1.589e-003 1.111e+008 1.215e+014 1.000e+003 1.406e-003 8.204e-004 
1.590e-003 1.112e+008 1.215e+014 1.000e+003 1.823e-003 8.210e-004 
1.592e-003 1.113e+008 1.215e+014 1.000e+003 1.728e-003 8.214e-004 
1.593e-003 1.114e+008 1.216e+014 1.000e+003 1.696e-003 8.222e-004 
1.594e-003 1.114e+008 1.217e+014 1.000e+003 1.407e-003 8.234e-004 
1.595e-003 1.116e+008 1.217e+014 1.000e+003 1.387e-003 8.235e-004 
1.596e-003 1.117e+008 1.217e+014 1.000e+003 1.455e-003 8.236e-004 
1.598e-003 1.119e+008 1.217e+014 1.000e+003 1.408e-003 8.238e-004 
1.599e-003 1.120e+008 1.217e+014 1.000e+003 1.493e-003 8.240e-004 
1.600e-003 1.122e+008 1.217e+014 1.000e+003 2.198e-003 8.241e-004 
1.601e-003 1.123e+008 1.217e+014 1.000e+003 1.805e-003 8.244e-004 
1.603e-003 1.125e+008 1.218e+014 1.000e+003 1.815e-003 8.247e-004 
1.604e-003 1.126e+008 1.218e+014 1.000e+003 2.001e-003 8.248e-004 
1.605e-003 1.127e+008 1.218e+014 1.000e+003 1.514e-003 8.252e-004 
1.606e-003 1.129e+008 1.218e+014 1.000e+003 1.638e-003 8.254e-004 
1.607e-003 1.130e+008 1.218e+014 1.000e+003 1.410e-003 8.256e-004 
1.609e-003 1.132e+008 1.218e+014 1.000e+003 1.885e-003 8.258e-004 
1.610e-003 1.133e+008 1.218e+014 1.000e+003 1.894e-003 8.259e-004 
1.611e-003 1.135e+008 1.218e+014 1.000e+003 1.542e-003 8.260e-004 
1.612e-003 1.137e+008 1.218e+014 1.000e+003 1.179e-003 8.262e-004 
1.614e-003 1.138e+008 1.218e+014 1.000e+003 1.553e-003 8.264e-004 
1.615e-003 1.139e+008 1.219e+014 1.000e+003 1.699e-003 8.266e-004 
1.616e-003 1.141e+008 1.219e+014 1.000e+003 1.732e-003 8.266e-004 
1.617e-003 1.143e+008 1.219e+014 1.000e+003 1.108e-003 8.268e-004 
1.618e-003 1.144e+008 1.219e+014 1.000e+003 1.552e-003 8.270e-004 
1.620e-003 1.146e+008 1.219e+014 1.000e+003 1.534e-003 8.271e-004 
1.621e-003 1.147e+008 1.219e+014 1.000e+003 2.093e-003 8.272e-004 
1.622e-003 1.149e+008 1.219e+014 1.000e+003 2.075e-003 8.275e-004 
1.623e-003 1.150e+008 1.219e+014 1.000e+003 1.713e-003 8.277e-004 
1.624e-003 1.152e+008 1.219e+014 1.000e+003 1.560e-003 8.279e-004 
1.626e-003 1.153e+008 1.219e+014 1.000e+003 1.434e-003 8.281e-004 
1.627e-003 1.155e+008 1.219e+014 1.000e+003 1.883e-003 8.283e-004 
1.628e-003 1.156e+008 1.220e+014 1.000e+003 1.372e-003 8.285e-004 
1.629e-003 1.158e+008 1.220e+014 1.000e+003 1.049e-003 8.287e-004 
1.631e-003 1.159e+008 1.220e+014 1.000e+003 1.669e-003 8.290e-004 
1.632e-003 1.160e+008 1.220e+014 1.000e+003 1.746e-003 8.291e-004 
1.633e-003 1.162e+008 1.220e+014 1.000e+003 1.570e-003 8.292e-004 
1.634e-003 1.163e+008 1.220e+014 1.000e+003 1.982e-003 8.294e-004 
1.635e-003 1.165e+008 1.220e+014 1.000e+003 1.860e-003 8.297e-004 
1.637e-003 1.166e+008 1.220e+014 1.000e+003 2.039e-003 8.298e-004 
1.638e-003 1.168e+008 1.220e+014 1.000e+003 1.871e-003 8.302e-004 
1.639e-003 1.169e+008 1.220e+014 1.000e+003 2.127e-003 8.302e-004 
1.640e-003 1.171e+008 1.220e+014 1.000e+003 1.300e-003 8.305e-004 
1.641e-003 1.172e+008 1.221e+014 1.000e+003 1.559e-003 8.308e-004 
1.643e-003 1.174e+008 1.221e+014 1.000e+003 1.679e-003 8.309e-004 
1.644e-003 1.175e+008 1.221e+014 1.000e+003 1.644e-003 8.312e-004 
1.645e-003 1.176e+008 1.221e+014 1.000e+003 1.667e-003 8.313e-004 
1.646e-003 1.178e+008 1.221e+014 1.000e+003 1.322e-003 8.317e-004 
1.647e-003 1.178e+008 1.221e+014 1.000e+003 1.478e-003 8.324e-004 
1.649e-003 1.179e+008 1.222e+014 1.000e+003 1.229e-003 8.329e-004 
1.650e-003 1.181e+008 1.222e+014 1.000e+003 1.970e-003 8.334e-004 
1.651e-003 1.182e+008 1.222e+014 1.000e+003 1.573e-003 8.338e-004 
1.652e-003 1.183e+008 1.222e+014 1.000e+003 1.445e-003 8.340e-004 
1.654e-003 1.185e+008 1.222e+014 1.000e+003 1.255e-003 8.342e-004 
1.655e-003 1.186e+008 1.222e+014 1.000e+003 8.316e-004 8.344e-004 
1.656e-003 1.188e+008 1.222e+014 1.000e+003 1.970e-003 8.344e-004 
1.657e-003 1.189e+008 1.222e+014 1.000e+003 1.714e-003 8.346e-004 
1.658e-003 1.191e+008 1.223e+014 1.000e+003 2.121e-003 8.349e-004 
1.660e-003 1.192e+008 1.223e+014 1.000e+003 1.636e-003 8.351e-004 
1.661e-003 1.194e+008 1.223e+014 1.000e+003 1.738e-003 8.352e-004 
1.662e-003 1.195e+008 1.223e+014 1.000e+003 1.680e-003 8.354e-004 
1.663e-003 1.197e+008 1.223e+014 1.000e+003 1.432e-003 8.355e-004 
1.665e-003 1.198e+008 1.223e+014 1.000e+003 1.738e-003 8.356e-004 
1.666e-003 1.200e+008 1.223e+014 1.000e+003 1.355e-003 8.359e-004 
1.667e-003 1.201e+008 1.223e+014 1.000e+003 1.772e-003 8.362e-004 
1.668e-003 1.203e+008 1.223e+014 1.000e+003 1.475e-003 8.364e-004 
1.669e-003 1.204e+008 1.224e+014 1.000e+003 9.273e-004 8.366e-004 
1.671e-003 1.205e+008 1.224e+014 1.000e+003 1.656e-003 8.369e-004 
1.672e-003 1.207e+008 1.224e+014 1.000e+003 1.603e-003 8.373e-004 
1.673e-003 1.208e+008 1.224e+014 1.000e+003 1.548e-003 8.374e-004 
1.674e-003 1.210e+008 1.224e+014 1.000e+003 1.488e-003 8.376e-004 
1.676e-003 1.211e+008 1.224e+014 1.000e+003 1.450e-003 8.377e-004 
1.677e-003 1.213e+008 1.224e+014 1.000e+003 1.025e-003 8.379e-004 
1.678e-003 1.214e+008 1.224e+014 1.000e+003 1.452e-003 8.380e-004 
1.679e-003 1.216e+008 1.224e+014 1.000e+003 1.765e-003 8.383e-004 
1.680e-003 1.217e+008 1.224e+014 1.000e+003 1.149e-003 8.384e-004 
1.682e-003 1.219e+008 1.224e+014 1.000e+003 1.079e-003 8.384e-004 
1.683e-003 1.221e+008 1.225e+014 1.000e+003 1.375e-003 8.386e-004 
1.684e-003 1.222e+008 1.225e+014 1.000e+003 1.283e-003 8.386e-004 
1.685e-003 1.224e+008 1.225e+014 1.000e+003 1.363e-003 8.388e-004 
1.687e-003 1.225e+008 1.225e+014 1.000e+003 1.116e-003 8.389e-004 
1.688e-003 1.227e+008 1.225e+014 1.000e+003 1.548e-003 8.391e-004 
1.689e-003 1.228e+008 1.225e+014 1.000e+003 1.326e-003 8.396e-004 
1.690e-003 1.230e+008 1.225e+014 1.000e+003 1.499e-003 8.398e-004 
1.691e-003 1.231e+008 1.225e+014 1.000e+003 1.615e-003 8.400e-004 
1.693e-003 1.233e+008 1.225e+014 1.000e+003 1.484e-003 8.401e-004 
1.694e-003 1.234e+008 1.225e+014 1.000e+003 1.033e-003 8.403e-004 
1.695e-003 1.236e+008 1.226e+014 1.000e+003 1.573e-003 8.405e-004 
1.696e-003 1.237e+008 1.226e+014 1.000e+003 1.571e-003 8.407e-004 
1.698e-003 1.238e+008 1.226e+014 1.000e+003 1.615e-003 8.411e-004 
1.699e-003 1.240e+008 1.226e+014 1.000e+003 1.611e-003 8.412e-004 
1.700e-003 1.241e+008 1.226e+014 1.000e+003 1.612e-003 8.414e-004 
1.701e-003 1.243e+008 1.226e+014 1.000e+003 1.450e-003 8.416e-004 
1.702e-003 1.244e+008 1.226e+014 1.000e+003 1.181e-003 8.419e-004 
1.704e-003 1.246e+008 1.226e+014 1.000e+003 1.283e-003 8.420e-004 
1.705e-003 1.247e+008 1.226e+014 1.000e+003 1.528e-003 8.422e-004 
1.706e-003 1.249e+008 1.227e+014 1.000e+003 1.820e-003 8.425e-004 
1.707e-003 1.250e+008 1.227e+014 1.000e+003 1.487e-003 8.427e-004 
1.708e-003 1.251e+008 1.227e+014 1.000e+003 1.950e-003 8.429e-004 
1.710e-003 1.253e+008 1.227e+014 1.000e+003 1.629e-003 8.432e-004 
1.711e-003 1.254e+008 1.227e+014 1.000e+003 1.917e-003 8.434e-004 
1.712e-003 1.256e+008 1.227e+014 1.000e+003 1.077e-003 8.436e-004 
1.713e-003 1.257e+008 1.227e+014 1.000e+003 1.519e-003 8.436e-004 
1.715e-003 1.259e+008 1.227e+014 1.000e+003 1.622e-003 8.439e-004 
1.716e-003 1.260e+008 1.227e+014 1.000e+003 1.626e-003 8.442e-004 
1.717e-003 1.261e+008 1.228e+014 1.000e+003 1.462e-003 8.446e-004 
1.718e-003 1.263e+008 1.228e+014 1.000e+003 1.283e-003 8.449e-004 
1.719e-003 1.264e+008 1.228e+014 1.000e+003 1.500e-003 8.451e-004 
1.721e-003 1.265e+008 1.228e+014 1.000e+003 1.779e-003 8.454e-004 
1.722e-003 1.267e+008 1.228e+014 1.000e+003 1.366e-003 8.456e-004 
1.723e-003 1.268e+008 1.228e+014 1.000e+003 1.200e-003 8.459e-004 
1.724e-003 1.269e+008 1.229e+014 1.000e+003 1.170e-003 8.462e-004 
1.725e-003 1.271e+008 1.229e+014 1.000e+003 1.331e-003 8.465e-004 
1.727e-003 1.272e+008 1.229e+014 1.000e+003 1.481e-003 8.468e-004 
1.728e-003 1.266e+008 1.230e+014 1.000e+003 1.597e-003 8.524e-004 
1.729e-003 1.255e+008 1.231e+014 1.000e+003 2.343e-003 8.611e-004 
1.730e-003 1.245e+008 1.222e+014 1.000e+003 1.897e-003 8.687e-004 
1.731e-003 1.209e+008 1.212e+014 1.000e+003 4.921e-003 8.947e-004 
1.732e-003 1.171e+008 1.209e+014 1.000e+003 2.787e-003 9.221e-004 
1.733e-003 1.140e+008 1.209e+014 1.000e+003 2.127e-003 9.449e-004 
1.735e-003 1.114e+008 1.214e+014 1.000e+003 3.052e-003 9.637e-004 
1.736e-003 1.086e+008 1.218e+014 1.000e+003 2.807e-003 9.845e-004 
1.737e-003 1.055e+008 1.223e+014 1.000e+003 2.338e-003 1.007e-003 
1.738e-003 1.040e+008 1.225e+014 1.000e+003 2.160e-003 1.018e-003 
1.738e-003 1.027e+008 1.225e+014 1.000e+003 2.532e-003 1.028e-003 
1.739e-003 1.013e+008 1.226e+014 1.000e+003 2.187e-003 1.038e-003 
1.740e-003 9.997e+007 1.230e+014 1.000e+003 2.215e-003 1.048e-003 
1.740e-003 9.864e+007 1.233e+014 1.000e+003 2.349e-003 1.058e-003 
1.741e-003 9.668e+007 1.238e+014 1.000e+003 2.844e-003 1.072e-003 
1.742e-003 9.501e+007 1.242e+014 1.000e+003 1.968e-003 1.085e-003 
1.743e-003 9.283e+007 1.246e+014 1.000e+003 2.009e-003 1.101e-003 
1.744e-003 9.134e+007 1.251e+014 1.000e+003 1.586e-003 1.112e-003 
1.745e-003 8.986e+007 1.255e+014 1.000e+003 1.239e-003 1.124e-003 
1.747e-003 8.813e+007 1.258e+014 1.000e+003 1.955e-003 1.137e-003 
1.748e-003 8.448e+007 1.266e+014 1.000e+003 2.444e-003 1.163e-003 
1.749e-003 8.244e+007 1.271e+014 1.000e+003 1.309e-003 1.179e-003 
1.750e-003 8.196e+007 1.273e+014 1.000e+003 8.539e-004 1.183e-003 
1.752e-003 8.096e+007 1.273e+014 1.000e+003 2.349e-003 1.192e-003 
1.753e-003 7.858e+007 1.275e+014 1.000e+003 2.089e-003 1.209e-003 
1.754e-003 7.536e+007 1.277e+014 1.000e+003 1.683e-003 1.233e-003 
1.755e-003 7.397e+007 1.277e+014 1.000e+003 1.203e-003 1.244e-003 
1.757e-003 7.347e+007 1.278e+014 1.000e+003 1.355e-003 1.248e-003 
1.758e-003 7.338e+007 1.277e+014 1.000e+003 1.113e-003 1.250e-003 
1.759e-003 7.350e+007 1.277e+014 1.000e+003 1.229e-003 1.251e-003 
1.760e-003 7.365e+007 1.277e+014 1.000e+003 1.327e-003 1.251e-003 
1.762e-003 7.378e+007 1.277e+014 1.000e+003 1.541e-003 1.251e-003 
1.763e-003 7.368e+007 1.277e+014 1.000e+003 9.956e-004 1.253e-003 
1.764e-003 7.344e+007 1.278e+014 1.000e+003 1.350e-003 1.256e-003 
1.765e-003 7.329e+007 1.278e+014 1.000e+003 1.886e-003 1.258e-003 
1.767e-003 7.323e+007 1.279e+014 1.000e+003 1.202e-003 1.260e-003 
1.768e-003 7.322e+007 1.279e+014 1.000e+003 1.561e-003 1.261e-003 
1.769e-003 7.301e+007 1.280e+014 1.000e+003 7.249e-004 1.264e-003 
1.770e-003 7.296e+007 1.281e+014 1.000e+003 1.141e-003 1.266e-003 
1.772e-003 7.302e+007 1.281e+014 1.000e+003 1.054e-003 1.267e-003 
1.773e-003 7.313e+007 1.281e+014 1.000e+003 1.086e-003 1.267e-003 
1.774e-003 7.325e+007 1.281e+014 1.000e+003 1.254e-003 1.267e-003 
1.776e-003 7.337e+007 1.281e+014 1.000e+003 1.233e-003 1.268e-003 
1.777e-003 7.349e+007 1.281e+014 1.000e+003 1.066e-003 1.268e-003 
1.778e-003 7.363e+007 1.281e+014 1.000e+003 8.903e-004 1.269e-003 
1.779e-003 7.375e+007 1.282e+014 1.000e+003 7.107e-004 1.269e-003 
1.781e-003 7.388e+007 1.282e+014 1.000e+003 1.368e-003 1.269e-003 
1.782e-003 7.403e+007 1.282e+014 1.000e+003 2.105e-003 1.270e-003 
1.783e-003 7.419e+007 1.282e+014 1.000e+003 1.150e-003 1.270e-003 
1.784e-003 7.434e+007 1.282e+014 1.000e+003 1.717e-003 1.270e-003 
1.786e-003 7.449e+007 1.282e+014 1.000e+003 1.403e-003 1.270e-003 
1.787e-003 7.467e+007 1.282e+014 1.000e+003 1.516e-003 1.270e-003 
1.788e-003 7.481e+007 1.282e+014 1.000e+003 3.641e-004 1.271e-003 
1.790e-003 7.494e+007 1.282e+014 1.000e+003 1.385e-003 1.271e-003 
1.791e-003 7.509e+007 1.282e+014 1.000e+003 1.100e-003 1.271e-003 
1.792e-003 7.520e+007 1.282e+014 1.000e+003 1.445e-003 1.272e-003 
1.793e-003 7.531e+007 1.282e+014 1.000e+003 1.960e-003 1.272e-003 
1.795e-003 7.544e+007 1.282e+014 1.000e+003 2.063e-003 1.273e-003 
1.796e-003 7.556e+007 1.283e+014 1.000e+003 1.933e-003 1.273e-003 
1.797e-003 7.570e+007 1.283e+014 1.000e+003 1.713e-003 1.273e-003 
1.798e-003 7.582e+007 1.283e+014 1.000e+003 1.301e-003 1.274e-003 
1.800e-003 7.591e+007 1.283e+014 1.000e+003 1.625e-003 1.275e-003 
1.801e-003 7.602e+007 1.283e+014 1.000e+003 1.387e-003 1.275e-003 
1.802e-003 7.614e+007 1.283e+014 1.000e+003 1.491e-003 1.276e-003 
1.804e-003 7.624e+007 1.283e+014 1.000e+003 1.770e-003 1.276e-003 
1.805e-003 7.639e+007 1.284e+014 1.000e+003 1.129e-003 1.276e-003 
1.806e-003 7.651e+007 1.284e+014 1.000e+003 2.189e-003 1.277e-003 
1.807e-003 7.664e+007 1.284e+014 1.000e+003 1.070e-003 1.277e-003 
1.809e-003 7.675e+007 1.284e+014 1.000e+003 1.215e-003 1.278e-003 
1.810e-003 7.689e+007 1.284e+014 1.000e+003 1.115e-003 1.278e-003 
1.811e-003 7.701e+007 1.284e+014 1.000e+003 9.209e-004 1.278e-003 
1.813e-003 7.717e+007 1.284e+014 1.000e+003 9.822e-004 1.279e-003 
1.814e-003 7.729e+007 1.285e+014 1.000e+003 1.478e-003 1.279e-003 
1.815e-003 7.740e+007 1.285e+014 1.000e+003 1.301e-003 1.280e-003 
1.816e-003 7.752e+007 1.285e+014 1.000e+003 1.760e-003 1.280e-003 
1.818e-003 7.761e+007 1.285e+014 1.000e+003 1.317e-003 1.281e-003 
1.819e-003 7.770e+007 1.285e+014 1.000e+003 1.489e-003 1.281e-003 
1.820e-003 7.784e+007 1.285e+014 1.000e+003 1.315e-003 1.282e-003 
1.822e-003 7.794e+007 1.286e+014 1.000e+003 1.511e-003 1.282e-003 
1.823e-003 7.800e+007 1.286e+014 1.000e+003 1.902e-003 1.283e-003 
1.824e-003 7.776e+007 1.287e+014 1.000e+003 2.187e-003 1.286e-003 
1.825e-003 7.644e+007 1.290e+014 1.000e+003 1.131e-003 1.297e-003 
1.827e-003 7.452e+007 1.292e+014 1.000e+003 4.808e-003 1.311e-003 
1.828e-003 6.885e+007 1.220e+014 1.000e+003 2.941e-003 1.351e-003 
1.829e-003 6.580e+007 1.215e+014 1.000e+003 1.803e-003 1.374e-003 
1.830e-003 6.347e+007 1.208e+014 1.000e+003 1.939e-003 1.391e-003 
1.831e-003 6.249e+007 1.208e+014 1.000e+003 1.232e-003 1.399e-003 
1.832e-003 6.193e+007 1.209e+014 1.000e+003 1.152e-003 1.404e-003 
1.833e-003 6.143e+007 1.209e+014 1.000e+003 7.420e-004 1.408e-003 
1.834e-003 6.113e+007 1.210e+014 1.000e+003 1.331e-003 1.411e-003 
1.835e-003 6.094e+007 1.211e+014 1.000e+003 1.254e-003 1.413e-003 
1.836e-003 6.059e+007 1.210e+014 1.000e+003 1.398e-003 1.417e-003 
1.837e-003 6.031e+007 1.209e+014 1.000e+003 9.939e-004 1.420e-003 
1.838e-003 6.026e+007 1.208e+014 1.000e+003 9.980e-004 1.421e-003 
1.839e-003 6.026e+007 1.209e+014 1.000e+003 1.203e-003 1.422e-003 
1.839e-003 6.027e+007 1.209e+014 1.000e+003 1.072e-003 1.422e-003 
1.840e-003 6.033e+007 1.208e+014 1.000e+003 1.136e-003 1.423e-003 
1.841e-003 6.041e+007 1.208e+014 1.000e+003 8.185e-004 1.423e-003 
1.842e-003 6.050e+007 1.209e+014 1.000e+003 1.654e-003 1.424e-003 
1.843e-003 6.060e+007 1.209e+014 1.000e+003 1.178e-003 1.424e-003 
1.844e-003 6.071e+007 1.209e+014 1.000e+003 6.014e-004 1.424e-003 
1.845e-003 6.085e+007 1.209e+014 1.000e+003 1.202e-003 1.424e-003 
1.846e-003 6.098e+007 1.209e+014 1.000e+003 1.375e-003 1.424e-003 
1.847e-003 6.109e+007 1.209e+014 1.000e+003 2.094e-003 1.425e-003 
1.848e-003 6.123e+007 1.209e+014 1.000e+003 1.675e-003 1.425e-003 
1.849e-003 6.135e+007 1.209e+014 1.000e+003 1.672e-003 1.425e-003 
1.850e-003 6.148e+007 1.209e+014 1.000e+003 1.331e-003 1.425e-003 
1.851e-003 6.161e+007 1.209e+014 1.000e+003 1.935e-003 1.425e-003 
1.852e-003 6.176e+007 1.209e+014 1.000e+003 1.272e-003 1.425e-003 
1.853e-003 6.186e+007 1.210e+014 1.000e+003 1.946e-003 1.425e-003 
1.854e-003 6.197e+007 1.210e+014 1.000e+003 1.433e-003 1.426e-003 
1.855e-003 6.210e+007 1.210e+014 1.000e+003 9.797e-004 1.426e-003 
1.856e-003 6.223e+007 1.210e+014 1.000e+003 1.717e-003 1.426e-003 
1.857e-003 6.233e+007 1.210e+014 1.000e+003 1.381e-003 1.426e-003 
1.858e-003 6.246e+007 1.210e+014 1.000e+003 2.027e-003 1.426e-003 
1.859e-003 6.189e+007 1.209e+014 1.000e+003 1.235e-003 1.431e-003 
1.861e-003 6.103e+007 1.210e+014 1.000e+003 1.360e-003 1.438e-003 
1.862e-003 5.994e+007 1.210e+014 1.000e+003 1.653e-003 1.447e-003 
1.863e-003 5.808e+007 1.210e+014 1.000e+003 1.864e-003 1.461e-003 
1.864e-003 5.669e+007 1.207e+014 1.000e+003 2.148e-003 1.471e-003 
1.865e-003 5.487e+007 1.207e+014 1.000e+003 2.397e-003 1.485e-003 
1.866e-003 5.335e+007 1.208e+014 1.000e+003 1.260e-003 1.497e-003 
1.867e-003 5.324e+007 1.208e+014 1.000e+003 1.029e-003 1.499e-003 
1.868e-003 5.333e+007 1.208e+014 1.000e+003 1.305e-003 1.499e-003 
1.869e-003 5.347e+007 1.208e+014 1.000e+003 1.126e-003 1.499e-003 
1.871e-003 5.360e+007 1.208e+014 1.000e+003 1.138e-003 1.500e-003 
1.872e-003 5.375e+007 1.209e+014 1.000e+003 1.020e-003 1.500e-003 
1.873e-003 5.389e+007 1.209e+014 1.000e+003 1.419e-003 1.500e-003 
1.874e-003 5.401e+007 1.209e+014 1.000e+003 1.347e-003 1.500e-003 
1.875e-003 5.418e+007 1.209e+014 1.000e+003 1.131e-003 1.500e-003 
1.876e-003 5.430e+007 1.209e+014 1.000e+003 1.494e-003 1.501e-003 
1.878e-003 5.442e+007 1.209e+014 1.000e+003 1.365e-003 1.501e-003 
1.879e-003 5.455e+007 1.209e+014 1.000e+003 1.437e-003 1.501e-003 
1.880e-003 5.470e+007 1.209e+014 1.000e+003 1.523e-003 1.501e-003 
1.881e-003 5.484e+007 1.209e+014 1.000e+003 1.609e-003 1.502e-003 
1.882e-003 5.501e+007 1.209e+014 1.000e+003 1.011e-003 1.502e-003 
1.884e-003 5.514e+007 1.209e+014 1.000e+003 1.676e-003 1.502e-003 
1.885e-003 5.525e+007 1.209e+014 1.000e+003 9.588e-004 1.502e-003 
1.886e-003 5.538e+007 1.209e+014 1.000e+003 1.551e-003 1.503e-003 
1.887e-003 5.549e+007 1.209e+014 1.000e+003 1.274e-003 1.503e-003 
1.888e-003 5.563e+007 1.209e+014 1.000e+003 1.573e-003 1.503e-003 
1.889e-003 5.575e+007 1.210e+014 1.000e+003 1.439e-003 1.503e-003 
1.890e-003 5.590e+007 1.210e+014 1.000e+003 7.401e-004 1.503e-003 
1.891e-003 5.603e+007 1.210e+014 1.000e+003 1.228e-003 1.504e-003 
1.892e-003 5.617e+007 1.210e+014 1.000e+003 1.464e-003 1.504e-003 
1.894e-003 5.628e+007 1.210e+014 1.000e+003 1.297e-003 1.504e-003 
1.895e-003 5.642e+007 1.210e+014 1.000e+003 9.924e-004 1.504e-003 
1.896e-003 5.656e+007 1.210e+014 1.000e+003 1.736e-003 1.504e-003 
1.897e-003 5.670e+007 1.210e+014 1.000e+003 1.435e-003 1.505e-003 
1.898e-003 5.684e+007 1.210e+014 1.000e+003 1.659e-003 1.505e-003 
1.899e-003 5.698e+007 1.210e+014 1.000e+003 1.392e-003 1.505e-003 
1.901e-003 5.712e+007 1.210e+014 1.000e+003 1.325e-003 1.505e-003 
1.902e-003 5.726e+007 1.210e+014 1.000e+003 1.661e-003 1.505e-003 
1.903e-003 5.739e+007 1.210e+014 1.000e+003 1.845e-003 1.506e-003 
1.904e-003 5.751e+007 1.210e+014 1.000e+003 1.850e-003 1.506e-003 
1.905e-003 5.762e+007 1.210e+014 1.000e+003 1.646e-003 1.506e-003 
1.906e-003 5.772e+007 1.210e+014 1.000e+003 1.578e-003 1.506e-003 
1.907e-003 5.784e+007 1.211e+014 1.000e+003 1.121e-003 1.507e-003 
1.908e-003 5.797e+007 1.211e+014 1.000e+003 1.248e-003 1.507e-003 
1.909e-003 5.811e+007 1.211e+014 1.000e+003 1.173e-003 1.507e-003 
1.910e-003 5.825e+007 1.211e+014 1.000e+003 1.405e-003 1.507e-003 
1.912e-003 5.837e+007 1.211e+014 1.000e+003 1.827e-003 1.508e-003 
1.913e-003 5.848e+007 1.211e+014 1.000e+003 1.318e-003 1.508e-003 
1.914e-003 5.863e+007 1.211e+014 1.000e+003 1.324e-003 1.508e-003 
1.915e-003 5.874e+007 1.211e+014 1.000e+003 1.670e-003 1.508e-003 
1.916e-003 5.887e+007 1.211e+014 1.000e+003 1.214e-003 1.508e-003 
1.917e-003 5.902e+007 1.211e+014 1.000e+003 1.675e-003 1.509e-003 
1.918e-003 5.916e+007 1.211e+014 1.000e+003 1.733e-003 1.509e-003 
1.919e-003 5.929e+007 1.211e+014 1.000e+003 2.516e-004 1.509e-003 
1.920e-003 5.944e+007 1.211e+014 1.000e+003 1.718e-003 1.509e-003 
1.922e-003 5.957e+007 1.211e+014 1.000e+003 1.198e-003 1.509e-003 
1.923e-003 5.970e+007 1.211e+014 1.000e+003 1.702e-003 1.510e-003 
1.924e-003 5.983e+007 1.211e+014 1.000e+003 1.391e-003 1.510e-003 
1.925e-003 5.995e+007 1.211e+014 1.000e+003 1.090e-003 1.510e-003 
1.926e-003 6.006e+007 1.211e+014 1.000e+003 8.988e-004 1.510e-003 
1.927e-003 6.017e+007 1.212e+014 1.000e+003 1.341e-003 1.511e-003 
1.928e-003 6.031e+007 1.211e+014 1.000e+003 1.595e-003 1.511e-003 
1.929e-003 6.044e+007 1.212e+014 1.000e+003 1.686e-003 1.511e-003 
1.930e-003 6.055e+007 1.212e+014 1.000e+003 1.426e-003 1.511e-003 
1.931e-003 6.070e+007 1.212e+014 1.000e+003 1.680e-003 1.511e-003 
1.933e-003 6.083e+007 1.212e+014 1.000e+003 1.354e-003 1.512e-003 
1.934e-003 6.098e+007 1.212e+014 1.000e+003 1.677e-003 1.512e-003 
1.935e-003 6.112e+007 1.212e+014 1.000e+003 1.158e-003 1.512e-003 
1.936e-003 6.124e+007 1.212e+014 1.000e+003 1.577e-003 1.512e-003 
1.937e-003 6.139e+007 1.212e+014 1.000e+003 6.776e-004 1.512e-003 
1.938e-003 6.153e+007 1.212e+014 1.000e+003 1.616e-003 1.512e-003 
1.939e-003 6.165e+007 1.212e+014 1.000e+003 1.830e-003 1.512e-003 
1.940e-003 6.177e+007 1.212e+014 1.000e+003 1.647e-003 1.513e-003 
1.941e-003 6.192e+007 1.212e+014 1.000e+003 1.500e-003 1.513e-003 
1.942e-003 6.206e+007 1.212e+014 1.000e+003 1.639e-003 1.513e-003 
1.943e-003 6.219e+007 1.212e+014 1.000e+003 1.764e-003 1.513e-003 
1.944e-003 6.233e+007 1.212e+014 1.000e+003 2.076e-003 1.513e-003 
1.946e-003 6.245e+007 1.212e+014 1.000e+003 1.707e-003 1.513e-003 
1.947e-003 6.256e+007 1.212e+014 1.000e+003 1.623e-003 1.514e-003 
1.948e-003 6.269e+007 1.212e+014 1.000e+003 6.384e-004 1.514e-003 
1.949e-003 6.283e+007 1.212e+014 1.000e+003 1.081e-003 1.514e-003 
1.950e-003 6.295e+007 1.213e+014 1.000e+003 1.826e-003 1.514e-003 
1.951e-003 6.291e+007 1.213e+014 1.000e+003 9.358e-004 1.516e-003 
1.952e-003 6.305e+007 1.214e+014 1.000e+003 2.034e-003 1.516e-003 
1.953e-003 6.317e+007 1.214e+014 1.000e+003 1.196e-003 1.516e-003 
1.955e-003 6.332e+007 1.214e+014 1.000e+003 1.181e-003 1.516e-003 
1.956e-003 6.346e+007 1.214e+014 1.000e+003 1.613e-003 1.516e-003 
1.957e-003 6.360e+007 1.214e+014 1.000e+003 1.522e-003 1.517e-003 
1.958e-003 6.372e+007 1.214e+014 1.000e+003 2.029e-003 1.517e-003 
1.959e-003 6.383e+007 1.214e+014 1.000e+003 1.464e-003 1.517e-003 
1.960e-003 6.391e+007 1.214e+014 1.000e+003 1.733e-003 1.518e-003 
1.961e-003 6.397e+007 1.214e+014 1.000e+003 1.018e-003 1.519e-003 
1.963e-003 6.410e+007 1.214e+014 1.000e+003 9.975e-004 1.519e-003 
1.964e-003 6.422e+007 1.215e+014 1.000e+003 1.196e-003 1.519e-003 
1.965e-003 6.439e+007 1.215e+014 1.000e+003 3.797e-004 1.519e-003 
1.966e-003 6.455e+007 1.215e+014 1.000e+003 1.530e-003 1.520e-003 
1.967e-003 6.464e+007 1.215e+014 1.000e+003 1.440e-003 1.520e-003 
1.969e-003 6.480e+007 1.215e+014 1.000e+003 1.248e-003 1.520e-003 
1.970e-003 6.494e+007 1.215e+014 1.000e+003 1.337e-003 1.521e-003 
1.971e-003 6.509e+007 1.215e+014 1.000e+003 1.832e-003 1.521e-003 
1.973e-003 6.523e+007 1.215e+014 1.000e+003 1.013e-003 1.521e-003 
1.974e-003 6.539e+007 1.215e+014 1.000e+003 1.208e-003 1.521e-003 
1.975e-003 6.555e+007 1.215e+014 1.000e+003 1.720e-003 1.521e-003 
1.976e-003 6.571e+007 1.215e+014 1.000e+003 1.285e-003 1.522e-003 
1.978e-003 6.588e+007 1.215e+014 1.000e+003 1.601e-003 1.522e-003 
1.979e-003 6.604e+007 1.215e+014 1.000e+003 1.463e-003 1.522e-003 
1.980e-003 6.620e+007 1.215e+014 1.000e+003 1.187e-003 1.522e-003 
1.981e-003 6.636e+007 1.215e+014 1.000e+003 1.563e-003 1.522e-003 
1.983e-003 6.651e+007 1.215e+014 1.000e+003 1.903e-003 1.522e-003 
1.984e-003 6.669e+007 1.215e+014 1.000e+003 1.749e-003 1.522e-003 
1.985e-003 6.684e+007 1.216e+014 1.000e+003 1.845e-003 1.523e-003 
1.986e-003 6.696e+007 1.216e+014 1.000e+003 1.810e-003 1.523e-003 
1.988e-003 6.712e+007 1.216e+014 1.000e+003 7.553e-004 1.523e-003 
1.989e-003 6.726e+007 1.216e+014 1.000e+003 1.440e-003 1.524e-003 
1.990e-003 6.739e+007 1.216e+014 1.000e+003 1.142e-003 1.524e-003 
1.992e-003 6.753e+007 1.216e+014 1.000e+003 7.160e-004 1.524e-003 
1.993e-003 6.767e+007 1.216e+014 1.000e+003 1.000e-003 1.524e-003 
1.994e-003 6.784e+007 1.216e+014 1.000e+003 1.227e-003 1.525e-003 
1.995e-003 6.800e+007 1.216e+014 1.000e+003 1.595e-003 1.525e-003 
1.997e-003 6.816e+007 1.216e+014 1.000e+003 1.633e-003 1.525e-003 
1.998e-003 6.832e+007 1.216e+014 1.000e+003 1.495e-003 1.525e-003 
1.999e-003 6.845e+007 1.216e+014 1.000e+003 1.629e-003 1.525e-003 
2.000e-003 6.860e+007 1.216e+014 1.000e+003 1.281e-003 1.526e-003 
2.002e-003 6.875e+007 1.216e+014 1.000e+003 9.676e-004 1.526e-003 
2.003e-003 6.892e+007 1.216e+014 1.000e+003 1.132e-003 1.526e-003 
2.004e-003 6.905e+007 1.216e+014 1.000e+003 1.772e-003 1.526e-003 
2.005e-003 6.917e+007 1.216e+014 1.000e+003 7.764e-004 1.527e-003 
2.007e-003 6.933e+007 1.216e+014 1.000e+003 6.174e-004 1.527e-003 
2.008e-003 6.950e+007 1.216e+014 1.000e+003 1.308e-003 1.527e-003 
2.009e-003 6.967e+007 1.217e+014 1.000e+003 1.495e-003 1.527e-003 
2.010e-003 6.982e+007 1.217e+014 1.000e+003 1.123e-003 1.527e-003 
2.012e-003 6.998e+007 1.217e+014 1.000e+003 1.024e-003 1.527e-003 
2.013e-003 7.012e+007 1.217e+014 1.000e+003 1.408e-003 1.528e-003 
2.014e-003 7.029e+007 1.217e+014 1.000e+003 5.892e-004 1.528e-003 
2.015e-003 7.044e+007 1.217e+014 1.000e+003 1.701e-003 1.528e-003 
2.017e-003 7.058e+007 1.217e+014 1.000e+003 1.202e-003 1.528e-003 
2.018e-003 7.075e+007 1.217e+014 1.000e+003 1.475e-003 1.528e-003 
2.019e-003 7.088e+007 1.217e+014 1.000e+003 1.101e-003 1.528e-003 
2.020e-003 7.105e+007 1.217e+014 1.000e+003 1.069e-003 1.529e-003 
2.021e-003 7.119e+007 1.217e+014 1.000e+003 1.081e-003 1.529e-003 
2.023e-003 7.133e+007 1.217e+014 1.000e+003 1.243e-003 1.529e-003 
2.024e-003 7.147e+007 1.217e+014 1.000e+003 8.794e-004 1.529e-003 
2.025e-003 7.162e+007 1.217e+014 1.000e+003 1.546e-003 1.529e-003 
2.026e-003 7.176e+007 1.217e+014 1.000e+003 1.221e-003 1.529e-003 
2.027e-003 7.188e+007 1.217e+014 1.000e+003 1.546e-003 1.530e-003 
2.028e-003 7.204e+007 1.217e+014 1.000e+003 1.642e-003 1.530e-003 
2.030e-003 7.219e+007 1.217e+014 1.000e+003 1.769e-003 1.530e-003 
2.031e-003 7.232e+007 1.217e+014 1.000e+003 1.512e-003 1.530e-003 
2.032e-003 7.247e+007 1.217e+014 1.000e+003 9.926e-004 1.531e-003 
2.033e-003 7.262e+007 1.218e+014 1.000e+003 1.075e-003 1.531e-003 
2.035e-003 7.276e+007 1.218e+014 1.000e+003 9.187e-004 1.531e-003 
2.036e-003 7.288e+007 1.218e+014 1.000e+003 1.315e-003 1.531e-003 
2.037e-003 7.304e+007 1.218e+014 1.000e+003 6.729e-004 1.532e-003 
2.038e-003 7.320e+007 1.218e+014 1.000e+003 6.561e-004 1.532e-003 
2.039e-003 7.336e+007 1.218e+014 1.000e+003 3.616e-004 1.532e-003 
2.041e-003 7.352e+007 1.218e+014 1.000e+003 1.477e-003 1.532e-003 
2.042e-003 7.372e+007 1.218e+014 1.000e+003 1.139e-003 1.532e-003 
2.043e-003 7.388e+007 1.218e+014 1.000e+003 1.200e-003 1.532e-003 
2.044e-003 7.402e+007 1.218e+014 1.000e+003 1.327e-003 1.532e-003 
2.046e-003 7.415e+007 1.218e+014 1.000e+003 1.196e-003 1.532e-003 
2.047e-003 7.430e+007 1.218e+014 1.000e+003 1.712e-003 1.533e-003 
2.048e-003 7.446e+007 1.218e+014 1.000e+003 1.695e-003 1.533e-003 
2.049e-003 7.459e+007 1.218e+014 1.000e+003 1.454e-003 1.533e-003 
2.050e-003 7.472e+007 1.218e+014 1.000e+003 7.913e-004 1.533e-003 
2.052e-003 7.487e+007 1.218e+014 1.000e+003 1.628e-003 1.534e-003 
2.053e-003 7.498e+007 1.218e+014 1.000e+003 1.366e-003 1.534e-003 
2.054e-003 7.510e+007 1.218e+014 1.000e+003 1.503e-003 1.534e-003 
2.055e-003 7.527e+007 1.218e+014 1.000e+003 1.226e-003 1.534e-003 
2.056e-003 7.543e+007 1.218e+014 1.000e+003 1.408e-003 1.535e-003 
2.058e-003 7.556e+007 1.218e+014 1.000e+003 1.159e-003 1.535e-003 
2.059e-003 7.571e+007 1.218e+014 1.000e+003 1.603e-003 1.535e-003 
2.060e-003 7.585e+007 1.218e+014 1.000e+003 8.538e-004 1.535e-003 
2.061e-003 7.600e+007 1.219e+014 1.000e+003 1.454e-003 1.535e-003 
2.063e-003 7.616e+007 1.219e+014 1.000e+003 1.819e-003 1.536e-003 
2.064e-003 7.631e+007 1.219e+014 1.000e+003 1.761e-003 1.536e-003 
2.065e-003 7.644e+007 1.219e+014 1.000e+003 1.542e-003 1.536e-003 
2.066e-003 7.659e+007 1.219e+014 1.000e+003 1.563e-003 1.536e-003 
2.067e-003 7.672e+007 1.219e+014 1.000e+003 1.586e-003 1.536e-003 
2.069e-003 7.687e+007 1.219e+014 1.000e+003 1.363e-003 1.537e-003 
2.070e-003 7.705e+007 1.219e+014 1.000e+003 1.340e-003 1.537e-003 
2.071e-003 7.694e+007 1.218e+014 1.000e+003 1.599e-003 1.539e-003 
2.072e-003 7.672e+007 1.219e+014 1.000e+003 1.267e-003 1.541e-003 
2.073e-003 7.667e+007 1.219e+014 1.000e+003 9.676e-004 1.542e-003 
2.074e-003 7.670e+007 1.219e+014 1.000e+003 1.438e-003 1.543e-003 
2.075e-003 7.667e+007 1.220e+014 1.000e+003 6.616e-004 1.544e-003 
2.076e-003 7.678e+007 1.219e+014 1.000e+003 8.042e-004 1.545e-003 
2.077e-003 7.695e+007 1.219e+014 1.000e+003 1.389e-003 1.545e-003 
2.078e-003 7.708e+007 1.218e+014 1.000e+003 7.974e-004 1.545e-003 
2.079e-003 7.705e+007 1.218e+014 1.000e+003 1.695e-003 1.546e-003 
2.079e-003 7.701e+007 1.218e+014 1.000e+003 1.518e-003 1.546e-003 
2.080e-003 7.677e+007 1.217e+014 1.000e+003 1.504e-003 1.549e-003 
2.080e-003 7.647e+007 1.218e+014 1.000e+003 1.629e-003 1.551e-003 
2.081e-003 7.623e+007 1.218e+014 1.000e+003 2.757e-003 1.553e-003 
2.081e-003 7.605e+007 1.219e+014 1.000e+003 2.496e-003 1.555e-003 
2.081e-003 7.590e+007 1.219e+014 1.000e+003 7.970e-005 1.556e-003 
2.081e-003 7.578e+007 1.220e+014 1.000e+003 3.935e-005 1.557e-003 
2.082e-003 7.568e+007 1.220e+014 1.000e+003 2.106e-003 1.558e-003 
2.082e-003 7.562e+007 1.221e+014 1.000e+003 1.085e-003 1.559e-003 
2.082e-003 7.558e+007 1.221e+014 1.000e+003 1.207e-003 1.559e-003 
2.082e-003 7.556e+007 1.221e+014 1.000e+003 1.308e-003 1.560e-003 
2.083e-003 7.555e+007 1.221e+014 1.000e+003 1.548e-003 1.560e-003 
2.083e-003 7.554e+007 1.221e+014 1.000e+003 1.570e-003 1.560e-003 
2.083e-003 7.554e+007 1.221e+014 1.000e+003 1.368e-003 1.560e-003 
2.083e-003 7.555e+007 1.221e+014 1.000e+003 1.128e-003 1.561e-003 
2.084e-003 7.556e+007 1.221e+014 1.000e+003 1.781e-003 1.561e-003 
2.084e-003 7.557e+007 1.221e+014 1.000e+003 1.204e-003 1.561e-003 
2.084e-003 7.559e+007 1.222e+014 1.000e+003 1.911e-003 1.561e-003 
2.084e-003 7.562e+007 1.222e+014 1.000e+003 2.101e-003 1.561e-003 
2.084e-003 7.564e+007 1.222e+014 1.000e+003 2.399e-003 1.561e-003 
2.085e-003 7.565e+007 1.221e+014 1.000e+003 8.022e-004 1.561e-003 
2.085e-003 7.567e+007 1.222e+014 1.000e+003 1.474e-003 1.561e-003 
2.085e-003 7.571e+007 1.222e+014 1.000e+003 3.624e-003 1.561e-003 
2.085e-003 7.573e+007 1.222e+014 1.000e+003 3.540e-003 1.561e-003 
2.085e-003 7.575e+007 1.222e+014 1.000e+003 5.490e-003 1.561e-003 
2.086e-003 7.577e+007 1.222e+014 1.000e+003 3.471e-003 1.561e-003 
2.086e-003 7.579e+007 1.222e+014 1.000e+003 4.178e-003 1.561e-003 
2.086e-003 7.583e+007 1.222e+014 1.000e+003 2.403e-003 1.561e-003 
2.086e-003 7.586e+007 1.222e+014 1.000e+003 4.544e-003 1.561e-003 
2.087e-003 7.588e+007 1.222e+014 1.000e+003 3.439e-003 1.561e-003 
2.087e-003 7.591e+007 1.222e+014 1.000e+003 4.387e-003 1.561e-003 
2.087e-003 7.592e+007 1.222e+014 1.000e+003 3.376e-003 1.562e-003 
2.087e-003 7.594e+007 1.222e+014 1.000e+003 3.576e-003 1.562e-003 
2.087e-003 7.597e+007 1.222e+014 1.000e+003 5.307e-003 1.562e-003 
2.088e-003 7.599e+007 1.222e+014 1.000e+003 4.535e-003 1.562e-003 
2.088e-003 7.602e+007 1.222e+014 1.000e+003 2.892e-003 1.562e-003 
2.088e-003 7.585e+007 1.211e+014 1.000e+003 2.248e-003 1.563e-003 
2.089e-003 7.557e+007 1.209e+014 1.000e+003 1.039e-003 1.566e-003 
2.090e-003 7.560e+007 1.209e+014 1.000e+003 1.844e-003 1.567e-003 
2.091e-003 7.512e+007 1.211e+014 1.000e+003 1.271e-003 1.572e-003 
2.093e-003 7.495e+007 1.212e+014 1.000e+003 1.030e-003 1.574e-003 
2.094e-003 7.498e+007 1.212e+014 1.000e+003 1.414e-003 1.575e-003 
2.095e-003 7.510e+007 1.213e+014 1.000e+003 1.861e-003 1.575e-003 
2.096e-003 7.504e+007 1.213e+014 1.000e+003 1.897e-003 1.577e-003 
2.097e-003 7.492e+007 1.214e+014 1.000e+003 1.269e-003 1.579e-003 
2.098e-003 7.488e+007 1.214e+014 1.000e+003 8.824e-004 1.580e-003 
2.099e-003 7.473e+007 1.215e+014 1.000e+003 1.127e-003 1.582e-003 
2.100e-003 7.478e+007 1.216e+014 1.000e+003 1.239e-003 1.583e-003 
2.101e-003 7.489e+007 1.216e+014 1.000e+003 1.006e-003 1.583e-003 
2.103e-003 7.501e+007 1.216e+014 1.000e+003 1.039e-003 1.584e-003 
2.104e-003 7.513e+007 1.216e+014 1.000e+003 1.402e-003 1.584e-003 
2.105e-003 7.534e+007 1.216e+014 1.000e+003 7.443e-004 1.584e-003 
2.106e-003 7.553e+007 1.216e+014 1.000e+003 1.571e-003 1.583e-003 
2.107e-003 7.565e+007 1.216e+014 1.000e+003 1.883e-003 1.584e-003 
2.108e-003 7.581e+007 1.216e+014 1.000e+003 1.584e-003 1.584e-003 
2.110e-003 7.594e+007 1.216e+014 1.000e+003 1.500e-003 1.584e-003 
2.111e-003 7.610e+007 1.216e+014 1.000e+003 1.679e-003 1.584e-003 
2.112e-003 7.623e+007 1.216e+014 1.000e+003 1.430e-003 1.584e-003 
2.113e-003 7.634e+007 1.216e+014 1.000e+003 1.339e-003 1.585e-003 
2.114e-003 7.649e+007 1.216e+014 1.000e+003 4.437e-004 1.585e-003 
2.115e-003 7.662e+007 1.216e+014 1.000e+003 1.312e-003 1.585e-003 
2.116e-003 7.676e+007 1.216e+014 1.000e+003 8.730e-004 1.585e-003 
2.118e-003 7.693e+007 1.216e+014 1.000e+003 7.433e-004 1.585e-003 
2.119e-003 7.706e+007 1.217e+014 1.000e+003 1.646e-003 1.586e-003 
2.120e-003 7.723e+007 1.217e+014 1.000e+003 1.669e-003 1.586e-003 
2.121e-003 7.737e+007 1.217e+014 1.000e+003 1.390e-003 1.586e-003 
2.122e-003 7.750e+007 1.217e+014 1.000e+003 9.026e-004 1.586e-003 
2.124e-003 7.765e+007 1.217e+014 1.000e+003 2.243e-003 1.586e-003 
2.125e-003 7.778e+007 1.217e+014 1.000e+003 1.259e-003 1.587e-003 
2.126e-003 7.793e+007 1.217e+014 1.000e+003 3.923e-004 1.587e-003 
2.127e-003 7.806e+007 1.217e+014 1.000e+003 1.737e-003 1.587e-003 
2.128e-003 7.819e+007 1.217e+014 1.000e+003 1.879e-003 1.587e-003 
2.129e-003 7.832e+007 1.217e+014 1.000e+003 1.271e-003 1.587e-003 
2.130e-003 7.848e+007 1.217e+014 1.000e+003 1.208e-003 1.587e-003 
2.131e-003 7.856e+007 1.217e+014 1.000e+003 1.468e-003 1.588e-003 
2.133e-003 7.871e+007 1.218e+014 1.000e+003 1.620e-003 1.588e-003 
2.134e-003 7.884e+007 1.218e+014 1.000e+003 1.694e-003 1.588e-003 
2.135e-003 7.899e+007 1.218e+014 1.000e+003 9.005e-004 1.588e-003 
2.136e-003 7.912e+007 1.218e+014 1.000e+003 1.264e-003 1.589e-003 
2.137e-003 7.928e+007 1.218e+014 1.000e+003 9.341e-004 1.589e-003 
2.139e-003 7.939e+007 1.218e+014 1.000e+003 1.735e-003 1.589e-003 
2.140e-003 7.955e+007 1.218e+014 1.000e+003 9.412e-004 1.589e-003 
2.141e-003 7.967e+007 1.218e+014 1.000e+003 8.980e-004 1.590e-003 
2.142e-003 7.979e+007 1.218e+014 1.000e+003 1.098e-003 1.590e-003 
2.143e-003 7.995e+007 1.218e+014 1.000e+003 1.791e-003 1.590e-003 
2.144e-003 8.005e+007 1.218e+014 1.000e+003 1.429e-003 1.590e-003 
2.145e-003 8.013e+007 1.219e+014 1.000e+003 1.217e-003 1.591e-003 
2.146e-003 8.024e+007 1.219e+014 1.000e+003 1.676e-003 1.591e-003 
2.147e-003 8.037e+007 1.219e+014 1.000e+003 6.269e-004 1.591e-003 
2.149e-003 8.053e+007 1.219e+014 1.000e+003 1.077e-003 1.591e-003 
2.150e-003 8.066e+007 1.219e+014 1.000e+003 7.991e-004 1.591e-003 
2.151e-003 8.082e+007 1.219e+014 1.000e+003 1.167e-003 1.592e-003 
2.152e-003 8.090e+007 1.219e+014 1.000e+003 1.265e-003 1.592e-003 
2.153e-003 8.105e+007 1.219e+014 1.000e+003 1.411e-003 1.592e-003 
2.154e-003 8.118e+007 1.219e+014 1.000e+003 1.152e-003 1.592e-003 
2.155e-003 8.129e+007 1.219e+014 1.000e+003 3.571e-004 1.592e-003 
2.156e-003 8.141e+007 1.219e+014 1.000e+003 1.415e-003 1.593e-003 
2.157e-003 8.156e+007 1.219e+014 1.000e+003 4.540e-004 1.593e-003 
2.158e-003 8.169e+007 1.220e+014 1.000e+003 1.281e-003 1.593e-003 
2.159e-003 8.179e+007 1.220e+014 1.000e+003 1.018e-003 1.593e-003 
2.160e-003 8.193e+007 1.220e+014 1.000e+003 1.526e-003 1.593e-003 
2.161e-003 8.207e+007 1.220e+014 1.000e+003 1.309e-003 1.594e-003 
2.163e-003 8.221e+007 1.220e+014 1.000e+003 1.246e-003 1.594e-003 
2.164e-003 8.229e+007 1.220e+014 1.000e+003 1.738e-003 1.594e-003 
2.165e-003 8.240e+007 1.220e+014 1.000e+003 6.557e-004 1.594e-003 
2.166e-003 8.253e+007 1.220e+014 1.000e+003 1.154e-003 1.595e-003 
2.167e-003 8.265e+007 1.220e+014 1.000e+003 1.421e-003 1.595e-003 
2.168e-003 8.276e+007 1.220e+014 1.000e+003 1.870e-003 1.595e-003 
2.169e-003 8.289e+007 1.220e+014 1.000e+003 1.398e-003 1.595e-003 
2.170e-003 8.300e+007 1.221e+014 1.000e+003 6.031e-004 1.596e-003 
2.171e-003 8.315e+007 1.221e+014 1.000e+003 1.856e-003 1.596e-003 
2.172e-003 8.329e+007 1.221e+014 1.000e+003 1.668e-003 1.596e-003 
2.173e-003 8.342e+007 1.221e+014 1.000e+003 1.479e-003 1.596e-003 
2.174e-003 8.355e+007 1.221e+014 1.000e+003 1.965e-003 1.596e-003 
2.175e-003 8.368e+007 1.221e+014 1.000e+003 1.543e-003 1.596e-003 
2.176e-003 8.381e+007 1.221e+014 1.000e+003 1.811e-003 1.596e-003 
2.177e-003 8.392e+007 1.221e+014 1.000e+003 1.714e-003 1.597e-003 
2.178e-003 8.407e+007 1.221e+014 1.000e+003 9.826e-004 1.597e-003 
2.179e-003 8.418e+007 1.221e+014 1.000e+003 1.688e-003 1.597e-003 
2.181e-003 8.432e+007 1.222e+014 1.000e+003 1.543e-003 1.597e-003 
2.182e-003 8.445e+007 1.222e+014 1.000e+003 1.483e-003 1.597e-003 
2.183e-003 8.458e+007 1.222e+014 1.000e+003 1.760e-003 1.597e-003 
2.184e-003 8.470e+007 1.222e+014 1.000e+003 1.656e-003 1.598e-003 
2.185e-003 8.482e+007 1.222e+014 1.000e+003 3.798e-004 1.598e-003 
2.186e-003 8.496e+007 1.222e+014 1.000e+003 4.635e-004 1.598e-003 
2.187e-003 8.510e+007 1.222e+014 1.000e+003 1.296e-003 1.598e-003 
2.188e-003 8.521e+007 1.222e+014 1.000e+003 7.116e-004 1.598e-003 
2.189e-003 8.349e+007 1.220e+014 1.000e+003 2.071e-003 1.611e-003 
2.190e-003 8.085e+007 1.224e+014 1.000e+003 2.094e-003 1.631e-003 
2.191e-003 7.934e+007 1.227e+014 1.000e+003 1.633e-003 1.642e-003 
2.192e-003 7.657e+007 1.210e+014 1.000e+003 2.625e-003 1.662e-003 
2.193e-003 7.228e+007 1.203e+014 1.000e+003 3.756e-003 1.693e-003 
2.194e-003 6.970e+007 1.204e+014 1.000e+003 1.775e-003 1.712e-003 
2.196e-003 6.691e+007 1.205e+014 1.000e+003 1.953e-003 1.732e-003 
2.197e-003 6.474e+007 1.207e+014 1.000e+003 1.368e-003 1.749e-003 
2.198e-003 6.326e+007 1.209e+014 1.000e+003 1.261e-003 1.761e-003 
2.200e-003 6.221e+007 1.210e+014 1.000e+003 9.490e-004 1.769e-003 
2.201e-003 6.218e+007 1.210e+014 1.000e+003 9.283e-004 1.771e-003 
2.203e-003 6.225e+007 1.210e+014 1.000e+003 6.694e-004 1.772e-003 
2.204e-003 6.123e+007 1.206e+014 1.000e+003 1.890e-003 1.780e-003 
2.205e-003 5.918e+007 1.205e+014 1.000e+003 2.297e-003 1.796e-003 
2.207e-003 5.582e+007 1.204e+014 1.000e+003 2.156e-003 1.820e-003 
2.208e-003 5.267e+007 1.206e+014 1.000e+003 2.199e-003 1.843e-003 
2.209e-003 5.093e+007 1.208e+014 1.000e+003 1.459e-003 1.856e-003 
2.210e-003 5.081e+007 1.207e+014 1.000e+003 1.232e-003 1.858e-003 
2.211e-003 5.088e+007 1.207e+014 1.000e+003 1.043e-003 1.859e-003 
2.212e-003 5.098e+007 1.207e+014 1.000e+003 8.885e-004 1.859e-003 
2.213e-003 5.112e+007 1.207e+014 1.000e+003 4.115e-004 1.859e-003 
2.214e-003 5.128e+007 1.207e+014 1.000e+003 1.011e-003 1.859e-003 
2.215e-003 5.142e+007 1.207e+014 1.000e+003 1.316e-003 1.859e-003 
2.217e-003 5.160e+007 1.207e+014 1.000e+003 1.462e-003 1.859e-003 
2.218e-003 5.175e+007 1.207e+014 1.000e+003 1.614e-003 1.859e-003 
2.219e-003 5.188e+007 1.207e+014 1.000e+003 1.089e-003 1.860e-003 
2.220e-003 5.207e+007 1.207e+014 1.000e+003 1.492e-003 1.860e-003 
2.222e-003 5.222e+007 1.207e+014 1.000e+003 1.930e-003 1.860e-003 
2.223e-003 5.239e+007 1.207e+014 1.000e+003 1.026e-003 1.860e-003 
2.224e-003 5.251e+007 1.207e+014 1.000e+003 1.908e-003 1.860e-003 
2.225e-003 5.263e+007 1.208e+014 1.000e+003 1.068e-003 1.861e-003 
2.226e-003 5.278e+007 1.208e+014 1.000e+003 1.635e-003 1.861e-003 
2.228e-003 5.296e+007 1.208e+014 1.000e+003 1.456e-003 1.861e-003 
2.229e-003 5.313e+007 1.208e+014 1.000e+003 1.426e-003 1.861e-003 
2.230e-003 5.327e+007 1.208e+014 1.000e+003 1.092e-003 1.861e-003 
2.231e-003 5.342e+007 1.208e+014 1.000e+003 1.098e-003 1.861e-003 
2.232e-003 5.356e+007 1.208e+014 1.000e+003 1.692e-003 1.861e-003 
2.233e-003 5.369e+007 1.208e+014 1.000e+003 8.252e-004 1.861e-003 
2.235e-003 5.386e+007 1.208e+014 1.000e+003 1.411e-003 1.862e-003 
2.236e-003 5.399e+007 1.208e+014 1.000e+003 1.029e-003 1.862e-003 
2.236e-003 5.410e+007 1.208e+014 1.000e+003 1.240e-003 1.862e-003 
2.238e-003 5.425e+007 1.208e+014 1.000e+003 1.105e-003 1.862e-003 
2.238e-003 5.436e+007 1.208e+014 1.000e+003 1.910e-003 1.862e-003 
2.239e-003 5.447e+007 1.208e+014 1.000e+003 5.487e-004 1.862e-003 
2.240e-003 5.462e+007 1.208e+014 1.000e+003 1.485e-003 1.862e-003 
2.241e-003 5.474e+007 1.208e+014 1.000e+003 1.597e-003 1.862e-003 
2.242e-003 5.485e+007 1.208e+014 1.000e+003 9.474e-004 1.862e-003 
2.243e-003 5.497e+007 1.208e+014 1.000e+003 1.256e-003 1.862e-003 
2.244e-003 5.515e+007 1.208e+014 1.000e+003 1.522e-003 1.862e-003 
2.246e-003 5.533e+007 1.208e+014 1.000e+003 1.725e-003 1.863e-003 
2.247e-003 5.552e+007 1.208e+014 1.000e+003 3.320e-004 1.863e-003 
2.248e-003 5.571e+007 1.208e+014 1.000e+003 1.880e-003 1.863e-003 
2.250e-003 5.587e+007 1.208e+014 1.000e+003 1.571e-003 1.863e-003 
2.251e-003 5.604e+007 1.208e+014 1.000e+003 6.884e-004 1.863e-003 
2.253e-003 5.625e+007 1.208e+014 1.000e+003 1.743e-003 1.863e-003 
2.254e-003 5.642e+007 1.208e+014 1.000e+003 1.506e-003 1.863e-003 
2.255e-003 5.661e+007 1.208e+014 1.000e+003 1.650e-003 1.863e-003 
2.257e-003 5.677e+007 1.208e+014 1.000e+003 1.356e-003 1.863e-003 
2.258e-003 5.695e+007 1.208e+014 1.000e+003 1.311e-003 1.864e-003 
2.259e-003 5.713e+007 1.208e+014 1.000e+003 9.153e-004 1.864e-003 
2.261e-003 5.730e+007 1.209e+014 1.000e+003 5.702e-004 1.864e-003 
2.262e-003 5.748e+007 1.209e+014 1.000e+003 1.462e-003 1.864e-003 
2.263e-003 5.765e+007 1.209e+014 1.000e+003 1.802e-003 1.864e-003 
2.265e-003 5.782e+007 1.209e+014 1.000e+003 1.550e-003 1.864e-003 
2.266e-003 5.800e+007 1.209e+014 1.000e+003 1.281e-003 1.865e-003 
2.268e-003 5.817e+007 1.209e+014 1.000e+003 1.501e-003 1.865e-003 
2.269e-003 5.834e+007 1.209e+014 1.000e+003 1.652e-003 1.865e-003 
2.270e-003 5.851e+007 1.209e+014 1.000e+003 1.232e-003 1.865e-003 
2.272e-003 5.868e+007 1.209e+014 1.000e+003 1.725e-003 1.865e-003 
2.273e-003 5.888e+007 1.209e+014 1.000e+003 1.480e-003 1.865e-003 
2.274e-003 5.905e+007 1.209e+014 1.000e+003 1.344e-003 1.865e-003 
2.276e-003 5.921e+007 1.209e+014 1.000e+003 1.759e-003 1.866e-003 
2.277e-003 5.938e+007 1.209e+014 1.000e+003 1.117e-003 1.866e-003 
2.279e-003 5.958e+007 1.209e+014 1.000e+003 1.065e-003 1.866e-003 
2.280e-003 5.978e+007 1.209e+014 1.000e+003 1.627e-003 1.866e-003 
2.281e-003 5.994e+007 1.209e+014 1.000e+003 1.643e-003 1.866e-003 
2.283e-003 6.010e+007 1.209e+014 1.000e+003 8.088e-004 1.866e-003 
2.284e-003 6.025e+007 1.210e+014 1.000e+003 1.204e-003 1.867e-003 
2.285e-003 6.046e+007 1.210e+014 1.000e+003 1.086e-003 1.867e-003 
2.287e-003 6.064e+007 1.210e+014 1.000e+003 1.987e-003 1.867e-003 
2.288e-003 6.080e+007 1.210e+014 1.000e+003 1.170e-003 1.867e-003 
2.289e-003 6.097e+007 1.210e+014 1.000e+003 1.114e-003 1.867e-003 
2.291e-003 6.113e+007 1.210e+014 1.000e+003 1.586e-003 1.867e-003 
2.292e-003 6.131e+007 1.210e+014 1.000e+003 1.643e-003 1.868e-003 
2.294e-003 6.149e+007 1.210e+014 1.000e+003 1.384e-003 1.868e-003 
2.295e-003 6.167e+007 1.210e+014 1.000e+003 1.542e-003 1.868e-003 
2.296e-003 6.184e+007 1.210e+014 1.000e+003 1.155e-003 1.868e-003 
2.298e-003 6.202e+007 1.210e+014 1.000e+003 9.021e-004 1.868e-003 
2.299e-003 6.219e+007 1.210e+014 1.000e+003 1.410e-003 1.868e-003 
2.300e-003 6.236e+007 1.210e+014 1.000e+003 1.182e-003 1.869e-003 
2.302e-003 6.255e+007 1.210e+014 1.000e+003 9.329e-004 1.869e-003 
2.303e-003 6.272e+007 1.210e+014 1.000e+003 1.784e-003 1.869e-003 
2.305e-003 6.288e+007 1.210e+014 1.000e+003 1.863e-003 1.869e-003 
2.306e-003 6.307e+007 1.210e+014 1.000e+003 8.291e-004 1.869e-003 
2.307e-003 6.324e+007 1.210e+014 1.000e+003 1.682e-003 1.869e-003 
2.309e-003 6.341e+007 1.211e+014 1.000e+003 1.702e-003 1.870e-003 
2.310e-003 6.359e+007 1.210e+014 1.000e+003 1.299e-003 1.870e-003 
2.311e-003 6.378e+007 1.211e+014 1.000e+003 1.411e-003 1.870e-003 
2.313e-003 6.395e+007 1.211e+014 1.000e+003 1.390e-003 1.870e-003 
2.314e-003 6.411e+007 1.211e+014 1.000e+003 1.212e-003 1.870e-003 
2.316e-003 6.429e+007 1.211e+014 1.000e+003 1.716e-004 1.870e-003 
2.317e-003 6.446e+007 1.211e+014 1.000e+003 1.356e-003 1.871e-003 
2.318e-003 6.464e+007 1.211e+014 1.000e+003 1.154e-003 1.871e-003 
2.320e-003 6.483e+007 1.211e+014 1.000e+003 1.558e-003 1.871e-003 
2.321e-003 6.500e+007 1.211e+014 1.000e+003 1.128e-003 1.871e-003 
2.322e-003 6.516e+007 1.211e+014 1.000e+003 1.638e-003 1.871e-003 
2.324e-003 6.533e+007 1.211e+014 1.000e+003 1.077e-003 1.871e-003 
2.325e-003 6.549e+007 1.211e+014 1.000e+003 1.416e-003 1.872e-003 
2.326e-003 6.566e+007 1.211e+014 1.000e+003 1.605e-003 1.872e-003 
2.328e-003 6.583e+007 1.211e+014 1.000e+003 1.029e-003 1.872e-003 
2.329e-003 6.601e+007 1.211e+014 1.000e+003 9.474e-004 1.872e-003 
2.331e-003 6.618e+007 1.211e+014 1.000e+003 1.248e-003 1.872e-003 
2.332e-003 6.634e+007 1.211e+014 1.000e+003 1.872e-003 1.873e-003 
2.333e-003 6.651e+007 1.211e+014 1.000e+003 1.364e-003 1.873e-003 
2.335e-003 6.667e+007 1.212e+014 1.000e+003 1.014e-003 1.873e-003 
2.336e-003 6.687e+007 1.212e+014 1.000e+003 9.556e-004 1.873e-003 
2.337e-003 6.701e+007 1.212e+014 1.000e+003 1.710e-003 1.873e-003 
2.339e-003 6.719e+007 1.212e+014 1.000e+003 1.205e-003 1.874e-003 
2.340e-003 6.735e+007 1.212e+014 1.000e+003 9.326e-004 1.874e-003 
2.341e-003 6.750e+007 1.212e+014 1.000e+003 1.764e-003 1.874e-003 
2.343e-003 6.767e+007 1.212e+014 1.000e+003 1.670e-003 1.874e-003 
2.344e-003 6.783e+007 1.212e+014 1.000e+003 1.069e-003 1.874e-003 
2.346e-003 6.801e+007 1.212e+014 1.000e+003 1.555e-003 1.875e-003 
2.347e-003 6.816e+007 1.212e+014 1.000e+003 8.452e-004 1.875e-003 
2.348e-003 6.835e+007 1.212e+014 1.000e+003 1.535e-003 1.875e-003 
2.350e-003 6.852e+007 1.212e+014 1.000e+003 1.158e-003 1.875e-003 
2.351e-003 6.868e+007 1.212e+014 1.000e+003 1.371e-003 1.875e-003 
2.352e-003 6.887e+007 1.212e+014 1.000e+003 1.391e-003 1.875e-003 
2.354e-003 6.903e+007 1.212e+014 1.000e+003 1.903e-003 1.876e-003 
2.355e-003 6.919e+007 1.212e+014 1.000e+003 1.545e-003 1.876e-003 
2.356e-003 6.937e+007 1.213e+014 1.000e+003 1.297e-003 1.876e-003 
2.358e-003 6.953e+007 1.212e+014 1.000e+003 1.382e-003 1.876e-003 
2.359e-003 6.968e+007 1.213e+014 1.000e+003 1.617e-003 1.877e-003 
2.361e-003 6.986e+007 1.213e+014 1.000e+003 1.432e-003 1.877e-003 
2.362e-003 7.000e+007 1.213e+014 1.000e+003 1.758e-003 1.877e-003 
2.363e-003 7.016e+007 1.213e+014 1.000e+003 1.233e-003 1.877e-003 
2.365e-003 7.032e+007 1.213e+014 1.000e+003 1.122e-003 1.878e-003 
2.366e-003 7.051e+007 1.213e+014 1.000e+003 9.203e-004 1.878e-003 
2.367e-003 7.066e+007 1.213e+014 1.000e+003 1.649e-003 1.878e-003 
2.368e-003 7.081e+007 1.213e+014 1.000e+003 1.943e-003 1.878e-003 
2.370e-003 7.096e+007 1.213e+014 1.000e+003 7.214e-004 1.878e-003 
2.371e-003 7.113e+007 1.213e+014 1.000e+003 1.531e-003 1.879e-003 
2.372e-003 7.131e+007 1.213e+014 1.000e+003 1.501e-003 1.879e-003 
2.374e-003 7.147e+007 1.213e+014 1.000e+003 1.719e-003 1.879e-003 
2.375e-003 7.164e+007 1.213e+014 1.000e+003 1.227e-003 1.879e-003 
2.376e-003 7.179e+007 1.213e+014 1.000e+003 1.803e-003 1.879e-003 
2.378e-003 7.196e+007 1.213e+014 1.000e+003 1.050e-003 1.879e-003 
2.379e-003 7.212e+007 1.213e+014 1.000e+003 1.503e-003 1.880e-003 
2.380e-003 7.227e+007 1.213e+014 1.000e+003 1.397e-003 1.880e-003 
2.382e-003 7.243e+007 1.214e+014 1.000e+003 1.601e-003 1.880e-003 
2.383e-003 7.260e+007 1.214e+014 1.000e+003 1.267e-003 1.880e-003 
2.384e-003 7.274e+007 1.214e+014 1.000e+003 1.031e-003 1.881e-003 
2.386e-003 7.292e+007 1.214e+014 1.000e+003 8.590e-004 1.881e-003 
2.387e-003 7.309e+007 1.214e+014 1.000e+003 9.282e-004 1.881e-003 
2.388e-003 7.325e+007 1.214e+014 1.000e+003 1.392e-003 1.881e-003 
2.390e-003 7.340e+007 1.214e+014 1.000e+003 1.487e-003 1.881e-003 
2.391e-003 7.357e+007 1.214e+014 1.000e+003 1.569e-003 1.882e-003 
2.392e-003 7.373e+007 1.214e+014 1.000e+003 1.541e-003 1.882e-003 
2.394e-003 7.391e+007 1.214e+014 1.000e+003 1.552e-003 1.882e-003 
2.395e-003 7.410e+007 1.214e+014 1.000e+003 1.812e-003 1.882e-003 
2.396e-003 7.427e+007 1.214e+014 1.000e+003 1.563e-003 1.882e-003 
2.398e-003 7.444e+007 1.214e+014 1.000e+003 1.695e-003 1.882e-003 
2.399e-003 7.460e+007 1.214e+014 1.000e+003 1.142e-003 1.883e-003 
2.400e-003 7.478e+007 1.214e+014 1.000e+003 1.123e-003 1.883e-003 
2.402e-003 7.495e+007 1.215e+014 1.000e+003 1.312e-003 1.883e-003 
2.403e-003 7.512e+007 1.214e+014 1.000e+003 1.547e-003 1.883e-003 
2.405e-003 7.529e+007 1.215e+014 1.000e+003 1.518e-003 1.883e-003 
2.406e-003 7.547e+007 1.215e+014 1.000e+003 1.268e-003 1.883e-003 
2.407e-003 7.563e+007 1.215e+014 1.000e+003 1.367e-003 1.884e-003 
2.409e-003 7.581e+007 1.215e+014 1.000e+003 1.230e-003 1.884e-003 
2.410e-003 7.595e+007 1.215e+014 1.000e+003 1.193e-003 1.884e-003 
2.411e-003 7.611e+007 1.215e+014 1.000e+003 1.670e-003 1.884e-003 
2.413e-003 7.628e+007 1.215e+014 1.000e+003 1.249e-003 1.884e-003 
2.414e-003 7.645e+007 1.215e+014 1.000e+003 7.427e-004 1.885e-003 
2.415e-003 7.662e+007 1.215e+014 1.000e+003 1.076e-003 1.885e-003 
2.417e-003 7.678e+007 1.215e+014 1.000e+003 1.395e-003 1.885e-003 
2.418e-003 7.697e+007 1.215e+014 1.000e+003 1.053e-003 1.885e-003 
2.419e-003 7.715e+007 1.215e+014 1.000e+003 1.058e-003 1.885e-003 
2.421e-003 7.731e+007 1.215e+014 1.000e+003 1.847e-003 1.885e-003 
2.422e-003 7.750e+007 1.215e+014 1.000e+003 8.909e-004 1.885e-003 
2.423e-003 7.764e+007 1.215e+014 1.000e+003 9.942e-004 1.886e-003 
2.425e-003 7.780e+007 1.215e+014 1.000e+003 1.429e-003 1.886e-003 
2.426e-003 7.798e+007 1.216e+014 1.000e+003 9.776e-004 1.886e-003 
2.427e-003 7.815e+007 1.216e+014 1.000e+003 1.867e-003 1.886e-003 
2.429e-003 7.832e+007 1.216e+014 1.000e+003 1.463e-003 1.886e-003 
2.430e-003 7.844e+007 1.216e+014 1.000e+003 1.580e-003 1.887e-003 
2.431e-003 7.860e+007 1.216e+014 1.000e+003 1.762e-003 1.887e-003 
2.433e-003 7.878e+007 1.216e+014 1.000e+003 1.357e-003 1.887e-003 
2.434e-003 7.894e+007 1.216e+014 1.000e+003 8.861e-004 1.887e-003 
2.435e-003 7.911e+007 1.216e+014 1.000e+003 9.386e-004 1.888e-003 
2.437e-003 7.929e+007 1.216e+014 1.000e+003 1.927e-003 1.888e-003 
2.438e-003 7.945e+007 1.216e+014 1.000e+003 4.871e-004 1.888e-003 
2.439e-003 7.962e+007 1.216e+014 1.000e+003 6.903e-004 1.888e-003 
2.441e-003 7.979e+007 1.217e+014 1.000e+003 1.735e-003 1.888e-003 
2.442e-003 7.995e+007 1.216e+014 1.000e+003 1.841e-003 1.889e-003 
2.443e-003 8.010e+007 1.217e+014 1.000e+003 7.225e-004 1.889e-003 
2.445e-003 8.028e+007 1.217e+014 1.000e+003 5.992e-004 1.889e-003 
2.446e-003 8.045e+007 1.217e+014 1.000e+003 1.580e-003 1.889e-003 
2.447e-003 8.061e+007 1.217e+014 1.000e+003 1.079e-003 1.889e-003 
2.449e-003 8.079e+007 1.217e+014 1.000e+003 1.622e-003 1.889e-003 
2.450e-003 8.095e+007 1.217e+014 1.000e+003 6.341e-004 1.890e-003 
2.451e-003 8.110e+007 1.217e+014 1.000e+003 1.764e-003 1.890e-003 
2.453e-003 8.128e+007 1.217e+014 1.000e+003 6.420e-004 1.890e-003 
2.454e-003 8.144e+007 1.217e+014 1.000e+003 1.076e-003 1.890e-003 
2.455e-003 8.161e+007 1.217e+014 1.000e+003 1.254e-003 1.890e-003 
2.457e-003 8.177e+007 1.217e+014 1.000e+003 5.407e-004 1.891e-003 
2.458e-003 8.194e+007 1.217e+014 1.000e+003 1.076e-003 1.891e-003 
2.459e-003 8.210e+007 1.217e+014 1.000e+003 1.943e-003 1.891e-003 
2.461e-003 8.229e+007 1.217e+014 1.000e+003 9.367e-004 1.891e-003 
2.462e-003 8.246e+007 1.217e+014 1.000e+003 5.342e-004 1.891e-003 
2.463e-003 8.261e+007 1.218e+014 1.000e+003 1.512e-003 1.891e-003 
2.465e-003 8.278e+007 1.218e+014 1.000e+003 1.101e-003 1.892e-003 
2.466e-003 8.292e+007 1.218e+014 1.000e+003 1.401e-003 1.892e-003 
2.467e-003 8.308e+007 1.218e+014 1.000e+003 1.092e-003 1.892e-003 
2.469e-003 8.325e+007 1.218e+014 1.000e+003 1.417e-003 1.892e-003 
2.470e-003 8.341e+007 1.218e+014 1.000e+003 1.220e-003 1.893e-003 
2.471e-003 8.358e+007 1.218e+014 1.000e+003 1.680e-003 1.893e-003 
2.473e-003 8.375e+007 1.218e+014 1.000e+003 1.344e-003 1.893e-003 
2.474e-003 8.391e+007 1.218e+014 1.000e+003 1.293e-003 1.893e-003 
2.475e-003 8.407e+007 1.218e+014 1.000e+003 1.173e-003 1.893e-003 
2.477e-003 8.424e+007 1.218e+014 1.000e+003 1.267e-003 1.893e-003 
2.478e-003 8.441e+007 1.218e+014 1.000e+003 1.473e-003 1.894e-003 
2.479e-003 8.458e+007 1.218e+014 1.000e+003 6.440e-004 1.894e-003 
2.480e-003 8.476e+007 1.218e+014 1.000e+003 1.090e-003 1.894e-003 
2.482e-003 8.491e+007 1.218e+014 1.000e+003 1.678e-003 1.894e-003 
2.483e-003 8.504e+007 1.219e+014 1.000e+003 1.199e-003 1.894e-003 
2.484e-003 8.520e+007 1.219e+014 1.000e+003 1.779e-003 1.895e-003 
2.486e-003 8.533e+007 1.219e+014 1.000e+003 1.455e-003 1.895e-003 
2.487e-003 8.549e+007 1.219e+014 1.000e+003 1.251e-003 1.895e-003 
2.488e-003 8.567e+007 1.219e+014 1.000e+003 1.042e-003 1.895e-003 
2.490e-003 8.583e+007 1.219e+014 1.000e+003 1.440e-003 1.895e-003 
2.491e-003 8.599e+007 1.219e+014 1.000e+003 1.324e-003 1.896e-003 
2.492e-003 8.614e+007 1.219e+014 1.000e+003 1.149e-003 1.896e-003 
2.493e-003 8.631e+007 1.219e+014 1.000e+003 1.331e-003 1.896e-003 
2.495e-003 8.647e+007 1.219e+014 1.000e+003 1.752e-003 1.896e-003 
2.496e-003 8.662e+007 1.219e+014 1.000e+003 1.533e-003 1.896e-003 
2.497e-003 8.678e+007 1.219e+014 1.000e+003 5.516e-004 1.897e-003 
2.498e-003 8.691e+007 1.219e+014 1.000e+003 1.564e-003 1.897e-003 
2.500e-003 8.704e+007 1.219e+014 1.000e+003 4.726e-004 1.897e-003 
2.501e-003 8.723e+007 1.219e+014 1.000e+003 9.805e-004 1.897e-003 
2.502e-003 8.739e+007 1.220e+014 1.000e+003 1.571e-003 1.897e-003 
2.503e-003 8.756e+007 1.220e+014 1.000e+003 1.715e-003 1.897e-003 
2.505e-003 8.769e+007 1.220e+014 1.000e+003 1.404e-003 1.898e-003 
2.506e-003 8.786e+007 1.220e+014 1.000e+003 1.556e-003 1.898e-003 
2.507e-003 8.803e+007 1.220e+014 1.000e+003 1.064e-003 1.898e-003 
2.509e-003 8.819e+007 1.220e+014 1.000e+003 1.383e-003 1.898e-003 
2.510e-003 8.835e+007 1.220e+014 1.000e+003 1.553e-003 1.898e-003 
2.511e-003 8.850e+007 1.220e+014 1.000e+003 1.532e-003 1.898e-003 
2.512e-003 8.863e+007 1.220e+014 1.000e+003 7.321e-004 1.899e-003 
2.514e-003 8.880e+007 1.220e+014 1.000e+003 1.780e-003 1.899e-003 
2.515e-003 8.901e+007 1.219e+014 1.000e+003 6.298e-004 1.899e-003 
2.516e-003 8.913e+007 1.219e+014 1.000e+003 1.068e-003 1.899e-003 
2.517e-003 8.847e+007 1.215e+014 1.000e+003 1.672e-003 1.905e-003 
2.519e-003 8.837e+007 1.214e+014 1.000e+003 8.289e-004 1.907e-003 
2.520e-003 8.864e+007 1.213e+014 1.000e+003 1.038e-003 1.906e-003 
2.521e-003 8.883e+007 1.213e+014 1.000e+003 1.500e-003 1.906e-003 
2.522e-003 8.898e+007 1.213e+014 1.000e+003 1.730e-003 1.906e-003 
2.523e-003 8.912e+007 1.212e+014 1.000e+003 1.031e-003 1.906e-003 
2.524e-003 8.922e+007 1.211e+014 1.000e+003 1.420e-003 1.906e-003 
2.525e-003 8.875e+007 1.210e+014 1.000e+003 1.668e-003 1.910e-003 
2.526e-003 8.781e+007 1.212e+014 1.000e+003 1.655e-003 1.918e-003 
2.527e-003 8.741e+007 1.213e+014 1.000e+003 1.425e-003 1.922e-003 
2.528e-003 8.665e+007 1.216e+014 1.000e+003 1.460e-003 1.928e-003 
2.529e-003 8.605e+007 1.217e+014 1.000e+003 1.560e-003 1.933e-003 
2.530e-003 8.512e+007 1.219e+014 1.000e+003 1.407e-003 1.941e-003 
2.531e-003 8.468e+007 1.217e+014 1.000e+003 1.313e-003 1.945e-003 
2.532e-003 8.467e+007 1.217e+014 1.000e+003 1.666e-003 1.946e-003 
2.533e-003 8.479e+007 1.218e+014 1.000e+003 1.151e-003 1.946e-003 
2.535e-003 8.491e+007 1.218e+014 1.000e+003 1.384e-003 1.947e-003 
2.536e-003 8.500e+007 1.218e+014 1.000e+003 1.484e-003 1.947e-003 
2.537e-003 8.512e+007 1.218e+014 1.000e+003 1.336e-003 1.947e-003 
2.538e-003 8.524e+007 1.218e+014 1.000e+003 1.452e-003 1.948e-003 
2.539e-003 8.534e+007 1.219e+014 1.000e+003 1.228e-003 1.948e-003 
2.540e-003 8.548e+007 1.219e+014 1.000e+003 1.205e-003 1.948e-003 
2.541e-003 8.562e+007 1.219e+014 1.000e+003 1.359e-003 1.948e-003 
2.542e-003 8.576e+007 1.219e+014 1.000e+003 1.075e-003 1.948e-003 
2.543e-003 8.590e+007 1.219e+014 1.000e+003 1.387e-003 1.949e-003 
2.544e-003 8.603e+007 1.219e+014 1.000e+003 7.411e-004 1.949e-003 
2.545e-003 8.617e+007 1.219e+014 1.000e+003 1.539e-003 1.949e-003 
2.546e-003 8.630e+007 1.219e+014 1.000e+003 1.253e-003 1.949e-003 
2.548e-003 8.642e+007 1.219e+014 1.000e+003 1.639e-003 1.949e-003 
2.549e-003 8.653e+007 1.219e+014 1.000e+003 1.070e-003 1.950e-003 
2.550e-003 8.667e+007 1.219e+014 1.000e+003 1.037e-003 1.950e-003 
2.551e-003 8.680e+007 1.220e+014 1.000e+003 1.342e-003 1.950e-003 
2.552e-003 8.694e+007 1.220e+014 1.000e+003 1.401e-003 1.950e-003 
2.553e-003 8.706e+007 1.220e+014 1.000e+003 7.502e-004 1.950e-003 
2.554e-003 8.720e+007 1.220e+014 1.000e+003 1.544e-003 1.951e-003 
2.555e-003 8.731e+007 1.220e+014 1.000e+003 1.847e-003 1.951e-003 
2.556e-003 8.743e+007 1.220e+014 1.000e+003 1.520e-003 1.951e-003 
2.558e-003 8.757e+007 1.220e+014 1.000e+003 7.282e-004 1.951e-003 
2.559e-003 8.770e+007 1.220e+014 1.000e+003 1.509e-003 1.952e-003 
2.560e-003 8.783e+007 1.220e+014 1.000e+003 1.839e-003 1.952e-003 
2.561e-003 8.796e+007 1.220e+014 1.000e+003 1.384e-003 1.952e-003 
2.562e-003 8.806e+007 1.221e+014 1.000e+003 1.472e-003 1.952e-003 
2.563e-003 8.819e+007 1.221e+014 1.000e+003 1.631e-003 1.953e-003 
2.564e-003 8.832e+007 1.221e+014 1.000e+003 1.164e-003 1.953e-003 
2.565e-003 8.849e+007 1.221e+014 1.000e+003 1.815e-003 1.953e-003 
2.566e-003 8.862e+007 1.221e+014 1.000e+003 2.145e-003 1.953e-003 
2.567e-003 8.875e+007 1.221e+014 1.000e+003 9.672e-004 1.953e-003 
2.568e-003 8.890e+007 1.221e+014 1.000e+003 1.523e-003 1.953e-003 
2.570e-003 8.904e+007 1.221e+014 1.000e+003 1.317e-003 1.953e-003 
2.571e-003 8.917e+007 1.221e+014 1.000e+003 1.021e-003 1.953e-003 
2.572e-003 8.929e+007 1.221e+014 1.000e+003 1.896e-003 1.954e-003 
2.573e-003 8.943e+007 1.222e+014 1.000e+003 1.107e-003 1.954e-003 
2.574e-003 8.957e+007 1.222e+014 1.000e+003 1.319e-003 1.954e-003 
2.575e-003 8.970e+007 1.222e+014 1.000e+003 1.326e-003 1.954e-003 
2.576e-003 8.984e+007 1.222e+014 1.000e+003 1.709e-003 1.954e-003 
2.577e-003 8.999e+007 1.222e+014 1.000e+003 1.400e-003 1.954e-003 
2.578e-003 9.012e+007 1.222e+014 1.000e+003 1.363e-003 1.954e-003 
2.579e-003 9.024e+007 1.222e+014 1.000e+003 1.222e-003 1.955e-003 
2.580e-003 9.036e+007 1.222e+014 1.000e+003 1.452e-003 1.955e-003 
2.582e-003 9.047e+007 1.222e+014 1.000e+003 1.591e-003 1.955e-003 
2.583e-003 9.060e+007 1.222e+014 1.000e+003 1.176e-003 1.956e-003 
2.584e-003 9.040e+007 1.223e+014 1.000e+003 1.441e-003 1.958e-003 
2.585e-003 9.040e+007 1.223e+014 1.000e+003 1.392e-003 1.959e-003 
2.586e-003 9.049e+007 1.223e+014 1.000e+003 1.844e-003 1.959e-003 
2.587e-003 9.059e+007 1.224e+014 1.000e+003 1.529e-003 1.960e-003 
2.588e-003 9.071e+007 1.224e+014 1.000e+003 1.238e-003 1.960e-003 
2.589e-003 9.084e+007 1.224e+014 1.000e+003 1.577e-003 1.960e-003 
2.590e-003 9.096e+007 1.224e+014 1.000e+003 1.384e-003 1.960e-003 
2.591e-003 9.108e+007 1.224e+014 1.000e+003 1.936e-003 1.961e-003 
2.592e-003 9.119e+007 1.224e+014 1.000e+003 1.425e-003 1.961e-003 
2.593e-003 9.131e+007 1.224e+014 1.000e+003 1.737e-003 1.961e-003 
2.594e-003 9.143e+007 1.225e+014 1.000e+003 1.608e-003 1.961e-003 
2.595e-003 9.153e+007 1.225e+014 1.000e+003 1.530e-003 1.962e-003 
2.596e-003 9.162e+007 1.225e+014 1.000e+003 1.579e-003 1.962e-003 
2.597e-003 9.173e+007 1.225e+014 1.000e+003 1.604e-003 1.962e-003 
2.598e-003 9.185e+007 1.225e+014 1.000e+003 1.780e-003 1.963e-003 
2.599e-003 9.197e+007 1.225e+014 1.000e+003 1.579e-003 1.963e-003 
2.600e-003 9.207e+007 1.225e+014 1.000e+003 1.118e-003 1.963e-003 
2.601e-003 9.218e+007 1.225e+014 1.000e+003 8.248e-004 1.963e-003 
2.602e-003 9.227e+007 1.226e+014 1.000e+003 2.191e-003 1.964e-003 
2.604e-003 9.236e+007 1.226e+014 1.000e+003 1.919e-003 1.964e-003 
2.605e-003 9.249e+007 1.226e+014 1.000e+003 1.376e-003 1.964e-003 
2.606e-003 9.261e+007 1.226e+014 1.000e+003 1.098e-003 1.964e-003 
2.607e-003 9.272e+007 1.226e+014 1.000e+003 1.821e-003 1.965e-003 
2.608e-003 9.284e+007 1.226e+014 1.000e+003 1.663e-003 1.965e-003 
2.609e-003 9.296e+007 1.227e+014 1.000e+003 1.251e-003 1.965e-003 
2.610e-003 9.305e+007 1.227e+014 1.000e+003 1.694e-003 1.966e-003 
2.611e-003 9.317e+007 1.227e+014 1.000e+003 2.074e-003 1.966e-003 
2.612e-003 9.328e+007 1.227e+014 1.000e+003 1.050e-003 1.966e-003 
2.613e-003 9.335e+007 1.227e+014 1.000e+003 1.213e-003 1.967e-003 
2.614e-003 9.339e+007 1.228e+014 1.000e+003 1.210e-003 1.967e-003 
2.615e-003 9.345e+007 1.228e+014 1.000e+003 1.027e-003 1.968e-003 
2.616e-003 9.351e+007 1.228e+014 1.000e+003 1.131e-003 1.969e-003 
2.617e-003 9.348e+007 1.229e+014 1.000e+003 1.600e-003 1.970e-003 
2.618e-003 9.356e+007 1.229e+014 1.000e+003 1.573e-003 1.970e-003 
2.619e-003 9.367e+007 1.230e+014 1.000e+003 1.371e-003 1.971e-003 
2.620e-003 9.379e+007 1.230e+014 1.000e+003 8.139e-004 1.971e-003 
2.621e-003 9.391e+007 1.230e+014 1.000e+003 1.261e-003 1.971e-003 
2.622e-003 9.404e+007 1.230e+014 1.000e+003 1.550e-003 1.971e-003 
2.623e-003 9.419e+007 1.230e+014 1.000e+003 1.175e-003 1.971e-003 
2.624e-003 9.432e+007 1.230e+014 1.000e+003 1.750e-003 1.971e-003 
2.625e-003 9.445e+007 1.230e+014 1.000e+003 5.437e-004 1.971e-003 
2.626e-003 9.459e+007 1.230e+014 1.000e+003 7.843e-004 1.971e-003 
2.627e-003 9.473e+007 1.230e+014 1.000e+003 1.218e-003 1.971e-003 
2.628e-003 9.483e+007 1.230e+014 1.000e+003 1.034e-003 1.972e-003 
2.629e-003 9.496e+007 1.230e+014 1.000e+003 1.121e-003 1.972e-003 
2.630e-003 9.510e+007 1.230e+014 1.000e+003 2.056e-003 1.972e-003 
2.631e-003 9.522e+007 1.230e+014 1.000e+003 1.845e-003 1.972e-003 
2.632e-003 9.536e+007 1.230e+014 1.000e+003 1.519e-003 1.972e-003 
2.633e-003 9.549e+007 1.231e+014 1.000e+003 1.010e-003 1.972e-003 
2.634e-003 9.559e+007 1.231e+014 1.000e+003 1.041e-003 1.973e-003 
2.635e-003 9.574e+007 1.231e+014 1.000e+003 1.569e-003 1.973e-003 
2.636e-003 9.587e+007 1.231e+014 1.000e+003 1.240e-003 1.973e-003 
2.638e-003 9.601e+007 1.231e+014 1.000e+003 1.153e-003 1.973e-003 
2.639e-003 9.615e+007 1.231e+014 1.000e+003 8.965e-004 1.973e-003 
2.640e-003 9.626e+007 1.231e+014 1.000e+003 2.096e-003 1.973e-003 
2.641e-003 9.640e+007 1.231e+014 1.000e+003 1.609e-003 1.973e-003 
2.642e-003 9.652e+007 1.231e+014 1.000e+003 1.656e-003 1.973e-003 
2.643e-003 9.664e+007 1.231e+014 1.000e+003 1.406e-003 1.974e-003 
2.644e-003 9.677e+007 1.231e+014 1.000e+003 1.934e-003 1.974e-003 
2.645e-003 9.689e+007 1.232e+014 1.000e+003 1.240e-003 1.974e-003 
2.646e-003 9.703e+007 1.232e+014 1.000e+003 1.592e-003 1.974e-003 
2.647e-003 9.714e+007 1.232e+014 1.000e+003 1.349e-003 1.974e-003 
2.648e-003 9.723e+007 1.232e+014 1.000e+003 1.490e-003 1.975e-003 
2.649e-003 9.736e+007 1.232e+014 1.000e+003 1.240e-003 1.975e-003 
2.650e-003 9.745e+007 1.232e+014 1.000e+003 1.330e-003 1.975e-003 
2.651e-003 9.752e+007 1.232e+014 1.000e+003 1.376e-003 1.976e-003 
2.652e-003 9.762e+007 1.233e+014 1.000e+003 1.280e-003 1.976e-003 
2.653e-003 9.774e+007 1.233e+014 1.000e+003 1.300e-003 1.976e-003 
2.654e-003 9.786e+007 1.233e+014 1.000e+003 1.120e-003 1.976e-003 
2.655e-003 9.798e+007 1.233e+014 1.000e+003 1.733e-003 1.976e-003 
2.656e-003 9.810e+007 1.233e+014 1.000e+003 1.548e-003 1.977e-003 
2.657e-003 9.823e+007 1.233e+014 1.000e+003 1.181e-003 1.977e-003 
2.658e-003 9.842e+007 1.232e+014 1.000e+003 1.177e-003 1.976e-003 
2.659e-003 9.854e+007 1.233e+014 1.000e+003 9.798e-004 1.977e-003 
2.660e-003 9.867e+007 1.233e+014 1.000e+003 1.770e-003 1.977e-003 
2.661e-003 9.877e+007 1.233e+014 1.000e+003 2.072e-003 1.977e-003 
2.662e-003 9.888e+007 1.233e+014 1.000e+003 7.896e-004 1.977e-003 
2.663e-003 9.901e+007 1.233e+014 1.000e+003 1.876e-003 1.977e-003 
2.664e-003 9.911e+007 1.233e+014 1.000e+003 1.801e-003 1.978e-003 
2.665e-003 9.920e+007 1.233e+014 1.000e+003 7.329e-004 1.978e-003 
2.666e-003 9.935e+007 1.233e+014 1.000e+003 1.780e-003 1.978e-003 
2.667e-003 9.946e+007 1.233e+014 1.000e+003 9.479e-004 1.978e-003 
2.668e-003 9.956e+007 1.233e+014 1.000e+003 1.844e-003 1.979e-003 
2.669e-003 9.969e+007 1.233e+014 1.000e+003 1.978e-003 1.979e-003 
2.670e-003 9.981e+007 1.234e+014 1.000e+003 1.677e-003 1.979e-003 
2.671e-003 9.991e+007 1.234e+014 1.000e+003 1.737e-003 1.979e-003 
2.672e-003 1.000e+008 1.234e+014 1.000e+003 8.738e-004 1.979e-003 
2.673e-003 1.002e+008 1.234e+014 1.000e+003 1.691e-003 1.979e-003 
2.674e-003 1.003e+008 1.234e+014 1.000e+003 1.774e-003 1.980e-003 
2.675e-003 1.004e+008 1.234e+014 1.000e+003 1.424e-003 1.980e-003 
2.676e-003 1.005e+008 1.234e+014 1.000e+003 1.802e-003 1.980e-003 
2.677e-003 1.006e+008 1.234e+014 1.000e+003 1.780e-003 1.980e-003 
2.678e-003 1.007e+008 1.234e+014 1.000e+003 1.732e-003 1.981e-003 
2.679e-003 1.008e+008 1.235e+014 1.000e+003 1.694e-003 1.981e-003 
2.680e-003 1.010e+008 1.235e+014 1.000e+003 1.210e-003 1.981e-003 
2.681e-003 1.011e+008 1.235e+014 1.000e+003 1.387e-003 1.981e-003 
2.682e-003 1.012e+008 1.235e+014 1.000e+003 1.044e-003 1.981e-003 
2.683e-003 1.013e+008 1.235e+014 1.000e+003 9.518e-004 1.981e-003 
2.684e-003 1.014e+008 1.235e+014 1.000e+003 1.465e-003 1.981e-003 
2.685e-003 1.016e+008 1.235e+014 1.000e+003 8.543e-004 1.982e-003 
2.686e-003 1.017e+008 1.235e+014 1.000e+003 1.490e-003 1.982e-003 
2.686e-003 1.018e+008 1.235e+014 1.000e+003 1.615e-003 1.982e-003 
2.687e-003 1.019e+008 1.235e+014 1.000e+003 1.749e-003 1.982e-003 
2.688e-003 1.020e+008 1.236e+014 1.000e+003 1.091e-003 1.982e-003 
2.689e-003 1.022e+008 1.236e+014 1.000e+003 1.842e-003 1.982e-003 
2.690e-003 1.023e+008 1.236e+014 1.000e+003 1.800e-003 1.982e-003 
2.691e-003 1.024e+008 1.236e+014 1.000e+003 1.654e-003 1.982e-003 
2.692e-003 1.025e+008 1.236e+014 1.000e+003 1.685e-003 1.983e-003 
2.693e-003 1.026e+008 1.236e+014 1.000e+003 1.499e-003 1.983e-003 
2.694e-003 1.027e+008 1.236e+014 1.000e+003 1.747e-003 1.983e-003 
2.695e-003 1.029e+008 1.236e+014 1.000e+003 1.114e-003 1.983e-003 
2.696e-003 1.030e+008 1.236e+014 1.000e+003 1.613e-003 1.983e-003 
2.697e-003 1.031e+008 1.236e+014 1.000e+003 1.450e-003 1.983e-003 
2.698e-003 1.032e+008 1.237e+014 1.000e+003 1.618e-003 1.984e-003 
2.699e-003 1.033e+008 1.237e+014 1.000e+003 1.429e-003 1.984e-003 
2.700e-003 1.035e+008 1.237e+014 1.000e+003 1.368e-003 1.984e-003 
2.701e-003 1.036e+008 1.237e+014 1.000e+003 1.689e-003 1.984e-003 
2.702e-003 1.036e+008 1.237e+014 1.000e+003 1.622e-003 1.985e-003 
2.703e-003 1.038e+008 1.237e+014 1.000e+003 1.554e-003 1.985e-003 
2.704e-003 1.039e+008 1.237e+014 1.000e+003 1.208e-003 1.985e-003 
2.705e-003 1.040e+008 1.237e+014 1.000e+003 1.418e-003 1.985e-003 
2.706e-003 1.036e+008 1.238e+014 1.000e+003 1.466e-003 1.989e-003 
2.707e-003 1.035e+008 1.238e+014 1.000e+003 1.309e-003 1.990e-003 
2.707e-003 1.036e+008 1.239e+014 1.000e+003 1.089e-003 1.990e-003 
2.708e-003 1.037e+008 1.239e+014 1.000e+003 1.295e-003 1.990e-003 
2.710e-003 1.039e+008 1.239e+014 1.000e+003 1.123e-003 1.990e-003 
2.711e-003 1.040e+008 1.239e+014 1.000e+003 8.013e-004 1.990e-003 
2.712e-003 1.042e+008 1.239e+014 1.000e+003 1.904e-003 1.991e-003 
2.713e-003 1.043e+008 1.239e+014 1.000e+003 1.732e-003 1.991e-003 
2.714e-003 1.044e+008 1.239e+014 1.000e+003 8.908e-004 1.991e-003 
2.715e-003 1.045e+008 1.239e+014 1.000e+003 1.681e-003 1.991e-003 
2.716e-003 1.047e+008 1.239e+014 1.000e+003 1.450e-003 1.991e-003 
2.717e-003 1.048e+008 1.239e+014 1.000e+003 1.847e-003 1.991e-003 
2.718e-003 1.049e+008 1.239e+014 1.000e+003 1.396e-003 1.991e-003 
2.719e-003 1.051e+008 1.240e+014 1.000e+003 2.049e-003 1.992e-003 
2.720e-003 1.051e+008 1.240e+014 1.000e+003 1.355e-003 1.992e-003 
2.721e-003 1.053e+008 1.240e+014 1.000e+003 1.294e-003 1.992e-003 
2.722e-003 1.054e+008 1.240e+014 1.000e+003 1.772e-003 1.992e-003 
2.723e-003 1.055e+008 1.240e+014 1.000e+003 1.583e-003 1.992e-003 
2.724e-003 1.057e+008 1.240e+014 1.000e+003 1.355e-003 1.993e-003 
2.725e-003 1.058e+008 1.240e+014 1.000e+003 5.762e-004 1.993e-003 
2.726e-003 1.059e+008 1.240e+014 1.000e+003 2.259e-003 1.993e-003 
2.727e-003 1.060e+008 1.240e+014 1.000e+003 1.548e-003 1.993e-003 
2.728e-003 1.061e+008 1.241e+014 1.000e+003 1.344e-003 1.994e-003 
2.729e-003 1.062e+008 1.241e+014 1.000e+003 1.771e-003 1.994e-003 
2.730e-003 1.064e+008 1.241e+014 1.000e+003 1.409e-003 1.994e-003 
2.731e-003 1.065e+008 1.241e+014 1.000e+003 1.364e-003 1.994e-003 
2.732e-003 1.066e+008 1.241e+014 1.000e+003 1.589e-003 1.994e-003 
2.733e-003 1.065e+008 1.241e+014 1.000e+003 1.455e-003 1.996e-003 
2.734e-003 1.062e+008 1.241e+014 1.000e+003 1.303e-003 1.999e-003 
2.735e-003 1.062e+008 1.242e+014 1.000e+003 1.612e-003 2.000e-003 
2.736e-003 1.062e+008 1.242e+014 1.000e+003 1.433e-003 2.001e-003 
2.738e-003 1.062e+008 1.242e+014 1.000e+003 1.559e-003 2.002e-003 
2.739e-003 1.063e+008 1.243e+014 1.000e+003 1.277e-003 2.003e-003 
2.740e-003 1.064e+008 1.243e+014 1.000e+003 1.307e-003 2.003e-003 
2.741e-003 1.065e+008 1.243e+014 1.000e+003 1.511e-003 2.004e-003 
2.742e-003 1.065e+008 1.243e+014 1.000e+003 1.912e-003 2.004e-003 
2.743e-003 1.066e+008 1.243e+014 1.000e+003 1.057e-003 2.005e-003 
2.744e-003 1.067e+008 1.244e+014 1.000e+003 1.523e-003 2.005e-003 
2.745e-003 1.068e+008 1.244e+014 1.000e+003 1.665e-003 2.006e-003 
2.746e-003 1.068e+008 1.244e+014 1.000e+003 1.263e-003 2.007e-003 
2.746e-003 1.067e+008 1.245e+014 1.000e+003 1.397e-003 2.008e-003 
2.747e-003 1.066e+008 1.246e+014 1.000e+003 1.494e-003 2.009e-003 
2.748e-003 1.061e+008 1.235e+014 1.000e+003 1.605e-003 2.014e-003 
2.749e-003 1.060e+008 1.235e+014 1.000e+003 1.355e-003 2.015e-003 
2.750e-003 1.059e+008 1.236e+014 1.000e+003 1.577e-003 2.016e-003 
2.750e-003 1.059e+008 1.236e+014 1.000e+003 1.657e-003 2.017e-003 
2.751e-003 1.059e+008 1.236e+014 1.000e+003 8.176e-004 2.018e-003 
2.752e-003 1.059e+008 1.236e+014 1.000e+003 1.486e-003 2.019e-003 
2.753e-003 1.059e+008 1.237e+014 1.000e+003 1.629e-003 2.019e-003 
2.753e-003 1.059e+008 1.237e+014 1.000e+003 1.541e-003 2.020e-003 
2.754e-003 1.060e+008 1.237e+014 1.000e+003 1.472e-003 2.021e-003 
2.755e-003 1.060e+008 1.237e+014 1.000e+003 1.091e-003 2.021e-003 
2.756e-003 1.060e+008 1.237e+014 1.000e+003 1.357e-003 2.022e-003 
2.757e-003 1.061e+008 1.237e+014 1.000e+003 1.674e-003 2.022e-003 
2.758e-003 1.061e+008 1.238e+014 1.000e+003 1.064e-003 2.023e-003 
2.758e-003 1.060e+008 1.239e+014 1.000e+003 1.326e-003 2.024e-003 
2.759e-003 1.059e+008 1.239e+014 1.000e+003 1.402e-003 2.026e-003 
2.760e-003 1.058e+008 1.237e+014 1.000e+003 1.281e-003 2.027e-003 
2.761e-003 1.039e+008 1.234e+014 1.000e+003 1.928e-003 2.041e-003 
2.762e-003 1.016e+008 1.237e+014 1.000e+003 2.418e-003 2.058e-003 
2.763e-003 9.842e+007 1.221e+014 1.000e+003 2.359e-003 2.081e-003 
2.763e-003 9.758e+007 1.217e+014 1.000e+003 1.349e-003 2.088e-003 
2.764e-003 9.712e+007 1.206e+014 1.000e+003 2.323e-003 2.092e-003 
2.765e-003 9.585e+007 1.206e+014 1.000e+003 1.483e-003 2.101e-003 
2.766e-003 9.522e+007 1.206e+014 1.000e+003 2.553e-003 2.107e-003 
2.767e-003 9.311e+007 1.209e+014 1.000e+003 1.943e-003 2.122e-003 
2.768e-003 9.046e+007 1.208e+014 1.000e+003 2.600e-003 2.142e-003 
2.769e-003 8.798e+007 1.210e+014 1.000e+003 1.936e-003 2.160e-003 
2.770e-003 8.683e+007 1.208e+014 1.000e+003 1.804e-003 2.169e-003 
2.771e-003 8.592e+007 1.209e+014 1.000e+003 1.727e-003 2.176e-003 
2.772e-003 8.554e+007 1.210e+014 1.000e+003 1.554e-003 2.180e-003 
2.773e-003 8.545e+007 1.211e+014 1.000e+003 1.790e-003 2.181e-003 
2.774e-003 8.542e+007 1.211e+014 1.000e+003 9.659e-004 2.183e-003 
2.775e-003 8.548e+007 1.211e+014 1.000e+003 1.610e-003 2.183e-003 
2.776e-003 8.558e+007 1.212e+014 1.000e+003 1.776e-003 2.184e-003 
2.777e-003 8.568e+007 1.212e+014 1.000e+003 1.876e-003 2.184e-003 
2.778e-003 8.580e+007 1.212e+014 1.000e+003 1.131e-003 2.184e-003 
2.779e-003 8.590e+007 1.212e+014 1.000e+003 2.221e-003 2.184e-003 
2.780e-003 8.601e+007 1.212e+014 1.000e+003 1.871e-003 2.185e-003 
2.781e-003 8.613e+007 1.212e+014 1.000e+003 1.241e-003 2.185e-003 
2.782e-003 8.626e+007 1.212e+014 1.000e+003 1.232e-003 2.185e-003 
2.783e-003 8.637e+007 1.212e+014 1.000e+003 2.177e-003 2.185e-003 
2.784e-003 8.647e+007 1.212e+014 1.000e+003 1.829e-003 2.185e-003 
2.785e-003 8.660e+007 1.212e+014 1.000e+003 1.603e-003 2.186e-003 
2.786e-003 8.672e+007 1.213e+014 1.000e+003 1.580e-003 2.186e-003 
2.787e-003 8.682e+007 1.213e+014 1.000e+003 1.518e-003 2.186e-003 
2.788e-003 8.694e+007 1.213e+014 1.000e+003 1.274e-003 2.186e-003 
2.789e-003 8.703e+007 1.213e+014 1.000e+003 1.359e-003 2.186e-003 
2.790e-003 8.711e+007 1.213e+014 1.000e+003 1.509e-003 2.187e-003 
2.791e-003 8.722e+007 1.213e+014 1.000e+003 1.745e-003 2.187e-003 
2.792e-003 8.732e+007 1.213e+014 1.000e+003 1.920e-003 2.187e-003 
2.793e-003 8.744e+007 1.213e+014 1.000e+003 1.693e-003 2.187e-003 
2.794e-003 8.756e+007 1.213e+014 1.000e+003 1.412e-003 2.188e-003 
2.795e-003 8.768e+007 1.213e+014 1.000e+003 1.856e-003 2.188e-003 
2.796e-003 8.778e+007 1.213e+014 1.000e+003 2.115e-003 2.188e-003 
2.797e-003 8.789e+007 1.213e+014 1.000e+003 1.864e-003 2.188e-003 
2.798e-003 8.800e+007 1.214e+014 1.000e+003 1.787e-003 2.189e-003 
2.799e-003 8.813e+007 1.214e+014 1.000e+003 1.292e-003 2.189e-003 
2.800e-003 8.822e+007 1.214e+014 1.000e+003 1.710e-003 2.189e-003 
2.801e-003 8.832e+007 1.214e+014 1.000e+003 1.741e-003 2.189e-003 
2.802e-003 8.844e+007 1.214e+014 1.000e+003 1.709e-003 2.189e-003 
2.803e-003 8.853e+007 1.214e+014 1.000e+003 1.759e-003 2.190e-003 
2.804e-003 8.861e+007 1.214e+014 1.000e+003 1.545e-003 2.190e-003 
2.805e-003 8.873e+007 1.214e+014 1.000e+003 1.972e-003 2.190e-003 
2.806e-003 8.883e+007 1.214e+014 1.000e+003 1.986e-003 2.191e-003 
2.807e-003 8.889e+007 1.215e+014 1.000e+003 9.596e-004 2.191e-003 
2.808e-003 8.897e+007 1.215e+014 1.000e+003 1.976e-003 2.192e-003 
2.809e-003 8.907e+007 1.215e+014 1.000e+003 9.120e-004 2.192e-003 
2.810e-003 8.916e+007 1.215e+014 1.000e+003 1.964e-003 2.193e-003 
2.811e-003 8.923e+007 1.215e+014 1.000e+003 2.125e-003 2.193e-003 
2.812e-003 8.934e+007 1.215e+014 1.000e+003 1.771e-003 2.193e-003 
2.813e-003 8.945e+007 1.215e+014 1.000e+003 1.841e-003 2.193e-003 
2.814e-003 8.957e+007 1.216e+014 1.000e+003 1.483e-003 2.193e-003 
2.815e-003 8.968e+007 1.216e+014 1.000e+003 1.861e-003 2.194e-003 
2.816e-003 8.979e+007 1.216e+014 1.000e+003 1.940e-003 2.194e-003 
2.817e-003 8.992e+007 1.216e+014 1.000e+003 9.641e-004 2.194e-003 
2.818e-003 9.007e+007 1.216e+014 1.000e+003 1.132e-003 2.194e-003 
2.819e-003 9.016e+007 1.216e+014 1.000e+003 1.138e-003 2.195e-003 
2.820e-003 9.027e+007 1.216e+014 1.000e+003 1.205e-003 2.195e-003 
2.821e-003 9.040e+007 1.216e+014 1.000e+003 1.768e-003 2.195e-003 
2.822e-003 9.051e+007 1.216e+014 1.000e+003 1.298e-003 2.195e-003 
2.823e-003 9.065e+007 1.216e+014 1.000e+003 9.792e-004 2.196e-003 
2.824e-003 9.080e+007 1.216e+014 1.000e+003 1.777e-003 2.196e-003 
2.826e-003 9.095e+007 1.216e+014 1.000e+003 9.357e-004 2.196e-003 
2.827e-003 9.111e+007 1.216e+014 1.000e+003 1.983e-003 2.196e-003 
2.828e-003 9.122e+007 1.216e+014 1.000e+003 2.158e-003 2.196e-003 
2.829e-003 9.132e+007 1.217e+014 1.000e+003 1.767e-003 2.196e-003 
2.830e-003 9.142e+007 1.217e+014 1.000e+003 2.004e-003 2.197e-003 
2.831e-003 9.154e+007 1.217e+014 1.000e+003 1.960e-003 2.197e-003 
2.832e-003 9.167e+007 1.217e+014 1.000e+003 1.408e-003 2.197e-003 
2.833e-003 9.180e+007 1.217e+014 1.000e+003 1.574e-003 2.197e-003 
2.834e-003 9.192e+007 1.217e+014 1.000e+003 1.757e-003 2.198e-003 
2.835e-003 9.209e+007 1.217e+014 1.000e+003 9.073e-004 2.198e-003 
2.836e-003 9.222e+007 1.217e+014 1.000e+003 2.071e-003 2.198e-003 
2.837e-003 9.234e+007 1.217e+014 1.000e+003 1.749e-003 2.198e-003 
2.838e-003 9.243e+007 1.217e+014 1.000e+003 1.883e-003 2.198e-003 
2.839e-003 9.253e+007 1.217e+014 1.000e+003 2.169e-003 2.199e-003 
2.840e-003 9.266e+007 1.218e+014 1.000e+003 1.840e-003 2.199e-003 
2.841e-003 9.278e+007 1.218e+014 1.000e+003 1.326e-003 2.199e-003 
2.843e-003 9.289e+007 1.218e+014 1.000e+003 7.624e-004 2.199e-003 
2.844e-003 9.303e+007 1.218e+014 1.000e+003 1.321e-003 2.199e-003 
2.845e-003 9.309e+007 1.217e+014 1.000e+003 1.489e-003 2.200e-003 
2.846e-003 9.321e+007 1.217e+014 1.000e+003 2.049e-003 2.200e-003 
2.847e-003 9.331e+007 1.217e+014 1.000e+003 1.386e-003 2.200e-003 
2.848e-003 9.343e+007 1.217e+014 1.000e+003 1.468e-003 2.200e-003 
2.849e-003 9.354e+007 1.217e+014 1.000e+003 1.622e-003 2.201e-003 
2.850e-003 9.365e+007 1.217e+014 1.000e+003 1.663e-003 2.201e-003 
2.851e-003 9.375e+007 1.218e+014 1.000e+003 1.790e-003 2.201e-003 
2.851e-003 9.386e+007 1.218e+014 1.000e+003 1.770e-003 2.201e-003 
2.852e-003 9.398e+007 1.218e+014 1.000e+003 1.358e-003 2.202e-003 
2.853e-003 9.412e+007 1.218e+014 1.000e+003 1.006e-003 2.202e-003 
2.854e-003 9.422e+007 1.218e+014 1.000e+003 1.877e-003 2.202e-003 
2.855e-003 9.431e+007 1.218e+014 1.000e+003 1.004e-003 2.202e-003 
2.856e-003 9.443e+007 1.218e+014 1.000e+003 2.102e-003 2.202e-003 
2.857e-003 9.452e+007 1.218e+014 1.000e+003 1.662e-003 2.203e-003 
2.858e-003 9.462e+007 1.218e+014 1.000e+003 1.929e-003 2.203e-003 
2.859e-003 9.472e+007 1.218e+014 1.000e+003 1.750e-003 2.203e-003 
2.860e-003 9.483e+007 1.218e+014 1.000e+003 1.464e-003 2.203e-003 
2.861e-003 9.494e+007 1.218e+014 1.000e+003 1.490e-003 2.204e-003 
2.862e-003 9.506e+007 1.218e+014 1.000e+003 1.587e-003 2.204e-003 
2.863e-003 9.517e+007 1.219e+014 1.000e+003 2.136e-003 2.204e-003 
2.864e-003 9.528e+007 1.219e+014 1.000e+003 1.468e-003 2.204e-003 
2.865e-003 9.537e+007 1.219e+014 1.000e+003 1.796e-003 2.204e-003 
2.866e-003 9.548e+007 1.219e+014 1.000e+003 1.816e-003 2.205e-003 
2.867e-003 9.556e+007 1.219e+014 1.000e+003 1.478e-003 2.205e-003 
2.868e-003 9.566e+007 1.219e+014 1.000e+003 1.823e-003 2.205e-003 
2.869e-003 9.577e+007 1.219e+014 1.000e+003 1.322e-003 2.205e-003 
2.869e-003 9.590e+007 1.219e+014 1.000e+003 1.832e-003 2.205e-003 
2.870e-003 9.601e+007 1.219e+014 1.000e+003 2.057e-003 2.206e-003 
2.871e-003 9.611e+007 1.219e+014 1.000e+003 1.663e-003 2.206e-003 
2.872e-003 9.620e+007 1.219e+014 1.000e+003 1.681e-003 2.206e-003 
2.873e-003 9.630e+007 1.219e+014 1.000e+003 1.935e-003 2.206e-003 
2.874e-003 9.638e+007 1.219e+014 1.000e+003 1.330e-003 2.207e-003 
2.875e-003 9.648e+007 1.219e+014 1.000e+003 5.211e-004 2.207e-003 
2.876e-003 9.660e+007 1.219e+014 1.000e+003 1.309e-003 2.207e-003 
2.877e-003 9.671e+007 1.220e+014 1.000e+003 1.831e-003 2.207e-003 
2.877e-003 9.680e+007 1.220e+014 1.000e+003 1.608e-003 2.207e-003 
2.878e-003 9.691e+007 1.220e+014 1.000e+003 2.024e-003 2.207e-003 
2.879e-003 9.703e+007 1.220e+014 1.000e+003 9.798e-004 2.207e-003 
2.880e-003 9.712e+007 1.220e+014 1.000e+003 1.973e-003 2.208e-003 
2.881e-003 9.724e+007 1.220e+014 1.000e+003 1.439e-003 2.208e-003 
2.882e-003 9.731e+007 1.220e+014 1.000e+003 2.127e-003 2.208e-003 
2.883e-003 9.743e+007 1.220e+014 1.000e+003 1.559e-003 2.208e-003 
2.884e-003 9.752e+007 1.220e+014 1.000e+003 2.187e-003 2.208e-003 
2.884e-003 9.759e+007 1.220e+014 1.000e+003 1.998e-003 2.209e-003 
2.885e-003 9.767e+007 1.220e+014 1.000e+003 1.866e-003 2.209e-003 
2.886e-003 9.777e+007 1.221e+014 1.000e+003 1.594e-003 2.209e-003 
2.887e-003 9.786e+007 1.221e+014 1.000e+003 1.970e-003 2.209e-003 
2.888e-003 9.797e+007 1.221e+014 1.000e+003 1.597e-003 2.209e-003 
2.889e-003 9.806e+007 1.221e+014 1.000e+003 1.634e-003 2.210e-003 
2.889e-003 9.817e+007 1.221e+014 1.000e+003 9.248e-004 2.210e-003 
2.890e-003 9.828e+007 1.221e+014 1.000e+003 1.072e-003 2.210e-003 
2.891e-003 9.838e+007 1.221e+014 1.000e+003 1.983e-003 2.210e-003 
2.892e-003 9.848e+007 1.221e+014 1.000e+003 1.875e-003 2.210e-003 
2.893e-003 9.856e+007 1.221e+014 1.000e+003 1.801e-003 2.210e-003 
2.894e-003 9.863e+007 1.221e+014 1.000e+003 1.760e-003 2.211e-003 
2.894e-003 9.872e+007 1.221e+014 1.000e+003 2.206e-003 2.211e-003 
2.895e-003 9.881e+007 1.221e+014 1.000e+003 1.994e-003 2.211e-003 
2.896e-003 9.887e+007 1.222e+014 1.000e+003 1.923e-003 2.211e-003 
2.897e-003 9.897e+007 1.222e+014 1.000e+003 1.133e-003 2.211e-003 
2.898e-003 9.907e+007 1.222e+014 1.000e+003 1.585e-003 2.212e-003 
2.898e-003 9.917e+007 1.222e+014 1.000e+003 1.783e-003 2.212e-003 
2.899e-003 9.927e+007 1.222e+014 1.000e+003 1.624e-003 2.212e-003 
2.900e-003 9.937e+007 1.222e+014 1.000e+003 7.008e-004 2.212e-003 
2.901e-003 9.947e+007 1.222e+014 1.000e+003 1.474e-003 2.212e-003 
2.902e-003 9.957e+007 1.222e+014 1.000e+003 1.558e-003 2.212e-003 
2.902e-003 9.965e+007 1.222e+014 1.000e+003 2.090e-003 2.212e-003 
2.903e-003 9.971e+007 1.222e+014 1.000e+003 1.771e-003 2.213e-003 
2.904e-003 9.977e+007 1.222e+014 1.000e+003 1.631e-003 2.213e-003 
2.905e-003 9.984e+007 1.222e+014 1.000e+003 1.223e-003 2.213e-003 
2.906e-003 9.992e+007 1.222e+014 1.000e+003 1.887e-003 2.214e-003 
2.906e-003 9.999e+007 1.222e+014 1.000e+003 1.453e-003 2.214e-003 
2.907e-003 1.001e+008 1.222e+014 1.000e+003 1.661e-003 2.214e-003 
2.908e-003 1.002e+008 1.223e+014 1.000e+003 2.029e-003 2.214e-003 
2.909e-003 1.002e+008 1.223e+014 1.000e+003 1.780e-003 2.214e-003 
2.909e-003 1.003e+008 1.223e+014 1.000e+003 1.610e-003 2.215e-003 
2.910e-003 1.004e+008 1.223e+014 1.000e+003 1.404e-003 2.215e-003 
2.911e-003 1.005e+008 1.223e+014 1.000e+003 2.197e-003 2.215e-003 
2.912e-003 1.006e+008 1.223e+014 1.000e+003 1.558e-003 2.215e-003 
2.912e-003 1.007e+008 1.223e+014 1.000e+003 1.556e-003 2.215e-003 
2.913e-003 1.008e+008 1.223e+014 1.000e+003 1.658e-003 2.215e-003 
2.914e-003 1.008e+008 1.223e+014 1.000e+003 1.919e-003 2.216e-003 
2.915e-003 1.009e+008 1.223e+014 1.000e+003 1.389e-003 2.216e-003 
2.915e-003 1.010e+008 1.223e+014 1.000e+003 1.888e-003 2.216e-003 
2.916e-003 1.011e+008 1.224e+014 1.000e+003 1.964e-003 2.216e-003 
2.917e-003 1.011e+008 1.224e+014 1.000e+003 1.794e-003 2.217e-003 
2.918e-003 1.012e+008 1.224e+014 1.000e+003 1.779e-003 2.217e-003 
2.918e-003 1.013e+008 1.224e+014 1.000e+003 1.908e-003 2.217e-003 
2.919e-003 1.014e+008 1.224e+014 1.000e+003 6.448e-004 2.217e-003 
2.920e-003 1.015e+008 1.224e+014 1.000e+003 1.778e-003 2.217e-003 
2.921e-003 1.015e+008 1.224e+014 1.000e+003 2.221e-003 2.217e-003 
2.921e-003 1.016e+008 1.224e+014 1.000e+003 1.959e-003 2.218e-003 
2.922e-003 1.017e+008 1.224e+014 1.000e+003 6.837e-004 2.218e-003 
2.923e-003 1.018e+008 1.224e+014 1.000e+003 1.849e-003 2.218e-003 
2.924e-003 1.018e+008 1.224e+014 1.000e+003 1.807e-003 2.218e-003 
2.924e-003 1.015e+008 1.222e+014 1.000e+003 1.379e-003 2.222e-003 
2.925e-003 1.012e+008 1.223e+014 1.000e+003 1.368e-003 2.224e-003 
2.926e-003 1.010e+008 1.223e+014 1.000e+003 1.386e-003 2.226e-003 
2.926e-003 1.010e+008 1.223e+014 1.000e+003 1.057e-003 2.227e-003 
2.927e-003 1.007e+008 1.222e+014 1.000e+003 1.818e-003 2.230e-003 
2.928e-003 9.969e+007 1.221e+014 1.000e+003 2.211e-003 2.238e-003 
2.929e-003 9.738e+007 1.222e+014 1.000e+003 2.319e-003 2.254e-003 
2.930e-003 9.457e+007 1.224e+014 1.000e+003 2.295e-003 2.275e-003 
2.931e-003 9.207e+007 1.226e+014 1.000e+003 1.947e-003 2.293e-003 
2.932e-003 8.988e+007 1.229e+014 1.000e+003 1.447e-003 2.309e-003 
2.933e-003 8.794e+007 1.230e+014 1.000e+003 1.817e-003 2.324e-003 
2.934e-003 8.453e+007 1.227e+014 1.000e+003 2.034e-003 2.349e-003 
2.936e-003 8.114e+007 1.221e+014 1.000e+003 4.451e-003 2.373e-003 
2.937e-003 7.678e+007 1.210e+014 1.000e+003 2.021e-003 2.405e-003 
2.938e-003 7.559e+007 1.206e+014 1.000e+003 1.315e-003 2.414e-003 
2.939e-003 7.483e+007 1.199e+014 1.000e+003 1.693e-003 2.420e-003 
2.940e-003 7.336e+007 1.197e+014 1.000e+003 1.773e-003 2.432e-003 
2.942e-003 7.291e+007 1.197e+014 1.000e+003 1.136e-003 2.436e-003 
2.943e-003 7.276e+007 1.198e+014 1.000e+003 1.251e-003 2.438e-003 
2.944e-003 7.233e+007 1.199e+014 1.000e+003 1.230e-003 2.442e-003 
2.945e-003 7.146e+007 1.199e+014 1.000e+003 1.931e-003 2.450e-003 
2.946e-003 7.076e+007 1.200e+014 1.000e+003 1.220e-003 2.455e-003 
2.947e-003 7.056e+007 1.200e+014 1.000e+003 1.555e-003 2.458e-003 
2.948e-003 7.054e+007 1.201e+014 1.000e+003 1.221e-003 2.459e-003 
2.950e-003 7.059e+007 1.201e+014 1.000e+003 1.466e-003 2.460e-003 
2.951e-003 7.067e+007 1.201e+014 1.000e+003 2.054e-003 2.461e-003 
2.952e-003 7.079e+007 1.201e+014 1.000e+003 1.511e-003 2.461e-003 
2.953e-003 7.091e+007 1.201e+014 1.000e+003 1.690e-003 2.461e-003 
2.954e-003 7.107e+007 1.201e+014 1.000e+003 8.721e-004 2.461e-003 
2.955e-003 7.121e+007 1.201e+014 1.000e+003 1.533e-003 2.462e-003 
2.957e-003 7.137e+007 1.201e+014 1.000e+003 2.034e-003 2.462e-003 
2.958e-003 7.150e+007 1.201e+014 1.000e+003 9.431e-004 2.462e-003 
2.959e-003 7.165e+007 1.201e+014 1.000e+003 2.084e-003 2.462e-003 
2.960e-003 7.178e+007 1.201e+014 1.000e+003 1.760e-003 2.462e-003 
2.961e-003 7.154e+007 1.200e+014 1.000e+003 1.376e-003 2.465e-003 
2.962e-003 7.014e+007 1.199e+014 1.000e+003 1.470e-003 2.476e-003 
2.963e-003 6.963e+007 1.200e+014 1.000e+003 2.688e-004 2.481e-003 
2.965e-003 6.919e+007 1.197e+014 1.000e+003 1.390e-003 2.485e-003 
2.966e-003 6.899e+007 1.198e+014 1.000e+003 1.116e-003 2.487e-003 
2.967e-003 6.902e+007 1.198e+014 1.000e+003 1.625e-003 2.488e-003 
2.968e-003 6.906e+007 1.198e+014 1.000e+003 1.591e-003 2.489e-003 
2.969e-003 6.911e+007 1.198e+014 1.000e+003 1.773e-003 2.489e-003 
2.970e-003 6.920e+007 1.198e+014 1.000e+003 1.799e-003 2.490e-003 
2.971e-003 6.931e+007 1.199e+014 1.000e+003 1.307e-003 2.490e-003 
2.972e-003 6.942e+007 1.199e+014 1.000e+003 2.043e-003 2.490e-003 
2.973e-003 6.956e+007 1.199e+014 1.000e+003 1.364e-003 2.490e-003 
2.974e-003 6.968e+007 1.199e+014 1.000e+003 2.055e-003 2.490e-003 
2.975e-003 6.981e+007 1.199e+014 1.000e+003 1.604e-003 2.490e-003 
2.976e-003 6.989e+007 1.199e+014 1.000e+003 1.922e-003 2.491e-003 
2.977e-003 6.998e+007 1.199e+014 1.000e+003 1.754e-003 2.491e-003 
2.978e-003 7.008e+007 1.199e+014 1.000e+003 1.910e-003 2.492e-003 
2.979e-003 7.017e+007 1.199e+014 1.000e+003 2.058e-003 2.492e-003 
2.980e-003 7.025e+007 1.199e+014 1.000e+003 1.758e-003 2.492e-003 
2.981e-003 7.035e+007 1.199e+014 1.000e+003 1.630e-003 2.493e-003 
2.982e-003 7.047e+007 1.199e+014 1.000e+003 1.481e-003 2.493e-003 
2.983e-003 7.058e+007 1.199e+014 1.000e+003 1.283e-003 2.493e-003 
2.984e-003 7.068e+007 1.199e+014 1.000e+003 2.022e-003 2.494e-003 
2.985e-003 7.075e+007 1.199e+014 1.000e+003 1.538e-003 2.494e-003 
2.986e-003 7.085e+007 1.199e+014 1.000e+003 1.946e-003 2.494e-003 
2.987e-003 7.094e+007 1.200e+014 1.000e+003 2.095e-003 2.495e-003 
2.988e-003 7.104e+007 1.200e+014 1.000e+003 1.946e-003 2.495e-003 
2.989e-003 7.116e+007 1.200e+014 1.000e+003 1.612e-003 2.495e-003 
2.990e-003 7.129e+007 1.200e+014 1.000e+003 1.596e-003 2.495e-003 
2.991e-003 7.141e+007 1.200e+014 1.000e+003 1.908e-003 2.496e-003 
2.992e-003 7.151e+007 1.200e+014 1.000e+003 2.116e-003 2.496e-003 
2.993e-003 7.162e+007 1.200e+014 1.000e+003 2.037e-003 2.496e-003 
2.994e-003 7.173e+007 1.200e+014 1.000e+003 1.836e-003 2.496e-003 
2.995e-003 7.184e+007 1.200e+014 1.000e+003 1.865e-003 2.497e-003 
2.996e-003 7.193e+007 1.200e+014 1.000e+003 1.895e-003 2.497e-003 
2.997e-003 7.203e+007 1.200e+014 1.000e+003 1.549e-003 2.497e-003 
2.998e-003 7.213e+007 1.200e+014 1.000e+003 2.033e-003 2.498e-003 
2.999e-003 7.223e+007 1.200e+014 1.000e+003 1.916e-003 2.498e-003 
3.000e-003 7.237e+007 1.200e+014 1.000e+003 1.100e-003 2.498e-003 
3.001e-003 7.249e+007 1.200e+014 1.000e+003 1.887e-003 2.498e-003 
3.002e-003 7.257e+007 1.200e+014 1.000e+003 2.318e-003 2.499e-003 
3.003e-003 7.265e+007 1.201e+014 1.000e+003 1.229e-003 2.499e-003 
3.004e-003 7.275e+007 1.201e+014 1.000e+003 1.823e-003 2.500e-003 
3.005e-003 7.289e+007 1.201e+014 1.000e+003 1.133e-003 2.500e-003 
3.006e-003 7.302e+007 1.201e+014 1.000e+003 1.817e-003 2.500e-003 
3.007e-003 7.311e+007 1.201e+014 1.000e+003 1.876e-003 2.500e-003 
3.008e-003 7.321e+007 1.201e+014 1.000e+003 6.771e-004 2.501e-003 
3.009e-003 7.334e+007 1.201e+014 1.000e+003 1.984e-003 2.501e-003 
3.010e-003 7.345e+007 1.201e+014 1.000e+003 2.364e-003 2.501e-003 
3.011e-003 7.357e+007 1.201e+014 1.000e+003 2.046e-003 2.501e-003 
3.013e-003 7.369e+007 1.201e+014 1.000e+003 1.682e-003 2.502e-003 
3.014e-003 7.378e+007 1.201e+014 1.000e+003 1.967e-003 2.502e-003 
3.015e-003 7.389e+007 1.201e+014 1.000e+003 1.599e-003 2.502e-003 
3.016e-003 7.401e+007 1.201e+014 1.000e+003 2.107e-003 2.503e-003 
3.017e-003 7.411e+007 1.201e+014 1.000e+003 1.981e-003 2.503e-003 
3.018e-003 7.422e+007 1.201e+014 1.000e+003 2.094e-003 2.503e-003 
3.019e-003 7.434e+007 1.202e+014 1.000e+003 1.533e-003 2.503e-003 
3.020e-003 7.444e+007 1.202e+014 1.000e+003 1.262e-003 2.504e-003 
3.021e-003 7.456e+007 1.202e+014 1.000e+003 4.064e-004 2.504e-003 
3.022e-003 7.466e+007 1.202e+014 1.000e+003 2.079e-003 2.504e-003 
3.023e-003 7.477e+007 1.202e+014 1.000e+003 1.332e-003 2.505e-003 
3.024e-003 7.488e+007 1.202e+014 1.000e+003 1.129e-003 2.505e-003 
3.025e-003 7.500e+007 1.202e+014 1.000e+003 9.047e-004 2.505e-003 
3.026e-003 7.512e+007 1.202e+014 1.000e+003 1.650e-003 2.505e-003 
3.027e-003 7.524e+007 1.202e+014 1.000e+003 1.640e-003 2.506e-003 
3.029e-003 7.534e+007 1.202e+014 1.000e+003 2.033e-003 2.506e-003 
3.030e-003 7.547e+007 1.202e+014 1.000e+003 1.788e-003 2.506e-003 
3.031e-003 7.559e+007 1.202e+014 1.000e+003 1.779e-003 2.507e-003 
3.032e-003 7.573e+007 1.202e+014 1.000e+003 1.642e-003 2.507e-003 
3.033e-003 7.584e+007 1.202e+014 1.000e+003 1.780e-003 2.507e-003 
3.034e-003 7.596e+007 1.203e+014 1.000e+003 1.234e-003 2.507e-003 
3.035e-003 7.608e+007 1.203e+014 1.000e+003 1.933e-003 2.508e-003 
3.036e-003 7.621e+007 1.203e+014 1.000e+003 8.735e-004 2.508e-003 
3.037e-003 7.634e+007 1.203e+014 1.000e+003 1.864e-003 2.508e-003 
3.038e-003 7.647e+007 1.203e+014 1.000e+003 1.998e-003 2.508e-003 
3.040e-003 7.658e+007 1.203e+014 1.000e+003 1.966e-003 2.509e-003 
3.041e-003 7.670e+007 1.203e+014 1.000e+003 1.453e-003 2.509e-003 
3.042e-003 7.681e+007 1.203e+014 1.000e+003 1.560e-003 2.509e-003 
3.043e-003 7.693e+007 1.203e+014 1.000e+003 1.824e-003 2.510e-003 
3.044e-003 7.707e+007 1.203e+014 1.000e+003 1.862e-003 2.510e-003 
3.045e-003 7.721e+007 1.203e+014 1.000e+003 1.937e-003 2.510e-003 
3.046e-003 7.734e+007 1.203e+014 1.000e+003 1.874e-003 2.510e-003 
3.047e-003 7.747e+007 1.203e+014 1.000e+003 1.950e-003 2.510e-003 
3.048e-003 7.760e+007 1.203e+014 1.000e+003 1.425e-003 2.510e-003 
3.050e-003 7.772e+007 1.203e+014 1.000e+003 7.250e-004 2.511e-003 
3.051e-003 7.786e+007 1.204e+014 1.000e+003 1.853e-003 2.511e-003 
3.052e-003 7.797e+007 1.204e+014 1.000e+003 1.873e-003 2.511e-003 
3.053e-003 7.811e+007 1.204e+014 1.000e+003 2.151e-003 2.511e-003 
3.054e-003 7.822e+007 1.204e+014 1.000e+003 1.837e-003 2.512e-003 
3.055e-003 7.836e+007 1.204e+014 1.000e+003 1.712e-003 2.512e-003 
3.056e-003 7.849e+007 1.204e+014 1.000e+003 1.732e-003 2.512e-003 
3.057e-003 7.861e+007 1.204e+014 1.000e+003 1.519e-003 2.512e-003 
3.059e-003 7.873e+007 1.204e+014 1.000e+003 1.464e-003 2.513e-003 
3.060e-003 7.885e+007 1.204e+014 1.000e+003 2.050e-003 2.513e-003 
3.061e-003 7.900e+007 1.204e+014 1.000e+003 1.881e-003 2.513e-003 
3.062e-003 7.913e+007 1.204e+014 1.000e+003 1.895e-003 2.513e-003 
3.063e-003 7.922e+007 1.204e+014 1.000e+003 2.140e-003 2.514e-003 
3.064e-003 7.935e+007 1.204e+014 1.000e+003 4.632e-004 2.514e-003 
3.065e-003 7.950e+007 1.205e+014 1.000e+003 8.976e-004 2.514e-003 
3.066e-003 7.962e+007 1.205e+014 1.000e+003 1.045e-003 2.515e-003 
3.068e-003 7.975e+007 1.205e+014 1.000e+003 1.698e-003 2.515e-003 
3.069e-003 7.989e+007 1.205e+014 1.000e+003 1.987e-003 2.515e-003 
3.070e-003 8.002e+007 1.205e+014 1.000e+003 1.977e-003 2.515e-003 
3.071e-003 8.014e+007 1.205e+014 1.000e+003 1.645e-003 2.515e-003 
3.072e-003 8.024e+007 1.205e+014 1.000e+003 8.120e-004 2.516e-003 
3.073e-003 8.038e+007 1.205e+014 1.000e+003 2.039e-003 2.516e-003 
3.074e-003 8.051e+007 1.205e+014 1.000e+003 1.945e-003 2.516e-003 
3.076e-003 8.062e+007 1.205e+014 1.000e+003 1.643e-003 2.517e-003 
3.077e-003 8.072e+007 1.205e+014 1.000e+003 2.105e-003 2.517e-003 
3.078e-003 8.085e+007 1.205e+014 1.000e+003 1.939e-003 2.517e-003 
3.079e-003 8.097e+007 1.205e+014 1.000e+003 1.159e-003 2.518e-003 
3.080e-003 8.112e+007 1.206e+014 1.000e+003 1.660e-003 2.518e-003 
3.081e-003 8.123e+007 1.206e+014 1.000e+003 2.094e-003 2.518e-003 
3.082e-003 8.136e+007 1.206e+014 1.000e+003 2.014e-003 2.518e-003 
3.083e-003 8.150e+007 1.206e+014 1.000e+003 2.107e-003 2.518e-003 
3.085e-003 8.162e+007 1.206e+014 1.000e+003 1.989e-003 2.519e-003 
3.086e-003 8.174e+007 1.206e+014 1.000e+003 1.658e-003 2.519e-003 
3.087e-003 8.187e+007 1.206e+014 1.000e+003 1.625e-003 2.519e-003 
3.088e-003 8.199e+007 1.206e+014 1.000e+003 1.805e-003 2.520e-003 
3.089e-003 8.211e+007 1.206e+014 1.000e+003 2.010e-003 2.520e-003 
3.090e-003 8.224e+007 1.206e+014 1.000e+003 1.470e-003 2.520e-003 
3.092e-003 8.240e+007 1.206e+014 1.000e+003 1.887e-003 2.520e-003 
3.093e-003 8.252e+007 1.206e+014 1.000e+003 1.539e-003 2.521e-003 
3.094e-003 8.265e+007 1.207e+014 1.000e+003 2.097e-003 2.521e-003 
3.095e-003 8.273e+007 1.207e+014 1.000e+003 1.663e-003 2.521e-003 
3.096e-003 8.284e+007 1.207e+014 1.000e+003 1.886e-003 2.522e-003 
3.097e-003 8.297e+007 1.207e+014 1.000e+003 1.758e-003 2.522e-003 
3.098e-003 8.312e+007 1.207e+014 1.000e+003 1.509e-003 2.522e-003 
3.100e-003 8.325e+007 1.207e+014 1.000e+003 1.226e-003 2.522e-003 
3.101e-003 8.338e+007 1.207e+014 1.000e+003 1.486e-003 2.523e-003 
3.102e-003 8.352e+007 1.207e+014 1.000e+003 2.011e-003 2.523e-003 
3.103e-003 8.364e+007 1.207e+014 1.000e+003 1.503e-003 2.523e-003 
3.104e-003 8.378e+007 1.207e+014 1.000e+003 1.952e-003 2.523e-003 
3.105e-003 8.390e+007 1.207e+014 1.000e+003 2.030e-003 2.524e-003 
3.106e-003 8.404e+007 1.207e+014 1.000e+003 5.149e-004 2.524e-003 
3.107e-003 8.419e+007 1.208e+014 1.000e+003 1.737e-003 2.524e-003 
3.109e-003 8.432e+007 1.208e+014 1.000e+003 2.062e-003 2.524e-003 
3.110e-003 8.445e+007 1.208e+014 1.000e+003 1.610e-003 2.524e-003 
3.111e-003 8.457e+007 1.208e+014 1.000e+003 1.855e-003 2.525e-003 
3.112e-003 8.468e+007 1.208e+014 1.000e+003 2.049e-003 2.525e-003 
3.113e-003 8.481e+007 1.208e+014 1.000e+003 1.764e-003 2.525e-003 
3.114e-003 8.493e+007 1.208e+014 1.000e+003 1.351e-003 2.526e-003 
3.115e-003 8.507e+007 1.208e+014 1.000e+003 1.099e-003 2.526e-003 
3.117e-003 8.518e+007 1.208e+014 1.000e+003 1.718e-003 2.526e-003 
3.118e-003 8.532e+007 1.209e+014 1.000e+003 1.909e-003 2.526e-003 
3.119e-003 8.543e+007 1.209e+014 1.000e+003 1.704e-003 2.527e-003 
3.120e-003 8.551e+007 1.209e+014 1.000e+003 1.225e-003 2.527e-003 
3.121e-003 8.561e+007 1.209e+014 1.000e+003 1.950e-003 2.528e-003 
3.122e-003 8.570e+007 1.210e+014 1.000e+003 1.393e-003 2.528e-003 
3.123e-003 8.583e+007 1.210e+014 1.000e+003 1.802e-003 2.529e-003 
3.125e-003 8.595e+007 1.210e+014 1.000e+003 1.806e-003 2.529e-003 
3.126e-003 8.609e+007 1.210e+014 1.000e+003 1.059e-003 2.529e-003 
3.127e-003 8.624e+007 1.210e+014 1.000e+003 2.001e-003 2.529e-003 
3.128e-003 8.638e+007 1.210e+014 1.000e+003 1.281e-003 2.529e-003 
3.129e-003 8.651e+007 1.210e+014 1.000e+003 1.995e-003 2.530e-003 
3.130e-003 8.663e+007 1.210e+014 1.000e+003 1.719e-003 2.530e-003 
3.131e-003 8.676e+007 1.210e+014 1.000e+003 1.660e-003 2.530e-003 
3.133e-003 8.688e+007 1.210e+014 1.000e+003 2.077e-003 2.530e-003 
3.134e-003 8.700e+007 1.210e+014 1.000e+003 1.407e-003 2.531e-003 
3.135e-003 8.714e+007 1.210e+014 1.000e+003 2.117e-003 2.531e-003 
3.136e-003 8.725e+007 1.211e+014 1.000e+003 1.902e-003 2.531e-003 
3.137e-003 8.737e+007 1.211e+014 1.000e+003 1.965e-003 2.532e-003 
3.138e-003 8.749e+007 1.211e+014 1.000e+003 1.264e-003 2.532e-003 
3.139e-003 8.760e+007 1.211e+014 1.000e+003 1.893e-003 2.532e-003 
3.141e-003 8.774e+007 1.211e+014 1.000e+003 1.013e-003 2.532e-003 
3.142e-003 8.789e+007 1.211e+014 1.000e+003 1.210e-003 2.533e-003 
3.143e-003 8.805e+007 1.211e+014 1.000e+003 1.887e-003 2.533e-003 
3.144e-003 8.818e+007 1.211e+014 1.000e+003 1.571e-003 2.533e-003 
3.145e-003 8.828e+007 1.211e+014 1.000e+003 1.599e-003 2.533e-003 
3.146e-003 8.840e+007 1.212e+014 1.000e+003 1.645e-003 2.534e-003 
3.147e-003 8.855e+007 1.212e+014 1.000e+003 2.093e-003 2.534e-003 
3.149e-003 8.866e+007 1.212e+014 1.000e+003 1.747e-003 2.534e-003 
3.150e-003 8.879e+007 1.212e+014 1.000e+003 1.895e-003 2.534e-003 
3.151e-003 8.891e+007 1.212e+014 1.000e+003 1.961e-003 2.535e-003 
3.152e-003 8.904e+007 1.212e+014 1.000e+003 7.420e-004 2.535e-003 
3.153e-003 8.918e+007 1.212e+014 1.000e+003 1.411e-003 2.535e-003 
3.154e-003 8.933e+007 1.212e+014 1.000e+003 2.124e-003 2.535e-003 
3.155e-003 8.946e+007 1.212e+014 1.000e+003 2.066e-003 2.535e-003 
3.157e-003 8.955e+007 1.212e+014 1.000e+003 1.175e-003 2.536e-003 
3.158e-003 8.966e+007 1.212e+014 1.000e+003 1.073e-003 2.536e-003 
3.159e-003 8.980e+007 1.213e+014 1.000e+003 1.716e-003 2.536e-003 
3.160e-003 8.994e+007 1.213e+014 1.000e+003 1.289e-003 2.537e-003 
3.161e-003 9.008e+007 1.213e+014 1.000e+003 1.785e-003 2.537e-003 
3.162e-003 9.018e+007 1.213e+014 1.000e+003 1.570e-003 2.537e-003 
3.163e-003 9.031e+007 1.213e+014 1.000e+003 1.956e-003 2.538e-003 
3.165e-003 9.043e+007 1.213e+014 1.000e+003 9.008e-004 2.538e-003 
3.166e-003 9.054e+007 1.213e+014 1.000e+003 1.780e-003 2.538e-003 
3.167e-003 9.067e+007 1.213e+014 1.000e+003 1.714e-003 2.538e-003 
3.168e-003 9.080e+007 1.213e+014 1.000e+003 1.844e-003 2.539e-003 
3.169e-003 9.096e+007 1.213e+014 1.000e+003 1.655e-003 2.539e-003 
3.170e-003 9.109e+007 1.213e+014 1.000e+003 9.327e-004 2.539e-003 
3.172e-003 9.123e+007 1.213e+014 1.000e+003 1.918e-003 2.539e-003 
3.173e-003 9.134e+007 1.214e+014 1.000e+003 1.737e-003 2.540e-003 
3.174e-003 9.142e+007 1.214e+014 1.000e+003 1.540e-003 2.540e-003 
3.175e-003 9.149e+007 1.214e+014 1.000e+003 1.459e-003 2.541e-003 
3.176e-003 9.158e+007 1.214e+014 1.000e+003 2.116e-003 2.541e-003 
3.177e-003 9.169e+007 1.214e+014 1.000e+003 1.761e-003 2.542e-003 
3.178e-003 9.183e+007 1.214e+014 1.000e+003 1.803e-003 2.542e-003 
3.180e-003 9.198e+007 1.215e+014 1.000e+003 1.765e-003 2.542e-003 
3.181e-003 9.211e+007 1.215e+014 1.000e+003 1.353e-003 2.542e-003 
3.182e-003 9.224e+007 1.215e+014 1.000e+003 1.670e-003 2.543e-003 
3.183e-003 9.238e+007 1.215e+014 1.000e+003 1.514e-003 2.543e-003 
3.184e-003 9.249e+007 1.215e+014 1.000e+003 1.692e-003 2.543e-003 
3.185e-003 9.262e+007 1.215e+014 1.000e+003 1.388e-003 2.543e-003 
3.186e-003 9.274e+007 1.215e+014 1.000e+003 1.206e-003 2.544e-003 
3.187e-003 9.286e+007 1.215e+014 1.000e+003 1.827e-003 2.544e-003 
3.189e-003 9.297e+007 1.215e+014 1.000e+003 1.321e-003 2.544e-003 
3.190e-003 9.308e+007 1.215e+014 1.000e+003 1.862e-003 2.544e-003 
3.191e-003 9.317e+007 1.216e+014 1.000e+003 1.790e-003 2.545e-003 
3.192e-003 9.328e+007 1.216e+014 1.000e+003 1.891e-003 2.545e-003 
3.193e-003 9.340e+007 1.216e+014 1.000e+003 1.741e-003 2.545e-003 
3.194e-003 9.351e+007 1.216e+014 1.000e+003 1.649e-003 2.546e-003 
3.195e-003 9.359e+007 1.216e+014 1.000e+003 1.590e-003 2.546e-003 
3.196e-003 9.367e+007 1.216e+014 1.000e+003 1.421e-003 2.547e-003 
3.197e-003 9.379e+007 1.216e+014 1.000e+003 1.378e-003 2.547e-003 
3.198e-003 9.391e+007 1.216e+014 1.000e+003 1.257e-003 2.547e-003 
3.199e-003 9.404e+007 1.216e+014 1.000e+003 1.793e-003 2.547e-003 
3.200e-003 9.415e+007 1.217e+014 1.000e+003 1.777e-003 2.547e-003 
3.201e-003 9.428e+007 1.217e+014 1.000e+003 1.811e-003 2.548e-003 
3.202e-003 9.438e+007 1.217e+014 1.000e+003 1.584e-003 2.548e-003 
3.203e-003 9.447e+007 1.217e+014 1.000e+003 1.909e-003 2.548e-003 
3.204e-003 9.459e+007 1.217e+014 1.000e+003 1.844e-003 2.548e-003 
3.205e-003 9.468e+007 1.217e+014 1.000e+003 1.756e-003 2.549e-003 
3.206e-003 9.478e+007 1.217e+014 1.000e+003 1.380e-003 2.549e-003 
3.207e-003 9.489e+007 1.217e+014 1.000e+003 1.931e-003 2.549e-003 
3.208e-003 9.499e+007 1.217e+014 1.000e+003 1.463e-003 2.550e-003 
3.209e-003 9.511e+007 1.217e+014 1.000e+003 1.410e-003 2.550e-003 
3.210e-003 9.523e+007 1.218e+014 1.000e+003 1.877e-003 2.550e-003 
3.211e-003 9.530e+007 1.218e+014 1.000e+003 2.227e-003 2.550e-003 
3.212e-003 9.536e+007 1.218e+014 1.000e+003 2.128e-003 2.551e-003 
3.213e-003 9.548e+007 1.218e+014 1.000e+003 1.495e-003 2.551e-003 
3.214e-003 9.560e+007 1.218e+014 1.000e+003 1.235e-003 2.551e-003 
3.215e-003 9.573e+007 1.218e+014 1.000e+003 1.864e-003 2.551e-003 
3.215e-003 9.584e+007 1.218e+014 1.000e+003 1.240e-003 2.551e-003 
3.216e-003 9.592e+007 1.218e+014 1.000e+003 2.057e-003 2.552e-003 
3.217e-003 9.601e+007 1.218e+014 1.000e+003 2.154e-003 2.552e-003 
3.218e-003 9.610e+007 1.218e+014 1.000e+003 1.668e-003 2.552e-003 
3.219e-003 9.620e+007 1.219e+014 1.000e+003 1.535e-003 2.552e-003 
3.220e-003 9.630e+007 1.219e+014 1.000e+003 2.251e-003 2.553e-003 
3.221e-003 9.641e+007 1.219e+014 1.000e+003 9.692e-004 2.553e-003 
3.222e-003 9.651e+007 1.219e+014 1.000e+003 1.985e-003 2.553e-003 
3.223e-003 9.659e+007 1.219e+014 1.000e+003 1.921e-003 2.553e-003 
3.224e-003 9.668e+007 1.219e+014 1.000e+003 1.673e-003 2.554e-003 
3.224e-003 9.678e+007 1.219e+014 1.000e+003 1.715e-003 2.554e-003 
3.225e-003 9.688e+007 1.219e+014 1.000e+003 2.065e-003 2.554e-003 
3.226e-003 9.698e+007 1.219e+014 1.000e+003 1.419e-003 2.554e-003 
3.227e-003 9.708e+007 1.219e+014 1.000e+003 1.520e-003 2.554e-003 
3.228e-003 9.717e+007 1.219e+014 1.000e+003 1.926e-003 2.555e-003 
3.229e-003 9.728e+007 1.219e+014 1.000e+003 1.702e-003 2.555e-003 
3.230e-003 9.736e+007 1.219e+014 1.000e+003 1.923e-003 2.555e-003 
3.231e-003 9.746e+007 1.219e+014 1.000e+003 1.338e-003 2.555e-003 
3.231e-003 9.757e+007 1.220e+014 1.000e+003 5.500e-004 2.555e-003 
3.232e-003 9.767e+007 1.219e+014 1.000e+003 1.712e-003 2.555e-003 
3.233e-003 9.776e+007 1.220e+014 1.000e+003 1.434e-003 2.556e-003 
3.234e-003 9.783e+007 1.220e+014 1.000e+003 1.319e-003 2.556e-003 
3.235e-003 9.793e+007 1.220e+014 1.000e+003 1.497e-003 2.556e-003 
3.236e-003 9.803e+007 1.220e+014 1.000e+003 1.425e-003 2.556e-003 
3.236e-003 9.810e+007 1.220e+014 1.000e+003 9.447e-004 2.557e-003 
3.237e-003 9.820e+007 1.220e+014 1.000e+003 1.945e-003 2.557e-003 
3.238e-003 9.828e+007 1.220e+014 1.000e+003 1.893e-003 2.557e-003 
3.239e-003 9.837e+007 1.220e+014 1.000e+003 1.842e-003 2.557e-003 
3.240e-003 9.844e+007 1.220e+014 1.000e+003 1.543e-003 2.557e-003 
3.240e-003 9.854e+007 1.220e+014 1.000e+003 9.524e-004 2.558e-003 
3.241e-003 9.864e+007 1.220e+014 1.000e+003 1.381e-003 2.558e-003 
3.242e-003 9.872e+007 1.221e+014 1.000e+003 1.711e-003 2.558e-003 
3.243e-003 9.881e+007 1.221e+014 1.000e+003 1.520e-003 2.558e-003 
3.244e-003 9.889e+007 1.221e+014 1.000e+003 1.735e-003 2.558e-003 
3.244e-003 9.897e+007 1.221e+014 1.000e+003 2.213e-003 2.559e-003 
3.245e-003 9.904e+007 1.221e+014 1.000e+003 1.865e-003 2.559e-003 
3.246e-003 9.913e+007 1.221e+014 1.000e+003 1.392e-003 2.559e-003 
3.247e-003 9.922e+007 1.221e+014 1.000e+003 1.170e-003 2.559e-003 
3.247e-003 9.930e+007 1.221e+014 1.000e+003 1.384e-003 2.559e-003 
3.248e-003 9.937e+007 1.221e+014 1.000e+003 1.728e-003 2.560e-003 
3.249e-003 9.945e+007 1.221e+014 1.000e+003 1.577e-003 2.560e-003 
3.250e-003 9.957e+007 1.221e+014 1.000e+003 1.931e-003 2.560e-003 
3.251e-003 9.964e+007 1.221e+014 1.000e+003 1.805e-003 2.560e-003 
3.251e-003 9.969e+007 1.222e+014 1.000e+003 1.786e-003 2.560e-003 
3.252e-003 9.974e+007 1.222e+014 1.000e+003 1.690e-003 2.561e-003 
3.253e-003 9.978e+007 1.222e+014 1.000e+003 1.558e-003 2.561e-003 
3.254e-003 9.981e+007 1.222e+014 1.000e+003 1.700e-003 2.562e-003 
3.254e-003 9.972e+007 1.223e+014 1.000e+003 1.313e-003 2.563e-003 
3.255e-003 9.976e+007 1.223e+014 1.000e+003 1.661e-003 2.564e-003 
3.256e-003 9.984e+007 1.223e+014 1.000e+003 9.541e-004 2.564e-003 
3.256e-003 9.992e+007 1.223e+014 1.000e+003 1.223e-003 2.564e-003 
3.257e-003 1.000e+008 1.223e+014 1.000e+003 1.729e-003 2.564e-003 
3.258e-003 1.001e+008 1.223e+014 1.000e+003 1.346e-003 2.564e-003 
3.259e-003 1.002e+008 1.223e+014 1.000e+003 1.106e-003 2.564e-003 
3.259e-003 1.003e+008 1.224e+014 1.000e+003 1.507e-003 2.564e-003 
3.260e-003 1.004e+008 1.224e+014 1.000e+003 1.255e-003 2.565e-003 
3.261e-003 1.004e+008 1.224e+014 1.000e+003 1.806e-003 2.565e-003 
3.262e-003 1.005e+008 1.224e+014 1.000e+003 1.766e-003 2.565e-003 
3.262e-003 1.006e+008 1.224e+014 1.000e+003 1.843e-003 2.565e-003 
3.263e-003 1.006e+008 1.224e+014 1.000e+003 1.617e-003 2.566e-003 
3.264e-003 1.007e+008 1.224e+014 1.000e+003 1.368e-003 2.566e-003 
3.265e-003 1.008e+008 1.224e+014 1.000e+003 1.444e-003 2.566e-003 
3.265e-003 1.008e+008 1.224e+014 1.000e+003 1.600e-003 2.567e-003 
3.266e-003 1.008e+008 1.224e+014 1.000e+003 1.295e-003 2.568e-003 
3.267e-003 1.008e+008 1.224e+014 1.000e+003 1.022e-003 2.568e-003 
3.267e-003 1.009e+008 1.225e+014 1.000e+003 1.409e-003 2.568e-003 
3.268e-003 1.010e+008 1.225e+014 1.000e+003 8.911e-004 2.568e-003 
3.269e-003 1.011e+008 1.225e+014 1.000e+003 1.942e-003 2.569e-003 
3.270e-003 1.012e+008 1.225e+014 1.000e+003 1.686e-003 2.569e-003 
3.270e-003 1.012e+008 1.225e+014 1.000e+003 1.766e-003 2.569e-003 
3.271e-003 1.013e+008 1.225e+014 1.000e+003 1.574e-003 2.569e-003 
3.272e-003 1.014e+008 1.225e+014 1.000e+003 1.379e-003 2.569e-003 
3.273e-003 1.015e+008 1.225e+014 1.000e+003 1.528e-003 2.569e-003 
3.273e-003 1.015e+008 1.225e+014 1.000e+003 1.921e-003 2.570e-003 
3.274e-003 1.016e+008 1.225e+014 1.000e+003 1.657e-003 2.570e-003 
3.275e-003 1.017e+008 1.225e+014 1.000e+003 1.607e-003 2.570e-003 
3.275e-003 1.018e+008 1.225e+014 1.000e+003 9.697e-004 2.570e-003 
3.276e-003 1.018e+008 1.226e+014 1.000e+003 1.767e-003 2.570e-003 
3.277e-003 1.019e+008 1.225e+014 1.000e+003 1.686e-003 2.570e-003 
3.278e-003 1.020e+008 1.226e+014 1.000e+003 1.964e-003 2.571e-003 
3.279e-003 1.021e+008 1.226e+014 1.000e+003 1.910e-003 2.571e-003 
3.280e-003 1.022e+008 1.226e+014 1.000e+003 1.686e-003 2.572e-003 
3.281e-003 1.023e+008 1.226e+014 1.000e+003 1.540e-003 2.572e-003 
3.282e-003 1.024e+008 1.226e+014 1.000e+003 1.860e-003 2.573e-003 
3.284e-003 1.025e+008 1.227e+014 1.000e+003 1.364e-003 2.573e-003 
3.285e-003 1.023e+008 1.225e+014 1.000e+003 1.607e-003 2.576e-003 
3.286e-003 1.021e+008 1.225e+014 1.000e+003 1.178e-003 2.578e-003 
3.287e-003 1.022e+008 1.226e+014 1.000e+003 1.668e-003 2.579e-003 
3.288e-003 1.023e+008 1.226e+014 1.000e+003 2.106e-003 2.579e-003 
3.290e-003 1.024e+008 1.226e+014 1.000e+003 1.677e-003 2.580e-003 
3.291e-003 1.026e+008 1.226e+014 1.000e+003 1.660e-003 2.580e-003 
3.292e-003 1.027e+008 1.226e+014 1.000e+003 1.423e-003 2.580e-003 
3.293e-003 1.029e+008 1.226e+014 1.000e+003 1.591e-003 2.580e-003 
3.294e-003 1.030e+008 1.226e+014 1.000e+003 1.534e-003 2.581e-003 
3.295e-003 1.031e+008 1.226e+014 1.000e+003 1.261e-003 2.581e-003 
3.297e-003 1.033e+008 1.227e+014 1.000e+003 1.685e-003 2.581e-003 
3.298e-003 1.034e+008 1.227e+014 1.000e+003 9.943e-004 2.581e-003 
3.299e-003 1.035e+008 1.227e+014 1.000e+003 1.599e-003 2.582e-003 
3.300e-003 1.037e+008 1.227e+014 1.000e+003 1.047e-003 2.582e-003 
3.301e-003 1.038e+008 1.227e+014 1.000e+003 2.119e-003 2.582e-003 
3.303e-003 1.039e+008 1.227e+014 1.000e+003 1.960e-003 2.583e-003 
3.304e-003 1.040e+008 1.227e+014 1.000e+003 1.882e-003 2.583e-003 
3.305e-003 1.041e+008 1.227e+014 1.000e+003 1.584e-003 2.583e-003 
3.306e-003 1.043e+008 1.228e+014 1.000e+003 1.674e-003 2.584e-003 
3.307e-003 1.044e+008 1.228e+014 1.000e+003 1.555e-003 2.584e-003 
3.309e-003 1.045e+008 1.228e+014 1.000e+003 1.287e-003 2.584e-003 
3.310e-003 1.046e+008 1.228e+014 1.000e+003 1.424e-003 2.585e-003 
3.311e-003 1.047e+008 1.228e+014 1.000e+003 8.956e-004 2.585e-003 
3.312e-003 1.049e+008 1.228e+014 1.000e+003 2.023e-003 2.585e-003 
3.313e-003 1.051e+008 1.228e+014 1.000e+003 1.024e-003 2.585e-003 
3.314e-003 1.052e+008 1.228e+014 1.000e+003 1.625e-003 2.586e-003 
3.316e-003 1.054e+008 1.228e+014 1.000e+003 1.724e-003 2.586e-003 
3.317e-003 1.055e+008 1.228e+014 1.000e+003 1.611e-003 2.586e-003 
3.318e-003 1.057e+008 1.228e+014 1.000e+003 1.253e-003 2.586e-003 
3.319e-003 1.058e+008 1.229e+014 1.000e+003 1.307e-003 2.586e-003 
3.320e-003 1.059e+008 1.229e+014 1.000e+003 1.302e-003 2.587e-003 
3.322e-003 1.060e+008 1.229e+014 1.000e+003 1.726e-003 2.587e-003 
3.323e-003 1.062e+008 1.229e+014 1.000e+003 1.815e-003 2.587e-003 
3.324e-003 1.063e+008 1.229e+014 1.000e+003 1.403e-003 2.588e-003 
3.325e-003 1.064e+008 1.229e+014 1.000e+003 1.603e-003 2.588e-003 
3.326e-003 1.065e+008 1.229e+014 1.000e+003 2.022e-003 2.588e-003 
3.328e-003 1.066e+008 1.229e+014 1.000e+003 1.115e-003 2.589e-003 
3.329e-003 1.068e+008 1.230e+014 1.000e+003 1.255e-003 2.589e-003 
3.330e-003 1.069e+008 1.230e+014 1.000e+003 1.820e-003 2.589e-003 
3.331e-003 1.070e+008 1.230e+014 1.000e+003 9.898e-004 2.589e-003 
3.332e-003 1.072e+008 1.230e+014 1.000e+003 1.259e-003 2.590e-003 
3.333e-003 1.073e+008 1.230e+014 1.000e+003 8.856e-004 2.590e-003 
3.334e-003 1.074e+008 1.230e+014 1.000e+003 1.569e-003 2.590e-003 
3.336e-003 1.076e+008 1.230e+014 1.000e+003 1.614e-003 2.590e-003 
3.337e-003 1.077e+008 1.230e+014 1.000e+003 9.440e-004 2.591e-003 
3.338e-003 1.078e+008 1.230e+014 1.000e+003 1.760e-003 2.591e-003 
3.339e-003 1.080e+008 1.230e+014 1.000e+003 4.591e-004 2.591e-003 
3.340e-003 1.081e+008 1.231e+014 1.000e+003 1.625e-003 2.592e-003 
3.342e-003 1.082e+008 1.231e+014 1.000e+003 1.864e-003 2.592e-003 
3.343e-003 1.083e+008 1.231e+014 1.000e+003 1.251e-003 2.592e-003 
3.344e-003 1.084e+008 1.231e+014 1.000e+003 1.871e-003 2.593e-003 
3.345e-003 1.085e+008 1.231e+014 1.000e+003 1.189e-003 2.593e-003 
3.346e-003 1.086e+008 1.231e+014 1.000e+003 1.192e-003 2.594e-003 
3.347e-003 1.083e+008 1.232e+014 1.000e+003 1.309e-003 2.597e-003 
3.349e-003 1.084e+008 1.233e+014 1.000e+003 1.388e-003 2.598e-003 
3.350e-003 1.084e+008 1.233e+014 1.000e+003 1.478e-003 2.598e-003 
3.351e-003 1.085e+008 1.233e+014 1.000e+003 1.438e-003 2.599e-003 
3.352e-003 1.082e+008 1.225e+014 1.000e+003 2.525e-003 2.603e-003 
3.353e-003 1.058e+008 1.217e+014 1.000e+003 2.381e-003 2.620e-003 
3.355e-003 1.033e+008 1.219e+014 1.000e+003 2.300e-003 2.639e-003 
3.356e-003 1.015e+008 1.225e+014 1.000e+003 1.608e-003 2.652e-003 
3.357e-003 1.014e+008 1.220e+014 1.000e+003 1.172e-003 2.654e-003 
3.358e-003 9.791e+007 1.207e+014 1.000e+003 3.107e-003 2.679e-003 
3.359e-003 9.440e+007 1.207e+014 1.000e+003 2.306e-003 2.705e-003 
3.360e-003 9.065e+007 1.206e+014 1.000e+003 3.313e-003 2.732e-003 
3.362e-003 8.742e+007 1.207e+014 1.000e+003 2.497e-003 2.755e-003 
3.363e-003 8.410e+007 1.206e+014 1.000e+003 2.703e-003 2.779e-003 
3.364e-003 8.087e+007 1.204e+014 1.000e+003 2.418e-003 2.803e-003 
3.365e-003 7.999e+007 1.205e+014 1.000e+003 1.206e-003 2.810e-003 
3.366e-003 8.040e+007 1.204e+014 1.000e+003 8.750e-004 2.809e-003 
3.367e-003 8.085e+007 1.203e+014 1.000e+003 9.998e-004 2.807e-003 
3.369e-003 8.105e+007 1.203e+014 1.000e+003 7.972e-004 2.806e-003 
3.370e-003 8.121e+007 1.203e+014 1.000e+003 1.639e-003 2.806e-003 
3.371e-003 8.134e+007 1.203e+014 1.000e+003 9.230e-004 2.807e-003 
3.372e-003 8.148e+007 1.203e+014 1.000e+003 1.501e-003 2.807e-003 
3.373e-003 8.164e+007 1.203e+014 1.000e+003 1.849e-003 2.807e-003 
3.375e-003 8.178e+007 1.203e+014 1.000e+003 1.456e-003 2.807e-003 
3.376e-003 8.193e+007 1.203e+014 1.000e+003 1.807e-003 2.807e-003 
3.377e-003 8.208e+007 1.203e+014 1.000e+003 2.284e-003 2.807e-003 
3.378e-003 8.222e+007 1.203e+014 1.000e+003 1.143e-003 2.808e-003 
3.379e-003 8.235e+007 1.203e+014 1.000e+003 1.445e-003 2.808e-003 
3.380e-003 8.247e+007 1.203e+014 1.000e+003 1.005e-003 2.808e-003 
3.382e-003 8.262e+007 1.203e+014 1.000e+003 1.341e-003 2.808e-003 
3.383e-003 8.276e+007 1.203e+014 1.000e+003 1.790e-003 2.809e-003 
3.384e-003 8.293e+007 1.203e+014 1.000e+003 7.527e-004 2.809e-003 
3.385e-003 8.310e+007 1.203e+014 1.000e+003 1.619e-003 2.809e-003 
3.386e-003 8.323e+007 1.203e+014 1.000e+003 1.755e-003 2.809e-003 
3.387e-003 8.337e+007 1.203e+014 1.000e+003 1.972e-003 2.809e-003 
3.389e-003 8.353e+007 1.204e+014 1.000e+003 2.113e-003 2.809e-003 
3.390e-003 8.367e+007 1.204e+014 1.000e+003 1.498e-003 2.809e-003 
3.391e-003 8.381e+007 1.204e+014 1.000e+003 1.749e-003 2.810e-003 
3.392e-003 8.396e+007 1.204e+014 1.000e+003 1.560e-003 2.810e-003 
3.393e-003 8.410e+007 1.204e+014 1.000e+003 2.079e-003 2.810e-003 
3.395e-003 8.425e+007 1.204e+014 1.000e+003 1.316e-003 2.810e-003 
3.396e-003 8.440e+007 1.204e+014 1.000e+003 1.928e-003 2.810e-003 
3.397e-003 8.454e+007 1.204e+014 1.000e+003 1.974e-004 2.810e-003 
3.398e-003 8.468e+007 1.204e+014 1.000e+003 1.099e-003 2.811e-003 
3.399e-003 8.482e+007 1.204e+014 1.000e+003 2.014e-003 2.811e-003 
3.400e-003 8.497e+007 1.204e+014 1.000e+003 1.850e-003 2.811e-003 
3.402e-003 8.512e+007 1.204e+014 1.000e+003 1.541e-003 2.811e-003 
3.403e-003 8.526e+007 1.204e+014 1.000e+003 1.755e-003 2.811e-003 
3.404e-003 8.541e+007 1.204e+014 1.000e+003 1.781e-003 2.811e-003 
3.405e-003 8.555e+007 1.204e+014 1.000e+003 1.188e-003 2.812e-003 
3.406e-003 8.570e+007 1.205e+014 1.000e+003 9.869e-004 2.812e-003 
3.407e-003 8.585e+007 1.205e+014 1.000e+003 1.896e-003 2.812e-003 
3.409e-003 8.598e+007 1.205e+014 1.000e+003 1.885e-003 2.812e-003 
3.410e-003 8.611e+007 1.205e+014 1.000e+003 2.123e-003 2.812e-003 
3.411e-003 8.626e+007 1.205e+014 1.000e+003 1.769e-003 2.813e-003 
3.412e-003 8.641e+007 1.205e+014 1.000e+003 1.795e-003 2.813e-003 
3.413e-003 8.656e+007 1.205e+014 1.000e+003 1.423e-003 2.813e-003 
3.414e-003 8.670e+007 1.205e+014 1.000e+003 1.701e-003 2.813e-003 
3.416e-003 8.684e+007 1.205e+014 1.000e+003 2.078e-003 2.813e-003 
3.417e-003 8.700e+007 1.205e+014 1.000e+003 1.102e-003 2.813e-003 
3.418e-003 8.715e+007 1.205e+014 1.000e+003 2.237e-003 2.814e-003 
3.419e-003 8.728e+007 1.205e+014 1.000e+003 1.704e-003 2.814e-003 
3.420e-003 8.741e+007 1.205e+014 1.000e+003 1.819e-003 2.814e-003 
3.421e-003 8.756e+007 1.205e+014 1.000e+003 1.700e-003 2.814e-003 
3.423e-003 8.771e+007 1.205e+014 1.000e+003 1.523e-003 2.814e-003 
3.424e-003 8.787e+007 1.205e+014 1.000e+003 2.093e-003 2.814e-003 
3.425e-003 8.801e+007 1.205e+014 1.000e+003 1.883e-003 2.815e-003 
3.426e-003 8.815e+007 1.206e+014 1.000e+003 1.535e-003 2.815e-003 
3.427e-003 8.832e+007 1.206e+014 1.000e+003 1.715e-003 2.815e-003 
3.429e-003 8.845e+007 1.206e+014 1.000e+003 1.765e-003 2.815e-003 
3.430e-003 8.859e+007 1.206e+014 1.000e+003 1.685e-003 2.815e-003 
3.431e-003 8.873e+007 1.206e+014 1.000e+003 1.189e-003 2.815e-003 
3.432e-003 8.888e+007 1.206e+014 1.000e+003 5.921e-004 2.816e-003 
3.433e-003 8.903e+007 1.206e+014 1.000e+003 2.037e-003 2.816e-003 
3.434e-003 8.916e+007 1.206e+014 1.000e+003 2.001e-003 2.816e-003 
3.436e-003 8.930e+007 1.206e+014 1.000e+003 1.393e-003 2.816e-003 
3.437e-003 8.945e+007 1.206e+014 1.000e+003 1.991e-003 2.816e-003 
3.438e-003 8.959e+007 1.206e+014 1.000e+003 1.885e-003 2.817e-003 
3.439e-003 8.971e+007 1.206e+014 1.000e+003 1.632e-003 2.817e-003 
3.440e-003 8.985e+007 1.206e+014 1.000e+003 1.600e-003 2.817e-003 
3.441e-003 9.000e+007 1.206e+014 1.000e+003 1.705e-003 2.817e-003 
3.443e-003 9.015e+007 1.206e+014 1.000e+003 1.524e-003 2.817e-003 
3.444e-003 9.029e+007 1.207e+014 1.000e+003 1.689e-003 2.818e-003 
3.445e-003 9.043e+007 1.207e+014 1.000e+003 1.909e-003 2.818e-003 
3.446e-003 9.058e+007 1.207e+014 1.000e+003 7.690e-004 2.818e-003 
3.447e-003 9.073e+007 1.207e+014 1.000e+003 1.283e-003 2.818e-003 
3.448e-003 9.087e+007 1.207e+014 1.000e+003 1.779e-003 2.818e-003 
3.450e-003 9.102e+007 1.207e+014 1.000e+003 1.582e-003 2.818e-003 
3.451e-003 9.117e+007 1.207e+014 1.000e+003 9.993e-004 2.819e-003 
3.452e-003 9.133e+007 1.207e+014 1.000e+003 1.662e-003 2.819e-003 
3.453e-003 9.146e+007 1.207e+014 1.000e+003 1.679e-003 2.819e-003 
3.454e-003 9.159e+007 1.207e+014 1.000e+003 1.767e-003 2.819e-003 
3.456e-003 9.172e+007 1.207e+014 1.000e+003 1.807e-003 2.819e-003 
3.457e-003 9.187e+007 1.207e+014 1.000e+003 1.826e-003 2.820e-003 
3.458e-003 9.203e+007 1.207e+014 1.000e+003 1.645e-003 2.820e-003 
3.459e-003 9.216e+007 1.208e+014 1.000e+003 1.314e-003 2.820e-003 
3.460e-003 9.230e+007 1.208e+014 1.000e+003 1.704e-003 2.820e-003 
3.461e-003 9.245e+007 1.208e+014 1.000e+003 1.517e-003 2.820e-003 
3.463e-003 9.259e+007 1.208e+014 1.000e+003 1.867e-003 2.820e-003 
3.464e-003 9.272e+007 1.208e+014 1.000e+003 1.888e-003 2.821e-003 
3.465e-003 9.286e+007 1.208e+014 1.000e+003 1.652e-003 2.821e-003 
3.466e-003 9.302e+007 1.208e+014 1.000e+003 1.638e-003 2.821e-003 
3.467e-003 9.315e+007 1.208e+014 1.000e+003 1.392e-003 2.821e-003 
3.468e-003 9.328e+007 1.208e+014 1.000e+003 1.480e-003 2.822e-003 
3.470e-003 9.341e+007 1.208e+014 1.000e+003 1.919e-003 2.822e-003 
3.471e-003 9.356e+007 1.208e+014 1.000e+003 1.628e-003 2.822e-003 
3.472e-003 9.371e+007 1.208e+014 1.000e+003 1.649e-003 2.822e-003 
3.473e-003 9.385e+007 1.208e+014 1.000e+003 1.556e-003 2.822e-003 
3.474e-003 9.399e+007 1.209e+014 1.000e+003 1.802e-003 2.823e-003 
3.475e-003 9.413e+007 1.208e+014 1.000e+003 1.726e-003 2.823e-003 
3.477e-003 9.430e+007 1.209e+014 1.000e+003 9.004e-004 2.823e-003 
3.478e-003 9.444e+007 1.209e+014 1.000e+003 2.077e-003 2.823e-003 
3.479e-003 9.456e+007 1.209e+014 1.000e+003 1.737e-003 2.823e-003 
3.480e-003 9.472e+007 1.209e+014 1.000e+003 1.786e-003 2.823e-003 
3.481e-003 9.485e+007 1.209e+014 1.000e+003 1.619e-003 2.824e-003 
3.483e-003 9.499e+007 1.209e+014 1.000e+003 2.093e-003 2.824e-003 
3.484e-003 9.512e+007 1.209e+014 1.000e+003 1.751e-003 2.824e-003 
3.485e-003 9.524e+007 1.209e+014 1.000e+003 7.388e-004 2.824e-003 
3.486e-003 9.539e+007 1.209e+014 1.000e+003 1.910e-003 2.824e-003 
3.487e-003 9.553e+007 1.209e+014 1.000e+003 1.606e-003 2.825e-003 
3.488e-003 9.567e+007 1.209e+014 1.000e+003 1.408e-003 2.825e-003 
3.489e-003 9.580e+007 1.209e+014 1.000e+003 1.224e-003 2.825e-003 
3.491e-003 9.593e+007 1.209e+014 1.000e+003 1.519e-003 2.825e-003 
3.492e-003 9.607e+007 1.210e+014 1.000e+003 1.760e-003 2.825e-003 
3.493e-003 9.622e+007 1.210e+014 1.000e+003 1.510e-003 2.826e-003 
3.494e-003 9.636e+007 1.210e+014 1.000e+003 1.796e-003 2.826e-003 
3.495e-003 9.650e+007 1.210e+014 1.000e+003 1.838e-003 2.826e-003 
3.496e-003 9.664e+007 1.210e+014 1.000e+003 1.531e-003 2.826e-003 
3.497e-003 9.677e+007 1.210e+014 1.000e+003 1.951e-003 2.826e-003 
3.498e-003 9.690e+007 1.210e+014 1.000e+003 1.456e-003 2.827e-003 
3.500e-003 9.704e+007 1.210e+014 1.000e+003 1.785e-003 2.827e-003 
3.501e-003 9.715e+007 1.210e+014 1.000e+003 1.569e-003 2.827e-003 
3.502e-003 9.728e+007 1.210e+014 1.000e+003 1.882e-003 2.827e-003 
3.503e-003 9.741e+007 1.210e+014 1.000e+003 1.707e-003 2.828e-003 
3.504e-003 9.753e+007 1.211e+014 1.000e+003 8.627e-004 2.828e-003 
3.505e-003 9.769e+007 1.211e+014 1.000e+003 1.471e-003 2.828e-003 
3.506e-003 9.783e+007 1.211e+014 1.000e+003 1.292e-003 2.828e-003 
3.508e-003 9.796e+007 1.211e+014 1.000e+003 1.179e-003 2.828e-003 
3.509e-003 9.811e+007 1.211e+014 1.000e+003 1.457e-003 2.828e-003 
3.510e-003 9.823e+007 1.211e+014 1.000e+003 2.088e-003 2.829e-003 
3.511e-003 9.835e+007 1.211e+014 1.000e+003 1.073e-003 2.829e-003 
3.512e-003 9.849e+007 1.211e+014 1.000e+003 1.593e-003 2.829e-003 
3.513e-003 9.862e+007 1.211e+014 1.000e+003 1.532e-003 2.829e-003 
3.514e-003 9.876e+007 1.211e+014 1.000e+003 1.714e-003 2.830e-003 
3.516e-003 9.891e+007 1.211e+014 1.000e+003 1.933e-003 2.830e-003 
3.517e-003 9.905e+007 1.211e+014 1.000e+003 1.602e-003 2.830e-003 
3.518e-003 9.919e+007 1.211e+014 1.000e+003 1.816e-003 2.830e-003 
3.519e-003 9.931e+007 1.211e+014 1.000e+003 1.497e-003 2.830e-003 
3.520e-003 9.944e+007 1.212e+014 1.000e+003 1.578e-003 2.831e-003 
3.521e-003 9.957e+007 1.212e+014 1.000e+003 1.695e-003 2.831e-003 
3.523e-003 9.971e+007 1.212e+014 1.000e+003 1.712e-003 2.831e-003 
3.524e-003 9.985e+007 1.212e+014 1.000e+003 1.552e-003 2.831e-003 
3.525e-003 1.000e+008 1.212e+014 1.000e+003 1.485e-003 2.832e-003 
3.526e-003 1.001e+008 1.212e+014 1.000e+003 1.659e-003 2.832e-003 
3.527e-003 1.003e+008 1.212e+014 1.000e+003 1.869e-003 2.832e-003 
3.528e-003 1.004e+008 1.212e+014 1.000e+003 1.830e-003 2.832e-003 
3.530e-003 1.005e+008 1.212e+014 1.000e+003 1.687e-003 2.833e-003 
3.531e-003 1.007e+008 1.212e+014 1.000e+003 1.588e-003 2.833e-003 
3.532e-003 1.008e+008 1.213e+014 1.000e+003 1.635e-003 2.833e-003 
3.533e-003 1.010e+008 1.213e+014 1.000e+003 1.666e-003 2.833e-003 
3.534e-003 1.011e+008 1.213e+014 1.000e+003 1.173e-003 2.833e-003 
3.536e-003 1.012e+008 1.213e+014 1.000e+003 1.541e-003 2.834e-003 
3.537e-003 1.013e+008 1.213e+014 1.000e+003 2.106e-003 2.834e-003 
3.538e-003 1.015e+008 1.213e+014 1.000e+003 2.195e-003 2.834e-003 
3.539e-003 1.016e+008 1.213e+014 1.000e+003 1.283e-003 2.835e-003 
3.540e-003 1.018e+008 1.213e+014 1.000e+003 1.293e-003 2.835e-003 
3.541e-003 1.019e+008 1.213e+014 1.000e+003 1.802e-003 2.835e-003 
3.543e-003 1.020e+008 1.214e+014 1.000e+003 1.682e-003 2.835e-003 
3.544e-003 1.022e+008 1.214e+014 1.000e+003 1.589e-003 2.835e-003 
3.545e-003 1.023e+008 1.214e+014 1.000e+003 1.834e-003 2.836e-003 
3.546e-003 1.025e+008 1.214e+014 1.000e+003 1.093e-003 2.836e-003 
3.547e-003 1.026e+008 1.214e+014 1.000e+003 1.993e-003 2.836e-003 
3.548e-003 1.027e+008 1.214e+014 1.000e+003 1.871e-003 2.836e-003 
3.550e-003 1.028e+008 1.214e+014 1.000e+003 1.545e-003 2.837e-003 
3.551e-003 1.030e+008 1.214e+014 1.000e+003 1.698e-003 2.837e-003 
3.552e-003 1.031e+008 1.214e+014 1.000e+003 2.030e-003 2.837e-003 
3.553e-003 1.032e+008 1.214e+014 1.000e+003 1.305e-003 2.837e-003 
3.554e-003 1.034e+008 1.215e+014 1.000e+003 1.764e-003 2.838e-003 
3.555e-003 1.035e+008 1.215e+014 1.000e+003 1.363e-003 2.838e-003 
3.557e-003 1.036e+008 1.215e+014 1.000e+003 1.777e-003 2.838e-003 
3.558e-003 1.038e+008 1.215e+014 1.000e+003 1.794e-003 2.838e-003 
3.559e-003 1.039e+008 1.215e+014 1.000e+003 1.600e-003 2.839e-003 
3.560e-003 1.040e+008 1.215e+014 1.000e+003 1.811e-003 2.839e-003 
3.561e-003 1.040e+008 1.216e+014 1.000e+003 9.842e-004 2.840e-003 
3.563e-003 1.042e+008 1.216e+014 1.000e+003 1.344e-003 2.840e-003 
3.564e-003 1.043e+008 1.216e+014 1.000e+003 1.186e-003 2.841e-003 
3.565e-003 1.044e+008 1.216e+014 1.000e+003 1.329e-003 2.841e-003 
3.566e-003 1.046e+008 1.216e+014 1.000e+003 1.413e-003 2.841e-003 
3.567e-003 1.047e+008 1.216e+014 1.000e+003 1.484e-003 2.841e-003 
3.568e-003 1.049e+008 1.216e+014 1.000e+003 1.491e-003 2.841e-003 
3.570e-003 1.050e+008 1.216e+014 1.000e+003 1.180e-003 2.842e-003 
3.571e-003 1.051e+008 1.216e+014 1.000e+003 1.354e-003 2.842e-003 
3.572e-003 1.053e+008 1.216e+014 1.000e+003 1.111e-003 2.842e-003 
3.573e-003 1.054e+008 1.216e+014 1.000e+003 1.100e-003 2.842e-003 
3.574e-003 1.056e+008 1.216e+014 1.000e+003 1.945e-003 2.842e-003 
3.575e-003 1.057e+008 1.217e+014 1.000e+003 1.634e-003 2.843e-003 
3.577e-003 1.058e+008 1.217e+014 1.000e+003 2.048e-003 2.843e-003 
3.578e-003 1.060e+008 1.217e+014 1.000e+003 9.665e-004 2.843e-003 
3.579e-003 1.061e+008 1.217e+014 1.000e+003 1.332e-003 2.843e-003 
3.580e-003 1.062e+008 1.217e+014 1.000e+003 1.328e-003 2.844e-003 
3.581e-003 1.064e+008 1.217e+014 1.000e+003 1.562e-003 2.844e-003 
3.582e-003 1.065e+008 1.217e+014 1.000e+003 1.093e-003 2.844e-003 
3.584e-003 1.067e+008 1.217e+014 1.000e+003 1.473e-003 2.844e-003 
3.585e-003 1.068e+008 1.217e+014 1.000e+003 1.522e-003 2.845e-003 
3.586e-003 1.069e+008 1.218e+014 1.000e+003 1.525e-003 2.845e-003 
3.587e-003 1.070e+008 1.218e+014 1.000e+003 1.262e-003 2.845e-003 
3.588e-003 1.072e+008 1.218e+014 1.000e+003 2.048e-003 2.846e-003 
3.590e-003 1.073e+008 1.218e+014 1.000e+003 1.580e-003 2.846e-003 
3.591e-003 1.075e+008 1.218e+014 1.000e+003 1.475e-003 2.846e-003 
3.592e-003 1.076e+008 1.218e+014 1.000e+003 1.901e-003 2.846e-003 
3.593e-003 1.077e+008 1.218e+014 1.000e+003 1.356e-003 2.846e-003 
3.594e-003 1.078e+008 1.218e+014 1.000e+003 1.822e-003 2.847e-003 
3.595e-003 1.080e+008 1.219e+014 1.000e+003 1.455e-003 2.847e-003 
3.597e-003 1.081e+008 1.219e+014 1.000e+003 1.789e-003 2.847e-003 
3.598e-003 1.082e+008 1.219e+014 1.000e+003 1.665e-003 2.848e-003 
3.599e-003 1.084e+008 1.219e+014 1.000e+003 1.781e-003 2.848e-003 
3.600e-003 1.085e+008 1.219e+014 1.000e+003 1.815e-003 2.848e-003 
3.601e-003 1.087e+008 1.219e+014 1.000e+003 1.614e-003 2.848e-003 
3.603e-003 1.088e+008 1.219e+014 1.000e+003 9.582e-004 2.848e-003 
3.604e-003 1.089e+008 1.219e+014 1.000e+003 1.748e-003 2.849e-003 
3.605e-003 1.090e+008 1.219e+014 1.000e+003 1.847e-003 2.849e-003 
3.606e-003 1.092e+008 1.220e+014 1.000e+003 1.373e-003 2.849e-003 
3.607e-003 1.093e+008 1.220e+014 1.000e+003 1.855e-003 2.850e-003 
3.608e-003 1.094e+008 1.220e+014 1.000e+003 1.916e-003 2.850e-003 
3.610e-003 1.095e+008 1.220e+014 1.000e+003 2.083e-003 2.850e-003 
3.611e-003 1.097e+008 1.220e+014 1.000e+003 1.441e-003 2.851e-003 
3.612e-003 1.098e+008 1.221e+014 1.000e+003 1.298e-003 2.851e-003 
3.613e-003 1.099e+008 1.221e+014 1.000e+003 1.725e-003 2.851e-003 
3.614e-003 1.100e+008 1.221e+014 1.000e+003 1.880e-003 2.852e-003 
3.616e-003 1.101e+008 1.221e+014 1.000e+003 1.851e-003 2.852e-003 
3.617e-003 1.102e+008 1.222e+014 1.000e+003 1.871e-003 2.853e-003 
3.618e-003 1.103e+008 1.222e+014 1.000e+003 8.753e-004 2.853e-003 
3.619e-003 1.105e+008 1.222e+014 1.000e+003 1.062e-003 2.853e-003 
3.620e-003 1.106e+008 1.222e+014 1.000e+003 1.833e-003 2.854e-003 
3.621e-003 1.107e+008 1.222e+014 1.000e+003 1.700e-003 2.854e-003 
3.623e-003 1.108e+008 1.222e+014 1.000e+003 1.766e-003 2.854e-003 
3.624e-003 1.109e+008 1.223e+014 1.000e+003 1.762e-003 2.855e-003 
3.625e-003 1.110e+008 1.223e+014 1.000e+003 1.754e-003 2.855e-003 
3.626e-003 1.111e+008 1.223e+014 1.000e+003 6.760e-004 2.856e-003 
3.627e-003 1.112e+008 1.223e+014 1.000e+003 1.369e-003 2.856e-003 
3.629e-003 1.114e+008 1.224e+014 1.000e+003 1.966e-003 2.857e-003 
3.630e-003 1.114e+008 1.224e+014 1.000e+003 1.057e-003 2.857e-003 
3.631e-003 1.108e+008 1.221e+014 1.000e+003 1.786e-003 2.863e-003 
3.632e-003 1.101e+008 1.222e+014 1.000e+003 1.270e-003 2.869e-003 
3.633e-003 1.100e+008 1.223e+014 1.000e+003 1.476e-003 2.870e-003 
3.634e-003 1.101e+008 1.223e+014 1.000e+003 1.469e-003 2.871e-003 
3.636e-003 1.094e+008 1.219e+014 1.000e+003 1.834e-003 2.877e-003 
3.637e-003 1.088e+008 1.220e+014 1.000e+003 1.428e-003 2.882e-003 
3.638e-003 1.086e+008 1.221e+014 1.000e+003 1.285e-003 2.885e-003 
3.639e-003 1.077e+008 1.220e+014 1.000e+003 1.676e-003 2.893e-003 
3.640e-003 1.072e+008 1.223e+014 1.000e+003 9.724e-004 2.897e-003 
3.641e-003 1.071e+008 1.224e+014 1.000e+003 2.026e-003 2.898e-003 
3.641e-003 1.069e+008 1.224e+014 1.000e+003 1.219e-003 2.900e-003 
3.642e-003 1.061e+008 1.227e+014 1.000e+003 8.170e-004 2.906e-003 
3.643e-003 1.060e+008 1.228e+014 1.000e+003 1.586e-003 2.908e-003 
3.644e-003 1.059e+008 1.227e+014 1.000e+003 9.032e-004 2.909e-003 
3.644e-003 1.056e+008 1.226e+014 1.000e+003 2.474e-003 2.912e-003 
3.645e-003 1.037e+008 1.226e+014 1.000e+003 2.344e-003 2.926e-003 
3.646e-003 1.021e+008 1.232e+014 1.000e+003 1.524e-003 2.938e-003 
3.648e-003 1.013e+008 1.235e+014 1.000e+003 1.322e-003 2.945e-003 
3.649e-003 1.007e+008 1.238e+014 1.000e+003 1.510e-003 2.950e-003 
3.650e-003 9.928e+007 1.243e+014 1.000e+003 1.482e-003 2.961e-003 
3.651e-003 9.501e+007 1.240e+014 1.000e+003 6.668e-003 2.992e-003 
3.651e-003 9.301e+007 1.244e+014 1.000e+003 4.450e-003 3.006e-003 
3.652e-003 8.997e+007 1.217e+014 1.000e+003 5.519e-003 3.027e-003 
3.653e-003 8.682e+007 1.215e+014 1.000e+003 1.411e-003 3.050e-003 
3.654e-003 8.497e+007 1.216e+014 1.000e+003 1.956e-003 3.064e-003 
3.655e-003 8.375e+007 1.216e+014 1.000e+003 1.801e-003 3.074e-003 
3.656e-003 8.262e+007 1.215e+014 1.000e+003 2.252e-003 3.083e-003 
3.657e-003 7.986e+007 1.212e+014 1.000e+003 2.594e-003 3.103e-003 
3.659e-003 7.714e+007 1.211e+014 1.000e+003 2.102e-003 3.123e-003 
3.660e-003 7.486e+007 1.210e+014 1.000e+003 2.671e-003 3.140e-003 
3.661e-003 7.232e+007 1.210e+014 1.000e+003 2.510e-003 3.159e-003 
3.662e-003 7.010e+007 1.210e+014 1.000e+003 2.324e-003 3.175e-003 
3.663e-003 6.844e+007 1.208e+014 1.000e+003 2.365e-003 3.188e-003 
3.665e-003 6.879e+007 1.206e+014 1.000e+003 8.921e-004 3.187e-003 
3.666e-003 6.909e+007 1.206e+014 1.000e+003 1.237e-003 3.186e-003 
3.667e-003 6.927e+007 1.206e+014 1.000e+003 1.389e-003 3.186e-003 
3.668e-003 6.942e+007 1.206e+014 1.000e+003 1.027e-003 3.186e-003 
3.669e-003 6.955e+007 1.206e+014 1.000e+003 1.583e-003 3.186e-003 
3.670e-003 6.969e+007 1.206e+014 1.000e+003 1.590e-003 3.186e-003 
3.671e-003 6.983e+007 1.206e+014 1.000e+003 9.104e-004 3.186e-003 
3.672e-003 6.998e+007 1.206e+014 1.000e+003 1.663e-003 3.186e-003 
3.674e-003 7.012e+007 1.206e+014 1.000e+003 9.871e-004 3.186e-003 
3.675e-003 7.026e+007 1.206e+014 1.000e+003 2.307e-003 3.187e-003 
3.676e-003 7.039e+007 1.207e+014 1.000e+003 1.691e-003 3.187e-003 
3.677e-003 7.052e+007 1.207e+014 1.000e+003 1.300e-003 3.187e-003 
3.678e-003 7.067e+007 1.207e+014 1.000e+003 1.489e-003 3.187e-003 
3.679e-003 7.081e+007 1.207e+014 1.000e+003 2.008e-003 3.187e-003 
3.680e-003 7.095e+007 1.207e+014 1.000e+003 1.689e-003 3.187e-003 
3.682e-003 7.110e+007 1.207e+014 1.000e+003 1.537e-003 3.188e-003 
3.683e-003 7.124e+007 1.207e+014 1.000e+003 1.509e-003 3.188e-003 
3.684e-003 7.138e+007 1.207e+014 1.000e+003 1.967e-003 3.188e-003 
3.685e-003 7.152e+007 1.207e+014 1.000e+003 1.442e-003 3.188e-003 
3.686e-003 7.165e+007 1.207e+014 1.000e+003 1.653e-003 3.188e-003 
3.687e-003 7.178e+007 1.207e+014 1.000e+003 7.714e-004 3.189e-003 
3.688e-003 7.192e+007 1.207e+014 1.000e+003 1.463e-003 3.189e-003 
3.689e-003 7.207e+007 1.207e+014 1.000e+003 9.731e-004 3.189e-003 
3.691e-003 7.222e+007 1.207e+014 1.000e+003 7.031e-004 3.189e-003 
3.692e-003 7.236e+007 1.207e+014 1.000e+003 1.257e-003 3.189e-003 
3.693e-003 7.251e+007 1.207e+014 1.000e+003 9.569e-004 3.189e-003 
3.694e-003 7.264e+007 1.207e+014 1.000e+003 1.283e-003 3.189e-003 
3.695e-003 7.278e+007 1.207e+014 1.000e+003 1.661e-003 3.190e-003 
3.696e-003 7.293e+007 1.207e+014 1.000e+003 1.999e-003 3.190e-003 
3.698e-003 7.307e+007 1.207e+014 1.000e+003 1.797e-003 3.190e-003 
3.699e-003 7.322e+007 1.207e+014 1.000e+003 1.573e-003 3.190e-003 
3.700e-003 7.338e+007 1.207e+014 1.000e+003 1.293e-003 3.190e-003 
3.701e-003 7.351e+007 1.207e+014 1.000e+003 1.680e-003 3.190e-003 
3.702e-003 7.364e+007 1.208e+014 1.000e+003 1.232e-003 3.191e-003 
3.703e-003 7.379e+007 1.207e+014 1.000e+003 1.832e-003 3.191e-003 
3.704e-003 7.393e+007 1.208e+014 1.000e+003 1.460e-003 3.191e-003 
3.706e-003 7.407e+007 1.208e+014 1.000e+003 1.367e-003 3.191e-003 
3.707e-003 7.421e+007 1.208e+014 1.000e+003 1.178e-003 3.191e-003 
3.708e-003 7.436e+007 1.208e+014 1.000e+003 1.524e-003 3.191e-003 
3.709e-003 7.451e+007 1.208e+014 1.000e+003 1.818e-003 3.192e-003 
3.710e-003 7.465e+007 1.208e+014 1.000e+003 1.658e-003 3.192e-003 
3.711e-003 7.477e+007 1.208e+014 1.000e+003 1.887e-003 3.192e-003 
3.713e-003 7.493e+007 1.208e+014 1.000e+003 1.140e-003 3.192e-003 
3.714e-003 7.509e+007 1.208e+014 1.000e+003 4.619e-004 3.192e-003 
3.715e-003 7.523e+007 1.208e+014 1.000e+003 1.935e-003 3.192e-003 
3.716e-003 7.536e+007 1.208e+014 1.000e+003 1.804e-003 3.193e-003 
3.717e-003 7.552e+007 1.208e+014 1.000e+003 1.314e-003 3.193e-003 
3.718e-003 7.567e+007 1.208e+014 1.000e+003 1.528e-003 3.193e-003 
3.720e-003 7.581e+007 1.208e+014 1.000e+003 1.435e-003 3.193e-003 
3.721e-003 7.592e+007 1.208e+014 1.000e+003 1.642e-003 3.193e-003 
3.722e-003 7.608e+007 1.208e+014 1.000e+003 1.914e-003 3.194e-003 
3.723e-003 7.623e+007 1.208e+014 1.000e+003 1.151e-003 3.194e-003 
3.724e-003 7.637e+007 1.208e+014 1.000e+003 1.360e-003 3.194e-003 
3.726e-003 7.651e+007 1.209e+014 1.000e+003 1.113e-003 3.194e-003 
3.727e-003 7.666e+007 1.208e+014 1.000e+003 1.266e-003 3.194e-003 
3.728e-003 7.680e+007 1.209e+014 1.000e+003 1.855e-003 3.195e-003 
3.729e-003 7.694e+007 1.208e+014 1.000e+003 1.867e-003 3.195e-003 
3.730e-003 7.707e+007 1.208e+014 1.000e+003 1.609e-003 3.195e-003 
3.731e-003 7.719e+007 1.209e+014 1.000e+003 1.800e-003 3.195e-003 
3.733e-003 7.733e+007 1.209e+014 1.000e+003 1.921e-003 3.196e-003 
3.734e-003 7.748e+007 1.209e+014 1.000e+003 1.259e-003 3.196e-003 
3.735e-003 7.761e+007 1.209e+014 1.000e+003 1.465e-003 3.196e-003 
3.736e-003 7.775e+007 1.209e+014 1.000e+003 1.618e-003 3.196e-003 
3.737e-003 7.789e+007 1.209e+014 1.000e+003 1.880e-003 3.196e-003 
3.739e-003 7.804e+007 1.209e+014 1.000e+003 1.781e-003 3.197e-003 
3.740e-003 7.816e+007 1.209e+014 1.000e+003 1.889e-003 3.197e-003 
3.741e-003 7.830e+007 1.209e+014 1.000e+003 1.502e-003 3.197e-003 
3.742e-003 7.844e+007 1.209e+014 1.000e+003 1.114e-003 3.197e-003 
3.743e-003 7.859e+007 1.209e+014 1.000e+003 1.057e-003 3.197e-003 
3.744e-003 7.873e+007 1.209e+014 1.000e+003 1.450e-003 3.198e-003 
3.746e-003 7.888e+007 1.209e+014 1.000e+003 1.729e-003 3.198e-003 
3.747e-003 7.901e+007 1.209e+014 1.000e+003 1.060e-003 3.198e-003 
3.748e-003 7.915e+007 1.209e+014 1.000e+003 1.345e-003 3.198e-003 
3.749e-003 7.928e+007 1.209e+014 1.000e+003 1.789e-003 3.199e-003 
3.750e-003 7.942e+007 1.210e+014 1.000e+003 1.550e-003 3.199e-003 
3.751e-003 7.956e+007 1.209e+014 1.000e+003 1.592e-003 3.199e-003 
3.753e-003 7.971e+007 1.209e+014 1.000e+003 1.296e-003 3.199e-003 
3.754e-003 7.985e+007 1.210e+014 1.000e+003 1.853e-003 3.199e-003 
3.755e-003 7.999e+007 1.210e+014 1.000e+003 1.643e-003 3.199e-003 
3.756e-003 8.013e+007 1.210e+014 1.000e+003 1.407e-003 3.200e-003 
3.757e-003 8.028e+007 1.210e+014 1.000e+003 1.555e-003 3.200e-003 
3.758e-003 8.041e+007 1.210e+014 1.000e+003 1.812e-003 3.200e-003 
3.760e-003 8.054e+007 1.210e+014 1.000e+003 1.388e-003 3.200e-003 
3.761e-003 8.069e+007 1.210e+014 1.000e+003 1.257e-003 3.201e-003 
3.762e-003 8.084e+007 1.210e+014 1.000e+003 1.615e-003 3.201e-003 
3.763e-003 8.098e+007 1.210e+014 1.000e+003 1.584e-003 3.201e-003 
3.764e-003 8.112e+007 1.210e+014 1.000e+003 1.696e-003 3.201e-003 
3.766e-003 8.126e+007 1.210e+014 1.000e+003 1.578e-003 3.201e-003 
3.767e-003 8.140e+007 1.210e+014 1.000e+003 1.569e-003 3.202e-003 
3.768e-003 8.154e+007 1.210e+014 1.000e+003 1.059e-003 3.202e-003 
3.769e-003 8.168e+007 1.210e+014 1.000e+003 9.131e-004 3.202e-003 
3.770e-003 8.183e+007 1.210e+014 1.000e+003 1.574e-003 3.202e-003 
3.771e-003 8.197e+007 1.210e+014 1.000e+003 1.072e-003 3.202e-003 
3.773e-003 8.211e+007 1.210e+014 1.000e+003 6.028e-004 3.203e-003 
3.774e-003 8.225e+007 1.210e+014 1.000e+003 1.280e-003 3.203e-003 
3.775e-003 8.238e+007 1.210e+014 1.000e+003 1.294e-003 3.203e-003 
3.776e-003 8.252e+007 1.211e+014 1.000e+003 1.698e-003 3.203e-003 
3.777e-003 8.267e+007 1.211e+014 1.000e+003 1.133e-003 3.203e-003 
3.779e-003 8.282e+007 1.211e+014 1.000e+003 8.721e-004 3.204e-003 
3.780e-003 8.296e+007 1.211e+014 1.000e+003 1.084e-003 3.204e-003 
3.781e-003 8.312e+007 1.211e+014 1.000e+003 1.599e-003 3.204e-003 
3.782e-003 8.326e+007 1.210e+014 1.000e+003 1.632e-003 3.204e-003 
3.783e-003 8.339e+007 1.211e+014 1.000e+003 1.141e-003 3.204e-003 
3.784e-003 8.354e+007 1.211e+014 1.000e+003 7.957e-004 3.204e-003 
3.786e-003 8.369e+007 1.211e+014 1.000e+003 1.145e-003 3.205e-003 
3.787e-003 8.383e+007 1.211e+014 1.000e+003 1.648e-003 3.205e-003 
3.788e-003 8.397e+007 1.211e+014 1.000e+003 1.745e-003 3.205e-003 
3.789e-003 8.412e+007 1.211e+014 1.000e+003 1.009e-003 3.205e-003 
3.790e-003 8.426e+007 1.211e+014 1.000e+003 1.546e-003 3.205e-003 
3.792e-003 8.441e+007 1.211e+014 1.000e+003 1.538e-003 3.206e-003 
3.793e-003 8.452e+007 1.211e+014 1.000e+003 1.903e-003 3.206e-003 
3.794e-003 8.466e+007 1.211e+014 1.000e+003 1.042e-003 3.206e-003 
3.795e-003 8.481e+007 1.211e+014 1.000e+003 1.566e-003 3.206e-003 
3.796e-003 8.496e+007 1.211e+014 1.000e+003 1.781e-003 3.206e-003 
