# Supplementary material for: Strain rate dependency of dislocation plasticity
Source: Nat Commun. 2021 Mar 23;12:1845. doi: 10.1038/s41467-021-21939-1 (PMC7988163; doi:10.1038/s41467-021-21939-1)
Supplement: Supplementary file 3 — Supplementary Data 1 [file 41467_2021_21939_MOESM3_ESM.zip › Supplementary Data 1/DDDSimulationSet1/StrainRate=1e3s-1/InitialDislocationDensity=1.4e10m-2.dat]

#strain(1), stress(Pa), dislocation density(m-2), strain rate(s-1), mean dislocation velocity(km/s), plastic strain(1)
3.178e-007 4.594e+004 1.376e+010 1.000e+003 9.146e-003 1.867e-010 
6.299e-007 9.107e+004 1.376e+010 1.000e+003 4.197e-003 2.825e-010 
9.465e-007 1.368e+005 1.376e+010 1.000e+003 3.146e-003 2.667e-010 
1.261e-006 1.824e+005 1.376e+010 1.000e+003 1.040e-002 1.961e-010 
1.578e-006 2.282e+005 1.376e+010 1.000e+003 8.505e-003 1.495e-011 
1.892e-006 2.734e+005 1.376e+010 1.000e+003 1.818e-002 2.522e-010 
2.211e-006 3.195e+005 1.376e+010 1.000e+003 4.598e-003 6.152e-010 
2.528e-006 3.654e+005 1.376e+010 1.000e+003 3.740e-003 1.088e-009 
2.837e-006 4.100e+005 1.376e+010 1.000e+003 1.088e-002 1.616e-009 
3.154e-006 4.557e+005 1.376e+010 1.000e+003 5.605e-003 2.235e-009 
3.467e-006 5.008e+005 1.376e+010 1.000e+003 2.951e-003 2.931e-009 
3.792e-006 5.476e+005 1.376e+010 1.000e+003 6.402e-003 3.754e-009 
4.116e-006 5.944e+005 1.376e+010 1.000e+003 6.569e-003 4.669e-009 
4.438e-006 6.407e+005 1.376e+010 1.000e+003 9.524e-003 5.673e-009 
4.762e-006 6.875e+005 1.376e+010 1.000e+003 4.167e-003 6.780e-009 
5.084e-006 7.339e+005 1.376e+010 1.000e+003 5.668e-003 7.947e-009 
5.409e-006 7.807e+005 1.376e+010 1.000e+003 6.109e-003 9.211e-009 
5.728e-006 8.265e+005 1.376e+010 1.000e+003 9.731e-003 1.056e-008 
6.048e-006 8.726e+005 1.376e+010 1.000e+003 2.242e-003 1.199e-008 
6.362e-006 9.178e+005 1.376e+010 1.000e+003 1.703e-002 1.349e-008 
6.682e-006 9.639e+005 1.376e+010 1.000e+003 1.244e-002 1.509e-008 
7.003e-006 1.010e+006 1.376e+010 1.000e+003 4.954e-003 1.678e-008 
7.321e-006 1.056e+006 1.376e+010 1.000e+003 7.186e-003 1.854e-008 
7.641e-006 1.102e+006 1.376e+010 1.000e+003 1.180e-002 2.039e-008 
7.957e-006 1.147e+006 1.376e+010 1.000e+003 1.610e-002 2.230e-008 
8.273e-006 1.193e+006 1.376e+010 1.000e+003 8.755e-003 2.429e-008 
8.592e-006 1.238e+006 1.376e+010 1.000e+003 6.188e-003 2.640e-008 
8.909e-006 1.284e+006 1.376e+010 1.000e+003 7.184e-003 2.857e-008 
9.231e-006 1.330e+006 1.376e+010 1.000e+003 2.486e-002 3.086e-008 
9.546e-006 1.375e+006 1.376e+010 1.000e+003 1.573e-003 3.317e-008 
9.856e-006 1.420e+006 1.376e+010 1.000e+003 6.132e-003 3.555e-008 
1.017e-005 1.464e+006 1.376e+010 1.000e+003 2.163e-002 3.800e-008 
1.048e-005 1.509e+006 1.376e+010 1.000e+003 1.619e-002 4.054e-008 
1.079e-005 1.554e+006 1.376e+010 1.000e+003 7.627e-003 4.316e-008 
1.111e-005 1.600e+006 1.376e+010 1.000e+003 1.263e-002 4.594e-008 
1.143e-005 1.646e+006 1.376e+010 1.000e+003 1.972e-002 4.881e-008 
1.174e-005 1.690e+006 1.376e+010 1.000e+003 9.458e-003 5.167e-008 
1.205e-005 1.735e+006 1.376e+010 1.000e+003 1.010e-002 5.459e-008 
1.236e-005 1.779e+006 1.376e+010 1.000e+003 1.024e-002 5.759e-008 
1.267e-005 1.823e+006 1.376e+010 1.000e+003 4.195e-003 6.067e-008 
1.298e-005 1.868e+006 1.376e+010 1.000e+003 2.056e-002 6.383e-008 
1.329e-005 1.912e+006 1.376e+010 1.000e+003 3.168e-003 6.709e-008 
1.360e-005 1.956e+006 1.376e+010 1.000e+003 2.473e-002 7.038e-008 
1.392e-005 2.001e+006 1.376e+010 1.000e+003 2.577e-003 7.378e-008 
1.422e-005 2.045e+006 1.376e+010 1.000e+003 8.464e-003 7.723e-008 
1.454e-005 2.090e+006 1.376e+010 1.000e+003 4.972e-003 8.080e-008 
1.485e-005 2.134e+006 1.376e+010 1.000e+003 6.527e-003 8.440e-008 
1.516e-005 2.179e+006 1.376e+010 1.000e+003 1.065e-002 8.812e-008 
1.547e-005 2.223e+006 1.376e+010 1.000e+003 8.531e-003 9.189e-008 
1.578e-005 2.267e+006 1.376e+010 1.000e+003 2.089e-002 9.573e-008 
1.609e-005 2.311e+006 1.376e+010 1.000e+003 9.021e-003 9.964e-008 
1.639e-005 2.355e+006 1.376e+010 1.000e+003 8.492e-003 1.036e-007 
1.670e-005 2.399e+006 1.376e+010 1.000e+003 1.576e-003 1.077e-007 
1.702e-005 2.444e+006 1.376e+010 1.000e+003 1.137e-002 1.119e-007 
1.733e-005 2.488e+006 1.376e+010 1.000e+003 8.230e-005 1.161e-007 
1.764e-005 2.533e+006 1.376e+010 1.000e+003 4.702e-003 1.204e-007 
1.795e-005 2.577e+006 1.376e+010 1.000e+003 2.416e-002 1.248e-007 
1.826e-005 2.621e+006 1.376e+010 1.000e+003 8.829e-003 1.293e-007 
1.857e-005 2.665e+006 1.376e+010 1.000e+003 1.326e-002 1.338e-007 
1.888e-005 2.709e+006 1.376e+010 1.000e+003 3.477e-003 1.385e-007 
1.919e-005 2.753e+006 1.376e+010 1.000e+003 6.474e-003 1.432e-007 
1.950e-005 2.798e+006 1.376e+010 1.000e+003 3.756e-003 1.480e-007 
1.981e-005 2.842e+006 1.376e+010 1.000e+003 1.351e-003 1.528e-007 
2.012e-005 2.886e+006 1.376e+010 1.000e+003 1.484e-003 1.577e-007 
2.043e-005 2.930e+006 1.376e+010 1.000e+003 3.073e-003 1.627e-007 
2.074e-005 2.974e+006 1.376e+010 1.000e+003 7.692e-003 1.678e-007 
2.105e-005 3.018e+006 1.376e+010 1.000e+003 2.055e-003 1.730e-007 
2.136e-005 3.063e+006 1.376e+010 1.000e+003 2.085e-002 1.782e-007 
2.167e-005 3.107e+006 1.376e+010 1.000e+003 3.041e-002 1.836e-007 
2.198e-005 3.151e+006 1.376e+010 1.000e+003 1.764e-002 1.890e-007 
2.229e-005 3.195e+006 1.376e+010 1.000e+003 1.917e-002 1.945e-007 
2.261e-005 3.239e+006 1.376e+010 1.000e+003 2.259e-002 2.000e-007 
2.291e-005 3.283e+006 1.376e+010 1.000e+003 1.110e-002 2.056e-007 
2.322e-005 3.327e+006 1.376e+010 1.000e+003 2.019e-002 2.113e-007 
2.353e-005 3.371e+006 1.376e+010 1.000e+003 1.156e-002 2.171e-007 
2.384e-005 3.415e+006 1.376e+010 1.000e+003 2.003e-002 2.229e-007 
2.415e-005 3.459e+006 1.376e+010 1.000e+003 8.614e-003 2.289e-007 
2.446e-005 3.503e+006 1.376e+010 1.000e+003 2.541e-002 2.348e-007 
2.477e-005 3.546e+006 1.377e+010 1.000e+003 8.819e-004 2.408e-007 
2.507e-005 3.589e+006 1.377e+010 1.000e+003 3.031e-002 2.469e-007 
2.538e-005 3.633e+006 1.377e+010 1.000e+003 3.497e-002 2.530e-007 
2.569e-005 3.676e+006 1.377e+010 1.000e+003 3.468e-002 2.593e-007 
2.599e-005 3.720e+006 1.377e+010 1.000e+003 3.133e-002 2.656e-007 
2.630e-005 3.763e+006 1.377e+010 1.000e+003 3.309e-002 2.720e-007 
2.661e-005 3.807e+006 1.377e+010 1.000e+003 3.074e-002 2.785e-007 
2.691e-005 3.850e+006 1.377e+010 1.000e+003 3.721e-002 2.850e-007 
2.722e-005 3.893e+006 1.377e+010 1.000e+003 3.241e-002 2.916e-007 
2.753e-005 3.937e+006 1.377e+010 1.000e+003 3.523e-002 2.983e-007 
2.784e-005 3.980e+006 1.377e+010 1.000e+003 3.267e-002 3.051e-007 
2.814e-005 4.024e+006 1.377e+010 1.000e+003 3.502e-002 3.119e-007 
2.845e-005 4.067e+006 1.377e+010 1.000e+003 3.595e-002 3.188e-007 
2.876e-005 4.111e+006 1.377e+010 1.000e+003 3.295e-002 3.258e-007 
2.906e-005 4.154e+006 1.377e+010 1.000e+003 3.573e-002 3.329e-007 
2.937e-005 4.197e+006 1.377e+010 1.000e+003 2.991e-002 3.400e-007 
2.968e-005 4.241e+006 1.377e+010 1.000e+003 1.676e-002 3.473e-007 
2.999e-005 4.284e+006 1.377e+010 1.000e+003 7.867e-004 3.546e-007 
3.030e-005 4.328e+006 1.377e+010 1.000e+003 3.045e-003 3.620e-007 
3.060e-005 4.371e+006 1.377e+010 1.000e+003 2.537e-003 3.694e-007 
3.091e-005 4.415e+006 1.377e+010 1.000e+003 3.954e-002 3.770e-007 
3.122e-005 4.458e+006 1.377e+010 1.000e+003 1.586e-002 3.846e-007 
3.153e-005 4.502e+006 1.377e+010 1.000e+003 1.730e-002 3.923e-007 
3.184e-005 4.545e+006 1.377e+010 1.000e+003 2.131e-004 4.000e-007 
3.214e-005 4.588e+006 1.378e+010 1.000e+003 1.159e-002 4.078e-007 
3.245e-005 4.632e+006 1.378e+010 1.000e+003 3.508e-002 4.157e-007 
3.276e-005 4.675e+006 1.378e+010 1.000e+003 9.191e-005 4.238e-007 
3.307e-005 4.718e+006 1.378e+010 1.000e+003 1.997e-003 4.318e-007 
3.338e-005 4.762e+006 1.378e+010 1.000e+003 5.549e-003 4.400e-007 
3.369e-005 4.806e+006 1.378e+010 1.000e+003 4.140e-002 4.483e-007 
3.399e-005 4.849e+006 1.378e+010 1.000e+003 3.877e-002 4.566e-007 
3.430e-005 4.892e+006 1.378e+010 1.000e+003 1.809e-003 4.649e-007 
3.461e-005 4.935e+006 1.378e+010 1.000e+003 3.769e-002 4.734e-007 
3.492e-005 4.978e+006 1.378e+010 1.000e+003 3.622e-002 4.819e-007 
3.523e-005 5.022e+006 1.378e+010 1.000e+003 3.603e-002 4.905e-007 
3.553e-005 5.065e+006 1.378e+010 1.000e+003 3.094e-003 4.993e-007 
3.584e-005 5.109e+006 1.378e+010 1.000e+003 2.654e-003 5.080e-007 
3.615e-005 5.152e+006 1.378e+010 1.000e+003 1.271e-002 5.168e-007 
3.646e-005 5.196e+006 1.378e+010 1.000e+003 3.813e-002 5.258e-007 
3.677e-005 5.239e+006 1.378e+010 1.000e+003 2.925e-003 5.348e-007 
3.709e-005 5.283e+006 1.379e+010 1.000e+003 2.854e-003 5.440e-007 
3.739e-005 5.326e+006 1.379e+010 1.000e+003 4.316e-003 5.531e-007 
3.770e-005 5.370e+006 1.379e+010 1.000e+003 4.024e-003 5.623e-007 
3.801e-005 5.413e+006 1.379e+010 1.000e+003 4.720e-003 5.716e-007 
3.832e-005 5.457e+006 1.379e+010 1.000e+003 2.475e-002 5.809e-007 
3.863e-005 5.500e+006 1.379e+010 1.000e+003 2.703e-002 5.903e-007 
3.894e-005 5.543e+006 1.379e+010 1.000e+003 2.020e-002 5.998e-007 
3.924e-005 5.586e+006 1.379e+010 1.000e+003 2.085e-002 6.092e-007 
3.955e-005 5.629e+006 1.379e+010 1.000e+003 1.990e-002 6.187e-007 
3.986e-005 5.672e+006 1.379e+010 1.000e+003 1.472e-002 6.283e-007 
4.016e-005 5.714e+006 1.379e+010 1.000e+003 1.020e-002 6.379e-007 
4.047e-005 5.758e+006 1.379e+010 1.000e+003 2.827e-002 6.477e-007 
4.078e-005 5.801e+006 1.380e+010 1.000e+003 2.797e-002 6.575e-007 
4.109e-005 5.844e+006 1.380e+010 1.000e+003 2.752e-002 6.673e-007 
4.139e-005 5.887e+006 1.380e+010 1.000e+003 3.067e-002 6.772e-007 
4.170e-005 5.929e+006 1.380e+010 1.000e+003 3.331e-002 6.871e-007 
4.201e-005 5.972e+006 1.380e+010 1.000e+003 3.550e-002 6.973e-007 
4.232e-005 6.016e+006 1.380e+010 1.000e+003 3.917e-002 7.075e-007 
4.262e-005 6.059e+006 1.380e+010 1.000e+003 3.498e-002 7.177e-007 
4.293e-005 6.102e+006 1.380e+010 1.000e+003 2.824e-002 7.279e-007 
4.324e-005 6.145e+006 1.380e+010 1.000e+003 2.675e-002 7.383e-007 
4.355e-005 6.188e+006 1.380e+010 1.000e+003 2.753e-002 7.487e-007 
4.386e-005 6.231e+006 1.380e+010 1.000e+003 2.070e-002 7.592e-007 
4.416e-005 6.274e+006 1.381e+010 1.000e+003 1.788e-002 7.698e-007 
4.447e-005 6.317e+006 1.381e+010 1.000e+003 4.426e-002 7.803e-007 
4.478e-005 6.360e+006 1.381e+010 1.000e+003 2.462e-002 7.911e-007 
4.509e-005 6.403e+006 1.381e+010 1.000e+003 2.596e-002 8.017e-007 
4.540e-005 6.446e+006 1.381e+010 1.000e+003 4.065e-002 8.126e-007 
4.570e-005 6.489e+006 1.381e+010 1.000e+003 4.359e-002 8.235e-007 
4.601e-005 6.532e+006 1.381e+010 1.000e+003 2.332e-002 8.344e-007 
4.632e-005 6.575e+006 1.381e+010 1.000e+003 1.535e-002 8.455e-007 
4.663e-005 6.617e+006 1.381e+010 1.000e+003 3.009e-002 8.566e-007 
4.693e-005 6.660e+006 1.381e+010 1.000e+003 3.551e-002 8.678e-007 
4.724e-005 6.703e+006 1.381e+010 1.000e+003 2.306e-002 8.791e-007 
4.755e-005 6.746e+006 1.382e+010 1.000e+003 2.973e-002 8.904e-007 
4.786e-005 6.789e+006 1.382e+010 1.000e+003 1.211e-002 9.021e-007 
4.817e-005 6.832e+006 1.382e+010 1.000e+003 7.544e-003 9.137e-007 
4.848e-005 6.875e+006 1.382e+010 1.000e+003 1.128e-002 9.254e-007 
4.879e-005 6.918e+006 1.382e+010 1.000e+003 1.355e-002 9.371e-007 
4.910e-005 6.961e+006 1.382e+010 1.000e+003 7.837e-003 9.489e-007 
4.940e-005 7.004e+006 1.382e+010 1.000e+003 6.469e-003 9.608e-007 
4.971e-005 7.047e+006 1.382e+010 1.000e+003 1.358e-002 9.727e-007 
5.002e-005 7.090e+006 1.382e+010 1.000e+003 1.258e-002 9.848e-007 
5.033e-005 7.133e+006 1.382e+010 1.000e+003 1.055e-002 9.968e-007 
5.064e-005 7.176e+006 1.383e+010 1.000e+003 1.071e-002 1.009e-006 
5.095e-005 7.219e+006 1.383e+010 1.000e+003 1.310e-002 1.021e-006 
5.126e-005 7.261e+006 1.383e+010 1.000e+003 1.229e-002 1.033e-006 
5.156e-005 7.304e+006 1.383e+010 1.000e+003 9.360e-003 1.046e-006 
5.187e-005 7.346e+006 1.383e+010 1.000e+003 1.749e-002 1.058e-006 
5.218e-005 7.389e+006 1.383e+010 1.000e+003 1.187e-002 1.071e-006 
5.249e-005 7.432e+006 1.383e+010 1.000e+003 1.203e-002 1.083e-006 
5.279e-005 7.475e+006 1.383e+010 1.000e+003 1.146e-002 1.096e-006 
5.310e-005 7.518e+006 1.383e+010 1.000e+003 1.252e-002 1.109e-006 
5.341e-005 7.560e+006 1.384e+010 1.000e+003 1.380e-002 1.121e-006 
5.372e-005 7.603e+006 1.384e+010 1.000e+003 1.097e-002 1.134e-006 
5.403e-005 7.646e+006 1.384e+010 1.000e+003 1.265e-002 1.147e-006 
5.434e-005 7.689e+006 1.384e+010 1.000e+003 1.468e-002 1.160e-006 
5.465e-005 7.731e+006 1.384e+010 1.000e+003 1.260e-002 1.173e-006 
5.496e-005 7.774e+006 1.384e+010 1.000e+003 1.593e-002 1.186e-006 
5.527e-005 7.817e+006 1.384e+010 1.000e+003 1.376e-002 1.200e-006 
5.558e-005 7.861e+006 1.385e+010 1.000e+003 1.386e-002 1.213e-006 
5.589e-005 7.904e+006 1.385e+010 1.000e+003 1.383e-002 1.227e-006 
5.621e-005 7.947e+006 1.385e+010 1.000e+003 1.556e-002 1.240e-006 
5.652e-005 7.990e+006 1.385e+010 1.000e+003 1.333e-002 1.254e-006 
5.683e-005 8.033e+006 1.385e+010 1.000e+003 1.268e-002 1.268e-006 
5.714e-005 8.077e+006 1.385e+010 1.000e+003 1.246e-002 1.282e-006 
5.746e-005 8.120e+006 1.386e+010 1.000e+003 1.500e-002 1.295e-006 
5.777e-005 8.163e+006 1.386e+010 1.000e+003 1.494e-002 1.309e-006 
5.808e-005 8.206e+006 1.386e+010 1.000e+003 2.043e-002 1.323e-006 
5.839e-005 8.249e+006 1.386e+010 1.000e+003 1.872e-002 1.337e-006 
5.871e-005 8.293e+006 1.386e+010 1.000e+003 1.884e-002 1.352e-006 
5.902e-005 8.335e+006 1.386e+010 1.000e+003 2.866e-002 1.366e-006 
5.932e-005 8.378e+006 1.387e+010 1.000e+003 4.846e-002 1.380e-006 
5.964e-005 8.421e+006 1.387e+010 1.000e+003 5.136e-002 1.394e-006 
5.995e-005 8.464e+006 1.387e+010 1.000e+003 3.910e-002 1.408e-006 
6.026e-005 8.506e+006 1.387e+010 1.000e+003 2.078e-002 1.423e-006 
6.057e-005 8.549e+006 1.387e+010 1.000e+003 1.798e-002 1.437e-006 
6.088e-005 8.592e+006 1.388e+010 1.000e+003 1.869e-002 1.452e-006 
6.119e-005 8.635e+006 1.388e+010 1.000e+003 5.435e-002 1.466e-006 
6.150e-005 8.678e+006 1.388e+010 1.000e+003 5.412e-002 1.481e-006 
6.181e-005 8.720e+006 1.388e+010 1.000e+003 5.015e-002 1.496e-006 
6.212e-005 8.763e+006 1.388e+010 1.000e+003 2.652e-002 1.511e-006 
6.243e-005 8.806e+006 1.389e+010 1.000e+003 1.416e-002 1.526e-006 
6.274e-005 8.849e+006 1.389e+010 1.000e+003 1.984e-002 1.541e-006 
6.305e-005 8.891e+006 1.389e+010 1.000e+003 3.293e-002 1.556e-006 
6.337e-005 8.934e+006 1.389e+010 1.000e+003 5.136e-002 1.571e-006 
6.367e-005 8.977e+006 1.389e+010 1.000e+003 5.778e-002 1.586e-006 
6.399e-005 9.021e+006 1.390e+010 1.000e+003 2.099e-002 1.602e-006 
6.431e-005 9.064e+006 1.390e+010 1.000e+003 4.198e-002 1.617e-006 
6.462e-005 9.107e+006 1.390e+010 1.000e+003 6.086e-002 1.633e-006 
6.494e-005 9.150e+006 1.390e+010 1.000e+003 5.591e-002 1.649e-006 
6.524e-005 9.193e+006 1.391e+010 1.000e+003 5.132e-002 1.664e-006 
6.556e-005 9.235e+006 1.391e+010 1.000e+003 2.193e-002 1.680e-006 
6.587e-005 9.278e+006 1.391e+010 1.000e+003 4.471e-002 1.695e-006 
6.617e-005 9.320e+006 1.391e+010 1.000e+003 4.902e-002 1.711e-006 
6.648e-005 9.362e+006 1.392e+010 1.000e+003 5.218e-002 1.727e-006 
6.679e-005 9.405e+006 1.392e+010 1.000e+003 4.933e-002 1.742e-006 
6.710e-005 9.447e+006 1.392e+010 1.000e+003 3.037e-002 1.758e-006 
6.741e-005 9.489e+006 1.392e+010 1.000e+003 3.895e-002 1.774e-006 
6.771e-005 9.531e+006 1.393e+010 1.000e+003 2.299e-002 1.790e-006 
6.802e-005 9.573e+006 1.393e+010 1.000e+003 5.359e-002 1.806e-006 
6.833e-005 9.615e+006 1.393e+010 1.000e+003 4.738e-002 1.822e-006 
6.865e-005 9.659e+006 1.393e+010 1.000e+003 2.583e-002 1.839e-006 
6.897e-005 9.703e+006 1.394e+010 1.000e+003 6.180e-002 1.856e-006 
6.928e-005 9.745e+006 1.394e+010 1.000e+003 5.610e-002 1.873e-006 
6.959e-005 9.788e+006 1.394e+010 1.000e+003 5.415e-002 1.889e-006 
6.989e-005 9.830e+006 1.394e+010 1.000e+003 2.864e-002 1.906e-006 
7.021e-005 9.873e+006 1.395e+010 1.000e+003 2.762e-002 1.923e-006 
7.052e-005 9.916e+006 1.395e+010 1.000e+003 4.995e-002 1.940e-006 
7.084e-005 9.959e+006 1.393e+010 1.000e+003 5.589e-002 1.958e-006 
7.115e-005 1.000e+007 1.392e+010 1.000e+003 5.374e-002 1.975e-006 
7.146e-005 1.004e+007 1.392e+010 1.000e+003 2.537e-002 1.993e-006 
7.177e-005 1.009e+007 1.391e+010 1.000e+003 2.754e-002 2.011e-006 
7.208e-005 1.013e+007 1.391e+010 1.000e+003 2.590e-002 2.028e-006 
7.239e-005 1.017e+007 1.391e+010 1.000e+003 4.577e-002 2.046e-006 
7.270e-005 1.021e+007 1.391e+010 1.000e+003 4.986e-002 2.064e-006 
7.302e-005 1.026e+007 1.391e+010 1.000e+003 5.617e-002 2.082e-006 
7.334e-005 1.030e+007 1.391e+010 1.000e+003 3.210e-002 2.101e-006 
7.365e-005 1.034e+007 1.391e+010 1.000e+003 2.693e-002 2.119e-006 
7.397e-005 1.039e+007 1.391e+010 1.000e+003 3.233e-002 2.138e-006 
7.428e-005 1.043e+007 1.391e+010 1.000e+003 4.712e-002 2.156e-006 
7.459e-005 1.047e+007 1.391e+010 1.000e+003 4.178e-002 2.174e-006 
7.490e-005 1.051e+007 1.391e+010 1.000e+003 4.365e-002 2.193e-006 
7.520e-005 1.055e+007 1.391e+010 1.000e+003 3.088e-002 2.211e-006 
7.552e-005 1.060e+007 1.391e+010 1.000e+003 5.805e-002 2.230e-006 
7.584e-005 1.064e+007 1.391e+010 1.000e+003 5.168e-002 2.249e-006 
7.615e-005 1.068e+007 1.392e+010 1.000e+003 5.826e-002 2.268e-006 
7.646e-005 1.072e+007 1.392e+010 1.000e+003 4.908e-002 2.287e-006 
7.678e-005 1.077e+007 1.392e+010 1.000e+003 3.379e-002 2.306e-006 
7.709e-005 1.081e+007 1.392e+010 1.000e+003 5.274e-002 2.325e-006 
7.740e-005 1.085e+007 1.392e+010 1.000e+003 4.465e-002 2.344e-006 
7.771e-005 1.089e+007 1.392e+010 1.000e+003 5.461e-002 2.364e-006 
7.803e-005 1.094e+007 1.392e+010 1.000e+003 5.076e-002 2.383e-006 
7.835e-005 1.098e+007 1.393e+010 1.000e+003 6.193e-002 2.403e-006 
7.865e-005 1.102e+007 1.391e+010 1.000e+003 3.505e-002 2.423e-006 
7.897e-005 1.106e+007 1.390e+010 1.000e+003 4.802e-002 2.443e-006 
7.928e-005 1.111e+007 1.390e+010 1.000e+003 5.810e-002 2.463e-006 
7.960e-005 1.115e+007 1.390e+010 1.000e+003 3.124e-002 2.484e-006 
7.991e-005 1.119e+007 1.390e+010 1.000e+003 3.624e-002 2.504e-006 
8.023e-005 1.123e+007 1.390e+010 1.000e+003 3.452e-002 2.525e-006 
8.054e-005 1.128e+007 1.390e+010 1.000e+003 4.846e-002 2.546e-006 
8.086e-005 1.132e+007 1.390e+010 1.000e+003 5.496e-002 2.567e-006 
8.118e-005 1.136e+007 1.390e+010 1.000e+003 3.527e-002 2.588e-006 
8.150e-005 1.141e+007 1.390e+010 1.000e+003 4.066e-002 2.609e-006 
8.182e-005 1.145e+007 1.390e+010 1.000e+003 4.934e-002 2.631e-006 
8.214e-005 1.149e+007 1.390e+010 1.000e+003 6.342e-002 2.652e-006 
8.247e-005 1.154e+007 1.390e+010 1.000e+003 5.224e-002 2.674e-006 
8.279e-005 1.158e+007 1.390e+010 1.000e+003 3.635e-002 2.696e-006 
8.312e-005 1.162e+007 1.390e+010 1.000e+003 3.735e-002 2.718e-006 
8.344e-005 1.167e+007 1.390e+010 1.000e+003 4.504e-002 2.740e-006 
8.377e-005 1.171e+007 1.390e+010 1.000e+003 6.023e-002 2.763e-006 
8.409e-005 1.175e+007 1.390e+010 1.000e+003 6.165e-002 2.785e-006 
8.441e-005 1.180e+007 1.390e+010 1.000e+003 4.971e-002 2.807e-006 
8.473e-005 1.184e+007 1.390e+010 1.000e+003 4.747e-002 2.829e-006 
8.505e-005 1.188e+007 1.390e+010 1.000e+003 4.008e-002 2.851e-006 
8.537e-005 1.193e+007 1.391e+010 1.000e+003 4.145e-002 2.874e-006 
8.570e-005 1.197e+007 1.391e+010 1.000e+003 6.164e-002 2.897e-006 
8.602e-005 1.201e+007 1.391e+010 1.000e+003 5.272e-002 2.920e-006 
8.634e-005 1.206e+007 1.391e+010 1.000e+003 4.168e-002 2.942e-006 
8.665e-005 1.210e+007 1.391e+010 1.000e+003 4.516e-002 2.964e-006 
8.697e-005 1.214e+007 1.391e+010 1.000e+003 3.497e-002 2.988e-006 
8.729e-005 1.219e+007 1.391e+010 1.000e+003 6.526e-002 3.011e-006 
8.762e-005 1.223e+007 1.392e+010 1.000e+003 6.249e-002 3.034e-006 
8.794e-005 1.227e+007 1.392e+010 1.000e+003 5.934e-002 3.057e-006 
8.826e-005 1.231e+007 1.392e+010 1.000e+003 5.963e-002 3.081e-006 
8.858e-005 1.236e+007 1.392e+010 1.000e+003 5.774e-002 3.104e-006 
8.890e-005 1.240e+007 1.392e+010 1.000e+003 5.012e-002 3.128e-006 
8.922e-005 1.244e+007 1.392e+010 1.000e+003 4.599e-002 3.151e-006 
8.954e-005 1.249e+007 1.393e+010 1.000e+003 5.867e-002 3.175e-006 
8.986e-005 1.253e+007 1.393e+010 1.000e+003 6.278e-002 3.199e-006 
9.019e-005 1.257e+007 1.393e+010 1.000e+003 5.494e-002 3.223e-006 
9.051e-005 1.262e+007 1.393e+010 1.000e+003 4.753e-002 3.248e-006 
9.084e-005 1.266e+007 1.393e+010 1.000e+003 4.527e-002 3.272e-006 
9.116e-005 1.270e+007 1.393e+010 1.000e+003 6.309e-002 3.297e-006 
9.148e-005 1.275e+007 1.394e+010 1.000e+003 6.602e-002 3.321e-006 
9.180e-005 1.279e+007 1.394e+010 1.000e+003 5.885e-002 3.346e-006 
9.213e-005 1.283e+007 1.394e+010 1.000e+003 6.303e-002 3.371e-006 
9.245e-005 1.288e+007 1.394e+010 1.000e+003 6.442e-002 3.396e-006 
9.278e-005 1.292e+007 1.394e+010 1.000e+003 6.821e-002 3.421e-006 
9.310e-005 1.296e+007 1.395e+010 1.000e+003 4.558e-002 3.446e-006 
9.342e-005 1.301e+007 1.395e+010 1.000e+003 4.795e-002 3.472e-006 
9.375e-005 1.305e+007 1.395e+010 1.000e+003 6.682e-002 3.497e-006 
9.407e-005 1.309e+007 1.395e+010 1.000e+003 6.068e-002 3.522e-006 
9.439e-005 1.313e+007 1.396e+010 1.000e+003 6.440e-002 3.548e-006 
9.472e-005 1.318e+007 1.396e+010 1.000e+003 4.753e-002 3.574e-006 
9.505e-005 1.322e+007 1.396e+010 1.000e+003 5.268e-002 3.600e-006 
9.537e-005 1.326e+007 1.396e+010 1.000e+003 5.250e-002 3.626e-006 
9.570e-005 1.331e+007 1.397e+010 1.000e+003 6.589e-002 3.652e-006 
9.603e-005 1.335e+007 1.397e+010 1.000e+003 6.326e-002 3.679e-006 
9.636e-005 1.340e+007 1.397e+010 1.000e+003 4.914e-002 3.705e-006 
9.668e-005 1.344e+007 1.397e+010 1.000e+003 5.275e-002 3.732e-006 
9.701e-005 1.348e+007 1.398e+010 1.000e+003 5.539e-002 3.758e-006 
9.734e-005 1.353e+007 1.398e+010 1.000e+003 5.430e-002 3.785e-006 
9.767e-005 1.357e+007 1.398e+010 1.000e+003 5.348e-002 3.812e-006 
9.799e-005 1.361e+007 1.398e+010 1.000e+003 5.329e-002 3.839e-006 
9.832e-005 1.366e+007 1.399e+010 1.000e+003 6.437e-002 3.866e-006 
9.865e-005 1.370e+007 1.399e+010 1.000e+003 5.883e-002 3.893e-006 
9.898e-005 1.374e+007 1.399e+010 1.000e+003 5.476e-002 3.921e-006 
9.932e-005 1.379e+007 1.400e+010 1.000e+003 6.273e-002 3.949e-006 
9.966e-005 1.383e+007 1.400e+010 1.000e+003 5.756e-002 3.977e-006 
9.999e-005 1.388e+007 1.400e+010 1.000e+003 5.561e-002 4.005e-006 
1.003e-004 1.392e+007 1.401e+010 1.000e+003 6.470e-002 4.033e-006 
1.007e-004 1.397e+007 1.401e+010 1.000e+003 5.549e-002 4.062e-006 
1.010e-004 1.401e+007 1.401e+010 1.000e+003 6.407e-002 4.091e-006 
1.013e-004 1.406e+007 1.401e+010 1.000e+003 5.785e-002 4.120e-006 
1.017e-004 1.410e+007 1.401e+010 1.000e+003 6.236e-002 4.149e-006 
1.020e-004 1.415e+007 1.401e+010 1.000e+003 6.450e-002 4.179e-006 
1.024e-004 1.419e+007 1.400e+010 1.000e+003 5.787e-002 4.209e-006 
1.027e-004 1.424e+007 1.401e+010 1.000e+003 6.601e-002 4.239e-006 
1.031e-004 1.429e+007 1.401e+010 1.000e+003 6.100e-002 4.270e-006 
1.034e-004 1.433e+007 1.401e+010 1.000e+003 5.975e-002 4.301e-006 
1.038e-004 1.438e+007 1.401e+010 1.000e+003 6.421e-002 4.333e-006 
1.042e-004 1.443e+007 1.401e+010 1.000e+003 6.111e-002 4.366e-006 
1.046e-004 1.448e+007 1.402e+010 1.000e+003 6.178e-002 4.399e-006 
1.049e-004 1.453e+007 1.402e+010 1.000e+003 6.425e-002 4.434e-006 
1.053e-004 1.458e+007 1.402e+010 1.000e+003 6.561e-002 4.470e-006 
1.058e-004 1.464e+007 1.403e+010 1.000e+003 6.274e-002 4.507e-006 
1.062e-004 1.470e+007 1.403e+010 1.000e+003 6.348e-002 4.547e-006 
1.067e-004 1.476e+007 1.404e+010 1.000e+003 6.532e-002 4.594e-006 
1.142e-004 1.574e+007 1.408e+010 1.000e+003 7.083e-002 5.317e-006 
1.248e-004 1.711e+007 1.422e+010 1.000e+003 7.797e-002 6.423e-006 
1.379e-004 1.879e+007 1.431e+010 1.000e+003 8.855e-002 8.006e-006 
1.441e-004 1.955e+007 1.441e+010 1.000e+003 9.262e-002 8.809e-006 
1.595e-004 2.145e+007 1.450e+010 1.000e+003 1.056e-001 1.105e-005 
1.784e-004 2.374e+007 1.421e+010 1.000e+003 1.199e-001 1.416e-005 
1.898e-004 2.510e+007 1.414e+010 1.000e+003 1.255e-001 1.617e-005 
2.086e-004 2.731e+007 1.408e+010 1.000e+003 1.366e-001 1.967e-005 
2.248e-004 2.919e+007 1.404e+010 1.000e+003 1.431e-001 2.290e-005 
2.420e-004 3.116e+007 1.403e+010 1.000e+003 1.530e-001 2.650e-005 
2.569e-004 3.283e+007 1.399e+010 1.000e+003 1.603e-001 2.980e-005 
2.733e-004 3.465e+007 1.397e+010 1.000e+003 1.699e-001 3.365e-005 
2.924e-004 3.672e+007 1.395e+010 1.000e+003 1.800e-001 3.840e-005 
3.081e-004 3.840e+007 1.394e+010 1.000e+003 1.866e-001 4.245e-005 
3.200e-004 3.967e+007 1.393e+010 1.000e+003 1.918e-001 4.567e-005 
3.203e-004 3.970e+007 1.393e+010 1.000e+003 1.919e-001 4.574e-005 
3.205e-004 3.972e+007 1.393e+010 1.000e+003 1.919e-001 4.580e-005 
3.208e-004 3.974e+007 1.393e+010 1.000e+003 1.919e-001 4.587e-005 
3.210e-004 3.977e+007 1.393e+010 1.000e+003 1.923e-001 4.593e-005 
3.212e-004 3.979e+007 1.393e+010 1.000e+003 1.919e-001 4.599e-005 
3.248e-004 4.017e+007 1.394e+010 1.000e+003 1.931e-001 4.697e-005 
3.342e-004 4.115e+007 1.394e+010 1.000e+003 1.983e-001 4.958e-005 
3.345e-004 4.118e+007 1.394e+010 1.000e+003 1.986e-001 4.966e-005 
3.348e-004 4.121e+007 1.394e+010 1.000e+003 1.982e-001 4.974e-005 
3.370e-004 4.145e+007 1.392e+010 1.000e+003 1.995e-001 5.037e-005 
3.373e-004 4.148e+007 1.392e+010 1.000e+003 1.996e-001 5.045e-005 
3.422e-004 4.198e+007 1.391e+010 1.000e+003 2.022e-001 5.183e-005 
3.426e-004 4.202e+007 1.391e+010 1.000e+003 2.026e-001 5.195e-005 
3.497e-004 4.275e+007 1.389e+010 1.000e+003 2.066e-001 5.400e-005 
3.523e-004 4.302e+007 1.389e+010 1.000e+003 2.086e-001 5.476e-005 
3.546e-004 4.325e+007 1.389e+010 1.000e+003 2.098e-001 5.543e-005 
3.587e-004 4.367e+007 1.388e+010 1.000e+003 2.116e-001 5.667e-005 
3.591e-004 4.371e+007 1.388e+010 1.000e+003 2.114e-001 5.679e-005 
3.624e-004 4.404e+007 1.389e+010 1.000e+003 2.126e-001 5.775e-005 
3.632e-004 4.412e+007 1.389e+010 1.000e+003 2.130e-001 5.800e-005 
3.653e-004 4.434e+007 1.388e+010 1.000e+003 2.143e-001 5.865e-005 
3.689e-004 4.470e+007 1.388e+010 1.000e+003 2.159e-001 5.972e-005 
3.716e-004 4.498e+007 1.387e+010 1.000e+003 2.175e-001 6.057e-005 
3.753e-004 4.534e+007 1.388e+010 1.000e+003 2.158e-001 6.168e-005 
3.759e-004 4.540e+007 1.388e+010 1.000e+003 2.160e-001 6.186e-005 
3.762e-004 4.543e+007 1.388e+010 1.000e+003 2.169e-001 6.195e-005 
3.815e-004 4.597e+007 1.387e+010 1.000e+003 2.204e-001 6.361e-005 
3.831e-004 4.612e+007 1.387e+010 1.000e+003 2.214e-001 6.408e-005 
3.893e-004 4.673e+007 1.387e+010 1.000e+003 2.236e-001 6.603e-005 
3.898e-004 4.678e+007 1.387e+010 1.000e+003 2.237e-001 6.619e-005 
3.938e-004 4.718e+007 1.386e+010 1.000e+003 2.260e-001 6.746e-005 
3.979e-004 4.758e+007 1.386e+010 1.000e+003 2.265e-001 6.876e-005 
3.994e-004 4.773e+007 1.386e+010 1.000e+003 2.272e-001 6.924e-005 
4.015e-004 4.794e+007 1.386e+010 1.000e+003 2.279e-001 6.992e-005 
4.017e-004 4.796e+007 1.386e+010 1.000e+003 2.280e-001 6.999e-005 
4.019e-004 4.798e+007 1.386e+010 1.000e+003 2.279e-001 7.007e-005 
4.022e-004 4.801e+007 1.387e+010 1.000e+003 2.280e-001 7.014e-005 
4.024e-004 4.803e+007 1.387e+010 1.000e+003 2.281e-001 7.022e-005 
4.027e-004 4.805e+007 1.386e+010 1.000e+003 2.288e-001 7.030e-005 
4.029e-004 4.808e+007 1.386e+010 1.000e+003 2.290e-001 7.038e-005 
4.067e-004 4.845e+007 1.385e+010 1.000e+003 2.318e-001 7.162e-005 
4.105e-004 4.882e+007 1.386e+010 1.000e+003 2.338e-001 7.285e-005 
4.133e-004 4.909e+007 1.386e+010 1.000e+003 2.338e-001 7.379e-005 
4.163e-004 4.938e+007 1.385e+010 1.000e+003 2.366e-001 7.476e-005 
4.180e-004 4.954e+007 1.385e+010 1.000e+003 2.381e-001 7.533e-005 
4.208e-004 4.981e+007 1.385e+010 1.000e+003 2.391e-001 7.627e-005 
4.228e-004 5.000e+007 1.386e+010 1.000e+003 2.392e-001 7.694e-005 
4.238e-004 5.010e+007 1.386e+010 1.000e+003 2.396e-001 7.728e-005 
4.244e-004 5.015e+007 1.386e+010 1.000e+003 2.399e-001 7.748e-005 
4.249e-004 5.020e+007 1.386e+010 1.000e+003 2.404e-001 7.765e-005 
4.257e-004 5.028e+007 1.386e+010 1.000e+003 2.410e-001 7.795e-005 
4.265e-004 5.036e+007 1.386e+010 1.000e+003 2.405e-001 7.821e-005 
4.268e-004 5.039e+007 1.386e+010 1.000e+003 2.409e-001 7.831e-005 
4.272e-004 5.042e+007 1.386e+010 1.000e+003 2.414e-001 7.843e-005 
4.309e-004 5.078e+007 1.385e+010 1.000e+003 2.429e-001 7.970e-005 
4.312e-004 5.080e+007 1.385e+010 1.000e+003 2.431e-001 7.980e-005 
4.314e-004 5.082e+007 1.385e+010 1.000e+003 2.429e-001 7.988e-005 
4.319e-004 5.087e+007 1.384e+010 1.000e+003 2.442e-001 8.006e-005 
4.325e-004 5.093e+007 1.385e+010 1.000e+003 2.438e-001 8.025e-005 
4.330e-004 5.098e+007 1.385e+010 1.000e+003 2.428e-001 8.043e-005 
4.335e-004 5.103e+007 1.386e+010 1.000e+003 2.432e-001 8.060e-005 
4.340e-004 5.107e+007 1.386e+010 1.000e+003 2.431e-001 8.078e-005 
4.342e-004 5.109e+007 1.386e+010 1.000e+003 2.435e-001 8.085e-005 
4.345e-004 5.111e+007 1.386e+010 1.000e+003 2.435e-001 8.093e-005 
4.347e-004 5.114e+007 1.386e+010 1.000e+003 2.441e-001 8.102e-005 
4.352e-004 5.118e+007 1.386e+010 1.000e+003 2.436e-001 8.117e-005 
4.355e-004 5.122e+007 1.387e+010 1.000e+003 2.437e-001 8.129e-005 
4.365e-004 5.130e+007 1.386e+010 1.000e+003 2.431e-001 8.161e-005 
4.380e-004 5.145e+007 1.385e+010 1.000e+003 2.436e-001 8.214e-005 
4.403e-004 5.167e+007 1.385e+010 1.000e+003 2.448e-001 8.294e-005 
4.433e-004 5.195e+007 1.384e+010 1.000e+003 2.476e-001 8.397e-005 
4.448e-004 5.209e+007 1.385e+010 1.000e+003 2.481e-001 8.448e-005 
4.453e-004 5.214e+007 1.384e+010 1.000e+003 2.470e-001 8.465e-005 
4.458e-004 5.218e+007 1.385e+010 1.000e+003 2.476e-001 8.482e-005 
4.495e-004 5.254e+007 1.388e+010 1.000e+003 2.475e-001 8.614e-005 
4.503e-004 5.261e+007 1.390e+010 1.000e+003 2.482e-001 8.641e-005 
4.522e-004 5.279e+007 1.385e+010 1.000e+003 2.504e-001 8.708e-005 
4.545e-004 5.300e+007 1.384e+010 1.000e+003 2.513e-001 8.788e-005 
4.580e-004 5.333e+007 1.384e+010 1.000e+003 2.529e-001 8.914e-005 
4.585e-004 5.338e+007 1.384e+010 1.000e+003 2.527e-001 8.932e-005 
4.606e-004 5.357e+007 1.384e+010 1.000e+003 2.535e-001 9.005e-005 
4.630e-004 5.380e+007 1.383e+010 1.000e+003 2.547e-001 9.093e-005 
4.749e-004 5.490e+007 1.384e+010 1.000e+003 2.618e-001 9.525e-005 
4.765e-004 5.503e+007 1.385e+010 1.000e+003 2.617e-001 9.581e-005 
4.767e-004 5.506e+007 1.385e+010 1.000e+003 2.603e-001 9.591e-005 
4.770e-004 5.508e+007 1.385e+010 1.000e+003 2.605e-001 9.600e-005 
4.772e-004 5.510e+007 1.386e+010 1.000e+003 2.604e-001 9.609e-005 
4.775e-004 5.513e+007 1.386e+010 1.000e+003 2.603e-001 9.618e-005 
4.777e-004 5.515e+007 1.387e+010 1.000e+003 2.600e-001 9.627e-005 
4.781e-004 5.518e+007 1.385e+010 1.000e+003 2.636e-001 9.642e-005 
4.785e-004 5.522e+007 1.384e+010 1.000e+003 2.631e-001 9.655e-005 
4.787e-004 5.524e+007 1.384e+010 1.000e+003 2.631e-001 9.664e-005 
4.827e-004 5.560e+007 1.388e+010 1.000e+003 2.626e-001 9.812e-005 
4.832e-004 5.565e+007 1.390e+010 1.000e+003 2.630e-001 9.832e-005 
4.837e-004 5.570e+007 1.389e+010 1.000e+003 2.636e-001 9.850e-005 
4.842e-004 5.574e+007 1.390e+010 1.000e+003 2.641e-001 9.866e-005 
4.847e-004 5.579e+007 1.391e+010 1.000e+003 2.642e-001 9.888e-005 
4.852e-004 5.583e+007 1.391e+010 1.000e+003 2.645e-001 9.906e-005 
4.855e-004 5.585e+007 1.392e+010 1.000e+003 2.644e-001 9.915e-005 
4.857e-004 5.588e+007 1.392e+010 1.000e+003 2.646e-001 9.924e-005 
4.859e-004 5.590e+007 1.393e+010 1.000e+003 2.651e-001 9.933e-005 
4.862e-004 5.592e+007 1.393e+010 1.000e+003 2.649e-001 9.942e-005 
4.864e-004 5.594e+007 1.394e+010 1.000e+003 2.649e-001 9.951e-005 
4.867e-004 5.596e+007 1.394e+010 1.000e+003 2.653e-001 9.961e-005 
4.869e-004 5.599e+007 1.394e+010 1.000e+003 2.655e-001 9.970e-005 
4.872e-004 5.601e+007 1.395e+010 1.000e+003 2.655e-001 9.979e-005 
4.912e-004 5.636e+007 1.401e+010 1.000e+003 2.687e-001 1.013e-004 
4.964e-004 5.683e+007 1.414e+010 1.000e+003 2.691e-001 1.033e-004 
4.968e-004 5.686e+007 1.415e+010 1.000e+003 2.692e-001 1.035e-004 
4.972e-004 5.690e+007 1.416e+010 1.000e+003 2.698e-001 1.036e-004 
4.977e-004 5.695e+007 1.418e+010 1.000e+003 2.706e-001 1.038e-004 
4.984e-004 5.700e+007 1.419e+010 1.000e+003 2.715e-001 1.041e-004 
4.987e-004 5.704e+007 1.420e+010 1.000e+003 2.720e-001 1.042e-004 
4.991e-004 5.707e+007 1.421e+010 1.000e+003 2.717e-001 1.044e-004 
4.996e-004 5.711e+007 1.423e+010 1.000e+003 2.715e-001 1.046e-004 
5.000e-004 5.715e+007 1.424e+010 1.000e+003 2.729e-001 1.047e-004 
5.008e-004 5.721e+007 1.411e+010 1.000e+003 2.725e-001 1.050e-004 
5.011e-004 5.725e+007 1.409e+010 1.000e+003 2.717e-001 1.052e-004 
5.013e-004 5.727e+007 1.408e+010 1.000e+003 2.711e-001 1.052e-004 
5.015e-004 5.728e+007 1.407e+010 1.000e+003 2.713e-001 1.053e-004 
5.018e-004 5.730e+007 1.406e+010 1.000e+003 2.723e-001 1.054e-004 
5.020e-004 5.732e+007 1.405e+010 1.000e+003 2.716e-001 1.055e-004 
5.022e-004 5.735e+007 1.405e+010 1.000e+003 2.717e-001 1.056e-004 
5.025e-004 5.737e+007 1.403e+010 1.000e+003 2.720e-001 1.057e-004 
5.085e-004 5.790e+007 1.395e+010 1.000e+003 2.740e-001 1.080e-004 
5.092e-004 5.796e+007 1.394e+010 1.000e+003 2.743e-001 1.083e-004 
5.097e-004 5.801e+007 1.394e+010 1.000e+003 2.740e-001 1.085e-004 
5.102e-004 5.805e+007 1.394e+010 1.000e+003 2.742e-001 1.087e-004 
5.106e-004 5.809e+007 1.394e+010 1.000e+003 2.736e-001 1.089e-004 
5.111e-004 5.813e+007 1.394e+010 1.000e+003 2.738e-001 1.091e-004 
5.128e-004 5.828e+007 1.393e+010 1.000e+003 2.750e-001 1.097e-004 
5.138e-004 5.837e+007 1.393e+010 1.000e+003 2.746e-001 1.101e-004 
5.147e-004 5.845e+007 1.393e+010 1.000e+003 2.751e-001 1.104e-004 
5.153e-004 5.850e+007 1.394e+010 1.000e+003 2.756e-001 1.107e-004 
5.157e-004 5.853e+007 1.393e+010 1.000e+003 2.757e-001 1.108e-004 
5.162e-004 5.858e+007 1.392e+010 1.000e+003 2.757e-001 1.110e-004 
5.167e-004 5.863e+007 1.392e+010 1.000e+003 2.759e-001 1.112e-004 
5.173e-004 5.868e+007 1.391e+010 1.000e+003 2.761e-001 1.115e-004 
5.178e-004 5.872e+007 1.391e+010 1.000e+003 2.766e-001 1.117e-004 
5.198e-004 5.890e+007 1.389e+010 1.000e+003 2.780e-001 1.125e-004 
5.203e-004 5.894e+007 1.389e+010 1.000e+003 2.783e-001 1.126e-004 
5.216e-004 5.905e+007 1.389e+010 1.000e+003 2.785e-001 1.131e-004 
5.222e-004 5.910e+007 1.389e+010 1.000e+003 2.781e-001 1.134e-004 
5.226e-004 5.915e+007 1.389e+010 1.000e+003 2.790e-001 1.136e-004 
5.235e-004 5.922e+007 1.389e+010 1.000e+003 2.791e-001 1.139e-004 
5.248e-004 5.934e+007 1.389e+010 1.000e+003 2.801e-001 1.144e-004 
5.261e-004 5.945e+007 1.390e+010 1.000e+003 2.809e-001 1.149e-004 
5.266e-004 5.949e+007 1.389e+010 1.000e+003 2.811e-001 1.151e-004 
5.270e-004 5.953e+007 1.389e+010 1.000e+003 2.812e-001 1.153e-004 
5.275e-004 5.957e+007 1.389e+010 1.000e+003 2.816e-001 1.155e-004 
5.279e-004 5.961e+007 1.388e+010 1.000e+003 2.821e-001 1.156e-004 
5.284e-004 5.965e+007 1.388e+010 1.000e+003 2.821e-001 1.158e-004 
5.351e-004 6.023e+007 1.386e+010 1.000e+003 2.851e-001 1.185e-004 
5.359e-004 6.029e+007 1.387e+010 1.000e+003 2.850e-001 1.188e-004 
5.366e-004 6.036e+007 1.388e+010 1.000e+003 2.849e-001 1.191e-004 
5.369e-004 6.038e+007 1.387e+010 1.000e+003 2.858e-001 1.192e-004 
5.371e-004 6.040e+007 1.387e+010 1.000e+003 2.856e-001 1.193e-004 
5.374e-004 6.042e+007 1.388e+010 1.000e+003 2.851e-001 1.194e-004 
5.376e-004 6.045e+007 1.388e+010 1.000e+003 2.853e-001 1.195e-004 
5.378e-004 6.047e+007 1.388e+010 1.000e+003 2.851e-001 1.196e-004 
5.381e-004 6.049e+007 1.388e+010 1.000e+003 2.856e-001 1.197e-004 
5.383e-004 6.051e+007 1.389e+010 1.000e+003 2.851e-001 1.198e-004 
5.386e-004 6.053e+007 1.390e+010 1.000e+003 2.853e-001 1.199e-004 
5.389e-004 6.055e+007 1.389e+010 1.000e+003 2.845e-001 1.200e-004 
5.393e-004 6.059e+007 1.390e+010 1.000e+003 2.844e-001 1.202e-004 
5.396e-004 6.062e+007 1.389e+010 1.000e+003 2.863e-001 1.203e-004 
5.400e-004 6.065e+007 1.389e+010 1.000e+003 2.867e-001 1.205e-004 
5.403e-004 6.068e+007 1.388e+010 1.000e+003 2.866e-001 1.206e-004 
5.407e-004 6.071e+007 1.388e+010 1.000e+003 2.863e-001 1.208e-004 
5.410e-004 6.074e+007 1.388e+010 1.000e+003 2.873e-001 1.209e-004 
5.415e-004 6.078e+007 1.387e+010 1.000e+003 2.867e-001 1.211e-004 
5.419e-004 6.082e+007 1.386e+010 1.000e+003 2.873e-001 1.213e-004 
5.424e-004 6.086e+007 1.386e+010 1.000e+003 2.871e-001 1.214e-004 
5.428e-004 6.089e+007 1.386e+010 1.000e+003 2.869e-001 1.216e-004 
5.432e-004 6.093e+007 1.386e+010 1.000e+003 2.860e-001 1.218e-004 
5.436e-004 6.096e+007 1.386e+010 1.000e+003 2.861e-001 1.219e-004 
5.440e-004 6.100e+007 1.386e+010 1.000e+003 2.862e-001 1.221e-004 
5.444e-004 6.103e+007 1.385e+010 1.000e+003 2.860e-001 1.223e-004 
5.448e-004 6.106e+007 1.385e+010 1.000e+003 2.857e-001 1.224e-004 
5.456e-004 6.114e+007 1.385e+010 1.000e+003 2.861e-001 1.228e-004 
5.461e-004 6.118e+007 1.385e+010 1.000e+003 2.865e-001 1.229e-004 
5.464e-004 6.121e+007 1.385e+010 1.000e+003 2.869e-001 1.231e-004 
5.467e-004 6.123e+007 1.386e+010 1.000e+003 2.870e-001 1.232e-004 
5.518e-004 6.166e+007 1.384e+010 1.000e+003 2.891e-001 1.252e-004 
5.526e-004 6.174e+007 1.385e+010 1.000e+003 2.895e-001 1.256e-004 
5.532e-004 6.179e+007 1.385e+010 1.000e+003 2.896e-001 1.258e-004 
5.538e-004 6.184e+007 1.386e+010 1.000e+003 2.892e-001 1.261e-004 
5.543e-004 6.188e+007 1.386e+010 1.000e+003 2.899e-001 1.263e-004 
5.546e-004 6.191e+007 1.386e+010 1.000e+003 2.897e-001 1.264e-004 
5.549e-004 6.193e+007 1.386e+010 1.000e+003 2.903e-001 1.265e-004 
5.551e-004 6.196e+007 1.386e+010 1.000e+003 2.902e-001 1.266e-004 
5.554e-004 6.198e+007 1.386e+010 1.000e+003 2.900e-001 1.267e-004 
5.557e-004 6.200e+007 1.386e+010 1.000e+003 2.904e-001 1.268e-004 
5.559e-004 6.202e+007 1.386e+010 1.000e+003 2.902e-001 1.269e-004 
5.562e-004 6.204e+007 1.386e+010 1.000e+003 2.903e-001 1.270e-004 
5.595e-004 6.233e+007 1.384e+010 1.000e+003 2.909e-001 1.284e-004 
5.606e-004 6.242e+007 1.385e+010 1.000e+003 2.912e-001 1.289e-004 
5.612e-004 6.247e+007 1.384e+010 1.000e+003 2.910e-001 1.291e-004 
5.619e-004 6.253e+007 1.385e+010 1.000e+003 2.900e-001 1.294e-004 
5.625e-004 6.259e+007 1.386e+010 1.000e+003 2.911e-001 1.297e-004 
5.632e-004 6.264e+007 1.385e+010 1.000e+003 2.913e-001 1.299e-004 
5.637e-004 6.269e+007 1.386e+010 1.000e+003 2.921e-001 1.301e-004 
5.643e-004 6.273e+007 1.386e+010 1.000e+003 2.925e-001 1.304e-004 
5.649e-004 6.279e+007 1.384e+010 1.000e+003 2.932e-001 1.306e-004 
5.696e-004 6.319e+007 1.384e+010 1.000e+003 2.955e-001 1.326e-004 
5.722e-004 6.341e+007 1.385e+010 1.000e+003 2.961e-001 1.337e-004 
5.747e-004 6.361e+007 1.384e+010 1.000e+003 2.975e-001 1.347e-004 
5.751e-004 6.365e+007 1.384e+010 1.000e+003 2.980e-001 1.349e-004 
5.758e-004 6.371e+007 1.385e+010 1.000e+003 2.981e-001 1.352e-004 
5.764e-004 6.376e+007 1.385e+010 1.000e+003 2.984e-001 1.354e-004 
5.769e-004 6.380e+007 1.385e+010 1.000e+003 2.987e-001 1.356e-004 
5.772e-004 6.382e+007 1.386e+010 1.000e+003 2.988e-001 1.357e-004 
5.775e-004 6.385e+007 1.386e+010 1.000e+003 2.987e-001 1.359e-004 
5.777e-004 6.387e+007 1.386e+010 1.000e+003 3.000e-001 1.360e-004 
5.780e-004 6.389e+007 1.386e+010 1.000e+003 2.995e-001 1.361e-004 
5.783e-004 6.392e+007 1.387e+010 1.000e+003 2.999e-001 1.362e-004 
5.786e-004 6.394e+007 1.387e+010 1.000e+003 2.997e-001 1.363e-004 
5.788e-004 6.396e+007 1.388e+010 1.000e+003 3.000e-001 1.364e-004 
5.795e-004 6.401e+007 1.387e+010 1.000e+003 3.003e-001 1.367e-004 
5.846e-004 6.444e+007 1.393e+010 1.000e+003 3.018e-001 1.389e-004 
5.850e-004 6.447e+007 1.395e+010 1.000e+003 3.016e-001 1.391e-004 
5.854e-004 6.450e+007 1.396e+010 1.000e+003 3.021e-001 1.392e-004 
5.858e-004 6.454e+007 1.397e+010 1.000e+003 3.034e-001 1.394e-004 
5.860e-004 6.455e+007 1.398e+010 1.000e+003 3.040e-001 1.395e-004 
5.862e-004 6.457e+007 1.398e+010 1.000e+003 3.043e-001 1.396e-004 
5.865e-004 6.460e+007 1.399e+010 1.000e+003 3.023e-001 1.397e-004 
5.868e-004 6.462e+007 1.400e+010 1.000e+003 3.039e-001 1.398e-004 
5.870e-004 6.464e+007 1.401e+010 1.000e+003 3.039e-001 1.399e-004 
5.873e-004 6.466e+007 1.402e+010 1.000e+003 3.019e-001 1.400e-004 
5.877e-004 6.469e+007 1.403e+010 1.000e+003 3.033e-001 1.402e-004 
5.883e-004 6.474e+007 1.404e+010 1.000e+003 3.041e-001 1.405e-004 
5.888e-004 6.479e+007 1.405e+010 1.000e+003 3.048e-001 1.407e-004 
5.895e-004 6.484e+007 1.408e+010 1.000e+003 3.051e-001 1.410e-004 
5.899e-004 6.487e+007 1.409e+010 1.000e+003 3.058e-001 1.412e-004 
5.921e-004 6.506e+007 1.416e+010 1.000e+003 3.044e-001 1.422e-004 
5.923e-004 6.507e+007 1.417e+010 1.000e+003 3.052e-001 1.422e-004 
5.925e-004 6.509e+007 1.417e+010 1.000e+003 3.052e-001 1.423e-004 
5.927e-004 6.510e+007 1.417e+010 1.000e+003 3.051e-001 1.424e-004 
5.929e-004 6.512e+007 1.418e+010 1.000e+003 3.053e-001 1.425e-004 
5.931e-004 6.513e+007 1.418e+010 1.000e+003 3.059e-001 1.426e-004 
5.933e-004 6.515e+007 1.419e+010 1.000e+003 3.069e-001 1.427e-004 
5.947e-004 6.526e+007 1.400e+010 1.000e+003 3.054e-001 1.433e-004 
6.021e-004 6.587e+007 1.393e+010 1.000e+003 3.065e-001 1.465e-004 
6.111e-004 6.660e+007 1.390e+010 1.000e+003 3.097e-001 1.504e-004 
6.169e-004 6.707e+007 1.389e+010 1.000e+003 3.121e-001 1.530e-004 
6.187e-004 6.722e+007 1.389e+010 1.000e+003 3.127e-001 1.538e-004 
6.240e-004 6.764e+007 1.388e+010 1.000e+003 3.155e-001 1.561e-004 
6.313e-004 6.823e+007 1.388e+010 1.000e+003 3.183e-001 1.594e-004 
6.316e-004 6.825e+007 1.388e+010 1.000e+003 3.182e-001 1.595e-004 
6.319e-004 6.827e+007 1.388e+010 1.000e+003 3.179e-001 1.596e-004 
6.327e-004 6.834e+007 1.388e+010 1.000e+003 3.175e-001 1.600e-004 
6.330e-004 6.836e+007 1.388e+010 1.000e+003 3.177e-001 1.602e-004 
6.333e-004 6.839e+007 1.388e+010 1.000e+003 3.184e-001 1.603e-004 
6.388e-004 6.882e+007 1.388e+010 1.000e+003 3.184e-001 1.628e-004 
6.415e-004 6.904e+007 1.389e+010 1.000e+003 3.200e-001 1.640e-004 
6.423e-004 6.910e+007 1.389e+010 1.000e+003 3.192e-001 1.644e-004 
6.456e-004 6.936e+007 1.387e+010 1.000e+003 3.211e-001 1.658e-004 
6.459e-004 6.939e+007 1.386e+010 1.000e+003 3.215e-001 1.660e-004 
6.481e-004 6.956e+007 1.386e+010 1.000e+003 3.210e-001 1.670e-004 
6.495e-004 6.967e+007 1.386e+010 1.000e+003 3.222e-001 1.676e-004 
6.498e-004 6.970e+007 1.387e+010 1.000e+003 3.224e-001 1.677e-004 
6.501e-004 6.972e+007 1.387e+010 1.000e+003 3.219e-001 1.679e-004 
6.504e-004 6.974e+007 1.387e+010 1.000e+003 3.223e-001 1.680e-004 
6.506e-004 6.976e+007 1.387e+010 1.000e+003 3.221e-001 1.681e-004 
6.516e-004 6.984e+007 1.386e+010 1.000e+003 3.218e-001 1.686e-004 
6.520e-004 6.987e+007 1.386e+010 1.000e+003 3.209e-001 1.687e-004 
6.523e-004 6.989e+007 1.387e+010 1.000e+003 3.204e-001 1.689e-004 
6.526e-004 6.992e+007 1.387e+010 1.000e+003 3.218e-001 1.690e-004 
6.541e-004 7.003e+007 1.386e+010 1.000e+003 3.224e-001 1.697e-004 
6.645e-004 7.085e+007 1.385e+010 1.000e+003 3.277e-001 1.745e-004 
6.788e-004 7.195e+007 1.396e+010 1.000e+003 3.348e-001 1.812e-004 
6.933e-004 7.305e+007 1.390e+010 1.000e+003 3.365e-001 1.881e-004 
6.958e-004 7.323e+007 1.390e+010 1.000e+003 3.371e-001 1.892e-004 
6.998e-004 7.354e+007 1.389e+010 1.000e+003 3.388e-001 1.912e-004 
7.013e-004 7.365e+007 1.389e+010 1.000e+003 3.381e-001 1.919e-004 
7.049e-004 7.392e+007 1.389e+010 1.000e+003 3.395e-001 1.936e-004 
7.150e-004 7.468e+007 1.387e+010 1.000e+003 3.436e-001 1.985e-004 
7.194e-004 7.501e+007 1.387e+010 1.000e+003 3.444e-001 2.006e-004 
7.197e-004 7.502e+007 1.387e+010 1.000e+003 3.445e-001 2.007e-004 
7.203e-004 7.508e+007 1.387e+010 1.000e+003 3.452e-001 2.011e-004 
7.207e-004 7.510e+007 1.387e+010 1.000e+003 3.449e-001 2.012e-004 
7.210e-004 7.513e+007 1.387e+010 1.000e+003 3.456e-001 2.014e-004 
7.214e-004 7.516e+007 1.388e+010 1.000e+003 3.457e-001 2.016e-004 
7.220e-004 7.520e+007 1.387e+010 1.000e+003 3.446e-001 2.019e-004 
7.235e-004 7.531e+007 1.388e+010 1.000e+003 3.455e-001 2.026e-004 
7.244e-004 7.538e+007 1.387e+010 1.000e+003 3.459e-001 2.031e-004 
7.255e-004 7.546e+007 1.388e+010 1.000e+003 3.449e-001 2.036e-004 
7.260e-004 7.550e+007 1.387e+010 1.000e+003 3.446e-001 2.038e-004 
7.263e-004 7.552e+007 1.388e+010 1.000e+003 3.450e-001 2.040e-004 
7.282e-004 7.566e+007 1.387e+010 1.000e+003 3.466e-001 2.049e-004 
7.290e-004 7.572e+007 1.387e+010 1.000e+003 3.469e-001 2.053e-004 
7.321e-004 7.595e+007 1.386e+010 1.000e+003 3.477e-001 2.068e-004 
7.349e-004 7.615e+007 1.385e+010 1.000e+003 3.483e-001 2.082e-004 
7.368e-004 7.629e+007 1.385e+010 1.000e+003 3.486e-001 2.091e-004 
7.371e-004 7.631e+007 1.385e+010 1.000e+003 3.482e-001 2.093e-004 
7.382e-004 7.639e+007 1.385e+010 1.000e+003 3.486e-001 2.098e-004 
7.473e-004 7.706e+007 1.384e+010 1.000e+003 3.514e-001 2.143e-004 
7.531e-004 7.748e+007 1.397e+010 1.000e+003 3.552e-001 2.172e-004 
7.564e-004 7.772e+007 1.408e+010 1.000e+003 3.587e-001 2.189e-004 
7.568e-004 7.774e+007 1.409e+010 1.000e+003 3.593e-001 2.191e-004 
7.571e-004 7.777e+007 1.411e+010 1.000e+003 3.593e-001 2.193e-004 
7.575e-004 7.779e+007 1.413e+010 1.000e+003 3.600e-001 2.194e-004 
7.577e-004 7.781e+007 1.404e+010 1.000e+003 3.586e-001 2.195e-004 
7.579e-004 7.782e+007 1.399e+010 1.000e+003 3.578e-001 2.196e-004 
7.581e-004 7.783e+007 1.399e+010 1.000e+003 3.579e-001 2.197e-004 
7.594e-004 7.793e+007 1.394e+010 1.000e+003 3.588e-001 2.204e-004 
7.736e-004 7.894e+007 1.389e+010 1.000e+003 3.592e-001 2.276e-004 
7.771e-004 7.918e+007 1.388e+010 1.000e+003 3.605e-001 2.294e-004 
7.839e-004 7.966e+007 1.387e+010 1.000e+003 3.611e-001 2.328e-004 
7.867e-004 7.986e+007 1.388e+010 1.000e+003 3.628e-001 2.343e-004 
7.872e-004 7.990e+007 1.388e+010 1.000e+003 3.632e-001 2.346e-004 
7.876e-004 7.993e+007 1.389e+010 1.000e+003 3.633e-001 2.348e-004 
7.879e-004 7.995e+007 1.389e+010 1.000e+003 3.632e-001 2.349e-004 
7.882e-004 7.997e+007 1.388e+010 1.000e+003 3.641e-001 2.351e-004 
7.901e-004 8.011e+007 1.388e+010 1.000e+003 3.654e-001 2.361e-004 
7.914e-004 8.020e+007 1.388e+010 1.000e+003 3.651e-001 2.367e-004 
7.922e-004 8.025e+007 1.388e+010 1.000e+003 3.657e-001 2.371e-004 
7.926e-004 8.028e+007 1.388e+010 1.000e+003 3.659e-001 2.373e-004 
7.930e-004 8.031e+007 1.388e+010 1.000e+003 3.659e-001 2.375e-004 
7.934e-004 8.033e+007 1.388e+010 1.000e+003 3.657e-001 2.377e-004 
7.943e-004 8.040e+007 1.388e+010 1.000e+003 3.651e-001 2.382e-004 
7.951e-004 8.045e+007 1.387e+010 1.000e+003 3.662e-001 2.386e-004 
7.955e-004 8.048e+007 1.388e+010 1.000e+003 3.667e-001 2.388e-004 
7.959e-004 8.051e+007 1.388e+010 1.000e+003 3.663e-001 2.390e-004 
7.966e-004 8.056e+007 1.387e+010 1.000e+003 3.669e-001 2.394e-004 
7.973e-004 8.061e+007 1.388e+010 1.000e+003 3.658e-001 2.398e-004 
7.978e-004 8.064e+007 1.389e+010 1.000e+003 3.655e-001 2.400e-004 
7.987e-004 8.071e+007 1.389e+010 1.000e+003 3.672e-001 2.405e-004 
7.999e-004 8.079e+007 1.389e+010 1.000e+003 3.676e-001 2.411e-004 
8.010e-004 8.087e+007 1.388e+010 1.000e+003 3.682e-001 2.417e-004 
8.018e-004 8.092e+007 1.387e+010 1.000e+003 3.685e-001 2.421e-004 
8.049e-004 8.114e+007 1.387e+010 1.000e+003 3.671e-001 2.437e-004 
8.083e-004 8.137e+007 1.386e+010 1.000e+003 3.686e-001 2.455e-004 
8.088e-004 8.141e+007 1.387e+010 1.000e+003 3.689e-001 2.457e-004 
8.093e-004 8.145e+007 1.387e+010 1.000e+003 3.683e-001 2.460e-004 
8.097e-004 8.147e+007 1.386e+010 1.000e+003 3.686e-001 2.462e-004 
8.100e-004 8.149e+007 1.387e+010 1.000e+003 3.688e-001 2.464e-004 
8.103e-004 8.151e+007 1.387e+010 1.000e+003 3.704e-001 2.465e-004 
8.106e-004 8.153e+007 1.387e+010 1.000e+003 3.700e-001 2.467e-004 
8.108e-004 8.155e+007 1.387e+010 1.000e+003 3.701e-001 2.468e-004 
8.111e-004 8.157e+007 1.388e+010 1.000e+003 3.696e-001 2.469e-004 
8.113e-004 8.158e+007 1.388e+010 1.000e+003 3.699e-001 2.471e-004 
8.116e-004 8.160e+007 1.386e+010 1.000e+003 3.691e-001 2.472e-004 
8.153e-004 8.186e+007 1.386e+010 1.000e+003 3.697e-001 2.491e-004 
8.156e-004 8.188e+007 1.386e+010 1.000e+003 3.692e-001 2.493e-004 
8.159e-004 8.190e+007 1.387e+010 1.000e+003 3.696e-001 2.494e-004 
8.165e-004 8.194e+007 1.386e+010 1.000e+003 3.692e-001 2.497e-004 
8.170e-004 8.197e+007 1.387e+010 1.000e+003 3.689e-001 2.500e-004 
8.176e-004 8.202e+007 1.387e+010 1.000e+003 3.695e-001 2.503e-004 
8.183e-004 8.206e+007 1.388e+010 1.000e+003 3.692e-001 2.507e-004 
8.187e-004 8.210e+007 1.387e+010 1.000e+003 3.692e-001 2.509e-004 
8.191e-004 8.212e+007 1.388e+010 1.000e+003 3.700e-001 2.511e-004 
8.194e-004 8.214e+007 1.387e+010 1.000e+003 3.707e-001 2.513e-004 
8.197e-004 8.216e+007 1.387e+010 1.000e+003 3.705e-001 2.514e-004 
8.201e-004 8.219e+007 1.387e+010 1.000e+003 3.710e-001 2.516e-004 
8.206e-004 8.222e+007 1.387e+010 1.000e+003 3.716e-001 2.519e-004 
8.227e-004 8.237e+007 1.388e+010 1.000e+003 3.721e-001 2.530e-004 
8.245e-004 8.249e+007 1.386e+010 1.000e+003 3.733e-001 2.539e-004 
8.257e-004 8.258e+007 1.386e+010 1.000e+003 3.738e-001 2.546e-004 
8.267e-004 8.264e+007 1.388e+010 1.000e+003 3.740e-001 2.551e-004 
8.277e-004 8.271e+007 1.389e+010 1.000e+003 3.750e-001 2.556e-004 
8.280e-004 8.273e+007 1.390e+010 1.000e+003 3.749e-001 2.558e-004 
8.344e-004 8.316e+007 1.398e+010 1.000e+003 3.783e-001 2.592e-004 
8.345e-004 8.317e+007 1.397e+010 1.000e+003 3.784e-001 2.593e-004 
8.347e-004 8.318e+007 1.397e+010 1.000e+003 3.783e-001 2.594e-004 
8.392e-004 8.348e+007 1.391e+010 1.000e+003 3.780e-001 2.618e-004 
8.532e-004 8.442e+007 1.389e+010 1.000e+003 3.802e-001 2.693e-004 
8.544e-004 8.450e+007 1.390e+010 1.000e+003 3.795e-001 2.699e-004 
8.560e-004 8.461e+007 1.390e+010 1.000e+003 3.805e-001 2.708e-004 
8.571e-004 8.468e+007 1.389e+010 1.000e+003 3.808e-001 2.714e-004 
8.582e-004 8.475e+007 1.389e+010 1.000e+003 3.813e-001 2.720e-004 
8.595e-004 8.484e+007 1.389e+010 1.000e+003 3.821e-001 2.727e-004 
8.601e-004 8.488e+007 1.390e+010 1.000e+003 3.808e-001 2.731e-004 
8.605e-004 8.491e+007 1.391e+010 1.000e+003 3.810e-001 2.733e-004 
8.609e-004 8.493e+007 1.391e+010 1.000e+003 3.813e-001 2.735e-004 
8.628e-004 8.506e+007 1.390e+010 1.000e+003 3.829e-001 2.745e-004 
8.639e-004 8.513e+007 1.389e+010 1.000e+003 3.830e-001 2.751e-004 
8.646e-004 8.518e+007 1.388e+010 1.000e+003 3.839e-001 2.755e-004 
8.658e-004 8.525e+007 1.388e+010 1.000e+003 3.846e-001 2.761e-004 
8.703e-004 8.555e+007 1.387e+010 1.000e+003 3.857e-001 2.785e-004 
8.712e-004 8.562e+007 1.388e+010 1.000e+003 3.858e-001 2.791e-004 
8.716e-004 8.564e+007 1.388e+010 1.000e+003 3.856e-001 2.793e-004 
8.769e-004 8.598e+007 1.387e+010 1.000e+003 3.868e-001 2.821e-004 
8.812e-004 8.627e+007 1.385e+010 1.000e+003 3.870e-001 2.845e-004 
8.822e-004 8.634e+007 1.385e+010 1.000e+003 3.874e-001 2.851e-004 
8.826e-004 8.636e+007 1.386e+010 1.000e+003 3.871e-001 2.853e-004 
8.831e-004 8.640e+007 1.387e+010 1.000e+003 3.868e-001 2.856e-004 
8.834e-004 8.642e+007 1.387e+010 1.000e+003 3.863e-001 2.857e-004 
8.838e-004 8.644e+007 1.386e+010 1.000e+003 3.876e-001 2.859e-004 
8.842e-004 8.647e+007 1.386e+010 1.000e+003 3.874e-001 2.862e-004 
8.844e-004 8.648e+007 1.386e+010 1.000e+003 3.878e-001 2.863e-004 
8.846e-004 8.649e+007 1.386e+010 1.000e+003 3.880e-001 2.864e-004 
8.848e-004 8.650e+007 1.386e+010 1.000e+003 3.878e-001 2.865e-004 
8.867e-004 8.663e+007 1.385e+010 1.000e+003 3.881e-001 2.875e-004 
8.878e-004 8.670e+007 1.386e+010 1.000e+003 3.886e-001 2.881e-004 
8.884e-004 8.674e+007 1.386e+010 1.000e+003 3.889e-001 2.884e-004 
8.895e-004 8.681e+007 1.387e+010 1.000e+003 3.884e-001 2.891e-004 
8.904e-004 8.687e+007 1.387e+010 1.000e+003 3.882e-001 2.895e-004 
8.910e-004 8.691e+007 1.387e+010 1.000e+003 3.892e-001 2.899e-004 
8.915e-004 8.694e+007 1.387e+010 1.000e+003 3.886e-001 2.901e-004 
8.918e-004 8.696e+007 1.387e+010 1.000e+003 3.886e-001 2.903e-004 
8.921e-004 8.698e+007 1.387e+010 1.000e+003 3.885e-001 2.905e-004 
8.925e-004 8.701e+007 1.387e+010 1.000e+003 3.885e-001 2.907e-004 
8.928e-004 8.703e+007 1.386e+010 1.000e+003 3.887e-001 2.909e-004 
8.932e-004 8.705e+007 1.386e+010 1.000e+003 3.890e-001 2.911e-004 
8.935e-004 8.707e+007 1.386e+010 1.000e+003 3.893e-001 2.912e-004 
8.937e-004 8.709e+007 1.385e+010 1.000e+003 3.888e-001 2.914e-004 
8.940e-004 8.711e+007 1.385e+010 1.000e+003 3.895e-001 2.915e-004 
8.950e-004 8.717e+007 1.384e+010 1.000e+003 3.897e-001 2.921e-004 
9.070e-004 8.794e+007 1.408e+010 1.000e+003 3.973e-001 2.987e-004 
9.227e-004 8.894e+007 1.389e+010 1.000e+003 3.975e-001 3.076e-004 
9.265e-004 8.918e+007 1.389e+010 1.000e+003 3.977e-001 3.097e-004 
9.271e-004 8.921e+007 1.389e+010 1.000e+003 3.976e-001 3.100e-004 
9.301e-004 8.940e+007 1.388e+010 1.000e+003 3.984e-001 3.117e-004 
9.313e-004 8.948e+007 1.388e+010 1.000e+003 3.985e-001 3.124e-004 
9.328e-004 8.957e+007 1.388e+010 1.000e+003 3.994e-001 3.133e-004 
9.331e-004 8.960e+007 1.389e+010 1.000e+003 3.995e-001 3.135e-004 
9.337e-004 8.963e+007 1.388e+010 1.000e+003 3.993e-001 3.138e-004 
9.343e-004 8.967e+007 1.389e+010 1.000e+003 3.996e-001 3.141e-004 
9.347e-004 8.970e+007 1.389e+010 1.000e+003 3.996e-001 3.144e-004 
9.350e-004 8.971e+007 1.390e+010 1.000e+003 3.993e-001 3.145e-004 
9.353e-004 8.973e+007 1.389e+010 1.000e+003 4.002e-001 3.147e-004 
9.357e-004 8.976e+007 1.389e+010 1.000e+003 4.005e-001 3.149e-004 
9.362e-004 8.979e+007 1.389e+010 1.000e+003 4.005e-001 3.152e-004 
9.367e-004 8.982e+007 1.389e+010 1.000e+003 4.011e-001 3.154e-004 
9.371e-004 8.984e+007 1.388e+010 1.000e+003 4.011e-001 3.157e-004 
9.373e-004 8.986e+007 1.388e+010 1.000e+003 4.011e-001 3.158e-004 
9.375e-004 8.987e+007 1.389e+010 1.000e+003 4.011e-001 3.159e-004 
9.391e-004 8.997e+007 1.389e+010 1.000e+003 4.017e-001 3.168e-004 
9.400e-004 9.003e+007 1.389e+010 1.000e+003 4.024e-001 3.173e-004 
9.403e-004 9.005e+007 1.389e+010 1.000e+003 4.023e-001 3.175e-004 
9.413e-004 9.011e+007 1.388e+010 1.000e+003 4.026e-001 3.181e-004 
9.448e-004 9.032e+007 1.387e+010 1.000e+003 4.041e-001 3.201e-004 
9.451e-004 9.035e+007 1.387e+010 1.000e+003 4.036e-001 3.202e-004 
9.484e-004 9.055e+007 1.387e+010 1.000e+003 4.041e-001 3.221e-004 
9.487e-004 9.057e+007 1.387e+010 1.000e+003 4.040e-001 3.223e-004 
9.491e-004 9.059e+007 1.387e+010 1.000e+003 4.042e-001 3.225e-004 
9.494e-004 9.061e+007 1.387e+010 1.000e+003 4.048e-001 3.227e-004 
9.496e-004 9.063e+007 1.387e+010 1.000e+003 4.047e-001 3.228e-004 
9.498e-004 9.064e+007 1.387e+010 1.000e+003 4.045e-001 3.229e-004 
9.500e-004 9.065e+007 1.387e+010 1.000e+003 4.044e-001 3.230e-004 
9.543e-004 9.091e+007 1.386e+010 1.000e+003 4.043e-001 3.255e-004 
9.595e-004 9.124e+007 1.386e+010 1.000e+003 4.052e-001 3.284e-004 
9.599e-004 9.127e+007 1.386e+010 1.000e+003 4.059e-001 3.287e-004 
9.614e-004 9.135e+007 1.386e+010 1.000e+003 4.060e-001 3.295e-004 
9.620e-004 9.139e+007 1.386e+010 1.000e+003 4.043e-001 3.299e-004 
9.629e-004 9.145e+007 1.388e+010 1.000e+003 4.049e-001 3.304e-004 
9.640e-004 9.152e+007 1.387e+010 1.000e+003 4.047e-001 3.310e-004 
9.664e-004 9.167e+007 1.387e+010 1.000e+003 4.053e-001 3.324e-004 
9.680e-004 9.176e+007 1.387e+010 1.000e+003 4.064e-001 3.333e-004 
9.692e-004 9.184e+007 1.387e+010 1.000e+003 4.069e-001 3.340e-004 
9.696e-004 9.186e+007 1.388e+010 1.000e+003 4.082e-001 3.342e-004 
9.699e-004 9.188e+007 1.388e+010 1.000e+003 4.083e-001 3.344e-004 
9.703e-004 9.190e+007 1.388e+010 1.000e+003 4.084e-001 3.346e-004 
9.706e-004 9.192e+007 1.389e+010 1.000e+003 4.082e-001 3.348e-004 
9.709e-004 9.194e+007 1.389e+010 1.000e+003 4.077e-001 3.350e-004 
9.712e-004 9.196e+007 1.390e+010 1.000e+003 4.066e-001 3.351e-004 
9.715e-004 9.198e+007 1.390e+010 1.000e+003 4.073e-001 3.353e-004 
9.717e-004 9.199e+007 1.391e+010 1.000e+003 4.074e-001 3.355e-004 
9.722e-004 9.202e+007 1.392e+010 1.000e+003 4.085e-001 3.357e-004 
9.727e-004 9.205e+007 1.393e+010 1.000e+003 4.087e-001 3.360e-004 
9.731e-004 9.208e+007 1.395e+010 1.000e+003 4.096e-001 3.363e-004 
9.735e-004 9.210e+007 1.396e+010 1.000e+003 4.102e-001 3.365e-004 
9.879e-004 9.296e+007 1.389e+010 1.000e+003 4.129e-001 3.449e-004 
9.956e-004 9.343e+007 1.388e+010 1.000e+003 4.145e-001 3.494e-004 
9.997e-004 9.367e+007 1.389e+010 1.000e+003 4.133e-001 3.518e-004 
1.000e-003 9.371e+007 1.389e+010 1.000e+003 4.133e-001 3.522e-004 
1.001e-003 9.373e+007 1.389e+010 1.000e+003 4.136e-001 3.524e-004 
1.002e-003 9.381e+007 1.388e+010 1.000e+003 4.140e-001 3.532e-004 
1.003e-003 9.385e+007 1.389e+010 1.000e+003 4.146e-001 3.535e-004 
1.003e-003 9.387e+007 1.389e+010 1.000e+003 4.149e-001 3.538e-004 
1.004e-003 9.390e+007 1.389e+010 1.000e+003 4.145e-001 3.541e-004 
1.005e-003 9.399e+007 1.388e+010 1.000e+003 4.154e-001 3.549e-004 
1.005e-003 9.401e+007 1.388e+010 1.000e+003 4.162e-001 3.551e-004 
1.006e-003 9.403e+007 1.389e+010 1.000e+003 4.148e-001 3.553e-004 
1.007e-003 9.411e+007 1.388e+010 1.000e+003 4.164e-001 3.561e-004 
1.008e-003 9.414e+007 1.388e+010 1.000e+003 4.163e-001 3.564e-004 
1.008e-003 9.418e+007 1.388e+010 1.000e+003 4.163e-001 3.568e-004 
1.009e-003 9.421e+007 1.389e+010 1.000e+003 4.171e-001 3.571e-004 
1.009e-003 9.424e+007 1.389e+010 1.000e+003 4.165e-001 3.574e-004 
1.009e-003 9.425e+007 1.389e+010 1.000e+003 4.173e-001 3.575e-004 
1.010e-003 9.426e+007 1.390e+010 1.000e+003 4.175e-001 3.576e-004 
1.010e-003 9.428e+007 1.390e+010 1.000e+003 4.174e-001 3.578e-004 
1.010e-003 9.429e+007 1.390e+010 1.000e+003 4.175e-001 3.579e-004 
1.010e-003 9.430e+007 1.390e+010 1.000e+003 4.174e-001 3.580e-004 
1.010e-003 9.431e+007 1.390e+010 1.000e+003 4.174e-001 3.581e-004 
1.011e-003 9.432e+007 1.390e+010 1.000e+003 4.175e-001 3.582e-004 
1.011e-003 9.435e+007 1.389e+010 1.000e+003 4.171e-001 3.585e-004 
1.012e-003 9.438e+007 1.389e+010 1.000e+003 4.170e-001 3.588e-004 
1.012e-003 9.440e+007 1.388e+010 1.000e+003 4.177e-001 3.590e-004 
1.012e-003 9.441e+007 1.387e+010 1.000e+003 4.182e-001 3.591e-004 
1.014e-003 9.450e+007 1.387e+010 1.000e+003 4.185e-001 3.600e-004 
1.014e-003 9.455e+007 1.388e+010 1.000e+003 4.183e-001 3.605e-004 
1.015e-003 9.457e+007 1.389e+010 1.000e+003 4.184e-001 3.607e-004 
1.015e-003 9.460e+007 1.388e+010 1.000e+003 4.188e-001 3.610e-004 
1.016e-003 9.462e+007 1.388e+010 1.000e+003 4.187e-001 3.612e-004 
1.016e-003 9.464e+007 1.388e+010 1.000e+003 4.168e-001 3.614e-004 
1.016e-003 9.466e+007 1.389e+010 1.000e+003 4.163e-001 3.616e-004 
1.017e-003 9.469e+007 1.389e+010 1.000e+003 4.183e-001 3.618e-004 
1.017e-003 9.471e+007 1.389e+010 1.000e+003 4.182e-001 3.621e-004 
1.017e-003 9.472e+007 1.388e+010 1.000e+003 4.187e-001 3.622e-004 
1.018e-003 9.473e+007 1.388e+010 1.000e+003 4.190e-001 3.623e-004 
1.020e-003 9.485e+007 1.386e+010 1.000e+003 4.199e-001 3.635e-004 
1.023e-003 9.506e+007 1.386e+010 1.000e+003 4.196e-001 3.656e-004 
1.024e-003 9.509e+007 1.387e+010 1.000e+003 4.195e-001 3.659e-004 
1.024e-003 9.511e+007 1.387e+010 1.000e+003 4.173e-001 3.661e-004 
1.024e-003 9.513e+007 1.387e+010 1.000e+003 4.171e-001 3.663e-004 
1.024e-003 9.514e+007 1.387e+010 1.000e+003 4.173e-001 3.664e-004 
1.025e-003 9.515e+007 1.388e+010 1.000e+003 4.169e-001 3.665e-004 
1.025e-003 9.517e+007 1.387e+010 1.000e+003 4.197e-001 3.667e-004 
1.025e-003 9.520e+007 1.387e+010 1.000e+003 4.189e-001 3.670e-004 
1.026e-003 9.525e+007 1.388e+010 1.000e+003 4.197e-001 3.675e-004 
1.027e-003 9.528e+007 1.387e+010 1.000e+003 4.206e-001 3.678e-004 
1.027e-003 9.531e+007 1.386e+010 1.000e+003 4.209e-001 3.681e-004 
1.028e-003 9.534e+007 1.386e+010 1.000e+003 4.205e-001 3.684e-004 
1.030e-003 9.547e+007 1.385e+010 1.000e+003 4.212e-001 3.698e-004 
1.032e-003 9.558e+007 1.385e+010 1.000e+003 4.210e-001 3.708e-004 
1.034e-003 9.572e+007 1.384e+010 1.000e+003 4.206e-001 3.723e-004 
1.046e-003 9.639e+007 1.394e+010 1.000e+003 4.281e-001 3.792e-004 
1.062e-003 9.732e+007 1.388e+010 1.000e+003 4.282e-001 3.891e-004 
1.066e-003 9.751e+007 1.389e+010 1.000e+003 4.273e-001 3.911e-004 
1.067e-003 9.759e+007 1.388e+010 1.000e+003 4.275e-001 3.919e-004 
1.072e-003 9.788e+007 1.388e+010 1.000e+003 4.299e-001 3.950e-004 
1.076e-003 9.813e+007 1.388e+010 1.000e+003 4.317e-001 3.977e-004 
1.080e-003 9.831e+007 1.387e+010 1.000e+003 4.311e-001 3.996e-004 
1.084e-003 9.854e+007 1.387e+010 1.000e+003 4.314e-001 4.021e-004 
1.084e-003 9.856e+007 1.388e+010 1.000e+003 4.318e-001 4.024e-004 
1.090e-003 9.889e+007 1.386e+010 1.000e+003 4.330e-001 4.059e-004 
1.090e-003 9.890e+007 1.386e+010 1.000e+003 4.330e-001 4.061e-004 
1.091e-003 9.893e+007 1.388e+010 1.000e+003 4.324e-001 4.063e-004 
1.091e-003 9.894e+007 1.388e+010 1.000e+003 4.321e-001 4.065e-004 
1.091e-003 9.895e+007 1.387e+010 1.000e+003 4.319e-001 4.066e-004 
1.091e-003 9.897e+007 1.386e+010 1.000e+003 4.326e-001 4.068e-004 
1.094e-003 9.914e+007 1.386e+010 1.000e+003 4.337e-001 4.086e-004 
1.095e-003 9.915e+007 1.386e+010 1.000e+003 4.337e-001 4.088e-004 
1.095e-003 9.918e+007 1.387e+010 1.000e+003 4.325e-001 4.090e-004 
1.095e-003 9.919e+007 1.387e+010 1.000e+003 4.336e-001 4.092e-004 
1.095e-003 9.920e+007 1.388e+010 1.000e+003 4.334e-001 4.093e-004 
1.096e-003 9.921e+007 1.387e+010 1.000e+003 4.333e-001 4.094e-004 
1.096e-003 9.923e+007 1.386e+010 1.000e+003 4.339e-001 4.097e-004 
1.096e-003 9.925e+007 1.387e+010 1.000e+003 4.330e-001 4.099e-004 
1.097e-003 9.927e+007 1.387e+010 1.000e+003 4.333e-001 4.100e-004 
1.097e-003 9.930e+007 1.387e+010 1.000e+003 4.347e-001 4.104e-004 
1.098e-003 9.932e+007 1.387e+010 1.000e+003 4.334e-001 4.106e-004 
1.098e-003 9.933e+007 1.387e+010 1.000e+003 4.346e-001 4.108e-004 
1.098e-003 9.935e+007 1.387e+010 1.000e+003 4.341e-001 4.109e-004 
1.098e-003 9.937e+007 1.386e+010 1.000e+003 4.357e-001 4.111e-004 
1.099e-003 9.938e+007 1.387e+010 1.000e+003 4.344e-001 4.112e-004 
1.099e-003 9.939e+007 1.386e+010 1.000e+003 4.333e-001 4.114e-004 
1.099e-003 9.940e+007 1.386e+010 1.000e+003 4.334e-001 4.115e-004 
1.099e-003 9.941e+007 1.387e+010 1.000e+003 4.331e-001 4.116e-004 
1.099e-003 9.942e+007 1.387e+010 1.000e+003 4.334e-001 4.117e-004 
1.100e-003 9.943e+007 1.387e+010 1.000e+003 4.332e-001 4.119e-004 
1.100e-003 9.944e+007 1.387e+010 1.000e+003 4.334e-001 4.120e-004 
1.100e-003 9.946e+007 1.387e+010 1.000e+003 4.340e-001 4.121e-004 
1.100e-003 9.947e+007 1.388e+010 1.000e+003 4.332e-001 4.122e-004 
1.100e-003 9.948e+007 1.387e+010 1.000e+003 4.334e-001 4.124e-004 
1.101e-003 9.953e+007 1.386e+010 1.000e+003 4.343e-001 4.129e-004 
1.102e-003 9.956e+007 1.386e+010 1.000e+003 4.342e-001 4.133e-004 
1.104e-003 9.969e+007 1.386e+010 1.000e+003 4.352e-001 4.146e-004 
1.104e-003 9.971e+007 1.386e+010 1.000e+003 4.352e-001 4.148e-004 
1.105e-003 9.973e+007 1.386e+010 1.000e+003 4.353e-001 4.151e-004 
1.105e-003 9.974e+007 1.387e+010 1.000e+003 4.365e-001 4.153e-004 
1.105e-003 9.976e+007 1.387e+010 1.000e+003 4.352e-001 4.154e-004 
1.106e-003 9.977e+007 1.387e+010 1.000e+003 4.349e-001 4.155e-004 
1.106e-003 9.978e+007 1.387e+010 1.000e+003 4.356e-001 4.157e-004 
1.106e-003 9.980e+007 1.388e+010 1.000e+003 4.360e-001 4.158e-004 
1.106e-003 9.981e+007 1.388e+010 1.000e+003 4.354e-001 4.160e-004 
1.107e-003 9.982e+007 1.389e+010 1.000e+003 4.365e-001 4.161e-004 
1.107e-003 9.983e+007 1.389e+010 1.000e+003 4.357e-001 4.163e-004 
1.107e-003 9.985e+007 1.389e+010 1.000e+003 4.359e-001 4.164e-004 
1.107e-003 9.986e+007 1.390e+010 1.000e+003 4.365e-001 4.166e-004 
1.107e-003 9.987e+007 1.391e+010 1.000e+003 4.367e-001 4.167e-004 
1.108e-003 9.989e+007 1.392e+010 1.000e+003 4.363e-001 4.168e-004 
1.108e-003 9.990e+007 1.392e+010 1.000e+003 4.370e-001 4.170e-004 
1.108e-003 9.991e+007 1.393e+010 1.000e+003 4.369e-001 4.171e-004 
1.119e-003 1.005e+008 1.390e+010 1.000e+003 4.401e-001 4.236e-004 
1.129e-003 1.011e+008 1.389e+010 1.000e+003 4.406e-001 4.303e-004 
1.133e-003 1.013e+008 1.388e+010 1.000e+003 4.409e-001 4.325e-004 
1.135e-003 1.014e+008 1.389e+010 1.000e+003 4.409e-001 4.337e-004 
1.135e-003 1.014e+008 1.389e+010 1.000e+003 4.405e-001 4.340e-004 
1.136e-003 1.014e+008 1.389e+010 1.000e+003 4.407e-001 4.342e-004 
1.143e-003 1.018e+008 1.387e+010 1.000e+003 4.458e-001 4.390e-004 
1.149e-003 1.021e+008 1.387e+010 1.000e+003 4.451e-001 4.428e-004 
1.150e-003 1.022e+008 1.387e+010 1.000e+003 4.449e-001 4.431e-004 
1.150e-003 1.022e+008 1.386e+010 1.000e+003 4.448e-001 4.433e-004 
1.157e-003 1.026e+008 1.386e+010 1.000e+003 4.453e-001 4.476e-004 
1.161e-003 1.028e+008 1.385e+010 1.000e+003 4.462e-001 4.504e-004 
1.166e-003 1.030e+008 1.385e+010 1.000e+003 4.457e-001 4.531e-004 
1.166e-003 1.031e+008 1.385e+010 1.000e+003 4.463e-001 4.534e-004 
1.167e-003 1.031e+008 1.385e+010 1.000e+003 4.464e-001 4.537e-004 
1.167e-003 1.031e+008 1.386e+010 1.000e+003 4.458e-001 4.539e-004 
1.167e-003 1.031e+008 1.386e+010 1.000e+003 4.441e-001 4.541e-004 
1.167e-003 1.031e+008 1.386e+010 1.000e+003 4.457e-001 4.542e-004 
1.168e-003 1.031e+008 1.386e+010 1.000e+003 4.459e-001 4.544e-004 
1.168e-003 1.032e+008 1.385e+010 1.000e+003 4.470e-001 4.546e-004 
1.171e-003 1.033e+008 1.387e+010 1.000e+003 4.479e-001 4.563e-004 
1.187e-003 1.042e+008 1.389e+010 1.000e+003 4.521e-001 4.670e-004 
1.195e-003 1.046e+008 1.389e+010 1.000e+003 4.523e-001 4.718e-004 
1.195e-003 1.046e+008 1.389e+010 1.000e+003 4.523e-001 4.719e-004 
1.196e-003 1.046e+008 1.388e+010 1.000e+003 4.522e-001 4.722e-004 
1.196e-003 1.046e+008 1.389e+010 1.000e+003 4.517e-001 4.724e-004 
1.197e-003 1.046e+008 1.388e+010 1.000e+003 4.527e-001 4.728e-004 
1.197e-003 1.047e+008 1.388e+010 1.000e+003 4.528e-001 4.730e-004 
1.200e-003 1.048e+008 1.388e+010 1.000e+003 4.534e-001 4.752e-004 
1.203e-003 1.050e+008 1.388e+010 1.000e+003 4.542e-001 4.771e-004 
1.204e-003 1.050e+008 1.388e+010 1.000e+003 4.556e-001 4.778e-004 
1.205e-003 1.051e+008 1.388e+010 1.000e+003 4.550e-001 4.780e-004 
1.207e-003 1.052e+008 1.388e+010 1.000e+003 4.558e-001 4.796e-004 
1.207e-003 1.052e+008 1.388e+010 1.000e+003 4.562e-001 4.798e-004 
1.209e-003 1.053e+008 1.387e+010 1.000e+003 4.569e-001 4.807e-004 
1.214e-003 1.055e+008 1.387e+010 1.000e+003 4.558e-001 4.839e-004 
1.214e-003 1.055e+008 1.387e+010 1.000e+003 4.565e-001 4.841e-004 
1.215e-003 1.056e+008 1.386e+010 1.000e+003 4.566e-001 4.845e-004 
1.215e-003 1.056e+008 1.387e+010 1.000e+003 4.562e-001 4.847e-004 
1.215e-003 1.056e+008 1.387e+010 1.000e+003 4.568e-001 4.849e-004 
1.216e-003 1.057e+008 1.387e+010 1.000e+003 4.562e-001 4.855e-004 
1.217e-003 1.057e+008 1.386e+010 1.000e+003 4.561e-001 4.857e-004 
1.217e-003 1.057e+008 1.387e+010 1.000e+003 4.569e-001 4.860e-004 
1.217e-003 1.057e+008 1.387e+010 1.000e+003 4.560e-001 4.862e-004 
1.218e-003 1.057e+008 1.387e+010 1.000e+003 4.560e-001 4.863e-004 
1.218e-003 1.057e+008 1.388e+010 1.000e+003 4.559e-001 4.864e-004 
1.218e-003 1.057e+008 1.386e+010 1.000e+003 4.569e-001 4.866e-004 
1.222e-003 1.060e+008 1.386e+010 1.000e+003 4.564e-001 4.894e-004 
1.223e-003 1.060e+008 1.386e+010 1.000e+003 4.564e-001 4.896e-004 
1.223e-003 1.060e+008 1.386e+010 1.000e+003 4.572e-001 4.900e-004 
1.225e-003 1.061e+008 1.385e+010 1.000e+003 4.581e-001 4.909e-004 
1.229e-003 1.063e+008 1.385e+010 1.000e+003 4.583e-001 4.937e-004 
1.239e-003 1.068e+008 1.394e+010 1.000e+003 4.630e-001 5.000e-004 
1.254e-003 1.076e+008 1.389e+010 1.000e+003 4.639e-001 5.102e-004 
1.257e-003 1.077e+008 1.389e+010 1.000e+003 4.626e-001 5.118e-004 
1.257e-003 1.077e+008 1.389e+010 1.000e+003 4.624e-001 5.122e-004 
1.258e-003 1.077e+008 1.389e+010 1.000e+003 4.624e-001 5.124e-004 
1.258e-003 1.078e+008 1.390e+010 1.000e+003 4.627e-001 5.127e-004 
1.259e-003 1.078e+008 1.390e+010 1.000e+003 4.630e-001 5.131e-004 
1.259e-003 1.078e+008 1.391e+010 1.000e+003 4.630e-001 5.133e-004 
1.259e-003 1.078e+008 1.392e+010 1.000e+003 4.622e-001 5.135e-004 
1.260e-003 1.078e+008 1.391e+010 1.000e+003 4.629e-001 5.137e-004 
1.260e-003 1.079e+008 1.391e+010 1.000e+003 4.636e-001 5.139e-004 
1.260e-003 1.079e+008 1.392e+010 1.000e+003 4.597e-001 5.140e-004 
1.260e-003 1.079e+008 1.392e+010 1.000e+003 4.594e-001 5.142e-004 
1.261e-003 1.079e+008 1.392e+010 1.000e+003 4.596e-001 5.144e-004 
1.261e-003 1.079e+008 1.392e+010 1.000e+003 4.649e-001 5.145e-004 
1.261e-003 1.079e+008 1.392e+010 1.000e+003 4.652e-001 5.146e-004 
1.261e-003 1.079e+008 1.393e+010 1.000e+003 4.597e-001 5.148e-004 
1.261e-003 1.079e+008 1.393e+010 1.000e+003 4.655e-001 5.149e-004 
1.262e-003 1.079e+008 1.393e+010 1.000e+003 4.666e-001 5.150e-004 
1.262e-003 1.080e+008 1.393e+010 1.000e+003 4.666e-001 5.152e-004 
1.262e-003 1.080e+008 1.393e+010 1.000e+003 4.668e-001 5.154e-004 
1.262e-003 1.080e+008 1.393e+010 1.000e+003 4.670e-001 5.155e-004 
1.263e-003 1.080e+008 1.392e+010 1.000e+003 4.653e-001 5.157e-004 
1.263e-003 1.080e+008 1.392e+010 1.000e+003 4.655e-001 5.158e-004 
1.263e-003 1.080e+008 1.392e+010 1.000e+003 4.652e-001 5.160e-004 
1.263e-003 1.080e+008 1.392e+010 1.000e+003 4.652e-001 5.162e-004 
1.264e-003 1.080e+008 1.392e+010 1.000e+003 4.654e-001 5.163e-004 
1.264e-003 1.080e+008 1.392e+010 1.000e+003 4.657e-001 5.165e-004 
1.264e-003 1.081e+008 1.392e+010 1.000e+003 4.655e-001 5.166e-004 
1.264e-003 1.081e+008 1.393e+010 1.000e+003 4.653e-001 5.168e-004 
1.265e-003 1.081e+008 1.393e+010 1.000e+003 4.651e-001 5.170e-004 
1.265e-003 1.081e+008 1.393e+010 1.000e+003 4.654e-001 5.171e-004 
1.265e-003 1.081e+008 1.392e+010 1.000e+003 4.656e-001 5.173e-004 
1.265e-003 1.081e+008 1.392e+010 1.000e+003 4.658e-001 5.175e-004 
1.266e-003 1.081e+008 1.391e+010 1.000e+003 4.660e-001 5.176e-004 
1.266e-003 1.081e+008 1.392e+010 1.000e+003 4.663e-001 5.178e-004 
1.266e-003 1.082e+008 1.391e+010 1.000e+003 4.663e-001 5.179e-004 
1.266e-003 1.082e+008 1.391e+010 1.000e+003 4.665e-001 5.181e-004 
1.267e-003 1.082e+008 1.391e+010 1.000e+003 4.670e-001 5.183e-004 
1.267e-003 1.082e+008 1.392e+010 1.000e+003 4.672e-001 5.184e-004 
1.267e-003 1.082e+008 1.391e+010 1.000e+003 4.674e-001 5.186e-004 
1.267e-003 1.082e+008 1.391e+010 1.000e+003 4.674e-001 5.188e-004 
1.268e-003 1.082e+008 1.391e+010 1.000e+003 4.675e-001 5.189e-004 
1.268e-003 1.082e+008 1.391e+010 1.000e+003 4.678e-001 5.191e-004 
1.268e-003 1.083e+008 1.391e+010 1.000e+003 4.676e-001 5.192e-004 
1.268e-003 1.083e+008 1.391e+010 1.000e+003 4.673e-001 5.194e-004 
1.268e-003 1.083e+008 1.392e+010 1.000e+003 4.674e-001 5.196e-004 
1.269e-003 1.083e+008 1.392e+010 1.000e+003 4.674e-001 5.197e-004 
1.269e-003 1.083e+008 1.392e+010 1.000e+003 4.658e-001 5.199e-004 
1.269e-003 1.083e+008 1.392e+010 1.000e+003 4.667e-001 5.200e-004 
1.269e-003 1.083e+008 1.393e+010 1.000e+003 4.668e-001 5.202e-004 
1.270e-003 1.083e+008 1.392e+010 1.000e+003 4.673e-001 5.204e-004 
1.270e-003 1.084e+008 1.392e+010 1.000e+003 4.664e-001 5.205e-004 
1.270e-003 1.084e+008 1.392e+010 1.000e+003 4.669e-001 5.207e-004 
1.270e-003 1.084e+008 1.392e+010 1.000e+003 4.664e-001 5.209e-004 
1.271e-003 1.084e+008 1.391e+010 1.000e+003 4.638e-001 5.210e-004 
1.271e-003 1.084e+008 1.391e+010 1.000e+003 4.646e-001 5.212e-004 
1.271e-003 1.084e+008 1.391e+010 1.000e+003 4.649e-001 5.214e-004 
1.272e-003 1.084e+008 1.391e+010 1.000e+003 4.651e-001 5.216e-004 
1.272e-003 1.084e+008 1.391e+010 1.000e+003 4.664e-001 5.217e-004 
1.272e-003 1.085e+008 1.391e+010 1.000e+003 4.666e-001 5.219e-004 
1.272e-003 1.085e+008 1.391e+010 1.000e+003 4.670e-001 5.220e-004 
1.272e-003 1.085e+008 1.391e+010 1.000e+003 4.678e-001 5.222e-004 
1.273e-003 1.085e+008 1.391e+010 1.000e+003 4.666e-001 5.224e-004 
1.273e-003 1.085e+008 1.391e+010 1.000e+003 4.662e-001 5.225e-004 
1.273e-003 1.085e+008 1.391e+010 1.000e+003 4.657e-001 5.227e-004 
1.273e-003 1.085e+008 1.391e+010 1.000e+003 4.657e-001 5.228e-004 
1.274e-003 1.085e+008 1.389e+010 1.000e+003 4.673e-001 5.230e-004 
1.274e-003 1.086e+008 1.390e+010 1.000e+003 4.671e-001 5.232e-004 
1.274e-003 1.086e+008 1.389e+010 1.000e+003 4.673e-001 5.233e-004 
1.274e-003 1.086e+008 1.389e+010 1.000e+003 4.668e-001 5.235e-004 
1.275e-003 1.086e+008 1.389e+010 1.000e+003 4.669e-001 5.236e-004 
1.275e-003 1.086e+008 1.389e+010 1.000e+003 4.661e-001 5.238e-004 
1.275e-003 1.086e+008 1.389e+010 1.000e+003 4.663e-001 5.240e-004 
1.275e-003 1.086e+008 1.389e+010 1.000e+003 4.673e-001 5.241e-004 
1.276e-003 1.086e+008 1.389e+010 1.000e+003 4.674e-001 5.243e-004 
1.280e-003 1.088e+008 1.386e+010 1.000e+003 4.658e-001 5.268e-004 
1.280e-003 1.088e+008 1.387e+010 1.000e+003 4.661e-001 5.271e-004 
1.280e-003 1.089e+008 1.387e+010 1.000e+003 4.655e-001 5.274e-004 
1.282e-003 1.090e+008 1.385e+010 1.000e+003 4.660e-001 5.288e-004 
1.285e-003 1.091e+008 1.385e+010 1.000e+003 4.678e-001 5.302e-004 
1.289e-003 1.093e+008 1.385e+010 1.000e+003 4.680e-001 5.329e-004 
1.289e-003 1.093e+008 1.385e+010 1.000e+003 4.686e-001 5.331e-004 
1.289e-003 1.093e+008 1.385e+010 1.000e+003 4.687e-001 5.332e-004 
1.291e-003 1.094e+008 1.384e+010 1.000e+003 4.682e-001 5.342e-004 
1.301e-003 1.099e+008 1.393e+010 1.000e+003 4.720e-001 5.412e-004 
1.314e-003 1.105e+008 1.389e+010 1.000e+003 4.731e-001 5.497e-004 
1.317e-003 1.106e+008 1.389e+010 1.000e+003 4.737e-001 5.517e-004 
1.318e-003 1.107e+008 1.389e+010 1.000e+003 4.726e-001 5.523e-004 
1.320e-003 1.108e+008 1.388e+010 1.000e+003 4.723e-001 5.536e-004 
1.322e-003 1.109e+008 1.388e+010 1.000e+003 4.738e-001 5.554e-004 
1.330e-003 1.112e+008 1.387e+010 1.000e+003 4.763e-001 5.602e-004 
1.337e-003 1.116e+008 1.387e+010 1.000e+003 4.761e-001 5.650e-004 
1.344e-003 1.119e+008 1.385e+010 1.000e+003 4.768e-001 5.697e-004 
1.351e-003 1.123e+008 1.385e+010 1.000e+003 4.774e-001 5.749e-004 
1.363e-003 1.128e+008 1.391e+010 1.000e+003 4.826e-001 5.825e-004 
1.377e-003 1.134e+008 1.389e+010 1.000e+003 4.820e-001 5.922e-004 
1.379e-003 1.135e+008 1.389e+010 1.000e+003 4.820e-001 5.934e-004 
1.379e-003 1.135e+008 1.389e+010 1.000e+003 4.811e-001 5.936e-004 
1.379e-003 1.136e+008 1.388e+010 1.000e+003 4.811e-001 5.938e-004 
1.379e-003 1.136e+008 1.389e+010 1.000e+003 4.823e-001 5.940e-004 
1.380e-003 1.136e+008 1.388e+010 1.000e+003 4.821e-001 5.945e-004 
1.387e-003 1.139e+008 1.387e+010 1.000e+003 4.847e-001 5.994e-004 
1.393e-003 1.142e+008 1.386e+010 1.000e+003 4.851e-001 6.033e-004 
1.394e-003 1.142e+008 1.388e+010 1.000e+003 4.845e-001 6.039e-004 
1.398e-003 1.144e+008 1.386e+010 1.000e+003 4.851e-001 6.069e-004 
1.404e-003 1.147e+008 1.386e+010 1.000e+003 4.857e-001 6.107e-004 
1.405e-003 1.147e+008 1.386e+010 1.000e+003 4.863e-001 6.111e-004 
1.405e-003 1.147e+008 1.386e+010 1.000e+003 4.856e-001 6.117e-004 
1.408e-003 1.149e+008 1.385e+010 1.000e+003 4.862e-001 6.135e-004 
1.410e-003 1.149e+008 1.385e+010 1.000e+003 4.860e-001 6.145e-004 
1.419e-003 1.154e+008 1.394e+010 1.000e+003 4.912e-001 6.213e-004 
1.433e-003 1.160e+008 1.388e+010 1.000e+003 4.906e-001 6.310e-004 
1.436e-003 1.161e+008 1.389e+010 1.000e+003 4.877e-001 6.329e-004 
1.438e-003 1.162e+008 1.389e+010 1.000e+003 4.900e-001 6.343e-004 
1.439e-003 1.162e+008 1.389e+010 1.000e+003 4.895e-001 6.348e-004 
1.439e-003 1.163e+008 1.389e+010 1.000e+003 4.892e-001 6.351e-004 
1.439e-003 1.163e+008 1.389e+010 1.000e+003 4.895e-001 6.353e-004 
1.445e-003 1.165e+008 1.388e+010 1.000e+003 4.910e-001 6.388e-004 
1.448e-003 1.167e+008 1.388e+010 1.000e+003 4.931e-001 6.415e-004 
1.453e-003 1.169e+008 1.388e+010 1.000e+003 4.933e-001 6.448e-004 
1.455e-003 1.169e+008 1.387e+010 1.000e+003 4.930e-001 6.459e-004 
1.455e-003 1.170e+008 1.388e+010 1.000e+003 4.933e-001 6.462e-004 
1.455e-003 1.170e+008 1.388e+010 1.000e+003 4.927e-001 6.464e-004 
1.456e-003 1.170e+008 1.388e+010 1.000e+003 4.923e-001 6.465e-004 
1.456e-003 1.170e+008 1.388e+010 1.000e+003 4.921e-001 6.466e-004 
1.456e-003 1.170e+008 1.387e+010 1.000e+003 4.929e-001 6.471e-004 
1.457e-003 1.170e+008 1.388e+010 1.000e+003 4.928e-001 6.473e-004 
1.457e-003 1.170e+008 1.388e+010 1.000e+003 4.915e-001 6.476e-004 
1.457e-003 1.171e+008 1.388e+010 1.000e+003 4.943e-001 6.478e-004 
1.458e-003 1.171e+008 1.389e+010 1.000e+003 4.944e-001 6.480e-004 
1.458e-003 1.171e+008 1.389e+010 1.000e+003 4.932e-001 6.481e-004 
1.458e-003 1.171e+008 1.389e+010 1.000e+003 4.946e-001 6.483e-004 
1.458e-003 1.171e+008 1.389e+010 1.000e+003 4.943e-001 6.485e-004 
1.459e-003 1.171e+008 1.388e+010 1.000e+003 4.946e-001 6.486e-004 
1.459e-003 1.171e+008 1.388e+010 1.000e+003 4.941e-001 6.488e-004 
1.459e-003 1.171e+008 1.388e+010 1.000e+003 4.942e-001 6.490e-004 
1.459e-003 1.171e+008 1.388e+010 1.000e+003 4.934e-001 6.491e-004 
1.460e-003 1.172e+008 1.389e+010 1.000e+003 4.937e-001 6.493e-004 
1.460e-003 1.172e+008 1.388e+010 1.000e+003 4.942e-001 6.495e-004 
1.460e-003 1.172e+008 1.388e+010 1.000e+003 4.941e-001 6.496e-004 
1.460e-003 1.172e+008 1.388e+010 1.000e+003 4.939e-001 6.498e-004 
1.461e-003 1.172e+008 1.387e+010 1.000e+003 4.937e-001 6.500e-004 
1.461e-003 1.172e+008 1.387e+010 1.000e+003 4.942e-001 6.501e-004 
1.461e-003 1.172e+008 1.388e+010 1.000e+003 4.944e-001 6.503e-004 
1.463e-003 1.173e+008 1.386e+010 1.000e+003 4.941e-001 6.519e-004 
1.464e-003 1.173e+008 1.386e+010 1.000e+003 4.930e-001 6.522e-004 
1.464e-003 1.174e+008 1.386e+010 1.000e+003 4.941e-001 6.525e-004 
1.465e-003 1.174e+008 1.386e+010 1.000e+003 4.929e-001 6.532e-004 
1.466e-003 1.174e+008 1.387e+010 1.000e+003 4.930e-001 6.535e-004 
1.466e-003 1.174e+008 1.388e+010 1.000e+003 4.919e-001 6.537e-004 
1.466e-003 1.174e+008 1.387e+010 1.000e+003 4.920e-001 6.539e-004 
1.466e-003 1.175e+008 1.387e+010 1.000e+003 4.919e-001 6.541e-004 
1.467e-003 1.175e+008 1.386e+010 1.000e+003 4.926e-001 6.542e-004 
1.467e-003 1.175e+008 1.387e+010 1.000e+003 4.940e-001 6.544e-004 
1.467e-003 1.175e+008 1.387e+010 1.000e+003 4.935e-001 6.546e-004 
1.467e-003 1.175e+008 1.387e+010 1.000e+003 4.938e-001 6.547e-004 
1.468e-003 1.175e+008 1.388e+010 1.000e+003 4.932e-001 6.549e-004 
1.468e-003 1.175e+008 1.388e+010 1.000e+003 4.928e-001 6.551e-004 
1.468e-003 1.175e+008 1.388e+010 1.000e+003 4.916e-001 6.552e-004 
1.468e-003 1.175e+008 1.388e+010 1.000e+003 4.917e-001 6.554e-004 
1.469e-003 1.175e+008 1.388e+010 1.000e+003 4.917e-001 6.555e-004 
1.469e-003 1.176e+008 1.388e+010 1.000e+003 4.919e-001 6.557e-004 
1.469e-003 1.176e+008 1.387e+010 1.000e+003 4.923e-001 6.559e-004 
1.469e-003 1.176e+008 1.387e+010 1.000e+003 4.927e-001 6.560e-004 
1.469e-003 1.176e+008 1.386e+010 1.000e+003 4.929e-001 6.562e-004 
1.470e-003 1.176e+008 1.386e+010 1.000e+003 4.932e-001 6.564e-004 
1.475e-003 1.178e+008 1.397e+010 1.000e+003 4.984e-001 6.600e-004 
1.491e-003 1.185e+008 1.389e+010 1.000e+003 4.983e-001 6.714e-004 
1.495e-003 1.187e+008 1.388e+010 1.000e+003 4.987e-001 6.745e-004 
1.496e-003 1.187e+008 1.389e+010 1.000e+003 4.986e-001 6.748e-004 
1.496e-003 1.187e+008 1.389e+010 1.000e+003 4.977e-001 6.750e-004 
1.496e-003 1.187e+008 1.390e+010 1.000e+003 4.981e-001 6.752e-004 
1.497e-003 1.187e+008 1.390e+010 1.000e+003 4.978e-001 6.754e-004 
1.497e-003 1.188e+008 1.390e+010 1.000e+003 4.967e-001 6.756e-004 
1.497e-003 1.188e+008 1.391e+010 1.000e+003 4.978e-001 6.758e-004 
1.498e-003 1.188e+008 1.391e+010 1.000e+003 4.969e-001 6.760e-004 
1.498e-003 1.188e+008 1.390e+010 1.000e+003 4.976e-001 6.762e-004 
1.498e-003 1.188e+008 1.389e+010 1.000e+003 4.983e-001 6.764e-004 
1.499e-003 1.188e+008 1.388e+010 1.000e+003 4.985e-001 6.767e-004 
1.499e-003 1.189e+008 1.389e+010 1.000e+003 4.992e-001 6.773e-004 
1.500e-003 1.189e+008 1.389e+010 1.000e+003 4.988e-001 6.775e-004 
1.500e-003 1.189e+008 1.388e+010 1.000e+003 4.987e-001 6.778e-004 
1.501e-003 1.189e+008 1.389e+010 1.000e+003 4.986e-001 6.781e-004 
1.501e-003 1.189e+008 1.389e+010 1.000e+003 5.001e-001 6.783e-004 
1.501e-003 1.189e+008 1.389e+010 1.000e+003 4.999e-001 6.785e-004 
1.504e-003 1.191e+008 1.387e+010 1.000e+003 5.009e-001 6.807e-004 
1.510e-003 1.193e+008 1.388e+010 1.000e+003 4.999e-001 6.849e-004 
1.511e-003 1.193e+008 1.388e+010 1.000e+003 5.004e-001 6.852e-004 
1.511e-003 1.194e+008 1.389e+010 1.000e+003 4.996e-001 6.856e-004 
1.511e-003 1.194e+008 1.390e+010 1.000e+003 4.990e-001 6.858e-004 
1.512e-003 1.194e+008 1.388e+010 1.000e+003 5.000e-001 6.860e-004 
1.512e-003 1.194e+008 1.389e+010 1.000e+003 5.005e-001 6.861e-004 
1.514e-003 1.195e+008 1.387e+010 1.000e+003 5.009e-001 6.873e-004 
1.517e-003 1.196e+008 1.387e+010 1.000e+003 5.014e-001 6.895e-004 
1.517e-003 1.196e+008 1.388e+010 1.000e+003 5.015e-001 6.898e-004 
1.517e-003 1.196e+008 1.387e+010 1.000e+003 5.018e-001 6.900e-004 
1.518e-003 1.196e+008 1.386e+010 1.000e+003 5.009e-001 6.904e-004 
1.518e-003 1.197e+008 1.386e+010 1.000e+003 5.012e-001 6.906e-004 
1.521e-003 1.198e+008 1.386e+010 1.000e+003 5.012e-001 6.925e-004 
1.523e-003 1.199e+008 1.386e+010 1.000e+003 5.012e-001 6.942e-004 
1.531e-003 1.202e+008 1.391e+010 1.000e+003 5.032e-001 6.996e-004 
1.548e-003 1.209e+008 1.389e+010 1.000e+003 5.065e-001 7.115e-004 
1.553e-003 1.211e+008 1.389e+010 1.000e+003 5.041e-001 7.153e-004 
1.553e-003 1.211e+008 1.389e+010 1.000e+003 5.045e-001 7.155e-004 
1.558e-003 1.213e+008 1.388e+010 1.000e+003 5.063e-001 7.188e-004 
1.564e-003 1.215e+008 1.387e+010 1.000e+003 5.085e-001 7.231e-004 
1.571e-003 1.218e+008 1.388e+010 1.000e+003 5.075e-001 7.280e-004 
1.577e-003 1.221e+008 1.386e+010 1.000e+003 5.092e-001 7.325e-004 
1.581e-003 1.222e+008 1.386e+010 1.000e+003 5.093e-001 7.356e-004 
1.581e-003 1.223e+008 1.387e+010 1.000e+003 5.087e-001 7.358e-004 
1.588e-003 1.225e+008 1.394e+010 1.000e+003 5.114e-001 7.404e-004 
1.604e-003 1.232e+008 1.389e+010 1.000e+003 5.136e-001 7.523e-004 
1.607e-003 1.233e+008 1.390e+010 1.000e+003 5.123e-001 7.543e-004 
1.608e-003 1.233e+008 1.390e+010 1.000e+003 5.118e-001 7.553e-004 
1.610e-003 1.234e+008 1.390e+010 1.000e+003 5.117e-001 7.563e-004 
1.610e-003 1.234e+008 1.391e+010 1.000e+003 5.121e-001 7.568e-004 
1.611e-003 1.234e+008 1.390e+010 1.000e+003 5.126e-001 7.575e-004 
1.612e-003 1.235e+008 1.390e+010 1.000e+003 5.126e-001 7.578e-004 
1.612e-003 1.235e+008 1.388e+010 1.000e+003 5.128e-001 7.581e-004 
1.613e-003 1.235e+008 1.389e+010 1.000e+003 5.128e-001 7.585e-004 
1.613e-003 1.235e+008 1.389e+010 1.000e+003 5.134e-001 7.589e-004 
1.619e-003 1.238e+008 1.387e+010 1.000e+003 5.147e-001 7.631e-004 
1.625e-003 1.240e+008 1.388e+010 1.000e+003 5.156e-001 7.672e-004 
1.630e-003 1.242e+008 1.386e+010 1.000e+003 5.155e-001 7.709e-004 
1.631e-003 1.242e+008 1.386e+010 1.000e+003 5.147e-001 7.719e-004 
1.631e-003 1.242e+008 1.387e+010 1.000e+003 5.146e-001 7.721e-004 
1.632e-003 1.242e+008 1.388e+010 1.000e+003 5.145e-001 7.723e-004 
1.632e-003 1.243e+008 1.388e+010 1.000e+003 5.129e-001 7.725e-004 
1.632e-003 1.243e+008 1.388e+010 1.000e+003 5.133e-001 7.726e-004 
1.632e-003 1.243e+008 1.388e+010 1.000e+003 5.135e-001 7.728e-004 
1.633e-003 1.243e+008 1.387e+010 1.000e+003 5.140e-001 7.730e-004 
1.633e-003 1.243e+008 1.386e+010 1.000e+003 5.154e-001 7.733e-004 
1.637e-003 1.245e+008 1.385e+010 1.000e+003 5.149e-001 7.764e-004 
1.640e-003 1.246e+008 1.386e+010 1.000e+003 5.157e-001 7.787e-004 
1.644e-003 1.247e+008 1.399e+010 1.000e+003 5.201e-001 7.815e-004 
1.660e-003 1.253e+008 1.389e+010 1.000e+003 5.190e-001 7.929e-004 
1.661e-003 1.254e+008 1.389e+010 1.000e+003 5.189e-001 7.938e-004 
1.661e-003 1.254e+008 1.390e+010 1.000e+003 5.188e-001 7.942e-004 
1.663e-003 1.255e+008 1.390e+010 1.000e+003 5.174e-001 7.954e-004 
1.664e-003 1.255e+008 1.390e+010 1.000e+003 5.185e-001 7.958e-004 
1.664e-003 1.255e+008 1.391e+010 1.000e+003 5.192e-001 7.960e-004 
1.664e-003 1.255e+008 1.391e+010 1.000e+003 5.187e-001 7.962e-004 
1.665e-003 1.255e+008 1.391e+010 1.000e+003 5.185e-001 7.965e-004 
1.665e-003 1.255e+008 1.391e+010 1.000e+003 5.176e-001 7.967e-004 
1.665e-003 1.255e+008 1.391e+010 1.000e+003 5.195e-001 7.968e-004 
1.665e-003 1.255e+008 1.391e+010 1.000e+003 5.178e-001 7.970e-004 
1.666e-003 1.256e+008 1.390e+010 1.000e+003 5.205e-001 7.971e-004 
1.666e-003 1.256e+008 1.390e+010 1.000e+003 5.184e-001 7.973e-004 
1.666e-003 1.256e+008 1.391e+010 1.000e+003 5.187e-001 7.975e-004 
1.666e-003 1.256e+008 1.390e+010 1.000e+003 5.196e-001 7.976e-004 
1.667e-003 1.256e+008 1.390e+010 1.000e+003 5.197e-001 7.978e-004 
1.667e-003 1.256e+008 1.389e+010 1.000e+003 5.199e-001 7.980e-004 
1.667e-003 1.256e+008 1.390e+010 1.000e+003 5.198e-001 7.982e-004 
1.667e-003 1.256e+008 1.390e+010 1.000e+003 5.195e-001 7.984e-004 
1.668e-003 1.256e+008 1.390e+010 1.000e+003 5.202e-001 7.986e-004 
1.668e-003 1.256e+008 1.390e+010 1.000e+003 5.201e-001 7.988e-004 
1.668e-003 1.257e+008 1.389e+010 1.000e+003 5.200e-001 7.990e-004 
1.668e-003 1.257e+008 1.389e+010 1.000e+003 5.192e-001 7.992e-004 
1.669e-003 1.257e+008 1.389e+010 1.000e+003 5.199e-001 7.994e-004 
1.674e-003 1.259e+008 1.387e+010 1.000e+003 5.210e-001 8.033e-004 
1.681e-003 1.261e+008 1.387e+010 1.000e+003 5.211e-001 8.084e-004 
1.685e-003 1.263e+008 1.387e+010 1.000e+003 5.219e-001 8.116e-004 
1.686e-003 1.263e+008 1.387e+010 1.000e+003 5.219e-001 8.120e-004 
1.686e-003 1.263e+008 1.388e+010 1.000e+003 5.221e-001 8.123e-004 
1.688e-003 1.264e+008 1.386e+010 1.000e+003 5.227e-001 8.139e-004 
1.690e-003 1.265e+008 1.386e+010 1.000e+003 5.214e-001 8.153e-004 
1.691e-003 1.265e+008 1.386e+010 1.000e+003 5.210e-001 8.158e-004 
1.691e-003 1.265e+008 1.387e+010 1.000e+003 5.214e-001 8.162e-004 
1.698e-003 1.268e+008 1.394e+010 1.000e+003 5.245e-001 8.212e-004 
1.714e-003 1.274e+008 1.389e+010 1.000e+003 5.261e-001 8.332e-004 
1.717e-003 1.275e+008 1.389e+010 1.000e+003 5.246e-001 8.353e-004 
1.719e-003 1.276e+008 1.390e+010 1.000e+003 5.252e-001 8.366e-004 
1.720e-003 1.276e+008 1.390e+010 1.000e+003 5.249e-001 8.371e-004 
1.720e-003 1.276e+008 1.389e+010 1.000e+003 5.253e-001 8.374e-004 
1.721e-003 1.276e+008 1.389e+010 1.000e+003 5.249e-001 8.382e-004 
1.721e-003 1.277e+008 1.390e+010 1.000e+003 5.258e-001 8.384e-004 
1.726e-003 1.278e+008 1.387e+010 1.000e+003 5.265e-001 8.418e-004 
1.738e-003 1.282e+008 1.389e+010 1.000e+003 5.280e-001 8.505e-004 
1.740e-003 1.284e+008 1.388e+010 1.000e+003 5.278e-001 8.527e-004 
1.742e-003 1.284e+008 1.388e+010 1.000e+003 5.282e-001 8.542e-004 
1.748e-003 1.286e+008 1.386e+010 1.000e+003 5.276e-001 8.580e-004 
1.760e-003 1.291e+008 1.388e+010 1.000e+003 5.314e-001 8.673e-004 
1.770e-003 1.294e+008 1.388e+010 1.000e+003 5.310e-001 8.745e-004 
1.770e-003 1.294e+008 1.389e+010 1.000e+003 5.311e-001 8.747e-004 
1.770e-003 1.294e+008 1.388e+010 1.000e+003 5.306e-001 8.751e-004 
1.773e-003 1.295e+008 1.388e+010 1.000e+003 5.304e-001 8.774e-004 
1.775e-003 1.296e+008 1.388e+010 1.000e+003 5.310e-001 8.783e-004 
1.782e-003 1.299e+008 1.392e+010 1.000e+003 5.346e-001 8.842e-004 
1.796e-003 1.303e+008 1.388e+010 1.000e+003 5.344e-001 8.942e-004 
1.797e-003 1.304e+008 1.388e+010 1.000e+003 5.338e-001 8.953e-004 
1.798e-003 1.304e+008 1.388e+010 1.000e+003 5.325e-001 8.956e-004 
1.799e-003 1.304e+008 1.388e+010 1.000e+003 5.320e-001 8.964e-004 
1.799e-003 1.305e+008 1.388e+010 1.000e+003 5.320e-001 8.966e-004 
1.799e-003 1.305e+008 1.389e+010 1.000e+003 5.325e-001 8.969e-004 
1.800e-003 1.305e+008 1.389e+010 1.000e+003 5.344e-001 8.971e-004 
1.800e-003 1.305e+008 1.390e+010 1.000e+003 5.336e-001 8.973e-004 
1.800e-003 1.305e+008 1.390e+010 1.000e+003 5.344e-001 8.975e-004 
1.800e-003 1.305e+008 1.390e+010 1.000e+003 5.345e-001 8.977e-004 
1.801e-003 1.305e+008 1.390e+010 1.000e+003 5.341e-001 8.978e-004 
1.801e-003 1.305e+008 1.390e+010 1.000e+003 5.344e-001 8.980e-004 
1.801e-003 1.305e+008 1.390e+010 1.000e+003 5.345e-001 8.982e-004 
1.801e-003 1.305e+008 1.389e+010 1.000e+003 5.342e-001 8.984e-004 
1.801e-003 1.305e+008 1.389e+010 1.000e+003 5.321e-001 8.985e-004 
1.802e-003 1.306e+008 1.390e+010 1.000e+003 5.326e-001 8.987e-004 
1.802e-003 1.306e+008 1.389e+010 1.000e+003 5.323e-001 8.988e-004 
1.802e-003 1.306e+008 1.389e+010 1.000e+003 5.325e-001 8.990e-004 
1.802e-003 1.306e+008 1.389e+010 1.000e+003 5.325e-001 8.991e-004 
1.802e-003 1.306e+008 1.388e+010 1.000e+003 5.327e-001 8.992e-004 
1.803e-003 1.306e+008 1.387e+010 1.000e+003 5.337e-001 8.995e-004 
1.806e-003 1.307e+008 1.395e+010 1.000e+003 5.357e-001 9.018e-004 
1.806e-003 1.307e+008 1.397e+010 1.000e+003 5.364e-001 9.021e-004 
1.807e-003 1.307e+008 1.392e+010 1.000e+003 5.370e-001 9.024e-004 
1.807e-003 1.307e+008 1.392e+010 1.000e+003 5.368e-001 9.026e-004 
1.807e-003 1.307e+008 1.392e+010 1.000e+003 5.371e-001 9.027e-004 
1.821e-003 1.312e+008 1.388e+010 1.000e+003 5.376e-001 9.137e-004 
1.825e-003 1.314e+008 1.389e+010 1.000e+003 5.353e-001 9.164e-004 
1.826e-003 1.314e+008 1.389e+010 1.000e+003 5.357e-001 9.170e-004 
1.827e-003 1.314e+008 1.390e+010 1.000e+003 5.356e-001 9.176e-004 
1.827e-003 1.314e+008 1.390e+010 1.000e+003 5.353e-001 9.181e-004 
1.828e-003 1.315e+008 1.391e+010 1.000e+003 5.357e-001 9.184e-004 
1.828e-003 1.315e+008 1.390e+010 1.000e+003 5.364e-001 9.187e-004 
1.828e-003 1.315e+008 1.390e+010 1.000e+003 5.359e-001 9.190e-004 
1.829e-003 1.315e+008 1.389e+010 1.000e+003 5.366e-001 9.194e-004 
1.829e-003 1.315e+008 1.389e+010 1.000e+003 5.361e-001 9.198e-004 
1.830e-003 1.315e+008 1.389e+010 1.000e+003 5.359e-001 9.202e-004 
1.831e-003 1.316e+008 1.389e+010 1.000e+003 5.361e-001 9.206e-004 
1.831e-003 1.316e+008 1.389e+010 1.000e+003 5.364e-001 9.211e-004 
1.832e-003 1.316e+008 1.389e+010 1.000e+003 5.369e-001 9.216e-004 
1.847e-003 1.321e+008 1.388e+010 1.000e+003 5.393e-001 9.328e-004 
1.849e-003 1.322e+008 1.388e+010 1.000e+003 5.386e-001 9.345e-004 
1.850e-003 1.322e+008 1.389e+010 1.000e+003 5.388e-001 9.357e-004 
1.852e-003 1.323e+008 1.387e+010 1.000e+003 5.382e-001 9.371e-004 
1.853e-003 1.323e+008 1.387e+010 1.000e+003 5.387e-001 9.375e-004 
1.857e-003 1.325e+008 1.391e+010 1.000e+003 5.396e-001 9.408e-004 
1.874e-003 1.330e+008 1.388e+010 1.000e+003 5.427e-001 9.535e-004 
1.880e-003 1.332e+008 1.388e+010 1.000e+003 5.412e-001 9.581e-004 
1.890e-003 1.336e+008 1.389e+010 1.000e+003 5.444e-001 9.657e-004 
1.904e-003 1.340e+008 1.387e+010 1.000e+003 5.435e-001 9.767e-004 
1.911e-003 1.343e+008 1.390e+010 1.000e+003 5.464e-001 9.825e-004 
1.929e-003 1.349e+008 1.388e+010 1.000e+003 5.467e-001 9.961e-004 
1.936e-003 1.351e+008 1.388e+010 1.000e+003 5.469e-001 1.001e-003 
1.951e-003 1.356e+008 1.388e+010 1.000e+003 5.498e-001 1.013e-003 
1.956e-003 1.357e+008 1.389e+010 1.000e+003 5.475e-001 1.017e-003 
1.958e-003 1.358e+008 1.388e+010 1.000e+003 5.482e-001 1.019e-003 
1.959e-003 1.358e+008 1.388e+010 1.000e+003 5.483e-001 1.019e-003 
1.959e-003 1.358e+008 1.389e+010 1.000e+003 5.488e-001 1.020e-003 
1.960e-003 1.359e+008 1.388e+010 1.000e+003 5.489e-001 1.020e-003 
1.974e-003 1.363e+008 1.388e+010 1.000e+003 5.523e-001 1.031e-003 
1.983e-003 1.366e+008 1.389e+010 1.000e+003 5.502e-001 1.038e-003 
1.983e-003 1.366e+008 1.389e+010 1.000e+003 5.502e-001 1.038e-003 
1.984e-003 1.366e+008 1.389e+010 1.000e+003 5.510e-001 1.039e-003 
1.986e-003 1.367e+008 1.389e+010 1.000e+003 5.513e-001 1.040e-003 
1.996e-003 1.370e+008 1.388e+010 1.000e+003 5.532e-001 1.048e-003 
2.008e-003 1.374e+008 1.388e+010 1.000e+003 5.522e-001 1.058e-003 
2.012e-003 1.375e+008 1.388e+010 1.000e+003 5.538e-001 1.061e-003 
2.012e-003 1.375e+008 1.389e+010 1.000e+003 5.543e-001 1.061e-003 
2.024e-003 1.379e+008 1.388e+010 1.000e+003 5.551e-001 1.071e-003 
2.036e-003 1.383e+008 1.388e+010 1.000e+003 5.556e-001 1.080e-003 
2.049e-003 1.387e+008 1.388e+010 1.000e+003 5.585e-001 1.090e-003 
2.060e-003 1.390e+008 1.390e+010 1.000e+003 5.574e-001 1.098e-003 
2.061e-003 1.390e+008 1.390e+010 1.000e+003 5.575e-001 1.100e-003 
2.062e-003 1.390e+008 1.390e+010 1.000e+003 5.574e-001 1.100e-003 
2.062e-003 1.391e+008 1.390e+010 1.000e+003 5.572e-001 1.100e-003 
2.062e-003 1.391e+008 1.389e+010 1.000e+003 5.577e-001 1.101e-003 
2.063e-003 1.391e+008 1.389e+010 1.000e+003 5.583e-001 1.101e-003 
2.063e-003 1.391e+008 1.387e+010 1.000e+003 5.581e-001 1.101e-003 
2.078e-003 1.395e+008 1.388e+010 1.000e+003 5.600e-001 1.113e-003 
2.087e-003 1.398e+008 1.388e+010 1.000e+003 5.601e-001 1.120e-003 
2.089e-003 1.399e+008 1.390e+010 1.000e+003 5.602e-001 1.122e-003 
2.089e-003 1.399e+008 1.391e+010 1.000e+003 5.603e-001 1.122e-003 
2.090e-003 1.399e+008 1.391e+010 1.000e+003 5.605e-001 1.122e-003 
2.090e-003 1.399e+008 1.391e+010 1.000e+003 5.602e-001 1.122e-003 
2.090e-003 1.399e+008 1.391e+010 1.000e+003 5.598e-001 1.122e-003 
2.090e-003 1.399e+008 1.392e+010 1.000e+003 5.596e-001 1.123e-003 
2.090e-003 1.399e+008 1.392e+010 1.000e+003 5.594e-001 1.123e-003 
2.091e-003 1.399e+008 1.392e+010 1.000e+003 5.602e-001 1.123e-003 
2.091e-003 1.399e+008 1.393e+010 1.000e+003 5.601e-001 1.123e-003 
2.104e-003 1.403e+008 1.388e+010 1.000e+003 5.622e-001 1.134e-003 
2.110e-003 1.405e+008 1.388e+010 1.000e+003 5.617e-001 1.138e-003 
2.111e-003 1.405e+008 1.389e+010 1.000e+003 5.619e-001 1.139e-003 
2.111e-003 1.405e+008 1.389e+010 1.000e+003 5.621e-001 1.139e-003 
2.111e-003 1.405e+008 1.389e+010 1.000e+003 5.622e-001 1.139e-003 
2.111e-003 1.405e+008 1.390e+010 1.000e+003 5.623e-001 1.139e-003 
2.112e-003 1.405e+008 1.390e+010 1.000e+003 5.625e-001 1.140e-003 
2.112e-003 1.405e+008 1.390e+010 1.000e+003 5.629e-001 1.140e-003 
2.112e-003 1.405e+008 1.391e+010 1.000e+003 5.584e-001 1.140e-003 
2.112e-003 1.406e+008 1.391e+010 1.000e+003 5.585e-001 1.140e-003 
2.113e-003 1.406e+008 1.390e+010 1.000e+003 5.584e-001 1.140e-003 
2.113e-003 1.406e+008 1.391e+010 1.000e+003 5.585e-001 1.141e-003 
2.113e-003 1.406e+008 1.391e+010 1.000e+003 5.586e-001 1.141e-003 
2.113e-003 1.406e+008 1.390e+010 1.000e+003 5.593e-001 1.141e-003 
2.114e-003 1.406e+008 1.391e+010 1.000e+003 5.595e-001 1.141e-003 
2.114e-003 1.406e+008 1.390e+010 1.000e+003 5.604e-001 1.141e-003 
2.114e-003 1.406e+008 1.390e+010 1.000e+003 5.604e-001 1.142e-003 
2.114e-003 1.406e+008 1.391e+010 1.000e+003 5.605e-001 1.142e-003 
2.115e-003 1.406e+008 1.391e+010 1.000e+003 5.618e-001 1.142e-003 
2.115e-003 1.406e+008 1.391e+010 1.000e+003 5.619e-001 1.142e-003 
2.115e-003 1.406e+008 1.392e+010 1.000e+003 5.617e-001 1.142e-003 
2.115e-003 1.406e+008 1.393e+010 1.000e+003 5.623e-001 1.143e-003 
2.115e-003 1.406e+008 1.394e+010 1.000e+003 5.622e-001 1.143e-003 
2.116e-003 1.407e+008 1.395e+010 1.000e+003 5.624e-001 1.143e-003 
2.116e-003 1.407e+008 1.391e+010 1.000e+003 5.633e-001 1.143e-003 
2.116e-003 1.407e+008 1.391e+010 1.000e+003 5.632e-001 1.143e-003 
2.116e-003 1.407e+008 1.390e+010 1.000e+003 5.632e-001 1.143e-003 
2.117e-003 1.407e+008 1.390e+010 1.000e+003 5.638e-001 1.144e-003 
2.117e-003 1.407e+008 1.390e+010 1.000e+003 5.638e-001 1.144e-003 
2.117e-003 1.407e+008 1.390e+010 1.000e+003 5.637e-001 1.144e-003 
2.117e-003 1.407e+008 1.389e+010 1.000e+003 5.641e-001 1.144e-003 
2.130e-003 1.411e+008 1.388e+010 1.000e+003 5.649e-001 1.154e-003 
2.137e-003 1.413e+008 1.388e+010 1.000e+003 5.637e-001 1.160e-003 
2.138e-003 1.413e+008 1.389e+010 1.000e+003 5.642e-001 1.160e-003 
2.138e-003 1.413e+008 1.389e+010 1.000e+003 5.639e-001 1.161e-003 
2.138e-003 1.413e+008 1.388e+010 1.000e+003 5.645e-001 1.161e-003 
2.139e-003 1.413e+008 1.390e+010 1.000e+003 5.636e-001 1.161e-003 
2.139e-003 1.413e+008 1.390e+010 1.000e+003 5.634e-001 1.162e-003 
2.140e-003 1.414e+008 1.389e+010 1.000e+003 5.641e-001 1.162e-003 
2.149e-003 1.416e+008 1.388e+010 1.000e+003 5.668e-001 1.169e-003 
2.159e-003 1.419e+008 1.388e+010 1.000e+003 5.664e-001 1.178e-003 
2.160e-003 1.419e+008 1.389e+010 1.000e+003 5.655e-001 1.179e-003 
2.161e-003 1.420e+008 1.390e+010 1.000e+003 5.660e-001 1.179e-003 
2.161e-003 1.420e+008 1.389e+010 1.000e+003 5.655e-001 1.179e-003 
2.161e-003 1.420e+008 1.390e+010 1.000e+003 5.657e-001 1.179e-003 
2.163e-003 1.420e+008 1.389e+010 1.000e+003 5.655e-001 1.181e-003 
2.164e-003 1.420e+008 1.389e+010 1.000e+003 5.656e-001 1.181e-003 
2.164e-003 1.421e+008 1.390e+010 1.000e+003 5.654e-001 1.182e-003 
2.164e-003 1.421e+008 1.390e+010 1.000e+003 5.654e-001 1.182e-003 
2.165e-003 1.421e+008 1.391e+010 1.000e+003 5.664e-001 1.182e-003 
2.173e-003 1.423e+008 1.388e+010 1.000e+003 5.690e-001 1.189e-003 
2.187e-003 1.427e+008 1.388e+010 1.000e+003 5.673e-001 1.200e-003 
2.188e-003 1.427e+008 1.388e+010 1.000e+003 5.677e-001 1.201e-003 
2.188e-003 1.427e+008 1.389e+010 1.000e+003 5.671e-001 1.201e-003 
2.189e-003 1.427e+008 1.389e+010 1.000e+003 5.680e-001 1.201e-003 
2.189e-003 1.428e+008 1.390e+010 1.000e+003 5.676e-001 1.201e-003 
2.189e-003 1.428e+008 1.391e+010 1.000e+003 5.677e-001 1.202e-003 
2.189e-003 1.428e+008 1.391e+010 1.000e+003 5.680e-001 1.202e-003 
2.190e-003 1.428e+008 1.389e+010 1.000e+003 5.681e-001 1.202e-003 
2.190e-003 1.428e+008 1.391e+010 1.000e+003 5.680e-001 1.202e-003 
2.202e-003 1.431e+008 1.388e+010 1.000e+003 5.707e-001 1.212e-003 
2.212e-003 1.434e+008 1.388e+010 1.000e+003 5.702e-001 1.220e-003 
2.214e-003 1.434e+008 1.389e+010 1.000e+003 5.696e-001 1.221e-003 
2.214e-003 1.435e+008 1.391e+010 1.000e+003 5.686e-001 1.222e-003 
2.215e-003 1.435e+008 1.394e+010 1.000e+003 5.683e-001 1.223e-003 
2.215e-003 1.435e+008 1.395e+010 1.000e+003 5.692e-001 1.223e-003 
2.215e-003 1.435e+008 1.393e+010 1.000e+003 5.692e-001 1.223e-003 
2.216e-003 1.435e+008 1.393e+010 1.000e+003 5.668e-001 1.223e-003 
2.216e-003 1.435e+008 1.393e+010 1.000e+003 5.674e-001 1.223e-003 
2.216e-003 1.435e+008 1.392e+010 1.000e+003 5.677e-001 1.224e-003 
2.216e-003 1.435e+008 1.392e+010 1.000e+003 5.682e-001 1.224e-003 
2.217e-003 1.435e+008 1.391e+010 1.000e+003 5.686e-001 1.224e-003 
2.217e-003 1.435e+008 1.391e+010 1.000e+003 5.688e-001 1.224e-003 
2.217e-003 1.435e+008 1.391e+010 1.000e+003 5.688e-001 1.224e-003 
2.217e-003 1.436e+008 1.391e+010 1.000e+003 5.692e-001 1.225e-003 
2.218e-003 1.436e+008 1.391e+010 1.000e+003 5.695e-001 1.225e-003 
2.218e-003 1.436e+008 1.391e+010 1.000e+003 5.692e-001 1.225e-003 
2.218e-003 1.436e+008 1.391e+010 1.000e+003 5.693e-001 1.225e-003 
2.218e-003 1.436e+008 1.390e+010 1.000e+003 5.696e-001 1.225e-003 
2.219e-003 1.436e+008 1.390e+010 1.000e+003 5.717e-001 1.226e-003 
2.219e-003 1.436e+008 1.390e+010 1.000e+003 5.719e-001 1.226e-003 
2.219e-003 1.436e+008 1.390e+010 1.000e+003 5.716e-001 1.226e-003 
2.219e-003 1.436e+008 1.390e+010 1.000e+003 5.710e-001 1.226e-003 
2.220e-003 1.436e+008 1.390e+010 1.000e+003 5.720e-001 1.226e-003 
2.220e-003 1.436e+008 1.390e+010 1.000e+003 5.707e-001 1.226e-003 
2.220e-003 1.436e+008 1.390e+010 1.000e+003 5.722e-001 1.227e-003 
2.220e-003 1.436e+008 1.390e+010 1.000e+003 5.709e-001 1.227e-003 
2.221e-003 1.436e+008 1.390e+010 1.000e+003 5.719e-001 1.227e-003 
2.221e-003 1.436e+008 1.390e+010 1.000e+003 5.710e-001 1.227e-003 
2.221e-003 1.437e+008 1.390e+010 1.000e+003 5.723e-001 1.228e-003 
2.221e-003 1.437e+008 1.389e+010 1.000e+003 5.719e-001 1.228e-003 
2.222e-003 1.437e+008 1.389e+010 1.000e+003 5.723e-001 1.228e-003 
2.222e-003 1.437e+008 1.389e+010 1.000e+003 5.720e-001 1.228e-003 
2.222e-003 1.437e+008 1.389e+010 1.000e+003 5.715e-001 1.228e-003 
2.222e-003 1.437e+008 1.389e+010 1.000e+003 5.715e-001 1.229e-003 
2.223e-003 1.437e+008 1.389e+010 1.000e+003 5.721e-001 1.229e-003 
2.223e-003 1.437e+008 1.389e+010 1.000e+003 5.721e-001 1.229e-003 
2.223e-003 1.437e+008 1.389e+010 1.000e+003 5.721e-001 1.229e-003 
2.223e-003 1.437e+008 1.389e+010 1.000e+003 5.723e-001 1.229e-003 
2.223e-003 1.437e+008 1.389e+010 1.000e+003 5.724e-001 1.229e-003 
2.224e-003 1.437e+008 1.389e+010 1.000e+003 5.727e-001 1.230e-003 
2.235e-003 1.440e+008 1.388e+010 1.000e+003 5.735e-001 1.239e-003 
2.243e-003 1.443e+008 1.388e+010 1.000e+003 5.738e-001 1.245e-003 
2.260e-003 1.447e+008 1.388e+010 1.000e+003 5.741e-001 1.259e-003 
2.264e-003 1.448e+008 1.389e+010 1.000e+003 5.740e-001 1.262e-003 
2.279e-003 1.452e+008 1.388e+010 1.000e+003 5.755e-001 1.275e-003 
2.289e-003 1.455e+008 1.389e+010 1.000e+003 5.747e-001 1.282e-003 
2.289e-003 1.455e+008 1.389e+010 1.000e+003 5.747e-001 1.283e-003 
2.290e-003 1.455e+008 1.390e+010 1.000e+003 5.756e-001 1.284e-003 
2.291e-003 1.455e+008 1.392e+010 1.000e+003 5.754e-001 1.284e-003 
2.291e-003 1.455e+008 1.393e+010 1.000e+003 5.748e-001 1.284e-003 
2.294e-003 1.456e+008 1.388e+010 1.000e+003 5.777e-001 1.287e-003 
2.310e-003 1.460e+008 1.388e+010 1.000e+003 5.775e-001 1.300e-003 
2.312e-003 1.461e+008 1.389e+010 1.000e+003 5.768e-001 1.302e-003 
2.313e-003 1.461e+008 1.389e+010 1.000e+003 5.759e-001 1.302e-003 
2.314e-003 1.462e+008 1.389e+010 1.000e+003 5.771e-001 1.303e-003 
2.322e-003 1.464e+008 1.388e+010 1.000e+003 5.797e-001 1.310e-003 
2.337e-003 1.468e+008 1.388e+010 1.000e+003 5.787e-001 1.322e-003 
2.348e-003 1.471e+008 1.388e+010 1.000e+003 5.813e-001 1.331e-003 
2.361e-003 1.474e+008 1.388e+010 1.000e+003 5.811e-001 1.342e-003 
2.361e-003 1.474e+008 1.389e+010 1.000e+003 5.814e-001 1.342e-003 
2.362e-003 1.474e+008 1.389e+010 1.000e+003 5.810e-001 1.342e-003 
2.362e-003 1.474e+008 1.389e+010 1.000e+003 5.817e-001 1.342e-003 
2.362e-003 1.474e+008 1.390e+010 1.000e+003 5.821e-001 1.343e-003 
2.362e-003 1.474e+008 1.391e+010 1.000e+003 5.826e-001 1.343e-003 
2.363e-003 1.474e+008 1.391e+010 1.000e+003 5.823e-001 1.343e-003 
2.363e-003 1.474e+008 1.392e+010 1.000e+003 5.821e-001 1.343e-003 
2.363e-003 1.474e+008 1.393e+010 1.000e+003 5.825e-001 1.343e-003 
2.363e-003 1.474e+008 1.394e+010 1.000e+003 5.829e-001 1.344e-003 
2.364e-003 1.474e+008 1.395e+010 1.000e+003 5.830e-001 1.344e-003 
2.364e-003 1.475e+008 1.391e+010 1.000e+003 5.837e-001 1.344e-003 
2.364e-003 1.475e+008 1.391e+010 1.000e+003 5.836e-001 1.344e-003 
2.364e-003 1.475e+008 1.391e+010 1.000e+003 5.834e-001 1.344e-003 
2.365e-003 1.475e+008 1.390e+010 1.000e+003 5.840e-001 1.345e-003 
2.365e-003 1.475e+008 1.390e+010 1.000e+003 5.830e-001 1.345e-003 
2.365e-003 1.475e+008 1.390e+010 1.000e+003 5.823e-001 1.345e-003 
2.365e-003 1.475e+008 1.390e+010 1.000e+003 5.821e-001 1.345e-003 
2.366e-003 1.475e+008 1.390e+010 1.000e+003 5.827e-001 1.345e-003 
2.366e-003 1.475e+008 1.390e+010 1.000e+003 5.830e-001 1.346e-003 
2.366e-003 1.475e+008 1.390e+010 1.000e+003 5.833e-001 1.346e-003 
2.366e-003 1.475e+008 1.389e+010 1.000e+003 5.831e-001 1.346e-003 
2.367e-003 1.475e+008 1.389e+010 1.000e+003 5.819e-001 1.346e-003 
2.372e-003 1.476e+008 1.388e+010 1.000e+003 5.829e-001 1.350e-003 
2.386e-003 1.480e+008 1.389e+010 1.000e+003 5.825e-001 1.362e-003 
2.387e-003 1.480e+008 1.393e+010 1.000e+003 5.829e-001 1.363e-003 
2.405e-003 1.485e+008 1.388e+010 1.000e+003 5.850e-001 1.378e-003 
2.416e-003 1.488e+008 1.388e+010 1.000e+003 5.849e-001 1.387e-003 
2.435e-003 1.492e+008 1.388e+010 1.000e+003 5.862e-001 1.403e-003 
2.453e-003 1.497e+008 1.388e+010 1.000e+003 5.880e-001 1.418e-003 
2.459e-003 1.498e+008 1.388e+010 1.000e+003 5.866e-001 1.422e-003 
2.460e-003 1.498e+008 1.389e+010 1.000e+003 5.862e-001 1.424e-003 
2.460e-003 1.499e+008 1.389e+010 1.000e+003 5.855e-001 1.424e-003 
2.461e-003 1.499e+008 1.390e+010 1.000e+003 5.841e-001 1.424e-003 
2.461e-003 1.499e+008 1.390e+010 1.000e+003 5.845e-001 1.424e-003 
2.461e-003 1.499e+008 1.391e+010 1.000e+003 5.828e-001 1.425e-003 
2.461e-003 1.499e+008 1.390e+010 1.000e+003 5.827e-001 1.425e-003 
2.462e-003 1.499e+008 1.391e+010 1.000e+003 5.829e-001 1.425e-003 
2.462e-003 1.499e+008 1.392e+010 1.000e+003 5.814e-001 1.425e-003 
2.462e-003 1.499e+008 1.392e+010 1.000e+003 5.815e-001 1.425e-003 
2.462e-003 1.499e+008 1.393e+010 1.000e+003 5.808e-001 1.426e-003 
2.463e-003 1.499e+008 1.394e+010 1.000e+003 5.808e-001 1.426e-003 
2.463e-003 1.499e+008 1.395e+010 1.000e+003 5.796e-001 1.426e-003 
2.463e-003 1.499e+008 1.396e+010 1.000e+003 5.795e-001 1.426e-003 
2.463e-003 1.499e+008 1.397e+010 1.000e+003 5.804e-001 1.426e-003 
2.464e-003 1.499e+008 1.399e+010 1.000e+003 5.792e-001 1.427e-003 
2.464e-003 1.499e+008 1.400e+010 1.000e+003 5.791e-001 1.427e-003 
2.464e-003 1.499e+008 1.402e+010 1.000e+003 5.806e-001 1.427e-003 
2.464e-003 1.500e+008 1.397e+010 1.000e+003 5.792e-001 1.427e-003 
2.465e-003 1.500e+008 1.397e+010 1.000e+003 5.803e-001 1.427e-003 
2.465e-003 1.500e+008 1.397e+010 1.000e+003 5.802e-001 1.428e-003 
2.465e-003 1.500e+008 1.396e+010 1.000e+003 5.801e-001 1.428e-003 
2.465e-003 1.500e+008 1.396e+010 1.000e+003 5.800e-001 1.428e-003 
2.466e-003 1.500e+008 1.396e+010 1.000e+003 5.799e-001 1.428e-003 
2.466e-003 1.500e+008 1.396e+010 1.000e+003 5.804e-001 1.428e-003 
2.466e-003 1.500e+008 1.396e+010 1.000e+003 5.804e-001 1.429e-003 
2.466e-003 1.500e+008 1.396e+010 1.000e+003 5.804e-001 1.429e-003 
2.467e-003 1.500e+008 1.396e+010 1.000e+003 5.800e-001 1.429e-003 
2.467e-003 1.500e+008 1.395e+010 1.000e+003 5.799e-001 1.429e-003 
2.467e-003 1.500e+008 1.395e+010 1.000e+003 5.802e-001 1.429e-003 
2.467e-003 1.500e+008 1.395e+010 1.000e+003 5.803e-001 1.430e-003 
2.468e-003 1.500e+008 1.395e+010 1.000e+003 5.804e-001 1.430e-003 
2.468e-003 1.500e+008 1.395e+010 1.000e+003 5.799e-001 1.430e-003 
2.468e-003 1.500e+008 1.395e+010 1.000e+003 5.796e-001 1.430e-003 
2.468e-003 1.500e+008 1.395e+010 1.000e+003 5.802e-001 1.430e-003 
2.469e-003 1.501e+008 1.395e+010 1.000e+003 5.804e-001 1.431e-003 
2.469e-003 1.501e+008 1.395e+010 1.000e+003 5.807e-001 1.431e-003 
2.469e-003 1.501e+008 1.394e+010 1.000e+003 5.806e-001 1.431e-003 
2.469e-003 1.501e+008 1.394e+010 1.000e+003 5.804e-001 1.431e-003 
2.470e-003 1.501e+008 1.394e+010 1.000e+003 5.802e-001 1.431e-003 
2.470e-003 1.501e+008 1.394e+010 1.000e+003 5.797e-001 1.432e-003 
2.470e-003 1.501e+008 1.394e+010 1.000e+003 5.793e-001 1.432e-003 
2.470e-003 1.501e+008 1.394e+010 1.000e+003 5.799e-001 1.432e-003 
2.470e-003 1.501e+008 1.394e+010 1.000e+003 5.800e-001 1.432e-003 
2.471e-003 1.501e+008 1.394e+010 1.000e+003 5.798e-001 1.433e-003 
2.471e-003 1.501e+008 1.394e+010 1.000e+003 5.804e-001 1.433e-003 
2.471e-003 1.501e+008 1.394e+010 1.000e+003 5.802e-001 1.433e-003 
2.471e-003 1.501e+008 1.395e+010 1.000e+003 5.802e-001 1.433e-003 
2.472e-003 1.501e+008 1.395e+010 1.000e+003 5.809e-001 1.433e-003 
2.472e-003 1.501e+008 1.395e+010 1.000e+003 5.811e-001 1.434e-003 
2.472e-003 1.501e+008 1.395e+010 1.000e+003 5.804e-001 1.434e-003 
2.472e-003 1.501e+008 1.396e+010 1.000e+003 5.806e-001 1.434e-003 
2.473e-003 1.502e+008 1.396e+010 1.000e+003 5.805e-001 1.434e-003 
2.473e-003 1.502e+008 1.395e+010 1.000e+003 5.798e-001 1.434e-003 
2.473e-003 1.502e+008 1.395e+010 1.000e+003 5.800e-001 1.435e-003 
2.473e-003 1.502e+008 1.396e+010 1.000e+003 5.798e-001 1.435e-003 
2.474e-003 1.502e+008 1.397e+010 1.000e+003 5.806e-001 1.435e-003 
2.474e-003 1.502e+008 1.398e+010 1.000e+003 5.806e-001 1.435e-003 
2.474e-003 1.502e+008 1.395e+010 1.000e+003 5.815e-001 1.435e-003 
2.474e-003 1.502e+008 1.395e+010 1.000e+003 5.813e-001 1.436e-003 
2.475e-003 1.502e+008 1.395e+010 1.000e+003 5.808e-001 1.436e-003 
2.475e-003 1.502e+008 1.396e+010 1.000e+003 5.810e-001 1.436e-003 
2.475e-003 1.502e+008 1.395e+010 1.000e+003 5.814e-001 1.436e-003 
2.475e-003 1.502e+008 1.396e+010 1.000e+003 5.816e-001 1.436e-003 
2.476e-003 1.502e+008 1.395e+010 1.000e+003 5.814e-001 1.437e-003 
2.476e-003 1.502e+008 1.396e+010 1.000e+003 5.817e-001 1.437e-003 
2.476e-003 1.502e+008 1.395e+010 1.000e+003 5.819e-001 1.437e-003 
2.476e-003 1.502e+008 1.396e+010 1.000e+003 5.823e-001 1.437e-003 
2.477e-003 1.502e+008 1.396e+010 1.000e+003 5.818e-001 1.437e-003 
2.477e-003 1.503e+008 1.396e+010 1.000e+003 5.817e-001 1.438e-003 
2.477e-003 1.503e+008 1.397e+010 1.000e+003 5.818e-001 1.438e-003 
2.477e-003 1.503e+008 1.396e+010 1.000e+003 5.819e-001 1.438e-003 
2.478e-003 1.503e+008 1.397e+010 1.000e+003 5.820e-001 1.438e-003 
2.478e-003 1.503e+008 1.398e+010 1.000e+003 5.821e-001 1.438e-003 
2.478e-003 1.503e+008 1.399e+010 1.000e+003 5.820e-001 1.439e-003 
2.478e-003 1.503e+008 1.398e+010 1.000e+003 5.821e-001 1.439e-003 
2.479e-003 1.503e+008 1.399e+010 1.000e+003 5.820e-001 1.439e-003 
2.479e-003 1.503e+008 1.398e+010 1.000e+003 5.821e-001 1.439e-003 
2.479e-003 1.503e+008 1.398e+010 1.000e+003 5.818e-001 1.439e-003 
2.479e-003 1.503e+008 1.399e+010 1.000e+003 5.816e-001 1.440e-003 
2.480e-003 1.503e+008 1.400e+010 1.000e+003 5.816e-001 1.440e-003 
2.480e-003 1.503e+008 1.400e+010 1.000e+003 5.810e-001 1.440e-003 
2.480e-003 1.503e+008 1.400e+010 1.000e+003 5.812e-001 1.440e-003 
2.480e-003 1.503e+008 1.400e+010 1.000e+003 5.805e-001 1.441e-003 
2.481e-003 1.503e+008 1.401e+010 1.000e+003 5.807e-001 1.441e-003 
2.481e-003 1.504e+008 1.401e+010 1.000e+003 5.804e-001 1.441e-003 
2.481e-003 1.504e+008 1.401e+010 1.000e+003 5.794e-001 1.441e-003 
2.481e-003 1.504e+008 1.402e+010 1.000e+003 5.791e-001 1.441e-003 
2.482e-003 1.504e+008 1.401e+010 1.000e+003 5.797e-001 1.442e-003 
2.482e-003 1.504e+008 1.402e+010 1.000e+003 5.802e-001 1.442e-003 
2.482e-003 1.504e+008 1.403e+010 1.000e+003 5.807e-001 1.442e-003 
2.482e-003 1.504e+008 1.403e+010 1.000e+003 5.810e-001 1.442e-003 
2.483e-003 1.504e+008 1.403e+010 1.000e+003 5.808e-001 1.442e-003 
2.483e-003 1.504e+008 1.403e+010 1.000e+003 5.811e-001 1.443e-003 
2.483e-003 1.504e+008 1.404e+010 1.000e+003 5.806e-001 1.443e-003 
2.483e-003 1.504e+008 1.404e+010 1.000e+003 5.803e-001 1.443e-003 
2.484e-003 1.504e+008 1.404e+010 1.000e+003 5.804e-001 1.443e-003 
2.484e-003 1.504e+008 1.405e+010 1.000e+003 5.803e-001 1.443e-003 
2.484e-003 1.504e+008 1.406e+010 1.000e+003 5.820e-001 1.444e-003 
2.484e-003 1.504e+008 1.405e+010 1.000e+003 5.809e-001 1.444e-003 
2.485e-003 1.504e+008 1.406e+010 1.000e+003 5.807e-001 1.444e-003 
2.485e-003 1.504e+008 1.406e+010 1.000e+003 5.808e-001 1.444e-003 
2.485e-003 1.505e+008 1.406e+010 1.000e+003 5.808e-001 1.444e-003 
2.485e-003 1.505e+008 1.406e+010 1.000e+003 5.795e-001 1.445e-003 
2.486e-003 1.505e+008 1.407e+010 1.000e+003 5.808e-001 1.445e-003 
2.486e-003 1.505e+008 1.407e+010 1.000e+003 5.809e-001 1.445e-003 
2.486e-003 1.505e+008 1.408e+010 1.000e+003 5.803e-001 1.445e-003 
2.486e-003 1.505e+008 1.409e+010 1.000e+003 5.799e-001 1.445e-003 
2.487e-003 1.505e+008 1.408e+010 1.000e+003 5.805e-001 1.446e-003 
2.487e-003 1.505e+008 1.409e+010 1.000e+003 5.795e-001 1.446e-003 
2.487e-003 1.505e+008 1.409e+010 1.000e+003 5.808e-001 1.446e-003 
2.487e-003 1.505e+008 1.410e+010 1.000e+003 5.814e-001 1.446e-003 
2.488e-003 1.505e+008 1.409e+010 1.000e+003 5.790e-001 1.446e-003 
2.488e-003 1.505e+008 1.410e+010 1.000e+003 5.790e-001 1.447e-003 
2.488e-003 1.505e+008 1.410e+010 1.000e+003 5.798e-001 1.447e-003 
2.488e-003 1.505e+008 1.410e+010 1.000e+003 5.820e-001 1.447e-003 
2.488e-003 1.505e+008 1.411e+010 1.000e+003 5.831e-001 1.447e-003 
2.489e-003 1.505e+008 1.411e+010 1.000e+003 5.830e-001 1.447e-003 
2.489e-003 1.505e+008 1.412e+010 1.000e+003 5.836e-001 1.448e-003 
2.489e-003 1.506e+008 1.413e+010 1.000e+003 5.796e-001 1.448e-003 
2.489e-003 1.506e+008 1.414e+010 1.000e+003 5.741e-001 1.448e-003 
2.490e-003 1.506e+008 1.415e+010 1.000e+003 5.848e-001 1.448e-003 
2.490e-003 1.506e+008 1.416e+010 1.000e+003 5.849e-001 1.448e-003 
2.490e-003 1.506e+008 1.418e+010 1.000e+003 5.838e-001 1.449e-003 
2.490e-003 1.506e+008 1.419e+010 1.000e+003 5.841e-001 1.449e-003 
2.490e-003 1.506e+008 1.421e+010 1.000e+003 5.847e-001 1.449e-003 
2.491e-003 1.506e+008 1.422e+010 1.000e+003 5.854e-001 1.449e-003 
2.491e-003 1.506e+008 1.424e+010 1.000e+003 5.841e-001 1.449e-003 
2.491e-003 1.506e+008 1.425e+010 1.000e+003 5.860e-001 1.449e-003 
2.491e-003 1.506e+008 1.427e+010 1.000e+003 5.805e-001 1.450e-003 
2.492e-003 1.506e+008 1.429e+010 1.000e+003 5.815e-001 1.450e-003 
2.492e-003 1.506e+008 1.430e+010 1.000e+003 5.916e-001 1.450e-003 
2.492e-003 1.506e+008 1.431e+010 1.000e+003 5.773e-001 1.450e-003 
2.492e-003 1.506e+008 1.433e+010 1.000e+003 5.764e-001 1.450e-003 
2.492e-003 1.506e+008 1.434e+010 1.000e+003 5.781e-001 1.451e-003 
2.493e-003 1.506e+008 1.435e+010 1.000e+003 5.796e-001 1.451e-003 
2.493e-003 1.506e+008 1.436e+010 1.000e+003 5.806e-001 1.451e-003 
2.493e-003 1.506e+008 1.437e+010 1.000e+003 5.808e-001 1.451e-003 
2.493e-003 1.507e+008 1.438e+010 1.000e+003 5.838e-001 1.451e-003 
2.494e-003 1.507e+008 1.440e+010 1.000e+003 5.838e-001 1.452e-003 
2.494e-003 1.507e+008 1.441e+010 1.000e+003 5.850e-001 1.452e-003 
2.494e-003 1.507e+008 1.442e+010 1.000e+003 5.847e-001 1.452e-003 
2.494e-003 1.507e+008 1.443e+010 1.000e+003 5.865e-001 1.452e-003 
2.495e-003 1.507e+008 1.444e+010 1.000e+003 5.851e-001 1.453e-003 
2.495e-003 1.507e+008 1.445e+010 1.000e+003 5.893e-001 1.453e-003 
2.495e-003 1.507e+008 1.446e+010 1.000e+003 5.875e-001 1.453e-003 
2.495e-003 1.507e+008 1.447e+010 1.000e+003 5.898e-001 1.453e-003 
2.496e-003 1.507e+008 1.419e+010 1.000e+003 5.843e-001 1.453e-003 
2.496e-003 1.507e+008 1.419e+010 1.000e+003 5.845e-001 1.454e-003 
2.496e-003 1.507e+008 1.419e+010 1.000e+003 5.859e-001 1.454e-003 
2.496e-003 1.507e+008 1.419e+010 1.000e+003 5.833e-001 1.454e-003 
2.497e-003 1.507e+008 1.418e+010 1.000e+003 5.797e-001 1.454e-003 
2.497e-003 1.507e+008 1.418e+010 1.000e+003 5.804e-001 1.454e-003 
2.497e-003 1.507e+008 1.418e+010 1.000e+003 5.848e-001 1.454e-003 
2.497e-003 1.507e+008 1.418e+010 1.000e+003 5.837e-001 1.455e-003 
2.497e-003 1.507e+008 1.419e+010 1.000e+003 5.782e-001 1.455e-003 
2.498e-003 1.508e+008 1.418e+010 1.000e+003 5.779e-001 1.455e-003 
2.498e-003 1.508e+008 1.419e+010 1.000e+003 5.767e-001 1.455e-003 
2.498e-003 1.508e+008 1.419e+010 1.000e+003 5.807e-001 1.455e-003 
2.498e-003 1.508e+008 1.420e+010 1.000e+003 5.861e-001 1.455e-003 
2.498e-003 1.508e+008 1.420e+010 1.000e+003 5.859e-001 1.456e-003 
2.499e-003 1.508e+008 1.419e+010 1.000e+003 5.802e-001 1.456e-003 
2.499e-003 1.508e+008 1.420e+010 1.000e+003 5.819e-001 1.456e-003 
2.499e-003 1.508e+008 1.420e+010 1.000e+003 5.833e-001 1.456e-003 
2.499e-003 1.508e+008 1.420e+010 1.000e+003 5.795e-001 1.456e-003 
2.499e-003 1.508e+008 1.420e+010 1.000e+003 5.801e-001 1.456e-003 
2.500e-003 1.508e+008 1.420e+010 1.000e+003 5.800e-001 1.457e-003 
2.500e-003 1.508e+008 1.420e+010 1.000e+003 5.806e-001 1.457e-003 
2.500e-003 1.508e+008 1.421e+010 1.000e+003 5.774e-001 1.457e-003 
2.500e-003 1.508e+008 1.420e+010 1.000e+003 5.803e-001 1.457e-003 
2.500e-003 1.508e+008 1.421e+010 1.000e+003 5.801e-001 1.457e-003 
2.501e-003 1.508e+008 1.421e+010 1.000e+003 5.801e-001 1.457e-003 
2.501e-003 1.508e+008 1.422e+010 1.000e+003 5.777e-001 1.458e-003 
2.501e-003 1.508e+008 1.422e+010 1.000e+003 5.789e-001 1.458e-003 
2.501e-003 1.508e+008 1.423e+010 1.000e+003 5.779e-001 1.458e-003 
2.501e-003 1.508e+008 1.422e+010 1.000e+003 5.796e-001 1.458e-003 
2.502e-003 1.508e+008 1.423e+010 1.000e+003 5.774e-001 1.458e-003 
2.502e-003 1.509e+008 1.423e+010 1.000e+003 5.808e-001 1.458e-003 
2.502e-003 1.509e+008 1.423e+010 1.000e+003 5.811e-001 1.459e-003 
2.502e-003 1.509e+008 1.424e+010 1.000e+003 5.819e-001 1.459e-003 
2.502e-003 1.509e+008 1.424e+010 1.000e+003 5.800e-001 1.459e-003 
2.502e-003 1.509e+008 1.425e+010 1.000e+003 5.833e-001 1.459e-003 
2.503e-003 1.509e+008 1.426e+010 1.000e+003 5.837e-001 1.459e-003 
2.503e-003 1.509e+008 1.426e+010 1.000e+003 5.846e-001 1.459e-003 
2.503e-003 1.509e+008 1.427e+010 1.000e+003 5.818e-001 1.459e-003 
2.503e-003 1.509e+008 1.428e+010 1.000e+003 5.844e-001 1.460e-003 
2.503e-003 1.509e+008 1.429e+010 1.000e+003 5.853e-001 1.460e-003 
2.504e-003 1.509e+008 1.429e+010 1.000e+003 5.868e-001 1.460e-003 
2.504e-003 1.509e+008 1.430e+010 1.000e+003 5.870e-001 1.460e-003 
2.504e-003 1.509e+008 1.431e+010 1.000e+003 5.879e-001 1.460e-003 
2.504e-003 1.509e+008 1.431e+010 1.000e+003 5.896e-001 1.461e-003 
2.505e-003 1.509e+008 1.432e+010 1.000e+003 5.909e-001 1.461e-003 
2.505e-003 1.509e+008 1.433e+010 1.000e+003 5.865e-001 1.461e-003 
2.505e-003 1.509e+008 1.434e+010 1.000e+003 5.885e-001 1.461e-003 
2.505e-003 1.509e+008 1.436e+010 1.000e+003 5.906e-001 1.461e-003 
2.505e-003 1.509e+008 1.436e+010 1.000e+003 5.880e-001 1.461e-003 
2.506e-003 1.509e+008 1.438e+010 1.000e+003 5.892e-001 1.462e-003 
2.506e-003 1.509e+008 1.440e+010 1.000e+003 5.893e-001 1.462e-003 
2.506e-003 1.509e+008 1.440e+010 1.000e+003 5.915e-001 1.462e-003 
2.506e-003 1.510e+008 1.442e+010 1.000e+003 5.882e-001 1.462e-003 
2.506e-003 1.510e+008 1.443e+010 1.000e+003 5.899e-001 1.462e-003 
2.507e-003 1.510e+008 1.444e+010 1.000e+003 5.899e-001 1.463e-003 
2.507e-003 1.510e+008 1.445e+010 1.000e+003 5.923e-001 1.463e-003 
2.507e-003 1.510e+008 1.447e+010 1.000e+003 5.902e-001 1.463e-003 
2.507e-003 1.510e+008 1.448e+010 1.000e+003 5.917e-001 1.463e-003 
2.508e-003 1.510e+008 1.449e+010 1.000e+003 5.914e-001 1.463e-003 
2.508e-003 1.510e+008 1.450e+010 1.000e+003 5.931e-001 1.463e-003 
2.508e-003 1.510e+008 1.451e+010 1.000e+003 5.911e-001 1.464e-003 
2.508e-003 1.510e+008 1.453e+010 1.000e+003 5.932e-001 1.464e-003 
2.508e-003 1.510e+008 1.454e+010 1.000e+003 5.933e-001 1.464e-003 
2.509e-003 1.510e+008 1.455e+010 1.000e+003 5.935e-001 1.464e-003 
2.509e-003 1.510e+008 1.457e+010 1.000e+003 5.933e-001 1.464e-003 
2.509e-003 1.510e+008 1.458e+010 1.000e+003 5.959e-001 1.465e-003 
2.509e-003 1.510e+008 1.459e+010 1.000e+003 5.957e-001 1.465e-003 
2.509e-003 1.510e+008 1.461e+010 1.000e+003 5.953e-001 1.465e-003 
2.510e-003 1.510e+008 1.462e+010 1.000e+003 5.948e-001 1.465e-003 
2.510e-003 1.510e+008 1.463e+010 1.000e+003 5.974e-001 1.465e-003 
2.510e-003 1.510e+008 1.465e+010 1.000e+003 5.972e-001 1.466e-003 
2.510e-003 1.510e+008 1.466e+010 1.000e+003 5.973e-001 1.466e-003 
2.511e-003 1.510e+008 1.467e+010 1.000e+003 5.971e-001 1.466e-003 
2.511e-003 1.510e+008 1.469e+010 1.000e+003 5.965e-001 1.466e-003 
2.511e-003 1.510e+008 1.470e+010 1.000e+003 5.979e-001 1.466e-003 
2.511e-003 1.510e+008 1.472e+010 1.000e+003 5.978e-001 1.466e-003 
2.511e-003 1.510e+008 1.472e+010 1.000e+003 5.986e-001 1.467e-003 
2.512e-003 1.510e+008 1.474e+010 1.000e+003 5.965e-001 1.467e-003 
2.512e-003 1.511e+008 1.476e+010 1.000e+003 5.987e-001 1.467e-003 
2.512e-003 1.511e+008 1.476e+010 1.000e+003 5.999e-001 1.467e-003 
2.512e-003 1.511e+008 1.477e+010 1.000e+003 6.011e-001 1.467e-003 
2.512e-003 1.511e+008 1.479e+010 1.000e+003 5.995e-001 1.468e-003 
2.513e-003 1.511e+008 1.479e+010 1.000e+003 6.019e-001 1.468e-003 
2.513e-003 1.511e+008 1.481e+010 1.000e+003 6.030e-001 1.468e-003 
2.513e-003 1.511e+008 1.482e+010 1.000e+003 6.032e-001 1.468e-003 
2.513e-003 1.511e+008 1.484e+010 1.000e+003 6.016e-001 1.468e-003 
2.514e-003 1.511e+008 1.485e+010 1.000e+003 6.034e-001 1.469e-003 
2.514e-003 1.511e+008 1.486e+010 1.000e+003 6.035e-001 1.469e-003 
2.514e-003 1.511e+008 1.488e+010 1.000e+003 6.023e-001 1.469e-003 
2.514e-003 1.511e+008 1.489e+010 1.000e+003 6.021e-001 1.469e-003 
2.514e-003 1.511e+008 1.491e+010 1.000e+003 6.036e-001 1.469e-003 
2.515e-003 1.511e+008 1.491e+010 1.000e+003 6.053e-001 1.470e-003 
2.515e-003 1.511e+008 1.493e+010 1.000e+003 6.036e-001 1.470e-003 
2.515e-003 1.511e+008 1.495e+010 1.000e+003 6.033e-001 1.470e-003 
2.515e-003 1.511e+008 1.495e+010 1.000e+003 6.054e-001 1.470e-003 
2.515e-003 1.511e+008 1.497e+010 1.000e+003 6.037e-001 1.470e-003 
2.516e-003 1.511e+008 1.497e+010 1.000e+003 6.047e-001 1.471e-003 
2.516e-003 1.511e+008 1.499e+010 1.000e+003 6.043e-001 1.471e-003 
2.516e-003 1.511e+008 1.501e+010 1.000e+003 6.062e-001 1.471e-003 
2.516e-003 1.511e+008 1.501e+010 1.000e+003 6.049e-001 1.471e-003 
2.517e-003 1.511e+008 1.503e+010 1.000e+003 6.052e-001 1.471e-003 
2.517e-003 1.511e+008 1.504e+010 1.000e+003 6.061e-001 1.472e-003 
2.517e-003 1.511e+008 1.505e+010 1.000e+003 6.069e-001 1.472e-003 
2.517e-003 1.511e+008 1.506e+010 1.000e+003 6.057e-001 1.472e-003 
2.517e-003 1.511e+008 1.508e+010 1.000e+003 6.068e-001 1.472e-003 
2.518e-003 1.511e+008 1.509e+010 1.000e+003 6.074e-001 1.472e-003 
2.518e-003 1.511e+008 1.510e+010 1.000e+003 6.069e-001 1.473e-003 
2.518e-003 1.511e+008 1.512e+010 1.000e+003 6.062e-001 1.473e-003 
2.518e-003 1.511e+008 1.513e+010 1.000e+003 6.074e-001 1.473e-003 
2.519e-003 1.511e+008 1.515e+010 1.000e+003 6.076e-001 1.473e-003 
2.519e-003 1.511e+008 1.517e+010 1.000e+003 6.072e-001 1.473e-003 
2.519e-003 1.511e+008 1.519e+010 1.000e+003 6.084e-001 1.474e-003 
2.519e-003 1.511e+008 1.520e+010 1.000e+003 6.067e-001 1.474e-003 
2.519e-003 1.511e+008 1.522e+010 1.000e+003 6.076e-001 1.474e-003 
2.520e-003 1.511e+008 1.524e+010 1.000e+003 6.006e-001 1.474e-003 
2.520e-003 1.512e+008 1.527e+010 1.000e+003 6.042e-001 1.474e-003 
2.520e-003 1.512e+008 1.528e+010 1.000e+003 5.994e-001 1.475e-003 
2.520e-003 1.512e+008 1.530e+010 1.000e+003 5.986e-001 1.475e-003 
2.520e-003 1.512e+008 1.532e+010 1.000e+003 5.986e-001 1.475e-003 
2.521e-003 1.512e+008 1.534e+010 1.000e+003 5.985e-001 1.475e-003 
2.521e-003 1.512e+008 1.536e+010 1.000e+003 5.989e-001 1.475e-003 
2.521e-003 1.512e+008 1.538e+010 1.000e+003 5.962e-001 1.476e-003 
2.521e-003 1.512e+008 1.540e+010 1.000e+003 5.992e-001 1.476e-003 
2.521e-003 1.512e+008 1.541e+010 1.000e+003 5.990e-001 1.476e-003 
2.522e-003 1.512e+008 1.544e+010 1.000e+003 6.148e-001 1.476e-003 
2.522e-003 1.512e+008 1.546e+010 1.000e+003 6.150e-001 1.476e-003 
2.522e-003 1.512e+008 1.548e+010 1.000e+003 6.160e-001 1.477e-003 
2.522e-003 1.512e+008 1.551e+010 1.000e+003 6.159e-001 1.477e-003 
2.523e-003 1.512e+008 1.554e+010 1.000e+003 6.172e-001 1.477e-003 
2.523e-003 1.512e+008 1.556e+010 1.000e+003 6.174e-001 1.477e-003 
2.523e-003 1.512e+008 1.559e+010 1.000e+003 6.174e-001 1.478e-003 
2.523e-003 1.512e+008 1.562e+010 1.000e+003 6.180e-001 1.478e-003 
2.524e-003 1.512e+008 1.566e+010 1.000e+003 6.187e-001 1.478e-003 
2.524e-003 1.512e+008 1.569e+010 1.000e+003 6.198e-001 1.478e-003 
2.524e-003 1.512e+008 1.573e+010 1.000e+003 6.205e-001 1.478e-003 
2.524e-003 1.512e+008 1.576e+010 1.000e+003 6.213e-001 1.479e-003 
2.525e-003 1.512e+008 1.580e+010 1.000e+003 6.225e-001 1.479e-003 
2.525e-003 1.512e+008 1.583e+010 1.000e+003 6.070e-001 1.479e-003 
2.525e-003 1.512e+008 1.586e+010 1.000e+003 5.990e-001 1.479e-003 
2.525e-003 1.512e+008 1.579e+010 1.000e+003 5.891e-001 1.480e-003 
2.526e-003 1.512e+008 1.581e+010 1.000e+003 5.827e-001 1.480e-003 
2.526e-003 1.512e+008 1.583e+010 1.000e+003 5.770e-001 1.480e-003 
2.526e-003 1.512e+008 1.580e+010 1.000e+003 5.746e-001 1.480e-003 
2.526e-003 1.512e+008 1.582e+010 1.000e+003 5.722e-001 1.481e-003 
2.527e-003 1.512e+008 1.583e+010 1.000e+003 5.711e-001 1.481e-003 
2.527e-003 1.512e+008 1.584e+010 1.000e+003 5.721e-001 1.481e-003 
2.527e-003 1.512e+008 1.586e+010 1.000e+003 5.732e-001 1.481e-003 
2.527e-003 1.512e+008 1.587e+010 1.000e+003 5.746e-001 1.481e-003 
2.528e-003 1.512e+008 1.589e+010 1.000e+003 5.755e-001 1.482e-003 
2.528e-003 1.512e+008 1.590e+010 1.000e+003 5.757e-001 1.482e-003 
2.528e-003 1.512e+008 1.592e+010 1.000e+003 5.789e-001 1.482e-003 
2.528e-003 1.512e+008 1.593e+010 1.000e+003 5.804e-001 1.482e-003 
2.529e-003 1.512e+008 1.595e+010 1.000e+003 5.814e-001 1.483e-003 
2.529e-003 1.512e+008 1.596e+010 1.000e+003 5.833e-001 1.483e-003 
2.529e-003 1.512e+008 1.598e+010 1.000e+003 5.849e-001 1.483e-003 
2.529e-003 1.512e+008 1.599e+010 1.000e+003 5.858e-001 1.483e-003 
2.530e-003 1.512e+008 1.601e+010 1.000e+003 5.868e-001 1.484e-003 
2.530e-003 1.512e+008 1.603e+010 1.000e+003 5.877e-001 1.484e-003 
2.530e-003 1.513e+008 1.604e+010 1.000e+003 5.887e-001 1.484e-003 
2.530e-003 1.513e+008 1.606e+010 1.000e+003 5.894e-001 1.484e-003 
2.531e-003 1.513e+008 1.608e+010 1.000e+003 5.910e-001 1.484e-003 
2.531e-003 1.513e+008 1.609e+010 1.000e+003 5.919e-001 1.485e-003 
2.531e-003 1.513e+008 1.611e+010 1.000e+003 5.935e-001 1.485e-003 
2.531e-003 1.513e+008 1.612e+010 1.000e+003 5.942e-001 1.485e-003 
2.532e-003 1.513e+008 1.614e+010 1.000e+003 5.956e-001 1.485e-003 
2.532e-003 1.513e+008 1.615e+010 1.000e+003 5.975e-001 1.486e-003 
2.532e-003 1.513e+008 1.617e+010 1.000e+003 5.988e-001 1.486e-003 
2.532e-003 1.513e+008 1.619e+010 1.000e+003 5.997e-001 1.486e-003 
2.533e-003 1.513e+008 1.620e+010 1.000e+003 6.013e-001 1.486e-003 
2.533e-003 1.513e+008 1.622e+010 1.000e+003 6.021e-001 1.487e-003 
2.533e-003 1.513e+008 1.624e+010 1.000e+003 6.039e-001 1.487e-003 
2.533e-003 1.513e+008 1.625e+010 1.000e+003 6.046e-001 1.487e-003 
2.534e-003 1.513e+008 1.627e+010 1.000e+003 6.062e-001 1.487e-003 
2.534e-003 1.513e+008 1.628e+010 1.000e+003 6.077e-001 1.488e-003 
2.534e-003 1.513e+008 1.630e+010 1.000e+003 6.150e-001 1.488e-003 
2.534e-003 1.513e+008 1.632e+010 1.000e+003 6.216e-001 1.488e-003 
2.535e-003 1.513e+008 1.633e+010 1.000e+003 6.274e-001 1.488e-003 
2.535e-003 1.513e+008 1.635e+010 1.000e+003 6.316e-001 1.489e-003 
2.535e-003 1.513e+008 1.636e+010 1.000e+003 6.345e-001 1.489e-003 
2.535e-003 1.513e+008 1.638e+010 1.000e+003 6.352e-001 1.489e-003 
2.536e-003 1.513e+008 1.640e+010 1.000e+003 6.420e-001 1.489e-003 
2.536e-003 1.513e+008 1.641e+010 1.000e+003 6.470e-001 1.490e-003 
2.536e-003 1.513e+008 1.642e+010 1.000e+003 6.491e-001 1.490e-003 
2.536e-003 1.513e+008 1.643e+010 1.000e+003 6.558e-001 1.490e-003 
2.537e-003 1.513e+008 1.645e+010 1.000e+003 6.593e-001 1.490e-003 
2.537e-003 1.513e+008 1.646e+010 1.000e+003 6.637e-001 1.491e-003 
2.537e-003 1.513e+008 1.647e+010 1.000e+003 6.671e-001 1.491e-003 
2.537e-003 1.513e+008 1.648e+010 1.000e+003 6.684e-001 1.491e-003 
2.538e-003 1.513e+008 1.649e+010 1.000e+003 6.692e-001 1.491e-003 
2.538e-003 1.513e+008 1.650e+010 1.000e+003 6.736e-001 1.492e-003 
2.538e-003 1.513e+008 1.652e+010 1.000e+003 6.728e-001 1.492e-003 
2.538e-003 1.513e+008 1.653e+010 1.000e+003 6.778e-001 1.492e-003 
2.539e-003 1.513e+008 1.654e+010 1.000e+003 6.791e-001 1.492e-003 
2.539e-003 1.513e+008 1.655e+010 1.000e+003 6.814e-001 1.493e-003 
2.539e-003 1.513e+008 1.656e+010 1.000e+003 6.834e-001 1.493e-003 
2.539e-003 1.513e+008 1.657e+010 1.000e+003 6.852e-001 1.493e-003 
2.540e-003 1.513e+008 1.659e+010 1.000e+003 6.855e-001 1.493e-003 
2.540e-003 1.513e+008 1.661e+010 1.000e+003 6.881e-001 1.494e-003 
2.540e-003 1.513e+008 1.663e+010 1.000e+003 6.870e-001 1.494e-003 
2.540e-003 1.513e+008 1.665e+010 1.000e+003 6.911e-001 1.494e-003 
2.541e-003 1.513e+008 1.667e+010 1.000e+003 6.919e-001 1.494e-003 
2.541e-003 1.513e+008 1.670e+010 1.000e+003 6.915e-001 1.495e-003 
2.541e-003 1.513e+008 1.672e+010 1.000e+003 6.939e-001 1.495e-003 
2.541e-003 1.513e+008 1.674e+010 1.000e+003 6.944e-001 1.495e-003 
2.542e-003 1.513e+008 1.676e+010 1.000e+003 6.961e-001 1.495e-003 
2.542e-003 1.513e+008 1.678e+010 1.000e+003 6.951e-001 1.495e-003 
2.542e-003 1.513e+008 1.681e+010 1.000e+003 6.975e-001 1.496e-003 
2.542e-003 1.513e+008 1.683e+010 1.000e+003 6.999e-001 1.496e-003 
2.543e-003 1.513e+008 1.684e+010 1.000e+003 6.968e-001 1.496e-003 
2.543e-003 1.513e+008 1.686e+010 1.000e+003 7.002e-001 1.496e-003 
2.543e-003 1.513e+008 1.689e+010 1.000e+003 6.998e-001 1.497e-003 
2.543e-003 1.513e+008 1.691e+010 1.000e+003 6.809e-001 1.497e-003 
2.544e-003 1.513e+008 1.693e+010 1.000e+003 6.785e-001 1.497e-003 
2.544e-003 1.513e+008 1.696e+010 1.000e+003 6.765e-001 1.497e-003 
2.544e-003 1.513e+008 1.698e+010 1.000e+003 6.761e-001 1.498e-003 
2.544e-003 1.513e+008 1.700e+010 1.000e+003 6.749e-001 1.498e-003 
2.545e-003 1.513e+008 1.702e+010 1.000e+003 6.719e-001 1.498e-003 
2.545e-003 1.513e+008 1.704e+010 1.000e+003 6.710e-001 1.498e-003 
2.545e-003 1.513e+008 1.706e+010 1.000e+003 6.686e-001 1.499e-003 
2.545e-003 1.513e+008 1.709e+010 1.000e+003 6.691e-001 1.499e-003 
2.546e-003 1.513e+008 1.711e+010 1.000e+003 6.649e-001 1.499e-003 
2.546e-003 1.513e+008 1.713e+010 1.000e+003 6.636e-001 1.499e-003 
2.546e-003 1.513e+008 1.715e+010 1.000e+003 6.619e-001 1.500e-003 
2.546e-003 1.513e+008 1.717e+010 1.000e+003 6.625e-001 1.500e-003 
2.547e-003 1.513e+008 1.719e+010 1.000e+003 6.581e-001 1.500e-003 
2.547e-003 1.513e+008 1.721e+010 1.000e+003 6.567e-001 1.500e-003 
2.547e-003 1.513e+008 1.724e+010 1.000e+003 6.531e-001 1.501e-003 
2.547e-003 1.513e+008 1.726e+010 1.000e+003 6.490e-001 1.501e-003 
2.548e-003 1.513e+008 1.728e+010 1.000e+003 6.468e-001 1.501e-003 
2.548e-003 1.513e+008 1.731e+010 1.000e+003 6.428e-001 1.501e-003 
2.548e-003 1.513e+008 1.733e+010 1.000e+003 6.417e-001 1.501e-003 
2.548e-003 1.513e+008 1.735e+010 1.000e+003 6.376e-001 1.502e-003 
2.549e-003 1.513e+008 1.738e+010 1.000e+003 6.367e-001 1.502e-003 
2.549e-003 1.513e+008 1.740e+010 1.000e+003 6.352e-001 1.502e-003 
2.549e-003 1.513e+008 1.742e+010 1.000e+003 6.320e-001 1.502e-003 
2.549e-003 1.513e+008 1.744e+010 1.000e+003 6.317e-001 1.503e-003 
2.550e-003 1.513e+008 1.747e+010 1.000e+003 6.291e-001 1.503e-003 
2.550e-003 1.513e+008 1.749e+010 1.000e+003 6.265e-001 1.503e-003 
2.550e-003 1.513e+008 1.751e+010 1.000e+003 6.268e-001 1.503e-003 
2.550e-003 1.513e+008 1.753e+010 1.000e+003 6.248e-001 1.504e-003 
2.551e-003 1.513e+008 1.756e+010 1.000e+003 6.189e-001 1.504e-003 
2.551e-003 1.513e+008 1.758e+010 1.000e+003 6.017e-001 1.504e-003 
2.551e-003 1.513e+008 1.760e+010 1.000e+003 5.974e-001 1.504e-003 
2.551e-003 1.514e+008 1.763e+010 1.000e+003 5.989e-001 1.505e-003 
2.552e-003 1.514e+008 1.765e+010 1.000e+003 5.983e-001 1.505e-003 
2.552e-003 1.514e+008 1.768e+010 1.000e+003 5.968e-001 1.505e-003 
2.552e-003 1.514e+008 1.771e+010 1.000e+003 5.968e-001 1.505e-003 
2.552e-003 1.514e+008 1.774e+010 1.000e+003 5.971e-001 1.505e-003 
2.553e-003 1.514e+008 1.777e+010 1.000e+003 5.985e-001 1.506e-003 
2.553e-003 1.514e+008 1.779e+010 1.000e+003 5.990e-001 1.506e-003 
2.553e-003 1.514e+008 1.782e+010 1.000e+003 5.987e-001 1.506e-003 
2.553e-003 1.514e+008 1.785e+010 1.000e+003 5.992e-001 1.506e-003 
2.554e-003 1.514e+008 1.788e+010 1.000e+003 5.990e-001 1.507e-003 
2.554e-003 1.514e+008 1.791e+010 1.000e+003 5.969e-001 1.507e-003 
2.554e-003 1.514e+008 1.792e+010 1.000e+003 5.943e-001 1.507e-003 
2.554e-003 1.514e+008 1.794e+010 1.000e+003 5.896e-001 1.507e-003 
2.555e-003 1.514e+008 1.796e+010 1.000e+003 5.872e-001 1.508e-003 
2.555e-003 1.514e+008 1.798e+010 1.000e+003 5.893e-001 1.508e-003 
2.555e-003 1.514e+008 1.800e+010 1.000e+003 5.845e-001 1.508e-003 
2.555e-003 1.514e+008 1.802e+010 1.000e+003 5.817e-001 1.508e-003 
2.556e-003 1.514e+008 1.804e+010 1.000e+003 5.776e-001 1.509e-003 
2.556e-003 1.514e+008 1.806e+010 1.000e+003 5.744e-001 1.509e-003 
2.556e-003 1.514e+008 1.808e+010 1.000e+003 5.686e-001 1.509e-003 
2.556e-003 1.514e+008 1.810e+010 1.000e+003 5.656e-001 1.509e-003 
2.557e-003 1.514e+008 1.812e+010 1.000e+003 5.512e-001 1.509e-003 
2.557e-003 1.514e+008 1.815e+010 1.000e+003 5.443e-001 1.510e-003 
2.557e-003 1.514e+008 1.818e+010 1.000e+003 5.409e-001 1.510e-003 
2.557e-003 1.514e+008 1.822e+010 1.000e+003 5.368e-001 1.510e-003 
2.558e-003 1.514e+008 1.824e+010 1.000e+003 5.340e-001 1.510e-003 
2.558e-003 1.514e+008 1.827e+010 1.000e+003 5.317e-001 1.511e-003 
2.558e-003 1.514e+008 1.827e+010 1.000e+003 5.331e-001 1.511e-003 
2.558e-003 1.514e+008 1.829e+010 1.000e+003 5.326e-001 1.511e-003 
2.559e-003 1.514e+008 1.832e+010 1.000e+003 5.350e-001 1.511e-003 
2.559e-003 1.514e+008 1.835e+010 1.000e+003 5.366e-001 1.512e-003 
2.559e-003 1.514e+008 1.838e+010 1.000e+003 5.402e-001 1.512e-003 
2.559e-003 1.514e+008 1.841e+010 1.000e+003 5.425e-001 1.512e-003 
2.560e-003 1.514e+008 1.844e+010 1.000e+003 5.429e-001 1.512e-003 
2.560e-003 1.514e+008 1.847e+010 1.000e+003 5.446e-001 1.512e-003 
2.560e-003 1.514e+008 1.850e+010 1.000e+003 5.435e-001 1.513e-003 
2.560e-003 1.514e+008 1.853e+010 1.000e+003 5.441e-001 1.513e-003 
2.561e-003 1.514e+008 1.856e+010 1.000e+003 5.438e-001 1.513e-003 
2.561e-003 1.514e+008 1.859e+010 1.000e+003 5.435e-001 1.513e-003 
2.561e-003 1.515e+008 1.862e+010 1.000e+003 5.451e-001 1.514e-003 
2.561e-003 1.515e+008 1.865e+010 1.000e+003 5.442e-001 1.514e-003 
2.562e-003 1.515e+008 1.866e+010 1.000e+003 5.453e-001 1.514e-003 
2.562e-003 1.515e+008 1.867e+010 1.000e+003 5.442e-001 1.514e-003 
2.562e-003 1.515e+008 1.869e+010 1.000e+003 5.461e-001 1.515e-003 
2.562e-003 1.515e+008 1.870e+010 1.000e+003 5.455e-001 1.515e-003 
2.563e-003 1.515e+008 1.873e+010 1.000e+003 5.456e-001 1.515e-003 
2.563e-003 1.515e+008 1.873e+010 1.000e+003 5.439e-001 1.515e-003 
2.563e-003 1.515e+008 1.873e+010 1.000e+003 5.455e-001 1.516e-003 
2.563e-003 1.515e+008 1.875e+010 1.000e+003 5.453e-001 1.516e-003 
2.564e-003 1.515e+008 1.874e+010 1.000e+003 5.424e-001 1.516e-003 
2.564e-003 1.515e+008 1.874e+010 1.000e+003 5.393e-001 1.516e-003 
2.564e-003 1.515e+008 1.876e+010 1.000e+003 5.395e-001 1.516e-003 
2.564e-003 1.515e+008 1.877e+010 1.000e+003 5.373e-001 1.517e-003 
2.565e-003 1.515e+008 1.878e+010 1.000e+003 5.351e-001 1.517e-003 
2.565e-003 1.515e+008 1.881e+010 1.000e+003 5.333e-001 1.517e-003 
2.565e-003 1.515e+008 1.883e+010 1.000e+003 5.299e-001 1.517e-003 
2.565e-003 1.515e+008 1.885e+010 1.000e+003 5.271e-001 1.518e-003 
2.566e-003 1.515e+008 1.887e+010 1.000e+003 5.235e-001 1.518e-003 
2.566e-003 1.515e+008 1.889e+010 1.000e+003 5.196e-001 1.518e-003 
2.566e-003 1.515e+008 1.893e+010 1.000e+003 5.205e-001 1.518e-003 
2.566e-003 1.515e+008 1.895e+010 1.000e+003 5.167e-001 1.519e-003 
2.567e-003 1.515e+008 1.896e+010 1.000e+003 5.172e-001 1.519e-003 
2.567e-003 1.515e+008 1.897e+010 1.000e+003 5.141e-001 1.519e-003 
2.567e-003 1.515e+008 1.842e+010 1.000e+003 5.289e-001 1.519e-003 
2.567e-003 1.515e+008 1.843e+010 1.000e+003 5.270e-001 1.520e-003 
2.568e-003 1.515e+008 1.844e+010 1.000e+003 5.248e-001 1.520e-003 
2.568e-003 1.515e+008 1.844e+010 1.000e+003 5.224e-001 1.520e-003 
2.568e-003 1.515e+008 1.846e+010 1.000e+003 5.197e-001 1.520e-003 
2.568e-003 1.515e+008 1.846e+010 1.000e+003 5.202e-001 1.520e-003 
2.569e-003 1.515e+008 1.848e+010 1.000e+003 5.174e-001 1.521e-003 
2.569e-003 1.515e+008 1.848e+010 1.000e+003 5.158e-001 1.521e-003 
2.569e-003 1.515e+008 1.849e+010 1.000e+003 5.212e-001 1.521e-003 
2.569e-003 1.515e+008 1.851e+010 1.000e+003 5.217e-001 1.521e-003 
2.570e-003 1.515e+008 1.850e+010 1.000e+003 5.115e-001 1.522e-003 
2.570e-003 1.515e+008 1.852e+010 1.000e+003 5.116e-001 1.522e-003 
2.570e-003 1.515e+008 1.851e+010 1.000e+003 5.097e-001 1.522e-003 
2.570e-003 1.515e+008 1.853e+010 1.000e+003 5.089e-001 1.522e-003 
2.571e-003 1.515e+008 1.853e+010 1.000e+003 5.089e-001 1.523e-003 
2.571e-003 1.515e+008 1.854e+010 1.000e+003 5.063e-001 1.523e-003 
2.571e-003 1.515e+008 1.855e+010 1.000e+003 5.044e-001 1.523e-003 
2.571e-003 1.515e+008 1.856e+010 1.000e+003 5.061e-001 1.523e-003 
2.572e-003 1.515e+008 1.855e+010 1.000e+003 5.058e-001 1.524e-003 
2.572e-003 1.515e+008 1.856e+010 1.000e+003 5.032e-001 1.524e-003 
2.572e-003 1.515e+008 1.857e+010 1.000e+003 5.050e-001 1.524e-003 
2.572e-003 1.515e+008 1.858e+010 1.000e+003 5.007e-001 1.524e-003 
2.573e-003 1.515e+008 1.858e+010 1.000e+003 5.031e-001 1.524e-003 
2.573e-003 1.515e+008 1.860e+010 1.000e+003 4.992e-001 1.525e-003 
2.573e-003 1.515e+008 1.861e+010 1.000e+003 4.994e-001 1.525e-003 
2.573e-003 1.516e+008 1.864e+010 1.000e+003 4.958e-001 1.525e-003 
2.574e-003 1.516e+008 1.864e+010 1.000e+003 4.977e-001 1.525e-003 
2.574e-003 1.516e+008 1.866e+010 1.000e+003 4.959e-001 1.526e-003 
2.574e-003 1.516e+008 1.869e+010 1.000e+003 4.966e-001 1.526e-003 
2.574e-003 1.516e+008 1.866e+010 1.000e+003 4.939e-001 1.526e-003 
2.575e-003 1.516e+008 1.867e+010 1.000e+003 4.946e-001 1.526e-003 
2.575e-003 1.516e+008 1.867e+010 1.000e+003 4.910e-001 1.527e-003 
2.575e-003 1.516e+008 1.867e+010 1.000e+003 4.907e-001 1.527e-003 
2.575e-003 1.516e+008 1.869e+010 1.000e+003 4.908e-001 1.527e-003 
2.576e-003 1.516e+008 1.867e+010 1.000e+003 4.920e-001 1.527e-003 
2.576e-003 1.516e+008 1.867e+010 1.000e+003 4.899e-001 1.528e-003 
2.576e-003 1.516e+008 1.867e+010 1.000e+003 4.990e-001 1.528e-003 
2.576e-003 1.516e+008 1.868e+010 1.000e+003 5.006e-001 1.528e-003 
2.577e-003 1.516e+008 1.868e+010 1.000e+003 4.996e-001 1.528e-003 
2.577e-003 1.516e+008 1.868e+010 1.000e+003 4.992e-001 1.528e-003 
2.577e-003 1.516e+008 1.868e+010 1.000e+003 4.975e-001 1.529e-003 
2.577e-003 1.516e+008 1.868e+010 1.000e+003 4.970e-001 1.529e-003 
2.578e-003 1.516e+008 1.869e+010 1.000e+003 4.940e-001 1.529e-003 
2.578e-003 1.516e+008 1.869e+010 1.000e+003 4.920e-001 1.529e-003 
2.578e-003 1.516e+008 1.869e+010 1.000e+003 4.912e-001 1.530e-003 
2.578e-003 1.516e+008 1.870e+010 1.000e+003 4.912e-001 1.530e-003 
2.579e-003 1.516e+008 1.870e+010 1.000e+003 4.897e-001 1.530e-003 
2.579e-003 1.516e+008 1.871e+010 1.000e+003 4.927e-001 1.530e-003 
2.579e-003 1.516e+008 1.873e+010 1.000e+003 4.896e-001 1.531e-003 
2.579e-003 1.516e+008 1.875e+010 1.000e+003 4.890e-001 1.531e-003 
2.580e-003 1.516e+008 1.876e+010 1.000e+003 4.883e-001 1.531e-003 
2.580e-003 1.516e+008 1.879e+010 1.000e+003 4.895e-001 1.531e-003 
2.580e-003 1.516e+008 1.880e+010 1.000e+003 4.884e-001 1.532e-003 
2.580e-003 1.516e+008 1.882e+010 1.000e+003 4.901e-001 1.532e-003 
2.581e-003 1.516e+008 1.884e+010 1.000e+003 4.872e-001 1.532e-003 
2.581e-003 1.516e+008 1.886e+010 1.000e+003 4.867e-001 1.532e-003 
2.581e-003 1.516e+008 1.888e+010 1.000e+003 4.871e-001 1.532e-003 
2.581e-003 1.516e+008 1.889e+010 1.000e+003 4.866e-001 1.533e-003 
2.582e-003 1.516e+008 1.891e+010 1.000e+003 4.876e-001 1.533e-003 
2.582e-003 1.516e+008 1.893e+010 1.000e+003 4.868e-001 1.533e-003 
2.582e-003 1.516e+008 1.895e+010 1.000e+003 4.873e-001 1.533e-003 
2.582e-003 1.516e+008 1.897e+010 1.000e+003 4.870e-001 1.534e-003 
2.583e-003 1.516e+008 1.899e+010 1.000e+003 4.859e-001 1.534e-003 
2.583e-003 1.516e+008 1.901e+010 1.000e+003 4.860e-001 1.534e-003 
2.583e-003 1.516e+008 1.904e+010 1.000e+003 4.852e-001 1.534e-003 
2.583e-003 1.516e+008 1.907e+010 1.000e+003 4.837e-001 1.535e-003 
2.584e-003 1.516e+008 1.909e+010 1.000e+003 4.860e-001 1.535e-003 
2.584e-003 1.516e+008 1.911e+010 1.000e+003 4.831e-001 1.535e-003 
2.584e-003 1.516e+008 1.913e+010 1.000e+003 4.804e-001 1.535e-003 
2.584e-003 1.516e+008 1.916e+010 1.000e+003 4.800e-001 1.535e-003 
2.585e-003 1.517e+008 1.918e+010 1.000e+003 4.779e-001 1.536e-003 
2.585e-003 1.517e+008 1.920e+010 1.000e+003 4.758e-001 1.536e-003 
2.585e-003 1.517e+008 1.922e+010 1.000e+003 4.750e-001 1.536e-003 
2.585e-003 1.517e+008 1.925e+010 1.000e+003 4.746e-001 1.536e-003 
2.586e-003 1.517e+008 1.926e+010 1.000e+003 4.761e-001 1.537e-003 
2.586e-003 1.517e+008 1.928e+010 1.000e+003 4.754e-001 1.537e-003 
2.586e-003 1.517e+008 1.929e+010 1.000e+003 4.761e-001 1.537e-003 
2.586e-003 1.517e+008 1.931e+010 1.000e+003 4.745e-001 1.537e-003 
2.587e-003 1.517e+008 1.922e+010 1.000e+003 4.773e-001 1.538e-003 
2.587e-003 1.517e+008 1.922e+010 1.000e+003 4.793e-001 1.538e-003 
2.587e-003 1.517e+008 1.923e+010 1.000e+003 4.801e-001 1.538e-003 
2.587e-003 1.517e+008 1.924e+010 1.000e+003 4.828e-001 1.538e-003 
2.588e-003 1.517e+008 1.927e+010 1.000e+003 4.818e-001 1.539e-003 
2.588e-003 1.517e+008 1.929e+010 1.000e+003 4.825e-001 1.539e-003 
2.588e-003 1.517e+008 1.932e+010 1.000e+003 4.826e-001 1.539e-003 
2.588e-003 1.517e+008 1.935e+010 1.000e+003 4.849e-001 1.539e-003 
2.589e-003 1.517e+008 1.939e+010 1.000e+003 4.870e-001 1.540e-003 
2.589e-003 1.517e+008 1.942e+010 1.000e+003 4.904e-001 1.540e-003 
2.589e-003 1.517e+008 1.946e+010 1.000e+003 4.832e-001 1.540e-003 
2.589e-003 1.517e+008 1.949e+010 1.000e+003 4.877e-001 1.540e-003 
2.590e-003 1.517e+008 1.953e+010 1.000e+003 4.887e-001 1.540e-003 
2.590e-003 1.517e+008 1.956e+010 1.000e+003 4.897e-001 1.541e-003 
2.590e-003 1.517e+008 1.960e+010 1.000e+003 4.887e-001 1.541e-003 
2.590e-003 1.517e+008 1.964e+010 1.000e+003 4.914e-001 1.541e-003 
2.591e-003 1.517e+008 1.967e+010 1.000e+003 4.905e-001 1.541e-003 
2.591e-003 1.517e+008 1.972e+010 1.000e+003 4.915e-001 1.542e-003 
2.591e-003 1.517e+008 1.976e+010 1.000e+003 4.920e-001 1.542e-003 
2.591e-003 1.517e+008 1.979e+010 1.000e+003 4.926e-001 1.542e-003 
2.592e-003 1.517e+008 1.982e+010 1.000e+003 4.945e-001 1.542e-003 
2.592e-003 1.517e+008 1.987e+010 1.000e+003 4.943e-001 1.543e-003 
2.592e-003 1.517e+008 1.991e+010 1.000e+003 4.929e-001 1.543e-003 
2.592e-003 1.517e+008 1.996e+010 1.000e+003 4.929e-001 1.543e-003 
2.593e-003 1.517e+008 1.999e+010 1.000e+003 4.953e-001 1.543e-003 
2.593e-003 1.517e+008 2.002e+010 1.000e+003 4.950e-001 1.544e-003 
2.593e-003 1.517e+008 2.006e+010 1.000e+003 4.966e-001 1.544e-003 
2.593e-003 1.517e+008 2.010e+010 1.000e+003 4.975e-001 1.544e-003 
2.594e-003 1.517e+008 2.014e+010 1.000e+003 4.976e-001 1.544e-003 
2.594e-003 1.517e+008 2.019e+010 1.000e+003 4.987e-001 1.545e-003 
2.594e-003 1.517e+008 2.022e+010 1.000e+003 5.000e-001 1.545e-003 
2.594e-003 1.517e+008 2.026e+010 1.000e+003 5.016e-001 1.545e-003 
2.595e-003 1.517e+008 2.031e+010 1.000e+003 5.023e-001 1.546e-003 
2.595e-003 1.517e+008 2.035e+010 1.000e+003 5.011e-001 1.546e-003 
2.595e-003 1.517e+008 2.039e+010 1.000e+003 5.040e-001 1.546e-003 
2.595e-003 1.517e+008 2.044e+010 1.000e+003 5.046e-001 1.546e-003 
2.596e-003 1.517e+008 2.049e+010 1.000e+003 5.054e-001 1.547e-003 
2.596e-003 1.517e+008 2.053e+010 1.000e+003 5.097e-001 1.547e-003 
2.596e-003 1.517e+008 2.057e+010 1.000e+003 5.090e-001 1.547e-003 
2.596e-003 1.517e+008 2.062e+010 1.000e+003 5.104e-001 1.547e-003 
2.597e-003 1.517e+008 2.067e+010 1.000e+003 5.119e-001 1.548e-003 
2.597e-003 1.517e+008 2.072e+010 1.000e+003 5.131e-001 1.548e-003 
2.597e-003 1.517e+008 2.077e+010 1.000e+003 5.132e-001 1.548e-003 
2.597e-003 1.517e+008 2.082e+010 1.000e+003 5.157e-001 1.548e-003 
2.598e-003 1.517e+008 2.087e+010 1.000e+003 5.155e-001 1.549e-003 
2.598e-003 1.517e+008 2.092e+010 1.000e+003 5.196e-001 1.549e-003 
2.598e-003 1.517e+008 2.096e+010 1.000e+003 5.212e-001 1.549e-003 
2.598e-003 1.517e+008 2.100e+010 1.000e+003 5.225e-001 1.549e-003 
2.599e-003 1.517e+008 2.106e+010 1.000e+003 5.209e-001 1.550e-003 
2.599e-003 1.516e+008 2.112e+010 1.000e+003 5.228e-001 1.550e-003 
2.599e-003 1.516e+008 2.116e+010 1.000e+003 5.253e-001 1.550e-003 
2.599e-003 1.516e+008 2.120e+010 1.000e+003 5.162e-001 1.551e-003 
2.600e-003 1.516e+008 2.125e+010 1.000e+003 5.123e-001 1.551e-003 
2.600e-003 1.516e+008 2.130e+010 1.000e+003 5.091e-001 1.551e-003 
2.600e-003 1.516e+008 2.135e+010 1.000e+003 5.115e-001 1.551e-003 
2.600e-003 1.516e+008 2.140e+010 1.000e+003 5.060e-001 1.552e-003 
2.601e-003 1.516e+008 2.146e+010 1.000e+003 4.980e-001 1.552e-003 
2.601e-003 1.516e+008 2.150e+010 1.000e+003 4.957e-001 1.552e-003 
2.601e-003 1.516e+008 2.155e+010 1.000e+003 4.968e-001 1.552e-003 
2.601e-003 1.516e+008 2.160e+010 1.000e+003 4.996e-001 1.553e-003 
2.602e-003 1.516e+008 2.164e+010 1.000e+003 5.045e-001 1.553e-003 
2.602e-003 1.516e+008 2.168e+010 1.000e+003 5.072e-001 1.553e-003 
2.602e-003 1.516e+008 2.170e+010 1.000e+003 5.102e-001 1.553e-003 
2.602e-003 1.516e+008 2.175e+010 1.000e+003 5.136e-001 1.554e-003 
2.603e-003 1.516e+008 2.179e+010 1.000e+003 5.173e-001 1.554e-003 
2.603e-003 1.516e+008 2.183e+010 1.000e+003 5.188e-001 1.554e-003 
2.603e-003 1.516e+008 2.186e+010 1.000e+003 5.216e-001 1.554e-003 
2.603e-003 1.516e+008 2.189e+010 1.000e+003 5.242e-001 1.555e-003 
2.604e-003 1.516e+008 2.192e+010 1.000e+003 5.283e-001 1.555e-003 
2.604e-003 1.516e+008 2.197e+010 1.000e+003 5.308e-001 1.555e-003 
2.604e-003 1.516e+008 2.186e+010 1.000e+003 5.339e-001 1.555e-003 
2.604e-003 1.516e+008 2.190e+010 1.000e+003 5.348e-001 1.556e-003 
2.605e-003 1.516e+008 2.193e+010 1.000e+003 5.368e-001 1.556e-003 
2.605e-003 1.516e+008 2.030e+010 1.000e+003 4.576e-001 1.556e-003 
2.605e-003 1.516e+008 2.034e+010 1.000e+003 4.635e-001 1.556e-003 
2.605e-003 1.516e+008 2.037e+010 1.000e+003 4.652e-001 1.557e-003 
2.606e-003 1.516e+008 2.041e+010 1.000e+003 4.669e-001 1.557e-003 
2.606e-003 1.516e+008 2.045e+010 1.000e+003 4.699e-001 1.557e-003 
2.606e-003 1.516e+008 2.049e+010 1.000e+003 4.712e-001 1.558e-003 
2.606e-003 1.516e+008 2.052e+010 1.000e+003 4.757e-001 1.558e-003 
2.607e-003 1.516e+008 2.051e+010 1.000e+003 4.794e-001 1.558e-003 
2.607e-003 1.516e+008 2.056e+010 1.000e+003 4.809e-001 1.558e-003 
2.607e-003 1.516e+008 2.060e+010 1.000e+003 4.854e-001 1.559e-003 
2.607e-003 1.516e+008 2.063e+010 1.000e+003 4.856e-001 1.559e-003 
2.608e-003 1.516e+008 2.068e+010 1.000e+003 4.869e-001 1.559e-003 
2.608e-003 1.516e+008 2.073e+010 1.000e+003 4.889e-001 1.559e-003 
2.608e-003 1.516e+008 2.077e+010 1.000e+003 4.918e-001 1.560e-003 
2.608e-003 1.516e+008 2.081e+010 1.000e+003 4.970e-001 1.560e-003 
2.609e-003 1.516e+008 2.086e+010 1.000e+003 4.979e-001 1.560e-003 
2.609e-003 1.516e+008 2.091e+010 1.000e+003 5.066e-001 1.561e-003 
2.609e-003 1.516e+008 2.094e+010 1.000e+003 5.053e-001 1.561e-003 
2.609e-003 1.516e+008 2.098e+010 1.000e+003 5.094e-001 1.561e-003 
2.610e-003 1.516e+008 2.102e+010 1.000e+003 5.108e-001 1.561e-003 
2.610e-003 1.516e+008 2.106e+010 1.000e+003 5.117e-001 1.562e-003 
2.610e-003 1.516e+008 2.110e+010 1.000e+003 5.156e-001 1.562e-003 
2.610e-003 1.516e+008 2.114e+010 1.000e+003 5.172e-001 1.562e-003 
2.611e-003 1.515e+008 2.118e+010 1.000e+003 5.100e-001 1.562e-003 
2.611e-003 1.515e+008 2.122e+010 1.000e+003 4.830e-001 1.563e-003 
2.611e-003 1.515e+008 2.125e+010 1.000e+003 4.825e-001 1.563e-003 
2.611e-003 1.515e+008 2.127e+010 1.000e+003 4.859e-001 1.563e-003 
2.612e-003 1.515e+008 2.130e+010 1.000e+003 4.882e-001 1.564e-003 
2.612e-003 1.515e+008 2.134e+010 1.000e+003 4.914e-001 1.564e-003 
2.612e-003 1.515e+008 2.126e+010 1.000e+003 4.912e-001 1.564e-003 
2.612e-003 1.515e+008 2.122e+010 1.000e+003 4.902e-001 1.564e-003 
2.613e-003 1.515e+008 2.122e+010 1.000e+003 4.932e-001 1.565e-003 
2.613e-003 1.515e+008 2.120e+010 1.000e+003 4.938e-001 1.565e-003 
2.613e-003 1.515e+008 2.122e+010 1.000e+003 4.936e-001 1.565e-003 
2.613e-003 1.515e+008 2.122e+010 1.000e+003 4.936e-001 1.565e-003 
2.614e-003 1.515e+008 2.122e+010 1.000e+003 4.977e-001 1.566e-003 
2.614e-003 1.515e+008 2.122e+010 1.000e+003 4.983e-001 1.566e-003 
2.614e-003 1.515e+008 2.114e+010 1.000e+003 4.999e-001 1.566e-003 
2.614e-003 1.515e+008 2.114e+010 1.000e+003 5.009e-001 1.567e-003 
2.615e-003 1.515e+008 2.114e+010 1.000e+003 5.018e-001 1.567e-003 
2.615e-003 1.515e+008 2.114e+010 1.000e+003 5.026e-001 1.567e-003 
2.615e-003 1.515e+008 2.113e+010 1.000e+003 5.087e-001 1.567e-003 
2.615e-003 1.515e+008 2.115e+010 1.000e+003 5.047e-001 1.568e-003 
2.616e-003 1.515e+008 2.116e+010 1.000e+003 5.057e-001 1.568e-003 
2.616e-003 1.515e+008 2.117e+010 1.000e+003 5.085e-001 1.568e-003 
2.616e-003 1.515e+008 2.076e+010 1.000e+003 5.505e-001 1.568e-003 
2.616e-003 1.515e+008 2.072e+010 1.000e+003 5.566e-001 1.569e-003 
2.617e-003 1.515e+008 2.062e+010 1.000e+003 5.650e-001 1.569e-003 
2.617e-003 1.515e+008 2.037e+010 1.000e+003 5.937e-001 1.569e-003 
2.617e-003 1.515e+008 2.033e+010 1.000e+003 5.995e-001 1.570e-003 
2.617e-003 1.515e+008 2.026e+010 1.000e+003 6.133e-001 1.570e-003 
2.618e-003 1.515e+008 2.021e+010 1.000e+003 6.173e-001 1.570e-003 
2.618e-003 1.515e+008 2.020e+010 1.000e+003 6.216e-001 1.570e-003 
2.618e-003 1.514e+008 2.018e+010 1.000e+003 6.219e-001 1.571e-003 
2.618e-003 1.514e+008 2.019e+010 1.000e+003 6.238e-001 1.571e-003 
2.619e-003 1.514e+008 2.018e+010 1.000e+003 6.244e-001 1.571e-003 
2.619e-003 1.514e+008 2.022e+010 1.000e+003 6.310e-001 1.571e-003 
2.619e-003 1.514e+008 2.022e+010 1.000e+003 6.296e-001 1.572e-003 
2.619e-003 1.514e+008 2.023e+010 1.000e+003 6.351e-001 1.572e-003 
2.620e-003 1.514e+008 2.026e+010 1.000e+003 6.315e-001 1.572e-003 
2.620e-003 1.514e+008 2.026e+010 1.000e+003 6.350e-001 1.573e-003 
2.620e-003 1.514e+008 2.026e+010 1.000e+003 6.374e-001 1.573e-003 
2.620e-003 1.514e+008 2.028e+010 1.000e+003 6.344e-001 1.573e-003 
2.621e-003 1.514e+008 2.030e+010 1.000e+003 6.382e-001 1.573e-003 
2.621e-003 1.514e+008 2.032e+010 1.000e+003 6.318e-001 1.574e-003 
2.621e-003 1.514e+008 2.031e+010 1.000e+003 6.270e-001 1.574e-003 
2.621e-003 1.514e+008 2.030e+010 1.000e+003 6.240e-001 1.574e-003 
2.622e-003 1.514e+008 2.030e+010 1.000e+003 6.241e-001 1.574e-003 
2.622e-003 1.514e+008 2.030e+010 1.000e+003 6.238e-001 1.575e-003 
2.622e-003 1.514e+008 2.023e+010 1.000e+003 6.282e-001 1.575e-003 
2.622e-003 1.514e+008 2.023e+010 1.000e+003 6.289e-001 1.575e-003 
2.623e-003 1.514e+008 2.020e+010 1.000e+003 6.317e-001 1.575e-003 
2.623e-003 1.514e+008 2.019e+010 1.000e+003 6.357e-001 1.576e-003 
2.623e-003 1.514e+008 2.019e+010 1.000e+003 6.299e-001 1.576e-003 
2.623e-003 1.514e+008 2.019e+010 1.000e+003 6.232e-001 1.576e-003 
2.624e-003 1.514e+008 2.017e+010 1.000e+003 6.219e-001 1.576e-003 
2.624e-003 1.514e+008 2.016e+010 1.000e+003 6.234e-001 1.577e-003 
2.624e-003 1.514e+008 2.016e+010 1.000e+003 6.238e-001 1.577e-003 
2.624e-003 1.514e+008 2.015e+010 1.000e+003 6.073e-001 1.577e-003 
2.625e-003 1.514e+008 2.014e+010 1.000e+003 6.211e-001 1.577e-003 
2.625e-003 1.514e+008 2.013e+010 1.000e+003 6.174e-001 1.578e-003 
2.625e-003 1.514e+008 2.013e+010 1.000e+003 6.160e-001 1.578e-003 
2.625e-003 1.514e+008 2.012e+010 1.000e+003 6.154e-001 1.578e-003 
2.626e-003 1.514e+008 2.012e+010 1.000e+003 6.158e-001 1.578e-003 
2.626e-003 1.514e+008 2.010e+010 1.000e+003 6.171e-001 1.578e-003 
2.626e-003 1.514e+008 2.010e+010 1.000e+003 6.180e-001 1.579e-003 
2.626e-003 1.514e+008 2.009e+010 1.000e+003 6.183e-001 1.579e-003 
2.627e-003 1.514e+008 2.009e+010 1.000e+003 6.193e-001 1.579e-003 
2.627e-003 1.514e+008 2.007e+010 1.000e+003 6.187e-001 1.579e-003 
2.627e-003 1.514e+008 2.008e+010 1.000e+003 6.172e-001 1.580e-003 
2.627e-003 1.514e+008 2.008e+010 1.000e+003 6.164e-001 1.580e-003 
2.628e-003 1.514e+008 2.008e+010 1.000e+003 6.179e-001 1.580e-003 
2.628e-003 1.514e+008 2.009e+010 1.000e+003 6.178e-001 1.580e-003 
2.628e-003 1.514e+008 2.009e+010 1.000e+003 6.065e-001 1.581e-003 
2.628e-003 1.515e+008 2.010e+010 1.000e+003 6.110e-001 1.581e-003 
2.629e-003 1.515e+008 2.012e+010 1.000e+003 6.060e-001 1.581e-003 
2.629e-003 1.515e+008 2.007e+010 1.000e+003 6.148e-001 1.581e-003 
2.629e-003 1.515e+008 2.004e+010 1.000e+003 6.124e-001 1.582e-003 
2.629e-003 1.515e+008 2.003e+010 1.000e+003 6.096e-001 1.582e-003 
2.630e-003 1.515e+008 2.003e+010 1.000e+003 6.118e-001 1.582e-003 
2.630e-003 1.515e+008 2.004e+010 1.000e+003 6.153e-001 1.582e-003 
2.630e-003 1.515e+008 2.004e+010 1.000e+003 6.068e-001 1.583e-003 
2.630e-003 1.515e+008 2.005e+010 1.000e+003 6.010e-001 1.583e-003 
2.631e-003 1.515e+008 2.007e+010 1.000e+003 5.947e-001 1.583e-003 
2.631e-003 1.515e+008 2.009e+010 1.000e+003 5.921e-001 1.583e-003 
2.631e-003 1.515e+008 2.011e+010 1.000e+003 5.917e-001 1.584e-003 
2.631e-003 1.515e+008 2.013e+010 1.000e+003 5.857e-001 1.584e-003 
2.632e-003 1.515e+008 2.016e+010 1.000e+003 5.891e-001 1.584e-003 
2.632e-003 1.515e+008 2.020e+010 1.000e+003 5.876e-001 1.584e-003 
2.632e-003 1.515e+008 2.022e+010 1.000e+003 5.892e-001 1.585e-003 
2.632e-003 1.515e+008 2.025e+010 1.000e+003 5.842e-001 1.585e-003 
2.633e-003 1.515e+008 2.027e+010 1.000e+003 5.895e-001 1.585e-003 
2.633e-003 1.515e+008 2.030e+010 1.000e+003 5.816e-001 1.585e-003 
2.633e-003 1.515e+008 2.032e+010 1.000e+003 5.871e-001 1.586e-003 
2.633e-003 1.515e+008 2.033e+010 1.000e+003 5.910e-001 1.586e-003 
2.634e-003 1.515e+008 2.029e+010 1.000e+003 5.876e-001 1.586e-003 
2.634e-003 1.515e+008 2.029e+010 1.000e+003 5.856e-001 1.586e-003 
2.634e-003 1.515e+008 2.031e+010 1.000e+003 5.876e-001 1.587e-003 
2.634e-003 1.515e+008 2.034e+010 1.000e+003 5.906e-001 1.587e-003 
2.635e-003 1.514e+008 2.034e+010 1.000e+003 5.906e-001 1.587e-003 
2.635e-003 1.514e+008 2.036e+010 1.000e+003 5.945e-001 1.587e-003 
2.635e-003 1.514e+008 2.037e+010 1.000e+003 5.909e-001 1.588e-003 
2.635e-003 1.514e+008 2.040e+010 1.000e+003 5.894e-001 1.588e-003 
2.636e-003 1.514e+008 2.043e+010 1.000e+003 5.847e-001 1.588e-003 
2.636e-003 1.514e+008 2.046e+010 1.000e+003 5.836e-001 1.588e-003 
2.636e-003 1.514e+008 2.050e+010 1.000e+003 5.843e-001 1.589e-003 
2.636e-003 1.514e+008 2.053e+010 1.000e+003 5.849e-001 1.589e-003 
2.637e-003 1.514e+008 2.058e+010 1.000e+003 5.871e-001 1.589e-003 
2.637e-003 1.514e+008 2.064e+010 1.000e+003 5.858e-001 1.590e-003 
2.637e-003 1.514e+008 2.069e+010 1.000e+003 5.859e-001 1.590e-003 
2.637e-003 1.514e+008 2.074e+010 1.000e+003 5.863e-001 1.590e-003 
2.638e-003 1.514e+008 2.078e+010 1.000e+003 5.856e-001 1.590e-003 
2.638e-003 1.514e+008 2.084e+010 1.000e+003 5.890e-001 1.591e-003 
2.638e-003 1.514e+008 1.983e+010 1.000e+003 6.561e-001 1.591e-003 
2.638e-003 1.514e+008 1.988e+010 1.000e+003 6.579e-001 1.591e-003 
2.639e-003 1.514e+008 1.990e+010 1.000e+003 6.598e-001 1.592e-003 
2.639e-003 1.514e+008 1.994e+010 1.000e+003 6.617e-001 1.592e-003 
2.639e-003 1.514e+008 1.998e+010 1.000e+003 6.602e-001 1.592e-003 
2.639e-003 1.514e+008 2.003e+010 1.000e+003 6.562e-001 1.593e-003 
2.640e-003 1.514e+008 2.006e+010 1.000e+003 6.563e-001 1.593e-003 
2.640e-003 1.513e+008 2.008e+010 1.000e+003 6.608e-001 1.593e-003 
2.640e-003 1.513e+008 2.013e+010 1.000e+003 6.624e-001 1.593e-003 
2.640e-003 1.513e+008 2.018e+010 1.000e+003 6.656e-001 1.594e-003 
2.641e-003 1.513e+008 2.020e+010 1.000e+003 6.646e-001 1.594e-003 
2.641e-003 1.513e+008 2.022e+010 1.000e+003 6.674e-001 1.594e-003 
2.641e-003 1.513e+008 2.026e+010 1.000e+003 6.678e-001 1.595e-003 
2.641e-003 1.513e+008 2.028e+010 1.000e+003 6.676e-001 1.595e-003 
2.642e-003 1.513e+008 2.032e+010 1.000e+003 6.667e-001 1.595e-003 
2.642e-003 1.513e+008 2.035e+010 1.000e+003 6.679e-001 1.596e-003 
2.642e-003 1.513e+008 2.036e+010 1.000e+003 6.589e-001 1.596e-003 
2.642e-003 1.512e+008 2.039e+010 1.000e+003 6.564e-001 1.596e-003 
2.643e-003 1.512e+008 2.041e+010 1.000e+003 6.607e-001 1.597e-003 
2.643e-003 1.512e+008 2.046e+010 1.000e+003 6.709e-001 1.597e-003 
2.643e-003 1.512e+008 2.049e+010 1.000e+003 6.730e-001 1.597e-003 
2.643e-003 1.512e+008 2.049e+010 1.000e+003 6.741e-001 1.598e-003 
2.644e-003 1.512e+008 2.051e+010 1.000e+003 6.777e-001 1.598e-003 
2.644e-003 1.512e+008 2.055e+010 1.000e+003 6.734e-001 1.598e-003 
2.644e-003 1.512e+008 2.055e+010 1.000e+003 6.797e-001 1.599e-003 
2.644e-003 1.512e+008 2.059e+010 1.000e+003 6.814e-001 1.599e-003 
2.645e-003 1.511e+008 2.055e+010 1.000e+003 6.814e-001 1.599e-003 
2.645e-003 1.511e+008 2.052e+010 1.000e+003 6.821e-001 1.600e-003 
2.645e-003 1.511e+008 2.054e+010 1.000e+003 6.839e-001 1.600e-003 
2.645e-003 1.511e+008 2.058e+010 1.000e+003 6.885e-001 1.600e-003 
2.646e-003 1.511e+008 2.061e+010 1.000e+003 6.877e-001 1.601e-003 
2.646e-003 1.511e+008 2.063e+010 1.000e+003 6.899e-001 1.601e-003 
2.646e-003 1.511e+008 2.068e+010 1.000e+003 6.903e-001 1.601e-003 
2.646e-003 1.511e+008 2.073e+010 1.000e+003 6.838e-001 1.602e-003 
2.647e-003 1.511e+008 2.076e+010 1.000e+003 6.784e-001 1.602e-003 
2.647e-003 1.510e+008 2.082e+010 1.000e+003 6.809e-001 1.602e-003 
2.647e-003 1.510e+008 2.087e+010 1.000e+003 6.842e-001 1.603e-003 
2.647e-003 1.510e+008 2.091e+010 1.000e+003 6.840e-001 1.603e-003 
2.648e-003 1.510e+008 2.097e+010 1.000e+003 6.841e-001 1.603e-003 
2.648e-003 1.510e+008 2.102e+010 1.000e+003 6.865e-001 1.604e-003 
2.648e-003 1.510e+008 2.108e+010 1.000e+003 6.857e-001 1.604e-003 
2.648e-003 1.510e+008 2.113e+010 1.000e+003 6.861e-001 1.604e-003 
2.649e-003 1.510e+008 2.117e+010 1.000e+003 6.846e-001 1.605e-003 
2.649e-003 1.510e+008 2.091e+010 1.000e+003 6.800e-001 1.605e-003 
2.649e-003 1.509e+008 2.089e+010 1.000e+003 6.784e-001 1.605e-003 
2.649e-003 1.509e+008 2.083e+010 1.000e+003 6.765e-001 1.605e-003 
2.650e-003 1.509e+008 2.079e+010 1.000e+003 6.785e-001 1.606e-003 
2.650e-003 1.509e+008 2.077e+010 1.000e+003 6.783e-001 1.606e-003 
2.650e-003 1.509e+008 2.073e+010 1.000e+003 6.773e-001 1.606e-003 
2.650e-003 1.509e+008 2.071e+010 1.000e+003 6.753e-001 1.607e-003 
2.651e-003 1.509e+008 2.068e+010 1.000e+003 6.741e-001 1.607e-003 
2.651e-003 1.509e+008 2.068e+010 1.000e+003 6.727e-001 1.607e-003 
2.651e-003 1.509e+008 2.067e+010 1.000e+003 6.737e-001 1.608e-003 
2.651e-003 1.508e+008 2.065e+010 1.000e+003 6.731e-001 1.608e-003 
2.652e-003 1.508e+008 2.063e+010 1.000e+003 6.716e-001 1.608e-003 
2.652e-003 1.508e+008 2.061e+010 1.000e+003 6.732e-001 1.609e-003 
2.652e-003 1.508e+008 2.058e+010 1.000e+003 6.708e-001 1.609e-003 
2.652e-003 1.508e+008 2.056e+010 1.000e+003 6.738e-001 1.609e-003 
2.653e-003 1.508e+008 2.055e+010 1.000e+003 6.620e-001 1.610e-003 
2.653e-003 1.508e+008 2.052e+010 1.000e+003 6.446e-001 1.610e-003 
2.653e-003 1.508e+008 2.052e+010 1.000e+003 6.382e-001 1.610e-003 
2.653e-003 1.508e+008 2.051e+010 1.000e+003 6.291e-001 1.611e-003 
2.654e-003 1.508e+008 2.051e+010 1.000e+003 6.265e-001 1.611e-003 
2.654e-003 1.508e+008 2.023e+010 1.000e+003 6.208e-001 1.611e-003 
2.654e-003 1.507e+008 2.013e+010 1.000e+003 6.190e-001 1.611e-003 
2.654e-003 1.507e+008 2.007e+010 1.000e+003 6.178e-001 1.612e-003 
2.655e-003 1.507e+008 2.000e+010 1.000e+003 6.153e-001 1.612e-003 
2.655e-003 1.507e+008 1.997e+010 1.000e+003 6.155e-001 1.612e-003 
2.655e-003 1.507e+008 1.991e+010 1.000e+003 6.093e-001 1.613e-003 
2.655e-003 1.507e+008 1.961e+010 1.000e+003 6.086e-001 1.613e-003 
2.656e-003 1.507e+008 1.953e+010 1.000e+003 6.023e-001 1.613e-003 
2.656e-003 1.507e+008 1.940e+010 1.000e+003 6.073e-001 1.613e-003 
2.656e-003 1.507e+008 1.927e+010 1.000e+003 6.057e-001 1.614e-003 
2.656e-003 1.507e+008 1.925e+010 1.000e+003 6.100e-001 1.614e-003 
2.657e-003 1.507e+008 1.923e+010 1.000e+003 6.083e-001 1.614e-003 
2.657e-003 1.507e+008 1.922e+010 1.000e+003 6.093e-001 1.614e-003 
2.657e-003 1.507e+008 1.921e+010 1.000e+003 6.157e-001 1.615e-003 
2.657e-003 1.507e+008 1.919e+010 1.000e+003 6.241e-001 1.615e-003 
2.658e-003 1.507e+008 1.918e+010 1.000e+003 6.274e-001 1.615e-003 
2.658e-003 1.507e+008 1.917e+010 1.000e+003 6.315e-001 1.615e-003 
2.658e-003 1.507e+008 1.916e+010 1.000e+003 6.351e-001 1.616e-003 
2.658e-003 1.507e+008 1.915e+010 1.000e+003 6.357e-001 1.616e-003 
2.659e-003 1.507e+008 1.915e+010 1.000e+003 6.324e-001 1.616e-003 
2.659e-003 1.507e+008 1.915e+010 1.000e+003 6.354e-001 1.616e-003 
2.659e-003 1.507e+008 1.912e+010 1.000e+003 6.321e-001 1.617e-003 
2.659e-003 1.507e+008 1.908e+010 1.000e+003 6.398e-001 1.617e-003 
2.660e-003 1.507e+008 1.907e+010 1.000e+003 6.394e-001 1.617e-003 
2.660e-003 1.507e+008 1.905e+010 1.000e+003 6.399e-001 1.617e-003 
2.660e-003 1.507e+008 1.902e+010 1.000e+003 6.394e-001 1.618e-003 
2.660e-003 1.507e+008 1.901e+010 1.000e+003 6.389e-001 1.618e-003 
2.661e-003 1.507e+008 1.901e+010 1.000e+003 6.412e-001 1.618e-003 
2.661e-003 1.507e+008 1.899e+010 1.000e+003 6.402e-001 1.619e-003 
2.661e-003 1.507e+008 1.898e+010 1.000e+003 6.392e-001 1.619e-003 
2.661e-003 1.507e+008 1.897e+010 1.000e+003 6.172e-001 1.619e-003 
2.662e-003 1.507e+008 1.896e+010 1.000e+003 6.101e-001 1.619e-003 
2.662e-003 1.507e+008 1.894e+010 1.000e+003 5.984e-001 1.620e-003 
2.662e-003 1.507e+008 1.842e+010 1.000e+003 5.659e-001 1.620e-003 
2.662e-003 1.507e+008 1.840e+010 1.000e+003 5.737e-001 1.620e-003 
2.663e-003 1.507e+008 1.839e+010 1.000e+003 5.742e-001 1.620e-003 
2.663e-003 1.507e+008 1.838e+010 1.000e+003 5.812e-001 1.621e-003 
2.663e-003 1.507e+008 1.835e+010 1.000e+003 5.813e-001 1.621e-003 
2.663e-003 1.507e+008 1.834e+010 1.000e+003 5.794e-001 1.621e-003 
2.664e-003 1.507e+008 1.834e+010 1.000e+003 5.816e-001 1.621e-003 
2.664e-003 1.507e+008 1.832e+010 1.000e+003 5.813e-001 1.622e-003 
2.664e-003 1.507e+008 1.831e+010 1.000e+003 5.810e-001 1.622e-003 
2.664e-003 1.507e+008 1.831e+010 1.000e+003 5.810e-001 1.622e-003 
2.665e-003 1.507e+008 1.829e+010 1.000e+003 5.804e-001 1.622e-003 
2.665e-003 1.507e+008 1.828e+010 1.000e+003 5.796e-001 1.622e-003 
2.665e-003 1.507e+008 1.826e+010 1.000e+003 5.795e-001 1.623e-003 
2.665e-003 1.507e+008 1.824e+010 1.000e+003 5.798e-001 1.623e-003 
2.666e-003 1.507e+008 1.823e+010 1.000e+003 5.793e-001 1.623e-003 
2.666e-003 1.507e+008 1.822e+010 1.000e+003 5.785e-001 1.623e-003 
2.666e-003 1.507e+008 1.819e+010 1.000e+003 5.776e-001 1.624e-003 
2.666e-003 1.507e+008 1.817e+010 1.000e+003 5.760e-001 1.624e-003 
2.667e-003 1.507e+008 1.815e+010 1.000e+003 5.739e-001 1.624e-003 
2.667e-003 1.507e+008 1.813e+010 1.000e+003 5.735e-001 1.624e-003 
2.667e-003 1.507e+008 1.811e+010 1.000e+003 5.726e-001 1.625e-003 
2.667e-003 1.507e+008 1.809e+010 1.000e+003 5.704e-001 1.625e-003 
2.668e-003 1.507e+008 1.807e+010 1.000e+003 5.715e-001 1.625e-003 
2.668e-003 1.507e+008 1.806e+010 1.000e+003 5.716e-001 1.625e-003 
2.668e-003 1.507e+008 1.804e+010 1.000e+003 5.701e-001 1.626e-003 
2.668e-003 1.507e+008 1.802e+010 1.000e+003 5.703e-001 1.626e-003 
2.669e-003 1.507e+008 1.801e+010 1.000e+003 5.694e-001 1.626e-003 
2.669e-003 1.507e+008 1.799e+010 1.000e+003 5.680e-001 1.626e-003 
2.669e-003 1.507e+008 1.797e+010 1.000e+003 5.675e-001 1.627e-003 
2.669e-003 1.507e+008 1.796e+010 1.000e+003 5.672e-001 1.627e-003 
2.670e-003 1.507e+008 1.795e+010 1.000e+003 5.667e-001 1.627e-003 
2.670e-003 1.507e+008 1.795e+010 1.000e+003 5.654e-001 1.627e-003 
2.670e-003 1.507e+008 1.789e+010 1.000e+003 5.655e-001 1.627e-003 
2.670e-003 1.508e+008 1.787e+010 1.000e+003 5.627e-001 1.628e-003 
2.671e-003 1.508e+008 1.787e+010 1.000e+003 5.630e-001 1.628e-003 
2.671e-003 1.508e+008 1.783e+010 1.000e+003 5.623e-001 1.628e-003 
2.671e-003 1.508e+008 1.781e+010 1.000e+003 5.600e-001 1.628e-003 
2.671e-003 1.508e+008 1.782e+010 1.000e+003 5.711e-001 1.629e-003 
2.672e-003 1.508e+008 1.779e+010 1.000e+003 5.619e-001 1.629e-003 
2.672e-003 1.508e+008 1.777e+010 1.000e+003 5.601e-001 1.629e-003 
2.672e-003 1.508e+008 1.774e+010 1.000e+003 5.588e-001 1.629e-003 
2.672e-003 1.508e+008 1.773e+010 1.000e+003 5.592e-001 1.630e-003 
2.673e-003 1.508e+008 1.771e+010 1.000e+003 5.572e-001 1.630e-003 
2.673e-003 1.508e+008 1.770e+010 1.000e+003 5.582e-001 1.630e-003 
2.673e-003 1.508e+008 1.768e+010 1.000e+003 5.573e-001 1.630e-003 
2.673e-003 1.508e+008 1.765e+010 1.000e+003 5.552e-001 1.631e-003 
2.674e-003 1.508e+008 1.764e+010 1.000e+003 5.527e-001 1.631e-003 
2.674e-003 1.508e+008 1.763e+010 1.000e+003 5.459e-001 1.631e-003 
2.674e-003 1.508e+008 1.762e+010 1.000e+003 5.463e-001 1.631e-003 
2.674e-003 1.508e+008 1.761e+010 1.000e+003 5.521e-001 1.631e-003 
2.675e-003 1.508e+008 1.760e+010 1.000e+003 5.509e-001 1.632e-003 
2.675e-003 1.508e+008 1.758e+010 1.000e+003 5.530e-001 1.632e-003 
2.675e-003 1.508e+008 1.754e+010 1.000e+003 5.501e-001 1.632e-003 
2.675e-003 1.508e+008 1.748e+010 1.000e+003 5.521e-001 1.632e-003 
2.676e-003 1.508e+008 1.749e+010 1.000e+003 5.504e-001 1.633e-003 
2.676e-003 1.508e+008 1.750e+010 1.000e+003 5.517e-001 1.633e-003 
2.676e-003 1.508e+008 1.751e+010 1.000e+003 5.535e-001 1.633e-003 
2.676e-003 1.508e+008 1.751e+010 1.000e+003 5.539e-001 1.633e-003 
2.677e-003 1.508e+008 1.752e+010 1.000e+003 5.539e-001 1.634e-003 
2.677e-003 1.508e+008 1.753e+010 1.000e+003 5.550e-001 1.634e-003 
2.677e-003 1.508e+008 1.754e+010 1.000e+003 5.548e-001 1.634e-003 
2.677e-003 1.508e+008 1.756e+010 1.000e+003 5.568e-001 1.634e-003 
2.678e-003 1.508e+008 1.757e+010 1.000e+003 5.584e-001 1.635e-003 
2.678e-003 1.508e+008 1.758e+010 1.000e+003 5.609e-001 1.635e-003 
2.678e-003 1.508e+008 1.759e+010 1.000e+003 5.620e-001 1.635e-003 
2.678e-003 1.508e+008 1.760e+010 1.000e+003 5.622e-001 1.635e-003 
2.679e-003 1.508e+008 1.761e+010 1.000e+003 5.639e-001 1.635e-003 
2.679e-003 1.508e+008 1.762e+010 1.000e+003 5.637e-001 1.636e-003 
2.679e-003 1.508e+008 1.763e+010 1.000e+003 5.653e-001 1.636e-003 
2.679e-003 1.508e+008 1.765e+010 1.000e+003 5.662e-001 1.636e-003 
2.680e-003 1.508e+008 1.766e+010 1.000e+003 5.668e-001 1.636e-003 
2.680e-003 1.508e+008 1.767e+010 1.000e+003 5.685e-001 1.637e-003 
2.680e-003 1.508e+008 1.767e+010 1.000e+003 5.677e-001 1.637e-003 
2.680e-003 1.508e+008 1.768e+010 1.000e+003 5.683e-001 1.637e-003 
2.681e-003 1.508e+008 1.768e+010 1.000e+003 5.653e-001 1.637e-003 
2.681e-003 1.508e+008 1.769e+010 1.000e+003 5.673e-001 1.638e-003 
2.681e-003 1.508e+008 1.770e+010 1.000e+003 5.682e-001 1.638e-003 
2.681e-003 1.508e+008 1.771e+010 1.000e+003 5.683e-001 1.638e-003 
2.682e-003 1.508e+008 1.772e+010 1.000e+003 5.704e-001 1.638e-003 
2.682e-003 1.508e+008 1.773e+010 1.000e+003 5.719e-001 1.639e-003 
2.682e-003 1.508e+008 1.774e+010 1.000e+003 5.722e-001 1.639e-003 
2.682e-003 1.508e+008 1.775e+010 1.000e+003 5.734e-001 1.639e-003 
2.683e-003 1.509e+008 1.776e+010 1.000e+003 5.750e-001 1.639e-003 
2.683e-003 1.509e+008 1.777e+010 1.000e+003 5.755e-001 1.639e-003 
2.683e-003 1.509e+008 1.778e+010 1.000e+003 5.764e-001 1.640e-003 
2.683e-003 1.509e+008 1.779e+010 1.000e+003 5.766e-001 1.640e-003 
2.684e-003 1.509e+008 1.780e+010 1.000e+003 5.782e-001 1.640e-003 
2.684e-003 1.509e+008 1.781e+010 1.000e+003 5.789e-001 1.640e-003 
2.684e-003 1.509e+008 1.782e+010 1.000e+003 5.809e-001 1.641e-003 
2.684e-003 1.509e+008 1.783e+010 1.000e+003 5.809e-001 1.641e-003 
2.685e-003 1.509e+008 1.784e+010 1.000e+003 5.818e-001 1.641e-003 
2.685e-003 1.509e+008 1.785e+010 1.000e+003 5.825e-001 1.641e-003 
2.685e-003 1.509e+008 1.787e+010 1.000e+003 5.824e-001 1.642e-003 
2.685e-003 1.509e+008 1.788e+010 1.000e+003 5.837e-001 1.642e-003 
2.686e-003 1.509e+008 1.789e+010 1.000e+003 5.840e-001 1.642e-003 
2.686e-003 1.509e+008 1.790e+010 1.000e+003 5.856e-001 1.642e-003 
2.686e-003 1.509e+008 1.791e+010 1.000e+003 5.879e-001 1.643e-003 
2.686e-003 1.509e+008 1.792e+010 1.000e+003 5.882e-001 1.643e-003 
2.687e-003 1.509e+008 1.793e+010 1.000e+003 5.878e-001 1.643e-003 
2.687e-003 1.509e+008 1.793e+010 1.000e+003 5.895e-001 1.643e-003 
2.687e-003 1.509e+008 1.794e+010 1.000e+003 5.903e-001 1.644e-003 
2.687e-003 1.509e+008 1.795e+010 1.000e+003 5.917e-001 1.644e-003 
2.688e-003 1.509e+008 1.796e+010 1.000e+003 5.919e-001 1.644e-003 
2.688e-003 1.509e+008 1.797e+010 1.000e+003 5.932e-001 1.644e-003 
2.688e-003 1.509e+008 1.798e+010 1.000e+003 5.936e-001 1.644e-003 
2.688e-003 1.509e+008 1.799e+010 1.000e+003 5.943e-001 1.645e-003 
2.689e-003 1.509e+008 1.800e+010 1.000e+003 5.949e-001 1.645e-003 
2.689e-003 1.509e+008 1.801e+010 1.000e+003 5.960e-001 1.645e-003 
2.689e-003 1.509e+008 1.803e+010 1.000e+003 5.963e-001 1.645e-003 
2.689e-003 1.509e+008 1.804e+010 1.000e+003 5.977e-001 1.646e-003 
2.690e-003 1.509e+008 1.805e+010 1.000e+003 5.986e-001 1.646e-003 
2.690e-003 1.509e+008 1.805e+010 1.000e+003 6.002e-001 1.646e-003 
2.690e-003 1.509e+008 1.806e+010 1.000e+003 6.008e-001 1.646e-003 
2.690e-003 1.509e+008 1.807e+010 1.000e+003 6.022e-001 1.647e-003 
2.691e-003 1.509e+008 1.809e+010 1.000e+003 6.021e-001 1.647e-003 
2.691e-003 1.509e+008 1.809e+010 1.000e+003 6.040e-001 1.647e-003 
2.691e-003 1.509e+008 1.810e+010 1.000e+003 6.041e-001 1.647e-003 
2.691e-003 1.509e+008 1.811e+010 1.000e+003 6.048e-001 1.648e-003 
2.692e-003 1.509e+008 1.812e+010 1.000e+003 6.038e-001 1.648e-003 
2.692e-003 1.509e+008 1.813e+010 1.000e+003 6.044e-001 1.648e-003 
2.692e-003 1.509e+008 1.814e+010 1.000e+003 5.985e-001 1.648e-003 
2.692e-003 1.509e+008 1.815e+010 1.000e+003 5.997e-001 1.648e-003 
2.693e-003 1.509e+008 1.816e+010 1.000e+003 6.011e-001 1.649e-003 
2.693e-003 1.509e+008 1.817e+010 1.000e+003 6.017e-001 1.649e-003 
2.693e-003 1.509e+008 1.818e+010 1.000e+003 6.026e-001 1.649e-003 
2.693e-003 1.509e+008 1.819e+010 1.000e+003 6.011e-001 1.649e-003 
2.694e-003 1.509e+008 1.820e+010 1.000e+003 6.033e-001 1.650e-003 
2.694e-003 1.509e+008 1.821e+010 1.000e+003 6.047e-001 1.650e-003 
2.694e-003 1.509e+008 1.822e+010 1.000e+003 6.033e-001 1.650e-003 
2.694e-003 1.509e+008 1.823e+010 1.000e+003 6.056e-001 1.650e-003 
2.695e-003 1.509e+008 1.824e+010 1.000e+003 6.049e-001 1.651e-003 
2.695e-003 1.510e+008 1.825e+010 1.000e+003 6.070e-001 1.651e-003 
2.695e-003 1.510e+008 1.826e+010 1.000e+003 6.073e-001 1.651e-003 
2.695e-003 1.510e+008 1.827e+010 1.000e+003 6.067e-001 1.651e-003 
2.696e-003 1.510e+008 1.828e+010 1.000e+003 6.077e-001 1.652e-003 
2.696e-003 1.510e+008 1.830e+010 1.000e+003 6.085e-001 1.652e-003 
2.696e-003 1.510e+008 1.831e+010 1.000e+003 6.086e-001 1.652e-003 
2.696e-003 1.510e+008 1.831e+010 1.000e+003 6.098e-001 1.652e-003 
2.697e-003 1.510e+008 1.832e+010 1.000e+003 6.098e-001 1.652e-003 
2.697e-003 1.510e+008 1.834e+010 1.000e+003 6.108e-001 1.653e-003 
2.697e-003 1.510e+008 1.836e+010 1.000e+003 6.111e-001 1.653e-003 
2.697e-003 1.510e+008 1.835e+010 1.000e+003 6.060e-001 1.653e-003 
2.698e-003 1.510e+008 1.836e+010 1.000e+003 6.079e-001 1.653e-003 
2.698e-003 1.510e+008 1.837e+010 1.000e+003 6.084e-001 1.654e-003 
2.698e-003 1.510e+008 1.838e+010 1.000e+003 6.115e-001 1.654e-003 
2.698e-003 1.510e+008 1.840e+010 1.000e+003 6.118e-001 1.654e-003 
2.699e-003 1.510e+008 1.840e+010 1.000e+003 6.076e-001 1.654e-003 
2.699e-003 1.510e+008 1.841e+010 1.000e+003 6.088e-001 1.655e-003 
2.699e-003 1.510e+008 1.842e+010 1.000e+003 6.101e-001 1.655e-003 
2.699e-003 1.510e+008 1.843e+010 1.000e+003 6.098e-001 1.655e-003 
2.700e-003 1.510e+008 1.844e+010 1.000e+003 6.114e-001 1.655e-003 
2.700e-003 1.510e+008 1.845e+010 1.000e+003 6.114e-001 1.656e-003 
2.700e-003 1.510e+008 1.847e+010 1.000e+003 6.121e-001 1.656e-003 
2.700e-003 1.510e+008 1.848e+010 1.000e+003 6.126e-001 1.656e-003 
2.701e-003 1.510e+008 1.849e+010 1.000e+003 6.134e-001 1.656e-003 
2.701e-003 1.510e+008 1.850e+010 1.000e+003 6.138e-001 1.656e-003 
2.701e-003 1.510e+008 1.851e+010 1.000e+003 6.150e-001 1.657e-003 
2.701e-003 1.510e+008 1.852e+010 1.000e+003 6.149e-001 1.657e-003 
2.702e-003 1.510e+008 1.853e+010 1.000e+003 6.167e-001 1.657e-003 
2.702e-003 1.510e+008 1.854e+010 1.000e+003 6.180e-001 1.657e-003 
2.702e-003 1.510e+008 1.855e+010 1.000e+003 6.181e-001 1.658e-003 
2.702e-003 1.510e+008 1.856e+010 1.000e+003 6.192e-001 1.658e-003 
2.703e-003 1.510e+008 1.857e+010 1.000e+003 6.213e-001 1.658e-003 
2.703e-003 1.510e+008 1.858e+010 1.000e+003 6.220e-001 1.658e-003 
2.703e-003 1.510e+008 1.859e+010 1.000e+003 6.217e-001 1.659e-003 
2.703e-003 1.510e+008 1.860e+010 1.000e+003 6.232e-001 1.659e-003 
2.704e-003 1.510e+008 1.861e+010 1.000e+003 6.227e-001 1.659e-003 
2.704e-003 1.510e+008 1.862e+010 1.000e+003 6.225e-001 1.659e-003 
2.704e-003 1.510e+008 1.863e+010 1.000e+003 6.244e-001 1.660e-003 
2.704e-003 1.510e+008 1.864e+010 1.000e+003 6.246e-001 1.660e-003 
2.705e-003 1.510e+008 1.865e+010 1.000e+003 6.249e-001 1.660e-003 
2.705e-003 1.510e+008 1.866e+010 1.000e+003 6.260e-001 1.660e-003 
2.705e-003 1.510e+008 1.867e+010 1.000e+003 6.269e-001 1.660e-003 
2.705e-003 1.510e+008 1.868e+010 1.000e+003 6.257e-001 1.661e-003 
2.706e-003 1.510e+008 1.869e+010 1.000e+003 6.266e-001 1.661e-003 
2.706e-003 1.510e+008 1.870e+010 1.000e+003 6.257e-001 1.661e-003 
2.706e-003 1.510e+008 1.871e+010 1.000e+003 6.311e-001 1.661e-003 
2.706e-003 1.510e+008 1.872e+010 1.000e+003 6.299e-001 1.662e-003 
2.707e-003 1.510e+008 1.873e+010 1.000e+003 6.304e-001 1.662e-003 
2.707e-003 1.511e+008 1.874e+010 1.000e+003 6.297e-001 1.662e-003 
2.707e-003 1.511e+008 1.876e+010 1.000e+003 6.387e-001 1.662e-003 
2.707e-003 1.511e+008 1.877e+010 1.000e+003 6.333e-001 1.663e-003 
2.708e-003 1.511e+008 1.878e+010 1.000e+003 6.334e-001 1.663e-003 
2.708e-003 1.511e+008 1.879e+010 1.000e+003 6.333e-001 1.663e-003 
2.708e-003 1.511e+008 1.880e+010 1.000e+003 6.343e-001 1.663e-003 
2.708e-003 1.511e+008 1.882e+010 1.000e+003 6.353e-001 1.664e-003 
2.709e-003 1.511e+008 1.883e+010 1.000e+003 6.356e-001 1.664e-003 
2.709e-003 1.511e+008 1.884e+010 1.000e+003 6.362e-001 1.664e-003 
2.709e-003 1.511e+008 1.884e+010 1.000e+003 6.363e-001 1.664e-003 
2.709e-003 1.511e+008 1.886e+010 1.000e+003 6.367e-001 1.664e-003 
2.711e-003 1.511e+008 1.505e+010 1.000e+003 6.143e-001 1.666e-003 
2.713e-003 1.511e+008 1.505e+010 1.000e+003 6.129e-001 1.668e-003 
2.716e-003 1.511e+008 1.505e+010 1.000e+003 6.130e-001 1.671e-003 
2.716e-003 1.511e+008 1.505e+010 1.000e+003 6.128e-001 1.671e-003 
2.717e-003 1.511e+008 1.506e+010 1.000e+003 6.130e-001 1.671e-003 
2.717e-003 1.511e+008 1.506e+010 1.000e+003 6.141e-001 1.672e-003 
2.717e-003 1.511e+008 1.506e+010 1.000e+003 6.145e-001 1.672e-003 
2.717e-003 1.511e+008 1.507e+010 1.000e+003 6.150e-001 1.672e-003 
2.718e-003 1.511e+008 1.508e+010 1.000e+003 6.156e-001 1.672e-003 
2.718e-003 1.511e+008 1.508e+010 1.000e+003 6.159e-001 1.672e-003 
2.718e-003 1.511e+008 1.508e+010 1.000e+003 6.165e-001 1.673e-003 
2.718e-003 1.511e+008 1.509e+010 1.000e+003 6.158e-001 1.673e-003 
2.719e-003 1.512e+008 1.510e+010 1.000e+003 6.161e-001 1.673e-003 
2.719e-003 1.512e+008 1.511e+010 1.000e+003 6.161e-001 1.673e-003 
2.719e-003 1.512e+008 1.513e+010 1.000e+003 6.159e-001 1.674e-003 
2.719e-003 1.512e+008 1.514e+010 1.000e+003 6.174e-001 1.674e-003 
2.720e-003 1.512e+008 1.516e+010 1.000e+003 6.169e-001 1.674e-003 
2.720e-003 1.512e+008 1.517e+010 1.000e+003 6.177e-001 1.674e-003 
2.720e-003 1.512e+008 1.519e+010 1.000e+003 6.180e-001 1.675e-003 
2.720e-003 1.512e+008 1.521e+010 1.000e+003 6.188e-001 1.675e-003 
2.721e-003 1.512e+008 1.518e+010 1.000e+003 6.193e-001 1.675e-003 
2.721e-003 1.512e+008 1.517e+010 1.000e+003 6.194e-001 1.675e-003 
2.721e-003 1.512e+008 1.516e+010 1.000e+003 6.190e-001 1.675e-003 
2.721e-003 1.512e+008 1.515e+010 1.000e+003 6.195e-001 1.676e-003 
2.721e-003 1.512e+008 1.515e+010 1.000e+003 6.197e-001 1.676e-003 
2.722e-003 1.512e+008 1.515e+010 1.000e+003 6.204e-001 1.676e-003 
2.722e-003 1.512e+008 1.515e+010 1.000e+003 6.189e-001 1.676e-003 
2.722e-003 1.512e+008 1.515e+010 1.000e+003 6.053e-001 1.677e-003 
2.722e-003 1.512e+008 1.514e+010 1.000e+003 5.986e-001 1.677e-003 
2.723e-003 1.512e+008 1.514e+010 1.000e+003 5.961e-001 1.677e-003 
2.723e-003 1.512e+008 1.514e+010 1.000e+003 5.953e-001 1.677e-003 
2.723e-003 1.512e+008 1.515e+010 1.000e+003 5.936e-001 1.677e-003 
2.723e-003 1.512e+008 1.515e+010 1.000e+003 5.916e-001 1.678e-003 
2.724e-003 1.512e+008 1.515e+010 1.000e+003 5.929e-001 1.678e-003 
2.724e-003 1.512e+008 1.516e+010 1.000e+003 5.955e-001 1.678e-003 
2.724e-003 1.512e+008 1.517e+010 1.000e+003 5.988e-001 1.678e-003 
2.724e-003 1.512e+008 1.517e+010 1.000e+003 6.016e-001 1.678e-003 
2.725e-003 1.512e+008 1.518e+010 1.000e+003 6.045e-001 1.679e-003 
2.725e-003 1.512e+008 1.518e+010 1.000e+003 6.068e-001 1.679e-003 
2.725e-003 1.512e+008 1.519e+010 1.000e+003 6.092e-001 1.679e-003 
2.725e-003 1.512e+008 1.519e+010 1.000e+003 6.112e-001 1.679e-003 
2.726e-003 1.512e+008 1.519e+010 1.000e+003 6.126e-001 1.680e-003 
2.726e-003 1.512e+008 1.520e+010 1.000e+003 6.135e-001 1.680e-003 
2.726e-003 1.512e+008 1.520e+010 1.000e+003 6.145e-001 1.680e-003 
2.726e-003 1.512e+008 1.521e+010 1.000e+003 6.149e-001 1.680e-003 
2.726e-003 1.512e+008 1.521e+010 1.000e+003 6.156e-001 1.681e-003 
2.727e-003 1.512e+008 1.522e+010 1.000e+003 6.164e-001 1.681e-003 
2.727e-003 1.512e+008 1.521e+010 1.000e+003 6.178e-001 1.681e-003 
2.727e-003 1.512e+008 1.522e+010 1.000e+003 6.182e-001 1.681e-003 
2.727e-003 1.512e+008 1.521e+010 1.000e+003 6.186e-001 1.681e-003 
2.728e-003 1.512e+008 1.520e+010 1.000e+003 6.190e-001 1.682e-003 
2.728e-003 1.512e+008 1.519e+010 1.000e+003 6.191e-001 1.682e-003 
2.728e-003 1.512e+008 1.517e+010 1.000e+003 6.189e-001 1.682e-003 
2.728e-003 1.512e+008 1.517e+010 1.000e+003 6.193e-001 1.682e-003 
2.729e-003 1.512e+008 1.516e+010 1.000e+003 6.191e-001 1.683e-003 
2.729e-003 1.512e+008 1.515e+010 1.000e+003 6.189e-001 1.683e-003 
2.729e-003 1.512e+008 1.515e+010 1.000e+003 6.189e-001 1.683e-003 
2.729e-003 1.512e+008 1.515e+010 1.000e+003 6.187e-001 1.683e-003 
2.730e-003 1.513e+008 1.514e+010 1.000e+003 6.188e-001 1.683e-003 
2.730e-003 1.513e+008 1.514e+010 1.000e+003 6.183e-001 1.684e-003 
2.730e-003 1.513e+008 1.514e+010 1.000e+003 6.179e-001 1.684e-003 
2.730e-003 1.513e+008 1.514e+010 1.000e+003 6.180e-001 1.684e-003 
2.731e-003 1.513e+008 1.513e+010 1.000e+003 6.174e-001 1.684e-003 
2.731e-003 1.513e+008 1.513e+010 1.000e+003 6.171e-001 1.685e-003 
2.731e-003 1.513e+008 1.513e+010 1.000e+003 6.172e-001 1.685e-003 
2.731e-003 1.513e+008 1.513e+010 1.000e+003 6.173e-001 1.685e-003 
2.731e-003 1.513e+008 1.512e+010 1.000e+003 6.177e-001 1.685e-003 
2.732e-003 1.513e+008 1.512e+010 1.000e+003 6.176e-001 1.685e-003 
2.732e-003 1.513e+008 1.512e+010 1.000e+003 6.174e-001 1.686e-003 
2.732e-003 1.513e+008 1.512e+010 1.000e+003 6.178e-001 1.686e-003 
2.732e-003 1.513e+008 1.511e+010 1.000e+003 6.174e-001 1.686e-003 
2.733e-003 1.513e+008 1.511e+010 1.000e+003 6.173e-001 1.686e-003 
2.733e-003 1.513e+008 1.511e+010 1.000e+003 6.175e-001 1.687e-003 
2.733e-003 1.513e+008 1.511e+010 1.000e+003 6.177e-001 1.687e-003 
2.733e-003 1.513e+008 1.511e+010 1.000e+003 6.174e-001 1.687e-003 
2.734e-003 1.513e+008 1.510e+010 1.000e+003 6.171e-001 1.687e-003 
2.734e-003 1.513e+008 1.510e+010 1.000e+003 6.171e-001 1.688e-003 
2.734e-003 1.513e+008 1.510e+010 1.000e+003 6.171e-001 1.688e-003 
2.734e-003 1.513e+008 1.510e+010 1.000e+003 6.175e-001 1.688e-003 
2.735e-003 1.513e+008 1.510e+010 1.000e+003 6.180e-001 1.688e-003 
2.735e-003 1.513e+008 1.510e+010 1.000e+003 6.174e-001 1.688e-003 
2.735e-003 1.513e+008 1.509e+010 1.000e+003 6.173e-001 1.689e-003 
2.735e-003 1.513e+008 1.509e+010 1.000e+003 6.167e-001 1.689e-003 
2.736e-003 1.513e+008 1.509e+010 1.000e+003 6.161e-001 1.689e-003 
2.736e-003 1.513e+008 1.509e+010 1.000e+003 6.166e-001 1.689e-003 
2.736e-003 1.513e+008 1.509e+010 1.000e+003 6.167e-001 1.690e-003 
2.736e-003 1.513e+008 1.509e+010 1.000e+003 6.168e-001 1.690e-003 
2.737e-003 1.513e+008 1.509e+010 1.000e+003 6.172e-001 1.690e-003 
2.737e-003 1.513e+008 1.509e+010 1.000e+003 6.166e-001 1.690e-003 
2.737e-003 1.513e+008 1.508e+010 1.000e+003 6.168e-001 1.690e-003 
2.737e-003 1.513e+008 1.508e+010 1.000e+003 6.169e-001 1.691e-003 
2.737e-003 1.513e+008 1.508e+010 1.000e+003 6.167e-001 1.691e-003 
2.738e-003 1.513e+008 1.508e+010 1.000e+003 6.166e-001 1.691e-003 
2.738e-003 1.513e+008 1.508e+010 1.000e+003 6.167e-001 1.691e-003 
2.738e-003 1.513e+008 1.508e+010 1.000e+003 6.166e-001 1.692e-003 
2.738e-003 1.513e+008 1.508e+010 1.000e+003 6.168e-001 1.692e-003 
2.739e-003 1.513e+008 1.507e+010 1.000e+003 6.163e-001 1.692e-003 
2.739e-003 1.513e+008 1.507e+010 1.000e+003 6.159e-001 1.692e-003 
2.739e-003 1.513e+008 1.507e+010 1.000e+003 6.158e-001 1.692e-003 
2.739e-003 1.513e+008 1.507e+010 1.000e+003 6.157e-001 1.693e-003 
2.740e-003 1.513e+008 1.507e+010 1.000e+003 6.156e-001 1.693e-003 
2.740e-003 1.513e+008 1.507e+010 1.000e+003 6.156e-001 1.693e-003 
2.740e-003 1.513e+008 1.507e+010 1.000e+003 6.156e-001 1.693e-003 
2.740e-003 1.513e+008 1.506e+010 1.000e+003 6.154e-001 1.694e-003 
2.741e-003 1.513e+008 1.506e+010 1.000e+003 6.150e-001 1.694e-003 
2.741e-003 1.513e+008 1.506e+010 1.000e+003 6.143e-001 1.694e-003 
2.741e-003 1.513e+008 1.506e+010 1.000e+003 6.146e-001 1.694e-003 
2.741e-003 1.513e+008 1.506e+010 1.000e+003 6.147e-001 1.694e-003 
2.741e-003 1.513e+008 1.506e+010 1.000e+003 6.149e-001 1.695e-003 
2.742e-003 1.513e+008 1.506e+010 1.000e+003 6.148e-001 1.695e-003 
2.742e-003 1.513e+008 1.506e+010 1.000e+003 6.144e-001 1.695e-003 
2.754e-003 1.515e+008 1.504e+010 1.000e+003 6.151e-001 1.707e-003 
2.758e-003 1.515e+008 1.504e+010 1.000e+003 6.160e-001 1.710e-003 
2.763e-003 1.515e+008 1.504e+010 1.000e+003 6.150e-001 1.715e-003 
2.767e-003 1.516e+008 1.503e+010 1.000e+003 6.140e-001 1.719e-003 
2.771e-003 1.516e+008 1.505e+010 1.000e+003 5.920e-001 1.723e-003 
2.771e-003 1.516e+008 1.505e+010 1.000e+003 5.843e-001 1.723e-003 
2.772e-003 1.516e+008 1.505e+010 1.000e+003 5.789e-001 1.723e-003 
2.772e-003 1.516e+008 1.505e+010 1.000e+003 5.840e-001 1.723e-003 
2.772e-003 1.516e+008 1.506e+010 1.000e+003 5.728e-001 1.724e-003 
2.773e-003 1.516e+008 1.507e+010 1.000e+003 5.770e-001 1.724e-003 
2.773e-003 1.516e+008 1.508e+010 1.000e+003 5.847e-001 1.724e-003 
2.773e-003 1.516e+008 1.508e+010 1.000e+003 5.885e-001 1.724e-003 
2.773e-003 1.516e+008 1.509e+010 1.000e+003 5.938e-001 1.725e-003 
2.774e-003 1.516e+008 1.509e+010 1.000e+003 5.919e-001 1.725e-003 
2.774e-003 1.516e+008 1.510e+010 1.000e+003 5.970e-001 1.725e-003 
2.774e-003 1.516e+008 1.510e+010 1.000e+003 6.009e-001 1.725e-003 
2.774e-003 1.516e+008 1.510e+010 1.000e+003 6.041e-001 1.726e-003 
2.775e-003 1.516e+008 1.511e+010 1.000e+003 6.015e-001 1.726e-003 
2.775e-003 1.516e+008 1.511e+010 1.000e+003 6.051e-001 1.726e-003 
2.775e-003 1.516e+008 1.511e+010 1.000e+003 6.028e-001 1.726e-003 
2.775e-003 1.516e+008 1.511e+010 1.000e+003 6.055e-001 1.727e-003 
2.776e-003 1.516e+008 1.511e+010 1.000e+003 6.059e-001 1.727e-003 
2.776e-003 1.517e+008 1.512e+010 1.000e+003 6.092e-001 1.727e-003 
2.776e-003 1.517e+008 1.511e+010 1.000e+003 6.097e-001 1.727e-003 
2.777e-003 1.517e+008 1.512e+010 1.000e+003 6.088e-001 1.728e-003 
2.777e-003 1.517e+008 1.512e+010 1.000e+003 6.118e-001 1.728e-003 
2.777e-003 1.517e+008 1.512e+010 1.000e+003 6.129e-001 1.728e-003 
2.777e-003 1.517e+008 1.513e+010 1.000e+003 6.145e-001 1.728e-003 
2.778e-003 1.517e+008 1.514e+010 1.000e+003 6.151e-001 1.729e-003 
2.782e-003 1.517e+008 1.508e+010 1.000e+003 6.171e-001 1.733e-003 
2.791e-003 1.518e+008 1.505e+010 1.000e+003 6.165e-001 1.741e-003 
2.801e-003 1.518e+008 1.504e+010 1.000e+003 6.162e-001 1.751e-003 
2.805e-003 1.519e+008 1.504e+010 1.000e+003 6.160e-001 1.755e-003 
2.806e-003 1.519e+008 1.505e+010 1.000e+003 6.166e-001 1.756e-003 
2.807e-003 1.519e+008 1.505e+010 1.000e+003 6.162e-001 1.756e-003 
2.808e-003 1.519e+008 1.506e+010 1.000e+003 6.159e-001 1.757e-003 
2.808e-003 1.519e+008 1.505e+010 1.000e+003 6.170e-001 1.757e-003 
2.808e-003 1.519e+008 1.505e+010 1.000e+003 6.163e-001 1.757e-003 
2.808e-003 1.519e+008 1.505e+010 1.000e+003 6.164e-001 1.758e-003 
2.809e-003 1.519e+008 1.503e+010 1.000e+003 6.164e-001 1.759e-003 
2.813e-003 1.519e+008 1.504e+010 1.000e+003 6.146e-001 1.762e-003 
2.817e-003 1.520e+008 1.507e+010 1.000e+003 6.153e-001 1.766e-003 
2.820e-003 1.520e+008 1.505e+010 1.000e+003 6.053e-001 1.769e-003 
2.820e-003 1.520e+008 1.505e+010 1.000e+003 5.897e-001 1.769e-003 
2.820e-003 1.520e+008 1.505e+010 1.000e+003 5.829e-001 1.769e-003 
2.821e-003 1.520e+008 1.505e+010 1.000e+003 5.766e-001 1.769e-003 
2.821e-003 1.520e+008 1.505e+010 1.000e+003 5.680e-001 1.770e-003 
2.821e-003 1.520e+008 1.505e+010 1.000e+003 5.627e-001 1.770e-003 
2.822e-003 1.520e+008 1.505e+010 1.000e+003 5.569e-001 1.770e-003 
2.822e-003 1.520e+008 1.505e+010 1.000e+003 5.611e-001 1.770e-003 
2.822e-003 1.520e+008 1.506e+010 1.000e+003 5.639e-001 1.771e-003 
2.823e-003 1.520e+008 1.506e+010 1.000e+003 5.681e-001 1.771e-003 
2.823e-003 1.520e+008 1.506e+010 1.000e+003 5.676e-001 1.771e-003 
2.823e-003 1.521e+008 1.506e+010 1.000e+003 5.681e-001 1.771e-003 
2.823e-003 1.521e+008 1.506e+010 1.000e+003 5.704e-001 1.772e-003 
2.824e-003 1.521e+008 1.506e+010 1.000e+003 5.728e-001 1.772e-003 
2.824e-003 1.521e+008 1.506e+010 1.000e+003 5.760e-001 1.772e-003 
2.824e-003 1.521e+008 1.507e+010 1.000e+003 5.776e-001 1.773e-003 
2.825e-003 1.521e+008 1.507e+010 1.000e+003 5.796e-001 1.773e-003 
2.825e-003 1.521e+008 1.507e+010 1.000e+003 5.822e-001 1.773e-003 
2.825e-003 1.521e+008 1.507e+010 1.000e+003 5.828e-001 1.773e-003 
2.826e-003 1.521e+008 1.508e+010 1.000e+003 5.849e-001 1.774e-003 
2.826e-003 1.521e+008 1.508e+010 1.000e+003 5.868e-001 1.774e-003 
2.826e-003 1.521e+008 1.508e+010 1.000e+003 5.904e-001 1.774e-003 
2.826e-003 1.521e+008 1.508e+010 1.000e+003 5.873e-001 1.774e-003 
2.827e-003 1.521e+008 1.509e+010 1.000e+003 5.921e-001 1.775e-003 
2.827e-003 1.521e+008 1.509e+010 1.000e+003 5.943e-001 1.775e-003 
2.827e-003 1.521e+008 1.510e+010 1.000e+003 5.953e-001 1.775e-003 
2.828e-003 1.521e+008 1.510e+010 1.000e+003 5.919e-001 1.776e-003 
2.828e-003 1.521e+008 1.511e+010 1.000e+003 5.942e-001 1.776e-003 
2.828e-003 1.521e+008 1.511e+010 1.000e+003 5.967e-001 1.776e-003 
2.829e-003 1.521e+008 1.512e+010 1.000e+003 5.966e-001 1.776e-003 
2.829e-003 1.521e+008 1.512e+010 1.000e+003 5.997e-001 1.777e-003 
2.829e-003 1.521e+008 1.513e+010 1.000e+003 5.980e-001 1.777e-003 
2.830e-003 1.521e+008 1.513e+010 1.000e+003 5.989e-001 1.777e-003 
2.830e-003 1.521e+008 1.514e+010 1.000e+003 6.021e-001 1.777e-003 
2.830e-003 1.521e+008 1.515e+010 1.000e+003 6.040e-001 1.778e-003 
2.830e-003 1.522e+008 1.515e+010 1.000e+003 6.062e-001 1.778e-003 
2.831e-003 1.522e+008 1.515e+010 1.000e+003 6.075e-001 1.778e-003 
2.831e-003 1.522e+008 1.516e+010 1.000e+003 6.064e-001 1.779e-003 
2.831e-003 1.522e+008 1.517e+010 1.000e+003 6.081e-001 1.779e-003 
2.832e-003 1.522e+008 1.517e+010 1.000e+003 6.104e-001 1.780e-003 
2.834e-003 1.522e+008 1.520e+010 1.000e+003 6.158e-001 1.781e-003 
2.835e-003 1.522e+008 1.524e+010 1.000e+003 6.186e-001 1.782e-003 
2.835e-003 1.522e+008 1.523e+010 1.000e+003 6.200e-001 1.783e-003 
2.836e-003 1.522e+008 1.521e+010 1.000e+003 6.206e-001 1.783e-003 
2.836e-003 1.522e+008 1.520e+010 1.000e+003 6.195e-001 1.784e-003 
2.837e-003 1.522e+008 1.519e+010 1.000e+003 6.195e-001 1.784e-003 
2.838e-003 1.522e+008 1.518e+010 1.000e+003 6.195e-001 1.786e-003 
2.840e-003 1.522e+008 1.515e+010 1.000e+003 6.201e-001 1.787e-003 
2.851e-003 1.523e+008 1.511e+010 1.000e+003 6.190e-001 1.797e-003 
2.853e-003 1.523e+008 1.511e+010 1.000e+003 6.181e-001 1.799e-003 
2.853e-003 1.523e+008 1.511e+010 1.000e+003 6.188e-001 1.800e-003 
2.854e-003 1.523e+008 1.512e+010 1.000e+003 6.187e-001 1.800e-003 
2.854e-003 1.523e+008 1.511e+010 1.000e+003 6.170e-001 1.800e-003 
2.854e-003 1.523e+008 1.512e+010 1.000e+003 6.181e-001 1.801e-003 
2.854e-003 1.523e+008 1.512e+010 1.000e+003 6.182e-001 1.801e-003 
2.854e-003 1.523e+008 1.511e+010 1.000e+003 6.184e-001 1.801e-003 
2.855e-003 1.523e+008 1.512e+010 1.000e+003 6.184e-001 1.801e-003 
2.855e-003 1.523e+008 1.512e+010 1.000e+003 6.180e-001 1.801e-003 
2.855e-003 1.523e+008 1.511e+010 1.000e+003 6.187e-001 1.801e-003 
2.855e-003 1.523e+008 1.511e+010 1.000e+003 6.183e-001 1.802e-003 
2.855e-003 1.523e+008 1.511e+010 1.000e+003 6.184e-001 1.802e-003 
2.856e-003 1.523e+008 1.511e+010 1.000e+003 6.185e-001 1.802e-003 
2.856e-003 1.523e+008 1.510e+010 1.000e+003 6.186e-001 1.802e-003 
2.856e-003 1.523e+008 1.510e+010 1.000e+003 6.184e-001 1.802e-003 
2.856e-003 1.523e+008 1.511e+010 1.000e+003 6.184e-001 1.803e-003 
2.856e-003 1.523e+008 1.510e+010 1.000e+003 6.185e-001 1.803e-003 
2.857e-003 1.523e+008 1.510e+010 1.000e+003 6.179e-001 1.803e-003 
2.857e-003 1.523e+008 1.510e+010 1.000e+003 6.180e-001 1.803e-003 
2.857e-003 1.523e+008 1.509e+010 1.000e+003 6.184e-001 1.804e-003 
2.857e-003 1.523e+008 1.510e+010 1.000e+003 6.179e-001 1.804e-003 
2.858e-003 1.523e+008 1.510e+010 1.000e+003 6.189e-001 1.804e-003 
2.858e-003 1.523e+008 1.509e+010 1.000e+003 6.189e-001 1.804e-003 
2.858e-003 1.523e+008 1.509e+010 1.000e+003 6.194e-001 1.804e-003 
2.860e-003 1.524e+008 1.508e+010 1.000e+003 6.173e-001 1.807e-003 
2.864e-003 1.524e+008 1.506e+010 1.000e+003 6.170e-001 1.810e-003 
2.868e-003 1.524e+008 1.510e+010 1.000e+003 6.182e-001 1.814e-003 
2.870e-003 1.524e+008 1.509e+010 1.000e+003 6.018e-001 1.815e-003 
2.870e-003 1.524e+008 1.509e+010 1.000e+003 5.960e-001 1.816e-003 
2.870e-003 1.524e+008 1.509e+010 1.000e+003 5.983e-001 1.816e-003 
2.871e-003 1.524e+008 1.509e+010 1.000e+003 5.997e-001 1.816e-003 
2.871e-003 1.524e+008 1.509e+010 1.000e+003 6.002e-001 1.817e-003 
2.871e-003 1.524e+008 1.509e+010 1.000e+003 5.991e-001 1.817e-003 
2.872e-003 1.524e+008 1.510e+010 1.000e+003 6.006e-001 1.817e-003 
2.872e-003 1.524e+008 1.510e+010 1.000e+003 6.043e-001 1.817e-003 
2.872e-003 1.525e+008 1.510e+010 1.000e+003 6.049e-001 1.818e-003 
2.872e-003 1.525e+008 1.511e+010 1.000e+003 6.035e-001 1.818e-003 
2.873e-003 1.525e+008 1.511e+010 1.000e+003 6.043e-001 1.818e-003 
2.873e-003 1.525e+008 1.512e+010 1.000e+003 6.056e-001 1.819e-003 
2.873e-003 1.525e+008 1.512e+010 1.000e+003 6.100e-001 1.819e-003 
2.874e-003 1.525e+008 1.512e+010 1.000e+003 6.068e-001 1.819e-003 
2.874e-003 1.525e+008 1.513e+010 1.000e+003 6.077e-001 1.819e-003 
2.874e-003 1.525e+008 1.514e+010 1.000e+003 6.090e-001 1.820e-003 
2.875e-003 1.525e+008 1.515e+010 1.000e+003 6.117e-001 1.820e-003 
2.875e-003 1.525e+008 1.516e+010 1.000e+003 6.124e-001 1.820e-003 
2.875e-003 1.525e+008 1.517e+010 1.000e+003 6.124e-001 1.821e-003 
2.875e-003 1.525e+008 1.518e+010 1.000e+003 6.145e-001 1.821e-003 
2.876e-003 1.525e+008 1.518e+010 1.000e+003 6.159e-001 1.821e-003 
2.879e-003 1.525e+008 1.513e+010 1.000e+003 6.178e-001 1.824e-003 
2.881e-003 1.525e+008 1.512e+010 1.000e+003 6.163e-001 1.826e-003 
2.882e-003 1.525e+008 1.513e+010 1.000e+003 6.152e-001 1.827e-003 
2.882e-003 1.525e+008 1.514e+010 1.000e+003 6.157e-001 1.827e-003 
2.882e-003 1.525e+008 1.514e+010 1.000e+003 6.147e-001 1.827e-003 
2.882e-003 1.525e+008 1.515e+010 1.000e+003 6.164e-001 1.828e-003 
2.883e-003 1.525e+008 1.516e+010 1.000e+003 6.140e-001 1.828e-003 
2.883e-003 1.525e+008 1.518e+010 1.000e+003 6.125e-001 1.828e-003 
2.883e-003 1.525e+008 1.519e+010 1.000e+003 6.134e-001 1.828e-003 
2.884e-003 1.525e+008 1.520e+010 1.000e+003 6.170e-001 1.828e-003 
2.884e-003 1.525e+008 1.522e+010 1.000e+003 6.164e-001 1.829e-003 
2.884e-003 1.525e+008 1.523e+010 1.000e+003 6.110e-001 1.829e-003 
2.884e-003 1.525e+008 1.524e+010 1.000e+003 6.102e-001 1.829e-003 
2.885e-003 1.525e+008 1.517e+010 1.000e+003 6.174e-001 1.829e-003 
2.885e-003 1.525e+008 1.517e+010 1.000e+003 6.175e-001 1.830e-003 
2.885e-003 1.525e+008 1.517e+010 1.000e+003 6.175e-001 1.830e-003 
2.885e-003 1.526e+008 1.516e+010 1.000e+003 6.170e-001 1.830e-003 
2.886e-003 1.526e+008 1.516e+010 1.000e+003 6.165e-001 1.830e-003 
2.886e-003 1.526e+008 1.516e+010 1.000e+003 6.158e-001 1.831e-003 
2.886e-003 1.526e+008 1.516e+010 1.000e+003 6.157e-001 1.831e-003 
2.886e-003 1.526e+008 1.516e+010 1.000e+003 6.152e-001 1.831e-003 
2.887e-003 1.526e+008 1.515e+010 1.000e+003 6.156e-001 1.831e-003 
2.887e-003 1.526e+008 1.515e+010 1.000e+003 6.159e-001 1.832e-003 
2.887e-003 1.526e+008 1.515e+010 1.000e+003 6.155e-001 1.832e-003 
2.887e-003 1.526e+008 1.515e+010 1.000e+003 6.158e-001 1.832e-003 
2.887e-003 1.526e+008 1.515e+010 1.000e+003 6.156e-001 1.832e-003 
2.888e-003 1.526e+008 1.515e+010 1.000e+003 6.152e-001 1.832e-003 
2.888e-003 1.526e+008 1.515e+010 1.000e+003 6.152e-001 1.833e-003 
2.888e-003 1.526e+008 1.515e+010 1.000e+003 6.151e-001 1.833e-003 
2.888e-003 1.526e+008 1.515e+010 1.000e+003 6.157e-001 1.833e-003 
2.889e-003 1.526e+008 1.515e+010 1.000e+003 6.160e-001 1.833e-003 
2.889e-003 1.526e+008 1.515e+010 1.000e+003 6.154e-001 1.834e-003 
2.889e-003 1.526e+008 1.514e+010 1.000e+003 6.159e-001 1.834e-003 
2.889e-003 1.526e+008 1.514e+010 1.000e+003 6.159e-001 1.834e-003 
2.890e-003 1.526e+008 1.514e+010 1.000e+003 6.159e-001 1.834e-003 
2.890e-003 1.526e+008 1.514e+010 1.000e+003 6.158e-001 1.835e-003 
2.890e-003 1.526e+008 1.514e+010 1.000e+003 6.156e-001 1.835e-003 
2.890e-003 1.526e+008 1.514e+010 1.000e+003 6.161e-001 1.835e-003 
2.891e-003 1.526e+008 1.514e+010 1.000e+003 6.159e-001 1.835e-003 
2.891e-003 1.526e+008 1.513e+010 1.000e+003 6.155e-001 1.836e-003 
2.891e-003 1.526e+008 1.513e+010 1.000e+003 6.161e-001 1.836e-003 
2.891e-003 1.526e+008 1.513e+010 1.000e+003 6.161e-001 1.836e-003 
2.892e-003 1.526e+008 1.513e+010 1.000e+003 6.155e-001 1.836e-003 
2.892e-003 1.526e+008 1.513e+010 1.000e+003 6.155e-001 1.836e-003 
2.892e-003 1.526e+008 1.513e+010 1.000e+003 6.155e-001 1.837e-003 
2.892e-003 1.526e+008 1.513e+010 1.000e+003 6.155e-001 1.837e-003 
2.893e-003 1.526e+008 1.512e+010 1.000e+003 6.117e-001 1.837e-003 
2.893e-003 1.526e+008 1.512e+010 1.000e+003 6.120e-001 1.837e-003 
2.893e-003 1.526e+008 1.512e+010 1.000e+003 6.114e-001 1.838e-003 
2.893e-003 1.526e+008 1.512e+010 1.000e+003 6.124e-001 1.838e-003 
2.894e-003 1.526e+008 1.512e+010 1.000e+003 6.116e-001 1.838e-003 
2.894e-003 1.526e+008 1.512e+010 1.000e+003 6.123e-001 1.838e-003 
2.894e-003 1.526e+008 1.512e+010 1.000e+003 6.123e-001 1.838e-003 
2.894e-003 1.526e+008 1.512e+010 1.000e+003 6.127e-001 1.839e-003 
2.894e-003 1.526e+008 1.512e+010 1.000e+003 6.127e-001 1.839e-003 
2.895e-003 1.526e+008 1.512e+010 1.000e+003 6.133e-001 1.839e-003 
2.895e-003 1.526e+008 1.512e+010 1.000e+003 6.126e-001 1.839e-003 
2.895e-003 1.526e+008 1.512e+010 1.000e+003 6.131e-001 1.839e-003 
2.895e-003 1.526e+008 1.512e+010 1.000e+003 6.128e-001 1.840e-003 
2.895e-003 1.526e+008 1.511e+010 1.000e+003 6.135e-001 1.840e-003 
2.896e-003 1.526e+008 1.511e+010 1.000e+003 6.138e-001 1.840e-003 
2.896e-003 1.526e+008 1.511e+010 1.000e+003 6.139e-001 1.840e-003 
2.896e-003 1.526e+008 1.511e+010 1.000e+003 6.131e-001 1.840e-003 
2.896e-003 1.526e+008 1.511e+010 1.000e+003 6.138e-001 1.841e-003 
2.897e-003 1.526e+008 1.511e+010 1.000e+003 6.135e-001 1.841e-003 
2.897e-003 1.526e+008 1.511e+010 1.000e+003 6.137e-001 1.841e-003 
2.897e-003 1.526e+008 1.511e+010 1.000e+003 6.138e-001 1.841e-003 
2.897e-003 1.526e+008 1.511e+010 1.000e+003 6.145e-001 1.842e-003 
2.898e-003 1.526e+008 1.511e+010 1.000e+003 6.142e-001 1.842e-003 
2.898e-003 1.526e+008 1.511e+010 1.000e+003 6.141e-001 1.842e-003 
2.898e-003 1.526e+008 1.511e+010 1.000e+003 6.142e-001 1.842e-003 
2.898e-003 1.527e+008 1.510e+010 1.000e+003 6.144e-001 1.842e-003 
2.898e-003 1.527e+008 1.511e+010 1.000e+003 6.143e-001 1.843e-003 
2.899e-003 1.527e+008 1.511e+010 1.000e+003 6.149e-001 1.843e-003 
2.899e-003 1.527e+008 1.510e+010 1.000e+003 6.151e-001 1.843e-003 
2.899e-003 1.527e+008 1.510e+010 1.000e+003 6.150e-001 1.843e-003 
2.899e-003 1.527e+008 1.511e+010 1.000e+003 6.150e-001 1.843e-003 
2.900e-003 1.527e+008 1.511e+010 1.000e+003 6.140e-001 1.844e-003 
2.900e-003 1.527e+008 1.511e+010 1.000e+003 6.142e-001 1.844e-003 
2.900e-003 1.527e+008 1.510e+010 1.000e+003 6.144e-001 1.844e-003 
2.900e-003 1.527e+008 1.510e+010 1.000e+003 6.142e-001 1.844e-003 
2.900e-003 1.527e+008 1.511e+010 1.000e+003 6.137e-001 1.845e-003 
2.901e-003 1.527e+008 1.511e+010 1.000e+003 6.136e-001 1.845e-003 
2.901e-003 1.527e+008 1.511e+010 1.000e+003 6.137e-001 1.845e-003 
2.901e-003 1.527e+008 1.510e+010 1.000e+003 6.149e-001 1.845e-003 
2.901e-003 1.527e+008 1.511e+010 1.000e+003 6.150e-001 1.845e-003 
2.902e-003 1.527e+008 1.512e+010 1.000e+003 6.143e-001 1.846e-003 
2.902e-003 1.527e+008 1.512e+010 1.000e+003 6.141e-001 1.846e-003 
2.902e-003 1.527e+008 1.513e+010 1.000e+003 6.155e-001 1.846e-003 
2.902e-003 1.527e+008 1.512e+010 1.000e+003 6.154e-001 1.846e-003 
2.903e-003 1.527e+008 1.513e+010 1.000e+003 6.156e-001 1.847e-003 
2.903e-003 1.527e+008 1.513e+010 1.000e+003 6.153e-001 1.847e-003 
2.903e-003 1.527e+008 1.512e+010 1.000e+003 6.159e-001 1.847e-003 
2.903e-003 1.527e+008 1.513e+010 1.000e+003 6.157e-001 1.847e-003 
2.904e-003 1.527e+008 1.512e+010 1.000e+003 6.159e-001 1.848e-003 
2.904e-003 1.527e+008 1.512e+010 1.000e+003 6.152e-001 1.848e-003 
2.904e-003 1.527e+008 1.512e+010 1.000e+003 6.155e-001 1.848e-003 
2.904e-003 1.527e+008 1.512e+010 1.000e+003 6.155e-001 1.848e-003 
2.905e-003 1.527e+008 1.511e+010 1.000e+003 6.156e-001 1.848e-003 
2.905e-003 1.527e+008 1.512e+010 1.000e+003 6.149e-001 1.849e-003 
2.905e-003 1.527e+008 1.511e+010 1.000e+003 6.156e-001 1.849e-003 
2.905e-003 1.527e+008 1.511e+010 1.000e+003 6.154e-001 1.849e-003 
2.906e-003 1.527e+008 1.511e+010 1.000e+003 6.152e-001 1.849e-003 
2.906e-003 1.527e+008 1.511e+010 1.000e+003 6.151e-001 1.850e-003 
2.906e-003 1.527e+008 1.510e+010 1.000e+003 6.155e-001 1.850e-003 
2.906e-003 1.527e+008 1.510e+010 1.000e+003 6.144e-001 1.850e-003 
2.907e-003 1.527e+008 1.511e+010 1.000e+003 6.137e-001 1.850e-003 
2.907e-003 1.527e+008 1.510e+010 1.000e+003 6.136e-001 1.851e-003 
2.907e-003 1.527e+008 1.510e+010 1.000e+003 6.138e-001 1.851e-003 
2.907e-003 1.527e+008 1.511e+010 1.000e+003 6.135e-001 1.851e-003 
2.908e-003 1.527e+008 1.510e+010 1.000e+003 6.138e-001 1.851e-003 
2.908e-003 1.527e+008 1.509e+010 1.000e+003 6.137e-001 1.851e-003 
2.910e-003 1.527e+008 1.509e+010 1.000e+003 6.143e-001 1.853e-003 
2.911e-003 1.528e+008 1.509e+010 1.000e+003 6.138e-001 1.855e-003 
2.915e-003 1.528e+008 1.510e+010 1.000e+003 6.126e-001 1.859e-003 
2.918e-003 1.528e+008 1.513e+010 1.000e+003 5.994e-001 1.861e-003 
2.919e-003 1.528e+008 1.514e+010 1.000e+003 5.884e-001 1.862e-003 
2.919e-003 1.528e+008 1.514e+010 1.000e+003 5.763e-001 1.862e-003 
2.919e-003 1.528e+008 1.515e+010 1.000e+003 5.738e-001 1.862e-003 
2.920e-003 1.528e+008 1.516e+010 1.000e+003 5.749e-001 1.863e-003 
2.920e-003 1.528e+008 1.516e+010 1.000e+003 5.810e-001 1.863e-003 
2.920e-003 1.528e+008 1.517e+010 1.000e+003 5.847e-001 1.863e-003 
2.921e-003 1.528e+008 1.518e+010 1.000e+003 5.870e-001 1.863e-003 
2.921e-003 1.528e+008 1.519e+010 1.000e+003 5.891e-001 1.864e-003 
2.921e-003 1.529e+008 1.520e+010 1.000e+003 5.899e-001 1.864e-003 
2.921e-003 1.529e+008 1.521e+010 1.000e+003 5.932e-001 1.864e-003 
2.922e-003 1.529e+008 1.522e+010 1.000e+003 5.970e-001 1.864e-003 
2.922e-003 1.529e+008 1.523e+010 1.000e+003 5.999e-001 1.865e-003 
2.922e-003 1.529e+008 1.523e+010 1.000e+003 6.026e-001 1.865e-003 
2.923e-003 1.529e+008 1.524e+010 1.000e+003 6.049e-001 1.865e-003 
2.925e-003 1.529e+008 1.520e+010 1.000e+003 6.158e-001 1.868e-003 
2.928e-003 1.529e+008 1.517e+010 1.000e+003 6.137e-001 1.871e-003 
2.929e-003 1.529e+008 1.516e+010 1.000e+003 6.140e-001 1.872e-003 
2.934e-003 1.530e+008 1.517e+010 1.000e+003 6.142e-001 1.876e-003 
2.936e-003 1.530e+008 1.514e+010 1.000e+003 6.139e-001 1.878e-003 
2.938e-003 1.530e+008 1.513e+010 1.000e+003 6.135e-001 1.880e-003 
2.940e-003 1.530e+008 1.513e+010 1.000e+003 6.126e-001 1.882e-003 
2.941e-003 1.530e+008 1.513e+010 1.000e+003 6.124e-001 1.883e-003 
2.943e-003 1.530e+008 1.513e+010 1.000e+003 6.126e-001 1.884e-003 
2.945e-003 1.530e+008 1.512e+010 1.000e+003 6.135e-001 1.886e-003 
2.948e-003 1.531e+008 1.513e+010 1.000e+003 6.134e-001 1.889e-003 
2.949e-003 1.531e+008 1.513e+010 1.000e+003 6.131e-001 1.890e-003 
2.950e-003 1.531e+008 1.515e+010 1.000e+003 6.115e-001 1.891e-003 
2.950e-003 1.531e+008 1.515e+010 1.000e+003 6.109e-001 1.892e-003 
2.951e-003 1.531e+008 1.515e+010 1.000e+003 6.119e-001 1.892e-003 
2.951e-003 1.531e+008 1.515e+010 1.000e+003 6.116e-001 1.892e-003 
2.952e-003 1.531e+008 1.516e+010 1.000e+003 6.110e-001 1.893e-003 
2.952e-003 1.531e+008 1.515e+010 1.000e+003 6.136e-001 1.893e-003 
2.952e-003 1.531e+008 1.516e+010 1.000e+003 6.130e-001 1.893e-003 
2.952e-003 1.531e+008 1.516e+010 1.000e+003 6.125e-001 1.893e-003 
2.952e-003 1.531e+008 1.516e+010 1.000e+003 6.135e-001 1.894e-003 
2.953e-003 1.531e+008 1.516e+010 1.000e+003 6.138e-001 1.894e-003 
2.953e-003 1.531e+008 1.517e+010 1.000e+003 6.143e-001 1.894e-003 
2.953e-003 1.531e+008 1.517e+010 1.000e+003 6.136e-001 1.894e-003 
2.953e-003 1.531e+008 1.517e+010 1.000e+003 6.146e-001 1.895e-003 
2.954e-003 1.531e+008 1.517e+010 1.000e+003 6.147e-001 1.895e-003 
2.954e-003 1.531e+008 1.517e+010 1.000e+003 6.148e-001 1.895e-003 
2.954e-003 1.531e+008 1.517e+010 1.000e+003 6.143e-001 1.895e-003 
2.954e-003 1.531e+008 1.516e+010 1.000e+003 6.147e-001 1.895e-003 
2.955e-003 1.531e+008 1.517e+010 1.000e+003 6.144e-001 1.896e-003 
2.955e-003 1.531e+008 1.517e+010 1.000e+003 6.145e-001 1.896e-003 
2.955e-003 1.531e+008 1.517e+010 1.000e+003 6.141e-001 1.896e-003 
2.955e-003 1.531e+008 1.518e+010 1.000e+003 6.149e-001 1.896e-003 
2.956e-003 1.531e+008 1.518e+010 1.000e+003 6.138e-001 1.897e-003 
2.956e-003 1.531e+008 1.517e+010 1.000e+003 6.141e-001 1.897e-003 
2.956e-003 1.531e+008 1.518e+010 1.000e+003 6.142e-001 1.897e-003 
2.956e-003 1.531e+008 1.518e+010 1.000e+003 6.147e-001 1.897e-003 
2.957e-003 1.531e+008 1.518e+010 1.000e+003 6.141e-001 1.897e-003 
2.957e-003 1.531e+008 1.517e+010 1.000e+003 6.142e-001 1.898e-003 
2.957e-003 1.531e+008 1.517e+010 1.000e+003 6.139e-001 1.898e-003 
2.957e-003 1.531e+008 1.515e+010 1.000e+003 6.137e-001 1.898e-003 
2.958e-003 1.531e+008 1.515e+010 1.000e+003 6.141e-001 1.898e-003 
2.958e-003 1.531e+008 1.515e+010 1.000e+003 6.139e-001 1.899e-003 
2.958e-003 1.531e+008 1.515e+010 1.000e+003 6.130e-001 1.899e-003 
2.958e-003 1.531e+008 1.515e+010 1.000e+003 6.131e-001 1.899e-003 
2.959e-003 1.531e+008 1.515e+010 1.000e+003 6.120e-001 1.899e-003 
2.959e-003 1.531e+008 1.516e+010 1.000e+003 6.119e-001 1.900e-003 
2.959e-003 1.532e+008 1.515e+010 1.000e+003 6.134e-001 1.900e-003 
2.959e-003 1.532e+008 1.516e+010 1.000e+003 6.142e-001 1.900e-003 
2.960e-003 1.532e+008 1.515e+010 1.000e+003 6.137e-001 1.900e-003 
2.960e-003 1.532e+008 1.516e+010 1.000e+003 6.133e-001 1.900e-003 
2.960e-003 1.532e+008 1.516e+010 1.000e+003 6.135e-001 1.901e-003 
2.960e-003 1.532e+008 1.515e+010 1.000e+003 6.134e-001 1.901e-003 
2.961e-003 1.532e+008 1.515e+010 1.000e+003 6.135e-001 1.901e-003 
2.961e-003 1.532e+008 1.514e+010 1.000e+003 6.128e-001 1.901e-003 
2.961e-003 1.532e+008 1.514e+010 1.000e+003 6.127e-001 1.902e-003 
2.961e-003 1.532e+008 1.515e+010 1.000e+003 6.130e-001 1.902e-003 
2.962e-003 1.532e+008 1.512e+010 1.000e+003 6.125e-001 1.902e-003 
2.962e-003 1.532e+008 1.513e+010 1.000e+003 6.123e-001 1.902e-003 
2.962e-003 1.532e+008 1.513e+010 1.000e+003 6.113e-001 1.903e-003 
2.962e-003 1.532e+008 1.512e+010 1.000e+003 6.117e-001 1.903e-003 
2.962e-003 1.532e+008 1.512e+010 1.000e+003 6.121e-001 1.903e-003 
2.963e-003 1.532e+008 1.512e+010 1.000e+003 6.118e-001 1.903e-003 
2.963e-003 1.532e+008 1.512e+010 1.000e+003 6.115e-001 1.903e-003 
2.963e-003 1.532e+008 1.512e+010 1.000e+003 6.121e-001 1.904e-003 
2.965e-003 1.532e+008 1.516e+010 1.000e+003 6.126e-001 1.905e-003 
2.965e-003 1.532e+008 1.520e+010 1.000e+003 6.125e-001 1.906e-003 
2.966e-003 1.532e+008 1.521e+010 1.000e+003 6.138e-001 1.906e-003 
2.966e-003 1.532e+008 1.523e+010 1.000e+003 6.140e-001 1.906e-003 
2.966e-003 1.532e+008 1.523e+010 1.000e+003 6.064e-001 1.906e-003 
2.966e-003 1.532e+008 1.515e+010 1.000e+003 5.977e-001 1.907e-003 
2.967e-003 1.532e+008 1.515e+010 1.000e+003 5.830e-001 1.907e-003 
2.967e-003 1.532e+008 1.515e+010 1.000e+003 5.840e-001 1.908e-003 
2.968e-003 1.532e+008 1.516e+010 1.000e+003 5.755e-001 1.908e-003 
2.968e-003 1.532e+008 1.516e+010 1.000e+003 5.725e-001 1.908e-003 
2.968e-003 1.532e+008 1.517e+010 1.000e+003 5.746e-001 1.908e-003 
2.969e-003 1.532e+008 1.518e+010 1.000e+003 5.829e-001 1.909e-003 
2.969e-003 1.533e+008 1.519e+010 1.000e+003 5.870e-001 1.909e-003 
2.969e-003 1.533e+008 1.521e+010 1.000e+003 5.922e-001 1.909e-003 
2.970e-003 1.533e+008 1.522e+010 1.000e+003 5.988e-001 1.910e-003 
2.970e-003 1.533e+008 1.523e+010 1.000e+003 6.007e-001 1.910e-003 
2.970e-003 1.533e+008 1.524e+010 1.000e+003 6.030e-001 1.910e-003 
2.971e-003 1.533e+008 1.526e+010 1.000e+003 6.059e-001 1.911e-003 
2.973e-003 1.533e+008 1.525e+010 1.000e+003 6.148e-001 1.912e-003 
2.974e-003 1.533e+008 1.520e+010 1.000e+003 6.139e-001 1.914e-003 
2.975e-003 1.533e+008 1.520e+010 1.000e+003 6.136e-001 1.915e-003 
2.976e-003 1.533e+008 1.518e+010 1.000e+003 6.138e-001 1.915e-003 
2.979e-003 1.533e+008 1.516e+010 1.000e+003 6.125e-001 1.919e-003 
2.984e-003 1.534e+008 1.515e+010 1.000e+003 6.116e-001 1.923e-003 
2.986e-003 1.534e+008 1.515e+010 1.000e+003 6.119e-001 1.925e-003 
2.987e-003 1.534e+008 1.514e+010 1.000e+003 6.126e-001 1.926e-003 
2.989e-003 1.534e+008 1.514e+010 1.000e+003 6.124e-001 1.928e-003 
2.991e-003 1.534e+008 1.514e+010 1.000e+003 6.124e-001 1.930e-003 
2.992e-003 1.534e+008 1.514e+010 1.000e+003 6.123e-001 1.931e-003 
2.994e-003 1.534e+008 1.513e+010 1.000e+003 6.122e-001 1.933e-003 
2.996e-003 1.535e+008 1.514e+010 1.000e+003 6.120e-001 1.934e-003 
3.000e-003 1.535e+008 1.513e+010 1.000e+003 6.130e-001 1.938e-003 
3.003e-003 1.535e+008 1.513e+010 1.000e+003 6.126e-001 1.941e-003 
3.005e-003 1.535e+008 1.512e+010 1.000e+003 6.116e-001 1.943e-003 
3.008e-003 1.536e+008 1.512e+010 1.000e+003 6.117e-001 1.946e-003 
3.013e-003 1.536e+008 1.518e+010 1.000e+003 6.110e-001 1.950e-003 
3.014e-003 1.536e+008 1.518e+010 1.000e+003 6.151e-001 1.952e-003 
3.014e-003 1.536e+008 1.518e+010 1.000e+003 6.151e-001 1.952e-003 
3.015e-003 1.536e+008 1.518e+010 1.000e+003 5.958e-001 1.952e-003 
3.015e-003 1.536e+008 1.517e+010 1.000e+003 5.846e-001 1.952e-003 
3.015e-003 1.536e+008 1.517e+010 1.000e+003 5.803e-001 1.953e-003 
3.015e-003 1.536e+008 1.515e+010 1.000e+003 5.790e-001 1.953e-003 
3.016e-003 1.536e+008 1.515e+010 1.000e+003 5.771e-001 1.953e-003 
3.016e-003 1.536e+008 1.516e+010 1.000e+003 5.709e-001 1.953e-003 
3.016e-003 1.536e+008 1.516e+010 1.000e+003 5.614e-001 1.954e-003 
3.017e-003 1.536e+008 1.516e+010 1.000e+003 5.658e-001 1.954e-003 
3.017e-003 1.536e+008 1.517e+010 1.000e+003 5.674e-001 1.954e-003 
3.017e-003 1.537e+008 1.518e+010 1.000e+003 5.723e-001 1.954e-003 
3.017e-003 1.537e+008 1.519e+010 1.000e+003 5.707e-001 1.955e-003 
3.018e-003 1.537e+008 1.520e+010 1.000e+003 5.765e-001 1.955e-003 
3.018e-003 1.537e+008 1.520e+010 1.000e+003 5.760e-001 1.955e-003 
3.018e-003 1.537e+008 1.521e+010 1.000e+003 5.784e-001 1.955e-003 
3.019e-003 1.537e+008 1.522e+010 1.000e+003 5.820e-001 1.956e-003 
3.019e-003 1.537e+008 1.523e+010 1.000e+003 5.847e-001 1.956e-003 
3.019e-003 1.537e+008 1.524e+010 1.000e+003 5.883e-001 1.956e-003 
3.020e-003 1.537e+008 1.525e+010 1.000e+003 5.910e-001 1.957e-003 
3.020e-003 1.537e+008 1.526e+010 1.000e+003 5.902e-001 1.957e-003 
3.020e-003 1.537e+008 1.524e+010 1.000e+003 5.937e-001 1.957e-003 
3.020e-003 1.537e+008 1.524e+010 1.000e+003 5.966e-001 1.957e-003 
3.021e-003 1.537e+008 1.523e+010 1.000e+003 5.950e-001 1.958e-003 
3.021e-003 1.537e+008 1.523e+010 1.000e+003 5.960e-001 1.958e-003 
3.021e-003 1.537e+008 1.522e+010 1.000e+003 5.955e-001 1.958e-003 
3.022e-003 1.537e+008 1.523e+010 1.000e+003 5.981e-001 1.958e-003 
3.022e-003 1.537e+008 1.524e+010 1.000e+003 5.999e-001 1.959e-003 
3.022e-003 1.537e+008 1.524e+010 1.000e+003 5.991e-001 1.959e-003 
3.022e-003 1.537e+008 1.523e+010 1.000e+003 5.997e-001 1.959e-003 
3.023e-003 1.537e+008 1.524e+010 1.000e+003 6.043e-001 1.959e-003 
3.023e-003 1.537e+008 1.524e+010 1.000e+003 6.026e-001 1.960e-003 
3.023e-003 1.537e+008 1.524e+010 1.000e+003 6.051e-001 1.960e-003 
3.024e-003 1.537e+008 1.524e+010 1.000e+003 6.064e-001 1.960e-003 
3.024e-003 1.537e+008 1.525e+010 1.000e+003 6.091e-001 1.961e-003 
3.024e-003 1.537e+008 1.525e+010 1.000e+003 6.080e-001 1.961e-003 
3.024e-003 1.537e+008 1.525e+010 1.000e+003 6.088e-001 1.961e-003 
3.025e-003 1.537e+008 1.526e+010 1.000e+003 6.103e-001 1.961e-003 
3.025e-003 1.537e+008 1.527e+010 1.000e+003 6.106e-001 1.962e-003 
3.026e-003 1.537e+008 1.528e+010 1.000e+003 6.122e-001 1.962e-003 
3.028e-003 1.538e+008 1.523e+010 1.000e+003 6.146e-001 1.964e-003 
3.033e-003 1.538e+008 1.521e+010 1.000e+003 6.148e-001 1.969e-003 
3.036e-003 1.538e+008 1.520e+010 1.000e+003 6.136e-001 1.972e-003 
3.037e-003 1.538e+008 1.520e+010 1.000e+003 6.131e-001 1.973e-003 
3.039e-003 1.538e+008 1.519e+010 1.000e+003 6.144e-001 1.975e-003 
3.041e-003 1.539e+008 1.519e+010 1.000e+003 6.124e-001 1.977e-003 
3.042e-003 1.539e+008 1.518e+010 1.000e+003 6.131e-001 1.978e-003 
3.044e-003 1.539e+008 1.519e+010 1.000e+003 6.136e-001 1.980e-003 
3.046e-003 1.539e+008 1.518e+010 1.000e+003 6.127e-001 1.981e-003 
3.047e-003 1.539e+008 1.517e+010 1.000e+003 6.132e-001 1.983e-003 
3.052e-003 1.539e+008 1.516e+010 1.000e+003 6.129e-001 1.987e-003 
3.053e-003 1.539e+008 1.517e+010 1.000e+003 6.132e-001 1.988e-003 
3.053e-003 1.539e+008 1.517e+010 1.000e+003 6.124e-001 1.989e-003 
3.054e-003 1.539e+008 1.517e+010 1.000e+003 6.125e-001 1.989e-003 
3.057e-003 1.540e+008 1.514e+010 1.000e+003 6.120e-001 1.992e-003 
3.061e-003 1.540e+008 1.522e+010 1.000e+003 6.132e-001 1.996e-003 
3.064e-003 1.540e+008 1.518e+010 1.000e+003 5.849e-001 1.998e-003 
3.064e-003 1.540e+008 1.518e+010 1.000e+003 5.823e-001 1.999e-003 
3.064e-003 1.540e+008 1.519e+010 1.000e+003 5.840e-001 1.999e-003 
3.065e-003 1.540e+008 1.520e+010 1.000e+003 5.839e-001 1.999e-003 
3.065e-003 1.540e+008 1.520e+010 1.000e+003 5.875e-001 1.999e-003 
3.065e-003 1.540e+008 1.521e+010 1.000e+003 5.931e-001 2.000e-003 
3.065e-003 1.540e+008 1.522e+010 1.000e+003 5.955e-001 2.000e-003 
3.066e-003 1.540e+008 1.521e+010 1.000e+003 5.957e-001 2.000e-003 
3.066e-003 1.541e+008 1.522e+010 1.000e+003 5.985e-001 2.001e-003 
3.066e-003 1.541e+008 1.523e+010 1.000e+003 5.967e-001 2.001e-003 
3.067e-003 1.541e+008 1.523e+010 1.000e+003 5.968e-001 2.001e-003 
3.067e-003 1.541e+008 1.524e+010 1.000e+003 5.976e-001 2.001e-003 
3.067e-003 1.541e+008 1.525e+010 1.000e+003 5.953e-001 2.002e-003 
3.068e-003 1.541e+008 1.526e+010 1.000e+003 6.001e-001 2.002e-003 
3.068e-003 1.541e+008 1.528e+010 1.000e+003 6.018e-001 2.003e-003 
3.069e-003 1.541e+008 1.530e+010 1.000e+003 6.079e-001 2.003e-003 
3.071e-003 1.541e+008 1.531e+010 1.000e+003 6.118e-001 2.005e-003 
3.074e-003 1.541e+008 1.522e+010 1.000e+003 6.147e-001 2.008e-003 
3.082e-003 1.542e+008 1.517e+010 1.000e+003 6.142e-001 2.015e-003 
3.086e-003 1.542e+008 1.516e+010 1.000e+003 6.142e-001 2.019e-003 
3.088e-003 1.542e+008 1.516e+010 1.000e+003 6.141e-001 2.021e-003 
3.090e-003 1.542e+008 1.515e+010 1.000e+003 6.145e-001 2.023e-003 
3.091e-003 1.542e+008 1.515e+010 1.000e+003 6.138e-001 2.024e-003 
3.093e-003 1.542e+008 1.514e+010 1.000e+003 6.139e-001 2.026e-003 
3.094e-003 1.543e+008 1.516e+010 1.000e+003 6.140e-001 2.027e-003 
3.095e-003 1.543e+008 1.515e+010 1.000e+003 6.152e-001 2.028e-003 
3.097e-003 1.543e+008 1.515e+010 1.000e+003 6.151e-001 2.030e-003 
3.099e-003 1.543e+008 1.515e+010 1.000e+003 6.138e-001 2.032e-003 
3.103e-003 1.543e+008 1.515e+010 1.000e+003 6.139e-001 2.036e-003 
3.103e-003 1.543e+008 1.515e+010 1.000e+003 6.141e-001 2.036e-003 
3.104e-003 1.543e+008 1.515e+010 1.000e+003 6.132e-001 2.036e-003 
3.104e-003 1.543e+008 1.515e+010 1.000e+003 6.121e-001 2.037e-003 
3.104e-003 1.543e+008 1.516e+010 1.000e+003 6.118e-001 2.037e-003 
3.105e-003 1.543e+008 1.516e+010 1.000e+003 6.115e-001 2.037e-003 
3.105e-003 1.543e+008 1.516e+010 1.000e+003 6.139e-001 2.037e-003 
3.105e-003 1.543e+008 1.516e+010 1.000e+003 6.139e-001 2.037e-003 
3.105e-003 1.543e+008 1.517e+010 1.000e+003 6.146e-001 2.038e-003 
3.105e-003 1.543e+008 1.517e+010 1.000e+003 6.146e-001 2.038e-003 
3.106e-003 1.543e+008 1.517e+010 1.000e+003 6.147e-001 2.038e-003 
3.106e-003 1.543e+008 1.518e+010 1.000e+003 6.159e-001 2.038e-003 
3.106e-003 1.544e+008 1.518e+010 1.000e+003 6.156e-001 2.039e-003 
3.106e-003 1.544e+008 1.518e+010 1.000e+003 6.165e-001 2.039e-003 
3.107e-003 1.544e+008 1.518e+010 1.000e+003 6.163e-001 2.039e-003 
3.107e-003 1.544e+008 1.519e+010 1.000e+003 6.167e-001 2.039e-003 
3.107e-003 1.544e+008 1.520e+010 1.000e+003 6.163e-001 2.040e-003 
3.107e-003 1.544e+008 1.521e+010 1.000e+003 6.162e-001 2.040e-003 
3.108e-003 1.544e+008 1.522e+010 1.000e+003 6.171e-001 2.040e-003 
3.108e-003 1.544e+008 1.524e+010 1.000e+003 6.163e-001 2.040e-003 
3.108e-003 1.544e+008 1.525e+010 1.000e+003 6.158e-001 2.041e-003 
3.108e-003 1.544e+008 1.527e+010 1.000e+003 6.158e-001 2.041e-003 
3.109e-003 1.544e+008 1.528e+010 1.000e+003 6.169e-001 2.041e-003 
3.109e-003 1.544e+008 1.526e+010 1.000e+003 6.171e-001 2.041e-003 
3.109e-003 1.544e+008 1.525e+010 1.000e+003 6.156e-001 2.041e-003 
3.109e-003 1.544e+008 1.525e+010 1.000e+003 6.158e-001 2.042e-003 
3.110e-003 1.544e+008 1.524e+010 1.000e+003 6.167e-001 2.042e-003 
3.110e-003 1.544e+008 1.524e+010 1.000e+003 6.165e-001 2.042e-003 
3.110e-003 1.544e+008 1.524e+010 1.000e+003 6.174e-001 2.042e-003 
3.110e-003 1.544e+008 1.523e+010 1.000e+003 6.172e-001 2.043e-003 
3.111e-003 1.544e+008 1.523e+010 1.000e+003 6.178e-001 2.043e-003 
3.111e-003 1.544e+008 1.523e+010 1.000e+003 6.188e-001 2.043e-003 
3.111e-003 1.544e+008 1.522e+010 1.000e+003 6.139e-001 2.043e-003 
3.111e-003 1.544e+008 1.522e+010 1.000e+003 5.910e-001 2.044e-003 
3.112e-003 1.544e+008 1.522e+010 1.000e+003 5.802e-001 2.044e-003 
3.112e-003 1.544e+008 1.522e+010 1.000e+003 5.701e-001 2.044e-003 
3.112e-003 1.544e+008 1.522e+010 1.000e+003 5.647e-001 2.044e-003 
3.112e-003 1.544e+008 1.522e+010 1.000e+003 5.640e-001 2.044e-003 
3.113e-003 1.544e+008 1.522e+010 1.000e+003 5.664e-001 2.045e-003 
3.113e-003 1.544e+008 1.523e+010 1.000e+003 5.682e-001 2.045e-003 
3.113e-003 1.544e+008 1.523e+010 1.000e+003 5.691e-001 2.045e-003 
3.113e-003 1.544e+008 1.523e+010 1.000e+003 5.716e-001 2.045e-003 
3.114e-003 1.544e+008 1.524e+010 1.000e+003 5.736e-001 2.046e-003 
3.114e-003 1.544e+008 1.525e+010 1.000e+003 5.753e-001 2.046e-003 
3.114e-003 1.544e+008 1.526e+010 1.000e+003 5.771e-001 2.046e-003 
3.114e-003 1.544e+008 1.526e+010 1.000e+003 5.793e-001 2.046e-003 
3.115e-003 1.544e+008 1.527e+010 1.000e+003 5.820e-001 2.046e-003 
3.115e-003 1.544e+008 1.527e+010 1.000e+003 5.842e-001 2.047e-003 
3.115e-003 1.545e+008 1.528e+010 1.000e+003 5.864e-001 2.047e-003 
3.115e-003 1.545e+008 1.528e+010 1.000e+003 5.883e-001 2.047e-003 
3.116e-003 1.545e+008 1.527e+010 1.000e+003 5.916e-001 2.047e-003 
3.116e-003 1.545e+008 1.528e+010 1.000e+003 5.935e-001 2.048e-003 
3.116e-003 1.545e+008 1.528e+010 1.000e+003 5.964e-001 2.048e-003 
3.116e-003 1.545e+008 1.528e+010 1.000e+003 5.977e-001 2.048e-003 
3.117e-003 1.545e+008 1.529e+010 1.000e+003 5.992e-001 2.048e-003 
3.117e-003 1.545e+008 1.529e+010 1.000e+003 6.008e-001 2.049e-003 
3.117e-003 1.545e+008 1.528e+010 1.000e+003 6.022e-001 2.049e-003 
3.117e-003 1.545e+008 1.528e+010 1.000e+003 6.038e-001 2.049e-003 
3.118e-003 1.545e+008 1.528e+010 1.000e+003 6.044e-001 2.049e-003 
3.118e-003 1.545e+008 1.527e+010 1.000e+003 6.055e-001 2.049e-003 
3.118e-003 1.545e+008 1.527e+010 1.000e+003 6.069e-001 2.050e-003 
3.118e-003 1.545e+008 1.527e+010 1.000e+003 6.079e-001 2.050e-003 
3.119e-003 1.545e+008 1.527e+010 1.000e+003 6.092e-001 2.050e-003 
3.119e-003 1.545e+008 1.527e+010 1.000e+003 6.111e-001 2.050e-003 
3.119e-003 1.545e+008 1.527e+010 1.000e+003 6.120e-001 2.051e-003 
3.119e-003 1.545e+008 1.528e+010 1.000e+003 6.128e-001 2.051e-003 
3.120e-003 1.545e+008 1.527e+010 1.000e+003 6.146e-001 2.051e-003 
3.120e-003 1.545e+008 1.527e+010 1.000e+003 6.154e-001 2.051e-003 
3.120e-003 1.545e+008 1.528e+010 1.000e+003 6.160e-001 2.052e-003 
3.120e-003 1.545e+008 1.528e+010 1.000e+003 6.175e-001 2.052e-003 
3.121e-003 1.545e+008 1.528e+010 1.000e+003 6.180e-001 2.052e-003 
3.121e-003 1.545e+008 1.528e+010 1.000e+003 6.188e-001 2.052e-003 
3.121e-003 1.545e+008 1.528e+010 1.000e+003 6.193e-001 2.053e-003 
3.121e-003 1.545e+008 1.526e+010 1.000e+003 6.192e-001 2.053e-003 
3.122e-003 1.545e+008 1.525e+010 1.000e+003 6.190e-001 2.053e-003 
3.122e-003 1.545e+008 1.525e+010 1.000e+003 6.183e-001 2.053e-003 
3.122e-003 1.545e+008 1.524e+010 1.000e+003 6.177e-001 2.053e-003 
3.122e-003 1.545e+008 1.523e+010 1.000e+003 6.168e-001 2.054e-003 
3.123e-003 1.545e+008 1.524e+010 1.000e+003 6.162e-001 2.054e-003 
3.123e-003 1.545e+008 1.522e+010 1.000e+003 6.165e-001 2.054e-003 
3.123e-003 1.545e+008 1.522e+010 1.000e+003 6.166e-001 2.054e-003 
3.123e-003 1.545e+008 1.522e+010 1.000e+003 6.168e-001 2.055e-003 
3.124e-003 1.545e+008 1.522e+010 1.000e+003 6.171e-001 2.055e-003 
3.124e-003 1.545e+008 1.521e+010 1.000e+003 6.176e-001 2.055e-003 
3.124e-003 1.545e+008 1.521e+010 1.000e+003 6.176e-001 2.055e-003 
3.124e-003 1.545e+008 1.521e+010 1.000e+003 6.174e-001 2.056e-003 
3.125e-003 1.545e+008 1.522e+010 1.000e+003 6.171e-001 2.056e-003 
3.125e-003 1.545e+008 1.522e+010 1.000e+003 6.170e-001 2.056e-003 
3.125e-003 1.545e+008 1.523e+010 1.000e+003 6.165e-001 2.056e-003 
3.125e-003 1.545e+008 1.524e+010 1.000e+003 6.169e-001 2.057e-003 
3.126e-003 1.545e+008 1.525e+010 1.000e+003 6.176e-001 2.057e-003 
3.127e-003 1.545e+008 1.519e+010 1.000e+003 6.178e-001 2.058e-003 
3.132e-003 1.546e+008 1.516e+010 1.000e+003 6.154e-001 2.063e-003 
3.134e-003 1.546e+008 1.516e+010 1.000e+003 6.150e-001 2.065e-003 
3.135e-003 1.546e+008 1.516e+010 1.000e+003 6.154e-001 2.066e-003 
3.137e-003 1.546e+008 1.514e+010 1.000e+003 6.152e-001 2.068e-003 
3.138e-003 1.546e+008 1.514e+010 1.000e+003 6.160e-001 2.069e-003 
3.139e-003 1.546e+008 1.515e+010 1.000e+003 6.154e-001 2.070e-003 
3.141e-003 1.546e+008 1.514e+010 1.000e+003 6.165e-001 2.071e-003 
3.142e-003 1.546e+008 1.513e+010 1.000e+003 6.158e-001 2.072e-003 
3.144e-003 1.547e+008 1.512e+010 1.000e+003 6.172e-001 2.074e-003 
3.145e-003 1.547e+008 1.512e+010 1.000e+003 6.175e-001 2.075e-003 
3.147e-003 1.547e+008 1.510e+010 1.000e+003 6.177e-001 2.077e-003 
3.148e-003 1.547e+008 1.512e+010 1.000e+003 6.166e-001 2.078e-003 
3.151e-003 1.547e+008 1.510e+010 1.000e+003 6.160e-001 2.081e-003 
3.156e-003 1.547e+008 1.518e+010 1.000e+003 6.170e-001 2.085e-003 
3.160e-003 1.548e+008 1.513e+010 1.000e+003 6.112e-001 2.089e-003 
3.160e-003 1.548e+008 1.513e+010 1.000e+003 5.893e-001 2.090e-003 
3.160e-003 1.548e+008 1.513e+010 1.000e+003 5.770e-001 2.090e-003 
3.161e-003 1.548e+008 1.514e+010 1.000e+003 5.765e-001 2.090e-003 
3.161e-003 1.548e+008 1.514e+010 1.000e+003 5.841e-001 2.090e-003 
3.161e-003 1.548e+008 1.515e+010 1.000e+003 5.887e-001 2.091e-003 
3.161e-003 1.548e+008 1.515e+010 1.000e+003 5.955e-001 2.091e-003 
3.162e-003 1.548e+008 1.516e+010 1.000e+003 5.937e-001 2.091e-003 
3.162e-003 1.548e+008 1.517e+010 1.000e+003 5.951e-001 2.091e-003 
3.162e-003 1.548e+008 1.517e+010 1.000e+003 5.959e-001 2.092e-003 
3.163e-003 1.548e+008 1.519e+010 1.000e+003 6.015e-001 2.092e-003 
3.163e-003 1.548e+008 1.520e+010 1.000e+003 6.026e-001 2.092e-003 
3.163e-003 1.548e+008 1.521e+010 1.000e+003 6.060e-001 2.092e-003 
3.163e-003 1.548e+008 1.522e+010 1.000e+003 6.070e-001 2.093e-003 
3.164e-003 1.548e+008 1.523e+010 1.000e+003 6.081e-001 2.093e-003 
3.164e-003 1.548e+008 1.525e+010 1.000e+003 6.107e-001 2.093e-003 
3.164e-003 1.548e+008 1.525e+010 1.000e+003 6.122e-001 2.094e-003 
3.165e-003 1.548e+008 1.527e+010 1.000e+003 6.147e-001 2.094e-003 
3.165e-003 1.548e+008 1.527e+010 1.000e+003 6.159e-001 2.094e-003 
3.165e-003 1.548e+008 1.528e+010 1.000e+003 6.183e-001 2.094e-003 
3.166e-003 1.548e+008 1.529e+010 1.000e+003 6.176e-001 2.095e-003 
3.166e-003 1.548e+008 1.523e+010 1.000e+003 6.180e-001 2.096e-003 
3.167e-003 1.548e+008 1.520e+010 1.000e+003 6.181e-001 2.096e-003 
3.168e-003 1.548e+008 1.519e+010 1.000e+003 6.186e-001 2.097e-003 
3.168e-003 1.548e+008 1.518e+010 1.000e+003 6.172e-001 2.097e-003 
3.169e-003 1.548e+008 1.517e+010 1.000e+003 6.168e-001 2.098e-003 
3.169e-003 1.548e+008 1.516e+010 1.000e+003 6.167e-001 2.098e-003 
3.170e-003 1.549e+008 1.514e+010 1.000e+003 6.170e-001 2.099e-003 
3.175e-003 1.549e+008 1.514e+010 1.000e+003 6.192e-001 2.104e-003 
3.180e-003 1.549e+008 1.511e+010 1.000e+003 6.163e-001 2.109e-003 
3.181e-003 1.549e+008 1.511e+010 1.000e+003 6.161e-001 2.109e-003 
3.181e-003 1.549e+008 1.512e+010 1.000e+003 6.165e-001 2.110e-003 
3.182e-003 1.549e+008 1.512e+010 1.000e+003 6.155e-001 2.110e-003 
3.182e-003 1.549e+008 1.512e+010 1.000e+003 6.164e-001 2.111e-003 
3.183e-003 1.549e+008 1.512e+010 1.000e+003 6.159e-001 2.111e-003 
3.183e-003 1.549e+008 1.510e+010 1.000e+003 6.169e-001 2.112e-003 
3.187e-003 1.550e+008 1.509e+010 1.000e+003 6.171e-001 2.116e-003 
3.190e-003 1.550e+008 1.517e+010 1.000e+003 6.184e-001 2.118e-003 
3.192e-003 1.550e+008 1.510e+010 1.000e+003 6.194e-001 2.120e-003 
3.194e-003 1.550e+008 1.510e+010 1.000e+003 6.179e-001 2.122e-003 
3.196e-003 1.550e+008 1.510e+010 1.000e+003 6.182e-001 2.123e-003 
3.197e-003 1.550e+008 1.510e+010 1.000e+003 6.189e-001 2.125e-003 
3.199e-003 1.551e+008 1.510e+010 1.000e+003 6.186e-001 2.126e-003 
3.200e-003 1.551e+008 1.512e+010 1.000e+003 6.171e-001 2.128e-003 
3.201e-003 1.551e+008 1.514e+010 1.000e+003 6.152e-001 2.129e-003 
3.202e-003 1.551e+008 1.515e+010 1.000e+003 6.154e-001 2.129e-003 
3.203e-003 1.551e+008 1.518e+010 1.000e+003 6.165e-001 2.130e-003 
3.204e-003 1.551e+008 1.512e+010 1.000e+003 6.168e-001 2.131e-003 
3.206e-003 1.551e+008 1.511e+010 1.000e+003 6.177e-001 2.133e-003 
3.208e-003 1.551e+008 1.510e+010 1.000e+003 5.698e-001 2.136e-003 
3.209e-003 1.551e+008 1.510e+010 1.000e+003 5.641e-001 2.136e-003 
3.209e-003 1.551e+008 1.510e+010 1.000e+003 5.675e-001 2.136e-003 
3.209e-003 1.551e+008 1.511e+010 1.000e+003 5.750e-001 2.136e-003 
3.210e-003 1.551e+008 1.511e+010 1.000e+003 5.779e-001 2.137e-003 
3.210e-003 1.551e+008 1.512e+010 1.000e+003 5.812e-001 2.137e-003 
3.210e-003 1.552e+008 1.512e+010 1.000e+003 5.863e-001 2.137e-003 
3.210e-003 1.552e+008 1.514e+010 1.000e+003 5.866e-001 2.137e-003 
3.211e-003 1.552e+008 1.515e+010 1.000e+003 5.886e-001 2.138e-003 
3.211e-003 1.552e+008 1.516e+010 1.000e+003 5.903e-001 2.138e-003 
3.211e-003 1.552e+008 1.516e+010 1.000e+003 5.881e-001 2.138e-003 
3.212e-003 1.552e+008 1.517e+010 1.000e+003 5.895e-001 2.138e-003 
3.212e-003 1.552e+008 1.518e+010 1.000e+003 5.900e-001 2.139e-003 
3.212e-003 1.552e+008 1.519e+010 1.000e+003 5.908e-001 2.139e-003 
3.212e-003 1.552e+008 1.519e+010 1.000e+003 5.944e-001 2.139e-003 
3.213e-003 1.552e+008 1.520e+010 1.000e+003 5.913e-001 2.139e-003 
3.213e-003 1.552e+008 1.521e+010 1.000e+003 5.931e-001 2.140e-003 
3.213e-003 1.552e+008 1.522e+010 1.000e+003 5.956e-001 2.140e-003 
3.214e-003 1.552e+008 1.523e+010 1.000e+003 5.953e-001 2.140e-003 
3.214e-003 1.552e+008 1.524e+010 1.000e+003 5.984e-001 2.140e-003 
3.214e-003 1.552e+008 1.523e+010 1.000e+003 5.973e-001 2.141e-003 
3.214e-003 1.552e+008 1.523e+010 1.000e+003 5.988e-001 2.141e-003 
3.215e-003 1.552e+008 1.523e+010 1.000e+003 6.005e-001 2.141e-003 
3.215e-003 1.552e+008 1.524e+010 1.000e+003 6.021e-001 2.142e-003 
3.216e-003 1.552e+008 1.525e+010 1.000e+003 6.037e-001 2.142e-003 
3.218e-003 1.552e+008 1.525e+010 1.000e+003 6.133e-001 2.144e-003 
3.222e-003 1.553e+008 1.533e+010 1.000e+003 6.210e-001 2.148e-003 
3.227e-003 1.553e+008 1.520e+010 1.000e+003 6.180e-001 2.153e-003 
3.230e-003 1.553e+008 1.517e+010 1.000e+003 6.163e-001 2.156e-003 
3.233e-003 1.553e+008 1.515e+010 1.000e+003 6.173e-001 2.159e-003 
3.237e-003 1.553e+008 1.513e+010 1.000e+003 6.181e-001 2.162e-003 
3.240e-003 1.554e+008 1.515e+010 1.000e+003 6.190e-001 2.165e-003 
3.242e-003 1.554e+008 1.514e+010 1.000e+003 6.183e-001 2.167e-003 
3.244e-003 1.554e+008 1.514e+010 1.000e+003 6.179e-001 2.169e-003 
3.245e-003 1.554e+008 1.513e+010 1.000e+003 6.178e-001 2.170e-003 
3.247e-003 1.554e+008 1.513e+010 1.000e+003 6.168e-001 2.172e-003 
3.248e-003 1.554e+008 1.515e+010 1.000e+003 6.172e-001 2.173e-003 
3.249e-003 1.554e+008 1.517e+010 1.000e+003 6.153e-001 2.174e-003 
3.249e-003 1.554e+008 1.521e+010 1.000e+003 6.156e-001 2.174e-003 
3.250e-003 1.554e+008 1.525e+010 1.000e+003 6.135e-001 2.175e-003 
3.250e-003 1.554e+008 1.528e+010 1.000e+003 6.107e-001 2.175e-003 
3.251e-003 1.554e+008 1.530e+010 1.000e+003 6.094e-001 2.176e-003 
3.251e-003 1.554e+008 1.532e+010 1.000e+003 6.080e-001 2.176e-003 
3.252e-003 1.554e+008 1.533e+010 1.000e+003 6.110e-001 2.177e-003 
3.252e-003 1.554e+008 1.534e+010 1.000e+003 6.060e-001 2.177e-003 
3.252e-003 1.554e+008 1.535e+010 1.000e+003 6.100e-001 2.177e-003 
3.252e-003 1.554e+008 1.537e+010 1.000e+003 6.084e-001 2.177e-003 
3.253e-003 1.555e+008 1.537e+010 1.000e+003 6.152e-001 2.177e-003 
3.253e-003 1.555e+008 1.538e+010 1.000e+003 6.052e-001 2.178e-003 
3.253e-003 1.555e+008 1.539e+010 1.000e+003 6.170e-001 2.178e-003 
3.253e-003 1.555e+008 1.518e+010 1.000e+003 6.156e-001 2.178e-003 
3.254e-003 1.555e+008 1.518e+010 1.000e+003 6.164e-001 2.178e-003 
3.254e-003 1.555e+008 1.518e+010 1.000e+003 6.161e-001 2.179e-003 
3.254e-003 1.555e+008 1.518e+010 1.000e+003 6.167e-001 2.179e-003 
3.255e-003 1.555e+008 1.518e+010 1.000e+003 6.175e-001 2.179e-003 
3.255e-003 1.555e+008 1.517e+010 1.000e+003 6.175e-001 2.179e-003 
3.255e-003 1.555e+008 1.517e+010 1.000e+003 6.176e-001 2.180e-003 
3.255e-003 1.555e+008 1.517e+010 1.000e+003 6.185e-001 2.180e-003 
3.256e-003 1.555e+008 1.517e+010 1.000e+003 6.191e-001 2.180e-003 
3.256e-003 1.555e+008 1.517e+010 1.000e+003 5.927e-001 2.181e-003 
3.257e-003 1.555e+008 1.516e+010 1.000e+003 5.794e-001 2.181e-003 
3.257e-003 1.555e+008 1.517e+010 1.000e+003 5.795e-001 2.181e-003 
3.257e-003 1.555e+008 1.517e+010 1.000e+003 5.813e-001 2.182e-003 
3.257e-003 1.555e+008 1.517e+010 1.000e+003 5.850e-001 2.182e-003 
3.258e-003 1.555e+008 1.517e+010 1.000e+003 5.834e-001 2.182e-003 
3.258e-003 1.555e+008 1.518e+010 1.000e+003 5.839e-001 2.182e-003 
3.258e-003 1.555e+008 1.518e+010 1.000e+003 5.892e-001 2.183e-003 
3.259e-003 1.555e+008 1.519e+010 1.000e+003 5.905e-001 2.183e-003 
3.259e-003 1.555e+008 1.519e+010 1.000e+003 5.932e-001 2.183e-003 
3.259e-003 1.555e+008 1.520e+010 1.000e+003 5.880e-001 2.184e-003 
3.259e-003 1.555e+008 1.520e+010 1.000e+003 5.913e-001 2.184e-003 
3.260e-003 1.555e+008 1.521e+010 1.000e+003 5.916e-001 2.184e-003 
3.260e-003 1.555e+008 1.521e+010 1.000e+003 5.944e-001 2.184e-003 
3.260e-003 1.555e+008 1.522e+010 1.000e+003 5.965e-001 2.185e-003 
3.261e-003 1.555e+008 1.522e+010 1.000e+003 5.967e-001 2.185e-003 
3.261e-003 1.555e+008 1.523e+010 1.000e+003 5.968e-001 2.185e-003 
3.261e-003 1.555e+008 1.523e+010 1.000e+003 5.990e-001 2.185e-003 
3.261e-003 1.555e+008 1.524e+010 1.000e+003 5.982e-001 2.186e-003 
3.262e-003 1.555e+008 1.525e+010 1.000e+003 6.003e-001 2.186e-003 
3.262e-003 1.555e+008 1.525e+010 1.000e+003 6.017e-001 2.186e-003 
3.262e-003 1.555e+008 1.525e+010 1.000e+003 5.996e-001 2.186e-003 
3.263e-003 1.556e+008 1.525e+010 1.000e+003 6.006e-001 2.187e-003 
3.263e-003 1.556e+008 1.526e+010 1.000e+003 6.035e-001 2.187e-003 
3.263e-003 1.556e+008 1.526e+010 1.000e+003 6.030e-001 2.187e-003 
3.263e-003 1.556e+008 1.527e+010 1.000e+003 6.060e-001 2.188e-003 
3.264e-003 1.556e+008 1.527e+010 1.000e+003 6.081e-001 2.188e-003 
3.264e-003 1.556e+008 1.528e+010 1.000e+003 6.098e-001 2.188e-003 
3.264e-003 1.556e+008 1.528e+010 1.000e+003 6.105e-001 2.188e-003 
3.264e-003 1.556e+008 1.529e+010 1.000e+003 6.130e-001 2.189e-003 
3.265e-003 1.556e+008 1.530e+010 1.000e+003 6.136e-001 2.189e-003 
3.265e-003 1.556e+008 1.531e+010 1.000e+003 6.138e-001 2.189e-003 
3.265e-003 1.556e+008 1.531e+010 1.000e+003 6.161e-001 2.189e-003 
3.265e-003 1.556e+008 1.532e+010 1.000e+003 6.168e-001 2.189e-003 
3.266e-003 1.556e+008 1.532e+010 1.000e+003 6.191e-001 2.190e-003 
3.266e-003 1.556e+008 1.533e+010 1.000e+003 6.206e-001 2.190e-003 
3.266e-003 1.556e+008 1.534e+010 1.000e+003 6.209e-001 2.190e-003 
3.266e-003 1.556e+008 1.534e+010 1.000e+003 6.231e-001 2.190e-003 
3.267e-003 1.556e+008 1.535e+010 1.000e+003 6.230e-001 2.191e-003 
3.267e-003 1.556e+008 1.535e+010 1.000e+003 6.238e-001 2.191e-003 
3.267e-003 1.556e+008 1.535e+010 1.000e+003 6.235e-001 2.191e-003 
3.267e-003 1.556e+008 1.535e+010 1.000e+003 6.226e-001 2.191e-003 
3.268e-003 1.556e+008 1.535e+010 1.000e+003 6.237e-001 2.191e-003 
3.268e-003 1.556e+008 1.535e+010 1.000e+003 6.231e-001 2.192e-003 
3.268e-003 1.556e+008 1.536e+010 1.000e+003 6.228e-001 2.192e-003 
3.268e-003 1.556e+008 1.536e+010 1.000e+003 6.224e-001 2.192e-003 
3.269e-003 1.556e+008 1.538e+010 1.000e+003 6.232e-001 2.192e-003 
3.269e-003 1.556e+008 1.538e+010 1.000e+003 6.233e-001 2.193e-003 
3.269e-003 1.556e+008 1.540e+010 1.000e+003 6.240e-001 2.193e-003 
3.269e-003 1.556e+008 1.541e+010 1.000e+003 6.232e-001 2.193e-003 
3.270e-003 1.556e+008 1.542e+010 1.000e+003 6.254e-001 2.193e-003 
3.270e-003 1.556e+008 1.544e+010 1.000e+003 6.261e-001 2.194e-003 
3.270e-003 1.556e+008 1.546e+010 1.000e+003 6.254e-001 2.194e-003 
3.270e-003 1.556e+008 1.547e+010 1.000e+003 6.216e-001 2.194e-003 
3.270e-003 1.556e+008 1.547e+010 1.000e+003 6.292e-001 2.194e-003 
3.271e-003 1.556e+008 1.548e+010 1.000e+003 6.313e-001 2.194e-003 
3.271e-003 1.556e+008 1.549e+010 1.000e+003 6.323e-001 2.195e-003 
3.271e-003 1.556e+008 1.550e+010 1.000e+003 6.323e-001 2.195e-003 
3.271e-003 1.556e+008 1.550e+010 1.000e+003 6.332e-001 2.195e-003 
3.272e-003 1.556e+008 1.551e+010 1.000e+003 6.329e-001 2.195e-003 
3.272e-003 1.556e+008 1.552e+010 1.000e+003 6.346e-001 2.196e-003 
3.272e-003 1.556e+008 1.552e+010 1.000e+003 6.357e-001 2.196e-003 
3.272e-003 1.556e+008 1.552e+010 1.000e+003 6.361e-001 2.196e-003 
3.273e-003 1.556e+008 1.553e+010 1.000e+003 6.364e-001 2.196e-003 
3.273e-003 1.556e+008 1.554e+010 1.000e+003 6.372e-001 2.197e-003 
3.273e-003 1.556e+008 1.554e+010 1.000e+003 6.378e-001 2.197e-003 
3.273e-003 1.556e+008 1.555e+010 1.000e+003 6.379e-001 2.197e-003 
3.274e-003 1.556e+008 1.556e+010 1.000e+003 6.384e-001 2.197e-003 
3.274e-003 1.556e+008 1.556e+010 1.000e+003 6.389e-001 2.197e-003 
3.274e-003 1.556e+008 1.557e+010 1.000e+003 6.390e-001 2.198e-003 
3.274e-003 1.556e+008 1.558e+010 1.000e+003 6.395e-001 2.198e-003 
3.275e-003 1.556e+008 1.530e+010 1.000e+003 6.247e-001 2.198e-003 
3.275e-003 1.556e+008 1.530e+010 1.000e+003 6.246e-001 2.198e-003 
3.275e-003 1.556e+008 1.530e+010 1.000e+003 6.238e-001 2.199e-003 
3.275e-003 1.556e+008 1.529e+010 1.000e+003 6.246e-001 2.199e-003 
3.276e-003 1.556e+008 1.529e+010 1.000e+003 6.242e-001 2.199e-003 
3.276e-003 1.556e+008 1.529e+010 1.000e+003 6.239e-001 2.199e-003 
