# Supplementary material for: Strain rate dependency of dislocation plasticity
Source: Nat Commun. 2021 Mar 23;12:1845. doi: 10.1038/s41467-021-21939-1 (PMC7988163; doi:10.1038/s41467-021-21939-1)
Supplement: Supplementary file 3 — Supplementary Data 1 [file 41467_2021_21939_MOESM3_ESM.zip › Supplementary Data 1/DDDSimulationSet1/StrainRate=1e3s-1/InitialDislocationDensity=2.5e13m-2.dat]

#strain(1), stress(Pa), dislocation density(m-2), strain rate(s-1), mean dislocation velocity(km/s), plastic strain(1)
1.824e-006 2.446e+005 2.328e+013 1.000e+003 2.181e-003 1.299e-007 
3.673e-006 4.709e+005 2.328e+013 1.000e+003 2.237e-003 4.140e-007 
5.519e-006 6.880e+005 2.328e+013 1.000e+003 2.396e-003 7.583e-007 
7.342e-006 8.933e+005 2.328e+013 1.000e+003 2.292e-003 1.161e-006 
9.187e-006 1.093e+006 2.328e+013 1.000e+003 2.501e-003 1.625e-006 
1.097e-005 1.294e+006 2.328e+013 1.000e+003 2.491e-003 2.021e-006 
1.276e-005 1.494e+006 2.328e+013 1.000e+003 2.310e-003 2.423e-006 
1.451e-005 1.685e+006 2.328e+013 1.000e+003 2.474e-003 2.856e-006 
1.626e-005 1.878e+006 2.328e+013 1.000e+003 2.188e-003 3.269e-006 
1.810e-005 2.077e+006 2.328e+013 1.000e+003 2.304e-003 3.733e-006 
1.984e-005 2.260e+006 2.328e+013 1.000e+003 2.461e-003 4.206e-006 
2.162e-005 2.446e+006 2.328e+013 1.000e+003 2.429e-003 4.701e-006 
2.337e-005 2.630e+006 2.328e+013 1.000e+003 2.353e-003 5.173e-006 
2.510e-005 2.819e+006 2.328e+013 1.000e+003 2.220e-003 5.604e-006 
2.678e-005 3.007e+006 2.328e+013 1.000e+003 2.453e-003 5.978e-006 
2.853e-005 3.198e+006 2.328e+013 1.000e+003 2.151e-003 6.406e-006 
3.023e-005 3.382e+006 2.328e+013 1.000e+003 2.309e-003 6.834e-006 
3.193e-005 3.585e+006 2.328e+013 1.000e+003 2.315e-003 7.138e-006 
3.364e-005 3.768e+006 2.328e+013 1.000e+003 2.164e-003 7.570e-006 
3.535e-005 3.957e+006 2.328e+013 1.000e+003 2.072e-003 7.979e-006 
3.703e-005 4.142e+006 2.328e+013 1.000e+003 2.281e-003 8.380e-006 
3.871e-005 4.334e+006 2.328e+013 1.000e+003 2.411e-003 8.731e-006 
4.037e-005 4.519e+006 2.328e+013 1.000e+003 2.247e-003 9.107e-006 
4.205e-005 4.705e+006 2.328e+013 1.000e+003 2.329e-003 9.504e-006 
4.371e-005 4.894e+006 2.328e+013 1.000e+003 2.416e-003 9.858e-006 
4.537e-005 5.085e+006 2.328e+013 1.000e+003 2.177e-003 1.020e-005 
4.700e-005 5.269e+006 2.328e+013 1.000e+003 2.148e-003 1.056e-005 
4.864e-005 5.455e+006 2.328e+013 1.000e+003 2.372e-003 1.092e-005 
5.027e-005 5.634e+006 2.328e+013 1.000e+003 2.242e-003 1.130e-005 
5.192e-005 5.816e+006 2.328e+013 1.000e+003 2.355e-003 1.170e-005 
5.357e-005 5.995e+006 2.328e+013 1.000e+003 2.411e-003 1.210e-005 
5.521e-005 6.170e+006 2.328e+013 1.000e+003 2.327e-003 1.253e-005 
5.682e-005 6.340e+006 2.328e+013 1.000e+003 2.318e-003 1.297e-005 
5.841e-005 6.509e+006 2.328e+013 1.000e+003 2.277e-003 1.339e-005 
6.000e-005 6.675e+006 2.328e+013 1.000e+003 2.350e-003 1.383e-005 
6.153e-005 6.842e+006 2.328e+013 1.000e+003 2.262e-003 1.421e-005 
6.299e-005 7.004e+006 2.328e+013 1.000e+003 2.155e-003 1.454e-005 
6.444e-005 7.155e+006 2.328e+013 1.000e+003 2.127e-003 1.495e-005 
6.585e-005 7.307e+006 2.328e+013 1.000e+003 2.253e-003 1.531e-005 
6.733e-005 7.462e+006 2.329e+013 1.000e+003 2.228e-003 1.571e-005 
6.878e-005 7.613e+006 2.329e+013 1.000e+003 2.260e-003 1.612e-005 
7.020e-005 7.765e+006 2.329e+013 1.000e+003 2.084e-003 1.650e-005 
7.169e-005 7.915e+006 2.329e+013 1.000e+003 2.191e-003 1.695e-005 
7.315e-005 8.062e+006 2.329e+013 1.000e+003 2.207e-003 1.739e-005 
7.456e-005 8.198e+006 2.329e+013 1.000e+003 2.355e-003 1.785e-005 
7.600e-005 8.340e+006 2.329e+013 1.000e+003 2.334e-003 1.831e-005 
7.741e-005 8.488e+006 2.329e+013 1.000e+003 2.258e-003 1.870e-005 
7.879e-005 8.632e+006 2.329e+013 1.000e+003 2.416e-003 1.908e-005 
8.020e-005 8.788e+006 2.329e+013 1.000e+003 2.306e-003 1.941e-005 
8.160e-005 8.943e+006 2.329e+013 1.000e+003 2.144e-003 1.974e-005 
8.294e-005 9.093e+006 2.329e+013 1.000e+003 2.358e-003 2.005e-005 
8.428e-005 9.230e+006 2.329e+013 1.000e+003 2.298e-003 2.044e-005 
8.564e-005 9.369e+006 2.329e+013 1.000e+003 2.206e-003 2.084e-005 
8.692e-005 9.507e+006 2.329e+013 1.000e+003 2.285e-003 2.117e-005 
8.807e-005 9.630e+006 2.329e+013 1.000e+003 2.415e-003 2.146e-005 
8.932e-005 9.764e+006 2.329e+013 1.000e+003 2.156e-003 2.179e-005 
9.047e-005 9.886e+006 2.329e+013 1.000e+003 2.202e-003 2.210e-005 
9.217e-005 1.007e+007 2.329e+013 1.000e+003 2.255e-003 2.253e-005 
9.426e-005 1.029e+007 2.329e+013 1.000e+003 2.386e-003 2.306e-005 
9.627e-005 1.051e+007 2.329e+013 1.000e+003 2.323e-003 2.359e-005 
9.828e-005 1.073e+007 2.329e+013 1.000e+003 2.404e-003 2.410e-005 
1.004e-004 1.094e+007 2.330e+013 1.000e+003 2.290e-003 2.475e-005 
1.026e-004 1.117e+007 2.330e+013 1.000e+003 2.316e-003 2.535e-005 
1.045e-004 1.137e+007 2.330e+013 1.000e+003 2.166e-003 2.583e-005 
1.066e-004 1.159e+007 2.330e+013 1.000e+003 2.157e-003 2.644e-005 
1.089e-004 1.183e+007 2.330e+013 1.000e+003 2.358e-003 2.709e-005 
1.109e-004 1.204e+007 2.330e+013 1.000e+003 2.205e-003 2.760e-005 
1.129e-004 1.228e+007 2.330e+013 1.000e+003 2.122e-003 2.797e-005 
1.150e-004 1.251e+007 2.330e+013 1.000e+003 2.442e-003 2.851e-005 
1.173e-004 1.275e+007 2.331e+013 1.000e+003 2.229e-003 2.908e-005 
1.194e-004 1.297e+007 2.331e+013 1.000e+003 2.425e-003 2.969e-005 
1.213e-004 1.316e+007 2.331e+013 1.000e+003 2.469e-003 3.028e-005 
1.231e-004 1.334e+007 2.331e+013 1.000e+003 2.364e-003 3.086e-005 
1.252e-004 1.354e+007 2.331e+013 1.000e+003 2.306e-003 3.152e-005 
1.272e-004 1.374e+007 2.331e+013 1.000e+003 2.487e-003 3.217e-005 
1.293e-004 1.394e+007 2.331e+013 1.000e+003 2.179e-003 3.292e-005 
1.315e-004 1.414e+007 2.331e+013 1.000e+003 2.407e-003 3.367e-005 
1.338e-004 1.436e+007 2.331e+013 1.000e+003 2.531e-003 3.447e-005 
1.357e-004 1.432e+007 2.330e+013 1.000e+003 2.393e-003 3.667e-005 
1.379e-004 1.442e+007 2.330e+013 1.000e+003 2.415e-003 3.815e-005 
1.399e-004 1.454e+007 2.330e+013 1.000e+003 2.237e-003 3.929e-005 
1.417e-004 1.467e+007 2.330e+013 1.000e+003 2.481e-003 4.022e-005 
1.434e-004 1.481e+007 2.330e+013 1.000e+003 2.526e-003 4.092e-005 
1.450e-004 1.495e+007 2.331e+013 1.000e+003 2.415e-003 4.161e-005 
1.466e-004 1.509e+007 2.331e+013 1.000e+003 2.484e-003 4.227e-005 
1.482e-004 1.522e+007 2.331e+013 1.000e+003 2.490e-003 4.293e-005 
1.497e-004 1.534e+007 2.331e+013 1.000e+003 2.569e-003 4.363e-005 
1.512e-004 1.547e+007 2.331e+013 1.000e+003 2.400e-003 4.421e-005 
1.526e-004 1.559e+007 2.329e+013 1.000e+003 2.089e-003 4.475e-005 
1.547e-004 1.570e+007 2.329e+013 1.000e+003 2.080e-003 4.612e-005 
1.568e-004 1.577e+007 2.331e+013 1.000e+003 2.183e-003 4.767e-005 
1.588e-004 1.583e+007 2.331e+013 1.000e+003 1.775e-003 4.928e-005 
1.608e-004 1.597e+007 2.331e+013 1.000e+003 1.585e-003 5.033e-005 
1.625e-004 1.616e+007 2.331e+013 1.000e+003 1.486e-003 5.076e-005 
1.642e-004 1.647e+007 2.332e+013 1.000e+003 1.352e-003 5.028e-005 
1.658e-004 1.671e+007 2.333e+013 1.000e+003 1.525e-003 5.026e-005 
1.671e-004 1.688e+007 2.333e+013 1.000e+003 1.064e-003 5.039e-005 
1.688e-004 1.701e+007 2.332e+013 1.000e+003 1.592e-003 5.108e-005 
1.704e-004 1.706e+007 2.330e+013 1.000e+003 1.837e-003 5.242e-005 
1.721e-004 1.705e+007 2.330e+013 1.000e+003 1.731e-003 5.417e-005 
1.737e-004 1.702e+007 2.330e+013 1.000e+003 1.744e-003 5.591e-005 
1.751e-004 1.697e+007 2.330e+013 1.000e+003 2.021e-003 5.773e-005 
1.766e-004 1.689e+007 2.331e+013 1.000e+003 1.902e-003 5.980e-005 
1.781e-004 1.678e+007 2.332e+013 1.000e+003 2.159e-003 6.201e-005 
1.795e-004 1.661e+007 2.333e+013 1.000e+003 2.050e-003 6.465e-005 
1.811e-004 1.639e+007 2.335e+013 1.000e+003 2.111e-003 6.766e-005 
1.828e-004 1.613e+007 2.336e+013 1.000e+003 2.417e-003 7.126e-005 
1.848e-004 1.566e+007 2.333e+013 1.000e+003 2.072e-003 7.646e-005 
1.861e-004 1.561e+007 2.332e+013 1.000e+003 1.743e-003 7.821e-005 
1.872e-004 1.564e+007 2.331e+013 1.000e+003 1.646e-003 7.897e-005 
1.895e-004 1.583e+007 2.330e+013 1.000e+003 1.586e-003 7.999e-005 
1.914e-004 1.613e+007 2.328e+013 1.000e+003 1.063e-003 7.984e-005 
1.923e-004 1.628e+007 2.328e+013 1.000e+003 1.373e-003 7.966e-005 
1.930e-004 1.639e+007 2.328e+013 1.000e+003 1.567e-003 7.961e-005 
1.936e-004 1.648e+007 2.327e+013 1.000e+003 1.544e-003 7.958e-005 
1.942e-004 1.657e+007 2.327e+013 1.000e+003 1.477e-003 7.957e-005 
1.948e-004 1.665e+007 2.327e+013 1.000e+003 1.539e-003 7.958e-005 
1.953e-004 1.673e+007 2.326e+013 1.000e+003 1.723e-003 7.960e-005 
1.959e-004 1.680e+007 2.326e+013 1.000e+003 1.647e-003 7.964e-005 
1.964e-004 1.687e+007 2.326e+013 1.000e+003 1.870e-003 7.969e-005 
1.969e-004 1.694e+007 2.326e+013 1.000e+003 1.965e-003 7.976e-005 
1.975e-004 1.701e+007 2.326e+013 1.000e+003 2.207e-003 7.984e-005 
1.980e-004 1.707e+007 2.326e+013 1.000e+003 2.240e-003 7.992e-005 
2.003e-004 1.705e+007 2.322e+013 1.000e+003 1.641e-003 8.242e-005 
2.022e-004 1.721e+007 2.320e+013 1.000e+003 1.674e-003 8.321e-005 
2.039e-004 1.732e+007 2.320e+013 1.000e+003 1.511e-003 8.404e-005 
2.060e-004 1.755e+007 2.320e+013 1.000e+003 1.951e-003 8.464e-005 
2.081e-004 1.776e+007 2.319e+013 1.000e+003 1.995e-003 8.523e-005 
2.102e-004 1.800e+007 2.320e+013 1.000e+003 2.208e-003 8.572e-005 
2.124e-004 1.824e+007 2.320e+013 1.000e+003 2.348e-003 8.626e-005 
2.150e-004 1.853e+007 2.320e+013 1.000e+003 2.290e-003 8.685e-005 
2.176e-004 1.881e+007 2.320e+013 1.000e+003 2.309e-003 8.746e-005 
2.196e-004 1.902e+007 2.320e+013 1.000e+003 2.446e-003 8.804e-005 
2.218e-004 1.926e+007 2.320e+013 1.000e+003 2.033e-003 8.860e-005 
2.239e-004 1.948e+007 2.320e+013 1.000e+003 2.157e-003 8.921e-005 
2.261e-004 1.970e+007 2.321e+013 1.000e+003 2.268e-003 8.983e-005 
2.286e-004 1.997e+007 2.321e+013 1.000e+003 2.030e-003 9.051e-005 
2.312e-004 1.984e+007 2.315e+013 1.000e+003 2.326e-003 9.394e-005 
2.335e-004 1.961e+007 2.314e+013 1.000e+003 2.682e-003 9.784e-005 
2.359e-004 1.942e+007 2.314e+013 1.000e+003 2.318e-003 1.016e-004 
2.384e-004 1.888e+007 2.310e+013 1.000e+003 3.024e-003 1.078e-004 
2.409e-004 1.853e+007 2.311e+013 1.000e+003 2.294e-003 1.127e-004 
2.426e-004 1.823e+007 2.309e+013 1.000e+003 2.321e-003 1.165e-004 
2.451e-004 1.810e+007 2.309e+013 1.000e+003 1.985e-003 1.198e-004 
2.476e-004 1.821e+007 2.309e+013 1.000e+003 2.123e-003 1.217e-004 
2.502e-004 1.834e+007 2.311e+013 1.000e+003 2.207e-003 1.233e-004 
2.528e-004 1.845e+007 2.312e+013 1.000e+003 2.232e-003 1.252e-004 
2.554e-004 1.832e+007 2.315e+013 1.000e+003 2.337e-003 1.287e-004 
2.580e-004 1.784e+007 2.323e+013 1.000e+003 2.214e-003 1.346e-004 
2.603e-004 1.777e+007 2.328e+013 1.000e+003 1.805e-003 1.374e-004 
2.624e-004 1.805e+007 2.328e+013 1.000e+003 1.943e-003 1.376e-004 
2.643e-004 1.831e+007 2.328e+013 1.000e+003 1.877e-003 1.376e-004 
2.661e-004 1.856e+007 2.328e+013 1.000e+003 2.057e-003 1.378e-004 
2.679e-004 1.878e+007 2.328e+013 1.000e+003 2.158e-003 1.380e-004 
2.697e-004 1.900e+007 2.328e+013 1.000e+003 2.292e-003 1.383e-004 
2.714e-004 1.921e+007 2.328e+013 1.000e+003 2.134e-003 1.385e-004 
2.731e-004 1.942e+007 2.328e+013 1.000e+003 2.300e-003 1.388e-004 
2.748e-004 1.962e+007 2.328e+013 1.000e+003 2.241e-003 1.390e-004 
2.764e-004 1.983e+007 2.328e+013 1.000e+003 2.216e-003 1.393e-004 
2.780e-004 2.003e+007 2.328e+013 1.000e+003 2.240e-003 1.395e-004 
2.796e-004 2.022e+007 2.328e+013 1.000e+003 2.216e-003 1.397e-004 
2.812e-004 2.041e+007 2.328e+013 1.000e+003 2.206e-003 1.400e-004 
2.827e-004 2.060e+007 2.329e+013 1.000e+003 2.284e-003 1.402e-004 
2.842e-004 2.078e+007 2.329e+013 1.000e+003 2.021e-003 1.404e-004 
2.857e-004 2.097e+007 2.329e+013 1.000e+003 2.347e-003 1.406e-004 
2.871e-004 2.115e+007 2.329e+013 1.000e+003 2.306e-003 1.409e-004 
2.886e-004 2.132e+007 2.329e+013 1.000e+003 2.130e-003 1.411e-004 
2.900e-004 2.150e+007 2.329e+013 1.000e+003 2.289e-003 1.413e-004 
2.915e-004 2.167e+007 2.329e+013 1.000e+003 2.281e-003 1.415e-004 
2.929e-004 2.185e+007 2.329e+013 1.000e+003 2.265e-003 1.418e-004 
2.942e-004 2.201e+007 2.329e+013 1.000e+003 2.106e-003 1.420e-004 
2.956e-004 2.218e+007 2.330e+013 1.000e+003 2.143e-003 1.422e-004 
2.969e-004 2.234e+007 2.330e+013 1.000e+003 2.226e-003 1.424e-004 
2.982e-004 2.248e+007 2.330e+013 1.000e+003 2.020e-003 1.427e-004 
2.996e-004 2.263e+007 2.330e+013 1.000e+003 2.116e-003 1.431e-004 
3.008e-004 2.277e+007 2.330e+013 1.000e+003 2.290e-003 1.433e-004 
3.022e-004 2.293e+007 2.330e+013 1.000e+003 2.431e-003 1.436e-004 
3.036e-004 2.271e+007 2.325e+013 1.000e+003 2.911e-003 1.465e-004 
3.049e-004 2.261e+007 2.326e+013 1.000e+003 1.799e-003 1.485e-004 
3.062e-004 2.275e+007 2.325e+013 1.000e+003 1.681e-003 1.489e-004 
3.076e-004 2.291e+007 2.325e+013 1.000e+003 2.086e-003 1.491e-004 
3.089e-004 2.308e+007 2.325e+013 1.000e+003 2.300e-003 1.493e-004 
3.103e-004 2.322e+007 2.325e+013 1.000e+003 2.122e-003 1.497e-004 
3.118e-004 2.323e+007 2.325e+013 1.000e+003 1.865e-003 1.512e-004 
3.136e-004 2.318e+007 2.325e+013 1.000e+003 2.079e-003 1.533e-004 
3.156e-004 2.300e+007 2.324e+013 1.000e+003 2.174e-003 1.565e-004 
3.179e-004 2.263e+007 2.324e+013 1.000e+003 2.300e-003 1.614e-004 
3.203e-004 2.229e+007 2.323e+013 1.000e+003 2.657e-003 1.662e-004 
3.229e-004 2.187e+007 2.323e+013 1.000e+003 2.553e-003 1.716e-004 
3.254e-004 2.145e+007 2.323e+013 1.000e+003 2.423e-003 1.771e-004 
3.275e-004 2.112e+007 2.324e+013 1.000e+003 2.357e-003 1.814e-004 
3.293e-004 2.072e+007 2.325e+013 1.000e+003 2.646e-003 1.861e-004 
3.321e-004 1.988e+007 2.325e+013 1.000e+003 2.947e-003 1.946e-004 
3.348e-004 1.913e+007 2.327e+013 1.000e+003 2.865e-003 2.025e-004 
3.375e-004 1.832e+007 2.333e+013 1.000e+003 2.261e-003 2.108e-004 
3.400e-004 1.838e+007 2.333e+013 1.000e+003 1.665e-003 2.129e-004 
3.426e-004 1.862e+007 2.332e+013 1.000e+003 1.800e-003 2.139e-004 
3.453e-004 1.879e+007 2.332e+013 1.000e+003 1.890e-003 2.154e-004 
3.472e-004 1.895e+007 2.332e+013 1.000e+003 1.852e-003 2.161e-004 
3.490e-004 1.914e+007 2.332e+013 1.000e+003 1.877e-003 2.167e-004 
3.515e-004 1.931e+007 2.333e+013 1.000e+003 2.051e-003 2.180e-004 
3.541e-004 1.958e+007 2.333e+013 1.000e+003 1.802e-003 2.187e-004 
3.568e-004 1.980e+007 2.333e+013 1.000e+003 1.931e-003 2.199e-004 
3.594e-004 2.003e+007 2.333e+013 1.000e+003 1.559e-003 2.209e-004 
3.618e-004 2.026e+007 2.334e+013 1.000e+003 1.666e-003 2.217e-004 
3.640e-004 2.050e+007 2.334e+013 1.000e+003 1.480e-003 2.222e-004 
3.664e-004 2.079e+007 2.334e+013 1.000e+003 1.612e-003 2.226e-004 
3.688e-004 2.100e+007 2.334e+013 1.000e+003 2.065e-003 2.236e-004 
3.714e-004 2.119e+007 2.333e+013 1.000e+003 1.822e-003 2.248e-004 
3.738e-004 2.141e+007 2.335e+013 1.000e+003 1.669e-003 2.257e-004 
3.763e-004 2.177e+007 2.335e+013 1.000e+003 1.796e-003 2.258e-004 
3.789e-004 2.211e+007 2.335e+013 1.000e+003 2.081e-003 2.259e-004 
3.812e-004 2.242e+007 2.334e+013 1.000e+003 1.994e-003 2.262e-004 
3.837e-004 2.274e+007 2.334e+013 1.000e+003 2.254e-003 2.264e-004 
3.860e-004 2.303e+007 2.334e+013 1.000e+003 2.191e-003 2.267e-004 
3.882e-004 2.332e+007 2.334e+013 1.000e+003 2.246e-003 2.270e-004 
3.906e-004 2.362e+007 2.334e+013 1.000e+003 2.576e-003 2.272e-004 
3.929e-004 2.391e+007 2.334e+013 1.000e+003 1.845e-003 2.275e-004 
3.951e-004 2.420e+007 2.334e+013 1.000e+003 1.995e-003 2.277e-004 
3.971e-004 2.446e+007 2.334e+013 1.000e+003 2.044e-003 2.279e-004 
3.990e-004 2.471e+007 2.335e+013 1.000e+003 2.108e-003 2.281e-004 
4.009e-004 2.495e+007 2.335e+013 1.000e+003 2.049e-003 2.283e-004 
4.028e-004 2.518e+007 2.335e+013 1.000e+003 1.859e-003 2.286e-004 
4.048e-004 2.522e+007 2.336e+013 1.000e+003 2.142e-003 2.304e-004 
4.068e-004 2.515e+007 2.338e+013 1.000e+003 2.219e-003 2.328e-004 
4.088e-004 2.519e+007 2.340e+013 1.000e+003 2.100e-003 2.346e-004 
4.107e-004 2.528e+007 2.342e+013 1.000e+003 2.138e-003 2.359e-004 
4.125e-004 2.536e+007 2.343e+013 1.000e+003 2.124e-003 2.371e-004 
4.143e-004 2.545e+007 2.345e+013 1.000e+003 1.957e-003 2.383e-004 
4.161e-004 2.544e+007 2.347e+013 1.000e+003 2.239e-003 2.402e-004 
4.180e-004 2.526e+007 2.350e+013 1.000e+003 2.218e-003 2.432e-004 
4.197e-004 2.501e+007 2.354e+013 1.000e+003 2.377e-003 2.467e-004 
4.215e-004 2.468e+007 2.358e+013 1.000e+003 2.397e-003 2.508e-004 
4.230e-004 2.429e+007 2.364e+013 1.000e+003 2.337e-003 2.550e-004 
4.245e-004 2.405e+007 2.360e+013 1.000e+003 2.186e-003 2.582e-004 
4.259e-004 2.397e+007 2.361e+013 1.000e+003 2.001e-003 2.601e-004 
4.271e-004 2.399e+007 2.362e+013 1.000e+003 1.615e-003 2.612e-004 
4.284e-004 2.404e+007 2.363e+013 1.000e+003 1.516e-003 2.621e-004 
4.297e-004 2.396e+007 2.364e+013 1.000e+003 1.650e-003 2.640e-004 
4.309e-004 2.400e+007 2.364e+013 1.000e+003 1.618e-003 2.649e-004 
4.320e-004 2.407e+007 2.363e+013 1.000e+003 2.222e-003 2.656e-004 
4.332e-004 2.400e+007 2.358e+013 1.000e+003 1.644e-003 2.671e-004 
4.343e-004 2.408e+007 2.355e+013 1.000e+003 1.777e-003 2.677e-004 
4.353e-004 2.417e+007 2.353e+013 1.000e+003 1.736e-003 2.682e-004 
4.364e-004 2.428e+007 2.352e+013 1.000e+003 1.684e-003 2.685e-004 
4.372e-004 2.427e+007 2.334e+013 1.000e+003 1.851e-003 2.693e-004 
4.382e-004 2.441e+007 2.325e+013 1.000e+003 1.552e-003 2.694e-004 
4.392e-004 2.459e+007 2.321e+013 1.000e+003 1.671e-003 2.691e-004 
4.402e-004 2.476e+007 2.320e+013 1.000e+003 1.708e-003 2.689e-004 
4.412e-004 2.491e+007 2.319e+013 1.000e+003 1.762e-003 2.689e-004 
4.422e-004 2.506e+007 2.319e+013 1.000e+003 1.986e-003 2.689e-004 
4.433e-004 2.519e+007 2.318e+013 1.000e+003 1.938e-003 2.690e-004 
4.443e-004 2.531e+007 2.318e+013 1.000e+003 1.950e-003 2.692e-004 
4.453e-004 2.543e+007 2.319e+013 1.000e+003 2.115e-003 2.694e-004 
4.463e-004 2.555e+007 2.319e+013 1.000e+003 2.163e-003 2.696e-004 
4.473e-004 2.568e+007 2.319e+013 1.000e+003 2.151e-003 2.697e-004 
4.483e-004 2.581e+007 2.318e+013 1.000e+003 1.944e-003 2.698e-004 
4.493e-004 2.594e+007 2.318e+013 1.000e+003 2.195e-003 2.699e-004 
4.503e-004 2.606e+007 2.319e+013 1.000e+003 2.049e-003 2.701e-004 
4.513e-004 2.618e+007 2.319e+013 1.000e+003 2.156e-003 2.702e-004 
4.523e-004 2.630e+007 2.319e+013 1.000e+003 2.171e-003 2.703e-004 
4.532e-004 2.642e+007 2.319e+013 1.000e+003 2.300e-003 2.705e-004 
4.542e-004 2.654e+007 2.319e+013 1.000e+003 2.099e-003 2.706e-004 
4.551e-004 2.666e+007 2.319e+013 1.000e+003 2.197e-003 2.707e-004 
4.560e-004 2.678e+007 2.319e+013 1.000e+003 2.071e-003 2.708e-004 
4.570e-004 2.689e+007 2.319e+013 1.000e+003 2.237e-003 2.709e-004 
4.579e-004 2.700e+007 2.319e+013 1.000e+003 2.268e-003 2.711e-004 
4.588e-004 2.711e+007 2.319e+013 1.000e+003 2.126e-003 2.712e-004 
4.597e-004 2.723e+007 2.320e+013 1.000e+003 2.409e-003 2.713e-004 
4.605e-004 2.734e+007 2.320e+013 1.000e+003 2.448e-003 2.715e-004 
4.614e-004 2.744e+007 2.320e+013 1.000e+003 2.269e-003 2.716e-004 
4.623e-004 2.755e+007 2.320e+013 1.000e+003 1.933e-003 2.718e-004 
4.632e-004 2.765e+007 2.320e+013 1.000e+003 2.123e-003 2.719e-004 
4.640e-004 2.776e+007 2.320e+013 1.000e+003 2.322e-003 2.720e-004 
4.648e-004 2.787e+007 2.320e+013 1.000e+003 2.312e-003 2.721e-004 
4.657e-004 2.796e+007 2.320e+013 1.000e+003 2.247e-003 2.723e-004 
4.665e-004 2.806e+007 2.320e+013 1.000e+003 2.101e-003 2.724e-004 
4.673e-004 2.816e+007 2.320e+013 1.000e+003 1.867e-003 2.725e-004 
4.681e-004 2.827e+007 2.320e+013 1.000e+003 2.224e-003 2.726e-004 
4.690e-004 2.836e+007 2.321e+013 1.000e+003 2.020e-003 2.728e-004 
4.698e-004 2.846e+007 2.321e+013 1.000e+003 2.150e-003 2.730e-004 
4.707e-004 2.857e+007 2.321e+013 1.000e+003 2.189e-003 2.731e-004 
4.715e-004 2.867e+007 2.321e+013 1.000e+003 2.261e-003 2.732e-004 
4.723e-004 2.878e+007 2.321e+013 1.000e+003 2.192e-003 2.733e-004 
4.732e-004 2.888e+007 2.321e+013 1.000e+003 2.441e-003 2.734e-004 
4.740e-004 2.898e+007 2.321e+013 1.000e+003 1.706e-003 2.736e-004 
4.748e-004 2.908e+007 2.321e+013 1.000e+003 2.031e-003 2.737e-004 
4.756e-004 2.918e+007 2.321e+013 1.000e+003 2.150e-003 2.738e-004 
4.764e-004 2.927e+007 2.321e+013 1.000e+003 2.150e-003 2.739e-004 
4.772e-004 2.937e+007 2.322e+013 1.000e+003 2.108e-003 2.741e-004 
4.780e-004 2.948e+007 2.322e+013 1.000e+003 2.022e-003 2.742e-004 
4.788e-004 2.957e+007 2.322e+013 1.000e+003 2.209e-003 2.743e-004 
4.796e-004 2.967e+007 2.322e+013 1.000e+003 2.089e-003 2.744e-004 
4.804e-004 2.976e+007 2.322e+013 1.000e+003 2.105e-003 2.745e-004 
4.811e-004 2.985e+007 2.322e+013 1.000e+003 2.072e-003 2.747e-004 
4.819e-004 2.993e+007 2.322e+013 1.000e+003 1.994e-003 2.749e-004 
4.827e-004 3.002e+007 2.322e+013 1.000e+003 1.906e-003 2.750e-004 
4.834e-004 3.011e+007 2.322e+013 1.000e+003 2.206e-003 2.752e-004 
4.842e-004 3.021e+007 2.323e+013 1.000e+003 2.134e-003 2.753e-004 
4.849e-004 3.030e+007 2.323e+013 1.000e+003 1.778e-003 2.753e-004 
4.857e-004 3.040e+007 2.323e+013 1.000e+003 2.103e-003 2.754e-004 
4.867e-004 3.053e+007 2.323e+013 1.000e+003 1.934e-003 2.756e-004 
4.892e-004 3.086e+007 2.323e+013 1.000e+003 1.826e-003 2.758e-004 
4.922e-004 3.123e+007 2.324e+013 1.000e+003 2.076e-003 2.762e-004 
4.952e-004 3.160e+007 2.324e+013 1.000e+003 2.085e-003 2.767e-004 
4.978e-004 3.190e+007 2.324e+013 1.000e+003 2.262e-003 2.771e-004 
4.996e-004 3.213e+007 2.324e+013 1.000e+003 2.352e-003 2.774e-004 
5.018e-004 3.239e+007 2.324e+013 1.000e+003 2.442e-003 2.778e-004 
5.039e-004 3.229e+007 2.323e+013 1.000e+003 2.282e-003 2.806e-004 
5.061e-004 3.220e+007 2.324e+013 1.000e+003 2.076e-003 2.834e-004 
5.082e-004 3.194e+007 2.326e+013 1.000e+003 2.778e-003 2.874e-004 
5.104e-004 3.156e+007 2.330e+013 1.000e+003 2.136e-003 2.921e-004 
5.125e-004 3.117e+007 2.335e+013 1.000e+003 1.834e-003 2.969e-004 
5.141e-004 3.115e+007 2.336e+013 1.000e+003 1.675e-003 2.986e-004 
5.155e-004 3.120e+007 2.337e+013 1.000e+003 1.744e-003 2.997e-004 
5.170e-004 3.128e+007 2.338e+013 1.000e+003 1.969e-003 3.007e-004 
5.185e-004 3.137e+007 2.339e+013 1.000e+003 2.028e-003 3.015e-004 
5.200e-004 3.148e+007 2.340e+013 1.000e+003 1.781e-003 3.023e-004 
5.215e-004 3.159e+007 2.341e+013 1.000e+003 2.167e-003 3.031e-004 
5.231e-004 3.170e+007 2.342e+013 1.000e+003 1.639e-003 3.038e-004 
5.246e-004 3.182e+007 2.342e+013 1.000e+003 2.068e-003 3.045e-004 
5.258e-004 3.192e+007 2.343e+013 1.000e+003 2.076e-003 3.050e-004 
5.267e-004 3.199e+007 2.344e+013 1.000e+003 1.675e-003 3.055e-004 
5.275e-004 3.205e+007 2.344e+013 1.000e+003 1.643e-003 3.058e-004 
5.282e-004 3.211e+007 2.345e+013 1.000e+003 1.902e-003 3.061e-004 
5.288e-004 3.216e+007 2.345e+013 1.000e+003 1.929e-003 3.064e-004 
5.294e-004 3.220e+007 2.345e+013 1.000e+003 1.609e-003 3.067e-004 
5.299e-004 3.225e+007 2.346e+013 1.000e+003 2.732e-003 3.069e-004 
5.304e-004 3.229e+007 2.346e+013 1.000e+003 1.782e-003 3.071e-004 
5.316e-004 3.225e+007 2.341e+013 1.000e+003 2.113e-003 3.085e-004 
5.330e-004 3.208e+007 2.342e+013 1.000e+003 2.325e-003 3.111e-004 
5.344e-004 3.182e+007 2.344e+013 1.000e+003 1.540e-003 3.143e-004 
5.356e-004 3.185e+007 2.344e+013 1.000e+003 1.595e-003 3.154e-004 
5.369e-004 3.192e+007 2.343e+013 1.000e+003 1.767e-003 3.162e-004 
5.382e-004 3.201e+007 2.344e+013 1.000e+003 1.580e-003 3.168e-004 
5.396e-004 3.213e+007 2.344e+013 1.000e+003 1.568e-003 3.174e-004 
5.409e-004 3.226e+007 2.345e+013 1.000e+003 1.814e-003 3.178e-004 
5.422e-004 3.241e+007 2.345e+013 1.000e+003 1.861e-003 3.180e-004 
5.435e-004 3.257e+007 2.346e+013 1.000e+003 2.054e-003 3.183e-004 
5.448e-004 3.273e+007 2.346e+013 1.000e+003 1.551e-003 3.184e-004 
5.461e-004 3.289e+007 2.346e+013 1.000e+003 2.028e-003 3.187e-004 
5.474e-004 3.305e+007 2.346e+013 1.000e+003 1.776e-003 3.188e-004 
5.487e-004 3.320e+007 2.347e+013 1.000e+003 2.090e-003 3.190e-004 
5.500e-004 3.337e+007 2.347e+013 1.000e+003 2.165e-003 3.192e-004 
5.514e-004 3.350e+007 2.348e+013 1.000e+003 2.075e-003 3.197e-004 
5.528e-004 3.365e+007 2.348e+013 1.000e+003 2.106e-003 3.201e-004 
5.543e-004 3.383e+007 2.348e+013 1.000e+003 1.941e-003 3.204e-004 
5.558e-004 3.400e+007 2.349e+013 1.000e+003 2.193e-003 3.206e-004 
5.572e-004 3.418e+007 2.349e+013 1.000e+003 2.222e-003 3.208e-004 
5.587e-004 3.436e+007 2.349e+013 1.000e+003 1.927e-003 3.210e-004 
5.601e-004 3.453e+007 2.349e+013 1.000e+003 2.155e-003 3.212e-004 
5.615e-004 3.470e+007 2.349e+013 1.000e+003 2.157e-003 3.214e-004 
5.628e-004 3.488e+007 2.349e+013 1.000e+003 2.293e-003 3.216e-004 
5.642e-004 3.504e+007 2.349e+013 1.000e+003 1.821e-003 3.218e-004 
5.655e-004 3.515e+007 2.348e+013 1.000e+003 2.006e-003 3.224e-004 
5.668e-004 3.524e+007 2.349e+013 1.000e+003 1.696e-003 3.231e-004 
5.682e-004 3.538e+007 2.350e+013 1.000e+003 1.915e-003 3.235e-004 
5.696e-004 3.553e+007 2.350e+013 1.000e+003 1.961e-003 3.238e-004 
5.710e-004 3.569e+007 2.351e+013 1.000e+003 2.148e-003 3.242e-004 
5.724e-004 3.583e+007 2.352e+013 1.000e+003 2.074e-003 3.245e-004 
5.738e-004 3.596e+007 2.353e+013 1.000e+003 2.039e-003 3.250e-004 
5.751e-004 3.596e+007 2.352e+013 1.000e+003 2.666e-003 3.264e-004 
5.765e-004 3.596e+007 2.352e+013 1.000e+003 2.129e-003 3.278e-004 
5.780e-004 3.609e+007 2.353e+013 1.000e+003 2.082e-003 3.284e-004 
5.796e-004 3.625e+007 2.354e+013 1.000e+003 2.167e-003 3.288e-004 
5.812e-004 3.642e+007 2.355e+013 1.000e+003 2.240e-003 3.293e-004 
5.832e-004 3.662e+007 2.356e+013 1.000e+003 2.038e-003 3.299e-004 
5.855e-004 3.689e+007 2.356e+013 1.000e+003 2.336e-003 3.303e-004 
5.874e-004 3.713e+007 2.357e+013 1.000e+003 2.193e-003 3.306e-004 
5.896e-004 3.739e+007 2.357e+013 1.000e+003 2.084e-003 3.310e-004 
5.918e-004 3.765e+007 2.357e+013 1.000e+003 2.208e-003 3.313e-004 
5.938e-004 3.791e+007 2.357e+013 1.000e+003 2.376e-003 3.316e-004 
5.959e-004 3.818e+007 2.358e+013 1.000e+003 1.912e-003 3.319e-004 
5.980e-004 3.842e+007 2.358e+013 1.000e+003 2.258e-003 3.322e-004 
6.000e-004 3.867e+007 2.358e+013 1.000e+003 1.980e-003 3.325e-004 
6.019e-004 3.891e+007 2.359e+013 1.000e+003 2.334e-003 3.328e-004 
6.035e-004 3.911e+007 2.359e+013 1.000e+003 2.269e-003 3.330e-004 
6.054e-004 3.934e+007 2.359e+013 1.000e+003 2.311e-003 3.333e-004 
6.073e-004 3.957e+007 2.359e+013 1.000e+003 2.190e-003 3.336e-004 
6.091e-004 3.980e+007 2.360e+013 1.000e+003 2.481e-003 3.339e-004 
6.109e-004 4.001e+007 2.360e+013 1.000e+003 2.336e-003 3.342e-004 
6.127e-004 4.023e+007 2.360e+013 1.000e+003 1.986e-003 3.345e-004 
6.145e-004 4.046e+007 2.361e+013 1.000e+003 1.954e-003 3.347e-004 
6.164e-004 4.069e+007 2.361e+013 1.000e+003 2.293e-003 3.349e-004 
6.182e-004 4.091e+007 2.361e+013 1.000e+003 2.200e-003 3.352e-004 
6.199e-004 4.112e+007 2.362e+013 1.000e+003 2.424e-003 3.355e-004 
6.217e-004 4.134e+007 2.362e+013 1.000e+003 2.127e-003 3.358e-004 
6.234e-004 4.154e+007 2.362e+013 1.000e+003 2.127e-003 3.360e-004 
6.249e-004 4.172e+007 2.363e+013 1.000e+003 2.232e-003 3.363e-004 
6.265e-004 4.192e+007 2.363e+013 1.000e+003 1.946e-003 3.366e-004 
6.282e-004 4.212e+007 2.363e+013 1.000e+003 2.228e-003 3.368e-004 
6.293e-004 4.225e+007 2.364e+013 1.000e+003 2.140e-003 3.371e-004 
6.305e-004 4.240e+007 2.365e+013 1.000e+003 1.929e-003 3.373e-004 
6.321e-004 4.260e+007 2.365e+013 1.000e+003 2.035e-003 3.375e-004 
6.337e-004 4.277e+007 2.365e+013 1.000e+003 1.845e-003 3.379e-004 
6.352e-004 4.295e+007 2.366e+013 1.000e+003 1.986e-003 3.382e-004 
6.368e-004 4.314e+007 2.366e+013 1.000e+003 2.167e-003 3.384e-004 
6.384e-004 4.333e+007 2.366e+013 1.000e+003 2.057e-003 3.387e-004 
6.399e-004 4.353e+007 2.366e+013 1.000e+003 1.751e-003 3.388e-004 
6.415e-004 4.373e+007 2.367e+013 1.000e+003 1.987e-003 3.391e-004 
6.431e-004 4.393e+007 2.367e+013 1.000e+003 1.588e-003 3.393e-004 
6.447e-004 4.411e+007 2.367e+013 1.000e+003 2.344e-003 3.396e-004 
6.462e-004 4.430e+007 2.367e+013 1.000e+003 2.089e-003 3.398e-004 
6.478e-004 4.449e+007 2.368e+013 1.000e+003 2.191e-003 3.401e-004 
6.494e-004 4.468e+007 2.368e+013 1.000e+003 2.316e-003 3.403e-004 
6.509e-004 4.486e+007 2.368e+013 1.000e+003 2.295e-003 3.406e-004 
6.525e-004 4.505e+007 2.369e+013 1.000e+003 2.272e-003 3.409e-004 
6.541e-004 4.523e+007 2.369e+013 1.000e+003 2.136e-003 3.412e-004 
6.557e-004 4.542e+007 2.369e+013 1.000e+003 2.327e-003 3.415e-004 
6.572e-004 4.560e+007 2.369e+013 1.000e+003 1.985e-003 3.418e-004 
6.588e-004 4.579e+007 2.370e+013 1.000e+003 1.945e-003 3.421e-004 
6.603e-004 4.597e+007 2.370e+013 1.000e+003 1.943e-003 3.424e-004 
6.618e-004 4.615e+007 2.370e+013 1.000e+003 2.332e-003 3.427e-004 
6.634e-004 4.633e+007 2.371e+013 1.000e+003 2.363e-003 3.430e-004 
6.649e-004 4.650e+007 2.371e+013 1.000e+003 2.178e-003 3.433e-004 
6.665e-004 4.669e+007 2.371e+013 1.000e+003 2.213e-003 3.436e-004 
6.681e-004 4.687e+007 2.372e+013 1.000e+003 2.337e-003 3.439e-004 
6.696e-004 4.706e+007 2.372e+013 1.000e+003 2.239e-003 3.442e-004 
6.712e-004 4.724e+007 2.372e+013 1.000e+003 2.169e-003 3.445e-004 
6.727e-004 4.740e+007 2.372e+013 1.000e+003 2.488e-003 3.449e-004 
6.743e-004 4.705e+007 2.370e+013 1.000e+003 2.785e-003 3.489e-004 
6.759e-004 4.654e+007 2.370e+013 1.000e+003 2.689e-003 3.540e-004 
6.775e-004 4.601e+007 2.371e+013 1.000e+003 2.591e-003 3.592e-004 
6.791e-004 4.541e+007 2.367e+013 1.000e+003 3.680e-003 3.650e-004 
6.807e-004 4.465e+007 2.361e+013 1.000e+003 2.588e-003 3.719e-004 
6.823e-004 4.419e+007 2.364e+013 1.000e+003 2.551e-003 3.767e-004 
6.831e-004 4.403e+007 2.368e+013 1.000e+003 2.396e-003 3.786e-004 
6.839e-004 4.396e+007 2.363e+013 1.000e+003 1.765e-003 3.798e-004 
6.852e-004 4.390e+007 2.365e+013 1.000e+003 1.656e-003 3.816e-004 
6.857e-004 4.389e+007 2.365e+013 1.000e+003 1.635e-003 3.822e-004 
6.863e-004 4.389e+007 2.366e+013 1.000e+003 1.567e-003 3.827e-004 
6.868e-004 4.391e+007 2.366e+013 1.000e+003 1.382e-003 3.831e-004 
6.883e-004 4.399e+007 2.366e+013 1.000e+003 1.501e-003 3.841e-004 
6.905e-004 4.413e+007 2.367e+013 1.000e+003 1.591e-003 3.853e-004 
6.926e-004 4.401e+007 2.371e+013 1.000e+003 1.964e-003 3.882e-004 
6.936e-004 4.401e+007 2.373e+013 1.000e+003 1.857e-003 3.892e-004 
6.942e-004 4.400e+007 2.373e+013 1.000e+003 1.813e-003 3.899e-004 
6.948e-004 4.399e+007 2.374e+013 1.000e+003 1.996e-003 3.905e-004 
6.958e-004 4.395e+007 2.376e+013 1.000e+003 2.201e-003 3.918e-004 
6.966e-004 4.367e+007 2.362e+013 1.000e+003 4.064e-003 3.946e-004 
6.976e-004 4.288e+007 2.356e+013 1.000e+003 3.842e-003 4.010e-004 
6.987e-004 4.216e+007 2.354e+013 1.000e+003 3.789e-003 4.071e-004 
6.995e-004 4.154e+007 2.355e+013 1.000e+003 4.946e-003 4.121e-004 
7.003e-004 4.102e+007 2.355e+013 1.000e+003 3.638e-003 4.165e-004 
7.011e-004 4.057e+007 2.357e+013 1.000e+003 3.247e-003 4.205e-004 
7.020e-004 4.023e+007 2.359e+013 1.000e+003 2.657e-003 4.238e-004 
7.028e-004 3.989e+007 2.361e+013 1.000e+003 3.209e-003 4.269e-004 
7.036e-004 3.952e+007 2.365e+013 1.000e+003 3.417e-003 4.302e-004 
7.042e-004 3.919e+007 2.366e+013 1.000e+003 2.898e-003 4.331e-004 
7.048e-004 3.897e+007 2.368e+013 1.000e+003 3.231e-003 4.353e-004 
7.054e-004 3.880e+007 2.369e+013 1.000e+003 2.889e-003 4.370e-004 
7.059e-004 3.868e+007 2.371e+013 1.000e+003 2.365e-003 4.383e-004 
7.067e-004 3.854e+007 2.372e+013 1.000e+003 2.138e-003 4.401e-004 
7.074e-004 3.846e+007 2.373e+013 1.000e+003 2.401e-003 4.414e-004 
7.081e-004 3.838e+007 2.374e+013 1.000e+003 2.484e-003 4.426e-004 
7.087e-004 3.833e+007 2.375e+013 1.000e+003 1.862e-003 4.436e-004 
7.092e-004 3.828e+007 2.375e+013 1.000e+003 2.518e-003 4.445e-004 
7.098e-004 3.825e+007 2.376e+013 1.000e+003 2.516e-003 4.453e-004 
7.104e-004 3.821e+007 2.377e+013 1.000e+003 2.607e-003 4.461e-004 
7.110e-004 3.820e+007 2.378e+013 1.000e+003 2.419e-003 4.468e-004 
7.116e-004 3.819e+007 2.379e+013 1.000e+003 1.780e-003 4.474e-004 
7.121e-004 3.819e+007 2.379e+013 1.000e+003 1.710e-003 4.480e-004 
7.127e-004 3.820e+007 2.380e+013 1.000e+003 2.523e-003 4.485e-004 
7.133e-004 3.821e+007 2.381e+013 1.000e+003 2.100e-003 4.490e-004 
7.138e-004 3.823e+007 2.381e+013 1.000e+003 1.836e-003 4.494e-004 
7.144e-004 3.824e+007 2.382e+013 1.000e+003 1.818e-003 4.499e-004 
7.149e-004 3.826e+007 2.383e+013 1.000e+003 2.183e-003 4.503e-004 
7.155e-004 3.827e+007 2.383e+013 1.000e+003 2.301e-003 4.507e-004 
7.160e-004 3.828e+007 2.384e+013 1.000e+003 1.915e-003 4.512e-004 
7.169e-004 3.834e+007 2.368e+013 1.000e+003 8.463e-004 4.517e-004 
7.178e-004 3.829e+007 2.350e+013 1.000e+003 1.673e-003 4.530e-004 
7.188e-004 3.837e+007 2.350e+013 1.000e+003 1.320e-003 4.534e-004 
7.198e-004 3.847e+007 2.351e+013 1.000e+003 1.327e-003 4.537e-004 
7.206e-004 3.858e+007 2.349e+013 1.000e+003 1.258e-003 4.538e-004 
7.215e-004 3.869e+007 2.348e+013 1.000e+003 1.347e-003 4.540e-004 
7.223e-004 3.878e+007 2.348e+013 1.000e+003 1.167e-003 4.541e-004 
7.231e-004 3.887e+007 2.348e+013 1.000e+003 1.377e-003 4.543e-004 
7.239e-004 3.896e+007 2.348e+013 1.000e+003 1.549e-003 4.544e-004 
7.247e-004 3.906e+007 2.348e+013 1.000e+003 1.463e-003 4.545e-004 
7.254e-004 3.914e+007 2.348e+013 1.000e+003 1.887e-003 4.547e-004 
7.263e-004 3.922e+007 2.348e+013 1.000e+003 1.828e-003 4.550e-004 
7.273e-004 3.933e+007 2.348e+013 1.000e+003 1.853e-003 4.553e-004 
7.281e-004 3.942e+007 2.348e+013 1.000e+003 1.903e-003 4.555e-004 
7.289e-004 3.950e+007 2.348e+013 1.000e+003 1.743e-003 4.556e-004 
7.297e-004 3.960e+007 2.348e+013 1.000e+003 1.617e-003 4.558e-004 
7.305e-004 3.970e+007 2.347e+013 1.000e+003 1.632e-003 4.559e-004 
7.314e-004 3.980e+007 2.347e+013 1.000e+003 1.821e-003 4.561e-004 
7.322e-004 3.990e+007 2.347e+013 1.000e+003 1.724e-003 4.562e-004 
7.330e-004 4.001e+007 2.347e+013 1.000e+003 1.858e-003 4.563e-004 
7.341e-004 4.014e+007 2.347e+013 1.000e+003 1.925e-003 4.565e-004 
7.350e-004 4.025e+007 2.347e+013 1.000e+003 2.052e-003 4.566e-004 
7.359e-004 4.035e+007 2.347e+013 1.000e+003 1.881e-003 4.568e-004 
7.366e-004 4.044e+007 2.347e+013 1.000e+003 1.850e-003 4.569e-004 
7.374e-004 4.054e+007 2.347e+013 1.000e+003 1.915e-003 4.571e-004 
7.386e-004 4.058e+007 2.347e+013 1.000e+003 1.768e-003 4.579e-004 
7.399e-004 4.067e+007 2.347e+013 1.000e+003 1.839e-003 4.586e-004 
7.411e-004 4.078e+007 2.347e+013 1.000e+003 1.900e-003 4.590e-004 
7.420e-004 4.086e+007 2.347e+013 1.000e+003 2.073e-003 4.593e-004 
7.429e-004 4.096e+007 2.348e+013 1.000e+003 2.052e-003 4.596e-004 
7.438e-004 4.105e+007 2.348e+013 1.000e+003 2.119e-003 4.598e-004 
7.447e-004 4.115e+007 2.348e+013 1.000e+003 1.835e-003 4.600e-004 
7.455e-004 4.125e+007 2.348e+013 1.000e+003 1.981e-003 4.602e-004 
7.463e-004 4.135e+007 2.348e+013 1.000e+003 2.215e-003 4.603e-004 
7.474e-004 4.148e+007 2.349e+013 1.000e+003 2.192e-003 4.605e-004 
7.483e-004 4.160e+007 2.349e+013 1.000e+003 2.107e-003 4.606e-004 
7.492e-004 4.169e+007 2.349e+013 1.000e+003 2.319e-003 4.609e-004 
7.500e-004 4.178e+007 2.349e+013 1.000e+003 2.268e-003 4.611e-004 
7.510e-004 4.188e+007 2.349e+013 1.000e+003 2.410e-003 4.613e-004 
7.518e-004 4.197e+007 2.349e+013 1.000e+003 2.193e-003 4.615e-004 
7.527e-004 4.207e+007 2.350e+013 1.000e+003 2.003e-003 4.617e-004 
7.538e-004 4.219e+007 2.350e+013 1.000e+003 2.201e-003 4.619e-004 
7.549e-004 4.233e+007 2.350e+013 1.000e+003 2.320e-003 4.622e-004 
7.559e-004 4.245e+007 2.350e+013 1.000e+003 1.928e-003 4.623e-004 
7.568e-004 4.255e+007 2.351e+013 1.000e+003 2.423e-003 4.625e-004 
7.577e-004 4.265e+007 2.351e+013 1.000e+003 2.384e-003 4.626e-004 
7.585e-004 4.275e+007 2.351e+013 1.000e+003 2.203e-003 4.628e-004 
7.595e-004 4.286e+007 2.351e+013 1.000e+003 2.318e-003 4.630e-004 
7.605e-004 4.299e+007 2.351e+013 1.000e+003 2.192e-003 4.632e-004 
7.616e-004 4.311e+007 2.352e+013 1.000e+003 2.295e-003 4.634e-004 
7.626e-004 4.322e+007 2.352e+013 1.000e+003 2.170e-003 4.636e-004 
7.635e-004 4.333e+007 2.352e+013 1.000e+003 1.621e-003 4.638e-004 
7.645e-004 4.345e+007 2.352e+013 1.000e+003 2.187e-003 4.640e-004 
7.657e-004 4.358e+007 2.353e+013 1.000e+003 2.184e-003 4.643e-004 
7.667e-004 4.370e+007 2.353e+013 1.000e+003 2.165e-003 4.645e-004 
7.677e-004 4.381e+007 2.353e+013 1.000e+003 2.093e-003 4.647e-004 
7.686e-004 4.390e+007 2.353e+013 1.000e+003 1.696e-003 4.649e-004 
7.697e-004 4.398e+007 2.354e+013 1.000e+003 1.536e-003 4.655e-004 
7.708e-004 4.404e+007 2.354e+013 1.000e+003 1.858e-003 4.662e-004 
7.719e-004 4.405e+007 2.355e+013 1.000e+003 2.111e-003 4.672e-004 
7.730e-004 4.408e+007 2.356e+013 1.000e+003 1.881e-003 4.681e-004 
7.740e-004 4.412e+007 2.356e+013 1.000e+003 1.851e-003 4.688e-004 
7.749e-004 4.415e+007 2.357e+013 1.000e+003 1.947e-003 4.695e-004 
7.761e-004 4.419e+007 2.357e+013 1.000e+003 1.976e-003 4.704e-004 
7.773e-004 4.423e+007 2.358e+013 1.000e+003 1.882e-003 4.714e-004 
7.783e-004 4.425e+007 2.359e+013 1.000e+003 1.981e-003 4.722e-004 
7.793e-004 4.427e+007 2.360e+013 1.000e+003 2.049e-003 4.731e-004 
7.805e-004 4.425e+007 2.360e+013 1.000e+003 2.248e-003 4.744e-004 
7.815e-004 4.416e+007 2.361e+013 1.000e+003 2.223e-003 4.761e-004 
7.825e-004 4.407e+007 2.363e+013 1.000e+003 2.052e-003 4.776e-004 
7.834e-004 4.399e+007 2.364e+013 1.000e+003 2.115e-003 4.791e-004 
7.843e-004 4.391e+007 2.365e+013 1.000e+003 2.235e-003 4.806e-004 
7.851e-004 4.381e+007 2.367e+013 1.000e+003 2.145e-003 4.821e-004 
7.859e-004 4.369e+007 2.368e+013 1.000e+003 2.354e-003 4.837e-004 
7.867e-004 4.355e+007 2.370e+013 1.000e+003 2.626e-003 4.855e-004 
7.876e-004 4.344e+007 2.371e+013 1.000e+003 2.252e-003 4.872e-004 
7.883e-004 4.341e+007 2.372e+013 1.000e+003 1.929e-003 4.880e-004 
7.891e-004 4.342e+007 2.373e+013 1.000e+003 1.849e-003 4.888e-004 
7.901e-004 4.345e+007 2.373e+013 1.000e+003 1.846e-003 4.896e-004 
7.913e-004 4.350e+007 2.374e+013 1.000e+003 2.143e-003 4.904e-004 
7.924e-004 4.349e+007 2.374e+013 1.000e+003 1.805e-003 4.915e-004 
7.934e-004 4.349e+007 2.375e+013 1.000e+003 1.974e-003 4.926e-004 
7.943e-004 4.350e+007 2.376e+013 1.000e+003 1.743e-003 4.935e-004 
7.955e-004 4.350e+007 2.378e+013 1.000e+003 2.018e-003 4.946e-004 
7.968e-004 4.353e+007 2.379e+013 1.000e+003 1.716e-003 4.957e-004 
7.980e-004 4.357e+007 2.377e+013 1.000e+003 1.761e-003 4.967e-004 
7.988e-004 4.350e+007 2.377e+013 1.000e+003 1.925e-003 4.979e-004 
7.995e-004 4.341e+007 2.379e+013 1.000e+003 2.269e-003 4.992e-004 
8.002e-004 4.332e+007 2.382e+013 1.000e+003 1.551e-003 5.006e-004 
8.010e-004 4.322e+007 2.379e+013 1.000e+003 2.098e-003 5.021e-004 
8.019e-004 4.311e+007 2.381e+013 1.000e+003 2.397e-003 5.037e-004 
8.028e-004 4.303e+007 2.382e+013 1.000e+003 2.223e-003 5.051e-004 
8.037e-004 4.295e+007 2.382e+013 1.000e+003 2.015e-003 5.066e-004 
8.046e-004 4.286e+007 2.383e+013 1.000e+003 1.823e-003 5.081e-004 
8.055e-004 4.280e+007 2.384e+013 1.000e+003 1.764e-003 5.094e-004 
8.063e-004 4.277e+007 2.386e+013 1.000e+003 1.995e-003 5.106e-004 
8.072e-004 4.274e+007 2.387e+013 1.000e+003 1.712e-003 5.116e-004 
8.081e-004 4.272e+007 2.387e+013 1.000e+003 1.873e-003 5.127e-004 
8.090e-004 4.269e+007 2.388e+013 1.000e+003 2.089e-003 5.138e-004 
8.099e-004 4.261e+007 2.389e+013 1.000e+003 1.950e-003 5.152e-004 
8.108e-004 4.255e+007 2.390e+013 1.000e+003 1.594e-003 5.166e-004 
8.117e-004 4.249e+007 2.391e+013 1.000e+003 1.559e-003 5.178e-004 
8.126e-004 4.244e+007 2.393e+013 1.000e+003 1.728e-003 5.191e-004 
8.135e-004 4.239e+007 2.394e+013 1.000e+003 1.864e-003 5.203e-004 
8.144e-004 4.234e+007 2.395e+013 1.000e+003 1.629e-003 5.216e-004 
8.153e-004 4.230e+007 2.396e+013 1.000e+003 1.870e-003 5.228e-004 
8.162e-004 4.226e+007 2.397e+013 1.000e+003 1.705e-003 5.239e-004 
8.171e-004 4.223e+007 2.398e+013 1.000e+003 1.788e-003 5.250e-004 
8.180e-004 4.221e+007 2.399e+013 1.000e+003 1.656e-003 5.261e-004 
8.189e-004 4.218e+007 2.400e+013 1.000e+003 1.510e-003 5.271e-004 
8.197e-004 4.217e+007 2.401e+013 1.000e+003 1.726e-003 5.280e-004 
8.205e-004 4.216e+007 2.402e+013 1.000e+003 1.476e-003 5.289e-004 
8.212e-004 4.212e+007 2.402e+013 1.000e+003 1.589e-003 5.299e-004 
8.220e-004 4.204e+007 2.402e+013 1.000e+003 2.150e-003 5.312e-004 
8.227e-004 4.187e+007 2.403e+013 1.000e+003 2.106e-003 5.331e-004 
8.234e-004 4.173e+007 2.405e+013 1.000e+003 1.946e-003 5.348e-004 
8.243e-004 4.132e+007 2.406e+013 1.000e+003 2.790e-003 5.385e-004 
8.252e-004 4.086e+007 2.412e+013 1.000e+003 2.884e-003 5.426e-004 
8.260e-004 4.046e+007 2.416e+013 1.000e+003 2.876e-003 5.462e-004 
8.269e-004 4.004e+007 2.420e+013 1.000e+003 2.850e-003 5.500e-004 
8.278e-004 3.959e+007 2.424e+013 1.000e+003 3.222e-003 5.540e-004 
8.287e-004 3.906e+007 2.429e+013 1.000e+003 3.038e-003 5.585e-004 
8.296e-004 3.836e+007 2.434e+013 1.000e+003 3.728e-003 5.643e-004 
8.305e-004 3.754e+007 2.438e+013 1.000e+003 2.912e-003 5.708e-004 
8.314e-004 3.710e+007 2.434e+013 1.000e+003 3.072e-003 5.748e-004 
8.323e-004 3.660e+007 2.434e+013 1.000e+003 2.565e-003 5.791e-004 
8.332e-004 3.618e+007 2.438e+013 1.000e+003 2.508e-003 5.830e-004 
8.341e-004 3.584e+007 2.438e+013 1.000e+003 2.533e-003 5.862e-004 
8.350e-004 3.493e+007 2.407e+013 1.000e+003 5.073e-003 5.934e-004 
8.359e-004 3.413e+007 2.392e+013 1.000e+003 3.095e-003 5.998e-004 
8.368e-004 3.347e+007 2.390e+013 1.000e+003 3.157e-003 6.053e-004 
8.377e-004 3.302e+007 2.389e+013 1.000e+003 2.799e-003 6.093e-004 
8.386e-004 3.214e+007 2.366e+013 1.000e+003 3.402e-003 6.163e-004 
8.395e-004 3.209e+007 2.350e+013 1.000e+003 1.471e-003 6.175e-004 
8.404e-004 3.217e+007 2.348e+013 1.000e+003 1.483e-003 6.179e-004 
8.413e-004 3.225e+007 2.347e+013 1.000e+003 1.514e-003 6.182e-004 
8.422e-004 3.231e+007 2.346e+013 1.000e+003 1.448e-003 6.187e-004 
8.431e-004 3.238e+007 2.346e+013 1.000e+003 1.680e-003 6.191e-004 
8.440e-004 3.246e+007 2.346e+013 1.000e+003 1.715e-003 6.194e-004 
8.448e-004 3.255e+007 2.346e+013 1.000e+003 1.732e-003 6.197e-004 
8.457e-004 3.264e+007 2.346e+013 1.000e+003 1.817e-003 6.200e-004 
8.466e-004 3.273e+007 2.346e+013 1.000e+003 1.720e-003 6.203e-004 
8.475e-004 3.280e+007 2.346e+013 1.000e+003 1.860e-003 6.206e-004 
8.484e-004 3.289e+007 2.347e+013 1.000e+003 1.833e-003 6.209e-004 
8.493e-004 3.299e+007 2.347e+013 1.000e+003 1.866e-003 6.212e-004 
8.502e-004 3.308e+007 2.347e+013 1.000e+003 1.737e-003 6.214e-004 
8.511e-004 3.318e+007 2.347e+013 1.000e+003 1.865e-003 6.216e-004 
8.520e-004 3.328e+007 2.347e+013 1.000e+003 1.916e-003 6.218e-004 
8.529e-004 3.338e+007 2.347e+013 1.000e+003 1.906e-003 6.220e-004 
8.538e-004 3.347e+007 2.348e+013 1.000e+003 1.961e-003 6.223e-004 
8.547e-004 3.356e+007 2.348e+013 1.000e+003 2.044e-003 6.226e-004 
8.556e-004 3.365e+007 2.348e+013 1.000e+003 2.141e-003 6.228e-004 
8.565e-004 3.374e+007 2.348e+013 1.000e+003 2.144e-003 6.231e-004 
8.574e-004 3.384e+007 2.349e+013 1.000e+003 2.035e-003 6.233e-004 
8.583e-004 3.393e+007 2.349e+013 1.000e+003 2.209e-003 6.236e-004 
8.592e-004 3.403e+007 2.349e+013 1.000e+003 2.240e-003 6.238e-004 
8.601e-004 3.413e+007 2.349e+013 1.000e+003 2.174e-003 6.240e-004 
8.610e-004 3.422e+007 2.349e+013 1.000e+003 2.190e-003 6.242e-004 
8.619e-004 3.432e+007 2.349e+013 1.000e+003 2.179e-003 6.245e-004 
8.628e-004 3.442e+007 2.350e+013 1.000e+003 2.043e-003 6.247e-004 
8.637e-004 3.452e+007 2.350e+013 1.000e+003 2.080e-003 6.249e-004 
8.645e-004 3.461e+007 2.350e+013 1.000e+003 2.020e-003 6.251e-004 
8.654e-004 3.470e+007 2.350e+013 1.000e+003 2.043e-003 6.254e-004 
8.663e-004 3.480e+007 2.351e+013 1.000e+003 2.202e-003 6.256e-004 
8.672e-004 3.489e+007 2.351e+013 1.000e+003 2.305e-003 6.259e-004 
8.681e-004 3.499e+007 2.351e+013 1.000e+003 2.213e-003 6.261e-004 
8.690e-004 3.508e+007 2.352e+013 1.000e+003 2.185e-003 6.263e-004 
8.699e-004 3.519e+007 2.352e+013 1.000e+003 2.135e-003 6.265e-004 
8.708e-004 3.528e+007 2.352e+013 1.000e+003 2.346e-003 6.268e-004 
8.717e-004 3.538e+007 2.352e+013 1.000e+003 2.195e-003 6.270e-004 
8.726e-004 3.547e+007 2.353e+013 1.000e+003 1.951e-003 6.273e-004 
8.735e-004 3.557e+007 2.353e+013 1.000e+003 2.137e-003 6.275e-004 
8.744e-004 3.565e+007 2.353e+013 1.000e+003 2.087e-003 6.278e-004 
8.753e-004 3.574e+007 2.354e+013 1.000e+003 2.221e-003 6.281e-004 
8.762e-004 3.574e+007 2.354e+013 1.000e+003 2.108e-003 6.290e-004 
8.771e-004 3.570e+007 2.355e+013 1.000e+003 2.208e-003 6.302e-004 
8.780e-004 3.560e+007 2.357e+013 1.000e+003 2.255e-003 6.318e-004 
8.789e-004 3.545e+007 2.359e+013 1.000e+003 2.155e-003 6.337e-004 
8.798e-004 3.542e+007 2.360e+013 1.000e+003 1.882e-003 6.348e-004 
8.807e-004 3.545e+007 2.360e+013 1.000e+003 1.924e-003 6.355e-004 
8.815e-004 3.550e+007 2.361e+013 1.000e+003 2.109e-003 6.360e-004 
8.823e-004 3.555e+007 2.361e+013 1.000e+003 2.113e-003 6.364e-004 
8.830e-004 3.562e+007 2.361e+013 1.000e+003 2.224e-003 6.367e-004 
8.838e-004 3.569e+007 2.362e+013 1.000e+003 2.185e-003 6.369e-004 
8.846e-004 3.577e+007 2.362e+013 1.000e+003 2.157e-003 6.372e-004 
8.853e-004 3.584e+007 2.362e+013 1.000e+003 2.144e-003 6.374e-004 
8.861e-004 3.592e+007 2.363e+013 1.000e+003 2.123e-003 6.377e-004 
8.869e-004 3.600e+007 2.363e+013 1.000e+003 2.187e-003 6.379e-004 
8.877e-004 3.609e+007 2.363e+013 1.000e+003 2.165e-003 6.381e-004 
8.885e-004 3.618e+007 2.363e+013 1.000e+003 2.241e-003 6.383e-004 
8.893e-004 3.626e+007 2.364e+013 1.000e+003 1.764e-003 6.385e-004 
8.900e-004 3.635e+007 2.364e+013 1.000e+003 2.212e-003 6.386e-004 
8.908e-004 3.644e+007 2.364e+013 1.000e+003 2.125e-003 6.388e-004 
8.916e-004 3.653e+007 2.364e+013 1.000e+003 2.137e-003 6.390e-004 
8.924e-004 3.661e+007 2.364e+013 1.000e+003 2.260e-003 6.391e-004 
8.932e-004 3.670e+007 2.365e+013 1.000e+003 2.168e-003 6.394e-004 
8.940e-004 3.678e+007 2.365e+013 1.000e+003 2.130e-003 6.396e-004 
8.948e-004 3.686e+007 2.365e+013 1.000e+003 2.195e-003 6.398e-004 
8.956e-004 3.695e+007 2.365e+013 1.000e+003 2.306e-003 6.400e-004 
8.964e-004 3.705e+007 2.366e+013 1.000e+003 2.221e-003 6.402e-004 
8.973e-004 3.714e+007 2.366e+013 1.000e+003 2.202e-003 6.404e-004 
8.981e-004 3.723e+007 2.366e+013 1.000e+003 2.184e-003 6.406e-004 
8.989e-004 3.733e+007 2.366e+013 1.000e+003 2.169e-003 6.407e-004 
8.997e-004 3.742e+007 2.367e+013 1.000e+003 2.076e-003 6.409e-004 
9.005e-004 3.751e+007 2.367e+013 1.000e+003 2.133e-003 6.411e-004 
9.013e-004 3.759e+007 2.367e+013 1.000e+003 2.174e-003 6.413e-004 
9.021e-004 3.768e+007 2.367e+013 1.000e+003 1.918e-003 6.415e-004 
9.029e-004 3.777e+007 2.368e+013 1.000e+003 2.115e-003 6.417e-004 
9.037e-004 3.786e+007 2.368e+013 1.000e+003 2.157e-003 6.418e-004 
9.045e-004 3.795e+007 2.368e+013 1.000e+003 2.200e-003 6.420e-004 
9.054e-004 3.805e+007 2.368e+013 1.000e+003 2.190e-003 6.422e-004 
9.063e-004 3.815e+007 2.369e+013 1.000e+003 2.144e-003 6.424e-004 
9.072e-004 3.825e+007 2.369e+013 1.000e+003 2.245e-003 6.426e-004 
9.081e-004 3.834e+007 2.369e+013 1.000e+003 2.176e-003 6.428e-004 
9.089e-004 3.844e+007 2.369e+013 1.000e+003 2.122e-003 6.430e-004 
9.098e-004 3.854e+007 2.370e+013 1.000e+003 2.128e-003 6.432e-004 
9.107e-004 3.864e+007 2.370e+013 1.000e+003 2.027e-003 6.434e-004 
9.116e-004 3.874e+007 2.370e+013 1.000e+003 2.148e-003 6.436e-004 
9.124e-004 3.884e+007 2.370e+013 1.000e+003 2.425e-003 6.438e-004 
9.133e-004 3.892e+007 2.371e+013 1.000e+003 2.338e-003 6.441e-004 
9.142e-004 3.902e+007 2.371e+013 1.000e+003 2.106e-003 6.443e-004 
9.150e-004 3.911e+007 2.371e+013 1.000e+003 2.194e-003 6.445e-004 
9.159e-004 3.920e+007 2.372e+013 1.000e+003 2.063e-003 6.447e-004 
9.167e-004 3.930e+007 2.372e+013 1.000e+003 2.016e-003 6.449e-004 
9.176e-004 3.940e+007 2.372e+013 1.000e+003 2.150e-003 6.451e-004 
9.185e-004 3.950e+007 2.372e+013 1.000e+003 1.937e-003 6.453e-004 
9.193e-004 3.959e+007 2.373e+013 1.000e+003 2.182e-003 6.455e-004 
9.202e-004 3.969e+007 2.373e+013 1.000e+003 2.089e-003 6.457e-004 
9.211e-004 3.979e+007 2.373e+013 1.000e+003 2.123e-003 6.459e-004 
9.219e-004 3.988e+007 2.374e+013 1.000e+003 2.154e-003 6.460e-004 
9.227e-004 3.998e+007 2.374e+013 1.000e+003 2.273e-003 6.462e-004 
9.236e-004 4.006e+007 2.374e+013 1.000e+003 2.287e-003 6.465e-004 
9.244e-004 4.016e+007 2.375e+013 1.000e+003 2.101e-003 6.467e-004 
9.253e-004 4.025e+007 2.375e+013 1.000e+003 1.951e-003 6.469e-004 
9.261e-004 4.034e+007 2.375e+013 1.000e+003 2.182e-003 6.471e-004 
9.270e-004 4.043e+007 2.376e+013 1.000e+003 2.145e-003 6.473e-004 
9.278e-004 4.052e+007 2.376e+013 1.000e+003 2.155e-003 6.476e-004 
9.287e-004 4.061e+007 2.376e+013 1.000e+003 2.161e-003 6.478e-004 
9.295e-004 4.070e+007 2.377e+013 1.000e+003 2.160e-003 6.480e-004 
9.304e-004 4.080e+007 2.377e+013 1.000e+003 1.593e-003 6.482e-004 
9.312e-004 4.089e+007 2.377e+013 1.000e+003 2.024e-003 6.484e-004 
9.321e-004 4.099e+007 2.377e+013 1.000e+003 1.933e-003 6.485e-004 
9.329e-004 4.109e+007 2.378e+013 1.000e+003 2.035e-003 6.487e-004 
9.338e-004 4.119e+007 2.378e+013 1.000e+003 2.202e-003 6.489e-004 
9.346e-004 4.128e+007 2.378e+013 1.000e+003 2.002e-003 6.491e-004 
9.355e-004 4.138e+007 2.379e+013 1.000e+003 2.220e-003 6.494e-004 
9.364e-004 4.147e+007 2.379e+013 1.000e+003 2.006e-003 6.496e-004 
9.373e-004 4.149e+007 2.379e+013 1.000e+003 2.199e-003 6.504e-004 
9.383e-004 4.149e+007 2.380e+013 1.000e+003 2.340e-003 6.513e-004 
9.391e-004 4.151e+007 2.381e+013 1.000e+003 2.124e-003 6.520e-004 
9.400e-004 4.156e+007 2.382e+013 1.000e+003 2.235e-003 6.526e-004 
9.409e-004 4.161e+007 2.382e+013 1.000e+003 1.953e-003 6.530e-004 
9.418e-004 4.168e+007 2.383e+013 1.000e+003 2.240e-003 6.535e-004 
9.427e-004 4.175e+007 2.383e+013 1.000e+003 2.087e-003 6.539e-004 
9.436e-004 4.183e+007 2.384e+013 1.000e+003 2.126e-003 6.543e-004 
9.445e-004 4.191e+007 2.384e+013 1.000e+003 2.045e-003 6.546e-004 
9.454e-004 4.200e+007 2.385e+013 1.000e+003 1.953e-003 6.549e-004 
9.463e-004 4.209e+007 2.385e+013 1.000e+003 1.913e-003 6.552e-004 
9.472e-004 4.217e+007 2.386e+013 1.000e+003 1.730e-003 6.555e-004 
9.481e-004 4.227e+007 2.386e+013 1.000e+003 2.027e-003 6.558e-004 
9.490e-004 4.235e+007 2.386e+013 1.000e+003 1.870e-003 6.561e-004 
9.498e-004 4.244e+007 2.387e+013 1.000e+003 1.874e-003 6.563e-004 
9.507e-004 4.253e+007 2.387e+013 1.000e+003 1.749e-003 6.566e-004 
9.515e-004 4.261e+007 2.387e+013 1.000e+003 2.009e-003 6.568e-004 
9.524e-004 4.269e+007 2.388e+013 1.000e+003 1.847e-003 6.571e-004 
9.532e-004 4.278e+007 2.388e+013 1.000e+003 1.986e-003 6.573e-004 
9.542e-004 4.285e+007 2.387e+013 1.000e+003 1.869e-003 6.577e-004 
9.550e-004 4.290e+007 2.388e+013 1.000e+003 1.752e-003 6.582e-004 
9.555e-004 4.293e+007 2.388e+013 1.000e+003 1.860e-003 6.586e-004 
9.562e-004 4.296e+007 2.389e+013 1.000e+003 2.017e-003 6.590e-004 
9.571e-004 4.301e+007 2.390e+013 1.000e+003 2.030e-003 6.596e-004 
9.580e-004 4.305e+007 2.391e+013 1.000e+003 2.023e-003 6.603e-004 
9.588e-004 4.308e+007 2.392e+013 1.000e+003 2.082e-003 6.609e-004 
9.597e-004 4.312e+007 2.393e+013 1.000e+003 2.065e-003 6.615e-004 
9.606e-004 4.316e+007 2.394e+013 1.000e+003 1.993e-003 6.621e-004 
9.614e-004 4.320e+007 2.395e+013 1.000e+003 1.788e-003 6.626e-004 
9.623e-004 4.323e+007 2.397e+013 1.000e+003 1.876e-003 6.632e-004 
9.631e-004 4.325e+007 2.398e+013 1.000e+003 2.174e-003 6.640e-004 
9.639e-004 4.326e+007 2.399e+013 1.000e+003 2.109e-003 6.647e-004 
9.648e-004 4.329e+007 2.401e+013 1.000e+003 2.165e-003 6.654e-004 
9.657e-004 4.331e+007 2.402e+013 1.000e+003 1.964e-003 6.661e-004 
9.665e-004 4.331e+007 2.404e+013 1.000e+003 2.285e-003 6.670e-004 
9.674e-004 4.333e+007 2.405e+013 1.000e+003 1.979e-003 6.677e-004 
9.683e-004 4.339e+007 2.406e+013 1.000e+003 1.927e-003 6.682e-004 
9.692e-004 4.345e+007 2.407e+013 1.000e+003 1.812e-003 6.686e-004 
9.701e-004 4.353e+007 2.408e+013 1.000e+003 1.946e-003 6.690e-004 
9.710e-004 4.360e+007 2.409e+013 1.000e+003 1.867e-003 6.694e-004 
9.718e-004 4.367e+007 2.409e+013 1.000e+003 2.009e-003 6.698e-004 
9.727e-004 4.374e+007 2.410e+013 1.000e+003 1.881e-003 6.701e-004 
9.735e-004 4.381e+007 2.411e+013 1.000e+003 2.064e-003 6.705e-004 
9.744e-004 4.388e+007 2.411e+013 1.000e+003 2.083e-003 6.708e-004 
9.752e-004 4.395e+007 2.412e+013 1.000e+003 2.135e-003 6.712e-004 
9.761e-004 4.402e+007 2.413e+013 1.000e+003 2.064e-003 6.716e-004 
9.769e-004 4.409e+007 2.413e+013 1.000e+003 1.881e-003 6.720e-004 
9.778e-004 4.417e+007 2.414e+013 1.000e+003 1.850e-003 6.723e-004 
9.787e-004 4.424e+007 2.414e+013 1.000e+003 2.072e-003 6.727e-004 
9.796e-004 4.431e+007 2.415e+013 1.000e+003 2.042e-003 6.731e-004 
9.805e-004 4.439e+007 2.416e+013 1.000e+003 1.991e-003 6.735e-004 
9.814e-004 4.447e+007 2.416e+013 1.000e+003 2.026e-003 6.738e-004 
9.823e-004 4.455e+007 2.417e+013 1.000e+003 2.118e-003 6.742e-004 
9.832e-004 4.462e+007 2.417e+013 1.000e+003 1.987e-003 6.745e-004 
9.841e-004 4.470e+007 2.418e+013 1.000e+003 2.087e-003 6.749e-004 
9.849e-004 4.476e+007 2.419e+013 1.000e+003 1.988e-003 6.753e-004 
9.858e-004 4.484e+007 2.419e+013 1.000e+003 2.067e-003 6.757e-004 
9.867e-004 4.490e+007 2.420e+013 1.000e+003 2.005e-003 6.762e-004 
9.876e-004 4.497e+007 2.421e+013 1.000e+003 1.806e-003 6.766e-004 
9.886e-004 4.502e+007 2.420e+013 1.000e+003 2.464e-003 6.772e-004 
9.895e-004 4.501e+007 2.421e+013 1.000e+003 1.897e-003 6.782e-004 
9.904e-004 4.505e+007 2.422e+013 1.000e+003 1.822e-003 6.788e-004 
9.913e-004 4.510e+007 2.423e+013 1.000e+003 1.974e-003 6.794e-004 
9.922e-004 4.514e+007 2.424e+013 1.000e+003 2.088e-003 6.800e-004 
9.931e-004 4.519e+007 2.425e+013 1.000e+003 1.910e-003 6.805e-004 
9.940e-004 4.524e+007 2.426e+013 1.000e+003 1.930e-003 6.811e-004 
9.949e-004 4.530e+007 2.426e+013 1.000e+003 1.863e-003 6.815e-004 
9.958e-004 4.537e+007 2.427e+013 1.000e+003 1.743e-003 6.820e-004 
9.967e-004 4.544e+007 2.428e+013 1.000e+003 1.781e-003 6.824e-004 
9.976e-004 4.551e+007 2.428e+013 1.000e+003 1.924e-003 6.828e-004 
9.985e-004 4.559e+007 2.429e+013 1.000e+003 1.952e-003 6.831e-004 
9.994e-004 4.567e+007 2.430e+013 1.000e+003 1.932e-003 6.835e-004 
1.000e-003 4.575e+007 2.430e+013 1.000e+003 1.899e-003 6.839e-004 
1.001e-003 4.583e+007 2.431e+013 1.000e+003 1.840e-003 6.842e-004 
1.002e-003 4.591e+007 2.432e+013 1.000e+003 1.878e-003 6.845e-004 
1.003e-003 4.598e+007 2.432e+013 1.000e+003 2.071e-003 6.849e-004 
1.004e-003 4.605e+007 2.433e+013 1.000e+003 2.029e-003 6.853e-004 
1.005e-003 4.612e+007 2.434e+013 1.000e+003 1.839e-003 6.857e-004 
1.006e-003 4.619e+007 2.434e+013 1.000e+003 1.849e-003 6.861e-004 
1.006e-003 4.626e+007 2.435e+013 1.000e+003 1.614e-003 6.865e-004 
1.007e-003 4.632e+007 2.436e+013 1.000e+003 1.923e-003 6.870e-004 
1.008e-003 4.634e+007 2.438e+013 1.000e+003 1.873e-003 6.878e-004 
1.009e-003 4.639e+007 2.439e+013 1.000e+003 1.623e-003 6.883e-004 
1.010e-003 4.645e+007 2.439e+013 1.000e+003 1.947e-003 6.888e-004 
1.011e-003 4.651e+007 2.440e+013 1.000e+003 1.826e-003 6.893e-004 
1.012e-003 4.657e+007 2.441e+013 1.000e+003 1.907e-003 6.898e-004 
1.013e-003 4.663e+007 2.442e+013 1.000e+003 1.962e-003 6.902e-004 
1.014e-003 4.668e+007 2.442e+013 1.000e+003 1.802e-003 6.906e-004 
1.014e-003 4.674e+007 2.443e+013 1.000e+003 2.061e-003 6.910e-004 
1.015e-003 4.679e+007 2.443e+013 1.000e+003 1.809e-003 6.914e-004 
1.016e-003 4.684e+007 2.444e+013 1.000e+003 2.109e-003 6.918e-004 
1.017e-003 4.689e+007 2.445e+013 1.000e+003 2.095e-003 6.923e-004 
1.017e-003 4.693e+007 2.445e+013 1.000e+003 1.971e-003 6.927e-004 
1.018e-003 4.698e+007 2.446e+013 1.000e+003 1.923e-003 6.931e-004 
1.019e-003 4.702e+007 2.447e+013 1.000e+003 1.990e-003 6.936e-004 
1.020e-003 4.706e+007 2.448e+013 1.000e+003 2.137e-003 6.940e-004 
1.020e-003 4.710e+007 2.449e+013 1.000e+003 1.990e-003 6.946e-004 
1.021e-003 4.713e+007 2.450e+013 1.000e+003 2.062e-003 6.952e-004 
1.022e-003 4.715e+007 2.451e+013 1.000e+003 2.050e-003 6.959e-004 
1.023e-003 4.716e+007 2.452e+013 1.000e+003 2.041e-003 6.966e-004 
1.024e-003 4.716e+007 2.454e+013 1.000e+003 2.073e-003 6.974e-004 
1.024e-003 4.716e+007 2.455e+013 1.000e+003 2.007e-003 6.983e-004 
1.025e-003 4.720e+007 2.457e+013 1.000e+003 1.782e-003 6.989e-004 
1.026e-003 4.725e+007 2.458e+013 1.000e+003 1.985e-003 6.995e-004 
1.027e-003 4.731e+007 2.459e+013 1.000e+003 2.005e-003 6.999e-004 
1.028e-003 4.736e+007 2.460e+013 1.000e+003 2.007e-003 7.005e-004 
1.029e-003 4.740e+007 2.461e+013 1.000e+003 1.852e-003 7.012e-004 
1.030e-003 4.744e+007 2.462e+013 1.000e+003 1.891e-003 7.018e-004 
1.031e-003 4.748e+007 2.463e+013 1.000e+003 2.054e-003 7.024e-004 
1.032e-003 4.752e+007 2.465e+013 1.000e+003 2.115e-003 7.030e-004 
1.033e-003 4.756e+007 2.466e+013 1.000e+003 1.964e-003 7.037e-004 
1.034e-003 4.760e+007 2.467e+013 1.000e+003 2.007e-003 7.043e-004 
1.034e-003 4.765e+007 2.468e+013 1.000e+003 1.799e-003 7.049e-004 
1.035e-003 4.770e+007 2.469e+013 1.000e+003 1.984e-003 7.055e-004 
1.036e-003 4.774e+007 2.471e+013 1.000e+003 2.020e-003 7.061e-004 
1.037e-003 4.779e+007 2.472e+013 1.000e+003 1.928e-003 7.067e-004 
1.038e-003 4.783e+007 2.473e+013 1.000e+003 1.920e-003 7.073e-004 
1.039e-003 4.787e+007 2.474e+013 1.000e+003 1.828e-003 7.079e-004 
1.040e-003 4.790e+007 2.476e+013 1.000e+003 1.963e-003 7.086e-004 
1.041e-003 4.792e+007 2.477e+013 1.000e+003 1.996e-003 7.094e-004 
1.042e-003 4.793e+007 2.479e+013 1.000e+003 1.743e-003 7.102e-004 
1.043e-003 4.795e+007 2.480e+013 1.000e+003 2.000e-003 7.110e-004 
1.044e-003 4.794e+007 2.482e+013 1.000e+003 1.924e-003 7.120e-004 
1.044e-003 4.789e+007 2.480e+013 1.000e+003 2.070e-003 7.132e-004 
1.045e-003 4.787e+007 2.481e+013 1.000e+003 1.530e-003 7.143e-004 
1.046e-003 4.787e+007 2.482e+013 1.000e+003 1.311e-003 7.152e-004 
1.047e-003 4.788e+007 2.485e+013 1.000e+003 1.363e-003 7.160e-004 
1.048e-003 4.789e+007 2.487e+013 1.000e+003 1.391e-003 7.169e-004 
1.049e-003 4.789e+007 2.489e+013 1.000e+003 1.368e-003 7.178e-004 
1.050e-003 4.789e+007 2.491e+013 1.000e+003 1.514e-003 7.187e-004 
1.051e-003 4.783e+007 2.494e+013 1.000e+003 1.616e-003 7.201e-004 
1.052e-003 4.777e+007 2.498e+013 1.000e+003 1.518e-003 7.214e-004 
1.053e-003 4.770e+007 2.501e+013 1.000e+003 1.577e-003 7.228e-004 
1.054e-003 4.765e+007 2.504e+013 1.000e+003 1.422e-003 7.241e-004 
1.055e-003 4.760e+007 2.507e+013 1.000e+003 1.783e-003 7.253e-004 
1.055e-003 4.752e+007 2.511e+013 1.000e+003 1.771e-003 7.268e-004 
1.056e-003 4.741e+007 2.515e+013 1.000e+003 1.646e-003 7.285e-004 
1.057e-003 4.740e+007 2.517e+013 1.000e+003 1.576e-003 7.294e-004 
1.058e-003 4.744e+007 2.518e+013 1.000e+003 1.435e-003 7.301e-004 
1.059e-003 4.749e+007 2.520e+013 1.000e+003 1.496e-003 7.306e-004 
1.060e-003 4.747e+007 2.519e+013 1.000e+003 1.903e-003 7.317e-004 
1.061e-003 4.736e+007 2.520e+013 1.000e+003 1.876e-003 7.334e-004 
1.062e-003 4.693e+007 2.506e+013 1.000e+003 2.308e-003 7.373e-004 
1.063e-003 4.658e+007 2.506e+013 1.000e+003 2.342e-003 7.406e-004 
1.064e-003 4.628e+007 2.509e+013 1.000e+003 2.149e-003 7.435e-004 
1.065e-003 4.602e+007 2.512e+013 1.000e+003 2.196e-003 7.463e-004 
1.066e-003 4.576e+007 2.515e+013 1.000e+003 2.228e-003 7.490e-004 
1.066e-003 4.546e+007 2.520e+013 1.000e+003 2.529e-003 7.520e-004 
1.067e-003 4.514e+007 2.525e+013 1.000e+003 3.303e-003 7.550e-004 
1.068e-003 4.497e+007 2.525e+013 1.000e+003 2.376e-003 7.566e-004 
1.068e-003 4.484e+007 2.526e+013 1.000e+003 4.198e-003 7.577e-004 
1.068e-003 4.474e+007 2.528e+013 1.000e+003 4.419e-003 7.586e-004 
1.069e-003 4.420e+007 2.523e+013 1.000e+003 3.508e-003 7.632e-004 
1.070e-003 4.358e+007 2.528e+013 1.000e+003 3.414e-003 7.684e-004 
1.071e-003 4.295e+007 2.533e+013 1.000e+003 3.505e-003 7.737e-004 
1.072e-003 4.221e+007 2.541e+013 1.000e+003 3.825e-003 7.797e-004 
1.073e-003 4.149e+007 2.548e+013 1.000e+003 3.469e-003 7.856e-004 
1.073e-003 4.075e+007 2.504e+013 1.000e+003 4.106e-003 7.916e-004 
1.074e-003 4.019e+007 2.486e+013 1.000e+003 2.546e-003 7.964e-004 
1.075e-003 4.001e+007 2.481e+013 1.000e+003 1.456e-003 7.985e-004 
1.076e-003 3.997e+007 2.466e+013 1.000e+003 1.727e-003 7.998e-004 
1.077e-003 3.997e+007 2.464e+013 1.000e+003 1.636e-003 8.007e-004 
1.078e-003 4.000e+007 2.462e+013 1.000e+003 1.393e-003 8.014e-004 
1.079e-003 4.004e+007 2.461e+013 1.000e+003 1.606e-003 8.020e-004 
1.080e-003 4.008e+007 2.460e+013 1.000e+003 1.517e-003 8.026e-004 
1.081e-003 4.022e+007 2.459e+013 1.000e+003 1.245e-003 8.026e-004 
1.082e-003 4.039e+007 2.458e+013 1.000e+003 1.410e-003 8.023e-004 
1.083e-003 4.055e+007 2.457e+013 1.000e+003 1.421e-003 8.021e-004 
1.083e-003 4.071e+007 2.457e+013 1.000e+003 1.492e-003 8.019e-004 
1.084e-003 4.085e+007 2.456e+013 1.000e+003 1.466e-003 8.018e-004 
1.085e-003 4.097e+007 2.456e+013 1.000e+003 1.574e-003 8.018e-004 
1.086e-003 4.109e+007 2.456e+013 1.000e+003 1.471e-003 8.020e-004 
1.087e-003 4.120e+007 2.456e+013 1.000e+003 1.548e-003 8.021e-004 
1.088e-003 4.131e+007 2.456e+013 1.000e+003 1.545e-003 8.022e-004 
1.089e-003 4.143e+007 2.456e+013 1.000e+003 1.595e-003 8.024e-004 
1.090e-003 4.153e+007 2.456e+013 1.000e+003 1.640e-003 8.025e-004 
1.091e-003 4.163e+007 2.456e+013 1.000e+003 1.513e-003 8.027e-004 
1.092e-003 4.174e+007 2.456e+013 1.000e+003 1.577e-003 8.029e-004 
1.093e-003 4.184e+007 2.456e+013 1.000e+003 1.654e-003 8.031e-004 
1.093e-003 4.198e+007 2.456e+013 1.000e+003 1.616e-003 8.030e-004 
1.094e-003 4.208e+007 2.456e+013 1.000e+003 1.573e-003 8.033e-004 
1.095e-003 4.213e+007 2.457e+013 1.000e+003 1.695e-003 8.038e-004 
1.096e-003 4.218e+007 2.457e+013 1.000e+003 1.864e-003 8.043e-004 
1.097e-003 4.225e+007 2.458e+013 1.000e+003 1.798e-003 8.048e-004 
1.098e-003 4.231e+007 2.458e+013 1.000e+003 1.793e-003 8.053e-004 
1.099e-003 4.239e+007 2.459e+013 1.000e+003 1.585e-003 8.057e-004 
1.100e-003 4.247e+007 2.460e+013 1.000e+003 1.752e-003 8.060e-004 
1.101e-003 4.256e+007 2.460e+013 1.000e+003 2.107e-003 8.063e-004 
1.102e-003 4.254e+007 2.463e+013 1.000e+003 1.962e-003 8.073e-004 
1.102e-003 4.255e+007 2.465e+013 1.000e+003 2.077e-003 8.082e-004 
1.103e-003 4.254e+007 2.467e+013 1.000e+003 2.098e-003 8.091e-004 
1.104e-003 4.249e+007 2.470e+013 1.000e+003 2.401e-003 8.104e-004 
1.105e-003 4.242e+007 2.472e+013 1.000e+003 2.536e-003 8.115e-004 
1.106e-003 4.233e+007 2.475e+013 1.000e+003 2.562e-003 8.127e-004 
1.106e-003 4.223e+007 2.478e+013 1.000e+003 2.276e-003 8.143e-004 
1.107e-003 4.216e+007 2.481e+013 1.000e+003 2.293e-003 8.157e-004 
1.108e-003 4.213e+007 2.483e+013 1.000e+003 2.200e-003 8.167e-004 
1.109e-003 4.213e+007 2.484e+013 1.000e+003 1.961e-003 8.176e-004 
1.110e-003 4.217e+007 2.486e+013 1.000e+003 1.991e-003 8.183e-004 
1.111e-003 4.221e+007 2.487e+013 1.000e+003 2.084e-003 8.189e-004 
1.112e-003 4.227e+007 2.488e+013 1.000e+003 2.100e-003 8.193e-004 
1.113e-003 4.234e+007 2.488e+013 1.000e+003 2.199e-003 8.198e-004 
1.114e-003 4.240e+007 2.489e+013 1.000e+003 2.072e-003 8.202e-004 
1.114e-003 4.248e+007 2.490e+013 1.000e+003 2.083e-003 8.206e-004 
1.115e-003 4.255e+007 2.490e+013 1.000e+003 2.136e-003 8.210e-004 
1.116e-003 4.263e+007 2.491e+013 1.000e+003 2.086e-003 8.213e-004 
1.117e-003 4.272e+007 2.491e+013 1.000e+003 1.904e-003 8.216e-004 
1.118e-003 4.281e+007 2.492e+013 1.000e+003 2.061e-003 8.218e-004 
1.119e-003 4.290e+007 2.492e+013 1.000e+003 2.016e-003 8.221e-004 
1.120e-003 4.300e+007 2.493e+013 1.000e+003 2.142e-003 8.223e-004 
1.121e-003 4.309e+007 2.493e+013 1.000e+003 2.042e-003 8.226e-004 
1.121e-003 4.318e+007 2.493e+013 1.000e+003 2.096e-003 8.228e-004 
1.122e-003 4.327e+007 2.494e+013 1.000e+003 2.042e-003 8.230e-004 
1.123e-003 4.336e+007 2.494e+013 1.000e+003 2.157e-003 8.232e-004 
1.124e-003 4.345e+007 2.495e+013 1.000e+003 2.189e-003 8.235e-004 
1.125e-003 4.354e+007 2.495e+013 1.000e+003 2.115e-003 8.237e-004 
1.126e-003 4.364e+007 2.495e+013 1.000e+003 1.945e-003 8.240e-004 
1.127e-003 4.374e+007 2.496e+013 1.000e+003 2.247e-003 8.241e-004 
1.128e-003 4.383e+007 2.496e+013 1.000e+003 2.100e-003 8.244e-004 
1.128e-003 4.392e+007 2.497e+013 1.000e+003 2.203e-003 8.246e-004 
1.129e-003 4.402e+007 2.497e+013 1.000e+003 2.173e-003 8.248e-004 
1.130e-003 4.411e+007 2.497e+013 1.000e+003 2.366e-003 8.250e-004 
1.131e-003 4.421e+007 2.498e+013 1.000e+003 2.031e-003 8.252e-004 
1.132e-003 4.430e+007 2.498e+013 1.000e+003 2.307e-003 8.254e-004 
1.133e-003 4.439e+007 2.499e+013 1.000e+003 2.322e-003 8.257e-004 
1.134e-003 4.448e+007 2.499e+013 1.000e+003 2.298e-003 8.259e-004 
1.134e-003 4.457e+007 2.499e+013 1.000e+003 2.141e-003 8.261e-004 
1.135e-003 4.466e+007 2.500e+013 1.000e+003 2.232e-003 8.263e-004 
1.136e-003 4.475e+007 2.500e+013 1.000e+003 2.232e-003 8.266e-004 
1.137e-003 4.484e+007 2.500e+013 1.000e+003 2.211e-003 8.268e-004 
1.138e-003 4.493e+007 2.501e+013 1.000e+003 2.068e-003 8.270e-004 
1.139e-003 4.502e+007 2.501e+013 1.000e+003 2.163e-003 8.272e-004 
1.139e-003 4.511e+007 2.502e+013 1.000e+003 2.196e-003 8.275e-004 
1.140e-003 4.519e+007 2.502e+013 1.000e+003 1.987e-003 8.278e-004 
1.141e-003 4.522e+007 2.504e+013 1.000e+003 2.208e-003 8.284e-004 
1.142e-003 4.529e+007 2.504e+013 1.000e+003 2.051e-003 8.287e-004 
1.143e-003 4.537e+007 2.505e+013 1.000e+003 2.269e-003 8.290e-004 
1.144e-003 4.546e+007 2.505e+013 1.000e+003 2.150e-003 8.292e-004 
1.145e-003 4.555e+007 2.506e+013 1.000e+003 2.330e-003 8.294e-004 
1.145e-003 4.564e+007 2.506e+013 1.000e+003 2.274e-003 8.297e-004 
1.146e-003 4.574e+007 2.506e+013 1.000e+003 2.259e-003 8.299e-004 
1.147e-003 4.583e+007 2.507e+013 1.000e+003 2.306e-003 8.301e-004 
1.148e-003 4.591e+007 2.506e+013 1.000e+003 2.410e-003 8.304e-004 
1.149e-003 4.600e+007 2.506e+013 1.000e+003 2.252e-003 8.307e-004 
1.150e-003 4.609e+007 2.507e+013 1.000e+003 2.254e-003 8.310e-004 
1.151e-003 4.619e+007 2.507e+013 1.000e+003 2.286e-003 8.312e-004 
1.152e-003 4.629e+007 2.508e+013 1.000e+003 2.322e-003 8.315e-004 
1.153e-003 4.638e+007 2.508e+013 1.000e+003 2.320e-003 8.317e-004 
1.153e-003 4.648e+007 2.509e+013 1.000e+003 2.343e-003 8.320e-004 
1.154e-003 4.657e+007 2.509e+013 1.000e+003 2.108e-003 8.322e-004 
1.155e-003 4.667e+007 2.509e+013 1.000e+003 2.215e-003 8.325e-004 
1.156e-003 4.676e+007 2.510e+013 1.000e+003 2.177e-003 8.328e-004 
1.157e-003 4.686e+007 2.510e+013 1.000e+003 2.161e-003 8.330e-004 
1.158e-003 4.696e+007 2.511e+013 1.000e+003 2.076e-003 8.332e-004 
1.159e-003 4.705e+007 2.511e+013 1.000e+003 2.247e-003 8.335e-004 
1.160e-003 4.715e+007 2.512e+013 1.000e+003 2.126e-003 8.337e-004 
1.161e-003 4.725e+007 2.512e+013 1.000e+003 2.211e-003 8.340e-004 
1.162e-003 4.734e+007 2.512e+013 1.000e+003 2.075e-003 8.342e-004 
1.163e-003 4.744e+007 2.513e+013 1.000e+003 2.075e-003 8.345e-004 
1.164e-003 4.754e+007 2.513e+013 1.000e+003 1.995e-003 8.348e-004 
1.164e-003 4.763e+007 2.514e+013 1.000e+003 2.204e-003 8.350e-004 
1.165e-003 4.772e+007 2.514e+013 1.000e+003 2.115e-003 8.353e-004 
1.166e-003 4.782e+007 2.515e+013 1.000e+003 2.069e-003 8.356e-004 
1.167e-003 4.791e+007 2.515e+013 1.000e+003 2.102e-003 8.358e-004 
1.168e-003 4.800e+007 2.516e+013 1.000e+003 1.836e-003 8.361e-004 
1.169e-003 4.808e+007 2.516e+013 1.000e+003 2.050e-003 8.365e-004 
1.170e-003 4.817e+007 2.517e+013 1.000e+003 1.882e-003 8.368e-004 
1.171e-003 4.826e+007 2.517e+013 1.000e+003 1.991e-003 8.371e-004 
1.172e-003 4.833e+007 2.518e+013 1.000e+003 2.198e-003 8.375e-004 
1.173e-003 4.839e+007 2.519e+013 1.000e+003 2.037e-003 8.380e-004 
1.174e-003 4.850e+007 2.519e+013 1.000e+003 1.892e-003 8.382e-004 
1.175e-003 4.860e+007 2.520e+013 1.000e+003 2.062e-003 8.384e-004 
1.175e-003 4.869e+007 2.520e+013 1.000e+003 2.112e-003 8.387e-004 
1.176e-003 4.879e+007 2.520e+013 1.000e+003 1.984e-003 8.389e-004 
1.177e-003 4.889e+007 2.521e+013 1.000e+003 1.915e-003 8.392e-004 
1.178e-003 4.898e+007 2.521e+013 1.000e+003 2.115e-003 8.394e-004 
1.179e-003 4.908e+007 2.522e+013 1.000e+003 2.130e-003 8.397e-004 
1.180e-003 4.918e+007 2.522e+013 1.000e+003 1.770e-003 8.399e-004 
1.181e-003 4.927e+007 2.522e+013 1.000e+003 2.019e-003 8.402e-004 
1.182e-003 4.937e+007 2.523e+013 1.000e+003 2.014e-003 8.404e-004 
1.183e-003 4.946e+007 2.523e+013 1.000e+003 1.773e-003 8.407e-004 
1.184e-003 4.956e+007 2.524e+013 1.000e+003 2.040e-003 8.409e-004 
1.185e-003 4.966e+007 2.524e+013 1.000e+003 1.774e-003 8.411e-004 
1.186e-003 4.975e+007 2.524e+013 1.000e+003 2.094e-003 8.414e-004 
1.186e-003 4.985e+007 2.525e+013 1.000e+003 1.939e-003 8.417e-004 
1.187e-003 4.994e+007 2.525e+013 1.000e+003 1.783e-003 8.420e-004 
1.188e-003 5.004e+007 2.526e+013 1.000e+003 1.782e-003 8.422e-004 
1.189e-003 5.014e+007 2.526e+013 1.000e+003 1.988e-003 8.424e-004 
1.190e-003 5.023e+007 2.527e+013 1.000e+003 1.849e-003 8.427e-004 
1.191e-003 5.032e+007 2.527e+013 1.000e+003 1.805e-003 8.430e-004 
1.192e-003 5.041e+007 2.528e+013 1.000e+003 1.845e-003 8.433e-004 
1.193e-003 5.050e+007 2.528e+013 1.000e+003 1.776e-003 8.435e-004 
1.194e-003 5.060e+007 2.528e+013 1.000e+003 1.833e-003 8.438e-004 
1.195e-003 5.069e+007 2.529e+013 1.000e+003 1.716e-003 8.441e-004 
1.196e-003 5.078e+007 2.529e+013 1.000e+003 1.854e-003 8.443e-004 
1.196e-003 5.088e+007 2.530e+013 1.000e+003 1.849e-003 8.446e-004 
1.197e-003 5.097e+007 2.530e+013 1.000e+003 2.004e-003 8.449e-004 
1.198e-003 5.106e+007 2.530e+013 1.000e+003 2.010e-003 8.452e-004 
1.199e-003 5.115e+007 2.531e+013 1.000e+003 1.635e-003 8.454e-004 
1.200e-003 5.124e+007 2.531e+013 1.000e+003 1.816e-003 8.457e-004 
1.201e-003 5.134e+007 2.532e+013 1.000e+003 1.830e-003 8.460e-004 
1.202e-003 5.143e+007 2.532e+013 1.000e+003 1.702e-003 8.463e-004 
1.203e-003 5.152e+007 2.533e+013 1.000e+003 1.805e-003 8.466e-004 
1.204e-003 5.161e+007 2.533e+013 1.000e+003 1.970e-003 8.468e-004 
1.205e-003 5.170e+007 2.534e+013 1.000e+003 1.821e-003 8.472e-004 
1.206e-003 5.178e+007 2.534e+013 1.000e+003 1.959e-003 8.475e-004 
1.207e-003 5.186e+007 2.535e+013 1.000e+003 1.972e-003 8.478e-004 
1.207e-003 5.195e+007 2.535e+013 1.000e+003 1.446e-003 8.482e-004 
1.208e-003 5.204e+007 2.536e+013 1.000e+003 1.965e-003 8.485e-004 
1.209e-003 5.213e+007 2.536e+013 1.000e+003 2.000e-003 8.488e-004 
1.210e-003 5.222e+007 2.537e+013 1.000e+003 1.864e-003 8.491e-004 
1.211e-003 5.230e+007 2.537e+013 1.000e+003 1.850e-003 8.494e-004 
1.212e-003 5.240e+007 2.538e+013 1.000e+003 1.525e-003 8.496e-004 
1.213e-003 5.230e+007 2.537e+013 1.000e+003 2.860e-003 8.512e-004 
1.214e-003 5.200e+007 2.537e+013 1.000e+003 2.688e-003 8.543e-004 
1.215e-003 5.173e+007 2.539e+013 1.000e+003 2.370e-003 8.570e-004 
1.216e-003 5.152e+007 2.540e+013 1.000e+003 2.358e-003 8.594e-004 
1.217e-003 5.134e+007 2.541e+013 1.000e+003 2.284e-003 8.616e-004 
1.218e-003 5.118e+007 2.542e+013 1.000e+003 2.272e-003 8.635e-004 
1.218e-003 5.104e+007 2.544e+013 1.000e+003 2.158e-003 8.654e-004 
1.219e-003 5.089e+007 2.545e+013 1.000e+003 2.155e-003 8.673e-004 
1.220e-003 5.068e+007 2.543e+013 1.000e+003 2.269e-003 8.696e-004 
1.221e-003 5.026e+007 2.545e+013 1.000e+003 2.938e-003 8.735e-004 
1.222e-003 4.989e+007 2.549e+013 1.000e+003 2.592e-003 8.769e-004 
1.223e-003 4.956e+007 2.543e+013 1.000e+003 2.770e-003 8.801e-004 
1.224e-003 4.909e+007 2.541e+013 1.000e+003 2.935e-003 8.843e-004 
1.225e-003 4.861e+007 2.542e+013 1.000e+003 2.748e-003 8.885e-004 
1.226e-003 4.820e+007 2.543e+013 1.000e+003 2.579e-003 8.922e-004 
1.227e-003 4.783e+007 2.545e+013 1.000e+003 2.916e-003 8.957e-004 
1.227e-003 4.740e+007 2.548e+013 1.000e+003 2.823e-003 8.996e-004 
1.228e-003 4.679e+007 2.551e+013 1.000e+003 3.816e-003 9.047e-004 
1.229e-003 4.595e+007 2.556e+013 1.000e+003 3.668e-003 9.115e-004 
1.230e-003 4.564e+007 2.558e+013 1.000e+003 1.508e-003 9.145e-004 
1.231e-003 4.555e+007 2.560e+013 1.000e+003 1.548e-003 9.160e-004 
1.232e-003 4.555e+007 2.562e+013 1.000e+003 1.335e-003 9.170e-004 
1.233e-003 4.551e+007 2.555e+013 1.000e+003 1.369e-003 9.182e-004 
1.234e-003 4.544e+007 2.555e+013 1.000e+003 1.451e-003 9.196e-004 
1.235e-003 4.533e+007 2.555e+013 1.000e+003 1.786e-003 9.212e-004 
1.236e-003 4.522e+007 2.555e+013 1.000e+003 1.774e-003 9.229e-004 
1.237e-003 4.498e+007 2.551e+013 1.000e+003 2.684e-003 9.255e-004 
1.237e-003 4.500e+007 2.546e+013 1.000e+003 4.589e-004 9.262e-004 
1.238e-003 4.532e+007 2.544e+013 1.000e+003 6.061e-004 9.249e-004 
1.239e-003 4.561e+007 2.542e+013 1.000e+003 7.589e-004 9.238e-004 
1.240e-003 4.585e+007 2.541e+013 1.000e+003 1.199e-003 9.230e-004 
1.241e-003 4.609e+007 2.539e+013 1.000e+003 1.509e-003 9.224e-004 
1.242e-003 4.627e+007 2.539e+013 1.000e+003 1.613e-003 9.220e-004 
1.243e-003 4.641e+007 2.539e+013 1.000e+003 1.741e-003 9.219e-004 
1.244e-003 4.652e+007 2.539e+013 1.000e+003 1.772e-003 9.221e-004 
1.245e-003 4.661e+007 2.539e+013 1.000e+003 1.791e-003 9.224e-004 
1.246e-003 4.669e+007 2.540e+013 1.000e+003 1.821e-003 9.227e-004 
1.247e-003 4.678e+007 2.540e+013 1.000e+003 2.044e-003 9.231e-004 
1.248e-003 4.685e+007 2.541e+013 1.000e+003 1.857e-003 9.235e-004 
1.248e-003 4.692e+007 2.542e+013 1.000e+003 2.076e-003 9.239e-004 
1.249e-003 4.699e+007 2.542e+013 1.000e+003 2.054e-003 9.243e-004 
1.250e-003 4.706e+007 2.543e+013 1.000e+003 2.069e-003 9.247e-004 
1.251e-003 4.714e+007 2.544e+013 1.000e+003 1.987e-003 9.251e-004 
1.252e-003 4.721e+007 2.545e+013 1.000e+003 2.197e-003 9.256e-004 
1.253e-003 4.727e+007 2.545e+013 1.000e+003 1.830e-003 9.260e-004 
1.254e-003 4.734e+007 2.546e+013 1.000e+003 1.950e-003 9.265e-004 
1.255e-003 4.739e+007 2.547e+013 1.000e+003 2.017e-003 9.270e-004 
1.256e-003 4.745e+007 2.548e+013 1.000e+003 1.993e-003 9.275e-004 
1.257e-003 4.746e+007 2.547e+013 1.000e+003 2.916e-003 9.284e-004 
1.258e-003 4.727e+007 2.548e+013 1.000e+003 2.642e-003 9.306e-004 
1.258e-003 4.708e+007 2.551e+013 1.000e+003 2.601e-003 9.328e-004 
1.259e-003 4.685e+007 2.555e+013 1.000e+003 2.838e-003 9.353e-004 
1.260e-003 4.668e+007 2.558e+013 1.000e+003 2.363e-003 9.374e-004 
1.261e-003 4.658e+007 2.561e+013 1.000e+003 2.257e-003 9.390e-004 
1.262e-003 4.651e+007 2.563e+013 1.000e+003 2.225e-003 9.404e-004 
1.263e-003 4.647e+007 2.565e+013 1.000e+003 2.181e-003 9.416e-004 
1.264e-003 4.640e+007 2.568e+013 1.000e+003 2.104e-003 9.430e-004 
1.265e-003 4.624e+007 2.574e+013 1.000e+003 3.748e-003 9.450e-004 
1.266e-003 4.562e+007 2.556e+013 1.000e+003 2.870e-003 9.502e-004 
1.267e-003 4.537e+007 2.555e+013 1.000e+003 1.807e-003 9.528e-004 
1.268e-003 4.533e+007 2.554e+013 1.000e+003 1.694e-003 9.541e-004 
1.269e-003 4.533e+007 2.554e+013 1.000e+003 2.017e-003 9.550e-004 
1.269e-003 4.535e+007 2.555e+013 1.000e+003 2.064e-003 9.558e-004 
1.270e-003 4.538e+007 2.556e+013 1.000e+003 2.160e-003 9.564e-004 
1.271e-003 4.544e+007 2.556e+013 1.000e+003 2.232e-003 9.570e-004 
1.272e-003 4.550e+007 2.557e+013 1.000e+003 2.208e-003 9.575e-004 
1.273e-003 4.553e+007 2.558e+013 1.000e+003 2.126e-003 9.582e-004 
1.274e-003 4.550e+007 2.559e+013 1.000e+003 2.073e-003 9.593e-004 
1.275e-003 4.547e+007 2.560e+013 1.000e+003 1.957e-003 9.604e-004 
1.276e-003 4.526e+007 2.560e+013 1.000e+003 2.656e-003 9.628e-004 
1.277e-003 4.510e+007 2.562e+013 1.000e+003 2.200e-003 9.648e-004 
1.278e-003 4.503e+007 2.564e+013 1.000e+003 2.095e-003 9.662e-004 
1.279e-003 4.493e+007 2.566e+013 1.000e+003 1.676e-003 9.678e-004 
1.280e-003 4.493e+007 2.567e+013 1.000e+003 1.541e-003 9.687e-004 
1.280e-003 4.494e+007 2.569e+013 1.000e+003 1.957e-003 9.696e-004 
1.281e-003 4.475e+007 2.568e+013 1.000e+003 2.791e-003 9.718e-004 
1.282e-003 4.445e+007 2.570e+013 1.000e+003 2.303e-003 9.748e-004 
1.283e-003 4.423e+007 2.572e+013 1.000e+003 2.034e-003 9.772e-004 
1.284e-003 4.413e+007 2.574e+013 1.000e+003 1.619e-003 9.788e-004 
1.285e-003 4.411e+007 2.575e+013 1.000e+003 1.323e-003 9.799e-004 
1.286e-003 4.412e+007 2.576e+013 1.000e+003 1.846e-003 9.807e-004 
1.287e-003 4.399e+007 2.576e+013 1.000e+003 2.036e-003 9.825e-004 
1.288e-003 4.384e+007 2.576e+013 1.000e+003 2.089e-003 9.845e-004 
1.289e-003 4.368e+007 2.577e+013 1.000e+003 2.010e-003 9.865e-004 
1.290e-003 4.349e+007 2.577e+013 1.000e+003 2.074e-003 9.887e-004 
1.291e-003 4.329e+007 2.577e+013 1.000e+003 2.340e-003 9.911e-004 
1.291e-003 4.305e+007 2.578e+013 1.000e+003 2.552e-003 9.936e-004 
1.292e-003 4.277e+007 2.579e+013 1.000e+003 2.557e-003 9.965e-004 
1.293e-003 4.249e+007 2.579e+013 1.000e+003 2.217e-003 9.993e-004 
1.294e-003 4.217e+007 2.572e+013 1.000e+003 2.505e-003 1.002e-003 
1.295e-003 4.169e+007 2.568e+013 1.000e+003 3.119e-003 1.007e-003 
1.296e-003 4.147e+007 2.531e+013 1.000e+003 1.200e-003 1.009e-003 
1.297e-003 4.161e+007 2.504e+013 1.000e+003 1.809e-003 1.009e-003 
1.298e-003 4.153e+007 2.486e+013 1.000e+003 1.203e-003 1.010e-003 
1.299e-003 4.158e+007 2.475e+013 1.000e+003 1.347e-003 1.011e-003 
1.300e-003 4.159e+007 2.468e+013 1.000e+003 1.435e-003 1.012e-003 
1.300e-003 4.148e+007 2.459e+013 1.000e+003 3.292e-003 1.013e-003 
1.301e-003 4.112e+007 2.446e+013 1.000e+003 1.329e-003 1.017e-003 
1.302e-003 4.108e+007 2.434e+013 1.000e+003 2.687e-003 1.018e-003 
1.303e-003 4.086e+007 2.427e+013 1.000e+003 1.873e-003 1.020e-003 
1.304e-003 4.074e+007 2.424e+013 1.000e+003 1.859e-003 1.022e-003 
1.304e-003 4.059e+007 2.422e+013 1.000e+003 1.988e-003 1.024e-003 
1.305e-003 4.045e+007 2.422e+013 1.000e+003 1.657e-003 1.025e-003 
1.306e-003 4.041e+007 2.422e+013 1.000e+003 1.511e-003 1.026e-003 
1.306e-003 4.041e+007 2.422e+013 1.000e+003 1.259e-003 1.027e-003 
1.307e-003 4.042e+007 2.422e+013 1.000e+003 1.448e-003 1.027e-003 
1.308e-003 4.045e+007 2.423e+013 1.000e+003 1.558e-003 1.028e-003 
1.308e-003 4.048e+007 2.423e+013 1.000e+003 1.512e-003 1.028e-003 
1.309e-003 4.052e+007 2.423e+013 1.000e+003 1.703e-003 1.029e-003 
1.309e-003 4.055e+007 2.423e+013 1.000e+003 1.753e-003 1.029e-003 
1.310e-003 4.060e+007 2.422e+013 1.000e+003 1.705e-003 1.029e-003 
1.311e-003 4.067e+007 2.423e+013 1.000e+003 1.662e-003 1.030e-003 
1.312e-003 4.074e+007 2.423e+013 1.000e+003 1.782e-003 1.030e-003 
1.313e-003 4.082e+007 2.424e+013 1.000e+003 1.850e-003 1.031e-003 
1.314e-003 4.090e+007 2.424e+013 1.000e+003 1.848e-003 1.031e-003 
1.315e-003 4.098e+007 2.424e+013 1.000e+003 1.906e-003 1.031e-003 
1.316e-003 4.106e+007 2.425e+013 1.000e+003 1.937e-003 1.032e-003 
1.317e-003 4.114e+007 2.425e+013 1.000e+003 1.879e-003 1.032e-003 
1.318e-003 4.123e+007 2.426e+013 1.000e+003 1.851e-003 1.032e-003 
1.318e-003 4.133e+007 2.426e+013 1.000e+003 2.013e-003 1.033e-003 
1.319e-003 4.143e+007 2.427e+013 1.000e+003 2.062e-003 1.033e-003 
1.320e-003 4.152e+007 2.427e+013 1.000e+003 2.006e-003 1.033e-003 
1.321e-003 4.162e+007 2.427e+013 1.000e+003 2.059e-003 1.033e-003 
1.322e-003 4.171e+007 2.428e+013 1.000e+003 1.882e-003 1.033e-003 
1.323e-003 4.181e+007 2.428e+013 1.000e+003 2.293e-003 1.034e-003 
1.324e-003 4.191e+007 2.428e+013 1.000e+003 2.238e-003 1.034e-003 
1.325e-003 4.201e+007 2.429e+013 1.000e+003 2.183e-003 1.034e-003 
1.326e-003 4.210e+007 2.429e+013 1.000e+003 2.498e-003 1.034e-003 
1.327e-003 4.220e+007 2.430e+013 1.000e+003 2.201e-003 1.035e-003 
1.327e-003 4.230e+007 2.430e+013 1.000e+003 2.342e-003 1.035e-003 
1.328e-003 4.240e+007 2.430e+013 1.000e+003 2.537e-003 1.035e-003 
1.329e-003 4.250e+007 2.431e+013 1.000e+003 2.352e-003 1.035e-003 
1.330e-003 4.259e+007 2.431e+013 1.000e+003 2.333e-003 1.036e-003 
1.331e-003 4.269e+007 2.432e+013 1.000e+003 2.385e-003 1.036e-003 
1.332e-003 4.278e+007 2.432e+013 1.000e+003 2.330e-003 1.036e-003 
1.333e-003 4.288e+007 2.432e+013 1.000e+003 2.414e-003 1.036e-003 
1.334e-003 4.298e+007 2.433e+013 1.000e+003 2.470e-003 1.037e-003 
1.335e-003 4.307e+007 2.433e+013 1.000e+003 2.343e-003 1.037e-003 
1.336e-003 4.317e+007 2.434e+013 1.000e+003 2.338e-003 1.037e-003 
1.337e-003 4.327e+007 2.434e+013 1.000e+003 2.391e-003 1.037e-003 
1.337e-003 4.336e+007 2.434e+013 1.000e+003 2.343e-003 1.037e-003 
1.338e-003 4.346e+007 2.435e+013 1.000e+003 2.344e-003 1.038e-003 
1.339e-003 4.355e+007 2.435e+013 1.000e+003 2.404e-003 1.038e-003 
1.340e-003 4.364e+007 2.436e+013 1.000e+003 2.394e-003 1.038e-003 
1.341e-003 4.373e+007 2.436e+013 1.000e+003 2.253e-003 1.038e-003 
1.342e-003 4.382e+007 2.437e+013 1.000e+003 2.370e-003 1.039e-003 
1.343e-003 4.391e+007 2.437e+013 1.000e+003 2.224e-003 1.039e-003 
1.344e-003 4.400e+007 2.438e+013 1.000e+003 2.330e-003 1.039e-003 
1.345e-003 4.408e+007 2.439e+013 1.000e+003 2.327e-003 1.040e-003 
1.345e-003 4.417e+007 2.439e+013 1.000e+003 2.421e-003 1.040e-003 
1.346e-003 4.422e+007 2.441e+013 1.000e+003 2.458e-003 1.041e-003 
1.347e-003 4.427e+007 2.442e+013 1.000e+003 2.265e-003 1.041e-003 
1.348e-003 4.435e+007 2.442e+013 1.000e+003 2.442e-003 1.041e-003 
1.349e-003 4.443e+007 2.443e+013 1.000e+003 2.286e-003 1.042e-003 
1.350e-003 4.452e+007 2.444e+013 1.000e+003 2.334e-003 1.042e-003 
1.351e-003 4.461e+007 2.444e+013 1.000e+003 2.220e-003 1.042e-003 
1.352e-003 4.469e+007 2.445e+013 1.000e+003 2.200e-003 1.043e-003 
1.353e-003 4.477e+007 2.446e+013 1.000e+003 2.149e-003 1.043e-003 
1.354e-003 4.485e+007 2.447e+013 1.000e+003 2.124e-003 1.043e-003 
1.354e-003 4.494e+007 2.447e+013 1.000e+003 2.299e-003 1.044e-003 
1.355e-003 4.503e+007 2.448e+013 1.000e+003 2.139e-003 1.044e-003 
1.356e-003 4.513e+007 2.448e+013 1.000e+003 2.182e-003 1.044e-003 
1.357e-003 4.522e+007 2.449e+013 1.000e+003 2.050e-003 1.044e-003 
1.358e-003 4.531e+007 2.449e+013 1.000e+003 2.253e-003 1.045e-003 
1.359e-003 4.541e+007 2.450e+013 1.000e+003 2.374e-003 1.045e-003 
1.360e-003 4.551e+007 2.450e+013 1.000e+003 2.430e-003 1.045e-003 
1.361e-003 4.561e+007 2.450e+013 1.000e+003 2.433e-003 1.045e-003 
1.362e-003 4.571e+007 2.451e+013 1.000e+003 2.451e-003 1.045e-003 
1.363e-003 4.581e+007 2.451e+013 1.000e+003 1.841e-003 1.046e-003 
1.363e-003 4.591e+007 2.451e+013 1.000e+003 2.285e-003 1.046e-003 
1.364e-003 4.600e+007 2.452e+013 1.000e+003 2.335e-003 1.046e-003 
1.365e-003 4.610e+007 2.452e+013 1.000e+003 2.266e-003 1.046e-003 
1.366e-003 4.619e+007 2.453e+013 1.000e+003 2.302e-003 1.047e-003 
1.367e-003 4.629e+007 2.453e+013 1.000e+003 1.938e-003 1.047e-003 
1.368e-003 4.639e+007 2.454e+013 1.000e+003 1.952e-003 1.047e-003 
1.369e-003 4.649e+007 2.454e+013 1.000e+003 2.182e-003 1.047e-003 
1.370e-003 4.659e+007 2.454e+013 1.000e+003 2.335e-003 1.047e-003 
1.371e-003 4.669e+007 2.455e+013 1.000e+003 2.321e-003 1.048e-003 
1.372e-003 4.679e+007 2.455e+013 1.000e+003 2.251e-003 1.048e-003 
1.372e-003 4.689e+007 2.456e+013 1.000e+003 2.424e-003 1.048e-003 
1.373e-003 4.699e+007 2.456e+013 1.000e+003 2.163e-003 1.048e-003 
1.374e-003 4.709e+007 2.456e+013 1.000e+003 2.368e-003 1.048e-003 
1.375e-003 4.718e+007 2.457e+013 1.000e+003 2.257e-003 1.049e-003 
1.376e-003 4.728e+007 2.457e+013 1.000e+003 2.277e-003 1.049e-003 
1.377e-003 4.738e+007 2.458e+013 1.000e+003 2.291e-003 1.049e-003 
1.378e-003 4.749e+007 2.458e+013 1.000e+003 2.238e-003 1.049e-003 
1.379e-003 4.759e+007 2.459e+013 1.000e+003 2.263e-003 1.050e-003 
1.380e-003 4.768e+007 2.459e+013 1.000e+003 1.999e-003 1.050e-003 
1.381e-003 4.779e+007 2.459e+013 1.000e+003 2.157e-003 1.050e-003 
1.381e-003 4.789e+007 2.460e+013 1.000e+003 2.085e-003 1.050e-003 
1.382e-003 4.799e+007 2.460e+013 1.000e+003 2.178e-003 1.050e-003 
1.383e-003 4.809e+007 2.460e+013 1.000e+003 2.383e-003 1.051e-003 
1.384e-003 4.819e+007 2.461e+013 1.000e+003 2.153e-003 1.051e-003 
1.385e-003 4.828e+007 2.461e+013 1.000e+003 2.134e-003 1.051e-003 
1.386e-003 4.838e+007 2.462e+013 1.000e+003 2.195e-003 1.051e-003 
1.387e-003 4.847e+007 2.462e+013 1.000e+003 2.166e-003 1.052e-003 
1.388e-003 4.856e+007 2.463e+013 1.000e+003 2.268e-003 1.052e-003 
1.389e-003 4.866e+007 2.463e+013 1.000e+003 2.307e-003 1.052e-003 
1.390e-003 4.875e+007 2.464e+013 1.000e+003 2.301e-003 1.052e-003 
1.390e-003 4.885e+007 2.464e+013 1.000e+003 2.325e-003 1.053e-003 
1.391e-003 4.894e+007 2.465e+013 1.000e+003 2.233e-003 1.053e-003 
1.392e-003 4.903e+007 2.465e+013 1.000e+003 2.263e-003 1.053e-003 
1.393e-003 4.912e+007 2.466e+013 1.000e+003 1.785e-003 1.053e-003 
1.394e-003 4.922e+007 2.466e+013 1.000e+003 2.265e-003 1.054e-003 
1.395e-003 4.931e+007 2.467e+013 1.000e+003 2.208e-003 1.054e-003 
1.396e-003 4.941e+007 2.467e+013 1.000e+003 2.244e-003 1.054e-003 
1.397e-003 4.951e+007 2.468e+013 1.000e+003 2.222e-003 1.054e-003 
1.398e-003 4.961e+007 2.468e+013 1.000e+003 2.167e-003 1.054e-003 
1.399e-003 4.971e+007 2.469e+013 1.000e+003 2.250e-003 1.055e-003 
1.399e-003 4.980e+007 2.469e+013 1.000e+003 2.323e-003 1.055e-003 
1.400e-003 4.989e+007 2.470e+013 1.000e+003 2.229e-003 1.055e-003 
1.401e-003 4.998e+007 2.470e+013 1.000e+003 2.363e-003 1.055e-003 
1.402e-003 5.006e+007 2.471e+013 1.000e+003 2.352e-003 1.056e-003 
1.403e-003 5.015e+007 2.472e+013 1.000e+003 2.355e-003 1.056e-003 
1.404e-003 5.023e+007 2.471e+013 1.000e+003 1.979e-003 1.056e-003 
1.405e-003 5.032e+007 2.472e+013 1.000e+003 1.730e-003 1.057e-003 
1.406e-003 5.041e+007 2.472e+013 1.000e+003 2.041e-003 1.057e-003 
1.407e-003 5.049e+007 2.473e+013 1.000e+003 2.032e-003 1.057e-003 
1.407e-003 5.059e+007 2.474e+013 1.000e+003 1.844e-003 1.058e-003 
1.408e-003 5.068e+007 2.474e+013 1.000e+003 1.920e-003 1.058e-003 
1.409e-003 5.078e+007 2.475e+013 1.000e+003 2.151e-003 1.058e-003 
1.410e-003 5.086e+007 2.475e+013 1.000e+003 2.019e-003 1.058e-003 
1.411e-003 5.095e+007 2.476e+013 1.000e+003 1.992e-003 1.059e-003 
1.412e-003 5.104e+007 2.477e+013 1.000e+003 2.127e-003 1.059e-003 
1.413e-003 5.113e+007 2.477e+013 1.000e+003 2.108e-003 1.059e-003 
1.414e-003 5.122e+007 2.478e+013 1.000e+003 2.382e-003 1.059e-003 
1.415e-003 5.130e+007 2.479e+013 1.000e+003 1.921e-003 1.060e-003 
1.416e-003 5.138e+007 2.480e+013 1.000e+003 2.271e-003 1.060e-003 
1.416e-003 5.147e+007 2.480e+013 1.000e+003 2.138e-003 1.060e-003 
1.417e-003 5.156e+007 2.481e+013 1.000e+003 2.292e-003 1.061e-003 
1.418e-003 5.165e+007 2.482e+013 1.000e+003 1.708e-003 1.061e-003 
1.419e-003 5.173e+007 2.482e+013 1.000e+003 1.768e-003 1.061e-003 
1.420e-003 5.182e+007 2.483e+013 1.000e+003 1.793e-003 1.062e-003 
1.421e-003 5.191e+007 2.484e+013 1.000e+003 2.309e-003 1.062e-003 
1.422e-003 5.201e+007 2.484e+013 1.000e+003 1.867e-003 1.062e-003 
1.423e-003 5.210e+007 2.485e+013 1.000e+003 2.296e-003 1.062e-003 
1.424e-003 5.220e+007 2.485e+013 1.000e+003 2.340e-003 1.063e-003 
1.425e-003 5.229e+007 2.486e+013 1.000e+003 2.134e-003 1.063e-003 
1.425e-003 5.238e+007 2.486e+013 1.000e+003 2.403e-003 1.063e-003 
1.426e-003 5.248e+007 2.487e+013 1.000e+003 2.251e-003 1.063e-003 
1.427e-003 5.257e+007 2.487e+013 1.000e+003 2.252e-003 1.063e-003 
1.428e-003 5.267e+007 2.488e+013 1.000e+003 2.181e-003 1.064e-003 
1.429e-003 5.277e+007 2.488e+013 1.000e+003 2.325e-003 1.064e-003 
1.430e-003 5.287e+007 2.489e+013 1.000e+003 2.241e-003 1.064e-003 
1.431e-003 5.297e+007 2.489e+013 1.000e+003 1.853e-003 1.064e-003 
1.432e-003 5.307e+007 2.489e+013 1.000e+003 2.062e-003 1.065e-003 
1.433e-003 5.316e+007 2.490e+013 1.000e+003 2.262e-003 1.065e-003 
1.433e-003 5.325e+007 2.490e+013 1.000e+003 1.964e-003 1.065e-003 
1.434e-003 5.334e+007 2.491e+013 1.000e+003 2.267e-003 1.065e-003 
1.435e-003 5.343e+007 2.491e+013 1.000e+003 2.299e-003 1.066e-003 
1.436e-003 5.353e+007 2.492e+013 1.000e+003 2.412e-003 1.066e-003 
1.437e-003 5.363e+007 2.492e+013 1.000e+003 2.301e-003 1.066e-003 
1.438e-003 5.372e+007 2.493e+013 1.000e+003 2.026e-003 1.066e-003 
1.439e-003 5.381e+007 2.493e+013 1.000e+003 1.806e-003 1.066e-003 
1.440e-003 5.390e+007 2.494e+013 1.000e+003 1.921e-003 1.067e-003 
1.440e-003 5.399e+007 2.494e+013 1.000e+003 2.321e-003 1.067e-003 
1.441e-003 5.409e+007 2.495e+013 1.000e+003 2.345e-003 1.067e-003 
1.442e-003 5.418e+007 2.495e+013 1.000e+003 2.487e-003 1.067e-003 
1.443e-003 5.427e+007 2.496e+013 1.000e+003 2.212e-003 1.068e-003 
1.444e-003 5.436e+007 2.496e+013 1.000e+003 1.900e-003 1.068e-003 
1.445e-003 5.445e+007 2.497e+013 1.000e+003 2.328e-003 1.068e-003 
1.446e-003 5.453e+007 2.497e+013 1.000e+003 2.384e-003 1.068e-003 
1.447e-003 5.461e+007 2.498e+013 1.000e+003 2.268e-003 1.069e-003 
1.447e-003 5.469e+007 2.499e+013 1.000e+003 1.948e-003 1.069e-003 
1.448e-003 5.477e+007 2.499e+013 1.000e+003 2.224e-003 1.069e-003 
1.449e-003 5.485e+007 2.500e+013 1.000e+003 2.406e-003 1.070e-003 
1.450e-003 5.493e+007 2.501e+013 1.000e+003 2.236e-003 1.070e-003 
1.451e-003 5.501e+007 2.501e+013 1.000e+003 2.332e-003 1.070e-003 
1.452e-003 5.509e+007 2.502e+013 1.000e+003 2.353e-003 1.071e-003 
1.453e-003 5.517e+007 2.503e+013 1.000e+003 2.152e-003 1.071e-003 
1.453e-003 5.525e+007 2.503e+013 1.000e+003 2.223e-003 1.071e-003 
1.454e-003 5.532e+007 2.504e+013 1.000e+003 1.922e-003 1.072e-003 
1.455e-003 5.540e+007 2.505e+013 1.000e+003 1.817e-003 1.072e-003 
1.456e-003 5.548e+007 2.505e+013 1.000e+003 1.628e-003 1.072e-003 
1.457e-003 5.557e+007 2.506e+013 1.000e+003 1.748e-003 1.073e-003 
1.458e-003 5.565e+007 2.507e+013 1.000e+003 2.466e-003 1.073e-003 
1.459e-003 5.573e+007 2.507e+013 1.000e+003 2.420e-003 1.073e-003 
1.460e-003 5.581e+007 2.508e+013 1.000e+003 1.911e-003 1.073e-003 
1.460e-003 5.589e+007 2.509e+013 1.000e+003 2.256e-003 1.074e-003 
1.461e-003 5.597e+007 2.510e+013 1.000e+003 2.075e-003 1.074e-003 
1.462e-003 5.604e+007 2.510e+013 1.000e+003 2.060e-003 1.074e-003 
1.463e-003 5.612e+007 2.511e+013 1.000e+003 1.776e-003 1.075e-003 
1.464e-003 5.619e+007 2.512e+013 1.000e+003 1.922e-003 1.075e-003 
1.465e-003 5.626e+007 2.513e+013 1.000e+003 1.969e-003 1.075e-003 
1.466e-003 5.633e+007 2.513e+013 1.000e+003 2.270e-003 1.076e-003 
1.466e-003 5.640e+007 2.514e+013 1.000e+003 1.809e-003 1.076e-003 
1.467e-003 5.647e+007 2.515e+013 1.000e+003 1.994e-003 1.077e-003 
1.468e-003 5.653e+007 2.516e+013 1.000e+003 2.338e-003 1.077e-003 
1.469e-003 5.660e+007 2.517e+013 1.000e+003 1.755e-003 1.077e-003 
1.470e-003 5.666e+007 2.518e+013 1.000e+003 1.847e-003 1.078e-003 
1.470e-003 5.673e+007 2.518e+013 1.000e+003 1.864e-003 1.078e-003 
1.471e-003 5.678e+007 2.520e+013 1.000e+003 1.535e-003 1.079e-003 
1.472e-003 5.684e+007 2.521e+013 1.000e+003 1.946e-003 1.079e-003 
1.473e-003 5.689e+007 2.522e+013 1.000e+003 1.684e-003 1.079e-003 
1.474e-003 5.694e+007 2.523e+013 1.000e+003 1.525e-003 1.080e-003 
1.475e-003 5.698e+007 2.524e+013 1.000e+003 1.855e-003 1.081e-003 
1.476e-003 5.702e+007 2.525e+013 1.000e+003 1.713e-003 1.081e-003 
1.476e-003 5.704e+007 2.527e+013 1.000e+003 1.591e-003 1.082e-003 
1.477e-003 5.706e+007 2.528e+013 1.000e+003 1.591e-003 1.082e-003 
1.478e-003 5.708e+007 2.530e+013 1.000e+003 1.774e-003 1.083e-003 
1.479e-003 5.710e+007 2.531e+013 1.000e+003 1.672e-003 1.084e-003 
1.480e-003 5.710e+007 2.533e+013 1.000e+003 1.810e-003 1.085e-003 
1.481e-003 5.708e+007 2.535e+013 1.000e+003 1.678e-003 1.086e-003 
1.481e-003 5.705e+007 2.538e+013 1.000e+003 2.040e-003 1.087e-003 
1.482e-003 5.701e+007 2.540e+013 1.000e+003 1.634e-003 1.088e-003 
1.483e-003 5.694e+007 2.543e+013 1.000e+003 1.715e-003 1.089e-003 
1.484e-003 5.685e+007 2.546e+013 1.000e+003 1.983e-003 1.091e-003 
1.485e-003 5.674e+007 2.550e+013 1.000e+003 2.067e-003 1.092e-003 
1.485e-003 5.658e+007 2.554e+013 1.000e+003 2.022e-003 1.094e-003 
1.486e-003 5.634e+007 2.559e+013 1.000e+003 1.651e-003 1.096e-003 
1.487e-003 5.630e+007 2.562e+013 1.000e+003 1.123e-003 1.098e-003 
1.488e-003 5.631e+007 2.564e+013 1.000e+003 1.469e-003 1.098e-003 
1.489e-003 5.632e+007 2.565e+013 1.000e+003 1.662e-003 1.099e-003 
1.489e-003 5.633e+007 2.567e+013 1.000e+003 1.424e-003 1.100e-003 
1.490e-003 5.635e+007 2.569e+013 1.000e+003 1.778e-003 1.100e-003 
1.491e-003 5.638e+007 2.571e+013 1.000e+003 1.862e-003 1.101e-003 
1.492e-003 5.641e+007 2.572e+013 1.000e+003 1.689e-003 1.102e-003 
1.493e-003 5.643e+007 2.574e+013 1.000e+003 1.885e-003 1.102e-003 
1.493e-003 5.645e+007 2.576e+013 1.000e+003 1.792e-003 1.103e-003 
1.494e-003 5.647e+007 2.578e+013 1.000e+003 1.801e-003 1.104e-003 
1.495e-003 5.647e+007 2.580e+013 1.000e+003 1.363e-003 1.104e-003 
1.496e-003 5.647e+007 2.582e+013 1.000e+003 1.740e-003 1.105e-003 
1.497e-003 5.643e+007 2.585e+013 1.000e+003 1.946e-003 1.106e-003 
1.497e-003 5.627e+007 2.591e+013 1.000e+003 2.797e-003 1.108e-003 
1.498e-003 5.566e+007 2.574e+013 1.000e+003 3.623e-003 1.113e-003 
1.499e-003 5.515e+007 2.574e+013 1.000e+003 3.070e-003 1.117e-003 
1.500e-003 5.481e+007 2.576e+013 1.000e+003 2.381e-003 1.121e-003 
1.501e-003 5.461e+007 2.577e+013 1.000e+003 2.140e-003 1.123e-003 
1.501e-003 5.450e+007 2.578e+013 1.000e+003 2.016e-003 1.124e-003 
1.502e-003 5.443e+007 2.579e+013 1.000e+003 1.807e-003 1.126e-003 
1.503e-003 5.440e+007 2.580e+013 1.000e+003 1.713e-003 1.127e-003 
1.504e-003 5.437e+007 2.581e+013 1.000e+003 1.650e-003 1.128e-003 
1.504e-003 5.435e+007 2.581e+013 1.000e+003 1.978e-003 1.129e-003 
1.505e-003 5.431e+007 2.582e+013 1.000e+003 2.119e-003 1.130e-003 
1.506e-003 5.427e+007 2.582e+013 1.000e+003 1.954e-003 1.131e-003 
1.507e-003 5.424e+007 2.583e+013 1.000e+003 2.013e-003 1.132e-003 
1.508e-003 5.422e+007 2.584e+013 1.000e+003 2.123e-003 1.133e-003 
1.508e-003 5.422e+007 2.585e+013 1.000e+003 1.743e-003 1.133e-003 
1.509e-003 5.424e+007 2.586e+013 1.000e+003 1.663e-003 1.134e-003 
1.510e-003 5.428e+007 2.587e+013 1.000e+003 1.616e-003 1.135e-003 
1.511e-003 5.433e+007 2.587e+013 1.000e+003 1.902e-003 1.135e-003 
1.512e-003 5.438e+007 2.588e+013 1.000e+003 1.781e-003 1.135e-003 
1.512e-003 5.445e+007 2.589e+013 1.000e+003 2.027e-003 1.136e-003 
1.513e-003 5.452e+007 2.589e+013 1.000e+003 1.686e-003 1.136e-003 
1.514e-003 5.460e+007 2.589e+013 1.000e+003 1.838e-003 1.136e-003 
1.515e-003 5.469e+007 2.590e+013 1.000e+003 1.960e-003 1.136e-003 
1.516e-003 5.477e+007 2.590e+013 1.000e+003 2.160e-003 1.137e-003 
1.516e-003 5.485e+007 2.591e+013 1.000e+003 2.135e-003 1.137e-003 
1.517e-003 5.493e+007 2.591e+013 1.000e+003 1.873e-003 1.137e-003 
1.518e-003 5.502e+007 2.591e+013 1.000e+003 2.085e-003 1.137e-003 
1.519e-003 5.510e+007 2.591e+013 1.000e+003 2.081e-003 1.137e-003 
1.519e-003 5.519e+007 2.592e+013 1.000e+003 1.966e-003 1.138e-003 
1.520e-003 5.528e+007 2.592e+013 1.000e+003 1.914e-003 1.138e-003 
1.521e-003 5.536e+007 2.592e+013 1.000e+003 2.050e-003 1.138e-003 
1.522e-003 5.538e+007 2.593e+013 1.000e+003 2.092e-003 1.139e-003 
1.523e-003 5.538e+007 2.594e+013 1.000e+003 1.646e-003 1.139e-003 
1.523e-003 5.541e+007 2.596e+013 1.000e+003 1.953e-003 1.140e-003 
1.524e-003 5.545e+007 2.596e+013 1.000e+003 1.900e-003 1.141e-003 
1.525e-003 5.551e+007 2.597e+013 1.000e+003 1.897e-003 1.141e-003 
1.526e-003 5.556e+007 2.598e+013 1.000e+003 1.866e-003 1.141e-003 
1.526e-003 5.563e+007 2.598e+013 1.000e+003 1.934e-003 1.142e-003 
1.527e-003 5.570e+007 2.598e+013 1.000e+003 1.878e-003 1.142e-003 
1.528e-003 5.576e+007 2.599e+013 1.000e+003 1.893e-003 1.142e-003 
1.529e-003 5.583e+007 2.599e+013 1.000e+003 2.134e-003 1.143e-003 
1.529e-003 5.589e+007 2.600e+013 1.000e+003 2.186e-003 1.143e-003 
1.530e-003 5.596e+007 2.601e+013 1.000e+003 1.756e-003 1.143e-003 
1.531e-003 5.597e+007 2.603e+013 1.000e+003 2.117e-003 1.144e-003 
1.532e-003 5.599e+007 2.604e+013 1.000e+003 1.696e-003 1.145e-003 
1.533e-003 5.603e+007 2.605e+013 1.000e+003 1.998e-003 1.145e-003 
1.533e-003 5.608e+007 2.606e+013 1.000e+003 1.798e-003 1.146e-003 
1.534e-003 5.613e+007 2.607e+013 1.000e+003 1.703e-003 1.146e-003 
1.535e-003 5.619e+007 2.608e+013 1.000e+003 1.573e-003 1.146e-003 
1.536e-003 5.624e+007 2.609e+013 1.000e+003 1.609e-003 1.147e-003 
1.537e-003 5.629e+007 2.610e+013 1.000e+003 1.778e-003 1.147e-003 
1.537e-003 5.636e+007 2.610e+013 1.000e+003 1.939e-003 1.148e-003 
1.538e-003 5.643e+007 2.611e+013 1.000e+003 1.557e-003 1.148e-003 
1.539e-003 5.649e+007 2.612e+013 1.000e+003 1.981e-003 1.148e-003 
1.540e-003 5.656e+007 2.612e+013 1.000e+003 1.756e-003 1.149e-003 
1.541e-003 5.662e+007 2.613e+013 1.000e+003 2.034e-003 1.149e-003 
1.541e-003 5.668e+007 2.613e+013 1.000e+003 2.179e-003 1.149e-003 
1.542e-003 5.675e+007 2.614e+013 1.000e+003 1.930e-003 1.150e-003 
1.543e-003 5.680e+007 2.615e+013 1.000e+003 1.794e-003 1.150e-003 
1.544e-003 5.684e+007 2.615e+013 1.000e+003 1.664e-003 1.151e-003 
1.545e-003 5.687e+007 2.616e+013 1.000e+003 2.094e-003 1.151e-003 
1.545e-003 5.690e+007 2.617e+013 1.000e+003 1.839e-003 1.152e-003 
1.546e-003 5.692e+007 2.618e+013 1.000e+003 1.861e-003 1.153e-003 
1.547e-003 5.690e+007 2.619e+013 1.000e+003 1.946e-003 1.153e-003 
1.548e-003 5.678e+007 2.623e+013 1.000e+003 2.087e-003 1.155e-003 
1.549e-003 5.675e+007 2.625e+013 1.000e+003 2.165e-003 1.156e-003 
1.549e-003 5.673e+007 2.626e+013 1.000e+003 2.488e-003 1.157e-003 
1.550e-003 5.673e+007 2.628e+013 1.000e+003 1.799e-003 1.158e-003 
1.551e-003 5.677e+007 2.628e+013 1.000e+003 1.914e-003 1.158e-003 
1.552e-003 5.684e+007 2.628e+013 1.000e+003 1.598e-003 1.159e-003 
1.553e-003 5.689e+007 2.629e+013 1.000e+003 1.601e-003 1.159e-003 
1.553e-003 5.695e+007 2.629e+013 1.000e+003 1.664e-003 1.159e-003 
1.554e-003 5.700e+007 2.630e+013 1.000e+003 1.592e-003 1.160e-003 
1.555e-003 5.702e+007 2.631e+013 1.000e+003 1.454e-003 1.161e-003 
1.556e-003 5.706e+007 2.632e+013 1.000e+003 1.581e-003 1.161e-003 
1.557e-003 5.707e+007 2.633e+013 1.000e+003 1.902e-003 1.162e-003 
1.557e-003 5.604e+007 2.599e+013 1.000e+003 3.346e-003 1.170e-003 
1.558e-003 5.540e+007 2.598e+013 1.000e+003 4.546e-003 1.175e-003 
1.559e-003 5.451e+007 2.600e+013 1.000e+003 5.202e-003 1.182e-003 
1.560e-003 5.342e+007 2.601e+013 1.000e+003 5.941e-003 1.190e-003 
1.560e-003 5.190e+007 2.597e+013 1.000e+003 6.448e-003 1.201e-003 
1.561e-003 5.061e+007 2.603e+013 1.000e+003 5.613e-003 1.211e-003 
1.562e-003 4.931e+007 2.611e+013 1.000e+003 7.760e-003 1.221e-003 
1.563e-003 4.762e+007 2.521e+013 1.000e+003 5.382e-003 1.233e-003 
1.563e-003 4.711e+007 2.500e+013 1.000e+003 2.867e-003 1.238e-003 
1.564e-003 4.679e+007 2.497e+013 1.000e+003 2.810e-003 1.240e-003 
1.565e-003 4.655e+007 2.495e+013 1.000e+003 2.301e-003 1.243e-003 
1.566e-003 4.639e+007 2.493e+013 1.000e+003 2.199e-003 1.245e-003 
1.566e-003 4.629e+007 2.491e+013 1.000e+003 1.748e-003 1.246e-003 
1.567e-003 4.622e+007 2.488e+013 1.000e+003 1.919e-003 1.247e-003 
1.568e-003 4.622e+007 2.484e+013 1.000e+003 1.464e-003 1.248e-003 
1.568e-003 4.630e+007 2.479e+013 1.000e+003 1.779e-003 1.248e-003 
1.569e-003 4.635e+007 2.476e+013 1.000e+003 1.954e-003 1.249e-003 
1.570e-003 4.635e+007 2.475e+013 1.000e+003 1.962e-003 1.249e-003 
1.571e-003 4.631e+007 2.474e+013 1.000e+003 2.231e-003 1.250e-003 
1.571e-003 4.619e+007 2.473e+013 1.000e+003 2.007e-003 1.252e-003 
1.572e-003 4.608e+007 2.473e+013 1.000e+003 1.915e-003 1.253e-003 
1.573e-003 4.610e+007 2.473e+013 1.000e+003 1.807e-003 1.254e-003 
1.574e-003 4.613e+007 2.473e+013 1.000e+003 1.420e-003 1.254e-003 
1.574e-003 4.617e+007 2.473e+013 1.000e+003 1.377e-003 1.255e-003 
1.575e-003 4.622e+007 2.473e+013 1.000e+003 1.341e-003 1.255e-003 
1.576e-003 4.627e+007 2.474e+013 1.000e+003 1.426e-003 1.256e-003 
1.576e-003 4.631e+007 2.474e+013 1.000e+003 1.188e-003 1.256e-003 
1.577e-003 4.636e+007 2.474e+013 1.000e+003 1.655e-003 1.256e-003 
1.578e-003 4.642e+007 2.475e+013 1.000e+003 1.508e-003 1.257e-003 
1.579e-003 4.649e+007 2.475e+013 1.000e+003 1.529e-003 1.257e-003 
1.579e-003 4.656e+007 2.475e+013 1.000e+003 1.587e-003 1.257e-003 
1.580e-003 4.664e+007 2.476e+013 1.000e+003 1.730e-003 1.257e-003 
1.581e-003 4.672e+007 2.476e+013 1.000e+003 2.105e-003 1.258e-003 
1.581e-003 4.680e+007 2.477e+013 1.000e+003 2.184e-003 1.258e-003 
1.582e-003 4.688e+007 2.477e+013 1.000e+003 1.934e-003 1.258e-003 
1.583e-003 4.695e+007 2.477e+013 1.000e+003 2.188e-003 1.258e-003 
1.584e-003 4.702e+007 2.478e+013 1.000e+003 1.973e-003 1.258e-003 
1.584e-003 4.710e+007 2.478e+013 1.000e+003 2.196e-003 1.259e-003 
1.585e-003 4.719e+007 2.478e+013 1.000e+003 2.180e-003 1.259e-003 
1.586e-003 4.728e+007 2.479e+013 1.000e+003 2.044e-003 1.259e-003 
1.587e-003 4.737e+007 2.479e+013 1.000e+003 2.225e-003 1.259e-003 
1.587e-003 4.746e+007 2.479e+013 1.000e+003 2.252e-003 1.259e-003 
1.588e-003 4.753e+007 2.480e+013 1.000e+003 2.249e-003 1.259e-003 
1.589e-003 4.761e+007 2.480e+013 1.000e+003 2.150e-003 1.259e-003 
1.590e-003 4.770e+007 2.481e+013 1.000e+003 2.438e-003 1.260e-003 
1.590e-003 4.778e+007 2.481e+013 1.000e+003 2.284e-003 1.260e-003 
1.591e-003 4.785e+007 2.481e+013 1.000e+003 2.184e-003 1.260e-003 
1.592e-003 4.792e+007 2.482e+013 1.000e+003 1.986e-003 1.260e-003 
1.592e-003 4.799e+007 2.482e+013 1.000e+003 2.349e-003 1.261e-003 
1.593e-003 4.806e+007 2.483e+013 1.000e+003 2.132e-003 1.261e-003 
1.594e-003 4.814e+007 2.483e+013 1.000e+003 2.024e-003 1.261e-003 
1.595e-003 4.821e+007 2.484e+013 1.000e+003 2.022e-003 1.261e-003 
1.595e-003 4.828e+007 2.484e+013 1.000e+003 2.022e-003 1.261e-003 
1.596e-003 4.835e+007 2.485e+013 1.000e+003 2.018e-003 1.262e-003 
1.597e-003 4.841e+007 2.485e+013 1.000e+003 2.012e-003 1.262e-003 
1.597e-003 4.848e+007 2.485e+013 1.000e+003 1.726e-003 1.262e-003 
1.598e-003 4.855e+007 2.486e+013 1.000e+003 2.066e-003 1.262e-003 
1.599e-003 4.862e+007 2.487e+013 1.000e+003 1.972e-003 1.263e-003 
1.599e-003 4.868e+007 2.487e+013 1.000e+003 2.007e-003 1.263e-003 
1.600e-003 4.873e+007 2.488e+013 1.000e+003 2.043e-003 1.263e-003 
1.601e-003 4.877e+007 2.489e+013 1.000e+003 2.070e-003 1.264e-003 
1.602e-003 4.883e+007 2.490e+013 1.000e+003 2.125e-003 1.264e-003 
1.602e-003 4.890e+007 2.491e+013 1.000e+003 1.837e-003 1.264e-003 
1.603e-003 4.898e+007 2.491e+013 1.000e+003 1.730e-003 1.264e-003 
1.604e-003 4.906e+007 2.491e+013 1.000e+003 2.233e-003 1.265e-003 
1.605e-003 4.915e+007 2.492e+013 1.000e+003 1.827e-003 1.265e-003 
1.605e-003 4.923e+007 2.492e+013 1.000e+003 1.920e-003 1.265e-003 
1.606e-003 4.931e+007 2.492e+013 1.000e+003 2.022e-003 1.265e-003 
1.607e-003 4.939e+007 2.492e+013 1.000e+003 2.304e-003 1.265e-003 
1.608e-003 4.948e+007 2.493e+013 1.000e+003 2.142e-003 1.265e-003 
1.608e-003 4.956e+007 2.493e+013 1.000e+003 2.162e-003 1.266e-003 
1.609e-003 4.964e+007 2.493e+013 1.000e+003 2.260e-003 1.266e-003 
1.610e-003 4.972e+007 2.493e+013 1.000e+003 2.391e-003 1.266e-003 
1.610e-003 4.980e+007 2.494e+013 1.000e+003 2.062e-003 1.266e-003 
1.611e-003 4.988e+007 2.494e+013 1.000e+003 2.355e-003 1.266e-003 
1.612e-003 4.996e+007 2.494e+013 1.000e+003 2.269e-003 1.266e-003 
1.613e-003 5.004e+007 2.494e+013 1.000e+003 2.414e-003 1.267e-003 
1.613e-003 5.012e+007 2.495e+013 1.000e+003 2.043e-003 1.267e-003 
1.614e-003 5.020e+007 2.495e+013 1.000e+003 2.394e-003 1.267e-003 
1.615e-003 5.027e+007 2.495e+013 1.000e+003 2.394e-003 1.267e-003 
1.615e-003 5.034e+007 2.496e+013 1.000e+003 2.405e-003 1.267e-003 
1.616e-003 5.041e+007 2.496e+013 1.000e+003 2.348e-003 1.267e-003 
1.617e-003 5.049e+007 2.496e+013 1.000e+003 2.006e-003 1.268e-003 
1.618e-003 5.056e+007 2.496e+013 1.000e+003 2.490e-003 1.268e-003 
1.618e-003 5.065e+007 2.497e+013 1.000e+003 1.865e-003 1.268e-003 
1.619e-003 5.072e+007 2.497e+013 1.000e+003 2.230e-003 1.268e-003 
1.620e-003 5.080e+007 2.497e+013 1.000e+003 2.089e-003 1.268e-003 
1.620e-003 5.088e+007 2.497e+013 1.000e+003 1.846e-003 1.269e-003 
1.621e-003 5.096e+007 2.497e+013 1.000e+003 1.735e-003 1.269e-003 
1.622e-003 5.105e+007 2.498e+013 1.000e+003 1.994e-003 1.269e-003 
1.623e-003 5.113e+007 2.498e+013 1.000e+003 2.125e-003 1.269e-003 
1.623e-003 5.122e+007 2.498e+013 1.000e+003 2.103e-003 1.269e-003 
1.624e-003 5.130e+007 2.498e+013 1.000e+003 2.438e-003 1.269e-003 
1.625e-003 5.139e+007 2.499e+013 1.000e+003 2.401e-003 1.269e-003 
1.626e-003 5.148e+007 2.499e+013 1.000e+003 2.134e-003 1.269e-003 
1.626e-003 5.156e+007 2.499e+013 1.000e+003 2.279e-003 1.270e-003 
1.627e-003 5.164e+007 2.499e+013 1.000e+003 2.418e-003 1.270e-003 
1.628e-003 5.172e+007 2.500e+013 1.000e+003 2.238e-003 1.270e-003 
1.628e-003 5.181e+007 2.500e+013 1.000e+003 2.349e-003 1.270e-003 
1.629e-003 5.189e+007 2.500e+013 1.000e+003 1.973e-003 1.270e-003 
1.630e-003 5.197e+007 2.500e+013 1.000e+003 2.181e-003 1.271e-003 
1.631e-003 5.205e+007 2.501e+013 1.000e+003 2.245e-003 1.271e-003 
1.631e-003 5.214e+007 2.501e+013 1.000e+003 2.233e-003 1.271e-003 
1.632e-003 5.222e+007 2.501e+013 1.000e+003 1.919e-003 1.271e-003 
1.633e-003 5.229e+007 2.501e+013 1.000e+003 1.823e-003 1.271e-003 
1.634e-003 5.236e+007 2.502e+013 1.000e+003 2.314e-003 1.272e-003 
1.634e-003 5.244e+007 2.502e+013 1.000e+003 2.149e-003 1.272e-003 
1.635e-003 5.252e+007 2.502e+013 1.000e+003 2.277e-003 1.272e-003 
1.636e-003 5.260e+007 2.502e+013 1.000e+003 2.435e-003 1.272e-003 
1.637e-003 5.267e+007 2.503e+013 1.000e+003 2.086e-003 1.272e-003 
1.637e-003 5.273e+007 2.503e+013 1.000e+003 1.761e-003 1.273e-003 
1.638e-003 5.281e+007 2.503e+013 1.000e+003 2.306e-003 1.273e-003 
1.639e-003 5.289e+007 2.504e+013 1.000e+003 2.391e-003 1.273e-003 
1.640e-003 5.297e+007 2.504e+013 1.000e+003 2.155e-003 1.273e-003 
1.640e-003 5.305e+007 2.504e+013 1.000e+003 2.374e-003 1.273e-003 
1.641e-003 5.312e+007 2.505e+013 1.000e+003 2.099e-003 1.274e-003 
1.642e-003 5.319e+007 2.505e+013 1.000e+003 2.144e-003 1.274e-003 
1.642e-003 5.326e+007 2.505e+013 1.000e+003 2.211e-003 1.274e-003 
1.643e-003 5.334e+007 2.506e+013 1.000e+003 2.162e-003 1.274e-003 
1.644e-003 5.342e+007 2.506e+013 1.000e+003 2.186e-003 1.274e-003 
1.645e-003 5.349e+007 2.506e+013 1.000e+003 2.344e-003 1.275e-003 
1.645e-003 5.357e+007 2.507e+013 1.000e+003 2.421e-003 1.275e-003 
1.646e-003 5.365e+007 2.507e+013 1.000e+003 2.097e-003 1.275e-003 
1.647e-003 5.373e+007 2.507e+013 1.000e+003 2.136e-003 1.275e-003 
1.648e-003 5.381e+007 2.508e+013 1.000e+003 2.409e-003 1.275e-003 
1.648e-003 5.389e+007 2.508e+013 1.000e+003 2.352e-003 1.276e-003 
1.649e-003 5.397e+007 2.508e+013 1.000e+003 2.215e-003 1.276e-003 
1.650e-003 5.403e+007 2.508e+013 1.000e+003 2.003e-003 1.276e-003 
1.650e-003 5.411e+007 2.509e+013 1.000e+003 2.261e-003 1.276e-003 
1.651e-003 5.419e+007 2.509e+013 1.000e+003 2.153e-003 1.276e-003 
1.652e-003 5.426e+007 2.509e+013 1.000e+003 2.444e-003 1.277e-003 
1.653e-003 5.434e+007 2.510e+013 1.000e+003 2.218e-003 1.277e-003 
1.653e-003 5.442e+007 2.510e+013 1.000e+003 2.176e-003 1.277e-003 
1.654e-003 5.449e+007 2.510e+013 1.000e+003 2.357e-003 1.277e-003 
1.655e-003 5.454e+007 2.511e+013 1.000e+003 2.095e-003 1.278e-003 
1.655e-003 5.462e+007 2.511e+013 1.000e+003 2.131e-003 1.278e-003 
1.656e-003 5.469e+007 2.511e+013 1.000e+003 2.325e-003 1.278e-003 
1.657e-003 5.477e+007 2.512e+013 1.000e+003 2.348e-003 1.278e-003 
1.658e-003 5.484e+007 2.512e+013 1.000e+003 2.201e-003 1.278e-003 
1.658e-003 5.492e+007 2.512e+013 1.000e+003 2.273e-003 1.278e-003 
1.659e-003 5.497e+007 2.512e+013 1.000e+003 2.437e-003 1.279e-003 
1.660e-003 5.504e+007 2.513e+013 1.000e+003 2.217e-003 1.279e-003 
1.660e-003 5.512e+007 2.513e+013 1.000e+003 2.252e-003 1.279e-003 
1.661e-003 5.520e+007 2.513e+013 1.000e+003 1.996e-003 1.279e-003 
1.662e-003 5.528e+007 2.514e+013 1.000e+003 2.266e-003 1.280e-003 
1.663e-003 5.534e+007 2.514e+013 1.000e+003 2.155e-003 1.280e-003 
1.663e-003 5.543e+007 2.515e+013 1.000e+003 2.022e-003 1.280e-003 
1.664e-003 5.551e+007 2.515e+013 1.000e+003 1.010e-003 1.280e-003 
1.665e-003 5.559e+007 2.515e+013 1.000e+003 1.921e-003 1.280e-003 
1.666e-003 5.567e+007 2.515e+013 1.000e+003 2.284e-003 1.281e-003 
1.666e-003 5.574e+007 2.516e+013 1.000e+003 2.090e-003 1.281e-003 
1.667e-003 5.582e+007 2.516e+013 1.000e+003 2.158e-003 1.281e-003 
1.668e-003 5.590e+007 2.516e+013 1.000e+003 1.957e-003 1.281e-003 
1.668e-003 5.598e+007 2.517e+013 1.000e+003 2.567e-003 1.281e-003 
1.669e-003 5.605e+007 2.517e+013 1.000e+003 2.346e-003 1.281e-003 
1.670e-003 5.612e+007 2.517e+013 1.000e+003 2.282e-003 1.282e-003 
1.671e-003 5.620e+007 2.518e+013 1.000e+003 2.410e-003 1.282e-003 
1.671e-003 5.628e+007 2.518e+013 1.000e+003 2.211e-003 1.282e-003 
1.672e-003 5.633e+007 2.518e+013 1.000e+003 2.605e-003 1.282e-003 
1.673e-003 5.635e+007 2.518e+013 1.000e+003 2.409e-003 1.283e-003 
1.673e-003 5.634e+007 2.519e+013 1.000e+003 2.437e-003 1.284e-003 
1.674e-003 5.631e+007 2.519e+013 1.000e+003 2.200e-003 1.285e-003 
1.675e-003 5.628e+007 2.520e+013 1.000e+003 2.408e-003 1.286e-003 
1.676e-003 5.615e+007 2.521e+013 1.000e+003 2.587e-003 1.287e-003 
1.676e-003 5.597e+007 2.522e+013 1.000e+003 2.709e-003 1.289e-003 
1.677e-003 5.579e+007 2.524e+013 1.000e+003 2.610e-003 1.291e-003 
1.678e-003 5.562e+007 2.525e+013 1.000e+003 2.304e-003 1.293e-003 
1.679e-003 5.544e+007 2.528e+013 1.000e+003 2.395e-003 1.295e-003 
1.679e-003 5.537e+007 2.528e+013 1.000e+003 1.912e-003 1.296e-003 
1.680e-003 5.533e+007 2.530e+013 1.000e+003 1.981e-003 1.297e-003 
1.681e-003 5.532e+007 2.531e+013 1.000e+003 2.155e-003 1.298e-003 
1.682e-003 5.530e+007 2.533e+013 1.000e+003 2.312e-003 1.299e-003 
1.682e-003 5.513e+007 2.524e+013 1.000e+003 2.140e-003 1.301e-003 
1.683e-003 5.506e+007 2.525e+013 1.000e+003 2.221e-003 1.302e-003 
1.684e-003 5.500e+007 2.522e+013 1.000e+003 2.010e-003 1.303e-003 
1.684e-003 5.493e+007 2.524e+013 1.000e+003 2.351e-003 1.305e-003 
1.685e-003 5.480e+007 2.526e+013 1.000e+003 2.492e-003 1.306e-003 
1.686e-003 5.467e+007 2.528e+013 1.000e+003 2.485e-003 1.308e-003 
1.687e-003 5.453e+007 2.530e+013 1.000e+003 2.428e-003 1.309e-003 
1.687e-003 5.441e+007 2.533e+013 1.000e+003 2.141e-003 1.311e-003 
1.688e-003 5.430e+007 2.535e+013 1.000e+003 2.168e-003 1.312e-003 
1.689e-003 5.422e+007 2.536e+013 1.000e+003 1.952e-003 1.314e-003 
1.689e-003 5.415e+007 2.538e+013 1.000e+003 2.203e-003 1.315e-003 
1.690e-003 5.410e+007 2.540e+013 1.000e+003 2.017e-003 1.316e-003 
1.691e-003 5.405e+007 2.541e+013 1.000e+003 2.093e-003 1.317e-003 
1.692e-003 5.400e+007 2.543e+013 1.000e+003 2.035e-003 1.318e-003 
1.692e-003 5.395e+007 2.545e+013 1.000e+003 1.997e-003 1.319e-003 
1.693e-003 5.390e+007 2.547e+013 1.000e+003 1.695e-003 1.320e-003 
1.694e-003 5.390e+007 2.548e+013 1.000e+003 1.736e-003 1.321e-003 
1.694e-003 5.393e+007 2.548e+013 1.000e+003 1.424e-003 1.321e-003 
1.695e-003 5.397e+007 2.549e+013 1.000e+003 1.411e-003 1.322e-003 
1.696e-003 5.403e+007 2.550e+013 1.000e+003 1.530e-003 1.322e-003 
1.697e-003 5.410e+007 2.550e+013 1.000e+003 1.526e-003 1.322e-003 
1.697e-003 5.417e+007 2.550e+013 1.000e+003 1.647e-003 1.323e-003 
1.698e-003 5.423e+007 2.551e+013 1.000e+003 1.701e-003 1.323e-003 
1.699e-003 5.430e+007 2.551e+013 1.000e+003 1.708e-003 1.323e-003 
1.699e-003 5.436e+007 2.551e+013 1.000e+003 2.756e-003 1.323e-003 
1.700e-003 5.405e+007 2.552e+013 1.000e+003 2.968e-003 1.326e-003 
1.701e-003 5.368e+007 2.555e+013 1.000e+003 3.134e-003 1.330e-003 
1.702e-003 5.326e+007 2.558e+013 1.000e+003 2.901e-003 1.333e-003 
1.702e-003 5.300e+007 2.559e+013 1.000e+003 2.273e-003 1.336e-003 
1.703e-003 5.282e+007 2.560e+013 1.000e+003 1.995e-003 1.338e-003 
1.704e-003 5.269e+007 2.561e+013 1.000e+003 1.924e-003 1.339e-003 
1.705e-003 5.258e+007 2.562e+013 1.000e+003 1.854e-003 1.341e-003 
1.705e-003 5.250e+007 2.563e+013 1.000e+003 1.696e-003 1.342e-003 
1.706e-003 5.244e+007 2.564e+013 1.000e+003 1.572e-003 1.343e-003 
1.707e-003 5.241e+007 2.565e+013 1.000e+003 1.862e-003 1.344e-003 
1.707e-003 5.238e+007 2.565e+013 1.000e+003 1.835e-003 1.345e-003 
1.708e-003 5.235e+007 2.566e+013 1.000e+003 1.855e-003 1.346e-003 
1.709e-003 5.234e+007 2.566e+013 1.000e+003 1.660e-003 1.347e-003 
1.709e-003 5.233e+007 2.567e+013 1.000e+003 1.860e-003 1.347e-003 
1.710e-003 5.232e+007 2.568e+013 1.000e+003 1.520e-003 1.348e-003 
1.711e-003 5.231e+007 2.563e+013 1.000e+003 2.060e-003 1.349e-003 
1.712e-003 5.211e+007 2.561e+013 1.000e+003 2.422e-003 1.351e-003 
1.712e-003 5.192e+007 2.562e+013 1.000e+003 1.737e-003 1.353e-003 
1.713e-003 5.186e+007 2.561e+013 1.000e+003 8.243e-004 1.354e-003 
1.714e-003 5.202e+007 2.555e+013 1.000e+003 1.113e-003 1.354e-003 
1.714e-003 5.202e+007 2.555e+013 1.000e+003 1.933e-003 1.355e-003 
1.715e-003 5.177e+007 2.553e+013 1.000e+003 2.683e-003 1.357e-003 
1.716e-003 5.139e+007 2.559e+013 1.000e+003 2.667e-003 1.360e-003 
1.717e-003 5.114e+007 2.560e+013 1.000e+003 2.193e-003 1.363e-003 
1.717e-003 5.090e+007 2.562e+013 1.000e+003 2.625e-003 1.365e-003 
1.718e-003 5.061e+007 2.566e+013 1.000e+003 2.753e-003 1.368e-003 
1.719e-003 5.020e+007 2.573e+013 1.000e+003 3.287e-003 1.372e-003 
1.720e-003 4.974e+007 2.580e+013 1.000e+003 2.810e-003 1.375e-003 
1.720e-003 4.948e+007 2.585e+013 1.000e+003 2.019e-003 1.378e-003 
1.721e-003 4.935e+007 2.588e+013 1.000e+003 1.851e-003 1.380e-003 
1.722e-003 4.918e+007 2.591e+013 1.000e+003 2.464e-003 1.381e-003 
1.722e-003 4.896e+007 2.594e+013 1.000e+003 1.928e-003 1.384e-003 
1.723e-003 4.882e+007 2.596e+013 1.000e+003 1.564e-003 1.385e-003 
1.724e-003 4.876e+007 2.598e+013 1.000e+003 1.464e-003 1.387e-003 
1.724e-003 4.871e+007 2.599e+013 1.000e+003 1.293e-003 1.388e-003 
1.725e-003 4.867e+007 2.601e+013 1.000e+003 1.408e-003 1.389e-003 
1.726e-003 4.862e+007 2.604e+013 1.000e+003 1.398e-003 1.390e-003 
1.727e-003 4.857e+007 2.605e+013 1.000e+003 1.575e-003 1.391e-003 
1.727e-003 4.850e+007 2.606e+013 1.000e+003 1.726e-003 1.392e-003 
1.728e-003 4.843e+007 2.608e+013 1.000e+003 1.853e-003 1.393e-003 
1.728e-003 4.837e+007 2.610e+013 1.000e+003 1.970e-003 1.394e-003 
1.729e-003 4.830e+007 2.612e+013 1.000e+003 1.681e-003 1.395e-003 
1.730e-003 4.823e+007 2.613e+013 1.000e+003 1.948e-003 1.396e-003 
1.730e-003 4.816e+007 2.615e+013 1.000e+003 2.049e-003 1.397e-003 
1.731e-003 4.809e+007 2.617e+013 1.000e+003 1.642e-003 1.398e-003 
1.732e-003 4.802e+007 2.619e+013 1.000e+003 2.073e-003 1.399e-003 
1.732e-003 4.796e+007 2.621e+013 1.000e+003 1.733e-003 1.401e-003 
1.733e-003 4.791e+007 2.623e+013 1.000e+003 1.504e-003 1.402e-003 
1.734e-003 4.785e+007 2.625e+013 1.000e+003 1.693e-003 1.403e-003 
1.734e-003 4.779e+007 2.628e+013 1.000e+003 1.829e-003 1.404e-003 
1.735e-003 4.772e+007 2.630e+013 1.000e+003 1.788e-003 1.405e-003 
1.736e-003 4.764e+007 2.632e+013 1.000e+003 1.680e-003 1.406e-003 
1.736e-003 4.756e+007 2.635e+013 1.000e+003 2.155e-003 1.407e-003 
1.737e-003 4.746e+007 2.638e+013 1.000e+003 1.752e-003 1.409e-003 
1.738e-003 4.736e+007 2.641e+013 1.000e+003 2.014e-003 1.410e-003 
1.738e-003 4.724e+007 2.644e+013 1.000e+003 2.182e-003 1.412e-003 
1.739e-003 4.707e+007 2.647e+013 1.000e+003 2.028e-003 1.414e-003 
1.740e-003 4.698e+007 2.650e+013 1.000e+003 1.431e-003 1.415e-003 
1.741e-003 4.697e+007 2.651e+013 1.000e+003 1.228e-003 1.416e-003 
1.741e-003 4.698e+007 2.653e+013 1.000e+003 1.198e-003 1.416e-003 
1.742e-003 4.698e+007 2.652e+013 1.000e+003 1.382e-003 1.417e-003 
1.743e-003 4.698e+007 2.651e+013 1.000e+003 2.300e-003 1.418e-003 
1.743e-003 4.694e+007 2.651e+013 1.000e+003 1.965e-003 1.419e-003 
1.744e-003 4.692e+007 2.653e+013 1.000e+003 1.853e-003 1.419e-003 
1.745e-003 4.690e+007 2.654e+013 1.000e+003 1.569e-003 1.420e-003 
1.745e-003 4.690e+007 2.656e+013 1.000e+003 1.669e-003 1.421e-003 
1.746e-003 4.690e+007 2.657e+013 1.000e+003 1.701e-003 1.422e-003 
1.747e-003 4.691e+007 2.658e+013 1.000e+003 1.556e-003 1.422e-003 
1.747e-003 4.692e+007 2.660e+013 1.000e+003 1.708e-003 1.423e-003 
1.748e-003 4.691e+007 2.662e+013 1.000e+003 2.074e-003 1.424e-003 
1.749e-003 4.688e+007 2.664e+013 1.000e+003 1.971e-003 1.424e-003 
1.749e-003 4.665e+007 2.653e+013 1.000e+003 3.022e-003 1.427e-003 
1.750e-003 4.633e+007 2.641e+013 1.000e+003 2.424e-003 1.430e-003 
1.751e-003 4.609e+007 2.635e+013 1.000e+003 2.104e-003 1.432e-003 
1.751e-003 4.589e+007 2.634e+013 1.000e+003 2.226e-003 1.434e-003 
1.752e-003 4.567e+007 2.636e+013 1.000e+003 1.908e-003 1.436e-003 
1.753e-003 4.551e+007 2.637e+013 1.000e+003 2.745e-003 1.438e-003 
1.753e-003 4.542e+007 2.638e+013 1.000e+003 1.233e-004 1.439e-003 
1.753e-003 4.534e+007 2.638e+013 1.000e+003 1.381e-003 1.439e-003 
1.753e-003 4.527e+007 2.639e+013 1.000e+003 4.130e-003 1.440e-003 
1.753e-003 4.521e+007 2.639e+013 1.000e+003 4.423e-003 1.441e-003 
1.754e-003 4.516e+007 2.640e+013 1.000e+003 3.783e-003 1.441e-003 
1.754e-003 4.511e+007 2.640e+013 1.000e+003 6.819e-003 1.442e-003 
1.754e-003 4.482e+007 2.610e+013 1.000e+003 2.687e-003 1.444e-003 
1.755e-003 4.452e+007 2.607e+013 1.000e+003 2.109e-003 1.447e-003 
1.756e-003 4.428e+007 2.605e+013 1.000e+003 2.072e-003 1.449e-003 
1.756e-003 4.401e+007 2.596e+013 1.000e+003 2.433e-003 1.452e-003 
1.757e-003 4.381e+007 2.590e+013 1.000e+003 1.997e-003 1.454e-003 
1.758e-003 4.368e+007 2.586e+013 1.000e+003 1.965e-003 1.455e-003 
1.758e-003 4.345e+007 2.583e+013 1.000e+003 1.829e-003 1.458e-003 
1.759e-003 4.337e+007 2.582e+013 1.000e+003 1.440e-003 1.459e-003 
1.760e-003 4.336e+007 2.583e+013 1.000e+003 1.297e-003 1.460e-003 
1.760e-003 4.338e+007 2.583e+013 1.000e+003 1.121e-003 1.460e-003 
1.761e-003 4.342e+007 2.584e+013 1.000e+003 1.170e-003 1.461e-003 
1.762e-003 4.348e+007 2.584e+013 1.000e+003 1.139e-003 1.461e-003 
1.762e-003 4.356e+007 2.585e+013 1.000e+003 1.153e-003 1.461e-003 
1.763e-003 4.365e+007 2.586e+013 1.000e+003 1.087e-003 1.461e-003 
1.764e-003 4.375e+007 2.578e+013 1.000e+003 8.678e-004 1.461e-003 
1.765e-003 4.388e+007 2.568e+013 1.000e+003 5.635e-004 1.461e-003 
1.765e-003 4.402e+007 2.566e+013 1.000e+003 9.787e-004 1.461e-003 
1.766e-003 4.413e+007 2.564e+013 1.000e+003 1.094e-003 1.461e-003 
1.767e-003 4.399e+007 2.562e+013 1.000e+003 2.250e-003 1.462e-003 
1.767e-003 4.382e+007 2.562e+013 1.000e+003 2.051e-003 1.464e-003 
1.768e-003 4.373e+007 2.562e+013 1.000e+003 2.078e-003 1.465e-003 
1.768e-003 4.344e+007 2.558e+013 1.000e+003 2.966e-003 1.468e-003 
1.769e-003 4.321e+007 2.547e+013 1.000e+003 4.053e-003 1.470e-003 
1.769e-003 4.279e+007 2.532e+013 1.000e+003 3.083e-003 1.473e-003 
1.770e-003 4.283e+007 2.509e+013 1.000e+003 1.554e-003 1.474e-003 
1.771e-003 4.302e+007 2.508e+013 1.000e+003 9.476e-004 1.473e-003 
1.771e-003 4.319e+007 2.508e+013 1.000e+003 1.133e-003 1.472e-003 
1.772e-003 4.334e+007 2.508e+013 1.000e+003 1.728e-003 1.472e-003 
1.773e-003 4.347e+007 2.508e+013 1.000e+003 1.859e-003 1.472e-003 
1.773e-003 4.358e+007 2.509e+013 1.000e+003 1.896e-003 1.472e-003 
1.774e-003 4.370e+007 2.510e+013 1.000e+003 1.072e-003 1.472e-003 
1.774e-003 4.382e+007 2.510e+013 1.000e+003 1.659e-003 1.471e-003 
1.775e-003 4.397e+007 2.511e+013 1.000e+003 1.456e-003 1.471e-003 
1.776e-003 4.404e+007 2.512e+013 1.000e+003 1.936e-003 1.471e-003 
1.776e-003 4.407e+007 2.512e+013 1.000e+003 8.850e-004 1.471e-003 
1.777e-003 4.410e+007 2.513e+013 1.000e+003 1.715e-003 1.472e-003 
1.777e-003 4.412e+007 2.514e+013 1.000e+003 1.797e-003 1.472e-003 
1.778e-003 4.414e+007 2.515e+013 1.000e+003 2.334e-003 1.473e-003 
1.779e-003 4.416e+007 2.515e+013 1.000e+003 2.130e-003 1.473e-003 
1.779e-003 4.418e+007 2.516e+013 1.000e+003 2.510e-003 1.474e-003 
1.780e-003 4.420e+007 2.517e+013 1.000e+003 1.888e-003 1.474e-003 
1.780e-003 4.421e+007 2.517e+013 1.000e+003 2.200e-003 1.475e-003 
1.781e-003 4.419e+007 2.518e+013 1.000e+003 2.257e-003 1.475e-003 
1.782e-003 4.417e+007 2.519e+013 1.000e+003 1.345e-003 1.476e-003 
1.782e-003 4.416e+007 2.519e+013 1.000e+003 2.133e-003 1.477e-003 
1.783e-003 4.417e+007 2.520e+013 1.000e+003 2.079e-003 1.477e-003 
1.783e-003 4.418e+007 2.521e+013 1.000e+003 2.024e-003 1.478e-003 
1.784e-003 4.420e+007 2.521e+013 1.000e+003 1.814e-003 1.478e-003 
1.784e-003 4.423e+007 2.521e+013 1.000e+003 1.537e-003 1.478e-003 
1.785e-003 4.426e+007 2.522e+013 1.000e+003 1.420e-003 1.479e-003 
1.785e-003 4.430e+007 2.522e+013 1.000e+003 2.444e-003 1.479e-003 
1.786e-003 4.433e+007 2.523e+013 1.000e+003 2.574e-003 1.479e-003 
1.786e-003 4.437e+007 2.523e+013 1.000e+003 2.203e-003 1.480e-003 
1.787e-003 4.441e+007 2.523e+013 1.000e+003 1.538e-003 1.480e-003 
1.788e-003 4.444e+007 2.524e+013 1.000e+003 2.461e-003 1.480e-003 
1.788e-003 4.447e+007 2.524e+013 1.000e+003 1.936e-003 1.481e-003 
1.789e-003 4.449e+007 2.525e+013 1.000e+003 1.954e-003 1.481e-003 
1.789e-003 4.451e+007 2.525e+013 1.000e+003 2.741e-003 1.481e-003 
1.790e-003 4.453e+007 2.525e+013 1.000e+003 2.490e-003 1.482e-003 
1.790e-003 4.455e+007 2.526e+013 1.000e+003 1.715e-003 1.482e-003 
1.791e-003 4.457e+007 2.526e+013 1.000e+003 2.677e-003 1.483e-003 
1.791e-003 4.461e+007 2.526e+013 1.000e+003 2.706e-003 1.483e-003 
1.792e-003 4.465e+007 2.527e+013 1.000e+003 1.634e-003 1.483e-003 
1.792e-003 4.469e+007 2.527e+013 1.000e+003 1.693e-003 1.483e-003 
1.793e-003 4.473e+007 2.527e+013 1.000e+003 1.939e-003 1.484e-003 
1.793e-003 4.477e+007 2.528e+013 1.000e+003 2.787e-003 1.484e-003 
1.794e-003 4.481e+007 2.528e+013 1.000e+003 2.017e-003 1.484e-003 
1.794e-003 4.486e+007 2.529e+013 1.000e+003 2.644e-003 1.484e-003 
1.795e-003 4.491e+007 2.529e+013 1.000e+003 1.714e-003 1.484e-003 
1.795e-003 4.496e+007 2.529e+013 1.000e+003 2.320e-003 1.484e-003 
1.796e-003 4.500e+007 2.529e+013 1.000e+003 2.768e-003 1.485e-003 
1.796e-003 4.505e+007 2.529e+013 1.000e+003 1.198e-003 1.485e-003 
1.797e-003 4.509e+007 2.530e+013 1.000e+003 2.085e-003 1.485e-003 
1.797e-003 4.513e+007 2.530e+013 1.000e+003 2.779e-003 1.485e-003 
1.798e-003 4.517e+007 2.530e+013 1.000e+003 2.452e-003 1.485e-003 
1.798e-003 4.523e+007 2.531e+013 1.000e+003 1.444e-003 1.486e-003 
1.799e-003 4.527e+007 2.531e+013 1.000e+003 2.403e-003 1.486e-003 
1.800e-003 4.533e+007 2.531e+013 1.000e+003 2.383e-003 1.486e-003 
1.800e-003 4.538e+007 2.532e+013 1.000e+003 2.547e-003 1.486e-003 
1.801e-003 4.542e+007 2.532e+013 1.000e+003 2.869e-003 1.487e-003 
1.801e-003 4.547e+007 2.532e+013 1.000e+003 2.652e-003 1.487e-003 
1.802e-003 4.551e+007 2.533e+013 1.000e+003 1.651e-003 1.487e-003 
1.802e-003 4.556e+007 2.533e+013 1.000e+003 1.732e-003 1.487e-003 
1.803e-003 4.560e+007 2.534e+013 1.000e+003 1.705e-003 1.488e-003 
1.804e-003 4.565e+007 2.534e+013 1.000e+003 2.844e-003 1.488e-003 
1.804e-003 4.570e+007 2.534e+013 1.000e+003 1.801e-003 1.488e-003 
1.805e-003 4.576e+007 2.535e+013 1.000e+003 1.933e-003 1.488e-003 
1.805e-003 4.581e+007 2.535e+013 1.000e+003 1.951e-003 1.488e-003 
1.806e-003 4.587e+007 2.535e+013 1.000e+003 1.937e-003 1.489e-003 
1.806e-003 4.592e+007 2.536e+013 1.000e+003 2.936e-003 1.489e-003 
1.807e-003 4.598e+007 2.536e+013 1.000e+003 1.993e-003 1.489e-003 
1.808e-003 4.603e+007 2.536e+013 1.000e+003 1.900e-003 1.489e-003 
1.808e-003 4.607e+007 2.536e+013 1.000e+003 2.765e-003 1.489e-003 
1.809e-003 4.612e+007 2.537e+013 1.000e+003 2.328e-003 1.490e-003 
1.809e-003 4.616e+007 2.537e+013 1.000e+003 2.531e-003 1.490e-003 
1.810e-003 4.621e+007 2.538e+013 1.000e+003 1.839e-003 1.490e-003 
1.810e-003 4.626e+007 2.538e+013 1.000e+003 1.689e-003 1.490e-003 
1.811e-003 4.630e+007 2.538e+013 1.000e+003 2.456e-003 1.491e-003 
1.811e-003 4.635e+007 2.539e+013 1.000e+003 2.492e-003 1.491e-003 
1.812e-003 4.640e+007 2.539e+013 1.000e+003 2.737e-003 1.491e-003 
1.813e-003 4.645e+007 2.540e+013 1.000e+003 1.954e-003 1.491e-003 
1.813e-003 4.651e+007 2.540e+013 1.000e+003 2.648e-003 1.491e-003 
1.814e-003 4.656e+007 2.540e+013 1.000e+003 2.101e-003 1.492e-003 
1.814e-003 4.661e+007 2.540e+013 1.000e+003 2.873e-003 1.492e-003 
1.815e-003 4.666e+007 2.541e+013 1.000e+003 1.697e-003 1.492e-003 
1.815e-003 4.671e+007 2.541e+013 1.000e+003 2.503e-003 1.492e-003 
1.816e-003 4.677e+007 2.541e+013 1.000e+003 1.717e-003 1.492e-003 
1.817e-003 4.683e+007 2.541e+013 1.000e+003 2.501e-003 1.493e-003 
1.817e-003 4.688e+007 2.542e+013 1.000e+003 2.070e-003 1.493e-003 
1.818e-003 4.692e+007 2.542e+013 1.000e+003 1.878e-003 1.493e-003 
1.818e-003 4.697e+007 2.543e+013 1.000e+003 2.585e-003 1.493e-003 
1.819e-003 4.703e+007 2.543e+013 1.000e+003 2.008e-003 1.494e-003 
1.819e-003 4.707e+007 2.543e+013 1.000e+003 1.803e-003 1.494e-003 
1.820e-003 4.712e+007 2.544e+013 1.000e+003 1.700e-003 1.494e-003 
1.820e-003 4.716e+007 2.544e+013 1.000e+003 1.985e-003 1.494e-003 
1.821e-003 4.722e+007 2.545e+013 1.000e+003 2.406e-003 1.494e-003 
1.822e-003 4.728e+007 2.545e+013 1.000e+003 2.269e-003 1.495e-003 
1.822e-003 4.734e+007 2.545e+013 1.000e+003 2.103e-003 1.495e-003 
1.823e-003 4.739e+007 2.546e+013 1.000e+003 2.489e-003 1.495e-003 
1.824e-003 4.745e+007 2.546e+013 1.000e+003 2.612e-003 1.495e-003 
1.824e-003 4.750e+007 2.546e+013 1.000e+003 2.654e-003 1.496e-003 
1.825e-003 4.755e+007 2.546e+013 1.000e+003 1.836e-003 1.496e-003 
1.825e-003 4.761e+007 2.547e+013 1.000e+003 2.565e-003 1.496e-003 
1.826e-003 4.766e+007 2.547e+013 1.000e+003 2.623e-003 1.496e-003 
1.826e-003 4.772e+007 2.548e+013 1.000e+003 2.214e-003 1.496e-003 
1.827e-003 4.778e+007 2.548e+013 1.000e+003 2.121e-003 1.497e-003 
1.828e-003 4.783e+007 2.548e+013 1.000e+003 2.751e-003 1.497e-003 
1.828e-003 4.788e+007 2.549e+013 1.000e+003 1.940e-003 1.497e-003 
1.829e-003 4.794e+007 2.549e+013 1.000e+003 2.593e-003 1.497e-003 
1.830e-003 4.799e+007 2.550e+013 1.000e+003 2.301e-003 1.498e-003 
1.830e-003 4.805e+007 2.550e+013 1.000e+003 2.653e-003 1.498e-003 
1.831e-003 4.810e+007 2.551e+013 1.000e+003 1.870e-003 1.498e-003 
1.832e-003 4.816e+007 2.551e+013 1.000e+003 2.053e-003 1.498e-003 
1.832e-003 4.822e+007 2.551e+013 1.000e+003 2.298e-003 1.499e-003 
1.833e-003 4.828e+007 2.552e+013 1.000e+003 1.495e-003 1.499e-003 
1.834e-003 4.834e+007 2.552e+013 1.000e+003 2.344e-003 1.499e-003 
1.834e-003 4.840e+007 2.552e+013 1.000e+003 1.967e-003 1.500e-003 
1.835e-003 4.845e+007 2.553e+013 1.000e+003 2.005e-003 1.500e-003 
1.836e-003 4.851e+007 2.553e+013 1.000e+003 2.240e-003 1.500e-003 
1.836e-003 4.858e+007 2.554e+013 1.000e+003 2.259e-003 1.500e-003 
1.837e-003 4.863e+007 2.554e+013 1.000e+003 2.370e-003 1.501e-003 
1.838e-003 4.868e+007 2.555e+013 1.000e+003 2.236e-003 1.501e-003 
1.838e-003 4.874e+007 2.555e+013 1.000e+003 2.312e-003 1.501e-003 
1.839e-003 4.879e+007 2.556e+013 1.000e+003 2.227e-003 1.501e-003 
1.839e-003 4.884e+007 2.556e+013 1.000e+003 1.951e-003 1.502e-003 
1.840e-003 4.890e+007 2.556e+013 1.000e+003 2.233e-003 1.502e-003 
1.841e-003 4.895e+007 2.557e+013 1.000e+003 2.380e-003 1.502e-003 
1.841e-003 4.900e+007 2.557e+013 1.000e+003 2.319e-003 1.502e-003 
1.842e-003 4.905e+007 2.558e+013 1.000e+003 2.108e-003 1.503e-003 
1.843e-003 4.910e+007 2.558e+013 1.000e+003 1.983e-003 1.503e-003 
1.843e-003 4.914e+007 2.559e+013 1.000e+003 2.228e-003 1.503e-003 
1.844e-003 4.919e+007 2.560e+013 1.000e+003 2.173e-003 1.504e-003 
1.845e-003 4.924e+007 2.560e+013 1.000e+003 2.042e-003 1.504e-003 
1.845e-003 4.928e+007 2.561e+013 1.000e+003 2.193e-003 1.504e-003 
1.846e-003 4.932e+007 2.561e+013 1.000e+003 2.104e-003 1.505e-003 
1.846e-003 4.937e+007 2.562e+013 1.000e+003 2.294e-003 1.505e-003 
1.847e-003 4.940e+007 2.562e+013 1.000e+003 2.233e-003 1.505e-003 
1.848e-003 4.944e+007 2.563e+013 1.000e+003 2.320e-003 1.506e-003 
1.848e-003 4.947e+007 2.564e+013 1.000e+003 1.015e-003 1.506e-003 
1.849e-003 4.949e+007 2.564e+013 1.000e+003 1.145e-003 1.507e-003 
1.849e-003 4.950e+007 2.566e+013 1.000e+003 2.648e-003 1.507e-003 
1.850e-003 4.949e+007 2.567e+013 1.000e+003 1.887e-003 1.508e-003 
1.851e-003 4.953e+007 2.567e+013 1.000e+003 1.517e-003 1.508e-003 
1.851e-003 4.957e+007 2.568e+013 1.000e+003 2.437e-003 1.508e-003 
1.852e-003 4.961e+007 2.568e+013 1.000e+003 1.835e-003 1.508e-003 
1.852e-003 4.967e+007 2.568e+013 1.000e+003 2.033e-003 1.509e-003 
1.853e-003 4.973e+007 2.569e+013 1.000e+003 1.941e-003 1.509e-003 
1.853e-003 4.978e+007 2.569e+013 1.000e+003 2.199e-003 1.509e-003 
1.854e-003 4.985e+007 2.569e+013 1.000e+003 2.480e-003 1.509e-003 
1.855e-003 4.991e+007 2.570e+013 1.000e+003 1.396e-003 1.510e-003 
1.855e-003 4.997e+007 2.570e+013 1.000e+003 2.197e-003 1.510e-003 
1.856e-003 5.004e+007 2.570e+013 1.000e+003 2.184e-003 1.510e-003 
1.857e-003 5.010e+007 2.571e+013 1.000e+003 2.167e-003 1.510e-003 
1.857e-003 5.017e+007 2.571e+013 1.000e+003 2.021e-003 1.510e-003 
1.858e-003 5.023e+007 2.571e+013 1.000e+003 2.477e-003 1.511e-003 
1.859e-003 5.028e+007 2.572e+013 1.000e+003 2.262e-003 1.511e-003 
1.859e-003 5.034e+007 2.572e+013 1.000e+003 2.202e-003 1.511e-003 
1.860e-003 5.041e+007 2.573e+013 1.000e+003 2.213e-003 1.511e-003 
1.861e-003 5.046e+007 2.573e+013 1.000e+003 2.358e-003 1.512e-003 
1.861e-003 5.051e+007 2.574e+013 1.000e+003 2.377e-003 1.512e-003 
1.862e-003 5.057e+007 2.574e+013 1.000e+003 2.262e-003 1.512e-003 
1.862e-003 5.062e+007 2.575e+013 1.000e+003 1.557e-003 1.512e-003 
1.863e-003 5.066e+007 2.576e+013 1.000e+003 2.576e-003 1.513e-003 
1.864e-003 5.069e+007 2.577e+013 1.000e+003 1.499e-003 1.513e-003 
1.865e-003 5.049e+007 2.566e+013 1.000e+003 4.228e-003 1.515e-003 
1.865e-003 5.009e+007 2.555e+013 1.000e+003 3.409e-003 1.519e-003 
1.866e-003 4.965e+007 2.549e+013 1.000e+003 3.386e-003 1.522e-003 
1.866e-003 4.926e+007 2.550e+013 1.000e+003 3.084e-003 1.526e-003 
1.867e-003 4.891e+007 2.550e+013 1.000e+003 2.802e-003 1.529e-003 
1.868e-003 4.858e+007 2.551e+013 1.000e+003 2.797e-003 1.532e-003 
1.868e-003 4.829e+007 2.553e+013 1.000e+003 2.533e-003 1.534e-003 
1.869e-003 4.802e+007 2.554e+013 1.000e+003 2.696e-003 1.537e-003 
1.870e-003 4.778e+007 2.551e+013 1.000e+003 2.960e-003 1.539e-003 
1.870e-003 4.756e+007 2.549e+013 1.000e+003 2.466e-003 1.541e-003 
1.871e-003 4.733e+007 2.548e+013 1.000e+003 2.707e-003 1.544e-003 
1.872e-003 4.714e+007 2.547e+013 1.000e+003 1.526e-003 1.546e-003 
1.872e-003 4.707e+007 2.545e+013 1.000e+003 2.125e-003 1.547e-003 
1.873e-003 4.696e+007 2.545e+013 1.000e+003 1.912e-003 1.548e-003 
1.874e-003 4.683e+007 2.546e+013 1.000e+003 1.979e-003 1.550e-003 
1.874e-003 4.668e+007 2.543e+013 1.000e+003 2.882e-003 1.551e-003 
1.875e-003 4.627e+007 2.547e+013 1.000e+003 1.312e-003 1.555e-003 
1.875e-003 4.610e+007 2.548e+013 1.000e+003 3.795e-004 1.556e-003 
1.875e-003 4.595e+007 2.537e+013 1.000e+003 9.360e-004 1.557e-003 
1.875e-003 4.576e+007 2.536e+013 1.000e+003 9.574e-004 1.559e-003 
1.876e-003 4.557e+007 2.535e+013 1.000e+003 6.932e-003 1.561e-003 
1.876e-003 4.539e+007 2.534e+013 1.000e+003 8.860e-003 1.562e-003 
1.876e-003 4.521e+007 2.534e+013 1.000e+003 6.436e-004 1.563e-003 
1.876e-003 4.504e+007 2.533e+013 1.000e+003 1.088e-004 1.565e-003 
1.877e-003 4.489e+007 2.533e+013 1.000e+003 3.539e-003 1.566e-003 
1.877e-003 4.475e+007 2.532e+013 1.000e+003 2.382e-003 1.567e-003 
1.877e-003 4.461e+007 2.532e+013 1.000e+003 1.044e-003 1.569e-003 
1.877e-003 4.450e+007 2.532e+013 1.000e+003 8.614e-004 1.569e-003 
1.877e-003 4.443e+007 2.532e+013 1.000e+003 1.175e-003 1.570e-003 
1.878e-003 4.436e+007 2.532e+013 1.000e+003 2.971e-003 1.571e-003 
1.878e-003 4.430e+007 2.531e+013 1.000e+003 3.080e-003 1.572e-003 
1.878e-003 4.424e+007 2.531e+013 1.000e+003 2.171e-003 1.572e-003 
1.878e-003 4.417e+007 2.531e+013 1.000e+003 1.558e-003 1.573e-003 
1.879e-003 4.409e+007 2.531e+013 1.000e+003 1.565e-004 1.574e-003 
1.879e-003 4.398e+007 2.532e+013 1.000e+003 1.975e-003 1.575e-003 
1.879e-003 4.377e+007 2.529e+013 1.000e+003 1.134e-003 1.576e-003 
1.879e-003 4.366e+007 2.522e+013 1.000e+003 1.495e-003 1.577e-003 
1.879e-003 4.350e+007 2.465e+013 1.000e+003 5.879e-004 1.579e-003 
1.880e-003 4.336e+007 2.461e+013 1.000e+003 8.469e-004 1.580e-003 
1.880e-003 4.323e+007 2.458e+013 1.000e+003 1.719e-003 1.581e-003 
1.880e-003 4.314e+007 2.455e+013 1.000e+003 3.509e-003 1.582e-003 
1.880e-003 4.306e+007 2.454e+013 1.000e+003 1.276e-003 1.583e-003 
1.881e-003 4.300e+007 2.452e+013 1.000e+003 6.317e-004 1.583e-003 
1.881e-003 4.294e+007 2.451e+013 1.000e+003 3.410e-003 1.584e-003 
1.881e-003 4.289e+007 2.451e+013 1.000e+003 4.754e-003 1.584e-003 
1.881e-003 4.285e+007 2.450e+013 1.000e+003 5.298e-003 1.585e-003 
1.881e-003 4.280e+007 2.449e+013 1.000e+003 3.818e-003 1.585e-003 
1.882e-003 4.272e+007 2.448e+013 1.000e+003 6.110e-003 1.586e-003 
1.882e-003 4.266e+007 2.448e+013 1.000e+003 7.268e-003 1.587e-003 
1.882e-003 4.262e+007 2.447e+013 1.000e+003 6.040e-003 1.587e-003 
1.882e-003 4.260e+007 2.447e+013 1.000e+003 3.534e-003 1.588e-003 
1.883e-003 4.259e+007 2.447e+013 1.000e+003 6.491e-003 1.588e-003 
1.883e-003 4.259e+007 2.447e+013 1.000e+003 6.467e-003 1.588e-003 
1.883e-003 4.259e+007 2.447e+013 1.000e+003 4.470e-003 1.588e-003 
1.883e-003 4.260e+007 2.447e+013 1.000e+003 4.629e-003 1.589e-003 
1.883e-003 4.261e+007 2.447e+013 1.000e+003 6.259e-003 1.589e-003 
1.884e-003 4.262e+007 2.448e+013 1.000e+003 4.164e-003 1.589e-003 
1.884e-003 4.263e+007 2.448e+013 1.000e+003 5.229e-003 1.589e-003 
1.884e-003 4.264e+007 2.448e+013 1.000e+003 5.527e-003 1.589e-003 
1.884e-003 4.265e+007 2.448e+013 1.000e+003 6.759e-003 1.589e-003 
1.885e-003 4.267e+007 2.448e+013 1.000e+003 4.885e-003 1.589e-003 
1.885e-003 4.268e+007 2.448e+013 1.000e+003 5.787e-003 1.590e-003 
1.885e-003 4.270e+007 2.448e+013 1.000e+003 5.306e-003 1.590e-003 
1.885e-003 4.272e+007 2.448e+013 1.000e+003 5.565e-003 1.590e-003 
1.885e-003 4.274e+007 2.449e+013 1.000e+003 5.150e-003 1.590e-003 
1.886e-003 4.277e+007 2.449e+013 1.000e+003 6.473e-003 1.590e-003 
1.886e-003 4.279e+007 2.449e+013 1.000e+003 1.265e-003 1.590e-003 
1.886e-003 4.282e+007 2.449e+013 1.000e+003 4.573e-003 1.590e-003 
1.886e-003 4.284e+007 2.449e+013 1.000e+003 6.282e-004 1.590e-003 
1.886e-003 4.286e+007 2.449e+013 1.000e+003 2.839e-003 1.590e-003 
1.887e-003 4.288e+007 2.449e+013 1.000e+003 3.274e-003 1.590e-003 
1.887e-003 4.291e+007 2.449e+013 1.000e+003 5.585e-003 1.590e-003 
1.887e-003 4.293e+007 2.449e+013 1.000e+003 1.963e-003 1.590e-003 
1.887e-003 4.295e+007 2.449e+013 1.000e+003 3.228e-003 1.590e-003 
1.888e-003 4.297e+007 2.450e+013 1.000e+003 3.335e-003 1.590e-003 
1.888e-003 4.299e+007 2.450e+013 1.000e+003 2.631e-003 1.590e-003 
1.888e-003 4.301e+007 2.450e+013 1.000e+003 1.970e-003 1.591e-003 
1.888e-003 4.304e+007 2.450e+013 1.000e+003 5.105e-003 1.591e-003 
1.888e-003 4.306e+007 2.450e+013 1.000e+003 3.532e-003 1.591e-003 
1.889e-003 4.308e+007 2.450e+013 1.000e+003 2.665e-003 1.591e-003 
1.889e-003 4.310e+007 2.450e+013 1.000e+003 1.818e-003 1.591e-003 
1.889e-003 4.312e+007 2.451e+013 1.000e+003 1.238e-003 1.591e-003 
1.889e-003 4.314e+007 2.451e+013 1.000e+003 2.601e-003 1.591e-003 
1.890e-003 4.317e+007 2.451e+013 1.000e+003 3.922e-003 1.591e-003 
1.890e-003 4.319e+007 2.451e+013 1.000e+003 2.274e-003 1.591e-003 
1.890e-003 4.321e+007 2.451e+013 1.000e+003 1.214e-003 1.591e-003 
1.890e-003 4.323e+007 2.451e+013 1.000e+003 4.568e-003 1.591e-003 
1.890e-003 4.325e+007 2.451e+013 1.000e+003 6.405e-004 1.591e-003 
1.891e-003 4.328e+007 2.451e+013 1.000e+003 6.404e-003 1.591e-003 
1.891e-003 4.330e+007 2.451e+013 1.000e+003 5.510e-003 1.591e-003 
1.891e-003 4.333e+007 2.451e+013 1.000e+003 5.115e-003 1.591e-003 
1.891e-003 4.335e+007 2.452e+013 1.000e+003 3.640e-003 1.592e-003 
1.892e-003 4.337e+007 2.452e+013 1.000e+003 2.669e-003 1.592e-003 
1.892e-003 4.339e+007 2.452e+013 1.000e+003 1.265e-003 1.592e-003 
1.892e-003 4.342e+007 2.452e+013 1.000e+003 3.168e-003 1.592e-003 
1.892e-003 4.344e+007 2.452e+013 1.000e+003 4.344e-003 1.592e-003 
1.892e-003 4.346e+007 2.452e+013 1.000e+003 2.553e-003 1.592e-003 
1.893e-003 4.348e+007 2.452e+013 1.000e+003 2.021e-003 1.592e-003 
1.893e-003 4.350e+007 2.452e+013 1.000e+003 4.833e-003 1.592e-003 
1.893e-003 4.351e+007 2.452e+013 1.000e+003 4.353e-004 1.592e-003 
1.893e-003 4.354e+007 2.452e+013 1.000e+003 1.940e-003 1.592e-003 
1.894e-003 4.356e+007 2.453e+013 1.000e+003 1.840e-003 1.592e-003 
1.894e-003 4.358e+007 2.453e+013 1.000e+003 4.108e-003 1.592e-003 
1.894e-003 4.361e+007 2.453e+013 1.000e+003 1.166e-004 1.592e-003 
1.894e-003 4.364e+007 2.453e+013 1.000e+003 4.654e-003 1.592e-003 
1.894e-003 4.368e+007 2.453e+013 1.000e+003 1.763e-003 1.592e-003 
1.895e-003 4.372e+007 2.453e+013 1.000e+003 7.097e-003 1.592e-003 
1.895e-003 4.374e+007 2.453e+013 1.000e+003 2.723e-004 1.592e-003 
1.895e-003 4.376e+007 2.453e+013 1.000e+003 5.475e-003 1.592e-003 
1.895e-003 4.379e+007 2.453e+013 1.000e+003 5.347e-003 1.593e-003 
1.896e-003 4.381e+007 2.454e+013 1.000e+003 5.474e-003 1.593e-003 
1.896e-003 4.384e+007 2.454e+013 1.000e+003 1.024e-003 1.593e-003 
1.896e-003 4.386e+007 2.454e+013 1.000e+003 3.073e-003 1.593e-003 
1.896e-003 4.388e+007 2.454e+013 1.000e+003 3.072e-003 1.593e-003 
1.896e-003 4.390e+007 2.454e+013 1.000e+003 1.948e-003 1.593e-003 
1.897e-003 4.392e+007 2.454e+013 1.000e+003 1.058e-003 1.593e-003 
1.897e-003 4.394e+007 2.454e+013 1.000e+003 3.564e-003 1.593e-003 
1.897e-003 4.397e+007 2.454e+013 1.000e+003 3.359e-003 1.593e-003 
1.897e-003 4.399e+007 2.454e+013 1.000e+003 2.056e-003 1.593e-003 
1.898e-003 4.401e+007 2.455e+013 1.000e+003 4.135e-004 1.593e-003 
1.898e-003 4.403e+007 2.455e+013 1.000e+003 5.401e-003 1.593e-003 
1.898e-003 4.405e+007 2.455e+013 1.000e+003 2.797e-003 1.593e-003 
1.898e-003 4.408e+007 2.455e+013 1.000e+003 5.344e-003 1.593e-003 
1.899e-003 4.410e+007 2.455e+013 1.000e+003 4.266e-003 1.593e-003 
1.899e-003 4.412e+007 2.455e+013 1.000e+003 1.613e-004 1.594e-003 
1.899e-003 4.415e+007 2.455e+013 1.000e+003 5.043e-003 1.594e-003 
1.899e-003 4.417e+007 2.455e+013 1.000e+003 2.911e-003 1.594e-003 
1.899e-003 4.419e+007 2.455e+013 1.000e+003 7.274e-004 1.594e-003 
1.900e-003 4.422e+007 2.455e+013 1.000e+003 4.336e-003 1.594e-003 
1.900e-003 4.424e+007 2.456e+013 1.000e+003 2.090e-003 1.594e-003 
1.900e-003 4.426e+007 2.456e+013 1.000e+003 6.135e-003 1.594e-003 
1.900e-003 4.428e+007 2.456e+013 1.000e+003 5.040e-003 1.594e-003 
1.901e-003 4.430e+007 2.456e+013 1.000e+003 4.900e-003 1.594e-003 
1.901e-003 4.432e+007 2.456e+013 1.000e+003 5.167e-003 1.594e-003 
1.901e-003 4.434e+007 2.456e+013 1.000e+003 5.819e-003 1.594e-003 
1.901e-003 4.436e+007 2.457e+013 1.000e+003 5.212e-003 1.595e-003 
1.902e-003 4.438e+007 2.457e+013 1.000e+003 5.489e-003 1.595e-003 
1.902e-003 4.440e+007 2.457e+013 1.000e+003 5.401e-003 1.595e-003 
1.902e-003 4.442e+007 2.457e+013 1.000e+003 4.935e-003 1.595e-003 
1.902e-003 4.444e+007 2.457e+013 1.000e+003 4.750e-003 1.595e-003 
1.903e-003 4.445e+007 2.458e+013 1.000e+003 5.014e-003 1.595e-003 
1.903e-003 4.446e+007 2.458e+013 1.000e+003 5.222e-003 1.595e-003 
1.903e-003 4.448e+007 2.458e+013 1.000e+003 5.784e-003 1.595e-003 
1.903e-003 4.449e+007 2.459e+013 1.000e+003 5.251e-003 1.595e-003 
1.903e-003 4.451e+007 2.459e+013 1.000e+003 5.410e-003 1.596e-003 
1.904e-003 4.452e+007 2.459e+013 1.000e+003 5.013e-003 1.596e-003 
1.904e-003 4.452e+007 2.460e+013 1.000e+003 4.799e-003 1.596e-003 
1.904e-003 4.452e+007 2.461e+013 1.000e+003 4.859e-003 1.596e-003 
1.904e-003 4.449e+007 2.463e+013 1.000e+003 5.306e-003 1.597e-003 
1.905e-003 4.449e+007 2.465e+013 1.000e+003 5.607e-003 1.597e-003 
1.905e-003 4.450e+007 2.466e+013 1.000e+003 5.021e-003 1.597e-003 
1.905e-003 4.451e+007 2.466e+013 1.000e+003 4.770e-003 1.597e-003 
1.905e-003 4.452e+007 2.460e+013 1.000e+003 5.277e-003 1.597e-003 
1.905e-003 4.451e+007 2.459e+013 1.000e+003 5.424e-003 1.597e-003 
1.906e-003 4.451e+007 2.459e+013 1.000e+003 5.006e-003 1.598e-003 
1.906e-003 4.449e+007 2.459e+013 1.000e+003 5.616e-003 1.598e-003 
1.906e-003 4.447e+007 2.459e+013 1.000e+003 5.140e-003 1.598e-003 
1.906e-003 4.445e+007 2.460e+013 1.000e+003 5.565e-003 1.599e-003 
1.906e-003 4.442e+007 2.462e+013 1.000e+003 5.039e-003 1.599e-003 
1.907e-003 4.438e+007 2.456e+013 1.000e+003 6.160e-003 1.600e-003 
1.907e-003 4.432e+007 2.457e+013 1.000e+003 5.526e-003 1.600e-003 
1.907e-003 4.429e+007 2.458e+013 1.000e+003 5.737e-003 1.601e-003 
1.907e-003 4.425e+007 2.458e+013 1.000e+003 5.576e-003 1.601e-003 
1.907e-003 4.421e+007 2.459e+013 1.000e+003 5.325e-003 1.602e-003 
1.908e-003 4.412e+007 2.454e+013 1.000e+003 6.661e-003 1.603e-003 
1.908e-003 4.403e+007 2.452e+013 1.000e+003 5.867e-003 1.603e-003 
1.908e-003 4.397e+007 2.452e+013 1.000e+003 5.283e-003 1.604e-003 
1.908e-003 4.393e+007 2.452e+013 1.000e+003 5.471e-003 1.604e-003 
1.909e-003 4.391e+007 2.452e+013 1.000e+003 5.597e-003 1.605e-003 
1.909e-003 4.391e+007 2.453e+013 1.000e+003 5.026e-003 1.605e-003 
1.909e-003 4.391e+007 2.451e+013 1.000e+003 1.605e-004 1.605e-003 
1.909e-003 4.391e+007 2.452e+013 1.000e+003 4.385e-003 1.605e-003 
1.909e-003 4.392e+007 2.452e+013 1.000e+003 3.165e-003 1.606e-003 
1.910e-003 4.393e+007 2.452e+013 1.000e+003 2.090e-003 1.606e-003 
1.910e-003 4.395e+007 2.452e+013 1.000e+003 1.768e-003 1.606e-003 
1.910e-003 4.397e+007 2.452e+013 1.000e+003 1.397e-003 1.606e-003 
1.910e-003 4.398e+007 2.453e+013 1.000e+003 1.489e-003 1.606e-003 
1.911e-003 4.400e+007 2.453e+013 1.000e+003 1.686e-003 1.606e-003 
1.911e-003 4.402e+007 2.453e+013 1.000e+003 2.553e-003 1.606e-003 
1.911e-003 4.403e+007 2.453e+013 1.000e+003 2.480e-003 1.606e-003 
1.911e-003 4.404e+007 2.453e+013 1.000e+003 1.438e-003 1.607e-003 
1.911e-003 4.405e+007 2.453e+013 1.000e+003 7.530e-003 1.607e-003 
1.912e-003 4.406e+007 2.453e+013 1.000e+003 2.419e-003 1.607e-003 
1.912e-003 4.407e+007 2.454e+013 1.000e+003 1.969e-003 1.607e-003 
1.912e-003 4.408e+007 2.454e+013 1.000e+003 1.773e-003 1.607e-003 
1.912e-003 4.410e+007 2.454e+013 1.000e+003 9.651e-004 1.607e-003 
1.913e-003 4.411e+007 2.454e+013 1.000e+003 2.581e-003 1.607e-003 
1.913e-003 4.412e+007 2.454e+013 1.000e+003 1.966e-003 1.608e-003 
1.913e-003 4.414e+007 2.454e+013 1.000e+003 1.330e-003 1.608e-003 
1.913e-003 4.415e+007 2.454e+013 1.000e+003 2.904e-003 1.608e-003 
1.913e-003 4.417e+007 2.454e+013 1.000e+003 1.286e-003 1.608e-003 
1.914e-003 4.419e+007 2.454e+013 1.000e+003 6.940e-003 1.608e-003 
1.914e-003 4.420e+007 2.454e+013 1.000e+003 7.106e-003 1.608e-003 
1.914e-003 4.422e+007 2.455e+013 1.000e+003 5.592e-003 1.608e-003 
1.914e-003 4.423e+007 2.455e+013 1.000e+003 6.186e-003 1.608e-003 
1.915e-003 4.425e+007 2.455e+013 1.000e+003 5.826e-003 1.608e-003 
1.915e-003 4.427e+007 2.455e+013 1.000e+003 6.750e-003 1.609e-003 
1.915e-003 4.429e+007 2.455e+013 1.000e+003 7.202e-003 1.609e-003 
1.915e-003 4.431e+007 2.455e+013 1.000e+003 5.468e-003 1.609e-003 
1.915e-003 4.433e+007 2.455e+013 1.000e+003 6.537e-003 1.609e-003 
1.916e-003 4.435e+007 2.455e+013 1.000e+003 6.443e-003 1.609e-003 
1.916e-003 4.437e+007 2.455e+013 1.000e+003 6.469e-003 1.609e-003 
1.916e-003 4.439e+007 2.455e+013 1.000e+003 6.577e-003 1.609e-003 
1.916e-003 4.440e+007 2.455e+013 1.000e+003 6.522e-003 1.609e-003 
1.917e-003 4.442e+007 2.456e+013 1.000e+003 5.867e-003 1.609e-003 
1.917e-003 4.444e+007 2.456e+013 1.000e+003 6.007e-003 1.609e-003 
1.917e-003 4.446e+007 2.456e+013 1.000e+003 6.270e-003 1.609e-003 
1.917e-003 4.448e+007 2.456e+013 1.000e+003 6.726e-003 1.610e-003 
1.917e-003 4.450e+007 2.456e+013 1.000e+003 6.479e-003 1.610e-003 
1.918e-003 4.451e+007 2.456e+013 1.000e+003 6.865e-003 1.610e-003 
1.918e-003 4.453e+007 2.456e+013 1.000e+003 6.328e-003 1.610e-003 
1.918e-003 4.455e+007 2.456e+013 1.000e+003 5.757e-003 1.610e-003 
1.918e-003 4.457e+007 2.456e+013 1.000e+003 6.296e-003 1.610e-003 
1.919e-003 4.459e+007 2.456e+013 1.000e+003 6.003e-003 1.610e-003 
1.919e-003 4.460e+007 2.456e+013 1.000e+003 6.690e-003 1.610e-003 
1.919e-003 4.462e+007 2.457e+013 1.000e+003 7.050e-004 1.610e-003 
1.919e-003 4.464e+007 2.457e+013 1.000e+003 1.505e-003 1.610e-003 
1.919e-003 4.466e+007 2.457e+013 1.000e+003 5.297e-004 1.611e-003 
1.920e-003 4.468e+007 2.457e+013 1.000e+003 3.175e-003 1.611e-003 
1.920e-003 4.470e+007 2.457e+013 1.000e+003 1.655e-003 1.611e-003 
1.920e-003 4.471e+007 2.457e+013 1.000e+003 2.682e-004 1.611e-003 
1.920e-003 4.472e+007 2.457e+013 1.000e+003 9.430e-004 1.611e-003 
1.921e-003 4.471e+007 2.457e+013 1.000e+003 1.698e-003 1.611e-003 
1.921e-003 4.471e+007 2.457e+013 1.000e+003 9.535e-004 1.612e-003 
1.921e-003 4.467e+007 2.457e+013 1.000e+003 1.246e-003 1.612e-003 
1.921e-003 4.460e+007 2.456e+013 1.000e+003 9.045e-004 1.613e-003 
1.921e-003 4.453e+007 2.456e+013 1.000e+003 2.072e-003 1.613e-003 
1.922e-003 4.448e+007 2.456e+013 1.000e+003 2.309e-004 1.614e-003 
1.922e-003 4.445e+007 2.456e+013 1.000e+003 5.179e-003 1.614e-003 
1.922e-003 4.442e+007 2.456e+013 1.000e+003 6.439e-003 1.615e-003 
1.922e-003 4.440e+007 2.456e+013 1.000e+003 5.200e-003 1.615e-003 
1.923e-003 4.439e+007 2.456e+013 1.000e+003 7.520e-003 1.616e-003 
1.923e-003 4.438e+007 2.456e+013 1.000e+003 4.795e-003 1.616e-003 
1.923e-003 4.437e+007 2.456e+013 1.000e+003 6.322e-003 1.616e-003 
1.923e-003 4.437e+007 2.456e+013 1.000e+003 9.647e-004 1.616e-003 
1.923e-003 4.437e+007 2.456e+013 1.000e+003 5.198e-003 1.617e-003 
1.924e-003 4.437e+007 2.456e+013 1.000e+003 2.672e-003 1.617e-003 
1.924e-003 4.438e+007 2.456e+013 1.000e+003 5.056e-003 1.617e-003 
1.924e-003 4.438e+007 2.457e+013 1.000e+003 6.336e-003 1.617e-003 
1.924e-003 4.439e+007 2.456e+013 1.000e+003 6.879e-003 1.617e-003 
1.925e-003 4.440e+007 2.456e+013 1.000e+003 5.487e-003 1.618e-003 
1.925e-003 4.441e+007 2.457e+013 1.000e+003 6.364e-003 1.618e-003 
1.925e-003 4.442e+007 2.457e+013 1.000e+003 6.644e-003 1.618e-003 
1.925e-003 4.443e+007 2.457e+013 1.000e+003 6.434e-003 1.618e-003 
1.926e-003 4.444e+007 2.457e+013 1.000e+003 6.748e-003 1.618e-003 
1.926e-003 4.446e+007 2.457e+013 1.000e+003 5.287e-003 1.618e-003 
1.926e-003 4.447e+007 2.457e+013 1.000e+003 6.187e-003 1.618e-003 
1.926e-003 4.449e+007 2.457e+013 1.000e+003 6.192e-003 1.618e-003 
1.926e-003 4.450e+007 2.457e+013 1.000e+003 5.136e-003 1.619e-003 
1.927e-003 4.452e+007 2.457e+013 1.000e+003 6.925e-003 1.619e-003 
1.927e-003 4.454e+007 2.457e+013 1.000e+003 1.579e-003 1.619e-003 
1.927e-003 4.456e+007 2.457e+013 1.000e+003 7.551e-003 1.619e-003 
1.927e-003 4.458e+007 2.457e+013 1.000e+003 6.134e-003 1.619e-003 
1.928e-003 4.460e+007 2.457e+013 1.000e+003 7.101e-003 1.619e-003 
1.928e-003 4.462e+007 2.457e+013 1.000e+003 6.052e-003 1.619e-003 
1.928e-003 4.464e+007 2.457e+013 1.000e+003 6.684e-003 1.619e-003 
1.928e-003 4.466e+007 2.457e+013 1.000e+003 8.571e-004 1.619e-003 
1.928e-003 4.468e+007 2.457e+013 1.000e+003 7.389e-004 1.619e-003 
1.929e-003 4.470e+007 2.457e+013 1.000e+003 2.435e-003 1.619e-003 
1.929e-003 4.472e+007 2.457e+013 1.000e+003 1.427e-003 1.620e-003 
1.929e-003 4.475e+007 2.457e+013 1.000e+003 1.117e-003 1.620e-003 
1.929e-003 4.477e+007 2.457e+013 1.000e+003 1.876e-003 1.620e-003 
1.930e-003 4.479e+007 2.457e+013 1.000e+003 8.782e-004 1.620e-003 
1.930e-003 4.481e+007 2.458e+013 1.000e+003 6.108e-004 1.620e-003 
1.930e-003 4.483e+007 2.458e+013 1.000e+003 1.975e-003 1.620e-003 
1.930e-003 4.485e+007 2.457e+013 1.000e+003 1.731e-003 1.620e-003 
1.930e-003 4.487e+007 2.457e+013 1.000e+003 3.708e-004 1.620e-003 
1.931e-003 4.488e+007 2.457e+013 1.000e+003 1.801e-003 1.620e-003 
1.931e-003 4.485e+007 2.456e+013 1.000e+003 6.045e-003 1.621e-003 
1.931e-003 4.482e+007 2.456e+013 1.000e+003 3.545e-004 1.621e-003 
1.931e-003 4.481e+007 2.455e+013 1.000e+003 1.824e-003 1.621e-003 
1.932e-003 4.480e+007 2.455e+013 1.000e+003 1.309e-003 1.622e-003 
1.932e-003 4.479e+007 2.454e+013 1.000e+003 1.767e-003 1.622e-003 
1.932e-003 4.480e+007 2.454e+013 1.000e+003 2.960e-003 1.622e-003 
1.932e-003 4.480e+007 2.454e+013 1.000e+003 6.328e-003 1.622e-003 
1.933e-003 4.480e+007 2.454e+013 1.000e+003 5.090e-003 1.623e-003 
1.933e-003 4.479e+007 2.454e+013 1.000e+003 6.595e-003 1.623e-003 
1.933e-003 4.478e+007 2.454e+013 1.000e+003 5.886e-003 1.623e-003 
1.933e-003 4.478e+007 2.454e+013 1.000e+003 7.805e-003 1.623e-003 
1.933e-003 4.478e+007 2.454e+013 1.000e+003 5.967e-003 1.624e-003 
1.934e-003 4.478e+007 2.454e+013 1.000e+003 7.377e-003 1.624e-003 
1.934e-003 4.478e+007 2.455e+013 1.000e+003 5.716e-003 1.624e-003 
1.934e-003 4.478e+007 2.455e+013 1.000e+003 7.148e-003 1.624e-003 
1.934e-003 4.479e+007 2.455e+013 1.000e+003 5.772e-003 1.625e-003 
1.935e-003 4.480e+007 2.455e+013 1.000e+003 6.941e-003 1.625e-003 
1.935e-003 4.480e+007 2.456e+013 1.000e+003 5.461e-003 1.625e-003 
1.935e-003 4.481e+007 2.456e+013 1.000e+003 4.816e-003 1.625e-003 
1.935e-003 4.482e+007 2.456e+013 1.000e+003 5.294e-003 1.625e-003 
1.935e-003 4.483e+007 2.456e+013 1.000e+003 5.538e-003 1.625e-003 
1.936e-003 4.483e+007 2.456e+013 1.000e+003 6.945e-003 1.626e-003 
1.936e-003 4.483e+007 2.456e+013 1.000e+003 6.799e-003 1.626e-003 
1.936e-003 4.482e+007 2.456e+013 1.000e+003 6.004e-003 1.626e-003 
1.936e-003 4.481e+007 2.457e+013 1.000e+003 6.815e-003 1.626e-003 
1.937e-003 4.480e+007 2.457e+013 1.000e+003 6.261e-003 1.627e-003 
1.937e-003 4.478e+007 2.457e+013 1.000e+003 5.724e-003 1.627e-003 
1.937e-003 4.477e+007 2.457e+013 1.000e+003 5.266e-003 1.627e-003 
1.937e-003 4.476e+007 2.457e+013 1.000e+003 7.058e-003 1.628e-003 
1.938e-003 4.474e+007 2.458e+013 1.000e+003 6.058e-003 1.628e-003 
1.938e-003 4.472e+007 2.458e+013 1.000e+003 5.377e-003 1.628e-003 
1.938e-003 4.471e+007 2.458e+013 1.000e+003 5.623e-003 1.629e-003 
1.938e-003 4.469e+007 2.458e+013 1.000e+003 7.137e-003 1.629e-003 
1.938e-003 4.467e+007 2.459e+013 1.000e+003 5.429e-003 1.629e-003 
1.939e-003 4.465e+007 2.459e+013 1.000e+003 7.201e-003 1.630e-003 
1.939e-003 4.462e+007 2.459e+013 1.000e+003 5.787e-003 1.630e-003 
1.939e-003 4.460e+007 2.459e+013 1.000e+003 1.607e-003 1.631e-003 
1.939e-003 4.458e+007 2.460e+013 1.000e+003 6.611e-003 1.631e-003 
1.940e-003 4.456e+007 2.460e+013 1.000e+003 6.658e-003 1.631e-003 
1.940e-003 4.454e+007 2.460e+013 1.000e+003 5.815e-003 1.632e-003 
1.940e-003 4.452e+007 2.460e+013 1.000e+003 6.212e-003 1.632e-003 
1.940e-003 4.451e+007 2.460e+013 1.000e+003 6.227e-003 1.632e-003 
1.940e-003 4.449e+007 2.461e+013 1.000e+003 4.051e-003 1.633e-003 
1.941e-003 4.448e+007 2.461e+013 1.000e+003 2.460e-003 1.633e-003 
1.941e-003 4.447e+007 2.461e+013 1.000e+003 2.016e-003 1.633e-003 
1.941e-003 4.447e+007 2.461e+013 1.000e+003 4.532e-003 1.634e-003 
1.941e-003 4.446e+007 2.461e+013 1.000e+003 4.064e-004 1.634e-003 
1.942e-003 4.446e+007 2.461e+013 1.000e+003 2.865e-003 1.634e-003 
1.942e-003 4.446e+007 2.461e+013 1.000e+003 2.462e-003 1.634e-003 
1.942e-003 4.446e+007 2.461e+013 1.000e+003 2.446e-003 1.634e-003 
1.942e-003 4.446e+007 2.461e+013 1.000e+003 1.645e-003 1.635e-003 
1.942e-003 4.446e+007 2.461e+013 1.000e+003 2.658e-003 1.635e-003 
1.943e-003 4.446e+007 2.461e+013 1.000e+003 3.817e-003 1.635e-003 
1.943e-003 4.445e+007 2.461e+013 1.000e+003 2.169e-003 1.635e-003 
1.943e-003 4.444e+007 2.461e+013 1.000e+003 1.320e-003 1.636e-003 
1.943e-003 4.443e+007 2.462e+013 1.000e+003 6.073e-003 1.636e-003 
1.944e-003 4.442e+007 2.462e+013 1.000e+003 5.381e-003 1.636e-003 
1.944e-003 4.440e+007 2.462e+013 1.000e+003 7.374e-003 1.637e-003 
1.944e-003 4.437e+007 2.463e+013 1.000e+003 5.714e-003 1.637e-003 
1.944e-003 4.433e+007 2.463e+013 1.000e+003 5.417e-003 1.638e-003 
1.944e-003 4.429e+007 2.463e+013 1.000e+003 5.020e-003 1.638e-003 
1.945e-003 4.425e+007 2.464e+013 1.000e+003 2.759e-004 1.639e-003 
1.945e-003 4.423e+007 2.465e+013 1.000e+003 1.316e-003 1.639e-003 
1.945e-003 4.422e+007 2.465e+013 1.000e+003 4.844e-003 1.639e-003 
1.945e-003 4.422e+007 2.465e+013 1.000e+003 3.597e-003 1.639e-003 
1.946e-003 4.423e+007 2.465e+013 1.000e+003 4.864e-003 1.640e-003 
1.946e-003 4.423e+007 2.465e+013 1.000e+003 1.657e-003 1.640e-003 
1.946e-003 4.423e+007 2.465e+013 1.000e+003 8.797e-004 1.640e-003 
1.946e-003 4.423e+007 2.465e+013 1.000e+003 2.844e-003 1.640e-003 
1.946e-003 4.422e+007 2.465e+013 1.000e+003 1.984e-003 1.641e-003 
1.947e-003 4.423e+007 2.465e+013 1.000e+003 2.384e-003 1.641e-003 
1.947e-003 4.422e+007 2.464e+013 1.000e+003 5.439e-003 1.641e-003 
1.947e-003 4.422e+007 2.464e+013 1.000e+003 2.189e-003 1.641e-003 
1.947e-003 4.422e+007 2.464e+013 1.000e+003 1.565e-003 1.642e-003 
1.948e-003 4.422e+007 2.464e+013 1.000e+003 5.261e-004 1.642e-003 
1.948e-003 4.421e+007 2.464e+013 1.000e+003 3.469e-003 1.642e-003 
1.948e-003 4.421e+007 2.464e+013 1.000e+003 2.246e-003 1.642e-003 
1.948e-003 4.420e+007 2.464e+013 1.000e+003 1.261e-003 1.643e-003 
1.949e-003 4.420e+007 2.464e+013 1.000e+003 1.869e-003 1.643e-003 
1.949e-003 4.419e+007 2.464e+013 1.000e+003 7.881e-004 1.643e-003 
1.949e-003 4.418e+007 2.464e+013 1.000e+003 7.273e-003 1.643e-003 
1.949e-003 4.418e+007 2.464e+013 1.000e+003 7.016e-003 1.644e-003 
1.949e-003 4.417e+007 2.464e+013 1.000e+003 5.771e-003 1.644e-003 
1.950e-003 4.416e+007 2.464e+013 1.000e+003 4.950e-003 1.644e-003 
1.950e-003 4.416e+007 2.464e+013 1.000e+003 8.320e-003 1.644e-003 
1.950e-003 4.415e+007 2.464e+013 1.000e+003 5.126e-003 1.645e-003 
1.950e-003 4.415e+007 2.464e+013 1.000e+003 5.400e-003 1.645e-003 
1.951e-003 4.414e+007 2.464e+013 1.000e+003 5.525e-003 1.645e-003 
1.951e-003 4.413e+007 2.464e+013 1.000e+003 7.568e-003 1.646e-003 
1.951e-003 4.412e+007 2.464e+013 1.000e+003 6.654e-003 1.646e-003 
1.951e-003 4.410e+007 2.464e+013 1.000e+003 1.600e-003 1.646e-003 
1.951e-003 4.409e+007 2.464e+013 1.000e+003 1.400e-003 1.646e-003 
1.952e-003 4.408e+007 2.465e+013 1.000e+003 1.850e-003 1.647e-003 
1.952e-003 4.408e+007 2.465e+013 1.000e+003 2.486e-003 1.647e-003 
1.952e-003 4.407e+007 2.465e+013 1.000e+003 1.969e-003 1.647e-003 
1.952e-003 4.407e+007 2.465e+013 1.000e+003 1.613e-003 1.648e-003 
1.953e-003 4.406e+007 2.465e+013 1.000e+003 1.181e-003 1.648e-003 
1.953e-003 4.406e+007 2.465e+013 1.000e+003 2.047e-003 1.648e-003 
1.953e-003 4.405e+007 2.465e+013 1.000e+003 1.891e-003 1.648e-003 
1.953e-003 4.405e+007 2.465e+013 1.000e+003 1.135e-003 1.649e-003 
1.953e-003 4.404e+007 2.465e+013 1.000e+003 2.759e-003 1.649e-003 
1.954e-003 4.404e+007 2.465e+013 1.000e+003 1.872e-003 1.649e-003 
1.954e-003 4.404e+007 2.465e+013 1.000e+003 2.366e-003 1.649e-003 
1.954e-003 4.404e+007 2.466e+013 1.000e+003 1.202e-003 1.650e-003 
1.954e-003 4.404e+007 2.466e+013 1.000e+003 1.814e-003 1.650e-003 
1.955e-003 4.403e+007 2.466e+013 1.000e+003 8.958e-004 1.650e-003 
1.955e-003 4.403e+007 2.466e+013 1.000e+003 1.917e-003 1.650e-003 
1.955e-003 4.403e+007 2.466e+013 1.000e+003 6.200e-003 1.650e-003 
1.955e-003 4.403e+007 2.466e+013 1.000e+003 1.562e-003 1.651e-003 
1.955e-003 4.403e+007 2.466e+013 1.000e+003 2.121e-003 1.651e-003 
1.956e-003 4.403e+007 2.466e+013 1.000e+003 2.363e-003 1.651e-003 
1.956e-003 4.403e+007 2.466e+013 1.000e+003 2.831e-003 1.651e-003 
1.956e-003 4.403e+007 2.466e+013 1.000e+003 7.575e-003 1.652e-003 
1.956e-003 4.404e+007 2.467e+013 1.000e+003 5.101e-003 1.652e-003 
1.957e-003 4.404e+007 2.467e+013 1.000e+003 5.667e-003 1.652e-003 
1.957e-003 4.404e+007 2.467e+013 1.000e+003 5.937e-003 1.652e-003 
1.957e-003 4.405e+007 2.467e+013 1.000e+003 5.753e-003 1.652e-003 
1.957e-003 4.405e+007 2.467e+013 1.000e+003 5.569e-003 1.653e-003 
1.958e-003 4.406e+007 2.467e+013 1.000e+003 4.779e-003 1.653e-003 
1.958e-003 4.406e+007 2.467e+013 1.000e+003 6.219e-003 1.653e-003 
1.958e-003 4.407e+007 2.467e+013 1.000e+003 4.476e-003 1.653e-003 
1.958e-003 4.407e+007 2.467e+013 1.000e+003 2.144e-003 1.653e-003 
1.958e-003 4.408e+007 2.467e+013 1.000e+003 1.569e-003 1.654e-003 
1.959e-003 4.408e+007 2.467e+013 1.000e+003 3.895e-003 1.654e-003 
1.959e-003 4.408e+007 2.467e+013 1.000e+003 1.109e-004 1.654e-003 
1.959e-003 4.409e+007 2.468e+013 1.000e+003 5.541e-003 1.654e-003 
1.959e-003 4.409e+007 2.468e+013 1.000e+003 7.262e-005 1.654e-003 
1.960e-003 4.409e+007 2.468e+013 1.000e+003 1.465e-003 1.655e-003 
1.960e-003 4.410e+007 2.468e+013 1.000e+003 3.826e-004 1.655e-003 
1.960e-003 4.411e+007 2.468e+013 1.000e+003 2.550e-003 1.655e-003 
1.960e-003 4.412e+007 2.468e+013 1.000e+003 1.910e-003 1.655e-003 
1.960e-003 4.413e+007 2.468e+013 1.000e+003 4.818e-003 1.655e-003 
1.961e-003 4.414e+007 2.468e+013 1.000e+003 5.405e-003 1.655e-003 
1.961e-003 4.414e+007 2.469e+013 1.000e+003 5.298e-003 1.656e-003 
1.961e-003 4.415e+007 2.468e+013 1.000e+003 5.792e-003 1.656e-003 
1.961e-003 4.416e+007 2.469e+013 1.000e+003 7.898e-003 1.656e-003 
1.962e-003 4.417e+007 2.469e+013 1.000e+003 6.082e-003 1.656e-003 
1.962e-003 4.418e+007 2.469e+013 1.000e+003 7.091e-003 1.656e-003 
1.962e-003 4.419e+007 2.469e+013 1.000e+003 5.342e-003 1.656e-003 
1.962e-003 4.419e+007 2.469e+013 1.000e+003 6.923e-003 1.657e-003 
1.962e-003 4.420e+007 2.469e+013 1.000e+003 5.367e-003 1.657e-003 
1.963e-003 4.421e+007 2.469e+013 1.000e+003 8.015e-003 1.657e-003 
1.963e-003 4.422e+007 2.469e+013 1.000e+003 6.527e-003 1.657e-003 
1.963e-003 4.423e+007 2.469e+013 1.000e+003 5.061e-003 1.657e-003 
1.963e-003 4.423e+007 2.470e+013 1.000e+003 3.367e-004 1.657e-003 
1.964e-003 4.424e+007 2.470e+013 1.000e+003 2.454e-003 1.658e-003 
1.964e-003 4.425e+007 2.470e+013 1.000e+003 3.423e-003 1.658e-003 
1.964e-003 4.426e+007 2.470e+013 1.000e+003 1.813e-003 1.658e-003 
1.964e-003 4.426e+007 2.470e+013 1.000e+003 1.146e-003 1.658e-003 
1.964e-003 4.427e+007 2.470e+013 1.000e+003 4.005e-003 1.658e-003 
1.965e-003 4.428e+007 2.470e+013 1.000e+003 2.914e-003 1.658e-003 
1.965e-003 4.429e+007 2.471e+013 1.000e+003 1.537e-003 1.659e-003 
1.965e-003 4.430e+007 2.471e+013 1.000e+003 6.701e-004 1.659e-003 
1.965e-003 4.431e+007 2.471e+013 1.000e+003 2.314e-003 1.659e-003 
1.966e-003 4.432e+007 2.471e+013 1.000e+003 2.322e-003 1.659e-003 
1.966e-003 4.433e+007 2.471e+013 1.000e+003 1.547e-003 1.659e-003 
1.966e-003 4.433e+007 2.471e+013 1.000e+003 1.911e-003 1.659e-003 
1.966e-003 4.434e+007 2.471e+013 1.000e+003 1.173e-003 1.660e-003 
1.966e-003 4.435e+007 2.472e+013 1.000e+003 1.594e-003 1.660e-003 
1.967e-003 4.436e+007 2.472e+013 1.000e+003 1.258e-003 1.660e-003 
1.967e-003 4.437e+007 2.472e+013 1.000e+003 1.687e-003 1.660e-003 
1.967e-003 4.437e+007 2.472e+013 1.000e+003 6.203e-003 1.660e-003 
1.967e-003 4.438e+007 2.472e+013 1.000e+003 3.188e-003 1.660e-003 
1.968e-003 4.439e+007 2.472e+013 1.000e+003 4.757e-003 1.661e-003 
1.968e-003 4.440e+007 2.472e+013 1.000e+003 6.678e-003 1.661e-003 
1.968e-003 4.441e+007 2.473e+013 1.000e+003 3.433e-003 1.661e-003 
1.968e-003 4.441e+007 2.473e+013 1.000e+003 7.180e-003 1.661e-003 
1.969e-003 4.442e+007 2.473e+013 1.000e+003 7.210e-003 1.661e-003 
1.969e-003 4.442e+007 2.473e+013 1.000e+003 6.145e-003 1.662e-003 
1.969e-003 4.442e+007 2.473e+013 1.000e+003 5.054e-003 1.662e-003 
1.969e-003 4.442e+007 2.474e+013 1.000e+003 6.423e-003 1.662e-003 
1.969e-003 4.443e+007 2.474e+013 1.000e+003 5.403e-003 1.662e-003 
1.970e-003 4.442e+007 2.474e+013 1.000e+003 5.931e-003 1.662e-003 
1.970e-003 4.440e+007 2.474e+013 1.000e+003 5.838e-003 1.663e-003 
1.970e-003 4.438e+007 2.474e+013 1.000e+003 6.403e-003 1.663e-003 
1.970e-003 4.436e+007 2.475e+013 1.000e+003 6.584e-003 1.663e-003 
1.971e-003 4.434e+007 2.475e+013 1.000e+003 5.706e-003 1.664e-003 
1.971e-003 4.432e+007 2.475e+013 1.000e+003 5.354e-003 1.664e-003 
1.971e-003 4.429e+007 2.476e+013 1.000e+003 7.070e-003 1.665e-003 
1.971e-003 4.426e+007 2.476e+013 1.000e+003 1.049e-004 1.665e-003 
1.971e-003 4.423e+007 2.477e+013 1.000e+003 2.063e-003 1.666e-003 
1.972e-003 4.418e+007 2.477e+013 1.000e+003 1.614e-003 1.666e-003 
1.972e-003 4.413e+007 2.478e+013 1.000e+003 1.585e-003 1.667e-003 
1.972e-003 4.408e+007 2.478e+013 1.000e+003 1.050e-003 1.667e-003 
1.972e-003 4.404e+007 2.479e+013 1.000e+003 1.101e-003 1.668e-003 
1.973e-003 4.401e+007 2.480e+013 1.000e+003 1.993e-003 1.668e-003 
1.973e-003 4.398e+007 2.480e+013 1.000e+003 1.647e-003 1.669e-003 
1.973e-003 4.396e+007 2.480e+013 1.000e+003 6.894e-003 1.669e-003 
1.973e-003 4.394e+007 2.481e+013 1.000e+003 6.676e-003 1.669e-003 
1.974e-003 4.392e+007 2.481e+013 1.000e+003 6.854e-003 1.670e-003 
1.974e-003 4.390e+007 2.482e+013 1.000e+003 6.447e-003 1.670e-003 
1.974e-003 4.388e+007 2.482e+013 1.000e+003 7.069e-003 1.670e-003 
1.974e-003 4.386e+007 2.482e+013 1.000e+003 7.453e-003 1.671e-003 
1.974e-003 4.384e+007 2.483e+013 1.000e+003 7.105e-003 1.671e-003 
1.975e-003 4.383e+007 2.483e+013 1.000e+003 6.947e-003 1.671e-003 
1.975e-003 4.382e+007 2.484e+013 1.000e+003 7.219e-003 1.672e-003 
1.975e-003 4.380e+007 2.484e+013 1.000e+003 4.129e-003 1.672e-003 
1.975e-003 4.379e+007 2.485e+013 1.000e+003 1.722e-003 1.672e-003 
1.976e-003 4.377e+007 2.485e+013 1.000e+003 6.775e-003 1.673e-003 
1.976e-003 4.376e+007 2.485e+013 1.000e+003 4.951e-003 1.673e-003 
1.976e-003 4.374e+007 2.486e+013 1.000e+003 6.173e-003 1.673e-003 
1.976e-003 4.373e+007 2.486e+013 1.000e+003 3.038e-003 1.674e-003 
1.976e-003 4.372e+007 2.487e+013 1.000e+003 3.974e-003 1.674e-003 
1.977e-003 4.370e+007 2.487e+013 1.000e+003 2.173e-003 1.674e-003 
1.977e-003 4.368e+007 2.487e+013 1.000e+003 9.016e-004 1.675e-003 
1.977e-003 4.367e+007 2.488e+013 1.000e+003 2.628e-003 1.675e-003 
1.977e-003 4.365e+007 2.488e+013 1.000e+003 4.639e-003 1.675e-003 
1.978e-003 4.364e+007 2.489e+013 1.000e+003 1.950e-003 1.676e-003 
1.978e-003 4.362e+007 2.489e+013 1.000e+003 1.789e-003 1.676e-003 
1.978e-003 4.361e+007 2.489e+013 1.000e+003 4.107e-003 1.676e-003 
1.978e-003 4.360e+007 2.490e+013 1.000e+003 4.114e-007 1.677e-003 
1.978e-003 4.358e+007 2.490e+013 1.000e+003 2.741e-003 1.677e-003 
1.979e-003 4.356e+007 2.491e+013 1.000e+003 2.143e-003 1.677e-003 
1.979e-003 4.353e+007 2.492e+013 1.000e+003 4.361e-003 1.678e-003 
1.979e-003 4.350e+007 2.492e+013 1.000e+003 1.254e-003 1.678e-003 
1.979e-003 4.343e+007 2.493e+013 1.000e+003 7.761e-003 1.679e-003 
1.980e-003 4.333e+007 2.495e+013 1.000e+003 6.192e-003 1.680e-003 
1.980e-003 4.323e+007 2.497e+013 1.000e+003 8.728e-004 1.681e-003 
1.980e-003 4.318e+007 2.498e+013 1.000e+003 6.423e-004 1.681e-003 
1.980e-003 4.315e+007 2.498e+013 1.000e+003 2.947e-003 1.682e-003 
1.981e-003 4.313e+007 2.499e+013 1.000e+003 5.098e-003 1.682e-003 
1.981e-003 4.311e+007 2.500e+013 1.000e+003 8.218e-003 1.682e-003 
1.981e-003 4.310e+007 2.500e+013 1.000e+003 4.925e-003 1.683e-003 
1.981e-003 4.310e+007 2.501e+013 1.000e+003 5.586e-003 1.683e-003 
1.981e-003 4.310e+007 2.502e+013 1.000e+003 5.386e-003 1.683e-003 
1.982e-003 4.310e+007 2.502e+013 1.000e+003 6.920e-003 1.684e-003 
1.982e-003 4.310e+007 2.502e+013 1.000e+003 5.610e-003 1.684e-003 
1.982e-003 4.310e+007 2.503e+013 1.000e+003 3.922e-003 1.684e-003 
1.982e-003 4.311e+007 2.503e+013 1.000e+003 3.130e-003 1.684e-003 
1.983e-003 4.311e+007 2.501e+013 1.000e+003 2.481e-003 1.684e-003 
1.983e-003 4.312e+007 2.501e+013 1.000e+003 1.366e-003 1.684e-003 
1.983e-003 4.313e+007 2.501e+013 1.000e+003 1.551e-003 1.685e-003 
1.983e-003 4.313e+007 2.501e+013 1.000e+003 1.731e-003 1.685e-003 
1.983e-003 4.314e+007 2.501e+013 1.000e+003 1.954e-003 1.685e-003 
1.984e-003 4.314e+007 2.502e+013 1.000e+003 7.534e-005 1.685e-003 
1.984e-003 4.315e+007 2.501e+013 1.000e+003 4.138e-003 1.685e-003 
1.984e-003 4.316e+007 2.501e+013 1.000e+003 2.914e-003 1.686e-003 
1.984e-003 4.316e+007 2.502e+013 1.000e+003 2.326e-003 1.686e-003 
1.985e-003 4.317e+007 2.501e+013 1.000e+003 1.219e-003 1.686e-003 
1.985e-003 4.318e+007 2.502e+013 1.000e+003 2.569e-003 1.686e-003 
1.985e-003 4.318e+007 2.502e+013 1.000e+003 1.649e-003 1.686e-003 
1.985e-003 4.320e+007 2.501e+013 1.000e+003 6.211e-003 1.686e-003 
1.985e-003 4.323e+007 2.499e+013 1.000e+003 6.156e-003 1.686e-003 
1.986e-003 4.324e+007 2.500e+013 1.000e+003 6.173e-003 1.687e-003 
1.986e-003 4.325e+007 2.500e+013 1.000e+003 6.476e-003 1.687e-003 
1.986e-003 4.324e+007 2.499e+013 1.000e+003 5.843e-003 1.687e-003 
1.986e-003 4.324e+007 2.499e+013 1.000e+003 5.382e-003 1.687e-003 
1.987e-003 4.323e+007 2.499e+013 1.000e+003 5.042e-003 1.688e-003 
1.987e-003 4.322e+007 2.499e+013 1.000e+003 6.146e-003 1.688e-003 
1.987e-003 4.321e+007 2.499e+013 1.000e+003 3.906e-003 1.688e-003 
1.987e-003 4.321e+007 2.499e+013 1.000e+003 2.198e-003 1.688e-003 
1.987e-003 4.320e+007 2.499e+013 1.000e+003 1.051e-003 1.689e-003 
1.988e-003 4.319e+007 2.499e+013 1.000e+003 7.039e-003 1.689e-003 
1.988e-003 4.318e+007 2.499e+013 1.000e+003 7.114e-003 1.689e-003 
1.988e-003 4.317e+007 2.499e+013 1.000e+003 7.273e-003 1.690e-003 
1.988e-003 4.316e+007 2.499e+013 1.000e+003 3.866e-003 1.690e-003 
1.989e-003 4.315e+007 2.499e+013 1.000e+003 6.267e-003 1.690e-003 
1.989e-003 4.314e+007 2.499e+013 1.000e+003 6.757e-003 1.690e-003 
1.989e-003 4.312e+007 2.499e+013 1.000e+003 5.308e-003 1.691e-003 
1.989e-003 4.310e+007 2.499e+013 1.000e+003 2.076e-003 1.691e-003 
1.990e-003 4.307e+007 2.499e+013 1.000e+003 4.238e-003 1.692e-003 
1.990e-003 4.305e+007 2.499e+013 1.000e+003 1.339e-003 1.692e-003 
1.990e-003 4.302e+007 2.499e+013 1.000e+003 1.681e-003 1.692e-003 
1.990e-003 4.300e+007 2.499e+013 1.000e+003 9.521e-004 1.693e-003 
1.990e-003 4.299e+007 2.500e+013 1.000e+003 2.119e-003 1.693e-003 
1.991e-003 4.296e+007 2.500e+013 1.000e+003 1.242e-003 1.693e-003 
1.991e-003 4.294e+007 2.500e+013 1.000e+003 2.230e-003 1.694e-003 
1.991e-003 4.291e+007 2.500e+013 1.000e+003 1.943e-003 1.694e-003 
1.991e-003 4.287e+007 2.501e+013 1.000e+003 2.834e-003 1.695e-003 
1.992e-003 4.282e+007 2.501e+013 1.000e+003 3.787e-004 1.695e-003 
1.992e-003 4.276e+007 2.503e+013 1.000e+003 5.589e-003 1.696e-003 
1.992e-003 4.273e+007 2.499e+013 1.000e+003 5.506e-003 1.696e-003 
1.992e-003 4.268e+007 2.499e+013 1.000e+003 6.107e-003 1.697e-003 
1.993e-003 4.258e+007 2.499e+013 1.000e+003 1.402e-003 1.698e-003 
1.993e-003 4.249e+007 2.499e+013 1.000e+003 5.998e-003 1.699e-003 
1.993e-003 4.239e+007 2.500e+013 1.000e+003 2.803e-003 1.700e-003 
1.993e-003 4.230e+007 2.501e+013 1.000e+003 2.036e-003 1.701e-003 
1.993e-003 4.223e+007 2.501e+013 1.000e+003 1.246e-003 1.701e-003 
1.994e-003 4.216e+007 2.502e+013 1.000e+003 2.116e-003 1.702e-003 
1.994e-003 4.211e+007 2.502e+013 1.000e+003 1.165e-003 1.703e-003 
1.994e-003 4.208e+007 2.501e+013 1.000e+003 5.956e-003 1.703e-003 
1.994e-003 4.204e+007 2.502e+013 1.000e+003 4.591e-003 1.704e-003 
1.995e-003 4.201e+007 2.502e+013 1.000e+003 3.987e-003 1.704e-003 
1.995e-003 4.200e+007 2.502e+013 1.000e+003 3.457e-003 1.704e-003 
1.995e-003 4.200e+007 2.502e+013 1.000e+003 4.974e-004 1.705e-003 
1.995e-003 4.200e+007 2.502e+013 1.000e+003 3.450e-004 1.705e-003 
1.996e-003 4.195e+007 2.502e+013 1.000e+003 2.340e-003 1.705e-003 
1.996e-003 4.189e+007 2.501e+013 1.000e+003 2.245e-003 1.706e-003 
1.996e-003 4.181e+007 2.501e+013 1.000e+003 3.100e-003 1.707e-003 
1.997e-003 4.169e+007 2.500e+013 1.000e+003 3.742e-003 1.708e-003 
1.997e-003 4.156e+007 2.500e+013 1.000e+003 1.259e-003 1.710e-003 
1.998e-003 4.148e+007 2.500e+013 1.000e+003 2.650e-003 1.711e-003 
1.998e-003 4.146e+007 2.499e+013 1.000e+003 1.334e-003 1.711e-003 
1.999e-003 4.151e+007 2.490e+013 1.000e+003 2.663e-003 1.712e-003 
1.999e-003 4.132e+007 2.485e+013 1.000e+003 2.541e-003 1.713e-003 
2.000e-003 4.111e+007 2.483e+013 1.000e+003 2.032e-003 1.715e-003 
2.001e-003 4.094e+007 2.483e+013 1.000e+003 2.689e-003 1.717e-003 
2.001e-003 4.070e+007 2.481e+013 1.000e+003 3.273e-003 1.720e-003 
2.002e-003 4.044e+007 2.483e+013 1.000e+003 2.833e-003 1.722e-003 
2.002e-003 4.024e+007 2.484e+013 1.000e+003 1.866e-003 1.724e-003 
2.003e-003 4.000e+007 2.482e+013 1.000e+003 4.152e-003 1.726e-003 
2.004e-003 3.964e+007 2.480e+013 1.000e+003 2.680e-003 1.729e-003 
2.004e-003 3.948e+007 2.480e+013 1.000e+003 2.715e-003 1.731e-003 
2.005e-003 3.940e+007 2.481e+013 1.000e+003 1.936e-003 1.732e-003 
2.005e-003 3.932e+007 2.482e+013 1.000e+003 2.732e-003 1.733e-003 
2.006e-003 3.909e+007 2.481e+013 1.000e+003 2.207e-003 1.736e-003 
2.007e-003 3.899e+007 2.483e+013 1.000e+003 1.878e-003 1.737e-003 
2.007e-003 3.894e+007 2.484e+013 1.000e+003 1.581e-003 1.738e-003 
2.008e-003 3.890e+007 2.482e+013 1.000e+003 2.104e-003 1.739e-003 
2.009e-003 3.889e+007 2.480e+013 1.000e+003 1.910e-003 1.739e-003 
2.009e-003 3.882e+007 2.482e+013 1.000e+003 1.572e-003 1.741e-003 
2.010e-003 3.877e+007 2.477e+013 1.000e+003 2.287e-003 1.742e-003 
2.010e-003 3.872e+007 2.475e+013 1.000e+003 1.563e-003 1.743e-003 
2.011e-003 3.870e+007 2.476e+013 1.000e+003 1.372e-003 1.743e-003 
2.012e-003 3.870e+007 2.477e+013 1.000e+003 1.500e-003 1.744e-003 
2.012e-003 3.871e+007 2.477e+013 1.000e+003 1.454e-003 1.744e-003 
2.013e-003 3.873e+007 2.477e+013 1.000e+003 1.604e-003 1.745e-003 
2.014e-003 3.876e+007 2.478e+013 1.000e+003 2.013e-003 1.746e-003 
2.014e-003 3.878e+007 2.480e+013 1.000e+003 1.873e-003 1.746e-003 
2.015e-003 3.882e+007 2.480e+013 1.000e+003 2.082e-003 1.746e-003 
2.016e-003 3.886e+007 2.481e+013 1.000e+003 2.246e-003 1.747e-003 
2.016e-003 3.892e+007 2.481e+013 1.000e+003 1.345e-003 1.747e-003 
2.017e-003 3.897e+007 2.482e+013 1.000e+003 2.173e-003 1.747e-003 
2.018e-003 3.902e+007 2.482e+013 1.000e+003 2.308e-003 1.748e-003 
2.018e-003 3.905e+007 2.483e+013 1.000e+003 2.475e-003 1.748e-003 
2.019e-003 3.908e+007 2.482e+013 1.000e+003 1.957e-003 1.749e-003 
2.020e-003 3.914e+007 2.483e+013 1.000e+003 1.388e-003 1.749e-003 
2.020e-003 3.919e+007 2.484e+013 1.000e+003 2.464e-003 1.749e-003 
2.021e-003 3.921e+007 2.485e+013 1.000e+003 2.497e-003 1.750e-003 
2.022e-003 3.927e+007 2.486e+013 1.000e+003 1.694e-003 1.750e-003 
2.022e-003 3.934e+007 2.486e+013 1.000e+003 2.365e-003 1.750e-003 
2.023e-003 3.942e+007 2.486e+013 1.000e+003 1.377e-003 1.750e-003 
2.023e-003 3.950e+007 2.486e+013 1.000e+003 2.486e-003 1.750e-003 
2.024e-003 3.958e+007 2.487e+013 1.000e+003 1.220e-003 1.750e-003 
2.025e-003 3.965e+007 2.487e+013 1.000e+003 1.518e-003 1.750e-003 
2.025e-003 3.973e+007 2.487e+013 1.000e+003 2.186e-003 1.751e-003 
2.026e-003 3.980e+007 2.487e+013 1.000e+003 2.213e-003 1.751e-003 
2.027e-003 3.988e+007 2.488e+013 1.000e+003 2.527e-003 1.751e-003 
2.027e-003 3.996e+007 2.488e+013 1.000e+003 2.570e-003 1.751e-003 
2.028e-003 4.003e+007 2.488e+013 1.000e+003 1.580e-003 1.751e-003 
2.029e-003 4.011e+007 2.488e+013 1.000e+003 2.055e-003 1.751e-003 
2.029e-003 4.018e+007 2.489e+013 1.000e+003 1.733e-003 1.751e-003 
2.030e-003 4.026e+007 2.489e+013 1.000e+003 2.305e-003 1.752e-003 
2.031e-003 4.032e+007 2.485e+013 1.000e+003 1.294e-003 1.752e-003 
2.031e-003 4.042e+007 2.483e+013 1.000e+003 1.082e-003 1.752e-003 
2.032e-003 4.053e+007 2.483e+013 1.000e+003 1.309e-003 1.752e-003 
2.033e-003 4.064e+007 2.483e+013 1.000e+003 1.871e-003 1.751e-003 
2.033e-003 4.075e+007 2.482e+013 1.000e+003 1.153e-003 1.751e-003 
2.034e-003 4.086e+007 2.482e+013 1.000e+003 1.891e-003 1.751e-003 
2.035e-003 4.097e+007 2.482e+013 1.000e+003 2.200e-003 1.751e-003 
2.035e-003 4.107e+007 2.482e+013 1.000e+003 1.318e-003 1.751e-003 
2.036e-003 4.116e+007 2.482e+013 1.000e+003 2.021e-003 1.751e-003 
2.036e-003 4.125e+007 2.482e+013 1.000e+003 1.533e-003 1.751e-003 
2.037e-003 4.134e+007 2.483e+013 1.000e+003 2.087e-003 1.751e-003 
2.038e-003 4.142e+007 2.482e+013 1.000e+003 2.211e-003 1.751e-003 
2.038e-003 4.151e+007 2.483e+013 1.000e+003 1.828e-003 1.751e-003 
2.039e-003 4.160e+007 2.483e+013 1.000e+003 1.616e-003 1.751e-003 
2.040e-003 4.168e+007 2.483e+013 1.000e+003 2.548e-003 1.751e-003 
2.040e-003 4.177e+007 2.483e+013 1.000e+003 1.674e-003 1.751e-003 
2.041e-003 4.185e+007 2.483e+013 1.000e+003 2.259e-003 1.752e-003 
2.042e-003 4.193e+007 2.483e+013 1.000e+003 1.770e-003 1.752e-003 
2.042e-003 4.201e+007 2.483e+013 1.000e+003 1.130e-003 1.752e-003 
2.043e-003 4.209e+007 2.484e+013 1.000e+003 2.155e-003 1.752e-003 
2.044e-003 4.217e+007 2.484e+013 1.000e+003 2.179e-003 1.752e-003 
2.044e-003 4.225e+007 2.484e+013 1.000e+003 2.619e-003 1.752e-003 
2.045e-003 4.233e+007 2.484e+013 1.000e+003 2.540e-003 1.752e-003 
2.045e-003 4.241e+007 2.484e+013 1.000e+003 2.585e-003 1.752e-003 
2.046e-003 4.249e+007 2.485e+013 1.000e+003 1.939e-003 1.752e-003 
2.047e-003 4.256e+007 2.483e+013 1.000e+003 3.025e-003 1.752e-003 
2.047e-003 4.241e+007 2.478e+013 1.000e+003 2.282e-003 1.754e-003 
2.048e-003 4.226e+007 2.480e+013 1.000e+003 2.176e-003 1.756e-003 
2.049e-003 4.209e+007 2.483e+013 1.000e+003 2.839e-003 1.758e-003 
2.049e-003 4.186e+007 2.487e+013 1.000e+003 1.651e-003 1.760e-003 
2.050e-003 4.169e+007 2.490e+013 1.000e+003 1.825e-003 1.762e-003 
2.051e-003 4.147e+007 2.492e+013 1.000e+003 3.124e-003 1.764e-003 
2.051e-003 4.099e+007 2.472e+013 1.000e+003 4.007e-003 1.768e-003 
2.052e-003 4.035e+007 2.459e+013 1.000e+003 4.546e-003 1.773e-003 
2.053e-003 3.977e+007 2.453e+013 1.000e+003 4.314e-003 1.777e-003 
2.053e-003 3.901e+007 2.433e+013 1.000e+003 6.600e-003 1.783e-003 
2.054e-003 3.813e+007 2.424e+013 1.000e+003 5.170e-003 1.790e-003 
2.054e-003 3.758e+007 2.422e+013 1.000e+003 4.134e-003 1.795e-003 
2.055e-003 3.718e+007 2.421e+013 1.000e+003 3.260e-003 1.798e-003 
2.056e-003 3.687e+007 2.420e+013 1.000e+003 3.392e-003 1.801e-003 
2.056e-003 3.662e+007 2.418e+013 1.000e+003 2.716e-003 1.803e-003 
2.057e-003 3.643e+007 2.415e+013 1.000e+003 2.217e-003 1.805e-003 
2.058e-003 3.624e+007 2.414e+013 1.000e+003 2.784e-003 1.807e-003 
2.058e-003 3.603e+007 2.413e+013 1.000e+003 3.193e-003 1.809e-003 
2.059e-003 3.584e+007 2.401e+013 1.000e+003 1.483e-003 1.811e-003 
2.060e-003 3.585e+007 2.400e+013 1.000e+003 1.301e-003 1.812e-003 
2.060e-003 3.577e+007 2.400e+013 1.000e+003 2.240e-003 1.813e-003 
2.061e-003 3.570e+007 2.399e+013 1.000e+003 1.961e-003 1.814e-003 
2.062e-003 3.562e+007 2.399e+013 1.000e+003 2.525e-003 1.815e-003 
2.062e-003 3.555e+007 2.400e+013 1.000e+003 2.593e-003 1.816e-003 
2.063e-003 3.548e+007 2.400e+013 1.000e+003 1.633e-003 1.817e-003 
2.064e-003 3.542e+007 2.400e+013 1.000e+003 2.000e-003 1.819e-003 
2.064e-003 3.536e+007 2.400e+013 1.000e+003 1.589e-003 1.820e-003 
2.065e-003 3.530e+007 2.401e+013 1.000e+003 2.031e-003 1.821e-003 
2.065e-003 3.502e+007 2.395e+013 1.000e+003 3.210e-003 1.823e-003 
2.066e-003 3.466e+007 2.395e+013 1.000e+003 2.474e-003 1.826e-003 
2.067e-003 3.446e+007 2.396e+013 1.000e+003 1.944e-003 1.828e-003 
2.067e-003 3.435e+007 2.396e+013 1.000e+003 1.722e-003 1.830e-003 
2.068e-003 3.430e+007 2.397e+013 1.000e+003 1.607e-003 1.831e-003 
2.069e-003 3.427e+007 2.398e+013 1.000e+003 2.320e-003 1.832e-003 
2.069e-003 3.426e+007 2.398e+013 1.000e+003 1.534e-003 1.832e-003 
2.070e-003 3.423e+007 2.398e+013 1.000e+003 2.615e-003 1.833e-003 
2.071e-003 3.420e+007 2.398e+013 1.000e+003 1.687e-003 1.834e-003 
2.071e-003 3.418e+007 2.398e+013 1.000e+003 2.568e-003 1.835e-003 
2.072e-003 3.417e+007 2.398e+013 1.000e+003 2.230e-003 1.836e-003 
2.073e-003 3.417e+007 2.398e+013 1.000e+003 2.324e-003 1.836e-003 
2.073e-003 3.416e+007 2.398e+013 1.000e+003 2.210e-003 1.837e-003 
2.074e-003 3.415e+007 2.398e+013 1.000e+003 2.529e-003 1.838e-003 
2.075e-003 3.414e+007 2.399e+013 1.000e+003 2.557e-003 1.838e-003 
2.075e-003 3.415e+007 2.399e+013 1.000e+003 2.250e-003 1.839e-003 
2.076e-003 3.416e+007 2.399e+013 1.000e+003 2.428e-003 1.840e-003 
2.076e-003 3.417e+007 2.399e+013 1.000e+003 1.360e-003 1.840e-003 
2.077e-003 3.420e+007 2.399e+013 1.000e+003 1.186e-003 1.840e-003 
2.078e-003 3.423e+007 2.399e+013 1.000e+003 1.042e-003 1.841e-003 
2.078e-003 3.427e+007 2.399e+013 1.000e+003 1.091e-003 1.841e-003 
2.079e-003 3.432e+007 2.398e+013 1.000e+003 1.914e-003 1.842e-003 
2.080e-003 3.438e+007 2.398e+013 1.000e+003 1.334e-003 1.842e-003 
2.080e-003 3.446e+007 2.397e+013 1.000e+003 6.399e-004 1.842e-003 
2.081e-003 3.456e+007 2.396e+013 1.000e+003 7.580e-004 1.842e-003 
2.082e-003 3.467e+007 2.396e+013 1.000e+003 7.698e-004 1.842e-003 
2.082e-003 3.476e+007 2.396e+013 1.000e+003 9.155e-004 1.842e-003 
2.083e-003 3.483e+007 2.396e+013 1.000e+003 9.238e-004 1.842e-003 
2.083e-003 3.490e+007 2.396e+013 1.000e+003 1.748e-003 1.842e-003 
2.084e-003 3.497e+007 2.396e+013 1.000e+003 1.357e-003 1.842e-003 
2.085e-003 3.504e+007 2.396e+013 1.000e+003 1.453e-003 1.842e-003 
2.085e-003 3.510e+007 2.396e+013 1.000e+003 1.465e-003 1.842e-003 
2.086e-003 3.517e+007 2.396e+013 1.000e+003 1.401e-003 1.843e-003 
2.087e-003 3.524e+007 2.396e+013 1.000e+003 2.656e-003 1.843e-003 
2.087e-003 3.531e+007 2.397e+013 1.000e+003 2.501e-003 1.843e-003 
2.088e-003 3.537e+007 2.397e+013 1.000e+003 1.553e-003 1.843e-003 
2.089e-003 3.544e+007 2.397e+013 1.000e+003 1.886e-003 1.843e-003 
2.089e-003 3.550e+007 2.397e+013 1.000e+003 2.209e-003 1.844e-003 
2.090e-003 3.557e+007 2.397e+013 1.000e+003 2.437e-003 1.844e-003 
2.090e-003 3.564e+007 2.397e+013 1.000e+003 1.473e-003 1.844e-003 
2.091e-003 3.571e+007 2.397e+013 1.000e+003 1.844e-003 1.844e-003 
2.092e-003 3.577e+007 2.397e+013 1.000e+003 2.591e-003 1.844e-003 
2.092e-003 3.583e+007 2.398e+013 1.000e+003 2.015e-003 1.844e-003 
2.093e-003 3.590e+007 2.398e+013 1.000e+003 2.143e-003 1.845e-003 
2.094e-003 3.596e+007 2.398e+013 1.000e+003 1.604e-003 1.845e-003 
2.094e-003 3.603e+007 2.398e+013 1.000e+003 1.659e-003 1.845e-003 
2.095e-003 3.610e+007 2.398e+013 1.000e+003 1.928e-003 1.845e-003 
2.095e-003 3.617e+007 2.398e+013 1.000e+003 2.509e-003 1.845e-003 
2.096e-003 3.623e+007 2.399e+013 1.000e+003 2.717e-003 1.845e-003 
2.097e-003 3.630e+007 2.399e+013 1.000e+003 2.233e-003 1.846e-003 
2.097e-003 3.636e+007 2.399e+013 1.000e+003 1.585e-003 1.846e-003 
2.098e-003 3.643e+007 2.399e+013 1.000e+003 2.252e-003 1.846e-003 
2.099e-003 3.649e+007 2.399e+013 1.000e+003 2.740e-003 1.846e-003 
2.099e-003 3.655e+007 2.400e+013 1.000e+003 2.566e-003 1.846e-003 
2.100e-003 3.661e+007 2.400e+013 1.000e+003 1.788e-003 1.847e-003 
2.101e-003 3.667e+007 2.400e+013 1.000e+003 2.646e-003 1.847e-003 
2.101e-003 3.672e+007 2.400e+013 1.000e+003 1.792e-003 1.847e-003 
2.102e-003 3.678e+007 2.401e+013 1.000e+003 1.960e-003 1.847e-003 
2.102e-003 3.681e+007 2.402e+013 1.000e+003 2.384e-003 1.848e-003 
2.103e-003 3.674e+007 2.399e+013 1.000e+003 2.511e-003 1.849e-003 
2.104e-003 3.670e+007 2.398e+013 1.000e+003 2.123e-003 1.850e-003 
2.104e-003 3.667e+007 2.398e+013 1.000e+003 1.681e-003 1.851e-003 
2.105e-003 3.663e+007 2.399e+013 1.000e+003 2.042e-003 1.852e-003 
2.106e-003 3.661e+007 2.399e+013 1.000e+003 1.786e-003 1.852e-003 
2.106e-003 3.660e+007 2.400e+013 1.000e+003 1.762e-003 1.853e-003 
2.107e-003 3.657e+007 2.401e+013 1.000e+003 1.815e-003 1.854e-003 
2.108e-003 3.657e+007 2.401e+013 1.000e+003 2.636e-003 1.855e-003 
2.108e-003 3.656e+007 2.402e+013 1.000e+003 1.975e-003 1.855e-003 
2.109e-003 3.655e+007 2.402e+013 1.000e+003 2.197e-003 1.856e-003 
2.109e-003 3.655e+007 2.403e+013 1.000e+003 1.482e-003 1.857e-003 
2.110e-003 3.654e+007 2.403e+013 1.000e+003 1.522e-003 1.857e-003 
2.111e-003 3.654e+007 2.403e+013 1.000e+003 1.554e-003 1.858e-003 
2.111e-003 3.653e+007 2.404e+013 1.000e+003 1.748e-003 1.859e-003 
2.112e-003 3.650e+007 2.404e+013 1.000e+003 2.082e-003 1.860e-003 
2.113e-003 3.648e+007 2.405e+013 1.000e+003 1.452e-003 1.860e-003 
2.113e-003 3.644e+007 2.406e+013 1.000e+003 2.341e-003 1.861e-003 
2.114e-003 3.639e+007 2.407e+013 1.000e+003 1.699e-003 1.862e-003 
2.115e-003 3.634e+007 2.407e+013 1.000e+003 1.359e-003 1.863e-003 
2.115e-003 3.627e+007 2.408e+013 1.000e+003 1.880e-003 1.864e-003 
2.116e-003 3.619e+007 2.409e+013 1.000e+003 1.831e-003 1.866e-003 
2.117e-003 3.606e+007 2.411e+013 1.000e+003 2.579e-003 1.867e-003 
2.117e-003 3.593e+007 2.412e+013 1.000e+003 1.685e-003 1.869e-003 
2.118e-003 3.583e+007 2.413e+013 1.000e+003 1.874e-003 1.870e-003 
2.119e-003 3.570e+007 2.414e+013 1.000e+003 1.695e-003 1.872e-003 
2.119e-003 3.563e+007 2.415e+013 1.000e+003 2.332e-003 1.873e-003 
2.120e-003 3.557e+007 2.417e+013 1.000e+003 2.146e-003 1.874e-003 
2.121e-003 3.556e+007 2.417e+013 1.000e+003 1.797e-003 1.875e-003 
2.121e-003 3.541e+007 2.416e+013 1.000e+003 1.933e-003 1.876e-003 
2.122e-003 3.533e+007 2.416e+013 1.000e+003 2.521e-003 1.877e-003 
2.123e-003 3.525e+007 2.417e+013 1.000e+003 1.718e-003 1.879e-003 
2.123e-003 3.519e+007 2.418e+013 1.000e+003 2.099e-003 1.880e-003 
2.124e-003 3.517e+007 2.419e+013 1.000e+003 1.440e-003 1.881e-003 
2.125e-003 3.515e+007 2.420e+013 1.000e+003 2.050e-003 1.881e-003 
2.125e-003 3.515e+007 2.421e+013 1.000e+003 2.088e-003 1.882e-003 
2.126e-003 3.515e+007 2.422e+013 1.000e+003 1.846e-003 1.883e-003 
2.127e-003 3.485e+007 2.419e+013 1.000e+003 3.162e-003 1.886e-003 
2.127e-003 3.457e+007 2.420e+013 1.000e+003 2.647e-003 1.888e-003 
2.128e-003 3.441e+007 2.421e+013 1.000e+003 2.215e-003 1.890e-003 
2.129e-003 3.431e+007 2.422e+013 1.000e+003 1.955e-003 1.891e-003 
2.129e-003 3.426e+007 2.422e+013 1.000e+003 2.122e-003 1.892e-003 
2.130e-003 3.420e+007 2.424e+013 1.000e+003 1.543e-003 1.893e-003 
2.131e-003 3.420e+007 2.424e+013 1.000e+003 2.118e-003 1.894e-003 
2.131e-003 3.422e+007 2.425e+013 1.000e+003 1.635e-003 1.894e-003 
2.132e-003 3.425e+007 2.425e+013 1.000e+003 1.782e-003 1.895e-003 
2.132e-003 3.428e+007 2.426e+013 1.000e+003 2.408e-003 1.895e-003 
2.133e-003 3.432e+007 2.426e+013 1.000e+003 1.732e-003 1.895e-003 
2.133e-003 3.435e+007 2.426e+013 1.000e+003 7.842e-004 1.896e-003 
2.134e-003 3.439e+007 2.427e+013 1.000e+003 2.070e-003 1.896e-003 
2.135e-003 3.445e+007 2.428e+013 1.000e+003 1.430e-003 1.896e-003 
2.135e-003 3.441e+007 2.428e+013 1.000e+003 1.712e-003 1.897e-003 
2.136e-003 3.440e+007 2.425e+013 1.000e+003 2.237e-003 1.898e-003 
2.137e-003 3.441e+007 2.425e+013 1.000e+003 2.101e-003 1.899e-003 
2.137e-003 3.442e+007 2.426e+013 1.000e+003 1.375e-003 1.899e-003 
2.138e-003 3.441e+007 2.427e+013 1.000e+003 1.742e-003 1.900e-003 
2.139e-003 3.441e+007 2.428e+013 1.000e+003 1.871e-003 1.900e-003 
2.139e-003 3.443e+007 2.427e+013 1.000e+003 1.428e-003 1.901e-003 
2.140e-003 3.446e+007 2.428e+013 1.000e+003 1.617e-003 1.902e-003 
2.141e-003 3.450e+007 2.429e+013 1.000e+003 1.987e-003 1.902e-003 
2.142e-003 3.454e+007 2.430e+013 1.000e+003 2.140e-003 1.903e-003 
2.142e-003 3.457e+007 2.431e+013 1.000e+003 2.349e-003 1.903e-003 
2.143e-003 3.462e+007 2.431e+013 1.000e+003 1.638e-003 1.904e-003 
2.144e-003 3.466e+007 2.432e+013 1.000e+003 1.673e-003 1.904e-003 
2.145e-003 3.470e+007 2.433e+013 1.000e+003 2.306e-003 1.905e-003 
2.145e-003 3.476e+007 2.433e+013 1.000e+003 2.028e-003 1.905e-003 
2.146e-003 3.484e+007 2.434e+013 1.000e+003 2.214e-003 1.905e-003 
2.147e-003 3.491e+007 2.434e+013 1.000e+003 1.948e-003 1.905e-003 
2.148e-003 3.499e+007 2.434e+013 1.000e+003 1.940e-003 1.906e-003 
2.149e-003 3.507e+007 2.435e+013 1.000e+003 1.805e-003 1.906e-003 
2.149e-003 3.516e+007 2.435e+013 1.000e+003 1.719e-003 1.906e-003 
2.150e-003 3.525e+007 2.435e+013 1.000e+003 1.954e-003 1.906e-003 
2.151e-003 3.534e+007 2.436e+013 1.000e+003 2.102e-003 1.906e-003 
2.152e-003 3.542e+007 2.436e+013 1.000e+003 2.779e-003 1.907e-003 
2.152e-003 3.552e+007 2.436e+013 1.000e+003 1.783e-003 1.907e-003 
2.153e-003 3.561e+007 2.436e+013 1.000e+003 1.484e-003 1.907e-003 
2.154e-003 3.571e+007 2.436e+013 1.000e+003 1.861e-003 1.907e-003 
2.155e-003 3.580e+007 2.436e+013 1.000e+003 1.750e-003 1.907e-003 
2.156e-003 3.590e+007 2.436e+013 1.000e+003 1.590e-003 1.907e-003 
2.156e-003 3.599e+007 2.437e+013 1.000e+003 1.273e-003 1.907e-003 
2.157e-003 3.608e+007 2.437e+013 1.000e+003 2.097e-003 1.907e-003 
2.158e-003 3.617e+007 2.437e+013 1.000e+003 2.567e-003 1.908e-003 
2.159e-003 3.626e+007 2.437e+013 1.000e+003 2.152e-003 1.908e-003 
2.159e-003 3.635e+007 2.438e+013 1.000e+003 1.625e-003 1.908e-003 
2.160e-003 3.643e+007 2.438e+013 1.000e+003 1.877e-003 1.908e-003 
2.161e-003 3.651e+007 2.438e+013 1.000e+003 2.770e-003 1.908e-003 
2.162e-003 3.661e+007 2.438e+013 1.000e+003 2.450e-003 1.908e-003 
2.162e-003 3.670e+007 2.438e+013 1.000e+003 2.830e-003 1.908e-003 
2.163e-003 3.679e+007 2.438e+013 1.000e+003 2.284e-003 1.909e-003 
2.164e-003 3.688e+007 2.439e+013 1.000e+003 1.895e-003 1.909e-003 
2.165e-003 3.698e+007 2.439e+013 1.000e+003 1.504e-003 1.909e-003 
2.165e-003 3.707e+007 2.439e+013 1.000e+003 2.643e-003 1.909e-003 
2.166e-003 3.716e+007 2.439e+013 1.000e+003 1.926e-003 1.909e-003 
2.167e-003 3.725e+007 2.439e+013 1.000e+003 2.305e-003 1.909e-003 
2.168e-003 3.734e+007 2.439e+013 1.000e+003 2.392e-003 1.909e-003 
2.168e-003 3.743e+007 2.439e+013 1.000e+003 2.621e-003 1.909e-003 
2.169e-003 3.752e+007 2.439e+013 1.000e+003 2.146e-003 1.910e-003 
2.170e-003 3.760e+007 2.440e+013 1.000e+003 2.385e-003 1.910e-003 
2.171e-003 3.769e+007 2.440e+013 1.000e+003 2.221e-003 1.910e-003 
2.171e-003 3.779e+007 2.440e+013 1.000e+003 2.291e-003 1.910e-003 
2.172e-003 3.788e+007 2.440e+013 1.000e+003 2.215e-003 1.910e-003 
2.173e-003 3.798e+007 2.440e+013 1.000e+003 1.934e-003 1.910e-003 
2.174e-003 3.806e+007 2.440e+013 1.000e+003 2.611e-003 1.910e-003 
2.175e-003 3.815e+007 2.440e+013 1.000e+003 2.297e-003 1.911e-003 
2.175e-003 3.824e+007 2.441e+013 1.000e+003 2.561e-003 1.911e-003 
2.176e-003 3.833e+007 2.441e+013 1.000e+003 2.033e-003 1.911e-003 
2.177e-003 3.842e+007 2.441e+013 1.000e+003 2.514e-003 1.911e-003 
2.177e-003 3.851e+007 2.441e+013 1.000e+003 2.769e-003 1.911e-003 
2.178e-003 3.856e+007 2.441e+013 1.000e+003 2.947e-003 1.911e-003 
2.179e-003 3.819e+007 2.441e+013 1.000e+003 4.440e-003 1.915e-003 
2.180e-003 3.763e+007 2.439e+013 1.000e+003 2.935e-003 1.919e-003 
2.180e-003 3.711e+007 2.437e+013 1.000e+003 4.275e-003 1.924e-003 
2.181e-003 3.658e+007 2.439e+013 1.000e+003 4.466e-003 1.928e-003 
2.182e-003 3.600e+007 2.444e+013 1.000e+003 4.335e-003 1.933e-003 
2.183e-003 3.552e+007 2.447e+013 1.000e+003 2.623e-003 1.937e-003 
2.183e-003 3.542e+007 2.449e+013 1.000e+003 2.192e-003 1.938e-003 
2.184e-003 3.542e+007 2.451e+013 1.000e+003 1.917e-003 1.939e-003 
2.185e-003 3.539e+007 2.451e+013 1.000e+003 1.736e-003 1.940e-003 
2.186e-003 3.544e+007 2.452e+013 1.000e+003 1.564e-003 1.941e-003 
2.187e-003 3.551e+007 2.452e+013 1.000e+003 1.274e-003 1.941e-003 
2.187e-003 3.558e+007 2.453e+013 1.000e+003 1.268e-003 1.941e-003 
2.188e-003 3.566e+007 2.453e+013 1.000e+003 1.229e-003 1.941e-003 
2.189e-003 3.574e+007 2.454e+013 1.000e+003 2.100e-003 1.941e-003 
2.189e-003 3.582e+007 2.454e+013 1.000e+003 2.184e-003 1.942e-003 
2.190e-003 3.583e+007 2.454e+013 1.000e+003 2.000e-003 1.942e-003 
2.191e-003 3.580e+007 2.454e+013 1.000e+003 1.318e-003 1.943e-003 
2.192e-003 3.581e+007 2.454e+013 1.000e+003 1.809e-003 1.944e-003 
2.192e-003 3.582e+007 2.455e+013 1.000e+003 1.681e-003 1.945e-003 
2.193e-003 3.575e+007 2.450e+013 1.000e+003 1.916e-003 1.946e-003 
2.194e-003 3.573e+007 2.450e+013 1.000e+003 1.664e-003 1.947e-003 
2.195e-003 3.574e+007 2.451e+013 1.000e+003 2.234e-003 1.947e-003 
2.195e-003 3.577e+007 2.451e+013 1.000e+003 1.512e-003 1.948e-003 
2.196e-003 3.582e+007 2.452e+013 1.000e+003 2.006e-003 1.948e-003 
2.197e-003 3.587e+007 2.452e+013 1.000e+003 1.833e-003 1.949e-003 
2.198e-003 3.593e+007 2.452e+013 1.000e+003 1.369e-003 1.949e-003 
2.198e-003 3.599e+007 2.452e+013 1.000e+003 2.152e-003 1.949e-003 
2.199e-003 3.606e+007 2.453e+013 1.000e+003 1.485e-003 1.950e-003 
2.200e-003 3.613e+007 2.453e+013 1.000e+003 2.084e-003 1.950e-003 
2.201e-003 3.620e+007 2.453e+013 1.000e+003 1.389e-003 1.950e-003 
2.201e-003 3.627e+007 2.453e+013 1.000e+003 1.542e-003 1.950e-003 
2.202e-003 3.635e+007 2.454e+013 1.000e+003 2.325e-003 1.951e-003 
2.203e-003 3.643e+007 2.454e+013 1.000e+003 2.484e-003 1.951e-003 
2.204e-003 3.651e+007 2.454e+013 1.000e+003 2.130e-003 1.951e-003 
2.204e-003 3.659e+007 2.455e+013 1.000e+003 1.886e-003 1.951e-003 
2.205e-003 3.666e+007 2.455e+013 1.000e+003 1.722e-003 1.951e-003 
2.206e-003 3.672e+007 2.455e+013 1.000e+003 1.989e-003 1.952e-003 
2.207e-003 3.678e+007 2.455e+013 1.000e+003 1.902e-003 1.952e-003 
2.207e-003 3.682e+007 2.456e+013 1.000e+003 2.107e-003 1.953e-003 
2.208e-003 3.689e+007 2.456e+013 1.000e+003 1.765e-003 1.953e-003 
2.209e-003 3.697e+007 2.457e+013 1.000e+003 1.897e-003 1.953e-003 
2.210e-003 3.702e+007 2.457e+013 1.000e+003 2.043e-003 1.954e-003 
2.210e-003 3.695e+007 2.455e+013 1.000e+003 2.435e-003 1.955e-003 
2.211e-003 3.684e+007 2.456e+013 1.000e+003 1.652e-003 1.956e-003 
2.212e-003 3.680e+007 2.457e+013 1.000e+003 1.672e-003 1.957e-003 
2.213e-003 3.675e+007 2.452e+013 1.000e+003 1.634e-003 1.958e-003 
2.213e-003 3.676e+007 2.453e+013 1.000e+003 1.512e-003 1.959e-003 
2.214e-003 3.676e+007 2.453e+013 1.000e+003 2.000e-003 1.960e-003 
2.215e-003 3.678e+007 2.454e+013 1.000e+003 2.005e-003 1.960e-003 
2.216e-003 3.682e+007 2.455e+013 1.000e+003 1.492e-003 1.961e-003 
2.216e-003 3.686e+007 2.456e+013 1.000e+003 2.120e-003 1.961e-003 
2.217e-003 3.691e+007 2.456e+013 1.000e+003 2.240e-003 1.962e-003 
2.218e-003 3.698e+007 2.456e+013 1.000e+003 1.277e-003 1.962e-003 
2.219e-003 3.704e+007 2.457e+013 1.000e+003 1.990e-003 1.962e-003 
2.219e-003 3.713e+007 2.457e+013 1.000e+003 2.115e-003 1.963e-003 
2.220e-003 3.721e+007 2.457e+013 1.000e+003 2.040e-003 1.963e-003 
2.221e-003 3.729e+007 2.457e+013 1.000e+003 1.862e-003 1.963e-003 
2.222e-003 3.737e+007 2.458e+013 1.000e+003 1.759e-003 1.963e-003 
2.222e-003 3.745e+007 2.458e+013 1.000e+003 1.826e-003 1.963e-003 
2.223e-003 3.753e+007 2.458e+013 1.000e+003 2.307e-003 1.963e-003 
2.224e-003 3.761e+007 2.458e+013 1.000e+003 2.147e-003 1.964e-003 
2.225e-003 3.769e+007 2.459e+013 1.000e+003 1.873e-003 1.964e-003 
2.225e-003 3.778e+007 2.459e+013 1.000e+003 1.999e-003 1.964e-003 
2.226e-003 3.786e+007 2.459e+013 1.000e+003 1.934e-003 1.964e-003 
2.227e-003 3.794e+007 2.459e+013 1.000e+003 1.937e-003 1.964e-003 
2.228e-003 3.802e+007 2.459e+013 1.000e+003 2.334e-003 1.965e-003 
2.228e-003 3.810e+007 2.460e+013 1.000e+003 1.763e-003 1.965e-003 
2.229e-003 3.819e+007 2.460e+013 1.000e+003 2.274e-003 1.965e-003 
2.230e-003 3.828e+007 2.460e+013 1.000e+003 2.368e-003 1.965e-003 
2.230e-003 3.835e+007 2.460e+013 1.000e+003 2.100e-003 1.965e-003 
2.231e-003 3.845e+007 2.461e+013 1.000e+003 2.112e-003 1.965e-003 
2.232e-003 3.853e+007 2.461e+013 1.000e+003 1.447e-003 1.965e-003 
2.233e-003 3.862e+007 2.461e+013 1.000e+003 1.776e-003 1.966e-003 
2.234e-003 3.870e+007 2.461e+013 1.000e+003 2.097e-003 1.966e-003 
2.234e-003 3.878e+007 2.462e+013 1.000e+003 2.487e-003 1.966e-003 
2.235e-003 3.886e+007 2.462e+013 1.000e+003 1.466e-003 1.966e-003 
2.236e-003 3.894e+007 2.462e+013 1.000e+003 1.689e-003 1.966e-003 
2.236e-003 3.902e+007 2.462e+013 1.000e+003 2.113e-003 1.966e-003 
2.237e-003 3.910e+007 2.463e+013 1.000e+003 1.897e-003 1.967e-003 
2.238e-003 3.919e+007 2.463e+013 1.000e+003 2.058e-003 1.967e-003 
2.239e-003 3.927e+007 2.462e+013 1.000e+003 2.084e-003 1.967e-003 
2.239e-003 3.935e+007 2.462e+013 1.000e+003 2.495e-003 1.967e-003 
2.240e-003 3.943e+007 2.463e+013 1.000e+003 2.199e-003 1.967e-003 
2.241e-003 3.950e+007 2.463e+013 1.000e+003 1.832e-003 1.968e-003 
2.242e-003 3.958e+007 2.463e+013 1.000e+003 2.322e-003 1.968e-003 
2.242e-003 3.966e+007 2.459e+013 1.000e+003 2.012e-003 1.968e-003 
2.243e-003 3.973e+007 2.457e+013 1.000e+003 2.302e-003 1.968e-003 
2.244e-003 3.979e+007 2.458e+013 1.000e+003 1.661e-003 1.968e-003 
2.244e-003 3.986e+007 2.458e+013 1.000e+003 2.449e-003 1.969e-003 
2.245e-003 3.993e+007 2.459e+013 1.000e+003 1.732e-003 1.969e-003 
2.246e-003 4.001e+007 2.459e+013 1.000e+003 2.343e-003 1.969e-003 
2.247e-003 4.008e+007 2.459e+013 1.000e+003 1.415e-003 1.969e-003 
2.247e-003 4.015e+007 2.459e+013 1.000e+003 1.981e-003 1.970e-003 
2.248e-003 4.023e+007 2.459e+013 1.000e+003 2.009e-003 1.970e-003 
2.249e-003 4.030e+007 2.460e+013 1.000e+003 2.185e-003 1.970e-003 
2.249e-003 4.038e+007 2.460e+013 1.000e+003 2.838e-003 1.970e-003 
2.250e-003 4.046e+007 2.460e+013 1.000e+003 1.953e-003 1.970e-003 
2.251e-003 4.044e+007 2.450e+013 1.000e+003 3.661e-003 1.971e-003 
2.252e-003 4.032e+007 2.452e+013 1.000e+003 2.485e-003 1.973e-003 
2.252e-003 4.026e+007 2.454e+013 1.000e+003 1.427e-003 1.974e-003 
2.253e-003 4.024e+007 2.456e+013 1.000e+003 2.074e-003 1.975e-003 
2.254e-003 4.022e+007 2.458e+013 1.000e+003 1.336e-003 1.975e-003 
2.254e-003 4.023e+007 2.460e+013 1.000e+003 1.582e-003 1.976e-003 
2.255e-003 4.024e+007 2.462e+013 1.000e+003 2.106e-003 1.977e-003 
2.256e-003 4.027e+007 2.464e+013 1.000e+003 1.244e-003 1.977e-003 
2.257e-003 4.030e+007 2.465e+013 1.000e+003 1.828e-003 1.978e-003 
2.257e-003 4.034e+007 2.466e+013 1.000e+003 1.281e-003 1.978e-003 
2.258e-003 4.039e+007 2.467e+013 1.000e+003 1.327e-003 1.979e-003 
2.259e-003 4.045e+007 2.469e+013 1.000e+003 1.427e-003 1.979e-003 
2.260e-003 4.051e+007 2.469e+013 1.000e+003 1.460e-003 1.979e-003 
2.260e-003 4.059e+007 2.470e+013 1.000e+003 1.879e-003 1.980e-003 
2.261e-003 4.068e+007 2.470e+013 1.000e+003 1.264e-003 1.980e-003 
2.262e-003 4.076e+007 2.471e+013 1.000e+003 2.047e-003 1.980e-003 
2.263e-003 4.085e+007 2.471e+013 1.000e+003 2.142e-003 1.980e-003 
2.263e-003 4.093e+007 2.471e+013 1.000e+003 2.424e-003 1.980e-003 
2.264e-003 4.101e+007 2.472e+013 1.000e+003 2.552e-003 1.980e-003 
2.265e-003 4.116e+007 2.471e+013 1.000e+003 1.967e-003 1.980e-003 
2.266e-003 4.127e+007 2.472e+013 1.000e+003 1.822e-003 1.980e-003 
2.266e-003 4.137e+007 2.473e+013 1.000e+003 1.587e-003 1.980e-003 
2.267e-003 4.146e+007 2.474e+013 1.000e+003 1.235e-003 1.980e-003 
2.268e-003 4.156e+007 2.474e+013 1.000e+003 2.515e-003 1.980e-003 
2.269e-003 4.161e+007 2.476e+013 1.000e+003 1.914e-003 1.981e-003 
2.269e-003 4.166e+007 2.477e+013 1.000e+003 1.771e-003 1.981e-003 
2.270e-003 4.171e+007 2.478e+013 1.000e+003 1.447e-003 1.981e-003 
2.271e-003 4.178e+007 2.479e+013 1.000e+003 1.853e-003 1.982e-003 
2.272e-003 4.185e+007 2.481e+013 1.000e+003 1.718e-003 1.982e-003 
2.272e-003 4.192e+007 2.482e+013 1.000e+003 1.748e-003 1.982e-003 
2.273e-003 4.200e+007 2.482e+013 1.000e+003 2.055e-003 1.983e-003 
2.274e-003 4.208e+007 2.482e+013 1.000e+003 2.377e-003 1.983e-003 
2.275e-003 4.216e+007 2.483e+013 1.000e+003 2.045e-003 1.983e-003 
2.275e-003 4.225e+007 2.483e+013 1.000e+003 1.587e-003 1.983e-003 
2.276e-003 4.233e+007 2.483e+013 1.000e+003 2.774e-003 1.983e-003 
2.277e-003 4.242e+007 2.483e+013 1.000e+003 1.400e-003 1.983e-003 
2.278e-003 4.251e+007 2.483e+013 1.000e+003 2.261e-003 1.983e-003 
2.278e-003 4.259e+007 2.484e+013 1.000e+003 2.151e-003 1.984e-003 
2.279e-003 4.268e+007 2.484e+013 1.000e+003 1.578e-003 1.984e-003 
2.280e-003 4.277e+007 2.484e+013 1.000e+003 1.955e-003 1.984e-003 
2.281e-003 4.285e+007 2.484e+013 1.000e+003 1.981e-003 1.984e-003 
2.281e-003 4.294e+007 2.484e+013 1.000e+003 1.959e-003 1.984e-003 
2.282e-003 4.303e+007 2.484e+013 1.000e+003 2.063e-003 1.984e-003 
2.283e-003 4.311e+007 2.484e+013 1.000e+003 2.015e-003 1.984e-003 
2.283e-003 4.320e+007 2.485e+013 1.000e+003 2.147e-003 1.985e-003 
2.284e-003 4.329e+007 2.485e+013 1.000e+003 2.109e-003 1.985e-003 
2.285e-003 4.338e+007 2.485e+013 1.000e+003 2.058e-003 1.985e-003 
2.286e-003 4.347e+007 2.485e+013 1.000e+003 2.622e-003 1.985e-003 
2.287e-003 4.356e+007 2.486e+013 1.000e+003 2.580e-003 1.985e-003 
2.287e-003 4.365e+007 2.486e+013 1.000e+003 2.568e-003 1.985e-003 
2.288e-003 4.374e+007 2.486e+013 1.000e+003 2.774e-003 1.985e-003 
2.289e-003 4.383e+007 2.486e+013 1.000e+003 1.915e-003 1.986e-003 
2.290e-003 4.392e+007 2.486e+013 1.000e+003 2.685e-003 1.986e-003 
2.290e-003 4.401e+007 2.486e+013 1.000e+003 2.484e-003 1.986e-003 
2.291e-003 4.409e+007 2.487e+013 1.000e+003 2.206e-003 1.986e-003 
2.292e-003 4.418e+007 2.487e+013 1.000e+003 2.061e-003 1.986e-003 
2.292e-003 4.427e+007 2.487e+013 1.000e+003 2.080e-003 1.986e-003 
2.293e-003 4.436e+007 2.487e+013 1.000e+003 2.539e-003 1.986e-003 
2.294e-003 4.445e+007 2.487e+013 1.000e+003 2.741e-003 1.986e-003 
2.295e-003 4.454e+007 2.488e+013 1.000e+003 2.508e-003 1.987e-003 
2.295e-003 4.463e+007 2.488e+013 1.000e+003 2.129e-003 1.987e-003 
2.296e-003 4.471e+007 2.488e+013 1.000e+003 1.978e-003 1.987e-003 
2.297e-003 4.482e+007 2.488e+013 1.000e+003 2.327e-003 1.987e-003 
2.298e-003 4.492e+007 2.488e+013 1.000e+003 2.381e-003 1.987e-003 
2.298e-003 4.501e+007 2.488e+013 1.000e+003 2.575e-003 1.987e-003 
2.299e-003 4.510e+007 2.488e+013 1.000e+003 2.196e-003 1.987e-003 
2.300e-003 4.519e+007 2.488e+013 1.000e+003 2.492e-003 1.987e-003 
2.301e-003 4.528e+007 2.488e+013 1.000e+003 2.082e-003 1.987e-003 
2.301e-003 4.536e+007 2.489e+013 1.000e+003 2.535e-003 1.988e-003 
2.302e-003 4.544e+007 2.489e+013 1.000e+003 2.281e-003 1.988e-003 
2.303e-003 4.553e+007 2.489e+013 1.000e+003 2.414e-003 1.988e-003 
2.304e-003 4.561e+007 2.489e+013 1.000e+003 2.568e-003 1.988e-003 
2.304e-003 4.570e+007 2.489e+013 1.000e+003 2.450e-003 1.988e-003 
2.305e-003 4.579e+007 2.490e+013 1.000e+003 2.212e-003 1.988e-003 
2.306e-003 4.588e+007 2.490e+013 1.000e+003 2.505e-003 1.988e-003 
2.307e-003 4.597e+007 2.490e+013 1.000e+003 1.916e-003 1.989e-003 
2.307e-003 4.605e+007 2.490e+013 1.000e+003 2.795e-003 1.989e-003 
2.308e-003 4.613e+007 2.490e+013 1.000e+003 2.595e-003 1.989e-003 
2.309e-003 4.623e+007 2.491e+013 1.000e+003 2.294e-003 1.989e-003 
2.310e-003 4.633e+007 2.491e+013 1.000e+003 2.593e-003 1.989e-003 
2.310e-003 4.642e+007 2.491e+013 1.000e+003 2.706e-003 1.989e-003 
2.311e-003 4.651e+007 2.491e+013 1.000e+003 2.035e-003 1.989e-003 
2.312e-003 4.660e+007 2.492e+013 1.000e+003 1.768e-003 1.990e-003 
2.313e-003 4.668e+007 2.492e+013 1.000e+003 2.095e-003 1.990e-003 
2.313e-003 4.677e+007 2.492e+013 1.000e+003 2.490e-003 1.990e-003 
2.314e-003 4.685e+007 2.492e+013 1.000e+003 2.424e-003 1.990e-003 
2.315e-003 4.694e+007 2.492e+013 1.000e+003 1.902e-003 1.990e-003 
2.316e-003 4.703e+007 2.493e+013 1.000e+003 2.183e-003 1.990e-003 
2.316e-003 4.712e+007 2.493e+013 1.000e+003 2.150e-003 1.990e-003 
2.317e-003 4.721e+007 2.493e+013 1.000e+003 1.913e-003 1.990e-003 
2.318e-003 4.730e+007 2.493e+013 1.000e+003 2.677e-003 1.991e-003 
2.319e-003 4.739e+007 2.493e+013 1.000e+003 2.373e-003 1.991e-003 
2.319e-003 4.747e+007 2.494e+013 1.000e+003 2.652e-003 1.991e-003 
2.320e-003 4.755e+007 2.494e+013 1.000e+003 2.639e-003 1.991e-003 
2.321e-003 4.764e+007 2.494e+013 1.000e+003 2.485e-003 1.991e-003 
2.322e-003 4.773e+007 2.494e+013 1.000e+003 2.586e-003 1.991e-003 
2.322e-003 4.782e+007 2.495e+013 1.000e+003 2.548e-003 1.991e-003 
2.323e-003 4.791e+007 2.495e+013 1.000e+003 2.529e-003 1.992e-003 
2.324e-003 4.800e+007 2.495e+013 1.000e+003 2.408e-003 1.992e-003 
2.325e-003 4.809e+007 2.495e+013 1.000e+003 2.389e-003 1.992e-003 
2.325e-003 4.818e+007 2.495e+013 1.000e+003 2.272e-003 1.992e-003 
2.326e-003 4.826e+007 2.496e+013 1.000e+003 2.876e-003 1.992e-003 
2.327e-003 4.835e+007 2.496e+013 1.000e+003 2.436e-003 1.992e-003 
2.328e-003 4.843e+007 2.496e+013 1.000e+003 1.878e-003 1.992e-003 
2.328e-003 4.852e+007 2.496e+013 1.000e+003 2.584e-003 1.993e-003 
2.329e-003 4.861e+007 2.497e+013 1.000e+003 2.038e-003 1.993e-003 
2.330e-003 4.869e+007 2.497e+013 1.000e+003 2.177e-003 1.993e-003 
2.331e-003 4.878e+007 2.497e+013 1.000e+003 2.044e-003 1.993e-003 
2.331e-003 4.887e+007 2.497e+013 1.000e+003 2.477e-003 1.993e-003 
2.332e-003 4.895e+007 2.498e+013 1.000e+003 1.930e-003 1.993e-003 
2.333e-003 4.904e+007 2.498e+013 1.000e+003 2.096e-003 1.993e-003 
2.334e-003 4.913e+007 2.498e+013 1.000e+003 2.651e-003 1.994e-003 
2.334e-003 4.921e+007 2.498e+013 1.000e+003 2.366e-003 1.994e-003 
2.335e-003 4.928e+007 2.499e+013 1.000e+003 2.621e-003 1.994e-003 
2.336e-003 4.933e+007 2.500e+013 1.000e+003 1.910e-003 1.995e-003 
2.337e-003 4.939e+007 2.500e+013 1.000e+003 2.425e-003 1.995e-003 
2.337e-003 4.946e+007 2.501e+013 1.000e+003 2.119e-003 1.995e-003 
2.338e-003 4.952e+007 2.501e+013 1.000e+003 2.454e-003 1.995e-003 
2.339e-003 4.959e+007 2.501e+013 1.000e+003 2.486e-003 1.996e-003 
2.339e-003 4.966e+007 2.502e+013 1.000e+003 2.325e-003 1.996e-003 
2.340e-003 4.974e+007 2.502e+013 1.000e+003 2.337e-003 1.996e-003 
2.341e-003 4.982e+007 2.502e+013 1.000e+003 2.508e-003 1.996e-003 
2.342e-003 4.989e+007 2.503e+013 1.000e+003 2.448e-003 1.997e-003 
2.342e-003 4.997e+007 2.503e+013 1.000e+003 2.042e-003 1.997e-003 
2.343e-003 5.005e+007 2.503e+013 1.000e+003 1.797e-003 1.997e-003 
2.344e-003 5.012e+007 2.504e+013 1.000e+003 1.963e-003 1.997e-003 
2.345e-003 5.020e+007 2.504e+013 1.000e+003 2.508e-003 1.997e-003 
2.345e-003 5.029e+007 2.504e+013 1.000e+003 1.983e-003 1.998e-003 
2.346e-003 5.037e+007 2.504e+013 1.000e+003 2.454e-003 1.998e-003 
2.347e-003 5.046e+007 2.505e+013 1.000e+003 1.819e-003 1.998e-003 
2.348e-003 5.054e+007 2.505e+013 1.000e+003 2.537e-003 1.998e-003 
2.348e-003 5.062e+007 2.505e+013 1.000e+003 2.368e-003 1.998e-003 
2.349e-003 5.070e+007 2.506e+013 1.000e+003 1.897e-003 1.998e-003 
2.350e-003 5.078e+007 2.506e+013 1.000e+003 1.841e-003 1.999e-003 
2.351e-003 5.086e+007 2.506e+013 1.000e+003 2.579e-003 1.999e-003 
2.351e-003 5.093e+007 2.507e+013 1.000e+003 2.161e-003 1.999e-003 
2.352e-003 5.101e+007 2.507e+013 1.000e+003 2.784e-003 1.999e-003 
2.353e-003 5.109e+007 2.507e+013 1.000e+003 2.031e-003 1.999e-003 
2.354e-003 5.118e+007 2.507e+013 1.000e+003 2.627e-003 2.000e-003 
2.354e-003 5.126e+007 2.508e+013 1.000e+003 2.549e-003 2.000e-003 
2.355e-003 5.134e+007 2.508e+013 1.000e+003 2.093e-003 2.000e-003 
2.356e-003 5.140e+007 2.509e+013 1.000e+003 2.040e-003 2.000e-003 
2.357e-003 5.139e+007 2.507e+013 1.000e+003 1.649e-003 2.001e-003 
2.357e-003 5.136e+007 2.507e+013 1.000e+003 2.058e-003 2.002e-003 
2.358e-003 5.134e+007 2.508e+013 1.000e+003 1.713e-003 2.003e-003 
2.359e-003 5.132e+007 2.509e+013 1.000e+003 2.366e-003 2.004e-003 
2.360e-003 5.131e+007 2.510e+013 1.000e+003 1.617e-003 2.005e-003 
2.360e-003 5.130e+007 2.510e+013 1.000e+003 1.915e-003 2.006e-003 
2.361e-003 5.130e+007 2.511e+013 1.000e+003 1.990e-003 2.006e-003 
2.362e-003 5.124e+007 2.498e+013 1.000e+003 2.736e-003 2.007e-003 
2.362e-003 5.097e+007 2.496e+013 1.000e+003 2.659e-003 2.010e-003 
2.363e-003 5.077e+007 2.496e+013 1.000e+003 2.248e-003 2.012e-003 
2.364e-003 5.065e+007 2.497e+013 1.000e+003 2.163e-003 2.013e-003 
2.365e-003 5.058e+007 2.498e+013 1.000e+003 2.342e-003 2.015e-003 
2.365e-003 5.053e+007 2.498e+013 1.000e+003 2.443e-003 2.016e-003 
2.366e-003 5.051e+007 2.499e+013 1.000e+003 1.400e-003 2.017e-003 
2.367e-003 5.050e+007 2.500e+013 1.000e+003 1.810e-003 2.018e-003 
2.368e-003 5.050e+007 2.501e+013 1.000e+003 1.344e-003 2.018e-003 
2.368e-003 5.049e+007 2.502e+013 1.000e+003 1.637e-003 2.019e-003 
2.369e-003 5.048e+007 2.503e+013 1.000e+003 1.702e-003 2.020e-003 
2.370e-003 5.044e+007 2.504e+013 1.000e+003 2.055e-003 2.021e-003 
2.371e-003 5.029e+007 2.500e+013 1.000e+003 1.968e-003 2.023e-003 
2.371e-003 5.004e+007 2.485e+013 1.000e+003 2.710e-003 2.025e-003 
2.372e-003 4.974e+007 2.486e+013 1.000e+003 3.132e-003 2.028e-003 
2.373e-003 4.929e+007 2.490e+013 1.000e+003 3.576e-003 2.032e-003 
2.374e-003 4.870e+007 2.496e+013 1.000e+003 3.151e-003 2.037e-003 
2.374e-003 4.825e+007 2.500e+013 1.000e+003 3.342e-003 2.041e-003 
2.375e-003 4.791e+007 2.505e+013 1.000e+003 2.477e-003 2.044e-003 
2.376e-003 4.757e+007 2.508e+013 1.000e+003 2.992e-003 2.047e-003 
2.377e-003 4.712e+007 2.514e+013 1.000e+003 3.590e-003 2.051e-003 
2.377e-003 4.671e+007 2.517e+013 1.000e+003 2.568e-003 2.054e-003 
2.378e-003 4.638e+007 2.520e+013 1.000e+003 2.511e-003 2.057e-003 
2.379e-003 4.608e+007 2.523e+013 1.000e+003 2.414e-003 2.060e-003 
2.380e-003 4.581e+007 2.525e+013 1.000e+003 2.812e-003 2.063e-003 
2.380e-003 4.555e+007 2.527e+013 1.000e+003 2.774e-003 2.065e-003 
2.381e-003 4.529e+007 2.530e+013 1.000e+003 3.320e-003 2.068e-003 
2.382e-003 4.506e+007 2.532e+013 1.000e+003 2.131e-003 2.070e-003 
2.383e-003 4.496e+007 2.533e+013 1.000e+003 1.926e-003 2.071e-003 
2.383e-003 4.491e+007 2.534e+013 1.000e+003 2.208e-003 2.073e-003 
2.384e-003 4.488e+007 2.534e+013 1.000e+003 1.682e-003 2.074e-003 
2.385e-003 4.487e+007 2.535e+013 1.000e+003 1.600e-003 2.074e-003 
2.386e-003 4.486e+007 2.535e+013 1.000e+003 1.968e-003 2.075e-003 
2.386e-003 4.488e+007 2.535e+013 1.000e+003 1.902e-003 2.076e-003 
2.387e-003 4.490e+007 2.535e+013 1.000e+003 1.551e-003 2.076e-003 
2.388e-003 4.493e+007 2.535e+013 1.000e+003 1.866e-003 2.077e-003 
2.389e-003 4.497e+007 2.535e+013 1.000e+003 1.480e-003 2.077e-003 
2.389e-003 4.501e+007 2.535e+013 1.000e+003 1.776e-003 2.078e-003 
2.390e-003 4.505e+007 2.535e+013 1.000e+003 2.070e-003 2.078e-003 
2.391e-003 4.508e+007 2.535e+013 1.000e+003 1.741e-003 2.079e-003 
2.392e-003 4.511e+007 2.536e+013 1.000e+003 1.867e-003 2.080e-003 
2.393e-003 4.511e+007 2.535e+013 1.000e+003 1.894e-003 2.080e-003 
2.393e-003 4.510e+007 2.534e+013 1.000e+003 1.037e-003 2.081e-003 
2.394e-003 4.511e+007 2.533e+013 1.000e+003 5.513e-004 2.082e-003 
2.395e-003 4.535e+007 2.528e+013 1.000e+003 1.627e-003 2.081e-003 
2.396e-003 4.535e+007 2.530e+013 1.000e+003 1.275e-003 2.082e-003 
2.396e-003 4.535e+007 2.529e+013 1.000e+003 1.334e-003 2.083e-003 
2.397e-003 4.537e+007 2.527e+013 1.000e+003 1.694e-003 2.083e-003 
2.398e-003 4.540e+007 2.527e+013 1.000e+003 1.704e-003 2.084e-003 
2.399e-003 4.545e+007 2.527e+013 1.000e+003 1.190e-003 2.084e-003 
2.399e-003 4.552e+007 2.528e+013 1.000e+003 1.516e-003 2.084e-003 
2.400e-003 4.555e+007 2.528e+013 1.000e+003 1.674e-003 2.085e-003 
2.401e-003 4.557e+007 2.527e+013 1.000e+003 1.948e-003 2.086e-003 
2.402e-003 4.537e+007 2.527e+013 1.000e+003 2.431e-003 2.088e-003 
2.402e-003 4.526e+007 2.530e+013 1.000e+003 2.137e-003 2.089e-003 
2.403e-003 4.517e+007 2.532e+013 1.000e+003 1.638e-003 2.091e-003 
2.404e-003 4.510e+007 2.534e+013 1.000e+003 2.059e-003 2.092e-003 
2.405e-003 4.504e+007 2.537e+013 1.000e+003 1.671e-003 2.093e-003 
2.406e-003 4.503e+007 2.538e+013 1.000e+003 1.773e-003 2.094e-003 
2.406e-003 4.504e+007 2.540e+013 1.000e+003 1.507e-003 2.095e-003 
2.407e-003 4.507e+007 2.541e+013 1.000e+003 1.078e-003 2.095e-003 
2.408e-003 4.510e+007 2.542e+013 1.000e+003 1.117e-003 2.096e-003 
2.409e-003 4.515e+007 2.544e+013 1.000e+003 1.688e-003 2.096e-003 
2.409e-003 4.520e+007 2.545e+013 1.000e+003 1.456e-003 2.097e-003 
2.410e-003 4.525e+007 2.546e+013 1.000e+003 1.529e-003 2.097e-003 
2.411e-003 4.531e+007 2.546e+013 1.000e+003 2.177e-003 2.097e-003 
2.412e-003 4.538e+007 2.547e+013 1.000e+003 1.657e-003 2.098e-003 
2.412e-003 4.545e+007 2.547e+013 1.000e+003 1.881e-003 2.098e-003 
2.413e-003 4.552e+007 2.548e+013 1.000e+003 2.273e-003 2.098e-003 
2.414e-003 4.560e+007 2.548e+013 1.000e+003 2.442e-003 2.098e-003 
2.415e-003 4.567e+007 2.547e+013 1.000e+003 2.095e-003 2.099e-003 
2.415e-003 4.568e+007 2.546e+013 1.000e+003 1.587e-003 2.099e-003 
2.416e-003 4.573e+007 2.546e+013 1.000e+003 1.841e-003 2.100e-003 
2.417e-003 4.579e+007 2.547e+013 1.000e+003 1.628e-003 2.100e-003 
2.418e-003 4.586e+007 2.547e+013 1.000e+003 1.941e-003 2.101e-003 
2.419e-003 4.594e+007 2.548e+013 1.000e+003 2.458e-003 2.101e-003 
2.419e-003 4.600e+007 2.549e+013 1.000e+003 2.125e-003 2.101e-003 
2.420e-003 4.605e+007 2.548e+013 1.000e+003 2.051e-003 2.102e-003 
2.421e-003 4.610e+007 2.549e+013 1.000e+003 1.900e-003 2.102e-003 
2.422e-003 4.617e+007 2.550e+013 1.000e+003 2.041e-003 2.102e-003 
2.423e-003 4.625e+007 2.550e+013 1.000e+003 2.312e-003 2.103e-003 
2.423e-003 4.632e+007 2.551e+013 1.000e+003 1.955e-003 2.103e-003 
2.424e-003 4.640e+007 2.551e+013 1.000e+003 2.178e-003 2.103e-003 
2.425e-003 4.649e+007 2.551e+013 1.000e+003 2.058e-003 2.103e-003 
2.426e-003 4.657e+007 2.552e+013 1.000e+003 2.649e-003 2.103e-003 
2.426e-003 4.666e+007 2.552e+013 1.000e+003 2.102e-003 2.104e-003 
2.427e-003 4.674e+007 2.552e+013 1.000e+003 2.072e-003 2.104e-003 
2.428e-003 4.682e+007 2.552e+013 1.000e+003 2.165e-003 2.104e-003 
2.429e-003 4.690e+007 2.553e+013 1.000e+003 2.481e-003 2.104e-003 
2.429e-003 4.700e+007 2.553e+013 1.000e+003 2.170e-003 2.104e-003 
2.430e-003 4.708e+007 2.553e+013 1.000e+003 2.099e-003 2.104e-003 
2.431e-003 4.717e+007 2.554e+013 1.000e+003 1.895e-003 2.105e-003 
2.432e-003 4.726e+007 2.554e+013 1.000e+003 2.212e-003 2.105e-003 
2.433e-003 4.735e+007 2.554e+013 1.000e+003 2.273e-003 2.105e-003 
2.433e-003 4.744e+007 2.554e+013 1.000e+003 2.627e-003 2.105e-003 
2.434e-003 4.752e+007 2.555e+013 1.000e+003 2.481e-003 2.105e-003 
2.435e-003 4.761e+007 2.555e+013 1.000e+003 2.102e-003 2.105e-003 
2.436e-003 4.769e+007 2.555e+013 1.000e+003 2.155e-003 2.106e-003 
2.436e-003 4.778e+007 2.555e+013 1.000e+003 2.220e-003 2.106e-003 
2.437e-003 4.786e+007 2.556e+013 1.000e+003 2.450e-003 2.106e-003 
2.438e-003 4.794e+007 2.556e+013 1.000e+003 2.193e-003 2.106e-003 
2.439e-003 4.803e+007 2.556e+013 1.000e+003 2.288e-003 2.106e-003 
2.439e-003 4.811e+007 2.557e+013 1.000e+003 2.104e-003 2.106e-003 
2.440e-003 4.819e+007 2.557e+013 1.000e+003 2.542e-003 2.107e-003 
2.441e-003 4.828e+007 2.557e+013 1.000e+003 2.610e-003 2.107e-003 
2.442e-003 4.836e+007 2.558e+013 1.000e+003 2.888e-003 2.107e-003 
2.442e-003 4.843e+007 2.558e+013 1.000e+003 2.316e-003 2.107e-003 
2.443e-003 4.851e+007 2.558e+013 1.000e+003 2.420e-003 2.107e-003 
2.444e-003 4.859e+007 2.558e+013 1.000e+003 2.399e-003 2.108e-003 
2.445e-003 4.868e+007 2.559e+013 1.000e+003 2.271e-003 2.108e-003 
2.445e-003 4.877e+007 2.559e+013 1.000e+003 2.032e-003 2.108e-003 
2.446e-003 4.886e+007 2.559e+013 1.000e+003 2.393e-003 2.108e-003 
2.447e-003 4.894e+007 2.559e+013 1.000e+003 2.552e-003 2.108e-003 
2.448e-003 4.902e+007 2.560e+013 1.000e+003 2.190e-003 2.108e-003 
2.448e-003 4.911e+007 2.560e+013 1.000e+003 2.278e-003 2.109e-003 
2.449e-003 4.918e+007 2.560e+013 1.000e+003 2.062e-003 2.109e-003 
2.450e-003 4.926e+007 2.561e+013 1.000e+003 2.744e-003 2.109e-003 
2.451e-003 4.934e+007 2.561e+013 1.000e+003 2.603e-003 2.109e-003 
2.451e-003 4.942e+007 2.561e+013 1.000e+003 2.045e-003 2.109e-003 
2.452e-003 4.950e+007 2.562e+013 1.000e+003 2.194e-003 2.110e-003 
2.453e-003 4.958e+007 2.562e+013 1.000e+003 2.331e-003 2.110e-003 
2.454e-003 4.966e+007 2.562e+013 1.000e+003 2.181e-003 2.110e-003 
2.454e-003 4.974e+007 2.563e+013 1.000e+003 1.938e-003 2.110e-003 
2.455e-003 4.983e+007 2.563e+013 1.000e+003 1.985e-003 2.110e-003 
2.456e-003 4.991e+007 2.563e+013 1.000e+003 1.849e-003 2.110e-003 
2.456e-003 4.998e+007 2.564e+013 1.000e+003 2.634e-003 2.111e-003 
2.457e-003 5.007e+007 2.564e+013 1.000e+003 2.723e-003 2.111e-003 
2.458e-003 5.016e+007 2.564e+013 1.000e+003 2.802e-003 2.111e-003 
2.459e-003 5.024e+007 2.564e+013 1.000e+003 2.546e-003 2.111e-003 
2.460e-003 5.032e+007 2.565e+013 1.000e+003 2.689e-003 2.111e-003 
2.460e-003 5.040e+007 2.565e+013 1.000e+003 2.095e-003 2.112e-003 
2.461e-003 5.048e+007 2.565e+013 1.000e+003 1.994e-003 2.112e-003 
2.462e-003 5.056e+007 2.566e+013 1.000e+003 1.877e-003 2.112e-003 
2.463e-003 5.063e+007 2.566e+013 1.000e+003 2.339e-003 2.112e-003 
2.463e-003 5.071e+007 2.566e+013 1.000e+003 2.577e-003 2.112e-003 
2.464e-003 5.080e+007 2.566e+013 1.000e+003 2.304e-003 2.113e-003 
2.465e-003 5.088e+007 2.567e+013 1.000e+003 2.186e-003 2.113e-003 
2.465e-003 5.096e+007 2.567e+013 1.000e+003 2.287e-003 2.113e-003 
2.466e-003 5.104e+007 2.567e+013 1.000e+003 2.251e-003 2.113e-003 
2.467e-003 5.113e+007 2.568e+013 1.000e+003 2.747e-003 2.113e-003 
2.468e-003 5.121e+007 2.568e+013 1.000e+003 2.547e-003 2.113e-003 
2.468e-003 5.129e+007 2.568e+013 1.000e+003 2.110e-003 2.114e-003 
2.469e-003 5.136e+007 2.568e+013 1.000e+003 2.388e-003 2.114e-003 
2.470e-003 5.144e+007 2.569e+013 1.000e+003 2.067e-003 2.114e-003 
2.471e-003 5.153e+007 2.569e+013 1.000e+003 2.789e-003 2.114e-003 
2.471e-003 5.161e+007 2.569e+013 1.000e+003 2.368e-003 2.114e-003 
2.472e-003 5.170e+007 2.570e+013 1.000e+003 2.009e-003 2.115e-003 
2.473e-003 5.178e+007 2.570e+013 1.000e+003 2.338e-003 2.115e-003 
2.474e-003 5.186e+007 2.570e+013 1.000e+003 2.324e-003 2.115e-003 
2.474e-003 5.194e+007 2.570e+013 1.000e+003 2.641e-003 2.115e-003 
2.475e-003 5.202e+007 2.571e+013 1.000e+003 2.395e-003 2.115e-003 
2.476e-003 5.209e+007 2.571e+013 1.000e+003 2.897e-003 2.115e-003 
2.477e-003 5.217e+007 2.572e+013 1.000e+003 2.537e-003 2.116e-003 
2.477e-003 5.225e+007 2.572e+013 1.000e+003 1.912e-003 2.116e-003 
2.478e-003 5.233e+007 2.572e+013 1.000e+003 2.213e-003 2.116e-003 
2.479e-003 5.241e+007 2.572e+013 1.000e+003 2.504e-003 2.116e-003 
2.479e-003 5.249e+007 2.573e+013 1.000e+003 2.181e-003 2.116e-003 
2.480e-003 5.257e+007 2.573e+013 1.000e+003 2.294e-003 2.116e-003 
2.481e-003 5.264e+007 2.573e+013 1.000e+003 2.020e-003 2.117e-003 
2.482e-003 5.272e+007 2.574e+013 1.000e+003 2.164e-003 2.117e-003 
2.482e-003 5.279e+007 2.574e+013 1.000e+003 2.183e-003 2.117e-003 
2.483e-003 5.286e+007 2.574e+013 1.000e+003 2.022e-003 2.117e-003 
2.484e-003 5.294e+007 2.575e+013 1.000e+003 2.046e-003 2.118e-003 
2.485e-003 5.302e+007 2.575e+013 1.000e+003 2.555e-003 2.118e-003 
2.485e-003 5.310e+007 2.575e+013 1.000e+003 2.254e-003 2.118e-003 
2.486e-003 5.318e+007 2.575e+013 1.000e+003 2.437e-003 2.118e-003 
2.487e-003 5.326e+007 2.576e+013 1.000e+003 2.485e-003 2.118e-003 
2.488e-003 5.334e+007 2.576e+013 1.000e+003 1.968e-003 2.118e-003 
2.488e-003 5.341e+007 2.576e+013 1.000e+003 2.182e-003 2.119e-003 
2.489e-003 5.349e+007 2.577e+013 1.000e+003 2.178e-003 2.119e-003 
2.490e-003 5.357e+007 2.577e+013 1.000e+003 2.538e-003 2.119e-003 
2.491e-003 5.365e+007 2.578e+013 1.000e+003 1.812e-003 2.119e-003 
2.491e-003 5.373e+007 2.578e+013 1.000e+003 2.627e-003 2.120e-003 
2.492e-003 5.381e+007 2.578e+013 1.000e+003 2.777e-003 2.120e-003 
2.493e-003 5.389e+007 2.579e+013 1.000e+003 2.392e-003 2.120e-003 
2.493e-003 5.396e+007 2.579e+013 1.000e+003 2.415e-003 2.120e-003 
2.494e-003 5.403e+007 2.579e+013 1.000e+003 2.231e-003 2.120e-003 
2.495e-003 5.409e+007 2.580e+013 1.000e+003 2.367e-003 2.121e-003 
2.496e-003 5.416e+007 2.580e+013 1.000e+003 2.422e-003 2.121e-003 
2.496e-003 5.424e+007 2.580e+013 1.000e+003 2.601e-003 2.121e-003 
2.497e-003 5.431e+007 2.581e+013 1.000e+003 2.248e-003 2.121e-003 
2.498e-003 5.438e+007 2.581e+013 1.000e+003 2.020e-003 2.121e-003 
2.498e-003 5.446e+007 2.582e+013 1.000e+003 2.550e-003 2.122e-003 
2.499e-003 5.452e+007 2.582e+013 1.000e+003 2.759e-003 2.122e-003 
2.500e-003 5.459e+007 2.583e+013 1.000e+003 2.178e-003 2.122e-003 
2.500e-003 5.467e+007 2.583e+013 1.000e+003 2.630e-003 2.122e-003 
2.501e-003 5.474e+007 2.583e+013 1.000e+003 1.874e-003 2.122e-003 
2.502e-003 5.482e+007 2.583e+013 1.000e+003 2.140e-003 2.123e-003 
2.503e-003 5.490e+007 2.584e+013 1.000e+003 2.066e-003 2.123e-003 
2.503e-003 5.497e+007 2.584e+013 1.000e+003 1.698e-003 2.123e-003 
2.504e-003 5.504e+007 2.584e+013 1.000e+003 1.585e-003 2.123e-003 
2.505e-003 5.511e+007 2.585e+013 1.000e+003 2.257e-003 2.123e-003 
2.505e-003 5.518e+007 2.585e+013 1.000e+003 2.700e-003 2.124e-003 
2.506e-003 5.525e+007 2.586e+013 1.000e+003 2.583e-003 2.124e-003 
2.507e-003 5.532e+007 2.586e+013 1.000e+003 2.215e-003 2.124e-003 
2.508e-003 5.540e+007 2.587e+013 1.000e+003 2.170e-003 2.124e-003 
2.508e-003 5.546e+007 2.587e+013 1.000e+003 1.967e-003 2.125e-003 
2.509e-003 5.542e+007 2.588e+013 1.000e+003 2.697e-003 2.126e-003 
2.510e-003 5.536e+007 2.587e+013 1.000e+003 2.466e-003 2.127e-003 
2.510e-003 5.519e+007 2.589e+013 1.000e+003 2.796e-003 2.128e-003 
2.511e-003 5.483e+007 2.591e+013 1.000e+003 3.291e-003 2.132e-003 
2.512e-003 5.459e+007 2.594e+013 1.000e+003 2.812e-003 2.134e-003 
2.512e-003 5.440e+007 2.597e+013 1.000e+003 2.508e-003 2.136e-003 
2.513e-003 5.429e+007 2.598e+013 1.000e+003 1.488e-003 2.138e-003 
2.514e-003 5.424e+007 2.599e+013 1.000e+003 1.515e-003 2.139e-003 
2.515e-003 5.422e+007 2.599e+013 1.000e+003 1.156e-003 2.139e-003 
2.515e-003 5.424e+007 2.599e+013 1.000e+003 1.153e-003 2.140e-003 
2.516e-003 5.426e+007 2.595e+013 1.000e+003 2.074e-003 2.141e-003 
2.517e-003 5.419e+007 2.583e+013 1.000e+003 1.700e-003 2.142e-003 
2.518e-003 5.413e+007 2.584e+013 1.000e+003 1.761e-003 2.143e-003 
2.518e-003 5.411e+007 2.585e+013 1.000e+003 1.637e-003 2.144e-003 
2.519e-003 5.413e+007 2.586e+013 1.000e+003 1.882e-003 2.145e-003 
2.520e-003 5.418e+007 2.586e+013 1.000e+003 1.830e-003 2.145e-003 
2.521e-003 5.424e+007 2.587e+013 1.000e+003 1.343e-003 2.145e-003 
2.521e-003 5.429e+007 2.588e+013 1.000e+003 2.023e-003 2.146e-003 
2.522e-003 5.434e+007 2.588e+013 1.000e+003 2.029e-003 2.146e-003 
2.523e-003 5.441e+007 2.589e+013 1.000e+003 2.066e-003 2.146e-003 
2.523e-003 5.447e+007 2.589e+013 1.000e+003 2.108e-003 2.147e-003 
2.524e-003 5.453e+007 2.589e+013 1.000e+003 1.916e-003 2.147e-003 
2.525e-003 5.457e+007 2.590e+013 1.000e+003 1.602e-003 2.147e-003 
2.526e-003 5.463e+007 2.592e+013 1.000e+003 2.312e-003 2.148e-003 
2.526e-003 5.461e+007 2.593e+013 1.000e+003 2.657e-003 2.148e-003 
2.527e-003 5.460e+007 2.587e+013 1.000e+003 2.297e-003 2.149e-003 
2.528e-003 5.460e+007 2.588e+013 1.000e+003 1.793e-003 2.150e-003 
2.528e-003 5.464e+007 2.589e+013 1.000e+003 1.202e-003 2.150e-003 
2.529e-003 5.469e+007 2.590e+013 1.000e+003 9.642e-004 2.151e-003 
2.530e-003 5.476e+007 2.590e+013 1.000e+003 1.951e-003 2.151e-003 
2.531e-003 5.482e+007 2.591e+013 1.000e+003 1.511e-003 2.151e-003 
2.531e-003 5.488e+007 2.591e+013 1.000e+003 2.046e-003 2.152e-003 
2.532e-003 5.495e+007 2.592e+013 1.000e+003 1.822e-003 2.152e-003 
2.533e-003 5.502e+007 2.592e+013 1.000e+003 1.927e-003 2.152e-003 
2.534e-003 5.509e+007 2.593e+013 1.000e+003 2.342e-003 2.152e-003 
2.534e-003 5.516e+007 2.593e+013 1.000e+003 1.929e-003 2.153e-003 
2.535e-003 5.524e+007 2.594e+013 1.000e+003 1.915e-003 2.153e-003 
2.536e-003 5.531e+007 2.594e+013 1.000e+003 2.288e-003 2.153e-003 
2.537e-003 5.539e+007 2.594e+013 1.000e+003 2.292e-003 2.153e-003 
2.537e-003 5.548e+007 2.594e+013 1.000e+003 1.737e-003 2.154e-003 
2.538e-003 5.556e+007 2.595e+013 1.000e+003 1.687e-003 2.154e-003 
2.539e-003 5.564e+007 2.595e+013 1.000e+003 2.213e-003 2.154e-003 
2.540e-003 5.572e+007 2.595e+013 1.000e+003 1.530e-003 2.154e-003 
2.540e-003 5.580e+007 2.595e+013 1.000e+003 1.772e-003 2.154e-003 
2.541e-003 5.589e+007 2.596e+013 1.000e+003 1.946e-003 2.154e-003 
2.542e-003 5.597e+007 2.596e+013 1.000e+003 2.121e-003 2.155e-003 
2.542e-003 5.604e+007 2.596e+013 1.000e+003 1.651e-003 2.155e-003 
2.543e-003 5.611e+007 2.597e+013 1.000e+003 2.422e-003 2.155e-003 
2.544e-003 5.619e+007 2.597e+013 1.000e+003 2.137e-003 2.155e-003 
2.545e-003 5.627e+007 2.598e+013 1.000e+003 1.559e-003 2.155e-003 
2.545e-003 5.634e+007 2.598e+013 1.000e+003 2.057e-003 2.156e-003 
2.546e-003 5.637e+007 2.598e+013 1.000e+003 1.802e-003 2.156e-003 
2.547e-003 5.639e+007 2.599e+013 1.000e+003 1.749e-003 2.157e-003 
2.548e-003 5.644e+007 2.599e+013 1.000e+003 1.553e-003 2.157e-003 
2.548e-003 5.650e+007 2.600e+013 1.000e+003 1.577e-003 2.158e-003 
2.549e-003 5.657e+007 2.600e+013 1.000e+003 1.495e-003 2.158e-003 
2.550e-003 5.665e+007 2.601e+013 1.000e+003 1.870e-003 2.158e-003 
2.551e-003 5.672e+007 2.601e+013 1.000e+003 1.852e-003 2.158e-003 
2.552e-003 5.680e+007 2.601e+013 1.000e+003 1.895e-003 2.159e-003 
2.552e-003 5.687e+007 2.602e+013 1.000e+003 2.322e-003 2.159e-003 
2.553e-003 5.694e+007 2.602e+013 1.000e+003 1.749e-003 2.159e-003 
2.554e-003 5.701e+007 2.603e+013 1.000e+003 2.204e-003 2.159e-003 
2.555e-003 5.708e+007 2.603e+013 1.000e+003 1.962e-003 2.160e-003 
2.555e-003 5.715e+007 2.603e+013 1.000e+003 1.712e-003 2.160e-003 
2.556e-003 5.722e+007 2.604e+013 1.000e+003 2.070e-003 2.160e-003 
2.557e-003 5.730e+007 2.604e+013 1.000e+003 2.131e-003 2.160e-003 
2.557e-003 5.737e+007 2.605e+013 1.000e+003 1.914e-003 2.161e-003 
2.558e-003 5.743e+007 2.605e+013 1.000e+003 2.521e-003 2.161e-003 
2.559e-003 5.750e+007 2.606e+013 1.000e+003 1.625e-003 2.161e-003 
2.560e-003 5.757e+007 2.606e+013 1.000e+003 1.786e-003 2.161e-003 
2.560e-003 5.764e+007 2.606e+013 1.000e+003 1.502e-003 2.162e-003 
2.561e-003 5.771e+007 2.607e+013 1.000e+003 1.197e-003 2.162e-003 
2.562e-003 5.779e+007 2.607e+013 1.000e+003 2.049e-003 2.162e-003 
2.563e-003 5.787e+007 2.608e+013 1.000e+003 1.993e-003 2.162e-003 
2.563e-003 5.794e+007 2.608e+013 1.000e+003 2.055e-003 2.163e-003 
2.564e-003 5.801e+007 2.608e+013 1.000e+003 2.713e-003 2.163e-003 
2.565e-003 5.809e+007 2.609e+013 1.000e+003 1.607e-003 2.163e-003 
2.566e-003 5.816e+007 2.609e+013 1.000e+003 1.675e-003 2.163e-003 
2.566e-003 5.823e+007 2.610e+013 1.000e+003 1.392e-003 2.164e-003 
2.567e-003 5.831e+007 2.610e+013 1.000e+003 1.468e-003 2.164e-003 
2.568e-003 5.839e+007 2.610e+013 1.000e+003 2.360e-003 2.164e-003 
2.569e-003 5.846e+007 2.611e+013 1.000e+003 1.379e-003 2.164e-003 
2.569e-003 5.853e+007 2.611e+013 1.000e+003 2.497e-003 2.165e-003 
2.570e-003 5.860e+007 2.612e+013 1.000e+003 2.305e-003 2.165e-003 
2.571e-003 5.867e+007 2.612e+013 1.000e+003 2.351e-003 2.165e-003 
2.572e-003 5.874e+007 2.613e+013 1.000e+003 2.582e-003 2.165e-003 
2.572e-003 5.881e+007 2.613e+013 1.000e+003 2.621e-003 2.166e-003 
2.573e-003 5.888e+007 2.614e+013 1.000e+003 1.219e-003 2.166e-003 
2.574e-003 5.894e+007 2.614e+013 1.000e+003 1.974e-003 2.166e-003 
2.575e-003 5.901e+007 2.615e+013 1.000e+003 2.139e-003 2.166e-003 
2.575e-003 5.908e+007 2.615e+013 1.000e+003 1.992e-003 2.167e-003 
2.576e-003 5.915e+007 2.616e+013 1.000e+003 2.477e-003 2.167e-003 
2.577e-003 5.922e+007 2.616e+013 1.000e+003 1.913e-003 2.167e-003 
2.578e-003 5.928e+007 2.617e+013 1.000e+003 1.872e-003 2.167e-003 
2.578e-003 5.934e+007 2.617e+013 1.000e+003 2.059e-003 2.168e-003 
2.579e-003 5.941e+007 2.618e+013 1.000e+003 2.662e-003 2.168e-003 
2.580e-003 5.947e+007 2.619e+013 1.000e+003 2.109e-003 2.168e-003 
2.581e-003 5.954e+007 2.619e+013 1.000e+003 1.472e-003 2.169e-003 
2.581e-003 5.963e+007 2.619e+013 1.000e+003 2.283e-003 2.169e-003 
2.582e-003 5.970e+007 2.620e+013 1.000e+003 2.021e-003 2.169e-003 
2.583e-003 5.976e+007 2.620e+013 1.000e+003 1.873e-003 2.169e-003 
2.584e-003 5.984e+007 2.621e+013 1.000e+003 1.989e-003 2.170e-003 
2.584e-003 5.991e+007 2.622e+013 1.000e+003 2.112e-003 2.170e-003 
2.585e-003 5.998e+007 2.622e+013 1.000e+003 1.779e-003 2.170e-003 
2.586e-003 6.005e+007 2.622e+013 1.000e+003 2.179e-003 2.170e-003 
2.587e-003 6.011e+007 2.623e+013 1.000e+003 2.280e-003 2.171e-003 
2.587e-003 6.017e+007 2.624e+013 1.000e+003 1.905e-003 2.171e-003 
2.588e-003 6.024e+007 2.624e+013 1.000e+003 2.126e-003 2.171e-003 
2.589e-003 6.030e+007 2.625e+013 1.000e+003 2.126e-003 2.172e-003 
2.590e-003 6.036e+007 2.626e+013 1.000e+003 2.261e-003 2.172e-003 
2.590e-003 6.043e+007 2.626e+013 1.000e+003 1.686e-003 2.172e-003 
2.591e-003 6.049e+007 2.627e+013 1.000e+003 1.691e-003 2.173e-003 
2.592e-003 6.051e+007 2.629e+013 1.000e+003 2.304e-003 2.173e-003 
2.593e-003 6.055e+007 2.630e+013 1.000e+003 1.621e-003 2.174e-003 
2.593e-003 6.060e+007 2.631e+013 1.000e+003 1.399e-003 2.174e-003 
2.594e-003 6.064e+007 2.632e+013 1.000e+003 2.116e-003 2.174e-003 
2.595e-003 6.067e+007 2.634e+013 1.000e+003 1.524e-003 2.175e-003 
2.595e-003 6.067e+007 2.636e+013 1.000e+003 2.115e-003 2.176e-003 
2.596e-003 6.046e+007 2.603e+013 1.000e+003 2.791e-003 2.178e-003 
2.597e-003 6.011e+007 2.581e+013 1.000e+003 1.666e-003 2.181e-003 
2.598e-003 6.005e+007 2.578e+013 1.000e+003 9.869e-004 2.182e-003 
2.598e-003 6.007e+007 2.580e+013 1.000e+003 1.688e-003 2.183e-003 
2.599e-003 6.012e+007 2.581e+013 1.000e+003 1.820e-003 2.183e-003 
2.600e-003 6.011e+007 2.584e+013 1.000e+003 1.519e-003 2.184e-003 
2.601e-003 6.003e+007 2.579e+013 1.000e+003 2.020e-003 2.185e-003 
2.601e-003 5.997e+007 2.577e+013 1.000e+003 1.816e-003 2.186e-003 
2.602e-003 5.995e+007 2.578e+013 1.000e+003 1.521e-003 2.187e-003 
2.603e-003 5.997e+007 2.579e+013 1.000e+003 9.851e-004 2.188e-003 
2.603e-003 6.002e+007 2.579e+013 1.000e+003 1.170e-003 2.188e-003 
2.604e-003 6.007e+007 2.580e+013 1.000e+003 1.327e-003 2.189e-003 
2.605e-003 6.013e+007 2.580e+013 1.000e+003 1.985e-003 2.189e-003 
2.606e-003 6.019e+007 2.581e+013 1.000e+003 1.724e-003 2.189e-003 
2.606e-003 6.022e+007 2.582e+013 1.000e+003 2.666e-003 2.190e-003 
2.607e-003 6.004e+007 2.585e+013 1.000e+003 2.639e-003 2.192e-003 
2.608e-003 5.961e+007 2.579e+013 1.000e+003 4.094e-003 2.195e-003 
2.609e-003 5.870e+007 2.579e+013 1.000e+003 4.618e-003 2.202e-003 
2.609e-003 5.829e+007 2.567e+013 1.000e+003 1.611e-003 2.206e-003 
2.610e-003 5.824e+007 2.567e+013 1.000e+003 1.258e-003 2.207e-003 
2.611e-003 5.825e+007 2.567e+013 1.000e+003 1.609e-003 2.208e-003 
2.612e-003 5.824e+007 2.568e+013 1.000e+003 1.247e-003 2.209e-003 
2.612e-003 5.826e+007 2.569e+013 1.000e+003 1.170e-003 2.209e-003 
2.613e-003 5.830e+007 2.569e+013 1.000e+003 1.409e-003 2.210e-003 
2.614e-003 5.835e+007 2.570e+013 1.000e+003 1.728e-003 2.210e-003 
2.615e-003 5.841e+007 2.570e+013 1.000e+003 1.799e-003 2.210e-003 
2.615e-003 5.847e+007 2.571e+013 1.000e+003 1.626e-003 2.211e-003 
2.616e-003 5.854e+007 2.571e+013 1.000e+003 1.941e-003 2.211e-003 
2.617e-003 5.862e+007 2.571e+013 1.000e+003 1.899e-003 2.211e-003 
2.618e-003 5.869e+007 2.572e+013 1.000e+003 1.705e-003 2.212e-003 
2.618e-003 5.876e+007 2.572e+013 1.000e+003 1.457e-003 2.212e-003 
2.619e-003 5.883e+007 2.572e+013 1.000e+003 1.752e-003 2.212e-003 
2.620e-003 5.890e+007 2.573e+013 1.000e+003 1.188e-003 2.212e-003 
2.621e-003 5.897e+007 2.573e+013 1.000e+003 2.033e-003 2.212e-003 
2.621e-003 5.904e+007 2.574e+013 1.000e+003 1.668e-003 2.213e-003 
2.622e-003 5.912e+007 2.574e+013 1.000e+003 2.723e-003 2.213e-003 
2.623e-003 5.920e+007 2.574e+013 1.000e+003 1.605e-003 2.213e-003 
2.623e-003 5.927e+007 2.575e+013 1.000e+003 1.954e-003 2.213e-003 
2.624e-003 5.935e+007 2.575e+013 1.000e+003 1.573e-003 2.214e-003 
2.625e-003 5.942e+007 2.576e+013 1.000e+003 2.312e-003 2.214e-003 
2.626e-003 5.949e+007 2.576e+013 1.000e+003 1.137e-003 2.214e-003 
2.626e-003 5.956e+007 2.577e+013 1.000e+003 2.424e-003 2.214e-003 
2.627e-003 5.963e+007 2.577e+013 1.000e+003 2.038e-003 2.215e-003 
2.628e-003 5.971e+007 2.577e+013 1.000e+003 2.159e-003 2.215e-003 
2.629e-003 5.979e+007 2.578e+013 1.000e+003 2.062e-003 2.215e-003 
2.629e-003 5.986e+007 2.578e+013 1.000e+003 2.415e-003 2.215e-003 
2.630e-003 5.993e+007 2.579e+013 1.000e+003 8.796e-004 2.216e-003 
2.631e-003 6.000e+007 2.579e+013 1.000e+003 1.884e-003 2.216e-003 
2.632e-003 6.008e+007 2.580e+013 1.000e+003 2.412e-003 2.216e-003 
2.632e-003 6.015e+007 2.580e+013 1.000e+003 2.240e-003 2.216e-003 
2.633e-003 6.022e+007 2.581e+013 1.000e+003 1.997e-003 2.217e-003 
2.634e-003 6.028e+007 2.581e+013 1.000e+003 2.163e-003 2.217e-003 
2.635e-003 6.036e+007 2.582e+013 1.000e+003 2.377e-003 2.217e-003 
2.635e-003 6.039e+007 2.582e+013 1.000e+003 1.568e-003 2.218e-003 
2.636e-003 6.044e+007 2.582e+013 1.000e+003 1.894e-003 2.218e-003 
2.637e-003 6.050e+007 2.583e+013 1.000e+003 1.539e-003 2.218e-003 
2.638e-003 6.056e+007 2.584e+013 1.000e+003 1.887e-003 2.219e-003 
2.638e-003 6.062e+007 2.584e+013 1.000e+003 1.026e-003 2.219e-003 
2.639e-003 6.067e+007 2.585e+013 1.000e+003 2.632e-003 2.219e-003 
2.640e-003 6.073e+007 2.585e+013 1.000e+003 2.460e-003 2.220e-003 
2.641e-003 6.079e+007 2.586e+013 1.000e+003 2.231e-003 2.220e-003 
2.641e-003 6.085e+007 2.586e+013 1.000e+003 2.347e-003 2.220e-003 
2.642e-003 6.092e+007 2.587e+013 1.000e+003 1.894e-003 2.221e-003 
2.643e-003 6.100e+007 2.587e+013 1.000e+003 1.742e-003 2.221e-003 
2.644e-003 6.106e+007 2.588e+013 1.000e+003 1.939e-003 2.221e-003 
2.644e-003 6.113e+007 2.589e+013 1.000e+003 2.345e-003 2.221e-003 
2.645e-003 6.119e+007 2.589e+013 1.000e+003 1.851e-003 2.222e-003 
2.646e-003 6.127e+007 2.590e+013 1.000e+003 1.664e-003 2.222e-003 
2.647e-003 6.135e+007 2.590e+013 1.000e+003 1.633e-003 2.222e-003 
2.647e-003 6.142e+007 2.590e+013 1.000e+003 1.836e-003 2.222e-003 
2.648e-003 6.149e+007 2.591e+013 1.000e+003 2.152e-003 2.223e-003 
2.649e-003 6.156e+007 2.591e+013 1.000e+003 1.994e-003 2.223e-003 
2.650e-003 6.163e+007 2.592e+013 1.000e+003 2.304e-003 2.223e-003 
2.650e-003 6.169e+007 2.592e+013 1.000e+003 2.562e-003 2.223e-003 
2.651e-003 6.176e+007 2.593e+013 1.000e+003 1.981e-003 2.224e-003 
2.652e-003 6.183e+007 2.593e+013 1.000e+003 2.434e-003 2.224e-003 
2.653e-003 6.190e+007 2.594e+013 1.000e+003 1.467e-003 2.224e-003 
2.653e-003 6.197e+007 2.594e+013 1.000e+003 1.123e-003 2.225e-003 
2.654e-003 6.204e+007 2.595e+013 1.000e+003 2.375e-003 2.225e-003 
2.655e-003 6.210e+007 2.595e+013 1.000e+003 2.365e-003 2.225e-003 
2.656e-003 6.217e+007 2.596e+013 1.000e+003 1.757e-003 2.225e-003 
2.656e-003 6.224e+007 2.596e+013 1.000e+003 2.328e-003 2.226e-003 
2.657e-003 6.232e+007 2.597e+013 1.000e+003 1.622e-003 2.226e-003 
2.658e-003 6.239e+007 2.597e+013 1.000e+003 2.244e-003 2.226e-003 
2.659e-003 6.245e+007 2.598e+013 1.000e+003 2.100e-003 2.226e-003 
2.659e-003 6.252e+007 2.598e+013 1.000e+003 1.768e-003 2.227e-003 
2.660e-003 6.258e+007 2.599e+013 1.000e+003 2.056e-003 2.227e-003 
2.661e-003 6.263e+007 2.600e+013 1.000e+003 1.981e-003 2.227e-003 
2.661e-003 6.267e+007 2.601e+013 1.000e+003 1.674e-003 2.228e-003 
2.662e-003 6.267e+007 2.602e+013 1.000e+003 1.979e-003 2.229e-003 
2.663e-003 6.263e+007 2.604e+013 1.000e+003 2.184e-003 2.230e-003 
2.664e-003 6.258e+007 2.606e+013 1.000e+003 1.501e-003 2.231e-003 
2.664e-003 6.250e+007 2.608e+013 1.000e+003 1.946e-003 2.232e-003 
2.665e-003 6.243e+007 2.610e+013 1.000e+003 2.004e-003 2.233e-003 
2.666e-003 6.236e+007 2.613e+013 1.000e+003 1.702e-003 2.234e-003 
2.667e-003 6.231e+007 2.615e+013 1.000e+003 1.931e-003 2.236e-003 
2.667e-003 6.226e+007 2.617e+013 1.000e+003 1.683e-003 2.237e-003 
2.668e-003 6.222e+007 2.619e+013 1.000e+003 1.690e-003 2.238e-003 
2.669e-003 6.217e+007 2.622e+013 1.000e+003 1.750e-003 2.239e-003 
2.670e-003 6.205e+007 2.626e+013 1.000e+003 2.552e-003 2.240e-003 
2.670e-003 6.124e+007 2.557e+013 1.000e+003 3.507e-003 2.247e-003 
2.671e-003 6.074e+007 2.544e+013 1.000e+003 3.056e-003 2.251e-003 
2.672e-003 6.038e+007 2.545e+013 1.000e+003 2.103e-003 2.254e-003 
2.673e-003 6.017e+007 2.548e+013 1.000e+003 1.685e-003 2.256e-003 
2.673e-003 6.008e+007 2.551e+013 1.000e+003 1.616e-003 2.258e-003 
2.674e-003 6.002e+007 2.554e+013 1.000e+003 2.122e-003 2.259e-003 
2.675e-003 5.997e+007 2.557e+013 1.000e+003 1.824e-003 2.260e-003 
2.676e-003 5.991e+007 2.560e+013 1.000e+003 1.427e-003 2.261e-003 
2.676e-003 5.985e+007 2.563e+013 1.000e+003 2.082e-003 2.262e-003 
2.677e-003 5.979e+007 2.567e+013 1.000e+003 1.636e-003 2.263e-003 
2.678e-003 5.973e+007 2.570e+013 1.000e+003 1.322e-003 2.265e-003 
2.679e-003 5.968e+007 2.573e+013 1.000e+003 1.121e-003 2.266e-003 
2.679e-003 5.966e+007 2.576e+013 1.000e+003 1.151e-003 2.267e-003 
2.680e-003 5.963e+007 2.578e+013 1.000e+003 1.864e-003 2.268e-003 
2.681e-003 5.938e+007 2.577e+013 1.000e+003 3.566e-003 2.270e-003 
2.682e-003 5.892e+007 2.581e+013 1.000e+003 3.010e-003 2.274e-003 
2.682e-003 5.851e+007 2.585e+013 1.000e+003 2.840e-003 2.278e-003 
2.683e-003 5.796e+007 2.591e+013 1.000e+003 3.000e-003 2.282e-003 
2.684e-003 5.761e+007 2.596e+013 1.000e+003 2.959e-003 2.285e-003 
2.685e-003 5.700e+007 2.594e+013 1.000e+003 3.353e-003 2.290e-003 
2.685e-003 5.623e+007 2.600e+013 1.000e+003 4.315e-003 2.296e-003 
2.686e-003 5.495e+007 2.601e+013 1.000e+003 4.745e-003 2.306e-003 
2.687e-003 5.395e+007 2.598e+013 1.000e+003 4.367e-003 2.313e-003 
2.687e-003 5.312e+007 2.599e+013 1.000e+003 3.707e-003 2.320e-003 
2.688e-003 5.228e+007 2.598e+013 1.000e+003 4.458e-003 2.327e-003 
2.689e-003 5.154e+007 2.598e+013 1.000e+003 2.838e-003 2.332e-003 
2.690e-003 5.090e+007 2.596e+013 1.000e+003 3.904e-003 2.338e-003 
2.691e-003 4.973e+007 2.583e+013 1.000e+003 6.205e-003 2.346e-003 
2.691e-003 4.918e+007 2.580e+013 1.000e+003 1.988e-003 2.351e-003 
2.692e-003 4.903e+007 2.580e+013 1.000e+003 2.001e-003 2.353e-003 
2.693e-003 4.873e+007 2.581e+013 1.000e+003 3.300e-003 2.355e-003 
2.693e-003 4.850e+007 2.583e+013 1.000e+003 1.878e-003 2.358e-003 
2.694e-003 4.805e+007 2.576e+013 1.000e+003 3.427e-003 2.361e-003 
2.694e-003 4.765e+007 2.577e+013 1.000e+003 3.165e-003 2.365e-003 
2.695e-003 4.736e+007 2.573e+013 1.000e+003 1.775e-003 2.368e-003 
2.696e-003 4.707e+007 2.571e+013 1.000e+003 2.321e-003 2.370e-003 
2.697e-003 4.672e+007 2.573e+013 1.000e+003 2.699e-003 2.373e-003 
2.697e-003 4.631e+007 2.578e+013 1.000e+003 3.076e-003 2.377e-003 
2.698e-003 4.565e+007 2.530e+013 1.000e+003 3.579e-003 2.382e-003 
2.699e-003 4.498e+007 2.508e+013 1.000e+003 3.593e-003 2.388e-003 
2.699e-003 4.421e+007 2.493e+013 1.000e+003 4.420e-003 2.394e-003 
2.700e-003 4.358e+007 2.477e+013 1.000e+003 3.756e-003 2.399e-003 
2.701e-003 4.300e+007 2.479e+013 1.000e+003 3.127e-003 2.403e-003 
2.702e-003 4.272e+007 2.482e+013 1.000e+003 1.896e-003 2.406e-003 
2.702e-003 4.260e+007 2.482e+013 1.000e+003 1.678e-003 2.408e-003 
2.703e-003 4.254e+007 2.482e+013 1.000e+003 1.331e-003 2.409e-003 
