# Supplementary material for: Strain rate dependency of dislocation plasticity
Source: Nat Commun. 2021 Mar 23;12:1845. doi: 10.1038/s41467-021-21939-1 (PMC7988163; doi:10.1038/s41467-021-21939-1)
Supplement: Supplementary file 3 — Supplementary Data 1 [file 41467_2021_21939_MOESM3_ESM.zip › Supplementary Data 1/DDDSimulationSet1/StrainRate=1e3s-1/InitialDislocationDensity=4.1e12m-2.dat]

#strain(1), stress(Pa), dislocation density(m-2), strain rate(s-1), mean dislocation velocity(km/s), plastic strain(1)
2.320e-006 4.114e+005 4.073e+012 1.000e+003 4.727e-002 5.285e-007 
4.641e-006 7.835e+005 4.072e+012 1.000e+003 4.828e-002 7.799e-007 
6.963e-006 1.133e+006 4.072e+012 1.000e+003 4.862e-002 8.758e-007 
9.285e-006 1.473e+006 4.073e+012 1.000e+003 4.974e-002 9.043e-007 
1.161e-005 1.777e+006 4.072e+012 1.000e+003 4.762e-002 6.828e-007 
1.393e-005 2.064e+006 4.072e+012 1.000e+003 4.943e-002 3.524e-007 
1.625e-005 2.341e+006 4.072e+012 1.000e+003 4.966e-002 5.453e-008 
1.857e-005 2.612e+006 4.072e+012 1.000e+003 4.694e-002 5.080e-007 
2.089e-005 2.874e+006 4.073e+012 1.000e+003 4.596e-002 1.013e-006 
2.322e-005 3.134e+006 4.073e+012 1.000e+003 4.473e-002 1.536e-006 
2.554e-005 3.394e+006 4.073e+012 1.000e+003 4.857e-002 2.063e-006 
2.786e-005 3.652e+006 4.073e+012 1.000e+003 4.757e-002 2.602e-006 
3.018e-005 3.911e+006 4.073e+012 1.000e+003 4.873e-002 3.133e-006 
3.250e-005 4.168e+006 4.073e+012 1.000e+003 4.769e-002 3.672e-006 
3.483e-005 4.426e+006 4.074e+012 1.000e+003 4.932e-002 4.212e-006 
3.715e-005 4.683e+006 4.074e+012 1.000e+003 4.641e-002 4.756e-006 
3.947e-005 4.936e+006 4.075e+012 1.000e+003 4.405e-002 5.328e-006 
4.179e-005 5.189e+006 4.075e+012 1.000e+003 4.650e-002 5.898e-006 
4.411e-005 5.439e+006 4.075e+012 1.000e+003 4.590e-002 6.494e-006 
4.644e-005 5.683e+006 4.065e+012 1.000e+003 4.261e-002 7.125e-006 
4.876e-005 5.940e+006 4.061e+012 1.000e+003 4.470e-002 7.674e-006 
5.108e-005 6.157e+006 4.048e+012 1.000e+003 4.146e-002 8.492e-006 
5.340e-005 6.420e+006 4.046e+012 1.000e+003 4.310e-002 8.996e-006 
5.572e-005 6.696e+006 4.045e+012 1.000e+003 4.454e-002 9.405e-006 
5.805e-005 6.958e+006 4.043e+012 1.000e+003 4.407e-002 9.921e-006 
6.037e-005 7.200e+006 4.042e+012 1.000e+003 4.328e-002 1.057e-005 
6.269e-005 7.443e+006 4.041e+012 1.000e+003 4.270e-002 1.121e-005 
6.501e-005 7.682e+006 4.041e+012 1.000e+003 3.804e-002 1.187e-005 
6.733e-005 7.924e+006 4.041e+012 1.000e+003 3.643e-002 1.252e-005 
6.965e-005 8.160e+006 4.041e+012 1.000e+003 3.773e-002 1.321e-005 
7.198e-005 8.399e+006 4.042e+012 1.000e+003 3.776e-002 1.388e-005 
7.430e-005 8.621e+006 4.042e+012 1.000e+003 3.742e-002 1.467e-005 
7.662e-005 8.839e+006 4.042e+012 1.000e+003 3.692e-002 1.548e-005 
7.894e-005 9.056e+006 4.040e+012 1.000e+003 3.222e-002 1.630e-005 
8.126e-005 9.248e+006 4.036e+012 1.000e+003 3.136e-002 1.730e-005 
8.359e-005 9.430e+006 4.035e+012 1.000e+003 3.632e-002 1.836e-005 
8.591e-005 9.625e+006 4.033e+012 1.000e+003 3.642e-002 1.933e-005 
8.823e-005 9.819e+006 4.033e+012 1.000e+003 3.981e-002 2.031e-005 
9.055e-005 1.001e+007 4.032e+012 1.000e+003 3.940e-002 2.133e-005 
9.287e-005 1.018e+007 4.031e+012 1.000e+003 3.650e-002 2.244e-005 
9.520e-005 1.027e+007 4.026e+012 1.000e+003 3.167e-002 2.416e-005 
9.752e-005 1.028e+007 4.023e+012 1.000e+003 2.374e-002 2.644e-005 
9.984e-005 1.022e+007 4.021e+012 1.000e+003 2.612e-002 2.917e-005 
1.022e-004 1.016e+007 4.022e+012 1.000e+003 2.286e-002 3.188e-005 
1.045e-004 1.010e+007 4.023e+012 1.000e+003 2.431e-002 3.463e-005 
1.068e-004 1.004e+007 4.026e+012 1.000e+003 2.403e-002 3.738e-005 
1.091e-004 9.965e+006 4.030e+012 1.000e+003 2.240e-002 4.020e-005 
1.114e-004 9.890e+006 4.035e+012 1.000e+003 2.291e-002 4.304e-005 
1.138e-004 9.840e+006 4.041e+012 1.000e+003 2.266e-002 4.571e-005 
1.161e-004 9.836e+006 4.048e+012 1.000e+003 1.976e-002 4.806e-005 
1.184e-004 9.920e+006 4.050e+012 1.000e+003 1.987e-002 4.980e-005 
1.207e-004 1.000e+007 4.049e+012 1.000e+003 2.182e-002 5.155e-005 
1.231e-004 1.011e+007 4.051e+012 1.000e+003 1.955e-002 5.315e-005 
1.254e-004 1.024e+007 4.052e+012 1.000e+003 1.980e-002 5.453e-005 
1.277e-004 1.041e+007 4.053e+012 1.000e+003 1.875e-002 5.571e-005 
1.300e-004 1.053e+007 4.054e+012 1.000e+003 1.636e-002 5.716e-005 
1.323e-004 1.067e+007 4.056e+012 1.000e+003 1.986e-002 5.856e-005 
1.347e-004 1.077e+007 4.058e+012 1.000e+003 1.745e-002 6.014e-005 
1.370e-004 1.094e+007 4.059e+012 1.000e+003 1.462e-002 6.131e-005 
1.393e-004 1.113e+007 4.061e+012 1.000e+003 1.427e-002 6.236e-005 
1.416e-004 1.131e+007 4.063e+012 1.000e+003 1.165e-002 6.342e-005 
1.440e-004 1.146e+007 4.064e+012 1.000e+003 1.622e-002 6.472e-005 
1.463e-004 1.160e+007 4.066e+012 1.000e+003 1.246e-002 6.606e-005 
1.486e-004 1.173e+007 4.069e+012 1.000e+003 1.194e-002 6.748e-005 
1.509e-004 1.187e+007 4.072e+012 1.000e+003 1.280e-002 6.885e-005 
1.532e-004 1.202e+007 4.076e+012 1.000e+003 1.969e-002 7.008e-005 
1.556e-004 1.219e+007 4.079e+012 1.000e+003 1.778e-002 7.123e-005 
1.579e-004 1.239e+007 4.081e+012 1.000e+003 1.071e-002 7.221e-005 
1.602e-004 1.260e+007 4.084e+012 1.000e+003 1.456e-002 7.307e-005 
1.625e-004 1.282e+007 4.086e+012 1.000e+003 1.402e-002 7.388e-005 
1.649e-004 1.302e+007 4.087e+012 1.000e+003 1.243e-002 7.477e-005 
1.672e-004 1.324e+007 4.089e+012 1.000e+003 1.006e-002 7.561e-005 
1.695e-004 1.344e+007 4.090e+012 1.000e+003 5.917e-003 7.654e-005 
1.718e-004 1.360e+007 4.086e+012 1.000e+003 5.374e-003 7.775e-005 
1.741e-004 1.374e+007 4.082e+012 1.000e+003 3.547e-003 7.910e-005 
1.765e-004 1.387e+007 4.079e+012 1.000e+003 3.238e-003 8.053e-005 
1.788e-004 1.396e+007 4.075e+012 1.000e+003 8.740e-004 8.224e-005 
1.811e-004 1.401e+007 4.066e+012 1.000e+003 3.379e-003 8.424e-005 
1.834e-004 1.406e+007 4.060e+012 1.000e+003 5.807e-003 8.618e-005 
1.857e-004 1.412e+007 4.056e+012 1.000e+003 4.471e-003 8.811e-005 
1.881e-004 1.417e+007 4.053e+012 1.000e+003 7.893e-004 9.004e-005 
1.904e-004 1.422e+007 4.051e+012 1.000e+003 4.306e-003 9.203e-005 
1.927e-004 1.429e+007 4.051e+012 1.000e+003 3.892e-003 9.387e-005 
1.950e-004 1.437e+007 4.052e+012 1.000e+003 3.576e-003 9.561e-005 
1.974e-004 1.444e+007 4.048e+012 1.000e+003 5.670e-003 9.748e-005 
1.997e-004 1.450e+007 4.049e+012 1.000e+003 1.237e-002 9.939e-005 
2.020e-004 1.457e+007 4.053e+012 1.000e+003 1.848e-002 1.013e-004 
2.043e-004 1.462e+007 4.053e+012 1.000e+003 1.806e-002 1.032e-004 
2.066e-004 1.472e+007 4.061e+012 1.000e+003 2.351e-002 1.048e-004 
2.090e-004 1.481e+007 4.068e+012 1.000e+003 2.383e-002 1.065e-004 
2.113e-004 1.489e+007 4.071e+012 1.000e+003 2.250e-002 1.083e-004 
2.136e-004 1.496e+007 4.075e+012 1.000e+003 2.397e-002 1.102e-004 
2.159e-004 1.500e+007 4.080e+012 1.000e+003 2.774e-002 1.122e-004 
2.183e-004 1.511e+007 4.086e+012 1.000e+003 3.017e-002 1.137e-004 
2.206e-004 1.528e+007 4.091e+012 1.000e+003 3.173e-002 1.149e-004 
2.229e-004 1.546e+007 4.097e+012 1.000e+003 3.064e-002 1.160e-004 
2.252e-004 1.566e+007 4.102e+012 1.000e+003 3.148e-002 1.169e-004 
2.275e-004 1.587e+007 4.108e+012 1.000e+003 3.195e-002 1.177e-004 
2.299e-004 1.609e+007 4.113e+012 1.000e+003 3.403e-002 1.185e-004 
2.322e-004 1.633e+007 4.118e+012 1.000e+003 3.651e-002 1.192e-004 
2.345e-004 1.656e+007 4.123e+012 1.000e+003 3.680e-002 1.200e-004 
2.368e-004 1.679e+007 4.129e+012 1.000e+003 4.147e-002 1.207e-004 
2.392e-004 1.704e+007 4.134e+012 1.000e+003 4.412e-002 1.213e-004 
2.415e-004 1.727e+007 4.140e+012 1.000e+003 4.933e-002 1.220e-004 
2.438e-004 1.751e+007 4.144e+012 1.000e+003 5.147e-002 1.227e-004 
2.461e-004 1.775e+007 4.149e+012 1.000e+003 5.105e-002 1.233e-004 
2.484e-004 1.799e+007 4.153e+012 1.000e+003 5.460e-002 1.240e-004 
2.508e-004 1.823e+007 4.158e+012 1.000e+003 5.706e-002 1.247e-004 
2.531e-004 1.847e+007 4.162e+012 1.000e+003 6.127e-002 1.254e-004 
2.554e-004 1.871e+007 4.166e+012 1.000e+003 5.605e-002 1.260e-004 
2.577e-004 1.895e+007 4.169e+012 1.000e+003 5.890e-002 1.267e-004 
2.601e-004 1.920e+007 4.173e+012 1.000e+003 5.405e-002 1.273e-004 
2.624e-004 1.945e+007 4.177e+012 1.000e+003 5.339e-002 1.279e-004 
2.647e-004 1.958e+007 4.177e+012 1.000e+003 5.548e-002 1.293e-004 
2.670e-004 1.966e+007 4.181e+012 1.000e+003 5.464e-002 1.310e-004 
2.693e-004 1.973e+007 4.186e+012 1.000e+003 5.984e-002 1.329e-004 
2.717e-004 1.985e+007 4.190e+012 1.000e+003 5.907e-002 1.343e-004 
2.740e-004 2.001e+007 4.195e+012 1.000e+003 5.843e-002 1.356e-004 
2.763e-004 2.019e+007 4.199e+012 1.000e+003 5.481e-002 1.367e-004 
2.786e-004 2.036e+007 4.202e+012 1.000e+003 5.235e-002 1.378e-004 
2.809e-004 2.044e+007 4.181e+012 1.000e+003 5.178e-002 1.396e-004 
2.833e-004 2.046e+007 4.176e+012 1.000e+003 5.636e-002 1.417e-004 
2.856e-004 2.043e+007 4.170e+012 1.000e+003 5.164e-002 1.443e-004 
2.879e-004 2.033e+007 4.171e+012 1.000e+003 5.597e-002 1.473e-004 
2.902e-004 2.030e+007 4.179e+012 1.000e+003 5.149e-002 1.498e-004 
2.926e-004 2.031e+007 4.189e+012 1.000e+003 4.618e-002 1.521e-004 
2.949e-004 2.037e+007 4.197e+012 1.000e+003 4.463e-002 1.540e-004 
2.972e-004 2.046e+007 4.193e+012 1.000e+003 3.680e-002 1.557e-004 
2.995e-004 2.053e+007 4.198e+012 1.000e+003 3.284e-002 1.575e-004 
3.018e-004 2.057e+007 4.195e+012 1.000e+003 2.599e-002 1.596e-004 
3.042e-004 2.055e+007 4.206e+012 1.000e+003 2.583e-002 1.620e-004 
3.065e-004 2.056e+007 4.217e+012 1.000e+003 2.584e-002 1.643e-004 
3.088e-004 2.061e+007 4.227e+012 1.000e+003 2.619e-002 1.662e-004 
3.111e-004 2.068e+007 4.226e+012 1.000e+003 2.809e-002 1.681e-004 
3.135e-004 2.073e+007 4.227e+012 1.000e+003 2.636e-002 1.701e-004 
3.158e-004 2.082e+007 4.230e+012 1.000e+003 2.733e-002 1.718e-004 
3.181e-004 2.090e+007 4.237e+012 1.000e+003 2.594e-002 1.735e-004 
3.204e-004 2.102e+007 4.244e+012 1.000e+003 2.643e-002 1.751e-004 
3.227e-004 2.107e+007 4.244e+012 1.000e+003 2.701e-002 1.770e-004 
3.251e-004 2.115e+007 4.253e+012 1.000e+003 2.886e-002 1.788e-004 
3.274e-004 2.126e+007 4.261e+012 1.000e+003 2.805e-002 1.803e-004 
3.297e-004 2.139e+007 4.270e+012 1.000e+003 2.676e-002 1.817e-004 
3.320e-004 2.153e+007 4.276e+012 1.000e+003 2.444e-002 1.831e-004 
3.344e-004 2.166e+007 4.281e+012 1.000e+003 2.359e-002 1.845e-004 
3.367e-004 2.179e+007 4.287e+012 1.000e+003 2.079e-002 1.859e-004 
3.390e-004 2.188e+007 4.294e+012 1.000e+003 2.224e-002 1.877e-004 
3.413e-004 2.194e+007 4.304e+012 1.000e+003 2.598e-002 1.895e-004 
3.436e-004 2.198e+007 4.316e+012 1.000e+003 2.508e-002 1.916e-004 
3.460e-004 2.195e+007 4.331e+012 1.000e+003 2.203e-002 1.941e-004 
3.483e-004 2.191e+007 4.347e+012 1.000e+003 2.467e-002 1.967e-004 
3.506e-004 2.190e+007 4.361e+012 1.000e+003 1.988e-002 1.991e-004 
3.529e-004 2.192e+007 4.372e+012 1.000e+003 2.136e-002 2.013e-004 
3.552e-004 2.193e+007 4.384e+012 1.000e+003 2.162e-002 2.036e-004 
3.576e-004 2.195e+007 4.399e+012 1.000e+003 2.275e-002 2.057e-004 
3.599e-004 2.198e+007 4.413e+012 1.000e+003 1.907e-002 2.078e-004 
3.622e-004 2.204e+007 4.424e+012 1.000e+003 2.260e-002 2.098e-004 
3.645e-004 2.208e+007 4.436e+012 1.000e+003 2.478e-002 2.118e-004 
3.669e-004 2.200e+007 4.449e+012 1.000e+003 2.830e-002 2.147e-004 
3.692e-004 2.161e+007 4.432e+012 1.000e+003 2.829e-002 2.197e-004 
3.715e-004 2.136e+007 4.433e+012 1.000e+003 2.590e-002 2.238e-004 
3.738e-004 2.126e+007 4.441e+012 1.000e+003 2.711e-002 2.268e-004 
3.761e-004 2.125e+007 4.444e+012 1.000e+003 2.756e-002 2.291e-004 
3.785e-004 2.114e+007 4.441e+012 1.000e+003 2.765e-002 2.323e-004 
3.808e-004 2.106e+007 4.452e+012 1.000e+003 2.534e-002 2.351e-004 
3.831e-004 2.107e+007 4.462e+012 1.000e+003 2.993e-002 2.374e-004 
3.854e-004 2.120e+007 4.468e+012 1.000e+003 2.809e-002 2.388e-004 
3.878e-004 2.125e+007 4.476e+012 1.000e+003 2.844e-002 2.408e-004 
3.901e-004 2.126e+007 4.490e+012 1.000e+003 3.246e-002 2.430e-004 
3.924e-004 2.116e+007 4.373e+012 1.000e+003 3.046e-002 2.461e-004 
3.947e-004 2.104e+007 4.343e+012 1.000e+003 3.042e-002 2.492e-004 
3.970e-004 2.098e+007 4.338e+012 1.000e+003 2.937e-002 2.519e-004 
3.994e-004 2.082e+007 4.311e+012 1.000e+003 3.076e-002 2.553e-004 
4.017e-004 2.067e+007 4.312e+012 1.000e+003 3.183e-002 2.587e-004 
4.040e-004 2.048e+007 4.313e+012 1.000e+003 3.063e-002 2.623e-004 
4.063e-004 2.021e+007 4.329e+012 1.000e+003 3.453e-002 2.665e-004 
4.087e-004 2.008e+007 4.337e+012 1.000e+003 3.523e-002 2.698e-004 
4.110e-004 2.012e+007 4.329e+012 1.000e+003 3.415e-002 2.718e-004 
4.133e-004 2.023e+007 4.337e+012 1.000e+003 3.470e-002 2.734e-004 
4.156e-004 2.031e+007 4.345e+012 1.000e+003 3.463e-002 2.752e-004 
4.179e-004 2.027e+007 4.316e+012 1.000e+003 3.281e-002 2.777e-004 
4.203e-004 2.024e+007 4.308e+012 1.000e+003 3.031e-002 2.803e-004 
4.226e-004 1.997e+007 4.296e+012 1.000e+003 2.825e-002 2.845e-004 
4.249e-004 1.973e+007 4.294e+012 1.000e+003 2.918e-002 2.884e-004 
4.272e-004 1.951e+007 4.299e+012 1.000e+003 2.837e-002 2.923e-004 
4.295e-004 1.938e+007 4.304e+012 1.000e+003 2.502e-002 2.955e-004 
4.319e-004 1.936e+007 4.311e+012 1.000e+003 2.061e-002 2.980e-004 
4.342e-004 1.939e+007 4.314e+012 1.000e+003 2.147e-002 3.001e-004 
4.365e-004 1.944e+007 4.315e+012 1.000e+003 2.167e-002 3.020e-004 
4.388e-004 1.956e+007 4.316e+012 1.000e+003 2.265e-002 3.035e-004 
4.412e-004 1.966e+007 4.318e+012 1.000e+003 2.430e-002 3.052e-004 
4.435e-004 1.972e+007 4.306e+012 1.000e+003 2.810e-002 3.071e-004 
4.458e-004 1.959e+007 4.297e+012 1.000e+003 3.231e-002 3.103e-004 
4.481e-004 1.946e+007 4.294e+012 1.000e+003 3.649e-002 3.135e-004 
4.504e-004 1.940e+007 4.294e+012 1.000e+003 3.831e-002 3.163e-004 
4.528e-004 1.937e+007 4.296e+012 1.000e+003 3.814e-002 3.188e-004 
4.551e-004 1.946e+007 4.296e+012 1.000e+003 3.660e-002 3.205e-004 
4.574e-004 1.963e+007 4.297e+012 1.000e+003 3.395e-002 3.216e-004 
4.597e-004 1.982e+007 4.298e+012 1.000e+003 3.276e-002 3.226e-004 
4.621e-004 2.003e+007 4.301e+012 1.000e+003 3.607e-002 3.235e-004 
4.644e-004 2.027e+007 4.304e+012 1.000e+003 3.651e-002 3.242e-004 
4.667e-004 2.050e+007 4.306e+012 1.000e+003 3.220e-002 3.249e-004 
4.690e-004 2.076e+007 4.282e+012 1.000e+003 2.447e-002 3.255e-004 
4.713e-004 2.101e+007 4.282e+012 1.000e+003 2.032e-002 3.260e-004 
4.737e-004 2.122e+007 4.283e+012 1.000e+003 1.593e-002 3.269e-004 
4.760e-004 2.138e+007 4.287e+012 1.000e+003 1.965e-002 3.281e-004 
4.783e-004 2.152e+007 4.292e+012 1.000e+003 2.286e-002 3.294e-004 
4.806e-004 2.162e+007 4.301e+012 1.000e+003 1.896e-002 3.311e-004 
4.830e-004 2.179e+007 4.309e+012 1.000e+003 1.922e-002 3.322e-004 
4.853e-004 2.198e+007 4.315e+012 1.000e+003 1.895e-002 3.332e-004 
4.876e-004 2.219e+007 4.321e+012 1.000e+003 1.941e-002 3.341e-004 
4.899e-004 2.239e+007 4.326e+012 1.000e+003 1.855e-002 3.350e-004 
4.922e-004 2.259e+007 4.335e+012 1.000e+003 2.252e-002 3.360e-004 
4.946e-004 2.273e+007 4.350e+012 1.000e+003 2.612e-002 3.374e-004 
4.969e-004 2.293e+007 4.358e+012 1.000e+003 2.613e-002 3.383e-004 
4.992e-004 2.314e+007 4.364e+012 1.000e+003 2.873e-002 3.391e-004 
5.015e-004 2.336e+007 4.371e+012 1.000e+003 3.013e-002 3.400e-004 
5.039e-004 2.347e+007 4.373e+012 1.000e+003 3.128e-002 3.415e-004 
5.062e-004 2.352e+007 4.379e+012 1.000e+003 3.725e-002 3.435e-004 
5.085e-004 2.356e+007 4.387e+012 1.000e+003 3.494e-002 3.456e-004 
5.108e-004 2.356e+007 4.395e+012 1.000e+003 3.596e-002 3.479e-004 
5.131e-004 2.358e+007 4.403e+012 1.000e+003 3.863e-002 3.500e-004 
5.155e-004 2.360e+007 4.411e+012 1.000e+003 3.793e-002 3.522e-004 
5.178e-004 2.362e+007 4.420e+012 1.000e+003 4.146e-002 3.544e-004 
5.201e-004 2.363e+007 4.429e+012 1.000e+003 3.934e-002 3.566e-004 
5.224e-004 2.355e+007 4.440e+012 1.000e+003 4.005e-002 3.596e-004 
5.247e-004 2.339e+007 4.451e+012 1.000e+003 3.795e-002 3.630e-004 
5.271e-004 2.326e+007 4.460e+012 1.000e+003 3.282e-002 3.662e-004 
5.294e-004 2.319e+007 4.470e+012 1.000e+003 3.474e-002 3.690e-004 
5.317e-004 2.312e+007 4.479e+012 1.000e+003 3.340e-002 3.718e-004 
5.340e-004 2.307e+007 4.490e+012 1.000e+003 2.774e-002 3.744e-004 
5.364e-004 2.304e+007 4.500e+012 1.000e+003 2.930e-002 3.770e-004 
5.387e-004 2.301e+007 4.511e+012 1.000e+003 2.658e-002 3.795e-004 
5.410e-004 2.296e+007 4.524e+012 1.000e+003 2.836e-002 3.822e-004 
5.433e-004 2.288e+007 4.537e+012 1.000e+003 3.096e-002 3.851e-004 
5.456e-004 2.288e+007 4.551e+012 1.000e+003 3.245e-002 3.874e-004 
5.480e-004 2.288e+007 4.524e+012 1.000e+003 2.793e-002 3.897e-004 
5.503e-004 2.277e+007 4.523e+012 1.000e+003 2.117e-002 3.928e-004 
5.526e-004 2.269e+007 4.507e+012 1.000e+003 2.181e-002 3.956e-004 
5.549e-004 2.271e+007 4.501e+012 1.000e+003 2.157e-002 3.978e-004 
5.573e-004 2.277e+007 4.502e+012 1.000e+003 2.024e-002 3.997e-004 
5.596e-004 2.285e+007 4.495e+012 1.000e+003 1.977e-002 4.015e-004 
5.619e-004 2.292e+007 4.488e+012 1.000e+003 2.181e-002 4.033e-004 
5.642e-004 2.299e+007 4.482e+012 1.000e+003 2.554e-002 4.052e-004 
5.665e-004 2.260e+007 4.408e+012 1.000e+003 1.297e-002 4.102e-004 
5.689e-004 2.219e+007 4.400e+012 1.000e+003 6.687e-003 4.154e-004 
5.712e-004 2.205e+007 4.400e+012 1.000e+003 5.505e-003 4.187e-004 
5.735e-004 2.197e+007 4.364e+012 1.000e+003 6.605e-003 4.216e-004 
5.758e-004 2.201e+007 4.370e+012 1.000e+003 4.635e-003 4.236e-004 
5.782e-004 2.212e+007 4.381e+012 1.000e+003 2.843e-004 4.252e-004 
5.805e-004 2.226e+007 4.391e+012 1.000e+003 1.541e-003 4.265e-004 
5.828e-004 2.238e+007 4.403e+012 1.000e+003 9.456e-003 4.280e-004 
5.851e-004 2.244e+007 4.417e+012 1.000e+003 1.121e-002 4.299e-004 
5.874e-004 2.255e+007 4.422e+012 1.000e+003 1.429e-002 4.315e-004 
5.898e-004 2.272e+007 4.411e+012 1.000e+003 1.877e-002 4.326e-004 
5.921e-004 2.282e+007 4.356e+012 1.000e+003 1.646e-002 4.343e-004 
5.944e-004 2.256e+007 4.320e+012 1.000e+003 1.213e-002 4.384e-004 
5.967e-004 2.245e+007 4.327e+012 1.000e+003 6.521e-003 4.414e-004 
5.990e-004 2.246e+007 4.334e+012 1.000e+003 8.202e-003 4.437e-004 
6.014e-004 2.260e+007 4.337e+012 1.000e+003 7.930e-003 4.451e-004 
6.037e-004 2.278e+007 4.316e+012 1.000e+003 1.030e-002 4.461e-004 
6.060e-004 2.296e+007 4.318e+012 1.000e+003 7.307e-003 4.472e-004 
6.083e-004 2.305e+007 4.313e+012 1.000e+003 8.168e-003 4.489e-004 
6.107e-004 2.313e+007 4.321e+012 1.000e+003 9.741e-003 4.506e-004 
6.130e-004 2.315e+007 4.335e+012 1.000e+003 1.048e-002 4.529e-004 
6.153e-004 2.307e+007 4.350e+012 1.000e+003 1.214e-002 4.557e-004 
6.176e-004 2.288e+007 4.369e+012 1.000e+003 1.296e-002 4.594e-004 
6.199e-004 2.264e+007 4.388e+012 1.000e+003 1.467e-002 4.634e-004 
6.223e-004 2.240e+007 4.406e+012 1.000e+003 1.679e-002 4.673e-004 
6.246e-004 2.218e+007 4.405e+012 1.000e+003 1.574e-002 4.712e-004 
6.269e-004 2.200e+007 4.411e+012 1.000e+003 1.617e-002 4.748e-004 
6.292e-004 2.197e+007 4.422e+012 1.000e+003 1.666e-002 4.773e-004 
6.316e-004 2.209e+007 4.429e+012 1.000e+003 1.418e-002 4.787e-004 
6.339e-004 2.223e+007 4.426e+012 1.000e+003 1.574e-002 4.801e-004 
6.362e-004 2.227e+007 4.419e+012 1.000e+003 1.277e-002 4.822e-004 
6.385e-004 2.229e+007 4.422e+012 1.000e+003 1.323e-002 4.843e-004 
6.408e-004 2.229e+007 4.427e+012 1.000e+003 1.431e-002 4.867e-004 
6.432e-004 2.230e+007 4.431e+012 1.000e+003 1.509e-002 4.889e-004 
6.455e-004 2.232e+007 4.436e+012 1.000e+003 1.458e-002 4.911e-004 
6.478e-004 2.235e+007 4.444e+012 1.000e+003 1.432e-002 4.932e-004 
6.501e-004 2.239e+007 4.446e+012 1.000e+003 1.632e-002 4.953e-004 
6.525e-004 2.219e+007 4.400e+012 1.000e+003 1.849e-002 4.990e-004 
6.548e-004 2.207e+007 4.385e+012 1.000e+003 2.132e-002 5.021e-004 
6.571e-004 2.190e+007 4.387e+012 1.000e+003 2.473e-002 5.057e-004 
6.594e-004 2.180e+007 4.393e+012 1.000e+003 2.337e-002 5.086e-004 
6.617e-004 2.180e+007 4.400e+012 1.000e+003 2.123e-002 5.110e-004 
6.641e-004 2.184e+007 4.407e+012 1.000e+003 2.119e-002 5.130e-004 
6.664e-004 2.191e+007 4.414e+012 1.000e+003 1.984e-002 5.148e-004 
6.687e-004 2.196e+007 4.416e+012 1.000e+003 1.749e-002 5.168e-004 
6.710e-004 2.195e+007 4.420e+012 1.000e+003 1.637e-002 5.192e-004 
6.733e-004 2.193e+007 4.426e+012 1.000e+003 1.600e-002 5.216e-004 
6.757e-004 2.190e+007 4.430e+012 1.000e+003 1.606e-002 5.242e-004 
6.780e-004 2.181e+007 4.435e+012 1.000e+003 1.342e-002 5.272e-004 
6.803e-004 2.173e+007 4.443e+012 1.000e+003 1.248e-002 5.300e-004 
6.826e-004 2.165e+007 4.452e+012 1.000e+003 1.368e-002 5.329e-004 
6.850e-004 2.153e+007 4.463e+012 1.000e+003 1.334e-002 5.360e-004 
6.873e-004 2.137e+007 4.479e+012 1.000e+003 1.489e-002 5.395e-004 
6.896e-004 2.123e+007 4.483e+012 1.000e+003 1.214e-002 5.428e-004 
6.919e-004 2.104e+007 4.482e+012 1.000e+003 1.322e-002 5.464e-004 
6.942e-004 2.108e+007 4.487e+012 1.000e+003 1.052e-002 5.485e-004 
6.966e-004 2.117e+007 4.490e+012 1.000e+003 1.031e-002 5.502e-004 
6.989e-004 2.124e+007 4.495e+012 1.000e+003 1.072e-002 5.520e-004 
7.012e-004 2.134e+007 4.498e+012 1.000e+003 1.008e-002 5.536e-004 
7.035e-004 2.131e+007 4.479e+012 1.000e+003 1.349e-002 5.561e-004 
7.059e-004 2.108e+007 4.475e+012 1.000e+003 1.360e-002 5.600e-004 
7.082e-004 2.095e+007 4.481e+012 1.000e+003 1.631e-002 5.633e-004 
7.105e-004 2.083e+007 4.468e+012 1.000e+003 2.294e-002 5.664e-004 
7.128e-004 2.084e+007 4.469e+012 1.000e+003 2.317e-002 5.687e-004 
7.151e-004 2.097e+007 4.474e+012 1.000e+003 2.001e-002 5.701e-004 
7.175e-004 2.115e+007 4.463e+012 1.000e+003 1.416e-002 5.712e-004 
7.198e-004 2.140e+007 4.466e+012 1.000e+003 1.267e-002 5.718e-004 
7.221e-004 2.168e+007 4.468e+012 1.000e+003 1.315e-002 5.721e-004 
7.244e-004 2.196e+007 4.470e+012 1.000e+003 1.255e-002 5.725e-004 
7.268e-004 2.224e+007 4.473e+012 1.000e+003 1.474e-002 5.729e-004 
7.291e-004 2.251e+007 4.476e+012 1.000e+003 1.471e-002 5.734e-004 
7.314e-004 2.278e+007 4.479e+012 1.000e+003 1.227e-002 5.739e-004 
7.337e-004 2.303e+007 4.483e+012 1.000e+003 1.136e-002 5.745e-004 
7.360e-004 2.320e+007 4.484e+012 1.000e+003 1.215e-002 5.756e-004 
7.384e-004 2.336e+007 4.490e+012 1.000e+003 1.044e-002 5.768e-004 
7.407e-004 2.347e+007 4.499e+012 1.000e+003 1.355e-002 5.783e-004 
7.430e-004 2.357e+007 4.510e+012 1.000e+003 1.441e-002 5.800e-004 
7.453e-004 2.361e+007 4.526e+012 1.000e+003 1.650e-002 5.820e-004 
7.476e-004 2.363e+007 4.542e+012 1.000e+003 1.957e-002 5.842e-004 
7.500e-004 2.369e+007 4.555e+012 1.000e+003 1.964e-002 5.861e-004 
7.523e-004 2.363e+007 4.544e+012 1.000e+003 2.206e-002 5.889e-004 
7.546e-004 2.344e+007 4.551e+012 1.000e+003 2.251e-002 5.925e-004 
7.569e-004 2.318e+007 4.551e+012 1.000e+003 1.688e-002 5.966e-004 
7.593e-004 2.293e+007 4.494e+012 1.000e+003 2.221e-002 6.007e-004 
7.616e-004 2.276e+007 4.466e+012 1.000e+003 2.362e-002 6.041e-004 
7.639e-004 2.265e+007 4.472e+012 1.000e+003 2.361e-002 6.072e-004 
7.662e-004 2.256e+007 4.460e+012 1.000e+003 1.392e-002 6.102e-004 
7.685e-004 2.250e+007 4.471e+012 1.000e+003 1.196e-002 6.129e-004 
7.709e-004 2.241e+007 4.490e+012 1.000e+003 1.432e-002 6.158e-004 
7.732e-004 2.232e+007 4.511e+012 1.000e+003 1.537e-002 6.188e-004 
7.755e-004 2.239e+007 4.528e+012 1.000e+003 1.725e-002 6.206e-004 
7.778e-004 2.251e+007 4.543e+012 1.000e+003 1.515e-002 6.222e-004 
7.802e-004 2.266e+007 4.554e+012 1.000e+003 1.852e-002 6.234e-004 
7.825e-004 2.276e+007 4.566e+012 1.000e+003 2.759e-002 6.250e-004 
7.848e-004 2.289e+007 4.576e+012 1.000e+003 1.957e-002 6.265e-004 
7.871e-004 2.306e+007 4.584e+012 1.000e+003 1.469e-002 6.276e-004 
7.894e-004 2.325e+007 4.591e+012 1.000e+003 1.273e-002 6.286e-004 
7.918e-004 2.345e+007 4.599e+012 1.000e+003 8.363e-003 6.295e-004 
7.941e-004 2.365e+007 4.608e+012 1.000e+003 5.797e-003 6.305e-004 
7.964e-004 2.373e+007 4.612e+012 1.000e+003 4.114e-003 6.323e-004 
7.987e-004 2.357e+007 4.564e+012 1.000e+003 9.920e-003 6.357e-004 
8.011e-004 2.328e+007 4.559e+012 1.000e+003 1.105e-002 6.401e-004 
8.034e-004 2.303e+007 4.547e+012 1.000e+003 9.665e-003 6.441e-004 
8.057e-004 2.297e+007 4.540e+012 1.000e+003 7.427e-003 6.468e-004 
8.080e-004 2.311e+007 4.540e+012 1.000e+003 8.231e-003 6.482e-004 
8.103e-004 2.321e+007 4.540e+012 1.000e+003 1.210e-002 6.498e-004 
8.127e-004 2.302e+007 4.490e+012 1.000e+003 1.375e-002 6.535e-004 
8.150e-004 2.274e+007 4.474e+012 1.000e+003 1.332e-002 6.577e-004 
8.173e-004 2.259e+007 4.467e+012 1.000e+003 1.566e-002 6.610e-004 
8.196e-004 2.245e+007 4.460e+012 1.000e+003 6.516e-003 6.644e-004 
8.220e-004 2.230e+007 4.463e+012 1.000e+003 2.520e-003 6.677e-004 
8.243e-004 2.211e+007 4.415e+012 1.000e+003 7.991e-004 6.713e-004 
8.266e-004 2.206e+007 4.428e+012 1.000e+003 5.882e-003 6.740e-004 
8.289e-004 2.204e+007 4.443e+012 1.000e+003 9.627e-003 6.765e-004 
8.312e-004 2.192e+007 4.457e+012 1.000e+003 1.316e-002 6.796e-004 
8.336e-004 2.190e+007 4.474e+012 1.000e+003 3.291e-003 6.821e-004 
8.359e-004 2.183e+007 4.488e+012 1.000e+003 2.229e-003 6.849e-004 
8.382e-004 2.173e+007 4.486e+012 1.000e+003 7.363e-003 6.879e-004 
8.405e-004 2.168e+007 4.496e+012 1.000e+003 9.646e-003 6.906e-004 
8.428e-004 2.176e+007 4.500e+012 1.000e+003 1.051e-002 6.923e-004 
8.452e-004 2.189e+007 4.486e+012 1.000e+003 9.804e-003 6.937e-004 
8.475e-004 2.203e+007 4.493e+012 1.000e+003 4.953e-003 6.951e-004 
8.498e-004 2.226e+007 4.496e+012 1.000e+003 1.640e-004 6.959e-004 
8.521e-004 2.249e+007 4.495e+012 1.000e+003 9.493e-004 6.966e-004 
8.545e-004 2.270e+007 4.500e+012 1.000e+003 5.185e-003 6.975e-004 
8.568e-004 2.289e+007 4.506e+012 1.000e+003 5.521e-004 6.984e-004 
8.591e-004 2.309e+007 4.514e+012 1.000e+003 1.785e-003 6.994e-004 
8.614e-004 2.323e+007 4.525e+012 1.000e+003 4.498e-003 7.007e-004 
8.637e-004 2.334e+007 4.540e+012 1.000e+003 4.694e-003 7.023e-004 
8.661e-004 2.342e+007 4.555e+012 1.000e+003 7.576e-003 7.041e-004 
8.684e-004 2.356e+007 4.567e+012 1.000e+003 1.365e-002 7.055e-004 
8.707e-004 2.367e+007 4.573e+012 1.000e+003 1.692e-002 7.070e-004 
8.730e-004 2.375e+007 4.586e+012 1.000e+003 1.656e-002 7.087e-004 
8.754e-004 2.387e+007 4.597e+012 1.000e+003 1.953e-002 7.103e-004 
8.777e-004 2.401e+007 4.608e+012 1.000e+003 2.481e-002 7.116e-004 
8.800e-004 2.420e+007 4.618e+012 1.000e+003 2.189e-002 7.126e-004 
8.823e-004 2.444e+007 4.630e+012 1.000e+003 3.269e-002 7.133e-004 
8.846e-004 2.459e+007 4.581e+012 1.000e+003 4.791e-002 7.146e-004 
8.870e-004 2.464e+007 4.531e+012 1.000e+003 5.249e-002 7.166e-004 
8.893e-004 2.481e+007 4.521e+012 1.000e+003 6.390e-002 7.177e-004 
8.916e-004 2.500e+007 4.520e+012 1.000e+003 6.941e-002 7.187e-004 
8.939e-004 2.515e+007 4.506e+012 1.000e+003 7.162e-002 7.200e-004 
8.963e-004 2.532e+007 4.498e+012 1.000e+003 7.213e-002 7.211e-004 
8.986e-004 2.552e+007 4.495e+012 1.000e+003 7.341e-002 7.220e-004 
9.009e-004 2.573e+007 4.488e+012 1.000e+003 7.463e-002 7.229e-004 
9.032e-004 2.604e+007 4.471e+012 1.000e+003 8.196e-002 7.231e-004 
9.055e-004 2.633e+007 4.469e+012 1.000e+003 8.688e-002 7.234e-004 
9.079e-004 2.661e+007 4.469e+012 1.000e+003 8.577e-002 7.238e-004 
9.102e-004 2.687e+007 4.471e+012 1.000e+003 8.609e-002 7.244e-004 
9.125e-004 2.712e+007 4.474e+012 1.000e+003 8.520e-002 7.249e-004 
9.148e-004 2.737e+007 4.477e+012 1.000e+003 8.417e-002 7.255e-004 
9.171e-004 2.761e+007 4.481e+012 1.000e+003 8.549e-002 7.262e-004 
9.195e-004 2.785e+007 4.484e+012 1.000e+003 8.491e-002 7.268e-004 
9.218e-004 2.808e+007 4.488e+012 1.000e+003 8.509e-002 7.276e-004 
9.241e-004 2.827e+007 4.494e+012 1.000e+003 8.335e-002 7.286e-004 
9.264e-004 2.850e+007 4.497e+012 1.000e+003 8.315e-002 7.293e-004 
9.288e-004 2.874e+007 4.500e+012 1.000e+003 8.209e-002 7.300e-004 
9.311e-004 2.884e+007 4.496e+012 1.000e+003 8.262e-002 7.316e-004 
9.334e-004 2.893e+007 4.500e+012 1.000e+003 8.080e-002 7.333e-004 
9.357e-004 2.900e+007 4.507e+012 1.000e+003 8.037e-002 7.352e-004 
9.380e-004 2.906e+007 4.516e+012 1.000e+003 8.115e-002 7.371e-004 
9.404e-004 2.911e+007 4.523e+012 1.000e+003 8.149e-002 7.390e-004 
9.427e-004 2.916e+007 4.535e+012 1.000e+003 8.031e-002 7.410e-004 
9.450e-004 2.912e+007 4.549e+012 1.000e+003 8.041e-002 7.436e-004 
9.473e-004 2.918e+007 4.558e+012 1.000e+003 8.107e-002 7.455e-004 
9.497e-004 2.919e+007 4.569e+012 1.000e+003 7.640e-002 7.478e-004 
9.520e-004 2.918e+007 4.582e+012 1.000e+003 7.386e-002 7.501e-004 
9.543e-004 2.916e+007 4.598e+012 1.000e+003 7.381e-002 7.526e-004 
9.566e-004 2.911e+007 4.614e+012 1.000e+003 7.211e-002 7.553e-004 
9.589e-004 2.907e+007 4.629e+012 1.000e+003 6.981e-002 7.579e-004 
9.613e-004 2.910e+007 4.633e+012 1.000e+003 6.974e-002 7.600e-004 
9.636e-004 2.916e+007 4.638e+012 1.000e+003 7.008e-002 7.619e-004 
9.659e-004 2.922e+007 4.652e+012 1.000e+003 7.179e-002 7.638e-004 
9.682e-004 2.920e+007 4.475e+012 1.000e+003 3.728e-002 7.663e-004 
9.706e-004 2.948e+007 4.454e+012 1.000e+003 3.753e-002 7.667e-004 
9.729e-004 2.949e+007 4.424e+012 1.000e+003 2.951e-002 7.689e-004 
9.752e-004 2.929e+007 4.418e+012 1.000e+003 3.024e-002 7.726e-004 
9.775e-004 2.905e+007 4.386e+012 1.000e+003 1.313e-002 7.766e-004 
9.798e-004 2.863e+007 4.362e+012 1.000e+003 1.534e-003 7.818e-004 
9.822e-004 2.824e+007 4.352e+012 1.000e+003 7.384e-003 7.869e-004 
9.845e-004 2.793e+007 4.236e+012 1.000e+003 1.566e-003 7.913e-004 
9.868e-004 2.778e+007 4.238e+012 1.000e+003 2.629e-003 7.947e-004 
9.891e-004 2.756e+007 4.250e+012 1.000e+003 4.407e-003 7.985e-004 
9.914e-004 2.733e+007 4.268e+012 1.000e+003 8.250e-003 8.024e-004 
9.938e-004 2.722e+007 4.281e+012 1.000e+003 1.011e-002 8.055e-004 
9.961e-004 2.682e+007 4.263e+012 1.000e+003 1.417e-002 8.106e-004 
9.984e-004 2.637e+007 4.270e+012 1.000e+003 1.736e-002 8.160e-004 
1.001e-003 2.602e+007 4.266e+012 1.000e+003 1.571e-002 8.208e-004 
1.003e-003 2.564e+007 4.281e+012 1.000e+003 1.496e-002 8.257e-004 
1.005e-003 2.532e+007 4.290e+012 1.000e+003 6.783e-003 8.303e-004 
1.008e-003 2.510e+007 4.305e+012 1.000e+003 5.238e-003 8.341e-004 
1.010e-003 2.493e+007 4.308e+012 1.000e+003 3.063e-003 8.376e-004 
1.012e-003 2.475e+007 4.307e+012 1.000e+003 4.841e-003 8.412e-004 
1.015e-003 2.447e+007 4.246e+012 1.000e+003 1.268e-002 8.454e-004 
1.017e-003 2.417e+007 4.245e+012 1.000e+003 1.876e-002 8.498e-004 
1.019e-003 2.382e+007 4.233e+012 1.000e+003 1.710e-002 8.546e-004 
1.022e-003 2.363e+007 4.243e+012 1.000e+003 2.614e-002 8.582e-004 
1.024e-003 2.349e+007 4.255e+012 1.000e+003 1.973e-002 8.615e-004 
1.026e-003 2.326e+007 4.274e+012 1.000e+003 2.557e-002 8.654e-004 
1.029e-003 2.287e+007 4.297e+012 1.000e+003 2.189e-002 8.704e-004 
1.031e-003 2.249e+007 4.237e+012 1.000e+003 2.113e-002 8.753e-004 
1.033e-003 2.221e+007 4.224e+012 1.000e+003 1.406e-002 8.797e-004 
1.036e-003 2.191e+007 4.195e+012 1.000e+003 1.123e-002 8.840e-004 
1.038e-003 2.161e+007 4.175e+012 1.000e+003 8.124e-003 8.884e-004 
1.040e-003 2.126e+007 4.158e+012 1.000e+003 9.423e-004 8.931e-004 
1.043e-003 2.099e+007 4.129e+012 1.000e+003 1.926e-002 8.973e-004 
1.045e-003 2.096e+007 4.111e+012 1.000e+003 2.989e-002 8.999e-004 
1.047e-003 2.092e+007 4.110e+012 1.000e+003 3.182e-002 9.025e-004 
1.049e-003 2.076e+007 4.106e+012 1.000e+003 3.304e-002 9.059e-004 
1.052e-003 2.047e+007 4.096e+012 1.000e+003 3.710e-002 9.102e-004 
1.054e-003 2.026e+007 4.100e+012 1.000e+003 3.979e-002 9.140e-004 
1.056e-003 2.014e+007 4.110e+012 1.000e+003 4.126e-002 9.171e-004 
1.059e-003 2.012e+007 4.114e+012 1.000e+003 4.127e-002 9.196e-004 
1.061e-003 2.014e+007 4.121e+012 1.000e+003 4.172e-002 9.218e-004 
1.063e-003 2.024e+007 4.122e+012 1.000e+003 4.243e-002 9.234e-004 
1.066e-003 2.039e+007 4.122e+012 1.000e+003 4.070e-002 9.248e-004 
1.068e-003 2.051e+007 4.113e+012 1.000e+003 4.297e-002 9.262e-004 
1.070e-003 2.059e+007 4.129e+012 1.000e+003 3.536e-002 9.280e-004 
1.073e-003 2.071e+007 4.136e+012 1.000e+003 3.097e-002 9.295e-004 
1.075e-003 2.088e+007 4.145e+012 1.000e+003 2.875e-002 9.306e-004 
1.077e-003 2.107e+007 4.153e+012 1.000e+003 2.775e-002 9.317e-004 
1.080e-003 2.122e+007 4.160e+012 1.000e+003 2.515e-002 9.330e-004 
1.082e-003 2.135e+007 4.160e+012 1.000e+003 2.508e-002 9.343e-004 
1.084e-003 2.159e+007 4.154e+012 1.000e+003 2.558e-002 9.350e-004 
1.087e-003 2.186e+007 4.158e+012 1.000e+003 2.564e-002 9.355e-004 
1.089e-003 2.213e+007 4.161e+012 1.000e+003 2.543e-002 9.359e-004 
1.091e-003 2.240e+007 4.165e+012 1.000e+003 2.519e-002 9.364e-004 
1.094e-003 2.266e+007 4.169e+012 1.000e+003 2.536e-002 9.369e-004 
1.096e-003 2.293e+007 4.172e+012 1.000e+003 2.550e-002 9.373e-004 
1.098e-003 2.320e+007 4.175e+012 1.000e+003 2.448e-002 9.378e-004 
1.101e-003 2.347e+007 4.178e+012 1.000e+003 2.488e-002 9.382e-004 
1.103e-003 2.375e+007 4.182e+012 1.000e+003 2.349e-002 9.387e-004 
1.105e-003 2.402e+007 4.185e+012 1.000e+003 2.378e-002 9.391e-004 
1.108e-003 2.430e+007 4.188e+012 1.000e+003 2.326e-002 9.395e-004 
1.110e-003 2.457e+007 4.191e+012 1.000e+003 2.391e-002 9.399e-004 
1.112e-003 2.484e+007 4.194e+012 1.000e+003 2.275e-002 9.404e-004 
1.115e-003 2.512e+007 4.197e+012 1.000e+003 2.301e-002 9.408e-004 
1.117e-003 2.539e+007 4.199e+012 1.000e+003 2.341e-002 9.412e-004 
1.119e-003 2.566e+007 4.203e+012 1.000e+003 2.301e-002 9.417e-004 
1.121e-003 2.593e+007 4.205e+012 1.000e+003 2.313e-002 9.422e-004 
1.124e-003 2.620e+007 4.208e+012 1.000e+003 2.304e-002 9.426e-004 
1.126e-003 2.648e+007 4.211e+012 1.000e+003 2.268e-002 9.430e-004 
1.128e-003 2.675e+007 4.214e+012 1.000e+003 2.260e-002 9.435e-004 
1.131e-003 2.702e+007 4.217e+012 1.000e+003 2.274e-002 9.439e-004 
1.133e-003 2.701e+007 4.207e+012 1.000e+003 1.998e-002 9.463e-004 
1.135e-003 2.699e+007 4.214e+012 1.000e+003 2.056e-002 9.488e-004 
1.138e-003 2.705e+007 4.222e+012 1.000e+003 2.114e-002 9.506e-004 
1.140e-003 2.701e+007 4.194e+012 1.000e+003 1.802e-003 9.533e-004 
1.142e-003 2.692e+007 4.187e+012 1.000e+003 1.167e-002 9.562e-004 
1.145e-003 2.701e+007 4.189e+012 1.000e+003 1.109e-002 9.579e-004 
1.147e-003 2.712e+007 4.194e+012 1.000e+003 1.234e-002 9.595e-004 
1.149e-003 2.719e+007 4.201e+012 1.000e+003 1.114e-002 9.613e-004 
1.152e-003 2.727e+007 4.214e+012 1.000e+003 1.532e-002 9.631e-004 
1.154e-003 2.723e+007 4.195e+012 1.000e+003 1.289e-002 9.656e-004 
1.156e-003 2.722e+007 4.202e+012 1.000e+003 1.363e-002 9.681e-004 
1.159e-003 2.714e+007 4.212e+012 1.000e+003 1.397e-002 9.709e-004 
1.161e-003 2.695e+007 4.219e+012 1.000e+003 1.414e-002 9.745e-004 
1.163e-003 2.682e+007 4.229e+012 1.000e+003 1.545e-002 9.778e-004 
1.166e-003 2.676e+007 4.239e+012 1.000e+003 1.631e-002 9.805e-004 
1.168e-003 2.673e+007 4.250e+012 1.000e+003 1.477e-002 9.831e-004 
1.170e-003 2.680e+007 4.262e+012 1.000e+003 1.406e-002 9.849e-004 
1.173e-003 2.686e+007 4.277e+012 1.000e+003 1.219e-002 9.868e-004 
1.175e-003 2.699e+007 4.285e+012 1.000e+003 1.448e-002 9.882e-004 
1.177e-003 2.712e+007 4.272e+012 1.000e+003 1.324e-002 9.897e-004 
1.180e-003 2.715e+007 4.254e+012 1.000e+003 1.134e-002 9.917e-004 
1.182e-003 2.725e+007 4.247e+012 1.000e+003 1.364e-002 9.934e-004 
1.184e-003 2.741e+007 4.245e+012 1.000e+003 1.314e-002 9.946e-004 
1.186e-003 2.758e+007 4.247e+012 1.000e+003 1.239e-002 9.958e-004 
1.189e-003 2.774e+007 4.244e+012 1.000e+003 1.514e-002 9.970e-004 
1.191e-003 2.787e+007 4.238e+012 1.000e+003 1.387e-002 9.984e-004 
1.193e-003 2.786e+007 4.167e+012 1.000e+003 9.243e-003 1.001e-003 
1.196e-003 2.784e+007 4.146e+012 1.000e+003 8.902e-003 1.003e-003 
1.198e-003 2.792e+007 4.137e+012 1.000e+003 9.930e-003 1.005e-003 
1.200e-003 2.809e+007 4.144e+012 1.000e+003 1.025e-002 1.006e-003 
1.203e-003 2.828e+007 4.153e+012 1.000e+003 7.360e-003 1.007e-003 
1.205e-003 2.849e+007 4.158e+012 1.000e+003 6.523e-003 1.008e-003 
1.207e-003 2.870e+007 4.164e+012 1.000e+003 5.625e-003 1.009e-003 
1.210e-003 2.893e+007 4.170e+012 1.000e+003 6.544e-003 1.010e-003 
1.212e-003 2.916e+007 4.170e+012 1.000e+003 6.283e-003 1.010e-003 
1.214e-003 2.938e+007 4.159e+012 1.000e+003 9.047e-003 1.011e-003 
1.217e-003 2.971e+007 4.162e+012 1.000e+003 3.171e-003 1.011e-003 
1.219e-003 3.005e+007 4.161e+012 1.000e+003 1.547e-003 1.011e-003 
1.221e-003 3.014e+007 4.147e+012 1.000e+003 1.549e-003 1.013e-003 
1.224e-003 3.002e+007 4.124e+012 1.000e+003 3.198e-003 1.016e-003 
1.226e-003 3.016e+007 4.115e+012 1.000e+003 3.226e-003 1.017e-003 
1.228e-003 3.031e+007 4.118e+012 1.000e+003 6.482e-003 1.019e-003 
1.231e-003 3.043e+007 4.126e+012 1.000e+003 1.410e-002 1.020e-003 
1.233e-003 3.050e+007 4.127e+012 1.000e+003 1.648e-002 1.022e-003 
1.235e-003 3.042e+007 4.127e+012 1.000e+003 2.038e-002 1.025e-003 
1.238e-003 3.031e+007 4.131e+012 1.000e+003 2.804e-002 1.028e-003 
1.240e-003 3.018e+007 4.144e+012 1.000e+003 2.716e-002 1.031e-003 
1.242e-003 2.967e+007 4.137e+012 1.000e+003 2.811e-002 1.037e-003 
1.245e-003 2.909e+007 4.139e+012 1.000e+003 2.865e-002 1.043e-003 
1.247e-003 2.855e+007 4.139e+012 1.000e+003 3.591e-002 1.049e-003 
1.249e-003 2.820e+007 4.131e+012 1.000e+003 4.185e-002 1.054e-003 
1.252e-003 2.807e+007 4.117e+012 1.000e+003 2.835e-002 1.057e-003 
1.254e-003 2.819e+007 4.091e+012 1.000e+003 7.320e-003 1.059e-003 
1.256e-003 2.839e+007 4.088e+012 1.000e+003 3.599e-003 1.060e-003 
1.258e-003 2.853e+007 4.059e+012 1.000e+003 3.484e-003 1.061e-003 
1.261e-003 2.840e+007 4.043e+012 1.000e+003 7.100e-004 1.064e-003 
1.263e-003 2.836e+007 4.050e+012 1.000e+003 1.676e-003 1.067e-003 
1.265e-003 2.842e+007 4.056e+012 1.000e+003 1.534e-003 1.069e-003 
1.268e-003 2.852e+007 4.053e+012 1.000e+003 1.074e-003 1.071e-003 
1.270e-003 2.856e+007 4.059e+012 1.000e+003 3.904e-003 1.073e-003 
1.272e-003 2.836e+007 4.010e+012 1.000e+003 1.183e-002 1.076e-003 
1.275e-003 2.812e+007 3.992e+012 1.000e+003 5.572e-003 1.080e-003 
1.277e-003 2.768e+007 3.983e+012 1.000e+003 9.375e-004 1.086e-003 
1.279e-003 2.720e+007 3.994e+012 1.000e+003 6.686e-003 1.091e-003 
1.282e-003 2.676e+007 3.982e+012 1.000e+003 2.028e-002 1.097e-003 
1.284e-003 2.623e+007 3.971e+012 1.000e+003 2.119e-002 1.103e-003 
1.286e-003 2.600e+007 3.984e+012 1.000e+003 2.313e-002 1.107e-003 
1.289e-003 2.584e+007 3.996e+012 1.000e+003 2.065e-002 1.110e-003 
1.291e-003 2.577e+007 3.996e+012 1.000e+003 2.068e-002 1.113e-003 
1.293e-003 2.570e+007 4.000e+012 1.000e+003 1.834e-002 1.116e-003 
1.296e-003 2.559e+007 4.001e+012 1.000e+003 2.591e-002 1.119e-003 
1.298e-003 2.553e+007 4.003e+012 1.000e+003 2.308e-002 1.121e-003 
1.300e-003 2.547e+007 4.009e+012 1.000e+003 2.322e-002 1.124e-003 
1.303e-003 2.545e+007 4.017e+012 1.000e+003 2.108e-002 1.127e-003 
1.305e-003 2.549e+007 4.024e+012 1.000e+003 2.162e-002 1.129e-003 
1.307e-003 2.554e+007 4.028e+012 1.000e+003 2.062e-002 1.131e-003 
1.310e-003 2.555e+007 4.033e+012 1.000e+003 2.182e-002 1.133e-003 
1.312e-003 2.550e+007 4.041e+012 1.000e+003 2.037e-002 1.136e-003 
1.314e-003 2.528e+007 4.011e+012 1.000e+003 1.716e-002 1.139e-003 
1.317e-003 2.495e+007 3.997e+012 1.000e+003 1.002e-002 1.144e-003 
1.319e-003 2.469e+007 4.006e+012 1.000e+003 8.572e-003 1.148e-003 
1.321e-003 2.454e+007 4.016e+012 1.000e+003 1.046e-002 1.151e-003 
1.323e-003 2.438e+007 4.013e+012 1.000e+003 8.128e-003 1.155e-003 
1.326e-003 2.415e+007 4.016e+012 1.000e+003 1.031e-002 1.159e-003 
1.328e-003 2.405e+007 4.028e+012 1.000e+003 8.643e-003 1.162e-003 
1.330e-003 2.401e+007 4.040e+012 1.000e+003 6.982e-003 1.164e-003 
1.333e-003 2.384e+007 4.053e+012 1.000e+003 7.461e-003 1.168e-003 
1.335e-003 2.367e+007 4.032e+012 1.000e+003 1.057e-002 1.171e-003 
1.337e-003 2.359e+007 4.053e+012 1.000e+003 7.909e-003 1.174e-003 
1.340e-003 2.356e+007 4.072e+012 1.000e+003 6.693e-003 1.177e-003 
1.342e-003 2.343e+007 4.061e+012 1.000e+003 5.895e-003 1.180e-003 
1.344e-003 2.328e+007 4.077e+012 1.000e+003 1.558e-004 1.183e-003 
1.347e-003 2.311e+007 4.095e+012 1.000e+003 1.646e-003 1.187e-003 
1.349e-003 2.310e+007 4.109e+012 1.000e+003 1.214e-003 1.189e-003 
1.351e-003 2.318e+007 4.066e+012 1.000e+003 1.037e-002 1.191e-003 
1.354e-003 2.319e+007 4.060e+012 1.000e+003 1.171e-002 1.193e-003 
1.356e-003 2.320e+007 4.057e+012 1.000e+003 1.372e-002 1.196e-003 
1.358e-003 2.331e+007 4.065e+012 1.000e+003 1.489e-002 1.197e-003 
1.361e-003 2.343e+007 4.073e+012 1.000e+003 1.339e-002 1.199e-003 
1.363e-003 2.353e+007 4.074e+012 1.000e+003 1.210e-002 1.200e-003 
1.365e-003 2.358e+007 4.082e+012 1.000e+003 1.751e-002 1.202e-003 
1.368e-003 2.368e+007 4.091e+012 1.000e+003 1.563e-002 1.204e-003 
1.370e-003 2.381e+007 4.073e+012 1.000e+003 1.479e-002 1.205e-003 
1.372e-003 2.400e+007 4.073e+012 1.000e+003 1.397e-002 1.206e-003 
1.375e-003 2.422e+007 4.075e+012 1.000e+003 1.597e-002 1.207e-003 
1.377e-003 2.439e+007 4.045e+012 1.000e+003 1.873e-002 1.208e-003 
1.379e-003 2.438e+007 4.021e+012 1.000e+003 1.700e-002 1.211e-003 
1.382e-003 2.447e+007 4.016e+012 1.000e+003 2.141e-002 1.212e-003 
1.384e-003 2.452e+007 3.962e+012 1.000e+003 2.069e-002 1.214e-003 
1.386e-003 2.458e+007 3.963e+012 1.000e+003 2.107e-002 1.216e-003 
1.388e-003 2.466e+007 3.955e+012 1.000e+003 1.947e-002 1.218e-003 
1.391e-003 2.470e+007 3.956e+012 1.000e+003 1.759e-002 1.220e-003 
1.393e-003 2.479e+007 3.959e+012 1.000e+003 1.725e-002 1.222e-003 
1.395e-003 2.492e+007 3.963e+012 1.000e+003 1.583e-002 1.223e-003 
1.398e-003 2.509e+007 3.967e+012 1.000e+003 1.582e-002 1.224e-003 
1.400e-003 2.527e+007 3.973e+012 1.000e+003 1.546e-002 1.225e-003 
1.402e-003 2.545e+007 3.979e+012 1.000e+003 1.552e-002 1.226e-003 
1.405e-003 2.566e+007 3.984e+012 1.000e+003 1.572e-002 1.227e-003 
1.407e-003 2.588e+007 3.989e+012 1.000e+003 1.450e-002 1.228e-003 
1.409e-003 2.611e+007 3.993e+012 1.000e+003 1.564e-002 1.229e-003 
1.412e-003 2.634e+007 3.998e+012 1.000e+003 1.534e-002 1.230e-003 
1.414e-003 2.657e+007 4.004e+012 1.000e+003 1.532e-002 1.230e-003 
1.416e-003 2.680e+007 4.009e+012 1.000e+003 1.232e-002 1.231e-003 
1.419e-003 2.705e+007 4.014e+012 1.000e+003 1.378e-002 1.232e-003 
1.421e-003 2.729e+007 4.020e+012 1.000e+003 1.218e-002 1.232e-003 
1.423e-003 2.752e+007 4.025e+012 1.000e+003 1.204e-002 1.233e-003 
1.426e-003 2.777e+007 4.031e+012 1.000e+003 1.302e-002 1.234e-003 
1.428e-003 2.800e+007 4.037e+012 1.000e+003 1.378e-002 1.234e-003 
1.430e-003 2.803e+007 4.025e+012 1.000e+003 1.223e-002 1.236e-003 
1.433e-003 2.808e+007 4.036e+012 1.000e+003 1.195e-002 1.238e-003 
1.435e-003 2.819e+007 4.047e+012 1.000e+003 1.216e-002 1.240e-003 
1.437e-003 2.823e+007 4.016e+012 1.000e+003 1.315e-002 1.242e-003 
1.440e-003 2.835e+007 4.029e+012 1.000e+003 1.397e-002 1.244e-003 
1.442e-003 2.832e+007 4.023e+012 1.000e+003 1.198e-002 1.246e-003 
1.444e-003 2.828e+007 4.032e+012 1.000e+003 1.296e-002 1.249e-003 
1.447e-003 2.834e+007 4.041e+012 1.000e+003 1.354e-002 1.251e-003 
1.449e-003 2.847e+007 4.050e+012 1.000e+003 1.408e-002 1.252e-003 
1.451e-003 2.852e+007 4.054e+012 1.000e+003 1.119e-002 1.254e-003 
1.454e-003 2.857e+007 4.061e+012 1.000e+003 1.160e-002 1.256e-003 
1.456e-003 2.864e+007 4.067e+012 1.000e+003 1.088e-002 1.258e-003 
1.458e-003 2.874e+007 4.045e+012 1.000e+003 1.166e-002 1.259e-003 
1.460e-003 2.846e+007 4.027e+012 1.000e+003 1.385e-002 1.264e-003 
1.463e-003 2.810e+007 4.024e+012 1.000e+003 1.554e-002 1.268e-003 
1.465e-003 2.774e+007 4.028e+012 1.000e+003 1.643e-002 1.273e-003 
1.467e-003 2.752e+007 4.040e+012 1.000e+003 1.810e-002 1.277e-003 
1.470e-003 2.737e+007 4.052e+012 1.000e+003 1.680e-002 1.280e-003 
1.472e-003 2.717e+007 4.053e+012 1.000e+003 1.418e-002 1.284e-003 
1.474e-003 2.693e+007 4.062e+012 1.000e+003 1.615e-002 1.288e-003 
1.477e-003 2.665e+007 4.078e+012 1.000e+003 1.274e-002 1.292e-003 
1.479e-003 2.651e+007 4.091e+012 1.000e+003 1.108e-002 1.296e-003 
1.481e-003 2.643e+007 4.096e+012 1.000e+003 1.082e-002 1.299e-003 
1.484e-003 2.634e+007 4.066e+012 1.000e+003 1.424e-002 1.302e-003 
1.486e-003 2.621e+007 4.045e+012 1.000e+003 1.474e-002 1.305e-003 
1.488e-003 2.611e+007 4.047e+012 1.000e+003 1.463e-002 1.308e-003 
1.491e-003 2.594e+007 4.054e+012 1.000e+003 1.428e-002 1.311e-003 
1.493e-003 2.596e+007 4.063e+012 1.000e+003 1.787e-002 1.314e-003 
1.495e-003 2.606e+007 4.050e+012 1.000e+003 1.925e-002 1.315e-003 
1.498e-003 2.616e+007 4.050e+012 1.000e+003 1.693e-002 1.317e-003 
1.500e-003 2.631e+007 4.051e+012 1.000e+003 2.238e-002 1.318e-003 
1.502e-003 2.648e+007 4.057e+012 1.000e+003 2.274e-002 1.319e-003 
1.505e-003 2.663e+007 4.064e+012 1.000e+003 2.216e-002 1.320e-003 
1.507e-003 2.678e+007 4.074e+012 1.000e+003 2.245e-002 1.322e-003 
1.509e-003 2.692e+007 4.086e+012 1.000e+003 2.196e-002 1.323e-003 
1.512e-003 2.707e+007 4.097e+012 1.000e+003 2.194e-002 1.324e-003 
1.514e-003 2.726e+007 4.106e+012 1.000e+003 2.223e-002 1.325e-003 
1.516e-003 2.741e+007 4.112e+012 1.000e+003 2.023e-002 1.327e-003 
1.519e-003 2.761e+007 4.116e+012 1.000e+003 1.938e-002 1.328e-003 
1.521e-003 2.788e+007 4.105e+012 1.000e+003 1.790e-002 1.328e-003 
1.523e-003 2.813e+007 4.106e+012 1.000e+003 1.612e-002 1.329e-003 
1.525e-003 2.838e+007 4.108e+012 1.000e+003 1.525e-002 1.329e-003 
1.528e-003 2.862e+007 4.111e+012 1.000e+003 1.518e-002 1.330e-003 
1.530e-003 2.884e+007 4.112e+012 1.000e+003 1.408e-002 1.331e-003 
1.532e-003 2.900e+007 4.108e+012 1.000e+003 1.179e-002 1.332e-003 
1.535e-003 2.910e+007 4.115e+012 1.000e+003 1.225e-002 1.334e-003 
1.537e-003 2.921e+007 4.122e+012 1.000e+003 1.292e-002 1.335e-003 
1.539e-003 2.933e+007 4.128e+012 1.000e+003 1.366e-002 1.337e-003 
1.542e-003 2.949e+007 4.135e+012 1.000e+003 1.407e-002 1.338e-003 
1.544e-003 2.962e+007 4.139e+012 1.000e+003 1.489e-002 1.339e-003 
1.546e-003 2.973e+007 4.146e+012 1.000e+003 1.440e-002 1.341e-003 
1.549e-003 2.982e+007 4.146e+012 1.000e+003 1.538e-002 1.342e-003 
1.551e-003 2.978e+007 4.162e+012 1.000e+003 1.302e-002 1.345e-003 
1.553e-003 2.970e+007 4.183e+012 1.000e+003 1.665e-002 1.348e-003 
1.556e-003 2.960e+007 4.207e+012 1.000e+003 1.393e-002 1.351e-003 
1.558e-003 2.948e+007 4.231e+012 1.000e+003 1.703e-002 1.354e-003 
1.560e-003 2.939e+007 4.246e+012 1.000e+003 1.714e-002 1.357e-003 
1.563e-003 2.934e+007 4.259e+012 1.000e+003 1.763e-002 1.360e-003 
1.565e-003 2.928e+007 4.277e+012 1.000e+003 7.774e-003 1.362e-003 
1.567e-003 2.927e+007 4.273e+012 1.000e+003 7.569e-003 1.365e-003 
1.570e-003 2.906e+007 4.278e+012 1.000e+003 1.713e-002 1.369e-003 
1.572e-003 2.887e+007 4.302e+012 1.000e+003 1.391e-002 1.372e-003 
1.574e-003 2.890e+007 4.321e+012 1.000e+003 2.230e-002 1.374e-003 
1.577e-003 2.900e+007 4.329e+012 1.000e+003 1.504e-002 1.376e-003 
1.579e-003 2.894e+007 4.344e+012 1.000e+003 1.655e-002 1.379e-003 
1.581e-003 2.897e+007 4.262e+012 1.000e+003 1.162e-002 1.381e-003 
1.584e-003 2.897e+007 4.260e+012 1.000e+003 1.473e-002 1.383e-003 
1.586e-003 2.895e+007 4.270e+012 1.000e+003 1.579e-002 1.386e-003 
1.588e-003 2.891e+007 4.241e+012 1.000e+003 2.006e-002 1.388e-003 
1.591e-003 2.877e+007 4.250e+012 1.000e+003 1.387e-002 1.392e-003 
1.593e-003 2.861e+007 4.247e+012 1.000e+003 1.513e-002 1.395e-003 
1.595e-003 2.827e+007 4.238e+012 1.000e+003 1.052e-002 1.400e-003 
1.597e-003 2.791e+007 4.228e+012 1.000e+003 1.825e-002 1.404e-003 
1.600e-003 2.762e+007 4.240e+012 1.000e+003 1.698e-002 1.409e-003 
1.602e-003 2.738e+007 4.216e+012 1.000e+003 1.070e-003 1.413e-003 
1.604e-003 2.714e+007 4.189e+012 1.000e+003 1.200e-002 1.417e-003 
1.607e-003 2.700e+007 4.168e+012 1.000e+003 1.317e-002 1.420e-003 
1.609e-003 2.674e+007 4.145e+012 1.000e+003 9.459e-003 1.424e-003 
1.611e-003 2.590e+007 4.055e+012 1.000e+003 7.599e-003 1.432e-003 
1.614e-003 2.497e+007 4.044e+012 1.000e+003 6.966e-003 1.441e-003 
1.616e-003 2.415e+007 4.059e+012 1.000e+003 7.327e-003 1.449e-003 
1.618e-003 2.381e+007 4.026e+012 1.000e+003 8.607e-003 1.454e-003 
1.621e-003 2.369e+007 4.024e+012 1.000e+003 9.036e-003 1.457e-003 
1.623e-003 2.369e+007 4.028e+012 1.000e+003 9.132e-003 1.459e-003 
1.625e-003 2.373e+007 4.033e+012 1.000e+003 6.361e-003 1.461e-003 
1.628e-003 2.387e+007 4.039e+012 1.000e+003 1.223e-002 1.463e-003 
1.630e-003 2.405e+007 4.042e+012 1.000e+003 1.027e-002 1.464e-003 
1.632e-003 2.425e+007 4.043e+012 1.000e+003 1.157e-002 1.465e-003 
1.635e-003 2.446e+007 4.045e+012 1.000e+003 8.674e-003 1.466e-003 
1.637e-003 2.456e+007 4.034e+012 1.000e+003 7.327e-003 1.467e-003 
1.639e-003 2.466e+007 4.030e+012 1.000e+003 6.069e-003 1.469e-003 
1.642e-003 2.477e+007 4.031e+012 1.000e+003 4.049e-003 1.470e-003 
1.644e-003 2.489e+007 4.032e+012 1.000e+003 4.724e-003 1.472e-003 
1.646e-003 2.496e+007 4.034e+012 1.000e+003 5.685e-003 1.474e-003 
1.649e-003 2.506e+007 4.029e+012 1.000e+003 5.048e-003 1.475e-003 
1.651e-003 2.527e+007 4.015e+012 1.000e+003 9.032e-003 1.476e-003 
1.653e-003 2.538e+007 4.003e+012 1.000e+003 1.212e-002 1.478e-003 
1.656e-003 2.542e+007 4.002e+012 1.000e+003 9.885e-003 1.480e-003 
1.658e-003 2.535e+007 4.006e+012 1.000e+003 9.427e-003 1.483e-003 
1.660e-003 2.517e+007 3.982e+012 1.000e+003 9.438e-003 1.486e-003 
1.662e-003 2.499e+007 3.981e+012 1.000e+003 1.039e-002 1.490e-003 
1.665e-003 2.492e+007 3.989e+012 1.000e+003 1.019e-002 1.492e-003 
1.667e-003 2.491e+007 3.999e+012 1.000e+003 1.043e-002 1.495e-003 
1.669e-003 2.495e+007 4.009e+012 1.000e+003 1.063e-002 1.497e-003 
1.672e-003 2.502e+007 4.018e+012 1.000e+003 6.958e-003 1.499e-003 
1.674e-003 2.502e+007 4.031e+012 1.000e+003 8.046e-003 1.501e-003 
1.676e-003 2.501e+007 4.047e+012 1.000e+003 4.162e-003 1.504e-003 
1.679e-003 2.491e+007 4.056e+012 1.000e+003 2.915e-003 1.507e-003 
1.681e-003 2.454e+007 4.034e+012 1.000e+003 5.739e-003 1.511e-003 
1.683e-003 2.441e+007 4.034e+012 1.000e+003 5.254e-003 1.515e-003 
1.686e-003 2.437e+007 4.030e+012 1.000e+003 5.904e-003 1.517e-003 
1.688e-003 2.432e+007 4.025e+012 1.000e+003 6.766e-003 1.520e-003 
1.690e-003 2.426e+007 4.021e+012 1.000e+003 5.909e-003 1.523e-003 
1.693e-003 2.414e+007 4.020e+012 1.000e+003 5.078e-003 1.526e-003 
1.695e-003 2.388e+007 3.997e+012 1.000e+003 1.131e-002 1.530e-003 
1.697e-003 2.381e+007 3.985e+012 1.000e+003 1.385e-002 1.533e-003 
1.700e-003 2.385e+007 3.978e+012 1.000e+003 1.418e-002 1.535e-003 
1.702e-003 2.392e+007 3.970e+012 1.000e+003 1.478e-002 1.537e-003 
1.704e-003 2.406e+007 3.965e+012 1.000e+003 1.541e-002 1.538e-003 
1.707e-003 2.423e+007 3.961e+012 1.000e+003 1.671e-002 1.539e-003 
1.709e-003 2.442e+007 3.960e+012 1.000e+003 1.543e-002 1.540e-003 
1.711e-003 2.460e+007 3.962e+012 1.000e+003 1.655e-002 1.541e-003 
1.714e-003 2.477e+007 3.962e+012 1.000e+003 1.606e-002 1.542e-003 
1.716e-003 2.493e+007 3.964e+012 1.000e+003 1.336e-002 1.544e-003 
1.718e-003 2.503e+007 3.966e+012 1.000e+003 1.460e-002 1.545e-003 
1.721e-003 2.513e+007 3.968e+012 1.000e+003 1.514e-002 1.547e-003 
1.723e-003 2.533e+007 3.970e+012 1.000e+003 1.513e-002 1.548e-003 
1.725e-003 2.545e+007 3.974e+012 1.000e+003 1.241e-002 1.549e-003 
1.727e-003 2.541e+007 3.975e+012 1.000e+003 1.414e-002 1.552e-003 
1.730e-003 2.529e+007 3.984e+012 1.000e+003 1.311e-002 1.555e-003 
1.732e-003 2.499e+007 3.968e+012 1.000e+003 1.134e-002 1.559e-003 
1.734e-003 2.480e+007 3.974e+012 1.000e+003 1.478e-002 1.563e-003 
1.737e-003 2.473e+007 3.984e+012 1.000e+003 1.429e-002 1.566e-003 
1.739e-003 2.464e+007 3.989e+012 1.000e+003 1.446e-002 1.569e-003 
1.741e-003 2.459e+007 3.997e+012 1.000e+003 1.369e-002 1.571e-003 
1.744e-003 2.442e+007 3.998e+012 1.000e+003 9.965e-003 1.575e-003 
1.746e-003 2.397e+007 4.001e+012 1.000e+003 1.177e-002 1.580e-003 
1.748e-003 2.375e+007 4.005e+012 1.000e+003 1.338e-002 1.584e-003 
1.751e-003 2.361e+007 4.005e+012 1.000e+003 1.250e-002 1.587e-003 
1.753e-003 2.348e+007 4.007e+012 1.000e+003 1.140e-002 1.591e-003 
1.755e-003 2.335e+007 4.009e+012 1.000e+003 1.100e-002 1.594e-003 
1.758e-003 2.325e+007 4.011e+012 1.000e+003 9.270e-003 1.597e-003 
1.760e-003 2.323e+007 4.013e+012 1.000e+003 1.023e-002 1.599e-003 
1.762e-003 2.321e+007 4.015e+012 1.000e+003 1.158e-002 1.602e-003 
1.765e-003 2.330e+007 4.014e+012 1.000e+003 1.332e-002 1.604e-003 
1.767e-003 2.342e+007 4.014e+012 1.000e+003 1.302e-002 1.605e-003 
1.769e-003 2.356e+007 4.015e+012 1.000e+003 1.276e-002 1.606e-003 
1.772e-003 2.372e+007 4.017e+012 1.000e+003 1.341e-002 1.608e-003 
1.774e-003 2.379e+007 4.010e+012 1.000e+003 1.147e-002 1.609e-003 
1.776e-003 2.380e+007 4.005e+012 1.000e+003 1.225e-002 1.612e-003 
1.779e-003 2.386e+007 4.003e+012 1.000e+003 1.239e-002 1.614e-003 
1.781e-003 2.393e+007 4.000e+012 1.000e+003 1.388e-002 1.616e-003 
1.783e-003 2.414e+007 3.997e+012 1.000e+003 1.395e-002 1.616e-003 
1.786e-003 2.438e+007 3.994e+012 1.000e+003 1.403e-002 1.617e-003 
1.788e-003 2.460e+007 3.987e+012 1.000e+003 1.342e-002 1.618e-003 
1.790e-003 2.491e+007 3.981e+012 1.000e+003 1.435e-002 1.618e-003 
1.793e-003 2.524e+007 3.980e+012 1.000e+003 1.353e-002 1.618e-003 
1.795e-003 2.557e+007 3.978e+012 1.000e+003 1.415e-002 1.618e-003 
1.797e-003 2.593e+007 3.976e+012 1.000e+003 1.522e-002 1.618e-003 
1.799e-003 2.628e+007 3.975e+012 1.000e+003 1.462e-002 1.618e-003 
1.802e-003 2.659e+007 3.976e+012 1.000e+003 1.578e-002 1.618e-003 
1.804e-003 2.690e+007 3.977e+012 1.000e+003 1.437e-002 1.618e-003 
1.806e-003 2.720e+007 3.978e+012 1.000e+003 1.481e-002 1.618e-003 
1.809e-003 2.749e+007 3.980e+012 1.000e+003 1.435e-002 1.619e-003 
1.811e-003 2.777e+007 3.983e+012 1.000e+003 1.545e-002 1.619e-003 
1.813e-003 2.804e+007 3.986e+012 1.000e+003 1.524e-002 1.620e-003 
1.816e-003 2.830e+007 3.991e+012 1.000e+003 1.487e-002 1.620e-003 
1.818e-003 2.855e+007 3.996e+012 1.000e+003 1.472e-002 1.621e-003 
1.820e-003 2.880e+007 4.002e+012 1.000e+003 1.398e-002 1.621e-003 
1.823e-003 2.904e+007 4.007e+012 1.000e+003 1.327e-002 1.622e-003 
1.825e-003 2.928e+007 4.014e+012 1.000e+003 1.248e-002 1.623e-003 
1.827e-003 2.951e+007 4.021e+012 1.000e+003 1.184e-002 1.623e-003 
1.830e-003 2.971e+007 4.016e+012 1.000e+003 1.318e-002 1.624e-003 
1.832e-003 2.985e+007 4.024e+012 1.000e+003 1.398e-002 1.626e-003 
1.834e-003 2.999e+007 4.033e+012 1.000e+003 1.373e-002 1.627e-003 
1.837e-003 3.014e+007 4.043e+012 1.000e+003 1.332e-002 1.628e-003 
1.839e-003 3.030e+007 4.053e+012 1.000e+003 1.416e-002 1.629e-003 
1.841e-003 3.048e+007 4.062e+012 1.000e+003 1.417e-002 1.631e-003 
1.844e-003 3.067e+007 4.071e+012 1.000e+003 1.239e-002 1.632e-003 
1.846e-003 3.086e+007 4.080e+012 1.000e+003 1.430e-002 1.633e-003 
1.848e-003 3.105e+007 4.089e+012 1.000e+003 1.398e-002 1.634e-003 
1.851e-003 3.123e+007 4.090e+012 1.000e+003 1.310e-002 1.635e-003 
1.853e-003 3.126e+007 4.100e+012 1.000e+003 1.298e-002 1.637e-003 
1.855e-003 3.125e+007 4.117e+012 1.000e+003 1.204e-002 1.639e-003 
1.858e-003 3.110e+007 4.092e+012 1.000e+003 1.048e-002 1.642e-003 
1.860e-003 3.085e+007 4.097e+012 1.000e+003 1.094e-002 1.647e-003 
1.862e-003 3.061e+007 4.115e+012 1.000e+003 1.092e-002 1.651e-003 
1.864e-003 3.046e+007 4.124e+012 1.000e+003 9.282e-003 1.654e-003 
1.867e-003 3.036e+007 4.131e+012 1.000e+003 9.424e-003 1.657e-003 
1.869e-003 3.034e+007 4.136e+012 1.000e+003 8.206e-003 1.659e-003 
1.871e-003 3.037e+007 4.137e+012 1.000e+003 1.059e-002 1.661e-003 
1.874e-003 3.041e+007 4.145e+012 1.000e+003 1.022e-002 1.664e-003 
1.876e-003 3.034e+007 4.132e+012 1.000e+003 1.009e-002 1.666e-003 
1.878e-003 3.028e+007 4.140e+012 1.000e+003 6.407e-003 1.669e-003 
1.881e-003 3.025e+007 4.146e+012 1.000e+003 3.952e-003 1.672e-003 
1.883e-003 3.018e+007 4.155e+012 1.000e+003 3.701e-003 1.674e-003 
1.885e-003 3.005e+007 4.170e+012 1.000e+003 7.461e-003 1.678e-003 
1.888e-003 2.991e+007 4.195e+012 1.000e+003 7.223e-003 1.681e-003 
1.890e-003 2.974e+007 4.221e+012 1.000e+003 8.397e-003 1.684e-003 
1.892e-003 2.957e+007 4.236e+012 1.000e+003 8.920e-003 1.688e-003 
1.895e-003 2.937e+007 4.261e+012 1.000e+003 9.732e-003 1.692e-003 
1.897e-003 2.902e+007 4.203e+012 1.000e+003 1.131e-002 1.696e-003 
1.899e-003 2.872e+007 4.220e+012 1.000e+003 9.601e-003 1.701e-003 
1.902e-003 2.815e+007 4.225e+012 1.000e+003 8.742e-003 1.707e-003 
1.904e-003 2.775e+007 4.218e+012 1.000e+003 4.289e-004 1.712e-003 
1.906e-003 2.747e+007 4.237e+012 1.000e+003 6.527e-003 1.716e-003 
1.909e-003 2.741e+007 4.251e+012 1.000e+003 1.501e-002 1.719e-003 
1.911e-003 2.750e+007 4.259e+012 1.000e+003 6.059e-003 1.721e-003 
1.913e-003 2.763e+007 4.247e+012 1.000e+003 1.823e-003 1.722e-003 
1.916e-003 2.773e+007 4.246e+012 1.000e+003 7.296e-003 1.724e-003 
1.918e-003 2.787e+007 4.253e+012 1.000e+003 2.191e-002 1.725e-003 
1.920e-003 2.805e+007 4.259e+012 1.000e+003 1.808e-002 1.726e-003 
1.923e-003 2.824e+007 4.266e+012 1.000e+003 2.896e-002 1.727e-003 
1.925e-003 2.842e+007 4.274e+012 1.000e+003 2.810e-002 1.728e-003 
1.927e-003 2.862e+007 4.282e+012 1.000e+003 2.031e-002 1.729e-003 
1.929e-003 2.878e+007 4.294e+012 1.000e+003 9.105e-003 1.730e-003 
1.932e-003 2.896e+007 4.284e+012 1.000e+003 1.766e-002 1.732e-003 
1.934e-003 2.913e+007 4.286e+012 1.000e+003 3.419e-003 1.733e-003 
1.936e-003 2.930e+007 4.282e+012 1.000e+003 1.142e-002 1.734e-003 
1.939e-003 2.951e+007 4.283e+012 1.000e+003 1.885e-002 1.735e-003 
1.941e-003 2.969e+007 4.291e+012 1.000e+003 1.935e-002 1.736e-003 
1.943e-003 2.957e+007 4.252e+012 1.000e+003 3.445e-002 1.739e-003 
1.946e-003 2.940e+007 4.261e+012 1.000e+003 7.326e-003 1.742e-003 
1.948e-003 2.946e+007 4.275e+012 1.000e+003 3.474e-002 1.744e-003 
1.950e-003 2.955e+007 4.286e+012 1.000e+003 2.458e-002 1.746e-003 
1.953e-003 2.972e+007 4.300e+012 1.000e+003 9.908e-003 1.747e-003 
1.955e-003 2.992e+007 4.312e+012 1.000e+003 1.406e-002 1.748e-003 
1.957e-003 3.010e+007 4.325e+012 1.000e+003 1.856e-002 1.749e-003 
1.960e-003 3.030e+007 4.334e+012 1.000e+003 8.639e-003 1.750e-003 
1.962e-003 3.043e+007 4.343e+012 1.000e+003 1.644e-002 1.752e-003 
1.964e-003 3.039e+007 4.365e+012 1.000e+003 1.328e-003 1.754e-003 
1.967e-003 3.029e+007 4.359e+012 1.000e+003 2.157e-002 1.757e-003 
1.969e-003 3.018e+007 4.371e+012 1.000e+003 7.853e-003 1.760e-003 
1.971e-003 3.013e+007 4.386e+012 1.000e+003 1.711e-003 1.763e-003 
1.974e-003 3.009e+007 4.405e+012 1.000e+003 1.866e-003 1.766e-003 
1.976e-003 3.007e+007 4.422e+012 1.000e+003 2.793e-003 1.768e-003 
1.978e-003 2.983e+007 4.356e+012 1.000e+003 4.827e-003 1.772e-003 
1.981e-003 2.956e+007 4.295e+012 1.000e+003 7.021e-004 1.776e-003 
1.983e-003 2.968e+007 4.290e+012 1.000e+003 2.765e-004 1.778e-003 
1.985e-003 2.991e+007 4.283e+012 1.000e+003 3.872e-003 1.778e-003 
1.988e-003 3.013e+007 4.276e+012 1.000e+003 2.902e-003 1.779e-003 
1.990e-003 3.028e+007 4.284e+012 1.000e+003 1.828e-003 1.780e-003 
1.992e-003 3.035e+007 4.299e+012 1.000e+003 7.821e-003 1.782e-003 
1.995e-003 3.040e+007 4.316e+012 1.000e+003 5.828e-003 1.784e-003 
1.997e-003 3.050e+007 4.322e+012 1.000e+003 5.683e-003 1.786e-003 
1.999e-003 3.066e+007 4.331e+012 1.000e+003 2.400e-003 1.787e-003 
2.001e-003 3.084e+007 4.340e+012 1.000e+003 3.323e-003 1.788e-003 
2.004e-003 3.100e+007 4.351e+012 1.000e+003 7.920e-003 1.789e-003 
2.006e-003 3.119e+007 4.362e+012 1.000e+003 1.227e-002 1.790e-003 
2.008e-003 3.141e+007 4.369e+012 1.000e+003 1.186e-002 1.791e-003 
2.011e-003 3.164e+007 4.375e+012 1.000e+003 1.078e-002 1.792e-003 
2.013e-003 3.183e+007 4.381e+012 1.000e+003 1.387e-002 1.793e-003 
2.015e-003 3.201e+007 4.390e+012 1.000e+003 1.073e-002 1.794e-003 
2.018e-003 3.219e+007 4.379e+012 1.000e+003 5.167e-003 1.795e-003 
2.020e-003 3.237e+007 4.389e+012 1.000e+003 7.077e-003 1.796e-003 
2.022e-003 3.255e+007 4.399e+012 1.000e+003 7.976e-003 1.797e-003 
2.025e-003 3.275e+007 4.408e+012 1.000e+003 6.153e-003 1.798e-003 
2.027e-003 3.296e+007 4.415e+012 1.000e+003 8.908e-003 1.799e-003 
2.029e-003 3.316e+007 4.423e+012 1.000e+003 9.415e-003 1.800e-003 
2.032e-003 3.335e+007 4.425e+012 1.000e+003 5.318e-003 1.801e-003 
2.034e-003 3.350e+007 4.434e+012 1.000e+003 8.848e-003 1.802e-003 
2.036e-003 3.356e+007 4.408e+012 1.000e+003 6.350e-004 1.804e-003 
2.039e-003 3.357e+007 4.427e+012 1.000e+003 2.612e-003 1.806e-003 
2.041e-003 3.354e+007 4.446e+012 1.000e+003 1.349e-003 1.809e-003 
2.043e-003 3.351e+007 4.467e+012 1.000e+003 9.969e-003 1.812e-003 
2.046e-003 3.342e+007 4.488e+012 1.000e+003 2.104e-004 1.814e-003 
2.048e-003 3.334e+007 4.510e+012 1.000e+003 6.048e-003 1.817e-003 
2.050e-003 3.327e+007 4.529e+012 1.000e+003 2.278e-003 1.820e-003 
2.053e-003 3.319e+007 4.547e+012 1.000e+003 4.057e-003 1.823e-003 
2.055e-003 3.310e+007 4.569e+012 1.000e+003 4.169e-003 1.826e-003 
2.057e-003 3.298e+007 4.585e+012 1.000e+003 1.317e-004 1.829e-003 
2.060e-003 3.278e+007 4.615e+012 1.000e+003 5.286e-003 1.833e-003 
2.062e-003 3.261e+007 4.641e+012 1.000e+003 1.355e-002 1.836e-003 
2.064e-003 3.250e+007 4.634e+012 1.000e+003 8.403e-003 1.839e-003 
2.066e-003 3.245e+007 4.625e+012 1.000e+003 8.664e-003 1.842e-003 
2.069e-003 3.234e+007 4.619e+012 1.000e+003 8.458e-003 1.845e-003 
2.071e-003 3.211e+007 4.625e+012 1.000e+003 4.252e-003 1.849e-003 
2.073e-003 3.197e+007 4.652e+012 1.000e+003 9.264e-003 1.852e-003 
2.076e-003 3.191e+007 4.675e+012 1.000e+003 2.811e-002 1.855e-003 
2.078e-003 3.170e+007 4.600e+012 1.000e+003 1.263e-002 1.859e-003 
2.080e-003 3.154e+007 4.555e+012 1.000e+003 1.160e-002 1.862e-003 
2.083e-003 3.145e+007 4.542e+012 1.000e+003 1.758e-002 1.865e-003 
2.085e-003 3.140e+007 4.553e+012 1.000e+003 1.610e-002 1.868e-003 
2.087e-003 3.141e+007 4.539e+012 1.000e+003 1.972e-002 1.870e-003 
2.090e-003 3.132e+007 4.476e+012 1.000e+003 2.745e-002 1.873e-003 
2.092e-003 3.130e+007 4.453e+012 1.000e+003 2.822e-002 1.876e-003 
2.094e-003 3.132e+007 4.429e+012 1.000e+003 2.618e-002 1.878e-003 
2.097e-003 3.111e+007 4.338e+012 1.000e+003 2.384e-002 1.882e-003 
2.099e-003 3.084e+007 4.217e+012 1.000e+003 1.305e-002 1.886e-003 
2.101e-003 3.068e+007 4.210e+012 1.000e+003 3.599e-003 1.889e-003 
2.104e-003 3.061e+007 4.200e+012 1.000e+003 4.544e-004 1.892e-003 
2.106e-003 3.065e+007 4.179e+012 1.000e+003 1.008e-002 1.894e-003 
2.108e-003 3.059e+007 4.182e+012 1.000e+003 1.019e-002 1.897e-003 
2.111e-003 3.057e+007 4.180e+012 1.000e+003 1.408e-002 1.899e-003 
2.113e-003 3.051e+007 4.181e+012 1.000e+003 1.461e-002 1.902e-003 
2.115e-003 3.048e+007 4.196e+012 1.000e+003 1.028e-002 1.904e-003 
2.118e-003 3.037e+007 4.192e+012 1.000e+003 1.452e-002 1.908e-003 
2.120e-003 3.020e+007 4.207e+012 1.000e+003 7.999e-003 1.911e-003 
2.122e-003 3.004e+007 4.206e+012 1.000e+003 1.192e-002 1.914e-003 
2.125e-003 2.990e+007 4.220e+012 1.000e+003 8.332e-004 1.918e-003 
2.127e-003 2.983e+007 4.231e+012 1.000e+003 8.708e-004 1.921e-003 
2.129e-003 2.989e+007 4.236e+012 1.000e+003 1.868e-002 1.922e-003 
2.132e-003 2.996e+007 4.248e+012 1.000e+003 2.241e-002 1.924e-003 
2.134e-003 3.002e+007 4.261e+012 1.000e+003 2.735e-002 1.926e-003 
2.136e-003 3.011e+007 4.272e+012 1.000e+003 3.046e-002 1.928e-003 
2.138e-003 3.022e+007 4.265e+012 1.000e+003 2.978e-002 1.929e-003 
2.141e-003 3.033e+007 4.278e+012 1.000e+003 3.509e-002 1.931e-003 
2.143e-003 3.045e+007 4.292e+012 1.000e+003 3.473e-002 1.933e-003 
2.145e-003 3.058e+007 4.305e+012 1.000e+003 3.457e-002 1.934e-003 
2.148e-003 3.069e+007 4.317e+012 1.000e+003 3.295e-002 1.935e-003 
2.150e-003 3.071e+007 4.298e+012 1.000e+003 2.449e-002 1.938e-003 
2.152e-003 3.050e+007 4.304e+012 1.000e+003 2.707e-002 1.941e-003 
2.155e-003 3.046e+007 4.310e+012 1.000e+003 2.988e-002 1.944e-003 
2.157e-003 3.054e+007 4.330e+012 1.000e+003 2.720e-002 1.946e-003 
2.159e-003 3.067e+007 4.348e+012 1.000e+003 2.608e-002 1.947e-003 
2.162e-003 3.082e+007 4.367e+012 1.000e+003 2.725e-002 1.949e-003 
2.164e-003 3.095e+007 4.370e+012 1.000e+003 2.148e-002 1.950e-003 
2.166e-003 3.109e+007 4.386e+012 1.000e+003 2.016e-002 1.951e-003 
2.169e-003 3.123e+007 4.403e+012 1.000e+003 1.807e-002 1.953e-003 
2.171e-003 3.126e+007 4.397e+012 1.000e+003 1.084e-002 1.955e-003 
2.173e-003 3.132e+007 4.400e+012 1.000e+003 1.146e-002 1.957e-003 
2.176e-003 3.144e+007 4.381e+012 1.000e+003 1.793e-002 1.958e-003 
2.178e-003 3.155e+007 4.387e+012 1.000e+003 1.774e-002 1.960e-003 
2.180e-003 3.172e+007 4.396e+012 1.000e+003 1.801e-002 1.961e-003 
2.183e-003 3.189e+007 4.408e+012 1.000e+003 1.773e-002 1.962e-003 
2.185e-003 3.197e+007 4.422e+012 1.000e+003 1.654e-002 1.964e-003 
2.187e-003 3.204e+007 4.439e+012 1.000e+003 1.297e-002 1.966e-003 
2.190e-003 3.204e+007 4.437e+012 1.000e+003 1.606e-002 1.968e-003 
2.192e-003 3.208e+007 4.456e+012 1.000e+003 1.545e-002 1.970e-003 
2.194e-003 3.204e+007 4.463e+012 1.000e+003 1.528e-002 1.973e-003 
2.197e-003 3.184e+007 4.435e+012 1.000e+003 1.565e-002 1.976e-003 
2.199e-003 3.164e+007 4.445e+012 1.000e+003 1.514e-002 1.980e-003 
2.201e-003 3.150e+007 4.455e+012 1.000e+003 1.658e-002 1.983e-003 
2.203e-003 3.139e+007 4.464e+012 1.000e+003 1.559e-002 1.986e-003 
2.206e-003 3.125e+007 4.473e+012 1.000e+003 1.561e-002 1.990e-003 
2.208e-003 3.113e+007 4.473e+012 1.000e+003 1.468e-002 1.993e-003 
2.210e-003 3.079e+007 4.454e+012 1.000e+003 1.408e-002 1.997e-003 
2.213e-003 3.046e+007 4.451e+012 1.000e+003 1.321e-002 2.002e-003 
2.215e-003 3.015e+007 4.457e+012 1.000e+003 1.183e-002 2.007e-003 
2.217e-003 2.972e+007 4.465e+012 1.000e+003 1.140e-002 2.012e-003 
2.220e-003 2.916e+007 4.421e+012 1.000e+003 1.098e-002 2.018e-003 
2.222e-003 2.909e+007 4.428e+012 1.000e+003 1.506e-002 2.021e-003 
2.224e-003 2.909e+007 4.434e+012 1.000e+003 1.651e-002 2.023e-003 
2.227e-003 2.911e+007 4.402e+012 1.000e+003 1.731e-002 2.025e-003 
2.229e-003 2.909e+007 4.343e+012 1.000e+003 1.658e-002 2.028e-003 
2.231e-003 2.911e+007 4.316e+012 1.000e+003 1.923e-002 2.030e-003 
2.234e-003 2.922e+007 4.315e+012 1.000e+003 1.917e-002 2.032e-003 
2.236e-003 2.930e+007 4.322e+012 1.000e+003 1.932e-002 2.033e-003 
2.238e-003 2.935e+007 4.326e+012 1.000e+003 1.849e-002 2.035e-003 
2.241e-003 2.935e+007 4.336e+012 1.000e+003 1.942e-002 2.038e-003 
2.243e-003 2.934e+007 4.348e+012 1.000e+003 1.795e-002 2.040e-003 
2.245e-003 2.927e+007 4.370e+012 1.000e+003 1.568e-002 2.043e-003 
2.248e-003 2.925e+007 4.388e+012 1.000e+003 1.758e-002 2.045e-003 
2.250e-003 2.925e+007 4.406e+012 1.000e+003 1.732e-002 2.048e-003 
2.252e-003 2.927e+007 4.414e+012 1.000e+003 1.737e-002 2.050e-003 
2.255e-003 2.925e+007 4.411e+012 1.000e+003 1.860e-002 2.052e-003 
2.257e-003 2.939e+007 4.394e+012 1.000e+003 1.699e-002 2.054e-003 
2.259e-003 2.936e+007 4.362e+012 1.000e+003 1.287e-002 2.056e-003 
2.262e-003 2.938e+007 4.358e+012 1.000e+003 1.366e-002 2.058e-003 
2.264e-003 2.940e+007 4.369e+012 1.000e+003 1.221e-002 2.060e-003 
2.266e-003 2.948e+007 4.378e+012 1.000e+003 9.680e-003 2.062e-003 
2.268e-003 2.957e+007 4.387e+012 1.000e+003 1.197e-002 2.064e-003 
2.271e-003 2.971e+007 4.396e+012 1.000e+003 1.420e-002 2.065e-003 
2.273e-003 2.986e+007 4.406e+012 1.000e+003 1.583e-002 2.067e-003 
2.275e-003 3.000e+007 4.415e+012 1.000e+003 1.054e-002 2.068e-003 
2.278e-003 3.012e+007 4.428e+012 1.000e+003 9.528e-003 2.069e-003 
2.280e-003 3.022e+007 4.439e+012 1.000e+003 9.451e-003 2.071e-003 
2.282e-003 3.031e+007 4.449e+012 1.000e+003 9.136e-003 2.073e-003 
2.285e-003 3.039e+007 4.461e+012 1.000e+003 9.325e-003 2.075e-003 
2.287e-003 3.039e+007 4.449e+012 1.000e+003 7.883e-003 2.077e-003 
2.289e-003 3.041e+007 4.429e+012 1.000e+003 7.137e-003 2.079e-003 
2.292e-003 3.043e+007 4.355e+012 1.000e+003 7.200e-003 2.081e-003 
2.294e-003 3.034e+007 4.329e+012 1.000e+003 5.920e-005 2.084e-003 
2.296e-003 3.024e+007 4.326e+012 1.000e+003 2.556e-003 2.087e-003 
2.299e-003 2.990e+007 4.347e+012 1.000e+003 1.107e-002 2.092e-003 
2.301e-003 2.954e+007 4.263e+012 1.000e+003 6.062e-003 2.097e-003 
2.303e-003 2.922e+007 4.269e+012 1.000e+003 6.631e-003 2.101e-003 
2.306e-003 2.882e+007 4.266e+012 1.000e+003 8.715e-003 2.106e-003 
2.308e-003 2.825e+007 4.171e+012 1.000e+003 5.187e-003 2.113e-003 
2.310e-003 2.761e+007 4.158e+012 1.000e+003 6.809e-003 2.119e-003 
2.313e-003 2.720e+007 4.164e+012 1.000e+003 8.723e-003 2.124e-003 
2.315e-003 2.697e+007 4.174e+012 1.000e+003 9.809e-003 2.128e-003 
2.317e-003 2.663e+007 4.151e+012 1.000e+003 5.629e-003 2.133e-003 
2.320e-003 2.624e+007 4.147e+012 1.000e+003 7.110e-003 2.138e-003 
2.322e-003 2.584e+007 4.145e+012 1.000e+003 7.584e-003 2.143e-003 
2.324e-003 2.534e+007 4.116e+012 1.000e+003 6.433e-003 2.149e-003 
2.327e-003 2.465e+007 4.114e+012 1.000e+003 5.011e-003 2.156e-003 
2.329e-003 2.380e+007 4.086e+012 1.000e+003 1.327e-003 2.164e-003 
2.331e-003 2.299e+007 4.080e+012 1.000e+003 1.900e-003 2.172e-003 
2.334e-003 2.227e+007 4.080e+012 1.000e+003 3.397e-003 2.179e-003 
2.336e-003 2.196e+007 4.091e+012 1.000e+003 3.112e-003 2.184e-003 
2.338e-003 2.177e+007 4.104e+012 1.000e+003 3.893e-003 2.187e-003 
2.340e-003 2.162e+007 4.114e+012 1.000e+003 4.430e-003 2.191e-003 
2.343e-003 2.160e+007 4.107e+012 1.000e+003 9.371e-003 2.193e-003 
2.345e-003 2.162e+007 4.118e+012 1.000e+003 1.212e-002 2.196e-003 
2.347e-003 2.154e+007 4.099e+012 1.000e+003 1.013e-002 2.198e-003 
2.350e-003 2.141e+007 4.101e+012 1.000e+003 1.005e-002 2.202e-003 
2.352e-003 2.133e+007 4.108e+012 1.000e+003 1.049e-002 2.204e-003 
2.354e-003 2.123e+007 4.117e+012 1.000e+003 1.109e-002 2.207e-003 
2.357e-003 2.114e+007 4.128e+012 1.000e+003 1.006e-002 2.210e-003 
2.359e-003 2.106e+007 4.140e+012 1.000e+003 1.012e-002 2.213e-003 
2.361e-003 2.088e+007 4.133e+012 1.000e+003 8.374e-003 2.217e-003 
2.364e-003 2.063e+007 4.138e+012 1.000e+003 9.021e-003 2.221e-003 
2.366e-003 2.066e+007 4.143e+012 1.000e+003 1.058e-002 2.223e-003 
2.368e-003 2.078e+007 4.149e+012 1.000e+003 1.122e-002 2.224e-003 
2.371e-003 2.095e+007 4.153e+012 1.000e+003 1.110e-002 2.226e-003 
2.373e-003 2.101e+007 4.126e+012 1.000e+003 9.505e-003 2.228e-003 
2.375e-003 2.087e+007 4.119e+012 1.000e+003 9.718e-003 2.231e-003 
2.378e-003 2.071e+007 4.117e+012 1.000e+003 9.076e-003 2.234e-003 
2.380e-003 2.062e+007 4.118e+012 1.000e+003 9.205e-003 2.237e-003 
2.382e-003 2.052e+007 4.107e+012 1.000e+003 8.504e-003 2.240e-003 
2.385e-003 2.030e+007 4.107e+012 1.000e+003 7.595e-003 2.244e-003 
2.387e-003 2.003e+007 4.109e+012 1.000e+003 7.703e-003 2.248e-003 
2.389e-003 1.974e+007 4.115e+012 1.000e+003 8.055e-003 2.253e-003 
2.392e-003 1.945e+007 4.117e+012 1.000e+003 6.636e-003 2.257e-003 
2.394e-003 1.917e+007 4.094e+012 1.000e+003 6.329e-003 2.261e-003 
2.396e-003 1.891e+007 4.087e+012 1.000e+003 8.275e-003 2.265e-003 
2.399e-003 1.883e+007 4.088e+012 1.000e+003 8.108e-003 2.268e-003 
2.401e-003 1.890e+007 4.088e+012 1.000e+003 1.055e-002 2.270e-003 
2.403e-003 1.907e+007 4.089e+012 1.000e+003 1.089e-002 2.271e-003 
2.405e-003 1.929e+007 4.091e+012 1.000e+003 1.225e-002 2.272e-003 
2.408e-003 1.951e+007 4.092e+012 1.000e+003 1.214e-002 2.273e-003 
2.410e-003 1.975e+007 4.094e+012 1.000e+003 1.209e-002 2.273e-003 
2.412e-003 1.999e+007 4.096e+012 1.000e+003 1.165e-002 2.274e-003 
2.415e-003 2.025e+007 4.098e+012 1.000e+003 1.154e-002 2.275e-003 
2.417e-003 2.050e+007 4.100e+012 1.000e+003 1.157e-002 2.275e-003 
2.419e-003 2.076e+007 4.102e+012 1.000e+003 1.208e-002 2.276e-003 
2.422e-003 2.102e+007 4.104e+012 1.000e+003 1.163e-002 2.276e-003 
2.424e-003 2.115e+007 4.102e+012 1.000e+003 1.102e-002 2.278e-003 
2.426e-003 2.130e+007 4.108e+012 1.000e+003 9.002e-003 2.279e-003 
2.429e-003 2.146e+007 4.114e+012 1.000e+003 7.289e-003 2.280e-003 
2.431e-003 2.163e+007 4.120e+012 1.000e+003 7.274e-003 2.281e-003 
2.433e-003 2.168e+007 4.102e+012 1.000e+003 9.626e-003 2.283e-003 
2.436e-003 2.156e+007 4.106e+012 1.000e+003 8.344e-003 2.286e-003 
2.438e-003 2.129e+007 4.098e+012 1.000e+003 6.018e-003 2.291e-003 
2.440e-003 2.091e+007 4.096e+012 1.000e+003 9.380e-003 2.296e-003 
2.443e-003 2.075e+007 4.096e+012 1.000e+003 1.016e-002 2.299e-003 
2.445e-003 2.061e+007 4.095e+012 1.000e+003 9.355e-003 2.302e-003 
2.447e-003 2.054e+007 4.091e+012 1.000e+003 1.035e-002 2.305e-003 
2.450e-003 2.045e+007 4.088e+012 1.000e+003 9.780e-003 2.308e-003 
2.452e-003 2.030e+007 4.088e+012 1.000e+003 9.488e-003 2.311e-003 
2.454e-003 2.008e+007 4.089e+012 1.000e+003 9.247e-003 2.315e-003 
2.457e-003 1.985e+007 4.092e+012 1.000e+003 1.007e-002 2.319e-003 
2.459e-003 1.960e+007 4.096e+012 1.000e+003 9.616e-003 2.323e-003 
2.461e-003 1.927e+007 4.101e+012 1.000e+003 9.683e-003 2.328e-003 
2.464e-003 1.895e+007 4.080e+012 1.000e+003 8.278e-003 2.332e-003 
2.466e-003 1.874e+007 4.078e+012 1.000e+003 1.004e-002 2.336e-003 
2.468e-003 1.877e+007 4.082e+012 1.000e+003 1.134e-002 2.338e-003 
2.471e-003 1.900e+007 4.085e+012 1.000e+003 1.155e-002 2.339e-003 
2.473e-003 1.926e+007 4.086e+012 1.000e+003 1.142e-002 2.340e-003 
2.475e-003 1.953e+007 4.088e+012 1.000e+003 1.072e-002 2.340e-003 
2.477e-003 1.981e+007 4.090e+012 1.000e+003 1.073e-002 2.340e-003 
2.480e-003 2.010e+007 4.092e+012 1.000e+003 1.068e-002 2.341e-003 
2.482e-003 2.038e+007 4.094e+012 1.000e+003 1.119e-002 2.341e-003 
2.484e-003 2.066e+007 4.096e+012 1.000e+003 1.109e-002 2.341e-003 
2.487e-003 2.094e+007 4.099e+012 1.000e+003 1.101e-002 2.342e-003 
2.489e-003 2.122e+007 4.101e+012 1.000e+003 1.066e-002 2.342e-003 
2.491e-003 2.150e+007 4.103e+012 1.000e+003 1.110e-002 2.343e-003 
2.494e-003 2.178e+007 4.106e+012 1.000e+003 1.159e-002 2.343e-003 
2.496e-003 2.205e+007 4.108e+012 1.000e+003 1.138e-002 2.343e-003 
2.498e-003 2.233e+007 4.111e+012 1.000e+003 1.170e-002 2.344e-003 
2.501e-003 2.261e+007 4.114e+012 1.000e+003 1.196e-002 2.344e-003 
2.503e-003 2.288e+007 4.117e+012 1.000e+003 1.101e-002 2.345e-003 
2.505e-003 2.315e+007 4.120e+012 1.000e+003 1.132e-002 2.345e-003 
2.508e-003 2.342e+007 4.123e+012 1.000e+003 1.183e-002 2.346e-003 
2.510e-003 2.369e+007 4.126e+012 1.000e+003 1.222e-002 2.346e-003 
2.512e-003 2.396e+007 4.130e+012 1.000e+003 1.169e-002 2.346e-003 
2.515e-003 2.420e+007 4.125e+012 1.000e+003 1.036e-002 2.347e-003 
2.517e-003 2.425e+007 4.126e+012 1.000e+003 1.033e-002 2.349e-003 
2.519e-003 2.423e+007 4.133e+012 1.000e+003 9.867e-003 2.352e-003 
2.522e-003 2.415e+007 4.142e+012 1.000e+003 9.188e-003 2.354e-003 
