# Supplementary material for: Strain rate dependency of dislocation plasticity
Source: Nat Commun. 2021 Mar 23;12:1845. doi: 10.1038/s41467-021-21939-1 (PMC7988163; doi:10.1038/s41467-021-21939-1)
Supplement: Supplementary file 3 — Supplementary Data 1 [file 41467_2021_21939_MOESM3_ESM.zip › Supplementary Data 1/DDDSimulationSet1/StrainRate=1e3s-1/InitialDislocationDensity=5.7e8m-2.dat]

#strain(1), stress(Pa), dislocation density(m-2), strain rate(s-1), mean dislocation velocity(km/s), plastic strain(1)
4.995e-005 7.205e+006 5.661e+008 1.000e+003 4.519e-002 6.667e-008 
9.995e-005 1.441e+007 5.660e+008 1.000e+003 9.046e-002 2.633e-007 
1.499e-004 2.158e+007 5.660e+008 1.000e+003 1.326e-001 5.824e-007 
1.965e-004 2.826e+007 5.659e+008 1.000e+003 1.689e-001 9.851e-007 
2.464e-004 3.540e+007 5.659e+008 1.000e+003 2.075e-001 1.525e-006 
2.964e-004 4.253e+007 5.660e+008 1.000e+003 2.465e-001 2.179e-006 
3.463e-004 4.964e+007 5.661e+008 1.000e+003 2.840e-001 2.941e-006 
3.954e-004 5.662e+007 5.661e+008 1.000e+003 3.195e-001 3.797e-006 
4.444e-004 6.355e+007 5.661e+008 1.000e+003 3.541e-001 4.747e-006 
4.937e-004 7.053e+007 5.661e+008 1.000e+003 3.870e-001 5.800e-006 
5.429e-004 7.748e+007 5.661e+008 1.000e+003 4.178e-001 6.940e-006 
5.926e-004 8.449e+007 5.660e+008 1.000e+003 4.480e-001 8.184e-006 
6.423e-004 9.148e+007 5.660e+008 1.000e+003 4.773e-001 9.509e-006 
6.917e-004 9.842e+007 5.660e+008 1.000e+003 5.051e-001 1.091e-005 
7.404e-004 1.052e+008 5.660e+008 1.000e+003 5.313e-001 1.237e-005 
7.901e-004 1.122e+008 5.660e+008 1.000e+003 5.573e-001 1.393e-005 
8.398e-004 1.192e+008 5.660e+008 1.000e+003 5.819e-001 1.556e-005 
8.894e-004 1.261e+008 5.660e+008 1.000e+003 6.055e-001 1.726e-005 
9.388e-004 1.330e+008 5.660e+008 1.000e+003 6.279e-001 1.902e-005 
9.885e-004 1.399e+008 5.660e+008 1.000e+003 6.497e-001 2.085e-005 
1.038e-003 1.468e+008 5.660e+008 1.000e+003 6.698e-001 2.275e-005 
1.088e-003 1.537e+008 5.660e+008 1.000e+003 6.904e-001 2.470e-005 
1.138e-003 1.606e+008 5.660e+008 1.000e+003 7.094e-001 2.671e-005 
1.187e-003 1.675e+008 5.659e+008 1.000e+003 7.277e-001 2.877e-005 
1.237e-003 1.744e+008 5.660e+008 1.000e+003 7.452e-001 3.087e-005 
1.287e-003 1.813e+008 5.659e+008 1.000e+003 7.619e-001 3.304e-005 
1.336e-003 1.881e+008 5.659e+008 1.000e+003 7.785e-001 3.524e-005 
1.386e-003 1.949e+008 5.659e+008 1.000e+003 7.937e-001 3.749e-005 
1.435e-003 2.018e+008 5.659e+008 1.000e+003 8.089e-001 3.977e-005 
1.485e-003 2.086e+008 5.659e+008 1.000e+003 8.225e-001 4.209e-005 
1.534e-003 2.153e+008 5.659e+008 1.000e+003 8.359e-001 4.445e-005 
1.583e-003 2.222e+008 5.659e+008 1.000e+003 8.491e-001 4.686e-005 
1.633e-003 2.290e+008 5.659e+008 1.000e+003 8.620e-001 4.930e-005 
1.683e-003 2.358e+008 5.659e+008 1.000e+003 8.735e-001 5.180e-005 
1.732e-003 2.426e+008 5.659e+008 1.000e+003 8.855e-001 5.430e-005 
1.781e-003 2.493e+008 5.659e+008 1.000e+003 8.967e-001 5.684e-005 
1.831e-003 2.562e+008 5.659e+008 1.000e+003 9.068e-001 5.944e-005 
1.881e-003 2.629e+008 5.659e+008 1.000e+003 9.175e-001 6.203e-005 
1.930e-003 2.697e+008 5.659e+008 1.000e+003 9.275e-001 6.465e-005 
1.979e-003 2.764e+008 5.659e+008 1.000e+003 9.370e-001 6.731e-005 
2.029e-003 2.832e+008 5.659e+008 1.000e+003 9.453e-001 7.000e-005 
2.078e-003 2.899e+008 5.659e+008 1.000e+003 9.541e-001 7.270e-005 
2.128e-003 2.967e+008 5.659e+008 1.000e+003 9.625e-001 7.544e-005 
2.177e-003 3.035e+008 5.659e+008 1.000e+003 9.705e-001 7.822e-005 
2.227e-003 3.103e+008 5.659e+008 1.000e+003 9.783e-001 8.101e-005 
2.277e-003 3.170e+008 5.659e+008 1.000e+003 9.861e-001 8.382e-005 
2.326e-003 3.237e+008 5.659e+008 1.000e+003 9.930e-001 8.662e-005 
2.375e-003 3.305e+008 5.659e+008 1.000e+003 9.996e-001 8.947e-005 
2.425e-003 3.372e+008 5.659e+008 1.000e+003 1.006e+000 9.235e-005 
2.475e-003 3.440e+008 5.659e+008 1.000e+003 1.012e+000 9.525e-005 
2.524e-003 3.508e+008 5.659e+008 1.000e+003 1.019e+000 9.816e-005 
2.574e-003 3.575e+008 5.659e+008 1.000e+003 1.025e+000 1.011e-004 
2.623e-003 3.642e+008 5.659e+008 1.000e+003 1.030e+000 1.040e-004 
2.673e-003 3.710e+008 5.658e+008 1.000e+003 1.035e+000 1.070e-004 
2.722e-003 3.776e+008 5.658e+008 1.000e+003 1.041e+000 1.099e-004 
2.771e-003 3.844e+008 5.658e+008 1.000e+003 1.045e+000 1.129e-004 
2.821e-003 3.911e+008 5.658e+008 1.000e+003 1.050e+000 1.159e-004 
2.871e-003 3.979e+008 5.658e+008 1.000e+003 1.055e+000 1.189e-004 
2.921e-003 4.046e+008 5.658e+008 1.000e+003 1.059e+000 1.220e-004 
2.970e-003 4.114e+008 5.658e+008 1.000e+003 1.064e+000 1.250e-004 
3.020e-003 4.181e+008 5.658e+008 1.000e+003 1.068e+000 1.280e-004 
3.070e-003 4.249e+008 5.658e+008 1.000e+003 1.072e+000 1.311e-004 
3.120e-003 4.316e+008 5.658e+008 1.000e+003 1.076e+000 1.342e-004 
3.170e-003 4.384e+008 5.658e+008 1.000e+003 1.079e+000 1.373e-004 
3.220e-003 4.452e+008 5.658e+008 1.000e+003 1.082e+000 1.404e-004 
3.269e-003 4.519e+008 5.658e+008 1.000e+003 1.086e+000 1.435e-004 
3.319e-003 4.586e+008 5.658e+008 1.000e+003 1.089e+000 1.466e-004 
3.369e-003 4.654e+008 5.658e+008 1.000e+003 1.092e+000 1.498e-004 
3.419e-003 4.721e+008 5.658e+008 1.000e+003 1.095e+000 1.529e-004 
3.468e-003 4.789e+008 5.658e+008 1.000e+003 1.097e+000 1.561e-004 
3.518e-003 4.857e+008 5.658e+008 1.000e+003 1.101e+000 1.593e-004 
3.568e-003 4.924e+008 5.658e+008 1.000e+003 1.103e+000 1.624e-004 
3.618e-003 4.992e+008 5.658e+008 1.000e+003 1.106e+000 1.656e-004 
3.668e-003 5.059e+008 5.658e+008 1.000e+003 1.108e+000 1.688e-004 
3.718e-003 5.127e+008 5.658e+008 1.000e+003 1.111e+000 1.720e-004 
3.768e-003 5.194e+008 5.658e+008 1.000e+003 1.113e+000 1.752e-004 
3.818e-003 5.262e+008 5.658e+008 1.000e+003 1.115e+000 1.784e-004 
3.868e-003 5.329e+008 5.658e+008 1.000e+003 1.117e+000 1.816e-004 
3.917e-003 5.397e+008 5.658e+008 1.000e+003 1.120e+000 1.848e-004 
3.967e-003 5.464e+008 5.658e+008 1.000e+003 1.120e+000 1.881e-004 
4.017e-003 5.531e+008 5.658e+008 1.000e+003 1.123e+000 1.913e-004 
4.067e-003 5.599e+008 5.658e+008 1.000e+003 1.125e+000 1.945e-004 
4.117e-003 5.667e+008 5.658e+008 1.000e+003 1.126e+000 1.978e-004 
4.167e-003 5.734e+008 5.658e+008 1.000e+003 1.128e+000 2.010e-004 
4.217e-003 5.802e+008 5.658e+008 1.000e+003 1.129e+000 2.043e-004 
4.267e-003 5.869e+008 5.658e+008 1.000e+003 1.130e+000 2.075e-004 
4.317e-003 5.937e+008 5.658e+008 1.000e+003 1.133e+000 2.108e-004 
4.367e-003 6.004e+008 5.658e+008 1.000e+003 1.134e+000 2.141e-004 
4.417e-003 6.072e+008 5.658e+008 1.000e+003 1.134e+000 2.173e-004 
4.467e-003 6.139e+008 5.658e+008 1.000e+003 1.137e+000 2.206e-004 
4.517e-003 6.207e+008 5.658e+008 1.000e+003 1.138e+000 2.239e-004 
4.567e-003 6.274e+008 5.658e+008 1.000e+003 1.139e+000 2.272e-004 
4.617e-003 6.342e+008 5.658e+008 1.000e+003 1.139e+000 2.304e-004 
4.667e-003 6.409e+008 5.658e+008 1.000e+003 1.142e+000 2.337e-004 
4.717e-003 6.477e+008 5.658e+008 1.000e+003 1.143e+000 2.370e-004 
4.767e-003 6.544e+008 5.658e+008 1.000e+003 1.143e+000 2.403e-004 
4.817e-003 6.612e+008 5.658e+008 1.000e+003 1.143e+000 2.436e-004 
4.867e-003 6.679e+008 5.658e+008 1.000e+003 1.144e+000 2.469e-004 
4.917e-003 6.747e+008 5.658e+008 1.000e+003 1.146e+000 2.502e-004 
4.967e-003 6.814e+008 5.658e+008 1.000e+003 1.148e+000 2.535e-004 
5.017e-003 6.882e+008 5.658e+008 1.000e+003 1.148e+000 2.569e-004 
5.067e-003 6.949e+008 5.658e+008 1.000e+003 1.148e+000 2.602e-004 
5.117e-003 7.017e+008 5.658e+008 1.000e+003 1.148e+000 2.635e-004 
5.167e-003 7.084e+008 5.658e+008 1.000e+003 1.149e+000 2.668e-004 
5.216e-003 7.151e+008 5.658e+008 1.000e+003 1.151e+000 2.701e-004 
5.266e-003 7.219e+008 5.658e+008 1.000e+003 1.152e+000 2.734e-004 
5.316e-003 7.286e+008 5.658e+008 1.000e+003 1.153e+000 2.767e-004 
5.366e-003 7.354e+008 5.658e+008 1.000e+003 1.153e+000 2.801e-004 
5.416e-003 7.421e+008 5.658e+008 1.000e+003 1.153e+000 2.834e-004 
5.466e-003 7.489e+008 5.657e+008 1.000e+003 1.153e+000 2.867e-004 
5.516e-003 7.556e+008 5.657e+008 1.000e+003 1.153e+000 2.900e-004 
5.566e-003 7.624e+008 5.658e+008 1.000e+003 1.155e+000 2.934e-004 
5.616e-003 7.691e+008 5.658e+008 1.000e+003 1.156e+000 2.967e-004 
5.666e-003 7.759e+008 5.658e+008 1.000e+003 1.157e+000 3.000e-004 
5.716e-003 7.826e+008 5.657e+008 1.000e+003 1.157e+000 3.034e-004 
5.766e-003 7.893e+008 5.657e+008 1.000e+003 1.157e+000 3.067e-004 
5.816e-003 7.961e+008 5.657e+008 1.000e+003 1.157e+000 3.100e-004 
5.866e-003 8.028e+008 5.657e+008 1.000e+003 1.157e+000 3.134e-004 
5.916e-003 8.095e+008 5.657e+008 1.000e+003 1.158e+000 3.167e-004 
5.966e-003 8.163e+008 5.657e+008 1.000e+003 1.158e+000 3.200e-004 
6.016e-003 8.230e+008 5.657e+008 1.000e+003 1.158e+000 3.234e-004 
6.066e-003 8.298e+008 5.657e+008 1.000e+003 1.158e+000 3.267e-004 
6.116e-003 8.365e+008 5.657e+008 1.000e+003 1.159e+000 3.301e-004 
6.166e-003 8.432e+008 5.657e+008 1.000e+003 1.161e+000 3.334e-004 
6.216e-003 8.500e+008 5.657e+008 1.000e+003 1.162e+000 3.367e-004 
6.266e-003 8.567e+008 5.657e+008 1.000e+003 1.162e+000 3.401e-004 
6.316e-003 8.634e+008 5.657e+008 1.000e+003 1.162e+000 3.434e-004 
6.366e-003 8.702e+008 5.657e+008 1.000e+003 1.162e+000 3.468e-004 
6.416e-003 8.769e+008 5.657e+008 1.000e+003 1.162e+000 3.501e-004 
6.466e-003 8.837e+008 5.657e+008 1.000e+003 1.162e+000 3.535e-004 
6.516e-003 8.904e+008 5.657e+008 1.000e+003 1.162e+000 3.568e-004 
6.566e-003 8.972e+008 5.657e+008 1.000e+003 1.162e+000 3.602e-004 
6.616e-003 9.039e+008 5.657e+008 1.000e+003 1.162e+000 3.636e-004 
6.666e-003 9.107e+008 5.657e+008 1.000e+003 1.162e+000 3.669e-004 
6.716e-003 9.174e+008 5.657e+008 1.000e+003 1.162e+000 3.703e-004 
6.766e-003 9.241e+008 5.657e+008 1.000e+003 1.162e+000 3.736e-004 
6.816e-003 9.309e+008 5.657e+008 1.000e+003 1.162e+000 3.770e-004 
6.866e-003 9.376e+008 5.657e+008 1.000e+003 1.162e+000 3.803e-004 
6.916e-003 9.444e+008 5.657e+008 1.000e+003 1.162e+000 3.837e-004 
6.966e-003 9.511e+008 5.657e+008 1.000e+003 1.162e+000 3.870e-004 
7.016e-003 9.579e+008 5.657e+008 1.000e+003 1.163e+000 3.904e-004 
7.066e-003 9.646e+008 5.657e+008 1.000e+003 1.163e+000 3.938e-004 
7.116e-003 9.713e+008 5.657e+008 1.000e+003 1.165e+000 3.971e-004 
7.166e-003 9.781e+008 5.657e+008 1.000e+003 1.165e+000 4.005e-004 
7.216e-003 9.848e+008 5.657e+008 1.000e+003 1.166e+000 4.038e-004 
7.266e-003 9.916e+008 5.657e+008 1.000e+003 1.166e+000 4.072e-004 
7.316e-003 9.983e+008 5.657e+008 1.000e+003 1.167e+000 4.106e-004 
7.366e-003 1.005e+009 5.657e+008 1.000e+003 1.167e+000 4.139e-004 
7.416e-003 1.012e+009 5.657e+008 1.000e+003 1.167e+000 4.173e-004 
7.466e-003 1.019e+009 5.657e+008 1.000e+003 1.167e+000 4.206e-004 
7.516e-003 1.025e+009 5.657e+008 1.000e+003 1.167e+000 4.240e-004 
7.565e-003 1.032e+009 5.657e+008 1.000e+003 1.167e+000 4.274e-004 
7.615e-003 1.039e+009 5.657e+008 1.000e+003 1.167e+000 4.307e-004 
7.665e-003 1.045e+009 5.657e+008 1.000e+003 1.167e+000 4.341e-004 
7.715e-003 1.052e+009 5.657e+008 1.000e+003 1.167e+000 4.375e-004 
7.765e-003 1.059e+009 5.657e+008 1.000e+003 1.167e+000 4.408e-004 
7.815e-003 1.066e+009 5.657e+008 1.000e+003 1.167e+000 4.442e-004 
7.865e-003 1.072e+009 5.657e+008 1.000e+003 1.167e+000 4.475e-004 
7.915e-003 1.079e+009 5.657e+008 1.000e+003 1.167e+000 4.509e-004 
7.965e-003 1.086e+009 5.657e+008 1.000e+003 1.167e+000 4.543e-004 
8.015e-003 1.093e+009 5.657e+008 1.000e+003 1.167e+000 4.576e-004 
8.065e-003 1.099e+009 5.657e+008 1.000e+003 1.167e+000 4.610e-004 
8.115e-003 1.106e+009 5.657e+008 1.000e+003 1.167e+000 4.644e-004 
8.165e-003 1.113e+009 5.657e+008 1.000e+003 1.167e+000 4.677e-004 
8.215e-003 1.120e+009 5.657e+008 1.000e+003 1.167e+000 4.711e-004 
8.265e-003 1.126e+009 5.657e+008 1.000e+003 1.167e+000 4.745e-004 
8.315e-003 1.133e+009 5.657e+008 1.000e+003 1.167e+000 4.778e-004 
8.365e-003 1.140e+009 5.657e+008 1.000e+003 1.167e+000 4.812e-004 
8.415e-003 1.147e+009 5.657e+008 1.000e+003 1.167e+000 4.845e-004 
8.465e-003 1.153e+009 5.657e+008 1.000e+003 1.167e+000 4.879e-004 
8.515e-003 1.160e+009 5.657e+008 1.000e+003 1.167e+000 4.913e-004 
8.565e-003 1.167e+009 5.657e+008 1.000e+003 1.167e+000 4.946e-004 
8.615e-003 1.174e+009 5.657e+008 1.000e+003 1.167e+000 4.980e-004 
8.665e-003 1.180e+009 5.657e+008 1.000e+003 1.167e+000 5.014e-004 
8.715e-003 1.187e+009 5.657e+008 1.000e+003 1.167e+000 5.047e-004 
8.765e-003 1.194e+009 5.657e+008 1.000e+003 1.167e+000 5.081e-004 
8.815e-003 1.200e+009 5.657e+008 1.000e+003 1.167e+000 5.115e-004 
8.865e-003 1.207e+009 5.657e+008 1.000e+003 1.167e+000 5.148e-004 
8.915e-003 1.214e+009 5.657e+008 1.000e+003 1.167e+000 5.182e-004 
8.965e-003 1.221e+009 5.657e+008 1.000e+003 1.167e+000 5.216e-004 
9.015e-003 1.227e+009 5.657e+008 1.000e+003 1.167e+000 5.249e-004 
9.065e-003 1.234e+009 5.657e+008 1.000e+003 1.167e+000 5.283e-004 
9.115e-003 1.241e+009 5.657e+008 1.000e+003 1.167e+000 5.317e-004 
9.165e-003 1.248e+009 5.657e+008 1.000e+003 1.167e+000 5.350e-004 
9.215e-003 1.254e+009 5.657e+008 1.000e+003 1.167e+000 5.384e-004 
9.265e-003 1.261e+009 5.657e+008 1.000e+003 1.167e+000 5.418e-004 
9.315e-003 1.268e+009 5.657e+008 1.000e+003 1.167e+000 5.451e-004 
9.365e-003 1.275e+009 5.657e+008 1.000e+003 1.167e+000 5.485e-004 
9.415e-003 1.281e+009 5.657e+008 1.000e+003 1.167e+000 5.519e-004 
9.465e-003 1.288e+009 5.657e+008 1.000e+003 1.167e+000 5.553e-004 
9.515e-003 1.295e+009 5.657e+008 1.000e+003 1.167e+000 5.586e-004 
9.565e-003 1.302e+009 5.657e+008 1.000e+003 1.167e+000 5.620e-004 
9.615e-003 1.308e+009 5.657e+008 1.000e+003 1.167e+000 5.654e-004 
9.665e-003 1.315e+009 5.657e+008 1.000e+003 1.167e+000 5.687e-004 
9.715e-003 1.322e+009 5.657e+008 1.000e+003 1.167e+000 5.721e-004 
9.765e-003 1.329e+009 5.657e+008 1.000e+003 1.167e+000 5.755e-004 
9.815e-003 1.335e+009 5.657e+008 1.000e+003 1.167e+000 5.788e-004 
9.865e-003 1.342e+009 5.657e+008 1.000e+003 1.167e+000 5.822e-004 
9.915e-003 1.349e+009 5.657e+008 1.000e+003 1.167e+000 5.856e-004 
9.965e-003 1.356e+009 5.657e+008 1.000e+003 1.167e+000 5.890e-004 
1.001e-002 1.362e+009 5.657e+008 1.000e+003 1.167e+000 5.923e-004 
1.006e-002 1.369e+009 5.657e+008 1.000e+003 1.167e+000 5.957e-004 
1.011e-002 1.376e+009 5.657e+008 1.000e+003 1.167e+000 5.990e-004 
1.016e-002 1.382e+009 5.657e+008 1.000e+003 1.167e+000 6.024e-004 
1.021e-002 1.389e+009 5.657e+008 1.000e+003 1.167e+000 6.058e-004 
1.026e-002 1.396e+009 5.657e+008 1.000e+003 1.167e+000 6.092e-004 
1.031e-002 1.403e+009 5.657e+008 1.000e+003 1.167e+000 6.125e-004 
1.036e-002 1.409e+009 5.657e+008 1.000e+003 1.167e+000 6.159e-004 
1.041e-002 1.416e+009 5.657e+008 1.000e+003 1.167e+000 6.193e-004 
1.046e-002 1.423e+009 5.657e+008 1.000e+003 1.167e+000 6.226e-004 
1.051e-002 1.430e+009 5.657e+008 1.000e+003 1.167e+000 6.260e-004 
1.056e-002 1.436e+009 5.657e+008 1.000e+003 1.167e+000 6.294e-004 
1.061e-002 1.443e+009 5.657e+008 1.000e+003 1.167e+000 6.327e-004 
1.066e-002 1.450e+009 5.657e+008 1.000e+003 1.167e+000 6.361e-004 
1.071e-002 1.457e+009 5.657e+008 1.000e+003 1.167e+000 6.395e-004 
1.076e-002 1.463e+009 5.657e+008 1.000e+003 1.167e+000 6.429e-004 
1.081e-002 1.470e+009 5.657e+008 1.000e+003 1.167e+000 6.462e-004 
1.086e-002 1.477e+009 5.657e+008 1.000e+003 1.167e+000 6.496e-004 
1.091e-002 1.484e+009 5.657e+008 1.000e+003 1.167e+000 6.530e-004 
1.096e-002 1.490e+009 5.657e+008 1.000e+003 1.167e+000 6.563e-004 
1.101e-002 1.497e+009 5.657e+008 1.000e+003 1.167e+000 6.597e-004 
1.106e-002 1.504e+009 5.657e+008 1.000e+003 1.167e+000 6.631e-004 
1.111e-002 1.511e+009 5.657e+008 1.000e+003 1.167e+000 6.665e-004 
1.116e-002 1.517e+009 5.657e+008 1.000e+003 1.167e+000 6.698e-004 
1.121e-002 1.524e+009 5.657e+008 1.000e+003 1.167e+000 6.732e-004 
1.126e-002 1.531e+009 5.657e+008 1.000e+003 1.167e+000 6.766e-004 
1.131e-002 1.538e+009 5.657e+008 1.000e+003 1.167e+000 6.799e-004 
1.136e-002 1.544e+009 5.657e+008 1.000e+003 1.167e+000 6.833e-004 
1.141e-002 1.551e+009 5.657e+008 1.000e+003 1.167e+000 6.867e-004 
1.146e-002 1.558e+009 5.657e+008 1.000e+003 1.167e+000 6.901e-004 
1.151e-002 1.565e+009 5.657e+008 1.000e+003 1.167e+000 6.934e-004 
1.156e-002 1.571e+009 5.657e+008 1.000e+003 1.167e+000 6.968e-004 
1.161e-002 1.578e+009 5.657e+008 1.000e+003 1.167e+000 7.002e-004 
1.166e-002 1.585e+009 5.657e+008 1.000e+003 1.167e+000 7.035e-004 
1.171e-002 1.591e+009 5.657e+008 1.000e+003 1.167e+000 7.069e-004 
1.176e-002 1.598e+009 5.657e+008 1.000e+003 1.167e+000 7.103e-004 
1.181e-002 1.605e+009 5.657e+008 1.000e+003 1.167e+000 7.137e-004 
1.186e-002 1.612e+009 5.657e+008 1.000e+003 1.167e+000 7.170e-004 
1.191e-002 1.618e+009 5.657e+008 1.000e+003 1.167e+000 7.204e-004 
1.196e-002 1.625e+009 5.657e+008 1.000e+003 1.167e+000 7.238e-004 
1.201e-002 1.632e+009 5.657e+008 1.000e+003 1.167e+000 7.271e-004 
1.206e-002 1.639e+009 5.657e+008 1.000e+003 1.167e+000 7.305e-004 
1.211e-002 1.645e+009 5.657e+008 1.000e+003 1.167e+000 7.339e-004 
1.216e-002 1.652e+009 5.657e+008 1.000e+003 1.167e+000 7.373e-004 
1.221e-002 1.659e+009 5.657e+008 1.000e+003 1.167e+000 7.406e-004 
1.226e-002 1.666e+009 5.657e+008 1.000e+003 1.167e+000 7.440e-004 
1.231e-002 1.672e+009 5.657e+008 1.000e+003 1.167e+000 7.474e-004 
1.236e-002 1.679e+009 5.657e+008 1.000e+003 1.167e+000 7.507e-004 
1.241e-002 1.686e+009 5.657e+008 1.000e+003 1.167e+000 7.541e-004 
1.246e-002 1.693e+009 5.657e+008 1.000e+003 1.167e+000 7.575e-004 
1.251e-002 1.699e+009 5.657e+008 1.000e+003 1.167e+000 7.609e-004 
1.256e-002 1.706e+009 5.657e+008 1.000e+003 1.167e+000 7.642e-004 
1.261e-002 1.713e+009 5.657e+008 1.000e+003 1.167e+000 7.676e-004 
1.266e-002 1.720e+009 5.657e+008 1.000e+003 1.167e+000 7.710e-004 
1.271e-002 1.726e+009 5.657e+008 1.000e+003 1.167e+000 7.743e-004 
1.276e-002 1.733e+009 5.657e+008 1.000e+003 1.167e+000 7.777e-004 
1.281e-002 1.740e+009 5.657e+008 1.000e+003 1.167e+000 7.811e-004 
1.286e-002 1.747e+009 5.657e+008 1.000e+003 1.167e+000 7.845e-004 
1.291e-002 1.753e+009 5.657e+008 1.000e+003 1.167e+000 7.878e-004 
1.296e-002 1.760e+009 5.657e+008 1.000e+003 1.167e+000 7.912e-004 
1.301e-002 1.767e+009 5.657e+008 1.000e+003 1.167e+000 7.946e-004 
1.306e-002 1.773e+009 5.657e+008 1.000e+003 1.167e+000 7.979e-004 
1.311e-002 1.780e+009 5.657e+008 1.000e+003 1.167e+000 8.013e-004 
1.316e-002 1.787e+009 5.657e+008 1.000e+003 1.167e+000 8.047e-004 
1.321e-002 1.794e+009 5.657e+008 1.000e+003 1.167e+000 8.081e-004 
1.326e-002 1.800e+009 5.657e+008 1.000e+003 1.167e+000 8.114e-004 
1.331e-002 1.807e+009 5.657e+008 1.000e+003 1.167e+000 8.148e-004 
1.336e-002 1.814e+009 5.657e+008 1.000e+003 1.167e+000 8.182e-004 
1.341e-002 1.821e+009 5.657e+008 1.000e+003 1.167e+000 8.215e-004 
1.346e-002 1.827e+009 5.657e+008 1.000e+003 1.167e+000 8.249e-004 
1.351e-002 1.834e+009 5.657e+008 1.000e+003 1.167e+000 8.283e-004 
1.356e-002 1.841e+009 5.657e+008 1.000e+003 1.167e+000 8.317e-004 
1.361e-002 1.848e+009 5.657e+008 1.000e+003 1.167e+000 8.350e-004 
1.366e-002 1.854e+009 5.657e+008 1.000e+003 1.167e+000 8.384e-004 
1.371e-002 1.861e+009 5.657e+008 1.000e+003 1.167e+000 8.418e-004 
1.376e-002 1.868e+009 5.657e+008 1.000e+003 1.167e+000 8.451e-004 
1.381e-002 1.875e+009 5.657e+008 1.000e+003 1.167e+000 8.485e-004 
1.386e-002 1.881e+009 5.657e+008 1.000e+003 1.167e+000 8.519e-004 
1.391e-002 1.888e+009 5.657e+008 1.000e+003 1.167e+000 8.553e-004 
1.396e-002 1.895e+009 5.657e+008 1.000e+003 1.167e+000 8.586e-004 
1.401e-002 1.902e+009 5.657e+008 1.000e+003 1.167e+000 8.620e-004 
1.406e-002 1.908e+009 5.657e+008 1.000e+003 1.167e+000 8.654e-004 
1.411e-002 1.915e+009 5.657e+008 1.000e+003 1.167e+000 8.687e-004 
1.416e-002 1.922e+009 5.657e+008 1.000e+003 1.167e+000 8.721e-004 
1.421e-002 1.929e+009 5.657e+008 1.000e+003 1.167e+000 8.755e-004 
1.426e-002 1.935e+009 5.657e+008 1.000e+003 1.167e+000 8.788e-004 
1.431e-002 1.942e+009 5.657e+008 1.000e+003 1.167e+000 8.822e-004 
1.436e-002 1.949e+009 5.657e+008 1.000e+003 1.167e+000 8.856e-004 
1.441e-002 1.955e+009 5.657e+008 1.000e+003 1.167e+000 8.889e-004 
1.446e-002 1.962e+009 5.657e+008 1.000e+003 1.167e+000 8.923e-004 
1.451e-002 1.969e+009 5.657e+008 1.000e+003 1.167e+000 8.957e-004 
1.456e-002 1.976e+009 5.657e+008 1.000e+003 1.167e+000 8.991e-004 
1.461e-002 1.982e+009 5.657e+008 1.000e+003 1.167e+000 9.024e-004 
1.466e-002 1.989e+009 5.657e+008 1.000e+003 1.167e+000 9.058e-004 
1.471e-002 1.996e+009 5.657e+008 1.000e+003 1.167e+000 9.092e-004 
1.476e-002 2.003e+009 5.657e+008 1.000e+003 1.167e+000 9.125e-004 
1.481e-002 2.009e+009 5.657e+008 1.000e+003 1.167e+000 9.159e-004 
1.486e-002 2.016e+009 5.657e+008 1.000e+003 1.167e+000 9.193e-004 
1.491e-002 2.023e+009 5.657e+008 1.000e+003 1.167e+000 9.226e-004 
1.496e-002 2.030e+009 5.657e+008 1.000e+003 1.167e+000 9.260e-004 
1.501e-002 2.036e+009 5.657e+008 1.000e+003 1.167e+000 9.294e-004 
1.506e-002 2.043e+009 5.657e+008 1.000e+003 1.167e+000 9.328e-004 
1.511e-002 2.050e+009 5.657e+008 1.000e+003 1.167e+000 9.361e-004 
1.516e-002 2.056e+009 5.657e+008 1.000e+003 1.167e+000 9.395e-004 
1.521e-002 2.063e+009 5.657e+008 1.000e+003 1.167e+000 9.429e-004 
1.526e-002 2.070e+009 5.657e+008 1.000e+003 1.167e+000 9.462e-004 
1.531e-002 2.077e+009 5.657e+008 1.000e+003 1.167e+000 9.496e-004 
1.536e-002 2.083e+009 5.657e+008 1.000e+003 1.167e+000 9.530e-004 
1.541e-002 2.090e+009 5.657e+008 1.000e+003 1.167e+000 9.563e-004 
1.546e-002 2.097e+009 5.657e+008 1.000e+003 1.167e+000 9.597e-004 
1.551e-002 2.104e+009 5.657e+008 1.000e+003 1.167e+000 9.631e-004 
1.556e-002 2.110e+009 5.657e+008 1.000e+003 1.167e+000 9.665e-004 
1.561e-002 2.117e+009 5.657e+008 1.000e+003 1.167e+000 9.698e-004 
1.566e-002 2.124e+009 5.657e+008 1.000e+003 1.167e+000 9.732e-004 
1.571e-002 2.131e+009 5.657e+008 1.000e+003 1.167e+000 9.766e-004 
1.576e-002 2.137e+009 5.657e+008 1.000e+003 1.167e+000 9.799e-004 
1.581e-002 2.144e+009 5.657e+008 1.000e+003 1.167e+000 9.833e-004 
1.586e-002 2.151e+009 5.657e+008 1.000e+003 1.167e+000 9.867e-004 
1.591e-002 2.158e+009 5.657e+008 1.000e+003 1.167e+000 9.901e-004 
1.596e-002 2.164e+009 5.657e+008 1.000e+003 1.167e+000 9.934e-004 
1.601e-002 2.171e+009 5.657e+008 1.000e+003 1.167e+000 9.968e-004 
1.606e-002 2.178e+009 5.657e+008 1.000e+003 1.167e+000 1.000e-003 
1.611e-002 2.185e+009 5.657e+008 1.000e+003 1.167e+000 1.004e-003 
1.616e-002 2.191e+009 5.657e+008 1.000e+003 1.167e+000 1.007e-003 
1.621e-002 2.198e+009 5.657e+008 1.000e+003 1.167e+000 1.010e-003 
1.626e-002 2.205e+009 5.657e+008 1.000e+003 1.167e+000 1.014e-003 
1.631e-002 2.212e+009 5.657e+008 1.000e+003 1.167e+000 1.017e-003 
1.636e-002 2.218e+009 5.657e+008 1.000e+003 1.167e+000 1.020e-003 
1.641e-002 2.225e+009 5.657e+008 1.000e+003 1.167e+000 1.024e-003 
1.646e-002 2.232e+009 5.657e+008 1.000e+003 1.167e+000 1.027e-003 
1.651e-002 2.238e+009 5.657e+008 1.000e+003 1.167e+000 1.031e-003 
1.656e-002 2.245e+009 5.657e+008 1.000e+003 1.167e+000 1.034e-003 
1.661e-002 2.252e+009 5.657e+008 1.000e+003 1.167e+000 1.037e-003 
1.666e-002 2.259e+009 5.657e+008 1.000e+003 1.167e+000 1.041e-003 
1.671e-002 2.265e+009 5.657e+008 1.000e+003 1.167e+000 1.044e-003 
1.676e-002 2.272e+009 5.657e+008 1.000e+003 1.167e+000 1.047e-003 
1.681e-002 2.279e+009 5.657e+008 1.000e+003 1.167e+000 1.051e-003 
1.686e-002 2.286e+009 5.657e+008 1.000e+003 1.167e+000 1.054e-003 
1.691e-002 2.292e+009 5.657e+008 1.000e+003 1.167e+000 1.057e-003 
1.696e-002 2.299e+009 5.657e+008 1.000e+003 1.167e+000 1.061e-003 
1.701e-002 2.306e+009 5.657e+008 1.000e+003 1.167e+000 1.064e-003 
1.706e-002 2.313e+009 5.657e+008 1.000e+003 1.167e+000 1.068e-003 
1.711e-002 2.319e+009 5.657e+008 1.000e+003 1.167e+000 1.071e-003 
1.716e-002 2.326e+009 5.657e+008 1.000e+003 1.167e+000 1.074e-003 
1.721e-002 2.333e+009 5.657e+008 1.000e+003 1.167e+000 1.078e-003 
1.726e-002 2.340e+009 5.657e+008 1.000e+003 1.167e+000 1.081e-003 
1.731e-002 2.346e+009 5.657e+008 1.000e+003 1.167e+000 1.084e-003 
1.736e-002 2.353e+009 5.657e+008 1.000e+003 1.167e+000 1.088e-003 
1.741e-002 2.360e+009 5.657e+008 1.000e+003 1.167e+000 1.091e-003 
1.746e-002 2.367e+009 5.657e+008 1.000e+003 1.167e+000 1.095e-003 
1.751e-002 2.373e+009 5.657e+008 1.000e+003 1.167e+000 1.098e-003 
1.756e-002 2.380e+009 5.657e+008 1.000e+003 1.167e+000 1.101e-003 
1.761e-002 2.387e+009 5.657e+008 1.000e+003 1.167e+000 1.105e-003 
1.766e-002 2.393e+009 5.657e+008 1.000e+003 1.167e+000 1.108e-003 
1.771e-002 2.400e+009 5.657e+008 1.000e+003 1.167e+000 1.111e-003 
1.776e-002 2.407e+009 5.657e+008 1.000e+003 1.167e+000 1.115e-003 
1.781e-002 2.414e+009 5.657e+008 1.000e+003 1.167e+000 1.118e-003 
1.786e-002 2.420e+009 5.657e+008 1.000e+003 1.167e+000 1.122e-003 
1.791e-002 2.427e+009 5.657e+008 1.000e+003 1.167e+000 1.125e-003 
1.796e-002 2.434e+009 5.657e+008 1.000e+003 1.167e+000 1.128e-003 
1.801e-002 2.441e+009 5.657e+008 1.000e+003 1.167e+000 1.132e-003 
1.806e-002 2.447e+009 5.657e+008 1.000e+003 1.167e+000 1.135e-003 
1.811e-002 2.454e+009 5.657e+008 1.000e+003 1.167e+000 1.138e-003 
1.816e-002 2.461e+009 5.657e+008 1.000e+003 1.167e+000 1.142e-003 
1.821e-002 2.468e+009 5.657e+008 1.000e+003 1.167e+000 1.145e-003 
1.826e-002 2.474e+009 5.657e+008 1.000e+003 1.167e+000 1.148e-003 
1.831e-002 2.481e+009 5.657e+008 1.000e+003 1.167e+000 1.152e-003 
1.836e-002 2.488e+009 5.657e+008 1.000e+003 1.167e+000 1.155e-003 
1.841e-002 2.495e+009 5.657e+008 1.000e+003 1.167e+000 1.159e-003 
1.846e-002 2.501e+009 5.657e+008 1.000e+003 1.167e+000 1.162e-003 
1.851e-002 2.508e+009 5.657e+008 1.000e+003 1.167e+000 1.165e-003 
1.856e-002 2.515e+009 5.657e+008 1.000e+003 1.167e+000 1.169e-003 
1.861e-002 2.522e+009 5.657e+008 1.000e+003 1.167e+000 1.172e-003 
1.866e-002 2.528e+009 5.657e+008 1.000e+003 1.167e+000 1.175e-003 
1.871e-002 2.535e+009 5.657e+008 1.000e+003 1.167e+000 1.179e-003 
1.876e-002 2.542e+009 5.657e+008 1.000e+003 1.167e+000 1.182e-003 
1.881e-002 2.548e+009 5.657e+008 1.000e+003 1.167e+000 1.186e-003 
1.886e-002 2.555e+009 5.657e+008 1.000e+003 1.167e+000 1.189e-003 
1.891e-002 2.562e+009 5.657e+008 1.000e+003 1.167e+000 1.192e-003 
1.896e-002 2.569e+009 5.657e+008 1.000e+003 1.167e+000 1.196e-003 
1.901e-002 2.575e+009 5.657e+008 1.000e+003 1.167e+000 1.199e-003 
1.906e-002 2.582e+009 5.657e+008 1.000e+003 1.167e+000 1.202e-003 
1.911e-002 2.589e+009 5.657e+008 1.000e+003 1.167e+000 1.206e-003 
1.916e-002 2.596e+009 5.657e+008 1.000e+003 1.167e+000 1.209e-003 
1.921e-002 2.602e+009 5.657e+008 1.000e+003 1.167e+000 1.213e-003 
1.926e-002 2.609e+009 5.657e+008 1.000e+003 1.167e+000 1.216e-003 
1.931e-002 2.616e+009 5.657e+008 1.000e+003 1.167e+000 1.219e-003 
1.936e-002 2.623e+009 5.657e+008 1.000e+003 1.167e+000 1.223e-003 
1.941e-002 2.629e+009 5.657e+008 1.000e+003 1.167e+000 1.226e-003 
1.946e-002 2.636e+009 5.657e+008 1.000e+003 1.167e+000 1.229e-003 
1.951e-002 2.643e+009 5.657e+008 1.000e+003 1.167e+000 1.233e-003 
1.956e-002 2.649e+009 5.657e+008 1.000e+003 1.167e+000 1.236e-003 
1.961e-002 2.656e+009 5.657e+008 1.000e+003 1.167e+000 1.239e-003 
1.966e-002 2.663e+009 5.657e+008 1.000e+003 1.167e+000 1.243e-003 
1.971e-002 2.670e+009 5.657e+008 1.000e+003 1.167e+000 1.246e-003 
1.976e-002 2.676e+009 5.657e+008 1.000e+003 1.167e+000 1.249e-003 
1.981e-002 2.683e+009 5.657e+008 1.000e+003 1.167e+000 1.253e-003 
1.986e-002 2.689e+009 5.657e+008 1.000e+003 1.167e+000 1.256e-003 
1.991e-002 2.696e+009 5.657e+008 1.000e+003 1.167e+000 1.259e-003 
1.996e-002 2.703e+009 5.657e+008 1.000e+003 1.167e+000 1.263e-003 
2.001e-002 2.709e+009 5.657e+008 1.000e+003 1.167e+000 1.266e-003 
2.005e-002 2.716e+009 5.657e+008 1.000e+003 1.167e+000 1.269e-003 
2.010e-002 2.723e+009 5.657e+008 1.000e+003 1.167e+000 1.273e-003 
2.015e-002 2.729e+009 5.658e+008 1.000e+003 1.167e+000 1.276e-003 
2.020e-002 2.736e+009 5.657e+008 1.000e+003 1.167e+000 1.279e-003 
2.025e-002 2.743e+009 5.657e+008 1.000e+003 1.167e+000 1.283e-003 
2.030e-002 2.749e+009 5.657e+008 1.000e+003 1.167e+000 1.286e-003 
2.035e-002 2.756e+009 5.657e+008 1.000e+003 1.167e+000 1.289e-003 
2.040e-002 2.763e+009 5.657e+008 1.000e+003 1.167e+000 1.293e-003 
2.045e-002 2.770e+009 5.657e+008 1.000e+003 1.167e+000 1.296e-003 
2.050e-002 2.776e+009 5.657e+008 1.000e+003 1.167e+000 1.299e-003 
2.055e-002 2.783e+009 5.657e+008 1.000e+003 1.167e+000 1.303e-003 
2.060e-002 2.790e+009 5.657e+008 1.000e+003 1.167e+000 1.306e-003 
2.065e-002 2.796e+009 5.657e+008 1.000e+003 1.167e+000 1.310e-003 
2.070e-002 2.803e+009 5.657e+008 1.000e+003 1.167e+000 1.313e-003 
2.075e-002 2.810e+009 5.657e+008 1.000e+003 1.167e+000 1.316e-003 
2.080e-002 2.817e+009 5.657e+008 1.000e+003 1.167e+000 1.320e-003 
2.085e-002 2.823e+009 5.657e+008 1.000e+003 1.167e+000 1.323e-003 
2.090e-002 2.830e+009 5.657e+008 1.000e+003 1.167e+000 1.326e-003 
2.095e-002 2.837e+009 5.657e+008 1.000e+003 1.167e+000 1.330e-003 
2.100e-002 2.843e+009 5.657e+008 1.000e+003 1.167e+000 1.333e-003 
2.105e-002 2.850e+009 5.657e+008 1.000e+003 1.167e+000 1.336e-003 
2.110e-002 2.857e+009 5.657e+008 1.000e+003 1.167e+000 1.340e-003 
2.115e-002 2.863e+009 5.657e+008 1.000e+003 1.167e+000 1.343e-003 
2.120e-002 2.870e+009 5.657e+008 1.000e+003 1.167e+000 1.346e-003 
2.125e-002 2.877e+009 5.657e+008 1.000e+003 1.167e+000 1.350e-003 
2.130e-002 2.883e+009 5.657e+008 1.000e+003 1.167e+000 1.353e-003 
2.135e-002 2.890e+009 5.657e+008 1.000e+003 1.167e+000 1.356e-003 
2.140e-002 2.897e+009 5.657e+008 1.000e+003 1.167e+000 1.360e-003 
2.144e-002 2.903e+009 5.657e+008 1.000e+003 1.167e+000 1.363e-003 
2.149e-002 2.910e+009 5.657e+008 1.000e+003 1.167e+000 1.366e-003 
2.154e-002 2.917e+009 5.657e+008 1.000e+003 1.167e+000 1.370e-003 
2.159e-002 2.923e+009 5.657e+008 1.000e+003 1.167e+000 1.373e-003 
2.164e-002 2.930e+009 5.657e+008 1.000e+003 1.167e+000 1.376e-003 
2.169e-002 2.937e+009 5.657e+008 1.000e+003 1.167e+000 1.380e-003 
2.174e-002 2.943e+009 5.657e+008 1.000e+003 1.167e+000 1.383e-003 
2.179e-002 2.950e+009 5.657e+008 1.000e+003 1.167e+000 1.386e-003 
2.184e-002 2.957e+009 5.657e+008 1.000e+003 1.167e+000 1.390e-003 
2.189e-002 2.964e+009 5.657e+008 1.000e+003 1.167e+000 1.393e-003 
2.194e-002 2.970e+009 5.657e+008 1.000e+003 1.167e+000 1.396e-003 
2.199e-002 2.977e+009 5.657e+008 1.000e+003 1.167e+000 1.400e-003 
2.204e-002 2.983e+009 5.657e+008 1.000e+003 1.167e+000 1.403e-003 
2.209e-002 2.990e+009 5.657e+008 1.000e+003 1.167e+000 1.406e-003 
2.214e-002 2.997e+009 5.657e+008 1.000e+003 1.167e+000 1.410e-003 
2.219e-002 3.004e+009 5.657e+008 1.000e+003 1.167e+000 1.413e-003 
2.224e-002 3.010e+009 5.657e+008 1.000e+003 1.167e+000 1.416e-003 
2.229e-002 3.017e+009 5.657e+008 1.000e+003 1.167e+000 1.420e-003 
2.234e-002 3.024e+009 5.657e+008 1.000e+003 1.167e+000 1.423e-003 
2.239e-002 3.030e+009 5.657e+008 1.000e+003 1.167e+000 1.427e-003 
2.244e-002 3.037e+009 5.657e+008 1.000e+003 1.167e+000 1.430e-003 
2.249e-002 3.044e+009 5.657e+008 1.000e+003 1.167e+000 1.433e-003 
2.253e-002 3.050e+009 5.657e+008 1.000e+003 1.167e+000 1.437e-003 
2.258e-002 3.057e+009 5.657e+008 1.000e+003 1.167e+000 1.440e-003 
2.263e-002 3.064e+009 5.657e+008 1.000e+003 1.167e+000 1.443e-003 
2.268e-002 3.070e+009 5.657e+008 1.000e+003 1.167e+000 1.447e-003 
2.273e-002 3.077e+009 5.657e+008 1.000e+003 1.167e+000 1.450e-003 
2.278e-002 3.084e+009 5.657e+008 1.000e+003 1.167e+000 1.453e-003 
2.283e-002 3.090e+009 5.657e+008 1.000e+003 1.167e+000 1.457e-003 
2.288e-002 3.097e+009 5.657e+008 1.000e+003 1.167e+000 1.460e-003 
2.293e-002 3.104e+009 5.657e+008 1.000e+003 1.167e+000 1.463e-003 
2.298e-002 3.111e+009 5.657e+008 1.000e+003 1.167e+000 1.467e-003 
2.303e-002 3.117e+009 5.657e+008 1.000e+003 1.167e+000 1.470e-003 
2.308e-002 3.124e+009 5.657e+008 1.000e+003 1.167e+000 1.473e-003 
2.313e-002 3.131e+009 5.657e+008 1.000e+003 1.167e+000 1.477e-003 
2.318e-002 3.137e+009 5.657e+008 1.000e+003 1.167e+000 1.480e-003 
2.323e-002 3.144e+009 5.657e+008 1.000e+003 1.167e+000 1.483e-003 
2.328e-002 3.151e+009 5.657e+008 1.000e+003 1.167e+000 1.487e-003 
2.333e-002 3.158e+009 5.657e+008 1.000e+003 1.167e+000 1.490e-003 
2.338e-002 3.164e+009 5.657e+008 1.000e+003 1.167e+000 1.494e-003 
2.343e-002 3.171e+009 5.657e+008 1.000e+003 1.167e+000 1.497e-003 
2.348e-002 3.178e+009 5.657e+008 1.000e+003 1.167e+000 1.500e-003 
2.353e-002 3.184e+009 5.657e+008 1.000e+003 1.167e+000 1.504e-003 
2.358e-002 3.191e+009 5.657e+008 1.000e+003 1.167e+000 1.507e-003 
2.363e-002 3.198e+009 5.657e+008 1.000e+003 1.167e+000 1.510e-003 
2.368e-002 3.204e+009 5.657e+008 1.000e+003 1.167e+000 1.514e-003 
2.373e-002 3.211e+009 5.657e+008 1.000e+003 1.167e+000 1.517e-003 
2.378e-002 3.218e+009 5.657e+008 1.000e+003 1.167e+000 1.520e-003 
2.383e-002 3.225e+009 5.657e+008 1.000e+003 1.167e+000 1.524e-003 
2.388e-002 3.231e+009 5.657e+008 1.000e+003 1.167e+000 1.527e-003 
2.393e-002 3.238e+009 5.657e+008 1.000e+003 1.167e+000 1.531e-003 
2.398e-002 3.245e+009 5.657e+008 1.000e+003 1.167e+000 1.534e-003 
2.403e-002 3.252e+009 5.657e+008 1.000e+003 1.167e+000 1.537e-003 
2.408e-002 3.258e+009 5.657e+008 1.000e+003 1.167e+000 1.541e-003 
2.413e-002 3.265e+009 5.657e+008 1.000e+003 1.167e+000 1.544e-003 
2.418e-002 3.272e+009 5.657e+008 1.000e+003 1.167e+000 1.547e-003 
2.423e-002 3.279e+009 5.657e+008 1.000e+003 1.167e+000 1.551e-003 
2.428e-002 3.285e+009 5.657e+008 1.000e+003 1.167e+000 1.554e-003 
2.433e-002 3.292e+009 5.657e+008 1.000e+003 1.167e+000 1.557e-003 
2.438e-002 3.299e+009 5.657e+008 1.000e+003 1.167e+000 1.561e-003 
2.443e-002 3.306e+009 5.657e+008 1.000e+003 1.167e+000 1.564e-003 
2.448e-002 3.312e+009 5.657e+008 1.000e+003 1.167e+000 1.568e-003 
2.453e-002 3.319e+009 5.657e+008 1.000e+003 1.167e+000 1.571e-003 
2.458e-002 3.326e+009 5.657e+008 1.000e+003 1.167e+000 1.574e-003 
2.463e-002 3.332e+009 5.657e+008 1.000e+003 1.167e+000 1.578e-003 
2.468e-002 3.339e+009 5.657e+008 1.000e+003 1.167e+000 1.581e-003 
2.473e-002 3.346e+009 5.657e+008 1.000e+003 1.167e+000 1.584e-003 
2.477e-002 3.352e+009 5.657e+008 1.000e+003 1.167e+000 1.588e-003 
2.482e-002 3.359e+009 5.657e+008 1.000e+003 1.167e+000 1.591e-003 
2.487e-002 3.366e+009 5.657e+008 1.000e+003 1.167e+000 1.594e-003 
2.492e-002 3.372e+009 5.657e+008 1.000e+003 1.167e+000 1.598e-003 
2.497e-002 3.379e+009 5.657e+008 1.000e+003 1.167e+000 1.601e-003 
2.502e-002 3.386e+009 5.657e+008 1.000e+003 1.167e+000 1.604e-003 
2.507e-002 3.392e+009 5.657e+008 1.000e+003 1.167e+000 1.608e-003 
2.512e-002 3.399e+009 5.657e+008 1.000e+003 1.167e+000 1.611e-003 
2.517e-002 3.406e+009 5.657e+008 1.000e+003 1.167e+000 1.614e-003 
2.522e-002 3.413e+009 5.657e+008 1.000e+003 1.167e+000 1.618e-003 
2.527e-002 3.419e+009 5.657e+008 1.000e+003 1.167e+000 1.621e-003 
2.532e-002 3.426e+009 5.657e+008 1.000e+003 1.167e+000 1.624e-003 
2.537e-002 3.433e+009 5.657e+008 1.000e+003 1.167e+000 1.628e-003 
2.542e-002 3.439e+009 5.657e+008 1.000e+003 1.167e+000 1.631e-003 
2.547e-002 3.446e+009 5.657e+008 1.000e+003 1.167e+000 1.635e-003 
2.552e-002 3.453e+009 5.657e+008 1.000e+003 1.167e+000 1.638e-003 
2.557e-002 3.460e+009 5.657e+008 1.000e+003 1.167e+000 1.641e-003 
2.562e-002 3.466e+009 5.657e+008 1.000e+003 1.167e+000 1.645e-003 
2.567e-002 3.473e+009 5.657e+008 1.000e+003 1.167e+000 1.648e-003 
2.572e-002 3.480e+009 5.657e+008 1.000e+003 1.167e+000 1.651e-003 
2.577e-002 3.487e+009 5.657e+008 1.000e+003 1.167e+000 1.655e-003 
2.582e-002 3.493e+009 5.657e+008 1.000e+003 1.167e+000 1.658e-003 
2.587e-002 3.500e+009 5.657e+008 1.000e+003 1.167e+000 1.662e-003 
2.592e-002 3.507e+009 5.657e+008 1.000e+003 1.167e+000 1.665e-003 
2.597e-002 3.514e+009 5.657e+008 1.000e+003 1.167e+000 1.668e-003 
2.602e-002 3.520e+009 5.657e+008 1.000e+003 1.167e+000 1.672e-003 
2.607e-002 3.527e+009 5.657e+008 1.000e+003 1.167e+000 1.675e-003 
2.612e-002 3.534e+009 5.657e+008 1.000e+003 1.167e+000 1.678e-003 
2.617e-002 3.540e+009 5.657e+008 1.000e+003 1.167e+000 1.682e-003 
2.622e-002 3.547e+009 5.657e+008 1.000e+003 1.167e+000 1.685e-003 
2.627e-002 3.554e+009 5.657e+008 1.000e+003 1.167e+000 1.688e-003 
2.632e-002 3.561e+009 5.657e+008 1.000e+003 1.167e+000 1.692e-003 
2.637e-002 3.567e+009 5.657e+008 1.000e+003 1.167e+000 1.695e-003 
2.642e-002 3.574e+009 5.657e+008 1.000e+003 1.167e+000 1.699e-003 
2.647e-002 3.581e+009 5.657e+008 1.000e+003 1.167e+000 1.702e-003 
2.652e-002 3.588e+009 5.657e+008 1.000e+003 1.167e+000 1.705e-003 
2.657e-002 3.594e+009 5.657e+008 1.000e+003 1.167e+000 1.709e-003 
2.662e-002 3.601e+009 5.657e+008 1.000e+003 1.167e+000 1.712e-003 
2.667e-002 3.608e+009 5.657e+008 1.000e+003 1.167e+000 1.715e-003 
2.672e-002 3.614e+009 5.657e+008 1.000e+003 1.167e+000 1.719e-003 
2.677e-002 3.621e+009 5.657e+008 1.000e+003 1.167e+000 1.722e-003 
2.682e-002 3.628e+009 5.657e+008 1.000e+003 1.167e+000 1.725e-003 
2.687e-002 3.635e+009 5.657e+008 1.000e+003 1.167e+000 1.729e-003 
2.692e-002 3.641e+009 5.657e+008 1.000e+003 1.167e+000 1.732e-003 
2.697e-002 3.648e+009 5.657e+008 1.000e+003 1.167e+000 1.736e-003 
2.702e-002 3.655e+009 5.657e+008 1.000e+003 1.167e+000 1.739e-003 
2.707e-002 3.661e+009 5.657e+008 1.000e+003 1.167e+000 1.742e-003 
2.712e-002 3.668e+009 5.657e+008 1.000e+003 1.167e+000 1.746e-003 
2.717e-002 3.675e+009 5.657e+008 1.000e+003 1.167e+000 1.749e-003 
2.722e-002 3.682e+009 5.657e+008 1.000e+003 1.167e+000 1.752e-003 
2.727e-002 3.688e+009 5.657e+008 1.000e+003 1.167e+000 1.756e-003 
2.732e-002 3.695e+009 5.657e+008 1.000e+003 1.167e+000 1.759e-003 
2.737e-002 3.702e+009 5.657e+008 1.000e+003 1.167e+000 1.762e-003 
2.742e-002 3.709e+009 5.657e+008 1.000e+003 1.167e+000 1.766e-003 
2.747e-002 3.715e+009 5.657e+008 1.000e+003 1.167e+000 1.769e-003 
2.752e-002 3.722e+009 5.657e+008 1.000e+003 1.167e+000 1.773e-003 
2.757e-002 3.729e+009 5.657e+008 1.000e+003 1.167e+000 1.776e-003 
2.762e-002 3.736e+009 5.657e+008 1.000e+003 1.167e+000 1.779e-003 
2.767e-002 3.742e+009 5.657e+008 1.000e+003 1.167e+000 1.783e-003 
2.772e-002 3.749e+009 5.657e+008 1.000e+003 1.167e+000 1.786e-003 
2.777e-002 3.756e+009 5.657e+008 1.000e+003 1.167e+000 1.789e-003 
2.782e-002 3.762e+009 5.657e+008 1.000e+003 1.167e+000 1.793e-003 
2.787e-002 3.769e+009 5.657e+008 1.000e+003 1.167e+000 1.796e-003 
2.792e-002 3.776e+009 5.657e+008 1.000e+003 1.167e+000 1.799e-003 
2.796e-002 3.783e+009 5.657e+008 1.000e+003 1.167e+000 1.803e-003 
2.801e-002 3.789e+009 5.657e+008 1.000e+003 1.167e+000 1.806e-003 
2.806e-002 3.796e+009 5.657e+008 1.000e+003 1.167e+000 1.809e-003 
2.811e-002 3.802e+009 5.657e+008 1.000e+003 1.167e+000 1.813e-003 
2.816e-002 3.809e+009 5.657e+008 1.000e+003 1.167e+000 1.816e-003 
2.821e-002 3.815e+009 5.657e+008 1.000e+003 1.167e+000 1.819e-003 
2.826e-002 3.822e+009 5.657e+008 1.000e+003 1.167e+000 1.823e-003 
2.831e-002 3.828e+009 5.657e+008 1.000e+003 1.167e+000 1.826e-003 
2.835e-002 3.835e+009 5.657e+008 1.000e+003 1.167e+000 1.829e-003 
2.840e-002 3.842e+009 5.657e+008 1.000e+003 1.167e+000 1.832e-003 
2.845e-002 3.848e+009 5.657e+008 1.000e+003 1.167e+000 1.836e-003 
2.850e-002 3.855e+009 5.657e+008 1.000e+003 1.167e+000 1.839e-003 
2.855e-002 3.862e+009 5.657e+008 1.000e+003 1.167e+000 1.842e-003 
2.860e-002 3.868e+009 5.657e+008 1.000e+003 1.167e+000 1.846e-003 
2.865e-002 3.875e+009 5.657e+008 1.000e+003 1.167e+000 1.849e-003 
2.870e-002 3.881e+009 5.657e+008 1.000e+003 1.167e+000 1.852e-003 
2.875e-002 3.888e+009 5.657e+008 1.000e+003 1.167e+000 1.856e-003 
2.880e-002 3.895e+009 5.657e+008 1.000e+003 1.167e+000 1.859e-003 
2.885e-002 3.901e+009 5.657e+008 1.000e+003 1.167e+000 1.862e-003 
2.890e-002 3.908e+009 5.657e+008 1.000e+003 1.167e+000 1.866e-003 
2.894e-002 3.915e+009 5.657e+008 1.000e+003 1.167e+000 1.869e-003 
2.899e-002 3.921e+009 5.657e+008 1.000e+003 1.167e+000 1.872e-003 
2.904e-002 3.928e+009 5.657e+008 1.000e+003 1.167e+000 1.876e-003 
2.909e-002 3.934e+009 5.658e+008 1.000e+003 1.167e+000 1.879e-003 
2.914e-002 3.941e+009 5.657e+008 1.000e+003 1.167e+000 1.882e-003 
2.919e-002 3.948e+009 5.657e+008 1.000e+003 1.167e+000 1.885e-003 
2.924e-002 3.954e+009 5.657e+008 1.000e+003 1.167e+000 1.889e-003 
2.929e-002 3.961e+009 5.657e+008 1.000e+003 1.167e+000 1.892e-003 
2.934e-002 3.968e+009 5.657e+008 1.000e+003 1.167e+000 1.895e-003 
2.939e-002 3.974e+009 5.657e+008 1.000e+003 1.167e+000 1.899e-003 
2.944e-002 3.981e+009 5.657e+008 1.000e+003 1.167e+000 1.902e-003 
2.949e-002 3.988e+009 5.657e+008 1.000e+003 1.167e+000 1.905e-003 
2.953e-002 3.994e+009 5.657e+008 1.000e+003 1.167e+000 1.909e-003 
2.958e-002 4.001e+009 5.657e+008 1.000e+003 1.167e+000 1.912e-003 
2.963e-002 4.007e+009 5.657e+008 1.000e+003 1.167e+000 1.915e-003 
2.968e-002 4.014e+009 5.658e+008 1.000e+003 1.166e+000 1.919e-003 
2.973e-002 4.020e+009 5.657e+008 1.000e+003 1.167e+000 1.922e-003 
2.978e-002 4.027e+009 5.657e+008 1.000e+003 1.167e+000 1.925e-003 
2.983e-002 4.033e+009 5.657e+008 1.000e+003 1.167e+000 1.928e-003 
2.987e-002 4.040e+009 5.658e+008 1.000e+003 1.167e+000 1.932e-003 
2.992e-002 4.047e+009 5.657e+008 1.000e+003 1.167e+000 1.935e-003 
2.997e-002 4.053e+009 5.657e+008 1.000e+003 1.167e+000 1.938e-003 
3.002e-002 4.060e+009 5.657e+008 1.000e+003 1.167e+000 1.942e-003 
3.007e-002 4.066e+009 5.657e+008 1.000e+003 1.167e+000 1.945e-003 
3.012e-002 4.073e+009 5.657e+008 1.000e+003 1.167e+000 1.948e-003 
3.017e-002 4.080e+009 5.657e+008 1.000e+003 1.167e+000 1.951e-003 
3.022e-002 4.086e+009 5.657e+008 1.000e+003 1.167e+000 1.955e-003 
3.027e-002 4.093e+009 5.658e+008 1.000e+003 1.167e+000 1.958e-003 
3.032e-002 4.099e+009 5.657e+008 1.000e+003 1.167e+000 1.961e-003 
3.037e-002 4.106e+009 5.657e+008 1.000e+003 1.167e+000 1.965e-003 
3.041e-002 4.113e+009 5.657e+008 1.000e+003 1.167e+000 1.968e-003 
3.046e-002 4.119e+009 5.658e+008 1.000e+003 1.167e+000 1.971e-003 
3.051e-002 4.126e+009 5.657e+008 1.000e+003 1.167e+000 1.975e-003 
3.056e-002 4.132e+009 5.657e+008 1.000e+003 1.167e+000 1.978e-003 
3.061e-002 4.139e+009 5.657e+008 1.000e+003 1.167e+000 1.981e-003 
3.066e-002 4.146e+009 5.657e+008 1.000e+003 1.167e+000 1.984e-003 
3.071e-002 4.152e+009 5.657e+008 1.000e+003 1.167e+000 1.988e-003 
3.076e-002 4.159e+009 5.657e+008 1.000e+003 1.167e+000 1.991e-003 
3.080e-002 4.165e+009 5.657e+008 1.000e+003 1.167e+000 1.994e-003 
3.085e-002 4.172e+009 5.657e+008 1.000e+003 1.167e+000 1.998e-003 
3.090e-002 4.179e+009 5.658e+008 1.000e+003 1.166e+000 2.001e-003 
3.095e-002 4.185e+009 5.657e+008 1.000e+003 1.167e+000 2.004e-003 
3.100e-002 4.192e+009 5.657e+008 1.000e+003 1.167e+000 2.008e-003 
3.105e-002 4.198e+009 5.657e+008 1.000e+003 1.167e+000 2.011e-003 
3.110e-002 4.205e+009 5.657e+008 1.000e+003 1.167e+000 2.014e-003 
3.115e-002 4.211e+009 5.657e+008 1.000e+003 1.167e+000 2.017e-003 
3.119e-002 4.218e+009 5.657e+008 1.000e+003 1.167e+000 2.021e-003 
3.124e-002 4.224e+009 5.657e+008 1.000e+003 1.167e+000 2.024e-003 
 
