# Supplementary material for: Strain rate dependency of dislocation plasticity
Source: Nat Commun. 2021 Mar 23;12:1845. doi: 10.1038/s41467-021-21939-1 (PMC7988163; doi:10.1038/s41467-021-21939-1)
Supplement: Supplementary file 3 — Supplementary Data 1 [file 41467_2021_21939_MOESM3_ESM.zip › Supplementary Data 1/DDDSimulationSet1/StrainRate=1e3s-1/InitialDislocationDensity=6.8e11m-2.dat]

#strain(1), stress(Pa), dislocation density(m-2), strain rate(s-1), mean dislocation velocity(km/s), plastic strain(1)
1.728e-006 2.484e+005 6.614e+011 1.000e+003 1.452e-002 8.533e-009 
3.459e-006 4.944e+005 6.614e+011 1.000e+003 1.264e-002 3.710e-008 
5.189e-006 7.378e+005 6.614e+011 1.000e+003 1.330e-002 8.368e-008 
6.919e-006 9.793e+005 6.614e+011 1.000e+003 1.307e-002 1.439e-007 
8.649e-006 1.219e+006 6.614e+011 1.000e+003 1.259e-002 2.143e-007 
1.038e-005 1.458e+006 6.613e+011 1.000e+003 1.167e-002 2.964e-007 
1.211e-005 1.694e+006 6.613e+011 1.000e+003 1.233e-002 3.881e-007 
1.384e-005 1.930e+006 6.612e+011 1.000e+003 1.143e-002 4.897e-007 
1.557e-005 2.161e+006 6.594e+011 1.000e+003 1.173e-002 6.205e-007 
1.730e-005 2.388e+006 6.587e+011 1.000e+003 1.218e-002 7.786e-007 
1.903e-005 2.614e+006 6.580e+011 1.000e+003 9.953e-003 9.494e-007 
2.076e-005 2.839e+006 6.573e+011 1.000e+003 9.608e-003 1.123e-006 
2.249e-005 3.063e+006 6.569e+011 1.000e+003 9.502e-003 1.302e-006 
2.422e-005 3.288e+006 6.568e+011 1.000e+003 8.841e-003 1.476e-006 
2.595e-005 3.513e+006 6.567e+011 1.000e+003 9.335e-003 1.653e-006 
2.768e-005 3.737e+006 6.566e+011 1.000e+003 9.314e-003 1.831e-006 
2.941e-005 3.962e+006 6.565e+011 1.000e+003 9.104e-003 2.006e-006 
3.114e-005 4.187e+006 6.562e+011 1.000e+003 8.572e-003 2.182e-006 
3.287e-005 4.411e+006 6.556e+011 1.000e+003 7.965e-003 2.361e-006 
3.460e-005 4.634e+006 6.551e+011 1.000e+003 7.456e-003 2.551e-006 
3.633e-005 4.855e+006 6.548e+011 1.000e+003 6.926e-003 2.747e-006 
3.806e-005 5.077e+006 6.546e+011 1.000e+003 7.251e-003 2.942e-006 
3.979e-005 5.298e+006 6.545e+011 1.000e+003 7.596e-003 3.143e-006 
4.152e-005 5.519e+006 6.544e+011 1.000e+003 7.057e-003 3.345e-006 
4.325e-005 5.740e+006 6.544e+011 1.000e+003 6.983e-003 3.546e-006 
4.498e-005 5.961e+006 6.544e+011 1.000e+003 7.100e-003 3.750e-006 
4.671e-005 6.182e+006 6.544e+011 1.000e+003 7.065e-003 3.953e-006 
4.844e-005 6.403e+006 6.544e+011 1.000e+003 7.115e-003 4.152e-006 
5.017e-005 6.624e+006 6.544e+011 1.000e+003 6.215e-003 4.357e-006 
5.190e-005 6.844e+006 6.544e+011 1.000e+003 5.448e-003 4.566e-006 
5.363e-005 7.063e+006 6.545e+011 1.000e+003 6.374e-003 4.777e-006 
5.536e-005 7.282e+006 6.545e+011 1.000e+003 5.272e-003 4.995e-006 
5.709e-005 7.500e+006 6.546e+011 1.000e+003 4.649e-003 5.218e-006 
5.882e-005 7.714e+006 6.545e+011 1.000e+003 3.835e-003 5.467e-006 
6.055e-005 7.912e+006 6.545e+011 1.000e+003 3.092e-003 5.825e-006 
6.228e-005 8.110e+006 6.549e+011 1.000e+003 2.051e-003 6.190e-006 
6.401e-005 8.306e+006 6.552e+011 1.000e+003 1.476e-003 6.559e-006 
6.574e-005 8.503e+006 6.555e+011 1.000e+003 1.319e-003 6.934e-006 
6.747e-005 8.697e+006 6.547e+011 1.000e+003 1.242e-003 7.319e-006 
6.920e-005 8.879e+006 6.546e+011 1.000e+003 1.893e-003 7.787e-006 
7.093e-005 9.066e+006 6.549e+011 1.000e+003 1.126e-003 8.224e-006 
7.266e-005 9.253e+006 6.552e+011 1.000e+003 1.787e-004 8.661e-006 
7.439e-005 9.437e+006 6.557e+011 1.000e+003 1.258e-003 9.120e-006 
7.612e-005 9.620e+006 6.559e+011 1.000e+003 4.333e-004 9.587e-006 
7.785e-005 9.804e+006 6.563e+011 1.000e+003 4.158e-004 1.005e-005 
7.958e-005 9.987e+006 6.567e+011 1.000e+003 6.877e-004 1.051e-005 
8.131e-005 1.017e+007 6.572e+011 1.000e+003 7.763e-004 1.097e-005 
8.304e-005 1.034e+007 6.573e+011 1.000e+003 1.383e-003 1.151e-005 
8.477e-005 1.051e+007 6.573e+011 1.000e+003 2.319e-003 1.210e-005 
8.650e-005 1.067e+007 6.577e+011 1.000e+003 1.898e-003 1.272e-005 
8.824e-005 1.083e+007 6.580e+011 1.000e+003 2.430e-003 1.335e-005 
8.997e-005 1.098e+007 6.589e+011 1.000e+003 3.427e-003 1.399e-005 
9.170e-005 1.114e+007 6.607e+011 1.000e+003 8.830e-003 1.466e-005 
9.343e-005 1.129e+007 6.623e+011 1.000e+003 1.154e-002 1.533e-005 
9.516e-005 1.144e+007 6.640e+011 1.000e+003 1.463e-002 1.600e-005 
9.689e-005 1.161e+007 6.653e+011 1.000e+003 1.499e-002 1.658e-005 
9.862e-005 1.178e+007 6.667e+011 1.000e+003 1.561e-002 1.712e-005 
1.003e-004 1.196e+007 6.680e+011 1.000e+003 1.697e-002 1.763e-005 
1.021e-004 1.214e+007 6.692e+011 1.000e+003 1.657e-002 1.811e-005 
1.038e-004 1.232e+007 6.704e+011 1.000e+003 1.637e-002 1.859e-005 
1.055e-004 1.251e+007 6.713e+011 1.000e+003 1.677e-002 1.902e-005 
1.073e-004 1.270e+007 6.723e+011 1.000e+003 1.667e-002 1.944e-005 
1.090e-004 1.289e+007 6.730e+011 1.000e+003 1.776e-002 1.985e-005 
1.107e-004 1.307e+007 6.740e+011 1.000e+003 1.860e-002 2.031e-005 
1.125e-004 1.326e+007 6.752e+011 1.000e+003 1.941e-002 2.074e-005 
1.142e-004 1.345e+007 6.765e+011 1.000e+003 1.952e-002 2.115e-005 
1.159e-004 1.364e+007 6.780e+011 1.000e+003 2.061e-002 2.155e-005 
1.176e-004 1.384e+007 6.791e+011 1.000e+003 2.090e-002 2.193e-005 
1.194e-004 1.404e+007 6.804e+011 1.000e+003 2.183e-002 2.230e-005 
1.211e-004 1.423e+007 6.815e+011 1.000e+003 2.377e-002 2.265e-005 
1.228e-004 1.443e+007 6.826e+011 1.000e+003 2.457e-002 2.301e-005 
1.246e-004 1.463e+007 6.838e+011 1.000e+003 2.583e-002 2.336e-005 
1.263e-004 1.483e+007 6.850e+011 1.000e+003 2.677e-002 2.371e-005 
1.280e-004 1.502e+007 6.854e+011 1.000e+003 2.943e-002 2.411e-005 
1.298e-004 1.520e+007 6.860e+011 1.000e+003 3.030e-002 2.462e-005 
1.315e-004 1.537e+007 6.870e+011 1.000e+003 3.146e-002 2.516e-005 
1.332e-004 1.554e+007 6.880e+011 1.000e+003 3.218e-002 2.571e-005 
1.349e-004 1.571e+007 6.890e+011 1.000e+003 3.312e-002 2.628e-005 
1.367e-004 1.588e+007 6.903e+011 1.000e+003 3.557e-002 2.687e-005 
1.384e-004 1.604e+007 6.918e+011 1.000e+003 3.675e-002 2.748e-005 
1.401e-004 1.620e+007 6.934e+011 1.000e+003 3.846e-002 2.811e-005 
1.419e-004 1.635e+007 6.950e+011 1.000e+003 3.964e-002 2.877e-005 
1.436e-004 1.649e+007 6.966e+011 1.000e+003 4.275e-002 2.956e-005 
1.453e-004 1.659e+007 6.957e+011 1.000e+003 4.701e-002 3.060e-005 
1.471e-004 1.665e+007 6.965e+011 1.000e+003 4.781e-002 3.189e-005 
1.488e-004 1.670e+007 6.976e+011 1.000e+003 5.065e-002 3.329e-005 
1.505e-004 1.672e+007 6.996e+011 1.000e+003 5.166e-002 3.485e-005 
1.523e-004 1.675e+007 7.022e+011 1.000e+003 5.183e-002 3.637e-005 
1.540e-004 1.679e+007 7.052e+011 1.000e+003 5.285e-002 3.787e-005 
1.557e-004 1.682e+007 7.086e+011 1.000e+003 5.398e-002 3.940e-005 
1.574e-004 1.683e+007 7.117e+011 1.000e+003 5.701e-002 4.105e-005 
1.592e-004 1.683e+007 7.151e+011 1.000e+003 5.620e-002 4.276e-005 
1.609e-004 1.685e+007 7.185e+011 1.000e+003 5.652e-002 4.438e-005 
1.626e-004 1.686e+007 7.220e+011 1.000e+003 5.845e-002 4.601e-005 
1.644e-004 1.682e+007 7.147e+011 1.000e+003 6.130e-002 4.801e-005 
1.661e-004 1.680e+007 7.131e+011 1.000e+003 6.083e-002 4.989e-005 
1.678e-004 1.679e+007 7.127e+011 1.000e+003 6.089e-002 5.169e-005 
1.696e-004 1.677e+007 7.121e+011 1.000e+003 6.295e-002 5.356e-005 
1.713e-004 1.675e+007 7.123e+011 1.000e+003 6.246e-002 5.542e-005 
1.730e-004 1.675e+007 7.126e+011 1.000e+003 6.283e-002 5.712e-005 
1.747e-004 1.678e+007 7.132e+011 1.000e+003 6.052e-002 5.868e-005 
1.765e-004 1.683e+007 7.128e+011 1.000e+003 5.886e-002 6.003e-005 
1.782e-004 1.689e+007 7.130e+011 1.000e+003 6.181e-002 6.138e-005 
1.799e-004 1.698e+007 7.129e+011 1.000e+003 6.381e-002 6.250e-005 
1.817e-004 1.708e+007 7.131e+011 1.000e+003 6.512e-002 6.350e-005 
1.834e-004 1.720e+007 7.137e+011 1.000e+003 6.967e-002 6.439e-005 
1.851e-004 1.734e+007 7.105e+011 1.000e+003 8.084e-002 6.519e-005 
1.869e-004 1.748e+007 7.103e+011 1.000e+003 8.620e-002 6.597e-005 
1.886e-004 1.760e+007 7.098e+011 1.000e+003 9.134e-002 6.688e-005 
1.903e-004 1.772e+007 7.071e+011 1.000e+003 8.628e-002 6.777e-005 
1.920e-004 1.785e+007 7.045e+011 1.000e+003 8.024e-002 6.855e-005 
1.938e-004 1.800e+007 7.011e+011 1.000e+003 6.922e-002 6.926e-005 
1.955e-004 1.815e+007 6.985e+011 1.000e+003 6.253e-002 6.994e-005 
1.972e-004 1.831e+007 6.980e+011 1.000e+003 6.322e-002 7.062e-005 
1.990e-004 1.846e+007 6.976e+011 1.000e+003 6.398e-002 7.130e-005 
2.007e-004 1.859e+007 6.943e+011 1.000e+003 6.505e-002 7.209e-005 
2.024e-004 1.869e+007 6.935e+011 1.000e+003 6.584e-002 7.315e-005 
2.042e-004 1.877e+007 6.944e+011 1.000e+003 6.736e-002 7.431e-005 
2.059e-004 1.886e+007 6.965e+011 1.000e+003 6.759e-002 7.542e-005 
2.076e-004 1.894e+007 6.988e+011 1.000e+003 6.884e-002 7.661e-005 
2.093e-004 1.902e+007 7.014e+011 1.000e+003 6.886e-002 7.779e-005 
2.111e-004 1.912e+007 7.037e+011 1.000e+003 6.809e-002 7.885e-005 
2.128e-004 1.922e+007 7.062e+011 1.000e+003 6.697e-002 7.985e-005 
2.145e-004 1.933e+007 7.087e+011 1.000e+003 6.699e-002 8.083e-005 
2.163e-004 1.944e+007 7.112e+011 1.000e+003 6.673e-002 8.180e-005 
2.180e-004 1.955e+007 7.139e+011 1.000e+003 6.539e-002 8.277e-005 
2.197e-004 1.967e+007 7.166e+011 1.000e+003 6.519e-002 8.367e-005 
2.215e-004 1.979e+007 7.198e+011 1.000e+003 6.586e-002 8.456e-005 
2.232e-004 1.990e+007 7.229e+011 1.000e+003 6.574e-002 8.552e-005 
2.249e-004 2.001e+007 7.264e+011 1.000e+003 6.620e-002 8.653e-005 
2.266e-004 2.010e+007 7.300e+011 1.000e+003 6.419e-002 8.760e-005 
2.284e-004 2.019e+007 7.335e+011 1.000e+003 6.633e-002 8.874e-005 
2.301e-004 2.026e+007 7.375e+011 1.000e+003 6.669e-002 8.996e-005 
2.318e-004 2.031e+007 7.342e+011 1.000e+003 6.976e-002 9.136e-005 
2.336e-004 2.033e+007 7.347e+011 1.000e+003 7.001e-002 9.297e-005 
2.353e-004 2.034e+007 7.378e+011 1.000e+003 6.985e-002 9.463e-005 
2.370e-004 2.036e+007 7.409e+011 1.000e+003 6.835e-002 9.620e-005 
2.388e-004 2.040e+007 7.437e+011 1.000e+003 6.761e-002 9.763e-005 
2.405e-004 2.045e+007 7.469e+011 1.000e+003 6.760e-002 9.905e-005 
2.422e-004 2.049e+007 7.501e+011 1.000e+003 7.053e-002 1.005e-004 
2.439e-004 2.051e+007 7.539e+011 1.000e+003 6.825e-002 1.021e-004 
2.457e-004 2.054e+007 7.582e+011 1.000e+003 6.528e-002 1.036e-004 
2.474e-004 2.054e+007 7.511e+011 1.000e+003 6.767e-002 1.053e-004 
2.491e-004 2.054e+007 7.503e+011 1.000e+003 6.885e-002 1.071e-004 
2.509e-004 2.054e+007 7.514e+011 1.000e+003 7.137e-002 1.088e-004 
2.526e-004 2.055e+007 7.525e+011 1.000e+003 6.981e-002 1.104e-004 
2.543e-004 2.056e+007 7.458e+011 1.000e+003 7.377e-002 1.121e-004 
2.561e-004 2.055e+007 7.402e+011 1.000e+003 7.426e-002 1.139e-004 
2.578e-004 2.058e+007 7.385e+011 1.000e+003 7.537e-002 1.154e-004 
2.595e-004 2.061e+007 7.362e+011 1.000e+003 7.507e-002 1.170e-004 
2.612e-004 2.064e+007 7.357e+011 1.000e+003 7.404e-002 1.185e-004 
2.630e-004 2.066e+007 7.361e+011 1.000e+003 7.544e-002 1.201e-004 
2.647e-004 2.067e+007 7.372e+011 1.000e+003 7.374e-002 1.218e-004 
2.664e-004 2.066e+007 7.388e+011 1.000e+003 7.263e-002 1.235e-004 
2.682e-004 2.068e+007 7.405e+011 1.000e+003 7.129e-002 1.252e-004 
2.699e-004 2.071e+007 7.433e+011 1.000e+003 6.986e-002 1.267e-004 
2.716e-004 2.074e+007 7.460e+011 1.000e+003 6.888e-002 1.282e-004 
2.734e-004 2.078e+007 7.488e+011 1.000e+003 7.224e-002 1.296e-004 
2.751e-004 2.082e+007 7.517e+011 1.000e+003 7.563e-002 1.311e-004 
2.768e-004 2.087e+007 7.546e+011 1.000e+003 7.894e-002 1.325e-004 
2.785e-004 2.092e+007 7.581e+011 1.000e+003 8.457e-002 1.339e-004 
2.803e-004 2.096e+007 7.612e+011 1.000e+003 8.894e-002 1.353e-004 
2.820e-004 2.100e+007 7.647e+011 1.000e+003 9.075e-002 1.367e-004 
2.837e-004 2.106e+007 7.684e+011 1.000e+003 8.831e-002 1.381e-004 
2.855e-004 2.114e+007 7.720e+011 1.000e+003 8.631e-002 1.393e-004 
2.872e-004 2.124e+007 7.757e+011 1.000e+003 8.541e-002 1.403e-004 
2.889e-004 2.134e+007 7.798e+011 1.000e+003 8.309e-002 1.413e-004 
2.907e-004 2.144e+007 7.777e+011 1.000e+003 9.059e-002 1.423e-004 
2.924e-004 2.146e+007 7.749e+011 1.000e+003 9.486e-002 1.440e-004 
2.941e-004 2.149e+007 7.769e+011 1.000e+003 9.361e-002 1.455e-004 
2.959e-004 2.154e+007 7.799e+011 1.000e+003 9.167e-002 1.469e-004 
2.976e-004 2.160e+007 7.834e+011 1.000e+003 9.274e-002 1.482e-004 
2.993e-004 2.164e+007 7.880e+011 1.000e+003 1.013e-001 1.497e-004 
3.010e-004 2.169e+007 7.925e+011 1.000e+003 1.088e-001 1.510e-004 
3.028e-004 2.175e+007 7.940e+011 1.000e+003 1.056e-001 1.524e-004 
3.045e-004 2.179e+007 7.900e+011 1.000e+003 9.917e-002 1.538e-004 
3.062e-004 2.183e+007 7.888e+011 1.000e+003 9.259e-002 1.552e-004 
3.080e-004 2.187e+007 7.894e+011 1.000e+003 8.740e-002 1.567e-004 
3.097e-004 2.191e+007 7.921e+011 1.000e+003 8.939e-002 1.582e-004 
3.114e-004 2.191e+007 7.951e+011 1.000e+003 9.337e-002 1.599e-004 
3.132e-004 2.188e+007 7.994e+011 1.000e+003 9.424e-002 1.618e-004 
3.149e-004 2.183e+007 8.050e+011 1.000e+003 9.386e-002 1.639e-004 
3.166e-004 2.177e+007 8.088e+011 1.000e+003 9.717e-002 1.660e-004 
3.183e-004 2.170e+007 8.142e+011 1.000e+003 1.015e-001 1.683e-004 
3.201e-004 2.162e+007 8.206e+011 1.000e+003 1.037e-001 1.706e-004 
3.218e-004 2.154e+007 8.246e+011 1.000e+003 1.032e-001 1.728e-004 
3.235e-004 2.148e+007 8.290e+011 1.000e+003 1.045e-001 1.750e-004 
3.253e-004 2.137e+007 7.973e+011 1.000e+003 1.021e-001 1.775e-004 
3.270e-004 2.125e+007 7.943e+011 1.000e+003 1.023e-001 1.800e-004 
3.287e-004 2.112e+007 7.943e+011 1.000e+003 1.007e-001 1.826e-004 
3.305e-004 2.104e+007 7.997e+011 1.000e+003 1.011e-001 1.849e-004 
3.322e-004 2.097e+007 8.022e+011 1.000e+003 1.005e-001 1.872e-004 
3.339e-004 2.087e+007 8.053e+011 1.000e+003 1.096e-001 1.896e-004 
3.356e-004 2.074e+007 8.106e+011 1.000e+003 1.162e-001 1.922e-004 
3.374e-004 2.060e+007 8.149e+011 1.000e+003 1.250e-001 1.949e-004 
3.391e-004 2.042e+007 8.221e+011 1.000e+003 1.274e-001 1.979e-004 
3.408e-004 2.016e+007 8.001e+011 1.000e+003 1.352e-001 2.014e-004 
3.426e-004 1.993e+007 7.904e+011 1.000e+003 1.378e-001 2.047e-004 
3.443e-004 1.971e+007 7.790e+011 1.000e+003 1.474e-001 2.080e-004 
3.460e-004 1.961e+007 7.671e+011 1.000e+003 1.469e-001 2.104e-004 
3.478e-004 1.955e+007 7.658e+011 1.000e+003 1.478e-001 2.125e-004 
3.495e-004 1.948e+007 7.671e+011 1.000e+003 1.505e-001 2.148e-004 
3.512e-004 1.942e+007 7.683e+011 1.000e+003 1.554e-001 2.169e-004 
3.529e-004 1.939e+007 7.682e+011 1.000e+003 1.650e-001 2.188e-004 
3.547e-004 1.935e+007 7.457e+011 1.000e+003 1.398e-001 2.208e-004 
3.564e-004 1.928e+007 7.394e+011 1.000e+003 1.403e-001 2.231e-004 
3.581e-004 1.924e+007 7.327e+011 1.000e+003 1.302e-001 2.251e-004 
3.599e-004 1.919e+007 7.295e+011 1.000e+003 1.288e-001 2.272e-004 
3.616e-004 1.916e+007 7.280e+011 1.000e+003 1.138e-001 2.291e-004 
3.633e-004 1.922e+007 7.289e+011 1.000e+003 1.123e-001 2.304e-004 
3.651e-004 1.932e+007 7.313e+011 1.000e+003 1.124e-001 2.314e-004 
3.668e-004 1.943e+007 7.342e+011 1.000e+003 1.102e-001 2.324e-004 
3.685e-004 1.955e+007 7.307e+011 1.000e+003 1.002e-001 2.333e-004 
3.702e-004 1.967e+007 7.337e+011 1.000e+003 9.963e-002 2.342e-004 
3.720e-004 1.980e+007 7.346e+011 1.000e+003 9.843e-002 2.350e-004 
3.737e-004 1.993e+007 7.378e+011 1.000e+003 9.718e-002 2.359e-004 
3.754e-004 2.005e+007 7.409e+011 1.000e+003 9.898e-002 2.367e-004 
3.772e-004 2.017e+007 7.441e+011 1.000e+003 9.928e-002 2.377e-004 
3.789e-004 2.028e+007 7.478e+011 1.000e+003 1.003e-001 2.387e-004 
3.806e-004 2.038e+007 7.459e+011 1.000e+003 9.604e-002 2.397e-004 
3.824e-004 2.047e+007 7.466e+011 1.000e+003 9.630e-002 2.408e-004 
3.841e-004 2.056e+007 7.499e+011 1.000e+003 9.495e-002 2.419e-004 
3.858e-004 2.062e+007 7.495e+011 1.000e+003 9.650e-002 2.432e-004 
3.875e-004 2.068e+007 7.500e+011 1.000e+003 9.485e-002 2.445e-004 
3.893e-004 2.076e+007 7.490e+011 1.000e+003 8.922e-002 2.457e-004 
3.910e-004 2.084e+007 7.504e+011 1.000e+003 8.705e-002 2.469e-004 
3.927e-004 2.093e+007 7.503e+011 1.000e+003 8.792e-002 2.480e-004 
3.945e-004 2.101e+007 7.526e+011 1.000e+003 8.811e-002 2.492e-004 
3.962e-004 2.109e+007 7.535e+011 1.000e+003 8.779e-002 2.504e-004 
3.979e-004 2.117e+007 7.565e+011 1.000e+003 8.813e-002 2.515e-004 
3.997e-004 2.126e+007 7.588e+011 1.000e+003 8.711e-002 2.526e-004 
4.014e-004 2.135e+007 7.606e+011 1.000e+003 8.509e-002 2.537e-004 
4.031e-004 2.143e+007 7.642e+011 1.000e+003 8.567e-002 2.549e-004 
4.048e-004 2.149e+007 7.686e+011 1.000e+003 9.068e-002 2.562e-004 
4.066e-004 2.155e+007 7.736e+011 1.000e+003 9.525e-002 2.575e-004 
4.083e-004 2.160e+007 7.775e+011 1.000e+003 9.702e-002 2.589e-004 
4.100e-004 2.166e+007 7.808e+011 1.000e+003 9.752e-002 2.602e-004 
4.118e-004 2.172e+007 7.801e+011 1.000e+003 1.018e-001 2.615e-004 
4.135e-004 2.175e+007 7.812e+011 1.000e+003 1.016e-001 2.630e-004 
4.152e-004 2.179e+007 7.792e+011 1.000e+003 1.052e-001 2.645e-004 
4.170e-004 2.181e+007 7.656e+011 1.000e+003 1.071e-001 2.661e-004 
4.187e-004 2.185e+007 7.646e+011 1.000e+003 1.079e-001 2.675e-004 
4.204e-004 2.192e+007 7.647e+011 1.000e+003 1.113e-001 2.688e-004 
4.222e-004 2.198e+007 7.653e+011 1.000e+003 1.141e-001 2.701e-004 
4.239e-004 2.202e+007 7.666e+011 1.000e+003 1.161e-001 2.716e-004 
4.256e-004 2.204e+007 7.624e+011 1.000e+003 1.207e-001 2.731e-004 
4.273e-004 2.206e+007 7.617e+011 1.000e+003 1.201e-001 2.747e-004 
4.291e-004 2.208e+007 7.625e+011 1.000e+003 1.220e-001 2.763e-004 
4.308e-004 2.211e+007 7.615e+011 1.000e+003 1.256e-001 2.779e-004 
4.325e-004 2.212e+007 7.619e+011 1.000e+003 1.311e-001 2.795e-004 
4.343e-004 2.212e+007 7.645e+011 1.000e+003 1.303e-001 2.813e-004 
4.360e-004 2.213e+007 7.680e+011 1.000e+003 1.329e-001 2.829e-004 
4.377e-004 2.214e+007 7.721e+011 1.000e+003 1.341e-001 2.846e-004 
4.395e-004 2.216e+007 7.766e+011 1.000e+003 1.355e-001 2.862e-004 
4.412e-004 2.221e+007 7.813e+011 1.000e+003 1.351e-001 2.876e-004 
4.429e-004 2.228e+007 7.855e+011 1.000e+003 1.351e-001 2.888e-004 
4.446e-004 2.234e+007 7.900e+011 1.000e+003 1.384e-001 2.901e-004 
4.464e-004 2.238e+007 7.952e+011 1.000e+003 1.411e-001 2.916e-004 
4.481e-004 2.242e+007 7.988e+011 1.000e+003 1.446e-001 2.930e-004 
4.498e-004 2.241e+007 7.996e+011 1.000e+003 1.482e-001 2.948e-004 
4.516e-004 2.240e+007 7.964e+011 1.000e+003 1.511e-001 2.966e-004 
4.533e-004 2.241e+007 7.897e+011 1.000e+003 1.539e-001 2.983e-004 
4.550e-004 2.237e+007 7.739e+011 1.000e+003 1.600e-001 3.003e-004 
4.568e-004 2.231e+007 7.722e+011 1.000e+003 1.625e-001 3.025e-004 
4.585e-004 2.221e+007 7.733e+011 1.000e+003 1.773e-001 3.049e-004 
4.602e-004 2.211e+007 7.768e+011 1.000e+003 1.864e-001 3.073e-004 
4.619e-004 2.203e+007 7.799e+011 1.000e+003 1.884e-001 3.096e-004 
4.637e-004 2.199e+007 7.815e+011 1.000e+003 1.902e-001 3.116e-004 
4.654e-004 2.197e+007 7.840e+011 1.000e+003 1.933e-001 3.134e-004 
4.671e-004 2.197e+007 7.872e+011 1.000e+003 1.931e-001 3.152e-004 
4.689e-004 2.201e+007 7.907e+011 1.000e+003 1.900e-001 3.166e-004 
4.706e-004 2.206e+007 7.924e+011 1.000e+003 1.935e-001 3.180e-004 
4.723e-004 2.211e+007 7.945e+011 1.000e+003 1.900e-001 3.194e-004 
4.741e-004 2.218e+007 7.972e+011 1.000e+003 1.807e-001 3.206e-004 
4.758e-004 2.224e+007 7.972e+011 1.000e+003 1.779e-001 3.220e-004 
4.775e-004 2.230e+007 7.994e+011 1.000e+003 1.745e-001 3.232e-004 
4.792e-004 2.237e+007 8.011e+011 1.000e+003 1.732e-001 3.245e-004 
4.810e-004 2.245e+007 8.045e+011 1.000e+003 1.753e-001 3.257e-004 
4.827e-004 2.252e+007 8.086e+011 1.000e+003 1.750e-001 3.270e-004 
4.844e-004 2.256e+007 8.088e+011 1.000e+003 1.779e-001 3.284e-004 
4.862e-004 2.260e+007 8.086e+011 1.000e+003 1.796e-001 3.299e-004 
4.879e-004 2.264e+007 8.107e+011 1.000e+003 1.794e-001 3.313e-004 
4.896e-004 2.269e+007 8.129e+011 1.000e+003 1.794e-001 3.327e-004 
4.914e-004 2.274e+007 8.157e+011 1.000e+003 1.822e-001 3.341e-004 
4.931e-004 2.275e+007 8.127e+011 1.000e+003 1.840e-001 3.357e-004 
4.948e-004 2.277e+007 8.132e+011 1.000e+003 1.902e-001 3.373e-004 
4.965e-004 2.279e+007 8.174e+011 1.000e+003 1.904e-001 3.389e-004 
4.983e-004 2.280e+007 8.187e+011 1.000e+003 1.904e-001 3.406e-004 
5.000e-004 2.280e+007 8.208e+011 1.000e+003 1.894e-001 3.423e-004 
5.017e-004 2.282e+007 8.250e+011 1.000e+003 1.881e-001 3.439e-004 
5.035e-004 2.285e+007 8.294e+011 1.000e+003 1.881e-001 3.454e-004 
5.052e-004 2.287e+007 8.342e+011 1.000e+003 1.882e-001 3.470e-004 
5.069e-004 2.287e+007 8.229e+011 1.000e+003 1.915e-001 3.487e-004 
5.087e-004 2.288e+007 8.188e+011 1.000e+003 1.916e-001 3.504e-004 
5.104e-004 2.289e+007 8.197e+011 1.000e+003 1.925e-001 3.520e-004 
5.121e-004 2.291e+007 8.220e+011 1.000e+003 1.923e-001 3.537e-004 
5.138e-004 2.292e+007 8.252e+011 1.000e+003 1.905e-001 3.553e-004 
5.156e-004 2.293e+007 8.277e+011 1.000e+003 1.883e-001 3.570e-004 
5.173e-004 2.291e+007 8.053e+011 1.000e+003 1.610e-001 3.588e-004 
5.190e-004 2.292e+007 7.902e+011 1.000e+003 1.372e-001 3.605e-004 
5.208e-004 2.292e+007 7.900e+011 1.000e+003 1.357e-001 3.622e-004 
5.225e-004 2.288e+007 7.921e+011 1.000e+003 1.523e-001 3.642e-004 
5.242e-004 2.285e+007 7.947e+011 1.000e+003 1.603e-001 3.661e-004 
5.260e-004 2.281e+007 7.909e+011 1.000e+003 1.738e-001 3.682e-004 
5.277e-004 2.268e+007 7.775e+011 1.000e+003 1.815e-001 3.708e-004 
5.294e-004 2.258e+007 7.748e+011 1.000e+003 1.877e-001 3.732e-004 
5.311e-004 2.248e+007 7.736e+011 1.000e+003 1.958e-001 3.756e-004 
5.329e-004 2.243e+007 7.733e+011 1.000e+003 1.969e-001 3.777e-004 
5.346e-004 2.242e+007 7.741e+011 1.000e+003 1.996e-001 3.795e-004 
5.363e-004 2.244e+007 7.749e+011 1.000e+003 2.013e-001 3.811e-004 
5.381e-004 2.247e+007 7.760e+011 1.000e+003 2.052e-001 3.827e-004 
5.398e-004 2.249e+007 7.778e+011 1.000e+003 2.077e-001 3.842e-004 
5.415e-004 2.251e+007 7.806e+011 1.000e+003 2.092e-001 3.858e-004 
5.433e-004 2.252e+007 7.822e+011 1.000e+003 2.167e-001 3.875e-004 
5.450e-004 2.252e+007 7.687e+011 1.000e+003 2.106e-001 3.892e-004 
5.467e-004 2.252e+007 7.666e+011 1.000e+003 2.027e-001 3.910e-004 
5.485e-004 2.252e+007 7.677e+011 1.000e+003 2.018e-001 3.927e-004 
5.502e-004 2.251e+007 7.706e+011 1.000e+003 1.991e-001 3.945e-004 
5.519e-004 2.250e+007 7.743e+011 1.000e+003 1.956e-001 3.963e-004 
5.536e-004 2.248e+007 7.786e+011 1.000e+003 1.904e-001 3.981e-004 
5.554e-004 2.247e+007 7.835e+011 1.000e+003 1.871e-001 3.999e-004 
5.571e-004 2.245e+007 7.813e+011 1.000e+003 1.816e-001 4.018e-004 
5.588e-004 2.248e+007 7.848e+011 1.000e+003 1.763e-001 4.033e-004 
5.606e-004 2.253e+007 7.888e+011 1.000e+003 1.716e-001 4.047e-004 
5.623e-004 2.258e+007 7.934e+011 1.000e+003 1.654e-001 4.061e-004 
5.640e-004 2.261e+007 7.994e+011 1.000e+003 1.638e-001 4.076e-004 
5.658e-004 2.262e+007 7.958e+011 1.000e+003 1.591e-001 4.093e-004 
5.675e-004 2.263e+007 7.979e+011 1.000e+003 1.555e-001 4.109e-004 
5.692e-004 2.264e+007 7.971e+011 1.000e+003 1.398e-001 4.126e-004 
5.709e-004 2.261e+007 7.851e+011 1.000e+003 1.337e-001 4.145e-004 
5.727e-004 2.252e+007 7.794e+011 1.000e+003 1.164e-001 4.169e-004 
5.744e-004 2.243e+007 7.812e+011 1.000e+003 1.148e-001 4.193e-004 
5.761e-004 2.231e+007 7.799e+011 1.000e+003 1.137e-001 4.218e-004 
5.779e-004 2.219e+007 7.794e+011 1.000e+003 1.129e-001 4.244e-004 
5.796e-004 2.207e+007 7.798e+011 1.000e+003 1.152e-001 4.269e-004 
5.813e-004 2.196e+007 7.810e+011 1.000e+003 1.172e-001 4.294e-004 
5.831e-004 2.186e+007 7.831e+011 1.000e+003 1.172e-001 4.318e-004 
5.848e-004 2.179e+007 7.863e+011 1.000e+003 1.036e-001 4.340e-004 
5.865e-004 2.175e+007 7.875e+011 1.000e+003 1.112e-001 4.361e-004 
5.882e-004 2.170e+007 7.918e+011 1.000e+003 1.108e-001 4.381e-004 
5.900e-004 2.166e+007 7.884e+011 1.000e+003 1.128e-001 4.402e-004 
5.917e-004 2.158e+007 7.768e+011 1.000e+003 1.133e-001 4.424e-004 
5.934e-004 2.153e+007 7.725e+011 1.000e+003 1.071e-001 4.445e-004 
5.952e-004 2.151e+007 7.727e+011 1.000e+003 9.874e-002 4.464e-004 
5.969e-004 2.149e+007 7.735e+011 1.000e+003 9.178e-002 4.482e-004 
5.986e-004 2.145e+007 7.700e+011 1.000e+003 1.165e-001 4.502e-004 
6.004e-004 2.139e+007 7.687e+011 1.000e+003 1.118e-001 4.524e-004 
6.021e-004 2.131e+007 7.655e+011 1.000e+003 1.292e-001 4.546e-004 
6.038e-004 2.122e+007 7.619e+011 1.000e+003 1.266e-001 4.570e-004 
6.055e-004 2.116e+007 7.613e+011 1.000e+003 1.143e-001 4.592e-004 
6.073e-004 2.111e+007 7.584e+011 1.000e+003 1.147e-001 4.612e-004 
6.090e-004 2.101e+007 7.541e+011 1.000e+003 1.044e-001 4.637e-004 
6.107e-004 2.090e+007 7.540e+011 1.000e+003 1.001e-001 4.661e-004 
6.125e-004 2.084e+007 7.542e+011 1.000e+003 8.803e-002 4.683e-004 
6.142e-004 2.081e+007 7.548e+011 1.000e+003 8.725e-002 4.702e-004 
6.159e-004 2.080e+007 7.557e+011 1.000e+003 8.673e-002 4.720e-004 
6.177e-004 2.081e+007 7.568e+011 1.000e+003 8.373e-002 4.737e-004 
6.194e-004 2.081e+007 7.557e+011 1.000e+003 8.555e-002 4.754e-004 
6.211e-004 2.080e+007 7.541e+011 1.000e+003 8.596e-002 4.772e-004 
6.228e-004 2.082e+007 7.537e+011 1.000e+003 8.357e-002 4.788e-004 
6.246e-004 2.084e+007 7.542e+011 1.000e+003 8.527e-002 4.804e-004 
6.263e-004 2.088e+007 7.551e+011 1.000e+003 8.614e-002 4.819e-004 
6.280e-004 2.092e+007 7.555e+011 1.000e+003 8.604e-002 4.833e-004 
6.298e-004 2.097e+007 7.573e+011 1.000e+003 8.416e-002 4.847e-004 
6.315e-004 2.100e+007 7.596e+011 1.000e+003 8.419e-002 4.862e-004 
6.332e-004 2.105e+007 7.640e+011 1.000e+003 9.839e-002 4.876e-004 
6.350e-004 2.111e+007 7.677e+011 1.000e+003 9.954e-002 4.889e-004 
6.367e-004 2.114e+007 7.718e+011 1.000e+003 1.025e-001 4.905e-004 
6.384e-004 2.115e+007 7.770e+011 1.000e+003 9.981e-002 4.921e-004 
6.401e-004 2.116e+007 7.761e+011 1.000e+003 1.048e-001 4.937e-004 
6.419e-004 2.116e+007 7.787e+011 1.000e+003 1.068e-001 4.955e-004 
6.436e-004 2.114e+007 7.791e+011 1.000e+003 9.271e-002 4.973e-004 
6.453e-004 2.116e+007 7.797e+011 1.000e+003 8.331e-002 4.989e-004 
6.471e-004 2.118e+007 7.781e+011 1.000e+003 8.630e-002 5.005e-004 
6.488e-004 2.116e+007 7.646e+011 1.000e+003 9.017e-002 5.024e-004 
6.505e-004 2.117e+007 7.642e+011 1.000e+003 8.704e-002 5.041e-004 
6.523e-004 2.122e+007 7.654e+011 1.000e+003 8.450e-002 5.054e-004 
6.540e-004 2.128e+007 7.677e+011 1.000e+003 8.500e-002 5.068e-004 
6.557e-004 2.131e+007 7.682e+011 1.000e+003 8.283e-002 5.083e-004 
6.574e-004 2.136e+007 7.726e+011 1.000e+003 8.249e-002 5.097e-004 
6.592e-004 2.140e+007 7.771e+011 1.000e+003 8.375e-002 5.111e-004 
6.609e-004 2.144e+007 7.831e+011 1.000e+003 8.571e-002 5.126e-004 
6.626e-004 2.147e+007 7.880e+011 1.000e+003 8.296e-002 5.141e-004 
6.644e-004 2.149e+007 7.945e+011 1.000e+003 8.430e-002 5.157e-004 
6.661e-004 2.148e+007 7.888e+011 1.000e+003 7.328e-002 5.175e-004 
6.678e-004 2.146e+007 7.905e+011 1.000e+003 6.769e-002 5.193e-004 
6.696e-004 2.140e+007 7.872e+011 1.000e+003 5.460e-002 5.215e-004 
6.713e-004 2.135e+007 7.886e+011 1.000e+003 5.124e-002 5.236e-004 
6.730e-004 2.132e+007 7.931e+011 1.000e+003 4.596e-002 5.255e-004 
6.748e-004 2.132e+007 7.980e+011 1.000e+003 5.056e-002 5.272e-004 
6.765e-004 2.134e+007 8.022e+011 1.000e+003 5.229e-002 5.289e-004 
6.782e-004 2.132e+007 7.984e+011 1.000e+003 6.582e-002 5.307e-004 
6.799e-004 2.132e+007 8.013e+011 1.000e+003 7.751e-002 5.325e-004 
6.817e-004 2.131e+007 8.063e+011 1.000e+003 7.652e-002 5.342e-004 
6.834e-004 2.130e+007 8.130e+011 1.000e+003 7.977e-002 5.361e-004 
6.851e-004 2.126e+007 8.187e+011 1.000e+003 8.006e-002 5.381e-004 
6.869e-004 2.122e+007 8.257e+011 1.000e+003 7.815e-002 5.400e-004 
6.886e-004 2.121e+007 8.298e+011 1.000e+003 7.181e-002 5.418e-004 
6.903e-004 2.124e+007 8.343e+011 1.000e+003 5.837e-002 5.434e-004 
6.921e-004 2.127e+007 8.383e+011 1.000e+003 5.631e-002 5.449e-004 
6.938e-004 2.129e+007 8.410e+011 1.000e+003 5.848e-002 5.465e-004 
6.955e-004 2.133e+007 8.448e+011 1.000e+003 5.967e-002 5.479e-004 
6.972e-004 2.138e+007 8.484e+011 1.000e+003 6.061e-002 5.493e-004 
6.990e-004 2.143e+007 8.522e+011 1.000e+003 6.663e-002 5.507e-004 
7.007e-004 2.147e+007 8.557e+011 1.000e+003 7.487e-002 5.522e-004 
7.024e-004 2.150e+007 8.562e+011 1.000e+003 7.183e-002 5.537e-004 
7.042e-004 2.153e+007 8.607e+011 1.000e+003 7.477e-002 5.552e-004 
7.059e-004 2.156e+007 8.652e+011 1.000e+003 7.667e-002 5.567e-004 
7.076e-004 2.155e+007 8.590e+011 1.000e+003 8.172e-002 5.586e-004 
7.094e-004 2.149e+007 8.475e+011 1.000e+003 7.151e-002 5.607e-004 
7.111e-004 2.140e+007 8.454e+011 1.000e+003 6.801e-002 5.630e-004 
7.128e-004 2.129e+007 8.462e+011 1.000e+003 6.642e-002 5.655e-004 
7.145e-004 2.115e+007 8.472e+011 1.000e+003 7.437e-002 5.682e-004 
7.163e-004 2.100e+007 8.502e+011 1.000e+003 7.386e-002 5.710e-004 
7.180e-004 2.079e+007 8.486e+011 1.000e+003 7.503e-002 5.742e-004 
7.197e-004 2.060e+007 8.503e+011 1.000e+003 7.404e-002 5.772e-004 
7.215e-004 2.043e+007 8.498e+011 1.000e+003 7.204e-002 5.801e-004 
7.232e-004 2.029e+007 8.517e+011 1.000e+003 6.779e-002 5.828e-004 
7.249e-004 2.016e+007 8.558e+011 1.000e+003 6.802e-002 5.854e-004 
7.267e-004 2.003e+007 8.570e+011 1.000e+003 6.236e-002 5.880e-004 
7.284e-004 1.992e+007 8.546e+011 1.000e+003 5.308e-002 5.906e-004 
7.301e-004 1.981e+007 8.367e+011 1.000e+003 2.110e-002 5.930e-004 
7.318e-004 1.977e+007 8.236e+011 1.000e+003 8.283e-003 5.951e-004 
7.336e-004 1.975e+007 8.243e+011 1.000e+003 6.555e-003 5.969e-004 
7.353e-004 1.973e+007 8.183e+011 1.000e+003 2.273e-003 5.988e-004 
7.370e-004 1.967e+007 8.164e+011 1.000e+003 8.683e-003 6.009e-004 
7.388e-004 1.962e+007 8.204e+011 1.000e+003 1.013e-002 6.030e-004 
7.405e-004 1.961e+007 8.236e+011 1.000e+003 9.983e-003 6.049e-004 
7.422e-004 1.957e+007 8.167e+011 1.000e+003 2.034e-002 6.068e-004 
7.440e-004 1.946e+007 8.161e+011 1.000e+003 2.180e-002 6.093e-004 
7.457e-004 1.932e+007 8.187e+011 1.000e+003 2.230e-002 6.120e-004 
7.474e-004 1.915e+007 8.119e+011 1.000e+003 1.062e-002 6.149e-004 
7.491e-004 1.905e+007 8.008e+011 1.000e+003 3.519e-002 6.173e-004 
7.509e-004 1.894e+007 7.972e+011 1.000e+003 3.911e-002 6.198e-004 
7.526e-004 1.882e+007 7.945e+011 1.000e+003 4.911e-002 6.224e-004 
7.543e-004 1.868e+007 7.924e+011 1.000e+003 5.920e-002 6.251e-004 
7.561e-004 1.861e+007 7.879e+011 1.000e+003 6.847e-002 6.273e-004 
7.578e-004 1.856e+007 7.881e+011 1.000e+003 7.835e-002 6.294e-004 
7.595e-004 1.848e+007 7.910e+011 1.000e+003 8.747e-002 6.316e-004 
7.613e-004 1.842e+007 7.947e+011 1.000e+003 8.628e-002 6.338e-004 
7.630e-004 1.835e+007 7.973e+011 1.000e+003 8.695e-002 6.360e-004 
7.647e-004 1.830e+007 7.993e+011 1.000e+003 8.665e-002 6.381e-004 
7.664e-004 1.828e+007 8.037e+011 1.000e+003 8.585e-002 6.400e-004 
7.682e-004 1.826e+007 8.080e+011 1.000e+003 7.970e-002 6.418e-004 
7.699e-004 1.825e+007 8.127e+011 1.000e+003 7.646e-002 6.437e-004 
7.716e-004 1.824e+007 8.171e+011 1.000e+003 7.452e-002 6.454e-004 
7.734e-004 1.824e+007 8.175e+011 1.000e+003 6.519e-002 6.472e-004 
7.751e-004 1.822e+007 8.167e+011 1.000e+003 5.284e-002 6.490e-004 
7.768e-004 1.823e+007 8.169e+011 1.000e+003 4.403e-002 6.507e-004 
7.786e-004 1.826e+007 8.171e+011 1.000e+003 3.688e-002 6.522e-004 
7.803e-004 1.829e+007 8.189e+011 1.000e+003 3.398e-002 6.537e-004 
7.820e-004 1.833e+007 8.228e+011 1.000e+003 3.327e-002 6.552e-004 
7.837e-004 1.838e+007 8.273e+011 1.000e+003 3.309e-002 6.566e-004 
7.855e-004 1.843e+007 8.306e+011 1.000e+003 3.356e-002 6.580e-004 
7.872e-004 1.846e+007 8.332e+011 1.000e+003 3.287e-002 6.595e-004 
7.889e-004 1.849e+007 8.373e+011 1.000e+003 3.019e-002 6.610e-004 
7.907e-004 1.851e+007 8.419e+011 1.000e+003 2.847e-002 6.626e-004 
7.924e-004 1.853e+007 8.470e+011 1.000e+003 3.149e-002 6.642e-004 
7.941e-004 1.854e+007 8.527e+011 1.000e+003 2.906e-002 6.658e-004 
7.959e-004 1.857e+007 8.583e+011 1.000e+003 2.714e-002 6.674e-004 
7.976e-004 1.862e+007 8.626e+011 1.000e+003 2.744e-002 6.688e-004 
7.993e-004 1.867e+007 8.602e+011 1.000e+003 2.774e-002 6.702e-004 
8.011e-004 1.870e+007 8.598e+011 1.000e+003 3.034e-002 6.717e-004 
8.028e-004 1.870e+007 8.599e+011 1.000e+003 3.202e-002 6.734e-004 
8.045e-004 1.867e+007 8.594e+011 1.000e+003 3.114e-002 6.754e-004 
8.062e-004 1.861e+007 8.612e+011 1.000e+003 3.556e-002 6.775e-004 
8.080e-004 1.855e+007 8.610e+011 1.000e+003 3.385e-002 6.797e-004 
8.097e-004 1.849e+007 8.650e+011 1.000e+003 3.625e-002 6.818e-004 
8.114e-004 1.845e+007 8.702e+011 1.000e+003 4.139e-002 6.838e-004 
8.132e-004 1.841e+007 8.753e+011 1.000e+003 4.463e-002 6.858e-004 
8.149e-004 1.838e+007 8.792e+011 1.000e+003 4.292e-002 6.877e-004 
8.166e-004 1.837e+007 8.833e+011 1.000e+003 4.434e-002 6.895e-004 
8.184e-004 1.838e+007 8.868e+011 1.000e+003 4.392e-002 6.912e-004 
8.201e-004 1.836e+007 8.807e+011 1.000e+003 5.021e-002 6.931e-004 
8.218e-004 1.833e+007 8.745e+011 1.000e+003 5.260e-002 6.950e-004 
8.235e-004 1.830e+007 8.715e+011 1.000e+003 5.157e-002 6.969e-004 
8.253e-004 1.828e+007 8.711e+011 1.000e+003 4.999e-002 6.988e-004 
8.270e-004 1.826e+007 8.722e+011 1.000e+003 4.965e-002 7.007e-004 
8.287e-004 1.827e+007 8.761e+011 1.000e+003 4.656e-002 7.023e-004 
8.305e-004 1.832e+007 8.723e+011 1.000e+003 4.890e-002 7.037e-004 
8.322e-004 1.839e+007 8.651e+011 1.000e+003 5.162e-002 7.049e-004 
8.339e-004 1.846e+007 8.587e+011 1.000e+003 5.225e-002 7.062e-004 
8.357e-004 1.853e+007 8.486e+011 1.000e+003 4.354e-002 7.074e-004 
8.374e-004 1.863e+007 8.431e+011 1.000e+003 2.966e-002 7.085e-004 
8.391e-004 1.876e+007 8.443e+011 1.000e+003 2.359e-002 7.093e-004 
8.408e-004 1.888e+007 8.469e+011 1.000e+003 2.202e-002 7.102e-004 
8.426e-004 1.897e+007 8.446e+011 1.000e+003 2.776e-002 7.113e-004 
8.443e-004 1.904e+007 8.395e+011 1.000e+003 3.365e-002 7.125e-004 
8.460e-004 1.912e+007 8.335e+011 1.000e+003 3.926e-002 7.137e-004 
8.478e-004 1.920e+007 8.310e+011 1.000e+003 3.464e-002 7.149e-004 
8.495e-004 1.926e+007 8.309e+011 1.000e+003 3.466e-002 7.163e-004 
8.512e-004 1.931e+007 8.313e+011 1.000e+003 3.384e-002 7.176e-004 
8.530e-004 1.936e+007 8.330e+011 1.000e+003 3.267e-002 7.190e-004 
8.547e-004 1.941e+007 8.336e+011 1.000e+003 3.325e-002 7.204e-004 
8.564e-004 1.945e+007 8.351e+011 1.000e+003 3.646e-002 7.218e-004 
8.581e-004 1.948e+007 8.370e+011 1.000e+003 3.879e-002 7.234e-004 
8.599e-004 1.949e+007 8.399e+011 1.000e+003 4.113e-002 7.250e-004 
8.616e-004 1.951e+007 8.426e+011 1.000e+003 4.325e-002 7.266e-004 
8.633e-004 1.953e+007 8.462e+011 1.000e+003 3.922e-002 7.282e-004 
8.651e-004 1.961e+007 8.477e+011 1.000e+003 3.425e-002 7.294e-004 
8.668e-004 1.971e+007 8.473e+011 1.000e+003 2.050e-002 7.304e-004 
8.685e-004 1.982e+007 8.465e+011 1.000e+003 1.130e-002 7.314e-004 
8.703e-004 1.991e+007 8.463e+011 1.000e+003 1.672e-003 7.325e-004 
8.720e-004 2.000e+007 8.478e+011 1.000e+003 5.543e-003 7.336e-004 
8.737e-004 2.009e+007 8.476e+011 1.000e+003 1.359e-002 7.347e-004 
8.754e-004 2.017e+007 8.498e+011 1.000e+003 1.013e-002 7.359e-004 
8.772e-004 2.023e+007 8.528e+011 1.000e+003 1.026e-002 7.372e-004 
8.789e-004 2.025e+007 8.546e+011 1.000e+003 6.977e-003 7.388e-004 
8.806e-004 2.025e+007 8.330e+011 1.000e+003 7.727e-003 7.405e-004 
8.824e-004 2.028e+007 8.229e+011 1.000e+003 8.027e-003 7.420e-004 
8.841e-004 2.032e+007 8.169e+011 1.000e+003 2.022e-003 7.435e-004 
8.858e-004 2.037e+007 8.158e+011 1.000e+003 1.071e-003 7.449e-004 
8.876e-004 2.043e+007 8.167e+011 1.000e+003 7.601e-005 7.462e-004 
8.893e-004 2.052e+007 8.175e+011 1.000e+003 1.977e-003 7.473e-004 
8.910e-004 2.063e+007 8.144e+011 1.000e+003 1.540e-003 7.483e-004 
8.927e-004 2.076e+007 8.171e+011 1.000e+003 2.395e-003 7.491e-004 
8.945e-004 2.088e+007 8.193e+011 1.000e+003 7.229e-004 7.500e-004 
8.962e-004 2.096e+007 8.218e+011 1.000e+003 5.183e-004 7.512e-004 
8.979e-004 2.105e+007 8.216e+011 1.000e+003 4.417e-003 7.523e-004 
8.997e-004 2.113e+007 8.231e+011 1.000e+003 4.729e-003 7.535e-004 
9.014e-004 2.122e+007 8.254e+011 1.000e+003 6.654e-003 7.545e-004 
9.031e-004 2.133e+007 8.286e+011 1.000e+003 7.307e-003 7.555e-004 
9.049e-004 2.144e+007 8.325e+011 1.000e+003 6.871e-003 7.565e-004 
9.066e-004 2.153e+007 8.328e+011 1.000e+003 6.693e-003 7.576e-004 
9.083e-004 2.160e+007 8.326e+011 1.000e+003 7.561e-003 7.588e-004 
9.100e-004 2.162e+007 8.338e+011 1.000e+003 2.940e-004 7.604e-004 
9.118e-004 2.160e+007 8.386e+011 1.000e+003 2.550e-004 7.623e-004 
9.135e-004 2.155e+007 8.383e+011 1.000e+003 8.559e-004 7.644e-004 
9.152e-004 2.147e+007 8.422e+011 1.000e+003 3.326e-003 7.667e-004 
9.170e-004 2.136e+007 8.521e+011 1.000e+003 5.931e-003 7.692e-004 
9.187e-004 2.120e+007 8.508e+011 1.000e+003 7.347e-003 7.720e-004 
9.204e-004 2.104e+007 8.589e+011 1.000e+003 6.139e-003 7.748e-004 
9.222e-004 2.088e+007 8.675e+011 1.000e+003 2.512e-003 7.777e-004 
9.239e-004 2.068e+007 8.716e+011 1.000e+003 7.450e-004 7.808e-004 
9.256e-004 2.044e+007 8.660e+011 1.000e+003 7.459e-003 7.842e-004 
9.274e-004 2.024e+007 8.642e+011 1.000e+003 6.430e-003 7.873e-004 
9.291e-004 2.014e+007 8.679e+011 1.000e+003 4.876e-003 7.897e-004 
9.308e-004 2.010e+007 8.722e+011 1.000e+003 6.495e-003 7.917e-004 
9.325e-004 2.003e+007 8.762e+011 1.000e+003 1.198e-002 7.939e-004 
9.343e-004 1.994e+007 8.827e+011 1.000e+003 1.506e-002 7.963e-004 
9.360e-004 1.987e+007 8.879e+011 1.000e+003 2.011e-002 7.985e-004 
9.377e-004 1.980e+007 8.934e+011 1.000e+003 1.947e-002 8.007e-004 
9.395e-004 1.973e+007 9.029e+011 1.000e+003 1.979e-002 8.030e-004 
9.412e-004 1.971e+007 9.096e+011 1.000e+003 1.260e-002 8.048e-004 
9.429e-004 1.969e+007 9.109e+011 1.000e+003 1.816e-002 8.066e-004 
9.447e-004 1.968e+007 9.164e+011 1.000e+003 2.816e-002 8.085e-004 
9.464e-004 1.964e+007 9.225e+011 1.000e+003 1.763e-002 8.105e-004 
9.481e-004 1.960e+007 9.297e+011 1.000e+003 1.456e-002 8.125e-004 
9.498e-004 1.956e+007 9.353e+011 1.000e+003 1.016e-002 8.145e-004 
9.516e-004 1.953e+007 9.370e+011 1.000e+003 4.113e-003 8.165e-004 
9.533e-004 1.948e+007 9.428e+011 1.000e+003 1.236e-002 8.185e-004 
9.550e-004 1.939e+007 9.497e+011 1.000e+003 4.874e-003 8.208e-004 
9.568e-004 1.931e+007 9.561e+011 1.000e+003 5.552e-003 8.231e-004 
9.585e-004 1.922e+007 9.500e+011 1.000e+003 2.086e-003 8.255e-004 
9.602e-004 1.915e+007 9.448e+011 1.000e+003 7.941e-003 8.277e-004 
9.620e-004 1.910e+007 9.483e+011 1.000e+003 6.134e-004 8.298e-004 
9.637e-004 1.906e+007 9.521e+011 1.000e+003 6.305e-003 8.318e-004 
9.654e-004 1.908e+007 9.539e+011 1.000e+003 6.086e-003 8.334e-004 
9.671e-004 1.913e+007 9.472e+011 1.000e+003 4.425e-003 8.348e-004 
9.689e-004 1.918e+007 9.443e+011 1.000e+003 2.503e-003 8.362e-004 
9.706e-004 1.924e+007 9.430e+011 1.000e+003 4.602e-003 8.375e-004 
9.723e-004 1.932e+007 9.424e+011 1.000e+003 4.412e-003 8.386e-004 
9.741e-004 1.941e+007 9.415e+011 1.000e+003 6.339e-003 8.398e-004 
9.758e-004 1.947e+007 9.408e+011 1.000e+003 6.928e-003 8.410e-004 
9.775e-004 1.952e+007 9.403e+011 1.000e+003 1.121e-002 8.424e-004 
9.793e-004 1.957e+007 9.412e+011 1.000e+003 3.496e-002 8.438e-004 
9.810e-004 1.962e+007 9.428e+011 1.000e+003 2.076e-002 8.452e-004 
9.827e-004 1.968e+007 9.444e+011 1.000e+003 7.112e-003 8.465e-004 
9.844e-004 1.973e+007 9.452e+011 1.000e+003 4.934e-003 8.479e-004 
9.862e-004 1.977e+007 9.450e+011 1.000e+003 7.175e-004 8.494e-004 
9.879e-004 1.979e+007 9.447e+011 1.000e+003 2.060e-003 8.509e-004 
9.896e-004 1.982e+007 9.416e+011 1.000e+003 5.412e-003 8.525e-004 
9.914e-004 1.985e+007 9.413e+011 1.000e+003 9.824e-003 8.540e-004 
9.931e-004 1.986e+007 9.390e+011 1.000e+003 1.611e-002 8.556e-004 
9.948e-004 1.986e+007 9.340e+011 1.000e+003 2.175e-002 8.574e-004 
9.966e-004 1.983e+007 9.236e+011 1.000e+003 4.413e-002 8.594e-004 
9.983e-004 1.979e+007 9.242e+011 1.000e+003 4.331e-002 8.613e-004 
1.000e-003 1.977e+007 9.259e+011 1.000e+003 3.618e-002 8.632e-004 
1.002e-003 1.975e+007 9.251e+011 1.000e+003 4.082e-002 8.651e-004 
1.003e-003 1.973e+007 9.276e+011 1.000e+003 4.014e-002 8.670e-004 
1.005e-003 1.970e+007 9.293e+011 1.000e+003 4.053e-002 8.689e-004 
1.007e-003 1.969e+007 9.337e+011 1.000e+003 3.517e-002 8.707e-004 
1.009e-003 1.969e+007 9.381e+011 1.000e+003 3.498e-002 8.724e-004 
1.010e-003 1.968e+007 9.426e+011 1.000e+003 4.045e-002 8.742e-004 
1.012e-003 1.968e+007 9.309e+011 1.000e+003 4.822e-002 8.759e-004 
1.014e-003 1.970e+007 9.275e+011 1.000e+003 3.873e-002 8.776e-004 
1.016e-003 1.971e+007 9.284e+011 1.000e+003 5.194e-002 8.792e-004 
1.017e-003 1.971e+007 9.307e+011 1.000e+003 5.332e-002 8.809e-004 
1.019e-003 1.971e+007 9.333e+011 1.000e+003 4.485e-002 8.826e-004 
1.021e-003 1.968e+007 9.221e+011 1.000e+003 3.483e-002 8.846e-004 
1.023e-003 1.962e+007 9.015e+011 1.000e+003 2.467e-002 8.868e-004 
1.024e-003 1.956e+007 8.964e+011 1.000e+003 2.729e-002 8.889e-004 
1.026e-003 1.950e+007 8.932e+011 1.000e+003 1.693e-002 8.910e-004 
1.028e-003 1.945e+007 8.918e+011 1.000e+003 1.807e-002 8.931e-004 
1.029e-003 1.942e+007 8.917e+011 1.000e+003 5.488e-003 8.950e-004 
1.031e-003 1.941e+007 8.916e+011 1.000e+003 1.773e-002 8.969e-004 
1.033e-003 1.940e+007 8.905e+011 1.000e+003 2.836e-002 8.987e-004 
1.035e-003 1.935e+007 8.881e+011 1.000e+003 3.020e-002 9.007e-004 
1.036e-003 1.929e+007 8.879e+011 1.000e+003 3.129e-002 9.028e-004 
1.038e-003 1.926e+007 8.888e+011 1.000e+003 1.866e-002 9.048e-004 
1.040e-003 1.924e+007 8.897e+011 1.000e+003 2.544e-002 9.067e-004 
1.042e-003 1.922e+007 8.912e+011 1.000e+003 3.138e-002 9.085e-004 
1.043e-003 1.921e+007 8.934e+011 1.000e+003 2.832e-002 9.103e-004 
1.045e-003 1.919e+007 8.950e+011 1.000e+003 3.254e-002 9.122e-004 
1.047e-003 1.915e+007 8.980e+011 1.000e+003 2.104e-002 9.142e-004 
1.048e-003 1.908e+007 9.011e+011 1.000e+003 1.152e-002 9.164e-004 
1.050e-003 1.901e+007 9.052e+011 1.000e+003 3.463e-003 9.186e-004 
1.052e-003 1.892e+007 9.085e+011 1.000e+003 1.193e-002 9.210e-004 
1.054e-003 1.882e+007 9.120e+011 1.000e+003 2.513e-002 9.234e-004 
1.055e-003 1.868e+007 9.037e+011 1.000e+003 8.367e-003 9.261e-004 
1.057e-003 1.855e+007 9.098e+011 1.000e+003 7.102e-003 9.287e-004 
1.059e-003 1.842e+007 9.075e+011 1.000e+003 1.301e-002 9.314e-004 
1.061e-003 1.832e+007 9.114e+011 1.000e+003 1.859e-002 9.338e-004 
1.062e-003 1.826e+007 9.140e+011 1.000e+003 2.495e-002 9.360e-004 
1.064e-003 1.823e+007 9.134e+011 1.000e+003 2.411e-002 9.378e-004 
1.066e-003 1.821e+007 9.142e+011 1.000e+003 1.328e-002 9.397e-004 
1.067e-003 1.818e+007 9.186e+011 1.000e+003 2.370e-002 9.417e-004 
1.069e-003 1.813e+007 9.242e+011 1.000e+003 1.968e-002 9.438e-004 
1.071e-003 1.809e+007 9.287e+011 1.000e+003 2.047e-002 9.457e-004 
1.073e-003 1.809e+007 9.314e+011 1.000e+003 1.919e-002 9.475e-004 
1.074e-003 1.811e+007 9.336e+011 1.000e+003 1.810e-002 9.491e-004 
1.076e-003 1.813e+007 9.340e+011 1.000e+003 1.035e-002 9.506e-004 
1.078e-003 1.817e+007 9.364e+011 1.000e+003 1.545e-002 9.521e-004 
1.080e-003 1.822e+007 9.383e+011 1.000e+003 9.907e-003 9.535e-004 
1.081e-003 1.824e+007 9.395e+011 1.000e+003 3.954e-003 9.551e-004 
1.083e-003 1.825e+007 9.427e+011 1.000e+003 1.905e-002 9.568e-004 
1.085e-003 1.826e+007 9.466e+011 1.000e+003 2.509e-002 9.584e-004 
1.087e-003 1.827e+007 9.503e+011 1.000e+003 1.475e-002 9.601e-004 
1.088e-003 1.826e+007 9.546e+011 1.000e+003 1.947e-002 9.619e-004 
1.090e-003 1.827e+007 9.585e+011 1.000e+003 2.585e-002 9.636e-004 
1.092e-003 1.826e+007 9.616e+011 1.000e+003 2.887e-002 9.653e-004 
1.093e-003 1.823e+007 9.653e+011 1.000e+003 2.239e-002 9.673e-004 
1.095e-003 1.819e+007 9.713e+011 1.000e+003 8.930e-003 9.693e-004 
1.097e-003 1.814e+007 9.783e+011 1.000e+003 2.363e-002 9.714e-004 
1.099e-003 1.808e+007 9.846e+011 1.000e+003 3.466e-002 9.735e-004 
1.100e-003 1.806e+007 9.844e+011 1.000e+003 4.388e-002 9.754e-004 
1.102e-003 1.808e+007 9.878e+011 1.000e+003 4.264e-002 9.770e-004 
1.104e-003 1.811e+007 9.875e+011 1.000e+003 4.530e-002 9.785e-004 
1.106e-003 1.815e+007 9.806e+011 1.000e+003 2.618e-002 9.800e-004 
1.107e-003 1.819e+007 9.786e+011 1.000e+003 1.303e-002 9.814e-004 
1.109e-003 1.823e+007 9.793e+011 1.000e+003 2.537e-002 9.829e-004 
1.111e-003 1.827e+007 9.806e+011 1.000e+003 2.664e-002 9.843e-004 
1.112e-003 1.829e+007 9.762e+011 1.000e+003 1.389e-002 9.859e-004 
1.114e-003 1.830e+007 9.758e+011 1.000e+003 6.439e-004 9.876e-004 
1.116e-003 1.832e+007 9.767e+011 1.000e+003 1.753e-002 9.892e-004 
1.118e-003 1.833e+007 9.793e+011 1.000e+003 1.705e-002 9.908e-004 
1.119e-003 1.835e+007 9.814e+011 1.000e+003 1.813e-002 9.924e-004 
1.121e-003 1.837e+007 9.840e+011 1.000e+003 1.334e-002 9.940e-004 
1.123e-003 1.840e+007 9.872e+011 1.000e+003 3.487e-003 9.955e-004 
1.125e-003 1.841e+007 9.847e+011 1.000e+003 1.187e-002 9.972e-004 
1.126e-003 1.839e+007 9.876e+011 1.000e+003 2.149e-002 9.990e-004 
1.128e-003 1.835e+007 9.908e+011 1.000e+003 1.523e-002 1.001e-003 
1.130e-003 1.831e+007 9.951e+011 1.000e+003 2.192e-002 1.003e-003 
1.132e-003 1.827e+007 9.989e+011 1.000e+003 2.028e-002 1.005e-003 
1.133e-003 1.824e+007 1.002e+012 1.000e+003 2.290e-002 1.007e-003 
1.135e-003 1.821e+007 1.005e+012 1.000e+003 2.256e-002 1.009e-003 
1.137e-003 1.818e+007 1.008e+012 1.000e+003 8.381e-003 1.011e-003 
1.138e-003 1.818e+007 1.011e+012 1.000e+003 1.757e-002 1.013e-003 
1.140e-003 1.820e+007 1.014e+012 1.000e+003 3.343e-002 1.014e-003 
1.142e-003 1.822e+007 9.944e+011 1.000e+003 9.883e-003 1.016e-003 
1.144e-003 1.823e+007 9.920e+011 1.000e+003 6.175e-003 1.017e-003 
1.145e-003 1.823e+007 9.944e+011 1.000e+003 1.356e-002 1.019e-003 
1.147e-003 1.822e+007 9.959e+011 1.000e+003 4.642e-003 1.021e-003 
1.149e-003 1.819e+007 9.972e+011 1.000e+003 1.685e-004 1.023e-003 
1.151e-003 1.814e+007 9.996e+011 1.000e+003 7.293e-003 1.025e-003 
1.152e-003 1.801e+007 9.938e+011 1.000e+003 5.963e-003 1.028e-003 
1.154e-003 1.789e+007 9.952e+011 1.000e+003 1.001e-002 1.030e-003 
1.156e-003 1.778e+007 9.980e+011 1.000e+003 1.755e-002 1.033e-003 
1.157e-003 1.766e+007 9.823e+011 1.000e+003 2.327e-002 1.035e-003 
1.159e-003 1.759e+007 9.713e+011 1.000e+003 2.499e-002 1.037e-003 
1.161e-003 1.752e+007 9.726e+011 1.000e+003 2.219e-002 1.040e-003 
1.163e-003 1.747e+007 9.749e+011 1.000e+003 1.888e-002 1.042e-003 
1.164e-003 1.742e+007 9.799e+011 1.000e+003 2.798e-002 1.044e-003 
1.166e-003 1.739e+007 9.848e+011 1.000e+003 3.028e-002 1.046e-003 
1.168e-003 1.743e+007 9.889e+011 1.000e+003 2.192e-002 1.047e-003 
1.170e-003 1.748e+007 9.935e+011 1.000e+003 1.078e-002 1.049e-003 
1.171e-003 1.754e+007 9.989e+011 1.000e+003 1.002e-002 1.050e-003 
1.173e-003 1.760e+007 9.932e+011 1.000e+003 9.905e-003 1.051e-003 
1.175e-003 1.768e+007 9.950e+011 1.000e+003 4.865e-003 1.052e-003 
1.176e-003 1.778e+007 9.976e+011 1.000e+003 1.269e-003 1.053e-003 
1.178e-003 1.788e+007 1.001e+012 1.000e+003 3.873e-003 1.054e-003 
1.180e-003 1.798e+007 1.003e+012 1.000e+003 1.373e-002 1.056e-003 
1.182e-003 1.804e+007 1.005e+012 1.000e+003 1.443e-002 1.057e-003 
1.183e-003 1.808e+007 1.011e+012 1.000e+003 2.484e-002 1.058e-003 
1.185e-003 1.807e+007 9.952e+011 1.000e+003 1.199e-002 1.060e-003 
1.187e-003 1.803e+007 9.846e+011 1.000e+003 1.789e-002 1.062e-003 
1.189e-003 1.794e+007 9.773e+011 1.000e+003 1.767e-002 1.064e-003 
1.190e-003 1.788e+007 9.721e+011 1.000e+003 2.399e-002 1.067e-003 
1.192e-003 1.786e+007 9.689e+011 1.000e+003 1.924e-002 1.068e-003 
1.194e-003 1.781e+007 9.546e+011 1.000e+003 1.759e-002 1.071e-003 
1.196e-003 1.777e+007 9.519e+011 1.000e+003 1.278e-002 1.073e-003 
1.197e-003 1.774e+007 9.527e+011 1.000e+003 1.242e-002 1.075e-003 
1.199e-003 1.774e+007 9.514e+011 1.000e+003 9.826e-003 1.076e-003 
1.201e-003 1.778e+007 9.537e+011 1.000e+003 6.705e-003 1.078e-003 
1.202e-003 1.784e+007 9.561e+011 1.000e+003 4.982e-003 1.079e-003 
1.204e-003 1.789e+007 9.529e+011 1.000e+003 4.823e-003 1.080e-003 
1.206e-003 1.794e+007 9.513e+011 1.000e+003 1.108e-002 1.082e-003 
1.208e-003 1.800e+007 9.520e+011 1.000e+003 1.520e-002 1.083e-003 
1.209e-003 1.808e+007 9.527e+011 1.000e+003 1.856e-002 1.084e-003 
1.211e-003 1.817e+007 9.522e+011 1.000e+003 2.116e-002 1.085e-003 
1.213e-003 1.828e+007 9.537e+011 1.000e+003 2.042e-002 1.086e-003 
1.215e-003 1.839e+007 9.558e+011 1.000e+003 1.719e-002 1.087e-003 
1.216e-003 1.851e+007 9.554e+011 1.000e+003 1.605e-002 1.088e-003 
1.218e-003 1.863e+007 9.553e+011 1.000e+003 7.262e-003 1.089e-003 
1.220e-003 1.874e+007 9.572e+011 1.000e+003 2.543e-003 1.090e-003 
1.221e-003 1.886e+007 9.504e+011 1.000e+003 7.688e-003 1.091e-003 
1.223e-003 1.897e+007 9.522e+011 1.000e+003 7.929e-003 1.092e-003 
1.225e-003 1.907e+007 9.550e+011 1.000e+003 1.959e-004 1.093e-003 
1.227e-003 1.918e+007 9.584e+011 1.000e+003 5.861e-003 1.094e-003 
1.228e-003 1.927e+007 9.541e+011 1.000e+003 1.065e-002 1.095e-003 
1.230e-003 1.933e+007 9.566e+011 1.000e+003 1.679e-002 1.096e-003 
1.232e-003 1.940e+007 9.553e+011 1.000e+003 1.536e-002 1.098e-003 
1.234e-003 1.947e+007 9.588e+011 1.000e+003 1.247e-002 1.099e-003 
1.235e-003 1.954e+007 9.623e+011 1.000e+003 1.325e-002 1.100e-003 
1.237e-003 1.963e+007 9.647e+011 1.000e+003 1.353e-002 1.101e-003 
1.239e-003 1.972e+007 9.652e+011 1.000e+003 1.266e-002 1.102e-003 
1.241e-003 1.983e+007 9.673e+011 1.000e+003 6.689e-003 1.103e-003 
1.242e-003 1.994e+007 9.690e+011 1.000e+003 1.676e-002 1.104e-003 
1.244e-003 2.005e+007 9.709e+011 1.000e+003 1.662e-002 1.105e-003 
1.246e-003 2.015e+007 9.729e+011 1.000e+003 2.371e-002 1.106e-003 
1.247e-003 2.024e+007 9.751e+011 1.000e+003 2.106e-002 1.107e-003 
1.249e-003 2.035e+007 9.770e+011 1.000e+003 1.179e-002 1.108e-003 
1.251e-003 2.044e+007 9.788e+011 1.000e+003 1.580e-002 1.109e-003 
1.253e-003 2.054e+007 9.812e+011 1.000e+003 1.533e-002 1.110e-003 
1.254e-003 2.063e+007 9.827e+011 1.000e+003 1.832e-002 1.112e-003 
1.256e-003 2.070e+007 9.854e+011 1.000e+003 1.748e-002 1.113e-003 
1.258e-003 2.075e+007 9.889e+011 1.000e+003 2.012e-002 1.114e-003 
1.260e-003 2.079e+007 9.934e+011 1.000e+003 1.079e-002 1.116e-003 
1.261e-003 2.081e+007 9.988e+011 1.000e+003 6.627e-003 1.117e-003 
1.263e-003 2.078e+007 9.983e+011 1.000e+003 1.725e-002 1.119e-003 
1.265e-003 2.074e+007 9.936e+011 1.000e+003 1.042e-002 1.121e-003 
1.266e-003 2.074e+007 9.933e+011 1.000e+003 6.384e-003 1.123e-003 
1.268e-003 2.074e+007 9.913e+011 1.000e+003 1.583e-002 1.125e-003 
1.270e-003 2.074e+007 9.927e+011 1.000e+003 2.199e-002 1.126e-003 
1.272e-003 2.075e+007 9.950e+011 1.000e+003 2.093e-002 1.128e-003 
1.273e-003 2.080e+007 9.987e+011 1.000e+003 2.513e-002 1.129e-003 
1.275e-003 2.084e+007 1.003e+012 1.000e+003 2.410e-002 1.131e-003 
1.277e-003 2.088e+007 1.007e+012 1.000e+003 2.408e-002 1.132e-003 
1.279e-003 2.092e+007 1.012e+012 1.000e+003 2.419e-002 1.134e-003 
1.280e-003 2.095e+007 1.016e+012 1.000e+003 2.288e-002 1.135e-003 
1.282e-003 2.095e+007 1.019e+012 1.000e+003 2.410e-002 1.137e-003 
1.284e-003 2.099e+007 1.024e+012 1.000e+003 2.140e-002 1.139e-003 
1.285e-003 2.107e+007 1.029e+012 1.000e+003 1.799e-002 1.140e-003 
1.287e-003 2.115e+007 1.030e+012 1.000e+003 1.413e-002 1.141e-003 
1.289e-003 2.122e+007 1.027e+012 1.000e+003 1.301e-002 1.142e-003 
1.291e-003 2.129e+007 1.027e+012 1.000e+003 1.116e-002 1.143e-003 
1.292e-003 2.138e+007 1.024e+012 1.000e+003 1.062e-002 1.144e-003 
1.294e-003 2.147e+007 1.022e+012 1.000e+003 1.083e-002 1.146e-003 
1.296e-003 2.155e+007 1.025e+012 1.000e+003 1.416e-002 1.147e-003 
1.298e-003 2.160e+007 1.030e+012 1.000e+003 1.611e-002 1.148e-003 
1.299e-003 2.167e+007 1.035e+012 1.000e+003 1.384e-002 1.149e-003 
1.301e-003 2.174e+007 1.030e+012 1.000e+003 1.795e-002 1.151e-003 
1.303e-003 2.182e+007 1.010e+012 1.000e+003 2.436e-002 1.152e-003 
1.305e-003 2.188e+007 1.014e+012 1.000e+003 2.575e-002 1.153e-003 
1.306e-003 2.193e+007 1.020e+012 1.000e+003 3.198e-002 1.154e-003 
1.308e-003 2.201e+007 1.024e+012 1.000e+003 3.561e-002 1.156e-003 
1.310e-003 2.208e+007 1.028e+012 1.000e+003 3.736e-002 1.157e-003 
1.311e-003 2.218e+007 1.033e+012 1.000e+003 3.223e-002 1.158e-003 
1.313e-003 2.230e+007 1.034e+012 1.000e+003 3.433e-002 1.159e-003 
1.315e-003 2.242e+007 1.033e+012 1.000e+003 3.296e-002 1.160e-003 
1.317e-003 2.250e+007 1.038e+012 1.000e+003 3.708e-002 1.161e-003 
1.318e-003 2.255e+007 1.041e+012 1.000e+003 4.234e-002 1.162e-003 
1.320e-003 2.258e+007 1.046e+012 1.000e+003 4.252e-002 1.164e-003 
1.322e-003 2.263e+007 1.052e+012 1.000e+003 4.680e-002 1.165e-003 
1.324e-003 2.271e+007 1.058e+012 1.000e+003 4.638e-002 1.166e-003 
1.325e-003 2.276e+007 1.045e+012 1.000e+003 5.288e-002 1.168e-003 
1.327e-003 2.281e+007 1.043e+012 1.000e+003 5.847e-002 1.169e-003 
1.329e-003 2.286e+007 1.046e+012 1.000e+003 6.334e-002 1.171e-003 
1.330e-003 2.292e+007 1.048e+012 1.000e+003 6.434e-002 1.172e-003 
1.332e-003 2.299e+007 1.049e+012 1.000e+003 6.359e-002 1.173e-003 
1.334e-003 2.308e+007 1.053e+012 1.000e+003 6.404e-002 1.174e-003 
1.336e-003 2.318e+007 1.057e+012 1.000e+003 6.859e-002 1.175e-003 
1.337e-003 2.328e+007 1.060e+012 1.000e+003 7.356e-002 1.176e-003 
1.339e-003 2.339e+007 1.063e+012 1.000e+003 7.616e-002 1.177e-003 
1.341e-003 2.349e+007 1.066e+012 1.000e+003 7.856e-002 1.178e-003 
1.343e-003 2.359e+007 1.070e+012 1.000e+003 8.201e-002 1.179e-003 
1.344e-003 2.367e+007 1.075e+012 1.000e+003 8.401e-002 1.180e-003 
1.346e-003 2.376e+007 1.080e+012 1.000e+003 8.537e-002 1.182e-003 
1.348e-003 2.383e+007 1.086e+012 1.000e+003 8.818e-002 1.183e-003 
1.350e-003 2.390e+007 1.092e+012 1.000e+003 8.628e-002 1.184e-003 
1.351e-003 2.400e+007 1.096e+012 1.000e+003 8.779e-002 1.185e-003 
1.353e-003 2.410e+007 1.101e+012 1.000e+003 8.970e-002 1.186e-003 
1.355e-003 2.420e+007 1.106e+012 1.000e+003 8.964e-002 1.187e-003 
1.356e-003 2.429e+007 1.111e+012 1.000e+003 9.015e-002 1.188e-003 
1.358e-003 2.435e+007 1.111e+012 1.000e+003 9.194e-002 1.190e-003 
1.360e-003 2.442e+007 1.114e+012 1.000e+003 8.940e-002 1.191e-003 
1.362e-003 2.447e+007 1.118e+012 1.000e+003 9.436e-002 1.192e-003 
1.363e-003 2.452e+007 1.123e+012 1.000e+003 9.747e-002 1.194e-003 
1.365e-003 2.455e+007 1.127e+012 1.000e+003 9.763e-002 1.195e-003 
1.367e-003 2.454e+007 1.099e+012 1.000e+003 6.702e-002 1.197e-003 
1.369e-003 2.452e+007 1.104e+012 1.000e+003 6.698e-002 1.199e-003 
1.370e-003 2.450e+007 1.102e+012 1.000e+003 6.300e-002 1.201e-003 
1.372e-003 2.453e+007 1.104e+012 1.000e+003 6.405e-002 1.202e-003 
1.374e-003 2.457e+007 1.109e+012 1.000e+003 6.623e-002 1.204e-003 
1.375e-003 2.458e+007 1.101e+012 1.000e+003 6.907e-002 1.205e-003 
1.377e-003 2.456e+007 1.096e+012 1.000e+003 6.494e-002 1.207e-003 
1.379e-003 2.450e+007 1.092e+012 1.000e+003 6.868e-002 1.209e-003 
1.381e-003 2.446e+007 1.095e+012 1.000e+003 5.847e-002 1.211e-003 
1.382e-003 2.443e+007 1.099e+012 1.000e+003 6.206e-002 1.213e-003 
1.384e-003 2.438e+007 1.106e+012 1.000e+003 6.064e-002 1.215e-003 
1.386e-003 2.433e+007 1.114e+012 1.000e+003 6.401e-002 1.217e-003 
1.388e-003 2.428e+007 1.118e+012 1.000e+003 6.795e-002 1.220e-003 
1.389e-003 2.425e+007 1.119e+012 1.000e+003 6.553e-002 1.221e-003 
1.391e-003 2.423e+007 1.126e+012 1.000e+003 6.644e-002 1.223e-003 
1.393e-003 2.418e+007 1.134e+012 1.000e+003 6.640e-002 1.225e-003 
1.394e-003 2.412e+007 1.144e+012 1.000e+003 6.666e-002 1.228e-003 
1.396e-003 2.401e+007 1.149e+012 1.000e+003 6.254e-002 1.230e-003 
1.398e-003 2.383e+007 1.155e+012 1.000e+003 9.073e-002 1.233e-003 
1.400e-003 2.366e+007 1.170e+012 1.000e+003 1.057e-001 1.236e-003 
1.401e-003 2.354e+007 1.177e+012 1.000e+003 1.046e-001 1.239e-003 
1.403e-003 2.345e+007 1.176e+012 1.000e+003 1.128e-001 1.241e-003 
1.405e-003 2.336e+007 1.171e+012 1.000e+003 1.112e-001 1.243e-003 
1.407e-003 2.326e+007 1.171e+012 1.000e+003 1.280e-001 1.246e-003 
1.408e-003 2.316e+007 1.176e+012 1.000e+003 1.426e-001 1.248e-003 
1.410e-003 2.303e+007 1.164e+012 1.000e+003 1.532e-001 1.251e-003 
1.412e-003 2.298e+007 1.159e+012 1.000e+003 1.510e-001 1.253e-003 
1.414e-003 2.295e+007 1.144e+012 1.000e+003 1.327e-001 1.255e-003 
1.415e-003 2.287e+007 1.135e+012 1.000e+003 1.202e-001 1.257e-003 
1.417e-003 2.283e+007 1.125e+012 1.000e+003 1.045e-001 1.259e-003 
1.419e-003 2.282e+007 1.128e+012 1.000e+003 9.979e-002 1.261e-003 
1.420e-003 2.276e+007 1.124e+012 1.000e+003 9.628e-002 1.263e-003 
1.422e-003 2.266e+007 1.123e+012 1.000e+003 8.962e-002 1.265e-003 
1.424e-003 2.255e+007 1.128e+012 1.000e+003 6.063e-002 1.268e-003 
1.426e-003 2.245e+007 1.134e+012 1.000e+003 6.011e-002 1.270e-003 
1.427e-003 2.236e+007 1.138e+012 1.000e+003 4.544e-002 1.273e-003 
1.429e-003 2.229e+007 1.143e+012 1.000e+003 3.006e-002 1.275e-003 
1.431e-003 2.221e+007 1.150e+012 1.000e+003 4.008e-002 1.277e-003 
1.433e-003 2.210e+007 1.158e+012 1.000e+003 4.833e-002 1.280e-003 
1.434e-003 2.201e+007 1.166e+012 1.000e+003 4.053e-002 1.282e-003 
1.436e-003 2.195e+007 1.173e+012 1.000e+003 3.262e-002 1.284e-003 
1.438e-003 2.189e+007 1.180e+012 1.000e+003 3.424e-002 1.286e-003 
1.439e-003 2.186e+007 1.187e+012 1.000e+003 3.833e-002 1.288e-003 
1.441e-003 2.186e+007 1.189e+012 1.000e+003 3.698e-002 1.290e-003 
1.443e-003 2.189e+007 1.191e+012 1.000e+003 3.141e-002 1.291e-003 
1.445e-003 2.194e+007 1.191e+012 1.000e+003 3.609e-002 1.293e-003 
1.446e-003 2.198e+007 1.196e+012 1.000e+003 3.600e-002 1.294e-003 
1.448e-003 2.201e+007 1.196e+012 1.000e+003 2.696e-002 1.296e-003 
1.450e-003 2.203e+007 1.193e+012 1.000e+003 2.745e-002 1.297e-003 
1.452e-003 2.208e+007 1.191e+012 1.000e+003 2.459e-002 1.299e-003 
1.453e-003 2.213e+007 1.190e+012 1.000e+003 2.762e-002 1.300e-003 
1.455e-003 2.221e+007 1.192e+012 1.000e+003 3.234e-002 1.301e-003 
1.457e-003 2.233e+007 1.194e+012 1.000e+003 3.750e-002 1.302e-003 
1.459e-003 2.245e+007 1.190e+012 1.000e+003 3.430e-002 1.303e-003 
1.460e-003 2.255e+007 1.189e+012 1.000e+003 3.489e-002 1.304e-003 
1.462e-003 2.264e+007 1.190e+012 1.000e+003 3.871e-002 1.305e-003 
1.464e-003 2.275e+007 1.192e+012 1.000e+003 3.848e-002 1.306e-003 
1.465e-003 2.285e+007 1.195e+012 1.000e+003 3.774e-002 1.307e-003 
1.467e-003 2.295e+007 1.198e+012 1.000e+003 4.235e-002 1.308e-003 
1.469e-003 2.306e+007 1.199e+012 1.000e+003 3.364e-002 1.309e-003 
1.471e-003 2.318e+007 1.200e+012 1.000e+003 3.311e-002 1.310e-003 
1.472e-003 2.331e+007 1.204e+012 1.000e+003 4.243e-002 1.311e-003 
1.474e-003 2.344e+007 1.207e+012 1.000e+003 4.565e-002 1.312e-003 
1.476e-003 2.357e+007 1.210e+012 1.000e+003 3.910e-002 1.313e-003 
1.478e-003 2.369e+007 1.214e+012 1.000e+003 4.404e-002 1.314e-003 
1.479e-003 2.380e+007 1.217e+012 1.000e+003 3.683e-002 1.315e-003 
1.481e-003 2.391e+007 1.220e+012 1.000e+003 3.630e-002 1.316e-003 
1.483e-003 2.399e+007 1.220e+012 1.000e+003 3.659e-002 1.317e-003 
1.484e-003 2.404e+007 1.224e+012 1.000e+003 4.180e-002 1.318e-003 
1.486e-003 2.410e+007 1.228e+012 1.000e+003 2.962e-002 1.319e-003 
1.488e-003 2.413e+007 1.233e+012 1.000e+003 4.586e-002 1.321e-003 
1.490e-003 2.415e+007 1.235e+012 1.000e+003 5.086e-002 1.323e-003 
1.491e-003 2.416e+007 1.238e+012 1.000e+003 4.504e-002 1.324e-003 
1.493e-003 2.417e+007 1.239e+012 1.000e+003 4.538e-002 1.326e-003 
1.495e-003 2.417e+007 1.240e+012 1.000e+003 3.408e-002 1.328e-003 
1.497e-003 2.418e+007 1.245e+012 1.000e+003 2.024e-002 1.329e-003 
1.498e-003 2.418e+007 1.249e+012 1.000e+003 7.234e-003 1.331e-003 
1.500e-003 2.418e+007 1.257e+012 1.000e+003 1.908e-002 1.333e-003 
1.502e-003 2.416e+007 1.265e+012 1.000e+003 1.399e-002 1.334e-003 
1.503e-003 2.415e+007 1.272e+012 1.000e+003 2.254e-002 1.336e-003 
1.505e-003 2.412e+007 1.279e+012 1.000e+003 1.297e-002 1.338e-003 
1.507e-003 2.406e+007 1.286e+012 1.000e+003 1.412e-002 1.340e-003 
1.509e-003 2.398e+007 1.269e+012 1.000e+003 1.205e-002 1.343e-003 
1.510e-003 2.389e+007 1.272e+012 1.000e+003 1.429e-002 1.345e-003 
1.512e-003 2.383e+007 1.277e+012 1.000e+003 1.986e-002 1.347e-003 
1.514e-003 2.378e+007 1.280e+012 1.000e+003 3.472e-003 1.349e-003 
1.516e-003 2.376e+007 1.284e+012 1.000e+003 1.140e-002 1.351e-003 
1.517e-003 2.374e+007 1.289e+012 1.000e+003 1.790e-002 1.353e-003 
1.519e-003 2.371e+007 1.254e+012 1.000e+003 4.014e-002 1.355e-003 
1.521e-003 2.368e+007 1.261e+012 1.000e+003 4.666e-002 1.357e-003 
1.523e-003 2.365e+007 1.269e+012 1.000e+003 4.325e-002 1.359e-003 
1.524e-003 2.362e+007 1.274e+012 1.000e+003 2.991e-002 1.361e-003 
1.526e-003 2.353e+007 1.268e+012 1.000e+003 2.875e-002 1.363e-003 
1.528e-003 2.345e+007 1.220e+012 1.000e+003 7.285e-002 1.365e-003 
1.529e-003 2.337e+007 1.227e+012 1.000e+003 7.275e-002 1.368e-003 
1.531e-003 2.331e+007 1.234e+012 1.000e+003 5.991e-002 1.370e-003 
1.533e-003 2.325e+007 1.240e+012 1.000e+003 6.900e-002 1.372e-003 
1.535e-003 2.321e+007 1.246e+012 1.000e+003 7.903e-002 1.374e-003 
1.536e-003 2.318e+007 1.253e+012 1.000e+003 8.001e-002 1.376e-003 
1.538e-003 2.316e+007 1.261e+012 1.000e+003 7.552e-002 1.378e-003 
1.540e-003 2.314e+007 1.269e+012 1.000e+003 7.824e-002 1.380e-003 
1.542e-003 2.310e+007 1.276e+012 1.000e+003 6.438e-002 1.382e-003 
1.543e-003 2.308e+007 1.282e+012 1.000e+003 7.286e-002 1.384e-003 
1.545e-003 2.305e+007 1.289e+012 1.000e+003 6.724e-002 1.385e-003 
1.547e-003 2.302e+007 1.296e+012 1.000e+003 7.368e-002 1.387e-003 
1.548e-003 2.298e+007 1.303e+012 1.000e+003 7.913e-002 1.389e-003 
1.550e-003 2.295e+007 1.292e+012 1.000e+003 6.121e-002 1.391e-003 
1.552e-003 2.292e+007 1.290e+012 1.000e+003 8.299e-002 1.393e-003 
1.554e-003 2.288e+007 1.290e+012 1.000e+003 1.014e-001 1.395e-003 
1.555e-003 2.287e+007 1.291e+012 1.000e+003 9.320e-002 1.397e-003 
1.557e-003 2.286e+007 1.297e+012 1.000e+003 7.732e-002 1.399e-003 
1.559e-003 2.280e+007 1.304e+012 1.000e+003 8.154e-002 1.401e-003 
1.561e-003 2.268e+007 1.311e+012 1.000e+003 8.617e-002 1.404e-003 
1.562e-003 2.254e+007 1.312e+012 1.000e+003 7.054e-002 1.406e-003 
1.564e-003 2.237e+007 1.319e+012 1.000e+003 8.199e-002 1.409e-003 
1.566e-003 2.218e+007 1.326e+012 1.000e+003 1.223e-001 1.412e-003 
1.567e-003 2.204e+007 1.335e+012 1.000e+003 1.190e-001 1.415e-003 
1.569e-003 2.190e+007 1.333e+012 1.000e+003 1.319e-001 1.418e-003 
1.571e-003 2.175e+007 1.327e+012 1.000e+003 1.112e-001 1.420e-003 
1.573e-003 2.162e+007 1.318e+012 1.000e+003 1.295e-001 1.423e-003 
1.574e-003 2.150e+007 1.316e+012 1.000e+003 1.032e-001 1.426e-003 
1.576e-003 2.133e+007 1.319e+012 1.000e+003 1.147e-001 1.428e-003 
1.578e-003 2.117e+007 1.326e+012 1.000e+003 1.043e-001 1.431e-003 
1.580e-003 2.100e+007 1.335e+012 1.000e+003 8.820e-002 1.434e-003 
1.581e-003 2.084e+007 1.333e+012 1.000e+003 8.168e-002 1.437e-003 
1.583e-003 2.071e+007 1.330e+012 1.000e+003 7.102e-002 1.440e-003 
1.585e-003 2.057e+007 1.323e+012 1.000e+003 8.145e-002 1.442e-003 
1.587e-003 2.041e+007 1.324e+012 1.000e+003 9.079e-002 1.445e-003 
1.588e-003 2.027e+007 1.281e+012 1.000e+003 4.778e-002 1.448e-003 
1.590e-003 2.015e+007 1.277e+012 1.000e+003 4.417e-002 1.450e-003 
1.592e-003 2.007e+007 1.272e+012 1.000e+003 4.866e-002 1.453e-003 
1.593e-003 2.005e+007 1.265e+012 1.000e+003 3.274e-002 1.455e-003 
1.595e-003 2.008e+007 1.261e+012 1.000e+003 3.030e-002 1.456e-003 
1.597e-003 2.014e+007 1.260e+012 1.000e+003 4.388e-002 1.457e-003 
1.599e-003 2.023e+007 1.252e+012 1.000e+003 4.207e-002 1.459e-003 
1.600e-003 2.031e+007 1.250e+012 1.000e+003 6.605e-002 1.460e-003 
1.602e-003 2.040e+007 1.250e+012 1.000e+003 4.753e-002 1.461e-003 
1.604e-003 2.050e+007 1.252e+012 1.000e+003 6.364e-002 1.462e-003 
1.606e-003 2.061e+007 1.189e+012 1.000e+003 5.123e-002 1.463e-003 
1.607e-003 2.074e+007 1.191e+012 1.000e+003 5.728e-002 1.464e-003 
1.609e-003 2.087e+007 1.189e+012 1.000e+003 4.527e-002 1.465e-003 
1.611e-003 2.100e+007 1.190e+012 1.000e+003 2.697e-002 1.465e-003 
1.612e-003 2.111e+007 1.186e+012 1.000e+003 2.711e-002 1.466e-003 
1.614e-003 2.118e+007 1.180e+012 1.000e+003 2.478e-002 1.468e-003 
1.616e-003 2.124e+007 1.177e+012 1.000e+003 1.276e-002 1.469e-003 
1.618e-003 2.126e+007 1.176e+012 1.000e+003 2.439e-002 1.470e-003 
1.619e-003 2.127e+007 1.177e+012 1.000e+003 2.545e-002 1.472e-003 
1.621e-003 2.126e+007 1.181e+012 1.000e+003 5.280e-002 1.474e-003 
1.623e-003 2.121e+007 1.186e+012 1.000e+003 7.131e-002 1.476e-003 
1.625e-003 2.117e+007 1.192e+012 1.000e+003 6.090e-002 1.478e-003 
1.626e-003 2.109e+007 1.199e+012 1.000e+003 5.585e-002 1.480e-003 
1.628e-003 2.100e+007 1.191e+012 1.000e+003 7.486e-002 1.483e-003 
1.630e-003 2.093e+007 1.192e+012 1.000e+003 7.042e-002 1.485e-003 
1.632e-003 2.088e+007 1.195e+012 1.000e+003 6.637e-002 1.487e-003 
1.633e-003 2.084e+007 1.199e+012 1.000e+003 6.381e-002 1.489e-003 
1.635e-003 2.081e+007 1.195e+012 1.000e+003 7.514e-002 1.491e-003 
1.637e-003 2.081e+007 1.196e+012 1.000e+003 6.205e-002 1.493e-003 
1.638e-003 2.078e+007 1.149e+012 1.000e+003 5.256e-002 1.495e-003 
1.640e-003 2.070e+007 1.148e+012 1.000e+003 5.850e-002 1.497e-003 
1.642e-003 2.062e+007 1.151e+012 1.000e+003 5.380e-002 1.499e-003 
1.644e-003 2.053e+007 1.152e+012 1.000e+003 5.915e-002 1.501e-003 
1.645e-003 2.045e+007 1.155e+012 1.000e+003 7.075e-002 1.504e-003 
1.647e-003 2.040e+007 1.157e+012 1.000e+003 5.885e-002 1.506e-003 
1.649e-003 2.032e+007 1.152e+012 1.000e+003 4.695e-002 1.508e-003 
1.651e-003 2.023e+007 1.152e+012 1.000e+003 5.995e-002 1.511e-003 
1.652e-003 2.013e+007 1.154e+012 1.000e+003 7.037e-002 1.513e-003 
1.654e-003 2.003e+007 1.160e+012 1.000e+003 6.836e-002 1.515e-003 
1.656e-003 1.988e+007 1.165e+012 1.000e+003 7.524e-002 1.518e-003 
1.657e-003 1.972e+007 1.173e+012 1.000e+003 7.185e-002 1.521e-003 
1.659e-003 1.957e+007 1.171e+012 1.000e+003 6.660e-002 1.524e-003 
1.661e-003 1.947e+007 1.161e+012 1.000e+003 7.444e-002 1.526e-003 
1.663e-003 1.941e+007 1.161e+012 1.000e+003 3.684e-002 1.528e-003 
1.664e-003 1.932e+007 1.156e+012 1.000e+003 3.352e-002 1.531e-003 
1.666e-003 1.924e+007 1.155e+012 1.000e+003 3.743e-002 1.533e-003 
1.668e-003 1.914e+007 1.157e+012 1.000e+003 2.348e-002 1.535e-003 
1.670e-003 1.906e+007 1.160e+012 1.000e+003 2.809e-002 1.538e-003 
1.671e-003 1.898e+007 1.161e+012 1.000e+003 8.395e-003 1.540e-003 
1.673e-003 1.889e+007 1.106e+012 1.000e+003 2.135e-002 1.542e-003 
1.675e-003 1.881e+007 1.102e+012 1.000e+003 1.244e-002 1.545e-003 
1.676e-003 1.875e+007 1.105e+012 1.000e+003 8.148e-003 1.547e-003 
1.678e-003 1.870e+007 1.103e+012 1.000e+003 1.014e-002 1.549e-003 
1.680e-003 1.864e+007 1.103e+012 1.000e+003 1.113e-002 1.551e-003 
1.682e-003 1.856e+007 1.103e+012 1.000e+003 7.546e-003 1.553e-003 
1.683e-003 1.847e+007 1.099e+012 1.000e+003 9.219e-003 1.556e-003 
1.685e-003 1.844e+007 1.099e+012 1.000e+003 1.151e-002 1.558e-003 
1.687e-003 1.842e+007 1.100e+012 1.000e+003 1.527e-002 1.559e-003 
1.689e-003 1.843e+007 1.102e+012 1.000e+003 1.833e-002 1.561e-003 
1.690e-003 1.840e+007 1.095e+012 1.000e+003 2.151e-002 1.563e-003 
1.692e-003 1.836e+007 1.094e+012 1.000e+003 2.243e-002 1.565e-003 
1.694e-003 1.835e+007 1.094e+012 1.000e+003 2.403e-002 1.567e-003 
1.696e-003 1.837e+007 1.096e+012 1.000e+003 2.894e-002 1.568e-003 
1.697e-003 1.841e+007 1.098e+012 1.000e+003 2.814e-002 1.570e-003 
1.699e-003 1.849e+007 1.100e+012 1.000e+003 2.937e-002 1.571e-003 
1.701e-003 1.858e+007 1.094e+012 1.000e+003 2.366e-002 1.572e-003 
1.702e-003 1.867e+007 1.095e+012 1.000e+003 2.809e-002 1.573e-003 
1.704e-003 1.876e+007 1.096e+012 1.000e+003 2.324e-002 1.574e-003 
1.706e-003 1.885e+007 1.099e+012 1.000e+003 2.400e-002 1.575e-003 
1.708e-003 1.894e+007 1.102e+012 1.000e+003 3.099e-002 1.577e-003 
1.709e-003 1.904e+007 1.104e+012 1.000e+003 2.682e-002 1.578e-003 
1.711e-003 1.913e+007 1.107e+012 1.000e+003 3.301e-002 1.579e-003 
1.713e-003 1.922e+007 1.108e+012 1.000e+003 3.378e-002 1.580e-003 
1.715e-003 1.932e+007 1.111e+012 1.000e+003 2.930e-002 1.581e-003 
1.716e-003 1.942e+007 1.114e+012 1.000e+003 3.087e-002 1.582e-003 
1.718e-003 1.954e+007 1.118e+012 1.000e+003 3.230e-002 1.583e-003 
1.720e-003 1.966e+007 1.116e+012 1.000e+003 2.913e-002 1.584e-003 
1.721e-003 1.976e+007 1.113e+012 1.000e+003 3.204e-002 1.585e-003 
1.723e-003 1.986e+007 1.112e+012 1.000e+003 3.254e-002 1.586e-003 
1.725e-003 1.993e+007 1.114e+012 1.000e+003 3.260e-002 1.587e-003 
1.727e-003 1.997e+007 1.116e+012 1.000e+003 2.582e-002 1.588e-003 
1.728e-003 2.000e+007 1.118e+012 1.000e+003 3.802e-002 1.590e-003 
1.730e-003 2.003e+007 1.121e+012 1.000e+003 3.464e-002 1.591e-003 
1.732e-003 2.005e+007 1.125e+012 1.000e+003 3.943e-002 1.593e-003 
1.734e-003 2.009e+007 1.130e+012 1.000e+003 3.861e-002 1.594e-003 
1.735e-003 2.015e+007 1.136e+012 1.000e+003 3.534e-002 1.596e-003 
1.737e-003 2.023e+007 1.141e+012 1.000e+003 2.946e-002 1.597e-003 
1.739e-003 2.030e+007 1.149e+012 1.000e+003 4.207e-002 1.598e-003 
1.741e-003 2.038e+007 1.153e+012 1.000e+003 3.254e-002 1.599e-003 
1.742e-003 2.045e+007 1.158e+012 1.000e+003 3.137e-002 1.601e-003 
1.744e-003 2.052e+007 1.164e+012 1.000e+003 2.717e-002 1.602e-003 
1.746e-003 2.060e+007 1.169e+012 1.000e+003 3.102e-002 1.603e-003 
1.747e-003 2.069e+007 1.167e+012 1.000e+003 2.184e-002 1.604e-003 
1.749e-003 2.079e+007 1.171e+012 1.000e+003 1.584e-002 1.605e-003 
1.751e-003 2.089e+007 1.175e+012 1.000e+003 7.996e-003 1.606e-003 
1.753e-003 2.099e+007 1.180e+012 1.000e+003 1.291e-002 1.607e-003 
1.754e-003 2.109e+007 1.186e+012 1.000e+003 5.311e-003 1.608e-003 
1.756e-003 2.117e+007 1.191e+012 1.000e+003 3.732e-003 1.610e-003 
1.758e-003 2.125e+007 1.197e+012 1.000e+003 4.263e-003 1.611e-003 
1.760e-003 2.133e+007 1.192e+012 1.000e+003 1.815e-002 1.612e-003 
1.761e-003 2.141e+007 1.161e+012 1.000e+003 2.531e-002 1.613e-003 
1.763e-003 2.147e+007 1.156e+012 1.000e+003 4.561e-002 1.614e-003 
1.765e-003 2.154e+007 1.159e+012 1.000e+003 5.201e-002 1.616e-003 
1.766e-003 2.163e+007 1.163e+012 1.000e+003 4.832e-002 1.617e-003 
1.768e-003 2.170e+007 1.168e+012 1.000e+003 4.792e-002 1.618e-003 
1.770e-003 2.173e+007 1.162e+012 1.000e+003 4.446e-002 1.620e-003 
1.772e-003 2.174e+007 1.160e+012 1.000e+003 4.133e-002 1.621e-003 
1.773e-003 2.173e+007 1.157e+012 1.000e+003 3.715e-002 1.623e-003 
1.775e-003 2.172e+007 1.153e+012 1.000e+003 3.450e-002 1.625e-003 
1.777e-003 2.173e+007 1.153e+012 1.000e+003 3.121e-002 1.626e-003 
1.779e-003 2.173e+007 1.155e+012 1.000e+003 3.631e-002 1.628e-003 
1.780e-003 2.173e+007 1.149e+012 1.000e+003 3.966e-002 1.630e-003 
1.782e-003 2.169e+007 1.142e+012 1.000e+003 4.338e-002 1.632e-003 
1.784e-003 2.163e+007 1.139e+012 1.000e+003 4.153e-002 1.634e-003 
1.785e-003 2.154e+007 1.132e+012 1.000e+003 3.673e-002 1.636e-003 
1.787e-003 2.147e+007 1.131e+012 1.000e+003 3.064e-002 1.639e-003 
1.789e-003 2.141e+007 1.133e+012 1.000e+003 2.217e-002 1.641e-003 
1.791e-003 2.139e+007 1.133e+012 1.000e+003 9.943e-003 1.643e-003 
1.792e-003 2.139e+007 1.138e+012 1.000e+003 1.012e-002 1.644e-003 
1.794e-003 2.139e+007 1.133e+012 1.000e+003 1.435e-002 1.646e-003 
1.796e-003 2.134e+007 1.132e+012 1.000e+003 9.679e-003 1.648e-003 
1.798e-003 2.130e+007 1.133e+012 1.000e+003 1.391e-002 1.650e-003 
1.799e-003 2.125e+007 1.135e+012 1.000e+003 1.731e-002 1.652e-003 
1.801e-003 2.117e+007 1.138e+012 1.000e+003 1.389e-002 1.654e-003 
1.803e-003 2.108e+007 1.142e+012 1.000e+003 1.549e-002 1.657e-003 
1.805e-003 2.099e+007 1.144e+012 1.000e+003 1.761e-002 1.659e-003 
1.806e-003 2.085e+007 1.144e+012 1.000e+003 1.838e-002 1.662e-003 
1.808e-003 2.076e+007 1.144e+012 1.000e+003 1.876e-002 1.664e-003 
1.810e-003 2.070e+007 1.150e+012 1.000e+003 1.785e-002 1.666e-003 
1.811e-003 2.063e+007 1.153e+012 1.000e+003 2.231e-002 1.669e-003 
1.813e-003 2.056e+007 1.158e+012 1.000e+003 2.230e-002 1.671e-003 
1.815e-003 2.046e+007 1.166e+012 1.000e+003 2.430e-002 1.673e-003 
1.817e-003 2.032e+007 1.157e+012 1.000e+003 2.740e-002 1.676e-003 
1.818e-003 2.017e+007 1.142e+012 1.000e+003 1.708e-002 1.679e-003 
1.820e-003 2.000e+007 1.146e+012 1.000e+003 2.057e-002 1.682e-003 
1.822e-003 1.983e+007 1.152e+012 1.000e+003 2.051e-002 1.685e-003 
1.824e-003 1.969e+007 1.145e+012 1.000e+003 2.699e-002 1.687e-003 
1.825e-003 1.955e+007 1.147e+012 1.000e+003 2.483e-002 1.690e-003 
1.827e-003 1.939e+007 1.144e+012 1.000e+003 3.553e-002 1.693e-003 
1.829e-003 1.921e+007 1.145e+012 1.000e+003 3.908e-002 1.696e-003 
1.830e-003 1.903e+007 1.147e+012 1.000e+003 4.150e-002 1.699e-003 
1.832e-003 1.884e+007 1.151e+012 1.000e+003 4.972e-002 1.702e-003 
1.834e-003 1.862e+007 1.145e+012 1.000e+003 4.996e-002 1.705e-003 
1.836e-003 1.846e+007 1.146e+012 1.000e+003 4.416e-002 1.708e-003 
1.837e-003 1.835e+007 1.149e+012 1.000e+003 5.491e-002 1.710e-003 
1.839e-003 1.826e+007 1.155e+012 1.000e+003 5.381e-002 1.713e-003 
1.841e-003 1.816e+007 1.155e+012 1.000e+003 5.800e-002 1.715e-003 
1.843e-003 1.810e+007 1.155e+012 1.000e+003 6.141e-002 1.717e-003 
1.844e-003 1.805e+007 1.158e+012 1.000e+003 7.355e-002 1.719e-003 
1.846e-003 1.800e+007 1.160e+012 1.000e+003 7.370e-002 1.721e-003 
1.848e-003 1.802e+007 1.150e+012 1.000e+003 7.116e-002 1.723e-003 
1.850e-003 1.811e+007 1.145e+012 1.000e+003 6.401e-002 1.724e-003 
1.851e-003 1.821e+007 1.145e+012 1.000e+003 7.377e-002 1.725e-003 
1.853e-003 1.832e+007 1.146e+012 1.000e+003 7.542e-002 1.726e-003 
1.855e-003 1.844e+007 1.131e+012 1.000e+003 7.307e-002 1.727e-003 
1.856e-003 1.852e+007 1.125e+012 1.000e+003 7.232e-002 1.728e-003 
1.858e-003 1.858e+007 1.122e+012 1.000e+003 6.710e-002 1.729e-003 
1.860e-003 1.864e+007 1.120e+012 1.000e+003 6.481e-002 1.731e-003 
1.862e-003 1.869e+007 1.119e+012 1.000e+003 6.188e-002 1.732e-003 
1.863e-003 1.874e+007 1.117e+012 1.000e+003 5.021e-002 1.734e-003 
1.865e-003 1.877e+007 1.117e+012 1.000e+003 5.724e-002 1.735e-003 
1.867e-003 1.882e+007 1.120e+012 1.000e+003 6.004e-002 1.736e-003 
1.869e-003 1.890e+007 1.119e+012 1.000e+003 6.674e-002 1.738e-003 
1.870e-003 1.898e+007 1.118e+012 1.000e+003 7.077e-002 1.739e-003 
1.872e-003 1.905e+007 1.116e+012 1.000e+003 7.314e-002 1.740e-003 
1.874e-003 1.912e+007 1.114e+012 1.000e+003 7.057e-002 1.741e-003 
1.875e-003 1.918e+007 1.114e+012 1.000e+003 6.076e-002 1.743e-003 
1.877e-003 1.924e+007 1.117e+012 1.000e+003 6.841e-002 1.744e-003 
1.879e-003 1.932e+007 1.121e+012 1.000e+003 7.195e-002 1.745e-003 
1.881e-003 1.940e+007 1.124e+012 1.000e+003 7.058e-002 1.746e-003 
1.882e-003 1.948e+007 1.126e+012 1.000e+003 6.740e-002 1.747e-003 
1.884e-003 1.956e+007 1.128e+012 1.000e+003 6.610e-002 1.749e-003 
1.886e-003 1.962e+007 1.131e+012 1.000e+003 7.278e-002 1.750e-003 
1.888e-003 1.968e+007 1.133e+012 1.000e+003 7.581e-002 1.751e-003 
1.889e-003 1.977e+007 1.136e+012 1.000e+003 8.815e-002 1.752e-003 
1.891e-003 1.986e+007 1.139e+012 1.000e+003 8.756e-002 1.753e-003 
1.893e-003 1.995e+007 1.141e+012 1.000e+003 8.992e-002 1.755e-003 
1.894e-003 2.003e+007 1.144e+012 1.000e+003 9.439e-002 1.756e-003 
1.896e-003 2.010e+007 1.147e+012 1.000e+003 9.329e-002 1.757e-003 
1.898e-003 2.016e+007 1.151e+012 1.000e+003 9.267e-002 1.758e-003 
1.900e-003 2.020e+007 1.155e+012 1.000e+003 9.244e-002 1.760e-003 
1.901e-003 2.024e+007 1.159e+012 1.000e+003 9.194e-002 1.761e-003 
1.903e-003 2.030e+007 1.164e+012 1.000e+003 9.351e-002 1.763e-003 
1.905e-003 2.036e+007 1.168e+012 1.000e+003 9.620e-002 1.764e-003 
1.907e-003 2.043e+007 1.171e+012 1.000e+003 9.846e-002 1.765e-003 
1.908e-003 2.052e+007 1.175e+012 1.000e+003 1.026e-001 1.766e-003 
1.910e-003 2.061e+007 1.179e+012 1.000e+003 1.018e-001 1.767e-003 
1.912e-003 2.072e+007 1.184e+012 1.000e+003 1.075e-001 1.768e-003 
1.914e-003 2.084e+007 1.184e+012 1.000e+003 1.066e-001 1.769e-003 
1.915e-003 2.095e+007 1.187e+012 1.000e+003 1.297e-001 1.770e-003 
1.917e-003 2.107e+007 1.187e+012 1.000e+003 1.374e-001 1.771e-003 
1.919e-003 2.118e+007 1.192e+012 1.000e+003 1.370e-001 1.772e-003 
1.920e-003 2.129e+007 1.197e+012 1.000e+003 1.336e-001 1.773e-003 
1.922e-003 2.140e+007 1.201e+012 1.000e+003 1.263e-001 1.774e-003 
1.924e-003 2.150e+007 1.201e+012 1.000e+003 1.193e-001 1.775e-003 
1.926e-003 2.155e+007 1.201e+012 1.000e+003 1.056e-001 1.776e-003 
1.927e-003 2.160e+007 1.204e+012 1.000e+003 1.040e-001 1.778e-003 
1.929e-003 2.164e+007 1.207e+012 1.000e+003 9.701e-002 1.779e-003 
1.931e-003 2.170e+007 1.210e+012 1.000e+003 1.004e-001 1.781e-003 
1.933e-003 2.175e+007 1.213e+012 1.000e+003 1.096e-001 1.782e-003 
1.934e-003 2.181e+007 1.217e+012 1.000e+003 1.028e-001 1.783e-003 
1.936e-003 2.184e+007 1.218e+012 1.000e+003 1.029e-001 1.785e-003 
1.938e-003 2.186e+007 1.214e+012 1.000e+003 8.686e-002 1.786e-003 
1.939e-003 2.186e+007 1.214e+012 1.000e+003 9.526e-002 1.788e-003 
1.941e-003 2.184e+007 1.216e+012 1.000e+003 9.412e-002 1.790e-003 
1.943e-003 2.181e+007 1.222e+012 1.000e+003 1.011e-001 1.792e-003 
1.945e-003 2.170e+007 1.214e+012 1.000e+003 9.187e-002 1.794e-003 
1.946e-003 2.157e+007 1.200e+012 1.000e+003 9.000e-002 1.797e-003 
1.948e-003 2.144e+007 1.203e+012 1.000e+003 9.684e-002 1.800e-003 
1.950e-003 2.128e+007 1.126e+012 1.000e+003 9.168e-002 1.803e-003 
1.952e-003 2.113e+007 1.128e+012 1.000e+003 9.439e-002 1.805e-003 
1.953e-003 2.100e+007 1.133e+012 1.000e+003 1.096e-001 1.808e-003 
1.955e-003 2.088e+007 1.137e+012 1.000e+003 1.039e-001 1.810e-003 
1.957e-003 2.076e+007 1.142e+012 1.000e+003 1.102e-001 1.813e-003 
1.959e-003 2.062e+007 1.143e+012 1.000e+003 1.189e-001 1.816e-003 
1.960e-003 2.053e+007 1.141e+012 1.000e+003 1.183e-001 1.818e-003 
1.962e-003 2.049e+007 1.147e+012 1.000e+003 1.185e-001 1.820e-003 
1.964e-003 2.048e+007 1.145e+012 1.000e+003 1.108e-001 1.822e-003 
1.965e-003 2.048e+007 1.148e+012 1.000e+003 1.070e-001 1.824e-003 
1.967e-003 2.045e+007 1.136e+012 1.000e+003 9.272e-002 1.826e-003 
1.969e-003 2.037e+007 1.138e+012 1.000e+003 9.435e-002 1.828e-003 
1.971e-003 2.028e+007 1.144e+012 1.000e+003 9.403e-002 1.830e-003 
1.972e-003 2.017e+007 1.151e+012 1.000e+003 9.560e-002 1.833e-003 
1.974e-003 2.005e+007 1.152e+012 1.000e+003 9.145e-002 1.835e-003 
1.976e-003 1.994e+007 1.158e+012 1.000e+003 9.363e-002 1.838e-003 
1.978e-003 1.983e+007 1.159e+012 1.000e+003 9.206e-002 1.840e-003 
1.979e-003 1.972e+007 1.160e+012 1.000e+003 7.711e-002 1.843e-003 
1.981e-003 1.961e+007 1.158e+012 1.000e+003 7.520e-002 1.845e-003 
1.983e-003 1.944e+007 1.154e+012 1.000e+003 7.685e-002 1.848e-003 
1.984e-003 1.922e+007 1.142e+012 1.000e+003 7.523e-002 1.851e-003 
1.986e-003 1.900e+007 1.133e+012 1.000e+003 7.689e-002 1.855e-003 
1.988e-003 1.878e+007 1.130e+012 1.000e+003 7.654e-002 1.858e-003 
1.990e-003 1.860e+007 1.129e+012 1.000e+003 7.335e-002 1.861e-003 
1.991e-003 1.842e+007 1.126e+012 1.000e+003 6.394e-002 1.864e-003 
1.993e-003 1.828e+007 1.122e+012 1.000e+003 5.036e-002 1.866e-003 
1.995e-003 1.817e+007 1.122e+012 1.000e+003 4.875e-002 1.869e-003 
1.997e-003 1.811e+007 1.124e+012 1.000e+003 4.406e-002 1.871e-003 
1.998e-003 1.805e+007 1.126e+012 1.000e+003 4.677e-002 1.873e-003 
2.000e-003 1.798e+007 1.129e+012 1.000e+003 3.696e-002 1.875e-003 
2.002e-003 1.790e+007 1.125e+012 1.000e+003 4.130e-002 1.878e-003 
2.003e-003 1.786e+007 1.124e+012 1.000e+003 4.040e-002 1.880e-003 
2.005e-003 1.783e+007 1.124e+012 1.000e+003 3.970e-002 1.882e-003 
2.007e-003 1.781e+007 1.125e+012 1.000e+003 3.872e-002 1.884e-003 
2.009e-003 1.779e+007 1.126e+012 1.000e+003 4.083e-002 1.885e-003 
2.010e-003 1.779e+007 1.128e+012 1.000e+003 3.864e-002 1.887e-003 
2.012e-003 1.777e+007 1.128e+012 1.000e+003 3.879e-002 1.889e-003 
2.014e-003 1.776e+007 1.128e+012 1.000e+003 3.652e-002 1.891e-003 
2.016e-003 1.774e+007 1.130e+012 1.000e+003 3.463e-002 1.893e-003 
2.017e-003 1.772e+007 1.133e+012 1.000e+003 2.755e-002 1.895e-003 
2.019e-003 1.769e+007 1.133e+012 1.000e+003 2.932e-002 1.896e-003 
2.021e-003 1.765e+007 1.134e+012 1.000e+003 3.267e-002 1.899e-003 
2.023e-003 1.763e+007 1.130e+012 1.000e+003 3.240e-002 1.900e-003 
2.024e-003 1.763e+007 1.128e+012 1.000e+003 3.544e-002 1.902e-003 
2.026e-003 1.761e+007 1.123e+012 1.000e+003 2.954e-002 1.904e-003 
2.028e-003 1.757e+007 1.123e+012 1.000e+003 3.320e-002 1.906e-003 
2.029e-003 1.756e+007 1.124e+012 1.000e+003 3.490e-002 1.908e-003 
2.031e-003 1.757e+007 1.126e+012 1.000e+003 3.408e-002 1.909e-003 
2.033e-003 1.759e+007 1.126e+012 1.000e+003 2.852e-002 1.911e-003 
2.035e-003 1.762e+007 1.124e+012 1.000e+003 3.375e-002 1.913e-003 
2.036e-003 1.763e+007 1.124e+012 1.000e+003 3.167e-002 1.914e-003 
2.038e-003 1.764e+007 1.125e+012 1.000e+003 3.202e-002 1.916e-003 
2.040e-003 1.764e+007 1.127e+012 1.000e+003 3.360e-002 1.918e-003 
2.042e-003 1.764e+007 1.130e+012 1.000e+003 3.017e-002 1.919e-003 
2.043e-003 1.765e+007 1.133e+012 1.000e+003 3.400e-002 1.921e-003 
2.045e-003 1.765e+007 1.136e+012 1.000e+003 3.086e-002 1.923e-003 
2.047e-003 1.766e+007 1.140e+012 1.000e+003 3.252e-002 1.924e-003 
2.048e-003 1.766e+007 1.144e+012 1.000e+003 2.998e-002 1.926e-003 
2.050e-003 1.765e+007 1.150e+012 1.000e+003 3.911e-002 1.928e-003 
2.052e-003 1.767e+007 1.155e+012 1.000e+003 4.196e-002 1.930e-003 
2.054e-003 1.769e+007 1.154e+012 1.000e+003 4.410e-002 1.931e-003 
2.055e-003 1.773e+007 1.158e+012 1.000e+003 4.756e-002 1.933e-003 
2.057e-003 1.778e+007 1.162e+012 1.000e+003 4.775e-002 1.934e-003 
2.059e-003 1.783e+007 1.166e+012 1.000e+003 4.698e-002 1.935e-003 
2.061e-003 1.787e+007 1.170e+012 1.000e+003 4.112e-002 1.937e-003 
2.062e-003 1.790e+007 1.171e+012 1.000e+003 5.779e-002 1.938e-003 
2.064e-003 1.793e+007 1.177e+012 1.000e+003 7.639e-002 1.940e-003 
2.066e-003 1.796e+007 1.182e+012 1.000e+003 8.455e-002 1.941e-003 
2.068e-003 1.792e+007 1.178e+012 1.000e+003 8.783e-002 1.943e-003 
2.069e-003 1.792e+007 1.178e+012 1.000e+003 8.330e-002 1.945e-003 
2.071e-003 1.787e+007 1.179e+012 1.000e+003 9.001e-002 1.947e-003 
2.073e-003 1.783e+007 1.169e+012 1.000e+003 9.983e-002 1.949e-003 
2.074e-003 1.778e+007 1.166e+012 1.000e+003 1.113e-001 1.951e-003 
2.076e-003 1.773e+007 1.166e+012 1.000e+003 1.079e-001 1.953e-003 
2.078e-003 1.773e+007 1.167e+012 1.000e+003 1.122e-001 1.955e-003 
2.080e-003 1.776e+007 1.169e+012 1.000e+003 1.065e-001 1.957e-003 
2.081e-003 1.778e+007 1.169e+012 1.000e+003 1.091e-001 1.958e-003 
2.083e-003 1.778e+007 1.168e+012 1.000e+003 1.070e-001 1.960e-003 
2.085e-003 1.777e+007 1.169e+012 1.000e+003 1.080e-001 1.962e-003 
2.087e-003 1.780e+007 1.166e+012 1.000e+003 1.057e-001 1.963e-003 
2.088e-003 1.778e+007 1.161e+012 1.000e+003 1.061e-001 1.965e-003 
2.090e-003 1.775e+007 1.155e+012 1.000e+003 1.011e-001 1.967e-003 
2.092e-003 1.771e+007 1.152e+012 1.000e+003 1.033e-001 1.969e-003 
2.093e-003 1.767e+007 1.151e+012 1.000e+003 1.046e-001 1.971e-003 
2.095e-003 1.762e+007 1.153e+012 1.000e+003 1.043e-001 1.973e-003 
2.097e-003 1.755e+007 1.155e+012 1.000e+003 1.003e-001 1.975e-003 
2.099e-003 1.746e+007 1.155e+012 1.000e+003 1.094e-001 1.978e-003 
2.100e-003 1.737e+007 1.151e+012 1.000e+003 1.099e-001 1.980e-003 
2.102e-003 1.729e+007 1.148e+012 1.000e+003 1.009e-001 1.982e-003 
2.104e-003 1.726e+007 1.145e+012 1.000e+003 1.016e-001 1.984e-003 
2.106e-003 1.723e+007 1.143e+012 1.000e+003 1.068e-001 1.986e-003 
2.107e-003 1.723e+007 1.143e+012 1.000e+003 1.008e-001 1.988e-003 
2.109e-003 1.728e+007 1.143e+012 1.000e+003 1.023e-001 1.989e-003 
2.111e-003 1.735e+007 1.143e+012 1.000e+003 9.508e-002 1.991e-003 
2.112e-003 1.743e+007 1.143e+012 1.000e+003 9.505e-002 1.992e-003 
2.114e-003 1.751e+007 1.142e+012 1.000e+003 9.617e-002 1.993e-003 
2.116e-003 1.760e+007 1.142e+012 1.000e+003 9.311e-002 1.994e-003 
2.118e-003 1.768e+007 1.142e+012 1.000e+003 9.481e-002 1.995e-003 
2.119e-003 1.778e+007 1.142e+012 1.000e+003 9.466e-002 1.996e-003 
2.121e-003 1.788e+007 1.144e+012 1.000e+003 9.734e-002 1.997e-003 
2.123e-003 1.800e+007 1.146e+012 1.000e+003 1.006e-001 1.998e-003 
2.125e-003 1.813e+007 1.148e+012 1.000e+003 1.058e-001 1.999e-003 
2.126e-003 1.824e+007 1.148e+012 1.000e+003 1.020e-001 2.000e-003 
2.128e-003 1.833e+007 1.149e+012 1.000e+003 1.069e-001 2.001e-003 
2.130e-003 1.839e+007 1.151e+012 1.000e+003 1.096e-001 2.002e-003 
2.132e-003 1.843e+007 1.154e+012 1.000e+003 1.113e-001 2.004e-003 
2.133e-003 1.847e+007 1.158e+012 1.000e+003 1.066e-001 2.005e-003 
2.135e-003 1.852e+007 1.161e+012 1.000e+003 1.097e-001 2.007e-003 
2.137e-003 1.857e+007 1.165e+012 1.000e+003 1.109e-001 2.008e-003 
2.138e-003 1.862e+007 1.169e+012 1.000e+003 1.152e-001 2.009e-003 
2.140e-003 1.867e+007 1.173e+012 1.000e+003 1.156e-001 2.011e-003 
2.142e-003 1.870e+007 1.177e+012 1.000e+003 1.218e-001 2.012e-003 
2.144e-003 1.869e+007 1.182e+012 1.000e+003 1.309e-001 2.014e-003 
2.145e-003 1.870e+007 1.186e+012 1.000e+003 1.376e-001 2.016e-003 
2.147e-003 1.869e+007 1.190e+012 1.000e+003 1.407e-001 2.018e-003 
2.149e-003 1.869e+007 1.195e+012 1.000e+003 1.387e-001 2.019e-003 
2.151e-003 1.867e+007 1.200e+012 1.000e+003 1.383e-001 2.021e-003 
2.152e-003 1.863e+007 1.205e+012 1.000e+003 1.265e-001 2.023e-003 
2.154e-003 1.857e+007 1.212e+012 1.000e+003 1.200e-001 2.025e-003 
2.156e-003 1.854e+007 1.217e+012 1.000e+003 1.140e-001 2.027e-003 
2.157e-003 1.858e+007 1.223e+012 1.000e+003 1.097e-001 2.029e-003 
2.159e-003 1.862e+007 1.222e+012 1.000e+003 1.167e-001 2.030e-003 
2.161e-003 1.864e+007 1.225e+012 1.000e+003 1.190e-001 2.032e-003 
2.163e-003 1.866e+007 1.229e+012 1.000e+003 1.217e-001 2.033e-003 
2.164e-003 1.868e+007 1.231e+012 1.000e+003 1.280e-001 2.035e-003 
2.166e-003 1.870e+007 1.233e+012 1.000e+003 1.282e-001 2.037e-003 
2.168e-003 1.873e+007 1.236e+012 1.000e+003 1.346e-001 2.038e-003 
2.170e-003 1.877e+007 1.239e+012 1.000e+003 1.364e-001 2.039e-003 
2.171e-003 1.880e+007 1.242e+012 1.000e+003 1.330e-001 2.041e-003 
2.173e-003 1.883e+007 1.246e+012 1.000e+003 1.411e-001 2.043e-003 
2.175e-003 1.887e+007 1.247e+012 1.000e+003 1.394e-001 2.044e-003 
2.177e-003 1.888e+007 1.246e+012 1.000e+003 1.499e-001 2.046e-003 
2.178e-003 1.890e+007 1.246e+012 1.000e+003 1.528e-001 2.047e-003 
2.180e-003 1.892e+007 1.247e+012 1.000e+003 1.567e-001 2.049e-003 
2.182e-003 1.895e+007 1.247e+012 1.000e+003 1.576e-001 2.050e-003 
2.183e-003 1.900e+007 1.247e+012 1.000e+003 1.630e-001 2.052e-003 
2.185e-003 1.901e+007 1.224e+012 1.000e+003 1.466e-001 2.053e-003 
2.187e-003 1.897e+007 1.219e+012 1.000e+003 1.538e-001 2.055e-003 
2.189e-003 1.889e+007 1.215e+012 1.000e+003 1.504e-001 2.058e-003 
2.190e-003 1.879e+007 1.209e+012 1.000e+003 1.516e-001 2.060e-003 
2.192e-003 1.868e+007 1.204e+012 1.000e+003 1.541e-001 2.063e-003 
2.194e-003 1.859e+007 1.199e+012 1.000e+003 1.525e-001 2.065e-003 
2.196e-003 1.849e+007 1.195e+012 1.000e+003 1.532e-001 2.067e-003 
2.197e-003 1.841e+007 1.196e+012 1.000e+003 1.525e-001 2.070e-003 
2.199e-003 1.836e+007 1.199e+012 1.000e+003 1.505e-001 2.072e-003 
2.201e-003 1.832e+007 1.202e+012 1.000e+003 1.589e-001 2.074e-003 
2.202e-003 1.825e+007 1.200e+012 1.000e+003 1.575e-001 2.076e-003 
2.204e-003 1.818e+007 1.200e+012 1.000e+003 1.634e-001 2.078e-003 
2.206e-003 1.814e+007 1.202e+012 1.000e+003 1.614e-001 2.080e-003 
2.208e-003 1.809e+007 1.203e+012 1.000e+003 1.670e-001 2.082e-003 
2.209e-003 1.805e+007 1.205e+012 1.000e+003 1.751e-001 2.084e-003 
2.211e-003 1.800e+007 1.207e+012 1.000e+003 1.747e-001 2.086e-003 
2.213e-003 1.797e+007 1.208e+012 1.000e+003 1.764e-001 2.088e-003 
2.215e-003 1.791e+007 1.211e+012 1.000e+003 1.855e-001 2.090e-003 
2.216e-003 1.781e+007 1.202e+012 1.000e+003 1.881e-001 2.093e-003 
2.218e-003 1.774e+007 1.200e+012 1.000e+003 1.830e-001 2.095e-003 
2.220e-003 1.773e+007 1.199e+012 1.000e+003 1.780e-001 2.097e-003 
2.221e-003 1.774e+007 1.200e+012 1.000e+003 1.774e-001 2.098e-003 
2.223e-003 1.768e+007 1.180e+012 1.000e+003 1.841e-001 2.101e-003 
2.225e-003 1.766e+007 1.174e+012 1.000e+003 1.842e-001 2.103e-003 
2.227e-003 1.766e+007 1.172e+012 1.000e+003 1.826e-001 2.104e-003 
2.228e-003 1.766e+007 1.172e+012 1.000e+003 1.827e-001 2.106e-003 
2.230e-003 1.765e+007 1.169e+012 1.000e+003 1.811e-001 2.108e-003 
2.232e-003 1.762e+007 1.170e+012 1.000e+003 1.818e-001 2.110e-003 
2.234e-003 1.760e+007 1.172e+012 1.000e+003 1.836e-001 2.112e-003 
2.235e-003 1.760e+007 1.174e+012 1.000e+003 1.816e-001 2.113e-003 
2.237e-003 1.761e+007 1.176e+012 1.000e+003 1.820e-001 2.115e-003 
2.239e-003 1.763e+007 1.178e+012 1.000e+003 1.824e-001 2.117e-003 
2.241e-003 1.761e+007 1.176e+012 1.000e+003 1.791e-001 2.118e-003 
2.242e-003 1.762e+007 1.177e+012 1.000e+003 1.801e-001 2.120e-003 
2.244e-003 1.764e+007 1.179e+012 1.000e+003 1.799e-001 2.122e-003 
2.246e-003 1.764e+007 1.182e+012 1.000e+003 1.799e-001 2.123e-003 
2.247e-003 1.765e+007 1.184e+012 1.000e+003 1.796e-001 2.125e-003 
2.249e-003 1.766e+007 1.186e+012 1.000e+003 1.783e-001 2.127e-003 
2.251e-003 1.767e+007 1.188e+012 1.000e+003 1.787e-001 2.128e-003 
2.253e-003 1.766e+007 1.190e+012 1.000e+003 1.779e-001 2.130e-003 
2.254e-003 1.766e+007 1.193e+012 1.000e+003 1.785e-001 2.132e-003 
2.256e-003 1.766e+007 1.196e+012 1.000e+003 1.783e-001 2.134e-003 
2.258e-003 1.762e+007 1.201e+012 1.000e+003 1.803e-001 2.136e-003 
2.260e-003 1.760e+007 1.206e+012 1.000e+003 1.779e-001 2.138e-003 
2.261e-003 1.759e+007 1.207e+012 1.000e+003 1.635e-001 2.139e-003 
2.263e-003 1.759e+007 1.208e+012 1.000e+003 1.713e-001 2.141e-003 
2.265e-003 1.760e+007 1.207e+012 1.000e+003 1.779e-001 2.143e-003 
2.266e-003 1.755e+007 1.205e+012 1.000e+003 1.752e-001 2.145e-003 
2.268e-003 1.752e+007 1.202e+012 1.000e+003 1.817e-001 2.147e-003 
2.270e-003 1.751e+007 1.193e+012 1.000e+003 1.788e-001 2.148e-003 
2.272e-003 1.753e+007 1.188e+012 1.000e+003 1.890e-001 2.150e-003 
2.273e-003 1.758e+007 1.185e+012 1.000e+003 1.894e-001 2.151e-003 
2.275e-003 1.764e+007 1.177e+012 1.000e+003 1.956e-001 2.153e-003 
2.277e-003 1.767e+007 1.169e+012 1.000e+003 1.969e-001 2.154e-003 
2.279e-003 1.770e+007 1.161e+012 1.000e+003 1.924e-001 2.156e-003 
2.280e-003 1.776e+007 1.159e+012 1.000e+003 1.908e-001 2.157e-003 
2.282e-003 1.783e+007 1.156e+012 1.000e+003 1.833e-001 2.158e-003 
2.284e-003 1.789e+007 1.154e+012 1.000e+003 1.826e-001 2.160e-003 
2.286e-003 1.796e+007 1.152e+012 1.000e+003 1.774e-001 2.161e-003 
2.287e-003 1.800e+007 1.152e+012 1.000e+003 1.774e-001 2.162e-003 
2.289e-003 1.804e+007 1.152e+012 1.000e+003 1.770e-001 2.164e-003 
2.291e-003 1.808e+007 1.151e+012 1.000e+003 1.799e-001 2.165e-003 
2.292e-003 1.810e+007 1.152e+012 1.000e+003 1.791e-001 2.167e-003 
2.294e-003 1.812e+007 1.154e+012 1.000e+003 1.807e-001 2.168e-003 
2.296e-003 1.814e+007 1.157e+012 1.000e+003 1.793e-001 2.170e-003 
2.298e-003 1.814e+007 1.154e+012 1.000e+003 1.817e-001 2.172e-003 
2.299e-003 1.819e+007 1.156e+012 1.000e+003 1.793e-001 2.173e-003 
2.301e-003 1.825e+007 1.158e+012 1.000e+003 1.789e-001 2.174e-003 
2.303e-003 1.834e+007 1.158e+012 1.000e+003 1.789e-001 2.176e-003 
2.305e-003 1.842e+007 1.160e+012 1.000e+003 1.762e-001 2.177e-003 
2.306e-003 1.848e+007 1.162e+012 1.000e+003 1.666e-001 2.178e-003 
2.308e-003 1.856e+007 1.165e+012 1.000e+003 1.651e-001 2.179e-003 
2.310e-003 1.863e+007 1.168e+012 1.000e+003 1.651e-001 2.181e-003 
2.311e-003 1.869e+007 1.173e+012 1.000e+003 1.650e-001 2.182e-003 
2.313e-003 1.875e+007 1.177e+012 1.000e+003 1.641e-001 2.183e-003 
2.315e-003 1.883e+007 1.180e+012 1.000e+003 1.635e-001 2.184e-003 
2.317e-003 1.889e+007 1.182e+012 1.000e+003 1.627e-001 2.186e-003 
2.318e-003 1.896e+007 1.185e+012 1.000e+003 1.620e-001 2.187e-003 
2.320e-003 1.898e+007 1.186e+012 1.000e+003 1.639e-001 2.188e-003 
2.322e-003 1.900e+007 1.188e+012 1.000e+003 1.617e-001 2.190e-003 
2.324e-003 1.903e+007 1.187e+012 1.000e+003 1.628e-001 2.192e-003 
2.325e-003 1.903e+007 1.184e+012 1.000e+003 1.638e-001 2.193e-003 
2.327e-003 1.901e+007 1.180e+012 1.000e+003 1.628e-001 2.195e-003 
2.329e-003 1.899e+007 1.175e+012 1.000e+003 1.595e-001 2.197e-003 
2.330e-003 1.897e+007 1.175e+012 1.000e+003 1.537e-001 2.199e-003 
2.332e-003 1.900e+007 1.174e+012 1.000e+003 1.474e-001 2.200e-003 
2.334e-003 1.905e+007 1.173e+012 1.000e+003 1.464e-001 2.202e-003 
2.336e-003 1.911e+007 1.173e+012 1.000e+003 1.450e-001 2.203e-003 
2.337e-003 1.917e+007 1.172e+012 1.000e+003 1.456e-001 2.204e-003 
2.339e-003 1.923e+007 1.171e+012 1.000e+003 1.505e-001 2.206e-003 
2.341e-003 1.927e+007 1.091e+012 1.000e+003 5.641e-002 2.207e-003 
2.343e-003 1.927e+007 1.084e+012 1.000e+003 5.064e-002 2.209e-003 
2.344e-003 1.927e+007 1.078e+012 1.000e+003 4.737e-002 2.211e-003 
2.346e-003 1.928e+007 1.076e+012 1.000e+003 4.503e-002 2.212e-003 
2.348e-003 1.929e+007 1.076e+012 1.000e+003 4.604e-002 2.214e-003 
2.350e-003 1.930e+007 1.073e+012 1.000e+003 3.981e-002 2.216e-003 
2.351e-003 1.932e+007 1.075e+012 1.000e+003 4.238e-002 2.217e-003 
2.353e-003 1.937e+007 1.077e+012 1.000e+003 3.725e-002 2.219e-003 
2.355e-003 1.942e+007 1.078e+012 1.000e+003 3.156e-002 2.220e-003 
2.356e-003 1.948e+007 1.079e+012 1.000e+003 3.276e-002 2.221e-003 
2.358e-003 1.954e+007 1.079e+012 1.000e+003 3.531e-002 2.223e-003 
2.360e-003 1.959e+007 1.081e+012 1.000e+003 3.917e-002 2.224e-003 
2.362e-003 1.964e+007 1.077e+012 1.000e+003 3.296e-002 2.225e-003 
2.363e-003 1.966e+007 1.081e+012 1.000e+003 3.176e-002 2.227e-003 
2.365e-003 1.967e+007 1.082e+012 1.000e+003 3.612e-002 2.229e-003 
2.367e-003 1.968e+007 1.088e+012 1.000e+003 3.447e-002 2.230e-003 
2.369e-003 1.970e+007 1.093e+012 1.000e+003 2.852e-002 2.232e-003 
2.370e-003 1.974e+007 1.095e+012 1.000e+003 2.907e-002 2.233e-003 
2.372e-003 1.978e+007 1.093e+012 1.000e+003 2.305e-002 2.235e-003 
2.374e-003 1.982e+007 1.092e+012 1.000e+003 3.035e-002 2.236e-003 
2.375e-003 1.985e+007 1.091e+012 1.000e+003 3.774e-002 2.238e-003 
2.377e-003 1.987e+007 1.092e+012 1.000e+003 3.651e-002 2.239e-003 
2.379e-003 1.986e+007 1.090e+012 1.000e+003 3.903e-002 2.241e-003 
2.381e-003 1.984e+007 1.089e+012 1.000e+003 3.832e-002 2.243e-003 
2.382e-003 1.982e+007 1.082e+012 1.000e+003 2.552e-002 2.245e-003 
2.384e-003 1.978e+007 1.081e+012 1.000e+003 2.947e-002 2.247e-003 
2.386e-003 1.975e+007 1.080e+012 1.000e+003 2.424e-002 2.249e-003 
2.388e-003 1.974e+007 1.077e+012 1.000e+003 3.285e-002 2.251e-003 
2.389e-003 1.974e+007 1.078e+012 1.000e+003 3.068e-002 2.252e-003 
2.391e-003 1.977e+007 1.076e+012 1.000e+003 2.391e-002 2.254e-003 
2.393e-003 1.983e+007 1.077e+012 1.000e+003 1.807e-002 2.255e-003 
2.395e-003 1.990e+007 1.078e+012 1.000e+003 2.451e-002 2.256e-003 
2.396e-003 1.997e+007 1.080e+012 1.000e+003 2.249e-002 2.258e-003 
2.398e-003 2.003e+007 1.082e+012 1.000e+003 2.506e-002 2.259e-003 
2.400e-003 2.005e+007 1.083e+012 1.000e+003 2.716e-002 2.261e-003 
2.401e-003 2.006e+007 1.086e+012 1.000e+003 2.467e-002 2.262e-003 
2.403e-003 2.007e+007 1.087e+012 1.000e+003 3.437e-002 2.264e-003 
2.405e-003 2.005e+007 1.091e+012 1.000e+003 3.121e-002 2.266e-003 
2.407e-003 2.004e+007 1.093e+012 1.000e+003 3.119e-002 2.268e-003 
2.408e-003 2.001e+007 1.094e+012 1.000e+003 3.335e-002 2.270e-003 
2.410e-003 1.997e+007 1.098e+012 1.000e+003 3.467e-002 2.272e-003 
2.412e-003 1.993e+007 1.100e+012 1.000e+003 3.745e-002 2.274e-003 
2.414e-003 1.987e+007 1.103e+012 1.000e+003 3.098e-002 2.276e-003 
2.415e-003 1.985e+007 1.100e+012 1.000e+003 2.477e-002 2.278e-003 
2.417e-003 1.983e+007 1.086e+012 1.000e+003 1.756e-002 2.279e-003 
2.419e-003 1.982e+007 1.079e+012 1.000e+003 2.211e-002 2.281e-003 
2.420e-003 1.977e+007 1.069e+012 1.000e+003 3.601e-002 2.283e-003 
2.422e-003 1.974e+007 1.063e+012 1.000e+003 4.239e-002 2.285e-003 
2.424e-003 1.969e+007 1.059e+012 1.000e+003 3.097e-002 2.287e-003 
2.426e-003 1.965e+007 1.057e+012 1.000e+003 4.641e-002 2.289e-003 
2.427e-003 1.960e+007 1.058e+012 1.000e+003 4.513e-002 2.291e-003 
2.429e-003 1.956e+007 1.059e+012 1.000e+003 4.895e-002 2.293e-003 
2.431e-003 1.949e+007 1.063e+012 1.000e+003 5.064e-002 2.296e-003 
2.433e-003 1.943e+007 1.068e+012 1.000e+003 5.335e-002 2.298e-003 
2.434e-003 1.936e+007 1.074e+012 1.000e+003 5.421e-002 2.300e-003 
2.436e-003 1.932e+007 1.078e+012 1.000e+003 4.928e-002 2.302e-003 
2.438e-003 1.925e+007 1.071e+012 1.000e+003 6.194e-002 2.304e-003 
2.439e-003 1.917e+007 1.066e+012 1.000e+003 6.584e-002 2.306e-003 
2.441e-003 1.906e+007 1.062e+012 1.000e+003 6.323e-002 2.309e-003 
2.443e-003 1.894e+007 1.061e+012 1.000e+003 6.236e-002 2.311e-003 
2.445e-003 1.889e+007 1.063e+012 1.000e+003 5.957e-002 2.314e-003 
2.446e-003 1.886e+007 1.065e+012 1.000e+003 6.111e-002 2.316e-003 
2.448e-003 1.885e+007 1.067e+012 1.000e+003 6.445e-002 2.317e-003 
2.450e-003 1.882e+007 1.069e+012 1.000e+003 6.897e-002 2.319e-003 
2.452e-003 1.877e+007 1.061e+012 1.000e+003 6.360e-002 2.321e-003 
2.453e-003 1.873e+007 1.051e+012 1.000e+003 5.173e-002 2.323e-003 
2.455e-003 1.865e+007 1.047e+012 1.000e+003 4.798e-002 2.326e-003 
2.457e-003 1.860e+007 1.047e+012 1.000e+003 4.819e-002 2.328e-003 
2.459e-003 1.856e+007 1.050e+012 1.000e+003 4.528e-002 2.330e-003 
2.460e-003 1.853e+007 1.053e+012 1.000e+003 4.691e-002 2.332e-003 
2.462e-003 1.851e+007 1.057e+012 1.000e+003 4.700e-002 2.334e-003 
2.464e-003 1.848e+007 1.061e+012 1.000e+003 4.831e-002 2.335e-003 
2.465e-003 1.842e+007 1.063e+012 1.000e+003 4.585e-002 2.338e-003 
2.467e-003 1.830e+007 1.064e+012 1.000e+003 4.826e-002 2.340e-003 
2.469e-003 1.809e+007 1.056e+012 1.000e+003 5.136e-002 2.343e-003 
2.471e-003 1.785e+007 1.048e+012 1.000e+003 5.351e-002 2.347e-003 
2.472e-003 1.759e+007 1.043e+012 1.000e+003 5.054e-002 2.350e-003 
2.474e-003 1.737e+007 1.035e+012 1.000e+003 5.254e-002 2.354e-003 
2.476e-003 1.715e+007 1.033e+012 1.000e+003 5.562e-002 2.357e-003 
2.478e-003 1.699e+007 1.024e+012 1.000e+003 5.134e-002 2.360e-003 
2.479e-003 1.684e+007 1.024e+012 1.000e+003 5.003e-002 2.362e-003 
2.481e-003 1.668e+007 1.024e+012 1.000e+003 4.949e-002 2.365e-003 
2.483e-003 1.658e+007 1.026e+012 1.000e+003 3.822e-002 2.368e-003 
2.484e-003 1.649e+007 1.030e+012 1.000e+003 2.281e-002 2.370e-003 
2.486e-003 1.643e+007 1.033e+012 1.000e+003 2.251e-002 2.372e-003 
2.488e-003 1.635e+007 1.037e+012 1.000e+003 2.542e-002 2.374e-003 
2.490e-003 1.626e+007 1.043e+012 1.000e+003 2.985e-002 2.377e-003 
2.491e-003 1.618e+007 1.047e+012 1.000e+003 2.885e-002 2.379e-003 
2.493e-003 1.616e+007 1.050e+012 1.000e+003 2.862e-002 2.381e-003 
2.495e-003 1.616e+007 1.053e+012 1.000e+003 3.061e-002 2.383e-003 
2.497e-003 1.617e+007 1.057e+012 1.000e+003 2.641e-002 2.384e-003 
2.498e-003 1.615e+007 1.052e+012 1.000e+003 3.306e-002 2.386e-003 
2.500e-003 1.611e+007 1.046e+012 1.000e+003 3.079e-002 2.388e-003 
2.502e-003 1.608e+007 1.043e+012 1.000e+003 2.983e-002 2.390e-003 
2.504e-003 1.609e+007 1.039e+012 1.000e+003 2.676e-002 2.392e-003 
2.505e-003 1.610e+007 1.038e+012 1.000e+003 3.010e-002 2.393e-003 
2.507e-003 1.608e+007 1.038e+012 1.000e+003 3.391e-002 2.395e-003 
2.509e-003 1.612e+007 1.040e+012 1.000e+003 3.950e-002 2.397e-003 
2.510e-003 1.616e+007 1.041e+012 1.000e+003 4.490e-002 2.398e-003 
2.512e-003 1.621e+007 1.042e+012 1.000e+003 4.788e-002 2.400e-003 
2.514e-003 1.626e+007 1.042e+012 1.000e+003 4.677e-002 2.401e-003 
2.516e-003 1.629e+007 1.041e+012 1.000e+003 4.767e-002 2.402e-003 
2.517e-003 1.632e+007 1.042e+012 1.000e+003 5.158e-002 2.404e-003 
2.519e-003 1.638e+007 1.044e+012 1.000e+003 5.207e-002 2.405e-003 
2.521e-003 1.646e+007 1.046e+012 1.000e+003 5.262e-002 2.407e-003 
2.523e-003 1.654e+007 1.048e+012 1.000e+003 5.964e-002 2.408e-003 
2.524e-003 1.662e+007 1.051e+012 1.000e+003 6.845e-002 2.409e-003 
2.526e-003 1.670e+007 1.053e+012 1.000e+003 7.294e-002 2.410e-003 
2.528e-003 1.679e+007 1.056e+012 1.000e+003 7.337e-002 2.411e-003 
2.529e-003 1.686e+007 1.054e+012 1.000e+003 7.796e-002 2.412e-003 
2.531e-003 1.689e+007 1.054e+012 1.000e+003 7.925e-002 2.414e-003 
2.533e-003 1.692e+007 1.056e+012 1.000e+003 8.160e-002 2.415e-003 
2.535e-003 1.695e+007 1.057e+012 1.000e+003 8.224e-002 2.417e-003 
2.536e-003 1.698e+007 1.060e+012 1.000e+003 8.930e-002 2.418e-003 
2.538e-003 1.698e+007 1.063e+012 1.000e+003 1.049e-001 2.420e-003 
2.540e-003 1.700e+007 1.066e+012 1.000e+003 1.062e-001 2.422e-003 
2.542e-003 1.706e+007 1.070e+012 1.000e+003 1.040e-001 2.423e-003 
2.543e-003 1.715e+007 1.073e+012 1.000e+003 1.035e-001 2.424e-003 
2.545e-003 1.722e+007 1.075e+012 1.000e+003 9.674e-002 2.425e-003 
2.547e-003 1.728e+007 1.065e+012 1.000e+003 1.027e-001 2.427e-003 
2.548e-003 1.730e+007 1.065e+012 1.000e+003 1.094e-001 2.428e-003 
2.550e-003 1.735e+007 1.067e+012 1.000e+003 1.079e-001 2.430e-003 
2.552e-003 1.743e+007 1.067e+012 1.000e+003 1.042e-001 2.431e-003 
2.554e-003 1.756e+007 1.064e+012 1.000e+003 9.242e-002 2.432e-003 
2.555e-003 1.770e+007 1.062e+012 1.000e+003 1.013e-001 2.433e-003 
2.557e-003 1.785e+007 1.064e+012 1.000e+003 9.915e-002 2.433e-003 
2.559e-003 1.801e+007 1.067e+012 1.000e+003 9.347e-002 2.434e-003 
2.561e-003 1.816e+007 1.070e+012 1.000e+003 1.038e-001 2.434e-003 
2.562e-003 1.832e+007 1.072e+012 1.000e+003 1.018e-001 2.435e-003 
2.564e-003 1.848e+007 1.075e+012 1.000e+003 1.114e-001 2.436e-003 
2.566e-003 1.864e+007 1.078e+012 1.000e+003 1.097e-001 2.436e-003 
2.568e-003 1.880e+007 1.077e+012 1.000e+003 1.040e-001 2.437e-003 
2.569e-003 1.895e+007 1.077e+012 1.000e+003 9.837e-002 2.438e-003 
2.571e-003 1.906e+007 1.077e+012 1.000e+003 9.417e-002 2.439e-003 
2.573e-003 1.916e+007 1.079e+012 1.000e+003 9.218e-002 2.440e-003 
2.574e-003 1.926e+007 1.080e+012 1.000e+003 9.310e-002 2.441e-003 
2.576e-003 1.936e+007 1.083e+012 1.000e+003 9.674e-002 2.442e-003 
2.578e-003 1.945e+007 1.080e+012 1.000e+003 9.789e-002 2.443e-003 
2.580e-003 1.954e+007 1.083e+012 1.000e+003 1.032e-001 2.444e-003 
2.581e-003 1.963e+007 1.062e+012 1.000e+003 6.923e-002 2.445e-003 
2.583e-003 1.969e+007 1.064e+012 1.000e+003 7.175e-002 2.446e-003 
2.585e-003 1.971e+007 1.057e+012 1.000e+003 6.654e-002 2.448e-003 
2.587e-003 1.971e+007 1.060e+012 1.000e+003 6.076e-002 2.450e-003 
2.588e-003 1.970e+007 1.064e+012 1.000e+003 7.036e-002 2.452e-003 
2.590e-003 1.968e+007 1.070e+012 1.000e+003 6.114e-002 2.453e-003 
2.592e-003 1.966e+007 1.076e+012 1.000e+003 6.137e-002 2.455e-003 
2.593e-003 1.960e+007 1.078e+012 1.000e+003 6.429e-002 2.457e-003 
2.595e-003 1.952e+007 1.079e+012 1.000e+003 6.766e-002 2.460e-003 
2.597e-003 1.945e+007 1.084e+012 1.000e+003 6.097e-002 2.462e-003 
2.599e-003 1.935e+007 1.090e+012 1.000e+003 6.613e-002 2.464e-003 
2.600e-003 1.924e+007 1.098e+012 1.000e+003 6.777e-002 2.467e-003 
2.602e-003 1.912e+007 1.099e+012 1.000e+003 6.659e-002 2.469e-003 
2.604e-003 1.901e+007 1.105e+012 1.000e+003 6.766e-002 2.472e-003 
2.606e-003 1.888e+007 1.112e+012 1.000e+003 7.457e-002 2.475e-003 
2.607e-003 1.874e+007 1.120e+012 1.000e+003 8.242e-002 2.477e-003 
2.609e-003 1.863e+007 1.116e+012 1.000e+003 7.301e-002 2.480e-003 
2.611e-003 1.851e+007 1.113e+012 1.000e+003 5.889e-002 2.482e-003 
2.613e-003 1.836e+007 1.112e+012 1.000e+003 5.379e-002 2.485e-003 
2.614e-003 1.822e+007 1.112e+012 1.000e+003 4.431e-002 2.488e-003 
2.616e-003 1.807e+007 1.107e+012 1.000e+003 2.353e-002 2.490e-003 
2.618e-003 1.791e+007 1.111e+012 1.000e+003 1.809e-002 2.493e-003 
