# Supplementary material for: Strain rate dependency of dislocation plasticity
Source: Nat Commun. 2021 Mar 23;12:1845. doi: 10.1038/s41467-021-21939-1 (PMC7988163; doi:10.1038/s41467-021-21939-1)
Supplement: Supplementary file 3 — Supplementary Data 1 [file 41467_2021_21939_MOESM3_ESM.zip › Supplementary Data 1/DDDSimulationSet1/StrainRate=1e4s-1/InitialDislocationDensity=1.1e11m-2.dat]

#strain(1), stress(Pa), dislocation density(m-2), strain rate(s-1), mean dislocation velocity(km/s), plastic strain(1)
2.003e-006 2.894e+005 1.062e+011 1.000e+004 5.136e-004 1.164e-009 
4.012e-006 5.798e+005 1.062e+011 1.000e+004 1.028e-003 3.988e-010 
6.001e-006 8.672e+005 1.062e+011 1.000e+004 2.142e-003 2.200e-009 
7.983e-006 1.153e+006 1.061e+011 1.000e+004 2.863e-003 6.576e-009 
9.967e-006 1.439e+006 1.061e+011 1.000e+004 3.692e-003 1.269e-008 
1.191e-005 1.719e+006 1.061e+011 1.000e+004 4.242e-003 2.034e-008 
1.387e-005 2.001e+006 1.061e+011 1.000e+004 5.273e-003 2.966e-008 
1.578e-005 2.276e+006 1.061e+011 1.000e+004 5.851e-003 4.035e-008 
1.771e-005 2.553e+006 1.061e+011 1.000e+004 6.918e-003 5.281e-008 
1.965e-005 2.830e+006 1.060e+011 1.000e+004 8.198e-003 6.711e-008 
2.245e-005 3.232e+006 1.059e+011 1.000e+004 9.557e-003 9.016e-008 
2.679e-005 3.854e+006 1.059e+011 1.000e+004 9.335e-003 1.321e-007 
3.107e-005 4.466e+006 1.058e+011 1.000e+004 1.134e-002 1.809e-007 
3.533e-005 5.074e+006 1.058e+011 1.000e+004 1.225e-002 2.365e-007 
3.958e-005 5.679e+006 1.058e+011 1.000e+004 1.476e-002 2.986e-007 
4.385e-005 6.286e+006 1.058e+011 1.000e+004 1.585e-002 3.674e-007 
4.815e-005 6.897e+006 1.058e+011 1.000e+004 1.707e-002 4.431e-007 
5.276e-005 7.551e+006 1.058e+011 1.000e+004 1.869e-002 5.317e-007 
5.743e-005 8.212e+006 1.058e+011 1.000e+004 2.335e-002 6.290e-007 
6.209e-005 8.871e+006 1.059e+011 1.000e+004 2.081e-002 7.335e-007 
6.674e-005 9.527e+006 1.059e+011 1.000e+004 2.408e-002 8.448e-007 
7.138e-005 1.018e+007 1.059e+011 1.000e+004 2.403e-002 9.630e-007 
7.595e-005 1.082e+007 1.059e+011 1.000e+004 2.628e-002 1.087e-006 
8.105e-005 1.154e+007 1.060e+011 1.000e+004 2.868e-002 1.235e-006 
8.725e-005 1.241e+007 1.060e+011 1.000e+004 3.200e-002 1.428e-006 
9.634e-005 1.368e+007 1.062e+011 1.000e+004 3.385e-002 1.735e-006 
1.072e-004 1.519e+007 1.064e+011 1.000e+004 3.751e-002 2.141e-006 
2.227e-004 3.079e+007 1.100e+011 1.000e+004 8.543e-002 9.471e-006 
2.901e-004 3.942e+007 1.159e+011 1.000e+004 1.233e-001 1.749e-005 
3.036e-004 4.107e+007 1.170e+011 1.000e+004 1.353e-001 1.955e-005 
3.173e-004 4.271e+007 1.168e+011 1.000e+004 1.481e-001 2.185e-005 
3.346e-004 4.476e+007 1.177e+011 1.000e+004 1.556e-001 2.498e-005 
3.796e-004 4.998e+007 1.183e+011 1.000e+004 1.731e-001 3.377e-005 
4.533e-004 5.810e+007 1.167e+011 1.000e+004 2.179e-001 5.140e-005 
5.272e-004 6.592e+007 1.131e+011 1.000e+004 2.438e-001 7.130e-005 
5.342e-004 6.664e+007 1.131e+011 1.000e+004 2.452e-001 7.326e-005 
5.578e-004 6.908e+007 1.128e+011 1.000e+004 2.520e-001 7.997e-005 
5.763e-004 7.098e+007 1.121e+011 1.000e+004 2.577e-001 8.532e-005 
6.413e-004 7.752e+007 1.111e+011 1.000e+004 2.810e-001 1.051e-004 
7.187e-004 8.505e+007 1.103e+011 1.000e+004 3.043e-001 1.305e-004 
7.614e-004 8.907e+007 1.098e+011 1.000e+004 3.178e-001 1.453e-004 
8.005e-004 9.271e+007 1.105e+011 1.000e+004 3.232e-001 1.593e-004 
8.809e-004 9.992e+007 1.095e+011 1.000e+004 3.524e-001 1.897e-004 
9.654e-004 1.072e+008 1.093e+011 1.000e+004 3.739e-001 2.238e-004 
1.014e-003 1.113e+008 1.093e+011 1.000e+004 3.833e-001 2.442e-004 
1.047e-003 1.139e+008 1.092e+011 1.000e+004 3.920e-001 2.584e-004 
1.077e-003 1.164e+008 1.094e+011 1.000e+004 4.012e-001 2.717e-004 
1.124e-003 1.201e+008 1.094e+011 1.000e+004 4.151e-001 2.929e-004 
1.195e-003 1.256e+008 1.093e+011 1.000e+004 4.261e-001 3.260e-004 
1.259e-003 1.304e+008 1.091e+011 1.000e+004 4.419e-001 3.575e-004 
1.282e-003 1.320e+008 1.091e+011 1.000e+004 4.460e-001 3.684e-004 
1.308e-003 1.339e+008 1.091e+011 1.000e+004 4.505e-001 3.813e-004 
1.323e-003 1.350e+008 1.092e+011 1.000e+004 4.541e-001 3.891e-004 
1.335e-003 1.359e+008 1.091e+011 1.000e+004 4.570e-001 3.951e-004 
1.363e-003 1.378e+008 1.089e+011 1.000e+004 4.631e-001 4.094e-004 
1.384e-003 1.394e+008 1.089e+011 1.000e+004 4.686e-001 4.205e-004 
1.419e-003 1.418e+008 1.089e+011 1.000e+004 4.704e-001 4.387e-004 
1.446e-003 1.436e+008 1.088e+011 1.000e+004 4.784e-001 4.528e-004 
1.472e-003 1.454e+008 1.087e+011 1.000e+004 4.835e-001 4.666e-004 
1.477e-003 1.457e+008 1.087e+011 1.000e+004 4.861e-001 4.693e-004 
1.487e-003 1.464e+008 1.087e+011 1.000e+004 4.858e-001 4.748e-004 
1.501e-003 1.473e+008 1.087e+011 1.000e+004 4.884e-001 4.821e-004 
1.520e-003 1.485e+008 1.087e+011 1.000e+004 4.897e-001 4.924e-004 
1.534e-003 1.495e+008 1.087e+011 1.000e+004 4.920e-001 4.999e-004 
1.561e-003 1.512e+008 1.085e+011 1.000e+004 5.021e-001 5.150e-004 
1.587e-003 1.529e+008 1.085e+011 1.000e+004 5.026e-001 5.291e-004 
1.600e-003 1.538e+008 1.085e+011 1.000e+004 5.079e-001 5.367e-004 
1.616e-003 1.548e+008 1.085e+011 1.000e+004 5.050e-001 5.456e-004 
1.643e-003 1.565e+008 1.084e+011 1.000e+004 5.071e-001 5.608e-004 
1.674e-003 1.584e+008 1.083e+011 1.000e+004 5.165e-001 5.781e-004 
1.680e-003 1.588e+008 1.083e+011 1.000e+004 5.183e-001 5.820e-004 
1.700e-003 1.600e+008 1.083e+011 1.000e+004 5.228e-001 5.931e-004 
1.708e-003 1.605e+008 1.083e+011 1.000e+004 5.201e-001 5.977e-004 
1.740e-003 1.624e+008 1.083e+011 1.000e+004 5.249e-001 6.160e-004 
1.762e-003 1.638e+008 1.083e+011 1.000e+004 5.303e-001 6.292e-004 
1.766e-003 1.641e+008 1.083e+011 1.000e+004 5.308e-001 6.317e-004 
1.792e-003 1.656e+008 1.082e+011 1.000e+004 5.350e-001 6.467e-004 
1.810e-003 1.667e+008 1.082e+011 1.000e+004 5.380e-001 6.575e-004 
1.832e-003 1.680e+008 1.082e+011 1.000e+004 5.396e-001 6.706e-004 
1.860e-003 1.696e+008 1.082e+011 1.000e+004 5.401e-001 6.868e-004 
1.889e-003 1.712e+008 1.081e+011 1.000e+004 5.470e-001 7.045e-004 
1.912e-003 1.726e+008 1.081e+011 1.000e+004 5.514e-001 7.185e-004 
1.928e-003 1.735e+008 1.081e+011 1.000e+004 5.534e-001 7.284e-004 
1.946e-003 1.745e+008 1.082e+011 1.000e+004 5.522e-001 7.391e-004 
1.955e-003 1.750e+008 1.080e+011 1.000e+004 5.578e-001 7.448e-004 
1.971e-003 1.759e+008 1.082e+011 1.000e+004 5.579e-001 7.544e-004 
1.981e-003 1.764e+008 1.081e+011 1.000e+004 5.598e-001 7.606e-004 
1.987e-003 1.768e+008 1.083e+011 1.000e+004 5.597e-001 7.643e-004 
1.993e-003 1.771e+008 1.081e+011 1.000e+004 5.619e-001 7.678e-004 
2.009e-003 1.780e+008 1.082e+011 1.000e+004 5.634e-001 7.780e-004 
2.024e-003 1.788e+008 1.081e+011 1.000e+004 5.673e-001 7.871e-004 
2.039e-003 1.796e+008 1.081e+011 1.000e+004 5.660e-001 7.970e-004 
2.056e-003 1.805e+008 1.081e+011 1.000e+004 5.688e-001 8.075e-004 
2.065e-003 1.810e+008 1.082e+011 1.000e+004 5.732e-001 8.133e-004 
2.080e-003 1.818e+008 1.082e+011 1.000e+004 5.714e-001 8.227e-004 
2.085e-003 1.821e+008 1.084e+011 1.000e+004 5.691e-001 8.255e-004 
2.088e-003 1.823e+008 1.085e+011 1.000e+004 5.735e-001 8.276e-004 
2.092e-003 1.825e+008 1.084e+011 1.000e+004 5.746e-001 8.300e-004 
2.096e-003 1.827e+008 1.085e+011 1.000e+004 5.732e-001 8.326e-004 
2.100e-003 1.829e+008 1.086e+011 1.000e+004 5.717e-001 8.352e-004 
2.103e-003 1.830e+008 1.087e+011 1.000e+004 5.731e-001 8.371e-004 
2.106e-003 1.832e+008 1.089e+011 1.000e+004 5.713e-001 8.389e-004 
2.109e-003 1.833e+008 1.089e+011 1.000e+004 5.714e-001 8.405e-004 
2.111e-003 1.835e+008 1.087e+011 1.000e+004 5.735e-001 8.422e-004 
2.114e-003 1.836e+008 1.085e+011 1.000e+004 5.738e-001 8.439e-004 
2.117e-003 1.838e+008 1.084e+011 1.000e+004 5.730e-001 8.459e-004 
2.120e-003 1.839e+008 1.083e+011 1.000e+004 5.754e-001 8.477e-004 
2.135e-003 1.847e+008 1.081e+011 1.000e+004 5.782e-001 8.570e-004 
2.151e-003 1.856e+008 1.081e+011 1.000e+004 5.810e-001 8.676e-004 
2.158e-003 1.859e+008 1.081e+011 1.000e+004 5.838e-001 8.723e-004 
2.161e-003 1.861e+008 1.082e+011 1.000e+004 5.828e-001 8.737e-004 
2.168e-003 1.864e+008 1.080e+011 1.000e+004 5.794e-001 8.784e-004 
2.178e-003 1.870e+008 1.082e+011 1.000e+004 5.842e-001 8.851e-004 
2.184e-003 1.873e+008 1.082e+011 1.000e+004 5.842e-001 8.885e-004 
2.188e-003 1.875e+008 1.081e+011 1.000e+004 5.858e-001 8.916e-004 
2.201e-003 1.882e+008 1.080e+011 1.000e+004 5.867e-001 8.999e-004 
2.230e-003 1.896e+008 1.080e+011 1.000e+004 5.888e-001 9.185e-004 
2.244e-003 1.903e+008 1.080e+011 1.000e+004 5.929e-001 9.277e-004 
2.256e-003 1.909e+008 1.082e+011 1.000e+004 5.916e-001 9.358e-004 
2.259e-003 1.911e+008 1.082e+011 1.000e+004 5.929e-001 9.376e-004 
2.265e-003 1.914e+008 1.081e+011 1.000e+004 5.938e-001 9.416e-004 
2.280e-003 1.921e+008 1.081e+011 1.000e+004 5.950e-001 9.510e-004 
2.286e-003 1.924e+008 1.082e+011 1.000e+004 5.945e-001 9.552e-004 
2.290e-003 1.926e+008 1.082e+011 1.000e+004 5.965e-001 9.576e-004 
2.292e-003 1.927e+008 1.083e+011 1.000e+004 5.978e-001 9.588e-004 
2.293e-003 1.928e+008 1.083e+011 1.000e+004 5.978e-001 9.600e-004 
2.295e-003 1.929e+008 1.082e+011 1.000e+004 5.975e-001 9.612e-004 
2.297e-003 1.930e+008 1.082e+011 1.000e+004 5.983e-001 9.624e-004 
2.299e-003 1.931e+008 1.081e+011 1.000e+004 5.989e-001 9.637e-004 
2.301e-003 1.932e+008 1.082e+011 1.000e+004 5.996e-001 9.648e-004 
2.303e-003 1.933e+008 1.081e+011 1.000e+004 5.987e-001 9.664e-004 
2.329e-003 1.945e+008 1.080e+011 1.000e+004 6.034e-001 9.835e-004 
2.343e-003 1.952e+008 1.080e+011 1.000e+004 6.036e-001 9.929e-004 
2.355e-003 1.958e+008 1.080e+011 1.000e+004 6.040e-001 1.001e-003 
2.368e-003 1.964e+008 1.080e+011 1.000e+004 6.052e-001 1.010e-003 
2.377e-003 1.968e+008 1.080e+011 1.000e+004 6.063e-001 1.015e-003 
2.383e-003 1.972e+008 1.081e+011 1.000e+004 6.055e-001 1.019e-003 
2.391e-003 1.975e+008 1.081e+011 1.000e+004 6.065e-001 1.024e-003 
2.393e-003 1.976e+008 1.082e+011 1.000e+004 6.072e-001 1.026e-003 
2.395e-003 1.977e+008 1.083e+011 1.000e+004 6.057e-001 1.027e-003 
2.397e-003 1.978e+008 1.081e+011 1.000e+004 6.092e-001 1.029e-003 
2.401e-003 1.980e+008 1.083e+011 1.000e+004 6.052e-001 1.031e-003 
2.403e-003 1.981e+008 1.082e+011 1.000e+004 6.070e-001 1.033e-003 
2.407e-003 1.983e+008 1.080e+011 1.000e+004 6.072e-001 1.035e-003 
2.423e-003 1.990e+008 1.079e+011 1.000e+004 6.083e-001 1.046e-003 
2.454e-003 2.005e+008 1.079e+011 1.000e+004 6.128e-001 1.067e-003 
2.479e-003 2.017e+008 1.080e+011 1.000e+004 6.129e-001 1.084e-003 
2.497e-003 2.026e+008 1.081e+011 1.000e+004 6.178e-001 1.096e-003 
2.513e-003 2.033e+008 1.080e+011 1.000e+004 6.190e-001 1.107e-003 
2.536e-003 2.044e+008 1.079e+011 1.000e+004 6.231e-001 1.123e-003 
2.565e-003 2.056e+008 1.079e+011 1.000e+004 6.248e-001 1.142e-003 
2.579e-003 2.063e+008 1.080e+011 1.000e+004 6.265e-001 1.152e-003 
2.601e-003 2.073e+008 1.079e+011 1.000e+004 6.277e-001 1.167e-003 
2.616e-003 2.080e+008 1.080e+011 1.000e+004 6.264e-001 1.178e-003 
2.622e-003 2.082e+008 1.081e+011 1.000e+004 6.297e-001 1.182e-003 
2.624e-003 2.083e+008 1.081e+011 1.000e+004 6.300e-001 1.184e-003 
2.629e-003 2.085e+008 1.080e+011 1.000e+004 6.308e-001 1.187e-003 
2.639e-003 2.090e+008 1.080e+011 1.000e+004 6.315e-001 1.194e-003 
2.652e-003 2.095e+008 1.080e+011 1.000e+004 6.308e-001 1.202e-003 
2.679e-003 2.107e+008 1.079e+011 1.000e+004 6.336e-001 1.222e-003 
2.707e-003 2.119e+008 1.080e+011 1.000e+004 6.373e-001 1.241e-003 
2.726e-003 2.128e+008 1.079e+011 1.000e+004 6.358e-001 1.254e-003 
2.750e-003 2.138e+008 1.079e+011 1.000e+004 6.403e-001 1.271e-003 
2.760e-003 2.142e+008 1.081e+011 1.000e+004 6.424e-001 1.278e-003 
2.763e-003 2.144e+008 1.081e+011 1.000e+004 6.401e-001 1.281e-003 
2.772e-003 2.147e+008 1.080e+011 1.000e+004 6.408e-001 1.287e-003 
2.777e-003 2.149e+008 1.082e+011 1.000e+004 6.396e-001 1.290e-003 
2.782e-003 2.151e+008 1.080e+011 1.000e+004 6.443e-001 1.294e-003 
2.802e-003 2.160e+008 1.080e+011 1.000e+004 6.457e-001 1.308e-003 
2.821e-003 2.168e+008 1.079e+011 1.000e+004 6.459e-001 1.322e-003 
2.844e-003 2.177e+008 1.080e+011 1.000e+004 6.479e-001 1.338e-003 
2.863e-003 2.186e+008 1.079e+011 1.000e+004 6.525e-001 1.352e-003 
2.888e-003 2.196e+008 1.080e+011 1.000e+004 6.526e-001 1.369e-003 
2.906e-003 2.203e+008 1.080e+011 1.000e+004 6.498e-001 1.382e-003 
2.916e-003 2.207e+008 1.079e+011 1.000e+004 6.544e-001 1.390e-003 
2.939e-003 2.217e+008 1.079e+011 1.000e+004 6.568e-001 1.406e-003 
2.961e-003 2.225e+008 1.079e+011 1.000e+004 6.578e-001 1.422e-003 
2.977e-003 2.232e+008 1.080e+011 1.000e+004 6.566e-001 1.434e-003 
3.002e-003 2.242e+008 1.080e+011 1.000e+004 6.599e-001 1.451e-003 
3.021e-003 2.249e+008 1.079e+011 1.000e+004 6.640e-001 1.465e-003 
3.037e-003 2.256e+008 1.080e+011 1.000e+004 6.618e-001 1.477e-003 
3.066e-003 2.267e+008 1.079e+011 1.000e+004 6.628e-001 1.498e-003 
3.081e-003 2.272e+008 1.079e+011 1.000e+004 6.657e-001 1.509e-003 
3.094e-003 2.278e+008 1.080e+011 1.000e+004 6.652e-001 1.519e-003 
3.119e-003 2.287e+008 1.079e+011 1.000e+004 6.705e-001 1.537e-003 
3.144e-003 2.297e+008 1.080e+011 1.000e+004 6.689e-001 1.555e-003 
3.163e-003 2.304e+008 1.080e+011 1.000e+004 6.699e-001 1.570e-003 
3.169e-003 2.306e+008 1.080e+011 1.000e+004 6.722e-001 1.574e-003 
3.195e-003 2.316e+008 1.079e+011 1.000e+004 6.764e-001 1.593e-003 
3.220e-003 2.325e+008 1.080e+011 1.000e+004 6.727e-001 1.612e-003 
3.247e-003 2.335e+008 1.080e+011 1.000e+004 6.756e-001 1.632e-003 
3.275e-003 2.346e+008 1.080e+011 1.000e+004 6.797e-001 1.653e-003 
3.298e-003 2.354e+008 1.080e+011 1.000e+004 6.795e-001 1.670e-003 
3.317e-003 2.361e+008 1.079e+011 1.000e+004 6.831e-001 1.684e-003 
3.335e-003 2.367e+008 1.079e+011 1.000e+004 6.828e-001 1.697e-003 
3.358e-003 2.375e+008 1.080e+011 1.000e+004 6.868e-001 1.715e-003 
3.379e-003 2.383e+008 1.080e+011 1.000e+004 6.834e-001 1.730e-003 
3.402e-003 2.391e+008 1.079e+011 1.000e+004 6.870e-001 1.748e-003 
3.415e-003 2.396e+008 1.079e+011 1.000e+004 6.865e-001 1.758e-003 
3.428e-003 2.400e+008 1.079e+011 1.000e+004 6.884e-001 1.768e-003 
3.449e-003 2.408e+008 1.080e+011 1.000e+004 6.903e-001 1.784e-003 
3.471e-003 2.415e+008 1.080e+011 1.000e+004 6.934e-001 1.801e-003 
3.484e-003 2.420e+008 1.079e+011 1.000e+004 6.948e-001 1.811e-003 
3.505e-003 2.427e+008 1.079e+011 1.000e+004 6.892e-001 1.826e-003 
3.519e-003 2.432e+008 1.079e+011 1.000e+004 6.945e-001 1.837e-003 
3.545e-003 2.441e+008 1.079e+011 1.000e+004 6.969e-001 1.857e-003 
3.562e-003 2.447e+008 1.079e+011 1.000e+004 6.978e-001 1.870e-003 
3.577e-003 2.452e+008 1.080e+011 1.000e+004 6.951e-001 1.882e-003 
3.601e-003 2.460e+008 1.079e+011 1.000e+004 7.008e-001 1.900e-003 
3.630e-003 2.469e+008 1.078e+011 1.000e+004 7.001e-001 1.922e-003 
3.656e-003 2.478e+008 1.079e+011 1.000e+004 7.009e-001 1.942e-003 
3.685e-003 2.487e+008 1.079e+011 1.000e+004 7.048e-001 1.965e-003 
3.705e-003 2.494e+008 1.079e+011 1.000e+004 7.051e-001 1.980e-003 
3.720e-003 2.499e+008 1.079e+011 1.000e+004 7.062e-001 1.992e-003 
3.747e-003 2.507e+008 1.079e+011 1.000e+004 7.049e-001 2.012e-003 
3.768e-003 2.514e+008 1.079e+011 1.000e+004 7.084e-001 2.029e-003 
3.793e-003 2.522e+008 1.080e+011 1.000e+004 7.098e-001 2.049e-003 
3.803e-003 2.526e+008 1.080e+011 1.000e+004 7.089e-001 2.056e-003 
3.807e-003 2.527e+008 1.081e+011 1.000e+004 7.053e-001 2.059e-003 
3.810e-003 2.528e+008 1.083e+011 1.000e+004 7.072e-001 2.062e-003 
3.813e-003 2.529e+008 1.082e+011 1.000e+004 7.113e-001 2.064e-003 
3.816e-003 2.530e+008 1.081e+011 1.000e+004 7.082e-001 2.066e-003 
3.819e-003 2.530e+008 1.081e+011 1.000e+004 7.102e-001 2.068e-003 
3.835e-003 2.536e+008 1.078e+011 1.000e+004 7.111e-001 2.081e-003 
3.849e-003 2.540e+008 1.079e+011 1.000e+004 7.114e-001 2.092e-003 
3.871e-003 2.547e+008 1.079e+011 1.000e+004 7.129e-001 2.110e-003 
3.893e-003 2.554e+008 1.079e+011 1.000e+004 7.163e-001 2.127e-003 
3.918e-003 2.562e+008 1.079e+011 1.000e+004 7.163e-001 2.147e-003 
3.933e-003 2.566e+008 1.080e+011 1.000e+004 7.142e-001 2.158e-003 
3.954e-003 2.573e+008 1.079e+011 1.000e+004 7.158e-001 2.174e-003 
3.973e-003 2.578e+008 1.080e+011 1.000e+004 7.161e-001 2.189e-003 
3.975e-003 2.579e+008 1.081e+011 1.000e+004 7.171e-001 2.191e-003 
3.977e-003 2.580e+008 1.081e+011 1.000e+004 7.178e-001 2.193e-003 
3.979e-003 2.580e+008 1.080e+011 1.000e+004 7.191e-001 2.194e-003 
3.997e-003 2.586e+008 1.078e+011 1.000e+004 7.209e-001 2.209e-003 
4.019e-003 2.592e+008 1.079e+011 1.000e+004 7.216e-001 2.226e-003 
4.038e-003 2.598e+008 1.080e+011 1.000e+004 7.185e-001 2.241e-003 
4.049e-003 2.601e+008 1.080e+011 1.000e+004 7.209e-001 2.250e-003 
4.069e-003 2.607e+008 1.079e+011 1.000e+004 7.229e-001 2.266e-003 
4.088e-003 2.613e+008 1.079e+011 1.000e+004 7.232e-001 2.281e-003 
4.105e-003 2.618e+008 1.079e+011 1.000e+004 7.232e-001 2.295e-003 
4.123e-003 2.623e+008 1.079e+011 1.000e+004 7.260e-001 2.309e-003 
4.150e-003 2.631e+008 1.079e+011 1.000e+004 7.270e-001 2.330e-003 
4.165e-003 2.635e+008 1.078e+011 1.000e+004 7.269e-001 2.342e-003 
4.184e-003 2.641e+008 1.080e+011 1.000e+004 7.286e-001 2.358e-003 
4.204e-003 2.647e+008 1.079e+011 1.000e+004 7.286e-001 2.374e-003 
4.220e-003 2.651e+008 1.079e+011 1.000e+004 7.274e-001 2.386e-003 
4.233e-003 2.655e+008 1.079e+011 1.000e+004 7.282e-001 2.396e-003 
4.252e-003 2.661e+008 1.078e+011 1.000e+004 7.312e-001 2.412e-003 
4.279e-003 2.668e+008 1.079e+011 1.000e+004 7.321e-001 2.433e-003 
4.294e-003 2.672e+008 1.078e+011 1.000e+004 7.293e-001 2.445e-003 
4.319e-003 2.679e+008 1.078e+011 1.000e+004 7.322e-001 2.466e-003 
4.344e-003 2.686e+008 1.079e+011 1.000e+004 7.367e-001 2.486e-003 
4.367e-003 2.693e+008 1.079e+011 1.000e+004 7.322e-001 2.504e-003 
4.390e-003 2.699e+008 1.079e+011 1.000e+004 7.369e-001 2.523e-003 
4.420e-003 2.707e+008 1.078e+011 1.000e+004 7.377e-001 2.547e-003 
4.444e-003 2.714e+008 1.079e+011 1.000e+004 7.353e-001 2.567e-003 
4.468e-003 2.720e+008 1.079e+011 1.000e+004 7.393e-001 2.587e-003 
4.493e-003 2.727e+008 1.079e+011 1.000e+004 7.389e-001 2.607e-003 
4.518e-003 2.734e+008 1.079e+011 1.000e+004 7.391e-001 2.628e-003 
4.538e-003 2.739e+008 1.079e+011 1.000e+004 7.450e-001 2.644e-003 
4.565e-003 2.746e+008 1.078e+011 1.000e+004 7.411e-001 2.665e-003 
4.594e-003 2.754e+008 1.079e+011 1.000e+004 7.452e-001 2.689e-003 
4.619e-003 2.761e+008 1.079e+011 1.000e+004 7.448e-001 2.710e-003 
4.640e-003 2.766e+008 1.079e+011 1.000e+004 7.483e-001 2.727e-003 
