# Supplementary material for: Strain rate dependency of dislocation plasticity
Source: Nat Commun. 2021 Mar 23;12:1845. doi: 10.1038/s41467-021-21939-1 (PMC7988163; doi:10.1038/s41467-021-21939-1)
Supplement: Supplementary file 3 — Supplementary Data 1 [file 41467_2021_21939_MOESM3_ESM.zip › Supplementary Data 1/DDDSimulationSet1/StrainRate=1e4s-1/InitialDislocationDensity=1.2e14m-2.dat]

#strain(1), stress(Pa), dislocation density(m-2), strain rate(s-1), mean dislocation velocity(km/s), plastic strain(1)
4.452e-006 6.008e+005 1.235e+014 1.000e+004 7.096e-004 2.903e-007 
8.949e-006 1.161e+006 1.235e+014 1.000e+004 4.117e-003 9.097e-007 
1.345e-005 1.709e+006 1.235e+014 1.000e+004 2.336e-003 1.628e-006 
1.787e-005 2.236e+006 1.235e+014 1.000e+004 3.873e-004 2.404e-006 
2.235e-005 2.739e+006 1.235e+014 1.000e+004 2.439e-003 3.403e-006 
2.685e-005 3.230e+006 1.235e+014 1.000e+004 1.166e-003 4.505e-006 
3.128e-005 3.730e+006 1.235e+014 1.000e+004 6.242e-003 5.478e-006 
3.556e-005 4.215e+006 1.235e+014 1.000e+004 2.808e-003 6.401e-006 
3.980e-005 4.681e+006 1.235e+014 1.000e+004 4.147e-003 7.417e-006 
4.409e-005 5.156e+006 1.235e+014 1.000e+004 3.893e-003 8.427e-006 
4.848e-005 5.659e+006 1.235e+014 1.000e+004 5.637e-003 9.327e-006 
5.290e-005 6.159e+006 1.235e+014 1.000e+004 3.052e-004 1.030e-005 
5.737e-005 6.636e+006 1.235e+014 1.000e+004 7.497e-003 1.147e-005 
6.186e-005 7.120e+006 1.235e+014 1.000e+004 2.151e-004 1.261e-005 
6.642e-005 7.610e+006 1.235e+014 1.000e+004 6.748e-003 1.378e-005 
7.093e-005 8.093e+006 1.235e+014 1.000e+004 4.986e-003 1.495e-005 
7.556e-005 8.599e+006 1.235e+014 1.000e+004 1.290e-003 1.608e-005 
8.015e-005 9.074e+006 1.235e+014 1.000e+004 6.596e-003 1.738e-005 
8.477e-005 9.549e+006 1.235e+014 1.000e+004 2.462e-003 1.871e-005 
8.941e-005 1.004e+007 1.235e+014 1.000e+004 4.324e-003 1.994e-005 
9.400e-005 1.052e+007 1.234e+014 1.000e+004 2.052e-003 2.123e-005 
9.867e-005 1.101e+007 1.234e+014 1.000e+004 4.758e-003 2.249e-005 
1.033e-004 1.150e+007 1.234e+014 1.000e+004 7.164e-003 2.379e-005 
1.079e-004 1.196e+007 1.234e+014 1.000e+004 2.337e-004 2.519e-005 
1.126e-004 1.244e+007 1.235e+014 1.000e+004 4.612e-003 2.654e-005 
1.172e-004 1.292e+007 1.234e+014 1.000e+004 3.015e-003 2.783e-005 
1.218e-004 1.341e+007 1.235e+014 1.000e+004 3.979e-004 2.907e-005 
1.263e-004 1.389e+007 1.235e+014 1.000e+004 1.270e-003 3.029e-005 
1.308e-004 1.435e+007 1.235e+014 1.000e+004 1.786e-003 3.157e-005 
1.354e-004 1.481e+007 1.235e+014 1.000e+004 4.390e-003 3.294e-005 
1.400e-004 1.529e+007 1.235e+014 1.000e+004 4.026e-003 3.426e-005 
1.446e-004 1.576e+007 1.235e+014 1.000e+004 5.575e-003 3.561e-005 
1.492e-004 1.623e+007 1.235e+014 1.000e+004 3.275e-003 3.697e-005 
1.537e-004 1.669e+007 1.235e+014 1.000e+004 3.426e-003 3.823e-005 
1.583e-004 1.716e+007 1.235e+014 1.000e+004 5.249e-003 3.959e-005 
1.628e-004 1.763e+007 1.235e+014 1.000e+004 3.748e-004 4.092e-005 
1.675e-004 1.809e+007 1.235e+014 1.000e+004 8.900e-004 4.235e-005 
1.721e-004 1.843e+007 1.235e+014 1.000e+004 7.861e-003 4.467e-005 
1.769e-004 1.883e+007 1.235e+014 1.000e+004 5.497e-003 4.663e-005 
1.816e-004 1.924e+007 1.235e+014 1.000e+004 2.490e-003 4.850e-005 
1.862e-004 1.958e+007 1.235e+014 1.000e+004 3.064e-003 5.082e-005 
1.909e-004 1.995e+007 1.235e+014 1.000e+004 6.542e-004 5.295e-005 
1.956e-004 2.034e+007 1.235e+014 1.000e+004 1.775e-003 5.492e-005 
2.004e-004 2.072e+007 1.236e+014 1.000e+004 5.572e-003 5.709e-005 
2.051e-004 2.114e+007 1.236e+014 1.000e+004 2.277e-003 5.890e-005 
2.098e-004 2.159e+007 1.236e+014 1.000e+004 3.158e-004 6.046e-005 
2.145e-004 2.205e+007 1.236e+014 1.000e+004 4.912e-003 6.203e-005 
2.193e-004 2.252e+007 1.236e+014 1.000e+004 3.479e-003 6.350e-005 
2.238e-004 2.284e+007 1.236e+014 1.000e+004 3.821e-003 6.585e-005 
2.284e-004 2.289e+007 1.235e+014 1.000e+004 5.452e-003 7.004e-005 
2.328e-004 2.290e+007 1.234e+014 1.000e+004 5.356e-003 7.440e-005 
2.373e-004 2.288e+007 1.235e+014 1.000e+004 5.785e-003 7.904e-005 
2.418e-004 2.286e+007 1.235e+014 1.000e+004 1.320e-003 8.372e-005 
2.465e-004 2.293e+007 1.235e+014 1.000e+004 2.905e-003 8.786e-005 
2.511e-004 2.310e+007 1.236e+014 1.000e+004 2.175e-003 9.128e-005 
2.558e-004 2.337e+007 1.236e+014 1.000e+004 1.983e-003 9.420e-005 
2.605e-004 2.368e+007 1.236e+014 1.000e+004 2.389e-003 9.670e-005 
2.652e-004 2.406e+007 1.236e+014 1.000e+004 1.239e-003 9.876e-005 
2.698e-004 2.447e+007 1.237e+014 1.000e+004 4.431e-003 1.006e-004 
2.745e-004 2.488e+007 1.237e+014 1.000e+004 1.768e-003 1.024e-004 
2.791e-004 2.531e+007 1.237e+014 1.000e+004 1.738e-003 1.041e-004 
2.838e-004 2.580e+007 1.237e+014 1.000e+004 5.901e-003 1.054e-004 
2.885e-004 2.632e+007 1.237e+014 1.000e+004 6.914e-003 1.065e-004 
2.932e-004 2.684e+007 1.237e+014 1.000e+004 2.626e-004 1.076e-004 
2.980e-004 2.738e+007 1.237e+014 1.000e+004 1.346e-003 1.087e-004 
3.028e-004 2.791e+007 1.237e+014 1.000e+004 9.038e-004 1.097e-004 
3.074e-004 2.844e+007 1.237e+014 1.000e+004 2.007e-003 1.107e-004 
3.120e-004 2.896e+007 1.237e+014 1.000e+004 1.091e-003 1.117e-004 
3.167e-004 2.948e+007 1.238e+014 1.000e+004 1.640e-003 1.127e-004 
3.214e-004 3.002e+007 1.238e+014 1.000e+004 1.952e-003 1.138e-004 
3.262e-004 3.054e+007 1.238e+014 1.000e+004 3.881e-003 1.150e-004 
3.308e-004 3.104e+007 1.238e+014 1.000e+004 1.721e-003 1.161e-004 
3.356e-004 3.157e+007 1.238e+014 1.000e+004 4.442e-003 1.172e-004 
3.404e-004 3.209e+007 1.238e+014 1.000e+004 1.731e-003 1.184e-004 
3.453e-004 3.262e+007 1.238e+014 1.000e+004 8.400e-005 1.197e-004 
3.503e-004 3.318e+007 1.238e+014 1.000e+004 5.300e-003 1.208e-004 
3.552e-004 3.374e+007 1.238e+014 1.000e+004 2.506e-003 1.219e-004 
3.601e-004 3.426e+007 1.239e+014 1.000e+004 2.039e-004 1.231e-004 
3.648e-004 3.476e+007 1.239e+014 1.000e+004 1.507e-003 1.244e-004 
3.699e-004 3.531e+007 1.239e+014 1.000e+004 6.138e-003 1.257e-004 
3.749e-004 3.588e+007 1.239e+014 1.000e+004 1.752e-003 1.267e-004 
3.799e-004 3.623e+007 1.238e+014 1.000e+004 2.956e-003 1.293e-004 
3.848e-004 3.615e+007 1.237e+014 1.000e+004 5.712e-003 1.348e-004 
3.897e-004 3.591e+007 1.237e+014 1.000e+004 1.585e-003 1.413e-004 
3.945e-004 3.584e+007 1.237e+014 1.000e+004 6.940e-003 1.466e-004 
3.993e-004 3.587e+007 1.238e+014 1.000e+004 2.896e-003 1.512e-004 
4.041e-004 3.602e+007 1.238e+014 1.000e+004 2.469e-003 1.550e-004 
4.091e-004 3.620e+007 1.239e+014 1.000e+004 3.193e-004 1.587e-004 
4.140e-004 3.656e+007 1.240e+014 1.000e+004 3.933e-003 1.611e-004 
4.187e-004 3.691e+007 1.241e+014 1.000e+004 1.053e-003 1.634e-004 
4.234e-004 3.727e+007 1.239e+014 1.000e+004 2.828e-003 1.657e-004 
4.283e-004 3.754e+007 1.239e+014 1.000e+004 2.769e-003 1.687e-004 
4.333e-004 3.795e+007 1.239e+014 1.000e+004 1.216e-003 1.708e-004 
4.383e-004 3.845e+007 1.238e+014 1.000e+004 1.826e-003 1.724e-004 
4.431e-004 3.880e+007 1.236e+014 1.000e+004 1.466e-003 1.747e-004 
4.480e-004 3.897e+007 1.236e+014 1.000e+004 6.511e-003 1.785e-004 
4.530e-004 3.917e+007 1.235e+014 1.000e+004 3.031e-003 1.820e-004 
4.579e-004 3.941e+007 1.235e+014 1.000e+004 8.248e-004 1.853e-004 
4.628e-004 3.975e+007 1.235e+014 1.000e+004 1.447e-003 1.879e-004 
4.677e-004 4.011e+007 1.235e+014 1.000e+004 2.641e-003 1.903e-004 
4.726e-004 4.045e+007 1.234e+014 1.000e+004 3.946e-003 1.928e-004 
4.775e-004 4.083e+007 1.234e+014 1.000e+004 4.840e-003 1.951e-004 
4.824e-004 4.098e+007 1.234e+014 1.000e+004 3.199e-003 1.989e-004 
4.872e-004 4.098e+007 1.235e+014 1.000e+004 2.809e-004 2.038e-004 
4.920e-004 4.115e+007 1.235e+014 1.000e+004 3.975e-003 2.074e-004 
4.969e-004 4.129e+007 1.235e+014 1.000e+004 1.293e-003 2.113e-004 
5.019e-004 4.140e+007 1.236e+014 1.000e+004 3.354e-003 2.155e-004 
5.068e-004 4.141e+007 1.236e+014 1.000e+004 3.469e-003 2.204e-004 
5.117e-004 4.123e+007 1.236e+014 1.000e+004 1.095e-002 2.265e-004 
5.166e-004 4.090e+007 1.236e+014 1.000e+004 2.797e-003 2.337e-004 
5.215e-004 4.079e+007 1.236e+014 1.000e+004 5.032e-003 2.394e-004 
5.263e-004 4.062e+007 1.237e+014 1.000e+004 4.763e-003 2.454e-004 
5.310e-004 4.033e+007 1.237e+014 1.000e+004 4.349e-004 2.521e-004 
5.358e-004 4.041e+007 1.238e+014 1.000e+004 1.016e-002 2.563e-004 
5.406e-004 4.055e+007 1.238e+014 1.000e+004 1.050e-002 2.602e-004 
5.454e-004 4.066e+007 1.238e+014 1.000e+004 3.293e-003 2.642e-004 
5.503e-004 4.083e+007 1.238e+014 1.000e+004 1.093e-003 2.679e-004 
5.551e-004 4.114e+007 1.238e+014 1.000e+004 1.303e-003 2.706e-004 
5.598e-004 4.154e+007 1.238e+014 1.000e+004 1.685e-003 2.724e-004 
5.643e-004 4.195e+007 1.238e+014 1.000e+004 6.134e-003 2.742e-004 
5.688e-004 4.237e+007 1.238e+014 1.000e+004 4.837e-003 2.758e-004 
5.735e-004 4.261e+007 1.237e+014 1.000e+004 4.333e-003 2.788e-004 
5.781e-004 4.240e+007 1.237e+014 1.000e+004 5.060e-003 2.849e-004 
5.826e-004 4.212e+007 1.236e+014 1.000e+004 1.458e-003 2.913e-004 
5.869e-004 4.188e+007 1.237e+014 1.000e+004 4.329e-003 2.972e-004 
5.913e-004 4.175e+007 1.237e+014 1.000e+004 3.674e-003 3.025e-004 
5.956e-004 4.167e+007 1.237e+014 1.000e+004 3.883e-003 3.074e-004 
5.998e-004 4.154e+007 1.238e+014 1.000e+004 1.194e-003 3.125e-004 
6.039e-004 4.226e+007 1.173e+014 1.000e+004 1.683e-003 3.116e-004 
6.081e-004 4.255e+007 1.170e+014 1.000e+004 3.714e-003 3.138e-004 
6.126e-004 4.266e+007 1.170e+014 1.000e+004 9.214e-004 3.176e-004 
6.173e-004 4.284e+007 1.170e+014 1.000e+004 3.236e-003 3.209e-004 
6.218e-004 4.318e+007 1.170e+014 1.000e+004 8.713e-004 3.232e-004 
6.260e-004 4.357e+007 1.171e+014 1.000e+004 1.946e-003 3.247e-004 
6.301e-004 4.398e+007 1.171e+014 1.000e+004 4.625e-003 3.259e-004 
6.342e-004 4.440e+007 1.171e+014 1.000e+004 4.100e-004 3.271e-004 
6.382e-004 4.481e+007 1.172e+014 1.000e+004 3.169e-003 3.283e-004 
6.427e-004 4.525e+007 1.172e+014 1.000e+004 1.298e-004 3.297e-004 
6.472e-004 4.572e+007 1.172e+014 1.000e+004 2.896e-004 3.309e-004 
6.512e-004 4.613e+007 1.173e+014 1.000e+004 5.390e-004 3.321e-004 
6.552e-004 4.654e+007 1.173e+014 1.000e+004 6.786e-004 3.333e-004 
6.590e-004 4.689e+007 1.173e+014 1.000e+004 1.448e-003 3.347e-004 
6.628e-004 4.715e+007 1.173e+014 1.000e+004 4.060e-004 3.367e-004 
6.665e-004 4.738e+007 1.172e+014 1.000e+004 5.642e-003 3.388e-004 
6.705e-004 4.775e+007 1.172e+014 1.000e+004 1.874e-003 3.402e-004 
6.746e-004 4.815e+007 1.172e+014 1.000e+004 1.108e-003 3.415e-004 
6.786e-004 4.834e+007 1.172e+014 1.000e+004 1.395e-003 3.442e-004 
6.826e-004 4.863e+007 1.172e+014 1.000e+004 1.481e-003 3.463e-004 
6.866e-004 4.858e+007 1.172e+014 1.000e+004 5.434e-003 3.506e-004 
6.906e-004 4.839e+007 1.172e+014 1.000e+004 2.709e-003 3.559e-004 
6.946e-004 4.821e+007 1.173e+014 1.000e+004 5.298e-003 3.611e-004 
6.986e-004 4.805e+007 1.174e+014 1.000e+004 4.665e-003 3.663e-004 
7.026e-004 4.769e+007 1.175e+014 1.000e+004 1.109e-003 3.728e-004 
7.067e-004 4.728e+007 1.176e+014 1.000e+004 6.324e-003 3.797e-004 
7.107e-004 4.684e+007 1.176e+014 1.000e+004 5.022e-003 3.867e-004 
7.146e-004 4.648e+007 1.177e+014 1.000e+004 3.770e-003 3.931e-004 
7.186e-004 4.613e+007 1.174e+014 1.000e+004 1.235e-003 3.995e-004 
7.225e-004 4.581e+007 1.175e+014 1.000e+004 6.129e-004 4.056e-004 
7.264e-004 4.566e+007 1.176e+014 1.000e+004 1.025e-003 4.106e-004 
7.302e-004 4.552e+007 1.177e+014 1.000e+004 3.863e-004 4.154e-004 
7.340e-004 4.545e+007 1.178e+014 1.000e+004 6.239e-003 4.197e-004 
7.379e-004 4.541e+007 1.179e+014 1.000e+004 1.172e-003 4.238e-004 
7.416e-004 4.542e+007 1.180e+014 1.000e+004 1.763e-004 4.275e-004 
7.456e-004 4.551e+007 1.181e+014 1.000e+004 4.223e-003 4.308e-004 
7.495e-004 4.562e+007 1.182e+014 1.000e+004 4.576e-003 4.339e-004 
7.532e-004 4.567e+007 1.181e+014 1.000e+004 5.261e-003 4.374e-004 
7.570e-004 4.541e+007 1.180e+014 1.000e+004 2.723e-003 4.429e-004 
7.609e-004 4.507e+007 1.179e+014 1.000e+004 5.812e-003 4.492e-004 
7.648e-004 4.511e+007 1.177e+014 1.000e+004 5.288e-003 4.528e-004 
7.687e-004 4.529e+007 1.176e+014 1.000e+004 4.678e-003 4.554e-004 
7.725e-004 4.562e+007 1.176e+014 1.000e+004 5.368e-003 4.570e-004 
7.766e-004 4.599e+007 1.176e+014 1.000e+004 2.659e-003 4.585e-004 
7.805e-004 4.637e+007 1.176e+014 1.000e+004 1.387e-003 4.598e-004 
7.843e-004 4.673e+007 1.176e+014 1.000e+004 3.097e-003 4.611e-004 
7.883e-004 4.710e+007 1.176e+014 1.000e+004 1.086e-003 4.625e-004 
7.922e-004 4.742e+007 1.177e+014 1.000e+004 1.903e-003 4.642e-004 
7.960e-004 4.761e+007 1.178e+014 1.000e+004 6.107e-003 4.668e-004 
7.999e-004 4.787e+007 1.178e+014 1.000e+004 1.099e-004 4.688e-004 
8.038e-004 4.814e+007 1.179e+014 1.000e+004 4.393e-003 4.708e-004 
8.077e-004 4.846e+007 1.179e+014 1.000e+004 5.596e-003 4.725e-004 
8.114e-004 4.874e+007 1.180e+014 1.000e+004 3.034e-004 4.743e-004 
8.152e-004 4.893e+007 1.180e+014 1.000e+004 1.386e-003 4.768e-004 
8.190e-004 4.895e+007 1.177e+014 1.000e+004 5.425e-003 4.804e-004 
8.229e-004 4.919e+007 1.177e+014 1.000e+004 6.282e-003 4.827e-004 
8.268e-004 4.962e+007 1.177e+014 1.000e+004 6.424e-004 4.836e-004 
8.307e-004 5.007e+007 1.177e+014 1.000e+004 3.701e-003 4.844e-004 
8.347e-004 5.054e+007 1.177e+014 1.000e+004 5.044e-003 4.851e-004 
8.386e-004 5.101e+007 1.177e+014 1.000e+004 2.650e-003 4.858e-004 
8.426e-004 5.147e+007 1.177e+014 1.000e+004 4.841e-003 4.866e-004 
8.466e-004 5.194e+007 1.177e+014 1.000e+004 2.202e-003 4.874e-004 
8.505e-004 5.238e+007 1.178e+014 1.000e+004 4.001e-003 4.882e-004 
8.543e-004 5.281e+007 1.177e+014 1.000e+004 1.688e-003 4.891e-004 
8.581e-004 5.324e+007 1.178e+014 1.000e+004 6.508e-003 4.899e-004 
8.620e-004 5.365e+007 1.178e+014 1.000e+004 5.492e-004 4.909e-004 
8.658e-004 5.407e+007 1.178e+014 1.000e+004 5.449e-003 4.918e-004 
8.696e-004 5.448e+007 1.178e+014 1.000e+004 5.146e-004 4.928e-004 
8.735e-004 5.492e+007 1.178e+014 1.000e+004 1.666e-003 4.936e-004 
8.774e-004 5.535e+007 1.178e+014 1.000e+004 3.460e-003 4.945e-004 
8.813e-004 5.575e+007 1.178e+014 1.000e+004 1.678e-003 4.957e-004 
8.851e-004 5.617e+007 1.178e+014 1.000e+004 4.136e-003 4.966e-004 
8.890e-004 5.660e+007 1.178e+014 1.000e+004 1.598e-003 4.975e-004 
8.929e-004 5.703e+007 1.179e+014 1.000e+004 5.285e-003 4.984e-004 
8.968e-004 5.744e+007 1.179e+014 1.000e+004 1.837e-003 4.995e-004 
9.006e-004 5.785e+007 1.179e+014 1.000e+004 1.549e-003 5.005e-004 
9.044e-004 5.824e+007 1.179e+014 1.000e+004 2.698e-003 5.016e-004 
9.082e-004 5.863e+007 1.179e+014 1.000e+004 2.841e-003 5.027e-004 
9.120e-004 5.902e+007 1.179e+014 1.000e+004 8.774e-003 5.038e-004 
9.158e-004 5.942e+007 1.179e+014 1.000e+004 6.004e-003 5.049e-004 
9.197e-004 5.982e+007 1.179e+014 1.000e+004 3.234e-003 5.059e-004 
9.235e-004 6.021e+007 1.180e+014 1.000e+004 2.149e-003 5.071e-004 
9.274e-004 6.061e+007 1.180e+014 1.000e+004 3.805e-003 5.082e-004 
9.313e-004 6.102e+007 1.180e+014 1.000e+004 2.642e-004 5.092e-004 
9.351e-004 6.142e+007 1.180e+014 1.000e+004 6.633e-003 5.103e-004 
9.390e-004 6.180e+007 1.180e+014 1.000e+004 3.830e-003 5.115e-004 
9.428e-004 6.219e+007 1.180e+014 1.000e+004 6.319e-003 5.127e-004 
9.466e-004 6.259e+007 1.180e+014 1.000e+004 3.581e-004 5.137e-004 
9.506e-004 6.300e+007 1.181e+014 1.000e+004 9.102e-003 5.148e-004 
9.545e-004 6.323e+007 1.180e+014 1.000e+004 2.176e-003 5.171e-004 
9.585e-004 6.315e+007 1.177e+014 1.000e+004 6.394e-004 5.218e-004 
9.629e-004 6.336e+007 1.176e+014 1.000e+004 3.853e-003 5.247e-004 
9.675e-004 6.372e+007 1.176e+014 1.000e+004 4.972e-003 5.267e-004 
9.720e-004 6.414e+007 1.175e+014 1.000e+004 8.943e-004 5.284e-004 
9.766e-004 6.460e+007 1.175e+014 1.000e+004 1.407e-003 5.298e-004 
9.811e-004 6.505e+007 1.175e+014 1.000e+004 4.908e-003 5.312e-004 
9.856e-004 6.551e+007 1.175e+014 1.000e+004 4.591e-004 5.325e-004 
9.901e-004 6.588e+007 1.175e+014 1.000e+004 4.185e-003 5.344e-004 
9.946e-004 6.629e+007 1.175e+014 1.000e+004 2.085e-003 5.361e-004 
9.992e-004 6.671e+007 1.175e+014 1.000e+004 6.762e-004 5.378e-004 
1.004e-003 6.714e+007 1.175e+014 1.000e+004 4.568e-003 5.394e-004 
1.008e-003 6.756e+007 1.175e+014 1.000e+004 2.907e-003 5.408e-004 
1.013e-003 6.800e+007 1.176e+014 1.000e+004 6.476e-004 5.422e-004 
1.017e-003 6.843e+007 1.176e+014 1.000e+004 2.781e-004 5.437e-004 
1.021e-003 6.880e+007 1.176e+014 1.000e+004 7.435e-004 5.455e-004 
1.026e-003 6.918e+007 1.176e+014 1.000e+004 3.997e-004 5.474e-004 
1.030e-003 6.960e+007 1.176e+014 1.000e+004 7.198e-004 5.489e-004 
1.035e-003 7.001e+007 1.176e+014 1.000e+004 4.390e-003 5.505e-004 
1.039e-003 7.043e+007 1.176e+014 1.000e+004 3.516e-003 5.521e-004 
1.044e-003 7.085e+007 1.176e+014 1.000e+004 2.877e-003 5.540e-004 
1.049e-003 7.123e+007 1.177e+014 1.000e+004 2.945e-003 5.562e-004 
1.054e-003 7.161e+007 1.177e+014 1.000e+004 3.342e-003 5.586e-004 
1.059e-003 7.192e+007 1.177e+014 1.000e+004 1.437e-003 5.615e-004 
1.063e-003 7.214e+007 1.178e+014 1.000e+004 5.655e-004 5.641e-004 
1.067e-003 7.229e+007 1.179e+014 1.000e+004 1.207e-003 5.673e-004 
1.072e-003 7.233e+007 1.180e+014 1.000e+004 1.197e-003 5.716e-004 
1.076e-003 7.212e+007 1.182e+014 1.000e+004 3.351e-003 5.775e-004 
1.081e-003 7.236e+007 1.182e+014 1.000e+004 3.993e-004 5.801e-004 
1.085e-003 7.276e+007 1.182e+014 1.000e+004 1.462e-004 5.816e-004 
1.089e-003 7.321e+007 1.182e+014 1.000e+004 6.981e-004 5.829e-004 
1.094e-003 7.244e+007 1.173e+014 1.000e+004 4.386e-003 5.926e-004 
1.098e-003 7.201e+007 1.172e+014 1.000e+004 7.614e-004 5.998e-004 
1.102e-003 7.216e+007 1.170e+014 1.000e+004 4.823e-005 6.031e-004 
1.107e-003 7.243e+007 1.171e+014 1.000e+004 2.607e-004 6.058e-004 
1.111e-003 7.273e+007 1.171e+014 1.000e+004 2.585e-004 6.078e-004 
1.115e-003 7.307e+007 1.172e+014 1.000e+004 9.124e-004 6.097e-004 
1.119e-003 7.337e+007 1.173e+014 1.000e+004 2.356e-003 6.118e-004 
1.123e-003 7.360e+007 1.167e+014 1.000e+004 5.250e-003 6.144e-004 
1.128e-003 7.396e+007 1.168e+014 1.000e+004 2.315e-004 6.160e-004 
1.132e-003 7.431e+007 1.168e+014 1.000e+004 3.588e-003 6.176e-004 
1.136e-003 7.471e+007 1.169e+014 1.000e+004 4.900e-003 6.189e-004 
1.140e-003 7.512e+007 1.169e+014 1.000e+004 6.364e-003 6.200e-004 
1.144e-003 7.553e+007 1.170e+014 1.000e+004 4.578e-003 6.212e-004 
1.148e-003 7.591e+007 1.171e+014 1.000e+004 3.028e-003 6.226e-004 
1.152e-003 7.626e+007 1.172e+014 1.000e+004 8.693e-005 6.242e-004 
1.156e-003 7.656e+007 1.172e+014 1.000e+004 4.063e-003 6.262e-004 
1.160e-003 7.648e+007 1.174e+014 1.000e+004 1.062e-003 6.308e-004 
1.164e-003 7.660e+007 1.175e+014 1.000e+004 1.377e-003 6.340e-004 
1.168e-003 7.679e+007 1.177e+014 1.000e+004 1.238e-003 6.367e-004 
1.172e-003 7.700e+007 1.178e+014 1.000e+004 4.163e-003 6.393e-004 
1.176e-003 7.717e+007 1.178e+014 1.000e+004 2.570e-003 6.422e-004 
1.180e-003 7.679e+007 1.178e+014 1.000e+004 7.272e-003 6.489e-004 
1.184e-003 7.670e+007 1.179e+014 1.000e+004 4.514e-004 6.535e-004 
1.188e-003 7.688e+007 1.181e+014 1.000e+004 1.047e-003 6.563e-004 
1.192e-003 7.714e+007 1.181e+014 1.000e+004 2.682e-006 6.587e-004 
1.196e-003 7.744e+007 1.182e+014 1.000e+004 5.063e-004 6.608e-004 
1.201e-003 7.780e+007 1.182e+014 1.000e+004 7.818e-004 6.624e-004 
1.205e-003 7.818e+007 1.183e+014 1.000e+004 3.763e-003 6.639e-004 
1.208e-003 7.853e+007 1.183e+014 1.000e+004 5.360e-003 6.653e-004 
1.212e-003 7.871e+007 1.183e+014 1.000e+004 6.882e-003 6.678e-004 
1.216e-003 7.882e+007 1.183e+014 1.000e+004 1.296e-003 6.708e-004 
1.220e-003 7.908e+007 1.183e+014 1.000e+004 2.031e-003 6.728e-004 
1.223e-003 7.942e+007 1.184e+014 1.000e+004 2.900e-003 6.741e-004 
1.227e-003 7.979e+007 1.184e+014 1.000e+004 1.243e-003 6.753e-004 
1.231e-003 8.020e+007 1.184e+014 1.000e+004 1.771e-003 6.762e-004 
1.235e-003 8.062e+007 1.185e+014 1.000e+004 2.743e-003 6.771e-004 
1.239e-003 8.102e+007 1.185e+014 1.000e+004 3.552e-003 6.782e-004 
1.242e-003 8.143e+007 1.185e+014 1.000e+004 1.804e-003 6.792e-004 
1.246e-003 8.182e+007 1.186e+014 1.000e+004 1.596e-003 6.802e-004 
1.250e-003 8.222e+007 1.186e+014 1.000e+004 3.848e-004 6.812e-004 
1.254e-003 8.263e+007 1.186e+014 1.000e+004 6.703e-003 6.822e-004 
1.257e-003 8.304e+007 1.187e+014 1.000e+004 5.558e-003 6.832e-004 
1.261e-003 8.344e+007 1.187e+014 1.000e+004 4.035e-005 6.841e-004 
1.265e-003 8.386e+007 1.187e+014 1.000e+004 5.462e-004 6.850e-004 
1.269e-003 8.426e+007 1.187e+014 1.000e+004 5.720e-003 6.859e-004 
1.273e-003 8.467e+007 1.188e+014 1.000e+004 5.132e-004 6.869e-004 
1.276e-003 8.510e+007 1.188e+014 1.000e+004 4.116e-003 6.879e-004 
1.280e-003 8.551e+007 1.189e+014 1.000e+004 4.539e-003 6.890e-004 
1.284e-003 8.595e+007 1.189e+014 1.000e+004 6.555e-003 6.899e-004 
1.288e-003 8.637e+007 1.189e+014 1.000e+004 2.922e-003 6.908e-004 
1.292e-003 8.675e+007 1.190e+014 1.000e+004 1.040e-003 6.919e-004 
1.296e-003 8.711e+007 1.190e+014 1.000e+004 1.253e-003 6.930e-004 
1.299e-003 8.749e+007 1.191e+014 1.000e+004 7.416e-004 6.941e-004 
1.303e-003 8.788e+007 1.191e+014 1.000e+004 3.337e-003 6.952e-004 
1.307e-003 8.828e+007 1.191e+014 1.000e+004 1.380e-003 6.962e-004 
1.311e-003 8.869e+007 1.192e+014 1.000e+004 4.398e-003 6.972e-004 
1.315e-003 8.912e+007 1.192e+014 1.000e+004 4.616e-003 6.981e-004 
1.318e-003 8.953e+007 1.193e+014 1.000e+004 5.010e-003 6.992e-004 
1.322e-003 8.996e+007 1.193e+014 1.000e+004 1.029e-003 7.002e-004 
1.326e-003 9.038e+007 1.193e+014 1.000e+004 5.643e-003 7.013e-004 
1.330e-003 9.080e+007 1.194e+014 1.000e+004 2.045e-003 7.024e-004 
1.334e-003 9.122e+007 1.194e+014 1.000e+004 4.597e-003 7.035e-004 
1.338e-003 9.168e+007 1.194e+014 1.000e+004 9.627e-004 7.043e-004 
1.342e-003 9.215e+007 1.195e+014 1.000e+004 1.992e-003 7.051e-004 
1.346e-003 9.261e+007 1.195e+014 1.000e+004 9.386e-003 7.059e-004 
1.350e-003 9.309e+007 1.195e+014 1.000e+004 8.995e-003 7.066e-004 
1.355e-003 9.353e+007 1.196e+014 1.000e+004 9.484e-003 7.077e-004 
1.359e-003 9.397e+007 1.196e+014 1.000e+004 2.715e-003 7.087e-004 
1.363e-003 9.439e+007 1.197e+014 1.000e+004 2.169e-003 7.097e-004 
1.366e-003 9.481e+007 1.197e+014 1.000e+004 1.846e-003 7.108e-004 
1.370e-003 9.523e+007 1.197e+014 1.000e+004 6.408e-003 7.118e-004 
1.374e-003 9.566e+007 1.198e+014 1.000e+004 1.978e-003 7.127e-004 
1.378e-003 9.609e+007 1.198e+014 1.000e+004 3.034e-003 7.137e-004 
1.382e-003 9.652e+007 1.198e+014 1.000e+004 2.672e-004 7.147e-004 
1.386e-003 9.694e+007 1.199e+014 1.000e+004 3.627e-003 7.156e-004 
1.390e-003 9.737e+007 1.199e+014 1.000e+004 9.855e-004 7.166e-004 
1.394e-003 9.779e+007 1.199e+014 1.000e+004 1.515e-003 7.177e-004 
1.398e-003 9.822e+007 1.200e+014 1.000e+004 3.480e-004 7.186e-004 
1.402e-003 9.863e+007 1.200e+014 1.000e+004 7.166e-003 7.196e-004 
1.406e-003 9.903e+007 1.200e+014 1.000e+004 5.085e-003 7.206e-004 
1.409e-003 9.942e+007 1.201e+014 1.000e+004 4.606e-004 7.217e-004 
1.413e-003 9.981e+007 1.201e+014 1.000e+004 3.753e-003 7.227e-004 
1.417e-003 1.002e+008 1.201e+014 1.000e+004 2.205e-003 7.236e-004 
1.420e-003 1.006e+008 1.202e+014 1.000e+004 5.906e-003 7.247e-004 
1.424e-003 1.010e+008 1.202e+014 1.000e+004 9.140e-003 7.257e-004 
1.428e-003 1.014e+008 1.202e+014 1.000e+004 6.566e-003 7.268e-004 
1.432e-003 1.017e+008 1.203e+014 1.000e+004 2.207e-003 7.281e-004 
1.435e-003 1.021e+008 1.203e+014 1.000e+004 8.592e-003 7.293e-004 
1.439e-003 1.024e+008 1.204e+014 1.000e+004 8.475e-003 7.305e-004 
1.442e-003 1.028e+008 1.204e+014 1.000e+004 1.962e-004 7.316e-004 
1.446e-003 1.031e+008 1.204e+014 1.000e+004 5.053e-003 7.327e-004 
1.450e-003 1.035e+008 1.205e+014 1.000e+004 1.150e-003 7.339e-004 
1.453e-003 1.038e+008 1.205e+014 1.000e+004 5.959e-003 7.353e-004 
1.457e-003 1.041e+008 1.205e+014 1.000e+004 7.693e-003 7.368e-004 
1.460e-003 1.044e+008 1.206e+014 1.000e+004 8.357e-003 7.382e-004 
1.464e-003 1.047e+008 1.206e+014 1.000e+004 6.483e-003 7.396e-004 
1.468e-003 1.050e+008 1.206e+014 1.000e+004 4.006e-003 7.410e-004 
1.471e-003 1.054e+008 1.207e+014 1.000e+004 2.325e-003 7.424e-004 
1.475e-003 1.057e+008 1.207e+014 1.000e+004 4.186e-003 7.437e-004 
1.478e-003 1.060e+008 1.207e+014 1.000e+004 4.581e-003 7.451e-004 
1.482e-003 1.063e+008 1.208e+014 1.000e+004 1.126e-003 7.464e-004 
1.485e-003 1.066e+008 1.208e+014 1.000e+004 3.222e-003 7.479e-004 
1.489e-003 1.069e+008 1.209e+014 1.000e+004 7.413e-004 7.496e-004 
1.492e-003 1.072e+008 1.209e+014 1.000e+004 1.424e-004 7.509e-004 
1.496e-003 1.075e+008 1.209e+014 1.000e+004 1.692e-003 7.525e-004 
1.499e-003 1.077e+008 1.210e+014 1.000e+004 4.445e-003 7.546e-004 
1.503e-003 1.079e+008 1.210e+014 1.000e+004 4.199e-003 7.563e-004 
1.506e-003 1.082e+008 1.211e+014 1.000e+004 4.497e-003 7.579e-004 
1.510e-003 1.083e+008 1.211e+014 1.000e+004 4.850e-003 7.604e-004 
1.513e-003 1.083e+008 1.211e+014 1.000e+004 9.755e-004 7.641e-004 
1.517e-003 1.085e+008 1.212e+014 1.000e+004 1.731e-003 7.667e-004 
1.521e-003 1.087e+008 1.213e+014 1.000e+004 3.266e-004 7.690e-004 
1.524e-003 1.088e+008 1.213e+014 1.000e+004 4.268e-004 7.714e-004 
1.528e-003 1.090e+008 1.214e+014 1.000e+004 5.194e-003 7.739e-004 
1.531e-003 1.091e+008 1.215e+014 1.000e+004 2.535e-003 7.770e-004 
1.535e-003 1.088e+008 1.215e+014 1.000e+004 7.003e-004 7.828e-004 
1.539e-003 1.090e+008 1.214e+014 1.000e+004 4.627e-003 7.848e-004 
1.542e-003 1.094e+008 1.214e+014 1.000e+004 6.975e-003 7.861e-004 
1.546e-003 1.097e+008 1.214e+014 1.000e+004 2.865e-003 7.873e-004 
1.550e-003 1.101e+008 1.214e+014 1.000e+004 4.404e-003 7.885e-004 
1.554e-003 1.104e+008 1.215e+014 1.000e+004 4.054e-003 7.897e-004 
1.557e-003 1.107e+008 1.214e+014 1.000e+004 3.338e-003 7.915e-004 
1.561e-003 1.110e+008 1.214e+014 1.000e+004 2.437e-003 7.931e-004 
1.565e-003 1.114e+008 1.214e+014 1.000e+004 8.612e-004 7.944e-004 
1.569e-003 1.117e+008 1.215e+014 1.000e+004 1.619e-003 7.961e-004 
1.572e-003 1.120e+008 1.215e+014 1.000e+004 1.694e-003 7.974e-004 
1.576e-003 1.124e+008 1.216e+014 1.000e+004 3.157e-003 7.985e-004 
1.580e-003 1.128e+008 1.216e+014 1.000e+004 7.680e-004 7.996e-004 
1.584e-003 1.132e+008 1.216e+014 1.000e+004 4.888e-003 8.007e-004 
1.587e-003 1.136e+008 1.217e+014 1.000e+004 6.655e-003 8.017e-004 
1.591e-003 1.140e+008 1.217e+014 1.000e+004 3.107e-003 8.026e-004 
1.595e-003 1.145e+008 1.218e+014 1.000e+004 1.416e-003 8.034e-004 
1.599e-003 1.149e+008 1.218e+014 1.000e+004 1.974e-003 8.045e-004 
1.604e-003 1.155e+008 1.215e+014 1.000e+004 3.740e-003 8.046e-004 
1.608e-003 1.162e+008 1.214e+014 1.000e+004 2.408e-003 8.040e-004 
1.612e-003 1.168e+008 1.213e+014 1.000e+004 1.722e-003 8.038e-004 
1.616e-003 1.173e+008 1.212e+014 1.000e+004 5.634e-004 8.048e-004 
1.620e-003 1.176e+008 1.212e+014 1.000e+004 6.411e-003 8.068e-004 
1.625e-003 1.181e+008 1.211e+014 1.000e+004 6.876e-004 8.081e-004 
1.629e-003 1.186e+008 1.211e+014 1.000e+004 6.232e-003 8.093e-004 
1.634e-003 1.191e+008 1.211e+014 1.000e+004 8.232e-005 8.102e-004 
1.639e-003 1.196e+008 1.211e+014 1.000e+004 2.217e-004 8.116e-004 
1.643e-003 1.200e+008 1.211e+014 1.000e+004 4.552e-003 8.134e-004 
1.648e-003 1.201e+008 1.212e+014 1.000e+004 4.669e-003 8.176e-004 
1.653e-003 1.200e+008 1.212e+014 1.000e+004 4.451e-003 8.229e-004 
1.658e-003 1.179e+008 1.209e+014 1.000e+004 8.137e-003 8.423e-004 
1.662e-003 1.146e+008 1.206e+014 1.000e+004 6.171e-003 8.695e-004 
1.667e-003 1.121e+008 1.206e+014 1.000e+004 5.135e-003 8.918e-004 
1.673e-003 1.101e+008 1.206e+014 1.000e+004 2.157e-003 9.110e-004 
1.677e-003 1.087e+008 1.205e+014 1.000e+004 2.129e-003 9.252e-004 
1.689e-003 1.035e+008 1.172e+014 1.000e+004 4.323e-003 9.732e-004 
1.700e-003 1.003e+008 1.176e+014 1.000e+004 3.264e-003 1.007e-003 
1.711e-003 9.953e+007 1.176e+014 1.000e+004 2.397e-003 1.023e-003 
1.722e-003 9.979e+007 1.177e+014 1.000e+004 2.490e-003 1.032e-003 
1.734e-003 9.993e+007 1.178e+014 1.000e+004 2.491e-003 1.043e-003 
1.745e-003 1.002e+008 1.179e+014 1.000e+004 2.246e-003 1.052e-003 
1.757e-003 9.999e+007 1.179e+014 1.000e+004 3.096e-003 1.066e-003 
1.768e-003 9.903e+007 1.184e+014 1.000e+004 3.176e-003 1.083e-003 
1.781e-003 9.897e+007 1.189e+014 1.000e+004 2.308e-003 1.096e-003 
1.796e-003 9.892e+007 1.191e+014 1.000e+004 2.886e-003 1.112e-003 
1.812e-003 9.728e+007 1.186e+014 1.000e+004 2.969e-003 1.139e-003 
1.825e-003 9.482e+007 1.187e+014 1.000e+004 3.444e-003 1.169e-003 
1.839e-003 9.150e+007 1.193e+014 1.000e+004 4.227e-003 1.206e-003 
1.851e-003 9.118e+007 1.194e+014 1.000e+004 1.941e-003 1.221e-003 
1.863e-003 9.195e+007 1.195e+014 1.000e+004 2.113e-003 1.227e-003 
1.873e-003 9.264e+007 1.197e+014 1.000e+004 2.196e-003 1.232e-003 
1.880e-003 9.306e+007 1.198e+014 1.000e+004 2.073e-003 1.236e-003 
1.886e-003 9.345e+007 1.199e+014 1.000e+004 1.768e-003 1.239e-003 
1.891e-003 9.424e+007 1.199e+014 1.000e+004 1.716e-003 1.240e-003 
1.897e-003 9.498e+007 1.199e+014 1.000e+004 2.026e-003 1.240e-003 
1.902e-003 9.563e+007 1.199e+014 1.000e+004 1.804e-003 1.241e-003 
1.908e-003 9.629e+007 1.200e+014 1.000e+004 2.095e-003 1.242e-003 
1.913e-003 9.692e+007 1.200e+014 1.000e+004 2.073e-003 1.243e-003 
1.923e-003 9.815e+007 1.201e+014 1.000e+004 2.282e-003 1.244e-003 
1.933e-003 9.933e+007 1.201e+014 1.000e+004 2.280e-003 1.246e-003 
1.943e-003 1.007e+008 1.201e+014 1.000e+004 1.943e-003 1.247e-003 
1.953e-003 1.020e+008 1.202e+014 1.000e+004 2.139e-003 1.248e-003 
1.963e-003 1.032e+008 1.202e+014 1.000e+004 2.390e-003 1.249e-003 
1.972e-003 1.043e+008 1.203e+014 1.000e+004 2.561e-003 1.251e-003 
1.986e-003 1.059e+008 1.201e+014 1.000e+004 2.422e-003 1.254e-003 
2.001e-003 1.076e+008 1.202e+014 1.000e+004 2.391e-003 1.257e-003 
2.016e-003 1.094e+008 1.203e+014 1.000e+004 2.509e-003 1.259e-003 
2.030e-003 1.110e+008 1.204e+014 1.000e+004 2.217e-003 1.262e-003 
2.045e-003 1.127e+008 1.205e+014 1.000e+004 2.528e-003 1.265e-003 
2.058e-003 1.142e+008 1.206e+014 1.000e+004 2.384e-003 1.268e-003 
2.071e-003 1.156e+008 1.208e+014 1.000e+004 2.397e-003 1.272e-003 
2.084e-003 1.170e+008 1.209e+014 1.000e+004 2.588e-003 1.275e-003 
2.096e-003 1.183e+008 1.210e+014 1.000e+004 2.513e-003 1.278e-003 
2.108e-003 1.195e+008 1.211e+014 1.000e+004 2.465e-003 1.282e-003 
2.119e-003 1.203e+008 1.212e+014 1.000e+004 2.581e-003 1.287e-003 
2.133e-003 1.170e+008 1.213e+014 1.000e+004 7.159e-003 1.324e-003 
2.150e-003 1.057e+008 1.212e+014 1.000e+004 3.678e-003 1.419e-003 
2.166e-003 9.884e+007 1.195e+014 1.000e+004 5.511e-003 1.483e-003 
2.187e-003 9.292e+007 1.185e+014 1.000e+004 3.434e-003 1.544e-003 
2.193e-003 9.227e+007 1.183e+014 1.000e+004 2.512e-003 1.555e-003 
2.199e-003 9.208e+007 1.182e+014 1.000e+004 2.655e-003 1.562e-003 
2.204e-003 9.143e+007 1.182e+014 1.000e+004 3.906e-003 1.571e-003 
2.209e-003 8.915e+007 1.176e+014 1.000e+004 5.099e-003 1.592e-003 
2.214e-003 8.739e+007 1.176e+014 1.000e+004 4.344e-003 1.610e-003 
2.219e-003 8.597e+007 1.176e+014 1.000e+004 3.687e-003 1.624e-003 
2.224e-003 8.478e+007 1.179e+014 1.000e+004 3.240e-003 1.638e-003 
2.230e-003 8.302e+007 1.171e+014 1.000e+004 4.043e-003 1.656e-003 
2.236e-003 8.019e+007 1.168e+014 1.000e+004 5.050e-003 1.681e-003 
2.242e-003 7.725e+007 1.170e+014 1.000e+004 4.426e-003 1.708e-003 
2.249e-003 7.500e+007 1.171e+014 1.000e+004 4.617e-003 1.731e-003 
2.256e-003 7.181e+007 1.171e+014 1.000e+004 4.490e-003 1.760e-003 
2.264e-003 7.018e+007 1.172e+014 1.000e+004 2.970e-003 1.779e-003 
2.272e-003 6.872e+007 1.170e+014 1.000e+004 3.745e-003 1.796e-003 
2.279e-003 6.720e+007 1.172e+014 1.000e+004 2.970e-003 1.814e-003 
2.284e-003 6.629e+007 1.174e+014 1.000e+004 2.429e-003 1.825e-003 
2.288e-003 6.559e+007 1.176e+014 1.000e+004 3.467e-003 1.835e-003 
2.292e-003 6.482e+007 1.174e+014 1.000e+004 4.206e-003 1.844e-003 
2.296e-003 6.398e+007 1.174e+014 1.000e+004 4.358e-003 1.854e-003 
2.300e-003 6.369e+007 1.174e+014 1.000e+004 1.863e-003 1.859e-003 
2.303e-003 6.373e+007 1.175e+014 1.000e+004 2.678e-003 1.863e-003 
2.309e-003 6.375e+007 1.175e+014 1.000e+004 2.103e-003 1.869e-003 
2.315e-003 6.421e+007 1.173e+014 1.000e+004 2.075e-003 1.871e-003 
2.321e-003 6.460e+007 1.174e+014 1.000e+004 2.029e-003 1.874e-003 
2.326e-003 6.480e+007 1.177e+014 1.000e+004 2.231e-003 1.878e-003 
2.332e-003 6.490e+007 1.169e+014 1.000e+004 2.362e-003 1.883e-003 
2.338e-003 6.476e+007 1.165e+014 1.000e+004 2.703e-003 1.890e-003 
2.343e-003 6.481e+007 1.162e+014 1.000e+004 2.587e-003 1.895e-003 
2.348e-003 6.509e+007 1.163e+014 1.000e+004 2.238e-003 1.898e-003 
2.354e-003 6.532e+007 1.165e+014 1.000e+004 2.344e-003 1.902e-003 
2.359e-003 6.553e+007 1.166e+014 1.000e+004 2.560e-003 1.906e-003 
2.365e-003 6.574e+007 1.167e+014 1.000e+004 2.237e-003 1.910e-003 
2.371e-003 6.594e+007 1.167e+014 1.000e+004 2.057e-003 1.915e-003 
2.376e-003 6.608e+007 1.169e+014 1.000e+004 2.509e-003 1.919e-003 
2.382e-003 6.528e+007 1.166e+014 1.000e+004 3.404e-003 1.930e-003 
2.387e-003 6.351e+007 1.160e+014 1.000e+004 3.147e-003 1.948e-003 
2.392e-003 6.333e+007 1.160e+014 1.000e+004 2.314e-003 1.955e-003 
2.398e-003 6.364e+007 1.161e+014 1.000e+004 2.111e-003 1.958e-003 
2.403e-003 6.412e+007 1.160e+014 1.000e+004 1.964e-003 1.960e-003 
2.409e-003 6.466e+007 1.161e+014 1.000e+004 2.231e-003 1.962e-003 
2.414e-003 6.528e+007 1.161e+014 1.000e+004 2.141e-003 1.963e-003 
2.420e-003 6.595e+007 1.161e+014 1.000e+004 2.172e-003 1.964e-003 
2.425e-003 6.660e+007 1.162e+014 1.000e+004 1.962e-003 1.965e-003 
2.431e-003 6.723e+007 1.162e+014 1.000e+004 2.052e-003 1.966e-003 
2.436e-003 6.786e+007 1.163e+014 1.000e+004 2.488e-003 1.967e-003 
2.442e-003 6.849e+007 1.164e+014 1.000e+004 2.182e-003 1.968e-003 
2.447e-003 6.890e+007 1.161e+014 1.000e+004 2.679e-003 1.971e-003 
2.453e-003 6.937e+007 1.160e+014 1.000e+004 2.295e-003 1.973e-003 
2.458e-003 7.003e+007 1.160e+014 1.000e+004 1.962e-003 1.974e-003 
2.464e-003 7.069e+007 1.160e+014 1.000e+004 2.145e-003 1.975e-003 
2.469e-003 7.135e+007 1.160e+014 1.000e+004 1.877e-003 1.976e-003 
2.474e-003 7.201e+007 1.160e+014 1.000e+004 1.902e-003 1.976e-003 
2.480e-003 7.260e+007 1.160e+014 1.000e+004 1.867e-003 1.978e-003 
2.485e-003 7.317e+007 1.161e+014 1.000e+004 2.179e-003 1.979e-003 
2.490e-003 7.376e+007 1.161e+014 1.000e+004 2.046e-003 1.980e-003 
2.496e-003 7.440e+007 1.161e+014 1.000e+004 2.407e-003 1.981e-003 
2.501e-003 7.501e+007 1.161e+014 1.000e+004 2.397e-003 1.982e-003 
2.506e-003 7.564e+007 1.162e+014 1.000e+004 2.610e-003 1.983e-003 
2.511e-003 7.625e+007 1.162e+014 1.000e+004 2.696e-003 1.984e-003 
2.517e-003 7.685e+007 1.163e+014 1.000e+004 2.295e-003 1.985e-003 
2.522e-003 7.745e+007 1.163e+014 1.000e+004 2.665e-003 1.986e-003 
2.527e-003 7.806e+007 1.163e+014 1.000e+004 2.528e-003 1.987e-003 
2.532e-003 7.867e+007 1.164e+014 1.000e+004 2.593e-003 1.988e-003 
2.537e-003 7.923e+007 1.164e+014 1.000e+004 2.596e-003 1.990e-003 
2.543e-003 7.977e+007 1.165e+014 1.000e+004 2.469e-003 1.991e-003 
2.548e-003 8.035e+007 1.165e+014 1.000e+004 2.418e-003 1.992e-003 
2.553e-003 8.086e+007 1.166e+014 1.000e+004 2.275e-003 1.994e-003 
2.558e-003 8.138e+007 1.167e+014 1.000e+004 2.379e-003 1.995e-003 
2.563e-003 8.184e+007 1.167e+014 1.000e+004 2.002e-003 1.997e-003 
2.568e-003 8.221e+007 1.168e+014 1.000e+004 2.402e-003 2.000e-003 
2.574e-003 8.273e+007 1.169e+014 1.000e+004 2.261e-003 2.001e-003 
2.579e-003 8.329e+007 1.169e+014 1.000e+004 2.306e-003 2.003e-003 
2.584e-003 8.384e+007 1.170e+014 1.000e+004 2.344e-003 2.004e-003 
2.589e-003 8.441e+007 1.170e+014 1.000e+004 2.065e-003 2.005e-003 
2.594e-003 8.501e+007 1.171e+014 1.000e+004 2.004e-003 2.006e-003 
2.601e-003 8.563e+007 1.172e+014 1.000e+004 2.511e-003 2.008e-003 
2.607e-003 8.634e+007 1.168e+014 1.000e+004 2.209e-003 2.010e-003 
2.614e-003 8.713e+007 1.169e+014 1.000e+004 2.236e-003 2.011e-003 
2.620e-003 8.789e+007 1.169e+014 1.000e+004 2.409e-003 2.012e-003 
2.626e-003 8.866e+007 1.169e+014 1.000e+004 2.186e-003 2.013e-003 
2.632e-003 8.944e+007 1.170e+014 1.000e+004 2.306e-003 2.014e-003 
2.638e-003 9.021e+007 1.170e+014 1.000e+004 2.616e-003 2.014e-003 
2.644e-003 9.084e+007 1.168e+014 1.000e+004 2.577e-003 2.016e-003 
2.650e-003 9.153e+007 1.168e+014 1.000e+004 2.641e-003 2.017e-003 
2.656e-003 9.229e+007 1.169e+014 1.000e+004 2.439e-003 2.018e-003 
2.663e-003 9.304e+007 1.169e+014 1.000e+004 2.568e-003 2.019e-003 
2.669e-003 9.376e+007 1.169e+014 1.000e+004 2.620e-003 2.020e-003 
2.674e-003 9.449e+007 1.170e+014 1.000e+004 2.574e-003 2.021e-003 
2.681e-003 9.522e+007 1.170e+014 1.000e+004 2.311e-003 2.022e-003 
2.687e-003 9.597e+007 1.172e+014 1.000e+004 2.385e-003 2.023e-003 
2.694e-003 9.676e+007 1.173e+014 1.000e+004 2.386e-003 2.024e-003 
2.700e-003 9.759e+007 1.172e+014 1.000e+004 2.505e-003 2.026e-003 
2.707e-003 9.830e+007 1.173e+014 1.000e+004 2.477e-003 2.027e-003 
2.713e-003 9.902e+007 1.173e+014 1.000e+004 2.566e-003 2.028e-003 
2.719e-003 9.974e+007 1.174e+014 1.000e+004 2.495e-003 2.029e-003 
2.725e-003 1.005e+008 1.174e+014 1.000e+004 2.555e-003 2.030e-003 
2.731e-003 1.012e+008 1.174e+014 1.000e+004 2.234e-003 2.031e-003 
2.737e-003 1.019e+008 1.175e+014 1.000e+004 2.128e-003 2.032e-003 
2.743e-003 1.026e+008 1.175e+014 1.000e+004 2.551e-003 2.034e-003 
2.749e-003 1.033e+008 1.176e+014 1.000e+004 2.669e-003 2.035e-003 
2.755e-003 1.040e+008 1.176e+014 1.000e+004 2.256e-003 2.036e-003 
2.761e-003 1.047e+008 1.177e+014 1.000e+004 2.621e-003 2.037e-003 
2.767e-003 1.054e+008 1.177e+014 1.000e+004 2.653e-003 2.038e-003 
2.773e-003 1.060e+008 1.178e+014 1.000e+004 2.431e-003 2.040e-003 
2.779e-003 1.064e+008 1.177e+014 1.000e+004 3.542e-003 2.043e-003 
2.785e-003 1.054e+008 1.178e+014 1.000e+004 3.518e-003 2.056e-003 
2.791e-003 1.041e+008 1.182e+014 1.000e+004 5.242e-003 2.070e-003 
2.796e-003 1.035e+008 1.185e+014 1.000e+004 2.450e-003 2.081e-003 
2.802e-003 1.034e+008 1.188e+014 1.000e+004 2.473e-003 2.087e-003 
2.808e-003 1.036e+008 1.190e+014 1.000e+004 2.082e-003 2.092e-003 
2.814e-003 1.035e+008 1.193e+014 1.000e+004 2.798e-003 2.098e-003 
2.819e-003 1.034e+008 1.197e+014 1.000e+004 3.408e-003 2.105e-003 
2.822e-003 1.034e+008 1.199e+014 1.000e+004 1.140e-003 2.107e-003 
2.825e-003 1.035e+008 1.200e+014 1.000e+004 1.654e-003 2.109e-003 
2.828e-003 1.034e+008 1.201e+014 1.000e+004 3.710e-003 2.113e-003 
2.831e-003 1.033e+008 1.201e+014 1.000e+004 3.554e-003 2.117e-003 
2.841e-003 1.030e+008 1.203e+014 1.000e+004 2.329e-003 2.129e-003 
2.854e-003 1.029e+008 1.202e+014 1.000e+004 2.342e-003 2.142e-003 
2.869e-003 1.042e+008 1.205e+014 1.000e+004 1.723e-003 2.149e-003 
2.885e-003 1.059e+008 1.207e+014 1.000e+004 2.152e-003 2.153e-003 
2.901e-003 1.074e+008 1.208e+014 1.000e+004 1.910e-003 2.158e-003 
2.915e-003 1.090e+008 1.208e+014 1.000e+004 1.932e-003 2.161e-003 
2.929e-003 1.107e+008 1.209e+014 1.000e+004 2.107e-003 2.163e-003 
2.943e-003 1.123e+008 1.210e+014 1.000e+004 2.399e-003 2.166e-003 
2.957e-003 1.140e+008 1.210e+014 1.000e+004 2.392e-003 2.169e-003 
2.971e-003 1.155e+008 1.212e+014 1.000e+004 2.451e-003 2.172e-003 
2.984e-003 1.169e+008 1.214e+014 1.000e+004 2.244e-003 2.175e-003 
2.996e-003 1.184e+008 1.214e+014 1.000e+004 3.044e-003 2.177e-003 
3.008e-003 1.199e+008 1.216e+014 1.000e+004 2.230e-003 2.179e-003 
3.021e-003 1.214e+008 1.216e+014 1.000e+004 2.568e-003 2.181e-003 
3.032e-003 1.229e+008 1.217e+014 1.000e+004 2.259e-003 2.183e-003 
3.045e-003 1.244e+008 1.218e+014 1.000e+004 2.070e-003 2.184e-003 
3.056e-003 1.258e+008 1.219e+014 1.000e+004 2.895e-003 2.186e-003 
3.066e-003 1.269e+008 1.221e+014 1.000e+004 2.227e-003 2.189e-003 
3.077e-003 1.281e+008 1.223e+014 1.000e+004 1.895e-003 2.191e-003 
3.088e-003 1.293e+008 1.224e+014 1.000e+004 2.136e-003 2.193e-003 
3.098e-003 1.306e+008 1.225e+014 1.000e+004 2.383e-003 2.195e-003 
3.109e-003 1.318e+008 1.226e+014 1.000e+004 2.203e-003 2.198e-003 
3.120e-003 1.330e+008 1.228e+014 1.000e+004 2.238e-003 2.200e-003 
3.130e-003 1.339e+008 1.230e+014 1.000e+004 2.114e-003 2.204e-003 
3.141e-003 1.346e+008 1.232e+014 1.000e+004 2.461e-003 2.210e-003 
3.151e-003 1.348e+008 1.237e+014 1.000e+004 2.069e-003 2.218e-003 
3.159e-003 1.357e+008 1.238e+014 1.000e+004 1.769e-003 2.221e-003 
3.170e-003 1.366e+008 1.238e+014 1.000e+004 2.779e-003 2.225e-003 
3.180e-003 1.372e+008 1.240e+014 1.000e+004 2.374e-003 2.231e-003 
3.188e-003 1.380e+008 1.241e+014 1.000e+004 2.041e-003 2.234e-003 
3.198e-003 1.390e+008 1.242e+014 1.000e+004 1.887e-003 2.236e-003 
3.211e-003 1.403e+008 1.243e+014 1.000e+004 1.943e-003 2.241e-003 
3.224e-003 1.408e+008 1.244e+014 1.000e+004 3.214e-003 2.250e-003 
3.237e-003 1.408e+008 1.245e+014 1.000e+004 3.168e-003 2.263e-003 
3.250e-003 1.402e+008 1.246e+014 1.000e+004 3.231e-003 2.280e-003 
3.259e-003 1.404e+008 1.244e+014 1.000e+004 2.821e-003 2.288e-003 
3.265e-003 1.402e+008 1.243e+014 1.000e+004 1.986e-003 2.295e-003 
3.278e-003 1.396e+008 1.243e+014 1.000e+004 2.799e-003 2.312e-003 
3.290e-003 1.379e+008 1.243e+014 1.000e+004 2.774e-003 2.336e-003 
3.301e-003 1.377e+008 1.248e+014 1.000e+004 2.805e-003 2.349e-003 
3.314e-003 1.316e+008 1.234e+014 1.000e+004 5.237e-003 2.404e-003 
3.322e-003 1.277e+008 1.232e+014 1.000e+004 5.471e-003 2.439e-003 
3.330e-003 1.257e+008 1.236e+014 1.000e+004 2.537e-003 2.460e-003 
3.337e-003 1.254e+008 1.236e+014 1.000e+004 2.276e-003 2.469e-003 
3.342e-003 1.251e+008 1.231e+014 1.000e+004 1.718e-003 2.477e-003 
3.347e-003 1.252e+008 1.231e+014 1.000e+004 2.613e-003 2.481e-003 
3.351e-003 1.247e+008 1.227e+014 1.000e+004 2.830e-003 2.489e-003 
3.355e-003 1.242e+008 1.228e+014 1.000e+004 2.658e-003 2.496e-003 
3.358e-003 1.239e+008 1.229e+014 1.000e+004 2.655e-003 2.501e-003 
3.365e-003 1.235e+008 1.231e+014 1.000e+004 1.887e-003 2.510e-003 
3.377e-003 1.232e+008 1.233e+014 1.000e+004 2.032e-003 2.525e-003 
3.390e-003 1.240e+008 1.231e+014 1.000e+004 1.611e-003 2.532e-003 
3.399e-003 1.253e+008 1.231e+014 1.000e+004 1.682e-003 2.532e-003 
3.406e-003 1.263e+008 1.232e+014 1.000e+004 2.026e-003 2.533e-003 
3.414e-003 1.272e+008 1.232e+014 1.000e+004 2.170e-003 2.534e-003 
3.420e-003 1.280e+008 1.233e+014 1.000e+004 2.207e-003 2.535e-003 
3.427e-003 1.288e+008 1.234e+014 1.000e+004 2.445e-003 2.536e-003 
3.437e-003 1.300e+008 1.234e+014 1.000e+004 2.562e-003 2.538e-003 
3.450e-003 1.315e+008 1.236e+014 1.000e+004 2.522e-003 2.540e-003 
3.462e-003 1.328e+008 1.237e+014 1.000e+004 2.236e-003 2.543e-003 
3.474e-003 1.342e+008 1.238e+014 1.000e+004 2.330e-003 2.546e-003 
3.486e-003 1.352e+008 1.239e+014 1.000e+004 2.411e-003 2.550e-003 
3.496e-003 1.362e+008 1.241e+014 1.000e+004 2.279e-003 2.554e-003 
3.507e-003 1.372e+008 1.243e+014 1.000e+004 2.236e-003 2.558e-003 
3.518e-003 1.382e+008 1.246e+014 1.000e+004 2.130e-003 2.562e-003 
3.528e-003 1.391e+008 1.248e+014 1.000e+004 1.937e-003 2.566e-003 
3.539e-003 1.400e+008 1.250e+014 1.000e+004 2.130e-003 2.570e-003 
3.549e-003 1.407e+008 1.255e+014 1.000e+004 1.864e-003 2.576e-003 
3.559e-003 1.399e+008 1.260e+014 1.000e+004 3.771e-003 2.591e-003 
3.570e-003 1.374e+008 1.267e+014 1.000e+004 3.275e-003 2.619e-003 
3.580e-003 1.354e+008 1.275e+014 1.000e+004 4.372e-003 2.644e-003 
3.590e-003 1.308e+008 1.289e+014 1.000e+004 3.324e-003 2.685e-003 
3.598e-003 1.283e+008 1.292e+014 1.000e+004 3.031e-003 2.711e-003 
3.608e-003 1.225e+008 1.294e+014 1.000e+004 4.466e-003 2.761e-003 
3.618e-003 1.213e+008 1.303e+014 1.000e+004 1.938e-003 2.779e-003 
3.627e-003 1.206e+008 1.308e+014 1.000e+004 2.820e-003 2.793e-003 
3.637e-003 1.197e+008 1.309e+014 1.000e+004 1.938e-003 2.809e-003 
3.647e-003 1.198e+008 1.312e+014 1.000e+004 1.818e-003 2.818e-003 
3.657e-003 1.199e+008 1.314e+014 1.000e+004 2.919e-003 2.827e-003 
3.666e-003 1.185e+008 1.319e+014 1.000e+004 1.801e-003 2.847e-003 
3.676e-003 1.180e+008 1.325e+014 1.000e+004 1.756e-003 2.859e-003 
3.685e-003 1.187e+008 1.327e+014 1.000e+004 2.385e-003 2.864e-003 
3.694e-003 1.195e+008 1.328e+014 1.000e+004 2.827e-003 2.868e-003 
3.704e-003 1.202e+008 1.330e+014 1.000e+004 1.843e-003 2.872e-003 
3.714e-003 1.209e+008 1.332e+014 1.000e+004 1.418e-003 2.877e-003 
3.724e-003 1.214e+008 1.335e+014 1.000e+004 2.739e-003 2.884e-003 
3.732e-003 1.210e+008 1.335e+014 1.000e+004 1.527e-003 2.895e-003 
3.741e-003 1.200e+008 1.341e+014 1.000e+004 2.087e-003 2.911e-003 
3.751e-003 1.189e+008 1.341e+014 1.000e+004 1.521e-003 2.928e-003 
3.760e-003 1.181e+008 1.344e+014 1.000e+004 1.865e-003 2.943e-003 
3.770e-003 1.179e+008 1.347e+014 1.000e+004 2.121e-003 2.954e-003 
3.779e-003 1.180e+008 1.350e+014 1.000e+004 2.440e-003 2.962e-003 
3.787e-003 1.182e+008 1.353e+014 1.000e+004 1.107e-003 2.969e-003 
3.795e-003 1.189e+008 1.354e+014 1.000e+004 2.482e-003 2.972e-003 
3.803e-003 1.194e+008 1.354e+014 1.000e+004 2.637e-003 2.977e-003 
3.812e-003 1.186e+008 1.355e+014 1.000e+004 2.255e-003 2.991e-003 
3.820e-003 1.148e+008 1.329e+014 1.000e+004 6.036e-003 3.026e-003 
3.829e-003 1.092e+008 1.326e+014 1.000e+004 4.961e-003 3.073e-003 
3.838e-003 1.056e+008 1.331e+014 1.000e+004 4.238e-003 3.107e-003 
3.845e-003 1.043e+008 1.325e+014 1.000e+004 2.208e-003 3.124e-003 
3.853e-003 1.049e+008 1.323e+014 1.000e+004 1.203e-003 3.127e-003 
3.860e-003 1.055e+008 1.323e+014 1.000e+004 1.425e-003 3.130e-003 
3.866e-003 1.056e+008 1.319e+014 1.000e+004 1.180e-003 3.136e-003 
3.871e-003 1.060e+008 1.321e+014 1.000e+004 2.310e-003 3.138e-003 
3.876e-003 1.063e+008 1.323e+014 1.000e+004 2.449e-003 3.141e-003 
3.881e-003 1.066e+008 1.324e+014 1.000e+004 1.211e-003 3.143e-003 
3.884e-003 1.069e+008 1.325e+014 1.000e+004 2.798e-003 3.145e-003 
3.887e-003 1.069e+008 1.324e+014 1.000e+004 2.760e-003 3.148e-003 
3.890e-003 1.067e+008 1.326e+014 1.000e+004 1.040e-003 3.152e-003 
3.893e-003 1.065e+008 1.328e+014 1.000e+004 4.563e-003 3.156e-003 
3.896e-003 1.059e+008 1.324e+014 1.000e+004 9.484e-004 3.163e-003 
3.898e-003 1.054e+008 1.323e+014 1.000e+004 5.333e-005 3.169e-003 
3.900e-003 1.052e+008 1.323e+014 1.000e+004 2.930e-004 3.173e-003 
3.903e-003 1.050e+008 1.324e+014 1.000e+004 5.277e-004 3.176e-003 
3.905e-003 1.048e+008 1.324e+014 1.000e+004 1.075e-003 3.180e-003 
3.908e-003 1.048e+008 1.325e+014 1.000e+004 1.444e-003 3.182e-003 
3.910e-003 1.048e+008 1.324e+014 1.000e+004 5.136e-004 3.185e-003 
3.913e-003 1.046e+008 1.325e+014 1.000e+004 1.706e-004 3.189e-003 
3.915e-003 1.045e+008 1.326e+014 1.000e+004 1.665e-004 3.193e-003 
3.918e-003 1.043e+008 1.327e+014 1.000e+004 8.314e-004 3.196e-003 
3.920e-003 1.042e+008 1.328e+014 1.000e+004 6.848e-004 3.199e-003 
3.923e-003 1.041e+008 1.329e+014 1.000e+004 1.908e-003 3.202e-003 
3.925e-003 1.040e+008 1.330e+014 1.000e+004 1.450e-003 3.205e-003 
3.927e-003 1.040e+008 1.331e+014 1.000e+004 1.346e-003 3.208e-003 
3.930e-003 1.039e+008 1.331e+014 1.000e+004 1.001e-003 3.211e-003 
3.932e-003 1.037e+008 1.332e+014 1.000e+004 4.996e-004 3.215e-003 
3.935e-003 1.034e+008 1.333e+014 1.000e+004 5.927e-004 3.219e-003 
3.937e-003 1.030e+008 1.335e+014 1.000e+004 3.064e-004 3.225e-003 
3.940e-003 1.027e+008 1.336e+014 1.000e+004 3.712e-003 3.229e-003 
3.942e-003 1.026e+008 1.336e+014 1.000e+004 4.253e-003 3.233e-003 
3.945e-003 1.024e+008 1.337e+014 1.000e+004 5.904e-003 3.236e-003 
3.947e-003 1.023e+008 1.338e+014 1.000e+004 6.871e-003 3.239e-003 
3.950e-003 1.022e+008 1.339e+014 1.000e+004 6.010e-003 3.242e-003 
3.952e-003 1.022e+008 1.340e+014 1.000e+004 5.991e-003 3.245e-003 
3.954e-003 1.022e+008 1.341e+014 1.000e+004 4.546e-003 3.247e-003 
3.956e-003 1.022e+008 1.342e+014 1.000e+004 5.169e-003 3.250e-003 
3.959e-003 1.021e+008 1.343e+014 1.000e+004 5.429e-003 3.252e-003 
3.961e-003 1.021e+008 1.343e+014 1.000e+004 5.441e-003 3.254e-003 
3.964e-003 1.021e+008 1.344e+014 1.000e+004 5.456e-003 3.257e-003 
3.966e-003 1.021e+008 1.345e+014 1.000e+004 7.277e-003 3.259e-003 
3.968e-003 1.020e+008 1.345e+014 1.000e+004 5.614e-003 3.262e-003 
3.971e-003 1.020e+008 1.346e+014 1.000e+004 5.624e-003 3.265e-003 
3.973e-003 1.019e+008 1.347e+014 1.000e+004 4.855e-003 3.268e-003 
3.976e-003 1.017e+008 1.343e+014 1.000e+004 6.851e-003 3.272e-003 
3.978e-003 1.015e+008 1.342e+014 1.000e+004 5.931e-003 3.276e-003 
3.980e-003 1.013e+008 1.343e+014 1.000e+004 7.074e-003 3.279e-003 
3.982e-003 1.013e+008 1.344e+014 1.000e+004 6.444e-003 3.281e-003 
3.985e-003 1.012e+008 1.342e+014 1.000e+004 5.941e-003 3.285e-003 
3.987e-003 1.010e+008 1.342e+014 1.000e+004 5.895e-003 3.289e-003 
3.990e-003 1.007e+008 1.340e+014 1.000e+004 6.728e-003 3.293e-003 
3.992e-003 1.002e+008 1.336e+014 1.000e+004 5.425e-003 3.299e-003 
3.994e-003 1.001e+008 1.336e+014 1.000e+004 4.833e-003 3.302e-003 
3.997e-003 1.001e+008 1.337e+014 1.000e+004 4.961e-003 3.304e-003 
3.999e-003 1.001e+008 1.337e+014 1.000e+004 5.642e-003 3.306e-003 
4.001e-003 1.002e+008 1.338e+014 1.000e+004 4.918e-003 3.308e-003 
4.004e-003 1.003e+008 1.338e+014 1.000e+004 4.558e-003 3.310e-003 
4.006e-003 1.004e+008 1.336e+014 1.000e+004 6.271e-003 3.312e-003 
4.009e-003 1.004e+008 1.337e+014 1.000e+004 5.403e-003 3.314e-003 
4.011e-003 1.003e+008 1.338e+014 1.000e+004 5.199e-003 3.316e-003 
4.013e-003 1.003e+008 1.339e+014 1.000e+004 5.366e-003 3.319e-003 
4.016e-003 1.001e+008 1.339e+014 1.000e+004 5.684e-003 3.323e-003 
4.018e-003 9.992e+007 1.339e+014 1.000e+004 5.695e-003 3.326e-003 
4.020e-003 9.983e+007 1.337e+014 1.000e+004 7.139e-003 3.329e-003 
4.022e-003 9.972e+007 1.336e+014 1.000e+004 6.066e-003 3.332e-003 
4.024e-003 9.961e+007 1.336e+014 1.000e+004 5.646e-003 3.335e-003 
4.027e-003 9.947e+007 1.336e+014 1.000e+004 5.957e-003 3.338e-003 
4.029e-003 9.936e+007 1.337e+014 1.000e+004 6.770e-003 3.341e-003 
4.031e-003 9.924e+007 1.337e+014 1.000e+004 5.894e-003 3.344e-003 
4.033e-003 9.901e+007 1.339e+014 1.000e+004 6.242e-003 3.348e-003 
4.036e-003 9.874e+007 1.340e+014 1.000e+004 5.446e-003 3.352e-003 
4.038e-003 9.875e+007 1.341e+014 1.000e+004 5.160e-003 3.355e-003 
4.040e-003 9.886e+007 1.341e+014 1.000e+004 5.261e-003 3.356e-003 
4.043e-003 9.903e+007 1.342e+014 1.000e+004 5.846e-003 3.358e-003 
4.045e-003 9.923e+007 1.342e+014 1.000e+004 5.479e-003 3.359e-003 
4.048e-003 9.946e+007 1.343e+014 1.000e+004 4.682e-003 3.360e-003 
4.050e-003 9.970e+007 1.343e+014 1.000e+004 4.865e-003 3.360e-003 
4.053e-003 9.993e+007 1.344e+014 1.000e+004 4.719e-003 3.361e-003 
4.055e-003 1.002e+008 1.344e+014 1.000e+004 5.159e-003 3.362e-003 
4.057e-003 1.004e+008 1.345e+014 1.000e+004 2.170e-003 3.363e-003 
4.060e-003 1.006e+008 1.346e+014 1.000e+004 6.778e-003 3.364e-003 
4.062e-003 1.008e+008 1.346e+014 1.000e+004 5.686e-003 3.364e-003 
4.064e-003 1.011e+008 1.346e+014 1.000e+004 6.952e-003 3.365e-003 
4.067e-003 1.013e+008 1.347e+014 1.000e+004 4.286e-003 3.365e-003 
4.069e-003 1.016e+008 1.347e+014 1.000e+004 5.350e-003 3.366e-003 
4.071e-003 1.018e+008 1.347e+014 1.000e+004 1.038e-004 3.367e-003 
4.074e-003 1.021e+008 1.348e+014 1.000e+004 2.895e-003 3.368e-003 
4.076e-003 1.023e+008 1.348e+014 1.000e+004 2.601e-004 3.368e-003 
4.079e-003 1.026e+008 1.348e+014 1.000e+004 9.566e-004 3.369e-003 
4.081e-003 1.028e+008 1.348e+014 1.000e+004 1.215e-003 3.370e-003 
4.083e-003 1.030e+008 1.349e+014 1.000e+004 1.548e-003 3.370e-003 
4.086e-003 1.033e+008 1.349e+014 1.000e+004 9.805e-004 3.371e-003 
4.088e-003 1.036e+008 1.349e+014 1.000e+004 1.032e-003 3.371e-003 
4.090e-003 1.038e+008 1.349e+014 1.000e+004 4.529e-003 3.372e-003 
4.093e-003 1.041e+008 1.350e+014 1.000e+004 5.920e-003 3.372e-003 
4.095e-003 1.043e+008 1.350e+014 1.000e+004 5.509e-003 3.373e-003 
4.097e-003 1.046e+008 1.350e+014 1.000e+004 6.118e-003 3.374e-003 
4.100e-003 1.048e+008 1.350e+014 1.000e+004 6.522e-003 3.374e-003 
4.102e-003 1.051e+008 1.351e+014 1.000e+004 6.608e-003 3.375e-003 
4.104e-003 1.054e+008 1.351e+014 1.000e+004 5.926e-003 3.375e-003 
4.107e-003 1.056e+008 1.351e+014 1.000e+004 6.255e-003 3.376e-003 
4.109e-003 1.059e+008 1.351e+014 1.000e+004 6.643e-003 3.377e-003 
4.111e-003 1.061e+008 1.352e+014 1.000e+004 7.474e-003 3.377e-003 
4.114e-003 1.064e+008 1.352e+014 1.000e+004 5.902e-003 3.378e-003 
4.116e-003 1.066e+008 1.352e+014 1.000e+004 5.959e-003 3.378e-003 
4.118e-003 1.069e+008 1.352e+014 1.000e+004 4.819e-003 3.379e-003 
4.121e-003 1.071e+008 1.353e+014 1.000e+004 5.316e-003 3.379e-003 
4.123e-003 1.074e+008 1.353e+014 1.000e+004 1.502e-003 3.380e-003 
4.125e-003 1.077e+008 1.353e+014 1.000e+004 4.250e-003 3.380e-003 
4.128e-003 1.079e+008 1.353e+014 1.000e+004 6.162e-003 3.381e-003 
4.130e-003 1.082e+008 1.354e+014 1.000e+004 7.241e-003 3.381e-003 
4.132e-003 1.084e+008 1.354e+014 1.000e+004 5.890e-003 3.382e-003 
4.134e-003 1.087e+008 1.354e+014 1.000e+004 5.568e-003 3.382e-003 
4.136e-003 1.089e+008 1.354e+014 1.000e+004 5.761e-003 3.383e-003 
4.139e-003 1.092e+008 1.354e+014 1.000e+004 4.501e-003 3.383e-003 
4.141e-003 1.094e+008 1.355e+014 1.000e+004 5.324e-003 3.384e-003 
4.143e-003 1.097e+008 1.355e+014 1.000e+004 4.467e-003 3.385e-003 
4.146e-003 1.099e+008 1.355e+014 1.000e+004 6.796e-003 3.385e-003 
4.148e-003 1.102e+008 1.355e+014 1.000e+004 6.665e-003 3.386e-003 
4.150e-003 1.104e+008 1.356e+014 1.000e+004 5.205e-003 3.386e-003 
4.153e-003 1.107e+008 1.356e+014 1.000e+004 4.829e-003 3.387e-003 
4.155e-003 1.109e+008 1.356e+014 1.000e+004 6.789e-003 3.387e-003 
4.157e-003 1.112e+008 1.356e+014 1.000e+004 5.049e-003 3.388e-003 
4.160e-003 1.114e+008 1.357e+014 1.000e+004 5.829e-003 3.389e-003 
4.162e-003 1.117e+008 1.357e+014 1.000e+004 5.937e-003 3.389e-003 
4.164e-003 1.119e+008 1.357e+014 1.000e+004 5.651e-003 3.390e-003 
4.166e-003 1.122e+008 1.358e+014 1.000e+004 4.368e-003 3.390e-003 
4.169e-003 1.121e+008 1.354e+014 1.000e+004 4.707e-003 3.393e-003 
4.171e-003 1.120e+008 1.353e+014 1.000e+004 3.942e-004 3.396e-003 
4.174e-003 1.118e+008 1.352e+014 1.000e+004 1.495e-003 3.400e-003 
4.176e-003 1.118e+008 1.352e+014 1.000e+004 5.764e-003 3.403e-003 
4.179e-003 1.119e+008 1.352e+014 1.000e+004 4.806e-003 3.405e-003 
4.181e-003 1.120e+008 1.353e+014 1.000e+004 2.223e-003 3.406e-003 
4.184e-003 1.122e+008 1.353e+014 1.000e+004 2.099e-003 3.408e-003 
4.186e-003 1.123e+008 1.354e+014 1.000e+004 1.263e-003 3.409e-003 
4.188e-003 1.124e+008 1.354e+014 1.000e+004 1.522e-004 3.411e-003 
4.191e-003 1.126e+008 1.355e+014 1.000e+004 1.133e-003 3.412e-003 
4.193e-003 1.128e+008 1.355e+014 1.000e+004 9.340e-004 3.413e-003 
4.195e-003 1.130e+008 1.355e+014 1.000e+004 5.038e-003 3.414e-003 
4.198e-003 1.131e+008 1.355e+014 1.000e+004 4.998e-003 3.415e-003 
4.200e-003 1.131e+008 1.356e+014 1.000e+004 1.153e-003 3.417e-003 
4.203e-003 1.132e+008 1.357e+014 1.000e+004 3.040e-003 3.420e-003 
4.205e-003 1.133e+008 1.358e+014 1.000e+004 7.723e-004 3.421e-003 
4.208e-003 1.134e+008 1.358e+014 1.000e+004 9.538e-004 3.423e-003 
4.210e-003 1.136e+008 1.359e+014 1.000e+004 1.044e-003 3.424e-003 
4.213e-003 1.138e+008 1.359e+014 1.000e+004 7.450e-003 3.426e-003 
4.215e-003 1.140e+008 1.360e+014 1.000e+004 1.837e-004 3.427e-003 
4.218e-003 1.142e+008 1.360e+014 1.000e+004 5.412e-003 3.428e-003 
4.221e-003 1.144e+008 1.361e+014 1.000e+004 7.557e-004 3.429e-003 
4.223e-003 1.146e+008 1.361e+014 1.000e+004 9.844e-004 3.430e-003 
4.226e-003 1.148e+008 1.361e+014 1.000e+004 5.133e-003 3.431e-003 
4.228e-003 1.150e+008 1.362e+014 1.000e+004 1.125e-003 3.432e-003 
4.231e-003 1.152e+008 1.362e+014 1.000e+004 5.591e-003 3.433e-003 
4.233e-003 1.155e+008 1.363e+014 1.000e+004 1.575e-003 3.435e-003 
4.236e-003 1.157e+008 1.363e+014 1.000e+004 4.101e-003 3.436e-003 
4.239e-003 1.159e+008 1.364e+014 1.000e+004 1.972e-003 3.437e-003 
4.241e-003 1.160e+008 1.364e+014 1.000e+004 5.024e-003 3.438e-003 
4.244e-003 1.162e+008 1.365e+014 1.000e+004 1.799e-003 3.440e-003 
4.247e-003 1.162e+008 1.365e+014 1.000e+004 5.328e-003 3.442e-003 
4.249e-003 1.163e+008 1.366e+014 1.000e+004 9.733e-004 3.445e-003 
4.252e-003 1.163e+008 1.367e+014 1.000e+004 5.314e-003 3.447e-003 
4.254e-003 1.164e+008 1.368e+014 1.000e+004 4.743e-003 3.448e-003 
4.256e-003 1.166e+008 1.368e+014 1.000e+004 4.122e-003 3.449e-003 
4.259e-003 1.168e+008 1.369e+014 1.000e+004 4.310e-003 3.450e-003 
4.262e-003 1.171e+008 1.369e+014 1.000e+004 2.882e-003 3.451e-003 
4.264e-003 1.174e+008 1.369e+014 1.000e+004 4.126e-003 3.452e-003 
4.267e-003 1.177e+008 1.370e+014 1.000e+004 4.639e-003 3.453e-003 
4.270e-003 1.180e+008 1.370e+014 1.000e+004 6.006e-003 3.453e-003 
4.272e-003 1.183e+008 1.370e+014 1.000e+004 2.105e-003 3.454e-003 
4.275e-003 1.186e+008 1.370e+014 1.000e+004 9.557e-005 3.455e-003 
4.278e-003 1.189e+008 1.371e+014 1.000e+004 4.067e-004 3.455e-003 
4.280e-003 1.192e+008 1.371e+014 1.000e+004 5.611e-003 3.456e-003 
4.283e-003 1.195e+008 1.371e+014 1.000e+004 1.874e-003 3.456e-003 
4.285e-003 1.198e+008 1.371e+014 1.000e+004 5.080e-004 3.457e-003 
4.288e-003 1.201e+008 1.372e+014 1.000e+004 5.335e-003 3.457e-003 
4.291e-003 1.204e+008 1.372e+014 1.000e+004 1.275e-003 3.458e-003 
4.293e-003 1.207e+008 1.372e+014 1.000e+004 1.768e-003 3.458e-003 
4.296e-003 1.210e+008 1.372e+014 1.000e+004 6.909e-003 3.459e-003 
4.298e-003 1.212e+008 1.373e+014 1.000e+004 5.594e-003 3.460e-003 
4.301e-003 1.214e+008 1.373e+014 1.000e+004 5.198e-003 3.460e-003 
4.303e-003 1.216e+008 1.373e+014 1.000e+004 5.066e-003 3.461e-003 
4.305e-003 1.219e+008 1.374e+014 1.000e+004 5.439e-003 3.462e-003 
4.307e-003 1.221e+008 1.374e+014 1.000e+004 6.581e-003 3.462e-003 
4.310e-003 1.224e+008 1.374e+014 1.000e+004 4.641e-003 3.463e-003 
4.312e-003 1.226e+008 1.374e+014 1.000e+004 4.732e-003 3.463e-003 
4.314e-003 1.229e+008 1.375e+014 1.000e+004 5.124e-003 3.464e-003 
4.317e-003 1.232e+008 1.375e+014 1.000e+004 6.080e-003 3.464e-003 
4.319e-003 1.234e+008 1.375e+014 1.000e+004 5.709e-003 3.465e-003 
4.322e-003 1.237e+008 1.375e+014 1.000e+004 5.677e-003 3.466e-003 
4.324e-003 1.240e+008 1.376e+014 1.000e+004 6.834e-003 3.466e-003 
4.327e-003 1.243e+008 1.376e+014 1.000e+004 1.084e-003 3.467e-003 
4.329e-003 1.244e+008 1.376e+014 1.000e+004 4.889e-003 3.468e-003 
4.332e-003 1.245e+008 1.374e+014 1.000e+004 4.947e-003 3.471e-003 
4.334e-003 1.247e+008 1.374e+014 1.000e+004 8.946e-004 3.472e-003 
4.337e-003 1.249e+008 1.375e+014 1.000e+004 2.403e-003 3.472e-003 
4.339e-003 1.251e+008 1.375e+014 1.000e+004 5.505e-003 3.473e-003 
4.342e-003 1.254e+008 1.375e+014 1.000e+004 4.313e-003 3.474e-003 
4.344e-003 1.257e+008 1.376e+014 1.000e+004 1.015e-003 3.475e-003 
4.346e-003 1.259e+008 1.376e+014 1.000e+004 8.093e-004 3.475e-003 
4.349e-003 1.262e+008 1.376e+014 1.000e+004 2.855e-003 3.476e-003 
4.351e-003 1.264e+008 1.376e+014 1.000e+004 6.362e-004 3.476e-003 
4.353e-003 1.267e+008 1.377e+014 1.000e+004 1.558e-003 3.476e-003 
4.355e-003 1.270e+008 1.377e+014 1.000e+004 1.098e-003 3.477e-003 
4.358e-003 1.272e+008 1.377e+014 1.000e+004 7.326e-003 3.477e-003 
4.360e-003 1.275e+008 1.377e+014 1.000e+004 5.127e-003 3.478e-003 
4.362e-003 1.277e+008 1.377e+014 1.000e+004 1.336e-004 3.478e-003 
4.364e-003 1.280e+008 1.377e+014 1.000e+004 5.987e-003 3.479e-003 
4.367e-003 1.282e+008 1.378e+014 1.000e+004 5.059e-003 3.480e-003 
4.369e-003 1.285e+008 1.378e+014 1.000e+004 2.251e-003 3.480e-003 
4.372e-003 1.288e+008 1.378e+014 1.000e+004 5.871e-003 3.481e-003 
4.374e-003 1.291e+008 1.379e+014 1.000e+004 5.405e-003 3.481e-003 
4.377e-003 1.293e+008 1.379e+014 1.000e+004 6.095e-003 3.482e-003 
4.379e-003 1.296e+008 1.379e+014 1.000e+004 2.735e-003 3.483e-003 
4.382e-003 1.298e+008 1.380e+014 1.000e+004 3.593e-003 3.484e-003 
4.385e-003 1.301e+008 1.380e+014 1.000e+004 5.378e-003 3.484e-003 
4.387e-003 1.304e+008 1.380e+014 1.000e+004 1.857e-003 3.485e-003 
4.390e-003 1.306e+008 1.381e+014 1.000e+004 4.989e-003 3.486e-003 
4.393e-003 1.309e+008 1.381e+014 1.000e+004 2.801e-003 3.487e-003 
4.395e-003 1.312e+008 1.381e+014 1.000e+004 5.230e-004 3.487e-003 
4.398e-003 1.315e+008 1.382e+014 1.000e+004 5.002e-003 3.488e-003 
4.401e-003 1.318e+008 1.382e+014 1.000e+004 4.437e-003 3.489e-003 
4.403e-003 1.320e+008 1.382e+014 1.000e+004 5.163e-003 3.490e-003 
4.406e-003 1.323e+008 1.383e+014 1.000e+004 3.736e-003 3.490e-003 
4.409e-003 1.326e+008 1.383e+014 1.000e+004 1.403e-003 3.491e-003 
4.411e-003 1.329e+008 1.383e+014 1.000e+004 2.931e-003 3.492e-003 
4.414e-003 1.332e+008 1.384e+014 1.000e+004 7.090e-004 3.492e-003 
4.416e-003 1.335e+008 1.384e+014 1.000e+004 4.470e-003 3.493e-003 
4.419e-003 1.337e+008 1.384e+014 1.000e+004 4.462e-003 3.494e-003 
4.422e-003 1.340e+008 1.385e+014 1.000e+004 2.696e-003 3.495e-003 
4.425e-003 1.343e+008 1.385e+014 1.000e+004 6.302e-003 3.495e-003 
4.427e-003 1.346e+008 1.385e+014 1.000e+004 3.688e-003 3.496e-003 
4.430e-003 1.348e+008 1.386e+014 1.000e+004 1.186e-003 3.497e-003 
4.433e-003 1.351e+008 1.386e+014 1.000e+004 6.803e-003 3.498e-003 
4.435e-003 1.354e+008 1.386e+014 1.000e+004 1.127e-003 3.499e-003 
4.438e-003 1.356e+008 1.387e+014 1.000e+004 1.203e-003 3.499e-003 
4.440e-003 1.359e+008 1.387e+014 1.000e+004 3.888e-003 3.500e-003 
4.443e-003 1.362e+008 1.387e+014 1.000e+004 8.720e-004 3.500e-003 
4.445e-003 1.365e+008 1.388e+014 1.000e+004 1.027e-003 3.501e-003 
4.448e-003 1.368e+008 1.388e+014 1.000e+004 4.290e-003 3.502e-003 
4.451e-003 1.370e+008 1.388e+014 1.000e+004 6.614e-004 3.502e-003 
4.453e-003 1.373e+008 1.388e+014 1.000e+004 5.471e-004 3.503e-003 
4.456e-003 1.376e+008 1.389e+014 1.000e+004 1.258e-003 3.504e-003 
4.459e-003 1.378e+008 1.389e+014 1.000e+004 4.428e-003 3.505e-003 
4.461e-003 1.380e+008 1.390e+014 1.000e+004 6.294e-003 3.506e-003 
4.463e-003 1.382e+008 1.390e+014 1.000e+004 5.869e-003 3.507e-003 
4.466e-003 1.384e+008 1.391e+014 1.000e+004 5.106e-003 3.508e-003 
4.469e-003 1.386e+008 1.391e+014 1.000e+004 1.698e-003 3.510e-003 
4.471e-003 1.388e+008 1.391e+014 1.000e+004 5.845e-003 3.511e-003 
4.474e-003 1.390e+008 1.392e+014 1.000e+004 3.148e-004 3.512e-003 
4.476e-003 1.392e+008 1.393e+014 1.000e+004 6.037e-003 3.513e-003 
4.479e-003 1.394e+008 1.393e+014 1.000e+004 4.708e-003 3.515e-003 
4.482e-003 1.396e+008 1.394e+014 1.000e+004 5.083e-003 3.516e-003 
4.484e-003 1.397e+008 1.394e+014 1.000e+004 3.980e-003 3.517e-003 
4.487e-003 1.399e+008 1.395e+014 1.000e+004 2.028e-003 3.519e-003 
4.490e-003 1.401e+008 1.396e+014 1.000e+004 5.493e-003 3.520e-003 
4.492e-003 1.403e+008 1.396e+014 1.000e+004 5.176e-003 3.522e-003 
4.495e-003 1.404e+008 1.397e+014 1.000e+004 4.756e-003 3.524e-003 
4.498e-003 1.405e+008 1.398e+014 1.000e+004 7.957e-004 3.526e-003 
4.501e-003 1.406e+008 1.399e+014 1.000e+004 4.897e-003 3.528e-003 
4.503e-003 1.407e+008 1.400e+014 1.000e+004 4.362e-003 3.530e-003 
4.506e-003 1.408e+008 1.400e+014 1.000e+004 9.927e-004 3.532e-003 
4.509e-003 1.407e+008 1.401e+014 1.000e+004 9.555e-004 3.535e-003 
4.512e-003 1.406e+008 1.402e+014 1.000e+004 8.400e-005 3.539e-003 
4.515e-003 1.402e+008 1.404e+014 1.000e+004 2.218e-003 3.544e-003 
4.517e-003 1.402e+008 1.406e+014 1.000e+004 2.598e-003 3.547e-003 
4.520e-003 1.403e+008 1.407e+014 1.000e+004 2.242e-003 3.550e-003 
4.523e-003 1.403e+008 1.408e+014 1.000e+004 3.572e-003 3.552e-003 
4.526e-003 1.403e+008 1.409e+014 1.000e+004 4.711e-003 3.555e-003 
4.528e-003 1.401e+008 1.410e+014 1.000e+004 4.524e-004 3.559e-003 
4.531e-003 1.395e+008 1.412e+014 1.000e+004 1.917e-003 3.565e-003 
4.533e-003 1.391e+008 1.414e+014 1.000e+004 6.764e-004 3.570e-003 
4.536e-003 1.388e+008 1.416e+014 1.000e+004 3.034e-003 3.575e-003 
4.538e-003 1.387e+008 1.418e+014 1.000e+004 6.121e-003 3.578e-003 
4.541e-003 1.387e+008 1.419e+014 1.000e+004 2.463e-003 3.581e-003 
4.543e-003 1.387e+008 1.420e+014 1.000e+004 4.090e-003 3.584e-003 
4.546e-003 1.386e+008 1.421e+014 1.000e+004 6.181e-003 3.587e-003 
4.549e-003 1.384e+008 1.423e+014 1.000e+004 3.252e-003 3.591e-003 
4.551e-003 1.380e+008 1.425e+014 1.000e+004 3.663e-004 3.597e-003 
4.554e-003 1.375e+008 1.428e+014 1.000e+004 7.686e-004 3.602e-003 
4.557e-003 1.372e+008 1.431e+014 1.000e+004 1.148e-003 3.608e-003 
4.560e-003 1.369e+008 1.433e+014 1.000e+004 2.046e-004 3.613e-003 
4.562e-003 1.366e+008 1.435e+014 1.000e+004 4.805e-003 3.617e-003 
4.565e-003 1.364e+008 1.437e+014 1.000e+004 8.734e-004 3.621e-003 
4.568e-003 1.361e+008 1.440e+014 1.000e+004 5.414e-003 3.626e-003 
4.571e-003 1.346e+008 1.424e+014 1.000e+004 5.438e-003 3.640e-003 
4.574e-003 1.323e+008 1.406e+014 1.000e+004 1.156e-003 3.658e-003 
4.577e-003 1.316e+008 1.396e+014 1.000e+004 5.540e-004 3.666e-003 
4.580e-003 1.305e+008 1.390e+014 1.000e+004 7.905e-003 3.676e-003 
4.583e-003 1.297e+008 1.365e+014 1.000e+004 4.438e-003 3.685e-003 
4.585e-003 1.300e+008 1.363e+014 1.000e+004 2.391e-004 3.686e-003 
4.588e-003 1.300e+008 1.362e+014 1.000e+004 5.079e-003 3.688e-003 
4.591e-003 1.300e+008 1.363e+014 1.000e+004 6.575e-004 3.692e-003 
4.594e-003 1.299e+008 1.363e+014 1.000e+004 8.991e-004 3.695e-003 
4.596e-003 1.301e+008 1.362e+014 1.000e+004 3.088e-003 3.696e-003 
4.599e-003 1.303e+008 1.362e+014 1.000e+004 5.450e-003 3.698e-003 
4.602e-003 1.304e+008 1.362e+014 1.000e+004 4.764e-003 3.699e-003 
4.604e-003 1.304e+008 1.363e+014 1.000e+004 3.611e-003 3.702e-003 
4.607e-003 1.305e+008 1.364e+014 1.000e+004 4.912e-003 3.704e-003 
4.609e-003 1.303e+008 1.365e+014 1.000e+004 7.302e-004 3.708e-003 
4.611e-003 1.300e+008 1.367e+014 1.000e+004 5.706e-004 3.712e-003 
4.614e-003 1.301e+008 1.368e+014 1.000e+004 1.031e-003 3.714e-003 
4.617e-003 1.302e+008 1.369e+014 1.000e+004 9.413e-004 3.716e-003 
4.619e-003 1.304e+008 1.369e+014 1.000e+004 5.748e-003 3.717e-003 
4.622e-003 1.306e+008 1.370e+014 1.000e+004 3.716e-003 3.718e-003 
4.624e-003 1.308e+008 1.370e+014 1.000e+004 1.728e-003 3.719e-003 
4.627e-003 1.310e+008 1.371e+014 1.000e+004 4.641e-003 3.720e-003 
4.629e-003 1.307e+008 1.365e+014 1.000e+004 2.131e-003 3.725e-003 
4.632e-003 1.302e+008 1.362e+014 1.000e+004 3.863e-004 3.731e-003 
4.634e-003 1.300e+008 1.361e+014 1.000e+004 1.198e-003 3.735e-003 
4.637e-003 1.299e+008 1.362e+014 1.000e+004 4.291e-003 3.738e-003 
4.639e-003 1.297e+008 1.362e+014 1.000e+004 1.997e-003 3.742e-003 
4.642e-003 1.295e+008 1.362e+014 1.000e+004 6.812e-004 3.746e-003 
4.644e-003 1.294e+008 1.362e+014 1.000e+004 1.189e-003 3.749e-003 
4.646e-003 1.292e+008 1.362e+014 1.000e+004 1.375e-003 3.752e-003 
4.649e-003 1.291e+008 1.363e+014 1.000e+004 2.284e-003 3.755e-003 
4.651e-003 1.290e+008 1.363e+014 1.000e+004 1.106e-003 3.758e-003 
4.653e-003 1.288e+008 1.364e+014 1.000e+004 4.425e-003 3.762e-003 
4.656e-003 1.285e+008 1.365e+014 1.000e+004 4.666e-003 3.767e-003 
4.658e-003 1.281e+008 1.366e+014 1.000e+004 5.141e-005 3.771e-003 
4.660e-003 1.277e+008 1.367e+014 1.000e+004 5.889e-003 3.777e-003 
4.663e-003 1.272e+008 1.368e+014 1.000e+004 9.663e-004 3.782e-003 
4.665e-003 1.270e+008 1.369e+014 1.000e+004 7.041e-003 3.786e-003 
4.667e-003 1.269e+008 1.370e+014 1.000e+004 4.239e-003 3.789e-003 
4.670e-003 1.268e+008 1.371e+014 1.000e+004 5.307e-003 3.792e-003 
4.672e-003 1.267e+008 1.372e+014 1.000e+004 5.395e-003 3.795e-003 
4.674e-003 1.266e+008 1.373e+014 1.000e+004 8.026e-003 3.798e-003 
4.677e-003 1.266e+008 1.375e+014 1.000e+004 4.104e-003 3.800e-003 
4.679e-003 1.266e+008 1.376e+014 1.000e+004 5.065e-003 3.803e-003 
4.681e-003 1.266e+008 1.376e+014 1.000e+004 5.513e-003 3.805e-003 
4.684e-003 1.263e+008 1.377e+014 1.000e+004 7.958e-003 3.809e-003 
4.686e-003 1.259e+008 1.377e+014 1.000e+004 6.981e-003 3.814e-003 
4.688e-003 1.255e+008 1.378e+014 1.000e+004 8.236e-003 3.819e-003 
4.690e-003 1.249e+008 1.377e+014 1.000e+004 7.828e-003 3.825e-003 
4.692e-003 1.241e+008 1.375e+014 1.000e+004 7.883e-003 3.834e-003 
4.694e-003 1.235e+008 1.375e+014 1.000e+004 6.052e-003 3.840e-003 
4.697e-003 1.230e+008 1.374e+014 1.000e+004 6.430e-003 3.845e-003 
4.699e-003 1.229e+008 1.372e+014 1.000e+004 5.605e-003 3.849e-003 
4.701e-003 1.228e+008 1.372e+014 1.000e+004 6.549e-003 3.851e-003 
4.704e-003 1.229e+008 1.372e+014 1.000e+004 3.782e-003 3.853e-003 
4.706e-003 1.229e+008 1.371e+014 1.000e+004 4.681e-003 3.855e-003 
4.709e-003 1.230e+008 1.371e+014 1.000e+004 1.412e-003 3.857e-003 
4.711e-003 1.229e+008 1.372e+014 1.000e+004 8.806e-004 3.861e-003 
4.714e-003 1.227e+008 1.373e+014 1.000e+004 1.296e-003 3.865e-003 
4.716e-003 1.226e+008 1.374e+014 1.000e+004 1.571e-003 3.867e-003 
4.719e-003 1.227e+008 1.375e+014 1.000e+004 4.407e-003 3.870e-003 
4.721e-003 1.227e+008 1.376e+014 1.000e+004 3.567e-003 3.872e-003 
4.724e-003 1.227e+008 1.377e+014 1.000e+004 1.123e-003 3.875e-003 
4.726e-003 1.219e+008 1.375e+014 1.000e+004 6.515e-003 3.883e-003 
4.729e-003 1.208e+008 1.377e+014 1.000e+004 1.039e-003 3.893e-003 
4.731e-003 1.200e+008 1.377e+014 1.000e+004 2.032e-003 3.900e-003 
4.733e-003 1.193e+008 1.377e+014 1.000e+004 8.502e-005 3.908e-003 
4.735e-003 1.187e+008 1.379e+014 1.000e+004 1.341e-003 3.914e-003 
4.738e-003 1.182e+008 1.381e+014 1.000e+004 1.197e-003 3.920e-003 
4.740e-003 1.175e+008 1.378e+014 1.000e+004 1.353e-003 3.927e-003 
4.742e-003 1.162e+008 1.373e+014 1.000e+004 6.225e-004 3.938e-003 
4.744e-003 1.148e+008 1.368e+014 1.000e+004 2.150e-003 3.949e-003 
4.747e-003 1.138e+008 1.365e+014 1.000e+004 3.557e-005 3.959e-003 
4.749e-003 1.128e+008 1.362e+014 1.000e+004 8.175e-003 3.968e-003 
4.751e-003 1.119e+008 1.357e+014 1.000e+004 6.919e-003 3.976e-003 
4.754e-003 1.111e+008 1.354e+014 1.000e+004 6.175e-003 3.985e-003 
4.756e-003 1.104e+008 1.353e+014 1.000e+004 7.081e-003 3.992e-003 
4.759e-003 1.099e+008 1.352e+014 1.000e+004 1.339e-003 3.997e-003 
4.761e-003 1.097e+008 1.352e+014 1.000e+004 4.912e-004 4.002e-003 
4.764e-003 1.097e+008 1.353e+014 1.000e+004 6.274e-003 4.004e-003 
4.766e-003 1.099e+008 1.353e+014 1.000e+004 2.553e-003 4.006e-003 
4.769e-003 1.101e+008 1.353e+014 1.000e+004 5.711e-003 4.007e-003 
4.771e-003 1.102e+008 1.353e+014 1.000e+004 4.652e-003 4.009e-003 
4.774e-003 1.103e+008 1.353e+014 1.000e+004 6.141e-003 4.010e-003 
4.776e-003 1.105e+008 1.353e+014 1.000e+004 4.997e-003 4.011e-003 
4.778e-003 1.108e+008 1.353e+014 1.000e+004 4.753e-003 4.011e-003 
4.780e-003 1.110e+008 1.353e+014 1.000e+004 4.988e-003 4.011e-003 
4.782e-003 1.113e+008 1.354e+014 1.000e+004 1.390e-003 4.012e-003 
4.785e-003 1.116e+008 1.354e+014 1.000e+004 2.500e-003 4.012e-003 
4.787e-003 1.119e+008 1.354e+014 1.000e+004 9.614e-004 4.012e-003 
4.789e-003 1.121e+008 1.354e+014 1.000e+004 9.720e-004 4.013e-003 
4.791e-003 1.124e+008 1.354e+014 1.000e+004 2.062e-003 4.013e-003 
4.794e-003 1.127e+008 1.354e+014 1.000e+004 1.831e-003 4.013e-003 
4.796e-003 1.130e+008 1.354e+014 1.000e+004 1.952e-004 4.014e-003 
4.798e-003 1.133e+008 1.355e+014 1.000e+004 1.127e-003 4.014e-003 
4.801e-003 1.136e+008 1.355e+014 1.000e+004 8.236e-004 4.014e-003 
4.803e-003 1.139e+008 1.355e+014 1.000e+004 3.412e-003 4.015e-003 
4.806e-003 1.142e+008 1.355e+014 1.000e+004 1.127e-003 4.015e-003 
4.808e-003 1.145e+008 1.355e+014 1.000e+004 5.475e-003 4.016e-003 
4.810e-003 1.148e+008 1.355e+014 1.000e+004 5.183e-003 4.016e-003 
4.813e-003 1.151e+008 1.356e+014 1.000e+004 5.422e-003 4.016e-003 
4.815e-003 1.153e+008 1.356e+014 1.000e+004 5.828e-003 4.017e-003 
4.818e-003 1.156e+008 1.356e+014 1.000e+004 6.536e-003 4.017e-003 
4.820e-003 1.159e+008 1.356e+014 1.000e+004 5.197e-003 4.018e-003 
4.822e-003 1.161e+008 1.356e+014 1.000e+004 5.240e-003 4.018e-003 
4.824e-003 1.164e+008 1.356e+014 1.000e+004 5.912e-003 4.018e-003 
4.826e-003 1.167e+008 1.357e+014 1.000e+004 4.598e-003 4.019e-003 
4.829e-003 1.169e+008 1.357e+014 1.000e+004 5.248e-003 4.019e-003 
4.831e-003 1.172e+008 1.357e+014 1.000e+004 5.390e-003 4.020e-003 
4.833e-003 1.175e+008 1.357e+014 1.000e+004 4.350e-005 4.020e-003 
4.836e-003 1.178e+008 1.357e+014 1.000e+004 6.197e-003 4.020e-003 
4.838e-003 1.181e+008 1.357e+014 1.000e+004 7.611e-004 4.021e-003 
4.841e-003 1.184e+008 1.358e+014 1.000e+004 5.688e-003 4.021e-003 
4.844e-003 1.187e+008 1.358e+014 1.000e+004 5.554e-004 4.022e-003 
4.846e-003 1.190e+008 1.358e+014 1.000e+004 1.052e-003 4.022e-003 
4.849e-003 1.193e+008 1.358e+014 1.000e+004 1.021e-003 4.023e-003 
4.851e-003 1.197e+008 1.359e+014 1.000e+004 1.848e-003 4.023e-003 
4.854e-003 1.200e+008 1.359e+014 1.000e+004 8.064e-004 4.023e-003 
4.856e-003 1.203e+008 1.359e+014 1.000e+004 1.301e-003 4.024e-003 
4.859e-003 1.206e+008 1.359e+014 1.000e+004 4.833e-003 4.024e-003 
4.861e-003 1.209e+008 1.359e+014 1.000e+004 1.443e-003 4.025e-003 
4.864e-003 1.212e+008 1.359e+014 1.000e+004 4.862e-003 4.025e-003 
4.866e-003 1.215e+008 1.360e+014 1.000e+004 4.881e-003 4.025e-003 
4.869e-003 1.217e+008 1.360e+014 1.000e+004 1.929e-003 4.026e-003 
4.871e-003 1.220e+008 1.360e+014 1.000e+004 4.185e-003 4.026e-003 
4.874e-003 1.223e+008 1.360e+014 1.000e+004 4.334e-003 4.027e-003 
4.876e-003 1.226e+008 1.360e+014 1.000e+004 1.098e-003 4.027e-003 
4.878e-003 1.229e+008 1.361e+014 1.000e+004 2.909e-003 4.028e-003 
4.881e-003 1.232e+008 1.361e+014 1.000e+004 3.301e-004 4.028e-003 
4.883e-003 1.234e+008 1.361e+014 1.000e+004 6.664e-003 4.029e-003 
4.885e-003 1.237e+008 1.361e+014 1.000e+004 6.190e-003 4.029e-003 
4.887e-003 1.240e+008 1.361e+014 1.000e+004 5.579e-003 4.029e-003 
4.890e-003 1.242e+008 1.362e+014 1.000e+004 4.620e-003 4.030e-003 
4.892e-003 1.245e+008 1.362e+014 1.000e+004 1.341e-003 4.030e-003 
4.895e-003 1.248e+008 1.362e+014 1.000e+004 5.965e-003 4.031e-003 
4.897e-003 1.251e+008 1.362e+014 1.000e+004 5.063e-003 4.031e-003 
4.899e-003 1.254e+008 1.362e+014 1.000e+004 3.475e-004 4.032e-003 
4.902e-003 1.256e+008 1.363e+014 1.000e+004 1.043e-003 4.032e-003 
4.904e-003 1.259e+008 1.363e+014 1.000e+004 8.222e-004 4.033e-003 
4.907e-003 1.262e+008 1.363e+014 1.000e+004 7.126e-003 4.033e-003 
4.909e-003 1.264e+008 1.363e+014 1.000e+004 4.272e-003 4.034e-003 
4.912e-003 1.267e+008 1.364e+014 1.000e+004 3.466e-003 4.034e-003 
4.914e-003 1.270e+008 1.364e+014 1.000e+004 2.781e-003 4.035e-003 
4.917e-003 1.273e+008 1.364e+014 1.000e+004 1.483e-003 4.035e-003 
4.919e-003 1.276e+008 1.364e+014 1.000e+004 2.357e-004 4.036e-003 
4.922e-003 1.279e+008 1.365e+014 1.000e+004 5.816e-003 4.037e-003 
4.925e-003 1.282e+008 1.365e+014 1.000e+004 3.735e-005 4.037e-003 
4.927e-003 1.285e+008 1.364e+014 1.000e+004 1.334e-003 4.038e-003 
4.930e-003 1.287e+008 1.365e+014 1.000e+004 4.017e-003 4.039e-003 
4.933e-003 1.289e+008 1.365e+014 1.000e+004 5.774e-004 4.040e-003 
4.935e-003 1.291e+008 1.366e+014 1.000e+004 3.050e-004 4.042e-003 
4.937e-003 1.293e+008 1.366e+014 1.000e+004 6.001e-004 4.042e-003 
4.939e-003 1.295e+008 1.366e+014 1.000e+004 7.534e-004 4.043e-003 
4.942e-003 1.297e+008 1.366e+014 1.000e+004 2.752e-003 4.044e-003 
4.944e-003 1.300e+008 1.367e+014 1.000e+004 5.607e-004 4.044e-003 
4.946e-003 1.303e+008 1.367e+014 1.000e+004 4.836e-003 4.045e-003 
4.949e-003 1.305e+008 1.367e+014 1.000e+004 2.435e-003 4.045e-003 
4.951e-003 1.308e+008 1.367e+014 1.000e+004 6.390e-003 4.046e-003 
4.954e-003 1.311e+008 1.367e+014 1.000e+004 5.147e-003 4.046e-003 
4.956e-003 1.314e+008 1.367e+014 1.000e+004 1.385e-003 4.046e-003 
4.958e-003 1.317e+008 1.368e+014 1.000e+004 5.336e-003 4.047e-003 
4.961e-003 1.320e+008 1.368e+014 1.000e+004 5.146e-003 4.047e-003 
4.963e-003 1.323e+008 1.368e+014 1.000e+004 5.279e-003 4.048e-003 
4.966e-003 1.325e+008 1.368e+014 1.000e+004 2.104e-003 4.048e-003 
4.968e-003 1.328e+008 1.368e+014 1.000e+004 6.034e-003 4.049e-003 
4.971e-003 1.331e+008 1.369e+014 1.000e+004 1.778e-003 4.049e-003 
4.973e-003 1.334e+008 1.369e+014 1.000e+004 1.194e-003 4.050e-003 
4.976e-003 1.337e+008 1.369e+014 1.000e+004 5.744e-003 4.050e-003 
4.978e-003 1.340e+008 1.369e+014 1.000e+004 4.344e-003 4.051e-003 
4.981e-003 1.343e+008 1.370e+014 1.000e+004 2.496e-003 4.051e-003 
4.984e-003 1.346e+008 1.370e+014 1.000e+004 6.460e-004 4.052e-003 
4.986e-003 1.348e+008 1.370e+014 1.000e+004 4.460e-003 4.053e-003 
4.988e-003 1.351e+008 1.370e+014 1.000e+004 1.217e-003 4.053e-003 
4.994e-003 1.356e+008 1.360e+014 1.000e+004 1.434e-003 4.056e-003 
5.004e-003 1.365e+008 1.361e+014 1.000e+004 1.793e-003 4.059e-003 
5.012e-003 1.375e+008 1.362e+014 1.000e+004 2.535e-003 4.061e-003 
5.021e-003 1.384e+008 1.363e+014 1.000e+004 2.260e-003 4.062e-003 
5.031e-003 1.396e+008 1.362e+014 1.000e+004 2.579e-003 4.065e-003 
5.040e-003 1.407e+008 1.363e+014 1.000e+004 2.775e-003 4.066e-003 
5.050e-003 1.415e+008 1.351e+014 1.000e+004 1.243e-003 4.070e-003 
5.061e-003 1.422e+008 1.352e+014 1.000e+004 2.034e-003 4.076e-003 
5.071e-003 1.426e+008 1.350e+014 1.000e+004 1.287e-003 4.084e-003 
5.081e-003 1.425e+008 1.353e+014 1.000e+004 1.260e-003 4.094e-003 
5.091e-003 1.422e+008 1.356e+014 1.000e+004 1.832e-003 4.107e-003 
5.103e-003 1.427e+008 1.355e+014 1.000e+004 1.817e-003 4.115e-003 
5.113e-003 1.410e+008 1.345e+014 1.000e+004 1.559e-003 4.137e-003 
5.122e-003 1.394e+008 1.348e+014 1.000e+004 2.110e-003 4.157e-003 
5.131e-003 1.380e+008 1.353e+014 1.000e+004 2.602e-003 4.176e-003 
5.142e-003 1.367e+008 1.360e+014 1.000e+004 2.527e-003 4.196e-003 
5.152e-003 1.335e+008 1.358e+014 1.000e+004 2.904e-003 4.228e-003 
5.162e-003 1.320e+008 1.357e+014 1.000e+004 1.881e-003 4.248e-003 
5.172e-003 1.310e+008 1.358e+014 1.000e+004 3.954e-003 4.265e-003 
5.180e-003 1.278e+008 1.360e+014 1.000e+004 2.982e-003 4.295e-003 
5.186e-003 1.266e+008 1.364e+014 1.000e+004 2.722e-003 4.309e-003 
5.195e-003 1.238e+008 1.364e+014 1.000e+004 3.010e-003 4.338e-003 
5.206e-003 1.218e+008 1.348e+014 1.000e+004 2.460e-003 4.362e-003 
5.216e-003 1.197e+008 1.333e+014 1.000e+004 2.374e-003 4.387e-003 
5.226e-003 1.200e+008 1.333e+014 1.000e+004 3.920e-004 4.394e-003 
5.235e-003 1.211e+008 1.334e+014 1.000e+004 2.154e-003 4.397e-003 
5.246e-003 1.222e+008 1.335e+014 1.000e+004 9.561e-004 4.399e-003 
5.256e-003 1.234e+008 1.336e+014 1.000e+004 2.558e-003 4.402e-003 
5.267e-003 1.245e+008 1.337e+014 1.000e+004 2.723e-003 4.405e-003 
5.278e-003 1.257e+008 1.338e+014 1.000e+004 2.296e-003 4.408e-003 
5.289e-003 1.267e+008 1.340e+014 1.000e+004 2.885e-003 4.411e-003 
5.300e-003 1.280e+008 1.340e+014 1.000e+004 2.814e-003 4.413e-003 
5.310e-003 1.293e+008 1.341e+014 1.000e+004 2.806e-003 4.415e-003 
5.321e-003 1.305e+008 1.342e+014 1.000e+004 1.392e-003 4.417e-003 
5.332e-003 1.318e+008 1.343e+014 1.000e+004 2.168e-003 4.419e-003 
5.342e-003 1.329e+008 1.344e+014 1.000e+004 2.520e-003 4.421e-003 
5.352e-003 1.341e+008 1.345e+014 1.000e+004 2.149e-003 4.423e-003 
5.363e-003 1.354e+008 1.346e+014 1.000e+004 9.750e-004 4.426e-003 
5.373e-003 1.366e+008 1.346e+014 1.000e+004 1.666e-003 4.428e-003 
5.384e-003 1.377e+008 1.347e+014 1.000e+004 1.677e-003 4.431e-003 
5.395e-003 1.383e+008 1.350e+014 1.000e+004 1.012e-003 4.437e-003 
5.405e-003 1.389e+008 1.348e+014 1.000e+004 1.535e-003 4.443e-003 
5.415e-003 1.396e+008 1.349e+014 1.000e+004 2.343e-003 4.449e-003 
5.425e-003 1.390e+008 1.342e+014 1.000e+004 2.688e-003 4.463e-003 
5.436e-003 1.375e+008 1.342e+014 1.000e+004 2.529e-003 4.484e-003 
5.446e-003 1.357e+008 1.347e+014 1.000e+004 3.182e-003 4.506e-003 
5.456e-003 1.342e+008 1.353e+014 1.000e+004 2.111e-003 4.527e-003 
5.466e-003 1.332e+008 1.358e+014 1.000e+004 2.525e-003 4.543e-003 
5.475e-003 1.306e+008 1.356e+014 1.000e+004 3.836e-003 4.571e-003 
5.485e-003 1.293e+008 1.353e+014 1.000e+004 9.360e-004 4.589e-003 
5.495e-003 1.285e+008 1.358e+014 1.000e+004 2.320e-003 4.605e-003 
5.506e-003 1.255e+008 1.356e+014 1.000e+004 3.835e-003 4.636e-003 
5.516e-003 1.228e+008 1.361e+014 1.000e+004 2.924e-003 4.665e-003 
5.526e-003 1.201e+008 1.361e+014 1.000e+004 2.366e-003 4.695e-003 
5.537e-003 1.174e+008 1.337e+014 1.000e+004 3.652e-003 4.724e-003 
5.548e-003 1.168e+008 1.334e+014 1.000e+004 1.037e-003 4.739e-003 
5.559e-003 1.175e+008 1.335e+014 1.000e+004 6.654e-004 4.745e-003 
5.570e-003 1.187e+008 1.336e+014 1.000e+004 2.296e-003 4.747e-003 
5.581e-003 1.200e+008 1.336e+014 1.000e+004 2.311e-003 4.749e-003 
5.591e-003 1.212e+008 1.337e+014 1.000e+004 2.449e-003 4.751e-003 
5.600e-003 1.224e+008 1.338e+014 1.000e+004 1.799e-003 4.752e-003 
5.611e-003 1.236e+008 1.339e+014 1.000e+004 1.343e-003 4.754e-003 
5.621e-003 1.248e+008 1.340e+014 1.000e+004 2.388e-003 4.757e-003 
5.631e-003 1.260e+008 1.341e+014 1.000e+004 1.833e-003 4.759e-003 
5.643e-003 1.271e+008 1.342e+014 1.000e+004 1.796e-003 4.762e-003 
5.654e-003 1.282e+008 1.344e+014 1.000e+004 1.167e-003 4.766e-003 
5.665e-003 1.294e+008 1.345e+014 1.000e+004 1.956e-003 4.768e-003 
5.676e-003 1.307e+008 1.346e+014 1.000e+004 2.275e-003 4.770e-003 
5.686e-003 1.319e+008 1.346e+014 1.000e+004 2.715e-003 4.772e-003 
5.698e-003 1.332e+008 1.347e+014 1.000e+004 2.649e-003 4.775e-003 
5.709e-003 1.345e+008 1.348e+014 1.000e+004 1.716e-003 4.777e-003 
5.720e-003 1.358e+008 1.349e+014 1.000e+004 1.359e-003 4.779e-003 
5.731e-003 1.370e+008 1.350e+014 1.000e+004 1.512e-003 4.782e-003 
5.742e-003 1.383e+008 1.351e+014 1.000e+004 2.684e-003 4.784e-003 
5.753e-003 1.389e+008 1.354e+014 1.000e+004 1.007e-003 4.790e-003 
5.763e-003 1.392e+008 1.356e+014 1.000e+004 2.159e-003 4.798e-003 
5.774e-003 1.405e+008 1.351e+014 1.000e+004 3.009e-003 4.801e-003 
5.785e-003 1.400e+008 1.349e+014 1.000e+004 2.976e-003 4.816e-003 
5.796e-003 1.381e+008 1.347e+014 1.000e+004 2.926e-003 4.839e-003 
5.806e-003 1.359e+008 1.353e+014 1.000e+004 2.827e-003 4.865e-003 
5.816e-003 1.346e+008 1.358e+014 1.000e+004 1.879e-003 4.883e-003 
5.826e-003 1.337e+008 1.363e+014 1.000e+004 2.425e-003 4.900e-003 
5.837e-003 1.307e+008 1.358e+014 1.000e+004 2.275e-003 4.931e-003 
5.848e-003 1.292e+008 1.353e+014 1.000e+004 1.730e-003 4.952e-003 
5.859e-003 1.284e+008 1.353e+014 1.000e+004 4.137e-003 4.969e-003 
5.870e-003 1.249e+008 1.358e+014 1.000e+004 3.070e-003 5.005e-003 
5.881e-003 1.218e+008 1.361e+014 1.000e+004 2.675e-003 5.037e-003 
5.891e-003 1.201e+008 1.361e+014 1.000e+004 2.827e-003 5.059e-003 
5.902e-003 1.177e+008 1.335e+014 1.000e+004 2.031e-003 5.086e-003 
5.912e-003 1.179e+008 1.334e+014 1.000e+004 1.192e-003 5.094e-003 
5.924e-003 1.191e+008 1.335e+014 1.000e+004 2.148e-003 5.098e-003 
5.935e-003 1.205e+008 1.336e+014 1.000e+004 2.726e-003 5.100e-003 
5.946e-003 1.217e+008 1.337e+014 1.000e+004 1.965e-003 5.102e-003 
5.958e-003 1.231e+008 1.338e+014 1.000e+004 2.798e-003 5.105e-003 
5.969e-003 1.243e+008 1.339e+014 1.000e+004 2.423e-003 5.107e-003 
5.980e-003 1.256e+008 1.340e+014 1.000e+004 2.642e-003 5.109e-003 
5.991e-003 1.268e+008 1.341e+014 1.000e+004 2.742e-003 5.112e-003 
6.001e-003 1.279e+008 1.342e+014 1.000e+004 1.100e-003 5.114e-003 
6.011e-003 1.289e+008 1.344e+014 1.000e+004 2.808e-003 5.118e-003 
6.023e-003 1.303e+008 1.345e+014 1.000e+004 2.695e-003 5.120e-003 
6.034e-003 1.316e+008 1.346e+014 1.000e+004 1.101e-003 5.122e-003 
6.045e-003 1.329e+008 1.347e+014 1.000e+004 1.609e-003 5.124e-003 
6.056e-003 1.343e+008 1.348e+014 1.000e+004 1.440e-003 5.126e-003 
6.068e-003 1.354e+008 1.348e+014 1.000e+004 1.543e-003 5.129e-003 
6.079e-003 1.366e+008 1.349e+014 1.000e+004 1.536e-003 5.132e-003 
6.090e-003 1.379e+008 1.350e+014 1.000e+004 1.832e-003 5.134e-003 
6.101e-003 1.391e+008 1.351e+014 1.000e+004 1.492e-003 5.137e-003 
6.111e-003 1.400e+008 1.353e+014 1.000e+004 1.219e-003 5.141e-003 
6.122e-003 1.404e+008 1.355e+014 1.000e+004 2.451e-003 5.149e-003 
6.133e-003 1.409e+008 1.353e+014 1.000e+004 4.251e-004 5.156e-003 
6.143e-003 1.411e+008 1.354e+014 1.000e+004 8.559e-004 5.165e-003 
6.154e-003 1.397e+008 1.344e+014 1.000e+004 2.828e-003 5.186e-003 
6.165e-003 1.375e+008 1.349e+014 1.000e+004 3.696e-003 5.212e-003 
6.175e-003 1.359e+008 1.355e+014 1.000e+004 2.169e-003 5.233e-003 
6.185e-003 1.351e+008 1.361e+014 1.000e+004 2.668e-003 5.248e-003 
6.194e-003 1.322e+008 1.359e+014 1.000e+004 2.487e-003 5.278e-003 
6.205e-003 1.300e+008 1.352e+014 1.000e+004 2.678e-003 5.304e-003 
6.216e-003 1.295e+008 1.352e+014 1.000e+004 4.282e-003 5.318e-003 
6.227e-003 1.255e+008 1.357e+014 1.000e+004 3.249e-003 5.356e-003 
6.238e-003 1.224e+008 1.359e+014 1.000e+004 2.649e-003 5.389e-003 
6.250e-003 1.207e+008 1.363e+014 1.000e+004 2.568e-003 5.413e-003 
6.261e-003 1.187e+008 1.335e+014 1.000e+004 2.883e-003 5.437e-003 
6.272e-003 1.188e+008 1.333e+014 1.000e+004 2.431e-003 5.448e-003 
6.284e-003 1.198e+008 1.334e+014 1.000e+004 9.130e-004 5.452e-003 
6.295e-003 1.212e+008 1.335e+014 1.000e+004 2.330e-003 5.455e-003 
6.308e-003 1.226e+008 1.336e+014 1.000e+004 1.696e-003 5.457e-003 
6.319e-003 1.239e+008 1.337e+014 1.000e+004 1.722e-003 5.460e-003 
6.331e-003 1.253e+008 1.338e+014 1.000e+004 1.536e-003 5.462e-003 
6.343e-003 1.266e+008 1.339e+014 1.000e+004 2.595e-003 5.465e-003 
6.354e-003 1.277e+008 1.340e+014 1.000e+004 1.692e-003 5.468e-003 
6.365e-003 1.287e+008 1.342e+014 1.000e+004 2.337e-003 5.472e-003 
6.376e-003 1.299e+008 1.343e+014 1.000e+004 2.549e-003 5.475e-003 
6.387e-003 1.312e+008 1.344e+014 1.000e+004 1.966e-003 5.477e-003 
6.398e-003 1.325e+008 1.345e+014 1.000e+004 1.396e-003 5.479e-003 
6.409e-003 1.338e+008 1.346e+014 1.000e+004 1.520e-003 5.481e-003 
6.420e-003 1.350e+008 1.347e+014 1.000e+004 1.647e-003 5.483e-003 
6.431e-003 1.363e+008 1.348e+014 1.000e+004 1.972e-003 5.486e-003 
6.442e-003 1.376e+008 1.349e+014 1.000e+004 2.880e-003 5.488e-003 
6.452e-003 1.387e+008 1.350e+014 1.000e+004 2.130e-003 5.490e-003 
6.462e-003 1.398e+008 1.351e+014 1.000e+004 2.884e-003 5.492e-003 
6.472e-003 1.406e+008 1.352e+014 1.000e+004 1.368e-003 5.497e-003 
6.482e-003 1.406e+008 1.354e+014 1.000e+004 2.835e-003 5.506e-003 
6.491e-003 1.409e+008 1.354e+014 1.000e+004 1.769e-003 5.514e-003 
6.500e-003 1.413e+008 1.354e+014 1.000e+004 2.816e-003 5.520e-003 
6.508e-003 1.405e+008 1.344e+014 1.000e+004 2.275e-003 5.533e-003 
6.516e-003 1.394e+008 1.345e+014 1.000e+004 2.598e-003 5.549e-003 
6.525e-003 1.378e+008 1.349e+014 1.000e+004 3.219e-003 5.569e-003 
6.534e-003 1.369e+008 1.353e+014 1.000e+004 2.173e-003 5.585e-003 
6.544e-003 1.355e+008 1.359e+014 1.000e+004 3.299e-003 5.604e-003 
6.554e-003 1.319e+008 1.355e+014 1.000e+004 3.832e-003 5.639e-003 
6.565e-003 1.304e+008 1.351e+014 1.000e+004 2.053e-003 5.660e-003 
6.576e-003 1.285e+008 1.352e+014 1.000e+004 3.635e-003 5.684e-003 
6.587e-003 1.251e+008 1.358e+014 1.000e+004 2.753e-003 5.718e-003 
6.598e-003 1.220e+008 1.358e+014 1.000e+004 2.832e-003 5.751e-003 
6.609e-003 1.210e+008 1.363e+014 1.000e+004 2.306e-003 5.769e-003 
6.620e-003 1.192e+008 1.335e+014 1.000e+004 1.951e-003 5.792e-003 
6.628e-003 1.195e+008 1.334e+014 1.000e+004 2.005e-003 5.799e-003 
6.636e-003 1.199e+008 1.335e+014 1.000e+004 1.283e-003 5.804e-003 
6.644e-003 1.208e+008 1.335e+014 1.000e+004 1.451e-003 5.805e-003 
6.652e-003 1.217e+008 1.336e+014 1.000e+004 2.198e-003 5.807e-003 
6.660e-003 1.226e+008 1.337e+014 1.000e+004 2.271e-003 5.809e-003 
6.668e-003 1.236e+008 1.337e+014 1.000e+004 1.909e-003 5.810e-003 
6.676e-003 1.244e+008 1.338e+014 1.000e+004 2.224e-003 5.812e-003 
6.684e-003 1.253e+008 1.339e+014 1.000e+004 1.914e-003 5.814e-003 
6.692e-003 1.261e+008 1.339e+014 1.000e+004 1.974e-003 5.816e-003 
6.699e-003 1.270e+008 1.340e+014 1.000e+004 1.954e-003 5.818e-003 
6.707e-003 1.278e+008 1.341e+014 1.000e+004 2.055e-003 5.820e-003 
6.715e-003 1.285e+008 1.343e+014 1.000e+004 2.115e-003 5.823e-003 
6.723e-003 1.294e+008 1.343e+014 1.000e+004 1.572e-003 5.825e-003 
6.730e-003 1.303e+008 1.344e+014 1.000e+004 2.476e-003 5.826e-003 
6.738e-003 1.312e+008 1.344e+014 1.000e+004 2.132e-003 5.827e-003 
6.746e-003 1.321e+008 1.345e+014 1.000e+004 2.348e-003 5.829e-003 
6.753e-003 1.330e+008 1.346e+014 1.000e+004 2.066e-003 5.830e-003 
6.761e-003 1.339e+008 1.346e+014 1.000e+004 2.394e-003 5.832e-003 
6.769e-003 1.348e+008 1.347e+014 1.000e+004 2.359e-003 5.833e-003 
6.777e-003 1.357e+008 1.347e+014 1.000e+004 2.162e-003 5.834e-003 
6.784e-003 1.366e+008 1.348e+014 1.000e+004 2.326e-003 5.836e-003 
6.792e-003 1.376e+008 1.349e+014 1.000e+004 1.908e-003 5.838e-003 
6.800e-003 1.384e+008 1.349e+014 1.000e+004 1.847e-003 5.839e-003 
6.808e-003 1.389e+008 1.351e+014 1.000e+004 1.565e-003 5.844e-003 
6.815e-003 1.393e+008 1.353e+014 1.000e+004 1.664e-003 5.848e-003 
6.823e-003 1.397e+008 1.355e+014 1.000e+004 1.584e-003 5.853e-003 
6.831e-003 1.407e+008 1.349e+014 1.000e+004 5.784e-004 5.854e-003 
6.838e-003 1.406e+008 1.351e+014 1.000e+004 1.633e-003 5.862e-003 
6.846e-003 1.405e+008 1.347e+014 1.000e+004 3.069e-003 5.870e-003 
6.853e-003 1.392e+008 1.344e+014 1.000e+004 2.551e-003 5.887e-003 
6.860e-003 1.381e+008 1.346e+014 1.000e+004 2.583e-003 5.902e-003 
6.868e-003 1.365e+008 1.350e+014 1.000e+004 3.306e-003 5.920e-003 
6.875e-003 1.354e+008 1.355e+014 1.000e+004 1.992e-003 5.935e-003 
6.882e-003 1.349e+008 1.359e+014 1.000e+004 2.503e-003 5.946e-003 
6.890e-003 1.336e+008 1.362e+014 1.000e+004 3.076e-003 5.962e-003 
6.897e-003 1.310e+008 1.359e+014 1.000e+004 1.532e-003 5.987e-003 
6.903e-003 1.301e+008 1.350e+014 1.000e+004 2.957e-003 6.000e-003 
6.912e-003 1.294e+008 1.351e+014 1.000e+004 2.355e-003 6.013e-003 
6.921e-003 1.277e+008 1.352e+014 1.000e+004 4.238e-003 6.034e-003 
6.929e-003 1.249e+008 1.356e+014 1.000e+004 3.496e-003 6.062e-003 
6.938e-003 1.229e+008 1.361e+014 1.000e+004 2.715e-003 6.084e-003 
6.946e-003 1.216e+008 1.363e+014 1.000e+004 2.485e-003 6.101e-003 
6.954e-003 1.206e+008 1.362e+014 1.000e+004 1.991e-003 6.116e-003 
6.960e-003 1.204e+008 1.364e+014 1.000e+004 3.940e-003 6.124e-003 
6.963e-003 1.204e+008 1.364e+014 1.000e+004 5.537e-003 6.127e-003 
6.965e-003 1.201e+008 1.366e+014 1.000e+004 2.463e-003 6.131e-003 
6.973e-003 1.191e+008 1.334e+014 1.000e+004 1.768e-003 6.146e-003 
6.981e-003 1.193e+008 1.334e+014 1.000e+004 1.762e-003 6.152e-003 
6.988e-003 1.199e+008 1.335e+014 1.000e+004 1.449e-003 6.155e-003 
6.996e-003 1.207e+008 1.335e+014 1.000e+004 1.950e-003 6.157e-003 
7.003e-003 1.216e+008 1.336e+014 1.000e+004 2.027e-003 6.158e-003 
7.010e-003 1.224e+008 1.336e+014 1.000e+004 2.158e-003 6.160e-003 
7.017e-003 1.232e+008 1.337e+014 1.000e+004 2.105e-003 6.161e-003 
7.025e-003 1.241e+008 1.338e+014 1.000e+004 1.916e-003 6.163e-003 
7.031e-003 1.248e+008 1.338e+014 1.000e+004 2.092e-003 6.164e-003 
7.039e-003 1.256e+008 1.339e+014 1.000e+004 1.891e-003 6.166e-003 
7.046e-003 1.264e+008 1.340e+014 1.000e+004 2.065e-003 6.168e-003 
7.053e-003 1.272e+008 1.340e+014 1.000e+004 1.777e-003 6.169e-003 
7.060e-003 1.280e+008 1.341e+014 1.000e+004 1.746e-003 6.171e-003 
7.067e-003 1.286e+008 1.342e+014 1.000e+004 1.677e-003 6.174e-003 
7.074e-003 1.293e+008 1.343e+014 1.000e+004 1.694e-003 6.176e-003 
7.081e-003 1.301e+008 1.344e+014 1.000e+004 2.124e-003 6.177e-003 
7.088e-003 1.310e+008 1.344e+014 1.000e+004 1.942e-003 6.178e-003 
7.095e-003 1.318e+008 1.345e+014 1.000e+004 2.117e-003 6.180e-003 
7.102e-003 1.326e+008 1.345e+014 1.000e+004 2.069e-003 6.181e-003 
7.109e-003 1.335e+008 1.346e+014 1.000e+004 2.090e-003 6.182e-003 
7.116e-003 1.343e+008 1.346e+014 1.000e+004 1.748e-003 6.183e-003 
7.123e-003 1.351e+008 1.347e+014 1.000e+004 2.116e-003 6.185e-003 
7.131e-003 1.359e+008 1.348e+014 1.000e+004 1.903e-003 6.186e-003 
7.137e-003 1.367e+008 1.348e+014 1.000e+004 2.102e-003 6.188e-003 
7.145e-003 1.376e+008 1.349e+014 1.000e+004 2.010e-003 6.189e-003 
7.152e-003 1.384e+008 1.350e+014 1.000e+004 2.016e-003 6.191e-003 
7.159e-003 1.391e+008 1.350e+014 1.000e+004 2.068e-003 6.192e-003 
7.166e-003 1.400e+008 1.351e+014 1.000e+004 2.027e-003 6.194e-003 
7.173e-003 1.403e+008 1.353e+014 1.000e+004 1.659e-003 6.198e-003 
7.180e-003 1.405e+008 1.354e+014 1.000e+004 1.910e-003 6.204e-003 
7.187e-003 1.404e+008 1.354e+014 1.000e+004 1.528e-003 6.212e-003 
7.194e-003 1.415e+008 1.351e+014 1.000e+004 1.578e-003 6.212e-003 
7.201e-003 1.411e+008 1.355e+014 1.000e+004 1.854e-003 6.221e-003 
7.208e-003 1.404e+008 1.347e+014 1.000e+004 2.645e-003 6.233e-003 
7.215e-003 1.392e+008 1.347e+014 1.000e+004 2.232e-003 6.248e-003 
7.221e-003 1.378e+008 1.350e+014 1.000e+004 2.502e-003 6.264e-003 
7.228e-003 1.363e+008 1.354e+014 1.000e+004 2.292e-003 6.281e-003 
7.235e-003 1.357e+008 1.358e+014 1.000e+004 2.085e-003 6.292e-003 
7.242e-003 1.354e+008 1.361e+014 1.000e+004 2.407e-003 6.301e-003 
7.248e-003 1.342e+008 1.363e+014 1.000e+004 3.064e-003 6.316e-003 
7.256e-003 1.316e+008 1.356e+014 1.000e+004 2.364e-003 6.341e-003 
7.265e-003 1.303e+008 1.353e+014 1.000e+004 1.776e-003 6.359e-003 
7.272e-003 1.302e+008 1.354e+014 1.000e+004 2.017e-003 6.367e-003 
7.279e-003 1.277e+008 1.354e+014 1.000e+004 3.667e-003 6.391e-003 
7.286e-003 1.256e+008 1.355e+014 1.000e+004 2.954e-003 6.413e-003 
7.293e-003 1.234e+008 1.359e+014 1.000e+004 2.882e-003 6.435e-003 
7.299e-003 1.220e+008 1.361e+014 1.000e+004 1.847e-003 6.451e-003 
7.306e-003 1.213e+008 1.360e+014 1.000e+004 2.486e-003 6.463e-003 
7.314e-003 1.209e+008 1.364e+014 1.000e+004 2.934e-003 6.474e-003 
7.323e-003 1.192e+008 1.336e+014 1.000e+004 2.011e-003 6.494e-003 
7.331e-003 1.192e+008 1.335e+014 1.000e+004 1.994e-003 6.502e-003 
7.339e-003 1.198e+008 1.336e+014 1.000e+004 1.285e-003 6.506e-003 
7.346e-003 1.207e+008 1.336e+014 1.000e+004 1.737e-003 6.507e-003 
7.354e-003 1.216e+008 1.337e+014 1.000e+004 1.812e-003 6.509e-003 
7.362e-003 1.224e+008 1.338e+014 1.000e+004 2.130e-003 6.510e-003 
7.370e-003 1.234e+008 1.338e+014 1.000e+004 2.033e-003 6.512e-003 
7.377e-003 1.242e+008 1.339e+014 1.000e+004 2.024e-003 6.514e-003 
7.385e-003 1.251e+008 1.340e+014 1.000e+004 2.098e-003 6.515e-003 
7.393e-003 1.260e+008 1.341e+014 1.000e+004 1.988e-003 6.517e-003 
7.401e-003 1.268e+008 1.341e+014 1.000e+004 2.017e-003 6.519e-003 
7.408e-003 1.276e+008 1.342e+014 1.000e+004 2.295e-003 6.521e-003 
7.416e-003 1.283e+008 1.344e+014 1.000e+004 2.239e-003 6.524e-003 
7.424e-003 1.291e+008 1.345e+014 1.000e+004 2.199e-003 6.526e-003 
7.431e-003 1.300e+008 1.345e+014 1.000e+004 2.581e-003 6.528e-003 
7.439e-003 1.309e+008 1.346e+014 1.000e+004 2.254e-003 6.529e-003 
7.447e-003 1.318e+008 1.346e+014 1.000e+004 2.022e-003 6.530e-003 
7.454e-003 1.327e+008 1.347e+014 1.000e+004 2.260e-003 6.532e-003 
7.462e-003 1.336e+008 1.348e+014 1.000e+004 2.327e-003 6.533e-003 
7.470e-003 1.345e+008 1.348e+014 1.000e+004 2.131e-003 6.535e-003 
7.477e-003 1.354e+008 1.349e+014 1.000e+004 2.287e-003 6.536e-003 
7.485e-003 1.363e+008 1.350e+014 1.000e+004 2.227e-003 6.538e-003 
7.492e-003 1.371e+008 1.350e+014 1.000e+004 2.075e-003 6.539e-003 
7.500e-003 1.380e+008 1.351e+014 1.000e+004 2.121e-003 6.541e-003 
7.508e-003 1.389e+008 1.351e+014 1.000e+004 2.175e-003 6.542e-003 
7.515e-003 1.398e+008 1.352e+014 1.000e+004 2.175e-003 6.544e-003 
7.523e-003 1.407e+008 1.353e+014 1.000e+004 2.203e-003 6.545e-003 
7.530e-003 1.415e+008 1.354e+014 1.000e+004 2.150e-003 6.547e-003 
7.538e-003 1.424e+008 1.354e+014 1.000e+004 2.193e-003 6.549e-003 
7.545e-003 1.432e+008 1.355e+014 1.000e+004 2.196e-003 6.550e-003 
7.553e-003 1.438e+008 1.356e+014 1.000e+004 2.015e-003 6.554e-003 
7.561e-003 1.442e+008 1.358e+014 1.000e+004 1.802e-003 6.559e-003 
7.568e-003 1.445e+008 1.359e+014 1.000e+004 2.256e-003 6.564e-003 
7.576e-003 1.440e+008 1.362e+014 1.000e+004 2.377e-003 6.575e-003 
7.583e-003 1.431e+008 1.366e+014 1.000e+004 2.345e-003 6.588e-003 
7.590e-003 1.422e+008 1.370e+014 1.000e+004 2.307e-003 6.602e-003 
7.597e-003 1.411e+008 1.377e+014 1.000e+004 2.900e-003 6.616e-003 
7.605e-003 1.385e+008 1.363e+014 1.000e+004 3.301e-003 6.642e-003 
7.612e-003 1.363e+008 1.363e+014 1.000e+004 3.881e-003 6.664e-003 
7.619e-003 1.338e+008 1.361e+014 1.000e+004 3.519e-003 6.689e-003 
7.626e-003 1.326e+008 1.355e+014 1.000e+004 2.036e-003 6.704e-003 
7.632e-003 1.318e+008 1.354e+014 1.000e+004 2.065e-003 6.716e-003 
7.638e-003 1.315e+008 1.356e+014 1.000e+004 1.680e-003 6.724e-003 
7.645e-003 1.290e+008 1.355e+014 1.000e+004 3.825e-003 6.747e-003 
7.652e-003 1.269e+008 1.358e+014 1.000e+004 3.064e-003 6.769e-003 
7.658e-003 1.250e+008 1.361e+014 1.000e+004 2.940e-003 6.789e-003 
7.664e-003 1.232e+008 1.362e+014 1.000e+004 2.819e-003 6.807e-003 
7.674e-003 1.224e+008 1.364e+014 1.000e+004 1.924e-003 6.822e-003 
7.683e-003 1.207e+008 1.339e+014 1.000e+004 3.187e-003 6.842e-003 
7.691e-003 1.203e+008 1.337e+014 1.000e+004 1.915e-003 6.853e-003 
7.699e-003 1.206e+008 1.337e+014 1.000e+004 1.456e-003 6.859e-003 
7.707e-003 1.215e+008 1.337e+014 1.000e+004 1.627e-003 6.861e-003 
7.715e-003 1.224e+008 1.338e+014 1.000e+004 1.744e-003 6.863e-003 
7.723e-003 1.234e+008 1.339e+014 1.000e+004 2.125e-003 6.864e-003 
7.731e-003 1.243e+008 1.339e+014 1.000e+004 2.182e-003 6.866e-003 
7.739e-003 1.252e+008 1.340e+014 1.000e+004 2.199e-003 6.867e-003 
7.747e-003 1.261e+008 1.341e+014 1.000e+004 1.968e-003 6.869e-003 
7.754e-003 1.270e+008 1.342e+014 1.000e+004 1.597e-003 6.871e-003 
7.762e-003 1.278e+008 1.343e+014 1.000e+004 2.074e-003 6.873e-003 
7.770e-003 1.286e+008 1.344e+014 1.000e+004 2.403e-003 6.875e-003 
7.778e-003 1.294e+008 1.345e+014 1.000e+004 2.414e-003 6.877e-003 
7.785e-003 1.303e+008 1.346e+014 1.000e+004 1.955e-003 6.879e-003 
7.793e-003 1.312e+008 1.347e+014 1.000e+004 1.841e-003 6.880e-003 
7.801e-003 1.321e+008 1.347e+014 1.000e+004 1.669e-003 6.881e-003 
7.808e-003 1.330e+008 1.348e+014 1.000e+004 2.265e-003 6.883e-003 
7.816e-003 1.339e+008 1.349e+014 1.000e+004 2.249e-003 6.884e-003 
7.824e-003 1.348e+008 1.349e+014 1.000e+004 1.779e-003 6.886e-003 
7.831e-003 1.357e+008 1.350e+014 1.000e+004 2.102e-003 6.887e-003 
7.839e-003 1.366e+008 1.350e+014 1.000e+004 2.288e-003 6.888e-003 
7.847e-003 1.374e+008 1.351e+014 1.000e+004 2.398e-003 6.891e-003 
7.854e-003 1.383e+008 1.351e+014 1.000e+004 2.072e-003 6.893e-003 
7.862e-003 1.391e+008 1.352e+014 1.000e+004 1.933e-003 6.894e-003 
7.870e-003 1.400e+008 1.353e+014 1.000e+004 2.375e-003 6.896e-003 
7.878e-003 1.409e+008 1.353e+014 1.000e+004 2.318e-003 6.898e-003 
7.885e-003 1.418e+008 1.354e+014 1.000e+004 2.380e-003 6.899e-003 
7.893e-003 1.426e+008 1.355e+014 1.000e+004 2.104e-003 6.901e-003 
7.901e-003 1.435e+008 1.355e+014 1.000e+004 2.318e-003 6.903e-003 
7.908e-003 1.443e+008 1.356e+014 1.000e+004 2.217e-003 6.905e-003 
7.916e-003 1.450e+008 1.358e+014 1.000e+004 2.177e-003 6.907e-003 
7.924e-003 1.454e+008 1.359e+014 1.000e+004 1.800e-003 6.912e-003 
7.931e-003 1.457e+008 1.360e+014 1.000e+004 2.153e-003 6.918e-003 
7.939e-003 1.455e+008 1.363e+014 1.000e+004 2.284e-003 6.926e-003 
7.946e-003 1.446e+008 1.367e+014 1.000e+004 2.240e-003 6.941e-003 
7.953e-003 1.436e+008 1.371e+014 1.000e+004 2.299e-003 6.955e-003 
7.961e-003 1.427e+008 1.377e+014 1.000e+004 2.977e-003 6.968e-003 
7.968e-003 1.401e+008 1.365e+014 1.000e+004 2.927e-003 6.994e-003 
7.975e-003 1.376e+008 1.366e+014 1.000e+004 3.481e-003 7.018e-003 
7.983e-003 1.351e+008 1.365e+014 1.000e+004 3.517e-003 7.043e-003 
7.990e-003 1.340e+008 1.357e+014 1.000e+004 1.642e-003 7.057e-003 
7.994e-003 1.334e+008 1.356e+014 1.000e+004 2.413e-003 7.065e-003 
7.996e-003 1.331e+008 1.358e+014 1.000e+004 2.468e-003 7.069e-003 
7.998e-003 1.329e+008 1.359e+014 1.000e+004 2.492e-003 7.073e-003 
8.001e-003 1.327e+008 1.360e+014 1.000e+004 2.131e-003 7.077e-003 
8.003e-003 1.324e+008 1.358e+014 1.000e+004 3.871e-003 7.081e-003 
8.005e-003 1.313e+008 1.359e+014 1.000e+004 4.399e-003 7.091e-003 
8.008e-003 1.303e+008 1.360e+014 1.000e+004 4.091e-003 7.100e-003 
8.010e-003 1.294e+008 1.359e+014 1.000e+004 3.532e-003 7.109e-003 
8.012e-003 1.288e+008 1.357e+014 1.000e+004 3.063e-003 7.115e-003 
8.015e-003 1.282e+008 1.358e+014 1.000e+004 3.424e-003 7.122e-003 
8.017e-003 1.275e+008 1.359e+014 1.000e+004 3.403e-003 7.129e-003 
8.019e-003 1.268e+008 1.360e+014 1.000e+004 2.849e-003 7.136e-003 
8.021e-003 1.262e+008 1.361e+014 1.000e+004 3.021e-003 7.142e-003 
8.024e-003 1.254e+008 1.364e+014 1.000e+004 4.017e-003 7.150e-003 
8.026e-003 1.247e+008 1.363e+014 1.000e+004 2.748e-003 7.158e-003 
8.029e-003 1.241e+008 1.362e+014 1.000e+004 2.363e-003 7.164e-003 
8.032e-003 1.237e+008 1.363e+014 1.000e+004 2.135e-003 7.170e-003 
8.035e-003 1.236e+008 1.364e+014 1.000e+004 1.497e-003 7.174e-003 
8.038e-003 1.235e+008 1.365e+014 1.000e+004 2.025e-003 7.178e-003 
8.041e-003 1.236e+008 1.365e+014 1.000e+004 1.694e-003 7.180e-003 
8.044e-003 1.234e+008 1.356e+014 1.000e+004 4.169e-003 7.184e-003 
8.047e-003 1.224e+008 1.342e+014 1.000e+004 3.175e-003 7.194e-003 
8.050e-003 1.219e+008 1.339e+014 1.000e+004 2.124e-003 7.201e-003 
8.053e-003 1.217e+008 1.338e+014 1.000e+004 2.012e-003 7.205e-003 
8.056e-003 1.217e+008 1.337e+014 1.000e+004 1.450e-003 7.207e-003 
8.059e-003 1.217e+008 1.337e+014 1.000e+004 1.951e-003 7.210e-003 
8.061e-003 1.219e+008 1.337e+014 1.000e+004 1.577e-003 7.212e-003 
8.064e-003 1.221e+008 1.338e+014 1.000e+004 1.308e-003 7.214e-003 
8.067e-003 1.224e+008 1.338e+014 1.000e+004 1.486e-003 7.214e-003 
8.070e-003 1.227e+008 1.338e+014 1.000e+004 1.482e-003 7.215e-003 
8.073e-003 1.230e+008 1.338e+014 1.000e+004 1.989e-003 7.216e-003 
8.076e-003 1.233e+008 1.338e+014 1.000e+004 1.930e-003 7.216e-003 
8.079e-003 1.237e+008 1.339e+014 1.000e+004 1.763e-003 7.217e-003 
8.082e-003 1.240e+008 1.339e+014 1.000e+004 2.124e-003 7.218e-003 
8.084e-003 1.243e+008 1.339e+014 1.000e+004 2.274e-003 7.218e-003 
8.087e-003 1.246e+008 1.340e+014 1.000e+004 1.841e-003 7.219e-003 
8.090e-003 1.250e+008 1.340e+014 1.000e+004 2.451e-003 7.219e-003 
8.093e-003 1.253e+008 1.340e+014 1.000e+004 2.020e-003 7.220e-003 
8.096e-003 1.256e+008 1.340e+014 1.000e+004 2.455e-003 7.220e-003 
8.099e-003 1.260e+008 1.340e+014 1.000e+004 2.171e-003 7.221e-003 
8.102e-003 1.263e+008 1.341e+014 1.000e+004 2.302e-003 7.222e-003 
8.104e-003 1.266e+008 1.341e+014 1.000e+004 1.804e-003 7.222e-003 
8.107e-003 1.269e+008 1.341e+014 1.000e+004 2.021e-003 7.223e-003 
8.110e-003 1.272e+008 1.342e+014 1.000e+004 2.021e-003 7.224e-003 
8.113e-003 1.276e+008 1.342e+014 1.000e+004 2.233e-003 7.224e-003 
8.116e-003 1.279e+008 1.342e+014 1.000e+004 2.437e-003 7.225e-003 
8.119e-003 1.282e+008 1.343e+014 1.000e+004 1.935e-003 7.226e-003 
8.121e-003 1.284e+008 1.343e+014 1.000e+004 2.673e-003 7.227e-003 
8.124e-003 1.287e+008 1.344e+014 1.000e+004 2.105e-003 7.227e-003 
8.127e-003 1.290e+008 1.344e+014 1.000e+004 1.947e-003 7.229e-003 
8.130e-003 1.293e+008 1.345e+014 1.000e+004 2.776e-003 7.229e-003 
8.133e-003 1.296e+008 1.345e+014 1.000e+004 2.153e-003 7.230e-003 
8.136e-003 1.299e+008 1.346e+014 1.000e+004 2.221e-003 7.231e-003 
8.139e-003 1.302e+008 1.346e+014 1.000e+004 1.877e-003 7.231e-003 
8.141e-003 1.305e+008 1.346e+014 1.000e+004 2.065e-003 7.232e-003 
8.144e-003 1.309e+008 1.346e+014 1.000e+004 1.997e-003 7.233e-003 
8.147e-003 1.312e+008 1.347e+014 1.000e+004 2.257e-003 7.233e-003 
8.150e-003 1.315e+008 1.347e+014 1.000e+004 2.042e-003 7.234e-003 
8.153e-003 1.319e+008 1.347e+014 1.000e+004 2.174e-003 7.234e-003 
8.155e-003 1.322e+008 1.347e+014 1.000e+004 2.175e-003 7.235e-003 
8.158e-003 1.325e+008 1.348e+014 1.000e+004 2.269e-003 7.235e-003 
8.161e-003 1.329e+008 1.348e+014 1.000e+004 2.095e-003 7.236e-003 
8.164e-003 1.332e+008 1.348e+014 1.000e+004 2.355e-003 7.236e-003 
8.167e-003 1.334e+008 1.348e+014 1.000e+004 2.064e-003 7.237e-003 
8.170e-003 1.338e+008 1.348e+014 1.000e+004 2.925e-003 7.238e-003 
8.172e-003 1.341e+008 1.349e+014 1.000e+004 2.004e-003 7.238e-003 
8.175e-003 1.344e+008 1.349e+014 1.000e+004 2.216e-003 7.239e-003 
8.178e-003 1.348e+008 1.349e+014 1.000e+004 2.340e-003 7.240e-003 
8.181e-003 1.351e+008 1.349e+014 1.000e+004 2.349e-003 7.240e-003 
8.184e-003 1.354e+008 1.349e+014 1.000e+004 2.422e-003 7.241e-003 
8.187e-003 1.357e+008 1.349e+014 1.000e+004 2.045e-003 7.241e-003 
8.189e-003 1.361e+008 1.350e+014 1.000e+004 1.970e-003 7.242e-003 
8.192e-003 1.364e+008 1.350e+014 1.000e+004 2.216e-003 7.242e-003 
8.195e-003 1.367e+008 1.350e+014 1.000e+004 2.143e-003 7.243e-003 
8.198e-003 1.371e+008 1.350e+014 1.000e+004 2.330e-003 7.243e-003 
8.201e-003 1.374e+008 1.351e+014 1.000e+004 2.703e-003 7.244e-003 
8.204e-003 1.377e+008 1.351e+014 1.000e+004 2.190e-003 7.245e-003 
8.206e-003 1.380e+008 1.351e+014 1.000e+004 2.462e-003 7.245e-003 
8.209e-003 1.384e+008 1.351e+014 1.000e+004 2.436e-003 7.246e-003 
8.212e-003 1.387e+008 1.352e+014 1.000e+004 2.032e-003 7.246e-003 
8.215e-003 1.390e+008 1.352e+014 1.000e+004 2.152e-003 7.247e-003 
8.218e-003 1.393e+008 1.352e+014 1.000e+004 1.946e-003 7.248e-003 
8.221e-003 1.397e+008 1.352e+014 1.000e+004 2.169e-003 7.248e-003 
8.223e-003 1.400e+008 1.353e+014 1.000e+004 1.870e-003 7.249e-003 
8.226e-003 1.403e+008 1.353e+014 1.000e+004 2.125e-003 7.249e-003 
8.229e-003 1.406e+008 1.353e+014 1.000e+004 2.198e-003 7.250e-003 
8.232e-003 1.409e+008 1.354e+014 1.000e+004 2.077e-003 7.251e-003 
8.235e-003 1.411e+008 1.354e+014 1.000e+004 2.170e-003 7.252e-003 
8.238e-003 1.413e+008 1.355e+014 1.000e+004 1.611e-003 7.254e-003 
8.240e-003 1.416e+008 1.355e+014 1.000e+004 1.774e-003 7.255e-003 
8.243e-003 1.418e+008 1.355e+014 1.000e+004 2.347e-003 7.256e-003 
8.246e-003 1.420e+008 1.356e+014 1.000e+004 1.798e-003 7.258e-003 
8.249e-003 1.421e+008 1.356e+014 1.000e+004 2.130e-003 7.260e-003 
8.252e-003 1.421e+008 1.357e+014 1.000e+004 2.846e-003 7.262e-003 
8.255e-003 1.422e+008 1.357e+014 1.000e+004 1.970e-003 7.265e-003 
8.257e-003 1.421e+008 1.358e+014 1.000e+004 2.062e-003 7.268e-003 
8.260e-003 1.421e+008 1.359e+014 1.000e+004 1.775e-003 7.271e-003 
8.263e-003 1.424e+008 1.356e+014 1.000e+004 1.258e-003 7.272e-003 
8.266e-003 1.427e+008 1.357e+014 1.000e+004 1.143e-003 7.272e-003 
8.269e-003 1.430e+008 1.355e+014 1.000e+004 1.979e-003 7.273e-003 
8.272e-003 1.429e+008 1.357e+014 1.000e+004 2.492e-003 7.277e-003 
8.274e-003 1.425e+008 1.356e+014 1.000e+004 2.365e-003 7.282e-003 
8.277e-003 1.425e+008 1.357e+014 1.000e+004 1.634e-003 7.285e-003 
8.280e-003 1.422e+008 1.350e+014 1.000e+004 3.551e-003 7.290e-003 
8.282e-003 1.416e+008 1.346e+014 1.000e+004 3.251e-003 7.296e-003 
8.285e-003 1.411e+008 1.346e+014 1.000e+004 2.382e-003 7.302e-003 
8.287e-003 1.408e+008 1.347e+014 1.000e+004 2.617e-003 7.307e-003 
8.289e-003 1.404e+008 1.348e+014 1.000e+004 2.606e-003 7.312e-003 
8.292e-003 1.400e+008 1.349e+014 1.000e+004 2.683e-003 7.317e-003 
8.294e-003 1.395e+008 1.350e+014 1.000e+004 2.665e-003 7.322e-003 
8.297e-003 1.391e+008 1.351e+014 1.000e+004 2.657e-003 7.328e-003 
8.299e-003 1.385e+008 1.353e+014 1.000e+004 2.953e-003 7.334e-003 
8.301e-003 1.380e+008 1.354e+014 1.000e+004 2.325e-003 7.340e-003 
8.304e-003 1.377e+008 1.356e+014 1.000e+004 2.199e-003 7.344e-003 
8.306e-003 1.375e+008 1.357e+014 1.000e+004 2.160e-003 7.348e-003 
8.309e-003 1.373e+008 1.359e+014 1.000e+004 2.047e-003 7.352e-003 
8.311e-003 1.372e+008 1.360e+014 1.000e+004 1.931e-003 7.355e-003 
8.313e-003 1.369e+008 1.361e+014 1.000e+004 2.488e-003 7.359e-003 
8.316e-003 1.365e+008 1.362e+014 1.000e+004 2.802e-003 7.365e-003 
8.318e-003 1.359e+008 1.363e+014 1.000e+004 3.188e-003 7.371e-003 
8.320e-003 1.353e+008 1.364e+014 1.000e+004 3.123e-003 7.378e-003 
8.323e-003 1.344e+008 1.359e+014 1.000e+004 3.089e-003 7.386e-003 
8.325e-003 1.337e+008 1.354e+014 1.000e+004 4.042e-003 7.394e-003 
8.327e-003 1.333e+008 1.352e+014 1.000e+004 2.604e-003 7.399e-003 
8.329e-003 1.330e+008 1.352e+014 1.000e+004 2.373e-003 7.402e-003 
8.337e-003 1.320e+008 1.352e+014 1.000e+004 1.586e-003 7.416e-003 
8.346e-003 1.311e+008 1.352e+014 1.000e+004 3.863e-003 7.432e-003 
8.355e-003 1.275e+008 1.354e+014 1.000e+004 3.446e-003 7.467e-003 
8.365e-003 1.252e+008 1.359e+014 1.000e+004 3.318e-003 7.492e-003 
8.375e-003 1.237e+008 1.361e+014 1.000e+004 2.176e-003 7.512e-003 
8.385e-003 1.237e+008 1.364e+014 1.000e+004 1.265e-003 7.522e-003 
8.394e-003 1.242e+008 1.367e+014 1.000e+004 1.307e-003 7.527e-003 
8.403e-003 1.240e+008 1.371e+014 1.000e+004 2.819e-003 7.538e-003 
8.410e-003 1.228e+008 1.343e+014 1.000e+004 1.963e-003 7.553e-003 
8.419e-003 1.231e+008 1.342e+014 1.000e+004 2.264e-003 7.561e-003 
8.430e-003 1.238e+008 1.343e+014 1.000e+004 2.283e-003 7.566e-003 
8.440e-003 1.250e+008 1.344e+014 1.000e+004 2.748e-003 7.568e-003 
8.450e-003 1.259e+008 1.342e+014 1.000e+004 2.073e-003 7.571e-003 
8.460e-003 1.269e+008 1.338e+014 1.000e+004 1.573e-003 7.574e-003 
8.470e-003 1.280e+008 1.339e+014 1.000e+004 1.683e-003 7.577e-003 
8.480e-003 1.290e+008 1.340e+014 1.000e+004 1.540e-003 7.581e-003 
8.491e-003 1.301e+008 1.342e+014 1.000e+004 1.876e-003 7.584e-003 
8.501e-003 1.312e+008 1.342e+014 1.000e+004 2.136e-003 7.586e-003 
8.512e-003 1.325e+008 1.343e+014 1.000e+004 1.691e-003 7.588e-003 
8.523e-003 1.337e+008 1.344e+014 1.000e+004 3.120e-003 7.590e-003 
8.533e-003 1.349e+008 1.345e+014 1.000e+004 3.172e-003 7.592e-003 
8.543e-003 1.361e+008 1.346e+014 1.000e+004 1.719e-003 7.594e-003 
8.554e-003 1.374e+008 1.347e+014 1.000e+004 1.505e-003 7.597e-003 
8.564e-003 1.386e+008 1.348e+014 1.000e+004 2.645e-003 7.598e-003 
8.574e-003 1.397e+008 1.348e+014 1.000e+004 3.042e-003 7.600e-003 
8.584e-003 1.409e+008 1.349e+014 1.000e+004 3.202e-003 7.602e-003 
8.594e-003 1.420e+008 1.350e+014 1.000e+004 2.682e-003 7.605e-003 
8.605e-003 1.427e+008 1.351e+014 1.000e+004 1.529e-003 7.610e-003 
8.616e-003 1.434e+008 1.353e+014 1.000e+004 2.257e-003 7.616e-003 
8.627e-003 1.432e+008 1.356e+014 1.000e+004 3.141e-003 7.629e-003 
8.638e-003 1.419e+008 1.361e+014 1.000e+004 1.449e-003 7.649e-003 
8.647e-003 1.410e+008 1.368e+014 1.000e+004 2.182e-003 7.664e-003 
8.656e-003 1.382e+008 1.354e+014 1.000e+004 3.266e-003 7.693e-003 
8.665e-003 1.349e+008 1.358e+014 1.000e+004 4.027e-003 7.724e-003 
8.674e-003 1.319e+008 1.356e+014 1.000e+004 1.804e-003 7.753e-003 
8.682e-003 1.310e+008 1.359e+014 1.000e+004 1.771e-003 7.768e-003 
8.689e-003 1.307e+008 1.360e+014 1.000e+004 1.706e-003 7.777e-003 
8.696e-003 1.278e+008 1.361e+014 1.000e+004 4.157e-003 7.804e-003 
8.702e-003 1.259e+008 1.365e+014 1.000e+004 2.453e-003 7.823e-003 
8.706e-003 1.251e+008 1.367e+014 1.000e+004 3.217e-003 7.832e-003 
8.712e-003 1.226e+008 1.358e+014 1.000e+004 1.894e-003 7.856e-003 
8.721e-003 1.217e+008 1.357e+014 1.000e+004 1.321e-003 7.871e-003 
8.730e-003 1.217e+008 1.360e+014 1.000e+004 2.566e-003 7.880e-003 
8.739e-003 1.212e+008 1.362e+014 1.000e+004 3.305e-003 7.893e-003 
8.743e-003 1.210e+008 1.364e+014 1.000e+004 5.340e-003 7.897e-003 
8.745e-003 1.210e+008 1.366e+014 1.000e+004 2.534e-003 7.899e-003 
8.747e-003 1.212e+008 1.366e+014 1.000e+004 3.689e-003 7.901e-003 
8.749e-003 1.213e+008 1.367e+014 1.000e+004 7.591e-003 7.902e-003 
8.752e-003 1.216e+008 1.367e+014 1.000e+004 2.881e-003 7.902e-003 
8.754e-003 1.218e+008 1.368e+014 1.000e+004 9.914e-003 7.903e-003 
8.756e-003 1.221e+008 1.368e+014 1.000e+004 8.884e-003 7.903e-003 
8.758e-003 1.223e+008 1.368e+014 1.000e+004 9.796e-003 7.904e-003 
8.760e-003 1.226e+008 1.368e+014 1.000e+004 7.018e-003 7.904e-003 
8.762e-003 1.228e+008 1.369e+014 1.000e+004 9.758e-003 7.904e-003 
8.764e-003 1.230e+008 1.369e+014 1.000e+004 1.453e-003 7.905e-003 
8.766e-003 1.233e+008 1.369e+014 1.000e+004 3.230e-003 7.905e-003 
8.768e-003 1.235e+008 1.369e+014 1.000e+004 8.089e-003 7.905e-003 
8.770e-003 1.238e+008 1.370e+014 1.000e+004 1.370e-002 7.906e-003 
8.772e-003 1.240e+008 1.370e+014 1.000e+004 7.992e-003 7.906e-003 
8.774e-003 1.243e+008 1.370e+014 1.000e+004 8.774e-003 7.906e-003 
8.776e-003 1.245e+008 1.370e+014 1.000e+004 9.013e-003 7.907e-003 
8.778e-003 1.247e+008 1.370e+014 1.000e+004 9.283e-003 7.907e-003 
8.780e-003 1.249e+008 1.370e+014 1.000e+004 1.402e-002 7.908e-003 
8.782e-003 1.252e+008 1.371e+014 1.000e+004 9.730e-003 7.908e-003 
8.784e-003 1.254e+008 1.371e+014 1.000e+004 7.947e-003 7.908e-003 
8.786e-003 1.257e+008 1.371e+014 1.000e+004 1.927e-003 7.909e-003 
8.788e-003 1.259e+008 1.371e+014 1.000e+004 4.660e-003 7.909e-003 
8.790e-003 1.261e+008 1.371e+014 1.000e+004 3.572e-003 7.909e-003 
8.792e-003 1.264e+008 1.371e+014 1.000e+004 4.040e-003 7.910e-003 
8.794e-003 1.266e+008 1.372e+014 1.000e+004 9.707e-003 7.910e-003 
8.796e-003 1.268e+008 1.372e+014 1.000e+004 2.122e-002 7.910e-003 
8.798e-003 1.271e+008 1.372e+014 1.000e+004 1.878e-002 7.911e-003 
8.800e-003 1.273e+008 1.372e+014 1.000e+004 1.847e-002 7.911e-003 
8.802e-003 1.275e+008 1.372e+014 1.000e+004 1.600e-002 7.912e-003 
8.804e-003 1.277e+008 1.373e+014 1.000e+004 1.598e-002 7.912e-003 
8.806e-003 1.280e+008 1.373e+014 1.000e+004 7.668e-003 7.912e-003 
8.808e-003 1.282e+008 1.373e+014 1.000e+004 1.071e-002 7.913e-003 
8.810e-003 1.284e+008 1.373e+014 1.000e+004 7.199e-003 7.913e-003 
8.812e-003 1.286e+008 1.373e+014 1.000e+004 9.846e-003 7.913e-003 
8.814e-003 1.289e+008 1.374e+014 1.000e+004 1.259e-002 7.914e-003 
8.816e-003 1.291e+008 1.374e+014 1.000e+004 8.740e-003 7.914e-003 
8.817e-003 1.293e+008 1.374e+014 1.000e+004 1.370e-002 7.915e-003 
8.819e-003 1.295e+008 1.374e+014 1.000e+004 9.791e-003 7.915e-003 
8.821e-003 1.298e+008 1.374e+014 1.000e+004 9.862e-003 7.915e-003 
8.823e-003 1.300e+008 1.374e+014 1.000e+004 7.069e-003 7.916e-003 
8.825e-003 1.302e+008 1.375e+014 1.000e+004 1.281e-002 7.916e-003 
8.827e-003 1.304e+008 1.375e+014 1.000e+004 1.007e-002 7.916e-003 
8.829e-003 1.307e+008 1.375e+014 1.000e+004 9.311e-003 7.917e-003 
8.831e-003 1.309e+008 1.375e+014 1.000e+004 5.375e-003 7.917e-003 
8.833e-003 1.311e+008 1.375e+014 1.000e+004 2.494e-003 7.917e-003 
8.835e-003 1.313e+008 1.375e+014 1.000e+004 1.688e-002 7.918e-003 
8.837e-003 1.315e+008 1.376e+014 1.000e+004 1.498e-002 7.918e-003 
8.839e-003 1.318e+008 1.376e+014 1.000e+004 1.630e-002 7.919e-003 
8.840e-003 1.320e+008 1.376e+014 1.000e+004 2.278e-002 7.919e-003 
8.842e-003 1.322e+008 1.376e+014 1.000e+004 1.988e-002 7.920e-003 
8.844e-003 1.324e+008 1.377e+014 1.000e+004 1.781e-002 7.920e-003 
8.846e-003 1.326e+008 1.377e+014 1.000e+004 1.918e-002 7.921e-003 
8.848e-003 1.328e+008 1.377e+014 1.000e+004 1.608e-002 7.921e-003 
8.850e-003 1.330e+008 1.377e+014 1.000e+004 1.690e-002 7.921e-003 
8.852e-003 1.331e+008 1.377e+014 1.000e+004 1.564e-002 7.923e-003 
8.854e-003 1.332e+008 1.378e+014 1.000e+004 1.847e-002 7.924e-003 
8.855e-003 1.334e+008 1.378e+014 1.000e+004 1.543e-002 7.924e-003 
8.857e-003 1.336e+008 1.378e+014 1.000e+004 1.806e-002 7.925e-003 
8.859e-003 1.338e+008 1.379e+014 1.000e+004 1.412e-002 7.925e-003 
8.861e-003 1.340e+008 1.379e+014 1.000e+004 1.878e-002 7.926e-003 
8.863e-003 1.342e+008 1.379e+014 1.000e+004 1.655e-002 7.926e-003 
8.865e-003 1.344e+008 1.379e+014 1.000e+004 2.032e-002 7.927e-003 
8.867e-003 1.346e+008 1.380e+014 1.000e+004 2.030e-002 7.927e-003 
8.868e-003 1.348e+008 1.380e+014 1.000e+004 2.309e-002 7.927e-003 
8.870e-003 1.351e+008 1.380e+014 1.000e+004 5.924e-003 7.928e-003 
8.872e-003 1.353e+008 1.380e+014 1.000e+004 5.657e-003 7.928e-003 
8.874e-003 1.355e+008 1.381e+014 1.000e+004 4.446e-004 7.929e-003 
8.876e-003 1.357e+008 1.381e+014 1.000e+004 8.018e-003 7.929e-003 
8.878e-003 1.359e+008 1.381e+014 1.000e+004 3.430e-003 7.930e-003 
8.880e-003 1.361e+008 1.382e+014 1.000e+004 6.062e-003 7.930e-003 
8.882e-003 1.363e+008 1.382e+014 1.000e+004 1.252e-003 7.931e-003 
8.883e-003 1.364e+008 1.382e+014 1.000e+004 8.668e-003 7.931e-003 
8.885e-003 1.366e+008 1.383e+014 1.000e+004 4.444e-003 7.932e-003 
8.887e-003 1.368e+008 1.383e+014 1.000e+004 5.246e-003 7.932e-003 
8.889e-003 1.370e+008 1.383e+014 1.000e+004 1.016e-003 7.933e-003 
8.891e-003 1.371e+008 1.384e+014 1.000e+004 9.518e-003 7.934e-003 
8.892e-003 1.373e+008 1.384e+014 1.000e+004 5.854e-003 7.934e-003 
8.894e-003 1.375e+008 1.385e+014 1.000e+004 7.023e-003 7.935e-003 
8.896e-003 1.376e+008 1.385e+014 1.000e+004 4.801e-003 7.936e-003 
8.905e-003 1.377e+008 1.347e+014 1.000e+004 1.260e-003 7.944e-003 
8.915e-003 1.388e+008 1.348e+014 1.000e+004 1.279e-003 7.947e-003 
8.925e-003 1.397e+008 1.349e+014 1.000e+004 1.157e-003 7.951e-003 
8.936e-003 1.408e+008 1.349e+014 1.000e+004 2.992e-003 7.953e-003 
8.946e-003 1.419e+008 1.350e+014 1.000e+004 2.638e-003 7.956e-003 
8.956e-003 1.431e+008 1.351e+014 1.000e+004 2.809e-003 7.958e-003 
8.968e-003 1.444e+008 1.352e+014 1.000e+004 1.774e-003 7.960e-003 
8.978e-003 1.455e+008 1.353e+014 1.000e+004 2.704e-003 7.963e-003 
8.988e-003 1.466e+008 1.355e+014 1.000e+004 2.287e-003 7.965e-003 
8.997e-003 1.474e+008 1.355e+014 1.000e+004 1.815e-003 7.969e-003 
9.007e-003 1.478e+008 1.357e+014 1.000e+004 2.719e-003 7.976e-003 
9.018e-003 1.467e+008 1.362e+014 1.000e+004 2.214e-003 7.994e-003 
9.027e-003 1.452e+008 1.368e+014 1.000e+004 2.272e-003 8.014e-003 
9.036e-003 1.436e+008 1.377e+014 1.000e+004 2.931e-003 8.033e-003 
9.045e-003 1.402e+008 1.363e+014 1.000e+004 4.132e-003 8.066e-003 
9.054e-003 1.367e+008 1.362e+014 1.000e+004 3.877e-003 8.100e-003 
9.063e-003 1.348e+008 1.355e+014 1.000e+004 2.847e-003 8.121e-003 
9.071e-003 1.342e+008 1.355e+014 1.000e+004 2.608e-003 8.134e-003 
9.080e-003 1.311e+008 1.355e+014 1.000e+004 3.567e-003 8.164e-003 
9.090e-003 1.283e+008 1.357e+014 1.000e+004 2.757e-003 8.193e-003 
9.100e-003 1.254e+008 1.360e+014 1.000e+004 2.394e-003 8.223e-003 
9.110e-003 1.251e+008 1.362e+014 1.000e+004 2.132e-003 8.236e-003 
9.120e-003 1.236e+008 1.336e+014 1.000e+004 2.674e-003 8.256e-003 
9.132e-003 1.233e+008 1.335e+014 1.000e+004 2.328e-003 8.269e-003 
9.143e-003 1.244e+008 1.336e+014 1.000e+004 2.166e-003 8.273e-003 
9.155e-003 1.257e+008 1.337e+014 1.000e+004 2.946e-003 8.276e-003 
9.166e-003 1.269e+008 1.338e+014 1.000e+004 2.557e-003 8.279e-003 
9.177e-003 1.281e+008 1.339e+014 1.000e+004 1.500e-003 8.282e-003 
9.189e-003 1.292e+008 1.341e+014 1.000e+004 1.793e-003 8.285e-003 
9.199e-003 1.303e+008 1.343e+014 1.000e+004 2.983e-003 8.288e-003 
9.209e-003 1.315e+008 1.343e+014 1.000e+004 1.856e-003 8.290e-003 
9.220e-003 1.328e+008 1.344e+014 1.000e+004 2.292e-003 8.292e-003 
9.231e-003 1.342e+008 1.345e+014 1.000e+004 2.039e-003 8.294e-003 
9.243e-003 1.354e+008 1.346e+014 1.000e+004 2.941e-003 8.297e-003 
9.253e-003 1.366e+008 1.347e+014 1.000e+004 1.845e-003 8.299e-003 
9.264e-003 1.379e+008 1.347e+014 1.000e+004 2.907e-003 8.301e-003 
9.274e-003 1.390e+008 1.348e+014 1.000e+004 1.250e-003 8.303e-003 
9.285e-003 1.403e+008 1.349e+014 1.000e+004 2.899e-003 8.305e-003 
9.297e-003 1.416e+008 1.350e+014 1.000e+004 1.926e-003 8.308e-003 
9.308e-003 1.429e+008 1.351e+014 1.000e+004 2.052e-003 8.310e-003 
9.319e-003 1.442e+008 1.352e+014 1.000e+004 2.098e-003 8.312e-003 
9.331e-003 1.453e+008 1.353e+014 1.000e+004 1.980e-003 8.316e-003 
9.342e-003 1.459e+008 1.355e+014 1.000e+004 1.512e-003 8.323e-003 
9.353e-003 1.453e+008 1.359e+014 1.000e+004 2.580e-003 8.338e-003 
9.364e-003 1.437e+008 1.365e+014 1.000e+004 1.817e-003 8.361e-003 
9.375e-003 1.418e+008 1.370e+014 1.000e+004 5.322e-003 8.384e-003 
9.385e-003 1.380e+008 1.360e+014 1.000e+004 3.701e-003 8.420e-003 
9.394e-003 1.347e+008 1.359e+014 1.000e+004 3.363e-003 8.452e-003 
9.402e-003 1.333e+008 1.360e+014 1.000e+004 2.014e-003 8.470e-003 
9.409e-003 1.327e+008 1.353e+014 1.000e+004 1.692e-003 8.480e-003 
9.416e-003 1.317e+008 1.353e+014 1.000e+004 3.624e-003 8.496e-003 
9.424e-003 1.285e+008 1.353e+014 1.000e+004 2.922e-003 8.525e-003 
9.432e-003 1.263e+008 1.356e+014 1.000e+004 3.068e-003 8.548e-003 
9.441e-003 1.241e+008 1.359e+014 1.000e+004 2.013e-003 8.572e-003 
9.449e-003 1.237e+008 1.360e+014 1.000e+004 1.264e-003 8.582e-003 
9.456e-003 1.237e+008 1.363e+014 1.000e+004 3.725e-003 8.590e-003 
9.466e-003 1.219e+008 1.333e+014 1.000e+004 1.357e-003 8.613e-003 
9.478e-003 1.223e+008 1.334e+014 1.000e+004 6.325e-004 8.621e-003 
9.489e-003 1.235e+008 1.335e+014 1.000e+004 2.203e-003 8.624e-003 
9.500e-003 1.248e+008 1.336e+014 1.000e+004 2.048e-003 8.626e-003 
9.512e-003 1.261e+008 1.337e+014 1.000e+004 1.946e-003 8.629e-003 
9.524e-003 1.274e+008 1.338e+014 1.000e+004 2.240e-003 8.632e-003 
9.535e-003 1.286e+008 1.340e+014 1.000e+004 2.983e-003 8.635e-003 
9.546e-003 1.298e+008 1.342e+014 1.000e+004 1.461e-003 8.638e-003 
9.556e-003 1.309e+008 1.343e+014 1.000e+004 2.449e-003 8.640e-003 
9.567e-003 1.321e+008 1.344e+014 1.000e+004 1.920e-003 8.642e-003 
9.578e-003 1.334e+008 1.345e+014 1.000e+004 3.042e-003 8.644e-003 
9.589e-003 1.347e+008 1.346e+014 1.000e+004 1.563e-003 8.646e-003 
9.600e-003 1.360e+008 1.346e+014 1.000e+004 1.656e-003 8.648e-003 
9.611e-003 1.371e+008 1.347e+014 1.000e+004 1.323e-003 8.652e-003 
9.622e-003 1.384e+008 1.348e+014 1.000e+004 1.928e-003 8.654e-003 
9.633e-003 1.396e+008 1.348e+014 1.000e+004 2.853e-003 8.656e-003 
9.644e-003 1.409e+008 1.350e+014 1.000e+004 2.569e-003 8.659e-003 
9.655e-003 1.422e+008 1.351e+014 1.000e+004 2.074e-003 8.661e-003 
9.666e-003 1.434e+008 1.352e+014 1.000e+004 2.427e-003 8.663e-003 
9.677e-003 1.447e+008 1.353e+014 1.000e+004 1.665e-003 8.666e-003 
9.689e-003 1.460e+008 1.354e+014 1.000e+004 2.256e-003 8.668e-003 
9.700e-003 1.466e+008 1.355e+014 1.000e+004 2.033e-003 8.675e-003 
9.711e-003 1.463e+008 1.359e+014 1.000e+004 2.239e-003 8.689e-003 
9.721e-003 1.454e+008 1.362e+014 1.000e+004 1.857e-003 8.705e-003 
9.730e-003 1.449e+008 1.366e+014 1.000e+004 2.202e-003 8.717e-003 
9.739e-003 1.419e+008 1.353e+014 1.000e+004 2.944e-003 8.747e-003 
9.748e-003 1.408e+008 1.359e+014 1.000e+004 1.978e-003 8.763e-003 
9.757e-003 1.388e+008 1.364e+014 1.000e+004 3.476e-003 8.786e-003 
9.766e-003 1.357e+008 1.354e+014 1.000e+004 2.038e-003 8.816e-003 
9.774e-003 1.347e+008 1.354e+014 1.000e+004 1.329e-003 8.832e-003 
9.783e-003 1.338e+008 1.354e+014 1.000e+004 3.762e-003 8.847e-003 
9.793e-003 1.299e+008 1.359e+014 1.000e+004 2.862e-003 8.884e-003 
9.800e-003 1.280e+008 1.363e+014 1.000e+004 2.749e-003 8.903e-003 
9.807e-003 1.262e+008 1.366e+014 1.000e+004 1.727e-003 8.923e-003 
9.814e-003 1.259e+008 1.367e+014 1.000e+004 6.775e-004 8.931e-003 
9.820e-003 1.260e+008 1.369e+014 1.000e+004 1.735e-003 8.937e-003 
9.826e-003 1.264e+008 1.370e+014 1.000e+004 1.555e-003 8.940e-003 
9.833e-003 1.263e+008 1.373e+014 1.000e+004 3.022e-003 8.948e-003 
9.837e-003 1.255e+008 1.377e+014 1.000e+004 4.753e-003 8.957e-003 
9.840e-003 1.255e+008 1.378e+014 1.000e+004 5.249e-003 8.960e-003 
9.842e-003 1.256e+008 1.379e+014 1.000e+004 1.615e-003 8.961e-003 
9.844e-003 1.258e+008 1.380e+014 1.000e+004 4.399e-003 8.962e-003 
9.847e-003 1.260e+008 1.380e+014 1.000e+004 1.281e-003 8.963e-003 
9.849e-003 1.263e+008 1.380e+014 1.000e+004 2.274e-003 8.963e-003 
9.851e-003 1.265e+008 1.381e+014 1.000e+004 4.864e-003 8.964e-003 
9.853e-003 1.267e+008 1.381e+014 1.000e+004 5.959e-003 8.964e-003 
9.854e-003 1.269e+008 1.382e+014 1.000e+004 4.129e-003 8.965e-003 
9.856e-003 1.271e+008 1.382e+014 1.000e+004 3.848e-003 8.965e-003 
9.858e-003 1.274e+008 1.382e+014 1.000e+004 8.287e-003 8.965e-003 
9.860e-003 1.276e+008 1.382e+014 1.000e+004 1.226e-002 8.966e-003 
9.863e-003 1.278e+008 1.383e+014 1.000e+004 6.225e-003 8.966e-003 
9.865e-003 1.281e+008 1.383e+014 1.000e+004 7.454e-003 8.967e-003 
9.867e-003 1.283e+008 1.384e+014 1.000e+004 1.195e-002 8.968e-003 
9.869e-003 1.285e+008 1.384e+014 1.000e+004 1.320e-002 8.968e-003 
9.871e-003 1.287e+008 1.385e+014 1.000e+004 8.631e-003 8.969e-003 
9.873e-003 1.289e+008 1.385e+014 1.000e+004 5.278e-003 8.969e-003 
9.875e-003 1.291e+008 1.385e+014 1.000e+004 1.165e-002 8.970e-003 
9.877e-003 1.292e+008 1.385e+014 1.000e+004 1.121e-002 8.971e-003 
9.879e-003 1.294e+008 1.386e+014 1.000e+004 9.168e-003 8.972e-003 
9.881e-003 1.295e+008 1.386e+014 1.000e+004 1.186e-002 8.973e-003 
9.883e-003 1.297e+008 1.386e+014 1.000e+004 9.072e-003 8.974e-003 
9.885e-003 1.299e+008 1.387e+014 1.000e+004 5.065e-003 8.974e-003 
9.886e-003 1.301e+008 1.387e+014 1.000e+004 6.740e-003 8.975e-003 
9.888e-003 1.303e+008 1.388e+014 1.000e+004 9.741e-003 8.975e-003 
9.890e-003 1.305e+008 1.388e+014 1.000e+004 6.784e-003 8.976e-003 
9.892e-003 1.307e+008 1.388e+014 1.000e+004 1.112e-002 8.976e-003 
9.894e-003 1.309e+008 1.389e+014 1.000e+004 8.055e-003 8.977e-003 
9.896e-003 1.310e+008 1.389e+014 1.000e+004 7.456e-003 8.977e-003 
9.898e-003 1.312e+008 1.389e+014 1.000e+004 5.732e-003 8.978e-003 
9.899e-003 1.314e+008 1.390e+014 1.000e+004 1.131e-002 8.979e-003 
9.901e-003 1.316e+008 1.390e+014 1.000e+004 8.412e-003 8.979e-003 
9.903e-003 1.318e+008 1.391e+014 1.000e+004 7.470e-003 8.980e-003 
9.905e-003 1.319e+008 1.391e+014 1.000e+004 3.628e-003 8.981e-003 
9.907e-003 1.321e+008 1.392e+014 1.000e+004 9.930e-003 8.981e-003 
9.909e-003 1.322e+008 1.392e+014 1.000e+004 6.015e-003 8.982e-003 
9.910e-003 1.324e+008 1.392e+014 1.000e+004 4.227e-003 8.983e-003 
9.912e-003 1.326e+008 1.393e+014 1.000e+004 4.184e-003 8.983e-003 
9.914e-003 1.328e+008 1.393e+014 1.000e+004 1.111e-002 8.984e-003 
9.916e-003 1.330e+008 1.393e+014 1.000e+004 7.646e-003 8.984e-003 
9.918e-003 1.331e+008 1.394e+014 1.000e+004 5.933e-003 8.985e-003 
9.920e-003 1.333e+008 1.394e+014 1.000e+004 5.822e-003 8.986e-003 
9.921e-003 1.335e+008 1.394e+014 1.000e+004 7.709e-003 8.986e-003 
9.923e-003 1.336e+008 1.395e+014 1.000e+004 5.068e-003 8.987e-003 
9.925e-003 1.338e+008 1.395e+014 1.000e+004 7.611e-003 8.988e-003 
9.927e-003 1.339e+008 1.396e+014 1.000e+004 9.018e-003 8.988e-003 
9.928e-003 1.341e+008 1.396e+014 1.000e+004 8.810e-003 8.989e-003 
9.930e-003 1.343e+008 1.397e+014 1.000e+004 1.184e-002 8.989e-003 
9.932e-003 1.344e+008 1.397e+014 1.000e+004 9.071e-003 8.990e-003 
9.934e-003 1.346e+008 1.397e+014 1.000e+004 6.699e-003 8.990e-003 
9.935e-003 1.348e+008 1.397e+014 1.000e+004 8.398e-003 8.991e-003 
9.937e-003 1.350e+008 1.398e+014 1.000e+004 1.178e-002 8.991e-003 
9.939e-003 1.352e+008 1.398e+014 1.000e+004 8.333e-003 8.992e-003 
9.941e-003 1.354e+008 1.398e+014 1.000e+004 5.700e-003 8.992e-003 
9.942e-003 1.356e+008 1.398e+014 1.000e+004 8.778e-003 8.992e-003 
9.944e-003 1.358e+008 1.398e+014 1.000e+004 1.226e-002 8.993e-003 
9.946e-003 1.360e+008 1.399e+014 1.000e+004 8.010e-003 8.993e-003 
9.948e-003 1.362e+008 1.399e+014 1.000e+004 5.345e-003 8.994e-003 
9.950e-003 1.364e+008 1.399e+014 1.000e+004 9.118e-003 8.994e-003 
9.951e-003 1.366e+008 1.399e+014 1.000e+004 1.228e-002 8.994e-003 
9.953e-003 1.369e+008 1.399e+014 1.000e+004 9.075e-003 8.995e-003 
9.955e-003 1.371e+008 1.400e+014 1.000e+004 1.514e-002 8.995e-003 
9.957e-003 1.373e+008 1.400e+014 1.000e+004 1.071e-002 8.995e-003 
9.958e-003 1.375e+008 1.400e+014 1.000e+004 9.462e-003 8.995e-003 
9.960e-003 1.377e+008 1.400e+014 1.000e+004 7.316e-003 8.996e-003 
9.962e-003 1.379e+008 1.400e+014 1.000e+004 2.243e-002 8.996e-003 
9.964e-003 1.381e+008 1.400e+014 1.000e+004 1.878e-002 8.997e-003 
9.965e-003 1.383e+008 1.400e+014 1.000e+004 1.473e-002 8.997e-003 
9.967e-003 1.385e+008 1.401e+014 1.000e+004 1.646e-002 8.997e-003 
9.969e-003 1.387e+008 1.401e+014 1.000e+004 1.321e-002 8.997e-003 
9.970e-003 1.389e+008 1.401e+014 1.000e+004 1.220e-002 8.998e-003 
9.972e-003 1.391e+008 1.401e+014 1.000e+004 1.046e-002 8.998e-003 
9.974e-003 1.393e+008 1.401e+014 1.000e+004 1.437e-002 8.998e-003 
9.976e-003 1.395e+008 1.401e+014 1.000e+004 1.287e-002 8.999e-003 
9.977e-003 1.397e+008 1.401e+014 1.000e+004 1.534e-002 8.999e-003 
9.979e-003 1.399e+008 1.402e+014 1.000e+004 1.626e-002 8.999e-003 
9.981e-003 1.401e+008 1.402e+014 1.000e+004 1.145e-002 9.000e-003 
9.982e-003 1.403e+008 1.402e+014 1.000e+004 1.145e-002 9.000e-003 
9.984e-003 1.405e+008 1.402e+014 1.000e+004 1.004e-002 9.000e-003 
9.986e-003 1.407e+008 1.402e+014 1.000e+004 9.349e-003 9.001e-003 
9.988e-003 1.409e+008 1.403e+014 1.000e+004 1.176e-002 9.001e-003 
9.989e-003 1.411e+008 1.403e+014 1.000e+004 1.187e-002 9.002e-003 
9.991e-003 1.413e+008 1.403e+014 1.000e+004 1.143e-002 9.002e-003 
9.993e-003 1.415e+008 1.403e+014 1.000e+004 9.077e-003 9.002e-003 
9.995e-003 1.416e+008 1.403e+014 1.000e+004 9.959e-003 9.003e-003 
9.996e-003 1.417e+008 1.403e+014 1.000e+004 1.294e-002 9.004e-003 
9.998e-003 1.419e+008 1.403e+014 1.000e+004 1.028e-002 9.005e-003 
1.000e-002 1.421e+008 1.403e+014 1.000e+004 9.366e-003 9.005e-003 
1.000e-002 1.423e+008 1.403e+014 1.000e+004 1.102e-002 9.006e-003 
1.000e-002 1.425e+008 1.404e+014 1.000e+004 1.136e-002 9.006e-003 
1.001e-002 1.427e+008 1.404e+014 1.000e+004 1.413e-002 9.006e-003 
1.001e-002 1.429e+008 1.404e+014 1.000e+004 4.320e-003 9.007e-003 
1.001e-002 1.431e+008 1.404e+014 1.000e+004 1.176e-003 9.007e-003 
1.001e-002 1.433e+008 1.404e+014 1.000e+004 7.432e-003 9.007e-003 
1.001e-002 1.435e+008 1.404e+014 1.000e+004 1.147e-002 9.008e-003 
1.001e-002 1.437e+008 1.404e+014 1.000e+004 5.970e-003 9.008e-003 
1.002e-002 1.439e+008 1.405e+014 1.000e+004 3.022e-003 9.009e-003 
1.002e-002 1.441e+008 1.405e+014 1.000e+004 1.437e-002 9.009e-003 
1.002e-002 1.443e+008 1.405e+014 1.000e+004 2.239e-002 9.009e-003 
1.002e-002 1.445e+008 1.405e+014 1.000e+004 2.118e-002 9.010e-003 
1.002e-002 1.447e+008 1.405e+014 1.000e+004 2.323e-002 9.010e-003 
1.002e-002 1.449e+008 1.405e+014 1.000e+004 1.906e-002 9.010e-003 
1.003e-002 1.451e+008 1.405e+014 1.000e+004 1.717e-002 9.011e-003 
1.003e-002 1.453e+008 1.406e+014 1.000e+004 2.007e-002 9.011e-003 
1.003e-002 1.455e+008 1.406e+014 1.000e+004 2.373e-002 9.011e-003 
1.003e-002 1.457e+008 1.406e+014 1.000e+004 2.021e-002 9.012e-003 
1.003e-002 1.459e+008 1.406e+014 1.000e+004 1.805e-002 9.012e-003 
1.003e-002 1.460e+008 1.406e+014 1.000e+004 2.098e-002 9.012e-003 
1.004e-002 1.462e+008 1.406e+014 1.000e+004 2.790e-002 9.013e-003 
1.004e-002 1.464e+008 1.407e+014 1.000e+004 2.144e-002 9.013e-003 
1.004e-002 1.466e+008 1.407e+014 1.000e+004 2.171e-002 9.014e-003 
1.004e-002 1.468e+008 1.407e+014 1.000e+004 2.409e-002 9.014e-003 
1.004e-002 1.470e+008 1.407e+014 1.000e+004 3.008e-002 9.014e-003 
1.004e-002 1.472e+008 1.408e+014 1.000e+004 2.348e-002 9.015e-003 
1.005e-002 1.474e+008 1.408e+014 1.000e+004 2.268e-002 9.015e-003 
1.005e-002 1.475e+008 1.408e+014 1.000e+004 2.667e-002 9.016e-003 
1.005e-002 1.477e+008 1.408e+014 1.000e+004 2.110e-002 9.016e-003 
1.005e-002 1.479e+008 1.408e+014 1.000e+004 2.415e-002 9.017e-003 
1.005e-002 1.481e+008 1.408e+014 1.000e+004 2.275e-002 9.017e-003 
1.006e-002 1.483e+008 1.409e+014 1.000e+004 2.653e-002 9.017e-003 
1.006e-002 1.485e+008 1.409e+014 1.000e+004 2.212e-002 9.018e-003 
1.006e-002 1.487e+008 1.409e+014 1.000e+004 2.395e-002 9.019e-003 
1.006e-002 1.488e+008 1.409e+014 1.000e+004 2.259e-002 9.019e-003 
1.006e-002 1.490e+008 1.410e+014 1.000e+004 2.620e-002 9.019e-003 
1.006e-002 1.491e+008 1.410e+014 1.000e+004 2.141e-002 9.021e-003 
1.007e-002 1.492e+008 1.410e+014 1.000e+004 2.467e-002 9.022e-003 
1.007e-002 1.493e+008 1.411e+014 1.000e+004 2.213e-002 9.023e-003 
1.007e-002 1.494e+008 1.411e+014 1.000e+004 2.577e-002 9.024e-003 
1.007e-002 1.495e+008 1.412e+014 1.000e+004 2.056e-002 9.025e-003 
1.007e-002 1.496e+008 1.412e+014 1.000e+004 2.458e-002 9.026e-003 
1.007e-002 1.496e+008 1.413e+014 1.000e+004 2.338e-002 9.027e-003 
1.008e-002 1.497e+008 1.413e+014 1.000e+004 2.179e-002 9.029e-003 
1.008e-002 1.498e+008 1.414e+014 1.000e+004 2.216e-002 9.030e-003 
1.008e-002 1.498e+008 1.414e+014 1.000e+004 2.545e-002 9.031e-003 
1.008e-002 1.499e+008 1.414e+014 1.000e+004 2.485e-002 9.033e-003 
1.008e-002 1.500e+008 1.415e+014 1.000e+004 2.475e-002 9.033e-003 
1.008e-002 1.501e+008 1.414e+014 1.000e+004 2.483e-002 9.034e-003 
1.009e-002 1.505e+008 1.412e+014 1.000e+004 2.783e-002 9.034e-003 
1.009e-002 1.509e+008 1.412e+014 1.000e+004 2.676e-002 9.033e-003 
1.009e-002 1.512e+008 1.411e+014 1.000e+004 2.551e-002 9.032e-003 
1.009e-002 1.515e+008 1.409e+014 1.000e+004 1.887e-002 9.031e-003 
1.009e-002 1.517e+008 1.409e+014 1.000e+004 1.620e-002 9.032e-003 
1.010e-002 1.516e+008 1.409e+014 1.000e+004 2.175e-002 9.034e-003 
1.010e-002 1.514e+008 1.411e+014 1.000e+004 2.839e-002 9.038e-003 
1.010e-002 1.512e+008 1.412e+014 1.000e+004 2.420e-002 9.041e-003 
1.010e-002 1.512e+008 1.412e+014 1.000e+004 2.161e-002 9.043e-003 
1.010e-002 1.512e+008 1.413e+014 1.000e+004 2.615e-002 9.044e-003 
1.010e-002 1.513e+008 1.413e+014 1.000e+004 3.062e-002 9.045e-003 
1.011e-002 1.515e+008 1.414e+014 1.000e+004 2.524e-002 9.046e-003 
1.011e-002 1.516e+008 1.414e+014 1.000e+004 2.269e-002 9.046e-003 
1.011e-002 1.517e+008 1.415e+014 1.000e+004 2.630e-002 9.047e-003 
1.011e-002 1.518e+008 1.415e+014 1.000e+004 3.009e-002 9.048e-003 
1.011e-002 1.519e+008 1.416e+014 1.000e+004 2.577e-002 9.049e-003 
1.011e-002 1.520e+008 1.416e+014 1.000e+004 2.197e-002 9.050e-003 
1.012e-002 1.521e+008 1.417e+014 1.000e+004 2.547e-002 9.051e-003 
1.012e-002 1.522e+008 1.417e+014 1.000e+004 2.083e-002 9.053e-003 
1.012e-002 1.523e+008 1.418e+014 1.000e+004 2.353e-002 9.054e-003 
1.012e-002 1.524e+008 1.419e+014 1.000e+004 2.229e-002 9.054e-003 
1.012e-002 1.525e+008 1.419e+014 1.000e+004 2.490e-002 9.055e-003 
1.013e-002 1.516e+008 1.363e+014 1.000e+004 2.871e-003 9.066e-003 
1.014e-002 1.503e+008 1.362e+014 1.000e+004 2.673e-003 9.083e-003 
1.014e-002 1.484e+008 1.367e+014 1.000e+004 2.541e-003 9.105e-003 
1.015e-002 1.464e+008 1.374e+014 1.000e+004 2.087e-003 9.128e-003 
1.016e-002 1.448e+008 1.379e+014 1.000e+004 3.028e-003 9.148e-003 
1.017e-002 1.412e+008 1.361e+014 1.000e+004 3.364e-003 9.181e-003 
1.018e-002 1.402e+008 1.360e+014 1.000e+004 1.317e-003 9.198e-003 
1.019e-002 1.372e+008 1.362e+014 1.000e+004 3.153e-003 9.229e-003 
1.020e-002 1.340e+008 1.367e+014 1.000e+004 3.705e-003 9.261e-003 
1.021e-002 1.315e+008 1.372e+014 1.000e+004 2.551e-003 9.287e-003 
1.022e-002 1.308e+008 1.375e+014 1.000e+004 1.685e-003 9.300e-003 
1.023e-002 1.309e+008 1.378e+014 1.000e+004 1.602e-003 9.309e-003 
1.024e-002 1.290e+008 1.353e+014 1.000e+004 1.355e-003 9.331e-003 
1.025e-002 1.290e+008 1.350e+014 1.000e+004 1.567e-003 9.341e-003 
1.026e-002 1.300e+008 1.351e+014 1.000e+004 8.294e-004 9.344e-003 
1.027e-002 1.312e+008 1.352e+014 1.000e+004 1.676e-003 9.346e-003 
1.028e-002 1.324e+008 1.352e+014 1.000e+004 2.015e-003 9.348e-003 
1.029e-002 1.337e+008 1.353e+014 1.000e+004 2.724e-003 9.349e-003 
1.030e-002 1.350e+008 1.354e+014 1.000e+004 2.621e-003 9.351e-003 
1.031e-002 1.362e+008 1.355e+014 1.000e+004 2.746e-003 9.353e-003 
1.032e-002 1.375e+008 1.356e+014 1.000e+004 1.265e-003 9.355e-003 
1.033e-002 1.386e+008 1.356e+014 1.000e+004 2.727e-003 9.358e-003 
1.034e-002 1.399e+008 1.357e+014 1.000e+004 2.074e-003 9.361e-003 
1.035e-002 1.411e+008 1.358e+014 1.000e+004 2.215e-003 9.363e-003 
1.036e-002 1.424e+008 1.359e+014 1.000e+004 3.108e-003 9.366e-003 
1.037e-002 1.436e+008 1.360e+014 1.000e+004 1.387e-003 9.368e-003 
1.039e-002 1.448e+008 1.362e+014 1.000e+004 1.836e-003 9.371e-003 
1.040e-002 1.455e+008 1.363e+014 1.000e+004 1.245e-003 9.377e-003 
1.041e-002 1.453e+008 1.366e+014 1.000e+004 2.144e-003 9.389e-003 
1.042e-002 1.443e+008 1.370e+014 1.000e+004 2.930e-003 9.408e-003 
1.043e-002 1.433e+008 1.376e+014 1.000e+004 2.471e-003 9.423e-003 
1.044e-002 1.406e+008 1.364e+014 1.000e+004 2.093e-003 9.451e-003 
1.045e-002 1.376e+008 1.365e+014 1.000e+004 3.631e-003 9.479e-003 
1.045e-002 1.333e+008 1.353e+014 1.000e+004 1.926e-003 9.518e-003 
1.046e-002 1.324e+008 1.353e+014 1.000e+004 2.278e-003 9.533e-003 
1.047e-002 1.316e+008 1.353e+014 1.000e+004 4.349e-003 9.548e-003 
1.048e-002 1.281e+008 1.356e+014 1.000e+004 2.755e-003 9.582e-003 
1.049e-002 1.253e+008 1.363e+014 1.000e+004 3.313e-003 9.610e-003 
1.050e-002 1.240e+008 1.364e+014 1.000e+004 1.716e-003 9.628e-003 
1.051e-002 1.240e+008 1.367e+014 1.000e+004 1.494e-003 9.637e-003 
1.052e-002 1.246e+008 1.369e+014 1.000e+004 8.792e-004 9.642e-003 
1.053e-002 1.241e+008 1.374e+014 1.000e+004 4.829e-003 9.654e-003 
1.053e-002 1.236e+008 1.377e+014 1.000e+004 1.251e-003 9.660e-003 
1.053e-002 1.236e+008 1.378e+014 1.000e+004 4.553e-003 9.662e-003 
1.054e-002 1.232e+008 1.343e+014 1.000e+004 1.794e-003 9.672e-003 
1.055e-002 1.237e+008 1.344e+014 1.000e+004 2.121e-003 9.680e-003 
1.056e-002 1.249e+008 1.345e+014 1.000e+004 2.088e-003 9.683e-003 
1.057e-002 1.262e+008 1.346e+014 1.000e+004 1.216e-003 9.686e-003 
1.059e-002 1.275e+008 1.347e+014 1.000e+004 2.244e-003 9.688e-003 
1.060e-002 1.287e+008 1.348e+014 1.000e+004 2.439e-003 9.692e-003 
1.061e-002 1.298e+008 1.350e+014 1.000e+004 2.225e-003 9.695e-003 
1.062e-002 1.310e+008 1.351e+014 1.000e+004 1.841e-003 9.697e-003 
1.063e-002 1.323e+008 1.352e+014 1.000e+004 1.667e-003 9.699e-003 
1.064e-002 1.336e+008 1.353e+014 1.000e+004 2.661e-003 9.701e-003 
1.065e-002 1.350e+008 1.354e+014 1.000e+004 2.827e-003 9.703e-003 
1.066e-002 1.363e+008 1.355e+014 1.000e+004 2.721e-003 9.705e-003 
1.067e-002 1.375e+008 1.356e+014 1.000e+004 2.672e-003 9.707e-003 
1.068e-002 1.388e+008 1.357e+014 1.000e+004 3.168e-003 9.709e-003 
1.070e-002 1.401e+008 1.358e+014 1.000e+004 2.395e-003 9.711e-003 
1.071e-002 1.414e+008 1.359e+014 1.000e+004 3.058e-003 9.714e-003 
1.072e-002 1.426e+008 1.360e+014 1.000e+004 1.799e-003 9.717e-003 
1.073e-002 1.435e+008 1.361e+014 1.000e+004 1.496e-003 9.723e-003 
1.074e-002 1.440e+008 1.363e+014 1.000e+004 2.137e-003 9.730e-003 
1.075e-002 1.433e+008 1.368e+014 1.000e+004 2.466e-003 9.746e-003 
1.076e-002 1.418e+008 1.374e+014 1.000e+004 2.234e-003 9.768e-003 
1.077e-002 1.396e+008 1.372e+014 1.000e+004 4.882e-003 9.794e-003 
1.078e-002 1.365e+008 1.367e+014 1.000e+004 3.053e-003 9.824e-003 
1.079e-002 1.336e+008 1.367e+014 1.000e+004 3.569e-003 9.852e-003 
1.079e-002 1.324e+008 1.368e+014 1.000e+004 2.475e-003 9.863e-003 
1.080e-002 1.313e+008 1.353e+014 1.000e+004 2.524e-003 9.879e-003 
1.081e-002 1.310e+008 1.352e+014 1.000e+004 1.315e-003 9.889e-003 
1.082e-002 1.279e+008 1.353e+014 1.000e+004 4.361e-003 9.919e-003 
1.083e-002 1.255e+008 1.357e+014 1.000e+004 2.780e-003 9.944e-003 
1.084e-002 1.233e+008 1.364e+014 1.000e+004 2.436e-003 9.969e-003 
1.085e-002 1.229e+008 1.363e+014 1.000e+004 2.198e-003 9.980e-003 
1.086e-002 1.231e+008 1.367e+014 1.000e+004 1.879e-003 9.989e-003 
1.087e-002 1.237e+008 1.369e+014 1.000e+004 1.965e-003 9.994e-003 
1.087e-002 1.228e+008 1.375e+014 1.000e+004 8.052e-004 1.001e-002 
1.088e-002 1.220e+008 1.342e+014 1.000e+004 2.294e-003 1.002e-002 
1.089e-002 1.225e+008 1.343e+014 1.000e+004 1.228e-003 1.003e-002 
1.090e-002 1.238e+008 1.344e+014 1.000e+004 1.219e-003 1.003e-002 
1.092e-002 1.250e+008 1.345e+014 1.000e+004 1.565e-003 1.003e-002 
1.093e-002 1.263e+008 1.346e+014 1.000e+004 1.151e-003 1.004e-002 
1.094e-002 1.276e+008 1.347e+014 1.000e+004 2.774e-003 1.004e-002 
1.095e-002 1.287e+008 1.349e+014 1.000e+004 2.011e-003 1.004e-002 
1.096e-002 1.298e+008 1.351e+014 1.000e+004 1.752e-003 1.005e-002 
1.097e-002 1.310e+008 1.352e+014 1.000e+004 2.375e-003 1.005e-002 
1.098e-002 1.323e+008 1.353e+014 1.000e+004 2.018e-003 1.005e-002 
1.099e-002 1.336e+008 1.354e+014 1.000e+004 2.325e-003 1.005e-002 
1.100e-002 1.347e+008 1.354e+014 1.000e+004 2.582e-003 1.005e-002 
1.101e-002 1.358e+008 1.355e+014 1.000e+004 2.505e-003 1.006e-002 
1.102e-002 1.372e+008 1.356e+014 1.000e+004 2.070e-003 1.006e-002 
1.103e-002 1.384e+008 1.356e+014 1.000e+004 2.575e-003 1.006e-002 
1.105e-002 1.397e+008 1.357e+014 1.000e+004 2.643e-003 1.006e-002 
1.106e-002 1.409e+008 1.358e+014 1.000e+004 2.901e-003 1.007e-002 
1.107e-002 1.422e+008 1.359e+014 1.000e+004 1.533e-003 1.007e-002 
1.108e-002 1.434e+008 1.360e+014 1.000e+004 2.232e-003 1.007e-002 
1.109e-002 1.445e+008 1.361e+014 1.000e+004 1.561e-003 1.007e-002 
1.110e-002 1.450e+008 1.363e+014 1.000e+004 2.615e-003 1.008e-002 
1.111e-002 1.442e+008 1.368e+014 1.000e+004 1.562e-003 1.010e-002 
1.112e-002 1.436e+008 1.372e+014 1.000e+004 2.687e-003 1.011e-002 
1.113e-002 1.410e+008 1.360e+014 1.000e+004 4.008e-003 1.014e-002 
1.114e-002 1.393e+008 1.359e+014 1.000e+004 1.828e-003 1.016e-002 
1.115e-002 1.386e+008 1.365e+014 1.000e+004 2.603e-003 1.017e-002 
1.116e-002 1.360e+008 1.354e+014 1.000e+004 3.799e-003 1.020e-002 
1.117e-002 1.336e+008 1.355e+014 1.000e+004 2.495e-003 1.023e-002 
1.118e-002 1.333e+008 1.354e+014 1.000e+004 1.560e-003 1.024e-002 
1.119e-002 1.314e+008 1.355e+014 1.000e+004 4.791e-003 1.026e-002 
1.119e-002 1.287e+008 1.358e+014 1.000e+004 3.618e-003 1.029e-002 
1.120e-002 1.267e+008 1.362e+014 1.000e+004 2.990e-003 1.031e-002 
1.121e-002 1.251e+008 1.364e+014 1.000e+004 1.429e-003 1.033e-002 
1.122e-002 1.248e+008 1.365e+014 1.000e+004 1.152e-003 1.034e-002 
1.123e-002 1.250e+008 1.368e+014 1.000e+004 7.743e-004 1.034e-002 
1.123e-002 1.253e+008 1.370e+014 1.000e+004 2.792e-003 1.035e-002 
1.124e-002 1.234e+008 1.344e+014 1.000e+004 2.166e-003 1.037e-002 
1.125e-002 1.236e+008 1.341e+014 1.000e+004 1.578e-003 1.038e-002 
1.127e-002 1.244e+008 1.341e+014 1.000e+004 2.005e-003 1.039e-002 
1.128e-002 1.251e+008 1.342e+014 1.000e+004 2.021e-003 1.039e-002 
1.129e-002 1.257e+008 1.345e+014 1.000e+004 1.930e-003 1.040e-002 
1.130e-002 1.259e+008 1.350e+014 1.000e+004 1.878e-003 1.041e-002 
1.131e-002 1.267e+008 1.352e+014 1.000e+004 1.949e-003 1.041e-002 
1.132e-002 1.261e+008 1.344e+014 1.000e+004 2.261e-003 1.043e-002 
1.132e-002 1.257e+008 1.344e+014 1.000e+004 2.467e-003 1.044e-002 
1.133e-002 1.251e+008 1.346e+014 1.000e+004 2.213e-003 1.045e-002 
1.134e-002 1.248e+008 1.349e+014 1.000e+004 1.586e-003 1.045e-002 
1.134e-002 1.245e+008 1.351e+014 1.000e+004 2.406e-003 1.046e-002 
1.135e-002 1.235e+008 1.354e+014 1.000e+004 3.011e-003 1.048e-002 
1.135e-002 1.230e+008 1.356e+014 1.000e+004 2.020e-003 1.048e-002 
1.136e-002 1.229e+008 1.359e+014 1.000e+004 1.627e-003 1.049e-002 
1.136e-002 1.229e+008 1.361e+014 1.000e+004 3.141e-003 1.050e-002 
1.137e-002 1.220e+008 1.363e+014 1.000e+004 2.203e-003 1.051e-002 
1.138e-002 1.206e+008 1.365e+014 1.000e+004 3.612e-003 1.052e-002 
1.138e-002 1.195e+008 1.362e+014 1.000e+004 1.340e-003 1.054e-002 
1.138e-002 1.192e+008 1.360e+014 1.000e+004 2.123e-003 1.054e-002 
1.139e-002 1.188e+008 1.346e+014 1.000e+004 3.399e-003 1.055e-002 
1.139e-002 1.186e+008 1.337e+014 1.000e+004 1.520e-003 1.055e-002 
1.140e-002 1.183e+008 1.338e+014 1.000e+004 2.128e-003 1.057e-002 
1.141e-002 1.157e+008 1.340e+014 1.000e+004 3.021e-003 1.059e-002 
1.142e-002 1.135e+008 1.344e+014 1.000e+004 2.461e-003 1.062e-002 
1.143e-002 1.117e+008 1.348e+014 1.000e+004 3.110e-003 1.064e-002 
1.144e-002 1.107e+008 1.350e+014 1.000e+004 2.575e-003 1.065e-002 
1.145e-002 1.106e+008 1.354e+014 1.000e+004 2.370e-003 1.066e-002 
1.146e-002 1.113e+008 1.357e+014 1.000e+004 6.529e-004 1.067e-002 
1.147e-002 1.125e+008 1.357e+014 1.000e+004 1.187e-003 1.067e-002 
1.148e-002 1.137e+008 1.358e+014 1.000e+004 2.355e-003 1.067e-002 
1.149e-002 1.149e+008 1.358e+014 1.000e+004 2.692e-003 1.067e-002 
1.150e-002 1.161e+008 1.359e+014 1.000e+004 2.856e-003 1.068e-002 
1.151e-002 1.173e+008 1.360e+014 1.000e+004 1.909e-003 1.068e-002 
1.152e-002 1.184e+008 1.361e+014 1.000e+004 2.420e-003 1.068e-002 
1.153e-002 1.195e+008 1.361e+014 1.000e+004 1.483e-003 1.068e-002 
1.154e-002 1.205e+008 1.362e+014 1.000e+004 1.503e-003 1.068e-002 
1.154e-002 1.201e+008 1.343e+014 1.000e+004 3.015e-003 1.070e-002 
1.156e-002 1.189e+008 1.339e+014 1.000e+004 2.865e-003 1.071e-002 
1.157e-002 1.193e+008 1.340e+014 1.000e+004 1.066e-003 1.072e-002 
1.158e-002 1.204e+008 1.341e+014 1.000e+004 1.750e-003 1.072e-002 
1.159e-002 1.216e+008 1.342e+014 1.000e+004 1.526e-003 1.073e-002 
1.160e-002 1.229e+008 1.343e+014 1.000e+004 1.325e-003 1.073e-002 
1.161e-002 1.241e+008 1.344e+014 1.000e+004 2.251e-003 1.073e-002 
1.162e-002 1.252e+008 1.345e+014 1.000e+004 1.328e-003 1.073e-002 
1.163e-002 1.264e+008 1.346e+014 1.000e+004 2.724e-003 1.074e-002 
1.164e-002 1.275e+008 1.347e+014 1.000e+004 2.175e-003 1.074e-002 
1.165e-002 1.285e+008 1.348e+014 1.000e+004 2.809e-003 1.074e-002 
1.166e-002 1.296e+008 1.350e+014 1.000e+004 1.411e-003 1.074e-002 
1.167e-002 1.308e+008 1.351e+014 1.000e+004 2.412e-003 1.075e-002 
1.168e-002 1.322e+008 1.352e+014 1.000e+004 1.540e-003 1.075e-002 
1.169e-002 1.334e+008 1.353e+014 1.000e+004 2.593e-003 1.075e-002 
1.170e-002 1.345e+008 1.353e+014 1.000e+004 2.663e-003 1.075e-002 
1.171e-002 1.358e+008 1.354e+014 1.000e+004 2.826e-003 1.075e-002 
1.172e-002 1.371e+008 1.355e+014 1.000e+004 2.204e-003 1.076e-002 
1.174e-002 1.383e+008 1.356e+014 1.000e+004 1.978e-003 1.076e-002 
1.174e-002 1.394e+008 1.357e+014 1.000e+004 1.357e-003 1.076e-002 
1.175e-002 1.406e+008 1.358e+014 1.000e+004 2.095e-003 1.076e-002 
1.177e-002 1.418e+008 1.359e+014 1.000e+004 2.872e-003 1.077e-002 
1.178e-002 1.430e+008 1.360e+014 1.000e+004 2.521e-003 1.077e-002 
1.179e-002 1.440e+008 1.361e+014 1.000e+004 2.499e-003 1.077e-002 
1.180e-002 1.440e+008 1.362e+014 1.000e+004 1.253e-003 1.078e-002 
1.181e-002 1.449e+008 1.359e+014 1.000e+004 2.904e-003 1.079e-002 
1.182e-002 1.440e+008 1.362e+014 1.000e+004 1.182e-003 1.080e-002 
1.183e-002 1.421e+008 1.352e+014 1.000e+004 2.462e-003 1.082e-002 
1.184e-002 1.403e+008 1.356e+014 1.000e+004 2.670e-003 1.085e-002 
1.185e-002 1.387e+008 1.362e+014 1.000e+004 2.901e-003 1.087e-002 
1.185e-002 1.380e+008 1.367e+014 1.000e+004 2.229e-003 1.088e-002 
1.186e-002 1.348e+008 1.354e+014 1.000e+004 2.966e-003 1.091e-002 
1.187e-002 1.333e+008 1.354e+014 1.000e+004 2.281e-003 1.093e-002 
1.188e-002 1.331e+008 1.353e+014 1.000e+004 1.179e-003 1.094e-002 
1.189e-002 1.317e+008 1.353e+014 1.000e+004 3.836e-003 1.095e-002 
1.189e-002 1.286e+008 1.356e+014 1.000e+004 2.709e-003 1.098e-002 
1.190e-002 1.262e+008 1.362e+014 1.000e+004 3.266e-003 1.101e-002 
1.191e-002 1.246e+008 1.364e+014 1.000e+004 2.452e-003 1.103e-002 
1.192e-002 1.244e+008 1.365e+014 1.000e+004 1.033e-003 1.104e-002 
1.193e-002 1.249e+008 1.367e+014 1.000e+004 1.639e-003 1.104e-002 
1.193e-002 1.258e+008 1.368e+014 1.000e+004 1.292e-003 1.104e-002 
1.194e-002 1.263e+008 1.359e+014 1.000e+004 3.442e-003 1.105e-002 
1.195e-002 1.243e+008 1.343e+014 1.000e+004 1.444e-003 1.107e-002 
1.196e-002 1.243e+008 1.343e+014 1.000e+004 1.227e-003 1.108e-002 
1.197e-002 1.254e+008 1.344e+014 1.000e+004 2.456e-003 1.108e-002 
1.198e-002 1.265e+008 1.346e+014 1.000e+004 2.324e-003 1.109e-002 
1.199e-002 1.277e+008 1.347e+014 1.000e+004 3.051e-003 1.109e-002 
1.201e-002 1.289e+008 1.348e+014 1.000e+004 1.532e-003 1.109e-002 
1.202e-002 1.298e+008 1.350e+014 1.000e+004 2.520e-003 1.110e-002 
1.203e-002 1.310e+008 1.351e+014 1.000e+004 3.021e-003 1.110e-002 
1.204e-002 1.322e+008 1.352e+014 1.000e+004 1.972e-003 1.110e-002 
1.205e-002 1.333e+008 1.353e+014 1.000e+004 2.632e-003 1.110e-002 
1.206e-002 1.345e+008 1.354e+014 1.000e+004 2.632e-003 1.111e-002 
1.207e-002 1.358e+008 1.355e+014 1.000e+004 1.943e-003 1.111e-002 
1.208e-002 1.371e+008 1.355e+014 1.000e+004 2.839e-003 1.111e-002 
1.209e-002 1.384e+008 1.357e+014 1.000e+004 1.923e-003 1.111e-002 
1.210e-002 1.397e+008 1.358e+014 1.000e+004 1.825e-003 1.111e-002 
1.211e-002 1.409e+008 1.358e+014 1.000e+004 2.852e-003 1.112e-002 
1.212e-002 1.421e+008 1.359e+014 1.000e+004 1.687e-003 1.112e-002 
1.213e-002 1.433e+008 1.361e+014 1.000e+004 2.435e-003 1.112e-002 
1.214e-002 1.444e+008 1.362e+014 1.000e+004 2.323e-003 1.112e-002 
1.216e-002 1.455e+008 1.365e+014 1.000e+004 2.766e-003 1.113e-002 
1.217e-002 1.466e+008 1.366e+014 1.000e+004 2.035e-003 1.113e-002 
1.217e-002 1.475e+008 1.367e+014 1.000e+004 1.602e-003 1.113e-002 
1.219e-002 1.486e+008 1.369e+014 1.000e+004 2.711e-003 1.114e-002 
1.220e-002 1.495e+008 1.371e+014 1.000e+004 2.480e-003 1.114e-002 
1.221e-002 1.498e+008 1.373e+014 1.000e+004 1.677e-003 1.115e-002 
1.222e-002 1.492e+008 1.376e+014 1.000e+004 2.292e-003 1.116e-002 
1.222e-002 1.480e+008 1.380e+014 1.000e+004 2.332e-003 1.118e-002 
1.223e-002 1.454e+008 1.368e+014 1.000e+004 3.911e-003 1.121e-002 
1.224e-002 1.438e+008 1.373e+014 1.000e+004 1.937e-003 1.123e-002 
1.225e-002 1.423e+008 1.378e+014 1.000e+004 1.391e-003 1.125e-002 
1.226e-002 1.394e+008 1.374e+014 1.000e+004 2.328e-003 1.128e-002 
1.227e-002 1.381e+008 1.375e+014 1.000e+004 1.548e-003 1.129e-002 
1.228e-002 1.377e+008 1.373e+014 1.000e+004 3.295e-003 1.131e-002 
1.229e-002 1.337e+008 1.373e+014 1.000e+004 3.461e-003 1.134e-002 
1.230e-002 1.298e+008 1.373e+014 1.000e+004 3.622e-003 1.138e-002 
1.231e-002 1.268e+008 1.352e+014 1.000e+004 2.423e-003 1.141e-002 
1.232e-002 1.251e+008 1.346e+014 1.000e+004 1.005e-003 1.143e-002 
1.233e-002 1.258e+008 1.346e+014 1.000e+004 2.048e-003 1.144e-002 
1.234e-002 1.271e+008 1.347e+014 1.000e+004 9.152e-004 1.144e-002 
1.235e-002 1.284e+008 1.348e+014 1.000e+004 1.381e-003 1.144e-002 
1.236e-002 1.295e+008 1.350e+014 1.000e+004 2.508e-003 1.145e-002 
1.238e-002 1.307e+008 1.351e+014 1.000e+004 2.706e-003 1.145e-002 
1.239e-002 1.321e+008 1.352e+014 1.000e+004 2.424e-003 1.145e-002 
1.240e-002 1.334e+008 1.353e+014 1.000e+004 2.485e-003 1.145e-002 
1.241e-002 1.347e+008 1.354e+014 1.000e+004 2.191e-003 1.145e-002 
1.242e-002 1.358e+008 1.355e+014 1.000e+004 2.134e-003 1.146e-002 
1.243e-002 1.371e+008 1.356e+014 1.000e+004 2.857e-003 1.146e-002 
1.244e-002 1.384e+008 1.357e+014 1.000e+004 2.226e-003 1.146e-002 
1.245e-002 1.397e+008 1.358e+014 1.000e+004 2.432e-003 1.146e-002 
1.246e-002 1.411e+008 1.359e+014 1.000e+004 1.681e-003 1.146e-002 
