# Supplementary material for: Strain rate dependency of dislocation plasticity
Source: Nat Commun. 2021 Mar 23;12:1845. doi: 10.1038/s41467-021-21939-1 (PMC7988163; doi:10.1038/s41467-021-21939-1)
Supplement: Supplementary file 3 — Supplementary Data 1 [file 41467_2021_21939_MOESM3_ESM.zip › Supplementary Data 1/DDDSimulationSet1/StrainRate=1e4s-1/InitialDislocationDensity=2.5e13m-2.dat]

#strain(1), stress(Pa), dislocation density(m-2), strain rate(s-1), mean dislocation velocity(km/s), plastic strain(1)
6.059e-006 8.399e+005 2.331e+013 1.000e+004 2.699e-003 2.434e-007 
1.218e-005 1.643e+006 2.331e+013 1.000e+004 2.869e-003 8.067e-007 
1.827e-005 2.414e+006 2.331e+013 1.000e+004 2.706e-003 1.573e-006 
2.437e-005 3.165e+006 2.331e+013 1.000e+004 2.733e-003 2.475e-006 
3.047e-005 3.901e+006 2.331e+013 1.000e+004 2.603e-003 3.486e-006 
3.659e-005 4.625e+006 2.331e+013 1.000e+004 2.699e-003 4.597e-006 
4.261e-005 5.329e+006 2.331e+013 1.000e+004 2.522e-003 5.752e-006 
4.860e-005 6.018e+006 2.331e+013 1.000e+004 2.720e-003 6.970e-006 
5.458e-005 6.702e+006 2.331e+013 1.000e+004 2.582e-003 8.218e-006 
6.056e-005 7.380e+006 2.331e+013 1.000e+004 2.590e-003 9.508e-006 
6.649e-005 8.051e+006 2.331e+013 1.000e+004 2.507e-003 1.080e-005 
7.245e-005 8.718e+006 2.331e+013 1.000e+004 2.926e-003 1.214e-005 
7.841e-005 9.383e+006 2.331e+013 1.000e+004 2.711e-003 1.351e-005 
8.438e-005 1.005e+007 2.331e+013 1.000e+004 2.782e-003 1.487e-005 
9.031e-005 1.071e+007 2.331e+013 1.000e+004 2.892e-003 1.623e-005 
9.628e-005 1.137e+007 2.331e+013 1.000e+004 2.971e-003 1.762e-005 
1.022e-004 1.202e+007 2.331e+013 1.000e+004 2.572e-003 1.904e-005 
1.082e-004 1.268e+007 2.332e+013 1.000e+004 2.586e-003 2.051e-005 
1.143e-004 1.334e+007 2.332e+013 1.000e+004 2.858e-003 2.200e-005 
1.203e-004 1.399e+007 2.332e+013 1.000e+004 2.817e-003 2.349e-005 
1.263e-004 1.464e+007 2.332e+013 1.000e+004 2.949e-003 2.498e-005 
1.323e-004 1.529e+007 2.332e+013 1.000e+004 3.084e-003 2.652e-005 
1.384e-004 1.594e+007 2.333e+013 1.000e+004 2.921e-003 2.814e-005 
1.444e-004 1.653e+007 2.332e+013 1.000e+004 3.192e-003 3.010e-005 
1.506e-004 1.710e+007 2.332e+013 1.000e+004 3.330e-003 3.231e-005 
1.568e-004 1.769e+007 2.332e+013 1.000e+004 3.258e-003 3.446e-005 
1.631e-004 1.829e+007 2.332e+013 1.000e+004 3.114e-003 3.658e-005 
1.694e-004 1.890e+007 2.332e+013 1.000e+004 3.337e-003 3.869e-005 
1.760e-004 1.953e+007 2.332e+013 1.000e+004 3.338e-003 4.087e-005 
1.827e-004 2.017e+007 2.332e+013 1.000e+004 2.900e-003 4.311e-005 
1.893e-004 2.081e+007 2.332e+013 1.000e+004 2.972e-003 4.538e-005 
1.951e-004 2.134e+007 2.333e+013 1.000e+004 3.383e-003 4.744e-005 
1.993e-004 2.172e+007 2.333e+013 1.000e+004 3.424e-003 4.907e-005 
2.033e-004 2.207e+007 2.334e+013 1.000e+004 3.324e-003 5.066e-005 
2.070e-004 2.239e+007 2.334e+013 1.000e+004 3.422e-003 5.213e-005 
2.106e-004 2.271e+007 2.334e+013 1.000e+004 3.615e-003 5.356e-005 
2.143e-004 2.302e+007 2.335e+013 1.000e+004 3.644e-003 5.503e-005 
2.180e-004 2.335e+007 2.335e+013 1.000e+004 3.737e-003 5.653e-005 
2.217e-004 2.367e+007 2.335e+013 1.000e+004 3.062e-003 5.798e-005 
2.254e-004 2.400e+007 2.336e+013 1.000e+004 3.125e-003 5.944e-005 
2.292e-004 2.433e+007 2.336e+013 1.000e+004 3.314e-003 6.090e-005 
2.329e-004 2.466e+007 2.337e+013 1.000e+004 3.672e-003 6.238e-005 
2.367e-004 2.498e+007 2.336e+013 1.000e+004 3.627e-003 6.388e-005 
2.404e-004 2.525e+007 2.335e+013 1.000e+004 4.322e-003 6.571e-005 
2.441e-004 2.549e+007 2.334e+013 1.000e+004 4.404e-003 6.781e-005 
2.478e-004 2.571e+007 2.334e+013 1.000e+004 4.446e-003 7.001e-005 
2.516e-004 2.591e+007 2.333e+013 1.000e+004 4.764e-003 7.240e-005 
2.554e-004 2.606e+007 2.333e+013 1.000e+004 4.390e-003 7.508e-005 
2.591e-004 2.622e+007 2.333e+013 1.000e+004 4.357e-003 7.777e-005 
2.629e-004 2.636e+007 2.333e+013 1.000e+004 4.996e-003 8.056e-005 
2.666e-004 2.647e+007 2.333e+013 1.000e+004 4.583e-003 8.354e-005 
2.704e-004 2.657e+007 2.334e+013 1.000e+004 5.349e-003 8.670e-005 
2.743e-004 2.664e+007 2.335e+013 1.000e+004 5.344e-003 9.002e-005 
2.782e-004 2.669e+007 2.335e+013 1.000e+004 5.750e-003 9.355e-005 
2.821e-004 2.670e+007 2.335e+013 1.000e+004 5.566e-003 9.739e-005 
2.860e-004 2.664e+007 2.335e+013 1.000e+004 6.378e-003 1.018e-004 
2.900e-004 2.652e+007 2.336e+013 1.000e+004 6.522e-003 1.065e-004 
2.939e-004 2.643e+007 2.337e+013 1.000e+004 6.024e-003 1.111e-004 
2.979e-004 2.634e+007 2.337e+013 1.000e+004 6.481e-003 1.157e-004 
3.019e-004 2.625e+007 2.338e+013 1.000e+004 5.910e-003 1.204e-004 
3.060e-004 2.616e+007 2.340e+013 1.000e+004 6.146e-003 1.250e-004 
3.099e-004 2.603e+007 2.341e+013 1.000e+004 6.168e-003 1.299e-004 
3.140e-004 2.605e+007 2.341e+013 1.000e+004 4.912e-003 1.337e-004 
3.180e-004 2.626e+007 2.340e+013 1.000e+004 3.492e-003 1.363e-004 
3.220e-004 2.653e+007 2.340e+013 1.000e+004 3.854e-003 1.385e-004 
3.259e-004 2.683e+007 2.340e+013 1.000e+004 3.099e-003 1.404e-004 
3.299e-004 2.715e+007 2.341e+013 1.000e+004 3.361e-003 1.421e-004 
3.338e-004 2.749e+007 2.341e+013 1.000e+004 2.990e-003 1.437e-004 
3.378e-004 2.784e+007 2.342e+013 1.000e+004 3.509e-003 1.452e-004 
3.418e-004 2.820e+007 2.342e+013 1.000e+004 3.658e-003 1.467e-004 
3.457e-004 2.854e+007 2.343e+013 1.000e+004 3.550e-003 1.483e-004 
3.496e-004 2.888e+007 2.344e+013 1.000e+004 3.700e-003 1.498e-004 
3.535e-004 2.922e+007 2.345e+013 1.000e+004 3.510e-003 1.514e-004 
3.574e-004 2.954e+007 2.346e+013 1.000e+004 3.741e-003 1.531e-004 
3.613e-004 2.987e+007 2.348e+013 1.000e+004 3.286e-003 1.547e-004 
3.652e-004 3.018e+007 2.349e+013 1.000e+004 3.798e-003 1.564e-004 
3.690e-004 3.048e+007 2.350e+013 1.000e+004 3.991e-003 1.582e-004 
3.729e-004 3.076e+007 2.347e+013 1.000e+004 3.126e-003 1.601e-004 
3.767e-004 3.105e+007 2.346e+013 1.000e+004 4.890e-003 1.619e-004 
3.806e-004 3.120e+007 2.346e+013 1.000e+004 4.955e-003 1.648e-004 
3.845e-004 3.135e+007 2.345e+013 1.000e+004 4.519e-003 1.676e-004 
3.883e-004 3.151e+007 2.345e+013 1.000e+004 4.354e-003 1.703e-004 
3.921e-004 3.167e+007 2.345e+013 1.000e+004 4.763e-003 1.731e-004 
3.959e-004 3.181e+007 2.346e+013 1.000e+004 5.082e-003 1.759e-004 
3.998e-004 3.193e+007 2.346e+013 1.000e+004 5.570e-003 1.790e-004 
4.037e-004 3.197e+007 2.343e+013 1.000e+004 5.768e-003 1.825e-004 
4.076e-004 3.197e+007 2.338e+013 1.000e+004 6.288e-003 1.864e-004 
4.115e-004 3.185e+007 2.333e+013 1.000e+004 7.370e-003 1.912e-004 
4.154e-004 3.166e+007 2.332e+013 1.000e+004 6.577e-003 1.964e-004 
4.193e-004 3.153e+007 2.332e+013 1.000e+004 6.363e-003 2.012e-004 
4.232e-004 3.140e+007 2.333e+013 1.000e+004 6.473e-003 2.060e-004 
4.271e-004 3.126e+007 2.335e+013 1.000e+004 6.603e-003 2.109e-004 
4.310e-004 3.111e+007 2.337e+013 1.000e+004 6.402e-003 2.158e-004 
4.349e-004 3.089e+007 2.339e+013 1.000e+004 7.175e-003 2.213e-004 
4.389e-004 3.070e+007 2.342e+013 1.000e+004 6.619e-003 2.265e-004 
4.429e-004 3.054e+007 2.343e+013 1.000e+004 6.967e-003 2.317e-004 
4.471e-004 3.038e+007 2.345e+013 1.000e+004 7.108e-003 2.369e-004 
4.512e-004 3.027e+007 2.348e+013 1.000e+004 5.852e-003 2.418e-004 
4.552e-004 3.021e+007 2.350e+013 1.000e+004 5.871e-003 2.462e-004 
4.590e-004 3.018e+007 2.353e+013 1.000e+004 5.977e-003 2.502e-004 
4.628e-004 3.017e+007 2.356e+013 1.000e+004 5.508e-003 2.541e-004 
4.667e-004 3.021e+007 2.359e+013 1.000e+004 5.190e-003 2.578e-004 
4.705e-004 3.034e+007 2.361e+013 1.000e+004 4.574e-003 2.606e-004 
4.743e-004 3.052e+007 2.363e+013 1.000e+004 3.829e-003 2.632e-004 
4.782e-004 3.073e+007 2.365e+013 1.000e+004 3.600e-003 2.656e-004 
4.817e-004 3.096e+007 2.367e+013 1.000e+004 4.125e-003 2.676e-004 
4.855e-004 3.123e+007 2.363e+013 1.000e+004 3.791e-003 2.695e-004 
4.893e-004 3.149e+007 2.362e+013 1.000e+004 3.775e-003 2.715e-004 
4.932e-004 3.178e+007 2.363e+013 1.000e+004 3.426e-003 2.734e-004 
4.969e-004 3.213e+007 2.364e+013 1.000e+004 2.755e-003 2.747e-004 
5.007e-004 3.251e+007 2.365e+013 1.000e+004 2.756e-003 2.759e-004 
5.045e-004 3.291e+007 2.366e+013 1.000e+004 2.767e-003 2.769e-004 
5.083e-004 3.332e+007 2.367e+013 1.000e+004 2.548e-003 2.779e-004 
5.122e-004 3.374e+007 2.368e+013 1.000e+004 2.822e-003 2.788e-004 
5.160e-004 3.417e+007 2.369e+013 1.000e+004 2.622e-003 2.796e-004 
5.198e-004 3.457e+007 2.370e+013 1.000e+004 2.887e-003 2.807e-004 
5.236e-004 3.496e+007 2.371e+013 1.000e+004 2.647e-003 2.818e-004 
5.274e-004 3.535e+007 2.372e+013 1.000e+004 3.212e-003 2.829e-004 
5.313e-004 3.571e+007 2.373e+013 1.000e+004 3.362e-003 2.842e-004 
5.351e-004 3.608e+007 2.374e+013 1.000e+004 3.247e-003 2.855e-004 
5.389e-004 3.645e+007 2.376e+013 1.000e+004 2.791e-003 2.868e-004 
5.427e-004 3.682e+007 2.377e+013 1.000e+004 3.433e-003 2.881e-004 
5.466e-004 3.719e+007 2.379e+013 1.000e+004 2.664e-003 2.894e-004 
5.504e-004 3.756e+007 2.380e+013 1.000e+004 3.205e-003 2.906e-004 
5.542e-004 3.793e+007 2.382e+013 1.000e+004 2.795e-003 2.919e-004 
5.580e-004 3.832e+007 2.383e+013 1.000e+004 2.879e-003 2.930e-004 
5.619e-004 3.871e+007 2.384e+013 1.000e+004 2.942e-003 2.941e-004 
5.657e-004 3.910e+007 2.386e+013 1.000e+004 2.680e-003 2.952e-004 
5.695e-004 3.949e+007 2.387e+013 1.000e+004 3.109e-003 2.964e-004 
5.734e-004 3.984e+007 2.389e+013 1.000e+004 3.689e-003 2.978e-004 
5.772e-004 4.007e+007 2.390e+013 1.000e+004 4.650e-003 3.001e-004 
5.811e-004 4.021e+007 2.390e+013 1.000e+004 4.503e-003 3.030e-004 
5.850e-004 4.036e+007 2.392e+013 1.000e+004 4.509e-003 3.058e-004 
5.888e-004 4.054e+007 2.393e+013 1.000e+004 4.030e-003 3.084e-004 
5.927e-004 4.076e+007 2.395e+013 1.000e+004 3.489e-003 3.108e-004 
5.965e-004 4.098e+007 2.397e+013 1.000e+004 3.882e-003 3.131e-004 
6.004e-004 4.118e+007 2.399e+013 1.000e+004 4.385e-003 3.156e-004 
6.043e-004 4.133e+007 2.402e+013 1.000e+004 4.342e-003 3.184e-004 
6.082e-004 4.142e+007 2.402e+013 1.000e+004 5.531e-003 3.217e-004 
6.120e-004 4.141e+007 2.405e+013 1.000e+004 4.947e-003 3.256e-004 
6.159e-004 4.149e+007 2.399e+013 1.000e+004 5.086e-003 3.290e-004 
6.198e-004 4.160e+007 2.397e+013 1.000e+004 4.590e-003 3.321e-004 
6.237e-004 4.167e+007 2.396e+013 1.000e+004 4.586e-003 3.355e-004 
6.276e-004 4.183e+007 2.395e+013 1.000e+004 4.295e-003 3.383e-004 
6.315e-004 4.195e+007 2.395e+013 1.000e+004 4.507e-003 3.413e-004 
6.353e-004 4.208e+007 2.396e+013 1.000e+004 5.633e-003 3.443e-004 
6.392e-004 4.211e+007 2.384e+013 1.000e+004 7.260e-003 3.480e-004 
6.432e-004 4.194e+007 2.374e+013 1.000e+004 6.066e-003 3.531e-004 
6.470e-004 4.189e+007 2.368e+013 1.000e+004 5.562e-003 3.573e-004 
6.508e-004 4.192e+007 2.365e+013 1.000e+004 5.079e-003 3.609e-004 
6.547e-004 4.202e+007 2.363e+013 1.000e+004 4.585e-003 3.641e-004 
6.586e-004 4.215e+007 2.359e+013 1.000e+004 4.306e-003 3.670e-004 
6.624e-004 4.231e+007 2.356e+013 1.000e+004 4.373e-003 3.698e-004 
6.663e-004 4.249e+007 2.354e+013 1.000e+004 4.168e-003 3.724e-004 
6.702e-004 4.272e+007 2.352e+013 1.000e+004 3.485e-003 3.747e-004 
6.741e-004 4.299e+007 2.352e+013 1.000e+004 3.886e-003 3.767e-004 
6.780e-004 4.328e+007 2.350e+013 1.000e+004 3.456e-003 3.786e-004 
6.818e-004 4.360e+007 2.352e+013 1.000e+004 2.907e-003 3.803e-004 
6.858e-004 4.397e+007 2.353e+013 1.000e+004 3.175e-003 3.816e-004 
6.897e-004 4.431e+007 2.353e+013 1.000e+004 2.694e-003 3.832e-004 
6.936e-004 4.464e+007 2.353e+013 1.000e+004 2.987e-003 3.848e-004 
6.975e-004 4.493e+007 2.353e+013 1.000e+004 3.722e-003 3.867e-004 
7.014e-004 4.509e+007 2.354e+013 1.000e+004 4.187e-003 3.895e-004 
7.053e-004 4.522e+007 2.355e+013 1.000e+004 4.768e-003 3.925e-004 
7.092e-004 4.524e+007 2.355e+013 1.000e+004 6.053e-003 3.962e-004 
7.131e-004 4.516e+007 2.356e+013 1.000e+004 5.967e-003 4.007e-004 
7.170e-004 4.510e+007 2.357e+013 1.000e+004 6.182e-003 4.051e-004 
7.209e-004 4.500e+007 2.358e+013 1.000e+004 6.476e-003 4.096e-004 
7.248e-004 4.474e+007 2.354e+013 1.000e+004 9.266e-003 4.154e-004 
7.287e-004 4.425e+007 2.352e+013 1.000e+004 8.715e-003 4.226e-004 
7.326e-004 4.372e+007 2.345e+013 1.000e+004 1.043e-002 4.302e-004 
7.366e-004 4.321e+007 2.343e+013 1.000e+004 8.901e-003 4.377e-004 
7.405e-004 4.270e+007 2.346e+013 1.000e+004 9.304e-003 4.451e-004 
7.444e-004 4.227e+007 2.350e+013 1.000e+004 8.162e-003 4.520e-004 
7.483e-004 4.189e+007 2.348e+013 1.000e+004 7.867e-003 4.586e-004 
7.522e-004 4.159e+007 2.351e+013 1.000e+004 7.762e-003 4.645e-004 
7.562e-004 4.137e+007 2.353e+013 1.000e+004 7.349e-003 4.700e-004 
7.601e-004 4.117e+007 2.355e+013 1.000e+004 6.402e-003 4.754e-004 
7.641e-004 4.101e+007 2.357e+013 1.000e+004 6.751e-003 4.804e-004 
7.680e-004 4.092e+007 2.359e+013 1.000e+004 6.091e-003 4.849e-004 
7.719e-004 4.089e+007 2.361e+013 1.000e+004 5.117e-003 4.890e-004 
7.758e-004 4.090e+007 2.364e+013 1.000e+004 5.578e-003 4.929e-004 
7.797e-004 4.095e+007 2.366e+013 1.000e+004 4.881e-003 4.964e-004 
7.835e-004 4.104e+007 2.369e+013 1.000e+004 4.394e-003 4.997e-004 
7.874e-004 4.116e+007 2.371e+013 1.000e+004 4.201e-003 5.027e-004 
7.912e-004 4.131e+007 2.375e+013 1.000e+004 4.369e-003 5.055e-004 
7.951e-004 4.148e+007 2.375e+013 1.000e+004 3.816e-003 5.081e-004 
7.989e-004 4.169e+007 2.377e+013 1.000e+004 4.000e-003 5.106e-004 
8.027e-004 4.190e+007 2.380e+013 1.000e+004 4.058e-003 5.129e-004 
8.064e-004 4.213e+007 2.381e+013 1.000e+004 3.583e-003 5.151e-004 
8.102e-004 4.240e+007 2.383e+013 1.000e+004 3.078e-003 5.170e-004 
8.140e-004 4.272e+007 2.382e+013 1.000e+004 3.142e-003 5.185e-004 
8.177e-004 4.311e+007 2.383e+013 1.000e+004 2.374e-003 5.196e-004 
8.214e-004 4.352e+007 2.384e+013 1.000e+004 2.421e-003 5.204e-004 
8.251e-004 4.393e+007 2.384e+013 1.000e+004 2.370e-003 5.212e-004 
8.287e-004 4.434e+007 2.386e+013 1.000e+004 2.535e-003 5.220e-004 
8.324e-004 4.475e+007 2.389e+013 1.000e+004 3.019e-003 5.228e-004 
8.360e-004 4.517e+007 2.387e+013 1.000e+004 2.786e-003 5.235e-004 
8.396e-004 4.557e+007 2.389e+013 1.000e+004 2.299e-003 5.244e-004 
8.432e-004 4.596e+007 2.388e+013 1.000e+004 2.395e-003 5.253e-004 
8.468e-004 4.634e+007 2.388e+013 1.000e+004 3.150e-003 5.263e-004 
8.504e-004 4.673e+007 2.390e+013 1.000e+004 3.217e-003 5.273e-004 
8.540e-004 4.710e+007 2.392e+013 1.000e+004 2.875e-003 5.283e-004 
8.577e-004 4.747e+007 2.394e+013 1.000e+004 3.219e-003 5.294e-004 
8.613e-004 4.782e+007 2.395e+013 1.000e+004 2.600e-003 5.305e-004 
8.649e-004 4.815e+007 2.397e+013 1.000e+004 2.938e-003 5.318e-004 
8.685e-004 4.849e+007 2.399e+013 1.000e+004 3.345e-003 5.330e-004 
8.721e-004 4.884e+007 2.401e+013 1.000e+004 2.797e-003 5.343e-004 
8.758e-004 4.919e+007 2.403e+013 1.000e+004 3.302e-003 5.356e-004 
8.794e-004 4.954e+007 2.405e+013 1.000e+004 3.052e-003 5.367e-004 
8.831e-004 4.991e+007 2.407e+013 1.000e+004 3.073e-003 5.379e-004 
8.868e-004 5.029e+007 2.408e+013 1.000e+004 2.587e-003 5.390e-004 
8.905e-004 5.067e+007 2.410e+013 1.000e+004 2.857e-003 5.400e-004 
8.943e-004 5.106e+007 2.412e+013 1.000e+004 2.429e-003 5.411e-004 
8.980e-004 5.146e+007 2.414e+013 1.000e+004 2.891e-003 5.420e-004 
9.017e-004 5.185e+007 2.415e+013 1.000e+004 2.755e-003 5.430e-004 
9.054e-004 5.225e+007 2.417e+013 1.000e+004 2.446e-003 5.440e-004 
9.091e-004 5.262e+007 2.416e+013 1.000e+004 3.036e-003 5.451e-004 
9.128e-004 5.300e+007 2.418e+013 1.000e+004 2.558e-003 5.462e-004 
9.165e-004 5.337e+007 2.420e+013 1.000e+004 3.001e-003 5.474e-004 
9.202e-004 5.374e+007 2.422e+013 1.000e+004 2.508e-003 5.485e-004 
9.239e-004 5.411e+007 2.423e+013 1.000e+004 3.067e-003 5.496e-004 
9.275e-004 5.438e+007 2.422e+013 1.000e+004 4.107e-003 5.514e-004 
9.311e-004 5.461e+007 2.422e+013 1.000e+004 3.661e-003 5.534e-004 
9.348e-004 5.485e+007 2.424e+013 1.000e+004 3.602e-003 5.554e-004 
9.385e-004 5.510e+007 2.425e+013 1.000e+004 3.684e-003 5.573e-004 
9.422e-004 5.537e+007 2.427e+013 1.000e+004 3.267e-003 5.592e-004 
9.458e-004 5.558e+007 2.424e+013 1.000e+004 5.729e-003 5.613e-004 
9.494e-004 5.538e+007 2.397e+013 1.000e+004 7.499e-003 5.663e-004 
9.529e-004 5.518e+007 2.388e+013 1.000e+004 6.229e-003 5.712e-004 
9.565e-004 5.507e+007 2.385e+013 1.000e+004 6.493e-003 5.756e-004 
9.601e-004 5.498e+007 2.383e+013 1.000e+004 6.029e-003 5.799e-004 
9.638e-004 5.489e+007 2.382e+013 1.000e+004 5.840e-003 5.841e-004 
9.674e-004 5.480e+007 2.381e+013 1.000e+004 6.255e-003 5.884e-004 
9.709e-004 5.470e+007 2.379e+013 1.000e+004 6.420e-003 5.926e-004 
9.743e-004 5.458e+007 2.379e+013 1.000e+004 6.206e-003 5.968e-004 
9.776e-004 5.447e+007 2.379e+013 1.000e+004 6.348e-003 6.008e-004 
9.806e-004 5.442e+007 2.381e+013 1.000e+004 6.137e-003 6.042e-004 
9.835e-004 5.437e+007 2.383e+013 1.000e+004 5.982e-003 6.075e-004 
9.867e-004 5.431e+007 2.386e+013 1.000e+004 5.771e-003 6.110e-004 
9.903e-004 5.425e+007 2.388e+013 1.000e+004 6.048e-003 6.150e-004 
9.967e-004 5.415e+007 2.393e+013 1.000e+004 5.875e-003 6.222e-004 
1.001e-003 5.408e+007 2.398e+013 1.000e+004 5.830e-003 6.273e-004 
1.014e-003 5.417e+007 2.407e+013 1.000e+004 3.849e-003 6.390e-004 
1.033e-003 5.434e+007 2.402e+013 1.000e+004 6.613e-003 6.572e-004 
1.048e-003 5.420e+007 2.405e+013 1.000e+004 5.668e-003 6.728e-004 
1.067e-003 5.361e+007 2.420e+013 1.000e+004 6.055e-003 6.958e-004 
1.081e-003 5.258e+007 2.434e+013 1.000e+004 7.623e-003 7.174e-004 
1.100e-003 5.158e+007 2.448e+013 1.000e+004 4.960e-003 7.437e-004 
1.107e-003 5.180e+007 2.436e+013 1.000e+004 3.821e-003 7.483e-004 
1.122e-003 5.261e+007 2.419e+013 1.000e+004 3.892e-003 7.581e-004 
1.134e-003 5.328e+007 2.421e+013 1.000e+004 3.540e-003 7.656e-004 
1.139e-003 5.358e+007 2.425e+013 1.000e+004 2.649e-003 7.687e-004 
1.142e-003 5.373e+007 2.428e+013 1.000e+004 5.366e-003 7.702e-004 
1.144e-003 5.390e+007 2.429e+013 1.000e+004 1.907e-003 7.715e-004 
1.159e-003 5.493e+007 2.426e+013 1.000e+004 3.889e-003 7.787e-004 
1.174e-003 5.522e+007 2.388e+013 1.000e+004 5.047e-003 7.916e-004 
1.185e-003 5.562e+007 2.382e+013 1.000e+004 4.209e-003 8.002e-004 
1.193e-003 5.591e+007 2.381e+013 1.000e+004 4.112e-003 8.059e-004 
1.200e-003 5.626e+007 2.385e+013 1.000e+004 4.425e-003 8.107e-004 
1.207e-003 5.669e+007 2.388e+013 1.000e+004 4.202e-003 8.148e-004 
1.214e-003 5.719e+007 2.392e+013 1.000e+004 4.108e-003 8.185e-004 
1.221e-003 5.751e+007 2.394e+013 1.000e+004 5.324e-003 8.230e-004 
1.227e-003 5.759e+007 2.398e+013 1.000e+004 6.018e-003 8.287e-004 
1.233e-003 5.763e+007 2.404e+013 1.000e+004 4.404e-003 8.340e-004 
1.239e-003 5.774e+007 2.408e+013 1.000e+004 4.694e-003 8.397e-004 
1.246e-003 5.782e+007 2.412e+013 1.000e+004 4.978e-003 8.457e-004 
1.251e-003 5.802e+007 2.417e+013 1.000e+004 3.957e-003 8.502e-004 
1.257e-003 5.823e+007 2.420e+013 1.000e+004 4.172e-003 8.547e-004 
1.264e-003 5.859e+007 2.424e+013 1.000e+004 3.675e-003 8.587e-004 
1.271e-003 5.905e+007 2.430e+013 1.000e+004 3.203e-003 8.627e-004 
1.278e-003 5.949e+007 2.436e+013 1.000e+004 3.819e-003 8.666e-004 
1.285e-003 5.992e+007 2.442e+013 1.000e+004 4.016e-003 8.706e-004 
1.292e-003 6.033e+007 2.448e+013 1.000e+004 3.187e-003 8.746e-004 
1.299e-003 6.067e+007 2.455e+013 1.000e+004 4.560e-003 8.791e-004 
1.306e-003 6.083e+007 2.460e+013 1.000e+004 5.811e-003 8.850e-004 
1.313e-003 6.079e+007 2.448e+013 1.000e+004 5.374e-003 8.921e-004 
1.318e-003 6.074e+007 2.449e+013 1.000e+004 6.098e-003 8.979e-004 
1.323e-003 6.069e+007 2.456e+013 1.000e+004 6.589e-003 9.037e-004 
1.329e-003 6.068e+007 2.464e+013 1.000e+004 5.099e-003 9.096e-004 
1.335e-003 6.084e+007 2.469e+013 1.000e+004 4.108e-003 9.143e-004 
1.341e-003 6.104e+007 2.478e+013 1.000e+004 4.861e-003 9.186e-004 
1.346e-003 6.130e+007 2.485e+013 1.000e+004 4.218e-003 9.223e-004 
1.352e-003 6.167e+007 2.490e+013 1.000e+004 3.513e-003 9.253e-004 
1.359e-003 6.208e+007 2.492e+013 1.000e+004 3.642e-003 9.295e-004 
1.366e-003 6.247e+007 2.492e+013 1.000e+004 3.520e-003 9.336e-004 
1.372e-003 6.287e+007 2.498e+013 1.000e+004 4.181e-003 9.376e-004 
1.379e-003 6.323e+007 2.503e+013 1.000e+004 4.812e-003 9.417e-004 
1.385e-003 6.304e+007 2.502e+013 1.000e+004 7.581e-003 9.493e-004 
1.392e-003 6.280e+007 2.507e+013 1.000e+004 7.079e-003 9.572e-004 
1.398e-003 6.252e+007 2.496e+013 1.000e+004 6.656e-003 9.655e-004 
1.404e-003 6.204e+007 2.495e+013 1.000e+004 7.920e-003 9.749e-004 
1.410e-003 6.168e+007 2.474e+013 1.000e+004 5.954e-003 9.834e-004 
1.416e-003 6.140e+007 2.472e+013 1.000e+004 6.820e-003 9.912e-004 
1.422e-003 6.104e+007 2.463e+013 1.000e+004 8.493e-003 9.995e-004 
1.427e-003 6.063e+007 2.456e+013 1.000e+004 6.079e-003 1.008e-003 
1.433e-003 6.044e+007 2.454e+013 1.000e+004 6.473e-003 1.015e-003 
1.438e-003 6.038e+007 2.454e+013 1.000e+004 5.466e-003 1.020e-003 
1.444e-003 6.041e+007 2.455e+013 1.000e+004 5.814e-003 1.026e-003 
1.450e-003 6.055e+007 2.452e+013 1.000e+004 4.633e-003 1.031e-003 
1.457e-003 6.070e+007 2.437e+013 1.000e+004 4.764e-003 1.037e-003 
1.464e-003 6.061e+007 2.434e+013 1.000e+004 5.500e-003 1.044e-003 
1.470e-003 6.025e+007 2.443e+013 1.000e+004 8.056e-003 1.054e-003 
1.477e-003 5.972e+007 2.421e+013 1.000e+004 7.285e-003 1.064e-003 
1.484e-003 5.920e+007 2.430e+013 1.000e+004 8.058e-003 1.075e-003 
1.491e-003 5.872e+007 2.434e+013 1.000e+004 7.074e-003 1.085e-003 
1.497e-003 5.834e+007 2.444e+013 1.000e+004 6.852e-003 1.094e-003 
1.503e-003 5.801e+007 2.456e+013 1.000e+004 7.031e-003 1.102e-003 
1.509e-003 5.777e+007 2.468e+013 1.000e+004 5.604e-003 1.110e-003 
1.516e-003 5.781e+007 2.477e+013 1.000e+004 4.379e-003 1.116e-003 
1.524e-003 5.794e+007 2.484e+013 1.000e+004 5.368e-003 1.123e-003 
1.531e-003 5.803e+007 2.493e+013 1.000e+004 3.696e-003 1.130e-003 
1.545e-003 5.798e+007 2.497e+013 1.000e+004 5.104e-003 1.144e-003 
1.560e-003 5.813e+007 2.485e+013 1.000e+004 5.200e-003 1.158e-003 
1.570e-003 5.812e+007 2.484e+013 1.000e+004 5.180e-003 1.168e-003 
1.579e-003 5.815e+007 2.496e+013 1.000e+004 5.830e-003 1.177e-003 
1.588e-003 5.811e+007 2.510e+013 1.000e+004 4.906e-003 1.186e-003 
1.597e-003 5.827e+007 2.516e+013 1.000e+004 4.506e-003 1.194e-003 
1.606e-003 5.867e+007 2.523e+013 1.000e+004 3.943e-003 1.200e-003 
1.615e-003 5.915e+007 2.530e+013 1.000e+004 3.855e-003 1.206e-003 
1.624e-003 5.961e+007 2.538e+013 1.000e+004 3.903e-003 1.211e-003 
1.634e-003 5.962e+007 2.548e+013 1.000e+004 6.617e-003 1.221e-003 
1.643e-003 5.913e+007 2.569e+013 1.000e+004 6.143e-003 1.234e-003 
1.653e-003 5.892e+007 2.589e+013 1.000e+004 5.361e-003 1.245e-003 
1.663e-003 5.899e+007 2.602e+013 1.000e+004 4.380e-003 1.255e-003 
1.673e-003 5.888e+007 2.616e+013 1.000e+004 5.286e-003 1.265e-003 
1.682e-003 5.873e+007 2.627e+013 1.000e+004 5.279e-003 1.276e-003 
1.691e-003 5.858e+007 2.639e+013 1.000e+004 4.488e-003 1.286e-003 
1.697e-003 5.865e+007 2.649e+013 1.000e+004 4.123e-003 1.291e-003 
1.702e-003 5.867e+007 2.660e+013 1.000e+004 4.499e-003 1.297e-003 
1.709e-003 5.826e+007 2.668e+013 1.000e+004 5.961e-003 1.306e-003 
1.715e-003 5.843e+007 2.676e+013 1.000e+004 3.809e-003 1.311e-003 
1.722e-003 5.881e+007 2.683e+013 1.000e+004 2.303e-003 1.315e-003 
1.729e-003 5.931e+007 2.689e+013 1.000e+004 4.061e-003 1.319e-003 
1.736e-003 5.954e+007 2.673e+013 1.000e+004 3.617e-003 1.324e-003 
1.743e-003 5.928e+007 2.667e+013 1.000e+004 5.615e-003 1.333e-003 
1.750e-003 5.883e+007 2.669e+013 1.000e+004 5.244e-003 1.343e-003 
1.757e-003 5.905e+007 2.672e+013 1.000e+004 3.798e-003 1.348e-003 
1.763e-003 5.914e+007 2.672e+013 1.000e+004 6.610e-003 1.353e-003 
1.768e-003 5.864e+007 2.675e+013 1.000e+004 6.897e-003 1.363e-003 
1.774e-003 5.842e+007 2.650e+013 1.000e+004 5.022e-003 1.370e-003 
1.780e-003 5.874e+007 2.650e+013 1.000e+004 3.756e-003 1.374e-003 
1.787e-003 5.920e+007 2.652e+013 1.000e+004 2.554e-003 1.377e-003 
1.793e-003 5.964e+007 2.654e+013 1.000e+004 2.408e-003 1.381e-003 
1.800e-003 6.007e+007 2.656e+013 1.000e+004 4.369e-003 1.384e-003 
1.806e-003 6.044e+007 2.659e+013 1.000e+004 3.106e-003 1.388e-003 
1.812e-003 6.071e+007 2.661e+013 1.000e+004 3.312e-003 1.392e-003 
1.818e-003 6.090e+007 2.664e+013 1.000e+004 4.063e-003 1.397e-003 
1.824e-003 6.119e+007 2.669e+013 1.000e+004 3.625e-003 1.400e-003 
1.829e-003 6.163e+007 2.672e+013 1.000e+004 2.818e-003 1.403e-003 
1.835e-003 6.196e+007 2.677e+013 1.000e+004 3.254e-003 1.407e-003 
1.842e-003 6.221e+007 2.685e+013 1.000e+004 4.201e-003 1.412e-003 
1.849e-003 6.237e+007 2.694e+013 1.000e+004 5.204e-003 1.417e-003 
1.854e-003 6.242e+007 2.698e+013 1.000e+004 4.301e-003 1.423e-003 
1.859e-003 6.259e+007 2.705e+013 1.000e+004 3.867e-003 1.427e-003 
1.866e-003 6.292e+007 2.710e+013 1.000e+004 3.521e-003 1.430e-003 
1.872e-003 6.330e+007 2.716e+013 1.000e+004 2.932e-003 1.434e-003 
1.878e-003 6.376e+007 2.721e+013 1.000e+004 3.364e-003 1.437e-003 
1.884e-003 6.420e+007 2.723e+013 1.000e+004 2.856e-003 1.440e-003 
1.889e-003 6.457e+007 2.727e+013 1.000e+004 3.327e-003 1.442e-003 
1.895e-003 6.494e+007 2.726e+013 1.000e+004 2.543e-003 1.446e-003 
1.900e-003 6.529e+007 2.730e+013 1.000e+004 3.765e-003 1.449e-003 
1.906e-003 6.562e+007 2.732e+013 1.000e+004 3.370e-003 1.452e-003 
1.911e-003 6.593e+007 2.739e+013 1.000e+004 3.151e-003 1.455e-003 
1.917e-003 6.624e+007 2.745e+013 1.000e+004 2.986e-003 1.459e-003 
1.923e-003 6.655e+007 2.752e+013 1.000e+004 3.184e-003 1.463e-003 
1.929e-003 6.686e+007 2.758e+013 1.000e+004 3.027e-003 1.466e-003 
1.934e-003 6.715e+007 2.764e+013 1.000e+004 3.398e-003 1.470e-003 
1.940e-003 6.744e+007 2.770e+013 1.000e+004 3.004e-003 1.473e-003 
1.946e-003 6.770e+007 2.776e+013 1.000e+004 4.409e-003 1.477e-003 
1.951e-003 6.788e+007 2.784e+013 1.000e+004 4.541e-003 1.482e-003 
1.957e-003 6.804e+007 2.792e+013 1.000e+004 3.177e-003 1.486e-003 
1.962e-003 6.818e+007 2.799e+013 1.000e+004 4.187e-003 1.491e-003 
1.968e-003 6.825e+007 2.804e+013 1.000e+004 4.408e-003 1.496e-003 
1.973e-003 6.814e+007 2.798e+013 1.000e+004 5.607e-003 1.502e-003 
1.979e-003 6.813e+007 2.805e+013 1.000e+004 4.007e-003 1.508e-003 
1.984e-003 6.808e+007 2.810e+013 1.000e+004 5.295e-003 1.513e-003 
1.990e-003 6.800e+007 2.817e+013 1.000e+004 4.708e-003 1.519e-003 
1.996e-003 6.776e+007 2.824e+013 1.000e+004 5.760e-003 1.527e-003 
2.002e-003 6.749e+007 2.833e+013 1.000e+004 5.904e-003 1.535e-003 
2.008e-003 6.718e+007 2.834e+013 1.000e+004 5.805e-003 1.543e-003 
2.014e-003 6.694e+007 2.836e+013 1.000e+004 4.023e-003 1.551e-003 
2.021e-003 6.679e+007 2.841e+013 1.000e+004 4.503e-003 1.559e-003 
2.027e-003 6.656e+007 2.847e+013 1.000e+004 5.009e-003 1.567e-003 
2.033e-003 6.642e+007 2.843e+013 1.000e+004 4.820e-003 1.573e-003 
2.038e-003 6.644e+007 2.852e+013 1.000e+004 4.372e-003 1.579e-003 
2.041e-003 6.640e+007 2.854e+013 1.000e+004 6.844e-003 1.582e-003 
2.044e-003 6.634e+007 2.857e+013 1.000e+004 7.313e-003 1.585e-003 
2.046e-003 6.629e+007 2.860e+013 1.000e+004 1.571e-003 1.587e-003 
2.048e-003 6.625e+007 2.864e+013 1.000e+004 1.101e-003 1.590e-003 
2.050e-003 6.619e+007 2.867e+013 1.000e+004 2.878e-003 1.593e-003 
2.053e-003 6.612e+007 2.872e+013 1.000e+004 1.714e-003 1.595e-003 
2.055e-003 6.603e+007 2.867e+013 1.000e+004 6.247e-004 1.598e-003 
2.057e-003 6.589e+007 2.864e+013 1.000e+004 1.212e-003 1.601e-003 
2.059e-003 6.572e+007 2.864e+013 1.000e+004 1.304e-003 1.604e-003 
2.061e-003 6.557e+007 2.865e+013 1.000e+004 8.967e-004 1.608e-003 
2.063e-003 6.546e+007 2.867e+013 1.000e+004 1.140e-003 1.610e-003 
2.065e-003 6.535e+007 2.871e+013 1.000e+004 1.162e-003 1.613e-003 
2.067e-003 6.525e+007 2.876e+013 1.000e+004 5.884e-004 1.616e-003 
2.070e-003 6.513e+007 2.882e+013 1.000e+004 6.321e-004 1.619e-003 
2.072e-003 6.495e+007 2.873e+013 1.000e+004 4.748e-003 1.623e-003 
2.076e-003 6.462e+007 2.875e+013 1.000e+004 9.263e-003 1.629e-003 
2.080e-003 6.426e+007 2.853e+013 1.000e+004 5.983e-003 1.636e-003 
2.084e-003 6.397e+007 2.856e+013 1.000e+004 8.831e-003 1.642e-003 
2.088e-003 6.354e+007 2.850e+013 1.000e+004 9.133e-003 1.648e-003 
2.092e-003 6.283e+007 2.823e+013 1.000e+004 7.218e-003 1.657e-003 
2.096e-003 6.242e+007 2.816e+013 1.000e+004 4.239e-003 1.664e-003 
2.100e-003 6.214e+007 2.816e+013 1.000e+004 7.894e-003 1.670e-003 
2.103e-003 6.185e+007 2.817e+013 1.000e+004 5.548e-003 1.676e-003 
2.107e-003 6.150e+007 2.812e+013 1.000e+004 5.812e-003 1.682e-003 
2.111e-003 6.124e+007 2.810e+013 1.000e+004 5.760e-003 1.687e-003 
2.115e-003 6.091e+007 2.810e+013 1.000e+004 5.643e-003 1.693e-003 
2.118e-003 6.064e+007 2.812e+013 1.000e+004 2.730e-003 1.699e-003 
2.121e-003 6.041e+007 2.811e+013 1.000e+004 3.843e-003 1.704e-003 
2.125e-003 6.034e+007 2.809e+013 1.000e+004 4.950e-003 1.707e-003 
2.128e-003 6.032e+007 2.809e+013 1.000e+004 1.811e-003 1.710e-003 
2.130e-003 6.028e+007 2.809e+013 1.000e+004 2.964e-003 1.713e-003 
2.133e-003 6.030e+007 2.812e+013 1.000e+004 5.403e-004 1.716e-003 
2.136e-003 6.035e+007 2.815e+013 1.000e+004 2.641e-003 1.718e-003 
2.138e-003 6.039e+007 2.811e+013 1.000e+004 1.231e-002 1.721e-003 
2.141e-003 6.043e+007 2.811e+013 1.000e+004 9.281e-003 1.723e-003 
2.144e-003 6.048e+007 2.813e+013 1.000e+004 8.239e-003 1.725e-003 
2.146e-003 6.060e+007 2.817e+013 1.000e+004 3.737e-003 1.727e-003 
2.149e-003 6.076e+007 2.816e+013 1.000e+004 6.662e-004 1.729e-003 
2.152e-003 6.087e+007 2.815e+013 1.000e+004 8.775e-003 1.731e-003 
2.154e-003 6.095e+007 2.814e+013 1.000e+004 5.225e-003 1.733e-003 
2.157e-003 6.104e+007 2.814e+013 1.000e+004 1.245e-002 1.735e-003 
2.160e-003 6.113e+007 2.813e+013 1.000e+004 9.927e-004 1.737e-003 
2.162e-003 6.121e+007 2.813e+013 1.000e+004 4.352e-004 1.739e-003 
2.165e-003 6.132e+007 2.814e+013 1.000e+004 1.100e-002 1.741e-003 
2.168e-003 6.148e+007 2.815e+013 1.000e+004 9.362e-003 1.742e-003 
2.170e-003 6.167e+007 2.817e+013 1.000e+004 8.605e-003 1.743e-003 
2.173e-003 6.188e+007 2.818e+013 1.000e+004 1.340e-002 1.745e-003 
2.175e-003 6.211e+007 2.820e+013 1.000e+004 7.269e-003 1.745e-003 
2.178e-003 6.231e+007 2.820e+013 1.000e+004 3.948e-003 1.747e-003 
2.180e-003 6.245e+007 2.821e+013 1.000e+004 6.380e-003 1.748e-003 
2.182e-003 6.259e+007 2.813e+013 1.000e+004 1.533e-002 1.749e-003 
2.185e-003 6.274e+007 2.814e+013 1.000e+004 1.182e-002 1.751e-003 
2.187e-003 6.289e+007 2.815e+013 1.000e+004 1.052e-002 1.752e-003 
2.190e-003 6.305e+007 2.816e+013 1.000e+004 2.665e-003 1.754e-003 
2.192e-003 6.320e+007 2.816e+013 1.000e+004 5.751e-003 1.755e-003 
2.194e-003 6.335e+007 2.817e+013 1.000e+004 3.813e-003 1.756e-003 
2.197e-003 6.349e+007 2.818e+013 1.000e+004 2.833e-003 1.758e-003 
2.199e-003 6.365e+007 2.819e+013 1.000e+004 1.179e-002 1.759e-003 
2.202e-003 6.381e+007 2.818e+013 1.000e+004 1.069e-002 1.760e-003 
2.204e-003 6.394e+007 2.817e+013 1.000e+004 1.152e-002 1.762e-003 
2.206e-003 6.405e+007 2.819e+013 1.000e+004 4.229e-003 1.763e-003 
2.209e-003 6.417e+007 2.821e+013 1.000e+004 1.018e-002 1.765e-003 
2.211e-003 6.428e+007 2.824e+013 1.000e+004 5.267e-003 1.767e-003 
2.214e-003 6.435e+007 2.824e+013 1.000e+004 1.633e-002 1.769e-003 
2.216e-003 6.441e+007 2.820e+013 1.000e+004 1.600e-002 1.771e-003 
2.219e-003 6.447e+007 2.821e+013 1.000e+004 1.354e-002 1.773e-003 
2.221e-003 6.453e+007 2.813e+013 1.000e+004 1.556e-002 1.775e-003 
2.223e-003 6.457e+007 2.812e+013 1.000e+004 3.289e-003 1.777e-003 
2.226e-003 6.465e+007 2.813e+013 1.000e+004 5.059e-004 1.779e-003 
2.228e-003 6.474e+007 2.815e+013 1.000e+004 2.725e-003 1.780e-003 
2.230e-003 6.483e+007 2.816e+013 1.000e+004 2.309e-003 1.782e-003 
2.232e-003 6.492e+007 2.818e+013 1.000e+004 5.415e-004 1.783e-003 
2.234e-003 6.501e+007 2.819e+013 1.000e+004 8.996e-004 1.785e-003 
2.237e-003 6.510e+007 2.821e+013 1.000e+004 4.226e-003 1.786e-003 
2.239e-003 6.519e+007 2.823e+013 1.000e+004 6.134e-003 1.788e-003 
2.241e-003 6.530e+007 2.824e+013 1.000e+004 2.036e-003 1.789e-003 
2.243e-003 6.541e+007 2.825e+013 1.000e+004 1.468e-004 1.790e-003 
2.244e-003 6.551e+007 2.826e+013 1.000e+004 4.030e-004 1.791e-003 
2.246e-003 6.560e+007 2.828e+013 1.000e+004 7.891e-004 1.793e-003 
2.248e-003 6.570e+007 2.830e+013 1.000e+004 3.017e-004 1.794e-003 
2.250e-003 6.580e+007 2.832e+013 1.000e+004 3.240e-004 1.795e-003 
2.252e-003 6.592e+007 2.834e+013 1.000e+004 4.294e-003 1.796e-003 
2.254e-003 6.603e+007 2.836e+013 1.000e+004 1.236e-004 1.797e-003 
2.256e-003 6.616e+007 2.838e+013 1.000e+004 3.151e-004 1.798e-003 
2.258e-003 6.628e+007 2.839e+013 1.000e+004 5.523e-004 1.799e-003 
2.259e-003 6.641e+007 2.841e+013 1.000e+004 4.733e-003 1.800e-003 
2.261e-003 6.654e+007 2.843e+013 1.000e+004 5.324e-003 1.801e-003 
2.263e-003 6.667e+007 2.827e+013 1.000e+004 4.416e-003 1.802e-003 
2.265e-003 6.678e+007 2.826e+013 1.000e+004 2.726e-003 1.803e-003 
2.267e-003 6.690e+007 2.828e+013 1.000e+004 8.849e-003 1.804e-003 
2.269e-003 6.703e+007 2.830e+013 1.000e+004 3.309e-003 1.805e-003 
2.271e-003 6.715e+007 2.832e+013 1.000e+004 6.492e-003 1.806e-003 
2.272e-003 6.727e+007 2.831e+013 1.000e+004 5.536e-003 1.807e-003 
2.274e-003 6.727e+007 2.830e+013 1.000e+004 8.164e-003 1.809e-003 
2.276e-003 6.727e+007 2.832e+013 1.000e+004 2.797e-003 1.811e-003 
2.278e-003 6.727e+007 2.835e+013 1.000e+004 5.443e-003 1.813e-003 
2.280e-003 6.729e+007 2.838e+013 1.000e+004 5.287e-003 1.815e-003 
2.282e-003 6.733e+007 2.841e+013 1.000e+004 8.093e-003 1.816e-003 
2.284e-003 6.737e+007 2.844e+013 1.000e+004 3.486e-003 1.818e-003 
2.286e-003 6.741e+007 2.847e+013 1.000e+004 9.839e-003 1.819e-003 
2.287e-003 6.746e+007 2.850e+013 1.000e+004 8.822e-003 1.821e-003 
2.289e-003 6.751e+007 2.853e+013 1.000e+004 1.059e-002 1.822e-003 
2.291e-003 6.755e+007 2.856e+013 1.000e+004 4.913e-003 1.824e-003 
2.293e-003 6.760e+007 2.860e+013 1.000e+004 1.079e-002 1.826e-003 
2.295e-003 6.764e+007 2.863e+013 1.000e+004 9.411e-003 1.827e-003 
2.297e-003 6.768e+007 2.867e+013 1.000e+004 1.453e-002 1.829e-003 
2.299e-003 6.772e+007 2.871e+013 1.000e+004 5.279e-003 1.830e-003 
2.300e-003 6.776e+007 2.876e+013 1.000e+004 6.612e-003 1.832e-003 
2.302e-003 6.781e+007 2.879e+013 1.000e+004 1.241e-002 1.833e-003 
2.304e-003 6.786e+007 2.883e+013 1.000e+004 1.628e-002 1.835e-003 
2.306e-003 6.792e+007 2.887e+013 1.000e+004 9.644e-003 1.836e-003 
2.308e-003 6.797e+007 2.890e+013 1.000e+004 6.160e-003 1.838e-003 
2.310e-003 6.801e+007 2.890e+013 1.000e+004 1.393e-002 1.839e-003 
2.312e-003 6.802e+007 2.895e+013 1.000e+004 1.827e-002 1.841e-003 
2.313e-003 6.800e+007 2.900e+013 1.000e+004 9.065e-003 1.843e-003 
2.315e-003 6.798e+007 2.905e+013 1.000e+004 4.422e-003 1.845e-003 
2.317e-003 6.792e+007 2.910e+013 1.000e+004 1.355e-002 1.847e-003 
2.319e-003 6.786e+007 2.916e+013 1.000e+004 1.591e-002 1.850e-003 
2.321e-003 6.780e+007 2.922e+013 1.000e+004 1.523e-002 1.852e-003 
2.323e-003 6.774e+007 2.927e+013 1.000e+004 7.990e-003 1.854e-003 
2.325e-003 6.769e+007 2.931e+013 1.000e+004 1.215e-002 1.856e-003 
2.326e-003 6.764e+007 2.935e+013 1.000e+004 1.317e-002 1.859e-003 
2.328e-003 6.760e+007 2.935e+013 1.000e+004 1.318e-002 1.861e-003 
2.330e-003 6.758e+007 2.935e+013 1.000e+004 1.680e-002 1.862e-003 
2.332e-003 6.756e+007 2.938e+013 1.000e+004 2.139e-002 1.864e-003 
2.333e-003 6.756e+007 2.940e+013 1.000e+004 2.071e-002 1.866e-003 
2.335e-003 6.755e+007 2.940e+013 1.000e+004 1.942e-002 1.868e-003 
2.337e-003 6.751e+007 2.934e+013 1.000e+004 2.390e-002 1.870e-003 
2.339e-003 6.746e+007 2.933e+013 1.000e+004 2.260e-002 1.872e-003 
2.341e-003 6.734e+007 2.931e+013 1.000e+004 2.206e-002 1.875e-003 
2.343e-003 6.724e+007 2.933e+013 1.000e+004 2.016e-002 1.878e-003 
2.345e-003 6.713e+007 2.938e+013 1.000e+004 1.832e-002 1.880e-003 
2.346e-003 6.704e+007 2.943e+013 1.000e+004 3.404e-002 1.883e-003 
2.348e-003 6.698e+007 2.947e+013 1.000e+004 2.414e-002 1.885e-003 
2.350e-003 6.696e+007 2.949e+013 1.000e+004 2.337e-002 1.887e-003 
2.352e-003 6.693e+007 2.953e+013 1.000e+004 1.903e-002 1.889e-003 
2.354e-003 6.689e+007 2.958e+013 1.000e+004 2.444e-002 1.891e-003 
2.356e-003 6.686e+007 2.958e+013 1.000e+004 1.793e-002 1.893e-003 
2.357e-003 6.683e+007 2.958e+013 1.000e+004 2.760e-002 1.895e-003 
2.359e-003 6.678e+007 2.959e+013 1.000e+004 2.482e-002 1.897e-003 
2.361e-003 6.671e+007 2.962e+013 1.000e+004 2.079e-002 1.900e-003 
2.363e-003 6.665e+007 2.966e+013 1.000e+004 2.165e-002 1.902e-003 
2.365e-003 6.660e+007 2.970e+013 1.000e+004 2.061e-002 1.904e-003 
2.366e-003 6.659e+007 2.974e+013 1.000e+004 3.190e-002 1.906e-003 
2.368e-003 6.659e+007 2.978e+013 1.000e+004 2.070e-002 1.908e-003 
2.370e-003 6.659e+007 2.982e+013 1.000e+004 1.965e-002 1.909e-003 
2.371e-003 6.661e+007 2.985e+013 1.000e+004 2.227e-002 1.911e-003 
2.373e-003 6.661e+007 2.988e+013 1.000e+004 3.003e-002 1.912e-003 
2.375e-003 6.650e+007 2.988e+013 1.000e+004 2.121e-002 1.915e-003 
2.377e-003 6.635e+007 2.990e+013 1.000e+004 2.333e-002 1.918e-003 
2.378e-003 6.618e+007 2.994e+013 1.000e+004 2.612e-002 1.920e-003 
2.380e-003 6.591e+007 2.983e+013 1.000e+004 2.401e-002 1.924e-003 
2.382e-003 6.563e+007 2.984e+013 1.000e+004 7.992e-003 1.928e-003 
2.383e-003 6.536e+007 2.988e+013 1.000e+004 1.248e-002 1.931e-003 
2.385e-003 6.506e+007 2.990e+013 1.000e+004 8.679e-003 1.935e-003 
2.387e-003 6.463e+007 2.960e+013 1.000e+004 2.906e-002 1.940e-003 
2.388e-003 6.441e+007 2.896e+013 1.000e+004 2.767e-002 1.943e-003 
2.390e-003 6.428e+007 2.793e+013 1.000e+004 1.392e-002 1.945e-003 
2.391e-003 6.416e+007 2.791e+013 1.000e+004 1.029e-002 1.948e-003 
2.393e-003 6.406e+007 2.790e+013 1.000e+004 1.495e-002 1.950e-003 
2.395e-003 6.401e+007 2.791e+013 1.000e+004 2.132e-002 1.952e-003 
2.396e-003 6.399e+007 2.793e+013 1.000e+004 1.772e-002 1.954e-003 
2.398e-003 6.398e+007 2.794e+013 1.000e+004 1.730e-002 1.955e-003 
2.399e-003 6.399e+007 2.796e+013 1.000e+004 1.585e-002 1.957e-003 
2.401e-003 6.399e+007 2.798e+013 1.000e+004 1.390e-002 1.958e-003 
2.403e-003 6.400e+007 2.799e+013 1.000e+004 1.919e-002 1.960e-003 
2.404e-003 6.401e+007 2.801e+013 1.000e+004 2.000e-002 1.961e-003 
2.406e-003 6.402e+007 2.803e+013 1.000e+004 1.977e-002 1.963e-003 
2.407e-003 6.403e+007 2.805e+013 1.000e+004 1.590e-002 1.964e-003 
2.409e-003 6.403e+007 2.807e+013 1.000e+004 2.229e-002 1.966e-003 
2.411e-003 6.403e+007 2.803e+013 1.000e+004 1.932e-002 1.968e-003 
2.412e-003 6.400e+007 2.802e+013 1.000e+004 2.119e-002 1.970e-003 
2.414e-003 6.394e+007 2.804e+013 1.000e+004 1.481e-002 1.972e-003 
2.415e-003 6.387e+007 2.805e+013 1.000e+004 2.128e-002 1.974e-003 
2.417e-003 6.379e+007 2.807e+013 1.000e+004 2.143e-002 1.976e-003 
2.419e-003 6.372e+007 2.806e+013 1.000e+004 2.243e-002 1.978e-003 
2.420e-003 6.362e+007 2.806e+013 1.000e+004 1.672e-002 1.980e-003 
2.422e-003 6.345e+007 2.801e+013 1.000e+004 2.272e-002 1.983e-003 
2.423e-003 6.330e+007 2.800e+013 1.000e+004 2.235e-002 1.986e-003 
2.425e-003 6.317e+007 2.796e+013 1.000e+004 2.277e-002 1.988e-003 
2.426e-003 6.305e+007 2.793e+013 1.000e+004 1.603e-002 1.990e-003 
2.428e-003 6.293e+007 2.792e+013 1.000e+004 2.099e-002 1.993e-003 
2.430e-003 6.281e+007 2.786e+013 1.000e+004 2.337e-002 1.995e-003 
2.431e-003 6.271e+007 2.784e+013 1.000e+004 2.592e-002 1.997e-003 
2.433e-003 6.259e+007 2.782e+013 1.000e+004 2.089e-002 2.000e-003 
2.434e-003 6.248e+007 2.780e+013 1.000e+004 2.089e-002 2.002e-003 
2.436e-003 6.237e+007 2.778e+013 1.000e+004 2.460e-002 2.004e-003 
2.437e-003 6.225e+007 2.777e+013 1.000e+004 2.884e-002 2.007e-003 
2.439e-003 6.216e+007 2.777e+013 1.000e+004 2.314e-002 2.009e-003 
2.440e-003 6.209e+007 2.776e+013 1.000e+004 2.318e-002 2.011e-003 
2.442e-003 6.203e+007 2.776e+013 1.000e+004 2.752e-002 2.013e-003 
2.444e-003 6.197e+007 2.774e+013 1.000e+004 3.150e-002 2.015e-003 
2.445e-003 6.193e+007 2.773e+013 1.000e+004 2.516e-002 2.017e-003 
2.447e-003 6.189e+007 2.774e+013 1.000e+004 2.503e-002 2.019e-003 
2.448e-003 6.186e+007 2.775e+013 1.000e+004 2.584e-002 2.020e-003 
2.450e-003 6.185e+007 2.776e+013 1.000e+004 2.033e-002 2.022e-003 
2.451e-003 6.183e+007 2.778e+013 1.000e+004 2.456e-002 2.024e-003 
2.453e-003 6.182e+007 2.779e+013 1.000e+004 2.480e-002 2.025e-003 
2.454e-003 6.180e+007 2.781e+013 1.000e+004 2.900e-002 2.027e-003 
2.456e-003 6.182e+007 2.782e+013 1.000e+004 2.263e-002 2.028e-003 
2.457e-003 6.185e+007 2.783e+013 1.000e+004 2.807e-002 2.030e-003 
2.459e-003 6.190e+007 2.784e+013 1.000e+004 2.768e-002 2.031e-003 
2.460e-003 6.195e+007 2.785e+013 1.000e+004 2.836e-002 2.032e-003 
2.462e-003 6.202e+007 2.786e+013 1.000e+004 2.415e-002 2.033e-003 
2.463e-003 6.206e+007 2.781e+013 1.000e+004 2.934e-002 2.034e-003 
2.465e-003 6.208e+007 2.782e+013 1.000e+004 2.883e-002 2.036e-003 
2.466e-003 6.211e+007 2.783e+013 1.000e+004 2.996e-002 2.037e-003 
2.468e-003 6.211e+007 2.783e+013 1.000e+004 2.421e-002 2.038e-003 
2.469e-003 6.213e+007 2.783e+013 1.000e+004 2.896e-002 2.040e-003 
2.471e-003 6.211e+007 2.774e+013 1.000e+004 2.728e-002 2.041e-003 
2.473e-003 6.205e+007 2.772e+013 1.000e+004 2.644e-002 2.043e-003 
2.474e-003 6.201e+007 2.771e+013 1.000e+004 2.165e-002 2.045e-003 
2.476e-003 6.200e+007 2.772e+013 1.000e+004 2.733e-002 2.047e-003 
2.477e-003 6.202e+007 2.773e+013 1.000e+004 1.784e-002 2.048e-003 
2.479e-003 6.205e+007 2.773e+013 1.000e+004 1.767e-002 2.050e-003 
2.480e-003 6.210e+007 2.774e+013 1.000e+004 1.308e-002 2.051e-003 
2.482e-003 6.215e+007 2.775e+013 1.000e+004 1.587e-002 2.052e-003 
2.483e-003 6.222e+007 2.776e+013 1.000e+004 1.144e-002 2.053e-003 
2.485e-003 6.229e+007 2.778e+013 1.000e+004 1.204e-002 2.054e-003 
2.487e-003 6.236e+007 2.779e+013 1.000e+004 1.037e-002 2.055e-003 
2.488e-003 6.244e+007 2.780e+013 1.000e+004 6.804e-003 2.056e-003 
2.490e-003 6.251e+007 2.781e+013 1.000e+004 8.542e-003 2.057e-003 
2.491e-003 6.256e+007 2.781e+013 1.000e+004 1.074e-002 2.058e-003 
2.493e-003 6.259e+007 2.781e+013 1.000e+004 1.044e-002 2.060e-003 
2.494e-003 6.260e+007 2.782e+013 1.000e+004 5.290e-003 2.061e-003 
2.496e-003 6.260e+007 2.782e+013 1.000e+004 8.786e-003 2.063e-003 
2.497e-003 6.262e+007 2.783e+013 1.000e+004 1.159e-002 2.064e-003 
2.498e-003 6.264e+007 2.784e+013 1.000e+004 1.126e-002 2.065e-003 
2.500e-003 6.266e+007 2.785e+013 1.000e+004 7.125e-003 2.067e-003 
2.501e-003 6.268e+007 2.786e+013 1.000e+004 1.187e-002 2.068e-003 
2.503e-003 6.270e+007 2.787e+013 1.000e+004 1.674e-002 2.069e-003 
2.504e-003 6.270e+007 2.786e+013 1.000e+004 2.760e-002 2.071e-003 
2.506e-003 6.268e+007 2.787e+013 1.000e+004 2.727e-002 2.072e-003 
2.507e-003 6.265e+007 2.788e+013 1.000e+004 2.560e-002 2.074e-003 
2.509e-003 6.263e+007 2.790e+013 1.000e+004 1.635e-002 2.076e-003 
2.510e-003 6.261e+007 2.791e+013 1.000e+004 2.896e-002 2.077e-003 
2.512e-003 6.260e+007 2.793e+013 1.000e+004 2.492e-002 2.079e-003 
2.513e-003 6.259e+007 2.794e+013 1.000e+004 2.607e-002 2.080e-003 
2.515e-003 6.258e+007 2.794e+013 1.000e+004 1.862e-002 2.082e-003 
2.516e-003 6.254e+007 2.796e+013 1.000e+004 1.365e-002 2.084e-003 
2.518e-003 6.251e+007 2.798e+013 1.000e+004 6.444e-003 2.085e-003 
2.519e-003 6.250e+007 2.799e+013 1.000e+004 8.243e-003 2.087e-003 
2.521e-003 6.250e+007 2.801e+013 1.000e+004 3.888e-003 2.089e-003 
2.522e-003 6.252e+007 2.803e+013 1.000e+004 1.142e-002 2.090e-003 
2.524e-003 6.254e+007 2.804e+013 1.000e+004 1.002e-002 2.091e-003 
2.525e-003 6.257e+007 2.806e+013 1.000e+004 1.198e-002 2.093e-003 
2.527e-003 6.261e+007 2.807e+013 1.000e+004 8.124e-003 2.094e-003 
2.528e-003 6.265e+007 2.808e+013 1.000e+004 1.526e-002 2.095e-003 
2.530e-003 6.268e+007 2.809e+013 1.000e+004 1.431e-002 2.096e-003 
2.532e-003 6.271e+007 2.811e+013 1.000e+004 1.230e-002 2.098e-003 
2.533e-003 6.274e+007 2.812e+013 1.000e+004 7.536e-003 2.099e-003 
2.535e-003 6.277e+007 2.814e+013 1.000e+004 1.369e-002 2.100e-003 
2.536e-003 6.280e+007 2.816e+013 1.000e+004 1.608e-002 2.102e-003 
2.538e-003 6.283e+007 2.818e+013 1.000e+004 2.119e-002 2.103e-003 
2.539e-003 6.288e+007 2.820e+013 1.000e+004 1.558e-002 2.104e-003 
2.541e-003 6.293e+007 2.821e+013 1.000e+004 2.436e-002 2.105e-003 
2.542e-003 6.299e+007 2.822e+013 1.000e+004 2.454e-002 2.106e-003 
2.544e-003 6.305e+007 2.824e+013 1.000e+004 2.086e-002 2.107e-003 
2.545e-003 6.310e+007 2.825e+013 1.000e+004 1.163e-002 2.109e-003 
2.547e-003 6.316e+007 2.826e+013 1.000e+004 1.547e-002 2.110e-003 
2.548e-003 6.318e+007 2.828e+013 1.000e+004 1.783e-002 2.111e-003 
2.550e-003 6.320e+007 2.830e+013 1.000e+004 1.775e-002 2.112e-003 
2.551e-003 6.321e+007 2.832e+013 1.000e+004 1.787e-002 2.114e-003 
2.553e-003 6.322e+007 2.833e+013 1.000e+004 1.988e-002 2.115e-003 
2.554e-003 6.324e+007 2.835e+013 1.000e+004 2.111e-002 2.117e-003 
2.556e-003 6.325e+007 2.837e+013 1.000e+004 2.671e-002 2.118e-003 
2.557e-003 6.326e+007 2.839e+013 1.000e+004 3.154e-002 2.119e-003 
2.559e-003 6.327e+007 2.841e+013 1.000e+004 3.012e-002 2.121e-003 
2.560e-003 6.328e+007 2.842e+013 1.000e+004 3.698e-002 2.122e-003 
2.562e-003 6.329e+007 2.844e+013 1.000e+004 3.759e-002 2.124e-003 
2.563e-003 6.330e+007 2.845e+013 1.000e+004 3.304e-002 2.125e-003 
2.564e-003 6.330e+007 2.847e+013 1.000e+004 3.252e-002 2.127e-003 
2.566e-003 6.330e+007 2.849e+013 1.000e+004 3.930e-002 2.128e-003 
2.567e-003 6.333e+007 2.850e+013 1.000e+004 2.630e-002 2.129e-003 
2.569e-003 6.337e+007 2.851e+013 1.000e+004 3.582e-002 2.131e-003 
2.570e-003 6.340e+007 2.852e+013 1.000e+004 3.237e-002 2.132e-003 
2.572e-003 6.344e+007 2.853e+013 1.000e+004 3.387e-002 2.133e-003 
2.573e-003 6.348e+007 2.854e+013 1.000e+004 2.735e-002 2.134e-003 
2.575e-003 6.351e+007 2.855e+013 1.000e+004 3.618e-002 2.136e-003 
2.576e-003 6.354e+007 2.857e+013 1.000e+004 3.318e-002 2.137e-003 
2.578e-003 6.357e+007 2.858e+013 1.000e+004 3.567e-002 2.138e-003 
2.579e-003 6.359e+007 2.859e+013 1.000e+004 2.638e-002 2.139e-003 
2.581e-003 6.361e+007 2.860e+013 1.000e+004 3.656e-002 2.141e-003 
2.582e-003 6.362e+007 2.861e+013 1.000e+004 3.320e-002 2.142e-003 
2.584e-003 6.361e+007 2.863e+013 1.000e+004 3.347e-002 2.144e-003 
2.585e-003 6.363e+007 2.863e+013 1.000e+004 2.642e-002 2.145e-003 
2.587e-003 6.369e+007 2.864e+013 1.000e+004 3.937e-002 2.146e-003 
2.588e-003 6.376e+007 2.865e+013 1.000e+004 3.919e-002 2.147e-003 
2.590e-003 6.384e+007 2.865e+013 1.000e+004 3.418e-002 2.148e-003 
2.591e-003 6.392e+007 2.866e+013 1.000e+004 1.921e-002 2.149e-003 
2.593e-003 6.401e+007 2.867e+013 1.000e+004 3.911e-002 2.150e-003 
2.594e-003 6.408e+007 2.860e+013 1.000e+004 3.757e-002 2.151e-003 
2.596e-003 6.413e+007 2.858e+013 1.000e+004 3.513e-002 2.152e-003 
2.597e-003 6.420e+007 2.857e+013 1.000e+004 4.290e-002 2.153e-003 
2.598e-003 6.425e+007 2.856e+013 1.000e+004 4.066e-002 2.154e-003 
2.600e-003 6.431e+007 2.856e+013 1.000e+004 4.242e-002 2.155e-003 
2.601e-003 6.437e+007 2.856e+013 1.000e+004 4.576e-002 2.156e-003 
2.603e-003 6.444e+007 2.856e+013 1.000e+004 4.490e-002 2.157e-003 
2.604e-003 6.451e+007 2.856e+013 1.000e+004 3.540e-002 2.158e-003 
2.606e-003 6.458e+007 2.856e+013 1.000e+004 4.149e-002 2.159e-003 
2.607e-003 6.466e+007 2.856e+013 1.000e+004 4.918e-002 2.160e-003 
2.609e-003 6.474e+007 2.857e+013 1.000e+004 4.254e-002 2.161e-003 
2.610e-003 6.484e+007 2.855e+013 1.000e+004 2.842e-002 2.162e-003 
2.612e-003 6.492e+007 2.854e+013 1.000e+004 4.463e-002 2.163e-003 
2.613e-003 6.502e+007 2.853e+013 1.000e+004 3.844e-002 2.163e-003 
2.615e-003 6.512e+007 2.853e+013 1.000e+004 4.349e-002 2.164e-003 
2.616e-003 6.521e+007 2.852e+013 1.000e+004 3.521e-002 2.165e-003 
2.618e-003 6.529e+007 2.852e+013 1.000e+004 3.031e-002 2.166e-003 
2.619e-003 6.530e+007 2.852e+013 1.000e+004 3.712e-002 2.167e-003 
2.621e-003 6.527e+007 2.852e+013 1.000e+004 4.090e-002 2.169e-003 
2.622e-003 6.523e+007 2.852e+013 1.000e+004 3.495e-002 2.171e-003 
2.623e-003 6.519e+007 2.852e+013 1.000e+004 3.067e-002 2.173e-003 
2.625e-003 6.516e+007 2.852e+013 1.000e+004 3.211e-002 2.174e-003 
2.626e-003 6.513e+007 2.853e+013 1.000e+004 3.231e-002 2.176e-003 
2.628e-003 6.512e+007 2.853e+013 1.000e+004 4.019e-002 2.177e-003 
2.629e-003 6.512e+007 2.853e+013 1.000e+004 3.429e-002 2.179e-003 
2.631e-003 6.510e+007 2.853e+013 1.000e+004 3.737e-002 2.180e-003 
2.632e-003 6.510e+007 2.853e+013 1.000e+004 2.145e-002 2.182e-003 
2.634e-003 6.509e+007 2.853e+013 1.000e+004 2.567e-002 2.183e-003 
2.635e-003 6.508e+007 2.853e+013 1.000e+004 2.323e-002 2.185e-003 
2.637e-003 6.511e+007 2.853e+013 1.000e+004 2.175e-002 2.186e-003 
2.638e-003 6.514e+007 2.852e+013 1.000e+004 1.607e-002 2.187e-003 
2.640e-003 6.518e+007 2.851e+013 1.000e+004 2.278e-002 2.189e-003 
2.641e-003 6.522e+007 2.851e+013 1.000e+004 2.138e-002 2.190e-003 
2.642e-003 6.526e+007 2.850e+013 1.000e+004 3.487e-003 2.191e-003 
2.644e-003 6.531e+007 2.850e+013 1.000e+004 3.372e-003 2.192e-003 
2.645e-003 6.535e+007 2.844e+013 1.000e+004 7.087e-004 2.193e-003 
2.647e-003 6.539e+007 2.837e+013 1.000e+004 6.082e-004 2.194e-003 
2.648e-003 6.547e+007 2.831e+013 1.000e+004 2.051e-003 2.195e-003 
2.650e-003 6.556e+007 2.828e+013 1.000e+004 4.887e-003 2.196e-003 
2.651e-003 6.565e+007 2.826e+013 1.000e+004 1.578e-003 2.197e-003 
2.653e-003 6.572e+007 2.825e+013 1.000e+004 4.323e-004 2.198e-003 
2.654e-003 6.578e+007 2.824e+013 1.000e+004 3.392e-003 2.199e-003 
2.656e-003 6.583e+007 2.824e+013 1.000e+004 1.554e-002 2.200e-003 
2.657e-003 6.587e+007 2.824e+013 1.000e+004 2.716e-002 2.201e-003 
2.659e-003 6.590e+007 2.824e+013 1.000e+004 2.614e-002 2.203e-003 
2.660e-003 6.593e+007 2.824e+013 1.000e+004 2.955e-002 2.204e-003 
2.662e-003 6.595e+007 2.824e+013 1.000e+004 2.358e-002 2.205e-003 
2.663e-003 6.598e+007 2.824e+013 1.000e+004 2.170e-002 2.207e-003 
2.665e-003 6.602e+007 2.825e+013 1.000e+004 2.234e-002 2.208e-003 
2.666e-003 6.606e+007 2.826e+013 1.000e+004 2.721e-002 2.209e-003 
2.668e-003 6.605e+007 2.826e+013 1.000e+004 2.278e-002 2.211e-003 
2.669e-003 6.604e+007 2.826e+013 1.000e+004 2.108e-002 2.212e-003 
2.670e-003 6.603e+007 2.827e+013 1.000e+004 2.253e-002 2.214e-003 
2.672e-003 6.602e+007 2.827e+013 1.000e+004 2.989e-002 2.215e-003 
2.673e-003 6.598e+007 2.827e+013 1.000e+004 2.435e-002 2.217e-003 
2.675e-003 6.595e+007 2.827e+013 1.000e+004 2.290e-002 2.219e-003 
2.676e-003 6.593e+007 2.828e+013 1.000e+004 2.285e-002 2.220e-003 
2.678e-003 6.591e+007 2.828e+013 1.000e+004 3.268e-002 2.222e-003 
2.679e-003 6.590e+007 2.829e+013 1.000e+004 2.394e-002 2.223e-003 
2.681e-003 6.589e+007 2.717e+013 1.000e+004 5.780e-003 2.225e-003 
2.690e-003 6.574e+007 2.714e+013 1.000e+004 3.616e-003 2.235e-003 
2.699e-003 6.555e+007 2.716e+013 1.000e+004 5.580e-003 2.245e-003 
2.708e-003 6.477e+007 2.721e+013 1.000e+004 8.083e-003 2.260e-003 
2.717e-003 6.459e+007 2.729e+013 1.000e+004 4.250e-003 2.270e-003 
2.725e-003 6.405e+007 2.733e+013 1.000e+004 7.637e-003 2.282e-003 
2.734e-003 6.375e+007 2.747e+013 1.000e+004 6.544e-003 2.293e-003 
2.743e-003 6.369e+007 2.761e+013 1.000e+004 3.672e-003 2.302e-003 
2.751e-003 6.361e+007 2.778e+013 1.000e+004 6.096e-003 2.311e-003 
2.760e-003 6.359e+007 2.788e+013 1.000e+004 5.471e-003 2.320e-003 
2.768e-003 6.348e+007 2.780e+013 1.000e+004 4.708e-003 2.329e-003 
2.776e-003 6.364e+007 2.787e+013 1.000e+004 3.802e-003 2.336e-003 
2.784e-003 6.386e+007 2.789e+013 1.000e+004 3.863e-003 2.342e-003 
2.793e-003 6.418e+007 2.799e+013 1.000e+004 3.778e-003 2.349e-003 
2.802e-003 6.456e+007 2.808e+013 1.000e+004 3.842e-003 2.355e-003 
2.811e-003 6.492e+007 2.817e+013 1.000e+004 3.729e-003 2.362e-003 
2.820e-003 6.518e+007 2.822e+013 1.000e+004 5.213e-003 2.369e-003 
2.829e-003 6.499e+007 2.830e+013 1.000e+004 4.216e-003 2.380e-003 
2.838e-003 6.502e+007 2.837e+013 1.000e+004 3.519e-003 2.388e-003 
2.846e-003 6.492e+007 2.844e+013 1.000e+004 4.818e-003 2.397e-003 
2.852e-003 6.499e+007 2.846e+013 1.000e+004 3.900e-003 2.402e-003 
2.858e-003 6.511e+007 2.844e+013 1.000e+004 4.026e-003 2.407e-003 
2.867e-003 6.527e+007 2.849e+013 1.000e+004 4.087e-003 2.416e-003 
2.876e-003 6.555e+007 2.856e+013 1.000e+004 3.756e-003 2.423e-003 
2.886e-003 6.589e+007 2.864e+013 1.000e+004 4.246e-003 2.430e-003 
2.895e-003 6.491e+007 2.837e+013 1.000e+004 7.662e-003 2.446e-003 
2.904e-003 6.398e+007 2.835e+013 1.000e+004 6.566e-003 2.461e-003 
2.912e-003 6.315e+007 2.839e+013 1.000e+004 7.616e-003 2.475e-003 
2.921e-003 6.197e+007 2.843e+013 1.000e+004 7.906e-003 2.492e-003 
2.928e-003 6.090e+007 2.836e+013 1.000e+004 8.033e-003 2.507e-003 
2.936e-003 5.953e+007 2.839e+013 1.000e+004 8.495e-003 2.524e-003 
2.941e-003 5.878e+007 2.819e+013 1.000e+004 6.680e-003 2.535e-003 
2.947e-003 5.789e+007 2.804e+013 1.000e+004 9.554e-003 2.547e-003 
2.955e-003 5.639e+007 2.797e+013 1.000e+004 8.927e-003 2.565e-003 
2.963e-003 5.505e+007 2.793e+013 1.000e+004 8.506e-003 2.582e-003 
2.970e-003 5.383e+007 2.789e+013 1.000e+004 8.400e-003 2.597e-003 
2.977e-003 5.278e+007 2.790e+013 1.000e+004 7.495e-003 2.611e-003 
2.983e-003 5.195e+007 2.781e+013 1.000e+004 8.831e-003 2.623e-003 
2.989e-003 5.114e+007 2.780e+013 1.000e+004 7.799e-003 2.635e-003 
2.995e-003 5.043e+007 2.769e+013 1.000e+004 7.197e-003 2.646e-003 
3.002e-003 4.973e+007 2.770e+013 1.000e+004 6.481e-003 2.658e-003 
3.006e-003 4.934e+007 2.766e+013 1.000e+004 6.842e-003 2.664e-003 
3.014e-003 4.901e+007 2.767e+013 1.000e+004 5.092e-003 2.675e-003 
3.022e-003 4.894e+007 2.771e+013 1.000e+004 5.609e-003 2.683e-003 
3.030e-003 4.868e+007 2.762e+013 1.000e+004 5.484e-003 2.693e-003 
3.039e-003 4.824e+007 2.766e+013 1.000e+004 6.140e-003 2.705e-003 
3.047e-003 4.795e+007 2.770e+013 1.000e+004 5.359e-003 2.715e-003 
3.055e-003 4.759e+007 2.767e+013 1.000e+004 5.733e-003 2.726e-003 
3.063e-003 4.760e+007 2.770e+013 1.000e+004 4.923e-003 2.734e-003 
3.072e-003 4.770e+007 2.770e+013 1.000e+004 7.418e-003 2.742e-003 
3.080e-003 4.786e+007 2.774e+013 1.000e+004 5.208e-003 2.749e-003 
3.088e-003 4.834e+007 2.775e+013 1.000e+004 5.060e-003 2.754e-003 
3.096e-003 4.891e+007 2.777e+013 1.000e+004 2.656e-003 2.758e-003 
3.105e-003 4.941e+007 2.780e+013 1.000e+004 3.041e-003 2.763e-003 
3.114e-003 4.986e+007 2.779e+013 1.000e+004 4.960e-003 2.768e-003 
3.122e-003 5.032e+007 2.775e+013 1.000e+004 3.898e-003 2.774e-003 
3.130e-003 5.062e+007 2.776e+013 1.000e+004 4.134e-003 2.780e-003 
3.138e-003 5.083e+007 2.782e+013 1.000e+004 4.061e-003 2.787e-003 
3.147e-003 5.121e+007 2.784e+013 1.000e+004 3.542e-003 2.792e-003 
3.155e-003 5.158e+007 2.780e+013 1.000e+004 3.821e-003 2.798e-003 
3.162e-003 5.205e+007 2.781e+013 1.000e+004 2.897e-003 2.801e-003 
3.170e-003 5.241e+007 2.771e+013 1.000e+004 4.761e-003 2.807e-003 
3.178e-003 5.262e+007 2.776e+013 1.000e+004 3.031e-003 2.814e-003 
3.187e-003 5.261e+007 2.761e+013 1.000e+004 4.180e-003 2.823e-003 
3.196e-003 5.283e+007 2.757e+013 1.000e+004 1.991e-003 2.830e-003 
3.203e-003 5.308e+007 2.762e+013 1.000e+004 3.486e-003 2.835e-003 
3.210e-003 5.318e+007 2.750e+013 1.000e+004 6.673e-003 2.842e-003 
3.219e-003 5.249e+007 2.704e+013 1.000e+004 5.829e-003 2.856e-003 
3.228e-003 5.222e+007 2.699e+013 1.000e+004 5.287e-003 2.867e-003 
3.238e-003 5.206e+007 2.701e+013 1.000e+004 4.827e-003 2.878e-003 
3.248e-003 5.214e+007 2.706e+013 1.000e+004 2.832e-003 2.887e-003 
3.257e-003 5.244e+007 2.712e+013 1.000e+004 3.676e-003 2.894e-003 
3.265e-003 5.276e+007 2.718e+013 1.000e+004 4.614e-003 2.900e-003 
3.275e-003 5.277e+007 2.727e+013 1.000e+004 4.122e-003 2.909e-003 
3.283e-003 5.307e+007 2.737e+013 1.000e+004 3.626e-003 2.916e-003 
3.289e-003 5.338e+007 2.744e+013 1.000e+004 3.484e-003 2.920e-003 
3.295e-003 5.358e+007 2.743e+013 1.000e+004 4.382e-003 2.924e-003 
3.303e-003 5.360e+007 2.749e+013 1.000e+004 3.887e-003 2.932e-003 
3.311e-003 5.387e+007 2.757e+013 1.000e+004 3.782e-003 2.938e-003 
3.319e-003 5.422e+007 2.760e+013 1.000e+004 3.554e-003 2.944e-003 
3.326e-003 5.454e+007 2.767e+013 1.000e+004 3.382e-003 2.949e-003 
3.334e-003 5.494e+007 2.775e+013 1.000e+004 3.608e-003 2.954e-003 
3.341e-003 5.542e+007 2.781e+013 1.000e+004 2.804e-003 2.958e-003 
3.348e-003 5.596e+007 2.782e+013 1.000e+004 3.475e-003 2.961e-003 
3.356e-003 5.646e+007 2.785e+013 1.000e+004 4.617e-003 2.965e-003 
3.363e-003 5.692e+007 2.789e+013 1.000e+004 4.007e-003 2.969e-003 
3.370e-003 5.717e+007 2.774e+013 1.000e+004 2.558e-003 2.974e-003 
3.377e-003 5.744e+007 2.753e+013 1.000e+004 2.132e-003 2.980e-003 
3.385e-003 5.788e+007 2.755e+013 1.000e+004 3.664e-003 2.984e-003 
3.392e-003 5.809e+007 2.758e+013 1.000e+004 4.666e-003 2.990e-003 
3.399e-003 5.828e+007 2.762e+013 1.000e+004 3.674e-003 2.995e-003 
3.406e-003 5.865e+007 2.766e+013 1.000e+004 2.571e-003 3.000e-003 
3.413e-003 5.913e+007 2.759e+013 1.000e+004 2.644e-003 3.003e-003 
3.420e-003 5.959e+007 2.757e+013 1.000e+004 3.907e-003 3.007e-003 
3.426e-003 6.000e+007 2.755e+013 1.000e+004 2.322e-003 3.011e-003 
3.433e-003 6.038e+007 2.756e+013 1.000e+004 2.972e-003 3.015e-003 
3.440e-003 6.054e+007 2.755e+013 1.000e+004 3.658e-003 3.021e-003 
3.447e-003 6.045e+007 2.756e+013 1.000e+004 3.779e-003 3.029e-003 
3.455e-003 6.035e+007 2.757e+013 1.000e+004 4.185e-003 3.037e-003 
3.463e-003 6.027e+007 2.747e+013 1.000e+004 5.146e-003 3.045e-003 
3.470e-003 6.019e+007 2.745e+013 1.000e+004 3.638e-003 3.054e-003 
3.478e-003 6.008e+007 2.745e+013 1.000e+004 3.987e-003 3.062e-003 
3.484e-003 5.993e+007 2.747e+013 1.000e+004 5.152e-003 3.069e-003 
3.491e-003 5.982e+007 2.731e+013 1.000e+004 5.802e-003 3.077e-003 
3.499e-003 5.972e+007 2.733e+013 1.000e+004 6.021e-003 3.086e-003 
3.506e-003 5.967e+007 2.733e+013 1.000e+004 3.685e-003 3.093e-003 
3.514e-003 5.990e+007 2.730e+013 1.000e+004 2.341e-003 3.099e-003 
3.522e-003 6.049e+007 2.731e+013 1.000e+004 1.791e-003 3.103e-003 
3.529e-003 6.121e+007 2.734e+013 1.000e+004 3.130e-003 3.105e-003 
3.537e-003 6.188e+007 2.739e+013 1.000e+004 2.480e-003 3.108e-003 
3.544e-003 6.238e+007 2.747e+013 1.000e+004 2.948e-003 3.112e-003 
3.552e-003 6.270e+007 2.752e+013 1.000e+004 3.360e-003 3.117e-003 
3.559e-003 6.255e+007 2.756e+013 1.000e+004 6.312e-003 3.126e-003 
3.566e-003 6.213e+007 2.748e+013 1.000e+004 5.531e-003 3.136e-003 
3.574e-003 6.190e+007 2.746e+013 1.000e+004 3.444e-003 3.145e-003 
3.581e-003 6.178e+007 2.746e+013 1.000e+004 4.881e-003 3.153e-003 
3.588e-003 6.169e+007 2.749e+013 1.000e+004 5.128e-003 3.161e-003 
3.596e-003 6.174e+007 2.755e+013 1.000e+004 3.350e-003 3.168e-003 
3.603e-003 6.195e+007 2.760e+013 1.000e+004 2.067e-003 3.174e-003 
3.610e-003 6.252e+007 2.763e+013 1.000e+004 1.702e-003 3.177e-003 
3.618e-003 6.322e+007 2.765e+013 1.000e+004 1.900e-003 3.180e-003 
3.625e-003 6.387e+007 2.769e+013 1.000e+004 1.512e-003 3.182e-003 
3.632e-003 6.446e+007 2.774e+013 1.000e+004 2.673e-003 3.186e-003 
3.639e-003 6.502e+007 2.775e+013 1.000e+004 3.311e-003 3.189e-003 
3.646e-003 6.563e+007 2.777e+013 1.000e+004 1.757e-003 3.192e-003 
3.653e-003 6.614e+007 2.778e+013 1.000e+004 3.987e-003 3.196e-003 
3.660e-003 6.656e+007 2.782e+013 1.000e+004 2.034e-003 3.199e-003 
3.667e-003 6.695e+007 2.785e+013 1.000e+004 4.188e-003 3.203e-003 
3.673e-003 6.731e+007 2.784e+013 1.000e+004 4.066e-003 3.207e-003 
3.680e-003 6.757e+007 2.786e+013 1.000e+004 5.069e-003 3.212e-003 
3.687e-003 6.780e+007 2.792e+013 1.000e+004 5.182e-003 3.217e-003 
3.694e-003 6.795e+007 2.796e+013 1.000e+004 3.357e-003 3.224e-003 
3.702e-003 6.801e+007 2.804e+013 1.000e+004 4.465e-003 3.231e-003 
3.709e-003 6.747e+007 2.781e+013 1.000e+004 8.222e-003 3.242e-003 
3.717e-003 6.686e+007 2.783e+013 1.000e+004 6.935e-003 3.254e-003 
3.723e-003 6.625e+007 2.763e+013 1.000e+004 6.557e-003 3.264e-003 
3.730e-003 6.564e+007 2.760e+013 1.000e+004 6.048e-003 3.275e-003 
3.736e-003 6.512e+007 2.761e+013 1.000e+004 8.256e-003 3.285e-003 
3.742e-003 6.468e+007 2.768e+013 1.000e+004 4.512e-003 3.294e-003 
3.748e-003 6.445e+007 2.766e+013 1.000e+004 6.437e-003 3.302e-003 
3.754e-003 6.417e+007 2.766e+013 1.000e+004 2.194e-003 3.310e-003 
3.760e-003 6.434e+007 2.767e+013 1.000e+004 4.785e-003 3.314e-003 
3.766e-003 6.423e+007 2.756e+013 1.000e+004 5.528e-003 3.321e-003 
3.771e-003 6.415e+007 2.755e+013 1.000e+004 5.867e-003 3.327e-003 
3.776e-003 6.397e+007 2.751e+013 1.000e+004 5.725e-003 3.333e-003 
3.781e-003 6.384e+007 2.752e+013 1.000e+004 5.597e-003 3.339e-003 
3.787e-003 6.384e+007 2.754e+013 1.000e+004 5.351e-003 3.344e-003 
3.792e-003 6.385e+007 2.762e+013 1.000e+004 5.168e-003 3.350e-003 
3.798e-003 6.385e+007 2.750e+013 1.000e+004 4.777e-003 3.356e-003 
3.804e-003 6.372e+007 2.744e+013 1.000e+004 7.047e-003 3.363e-003 
3.811e-003 6.348e+007 2.737e+013 1.000e+004 5.725e-003 3.371e-003 
3.816e-003 6.335e+007 2.736e+013 1.000e+004 5.267e-003 3.377e-003 
3.821e-003 6.322e+007 2.733e+013 1.000e+004 4.048e-003 3.383e-003 
3.825e-003 6.309e+007 2.731e+013 1.000e+004 5.945e-003 3.388e-003 
3.830e-003 6.292e+007 2.730e+013 1.000e+004 6.940e-003 3.394e-003 
3.834e-003 6.283e+007 2.730e+013 1.000e+004 3.635e-003 3.399e-003 
3.838e-003 6.283e+007 2.731e+013 1.000e+004 4.530e-003 3.403e-003 
3.843e-003 6.290e+007 2.732e+013 1.000e+004 5.345e-003 3.407e-003 
3.847e-003 6.302e+007 2.733e+013 1.000e+004 2.862e-003 3.411e-003 
3.852e-003 6.321e+007 2.735e+013 1.000e+004 4.722e-003 3.414e-003 
3.856e-003 6.347e+007 2.734e+013 1.000e+004 4.429e-003 3.417e-003 
3.862e-003 6.376e+007 2.736e+013 1.000e+004 2.408e-003 3.420e-003 
3.867e-003 6.397e+007 2.735e+013 1.000e+004 2.565e-003 3.424e-003 
3.873e-003 6.412e+007 2.735e+013 1.000e+004 4.635e-003 3.429e-003 
3.878e-003 6.426e+007 2.735e+013 1.000e+004 4.607e-003 3.433e-003 
3.884e-003 6.431e+007 2.721e+013 1.000e+004 4.348e-003 3.439e-003 
3.892e-003 6.427e+007 2.729e+013 1.000e+004 5.629e-003 3.446e-003 
3.899e-003 6.439e+007 2.735e+013 1.000e+004 2.162e-003 3.453e-003 
3.906e-003 6.462e+007 2.740e+013 1.000e+004 4.176e-003 3.459e-003 
3.914e-003 6.457e+007 2.743e+013 1.000e+004 5.752e-003 3.466e-003 
3.921e-003 6.327e+007 2.711e+013 1.000e+004 8.847e-003 3.483e-003 
3.928e-003 6.198e+007 2.718e+013 1.000e+004 7.595e-003 3.499e-003 
3.936e-003 6.053e+007 2.727e+013 1.000e+004 9.373e-003 3.516e-003 
3.943e-003 5.950e+007 2.736e+013 1.000e+004 7.947e-003 3.531e-003 
3.950e-003 5.884e+007 2.741e+013 1.000e+004 5.301e-003 3.543e-003 
3.958e-003 5.838e+007 2.747e+013 1.000e+004 6.699e-003 3.553e-003 
3.965e-003 5.796e+007 2.756e+013 1.000e+004 5.001e-003 3.563e-003 
3.972e-003 5.800e+007 2.751e+013 1.000e+004 3.787e-003 3.570e-003 
3.979e-003 5.772e+007 2.741e+013 1.000e+004 5.556e-003 3.579e-003 
3.986e-003 5.760e+007 2.740e+013 1.000e+004 6.169e-003 3.586e-003 
3.993e-003 5.739e+007 2.743e+013 1.000e+004 6.543e-003 3.595e-003 
4.000e-003 5.734e+007 2.748e+013 1.000e+004 5.104e-003 3.602e-003 
4.007e-003 5.690e+007 2.740e+013 1.000e+004 5.658e-003 3.612e-003 
4.014e-003 5.728e+007 2.742e+013 1.000e+004 2.851e-003 3.617e-003 
4.021e-003 5.791e+007 2.747e+013 1.000e+004 1.753e-003 3.619e-003 
4.028e-003 5.838e+007 2.749e+013 1.000e+004 2.778e-003 3.623e-003 
4.035e-003 5.851e+007 2.749e+013 1.000e+004 4.411e-003 3.629e-003 
4.042e-003 5.833e+007 2.753e+013 1.000e+004 4.414e-003 3.638e-003 
4.049e-003 5.785e+007 2.742e+013 1.000e+004 5.788e-003 3.648e-003 
4.056e-003 5.751e+007 2.738e+013 1.000e+004 4.643e-003 3.657e-003 
4.063e-003 5.712e+007 2.732e+013 1.000e+004 4.813e-003 3.667e-003 
4.070e-003 5.682e+007 2.730e+013 1.000e+004 6.631e-003 3.676e-003 
4.077e-003 5.673e+007 2.729e+013 1.000e+004 3.833e-003 3.684e-003 
4.084e-003 5.688e+007 2.729e+013 1.000e+004 3.154e-003 3.690e-003 
4.091e-003 5.714e+007 2.729e+013 1.000e+004 2.790e-003 3.695e-003 
4.099e-003 5.760e+007 2.730e+013 1.000e+004 3.910e-003 3.699e-003 
4.106e-003 5.810e+007 2.731e+013 1.000e+004 3.638e-003 3.703e-003 
4.113e-003 5.841e+007 2.731e+013 1.000e+004 3.896e-003 3.708e-003 
4.120e-003 5.830e+007 2.732e+013 1.000e+004 4.363e-003 3.716e-003 
4.127e-003 5.826e+007 2.733e+013 1.000e+004 3.762e-003 3.723e-003 
4.134e-003 5.832e+007 2.734e+013 1.000e+004 3.397e-003 3.730e-003 
4.141e-003 5.845e+007 2.735e+013 1.000e+004 3.658e-003 3.736e-003 
4.148e-003 5.863e+007 2.737e+013 1.000e+004 2.576e-003 3.742e-003 
4.155e-003 5.887e+007 2.740e+013 1.000e+004 4.382e-003 3.746e-003 
4.161e-003 5.920e+007 2.742e+013 1.000e+004 2.964e-003 3.751e-003 
4.167e-003 5.936e+007 2.733e+013 1.000e+004 3.655e-003 3.756e-003 
4.174e-003 5.909e+007 2.713e+013 1.000e+004 4.554e-003 3.764e-003 
4.180e-003 5.896e+007 2.712e+013 1.000e+004 3.714e-003 3.772e-003 
4.187e-003 5.896e+007 2.713e+013 1.000e+004 3.292e-003 3.778e-003 
4.194e-003 5.893e+007 2.712e+013 1.000e+004 4.075e-003 3.785e-003 
4.200e-003 5.881e+007 2.713e+013 1.000e+004 6.274e-003 3.792e-003 
4.207e-003 5.860e+007 2.708e+013 1.000e+004 6.138e-003 3.800e-003 
4.213e-003 5.811e+007 2.698e+013 1.000e+004 5.707e-003 3.810e-003 
4.220e-003 5.798e+007 2.698e+013 1.000e+004 5.806e-003 3.817e-003 
4.226e-003 5.784e+007 2.695e+013 1.000e+004 5.160e-003 3.825e-003 
4.233e-003 5.739e+007 2.698e+013 1.000e+004 5.239e-003 3.835e-003 
4.239e-003 5.758e+007 2.699e+013 1.000e+004 3.055e-003 3.840e-003 
4.246e-003 5.799e+007 2.700e+013 1.000e+004 3.771e-003 3.844e-003 
4.252e-003 5.848e+007 2.703e+013 1.000e+004 2.112e-003 3.847e-003 
4.259e-003 5.901e+007 2.705e+013 1.000e+004 2.473e-003 3.850e-003 
4.265e-003 5.946e+007 2.713e+013 1.000e+004 4.198e-003 3.853e-003 
4.272e-003 5.984e+007 2.714e+013 1.000e+004 2.212e-003 3.857e-003 
4.279e-003 6.018e+007 2.719e+013 1.000e+004 2.328e-003 3.861e-003 
4.285e-003 6.046e+007 2.721e+013 1.000e+004 5.327e-003 3.866e-003 
4.292e-003 6.039e+007 2.723e+013 1.000e+004 4.592e-003 3.873e-003 
4.298e-003 6.007e+007 2.727e+013 1.000e+004 6.484e-003 3.882e-003 
4.306e-003 5.968e+007 2.725e+013 1.000e+004 8.942e-003 3.892e-003 
4.313e-003 5.932e+007 2.725e+013 1.000e+004 3.968e-003 3.902e-003 
4.321e-003 5.905e+007 2.727e+013 1.000e+004 6.252e-003 3.911e-003 
4.329e-003 5.866e+007 2.729e+013 1.000e+004 7.807e-003 3.922e-003 
4.336e-003 5.822e+007 2.735e+013 1.000e+004 6.660e-003 3.932e-003 
4.344e-003 5.804e+007 2.653e+013 1.000e+004 4.984e-003 3.941e-003 
4.352e-003 5.747e+007 2.621e+013 1.000e+004 4.965e-003 3.953e-003 
4.359e-003 5.730e+007 2.631e+013 1.000e+004 5.187e-003 3.961e-003 
4.366e-003 5.726e+007 2.641e+013 1.000e+004 5.045e-003 3.969e-003 
4.374e-003 5.717e+007 2.649e+013 1.000e+004 5.016e-003 3.977e-003 
4.382e-003 5.768e+007 2.642e+013 1.000e+004 2.777e-003 3.981e-003 
4.389e-003 5.831e+007 2.640e+013 1.000e+004 1.734e-003 3.985e-003 
4.397e-003 5.889e+007 2.638e+013 1.000e+004 2.719e-003 3.989e-003 
4.405e-003 5.930e+007 2.638e+013 1.000e+004 5.047e-003 3.994e-003 
4.413e-003 5.966e+007 2.646e+013 1.000e+004 3.448e-003 3.999e-003 
4.421e-003 6.006e+007 2.657e+013 1.000e+004 5.086e-003 4.004e-003 
4.428e-003 6.042e+007 2.670e+013 1.000e+004 5.186e-003 4.009e-003 
4.436e-003 6.054e+007 2.656e+013 1.000e+004 7.404e-003 4.016e-003 
4.443e-003 6.043e+007 2.655e+013 1.000e+004 5.686e-003 4.024e-003 
4.450e-003 6.057e+007 2.659e+013 1.000e+004 4.321e-003 4.030e-003 
4.457e-003 6.080e+007 2.664e+013 1.000e+004 3.493e-003 4.036e-003 
4.465e-003 6.112e+007 2.670e+013 1.000e+004 3.534e-003 4.041e-003 
4.472e-003 6.153e+007 2.674e+013 1.000e+004 3.318e-003 4.045e-003 
4.479e-003 6.214e+007 2.669e+013 1.000e+004 2.634e-003 4.048e-003 
4.486e-003 6.262e+007 2.673e+013 1.000e+004 3.450e-003 4.051e-003 
4.492e-003 6.294e+007 2.679e+013 1.000e+004 3.812e-003 4.056e-003 
4.499e-003 6.327e+007 2.685e+013 1.000e+004 3.508e-003 4.060e-003 
4.506e-003 6.368e+007 2.688e+013 1.000e+004 3.344e-003 4.064e-003 
4.513e-003 6.411e+007 2.691e+013 1.000e+004 4.387e-003 4.068e-003 
4.520e-003 6.388e+007 2.675e+013 1.000e+004 5.378e-003 4.077e-003 
4.527e-003 6.373e+007 2.672e+013 1.000e+004 4.646e-003 4.085e-003 
4.534e-003 6.379e+007 2.672e+013 1.000e+004 4.370e-003 4.091e-003 
4.540e-003 6.381e+007 2.661e+013 1.000e+004 5.614e-003 4.098e-003 
4.547e-003 6.347e+007 2.649e+013 1.000e+004 6.309e-003 4.107e-003 
4.553e-003 6.307e+007 2.646e+013 1.000e+004 6.561e-003 4.116e-003 
4.560e-003 6.256e+007 2.646e+013 1.000e+004 8.076e-003 4.125e-003 
4.566e-003 6.173e+007 2.647e+013 1.000e+004 7.073e-003 4.137e-003 
4.572e-003 6.123e+007 2.635e+013 1.000e+004 8.986e-003 4.147e-003 
4.578e-003 6.005e+007 2.611e+013 1.000e+004 1.025e-002 4.161e-003 
4.584e-003 5.887e+007 2.606e+013 1.000e+004 8.966e-003 4.176e-003 
4.591e-003 5.815e+007 2.607e+013 1.000e+004 6.301e-003 4.187e-003 
4.597e-003 5.785e+007 2.607e+013 1.000e+004 6.122e-003 4.195e-003 
4.603e-003 5.753e+007 2.608e+013 1.000e+004 6.655e-003 4.204e-003 
4.610e-003 5.718e+007 2.611e+013 1.000e+004 6.209e-003 4.213e-003 
4.616e-003 5.674e+007 2.607e+013 1.000e+004 7.213e-003 4.222e-003 
4.622e-003 5.614e+007 2.608e+013 1.000e+004 6.264e-003 4.232e-003 
4.628e-003 5.608e+007 2.611e+013 1.000e+004 3.763e-003 4.239e-003 
4.634e-003 5.633e+007 2.615e+013 1.000e+004 3.454e-003 4.243e-003 
4.639e-003 5.674e+007 2.619e+013 1.000e+004 3.099e-003 4.245e-003 
4.645e-003 5.721e+007 2.622e+013 1.000e+004 3.203e-003 4.247e-003 
4.650e-003 5.771e+007 2.623e+013 1.000e+004 2.805e-003 4.250e-003 
4.655e-003 5.819e+007 2.627e+013 1.000e+004 3.575e-003 4.252e-003 
4.661e-003 5.854e+007 2.630e+013 1.000e+004 3.110e-003 4.254e-003 
4.666e-003 5.887e+007 2.632e+013 1.000e+004 4.502e-003 4.258e-003 
4.674e-003 5.930e+007 2.627e+013 1.000e+004 3.936e-003 4.262e-003 
4.681e-003 5.961e+007 2.626e+013 1.000e+004 4.306e-003 4.267e-003 
4.689e-003 5.994e+007 2.630e+013 1.000e+004 4.571e-003 4.272e-003 
4.695e-003 6.012e+007 2.639e+013 1.000e+004 3.926e-003 4.278e-003 
4.703e-003 6.015e+007 2.646e+013 1.000e+004 5.173e-003 4.285e-003 
4.710e-003 6.006e+007 2.654e+013 1.000e+004 7.074e-003 4.293e-003 
4.717e-003 5.990e+007 2.656e+013 1.000e+004 4.082e-003 4.301e-003 
4.724e-003 5.999e+007 2.663e+013 1.000e+004 4.443e-003 4.307e-003 
4.731e-003 6.017e+007 2.665e+013 1.000e+004 3.205e-003 4.313e-003 
4.738e-003 6.031e+007 2.663e+013 1.000e+004 5.789e-003 4.319e-003 
4.745e-003 6.052e+007 2.668e+013 1.000e+004 2.590e-003 4.324e-003 
4.751e-003 6.086e+007 2.674e+013 1.000e+004 3.092e-003 4.329e-003 
4.758e-003 6.138e+007 2.679e+013 1.000e+004 1.873e-003 4.332e-003 
4.765e-003 6.195e+007 2.684e+013 1.000e+004 2.328e-003 4.335e-003 
4.772e-003 6.254e+007 2.689e+013 1.000e+004 2.499e-003 4.338e-003 
4.779e-003 6.312e+007 2.693e+013 1.000e+004 4.022e-003 4.341e-003 
4.786e-003 6.370e+007 2.697e+013 1.000e+004 2.239e-003 4.344e-003 
4.793e-003 6.425e+007 2.702e+013 1.000e+004 2.227e-003 4.347e-003 
4.800e-003 6.473e+007 2.707e+013 1.000e+004 4.088e-003 4.350e-003 
4.807e-003 6.514e+007 2.712e+013 1.000e+004 4.539e-003 4.355e-003 
4.814e-003 6.544e+007 2.718e+013 1.000e+004 4.462e-003 4.360e-003 
4.821e-003 6.564e+007 2.726e+013 1.000e+004 5.431e-003 4.365e-003 
4.828e-003 6.579e+007 2.735e+013 1.000e+004 5.552e-003 4.371e-003 
4.835e-003 6.589e+007 2.744e+013 1.000e+004 3.608e-003 4.377e-003 
4.842e-003 6.584e+007 2.753e+013 1.000e+004 5.909e-003 4.385e-003 
4.849e-003 6.570e+007 2.764e+013 1.000e+004 3.595e-003 4.393e-003 
4.856e-003 6.574e+007 2.774e+013 1.000e+004 5.043e-003 4.400e-003 
4.863e-003 6.603e+007 2.786e+013 1.000e+004 2.807e-003 4.405e-003 
4.870e-003 6.644e+007 2.795e+013 1.000e+004 2.901e-003 4.409e-003 
4.877e-003 6.691e+007 2.804e+013 1.000e+004 2.311e-003 4.413e-003 
4.884e-003 6.737e+007 2.813e+013 1.000e+004 2.868e-003 4.417e-003 
4.891e-003 6.758e+007 2.823e+013 1.000e+004 4.917e-003 4.422e-003 
4.899e-003 6.756e+007 2.833e+013 1.000e+004 6.601e-003 4.430e-003 
4.906e-003 6.694e+007 2.845e+013 1.000e+004 6.163e-003 4.441e-003 
4.913e-003 6.613e+007 2.848e+013 1.000e+004 9.363e-003 4.454e-003 
4.920e-003 6.489e+007 2.853e+013 1.000e+004 7.461e-003 4.469e-003 
4.927e-003 6.455e+007 2.858e+013 1.000e+004 2.097e-003 4.479e-003 
4.934e-003 6.483e+007 2.861e+013 1.000e+004 3.024e-003 4.484e-003 
4.941e-003 6.505e+007 2.859e+013 1.000e+004 4.426e-003 4.489e-003 
4.947e-003 6.539e+007 2.863e+013 1.000e+004 3.566e-003 4.493e-003 
4.952e-003 6.581e+007 2.867e+013 1.000e+004 3.652e-003 4.495e-003 
4.958e-003 6.622e+007 2.872e+013 1.000e+004 3.365e-003 4.498e-003 
4.963e-003 6.661e+007 2.869e+013 1.000e+004 4.180e-003 4.501e-003 
4.969e-003 6.657e+007 2.850e+013 1.000e+004 5.514e-003 4.507e-003 
4.975e-003 6.639e+007 2.852e+013 1.000e+004 4.298e-003 4.514e-003 
4.981e-003 6.597e+007 2.853e+013 1.000e+004 7.903e-003 4.523e-003 
4.986e-003 6.541e+007 2.846e+013 1.000e+004 6.082e-003 4.532e-003 
4.992e-003 6.468e+007 2.822e+013 1.000e+004 8.019e-003 4.543e-003 
4.998e-003 6.383e+007 2.793e+013 1.000e+004 6.925e-003 4.555e-003 
5.004e-003 6.320e+007 2.790e+013 1.000e+004 6.469e-003 4.565e-003 
5.010e-003 6.267e+007 2.788e+013 1.000e+004 7.093e-003 4.575e-003 
5.016e-003 6.221e+007 2.790e+013 1.000e+004 7.527e-003 4.584e-003 
5.021e-003 6.164e+007 2.787e+013 1.000e+004 7.806e-003 4.593e-003 
5.026e-003 6.110e+007 2.779e+013 1.000e+004 6.953e-003 4.602e-003 
5.031e-003 6.091e+007 2.775e+013 1.000e+004 5.635e-003 4.608e-003 
5.035e-003 6.095e+007 2.776e+013 1.000e+004 5.776e-003 4.612e-003 
5.040e-003 6.102e+007 2.778e+013 1.000e+004 2.158e-003 4.616e-003 
5.045e-003 6.129e+007 2.781e+013 1.000e+004 3.764e-003 4.619e-003 
5.049e-003 6.150e+007 2.756e+013 1.000e+004 3.406e-003 4.622e-003 
5.056e-003 6.162e+007 2.747e+013 1.000e+004 6.909e-003 4.628e-003 
5.062e-003 6.165e+007 2.750e+013 1.000e+004 1.768e-003 4.634e-003 
5.069e-003 6.150e+007 2.752e+013 1.000e+004 7.640e-003 4.642e-003 
5.076e-003 6.143e+007 2.754e+013 1.000e+004 1.298e-003 4.649e-003 
5.082e-003 6.161e+007 2.757e+013 1.000e+004 5.894e-003 4.654e-003 
5.089e-003 6.174e+007 2.758e+013 1.000e+004 7.144e-003 4.660e-003 
5.096e-003 6.135e+007 2.764e+013 1.000e+004 5.578e-003 4.670e-003 
5.103e-003 6.094e+007 2.770e+013 1.000e+004 7.377e-003 4.680e-003 
5.110e-003 6.042e+007 2.757e+013 1.000e+004 6.186e-003 4.691e-003 
5.117e-003 6.001e+007 2.753e+013 1.000e+004 4.550e-003 4.700e-003 
5.124e-003 5.952e+007 2.748e+013 1.000e+004 5.892e-003 4.711e-003 
5.132e-003 5.898e+007 2.745e+013 1.000e+004 4.988e-003 4.722e-003 
5.139e-003 5.911e+007 2.743e+013 1.000e+004 4.394e-003 4.728e-003 
5.146e-003 5.939e+007 2.739e+013 1.000e+004 9.771e-004 4.733e-003 
5.151e-003 5.988e+007 2.724e+013 1.000e+004 5.815e-003 4.735e-003 
5.156e-003 6.035e+007 2.721e+013 1.000e+004 5.078e-003 4.737e-003 
5.160e-003 6.073e+007 2.715e+013 1.000e+004 4.346e-003 4.739e-003 
5.165e-003 6.102e+007 2.715e+013 1.000e+004 4.992e-003 4.741e-003 
5.169e-003 6.135e+007 2.716e+013 1.000e+004 5.532e-003 4.743e-003 
5.173e-003 6.169e+007 2.719e+013 1.000e+004 3.555e-003 4.745e-003 
5.178e-003 6.206e+007 2.721e+013 1.000e+004 5.495e-003 4.747e-003 
5.183e-003 6.226e+007 2.718e+013 1.000e+004 6.036e-003 4.750e-003 
5.188e-003 6.220e+007 2.712e+013 1.000e+004 3.007e-003 4.755e-003 
5.191e-003 6.213e+007 2.712e+013 1.000e+004 6.292e-003 4.759e-003 
5.193e-003 6.208e+007 2.714e+013 1.000e+004 6.667e-003 4.762e-003 
5.196e-003 6.203e+007 2.716e+013 1.000e+004 3.734e-003 4.765e-003 
5.199e-003 6.197e+007 2.719e+013 1.000e+004 6.507e-003 4.768e-003 
5.201e-003 6.194e+007 2.722e+013 1.000e+004 5.990e-003 4.771e-003 
5.204e-003 6.192e+007 2.725e+013 1.000e+004 3.382e-003 4.774e-003 
5.206e-003 6.192e+007 2.726e+013 1.000e+004 6.642e-003 4.776e-003 
5.209e-003 6.184e+007 2.727e+013 1.000e+004 4.907e-003 4.779e-003 
5.212e-003 6.173e+007 2.730e+013 1.000e+004 4.401e-003 4.783e-003 
5.214e-003 6.170e+007 2.733e+013 1.000e+004 5.780e-003 4.785e-003 
5.217e-003 6.170e+007 2.736e+013 1.000e+004 4.203e-003 4.788e-003 
5.219e-003 6.173e+007 2.733e+013 1.000e+004 3.022e-003 4.790e-003 
5.222e-003 6.178e+007 2.734e+013 1.000e+004 3.490e-003 4.793e-003 
5.225e-003 6.184e+007 2.735e+013 1.000e+004 5.656e-003 4.796e-003 
5.228e-003 6.190e+007 2.738e+013 1.000e+004 3.762e-003 4.798e-003 
5.231e-003 6.194e+007 2.740e+013 1.000e+004 4.029e-003 4.801e-003 
5.234e-003 6.197e+007 2.742e+013 1.000e+004 5.717e-003 4.804e-003 
5.237e-003 6.198e+007 2.746e+013 1.000e+004 4.037e-003 4.807e-003 
5.240e-003 6.198e+007 2.749e+013 1.000e+004 4.052e-003 4.810e-003 
5.243e-003 6.199e+007 2.752e+013 1.000e+004 5.309e-003 4.813e-003 
5.247e-003 6.204e+007 2.755e+013 1.000e+004 3.653e-003 4.816e-003 
5.250e-003 6.209e+007 2.758e+013 1.000e+004 5.708e-003 4.818e-003 
5.253e-003 6.216e+007 2.761e+013 1.000e+004 4.868e-003 4.821e-003 
5.256e-003 6.224e+007 2.764e+013 1.000e+004 3.518e-003 4.823e-003 
5.259e-003 6.234e+007 2.767e+013 1.000e+004 4.738e-003 4.826e-003 
5.262e-003 6.245e+007 2.770e+013 1.000e+004 4.558e-003 4.828e-003 
5.265e-003 6.257e+007 2.773e+013 1.000e+004 2.885e-003 4.830e-003 
5.268e-003 6.269e+007 2.777e+013 1.000e+004 4.263e-003 4.832e-003 
5.271e-003 6.281e+007 2.780e+013 1.000e+004 2.931e-003 4.834e-003 
5.274e-003 6.294e+007 2.783e+013 1.000e+004 3.326e-003 4.837e-003 
5.277e-003 6.307e+007 2.787e+013 1.000e+004 2.954e-003 4.839e-003 
5.280e-003 6.319e+007 2.790e+013 1.000e+004 4.704e-003 4.841e-003 
5.283e-003 6.331e+007 2.794e+013 1.000e+004 4.450e-003 4.843e-003 
5.286e-003 6.343e+007 2.798e+013 1.000e+004 2.860e-003 4.845e-003 
5.289e-003 6.354e+007 2.801e+013 1.000e+004 4.638e-003 4.848e-003 
5.292e-003 6.366e+007 2.805e+013 1.000e+004 3.330e-003 4.850e-003 
5.295e-003 6.382e+007 2.809e+013 1.000e+004 2.960e-003 4.852e-003 
5.298e-003 6.398e+007 2.812e+013 1.000e+004 4.238e-003 4.854e-003 
5.302e-003 6.415e+007 2.816e+013 1.000e+004 2.615e-003 4.856e-003 
5.305e-003 6.433e+007 2.819e+013 1.000e+004 2.528e-003 4.858e-003 
5.308e-003 6.451e+007 2.822e+013 1.000e+004 2.804e-003 4.860e-003 
5.311e-003 6.470e+007 2.825e+013 1.000e+004 4.077e-003 4.861e-003 
5.314e-003 6.487e+007 2.828e+013 1.000e+004 2.334e-003 4.863e-003 
5.317e-003 6.502e+007 2.829e+013 1.000e+004 3.924e-003 4.865e-003 
5.320e-003 6.505e+007 2.830e+013 1.000e+004 3.966e-003 4.868e-003 
5.323e-003 6.504e+007 2.833e+013 1.000e+004 4.327e-003 4.871e-003 
5.326e-003 6.495e+007 2.838e+013 1.000e+004 4.541e-003 4.875e-003 
5.329e-003 6.479e+007 2.836e+013 1.000e+004 5.330e-003 4.879e-003 
5.332e-003 6.457e+007 2.838e+013 1.000e+004 6.218e-003 4.884e-003 
5.335e-003 6.430e+007 2.841e+013 1.000e+004 7.893e-003 4.889e-003 
5.338e-003 6.400e+007 2.845e+013 1.000e+004 7.199e-003 4.894e-003 
5.342e-003 6.370e+007 2.849e+013 1.000e+004 7.526e-003 4.899e-003 
5.345e-003 6.337e+007 2.853e+013 1.000e+004 7.353e-003 4.904e-003 
5.348e-003 6.308e+007 2.857e+013 1.000e+004 6.726e-003 4.909e-003 
5.351e-003 6.279e+007 2.861e+013 1.000e+004 6.136e-003 4.914e-003 
5.354e-003 6.248e+007 2.866e+013 1.000e+004 5.745e-003 4.920e-003 
5.357e-003 6.220e+007 2.866e+013 1.000e+004 5.693e-003 4.925e-003 
5.360e-003 6.199e+007 2.869e+013 1.000e+004 6.083e-003 4.929e-003 
5.363e-003 6.183e+007 2.874e+013 1.000e+004 4.865e-003 4.934e-003 
5.366e-003 6.167e+007 2.873e+013 1.000e+004 5.032e-003 4.938e-003 
5.369e-003 6.146e+007 2.869e+013 1.000e+004 6.655e-003 4.942e-003 
5.373e-003 6.127e+007 2.866e+013 1.000e+004 5.286e-003 4.947e-003 
5.376e-003 6.109e+007 2.862e+013 1.000e+004 6.600e-003 4.951e-003 
5.379e-003 6.090e+007 2.858e+013 1.000e+004 6.856e-003 4.955e-003 
5.382e-003 6.079e+007 2.857e+013 1.000e+004 6.015e-003 4.959e-003 
5.385e-003 6.079e+007 2.856e+013 1.000e+004 5.588e-003 4.962e-003 
5.388e-003 6.081e+007 2.855e+013 1.000e+004 6.277e-003 4.965e-003 
5.391e-003 6.066e+007 2.851e+013 1.000e+004 4.743e-003 4.970e-003 
5.394e-003 6.051e+007 2.853e+013 1.000e+004 5.643e-003 4.974e-003 
5.398e-003 6.039e+007 2.856e+013 1.000e+004 6.291e-003 4.978e-003 
5.401e-003 6.025e+007 2.858e+013 1.000e+004 4.556e-003 4.982e-003 
5.404e-003 6.024e+007 2.858e+013 1.000e+004 2.999e-003 4.985e-003 
5.407e-003 6.035e+007 2.859e+013 1.000e+004 2.808e-003 4.987e-003 
5.410e-003 6.052e+007 2.860e+013 1.000e+004 3.739e-003 4.989e-003 
5.413e-003 6.075e+007 2.860e+013 1.000e+004 1.528e-003 4.991e-003 
5.416e-003 6.102e+007 2.861e+013 1.000e+004 3.038e-003 4.992e-003 
5.419e-003 6.132e+007 2.861e+013 1.000e+004 3.288e-003 4.993e-003 
5.423e-003 6.161e+007 2.862e+013 1.000e+004 3.139e-003 4.994e-003 
5.426e-003 6.187e+007 2.864e+013 1.000e+004 1.395e-003 4.996e-003 
5.429e-003 6.215e+007 2.865e+013 1.000e+004 1.274e-003 4.997e-003 
5.432e-003 6.240e+007 2.862e+013 1.000e+004 2.638e-003 4.998e-003 
5.435e-003 6.256e+007 2.861e+013 1.000e+004 2.869e-003 5.000e-003 
5.438e-003 6.273e+007 2.861e+013 1.000e+004 3.886e-003 5.002e-003 
5.441e-003 6.292e+007 2.862e+013 1.000e+004 2.485e-003 5.004e-003 
5.444e-003 6.311e+007 2.863e+013 1.000e+004 2.569e-003 5.006e-003 
5.448e-003 6.328e+007 2.862e+013 1.000e+004 3.112e-003 5.008e-003 
5.451e-003 6.327e+007 2.861e+013 1.000e+004 3.759e-003 5.011e-003 
5.454e-003 6.326e+007 2.862e+013 1.000e+004 3.451e-003 5.014e-003 
5.457e-003 6.335e+007 2.863e+013 1.000e+004 4.344e-003 5.017e-003 
5.460e-003 6.349e+007 2.864e+013 1.000e+004 4.242e-003 5.019e-003 
5.463e-003 6.365e+007 2.864e+013 1.000e+004 3.531e-003 5.021e-003 
5.466e-003 6.383e+007 2.865e+013 1.000e+004 2.327e-003 5.023e-003 
5.470e-003 6.401e+007 2.866e+013 1.000e+004 2.844e-003 5.025e-003 
5.473e-003 6.419e+007 2.867e+013 1.000e+004 4.218e-003 5.027e-003 
5.476e-003 6.438e+007 2.868e+013 1.000e+004 4.014e-003 5.029e-003 
5.480e-003 6.458e+007 2.869e+013 1.000e+004 3.536e-003 5.031e-003 
5.483e-003 6.478e+007 2.871e+013 1.000e+004 2.720e-003 5.033e-003 
5.486e-003 6.495e+007 2.871e+013 1.000e+004 3.650e-003 5.035e-003 
5.490e-003 6.522e+007 2.870e+013 1.000e+004 2.307e-003 5.036e-003 
5.493e-003 6.548e+007 2.871e+013 1.000e+004 3.505e-003 5.038e-003 
5.496e-003 6.573e+007 2.872e+013 1.000e+004 3.767e-003 5.039e-003 
5.500e-003 6.598e+007 2.874e+013 1.000e+004 4.073e-003 5.041e-003 
5.503e-003 6.624e+007 2.875e+013 1.000e+004 3.676e-003 5.042e-003 
5.506e-003 6.650e+007 2.876e+013 1.000e+004 3.951e-003 5.044e-003 
5.510e-003 6.673e+007 2.877e+013 1.000e+004 4.869e-003 5.046e-003 
5.513e-003 6.683e+007 2.875e+013 1.000e+004 3.977e-003 5.048e-003 
5.516e-003 6.681e+007 2.878e+013 1.000e+004 3.374e-003 5.052e-003 
5.519e-003 6.681e+007 2.881e+013 1.000e+004 4.473e-003 5.055e-003 
5.523e-003 6.682e+007 2.885e+013 1.000e+004 5.463e-003 5.058e-003 
5.526e-003 6.679e+007 2.888e+013 1.000e+004 5.006e-003 5.062e-003 
5.529e-003 6.669e+007 2.893e+013 1.000e+004 4.993e-003 5.066e-003 
5.533e-003 6.622e+007 2.888e+013 1.000e+004 7.365e-003 5.073e-003 
5.536e-003 6.577e+007 2.892e+013 1.000e+004 6.652e-003 5.079e-003 
5.539e-003 6.534e+007 2.898e+013 1.000e+004 7.696e-003 5.085e-003 
5.543e-003 6.493e+007 2.905e+013 1.000e+004 7.214e-003 5.091e-003 
5.546e-003 6.451e+007 2.913e+013 1.000e+004 7.942e-003 5.098e-003 
5.549e-003 6.411e+007 2.920e+013 1.000e+004 8.663e-003 5.104e-003 
5.553e-003 6.363e+007 2.929e+013 1.000e+004 9.421e-003 5.111e-003 
5.556e-003 6.302e+007 2.930e+013 1.000e+004 8.128e-003 5.118e-003 
5.559e-003 6.254e+007 2.936e+013 1.000e+004 8.299e-003 5.124e-003 
5.562e-003 6.214e+007 2.941e+013 1.000e+004 8.060e-003 5.130e-003 
5.566e-003 6.172e+007 2.943e+013 1.000e+004 6.533e-003 5.136e-003 
5.569e-003 6.129e+007 2.946e+013 1.000e+004 9.158e-003 5.142e-003 
5.572e-003 6.082e+007 2.945e+013 1.000e+004 7.723e-003 5.149e-003 
5.575e-003 6.038e+007 2.942e+013 1.000e+004 6.518e-003 5.155e-003 
5.578e-003 6.006e+007 2.944e+013 1.000e+004 7.022e-003 5.160e-003 
5.581e-003 5.981e+007 2.945e+013 1.000e+004 5.328e-003 5.165e-003 
5.584e-003 5.967e+007 2.946e+013 1.000e+004 4.355e-003 5.169e-003 
5.587e-003 5.957e+007 2.945e+013 1.000e+004 5.466e-003 5.173e-003 
5.591e-003 5.952e+007 2.944e+013 1.000e+004 4.728e-003 5.176e-003 
5.594e-003 5.950e+007 2.944e+013 1.000e+004 4.389e-003 5.180e-003 
5.597e-003 5.949e+007 2.945e+013 1.000e+004 5.064e-003 5.183e-003 
5.600e-003 5.947e+007 2.947e+013 1.000e+004 3.880e-003 5.186e-003 
5.603e-003 5.946e+007 2.947e+013 1.000e+004 5.114e-003 5.189e-003 
5.606e-003 5.945e+007 2.948e+013 1.000e+004 3.902e-003 5.193e-003 
5.609e-003 5.944e+007 2.949e+013 1.000e+004 3.675e-003 5.196e-003 
5.612e-003 5.940e+007 2.943e+013 1.000e+004 4.612e-003 5.199e-003 
5.615e-003 5.929e+007 2.938e+013 1.000e+004 6.029e-003 5.203e-003 
5.619e-003 5.923e+007 2.936e+013 1.000e+004 3.690e-003 5.207e-003 
5.622e-003 5.918e+007 2.936e+013 1.000e+004 5.268e-003 5.210e-003 
5.625e-003 5.913e+007 2.934e+013 1.000e+004 5.907e-003 5.213e-003 
5.628e-003 5.908e+007 2.934e+013 1.000e+004 3.956e-003 5.217e-003 
5.631e-003 5.904e+007 2.932e+013 1.000e+004 4.331e-003 5.220e-003 
5.634e-003 5.897e+007 2.933e+013 1.000e+004 5.630e-003 5.224e-003 
5.637e-003 5.887e+007 2.934e+013 1.000e+004 6.105e-003 5.228e-003 
5.641e-003 5.871e+007 2.936e+013 1.000e+004 5.760e-003 5.232e-003 
5.644e-003 5.862e+007 2.937e+013 1.000e+004 5.732e-003 5.236e-003 
5.647e-003 5.847e+007 2.939e+013 1.000e+004 5.242e-003 5.240e-003 
5.650e-003 5.830e+007 2.941e+013 1.000e+004 5.205e-003 5.244e-003 
5.653e-003 5.833e+007 2.943e+013 1.000e+004 5.058e-003 5.247e-003 
5.656e-003 5.849e+007 2.944e+013 1.000e+004 2.020e-003 5.249e-003 
5.659e-003 5.871e+007 2.944e+013 1.000e+004 3.836e-003 5.251e-003 
5.662e-003 5.895e+007 2.945e+013 1.000e+004 3.334e-003 5.252e-003 
5.665e-003 5.920e+007 2.945e+013 1.000e+004 3.014e-003 5.254e-003 
5.669e-003 5.949e+007 2.946e+013 1.000e+004 3.191e-003 5.255e-003 
5.672e-003 5.980e+007 2.947e+013 1.000e+004 3.513e-003 5.256e-003 
5.675e-003 6.012e+007 2.948e+013 1.000e+004 1.615e-003 5.257e-003 
5.678e-003 6.045e+007 2.948e+013 1.000e+004 1.164e-003 5.257e-003 
5.681e-003 6.079e+007 2.949e+013 1.000e+004 9.422e-004 5.258e-003 
5.684e-003 6.115e+007 2.950e+013 1.000e+004 8.649e-004 5.259e-003 
5.687e-003 6.150e+007 2.951e+013 1.000e+004 2.819e-003 5.260e-003 
5.691e-003 6.185e+007 2.951e+013 1.000e+004 2.079e-003 5.260e-003 
5.694e-003 6.221e+007 2.952e+013 1.000e+004 3.298e-003 5.261e-003 
5.697e-003 6.257e+007 2.953e+013 1.000e+004 3.197e-003 5.262e-003 
5.700e-003 6.292e+007 2.954e+013 1.000e+004 2.161e-003 5.262e-003 
5.703e-003 6.327e+007 2.956e+013 1.000e+004 3.208e-003 5.263e-003 
5.706e-003 6.359e+007 2.957e+013 1.000e+004 1.413e-003 5.264e-003 
5.709e-003 6.390e+007 2.959e+013 1.000e+004 2.820e-003 5.265e-003 
5.712e-003 6.420e+007 2.960e+013 1.000e+004 1.231e-003 5.266e-003 
5.716e-003 6.436e+007 2.953e+013 1.000e+004 4.482e-003 5.268e-003 
5.719e-003 6.438e+007 2.952e+013 1.000e+004 5.220e-003 5.271e-003 
5.722e-003 6.440e+007 2.951e+013 1.000e+004 3.281e-003 5.274e-003 
5.725e-003 6.452e+007 2.951e+013 1.000e+004 2.763e-003 5.276e-003 
5.728e-003 6.466e+007 2.951e+013 1.000e+004 3.988e-003 5.278e-003 
5.731e-003 6.482e+007 2.951e+013 1.000e+004 2.425e-003 5.281e-003 
5.734e-003 6.498e+007 2.951e+013 1.000e+004 2.591e-003 5.283e-003 
5.738e-003 6.516e+007 2.951e+013 1.000e+004 3.728e-003 5.285e-003 
5.741e-003 6.533e+007 2.952e+013 1.000e+004 2.571e-003 5.287e-003 
5.744e-003 6.551e+007 2.953e+013 1.000e+004 3.246e-003 5.289e-003 
5.748e-003 6.568e+007 2.954e+013 1.000e+004 2.351e-003 5.291e-003 
5.751e-003 6.585e+007 2.954e+013 1.000e+004 2.956e-003 5.293e-003 
5.755e-003 6.602e+007 2.956e+013 1.000e+004 3.686e-003 5.295e-003 
5.758e-003 6.614e+007 2.954e+013 1.000e+004 5.061e-003 5.298e-003 
5.761e-003 6.621e+007 2.950e+013 1.000e+004 4.435e-003 5.301e-003 
5.764e-003 6.631e+007 2.950e+013 1.000e+004 3.775e-003 5.303e-003 
5.768e-003 6.641e+007 2.952e+013 1.000e+004 3.629e-003 5.306e-003 
5.771e-003 6.649e+007 2.954e+013 1.000e+004 3.474e-003 5.309e-003 
5.775e-003 6.656e+007 2.956e+013 1.000e+004 3.661e-003 5.312e-003 
5.778e-003 6.664e+007 2.957e+013 1.000e+004 5.026e-003 5.314e-003 
5.781e-003 6.672e+007 2.959e+013 1.000e+004 4.518e-003 5.317e-003 
5.784e-003 6.680e+007 2.962e+013 1.000e+004 3.596e-003 5.320e-003 
5.788e-003 6.688e+007 2.965e+013 1.000e+004 2.978e-003 5.323e-003 
5.791e-003 6.694e+007 2.967e+013 1.000e+004 3.975e-003 5.326e-003 
5.794e-003 6.701e+007 2.971e+013 1.000e+004 3.381e-003 5.328e-003 
5.798e-003 6.710e+007 2.974e+013 1.000e+004 3.269e-003 5.331e-003 
5.801e-003 6.719e+007 2.977e+013 1.000e+004 3.311e-003 5.334e-003 
5.804e-003 6.726e+007 2.980e+013 1.000e+004 4.268e-003 5.337e-003 
5.808e-003 6.731e+007 2.984e+013 1.000e+004 5.581e-003 5.340e-003 
5.811e-003 6.737e+007 2.988e+013 1.000e+004 3.474e-003 5.343e-003 
5.815e-003 6.743e+007 2.993e+013 1.000e+004 4.606e-003 5.346e-003 
5.818e-003 6.750e+007 2.997e+013 1.000e+004 2.909e-003 5.348e-003 
5.821e-003 6.757e+007 3.002e+013 1.000e+004 3.848e-003 5.351e-003 
5.824e-003 6.764e+007 3.006e+013 1.000e+004 4.437e-003 5.354e-003 
5.828e-003 6.772e+007 3.011e+013 1.000e+004 4.876e-003 5.357e-003 
5.831e-003 6.781e+007 3.016e+013 1.000e+004 4.603e-003 5.360e-003 
5.835e-003 6.789e+007 3.021e+013 1.000e+004 4.825e-003 5.362e-003 
5.838e-003 6.796e+007 3.026e+013 1.000e+004 3.634e-003 5.365e-003 
5.841e-003 6.803e+007 3.028e+013 1.000e+004 2.992e-003 5.368e-003 
5.844e-003 6.810e+007 3.033e+013 1.000e+004 3.208e-003 5.371e-003 
5.848e-003 6.818e+007 3.038e+013 1.000e+004 3.139e-003 5.374e-003 
5.851e-003 6.826e+007 3.044e+013 1.000e+004 4.104e-003 5.376e-003 
5.854e-003 6.834e+007 3.046e+013 1.000e+004 4.859e-003 5.379e-003 
5.858e-003 6.838e+007 3.048e+013 1.000e+004 4.952e-003 5.382e-003 
5.861e-003 6.836e+007 3.053e+013 1.000e+004 3.506e-003 5.386e-003 
5.864e-003 6.838e+007 3.058e+013 1.000e+004 4.935e-003 5.389e-003 
5.868e-003 6.842e+007 3.062e+013 1.000e+004 3.786e-003 5.392e-003 
5.871e-003 6.844e+007 3.064e+013 1.000e+004 3.198e-003 5.395e-003 
5.874e-003 6.850e+007 3.069e+013 1.000e+004 2.958e-003 5.398e-003 
5.878e-003 6.860e+007 3.073e+013 1.000e+004 3.092e-003 5.400e-003 
5.881e-003 6.869e+007 3.072e+013 1.000e+004 5.277e-003 5.403e-003 
5.884e-003 6.861e+007 3.066e+013 1.000e+004 6.702e-003 5.407e-003 
5.887e-003 6.812e+007 3.068e+013 1.000e+004 8.303e-003 5.414e-003 
5.891e-003 6.760e+007 3.054e+013 1.000e+004 7.583e-003 5.420e-003 
5.894e-003 6.707e+007 3.039e+013 1.000e+004 8.005e-003 5.427e-003 
5.897e-003 6.663e+007 3.028e+013 1.000e+004 6.257e-003 5.434e-003 
5.901e-003 6.615e+007 3.023e+013 1.000e+004 8.203e-003 5.440e-003 
5.904e-003 6.567e+007 3.019e+013 1.000e+004 8.111e-003 5.447e-003 
5.907e-003 6.517e+007 3.018e+013 1.000e+004 7.665e-003 5.454e-003 
5.911e-003 6.466e+007 3.018e+013 1.000e+004 8.229e-003 5.461e-003 
5.914e-003 6.406e+007 3.003e+013 1.000e+004 9.043e-003 5.468e-003 
5.917e-003 6.348e+007 2.998e+013 1.000e+004 7.248e-003 5.475e-003 
5.921e-003 6.304e+007 2.992e+013 1.000e+004 7.096e-003 5.482e-003 
5.924e-003 6.260e+007 2.991e+013 1.000e+004 6.899e-003 5.488e-003 
5.927e-003 6.220e+007 2.991e+013 1.000e+004 6.158e-003 5.494e-003 
5.930e-003 6.200e+007 2.992e+013 1.000e+004 6.712e-003 5.498e-003 
5.933e-003 6.187e+007 2.995e+013 1.000e+004 5.867e-003 5.502e-003 
5.936e-003 6.179e+007 2.997e+013 1.000e+004 5.466e-003 5.506e-003 
5.939e-003 6.169e+007 2.998e+013 1.000e+004 4.396e-003 5.510e-003 
5.943e-003 6.168e+007 2.998e+013 1.000e+004 4.711e-003 5.513e-003 
5.946e-003 6.161e+007 3.002e+013 1.000e+004 6.137e-003 5.517e-003 
5.949e-003 6.152e+007 3.007e+013 1.000e+004 3.784e-003 5.520e-003 
5.952e-003 6.139e+007 3.009e+013 1.000e+004 5.622e-003 5.524e-003 
5.955e-003 6.134e+007 3.012e+013 1.000e+004 5.289e-003 5.528e-003 
5.958e-003 6.112e+007 2.994e+013 1.000e+004 5.473e-003 5.532e-003 
5.961e-003 6.091e+007 2.983e+013 1.000e+004 6.122e-003 5.537e-003 
5.964e-003 6.076e+007 2.976e+013 1.000e+004 5.835e-003 5.541e-003 
5.967e-003 6.067e+007 2.966e+013 1.000e+004 3.484e-003 5.545e-003 
5.970e-003 6.075e+007 2.958e+013 1.000e+004 4.547e-003 5.547e-003 
5.973e-003 6.086e+007 2.936e+013 1.000e+004 2.687e-003 5.549e-003 
5.976e-003 6.106e+007 2.922e+013 1.000e+004 2.206e-003 5.551e-003 
5.980e-003 6.127e+007 2.908e+013 1.000e+004 3.062e-003 5.553e-003 
5.983e-003 6.152e+007 2.896e+013 1.000e+004 3.252e-003 5.554e-003 
5.986e-003 6.174e+007 2.890e+013 1.000e+004 3.537e-003 5.556e-003 
5.989e-003 6.179e+007 2.845e+013 1.000e+004 4.841e-003 5.559e-003 
5.992e-003 6.191e+007 2.799e+013 1.000e+004 3.079e-003 5.561e-003 
5.995e-003 6.199e+007 2.794e+013 1.000e+004 3.333e-003 5.563e-003 
5.998e-003 6.204e+007 2.791e+013 1.000e+004 3.522e-003 5.566e-003 
6.001e-003 6.205e+007 2.791e+013 1.000e+004 4.078e-003 5.569e-003 
6.005e-003 6.207e+007 2.791e+013 1.000e+004 3.420e-003 5.572e-003 
6.008e-003 6.208e+007 2.792e+013 1.000e+004 5.132e-003 5.575e-003 
6.011e-003 6.207e+007 2.793e+013 1.000e+004 4.665e-003 5.579e-003 
6.014e-003 6.196e+007 2.793e+013 1.000e+004 5.934e-003 5.582e-003 
6.017e-003 6.185e+007 2.793e+013 1.000e+004 5.869e-003 5.586e-003 
6.021e-003 6.182e+007 2.781e+013 1.000e+004 5.287e-003 5.590e-003 
6.024e-003 6.178e+007 2.778e+013 1.000e+004 6.018e-003 5.594e-003 
6.027e-003 6.174e+007 2.778e+013 1.000e+004 4.539e-003 5.597e-003 
6.031e-003 6.174e+007 2.779e+013 1.000e+004 3.751e-003 5.601e-003 
6.034e-003 6.166e+007 2.781e+013 1.000e+004 5.116e-003 5.604e-003 
6.037e-003 6.142e+007 2.787e+013 1.000e+004 5.897e-003 5.610e-003 
6.041e-003 6.126e+007 2.792e+013 1.000e+004 5.993e-003 5.614e-003 
6.044e-003 6.101e+007 2.788e+013 1.000e+004 5.271e-003 5.619e-003 
6.047e-003 6.079e+007 2.791e+013 1.000e+004 4.567e-003 5.624e-003 
6.051e-003 6.070e+007 2.793e+013 1.000e+004 3.753e-003 5.628e-003 
6.054e-003 6.072e+007 2.795e+013 1.000e+004 5.195e-003 5.631e-003 
6.057e-003 6.079e+007 2.798e+013 1.000e+004 4.904e-003 5.634e-003 
6.061e-003 6.089e+007 2.801e+013 1.000e+004 4.214e-003 5.636e-003 
6.064e-003 6.098e+007 2.805e+013 1.000e+004 4.887e-003 5.639e-003 
6.067e-003 6.108e+007 2.809e+013 1.000e+004 3.443e-003 5.642e-003 
6.070e-003 6.118e+007 2.812e+013 1.000e+004 4.878e-003 5.644e-003 
6.074e-003 6.128e+007 2.816e+013 1.000e+004 4.096e-003 5.647e-003 
6.077e-003 6.141e+007 2.820e+013 1.000e+004 3.017e-003 5.649e-003 
6.080e-003 6.154e+007 2.823e+013 1.000e+004 4.144e-003 5.652e-003 
6.084e-003 6.168e+007 2.825e+013 1.000e+004 4.380e-003 5.654e-003 
6.087e-003 6.184e+007 2.824e+013 1.000e+004 3.898e-003 5.656e-003 
6.090e-003 6.201e+007 2.826e+013 1.000e+004 4.488e-003 5.658e-003 
6.094e-003 6.218e+007 2.829e+013 1.000e+004 2.783e-003 5.661e-003 
6.097e-003 6.234e+007 2.832e+013 1.000e+004 4.652e-003 5.663e-003 
6.100e-003 6.252e+007 2.835e+013 1.000e+004 2.644e-003 5.665e-003 
6.104e-003 6.269e+007 2.838e+013 1.000e+004 4.600e-003 5.667e-003 
6.107e-003 6.284e+007 2.841e+013 1.000e+004 4.266e-003 5.669e-003 
6.110e-003 6.299e+007 2.845e+013 1.000e+004 2.758e-003 5.671e-003 
6.114e-003 6.315e+007 2.849e+013 1.000e+004 4.243e-003 5.674e-003 
6.117e-003 6.330e+007 2.853e+013 1.000e+004 3.124e-003 5.676e-003 
6.120e-003 6.344e+007 2.857e+013 1.000e+004 4.371e-003 5.678e-003 
6.123e-003 6.350e+007 2.854e+013 1.000e+004 3.780e-003 5.681e-003 
6.127e-003 6.349e+007 2.852e+013 1.000e+004 5.294e-003 5.684e-003 
6.130e-003 6.340e+007 2.854e+013 1.000e+004 4.595e-003 5.688e-003 
6.133e-003 6.329e+007 2.857e+013 1.000e+004 4.594e-003 5.692e-003 
6.137e-003 6.318e+007 2.860e+013 1.000e+004 4.610e-003 5.696e-003 
6.140e-003 6.307e+007 2.866e+013 1.000e+004 4.734e-003 5.701e-003 
6.143e-003 6.289e+007 2.876e+013 1.000e+004 5.217e-003 5.705e-003 
6.147e-003 6.279e+007 2.883e+013 1.000e+004 4.042e-003 5.709e-003 
6.150e-003 6.278e+007 2.889e+013 1.000e+004 4.047e-003 5.712e-003 
6.153e-003 6.278e+007 2.894e+013 1.000e+004 3.589e-003 5.716e-003 
6.157e-003 6.279e+007 2.899e+013 1.000e+004 3.541e-003 5.719e-003 
6.160e-003 6.280e+007 2.905e+013 1.000e+004 3.702e-003 5.722e-003 
6.163e-003 6.277e+007 2.891e+013 1.000e+004 6.977e-003 5.726e-003 
6.167e-003 6.253e+007 2.864e+013 1.000e+004 5.430e-003 5.731e-003 
6.170e-003 6.229e+007 2.839e+013 1.000e+004 7.251e-003 5.736e-003 
6.173e-003 6.204e+007 2.833e+013 1.000e+004 5.602e-003 5.741e-003 
6.177e-003 6.183e+007 2.829e+013 1.000e+004 6.919e-003 5.746e-003 
6.180e-003 6.171e+007 2.825e+013 1.000e+004 4.382e-003 5.750e-003 
6.183e-003 6.163e+007 2.823e+013 1.000e+004 4.350e-003 5.754e-003 
6.186e-003 6.162e+007 2.821e+013 1.000e+004 5.610e-003 5.757e-003 
6.190e-003 6.166e+007 2.819e+013 1.000e+004 5.661e-003 5.760e-003 
6.193e-003 6.161e+007 2.817e+013 1.000e+004 5.073e-003 5.764e-003 
6.196e-003 6.152e+007 2.817e+013 1.000e+004 4.213e-003 5.768e-003 
6.200e-003 6.146e+007 2.816e+013 1.000e+004 6.911e-003 5.771e-003 
6.203e-003 6.135e+007 2.817e+013 1.000e+004 5.212e-003 5.775e-003 
6.206e-003 6.135e+007 2.817e+013 1.000e+004 3.588e-003 5.779e-003 
6.210e-003 6.144e+007 2.818e+013 1.000e+004 2.119e-003 5.781e-003 
6.213e-003 6.157e+007 2.819e+013 1.000e+004 2.883e-003 5.784e-003 
6.216e-003 6.172e+007 2.820e+013 1.000e+004 2.712e-003 5.786e-003 
6.220e-003 6.192e+007 2.820e+013 1.000e+004 2.361e-003 5.788e-003 
6.223e-003 6.211e+007 2.814e+013 1.000e+004 4.401e-003 5.790e-003 
6.226e-003 6.235e+007 2.799e+013 1.000e+004 3.171e-003 5.792e-003 
6.230e-003 6.247e+007 2.789e+013 1.000e+004 3.564e-003 5.794e-003 
6.233e-003 6.268e+007 2.786e+013 1.000e+004 1.944e-003 5.796e-003 
6.236e-003 6.298e+007 2.786e+013 1.000e+004 1.935e-003 5.797e-003 
6.239e-003 6.329e+007 2.787e+013 1.000e+004 1.943e-003 5.798e-003 
6.243e-003 6.361e+007 2.783e+013 1.000e+004 1.408e-003 5.799e-003 
6.246e-003 6.395e+007 2.781e+013 1.000e+004 2.745e-003 5.800e-003 
6.249e-003 6.431e+007 2.781e+013 1.000e+004 1.492e-003 5.801e-003 
6.253e-003 6.469e+007 2.782e+013 1.000e+004 2.987e-003 5.802e-003 
6.256e-003 6.506e+007 2.783e+013 1.000e+004 1.448e-003 5.802e-003 
6.259e-003 6.547e+007 2.778e+013 1.000e+004 3.277e-003 5.803e-003 
6.263e-003 6.586e+007 2.778e+013 1.000e+004 1.188e-003 5.804e-003 
6.266e-003 6.615e+007 2.770e+013 1.000e+004 2.566e-003 5.805e-003 
6.269e-003 6.640e+007 2.768e+013 1.000e+004 2.854e-003 5.806e-003 
6.273e-003 6.671e+007 2.767e+013 1.000e+004 1.467e-003 5.808e-003 
6.276e-003 6.701e+007 2.768e+013 1.000e+004 3.818e-003 5.809e-003 
6.279e-003 6.732e+007 2.768e+013 1.000e+004 2.065e-003 5.810e-003 
6.282e-003 6.762e+007 2.769e+013 1.000e+004 3.793e-003 5.811e-003 
6.286e-003 6.793e+007 2.771e+013 1.000e+004 1.751e-003 5.813e-003 
6.289e-003 6.822e+007 2.772e+013 1.000e+004 1.805e-003 5.814e-003 
6.292e-003 6.850e+007 2.773e+013 1.000e+004 1.944e-003 5.815e-003 
6.296e-003 6.879e+007 2.775e+013 1.000e+004 2.607e-003 5.816e-003 
6.299e-003 6.908e+007 2.776e+013 1.000e+004 3.952e-003 5.818e-003 
6.302e-003 6.934e+007 2.778e+013 1.000e+004 4.191e-003 5.819e-003 
6.306e-003 6.953e+007 2.779e+013 1.000e+004 2.798e-003 5.821e-003 
6.309e-003 6.976e+007 2.781e+013 1.000e+004 2.409e-003 5.823e-003 
6.312e-003 6.997e+007 2.783e+013 1.000e+004 2.996e-003 5.825e-003 
6.316e-003 7.015e+007 2.785e+013 1.000e+004 2.489e-003 5.827e-003 
6.319e-003 7.034e+007 2.787e+013 1.000e+004 4.293e-003 5.829e-003 
6.322e-003 7.051e+007 2.780e+013 1.000e+004 2.796e-003 5.831e-003 
6.326e-003 7.068e+007 2.780e+013 1.000e+004 4.208e-003 5.833e-003 
6.329e-003 7.088e+007 2.781e+013 1.000e+004 2.859e-003 5.835e-003 
6.332e-003 7.109e+007 2.782e+013 1.000e+004 4.370e-003 5.837e-003 
6.335e-003 7.129e+007 2.783e+013 1.000e+004 3.754e-003 5.839e-003 
6.339e-003 7.148e+007 2.784e+013 1.000e+004 4.819e-003 5.841e-003 
6.342e-003 7.162e+007 2.786e+013 1.000e+004 3.348e-003 5.843e-003 
6.345e-003 7.175e+007 2.789e+013 1.000e+004 3.023e-003 5.846e-003 
6.349e-003 7.185e+007 2.786e+013 1.000e+004 3.562e-003 5.848e-003 
6.352e-003 7.194e+007 2.788e+013 1.000e+004 3.779e-003 5.851e-003 
6.355e-003 7.201e+007 2.791e+013 1.000e+004 2.662e-003 5.854e-003 
6.359e-003 7.206e+007 2.795e+013 1.000e+004 3.888e-003 5.857e-003 
6.362e-003 7.212e+007 2.799e+013 1.000e+004 4.661e-003 5.860e-003 
6.365e-003 7.208e+007 2.803e+013 1.000e+004 4.705e-003 5.863e-003 
6.368e-003 7.195e+007 2.808e+013 1.000e+004 4.414e-003 5.867e-003 
6.372e-003 7.178e+007 2.815e+013 1.000e+004 5.936e-003 5.872e-003 
6.375e-003 7.172e+007 2.819e+013 1.000e+004 3.808e-003 5.875e-003 
6.378e-003 7.158e+007 2.815e+013 1.000e+004 6.889e-003 5.880e-003 
6.382e-003 7.129e+007 2.810e+013 1.000e+004 4.799e-003 5.885e-003 
6.385e-003 7.109e+007 2.808e+013 1.000e+004 4.805e-003 5.890e-003 
6.388e-003 7.094e+007 2.807e+013 1.000e+004 5.810e-003 5.894e-003 
6.392e-003 7.085e+007 2.804e+013 1.000e+004 4.966e-003 5.898e-003 
6.395e-003 7.064e+007 2.792e+013 1.000e+004 6.738e-003 5.903e-003 
6.398e-003 7.044e+007 2.789e+013 1.000e+004 5.748e-003 5.907e-003 
6.402e-003 7.015e+007 2.788e+013 1.000e+004 6.938e-003 5.913e-003 
6.405e-003 6.989e+007 2.789e+013 1.000e+004 6.596e-003 5.918e-003 
6.408e-003 6.966e+007 2.790e+013 1.000e+004 5.271e-003 5.923e-003 
6.412e-003 6.944e+007 2.789e+013 1.000e+004 4.884e-003 5.928e-003 
6.415e-003 6.925e+007 2.788e+013 1.000e+004 5.286e-003 5.932e-003 
6.418e-003 6.905e+007 2.786e+013 1.000e+004 5.180e-003 5.937e-003 
6.422e-003 6.880e+007 2.786e+013 1.000e+004 6.847e-003 5.942e-003 
6.425e-003 6.856e+007 2.786e+013 1.000e+004 5.017e-003 5.947e-003 
6.428e-003 6.844e+007 2.785e+013 1.000e+004 5.369e-003 5.951e-003 
6.432e-003 6.837e+007 2.785e+013 1.000e+004 5.486e-003 5.955e-003 
6.435e-003 6.824e+007 2.781e+013 1.000e+004 6.529e-003 5.959e-003 
6.438e-003 6.799e+007 2.781e+013 1.000e+004 4.875e-003 5.964e-003 
6.441e-003 6.781e+007 2.781e+013 1.000e+004 6.541e-003 5.969e-003 
6.445e-003 6.772e+007 2.781e+013 1.000e+004 4.037e-003 5.973e-003 
6.448e-003 6.779e+007 2.780e+013 1.000e+004 3.766e-003 5.975e-003 
6.451e-003 6.792e+007 2.779e+013 1.000e+004 4.428e-003 5.978e-003 
6.455e-003 6.806e+007 2.779e+013 1.000e+004 2.786e-003 5.980e-003 
6.458e-003 6.815e+007 2.780e+013 1.000e+004 4.174e-003 5.983e-003 
6.461e-003 6.834e+007 2.780e+013 1.000e+004 3.789e-003 5.985e-003 
6.465e-003 6.862e+007 2.780e+013 1.000e+004 1.537e-003 5.986e-003 
6.468e-003 6.893e+007 2.781e+013 1.000e+004 2.595e-003 5.987e-003 
6.471e-003 6.925e+007 2.782e+013 1.000e+004 2.346e-003 5.989e-003 
6.474e-003 6.957e+007 2.783e+013 1.000e+004 2.645e-003 5.990e-003 
6.478e-003 6.992e+007 2.783e+013 1.000e+004 3.128e-003 5.990e-003 
6.481e-003 7.027e+007 2.784e+013 1.000e+004 1.222e-003 5.991e-003 
6.484e-003 7.062e+007 2.785e+013 1.000e+004 2.760e-003 5.992e-003 
6.488e-003 7.092e+007 2.786e+013 1.000e+004 2.477e-003 5.993e-003 
6.491e-003 7.122e+007 2.788e+013 1.000e+004 3.063e-003 5.995e-003 
6.494e-003 7.139e+007 2.781e+013 1.000e+004 2.856e-003 5.997e-003 
6.498e-003 7.157e+007 2.781e+013 1.000e+004 4.069e-003 5.999e-003 
6.501e-003 7.175e+007 2.782e+013 1.000e+004 2.522e-003 6.001e-003 
6.504e-003 7.194e+007 2.783e+013 1.000e+004 3.408e-003 6.003e-003 
6.508e-003 7.214e+007 2.785e+013 1.000e+004 4.173e-003 6.005e-003 
6.511e-003 7.235e+007 2.787e+013 1.000e+004 4.036e-003 6.007e-003 
6.514e-003 7.258e+007 2.788e+013 1.000e+004 4.777e-003 6.008e-003 
6.518e-003 7.280e+007 2.789e+013 1.000e+004 4.607e-003 6.010e-003 
6.521e-003 7.296e+007 2.790e+013 1.000e+004 5.154e-003 6.012e-003 
6.524e-003 7.307e+007 2.794e+013 1.000e+004 3.401e-003 6.015e-003 
6.527e-003 7.316e+007 2.798e+013 1.000e+004 5.675e-003 6.018e-003 
6.531e-003 7.329e+007 2.801e+013 1.000e+004 3.255e-003 6.020e-003 
6.534e-003 7.338e+007 2.795e+013 1.000e+004 4.779e-003 6.023e-003 
6.537e-003 7.346e+007 2.793e+013 1.000e+004 4.836e-003 6.025e-003 
6.541e-003 7.358e+007 2.795e+013 1.000e+004 4.979e-003 6.028e-003 
6.544e-003 7.365e+007 2.796e+013 1.000e+004 4.398e-003 6.031e-003 
6.547e-003 7.348e+007 2.791e+013 1.000e+004 6.170e-003 6.035e-003 
6.551e-003 7.325e+007 2.793e+013 1.000e+004 4.816e-003 6.040e-003 
6.554e-003 7.307e+007 2.795e+013 1.000e+004 4.311e-003 6.045e-003 
6.557e-003 7.295e+007 2.799e+013 1.000e+004 5.903e-003 6.049e-003 
6.561e-003 7.287e+007 2.803e+013 1.000e+004 5.611e-003 6.053e-003 
6.564e-003 7.280e+007 2.806e+013 1.000e+004 6.116e-003 6.056e-003 
6.567e-003 7.275e+007 2.810e+013 1.000e+004 3.688e-003 6.060e-003 
6.570e-003 7.266e+007 2.815e+013 1.000e+004 5.111e-003 6.064e-003 
6.574e-003 7.234e+007 2.811e+013 1.000e+004 7.424e-003 6.070e-003 
6.577e-003 7.194e+007 2.808e+013 1.000e+004 8.961e-003 6.076e-003 
6.580e-003 7.136e+007 2.805e+013 1.000e+004 8.312e-003 6.083e-003 
6.584e-003 7.073e+007 2.806e+013 1.000e+004 8.626e-003 6.091e-003 
6.587e-003 7.049e+007 2.809e+013 1.000e+004 6.152e-003 6.096e-003 
6.590e-003 7.016e+007 2.810e+013 1.000e+004 5.969e-003 6.101e-003 
6.594e-003 6.981e+007 2.811e+013 1.000e+004 7.662e-003 6.107e-003 
6.597e-003 6.946e+007 2.809e+013 1.000e+004 8.976e-003 6.113e-003 
6.600e-003 6.916e+007 2.802e+013 1.000e+004 5.064e-003 6.118e-003 
6.604e-003 6.903e+007 2.796e+013 1.000e+004 4.683e-003 6.122e-003 
6.607e-003 6.887e+007 2.791e+013 1.000e+004 4.776e-003 6.127e-003 
6.610e-003 6.869e+007 2.789e+013 1.000e+004 5.015e-003 6.131e-003 
6.614e-003 6.852e+007 2.787e+013 1.000e+004 5.641e-003 6.136e-003 
6.617e-003 6.848e+007 2.787e+013 1.000e+004 5.097e-003 6.139e-003 
6.620e-003 6.850e+007 2.787e+013 1.000e+004 3.527e-003 6.143e-003 
6.624e-003 6.848e+007 2.787e+013 1.000e+004 4.650e-003 6.146e-003 
6.627e-003 6.831e+007 2.786e+013 1.000e+004 6.869e-003 6.151e-003 
6.630e-003 6.804e+007 2.785e+013 1.000e+004 7.972e-003 6.156e-003 
6.633e-003 6.767e+007 2.771e+013 1.000e+004 7.553e-003 6.162e-003 
6.637e-003 6.720e+007 2.765e+013 1.000e+004 9.017e-003 6.168e-003 
6.640e-003 6.674e+007 2.762e+013 1.000e+004 7.954e-003 6.175e-003 
6.643e-003 6.610e+007 2.760e+013 1.000e+004 1.028e-002 6.182e-003 
6.647e-003 6.543e+007 2.759e+013 1.000e+004 1.038e-002 6.190e-003 
6.650e-003 6.476e+007 2.757e+013 1.000e+004 8.118e-003 6.198e-003 
6.653e-003 6.405e+007 2.752e+013 1.000e+004 8.936e-003 6.207e-003 
6.657e-003 6.334e+007 2.750e+013 1.000e+004 9.369e-003 6.215e-003 
6.660e-003 6.258e+007 2.749e+013 1.000e+004 1.139e-002 6.223e-003 
6.663e-003 6.186e+007 2.748e+013 1.000e+004 9.003e-003 6.231e-003 
6.667e-003 6.125e+007 2.748e+013 1.000e+004 9.694e-003 6.239e-003 
6.670e-003 6.066e+007 2.747e+013 1.000e+004 1.012e-002 6.246e-003 
6.673e-003 6.008e+007 2.745e+013 1.000e+004 9.784e-003 6.254e-003 
6.676e-003 5.942e+007 2.745e+013 1.000e+004 8.379e-003 6.261e-003 
6.680e-003 5.898e+007 2.743e+013 1.000e+004 6.749e-003 6.268e-003 
6.683e-003 5.862e+007 2.738e+013 1.000e+004 7.931e-003 6.274e-003 
6.686e-003 5.829e+007 2.736e+013 1.000e+004 7.073e-003 6.279e-003 
6.690e-003 5.806e+007 2.729e+013 1.000e+004 6.759e-003 6.284e-003 
6.693e-003 5.786e+007 2.727e+013 1.000e+004 6.045e-003 6.289e-003 
6.696e-003 5.781e+007 2.727e+013 1.000e+004 3.140e-003 6.292e-003 
6.699e-003 5.785e+007 2.718e+013 1.000e+004 3.089e-003 6.295e-003 
6.703e-003 5.796e+007 2.715e+013 1.000e+004 3.107e-003 6.298e-003 
6.706e-003 5.798e+007 2.706e+013 1.000e+004 3.487e-003 6.301e-003 
6.709e-003 5.797e+007 2.702e+013 1.000e+004 5.140e-003 6.305e-003 
6.713e-003 5.808e+007 2.702e+013 1.000e+004 4.601e-003 6.307e-003 
6.716e-003 5.823e+007 2.703e+013 1.000e+004 3.396e-003 6.309e-003 
6.719e-003 5.843e+007 2.703e+013 1.000e+004 4.027e-003 6.311e-003 
6.723e-003 5.868e+007 2.702e+013 1.000e+004 3.720e-003 6.313e-003 
6.726e-003 5.896e+007 2.702e+013 1.000e+004 2.280e-003 6.314e-003 
6.729e-003 5.923e+007 2.702e+013 1.000e+004 3.649e-003 6.316e-003 
6.732e-003 5.952e+007 2.702e+013 1.000e+004 3.715e-003 6.317e-003 
6.736e-003 5.982e+007 2.703e+013 1.000e+004 3.621e-003 6.318e-003 
6.739e-003 6.011e+007 2.704e+013 1.000e+004 2.264e-003 6.319e-003 
6.742e-003 6.040e+007 2.704e+013 1.000e+004 2.109e-003 6.321e-003 
6.745e-003 6.070e+007 2.705e+013 1.000e+004 2.022e-003 6.322e-003 
6.748e-003 6.098e+007 2.706e+013 1.000e+004 2.802e-003 6.323e-003 
6.751e-003 6.125e+007 2.706e+013 1.000e+004 3.898e-003 6.324e-003 
6.755e-003 6.158e+007 2.707e+013 1.000e+004 3.143e-003 6.325e-003 
6.758e-003 6.190e+007 2.708e+013 1.000e+004 2.166e-003 6.326e-003 
6.761e-003 6.223e+007 2.709e+013 1.000e+004 3.462e-003 6.327e-003 
6.765e-003 6.257e+007 2.709e+013 1.000e+004 1.509e-003 6.328e-003 
6.768e-003 6.289e+007 2.710e+013 1.000e+004 4.162e-003 6.329e-003 
6.771e-003 6.317e+007 2.710e+013 1.000e+004 2.968e-003 6.330e-003 
6.774e-003 6.348e+007 2.710e+013 1.000e+004 1.617e-003 6.331e-003 
6.778e-003 6.378e+007 2.710e+013 1.000e+004 3.969e-003 6.333e-003 
6.781e-003 6.407e+007 2.711e+013 1.000e+004 2.643e-003 6.334e-003 
6.784e-003 6.434e+007 2.712e+013 1.000e+004 4.714e-003 6.335e-003 
6.787e-003 6.458e+007 2.714e+013 1.000e+004 4.187e-003 6.337e-003 
6.790e-003 6.480e+007 2.715e+013 1.000e+004 3.428e-003 6.338e-003 
6.793e-003 6.500e+007 2.717e+013 1.000e+004 3.679e-003 6.339e-003 
6.796e-003 6.516e+007 2.719e+013 1.000e+004 3.924e-003 6.341e-003 
6.798e-003 6.526e+007 2.715e+013 1.000e+004 5.278e-003 6.343e-003 
6.801e-003 6.531e+007 2.714e+013 1.000e+004 3.900e-003 6.345e-003 
6.803e-003 6.539e+007 2.714e+013 1.000e+004 3.640e-003 6.347e-003 
6.806e-003 6.546e+007 2.716e+013 1.000e+004 5.676e-003 6.349e-003 
6.809e-003 6.561e+007 2.717e+013 1.000e+004 4.936e-003 6.352e-003 
6.813e-003 6.575e+007 2.718e+013 1.000e+004 3.932e-003 6.354e-003 
6.816e-003 6.589e+007 2.718e+013 1.000e+004 3.666e-003 6.356e-003 
6.819e-003 6.605e+007 2.721e+013 1.000e+004 3.035e-003 6.358e-003 
6.822e-003 6.620e+007 2.723e+013 1.000e+004 3.823e-003 6.360e-003 
6.825e-003 6.635e+007 2.726e+013 1.000e+004 5.192e-003 6.362e-003 
6.828e-003 6.648e+007 2.729e+013 1.000e+004 3.928e-003 6.364e-003 
6.831e-003 6.661e+007 2.731e+013 1.000e+004 4.461e-003 6.366e-003 
6.834e-003 6.670e+007 2.735e+013 1.000e+004 4.533e-003 6.368e-003 
6.837e-003 6.677e+007 2.739e+013 1.000e+004 4.589e-003 6.371e-003 
6.840e-003 6.683e+007 2.743e+013 1.000e+004 4.757e-003 6.373e-003 
6.842e-003 6.688e+007 2.747e+013 1.000e+004 4.916e-003 6.376e-003 
6.845e-003 6.683e+007 2.752e+013 1.000e+004 4.778e-003 6.379e-003 
6.848e-003 6.667e+007 2.758e+013 1.000e+004 6.483e-003 6.383e-003 
6.852e-003 6.653e+007 2.764e+013 1.000e+004 4.237e-003 6.387e-003 
6.855e-003 6.629e+007 2.760e+013 1.000e+004 7.295e-003 6.392e-003 
6.857e-003 6.598e+007 2.761e+013 1.000e+004 7.620e-003 6.397e-003 
6.860e-003 6.561e+007 2.761e+013 1.000e+004 8.701e-003 6.403e-003 
6.863e-003 6.529e+007 2.755e+013 1.000e+004 7.248e-003 6.408e-003 
6.866e-003 6.501e+007 2.752e+013 1.000e+004 5.623e-003 6.413e-003 
6.869e-003 6.479e+007 2.751e+013 1.000e+004 6.265e-003 6.417e-003 
6.872e-003 6.460e+007 2.750e+013 1.000e+004 4.560e-003 6.421e-003 
6.875e-003 6.451e+007 2.752e+013 1.000e+004 5.022e-003 6.425e-003 
6.878e-003 6.450e+007 2.753e+013 1.000e+004 4.747e-003 6.428e-003 
6.881e-003 6.452e+007 2.753e+013 1.000e+004 4.075e-003 6.430e-003 
6.884e-003 6.458e+007 2.754e+013 1.000e+004 4.168e-003 6.433e-003 
6.886e-003 6.465e+007 2.756e+013 1.000e+004 3.921e-003 6.435e-003 
6.889e-003 6.475e+007 2.757e+013 1.000e+004 5.957e-003 6.437e-003 
6.892e-003 6.475e+007 2.758e+013 1.000e+004 4.636e-003 6.440e-003 
6.895e-003 6.477e+007 2.760e+013 1.000e+004 3.435e-003 6.443e-003 
6.898e-003 6.479e+007 2.757e+013 1.000e+004 4.519e-003 6.446e-003 
6.901e-003 6.482e+007 2.758e+013 1.000e+004 3.501e-003 6.448e-003 
6.903e-003 6.485e+007 2.760e+013 1.000e+004 4.489e-003 6.451e-003 
6.906e-003 6.489e+007 2.761e+013 1.000e+004 4.189e-003 6.453e-003 
6.909e-003 6.494e+007 2.760e+013 1.000e+004 4.322e-003 6.456e-003 
6.912e-003 6.501e+007 2.759e+013 1.000e+004 4.416e-003 6.458e-003 
6.915e-003 6.506e+007 2.759e+013 1.000e+004 3.064e-003 6.460e-003 
6.918e-003 6.511e+007 2.756e+013 1.000e+004 5.223e-003 6.463e-003 
6.921e-003 6.516e+007 2.756e+013 1.000e+004 4.442e-003 6.466e-003 
6.924e-003 6.520e+007 2.757e+013 1.000e+004 3.321e-003 6.469e-003 
6.928e-003 6.523e+007 2.757e+013 1.000e+004 3.396e-003 6.472e-003 
6.931e-003 6.527e+007 2.756e+013 1.000e+004 3.635e-003 6.475e-003 
6.934e-003 6.540e+007 2.756e+013 1.000e+004 4.590e-003 6.478e-003 
6.937e-003 6.555e+007 2.757e+013 1.000e+004 5.096e-003 6.480e-003 
6.941e-003 6.567e+007 2.759e+013 1.000e+004 3.018e-003 6.482e-003 
6.944e-003 6.581e+007 2.759e+013 1.000e+004 3.519e-003 6.485e-003 
6.947e-003 6.588e+007 2.758e+013 1.000e+004 4.042e-003 6.488e-003 
6.951e-003 6.594e+007 2.758e+013 1.000e+004 5.479e-003 6.490e-003 
6.954e-003 6.599e+007 2.761e+013 1.000e+004 3.302e-003 6.493e-003 
6.957e-003 6.599e+007 2.760e+013 1.000e+004 4.071e-003 6.497e-003 
6.961e-003 6.602e+007 2.762e+013 1.000e+004 4.120e-003 6.500e-003 
6.964e-003 6.603e+007 2.765e+013 1.000e+004 4.115e-003 6.503e-003 
6.967e-003 6.606e+007 2.767e+013 1.000e+004 3.750e-003 6.506e-003 
6.971e-003 6.616e+007 2.769e+013 1.000e+004 4.844e-003 6.509e-003 
6.974e-003 6.628e+007 2.771e+013 1.000e+004 4.306e-003 6.511e-003 
6.977e-003 6.641e+007 2.773e+013 1.000e+004 4.902e-003 6.514e-003 
6.981e-003 6.654e+007 2.775e+013 1.000e+004 3.069e-003 6.516e-003 
6.984e-003 6.665e+007 2.778e+013 1.000e+004 2.987e-003 6.519e-003 
6.987e-003 6.684e+007 2.779e+013 1.000e+004 2.339e-003 6.521e-003 
6.991e-003 6.707e+007 2.781e+013 1.000e+004 2.989e-003 6.522e-003 
6.994e-003 6.731e+007 2.782e+013 1.000e+004 2.731e-003 6.524e-003 
6.997e-003 6.754e+007 2.784e+013 1.000e+004 2.368e-003 6.526e-003 
7.001e-003 6.775e+007 2.785e+013 1.000e+004 1.974e-003 6.528e-003 
7.004e-003 6.794e+007 2.788e+013 1.000e+004 4.826e-003 6.530e-003 
7.007e-003 6.806e+007 2.791e+013 1.000e+004 4.197e-003 6.532e-003 
7.011e-003 6.816e+007 2.795e+013 1.000e+004 2.752e-003 6.535e-003 
7.014e-003 6.836e+007 2.798e+013 1.000e+004 3.785e-003 6.537e-003 
7.017e-003 6.860e+007 2.800e+013 1.000e+004 4.552e-003 6.538e-003 
7.021e-003 6.887e+007 2.803e+013 1.000e+004 2.526e-003 6.540e-003 
7.024e-003 6.915e+007 2.805e+013 1.000e+004 1.912e-003 6.541e-003 
7.027e-003 6.941e+007 2.807e+013 1.000e+004 4.529e-003 6.543e-003 
7.031e-003 6.964e+007 2.810e+013 1.000e+004 2.283e-003 6.545e-003 
7.034e-003 6.972e+007 2.803e+013 1.000e+004 5.265e-003 6.547e-003 
7.037e-003 6.970e+007 2.805e+013 1.000e+004 5.299e-003 6.551e-003 
7.040e-003 6.954e+007 2.803e+013 1.000e+004 7.078e-003 6.555e-003 
7.044e-003 6.918e+007 2.791e+013 1.000e+004 8.163e-003 6.561e-003 
7.047e-003 6.889e+007 2.778e+013 1.000e+004 5.473e-003 6.566e-003 
7.051e-003 6.873e+007 2.770e+013 1.000e+004 6.985e-003 6.571e-003 
7.054e-003 6.850e+007 2.765e+013 1.000e+004 6.940e-003 6.576e-003 
7.057e-003 6.828e+007 2.762e+013 1.000e+004 4.839e-003 6.580e-003 
7.060e-003 6.808e+007 2.760e+013 1.000e+004 6.777e-003 6.585e-003 
7.064e-003 6.792e+007 2.759e+013 1.000e+004 5.388e-003 6.590e-003 
7.067e-003 6.779e+007 2.759e+013 1.000e+004 5.326e-003 6.594e-003 
7.070e-003 6.768e+007 2.760e+013 1.000e+004 4.555e-003 6.598e-003 
7.074e-003 6.755e+007 2.762e+013 1.000e+004 5.052e-003 6.602e-003 
7.077e-003 6.749e+007 2.765e+013 1.000e+004 4.007e-003 6.606e-003 
7.080e-003 6.751e+007 2.768e+013 1.000e+004 3.960e-003 6.609e-003 
7.084e-003 6.758e+007 2.764e+013 1.000e+004 2.585e-003 6.612e-003 
7.087e-003 6.774e+007 2.763e+013 1.000e+004 4.794e-003 6.614e-003 
7.090e-003 6.787e+007 2.763e+013 1.000e+004 4.389e-003 6.616e-003 
7.094e-003 6.802e+007 2.765e+013 1.000e+004 4.228e-003 6.619e-003 
7.097e-003 6.817e+007 2.766e+013 1.000e+004 3.986e-003 6.621e-003 
7.100e-003 6.833e+007 2.768e+013 1.000e+004 4.662e-003 6.623e-003 
7.104e-003 6.847e+007 2.770e+013 1.000e+004 4.898e-003 6.626e-003 
7.107e-003 6.860e+007 2.773e+013 1.000e+004 3.356e-003 6.628e-003 
7.110e-003 6.880e+007 2.776e+013 1.000e+004 2.947e-003 6.630e-003 
7.114e-003 6.901e+007 2.777e+013 1.000e+004 2.249e-003 6.632e-003 
7.117e-003 6.924e+007 2.780e+013 1.000e+004 3.436e-003 6.634e-003 
7.120e-003 6.949e+007 2.782e+013 1.000e+004 3.303e-003 6.635e-003 
7.124e-003 6.969e+007 2.783e+013 1.000e+004 4.966e-003 6.637e-003 
7.127e-003 6.985e+007 2.786e+013 1.000e+004 3.154e-003 6.639e-003 
7.130e-003 7.001e+007 2.789e+013 1.000e+004 4.308e-003 6.642e-003 
7.134e-003 7.017e+007 2.789e+013 1.000e+004 2.573e-003 6.644e-003 
7.137e-003 7.035e+007 2.790e+013 1.000e+004 3.099e-003 6.646e-003 
7.140e-003 7.051e+007 2.792e+013 1.000e+004 3.001e-003 6.648e-003 
7.144e-003 7.068e+007 2.795e+013 1.000e+004 4.484e-003 6.650e-003 
7.147e-003 7.083e+007 2.799e+013 1.000e+004 2.756e-003 6.653e-003 
7.150e-003 7.089e+007 2.805e+013 1.000e+004 4.175e-003 6.656e-003 
7.154e-003 7.104e+007 2.809e+013 1.000e+004 2.351e-003 6.658e-003 
7.157e-003 7.126e+007 2.812e+013 1.000e+004 2.483e-003 6.660e-003 
7.160e-003 7.152e+007 2.815e+013 1.000e+004 3.362e-003 6.661e-003 
7.164e-003 7.179e+007 2.819e+013 1.000e+004 3.632e-003 6.663e-003 
7.167e-003 7.208e+007 2.822e+013 1.000e+004 4.083e-003 6.664e-003 
7.170e-003 7.238e+007 2.824e+013 1.000e+004 3.017e-003 6.665e-003 
7.174e-003 7.258e+007 2.822e+013 1.000e+004 4.010e-003 6.667e-003 
7.177e-003 7.288e+007 2.825e+013 1.000e+004 3.610e-003 6.668e-003 
7.180e-003 7.322e+007 2.827e+013 1.000e+004 1.778e-003 6.669e-003 
7.184e-003 7.357e+007 2.830e+013 1.000e+004 1.848e-003 6.670e-003 
7.187e-003 7.392e+007 2.832e+013 1.000e+004 2.181e-003 6.671e-003 
7.190e-003 7.427e+007 2.834e+013 1.000e+004 1.794e-003 6.672e-003 
7.194e-003 7.462e+007 2.834e+013 1.000e+004 2.115e-003 6.673e-003 
7.197e-003 7.497e+007 2.835e+013 1.000e+004 3.484e-003 6.674e-003 
7.200e-003 7.530e+007 2.837e+013 1.000e+004 3.534e-003 6.675e-003 
7.204e-003 7.558e+007 2.839e+013 1.000e+004 3.735e-003 6.676e-003 
7.207e-003 7.585e+007 2.841e+013 1.000e+004 4.612e-003 6.678e-003 
7.210e-003 7.611e+007 2.844e+013 1.000e+004 2.656e-003 6.679e-003 
7.214e-003 7.636e+007 2.847e+013 1.000e+004 3.862e-003 6.681e-003 
7.217e-003 7.660e+007 2.850e+013 1.000e+004 4.126e-003 6.683e-003 
7.220e-003 7.681e+007 2.852e+013 1.000e+004 3.999e-003 6.684e-003 
7.224e-003 7.701e+007 2.854e+013 1.000e+004 2.486e-003 6.686e-003 
7.227e-003 7.718e+007 2.858e+013 1.000e+004 3.369e-003 6.689e-003 
7.230e-003 7.734e+007 2.863e+013 1.000e+004 3.320e-003 6.691e-003 
7.234e-003 7.747e+007 2.863e+013 1.000e+004 3.357e-003 6.693e-003 
7.237e-003 7.760e+007 2.866e+013 1.000e+004 2.946e-003 6.696e-003 
7.240e-003 7.774e+007 2.871e+013 1.000e+004 2.930e-003 6.698e-003 
7.244e-003 7.788e+007 2.876e+013 1.000e+004 3.035e-003 6.700e-003 
7.247e-003 7.803e+007 2.882e+013 1.000e+004 4.153e-003 6.703e-003 
7.250e-003 7.818e+007 2.887e+013 1.000e+004 3.161e-003 6.705e-003 
7.254e-003 7.832e+007 2.893e+013 1.000e+004 2.662e-003 6.707e-003 
7.257e-003 7.845e+007 2.899e+013 1.000e+004 4.063e-003 6.710e-003 
7.260e-003 7.858e+007 2.906e+013 1.000e+004 3.237e-003 6.712e-003 
7.264e-003 7.873e+007 2.911e+013 1.000e+004 4.750e-003 6.714e-003 
7.267e-003 7.883e+007 2.912e+013 1.000e+004 4.933e-003 6.717e-003 
7.270e-003 7.892e+007 2.918e+013 1.000e+004 4.950e-003 6.720e-003 
7.274e-003 7.903e+007 2.925e+013 1.000e+004 4.906e-003 6.722e-003 
7.277e-003 7.913e+007 2.932e+013 1.000e+004 3.694e-003 6.725e-003 
7.280e-003 7.924e+007 2.938e+013 1.000e+004 4.087e-003 6.727e-003 
7.284e-003 7.936e+007 2.945e+013 1.000e+004 4.629e-003 6.730e-003 
7.287e-003 7.947e+007 2.952e+013 1.000e+004 3.414e-003 6.733e-003 
7.290e-003 7.958e+007 2.960e+013 1.000e+004 4.840e-003 6.735e-003 
7.294e-003 7.969e+007 2.967e+013 1.000e+004 3.433e-003 6.738e-003 
7.297e-003 7.976e+007 2.976e+013 1.000e+004 4.066e-003 6.741e-003 
7.300e-003 7.977e+007 2.984e+013 1.000e+004 4.857e-003 6.744e-003 
7.304e-003 7.975e+007 2.993e+013 1.000e+004 4.802e-003 6.747e-003 
7.307e-003 7.967e+007 2.968e+013 1.000e+004 4.794e-003 6.751e-003 
7.310e-003 7.936e+007 2.963e+013 1.000e+004 7.182e-003 6.757e-003 
7.314e-003 7.908e+007 2.958e+013 1.000e+004 5.894e-003 6.762e-003 
7.317e-003 7.876e+007 2.949e+013 1.000e+004 8.601e-003 6.767e-003 
7.320e-003 7.842e+007 2.950e+013 1.000e+004 7.217e-003 6.773e-003 
7.324e-003 7.819e+007 2.954e+013 1.000e+004 6.578e-003 6.778e-003 
7.327e-003 7.803e+007 2.960e+013 1.000e+004 4.859e-003 6.782e-003 
7.330e-003 7.788e+007 2.966e+013 1.000e+004 3.946e-003 6.787e-003 
7.334e-003 7.773e+007 2.973e+013 1.000e+004 4.477e-003 6.791e-003 
7.337e-003 7.763e+007 2.980e+013 1.000e+004 5.803e-003 6.795e-003 
7.340e-003 7.760e+007 2.986e+013 1.000e+004 4.151e-003 6.799e-003 
7.344e-003 7.757e+007 2.990e+013 1.000e+004 5.966e-003 6.802e-003 
7.347e-003 7.749e+007 2.996e+013 1.000e+004 3.816e-003 6.806e-003 
7.350e-003 7.745e+007 2.999e+013 1.000e+004 4.136e-003 6.810e-003 
7.354e-003 7.736e+007 3.000e+013 1.000e+004 4.137e-003 6.814e-003 
7.357e-003 7.726e+007 3.007e+013 1.000e+004 6.203e-003 6.818e-003 
7.360e-003 7.699e+007 2.995e+013 1.000e+004 5.606e-003 6.823e-003 
7.364e-003 7.676e+007 2.996e+013 1.000e+004 5.784e-003 6.828e-003 
7.367e-003 7.673e+007 2.992e+013 1.000e+004 3.453e-003 6.831e-003 
7.370e-003 7.675e+007 2.990e+013 1.000e+004 4.723e-003 6.834e-003 
7.374e-003 7.671e+007 2.990e+013 1.000e+004 4.665e-003 6.838e-003 
7.377e-003 7.675e+007 2.993e+013 1.000e+004 3.134e-003 6.841e-003 
7.380e-003 7.683e+007 2.995e+013 1.000e+004 2.695e-003 6.844e-003 
7.384e-003 7.696e+007 2.992e+013 1.000e+004 4.546e-003 6.846e-003 
7.387e-003 7.707e+007 2.992e+013 1.000e+004 3.510e-003 6.849e-003 
7.390e-003 7.704e+007 2.982e+013 1.000e+004 3.597e-003 6.852e-003 
7.393e-003 7.701e+007 2.979e+013 1.000e+004 5.363e-003 6.856e-003 
7.397e-003 7.700e+007 2.979e+013 1.000e+004 3.748e-003 6.859e-003 
7.400e-003 7.700e+007 2.981e+013 1.000e+004 5.344e-003 6.862e-003 
7.403e-003 7.697e+007 2.983e+013 1.000e+004 3.334e-003 6.866e-003 
7.406e-003 7.692e+007 2.986e+013 1.000e+004 8.959e-003 6.869e-003 
7.409e-003 7.680e+007 2.990e+013 1.000e+004 2.567e-003 6.872e-003 
7.411e-003 7.667e+007 2.992e+013 1.000e+004 1.176e-002 6.876e-003 
7.414e-003 7.664e+007 2.988e+013 1.000e+004 3.859e-003 6.878e-003 
7.416e-003 7.666e+007 2.981e+013 1.000e+004 2.907e-003 6.880e-003 
7.418e-003 7.661e+007 2.977e+013 1.000e+004 1.905e-003 6.883e-003 
7.420e-003 7.649e+007 2.976e+013 1.000e+004 4.758e-003 6.886e-003 
7.422e-003 7.633e+007 2.977e+013 1.000e+004 2.812e-003 6.889e-003 
7.424e-003 7.615e+007 2.977e+013 1.000e+004 3.916e-003 6.892e-003 
7.426e-003 7.589e+007 2.978e+013 1.000e+004 2.598e-003 6.896e-003 
7.428e-003 7.565e+007 2.974e+013 1.000e+004 6.494e-003 6.899e-003 
7.430e-003 7.553e+007 2.977e+013 1.000e+004 5.069e-003 6.902e-003 
7.432e-003 7.538e+007 2.978e+013 1.000e+004 7.803e-003 6.905e-003 
7.434e-003 7.525e+007 2.980e+013 1.000e+004 7.038e-003 6.908e-003 
7.436e-003 7.514e+007 2.982e+013 1.000e+004 6.641e-003 6.911e-003 
7.438e-003 7.503e+007 2.985e+013 1.000e+004 6.620e-003 6.914e-003 
7.440e-003 7.492e+007 2.988e+013 1.000e+004 5.123e-003 6.917e-003 
7.442e-003 7.480e+007 2.991e+013 1.000e+004 6.322e-003 6.919e-003 
7.444e-003 7.470e+007 2.994e+013 1.000e+004 7.099e-003 6.922e-003 
7.446e-003 7.463e+007 2.994e+013 1.000e+004 5.051e-003 6.925e-003 
7.448e-003 7.455e+007 2.993e+013 1.000e+004 5.755e-003 6.927e-003 
7.450e-003 7.448e+007 2.996e+013 1.000e+004 7.179e-003 6.930e-003 
7.452e-003 7.435e+007 2.998e+013 1.000e+004 5.189e-003 6.933e-003 
7.454e-003 7.415e+007 3.000e+013 1.000e+004 4.277e-003 6.936e-003 
7.456e-003 7.397e+007 3.004e+013 1.000e+004 7.015e-003 6.939e-003 
7.458e-003 7.373e+007 3.008e+013 1.000e+004 7.694e-003 6.943e-003 
7.460e-003 7.346e+007 3.012e+013 1.000e+004 1.143e-002 6.947e-003 
7.462e-003 7.316e+007 3.018e+013 1.000e+004 6.632e-003 6.951e-003 
7.465e-003 7.290e+007 3.023e+013 1.000e+004 8.552e-003 6.955e-003 
7.467e-003 7.267e+007 3.029e+013 1.000e+004 5.809e-003 6.959e-003 
7.469e-003 7.247e+007 3.034e+013 1.000e+004 1.423e-002 6.962e-003 
7.471e-003 7.230e+007 3.039e+013 1.000e+004 1.274e-002 6.965e-003 
7.473e-003 7.215e+007 3.044e+013 1.000e+004 1.531e-002 6.969e-003 
7.475e-003 7.200e+007 3.049e+013 1.000e+004 1.453e-002 6.972e-003 
7.478e-003 7.184e+007 3.054e+013 1.000e+004 1.375e-002 6.975e-003 
7.480e-003 7.167e+007 3.060e+013 1.000e+004 1.178e-002 6.979e-003 
7.482e-003 7.149e+007 3.065e+013 1.000e+004 6.003e-003 6.982e-003 
7.484e-003 7.117e+007 3.069e+013 1.000e+004 1.103e-004 6.987e-003 
7.487e-003 7.060e+007 3.048e+013 1.000e+004 1.807e-002 6.993e-003 
7.489e-003 7.003e+007 3.037e+013 1.000e+004 4.688e-003 6.999e-003 
7.491e-003 6.960e+007 3.031e+013 1.000e+004 2.271e-003 7.005e-003 
7.494e-003 6.919e+007 3.027e+013 1.000e+004 1.076e-002 7.010e-003 
7.497e-003 6.879e+007 3.025e+013 1.000e+004 1.022e-002 7.015e-003 
7.499e-003 6.839e+007 3.025e+013 1.000e+004 9.402e-003 7.021e-003 
7.502e-003 6.792e+007 3.023e+013 1.000e+004 1.097e-002 7.027e-003 
7.505e-003 6.752e+007 3.015e+013 1.000e+004 1.001e-002 7.033e-003 
7.509e-003 6.721e+007 3.013e+013 1.000e+004 5.368e-003 7.038e-003 
7.512e-003 6.693e+007 3.014e+013 1.000e+004 6.203e-003 7.043e-003 
7.515e-003 6.670e+007 3.013e+013 1.000e+004 6.921e-003 7.048e-003 
7.518e-003 6.641e+007 3.012e+013 1.000e+004 7.255e-003 7.053e-003 
7.522e-003 6.607e+007 3.015e+013 1.000e+004 6.001e-003 7.059e-003 
7.525e-003 6.580e+007 3.003e+013 1.000e+004 7.159e-003 7.064e-003 
7.528e-003 6.547e+007 3.004e+013 1.000e+004 6.640e-003 7.070e-003 
7.531e-003 6.510e+007 3.010e+013 1.000e+004 5.826e-003 7.075e-003 
7.535e-003 6.478e+007 3.012e+013 1.000e+004 6.933e-003 7.081e-003 
7.538e-003 6.436e+007 3.009e+013 1.000e+004 6.393e-003 7.087e-003 
7.541e-003 6.385e+007 3.003e+013 1.000e+004 8.729e-003 7.094e-003 
7.544e-003 6.340e+007 2.996e+013 1.000e+004 7.230e-003 7.100e-003 
7.548e-003 6.303e+007 3.001e+013 1.000e+004 8.328e-003 7.106e-003 
7.551e-003 6.273e+007 3.006e+013 1.000e+004 5.641e-003 7.111e-003 
7.554e-003 6.244e+007 3.009e+013 1.000e+004 6.821e-003 7.117e-003 
7.558e-003 6.211e+007 3.013e+013 1.000e+004 5.731e-003 7.122e-003 
7.561e-003 6.186e+007 3.019e+013 1.000e+004 5.156e-003 7.127e-003 
7.564e-003 6.166e+007 3.020e+013 1.000e+004 5.437e-003 7.132e-003 
7.568e-003 6.169e+007 3.017e+013 1.000e+004 4.669e-003 7.135e-003 
7.571e-003 6.179e+007 3.017e+013 1.000e+004 3.788e-003 7.138e-003 
7.574e-003 6.184e+007 3.011e+013 1.000e+004 3.916e-003 7.140e-003 
7.577e-003 6.162e+007 2.979e+013 1.000e+004 5.516e-003 7.145e-003 
7.581e-003 6.136e+007 2.966e+013 1.000e+004 6.674e-003 7.150e-003 
7.584e-003 6.116e+007 2.959e+013 1.000e+004 6.871e-003 7.155e-003 
7.587e-003 6.096e+007 2.952e+013 1.000e+004 5.849e-003 7.160e-003 
7.591e-003 6.088e+007 2.948e+013 1.000e+004 4.370e-003 7.164e-003 
7.594e-003 6.086e+007 2.949e+013 1.000e+004 4.403e-003 7.167e-003 
7.597e-003 6.080e+007 2.948e+013 1.000e+004 4.871e-003 7.171e-003 
7.601e-003 6.079e+007 2.951e+013 1.000e+004 4.540e-003 7.174e-003 
7.604e-003 6.076e+007 2.950e+013 1.000e+004 6.056e-003 7.178e-003 
7.607e-003 6.072e+007 2.949e+013 1.000e+004 6.206e-003 7.181e-003 
7.610e-003 6.070e+007 2.950e+013 1.000e+004 4.217e-003 7.185e-003 
7.613e-003 6.066e+007 2.951e+013 1.000e+004 5.543e-003 7.188e-003 
7.617e-003 6.064e+007 2.952e+013 1.000e+004 5.041e-003 7.191e-003 
7.620e-003 6.059e+007 2.948e+013 1.000e+004 4.436e-003 7.195e-003 
7.623e-003 6.048e+007 2.946e+013 1.000e+004 5.949e-003 7.199e-003 
7.626e-003 6.035e+007 2.945e+013 1.000e+004 5.099e-003 7.203e-003 
7.629e-003 6.022e+007 2.944e+013 1.000e+004 6.196e-003 7.207e-003 
7.633e-003 6.008e+007 2.944e+013 1.000e+004 6.019e-003 7.211e-003 
7.636e-003 5.994e+007 2.945e+013 1.000e+004 4.940e-003 7.215e-003 
7.639e-003 5.980e+007 2.946e+013 1.000e+004 6.119e-003 7.220e-003 
7.643e-003 5.966e+007 2.947e+013 1.000e+004 6.413e-003 7.224e-003 
7.646e-003 5.953e+007 2.948e+013 1.000e+004 5.513e-003 7.228e-003 
7.649e-003 5.944e+007 2.949e+013 1.000e+004 4.682e-003 7.232e-003 
7.653e-003 5.940e+007 2.950e+013 1.000e+004 4.080e-003 7.236e-003 
7.656e-003 5.942e+007 2.952e+013 1.000e+004 3.493e-003 7.239e-003 
7.659e-003 5.945e+007 2.954e+013 1.000e+004 3.557e-003 7.242e-003 
7.663e-003 5.949e+007 2.957e+013 1.000e+004 3.753e-003 7.245e-003 
7.666e-003 5.955e+007 2.959e+013 1.000e+004 4.817e-003 7.248e-003 
7.669e-003 5.958e+007 2.961e+013 1.000e+004 5.529e-003 7.251e-003 
7.673e-003 5.956e+007 2.964e+013 1.000e+004 5.579e-003 7.254e-003 
7.676e-003 5.959e+007 2.967e+013 1.000e+004 3.790e-003 7.257e-003 
7.679e-003 5.963e+007 2.969e+013 1.000e+004 3.479e-003 7.261e-003 
7.683e-003 5.967e+007 2.968e+013 1.000e+004 3.639e-003 7.264e-003 
7.686e-003 5.972e+007 2.971e+013 1.000e+004 3.758e-003 7.267e-003 
7.689e-003 5.972e+007 2.974e+013 1.000e+004 3.391e-003 7.270e-003 
7.693e-003 5.969e+007 2.977e+013 1.000e+004 4.015e-003 7.273e-003 
7.696e-003 5.969e+007 2.981e+013 1.000e+004 3.523e-003 7.277e-003 
7.699e-003 5.974e+007 2.984e+013 1.000e+004 5.180e-003 7.280e-003 
7.703e-003 5.980e+007 2.987e+013 1.000e+004 4.751e-003 7.283e-003 
7.706e-003 5.989e+007 2.989e+013 1.000e+004 3.557e-003 7.285e-003 
7.709e-003 5.999e+007 2.992e+013 1.000e+004 2.903e-003 7.288e-003 
7.713e-003 6.011e+007 2.994e+013 1.000e+004 4.155e-003 7.291e-003 
7.716e-003 6.023e+007 2.997e+013 1.000e+004 3.592e-003 7.293e-003 
7.719e-003 6.036e+007 2.999e+013 1.000e+004 2.768e-003 7.295e-003 
7.723e-003 6.049e+007 3.002e+013 1.000e+004 3.266e-003 7.298e-003 
7.726e-003 6.053e+007 2.988e+013 1.000e+004 5.404e-003 7.301e-003 
7.729e-003 6.055e+007 2.989e+013 1.000e+004 5.190e-003 7.304e-003 
7.733e-003 6.052e+007 2.991e+013 1.000e+004 4.580e-003 7.308e-003 
7.736e-003 6.045e+007 2.995e+013 1.000e+004 3.842e-003 7.311e-003 
7.739e-003 6.041e+007 2.999e+013 1.000e+004 4.365e-003 7.315e-003 
7.743e-003 6.042e+007 3.002e+013 1.000e+004 3.596e-003 7.318e-003 
7.746e-003 6.045e+007 3.006e+013 1.000e+004 3.872e-003 7.321e-003 
7.749e-003 6.051e+007 3.010e+013 1.000e+004 3.662e-003 7.324e-003 
7.753e-003 6.059e+007 3.013e+013 1.000e+004 3.589e-003 7.327e-003 
7.756e-003 6.070e+007 3.017e+013 1.000e+004 3.576e-003 7.330e-003 
7.759e-003 6.082e+007 3.020e+013 1.000e+004 4.137e-003 7.332e-003 
7.763e-003 6.096e+007 3.024e+013 1.000e+004 2.612e-003 7.335e-003 
7.766e-003 6.108e+007 3.025e+013 1.000e+004 4.200e-003 7.337e-003 
7.769e-003 6.116e+007 3.029e+013 1.000e+004 3.049e-003 7.340e-003 
7.773e-003 6.127e+007 3.034e+013 1.000e+004 3.559e-003 7.342e-003 
7.776e-003 6.134e+007 3.033e+013 1.000e+004 3.553e-003 7.345e-003 
7.779e-003 6.148e+007 3.035e+013 1.000e+004 3.643e-003 7.348e-003 
7.783e-003 6.164e+007 3.038e+013 1.000e+004 4.222e-003 7.350e-003 
7.786e-003 6.177e+007 3.043e+013 1.000e+004 3.372e-003 7.352e-003 
7.790e-003 6.188e+007 3.048e+013 1.000e+004 3.840e-003 7.355e-003 
7.793e-003 6.197e+007 3.053e+013 1.000e+004 3.503e-003 7.358e-003 
7.796e-003 6.206e+007 3.058e+013 1.000e+004 3.269e-003 7.360e-003 
7.799e-003 6.205e+007 3.065e+013 1.000e+004 4.578e-003 7.363e-003 
7.802e-003 6.209e+007 3.072e+013 1.000e+004 3.184e-003 7.366e-003 
7.805e-003 6.218e+007 3.077e+013 1.000e+004 4.612e-003 7.369e-003 
7.809e-003 6.228e+007 3.081e+013 1.000e+004 4.546e-003 7.371e-003 
7.812e-003 6.243e+007 3.086e+013 1.000e+004 3.572e-003 7.374e-003 
7.816e-003 6.261e+007 3.090e+013 1.000e+004 2.714e-003 7.376e-003 
7.819e-003 6.279e+007 3.095e+013 1.000e+004 3.030e-003 7.378e-003 
7.822e-003 6.297e+007 3.099e+013 1.000e+004 3.653e-003 7.380e-003 
7.826e-003 6.316e+007 3.103e+013 1.000e+004 2.817e-003 7.382e-003 
7.829e-003 6.337e+007 3.106e+013 1.000e+004 2.650e-003 7.384e-003 
7.832e-003 6.359e+007 3.110e+013 1.000e+004 2.352e-003 7.386e-003 
7.835e-003 6.381e+007 3.113e+013 1.000e+004 3.865e-003 7.387e-003 
7.839e-003 6.391e+007 3.113e+013 1.000e+004 4.896e-003 7.390e-003 
7.842e-003 6.387e+007 3.117e+013 1.000e+004 4.413e-003 7.394e-003 
7.845e-003 6.378e+007 3.116e+013 1.000e+004 6.154e-003 7.398e-003 
7.849e-003 6.365e+007 3.115e+013 1.000e+004 4.984e-003 7.402e-003 
7.852e-003 6.363e+007 3.117e+013 1.000e+004 3.386e-003 7.405e-003 
7.855e-003 6.365e+007 3.120e+013 1.000e+004 5.145e-003 7.408e-003 
7.858e-003 6.368e+007 3.123e+013 1.000e+004 3.149e-003 7.411e-003 
7.861e-003 6.368e+007 3.125e+013 1.000e+004 4.549e-003 7.414e-003 
7.865e-003 6.367e+007 3.128e+013 1.000e+004 5.147e-003 7.418e-003 
7.868e-003 6.366e+007 3.131e+013 1.000e+004 5.130e-003 7.421e-003 
7.871e-003 6.357e+007 3.135e+013 1.000e+004 3.587e-003 7.425e-003 
7.874e-003 6.346e+007 3.140e+013 1.000e+004 6.602e-003 7.428e-003 
7.876e-003 6.322e+007 3.128e+013 1.000e+004 7.881e-003 7.432e-003 
7.879e-003 6.313e+007 3.106e+013 1.000e+004 5.584e-003 7.435e-003 
7.881e-003 6.310e+007 3.102e+013 1.000e+004 2.865e-003 7.438e-003 
7.883e-003 6.305e+007 3.102e+013 1.000e+004 6.866e-003 7.440e-003 
7.885e-003 6.294e+007 3.087e+013 1.000e+004 7.694e-003 7.443e-003 
7.887e-003 6.284e+007 3.088e+013 1.000e+004 2.730e-003 7.446e-003 
7.889e-003 6.278e+007 3.089e+013 1.000e+004 7.261e-003 7.448e-003 
7.891e-003 6.272e+007 3.091e+013 1.000e+004 2.604e-003 7.451e-003 
7.893e-003 6.268e+007 3.092e+013 1.000e+004 2.265e-003 7.453e-003 
7.895e-003 6.259e+007 3.091e+013 1.000e+004 3.767e-003 7.455e-003 
7.897e-003 6.246e+007 3.092e+013 1.000e+004 3.353e-003 7.458e-003 
7.899e-003 6.236e+007 3.093e+013 1.000e+004 3.792e-003 7.461e-003 
7.901e-003 6.225e+007 3.095e+013 1.000e+004 6.999e-003 7.463e-003 
7.903e-003 6.216e+007 3.096e+013 1.000e+004 7.215e-003 7.466e-003 
7.905e-003 6.208e+007 3.098e+013 1.000e+004 8.484e-003 7.469e-003 
7.907e-003 6.200e+007 3.100e+013 1.000e+004 7.939e-003 7.471e-003 
7.908e-003 6.191e+007 3.101e+013 1.000e+004 7.311e-003 7.473e-003 
7.910e-003 6.188e+007 3.103e+013 1.000e+004 7.346e-003 7.475e-003 
7.912e-003 6.185e+007 3.104e+013 1.000e+004 7.925e-003 7.478e-003 
7.914e-003 6.183e+007 3.105e+013 1.000e+004 6.512e-003 7.480e-003 
7.916e-003 6.177e+007 3.107e+013 1.000e+004 6.827e-003 7.482e-003 
7.918e-003 6.174e+007 3.109e+013 1.000e+004 7.466e-003 7.484e-003 
7.920e-003 6.172e+007 3.110e+013 1.000e+004 7.718e-003 7.486e-003 
7.922e-003 6.172e+007 3.112e+013 1.000e+004 1.898e-003 7.488e-003 
7.924e-003 6.172e+007 3.114e+013 1.000e+004 1.814e-003 7.490e-003 
7.926e-003 6.174e+007 3.117e+013 1.000e+004 1.990e-003 7.492e-003 
7.928e-003 6.175e+007 3.117e+013 1.000e+004 2.000e-003 7.494e-003 
7.930e-003 6.178e+007 3.118e+013 1.000e+004 1.833e-003 7.496e-003 
7.932e-003 6.180e+007 3.120e+013 1.000e+004 1.822e-003 7.498e-003 
7.934e-003 6.181e+007 3.122e+013 1.000e+004 2.909e-003 7.500e-003 
7.936e-003 6.185e+007 3.124e+013 1.000e+004 1.680e-003 7.502e-003 
7.938e-003 6.191e+007 3.125e+013 1.000e+004 1.573e-003 7.503e-003 
7.940e-003 6.199e+007 3.127e+013 1.000e+004 4.154e-004 7.504e-003 
7.942e-003 6.209e+007 3.129e+013 1.000e+004 2.113e-003 7.506e-003 
7.944e-003 6.219e+007 3.131e+013 1.000e+004 1.199e-003 7.507e-003 
7.946e-003 6.229e+007 3.134e+013 1.000e+004 1.397e-003 7.508e-003 
7.948e-003 6.240e+007 3.136e+013 1.000e+004 3.977e-004 7.509e-003 
7.950e-003 6.247e+007 3.130e+013 1.000e+004 2.579e-003 7.511e-003 
7.951e-003 6.250e+007 3.123e+013 1.000e+004 1.558e-003 7.512e-003 
7.953e-003 6.257e+007 3.114e+013 1.000e+004 2.374e-003 7.514e-003 
7.956e-003 6.267e+007 3.109e+013 1.000e+004 3.389e-003 7.516e-003 
7.959e-003 6.279e+007 3.109e+013 1.000e+004 4.278e-003 7.517e-003 
7.962e-003 6.288e+007 3.103e+013 1.000e+004 3.456e-003 7.520e-003 
7.965e-003 6.295e+007 3.106e+013 1.000e+004 4.566e-003 7.523e-003 
7.968e-003 6.306e+007 3.110e+013 1.000e+004 2.552e-003 7.525e-003 
7.972e-003 6.322e+007 3.114e+013 1.000e+004 2.532e-003 7.528e-003 
7.975e-003 6.337e+007 3.117e+013 1.000e+004 3.290e-003 7.530e-003 
7.979e-003 6.338e+007 3.111e+013 1.000e+004 7.438e-003 7.533e-003 
7.982e-003 6.318e+007 3.086e+013 1.000e+004 5.877e-003 7.538e-003 
7.985e-003 6.312e+007 3.081e+013 1.000e+004 4.177e-003 7.542e-003 
7.989e-003 6.310e+007 3.066e+013 1.000e+004 3.929e-003 7.545e-003 
7.992e-003 6.323e+007 3.063e+013 1.000e+004 4.183e-003 7.547e-003 
7.995e-003 6.344e+007 3.061e+013 1.000e+004 4.232e-003 7.549e-003 
7.998e-003 6.368e+007 3.061e+013 1.000e+004 2.112e-003 7.551e-003 
8.001e-003 6.394e+007 3.060e+013 1.000e+004 1.916e-003 7.552e-003 
8.004e-003 6.420e+007 3.059e+013 1.000e+004 4.728e-003 7.553e-003 
8.007e-003 6.437e+007 3.059e+013 1.000e+004 2.353e-003 7.555e-003 
8.010e-003 6.452e+007 3.060e+013 1.000e+004 4.036e-003 7.557e-003 
8.014e-003 6.467e+007 3.061e+013 1.000e+004 2.333e-003 7.559e-003 
8.017e-003 6.481e+007 3.061e+013 1.000e+004 3.918e-003 7.561e-003 
8.020e-003 6.495e+007 3.063e+013 1.000e+004 2.970e-003 7.563e-003 
8.023e-003 6.511e+007 3.065e+013 1.000e+004 2.967e-003 7.565e-003 
8.026e-003 6.527e+007 3.067e+013 1.000e+004 2.950e-003 7.567e-003 
8.029e-003 6.543e+007 3.069e+013 1.000e+004 4.223e-003 7.569e-003 
8.032e-003 6.557e+007 3.071e+013 1.000e+004 2.897e-003 7.572e-003 
8.035e-003 6.572e+007 3.073e+013 1.000e+004 3.292e-003 7.574e-003 
8.038e-003 6.588e+007 3.076e+013 1.000e+004 3.873e-003 7.576e-003 
8.042e-003 6.605e+007 3.079e+013 1.000e+004 2.809e-003 7.578e-003 
8.045e-003 6.624e+007 3.082e+013 1.000e+004 2.727e-003 7.579e-003 
8.048e-003 6.643e+007 3.085e+013 1.000e+004 4.416e-003 7.581e-003 
8.051e-003 6.664e+007 3.088e+013 1.000e+004 2.421e-003 7.583e-003 
8.054e-003 6.687e+007 3.091e+013 1.000e+004 2.429e-003 7.584e-003 
8.057e-003 6.706e+007 3.092e+013 1.000e+004 3.502e-003 7.586e-003 
8.061e-003 6.710e+007 3.088e+013 1.000e+004 3.793e-003 7.589e-003 
8.064e-003 6.703e+007 3.091e+013 1.000e+004 4.978e-003 7.593e-003 
8.067e-003 6.686e+007 3.085e+013 1.000e+004 5.955e-003 7.598e-003 
8.071e-003 6.690e+007 3.085e+013 1.000e+004 4.690e-003 7.601e-003 
8.074e-003 6.704e+007 3.086e+013 1.000e+004 4.223e-003 7.603e-003 
8.077e-003 6.721e+007 3.087e+013 1.000e+004 4.228e-003 7.605e-003 
8.081e-003 6.741e+007 3.089e+013 1.000e+004 2.919e-003 7.607e-003 
8.084e-003 6.762e+007 3.091e+013 1.000e+004 3.658e-003 7.609e-003 
8.087e-003 6.784e+007 3.092e+013 1.000e+004 2.941e-003 7.611e-003 
8.091e-003 6.807e+007 3.094e+013 1.000e+004 2.076e-003 7.613e-003 
8.094e-003 6.825e+007 3.096e+013 1.000e+004 3.971e-003 7.615e-003 
8.097e-003 6.839e+007 3.099e+013 1.000e+004 4.166e-003 7.617e-003 
8.101e-003 6.852e+007 3.102e+013 1.000e+004 2.490e-003 7.619e-003 
8.104e-003 6.865e+007 3.102e+013 1.000e+004 3.426e-003 7.622e-003 
8.107e-003 6.869e+007 3.106e+013 1.000e+004 4.716e-003 7.625e-003 
8.111e-003 6.872e+007 3.110e+013 1.000e+004 4.740e-003 7.628e-003 
8.114e-003 6.874e+007 3.115e+013 1.000e+004 5.106e-003 7.631e-003 
8.117e-003 6.875e+007 3.120e+013 1.000e+004 4.452e-003 7.635e-003 
8.121e-003 6.878e+007 3.125e+013 1.000e+004 4.972e-003 7.638e-003 
8.124e-003 6.882e+007 3.129e+013 1.000e+004 3.376e-003 7.641e-003 
8.127e-003 6.885e+007 3.127e+013 1.000e+004 4.074e-003 7.644e-003 
8.131e-003 6.882e+007 3.128e+013 1.000e+004 4.136e-003 7.647e-003 
8.134e-003 6.886e+007 3.131e+013 1.000e+004 4.478e-003 7.650e-003 
8.137e-003 6.894e+007 3.135e+013 1.000e+004 2.898e-003 7.653e-003 
8.140e-003 6.905e+007 3.138e+013 1.000e+004 3.005e-003 7.655e-003 
8.144e-003 6.916e+007 3.140e+013 1.000e+004 3.859e-003 7.658e-003 
8.147e-003 6.923e+007 3.143e+013 1.000e+004 2.927e-003 7.661e-003 
8.150e-003 6.931e+007 3.145e+013 1.000e+004 4.223e-003 7.664e-003 
8.154e-003 6.939e+007 3.148e+013 1.000e+004 4.800e-003 7.666e-003 
8.157e-003 6.945e+007 3.150e+013 1.000e+004 3.454e-003 7.669e-003 
8.160e-003 6.953e+007 3.152e+013 1.000e+004 3.228e-003 7.672e-003 
8.164e-003 6.967e+007 3.153e+013 1.000e+004 3.080e-003 7.674e-003 
8.167e-003 6.984e+007 3.154e+013 1.000e+004 4.255e-003 7.676e-003 
8.170e-003 7.002e+007 3.155e+013 1.000e+004 3.907e-003 7.679e-003 
8.174e-003 7.020e+007 3.154e+013 1.000e+004 3.098e-003 7.681e-003 
8.177e-003 7.040e+007 3.153e+013 1.000e+004 3.099e-003 7.682e-003 
8.180e-003 7.063e+007 3.148e+013 1.000e+004 3.366e-003 7.684e-003 
8.184e-003 7.082e+007 3.140e+013 1.000e+004 3.015e-003 7.686e-003 
8.187e-003 7.097e+007 3.139e+013 1.000e+004 4.041e-003 7.689e-003 
8.190e-003 7.116e+007 3.139e+013 1.000e+004 4.429e-003 7.691e-003 
8.193e-003 7.134e+007 3.140e+013 1.000e+004 2.664e-003 7.693e-003 
8.197e-003 7.151e+007 3.143e+013 1.000e+004 2.900e-003 7.695e-003 
8.200e-003 7.167e+007 3.145e+013 1.000e+004 2.903e-003 7.697e-003 
8.203e-003 7.185e+007 3.147e+013 1.000e+004 4.179e-003 7.699e-003 
8.207e-003 7.201e+007 3.150e+013 1.000e+004 3.813e-003 7.701e-003 
8.210e-003 7.220e+007 3.152e+013 1.000e+004 4.047e-003 7.703e-003 
8.213e-003 7.240e+007 3.155e+013 1.000e+004 3.744e-003 7.705e-003 
8.217e-003 7.253e+007 3.159e+013 1.000e+004 3.011e-003 7.708e-003 
8.220e-003 7.261e+007 3.163e+013 1.000e+004 4.035e-003 7.710e-003 
8.223e-003 7.252e+007 3.170e+013 1.000e+004 4.805e-003 7.714e-003 
8.226e-003 7.243e+007 3.178e+013 1.000e+004 2.101e-003 7.718e-003 
8.228e-003 7.227e+007 3.151e+013 1.000e+004 3.542e-003 7.720e-003 
8.230e-003 7.206e+007 3.139e+013 1.000e+004 1.996e-003 7.724e-003 
8.231e-003 7.193e+007 3.137e+013 1.000e+004 5.870e-004 7.726e-003 
8.233e-003 7.187e+007 3.136e+013 1.000e+004 1.206e-003 7.729e-003 
8.235e-003 7.185e+007 3.135e+013 1.000e+004 4.949e-004 7.731e-003 
8.237e-003 7.185e+007 3.135e+013 1.000e+004 2.586e-003 7.732e-003 
8.239e-003 7.186e+007 3.136e+013 1.000e+004 1.545e-003 7.734e-003 
8.240e-003 7.185e+007 3.136e+013 1.000e+004 1.816e-003 7.736e-003 
8.242e-003 7.184e+007 3.137e+013 1.000e+004 3.382e-003 7.738e-003 
8.244e-003 7.180e+007 3.131e+013 1.000e+004 3.528e-003 7.740e-003 
8.245e-003 7.168e+007 3.130e+013 1.000e+004 1.663e-003 7.742e-003 
8.247e-003 7.157e+007 3.130e+013 1.000e+004 8.288e-004 7.745e-003 
8.249e-003 7.148e+007 3.131e+013 1.000e+004 1.400e-003 7.747e-003 
8.250e-003 7.138e+007 3.126e+013 1.000e+004 2.417e-003 7.749e-003 
8.252e-003 7.127e+007 3.127e+013 1.000e+004 7.015e-004 7.752e-003 
8.254e-003 7.115e+007 3.129e+013 1.000e+004 4.928e-004 7.754e-003 
8.255e-003 7.104e+007 3.130e+013 1.000e+004 1.357e-003 7.757e-003 
8.257e-003 7.087e+007 3.128e+013 1.000e+004 1.630e-003 7.759e-003 
8.259e-003 7.050e+007 3.097e+013 1.000e+004 9.139e-003 7.764e-003 
8.262e-003 6.960e+007 3.090e+013 1.000e+004 8.847e-003 7.773e-003 
8.266e-003 6.898e+007 3.090e+013 1.000e+004 8.392e-003 7.781e-003 
8.269e-003 6.815e+007 3.083e+013 1.000e+004 9.856e-003 7.790e-003 
8.272e-003 6.724e+007 3.085e+013 1.000e+004 1.141e-002 7.800e-003 
8.276e-003 6.633e+007 3.087e+013 1.000e+004 1.031e-002 7.809e-003 
8.279e-003 6.552e+007 3.088e+013 1.000e+004 1.074e-002 7.818e-003 
8.282e-003 6.457e+007 3.090e+013 1.000e+004 1.225e-002 7.828e-003 
8.286e-003 6.365e+007 3.004e+013 1.000e+004 8.242e-003 7.838e-003 
8.289e-003 6.302e+007 2.979e+013 1.000e+004 6.314e-003 7.845e-003 
8.292e-003 6.285e+007 2.973e+013 1.000e+004 4.908e-003 7.850e-003 
8.296e-003 6.293e+007 2.959e+013 1.000e+004 4.694e-003 7.853e-003 
8.299e-003 6.305e+007 2.955e+013 1.000e+004 2.624e-003 7.855e-003 
8.302e-003 6.326e+007 2.953e+013 1.000e+004 3.616e-003 7.857e-003 
8.306e-003 6.349e+007 2.944e+013 1.000e+004 2.843e-003 7.859e-003 
8.309e-003 6.369e+007 2.939e+013 1.000e+004 3.272e-003 7.860e-003 
8.312e-003 6.391e+007 2.934e+013 1.000e+004 2.268e-003 7.862e-003 
8.315e-003 6.416e+007 2.931e+013 1.000e+004 1.715e-003 7.864e-003 
8.319e-003 6.441e+007 2.929e+013 1.000e+004 2.454e-003 7.865e-003 
8.322e-003 6.465e+007 2.928e+013 1.000e+004 3.979e-003 7.867e-003 
8.325e-003 6.486e+007 2.926e+013 1.000e+004 4.246e-003 7.869e-003 
8.329e-003 6.495e+007 2.924e+013 1.000e+004 3.224e-003 7.872e-003 
8.332e-003 6.495e+007 2.923e+013 1.000e+004 4.607e-003 7.875e-003 
8.335e-003 6.492e+007 2.923e+013 1.000e+004 4.124e-003 7.879e-003 
8.339e-003 6.489e+007 2.924e+013 1.000e+004 5.553e-003 7.882e-003 
8.342e-003 6.490e+007 2.926e+013 1.000e+004 5.459e-003 7.885e-003 
8.345e-003 6.492e+007 2.929e+013 1.000e+004 3.789e-003 7.888e-003 
8.348e-003 6.494e+007 2.930e+013 1.000e+004 4.092e-003 7.891e-003 
8.351e-003 6.496e+007 2.930e+013 1.000e+004 3.754e-003 7.894e-003 
8.354e-003 6.500e+007 2.930e+013 1.000e+004 5.014e-003 7.897e-003 
8.357e-003 6.505e+007 2.932e+013 1.000e+004 5.145e-003 7.899e-003 
8.360e-003 6.511e+007 2.933e+013 1.000e+004 5.571e-003 7.902e-003 
8.364e-003 6.516e+007 2.934e+013 1.000e+004 4.789e-003 7.905e-003 
8.367e-003 6.520e+007 2.935e+013 1.000e+004 4.117e-003 7.908e-003 
8.370e-003 6.521e+007 2.937e+013 1.000e+004 3.900e-003 7.911e-003 
8.374e-003 6.517e+007 2.940e+013 1.000e+004 4.496e-003 7.915e-003 
8.377e-003 6.513e+007 2.943e+013 1.000e+004 5.326e-003 7.919e-003 
8.381e-003 6.510e+007 2.946e+013 1.000e+004 4.163e-003 7.922e-003 
8.384e-003 6.504e+007 2.942e+013 1.000e+004 4.375e-003 7.926e-003 
8.387e-003 6.492e+007 2.941e+013 1.000e+004 5.618e-003 7.930e-003 
8.391e-003 6.479e+007 2.941e+013 1.000e+004 5.013e-003 7.934e-003 
8.394e-003 6.471e+007 2.940e+013 1.000e+004 4.468e-003 7.938e-003 
8.397e-003 6.473e+007 2.940e+013 1.000e+004 4.998e-003 7.941e-003 
8.400e-003 6.481e+007 2.940e+013 1.000e+004 4.531e-003 7.944e-003 
8.404e-003 6.491e+007 2.938e+013 1.000e+004 4.782e-003 7.947e-003 
8.407e-003 6.497e+007 2.938e+013 1.000e+004 4.400e-003 7.950e-003 
8.410e-003 6.495e+007 2.938e+013 1.000e+004 3.782e-003 7.953e-003 
8.414e-003 6.506e+007 2.937e+013 1.000e+004 3.067e-003 7.956e-003 
8.417e-003 6.521e+007 2.936e+013 1.000e+004 4.484e-003 7.958e-003 
8.420e-003 6.535e+007 2.934e+013 1.000e+004 2.819e-003 7.960e-003 
8.424e-003 6.550e+007 2.932e+013 1.000e+004 3.710e-003 7.963e-003 
8.427e-003 6.565e+007 2.929e+013 1.000e+004 3.105e-003 7.965e-003 
8.430e-003 6.577e+007 2.926e+013 1.000e+004 2.955e-003 7.967e-003 
8.434e-003 6.587e+007 2.925e+013 1.000e+004 4.190e-003 7.970e-003 
8.437e-003 6.596e+007 2.925e+013 1.000e+004 5.268e-003 7.972e-003 
8.440e-003 6.607e+007 2.927e+013 1.000e+004 4.577e-003 7.975e-003 
8.444e-003 6.608e+007 2.929e+013 1.000e+004 4.519e-003 7.978e-003 
8.447e-003 6.630e+007 2.930e+013 1.000e+004 3.402e-003 7.980e-003 
8.450e-003 6.660e+007 2.930e+013 1.000e+004 1.826e-003 7.981e-003 
8.453e-003 6.695e+007 2.931e+013 1.000e+004 1.836e-003 7.982e-003 
8.457e-003 6.732e+007 2.933e+013 1.000e+004 3.128e-003 7.983e-003 
8.460e-003 6.768e+007 2.935e+013 1.000e+004 1.555e-003 7.984e-003 
8.463e-003 6.804e+007 2.936e+013 1.000e+004 9.314e-004 7.984e-003 
8.467e-003 6.842e+007 2.938e+013 1.000e+004 2.951e-003 7.985e-003 
8.470e-003 6.880e+007 2.940e+013 1.000e+004 1.781e-003 7.986e-003 
8.473e-003 6.919e+007 2.941e+013 1.000e+004 1.764e-003 7.986e-003 
8.477e-003 6.952e+007 2.942e+013 1.000e+004 2.973e-003 7.988e-003 
8.480e-003 6.985e+007 2.944e+013 1.000e+004 3.590e-003 7.988e-003 
8.483e-003 7.018e+007 2.945e+013 1.000e+004 3.170e-003 7.989e-003 
8.486e-003 7.052e+007 2.947e+013 1.000e+004 3.140e-003 7.990e-003 
8.490e-003 7.086e+007 2.948e+013 1.000e+004 1.067e-003 7.991e-003 
8.493e-003 7.121e+007 2.950e+013 1.000e+004 3.078e-003 7.992e-003 
8.496e-003 7.156e+007 2.952e+013 1.000e+004 1.579e-003 7.993e-003 
8.499e-003 7.192e+007 2.954e+013 1.000e+004 1.880e-003 7.994e-003 
8.503e-003 7.227e+007 2.956e+013 1.000e+004 1.950e-003 7.995e-003 
8.506e-003 7.262e+007 2.954e+013 1.000e+004 1.641e-003 7.995e-003 
8.509e-003 7.296e+007 2.955e+013 1.000e+004 3.587e-003 7.996e-003 
8.513e-003 7.330e+007 2.956e+013 1.000e+004 3.617e-003 7.997e-003 
8.516e-003 7.364e+007 2.958e+013 1.000e+004 3.724e-003 7.998e-003 
8.519e-003 7.398e+007 2.960e+013 1.000e+004 2.396e-003 7.999e-003 
8.522e-003 7.433e+007 2.962e+013 1.000e+004 1.678e-003 8.000e-003 
8.526e-003 7.469e+007 2.964e+013 1.000e+004 3.541e-003 8.001e-003 
8.529e-003 7.504e+007 2.966e+013 1.000e+004 3.144e-003 8.002e-003 
8.532e-003 7.539e+007 2.968e+013 1.000e+004 3.276e-003 8.003e-003 
8.536e-003 7.574e+007 2.970e+013 1.000e+004 2.442e-003 8.004e-003 
8.539e-003 7.608e+007 2.972e+013 1.000e+004 2.510e-003 8.005e-003 
8.542e-003 7.644e+007 2.974e+013 1.000e+004 2.409e-003 8.006e-003 
8.546e-003 7.680e+007 2.976e+013 1.000e+004 2.934e-003 8.006e-003 
8.549e-003 7.713e+007 2.968e+013 1.000e+004 3.396e-003 8.007e-003 
8.552e-003 7.745e+007 2.959e+013 1.000e+004 2.032e-003 8.008e-003 
8.556e-003 7.778e+007 2.962e+013 1.000e+004 1.814e-003 8.010e-003 
8.559e-003 7.803e+007 2.963e+013 1.000e+004 4.860e-003 8.011e-003 
8.562e-003 7.825e+007 2.959e+013 1.000e+004 2.507e-003 8.013e-003 
8.566e-003 7.853e+007 2.958e+013 1.000e+004 3.373e-003 8.014e-003 
8.569e-003 7.881e+007 2.958e+013 1.000e+004 3.617e-003 8.016e-003 
8.572e-003 7.903e+007 2.957e+013 1.000e+004 2.418e-003 8.017e-003 
8.576e-003 7.922e+007 2.930e+013 1.000e+004 2.842e-003 8.019e-003 
8.579e-003 7.925e+007 2.915e+013 1.000e+004 4.306e-003 8.022e-003 
8.582e-003 7.914e+007 2.904e+013 1.000e+004 3.680e-003 8.027e-003 
8.586e-003 7.904e+007 2.896e+013 1.000e+004 6.066e-003 8.031e-003 
8.589e-003 7.890e+007 2.889e+013 1.000e+004 6.066e-003 8.035e-003 
8.592e-003 7.876e+007 2.884e+013 1.000e+004 6.614e-003 8.039e-003 
8.596e-003 7.870e+007 2.884e+013 1.000e+004 5.869e-003 8.043e-003 
8.599e-003 7.869e+007 2.883e+013 1.000e+004 4.489e-003 8.046e-003 
8.602e-003 7.870e+007 2.883e+013 1.000e+004 3.287e-003 8.049e-003 
8.606e-003 7.877e+007 2.882e+013 1.000e+004 4.777e-003 8.052e-003 
8.609e-003 7.888e+007 2.881e+013 1.000e+004 3.105e-003 8.055e-003 
8.612e-003 7.900e+007 2.880e+013 1.000e+004 3.331e-003 8.057e-003 
8.616e-003 7.912e+007 2.880e+013 1.000e+004 5.189e-003 8.060e-003 
8.619e-003 7.929e+007 2.879e+013 1.000e+004 3.372e-003 8.062e-003 
8.622e-003 7.947e+007 2.879e+013 1.000e+004 4.042e-003 8.064e-003 
8.625e-003 7.964e+007 2.879e+013 1.000e+004 4.303e-003 8.066e-003 
8.629e-003 7.979e+007 2.879e+013 1.000e+004 4.023e-003 8.069e-003 
8.632e-003 7.987e+007 2.877e+013 1.000e+004 5.039e-003 8.071e-003 
8.635e-003 7.988e+007 2.877e+013 1.000e+004 4.395e-003 8.074e-003 
8.638e-003 7.992e+007 2.880e+013 1.000e+004 3.582e-003 8.077e-003 
8.641e-003 8.002e+007 2.883e+013 1.000e+004 4.687e-003 8.079e-003 
8.644e-003 8.019e+007 2.885e+013 1.000e+004 2.745e-003 8.081e-003 
8.647e-003 8.039e+007 2.887e+013 1.000e+004 2.016e-003 8.083e-003 
8.651e-003 8.059e+007 2.887e+013 1.000e+004 2.492e-003 8.085e-003 
8.654e-003 8.077e+007 2.887e+013 1.000e+004 2.296e-003 8.086e-003 
8.657e-003 8.090e+007 2.888e+013 1.000e+004 4.886e-003 8.089e-003 
8.660e-003 8.097e+007 2.888e+013 1.000e+004 4.755e-003 8.091e-003 
8.663e-003 8.100e+007 2.887e+013 1.000e+004 5.226e-003 8.094e-003 
8.666e-003 8.102e+007 2.884e+013 1.000e+004 5.237e-003 8.097e-003 
8.669e-003 8.095e+007 2.881e+013 1.000e+004 4.404e-003 8.100e-003 
8.672e-003 8.084e+007 2.881e+013 1.000e+004 5.156e-003 8.104e-003 
8.675e-003 8.067e+007 2.882e+013 1.000e+004 5.829e-003 8.108e-003 
8.678e-003 8.043e+007 2.883e+013 1.000e+004 6.631e-003 8.113e-003 
8.681e-003 8.009e+007 2.886e+013 1.000e+004 7.069e-003 8.118e-003 
8.684e-003 7.972e+007 2.889e+013 1.000e+004 7.750e-003 8.124e-003 
8.687e-003 7.923e+007 2.894e+013 1.000e+004 9.500e-003 8.130e-003 
8.690e-003 7.871e+007 2.893e+013 1.000e+004 7.666e-003 8.137e-003 
8.693e-003 7.823e+007 2.895e+013 1.000e+004 7.316e-003 8.143e-003 
8.696e-003 7.769e+007 2.899e+013 1.000e+004 9.177e-003 8.150e-003 
8.699e-003 7.709e+007 2.905e+013 1.000e+004 7.950e-003 8.158e-003 
8.702e-003 7.663e+007 2.906e+013 1.000e+004 7.840e-003 8.164e-003 
8.706e-003 7.618e+007 2.910e+013 1.000e+004 6.644e-003 8.170e-003 
8.709e-003 7.576e+007 2.916e+013 1.000e+004 8.257e-003 8.176e-003 
8.712e-003 7.537e+007 2.923e+013 1.000e+004 8.294e-003 8.182e-003 
8.715e-003 7.505e+007 2.923e+013 1.000e+004 5.675e-003 8.187e-003 
8.718e-003 7.447e+007 2.886e+013 1.000e+004 1.013e-002 8.194e-003 
8.721e-003 7.393e+007 2.877e+013 1.000e+004 7.212e-003 8.201e-003 
8.724e-003 7.335e+007 2.875e+013 1.000e+004 9.412e-003 8.208e-003 
8.727e-003 7.264e+007 2.874e+013 1.000e+004 1.091e-002 8.216e-003 
8.730e-003 7.190e+007 2.876e+013 1.000e+004 9.848e-003 8.224e-003 
8.734e-003 7.106e+007 2.873e+013 1.000e+004 1.113e-002 8.233e-003 
8.737e-003 7.035e+007 2.876e+013 1.000e+004 9.469e-003 8.241e-003 
8.740e-003 6.978e+007 2.882e+013 1.000e+004 7.773e-003 8.248e-003 
8.743e-003 6.921e+007 2.879e+013 1.000e+004 9.564e-003 8.255e-003 
8.746e-003 6.845e+007 2.874e+013 1.000e+004 9.503e-003 8.264e-003 
8.749e-003 6.765e+007 2.874e+013 1.000e+004 1.128e-002 8.272e-003 
8.753e-003 6.695e+007 2.878e+013 1.000e+004 7.057e-003 8.281e-003 
8.756e-003 6.657e+007 2.881e+013 1.000e+004 5.858e-003 8.287e-003 
8.760e-003 6.636e+007 2.883e+013 1.000e+004 4.959e-003 8.291e-003 
8.763e-003 6.605e+007 2.878e+013 1.000e+004 6.968e-003 8.297e-003 
8.766e-003 6.572e+007 2.876e+013 1.000e+004 3.891e-003 8.303e-003 
8.770e-003 6.572e+007 2.878e+013 1.000e+004 3.747e-003 8.306e-003 
8.773e-003 6.576e+007 2.881e+013 1.000e+004 4.078e-003 8.309e-003 
8.776e-003 6.581e+007 2.884e+013 1.000e+004 4.115e-003 8.312e-003 
8.780e-003 6.581e+007 2.884e+013 1.000e+004 3.823e-003 8.315e-003 
8.783e-003 6.581e+007 2.876e+013 1.000e+004 5.300e-003 8.318e-003 
8.786e-003 6.570e+007 2.872e+013 1.000e+004 5.861e-003 8.323e-003 
8.789e-003 6.552e+007 2.872e+013 1.000e+004 6.721e-003 8.327e-003 
8.793e-003 6.536e+007 2.875e+013 1.000e+004 5.286e-003 8.332e-003 
8.796e-003 6.525e+007 2.879e+013 1.000e+004 4.433e-003 8.336e-003 
8.800e-003 6.514e+007 2.884e+013 1.000e+004 5.072e-003 8.340e-003 
8.803e-003 6.502e+007 2.889e+013 1.000e+004 6.039e-003 8.344e-003 
8.806e-003 6.484e+007 2.896e+013 1.000e+004 5.046e-003 8.348e-003 
8.809e-003 6.471e+007 2.901e+013 1.000e+004 5.520e-003 8.353e-003 
8.813e-003 6.457e+007 2.908e+013 1.000e+004 5.103e-003 8.357e-003 
8.816e-003 6.442e+007 2.914e+013 1.000e+004 6.949e-003 8.361e-003 
8.820e-003 6.426e+007 2.912e+013 1.000e+004 4.924e-003 8.366e-003 
8.823e-003 6.411e+007 2.916e+013 1.000e+004 5.888e-003 8.370e-003 
8.826e-003 6.404e+007 2.919e+013 1.000e+004 5.525e-003 8.374e-003 
8.829e-003 6.402e+007 2.920e+013 1.000e+004 5.097e-003 8.377e-003 
8.832e-003 6.397e+007 2.924e+013 1.000e+004 4.442e-003 8.380e-003 
8.835e-003 6.389e+007 2.931e+013 1.000e+004 5.800e-003 8.384e-003 
8.838e-003 6.381e+007 2.937e+013 1.000e+004 5.022e-003 8.388e-003 
8.842e-003 6.379e+007 2.942e+013 1.000e+004 4.917e-003 8.391e-003 
8.845e-003 6.375e+007 2.945e+013 1.000e+004 4.268e-003 8.394e-003 
8.848e-003 6.364e+007 2.943e+013 1.000e+004 6.197e-003 8.398e-003 
8.851e-003 6.360e+007 2.943e+013 1.000e+004 3.099e-003 8.402e-003 
8.854e-003 6.368e+007 2.924e+013 1.000e+004 3.074e-003 8.404e-003 
8.857e-003 6.375e+007 2.924e+013 1.000e+004 4.241e-003 8.407e-003 
8.860e-003 6.385e+007 2.923e+013 1.000e+004 3.395e-003 8.409e-003 
8.863e-003 6.412e+007 2.923e+013 1.000e+004 1.304e-003 8.410e-003 
8.866e-003 6.441e+007 2.924e+013 1.000e+004 3.386e-003 8.411e-003 
8.870e-003 6.468e+007 2.926e+013 1.000e+004 1.893e-003 8.413e-003 
8.873e-003 6.497e+007 2.930e+013 1.000e+004 3.198e-003 8.414e-003 
8.876e-003 6.524e+007 2.926e+013 1.000e+004 2.629e-003 8.415e-003 
8.879e-003 6.545e+007 2.924e+013 1.000e+004 2.916e-003 8.417e-003 
8.882e-003 6.568e+007 2.925e+013 1.000e+004 4.315e-003 8.418e-003 
8.885e-003 6.592e+007 2.926e+013 1.000e+004 2.247e-003 8.420e-003 
8.888e-003 6.618e+007 2.928e+013 1.000e+004 3.379e-003 8.421e-003 
8.891e-003 6.645e+007 2.930e+013 1.000e+004 1.790e-003 8.422e-003 
8.894e-003 6.673e+007 2.932e+013 1.000e+004 3.416e-003 8.423e-003 
8.898e-003 6.701e+007 2.934e+013 1.000e+004 3.014e-003 8.425e-003 
8.901e-003 6.731e+007 2.936e+013 1.000e+004 3.591e-003 8.426e-003 
8.904e-003 6.761e+007 2.938e+013 1.000e+004 3.773e-003 8.427e-003 
8.907e-003 6.792e+007 2.940e+013 1.000e+004 2.279e-003 8.428e-003 
8.910e-003 6.823e+007 2.942e+013 1.000e+004 3.485e-003 8.429e-003 
8.913e-003 6.855e+007 2.944e+013 1.000e+004 3.098e-003 8.430e-003 
8.916e-003 6.886e+007 2.946e+013 1.000e+004 2.369e-003 8.431e-003 
8.920e-003 6.915e+007 2.947e+013 1.000e+004 3.963e-003 8.432e-003 
8.923e-003 6.944e+007 2.950e+013 1.000e+004 3.207e-003 8.433e-003 
8.926e-003 6.972e+007 2.952e+013 1.000e+004 2.125e-003 8.434e-003 
8.929e-003 7.001e+007 2.955e+013 1.000e+004 3.366e-003 8.435e-003 
8.932e-003 7.026e+007 2.957e+013 1.000e+004 2.200e-003 8.437e-003 
8.935e-003 7.042e+007 2.959e+013 1.000e+004 3.157e-003 8.439e-003 
8.938e-003 7.057e+007 2.962e+013 1.000e+004 2.706e-003 8.441e-003 
8.942e-003 7.074e+007 2.965e+013 1.000e+004 4.310e-003 8.443e-003 
8.945e-003 7.093e+007 2.968e+013 1.000e+004 2.960e-003 8.445e-003 
8.948e-003 7.108e+007 2.971e+013 1.000e+004 4.252e-003 8.447e-003 
8.951e-003 7.122e+007 2.960e+013 1.000e+004 3.261e-003 8.449e-003 
8.955e-003 7.134e+007 2.956e+013 1.000e+004 3.632e-003 8.452e-003 
8.958e-003 7.142e+007 2.945e+013 1.000e+004 2.980e-003 8.454e-003 
8.961e-003 7.156e+007 2.941e+013 1.000e+004 4.419e-003 8.457e-003 
8.964e-003 7.170e+007 2.942e+013 1.000e+004 3.115e-003 8.459e-003 
8.968e-003 7.180e+007 2.946e+013 1.000e+004 4.095e-003 8.462e-003 
8.971e-003 7.192e+007 2.950e+013 1.000e+004 4.220e-003 8.464e-003 
8.975e-003 7.204e+007 2.954e+013 1.000e+004 4.505e-003 8.467e-003 
8.978e-003 7.218e+007 2.958e+013 1.000e+004 2.926e-003 8.469e-003 
8.981e-003 7.233e+007 2.963e+013 1.000e+004 3.032e-003 8.471e-003 
8.985e-003 7.248e+007 2.966e+013 1.000e+004 3.063e-003 8.474e-003 
8.988e-003 7.262e+007 2.968e+013 1.000e+004 3.088e-003 8.476e-003 
8.991e-003 7.274e+007 2.973e+013 1.000e+004 2.922e-003 8.478e-003 
8.994e-003 7.283e+007 2.978e+013 1.000e+004 3.627e-003 8.481e-003 
8.997e-003 7.291e+007 2.983e+013 1.000e+004 4.917e-003 8.483e-003 
9.000e-003 7.296e+007 2.990e+013 1.000e+004 3.454e-003 8.486e-003 
9.004e-003 7.298e+007 2.997e+013 1.000e+004 3.349e-003 8.489e-003 
9.007e-003 7.299e+007 3.004e+013 1.000e+004 5.378e-003 8.492e-003 
9.010e-003 7.294e+007 3.005e+013 1.000e+004 5.457e-003 8.496e-003 
9.013e-003 7.290e+007 3.009e+013 1.000e+004 4.285e-003 8.499e-003 
9.016e-003 7.278e+007 3.016e+013 1.000e+004 5.580e-003 8.503e-003 
9.019e-003 7.269e+007 3.026e+013 1.000e+004 3.917e-003 8.507e-003 
9.022e-003 7.270e+007 3.022e+013 1.000e+004 3.904e-003 8.510e-003 
9.025e-003 7.268e+007 3.024e+013 1.000e+004 4.117e-003 8.513e-003 
9.028e-003 7.259e+007 3.028e+013 1.000e+004 7.608e-003 8.516e-003 
9.031e-003 7.247e+007 3.032e+013 1.000e+004 1.091e-002 8.520e-003 
9.033e-003 7.231e+007 3.019e+013 1.000e+004 1.311e-002 8.523e-003 
9.035e-003 7.222e+007 3.022e+013 1.000e+004 1.394e-003 8.526e-003 
9.037e-003 7.223e+007 3.011e+013 1.000e+004 3.914e-003 8.527e-003 
9.039e-003 7.227e+007 3.014e+013 1.000e+004 1.052e-003 8.529e-003 
9.041e-003 7.232e+007 3.010e+013 1.000e+004 6.704e-004 8.531e-003 
9.043e-003 7.235e+007 3.006e+013 1.000e+004 1.984e-003 8.532e-003 
9.045e-003 7.237e+007 2.958e+013 1.000e+004 6.119e-003 8.535e-003 
9.048e-003 7.229e+007 2.952e+013 1.000e+004 3.728e-003 8.538e-003 
9.051e-003 7.227e+007 2.951e+013 1.000e+004 5.292e-003 8.542e-003 
9.054e-003 7.230e+007 2.952e+013 1.000e+004 5.152e-003 8.544e-003 
9.057e-003 7.238e+007 2.954e+013 1.000e+004 4.493e-003 8.547e-003 
9.060e-003 7.252e+007 2.957e+013 1.000e+004 2.738e-003 8.548e-003 
9.063e-003 7.270e+007 2.958e+013 1.000e+004 1.873e-003 8.550e-003 
9.066e-003 7.290e+007 2.957e+013 1.000e+004 1.773e-003 8.552e-003 
9.069e-003 7.312e+007 2.958e+013 1.000e+004 3.476e-003 8.553e-003 
9.072e-003 7.332e+007 2.959e+013 1.000e+004 4.098e-003 8.555e-003 
9.075e-003 7.347e+007 2.960e+013 1.000e+004 3.287e-003 8.557e-003 
9.078e-003 7.354e+007 2.962e+013 1.000e+004 3.141e-003 8.559e-003 
9.081e-003 7.353e+007 2.965e+013 1.000e+004 4.346e-003 8.562e-003 
9.084e-003 7.348e+007 2.969e+013 1.000e+004 5.706e-003 8.566e-003 
9.087e-003 7.340e+007 2.974e+013 1.000e+004 3.819e-003 8.569e-003 
9.090e-003 7.338e+007 2.978e+013 1.000e+004 4.754e-003 8.572e-003 
9.093e-003 7.340e+007 2.982e+013 1.000e+004 4.563e-003 8.575e-003 
9.096e-003 7.347e+007 2.986e+013 1.000e+004 4.541e-003 8.578e-003 
9.099e-003 7.353e+007 2.989e+013 1.000e+004 5.304e-003 8.580e-003 
9.102e-003 7.352e+007 2.992e+013 1.000e+004 3.625e-003 8.583e-003 
9.105e-003 7.343e+007 2.994e+013 1.000e+004 6.802e-003 8.587e-003 
9.108e-003 7.323e+007 2.970e+013 1.000e+004 5.936e-003 8.591e-003 
9.111e-003 7.320e+007 2.961e+013 1.000e+004 5.846e-003 8.595e-003 
9.114e-003 7.313e+007 2.958e+013 1.000e+004 5.361e-003 8.598e-003 
9.117e-003 7.304e+007 2.927e+013 1.000e+004 6.135e-003 8.602e-003 
9.120e-003 7.289e+007 2.920e+013 1.000e+004 7.069e-003 8.606e-003 
9.123e-003 7.261e+007 2.916e+013 1.000e+004 5.839e-003 8.611e-003 
9.126e-003 7.238e+007 2.912e+013 1.000e+004 4.615e-003 8.615e-003 
9.129e-003 7.224e+007 2.909e+013 1.000e+004 4.354e-003 8.619e-003 
9.132e-003 7.213e+007 2.907e+013 1.000e+004 4.794e-003 8.623e-003 
9.135e-003 7.200e+007 2.907e+013 1.000e+004 4.486e-003 8.627e-003 
9.139e-003 7.194e+007 2.908e+013 1.000e+004 4.587e-003 8.631e-003 
9.142e-003 7.193e+007 2.909e+013 1.000e+004 3.775e-003 8.634e-003 
9.145e-003 7.193e+007 2.911e+013 1.000e+004 4.829e-003 8.637e-003 
9.148e-003 7.191e+007 2.912e+013 1.000e+004 5.087e-003 8.640e-003 
9.151e-003 7.189e+007 2.914e+013 1.000e+004 5.307e-003 8.644e-003 
9.154e-003 7.174e+007 2.910e+013 1.000e+004 5.745e-003 8.648e-003 
9.157e-003 7.146e+007 2.899e+013 1.000e+004 5.276e-003 8.653e-003 
9.161e-003 7.127e+007 2.897e+013 1.000e+004 4.692e-003 8.657e-003 
9.164e-003 7.119e+007 2.897e+013 1.000e+004 5.120e-003 8.661e-003 
9.167e-003 7.112e+007 2.895e+013 1.000e+004 4.311e-003 8.665e-003 
9.170e-003 7.103e+007 2.893e+013 1.000e+004 4.523e-003 8.668e-003 
9.173e-003 7.093e+007 2.894e+013 1.000e+004 5.841e-003 8.673e-003 
9.177e-003 7.083e+007 2.894e+013 1.000e+004 5.199e-003 8.677e-003 
9.180e-003 7.074e+007 2.894e+013 1.000e+004 4.502e-003 8.681e-003 
9.183e-003 7.077e+007 2.895e+013 1.000e+004 3.765e-003 8.684e-003 
9.187e-003 7.078e+007 2.896e+013 1.000e+004 4.063e-003 8.687e-003 
9.190e-003 7.096e+007 2.897e+013 1.000e+004 2.749e-003 8.689e-003 
9.193e-003 7.118e+007 2.899e+013 1.000e+004 4.031e-003 8.691e-003 
9.197e-003 7.130e+007 2.900e+013 1.000e+004 3.663e-003 8.693e-003 
9.200e-003 7.137e+007 2.903e+013 1.000e+004 3.515e-003 8.696e-003 
9.203e-003 7.136e+007 2.904e+013 1.000e+004 4.355e-003 8.699e-003 
9.207e-003 7.136e+007 2.904e+013 1.000e+004 5.316e-003 8.703e-003 
9.210e-003 7.142e+007 2.906e+013 1.000e+004 4.171e-003 8.705e-003 
9.213e-003 7.160e+007 2.904e+013 1.000e+004 4.502e-003 8.707e-003 
9.216e-003 7.172e+007 2.903e+013 1.000e+004 3.205e-003 8.710e-003 
9.220e-003 7.186e+007 2.904e+013 1.000e+004 4.145e-003 8.712e-003 
9.223e-003 7.203e+007 2.904e+013 1.000e+004 3.680e-003 8.714e-003 
9.226e-003 7.225e+007 2.905e+013 1.000e+004 3.076e-003 8.716e-003 
9.230e-003 7.250e+007 2.906e+013 1.000e+004 1.377e-003 8.718e-003 
9.233e-003 7.277e+007 2.906e+013 1.000e+004 2.202e-003 8.719e-003 
9.236e-003 7.308e+007 2.907e+013 1.000e+004 3.205e-003 8.720e-003 
9.240e-003 7.338e+007 2.908e+013 1.000e+004 3.217e-003 8.722e-003 
9.243e-003 7.370e+007 2.909e+013 1.000e+004 1.593e-003 8.723e-003 
9.246e-003 7.400e+007 2.911e+013 1.000e+004 3.587e-003 8.724e-003 
9.250e-003 7.433e+007 2.912e+013 1.000e+004 2.866e-003 8.725e-003 
9.253e-003 7.466e+007 2.914e+013 1.000e+004 2.959e-003 8.726e-003 
9.256e-003 7.501e+007 2.915e+013 1.000e+004 3.814e-003 8.727e-003 
9.259e-003 7.537e+007 2.915e+013 1.000e+004 2.612e-003 8.728e-003 
9.263e-003 7.572e+007 2.911e+013 1.000e+004 2.163e-004 8.728e-003 
9.266e-003 7.621e+007 2.905e+013 1.000e+004 6.588e-004 8.728e-003 
9.269e-003 7.666e+007 2.903e+013 1.000e+004 7.786e-004 8.729e-003 
9.273e-003 7.707e+007 2.903e+013 1.000e+004 2.710e-003 8.729e-003 
9.277e-003 7.742e+007 2.882e+013 1.000e+004 2.842e-003 8.731e-003 
9.284e-003 7.794e+007 2.874e+013 1.000e+004 3.543e-003 8.734e-003 
9.291e-003 7.857e+007 2.877e+013 1.000e+004 2.125e-003 8.737e-003 
9.298e-003 7.927e+007 2.881e+013 1.000e+004 3.544e-003 8.739e-003 
9.305e-003 7.995e+007 2.885e+013 1.000e+004 3.484e-003 8.742e-003 
9.313e-003 8.060e+007 2.888e+013 1.000e+004 1.934e-003 8.744e-003 
9.320e-003 8.108e+007 2.893e+013 1.000e+004 2.323e-003 8.748e-003 
9.327e-003 8.146e+007 2.892e+013 1.000e+004 3.008e-003 8.753e-003 
9.334e-003 8.162e+007 2.899e+013 1.000e+004 3.973e-003 8.759e-003 
9.341e-003 8.162e+007 2.908e+013 1.000e+004 4.701e-003 8.766e-003 
9.349e-003 8.167e+007 2.917e+013 1.000e+004 5.069e-003 8.773e-003 
9.356e-003 8.174e+007 2.927e+013 1.000e+004 5.212e-003 8.780e-003 
9.363e-003 8.182e+007 2.938e+013 1.000e+004 3.910e-003 8.787e-003 
9.371e-003 8.197e+007 2.950e+013 1.000e+004 3.231e-003 8.793e-003 
9.378e-003 8.205e+007 2.959e+013 1.000e+004 5.815e-003 8.800e-003 
9.386e-003 8.166e+007 2.972e+013 1.000e+004 5.542e-003 8.810e-003 
9.393e-003 8.113e+007 2.992e+013 1.000e+004 6.851e-003 8.821e-003 
9.400e-003 8.025e+007 2.963e+013 1.000e+004 7.787e-003 8.834e-003 
9.407e-003 7.882e+007 2.940e+013 1.000e+004 1.038e-002 8.851e-003 
9.414e-003 7.746e+007 2.926e+013 1.000e+004 7.499e-003 8.868e-003 
9.422e-003 7.631e+007 2.891e+013 1.000e+004 8.682e-003 8.883e-003 
9.429e-003 7.496e+007 2.888e+013 1.000e+004 1.106e-002 8.900e-003 
9.437e-003 7.304e+007 2.900e+013 1.000e+004 9.677e-003 8.921e-003 
9.445e-003 7.123e+007 2.914e+013 1.000e+004 9.279e-003 8.941e-003 
9.452e-003 6.988e+007 2.917e+013 1.000e+004 7.721e-003 8.957e-003 
9.458e-003 6.877e+007 2.930e+013 1.000e+004 8.413e-003 8.971e-003 
9.465e-003 6.766e+007 2.943e+013 1.000e+004 5.235e-003 8.986e-003 
9.472e-003 6.687e+007 2.919e+013 1.000e+004 1.007e-002 8.998e-003 
9.479e-003 6.591e+007 2.901e+013 1.000e+004 6.044e-003 9.012e-003 
9.486e-003 6.519e+007 2.895e+013 1.000e+004 6.078e-003 9.024e-003 
9.493e-003 6.469e+007 2.893e+013 1.000e+004 5.021e-003 9.034e-003 
9.500e-003 6.451e+007 2.893e+013 1.000e+004 3.607e-003 9.043e-003 
9.507e-003 6.447e+007 2.895e+013 1.000e+004 3.562e-003 9.050e-003 
9.514e-003 6.459e+007 2.899e+013 1.000e+004 3.545e-003 9.056e-003 
9.521e-003 6.489e+007 2.902e+013 1.000e+004 3.642e-003 9.061e-003 
9.528e-003 6.522e+007 2.907e+013 1.000e+004 4.108e-003 9.066e-003 
9.534e-003 6.544e+007 2.912e+013 1.000e+004 4.440e-003 9.070e-003 
9.541e-003 6.567e+007 2.917e+013 1.000e+004 3.921e-003 9.075e-003 
9.548e-003 6.588e+007 2.921e+013 1.000e+004 4.274e-003 9.080e-003 
9.553e-003 6.618e+007 2.924e+013 1.000e+004 3.399e-003 9.084e-003 
9.559e-003 6.643e+007 2.927e+013 1.000e+004 3.382e-003 9.088e-003 
9.564e-003 6.664e+007 2.931e+013 1.000e+004 3.001e-003 9.092e-003 
9.570e-003 6.689e+007 2.933e+013 1.000e+004 3.851e-003 9.096e-003 
9.575e-003 6.712e+007 2.937e+013 1.000e+004 3.417e-003 9.100e-003 
9.582e-003 6.739e+007 2.942e+013 1.000e+004 3.891e-003 9.104e-003 
9.588e-003 6.760e+007 2.944e+013 1.000e+004 3.326e-003 9.108e-003 
9.593e-003 6.786e+007 2.948e+013 1.000e+004 2.804e-003 9.112e-003 
9.599e-003 6.815e+007 2.953e+013 1.000e+004 3.338e-003 9.116e-003 
9.606e-003 6.847e+007 2.959e+013 1.000e+004 3.610e-003 9.121e-003 
9.613e-003 6.877e+007 2.966e+013 1.000e+004 3.089e-003 9.125e-003 
9.619e-003 6.907e+007 2.973e+013 1.000e+004 3.878e-003 9.130e-003 
9.626e-003 6.940e+007 2.979e+013 1.000e+004 3.778e-003 9.134e-003 
9.632e-003 6.982e+007 2.985e+013 1.000e+004 2.681e-003 9.138e-003 
9.639e-003 7.030e+007 2.990e+013 1.000e+004 3.164e-003 9.141e-003 
9.646e-003 7.080e+007 2.996e+013 1.000e+004 3.252e-003 9.145e-003 
9.653e-003 7.124e+007 3.004e+013 1.000e+004 3.608e-003 9.149e-003 
9.660e-003 7.158e+007 3.013e+013 1.000e+004 4.190e-003 9.153e-003 
9.667e-003 7.150e+007 3.025e+013 1.000e+004 4.663e-003 9.161e-003 
9.674e-003 7.134e+007 3.038e+013 1.000e+004 5.912e-003 9.169e-003 
9.681e-003 7.107e+007 3.053e+013 1.000e+004 6.819e-003 9.178e-003 
9.689e-003 7.047e+007 3.060e+013 1.000e+004 4.532e-003 9.189e-003 
9.696e-003 7.038e+007 3.072e+013 1.000e+004 4.200e-003 9.197e-003 
9.703e-003 7.028e+007 3.053e+013 1.000e+004 6.049e-003 9.205e-003 
9.710e-003 6.990e+007 3.032e+013 1.000e+004 5.317e-003 9.215e-003 
9.717e-003 6.916e+007 3.034e+013 1.000e+004 6.410e-003 9.227e-003 
9.725e-003 6.801e+007 3.045e+013 1.000e+004 7.260e-003 9.242e-003 
9.732e-003 6.662e+007 3.056e+013 1.000e+004 8.882e-003 9.259e-003 
9.739e-003 6.473e+007 2.987e+013 1.000e+004 1.177e-002 9.279e-003 
9.746e-003 6.238e+007 2.911e+013 1.000e+004 1.088e-002 9.302e-003 
9.753e-003 6.111e+007 2.885e+013 1.000e+004 6.548e-003 9.318e-003 
9.760e-003 6.008e+007 2.856e+013 1.000e+004 8.670e-003 9.332e-003 
9.767e-003 5.924e+007 2.843e+013 1.000e+004 7.286e-003 9.345e-003 
9.774e-003 5.851e+007 2.841e+013 1.000e+004 7.914e-003 9.357e-003 
9.781e-003 5.781e+007 2.847e+013 1.000e+004 7.243e-003 9.369e-003 
9.788e-003 5.719e+007 2.854e+013 1.000e+004 7.283e-003 9.380e-003 
9.795e-003 5.697e+007 2.861e+013 1.000e+004 4.280e-003 9.388e-003 
9.802e-003 5.720e+007 2.868e+013 1.000e+004 2.747e-003 9.394e-003 
9.809e-003 5.758e+007 2.875e+013 1.000e+004 2.850e-003 9.398e-003 
9.816e-003 5.810e+007 2.878e+013 1.000e+004 2.035e-003 9.402e-003 
9.823e-003 5.864e+007 2.880e+013 1.000e+004 2.606e-003 9.405e-003 
9.830e-003 5.899e+007 2.878e+013 1.000e+004 5.535e-003 9.409e-003 
9.837e-003 5.885e+007 2.882e+013 1.000e+004 3.233e-003 9.417e-003 
9.843e-003 5.927e+007 2.887e+013 1.000e+004 3.214e-003 9.421e-003 
9.850e-003 5.981e+007 2.893e+013 1.000e+004 2.405e-003 9.423e-003 
9.856e-003 6.037e+007 2.898e+013 1.000e+004 2.785e-003 9.426e-003 
9.862e-003 6.094e+007 2.902e+013 1.000e+004 2.373e-003 9.428e-003 
9.866e-003 6.126e+007 2.908e+013 1.000e+004 4.052e-003 9.430e-003 
9.870e-003 6.149e+007 2.910e+013 1.000e+004 2.011e-003 9.432e-003 
9.873e-003 6.168e+007 2.912e+013 1.000e+004 4.594e-003 9.433e-003 
9.876e-003 6.186e+007 2.913e+013 1.000e+004 4.348e-003 9.435e-003 
9.879e-003 6.205e+007 2.915e+013 1.000e+004 2.024e-003 9.437e-003 
9.882e-003 6.221e+007 2.917e+013 1.000e+004 4.968e-003 9.438e-003 
9.884e-003 6.234e+007 2.919e+013 1.000e+004 5.189e-003 9.440e-003 
9.886e-003 6.247e+007 2.921e+013 1.000e+004 5.610e-003 9.441e-003 
9.888e-003 6.260e+007 2.922e+013 1.000e+004 5.959e-003 9.443e-003 
9.891e-003 6.272e+007 2.924e+013 1.000e+004 6.084e-003 9.444e-003 
9.893e-003 6.283e+007 2.926e+013 1.000e+004 1.539e-003 9.446e-003 
9.896e-003 6.286e+007 2.928e+013 1.000e+004 2.615e-003 9.448e-003 
9.898e-003 6.283e+007 2.932e+013 1.000e+004 1.409e-003 9.451e-003 
9.900e-003 6.282e+007 2.936e+013 1.000e+004 7.235e-004 9.453e-003 
9.902e-003 6.281e+007 2.939e+013 1.000e+004 4.269e-004 9.455e-003 
9.904e-003 6.281e+007 2.942e+013 1.000e+004 6.592e-004 9.457e-003 
9.906e-003 6.282e+007 2.945e+013 1.000e+004 1.308e-003 9.459e-003 
9.908e-003 6.282e+007 2.948e+013 1.000e+004 2.078e-003 9.460e-003 
9.910e-003 6.283e+007 2.952e+013 1.000e+004 2.010e-003 9.462e-003 
9.912e-003 6.284e+007 2.954e+013 1.000e+004 3.078e-003 9.464e-003 
9.913e-003 6.284e+007 2.957e+013 1.000e+004 2.923e-003 9.466e-003 
9.915e-003 6.279e+007 2.960e+013 1.000e+004 1.855e-003 9.468e-003 
9.917e-003 6.271e+007 2.964e+013 1.000e+004 2.332e-003 9.470e-003 
9.919e-003 6.263e+007 2.968e+013 1.000e+004 2.243e-003 9.473e-003 
9.921e-003 6.254e+007 2.972e+013 1.000e+004 3.117e-003 9.475e-003 
9.923e-003 6.245e+007 2.976e+013 1.000e+004 2.490e-003 9.478e-003 
9.924e-003 6.235e+007 2.980e+013 1.000e+004 3.600e-003 9.480e-003 
9.926e-003 6.226e+007 2.984e+013 1.000e+004 3.999e-003 9.483e-003 
9.928e-003 6.217e+007 2.988e+013 1.000e+004 4.050e-003 9.485e-003 
9.930e-003 6.205e+007 2.993e+013 1.000e+004 1.377e-003 9.488e-003 
9.932e-003 6.185e+007 3.000e+013 1.000e+004 3.363e-003 9.491e-003 
9.934e-003 6.175e+007 3.006e+013 1.000e+004 7.359e-003 9.493e-003 
9.935e-003 6.172e+007 3.012e+013 1.000e+004 1.057e-002 9.496e-003 
9.937e-003 6.172e+007 3.016e+013 1.000e+004 7.482e-003 9.497e-003 
9.939e-003 6.174e+007 3.021e+013 1.000e+004 6.406e-003 9.499e-003 
9.941e-003 6.175e+007 3.026e+013 1.000e+004 6.553e-003 9.501e-003 
9.943e-003 6.178e+007 3.032e+013 1.000e+004 3.561e-003 9.502e-003 
9.945e-003 6.183e+007 3.036e+013 1.000e+004 4.965e-003 9.504e-003 
9.947e-003 6.191e+007 3.040e+013 1.000e+004 4.083e-003 9.505e-003 
9.948e-003 6.198e+007 3.044e+013 1.000e+004 5.608e-003 9.507e-003 
9.950e-003 6.205e+007 3.048e+013 1.000e+004 9.484e-003 9.508e-003 
9.952e-003 6.212e+007 3.051e+013 1.000e+004 1.527e-002 9.509e-003 
9.954e-003 6.217e+007 3.054e+013 1.000e+004 1.112e-002 9.511e-003 
9.956e-003 6.220e+007 3.057e+013 1.000e+004 1.098e-002 9.513e-003 
9.958e-003 6.217e+007 3.061e+013 1.000e+004 1.713e-002 9.515e-003 
9.960e-003 6.214e+007 3.065e+013 1.000e+004 1.016e-002 9.517e-003 
9.962e-003 6.210e+007 3.069e+013 1.000e+004 1.346e-002 9.519e-003 
9.964e-003 6.211e+007 3.072e+013 1.000e+004 1.332e-002 9.521e-003 
9.966e-003 6.213e+007 3.075e+013 1.000e+004 1.718e-002 9.523e-003 
9.968e-003 6.217e+007 3.078e+013 1.000e+004 1.326e-002 9.525e-003 
9.970e-003 6.221e+007 3.081e+013 1.000e+004 1.484e-002 9.527e-003 
9.972e-003 6.227e+007 3.084e+013 1.000e+004 2.177e-002 9.528e-003 
9.974e-003 6.232e+007 3.086e+013 1.000e+004 1.938e-002 9.530e-003 
9.976e-003 6.238e+007 3.087e+013 1.000e+004 1.461e-002 9.531e-003 
9.978e-003 6.243e+007 3.089e+013 1.000e+004 8.434e-003 9.533e-003 
9.980e-003 6.249e+007 3.091e+013 1.000e+004 1.256e-002 9.535e-003 
9.982e-003 6.254e+007 3.091e+013 1.000e+004 1.293e-002 9.536e-003 
9.984e-003 6.259e+007 3.091e+013 1.000e+004 1.353e-002 9.538e-003 
9.986e-003 6.262e+007 3.092e+013 1.000e+004 1.392e-002 9.540e-003 
9.988e-003 6.267e+007 3.092e+013 1.000e+004 1.568e-002 9.541e-003 
9.990e-003 6.276e+007 3.092e+013 1.000e+004 1.713e-002 9.543e-003 
9.992e-003 6.285e+007 3.093e+013 1.000e+004 2.301e-002 9.544e-003 
9.994e-003 6.295e+007 3.094e+013 1.000e+004 1.683e-002 9.545e-003 
9.996e-003 6.306e+007 3.094e+013 1.000e+004 2.515e-002 9.546e-003 
9.998e-003 6.318e+007 3.095e+013 1.000e+004 2.800e-002 9.548e-003 
1.000e-002 6.332e+007 3.096e+013 1.000e+004 2.641e-002 9.549e-003 
1.000e-002 6.346e+007 3.098e+013 1.000e+004 2.044e-002 9.550e-003 
1.000e-002 6.360e+007 3.099e+013 1.000e+004 2.937e-002 9.551e-003 
1.001e-002 6.375e+007 3.100e+013 1.000e+004 2.380e-002 9.552e-003 
1.001e-002 6.390e+007 3.101e+013 1.000e+004 1.422e-002 9.553e-003 
1.001e-002 6.405e+007 3.102e+013 1.000e+004 1.801e-002 9.553e-003 
1.001e-002 6.420e+007 3.100e+013 1.000e+004 2.268e-002 9.554e-003 
1.001e-002 6.434e+007 3.101e+013 1.000e+004 2.585e-002 9.555e-003 
1.002e-002 6.447e+007 3.103e+013 1.000e+004 1.658e-002 9.556e-003 
1.002e-002 6.459e+007 3.104e+013 1.000e+004 1.640e-002 9.558e-003 
1.002e-002 6.471e+007 3.106e+013 1.000e+004 1.865e-002 9.559e-003 
1.002e-002 6.484e+007 3.108e+013 1.000e+004 1.742e-002 9.560e-003 
1.002e-002 6.496e+007 3.110e+013 1.000e+004 1.472e-002 9.561e-003 
1.003e-002 6.509e+007 3.113e+013 1.000e+004 1.626e-002 9.562e-003 
1.003e-002 6.520e+007 3.114e+013 1.000e+004 1.833e-002 9.563e-003 
1.003e-002 6.531e+007 3.117e+013 1.000e+004 1.883e-002 9.564e-003 
1.003e-002 6.542e+007 3.119e+013 1.000e+004 1.305e-002 9.565e-003 
1.003e-002 6.554e+007 3.122e+013 1.000e+004 1.674e-002 9.567e-003 
1.004e-002 6.562e+007 3.123e+013 1.000e+004 1.817e-002 9.568e-003 
1.004e-002 6.568e+007 3.127e+013 1.000e+004 1.932e-002 9.569e-003 
1.004e-002 6.572e+007 3.131e+013 1.000e+004 1.190e-002 9.571e-003 
1.004e-002 6.577e+007 3.135e+013 1.000e+004 9.668e-003 9.573e-003 
1.004e-002 6.587e+007 3.138e+013 1.000e+004 1.297e-002 9.574e-003 
1.004e-002 6.599e+007 3.141e+013 1.000e+004 1.569e-002 9.575e-003 
1.005e-002 6.612e+007 3.144e+013 1.000e+004 1.382e-002 9.576e-003 
1.005e-002 6.625e+007 3.146e+013 1.000e+004 1.164e-002 9.577e-003 
1.005e-002 6.635e+007 3.144e+013 1.000e+004 4.114e-003 9.578e-003 
1.005e-002 6.641e+007 3.145e+013 1.000e+004 4.122e-003 9.579e-003 
1.005e-002 6.647e+007 3.147e+013 1.000e+004 2.821e-003 9.581e-003 
1.006e-002 6.654e+007 3.150e+013 1.000e+004 1.988e-003 9.582e-003 
1.006e-002 6.659e+007 3.147e+013 1.000e+004 3.993e-003 9.584e-003 
1.006e-002 6.665e+007 3.148e+013 1.000e+004 5.969e-003 9.585e-003 
1.006e-002 6.671e+007 3.150e+013 1.000e+004 6.873e-003 9.586e-003 
1.006e-002 6.678e+007 3.152e+013 1.000e+004 2.354e-003 9.588e-003 
1.006e-002 6.685e+007 3.154e+013 1.000e+004 1.782e-004 9.589e-003 
1.007e-002 6.692e+007 3.157e+013 1.000e+004 4.972e-003 9.590e-003 
1.007e-002 6.698e+007 3.160e+013 1.000e+004 9.315e-003 9.591e-003 
1.007e-002 6.704e+007 3.162e+013 1.000e+004 6.915e-003 9.593e-003 
1.007e-002 6.709e+007 3.165e+013 1.000e+004 1.399e-002 9.594e-003 
1.007e-002 6.714e+007 3.168e+013 1.000e+004 1.068e-002 9.595e-003 
1.007e-002 6.718e+007 3.171e+013 1.000e+004 1.123e-002 9.597e-003 
1.008e-002 6.721e+007 3.174e+013 1.000e+004 1.374e-002 9.598e-003 
1.008e-002 6.724e+007 3.178e+013 1.000e+004 1.710e-002 9.600e-003 
1.008e-002 6.729e+007 3.180e+013 1.000e+004 1.520e-002 9.601e-003 
1.008e-002 6.733e+007 3.183e+013 1.000e+004 1.261e-002 9.603e-003 
1.008e-002 6.737e+007 3.187e+013 1.000e+004 2.193e-002 9.604e-003 
1.009e-002 6.740e+007 3.191e+013 1.000e+004 2.379e-002 9.605e-003 
1.009e-002 6.743e+007 3.195e+013 1.000e+004 2.167e-002 9.607e-003 
1.009e-002 6.748e+007 3.198e+013 1.000e+004 1.956e-002 9.608e-003 
1.009e-002 6.752e+007 3.201e+013 1.000e+004 2.572e-002 9.610e-003 
1.009e-002 6.756e+007 3.205e+013 1.000e+004 2.228e-002 9.611e-003 
1.009e-002 6.761e+007 3.209e+013 1.000e+004 2.051e-002 9.612e-003 
1.010e-002 6.766e+007 3.212e+013 1.000e+004 1.742e-002 9.614e-003 
1.010e-002 6.772e+007 3.216e+013 1.000e+004 1.483e-002 9.615e-003 
1.010e-002 6.778e+007 3.219e+013 1.000e+004 1.253e-002 9.616e-003 
1.010e-002 6.784e+007 3.223e+013 1.000e+004 8.778e-003 9.618e-003 
1.010e-002 6.790e+007 3.226e+013 1.000e+004 1.190e-002 9.619e-003 
1.010e-002 6.796e+007 3.230e+013 1.000e+004 9.641e-003 9.620e-003 
1.011e-002 6.802e+007 3.230e+013 1.000e+004 8.947e-003 9.621e-003 
1.011e-002 6.806e+007 3.232e+013 1.000e+004 6.954e-003 9.623e-003 
1.011e-002 6.809e+007 3.235e+013 1.000e+004 9.800e-003 9.624e-003 
1.011e-002 6.811e+007 3.238e+013 1.000e+004 1.289e-002 9.626e-003 
1.011e-002 6.815e+007 3.241e+013 1.000e+004 1.108e-002 9.627e-003 
1.011e-002 6.820e+007 3.243e+013 1.000e+004 1.113e-002 9.629e-003 
1.012e-002 6.826e+007 3.246e+013 1.000e+004 1.187e-002 9.630e-003 
1.012e-002 6.833e+007 3.248e+013 1.000e+004 1.310e-002 9.631e-003 
1.012e-002 6.839e+007 3.251e+013 1.000e+004 1.161e-002 9.633e-003 
1.012e-002 6.845e+007 3.253e+013 1.000e+004 1.157e-002 9.634e-003 
1.012e-002 6.850e+007 3.256e+013 1.000e+004 1.074e-002 9.635e-003 
1.012e-002 6.842e+007 3.225e+013 1.000e+004 2.572e-002 9.638e-003 
1.013e-002 6.833e+007 3.208e+013 1.000e+004 1.699e-002 9.640e-003 
1.013e-002 6.824e+007 3.192e+013 1.000e+004 1.706e-002 9.643e-003 
1.013e-002 6.817e+007 3.183e+013 1.000e+004 1.468e-002 9.645e-003 
1.013e-002 6.809e+007 3.175e+013 1.000e+004 2.326e-002 9.647e-003 
1.013e-002 6.803e+007 3.169e+013 1.000e+004 9.862e-003 9.649e-003 
1.014e-002 6.798e+007 3.162e+013 1.000e+004 6.211e-003 9.651e-003 
1.014e-002 6.793e+007 3.156e+013 1.000e+004 9.579e-003 9.654e-003 
1.014e-002 6.789e+007 3.151e+013 1.000e+004 2.626e-002 9.656e-003 
1.014e-002 6.784e+007 3.147e+013 1.000e+004 1.580e-002 9.658e-003 
1.014e-002 6.781e+007 3.143e+013 1.000e+004 1.487e-002 9.660e-003 
1.014e-002 6.780e+007 3.139e+013 1.000e+004 9.341e-003 9.661e-003 
1.015e-002 6.780e+007 3.136e+013 1.000e+004 1.759e-002 9.663e-003 
1.015e-002 6.780e+007 3.133e+013 1.000e+004 1.858e-002 9.665e-003 
1.015e-002 6.780e+007 3.131e+013 1.000e+004 2.086e-002 9.667e-003 
1.015e-002 6.782e+007 3.130e+013 1.000e+004 1.491e-002 9.669e-003 
1.015e-002 6.784e+007 3.128e+013 1.000e+004 3.683e-003 9.670e-003 
1.015e-002 6.786e+007 3.128e+013 1.000e+004 9.329e-003 9.672e-003 
1.016e-002 6.786e+007 3.127e+013 1.000e+004 7.391e-003 9.674e-003 
1.016e-002 6.781e+007 3.124e+013 1.000e+004 6.275e-003 9.676e-003 
1.016e-002 6.774e+007 3.123e+013 1.000e+004 4.864e-003 9.679e-003 
1.016e-002 6.763e+007 3.122e+013 1.000e+004 7.029e-003 9.682e-003 
1.017e-002 6.752e+007 3.123e+013 1.000e+004 7.920e-003 9.684e-003 
1.017e-002 6.744e+007 3.123e+013 1.000e+004 5.746e-003 9.687e-003 
1.017e-002 6.736e+007 3.125e+013 1.000e+004 6.830e-003 9.689e-003 
1.017e-002 6.730e+007 3.127e+013 1.000e+004 1.068e-002 9.692e-003 
1.017e-002 6.726e+007 3.128e+013 1.000e+004 2.107e-002 9.694e-003 
1.017e-002 6.725e+007 3.130e+013 1.000e+004 2.251e-002 9.696e-003 
1.018e-002 6.726e+007 3.131e+013 1.000e+004 6.375e-004 9.698e-003 
1.018e-002 6.725e+007 3.133e+013 1.000e+004 5.626e-003 9.700e-003 
1.018e-002 6.723e+007 3.122e+013 1.000e+004 6.708e-003 9.702e-003 
1.018e-002 6.709e+007 3.113e+013 1.000e+004 8.062e-003 9.704e-003 
1.018e-002 6.697e+007 3.110e+013 1.000e+004 3.709e-003 9.707e-003 
1.019e-002 6.689e+007 3.107e+013 1.000e+004 1.840e-003 9.709e-003 
1.019e-002 6.683e+007 3.103e+013 1.000e+004 5.391e-003 9.711e-003 
1.019e-002 6.673e+007 3.099e+013 1.000e+004 8.170e-003 9.714e-003 
1.019e-002 6.661e+007 3.099e+013 1.000e+004 4.182e-003 9.716e-003 
1.019e-002 6.649e+007 3.101e+013 1.000e+004 3.332e-003 9.719e-003 
1.019e-002 6.641e+007 3.101e+013 1.000e+004 6.486e-003 9.721e-003 
1.020e-002 6.634e+007 3.098e+013 1.000e+004 9.347e-003 9.724e-003 
1.020e-002 6.627e+007 3.099e+013 1.000e+004 2.037e-003 9.726e-003 
1.020e-002 6.617e+007 3.101e+013 1.000e+004 6.008e-003 9.728e-003 
1.020e-002 6.607e+007 3.101e+013 1.000e+004 8.873e-003 9.730e-003 
1.020e-002 6.598e+007 3.088e+013 1.000e+004 3.564e-003 9.733e-003 
1.020e-002 6.591e+007 3.081e+013 1.000e+004 5.989e-003 9.735e-003 
1.021e-002 6.585e+007 3.080e+013 1.000e+004 1.032e-002 9.737e-003 
1.021e-002 6.574e+007 3.083e+013 1.000e+004 1.227e-002 9.739e-003 
1.021e-002 6.564e+007 3.087e+013 1.000e+004 7.196e-003 9.742e-003 
1.021e-002 6.559e+007 3.088e+013 1.000e+004 9.791e-003 9.744e-003 
1.021e-002 6.555e+007 3.089e+013 1.000e+004 1.163e-002 9.746e-003 
1.021e-002 6.548e+007 3.082e+013 1.000e+004 1.488e-002 9.748e-003 
1.022e-002 6.540e+007 3.077e+013 1.000e+004 8.191e-003 9.750e-003 
1.022e-002 6.538e+007 3.078e+013 1.000e+004 1.042e-002 9.752e-003 
1.022e-002 6.535e+007 3.080e+013 1.000e+004 2.101e-002 9.754e-003 
1.022e-002 6.533e+007 3.082e+013 1.000e+004 2.299e-002 9.756e-003 
1.022e-002 6.532e+007 3.084e+013 1.000e+004 1.576e-002 9.757e-003 
1.022e-002 6.529e+007 3.087e+013 1.000e+004 1.660e-002 9.759e-003 
1.023e-002 6.527e+007 3.090e+013 1.000e+004 1.371e-002 9.761e-003 
1.023e-002 6.526e+007 3.093e+013 1.000e+004 1.551e-002 9.763e-003 
1.023e-002 6.526e+007 3.096e+013 1.000e+004 9.966e-003 9.764e-003 
1.023e-002 6.527e+007 3.098e+013 1.000e+004 5.658e-003 9.766e-003 
1.023e-002 6.528e+007 3.101e+013 1.000e+004 1.418e-002 9.768e-003 
1.023e-002 6.529e+007 3.103e+013 1.000e+004 1.674e-002 9.769e-003 
1.024e-002 6.530e+007 3.105e+013 1.000e+004 1.161e-002 9.771e-003 
1.024e-002 6.532e+007 3.108e+013 1.000e+004 1.611e-002 9.772e-003 
1.024e-002 6.534e+007 3.110e+013 1.000e+004 2.353e-002 9.774e-003 
1.024e-002 6.536e+007 3.112e+013 1.000e+004 2.661e-002 9.775e-003 
1.024e-002 6.536e+007 3.115e+013 1.000e+004 2.458e-002 9.777e-003 
1.024e-002 6.537e+007 3.117e+013 1.000e+004 2.305e-002 9.779e-003 
1.025e-002 6.537e+007 3.120e+013 1.000e+004 2.651e-002 9.780e-003 
1.025e-002 6.538e+007 3.122e+013 1.000e+004 3.293e-002 9.782e-003 
1.025e-002 6.539e+007 3.125e+013 1.000e+004 2.528e-002 9.783e-003 
1.025e-002 6.539e+007 3.127e+013 1.000e+004 2.264e-002 9.785e-003 
1.025e-002 6.539e+007 3.130e+013 1.000e+004 2.871e-002 9.787e-003 
1.025e-002 6.539e+007 3.132e+013 1.000e+004 2.091e-002 9.788e-003 
1.026e-002 6.540e+007 3.135e+013 1.000e+004 2.745e-002 9.790e-003 
1.026e-002 6.540e+007 3.137e+013 1.000e+004 2.711e-002 9.791e-003 
1.026e-002 6.539e+007 3.140e+013 1.000e+004 2.933e-002 9.793e-003 
1.026e-002 6.539e+007 3.142e+013 1.000e+004 2.081e-002 9.795e-003 
1.026e-002 6.540e+007 3.145e+013 1.000e+004 2.013e-002 9.796e-003 
1.026e-002 6.541e+007 3.147e+013 1.000e+004 2.484e-002 9.798e-003 
1.027e-002 6.542e+007 3.149e+013 1.000e+004 2.873e-002 9.799e-003 
1.027e-002 6.543e+007 3.151e+013 1.000e+004 2.009e-002 9.801e-003 
1.027e-002 6.547e+007 3.153e+013 1.000e+004 1.944e-002 9.802e-003 
1.027e-002 6.551e+007 3.145e+013 1.000e+004 2.514e-002 9.804e-003 
1.027e-002 6.553e+007 3.137e+013 1.000e+004 2.749e-002 9.805e-003 
1.027e-002 6.549e+007 3.133e+013 1.000e+004 2.434e-002 9.807e-003 
1.028e-002 6.544e+007 3.135e+013 1.000e+004 2.282e-002 9.809e-003 
1.028e-002 6.545e+007 3.137e+013 1.000e+004 2.836e-002 9.811e-003 
1.028e-002 6.546e+007 3.140e+013 1.000e+004 3.034e-002 9.812e-003 
1.028e-002 6.547e+007 3.138e+013 1.000e+004 2.351e-002 9.814e-003 
1.028e-002 6.545e+007 3.129e+013 1.000e+004 2.099e-002 9.815e-003 
1.028e-002 6.542e+007 3.120e+013 1.000e+004 3.039e-002 9.817e-003 
1.029e-002 6.542e+007 3.114e+013 1.000e+004 3.011e-002 9.819e-003 
1.029e-002 6.543e+007 3.114e+013 1.000e+004 2.263e-002 9.820e-003 
1.029e-002 6.548e+007 3.113e+013 1.000e+004 1.850e-002 9.822e-003 
1.029e-002 6.554e+007 3.113e+013 1.000e+004 2.838e-002 9.823e-003 
1.029e-002 6.560e+007 3.112e+013 1.000e+004 3.062e-002 9.824e-003 
1.029e-002 6.568e+007 3.112e+013 1.000e+004 2.339e-002 9.825e-003 
1.030e-002 6.577e+007 3.111e+013 1.000e+004 2.179e-002 9.826e-003 
1.030e-002 6.585e+007 3.111e+013 1.000e+004 2.946e-002 9.827e-003 
1.030e-002 6.592e+007 3.111e+013 1.000e+004 3.329e-002 9.828e-003 
1.030e-002 6.599e+007 3.111e+013 1.000e+004 2.397e-002 9.829e-003 
1.030e-002 6.603e+007 3.112e+013 1.000e+004 2.254e-002 9.831e-003 
1.030e-002 6.604e+007 3.113e+013 1.000e+004 3.128e-002 9.833e-003 
1.031e-002 6.603e+007 3.116e+013 1.000e+004 3.517e-002 9.834e-003 
1.031e-002 6.602e+007 3.119e+013 1.000e+004 2.585e-002 9.836e-003 
1.031e-002 6.603e+007 3.122e+013 1.000e+004 2.247e-002 9.838e-003 
1.031e-002 6.602e+007 3.126e+013 1.000e+004 3.285e-002 9.840e-003 
1.031e-002 6.598e+007 3.129e+013 1.000e+004 3.287e-002 9.841e-003 
1.031e-002 6.597e+007 3.132e+013 1.000e+004 2.062e-002 9.843e-003 
1.032e-002 6.601e+007 3.135e+013 1.000e+004 1.763e-002 9.845e-003 
1.032e-002 6.601e+007 3.127e+013 1.000e+004 2.491e-002 9.846e-003 
1.032e-002 6.599e+007 3.124e+013 1.000e+004 3.004e-002 9.848e-003 
1.032e-002 6.594e+007 3.124e+013 1.000e+004 2.104e-002 9.850e-003 
1.032e-002 6.591e+007 3.125e+013 1.000e+004 1.726e-002 9.852e-003 
1.032e-002 6.590e+007 3.127e+013 1.000e+004 2.577e-002 9.854e-003 
1.033e-002 6.592e+007 3.127e+013 1.000e+004 3.259e-002 9.856e-003 
1.033e-002 6.594e+007 3.127e+013 1.000e+004 2.261e-002 9.857e-003 
1.033e-002 6.596e+007 3.127e+013 1.000e+004 1.769e-002 9.859e-003 
1.033e-002 6.597e+007 3.128e+013 1.000e+004 2.753e-002 9.860e-003 
1.033e-002 6.598e+007 3.129e+013 1.000e+004 1.545e-002 9.862e-003 
1.033e-002 6.608e+007 3.130e+013 1.000e+004 2.467e-002 9.863e-003 
1.034e-002 6.616e+007 3.132e+013 1.000e+004 2.258e-002 9.864e-003 
1.034e-002 6.624e+007 3.133e+013 1.000e+004 2.917e-002 9.865e-003 
1.034e-002 6.631e+007 3.135e+013 1.000e+004 1.720e-002 9.867e-003 
1.034e-002 6.638e+007 3.137e+013 1.000e+004 2.728e-002 9.868e-003 
1.034e-002 6.640e+007 3.139e+013 1.000e+004 2.411e-002 9.869e-003 
1.034e-002 6.639e+007 3.140e+013 1.000e+004 3.078e-002 9.871e-003 
1.035e-002 6.636e+007 3.141e+013 1.000e+004 1.917e-002 9.873e-003 
1.035e-002 6.634e+007 3.143e+013 1.000e+004 2.874e-002 9.875e-003 
1.035e-002 6.633e+007 3.146e+013 1.000e+004 2.665e-002 9.877e-003 
1.035e-002 6.632e+007 3.149e+013 1.000e+004 3.074e-002 9.879e-003 
1.035e-002 6.629e+007 3.153e+013 1.000e+004 2.561e-002 9.880e-003 
1.035e-002 6.618e+007 3.129e+013 1.000e+004 2.612e-002 9.883e-003 
1.036e-002 6.602e+007 3.113e+013 1.000e+004 3.225e-002 9.886e-003 
1.036e-002 6.592e+007 3.112e+013 1.000e+004 3.040e-002 9.888e-003 
1.036e-002 6.585e+007 3.111e+013 1.000e+004 2.571e-002 9.890e-003 
1.036e-002 6.578e+007 3.112e+013 1.000e+004 2.212e-002 9.892e-003 
1.036e-002 6.572e+007 3.112e+013 1.000e+004 2.911e-002 9.895e-003 
1.037e-002 6.566e+007 3.115e+013 1.000e+004 3.492e-002 9.897e-003 
1.037e-002 6.558e+007 3.120e+013 1.000e+004 2.671e-002 9.899e-003 
1.037e-002 6.541e+007 3.102e+013 1.000e+004 2.497e-002 9.902e-003 
1.037e-002 6.539e+007 3.087e+013 1.000e+004 3.007e-002 9.904e-003 
1.037e-002 6.547e+007 3.081e+013 1.000e+004 3.314e-002 9.905e-003 
1.037e-002 6.560e+007 3.080e+013 1.000e+004 2.432e-002 9.905e-003 
1.038e-002 6.575e+007 3.079e+013 1.000e+004 1.991e-002 9.906e-003 
1.038e-002 6.592e+007 3.080e+013 1.000e+004 3.056e-002 9.907e-003 
1.038e-002 6.611e+007 3.080e+013 1.000e+004 3.442e-002 9.907e-003 
1.038e-002 6.630e+007 3.081e+013 1.000e+004 2.761e-002 9.907e-003 
1.038e-002 6.649e+007 3.082e+013 1.000e+004 2.179e-002 9.908e-003 
1.038e-002 6.665e+007 3.081e+013 1.000e+004 3.303e-002 9.908e-003 
1.039e-002 6.682e+007 3.081e+013 1.000e+004 3.440e-002 9.909e-003 
1.039e-002 6.699e+007 3.081e+013 1.000e+004 2.479e-002 9.909e-003 
1.039e-002 6.719e+007 3.081e+013 1.000e+004 2.153e-002 9.909e-003 
1.039e-002 6.740e+007 3.081e+013 1.000e+004 2.887e-002 9.910e-003 
1.039e-002 6.761e+007 3.081e+013 1.000e+004 3.664e-002 9.910e-003 
1.039e-002 6.781e+007 3.081e+013 1.000e+004 2.781e-002 9.910e-003 
1.040e-002 6.802e+007 3.081e+013 1.000e+004 2.533e-002 9.910e-003 
1.040e-002 6.822e+007 3.082e+013 1.000e+004 2.965e-002 9.911e-003 
1.040e-002 6.843e+007 3.082e+013 1.000e+004 1.888e-002 9.911e-003 
1.040e-002 6.863e+007 3.082e+013 1.000e+004 2.776e-002 9.911e-003 
1.040e-002 6.883e+007 3.083e+013 1.000e+004 2.430e-002 9.911e-003 
1.040e-002 6.900e+007 3.079e+013 1.000e+004 2.691e-002 9.912e-003 
1.041e-002 6.917e+007 3.079e+013 1.000e+004 1.576e-002 9.912e-003 
1.041e-002 6.933e+007 3.079e+013 1.000e+004 2.530e-002 9.913e-003 
1.041e-002 6.950e+007 3.079e+013 1.000e+004 2.114e-002 9.913e-003 
1.041e-002 6.967e+007 3.079e+013 1.000e+004 3.021e-002 9.914e-003 
1.041e-002 6.984e+007 3.079e+013 1.000e+004 1.859e-002 9.914e-003 
1.041e-002 6.999e+007 3.079e+013 1.000e+004 2.026e-002 9.915e-003 
1.042e-002 7.014e+007 3.080e+013 1.000e+004 2.580e-002 9.916e-003 
1.042e-002 7.027e+007 3.080e+013 1.000e+004 2.851e-002 9.916e-003 
1.042e-002 7.041e+007 3.081e+013 1.000e+004 2.158e-002 9.917e-003 
1.042e-002 7.057e+007 3.081e+013 1.000e+004 2.115e-002 9.918e-003 
1.042e-002 7.075e+007 3.082e+013 1.000e+004 2.573e-002 9.918e-003 
1.042e-002 7.093e+007 3.083e+013 1.000e+004 2.691e-002 9.918e-003 
1.043e-002 7.111e+007 3.084e+013 1.000e+004 1.945e-002 9.919e-003 
1.043e-002 7.130e+007 3.085e+013 1.000e+004 1.796e-002 9.919e-003 
1.043e-002 7.149e+007 3.085e+013 1.000e+004 2.626e-002 9.920e-003 
1.043e-002 7.169e+007 3.086e+013 1.000e+004 2.817e-002 9.920e-003 
1.043e-002 7.188e+007 3.086e+013 1.000e+004 2.072e-002 9.920e-003 
1.043e-002 7.208e+007 3.087e+013 1.000e+004 1.923e-002 9.920e-003 
1.044e-002 7.227e+007 3.088e+013 1.000e+004 2.767e-002 9.921e-003 
1.044e-002 7.247e+007 3.088e+013 1.000e+004 3.254e-002 9.921e-003 
1.044e-002 7.267e+007 3.089e+013 1.000e+004 2.270e-002 9.921e-003 
1.044e-002 7.287e+007 3.090e+013 1.000e+004 1.735e-002 9.922e-003 
1.044e-002 7.308e+007 3.090e+013 1.000e+004 3.043e-002 9.922e-003 
1.044e-002 7.328e+007 3.091e+013 1.000e+004 3.376e-002 9.922e-003 
1.045e-002 7.348e+007 3.092e+013 1.000e+004 2.343e-002 9.922e-003 
1.045e-002 7.368e+007 3.092e+013 1.000e+004 2.091e-002 9.923e-003 
1.045e-002 7.389e+007 3.091e+013 1.000e+004 3.291e-002 9.923e-003 
1.045e-002 7.411e+007 3.091e+013 1.000e+004 3.705e-002 9.923e-003 
1.045e-002 7.432e+007 3.091e+013 1.000e+004 2.740e-002 9.923e-003 
1.045e-002 7.453e+007 3.091e+013 1.000e+004 2.458e-002 9.923e-003 
1.045e-002 7.473e+007 3.092e+013 1.000e+004 3.105e-002 9.923e-003 
1.046e-002 7.493e+007 3.092e+013 1.000e+004 3.898e-002 9.924e-003 
1.046e-002 7.513e+007 3.093e+013 1.000e+004 3.032e-002 9.924e-003 
1.046e-002 7.532e+007 3.094e+013 1.000e+004 2.658e-002 9.924e-003 
1.046e-002 7.552e+007 3.094e+013 1.000e+004 3.236e-002 9.925e-003 
1.046e-002 7.571e+007 3.095e+013 1.000e+004 2.062e-002 9.925e-003 
1.046e-002 7.591e+007 3.096e+013 1.000e+004 3.130e-002 9.925e-003 
1.047e-002 7.610e+007 3.097e+013 1.000e+004 2.780e-002 9.925e-003 
1.047e-002 7.628e+007 3.098e+013 1.000e+004 3.354e-002 9.926e-003 
1.047e-002 7.647e+007 3.098e+013 1.000e+004 2.139e-002 9.926e-003 
1.047e-002 7.666e+007 3.099e+013 1.000e+004 2.208e-002 9.926e-003 
1.047e-002 7.685e+007 3.100e+013 1.000e+004 2.464e-002 9.927e-003 
1.047e-002 7.705e+007 3.101e+013 1.000e+004 3.234e-002 9.927e-003 
1.048e-002 7.725e+007 3.101e+013 1.000e+004 2.287e-002 9.927e-003 
1.048e-002 7.744e+007 3.102e+013 1.000e+004 3.344e-002 9.928e-003 
1.048e-002 7.764e+007 3.103e+013 1.000e+004 3.041e-002 9.928e-003 
1.048e-002 7.784e+007 3.103e+013 1.000e+004 3.393e-002 9.928e-003 
1.048e-002 7.804e+007 3.104e+013 1.000e+004 2.358e-002 9.928e-003 
1.048e-002 7.823e+007 3.105e+013 1.000e+004 2.201e-002 9.929e-003 
1.049e-002 7.843e+007 3.105e+013 1.000e+004 3.026e-002 9.929e-003 
1.049e-002 7.863e+007 3.106e+013 1.000e+004 3.421e-002 9.929e-003 
1.049e-002 7.883e+007 3.107e+013 1.000e+004 2.262e-002 9.930e-003 
1.049e-002 7.903e+007 3.107e+013 1.000e+004 2.174e-002 9.930e-003 
1.049e-002 7.923e+007 3.108e+013 1.000e+004 3.226e-002 9.930e-003 
1.049e-002 7.942e+007 3.108e+013 1.000e+004 3.608e-002 9.930e-003 
1.050e-002 7.962e+007 3.109e+013 1.000e+004 2.666e-002 9.931e-003 
1.050e-002 7.982e+007 3.110e+013 1.000e+004 2.369e-002 9.931e-003 
1.050e-002 8.002e+007 3.110e+013 1.000e+004 3.152e-002 9.931e-003 
1.050e-002 8.022e+007 3.111e+013 1.000e+004 3.550e-002 9.931e-003 
1.050e-002 8.042e+007 3.112e+013 1.000e+004 2.623e-002 9.932e-003 
1.050e-002 8.062e+007 3.112e+013 1.000e+004 2.396e-002 9.932e-003 
1.051e-002 8.081e+007 3.113e+013 1.000e+004 3.343e-002 9.932e-003 
1.051e-002 8.101e+007 3.114e+013 1.000e+004 3.718e-002 9.933e-003 
1.051e-002 8.120e+007 3.114e+013 1.000e+004 2.743e-002 9.933e-003 
1.051e-002 8.140e+007 3.115e+013 1.000e+004 2.240e-002 9.933e-003 
1.051e-002 8.159e+007 3.116e+013 1.000e+004 3.497e-002 9.934e-003 
1.051e-002 8.178e+007 3.116e+013 1.000e+004 3.914e-002 9.934e-003 
1.052e-002 8.197e+007 3.117e+013 1.000e+004 2.841e-002 9.934e-003 
1.052e-002 8.216e+007 3.118e+013 1.000e+004 2.329e-002 9.935e-003 
1.052e-002 8.234e+007 3.119e+013 1.000e+004 3.507e-002 9.935e-003 
1.052e-002 8.252e+007 3.120e+013 1.000e+004 4.054e-002 9.935e-003 
1.052e-002 8.269e+007 3.121e+013 1.000e+004 2.954e-002 9.936e-003 
1.052e-002 8.286e+007 3.122e+013 1.000e+004 2.517e-002 9.936e-003 
1.053e-002 8.302e+007 3.121e+013 1.000e+004 3.727e-002 9.937e-003 
1.053e-002 8.315e+007 3.116e+013 1.000e+004 3.744e-002 9.938e-003 
1.053e-002 8.325e+007 3.112e+013 1.000e+004 2.731e-002 9.939e-003 
1.053e-002 8.333e+007 3.110e+013 1.000e+004 2.410e-002 9.940e-003 
1.053e-002 8.334e+007 3.111e+013 1.000e+004 3.135e-002 9.941e-003 
1.053e-002 8.335e+007 3.114e+013 1.000e+004 3.913e-002 9.943e-003 
1.054e-002 8.336e+007 3.117e+013 1.000e+004 3.003e-002 9.945e-003 
1.054e-002 8.336e+007 3.121e+013 1.000e+004 2.644e-002 9.946e-003 
1.054e-002 8.340e+007 3.125e+013 1.000e+004 3.254e-002 9.948e-003 
1.054e-002 8.346e+007 3.128e+013 1.000e+004 1.430e-002 9.949e-003 
1.054e-002 8.352e+007 3.129e+013 1.000e+004 2.140e-002 9.950e-003 
1.054e-002 8.361e+007 3.130e+013 1.000e+004 1.719e-002 9.951e-003 
1.055e-002 8.371e+007 3.132e+013 1.000e+004 2.334e-002 9.952e-003 
1.055e-002 8.381e+007 3.134e+013 1.000e+004 2.012e-002 9.953e-003 
1.055e-002 8.392e+007 3.136e+013 1.000e+004 2.964e-002 9.954e-003 
1.055e-002 8.404e+007 3.138e+013 1.000e+004 2.596e-002 9.955e-003 
1.055e-002 8.417e+007 3.139e+013 1.000e+004 3.178e-002 9.956e-003 
1.055e-002 8.428e+007 3.140e+013 1.000e+004 2.089e-002 9.957e-003 
1.056e-002 8.438e+007 3.142e+013 1.000e+004 2.162e-002 9.958e-003 
1.056e-002 8.451e+007 3.144e+013 1.000e+004 2.610e-002 9.959e-003 
1.056e-002 8.464e+007 3.146e+013 1.000e+004 3.193e-002 9.959e-003 
1.056e-002 8.478e+007 3.147e+013 1.000e+004 2.152e-002 9.960e-003 
1.056e-002 8.492e+007 3.147e+013 1.000e+004 1.995e-002 9.961e-003 
1.056e-002 8.508e+007 3.148e+013 1.000e+004 2.715e-002 9.961e-003 
1.057e-002 8.522e+007 3.150e+013 1.000e+004 2.916e-002 9.962e-003 
1.057e-002 8.537e+007 3.151e+013 1.000e+004 2.216e-002 9.963e-003 
1.057e-002 8.552e+007 3.152e+013 1.000e+004 2.125e-002 9.963e-003 
1.057e-002 8.564e+007 3.154e+013 1.000e+004 2.828e-002 9.964e-003 
1.057e-002 8.574e+007 3.156e+013 1.000e+004 3.040e-002 9.965e-003 
1.057e-002 8.582e+007 3.158e+013 1.000e+004 2.332e-002 9.966e-003 
1.058e-002 8.591e+007 3.160e+013 1.000e+004 2.091e-002 9.968e-003 
1.058e-002 8.600e+007 3.162e+013 1.000e+004 2.904e-002 9.969e-003 
1.058e-002 8.611e+007 3.164e+013 1.000e+004 3.078e-002 9.969e-003 
1.058e-002 8.623e+007 3.165e+013 1.000e+004 2.259e-002 9.970e-003 
1.058e-002 8.635e+007 3.167e+013 1.000e+004 1.943e-002 9.971e-003 
1.058e-002 8.645e+007 3.161e+013 1.000e+004 2.994e-002 9.972e-003 
1.059e-002 8.656e+007 3.162e+013 1.000e+004 3.318e-002 9.973e-003 
1.059e-002 8.667e+007 3.163e+013 1.000e+004 2.442e-002 9.974e-003 
1.059e-002 8.680e+007 3.165e+013 1.000e+004 1.988e-002 9.975e-003 
1.059e-002 8.693e+007 3.166e+013 1.000e+004 3.059e-002 9.976e-003 
1.059e-002 8.706e+007 3.167e+013 1.000e+004 3.267e-002 9.976e-003 
1.059e-002 8.719e+007 3.169e+013 1.000e+004 2.449e-002 9.977e-003 
1.060e-002 8.732e+007 3.171e+013 1.000e+004 2.070e-002 9.978e-003 
1.060e-002 8.745e+007 3.172e+013 1.000e+004 3.067e-002 9.979e-003 
1.060e-002 8.757e+007 3.174e+013 1.000e+004 3.308e-002 9.980e-003 
1.060e-002 8.770e+007 3.175e+013 1.000e+004 2.449e-002 9.980e-003 
1.060e-002 8.783e+007 3.177e+013 1.000e+004 2.115e-002 9.981e-003 
1.061e-002 8.795e+007 3.178e+013 1.000e+004 2.923e-002 9.982e-003 
1.061e-002 8.807e+007 3.180e+013 1.000e+004 3.206e-002 9.983e-003 
1.061e-002 8.819e+007 3.181e+013 1.000e+004 2.462e-002 9.984e-003 
1.061e-002 8.831e+007 3.183e+013 1.000e+004 2.275e-002 9.985e-003 
1.061e-002 8.840e+007 3.184e+013 1.000e+004 2.672e-002 9.986e-003 
1.061e-002 8.850e+007 3.185e+013 1.000e+004 1.796e-002 9.987e-003 
1.062e-002 8.858e+007 3.187e+013 1.000e+004 2.633e-002 9.988e-003 
1.062e-002 8.866e+007 3.189e+013 1.000e+004 2.382e-002 9.989e-003 
1.062e-002 8.874e+007 3.191e+013 1.000e+004 2.576e-002 9.990e-003 
1.062e-002 8.881e+007 3.192e+013 1.000e+004 1.914e-002 9.991e-003 
1.062e-002 8.890e+007 3.194e+013 1.000e+004 2.529e-002 9.992e-003 
1.062e-002 8.898e+007 3.196e+013 1.000e+004 2.318e-002 9.994e-003 
1.063e-002 8.906e+007 3.198e+013 1.000e+004 2.481e-002 9.995e-003 
1.063e-002 8.914e+007 3.199e+013 1.000e+004 1.877e-002 9.996e-003 
1.063e-002 8.923e+007 3.201e+013 1.000e+004 1.633e-002 9.997e-003 
1.063e-002 8.931e+007 3.202e+013 1.000e+004 2.156e-002 9.998e-003 
1.063e-002 8.940e+007 3.203e+013 1.000e+004 2.402e-002 9.999e-003 
1.063e-002 8.947e+007 3.205e+013 1.000e+004 1.685e-002 1.000e-002 
1.064e-002 8.955e+007 3.207e+013 1.000e+004 1.498e-002 1.000e-002 
1.064e-002 8.964e+007 3.209e+013 1.000e+004 1.927e-002 1.000e-002 
1.064e-002 8.973e+007 3.210e+013 1.000e+004 2.061e-002 1.000e-002 
1.064e-002 8.980e+007 3.212e+013 1.000e+004 1.563e-002 1.000e-002 
1.064e-002 8.987e+007 3.213e+013 1.000e+004 1.350e-002 1.001e-002 
1.064e-002 8.993e+007 3.214e+013 1.000e+004 1.824e-002 1.001e-002 
1.065e-002 8.999e+007 3.215e+013 1.000e+004 1.765e-002 1.001e-002 
1.065e-002 9.004e+007 3.216e+013 1.000e+004 1.371e-002 1.001e-002 
1.065e-002 9.009e+007 3.218e+013 1.000e+004 1.161e-002 1.001e-002 
1.065e-002 9.013e+007 3.219e+013 1.000e+004 1.584e-002 1.001e-002 
1.065e-002 9.016e+007 3.221e+013 1.000e+004 1.686e-002 1.001e-002 
1.065e-002 9.018e+007 3.223e+013 1.000e+004 1.203e-002 1.002e-002 
1.066e-002 9.018e+007 3.225e+013 1.000e+004 1.044e-002 1.002e-002 
1.066e-002 9.019e+007 3.227e+013 1.000e+004 1.220e-002 1.002e-002 
1.066e-002 9.019e+007 3.229e+013 1.000e+004 1.358e-002 1.002e-002 
1.066e-002 9.020e+007 3.230e+013 1.000e+004 9.603e-003 1.002e-002 
1.066e-002 9.019e+007 3.232e+013 1.000e+004 9.177e-003 1.002e-002 
1.066e-002 9.017e+007 3.233e+013 1.000e+004 9.488e-003 1.003e-002 
1.067e-002 9.008e+007 3.230e+013 1.000e+004 8.675e-003 1.003e-002 
1.067e-002 8.948e+007 3.201e+013 1.000e+004 8.296e-003 1.004e-002 
1.068e-002 8.868e+007 3.194e+013 1.000e+004 6.545e-003 1.005e-002 
1.068e-002 8.717e+007 3.191e+013 1.000e+004 6.968e-003 1.007e-002 
1.069e-002 8.618e+007 3.202e+013 1.000e+004 6.191e-003 1.008e-002 
1.070e-002 8.549e+007 3.187e+013 1.000e+004 8.173e-003 1.009e-002 
1.070e-002 8.492e+007 3.189e+013 1.000e+004 4.120e-003 1.010e-002 
1.071e-002 8.409e+007 3.194e+013 1.000e+004 1.176e-002 1.012e-002 
1.071e-002 8.362e+007 3.196e+013 1.000e+004 1.597e-003 1.012e-002 
1.072e-002 8.333e+007 3.192e+013 1.000e+004 5.934e-003 1.013e-002 
1.072e-002 8.302e+007 3.189e+013 1.000e+004 6.765e-003 1.013e-002 
1.072e-002 8.266e+007 3.190e+013 1.000e+004 1.568e-002 1.014e-002 
1.073e-002 8.237e+007 3.191e+013 1.000e+004 6.857e-003 1.014e-002 
1.073e-002 8.211e+007 3.190e+013 1.000e+004 4.352e-003 1.014e-002 
1.073e-002 8.190e+007 3.189e+013 1.000e+004 3.217e-003 1.015e-002 
1.073e-002 8.174e+007 3.187e+013 1.000e+004 1.394e-002 1.015e-002 
1.073e-002 8.164e+007 3.144e+013 1.000e+004 2.672e-003 1.015e-002 
1.074e-002 8.157e+007 3.120e+013 1.000e+004 2.922e-003 1.016e-002 
1.074e-002 8.156e+007 3.105e+013 1.000e+004 1.271e-002 1.016e-002 
1.074e-002 8.155e+007 3.093e+013 1.000e+004 1.347e-002 1.016e-002 
1.074e-002 8.152e+007 3.083e+013 1.000e+004 2.407e-003 1.016e-002 
1.075e-002 8.151e+007 3.071e+013 1.000e+004 1.281e-003 1.017e-002 
1.075e-002 8.155e+007 3.068e+013 1.000e+004 8.471e-003 1.017e-002 
1.075e-002 8.157e+007 3.062e+013 1.000e+004 1.906e-002 1.017e-002 
1.075e-002 8.159e+007 3.060e+013 1.000e+004 1.650e-002 1.017e-002 
1.075e-002 8.160e+007 3.051e+013 1.000e+004 1.680e-002 1.017e-002 
1.076e-002 8.171e+007 3.047e+013 1.000e+004 1.914e-002 1.017e-002 
1.076e-002 8.183e+007 3.046e+013 1.000e+004 1.596e-002 1.018e-002 
1.076e-002 8.195e+007 3.039e+013 1.000e+004 1.453e-002 1.018e-002 
