# Supplementary material for: Strain rate dependency of dislocation plasticity
Source: Nat Commun. 2021 Mar 23;12:1845. doi: 10.1038/s41467-021-21939-1 (PMC7988163; doi:10.1038/s41467-021-21939-1)
Supplement: Supplementary file 3 — Supplementary Data 1 [file 41467_2021_21939_MOESM3_ESM.zip › Supplementary Data 1/DDDSimulationSet1/StrainRate=1e4s-1/InitialDislocationDensity=4.1e12m-2.dat]

#strain(1), stress(Pa), dislocation density(m-2), strain rate(s-1), mean dislocation velocity(km/s), plastic strain(1)
1.139e-005 1.603e+006 4.039e+012 1.000e+004 2.001e-003 2.977e-007 
2.295e-005 3.168e+006 4.038e+012 1.000e+004 3.819e-003 1.030e-006 
3.433e-005 4.663e+006 4.038e+012 1.000e+004 3.177e-003 2.060e-006 
4.568e-005 6.122e+006 4.037e+012 1.000e+004 3.874e-003 3.323e-006 
5.706e-005 7.558e+006 4.037e+012 1.000e+004 5.775e-003 4.782e-006 
6.838e-005 8.963e+006 4.037e+012 1.000e+004 4.676e-003 6.384e-006 
7.961e-005 1.033e+007 4.037e+012 1.000e+004 4.979e-003 8.115e-006 
9.079e-005 1.168e+007 4.038e+012 1.000e+004 5.439e-003 9.962e-006 
1.018e-004 1.300e+007 4.038e+012 1.000e+004 6.033e-003 1.192e-005 
1.132e-004 1.432e+007 4.038e+012 1.000e+004 5.068e-003 1.410e-005 
1.242e-004 1.560e+007 4.039e+012 1.000e+004 5.512e-003 1.631e-005 
1.351e-004 1.684e+007 4.041e+012 1.000e+004 7.291e-003 1.860e-005 
1.463e-004 1.801e+007 4.036e+012 1.000e+004 1.030e-002 2.168e-005 
1.575e-004 1.909e+007 4.036e+012 1.000e+004 1.092e-002 2.546e-005 
1.687e-004 2.012e+007 4.037e+012 1.000e+004 1.011e-002 2.948e-005 
1.799e-004 2.113e+007 4.039e+012 1.000e+004 1.166e-002 3.371e-005 
1.910e-004 2.210e+007 4.041e+012 1.000e+004 1.301e-002 3.817e-005 
2.023e-004 2.303e+007 4.046e+012 1.000e+004 1.207e-002 4.305e-005 
2.136e-004 2.391e+007 4.052e+012 1.000e+004 1.270e-002 4.821e-005 
2.248e-004 2.473e+007 4.055e+012 1.000e+004 1.415e-002 5.376e-005 
2.360e-004 2.548e+007 4.061e+012 1.000e+004 1.466e-002 5.978e-005 
2.471e-004 2.621e+007 4.069e+012 1.000e+004 1.528e-002 6.575e-005 
2.581e-004 2.702e+007 4.076e+012 1.000e+004 1.314e-002 7.122e-005 
2.691e-004 2.785e+007 4.086e+012 1.000e+004 1.368e-002 7.646e-005 
2.799e-004 2.861e+007 4.098e+012 1.000e+004 1.054e-002 8.194e-005 
2.905e-004 2.941e+007 4.114e+012 1.000e+004 1.218e-002 8.705e-005 
3.012e-004 3.020e+007 4.122e+012 1.000e+004 1.442e-002 9.238e-005 
3.118e-004 3.089e+007 4.125e+012 1.000e+004 1.670e-002 9.813e-005 
3.226e-004 3.150e+007 4.140e+012 1.000e+004 1.757e-002 1.047e-004 
3.333e-004 3.211e+007 4.157e+012 1.000e+004 1.436e-002 1.111e-004 
3.441e-004 3.281e+007 4.175e+012 1.000e+004 1.204e-002 1.172e-004 
3.549e-004 3.351e+007 4.191e+012 1.000e+004 1.469e-002 1.231e-004 
3.657e-004 3.417e+007 4.208e+012 1.000e+004 1.624e-002 1.294e-004 
3.762e-004 3.469e+007 4.200e+012 1.000e+004 1.632e-002 1.362e-004 
3.869e-004 3.524e+007 4.217e+012 1.000e+004 1.771e-002 1.432e-004 
3.976e-004 3.583e+007 4.239e+012 1.000e+004 1.745e-002 1.497e-004 
4.082e-004 3.640e+007 4.263e+012 1.000e+004 1.399e-002 1.564e-004 
4.189e-004 3.694e+007 4.273e+012 1.000e+004 1.558e-002 1.634e-004 
4.282e-004 3.727e+007 4.266e+012 1.000e+004 1.823e-002 1.705e-004 
4.387e-004 3.756e+007 4.279e+012 1.000e+004 1.858e-002 1.788e-004 
4.489e-004 3.798e+007 4.302e+012 1.000e+004 1.806e-002 1.862e-004 
4.578e-004 3.840e+007 4.329e+012 1.000e+004 1.711e-002 1.923e-004 
4.633e-004 3.863e+007 4.348e+012 1.000e+004 1.708e-002 1.961e-004 
4.679e-004 3.885e+007 4.363e+012 1.000e+004 1.548e-002 1.992e-004 
4.720e-004 3.906e+007 4.377e+012 1.000e+004 1.578e-002 2.019e-004 
4.755e-004 3.920e+007 4.372e+012 1.000e+004 1.741e-002 2.043e-004 
4.786e-004 3.931e+007 4.366e+012 1.000e+004 1.724e-002 2.067e-004 
4.830e-004 3.947e+007 4.366e+012 1.000e+004 1.820e-002 2.100e-004 
4.883e-004 3.968e+007 4.362e+012 1.000e+004 1.617e-002 2.139e-004 
4.930e-004 3.988e+007 4.365e+012 1.000e+004 1.718e-002 2.171e-004 
4.961e-004 4.002e+007 4.370e+012 1.000e+004 1.715e-002 2.193e-004 
5.006e-004 4.023e+007 4.371e+012 1.000e+004 1.756e-002 2.224e-004 
5.059e-004 4.048e+007 4.382e+012 1.000e+004 1.669e-002 2.259e-004 
5.123e-004 4.067e+007 4.380e+012 1.000e+004 2.154e-002 2.310e-004 
5.174e-004 4.074e+007 4.393e+012 1.000e+004 2.157e-002 2.356e-004 
5.228e-004 4.080e+007 4.413e+012 1.000e+004 2.135e-002 2.406e-004 
5.293e-004 4.083e+007 4.406e+012 1.000e+004 2.275e-002 2.469e-004 
5.371e-004 4.084e+007 4.393e+012 1.000e+004 2.354e-002 2.546e-004 
5.449e-004 4.084e+007 4.403e+012 1.000e+004 2.251e-002 2.624e-004 
5.553e-004 4.098e+007 4.422e+012 1.000e+004 1.994e-002 2.719e-004 
5.616e-004 4.113e+007 4.436e+012 1.000e+004 1.869e-002 2.771e-004 
5.680e-004 4.134e+007 4.454e+012 1.000e+004 1.815e-002 2.821e-004 
5.735e-004 4.152e+007 4.471e+012 1.000e+004 1.790e-002 2.863e-004 
5.797e-004 4.172e+007 4.492e+012 1.000e+004 1.872e-002 2.912e-004 
5.850e-004 4.184e+007 4.503e+012 1.000e+004 2.000e-002 2.956e-004 
5.905e-004 4.192e+007 4.515e+012 1.000e+004 2.284e-002 3.005e-004 
5.986e-004 4.194e+007 4.523e+012 1.000e+004 2.475e-002 3.085e-004 
6.089e-004 4.199e+007 4.551e+012 1.000e+004 2.025e-002 3.185e-004 
6.186e-004 4.205e+007 4.554e+012 1.000e+004 2.253e-002 3.277e-004 
6.289e-004 4.206e+007 4.585e+012 1.000e+004 2.247e-002 3.380e-004 
6.392e-004 4.202e+007 4.631e+012 1.000e+004 1.958e-002 3.485e-004 
6.453e-004 4.202e+007 4.637e+012 1.000e+004 2.196e-002 3.547e-004 
6.490e-004 4.203e+007 4.648e+012 1.000e+004 2.226e-002 3.584e-004 
6.528e-004 4.202e+007 4.660e+012 1.000e+004 2.228e-002 3.621e-004 
6.563e-004 4.202e+007 4.652e+012 1.000e+004 2.105e-002 3.657e-004 
6.622e-004 4.199e+007 4.611e+012 1.000e+004 2.409e-002 3.717e-004 
6.717e-004 4.167e+007 4.560e+012 1.000e+004 2.796e-002 3.835e-004 
6.811e-004 4.142e+007 4.562e+012 1.000e+004 2.789e-002 3.946e-004 
6.908e-004 4.113e+007 4.526e+012 1.000e+004 2.507e-002 4.063e-004 
7.005e-004 4.108e+007 4.525e+012 1.000e+004 2.085e-002 4.164e-004 
7.102e-004 4.105e+007 4.529e+012 1.000e+004 2.320e-002 4.263e-004 
7.199e-004 4.085e+007 4.527e+012 1.000e+004 2.914e-002 4.373e-004 
7.271e-004 4.058e+007 4.529e+012 1.000e+004 2.854e-002 4.464e-004 
7.291e-004 4.050e+007 4.529e+012 1.000e+004 2.907e-002 4.489e-004 
7.309e-004 4.043e+007 4.531e+012 1.000e+004 2.934e-002 4.513e-004 
7.327e-004 4.036e+007 4.534e+012 1.000e+004 2.953e-002 4.535e-004 
7.344e-004 4.028e+007 4.529e+012 1.000e+004 2.976e-002 4.558e-004 
7.362e-004 4.021e+007 4.527e+012 1.000e+004 2.956e-002 4.580e-004 
7.379e-004 4.014e+007 4.530e+012 1.000e+004 2.954e-002 4.603e-004 
7.396e-004 4.006e+007 4.537e+012 1.000e+004 3.111e-002 4.625e-004 
7.412e-004 3.999e+007 4.543e+012 1.000e+004 3.069e-002 4.647e-004 
7.429e-004 3.991e+007 4.548e+012 1.000e+004 3.089e-002 4.668e-004 
7.445e-004 3.985e+007 4.554e+012 1.000e+004 2.994e-002 4.689e-004 
7.461e-004 3.978e+007 4.550e+012 1.000e+004 2.835e-002 4.710e-004 
7.478e-004 3.973e+007 4.545e+012 1.000e+004 2.906e-002 4.729e-004 
7.494e-004 3.969e+007 4.544e+012 1.000e+004 2.873e-002 4.749e-004 
7.510e-004 3.965e+007 4.540e+012 1.000e+004 2.734e-002 4.768e-004 
7.526e-004 3.962e+007 4.531e+012 1.000e+004 2.665e-002 4.786e-004 
7.542e-004 3.958e+007 4.527e+012 1.000e+004 2.827e-002 4.804e-004 
7.559e-004 3.955e+007 4.520e+012 1.000e+004 2.902e-002 4.823e-004 
7.575e-004 3.951e+007 4.510e+012 1.000e+004 2.833e-002 4.842e-004 
7.591e-004 3.947e+007 4.498e+012 1.000e+004 2.572e-002 4.862e-004 
7.628e-004 3.938e+007 4.484e+012 1.000e+004 2.618e-002 4.904e-004 
7.717e-004 3.923e+007 4.482e+012 1.000e+004 2.507e-002 5.003e-004 
7.772e-004 3.917e+007 4.487e+012 1.000e+004 2.340e-002 5.062e-004 
7.809e-004 3.915e+007 4.492e+012 1.000e+004 2.297e-002 5.101e-004 
7.841e-004 3.913e+007 4.496e+012 1.000e+004 2.187e-002 5.134e-004 
7.873e-004 3.914e+007 4.499e+012 1.000e+004 2.292e-002 5.167e-004 
7.918e-004 3.913e+007 4.505e+012 1.000e+004 2.339e-002 5.212e-004 
7.957e-004 3.910e+007 4.486e+012 1.000e+004 2.428e-002 5.253e-004 
8.011e-004 3.911e+007 4.485e+012 1.000e+004 2.264e-002 5.306e-004 
8.074e-004 3.917e+007 4.497e+012 1.000e+004 2.140e-002 5.364e-004 
8.135e-004 3.920e+007 4.500e+012 1.000e+004 2.319e-002 5.423e-004 
8.196e-004 3.913e+007 4.450e+012 1.000e+004 2.483e-002 5.490e-004 
8.258e-004 3.908e+007 4.410e+012 1.000e+004 2.325e-002 5.555e-004 
8.319e-004 3.910e+007 4.380e+012 1.000e+004 2.271e-002 5.615e-004 
8.381e-004 3.915e+007 4.355e+012 1.000e+004 2.186e-002 5.673e-004 
8.442e-004 3.926e+007 4.355e+012 1.000e+004 1.894e-002 5.726e-004 
8.503e-004 3.945e+007 4.359e+012 1.000e+004 2.026e-002 5.774e-004 
8.563e-004 3.957e+007 4.361e+012 1.000e+004 1.899e-002 5.826e-004 
8.623e-004 3.976e+007 4.374e+012 1.000e+004 1.835e-002 5.873e-004 
8.684e-004 3.997e+007 4.389e+012 1.000e+004 1.779e-002 5.919e-004 
8.744e-004 4.018e+007 4.400e+012 1.000e+004 1.818e-002 5.965e-004 
8.803e-004 4.037e+007 4.413e+012 1.000e+004 1.821e-002 6.011e-004 
8.862e-004 4.056e+007 4.429e+012 1.000e+004 1.864e-002 6.057e-004 
8.920e-004 4.074e+007 4.445e+012 1.000e+004 1.819e-002 6.103e-004 
8.979e-004 4.092e+007 4.451e+012 1.000e+004 1.860e-002 6.148e-004 
9.041e-004 4.112e+007 4.467e+012 1.000e+004 1.631e-002 6.196e-004 
9.089e-004 4.137e+007 4.477e+012 1.000e+004 1.461e-002 6.228e-004 
9.211e-004 4.199e+007 4.494e+012 1.000e+004 1.540e-002 6.307e-004 
9.329e-004 4.254e+007 4.532e+012 1.000e+004 1.548e-002 6.387e-004 
9.427e-004 4.293e+007 4.565e+012 1.000e+004 1.870e-002 6.458e-004 
9.555e-004 4.332e+007 4.601e+012 1.000e+004 1.567e-002 6.558e-004 
9.598e-004 4.354e+007 4.618e+012 1.000e+004 1.528e-002 6.586e-004 
9.716e-004 4.416e+007 4.658e+012 1.000e+004 1.466e-002 6.661e-004 
9.798e-004 4.445e+007 4.657e+012 1.000e+004 1.732e-002 6.723e-004 
9.876e-004 4.471e+007 4.684e+012 1.000e+004 1.739e-002 6.783e-004 
9.946e-004 4.493e+007 4.706e+012 1.000e+004 1.695e-002 6.839e-004 
1.001e-003 4.515e+007 4.708e+012 1.000e+004 1.779e-002 6.890e-004 
1.008e-003 4.534e+007 4.725e+012 1.000e+004 1.834e-002 6.941e-004 
1.014e-003 4.551e+007 4.745e+012 1.000e+004 1.812e-002 6.992e-004 
1.020e-003 4.567e+007 4.771e+012 1.000e+004 1.767e-002 7.043e-004 
1.026e-003 4.580e+007 4.798e+012 1.000e+004 1.864e-002 7.089e-004 
1.031e-003 4.589e+007 4.824e+012 1.000e+004 1.967e-002 7.135e-004 
1.035e-003 4.595e+007 4.847e+012 1.000e+004 1.889e-002 7.176e-004 
1.039e-003 4.602e+007 4.869e+012 1.000e+004 1.922e-002 7.212e-004 
1.043e-003 4.605e+007 4.871e+012 1.000e+004 2.040e-002 7.246e-004 
1.047e-003 4.606e+007 4.878e+012 1.000e+004 2.377e-002 7.283e-004 
1.051e-003 4.598e+007 4.883e+012 1.000e+004 2.441e-002 7.332e-004 
1.055e-003 4.589e+007 4.896e+012 1.000e+004 2.420e-002 7.380e-004 
1.059e-003 4.583e+007 4.902e+012 1.000e+004 2.167e-002 7.424e-004 
1.063e-003 4.579e+007 4.921e+012 1.000e+004 2.310e-002 7.467e-004 
1.067e-003 4.572e+007 4.942e+012 1.000e+004 2.403e-002 7.510e-004 
1.071e-003 4.560e+007 4.911e+012 1.000e+004 2.476e-002 7.556e-004 
1.075e-003 4.549e+007 4.906e+012 1.000e+004 2.445e-002 7.600e-004 
1.078e-003 4.540e+007 4.909e+012 1.000e+004 2.521e-002 7.639e-004 
1.081e-003 4.532e+007 4.913e+012 1.000e+004 2.204e-002 7.680e-004 
1.085e-003 4.522e+007 4.924e+012 1.000e+004 2.391e-002 7.724e-004 
1.089e-003 4.513e+007 4.924e+012 1.000e+004 2.242e-002 7.767e-004 
1.093e-003 4.503e+007 4.905e+012 1.000e+004 2.431e-002 7.810e-004 
1.096e-003 4.490e+007 4.907e+012 1.000e+004 2.329e-002 7.856e-004 
1.100e-003 4.482e+007 4.905e+012 1.000e+004 2.559e-002 7.897e-004 
1.103e-003 4.478e+007 4.902e+012 1.000e+004 1.998e-002 7.934e-004 
1.107e-003 4.474e+007 4.889e+012 1.000e+004 2.416e-002 7.972e-004 
1.110e-003 4.470e+007 4.892e+012 1.000e+004 2.495e-002 8.008e-004 
1.113e-003 4.465e+007 4.894e+012 1.000e+004 2.507e-002 8.045e-004 
1.117e-003 4.462e+007 4.901e+012 1.000e+004 1.913e-002 8.080e-004 
1.120e-003 4.460e+007 4.909e+012 1.000e+004 2.244e-002 8.113e-004 
1.123e-003 4.459e+007 4.915e+012 1.000e+004 1.852e-002 8.145e-004 
1.126e-003 4.458e+007 4.926e+012 1.000e+004 1.865e-002 8.177e-004 
1.129e-003 4.459e+007 4.929e+012 1.000e+004 1.832e-002 8.207e-004 
1.132e-003 4.462e+007 4.938e+012 1.000e+004 1.642e-002 8.236e-004 
1.135e-003 4.466e+007 4.949e+012 1.000e+004 1.640e-002 8.263e-004 
1.138e-003 4.470e+007 4.961e+012 1.000e+004 1.640e-002 8.289e-004 
1.141e-003 4.475e+007 4.974e+012 1.000e+004 2.023e-002 8.315e-004 
1.144e-003 4.482e+007 4.988e+012 1.000e+004 1.533e-002 8.342e-004 
1.147e-003 4.488e+007 5.005e+012 1.000e+004 1.334e-002 8.368e-004 
1.150e-003 4.495e+007 5.023e+012 1.000e+004 1.467e-002 8.393e-004 
1.153e-003 4.501e+007 5.043e+012 1.000e+004 1.998e-002 8.419e-004 
1.156e-003 4.510e+007 5.062e+012 1.000e+004 1.752e-002 8.443e-004 
1.159e-003 4.520e+007 5.082e+012 1.000e+004 1.439e-002 8.467e-004 
1.162e-003 4.530e+007 5.104e+012 1.000e+004 1.778e-002 8.490e-004 
1.165e-003 4.541e+007 5.125e+012 1.000e+004 1.406e-002 8.513e-004 
1.168e-003 4.552e+007 5.148e+012 1.000e+004 1.482e-002 8.536e-004 
1.171e-003 4.560e+007 5.161e+012 1.000e+004 1.934e-002 8.560e-004 
1.174e-003 4.566e+007 5.179e+012 1.000e+004 1.842e-002 8.586e-004 
1.177e-003 4.573e+007 5.201e+012 1.000e+004 1.453e-002 8.611e-004 
1.180e-003 4.579e+007 5.218e+012 1.000e+004 1.552e-002 8.636e-004 
1.183e-003 4.584e+007 5.239e+012 1.000e+004 1.928e-002 8.662e-004 
1.186e-003 4.591e+007 5.261e+012 1.000e+004 1.588e-002 8.686e-004 
1.189e-003 4.598e+007 5.284e+012 1.000e+004 1.438e-002 8.710e-004 
1.192e-003 4.603e+007 5.279e+012 1.000e+004 1.600e-002 8.736e-004 
1.195e-003 4.606e+007 5.290e+012 1.000e+004 1.709e-002 8.762e-004 
1.198e-003 4.608e+007 5.306e+012 1.000e+004 1.930e-002 8.789e-004 
1.200e-003 4.608e+007 5.324e+012 1.000e+004 1.720e-002 8.815e-004 
1.203e-003 4.606e+007 5.288e+012 1.000e+004 2.407e-002 8.842e-004 
1.205e-003 4.604e+007 5.262e+012 1.000e+004 1.721e-002 8.869e-004 
1.208e-003 4.606e+007 5.258e+012 1.000e+004 2.218e-002 8.892e-004 
1.210e-003 4.609e+007 5.251e+012 1.000e+004 2.142e-002 8.915e-004 
1.213e-003 4.612e+007 5.258e+012 1.000e+004 2.326e-002 8.937e-004 
1.215e-003 4.614e+007 5.235e+012 1.000e+004 2.054e-002 8.960e-004 
1.218e-003 4.615e+007 5.234e+012 1.000e+004 2.173e-002 8.984e-004 
1.220e-003 4.615e+007 5.227e+012 1.000e+004 1.576e-002 9.008e-004 
1.222e-003 4.616e+007 5.231e+012 1.000e+004 2.394e-002 9.031e-004 
1.225e-003 4.616e+007 5.234e+012 1.000e+004 2.225e-002 9.055e-004 
1.227e-003 4.615e+007 5.232e+012 1.000e+004 1.699e-002 9.078e-004 
1.229e-003 4.615e+007 5.224e+012 1.000e+004 2.196e-002 9.102e-004 
1.232e-003 4.616e+007 5.223e+012 1.000e+004 1.714e-002 9.125e-004 
1.234e-003 4.617e+007 5.222e+012 1.000e+004 2.085e-002 9.147e-004 
1.236e-003 4.618e+007 5.222e+012 1.000e+004 1.803e-002 9.169e-004 
1.239e-003 4.620e+007 5.223e+012 1.000e+004 1.708e-002 9.190e-004 
1.241e-003 4.622e+007 5.227e+012 1.000e+004 1.298e-002 9.210e-004 
1.243e-003 4.625e+007 5.232e+012 1.000e+004 1.515e-002 9.230e-004 
1.245e-003 4.628e+007 5.237e+012 1.000e+004 1.568e-002 9.250e-004 
1.247e-003 4.631e+007 5.243e+012 1.000e+004 1.112e-002 9.270e-004 
1.249e-003 4.633e+007 5.249e+012 1.000e+004 1.707e-002 9.290e-004 
1.252e-003 4.635e+007 5.256e+012 1.000e+004 1.531e-002 9.310e-004 
1.254e-003 4.637e+007 5.264e+012 1.000e+004 1.716e-002 9.329e-004 
1.256e-003 4.639e+007 5.272e+012 1.000e+004 1.435e-002 9.349e-004 
1.258e-003 4.639e+007 5.282e+012 1.000e+004 2.979e-002 9.366e-004 
1.259e-003 4.643e+007 5.288e+012 1.000e+004 3.009e-002 9.380e-004 
1.261e-003 4.648e+007 5.294e+012 1.000e+004 3.235e-002 9.392e-004 
1.262e-003 4.652e+007 5.300e+012 1.000e+004 2.874e-002 9.405e-004 
1.264e-003 4.657e+007 5.307e+012 1.000e+004 1.639e-002 9.417e-004 
1.265e-003 4.661e+007 5.313e+012 1.000e+004 1.732e-002 9.429e-004 
1.267e-003 4.665e+007 5.243e+012 1.000e+004 1.201e-002 9.442e-004 
1.269e-003 4.671e+007 5.245e+012 1.000e+004 9.512e-003 9.458e-004 
1.271e-003 4.676e+007 5.245e+012 1.000e+004 7.926e-003 9.473e-004 
1.273e-003 4.682e+007 5.248e+012 1.000e+004 8.296e-003 9.489e-004 
1.275e-003 4.687e+007 5.254e+012 1.000e+004 8.395e-003 9.505e-004 
1.277e-003 4.692e+007 5.261e+012 1.000e+004 9.252e-003 9.521e-004 
1.279e-003 4.694e+007 5.272e+012 1.000e+004 1.181e-002 9.539e-004 
1.280e-003 4.696e+007 5.285e+012 1.000e+004 1.201e-002 9.557e-004 
1.282e-003 4.696e+007 5.301e+012 1.000e+004 8.854e-003 9.575e-004 
1.284e-003 4.696e+007 5.312e+012 1.000e+004 8.153e-003 9.592e-004 
1.286e-003 4.695e+007 5.260e+012 1.000e+004 1.386e-002 9.611e-004 
1.288e-003 4.694e+007 5.260e+012 1.000e+004 1.261e-002 9.631e-004 
1.290e-003 4.694e+007 5.241e+012 1.000e+004 1.244e-002 9.650e-004 
1.292e-003 4.692e+007 5.239e+012 1.000e+004 1.384e-002 9.670e-004 
1.293e-003 4.690e+007 5.246e+012 1.000e+004 1.399e-002 9.691e-004 
1.295e-003 4.688e+007 5.254e+012 1.000e+004 1.364e-002 9.709e-004 
1.297e-003 4.686e+007 5.220e+012 1.000e+004 2.791e-002 9.728e-004 
1.299e-003 4.683e+007 5.202e+012 1.000e+004 2.772e-002 9.750e-004 
1.301e-003 4.680e+007 5.199e+012 1.000e+004 2.824e-002 9.772e-004 
1.303e-003 4.678e+007 5.196e+012 1.000e+004 2.646e-002 9.793e-004 
1.305e-003 4.675e+007 5.201e+012 1.000e+004 2.693e-002 9.814e-004 
1.307e-003 4.673e+007 5.206e+012 1.000e+004 2.753e-002 9.835e-004 
1.309e-003 4.671e+007 5.213e+012 1.000e+004 2.678e-002 9.855e-004 
1.311e-003 4.669e+007 5.214e+012 1.000e+004 2.565e-002 9.876e-004 
1.312e-003 4.668e+007 5.222e+012 1.000e+004 2.556e-002 9.896e-004 
1.314e-003 4.666e+007 5.230e+012 1.000e+004 2.610e-002 9.916e-004 
1.316e-003 4.665e+007 5.233e+012 1.000e+004 2.557e-002 9.936e-004 
1.318e-003 4.664e+007 5.240e+012 1.000e+004 2.466e-002 9.956e-004 
1.320e-003 4.662e+007 5.248e+012 1.000e+004 2.525e-002 9.977e-004 
1.322e-003 4.661e+007 5.250e+012 1.000e+004 2.517e-002 9.997e-004 
1.324e-003 4.660e+007 5.255e+012 1.000e+004 2.314e-002 1.002e-003 
1.326e-003 4.660e+007 5.261e+012 1.000e+004 2.379e-002 1.004e-003 
1.328e-003 4.660e+007 5.264e+012 1.000e+004 2.444e-002 1.006e-003 
1.330e-003 4.660e+007 5.270e+012 1.000e+004 2.413e-002 1.007e-003 
1.331e-003 4.659e+007 5.277e+012 1.000e+004 2.324e-002 1.009e-003 
1.333e-003 4.660e+007 5.283e+012 1.000e+004 2.411e-002 1.011e-003 
1.335e-003 4.661e+007 5.289e+012 1.000e+004 2.410e-002 1.012e-003 
1.336e-003 4.663e+007 5.295e+012 1.000e+004 2.319e-002 1.014e-003 
1.338e-003 4.664e+007 5.301e+012 1.000e+004 2.294e-002 1.015e-003 
1.339e-003 4.665e+007 5.307e+012 1.000e+004 2.345e-002 1.017e-003 
1.341e-003 4.665e+007 5.313e+012 1.000e+004 2.292e-002 1.018e-003 
1.342e-003 4.666e+007 5.320e+012 1.000e+004 2.280e-002 1.020e-003 
1.344e-003 4.666e+007 5.326e+012 1.000e+004 2.323e-002 1.021e-003 
1.345e-003 4.666e+007 5.332e+012 1.000e+004 2.308e-002 1.023e-003 
1.347e-003 4.666e+007 5.338e+012 1.000e+004 2.245e-002 1.024e-003 
1.348e-003 4.666e+007 5.345e+012 1.000e+004 2.269e-002 1.026e-003 
1.350e-003 4.665e+007 5.353e+012 1.000e+004 2.247e-002 1.027e-003 
1.352e-003 4.664e+007 5.360e+012 1.000e+004 2.208e-002 1.029e-003 
1.353e-003 4.664e+007 5.368e+012 1.000e+004 2.216e-002 1.031e-003 
1.355e-003 4.663e+007 5.361e+012 1.000e+004 2.173e-002 1.032e-003 
1.356e-003 4.662e+007 5.359e+012 1.000e+004 2.139e-002 1.034e-003 
1.358e-003 4.661e+007 5.360e+012 1.000e+004 2.141e-002 1.036e-003 
1.360e-003 4.660e+007 5.362e+012 1.000e+004 2.141e-002 1.037e-003 
1.361e-003 4.658e+007 5.353e+012 1.000e+004 2.121e-002 1.039e-003 
1.363e-003 4.656e+007 5.348e+012 1.000e+004 1.752e-002 1.041e-003 
1.366e-003 4.654e+007 5.343e+012 1.000e+004 1.850e-002 1.044e-003 
1.368e-003 4.651e+007 5.338e+012 1.000e+004 2.403e-002 1.046e-003 
1.370e-003 4.647e+007 5.334e+012 1.000e+004 1.737e-002 1.049e-003 
1.372e-003 4.644e+007 5.333e+012 1.000e+004 1.685e-002 1.051e-003 
1.374e-003 4.641e+007 5.334e+012 1.000e+004 1.552e-002 1.053e-003 
1.376e-003 4.638e+007 5.327e+012 1.000e+004 1.492e-002 1.055e-003 
1.378e-003 4.635e+007 5.328e+012 1.000e+004 1.600e-002 1.058e-003 
1.380e-003 4.634e+007 5.330e+012 1.000e+004 1.618e-002 1.060e-003 
1.382e-003 4.633e+007 5.335e+012 1.000e+004 1.352e-002 1.062e-003 
1.384e-003 4.635e+007 5.337e+012 1.000e+004 1.234e-002 1.064e-003 
1.386e-003 4.639e+007 5.341e+012 1.000e+004 1.114e-002 1.065e-003 
1.388e-003 4.642e+007 5.349e+012 1.000e+004 1.179e-002 1.067e-003 
1.390e-003 4.646e+007 5.353e+012 1.000e+004 1.156e-002 1.069e-003 
1.392e-003 4.649e+007 5.358e+012 1.000e+004 1.173e-002 1.070e-003 
1.394e-003 4.653e+007 5.363e+012 1.000e+004 1.070e-002 1.072e-003 
1.396e-003 4.658e+007 5.370e+012 1.000e+004 9.971e-003 1.074e-003 
1.398e-003 4.664e+007 5.378e+012 1.000e+004 7.864e-003 1.075e-003 
1.399e-003 4.670e+007 5.388e+012 1.000e+004 9.584e-003 1.076e-003 
1.401e-003 4.677e+007 5.395e+012 1.000e+004 8.405e-003 1.078e-003 
1.403e-003 4.685e+007 5.403e+012 1.000e+004 1.040e-002 1.079e-003 
1.405e-003 4.693e+007 5.404e+012 1.000e+004 1.461e-002 1.080e-003 
1.407e-003 4.702e+007 5.412e+012 1.000e+004 1.356e-002 1.081e-003 
1.408e-003 4.711e+007 5.416e+012 1.000e+004 1.342e-002 1.083e-003 
1.410e-003 4.720e+007 5.417e+012 1.000e+004 1.951e-002 1.084e-003 
1.412e-003 4.729e+007 5.420e+012 1.000e+004 1.315e-002 1.085e-003 
1.414e-003 4.737e+007 5.385e+012 1.000e+004 1.534e-002 1.086e-003 
1.415e-003 4.746e+007 5.383e+012 1.000e+004 1.742e-002 1.087e-003 
1.417e-003 4.753e+007 5.384e+012 1.000e+004 2.201e-002 1.088e-003 
1.419e-003 4.761e+007 5.387e+012 1.000e+004 1.525e-002 1.090e-003 
1.421e-003 4.768e+007 5.392e+012 1.000e+004 1.886e-002 1.091e-003 
1.423e-003 4.775e+007 5.398e+012 1.000e+004 2.160e-002 1.092e-003 
1.424e-003 4.781e+007 5.404e+012 1.000e+004 2.337e-002 1.094e-003 
1.426e-003 4.788e+007 5.410e+012 1.000e+004 1.892e-002 1.095e-003 
1.428e-003 4.796e+007 5.408e+012 1.000e+004 1.856e-002 1.096e-003 
1.430e-003 4.803e+007 5.404e+012 1.000e+004 2.101e-002 1.097e-003 
1.431e-003 4.810e+007 5.404e+012 1.000e+004 2.492e-002 1.099e-003 
1.433e-003 4.817e+007 5.406e+012 1.000e+004 1.979e-002 1.100e-003 
1.435e-003 4.823e+007 5.410e+012 1.000e+004 1.874e-002 1.101e-003 
1.437e-003 4.829e+007 5.412e+012 1.000e+004 2.262e-002 1.102e-003 
1.438e-003 4.835e+007 5.415e+012 1.000e+004 2.631e-002 1.104e-003 
1.440e-003 4.841e+007 5.414e+012 1.000e+004 2.069e-002 1.105e-003 
1.442e-003 4.846e+007 5.409e+012 1.000e+004 1.959e-002 1.107e-003 
1.444e-003 4.851e+007 5.407e+012 1.000e+004 2.520e-002 1.108e-003 
1.445e-003 4.857e+007 5.407e+012 1.000e+004 2.650e-002 1.109e-003 
1.447e-003 4.861e+007 5.397e+012 1.000e+004 2.191e-002 1.111e-003 
1.449e-003 4.865e+007 5.365e+012 1.000e+004 2.041e-002 1.112e-003 
1.451e-003 4.870e+007 5.353e+012 1.000e+004 2.642e-002 1.114e-003 
1.452e-003 4.874e+007 5.344e+012 1.000e+004 2.909e-002 1.115e-003 
1.454e-003 4.879e+007 5.338e+012 1.000e+004 2.146e-002 1.117e-003 
1.456e-003 4.883e+007 5.336e+012 1.000e+004 2.295e-002 1.118e-003 
1.458e-003 4.887e+007 5.335e+012 1.000e+004 2.613e-002 1.120e-003 
1.459e-003 4.891e+007 5.337e+012 1.000e+004 2.019e-002 1.121e-003 
1.461e-003 4.894e+007 5.335e+012 1.000e+004 2.516e-002 1.123e-003 
1.463e-003 4.896e+007 5.338e+012 1.000e+004 2.545e-002 1.124e-003 
1.465e-003 4.897e+007 5.346e+012 1.000e+004 2.888e-002 1.126e-003 
1.466e-003 4.897e+007 5.347e+012 1.000e+004 2.512e-002 1.128e-003 
1.468e-003 4.894e+007 5.322e+012 1.000e+004 2.866e-002 1.130e-003 
1.470e-003 4.892e+007 5.313e+012 1.000e+004 3.099e-002 1.131e-003 
1.472e-003 4.889e+007 5.312e+012 1.000e+004 3.192e-002 1.133e-003 
1.473e-003 4.888e+007 5.313e+012 1.000e+004 2.697e-002 1.135e-003 
1.475e-003 4.888e+007 5.316e+012 1.000e+004 2.573e-002 1.137e-003 
1.477e-003 4.889e+007 5.320e+012 1.000e+004 2.842e-002 1.139e-003 
1.478e-003 4.891e+007 5.326e+012 1.000e+004 3.049e-002 1.140e-003 
1.480e-003 4.895e+007 5.331e+012 1.000e+004 2.576e-002 1.142e-003 
1.482e-003 4.898e+007 5.334e+012 1.000e+004 2.446e-002 1.143e-003 
1.483e-003 4.902e+007 5.338e+012 1.000e+004 3.095e-002 1.144e-003 
1.485e-003 4.906e+007 5.343e+012 1.000e+004 3.337e-002 1.146e-003 
1.487e-003 4.909e+007 5.327e+012 1.000e+004 2.845e-002 1.147e-003 
1.488e-003 4.913e+007 5.327e+012 1.000e+004 2.697e-002 1.149e-003 
1.490e-003 4.917e+007 5.327e+012 1.000e+004 3.313e-002 1.150e-003 
1.492e-003 4.921e+007 5.328e+012 1.000e+004 3.425e-002 1.151e-003 
1.493e-003 4.925e+007 5.330e+012 1.000e+004 2.905e-002 1.153e-003 
1.495e-003 4.929e+007 5.332e+012 1.000e+004 2.768e-002 1.154e-003 
1.497e-003 4.933e+007 5.336e+012 1.000e+004 3.069e-002 1.156e-003 
1.498e-003 4.937e+007 5.341e+012 1.000e+004 3.437e-002 1.157e-003 
1.500e-003 4.941e+007 5.347e+012 1.000e+004 2.911e-002 1.158e-003 
1.502e-003 4.943e+007 5.354e+012 1.000e+004 2.937e-002 1.160e-003 
1.503e-003 4.945e+007 5.362e+012 1.000e+004 3.193e-002 1.161e-003 
1.505e-003 4.946e+007 5.370e+012 1.000e+004 2.794e-002 1.163e-003 
1.507e-003 4.947e+007 5.379e+012 1.000e+004 3.308e-002 1.164e-003 
1.508e-003 4.948e+007 5.388e+012 1.000e+004 3.013e-002 1.166e-003 
1.510e-003 4.949e+007 5.395e+012 1.000e+004 3.202e-002 1.167e-003 
1.511e-003 4.951e+007 5.403e+012 1.000e+004 2.664e-002 1.169e-003 
1.513e-003 4.954e+007 5.411e+012 1.000e+004 3.112e-002 1.170e-003 
1.515e-003 4.957e+007 5.420e+012 1.000e+004 2.992e-002 1.172e-003 
1.516e-003 4.959e+007 5.430e+012 1.000e+004 3.155e-002 1.173e-003 
1.518e-003 4.962e+007 5.440e+012 1.000e+004 2.761e-002 1.175e-003 
1.519e-003 4.964e+007 5.452e+012 1.000e+004 2.700e-002 1.176e-003 
1.521e-003 4.966e+007 5.464e+012 1.000e+004 3.063e-002 1.178e-003 
1.523e-003 4.968e+007 5.475e+012 1.000e+004 3.287e-002 1.179e-003 
1.524e-003 4.970e+007 5.485e+012 1.000e+004 2.800e-002 1.181e-003 
1.526e-003 4.972e+007 5.495e+012 1.000e+004 2.583e-002 1.182e-003 
1.527e-003 4.974e+007 5.505e+012 1.000e+004 3.094e-002 1.183e-003 
1.529e-003 4.976e+007 5.515e+012 1.000e+004 3.180e-002 1.185e-003 
1.531e-003 4.978e+007 5.525e+012 1.000e+004 2.715e-002 1.186e-003 
1.532e-003 4.980e+007 5.532e+012 1.000e+004 2.556e-002 1.188e-003 
1.534e-003 4.982e+007 5.539e+012 1.000e+004 3.093e-002 1.189e-003 
1.536e-003 4.984e+007 5.548e+012 1.000e+004 3.242e-002 1.191e-003 
1.537e-003 4.985e+007 5.531e+012 1.000e+004 2.884e-002 1.192e-003 
1.539e-003 4.985e+007 5.531e+012 1.000e+004 2.745e-002 1.194e-003 
1.540e-003 4.983e+007 5.510e+012 1.000e+004 3.516e-002 1.196e-003 
1.542e-003 4.981e+007 5.502e+012 1.000e+004 3.810e-002 1.197e-003 
1.544e-003 4.977e+007 5.503e+012 1.000e+004 3.334e-002 1.199e-003 
1.545e-003 4.972e+007 5.486e+012 1.000e+004 3.296e-002 1.201e-003 
1.547e-003 4.967e+007 5.488e+012 1.000e+004 3.719e-002 1.203e-003 
1.548e-003 4.964e+007 5.493e+012 1.000e+004 3.902e-002 1.205e-003 
1.550e-003 4.960e+007 5.499e+012 1.000e+004 3.438e-002 1.207e-003 
1.552e-003 4.957e+007 5.503e+012 1.000e+004 3.328e-002 1.209e-003 
1.553e-003 4.954e+007 5.506e+012 1.000e+004 3.669e-002 1.210e-003 
1.555e-003 4.951e+007 5.515e+012 1.000e+004 3.804e-002 1.212e-003 
1.556e-003 4.948e+007 5.525e+012 1.000e+004 3.437e-002 1.214e-003 
1.558e-003 4.943e+007 5.522e+012 1.000e+004 3.548e-002 1.216e-003 
1.560e-003 4.938e+007 5.525e+012 1.000e+004 3.856e-002 1.218e-003 
1.561e-003 4.932e+007 5.530e+012 1.000e+004 3.933e-002 1.220e-003 
1.563e-003 4.927e+007 5.533e+012 1.000e+004 3.402e-002 1.222e-003 
1.564e-003 4.923e+007 5.537e+012 1.000e+004 3.366e-002 1.224e-003 
1.566e-003 4.918e+007 5.538e+012 1.000e+004 3.494e-002 1.226e-003 
1.568e-003 4.913e+007 5.536e+012 1.000e+004 3.723e-002 1.228e-003 
1.569e-003 4.908e+007 5.533e+012 1.000e+004 3.425e-002 1.230e-003 
1.571e-003 4.903e+007 5.532e+012 1.000e+004 3.316e-002 1.232e-003 
1.573e-003 4.898e+007 5.532e+012 1.000e+004 3.417e-002 1.234e-003 
1.574e-003 4.893e+007 5.530e+012 1.000e+004 2.912e-002 1.236e-003 
1.576e-003 4.889e+007 5.534e+012 1.000e+004 3.200e-002 1.238e-003 
1.577e-003 4.885e+007 5.541e+012 1.000e+004 3.020e-002 1.239e-003 
1.579e-003 4.881e+007 5.542e+012 1.000e+004 3.101e-002 1.241e-003 
1.580e-003 4.876e+007 5.536e+012 1.000e+004 2.820e-002 1.243e-003 
1.582e-003 4.871e+007 5.540e+012 1.000e+004 3.036e-002 1.245e-003 
1.584e-003 4.868e+007 5.546e+012 1.000e+004 2.879e-002 1.247e-003 
1.585e-003 4.864e+007 5.554e+012 1.000e+004 2.886e-002 1.249e-003 
1.587e-003 4.861e+007 5.562e+012 1.000e+004 2.774e-002 1.251e-003 
1.589e-003 4.858e+007 5.569e+012 1.000e+004 2.773e-002 1.253e-003 
1.590e-003 4.853e+007 5.537e+012 1.000e+004 2.888e-002 1.254e-003 
1.592e-003 4.849e+007 5.529e+012 1.000e+004 2.793e-002 1.256e-003 
1.593e-003 4.846e+007 5.528e+012 1.000e+004 2.665e-002 1.258e-003 
1.595e-003 4.844e+007 5.527e+012 1.000e+004 2.621e-002 1.260e-003 
1.597e-003 4.841e+007 5.531e+012 1.000e+004 2.600e-002 1.262e-003 
1.598e-003 4.839e+007 5.533e+012 1.000e+004 2.488e-002 1.263e-003 
1.600e-003 4.838e+007 5.541e+012 1.000e+004 2.512e-002 1.265e-003 
1.601e-003 4.836e+007 5.550e+012 1.000e+004 2.458e-002 1.267e-003 
1.603e-003 4.833e+007 5.563e+012 1.000e+004 2.602e-002 1.269e-003 
1.605e-003 4.827e+007 5.558e+012 1.000e+004 2.712e-002 1.271e-003 
1.606e-003 4.821e+007 5.557e+012 1.000e+004 2.853e-002 1.273e-003 
1.608e-003 4.815e+007 5.559e+012 1.000e+004 2.759e-002 1.275e-003 
1.610e-003 4.808e+007 5.564e+012 1.000e+004 2.838e-002 1.277e-003 
1.612e-003 4.800e+007 5.567e+012 1.000e+004 2.906e-002 1.280e-003 
1.613e-003 4.793e+007 5.572e+012 1.000e+004 2.941e-002 1.282e-003 
1.615e-003 4.786e+007 5.579e+012 1.000e+004 2.241e-002 1.284e-003 
1.617e-003 4.780e+007 5.575e+012 1.000e+004 1.942e-002 1.286e-003 
1.619e-003 4.774e+007 5.577e+012 1.000e+004 2.049e-002 1.289e-003 
1.621e-003 4.768e+007 5.576e+012 1.000e+004 1.965e-002 1.291e-003 
1.622e-003 4.763e+007 5.577e+012 1.000e+004 2.289e-002 1.293e-003 
1.624e-003 4.759e+007 5.578e+012 1.000e+004 2.129e-002 1.295e-003 
1.626e-003 4.755e+007 5.574e+012 1.000e+004 2.217e-002 1.297e-003 
1.627e-003 4.751e+007 5.562e+012 1.000e+004 2.617e-002 1.299e-003 
1.629e-003 4.747e+007 5.567e+012 1.000e+004 2.489e-002 1.301e-003 
1.631e-003 4.744e+007 5.567e+012 1.000e+004 2.497e-002 1.303e-003 
1.632e-003 4.740e+007 5.570e+012 1.000e+004 2.451e-002 1.304e-003 
1.634e-003 4.737e+007 5.574e+012 1.000e+004 2.462e-002 1.306e-003 
1.635e-003 4.734e+007 5.580e+012 1.000e+004 2.486e-002 1.308e-003 
1.637e-003 4.732e+007 5.586e+012 1.000e+004 2.413e-002 1.310e-003 
1.638e-003 4.730e+007 5.592e+012 1.000e+004 2.405e-002 1.311e-003 
1.640e-003 4.728e+007 5.598e+012 1.000e+004 2.380e-002 1.313e-003 
1.641e-003 4.726e+007 5.605e+012 1.000e+004 2.442e-002 1.315e-003 
1.643e-003 4.725e+007 5.611e+012 1.000e+004 2.378e-002 1.316e-003 
1.645e-003 4.724e+007 5.618e+012 1.000e+004 2.348e-002 1.318e-003 
1.647e-003 4.724e+007 5.605e+012 1.000e+004 2.372e-002 1.320e-003 
1.650e-003 4.723e+007 5.618e+012 1.000e+004 2.046e-002 1.323e-003 
1.653e-003 4.721e+007 5.610e+012 1.000e+004 1.669e-002 1.326e-003 
1.656e-003 4.719e+007 5.613e+012 1.000e+004 1.564e-002 1.329e-003 
1.659e-003 4.718e+007 5.625e+012 1.000e+004 1.993e-002 1.332e-003 
1.662e-003 4.718e+007 5.598e+012 1.000e+004 1.976e-002 1.335e-003 
1.665e-003 4.719e+007 5.609e+012 1.000e+004 1.960e-002 1.338e-003 
1.668e-003 4.722e+007 5.621e+012 1.000e+004 1.679e-002 1.341e-003 
1.671e-003 4.726e+007 5.633e+012 1.000e+004 1.505e-002 1.344e-003 
1.674e-003 4.732e+007 5.646e+012 1.000e+004 1.558e-002 1.347e-003 
1.677e-003 4.736e+007 5.659e+012 1.000e+004 1.866e-002 1.350e-003 
1.680e-003 4.735e+007 5.674e+012 1.000e+004 1.846e-002 1.352e-003 
1.683e-003 4.736e+007 5.686e+012 1.000e+004 1.774e-002 1.355e-003 
1.685e-003 4.738e+007 5.678e+012 1.000e+004 1.685e-002 1.358e-003 
1.687e-003 4.737e+007 5.692e+012 1.000e+004 1.562e-002 1.360e-003 
1.689e-003 4.736e+007 5.667e+012 1.000e+004 1.441e-002 1.361e-003 
1.691e-003 4.734e+007 5.662e+012 1.000e+004 1.658e-002 1.363e-003 
1.692e-003 4.732e+007 5.657e+012 1.000e+004 2.259e-002 1.365e-003 
1.694e-003 4.730e+007 5.657e+012 1.000e+004 2.107e-002 1.367e-003 
1.697e-003 4.727e+007 5.659e+012 1.000e+004 1.835e-002 1.370e-003 
1.700e-003 4.723e+007 5.663e+012 1.000e+004 2.033e-002 1.373e-003 
1.703e-003 4.719e+007 5.671e+012 1.000e+004 1.960e-002 1.377e-003 
1.706e-003 4.717e+007 5.669e+012 1.000e+004 1.934e-002 1.380e-003 
1.709e-003 4.715e+007 5.663e+012 1.000e+004 1.941e-002 1.383e-003 
1.712e-003 4.714e+007 5.666e+012 1.000e+004 1.824e-002 1.386e-003 
1.716e-003 4.713e+007 5.669e+012 1.000e+004 1.932e-002 1.390e-003 
1.719e-003 4.710e+007 5.675e+012 1.000e+004 1.915e-002 1.393e-003 
1.722e-003 4.708e+007 5.686e+012 1.000e+004 1.824e-002 1.396e-003 
1.725e-003 4.705e+007 5.699e+012 1.000e+004 2.229e-002 1.400e-003 
1.728e-003 4.701e+007 5.711e+012 1.000e+004 2.286e-002 1.403e-003 
1.731e-003 4.694e+007 5.716e+012 1.000e+004 2.349e-002 1.406e-003 
1.733e-003 4.687e+007 5.726e+012 1.000e+004 2.340e-002 1.409e-003 
1.736e-003 4.681e+007 5.737e+012 1.000e+004 1.897e-002 1.412e-003 
1.739e-003 4.672e+007 5.750e+012 1.000e+004 1.832e-002 1.415e-003 
1.741e-003 4.663e+007 5.733e+012 1.000e+004 1.991e-002 1.419e-003 
1.744e-003 4.653e+007 5.681e+012 1.000e+004 2.711e-002 1.422e-003 
1.746e-003 4.641e+007 5.637e+012 1.000e+004 2.520e-002 1.425e-003 
1.748e-003 4.631e+007 5.621e+012 1.000e+004 2.541e-002 1.428e-003 
1.750e-003 4.622e+007 5.613e+012 1.000e+004 2.244e-002 1.431e-003 
1.752e-003 4.613e+007 5.606e+012 1.000e+004 2.449e-002 1.433e-003 
1.754e-003 4.604e+007 5.592e+012 1.000e+004 2.466e-002 1.436e-003 
1.756e-003 4.594e+007 5.568e+012 1.000e+004 2.553e-002 1.439e-003 
1.758e-003 4.584e+007 5.555e+012 1.000e+004 2.562e-002 1.441e-003 
1.760e-003 4.575e+007 5.546e+012 1.000e+004 3.024e-002 1.444e-003 
1.762e-003 4.567e+007 5.539e+012 1.000e+004 1.788e-002 1.446e-003 
1.764e-003 4.559e+007 5.533e+012 1.000e+004 1.758e-002 1.449e-003 
1.766e-003 4.550e+007 5.529e+012 1.000e+004 1.998e-002 1.451e-003 
1.768e-003 4.538e+007 5.522e+012 1.000e+004 2.033e-002 1.454e-003 
1.770e-003 4.526e+007 5.516e+012 1.000e+004 2.163e-002 1.457e-003 
1.771e-003 4.516e+007 5.514e+012 1.000e+004 2.248e-002 1.459e-003 
1.773e-003 4.508e+007 5.517e+012 1.000e+004 2.262e-002 1.461e-003 
1.774e-003 4.497e+007 5.518e+012 1.000e+004 2.091e-002 1.463e-003 
1.776e-003 4.487e+007 5.510e+012 1.000e+004 1.854e-002 1.466e-003 
1.777e-003 4.478e+007 5.511e+012 1.000e+004 1.770e-002 1.468e-003 
1.779e-003 4.471e+007 5.512e+012 1.000e+004 2.063e-002 1.470e-003 
1.780e-003 4.465e+007 5.513e+012 1.000e+004 1.251e-002 1.472e-003 
1.782e-003 4.459e+007 5.510e+012 1.000e+004 9.441e-003 1.474e-003 
1.783e-003 4.454e+007 5.487e+012 1.000e+004 9.943e-003 1.475e-003 
1.785e-003 4.451e+007 5.468e+012 1.000e+004 1.503e-002 1.477e-003 
1.786e-003 4.449e+007 5.462e+012 1.000e+004 5.063e-003 1.479e-003 
1.788e-003 4.446e+007 5.467e+012 1.000e+004 6.673e-003 1.480e-003 
1.789e-003 4.445e+007 5.468e+012 1.000e+004 7.226e-003 1.482e-003 
1.791e-003 4.444e+007 5.470e+012 1.000e+004 5.855e-003 1.484e-003 
1.792e-003 4.445e+007 5.472e+012 1.000e+004 1.082e-002 1.485e-003 
1.794e-003 4.447e+007 5.471e+012 1.000e+004 9.709e-003 1.486e-003 
1.796e-003 4.449e+007 5.472e+012 1.000e+004 7.665e-003 1.488e-003 
1.797e-003 4.451e+007 5.465e+012 1.000e+004 3.516e-003 1.489e-003 
1.799e-003 4.453e+007 5.460e+012 1.000e+004 6.207e-003 1.491e-003 
1.800e-003 4.455e+007 5.459e+012 1.000e+004 5.845e-003 1.492e-003 
1.802e-003 4.458e+007 5.460e+012 1.000e+004 7.022e-003 1.493e-003 
1.803e-003 4.461e+007 5.455e+012 1.000e+004 7.689e-004 1.495e-003 
1.805e-003 4.463e+007 5.451e+012 1.000e+004 2.495e-003 1.496e-003 
1.806e-003 4.465e+007 5.448e+012 1.000e+004 2.355e-003 1.497e-003 
1.808e-003 4.468e+007 5.446e+012 1.000e+004 1.940e-003 1.499e-003 
1.809e-003 4.471e+007 5.442e+012 1.000e+004 6.848e-003 1.500e-003 
1.811e-003 4.473e+007 5.440e+012 1.000e+004 6.014e-003 1.502e-003 
1.813e-003 4.475e+007 5.437e+012 1.000e+004 5.456e-003 1.503e-003 
1.814e-003 4.476e+007 5.346e+012 1.000e+004 8.438e-003 1.505e-003 
1.816e-003 4.475e+007 5.326e+012 1.000e+004 3.607e-002 1.506e-003 
1.817e-003 4.475e+007 5.318e+012 1.000e+004 3.377e-002 1.508e-003 
1.819e-003 4.476e+007 5.304e+012 1.000e+004 3.325e-002 1.509e-003 
1.820e-003 4.477e+007 5.301e+012 1.000e+004 3.582e-002 1.511e-003 
1.822e-003 4.477e+007 5.277e+012 1.000e+004 3.257e-002 1.512e-003 
1.824e-003 4.477e+007 5.270e+012 1.000e+004 3.501e-002 1.514e-003 
1.825e-003 4.478e+007 5.270e+012 1.000e+004 3.478e-002 1.516e-003 
1.827e-003 4.477e+007 5.275e+012 1.000e+004 3.768e-002 1.517e-003 
1.828e-003 4.476e+007 5.282e+012 1.000e+004 3.286e-002 1.519e-003 
1.830e-003 4.475e+007 5.290e+012 1.000e+004 3.648e-002 1.520e-003 
1.832e-003 4.474e+007 5.293e+012 1.000e+004 3.666e-002 1.522e-003 
1.833e-003 4.472e+007 5.285e+012 1.000e+004 3.528e-002 1.524e-003 
1.835e-003 4.470e+007 5.285e+012 1.000e+004 3.324e-002 1.526e-003 
1.836e-003 4.468e+007 5.287e+012 1.000e+004 3.727e-002 1.527e-003 
1.838e-003 4.466e+007 5.290e+012 1.000e+004 3.803e-002 1.529e-003 
1.840e-003 4.464e+007 5.294e+012 1.000e+004 3.581e-002 1.531e-003 
1.841e-003 4.464e+007 5.299e+012 1.000e+004 2.542e-002 1.532e-003 
1.843e-003 4.463e+007 5.297e+012 1.000e+004 3.262e-002 1.534e-003 
1.844e-003 4.464e+007 5.302e+012 1.000e+004 3.058e-002 1.535e-003 
1.846e-003 4.464e+007 5.308e+012 1.000e+004 2.834e-002 1.537e-003 
1.847e-003 4.465e+007 5.313e+012 1.000e+004 2.852e-002 1.538e-003 
1.849e-003 4.466e+007 5.319e+012 1.000e+004 2.006e-002 1.540e-003 
1.850e-003 4.467e+007 5.325e+012 1.000e+004 2.070e-002 1.541e-003 
1.851e-003 4.468e+007 5.330e+012 1.000e+004 2.161e-002 1.542e-003 
1.853e-003 4.469e+007 5.335e+012 1.000e+004 2.062e-002 1.544e-003 
1.854e-003 4.469e+007 5.340e+012 1.000e+004 2.659e-002 1.545e-003 
1.856e-003 4.470e+007 5.346e+012 1.000e+004 2.475e-002 1.547e-003 
1.857e-003 4.470e+007 5.351e+012 1.000e+004 2.847e-002 1.548e-003 
1.859e-003 4.470e+007 5.358e+012 1.000e+004 3.125e-002 1.549e-003 
1.860e-003 4.470e+007 5.364e+012 1.000e+004 1.905e-002 1.551e-003 
1.862e-003 4.471e+007 5.372e+012 1.000e+004 1.687e-002 1.552e-003 
1.863e-003 4.471e+007 5.379e+012 1.000e+004 1.445e-002 1.554e-003 
1.864e-003 4.472e+007 5.386e+012 1.000e+004 2.187e-002 1.555e-003 
1.866e-003 4.474e+007 5.392e+012 1.000e+004 1.436e-002 1.556e-003 
1.867e-003 4.476e+007 5.398e+012 1.000e+004 5.139e-003 1.558e-003 
1.869e-003 4.478e+007 5.406e+012 1.000e+004 7.524e-003 1.559e-003 
1.870e-003 4.481e+007 5.413e+012 1.000e+004 1.134e-002 1.560e-003 
1.872e-003 4.485e+007 5.419e+012 1.000e+004 9.216e-003 1.561e-003 
1.873e-003 4.489e+007 5.425e+012 1.000e+004 2.074e-002 1.563e-003 
1.874e-003 4.493e+007 5.431e+012 1.000e+004 1.098e-002 1.564e-003 
1.876e-003 4.498e+007 5.437e+012 1.000e+004 8.896e-003 1.565e-003 
1.877e-003 4.503e+007 5.443e+012 1.000e+004 1.156e-002 1.566e-003 
1.879e-003 4.508e+007 5.445e+012 1.000e+004 8.152e-003 1.567e-003 
1.880e-003 4.514e+007 5.450e+012 1.000e+004 2.144e-002 1.568e-003 
1.882e-003 4.519e+007 5.454e+012 1.000e+004 1.583e-002 1.569e-003 
1.883e-003 4.525e+007 5.454e+012 1.000e+004 2.189e-002 1.570e-003 
1.885e-003 4.530e+007 5.451e+012 1.000e+004 1.281e-002 1.571e-003 
1.886e-003 4.535e+007 5.452e+012 1.000e+004 1.617e-002 1.572e-003 
1.887e-003 4.541e+007 5.454e+012 1.000e+004 2.541e-002 1.573e-003 
1.889e-003 4.546e+007 5.456e+012 1.000e+004 2.152e-002 1.574e-003 
1.890e-003 4.552e+007 5.458e+012 1.000e+004 1.722e-002 1.575e-003 
1.892e-003 4.557e+007 5.459e+012 1.000e+004 2.222e-002 1.576e-003 
1.893e-003 4.563e+007 5.461e+012 1.000e+004 4.316e-003 1.578e-003 
1.895e-003 4.569e+007 5.464e+012 1.000e+004 8.925e-003 1.579e-003 
1.896e-003 4.574e+007 5.467e+012 1.000e+004 4.257e-003 1.580e-003 
1.897e-003 4.579e+007 5.470e+012 1.000e+004 4.398e-003 1.581e-003 
1.899e-003 4.585e+007 5.473e+012 1.000e+004 2.065e-002 1.582e-003 
1.900e-003 4.589e+007 5.477e+012 1.000e+004 2.222e-002 1.583e-003 
1.902e-003 4.593e+007 5.477e+012 1.000e+004 6.243e-003 1.584e-003 
1.903e-003 4.595e+007 5.482e+012 1.000e+004 2.964e-003 1.585e-003 
1.905e-003 4.597e+007 5.488e+012 1.000e+004 4.406e-003 1.587e-003 
1.906e-003 4.599e+007 5.494e+012 1.000e+004 3.106e-003 1.588e-003 
1.908e-003 4.603e+007 5.497e+012 1.000e+004 3.212e-002 1.589e-003 
1.909e-003 4.607e+007 5.490e+012 1.000e+004 3.165e-002 1.590e-003 
1.911e-003 4.611e+007 5.490e+012 1.000e+004 3.082e-002 1.592e-003 
1.912e-003 4.615e+007 5.328e+012 1.000e+004 2.140e-002 1.593e-003 
1.914e-003 4.619e+007 5.321e+012 1.000e+004 2.475e-002 1.594e-003 
1.915e-003 4.624e+007 5.320e+012 1.000e+004 2.497e-002 1.596e-003 
1.917e-003 4.629e+007 5.320e+012 1.000e+004 2.264e-002 1.597e-003 
1.919e-003 4.634e+007 5.321e+012 1.000e+004 2.155e-002 1.598e-003 
1.920e-003 4.640e+007 5.321e+012 1.000e+004 2.359e-002 1.599e-003 
1.922e-003 4.645e+007 5.322e+012 1.000e+004 2.112e-002 1.601e-003 
1.923e-003 4.649e+007 5.324e+012 1.000e+004 2.147e-002 1.602e-003 
1.925e-003 4.653e+007 5.327e+012 1.000e+004 2.377e-002 1.603e-003 
1.927e-003 4.657e+007 5.323e+012 1.000e+004 2.472e-002 1.605e-003 
1.928e-003 4.661e+007 5.324e+012 1.000e+004 2.177e-002 1.606e-003 
1.930e-003 4.664e+007 5.325e+012 1.000e+004 2.229e-002 1.607e-003 
1.932e-003 4.667e+007 5.328e+012 1.000e+004 2.528e-002 1.609e-003 
1.933e-003 4.671e+007 5.331e+012 1.000e+004 2.633e-002 1.610e-003 
1.935e-003 4.672e+007 5.333e+012 1.000e+004 2.678e-002 1.612e-003 
1.936e-003 4.673e+007 5.337e+012 1.000e+004 2.423e-002 1.613e-003 
1.938e-003 4.675e+007 5.340e+012 1.000e+004 2.617e-002 1.615e-003 
1.940e-003 4.677e+007 5.346e+012 1.000e+004 2.764e-002 1.616e-003 
1.941e-003 4.678e+007 5.352e+012 1.000e+004 2.534e-002 1.618e-003 
1.943e-003 4.679e+007 5.357e+012 1.000e+004 2.535e-002 1.619e-003 
1.944e-003 4.679e+007 5.346e+012 1.000e+004 2.916e-002 1.621e-003 
1.946e-003 4.678e+007 5.325e+012 1.000e+004 2.991e-002 1.623e-003 
1.948e-003 4.678e+007 5.314e+012 1.000e+004 2.594e-002 1.624e-003 
1.949e-003 4.679e+007 5.312e+012 1.000e+004 2.470e-002 1.626e-003 
1.951e-003 4.681e+007 5.304e+012 1.000e+004 2.585e-002 1.627e-003 
1.953e-003 4.683e+007 5.296e+012 1.000e+004 2.432e-002 1.629e-003 
1.954e-003 4.686e+007 5.287e+012 1.000e+004 2.108e-002 1.630e-003 
1.956e-003 4.687e+007 5.269e+012 1.000e+004 2.119e-002 1.632e-003 
1.960e-003 4.687e+007 5.238e+012 1.000e+004 2.021e-002 1.636e-003 
1.964e-003 4.682e+007 5.237e+012 1.000e+004 2.199e-002 1.640e-003 
1.968e-003 4.675e+007 5.245e+012 1.000e+004 2.119e-002 1.645e-003 
1.972e-003 4.676e+007 5.248e+012 1.000e+004 1.884e-002 1.648e-003 
1.976e-003 4.680e+007 5.253e+012 1.000e+004 1.814e-002 1.652e-003 
1.979e-003 4.685e+007 5.261e+012 1.000e+004 1.732e-002 1.655e-003 
1.983e-003 4.690e+007 5.266e+012 1.000e+004 1.779e-002 1.659e-003 
1.987e-003 4.696e+007 5.279e+012 1.000e+004 1.677e-002 1.663e-003 
1.991e-003 4.703e+007 5.264e+012 1.000e+004 1.581e-002 1.665e-003 
1.993e-003 4.709e+007 5.266e+012 1.000e+004 1.696e-002 1.667e-003 
1.996e-003 4.713e+007 5.256e+012 1.000e+004 1.723e-002 1.670e-003 
1.998e-003 4.718e+007 5.245e+012 1.000e+004 1.746e-002 1.672e-003 
2.000e-003 4.723e+007 5.242e+012 1.000e+004 1.601e-002 1.674e-003 
2.002e-003 4.728e+007 5.235e+012 1.000e+004 1.594e-002 1.675e-003 
2.006e-003 4.736e+007 5.218e+012 1.000e+004 1.568e-002 1.678e-003 
2.010e-003 4.747e+007 5.164e+012 1.000e+004 1.618e-002 1.681e-003 
2.013e-003 4.760e+007 5.173e+012 1.000e+004 1.573e-002 1.684e-003 
2.017e-003 4.773e+007 5.183e+012 1.000e+004 1.609e-002 1.687e-003 
2.021e-003 4.786e+007 5.200e+012 1.000e+004 1.550e-002 1.690e-003 
2.025e-003 4.800e+007 5.214e+012 1.000e+004 1.521e-002 1.693e-003 
2.029e-003 4.815e+007 5.216e+012 1.000e+004 1.548e-002 1.696e-003 
2.033e-003 4.828e+007 5.226e+012 1.000e+004 1.599e-002 1.699e-003 
2.037e-003 4.838e+007 5.238e+012 1.000e+004 1.566e-002 1.702e-003 
2.040e-003 4.845e+007 5.252e+012 1.000e+004 1.750e-002 1.705e-003 
2.043e-003 4.848e+007 5.236e+012 1.000e+004 1.949e-002 1.708e-003 
2.046e-003 4.849e+007 5.241e+012 1.000e+004 1.916e-002 1.711e-003 
2.049e-003 4.852e+007 5.251e+012 1.000e+004 1.852e-002 1.713e-003 
2.052e-003 4.855e+007 5.265e+012 1.000e+004 1.789e-002 1.716e-003 
2.055e-003 4.858e+007 5.280e+012 1.000e+004 1.825e-002 1.719e-003 
2.058e-003 4.860e+007 5.280e+012 1.000e+004 1.912e-002 1.722e-003 
2.061e-003 4.863e+007 5.281e+012 1.000e+004 1.920e-002 1.725e-003 
2.064e-003 4.861e+007 5.243e+012 1.000e+004 2.186e-002 1.728e-003 
2.067e-003 4.855e+007 5.238e+012 1.000e+004 2.167e-002 1.731e-003 
2.070e-003 4.853e+007 5.243e+012 1.000e+004 1.940e-002 1.734e-003 
2.072e-003 4.851e+007 5.249e+012 1.000e+004 2.193e-002 1.737e-003 
2.075e-003 4.848e+007 5.257e+012 1.000e+004 1.965e-002 1.740e-003 
2.078e-003 4.845e+007 5.268e+012 1.000e+004 1.968e-002 1.742e-003 
2.080e-003 4.841e+007 5.278e+012 1.000e+004 2.325e-002 1.745e-003 
2.083e-003 4.836e+007 5.292e+012 1.000e+004 2.295e-002 1.748e-003 
2.085e-003 4.831e+007 5.307e+012 1.000e+004 2.340e-002 1.751e-003 
2.088e-003 4.825e+007 5.324e+012 1.000e+004 2.339e-002 1.754e-003 
2.090e-003 4.819e+007 5.342e+012 1.000e+004 2.114e-002 1.757e-003 
2.093e-003 4.812e+007 5.359e+012 1.000e+004 2.154e-002 1.760e-003 
2.096e-003 4.803e+007 5.354e+012 1.000e+004 2.315e-002 1.763e-003 
2.098e-003 4.792e+007 5.366e+012 1.000e+004 2.311e-002 1.767e-003 
2.101e-003 4.783e+007 5.379e+012 1.000e+004 2.387e-002 1.770e-003 
2.103e-003 4.779e+007 5.389e+012 1.000e+004 2.132e-002 1.773e-003 
2.106e-003 4.776e+007 5.398e+012 1.000e+004 1.887e-002 1.775e-003 
2.108e-003 4.774e+007 5.407e+012 1.000e+004 2.168e-002 1.778e-003 
2.111e-003 4.770e+007 5.395e+012 1.000e+004 2.232e-002 1.781e-003 
2.113e-003 4.767e+007 5.407e+012 1.000e+004 2.117e-002 1.783e-003 
2.116e-003 4.765e+007 5.419e+012 1.000e+004 1.884e-002 1.786e-003 
2.118e-003 4.761e+007 5.419e+012 1.000e+004 2.035e-002 1.789e-003 
2.121e-003 4.755e+007 5.429e+012 1.000e+004 2.158e-002 1.792e-003 
2.123e-003 4.746e+007 5.439e+012 1.000e+004 2.199e-002 1.795e-003 
2.125e-003 4.740e+007 5.448e+012 1.000e+004 2.579e-002 1.797e-003 
2.127e-003 4.732e+007 5.454e+012 1.000e+004 2.749e-002 1.800e-003 
2.128e-003 4.723e+007 5.431e+012 1.000e+004 3.119e-002 1.802e-003 
2.130e-003 4.714e+007 5.422e+012 1.000e+004 3.266e-002 1.804e-003 
2.132e-003 4.705e+007 5.421e+012 1.000e+004 3.003e-002 1.806e-003 
2.133e-003 4.697e+007 5.419e+012 1.000e+004 3.433e-002 1.808e-003 
2.135e-003 4.688e+007 5.413e+012 1.000e+004 3.638e-002 1.811e-003 
2.136e-003 4.680e+007 5.408e+012 1.000e+004 3.389e-002 1.813e-003 
2.138e-003 4.671e+007 5.383e+012 1.000e+004 2.800e-002 1.815e-003 
2.140e-003 4.663e+007 5.376e+012 1.000e+004 3.419e-002 1.817e-003 
2.141e-003 4.653e+007 5.356e+012 1.000e+004 3.637e-002 1.819e-003 
2.143e-003 4.643e+007 5.347e+012 1.000e+004 3.384e-002 1.822e-003 
2.144e-003 4.633e+007 5.342e+012 1.000e+004 3.400e-002 1.824e-003 
2.146e-003 4.623e+007 5.340e+012 1.000e+004 3.584e-002 1.826e-003 
2.147e-003 4.614e+007 5.343e+012 1.000e+004 3.720e-002 1.828e-003 
2.149e-003 4.604e+007 5.351e+012 1.000e+004 3.390e-002 1.831e-003 
2.151e-003 4.597e+007 5.359e+012 1.000e+004 3.293e-002 1.833e-003 
2.152e-003 4.590e+007 5.369e+012 1.000e+004 3.171e-002 1.835e-003 
2.154e-003 4.584e+007 5.378e+012 1.000e+004 1.503e-002 1.837e-003 
2.155e-003 4.578e+007 5.387e+012 1.000e+004 1.356e-002 1.839e-003 
2.157e-003 4.572e+007 5.394e+012 1.000e+004 1.474e-002 1.841e-003 
2.158e-003 4.565e+007 5.400e+012 1.000e+004 1.336e-002 1.843e-003 
2.160e-003 4.559e+007 5.405e+012 1.000e+004 1.385e-002 1.845e-003 
2.162e-003 4.553e+007 5.412e+012 1.000e+004 1.278e-002 1.847e-003 
2.163e-003 4.547e+007 5.422e+012 1.000e+004 1.319e-002 1.849e-003 
2.165e-003 4.542e+007 5.431e+012 1.000e+004 1.091e-002 1.851e-003 
2.166e-003 4.538e+007 5.441e+012 1.000e+004 1.065e-002 1.852e-003 
2.168e-003 4.534e+007 5.450e+012 1.000e+004 1.100e-002 1.854e-003 
2.169e-003 4.531e+007 5.461e+012 1.000e+004 1.099e-002 1.856e-003 
2.171e-003 4.527e+007 5.464e+012 1.000e+004 9.361e-003 1.858e-003 
2.173e-003 4.524e+007 5.469e+012 1.000e+004 9.223e-003 1.860e-003 
2.174e-003 4.521e+007 5.478e+012 1.000e+004 7.896e-003 1.861e-003 
2.176e-003 4.518e+007 5.488e+012 1.000e+004 6.905e-003 1.863e-003 
2.177e-003 4.515e+007 5.496e+012 1.000e+004 7.317e-003 1.865e-003 
2.179e-003 4.514e+007 5.505e+012 1.000e+004 7.229e-003 1.867e-003 
2.180e-003 4.513e+007 5.514e+012 1.000e+004 5.664e-003 1.868e-003 
2.182e-003 4.512e+007 5.522e+012 1.000e+004 7.525e-003 1.870e-003 
2.184e-003 4.512e+007 5.529e+012 1.000e+004 5.118e-003 1.872e-003 
2.185e-003 4.512e+007 5.538e+012 1.000e+004 6.183e-003 1.873e-003 
2.187e-003 4.513e+007 5.546e+012 1.000e+004 4.101e-003 1.875e-003 
2.188e-003 4.514e+007 5.550e+012 1.000e+004 3.097e-002 1.876e-003 
2.190e-003 4.515e+007 5.558e+012 1.000e+004 2.665e-002 1.878e-003 
2.191e-003 4.515e+007 5.564e+012 1.000e+004 2.925e-002 1.879e-003 
2.193e-003 4.516e+007 5.572e+012 1.000e+004 3.002e-002 1.881e-003 
2.194e-003 4.517e+007 5.574e+012 1.000e+004 2.960e-002 1.882e-003 
2.196e-003 4.519e+007 5.573e+012 1.000e+004 2.821e-002 1.883e-003 
2.198e-003 4.521e+007 5.580e+012 1.000e+004 2.827e-002 1.885e-003 
2.199e-003 4.522e+007 5.585e+012 1.000e+004 2.897e-002 1.886e-003 
2.201e-003 4.525e+007 5.592e+012 1.000e+004 2.630e-002 1.888e-003 
2.202e-003 4.527e+007 5.600e+012 1.000e+004 2.703e-002 1.889e-003 
2.204e-003 4.530e+007 5.607e+012 1.000e+004 2.569e-002 1.890e-003 
2.205e-003 4.533e+007 5.615e+012 1.000e+004 2.606e-002 1.892e-003 
2.207e-003 4.537e+007 5.621e+012 1.000e+004 2.544e-002 1.893e-003 
2.208e-003 4.541e+007 5.629e+012 1.000e+004 2.505e-002 1.894e-003 
2.210e-003 4.544e+007 5.635e+012 1.000e+004 2.434e-002 1.896e-003 
2.211e-003 4.547e+007 5.642e+012 1.000e+004 2.380e-002 1.897e-003 
2.213e-003 4.550e+007 5.649e+012 1.000e+004 2.242e-002 1.898e-003 
2.215e-003 4.551e+007 5.612e+012 1.000e+004 2.246e-002 1.900e-003 
2.216e-003 4.552e+007 5.598e+012 1.000e+004 2.083e-002 1.901e-003 
2.218e-003 4.555e+007 5.596e+012 1.000e+004 1.961e-002 1.903e-003 
2.219e-003 4.558e+007 5.598e+012 1.000e+004 1.907e-002 1.904e-003 
2.221e-003 4.562e+007 5.601e+012 1.000e+004 1.910e-002 1.906e-003 
2.223e-003 4.566e+007 5.604e+012 1.000e+004 1.616e-002 1.907e-003 
2.224e-003 4.570e+007 5.608e+012 1.000e+004 1.702e-002 1.908e-003 
2.226e-003 4.574e+007 5.612e+012 1.000e+004 1.404e-002 1.910e-003 
2.228e-003 4.578e+007 5.617e+012 1.000e+004 1.520e-002 1.911e-003 
2.229e-003 4.581e+007 5.621e+012 1.000e+004 1.601e-002 1.912e-003 
2.231e-003 4.583e+007 5.601e+012 1.000e+004 2.089e-002 1.914e-003 
2.233e-003 4.582e+007 5.580e+012 1.000e+004 1.934e-002 1.916e-003 
2.234e-003 4.580e+007 5.564e+012 1.000e+004 2.109e-002 1.918e-003 
2.236e-003 4.577e+007 5.552e+012 1.000e+004 2.388e-002 1.920e-003 
2.239e-003 4.571e+007 5.538e+012 1.000e+004 2.374e-002 1.922e-003 
2.241e-003 4.560e+007 5.493e+012 1.000e+004 2.267e-002 1.925e-003 
2.243e-003 4.552e+007 5.479e+012 1.000e+004 2.285e-002 1.928e-003 
2.245e-003 4.546e+007 5.476e+012 1.000e+004 2.078e-002 1.930e-003 
2.246e-003 4.540e+007 5.474e+012 1.000e+004 1.956e-002 1.932e-003 
2.248e-003 4.535e+007 5.473e+012 1.000e+004 2.501e-002 1.934e-003 
2.250e-003 4.530e+007 5.473e+012 1.000e+004 2.399e-002 1.936e-003 
2.251e-003 4.523e+007 5.444e+012 1.000e+004 2.470e-002 1.939e-003 
2.254e-003 4.515e+007 5.434e+012 1.000e+004 2.531e-002 1.941e-003 
2.257e-003 4.505e+007 5.420e+012 1.000e+004 2.290e-002 1.945e-003 
2.259e-003 4.496e+007 5.415e+012 1.000e+004 2.132e-002 1.948e-003 
2.262e-003 4.488e+007 5.421e+012 1.000e+004 2.216e-002 1.952e-003 
2.265e-003 4.476e+007 5.406e+012 1.000e+004 2.549e-002 1.956e-003 
2.268e-003 4.465e+007 5.406e+012 1.000e+004 2.434e-002 1.959e-003 
2.271e-003 4.455e+007 5.397e+012 1.000e+004 2.231e-002 1.963e-003 
2.273e-003 4.445e+007 5.396e+012 1.000e+004 2.245e-002 1.966e-003 
2.276e-003 4.437e+007 5.397e+012 1.000e+004 2.331e-002 1.970e-003 
2.279e-003 4.433e+007 5.403e+012 1.000e+004 2.085e-002 1.973e-003 
2.283e-003 4.429e+007 5.411e+012 1.000e+004 2.055e-002 1.976e-003 
2.286e-003 4.423e+007 5.420e+012 1.000e+004 2.277e-002 1.980e-003 
2.289e-003 4.415e+007 5.430e+012 1.000e+004 2.324e-002 1.983e-003 
2.292e-003 4.409e+007 5.441e+012 1.000e+004 2.174e-002 1.987e-003 
2.295e-003 4.406e+007 5.450e+012 1.000e+004 2.240e-002 1.990e-003 
2.297e-003 4.402e+007 5.462e+012 1.000e+004 2.318e-002 1.993e-003 
2.300e-003 4.397e+007 5.404e+012 1.000e+004 1.936e-002 1.996e-003 
2.302e-003 4.395e+007 5.403e+012 1.000e+004 2.047e-002 1.999e-003 
2.305e-003 4.395e+007 5.399e+012 1.000e+004 1.818e-002 2.001e-003 
2.309e-003 4.395e+007 5.400e+012 1.000e+004 1.993e-002 2.005e-003 
2.312e-003 4.393e+007 5.399e+012 1.000e+004 1.911e-002 2.009e-003 
2.316e-003 4.392e+007 5.400e+012 1.000e+004 1.946e-002 2.012e-003 
2.319e-003 4.390e+007 5.403e+012 1.000e+004 1.985e-002 2.016e-003 
2.323e-003 4.387e+007 5.403e+012 1.000e+004 2.041e-002 2.020e-003 
2.327e-003 4.382e+007 5.407e+012 1.000e+004 2.157e-002 2.023e-003 
2.330e-003 4.376e+007 5.398e+012 1.000e+004 2.082e-002 2.027e-003 
2.334e-003 4.372e+007 5.377e+012 1.000e+004 2.105e-002 2.031e-003 
2.336e-003 4.368e+007 5.371e+012 1.000e+004 2.119e-002 2.034e-003 
2.338e-003 4.365e+007 5.365e+012 1.000e+004 2.109e-002 2.036e-003 
2.341e-003 4.361e+007 5.369e+012 1.000e+004 1.882e-002 2.039e-003 
2.343e-003 4.357e+007 5.379e+012 1.000e+004 2.233e-002 2.042e-003 
2.346e-003 4.353e+007 5.388e+012 1.000e+004 1.891e-002 2.045e-003 
2.349e-003 4.352e+007 5.397e+012 1.000e+004 2.209e-002 2.048e-003 
2.351e-003 4.348e+007 5.391e+012 1.000e+004 2.124e-002 2.050e-003 
2.354e-003 4.341e+007 5.394e+012 1.000e+004 2.000e-002 2.053e-003 
2.356e-003 4.334e+007 5.403e+012 1.000e+004 1.895e-002 2.057e-003 
2.359e-003 4.328e+007 5.400e+012 1.000e+004 2.111e-002 2.059e-003 
2.361e-003 4.325e+007 5.401e+012 1.000e+004 2.232e-002 2.062e-003 
2.362e-003 4.322e+007 5.396e+012 1.000e+004 2.123e-002 2.063e-003 
2.364e-003 4.321e+007 5.397e+012 1.000e+004 2.077e-002 2.065e-003 
2.366e-003 4.319e+007 5.377e+012 1.000e+004 2.211e-002 2.067e-003 
2.367e-003 4.316e+007 5.374e+012 1.000e+004 2.190e-002 2.069e-003 
2.369e-003 4.315e+007 5.374e+012 1.000e+004 2.167e-002 2.070e-003 
2.370e-003 4.314e+007 5.378e+012 1.000e+004 2.070e-002 2.072e-003 
2.372e-003 4.313e+007 5.383e+012 1.000e+004 2.077e-002 2.074e-003 
2.373e-003 4.313e+007 5.388e+012 1.000e+004 2.061e-002 2.075e-003 
2.375e-003 4.313e+007 5.394e+012 1.000e+004 2.013e-002 2.077e-003 
2.376e-003 4.313e+007 5.398e+012 1.000e+004 2.050e-002 2.078e-003 
2.378e-003 4.312e+007 5.401e+012 1.000e+004 2.138e-002 2.080e-003 
2.379e-003 4.310e+007 5.404e+012 1.000e+004 2.184e-002 2.081e-003 
2.381e-003 4.309e+007 5.405e+012 1.000e+004 1.636e-002 2.083e-003 
2.384e-003 4.307e+007 5.413e+012 1.000e+004 1.807e-002 2.086e-003 
2.386e-003 4.304e+007 5.411e+012 1.000e+004 1.763e-002 2.088e-003 
2.388e-003 4.301e+007 5.415e+012 1.000e+004 1.769e-002 2.091e-003 
2.391e-003 4.298e+007 5.424e+012 1.000e+004 1.706e-002 2.093e-003 
2.393e-003 4.295e+007 5.434e+012 1.000e+004 2.328e-002 2.096e-003 
2.395e-003 4.292e+007 5.445e+012 1.000e+004 1.855e-002 2.098e-003 
2.398e-003 4.288e+007 5.455e+012 1.000e+004 1.800e-002 2.101e-003 
2.400e-003 4.284e+007 5.466e+012 1.000e+004 2.458e-002 2.104e-003 
2.402e-003 4.279e+007 5.476e+012 1.000e+004 2.357e-002 2.106e-003 
2.405e-003 4.275e+007 5.476e+012 1.000e+004 1.837e-002 2.109e-003 
2.407e-003 4.270e+007 5.488e+012 1.000e+004 2.457e-002 2.112e-003 
2.409e-003 4.265e+007 5.501e+012 1.000e+004 1.874e-002 2.114e-003 
2.412e-003 4.257e+007 5.520e+012 1.000e+004 2.085e-002 2.117e-003 
2.414e-003 4.251e+007 5.536e+012 1.000e+004 2.312e-002 2.120e-003 
2.416e-003 4.246e+007 5.552e+012 1.000e+004 1.808e-002 2.123e-003 
2.419e-003 4.242e+007 5.562e+012 1.000e+004 2.388e-002 2.125e-003 
2.421e-003 4.238e+007 5.573e+012 1.000e+004 1.722e-002 2.128e-003 
2.424e-003 4.235e+007 5.584e+012 1.000e+004 2.307e-002 2.131e-003 
2.426e-003 4.232e+007 5.598e+012 1.000e+004 1.996e-002 2.134e-003 
2.429e-003 4.229e+007 5.612e+012 1.000e+004 2.117e-002 2.136e-003 
2.431e-003 4.225e+007 5.609e+012 1.000e+004 2.286e-002 2.139e-003 
2.434e-003 4.216e+007 5.562e+012 1.000e+004 2.458e-002 2.142e-003 
2.436e-003 4.210e+007 5.535e+012 1.000e+004 2.271e-002 2.145e-003 
2.439e-003 4.207e+007 5.514e+012 1.000e+004 2.183e-002 2.148e-003 
2.442e-003 4.206e+007 5.507e+012 1.000e+004 1.636e-002 2.151e-003 
2.444e-003 4.209e+007 5.502e+012 1.000e+004 1.384e-002 2.153e-003 
2.447e-003 4.214e+007 5.508e+012 1.000e+004 1.331e-002 2.156e-003 
2.450e-003 4.221e+007 5.515e+012 1.000e+004 1.334e-002 2.158e-003 
2.452e-003 4.228e+007 5.522e+012 1.000e+004 1.623e-002 2.160e-003 
2.455e-003 4.238e+007 5.490e+012 1.000e+004 1.359e-002 2.162e-003 
2.457e-003 4.246e+007 5.496e+012 1.000e+004 1.555e-002 2.164e-003 
2.459e-003 4.254e+007 5.502e+012 1.000e+004 1.586e-002 2.165e-003 
2.461e-003 4.261e+007 5.508e+012 1.000e+004 1.599e-002 2.166e-003 
2.463e-003 4.269e+007 5.511e+012 1.000e+004 1.617e-002 2.168e-003 
2.465e-003 4.277e+007 5.514e+012 1.000e+004 1.527e-002 2.169e-003 
2.467e-003 4.286e+007 5.517e+012 1.000e+004 1.460e-002 2.170e-003 
2.469e-003 4.296e+007 5.522e+012 1.000e+004 1.445e-002 2.172e-003 
2.470e-003 4.306e+007 5.525e+012 1.000e+004 1.442e-002 2.173e-003 
2.472e-003 4.316e+007 5.529e+012 1.000e+004 1.449e-002 2.174e-003 
2.474e-003 4.326e+007 5.529e+012 1.000e+004 1.538e-002 2.175e-003 
2.475e-003 4.336e+007 5.530e+012 1.000e+004 1.448e-002 2.176e-003 
2.477e-003 4.346e+007 5.533e+012 1.000e+004 1.504e-002 2.176e-003 
2.479e-003 4.357e+007 5.535e+012 1.000e+004 1.448e-002 2.177e-003 
2.480e-003 4.368e+007 5.538e+012 1.000e+004 1.538e-002 2.178e-003 
2.482e-003 4.379e+007 5.537e+012 1.000e+004 1.501e-002 2.179e-003 
2.484e-003 4.390e+007 5.536e+012 1.000e+004 1.598e-002 2.180e-003 
2.485e-003 4.400e+007 5.538e+012 1.000e+004 1.602e-002 2.181e-003 
2.487e-003 4.411e+007 5.540e+012 1.000e+004 1.556e-002 2.182e-003 
2.488e-003 4.421e+007 5.540e+012 1.000e+004 1.630e-002 2.183e-003 
2.490e-003 4.431e+007 5.542e+012 1.000e+004 1.638e-002 2.184e-003 
2.492e-003 4.441e+007 5.544e+012 1.000e+004 1.574e-002 2.185e-003 
2.493e-003 4.450e+007 5.542e+012 1.000e+004 1.619e-002 2.186e-003 
2.495e-003 4.459e+007 5.542e+012 1.000e+004 1.663e-002 2.187e-003 
2.497e-003 4.468e+007 5.544e+012 1.000e+004 1.796e-002 2.188e-003 
2.498e-003 4.476e+007 5.547e+012 1.000e+004 1.818e-002 2.189e-003 
2.500e-003 4.484e+007 5.549e+012 1.000e+004 1.840e-002 2.190e-003 
2.501e-003 4.491e+007 5.551e+012 1.000e+004 1.861e-002 2.191e-003 
2.503e-003 4.498e+007 5.554e+012 1.000e+004 2.051e-002 2.192e-003 
2.505e-003 4.505e+007 5.558e+012 1.000e+004 3.445e-003 2.193e-003 
2.506e-003 4.512e+007 5.556e+012 1.000e+004 6.486e-003 2.194e-003 
2.508e-003 4.519e+007 5.560e+012 1.000e+004 7.079e-003 2.195e-003 
2.509e-003 4.527e+007 5.561e+012 1.000e+004 3.273e-003 2.196e-003 
2.511e-003 4.534e+007 5.559e+012 1.000e+004 2.393e-003 2.197e-003 
2.512e-003 4.541e+007 5.561e+012 1.000e+004 6.514e-003 2.198e-003 
2.514e-003 4.548e+007 5.566e+012 1.000e+004 6.392e-003 2.199e-003 
2.515e-003 4.554e+007 5.566e+012 1.000e+004 3.553e-003 2.200e-003 
2.517e-003 4.560e+007 5.570e+012 1.000e+004 2.767e-003 2.202e-003 
2.518e-003 4.566e+007 5.574e+012 1.000e+004 6.707e-003 2.203e-003 
2.520e-003 4.571e+007 5.579e+012 1.000e+004 7.883e-003 2.204e-003 
2.522e-003 4.576e+007 5.580e+012 1.000e+004 5.771e-003 2.205e-003 
2.523e-003 4.582e+007 5.582e+012 1.000e+004 3.248e-003 2.206e-003 
2.525e-003 4.587e+007 5.584e+012 1.000e+004 6.474e-003 2.208e-003 
2.526e-003 4.591e+007 5.584e+012 1.000e+004 5.896e-003 2.209e-003 
2.528e-003 4.595e+007 5.569e+012 1.000e+004 5.795e-003 2.210e-003 
2.529e-003 4.599e+007 5.564e+012 1.000e+004 8.466e-003 2.211e-003 
2.531e-003 4.603e+007 5.564e+012 1.000e+004 5.641e-003 2.213e-003 
2.532e-003 4.606e+007 5.566e+012 1.000e+004 5.983e-003 2.214e-003 
2.534e-003 4.610e+007 5.571e+012 1.000e+004 6.591e-003 2.215e-003 
2.535e-003 4.613e+007 5.575e+012 1.000e+004 8.637e-003 2.216e-003 
2.537e-003 4.616e+007 5.576e+012 1.000e+004 1.123e-002 2.218e-003 
2.538e-003 4.619e+007 5.581e+012 1.000e+004 6.973e-003 2.219e-003 
2.540e-003 4.621e+007 5.577e+012 1.000e+004 8.055e-003 2.220e-003 
2.541e-003 4.625e+007 5.577e+012 1.000e+004 8.224e-003 2.222e-003 
2.543e-003 4.629e+007 5.579e+012 1.000e+004 1.170e-002 2.223e-003 
2.544e-003 4.633e+007 5.582e+012 1.000e+004 5.429e-003 2.224e-003 
2.546e-003 4.638e+007 5.587e+012 1.000e+004 2.302e-002 2.225e-003 
2.547e-003 4.643e+007 5.591e+012 1.000e+004 2.378e-002 2.226e-003 
2.549e-003 4.648e+007 5.596e+012 1.000e+004 2.482e-002 2.228e-003 
2.550e-003 4.653e+007 5.600e+012 1.000e+004 2.344e-002 2.229e-003 
2.552e-003 4.659e+007 5.604e+012 1.000e+004 2.280e-002 2.230e-003 
2.553e-003 4.665e+007 5.609e+012 1.000e+004 2.289e-002 2.231e-003 
2.555e-003 4.671e+007 5.614e+012 1.000e+004 2.353e-002 2.232e-003 
2.556e-003 4.678e+007 5.618e+012 1.000e+004 2.178e-002 2.233e-003 
2.558e-003 4.684e+007 5.623e+012 1.000e+004 2.216e-002 2.234e-003 
2.559e-003 4.689e+007 5.627e+012 1.000e+004 1.430e-002 2.235e-003 
2.561e-003 4.695e+007 5.632e+012 1.000e+004 1.846e-002 2.236e-003 
2.562e-003 4.700e+007 5.636e+012 1.000e+004 1.680e-002 2.237e-003 
2.564e-003 4.705e+007 5.638e+012 1.000e+004 1.559e-002 2.239e-003 
2.565e-003 4.709e+007 5.639e+012 1.000e+004 1.486e-002 2.240e-003 
2.567e-003 4.714e+007 5.642e+012 1.000e+004 1.775e-002 2.241e-003 
2.568e-003 4.718e+007 5.646e+012 1.000e+004 1.632e-002 2.242e-003 
2.570e-003 4.721e+007 5.650e+012 1.000e+004 8.587e-003 2.243e-003 
2.571e-003 4.725e+007 5.655e+012 1.000e+004 7.364e-003 2.245e-003 
2.573e-003 4.727e+007 5.661e+012 1.000e+004 1.034e-002 2.246e-003 
2.574e-003 4.730e+007 5.668e+012 1.000e+004 1.098e-002 2.247e-003 
2.576e-003 4.732e+007 5.677e+012 1.000e+004 1.103e-002 2.249e-003 
2.577e-003 4.733e+007 5.669e+012 1.000e+004 1.041e-002 2.250e-003 
2.579e-003 4.734e+007 5.671e+012 1.000e+004 1.237e-002 2.251e-003 
2.580e-003 4.733e+007 5.641e+012 1.000e+004 1.383e-002 2.253e-003 
2.582e-003 4.732e+007 5.628e+012 1.000e+004 1.456e-002 2.255e-003 
2.583e-003 4.731e+007 5.625e+012 1.000e+004 1.581e-002 2.256e-003 
2.585e-003 4.729e+007 5.623e+012 1.000e+004 1.753e-002 2.258e-003 
2.586e-003 4.728e+007 5.623e+012 1.000e+004 1.711e-002 2.259e-003 
2.588e-003 4.726e+007 5.621e+012 1.000e+004 1.765e-002 2.261e-003 
2.590e-003 4.722e+007 5.608e+012 1.000e+004 2.428e-002 2.263e-003 
2.592e-003 4.718e+007 5.597e+012 1.000e+004 1.724e-002 2.266e-003 
2.595e-003 4.716e+007 5.586e+012 1.000e+004 1.658e-002 2.269e-003 
2.598e-003 4.720e+007 5.567e+012 1.000e+004 1.832e-002 2.272e-003 
2.601e-003 4.726e+007 5.551e+012 1.000e+004 1.620e-002 2.274e-003 
2.605e-003 4.733e+007 5.536e+012 1.000e+004 1.486e-002 2.277e-003 
2.608e-003 4.741e+007 5.530e+012 1.000e+004 1.786e-002 2.280e-003 
2.612e-003 4.747e+007 5.522e+012 1.000e+004 1.693e-002 2.283e-003 
2.615e-003 4.748e+007 5.402e+012 1.000e+004 1.987e-002 2.287e-003 
2.618e-003 4.747e+007 5.369e+012 1.000e+004 1.871e-002 2.290e-003 
2.621e-003 4.748e+007 5.364e+012 1.000e+004 1.781e-002 2.293e-003 
2.625e-003 4.749e+007 5.362e+012 1.000e+004 1.935e-002 2.297e-003 
2.629e-003 4.748e+007 5.371e+012 1.000e+004 1.980e-002 2.301e-003 
2.633e-003 4.744e+007 5.381e+012 1.000e+004 2.015e-002 2.305e-003 
2.637e-003 4.741e+007 5.391e+012 1.000e+004 1.982e-002 2.309e-003 
2.641e-003 4.736e+007 5.404e+012 1.000e+004 2.240e-002 2.314e-003 
2.645e-003 4.726e+007 5.360e+012 1.000e+004 2.050e-002 2.318e-003 
2.650e-003 4.721e+007 5.355e+012 1.000e+004 2.186e-002 2.323e-003 
2.654e-003 4.714e+007 5.360e+012 1.000e+004 2.109e-002 2.328e-003 
2.658e-003 4.707e+007 5.349e+012 1.000e+004 2.084e-002 2.332e-003 
2.662e-003 4.704e+007 5.361e+012 1.000e+004 1.964e-002 2.337e-003 
2.666e-003 4.703e+007 5.376e+012 1.000e+004 1.927e-002 2.341e-003 
2.671e-003 4.703e+007 5.392e+012 1.000e+004 1.938e-002 2.345e-003 
2.675e-003 4.701e+007 5.412e+012 1.000e+004 1.975e-002 2.350e-003 
2.679e-003 4.696e+007 5.432e+012 1.000e+004 1.970e-002 2.354e-003 
2.683e-003 4.695e+007 5.451e+012 1.000e+004 1.915e-002 2.358e-003 
2.687e-003 4.694e+007 5.471e+012 1.000e+004 1.872e-002 2.363e-003 
2.691e-003 4.696e+007 5.492e+012 1.000e+004 1.765e-002 2.367e-003 
2.696e-003 4.700e+007 5.514e+012 1.000e+004 1.739e-002 2.371e-003 
2.700e-003 4.706e+007 5.537e+012 1.000e+004 1.620e-002 2.374e-003 
2.704e-003 4.715e+007 5.548e+012 1.000e+004 1.482e-002 2.378e-003 
2.708e-003 4.726e+007 5.560e+012 1.000e+004 1.488e-002 2.381e-003 
2.712e-003 4.735e+007 5.561e+012 1.000e+004 1.549e-002 2.384e-003 
2.716e-003 4.744e+007 5.569e+012 1.000e+004 1.645e-002 2.388e-003 
2.719e-003 4.749e+007 5.583e+012 1.000e+004 1.437e-002 2.391e-003 
2.721e-003 4.752e+007 5.591e+012 1.000e+004 1.527e-002 2.393e-003 
2.723e-003 4.755e+007 5.599e+012 1.000e+004 1.436e-002 2.394e-003 
2.725e-003 4.757e+007 5.607e+012 1.000e+004 1.316e-002 2.396e-003 
2.727e-003 4.760e+007 5.615e+012 1.000e+004 1.347e-002 2.397e-003 
2.728e-003 4.763e+007 5.622e+012 1.000e+004 1.321e-002 2.399e-003 
2.730e-003 4.767e+007 5.630e+012 1.000e+004 1.250e-002 2.400e-003 
2.731e-003 4.769e+007 5.625e+012 1.000e+004 1.286e-002 2.402e-003 
2.733e-003 4.770e+007 5.627e+012 1.000e+004 1.438e-002 2.403e-003 
2.735e-003 4.771e+007 5.631e+012 1.000e+004 1.478e-002 2.405e-003 
2.736e-003 4.773e+007 5.636e+012 1.000e+004 1.326e-002 2.406e-003 
2.738e-003 4.775e+007 5.636e+012 1.000e+004 1.219e-002 2.408e-003 
2.739e-003 4.778e+007 5.629e+012 1.000e+004 1.936e-002 2.409e-003 
2.741e-003 4.780e+007 5.568e+012 1.000e+004 1.890e-002 2.411e-003 
2.743e-003 4.782e+007 5.525e+012 1.000e+004 1.919e-002 2.412e-003 
2.745e-003 4.785e+007 5.480e+012 1.000e+004 1.972e-002 2.414e-003 
2.746e-003 4.788e+007 5.452e+012 1.000e+004 1.893e-002 2.415e-003 
2.748e-003 4.791e+007 5.430e+012 1.000e+004 1.868e-002 2.417e-003 
2.750e-003 4.794e+007 5.410e+012 1.000e+004 1.945e-002 2.418e-003 
2.752e-003 4.797e+007 5.393e+012 1.000e+004 1.963e-002 2.420e-003 
2.754e-003 4.801e+007 5.380e+012 1.000e+004 1.899e-002 2.422e-003 
2.755e-003 4.804e+007 5.374e+012 1.000e+004 1.933e-002 2.423e-003 
2.757e-003 4.806e+007 5.374e+012 1.000e+004 2.059e-002 2.425e-003 
2.759e-003 4.808e+007 5.377e+012 1.000e+004 2.056e-002 2.427e-003 
2.761e-003 4.811e+007 5.381e+012 1.000e+004 1.967e-002 2.428e-003 
2.763e-003 4.814e+007 5.385e+012 1.000e+004 1.887e-002 2.430e-003 
2.765e-003 4.817e+007 5.388e+012 1.000e+004 1.951e-002 2.432e-003 
2.766e-003 4.821e+007 5.394e+012 1.000e+004 1.944e-002 2.433e-003 
2.768e-003 4.825e+007 5.400e+012 1.000e+004 1.744e-002 2.435e-003 
2.770e-003 4.831e+007 5.406e+012 1.000e+004 1.757e-002 2.436e-003 
2.772e-003 4.836e+007 5.411e+012 1.000e+004 1.881e-002 2.438e-003 
2.774e-003 4.840e+007 5.416e+012 1.000e+004 1.914e-002 2.439e-003 
2.776e-003 4.845e+007 5.422e+012 1.000e+004 1.850e-002 2.441e-003 
2.778e-003 4.848e+007 5.428e+012 1.000e+004 2.004e-002 2.443e-003 
2.780e-003 4.851e+007 5.427e+012 1.000e+004 1.954e-002 2.444e-003 
2.782e-003 4.855e+007 5.433e+012 1.000e+004 1.898e-002 2.446e-003 
2.784e-003 4.860e+007 5.441e+012 1.000e+004 1.780e-002 2.448e-003 
2.786e-003 4.864e+007 5.444e+012 1.000e+004 1.893e-002 2.450e-003 
2.788e-003 4.868e+007 5.450e+012 1.000e+004 1.867e-002 2.451e-003 
2.790e-003 4.873e+007 5.456e+012 1.000e+004 1.799e-002 2.453e-003 
2.792e-003 4.879e+007 5.456e+012 1.000e+004 1.756e-002 2.454e-003 
2.794e-003 4.884e+007 5.462e+012 1.000e+004 1.720e-002 2.456e-003 
2.796e-003 4.890e+007 5.469e+012 1.000e+004 1.821e-002 2.457e-003 
2.797e-003 4.896e+007 5.478e+012 1.000e+004 1.798e-002 2.459e-003 
2.799e-003 4.901e+007 5.487e+012 1.000e+004 1.712e-002 2.460e-003 
2.801e-003 4.908e+007 5.496e+012 1.000e+004 1.763e-002 2.462e-003 
2.803e-003 4.914e+007 5.507e+012 1.000e+004 1.720e-002 2.464e-003 
2.805e-003 4.919e+007 5.517e+012 1.000e+004 1.935e-002 2.465e-003 
2.807e-003 4.922e+007 5.532e+012 1.000e+004 1.777e-002 2.467e-003 
2.809e-003 4.926e+007 5.545e+012 1.000e+004 1.719e-002 2.469e-003 
2.811e-003 4.929e+007 5.560e+012 1.000e+004 1.935e-002 2.470e-003 
2.813e-003 4.932e+007 5.572e+012 1.000e+004 2.012e-002 2.472e-003 
2.815e-003 4.935e+007 5.575e+012 1.000e+004 1.933e-002 2.474e-003 
2.817e-003 4.937e+007 5.583e+012 1.000e+004 1.920e-002 2.476e-003 
2.819e-003 4.940e+007 5.594e+012 1.000e+004 1.996e-002 2.477e-003 
2.821e-003 4.941e+007 5.602e+012 1.000e+004 1.888e-002 2.479e-003 
2.823e-003 4.942e+007 5.519e+012 1.000e+004 2.267e-002 2.481e-003 
2.825e-003 4.939e+007 5.532e+012 1.000e+004 2.346e-002 2.483e-003 
2.826e-003 4.935e+007 5.550e+012 1.000e+004 2.473e-002 2.485e-003 
2.828e-003 4.930e+007 5.551e+012 1.000e+004 2.302e-002 2.488e-003 
2.830e-003 4.926e+007 5.563e+012 1.000e+004 2.365e-002 2.490e-003 
2.832e-003 4.922e+007 5.579e+012 1.000e+004 2.417e-002 2.492e-003 
2.834e-003 4.915e+007 5.570e+012 1.000e+004 2.936e-002 2.494e-003 
2.836e-003 4.907e+007 5.577e+012 1.000e+004 2.718e-002 2.497e-003 
2.838e-003 4.899e+007 5.586e+012 1.000e+004 2.936e-002 2.500e-003 
2.840e-003 4.891e+007 5.596e+012 1.000e+004 2.778e-002 2.502e-003 
2.842e-003 4.882e+007 5.576e+012 1.000e+004 3.154e-002 2.505e-003 
2.844e-003 4.874e+007 5.556e+012 1.000e+004 3.096e-002 2.507e-003 
2.846e-003 4.866e+007 5.542e+012 1.000e+004 3.252e-002 2.510e-003 
2.848e-003 4.858e+007 5.542e+012 1.000e+004 3.090e-002 2.512e-003 
2.850e-003 4.852e+007 5.542e+012 1.000e+004 3.064e-002 2.515e-003 
2.852e-003 4.848e+007 5.547e+012 1.000e+004 2.989e-002 2.517e-003 
2.854e-003 4.846e+007 5.554e+012 1.000e+004 2.828e-002 2.519e-003 
2.856e-003 4.845e+007 5.562e+012 1.000e+004 2.896e-002 2.521e-003 
2.858e-003 4.844e+007 5.567e+012 1.000e+004 2.889e-002 2.523e-003 
2.860e-003 4.844e+007 5.578e+012 1.000e+004 2.982e-002 2.525e-003 
2.862e-003 4.845e+007 5.562e+012 1.000e+004 2.749e-002 2.527e-003 
2.864e-003 4.845e+007 5.562e+012 1.000e+004 2.859e-002 2.529e-003 
2.866e-003 4.844e+007 5.569e+012 1.000e+004 2.893e-002 2.531e-003 
2.867e-003 4.844e+007 5.576e+012 1.000e+004 2.667e-002 2.533e-003 
2.869e-003 4.845e+007 5.582e+012 1.000e+004 2.660e-002 2.534e-003 
2.871e-003 4.844e+007 5.550e+012 1.000e+004 2.613e-002 2.536e-003 
2.873e-003 4.843e+007 5.521e+012 1.000e+004 2.861e-002 2.538e-003 
2.875e-003 4.843e+007 5.515e+012 1.000e+004 2.792e-002 2.540e-003 
2.877e-003 4.843e+007 5.510e+012 1.000e+004 2.610e-002 2.542e-003 
2.879e-003 4.845e+007 5.509e+012 1.000e+004 2.480e-002 2.544e-003 
2.881e-003 4.847e+007 5.504e+012 1.000e+004 2.582e-002 2.546e-003 
2.883e-003 4.848e+007 5.501e+012 1.000e+004 2.677e-002 2.547e-003 
2.885e-003 4.849e+007 5.500e+012 1.000e+004 2.562e-002 2.549e-003 
2.887e-003 4.848e+007 5.484e+012 1.000e+004 2.614e-002 2.551e-003 
2.889e-003 4.846e+007 5.454e+012 1.000e+004 2.217e-002 2.554e-003 
2.891e-003 4.843e+007 5.441e+012 1.000e+004 2.053e-002 2.556e-003 
2.892e-003 4.839e+007 5.414e+012 1.000e+004 2.311e-002 2.558e-003 
2.894e-003 4.832e+007 5.191e+012 1.000e+004 2.717e-002 2.560e-003 
2.896e-003 4.825e+007 5.172e+012 1.000e+004 2.715e-002 2.563e-003 
2.898e-003 4.818e+007 5.163e+012 1.000e+004 2.764e-002 2.565e-003 
2.900e-003 4.811e+007 5.157e+012 1.000e+004 2.665e-002 2.568e-003 
2.902e-003 4.804e+007 5.151e+012 1.000e+004 2.813e-002 2.570e-003 
2.904e-003 4.795e+007 5.148e+012 1.000e+004 2.934e-002 2.573e-003 
2.906e-003 4.785e+007 5.145e+012 1.000e+004 3.269e-002 2.575e-003 
2.908e-003 4.773e+007 5.086e+012 1.000e+004 3.293e-002 2.578e-003 
2.909e-003 4.759e+007 5.058e+012 1.000e+004 3.287e-002 2.580e-003 
2.911e-003 4.747e+007 5.037e+012 1.000e+004 3.314e-002 2.583e-003 
2.913e-003 4.736e+007 5.004e+012 1.000e+004 3.204e-002 2.585e-003 
2.915e-003 4.726e+007 4.999e+012 1.000e+004 3.091e-002 2.588e-003 
2.916e-003 4.718e+007 4.997e+012 1.000e+004 3.153e-002 2.590e-003 
2.918e-003 4.710e+007 4.996e+012 1.000e+004 3.001e-002 2.592e-003 
2.920e-003 4.703e+007 4.996e+012 1.000e+004 2.907e-002 2.594e-003 
2.921e-003 4.697e+007 4.974e+012 1.000e+004 2.750e-002 2.597e-003 
2.923e-003 4.692e+007 4.969e+012 1.000e+004 2.666e-002 2.599e-003 
2.925e-003 4.688e+007 4.969e+012 1.000e+004 2.659e-002 2.601e-003 
2.927e-003 4.684e+007 4.969e+012 1.000e+004 2.612e-002 2.603e-003 
2.929e-003 4.680e+007 4.966e+012 1.000e+004 2.753e-002 2.605e-003 
2.930e-003 4.673e+007 4.966e+012 1.000e+004 2.905e-002 2.607e-003 
2.932e-003 4.665e+007 4.968e+012 1.000e+004 2.967e-002 2.610e-003 
2.934e-003 4.658e+007 4.971e+012 1.000e+004 2.876e-002 2.612e-003 
2.936e-003 4.651e+007 4.973e+012 1.000e+004 2.730e-002 2.614e-003 
2.938e-003 4.647e+007 4.974e+012 1.000e+004 2.531e-002 2.616e-003 
2.940e-003 4.646e+007 4.975e+012 1.000e+004 2.390e-002 2.618e-003 
2.941e-003 4.646e+007 4.976e+012 1.000e+004 2.376e-002 2.620e-003 
2.943e-003 4.647e+007 4.978e+012 1.000e+004 2.329e-002 2.622e-003 
2.945e-003 4.648e+007 4.980e+012 1.000e+004 2.287e-002 2.624e-003 
2.947e-003 4.647e+007 4.984e+012 1.000e+004 2.402e-002 2.626e-003 
2.949e-003 4.646e+007 4.985e+012 1.000e+004 2.418e-002 2.628e-003 
2.951e-003 4.646e+007 4.991e+012 1.000e+004 2.441e-002 2.630e-003 
2.953e-003 4.644e+007 4.999e+012 1.000e+004 2.411e-002 2.632e-003 
2.955e-003 4.642e+007 5.008e+012 1.000e+004 2.437e-002 2.634e-003 
2.957e-003 4.640e+007 5.015e+012 1.000e+004 2.445e-002 2.637e-003 
2.959e-003 4.638e+007 5.019e+012 1.000e+004 2.600e-002 2.639e-003 
2.961e-003 4.632e+007 5.024e+012 1.000e+004 2.807e-002 2.641e-003 
2.963e-003 4.626e+007 5.031e+012 1.000e+004 2.806e-002 2.643e-003 
2.964e-003 4.621e+007 5.036e+012 1.000e+004 2.748e-002 2.645e-003 
2.966e-003 4.616e+007 5.043e+012 1.000e+004 2.743e-002 2.647e-003 
2.968e-003 4.613e+007 5.049e+012 1.000e+004 2.634e-002 2.649e-003 
2.969e-003 4.611e+007 5.057e+012 1.000e+004 2.498e-002 2.651e-003 
2.971e-003 4.610e+007 5.064e+012 1.000e+004 2.514e-002 2.652e-003 
2.972e-003 4.608e+007 5.070e+012 1.000e+004 2.685e-002 2.654e-003 
2.974e-003 4.605e+007 5.079e+012 1.000e+004 2.761e-002 2.656e-003 
2.975e-003 4.602e+007 5.085e+012 1.000e+004 2.743e-002 2.657e-003 
2.977e-003 4.599e+007 5.091e+012 1.000e+004 2.798e-002 2.659e-003 
2.978e-003 4.594e+007 5.097e+012 1.000e+004 3.014e-002 2.661e-003 
2.980e-003 4.586e+007 5.100e+012 1.000e+004 3.264e-002 2.663e-003 
2.982e-003 4.577e+007 5.106e+012 1.000e+004 3.319e-002 2.665e-003 
2.983e-003 4.570e+007 5.111e+012 1.000e+004 2.959e-002 2.667e-003 
2.985e-003 4.565e+007 5.117e+012 1.000e+004 2.862e-002 2.669e-003 
2.986e-003 4.562e+007 5.123e+012 1.000e+004 2.875e-002 2.671e-003 
2.988e-003 4.558e+007 5.131e+012 1.000e+004 2.747e-002 2.673e-003 
2.989e-003 4.555e+007 5.138e+012 1.000e+004 2.795e-002 2.674e-003 
2.991e-003 4.553e+007 5.145e+012 1.000e+004 2.681e-002 2.676e-003 
2.992e-003 4.552e+007 5.154e+012 1.000e+004 2.725e-002 2.678e-003 
2.994e-003 4.551e+007 5.165e+012 1.000e+004 2.547e-002 2.679e-003 
2.995e-003 4.553e+007 5.171e+012 1.000e+004 2.006e-002 2.681e-003 
2.997e-003 4.556e+007 5.149e+012 1.000e+004 2.452e-002 2.682e-003 
2.999e-003 4.559e+007 5.154e+012 1.000e+004 2.534e-002 2.683e-003 
3.000e-003 4.562e+007 5.158e+012 1.000e+004 2.020e-002 2.685e-003 
3.002e-003 4.565e+007 5.163e+012 1.000e+004 8.823e-003 2.686e-003 
3.003e-003 4.568e+007 5.168e+012 1.000e+004 8.242e-003 2.687e-003 
3.005e-003 4.571e+007 5.173e+012 1.000e+004 8.785e-003 2.689e-003 
3.006e-003 4.574e+007 5.180e+012 1.000e+004 1.524e-002 2.690e-003 
3.008e-003 4.577e+007 5.184e+012 1.000e+004 7.722e-003 2.692e-003 
3.010e-003 4.580e+007 5.190e+012 1.000e+004 2.693e-002 2.693e-003 
3.011e-003 4.584e+007 5.197e+012 1.000e+004 2.259e-002 2.694e-003 
3.013e-003 4.587e+007 5.203e+012 1.000e+004 1.787e-002 2.696e-003 
3.014e-003 4.591e+007 5.210e+012 1.000e+004 6.195e-003 2.697e-003 
3.016e-003 4.595e+007 5.216e+012 1.000e+004 6.112e-003 2.698e-003 
3.018e-003 4.599e+007 5.223e+012 1.000e+004 2.601e-002 2.700e-003 
3.019e-003 4.603e+007 5.229e+012 1.000e+004 7.618e-003 2.701e-003 
3.021e-003 4.607e+007 5.235e+012 1.000e+004 1.803e-002 2.702e-003 
3.022e-003 4.611e+007 5.242e+012 1.000e+004 4.228e-003 2.703e-003 
3.024e-003 4.615e+007 5.249e+012 1.000e+004 2.861e-002 2.705e-003 
3.025e-003 4.618e+007 5.256e+012 1.000e+004 5.703e-003 2.706e-003 
3.027e-003 4.622e+007 5.263e+012 1.000e+004 1.714e-002 2.707e-003 
3.028e-003 4.625e+007 5.270e+012 1.000e+004 4.204e-003 2.709e-003 
3.030e-003 4.628e+007 5.277e+012 1.000e+004 2.009e-002 2.710e-003 
3.031e-003 4.631e+007 5.285e+012 1.000e+004 2.974e-002 2.711e-003 
3.033e-003 4.634e+007 5.293e+012 1.000e+004 1.544e-002 2.712e-003 
3.034e-003 4.638e+007 5.300e+012 1.000e+004 2.983e-002 2.714e-003 
3.036e-003 4.641e+007 5.308e+012 1.000e+004 1.962e-002 2.715e-003 
3.037e-003 4.644e+007 5.314e+012 1.000e+004 2.420e-002 2.716e-003 
3.039e-003 4.647e+007 5.321e+012 1.000e+004 1.283e-002 2.717e-003 
3.040e-003 4.651e+007 5.324e+012 1.000e+004 1.394e-002 2.719e-003 
3.042e-003 4.654e+007 5.310e+012 1.000e+004 3.013e-002 2.720e-003 
3.043e-003 4.658e+007 5.305e+012 1.000e+004 1.753e-002 2.721e-003 
3.044e-003 4.661e+007 5.307e+012 1.000e+004 3.172e-002 2.722e-003 
3.046e-003 4.665e+007 5.311e+012 1.000e+004 1.150e-002 2.724e-003 
3.047e-003 4.668e+007 5.313e+012 1.000e+004 3.300e-002 2.725e-003 
3.049e-003 4.670e+007 5.317e+012 1.000e+004 9.743e-003 2.726e-003 
3.050e-003 4.673e+007 5.317e+012 1.000e+004 1.991e-002 2.727e-003 
3.052e-003 4.675e+007 5.308e+012 1.000e+004 1.526e-002 2.729e-003 
3.053e-003 4.677e+007 5.304e+012 1.000e+004 7.581e-003 2.730e-003 
3.055e-003 4.679e+007 5.302e+012 1.000e+004 1.427e-002 2.731e-003 
3.056e-003 4.681e+007 5.300e+012 1.000e+004 2.122e-002 2.733e-003 
3.058e-003 4.682e+007 5.291e+012 1.000e+004 1.727e-002 2.734e-003 
3.059e-003 4.683e+007 5.288e+012 1.000e+004 2.721e-002 2.736e-003 
3.061e-003 4.684e+007 5.288e+012 1.000e+004 1.207e-002 2.737e-003 
3.062e-003 4.686e+007 5.290e+012 1.000e+004 1.606e-002 2.738e-003 
3.064e-003 4.686e+007 5.290e+012 1.000e+004 2.415e-002 2.740e-003 
3.065e-003 4.688e+007 5.291e+012 1.000e+004 1.205e-002 2.741e-003 
3.067e-003 4.689e+007 5.292e+012 1.000e+004 1.298e-002 2.743e-003 
3.068e-003 4.691e+007 5.294e+012 1.000e+004 1.299e-002 2.744e-003 
3.070e-003 4.694e+007 5.296e+012 1.000e+004 1.283e-002 2.746e-003 
3.072e-003 4.697e+007 5.300e+012 1.000e+004 1.310e-002 2.747e-003 
3.074e-003 4.700e+007 5.296e+012 1.000e+004 1.485e-002 2.749e-003 
3.075e-003 4.703e+007 5.292e+012 1.000e+004 1.420e-002 2.750e-003 
3.077e-003 4.705e+007 5.293e+012 1.000e+004 1.426e-002 2.752e-003 
3.079e-003 4.708e+007 5.297e+012 1.000e+004 1.398e-002 2.754e-003 
3.081e-003 4.710e+007 5.303e+012 1.000e+004 1.512e-002 2.755e-003 
3.083e-003 4.713e+007 5.307e+012 1.000e+004 1.476e-002 2.757e-003 
3.085e-003 4.716e+007 5.312e+012 1.000e+004 1.343e-002 2.759e-003 
3.086e-003 4.719e+007 5.319e+012 1.000e+004 1.304e-002 2.760e-003 
3.088e-003 4.723e+007 5.327e+012 1.000e+004 1.381e-002 2.762e-003 
3.090e-003 4.725e+007 5.334e+012 1.000e+004 1.407e-002 2.763e-003 
3.092e-003 4.728e+007 5.343e+012 1.000e+004 1.431e-002 2.765e-003 
3.093e-003 4.727e+007 5.353e+012 1.000e+004 1.465e-002 2.767e-003 
3.095e-003 4.728e+007 5.348e+012 1.000e+004 1.576e-002 2.768e-003 
3.097e-003 4.728e+007 5.345e+012 1.000e+004 1.500e-002 2.770e-003 
3.099e-003 4.728e+007 5.339e+012 1.000e+004 1.661e-002 2.772e-003 
3.100e-003 4.727e+007 5.335e+012 1.000e+004 2.348e-002 2.774e-003 
3.102e-003 4.727e+007 5.338e+012 1.000e+004 2.295e-002 2.775e-003 
3.104e-003 4.727e+007 5.345e+012 1.000e+004 2.301e-002 2.777e-003 
3.106e-003 4.726e+007 5.347e+012 1.000e+004 2.395e-002 2.779e-003 
3.107e-003 4.725e+007 5.352e+012 1.000e+004 2.472e-002 2.781e-003 
3.109e-003 4.723e+007 5.355e+012 1.000e+004 2.341e-002 2.783e-003 
3.111e-003 4.723e+007 5.360e+012 1.000e+004 2.330e-002 2.784e-003 
3.113e-003 4.724e+007 5.365e+012 1.000e+004 2.171e-002 2.786e-003 
3.114e-003 4.725e+007 5.371e+012 1.000e+004 2.215e-002 2.788e-003 
3.116e-003 4.726e+007 5.377e+012 1.000e+004 2.177e-002 2.789e-003 
3.118e-003 4.728e+007 5.385e+012 1.000e+004 2.200e-002 2.791e-003 
3.119e-003 4.729e+007 5.393e+012 1.000e+004 2.132e-002 2.793e-003 
3.121e-003 4.731e+007 5.396e+012 1.000e+004 2.166e-002 2.794e-003 
3.123e-003 4.732e+007 5.403e+012 1.000e+004 2.136e-002 2.796e-003 
3.124e-003 4.733e+007 5.410e+012 1.000e+004 2.274e-002 2.797e-003 
3.126e-003 4.734e+007 5.414e+012 1.000e+004 2.205e-002 2.799e-003 
3.128e-003 4.735e+007 5.421e+012 1.000e+004 2.254e-002 2.801e-003 
3.129e-003 4.735e+007 5.428e+012 1.000e+004 1.848e-002 2.802e-003 
3.131e-003 4.734e+007 5.436e+012 1.000e+004 2.287e-002 2.804e-003 
3.133e-003 4.734e+007 5.445e+012 1.000e+004 2.110e-002 2.806e-003 
3.135e-003 4.734e+007 5.415e+012 1.000e+004 2.059e-002 2.807e-003 
3.136e-003 4.735e+007 5.388e+012 1.000e+004 2.057e-002 2.809e-003 
3.138e-003 4.736e+007 5.375e+012 1.000e+004 2.107e-002 2.811e-003 
3.140e-003 4.736e+007 5.363e+012 1.000e+004 2.145e-002 2.812e-003 
3.141e-003 4.735e+007 5.356e+012 1.000e+004 2.431e-002 2.814e-003 
3.143e-003 4.733e+007 5.357e+012 1.000e+004 2.285e-002 2.816e-003 
3.145e-003 4.731e+007 5.350e+012 1.000e+004 2.207e-002 2.818e-003 
3.146e-003 4.730e+007 5.340e+012 1.000e+004 2.291e-002 2.820e-003 
3.148e-003 4.728e+007 5.337e+012 1.000e+004 2.203e-002 2.821e-003 
3.150e-003 4.728e+007 5.339e+012 1.000e+004 2.089e-002 2.823e-003 
3.151e-003 4.728e+007 5.345e+012 1.000e+004 2.152e-002 2.825e-003 
3.153e-003 4.727e+007 5.345e+012 1.000e+004 2.057e-002 2.826e-003 
3.155e-003 4.727e+007 5.336e+012 1.000e+004 2.120e-002 2.828e-003 
3.156e-003 4.729e+007 5.290e+012 1.000e+004 2.053e-002 2.829e-003 
3.158e-003 4.730e+007 5.271e+012 1.000e+004 2.098e-002 2.831e-003 
3.159e-003 4.732e+007 5.263e+012 1.000e+004 1.843e-002 2.832e-003 
3.161e-003 4.734e+007 5.259e+012 1.000e+004 2.104e-002 2.834e-003 
3.163e-003 4.735e+007 5.258e+012 1.000e+004 1.916e-002 2.835e-003 
3.164e-003 4.737e+007 5.259e+012 1.000e+004 1.150e-002 2.837e-003 
3.166e-003 4.738e+007 5.262e+012 1.000e+004 1.165e-002 2.838e-003 
3.168e-003 4.737e+007 5.266e+012 1.000e+004 1.304e-002 2.840e-003 
3.169e-003 4.737e+007 5.271e+012 1.000e+004 1.339e-002 2.842e-003 
3.171e-003 4.736e+007 5.277e+012 1.000e+004 1.246e-002 2.843e-003 
3.172e-003 4.736e+007 5.282e+012 1.000e+004 1.348e-002 2.845e-003 
3.174e-003 4.736e+007 5.288e+012 1.000e+004 1.054e-002 2.847e-003 
3.176e-003 4.736e+007 5.273e+012 1.000e+004 1.613e-002 2.848e-003 
3.177e-003 4.736e+007 5.279e+012 1.000e+004 1.639e-002 2.850e-003 
3.179e-003 4.734e+007 5.286e+012 1.000e+004 1.791e-002 2.852e-003 
3.180e-003 4.732e+007 5.298e+012 1.000e+004 2.000e-002 2.853e-003 
3.182e-003 4.729e+007 5.313e+012 1.000e+004 1.214e-002 2.855e-003 
3.184e-003 4.729e+007 5.290e+012 1.000e+004 1.651e-002 2.857e-003 
3.185e-003 4.728e+007 5.288e+012 1.000e+004 1.765e-002 2.858e-003 
3.187e-003 4.727e+007 5.289e+012 1.000e+004 1.708e-002 2.860e-003 
3.188e-003 4.727e+007 5.288e+012 1.000e+004 1.572e-002 2.862e-003 
3.190e-003 4.726e+007 5.289e+012 1.000e+004 1.501e-002 2.863e-003 
3.192e-003 4.726e+007 5.291e+012 1.000e+004 1.594e-002 2.865e-003 
3.193e-003 4.727e+007 5.296e+012 1.000e+004 1.592e-002 2.867e-003 
3.195e-003 4.728e+007 5.302e+012 1.000e+004 1.380e-002 2.868e-003 
3.196e-003 4.730e+007 5.305e+012 1.000e+004 1.330e-002 2.870e-003 
3.198e-003 4.731e+007 5.308e+012 1.000e+004 1.452e-002 2.871e-003 
3.200e-003 4.734e+007 5.313e+012 1.000e+004 1.452e-002 2.873e-003 
3.201e-003 4.736e+007 5.317e+012 1.000e+004 1.307e-002 2.874e-003 
3.203e-003 4.739e+007 5.323e+012 1.000e+004 1.375e-002 2.875e-003 
3.205e-003 4.739e+007 5.327e+012 1.000e+004 1.668e-002 2.877e-003 
3.206e-003 4.738e+007 5.335e+012 1.000e+004 1.733e-002 2.879e-003 
3.208e-003 4.737e+007 5.341e+012 1.000e+004 1.525e-002 2.881e-003 
3.209e-003 4.738e+007 5.348e+012 1.000e+004 1.320e-002 2.882e-003 
3.211e-003 4.739e+007 5.356e+012 1.000e+004 1.434e-002 2.884e-003 
3.213e-003 4.742e+007 5.364e+012 1.000e+004 1.369e-002 2.885e-003 
3.214e-003 4.744e+007 5.373e+012 1.000e+004 1.222e-002 2.886e-003 
3.216e-003 4.748e+007 5.380e+012 1.000e+004 1.177e-002 2.888e-003 
3.217e-003 4.750e+007 5.373e+012 1.000e+004 1.729e-002 2.889e-003 
3.221e-003 4.748e+007 5.385e+012 1.000e+004 2.153e-002 2.893e-003 
3.225e-003 4.743e+007 5.386e+012 1.000e+004 1.741e-002 2.898e-003 
3.229e-003 4.743e+007 5.396e+012 1.000e+004 1.781e-002 2.902e-003 
3.233e-003 4.743e+007 5.409e+012 1.000e+004 1.823e-002 2.906e-003 
3.236e-003 4.743e+007 5.414e+012 1.000e+004 1.979e-002 2.909e-003 
3.239e-003 4.742e+007 5.423e+012 1.000e+004 2.032e-002 2.912e-003 
3.242e-003 4.740e+007 5.421e+012 1.000e+004 1.830e-002 2.915e-003 
3.246e-003 4.734e+007 5.430e+012 1.000e+004 1.732e-002 2.919e-003 
3.250e-003 4.729e+007 5.448e+012 1.000e+004 1.843e-002 2.923e-003 
3.254e-003 4.724e+007 5.470e+012 1.000e+004 2.289e-002 2.927e-003 
3.257e-003 4.717e+007 5.494e+012 1.000e+004 2.218e-002 2.931e-003 
3.261e-003 4.711e+007 5.521e+012 1.000e+004 2.182e-002 2.936e-003 
3.265e-003 4.703e+007 5.513e+012 1.000e+004 2.450e-002 2.940e-003 
3.269e-003 4.690e+007 5.508e+012 1.000e+004 1.877e-002 2.945e-003 
3.273e-003 4.680e+007 5.517e+012 1.000e+004 1.925e-002 2.949e-003 
3.277e-003 4.669e+007 5.529e+012 1.000e+004 2.209e-002 2.954e-003 
3.280e-003 4.661e+007 5.540e+012 1.000e+004 2.030e-002 2.958e-003 
3.282e-003 4.654e+007 5.549e+012 1.000e+004 2.384e-002 2.961e-003 
3.284e-003 4.647e+007 5.562e+012 1.000e+004 2.178e-002 2.963e-003 
3.287e-003 4.638e+007 5.565e+012 1.000e+004 1.989e-002 2.966e-003 
3.289e-003 4.629e+007 5.576e+012 1.000e+004 2.043e-002 2.969e-003 
3.291e-003 4.624e+007 5.582e+012 1.000e+004 2.458e-002 2.972e-003 
3.293e-003 4.619e+007 5.592e+012 1.000e+004 2.189e-002 2.974e-003 
3.296e-003 4.613e+007 5.601e+012 1.000e+004 2.018e-002 2.977e-003 
3.298e-003 4.606e+007 5.609e+012 1.000e+004 2.370e-002 2.979e-003 
3.300e-003 4.596e+007 5.607e+012 1.000e+004 2.887e-002 2.982e-003 
3.302e-003 4.584e+007 5.611e+012 1.000e+004 2.299e-002 2.985e-003 
3.304e-003 4.572e+007 5.606e+012 1.000e+004 2.616e-002 2.988e-003 
3.306e-003 4.562e+007 5.604e+012 1.000e+004 2.841e-002 2.990e-003 
3.307e-003 4.550e+007 5.608e+012 1.000e+004 2.952e-002 2.993e-003 
3.309e-003 4.537e+007 5.614e+012 1.000e+004 3.017e-002 2.996e-003 
3.311e-003 4.524e+007 5.614e+012 1.000e+004 3.012e-002 2.998e-003 
3.313e-003 4.509e+007 5.609e+012 1.000e+004 3.163e-002 3.001e-003 
3.314e-003 4.496e+007 5.602e+012 1.000e+004 3.007e-002 3.004e-003 
3.316e-003 4.487e+007 5.573e+012 1.000e+004 2.800e-002 3.006e-003 
3.318e-003 4.480e+007 5.568e+012 1.000e+004 2.622e-002 3.008e-003 
3.319e-003 4.474e+007 5.549e+012 1.000e+004 2.673e-002 3.010e-003 
3.321e-003 4.468e+007 5.523e+012 1.000e+004 2.741e-002 3.012e-003 
3.322e-003 4.464e+007 5.503e+012 1.000e+004 2.570e-002 3.014e-003 
3.324e-003 4.459e+007 5.499e+012 1.000e+004 2.738e-002 3.016e-003 
3.326e-003 4.455e+007 5.496e+012 1.000e+004 2.670e-002 3.018e-003 
3.327e-003 4.451e+007 5.500e+012 1.000e+004 2.719e-002 3.020e-003 
3.329e-003 4.448e+007 5.507e+012 1.000e+004 2.492e-002 3.022e-003 
3.331e-003 4.444e+007 5.492e+012 1.000e+004 2.598e-002 3.023e-003 
3.332e-003 4.440e+007 5.472e+012 1.000e+004 2.717e-002 3.025e-003 
3.334e-003 4.436e+007 5.460e+012 1.000e+004 2.795e-002 3.027e-003 
3.336e-003 4.432e+007 5.453e+012 1.000e+004 2.633e-002 3.029e-003 
3.337e-003 4.429e+007 5.434e+012 1.000e+004 2.763e-002 3.031e-003 
3.339e-003 4.426e+007 5.427e+012 1.000e+004 2.705e-002 3.033e-003 
3.341e-003 4.424e+007 5.418e+012 1.000e+004 2.765e-002 3.035e-003 
3.342e-003 4.422e+007 5.411e+012 1.000e+004 2.357e-002 3.037e-003 
3.344e-003 4.420e+007 5.409e+012 1.000e+004 2.474e-002 3.039e-003 
3.346e-003 4.419e+007 5.409e+012 1.000e+004 2.369e-002 3.040e-003 
3.347e-003 4.418e+007 5.409e+012 1.000e+004 2.403e-002 3.042e-003 
3.349e-003 4.416e+007 5.411e+012 1.000e+004 2.253e-002 3.044e-003 
3.351e-003 4.414e+007 5.402e+012 1.000e+004 2.328e-002 3.046e-003 
3.353e-003 4.412e+007 5.402e+012 1.000e+004 2.656e-002 3.048e-003 
3.355e-003 4.409e+007 5.400e+012 1.000e+004 2.575e-002 3.050e-003 
3.357e-003 4.404e+007 5.356e+012 1.000e+004 2.762e-002 3.053e-003 
3.359e-003 4.402e+007 5.316e+012 1.000e+004 2.706e-002 3.055e-003 
3.361e-003 4.401e+007 5.292e+012 1.000e+004 2.294e-002 3.057e-003 
3.363e-003 4.401e+007 5.281e+012 1.000e+004 2.409e-002 3.059e-003 
3.365e-003 4.402e+007 5.281e+012 1.000e+004 2.391e-002 3.061e-003 
3.367e-003 4.402e+007 5.267e+012 1.000e+004 2.214e-002 3.063e-003 
3.369e-003 4.403e+007 5.265e+012 1.000e+004 1.636e-002 3.065e-003 
3.371e-003 4.403e+007 5.264e+012 1.000e+004 1.895e-002 3.067e-003 
3.373e-003 4.404e+007 5.265e+012 1.000e+004 2.081e-002 3.069e-003 
3.375e-003 4.405e+007 5.265e+012 1.000e+004 2.072e-002 3.071e-003 
3.377e-003 4.406e+007 5.269e+012 1.000e+004 1.952e-002 3.073e-003 
3.379e-003 4.408e+007 5.274e+012 1.000e+004 2.174e-002 3.075e-003 
3.381e-003 4.410e+007 5.281e+012 1.000e+004 2.051e-002 3.077e-003 
3.383e-003 4.412e+007 5.285e+012 1.000e+004 1.836e-002 3.078e-003 
3.385e-003 4.415e+007 5.288e+012 1.000e+004 1.653e-002 3.080e-003 
3.387e-003 4.419e+007 5.291e+012 1.000e+004 2.305e-002 3.082e-003 
3.389e-003 4.423e+007 5.295e+012 1.000e+004 1.835e-002 3.084e-003 
3.391e-003 4.427e+007 5.300e+012 1.000e+004 1.708e-002 3.085e-003 
3.393e-003 4.432e+007 5.307e+012 1.000e+004 1.730e-002 3.087e-003 
3.395e-003 4.436e+007 5.315e+012 1.000e+004 1.885e-002 3.089e-003 
3.397e-003 4.439e+007 5.324e+012 1.000e+004 1.970e-002 3.090e-003 
3.399e-003 4.442e+007 5.332e+012 1.000e+004 1.792e-002 3.092e-003 
3.401e-003 4.443e+007 5.343e+012 1.000e+004 1.915e-002 3.094e-003 
3.402e-003 4.445e+007 5.352e+012 1.000e+004 2.031e-002 3.095e-003 
3.404e-003 4.447e+007 5.361e+012 1.000e+004 1.533e-002 3.097e-003 
3.406e-003 4.450e+007 5.369e+012 1.000e+004 1.917e-002 3.099e-003 
3.408e-003 4.453e+007 5.372e+012 1.000e+004 1.709e-002 3.100e-003 
3.409e-003 4.456e+007 5.372e+012 1.000e+004 1.818e-002 3.101e-003 
3.411e-003 4.459e+007 5.376e+012 1.000e+004 1.626e-002 3.103e-003 
3.413e-003 4.461e+007 5.381e+012 1.000e+004 1.631e-002 3.104e-003 
3.414e-003 4.463e+007 5.387e+012 1.000e+004 1.846e-002 3.106e-003 
3.416e-003 4.463e+007 5.392e+012 1.000e+004 2.206e-002 3.108e-003 
3.418e-003 4.465e+007 5.397e+012 1.000e+004 1.784e-002 3.109e-003 
3.419e-003 4.468e+007 5.393e+012 1.000e+004 1.609e-002 3.111e-003 
3.421e-003 4.471e+007 5.389e+012 1.000e+004 1.784e-002 3.112e-003 
3.423e-003 4.476e+007 5.385e+012 1.000e+004 2.165e-002 3.114e-003 
3.425e-003 4.481e+007 5.383e+012 1.000e+004 1.678e-002 3.115e-003 
3.426e-003 4.487e+007 5.382e+012 1.000e+004 1.610e-002 3.116e-003 
3.428e-003 4.493e+007 5.379e+012 1.000e+004 2.040e-002 3.118e-003 
3.430e-003 4.499e+007 5.365e+012 1.000e+004 2.169e-002 3.119e-003 
3.432e-003 4.506e+007 5.359e+012 1.000e+004 1.676e-002 3.120e-003 
3.433e-003 4.514e+007 5.354e+012 1.000e+004 1.730e-002 3.121e-003 
3.435e-003 4.521e+007 5.347e+012 1.000e+004 1.885e-002 3.123e-003 
3.437e-003 4.530e+007 5.349e+012 1.000e+004 1.517e-002 3.124e-003 
3.438e-003 4.540e+007 5.356e+012 1.000e+004 1.581e-002 3.125e-003 
3.440e-003 4.550e+007 5.363e+012 1.000e+004 1.708e-002 3.126e-003 
3.442e-003 4.562e+007 5.362e+012 1.000e+004 1.903e-002 3.127e-003 
3.444e-003 4.573e+007 5.366e+012 1.000e+004 1.574e-002 3.128e-003 
3.446e-003 4.584e+007 5.368e+012 1.000e+004 1.796e-002 3.129e-003 
3.447e-003 4.596e+007 5.372e+012 1.000e+004 1.671e-002 3.130e-003 
3.449e-003 4.608e+007 5.378e+012 1.000e+004 1.827e-002 3.131e-003 
3.451e-003 4.619e+007 5.387e+012 1.000e+004 1.724e-002 3.132e-003 
3.453e-003 4.630e+007 5.392e+012 1.000e+004 1.627e-002 3.133e-003 
3.455e-003 4.641e+007 5.385e+012 1.000e+004 1.601e-002 3.134e-003 
3.457e-003 4.653e+007 5.373e+012 1.000e+004 1.785e-002 3.135e-003 
3.459e-003 4.665e+007 5.355e+012 1.000e+004 1.445e-002 3.136e-003 
3.460e-003 4.676e+007 5.353e+012 1.000e+004 1.465e-002 3.137e-003 
3.462e-003 4.687e+007 5.353e+012 1.000e+004 1.476e-002 3.138e-003 
3.464e-003 4.698e+007 5.354e+012 1.000e+004 1.885e-002 3.140e-003 
3.466e-003 4.708e+007 5.355e+012 1.000e+004 1.354e-002 3.141e-003 
3.468e-003 4.718e+007 5.361e+012 1.000e+004 2.120e-002 3.142e-003 
3.470e-003 4.726e+007 5.371e+012 1.000e+004 2.828e-002 3.143e-003 
3.472e-003 4.731e+007 5.377e+012 1.000e+004 2.863e-002 3.145e-003 
3.473e-003 4.736e+007 5.390e+012 1.000e+004 2.876e-002 3.146e-003 
3.475e-003 4.740e+007 5.392e+012 1.000e+004 2.883e-002 3.147e-003 
3.476e-003 4.745e+007 5.401e+012 1.000e+004 3.043e-002 3.149e-003 
3.478e-003 4.752e+007 5.409e+012 1.000e+004 3.438e-002 3.150e-003 
3.480e-003 4.759e+007 5.410e+012 1.000e+004 2.436e-002 3.151e-003 
3.481e-003 4.767e+007 5.387e+012 1.000e+004 3.637e-002 3.152e-003 
3.482e-003 4.774e+007 5.382e+012 1.000e+004 3.443e-002 3.153e-003 
3.484e-003 4.783e+007 5.276e+012 1.000e+004 1.119e-002 3.154e-003 
3.486e-003 4.791e+007 5.268e+012 1.000e+004 1.329e-002 3.155e-003 
3.488e-003 4.799e+007 5.267e+012 1.000e+004 1.635e-002 3.156e-003 
3.490e-003 4.806e+007 5.268e+012 1.000e+004 1.378e-002 3.157e-003 
3.491e-003 4.813e+007 5.204e+012 1.000e+004 1.144e-002 3.159e-003 
3.493e-003 4.820e+007 5.208e+012 1.000e+004 1.029e-002 3.160e-003 
3.495e-003 4.828e+007 5.212e+012 1.000e+004 1.089e-002 3.161e-003 
3.496e-003 4.836e+007 5.218e+012 1.000e+004 9.321e-003 3.162e-003 
3.498e-003 4.844e+007 5.221e+012 1.000e+004 7.484e-003 3.163e-003 
3.500e-003 4.852e+007 5.218e+012 1.000e+004 1.121e-002 3.165e-003 
3.502e-003 4.861e+007 5.216e+012 1.000e+004 1.331e-002 3.166e-003 
3.503e-003 4.869e+007 5.221e+012 1.000e+004 9.417e-003 3.167e-003 
3.505e-003 4.878e+007 5.224e+012 1.000e+004 8.744e-003 3.168e-003 
3.507e-003 4.887e+007 5.201e+012 1.000e+004 1.242e-002 3.169e-003 
3.509e-003 4.897e+007 5.206e+012 1.000e+004 1.172e-002 3.171e-003 
3.511e-003 4.906e+007 5.202e+012 1.000e+004 1.033e-002 3.172e-003 
3.513e-003 4.914e+007 5.202e+012 1.000e+004 8.987e-003 3.173e-003 
3.514e-003 4.922e+007 5.204e+012 1.000e+004 1.242e-002 3.174e-003 
3.516e-003 4.930e+007 5.208e+012 1.000e+004 1.199e-002 3.176e-003 
3.518e-003 4.938e+007 5.214e+012 1.000e+004 7.395e-003 3.177e-003 
3.520e-003 4.947e+007 5.221e+012 1.000e+004 1.249e-002 3.178e-003 
3.522e-003 4.954e+007 5.229e+012 1.000e+004 1.047e-002 3.180e-003 
3.524e-003 4.962e+007 5.237e+012 1.000e+004 1.231e-002 3.181e-003 
3.526e-003 4.970e+007 5.247e+012 1.000e+004 7.002e-003 3.182e-003 
3.527e-003 4.977e+007 5.256e+012 1.000e+004 1.125e-002 3.184e-003 
3.529e-003 4.985e+007 5.265e+012 1.000e+004 1.046e-002 3.185e-003 
3.531e-003 4.991e+007 5.276e+012 1.000e+004 1.414e-002 3.186e-003 
3.533e-003 4.997e+007 5.287e+012 1.000e+004 1.190e-002 3.188e-003 
3.535e-003 5.003e+007 5.300e+012 1.000e+004 1.531e-002 3.189e-003 
3.537e-003 5.008e+007 5.312e+012 1.000e+004 1.151e-002 3.191e-003 
3.538e-003 5.013e+007 5.323e+012 1.000e+004 1.063e-002 3.192e-003 
3.540e-003 5.018e+007 5.337e+012 1.000e+004 9.392e-003 3.193e-003 
3.542e-003 5.022e+007 5.346e+012 1.000e+004 1.226e-002 3.195e-003 
3.543e-003 5.025e+007 5.359e+012 1.000e+004 1.132e-002 3.196e-003 
3.545e-003 5.029e+007 5.372e+012 1.000e+004 1.445e-002 3.198e-003 
3.547e-003 5.032e+007 5.387e+012 1.000e+004 1.314e-002 3.199e-003 
3.549e-003 5.033e+007 5.397e+012 1.000e+004 1.150e-002 3.201e-003 
3.550e-003 5.035e+007 5.406e+012 1.000e+004 1.204e-002 3.202e-003 
3.552e-003 5.037e+007 5.416e+012 1.000e+004 1.277e-002 3.204e-003 
3.554e-003 5.040e+007 5.427e+012 1.000e+004 1.394e-002 3.206e-003 
3.556e-003 5.043e+007 5.435e+012 1.000e+004 2.096e-002 3.207e-003 
3.557e-003 5.046e+007 5.444e+012 1.000e+004 2.145e-002 3.209e-003 
3.559e-003 5.050e+007 5.458e+012 1.000e+004 2.052e-002 3.210e-003 
3.561e-003 5.053e+007 5.466e+012 1.000e+004 1.652e-002 3.212e-003 
3.563e-003 5.055e+007 5.470e+012 1.000e+004 2.027e-002 3.214e-003 
3.565e-003 5.058e+007 5.482e+012 1.000e+004 2.081e-002 3.216e-003 
3.567e-003 5.060e+007 5.495e+012 1.000e+004 2.114e-002 3.217e-003 
3.569e-003 5.061e+007 5.508e+012 1.000e+004 2.458e-002 3.219e-003 
3.571e-003 5.061e+007 5.500e+012 1.000e+004 2.395e-002 3.221e-003 
3.572e-003 5.061e+007 5.499e+012 1.000e+004 1.999e-002 3.223e-003 
3.574e-003 5.062e+007 5.499e+012 1.000e+004 7.937e-003 3.224e-003 
3.576e-003 5.062e+007 5.508e+012 1.000e+004 2.758e-002 3.226e-003 
3.578e-003 5.065e+007 5.523e+012 1.000e+004 2.566e-002 3.228e-003 
3.581e-003 5.068e+007 5.541e+012 1.000e+004 8.801e-003 3.230e-003 
3.583e-003 5.070e+007 5.559e+012 1.000e+004 1.791e-002 3.232e-003 
3.585e-003 5.072e+007 5.575e+012 1.000e+004 1.882e-002 3.234e-003 
3.587e-003 5.074e+007 5.591e+012 1.000e+004 1.509e-002 3.236e-003 
3.589e-003 5.076e+007 5.607e+012 1.000e+004 1.890e-002 3.238e-003 
3.591e-003 5.079e+007 5.620e+012 1.000e+004 1.933e-002 3.240e-003 
3.593e-003 5.082e+007 5.633e+012 1.000e+004 2.071e-002 3.242e-003 
3.595e-003 5.086e+007 5.647e+012 1.000e+004 1.954e-002 3.243e-003 
3.596e-003 5.087e+007 5.624e+012 1.000e+004 1.961e-002 3.245e-003 
3.598e-003 5.089e+007 5.630e+012 1.000e+004 1.915e-002 3.247e-003 
3.600e-003 5.092e+007 5.630e+012 1.000e+004 1.748e-002 3.248e-003 
3.602e-003 5.096e+007 5.640e+012 1.000e+004 1.818e-002 3.250e-003 
3.604e-003 5.099e+007 5.650e+012 1.000e+004 1.863e-002 3.251e-003 
3.605e-003 5.102e+007 5.662e+012 1.000e+004 1.713e-002 3.253e-003 
3.607e-003 5.105e+007 5.655e+012 1.000e+004 1.837e-002 3.255e-003 
3.609e-003 5.107e+007 5.663e+012 1.000e+004 1.791e-002 3.256e-003 
3.611e-003 5.109e+007 5.672e+012 1.000e+004 1.988e-002 3.258e-003 
3.612e-003 5.111e+007 5.678e+012 1.000e+004 1.973e-002 3.259e-003 
3.614e-003 5.113e+007 5.689e+012 1.000e+004 1.851e-002 3.260e-003 
3.615e-003 5.115e+007 5.700e+012 1.000e+004 1.824e-002 3.262e-003 
3.617e-003 5.118e+007 5.712e+012 1.000e+004 1.928e-002 3.263e-003 
3.619e-003 5.120e+007 5.723e+012 1.000e+004 1.761e-002 3.265e-003 
3.620e-003 5.123e+007 5.734e+012 1.000e+004 1.826e-002 3.266e-003 
3.622e-003 5.125e+007 5.739e+012 1.000e+004 1.886e-002 3.268e-003 
3.623e-003 5.127e+007 5.734e+012 1.000e+004 1.993e-002 3.269e-003 
3.625e-003 5.129e+007 5.732e+012 1.000e+004 1.848e-002 3.270e-003 
3.626e-003 5.131e+007 5.733e+012 1.000e+004 1.827e-002 3.272e-003 
3.628e-003 5.133e+007 5.733e+012 1.000e+004 1.919e-002 3.273e-003 
3.629e-003 5.135e+007 5.736e+012 1.000e+004 1.936e-002 3.274e-003 
3.631e-003 5.138e+007 5.741e+012 1.000e+004 1.834e-002 3.276e-003 
3.632e-003 5.140e+007 5.741e+012 1.000e+004 1.865e-002 3.277e-003 
3.634e-003 5.141e+007 5.741e+012 1.000e+004 2.133e-002 3.279e-003 
3.635e-003 5.141e+007 5.743e+012 1.000e+004 2.082e-002 3.280e-003 
3.637e-003 5.142e+007 5.747e+012 1.000e+004 1.968e-002 3.282e-003 
3.638e-003 5.142e+007 5.753e+012 1.000e+004 1.904e-002 3.283e-003 
3.640e-003 5.141e+007 5.740e+012 1.000e+004 2.195e-002 3.285e-003 
3.641e-003 5.141e+007 5.727e+012 1.000e+004 2.166e-002 3.286e-003 
3.643e-003 5.141e+007 5.735e+012 1.000e+004 1.976e-002 3.288e-003 
3.644e-003 5.141e+007 5.742e+012 1.000e+004 1.904e-002 3.289e-003 
3.646e-003 5.142e+007 5.751e+012 1.000e+004 1.999e-002 3.291e-003 
3.648e-003 5.143e+007 5.761e+012 1.000e+004 1.999e-002 3.292e-003 
3.649e-003 5.144e+007 5.771e+012 1.000e+004 1.872e-002 3.294e-003 
3.651e-003 5.145e+007 5.772e+012 1.000e+004 1.691e-002 3.295e-003 
3.652e-003 5.146e+007 5.770e+012 1.000e+004 1.813e-002 3.297e-003 
3.654e-003 5.146e+007 5.773e+012 1.000e+004 1.810e-002 3.298e-003 
3.655e-003 5.147e+007 5.779e+012 1.000e+004 1.628e-002 3.300e-003 
3.657e-003 5.148e+007 5.786e+012 1.000e+004 1.635e-002 3.301e-003 
3.659e-003 5.149e+007 5.793e+012 1.000e+004 1.480e-002 3.303e-003 
3.661e-003 5.152e+007 5.800e+012 1.000e+004 1.444e-002 3.305e-003 
3.662e-003 5.155e+007 5.808e+012 1.000e+004 1.355e-002 3.306e-003 
3.664e-003 5.158e+007 5.816e+012 1.000e+004 1.518e-002 3.308e-003 
3.666e-003 5.160e+007 5.825e+012 1.000e+004 1.563e-002 3.309e-003 
3.668e-003 5.164e+007 5.835e+012 1.000e+004 1.255e-002 3.311e-003 
3.669e-003 5.168e+007 5.845e+012 1.000e+004 1.638e-002 3.312e-003 
3.671e-003 5.170e+007 5.855e+012 1.000e+004 1.705e-002 3.314e-003 
3.673e-003 5.173e+007 5.865e+012 1.000e+004 1.935e-002 3.316e-003 
3.675e-003 5.177e+007 5.863e+012 1.000e+004 2.042e-002 3.317e-003 
3.677e-003 5.180e+007 5.874e+012 1.000e+004 2.054e-002 3.319e-003 
3.679e-003 5.184e+007 5.881e+012 1.000e+004 2.046e-002 3.321e-003 
3.681e-003 5.188e+007 5.891e+012 1.000e+004 2.047e-002 3.323e-003 
3.683e-003 5.192e+007 5.901e+012 1.000e+004 2.132e-002 3.325e-003 
3.686e-003 5.196e+007 5.915e+012 1.000e+004 2.101e-002 3.327e-003 
3.688e-003 5.200e+007 5.929e+012 1.000e+004 2.196e-002 3.328e-003 
3.690e-003 5.203e+007 5.938e+012 1.000e+004 2.364e-002 3.330e-003 
3.692e-003 5.206e+007 5.950e+012 1.000e+004 2.489e-002 3.332e-003 
3.694e-003 5.207e+007 5.945e+012 1.000e+004 2.087e-002 3.334e-003 
3.696e-003 5.207e+007 5.938e+012 1.000e+004 2.610e-002 3.336e-003 
3.698e-003 5.208e+007 5.929e+012 1.000e+004 2.853e-002 3.338e-003 
3.700e-003 5.208e+007 5.936e+012 1.000e+004 2.426e-002 3.340e-003 
3.702e-003 5.208e+007 5.949e+012 1.000e+004 2.616e-002 3.342e-003 
3.704e-003 5.207e+007 5.956e+012 1.000e+004 2.306e-002 3.344e-003 
3.706e-003 5.207e+007 5.956e+012 1.000e+004 2.752e-002 3.346e-003 
3.708e-003 5.205e+007 5.949e+012 1.000e+004 2.815e-002 3.349e-003 
3.710e-003 5.203e+007 5.953e+012 1.000e+004 3.608e-002 3.351e-003 
3.712e-003 5.200e+007 5.961e+012 1.000e+004 2.887e-002 3.353e-003 
3.714e-003 5.198e+007 5.973e+012 1.000e+004 3.484e-002 3.355e-003 
3.716e-003 5.194e+007 5.988e+012 1.000e+004 3.415e-002 3.358e-003 
3.719e-003 5.190e+007 6.004e+012 1.000e+004 2.859e-002 3.360e-003 
3.721e-003 5.186e+007 6.021e+012 1.000e+004 2.886e-002 3.362e-003 
3.723e-003 5.181e+007 6.034e+012 1.000e+004 2.913e-002 3.365e-003 
3.725e-003 5.175e+007 6.051e+012 1.000e+004 3.185e-002 3.367e-003 
3.727e-003 5.168e+007 6.070e+012 1.000e+004 3.487e-002 3.370e-003 
3.729e-003 5.159e+007 6.066e+012 1.000e+004 3.450e-002 3.373e-003 
3.731e-003 5.148e+007 6.077e+012 1.000e+004 3.360e-002 3.375e-003 
3.733e-003 5.138e+007 6.058e+012 1.000e+004 3.723e-002 3.378e-003 
3.735e-003 5.128e+007 6.070e+012 1.000e+004 3.872e-002 3.381e-003 
3.737e-003 5.120e+007 6.085e+012 1.000e+004 3.470e-002 3.383e-003 
3.739e-003 5.112e+007 6.103e+012 1.000e+004 3.136e-002 3.386e-003 
3.741e-003 5.105e+007 6.122e+012 1.000e+004 3.620e-002 3.389e-003 
3.743e-003 5.098e+007 6.138e+012 1.000e+004 3.566e-002 3.391e-003 
3.745e-003 5.091e+007 6.148e+012 1.000e+004 3.124e-002 3.394e-003 
3.748e-003 5.084e+007 6.163e+012 1.000e+004 3.033e-002 3.396e-003 
3.749e-003 5.078e+007 6.180e+012 1.000e+004 3.268e-002 3.399e-003 
3.751e-003 5.074e+007 6.196e+012 1.000e+004 3.208e-002 3.401e-003 
3.753e-003 5.070e+007 6.207e+012 1.000e+004 3.246e-002 3.403e-003 
3.755e-003 5.066e+007 6.224e+012 1.000e+004 3.125e-002 3.405e-003 
3.757e-003 5.061e+007 6.194e+012 1.000e+004 4.066e-002 3.408e-003 
3.759e-003 5.059e+007 6.184e+012 1.000e+004 3.593e-002 3.410e-003 
3.761e-003 5.057e+007 6.190e+012 1.000e+004 3.136e-002 3.412e-003 
3.763e-003 5.055e+007 6.198e+012 1.000e+004 3.354e-002 3.414e-003 
3.765e-003 5.052e+007 6.210e+012 1.000e+004 3.635e-002 3.416e-003 
3.767e-003 5.049e+007 6.205e+012 1.000e+004 3.694e-002 3.418e-003 
3.769e-003 5.046e+007 6.215e+012 1.000e+004 3.409e-002 3.421e-003 
3.771e-003 5.042e+007 6.215e+012 1.000e+004 3.186e-002 3.423e-003 
3.773e-003 5.036e+007 6.201e+012 1.000e+004 3.989e-002 3.425e-003 
3.775e-003 5.031e+007 6.205e+012 1.000e+004 3.260e-002 3.428e-003 
3.777e-003 5.026e+007 6.212e+012 1.000e+004 3.509e-002 3.430e-003 
3.779e-003 5.023e+007 6.222e+012 1.000e+004 3.093e-002 3.432e-003 
3.781e-003 5.020e+007 6.224e+012 1.000e+004 3.046e-002 3.434e-003 
3.783e-003 5.018e+007 6.228e+012 1.000e+004 3.243e-002 3.436e-003 
3.785e-003 5.015e+007 6.234e+012 1.000e+004 2.934e-002 3.438e-003 
3.787e-003 5.014e+007 6.242e+012 1.000e+004 3.106e-002 3.440e-003 
3.789e-003 5.012e+007 6.247e+012 1.000e+004 3.233e-002 3.442e-003 
3.791e-003 5.010e+007 6.257e+012 1.000e+004 2.964e-002 3.445e-003 
3.793e-003 5.008e+007 6.266e+012 1.000e+004 3.010e-002 3.447e-003 
3.795e-003 5.005e+007 6.279e+012 1.000e+004 3.008e-002 3.449e-003 
3.797e-003 5.001e+007 6.287e+012 1.000e+004 3.036e-002 3.451e-003 
3.799e-003 4.996e+007 6.291e+012 1.000e+004 2.934e-002 3.453e-003 
3.800e-003 4.991e+007 6.286e+012 1.000e+004 3.044e-002 3.456e-003 
3.803e-003 4.985e+007 6.278e+012 1.000e+004 3.196e-002 3.458e-003 
3.805e-003 4.979e+007 6.279e+012 1.000e+004 3.504e-002 3.461e-003 
3.807e-003 4.974e+007 6.279e+012 1.000e+004 3.002e-002 3.463e-003 
3.809e-003 4.969e+007 6.280e+012 1.000e+004 3.082e-002 3.465e-003 
3.811e-003 4.965e+007 6.277e+012 1.000e+004 3.314e-002 3.468e-003 
3.813e-003 4.962e+007 6.273e+012 1.000e+004 1.608e-002 3.470e-003 
3.815e-003 4.957e+007 6.276e+012 1.000e+004 1.621e-002 3.472e-003 
3.817e-003 4.951e+007 6.287e+012 1.000e+004 2.098e-002 3.475e-003 
3.819e-003 4.947e+007 6.262e+012 1.000e+004 1.175e-002 3.477e-003 
3.821e-003 4.945e+007 6.257e+012 1.000e+004 1.106e-002 3.479e-003 
3.823e-003 4.943e+007 6.257e+012 1.000e+004 1.649e-002 3.482e-003 
3.825e-003 4.941e+007 6.252e+012 1.000e+004 2.150e-002 3.484e-003 
3.828e-003 4.937e+007 6.219e+012 1.000e+004 1.449e-002 3.486e-003 
3.830e-003 4.932e+007 6.201e+012 1.000e+004 1.115e-002 3.489e-003 
3.832e-003 4.927e+007 6.196e+012 1.000e+004 1.420e-002 3.491e-003 
3.834e-003 4.923e+007 6.195e+012 1.000e+004 1.174e-002 3.494e-003 
3.836e-003 4.918e+007 6.198e+012 1.000e+004 1.097e-002 3.496e-003 
3.838e-003 4.914e+007 6.192e+012 1.000e+004 1.656e-002 3.498e-003 
3.840e-003 4.908e+007 6.179e+012 1.000e+004 9.627e-003 3.501e-003 
3.842e-003 4.902e+007 6.138e+012 1.000e+004 1.034e-002 3.503e-003 
3.844e-003 4.896e+007 6.126e+012 1.000e+004 1.220e-002 3.506e-003 
3.846e-003 4.890e+007 6.119e+012 1.000e+004 8.859e-003 3.509e-003 
3.848e-003 4.885e+007 6.102e+012 1.000e+004 1.275e-002 3.511e-003 
3.851e-003 4.880e+007 6.081e+012 1.000e+004 1.180e-002 3.513e-003 
3.853e-003 4.877e+007 6.078e+012 1.000e+004 9.175e-003 3.516e-003 
3.855e-003 4.874e+007 6.091e+012 1.000e+004 6.877e-003 3.518e-003 
3.857e-003 4.871e+007 6.098e+012 1.000e+004 1.028e-002 3.520e-003 
3.859e-003 4.868e+007 6.115e+012 1.000e+004 1.140e-002 3.523e-003 
3.861e-003 4.865e+007 6.132e+012 1.000e+004 1.308e-002 3.525e-003 
3.863e-003 4.863e+007 6.149e+012 1.000e+004 1.771e-002 3.527e-003 
3.865e-003 4.860e+007 6.167e+012 1.000e+004 1.228e-002 3.529e-003 
3.867e-003 4.858e+007 6.185e+012 1.000e+004 1.186e-002 3.531e-003 
3.869e-003 4.856e+007 6.193e+012 1.000e+004 7.358e-003 3.533e-003 
3.871e-003 4.854e+007 6.193e+012 1.000e+004 1.003e-002 3.535e-003 
3.873e-003 4.853e+007 6.206e+012 1.000e+004 1.408e-002 3.538e-003 
3.875e-003 4.851e+007 6.208e+012 1.000e+004 1.243e-002 3.540e-003 
3.877e-003 4.847e+007 6.214e+012 1.000e+004 1.666e-002 3.542e-003 
3.879e-003 4.842e+007 6.207e+012 1.000e+004 1.802e-002 3.544e-003 
3.881e-003 4.837e+007 6.210e+012 1.000e+004 1.707e-002 3.546e-003 
3.882e-003 4.832e+007 6.209e+012 1.000e+004 2.022e-002 3.549e-003 
3.884e-003 4.827e+007 6.214e+012 1.000e+004 1.992e-002 3.551e-003 
3.886e-003 4.822e+007 6.192e+012 1.000e+004 2.046e-002 3.553e-003 
3.888e-003 4.816e+007 6.171e+012 1.000e+004 1.532e-002 3.555e-003 
3.890e-003 4.812e+007 6.172e+012 1.000e+004 1.496e-002 3.557e-003 
3.892e-003 4.810e+007 6.170e+012 1.000e+004 1.769e-002 3.559e-003 
3.893e-003 4.806e+007 6.150e+012 1.000e+004 1.699e-002 3.562e-003 
3.895e-003 4.802e+007 6.148e+012 1.000e+004 1.911e-002 3.564e-003 
3.897e-003 4.799e+007 6.152e+012 1.000e+004 1.577e-002 3.566e-003 
3.899e-003 4.796e+007 6.161e+012 1.000e+004 1.713e-002 3.568e-003 
3.901e-003 4.795e+007 6.091e+012 1.000e+004 2.611e-002 3.570e-003 
3.903e-003 4.795e+007 6.100e+012 1.000e+004 2.654e-002 3.571e-003 
3.904e-003 4.797e+007 6.112e+012 1.000e+004 2.734e-002 3.573e-003 
3.906e-003 4.798e+007 6.112e+012 1.000e+004 2.556e-002 3.575e-003 
3.908e-003 4.799e+007 6.120e+012 1.000e+004 2.474e-002 3.576e-003 
3.910e-003 4.802e+007 6.080e+012 1.000e+004 1.492e-002 3.578e-003 
3.912e-003 4.806e+007 6.084e+012 1.000e+004 1.636e-002 3.580e-003 
3.914e-003 4.807e+007 6.056e+012 1.000e+004 1.490e-002 3.581e-003 
3.916e-003 4.812e+007 6.050e+012 1.000e+004 1.544e-002 3.583e-003 
3.918e-003 4.817e+007 6.052e+012 1.000e+004 1.843e-002 3.585e-003 
3.920e-003 4.821e+007 6.047e+012 1.000e+004 1.567e-002 3.587e-003 
3.922e-003 4.826e+007 6.047e+012 1.000e+004 1.234e-002 3.588e-003 
3.924e-003 4.830e+007 6.051e+012 1.000e+004 1.362e-002 3.590e-003 
3.926e-003 4.833e+007 6.056e+012 1.000e+004 1.650e-002 3.592e-003 
3.928e-003 4.836e+007 6.058e+012 1.000e+004 1.768e-002 3.594e-003 
3.930e-003 4.838e+007 6.066e+012 1.000e+004 1.716e-002 3.596e-003 
3.932e-003 4.840e+007 6.073e+012 1.000e+004 1.833e-002 3.598e-003 
3.934e-003 4.842e+007 6.082e+012 1.000e+004 2.175e-002 3.600e-003 
3.936e-003 4.843e+007 6.092e+012 1.000e+004 2.310e-002 3.602e-003 
3.938e-003 4.844e+007 6.095e+012 1.000e+004 2.087e-002 3.604e-003 
3.940e-003 4.843e+007 6.099e+012 1.000e+004 2.191e-002 3.606e-003 
3.942e-003 4.840e+007 6.098e+012 1.000e+004 2.801e-002 3.608e-003 
3.944e-003 4.836e+007 6.100e+012 1.000e+004 2.868e-002 3.610e-003 
3.947e-003 4.834e+007 6.095e+012 1.000e+004 2.692e-002 3.613e-003 
3.949e-003 4.832e+007 6.095e+012 1.000e+004 2.501e-002 3.615e-003 
3.951e-003 4.830e+007 6.098e+012 1.000e+004 2.819e-002 3.617e-003 
3.953e-003 4.829e+007 6.105e+012 1.000e+004 2.908e-002 3.619e-003 
3.955e-003 4.829e+007 6.113e+012 1.000e+004 2.265e-002 3.621e-003 
3.957e-003 4.828e+007 6.123e+012 1.000e+004 2.379e-002 3.623e-003 
3.959e-003 4.827e+007 6.134e+012 1.000e+004 2.628e-002 3.625e-003 
3.961e-003 4.825e+007 6.134e+012 1.000e+004 2.297e-002 3.628e-003 
3.963e-003 4.823e+007 6.140e+012 1.000e+004 1.875e-002 3.630e-003 
3.964e-003 4.822e+007 6.137e+012 1.000e+004 1.863e-002 3.631e-003 
3.966e-003 4.820e+007 6.148e+012 1.000e+004 2.030e-002 3.633e-003 
3.968e-003 4.818e+007 6.156e+012 1.000e+004 1.861e-002 3.635e-003 
3.969e-003 4.818e+007 6.162e+012 1.000e+004 1.902e-002 3.637e-003 
3.971e-003 4.818e+007 6.171e+012 1.000e+004 1.732e-002 3.638e-003 
3.973e-003 4.819e+007 6.175e+012 1.000e+004 1.822e-002 3.640e-003 
3.975e-003 4.820e+007 6.182e+012 1.000e+004 1.772e-002 3.642e-003 
3.976e-003 4.821e+007 6.186e+012 1.000e+004 1.792e-002 3.643e-003 
3.978e-003 4.821e+007 6.187e+012 1.000e+004 1.680e-002 3.645e-003 
3.980e-003 4.822e+007 6.193e+012 1.000e+004 1.771e-002 3.646e-003 
3.981e-003 4.823e+007 6.200e+012 1.000e+004 1.747e-002 3.648e-003 
3.983e-003 4.822e+007 6.192e+012 1.000e+004 1.616e-002 3.650e-003 
3.984e-003 4.820e+007 6.196e+012 1.000e+004 1.581e-002 3.651e-003 
3.986e-003 4.818e+007 6.200e+012 1.000e+004 1.718e-002 3.653e-003 
3.987e-003 4.817e+007 6.183e+012 1.000e+004 1.763e-002 3.655e-003 
3.989e-003 4.815e+007 6.155e+012 1.000e+004 1.836e-002 3.656e-003 
3.991e-003 4.813e+007 6.151e+012 1.000e+004 1.761e-002 3.658e-003 
3.992e-003 4.809e+007 6.126e+012 1.000e+004 2.287e-002 3.660e-003 
3.994e-003 4.802e+007 6.088e+012 1.000e+004 2.172e-002 3.662e-003 
3.995e-003 4.796e+007 6.076e+012 1.000e+004 2.021e-002 3.664e-003 
3.997e-003 4.791e+007 6.064e+012 1.000e+004 2.034e-002 3.666e-003 
3.999e-003 4.785e+007 6.053e+012 1.000e+004 2.118e-002 3.668e-003 
4.000e-003 4.778e+007 6.033e+012 1.000e+004 2.156e-002 3.670e-003 
4.002e-003 4.772e+007 6.023e+012 1.000e+004 2.051e-002 3.672e-003 
4.004e-003 4.768e+007 6.016e+012 1.000e+004 1.884e-002 3.674e-003 
4.005e-003 4.764e+007 6.014e+012 1.000e+004 1.980e-002 3.676e-003 
4.007e-003 4.761e+007 6.015e+012 1.000e+004 1.977e-002 3.678e-003 
4.008e-003 4.758e+007 6.016e+012 1.000e+004 1.852e-002 3.680e-003 
4.010e-003 4.755e+007 6.019e+012 1.000e+004 1.767e-002 3.681e-003 
4.011e-003 4.752e+007 6.002e+012 1.000e+004 2.000e-002 3.683e-003 
4.013e-003 4.749e+007 6.000e+012 1.000e+004 2.164e-002 3.685e-003 
4.015e-003 4.746e+007 5.990e+012 1.000e+004 2.159e-002 3.687e-003 
4.016e-003 4.744e+007 5.981e+012 1.000e+004 1.646e-002 3.689e-003 
4.018e-003 4.744e+007 5.979e+012 1.000e+004 1.779e-002 3.690e-003 
4.020e-003 4.743e+007 5.976e+012 1.000e+004 1.976e-002 3.692e-003 
4.021e-003 4.742e+007 5.976e+012 1.000e+004 1.974e-002 3.694e-003 
4.023e-003 4.739e+007 5.975e+012 1.000e+004 1.268e-002 3.695e-003 
4.024e-003 4.736e+007 5.971e+012 1.000e+004 1.296e-002 3.697e-003 
4.026e-003 4.731e+007 5.971e+012 1.000e+004 1.543e-002 3.699e-003 
4.028e-003 4.726e+007 5.954e+012 1.000e+004 1.541e-002 3.701e-003 
4.030e-003 4.720e+007 5.957e+012 1.000e+004 1.866e-002 3.703e-003 
4.031e-003 4.716e+007 5.964e+012 1.000e+004 1.761e-002 3.706e-003 
4.033e-003 4.711e+007 5.961e+012 1.000e+004 1.879e-002 3.708e-003 
4.035e-003 4.706e+007 5.959e+012 1.000e+004 2.054e-002 3.710e-003 
4.036e-003 4.701e+007 5.962e+012 1.000e+004 2.124e-002 3.712e-003 
4.038e-003 4.697e+007 5.969e+012 1.000e+004 1.802e-002 3.714e-003 
4.040e-003 4.693e+007 5.971e+012 1.000e+004 1.875e-002 3.716e-003 
4.042e-003 4.687e+007 5.955e+012 1.000e+004 2.156e-002 3.718e-003 
4.043e-003 4.680e+007 5.949e+012 1.000e+004 2.164e-002 3.720e-003 
4.045e-003 4.672e+007 5.941e+012 1.000e+004 2.255e-002 3.722e-003 
4.047e-003 4.665e+007 5.946e+012 1.000e+004 2.038e-002 3.724e-003 
4.048e-003 4.658e+007 5.952e+012 1.000e+004 2.203e-002 3.726e-003 
4.050e-003 4.652e+007 5.955e+012 1.000e+004 2.130e-002 3.729e-003 
4.052e-003 4.644e+007 5.949e+012 1.000e+004 2.176e-002 3.731e-003 
4.053e-003 4.636e+007 5.941e+012 1.000e+004 2.244e-002 3.733e-003 
4.055e-003 4.630e+007 5.942e+012 1.000e+004 2.340e-002 3.735e-003 
4.057e-003 4.623e+007 5.946e+012 1.000e+004 2.162e-002 3.737e-003 
4.058e-003 4.617e+007 5.949e+012 1.000e+004 2.239e-002 3.739e-003 
4.060e-003 4.611e+007 5.954e+012 1.000e+004 2.369e-002 3.742e-003 
4.062e-003 4.603e+007 5.961e+012 1.000e+004 2.052e-002 3.744e-003 
4.063e-003 4.598e+007 5.968e+012 1.000e+004 1.939e-002 3.746e-003 
4.065e-003 4.593e+007 5.969e+012 1.000e+004 1.817e-002 3.748e-003 
4.067e-003 4.589e+007 5.970e+012 1.000e+004 1.828e-002 3.750e-003 
4.068e-003 4.585e+007 5.971e+012 1.000e+004 1.902e-002 3.751e-003 
4.070e-003 4.580e+007 5.967e+012 1.000e+004 1.942e-002 3.753e-003 
4.071e-003 4.575e+007 5.975e+012 1.000e+004 1.915e-002 3.755e-003 
4.073e-003 4.567e+007 5.936e+012 1.000e+004 1.924e-002 3.757e-003 
4.074e-003 4.561e+007 5.935e+012 1.000e+004 1.791e-002 3.759e-003 
4.076e-003 4.554e+007 5.936e+012 1.000e+004 2.020e-002 3.761e-003 
4.078e-003 4.547e+007 5.935e+012 1.000e+004 1.688e-002 3.763e-003 
4.079e-003 4.541e+007 5.936e+012 1.000e+004 1.742e-002 3.765e-003 
4.081e-003 4.535e+007 5.927e+012 1.000e+004 1.704e-002 3.767e-003 
4.082e-003 4.530e+007 5.923e+012 1.000e+004 1.825e-002 3.769e-003 
4.084e-003 4.525e+007 5.925e+012 1.000e+004 1.839e-002 3.771e-003 
4.085e-003 4.522e+007 5.929e+012 1.000e+004 1.477e-002 3.773e-003 
4.087e-003 4.519e+007 5.934e+012 1.000e+004 1.207e-002 3.775e-003 
4.088e-003 4.518e+007 5.937e+012 1.000e+004 1.346e-002 3.776e-003 
4.090e-003 4.519e+007 5.942e+012 1.000e+004 1.276e-002 3.778e-003 
4.091e-003 4.520e+007 5.943e+012 1.000e+004 9.562e-003 3.779e-003 
4.093e-003 4.523e+007 5.949e+012 1.000e+004 8.229e-003 3.781e-003 
4.094e-003 4.525e+007 5.951e+012 1.000e+004 1.208e-002 3.782e-003 
4.096e-003 4.527e+007 5.938e+012 1.000e+004 5.466e-003 3.783e-003 
4.097e-003 4.530e+007 5.936e+012 1.000e+004 2.516e-003 3.785e-003 
4.099e-003 4.533e+007 5.939e+012 1.000e+004 6.047e-003 3.786e-003 
4.100e-003 4.535e+007 5.944e+012 1.000e+004 5.622e-003 3.787e-003 
4.102e-003 4.539e+007 5.937e+012 1.000e+004 1.073e-003 3.788e-003 
4.103e-003 4.542e+007 5.900e+012 1.000e+004 9.222e-003 3.790e-003 
4.105e-003 4.546e+007 5.892e+012 1.000e+004 1.079e-002 3.791e-003 
4.106e-003 4.551e+007 5.887e+012 1.000e+004 9.298e-003 3.792e-003 
4.108e-003 4.555e+007 5.882e+012 1.000e+004 1.036e-002 3.793e-003 
4.109e-003 4.559e+007 5.879e+012 1.000e+004 8.831e-003 3.794e-003 
4.111e-003 4.565e+007 5.872e+012 1.000e+004 9.982e-003 3.795e-003 
4.112e-003 4.570e+007 5.867e+012 1.000e+004 9.776e-003 3.797e-003 
4.114e-003 4.575e+007 5.861e+012 1.000e+004 1.069e-002 3.798e-003 
4.115e-003 4.580e+007 5.853e+012 1.000e+004 9.789e-003 3.799e-003 
4.117e-003 4.585e+007 5.838e+012 1.000e+004 1.075e-002 3.800e-003 
4.118e-003 4.591e+007 5.800e+012 1.000e+004 7.388e-003 3.801e-003 
4.120e-003 4.596e+007 5.797e+012 1.000e+004 1.155e-002 3.802e-003 
4.121e-003 4.602e+007 5.796e+012 1.000e+004 1.143e-002 3.803e-003 
4.123e-003 4.607e+007 5.794e+012 1.000e+004 9.657e-003 3.804e-003 
4.124e-003 4.613e+007 5.793e+012 1.000e+004 1.326e-002 3.806e-003 
4.126e-003 4.618e+007 5.792e+012 1.000e+004 1.157e-002 3.807e-003 
4.127e-003 4.623e+007 5.774e+012 1.000e+004 1.296e-002 3.808e-003 
4.128e-003 4.628e+007 5.755e+012 1.000e+004 1.308e-002 3.809e-003 
4.130e-003 4.633e+007 5.752e+012 1.000e+004 1.644e-002 3.810e-003 
4.131e-003 4.637e+007 5.751e+012 1.000e+004 1.275e-002 3.811e-003 
4.133e-003 4.641e+007 5.751e+012 1.000e+004 1.496e-002 3.812e-003 
4.134e-003 4.645e+007 5.752e+012 1.000e+004 1.195e-002 3.813e-003 
4.136e-003 4.649e+007 5.753e+012 1.000e+004 7.810e-003 3.815e-003 
4.137e-003 4.653e+007 5.755e+012 1.000e+004 6.338e-003 3.816e-003 
4.139e-003 4.656e+007 5.736e+012 1.000e+004 9.154e-003 3.817e-003 
4.140e-003 4.659e+007 5.734e+012 1.000e+004 1.019e-002 3.818e-003 
4.142e-003 4.662e+007 5.736e+012 1.000e+004 1.227e-002 3.820e-003 
4.143e-003 4.664e+007 5.731e+012 1.000e+004 1.113e-002 3.821e-003 
4.145e-003 4.666e+007 5.723e+012 1.000e+004 9.623e-003 3.823e-003 
4.146e-003 4.668e+007 5.717e+012 1.000e+004 1.134e-002 3.824e-003 
4.148e-003 4.671e+007 5.716e+012 1.000e+004 1.286e-002 3.825e-003 
4.149e-003 4.674e+007 5.718e+012 1.000e+004 1.016e-002 3.827e-003 
4.151e-003 4.677e+007 5.722e+012 1.000e+004 9.412e-003 3.828e-003 
4.152e-003 4.681e+007 5.722e+012 1.000e+004 1.153e-002 3.829e-003 
4.154e-003 4.683e+007 5.726e+012 1.000e+004 1.287e-002 3.830e-003 
4.156e-003 4.686e+007 5.731e+012 1.000e+004 1.074e-002 3.832e-003 
4.157e-003 4.689e+007 5.736e+012 1.000e+004 1.022e-002 3.833e-003 
4.159e-003 4.692e+007 5.741e+012 1.000e+004 1.148e-002 3.834e-003 
4.160e-003 4.694e+007 5.748e+012 1.000e+004 1.329e-002 3.836e-003 
4.162e-003 4.695e+007 5.753e+012 1.000e+004 1.202e-002 3.837e-003 
4.163e-003 4.696e+007 5.761e+012 1.000e+004 1.389e-002 3.839e-003 
4.165e-003 4.697e+007 5.767e+012 1.000e+004 1.410e-002 3.840e-003 
4.166e-003 4.696e+007 5.777e+012 1.000e+004 1.527e-002 3.842e-003 
4.168e-003 4.696e+007 5.777e+012 1.000e+004 1.319e-002 3.843e-003 
4.169e-003 4.695e+007 5.780e+012 1.000e+004 1.631e-002 3.845e-003 
4.171e-003 4.694e+007 5.783e+012 1.000e+004 1.553e-002 3.847e-003 
4.172e-003 4.693e+007 5.791e+012 1.000e+004 1.729e-002 3.848e-003 
4.174e-003 4.692e+007 5.801e+012 1.000e+004 1.405e-002 3.850e-003 
4.175e-003 4.692e+007 5.809e+012 1.000e+004 1.507e-002 3.851e-003 
4.177e-003 4.693e+007 5.817e+012 1.000e+004 1.251e-002 3.853e-003 
4.178e-003 4.695e+007 5.827e+012 1.000e+004 1.293e-002 3.854e-003 
4.180e-003 4.698e+007 5.835e+012 1.000e+004 1.060e-002 3.855e-003 
4.182e-003 4.700e+007 5.797e+012 1.000e+004 7.780e-003 3.857e-003 
4.183e-003 4.703e+007 5.797e+012 1.000e+004 6.890e-003 3.858e-003 
4.185e-003 4.706e+007 5.802e+012 1.000e+004 7.480e-003 3.860e-003 
4.186e-003 4.709e+007 5.797e+012 1.000e+004 4.493e-003 3.861e-003 
4.188e-003 4.710e+007 5.791e+012 1.000e+004 8.990e-003 3.863e-003 
4.190e-003 4.711e+007 5.785e+012 1.000e+004 8.542e-003 3.864e-003 
4.191e-003 4.711e+007 5.782e+012 1.000e+004 9.485e-003 3.866e-003 
4.193e-003 4.711e+007 5.781e+012 1.000e+004 5.295e-003 3.867e-003 
4.194e-003 4.711e+007 5.781e+012 1.000e+004 9.317e-003 3.869e-003 
4.196e-003 4.711e+007 5.779e+012 1.000e+004 9.163e-003 3.871e-003 
4.198e-003 4.709e+007 5.773e+012 1.000e+004 1.065e-002 3.872e-003 
4.199e-003 4.707e+007 5.765e+012 1.000e+004 1.054e-002 3.874e-003 
4.201e-003 4.704e+007 5.760e+012 1.000e+004 1.047e-002 3.876e-003 
4.202e-003 4.700e+007 5.761e+012 1.000e+004 1.168e-002 3.878e-003 
4.204e-003 4.697e+007 5.728e+012 1.000e+004 1.083e-002 3.879e-003 
4.206e-003 4.695e+007 5.728e+012 1.000e+004 8.540e-003 3.881e-003 
4.207e-003 4.694e+007 5.731e+012 1.000e+004 1.137e-002 3.883e-003 
4.209e-003 4.694e+007 5.735e+012 1.000e+004 8.438e-003 3.885e-003 
4.210e-003 4.694e+007 5.736e+012 1.000e+004 9.489e-003 3.886e-003 
4.212e-003 4.693e+007 5.736e+012 1.000e+004 9.448e-003 3.888e-003 
4.214e-003 4.690e+007 5.722e+012 1.000e+004 1.396e-002 3.890e-003 
4.215e-003 4.686e+007 5.710e+012 1.000e+004 1.221e-002 3.892e-003 
4.217e-003 4.681e+007 5.707e+012 1.000e+004 1.154e-002 3.893e-003 
4.218e-003 4.677e+007 5.706e+012 1.000e+004 1.037e-002 3.895e-003 
4.220e-003 4.673e+007 5.700e+012 1.000e+004 1.342e-002 3.897e-003 
4.222e-003 4.670e+007 5.692e+012 1.000e+004 9.868e-003 3.899e-003 
4.223e-003 4.667e+007 5.690e+012 1.000e+004 1.130e-002 3.901e-003 
4.225e-003 4.664e+007 5.694e+012 1.000e+004 9.792e-003 3.903e-003 
4.226e-003 4.661e+007 5.700e+012 1.000e+004 1.297e-002 3.905e-003 
4.228e-003 4.656e+007 5.706e+012 1.000e+004 1.467e-002 3.906e-003 
4.230e-003 4.652e+007 5.713e+012 1.000e+004 1.151e-002 3.908e-003 
4.231e-003 4.647e+007 5.710e+012 1.000e+004 9.071e-003 3.910e-003 
4.233e-003 4.643e+007 5.717e+012 1.000e+004 1.364e-002 3.912e-003 
4.235e-003 4.638e+007 5.723e+012 1.000e+004 1.410e-002 3.914e-003 
4.236e-003 4.633e+007 5.730e+012 1.000e+004 1.237e-002 3.916e-003 
4.238e-003 4.628e+007 5.738e+012 1.000e+004 1.028e-002 3.918e-003 
4.239e-003 4.625e+007 5.744e+012 1.000e+004 1.257e-002 3.920e-003 
4.241e-003 4.622e+007 5.743e+012 1.000e+004 1.338e-002 3.922e-003 
4.243e-003 4.619e+007 5.742e+012 1.000e+004 1.095e-002 3.924e-003 
4.244e-003 4.617e+007 5.737e+012 1.000e+004 1.044e-002 3.925e-003 
4.246e-003 4.613e+007 5.724e+012 1.000e+004 1.539e-002 3.927e-003 
4.248e-003 4.606e+007 5.691e+012 1.000e+004 1.546e-002 3.929e-003 
4.249e-003 4.601e+007 5.673e+012 1.000e+004 1.357e-002 3.931e-003 
4.251e-003 4.596e+007 5.676e+012 1.000e+004 1.516e-002 3.933e-003 
4.252e-003 4.591e+007 5.675e+012 1.000e+004 1.577e-002 3.935e-003 
4.254e-003 4.587e+007 5.676e+012 1.000e+004 1.646e-002 3.937e-003 
4.256e-003 4.581e+007 5.685e+012 1.000e+004 1.437e-002 3.939e-003 
4.257e-003 4.577e+007 5.693e+012 1.000e+004 1.553e-002 3.941e-003 
4.259e-003 4.571e+007 5.693e+012 1.000e+004 1.705e-002 3.943e-003 
4.261e-003 4.565e+007 5.698e+012 1.000e+004 1.858e-002 3.945e-003 
4.262e-003 4.559e+007 5.702e+012 1.000e+004 1.590e-002 3.947e-003 
4.264e-003 4.554e+007 5.708e+012 1.000e+004 1.741e-002 3.949e-003 
4.265e-003 4.547e+007 5.693e+012 1.000e+004 2.004e-002 3.951e-003 
4.267e-003 4.541e+007 5.679e+012 1.000e+004 1.988e-002 3.953e-003 
4.268e-003 4.535e+007 5.676e+012 1.000e+004 2.085e-002 3.955e-003 
4.270e-003 4.528e+007 5.662e+012 1.000e+004 2.011e-002 3.957e-003 
4.272e-003 4.522e+007 5.662e+012 1.000e+004 2.038e-002 3.959e-003 
4.273e-003 4.518e+007 5.652e+012 1.000e+004 1.792e-002 3.961e-003 
4.275e-003 4.515e+007 5.653e+012 1.000e+004 1.667e-002 3.963e-003 
4.276e-003 4.513e+007 5.658e+012 1.000e+004 1.724e-002 3.965e-003 
4.278e-003 4.510e+007 5.669e+012 1.000e+004 2.251e-002 3.966e-003 
4.279e-003 4.509e+007 5.651e+012 1.000e+004 2.064e-002 3.968e-003 
4.281e-003 4.508e+007 5.652e+012 1.000e+004 1.797e-002 3.970e-003 
4.282e-003 4.510e+007 5.654e+012 1.000e+004 1.742e-002 3.971e-003 
4.284e-003 4.513e+007 5.658e+012 1.000e+004 1.408e-002 3.972e-003 
4.285e-003 4.516e+007 5.662e+012 1.000e+004 1.545e-002 3.974e-003 
4.287e-003 4.520e+007 5.666e+012 1.000e+004 1.289e-002 3.975e-003 
4.289e-003 4.524e+007 5.669e+012 1.000e+004 1.180e-002 3.976e-003 
4.290e-003 4.527e+007 5.666e+012 1.000e+004 1.534e-002 3.977e-003 
4.292e-003 4.530e+007 5.666e+012 1.000e+004 1.655e-002 3.979e-003 
4.293e-003 4.532e+007 5.668e+012 1.000e+004 1.497e-002 3.980e-003 
4.295e-003 4.532e+007 5.670e+012 1.000e+004 1.506e-002 3.982e-003 
4.296e-003 4.533e+007 5.672e+012 1.000e+004 1.639e-002 3.983e-003 
4.298e-003 4.535e+007 5.675e+012 1.000e+004 1.519e-002 3.984e-003 
4.299e-003 4.537e+007 5.682e+012 1.000e+004 1.401e-002 3.986e-003 
4.300e-003 4.540e+007 5.687e+012 1.000e+004 1.116e-002 3.987e-003 
4.302e-003 4.544e+007 5.655e+012 1.000e+004 1.830e-002 3.988e-003 
4.304e-003 4.547e+007 5.631e+012 1.000e+004 1.689e-002 3.989e-003 
4.305e-003 4.551e+007 5.614e+012 1.000e+004 1.621e-002 3.991e-003 
4.307e-003 4.556e+007 5.606e+012 1.000e+004 1.654e-002 3.992e-003 
4.308e-003 4.561e+007 5.597e+012 1.000e+004 6.873e-003 3.993e-003 
4.310e-003 4.567e+007 5.571e+012 1.000e+004 7.187e-003 3.994e-003 
4.311e-003 4.575e+007 5.576e+012 1.000e+004 6.468e-003 3.995e-003 
4.313e-003 4.581e+007 5.581e+012 1.000e+004 8.510e-003 3.997e-003 
4.314e-003 4.587e+007 5.587e+012 1.000e+004 8.040e-003 3.998e-003 
4.316e-003 4.592e+007 5.540e+012 1.000e+004 1.120e-002 3.999e-003 
4.317e-003 4.595e+007 5.494e+012 1.000e+004 1.579e-002 4.000e-003 
4.320e-003 4.602e+007 5.475e+012 1.000e+004 1.954e-002 4.002e-003 
4.322e-003 4.611e+007 5.480e+012 1.000e+004 1.960e-002 4.003e-003 
4.324e-003 4.621e+007 5.482e+012 1.000e+004 1.812e-002 4.004e-003 
4.326e-003 4.631e+007 5.487e+012 1.000e+004 1.853e-002 4.006e-003 
4.328e-003 4.641e+007 5.494e+012 1.000e+004 1.785e-002 4.007e-003 
4.330e-003 4.651e+007 5.499e+012 1.000e+004 1.844e-002 4.008e-003 
4.332e-003 4.662e+007 5.508e+012 1.000e+004 1.402e-002 4.010e-003 
4.334e-003 4.671e+007 5.516e+012 1.000e+004 1.308e-002 4.011e-003 
4.336e-003 4.680e+007 5.508e+012 1.000e+004 1.321e-002 4.012e-003 
4.338e-003 4.688e+007 5.511e+012 1.000e+004 1.466e-002 4.014e-003 
4.339e-003 4.697e+007 5.520e+012 1.000e+004 1.318e-002 4.015e-003 
4.341e-003 4.707e+007 5.523e+012 1.000e+004 1.274e-002 4.016e-003 
4.343e-003 4.717e+007 5.527e+012 1.000e+004 1.148e-002 4.017e-003 
4.345e-003 4.727e+007 5.536e+012 1.000e+004 1.241e-002 4.019e-003 
4.347e-003 4.738e+007 5.544e+012 1.000e+004 1.180e-002 4.020e-003 
4.349e-003 4.749e+007 5.551e+012 1.000e+004 1.203e-002 4.021e-003 
4.351e-003 4.761e+007 5.558e+012 1.000e+004 9.988e-003 4.022e-003 
4.353e-003 4.772e+007 5.566e+012 1.000e+004 1.245e-002 4.023e-003 
4.354e-003 4.784e+007 5.575e+012 1.000e+004 1.171e-002 4.024e-003 
4.356e-003 4.796e+007 5.534e+012 1.000e+004 1.064e-002 4.025e-003 
4.358e-003 4.807e+007 5.533e+012 1.000e+004 1.104e-002 4.026e-003 
4.360e-003 4.817e+007 5.540e+012 1.000e+004 1.228e-002 4.027e-003 
4.362e-003 4.827e+007 5.547e+012 1.000e+004 1.304e-002 4.028e-003 
4.364e-003 4.836e+007 5.556e+012 1.000e+004 1.209e-002 4.030e-003 
4.366e-003 4.843e+007 5.556e+012 1.000e+004 1.273e-002 4.031e-003 
4.367e-003 4.850e+007 5.563e+012 1.000e+004 1.464e-002 4.032e-003 
4.369e-003 4.855e+007 5.570e+012 1.000e+004 1.507e-002 4.034e-003 
4.371e-003 4.860e+007 5.578e+012 1.000e+004 1.575e-002 4.035e-003 
4.373e-003 4.864e+007 5.588e+012 1.000e+004 1.515e-002 4.037e-003 
4.375e-003 4.868e+007 5.597e+012 1.000e+004 1.691e-002 4.038e-003 
4.376e-003 4.871e+007 5.606e+012 1.000e+004 1.675e-002 4.040e-003 
4.378e-003 4.874e+007 5.618e+012 1.000e+004 1.602e-002 4.041e-003 
4.380e-003 4.876e+007 5.623e+012 1.000e+004 1.766e-002 4.043e-003 
4.382e-003 4.878e+007 5.635e+012 1.000e+004 1.792e-002 4.045e-003 
4.383e-003 4.880e+007 5.648e+012 1.000e+004 1.679e-002 4.046e-003 
4.385e-003 4.882e+007 5.647e+012 1.000e+004 1.702e-002 4.048e-003 
4.387e-003 4.882e+007 5.634e+012 1.000e+004 1.854e-002 4.050e-003 
4.388e-003 4.882e+007 5.642e+012 1.000e+004 1.836e-002 4.051e-003 
4.390e-003 4.882e+007 5.649e+012 1.000e+004 1.721e-002 4.053e-003 
4.392e-003 4.883e+007 5.661e+012 1.000e+004 1.473e-002 4.055e-003 
4.393e-003 4.884e+007 5.673e+012 1.000e+004 1.600e-002 4.056e-003 
4.395e-003 4.886e+007 5.685e+012 1.000e+004 1.520e-002 4.058e-003 
4.397e-003 4.888e+007 5.696e+012 1.000e+004 1.378e-002 4.059e-003 
4.398e-003 4.889e+007 5.708e+012 1.000e+004 1.350e-002 4.060e-003 
4.400e-003 4.891e+007 5.717e+012 1.000e+004 1.776e-002 4.062e-003 
4.402e-003 4.894e+007 5.723e+012 1.000e+004 1.643e-002 4.063e-003 
4.403e-003 4.897e+007 5.732e+012 1.000e+004 1.554e-002 4.065e-003 
4.405e-003 4.901e+007 5.744e+012 1.000e+004 1.473e-002 4.066e-003 
4.407e-003 4.905e+007 5.757e+012 1.000e+004 1.715e-002 4.068e-003 
4.409e-003 4.909e+007 5.769e+012 1.000e+004 1.612e-002 4.069e-003 
4.410e-003 4.913e+007 5.782e+012 1.000e+004 1.510e-002 4.071e-003 
4.412e-003 4.917e+007 5.796e+012 1.000e+004 1.475e-002 4.072e-003 
4.414e-003 4.922e+007 5.804e+012 1.000e+004 1.582e-002 4.074e-003 
4.416e-003 4.928e+007 5.817e+012 1.000e+004 1.525e-002 4.075e-003 
4.418e-003 4.933e+007 5.829e+012 1.000e+004 1.468e-002 4.077e-003 
4.419e-003 4.937e+007 5.841e+012 1.000e+004 1.424e-002 4.078e-003 
4.421e-003 4.941e+007 5.852e+012 1.000e+004 1.594e-002 4.080e-003 
4.423e-003 4.945e+007 5.862e+012 1.000e+004 1.623e-002 4.082e-003 
4.425e-003 4.948e+007 5.875e+012 1.000e+004 1.442e-002 4.083e-003 
4.427e-003 4.952e+007 5.887e+012 1.000e+004 1.381e-002 4.085e-003 
4.428e-003 4.956e+007 5.899e+012 1.000e+004 1.635e-002 4.086e-003 
4.430e-003 4.960e+007 5.910e+012 1.000e+004 1.616e-002 4.088e-003 
4.432e-003 4.963e+007 5.922e+012 1.000e+004 1.452e-002 4.089e-003 
4.434e-003 4.966e+007 5.933e+012 1.000e+004 1.460e-002 4.091e-003 
4.436e-003 4.969e+007 5.934e+012 1.000e+004 1.677e-002 4.092e-003 
4.438e-003 4.971e+007 5.936e+012 1.000e+004 1.665e-002 4.094e-003 
4.439e-003 4.975e+007 5.941e+012 1.000e+004 1.438e-002 4.096e-003 
4.441e-003 4.979e+007 5.948e+012 1.000e+004 1.355e-002 4.097e-003 
4.443e-003 4.982e+007 5.955e+012 1.000e+004 1.585e-002 4.099e-003 
4.445e-003 4.987e+007 5.962e+012 1.000e+004 1.440e-002 4.100e-003 
4.446e-003 4.991e+007 5.968e+012 1.000e+004 1.389e-002 4.102e-003 
4.448e-003 4.994e+007 5.976e+012 1.000e+004 1.454e-002 4.103e-003 
4.450e-003 4.998e+007 5.984e+012 1.000e+004 1.626e-002 4.105e-003 
4.452e-003 5.001e+007 5.992e+012 1.000e+004 1.587e-002 4.106e-003 
4.454e-003 5.004e+007 6.002e+012 1.000e+004 1.526e-002 4.108e-003 
4.455e-003 5.007e+007 6.012e+012 1.000e+004 1.490e-002 4.110e-003 
4.457e-003 5.009e+007 6.024e+012 1.000e+004 1.676e-002 4.111e-003 
4.459e-003 5.011e+007 6.037e+012 1.000e+004 1.591e-002 4.113e-003 
4.461e-003 5.013e+007 6.050e+012 1.000e+004 1.641e-002 4.114e-003 
4.462e-003 5.011e+007 6.027e+012 1.000e+004 1.952e-002 4.116e-003 
4.464e-003 5.009e+007 6.009e+012 1.000e+004 1.953e-002 4.118e-003 
4.466e-003 5.006e+007 6.012e+012 1.000e+004 1.970e-002 4.120e-003 
4.468e-003 5.003e+007 6.014e+012 1.000e+004 1.902e-002 4.122e-003 
4.470e-003 5.000e+007 6.015e+012 1.000e+004 2.157e-002 4.124e-003 
4.471e-003 4.994e+007 6.006e+012 1.000e+004 2.151e-002 4.126e-003 
4.473e-003 4.990e+007 6.015e+012 1.000e+004 1.902e-002 4.128e-003 
4.475e-003 4.987e+007 6.013e+012 1.000e+004 1.829e-002 4.130e-003 
4.477e-003 4.983e+007 6.021e+012 1.000e+004 2.010e-002 4.132e-003 
4.478e-003 4.981e+007 6.030e+012 1.000e+004 1.947e-002 4.134e-003 
4.480e-003 4.979e+007 6.038e+012 1.000e+004 1.835e-002 4.136e-003 
4.482e-003 4.978e+007 6.048e+012 1.000e+004 1.710e-002 4.138e-003 
4.484e-003 4.977e+007 6.059e+012 1.000e+004 1.858e-002 4.140e-003 
4.486e-003 4.977e+007 6.068e+012 1.000e+004 1.828e-002 4.142e-003 
4.487e-003 4.977e+007 6.074e+012 1.000e+004 1.722e-002 4.144e-003 
4.489e-003 4.976e+007 6.084e+012 1.000e+004 1.626e-002 4.145e-003 
4.491e-003 4.976e+007 6.092e+012 1.000e+004 1.822e-002 4.147e-003 
4.493e-003 4.974e+007 6.096e+012 1.000e+004 1.961e-002 4.149e-003 
4.494e-003 4.972e+007 6.102e+012 1.000e+004 1.781e-002 4.151e-003 
4.496e-003 4.970e+007 6.097e+012 1.000e+004 1.808e-002 4.153e-003 
4.498e-003 4.967e+007 6.094e+012 1.000e+004 2.010e-002 4.155e-003 
4.500e-003 4.964e+007 6.093e+012 1.000e+004 2.125e-002 4.157e-003 
4.502e-003 4.959e+007 6.100e+012 1.000e+004 1.970e-002 4.159e-003 
4.503e-003 4.954e+007 6.112e+012 1.000e+004 2.027e-002 4.161e-003 
4.505e-003 4.945e+007 6.067e+012 1.000e+004 2.359e-002 4.164e-003 
4.507e-003 4.938e+007 6.052e+012 1.000e+004 2.154e-002 4.166e-003 
4.509e-003 4.930e+007 6.046e+012 1.000e+004 2.221e-002 4.168e-003 
4.510e-003 4.922e+007 6.045e+012 1.000e+004 2.118e-002 4.170e-003 
4.512e-003 4.915e+007 6.049e+012 1.000e+004 2.234e-002 4.173e-003 
4.514e-003 4.910e+007 6.055e+012 1.000e+004 2.066e-002 4.175e-003 
4.516e-003 4.905e+007 6.062e+012 1.000e+004 1.925e-002 4.177e-003 
4.518e-003 4.901e+007 6.069e+012 1.000e+004 1.812e-002 4.179e-003 
4.519e-003 4.897e+007 6.077e+012 1.000e+004 1.911e-002 4.181e-003 
4.521e-003 4.895e+007 6.085e+012 1.000e+004 1.743e-002 4.183e-003 
4.523e-003 4.893e+007 6.094e+012 1.000e+004 1.704e-002 4.185e-003 
4.525e-003 4.892e+007 6.102e+012 1.000e+004 1.798e-002 4.187e-003 
4.526e-003 4.890e+007 6.113e+012 1.000e+004 1.780e-002 4.189e-003 
4.528e-003 4.890e+007 6.121e+012 1.000e+004 1.601e-002 4.190e-003 
4.530e-003 4.890e+007 6.131e+012 1.000e+004 1.532e-002 4.192e-003 
4.532e-003 4.891e+007 6.143e+012 1.000e+004 1.369e-002 4.194e-003 
4.533e-003 4.893e+007 6.150e+012 1.000e+004 1.491e-002 4.195e-003 
4.535e-003 4.895e+007 6.152e+012 1.000e+004 1.409e-002 4.197e-003 
4.537e-003 4.898e+007 6.159e+012 1.000e+004 1.266e-002 4.198e-003 
4.538e-003 4.901e+007 6.164e+012 1.000e+004 1.316e-002 4.200e-003 
4.540e-003 4.905e+007 6.172e+012 1.000e+004 1.200e-002 4.201e-003 
4.542e-003 4.909e+007 6.180e+012 1.000e+004 1.151e-002 4.202e-003 
4.543e-003 4.913e+007 6.188e+012 1.000e+004 1.057e-002 4.204e-003 
4.545e-003 4.917e+007 6.192e+012 1.000e+004 1.411e-002 4.205e-003 
4.546e-003 4.922e+007 6.192e+012 1.000e+004 1.454e-002 4.207e-003 
4.548e-003 4.927e+007 6.192e+012 1.000e+004 1.356e-002 4.208e-003 
4.550e-003 4.932e+007 6.201e+012 1.000e+004 1.277e-002 4.209e-003 
4.552e-003 4.939e+007 6.212e+012 1.000e+004 1.343e-002 4.211e-003 
4.554e-003 4.944e+007 6.219e+012 1.000e+004 1.548e-002 4.212e-003 
4.555e-003 4.948e+007 6.230e+012 1.000e+004 1.468e-002 4.214e-003 
4.557e-003 4.951e+007 6.242e+012 1.000e+004 1.368e-002 4.215e-003 
4.559e-003 4.954e+007 6.255e+012 1.000e+004 1.568e-002 4.217e-003 
4.561e-003 4.957e+007 6.269e+012 1.000e+004 1.610e-002 4.218e-003 
4.562e-003 4.959e+007 6.282e+012 1.000e+004 1.470e-002 4.220e-003 
4.564e-003 4.960e+007 6.297e+012 1.000e+004 1.386e-002 4.221e-003 
4.566e-003 4.962e+007 6.311e+012 1.000e+004 1.459e-002 4.223e-003 
4.568e-003 4.964e+007 6.321e+012 1.000e+004 1.701e-002 4.225e-003 
4.569e-003 4.964e+007 6.322e+012 1.000e+004 1.677e-002 4.226e-003 
4.571e-003 4.963e+007 6.313e+012 1.000e+004 1.623e-002 4.228e-003 
4.573e-003 4.961e+007 6.316e+012 1.000e+004 1.958e-002 4.230e-003 
4.575e-003 4.957e+007 6.318e+012 1.000e+004 1.233e-002 4.232e-003 
4.576e-003 4.954e+007 6.326e+012 1.000e+004 1.792e-002 4.234e-003 
4.578e-003 4.951e+007 6.337e+012 1.000e+004 1.765e-002 4.236e-003 
4.580e-003 4.947e+007 6.349e+012 1.000e+004 1.785e-002 4.238e-003 
4.582e-003 4.941e+007 6.346e+012 1.000e+004 1.450e-002 4.241e-003 
4.584e-003 4.934e+007 6.351e+012 1.000e+004 1.550e-002 4.243e-003 
4.585e-003 4.925e+007 6.323e+012 1.000e+004 1.300e-002 4.245e-003 
4.587e-003 4.919e+007 6.253e+012 1.000e+004 1.402e-002 4.247e-003 
4.589e-003 4.915e+007 6.249e+012 1.000e+004 1.217e-002 4.249e-003 
4.591e-003 4.911e+007 6.253e+012 1.000e+004 1.163e-002 4.251e-003 
4.592e-003 4.909e+007 6.259e+012 1.000e+004 9.660e-003 4.253e-003 
4.594e-003 4.906e+007 6.264e+012 1.000e+004 1.243e-002 4.255e-003 
4.596e-003 4.904e+007 6.271e+012 1.000e+004 1.151e-002 4.257e-003 
4.598e-003 4.900e+007 6.280e+012 1.000e+004 1.158e-002 4.259e-003 
4.599e-003 4.897e+007 6.287e+012 1.000e+004 1.191e-002 4.261e-003 
4.601e-003 4.894e+007 6.271e+012 1.000e+004 1.182e-002 4.263e-003 
4.603e-003 4.893e+007 6.246e+012 1.000e+004 9.374e-003 4.265e-003 
4.605e-003 4.894e+007 6.236e+012 1.000e+004 8.566e-003 4.267e-003 
4.606e-003 4.896e+007 6.233e+012 1.000e+004 8.496e-003 4.268e-003 
4.608e-003 4.898e+007 6.187e+012 1.000e+004 1.040e-002 4.270e-003 
4.610e-003 4.899e+007 6.188e+012 1.000e+004 8.113e-003 4.271e-003 
4.612e-003 4.901e+007 6.194e+012 1.000e+004 7.623e-003 4.273e-003 
4.613e-003 4.904e+007 6.201e+012 1.000e+004 7.455e-003 4.275e-003 
4.615e-003 4.908e+007 6.207e+012 1.000e+004 8.974e-003 4.276e-003 
4.617e-003 4.912e+007 6.203e+012 1.000e+004 6.661e-003 4.277e-003 
4.619e-003 4.916e+007 6.212e+012 1.000e+004 6.825e-003 4.279e-003 
4.620e-003 4.919e+007 6.223e+012 1.000e+004 7.397e-003 4.280e-003 
4.622e-003 4.922e+007 6.233e+012 1.000e+004 9.065e-003 4.282e-003 
4.624e-003 4.926e+007 6.242e+012 1.000e+004 6.581e-003 4.283e-003 
4.626e-003 4.930e+007 6.242e+012 1.000e+004 6.351e-003 4.285e-003 
4.627e-003 4.935e+007 6.243e+012 1.000e+004 6.027e-003 4.286e-003 
4.629e-003 4.941e+007 6.244e+012 1.000e+004 7.467e-003 4.288e-003 
4.631e-003 4.946e+007 6.250e+012 1.000e+004 5.740e-003 4.289e-003 
4.633e-003 4.951e+007 6.257e+012 1.000e+004 6.215e-003 4.291e-003 
4.634e-003 4.955e+007 6.255e+012 1.000e+004 5.838e-003 4.292e-003 
4.636e-003 4.961e+007 6.262e+012 1.000e+004 7.514e-003 4.293e-003 
4.638e-003 4.967e+007 6.271e+012 1.000e+004 4.961e-003 4.295e-003 
4.640e-003 4.973e+007 6.279e+012 1.000e+004 5.452e-003 4.296e-003 
4.641e-003 4.980e+007 6.290e+012 1.000e+004 5.727e-003 4.297e-003 
4.643e-003 4.988e+007 6.303e+012 1.000e+004 5.745e-003 4.299e-003 
4.645e-003 4.996e+007 6.300e+012 1.000e+004 2.657e-003 4.300e-003 
4.647e-003 5.005e+007 6.310e+012 1.000e+004 4.924e-003 4.301e-003 
4.649e-003 5.015e+007 6.320e+012 1.000e+004 3.645e-003 4.302e-003 
4.650e-003 5.024e+007 6.330e+012 1.000e+004 5.583e-003 4.303e-003 
4.652e-003 5.033e+007 6.340e+012 1.000e+004 5.415e-003 4.305e-003 
4.654e-003 5.040e+007 6.348e+012 1.000e+004 4.052e-003 4.306e-003 
4.656e-003 5.048e+007 6.357e+012 1.000e+004 5.316e-003 4.307e-003 
4.658e-003 5.055e+007 6.367e+012 1.000e+004 7.341e-003 4.308e-003 
4.659e-003 5.063e+007 6.377e+012 1.000e+004 5.111e-003 4.310e-003 
4.661e-003 5.071e+007 6.388e+012 1.000e+004 3.994e-003 4.311e-003 
4.663e-003 5.080e+007 6.399e+012 1.000e+004 2.919e-003 4.312e-003 
4.665e-003 5.088e+007 6.410e+012 1.000e+004 3.920e-003 4.313e-003 
4.667e-003 5.098e+007 6.421e+012 1.000e+004 3.759e-003 4.314e-003 
4.668e-003 5.107e+007 6.431e+012 1.000e+004 5.256e-003 4.316e-003 
4.670e-003 5.116e+007 6.442e+012 1.000e+004 5.465e-003 4.317e-003 
4.672e-003 5.124e+007 6.443e+012 1.000e+004 4.573e-003 4.318e-003 
4.674e-003 5.133e+007 6.453e+012 1.000e+004 4.349e-003 4.319e-003 
4.675e-003 5.141e+007 6.460e+012 1.000e+004 3.337e-003 4.320e-003 
4.677e-003 5.149e+007 6.470e+012 1.000e+004 6.397e-003 4.322e-003 
4.679e-003 5.155e+007 6.464e+012 1.000e+004 5.622e-003 4.323e-003 
4.681e-003 5.162e+007 6.462e+012 1.000e+004 6.027e-003 4.324e-003 
4.683e-003 5.167e+007 6.463e+012 1.000e+004 7.015e-003 4.326e-003 
4.684e-003 5.170e+007 6.458e+012 1.000e+004 1.046e-002 4.327e-003 
4.686e-003 5.171e+007 6.459e+012 1.000e+004 8.530e-003 4.329e-003 
4.688e-003 5.173e+007 6.471e+012 1.000e+004 7.850e-003 4.331e-003 
4.690e-003 5.176e+007 6.484e+012 1.000e+004 7.750e-003 4.332e-003 
4.692e-003 5.181e+007 6.496e+012 1.000e+004 7.906e-003 4.334e-003 
4.693e-003 5.185e+007 6.509e+012 1.000e+004 7.171e-003 4.335e-003 
4.695e-003 5.188e+007 6.502e+012 1.000e+004 7.707e-003 4.337e-003 
4.697e-003 5.190e+007 6.435e+012 1.000e+004 7.944e-003 4.338e-003 
4.699e-003 5.194e+007 6.434e+012 1.000e+004 7.279e-003 4.340e-003 
4.701e-003 5.200e+007 6.445e+012 1.000e+004 5.244e-003 4.341e-003 
4.702e-003 5.206e+007 6.456e+012 1.000e+004 5.356e-003 4.343e-003 
4.704e-003 5.212e+007 6.467e+012 1.000e+004 5.751e-003 4.344e-003 
4.706e-003 5.218e+007 6.482e+012 1.000e+004 6.877e-003 4.345e-003 
4.708e-003 5.223e+007 6.498e+012 1.000e+004 6.845e-003 4.347e-003 
4.710e-003 5.226e+007 6.517e+012 1.000e+004 6.437e-003 4.348e-003 
4.711e-003 5.230e+007 6.536e+012 1.000e+004 6.444e-003 4.350e-003 
4.713e-003 5.235e+007 6.554e+012 1.000e+004 7.252e-003 4.351e-003 
4.715e-003 5.241e+007 6.572e+012 1.000e+004 5.448e-003 4.353e-003 
4.717e-003 5.246e+007 6.586e+012 1.000e+004 1.397e-003 4.354e-003 
4.718e-003 5.252e+007 6.590e+012 1.000e+004 1.426e-003 4.356e-003 
4.720e-003 5.258e+007 6.591e+012 1.000e+004 3.903e-003 4.357e-003 
4.722e-003 5.263e+007 6.598e+012 1.000e+004 9.643e-004 4.358e-003 
4.724e-003 5.269e+007 6.608e+012 1.000e+004 3.220e-003 4.360e-003 
4.725e-003 5.274e+007 6.621e+012 1.000e+004 3.845e-003 4.361e-003 
4.727e-003 5.279e+007 6.628e+012 1.000e+004 7.479e-004 4.362e-003 
4.729e-003 5.285e+007 6.637e+012 1.000e+004 1.229e-003 4.364e-003 
4.731e-003 5.291e+007 6.648e+012 1.000e+004 2.412e-003 4.365e-003 
4.732e-003 5.297e+007 6.659e+012 1.000e+004 1.992e-003 4.366e-003 
4.734e-003 5.304e+007 6.671e+012 1.000e+004 1.111e-003 4.368e-003 
4.736e-003 5.311e+007 6.678e+012 1.000e+004 2.388e-003 4.369e-003 
4.737e-003 5.317e+007 6.689e+012 1.000e+004 1.131e-003 4.370e-003 
4.739e-003 5.324e+007 6.700e+012 1.000e+004 3.374e-003 4.371e-003 
4.741e-003 5.330e+007 6.711e+012 1.000e+004 6.229e-004 4.373e-003 
4.742e-003 5.335e+007 6.724e+012 1.000e+004 2.103e-003 4.374e-003 
4.744e-003 5.340e+007 6.737e+012 1.000e+004 9.596e-004 4.375e-003 
4.746e-003 5.345e+007 6.746e+012 1.000e+004 2.100e-003 4.377e-003 
4.747e-003 5.348e+007 6.760e+012 1.000e+004 3.187e-004 4.378e-003 
4.749e-003 5.351e+007 6.773e+012 1.000e+004 1.013e-003 4.380e-003 
4.751e-003 5.352e+007 6.786e+012 1.000e+004 2.256e-003 4.381e-003 
4.752e-003 5.353e+007 6.799e+012 1.000e+004 4.048e-003 4.383e-003 
4.754e-003 5.353e+007 6.813e+012 1.000e+004 1.636e-003 4.384e-003 
4.756e-003 5.351e+007 6.828e+012 1.000e+004 1.086e-003 4.386e-003 
4.757e-003 5.348e+007 6.843e+012 1.000e+004 6.113e-003 4.388e-003 
4.759e-003 5.343e+007 6.859e+012 1.000e+004 8.684e-003 4.390e-003 
4.761e-003 5.340e+007 6.849e+012 1.000e+004 9.860e-003 4.392e-003 
4.762e-003 5.336e+007 6.844e+012 1.000e+004 7.601e-003 4.394e-003 
4.764e-003 5.333e+007 6.849e+012 1.000e+004 1.418e-002 4.395e-003 
4.765e-003 5.330e+007 6.858e+012 1.000e+004 1.509e-002 4.397e-003 
4.767e-003 5.327e+007 6.867e+012 1.000e+004 9.362e-003 4.399e-003 
4.768e-003 5.324e+007 6.863e+012 1.000e+004 2.014e-002 4.400e-003 
4.769e-003 5.322e+007 6.865e+012 1.000e+004 2.037e-002 4.402e-003 
4.771e-003 5.321e+007 6.871e+012 1.000e+004 1.799e-002 4.403e-003 
4.772e-003 5.320e+007 6.876e+012 1.000e+004 3.597e-003 4.405e-003 
4.774e-003 5.320e+007 6.880e+012 1.000e+004 1.004e-003 4.406e-003 
4.775e-003 5.319e+007 6.885e+012 1.000e+004 1.027e-003 4.408e-003 
4.777e-003 5.317e+007 6.885e+012 1.000e+004 7.656e-003 4.409e-003 
4.778e-003 5.315e+007 6.888e+012 1.000e+004 1.053e-002 4.411e-003 
4.780e-003 5.313e+007 6.870e+012 1.000e+004 4.366e-003 4.413e-003 
4.781e-003 5.311e+007 6.874e+012 1.000e+004 2.116e-002 4.414e-003 
4.782e-003 5.309e+007 6.876e+012 1.000e+004 1.427e-002 4.416e-003 
4.784e-003 5.307e+007 6.882e+012 1.000e+004 7.358e-003 4.417e-003 
4.785e-003 5.304e+007 6.891e+012 1.000e+004 1.332e-002 4.419e-003 
4.787e-003 5.302e+007 6.901e+012 1.000e+004 1.212e-002 4.420e-003 
4.788e-003 5.300e+007 6.906e+012 1.000e+004 1.081e-002 4.422e-003 
4.790e-003 5.298e+007 6.911e+012 1.000e+004 1.489e-002 4.424e-003 
4.791e-003 5.296e+007 6.919e+012 1.000e+004 3.865e-003 4.425e-003 
4.792e-003 5.293e+007 6.929e+012 1.000e+004 2.647e-002 4.427e-003 
4.794e-003 5.290e+007 6.937e+012 1.000e+004 1.586e-002 4.428e-003 
4.795e-003 5.286e+007 6.945e+012 1.000e+004 1.808e-002 4.430e-003 
4.797e-003 5.281e+007 6.955e+012 1.000e+004 1.843e-002 4.432e-003 
4.798e-003 5.277e+007 6.965e+012 1.000e+004 1.608e-002 4.433e-003 
4.799e-003 5.271e+007 6.975e+012 1.000e+004 2.765e-002 4.435e-003 
4.801e-003 5.266e+007 6.986e+012 1.000e+004 2.626e-002 4.437e-003 
4.802e-003 5.260e+007 6.991e+012 1.000e+004 1.698e-002 4.439e-003 
4.804e-003 5.253e+007 6.990e+012 1.000e+004 3.294e-002 4.441e-003 
4.805e-003 5.245e+007 6.991e+012 1.000e+004 2.356e-002 4.443e-003 
4.807e-003 5.238e+007 6.996e+012 1.000e+004 1.573e-002 4.445e-003 
4.808e-003 5.229e+007 7.003e+012 1.000e+004 2.485e-002 4.447e-003 
4.809e-003 5.219e+007 7.011e+012 1.000e+004 3.016e-002 4.449e-003 
4.811e-003 5.207e+007 7.021e+012 1.000e+004 1.957e-002 4.451e-003 
4.812e-003 5.199e+007 7.018e+012 1.000e+004 1.716e-002 4.453e-003 
4.814e-003 5.193e+007 6.992e+012 1.000e+004 1.261e-002 4.455e-003 
4.815e-003 5.187e+007 6.991e+012 1.000e+004 1.415e-002 4.457e-003 
4.817e-003 5.182e+007 6.995e+012 1.000e+004 7.285e-003 4.459e-003 
4.818e-003 5.177e+007 6.997e+012 1.000e+004 1.241e-002 4.460e-003 
4.819e-003 5.172e+007 6.984e+012 1.000e+004 1.924e-002 4.462e-003 
4.821e-003 5.168e+007 6.975e+012 1.000e+004 1.568e-002 4.464e-003 
4.822e-003 5.164e+007 6.974e+012 1.000e+004 1.316e-002 4.466e-003 
4.824e-003 5.160e+007 6.976e+012 1.000e+004 2.180e-002 4.467e-003 
4.825e-003 5.155e+007 6.981e+012 1.000e+004 1.301e-002 4.469e-003 
4.827e-003 5.151e+007 6.979e+012 1.000e+004 2.265e-002 4.471e-003 
4.828e-003 5.146e+007 6.989e+012 1.000e+004 1.976e-002 4.473e-003 
4.830e-003 5.140e+007 7.003e+012 1.000e+004 1.778e-002 4.474e-003 
4.831e-003 5.135e+007 7.017e+012 1.000e+004 9.965e-003 4.476e-003 
4.832e-003 5.129e+007 7.011e+012 1.000e+004 1.712e-002 4.478e-003 
4.834e-003 5.124e+007 6.947e+012 1.000e+004 1.393e-002 4.480e-003 
4.835e-003 5.120e+007 6.925e+012 1.000e+004 1.018e-002 4.482e-003 
4.837e-003 5.117e+007 6.895e+012 1.000e+004 1.038e-002 4.483e-003 
4.838e-003 5.116e+007 6.875e+012 1.000e+004 2.570e-002 4.485e-003 
4.840e-003 5.117e+007 6.864e+012 1.000e+004 2.208e-003 4.486e-003 
4.841e-003 5.117e+007 6.845e+012 1.000e+004 7.429e-003 4.488e-003 
4.842e-003 5.117e+007 6.825e+012 1.000e+004 3.830e-003 4.489e-003 
4.844e-003 5.118e+007 6.806e+012 1.000e+004 5.457e-003 4.490e-003 
4.845e-003 5.118e+007 6.789e+012 1.000e+004 5.556e-003 4.492e-003 
4.847e-003 5.119e+007 6.778e+012 1.000e+004 8.331e-003 4.493e-003 
4.848e-003 5.119e+007 6.779e+012 1.000e+004 9.484e-003 4.495e-003 
4.850e-003 5.117e+007 6.761e+012 1.000e+004 7.026e-004 4.496e-003 
4.851e-003 5.115e+007 6.760e+012 1.000e+004 1.011e-003 4.498e-003 
4.852e-003 5.113e+007 6.759e+012 1.000e+004 1.153e-002 4.499e-003 
4.854e-003 5.111e+007 6.729e+012 1.000e+004 1.320e-002 4.501e-003 
4.855e-003 5.109e+007 6.732e+012 1.000e+004 5.102e-005 4.502e-003 
4.857e-003 5.109e+007 6.737e+012 1.000e+004 1.165e-003 4.504e-003 
4.858e-003 5.109e+007 6.742e+012 1.000e+004 1.115e-003 4.505e-003 
4.860e-003 5.110e+007 6.750e+012 1.000e+004 4.324e-003 4.507e-003 
4.861e-003 5.113e+007 6.758e+012 1.000e+004 2.593e-004 4.508e-003 
4.862e-003 5.117e+007 6.766e+012 1.000e+004 5.749e-003 4.509e-003 
4.864e-003 5.121e+007 6.776e+012 1.000e+004 8.928e-003 4.510e-003 
4.865e-003 5.125e+007 6.785e+012 1.000e+004 1.317e-002 4.511e-003 
4.867e-003 5.130e+007 6.795e+012 1.000e+004 1.743e-002 4.512e-003 
4.868e-003 5.135e+007 6.806e+012 1.000e+004 1.015e-002 4.513e-003 
4.870e-003 5.140e+007 6.816e+012 1.000e+004 1.340e-002 4.514e-003 
4.871e-003 5.145e+007 6.823e+012 1.000e+004 1.676e-002 4.516e-003 
4.872e-003 5.150e+007 6.811e+012 1.000e+004 1.629e-002 4.517e-003 
4.874e-003 5.154e+007 6.793e+012 1.000e+004 1.833e-002 4.518e-003 
4.875e-003 5.155e+007 6.788e+012 1.000e+004 1.239e-002 4.519e-003 
4.877e-003 5.158e+007 6.790e+012 1.000e+004 1.784e-002 4.520e-003 
4.878e-003 5.161e+007 6.793e+012 1.000e+004 1.536e-002 4.522e-003 
4.880e-003 5.165e+007 6.791e+012 1.000e+004 2.478e-002 4.523e-003 
4.881e-003 5.169e+007 6.797e+012 1.000e+004 7.484e-004 4.524e-003 
4.882e-003 5.173e+007 6.799e+012 1.000e+004 7.581e-003 4.525e-003 
4.884e-003 5.177e+007 6.801e+012 1.000e+004 5.990e-003 4.526e-003 
4.885e-003 5.180e+007 6.808e+012 1.000e+004 1.093e-002 4.527e-003 
4.887e-003 5.183e+007 6.817e+012 1.000e+004 3.465e-003 4.529e-003 
4.888e-003 5.185e+007 6.800e+012 1.000e+004 2.918e-002 4.530e-003 
4.890e-003 5.186e+007 6.791e+012 1.000e+004 4.031e-002 4.531e-003 
4.891e-003 5.188e+007 6.627e+012 1.000e+004 2.032e-002 4.533e-003 
4.893e-003 5.191e+007 6.624e+012 1.000e+004 2.132e-002 4.534e-003 
4.895e-003 5.195e+007 6.613e+012 1.000e+004 1.866e-002 4.536e-003 
4.896e-003 5.201e+007 6.603e+012 1.000e+004 1.734e-002 4.537e-003 
4.898e-003 5.208e+007 6.598e+012 1.000e+004 1.889e-002 4.538e-003 
4.900e-003 5.214e+007 6.599e+012 1.000e+004 1.880e-002 4.540e-003 
4.902e-003 5.221e+007 6.605e+012 1.000e+004 1.756e-002 4.541e-003 
4.903e-003 5.228e+007 6.613e+012 1.000e+004 1.712e-002 4.542e-003 
4.905e-003 5.235e+007 6.622e+012 1.000e+004 1.826e-002 4.543e-003 
4.907e-003 5.241e+007 6.621e+012 1.000e+004 1.850e-002 4.545e-003 
4.909e-003 5.247e+007 6.626e+012 1.000e+004 1.781e-002 4.546e-003 
4.910e-003 5.254e+007 6.633e+012 1.000e+004 1.679e-002 4.547e-003 
4.912e-003 5.260e+007 6.641e+012 1.000e+004 1.781e-002 4.549e-003 
4.914e-003 5.266e+007 6.650e+012 1.000e+004 1.893e-002 4.550e-003 
4.915e-003 5.272e+007 6.659e+012 1.000e+004 1.857e-002 4.551e-003 
4.917e-003 5.276e+007 6.669e+012 1.000e+004 1.764e-002 4.553e-003 
4.919e-003 5.280e+007 6.680e+012 1.000e+004 1.982e-002 4.554e-003 
4.921e-003 5.282e+007 6.691e+012 1.000e+004 2.109e-002 4.556e-003 
4.922e-003 5.284e+007 6.702e+012 1.000e+004 2.060e-002 4.557e-003 
4.924e-003 5.286e+007 6.715e+012 1.000e+004 1.928e-002 4.559e-003 
4.926e-003 5.287e+007 6.728e+012 1.000e+004 2.075e-002 4.561e-003 
4.928e-003 5.288e+007 6.742e+012 1.000e+004 2.199e-002 4.562e-003 
4.929e-003 5.288e+007 6.756e+012 1.000e+004 2.162e-002 4.564e-003 
4.931e-003 5.288e+007 6.771e+012 1.000e+004 2.089e-002 4.566e-003 
4.933e-003 5.286e+007 6.786e+012 1.000e+004 2.199e-002 4.568e-003 
4.935e-003 5.284e+007 6.804e+012 1.000e+004 2.338e-002 4.570e-003 
4.936e-003 5.282e+007 6.821e+012 1.000e+004 2.123e-002 4.572e-003 
4.938e-003 5.278e+007 6.830e+012 1.000e+004 2.331e-002 4.574e-003 
4.940e-003 5.273e+007 6.846e+012 1.000e+004 2.393e-002 4.576e-003 
4.942e-003 5.267e+007 6.865e+012 1.000e+004 2.550e-002 4.578e-003 
4.943e-003 5.261e+007 6.885e+012 1.000e+004 2.294e-002 4.580e-003 
4.945e-003 5.255e+007 6.905e+012 1.000e+004 2.368e-002 4.582e-003 
4.947e-003 5.249e+007 6.925e+012 1.000e+004 2.391e-002 4.584e-003 
4.949e-003 5.244e+007 6.945e+012 1.000e+004 2.425e-002 4.586e-003 
4.950e-003 5.239e+007 6.964e+012 1.000e+004 2.194e-002 4.588e-003 
4.952e-003 5.234e+007 6.984e+012 1.000e+004 2.312e-002 4.591e-003 
4.954e-003 5.229e+007 7.004e+012 1.000e+004 2.352e-002 4.593e-003 
4.956e-003 5.224e+007 7.021e+012 1.000e+004 2.443e-002 4.595e-003 
4.957e-003 5.215e+007 7.013e+012 1.000e+004 2.435e-002 4.597e-003 
4.959e-003 5.206e+007 6.990e+012 1.000e+004 2.403e-002 4.600e-003 
4.961e-003 5.199e+007 6.995e+012 1.000e+004 2.342e-002 4.602e-003 
4.963e-003 5.193e+007 7.004e+012 1.000e+004 2.163e-002 4.604e-003 
4.964e-003 5.189e+007 7.012e+012 1.000e+004 2.097e-002 4.606e-003 
4.966e-003 5.185e+007 7.016e+012 1.000e+004 2.355e-002 4.608e-003 
4.968e-003 5.181e+007 7.018e+012 1.000e+004 2.361e-002 4.610e-003 
4.970e-003 5.178e+007 7.020e+012 1.000e+004 2.324e-002 4.612e-003 
4.971e-003 5.175e+007 7.028e+012 1.000e+004 2.237e-002 4.614e-003 
4.973e-003 5.172e+007 7.037e+012 1.000e+004 2.349e-002 4.616e-003 
4.975e-003 5.168e+007 7.052e+012 1.000e+004 1.904e-002 4.618e-003 
4.976e-003 5.165e+007 7.066e+012 1.000e+004 1.808e-002 4.620e-003 
4.978e-003 5.163e+007 7.078e+012 1.000e+004 1.537e-002 4.621e-003 
4.979e-003 5.160e+007 7.090e+012 1.000e+004 1.612e-002 4.623e-003 
4.981e-003 5.158e+007 7.098e+012 1.000e+004 1.609e-002 4.625e-003 
4.982e-003 5.156e+007 7.108e+012 1.000e+004 1.270e-002 4.626e-003 
4.984e-003 5.155e+007 7.116e+012 1.000e+004 6.156e-003 4.628e-003 
4.985e-003 5.154e+007 7.126e+012 1.000e+004 5.183e-003 4.629e-003 
4.987e-003 5.155e+007 7.138e+012 1.000e+004 7.387e-003 4.631e-003 
4.988e-003 5.156e+007 7.150e+012 1.000e+004 7.740e-003 4.632e-003 
4.990e-003 5.158e+007 7.162e+012 1.000e+004 3.142e-003 4.633e-003 
4.991e-003 5.160e+007 7.173e+012 1.000e+004 1.126e-003 4.635e-003 
4.993e-003 5.163e+007 7.185e+012 1.000e+004 5.404e-003 4.636e-003 
4.994e-003 5.165e+007 7.195e+012 1.000e+004 9.909e-003 4.637e-003 
4.996e-003 5.167e+007 7.207e+012 1.000e+004 4.676e-003 4.639e-003 
4.997e-003 5.170e+007 7.219e+012 1.000e+004 1.852e-003 4.640e-003 
4.999e-003 5.172e+007 7.232e+012 1.000e+004 4.185e-003 4.641e-003 
5.000e-003 5.176e+007 7.243e+012 1.000e+004 8.360e-003 4.643e-003 
5.002e-003 5.179e+007 7.234e+012 1.000e+004 1.639e-003 4.644e-003 
5.003e-003 5.182e+007 7.235e+012 1.000e+004 5.328e-005 4.645e-003 
5.005e-003 5.186e+007 7.242e+012 1.000e+004 3.607e-003 4.646e-003 
5.006e-003 5.189e+007 7.249e+012 1.000e+004 7.772e-003 4.648e-003 
5.008e-003 5.193e+007 7.260e+012 1.000e+004 6.755e-004 4.649e-003 
5.009e-003 5.196e+007 7.271e+012 1.000e+004 7.621e-004 4.650e-003 
5.011e-003 5.199e+007 7.283e+012 1.000e+004 2.639e-003 4.651e-003 
5.012e-003 5.202e+007 7.295e+012 1.000e+004 2.493e-003 4.653e-003 
5.014e-003 5.206e+007 7.308e+012 1.000e+004 6.149e-005 4.654e-003 
5.015e-003 5.210e+007 7.321e+012 1.000e+004 2.966e-003 4.655e-003 
5.017e-003 5.212e+007 7.334e+012 1.000e+004 3.120e-003 4.657e-003 
5.018e-003 5.215e+007 7.347e+012 1.000e+004 4.625e-003 4.658e-003 
5.020e-003 5.216e+007 7.361e+012 1.000e+004 4.389e-003 4.659e-003 
5.021e-003 5.217e+007 7.375e+012 1.000e+004 9.851e-004 4.661e-003 
5.023e-003 5.219e+007 7.389e+012 1.000e+004 4.658e-003 4.662e-003 
5.024e-003 5.220e+007 7.402e+012 1.000e+004 6.169e-003 4.664e-003 
5.026e-003 5.222e+007 7.415e+012 1.000e+004 3.085e-003 4.665e-003 
5.027e-003 5.223e+007 7.429e+012 1.000e+004 3.083e-003 4.667e-003 
5.029e-003 5.224e+007 7.441e+012 1.000e+004 8.645e-003 4.668e-003 
5.031e-003 5.224e+007 7.435e+012 1.000e+004 5.976e-003 4.670e-003 
5.032e-003 5.224e+007 7.442e+012 1.000e+004 5.450e-003 4.671e-003 
5.034e-003 5.223e+007 7.453e+012 1.000e+004 3.729e-003 4.673e-003 
5.035e-003 5.224e+007 7.464e+012 1.000e+004 9.971e-003 4.674e-003 
5.037e-003 5.224e+007 7.468e+012 1.000e+004 6.975e-003 4.676e-003 
5.038e-003 5.224e+007 7.479e+012 1.000e+004 4.751e-003 4.677e-003 
5.040e-003 5.226e+007 7.465e+012 1.000e+004 9.235e-004 4.679e-003 
5.041e-003 5.226e+007 7.449e+012 1.000e+004 7.025e-003 4.680e-003 
5.043e-003 5.226e+007 7.434e+012 1.000e+004 4.844e-003 4.682e-003 
5.044e-003 5.225e+007 7.432e+012 1.000e+004 4.419e-003 4.683e-003 
5.046e-003 5.224e+007 7.403e+012 1.000e+004 1.712e-003 4.685e-003 
5.047e-003 5.223e+007 7.387e+012 1.000e+004 7.577e-003 4.686e-003 
5.049e-003 5.223e+007 7.379e+012 1.000e+004 4.394e-003 4.688e-003 
5.050e-003 5.223e+007 7.364e+012 1.000e+004 3.418e-003 4.689e-003 
5.052e-003 5.225e+007 7.354e+012 1.000e+004 2.736e-003 4.691e-003 
5.053e-003 5.227e+007 7.338e+012 1.000e+004 7.953e-003 4.692e-003 
5.055e-003 5.230e+007 7.328e+012 1.000e+004 5.903e-003 4.694e-003 
5.057e-003 5.233e+007 7.318e+012 1.000e+004 4.167e-003 4.695e-003 
5.058e-003 5.236e+007 7.318e+012 1.000e+004 1.284e-003 4.696e-003 
5.060e-003 5.239e+007 7.325e+012 1.000e+004 6.742e-003 4.698e-003 
5.061e-003 5.241e+007 7.334e+012 1.000e+004 6.541e-003 4.699e-003 
5.063e-003 5.244e+007 7.343e+012 1.000e+004 4.324e-003 4.700e-003 
5.064e-003 5.247e+007 7.335e+012 1.000e+004 9.109e-003 4.702e-003 
5.066e-003 5.250e+007 7.337e+012 1.000e+004 7.221e-003 4.703e-003 
5.067e-003 5.252e+007 7.339e+012 1.000e+004 7.260e-003 4.704e-003 
5.069e-003 5.254e+007 7.343e+012 1.000e+004 3.369e-003 4.706e-003 
5.070e-003 5.255e+007 7.338e+012 1.000e+004 7.531e-003 4.707e-003 
5.072e-003 5.258e+007 7.313e+012 1.000e+004 6.328e-003 4.709e-003 
5.073e-003 5.262e+007 7.284e+012 1.000e+004 5.156e-003 4.710e-003 
5.075e-003 5.267e+007 7.280e+012 1.000e+004 1.131e-003 4.711e-003 
5.077e-003 5.272e+007 7.279e+012 1.000e+004 6.839e-003 4.712e-003 
5.078e-003 5.277e+007 7.284e+012 1.000e+004 5.562e-003 4.714e-003 
5.080e-003 5.282e+007 7.293e+012 1.000e+004 5.169e-003 4.715e-003 
5.081e-003 5.288e+007 7.297e+012 1.000e+004 1.058e-003 4.716e-003 
5.083e-003 5.294e+007 7.302e+012 1.000e+004 5.838e-003 4.717e-003 
5.084e-003 5.299e+007 7.310e+012 1.000e+004 4.625e-003 4.718e-003 
5.086e-003 5.305e+007 7.316e+012 1.000e+004 3.515e-003 4.719e-003 
5.088e-003 5.311e+007 7.328e+012 1.000e+004 9.613e-004 4.721e-003 
5.089e-003 5.315e+007 7.336e+012 1.000e+004 6.311e-003 4.722e-003 
5.091e-003 5.317e+007 7.199e+012 1.000e+004 1.465e-002 4.723e-003 
5.092e-003 5.322e+007 7.199e+012 1.000e+004 1.470e-002 4.725e-003 
5.094e-003 5.327e+007 7.209e+012 1.000e+004 1.114e-002 4.726e-003 
5.096e-003 5.332e+007 7.219e+012 1.000e+004 1.359e-002 4.727e-003 
5.097e-003 5.337e+007 7.228e+012 1.000e+004 1.116e-002 4.729e-003 
5.099e-003 5.342e+007 7.237e+012 1.000e+004 1.149e-002 4.730e-003 
5.101e-003 5.347e+007 7.246e+012 1.000e+004 1.127e-002 4.731e-003 
5.102e-003 5.351e+007 7.256e+012 1.000e+004 1.194e-002 4.732e-003 
5.104e-003 5.355e+007 7.266e+012 1.000e+004 1.212e-002 4.734e-003 
5.105e-003 5.359e+007 7.278e+012 1.000e+004 1.141e-002 4.735e-003 
5.107e-003 5.361e+007 7.279e+012 1.000e+004 1.090e-002 4.736e-003 
5.108e-003 5.362e+007 7.285e+012 1.000e+004 1.247e-002 4.738e-003 
5.110e-003 5.362e+007 7.299e+012 1.000e+004 1.154e-002 4.739e-003 
