# Supplementary material for: Strain rate dependency of dislocation plasticity
Source: Nat Commun. 2021 Mar 23;12:1845. doi: 10.1038/s41467-021-21939-1 (PMC7988163; doi:10.1038/s41467-021-21939-1)
Supplement: Supplementary file 3 — Supplementary Data 1 [file 41467_2021_21939_MOESM3_ESM.zip › Supplementary Data 1/DDDSimulationSet1/StrainRate=1e4s-1/InitialDislocationDensity=4.8e10m-2.dat]

#strain(1), stress(Pa), dislocation density(m-2), strain rate(s-1), mean dislocation velocity(km/s), plastic strain(1)
4.089e-005 5.879e+006 4.660e+010 1.000e+004 2.086e-002 1.929e-007 
7.871e-005 1.128e+007 4.671e+010 1.000e+004 3.814e-002 7.026e-007 
1.203e-004 1.716e+007 4.695e+010 1.000e+004 5.664e-002 1.620e-006 
1.713e-004 2.429e+007 4.763e+010 1.000e+004 8.083e-002 3.284e-006 
2.033e-004 2.872e+007 4.852e+010 1.000e+004 9.590e-002 4.653e-006 
2.061e-004 2.911e+007 4.863e+010 1.000e+004 9.738e-002 4.787e-006 
2.087e-004 2.947e+007 4.873e+010 1.000e+004 9.900e-002 4.914e-006 
2.112e-004 2.981e+007 4.883e+010 1.000e+004 1.004e-001 5.036e-006 
2.135e-004 3.012e+007 4.893e+010 1.000e+004 1.013e-001 5.151e-006 
2.157e-004 3.043e+007 4.903e+010 1.000e+004 1.027e-001 5.265e-006 
2.174e-004 3.066e+007 4.894e+010 1.000e+004 1.062e-001 5.353e-006 
2.190e-004 3.088e+007 4.898e+010 1.000e+004 1.071e-001 5.436e-006 
2.206e-004 3.110e+007 4.902e+010 1.000e+004 1.078e-001 5.520e-006 
2.222e-004 3.131e+007 4.908e+010 1.000e+004 1.087e-001 5.603e-006 
2.238e-004 3.153e+007 4.913e+010 1.000e+004 1.094e-001 5.689e-006 
2.254e-004 3.175e+007 4.919e+010 1.000e+004 1.112e-001 5.775e-006 
2.270e-004 3.198e+007 4.926e+010 1.000e+004 1.124e-001 5.865e-006 
2.287e-004 3.220e+007 4.932e+010 1.000e+004 1.123e-001 5.956e-006 
2.303e-004 3.243e+007 4.939e+010 1.000e+004 1.147e-001 6.047e-006 
2.320e-004 3.266e+007 4.947e+010 1.000e+004 1.148e-001 6.140e-006 
2.336e-004 3.288e+007 4.954e+010 1.000e+004 1.100e-001 6.232e-006 
2.353e-004 3.310e+007 4.963e+010 1.000e+004 1.109e-001 6.326e-006 
2.369e-004 3.333e+007 4.971e+010 1.000e+004 1.139e-001 6.421e-006 
2.385e-004 3.355e+007 4.979e+010 1.000e+004 1.192e-001 6.516e-006 
2.402e-004 3.377e+007 4.987e+010 1.000e+004 1.205e-001 6.612e-006 
2.418e-004 3.399e+007 4.996e+010 1.000e+004 1.149e-001 6.711e-006 
2.435e-004 3.422e+007 5.005e+010 1.000e+004 1.193e-001 6.810e-006 
2.451e-004 3.444e+007 5.015e+010 1.000e+004 1.183e-001 6.908e-006 
2.467e-004 3.466e+007 5.024e+010 1.000e+004 1.229e-001 7.009e-006 
2.484e-004 3.488e+007 5.034e+010 1.000e+004 1.185e-001 7.111e-006 
2.500e-004 3.510e+007 5.040e+010 1.000e+004 1.227e-001 7.211e-006 
2.516e-004 3.532e+007 5.048e+010 1.000e+004 1.220e-001 7.314e-006 
2.532e-004 3.553e+007 5.057e+010 1.000e+004 1.227e-001 7.416e-006 
2.547e-004 3.574e+007 5.066e+010 1.000e+004 1.313e-001 7.519e-006 
2.563e-004 3.595e+007 5.076e+010 1.000e+004 1.251e-001 7.621e-006 
2.578e-004 3.616e+007 5.085e+010 1.000e+004 1.341e-001 7.725e-006 
2.594e-004 3.637e+007 5.094e+010 1.000e+004 1.259e-001 7.830e-006 
2.610e-004 3.658e+007 5.103e+010 1.000e+004 1.358e-001 7.936e-006 
2.625e-004 3.680e+007 5.113e+010 1.000e+004 1.372e-001 8.042e-006 
2.641e-004 3.700e+007 5.123e+010 1.000e+004 1.381e-001 8.149e-006 
2.657e-004 3.721e+007 5.133e+010 1.000e+004 1.385e-001 8.257e-006 
2.672e-004 3.742e+007 5.144e+010 1.000e+004 1.394e-001 8.366e-006 
2.688e-004 3.763e+007 5.155e+010 1.000e+004 1.407e-001 8.476e-006 
2.703e-004 3.784e+007 5.166e+010 1.000e+004 1.426e-001 8.587e-006 
2.719e-004 3.805e+007 5.177e+010 1.000e+004 1.411e-001 8.699e-006 
2.734e-004 3.826e+007 5.189e+010 1.000e+004 1.337e-001 8.813e-006 
2.749e-004 3.846e+007 5.200e+010 1.000e+004 1.344e-001 8.926e-006 
2.765e-004 3.867e+007 5.212e+010 1.000e+004 1.370e-001 9.039e-006 
2.780e-004 3.887e+007 5.224e+010 1.000e+004 1.488e-001 9.155e-006 
2.795e-004 3.907e+007 5.236e+010 1.000e+004 1.369e-001 9.269e-006 
2.810e-004 3.927e+007 5.248e+010 1.000e+004 1.386e-001 9.384e-006 
2.825e-004 3.947e+007 5.260e+010 1.000e+004 1.522e-001 9.501e-006 
2.840e-004 3.967e+007 5.273e+010 1.000e+004 1.524e-001 9.618e-006 
2.855e-004 3.988e+007 5.285e+010 1.000e+004 1.503e-001 9.738e-006 
2.871e-004 4.008e+007 5.298e+010 1.000e+004 1.512e-001 9.858e-006 
2.886e-004 4.028e+007 5.311e+010 1.000e+004 1.507e-001 9.979e-006 
2.900e-004 4.047e+007 5.324e+010 1.000e+004 1.526e-001 1.010e-005 
2.915e-004 4.067e+007 5.338e+010 1.000e+004 1.528e-001 1.022e-005 
2.930e-004 4.087e+007 5.351e+010 1.000e+004 1.525e-001 1.035e-005 
2.945e-004 4.107e+007 5.365e+010 1.000e+004 1.525e-001 1.047e-005 
2.960e-004 4.126e+007 5.379e+010 1.000e+004 1.545e-001 1.060e-005 
2.975e-004 4.146e+007 5.393e+010 1.000e+004 1.505e-001 1.072e-005 
2.990e-004 4.166e+007 5.408e+010 1.000e+004 1.546e-001 1.085e-005 
3.005e-004 4.186e+007 5.422e+010 1.000e+004 1.673e-001 1.099e-005 
3.020e-004 4.206e+007 5.427e+010 1.000e+004 1.556e-001 1.112e-005 
3.035e-004 4.225e+007 5.434e+010 1.000e+004 1.583e-001 1.125e-005 
3.049e-004 4.244e+007 5.446e+010 1.000e+004 1.592e-001 1.138e-005 
3.064e-004 4.263e+007 5.459e+010 1.000e+004 1.701e-001 1.152e-005 
3.079e-004 4.283e+007 5.472e+010 1.000e+004 1.609e-001 1.165e-005 
3.093e-004 4.302e+007 5.486e+010 1.000e+004 1.609e-001 1.179e-005 
3.108e-004 4.321e+007 5.500e+010 1.000e+004 1.725e-001 1.193e-005 
3.122e-004 4.340e+007 5.515e+010 1.000e+004 1.779e-001 1.206e-005 
3.137e-004 4.359e+007 5.530e+010 1.000e+004 1.758e-001 1.220e-005 
3.152e-004 4.379e+007 5.545e+010 1.000e+004 1.687e-001 1.235e-005 
3.167e-004 4.398e+007 5.557e+010 1.000e+004 1.669e-001 1.249e-005 
3.182e-004 4.417e+007 5.572e+010 1.000e+004 1.694e-001 1.264e-005 
3.197e-004 4.437e+007 5.588e+010 1.000e+004 1.708e-001 1.279e-005 
3.212e-004 4.456e+007 5.604e+010 1.000e+004 1.714e-001 1.294e-005 
3.227e-004 4.476e+007 5.621e+010 1.000e+004 1.721e-001 1.309e-005 
3.242e-004 4.495e+007 5.637e+010 1.000e+004 1.759e-001 1.325e-005 
3.256e-004 4.514e+007 5.654e+010 1.000e+004 1.759e-001 1.340e-005 
3.271e-004 4.533e+007 5.671e+010 1.000e+004 1.813e-001 1.356e-005 
3.286e-004 4.553e+007 5.689e+010 1.000e+004 1.779e-001 1.372e-005 
3.302e-004 4.573e+007 5.708e+010 1.000e+004 1.811e-001 1.389e-005 
3.317e-004 4.593e+007 5.719e+010 1.000e+004 1.828e-001 1.405e-005 
3.333e-004 4.613e+007 5.734e+010 1.000e+004 1.917e-001 1.423e-005 
3.348e-004 4.633e+007 5.717e+010 1.000e+004 1.847e-001 1.440e-005 
3.364e-004 4.653e+007 5.724e+010 1.000e+004 1.882e-001 1.457e-005 
3.379e-004 4.672e+007 5.733e+010 1.000e+004 1.879e-001 1.475e-005 
3.395e-004 4.692e+007 5.744e+010 1.000e+004 1.938e-001 1.492e-005 
3.410e-004 4.712e+007 5.756e+010 1.000e+004 1.892e-001 1.510e-005 
3.425e-004 4.731e+007 5.769e+010 1.000e+004 1.935e-001 1.527e-005 
3.441e-004 4.751e+007 5.783e+010 1.000e+004 1.928e-001 1.545e-005 
3.456e-004 4.771e+007 5.799e+010 1.000e+004 1.996e-001 1.564e-005 
3.472e-004 4.790e+007 5.815e+010 1.000e+004 1.956e-001 1.582e-005 
3.487e-004 4.810e+007 5.834e+010 1.000e+004 1.964e-001 1.601e-005 
3.502e-004 4.830e+007 5.828e+010 1.000e+004 2.007e-001 1.620e-005 
3.518e-004 4.849e+007 5.837e+010 1.000e+004 2.083e-001 1.639e-005 
3.533e-004 4.869e+007 5.850e+010 1.000e+004 2.023e-001 1.658e-005 
3.549e-004 4.888e+007 5.863e+010 1.000e+004 2.019e-001 1.677e-005 
3.564e-004 4.908e+007 5.878e+010 1.000e+004 2.058e-001 1.697e-005 
3.579e-004 4.927e+007 5.889e+010 1.000e+004 2.139e-001 1.716e-005 
3.595e-004 4.946e+007 5.900e+010 1.000e+004 2.083e-001 1.736e-005 
3.610e-004 4.966e+007 5.906e+010 1.000e+004 2.096e-001 1.756e-005 
3.625e-004 4.985e+007 5.913e+010 1.000e+004 2.139e-001 1.777e-005 
3.641e-004 5.004e+007 5.925e+010 1.000e+004 2.214e-001 1.797e-005 
3.656e-004 5.023e+007 5.939e+010 1.000e+004 2.142e-001 1.818e-005 
3.672e-004 5.043e+007 5.953e+010 1.000e+004 2.149e-001 1.838e-005 
3.687e-004 5.062e+007 5.947e+010 1.000e+004 2.184e-001 1.859e-005 
3.702e-004 5.081e+007 5.956e+010 1.000e+004 2.196e-001 1.881e-005 
3.718e-004 5.100e+007 5.965e+010 1.000e+004 2.205e-001 1.902e-005 
3.733e-004 5.119e+007 5.975e+010 1.000e+004 2.179e-001 1.923e-005 
3.748e-004 5.138e+007 5.986e+010 1.000e+004 2.226e-001 1.944e-005 
3.764e-004 5.157e+007 5.998e+010 1.000e+004 2.215e-001 1.966e-005 
3.779e-004 5.176e+007 6.012e+010 1.000e+004 2.249e-001 1.987e-005 
3.794e-004 5.195e+007 6.026e+010 1.000e+004 2.225e-001 2.009e-005 
3.810e-004 5.214e+007 6.042e+010 1.000e+004 2.275e-001 2.031e-005 
3.825e-004 5.233e+007 6.058e+010 1.000e+004 2.266e-001 2.053e-005 
3.840e-004 5.252e+007 6.070e+010 1.000e+004 2.308e-001 2.075e-005 
3.856e-004 5.271e+007 6.076e+010 1.000e+004 2.341e-001 2.098e-005 
3.871e-004 5.290e+007 6.089e+010 1.000e+004 2.322e-001 2.121e-005 
3.886e-004 5.309e+007 6.104e+010 1.000e+004 2.329e-001 2.144e-005 
3.901e-004 5.328e+007 6.120e+010 1.000e+004 2.354e-001 2.167e-005 
3.917e-004 5.346e+007 6.137e+010 1.000e+004 2.365e-001 2.190e-005 
3.932e-004 5.365e+007 6.154e+010 1.000e+004 2.427e-001 2.213e-005 
3.947e-004 5.384e+007 6.172e+010 1.000e+004 2.360e-001 2.237e-005 
3.963e-004 5.402e+007 6.191e+010 1.000e+004 2.419e-001 2.261e-005 
3.978e-004 5.421e+007 6.193e+010 1.000e+004 2.423e-001 2.285e-005 
3.993e-004 5.440e+007 6.208e+010 1.000e+004 2.498e-001 2.309e-005 
4.009e-004 5.458e+007 6.223e+010 1.000e+004 2.443e-001 2.333e-005 
4.024e-004 5.477e+007 6.240e+010 1.000e+004 2.486e-001 2.358e-005 
4.039e-004 5.496e+007 6.229e+010 1.000e+004 2.527e-001 2.383e-005 
4.054e-004 5.514e+007 6.233e+010 1.000e+004 2.585e-001 2.407e-005 
4.070e-004 5.532e+007 6.244e+010 1.000e+004 2.614e-001 2.432e-005 
4.085e-004 5.550e+007 6.257e+010 1.000e+004 2.551e-001 2.456e-005 
4.100e-004 5.569e+007 6.273e+010 1.000e+004 2.622e-001 2.481e-005 
4.115e-004 5.587e+007 6.289e+010 1.000e+004 2.689e-001 2.506e-005 
4.130e-004 5.605e+007 6.306e+010 1.000e+004 2.710e-001 2.532e-005 
4.145e-004 5.624e+007 6.322e+010 1.000e+004 2.711e-001 2.557e-005 
4.161e-004 5.642e+007 6.341e+010 1.000e+004 2.725e-001 2.583e-005 
4.176e-004 5.660e+007 6.359e+010 1.000e+004 2.740e-001 2.609e-005 
4.191e-004 5.679e+007 6.377e+010 1.000e+004 2.765e-001 2.636e-005 
4.207e-004 5.697e+007 6.397e+010 1.000e+004 2.762e-001 2.662e-005 
4.222e-004 5.715e+007 6.418e+010 1.000e+004 2.765e-001 2.689e-005 
4.237e-004 5.734e+007 6.440e+010 1.000e+004 2.777e-001 2.716e-005 
4.252e-004 5.752e+007 6.462e+010 1.000e+004 2.814e-001 2.743e-005 
4.268e-004 5.770e+007 6.485e+010 1.000e+004 2.820e-001 2.770e-005 
4.283e-004 5.788e+007 6.504e+010 1.000e+004 2.833e-001 2.798e-005 
4.298e-004 5.806e+007 6.526e+010 1.000e+004 2.853e-001 2.826e-005 
4.313e-004 5.824e+007 6.549e+010 1.000e+004 2.856e-001 2.853e-005 
4.329e-004 5.842e+007 6.573e+010 1.000e+004 2.863e-001 2.882e-005 
4.344e-004 5.860e+007 6.597e+010 1.000e+004 2.878e-001 2.910e-005 
4.359e-004 5.878e+007 6.621e+010 1.000e+004 2.893e-001 2.939e-005 
4.374e-004 5.896e+007 6.646e+010 1.000e+004 2.906e-001 2.968e-005 
4.390e-004 5.913e+007 6.671e+010 1.000e+004 2.932e-001 2.997e-005 
4.405e-004 5.931e+007 6.696e+010 1.000e+004 2.954e-001 3.026e-005 
4.420e-004 5.949e+007 6.696e+010 1.000e+004 2.975e-001 3.056e-005 
4.435e-004 5.966e+007 6.710e+010 1.000e+004 2.978e-001 3.086e-005 
4.450e-004 5.984e+007 6.724e+010 1.000e+004 3.000e-001 3.115e-005 
4.466e-004 6.002e+007 6.742e+010 1.000e+004 3.009e-001 3.146e-005 
4.481e-004 6.019e+007 6.759e+010 1.000e+004 3.025e-001 3.176e-005 
4.496e-004 6.037e+007 6.775e+010 1.000e+004 3.022e-001 3.207e-005 
4.511e-004 6.054e+007 6.795e+010 1.000e+004 3.047e-001 3.238e-005 
4.526e-004 6.072e+007 6.815e+010 1.000e+004 3.056e-001 3.269e-005 
4.542e-004 6.089e+007 6.835e+010 1.000e+004 3.070e-001 3.300e-005 
4.557e-004 6.106e+007 6.857e+010 1.000e+004 3.056e-001 3.331e-005 
4.572e-004 6.124e+007 6.878e+010 1.000e+004 3.086e-001 3.362e-005 
4.586e-004 6.140e+007 6.901e+010 1.000e+004 3.094e-001 3.393e-005 
4.601e-004 6.157e+007 6.923e+010 1.000e+004 3.106e-001 3.425e-005 
4.616e-004 6.174e+007 6.946e+010 1.000e+004 3.109e-001 3.456e-005 
4.631e-004 6.191e+007 6.965e+010 1.000e+004 3.136e-001 3.488e-005 
4.646e-004 6.208e+007 6.985e+010 1.000e+004 3.139e-001 3.520e-005 
4.660e-004 6.224e+007 7.001e+010 1.000e+004 3.151e-001 3.551e-005 
4.675e-004 6.241e+007 7.022e+010 1.000e+004 3.146e-001 3.584e-005 
4.690e-004 6.258e+007 7.044e+010 1.000e+004 3.161e-001 3.617e-005 
4.705e-004 6.275e+007 7.068e+010 1.000e+004 3.178e-001 3.650e-005 
4.720e-004 6.291e+007 7.093e+010 1.000e+004 3.191e-001 3.682e-005 
4.734e-004 6.308e+007 7.118e+010 1.000e+004 3.189e-001 3.715e-005 
4.749e-004 6.324e+007 7.144e+010 1.000e+004 3.204e-001 3.748e-005 
4.764e-004 6.341e+007 7.171e+010 1.000e+004 3.221e-001 3.782e-005 
4.778e-004 6.357e+007 7.197e+010 1.000e+004 3.232e-001 3.815e-005 
4.793e-004 6.374e+007 7.225e+010 1.000e+004 3.231e-001 3.849e-005 
4.809e-004 6.391e+007 7.254e+010 1.000e+004 3.253e-001 3.885e-005 
4.824e-004 6.407e+007 7.283e+010 1.000e+004 3.267e-001 3.920e-005 
4.839e-004 6.424e+007 7.313e+010 1.000e+004 3.298e-001 3.956e-005 
4.854e-004 6.441e+007 7.345e+010 1.000e+004 3.295e-001 3.993e-005 
4.869e-004 6.458e+007 7.378e+010 1.000e+004 3.314e-001 4.029e-005 
4.885e-004 6.474e+007 7.410e+010 1.000e+004 3.331e-001 4.066e-005 
4.900e-004 6.491e+007 7.441e+010 1.000e+004 3.365e-001 4.104e-005 
4.915e-004 6.507e+007 7.475e+010 1.000e+004 3.365e-001 4.142e-005 
4.930e-004 6.524e+007 7.511e+010 1.000e+004 3.405e-001 4.180e-005 
4.946e-004 6.540e+007 7.545e+010 1.000e+004 3.433e-001 4.219e-005 
4.961e-004 6.557e+007 7.537e+010 1.000e+004 3.445e-001 4.258e-005 
4.976e-004 6.573e+007 7.487e+010 1.000e+004 3.441e-001 4.298e-005 
4.992e-004 6.590e+007 7.490e+010 1.000e+004 3.430e-001 4.337e-005 
5.007e-004 6.607e+007 7.501e+010 1.000e+004 3.460e-001 4.377e-005 
5.022e-004 6.623e+007 7.516e+010 1.000e+004 3.464e-001 4.416e-005 
5.038e-004 6.639e+007 7.532e+010 1.000e+004 3.480e-001 4.456e-005 
5.053e-004 6.656e+007 7.554e+010 1.000e+004 3.494e-001 4.496e-005 
5.068e-004 6.672e+007 7.578e+010 1.000e+004 3.514e-001 4.536e-005 
5.084e-004 6.688e+007 7.603e+010 1.000e+004 3.511e-001 4.577e-005 
5.099e-004 6.705e+007 7.627e+010 1.000e+004 3.534e-001 4.617e-005 
5.114e-004 6.721e+007 7.655e+010 1.000e+004 3.549e-001 4.658e-005 
5.130e-004 6.737e+007 7.684e+010 1.000e+004 3.571e-001 4.700e-005 
5.145e-004 6.753e+007 7.687e+010 1.000e+004 3.560e-001 4.741e-005 
5.160e-004 6.769e+007 7.710e+010 1.000e+004 3.557e-001 4.783e-005 
5.175e-004 6.785e+007 7.733e+010 1.000e+004 3.575e-001 4.824e-005 
5.190e-004 6.800e+007 7.758e+010 1.000e+004 3.610e-001 4.866e-005 
5.205e-004 6.816e+007 7.785e+010 1.000e+004 3.611e-001 4.907e-005 
5.220e-004 6.831e+007 7.814e+010 1.000e+004 3.632e-001 4.949e-005 
5.235e-004 6.847e+007 7.843e+010 1.000e+004 3.640e-001 4.991e-005 
5.249e-004 6.862e+007 7.873e+010 1.000e+004 3.648e-001 5.033e-005 
5.264e-004 6.877e+007 7.906e+010 1.000e+004 3.643e-001 5.076e-005 
5.279e-004 6.892e+007 7.939e+010 1.000e+004 3.667e-001 5.118e-005 
5.294e-004 6.907e+007 7.974e+010 1.000e+004 3.627e-001 5.160e-005 
5.308e-004 6.922e+007 8.009e+010 1.000e+004 3.664e-001 5.203e-005 
5.323e-004 6.938e+007 8.044e+010 1.000e+004 3.688e-001 5.247e-005 
5.338e-004 6.953e+007 8.076e+010 1.000e+004 3.704e-001 5.290e-005 
5.353e-004 6.968e+007 8.114e+010 1.000e+004 3.714e-001 5.335e-005 
5.368e-004 6.983e+007 8.137e+010 1.000e+004 3.746e-001 5.379e-005 
5.382e-004 6.998e+007 8.153e+010 1.000e+004 3.753e-001 5.425e-005 
5.397e-004 7.012e+007 8.183e+010 1.000e+004 3.758e-001 5.470e-005 
5.412e-004 7.027e+007 8.216e+010 1.000e+004 3.772e-001 5.515e-005 
5.427e-004 7.042e+007 8.252e+010 1.000e+004 3.799e-001 5.562e-005 
5.442e-004 7.058e+007 8.288e+010 1.000e+004 3.801e-001 5.609e-005 
5.457e-004 7.073e+007 8.323e+010 1.000e+004 3.805e-001 5.657e-005 
5.473e-004 7.088e+007 8.364e+010 1.000e+004 3.820e-001 5.705e-005 
5.488e-004 7.103e+007 8.407e+010 1.000e+004 3.850e-001 5.753e-005 
5.503e-004 7.117e+007 8.380e+010 1.000e+004 3.843e-001 5.802e-005 
5.518e-004 7.132e+007 8.367e+010 1.000e+004 3.865e-001 5.850e-005 
5.533e-004 7.147e+007 8.390e+010 1.000e+004 3.872e-001 5.898e-005 
5.548e-004 7.161e+007 8.416e+010 1.000e+004 3.868e-001 5.946e-005 
5.563e-004 7.176e+007 8.430e+010 1.000e+004 3.885e-001 5.996e-005 
5.578e-004 7.191e+007 8.452e+010 1.000e+004 3.899e-001 6.045e-005 
5.593e-004 7.206e+007 8.472e+010 1.000e+004 3.906e-001 6.095e-005 
5.609e-004 7.220e+007 8.504e+010 1.000e+004 3.895e-001 6.145e-005 
5.624e-004 7.235e+007 8.539e+010 1.000e+004 3.937e-001 6.196e-005 
5.639e-004 7.250e+007 8.549e+010 1.000e+004 3.926e-001 6.246e-005 
5.654e-004 7.264e+007 8.573e+010 1.000e+004 3.948e-001 6.297e-005 
5.669e-004 7.279e+007 8.558e+010 1.000e+004 3.947e-001 6.348e-005 
5.684e-004 7.293e+007 8.574e+010 1.000e+004 3.943e-001 6.399e-005 
5.700e-004 7.308e+007 8.596e+010 1.000e+004 3.963e-001 6.450e-005 
5.715e-004 7.322e+007 8.611e+010 1.000e+004 3.997e-001 6.501e-005 
5.730e-004 7.337e+007 8.604e+010 1.000e+004 4.017e-001 6.553e-005 
5.745e-004 7.351e+007 8.608e+010 1.000e+004 4.039e-001 6.606e-005 
5.760e-004 7.365e+007 8.625e+010 1.000e+004 4.057e-001 6.658e-005 
5.775e-004 7.380e+007 8.588e+010 1.000e+004 4.067e-001 6.711e-005 
5.791e-004 7.394e+007 8.594e+010 1.000e+004 4.058e-001 6.763e-005 
5.806e-004 7.409e+007 8.605e+010 1.000e+004 4.070e-001 6.816e-005 
5.821e-004 7.423e+007 8.606e+010 1.000e+004 4.091e-001 6.870e-005 
5.836e-004 7.437e+007 8.618e+010 1.000e+004 4.096e-001 6.923e-005 
5.851e-004 7.451e+007 8.629e+010 1.000e+004 4.084e-001 6.976e-005 
5.867e-004 7.466e+007 8.645e+010 1.000e+004 4.095e-001 7.030e-005 
5.882e-004 7.480e+007 8.662e+010 1.000e+004 4.098e-001 7.084e-005 
5.897e-004 7.494e+007 8.681e+010 1.000e+004 4.104e-001 7.138e-005 
5.912e-004 7.508e+007 8.695e+010 1.000e+004 4.102e-001 7.192e-005 
5.927e-004 7.522e+007 8.717e+010 1.000e+004 4.126e-001 7.246e-005 
5.942e-004 7.536e+007 8.739e+010 1.000e+004 4.141e-001 7.300e-005 
5.958e-004 7.550e+007 8.763e+010 1.000e+004 4.155e-001 7.355e-005 
5.973e-004 7.564e+007 8.789e+010 1.000e+004 4.132e-001 7.410e-005 
5.988e-004 7.578e+007 8.813e+010 1.000e+004 4.134e-001 7.465e-005 
6.003e-004 7.591e+007 8.842e+010 1.000e+004 4.137e-001 7.521e-005 
6.018e-004 7.605e+007 8.871e+010 1.000e+004 4.154e-001 7.577e-005 
6.033e-004 7.619e+007 8.901e+010 1.000e+004 4.161e-001 7.632e-005 
6.048e-004 7.632e+007 8.914e+010 1.000e+004 4.131e-001 7.688e-005 
6.062e-004 7.646e+007 8.924e+010 1.000e+004 4.141e-001 7.744e-005 
6.077e-004 7.659e+007 8.939e+010 1.000e+004 4.158e-001 7.799e-005 
6.092e-004 7.672e+007 8.940e+010 1.000e+004 4.159e-001 7.855e-005 
6.107e-004 7.686e+007 8.950e+010 1.000e+004 4.173e-001 7.911e-005 
6.122e-004 7.699e+007 8.970e+010 1.000e+004 4.178e-001 7.967e-005 
6.137e-004 7.713e+007 8.946e+010 1.000e+004 4.183e-001 8.024e-005 
6.152e-004 7.726e+007 8.949e+010 1.000e+004 4.181e-001 8.080e-005 
6.166e-004 7.739e+007 8.838e+010 1.000e+004 4.154e-001 8.136e-005 
6.181e-004 7.752e+007 8.829e+010 1.000e+004 4.188e-001 8.191e-005 
6.196e-004 7.766e+007 8.821e+010 1.000e+004 4.195e-001 8.247e-005 
6.211e-004 7.779e+007 8.810e+010 1.000e+004 4.164e-001 8.302e-005 
6.225e-004 7.792e+007 8.809e+010 1.000e+004 4.167e-001 8.358e-005 
6.240e-004 7.806e+007 8.802e+010 1.000e+004 4.174e-001 8.413e-005 
6.255e-004 7.819e+007 8.801e+010 1.000e+004 4.189e-001 8.468e-005 
6.270e-004 7.833e+007 8.690e+010 1.000e+004 4.118e-001 8.523e-005 
6.284e-004 7.846e+007 8.679e+010 1.000e+004 4.123e-001 8.576e-005 
6.299e-004 7.859e+007 8.680e+010 1.000e+004 4.140e-001 8.630e-005 
6.314e-004 7.873e+007 8.613e+010 1.000e+004 4.144e-001 8.684e-005 
6.328e-004 7.886e+007 8.532e+010 1.000e+004 4.145e-001 8.737e-005 
6.343e-004 7.900e+007 8.404e+010 1.000e+004 4.104e-001 8.789e-005 
6.358e-004 7.914e+007 8.380e+010 1.000e+004 4.111e-001 8.841e-005 
6.372e-004 7.928e+007 8.364e+010 1.000e+004 4.136e-001 8.893e-005 
6.387e-004 7.941e+007 8.359e+010 1.000e+004 4.101e-001 8.945e-005 
6.402e-004 7.955e+007 8.344e+010 1.000e+004 4.091e-001 8.997e-005 
6.417e-004 7.969e+007 8.343e+010 1.000e+004 4.139e-001 9.049e-005 
6.431e-004 7.983e+007 8.318e+010 1.000e+004 4.121e-001 9.101e-005 
6.446e-004 7.997e+007 8.313e+010 1.000e+004 4.043e-001 9.153e-005 
6.461e-004 8.011e+007 8.273e+010 1.000e+004 4.028e-001 9.205e-005 
6.476e-004 8.025e+007 8.265e+010 1.000e+004 4.060e-001 9.256e-005 
6.491e-004 8.038e+007 8.256e+010 1.000e+004 4.134e-001 9.308e-005 
6.505e-004 8.052e+007 8.176e+010 1.000e+004 4.034e-001 9.359e-005 
6.520e-004 8.066e+007 8.165e+010 1.000e+004 4.022e-001 9.410e-005 
6.535e-004 8.080e+007 8.151e+010 1.000e+004 4.061e-001 9.461e-005 
6.550e-004 8.094e+007 8.074e+010 1.000e+004 4.130e-001 9.511e-005 
6.564e-004 8.108e+007 8.045e+010 1.000e+004 4.035e-001 9.561e-005 
6.579e-004 8.122e+007 8.023e+010 1.000e+004 4.025e-001 9.611e-005 
6.594e-004 8.137e+007 8.003e+010 1.000e+004 4.086e-001 9.661e-005 
6.609e-004 8.151e+007 7.981e+010 1.000e+004 4.138e-001 9.711e-005 
6.623e-004 8.165e+007 7.957e+010 1.000e+004 3.954e-001 9.760e-005 
6.638e-004 8.179e+007 7.923e+010 1.000e+004 3.915e-001 9.808e-005 
6.653e-004 8.194e+007 7.890e+010 1.000e+004 3.843e-001 9.857e-005 
6.668e-004 8.208e+007 7.876e+010 1.000e+004 3.853e-001 9.905e-005 
6.682e-004 8.223e+007 7.857e+010 1.000e+004 3.783e-001 9.952e-005 
6.697e-004 8.237e+007 7.831e+010 1.000e+004 3.946e-001 1.000e-004 
6.712e-004 8.252e+007 7.760e+010 1.000e+004 3.916e-001 1.005e-004 
6.727e-004 8.266e+007 7.693e+010 1.000e+004 4.188e-001 1.009e-004 
6.741e-004 8.281e+007 7.642e+010 1.000e+004 4.259e-001 1.014e-004 
6.755e-004 8.295e+007 7.627e+010 1.000e+004 3.855e-001 1.018e-004 
6.770e-004 8.309e+007 7.622e+010 1.000e+004 3.824e-001 1.023e-004 
6.784e-004 8.324e+007 7.587e+010 1.000e+004 3.983e-001 1.027e-004 
6.798e-004 8.338e+007 7.575e+010 1.000e+004 3.975e-001 1.031e-004 
6.813e-004 8.353e+007 7.569e+010 1.000e+004 3.786e-001 1.036e-004 
6.827e-004 8.367e+007 7.565e+010 1.000e+004 3.805e-001 1.040e-004 
6.841e-004 8.382e+007 7.557e+010 1.000e+004 3.927e-001 1.044e-004 
6.856e-004 8.396e+007 7.567e+010 1.000e+004 4.079e-001 1.048e-004 
6.870e-004 8.410e+007 7.580e+010 1.000e+004 3.730e-001 1.053e-004 
6.884e-004 8.425e+007 7.593e+010 1.000e+004 3.717e-001 1.057e-004 
6.898e-004 8.439e+007 7.608e+010 1.000e+004 3.761e-001 1.061e-004 
6.912e-004 8.453e+007 7.624e+010 1.000e+004 4.083e-001 1.065e-004 
6.926e-004 8.467e+007 7.642e+010 1.000e+004 3.878e-001 1.070e-004 
6.940e-004 8.481e+007 7.660e+010 1.000e+004 3.900e-001 1.074e-004 
6.954e-004 8.495e+007 7.676e+010 1.000e+004 3.874e-001 1.078e-004 
6.968e-004 8.509e+007 7.694e+010 1.000e+004 4.040e-001 1.083e-004 
6.982e-004 8.523e+007 7.714e+010 1.000e+004 3.990e-001 1.087e-004 
6.996e-004 8.537e+007 7.728e+010 1.000e+004 3.898e-001 1.091e-004 
7.010e-004 8.551e+007 7.738e+010 1.000e+004 3.958e-001 1.095e-004 
7.023e-004 8.564e+007 7.754e+010 1.000e+004 3.965e-001 1.100e-004 
7.037e-004 8.578e+007 7.759e+010 1.000e+004 4.159e-001 1.104e-004 
7.051e-004 8.592e+007 7.759e+010 1.000e+004 4.172e-001 1.108e-004 
7.065e-004 8.606e+007 7.768e+010 1.000e+004 4.024e-001 1.113e-004 
7.079e-004 8.619e+007 7.772e+010 1.000e+004 4.116e-001 1.117e-004 
7.092e-004 8.633e+007 7.777e+010 1.000e+004 4.284e-001 1.121e-004 
7.106e-004 8.646e+007 7.761e+010 1.000e+004 3.667e-001 1.126e-004 
7.120e-004 8.660e+007 7.757e+010 1.000e+004 3.667e-001 1.130e-004 
7.133e-004 8.674e+007 7.762e+010 1.000e+004 4.237e-001 1.134e-004 
7.147e-004 8.687e+007 7.760e+010 1.000e+004 4.163e-001 1.139e-004 
7.161e-004 8.701e+007 7.768e+010 1.000e+004 4.306e-001 1.143e-004 
7.174e-004 8.714e+007 7.776e+010 1.000e+004 4.184e-001 1.147e-004 
7.188e-004 8.728e+007 7.784e+010 1.000e+004 3.674e-001 1.151e-004 
7.202e-004 8.742e+007 7.760e+010 1.000e+004 3.868e-001 1.155e-004 
7.215e-004 8.755e+007 7.729e+010 1.000e+004 4.040e-001 1.160e-004 
7.229e-004 8.769e+007 7.719e+010 1.000e+004 3.813e-001 1.164e-004 
7.242e-004 8.783e+007 7.717e+010 1.000e+004 3.875e-001 1.168e-004 
7.256e-004 8.796e+007 7.714e+010 1.000e+004 3.355e-001 1.172e-004 
7.269e-004 8.810e+007 7.718e+010 1.000e+004 3.419e-001 1.176e-004 
7.283e-004 8.824e+007 7.724e+010 1.000e+004 3.537e-001 1.180e-004 
7.296e-004 8.838e+007 7.726e+010 1.000e+004 3.544e-001 1.184e-004 
7.310e-004 8.851e+007 7.742e+010 1.000e+004 3.901e-001 1.188e-004 
7.323e-004 8.865e+007 7.762e+010 1.000e+004 3.211e-001 1.192e-004 
7.337e-004 8.878e+007 7.779e+010 1.000e+004 3.940e-001 1.196e-004 
7.351e-004 8.892e+007 7.800e+010 1.000e+004 4.029e-001 1.200e-004 
7.364e-004 8.906e+007 7.820e+010 1.000e+004 4.104e-001 1.204e-004 
7.378e-004 8.919e+007 7.840e+010 1.000e+004 4.010e-001 1.209e-004 
7.391e-004 8.933e+007 7.862e+010 1.000e+004 3.657e-001 1.213e-004 
7.405e-004 8.946e+007 7.887e+010 1.000e+004 3.844e-001 1.217e-004 
7.418e-004 8.959e+007 7.889e+010 1.000e+004 3.644e-001 1.221e-004 
7.432e-004 8.973e+007 7.922e+010 1.000e+004 3.730e-001 1.226e-004 
7.445e-004 8.986e+007 7.955e+010 1.000e+004 3.956e-001 1.230e-004 
7.459e-004 9.000e+007 7.989e+010 1.000e+004 3.936e-001 1.234e-004 
7.472e-004 9.013e+007 7.967e+010 1.000e+004 4.038e-001 1.239e-004 
7.486e-004 9.026e+007 7.990e+010 1.000e+004 3.999e-001 1.243e-004 
7.500e-004 9.039e+007 8.012e+010 1.000e+004 4.087e-001 1.247e-004 
7.513e-004 9.053e+007 8.026e+010 1.000e+004 4.021e-001 1.252e-004 
7.527e-004 9.066e+007 8.054e+010 1.000e+004 3.890e-001 1.256e-004 
7.540e-004 9.079e+007 8.082e+010 1.000e+004 3.960e-001 1.261e-004 
7.554e-004 9.092e+007 8.112e+010 1.000e+004 3.944e-001 1.265e-004 
7.567e-004 9.105e+007 8.138e+010 1.000e+004 4.181e-001 1.270e-004 
7.581e-004 9.118e+007 8.149e+010 1.000e+004 4.659e-001 1.274e-004 
7.594e-004 9.131e+007 8.105e+010 1.000e+004 3.885e-001 1.279e-004 
7.608e-004 9.144e+007 8.100e+010 1.000e+004 4.312e-001 1.283e-004 
7.621e-004 9.157e+007 8.111e+010 1.000e+004 3.815e-001 1.288e-004 
7.635e-004 9.170e+007 8.123e+010 1.000e+004 4.046e-001 1.292e-004 
7.649e-004 9.183e+007 8.139e+010 1.000e+004 4.061e-001 1.297e-004 
7.662e-004 9.196e+007 8.150e+010 1.000e+004 4.155e-001 1.301e-004 
7.676e-004 9.209e+007 8.162e+010 1.000e+004 4.264e-001 1.306e-004 
7.689e-004 9.222e+007 8.169e+010 1.000e+004 4.062e-001 1.311e-004 
7.703e-004 9.235e+007 8.190e+010 1.000e+004 4.329e-001 1.315e-004 
7.716e-004 9.248e+007 8.211e+010 1.000e+004 4.243e-001 1.320e-004 
7.730e-004 9.261e+007 8.208e+010 1.000e+004 4.247e-001 1.324e-004 
7.743e-004 9.274e+007 8.225e+010 1.000e+004 3.823e-001 1.329e-004 
7.757e-004 9.286e+007 8.242e+010 1.000e+004 3.994e-001 1.334e-004 
7.770e-004 9.299e+007 8.264e+010 1.000e+004 4.373e-001 1.339e-004 
7.784e-004 9.312e+007 8.286e+010 1.000e+004 4.159e-001 1.343e-004 
7.797e-004 9.324e+007 8.305e+010 1.000e+004 4.417e-001 1.348e-004 
7.811e-004 9.337e+007 8.332e+010 1.000e+004 3.895e-001 1.353e-004 
7.824e-004 9.350e+007 8.361e+010 1.000e+004 4.134e-001 1.358e-004 
7.838e-004 9.363e+007 8.390e+010 1.000e+004 4.601e-001 1.362e-004 
7.851e-004 9.375e+007 8.422e+010 1.000e+004 4.298e-001 1.367e-004 
7.865e-004 9.388e+007 8.426e+010 1.000e+004 3.765e-001 1.372e-004 
7.878e-004 9.400e+007 8.433e+010 1.000e+004 4.169e-001 1.377e-004 
7.892e-004 9.413e+007 8.451e+010 1.000e+004 4.011e-001 1.382e-004 
7.906e-004 9.425e+007 8.472e+010 1.000e+004 4.419e-001 1.387e-004 
7.919e-004 9.437e+007 8.497e+010 1.000e+004 4.175e-001 1.392e-004 
7.933e-004 9.450e+007 8.520e+010 1.000e+004 4.677e-001 1.397e-004 
7.946e-004 9.462e+007 8.544e+010 1.000e+004 4.111e-001 1.402e-004 
7.960e-004 9.474e+007 8.572e+010 1.000e+004 4.106e-001 1.407e-004 
7.973e-004 9.487e+007 8.604e+010 1.000e+004 4.256e-001 1.412e-004 
7.987e-004 9.499e+007 8.633e+010 1.000e+004 3.889e-001 1.417e-004 
8.000e-004 9.511e+007 8.639e+010 1.000e+004 4.393e-001 1.422e-004 
8.014e-004 9.523e+007 8.664e+010 1.000e+004 4.416e-001 1.427e-004 
8.027e-004 9.535e+007 8.684e+010 1.000e+004 4.393e-001 1.432e-004 
8.041e-004 9.547e+007 8.711e+010 1.000e+004 4.362e-001 1.437e-004 
8.054e-004 9.559e+007 8.735e+010 1.000e+004 4.293e-001 1.443e-004 
8.068e-004 9.571e+007 8.764e+010 1.000e+004 4.375e-001 1.448e-004 
8.081e-004 9.583e+007 8.793e+010 1.000e+004 3.921e-001 1.453e-004 
8.095e-004 9.594e+007 8.820e+010 1.000e+004 4.656e-001 1.459e-004 
8.108e-004 9.606e+007 8.850e+010 1.000e+004 4.363e-001 1.464e-004 
8.122e-004 9.618e+007 8.859e+010 1.000e+004 4.501e-001 1.470e-004 
8.135e-004 9.629e+007 8.795e+010 1.000e+004 4.234e-001 1.475e-004 
8.149e-004 9.641e+007 8.746e+010 1.000e+004 4.577e-001 1.481e-004 
8.162e-004 9.652e+007 8.572e+010 1.000e+004 4.533e-001 1.486e-004 
8.176e-004 9.664e+007 8.495e+010 1.000e+004 4.688e-001 1.491e-004 
8.189e-004 9.676e+007 8.446e+010 1.000e+004 4.464e-001 1.497e-004 
8.203e-004 9.688e+007 8.440e+010 1.000e+004 4.908e-001 1.502e-004 
8.216e-004 9.700e+007 8.446e+010 1.000e+004 4.274e-001 1.507e-004 
8.230e-004 9.712e+007 8.449e+010 1.000e+004 4.667e-001 1.513e-004 
8.243e-004 9.724e+007 8.467e+010 1.000e+004 4.654e-001 1.518e-004 
8.257e-004 9.736e+007 8.451e+010 1.000e+004 4.519e-001 1.523e-004 
8.270e-004 9.747e+007 8.460e+010 1.000e+004 4.658e-001 1.528e-004 
8.284e-004 9.759e+007 8.467e+010 1.000e+004 4.480e-001 1.534e-004 
8.297e-004 9.771e+007 8.480e+010 1.000e+004 4.573e-001 1.539e-004 
8.311e-004 9.783e+007 8.487e+010 1.000e+004 4.153e-001 1.544e-004 
8.324e-004 9.795e+007 8.507e+010 1.000e+004 4.543e-001 1.549e-004 
8.338e-004 9.807e+007 8.518e+010 1.000e+004 4.361e-001 1.555e-004 
8.351e-004 9.819e+007 8.528e+010 1.000e+004 4.307e-001 1.560e-004 
8.365e-004 9.831e+007 8.539e+010 1.000e+004 4.755e-001 1.565e-004 
8.378e-004 9.843e+007 8.533e+010 1.000e+004 4.678e-001 1.570e-004 
8.392e-004 9.855e+007 8.538e+010 1.000e+004 4.685e-001 1.576e-004 
8.405e-004 9.867e+007 8.542e+010 1.000e+004 4.653e-001 1.581e-004 
8.419e-004 9.879e+007 8.500e+010 1.000e+004 4.521e-001 1.586e-004 
8.432e-004 9.891e+007 8.494e+010 1.000e+004 4.585e-001 1.592e-004 
8.446e-004 9.903e+007 8.513e+010 1.000e+004 4.623e-001 1.597e-004 
8.459e-004 9.914e+007 8.527e+010 1.000e+004 4.273e-001 1.602e-004 
8.473e-004 9.926e+007 8.546e+010 1.000e+004 4.863e-001 1.608e-004 
8.487e-004 9.938e+007 8.562e+010 1.000e+004 4.183e-001 1.613e-004 
8.500e-004 9.950e+007 8.584e+010 1.000e+004 4.635e-001 1.618e-004 
8.514e-004 9.961e+007 8.601e+010 1.000e+004 4.734e-001 1.624e-004 
8.527e-004 9.973e+007 8.619e+010 1.000e+004 4.817e-001 1.629e-004 
8.541e-004 9.985e+007 8.633e+010 1.000e+004 4.780e-001 1.635e-004 
8.554e-004 9.996e+007 8.654e+010 1.000e+004 4.836e-001 1.640e-004 
8.568e-004 1.001e+008 8.679e+010 1.000e+004 4.594e-001 1.646e-004 
8.581e-004 1.002e+008 8.704e+010 1.000e+004 4.679e-001 1.651e-004 
8.595e-004 1.003e+008 8.683e+010 1.000e+004 4.843e-001 1.657e-004 
8.608e-004 1.004e+008 8.692e+010 1.000e+004 4.665e-001 1.662e-004 
8.621e-004 1.005e+008 8.709e+010 1.000e+004 4.538e-001 1.668e-004 
8.635e-004 1.007e+008 8.699e+010 1.000e+004 5.088e-001 1.673e-004 
8.648e-004 1.008e+008 8.716e+010 1.000e+004 4.713e-001 1.679e-004 
8.662e-004 1.009e+008 8.691e+010 1.000e+004 4.771e-001 1.684e-004 
8.675e-004 1.010e+008 8.653e+010 1.000e+004 4.645e-001 1.690e-004 
8.689e-004 1.011e+008 8.534e+010 1.000e+004 4.294e-001 1.695e-004 
8.702e-004 1.012e+008 8.518e+010 1.000e+004 4.579e-001 1.701e-004 
8.716e-004 1.013e+008 8.480e+010 1.000e+004 4.564e-001 1.706e-004 
8.729e-004 1.015e+008 8.471e+010 1.000e+004 4.466e-001 1.711e-004 
8.743e-004 1.016e+008 8.463e+010 1.000e+004 4.337e-001 1.717e-004 
8.756e-004 1.017e+008 8.464e+010 1.000e+004 4.401e-001 1.722e-004 
8.770e-004 1.018e+008 8.417e+010 1.000e+004 4.596e-001 1.727e-004 
8.783e-004 1.019e+008 8.388e+010 1.000e+004 4.407e-001 1.733e-004 
8.797e-004 1.021e+008 8.376e+010 1.000e+004 4.634e-001 1.738e-004 
8.810e-004 1.022e+008 8.345e+010 1.000e+004 4.707e-001 1.743e-004 
8.824e-004 1.023e+008 8.329e+010 1.000e+004 4.625e-001 1.748e-004 
8.837e-004 1.024e+008 8.321e+010 1.000e+004 4.510e-001 1.753e-004 
8.851e-004 1.025e+008 8.317e+010 1.000e+004 4.142e-001 1.758e-004 
8.864e-004 1.027e+008 8.308e+010 1.000e+004 4.013e-001 1.764e-004 
8.878e-004 1.028e+008 8.293e+010 1.000e+004 4.441e-001 1.769e-004 
8.891e-004 1.029e+008 8.260e+010 1.000e+004 4.748e-001 1.774e-004 
8.905e-004 1.030e+008 8.250e+010 1.000e+004 4.358e-001 1.779e-004 
8.918e-004 1.031e+008 8.233e+010 1.000e+004 4.494e-001 1.784e-004 
8.932e-004 1.033e+008 8.155e+010 1.000e+004 4.367e-001 1.789e-004 
8.945e-004 1.034e+008 8.077e+010 1.000e+004 4.552e-001 1.794e-004 
8.959e-004 1.035e+008 8.015e+010 1.000e+004 4.569e-001 1.799e-004 
8.972e-004 1.036e+008 7.965e+010 1.000e+004 4.263e-001 1.804e-004 
8.986e-004 1.038e+008 7.951e+010 1.000e+004 4.083e-001 1.809e-004 
8.999e-004 1.039e+008 7.952e+010 1.000e+004 4.369e-001 1.813e-004 
9.013e-004 1.040e+008 7.950e+010 1.000e+004 4.572e-001 1.818e-004 
9.026e-004 1.041e+008 7.956e+010 1.000e+004 4.724e-001 1.823e-004 
9.040e-004 1.043e+008 7.960e+010 1.000e+004 4.196e-001 1.828e-004 
9.053e-004 1.044e+008 7.967e+010 1.000e+004 4.207e-001 1.832e-004 
9.067e-004 1.045e+008 7.974e+010 1.000e+004 4.069e-001 1.837e-004 
9.080e-004 1.047e+008 7.963e+010 1.000e+004 3.982e-001 1.842e-004 
9.094e-004 1.048e+008 7.966e+010 1.000e+004 4.487e-001 1.847e-004 
9.107e-004 1.049e+008 7.967e+010 1.000e+004 4.237e-001 1.852e-004 
9.121e-004 1.050e+008 7.974e+010 1.000e+004 3.920e-001 1.857e-004 
9.134e-004 1.052e+008 7.979e+010 1.000e+004 4.260e-001 1.861e-004 
9.148e-004 1.053e+008 7.985e+010 1.000e+004 4.782e-001 1.866e-004 
9.161e-004 1.054e+008 7.994e+010 1.000e+004 4.458e-001 1.871e-004 
9.175e-004 1.055e+008 8.004e+010 1.000e+004 4.100e-001 1.876e-004 
9.188e-004 1.056e+008 7.953e+010 1.000e+004 4.461e-001 1.881e-004 
9.202e-004 1.058e+008 7.956e+010 1.000e+004 4.424e-001 1.886e-004 
9.215e-004 1.059e+008 7.894e+010 1.000e+004 4.667e-001 1.891e-004 
9.229e-004 1.060e+008 7.882e+010 1.000e+004 4.417e-001 1.895e-004 
9.242e-004 1.062e+008 7.861e+010 1.000e+004 4.277e-001 1.900e-004 
9.256e-004 1.063e+008 7.845e+010 1.000e+004 4.708e-001 1.905e-004 
9.269e-004 1.064e+008 7.834e+010 1.000e+004 4.637e-001 1.910e-004 
9.283e-004 1.065e+008 7.821e+010 1.000e+004 4.256e-001 1.914e-004 
9.296e-004 1.067e+008 7.816e+010 1.000e+004 4.062e-001 1.919e-004 
9.310e-004 1.068e+008 7.809e+010 1.000e+004 3.788e-001 1.924e-004 
9.323e-004 1.069e+008 7.797e+010 1.000e+004 4.180e-001 1.928e-004 
9.337e-004 1.070e+008 7.779e+010 1.000e+004 4.074e-001 1.933e-004 
9.350e-004 1.072e+008 7.761e+010 1.000e+004 4.475e-001 1.938e-004 
9.364e-004 1.073e+008 7.753e+010 1.000e+004 4.882e-001 1.942e-004 
9.377e-004 1.074e+008 7.740e+010 1.000e+004 4.322e-001 1.947e-004 
9.391e-004 1.076e+008 7.722e+010 1.000e+004 4.147e-001 1.951e-004 
9.404e-004 1.077e+008 7.741e+010 1.000e+004 4.314e-001 1.956e-004 
9.418e-004 1.078e+008 7.764e+010 1.000e+004 4.719e-001 1.961e-004 
9.431e-004 1.079e+008 7.787e+010 1.000e+004 4.627e-001 1.965e-004 
9.445e-004 1.081e+008 7.809e+010 1.000e+004 4.129e-001 1.970e-004 
9.458e-004 1.082e+008 7.831e+010 1.000e+004 4.260e-001 1.974e-004 
9.472e-004 1.083e+008 7.842e+010 1.000e+004 4.656e-001 1.979e-004 
9.485e-004 1.085e+008 7.848e+010 1.000e+004 4.201e-001 1.984e-004 
9.498e-004 1.086e+008 7.864e+010 1.000e+004 4.416e-001 1.988e-004 
9.512e-004 1.087e+008 7.886e+010 1.000e+004 4.689e-001 1.993e-004 
9.525e-004 1.088e+008 7.901e+010 1.000e+004 4.811e-001 1.998e-004 
9.539e-004 1.090e+008 7.923e+010 1.000e+004 4.467e-001 2.002e-004 
9.552e-004 1.091e+008 7.949e+010 1.000e+004 4.003e-001 2.007e-004 
9.566e-004 1.092e+008 7.973e+010 1.000e+004 4.384e-001 2.012e-004 
9.579e-004 1.093e+008 7.997e+010 1.000e+004 4.443e-001 2.017e-004 
9.593e-004 1.095e+008 8.015e+010 1.000e+004 4.523e-001 2.021e-004 
9.606e-004 1.096e+008 8.045e+010 1.000e+004 4.531e-001 2.026e-004 
9.620e-004 1.097e+008 8.066e+010 1.000e+004 4.180e-001 2.031e-004 
9.633e-004 1.098e+008 8.089e+010 1.000e+004 3.958e-001 2.036e-004 
9.647e-004 1.100e+008 8.111e+010 1.000e+004 4.124e-001 2.041e-004 
9.660e-004 1.101e+008 8.131e+010 1.000e+004 4.027e-001 2.045e-004 
9.674e-004 1.102e+008 8.124e+010 1.000e+004 4.935e-001 2.050e-004 
9.687e-004 1.103e+008 8.108e+010 1.000e+004 4.792e-001 2.055e-004 
9.701e-004 1.105e+008 8.118e+010 1.000e+004 4.688e-001 2.060e-004 
9.714e-004 1.106e+008 8.140e+010 1.000e+004 4.595e-001 2.065e-004 
9.728e-004 1.107e+008 8.159e+010 1.000e+004 5.044e-001 2.070e-004 
9.741e-004 1.108e+008 8.184e+010 1.000e+004 4.579e-001 2.074e-004 
9.755e-004 1.110e+008 8.205e+010 1.000e+004 4.371e-001 2.079e-004 
9.768e-004 1.111e+008 8.240e+010 1.000e+004 4.102e-001 2.084e-004 
9.782e-004 1.112e+008 7.628e+010 1.000e+004 4.841e-001 2.089e-004 
9.795e-004 1.113e+008 7.640e+010 1.000e+004 4.911e-001 2.094e-004 
9.809e-004 1.115e+008 7.645e+010 1.000e+004 4.771e-001 2.099e-004 
9.823e-004 1.116e+008 7.662e+010 1.000e+004 4.699e-001 2.104e-004 
9.836e-004 1.117e+008 7.679e+010 1.000e+004 4.886e-001 2.109e-004 
9.850e-004 1.118e+008 7.698e+010 1.000e+004 4.668e-001 2.114e-004 
9.864e-004 1.120e+008 7.720e+010 1.000e+004 4.511e-001 2.119e-004 
9.877e-004 1.121e+008 7.736e+010 1.000e+004 5.035e-001 2.125e-004 
9.891e-004 1.122e+008 7.757e+010 1.000e+004 4.586e-001 2.130e-004 
9.905e-004 1.123e+008 7.782e+010 1.000e+004 4.524e-001 2.135e-004 
9.918e-004 1.125e+008 7.804e+010 1.000e+004 4.794e-001 2.140e-004 
9.932e-004 1.126e+008 7.828e+010 1.000e+004 5.063e-001 2.145e-004 
9.946e-004 1.127e+008 7.853e+010 1.000e+004 4.799e-001 2.150e-004 
9.959e-004 1.128e+008 7.880e+010 1.000e+004 4.748e-001 2.156e-004 
9.973e-004 1.129e+008 7.912e+010 1.000e+004 4.807e-001 2.161e-004 
9.987e-004 1.131e+008 7.939e+010 1.000e+004 4.890e-001 2.166e-004 
1.000e-003 1.132e+008 7.968e+010 1.000e+004 4.908e-001 2.172e-004 
1.001e-003 1.133e+008 7.997e+010 1.000e+004 4.980e-001 2.177e-004 
1.003e-003 1.134e+008 7.932e+010 1.000e+004 4.624e-001 2.183e-004 
1.004e-003 1.136e+008 7.923e+010 1.000e+004 4.670e-001 2.188e-004 
1.006e-003 1.137e+008 7.927e+010 1.000e+004 4.811e-001 2.194e-004 
1.007e-003 1.138e+008 7.933e+010 1.000e+004 4.905e-001 2.199e-004 
1.008e-003 1.139e+008 7.941e+010 1.000e+004 5.094e-001 2.204e-004 
1.010e-003 1.140e+008 7.945e+010 1.000e+004 4.606e-001 2.210e-004 
1.011e-003 1.142e+008 7.956e+010 1.000e+004 5.064e-001 2.216e-004 
1.013e-003 1.143e+008 7.974e+010 1.000e+004 4.476e-001 2.221e-004 
1.014e-003 1.144e+008 7.980e+010 1.000e+004 4.967e-001 2.227e-004 
1.015e-003 1.145e+008 7.952e+010 1.000e+004 4.871e-001 2.232e-004 
1.017e-003 1.147e+008 7.962e+010 1.000e+004 4.937e-001 2.238e-004 
1.018e-003 1.148e+008 7.972e+010 1.000e+004 4.722e-001 2.244e-004 
1.020e-003 1.149e+008 7.986e+010 1.000e+004 4.803e-001 2.249e-004 
1.021e-003 1.150e+008 7.996e+010 1.000e+004 4.561e-001 2.255e-004 
1.023e-003 1.152e+008 8.010e+010 1.000e+004 5.274e-001 2.261e-004 
1.024e-003 1.153e+008 8.025e+010 1.000e+004 4.880e-001 2.266e-004 
1.025e-003 1.154e+008 8.045e+010 1.000e+004 5.080e-001 2.272e-004 
1.027e-003 1.155e+008 8.059e+010 1.000e+004 4.939e-001 2.278e-004 
1.028e-003 1.156e+008 8.077e+010 1.000e+004 5.012e-001 2.283e-004 
1.030e-003 1.158e+008 8.095e+010 1.000e+004 5.073e-001 2.289e-004 
1.031e-003 1.159e+008 8.113e+010 1.000e+004 4.637e-001 2.295e-004 
1.032e-003 1.160e+008 8.134e+010 1.000e+004 4.826e-001 2.300e-004 
1.034e-003 1.161e+008 8.157e+010 1.000e+004 5.025e-001 2.306e-004 
1.035e-003 1.162e+008 8.183e+010 1.000e+004 5.057e-001 2.312e-004 
1.037e-003 1.164e+008 8.207e+010 1.000e+004 4.703e-001 2.318e-004 
1.038e-003 1.165e+008 8.235e+010 1.000e+004 5.158e-001 2.323e-004 
1.039e-003 1.166e+008 8.260e+010 1.000e+004 4.996e-001 2.329e-004 
1.041e-003 1.167e+008 8.285e+010 1.000e+004 4.850e-001 2.335e-004 
1.042e-003 1.168e+008 8.314e+010 1.000e+004 4.891e-001 2.341e-004 
1.044e-003 1.169e+008 8.341e+010 1.000e+004 4.920e-001 2.347e-004 
1.045e-003 1.171e+008 8.371e+010 1.000e+004 4.876e-001 2.353e-004 
1.046e-003 1.172e+008 8.398e+010 1.000e+004 5.428e-001 2.359e-004 
1.048e-003 1.173e+008 8.428e+010 1.000e+004 5.194e-001 2.364e-004 
1.049e-003 1.174e+008 8.458e+010 1.000e+004 4.920e-001 2.370e-004 
1.050e-003 1.175e+008 8.488e+010 1.000e+004 5.143e-001 2.376e-004 
1.052e-003 1.176e+008 8.519e+010 1.000e+004 5.003e-001 2.382e-004 
1.053e-003 1.177e+008 8.548e+010 1.000e+004 5.280e-001 2.388e-004 
1.055e-003 1.178e+008 8.578e+010 1.000e+004 5.140e-001 2.394e-004 
1.056e-003 1.180e+008 8.609e+010 1.000e+004 4.722e-001 2.400e-004 
1.057e-003 1.181e+008 8.640e+010 1.000e+004 4.945e-001 2.407e-004 
1.059e-003 1.182e+008 8.671e+010 1.000e+004 4.962e-001 2.413e-004 
1.060e-003 1.183e+008 8.668e+010 1.000e+004 5.059e-001 2.419e-004 
1.061e-003 1.184e+008 8.679e+010 1.000e+004 5.310e-001 2.425e-004 
1.063e-003 1.185e+008 8.694e+010 1.000e+004 4.507e-001 2.431e-004 
1.064e-003 1.186e+008 8.706e+010 1.000e+004 4.894e-001 2.437e-004 
1.065e-003 1.187e+008 8.740e+010 1.000e+004 5.140e-001 2.444e-004 
1.067e-003 1.188e+008 8.364e+010 1.000e+004 5.366e-001 2.450e-004 
1.068e-003 1.189e+008 8.397e+010 1.000e+004 5.355e-001 2.456e-004 
1.070e-003 1.190e+008 8.424e+010 1.000e+004 5.282e-001 2.462e-004 
1.071e-003 1.191e+008 8.390e+010 1.000e+004 5.257e-001 2.469e-004 
1.072e-003 1.193e+008 8.404e+010 1.000e+004 5.269e-001 2.475e-004 
1.074e-003 1.194e+008 8.422e+010 1.000e+004 5.333e-001 2.481e-004 
1.075e-003 1.195e+008 8.446e+010 1.000e+004 5.304e-001 2.488e-004 
1.076e-003 1.196e+008 8.457e+010 1.000e+004 5.503e-001 2.494e-004 
1.078e-003 1.197e+008 8.488e+010 1.000e+004 5.456e-001 2.501e-004 
1.079e-003 1.198e+008 8.509e+010 1.000e+004 5.501e-001 2.507e-004 
1.081e-003 1.199e+008 8.446e+010 1.000e+004 5.506e-001 2.513e-004 
1.082e-003 1.200e+008 8.420e+010 1.000e+004 5.449e-001 2.520e-004 
1.083e-003 1.201e+008 8.439e+010 1.000e+004 5.439e-001 2.526e-004 
1.085e-003 1.202e+008 8.458e+010 1.000e+004 5.319e-001 2.532e-004 
1.086e-003 1.203e+008 8.479e+010 1.000e+004 5.140e-001 2.539e-004 
1.087e-003 1.204e+008 8.511e+010 1.000e+004 5.305e-001 2.545e-004 
1.089e-003 1.205e+008 8.540e+010 1.000e+004 5.354e-001 2.552e-004 
1.090e-003 1.206e+008 8.556e+010 1.000e+004 5.361e-001 2.558e-004 
1.092e-003 1.207e+008 8.525e+010 1.000e+004 5.324e-001 2.565e-004 
1.093e-003 1.208e+008 8.459e+010 1.000e+004 5.481e-001 2.571e-004 
1.094e-003 1.209e+008 8.440e+010 1.000e+004 5.422e-001 2.577e-004 
1.096e-003 1.211e+008 8.429e+010 1.000e+004 5.474e-001 2.584e-004 
1.097e-003 1.212e+008 8.423e+010 1.000e+004 5.521e-001 2.590e-004 
1.098e-003 1.213e+008 8.422e+010 1.000e+004 5.396e-001 2.597e-004 
1.100e-003 1.214e+008 8.424e+010 1.000e+004 5.636e-001 2.603e-004 
1.101e-003 1.215e+008 8.399e+010 1.000e+004 5.604e-001 2.609e-004 
1.102e-003 1.216e+008 8.393e+010 1.000e+004 5.440e-001 2.616e-004 
1.104e-003 1.217e+008 8.372e+010 1.000e+004 5.207e-001 2.622e-004 
1.105e-003 1.218e+008 8.235e+010 1.000e+004 5.450e-001 2.628e-004 
1.107e-003 1.219e+008 8.232e+010 1.000e+004 5.237e-001 2.634e-004 
1.108e-003 1.220e+008 8.240e+010 1.000e+004 5.436e-001 2.640e-004 
1.109e-003 1.221e+008 8.205e+010 1.000e+004 5.549e-001 2.647e-004 
1.111e-003 1.222e+008 8.172e+010 1.000e+004 5.559e-001 2.653e-004 
1.112e-003 1.223e+008 8.150e+010 1.000e+004 5.240e-001 2.659e-004 
1.113e-003 1.224e+008 8.128e+010 1.000e+004 5.387e-001 2.665e-004 
1.115e-003 1.225e+008 8.112e+010 1.000e+004 5.577e-001 2.671e-004 
1.116e-003 1.227e+008 8.025e+010 1.000e+004 5.468e-001 2.677e-004 
1.117e-003 1.228e+008 7.977e+010 1.000e+004 5.225e-001 2.683e-004 
1.119e-003 1.229e+008 7.954e+010 1.000e+004 5.355e-001 2.689e-004 
1.120e-003 1.230e+008 7.928e+010 1.000e+004 5.433e-001 2.695e-004 
1.121e-003 1.231e+008 7.917e+010 1.000e+004 5.573e-001 2.701e-004 
1.123e-003 1.232e+008 7.895e+010 1.000e+004 5.381e-001 2.707e-004 
1.124e-003 1.233e+008 7.883e+010 1.000e+004 5.497e-001 2.713e-004 
1.126e-003 1.234e+008 7.877e+010 1.000e+004 5.216e-001 2.719e-004 
1.127e-003 1.235e+008 7.891e+010 1.000e+004 5.555e-001 2.725e-004 
1.128e-003 1.236e+008 7.903e+010 1.000e+004 5.263e-001 2.731e-004 
1.130e-003 1.237e+008 7.910e+010 1.000e+004 5.518e-001 2.737e-004 
1.131e-003 1.239e+008 7.934e+010 1.000e+004 5.557e-001 2.743e-004 
1.132e-003 1.240e+008 7.948e+010 1.000e+004 5.363e-001 2.749e-004 
1.134e-003 1.241e+008 7.966e+010 1.000e+004 5.439e-001 2.756e-004 
1.135e-003 1.242e+008 7.993e+010 1.000e+004 5.523e-001 2.762e-004 
1.136e-003 1.243e+008 7.962e+010 1.000e+004 5.455e-001 2.768e-004 
1.138e-003 1.244e+008 7.959e+010 1.000e+004 5.297e-001 2.774e-004 
1.139e-003 1.245e+008 7.959e+010 1.000e+004 5.674e-001 2.780e-004 
1.141e-003 1.246e+008 7.943e+010 1.000e+004 5.702e-001 2.786e-004 
1.142e-003 1.247e+008 7.938e+010 1.000e+004 5.289e-001 2.792e-004 
1.143e-003 1.248e+008 7.934e+010 1.000e+004 5.474e-001 2.799e-004 
1.145e-003 1.249e+008 7.927e+010 1.000e+004 5.560e-001 2.805e-004 
1.146e-003 1.250e+008 7.927e+010 1.000e+004 5.817e-001 2.811e-004 
1.147e-003 1.252e+008 7.927e+010 1.000e+004 5.524e-001 2.817e-004 
1.149e-003 1.253e+008 7.928e+010 1.000e+004 5.587e-001 2.823e-004 
1.150e-003 1.254e+008 7.924e+010 1.000e+004 5.730e-001 2.829e-004 
1.151e-003 1.255e+008 7.878e+010 1.000e+004 5.704e-001 2.836e-004 
1.153e-003 1.256e+008 7.860e+010 1.000e+004 5.875e-001 2.842e-004 
1.154e-003 1.257e+008 7.829e+010 1.000e+004 5.576e-001 2.848e-004 
1.156e-003 1.258e+008 7.812e+010 1.000e+004 5.658e-001 2.854e-004 
1.157e-003 1.259e+008 7.801e+010 1.000e+004 5.674e-001 2.860e-004 
1.158e-003 1.260e+008 7.810e+010 1.000e+004 5.489e-001 2.867e-004 
1.160e-003 1.261e+008 7.820e+010 1.000e+004 5.682e-001 2.873e-004 
1.161e-003 1.262e+008 7.825e+010 1.000e+004 5.788e-001 2.879e-004 
1.162e-003 1.263e+008 7.832e+010 1.000e+004 5.686e-001 2.885e-004 
1.164e-003 1.264e+008 7.841e+010 1.000e+004 5.643e-001 2.892e-004 
1.165e-003 1.265e+008 7.796e+010 1.000e+004 6.114e-001 2.898e-004 
1.166e-003 1.266e+008 7.769e+010 1.000e+004 5.694e-001 2.904e-004 
1.168e-003 1.268e+008 7.742e+010 1.000e+004 5.673e-001 2.911e-004 
1.169e-003 1.269e+008 7.723e+010 1.000e+004 5.881e-001 2.917e-004 
1.170e-003 1.270e+008 7.665e+010 1.000e+004 5.777e-001 2.923e-004 
1.172e-003 1.271e+008 7.641e+010 1.000e+004 5.833e-001 2.929e-004 
1.173e-003 1.272e+008 7.617e+010 1.000e+004 5.660e-001 2.935e-004 
1.175e-003 1.273e+008 7.601e+010 1.000e+004 5.689e-001 2.942e-004 
1.176e-003 1.274e+008 7.586e+010 1.000e+004 5.750e-001 2.948e-004 
1.177e-003 1.275e+008 7.578e+010 1.000e+004 5.776e-001 2.954e-004 
1.179e-003 1.276e+008 7.448e+010 1.000e+004 5.882e-001 2.960e-004 
1.180e-003 1.277e+008 7.408e+010 1.000e+004 5.696e-001 2.966e-004 
1.181e-003 1.278e+008 7.365e+010 1.000e+004 5.741e-001 2.972e-004 
1.183e-003 1.279e+008 7.329e+010 1.000e+004 5.788e-001 2.978e-004 
1.184e-003 1.281e+008 7.302e+010 1.000e+004 5.966e-001 2.984e-004 
1.185e-003 1.282e+008 7.278e+010 1.000e+004 5.691e-001 2.990e-004 
1.187e-003 1.283e+008 7.256e+010 1.000e+004 5.765e-001 2.996e-004 
1.188e-003 1.284e+008 7.228e+010 1.000e+004 5.824e-001 3.002e-004 
1.190e-003 1.285e+008 7.203e+010 1.000e+004 6.172e-001 3.007e-004 
1.191e-003 1.286e+008 7.186e+010 1.000e+004 5.761e-001 3.013e-004 
1.192e-003 1.287e+008 7.172e+010 1.000e+004 5.723e-001 3.019e-004 
1.194e-003 1.288e+008 7.027e+010 1.000e+004 6.068e-001 3.025e-004 
1.195e-003 1.290e+008 6.968e+010 1.000e+004 5.658e-001 3.031e-004 
1.196e-003 1.291e+008 6.890e+010 1.000e+004 5.785e-001 3.036e-004 
1.198e-003 1.292e+008 6.845e+010 1.000e+004 5.999e-001 3.042e-004 
1.199e-003 1.293e+008 6.797e+010 1.000e+004 5.885e-001 3.047e-004 
1.200e-003 1.294e+008 6.756e+010 1.000e+004 5.820e-001 3.053e-004 
1.202e-003 1.295e+008 6.723e+010 1.000e+004 5.765e-001 3.058e-004 
1.203e-003 1.297e+008 6.702e+010 1.000e+004 5.647e-001 3.064e-004 
1.205e-003 1.298e+008 6.676e+010 1.000e+004 5.846e-001 3.069e-004 
1.206e-003 1.299e+008 6.651e+010 1.000e+004 5.719e-001 3.075e-004 
1.207e-003 1.300e+008 6.575e+010 1.000e+004 5.754e-001 3.080e-004 
1.209e-003 1.301e+008 6.528e+010 1.000e+004 6.011e-001 3.085e-004 
1.210e-003 1.303e+008 6.494e+010 1.000e+004 6.012e-001 3.091e-004 
1.211e-003 1.304e+008 6.453e+010 1.000e+004 6.056e-001 3.096e-004 
1.213e-003 1.305e+008 6.412e+010 1.000e+004 5.702e-001 3.101e-004 
1.214e-003 1.306e+008 6.386e+010 1.000e+004 5.849e-001 3.106e-004 
1.215e-003 1.307e+008 6.361e+010 1.000e+004 5.898e-001 3.112e-004 
1.217e-003 1.309e+008 6.329e+010 1.000e+004 5.745e-001 3.117e-004 
1.218e-003 1.310e+008 6.314e+010 1.000e+004 5.940e-001 3.122e-004 
1.220e-003 1.311e+008 6.296e+010 1.000e+004 5.795e-001 3.127e-004 
1.221e-003 1.312e+008 6.244e+010 1.000e+004 5.841e-001 3.132e-004 
1.222e-003 1.314e+008 6.221e+010 1.000e+004 5.259e-001 3.137e-004 
1.224e-003 1.315e+008 6.162e+010 1.000e+004 5.681e-001 3.142e-004 
1.225e-003 1.316e+008 6.012e+010 1.000e+004 5.774e-001 3.147e-004 
1.226e-003 1.318e+008 5.941e+010 1.000e+004 5.634e-001 3.152e-004 
1.228e-003 1.319e+008 5.888e+010 1.000e+004 5.805e-001 3.156e-004 
1.229e-003 1.320e+008 5.848e+010 1.000e+004 5.550e-001 3.161e-004 
1.231e-003 1.322e+008 5.847e+010 1.000e+004 5.468e-001 3.166e-004 
1.232e-003 1.323e+008 5.843e+010 1.000e+004 5.440e-001 3.170e-004 
1.233e-003 1.324e+008 5.843e+010 1.000e+004 5.663e-001 3.175e-004 
1.235e-003 1.325e+008 5.845e+010 1.000e+004 5.496e-001 3.179e-004 
1.236e-003 1.327e+008 5.850e+010 1.000e+004 5.426e-001 3.184e-004 
1.237e-003 1.328e+008 5.850e+010 1.000e+004 5.503e-001 3.189e-004 
1.239e-003 1.329e+008 5.857e+010 1.000e+004 5.523e-001 3.193e-004 
1.240e-003 1.331e+008 5.862e+010 1.000e+004 5.891e-001 3.198e-004 
1.242e-003 1.332e+008 5.866e+010 1.000e+004 5.686e-001 3.202e-004 
1.243e-003 1.333e+008 5.873e+010 1.000e+004 5.465e-001 3.207e-004 
1.244e-003 1.335e+008 5.881e+010 1.000e+004 5.489e-001 3.212e-004 
1.246e-003 1.336e+008 5.892e+010 1.000e+004 5.784e-001 3.217e-004 
1.247e-003 1.337e+008 5.899e+010 1.000e+004 5.775e-001 3.221e-004 
1.248e-003 1.339e+008 5.911e+010 1.000e+004 5.584e-001 3.226e-004 
1.250e-003 1.340e+008 5.919e+010 1.000e+004 5.820e-001 3.231e-004 
1.251e-003 1.341e+008 5.927e+010 1.000e+004 5.782e-001 3.236e-004 
1.253e-003 1.343e+008 5.937e+010 1.000e+004 5.669e-001 3.240e-004 
1.254e-003 1.344e+008 5.952e+010 1.000e+004 5.612e-001 3.245e-004 
1.255e-003 1.345e+008 5.968e+010 1.000e+004 5.863e-001 3.250e-004 
1.257e-003 1.346e+008 5.981e+010 1.000e+004 5.814e-001 3.255e-004 
1.258e-003 1.348e+008 6.000e+010 1.000e+004 5.792e-001 3.259e-004 
1.259e-003 1.349e+008 6.019e+010 1.000e+004 5.819e-001 3.264e-004 
1.261e-003 1.350e+008 6.019e+010 1.000e+004 5.971e-001 3.269e-004 
1.262e-003 1.352e+008 6.032e+010 1.000e+004 5.762e-001 3.274e-004 
1.264e-003 1.353e+008 6.043e+010 1.000e+004 5.794e-001 3.279e-004 
1.265e-003 1.354e+008 6.058e+010 1.000e+004 5.725e-001 3.284e-004 
1.266e-003 1.355e+008 6.073e+010 1.000e+004 6.029e-001 3.289e-004 
1.268e-003 1.357e+008 6.086e+010 1.000e+004 5.942e-001 3.294e-004 
1.269e-003 1.358e+008 6.104e+010 1.000e+004 5.823e-001 3.299e-004 
1.270e-003 1.359e+008 6.121e+010 1.000e+004 5.896e-001 3.304e-004 
1.272e-003 1.360e+008 6.129e+010 1.000e+004 5.909e-001 3.309e-004 
1.273e-003 1.362e+008 6.124e+010 1.000e+004 5.831e-001 3.314e-004 
1.275e-003 1.363e+008 6.130e+010 1.000e+004 5.970e-001 3.319e-004 
1.276e-003 1.364e+008 6.138e+010 1.000e+004 5.942e-001 3.324e-004 
1.277e-003 1.365e+008 6.150e+010 1.000e+004 5.863e-001 3.329e-004 
1.279e-003 1.367e+008 6.166e+010 1.000e+004 6.208e-001 3.334e-004 
1.280e-003 1.368e+008 6.183e+010 1.000e+004 5.831e-001 3.339e-004 
1.281e-003 1.369e+008 6.198e+010 1.000e+004 5.744e-001 3.344e-004 
1.283e-003 1.370e+008 6.220e+010 1.000e+004 5.870e-001 3.349e-004 
1.284e-003 1.372e+008 6.231e+010 1.000e+004 5.937e-001 3.354e-004 
1.285e-003 1.373e+008 6.198e+010 1.000e+004 5.945e-001 3.359e-004 
1.287e-003 1.374e+008 6.202e+010 1.000e+004 5.780e-001 3.364e-004 
1.288e-003 1.375e+008 6.207e+010 1.000e+004 5.861e-001 3.369e-004 
1.290e-003 1.377e+008 6.211e+010 1.000e+004 5.788e-001 3.375e-004 
1.291e-003 1.378e+008 6.216e+010 1.000e+004 5.901e-001 3.380e-004 
1.292e-003 1.379e+008 6.225e+010 1.000e+004 5.903e-001 3.385e-004 
1.294e-003 1.380e+008 6.233e+010 1.000e+004 6.093e-001 3.390e-004 
1.295e-003 1.382e+008 6.236e+010 1.000e+004 6.009e-001 3.395e-004 
1.296e-003 1.383e+008 6.246e+010 1.000e+004 5.951e-001 3.401e-004 
1.298e-003 1.384e+008 6.252e+010 1.000e+004 6.061e-001 3.406e-004 
1.299e-003 1.385e+008 6.261e+010 1.000e+004 5.891e-001 3.411e-004 
1.301e-003 1.387e+008 6.268e+010 1.000e+004 6.076e-001 3.417e-004 
1.302e-003 1.388e+008 6.276e+010 1.000e+004 5.942e-001 3.422e-004 
1.303e-003 1.389e+008 6.285e+010 1.000e+004 6.100e-001 3.427e-004 
1.305e-003 1.390e+008 6.293e+010 1.000e+004 6.105e-001 3.433e-004 
1.306e-003 1.391e+008 6.300e+010 1.000e+004 6.054e-001 3.438e-004 
1.308e-003 1.393e+008 6.309e+010 1.000e+004 6.023e-001 3.444e-004 
1.309e-003 1.394e+008 6.318e+010 1.000e+004 6.045e-001 3.449e-004 
1.310e-003 1.395e+008 6.331e+010 1.000e+004 6.094e-001 3.454e-004 
1.312e-003 1.396e+008 6.343e+010 1.000e+004 6.128e-001 3.460e-004 
1.313e-003 1.397e+008 6.357e+010 1.000e+004 6.019e-001 3.465e-004 
1.315e-003 1.399e+008 6.369e+010 1.000e+004 6.054e-001 3.471e-004 
1.316e-003 1.400e+008 6.381e+010 1.000e+004 6.210e-001 3.477e-004 
1.317e-003 1.401e+008 6.363e+010 1.000e+004 6.168e-001 3.482e-004 
1.319e-003 1.402e+008 6.330e+010 1.000e+004 6.193e-001 3.488e-004 
1.320e-003 1.404e+008 6.329e+010 1.000e+004 6.163e-001 3.494e-004 
1.322e-003 1.405e+008 6.330e+010 1.000e+004 6.066e-001 3.499e-004 
1.323e-003 1.406e+008 6.328e+010 1.000e+004 6.108e-001 3.505e-004 
1.328e-003 1.410e+008 6.375e+010 1.000e+004 6.049e-001 3.523e-004 
1.331e-003 1.413e+008 6.398e+010 1.000e+004 6.069e-001 3.536e-004 
1.337e-003 1.418e+008 6.452e+010 1.000e+004 6.087e-001 3.558e-004 
1.352e-003 1.431e+008 6.682e+010 1.000e+004 6.109e-001 3.621e-004 
1.363e-003 1.441e+008 6.868e+010 1.000e+004 6.157e-001 3.669e-004 
1.368e-003 1.444e+008 6.941e+010 1.000e+004 6.175e-001 3.687e-004 
1.370e-003 1.446e+008 6.988e+010 1.000e+004 6.184e-001 3.700e-004 
1.372e-003 1.448e+008 7.005e+010 1.000e+004 6.190e-001 3.708e-004 
1.383e-003 1.457e+008 7.142e+010 1.000e+004 6.232e-001 3.758e-004 
1.426e-003 1.490e+008 7.155e+010 1.000e+004 6.202e-001 3.950e-004 
1.455e-003 1.514e+008 6.881e+010 1.000e+004 6.155e-001 4.082e-004 
1.472e-003 1.527e+008 6.741e+010 1.000e+004 6.216e-001 4.154e-004 
1.488e-003 1.541e+008 6.197e+010 1.000e+004 6.114e-001 4.218e-004 
1.504e-003 1.556e+008 5.741e+010 1.000e+004 6.144e-001 4.278e-004 
1.522e-003 1.573e+008 5.693e+010 1.000e+004 6.399e-001 4.345e-004 
1.559e-003 1.604e+008 6.290e+010 1.000e+004 6.832e-001 4.490e-004 
1.579e-003 1.620e+008 6.795e+010 1.000e+004 7.098e-001 4.583e-004 
1.596e-003 1.632e+008 7.295e+010 1.000e+004 7.364e-001 4.674e-004 
1.614e-003 1.643e+008 7.864e+010 1.000e+004 7.641e-001 4.779e-004 
1.627e-003 1.650e+008 7.725e+010 1.000e+004 7.608e-001 4.858e-004 
1.638e-003 1.657e+008 7.344e+010 1.000e+004 7.243e-001 4.917e-004 
1.662e-003 1.673e+008 7.737e+010 1.000e+004 7.247e-001 5.053e-004 
1.693e-003 1.691e+008 8.018e+010 1.000e+004 7.330e-001 5.233e-004 
1.700e-003 1.695e+008 7.337e+010 1.000e+004 7.205e-001 5.274e-004 
1.709e-003 1.701e+008 6.959e+010 1.000e+004 7.122e-001 5.320e-004 
1.712e-003 1.704e+008 6.874e+010 1.000e+004 7.079e-001 5.334e-004 
1.713e-003 1.705e+008 6.838e+010 1.000e+004 7.100e-001 5.342e-004 
1.715e-003 1.706e+008 6.844e+010 1.000e+004 7.090e-001 5.350e-004 
1.716e-003 1.707e+008 6.844e+010 1.000e+004 7.163e-001 5.358e-004 
1.718e-003 1.708e+008 6.865e+010 1.000e+004 7.100e-001 5.366e-004 
1.720e-003 1.709e+008 6.824e+010 1.000e+004 7.069e-001 5.374e-004 
1.721e-003 1.710e+008 6.830e+010 1.000e+004 7.061e-001 5.381e-004 
1.723e-003 1.711e+008 6.847e+010 1.000e+004 7.158e-001 5.389e-004 
1.724e-003 1.713e+008 6.861e+010 1.000e+004 7.117e-001 5.397e-004 
1.726e-003 1.714e+008 6.887e+010 1.000e+004 7.084e-001 5.404e-004 
1.727e-003 1.715e+008 6.915e+010 1.000e+004 7.162e-001 5.412e-004 
1.729e-003 1.716e+008 6.941e+010 1.000e+004 7.231e-001 5.419e-004 
1.730e-003 1.717e+008 6.938e+010 1.000e+004 7.267e-001 5.427e-004 
1.732e-003 1.718e+008 6.863e+010 1.000e+004 7.156e-001 5.434e-004 
1.733e-003 1.719e+008 6.732e+010 1.000e+004 6.961e-001 5.442e-004 
1.735e-003 1.720e+008 6.662e+010 1.000e+004 7.057e-001 5.449e-004 
1.736e-003 1.721e+008 6.574e+010 1.000e+004 7.111e-001 5.456e-004 
1.738e-003 1.722e+008 6.424e+010 1.000e+004 7.036e-001 5.463e-004 
1.739e-003 1.724e+008 6.301e+010 1.000e+004 7.178e-001 5.469e-004 
1.741e-003 1.725e+008 6.221e+010 1.000e+004 6.957e-001 5.476e-004 
1.742e-003 1.726e+008 6.166e+010 1.000e+004 7.012e-001 5.483e-004 
1.744e-003 1.727e+008 6.116e+010 1.000e+004 7.097e-001 5.489e-004 
1.745e-003 1.728e+008 6.081e+010 1.000e+004 7.143e-001 5.496e-004 
1.747e-003 1.730e+008 6.047e+010 1.000e+004 7.132e-001 5.502e-004 
1.748e-003 1.731e+008 5.965e+010 1.000e+004 7.064e-001 5.509e-004 
1.749e-003 1.732e+008 5.915e+010 1.000e+004 6.925e-001 5.515e-004 
1.751e-003 1.733e+008 5.866e+010 1.000e+004 6.814e-001 5.521e-004 
1.752e-003 1.735e+008 5.814e+010 1.000e+004 6.993e-001 5.527e-004 
1.754e-003 1.736e+008 5.769e+010 1.000e+004 6.842e-001 5.533e-004 
1.755e-003 1.737e+008 5.736e+010 1.000e+004 6.932e-001 5.539e-004 
1.757e-003 1.738e+008 5.692e+010 1.000e+004 6.849e-001 5.545e-004 
1.758e-003 1.740e+008 5.669e+010 1.000e+004 6.617e-001 5.550e-004 
1.760e-003 1.741e+008 5.649e+010 1.000e+004 6.807e-001 5.556e-004 
1.761e-003 1.742e+008 5.636e+010 1.000e+004 6.643e-001 5.562e-004 
1.763e-003 1.743e+008 5.640e+010 1.000e+004 6.785e-001 5.568e-004 
1.764e-003 1.745e+008 5.652e+010 1.000e+004 6.491e-001 5.573e-004 
1.766e-003 1.746e+008 5.659e+010 1.000e+004 6.746e-001 5.579e-004 
1.767e-003 1.747e+008 5.672e+010 1.000e+004 6.687e-001 5.585e-004 
1.768e-003 1.749e+008 5.692e+010 1.000e+004 6.700e-001 5.590e-004 
1.770e-003 1.750e+008 5.720e+010 1.000e+004 6.746e-001 5.596e-004 
1.771e-003 1.751e+008 5.753e+010 1.000e+004 6.724e-001 5.602e-004 
1.773e-003 1.753e+008 5.784e+010 1.000e+004 6.682e-001 5.608e-004 
1.774e-003 1.754e+008 5.805e+010 1.000e+004 6.799e-001 5.614e-004 
1.776e-003 1.755e+008 5.823e+010 1.000e+004 6.592e-001 5.619e-004 
1.777e-003 1.756e+008 5.846e+010 1.000e+004 6.683e-001 5.625e-004 
1.779e-003 1.758e+008 5.873e+010 1.000e+004 6.738e-001 5.631e-004 
1.780e-003 1.759e+008 5.898e+010 1.000e+004 6.634e-001 5.637e-004 
1.782e-003 1.760e+008 5.926e+010 1.000e+004 6.603e-001 5.643e-004 
1.783e-003 1.761e+008 5.952e+010 1.000e+004 6.984e-001 5.649e-004 
1.785e-003 1.763e+008 5.978e+010 1.000e+004 6.503e-001 5.655e-004 
1.786e-003 1.764e+008 6.007e+010 1.000e+004 6.773e-001 5.661e-004 
1.787e-003 1.765e+008 6.039e+010 1.000e+004 6.887e-001 5.667e-004 
1.789e-003 1.766e+008 6.075e+010 1.000e+004 6.911e-001 5.673e-004 
1.790e-003 1.767e+008 6.109e+010 1.000e+004 6.843e-001 5.679e-004 
1.792e-003 1.769e+008 6.147e+010 1.000e+004 6.726e-001 5.685e-004 
1.793e-003 1.770e+008 6.189e+010 1.000e+004 6.687e-001 5.692e-004 
1.795e-003 1.771e+008 6.233e+010 1.000e+004 6.815e-001 5.698e-004 
1.796e-003 1.772e+008 6.244e+010 1.000e+004 6.806e-001 5.704e-004 
1.798e-003 1.773e+008 6.276e+010 1.000e+004 6.829e-001 5.711e-004 
1.799e-003 1.775e+008 6.310e+010 1.000e+004 6.862e-001 5.717e-004 
1.801e-003 1.776e+008 6.350e+010 1.000e+004 7.090e-001 5.724e-004 
1.802e-003 1.777e+008 6.391e+010 1.000e+004 7.009e-001 5.730e-004 
1.803e-003 1.778e+008 6.432e+010 1.000e+004 6.856e-001 5.736e-004 
1.805e-003 1.779e+008 6.477e+010 1.000e+004 6.985e-001 5.743e-004 
1.806e-003 1.780e+008 6.520e+010 1.000e+004 7.101e-001 5.750e-004 
1.808e-003 1.781e+008 6.564e+010 1.000e+004 6.924e-001 5.756e-004 
1.809e-003 1.782e+008 6.611e+010 1.000e+004 6.949e-001 5.763e-004 
1.811e-003 1.783e+008 6.662e+010 1.000e+004 7.134e-001 5.770e-004 
1.812e-003 1.785e+008 6.714e+010 1.000e+004 7.081e-001 5.777e-004 
1.813e-003 1.786e+008 6.770e+010 1.000e+004 7.070e-001 5.784e-004 
1.815e-003 1.787e+008 6.811e+010 1.000e+004 7.144e-001 5.791e-004 
1.816e-003 1.788e+008 6.853e+010 1.000e+004 7.106e-001 5.798e-004 
1.818e-003 1.789e+008 6.903e+010 1.000e+004 7.067e-001 5.805e-004 
1.819e-003 1.790e+008 6.947e+010 1.000e+004 7.207e-001 5.812e-004 
1.821e-003 1.791e+008 6.999e+010 1.000e+004 7.117e-001 5.820e-004 
1.822e-003 1.792e+008 7.052e+010 1.000e+004 7.137e-001 5.827e-004 
1.823e-003 1.793e+008 7.108e+010 1.000e+004 7.160e-001 5.834e-004 
1.825e-003 1.794e+008 7.167e+010 1.000e+004 7.179e-001 5.842e-004 
1.826e-003 1.795e+008 7.226e+010 1.000e+004 7.200e-001 5.850e-004 
1.828e-003 1.796e+008 7.290e+010 1.000e+004 7.219e-001 5.858e-004 
1.829e-003 1.797e+008 7.352e+010 1.000e+004 7.303e-001 5.866e-004 
1.831e-003 1.798e+008 7.419e+010 1.000e+004 7.326e-001 5.874e-004 
1.832e-003 1.799e+008 7.486e+010 1.000e+004 7.276e-001 5.882e-004 
1.834e-003 1.800e+008 7.556e+010 1.000e+004 7.318e-001 5.890e-004 
1.835e-003 1.801e+008 7.627e+010 1.000e+004 7.354e-001 5.899e-004 
1.837e-003 1.801e+008 7.699e+010 1.000e+004 7.343e-001 5.907e-004 
1.838e-003 1.802e+008 7.771e+010 1.000e+004 7.365e-001 5.915e-004 
1.840e-003 1.803e+008 7.840e+010 1.000e+004 7.409e-001 5.924e-004 
1.841e-003 1.804e+008 7.924e+010 1.000e+004 7.391e-001 5.934e-004 
1.843e-003 1.805e+008 8.002e+010 1.000e+004 7.342e-001 5.943e-004 
1.844e-003 1.806e+008 8.085e+010 1.000e+004 7.462e-001 5.952e-004 
1.846e-003 1.807e+008 8.168e+010 1.000e+004 7.463e-001 5.962e-004 
1.847e-003 1.808e+008 8.248e+010 1.000e+004 7.476e-001 5.971e-004 
1.849e-003 1.808e+008 8.332e+010 1.000e+004 7.466e-001 5.980e-004 
1.850e-003 1.809e+008 8.419e+010 1.000e+004 7.421e-001 5.990e-004 
1.852e-003 1.810e+008 8.505e+010 1.000e+004 7.396e-001 5.999e-004 
1.853e-003 1.811e+008 8.593e+010 1.000e+004 7.372e-001 6.009e-004 
1.855e-003 1.811e+008 8.655e+010 1.000e+004 7.468e-001 6.018e-004 
1.876e-003 1.821e+008 9.189e+010 1.000e+004 7.699e-001 6.165e-004 
1.902e-003 1.830e+008 9.616e+010 1.000e+004 7.891e-001 6.365e-004 
1.914e-003 1.834e+008 9.432e+010 1.000e+004 7.875e-001 6.456e-004 
1.918e-003 1.835e+008 9.384e+010 1.000e+004 7.867e-001 6.486e-004 
1.920e-003 1.836e+008 9.378e+010 1.000e+004 7.877e-001 6.504e-004 
1.922e-003 1.837e+008 9.395e+010 1.000e+004 7.925e-001 6.516e-004 
1.924e-003 1.837e+008 9.141e+010 1.000e+004 7.848e-001 6.528e-004 
1.925e-003 1.838e+008 9.051e+010 1.000e+004 7.840e-001 6.539e-004 
1.927e-003 1.839e+008 8.912e+010 1.000e+004 7.913e-001 6.550e-004 
1.928e-003 1.839e+008 8.807e+010 1.000e+004 7.894e-001 6.561e-004 
1.930e-003 1.840e+008 8.661e+010 1.000e+004 7.881e-001 6.572e-004 
1.931e-003 1.841e+008 8.554e+010 1.000e+004 7.864e-001 6.583e-004 
1.933e-003 1.841e+008 8.493e+010 1.000e+004 7.877e-001 6.594e-004 
1.934e-003 1.842e+008 8.437e+010 1.000e+004 7.847e-001 6.604e-004 
1.936e-003 1.843e+008 8.374e+010 1.000e+004 7.831e-001 6.614e-004 
1.938e-003 1.844e+008 8.348e+010 1.000e+004 7.869e-001 6.624e-004 
1.939e-003 1.844e+008 8.313e+010 1.000e+004 7.847e-001 6.635e-004 
1.941e-003 1.845e+008 8.304e+010 1.000e+004 7.891e-001 6.645e-004 
1.942e-003 1.846e+008 8.282e+010 1.000e+004 7.907e-001 6.655e-004 
1.944e-003 1.847e+008 8.274e+010 1.000e+004 7.716e-001 6.665e-004 
1.945e-003 1.847e+008 8.264e+010 1.000e+004 7.580e-001 6.675e-004 
1.947e-003 1.848e+008 8.250e+010 1.000e+004 7.687e-001 6.685e-004 
1.948e-003 1.849e+008 8.254e+010 1.000e+004 7.732e-001 6.695e-004 
1.950e-003 1.850e+008 8.004e+010 1.000e+004 7.862e-001 6.707e-004 
1.962e-003 1.856e+008 7.981e+010 1.000e+004 7.830e-001 6.783e-004 
1.965e-003 1.857e+008 7.762e+010 1.000e+004 7.717e-001 6.801e-004 
1.966e-003 1.858e+008 7.686e+010 1.000e+004 7.727e-001 6.810e-004 
1.968e-003 1.859e+008 7.638e+010 1.000e+004 7.572e-001 6.819e-004 
1.969e-003 1.860e+008 7.605e+010 1.000e+004 7.635e-001 6.827e-004 
1.971e-003 1.861e+008 7.549e+010 1.000e+004 7.261e-001 6.836e-004 
1.972e-003 1.862e+008 7.522e+010 1.000e+004 7.271e-001 6.844e-004 
1.974e-003 1.863e+008 7.488e+010 1.000e+004 7.446e-001 6.852e-004 
1.975e-003 1.864e+008 7.227e+010 1.000e+004 7.741e-001 6.860e-004 
1.990e-003 1.874e+008 6.936e+010 1.000e+004 7.620e-001 6.940e-004 
2.003e-003 1.883e+008 6.670e+010 1.000e+004 7.691e-001 7.009e-004 
2.013e-003 1.890e+008 5.926e+010 1.000e+004 7.606e-001 7.058e-004 
2.022e-003 1.898e+008 5.648e+010 1.000e+004 7.292e-001 7.098e-004 
2.035e-003 1.909e+008 5.711e+010 1.000e+004 7.170e-001 7.151e-004 
2.039e-003 1.912e+008 5.819e+010 1.000e+004 7.219e-001 7.168e-004 
2.041e-003 1.914e+008 5.845e+010 1.000e+004 7.220e-001 7.177e-004 
2.043e-003 1.915e+008 5.887e+010 1.000e+004 7.223e-001 7.185e-004 
2.045e-003 1.917e+008 5.932e+010 1.000e+004 7.214e-001 7.194e-004 
2.047e-003 1.919e+008 5.982e+010 1.000e+004 7.240e-001 7.203e-004 
2.049e-003 1.920e+008 6.031e+010 1.000e+004 7.257e-001 7.212e-004 
2.052e-003 1.922e+008 6.102e+010 1.000e+004 7.278e-001 7.224e-004 
2.055e-003 1.925e+008 6.193e+010 1.000e+004 7.300e-001 7.238e-004 
2.057e-003 1.926e+008 6.249e+010 1.000e+004 7.326e-001 7.246e-004 
2.058e-003 1.927e+008 6.295e+010 1.000e+004 7.209e-001 7.253e-004 
2.060e-003 1.928e+008 6.336e+010 1.000e+004 7.186e-001 7.260e-004 
2.061e-003 1.929e+008 6.386e+010 1.000e+004 7.432e-001 7.266e-004 
2.063e-003 1.931e+008 6.435e+010 1.000e+004 7.276e-001 7.273e-004 
2.064e-003 1.932e+008 6.483e+010 1.000e+004 7.200e-001 7.280e-004 
2.065e-003 1.933e+008 6.532e+010 1.000e+004 7.390e-001 7.287e-004 
2.067e-003 1.934e+008 6.584e+010 1.000e+004 7.250e-001 7.293e-004 
2.068e-003 1.935e+008 6.635e+010 1.000e+004 7.456e-001 7.300e-004 
2.070e-003 1.936e+008 6.694e+010 1.000e+004 7.053e-001 7.307e-004 
2.071e-003 1.937e+008 6.750e+010 1.000e+004 7.331e-001 7.314e-004 
2.072e-003 1.938e+008 6.811e+010 1.000e+004 7.240e-001 7.321e-004 
2.074e-003 1.939e+008 6.866e+010 1.000e+004 7.438e-001 7.328e-004 
2.075e-003 1.940e+008 6.926e+010 1.000e+004 7.351e-001 7.335e-004 
2.076e-003 1.941e+008 6.990e+010 1.000e+004 7.187e-001 7.342e-004 
2.078e-003 1.941e+008 7.050e+010 1.000e+004 7.481e-001 7.349e-004 
2.079e-003 1.942e+008 7.112e+010 1.000e+004 7.156e-001 7.356e-004 
2.080e-003 1.943e+008 7.177e+010 1.000e+004 7.242e-001 7.364e-004 
2.082e-003 1.944e+008 7.247e+010 1.000e+004 7.468e-001 7.371e-004 
2.083e-003 1.945e+008 7.311e+010 1.000e+004 7.200e-001 7.378e-004 
2.085e-003 1.946e+008 7.375e+010 1.000e+004 7.303e-001 7.386e-004 
2.086e-003 1.947e+008 7.440e+010 1.000e+004 7.502e-001 7.393e-004 
2.087e-003 1.948e+008 7.484e+010 1.000e+004 7.344e-001 7.401e-004 
2.089e-003 1.949e+008 7.531e+010 1.000e+004 7.005e-001 7.409e-004 
2.090e-003 1.949e+008 7.587e+010 1.000e+004 7.185e-001 7.417e-004 
2.091e-003 1.950e+008 7.645e+010 1.000e+004 7.478e-001 7.424e-004 
2.093e-003 1.951e+008 7.706e+010 1.000e+004 7.480e-001 7.432e-004 
2.094e-003 1.952e+008 7.765e+010 1.000e+004 7.776e-001 7.440e-004 
2.095e-003 1.953e+008 7.827e+010 1.000e+004 7.508e-001 7.448e-004 
2.097e-003 1.953e+008 7.889e+010 1.000e+004 7.409e-001 7.456e-004 
2.098e-003 1.954e+008 7.948e+010 1.000e+004 7.416e-001 7.465e-004 
2.099e-003 1.955e+008 8.009e+010 1.000e+004 7.796e-001 7.473e-004 
2.101e-003 1.956e+008 8.071e+010 1.000e+004 7.800e-001 7.481e-004 
2.102e-003 1.956e+008 8.135e+010 1.000e+004 7.270e-001 7.489e-004 
2.103e-003 1.957e+008 8.192e+010 1.000e+004 7.430e-001 7.498e-004 
2.105e-003 1.958e+008 8.254e+010 1.000e+004 7.895e-001 7.506e-004 
2.106e-003 1.959e+008 8.315e+010 1.000e+004 7.374e-001 7.515e-004 
2.108e-003 1.959e+008 8.375e+010 1.000e+004 7.511e-001 7.523e-004 
2.109e-003 1.960e+008 8.438e+010 1.000e+004 7.824e-001 7.532e-004 
2.110e-003 1.961e+008 8.498e+010 1.000e+004 7.418e-001 7.541e-004 
2.112e-003 1.961e+008 8.562e+010 1.000e+004 7.156e-001 7.550e-004 
2.113e-003 1.962e+008 8.621e+010 1.000e+004 7.741e-001 7.558e-004 
2.114e-003 1.963e+008 8.683e+010 1.000e+004 7.737e-001 7.567e-004 
2.116e-003 1.963e+008 8.744e+010 1.000e+004 7.556e-001 7.576e-004 
2.117e-003 1.964e+008 8.806e+010 1.000e+004 7.723e-001 7.585e-004 
2.118e-003 1.965e+008 8.866e+010 1.000e+004 7.428e-001 7.595e-004 
2.120e-003 1.965e+008 8.928e+010 1.000e+004 7.607e-001 7.604e-004 
2.121e-003 1.966e+008 8.991e+010 1.000e+004 7.451e-001 7.613e-004 
2.122e-003 1.967e+008 9.053e+010 1.000e+004 7.841e-001 7.622e-004 
2.124e-003 1.967e+008 9.115e+010 1.000e+004 7.428e-001 7.632e-004 
2.125e-003 1.968e+008 9.177e+010 1.000e+004 7.643e-001 7.641e-004 
2.126e-003 1.968e+008 9.240e+010 1.000e+004 7.436e-001 7.651e-004 
2.128e-003 1.969e+008 9.300e+010 1.000e+004 7.341e-001 7.660e-004 
2.129e-003 1.969e+008 9.361e+010 1.000e+004 7.789e-001 7.670e-004 
2.130e-003 1.970e+008 9.422e+010 1.000e+004 6.983e-001 7.679e-004 
2.132e-003 1.971e+008 9.483e+010 1.000e+004 7.407e-001 7.689e-004 
2.133e-003 1.971e+008 9.547e+010 1.000e+004 6.822e-001 7.698e-004 
2.135e-003 1.972e+008 9.150e+010 1.000e+004 7.727e-001 7.708e-004 
2.136e-003 1.972e+008 9.190e+010 1.000e+004 6.976e-001 7.717e-004 
2.137e-003 1.973e+008 9.214e+010 1.000e+004 7.181e-001 7.726e-004 
2.139e-003 1.974e+008 9.234e+010 1.000e+004 7.294e-001 7.736e-004 
2.140e-003 1.974e+008 9.272e+010 1.000e+004 7.348e-001 7.745e-004 
2.141e-003 1.975e+008 9.303e+010 1.000e+004 7.501e-001 7.755e-004 
2.143e-003 1.975e+008 9.269e+010 1.000e+004 7.235e-001 7.764e-004 
2.144e-003 1.976e+008 9.279e+010 1.000e+004 7.184e-001 7.774e-004 
2.145e-003 1.976e+008 9.286e+010 1.000e+004 6.945e-001 7.783e-004 
2.147e-003 1.977e+008 9.300e+010 1.000e+004 7.083e-001 7.792e-004 
2.148e-003 1.978e+008 9.319e+010 1.000e+004 7.627e-001 7.802e-004 
2.149e-003 1.978e+008 9.197e+010 1.000e+004 7.118e-001 7.811e-004 
2.151e-003 1.979e+008 9.204e+010 1.000e+004 7.670e-001 7.821e-004 
2.152e-003 1.979e+008 9.223e+010 1.000e+004 7.823e-001 7.830e-004 
2.153e-003 1.980e+008 9.237e+010 1.000e+004 7.202e-001 7.840e-004 
2.155e-003 1.981e+008 9.146e+010 1.000e+004 7.280e-001 7.849e-004 
2.156e-003 1.981e+008 9.086e+010 1.000e+004 7.220e-001 7.859e-004 
2.157e-003 1.982e+008 8.947e+010 1.000e+004 7.383e-001 7.868e-004 
2.159e-003 1.982e+008 8.340e+010 1.000e+004 7.899e-001 7.877e-004 
2.160e-003 1.983e+008 8.219e+010 1.000e+004 7.888e-001 7.886e-004 
2.162e-003 1.984e+008 8.075e+010 1.000e+004 7.932e-001 7.896e-004 
2.163e-003 1.985e+008 8.023e+010 1.000e+004 7.856e-001 7.905e-004 
2.165e-003 1.985e+008 7.990e+010 1.000e+004 7.974e-001 7.914e-004 
2.166e-003 1.986e+008 7.964e+010 1.000e+004 7.893e-001 7.923e-004 
2.167e-003 1.987e+008 7.930e+010 1.000e+004 7.811e-001 7.932e-004 
2.169e-003 1.988e+008 7.915e+010 1.000e+004 7.687e-001 7.941e-004 
2.170e-003 1.988e+008 7.861e+010 1.000e+004 7.779e-001 7.950e-004 
2.172e-003 1.989e+008 7.842e+010 1.000e+004 7.723e-001 7.958e-004 
2.173e-003 1.990e+008 7.800e+010 1.000e+004 7.516e-001 7.967e-004 
2.174e-003 1.991e+008 7.777e+010 1.000e+004 7.378e-001 7.975e-004 
2.176e-003 1.992e+008 7.487e+010 1.000e+004 7.389e-001 7.983e-004 
2.177e-003 1.992e+008 7.457e+010 1.000e+004 7.488e-001 7.991e-004 
2.179e-003 1.993e+008 7.433e+010 1.000e+004 7.256e-001 7.999e-004 
2.180e-003 1.994e+008 7.411e+010 1.000e+004 7.669e-001 8.007e-004 
2.181e-003 1.995e+008 7.213e+010 1.000e+004 7.563e-001 8.015e-004 
2.183e-003 1.996e+008 7.067e+010 1.000e+004 7.146e-001 8.023e-004 
2.184e-003 1.997e+008 6.969e+010 1.000e+004 7.579e-001 8.030e-004 
2.186e-003 1.998e+008 6.480e+010 1.000e+004 7.628e-001 8.037e-004 
2.198e-003 2.008e+008 5.548e+010 1.000e+004 7.363e-001 8.094e-004 
2.225e-003 2.031e+008 5.199e+010 1.000e+004 7.291e-001 8.199e-004 
2.263e-003 2.065e+008 5.155e+010 1.000e+004 7.366e-001 8.347e-004 
2.301e-003 2.099e+008 5.136e+010 1.000e+004 7.413e-001 8.494e-004 
2.337e-003 2.130e+008 5.123e+010 1.000e+004 7.498e-001 8.632e-004 
2.377e-003 2.165e+008 5.117e+010 1.000e+004 7.535e-001 8.789e-004 
2.394e-003 2.180e+008 5.117e+010 1.000e+004 7.592e-001 8.856e-004 
2.396e-003 2.183e+008 5.120e+010 1.000e+004 7.596e-001 8.867e-004 
2.398e-003 2.184e+008 5.122e+010 1.000e+004 7.548e-001 8.874e-004 
2.400e-003 2.186e+008 5.123e+010 1.000e+004 7.543e-001 8.880e-004 
2.401e-003 2.187e+008 5.125e+010 1.000e+004 7.536e-001 8.886e-004 
2.403e-003 2.188e+008 5.131e+010 1.000e+004 7.616e-001 8.892e-004 
2.404e-003 2.190e+008 5.129e+010 1.000e+004 7.521e-001 8.898e-004 
2.406e-003 2.191e+008 5.131e+010 1.000e+004 7.657e-001 8.904e-004 
2.407e-003 2.192e+008 5.133e+010 1.000e+004 7.483e-001 8.910e-004 
2.409e-003 2.194e+008 5.134e+010 1.000e+004 7.463e-001 8.916e-004 
2.410e-003 2.195e+008 5.136e+010 1.000e+004 7.680e-001 8.922e-004 
2.412e-003 2.196e+008 5.139e+010 1.000e+004 7.453e-001 8.928e-004 
2.413e-003 2.197e+008 5.140e+010 1.000e+004 7.536e-001 8.934e-004 
2.415e-003 2.199e+008 5.143e+010 1.000e+004 7.635e-001 8.939e-004 
2.416e-003 2.200e+008 5.143e+010 1.000e+004 7.411e-001 8.945e-004 
2.418e-003 2.201e+008 5.146e+010 1.000e+004 7.626e-001 8.951e-004 
2.419e-003 2.202e+008 5.150e+010 1.000e+004 7.398e-001 8.957e-004 
2.421e-003 2.204e+008 5.151e+010 1.000e+004 7.352e-001 8.963e-004 
2.422e-003 2.205e+008 5.152e+010 1.000e+004 7.592e-001 8.969e-004 
2.423e-003 2.206e+008 5.154e+010 1.000e+004 7.535e-001 8.974e-004 
2.425e-003 2.208e+008 5.155e+010 1.000e+004 7.583e-001 8.980e-004 
2.426e-003 2.209e+008 5.158e+010 1.000e+004 7.291e-001 8.986e-004 
2.428e-003 2.210e+008 5.159e+010 1.000e+004 7.522e-001 8.992e-004 
2.429e-003 2.211e+008 5.163e+010 1.000e+004 7.394e-001 8.997e-004 
2.431e-003 2.213e+008 5.163e+010 1.000e+004 7.609e-001 9.003e-004 
2.432e-003 2.214e+008 5.165e+010 1.000e+004 7.567e-001 9.009e-004 
2.434e-003 2.215e+008 5.168e+010 1.000e+004 7.495e-001 9.015e-004 
2.435e-003 2.216e+008 5.169e+010 1.000e+004 7.444e-001 9.020e-004 
2.436e-003 2.218e+008 5.171e+010 1.000e+004 7.530e-001 9.026e-004 
2.438e-003 2.219e+008 5.171e+010 1.000e+004 7.417e-001 9.032e-004 
2.439e-003 2.220e+008 5.173e+010 1.000e+004 7.559e-001 9.038e-004 
2.441e-003 2.221e+008 5.177e+010 1.000e+004 7.549e-001 9.044e-004 
2.442e-003 2.223e+008 5.178e+010 1.000e+004 7.856e-001 9.050e-004 
2.444e-003 2.224e+008 5.180e+010 1.000e+004 7.849e-001 9.055e-004 
2.445e-003 2.225e+008 5.180e+010 1.000e+004 7.722e-001 9.061e-004 
2.447e-003 2.227e+008 5.179e+010 1.000e+004 7.698e-001 9.067e-004 
2.448e-003 2.228e+008 5.181e+010 1.000e+004 7.585e-001 9.073e-004 
2.450e-003 2.229e+008 5.178e+010 1.000e+004 7.469e-001 9.079e-004 
2.451e-003 2.230e+008 5.178e+010 1.000e+004 7.483e-001 9.085e-004 
2.453e-003 2.232e+008 5.176e+010 1.000e+004 7.661e-001 9.091e-004 
2.454e-003 2.233e+008 5.176e+010 1.000e+004 7.431e-001 9.097e-004 
2.456e-003 2.234e+008 5.174e+010 1.000e+004 7.526e-001 9.102e-004 
2.457e-003 2.235e+008 5.171e+010 1.000e+004 7.397e-001 9.108e-004 
2.459e-003 2.237e+008 5.171e+010 1.000e+004 7.762e-001 9.114e-004 
2.460e-003 2.238e+008 5.170e+010 1.000e+004 7.486e-001 9.120e-004 
2.461e-003 2.239e+008 5.170e+010 1.000e+004 7.925e-001 9.126e-004 
2.463e-003 2.241e+008 5.169e+010 1.000e+004 7.777e-001 9.132e-004 
2.464e-003 2.242e+008 5.169e+010 1.000e+004 7.663e-001 9.138e-004 
2.466e-003 2.243e+008 5.167e+010 1.000e+004 7.397e-001 9.144e-004 
2.467e-003 2.244e+008 5.167e+010 1.000e+004 7.387e-001 9.150e-004 
2.469e-003 2.246e+008 5.165e+010 1.000e+004 7.607e-001 9.156e-004 
2.470e-003 2.247e+008 5.165e+010 1.000e+004 7.802e-001 9.162e-004 
2.472e-003 2.248e+008 5.161e+010 1.000e+004 7.746e-001 9.168e-004 
2.473e-003 2.250e+008 5.161e+010 1.000e+004 7.780e-001 9.174e-004 
2.475e-003 2.251e+008 5.161e+010 1.000e+004 7.381e-001 9.180e-004 
2.476e-003 2.252e+008 5.157e+010 1.000e+004 7.702e-001 9.185e-004 
2.478e-003 2.253e+008 5.157e+010 1.000e+004 7.666e-001 9.191e-004 
2.479e-003 2.255e+008 5.155e+010 1.000e+004 7.622e-001 9.197e-004 
2.481e-003 2.256e+008 5.155e+010 1.000e+004 7.893e-001 9.203e-004 
2.482e-003 2.257e+008 5.152e+010 1.000e+004 7.446e-001 9.209e-004 
2.483e-003 2.258e+008 5.154e+010 1.000e+004 7.591e-001 9.214e-004 
2.485e-003 2.260e+008 5.150e+010 1.000e+004 7.607e-001 9.220e-004 
2.486e-003 2.261e+008 5.150e+010 1.000e+004 7.673e-001 9.226e-004 
2.488e-003 2.262e+008 5.148e+010 1.000e+004 7.590e-001 9.232e-004 
2.489e-003 2.263e+008 5.145e+010 1.000e+004 7.704e-001 9.238e-004 
2.491e-003 2.265e+008 5.145e+010 1.000e+004 7.473e-001 9.244e-004 
2.492e-003 2.266e+008 5.143e+010 1.000e+004 7.729e-001 9.250e-004 
2.494e-003 2.267e+008 5.142e+010 1.000e+004 7.736e-001 9.256e-004 
2.495e-003 2.268e+008 5.143e+010 1.000e+004 7.717e-001 9.262e-004 
2.497e-003 2.270e+008 5.140e+010 1.000e+004 7.672e-001 9.268e-004 
2.498e-003 2.271e+008 5.138e+010 1.000e+004 7.887e-001 9.274e-004 
2.500e-003 2.272e+008 5.138e+010 1.000e+004 7.635e-001 9.279e-004 
2.501e-003 2.274e+008 5.139e+010 1.000e+004 7.635e-001 9.285e-004 
2.502e-003 2.275e+008 5.135e+010 1.000e+004 7.639e-001 9.291e-004 
2.504e-003 2.276e+008 5.135e+010 1.000e+004 7.574e-001 9.297e-004 
2.505e-003 2.277e+008 5.134e+010 1.000e+004 7.564e-001 9.303e-004 
2.507e-003 2.279e+008 5.135e+010 1.000e+004 7.569e-001 9.309e-004 
2.508e-003 2.280e+008 5.133e+010 1.000e+004 7.576e-001 9.315e-004 
2.510e-003 2.281e+008 5.132e+010 1.000e+004 7.587e-001 9.321e-004 
2.511e-003 2.282e+008 5.135e+010 1.000e+004 7.567e-001 9.327e-004 
2.513e-003 2.284e+008 5.132e+010 1.000e+004 7.817e-001 9.333e-004 
2.514e-003 2.285e+008 5.132e+010 1.000e+004 7.779e-001 9.339e-004 
2.516e-003 2.286e+008 5.127e+010 1.000e+004 7.710e-001 9.345e-004 
2.517e-003 2.288e+008 5.128e+010 1.000e+004 7.772e-001 9.351e-004 
2.519e-003 2.289e+008 5.126e+010 1.000e+004 7.645e-001 9.357e-004 
2.520e-003 2.290e+008 5.121e+010 1.000e+004 7.711e-001 9.363e-004 
2.522e-003 2.291e+008 5.120e+010 1.000e+004 7.852e-001 9.369e-004 
2.523e-003 2.293e+008 5.118e+010 1.000e+004 7.833e-001 9.375e-004 
2.525e-003 2.294e+008 5.118e+010 1.000e+004 7.714e-001 9.381e-004 
2.526e-003 2.295e+008 5.117e+010 1.000e+004 7.826e-001 9.388e-004 
2.528e-003 2.297e+008 5.116e+010 1.000e+004 7.736e-001 9.394e-004 
2.529e-003 2.298e+008 5.115e+010 1.000e+004 7.808e-001 9.400e-004 
2.531e-003 2.299e+008 5.115e+010 1.000e+004 7.737e-001 9.406e-004 
2.532e-003 2.300e+008 5.113e+010 1.000e+004 7.834e-001 9.412e-004 
2.534e-003 2.302e+008 5.113e+010 1.000e+004 7.840e-001 9.418e-004 
2.535e-003 2.303e+008 5.111e+010 1.000e+004 7.747e-001 9.424e-004 
2.537e-003 2.304e+008 5.114e+010 1.000e+004 7.722e-001 9.430e-004 
2.538e-003 2.305e+008 5.113e+010 1.000e+004 7.769e-001 9.436e-004 
2.570e-003 2.333e+008 5.100e+010 1.000e+004 7.844e-001 9.566e-004 
2.603e-003 2.361e+008 5.104e+010 1.000e+004 7.934e-001 9.702e-004 
2.633e-003 2.387e+008 5.104e+010 1.000e+004 7.948e-001 9.826e-004 
2.663e-003 2.412e+008 5.103e+010 1.000e+004 7.996e-001 9.949e-004 
2.693e-003 2.437e+008 5.104e+010 1.000e+004 8.034e-001 1.007e-003 
2.723e-003 2.462e+008 5.103e+010 1.000e+004 8.066e-001 1.020e-003 
2.752e-003 2.486e+008 5.105e+010 1.000e+004 8.112e-001 1.032e-003 
2.780e-003 2.510e+008 5.104e+010 1.000e+004 8.140e-001 1.044e-003 
2.810e-003 2.535e+008 5.104e+010 1.000e+004 8.179e-001 1.057e-003 
2.836e-003 2.556e+008 5.106e+010 1.000e+004 8.236e-001 1.068e-003 
2.863e-003 2.579e+008 5.107e+010 1.000e+004 8.236e-001 1.080e-003 
2.891e-003 2.602e+008 5.103e+010 1.000e+004 8.304e-001 1.092e-003 
2.918e-003 2.624e+008 5.104e+010 1.000e+004 8.321e-001 1.103e-003 
2.944e-003 2.645e+008 5.102e+010 1.000e+004 8.358e-001 1.115e-003 
2.970e-003 2.666e+008 5.101e+010 1.000e+004 8.386e-001 1.126e-003 
2.995e-003 2.686e+008 5.101e+010 1.000e+004 8.398e-001 1.137e-003 
3.020e-003 2.707e+008 5.101e+010 1.000e+004 8.439e-001 1.148e-003 
3.045e-003 2.727e+008 5.102e+010 1.000e+004 8.470e-001 1.159e-003 
3.072e-003 2.749e+008 5.100e+010 1.000e+004 8.508e-001 1.170e-003 
3.098e-003 2.770e+008 5.104e+010 1.000e+004 8.520e-001 1.182e-003 
3.124e-003 2.791e+008 5.100e+010 1.000e+004 8.569e-001 1.194e-003 
3.150e-003 2.812e+008 5.101e+010 1.000e+004 8.587e-001 1.205e-003 
3.175e-003 2.832e+008 5.102e+010 1.000e+004 8.612e-001 1.217e-003 
3.200e-003 2.851e+008 5.100e+010 1.000e+004 8.649e-001 1.228e-003 
3.225e-003 2.872e+008 5.100e+010 1.000e+004 8.666e-001 1.239e-003 
3.251e-003 2.892e+008 5.100e+010 1.000e+004 8.695e-001 1.251e-003 
3.278e-003 2.913e+008 5.100e+010 1.000e+004 8.727e-001 1.263e-003 
3.305e-003 2.934e+008 5.101e+010 1.000e+004 8.749e-001 1.275e-003 
3.330e-003 2.954e+008 5.100e+010 1.000e+004 8.774e-001 1.287e-003 
3.355e-003 2.974e+008 5.101e+010 1.000e+004 8.804e-001 1.298e-003 
3.382e-003 2.995e+008 5.100e+010 1.000e+004 8.826e-001 1.311e-003 
3.408e-003 3.015e+008 5.099e+010 1.000e+004 8.865e-001 1.322e-003 
3.432e-003 3.034e+008 5.099e+010 1.000e+004 8.865e-001 1.333e-003 
3.456e-003 3.053e+008 5.098e+010 1.000e+004 8.893e-001 1.345e-003 
3.482e-003 3.072e+008 5.098e+010 1.000e+004 8.924e-001 1.356e-003 
3.506e-003 3.091e+008 5.098e+010 1.000e+004 8.952e-001 1.368e-003 
3.531e-003 3.111e+008 5.099e+010 1.000e+004 8.975e-001 1.380e-003 
3.558e-003 3.131e+008 5.100e+010 1.000e+004 8.979e-001 1.392e-003 
3.583e-003 3.151e+008 5.102e+010 1.000e+004 9.016e-001 1.404e-003 
3.607e-003 3.169e+008 5.098e+010 1.000e+004 9.034e-001 1.415e-003 
3.634e-003 3.190e+008 5.104e+010 1.000e+004 9.049e-001 1.428e-003 
3.659e-003 3.209e+008 5.099e+010 1.000e+004 9.072e-001 1.439e-003 
3.685e-003 3.229e+008 5.099e+010 1.000e+004 9.110e-001 1.452e-003 
3.710e-003 3.248e+008 5.102e+010 1.000e+004 9.106e-001 1.464e-003 
3.735e-003 3.267e+008 5.102e+010 1.000e+004 9.133e-001 1.475e-003 
3.758e-003 3.284e+008 5.101e+010 1.000e+004 9.164e-001 1.486e-003 
3.782e-003 3.302e+008 5.102e+010 1.000e+004 9.175e-001 1.498e-003 
3.807e-003 3.321e+008 5.103e+010 1.000e+004 9.192e-001 1.510e-003 
3.831e-003 3.339e+008 5.098e+010 1.000e+004 9.205e-001 1.521e-003 
3.856e-003 3.358e+008 5.099e+010 1.000e+004 9.242e-001 1.533e-003 
3.879e-003 3.375e+008 5.100e+010 1.000e+004 9.247e-001 1.544e-003 
3.905e-003 3.395e+008 5.099e+010 1.000e+004 9.275e-001 1.557e-003 
3.930e-003 3.414e+008 5.100e+010 1.000e+004 9.292e-001 1.569e-003 
3.954e-003 3.431e+008 5.100e+010 1.000e+004 9.291e-001 1.580e-003 
3.978e-003 3.450e+008 5.100e+010 1.000e+004 9.320e-001 1.592e-003 
4.002e-003 3.467e+008 5.101e+010 1.000e+004 9.337e-001 1.604e-003 
4.025e-003 3.485e+008 5.100e+010 1.000e+004 9.346e-001 1.615e-003 
4.049e-003 3.503e+008 5.100e+010 1.000e+004 9.371e-001 1.627e-003 
4.075e-003 3.521e+008 5.099e+010 1.000e+004 9.387e-001 1.639e-003 
4.100e-003 3.540e+008 5.101e+010 1.000e+004 9.392e-001 1.651e-003 
4.124e-003 3.558e+008 5.101e+010 1.000e+004 9.417e-001 1.663e-003 
4.148e-003 3.576e+008 5.100e+010 1.000e+004 9.430e-001 1.675e-003 
4.171e-003 3.593e+008 5.099e+010 1.000e+004 9.453e-001 1.687e-003 
4.195e-003 3.610e+008 5.098e+010 1.000e+004 9.453e-001 1.698e-003 
4.220e-003 3.628e+008 5.101e+010 1.000e+004 9.483e-001 1.711e-003 
4.243e-003 3.645e+008 5.100e+010 1.000e+004 9.488e-001 1.722e-003 
4.267e-003 3.663e+008 5.097e+010 1.000e+004 9.514e-001 1.734e-003 
4.292e-003 3.681e+008 5.101e+010 1.000e+004 9.532e-001 1.746e-003 
4.317e-003 3.699e+008 5.100e+010 1.000e+004 9.544e-001 1.759e-003 
4.341e-003 3.716e+008 5.099e+010 1.000e+004 9.565e-001 1.770e-003 
4.364e-003 3.733e+008 5.101e+010 1.000e+004 9.567e-001 1.782e-003 
4.387e-003 3.750e+008 5.098e+010 1.000e+004 9.594e-001 1.793e-003 
4.410e-003 3.767e+008 5.099e+010 1.000e+004 9.592e-001 1.805e-003 
4.433e-003 3.783e+008 5.098e+010 1.000e+004 9.615e-001 1.816e-003 
4.457e-003 3.801e+008 5.099e+010 1.000e+004 9.625e-001 1.828e-003 
4.482e-003 3.818e+008 5.099e+010 1.000e+004 9.629e-001 1.841e-003 
4.506e-003 3.836e+008 5.101e+010 1.000e+004 9.660e-001 1.853e-003 
4.529e-003 3.853e+008 5.099e+010 1.000e+004 9.659e-001 1.864e-003 
4.553e-003 3.870e+008 5.099e+010 1.000e+004 9.678e-001 1.876e-003 
4.577e-003 3.887e+008 5.100e+010 1.000e+004 9.695e-001 1.888e-003 
4.601e-003 3.904e+008 5.097e+010 1.000e+004 9.709e-001 1.900e-003 
4.624e-003 3.921e+008 5.095e+010 1.000e+004 9.722e-001 1.912e-003 
4.646e-003 3.937e+008 5.096e+010 1.000e+004 9.735e-001 1.924e-003 
4.671e-003 3.955e+008 5.097e+010 1.000e+004 9.738e-001 1.936e-003 
4.696e-003 3.972e+008 5.098e+010 1.000e+004 9.753e-001 1.948e-003 
4.720e-003 3.989e+008 5.099e+010 1.000e+004 9.770e-001 1.961e-003 
4.743e-003 4.006e+008 5.099e+010 1.000e+004 9.777e-001 1.973e-003 
4.767e-003 4.022e+008 5.102e+010 1.000e+004 9.774e-001 1.985e-003 
4.791e-003 4.040e+008 5.098e+010 1.000e+004 9.805e-001 1.997e-003 
4.816e-003 4.057e+008 5.100e+010 1.000e+004 9.801e-001 2.010e-003 
4.841e-003 4.075e+008 5.102e+010 1.000e+004 9.816e-001 2.022e-003 
4.865e-003 4.092e+008 5.099e+010 1.000e+004 9.824e-001 2.035e-003 
4.890e-003 4.110e+008 5.103e+010 1.000e+004 9.848e-001 2.047e-003 
4.915e-003 4.127e+008 5.101e+010 1.000e+004 9.854e-001 2.060e-003 
4.939e-003 4.144e+008 5.099e+010 1.000e+004 9.859e-001 2.073e-003 
4.962e-003 4.160e+008 5.100e+010 1.000e+004 9.866e-001 2.084e-003 
4.987e-003 4.178e+008 5.100e+010 1.000e+004 9.883e-001 2.097e-003 
5.013e-003 4.196e+008 5.103e+010 1.000e+004 9.896e-001 2.111e-003 
5.038e-003 4.213e+008 5.101e+010 1.000e+004 9.899e-001 2.123e-003 
5.063e-003 4.232e+008 5.100e+010 1.000e+004 9.917e-001 2.137e-003 
5.089e-003 4.249e+008 5.103e+010 1.000e+004 9.918e-001 2.150e-003 
5.114e-003 4.267e+008 5.101e+010 1.000e+004 9.930e-001 2.163e-003 
5.138e-003 4.284e+008 5.100e+010 1.000e+004 9.945e-001 2.175e-003 
5.161e-003 4.300e+008 5.101e+010 1.000e+004 9.964e-001 2.187e-003 
5.185e-003 4.316e+008 5.103e+010 1.000e+004 9.960e-001 2.199e-003 
5.208e-003 4.333e+008 5.102e+010 1.000e+004 9.972e-001 2.212e-003 
5.232e-003 4.349e+008 5.103e+010 1.000e+004 9.986e-001 2.224e-003 
5.254e-003 4.364e+008 5.100e+010 1.000e+004 9.995e-001 2.235e-003 
5.278e-003 4.381e+008 5.099e+010 1.000e+004 1.001e+000 2.248e-003 
5.301e-003 4.397e+008 5.099e+010 1.000e+004 1.002e+000 2.260e-003 
5.326e-003 4.414e+008 5.102e+010 1.000e+004 1.001e+000 2.273e-003 
5.350e-003 4.431e+008 5.103e+010 1.000e+004 1.004e+000 2.285e-003 
5.374e-003 4.447e+008 5.101e+010 1.000e+004 1.004e+000 2.298e-003 
5.397e-003 4.464e+008 5.101e+010 1.000e+004 1.004e+000 2.310e-003 
5.421e-003 4.480e+008 5.101e+010 1.000e+004 1.006e+000 2.322e-003 
5.446e-003 4.497e+008 5.106e+010 1.000e+004 1.006e+000 2.335e-003 
5.468e-003 4.513e+008 5.103e+010 1.000e+004 1.006e+000 2.347e-003 
5.494e-003 4.530e+008 5.105e+010 1.000e+004 1.008e+000 2.361e-003 
5.518e-003 4.547e+008 5.102e+010 1.000e+004 1.008e+000 2.373e-003 
5.542e-003 4.563e+008 5.102e+010 1.000e+004 1.009e+000 2.386e-003 
5.566e-003 4.580e+008 5.103e+010 1.000e+004 1.011e+000 2.398e-003 
5.589e-003 4.595e+008 5.102e+010 1.000e+004 1.011e+000 2.410e-003 
5.613e-003 4.612e+008 5.102e+010 1.000e+004 1.012e+000 2.423e-003 
5.636e-003 4.628e+008 5.102e+010 1.000e+004 1.013e+000 2.435e-003 
5.660e-003 4.644e+008 5.101e+010 1.000e+004 1.013e+000 2.448e-003 
5.682e-003 4.659e+008 5.102e+010 1.000e+004 1.015e+000 2.460e-003 
5.705e-003 4.675e+008 5.102e+010 1.000e+004 1.015e+000 2.472e-003 
5.730e-003 4.692e+008 5.103e+010 1.000e+004 1.016e+000 2.485e-003 
5.754e-003 4.708e+008 5.105e+010 1.000e+004 1.016e+000 2.498e-003 
5.777e-003 4.724e+008 5.104e+010 1.000e+004 1.016e+000 2.510e-003 
5.800e-003 4.740e+008 5.106e+010 1.000e+004 1.017e+000 2.522e-003 
5.823e-003 4.755e+008 5.104e+010 1.000e+004 1.018e+000 2.534e-003 
5.847e-003 4.771e+008 5.103e+010 1.000e+004 1.019e+000 2.547e-003 
5.868e-003 4.786e+008 5.106e+010 1.000e+004 1.019e+000 2.558e-003 
5.878e-003 4.792e+008 5.107e+010 1.000e+004 1.019e+000 2.563e-003 
5.886e-003 4.798e+008 5.160e+010 1.000e+004 1.032e+000 2.568e-003 
5.912e-003 4.814e+008 5.393e+010 1.000e+004 1.080e+000 2.582e-003 
5.937e-003 4.828e+008 5.628e+010 1.000e+004 1.123e+000 2.598e-003 
5.955e-003 4.837e+008 5.796e+010 1.000e+004 1.148e+000 2.610e-003 
5.964e-003 4.841e+008 5.489e+010 1.000e+004 1.140e+000 2.616e-003 
5.974e-003 4.847e+008 5.381e+010 1.000e+004 1.111e+000 2.622e-003 
5.976e-003 4.848e+008 5.375e+010 1.000e+004 1.127e+000 2.623e-003 
5.978e-003 4.848e+008 5.366e+010 1.000e+004 1.130e+000 2.624e-003 
5.979e-003 4.849e+008 5.367e+010 1.000e+004 1.117e+000 2.625e-003 
5.981e-003 4.850e+008 5.365e+010 1.000e+004 1.117e+000 2.626e-003 
5.982e-003 4.851e+008 5.362e+010 1.000e+004 1.127e+000 2.627e-003 
5.984e-003 4.852e+008 5.360e+010 1.000e+004 1.129e+000 2.628e-003 
6.001e-003 4.861e+008 5.281e+010 1.000e+004 1.127e+000 2.638e-003 
6.032e-003 4.879e+008 5.229e+010 1.000e+004 1.126e+000 2.657e-003 
6.065e-003 4.899e+008 5.214e+010 1.000e+004 1.126e+000 2.677e-003 
6.069e-003 4.901e+008 5.214e+010 1.000e+004 1.087e+000 2.679e-003 
6.070e-003 4.902e+008 5.215e+010 1.000e+004 1.097e+000 2.680e-003 
6.072e-003 4.903e+008 5.222e+010 1.000e+004 1.122e+000 2.681e-003 
6.074e-003 4.903e+008 5.231e+010 1.000e+004 1.100e+000 2.682e-003 
6.075e-003 4.904e+008 5.236e+010 1.000e+004 1.126e+000 2.683e-003 
6.077e-003 4.905e+008 5.243e+010 1.000e+004 1.115e+000 2.684e-003 
6.086e-003 4.910e+008 5.220e+010 1.000e+004 1.127e+000 2.689e-003 
6.121e-003 4.931e+008 5.193e+010 1.000e+004 1.126e+000 2.710e-003 
6.145e-003 4.945e+008 5.186e+010 1.000e+004 1.119e+000 2.724e-003 
6.175e-003 4.963e+008 5.187e+010 1.000e+004 1.127e+000 2.743e-003 
6.212e-003 4.984e+008 5.182e+010 1.000e+004 1.128e+000 2.764e-003 
6.246e-003 5.004e+008 5.179e+010 1.000e+004 1.129e+000 2.785e-003 
6.280e-003 5.024e+008 5.178e+010 1.000e+004 1.129e+000 2.805e-003 
6.317e-003 5.045e+008 5.177e+010 1.000e+004 1.130e+000 2.827e-003 
6.353e-003 5.067e+008 5.178e+010 1.000e+004 1.131e+000 2.849e-003 
6.389e-003 5.087e+008 5.173e+010 1.000e+004 1.132e+000 2.870e-003 
6.424e-003 5.108e+008 5.173e+010 1.000e+004 1.133e+000 2.891e-003 
6.459e-003 5.128e+008 5.175e+010 1.000e+004 1.133e+000 2.912e-003 
6.496e-003 5.149e+008 5.174e+010 1.000e+004 1.134e+000 2.934e-003 
6.532e-003 5.170e+008 5.171e+010 1.000e+004 1.135e+000 2.956e-003 
6.566e-003 5.190e+008 5.174e+010 1.000e+004 1.136e+000 2.976e-003 
6.601e-003 5.210e+008 5.173e+010 1.000e+004 1.137e+000 2.997e-003 
6.637e-003 5.231e+008 5.171e+010 1.000e+004 1.137e+000 3.019e-003 
6.672e-003 5.251e+008 5.170e+010 1.000e+004 1.139e+000 3.039e-003 
6.708e-003 5.272e+008 5.171e+010 1.000e+004 1.139e+000 3.061e-003 
6.744e-003 5.293e+008 5.170e+010 1.000e+004 1.140e+000 3.083e-003 
6.777e-003 5.312e+008 5.170e+010 1.000e+004 1.141e+000 3.103e-003 
6.813e-003 5.333e+008 5.169e+010 1.000e+004 1.142e+000 3.125e-003 
6.849e-003 5.353e+008 5.171e+010 1.000e+004 1.142e+000 3.146e-003 
6.883e-003 5.373e+008 5.171e+010 1.000e+004 1.142e+000 3.167e-003 
6.919e-003 5.394e+008 5.173e+010 1.000e+004 1.144e+000 3.188e-003 
6.957e-003 5.415e+008 5.169e+010 1.000e+004 1.145e+000 3.212e-003 
6.993e-003 5.436e+008 5.170e+010 1.000e+004 1.146e+000 3.233e-003 
7.028e-003 5.456e+008 5.169e+010 1.000e+004 1.146e+000 3.254e-003 
7.065e-003 5.477e+008 5.170e+010 1.000e+004 1.146e+000 3.276e-003 
7.101e-003 5.498e+008 5.169e+010 1.000e+004 1.147e+000 3.299e-003 
7.138e-003 5.519e+008 5.169e+010 1.000e+004 1.148e+000 3.321e-003 
7.174e-003 5.539e+008 5.169e+010 1.000e+004 1.149e+000 3.343e-003 
7.211e-003 5.560e+008 5.168e+010 1.000e+004 1.148e+000 3.365e-003 
7.246e-003 5.581e+008 5.169e+010 1.000e+004 1.150e+000 3.386e-003 
7.283e-003 5.601e+008 5.170e+010 1.000e+004 1.151e+000 3.408e-003 
7.319e-003 5.622e+008 5.171e+010 1.000e+004 1.149e+000 3.430e-003 
7.350e-003 5.640e+008 5.170e+010 1.000e+004 1.152e+000 3.449e-003 
7.383e-003 5.658e+008 5.171e+010 1.000e+004 1.151e+000 3.469e-003 
7.418e-003 5.678e+008 5.168e+010 1.000e+004 1.153e+000 3.491e-003 
7.451e-003 5.697e+008 5.171e+010 1.000e+004 1.154e+000 3.511e-003 
7.489e-003 5.718e+008 5.170e+010 1.000e+004 1.154e+000 3.534e-003 
7.521e-003 5.736e+008 5.147e+010 1.000e+004 1.147e+000 3.553e-003 
7.522e-003 5.737e+008 4.903e+010 1.000e+004 1.122e+000 3.554e-003 
7.524e-003 5.738e+008 4.928e+010 1.000e+004 1.125e+000 3.555e-003 
7.525e-003 5.739e+008 4.963e+010 1.000e+004 1.129e+000 3.556e-003 
7.527e-003 5.740e+008 4.973e+010 1.000e+004 1.132e+000 3.557e-003 
7.528e-003 5.741e+008 4.987e+010 1.000e+004 1.133e+000 3.557e-003 
7.530e-003 5.742e+008 4.990e+010 1.000e+004 1.136e+000 3.558e-003 
7.534e-003 5.744e+008 5.034e+010 1.000e+004 1.142e+000 3.560e-003 
7.555e-003 5.756e+008 5.214e+010 1.000e+004 1.157e+000 3.573e-003 
7.586e-003 5.774e+008 5.192e+010 1.000e+004 1.157e+000 3.593e-003 
7.624e-003 5.795e+008 5.176e+010 1.000e+004 1.157e+000 3.616e-003 
7.661e-003 5.816e+008 5.173e+010 1.000e+004 1.157e+000 3.638e-003 
7.679e-003 5.826e+008 5.104e+010 1.000e+004 1.148e+000 3.650e-003 
7.681e-003 5.827e+008 5.088e+010 1.000e+004 1.147e+000 3.650e-003 
7.686e-003 5.830e+008 5.089e+010 1.000e+004 1.151e+000 3.654e-003 
7.714e-003 5.845e+008 5.190e+010 1.000e+004 1.158e+000 3.670e-003 
7.750e-003 5.866e+008 5.175e+010 1.000e+004 1.158e+000 3.692e-003 
7.787e-003 5.887e+008 5.173e+010 1.000e+004 1.159e+000 3.716e-003 
7.823e-003 5.907e+008 5.173e+010 1.000e+004 1.159e+000 3.737e-003 
7.832e-003 5.912e+008 5.059e+010 1.000e+004 1.139e+000 3.743e-003 
7.833e-003 5.913e+008 5.015e+010 1.000e+004 1.138e+000 3.743e-003 
7.835e-003 5.914e+008 4.998e+010 1.000e+004 1.134e+000 3.744e-003 
7.836e-003 5.914e+008 5.004e+010 1.000e+004 1.138e+000 3.745e-003 
7.838e-003 5.915e+008 5.016e+010 1.000e+004 1.139e+000 3.746e-003 
7.846e-003 5.920e+008 5.163e+010 1.000e+004 1.153e+000 3.751e-003 
7.860e-003 5.928e+008 5.228e+010 1.000e+004 1.160e+000 3.760e-003 
7.879e-003 5.938e+008 5.186e+010 1.000e+004 1.160e+000 3.771e-003 
7.914e-003 5.957e+008 5.340e+010 1.000e+004 1.189e+000 3.793e-003 
7.942e-003 5.971e+008 5.612e+010 1.000e+004 1.238e+000 3.812e-003 
7.968e-003 5.981e+008 5.870e+010 1.000e+004 1.278e+000 3.832e-003 
7.987e-003 5.988e+008 5.293e+010 1.000e+004 1.240e+000 3.845e-003 
7.988e-003 5.989e+008 5.205e+010 1.000e+004 1.222e+000 3.846e-003 
7.990e-003 5.990e+008 5.114e+010 1.000e+004 1.206e+000 3.847e-003 
7.996e-003 5.993e+008 5.125e+010 1.000e+004 1.187e+000 3.851e-003 
8.013e-003 6.001e+008 5.367e+010 1.000e+004 1.219e+000 3.862e-003 
8.022e-003 6.006e+008 5.437e+010 1.000e+004 1.230e+000 3.868e-003 
8.046e-003 6.016e+008 5.414e+010 1.000e+004 1.248e+000 3.885e-003 
8.082e-003 6.033e+008 5.300e+010 1.000e+004 1.241e+000 3.909e-003 
8.106e-003 6.046e+008 5.184e+010 1.000e+004 1.191e+000 3.925e-003 
8.135e-003 6.060e+008 5.457e+010 1.000e+004 1.233e+000 3.943e-003 
8.142e-003 6.063e+008 5.404e+010 1.000e+004 1.231e+000 3.948e-003 
8.143e-003 6.064e+008 5.393e+010 1.000e+004 1.232e+000 3.949e-003 
8.145e-003 6.065e+008 5.315e+010 1.000e+004 1.229e+000 3.950e-003 
8.156e-003 6.070e+008 5.491e+010 1.000e+004 1.254e+000 3.958e-003 
8.183e-003 6.082e+008 5.382e+010 1.000e+004 1.250e+000 3.976e-003 
8.202e-003 6.091e+008 5.312e+010 1.000e+004 1.215e+000 3.989e-003 
8.233e-003 6.105e+008 5.292e+010 1.000e+004 1.231e+000 4.010e-003 
8.263e-003 6.119e+008 5.468e+010 1.000e+004 1.258e+000 4.030e-003 
8.290e-003 6.132e+008 5.266e+010 1.000e+004 1.240e+000 4.049e-003 
8.301e-003 6.137e+008 5.307e+010 1.000e+004 1.244e+000 4.056e-003 
8.313e-003 6.142e+008 5.303e+010 1.000e+004 1.249e+000 4.064e-003 
8.336e-003 6.153e+008 5.363e+010 1.000e+004 1.255e+000 4.080e-003 
8.372e-003 6.170e+008 5.268e+010 1.000e+004 1.263e+000 4.105e-003 
8.410e-003 6.188e+008 5.244e+010 1.000e+004 1.250e+000 4.130e-003 
8.441e-003 6.202e+008 5.281e+010 1.000e+004 1.252e+000 4.151e-003 
8.449e-003 6.206e+008 5.250e+010 1.000e+004 1.251e+000 4.157e-003 
8.451e-003 6.207e+008 5.156e+010 1.000e+004 1.244e+000 4.158e-003 
8.454e-003 6.208e+008 5.079e+010 1.000e+004 1.237e+000 4.160e-003 
8.456e-003 6.210e+008 5.068e+010 1.000e+004 1.233e+000 4.161e-003 
8.458e-003 6.210e+008 5.104e+010 1.000e+004 1.234e+000 4.162e-003 
8.464e-003 6.213e+008 5.255e+010 1.000e+004 1.238e+000 4.166e-003 
8.466e-003 6.214e+008 5.258e+010 1.000e+004 1.238e+000 4.167e-003 
8.468e-003 6.215e+008 5.276e+010 1.000e+004 1.240e+000 4.169e-003 
8.469e-003 6.216e+008 5.303e+010 1.000e+004 1.241e+000 4.170e-003 
8.471e-003 6.217e+008 5.335e+010 1.000e+004 1.242e+000 4.171e-003 
8.472e-003 6.217e+008 5.362e+010 1.000e+004 1.243e+000 4.172e-003 
8.474e-003 6.218e+008 5.393e+010 1.000e+004 1.244e+000 4.173e-003 
8.477e-003 6.219e+008 5.437e+010 1.000e+004 1.249e+000 4.175e-003 
8.482e-003 6.222e+008 5.495e+010 1.000e+004 1.249e+000 4.179e-003 
8.491e-003 6.225e+008 5.592e+010 1.000e+004 1.253e+000 4.185e-003 
8.493e-003 6.226e+008 5.630e+010 1.000e+004 1.251e+000 4.186e-003 
8.495e-003 6.227e+008 5.663e+010 1.000e+004 1.251e+000 4.188e-003 
8.496e-003 6.228e+008 5.692e+010 1.000e+004 1.251e+000 4.189e-003 
8.498e-003 6.228e+008 5.727e+010 1.000e+004 1.251e+000 4.190e-003 
8.499e-003 6.229e+008 5.764e+010 1.000e+004 1.251e+000 4.191e-003 
8.501e-003 6.229e+008 5.799e+010 1.000e+004 1.252e+000 4.192e-003 
8.503e-003 6.230e+008 5.838e+010 1.000e+004 1.250e+000 4.193e-003 
8.504e-003 6.231e+008 5.874e+010 1.000e+004 1.255e+000 4.195e-003 
8.506e-003 6.231e+008 5.919e+010 1.000e+004 1.256e+000 4.196e-003 
8.514e-003 6.234e+008 6.104e+010 1.000e+004 1.264e+000 4.202e-003 
8.530e-003 6.238e+008 6.657e+010 1.000e+004 1.282e+000 4.216e-003 
8.536e-003 6.239e+008 6.862e+010 1.000e+004 1.284e+000 4.220e-003 
8.537e-003 6.239e+008 6.912e+010 1.000e+004 1.254e+000 4.222e-003 
8.539e-003 6.239e+008 6.975e+010 1.000e+004 1.253e+000 4.223e-003 
8.540e-003 6.239e+008 7.033e+010 1.000e+004 1.269e+000 4.224e-003 
8.541e-003 6.240e+008 7.098e+010 1.000e+004 1.291e+000 4.225e-003 
8.543e-003 6.240e+008 7.149e+010 1.000e+004 1.278e+000 4.227e-003 
8.544e-003 6.240e+008 7.218e+010 1.000e+004 1.268e+000 4.228e-003 
8.546e-003 6.240e+008 7.265e+010 1.000e+004 1.284e+000 4.229e-003 
8.547e-003 6.240e+008 7.325e+010 1.000e+004 1.308e+000 4.231e-003 
8.548e-003 6.240e+008 7.272e+010 1.000e+004 1.307e+000 4.232e-003 
8.550e-003 6.240e+008 7.287e+010 1.000e+004 1.308e+000 4.234e-003 
8.553e-003 6.240e+008 7.337e+010 1.000e+004 1.302e+000 4.236e-003 
8.556e-003 6.240e+008 7.315e+010 1.000e+004 1.304e+000 4.240e-003 
8.559e-003 6.241e+008 6.916e+010 1.000e+004 1.243e+000 4.242e-003 
8.561e-003 6.241e+008 6.856e+010 1.000e+004 1.239e+000 4.244e-003 
8.563e-003 6.241e+008 6.811e+010 1.000e+004 1.239e+000 4.246e-003 
8.564e-003 6.242e+008 6.757e+010 1.000e+004 1.249e+000 4.247e-003 
8.566e-003 6.242e+008 6.751e+010 1.000e+004 1.242e+000 4.249e-003 
8.568e-003 6.242e+008 6.760e+010 1.000e+004 1.219e+000 4.250e-003 
8.569e-003 6.243e+008 6.738e+010 1.000e+004 1.214e+000 4.251e-003 
8.571e-003 6.243e+008 6.722e+010 1.000e+004 1.233e+000 4.253e-003 
8.573e-003 6.243e+008 6.721e+010 1.000e+004 1.243e+000 4.254e-003 
8.575e-003 6.244e+008 6.715e+010 1.000e+004 1.243e+000 4.256e-003 
8.576e-003 6.244e+008 6.554e+010 1.000e+004 1.242e+000 4.257e-003 
8.578e-003 6.244e+008 6.453e+010 1.000e+004 1.250e+000 4.258e-003 
8.579e-003 6.245e+008 6.396e+010 1.000e+004 1.254e+000 4.260e-003 
8.581e-003 6.245e+008 6.374e+010 1.000e+004 1.268e+000 4.261e-003 
8.599e-003 6.251e+008 6.037e+010 1.000e+004 1.260e+000 4.276e-003 
8.617e-003 6.256e+008 6.296e+010 1.000e+004 1.254e+000 4.290e-003 
8.628e-003 6.260e+008 6.126e+010 1.000e+004 1.256e+000 4.298e-003 
8.632e-003 6.261e+008 6.110e+010 1.000e+004 1.224e+000 4.301e-003 
8.633e-003 6.261e+008 6.118e+010 1.000e+004 1.232e+000 4.302e-003 
8.635e-003 6.262e+008 6.127e+010 1.000e+004 1.238e+000 4.304e-003 
8.637e-003 6.263e+008 6.148e+010 1.000e+004 1.250e+000 4.305e-003 
8.639e-003 6.263e+008 6.157e+010 1.000e+004 1.263e+000 4.307e-003 
8.651e-003 6.267e+008 5.854e+010 1.000e+004 1.258e+000 4.316e-003 
8.656e-003 6.269e+008 5.882e+010 1.000e+004 1.261e+000 4.320e-003 
8.671e-003 6.274e+008 6.108e+010 1.000e+004 1.266e+000 4.332e-003 
8.675e-003 6.275e+008 6.182e+010 1.000e+004 1.267e+000 4.335e-003 
8.676e-003 6.275e+008 6.208e+010 1.000e+004 1.268e+000 4.336e-003 
8.678e-003 6.276e+008 6.238e+010 1.000e+004 1.248e+000 4.337e-003 
8.679e-003 6.276e+008 6.273e+010 1.000e+004 1.237e+000 4.338e-003 
8.681e-003 6.276e+008 6.312e+010 1.000e+004 1.245e+000 4.339e-003 
8.682e-003 6.277e+008 6.293e+010 1.000e+004 1.249e+000 4.341e-003 
8.684e-003 6.277e+008 6.295e+010 1.000e+004 1.257e+000 4.342e-003 
8.685e-003 6.278e+008 6.316e+010 1.000e+004 1.268e+000 4.343e-003 
8.687e-003 6.278e+008 6.350e+010 1.000e+004 1.270e+000 4.345e-003 
8.692e-003 6.279e+008 6.233e+010 1.000e+004 1.266e+000 4.348e-003 
8.699e-003 6.281e+008 6.080e+010 1.000e+004 1.251e+000 4.354e-003 
8.710e-003 6.286e+008 5.990e+010 1.000e+004 1.232e+000 4.363e-003 
8.712e-003 6.286e+008 6.009e+010 1.000e+004 1.227e+000 4.364e-003 
8.714e-003 6.287e+008 6.028e+010 1.000e+004 1.225e+000 4.365e-003 
8.716e-003 6.287e+008 6.054e+010 1.000e+004 1.210e+000 4.367e-003 
8.717e-003 6.288e+008 6.089e+010 1.000e+004 1.187e+000 4.368e-003 
8.719e-003 6.289e+008 6.128e+010 1.000e+004 1.195e+000 4.369e-003 
8.720e-003 6.289e+008 6.167e+010 1.000e+004 1.216e+000 4.370e-003 
8.722e-003 6.290e+008 6.218e+010 1.000e+004 1.227e+000 4.371e-003 
8.724e-003 6.290e+008 6.221e+010 1.000e+004 1.235e+000 4.373e-003 
8.725e-003 6.291e+008 6.228e+010 1.000e+004 1.247e+000 4.374e-003 
8.727e-003 6.291e+008 6.240e+010 1.000e+004 1.249e+000 4.375e-003 
8.729e-003 6.292e+008 6.249e+010 1.000e+004 1.251e+000 4.377e-003 
8.744e-003 6.296e+008 6.306e+010 1.000e+004 1.274e+000 4.389e-003 
8.751e-003 6.298e+008 6.368e+010 1.000e+004 1.265e+000 4.395e-003 
8.753e-003 6.298e+008 6.390e+010 1.000e+004 1.276e+000 4.397e-003 
8.756e-003 6.299e+008 6.417e+010 1.000e+004 1.292e+000 4.399e-003 
8.778e-003 6.305e+008 6.088e+010 1.000e+004 1.278e+000 4.417e-003 
8.785e-003 6.307e+008 6.121e+010 1.000e+004 1.268e+000 4.423e-003 
8.787e-003 6.308e+008 6.070e+010 1.000e+004 1.260e+000 4.424e-003 
8.789e-003 6.309e+008 6.050e+010 1.000e+004 1.269e+000 4.425e-003 
8.791e-003 6.309e+008 5.985e+010 1.000e+004 1.262e+000 4.427e-003 
8.799e-003 6.312e+008 5.764e+010 1.000e+004 1.242e+000 4.433e-003 
8.813e-003 6.318e+008 5.325e+010 1.000e+004 1.214e+000 4.443e-003 
8.820e-003 6.322e+008 5.394e+010 1.000e+004 1.220e+000 4.447e-003 
8.842e-003 6.332e+008 5.631e+010 1.000e+004 1.252e+000 4.462e-003 
8.876e-003 6.347e+008 5.330e+010 1.000e+004 1.248e+000 4.486e-003 
8.908e-003 6.362e+008 5.317e+010 1.000e+004 1.228e+000 4.507e-003 
8.937e-003 6.375e+008 5.572e+010 1.000e+004 1.262e+000 4.528e-003 
8.939e-003 6.376e+008 5.407e+010 1.000e+004 1.256e+000 4.529e-003 
8.940e-003 6.376e+008 5.372e+010 1.000e+004 1.256e+000 4.530e-003 
8.942e-003 6.377e+008 5.332e+010 1.000e+004 1.253e+000 4.531e-003 
8.947e-003 6.379e+008 5.282e+010 1.000e+004 1.248e+000 4.534e-003 
8.958e-003 6.384e+008 5.403e+010 1.000e+004 1.250e+000 4.542e-003 
8.961e-003 6.386e+008 5.410e+010 1.000e+004 1.251e+000 4.544e-003 
8.962e-003 6.387e+008 5.393e+010 1.000e+004 1.251e+000 4.545e-003 
8.964e-003 6.387e+008 5.405e+010 1.000e+004 1.251e+000 4.546e-003 
8.966e-003 6.388e+008 5.393e+010 1.000e+004 1.252e+000 4.547e-003 
8.967e-003 6.389e+008 5.358e+010 1.000e+004 1.251e+000 4.548e-003 
8.969e-003 6.389e+008 5.355e+010 1.000e+004 1.250e+000 4.549e-003 
8.982e-003 6.395e+008 5.309e+010 1.000e+004 1.249e+000 4.558e-003 
9.006e-003 6.408e+008 5.367e+010 1.000e+004 1.231e+000 4.574e-003 
9.030e-003 6.418e+008 5.447e+010 1.000e+004 1.261e+000 4.591e-003 
9.074e-003 6.438e+008 5.295e+010 1.000e+004 1.273e+000 4.621e-003 
9.094e-003 6.447e+008 5.163e+010 1.000e+004 1.240e+000 4.634e-003 
9.103e-003 6.452e+008 5.271e+010 1.000e+004 1.248e+000 4.640e-003 
9.122e-003 6.460e+008 5.348e+010 1.000e+004 1.252e+000 4.653e-003 
9.123e-003 6.461e+008 5.359e+010 1.000e+004 1.256e+000 4.654e-003 
9.125e-003 6.462e+008 5.365e+010 1.000e+004 1.258e+000 4.655e-003 
9.153e-003 6.474e+008 5.267e+010 1.000e+004 1.260e+000 4.674e-003 
9.181e-003 6.487e+008 5.241e+010 1.000e+004 1.250e+000 4.693e-003 
9.215e-003 6.504e+008 5.392e+010 1.000e+004 1.266e+000 4.717e-003 
9.247e-003 6.518e+008 5.215e+010 1.000e+004 1.268e+000 4.738e-003 
9.249e-003 6.519e+008 5.060e+010 1.000e+004 1.253e+000 4.740e-003 
9.250e-003 6.520e+008 5.032e+010 1.000e+004 1.251e+000 4.741e-003 
9.252e-003 6.521e+008 5.032e+010 1.000e+004 1.253e+000 4.742e-003 
9.266e-003 6.527e+008 5.270e+010 1.000e+004 1.266e+000 4.751e-003 
9.273e-003 6.531e+008 5.308e+010 1.000e+004 1.261e+000 4.756e-003 
9.275e-003 6.531e+008 5.313e+010 1.000e+004 1.258e+000 4.757e-003 
9.290e-003 6.539e+008 5.250e+010 1.000e+004 1.251e+000 4.767e-003 
9.320e-003 6.552e+008 5.273e+010 1.000e+004 1.269e+000 4.788e-003 
9.358e-003 6.570e+008 5.257e+010 1.000e+004 1.273e+000 4.814e-003 
9.390e-003 6.584e+008 5.254e+010 1.000e+004 1.264e+000 4.836e-003 
9.403e-003 6.590e+008 5.052e+010 1.000e+004 1.238e+000 4.844e-003 
9.404e-003 6.591e+008 4.997e+010 1.000e+004 1.231e+000 4.845e-003 
9.405e-003 6.592e+008 4.946e+010 1.000e+004 1.225e+000 4.846e-003 
9.412e-003 6.595e+008 5.039e+010 1.000e+004 1.232e+000 4.850e-003 
9.433e-003 6.606e+008 5.340e+010 1.000e+004 1.255e+000 4.864e-003 
9.449e-003 6.613e+008 5.398e+010 1.000e+004 1.264e+000 4.875e-003 
9.454e-003 6.615e+008 5.393e+010 1.000e+004 1.271e+000 4.878e-003 
9.492e-003 6.632e+008 5.269e+010 1.000e+004 1.269e+000 4.904e-003 
9.528e-003 6.649e+008 5.237e+010 1.000e+004 1.261e+000 4.929e-003 
9.556e-003 6.662e+008 5.294e+010 1.000e+004 1.265e+000 4.948e-003 
9.558e-003 6.663e+008 5.100e+010 1.000e+004 1.247e+000 4.950e-003 
9.560e-003 6.664e+008 5.070e+010 1.000e+004 1.250e+000 4.950e-003 
9.568e-003 6.668e+008 5.184e+010 1.000e+004 1.254e+000 4.956e-003 
9.590e-003 6.678e+008 5.258e+010 1.000e+004 1.252e+000 4.970e-003 
9.619e-003 6.691e+008 5.293e+010 1.000e+004 1.266e+000 4.990e-003 
9.650e-003 6.705e+008 5.302e+010 1.000e+004 1.274e+000 5.012e-003 
9.685e-003 6.722e+008 5.235e+010 1.000e+004 1.257e+000 5.036e-003 
9.709e-003 6.733e+008 5.174e+010 1.000e+004 1.265e+000 5.052e-003 
9.712e-003 6.734e+008 5.037e+010 1.000e+004 1.246e+000 5.054e-003 
9.713e-003 6.735e+008 5.056e+010 1.000e+004 1.246e+000 5.055e-003 
9.727e-003 6.741e+008 5.290e+010 1.000e+004 1.256e+000 5.064e-003 
9.746e-003 6.751e+008 5.217e+010 1.000e+004 1.239e+000 5.077e-003 
9.778e-003 6.766e+008 5.302e+010 1.000e+004 1.248e+000 5.098e-003 
9.808e-003 6.780e+008 5.334e+010 1.000e+004 1.269e+000 5.119e-003 
9.846e-003 6.796e+008 5.266e+010 1.000e+004 1.264e+000 5.145e-003 
9.862e-003 6.804e+008 5.306e+010 1.000e+004 1.257e+000 5.156e-003 
9.863e-003 6.805e+008 5.134e+010 1.000e+004 1.235e+000 5.157e-003 
9.865e-003 6.806e+008 5.007e+010 1.000e+004 1.240e+000 5.158e-003 
9.866e-003 6.806e+008 5.051e+010 1.000e+004 1.244e+000 5.158e-003 
9.868e-003 6.807e+008 5.106e+010 1.000e+004 1.249e+000 5.159e-003 
9.869e-003 6.808e+008 5.164e+010 1.000e+004 1.252e+000 5.160e-003 
9.871e-003 6.808e+008 5.176e+010 1.000e+004 1.253e+000 5.161e-003 
9.872e-003 6.809e+008 5.181e+010 1.000e+004 1.255e+000 5.162e-003 
9.880e-003 6.813e+008 5.290e+010 1.000e+004 1.259e+000 5.167e-003 
9.884e-003 6.815e+008 5.297e+010 1.000e+004 1.258e+000 5.170e-003 
9.907e-003 6.826e+008 5.266e+010 1.000e+004 1.246e+000 5.186e-003 
9.939e-003 6.840e+008 5.293e+010 1.000e+004 1.281e+000 5.208e-003 
9.975e-003 6.856e+008 5.247e+010 1.000e+004 1.267e+000 5.233e-003 
1.001e-002 6.871e+008 5.353e+010 1.000e+004 1.267e+000 5.254e-003 
1.002e-002 6.876e+008 5.157e+010 1.000e+004 1.252e+000 5.261e-003 
1.002e-002 6.876e+008 5.052e+010 1.000e+004 1.245e+000 5.262e-003 
1.002e-002 6.877e+008 5.009e+010 1.000e+004 1.249e+000 5.263e-003 
1.002e-002 6.878e+008 5.018e+010 1.000e+004 1.248e+000 5.264e-003 
1.002e-002 6.879e+008 5.044e+010 1.000e+004 1.252e+000 5.265e-003 
1.002e-002 6.879e+008 5.060e+010 1.000e+004 1.252e+000 5.266e-003 
1.003e-002 6.880e+008 5.085e+010 1.000e+004 1.252e+000 5.266e-003 
1.003e-002 6.881e+008 5.106e+010 1.000e+004 1.254e+000 5.267e-003 
1.005e-002 6.893e+008 5.286e+010 1.000e+004 1.255e+000 5.284e-003 
1.008e-002 6.904e+008 5.380e+010 1.000e+004 1.255e+000 5.301e-003 
1.009e-002 6.911e+008 5.635e+010 1.000e+004 1.276e+000 5.312e-003 
1.011e-002 6.919e+008 5.963e+010 1.000e+004 1.296e+000 5.329e-003 
1.014e-002 6.926e+008 5.570e+010 1.000e+004 1.274e+000 5.345e-003 
1.017e-002 6.938e+008 5.507e+010 1.000e+004 1.277e+000 5.366e-003 
1.020e-002 6.954e+008 5.312e+010 1.000e+004 1.275e+000 5.390e-003 
1.023e-002 6.970e+008 5.262e+010 1.000e+004 1.278e+000 5.414e-003 
1.025e-002 6.977e+008 5.209e+010 1.000e+004 1.266e+000 5.425e-003 
1.027e-002 6.986e+008 5.207e+010 1.000e+004 1.249e+000 5.437e-003 
1.030e-002 7.000e+008 5.292e+010 1.000e+004 1.276e+000 5.458e-003 
1.034e-002 7.017e+008 5.255e+010 1.000e+004 1.273e+000 5.484e-003 
1.037e-002 7.031e+008 5.313e+010 1.000e+004 1.278e+000 5.506e-003 
1.040e-002 7.044e+008 5.161e+010 1.000e+004 1.269e+000 5.525e-003 
1.040e-002 7.045e+008 5.064e+010 1.000e+004 1.258e+000 5.526e-003 
1.040e-002 7.046e+008 5.015e+010 1.000e+004 1.249e+000 5.527e-003 
1.040e-002 7.046e+008 5.006e+010 1.000e+004 1.248e+000 5.528e-003 
1.040e-002 7.047e+008 5.023e+010 1.000e+004 1.250e+000 5.529e-003 
1.041e-002 7.048e+008 5.064e+010 1.000e+004 1.252e+000 5.530e-003 
1.042e-002 7.056e+008 5.269e+010 1.000e+004 1.257e+000 5.541e-003 
1.045e-002 7.071e+008 5.310e+010 1.000e+004 1.260e+000 5.562e-003 
1.048e-002 7.084e+008 5.340e+010 1.000e+004 1.281e+000 5.583e-003 
1.052e-002 7.100e+008 5.249e+010 1.000e+004 1.265e+000 5.607e-003 
1.055e-002 7.113e+008 5.375e+010 1.000e+004 1.276e+000 5.627e-003 
1.055e-002 7.115e+008 5.196e+010 1.000e+004 1.268e+000 5.630e-003 
1.055e-002 7.116e+008 5.109e+010 1.000e+004 1.257e+000 5.631e-003 
1.055e-002 7.117e+008 5.066e+010 1.000e+004 1.246e+000 5.632e-003 
1.056e-002 7.118e+008 5.070e+010 1.000e+004 1.253e+000 5.633e-003 
1.056e-002 7.119e+008 5.099e+010 1.000e+004 1.253e+000 5.634e-003 
1.058e-002 7.128e+008 5.395e+010 1.000e+004 1.267e+000 5.647e-003 
1.061e-002 7.140e+008 5.817e+010 1.000e+004 1.292e+000 5.671e-003 
1.064e-002 7.149e+008 6.116e+010 1.000e+004 1.311e+000 5.698e-003 
1.066e-002 7.156e+008 5.803e+010 1.000e+004 1.281e+000 5.715e-003 
1.069e-002 7.165e+008 5.338e+010 1.000e+004 1.283e+000 5.730e-003 
1.071e-002 7.177e+008 5.270e+010 1.000e+004 1.277e+000 5.749e-003 
1.073e-002 7.183e+008 5.437e+010 1.000e+004 1.279e+000 5.759e-003 
1.075e-002 7.193e+008 5.893e+010 1.000e+004 1.299e+000 5.778e-003 
1.078e-002 7.200e+008 6.239e+010 1.000e+004 1.319e+000 5.800e-003 
1.081e-002 7.206e+008 5.882e+010 1.000e+004 1.282e+000 5.820e-003 
1.081e-002 7.207e+008 5.861e+010 1.000e+004 1.258e+000 5.822e-003 
1.081e-002 7.207e+008 5.842e+010 1.000e+004 1.247e+000 5.823e-003 
1.081e-002 7.208e+008 5.826e+010 1.000e+004 1.197e+000 5.824e-003 
1.081e-002 7.208e+008 5.820e+010 1.000e+004 1.191e+000 5.825e-003 
1.081e-002 7.209e+008 5.816e+010 1.000e+004 1.225e+000 5.826e-003 
1.081e-002 7.210e+008 5.810e+010 1.000e+004 1.204e+000 5.827e-003 
1.082e-002 7.210e+008 5.817e+010 1.000e+004 1.264e+000 5.828e-003 
1.082e-002 7.211e+008 5.808e+010 1.000e+004 1.241e+000 5.829e-003 
1.082e-002 7.211e+008 5.812e+010 1.000e+004 1.256e+000 5.831e-003 
1.082e-002 7.212e+008 5.818e+010 1.000e+004 1.267e+000 5.832e-003 
1.082e-002 7.212e+008 5.817e+010 1.000e+004 1.263e+000 5.833e-003 
1.082e-002 7.213e+008 5.821e+010 1.000e+004 1.287e+000 5.834e-003 
1.082e-002 7.213e+008 5.821e+010 1.000e+004 1.261e+000 5.835e-003 
1.083e-002 7.214e+008 5.818e+010 1.000e+004 1.260e+000 5.836e-003 
1.083e-002 7.215e+008 5.828e+010 1.000e+004 1.287e+000 5.837e-003 
1.083e-002 7.215e+008 5.828e+010 1.000e+004 1.287e+000 5.838e-003 
1.083e-002 7.216e+008 5.826e+010 1.000e+004 1.288e+000 5.840e-003 
1.083e-002 7.216e+008 5.835e+010 1.000e+004 1.287e+000 5.841e-003 
1.085e-002 7.223e+008 5.706e+010 1.000e+004 1.268e+000 5.854e-003 
1.087e-002 7.230e+008 5.872e+010 1.000e+004 1.287e+000 5.871e-003 
1.090e-002 7.238e+008 5.739e+010 1.000e+004 1.294e+000 5.889e-003 
1.090e-002 7.239e+008 5.735e+010 1.000e+004 1.242e+000 5.891e-003 
1.090e-002 7.239e+008 5.726e+010 1.000e+004 1.206e+000 5.892e-003 
1.090e-002 7.240e+008 5.733e+010 1.000e+004 1.269e+000 5.893e-003 
1.090e-002 7.241e+008 5.734e+010 1.000e+004 1.251e+000 5.894e-003 
1.090e-002 7.241e+008 5.738e+010 1.000e+004 1.244e+000 5.895e-003 
1.091e-002 7.242e+008 5.744e+010 1.000e+004 1.246e+000 5.896e-003 
1.091e-002 7.242e+008 5.742e+010 1.000e+004 1.241e+000 5.897e-003 
1.091e-002 7.243e+008 5.751e+010 1.000e+004 1.253e+000 5.898e-003 
1.091e-002 7.243e+008 5.766e+010 1.000e+004 1.264e+000 5.899e-003 
1.091e-002 7.244e+008 5.781e+010 1.000e+004 1.267e+000 5.901e-003 
1.091e-002 7.244e+008 5.795e+010 1.000e+004 1.287e+000 5.902e-003 
1.091e-002 7.245e+008 5.794e+010 1.000e+004 1.287e+000 5.903e-003 
1.092e-002 7.247e+008 5.755e+010 1.000e+004 1.290e+000 5.908e-003 
1.093e-002 7.252e+008 5.704e+010 1.000e+004 1.283e+000 5.917e-003 
1.094e-002 7.253e+008 5.713e+010 1.000e+004 1.282e+000 5.920e-003 
1.094e-002 7.254e+008 5.730e+010 1.000e+004 1.282e+000 5.921e-003 
1.095e-002 7.256e+008 5.797e+010 1.000e+004 1.272e+000 5.927e-003 
1.095e-002 7.258e+008 5.910e+010 1.000e+004 1.264e+000 5.930e-003 
1.095e-002 7.258e+008 5.951e+010 1.000e+004 1.270e+000 5.931e-003 
1.095e-002 7.259e+008 5.994e+010 1.000e+004 1.273e+000 5.932e-003 
1.096e-002 7.260e+008 6.092e+010 1.000e+004 1.293e+000 5.936e-003 
1.097e-002 7.264e+008 6.227e+010 1.000e+004 1.305e+000 5.948e-003 
1.099e-002 7.268e+008 6.478e+010 1.000e+004 1.321e+000 5.964e-003 
1.100e-002 7.270e+008 6.625e+010 1.000e+004 1.322e+000 5.976e-003 
 
