# Supplementary material for: Strain rate dependency of dislocation plasticity
Source: Nat Commun. 2021 Mar 23;12:1845. doi: 10.1038/s41467-021-21939-1 (PMC7988163; doi:10.1038/s41467-021-21939-1)
Supplement: Supplementary file 3 — Supplementary Data 1 [file 41467_2021_21939_MOESM3_ESM.zip › Supplementary Data 1/DDDSimulationSet1/StrainRate=1e4s-1/InitialDislocationDensity=6.3e9m-2.dat]

#strain(1), stress(Pa), dislocation density(m-2), strain rate(s-1), mean dislocation velocity(km/s), plastic strain(1)
4.995e-005 7.205e+006 6.287e+009 1.000e+004 4.381e-002 6.946e-008 
9.995e-005 1.440e+007 6.287e+009 1.000e+004 8.618e-002 2.760e-007 
1.500e-004 2.158e+007 6.286e+009 1.000e+004 1.263e-001 6.152e-007 
1.999e-004 2.875e+007 6.285e+009 1.000e+004 1.650e-001 1.081e-006 
2.500e-004 3.589e+007 6.284e+009 1.000e+004 2.019e-001 1.668e-006 
3.000e-004 4.302e+007 6.283e+009 1.000e+004 2.373e-001 2.370e-006 
3.499e-004 5.013e+007 6.282e+009 1.000e+004 2.725e-001 3.185e-006 
3.999e-004 5.722e+007 6.283e+009 1.000e+004 3.060e-001 4.110e-006 
4.499e-004 6.430e+007 6.282e+009 1.000e+004 3.393e-001 5.142e-006 
4.998e-004 7.134e+007 6.283e+009 1.000e+004 3.707e-001 6.274e-006 
5.498e-004 7.840e+007 6.284e+009 1.000e+004 3.994e-001 7.507e-006 
5.998e-004 8.543e+007 6.285e+009 1.000e+004 4.304e-001 8.836e-006 
6.498e-004 9.246e+007 6.286e+009 1.000e+004 4.610e-001 1.026e-005 
6.998e-004 9.946e+007 6.284e+009 1.000e+004 4.904e-001 1.179e-005 
7.498e-004 1.065e+008 6.285e+009 1.000e+004 5.192e-001 1.340e-005 
7.998e-004 1.134e+008 6.284e+009 1.000e+004 5.443e-001 1.511e-005 
8.498e-004 1.204e+008 6.284e+009 1.000e+004 5.686e-001 1.689e-005 
8.998e-004 1.274e+008 6.284e+009 1.000e+004 5.920e-001 1.875e-005 
9.498e-004 1.343e+008 6.283e+009 1.000e+004 6.138e-001 2.068e-005 
9.998e-004 1.413e+008 6.283e+009 1.000e+004 6.351e-001 2.268e-005 
1.050e-003 1.482e+008 6.282e+009 1.000e+004 6.573e-001 2.475e-005 
1.100e-003 1.551e+008 6.281e+009 1.000e+004 6.781e-001 2.688e-005 
1.150e-003 1.620e+008 6.281e+009 1.000e+004 6.965e-001 2.908e-005 
1.200e-003 1.689e+008 6.281e+009 1.000e+004 7.156e-001 3.135e-005 
1.250e-003 1.758e+008 6.280e+009 1.000e+004 7.319e-001 3.365e-005 
1.300e-003 1.827e+008 6.280e+009 1.000e+004 7.499e-001 3.602e-005 
1.350e-003 1.895e+008 6.279e+009 1.000e+004 7.666e-001 3.845e-005 
1.400e-003 1.964e+008 6.279e+009 1.000e+004 7.829e-001 4.093e-005 
1.450e-003 2.033e+008 6.279e+009 1.000e+004 7.980e-001 4.346e-005 
1.500e-003 2.101e+008 6.278e+009 1.000e+004 8.108e-001 4.604e-005 
1.550e-003 2.170e+008 6.279e+009 1.000e+004 8.259e-001 4.865e-005 
1.600e-003 2.238e+008 6.279e+009 1.000e+004 8.391e-001 5.132e-005 
1.650e-003 2.307e+008 6.278e+009 1.000e+004 8.523e-001 5.403e-005 
1.700e-003 2.375e+008 6.278e+009 1.000e+004 8.635e-001 5.677e-005 
1.750e-003 2.443e+008 6.279e+009 1.000e+004 8.750e-001 5.956e-005 
1.800e-003 2.512e+008 6.278e+009 1.000e+004 8.871e-001 6.238e-005 
1.850e-003 2.580e+008 6.277e+009 1.000e+004 8.983e-001 6.524e-005 
1.900e-003 2.648e+008 6.278e+009 1.000e+004 9.081e-001 6.813e-005 
1.950e-003 2.716e+008 6.277e+009 1.000e+004 9.180e-001 7.105e-005 
2.000e-003 2.784e+008 6.278e+009 1.000e+004 9.277e-001 7.400e-005 
2.050e-003 2.852e+008 6.277e+009 1.000e+004 9.372e-001 7.699e-005 
2.100e-003 2.920e+008 6.277e+009 1.000e+004 9.466e-001 8.000e-005 
2.150e-003 2.988e+008 6.276e+009 1.000e+004 9.542e-001 8.305e-005 
2.200e-003 3.056e+008 6.276e+009 1.000e+004 9.633e-001 8.611e-005 
2.250e-003 3.123e+008 6.275e+009 1.000e+004 9.711e-001 8.921e-005 
2.300e-003 3.191e+008 6.276e+009 1.000e+004 9.785e-001 9.233e-005 
2.350e-003 3.259e+008 6.276e+009 1.000e+004 9.846e-001 9.547e-005 
2.400e-003 3.327e+008 6.276e+009 1.000e+004 9.924e-001 9.863e-005 
2.450e-003 3.394e+008 6.275e+009 1.000e+004 9.996e-001 1.018e-004 
2.500e-003 3.462e+008 6.275e+009 1.000e+004 1.006e+000 1.050e-004 
2.550e-003 3.530e+008 6.275e+009 1.000e+004 1.012e+000 1.083e-004 
2.600e-003 3.597e+008 6.275e+009 1.000e+004 1.017e+000 1.115e-004 
2.650e-003 3.665e+008 6.275e+009 1.000e+004 1.023e+000 1.148e-004 
2.700e-003 3.732e+008 6.275e+009 1.000e+004 1.029e+000 1.181e-004 
2.750e-003 3.800e+008 6.275e+009 1.000e+004 1.034e+000 1.214e-004 
2.800e-003 3.867e+008 6.274e+009 1.000e+004 1.039e+000 1.247e-004 
2.850e-003 3.935e+008 6.274e+009 1.000e+004 1.044e+000 1.280e-004 
2.900e-003 4.002e+008 6.274e+009 1.000e+004 1.049e+000 1.314e-004 
2.950e-003 4.070e+008 6.274e+009 1.000e+004 1.054e+000 1.347e-004 
3.000e-003 4.137e+008 6.273e+009 1.000e+004 1.058e+000 1.381e-004 
3.050e-003 4.204e+008 6.274e+009 1.000e+004 1.062e+000 1.415e-004 
3.100e-003 4.272e+008 6.273e+009 1.000e+004 1.066e+000 1.449e-004 
3.150e-003 4.339e+008 6.273e+009 1.000e+004 1.069e+000 1.483e-004 
3.200e-003 4.406e+008 6.273e+009 1.000e+004 1.074e+000 1.517e-004 
3.250e-003 4.474e+008 6.272e+009 1.000e+004 1.077e+000 1.552e-004 
3.300e-003 4.541e+008 6.273e+009 1.000e+004 1.080e+000 1.586e-004 
3.350e-003 4.608e+008 6.273e+009 1.000e+004 1.083e+000 1.621e-004 
3.400e-003 4.676e+008 6.272e+009 1.000e+004 1.087e+000 1.656e-004 
3.450e-003 4.743e+008 6.272e+009 1.000e+004 1.090e+000 1.690e-004 
3.500e-003 4.810e+008 6.272e+009 1.000e+004 1.092e+000 1.725e-004 
3.550e-003 4.877e+008 6.272e+009 1.000e+004 1.095e+000 1.760e-004 
3.600e-003 4.945e+008 6.272e+009 1.000e+004 1.098e+000 1.795e-004 
3.650e-003 5.012e+008 6.272e+009 1.000e+004 1.101e+000 1.830e-004 
3.700e-003 5.079e+008 6.271e+009 1.000e+004 1.104e+000 1.866e-004 
3.750e-003 5.146e+008 6.271e+009 1.000e+004 1.105e+000 1.901e-004 
3.800e-003 5.213e+008 6.271e+009 1.000e+004 1.108e+000 1.936e-004 
3.850e-003 5.280e+008 6.271e+009 1.000e+004 1.110e+000 1.972e-004 
3.900e-003 5.348e+008 6.271e+009 1.000e+004 1.112e+000 2.007e-004 
3.950e-003 5.415e+008 6.270e+009 1.000e+004 1.114e+000 2.043e-004 
4.000e-003 5.482e+008 6.271e+009 1.000e+004 1.116e+000 2.079e-004 
4.050e-003 5.549e+008 6.270e+009 1.000e+004 1.118e+000 2.114e-004 
4.100e-003 5.616e+008 6.270e+009 1.000e+004 1.120e+000 2.150e-004 
4.150e-003 5.683e+008 6.270e+009 1.000e+004 1.122e+000 2.186e-004 
4.200e-003 5.750e+008 6.270e+009 1.000e+004 1.123e+000 2.222e-004 
4.250e-003 5.817e+008 6.270e+009 1.000e+004 1.125e+000 2.258e-004 
4.300e-003 5.885e+008 6.270e+009 1.000e+004 1.127e+000 2.294e-004 
4.350e-003 5.952e+008 6.270e+009 1.000e+004 1.128e+000 2.330e-004 
4.400e-003 6.019e+008 6.270e+009 1.000e+004 1.129e+000 2.366e-004 
4.450e-003 6.086e+008 6.270e+009 1.000e+004 1.131e+000 2.402e-004 
4.500e-003 6.153e+008 6.270e+009 1.000e+004 1.132e+000 2.438e-004 
4.550e-003 6.220e+008 6.270e+009 1.000e+004 1.133e+000 2.475e-004 
4.600e-003 6.287e+008 6.269e+009 1.000e+004 1.135e+000 2.511e-004 
4.650e-003 6.354e+008 6.269e+009 1.000e+004 1.136e+000 2.547e-004 
4.700e-003 6.421e+008 6.270e+009 1.000e+004 1.137e+000 2.583e-004 
4.750e-003 6.488e+008 6.269e+009 1.000e+004 1.138e+000 2.620e-004 
4.800e-003 6.555e+008 6.269e+009 1.000e+004 1.139e+000 2.656e-004 
4.850e-003 6.622e+008 6.269e+009 1.000e+004 1.140e+000 2.693e-004 
4.900e-003 6.689e+008 6.269e+009 1.000e+004 1.142e+000 2.729e-004 
4.950e-003 6.756e+008 6.269e+009 1.000e+004 1.142e+000 2.766e-004 
5.000e-003 6.823e+008 6.269e+009 1.000e+004 1.143e+000 2.802e-004 
5.050e-003 6.890e+008 6.269e+009 1.000e+004 1.144e+000 2.839e-004 
5.100e-003 6.957e+008 6.269e+009 1.000e+004 1.145e+000 2.875e-004 
5.150e-003 7.024e+008 6.269e+009 1.000e+004 1.146e+000 2.912e-004 
5.200e-003 7.091e+008 6.269e+009 1.000e+004 1.147e+000 2.949e-004 
5.250e-003 7.158e+008 6.269e+009 1.000e+004 1.148e+000 2.985e-004 
5.300e-003 7.225e+008 6.268e+009 1.000e+004 1.148e+000 3.022e-004 
5.350e-003 7.292e+008 6.268e+009 1.000e+004 1.149e+000 3.059e-004 
5.400e-003 7.359e+008 6.268e+009 1.000e+004 1.149e+000 3.095e-004 
5.450e-003 7.426e+008 6.268e+009 1.000e+004 1.150e+000 3.132e-004 
5.500e-003 7.493e+008 6.268e+009 1.000e+004 1.151e+000 3.169e-004 
5.550e-003 7.560e+008 6.268e+009 1.000e+004 1.152e+000 3.206e-004 
5.600e-003 7.627e+008 6.268e+009 1.000e+004 1.152e+000 3.243e-004 
5.650e-003 7.694e+008 6.268e+009 1.000e+004 1.152e+000 3.279e-004 
5.700e-003 7.761e+008 6.268e+009 1.000e+004 1.153e+000 3.316e-004 
5.750e-003 7.828e+008 6.268e+009 1.000e+004 1.153e+000 3.353e-004 
5.800e-003 7.895e+008 6.268e+009 1.000e+004 1.154e+000 3.390e-004 
5.850e-003 7.962e+008 6.268e+009 1.000e+004 1.154e+000 3.427e-004 
5.900e-003 8.029e+008 6.268e+009 1.000e+004 1.155e+000 3.464e-004 
5.950e-003 8.096e+008 6.268e+009 1.000e+004 1.156e+000 3.501e-004 
6.000e-003 8.163e+008 6.268e+009 1.000e+004 1.156e+000 3.538e-004 
6.050e-003 8.230e+008 6.268e+009 1.000e+004 1.157e+000 3.575e-004 
6.100e-003 8.297e+008 6.268e+009 1.000e+004 1.157e+000 3.612e-004 
6.150e-003 8.363e+008 6.267e+009 1.000e+004 1.157e+000 3.648e-004 
6.200e-003 8.430e+008 6.268e+009 1.000e+004 1.157e+000 3.685e-004 
6.250e-003 8.497e+008 6.268e+009 1.000e+004 1.157e+000 3.722e-004 
6.300e-003 8.564e+008 6.267e+009 1.000e+004 1.158e+000 3.759e-004 
6.350e-003 8.631e+008 6.267e+009 1.000e+004 1.158e+000 3.797e-004 
6.400e-003 8.698e+008 6.268e+009 1.000e+004 1.158e+000 3.834e-004 
6.450e-003 8.765e+008 6.267e+009 1.000e+004 1.159e+000 3.871e-004 
6.500e-003 8.832e+008 6.267e+009 1.000e+004 1.159e+000 3.908e-004 
6.550e-003 8.899e+008 6.267e+009 1.000e+004 1.160e+000 3.945e-004 
6.600e-003 8.966e+008 6.267e+009 1.000e+004 1.160e+000 3.982e-004 
6.650e-003 9.033e+008 6.267e+009 1.000e+004 1.161e+000 4.019e-004 
6.700e-003 9.100e+008 6.267e+009 1.000e+004 1.161e+000 4.056e-004 
6.750e-003 9.167e+008 6.267e+009 1.000e+004 1.161e+000 4.093e-004 
6.800e-003 9.234e+008 6.267e+009 1.000e+004 1.161e+000 4.130e-004 
6.850e-003 9.301e+008 6.267e+009 1.000e+004 1.162e+000 4.167e-004 
6.900e-003 9.367e+008 6.267e+009 1.000e+004 1.162e+000 4.204e-004 
6.950e-003 9.434e+008 6.267e+009 1.000e+004 1.162e+000 4.241e-004 
7.000e-003 9.501e+008 6.267e+009 1.000e+004 1.162e+000 4.279e-004 
7.050e-003 9.568e+008 6.267e+009 1.000e+004 1.162e+000 4.316e-004 
7.100e-003 9.635e+008 6.267e+009 1.000e+004 1.162e+000 4.353e-004 
7.150e-003 9.702e+008 6.267e+009 1.000e+004 1.162e+000 4.390e-004 
7.200e-003 9.769e+008 6.267e+009 1.000e+004 1.162e+000 4.427e-004 
7.250e-003 9.836e+008 6.267e+009 1.000e+004 1.162e+000 4.464e-004 
7.300e-003 9.903e+008 6.267e+009 1.000e+004 1.162e+000 4.501e-004 
7.350e-003 9.970e+008 6.267e+009 1.000e+004 1.162e+000 4.539e-004 
7.400e-003 1.004e+009 6.267e+009 1.000e+004 1.162e+000 4.576e-004 
7.450e-003 1.010e+009 6.267e+009 1.000e+004 1.163e+000 4.613e-004 
7.500e-003 1.017e+009 6.267e+009 1.000e+004 1.163e+000 4.650e-004 
7.550e-003 1.024e+009 6.267e+009 1.000e+004 1.163e+000 4.687e-004 
7.600e-003 1.030e+009 6.267e+009 1.000e+004 1.163e+000 4.725e-004 
7.650e-003 1.037e+009 6.267e+009 1.000e+004 1.164e+000 4.762e-004 
7.700e-003 1.044e+009 6.267e+009 1.000e+004 1.164e+000 4.799e-004 
7.750e-003 1.051e+009 6.267e+009 1.000e+004 1.164e+000 4.836e-004 
7.800e-003 1.057e+009 6.267e+009 1.000e+004 1.165e+000 4.873e-004 
7.850e-003 1.064e+009 6.266e+009 1.000e+004 1.165e+000 4.911e-004 
7.900e-003 1.071e+009 6.266e+009 1.000e+004 1.165e+000 4.948e-004 
7.950e-003 1.077e+009 6.266e+009 1.000e+004 1.165e+000 4.985e-004 
8.000e-003 1.084e+009 6.266e+009 1.000e+004 1.165e+000 5.022e-004 
8.050e-003 1.091e+009 6.266e+009 1.000e+004 1.166e+000 5.059e-004 
8.100e-003 1.097e+009 6.266e+009 1.000e+004 1.166e+000 5.097e-004 
8.150e-003 1.104e+009 6.266e+009 1.000e+004 1.166e+000 5.134e-004 
8.200e-003 1.111e+009 6.266e+009 1.000e+004 1.166e+000 5.171e-004 
8.250e-003 1.117e+009 6.266e+009 1.000e+004 1.166e+000 5.208e-004 
8.300e-003 1.124e+009 6.266e+009 1.000e+004 1.166e+000 5.246e-004 
8.350e-003 1.131e+009 6.266e+009 1.000e+004 1.166e+000 5.283e-004 
8.400e-003 1.137e+009 6.266e+009 1.000e+004 1.166e+000 5.320e-004 
8.450e-003 1.144e+009 6.266e+009 1.000e+004 1.166e+000 5.357e-004 
8.500e-003 1.151e+009 6.266e+009 1.000e+004 1.166e+000 5.395e-004 
8.550e-003 1.158e+009 6.266e+009 1.000e+004 1.166e+000 5.432e-004 
8.600e-003 1.164e+009 6.266e+009 1.000e+004 1.167e+000 5.469e-004 
8.650e-003 1.171e+009 6.266e+009 1.000e+004 1.167e+000 5.506e-004 
8.700e-003 1.178e+009 6.266e+009 1.000e+004 1.167e+000 5.544e-004 
8.750e-003 1.184e+009 6.266e+009 1.000e+004 1.167e+000 5.581e-004 
8.800e-003 1.191e+009 6.266e+009 1.000e+004 1.167e+000 5.618e-004 
8.850e-003 1.198e+009 6.266e+009 1.000e+004 1.167e+000 5.655e-004 
8.900e-003 1.204e+009 6.266e+009 1.000e+004 1.167e+000 5.693e-004 
8.950e-003 1.211e+009 6.266e+009 1.000e+004 1.167e+000 5.730e-004 
9.000e-003 1.218e+009 6.266e+009 1.000e+004 1.167e+000 5.767e-004 
9.050e-003 1.224e+009 6.266e+009 1.000e+004 1.167e+000 5.804e-004 
9.100e-003 1.231e+009 6.266e+009 1.000e+004 1.167e+000 5.842e-004 
9.150e-003 1.238e+009 6.266e+009 1.000e+004 1.167e+000 5.879e-004 
9.200e-003 1.245e+009 6.266e+009 1.000e+004 1.167e+000 5.916e-004 
9.250e-003 1.251e+009 6.266e+009 1.000e+004 1.167e+000 5.953e-004 
9.300e-003 1.258e+009 6.266e+009 1.000e+004 1.167e+000 5.991e-004 
9.350e-003 1.265e+009 6.266e+009 1.000e+004 1.167e+000 6.028e-004 
9.400e-003 1.271e+009 6.266e+009 1.000e+004 1.167e+000 6.065e-004 
9.450e-003 1.278e+009 6.266e+009 1.000e+004 1.167e+000 6.103e-004 
9.500e-003 1.285e+009 6.266e+009 1.000e+004 1.167e+000 6.140e-004 
9.550e-003 1.291e+009 6.266e+009 1.000e+004 1.167e+000 6.177e-004 
9.600e-003 1.298e+009 6.266e+009 1.000e+004 1.167e+000 6.214e-004 
9.650e-003 1.305e+009 6.266e+009 1.000e+004 1.167e+000 6.252e-004 
9.700e-003 1.311e+009 6.266e+009 1.000e+004 1.167e+000 6.289e-004 
9.750e-003 1.318e+009 6.266e+009 1.000e+004 1.167e+000 6.326e-004 
9.800e-003 1.325e+009 6.266e+009 1.000e+004 1.167e+000 6.364e-004 
9.850e-003 1.332e+009 6.266e+009 1.000e+004 1.167e+000 6.401e-004 
9.900e-003 1.338e+009 6.266e+009 1.000e+004 1.167e+000 6.438e-004 
9.950e-003 1.345e+009 6.266e+009 1.000e+004 1.167e+000 6.475e-004 
1.000e-002 1.352e+009 6.266e+009 1.000e+004 1.167e+000 6.513e-004 
1.005e-002 1.358e+009 6.266e+009 1.000e+004 1.167e+000 6.550e-004 
1.010e-002 1.365e+009 6.266e+009 1.000e+004 1.167e+000 6.587e-004 
1.015e-002 1.372e+009 6.266e+009 1.000e+004 1.167e+000 6.625e-004 
1.020e-002 1.378e+009 6.265e+009 1.000e+004 1.167e+000 6.662e-004 
1.025e-002 1.385e+009 6.266e+009 1.000e+004 1.167e+000 6.699e-004 
1.030e-002 1.392e+009 6.266e+009 1.000e+004 1.167e+000 6.736e-004 
1.035e-002 1.398e+009 6.265e+009 1.000e+004 1.167e+000 6.774e-004 
1.040e-002 1.405e+009 6.266e+009 1.000e+004 1.167e+000 6.811e-004 
1.045e-002 1.412e+009 6.266e+009 1.000e+004 1.167e+000 6.848e-004 
1.050e-002 1.418e+009 6.265e+009 1.000e+004 1.167e+000 6.886e-004 
1.055e-002 1.425e+009 6.265e+009 1.000e+004 1.167e+000 6.923e-004 
1.060e-002 1.432e+009 6.266e+009 1.000e+004 1.167e+000 6.960e-004 
1.065e-002 1.439e+009 6.265e+009 1.000e+004 1.167e+000 6.998e-004 
1.070e-002 1.445e+009 6.265e+009 1.000e+004 1.167e+000 7.035e-004 
1.075e-002 1.452e+009 6.266e+009 1.000e+004 1.167e+000 7.072e-004 
1.080e-002 1.459e+009 6.265e+009 1.000e+004 1.167e+000 7.109e-004 
1.085e-002 1.465e+009 6.265e+009 1.000e+004 1.167e+000 7.147e-004 
1.090e-002 1.472e+009 6.265e+009 1.000e+004 1.167e+000 7.184e-004 
1.095e-002 1.479e+009 6.265e+009 1.000e+004 1.167e+000 7.221e-004 
1.100e-002 1.485e+009 6.265e+009 1.000e+004 1.167e+000 7.259e-004 
1.105e-002 1.492e+009 6.265e+009 1.000e+004 1.167e+000 7.296e-004 
1.110e-002 1.499e+009 6.265e+009 1.000e+004 1.167e+000 7.333e-004 
1.115e-002 1.505e+009 6.265e+009 1.000e+004 1.167e+000 7.371e-004 
1.120e-002 1.512e+009 6.265e+009 1.000e+004 1.167e+000 7.408e-004 
1.125e-002 1.519e+009 6.265e+009 1.000e+004 1.167e+000 7.445e-004 
1.130e-002 1.526e+009 6.265e+009 1.000e+004 1.167e+000 7.482e-004 
1.135e-002 1.532e+009 6.265e+009 1.000e+004 1.167e+000 7.520e-004 
1.140e-002 1.539e+009 6.265e+009 1.000e+004 1.167e+000 7.557e-004 
1.145e-002 1.546e+009 6.265e+009 1.000e+004 1.167e+000 7.594e-004 
1.150e-002 1.552e+009 6.265e+009 1.000e+004 1.167e+000 7.632e-004 
1.155e-002 1.559e+009 6.265e+009 1.000e+004 1.167e+000 7.669e-004 
1.160e-002 1.566e+009 6.265e+009 1.000e+004 1.167e+000 7.706e-004 
1.165e-002 1.572e+009 6.265e+009 1.000e+004 1.167e+000 7.744e-004 
1.170e-002 1.579e+009 6.265e+009 1.000e+004 1.167e+000 7.781e-004 
1.175e-002 1.586e+009 6.265e+009 1.000e+004 1.167e+000 7.818e-004 
1.180e-002 1.592e+009 6.265e+009 1.000e+004 1.167e+000 7.856e-004 
1.185e-002 1.599e+009 6.265e+009 1.000e+004 1.167e+000 7.893e-004 
1.190e-002 1.606e+009 6.265e+009 1.000e+004 1.167e+000 7.930e-004 
1.195e-002 1.612e+009 6.265e+009 1.000e+004 1.167e+000 7.968e-004 
1.200e-002 1.619e+009 6.265e+009 1.000e+004 1.167e+000 8.005e-004 
1.205e-002 1.626e+009 6.265e+009 1.000e+004 1.167e+000 8.042e-004 
1.210e-002 1.633e+009 6.265e+009 1.000e+004 1.167e+000 8.079e-004 
1.215e-002 1.639e+009 6.265e+009 1.000e+004 1.167e+000 8.117e-004 
1.220e-002 1.646e+009 6.265e+009 1.000e+004 1.167e+000 8.154e-004 
1.225e-002 1.653e+009 6.265e+009 1.000e+004 1.167e+000 8.191e-004 
1.230e-002 1.659e+009 6.265e+009 1.000e+004 1.167e+000 8.229e-004 
1.235e-002 1.666e+009 6.265e+009 1.000e+004 1.167e+000 8.266e-004 
1.240e-002 1.673e+009 6.265e+009 1.000e+004 1.167e+000 8.303e-004 
1.245e-002 1.679e+009 6.265e+009 1.000e+004 1.167e+000 8.341e-004 
1.250e-002 1.686e+009 6.265e+009 1.000e+004 1.167e+000 8.378e-004 
1.255e-002 1.693e+009 6.265e+009 1.000e+004 1.167e+000 8.415e-004 
1.260e-002 1.699e+009 6.265e+009 1.000e+004 1.167e+000 8.453e-004 
1.265e-002 1.706e+009 6.265e+009 1.000e+004 1.167e+000 8.490e-004 
1.270e-002 1.713e+009 6.265e+009 1.000e+004 1.167e+000 8.527e-004 
1.275e-002 1.720e+009 6.265e+009 1.000e+004 1.167e+000 8.565e-004 
1.280e-002 1.726e+009 6.265e+009 1.000e+004 1.167e+000 8.602e-004 
1.285e-002 1.733e+009 6.265e+009 1.000e+004 1.167e+000 8.639e-004 
1.290e-002 1.740e+009 6.265e+009 1.000e+004 1.167e+000 8.676e-004 
1.295e-002 1.746e+009 6.265e+009 1.000e+004 1.167e+000 8.714e-004 
1.300e-002 1.753e+009 6.265e+009 1.000e+004 1.167e+000 8.751e-004 
1.305e-002 1.760e+009 6.265e+009 1.000e+004 1.167e+000 8.788e-004 
1.310e-002 1.766e+009 6.265e+009 1.000e+004 1.167e+000 8.826e-004 
1.315e-002 1.773e+009 6.265e+009 1.000e+004 1.167e+000 8.863e-004 
1.320e-002 1.780e+009 6.265e+009 1.000e+004 1.167e+000 8.900e-004 
1.325e-002 1.786e+009 6.265e+009 1.000e+004 1.167e+000 8.938e-004 
1.330e-002 1.793e+009 6.265e+009 1.000e+004 1.167e+000 8.975e-004 
1.335e-002 1.800e+009 6.265e+009 1.000e+004 1.167e+000 9.012e-004 
1.340e-002 1.806e+009 6.265e+009 1.000e+004 1.167e+000 9.050e-004 
1.345e-002 1.813e+009 6.265e+009 1.000e+004 1.167e+000 9.087e-004 
1.350e-002 1.820e+009 6.265e+009 1.000e+004 1.167e+000 9.124e-004 
1.355e-002 1.827e+009 6.265e+009 1.000e+004 1.167e+000 9.162e-004 
1.360e-002 1.833e+009 6.265e+009 1.000e+004 1.167e+000 9.199e-004 
1.365e-002 1.840e+009 6.265e+009 1.000e+004 1.167e+000 9.236e-004 
1.370e-002 1.847e+009 6.265e+009 1.000e+004 1.167e+000 9.274e-004 
1.375e-002 1.853e+009 6.265e+009 1.000e+004 1.167e+000 9.311e-004 
1.380e-002 1.860e+009 6.265e+009 1.000e+004 1.167e+000 9.348e-004 
1.385e-002 1.867e+009 6.265e+009 1.000e+004 1.167e+000 9.386e-004 
1.390e-002 1.873e+009 6.265e+009 1.000e+004 1.167e+000 9.423e-004 
1.395e-002 1.880e+009 6.265e+009 1.000e+004 1.167e+000 9.460e-004 
1.400e-002 1.887e+009 6.265e+009 1.000e+004 1.167e+000 9.498e-004 
1.405e-002 1.893e+009 6.265e+009 1.000e+004 1.167e+000 9.535e-004 
1.410e-002 1.900e+009 6.265e+009 1.000e+004 1.167e+000 9.572e-004 
1.415e-002 1.907e+009 6.265e+009 1.000e+004 1.167e+000 9.610e-004 
1.420e-002 1.913e+009 6.265e+009 1.000e+004 1.167e+000 9.647e-004 
1.425e-002 1.920e+009 6.265e+009 1.000e+004 1.167e+000 9.684e-004 
1.430e-002 1.927e+009 6.265e+009 1.000e+004 1.167e+000 9.721e-004 
1.435e-002 1.934e+009 6.265e+009 1.000e+004 1.167e+000 9.759e-004 
1.440e-002 1.940e+009 6.265e+009 1.000e+004 1.167e+000 9.796e-004 
1.445e-002 1.947e+009 6.265e+009 1.000e+004 1.167e+000 9.833e-004 
1.450e-002 1.954e+009 6.265e+009 1.000e+004 1.167e+000 9.871e-004 
1.455e-002 1.960e+009 6.265e+009 1.000e+004 1.167e+000 9.908e-004 
1.460e-002 1.967e+009 6.265e+009 1.000e+004 1.167e+000 9.945e-004 
1.465e-002 1.974e+009 6.265e+009 1.000e+004 1.167e+000 9.983e-004 
1.470e-002 1.980e+009 6.265e+009 1.000e+004 1.167e+000 1.002e-003 
1.475e-002 1.987e+009 6.265e+009 1.000e+004 1.167e+000 1.006e-003 
1.480e-002 1.994e+009 6.265e+009 1.000e+004 1.167e+000 1.009e-003 
1.485e-002 2.000e+009 6.265e+009 1.000e+004 1.167e+000 1.013e-003 
1.490e-002 2.007e+009 6.265e+009 1.000e+004 1.167e+000 1.017e-003 
1.495e-002 2.014e+009 6.265e+009 1.000e+004 1.167e+000 1.021e-003 
1.500e-002 2.021e+009 6.265e+009 1.000e+004 1.167e+000 1.024e-003 
1.505e-002 2.027e+009 6.265e+009 1.000e+004 1.167e+000 1.028e-003 
1.510e-002 2.034e+009 6.265e+009 1.000e+004 1.167e+000 1.032e-003 
1.515e-002 2.041e+009 6.265e+009 1.000e+004 1.167e+000 1.036e-003 
1.520e-002 2.047e+009 6.265e+009 1.000e+004 1.167e+000 1.039e-003 
1.525e-002 2.054e+009 6.265e+009 1.000e+004 1.167e+000 1.043e-003 
1.530e-002 2.061e+009 6.265e+009 1.000e+004 1.167e+000 1.047e-003 
1.535e-002 2.067e+009 6.265e+009 1.000e+004 1.167e+000 1.051e-003 
1.540e-002 2.074e+009 6.265e+009 1.000e+004 1.167e+000 1.054e-003 
1.545e-002 2.081e+009 6.265e+009 1.000e+004 1.167e+000 1.058e-003 
1.550e-002 2.087e+009 6.265e+009 1.000e+004 1.167e+000 1.062e-003 
1.555e-002 2.094e+009 6.265e+009 1.000e+004 1.167e+000 1.065e-003 
1.560e-002 2.101e+009 6.265e+009 1.000e+004 1.167e+000 1.069e-003 
1.565e-002 2.107e+009 6.265e+009 1.000e+004 1.167e+000 1.073e-003 
1.570e-002 2.114e+009 6.265e+009 1.000e+004 1.167e+000 1.077e-003 
1.575e-002 2.121e+009 6.265e+009 1.000e+004 1.167e+000 1.080e-003 
1.580e-002 2.128e+009 6.265e+009 1.000e+004 1.167e+000 1.084e-003 
1.585e-002 2.134e+009 6.265e+009 1.000e+004 1.167e+000 1.088e-003 
1.590e-002 2.141e+009 6.264e+009 1.000e+004 1.167e+000 1.092e-003 
1.595e-002 2.148e+009 6.265e+009 1.000e+004 1.167e+000 1.095e-003 
1.600e-002 2.154e+009 6.265e+009 1.000e+004 1.167e+000 1.099e-003 
1.605e-002 2.161e+009 6.265e+009 1.000e+004 1.167e+000 1.103e-003 
1.610e-002 2.168e+009 6.265e+009 1.000e+004 1.167e+000 1.107e-003 
1.615e-002 2.174e+009 6.265e+009 1.000e+004 1.167e+000 1.110e-003 
1.620e-002 2.181e+009 6.264e+009 1.000e+004 1.167e+000 1.114e-003 
1.625e-002 2.188e+009 6.265e+009 1.000e+004 1.167e+000 1.118e-003 
1.630e-002 2.194e+009 6.264e+009 1.000e+004 1.167e+000 1.121e-003 
1.635e-002 2.201e+009 6.264e+009 1.000e+004 1.167e+000 1.125e-003 
1.640e-002 2.208e+009 6.264e+009 1.000e+004 1.167e+000 1.129e-003 
1.645e-002 2.215e+009 6.265e+009 1.000e+004 1.167e+000 1.133e-003 
1.650e-002 2.221e+009 6.264e+009 1.000e+004 1.167e+000 1.136e-003 
1.655e-002 2.228e+009 6.264e+009 1.000e+004 1.167e+000 1.140e-003 
1.660e-002 2.235e+009 6.265e+009 1.000e+004 1.167e+000 1.144e-003 
1.665e-002 2.241e+009 6.264e+009 1.000e+004 1.167e+000 1.148e-003 
1.670e-002 2.248e+009 6.264e+009 1.000e+004 1.167e+000 1.151e-003 
1.675e-002 2.255e+009 6.265e+009 1.000e+004 1.167e+000 1.155e-003 
1.680e-002 2.261e+009 6.264e+009 1.000e+004 1.167e+000 1.159e-003 
1.685e-002 2.268e+009 6.264e+009 1.000e+004 1.167e+000 1.163e-003 
1.690e-002 2.275e+009 6.264e+009 1.000e+004 1.167e+000 1.166e-003 
1.695e-002 2.281e+009 6.264e+009 1.000e+004 1.167e+000 1.170e-003 
1.700e-002 2.288e+009 6.264e+009 1.000e+004 1.167e+000 1.174e-003 
1.705e-002 2.295e+009 6.264e+009 1.000e+004 1.167e+000 1.177e-003 
1.710e-002 2.301e+009 6.265e+009 1.000e+004 1.167e+000 1.181e-003 
1.715e-002 2.308e+009 6.264e+009 1.000e+004 1.167e+000 1.185e-003 
1.720e-002 2.315e+009 6.264e+009 1.000e+004 1.167e+000 1.189e-003 
1.725e-002 2.322e+009 6.264e+009 1.000e+004 1.167e+000 1.192e-003 
1.730e-002 2.328e+009 6.264e+009 1.000e+004 1.167e+000 1.196e-003 
1.735e-002 2.335e+009 6.264e+009 1.000e+004 1.167e+000 1.200e-003 
1.740e-002 2.342e+009 6.264e+009 1.000e+004 1.167e+000 1.204e-003 
1.745e-002 2.348e+009 6.264e+009 1.000e+004 1.167e+000 1.207e-003 
1.750e-002 2.355e+009 6.264e+009 1.000e+004 1.167e+000 1.211e-003 
1.755e-002 2.362e+009 6.264e+009 1.000e+004 1.167e+000 1.215e-003 
1.760e-002 2.368e+009 6.264e+009 1.000e+004 1.167e+000 1.219e-003 
1.765e-002 2.375e+009 6.264e+009 1.000e+004 1.167e+000 1.222e-003 
1.770e-002 2.382e+009 6.264e+009 1.000e+004 1.167e+000 1.226e-003 
1.775e-002 2.388e+009 6.264e+009 1.000e+004 1.167e+000 1.230e-003 
1.780e-002 2.395e+009 6.264e+009 1.000e+004 1.167e+000 1.233e-003 
1.785e-002 2.402e+009 6.264e+009 1.000e+004 1.167e+000 1.237e-003 
1.790e-002 2.409e+009 6.264e+009 1.000e+004 1.167e+000 1.241e-003 
1.795e-002 2.415e+009 6.264e+009 1.000e+004 1.167e+000 1.245e-003 
1.800e-002 2.422e+009 6.264e+009 1.000e+004 1.167e+000 1.248e-003 
1.805e-002 2.429e+009 6.264e+009 1.000e+004 1.167e+000 1.252e-003 
1.810e-002 2.435e+009 6.264e+009 1.000e+004 1.167e+000 1.256e-003 
1.815e-002 2.442e+009 6.264e+009 1.000e+004 1.167e+000 1.260e-003 
1.820e-002 2.449e+009 6.264e+009 1.000e+004 1.167e+000 1.263e-003 
1.825e-002 2.455e+009 6.264e+009 1.000e+004 1.167e+000 1.267e-003 
1.830e-002 2.462e+009 6.264e+009 1.000e+004 1.167e+000 1.271e-003 
1.835e-002 2.469e+009 6.264e+009 1.000e+004 1.167e+000 1.275e-003 
1.840e-002 2.475e+009 6.264e+009 1.000e+004 1.167e+000 1.278e-003 
1.845e-002 2.482e+009 6.264e+009 1.000e+004 1.167e+000 1.282e-003 
1.850e-002 2.489e+009 6.264e+009 1.000e+004 1.167e+000 1.286e-003 
1.855e-002 2.495e+009 6.264e+009 1.000e+004 1.167e+000 1.289e-003 
1.859e-002 2.500e+009 6.265e+009 1.000e+004 1.166e+000 1.292e-003 
1.862e-002 2.504e+009 6.265e+009 1.000e+004 1.167e+000 1.294e-003 
1.866e-002 2.510e+009 6.264e+009 1.000e+004 1.167e+000 1.297e-003 
1.871e-002 2.516e+009 6.264e+009 1.000e+004 1.167e+000 1.301e-003 
1.876e-002 2.523e+009 6.265e+009 1.000e+004 1.167e+000 1.305e-003 
1.881e-002 2.530e+009 6.264e+009 1.000e+004 1.167e+000 1.309e-003 
1.886e-002 2.537e+009 6.264e+009 1.000e+004 1.167e+000 1.312e-003 
1.890e-002 2.543e+009 6.264e+009 1.000e+004 1.167e+000 1.316e-003 
1.895e-002 2.549e+009 6.264e+009 1.000e+004 1.167e+000 1.320e-003 
1.900e-002 2.556e+009 6.264e+009 1.000e+004 1.167e+000 1.323e-003 
1.905e-002 2.562e+009 6.264e+009 1.000e+004 1.167e+000 1.327e-003 
1.910e-002 2.569e+009 6.264e+009 1.000e+004 1.167e+000 1.330e-003 
1.915e-002 2.575e+009 6.264e+009 1.000e+004 1.167e+000 1.334e-003 
1.919e-002 2.581e+009 6.266e+009 1.000e+004 1.166e+000 1.337e-003 
1.924e-002 2.588e+009 6.264e+009 1.000e+004 1.167e+000 1.341e-003 
1.929e-002 2.594e+009 6.264e+009 1.000e+004 1.167e+000 1.345e-003 
1.934e-002 2.601e+009 6.264e+009 1.000e+004 1.167e+000 1.348e-003 
1.939e-002 2.608e+009 6.264e+009 1.000e+004 1.167e+000 1.352e-003 
1.942e-002 2.612e+009 6.265e+009 1.000e+004 1.167e+000 1.355e-003 
1.946e-002 2.617e+009 6.265e+009 1.000e+004 1.166e+000 1.357e-003 
1.949e-002 2.621e+009 6.265e+009 1.000e+004 1.167e+000 1.360e-003 
1.954e-002 2.628e+009 6.264e+009 1.000e+004 1.167e+000 1.363e-003 
1.959e-002 2.635e+009 6.264e+009 1.000e+004 1.167e+000 1.367e-003 
1.964e-002 2.641e+009 6.264e+009 1.000e+004 1.167e+000 1.371e-003 
1.969e-002 2.648e+009 6.264e+009 1.000e+004 1.167e+000 1.375e-003 
1.974e-002 2.655e+009 6.264e+009 1.000e+004 1.167e+000 1.378e-003 
1.979e-002 2.661e+009 6.264e+009 1.000e+004 1.167e+000 1.382e-003 
1.984e-002 2.668e+009 6.265e+009 1.000e+004 1.167e+000 1.386e-003 
1.989e-002 2.675e+009 6.264e+009 1.000e+004 1.167e+000 1.390e-003 
1.994e-002 2.682e+009 6.264e+009 1.000e+004 1.167e+000 1.393e-003 
1.999e-002 2.688e+009 6.264e+009 1.000e+004 1.167e+000 1.397e-003 
2.004e-002 2.695e+009 6.264e+009 1.000e+004 1.167e+000 1.401e-003 
2.009e-002 2.702e+009 6.264e+009 1.000e+004 1.167e+000 1.404e-003 
2.014e-002 2.708e+009 6.264e+009 1.000e+004 1.167e+000 1.408e-003 
2.019e-002 2.715e+009 6.264e+009 1.000e+004 1.167e+000 1.412e-003 
2.024e-002 2.722e+009 6.264e+009 1.000e+004 1.167e+000 1.416e-003 
2.029e-002 2.728e+009 6.264e+009 1.000e+004 1.167e+000 1.419e-003 
2.034e-002 2.735e+009 6.264e+009 1.000e+004 1.167e+000 1.423e-003 
2.039e-002 2.742e+009 6.264e+009 1.000e+004 1.167e+000 1.427e-003 
2.044e-002 2.748e+009 6.264e+009 1.000e+004 1.167e+000 1.431e-003 
2.049e-002 2.755e+009 6.264e+009 1.000e+004 1.167e+000 1.434e-003 
2.054e-002 2.762e+009 6.264e+009 1.000e+004 1.167e+000 1.438e-003 
2.059e-002 2.769e+009 6.264e+009 1.000e+004 1.167e+000 1.442e-003 
2.064e-002 2.775e+009 6.264e+009 1.000e+004 1.167e+000 1.446e-003 
2.069e-002 2.782e+009 6.264e+009 1.000e+004 1.167e+000 1.449e-003 
2.074e-002 2.789e+009 6.264e+009 1.000e+004 1.167e+000 1.453e-003 
2.079e-002 2.795e+009 6.264e+009 1.000e+004 1.167e+000 1.457e-003 
2.084e-002 2.802e+009 6.264e+009 1.000e+004 1.167e+000 1.460e-003 
2.089e-002 2.809e+009 6.264e+009 1.000e+004 1.167e+000 1.464e-003 
2.094e-002 2.815e+009 6.264e+009 1.000e+004 1.167e+000 1.468e-003 
2.099e-002 2.822e+009 6.264e+009 1.000e+004 1.167e+000 1.472e-003 
2.104e-002 2.829e+009 6.264e+009 1.000e+004 1.167e+000 1.475e-003 
2.109e-002 2.835e+009 6.264e+009 1.000e+004 1.167e+000 1.479e-003 
2.114e-002 2.842e+009 6.265e+009 1.000e+004 1.167e+000 1.483e-003 
2.119e-002 2.849e+009 6.264e+009 1.000e+004 1.167e+000 1.487e-003 
2.124e-002 2.855e+009 6.265e+009 1.000e+004 1.167e+000 1.490e-003 
2.129e-002 2.862e+009 6.264e+009 1.000e+004 1.167e+000 1.494e-003 
2.134e-002 2.869e+009 6.264e+009 1.000e+004 1.167e+000 1.498e-003 
2.139e-002 2.876e+009 6.264e+009 1.000e+004 1.167e+000 1.502e-003 
2.144e-002 2.882e+009 6.264e+009 1.000e+004 1.167e+000 1.505e-003 
2.149e-002 2.889e+009 6.265e+009 1.000e+004 1.167e+000 1.509e-003 
2.154e-002 2.896e+009 6.264e+009 1.000e+004 1.167e+000 1.513e-003 
2.159e-002 2.902e+009 6.264e+009 1.000e+004 1.167e+000 1.516e-003 
2.164e-002 2.909e+009 6.264e+009 1.000e+004 1.167e+000 1.520e-003 
2.169e-002 2.916e+009 6.264e+009 1.000e+004 1.167e+000 1.524e-003 
2.174e-002 2.922e+009 6.264e+009 1.000e+004 1.167e+000 1.528e-003 
2.179e-002 2.929e+009 6.265e+009 1.000e+004 1.167e+000 1.531e-003 
2.184e-002 2.935e+009 6.265e+009 1.000e+004 1.167e+000 1.535e-003 
2.189e-002 2.942e+009 6.264e+009 1.000e+004 1.167e+000 1.539e-003 
2.194e-002 2.948e+009 6.264e+009 1.000e+004 1.167e+000 1.542e-003 
2.199e-002 2.955e+009 6.264e+009 1.000e+004 1.167e+000 1.546e-003 
2.204e-002 2.962e+009 6.264e+009 1.000e+004 1.167e+000 1.550e-003 
2.209e-002 2.969e+009 6.265e+009 1.000e+004 1.167e+000 1.553e-003 
2.212e-002 2.974e+009 6.265e+009 1.000e+004 1.167e+000 1.556e-003 
2.217e-002 2.980e+009 6.265e+009 1.000e+004 1.166e+000 1.560e-003 
2.221e-002 2.986e+009 6.265e+009 1.000e+004 1.167e+000 1.563e-003 
2.226e-002 2.992e+009 6.265e+009 1.000e+004 1.167e+000 1.567e-003 
2.231e-002 2.999e+009 6.265e+009 1.000e+004 1.167e+000 1.571e-003 
2.236e-002 3.006e+009 6.264e+009 1.000e+004 1.167e+000 1.574e-003 
2.241e-002 3.012e+009 6.265e+009 1.000e+004 1.166e+000 1.578e-003 
2.246e-002 3.018e+009 6.266e+009 1.000e+004 1.166e+000 1.581e-003 
2.251e-002 3.025e+009 6.265e+009 1.000e+004 1.167e+000 1.585e-003 
2.256e-002 3.032e+009 6.265e+009 1.000e+004 1.167e+000 1.589e-003 
2.261e-002 3.039e+009 6.264e+009 1.000e+004 1.167e+000 1.593e-003 
2.265e-002 3.044e+009 6.265e+009 1.000e+004 1.167e+000 1.596e-003 
2.270e-002 3.051e+009 6.265e+009 1.000e+004 1.167e+000 1.599e-003 
2.274e-002 3.056e+009 6.265e+009 1.000e+004 1.166e+000 1.602e-003 
2.279e-002 3.063e+009 6.265e+009 1.000e+004 1.167e+000 1.606e-003 
2.284e-002 3.069e+009 6.265e+009 1.000e+004 1.167e+000 1.610e-003 
2.289e-002 3.076e+009 6.265e+009 1.000e+004 1.167e+000 1.614e-003 
2.294e-002 3.083e+009 6.265e+009 1.000e+004 1.167e+000 1.617e-003 
2.299e-002 3.090e+009 6.265e+009 1.000e+004 1.167e+000 1.621e-003 
2.304e-002 3.096e+009 6.265e+009 1.000e+004 1.167e+000 1.625e-003 
2.309e-002 3.103e+009 6.265e+009 1.000e+004 1.167e+000 1.628e-003 
2.314e-002 3.110e+009 6.265e+009 1.000e+004 1.167e+000 1.632e-003 
2.319e-002 3.116e+009 6.265e+009 1.000e+004 1.167e+000 1.636e-003 
2.324e-002 3.123e+009 6.265e+009 1.000e+004 1.167e+000 1.640e-003 
2.329e-002 3.130e+009 6.264e+009 1.000e+004 1.167e+000 1.643e-003 
2.334e-002 3.136e+009 6.264e+009 1.000e+004 1.167e+000 1.647e-003 
2.339e-002 3.143e+009 6.265e+009 1.000e+004 1.167e+000 1.651e-003 
2.344e-002 3.150e+009 6.265e+009 1.000e+004 1.167e+000 1.655e-003 
2.349e-002 3.156e+009 6.265e+009 1.000e+004 1.167e+000 1.658e-003 
2.354e-002 3.163e+009 6.265e+009 1.000e+004 1.167e+000 1.662e-003 
2.359e-002 3.170e+009 6.265e+009 1.000e+004 1.167e+000 1.666e-003 
2.364e-002 3.177e+009 6.265e+009 1.000e+004 1.167e+000 1.670e-003 
2.369e-002 3.183e+009 6.265e+009 1.000e+004 1.167e+000 1.673e-003 
2.374e-002 3.190e+009 6.265e+009 1.000e+004 1.167e+000 1.677e-003 
2.379e-002 3.197e+009 6.265e+009 1.000e+004 1.167e+000 1.681e-003 
2.384e-002 3.203e+009 6.265e+009 1.000e+004 1.167e+000 1.684e-003 
2.389e-002 3.210e+009 6.265e+009 1.000e+004 1.167e+000 1.688e-003 
2.394e-002 3.217e+009 6.265e+009 1.000e+004 1.167e+000 1.692e-003 
2.399e-002 3.223e+009 6.265e+009 1.000e+004 1.167e+000 1.696e-003 
2.404e-002 3.230e+009 6.265e+009 1.000e+004 1.167e+000 1.699e-003 
2.409e-002 3.237e+009 6.265e+009 1.000e+004 1.167e+000 1.703e-003 
2.414e-002 3.243e+009 6.265e+009 1.000e+004 1.167e+000 1.707e-003 
2.419e-002 3.250e+009 6.265e+009 1.000e+004 1.167e+000 1.711e-003 
2.424e-002 3.257e+009 6.265e+009 1.000e+004 1.167e+000 1.714e-003 
2.429e-002 3.263e+009 6.265e+009 1.000e+004 1.167e+000 1.718e-003 
2.434e-002 3.270e+009 6.265e+009 1.000e+004 1.167e+000 1.722e-003 
2.439e-002 3.277e+009 6.265e+009 1.000e+004 1.167e+000 1.726e-003 
2.444e-002 3.284e+009 6.265e+009 1.000e+004 1.167e+000 1.729e-003 
2.449e-002 3.290e+009 6.265e+009 1.000e+004 1.167e+000 1.733e-003 
2.454e-002 3.297e+009 6.265e+009 1.000e+004 1.167e+000 1.737e-003 
2.459e-002 3.304e+009 6.265e+009 1.000e+004 1.167e+000 1.740e-003 
2.464e-002 3.310e+009 6.265e+009 1.000e+004 1.167e+000 1.744e-003 
2.469e-002 3.317e+009 6.265e+009 1.000e+004 1.167e+000 1.748e-003 
2.474e-002 3.324e+009 6.265e+009 1.000e+004 1.167e+000 1.752e-003 
2.479e-002 3.330e+009 6.265e+009 1.000e+004 1.167e+000 1.755e-003 
2.484e-002 3.337e+009 6.265e+009 1.000e+004 1.167e+000 1.759e-003 
2.489e-002 3.344e+009 6.265e+009 1.000e+004 1.167e+000 1.763e-003 
2.494e-002 3.350e+009 6.265e+009 1.000e+004 1.167e+000 1.767e-003 
2.499e-002 3.357e+009 6.265e+009 1.000e+004 1.167e+000 1.770e-003 
2.504e-002 3.364e+009 6.265e+009 1.000e+004 1.167e+000 1.774e-003 
2.509e-002 3.371e+009 6.265e+009 1.000e+004 1.167e+000 1.778e-003 
2.514e-002 3.377e+009 6.265e+009 1.000e+004 1.167e+000 1.782e-003 
2.519e-002 3.384e+009 6.265e+009 1.000e+004 1.167e+000 1.785e-003 
2.524e-002 3.391e+009 6.265e+009 1.000e+004 1.167e+000 1.789e-003 
2.529e-002 3.397e+009 6.265e+009 1.000e+004 1.167e+000 1.793e-003 
2.534e-002 3.404e+009 6.265e+009 1.000e+004 1.167e+000 1.796e-003 
2.539e-002 3.411e+009 6.265e+009 1.000e+004 1.167e+000 1.800e-003 
2.544e-002 3.417e+009 6.265e+009 1.000e+004 1.167e+000 1.804e-003 
2.549e-002 3.424e+009 6.265e+009 1.000e+004 1.167e+000 1.808e-003 
2.554e-002 3.431e+009 6.265e+009 1.000e+004 1.167e+000 1.811e-003 
2.559e-002 3.437e+009 6.265e+009 1.000e+004 1.167e+000 1.815e-003 
2.564e-002 3.444e+009 6.265e+009 1.000e+004 1.167e+000 1.819e-003 
2.569e-002 3.451e+009 6.265e+009 1.000e+004 1.167e+000 1.823e-003 
2.574e-002 3.457e+009 6.265e+009 1.000e+004 1.167e+000 1.826e-003 
2.579e-002 3.464e+009 6.265e+009 1.000e+004 1.167e+000 1.830e-003 
2.584e-002 3.471e+009 6.265e+009 1.000e+004 1.167e+000 1.834e-003 
2.589e-002 3.478e+009 6.265e+009 1.000e+004 1.167e+000 1.838e-003 
2.594e-002 3.484e+009 6.265e+009 1.000e+004 1.167e+000 1.841e-003 
2.599e-002 3.491e+009 6.265e+009 1.000e+004 1.167e+000 1.845e-003 
2.604e-002 3.498e+009 6.265e+009 1.000e+004 1.167e+000 1.849e-003 
2.609e-002 3.504e+009 6.265e+009 1.000e+004 1.167e+000 1.852e-003 
2.614e-002 3.511e+009 6.265e+009 1.000e+004 1.167e+000 1.856e-003 
2.619e-002 3.518e+009 6.265e+009 1.000e+004 1.167e+000 1.860e-003 
2.624e-002 3.524e+009 6.265e+009 1.000e+004 1.167e+000 1.864e-003 
2.629e-002 3.531e+009 6.265e+009 1.000e+004 1.167e+000 1.867e-003 
2.634e-002 3.538e+009 6.265e+009 1.000e+004 1.167e+000 1.871e-003 
2.639e-002 3.544e+009 6.265e+009 1.000e+004 1.167e+000 1.875e-003 
2.644e-002 3.551e+009 6.265e+009 1.000e+004 1.167e+000 1.879e-003 
2.649e-002 3.558e+009 6.265e+009 1.000e+004 1.167e+000 1.882e-003 
2.654e-002 3.564e+009 6.265e+009 1.000e+004 1.167e+000 1.886e-003 
2.659e-002 3.571e+009 6.265e+009 1.000e+004 1.167e+000 1.890e-003 
2.664e-002 3.578e+009 6.265e+009 1.000e+004 1.167e+000 1.894e-003 
2.669e-002 3.585e+009 6.265e+009 1.000e+004 1.167e+000 1.897e-003 
2.674e-002 3.591e+009 6.265e+009 1.000e+004 1.167e+000 1.901e-003 
2.679e-002 3.598e+009 6.266e+009 1.000e+004 1.167e+000 1.905e-003 
2.684e-002 3.605e+009 6.265e+009 1.000e+004 1.167e+000 1.909e-003 
2.689e-002 3.611e+009 6.265e+009 1.000e+004 1.167e+000 1.912e-003 
2.694e-002 3.618e+009 6.265e+009 1.000e+004 1.167e+000 1.916e-003 
2.699e-002 3.625e+009 6.265e+009 1.000e+004 1.167e+000 1.920e-003 
2.704e-002 3.631e+009 6.265e+009 1.000e+004 1.167e+000 1.923e-003 
2.709e-002 3.638e+009 6.266e+009 1.000e+004 1.167e+000 1.927e-003 
2.714e-002 3.645e+009 6.266e+009 1.000e+004 1.167e+000 1.931e-003 
2.719e-002 3.651e+009 6.266e+009 1.000e+004 1.167e+000 1.935e-003 
2.724e-002 3.658e+009 6.266e+009 1.000e+004 1.167e+000 1.938e-003 
2.729e-002 3.665e+009 6.266e+009 1.000e+004 1.167e+000 1.942e-003 
2.734e-002 3.672e+009 6.266e+009 1.000e+004 1.167e+000 1.946e-003 
2.739e-002 3.678e+009 6.266e+009 1.000e+004 1.167e+000 1.950e-003 
2.744e-002 3.685e+009 6.266e+009 1.000e+004 1.166e+000 1.953e-003 
2.749e-002 3.692e+009 6.266e+009 1.000e+004 1.166e+000 1.957e-003 
2.754e-002 3.698e+009 6.266e+009 1.000e+004 1.167e+000 1.961e-003 
2.759e-002 3.705e+009 6.266e+009 1.000e+004 1.166e+000 1.965e-003 
2.764e-002 3.712e+009 6.266e+009 1.000e+004 1.166e+000 1.968e-003 
2.769e-002 3.718e+009 6.266e+009 1.000e+004 1.166e+000 1.972e-003 
2.774e-002 3.725e+009 6.266e+009 1.000e+004 1.166e+000 1.976e-003 
2.779e-002 3.732e+009 6.266e+009 1.000e+004 1.166e+000 1.979e-003 
2.784e-002 3.738e+009 6.266e+009 1.000e+004 1.166e+000 1.983e-003 
2.789e-002 3.745e+009 6.266e+009 1.000e+004 1.166e+000 1.987e-003 
2.794e-002 3.752e+009 6.266e+009 1.000e+004 1.166e+000 1.991e-003 
2.799e-002 3.758e+009 6.266e+009 1.000e+004 1.166e+000 1.994e-003 
2.804e-002 3.765e+009 6.266e+009 1.000e+004 1.166e+000 1.998e-003 
2.809e-002 3.772e+009 6.266e+009 1.000e+004 1.166e+000 2.002e-003 
2.814e-002 3.779e+009 6.266e+009 1.000e+004 1.166e+000 2.006e-003 
2.819e-002 3.785e+009 6.266e+009 1.000e+004 1.166e+000 2.009e-003 
2.824e-002 3.792e+009 6.266e+009 1.000e+004 1.166e+000 2.013e-003 
2.829e-002 3.799e+009 6.266e+009 1.000e+004 1.166e+000 2.017e-003 
2.834e-002 3.805e+009 6.266e+009 1.000e+004 1.166e+000 2.021e-003 
2.839e-002 3.812e+009 6.266e+009 1.000e+004 1.166e+000 2.024e-003 
2.844e-002 3.819e+009 6.266e+009 1.000e+004 1.166e+000 2.028e-003 
2.849e-002 3.825e+009 6.266e+009 1.000e+004 1.166e+000 2.032e-003 
2.854e-002 3.832e+009 6.266e+009 1.000e+004 1.166e+000 2.035e-003 
2.859e-002 3.839e+009 6.266e+009 1.000e+004 1.166e+000 2.039e-003 
2.864e-002 3.845e+009 6.267e+009 1.000e+004 1.166e+000 2.043e-003 
2.869e-002 3.852e+009 6.267e+009 1.000e+004 1.166e+000 2.047e-003 
2.874e-002 3.859e+009 6.267e+009 1.000e+004 1.166e+000 2.050e-003 
2.879e-002 3.866e+009 6.267e+009 1.000e+004 1.166e+000 2.054e-003 
2.884e-002 3.872e+009 6.267e+009 1.000e+004 1.166e+000 2.058e-003 
2.889e-002 3.879e+009 6.267e+009 1.000e+004 1.166e+000 2.062e-003 
2.894e-002 3.886e+009 6.267e+009 1.000e+004 1.166e+000 2.065e-003 
2.899e-002 3.892e+009 6.267e+009 1.000e+004 1.166e+000 2.069e-003 
2.904e-002 3.899e+009 6.266e+009 1.000e+004 1.166e+000 2.073e-003 
2.909e-002 3.906e+009 6.266e+009 1.000e+004 1.166e+000 2.077e-003 
2.914e-002 3.912e+009 6.266e+009 1.000e+004 1.166e+000 2.080e-003 
2.919e-002 3.919e+009 6.266e+009 1.000e+004 1.166e+000 2.084e-003 
2.924e-002 3.926e+009 6.266e+009 1.000e+004 1.166e+000 2.088e-003 
2.929e-002 3.932e+009 6.266e+009 1.000e+004 1.166e+000 2.091e-003 
2.934e-002 3.939e+009 6.266e+009 1.000e+004 1.166e+000 2.095e-003 
2.939e-002 3.946e+009 6.266e+009 1.000e+004 1.166e+000 2.099e-003 
2.944e-002 3.952e+009 6.266e+009 1.000e+004 1.166e+000 2.103e-003 
2.949e-002 3.959e+009 6.266e+009 1.000e+004 1.166e+000 2.106e-003 
2.954e-002 3.966e+009 6.266e+009 1.000e+004 1.167e+000 2.110e-003 
2.959e-002 3.972e+009 6.266e+009 1.000e+004 1.167e+000 2.114e-003 
2.964e-002 3.979e+009 6.266e+009 1.000e+004 1.167e+000 2.118e-003 
2.969e-002 3.986e+009 6.266e+009 1.000e+004 1.167e+000 2.121e-003 
2.974e-002 3.993e+009 6.266e+009 1.000e+004 1.166e+000 2.125e-003 
2.979e-002 3.999e+009 6.266e+009 1.000e+004 1.166e+000 2.129e-003 
2.984e-002 4.006e+009 6.266e+009 1.000e+004 1.167e+000 2.133e-003 
2.989e-002 4.013e+009 6.266e+009 1.000e+004 1.167e+000 2.136e-003 
2.994e-002 4.019e+009 6.266e+009 1.000e+004 1.167e+000 2.140e-003 
2.999e-002 4.026e+009 6.265e+009 1.000e+004 1.167e+000 2.144e-003 
3.004e-002 4.033e+009 6.265e+009 1.000e+004 1.167e+000 2.147e-003 
3.009e-002 4.039e+009 6.265e+009 1.000e+004 1.167e+000 2.151e-003 
3.014e-002 4.046e+009 6.265e+009 1.000e+004 1.167e+000 2.155e-003 
3.019e-002 4.053e+009 6.265e+009 1.000e+004 1.167e+000 2.159e-003 
3.024e-002 4.059e+009 6.265e+009 1.000e+004 1.167e+000 2.162e-003 
3.029e-002 4.066e+009 6.265e+009 1.000e+004 1.167e+000 2.166e-003 
3.034e-002 4.073e+009 6.265e+009 1.000e+004 1.167e+000 2.170e-003 
3.039e-002 4.080e+009 6.265e+009 1.000e+004 1.167e+000 2.174e-003 
3.044e-002 4.086e+009 6.265e+009 1.000e+004 1.167e+000 2.177e-003 
3.049e-002 4.093e+009 6.265e+009 1.000e+004 1.167e+000 2.181e-003 
3.054e-002 4.100e+009 6.265e+009 1.000e+004 1.167e+000 2.185e-003 
3.059e-002 4.106e+009 6.265e+009 1.000e+004 1.167e+000 2.188e-003 
3.064e-002 4.113e+009 6.265e+009 1.000e+004 1.167e+000 2.192e-003 
3.069e-002 4.120e+009 6.265e+009 1.000e+004 1.167e+000 2.196e-003 
3.074e-002 4.126e+009 6.265e+009 1.000e+004 1.167e+000 2.200e-003 
3.079e-002 4.133e+009 6.265e+009 1.000e+004 1.167e+000 2.203e-003 
3.084e-002 4.140e+009 6.265e+009 1.000e+004 1.167e+000 2.207e-003 
3.089e-002 4.146e+009 6.265e+009 1.000e+004 1.167e+000 2.211e-003 
3.094e-002 4.153e+009 6.266e+009 1.000e+004 1.167e+000 2.215e-003 
3.099e-002 4.160e+009 6.266e+009 1.000e+004 1.167e+000 2.218e-003 
3.104e-002 4.166e+009 6.266e+009 1.000e+004 1.167e+000 2.222e-003 
3.109e-002 4.173e+009 6.266e+009 1.000e+004 1.166e+000 2.226e-003 
3.114e-002 4.180e+009 6.266e+009 1.000e+004 1.166e+000 2.230e-003 
3.119e-002 4.186e+009 6.266e+009 1.000e+004 1.166e+000 2.233e-003 
3.124e-002 4.193e+009 6.266e+009 1.000e+004 1.166e+000 2.237e-003 
3.129e-002 4.200e+009 6.266e+009 1.000e+004 1.166e+000 2.241e-003 
3.134e-002 4.207e+009 6.266e+009 1.000e+004 1.166e+000 2.244e-003 
3.139e-002 4.213e+009 6.266e+009 1.000e+004 1.166e+000 2.248e-003 
3.144e-002 4.220e+009 6.266e+009 1.000e+004 1.166e+000 2.252e-003 
3.149e-002 4.227e+009 6.266e+009 1.000e+004 1.166e+000 2.256e-003 
3.154e-002 4.233e+009 6.266e+009 1.000e+004 1.166e+000 2.259e-003 
3.159e-002 4.240e+009 6.266e+009 1.000e+004 1.166e+000 2.263e-003 
3.164e-002 4.247e+009 6.266e+009 1.000e+004 1.166e+000 2.267e-003 
3.169e-002 4.253e+009 6.266e+009 1.000e+004 1.166e+000 2.271e-003 
3.174e-002 4.260e+009 6.266e+009 1.000e+004 1.166e+000 2.274e-003 
3.179e-002 4.267e+009 6.266e+009 1.000e+004 1.166e+000 2.278e-003 
3.184e-002 4.273e+009 6.266e+009 1.000e+004 1.166e+000 2.282e-003 
3.189e-002 4.280e+009 6.266e+009 1.000e+004 1.166e+000 2.286e-003 
3.194e-002 4.287e+009 6.266e+009 1.000e+004 1.166e+000 2.289e-003 
3.199e-002 4.294e+009 6.266e+009 1.000e+004 1.166e+000 2.293e-003 
3.204e-002 4.300e+009 6.266e+009 1.000e+004 1.166e+000 2.297e-003 
3.209e-002 4.307e+009 6.266e+009 1.000e+004 1.166e+000 2.301e-003 
3.214e-002 4.314e+009 6.266e+009 1.000e+004 1.166e+000 2.304e-003 
3.219e-002 4.320e+009 6.266e+009 1.000e+004 1.166e+000 2.308e-003 
3.224e-002 4.327e+009 6.266e+009 1.000e+004 1.166e+000 2.312e-003 
3.229e-002 4.334e+009 6.266e+009 1.000e+004 1.166e+000 2.315e-003 
3.234e-002 4.340e+009 6.266e+009 1.000e+004 1.166e+000 2.319e-003 
3.239e-002 4.347e+009 6.266e+009 1.000e+004 1.166e+000 2.323e-003 
3.244e-002 4.354e+009 6.266e+009 1.000e+004 1.166e+000 2.327e-003 
3.249e-002 4.360e+009 6.266e+009 1.000e+004 1.166e+000 2.330e-003 
3.254e-002 4.367e+009 6.266e+009 1.000e+004 1.166e+000 2.334e-003 
3.259e-002 4.374e+009 6.266e+009 1.000e+004 1.166e+000 2.338e-003 
3.264e-002 4.380e+009 6.266e+009 1.000e+004 1.166e+000 2.342e-003 
3.269e-002 4.387e+009 6.266e+009 1.000e+004 1.166e+000 2.345e-003 
3.274e-002 4.394e+009 6.266e+009 1.000e+004 1.166e+000 2.349e-003 
3.279e-002 4.401e+009 6.266e+009 1.000e+004 1.166e+000 2.353e-003 
3.284e-002 4.407e+009 6.266e+009 1.000e+004 1.166e+000 2.357e-003 
3.289e-002 4.414e+009 6.266e+009 1.000e+004 1.166e+000 2.360e-003 
3.294e-002 4.421e+009 6.266e+009 1.000e+004 1.166e+000 2.364e-003 
3.299e-002 4.427e+009 6.266e+009 1.000e+004 1.166e+000 2.368e-003 
3.304e-002 4.434e+009 6.266e+009 1.000e+004 1.166e+000 2.371e-003 
3.309e-002 4.441e+009 6.266e+009 1.000e+004 1.166e+000 2.375e-003 
3.314e-002 4.447e+009 6.266e+009 1.000e+004 1.166e+000 2.379e-003 
3.319e-002 4.454e+009 6.266e+009 1.000e+004 1.166e+000 2.383e-003 
3.324e-002 4.461e+009 6.266e+009 1.000e+004 1.166e+000 2.386e-003 
3.329e-002 4.467e+009 6.266e+009 1.000e+004 1.166e+000 2.390e-003 
3.334e-002 4.474e+009 6.266e+009 1.000e+004 1.166e+000 2.394e-003 
3.339e-002 4.481e+009 6.266e+009 1.000e+004 1.166e+000 2.398e-003 
3.344e-002 4.488e+009 6.266e+009 1.000e+004 1.166e+000 2.401e-003 
3.349e-002 4.494e+009 6.266e+009 1.000e+004 1.166e+000 2.405e-003 
3.354e-002 4.501e+009 6.266e+009 1.000e+004 1.166e+000 2.409e-003 
3.359e-002 4.508e+009 6.266e+009 1.000e+004 1.167e+000 2.413e-003 
3.364e-002 4.514e+009 6.266e+009 1.000e+004 1.167e+000 2.416e-003 
3.369e-002 4.521e+009 6.266e+009 1.000e+004 1.167e+000 2.420e-003 
3.374e-002 4.528e+009 6.266e+009 1.000e+004 1.167e+000 2.424e-003 
3.379e-002 4.534e+009 6.266e+009 1.000e+004 1.167e+000 2.427e-003 
3.384e-002 4.541e+009 6.266e+009 1.000e+004 1.167e+000 2.431e-003 
3.389e-002 4.548e+009 6.266e+009 1.000e+004 1.167e+000 2.435e-003 
3.394e-002 4.554e+009 6.265e+009 1.000e+004 1.167e+000 2.439e-003 
3.399e-002 4.561e+009 6.265e+009 1.000e+004 1.167e+000 2.442e-003 
3.404e-002 4.568e+009 6.266e+009 1.000e+004 1.167e+000 2.446e-003 
3.409e-002 4.574e+009 6.265e+009 1.000e+004 1.167e+000 2.450e-003 
3.414e-002 4.581e+009 6.265e+009 1.000e+004 1.167e+000 2.454e-003 
3.419e-002 4.588e+009 6.265e+009 1.000e+004 1.167e+000 2.457e-003 
3.424e-002 4.595e+009 6.265e+009 1.000e+004 1.167e+000 2.461e-003 
3.429e-002 4.601e+009 6.265e+009 1.000e+004 1.167e+000 2.465e-003 
3.434e-002 4.608e+009 6.265e+009 1.000e+004 1.167e+000 2.469e-003 
3.439e-002 4.615e+009 6.265e+009 1.000e+004 1.167e+000 2.472e-003 
3.444e-002 4.621e+009 6.265e+009 1.000e+004 1.167e+000 2.476e-003 
3.449e-002 4.628e+009 6.265e+009 1.000e+004 1.167e+000 2.480e-003 
3.454e-002 4.635e+009 6.265e+009 1.000e+004 1.167e+000 2.483e-003 
3.459e-002 4.641e+009 6.265e+009 1.000e+004 1.167e+000 2.487e-003 
3.464e-002 4.648e+009 6.265e+009 1.000e+004 1.167e+000 2.491e-003 
3.469e-002 4.655e+009 6.265e+009 1.000e+004 1.167e+000 2.495e-003 
3.474e-002 4.661e+009 6.265e+009 1.000e+004 1.167e+000 2.498e-003 
3.479e-002 4.668e+009 6.265e+009 1.000e+004 1.167e+000 2.502e-003 
3.484e-002 4.675e+009 6.265e+009 1.000e+004 1.167e+000 2.506e-003 
3.489e-002 4.681e+009 6.265e+009 1.000e+004 1.167e+000 2.510e-003 
3.494e-002 4.688e+009 6.265e+009 1.000e+004 1.167e+000 2.513e-003 
3.499e-002 4.695e+009 6.265e+009 1.000e+004 1.167e+000 2.517e-003 
3.504e-002 4.702e+009 6.265e+009 1.000e+004 1.167e+000 2.521e-003 
3.509e-002 4.708e+009 6.265e+009 1.000e+004 1.167e+000 2.525e-003 
3.514e-002 4.715e+009 6.265e+009 1.000e+004 1.167e+000 2.528e-003 
3.519e-002 4.722e+009 6.265e+009 1.000e+004 1.167e+000 2.532e-003 
3.524e-002 4.728e+009 6.265e+009 1.000e+004 1.167e+000 2.536e-003 
3.529e-002 4.735e+009 6.265e+009 1.000e+004 1.167e+000 2.539e-003 
3.534e-002 4.742e+009 6.265e+009 1.000e+004 1.167e+000 2.543e-003 
3.539e-002 4.748e+009 6.265e+009 1.000e+004 1.167e+000 2.547e-003 
3.544e-002 4.755e+009 6.265e+009 1.000e+004 1.167e+000 2.551e-003 
3.549e-002 4.762e+009 6.265e+009 1.000e+004 1.167e+000 2.554e-003 
3.554e-002 4.768e+009 6.265e+009 1.000e+004 1.167e+000 2.558e-003 
3.559e-002 4.775e+009 6.265e+009 1.000e+004 1.167e+000 2.562e-003 
3.564e-002 4.782e+009 6.265e+009 1.000e+004 1.167e+000 2.566e-003 
3.569e-002 4.789e+009 6.265e+009 1.000e+004 1.167e+000 2.569e-003 
3.574e-002 4.795e+009 6.265e+009 1.000e+004 1.167e+000 2.573e-003 
3.579e-002 4.802e+009 6.265e+009 1.000e+004 1.167e+000 2.577e-003 
3.584e-002 4.809e+009 6.265e+009 1.000e+004 1.167e+000 2.581e-003 
3.589e-002 4.815e+009 6.265e+009 1.000e+004 1.167e+000 2.584e-003 
3.594e-002 4.822e+009 6.265e+009 1.000e+004 1.167e+000 2.588e-003 
3.599e-002 4.829e+009 6.265e+009 1.000e+004 1.167e+000 2.592e-003 
3.604e-002 4.835e+009 6.265e+009 1.000e+004 1.167e+000 2.595e-003 
3.609e-002 4.842e+009 6.265e+009 1.000e+004 1.167e+000 2.599e-003 
3.614e-002 4.849e+009 6.265e+009 1.000e+004 1.167e+000 2.603e-003 
3.619e-002 4.855e+009 6.265e+009 1.000e+004 1.167e+000 2.607e-003 
3.624e-002 4.862e+009 6.265e+009 1.000e+004 1.167e+000 2.610e-003 
3.629e-002 4.869e+009 6.265e+009 1.000e+004 1.167e+000 2.614e-003 
3.634e-002 4.875e+009 6.265e+009 1.000e+004 1.167e+000 2.618e-003 
3.639e-002 4.882e+009 6.265e+009 1.000e+004 1.167e+000 2.622e-003 
3.644e-002 4.889e+009 6.265e+009 1.000e+004 1.167e+000 2.625e-003 
3.649e-002 4.896e+009 6.265e+009 1.000e+004 1.167e+000 2.629e-003 
3.654e-002 4.902e+009 6.265e+009 1.000e+004 1.167e+000 2.633e-003 
3.659e-002 4.909e+009 6.265e+009 1.000e+004 1.167e+000 2.637e-003 
3.664e-002 4.916e+009 6.265e+009 1.000e+004 1.167e+000 2.640e-003 
3.669e-002 4.922e+009 6.265e+009 1.000e+004 1.167e+000 2.644e-003 
3.674e-002 4.929e+009 6.265e+009 1.000e+004 1.167e+000 2.648e-003 
3.679e-002 4.936e+009 6.265e+009 1.000e+004 1.167e+000 2.651e-003 
3.684e-002 4.942e+009 6.265e+009 1.000e+004 1.167e+000 2.655e-003 
3.689e-002 4.949e+009 6.265e+009 1.000e+004 1.167e+000 2.659e-003 
3.694e-002 4.956e+009 6.265e+009 1.000e+004 1.167e+000 2.663e-003 
3.699e-002 4.962e+009 6.265e+009 1.000e+004 1.167e+000 2.666e-003 
3.704e-002 4.969e+009 6.265e+009 1.000e+004 1.167e+000 2.670e-003 
3.709e-002 4.976e+009 6.265e+009 1.000e+004 1.167e+000 2.674e-003 
3.714e-002 4.983e+009 6.265e+009 1.000e+004 1.167e+000 2.678e-003 
3.719e-002 4.989e+009 6.265e+009 1.000e+004 1.167e+000 2.681e-003 
3.724e-002 4.996e+009 6.265e+009 1.000e+004 1.167e+000 2.685e-003 
3.729e-002 5.003e+009 6.265e+009 1.000e+004 1.167e+000 2.689e-003 
3.734e-002 5.009e+009 6.265e+009 1.000e+004 1.167e+000 2.693e-003 
 
