# Supplementary material for: Strain rate dependency of dislocation plasticity
Source: Nat Commun. 2021 Mar 23;12:1845. doi: 10.1038/s41467-021-21939-1 (PMC7988163; doi:10.1038/s41467-021-21939-1)
Supplement: Supplementary file 3 — Supplementary Data 1 [file 41467_2021_21939_MOESM3_ESM.zip › Supplementary Data 1/DDDSimulationSet1/StrainRate=1e4s-1/InitialDislocationDensity=6.8e11m-2.dat]

#strain(1), stress(Pa), dislocation density(m-2), strain rate(s-1), mean dislocation velocity(km/s), plastic strain(1)
2.461e-006 3.527e+005 6.379e+011 1.000e+004 2.031e-003 1.742e-008 
4.900e-006 7.016e+005 6.380e+011 1.000e+004 2.783e-003 4.464e-008 
7.334e-006 1.048e+006 6.380e+011 1.000e+004 3.230e-003 8.045e-008 
9.800e-006 1.398e+006 6.380e+011 1.000e+004 3.559e-003 1.248e-007 
1.223e-005 1.742e+006 6.381e+011 1.000e+004 3.563e-003 1.762e-007 
1.470e-005 2.091e+006 6.381e+011 1.000e+004 4.381e-003 2.364e-007 
1.713e-005 2.432e+006 6.382e+011 1.000e+004 5.050e-003 3.044e-007 
1.960e-005 2.780e+006 6.383e+011 1.000e+004 5.027e-003 3.761e-007 
2.204e-005 3.121e+006 6.384e+011 1.000e+004 5.336e-003 4.505e-007 
2.452e-005 3.469e+006 6.385e+011 1.000e+004 5.553e-003 5.304e-007 
2.697e-005 3.810e+006 6.386e+011 1.000e+004 5.934e-003 6.127e-007 
2.946e-005 4.158e+006 6.388e+011 1.000e+004 6.134e-003 7.022e-007 
3.192e-005 4.499e+006 6.389e+011 1.000e+004 6.138e-003 7.945e-007 
3.441e-005 4.846e+006 6.381e+011 1.000e+004 6.719e-003 8.913e-007 
3.688e-005 5.188e+006 6.380e+011 1.000e+004 7.001e-003 9.921e-007 
3.940e-005 5.537e+006 6.379e+011 1.000e+004 7.045e-003 1.100e-006 
4.188e-005 5.880e+006 6.379e+011 1.000e+004 7.757e-003 1.213e-006 
4.441e-005 6.227e+006 6.379e+011 1.000e+004 8.210e-003 1.336e-006 
4.691e-005 6.570e+006 6.379e+011 1.000e+004 8.655e-003 1.464e-006 
4.945e-005 6.918e+006 6.379e+011 1.000e+004 8.823e-003 1.599e-006 
5.198e-005 7.263e+006 6.380e+011 1.000e+004 9.274e-003 1.740e-006 
5.453e-005 7.611e+006 6.381e+011 1.000e+004 9.566e-003 1.888e-006 
5.708e-005 7.958e+006 6.382e+011 1.000e+004 9.741e-003 2.037e-006 
5.966e-005 8.308e+006 6.382e+011 1.000e+004 9.284e-003 2.186e-006 
6.223e-005 8.659e+006 6.382e+011 1.000e+004 9.424e-003 2.335e-006 
6.482e-005 9.012e+006 6.383e+011 1.000e+004 9.477e-003 2.485e-006 
6.743e-005 9.367e+006 6.383e+011 1.000e+004 9.673e-003 2.637e-006 
7.005e-005 9.724e+006 6.384e+011 1.000e+004 9.622e-003 2.791e-006 
7.269e-005 1.008e+007 6.385e+011 1.000e+004 9.769e-003 2.948e-006 
7.534e-005 1.044e+007 6.386e+011 1.000e+004 9.908e-003 3.107e-006 
7.803e-005 1.081e+007 6.387e+011 1.000e+004 1.012e-002 3.270e-006 
8.071e-005 1.117e+007 6.388e+011 1.000e+004 1.017e-002 3.434e-006 
8.345e-005 1.154e+007 6.389e+011 1.000e+004 1.038e-002 3.603e-006 
8.617e-005 1.191e+007 6.390e+011 1.000e+004 1.187e-002 3.773e-006 
8.893e-005 1.229e+007 6.391e+011 1.000e+004 1.080e-002 3.948e-006 
9.173e-005 1.267e+007 6.393e+011 1.000e+004 1.210e-002 4.127e-006 
9.458e-005 1.305e+007 6.395e+011 1.000e+004 1.035e-002 4.311e-006 
9.748e-005 1.344e+007 6.397e+011 1.000e+004 1.121e-002 4.502e-006 
1.005e-004 1.384e+007 6.399e+011 1.000e+004 1.268e-002 4.700e-006 
1.035e-004 1.426e+007 6.401e+011 1.000e+004 1.166e-002 4.909e-006 
1.066e-004 1.468e+007 6.404e+011 1.000e+004 1.133e-002 5.130e-006 
1.096e-004 1.508e+007 6.406e+011 1.000e+004 1.165e-002 5.345e-006 
1.128e-004 1.550e+007 6.409e+011 1.000e+004 1.311e-002 5.571e-006 
1.159e-004 1.592e+007 6.412e+011 1.000e+004 1.249e-002 5.809e-006 
1.193e-004 1.636e+007 6.416e+011 1.000e+004 1.307e-002 6.066e-006 
1.227e-004 1.682e+007 6.420e+011 1.000e+004 1.377e-002 6.338e-006 
1.264e-004 1.731e+007 6.425e+011 1.000e+004 1.366e-002 6.632e-006 
1.304e-004 1.784e+007 6.432e+011 1.000e+004 1.427e-002 6.961e-006 
1.349e-004 1.844e+007 6.434e+011 1.000e+004 1.448e-002 7.342e-006 
1.402e-004 1.914e+007 6.441e+011 1.000e+004 1.521e-002 7.816e-006 
1.471e-004 2.004e+007 6.452e+011 1.000e+004 1.603e-002 8.454e-006 
1.788e-004 2.409e+007 6.524e+011 1.000e+004 2.180e-002 1.212e-005 
2.279e-004 3.005e+007 6.754e+011 1.000e+004 2.951e-002 2.005e-005 
2.483e-004 3.235e+007 6.909e+011 1.000e+004 3.426e-002 2.447e-005 
2.563e-004 3.323e+007 6.979e+011 1.000e+004 3.637e-002 2.646e-005 
2.633e-004 3.397e+007 7.016e+011 1.000e+004 4.092e-002 2.838e-005 
2.709e-004 3.473e+007 7.076e+011 1.000e+004 4.377e-002 3.068e-005 
2.786e-004 3.547e+007 7.148e+011 1.000e+004 4.905e-002 3.324e-005 
2.856e-004 3.612e+007 7.225e+011 1.000e+004 5.212e-002 3.577e-005 
2.922e-004 3.670e+007 7.308e+011 1.000e+004 5.389e-002 3.836e-005 
2.990e-004 3.725e+007 7.350e+011 1.000e+004 6.281e-002 4.129e-005 
3.059e-004 3.780e+007 7.400e+011 1.000e+004 6.096e-002 4.451e-005 
3.131e-004 3.836e+007 7.476e+011 1.000e+004 6.140e-002 4.781e-005 
3.190e-004 3.881e+007 7.542e+011 1.000e+004 6.386e-002 5.061e-005 
3.261e-004 3.933e+007 7.504e+011 1.000e+004 6.647e-002 5.414e-005 
3.332e-004 3.982e+007 7.560e+011 1.000e+004 6.924e-002 5.780e-005 
3.404e-004 4.030e+007 7.631e+011 1.000e+004 6.937e-002 6.163e-005 
3.475e-004 4.077e+007 7.739e+011 1.000e+004 6.992e-002 6.551e-005 
3.548e-004 4.125e+007 7.876e+011 1.000e+004 7.020e-002 6.947e-005 
3.623e-004 4.169e+007 7.881e+011 1.000e+004 7.682e-002 7.400e-005 
3.697e-004 4.207e+007 7.975e+011 1.000e+004 8.056e-002 7.865e-005 
3.780e-004 4.250e+007 7.956e+011 1.000e+004 8.061e-002 8.407e-005 
3.868e-004 4.292e+007 8.089e+011 1.000e+004 8.299e-002 8.987e-005 
3.967e-004 4.335e+007 8.174e+011 1.000e+004 8.730e-002 9.687e-005 
4.252e-004 4.459e+007 8.076e+011 1.000e+004 8.376e-002 1.167e-004 
4.533e-004 4.575e+007 8.367e+011 1.000e+004 8.758e-002 1.368e-004 
4.914e-004 4.701e+007 8.963e+011 1.000e+004 9.389e-002 1.663e-004 
4.951e-004 4.708e+007 8.985e+011 1.000e+004 9.814e-002 1.695e-004 
5.011e-004 4.717e+007 8.916e+011 1.000e+004 1.014e-001 1.748e-004 
5.044e-004 4.721e+007 8.883e+011 1.000e+004 1.028e-001 1.779e-004 
5.068e-004 4.723e+007 8.883e+011 1.000e+004 1.032e-001 1.801e-004 
5.089e-004 4.724e+007 8.858e+011 1.000e+004 1.073e-001 1.822e-004 
5.111e-004 4.725e+007 8.848e+011 1.000e+004 9.944e-002 1.843e-004 
5.137e-004 4.728e+007 8.637e+011 1.000e+004 1.027e-001 1.867e-004 
5.170e-004 4.733e+007 8.595e+011 1.000e+004 1.043e-001 1.897e-004 
5.210e-004 4.739e+007 8.589e+011 1.000e+004 1.001e-001 1.932e-004 
5.263e-004 4.750e+007 8.587e+011 1.000e+004 9.819e-002 1.977e-004 
5.337e-004 4.769e+007 8.611e+011 1.000e+004 9.220e-002 2.039e-004 
5.495e-004 4.810e+007 8.741e+011 1.000e+004 9.581e-002 2.168e-004 
5.717e-004 4.860e+007 8.963e+011 1.000e+004 9.533e-002 2.356e-004 
5.932e-004 4.900e+007 9.257e+011 1.000e+004 1.006e-001 2.543e-004 
6.213e-004 4.914e+007 8.976e+011 1.000e+004 1.068e-001 2.813e-004 
6.349e-004 4.917e+007 8.625e+011 1.000e+004 1.097e-001 2.947e-004 
6.535e-004 4.946e+007 8.379e+011 1.000e+004 1.030e-001 3.114e-004 
6.563e-004 4.951e+007 8.390e+011 1.000e+004 1.009e-001 3.139e-004 
6.588e-004 4.957e+007 8.392e+011 1.000e+004 9.880e-002 3.159e-004 
6.611e-004 4.963e+007 8.324e+011 1.000e+004 9.940e-002 3.178e-004 
6.716e-004 4.992e+007 8.038e+011 1.000e+004 9.387e-002 3.263e-004 
6.824e-004 5.028e+007 8.062e+011 1.000e+004 9.595e-002 3.346e-004 
6.852e-004 5.037e+007 8.066e+011 1.000e+004 9.713e-002 3.368e-004 
6.877e-004 5.044e+007 8.083e+011 1.000e+004 9.817e-002 3.388e-004 
6.902e-004 5.051e+007 8.072e+011 1.000e+004 1.007e-001 3.408e-004 
6.926e-004 5.058e+007 8.058e+011 1.000e+004 9.859e-002 3.427e-004 
6.949e-004 5.065e+007 8.072e+011 1.000e+004 9.693e-002 3.445e-004 
6.972e-004 5.072e+007 8.086e+011 1.000e+004 9.826e-002 3.463e-004 
6.994e-004 5.079e+007 8.107e+011 1.000e+004 9.908e-002 3.482e-004 
7.017e-004 5.085e+007 8.135e+011 1.000e+004 9.905e-002 3.499e-004 
7.039e-004 5.091e+007 8.167e+011 1.000e+004 1.001e-001 3.518e-004 
7.061e-004 5.096e+007 8.109e+011 1.000e+004 1.060e-001 3.536e-004 
7.083e-004 5.101e+007 8.070e+011 1.000e+004 1.040e-001 3.555e-004 
7.105e-004 5.106e+007 8.058e+011 1.000e+004 1.015e-001 3.574e-004 
7.128e-004 5.112e+007 8.055e+011 1.000e+004 1.009e-001 3.592e-004 
7.151e-004 5.118e+007 8.057e+011 1.000e+004 1.009e-001 3.611e-004 
7.175e-004 5.125e+007 8.065e+011 1.000e+004 1.006e-001 3.630e-004 
7.200e-004 5.132e+007 8.067e+011 1.000e+004 9.736e-002 3.650e-004 
7.227e-004 5.141e+007 8.091e+011 1.000e+004 9.423e-002 3.672e-004 
7.314e-004 5.167e+007 8.064e+011 1.000e+004 1.020e-001 3.740e-004 
7.433e-004 5.200e+007 8.108e+011 1.000e+004 9.449e-002 3.836e-004 
7.495e-004 5.221e+007 8.204e+011 1.000e+004 9.172e-002 3.884e-004 
7.554e-004 5.242e+007 8.306e+011 1.000e+004 9.146e-002 3.928e-004 
7.600e-004 5.257e+007 8.396e+011 1.000e+004 9.125e-002 3.964e-004 
7.655e-004 5.273e+007 8.436e+011 1.000e+004 9.719e-002 4.007e-004 
7.710e-004 5.287e+007 8.359e+011 1.000e+004 9.976e-002 4.053e-004 
7.764e-004 5.298e+007 8.219e+011 1.000e+004 1.053e-001 4.100e-004 
7.821e-004 5.309e+007 8.145e+011 1.000e+004 1.046e-001 4.149e-004 
7.867e-004 5.318e+007 8.142e+011 1.000e+004 1.040e-001 4.189e-004 
7.923e-004 5.332e+007 8.115e+011 1.000e+004 9.984e-002 4.235e-004 
7.985e-004 5.347e+007 8.137e+011 1.000e+004 1.028e-001 4.287e-004 
8.036e-004 5.358e+007 8.188e+011 1.000e+004 1.010e-001 4.329e-004 
8.070e-004 5.367e+007 8.218e+011 1.000e+004 9.791e-002 4.358e-004 
8.106e-004 5.376e+007 8.172e+011 1.000e+004 1.022e-001 4.388e-004 
8.137e-004 5.383e+007 8.106e+011 1.000e+004 1.015e-001 4.414e-004 
8.162e-004 5.389e+007 8.084e+011 1.000e+004 9.922e-002 4.435e-004 
8.178e-004 5.392e+007 8.080e+011 1.000e+004 9.632e-002 4.448e-004 
8.193e-004 5.396e+007 8.081e+011 1.000e+004 1.102e-001 4.461e-004 
8.209e-004 5.400e+007 8.085e+011 1.000e+004 9.080e-002 4.474e-004 
8.224e-004 5.404e+007 8.089e+011 1.000e+004 9.020e-002 4.486e-004 
8.239e-004 5.408e+007 8.096e+011 1.000e+004 8.617e-002 4.498e-004 
8.253e-004 5.412e+007 8.107e+011 1.000e+004 1.051e-001 4.510e-004 
8.271e-004 5.417e+007 8.034e+011 1.000e+004 9.819e-002 4.524e-004 
8.290e-004 5.421e+007 8.035e+011 1.000e+004 9.914e-002 4.540e-004 
8.309e-004 5.426e+007 7.977e+011 1.000e+004 1.007e-001 4.556e-004 
8.328e-004 5.430e+007 7.970e+011 1.000e+004 1.001e-001 4.572e-004 
8.347e-004 5.435e+007 7.972e+011 1.000e+004 9.962e-002 4.588e-004 
8.367e-004 5.440e+007 7.974e+011 1.000e+004 9.772e-002 4.604e-004 
8.386e-004 5.445e+007 7.966e+011 1.000e+004 9.708e-002 4.620e-004 
8.404e-004 5.450e+007 7.967e+011 1.000e+004 9.603e-002 4.634e-004 
8.421e-004 5.454e+007 7.972e+011 1.000e+004 9.791e-002 4.649e-004 
8.439e-004 5.459e+007 7.985e+011 1.000e+004 9.841e-002 4.663e-004 
8.456e-004 5.463e+007 8.004e+011 1.000e+004 9.599e-002 4.677e-004 
8.474e-004 5.468e+007 8.025e+011 1.000e+004 9.556e-002 4.692e-004 
8.491e-004 5.473e+007 8.050e+011 1.000e+004 9.307e-002 4.706e-004 
8.509e-004 5.479e+007 8.080e+011 1.000e+004 9.124e-002 4.720e-004 
8.527e-004 5.485e+007 8.111e+011 1.000e+004 9.016e-002 4.734e-004 
8.545e-004 5.491e+007 8.131e+011 1.000e+004 9.162e-002 4.747e-004 
8.563e-004 5.497e+007 8.161e+011 1.000e+004 8.873e-002 4.761e-004 
8.581e-004 5.503e+007 8.195e+011 1.000e+004 9.463e-002 4.775e-004 
8.600e-004 5.510e+007 8.233e+011 1.000e+004 9.609e-002 4.789e-004 
8.618e-004 5.516e+007 8.271e+011 1.000e+004 9.505e-002 4.803e-004 
8.636e-004 5.521e+007 8.294e+011 1.000e+004 9.778e-002 4.817e-004 
8.654e-004 5.526e+007 8.304e+011 1.000e+004 1.028e-001 4.831e-004 
8.671e-004 5.530e+007 8.322e+011 1.000e+004 1.035e-001 4.846e-004 
8.689e-004 5.535e+007 8.352e+011 1.000e+004 1.031e-001 4.861e-004 
8.706e-004 5.539e+007 8.384e+011 1.000e+004 1.021e-001 4.875e-004 
8.723e-004 5.542e+007 8.401e+011 1.000e+004 1.049e-001 4.890e-004 
8.740e-004 5.546e+007 8.431e+011 1.000e+004 1.040e-001 4.904e-004 
8.757e-004 5.550e+007 8.466e+011 1.000e+004 1.032e-001 4.918e-004 
8.774e-004 5.553e+007 8.503e+011 1.000e+004 1.030e-001 4.933e-004 
8.792e-004 5.556e+007 8.546e+011 1.000e+004 1.081e-001 4.949e-004 
8.809e-004 5.559e+007 8.480e+011 1.000e+004 1.083e-001 4.965e-004 
8.827e-004 5.562e+007 8.472e+011 1.000e+004 1.068e-001 4.980e-004 
8.845e-004 5.564e+007 8.482e+011 1.000e+004 1.085e-001 4.996e-004 
8.862e-004 5.567e+007 8.506e+011 1.000e+004 1.123e-001 5.012e-004 
8.880e-004 5.568e+007 8.448e+011 1.000e+004 1.153e-001 5.029e-004 
8.898e-004 5.569e+007 8.436e+011 1.000e+004 1.134e-001 5.046e-004 
8.915e-004 5.571e+007 8.443e+011 1.000e+004 1.131e-001 5.062e-004 
8.933e-004 5.572e+007 8.456e+011 1.000e+004 1.131e-001 5.079e-004 
8.951e-004 5.574e+007 8.476e+011 1.000e+004 1.148e-001 5.096e-004 
8.968e-004 5.575e+007 8.502e+011 1.000e+004 1.142e-001 5.111e-004 
8.985e-004 5.576e+007 8.535e+011 1.000e+004 1.136e-001 5.128e-004 
9.002e-004 5.577e+007 8.558e+011 1.000e+004 1.165e-001 5.145e-004 
9.020e-004 5.578e+007 8.588e+011 1.000e+004 1.173e-001 5.162e-004 
9.037e-004 5.578e+007 8.626e+011 1.000e+004 1.156e-001 5.179e-004 
9.054e-004 5.579e+007 8.643e+011 1.000e+004 1.177e-001 5.196e-004 
9.072e-004 5.578e+007 8.669e+011 1.000e+004 1.196e-001 5.214e-004 
9.090e-004 5.578e+007 8.692e+011 1.000e+004 1.205e-001 5.232e-004 
9.107e-004 5.577e+007 8.717e+011 1.000e+004 1.193e-001 5.250e-004 
9.124e-004 5.577e+007 8.753e+011 1.000e+004 1.212e-001 5.267e-004 
9.140e-004 5.576e+007 8.790e+011 1.000e+004 1.219e-001 5.283e-004 
9.155e-004 5.575e+007 8.812e+011 1.000e+004 1.170e-001 5.299e-004 
9.170e-004 5.574e+007 8.841e+011 1.000e+004 1.145e-001 5.314e-004 
9.184e-004 5.574e+007 8.875e+011 1.000e+004 1.145e-001 5.329e-004 
9.199e-004 5.573e+007 8.911e+011 1.000e+004 1.140e-001 5.344e-004 
9.213e-004 5.573e+007 8.924e+011 1.000e+004 1.108e-001 5.359e-004 
9.228e-004 5.574e+007 8.953e+011 1.000e+004 1.087e-001 5.373e-004 
9.243e-004 5.574e+007 8.989e+011 1.000e+004 1.085e-001 5.388e-004 
9.257e-004 5.574e+007 9.024e+011 1.000e+004 1.085e-001 5.402e-004 
9.273e-004 5.574e+007 9.065e+011 1.000e+004 1.038e-001 5.417e-004 
9.289e-004 5.575e+007 9.111e+011 1.000e+004 1.038e-001 5.433e-004 
9.305e-004 5.576e+007 9.156e+011 1.000e+004 1.027e-001 5.449e-004 
9.322e-004 5.576e+007 9.152e+011 1.000e+004 1.063e-001 5.465e-004 
9.338e-004 5.575e+007 9.142e+011 1.000e+004 1.095e-001 5.482e-004 
9.354e-004 5.574e+007 9.166e+011 1.000e+004 1.091e-001 5.498e-004 
9.370e-004 5.573e+007 9.126e+011 1.000e+004 1.101e-001 5.515e-004 
9.386e-004 5.573e+007 9.100e+011 1.000e+004 1.090e-001 5.531e-004 
9.402e-004 5.572e+007 9.103e+011 1.000e+004 1.076e-001 5.548e-004 
9.418e-004 5.572e+007 9.117e+011 1.000e+004 1.078e-001 5.564e-004 
9.434e-004 5.571e+007 9.103e+011 1.000e+004 1.108e-001 5.580e-004 
9.450e-004 5.570e+007 9.048e+011 1.000e+004 1.108e-001 5.597e-004 
9.466e-004 5.569e+007 9.018e+011 1.000e+004 1.103e-001 5.614e-004 
9.482e-004 5.568e+007 9.015e+011 1.000e+004 1.115e-001 5.631e-004 
9.498e-004 5.567e+007 9.025e+011 1.000e+004 1.107e-001 5.648e-004 
9.515e-004 5.567e+007 9.039e+011 1.000e+004 1.113e-001 5.665e-004 
9.531e-004 5.565e+007 9.058e+011 1.000e+004 1.114e-001 5.682e-004 
9.547e-004 5.564e+007 9.081e+011 1.000e+004 1.134e-001 5.699e-004 
9.564e-004 5.563e+007 9.100e+011 1.000e+004 1.116e-001 5.716e-004 
9.580e-004 5.562e+007 9.113e+011 1.000e+004 1.094e-001 5.733e-004 
9.596e-004 5.561e+007 9.140e+011 1.000e+004 1.072e-001 5.750e-004 
9.613e-004 5.561e+007 9.170e+011 1.000e+004 1.069e-001 5.767e-004 
9.629e-004 5.560e+007 9.205e+011 1.000e+004 1.078e-001 5.784e-004 
9.646e-004 5.559e+007 9.105e+011 1.000e+004 1.128e-001 5.801e-004 
9.662e-004 5.557e+007 9.084e+011 1.000e+004 1.103e-001 5.818e-004 
9.678e-004 5.556e+007 9.087e+011 1.000e+004 1.099e-001 5.835e-004 
9.694e-004 5.556e+007 9.107e+011 1.000e+004 1.104e-001 5.852e-004 
9.711e-004 5.555e+007 9.125e+011 1.000e+004 1.093e-001 5.869e-004 
9.727e-004 5.554e+007 9.137e+011 1.000e+004 1.090e-001 5.886e-004 
9.744e-004 5.553e+007 9.162e+011 1.000e+004 1.084e-001 5.904e-004 
9.761e-004 5.552e+007 9.194e+011 1.000e+004 1.082e-001 5.921e-004 
9.778e-004 5.551e+007 9.230e+011 1.000e+004 1.069e-001 5.939e-004 
9.795e-004 5.550e+007 9.264e+011 1.000e+004 1.084e-001 5.957e-004 
9.812e-004 5.549e+007 9.291e+011 1.000e+004 1.065e-001 5.974e-004 
9.829e-004 5.548e+007 9.323e+011 1.000e+004 1.040e-001 5.992e-004 
9.846e-004 5.548e+007 9.359e+011 1.000e+004 1.026e-001 6.009e-004 
9.865e-004 5.548e+007 9.371e+011 1.000e+004 1.016e-001 6.028e-004 
9.883e-004 5.549e+007 9.402e+011 1.000e+004 9.983e-002 6.046e-004 
9.901e-004 5.549e+007 9.426e+011 1.000e+004 1.002e-001 6.063e-004 
9.919e-004 5.549e+007 9.459e+011 1.000e+004 9.956e-002 6.081e-004 
9.937e-004 5.550e+007 9.497e+011 1.000e+004 9.909e-002 6.098e-004 
9.955e-004 5.551e+007 9.533e+011 1.000e+004 9.805e-002 6.116e-004 
9.972e-004 5.551e+007 9.571e+011 1.000e+004 9.782e-002 6.132e-004 
9.988e-004 5.552e+007 9.610e+011 1.000e+004 9.547e-002 6.149e-004 
1.001e-003 5.553e+007 9.637e+011 1.000e+004 9.466e-002 6.165e-004 
1.002e-003 5.554e+007 9.676e+011 1.000e+004 9.453e-002 6.181e-004 
1.004e-003 5.555e+007 9.719e+011 1.000e+004 9.235e-002 6.196e-004 
1.005e-003 5.556e+007 9.763e+011 1.000e+004 9.284e-002 6.211e-004 
1.007e-003 5.557e+007 9.811e+011 1.000e+004 9.360e-002 6.227e-004 
1.009e-003 5.558e+007 9.839e+011 1.000e+004 9.370e-002 6.242e-004 
1.010e-003 5.558e+007 9.869e+011 1.000e+004 9.533e-002 6.258e-004 
1.012e-003 5.559e+007 9.909e+011 1.000e+004 9.549e-002 6.274e-004 
1.013e-003 5.559e+007 9.927e+011 1.000e+004 9.597e-002 6.290e-004 
1.015e-003 5.559e+007 9.961e+011 1.000e+004 9.528e-002 6.306e-004 
1.017e-003 5.559e+007 9.983e+011 1.000e+004 9.590e-002 6.322e-004 
1.018e-003 5.559e+007 9.937e+011 1.000e+004 9.814e-002 6.338e-004 
1.020e-003 5.558e+007 9.926e+011 1.000e+004 9.823e-002 6.354e-004 
1.021e-003 5.558e+007 9.940e+011 1.000e+004 9.816e-002 6.371e-004 
1.023e-003 5.557e+007 9.964e+011 1.000e+004 9.795e-002 6.387e-004 
1.025e-003 5.556e+007 9.997e+011 1.000e+004 9.821e-002 6.404e-004 
1.026e-003 5.556e+007 1.004e+012 1.000e+004 9.929e-002 6.421e-004 
1.028e-003 5.555e+007 1.008e+012 1.000e+004 9.602e-002 6.436e-004 
1.029e-003 5.554e+007 1.012e+012 1.000e+004 9.220e-002 6.451e-004 
1.031e-003 5.553e+007 1.014e+012 1.000e+004 1.102e-001 6.466e-004 
1.032e-003 5.552e+007 1.016e+012 1.000e+004 9.524e-002 6.481e-004 
1.034e-003 5.551e+007 1.020e+012 1.000e+004 1.099e-001 6.496e-004 
1.035e-003 5.550e+007 1.022e+012 1.000e+004 9.620e-002 6.510e-004 
1.036e-003 5.549e+007 1.018e+012 1.000e+004 9.281e-002 6.525e-004 
1.038e-003 5.548e+007 1.019e+012 1.000e+004 9.494e-002 6.539e-004 
1.039e-003 5.546e+007 1.020e+012 1.000e+004 9.791e-002 6.554e-004 
1.040e-003 5.545e+007 1.013e+012 1.000e+004 9.319e-002 6.568e-004 
1.042e-003 5.544e+007 1.008e+012 1.000e+004 9.263e-002 6.583e-004 
1.043e-003 5.542e+007 9.973e+011 1.000e+004 9.421e-002 6.597e-004 
1.044e-003 5.541e+007 9.900e+011 1.000e+004 1.019e-001 6.612e-004 
1.046e-003 5.540e+007 9.844e+011 1.000e+004 1.141e-001 6.627e-004 
1.047e-003 5.538e+007 9.828e+011 1.000e+004 1.188e-001 6.642e-004 
1.049e-003 5.536e+007 9.805e+011 1.000e+004 9.998e-002 6.657e-004 
1.050e-003 5.534e+007 9.792e+011 1.000e+004 1.039e-001 6.673e-004 
1.051e-003 5.532e+007 9.672e+011 1.000e+004 1.060e-001 6.688e-004 
1.053e-003 5.531e+007 9.651e+011 1.000e+004 1.094e-001 6.703e-004 
1.054e-003 5.530e+007 9.632e+011 1.000e+004 1.044e-001 6.717e-004 
1.056e-003 5.529e+007 9.620e+011 1.000e+004 1.183e-001 6.731e-004 
1.057e-003 5.529e+007 9.610e+011 1.000e+004 1.094e-001 6.746e-004 
1.058e-003 5.528e+007 9.578e+011 1.000e+004 1.210e-001 6.760e-004 
1.060e-003 5.527e+007 9.581e+011 1.000e+004 8.579e-002 6.774e-004 
1.061e-003 5.527e+007 9.583e+011 1.000e+004 1.224e-001 6.788e-004 
1.062e-003 5.526e+007 9.597e+011 1.000e+004 9.271e-002 6.803e-004 
1.064e-003 5.526e+007 9.614e+011 1.000e+004 1.141e-001 6.817e-004 
1.065e-003 5.525e+007 9.632e+011 1.000e+004 9.068e-002 6.831e-004 
1.067e-003 5.525e+007 9.654e+011 1.000e+004 1.000e-001 6.845e-004 
1.068e-003 5.524e+007 9.677e+011 1.000e+004 8.674e-002 6.859e-004 
1.069e-003 5.524e+007 9.702e+011 1.000e+004 1.142e-001 6.873e-004 
1.071e-003 5.523e+007 9.729e+011 1.000e+004 1.003e-001 6.888e-004 
1.072e-003 5.522e+007 9.745e+011 1.000e+004 8.752e-002 6.902e-004 
1.074e-003 5.522e+007 9.750e+011 1.000e+004 1.212e-001 6.916e-004 
1.075e-003 5.520e+007 9.741e+011 1.000e+004 8.446e-002 6.931e-004 
1.076e-003 5.519e+007 9.748e+011 1.000e+004 1.029e-001 6.946e-004 
1.078e-003 5.517e+007 9.764e+011 1.000e+004 1.151e-001 6.960e-004 
1.079e-003 5.516e+007 9.767e+011 1.000e+004 1.411e-001 6.975e-004 
1.080e-003 5.514e+007 9.759e+011 1.000e+004 1.098e-001 6.990e-004 
1.082e-003 5.513e+007 9.663e+011 1.000e+004 1.082e-001 7.005e-004 
1.083e-003 5.512e+007 9.627e+011 1.000e+004 9.900e-002 7.019e-004 
1.085e-003 5.511e+007 9.611e+011 1.000e+004 9.790e-002 7.034e-004 
1.086e-003 5.510e+007 9.607e+011 1.000e+004 9.363e-002 7.048e-004 
1.087e-003 5.510e+007 9.611e+011 1.000e+004 1.151e-001 7.062e-004 
1.089e-003 5.509e+007 9.616e+011 1.000e+004 9.558e-002 7.077e-004 
1.090e-003 5.509e+007 9.618e+011 1.000e+004 7.114e-002 7.091e-004 
1.091e-003 5.509e+007 9.622e+011 1.000e+004 1.109e-001 7.104e-004 
1.093e-003 5.508e+007 9.539e+011 1.000e+004 1.084e-001 7.119e-004 
1.094e-003 5.508e+007 9.514e+011 1.000e+004 1.224e-001 7.132e-004 
1.096e-003 5.508e+007 9.508e+011 1.000e+004 1.081e-001 7.146e-004 
1.097e-003 5.509e+007 9.512e+011 1.000e+004 7.895e-002 7.160e-004 
1.098e-003 5.509e+007 9.526e+011 1.000e+004 1.200e-001 7.173e-004 
1.100e-003 5.510e+007 9.541e+011 1.000e+004 9.179e-002 7.186e-004 
1.101e-003 5.511e+007 9.521e+011 1.000e+004 1.109e-001 7.200e-004 
1.102e-003 5.512e+007 9.519e+011 1.000e+004 8.856e-002 7.213e-004 
1.104e-003 5.513e+007 9.528e+011 1.000e+004 9.582e-002 7.226e-004 
1.105e-003 5.514e+007 9.545e+011 1.000e+004 7.497e-002 7.239e-004 
1.107e-003 5.514e+007 9.563e+011 1.000e+004 1.275e-001 7.252e-004 
1.108e-003 5.515e+007 9.587e+011 1.000e+004 1.096e-001 7.265e-004 
1.109e-003 5.516e+007 9.593e+011 1.000e+004 1.273e-001 7.279e-004 
1.111e-003 5.517e+007 9.609e+011 1.000e+004 8.565e-002 7.292e-004 
1.112e-003 5.517e+007 9.574e+011 1.000e+004 1.129e-001 7.305e-004 
1.114e-003 5.518e+007 9.571e+011 1.000e+004 1.299e-001 7.318e-004 
1.115e-003 5.519e+007 9.565e+011 1.000e+004 8.001e-002 7.332e-004 
1.116e-003 5.519e+007 9.562e+011 1.000e+004 6.500e-002 7.345e-004 
1.118e-003 5.520e+007 9.569e+011 1.000e+004 8.328e-002 7.359e-004 
1.119e-003 5.520e+007 9.572e+011 1.000e+004 9.797e-002 7.372e-004 
1.120e-003 5.521e+007 9.530e+011 1.000e+004 1.129e-001 7.385e-004 
1.122e-003 5.522e+007 9.537e+011 1.000e+004 7.873e-002 7.398e-004 
1.123e-003 5.523e+007 9.538e+011 1.000e+004 8.975e-002 7.411e-004 
1.125e-003 5.524e+007 9.545e+011 1.000e+004 9.759e-002 7.424e-004 
1.126e-003 5.525e+007 9.556e+011 1.000e+004 8.178e-002 7.437e-004 
1.127e-003 5.527e+007 9.560e+011 1.000e+004 8.765e-002 7.450e-004 
1.129e-003 5.529e+007 9.536e+011 1.000e+004 8.770e-002 7.462e-004 
1.130e-003 5.530e+007 9.539e+011 1.000e+004 9.532e-002 7.475e-004 
1.131e-003 5.532e+007 9.526e+011 1.000e+004 7.870e-002 7.488e-004 
1.133e-003 5.534e+007 9.504e+011 1.000e+004 7.073e-002 7.500e-004 
1.134e-003 5.536e+007 9.486e+011 1.000e+004 7.460e-002 7.512e-004 
1.135e-003 5.538e+007 9.471e+011 1.000e+004 9.980e-002 7.525e-004 
1.137e-003 5.540e+007 9.477e+011 1.000e+004 7.384e-002 7.537e-004 
1.138e-003 5.543e+007 9.486e+011 1.000e+004 1.107e-001 7.549e-004 
1.140e-003 5.545e+007 9.496e+011 1.000e+004 1.060e-001 7.561e-004 
1.141e-003 5.547e+007 9.506e+011 1.000e+004 1.248e-001 7.573e-004 
1.142e-003 5.550e+007 9.516e+011 1.000e+004 1.108e-001 7.585e-004 
1.144e-003 5.552e+007 9.516e+011 1.000e+004 9.268e-002 7.597e-004 
1.145e-003 5.555e+007 9.519e+011 1.000e+004 7.442e-002 7.609e-004 
1.147e-003 5.558e+007 9.533e+011 1.000e+004 5.140e-002 7.621e-004 
1.148e-003 5.561e+007 9.549e+011 1.000e+004 1.039e-001 7.633e-004 
1.149e-003 5.564e+007 9.566e+011 1.000e+004 5.842e-002 7.644e-004 
1.151e-003 5.567e+007 9.585e+011 1.000e+004 7.634e-002 7.656e-004 
1.152e-003 5.570e+007 9.603e+011 1.000e+004 1.142e-001 7.667e-004 
1.153e-003 5.574e+007 9.621e+011 1.000e+004 7.735e-002 7.679e-004 
1.155e-003 5.578e+007 9.219e+011 1.000e+004 8.453e-002 7.691e-004 
1.156e-003 5.582e+007 9.228e+011 1.000e+004 8.306e-002 7.704e-004 
1.158e-003 5.587e+007 9.251e+011 1.000e+004 8.463e-002 7.717e-004 
1.160e-003 5.590e+007 9.264e+011 1.000e+004 8.525e-002 7.730e-004 
1.161e-003 5.594e+007 9.252e+011 1.000e+004 8.530e-002 7.743e-004 
1.163e-003 5.598e+007 9.260e+011 1.000e+004 8.405e-002 7.756e-004 
1.164e-003 5.602e+007 9.280e+011 1.000e+004 8.472e-002 7.769e-004 
1.166e-003 5.606e+007 9.295e+011 1.000e+004 8.512e-002 7.782e-004 
1.169e-003 5.614e+007 9.332e+011 1.000e+004 8.775e-002 7.807e-004 
1.189e-003 5.656e+007 9.669e+011 1.000e+004 9.288e-002 7.976e-004 
1.194e-003 5.663e+007 9.721e+011 1.000e+004 9.306e-002 8.021e-004 
1.206e-003 5.670e+007 9.843e+011 1.000e+004 1.001e-001 8.142e-004 
1.218e-003 5.660e+007 1.001e+012 1.000e+004 1.107e-001 8.264e-004 
1.227e-003 5.640e+007 1.009e+012 1.000e+004 1.157e-001 8.373e-004 
1.232e-003 5.629e+007 1.012e+012 1.000e+004 1.158e-001 8.422e-004 
1.236e-003 5.618e+007 1.013e+012 1.000e+004 1.157e-001 8.471e-004 
1.240e-003 5.607e+007 1.012e+012 1.000e+004 1.156e-001 8.519e-004 
1.244e-003 5.595e+007 1.014e+012 1.000e+004 1.161e-001 8.567e-004 
1.248e-003 5.584e+007 1.018e+012 1.000e+004 1.183e-001 8.615e-004 
1.252e-003 5.571e+007 1.009e+012 1.000e+004 1.166e-001 8.663e-004 
1.256e-003 5.562e+007 1.005e+012 1.000e+004 1.134e-001 8.709e-004 
1.260e-003 5.554e+007 1.006e+012 1.000e+004 1.092e-001 8.754e-004 
1.264e-003 5.548e+007 1.010e+012 1.000e+004 1.065e-001 8.799e-004 
1.268e-003 5.543e+007 1.013e+012 1.000e+004 1.062e-001 8.843e-004 
1.272e-003 5.537e+007 1.018e+012 1.000e+004 1.076e-001 8.887e-004 
1.276e-003 5.529e+007 1.022e+012 1.000e+004 1.119e-001 8.934e-004 
1.279e-003 5.520e+007 1.029e+012 1.000e+004 1.101e-001 8.976e-004 
1.281e-003 5.515e+007 1.033e+012 1.000e+004 1.090e-001 9.000e-004 
1.283e-003 5.510e+007 1.038e+012 1.000e+004 1.132e-001 9.021e-004 
1.285e-003 5.506e+007 1.036e+012 1.000e+004 1.068e-001 9.039e-004 
1.286e-003 5.502e+007 1.038e+012 1.000e+004 1.044e-001 9.057e-004 
1.288e-003 5.499e+007 1.040e+012 1.000e+004 1.028e-001 9.074e-004 
1.289e-003 5.495e+007 1.043e+012 1.000e+004 1.163e-001 9.091e-004 
1.291e-003 5.492e+007 1.046e+012 1.000e+004 1.168e-001 9.108e-004 
1.292e-003 5.489e+007 1.049e+012 1.000e+004 1.197e-001 9.125e-004 
1.296e-003 5.481e+007 1.028e+012 1.000e+004 1.113e-001 9.169e-004 
1.300e-003 5.470e+007 1.032e+012 1.000e+004 1.120e-001 9.217e-004 
1.304e-003 5.461e+007 1.030e+012 1.000e+004 1.110e-001 9.265e-004 
1.308e-003 5.453e+007 1.032e+012 1.000e+004 1.097e-001 9.305e-004 
1.309e-003 5.449e+007 1.035e+012 1.000e+004 1.102e-001 9.324e-004 
1.311e-003 5.446e+007 1.038e+012 1.000e+004 1.118e-001 9.342e-004 
1.312e-003 5.442e+007 1.041e+012 1.000e+004 1.096e-001 9.359e-004 
1.314e-003 5.439e+007 1.043e+012 1.000e+004 1.114e-001 9.376e-004 
1.315e-003 5.436e+007 1.046e+012 1.000e+004 1.139e-001 9.393e-004 
1.317e-003 5.432e+007 1.047e+012 1.000e+004 1.080e-001 9.411e-004 
1.318e-003 5.428e+007 1.049e+012 1.000e+004 1.074e-001 9.428e-004 
1.320e-003 5.425e+007 1.051e+012 1.000e+004 1.051e-001 9.445e-004 
1.321e-003 5.422e+007 1.051e+012 1.000e+004 1.046e-001 9.462e-004 
1.323e-003 5.419e+007 1.052e+012 1.000e+004 1.073e-001 9.479e-004 
1.324e-003 5.417e+007 1.054e+012 1.000e+004 1.073e-001 9.496e-004 
1.326e-003 5.414e+007 1.056e+012 1.000e+004 1.045e-001 9.512e-004 
1.327e-003 5.412e+007 1.059e+012 1.000e+004 1.038e-001 9.528e-004 
1.329e-003 5.410e+007 1.054e+012 1.000e+004 9.962e-002 9.546e-004 
1.331e-003 5.408e+007 1.049e+012 1.000e+004 9.662e-002 9.567e-004 
1.333e-003 5.407e+007 1.045e+012 1.000e+004 9.429e-002 9.590e-004 
1.336e-003 5.407e+007 1.042e+012 1.000e+004 9.525e-002 9.617e-004 
1.339e-003 5.408e+007 1.041e+012 1.000e+004 9.311e-002 9.651e-004 
1.341e-003 5.409e+007 1.036e+012 1.000e+004 9.368e-002 9.674e-004 
1.343e-003 5.409e+007 1.034e+012 1.000e+004 8.959e-002 9.692e-004 
1.345e-003 5.410e+007 1.032e+012 1.000e+004 8.911e-002 9.710e-004 
1.347e-003 5.411e+007 1.026e+012 1.000e+004 9.184e-002 9.730e-004 
1.349e-003 5.412e+007 1.026e+012 1.000e+004 9.681e-002 9.750e-004 
1.352e-003 5.413e+007 1.022e+012 1.000e+004 9.429e-002 9.772e-004 
1.355e-003 5.414e+007 1.017e+012 1.000e+004 9.283e-002 9.802e-004 
1.359e-003 5.418e+007 1.018e+012 1.000e+004 9.006e-002 9.841e-004 
1.363e-003 5.423e+007 1.021e+012 1.000e+004 8.718e-002 9.877e-004 
1.366e-003 5.426e+007 1.024e+012 1.000e+004 9.064e-002 9.903e-004 
1.368e-003 5.429e+007 1.028e+012 1.000e+004 8.756e-002 9.930e-004 
1.371e-003 5.431e+007 1.023e+012 1.000e+004 9.299e-002 9.955e-004 
1.373e-003 5.431e+007 1.021e+012 1.000e+004 9.644e-002 9.976e-004 
1.375e-003 5.432e+007 1.020e+012 1.000e+004 9.495e-002 9.995e-004 
1.377e-003 5.433e+007 1.020e+012 1.000e+004 9.561e-002 1.001e-003 
1.379e-003 5.434e+007 1.021e+012 1.000e+004 9.731e-002 1.003e-003 
1.381e-003 5.434e+007 1.021e+012 1.000e+004 9.886e-002 1.005e-003 
1.382e-003 5.433e+007 1.022e+012 1.000e+004 1.008e-001 1.006e-003 
1.384e-003 5.433e+007 1.021e+012 1.000e+004 9.776e-002 1.008e-003 
1.385e-003 5.432e+007 1.015e+012 1.000e+004 9.978e-002 1.010e-003 
1.387e-003 5.431e+007 1.010e+012 1.000e+004 9.813e-002 1.011e-003 
1.388e-003 5.431e+007 1.006e+012 1.000e+004 9.697e-002 1.013e-003 
1.390e-003 5.430e+007 1.007e+012 1.000e+004 9.705e-002 1.014e-003 
1.392e-003 5.430e+007 1.008e+012 1.000e+004 9.680e-002 1.016e-003 
1.393e-003 5.430e+007 1.010e+012 1.000e+004 9.748e-002 1.018e-003 
1.395e-003 5.429e+007 1.012e+012 1.000e+004 9.663e-002 1.019e-003 
1.396e-003 5.429e+007 1.014e+012 1.000e+004 9.691e-002 1.021e-003 
1.398e-003 5.429e+007 1.013e+012 1.000e+004 1.002e-001 1.022e-003 
1.400e-003 5.429e+007 1.013e+012 1.000e+004 1.001e-001 1.024e-003 
1.401e-003 5.429e+007 1.012e+012 1.000e+004 1.014e-001 1.026e-003 
1.403e-003 5.429e+007 1.013e+012 1.000e+004 1.035e-001 1.028e-003 
1.405e-003 5.429e+007 1.014e+012 1.000e+004 1.003e-001 1.030e-003 
1.407e-003 5.429e+007 1.016e+012 1.000e+004 1.011e-001 1.032e-003 
1.409e-003 5.430e+007 1.018e+012 1.000e+004 1.005e-001 1.033e-003 
1.411e-003 5.430e+007 1.018e+012 1.000e+004 1.013e-001 1.035e-003 
1.413e-003 5.430e+007 1.019e+012 1.000e+004 1.012e-001 1.037e-003 
1.414e-003 5.430e+007 1.020e+012 1.000e+004 1.034e-001 1.039e-003 
1.416e-003 5.430e+007 1.022e+012 1.000e+004 1.019e-001 1.041e-003 
1.418e-003 5.430e+007 1.024e+012 1.000e+004 1.009e-001 1.042e-003 
1.420e-003 5.431e+007 1.025e+012 1.000e+004 1.019e-001 1.044e-003 
1.421e-003 5.431e+007 1.027e+012 1.000e+004 1.024e-001 1.046e-003 
1.423e-003 5.431e+007 1.026e+012 1.000e+004 9.921e-002 1.048e-003 
1.425e-003 5.431e+007 1.027e+012 1.000e+004 1.010e-001 1.049e-003 
1.427e-003 5.431e+007 1.029e+012 1.000e+004 9.904e-002 1.051e-003 
1.429e-003 5.431e+007 1.032e+012 1.000e+004 9.785e-002 1.053e-003 
1.430e-003 5.432e+007 1.035e+012 1.000e+004 9.546e-002 1.055e-003 
1.432e-003 5.433e+007 1.039e+012 1.000e+004 9.831e-002 1.056e-003 
1.434e-003 5.433e+007 1.040e+012 1.000e+004 9.743e-002 1.058e-003 
1.436e-003 5.433e+007 1.041e+012 1.000e+004 9.763e-002 1.060e-003 
1.437e-003 5.433e+007 1.042e+012 1.000e+004 9.457e-002 1.062e-003 
1.439e-003 5.434e+007 1.044e+012 1.000e+004 9.718e-002 1.063e-003 
1.441e-003 5.435e+007 1.047e+012 1.000e+004 9.379e-002 1.065e-003 
1.443e-003 5.436e+007 1.050e+012 1.000e+004 9.155e-002 1.067e-003 
1.445e-003 5.437e+007 1.053e+012 1.000e+004 9.035e-002 1.068e-003 
1.446e-003 5.439e+007 1.056e+012 1.000e+004 9.002e-002 1.070e-003 
1.448e-003 5.441e+007 1.060e+012 1.000e+004 8.665e-002 1.072e-003 
1.450e-003 5.443e+007 1.062e+012 1.000e+004 8.794e-002 1.073e-003 
1.452e-003 5.444e+007 1.066e+012 1.000e+004 8.647e-002 1.075e-003 
1.453e-003 5.446e+007 1.070e+012 1.000e+004 8.816e-002 1.077e-003 
1.455e-003 5.448e+007 1.074e+012 1.000e+004 8.299e-002 1.078e-003 
1.457e-003 5.451e+007 1.078e+012 1.000e+004 8.217e-002 1.080e-003 
1.459e-003 5.453e+007 1.081e+012 1.000e+004 8.875e-002 1.082e-003 
1.460e-003 5.455e+007 1.084e+012 1.000e+004 9.138e-002 1.083e-003 
1.462e-003 5.456e+007 1.085e+012 1.000e+004 9.639e-002 1.085e-003 
1.464e-003 5.457e+007 1.084e+012 1.000e+004 9.598e-002 1.087e-003 
1.466e-003 5.458e+007 1.085e+012 1.000e+004 9.418e-002 1.088e-003 
1.468e-003 5.460e+007 1.088e+012 1.000e+004 9.054e-002 1.090e-003 
1.469e-003 5.462e+007 1.091e+012 1.000e+004 8.984e-002 1.091e-003 
1.471e-003 5.465e+007 1.094e+012 1.000e+004 8.999e-002 1.093e-003 
1.473e-003 5.467e+007 1.098e+012 1.000e+004 8.808e-002 1.095e-003 
1.475e-003 5.469e+007 1.102e+012 1.000e+004 8.924e-002 1.096e-003 
1.476e-003 5.471e+007 1.093e+012 1.000e+004 9.177e-002 1.098e-003 
1.478e-003 5.473e+007 1.090e+012 1.000e+004 9.283e-002 1.100e-003 
1.480e-003 5.475e+007 1.090e+012 1.000e+004 8.582e-002 1.101e-003 
1.482e-003 5.476e+007 1.093e+012 1.000e+004 8.762e-002 1.103e-003 
1.483e-003 5.478e+007 1.097e+012 1.000e+004 9.012e-002 1.105e-003 
1.485e-003 5.479e+007 1.102e+012 1.000e+004 8.900e-002 1.106e-003 
1.487e-003 5.479e+007 1.107e+012 1.000e+004 8.840e-002 1.108e-003 
1.489e-003 5.479e+007 1.112e+012 1.000e+004 9.184e-002 1.110e-003 
1.490e-003 5.479e+007 1.118e+012 1.000e+004 9.809e-002 1.112e-003 
1.492e-003 5.478e+007 1.118e+012 1.000e+004 9.296e-002 1.113e-003 
1.494e-003 5.478e+007 1.119e+012 1.000e+004 9.530e-002 1.115e-003 
1.496e-003 5.478e+007 1.121e+012 1.000e+004 9.231e-002 1.117e-003 
1.497e-003 5.478e+007 1.121e+012 1.000e+004 9.316e-002 1.119e-003 
1.499e-003 5.478e+007 1.120e+012 1.000e+004 9.118e-002 1.120e-003 
1.501e-003 5.477e+007 1.123e+012 1.000e+004 9.250e-002 1.122e-003 
1.503e-003 5.477e+007 1.125e+012 1.000e+004 9.171e-002 1.124e-003 
1.505e-003 5.477e+007 1.128e+012 1.000e+004 9.028e-002 1.126e-003 
1.506e-003 5.476e+007 1.131e+012 1.000e+004 8.685e-002 1.128e-003 
1.508e-003 5.476e+007 1.135e+012 1.000e+004 8.660e-002 1.130e-003 
1.510e-003 5.475e+007 1.138e+012 1.000e+004 8.703e-002 1.132e-003 
1.512e-003 5.475e+007 1.142e+012 1.000e+004 8.522e-002 1.134e-003 
1.514e-003 5.475e+007 1.147e+012 1.000e+004 8.439e-002 1.136e-003 
1.516e-003 5.474e+007 1.151e+012 1.000e+004 8.498e-002 1.138e-003 
1.519e-003 5.473e+007 1.157e+012 1.000e+004 8.825e-002 1.140e-003 
1.521e-003 5.473e+007 1.164e+012 1.000e+004 8.709e-002 1.142e-003 
1.523e-003 5.473e+007 1.172e+012 1.000e+004 8.539e-002 1.145e-003 
1.526e-003 5.473e+007 1.180e+012 1.000e+004 8.497e-002 1.147e-003 
1.528e-003 5.472e+007 1.186e+012 1.000e+004 8.854e-002 1.150e-003 
1.530e-003 5.470e+007 1.193e+012 1.000e+004 9.130e-002 1.152e-003 
1.532e-003 5.468e+007 1.195e+012 1.000e+004 8.953e-002 1.154e-003 
1.534e-003 5.467e+007 1.193e+012 1.000e+004 8.835e-002 1.156e-003 
1.536e-003 5.466e+007 1.197e+012 1.000e+004 8.623e-002 1.158e-003 
1.537e-003 5.465e+007 1.200e+012 1.000e+004 8.822e-002 1.159e-003 
1.539e-003 5.464e+007 1.204e+012 1.000e+004 8.679e-002 1.161e-003 
1.541e-003 5.463e+007 1.209e+012 1.000e+004 8.710e-002 1.163e-003 
1.542e-003 5.462e+007 1.213e+012 1.000e+004 8.918e-002 1.164e-003 
1.544e-003 5.461e+007 1.218e+012 1.000e+004 8.968e-002 1.166e-003 
1.545e-003 5.460e+007 1.223e+012 1.000e+004 8.951e-002 1.168e-003 
1.547e-003 5.458e+007 1.226e+012 1.000e+004 9.043e-002 1.169e-003 
1.548e-003 5.456e+007 1.229e+012 1.000e+004 9.254e-002 1.171e-003 
1.550e-003 5.453e+007 1.226e+012 1.000e+004 9.441e-002 1.173e-003 
1.551e-003 5.451e+007 1.223e+012 1.000e+004 9.497e-002 1.174e-003 
1.553e-003 5.448e+007 1.223e+012 1.000e+004 9.616e-002 1.176e-003 
1.554e-003 5.445e+007 1.225e+012 1.000e+004 8.452e-002 1.178e-003 
1.556e-003 5.443e+007 1.223e+012 1.000e+004 9.623e-002 1.179e-003 
1.557e-003 5.440e+007 1.219e+012 1.000e+004 8.700e-002 1.181e-003 
1.559e-003 5.437e+007 1.209e+012 1.000e+004 8.445e-002 1.183e-003 
1.560e-003 5.435e+007 1.205e+012 1.000e+004 9.354e-002 1.184e-003 
1.562e-003 5.434e+007 1.204e+012 1.000e+004 9.489e-002 1.186e-003 
1.563e-003 5.433e+007 1.204e+012 1.000e+004 7.831e-002 1.187e-003 
1.564e-003 5.431e+007 1.202e+012 1.000e+004 8.540e-002 1.189e-003 
1.566e-003 5.430e+007 1.199e+012 1.000e+004 9.866e-002 1.190e-003 
1.567e-003 5.428e+007 1.194e+012 1.000e+004 9.831e-002 1.192e-003 
1.569e-003 5.426e+007 1.189e+012 1.000e+004 9.901e-002 1.193e-003 
1.571e-003 5.422e+007 1.175e+012 1.000e+004 9.230e-002 1.196e-003 
1.574e-003 5.419e+007 1.174e+012 1.000e+004 8.758e-002 1.199e-003 
1.577e-003 5.416e+007 1.170e+012 1.000e+004 9.068e-002 1.203e-003 
1.580e-003 5.413e+007 1.177e+012 1.000e+004 9.045e-002 1.206e-003 
1.584e-003 5.409e+007 1.185e+012 1.000e+004 9.141e-002 1.210e-003 
1.587e-003 5.405e+007 1.194e+012 1.000e+004 9.099e-002 1.213e-003 
1.591e-003 5.400e+007 1.205e+012 1.000e+004 9.003e-002 1.217e-003 
1.594e-003 5.393e+007 1.217e+012 1.000e+004 9.202e-002 1.221e-003 
1.598e-003 5.386e+007 1.227e+012 1.000e+004 8.926e-002 1.226e-003 
1.602e-003 5.380e+007 1.209e+012 1.000e+004 9.021e-002 1.230e-003 
1.606e-003 5.376e+007 1.206e+012 1.000e+004 8.667e-002 1.234e-003 
1.609e-003 5.373e+007 1.213e+012 1.000e+004 8.702e-002 1.238e-003 
1.613e-003 5.370e+007 1.218e+012 1.000e+004 8.649e-002 1.242e-003 
1.617e-003 5.367e+007 1.225e+012 1.000e+004 8.329e-002 1.246e-003 
1.621e-003 5.366e+007 1.226e+012 1.000e+004 8.023e-002 1.250e-003 
1.624e-003 5.367e+007 1.231e+012 1.000e+004 8.027e-002 1.253e-003 
1.626e-003 5.367e+007 1.233e+012 1.000e+004 8.272e-002 1.255e-003 
1.628e-003 5.367e+007 1.235e+012 1.000e+004 7.922e-002 1.257e-003 
1.630e-003 5.366e+007 1.238e+012 1.000e+004 7.904e-002 1.259e-003 
1.632e-003 5.366e+007 1.241e+012 1.000e+004 8.273e-002 1.261e-003 
1.634e-003 5.365e+007 1.246e+012 1.000e+004 8.439e-002 1.263e-003 
1.635e-003 5.364e+007 1.252e+012 1.000e+004 8.198e-002 1.264e-003 
1.637e-003 5.363e+007 1.258e+012 1.000e+004 8.363e-002 1.266e-003 
1.639e-003 5.362e+007 1.265e+012 1.000e+004 8.513e-002 1.268e-003 
1.640e-003 5.361e+007 1.269e+012 1.000e+004 8.601e-002 1.270e-003 
1.642e-003 5.359e+007 1.273e+012 1.000e+004 8.659e-002 1.271e-003 
1.644e-003 5.357e+007 1.275e+012 1.000e+004 8.569e-002 1.273e-003 
1.645e-003 5.356e+007 1.272e+012 1.000e+004 8.602e-002 1.275e-003 
1.647e-003 5.354e+007 1.272e+012 1.000e+004 8.535e-002 1.277e-003 
1.648e-003 5.353e+007 1.275e+012 1.000e+004 8.480e-002 1.278e-003 
1.650e-003 5.352e+007 1.279e+012 1.000e+004 8.368e-002 1.280e-003 
1.652e-003 5.352e+007 1.284e+012 1.000e+004 8.198e-002 1.281e-003 
1.653e-003 5.351e+007 1.286e+012 1.000e+004 8.228e-002 1.283e-003 
1.655e-003 5.351e+007 1.282e+012 1.000e+004 7.859e-002 1.284e-003 
1.656e-003 5.352e+007 1.275e+012 1.000e+004 7.612e-002 1.286e-003 
1.658e-003 5.352e+007 1.270e+012 1.000e+004 7.824e-002 1.287e-003 
1.659e-003 5.352e+007 1.270e+012 1.000e+004 7.406e-002 1.289e-003 
1.661e-003 5.352e+007 1.270e+012 1.000e+004 7.307e-002 1.291e-003 
1.662e-003 5.352e+007 1.268e+012 1.000e+004 7.587e-002 1.292e-003 
1.664e-003 5.351e+007 1.269e+012 1.000e+004 7.578e-002 1.294e-003 
1.665e-003 5.351e+007 1.270e+012 1.000e+004 7.580e-002 1.295e-003 
1.667e-003 5.351e+007 1.264e+012 1.000e+004 8.090e-002 1.297e-003 
1.671e-003 5.349e+007 1.263e+012 1.000e+004 7.965e-002 1.301e-003 
1.674e-003 5.349e+007 1.259e+012 1.000e+004 7.895e-002 1.304e-003 
1.677e-003 5.348e+007 1.255e+012 1.000e+004 8.182e-002 1.307e-003 
1.680e-003 5.344e+007 1.254e+012 1.000e+004 8.484e-002 1.311e-003 
1.683e-003 5.341e+007 1.256e+012 1.000e+004 8.236e-002 1.314e-003 
1.686e-003 5.338e+007 1.258e+012 1.000e+004 8.232e-002 1.317e-003 
1.689e-003 5.336e+007 1.258e+012 1.000e+004 8.217e-002 1.320e-003 
1.691e-003 5.334e+007 1.261e+012 1.000e+004 8.276e-002 1.322e-003 
1.693e-003 5.331e+007 1.263e+012 1.000e+004 8.203e-002 1.324e-003 
1.694e-003 5.330e+007 1.263e+012 1.000e+004 8.011e-002 1.326e-003 
1.696e-003 5.328e+007 1.265e+012 1.000e+004 8.069e-002 1.327e-003 
1.697e-003 5.327e+007 1.268e+012 1.000e+004 8.019e-002 1.329e-003 
1.699e-003 5.325e+007 1.271e+012 1.000e+004 8.045e-002 1.330e-003 
1.700e-003 5.323e+007 1.273e+012 1.000e+004 7.854e-002 1.332e-003 
1.702e-003 5.322e+007 1.276e+012 1.000e+004 7.742e-002 1.334e-003 
1.703e-003 5.321e+007 1.280e+012 1.000e+004 7.653e-002 1.335e-003 
1.705e-003 5.320e+007 1.283e+012 1.000e+004 7.763e-002 1.337e-003 
1.706e-003 5.319e+007 1.288e+012 1.000e+004 7.621e-002 1.338e-003 
1.707e-003 5.318e+007 1.292e+012 1.000e+004 7.582e-002 1.340e-003 
1.709e-003 5.316e+007 1.298e+012 1.000e+004 7.857e-002 1.341e-003 
1.710e-003 5.314e+007 1.301e+012 1.000e+004 8.129e-002 1.343e-003 
1.712e-003 5.312e+007 1.305e+012 1.000e+004 7.996e-002 1.344e-003 
1.713e-003 5.310e+007 1.301e+012 1.000e+004 8.067e-002 1.346e-003 
1.715e-003 5.308e+007 1.302e+012 1.000e+004 8.143e-002 1.348e-003 
1.716e-003 5.305e+007 1.307e+012 1.000e+004 8.011e-002 1.349e-003 
1.718e-003 5.303e+007 1.312e+012 1.000e+004 8.154e-002 1.351e-003 
1.719e-003 5.300e+007 1.314e+012 1.000e+004 8.013e-002 1.352e-003 
1.720e-003 5.298e+007 1.317e+012 1.000e+004 7.983e-002 1.354e-003 
1.722e-003 5.296e+007 1.320e+012 1.000e+004 7.937e-002 1.355e-003 
1.723e-003 5.294e+007 1.324e+012 1.000e+004 7.908e-002 1.357e-003 
1.725e-003 5.292e+007 1.329e+012 1.000e+004 7.808e-002 1.359e-003 
1.726e-003 5.290e+007 1.334e+012 1.000e+004 7.942e-002 1.360e-003 
1.728e-003 5.287e+007 1.331e+012 1.000e+004 7.517e-002 1.362e-003 
1.729e-003 5.285e+007 1.326e+012 1.000e+004 7.878e-002 1.363e-003 
1.730e-003 5.283e+007 1.329e+012 1.000e+004 7.927e-002 1.365e-003 
1.732e-003 5.280e+007 1.335e+012 1.000e+004 8.162e-002 1.367e-003 
1.733e-003 5.277e+007 1.341e+012 1.000e+004 8.143e-002 1.368e-003 
1.735e-003 5.274e+007 1.338e+012 1.000e+004 8.212e-002 1.370e-003 
1.736e-003 5.271e+007 1.332e+012 1.000e+004 8.235e-002 1.372e-003 
1.738e-003 5.268e+007 1.331e+012 1.000e+004 7.949e-002 1.373e-003 
1.739e-003 5.266e+007 1.334e+012 1.000e+004 7.911e-002 1.375e-003 
1.740e-003 5.264e+007 1.337e+012 1.000e+004 7.698e-002 1.376e-003 
1.742e-003 5.262e+007 1.340e+012 1.000e+004 7.737e-002 1.378e-003 
1.743e-003 5.260e+007 1.345e+012 1.000e+004 7.682e-002 1.380e-003 
1.745e-003 5.258e+007 1.349e+012 1.000e+004 7.772e-002 1.381e-003 
1.746e-003 5.256e+007 1.354e+012 1.000e+004 7.759e-002 1.383e-003 
1.748e-003 5.253e+007 1.359e+012 1.000e+004 7.776e-002 1.385e-003 
1.749e-003 5.251e+007 1.363e+012 1.000e+004 7.734e-002 1.386e-003 
1.751e-003 5.248e+007 1.367e+012 1.000e+004 8.051e-002 1.388e-003 
1.752e-003 5.245e+007 1.371e+012 1.000e+004 7.912e-002 1.390e-003 
1.754e-003 5.242e+007 1.375e+012 1.000e+004 7.916e-002 1.391e-003 
1.755e-003 5.239e+007 1.380e+012 1.000e+004 7.807e-002 1.393e-003 
1.757e-003 5.236e+007 1.386e+012 1.000e+004 7.893e-002 1.395e-003 
1.758e-003 5.233e+007 1.392e+012 1.000e+004 7.897e-002 1.396e-003 
1.760e-003 5.230e+007 1.398e+012 1.000e+004 7.919e-002 1.398e-003 
1.761e-003 5.226e+007 1.405e+012 1.000e+004 7.976e-002 1.400e-003 
1.763e-003 5.222e+007 1.411e+012 1.000e+004 8.219e-002 1.401e-003 
1.764e-003 5.217e+007 1.417e+012 1.000e+004 8.239e-002 1.403e-003 
1.766e-003 5.212e+007 1.420e+012 1.000e+004 8.605e-002 1.405e-003 
1.767e-003 5.207e+007 1.421e+012 1.000e+004 8.316e-002 1.407e-003 
1.769e-003 5.201e+007 1.422e+012 1.000e+004 8.412e-002 1.409e-003 
1.770e-003 5.196e+007 1.425e+012 1.000e+004 8.302e-002 1.411e-003 
1.772e-003 5.191e+007 1.426e+012 1.000e+004 8.398e-002 1.413e-003 
1.773e-003 5.186e+007 1.425e+012 1.000e+004 8.131e-002 1.414e-003 
1.774e-003 5.182e+007 1.428e+012 1.000e+004 8.143e-002 1.416e-003 
1.776e-003 5.177e+007 1.432e+012 1.000e+004 7.938e-002 1.418e-003 
1.777e-003 5.173e+007 1.435e+012 1.000e+004 8.027e-002 1.420e-003 
1.779e-003 5.169e+007 1.437e+012 1.000e+004 7.797e-002 1.421e-003 
1.780e-003 5.166e+007 1.441e+012 1.000e+004 7.643e-002 1.423e-003 
1.782e-003 5.162e+007 1.446e+012 1.000e+004 7.721e-002 1.425e-003 
1.783e-003 5.158e+007 1.450e+012 1.000e+004 7.837e-002 1.427e-003 
1.785e-003 5.155e+007 1.453e+012 1.000e+004 7.587e-002 1.428e-003 
1.786e-003 5.151e+007 1.458e+012 1.000e+004 7.555e-002 1.430e-003 
1.788e-003 5.147e+007 1.463e+012 1.000e+004 7.861e-002 1.432e-003 
1.789e-003 5.143e+007 1.453e+012 1.000e+004 7.982e-002 1.433e-003 
1.791e-003 5.139e+007 1.449e+012 1.000e+004 7.841e-002 1.435e-003 
1.792e-003 5.135e+007 1.448e+012 1.000e+004 7.781e-002 1.437e-003 
1.794e-003 5.131e+007 1.448e+012 1.000e+004 7.851e-002 1.439e-003 
1.795e-003 5.127e+007 1.449e+012 1.000e+004 8.050e-002 1.440e-003 
1.797e-003 5.123e+007 1.451e+012 1.000e+004 7.633e-002 1.442e-003 
1.798e-003 5.120e+007 1.453e+012 1.000e+004 7.190e-002 1.444e-003 
1.799e-003 5.117e+007 1.456e+012 1.000e+004 7.303e-002 1.446e-003 
1.801e-003 5.115e+007 1.458e+012 1.000e+004 6.861e-002 1.447e-003 
1.802e-003 5.113e+007 1.458e+012 1.000e+004 7.043e-002 1.449e-003 
1.804e-003 5.112e+007 1.460e+012 1.000e+004 6.954e-002 1.450e-003 
1.805e-003 5.110e+007 1.463e+012 1.000e+004 7.098e-002 1.452e-003 
1.807e-003 5.108e+007 1.466e+012 1.000e+004 7.210e-002 1.454e-003 
1.808e-003 5.106e+007 1.469e+012 1.000e+004 7.119e-002 1.455e-003 
1.810e-003 5.104e+007 1.472e+012 1.000e+004 7.011e-002 1.457e-003 
1.811e-003 5.102e+007 1.471e+012 1.000e+004 7.077e-002 1.458e-003 
1.813e-003 5.100e+007 1.464e+012 1.000e+004 7.001e-002 1.460e-003 
1.814e-003 5.098e+007 1.463e+012 1.000e+004 7.031e-002 1.462e-003 
1.816e-003 5.096e+007 1.464e+012 1.000e+004 6.961e-002 1.463e-003 
1.817e-003 5.095e+007 1.465e+012 1.000e+004 7.041e-002 1.465e-003 
1.818e-003 5.093e+007 1.466e+012 1.000e+004 7.046e-002 1.466e-003 
1.820e-003 5.091e+007 1.468e+012 1.000e+004 7.083e-002 1.468e-003 
1.821e-003 5.089e+007 1.469e+012 1.000e+004 7.085e-002 1.469e-003 
1.823e-003 5.087e+007 1.469e+012 1.000e+004 7.194e-002 1.471e-003 
1.824e-003 5.085e+007 1.470e+012 1.000e+004 7.153e-002 1.473e-003 
1.826e-003 5.083e+007 1.472e+012 1.000e+004 7.318e-002 1.474e-003 
1.827e-003 5.080e+007 1.474e+012 1.000e+004 7.338e-002 1.476e-003 
1.829e-003 5.077e+007 1.477e+012 1.000e+004 7.901e-002 1.478e-003 
1.830e-003 5.074e+007 1.481e+012 1.000e+004 7.853e-002 1.479e-003 
1.832e-003 5.071e+007 1.484e+012 1.000e+004 7.731e-002 1.481e-003 
1.833e-003 5.067e+007 1.488e+012 1.000e+004 7.516e-002 1.483e-003 
1.835e-003 5.064e+007 1.493e+012 1.000e+004 7.357e-002 1.484e-003 
1.836e-003 5.061e+007 1.499e+012 1.000e+004 7.305e-002 1.486e-003 
1.838e-003 5.058e+007 1.503e+012 1.000e+004 7.348e-002 1.488e-003 
1.839e-003 5.055e+007 1.509e+012 1.000e+004 7.356e-002 1.490e-003 
1.841e-003 5.052e+007 1.514e+012 1.000e+004 7.253e-002 1.491e-003 
1.842e-003 5.048e+007 1.516e+012 1.000e+004 7.400e-002 1.493e-003 
1.844e-003 5.045e+007 1.520e+012 1.000e+004 7.371e-002 1.495e-003 
1.845e-003 5.042e+007 1.522e+012 1.000e+004 7.385e-002 1.496e-003 
1.847e-003 5.038e+007 1.526e+012 1.000e+004 7.117e-002 1.498e-003 
1.848e-003 5.035e+007 1.532e+012 1.000e+004 6.966e-002 1.500e-003 
1.850e-003 5.032e+007 1.533e+012 1.000e+004 6.868e-002 1.501e-003 
1.851e-003 5.030e+007 1.535e+012 1.000e+004 6.512e-002 1.503e-003 
1.853e-003 5.027e+007 1.538e+012 1.000e+004 6.393e-002 1.505e-003 
1.854e-003 5.024e+007 1.540e+012 1.000e+004 6.528e-002 1.507e-003 
1.856e-003 5.021e+007 1.543e+012 1.000e+004 6.562e-002 1.508e-003 
1.857e-003 5.018e+007 1.548e+012 1.000e+004 6.127e-002 1.510e-003 
1.859e-003 5.015e+007 1.544e+012 1.000e+004 6.191e-002 1.512e-003 
1.861e-003 5.012e+007 1.542e+012 1.000e+004 6.022e-002 1.514e-003 
1.862e-003 5.010e+007 1.545e+012 1.000e+004 5.942e-002 1.516e-003 
1.864e-003 5.008e+007 1.546e+012 1.000e+004 5.395e-002 1.518e-003 
1.866e-003 5.007e+007 1.546e+012 1.000e+004 5.915e-002 1.520e-003 
1.868e-003 5.006e+007 1.548e+012 1.000e+004 5.892e-002 1.521e-003 
1.869e-003 5.004e+007 1.551e+012 1.000e+004 5.968e-002 1.523e-003 
1.871e-003 5.002e+007 1.550e+012 1.000e+004 5.889e-002 1.525e-003 
1.873e-003 5.000e+007 1.549e+012 1.000e+004 5.850e-002 1.527e-003 
1.874e-003 4.997e+007 1.545e+012 1.000e+004 6.054e-002 1.529e-003 
1.876e-003 4.994e+007 1.545e+012 1.000e+004 6.222e-002 1.530e-003 
1.877e-003 4.992e+007 1.547e+012 1.000e+004 6.163e-002 1.532e-003 
1.879e-003 4.989e+007 1.551e+012 1.000e+004 5.807e-002 1.534e-003 
1.881e-003 4.987e+007 1.555e+012 1.000e+004 5.784e-002 1.536e-003 
1.882e-003 4.984e+007 1.559e+012 1.000e+004 5.943e-002 1.537e-003 
1.884e-003 4.982e+007 1.564e+012 1.000e+004 5.770e-002 1.539e-003 
1.886e-003 4.980e+007 1.569e+012 1.000e+004 5.391e-002 1.541e-003 
1.887e-003 4.978e+007 1.573e+012 1.000e+004 5.612e-002 1.543e-003 
1.889e-003 4.975e+007 1.577e+012 1.000e+004 5.794e-002 1.545e-003 
1.890e-003 4.972e+007 1.581e+012 1.000e+004 5.627e-002 1.547e-003 
1.892e-003 4.969e+007 1.575e+012 1.000e+004 5.461e-002 1.548e-003 
1.894e-003 4.967e+007 1.572e+012 1.000e+004 5.498e-002 1.550e-003 
1.895e-003 4.965e+007 1.571e+012 1.000e+004 5.361e-002 1.552e-003 
1.897e-003 4.963e+007 1.573e+012 1.000e+004 5.538e-002 1.554e-003 
1.899e-003 4.961e+007 1.576e+012 1.000e+004 5.509e-002 1.555e-003 
1.900e-003 4.959e+007 1.580e+012 1.000e+004 5.223e-002 1.557e-003 
1.902e-003 4.957e+007 1.584e+012 1.000e+004 4.956e-002 1.559e-003 
1.903e-003 4.955e+007 1.589e+012 1.000e+004 5.240e-002 1.561e-003 
1.905e-003 4.953e+007 1.594e+012 1.000e+004 6.169e-002 1.562e-003 
1.907e-003 4.950e+007 1.599e+012 1.000e+004 6.020e-002 1.564e-003 
1.908e-003 4.947e+007 1.604e+012 1.000e+004 5.824e-002 1.566e-003 
1.910e-003 4.943e+007 1.609e+012 1.000e+004 6.143e-002 1.568e-003 
1.911e-003 4.940e+007 1.615e+012 1.000e+004 6.191e-002 1.570e-003 
1.913e-003 4.937e+007 1.621e+012 1.000e+004 5.714e-002 1.571e-003 
1.914e-003 4.935e+007 1.627e+012 1.000e+004 5.257e-002 1.573e-003 
1.916e-003 4.933e+007 1.633e+012 1.000e+004 5.594e-002 1.575e-003 
1.918e-003 4.930e+007 1.639e+012 1.000e+004 5.708e-002 1.577e-003 
1.919e-003 4.928e+007 1.644e+012 1.000e+004 5.336e-002 1.578e-003 
1.921e-003 4.926e+007 1.651e+012 1.000e+004 5.451e-002 1.580e-003 
1.922e-003 4.924e+007 1.655e+012 1.000e+004 5.470e-002 1.582e-003 
1.924e-003 4.922e+007 1.661e+012 1.000e+004 5.227e-002 1.584e-003 
1.926e-003 4.920e+007 1.667e+012 1.000e+004 5.071e-002 1.585e-003 
1.927e-003 4.917e+007 1.673e+012 1.000e+004 5.464e-002 1.587e-003 
1.929e-003 4.914e+007 1.680e+012 1.000e+004 5.247e-002 1.589e-003 
1.930e-003 4.911e+007 1.687e+012 1.000e+004 5.302e-002 1.590e-003 
1.932e-003 4.908e+007 1.695e+012 1.000e+004 5.411e-002 1.592e-003 
1.933e-003 4.905e+007 1.701e+012 1.000e+004 5.327e-002 1.594e-003 
1.935e-003 4.902e+007 1.707e+012 1.000e+004 5.219e-002 1.596e-003 
1.936e-003 4.898e+007 1.713e+012 1.000e+004 5.208e-002 1.598e-003 
1.938e-003 4.895e+007 1.720e+012 1.000e+004 5.049e-002 1.599e-003 
1.939e-003 4.892e+007 1.727e+012 1.000e+004 5.274e-002 1.601e-003 
1.941e-003 4.888e+007 1.732e+012 1.000e+004 5.240e-002 1.603e-003 
1.942e-003 4.883e+007 1.733e+012 1.000e+004 5.425e-002 1.605e-003 
1.944e-003 4.879e+007 1.737e+012 1.000e+004 5.254e-002 1.607e-003 
1.946e-003 4.875e+007 1.743e+012 1.000e+004 5.401e-002 1.608e-003 
1.947e-003 4.872e+007 1.747e+012 1.000e+004 4.913e-002 1.610e-003 
1.949e-003 4.869e+007 1.752e+012 1.000e+004 4.938e-002 1.612e-003 
1.950e-003 4.867e+007 1.759e+012 1.000e+004 4.490e-002 1.614e-003 
1.952e-003 4.865e+007 1.765e+012 1.000e+004 4.653e-002 1.615e-003 
1.953e-003 4.863e+007 1.769e+012 1.000e+004 4.910e-002 1.617e-003 
1.955e-003 4.861e+007 1.774e+012 1.000e+004 4.713e-002 1.619e-003 
1.956e-003 4.859e+007 1.780e+012 1.000e+004 4.424e-002 1.620e-003 
1.958e-003 4.857e+007 1.784e+012 1.000e+004 4.566e-002 1.622e-003 
1.959e-003 4.854e+007 1.791e+012 1.000e+004 5.216e-002 1.624e-003 
1.961e-003 4.852e+007 1.798e+012 1.000e+004 5.255e-002 1.625e-003 
1.962e-003 4.849e+007 1.804e+012 1.000e+004 4.304e-002 1.627e-003 
1.964e-003 4.847e+007 1.810e+012 1.000e+004 4.039e-002 1.629e-003 
1.965e-003 4.844e+007 1.814e+012 1.000e+004 4.770e-002 1.630e-003 
1.967e-003 4.842e+007 1.815e+012 1.000e+004 4.625e-002 1.632e-003 
1.968e-003 4.840e+007 1.816e+012 1.000e+004 4.545e-002 1.633e-003 
1.970e-003 4.839e+007 1.820e+012 1.000e+004 5.075e-002 1.635e-003 
1.971e-003 4.838e+007 1.825e+012 1.000e+004 3.937e-002 1.636e-003 
1.972e-003 4.838e+007 1.828e+012 1.000e+004 3.702e-002 1.638e-003 
1.974e-003 4.838e+007 1.832e+012 1.000e+004 4.267e-002 1.639e-003 
1.975e-003 4.837e+007 1.837e+012 1.000e+004 3.566e-002 1.641e-003 
1.977e-003 4.837e+007 1.842e+012 1.000e+004 3.730e-002 1.642e-003 
1.978e-003 4.836e+007 1.847e+012 1.000e+004 4.344e-002 1.644e-003 
1.980e-003 4.835e+007 1.852e+012 1.000e+004 4.196e-002 1.645e-003 
1.981e-003 4.835e+007 1.853e+012 1.000e+004 3.808e-002 1.647e-003 
1.983e-003 4.836e+007 1.850e+012 1.000e+004 3.271e-002 1.648e-003 
1.984e-003 4.837e+007 1.849e+012 1.000e+004 3.743e-002 1.650e-003 
1.986e-003 4.838e+007 1.849e+012 1.000e+004 4.121e-002 1.651e-003 
1.987e-003 4.840e+007 1.851e+012 1.000e+004 3.181e-002 1.652e-003 
1.989e-003 4.841e+007 1.854e+012 1.000e+004 2.976e-002 1.654e-003 
1.990e-003 4.842e+007 1.857e+012 1.000e+004 3.209e-002 1.655e-003 
1.992e-003 4.843e+007 1.861e+012 1.000e+004 3.756e-002 1.657e-003 
1.993e-003 4.845e+007 1.857e+012 1.000e+004 2.764e-002 1.658e-003 
1.994e-003 4.847e+007 1.856e+012 1.000e+004 2.506e-002 1.659e-003 
1.996e-003 4.848e+007 1.857e+012 1.000e+004 2.742e-002 1.661e-003 
1.997e-003 4.850e+007 1.858e+012 1.000e+004 3.700e-002 1.662e-003 
1.999e-003 4.853e+007 1.859e+012 1.000e+004 2.273e-002 1.663e-003 
2.000e-003 4.854e+007 1.860e+012 1.000e+004 2.201e-002 1.665e-003 
2.002e-003 4.856e+007 1.863e+012 1.000e+004 2.614e-002 1.666e-003 
2.003e-003 4.858e+007 1.866e+012 1.000e+004 3.458e-002 1.667e-003 
2.005e-003 4.859e+007 1.868e+012 1.000e+004 2.681e-002 1.669e-003 
2.006e-003 4.860e+007 1.862e+012 1.000e+004 2.290e-002 1.670e-003 
2.008e-003 4.862e+007 1.864e+012 1.000e+004 3.651e-002 1.671e-003 
2.009e-003 4.863e+007 1.868e+012 1.000e+004 3.501e-002 1.673e-003 
2.010e-003 4.864e+007 1.870e+012 1.000e+004 3.078e-002 1.674e-003 
2.012e-003 4.865e+007 1.867e+012 1.000e+004 2.643e-002 1.675e-003 
2.013e-003 4.866e+007 1.866e+012 1.000e+004 3.074e-002 1.677e-003 
2.015e-003 4.867e+007 1.864e+012 1.000e+004 3.715e-002 1.678e-003 
2.016e-003 4.868e+007 1.864e+012 1.000e+004 6.734e-002 1.680e-003 
2.018e-003 4.869e+007 1.858e+012 1.000e+004 7.538e-002 1.681e-003 
2.019e-003 4.869e+007 1.858e+012 1.000e+004 7.257e-002 1.682e-003 
2.021e-003 4.870e+007 1.860e+012 1.000e+004 6.091e-002 1.684e-003 
2.022e-003 4.870e+007 1.861e+012 1.000e+004 6.577e-002 1.685e-003 
2.024e-003 4.871e+007 1.864e+012 1.000e+004 6.508e-002 1.687e-003 
2.025e-003 4.871e+007 1.866e+012 1.000e+004 6.373e-002 1.688e-003 
2.026e-003 4.871e+007 1.869e+012 1.000e+004 5.105e-002 1.690e-003 
2.028e-003 4.872e+007 1.872e+012 1.000e+004 5.634e-002 1.691e-003 
2.029e-003 4.871e+007 1.874e+012 1.000e+004 5.767e-002 1.692e-003 
2.031e-003 4.870e+007 1.860e+012 1.000e+004 7.188e-002 1.694e-003 
2.032e-003 4.869e+007 1.856e+012 1.000e+004 5.481e-002 1.696e-003 
2.034e-003 4.868e+007 1.854e+012 1.000e+004 7.304e-002 1.697e-003 
2.035e-003 4.866e+007 1.855e+012 1.000e+004 6.223e-002 1.699e-003 
2.037e-003 4.865e+007 1.855e+012 1.000e+004 6.091e-002 1.700e-003 
2.038e-003 4.863e+007 1.854e+012 1.000e+004 6.102e-002 1.702e-003 
2.040e-003 4.860e+007 1.855e+012 1.000e+004 5.487e-002 1.703e-003 
2.041e-003 4.858e+007 1.853e+012 1.000e+004 5.113e-002 1.705e-003 
2.043e-003 4.856e+007 1.845e+012 1.000e+004 6.221e-002 1.707e-003 
2.044e-003 4.855e+007 1.839e+012 1.000e+004 5.782e-002 1.708e-003 
2.045e-003 4.854e+007 1.835e+012 1.000e+004 6.085e-002 1.710e-003 
2.047e-003 4.853e+007 1.822e+012 1.000e+004 6.345e-002 1.711e-003 
2.048e-003 4.853e+007 1.819e+012 1.000e+004 5.074e-002 1.713e-003 
2.050e-003 4.853e+007 1.817e+012 1.000e+004 5.547e-002 1.714e-003 
2.051e-003 4.853e+007 1.817e+012 1.000e+004 5.462e-002 1.716e-003 
2.053e-003 4.852e+007 1.812e+012 1.000e+004 6.265e-002 1.717e-003 
2.054e-003 4.852e+007 1.810e+012 1.000e+004 6.420e-002 1.719e-003 
2.056e-003 4.851e+007 1.803e+012 1.000e+004 6.415e-002 1.720e-003 
2.057e-003 4.851e+007 1.798e+012 1.000e+004 6.377e-002 1.722e-003 
2.059e-003 4.850e+007 1.792e+012 1.000e+004 6.209e-002 1.723e-003 
2.060e-003 4.850e+007 1.786e+012 1.000e+004 6.279e-002 1.725e-003 
2.062e-003 4.850e+007 1.781e+012 1.000e+004 6.241e-002 1.726e-003 
2.063e-003 4.850e+007 1.776e+012 1.000e+004 6.344e-002 1.728e-003 
2.065e-003 4.850e+007 1.772e+012 1.000e+004 6.242e-002 1.729e-003 
2.066e-003 4.850e+007 1.770e+012 1.000e+004 6.843e-002 1.731e-003 
2.068e-003 4.850e+007 1.768e+012 1.000e+004 4.860e-002 1.732e-003 
2.069e-003 4.850e+007 1.767e+012 1.000e+004 5.426e-002 1.734e-003 
2.071e-003 4.849e+007 1.758e+012 1.000e+004 5.389e-002 1.735e-003 
2.072e-003 4.848e+007 1.752e+012 1.000e+004 5.285e-002 1.737e-003 
2.074e-003 4.848e+007 1.745e+012 1.000e+004 4.998e-002 1.738e-003 
2.075e-003 4.847e+007 1.740e+012 1.000e+004 6.074e-002 1.740e-003 
2.077e-003 4.846e+007 1.738e+012 1.000e+004 5.088e-002 1.741e-003 
2.078e-003 4.845e+007 1.736e+012 1.000e+004 5.237e-002 1.743e-003 
2.080e-003 4.845e+007 1.733e+012 1.000e+004 5.407e-002 1.744e-003 
2.081e-003 4.844e+007 1.732e+012 1.000e+004 6.330e-002 1.746e-003 
2.082e-003 4.844e+007 1.730e+012 1.000e+004 5.106e-002 1.747e-003 
2.084e-003 4.844e+007 1.727e+012 1.000e+004 6.417e-002 1.749e-003 
2.085e-003 4.844e+007 1.724e+012 1.000e+004 5.489e-002 1.750e-003 
2.087e-003 4.844e+007 1.721e+012 1.000e+004 6.174e-002 1.752e-003 
2.088e-003 4.844e+007 1.716e+012 1.000e+004 6.077e-002 1.753e-003 
2.090e-003 4.843e+007 1.711e+012 1.000e+004 7.050e-002 1.755e-003 
2.091e-003 4.842e+007 1.712e+012 1.000e+004 5.559e-002 1.757e-003 
2.093e-003 4.842e+007 1.713e+012 1.000e+004 5.521e-002 1.758e-003 
2.094e-003 4.841e+007 1.714e+012 1.000e+004 5.962e-002 1.760e-003 
2.096e-003 4.840e+007 1.716e+012 1.000e+004 6.465e-002 1.761e-003 
2.097e-003 4.839e+007 1.719e+012 1.000e+004 5.282e-002 1.763e-003 
2.099e-003 4.838e+007 1.720e+012 1.000e+004 5.861e-002 1.764e-003 
2.100e-003 4.837e+007 1.719e+012 1.000e+004 5.163e-002 1.766e-003 
2.102e-003 4.836e+007 1.702e+012 1.000e+004 5.793e-002 1.768e-003 
2.104e-003 4.836e+007 1.695e+012 1.000e+004 5.986e-002 1.769e-003 
2.105e-003 4.836e+007 1.694e+012 1.000e+004 5.686e-002 1.771e-003 
2.107e-003 4.837e+007 1.692e+012 1.000e+004 5.430e-002 1.772e-003 
2.108e-003 4.838e+007 1.691e+012 1.000e+004 5.507e-002 1.774e-003 
2.110e-003 4.839e+007 1.690e+012 1.000e+004 5.562e-002 1.775e-003 
2.111e-003 4.840e+007 1.684e+012 1.000e+004 5.631e-002 1.776e-003 
2.113e-003 4.842e+007 1.684e+012 1.000e+004 5.301e-002 1.779e-003 
2.116e-003 4.844e+007 1.685e+012 1.000e+004 5.807e-002 1.781e-003 
2.118e-003 4.846e+007 1.685e+012 1.000e+004 5.079e-002 1.783e-003 
2.120e-003 4.849e+007 1.686e+012 1.000e+004 5.675e-002 1.785e-003 
2.122e-003 4.852e+007 1.688e+012 1.000e+004 5.639e-002 1.787e-003 
2.124e-003 4.855e+007 1.691e+012 1.000e+004 5.492e-002 1.789e-003 
2.127e-003 4.858e+007 1.695e+012 1.000e+004 5.228e-002 1.791e-003 
2.128e-003 4.860e+007 1.697e+012 1.000e+004 5.407e-002 1.792e-003 
2.130e-003 4.862e+007 1.700e+012 1.000e+004 6.025e-002 1.794e-003 
2.132e-003 4.863e+007 1.698e+012 1.000e+004 5.000e-002 1.795e-003 
2.133e-003 4.863e+007 1.696e+012 1.000e+004 5.238e-002 1.797e-003 
2.135e-003 4.864e+007 1.696e+012 1.000e+004 5.252e-002 1.798e-003 
2.136e-003 4.864e+007 1.691e+012 1.000e+004 5.595e-002 1.800e-003 
2.138e-003 4.865e+007 1.688e+012 1.000e+004 6.054e-002 1.801e-003 
2.139e-003 4.865e+007 1.686e+012 1.000e+004 6.335e-002 1.803e-003 
2.141e-003 4.865e+007 1.685e+012 1.000e+004 4.584e-002 1.804e-003 
2.142e-003 4.864e+007 1.684e+012 1.000e+004 6.847e-002 1.806e-003 
2.143e-003 4.864e+007 1.679e+012 1.000e+004 6.212e-002 1.807e-003 
2.145e-003 4.862e+007 1.671e+012 1.000e+004 6.482e-002 1.809e-003 
2.146e-003 4.861e+007 1.667e+012 1.000e+004 5.461e-002 1.810e-003 
2.148e-003 4.861e+007 1.664e+012 1.000e+004 6.267e-002 1.812e-003 
2.149e-003 4.860e+007 1.662e+012 1.000e+004 4.497e-002 1.813e-003 
2.151e-003 4.860e+007 1.658e+012 1.000e+004 6.803e-002 1.815e-003 
2.152e-003 4.859e+007 1.651e+012 1.000e+004 7.843e-002 1.816e-003 
2.154e-003 4.859e+007 1.648e+012 1.000e+004 7.167e-002 1.818e-003 
2.155e-003 4.858e+007 1.643e+012 1.000e+004 6.670e-002 1.819e-003 
2.157e-003 4.858e+007 1.617e+012 1.000e+004 6.567e-002 1.821e-003 
2.159e-003 4.857e+007 1.614e+012 1.000e+004 6.224e-002 1.823e-003 
2.161e-003 4.857e+007 1.609e+012 1.000e+004 6.245e-002 1.825e-003 
2.163e-003 4.857e+007 1.604e+012 1.000e+004 6.190e-002 1.827e-003 
2.165e-003 4.856e+007 1.599e+012 1.000e+004 6.286e-002 1.829e-003 
2.166e-003 4.855e+007 1.598e+012 1.000e+004 6.262e-002 1.831e-003 
2.168e-003 4.854e+007 1.596e+012 1.000e+004 6.367e-002 1.833e-003 
2.170e-003 4.852e+007 1.595e+012 1.000e+004 6.351e-002 1.835e-003 
2.172e-003 4.851e+007 1.594e+012 1.000e+004 6.701e-002 1.836e-003 
2.174e-003 4.849e+007 1.595e+012 1.000e+004 6.497e-002 1.838e-003 
2.175e-003 4.847e+007 1.591e+012 1.000e+004 6.735e-002 1.840e-003 
2.177e-003 4.844e+007 1.587e+012 1.000e+004 6.756e-002 1.842e-003 
2.179e-003 4.841e+007 1.586e+012 1.000e+004 6.877e-002 1.844e-003 
2.181e-003 4.838e+007 1.587e+012 1.000e+004 6.867e-002 1.846e-003 
2.183e-003 4.834e+007 1.583e+012 1.000e+004 6.900e-002 1.848e-003 
2.184e-003 4.831e+007 1.581e+012 1.000e+004 7.052e-002 1.850e-003 
2.186e-003 4.828e+007 1.578e+012 1.000e+004 7.109e-002 1.852e-003 
2.187e-003 4.827e+007 1.574e+012 1.000e+004 6.711e-002 1.854e-003 
2.189e-003 4.825e+007 1.571e+012 1.000e+004 7.247e-002 1.855e-003 
2.190e-003 4.824e+007 1.570e+012 1.000e+004 6.352e-002 1.856e-003 
2.191e-003 4.823e+007 1.531e+012 1.000e+004 6.352e-002 1.858e-003 
2.193e-003 4.822e+007 1.506e+012 1.000e+004 6.558e-002 1.859e-003 
2.195e-003 4.821e+007 1.492e+012 1.000e+004 6.668e-002 1.861e-003 
2.196e-003 4.820e+007 1.490e+012 1.000e+004 6.391e-002 1.863e-003 
2.198e-003 4.820e+007 1.491e+012 1.000e+004 6.311e-002 1.864e-003 
2.200e-003 4.821e+007 1.492e+012 1.000e+004 6.161e-002 1.866e-003 
2.201e-003 4.822e+007 1.493e+012 1.000e+004 6.174e-002 1.868e-003 
2.203e-003 4.823e+007 1.492e+012 1.000e+004 6.171e-002 1.869e-003 
2.204e-003 4.823e+007 1.491e+012 1.000e+004 6.114e-002 1.871e-003 
2.206e-003 4.825e+007 1.480e+012 1.000e+004 5.941e-002 1.872e-003 
2.208e-003 4.826e+007 1.482e+012 1.000e+004 5.947e-002 1.874e-003 
2.209e-003 4.827e+007 1.484e+012 1.000e+004 5.821e-002 1.875e-003 
2.211e-003 4.829e+007 1.486e+012 1.000e+004 5.865e-002 1.877e-003 
2.213e-003 4.831e+007 1.488e+012 1.000e+004 5.951e-002 1.878e-003 
2.214e-003 4.832e+007 1.490e+012 1.000e+004 5.932e-002 1.880e-003 
2.216e-003 4.833e+007 1.492e+012 1.000e+004 5.896e-002 1.881e-003 
2.217e-003 4.834e+007 1.495e+012 1.000e+004 6.081e-002 1.883e-003 
2.219e-003 4.835e+007 1.494e+012 1.000e+004 6.235e-002 1.884e-003 
2.220e-003 4.834e+007 1.492e+012 1.000e+004 6.444e-002 1.886e-003 
2.222e-003 4.833e+007 1.487e+012 1.000e+004 6.450e-002 1.888e-003 
2.224e-003 4.833e+007 1.482e+012 1.000e+004 6.491e-002 1.889e-003 
2.225e-003 4.832e+007 1.481e+012 1.000e+004 6.332e-002 1.891e-003 
2.227e-003 4.832e+007 1.476e+012 1.000e+004 6.396e-002 1.893e-003 
2.228e-003 4.831e+007 1.477e+012 1.000e+004 6.268e-002 1.894e-003 
2.230e-003 4.832e+007 1.479e+012 1.000e+004 6.073e-002 1.896e-003 
2.231e-003 4.832e+007 1.479e+012 1.000e+004 5.927e-002 1.897e-003 
2.233e-003 4.833e+007 1.481e+012 1.000e+004 5.898e-002 1.899e-003 
2.235e-003 4.833e+007 1.482e+012 1.000e+004 6.067e-002 1.900e-003 
2.236e-003 4.834e+007 1.485e+012 1.000e+004 6.217e-002 1.902e-003 
2.238e-003 4.833e+007 1.480e+012 1.000e+004 6.242e-002 1.903e-003 
2.239e-003 4.832e+007 1.478e+012 1.000e+004 6.287e-002 1.905e-003 
2.241e-003 4.832e+007 1.479e+012 1.000e+004 6.292e-002 1.907e-003 
2.242e-003 4.831e+007 1.481e+012 1.000e+004 6.207e-002 1.908e-003 
2.244e-003 4.831e+007 1.482e+012 1.000e+004 5.993e-002 1.910e-003 
2.245e-003 4.832e+007 1.484e+012 1.000e+004 5.881e-002 1.911e-003 
2.247e-003 4.833e+007 1.487e+012 1.000e+004 5.979e-002 1.913e-003 
2.249e-003 4.833e+007 1.479e+012 1.000e+004 5.937e-002 1.914e-003 
2.250e-003 4.834e+007 1.481e+012 1.000e+004 6.085e-002 1.916e-003 
2.252e-003 4.834e+007 1.483e+012 1.000e+004 6.390e-002 1.917e-003 
2.253e-003 4.834e+007 1.484e+012 1.000e+004 6.537e-002 1.919e-003 
2.255e-003 4.833e+007 1.487e+012 1.000e+004 6.492e-002 1.921e-003 
2.256e-003 4.831e+007 1.491e+012 1.000e+004 6.674e-002 1.922e-003 
2.258e-003 4.830e+007 1.494e+012 1.000e+004 6.610e-002 1.924e-003 
2.259e-003 4.828e+007 1.497e+012 1.000e+004 7.115e-002 1.925e-003 
2.261e-003 4.826e+007 1.502e+012 1.000e+004 7.298e-002 1.927e-003 
2.263e-003 4.823e+007 1.501e+012 1.000e+004 7.143e-002 1.929e-003 
2.264e-003 4.820e+007 1.505e+012 1.000e+004 7.394e-002 1.931e-003 
2.266e-003 4.818e+007 1.506e+012 1.000e+004 7.540e-002 1.932e-003 
2.267e-003 4.816e+007 1.506e+012 1.000e+004 7.393e-002 1.934e-003 
2.269e-003 4.813e+007 1.507e+012 1.000e+004 7.623e-002 1.936e-003 
2.270e-003 4.810e+007 1.510e+012 1.000e+004 7.671e-002 1.938e-003 
2.272e-003 4.808e+007 1.513e+012 1.000e+004 7.988e-002 1.939e-003 
2.273e-003 4.805e+007 1.503e+012 1.000e+004 7.690e-002 1.941e-003 
2.275e-003 4.803e+007 1.501e+012 1.000e+004 7.464e-002 1.943e-003 
2.276e-003 4.802e+007 1.503e+012 1.000e+004 7.673e-002 1.944e-003 
2.278e-003 4.801e+007 1.505e+012 1.000e+004 7.798e-002 1.946e-003 
2.279e-003 4.799e+007 1.507e+012 1.000e+004 7.602e-002 1.947e-003 
2.281e-003 4.798e+007 1.510e+012 1.000e+004 7.786e-002 1.949e-003 
2.282e-003 4.797e+007 1.508e+012 1.000e+004 7.640e-002 1.950e-003 
2.284e-003 4.796e+007 1.509e+012 1.000e+004 7.924e-002 1.952e-003 
2.285e-003 4.796e+007 1.512e+012 1.000e+004 7.549e-002 1.953e-003 
2.286e-003 4.795e+007 1.514e+012 1.000e+004 7.633e-002 1.955e-003 
2.288e-003 4.795e+007 1.515e+012 1.000e+004 7.678e-002 1.956e-003 
2.289e-003 4.795e+007 1.515e+012 1.000e+004 7.977e-002 1.958e-003 
2.291e-003 4.794e+007 1.517e+012 1.000e+004 7.442e-002 1.959e-003 
2.292e-003 4.794e+007 1.520e+012 1.000e+004 7.779e-002 1.961e-003 
2.294e-003 4.793e+007 1.522e+012 1.000e+004 7.708e-002 1.962e-003 
2.295e-003 4.792e+007 1.526e+012 1.000e+004 8.395e-002 1.964e-003 
2.297e-003 4.790e+007 1.529e+012 1.000e+004 7.825e-002 1.965e-003 
2.298e-003 4.789e+007 1.531e+012 1.000e+004 7.896e-002 1.967e-003 
2.300e-003 4.787e+007 1.534e+012 1.000e+004 7.836e-002 1.968e-003 
2.301e-003 4.785e+007 1.536e+012 1.000e+004 8.456e-002 1.970e-003 
2.302e-003 4.784e+007 1.538e+012 1.000e+004 7.841e-002 1.972e-003 
2.304e-003 4.782e+007 1.539e+012 1.000e+004 8.123e-002 1.973e-003 
2.305e-003 4.780e+007 1.537e+012 1.000e+004 8.295e-002 1.975e-003 
2.307e-003 4.778e+007 1.539e+012 1.000e+004 8.096e-002 1.976e-003 
2.308e-003 4.775e+007 1.522e+012 1.000e+004 8.498e-002 1.978e-003 
2.310e-003 4.772e+007 1.513e+012 1.000e+004 8.288e-002 1.980e-003 
2.311e-003 4.771e+007 1.511e+012 1.000e+004 8.353e-002 1.981e-003 
2.313e-003 4.769e+007 1.511e+012 1.000e+004 7.888e-002 1.983e-003 
2.314e-003 4.768e+007 1.513e+012 1.000e+004 7.694e-002 1.984e-003 
2.316e-003 4.766e+007 1.514e+012 1.000e+004 8.188e-002 1.986e-003 
2.317e-003 4.764e+007 1.511e+012 1.000e+004 8.263e-002 1.988e-003 
2.319e-003 4.763e+007 1.507e+012 1.000e+004 7.808e-002 1.989e-003 
2.320e-003 4.762e+007 1.506e+012 1.000e+004 7.414e-002 1.991e-003 
2.322e-003 4.761e+007 1.503e+012 1.000e+004 8.074e-002 1.992e-003 
2.323e-003 4.759e+007 1.504e+012 1.000e+004 8.113e-002 1.994e-003 
2.324e-003 4.758e+007 1.506e+012 1.000e+004 7.846e-002 1.995e-003 
2.326e-003 4.757e+007 1.510e+012 1.000e+004 7.165e-002 1.997e-003 
2.327e-003 4.755e+007 1.513e+012 1.000e+004 8.578e-002 1.998e-003 
2.329e-003 4.755e+007 1.499e+012 1.000e+004 7.833e-002 2.000e-003 
2.330e-003 4.755e+007 1.500e+012 1.000e+004 7.247e-002 2.001e-003 
2.332e-003 4.755e+007 1.501e+012 1.000e+004 6.879e-002 2.003e-003 
2.333e-003 4.755e+007 1.504e+012 1.000e+004 7.463e-002 2.004e-003 
2.335e-003 4.755e+007 1.505e+012 1.000e+004 7.480e-002 2.006e-003 
2.336e-003 4.756e+007 1.507e+012 1.000e+004 7.892e-002 2.007e-003 
2.338e-003 4.756e+007 1.508e+012 1.000e+004 6.510e-002 2.009e-003 
2.339e-003 4.757e+007 1.509e+012 1.000e+004 7.375e-002 2.010e-003 
2.341e-003 4.757e+007 1.510e+012 1.000e+004 7.614e-002 2.012e-003 
2.342e-003 4.757e+007 1.511e+012 1.000e+004 7.622e-002 2.013e-003 
2.344e-003 4.758e+007 1.512e+012 1.000e+004 6.443e-002 2.015e-003 
2.345e-003 4.758e+007 1.516e+012 1.000e+004 7.483e-002 2.016e-003 
2.347e-003 4.759e+007 1.516e+012 1.000e+004 7.478e-002 2.017e-003 
2.348e-003 4.759e+007 1.518e+012 1.000e+004 6.986e-002 2.019e-003 
2.349e-003 4.760e+007 1.521e+012 1.000e+004 6.892e-002 2.020e-003 
2.351e-003 4.762e+007 1.524e+012 1.000e+004 6.688e-002 2.022e-003 
2.352e-003 4.764e+007 1.528e+012 1.000e+004 4.860e-002 2.023e-003 
2.354e-003 4.766e+007 1.532e+012 1.000e+004 4.912e-002 2.024e-003 
2.355e-003 4.769e+007 1.536e+012 1.000e+004 6.466e-002 2.025e-003 
2.357e-003 4.771e+007 1.540e+012 1.000e+004 6.866e-002 2.027e-003 
2.358e-003 4.773e+007 1.544e+012 1.000e+004 6.637e-002 2.028e-003 
2.359e-003 4.776e+007 1.549e+012 1.000e+004 6.648e-002 2.029e-003 
2.361e-003 4.778e+007 1.551e+012 1.000e+004 6.592e-002 2.030e-003 
2.362e-003 4.780e+007 1.555e+012 1.000e+004 6.868e-002 2.032e-003 
2.364e-003 4.781e+007 1.558e+012 1.000e+004 6.700e-002 2.033e-003 
2.365e-003 4.784e+007 1.561e+012 1.000e+004 6.393e-002 2.034e-003 
2.366e-003 4.786e+007 1.565e+012 1.000e+004 6.351e-002 2.035e-003 
2.368e-003 4.788e+007 1.569e+012 1.000e+004 6.794e-002 2.037e-003 
2.369e-003 4.790e+007 1.570e+012 1.000e+004 6.620e-002 2.038e-003 
2.371e-003 4.792e+007 1.574e+012 1.000e+004 6.435e-002 2.039e-003 
2.372e-003 4.794e+007 1.578e+012 1.000e+004 6.363e-002 2.041e-003 
2.374e-003 4.796e+007 1.579e+012 1.000e+004 6.797e-002 2.042e-003 
2.375e-003 4.797e+007 1.581e+012 1.000e+004 6.649e-002 2.043e-003 
2.377e-003 4.799e+007 1.584e+012 1.000e+004 6.518e-002 2.045e-003 
2.378e-003 4.800e+007 1.586e+012 1.000e+004 6.468e-002 2.046e-003 
2.379e-003 4.800e+007 1.588e+012 1.000e+004 7.090e-002 2.047e-003 
2.381e-003 4.801e+007 1.591e+012 1.000e+004 6.680e-002 2.049e-003 
2.382e-003 4.801e+007 1.595e+012 1.000e+004 6.498e-002 2.050e-003 
2.384e-003 4.801e+007 1.601e+012 1.000e+004 6.267e-002 2.052e-003 
2.385e-003 4.801e+007 1.606e+012 1.000e+004 6.655e-002 2.053e-003 
2.387e-003 4.801e+007 1.611e+012 1.000e+004 6.564e-002 2.054e-003 
2.388e-003 4.800e+007 1.613e+012 1.000e+004 6.438e-002 2.056e-003 
2.389e-003 4.800e+007 1.615e+012 1.000e+004 7.060e-002 2.057e-003 
2.391e-003 4.800e+007 1.618e+012 1.000e+004 7.093e-002 2.059e-003 
2.392e-003 4.800e+007 1.622e+012 1.000e+004 7.072e-002 2.060e-003 
2.394e-003 4.800e+007 1.627e+012 1.000e+004 8.844e-002 2.062e-003 
2.395e-003 4.801e+007 1.631e+012 1.000e+004 9.098e-002 2.063e-003 
2.397e-003 4.800e+007 1.631e+012 1.000e+004 9.017e-002 2.065e-003 
2.398e-003 4.800e+007 1.633e+012 1.000e+004 9.360e-002 2.066e-003 
2.399e-003 4.800e+007 1.637e+012 1.000e+004 9.242e-002 2.067e-003 
2.401e-003 4.799e+007 1.639e+012 1.000e+004 9.382e-002 2.069e-003 
2.402e-003 4.799e+007 1.640e+012 1.000e+004 1.004e-001 2.070e-003 
2.404e-003 4.799e+007 1.640e+012 1.000e+004 9.608e-002 2.072e-003 
2.405e-003 4.798e+007 1.641e+012 1.000e+004 9.639e-002 2.073e-003 
2.407e-003 4.798e+007 1.642e+012 1.000e+004 9.338e-002 2.075e-003 
2.408e-003 4.797e+007 1.645e+012 1.000e+004 9.199e-002 2.076e-003 
2.409e-003 4.797e+007 1.649e+012 1.000e+004 7.585e-002 2.078e-003 
2.411e-003 4.795e+007 1.653e+012 1.000e+004 8.789e-002 2.079e-003 
2.412e-003 4.794e+007 1.656e+012 1.000e+004 7.201e-002 2.081e-003 
2.414e-003 4.792e+007 1.649e+012 1.000e+004 7.664e-002 2.082e-003 
2.415e-003 4.790e+007 1.644e+012 1.000e+004 6.545e-002 2.084e-003 
2.417e-003 4.788e+007 1.644e+012 1.000e+004 7.873e-002 2.085e-003 
2.418e-003 4.787e+007 1.646e+012 1.000e+004 6.489e-002 2.087e-003 
2.419e-003 4.786e+007 1.647e+012 1.000e+004 7.581e-002 2.088e-003 
2.421e-003 4.785e+007 1.647e+012 1.000e+004 6.526e-002 2.090e-003 
2.422e-003 4.784e+007 1.648e+012 1.000e+004 7.259e-002 2.091e-003 
2.424e-003 4.782e+007 1.648e+012 1.000e+004 6.745e-002 2.093e-003 
2.425e-003 4.781e+007 1.651e+012 1.000e+004 6.677e-002 2.094e-003 
2.426e-003 4.779e+007 1.654e+012 1.000e+004 7.859e-002 2.096e-003 
2.428e-003 4.777e+007 1.658e+012 1.000e+004 9.262e-002 2.097e-003 
2.429e-003 4.774e+007 1.661e+012 1.000e+004 7.639e-002 2.099e-003 
2.430e-003 4.771e+007 1.660e+012 1.000e+004 6.622e-002 2.100e-003 
2.432e-003 4.769e+007 1.650e+012 1.000e+004 7.827e-002 2.102e-003 
2.433e-003 4.766e+007 1.649e+012 1.000e+004 6.332e-002 2.104e-003 
2.435e-003 4.764e+007 1.650e+012 1.000e+004 5.982e-002 2.105e-003 
2.436e-003 4.762e+007 1.652e+012 1.000e+004 6.261e-002 2.107e-003 
2.437e-003 4.760e+007 1.654e+012 1.000e+004 7.606e-002 2.108e-003 
2.439e-003 4.758e+007 1.657e+012 1.000e+004 7.909e-002 2.110e-003 
2.440e-003 4.756e+007 1.611e+012 1.000e+004 6.941e-002 2.111e-003 
2.442e-003 4.753e+007 1.613e+012 1.000e+004 7.550e-002 2.113e-003 
2.443e-003 4.751e+007 1.607e+012 1.000e+004 7.377e-002 2.114e-003 
2.444e-003 4.749e+007 1.606e+012 1.000e+004 7.247e-002 2.116e-003 
2.446e-003 4.746e+007 1.607e+012 1.000e+004 7.111e-002 2.118e-003 
2.447e-003 4.743e+007 1.608e+012 1.000e+004 7.761e-002 2.119e-003 
2.449e-003 4.740e+007 1.605e+012 1.000e+004 7.735e-002 2.121e-003 
2.450e-003 4.736e+007 1.606e+012 1.000e+004 7.801e-002 2.122e-003 
2.451e-003 4.732e+007 1.609e+012 1.000e+004 7.674e-002 2.124e-003 
2.453e-003 4.728e+007 1.608e+012 1.000e+004 8.341e-002 2.126e-003 
2.454e-003 4.723e+007 1.610e+012 1.000e+004 8.035e-002 2.128e-003 
2.456e-003 4.719e+007 1.613e+012 1.000e+004 8.898e-002 2.129e-003 
2.457e-003 4.714e+007 1.615e+012 1.000e+004 8.779e-002 2.131e-003 
2.458e-003 4.709e+007 1.616e+012 1.000e+004 9.336e-002 2.133e-003 
2.460e-003 4.703e+007 1.618e+012 1.000e+004 9.194e-002 2.135e-003 
2.461e-003 4.698e+007 1.621e+012 1.000e+004 9.153e-002 2.136e-003 
2.463e-003 4.692e+007 1.625e+012 1.000e+004 9.007e-002 2.138e-003 
2.464e-003 4.686e+007 1.628e+012 1.000e+004 9.611e-002 2.140e-003 
2.466e-003 4.679e+007 1.626e+012 1.000e+004 8.735e-002 2.142e-003 
2.467e-003 4.672e+007 1.627e+012 1.000e+004 9.246e-002 2.144e-003 
2.468e-003 4.665e+007 1.621e+012 1.000e+004 8.883e-002 2.146e-003 
2.470e-003 4.658e+007 1.618e+012 1.000e+004 9.446e-002 2.148e-003 
2.471e-003 4.652e+007 1.617e+012 1.000e+004 8.542e-002 2.149e-003 
2.473e-003 4.646e+007 1.618e+012 1.000e+004 9.049e-002 2.151e-003 
2.474e-003 4.641e+007 1.619e+012 1.000e+004 8.565e-002 2.153e-003 
2.475e-003 4.635e+007 1.618e+012 1.000e+004 9.205e-002 2.155e-003 
2.477e-003 4.630e+007 1.621e+012 1.000e+004 8.309e-002 2.157e-003 
2.478e-003 4.624e+007 1.624e+012 1.000e+004 8.724e-002 2.158e-003 
2.480e-003 4.618e+007 1.618e+012 1.000e+004 7.726e-002 2.160e-003 
2.481e-003 4.613e+007 1.617e+012 1.000e+004 9.154e-002 2.162e-003 
2.482e-003 4.607e+007 1.619e+012 1.000e+004 8.515e-002 2.164e-003 
2.484e-003 4.602e+007 1.620e+012 1.000e+004 8.553e-002 2.165e-003 
2.485e-003 4.597e+007 1.622e+012 1.000e+004 7.494e-002 2.167e-003 
2.487e-003 4.592e+007 1.624e+012 1.000e+004 9.036e-002 2.169e-003 
2.488e-003 4.586e+007 1.627e+012 1.000e+004 8.956e-002 2.171e-003 
2.489e-003 4.581e+007 1.619e+012 1.000e+004 8.750e-002 2.173e-003 
2.491e-003 4.575e+007 1.617e+012 1.000e+004 9.210e-002 2.174e-003 
2.492e-003 4.571e+007 1.618e+012 1.000e+004 8.241e-002 2.176e-003 
2.494e-003 4.566e+007 1.619e+012 1.000e+004 8.963e-002 2.178e-003 
2.495e-003 4.562e+007 1.619e+012 1.000e+004 9.199e-002 2.179e-003 
2.496e-003 4.558e+007 1.618e+012 1.000e+004 8.983e-002 2.181e-003 
2.498e-003 4.554e+007 1.619e+012 1.000e+004 9.171e-002 2.183e-003 
2.499e-003 4.552e+007 1.620e+012 1.000e+004 9.126e-002 2.184e-003 
2.501e-003 4.550e+007 1.620e+012 1.000e+004 8.333e-002 2.186e-003 
2.502e-003 4.548e+007 1.589e+012 1.000e+004 7.967e-002 2.187e-003 
2.504e-003 4.548e+007 1.590e+012 1.000e+004 7.849e-002 2.189e-003 
2.505e-003 4.547e+007 1.591e+012 1.000e+004 7.791e-002 2.191e-003 
2.507e-003 4.547e+007 1.591e+012 1.000e+004 8.006e-002 2.192e-003 
2.508e-003 4.546e+007 1.592e+012 1.000e+004 8.397e-002 2.194e-003 
2.510e-003 4.545e+007 1.594e+012 1.000e+004 8.599e-002 2.195e-003 
2.511e-003 4.545e+007 1.596e+012 1.000e+004 8.244e-002 2.197e-003 
2.513e-003 4.544e+007 1.595e+012 1.000e+004 8.551e-002 2.199e-003 
2.514e-003 4.543e+007 1.596e+012 1.000e+004 8.271e-002 2.200e-003 
2.516e-003 4.542e+007 1.598e+012 1.000e+004 8.257e-002 2.202e-003 
2.517e-003 4.541e+007 1.595e+012 1.000e+004 8.256e-002 2.203e-003 
2.519e-003 4.540e+007 1.589e+012 1.000e+004 8.715e-002 2.205e-003 
2.521e-003 4.539e+007 1.582e+012 1.000e+004 8.855e-002 2.207e-003 
2.522e-003 4.538e+007 1.579e+012 1.000e+004 9.006e-002 2.208e-003 
2.524e-003 4.537e+007 1.577e+012 1.000e+004 8.658e-002 2.210e-003 
2.525e-003 4.536e+007 1.575e+012 1.000e+004 8.957e-002 2.211e-003 
2.527e-003 4.534e+007 1.574e+012 1.000e+004 9.148e-002 2.213e-003 
2.528e-003 4.532e+007 1.571e+012 1.000e+004 9.387e-002 2.215e-003 
2.530e-003 4.530e+007 1.549e+012 1.000e+004 8.778e-002 2.217e-003 
2.531e-003 4.530e+007 1.538e+012 1.000e+004 8.815e-002 2.218e-003 
2.533e-003 4.530e+007 1.531e+012 1.000e+004 8.688e-002 2.220e-003 
2.535e-003 4.531e+007 1.528e+012 1.000e+004 8.446e-002 2.221e-003 
2.536e-003 4.533e+007 1.524e+012 1.000e+004 7.774e-002 2.223e-003 
2.538e-003 4.535e+007 1.514e+012 1.000e+004 8.357e-002 2.224e-003 
2.539e-003 4.537e+007 1.509e+012 1.000e+004 8.563e-002 2.225e-003 
2.541e-003 4.539e+007 1.504e+012 1.000e+004 8.566e-002 2.227e-003 
2.542e-003 4.540e+007 1.502e+012 1.000e+004 8.147e-002 2.228e-003 
2.544e-003 4.542e+007 1.502e+012 1.000e+004 8.104e-002 2.230e-003 
2.545e-003 4.543e+007 1.503e+012 1.000e+004 7.721e-002 2.231e-003 
2.547e-003 4.545e+007 1.504e+012 1.000e+004 7.936e-002 2.233e-003 
2.548e-003 4.545e+007 1.503e+012 1.000e+004 7.857e-002 2.234e-003 
2.550e-003 4.546e+007 1.504e+012 1.000e+004 7.688e-002 2.236e-003 
2.552e-003 4.546e+007 1.505e+012 1.000e+004 7.855e-002 2.237e-003 
2.553e-003 4.546e+007 1.506e+012 1.000e+004 8.143e-002 2.239e-003 
2.555e-003 4.546e+007 1.508e+012 1.000e+004 8.038e-002 2.240e-003 
2.556e-003 4.545e+007 1.510e+012 1.000e+004 7.931e-002 2.242e-003 
2.558e-003 4.544e+007 1.510e+012 1.000e+004 8.193e-002 2.243e-003 
2.559e-003 4.542e+007 1.510e+012 1.000e+004 8.430e-002 2.245e-003 
2.561e-003 4.541e+007 1.510e+012 1.000e+004 7.494e-002 2.247e-003 
2.562e-003 4.540e+007 1.512e+012 1.000e+004 7.143e-002 2.248e-003 
2.564e-003 4.540e+007 1.515e+012 1.000e+004 6.909e-002 2.250e-003 
2.565e-003 4.539e+007 1.506e+012 1.000e+004 7.334e-002 2.251e-003 
2.567e-003 4.540e+007 1.505e+012 1.000e+004 7.720e-002 2.253e-003 
2.568e-003 4.540e+007 1.496e+012 1.000e+004 7.489e-002 2.254e-003 
2.570e-003 4.541e+007 1.491e+012 1.000e+004 7.703e-002 2.256e-003 
2.571e-003 4.542e+007 1.490e+012 1.000e+004 6.907e-002 2.257e-003 
2.573e-003 4.544e+007 1.490e+012 1.000e+004 6.239e-002 2.258e-003 
2.574e-003 4.547e+007 1.490e+012 1.000e+004 6.092e-002 2.260e-003 
2.576e-003 4.549e+007 1.492e+012 1.000e+004 6.035e-002 2.261e-003 
2.577e-003 4.551e+007 1.489e+012 1.000e+004 6.018e-002 2.263e-003 
2.579e-003 4.555e+007 1.486e+012 1.000e+004 5.716e-002 2.264e-003 
2.580e-003 4.558e+007 1.487e+012 1.000e+004 5.662e-002 2.265e-003 
2.582e-003 4.562e+007 1.488e+012 1.000e+004 5.490e-002 2.266e-003 
2.583e-003 4.566e+007 1.491e+012 1.000e+004 5.556e-002 2.267e-003 
2.585e-003 4.570e+007 1.490e+012 1.000e+004 5.508e-002 2.269e-003 
2.586e-003 4.574e+007 1.492e+012 1.000e+004 5.397e-002 2.270e-003 
2.588e-003 4.577e+007 1.494e+012 1.000e+004 5.383e-002 2.271e-003 
2.589e-003 4.581e+007 1.496e+012 1.000e+004 5.503e-002 2.272e-003 
2.591e-003 4.584e+007 1.498e+012 1.000e+004 5.460e-002 2.273e-003 
2.592e-003 4.588e+007 1.501e+012 1.000e+004 5.415e-002 2.275e-003 
2.593e-003 4.592e+007 1.504e+012 1.000e+004 5.245e-002 2.276e-003 
2.595e-003 4.597e+007 1.507e+012 1.000e+004 5.076e-002 2.277e-003 
2.596e-003 4.601e+007 1.511e+012 1.000e+004 5.102e-002 2.278e-003 
2.598e-003 4.605e+007 1.514e+012 1.000e+004 5.121e-002 2.279e-003 
2.599e-003 4.609e+007 1.518e+012 1.000e+004 5.058e-002 2.280e-003 
2.601e-003 4.613e+007 1.521e+012 1.000e+004 5.223e-002 2.282e-003 
2.602e-003 4.617e+007 1.525e+012 1.000e+004 5.220e-002 2.283e-003 
2.604e-003 4.620e+007 1.507e+012 1.000e+004 5.826e-002 2.284e-003 
2.605e-003 4.624e+007 1.509e+012 1.000e+004 5.660e-002 2.285e-003 
2.606e-003 4.627e+007 1.511e+012 1.000e+004 5.734e-002 2.286e-003 
2.608e-003 4.630e+007 1.515e+012 1.000e+004 5.802e-002 2.288e-003 
2.609e-003 4.633e+007 1.515e+012 1.000e+004 5.982e-002 2.289e-003 
2.611e-003 4.635e+007 1.516e+012 1.000e+004 5.896e-002 2.290e-003 
2.613e-003 4.638e+007 1.519e+012 1.000e+004 5.595e-002 2.292e-003 
2.614e-003 4.640e+007 1.523e+012 1.000e+004 5.645e-002 2.293e-003 
2.616e-003 4.642e+007 1.527e+012 1.000e+004 5.578e-002 2.295e-003 
2.618e-003 4.644e+007 1.531e+012 1.000e+004 5.523e-002 2.296e-003 
2.619e-003 4.646e+007 1.537e+012 1.000e+004 5.078e-002 2.298e-003 
2.621e-003 4.649e+007 1.542e+012 1.000e+004 5.343e-002 2.300e-003 
2.623e-003 4.651e+007 1.546e+012 1.000e+004 5.141e-002 2.301e-003 
2.625e-003 4.653e+007 1.551e+012 1.000e+004 5.399e-002 2.303e-003 
2.626e-003 4.655e+007 1.557e+012 1.000e+004 5.377e-002 2.305e-003 
2.628e-003 4.657e+007 1.563e+012 1.000e+004 5.212e-002 2.306e-003 
2.630e-003 4.658e+007 1.568e+012 1.000e+004 5.296e-002 2.308e-003 
2.632e-003 4.660e+007 1.572e+012 1.000e+004 5.123e-002 2.309e-003 
2.633e-003 4.663e+007 1.577e+012 1.000e+004 5.247e-002 2.311e-003 
2.635e-003 4.665e+007 1.582e+012 1.000e+004 5.365e-002 2.312e-003 
2.636e-003 4.666e+007 1.581e+012 1.000e+004 5.443e-002 2.314e-003 
2.638e-003 4.668e+007 1.582e+012 1.000e+004 5.280e-002 2.315e-003 
2.639e-003 4.670e+007 1.585e+012 1.000e+004 5.401e-002 2.316e-003 
2.641e-003 4.672e+007 1.587e+012 1.000e+004 5.340e-002 2.318e-003 
2.642e-003 4.673e+007 1.590e+012 1.000e+004 5.296e-002 2.319e-003 
2.644e-003 4.675e+007 1.594e+012 1.000e+004 5.274e-002 2.321e-003 
2.646e-003 4.677e+007 1.597e+012 1.000e+004 4.993e-002 2.322e-003 
2.647e-003 4.679e+007 1.601e+012 1.000e+004 5.183e-002 2.323e-003 
2.648e-003 4.681e+007 1.593e+012 1.000e+004 5.077e-002 2.325e-003 
2.650e-003 4.682e+007 1.593e+012 1.000e+004 5.285e-002 2.326e-003 
2.651e-003 4.684e+007 1.593e+012 1.000e+004 5.190e-002 2.327e-003 
2.653e-003 4.686e+007 1.595e+012 1.000e+004 5.236e-002 2.329e-003 
2.654e-003 4.688e+007 1.597e+012 1.000e+004 5.153e-002 2.330e-003 
2.656e-003 4.690e+007 1.599e+012 1.000e+004 4.972e-002 2.331e-003 
2.657e-003 4.692e+007 1.603e+012 1.000e+004 5.028e-002 2.333e-003 
2.659e-003 4.694e+007 1.608e+012 1.000e+004 5.103e-002 2.334e-003 
2.660e-003 4.696e+007 1.613e+012 1.000e+004 4.610e-002 2.335e-003 
2.661e-003 4.699e+007 1.618e+012 1.000e+004 4.644e-002 2.336e-003 
2.663e-003 4.701e+007 1.623e+012 1.000e+004 4.703e-002 2.338e-003 
2.664e-003 4.704e+007 1.629e+012 1.000e+004 4.004e-002 2.339e-003 
2.666e-003 4.706e+007 1.633e+012 1.000e+004 3.780e-002 2.340e-003 
2.667e-003 4.709e+007 1.638e+012 1.000e+004 4.394e-002 2.341e-003 
2.669e-003 4.711e+007 1.644e+012 1.000e+004 4.356e-002 2.343e-003 
2.670e-003 4.714e+007 1.650e+012 1.000e+004 3.826e-002 2.344e-003 
2.671e-003 4.716e+007 1.656e+012 1.000e+004 3.471e-002 2.345e-003 
2.673e-003 4.719e+007 1.662e+012 1.000e+004 4.277e-002 2.346e-003 
2.674e-003 4.721e+007 1.666e+012 1.000e+004 3.972e-002 2.348e-003 
2.676e-003 4.724e+007 1.667e+012 1.000e+004 3.682e-002 2.349e-003 
2.677e-003 4.726e+007 1.666e+012 1.000e+004 3.199e-002 2.350e-003 
2.678e-003 4.729e+007 1.664e+012 1.000e+004 3.731e-002 2.351e-003 
2.680e-003 4.732e+007 1.661e+012 1.000e+004 3.314e-002 2.353e-003 
2.681e-003 4.735e+007 1.663e+012 1.000e+004 3.286e-002 2.354e-003 
2.683e-003 4.738e+007 1.667e+012 1.000e+004 3.753e-002 2.355e-003 
2.684e-003 4.741e+007 1.662e+012 1.000e+004 6.297e-002 2.356e-003 
2.685e-003 4.744e+007 1.663e+012 1.000e+004 6.184e-002 2.357e-003 
2.687e-003 4.747e+007 1.665e+012 1.000e+004 6.273e-002 2.359e-003 
2.688e-003 4.749e+007 1.663e+012 1.000e+004 6.768e-002 2.360e-003 
2.690e-003 4.752e+007 1.658e+012 1.000e+004 7.008e-002 2.361e-003 
2.691e-003 4.754e+007 1.656e+012 1.000e+004 7.360e-002 2.362e-003 
2.693e-003 4.756e+007 1.651e+012 1.000e+004 6.691e-002 2.364e-003 
2.694e-003 4.757e+007 1.649e+012 1.000e+004 7.016e-002 2.365e-003 
2.695e-003 4.759e+007 1.650e+012 1.000e+004 7.101e-002 2.366e-003 
2.697e-003 4.760e+007 1.653e+012 1.000e+004 6.773e-002 2.368e-003 
2.698e-003 4.761e+007 1.657e+012 1.000e+004 6.872e-002 2.369e-003 
2.700e-003 4.762e+007 1.657e+012 1.000e+004 7.248e-002 2.370e-003 
2.701e-003 4.762e+007 1.654e+012 1.000e+004 3.310e-002 2.372e-003 
2.703e-003 4.762e+007 1.652e+012 1.000e+004 4.463e-002 2.373e-003 
2.704e-003 4.762e+007 1.651e+012 1.000e+004 3.945e-002 2.375e-003 
2.705e-003 4.762e+007 1.648e+012 1.000e+004 4.887e-002 2.376e-003 
2.707e-003 4.762e+007 1.648e+012 1.000e+004 3.789e-002 2.378e-003 
2.708e-003 4.761e+007 1.648e+012 1.000e+004 3.724e-002 2.379e-003 
2.710e-003 4.761e+007 1.651e+012 1.000e+004 4.680e-002 2.380e-003 
2.711e-003 4.761e+007 1.654e+012 1.000e+004 8.221e-002 2.382e-003 
2.713e-003 4.761e+007 1.656e+012 1.000e+004 8.250e-002 2.383e-003 
2.714e-003 4.762e+007 1.656e+012 1.000e+004 6.357e-002 2.385e-003 
2.716e-003 4.762e+007 1.652e+012 1.000e+004 6.756e-002 2.386e-003 
2.717e-003 4.763e+007 1.650e+012 1.000e+004 7.124e-002 2.388e-003 
2.718e-003 4.763e+007 1.648e+012 1.000e+004 7.908e-002 2.389e-003 
2.720e-003 4.763e+007 1.650e+012 1.000e+004 4.952e-002 2.390e-003 
2.721e-003 4.763e+007 1.653e+012 1.000e+004 5.012e-002 2.392e-003 
2.723e-003 4.763e+007 1.648e+012 1.000e+004 4.722e-002 2.393e-003 
2.724e-003 4.763e+007 1.646e+012 1.000e+004 4.088e-002 2.395e-003 
2.726e-003 4.763e+007 1.647e+012 1.000e+004 5.436e-002 2.396e-003 
2.727e-003 4.762e+007 1.649e+012 1.000e+004 6.159e-002 2.398e-003 
2.728e-003 4.762e+007 1.650e+012 1.000e+004 7.761e-002 2.399e-003 
2.730e-003 4.761e+007 1.651e+012 1.000e+004 7.531e-002 2.401e-003 
2.731e-003 4.761e+007 1.653e+012 1.000e+004 7.858e-002 2.402e-003 
2.733e-003 4.760e+007 1.654e+012 1.000e+004 7.019e-002 2.404e-003 
2.734e-003 4.761e+007 1.654e+012 1.000e+004 6.425e-002 2.405e-003 
2.736e-003 4.761e+007 1.655e+012 1.000e+004 6.835e-002 2.406e-003 
2.737e-003 4.761e+007 1.652e+012 1.000e+004 6.105e-002 2.408e-003 
2.739e-003 4.762e+007 1.651e+012 1.000e+004 4.650e-002 2.409e-003 
2.740e-003 4.763e+007 1.645e+012 1.000e+004 4.132e-002 2.411e-003 
2.741e-003 4.766e+007 1.638e+012 1.000e+004 3.660e-002 2.412e-003 
2.743e-003 4.768e+007 1.635e+012 1.000e+004 4.276e-002 2.413e-003 
2.744e-003 4.772e+007 1.632e+012 1.000e+004 5.189e-002 2.414e-003 
2.746e-003 4.776e+007 1.626e+012 1.000e+004 6.045e-002 2.415e-003 
2.747e-003 4.780e+007 1.624e+012 1.000e+004 3.720e-002 2.417e-003 
2.749e-003 4.785e+007 1.621e+012 1.000e+004 4.481e-002 2.418e-003 
2.750e-003 4.789e+007 1.621e+012 1.000e+004 5.394e-002 2.419e-003 
2.751e-003 4.794e+007 1.619e+012 1.000e+004 5.557e-002 2.420e-003 
2.753e-003 4.798e+007 1.617e+012 1.000e+004 5.723e-002 2.421e-003 
2.754e-003 4.803e+007 1.617e+012 1.000e+004 5.882e-002 2.422e-003 
2.756e-003 4.808e+007 1.617e+012 1.000e+004 6.030e-002 2.423e-003 
2.757e-003 4.812e+007 1.617e+012 1.000e+004 6.205e-002 2.424e-003 
2.758e-003 4.817e+007 1.618e+012 1.000e+004 5.911e-002 2.425e-003 
2.760e-003 4.822e+007 1.620e+012 1.000e+004 5.427e-002 2.426e-003 
2.761e-003 4.827e+007 1.622e+012 1.000e+004 5.383e-002 2.427e-003 
2.763e-003 4.831e+007 1.624e+012 1.000e+004 5.025e-002 2.429e-003 
2.764e-003 4.836e+007 1.624e+012 1.000e+004 5.175e-002 2.430e-003 
2.766e-003 4.841e+007 1.625e+012 1.000e+004 5.294e-002 2.431e-003 
2.767e-003 4.845e+007 1.626e+012 1.000e+004 5.543e-002 2.432e-003 
2.768e-003 4.850e+007 1.627e+012 1.000e+004 5.158e-002 2.433e-003 
2.770e-003 4.854e+007 1.606e+012 1.000e+004 5.573e-002 2.434e-003 
2.771e-003 4.857e+007 1.609e+012 1.000e+004 5.792e-002 2.435e-003 
2.773e-003 4.861e+007 1.612e+012 1.000e+004 4.424e-002 2.436e-003 
2.774e-003 4.864e+007 1.615e+012 1.000e+004 4.777e-002 2.438e-003 
2.776e-003 4.867e+007 1.617e+012 1.000e+004 4.575e-002 2.439e-003 
2.777e-003 4.870e+007 1.620e+012 1.000e+004 5.001e-002 2.440e-003 
2.778e-003 4.872e+007 1.618e+012 1.000e+004 4.704e-002 2.441e-003 
2.780e-003 4.875e+007 1.616e+012 1.000e+004 4.706e-002 2.443e-003 
2.781e-003 4.876e+007 1.614e+012 1.000e+004 5.445e-002 2.444e-003 
2.783e-003 4.877e+007 1.613e+012 1.000e+004 5.916e-002 2.445e-003 
2.784e-003 4.879e+007 1.615e+012 1.000e+004 5.641e-002 2.447e-003 
2.786e-003 4.880e+007 1.618e+012 1.000e+004 4.776e-002 2.448e-003 
2.787e-003 4.881e+007 1.621e+012 1.000e+004 4.446e-002 2.449e-003 
2.788e-003 4.881e+007 1.623e+012 1.000e+004 5.671e-002 2.451e-003 
2.790e-003 4.882e+007 1.623e+012 1.000e+004 5.557e-002 2.452e-003 
2.791e-003 4.883e+007 1.625e+012 1.000e+004 5.645e-002 2.454e-003 
2.793e-003 4.883e+007 1.626e+012 1.000e+004 6.059e-002 2.455e-003 
2.794e-003 4.883e+007 1.626e+012 1.000e+004 6.473e-002 2.456e-003 
2.796e-003 4.883e+007 1.625e+012 1.000e+004 5.942e-002 2.458e-003 
2.797e-003 4.883e+007 1.624e+012 1.000e+004 4.688e-002 2.459e-003 
2.799e-003 4.883e+007 1.625e+012 1.000e+004 4.776e-002 2.461e-003 
2.800e-003 4.883e+007 1.626e+012 1.000e+004 6.119e-002 2.462e-003 
2.802e-003 4.883e+007 1.629e+012 1.000e+004 4.872e-002 2.464e-003 
2.803e-003 4.884e+007 1.632e+012 1.000e+004 4.440e-002 2.465e-003 
2.804e-003 4.884e+007 1.631e+012 1.000e+004 6.867e-002 2.467e-003 
2.806e-003 4.885e+007 1.632e+012 1.000e+004 6.950e-002 2.468e-003 
2.807e-003 4.887e+007 1.631e+012 1.000e+004 4.464e-002 2.469e-003 
2.809e-003 4.888e+007 1.632e+012 1.000e+004 6.130e-002 2.471e-003 
2.810e-003 4.889e+007 1.634e+012 1.000e+004 4.263e-002 2.472e-003 
2.812e-003 4.890e+007 1.635e+012 1.000e+004 7.279e-002 2.473e-003 
2.813e-003 4.892e+007 1.637e+012 1.000e+004 6.025e-002 2.475e-003 
2.815e-003 4.893e+007 1.640e+012 1.000e+004 7.235e-002 2.476e-003 
2.816e-003 4.894e+007 1.642e+012 1.000e+004 4.845e-002 2.478e-003 
2.818e-003 4.895e+007 1.643e+012 1.000e+004 4.699e-002 2.479e-003 
2.819e-003 4.896e+007 1.637e+012 1.000e+004 4.760e-002 2.480e-003 
2.820e-003 4.898e+007 1.641e+012 1.000e+004 6.369e-002 2.482e-003 
2.822e-003 4.900e+007 1.644e+012 1.000e+004 6.580e-002 2.483e-003 
2.823e-003 4.901e+007 1.636e+012 1.000e+004 6.754e-002 2.484e-003 
2.825e-003 4.902e+007 1.635e+012 1.000e+004 6.737e-002 2.486e-003 
2.826e-003 4.904e+007 1.636e+012 1.000e+004 6.260e-002 2.487e-003 
2.828e-003 4.905e+007 1.635e+012 1.000e+004 5.259e-002 2.488e-003 
2.829e-003 4.907e+007 1.636e+012 1.000e+004 6.903e-002 2.490e-003 
2.830e-003 4.908e+007 1.636e+012 1.000e+004 5.121e-002 2.491e-003 
2.832e-003 4.910e+007 1.636e+012 1.000e+004 5.754e-002 2.492e-003 
2.833e-003 4.911e+007 1.635e+012 1.000e+004 6.703e-002 2.494e-003 
2.835e-003 4.912e+007 1.633e+012 1.000e+004 6.656e-002 2.495e-003 
2.836e-003 4.913e+007 1.631e+012 1.000e+004 7.698e-002 2.496e-003 
2.838e-003 4.914e+007 1.631e+012 1.000e+004 5.298e-002 2.498e-003 
2.839e-003 4.915e+007 1.631e+012 1.000e+004 5.572e-002 2.499e-003 
2.841e-003 4.916e+007 1.627e+012 1.000e+004 5.278e-002 2.501e-003 
2.842e-003 4.917e+007 1.617e+012 1.000e+004 6.508e-002 2.502e-003 
2.843e-003 4.917e+007 1.608e+012 1.000e+004 4.404e-002 2.503e-003 
2.845e-003 4.917e+007 1.603e+012 1.000e+004 6.151e-002 2.505e-003 
2.846e-003 4.917e+007 1.601e+012 1.000e+004 5.811e-002 2.506e-003 
2.848e-003 4.918e+007 1.600e+012 1.000e+004 5.604e-002 2.508e-003 
2.849e-003 4.918e+007 1.601e+012 1.000e+004 5.526e-002 2.509e-003 
2.850e-003 4.919e+007 1.601e+012 1.000e+004 4.830e-002 2.510e-003 
2.852e-003 4.920e+007 1.602e+012 1.000e+004 5.964e-002 2.512e-003 
2.853e-003 4.921e+007 1.603e+012 1.000e+004 5.322e-002 2.513e-003 
2.855e-003 4.921e+007 1.603e+012 1.000e+004 6.615e-002 2.514e-003 
2.856e-003 4.922e+007 1.605e+012 1.000e+004 7.680e-002 2.516e-003 
2.858e-003 4.923e+007 1.604e+012 1.000e+004 7.281e-002 2.517e-003 
2.859e-003 4.924e+007 1.601e+012 1.000e+004 5.654e-002 2.518e-003 
2.860e-003 4.924e+007 1.599e+012 1.000e+004 5.613e-002 2.520e-003 
2.862e-003 4.924e+007 1.598e+012 1.000e+004 4.739e-002 2.521e-003 
2.863e-003 4.924e+007 1.598e+012 1.000e+004 5.807e-002 2.523e-003 
2.865e-003 4.924e+007 1.599e+012 1.000e+004 5.778e-002 2.524e-003 
2.866e-003 4.925e+007 1.599e+012 1.000e+004 5.154e-002 2.525e-003 
2.867e-003 4.925e+007 1.600e+012 1.000e+004 6.444e-002 2.527e-003 
2.869e-003 4.926e+007 1.602e+012 1.000e+004 6.397e-002 2.528e-003 
2.870e-003 4.927e+007 1.605e+012 1.000e+004 6.711e-002 2.530e-003 
2.872e-003 4.928e+007 1.609e+012 1.000e+004 7.788e-002 2.531e-003 
2.873e-003 4.929e+007 1.611e+012 1.000e+004 6.565e-002 2.532e-003 
2.875e-003 4.931e+007 1.614e+012 1.000e+004 5.594e-002 2.534e-003 
2.876e-003 4.932e+007 1.617e+012 1.000e+004 6.395e-002 2.535e-003 
2.877e-003 4.934e+007 1.621e+012 1.000e+004 6.087e-002 2.536e-003 
2.879e-003 4.936e+007 1.625e+012 1.000e+004 5.672e-002 2.537e-003 
2.880e-003 4.937e+007 1.629e+012 1.000e+004 5.216e-002 2.539e-003 
2.882e-003 4.939e+007 1.632e+012 1.000e+004 6.086e-002 2.540e-003 
2.883e-003 4.940e+007 1.636e+012 1.000e+004 6.900e-002 2.541e-003 
2.884e-003 4.941e+007 1.638e+012 1.000e+004 6.005e-002 2.543e-003 
2.886e-003 4.942e+007 1.641e+012 1.000e+004 6.864e-002 2.544e-003 
2.887e-003 4.942e+007 1.643e+012 1.000e+004 6.657e-002 2.545e-003 
2.889e-003 4.943e+007 1.646e+012 1.000e+004 6.297e-002 2.547e-003 
2.890e-003 4.945e+007 1.649e+012 1.000e+004 4.971e-002 2.548e-003 
2.891e-003 4.946e+007 1.650e+012 1.000e+004 5.588e-002 2.549e-003 
2.893e-003 4.946e+007 1.650e+012 1.000e+004 4.180e-002 2.551e-003 
2.894e-003 4.947e+007 1.651e+012 1.000e+004 7.080e-002 2.552e-003 
2.896e-003 4.948e+007 1.654e+012 1.000e+004 7.638e-002 2.553e-003 
2.897e-003 4.948e+007 1.656e+012 1.000e+004 7.294e-002 2.555e-003 
2.898e-003 4.949e+007 1.657e+012 1.000e+004 5.490e-002 2.556e-003 
2.900e-003 4.949e+007 1.660e+012 1.000e+004 7.353e-002 2.558e-003 
2.901e-003 4.950e+007 1.662e+012 1.000e+004 6.987e-002 2.559e-003 
2.903e-003 4.950e+007 1.665e+012 1.000e+004 5.701e-002 2.560e-003 
2.904e-003 4.949e+007 1.669e+012 1.000e+004 6.202e-002 2.562e-003 
2.905e-003 4.949e+007 1.674e+012 1.000e+004 5.732e-002 2.563e-003 
2.907e-003 4.948e+007 1.679e+012 1.000e+004 6.927e-002 2.565e-003 
2.908e-003 4.947e+007 1.683e+012 1.000e+004 7.839e-002 2.566e-003 
2.910e-003 4.946e+007 1.680e+012 1.000e+004 7.261e-002 2.568e-003 
2.911e-003 4.945e+007 1.676e+012 1.000e+004 6.434e-002 2.569e-003 
2.912e-003 4.945e+007 1.674e+012 1.000e+004 7.145e-002 2.570e-003 
2.914e-003 4.944e+007 1.666e+012 1.000e+004 5.418e-002 2.572e-003 
2.915e-003 4.944e+007 1.668e+012 1.000e+004 6.366e-002 2.573e-003 
2.917e-003 4.944e+007 1.671e+012 1.000e+004 6.817e-002 2.575e-003 
2.918e-003 4.943e+007 1.674e+012 1.000e+004 3.272e-002 2.576e-003 
2.919e-003 4.943e+007 1.676e+012 1.000e+004 4.512e-002 2.578e-003 
2.921e-003 4.942e+007 1.680e+012 1.000e+004 6.096e-002 2.579e-003 
2.922e-003 4.942e+007 1.685e+012 1.000e+004 5.708e-002 2.580e-003 
2.924e-003 4.942e+007 1.689e+012 1.000e+004 5.255e-002 2.582e-003 
2.925e-003 4.942e+007 1.694e+012 1.000e+004 3.277e-002 2.583e-003 
2.926e-003 4.943e+007 1.697e+012 1.000e+004 5.691e-002 2.584e-003 
2.928e-003 4.944e+007 1.701e+012 1.000e+004 3.948e-002 2.586e-003 
2.929e-003 4.945e+007 1.704e+012 1.000e+004 4.709e-002 2.587e-003 
2.931e-003 4.947e+007 1.707e+012 1.000e+004 6.554e-002 2.588e-003 
2.932e-003 4.949e+007 1.709e+012 1.000e+004 4.103e-002 2.590e-003 
2.933e-003 4.951e+007 1.706e+012 1.000e+004 4.981e-002 2.591e-003 
2.935e-003 4.953e+007 1.706e+012 1.000e+004 4.615e-002 2.592e-003 
2.936e-003 4.955e+007 1.706e+012 1.000e+004 6.801e-002 2.593e-003 
2.938e-003 4.956e+007 1.704e+012 1.000e+004 5.835e-002 2.595e-003 
2.939e-003 4.959e+007 1.705e+012 1.000e+004 3.948e-002 2.596e-003 
2.940e-003 4.961e+007 1.706e+012 1.000e+004 5.520e-002 2.597e-003 
2.942e-003 4.963e+007 1.708e+012 1.000e+004 5.548e-002 2.598e-003 
2.943e-003 4.965e+007 1.708e+012 1.000e+004 5.469e-002 2.600e-003 
2.945e-003 4.967e+007 1.705e+012 1.000e+004 5.187e-002 2.601e-003 
2.946e-003 4.969e+007 1.706e+012 1.000e+004 5.394e-002 2.602e-003 
2.947e-003 4.972e+007 1.708e+012 1.000e+004 4.546e-002 2.603e-003 
2.949e-003 4.974e+007 1.705e+012 1.000e+004 4.403e-002 2.605e-003 
2.950e-003 4.977e+007 1.699e+012 1.000e+004 4.610e-002 2.606e-003 
2.951e-003 4.980e+007 1.697e+012 1.000e+004 5.468e-002 2.607e-003 
2.953e-003 4.984e+007 1.697e+012 1.000e+004 5.441e-002 2.608e-003 
2.954e-003 4.989e+007 1.699e+012 1.000e+004 5.381e-002 2.609e-003 
2.956e-003 4.993e+007 1.701e+012 1.000e+004 5.386e-002 2.610e-003 
2.957e-003 4.998e+007 1.703e+012 1.000e+004 5.299e-002 2.611e-003 
2.958e-003 5.002e+007 1.706e+012 1.000e+004 5.323e-002 2.612e-003 
2.960e-003 5.007e+007 1.708e+012 1.000e+004 5.316e-002 2.614e-003 
2.961e-003 5.011e+007 1.710e+012 1.000e+004 5.488e-002 2.615e-003 
2.963e-003 5.015e+007 1.712e+012 1.000e+004 5.489e-002 2.616e-003 
2.964e-003 5.019e+007 1.716e+012 1.000e+004 5.495e-002 2.617e-003 
2.965e-003 5.023e+007 1.712e+012 1.000e+004 5.609e-002 2.618e-003 
2.967e-003 5.026e+007 1.712e+012 1.000e+004 5.754e-002 2.619e-003 
2.968e-003 5.030e+007 1.714e+012 1.000e+004 5.579e-002 2.620e-003 
2.970e-003 5.033e+007 1.713e+012 1.000e+004 5.769e-002 2.622e-003 
2.971e-003 5.036e+007 1.714e+012 1.000e+004 4.993e-002 2.623e-003 
2.972e-003 5.039e+007 1.716e+012 1.000e+004 5.524e-002 2.624e-003 
2.974e-003 5.042e+007 1.716e+012 1.000e+004 3.727e-002 2.625e-003 
2.975e-003 5.046e+007 1.717e+012 1.000e+004 3.679e-002 2.626e-003 
2.977e-003 5.049e+007 1.718e+012 1.000e+004 3.794e-002 2.627e-003 
2.978e-003 5.052e+007 1.718e+012 1.000e+004 4.422e-002 2.629e-003 
2.979e-003 5.055e+007 1.716e+012 1.000e+004 3.697e-002 2.630e-003 
2.981e-003 5.058e+007 1.715e+012 1.000e+004 4.593e-002 2.631e-003 
2.982e-003 5.061e+007 1.716e+012 1.000e+004 6.241e-002 2.632e-003 
2.984e-003 5.063e+007 1.716e+012 1.000e+004 4.979e-002 2.633e-003 
2.985e-003 5.065e+007 1.716e+012 1.000e+004 5.783e-002 2.635e-003 
2.987e-003 5.067e+007 1.718e+012 1.000e+004 5.779e-002 2.636e-003 
2.988e-003 5.069e+007 1.720e+012 1.000e+004 5.677e-002 2.637e-003 
2.989e-003 5.071e+007 1.723e+012 1.000e+004 4.971e-002 2.639e-003 
2.991e-003 5.073e+007 1.726e+012 1.000e+004 5.113e-002 2.640e-003 
2.992e-003 5.075e+007 1.729e+012 1.000e+004 5.265e-002 2.641e-003 
2.994e-003 5.076e+007 1.731e+012 1.000e+004 4.523e-002 2.642e-003 
2.995e-003 5.077e+007 1.733e+012 1.000e+004 5.644e-002 2.644e-003 
2.996e-003 5.078e+007 1.734e+012 1.000e+004 5.286e-002 2.645e-003 
2.998e-003 5.079e+007 1.733e+012 1.000e+004 5.242e-002 2.646e-003 
2.999e-003 5.079e+007 1.736e+012 1.000e+004 5.322e-002 2.648e-003 
3.001e-003 5.079e+007 1.739e+012 1.000e+004 5.574e-002 2.649e-003 
3.002e-003 5.078e+007 1.743e+012 1.000e+004 5.921e-002 2.651e-003 
3.003e-003 5.078e+007 1.747e+012 1.000e+004 5.862e-002 2.652e-003 
3.005e-003 5.080e+007 1.750e+012 1.000e+004 5.621e-002 2.653e-003 
3.006e-003 5.081e+007 1.753e+012 1.000e+004 5.828e-002 2.655e-003 
3.008e-003 5.083e+007 1.757e+012 1.000e+004 5.918e-002 2.656e-003 
3.009e-003 5.086e+007 1.761e+012 1.000e+004 5.984e-002 2.657e-003 
3.010e-003 5.088e+007 1.766e+012 1.000e+004 6.240e-002 2.658e-003 
3.012e-003 5.090e+007 1.770e+012 1.000e+004 5.571e-002 2.660e-003 
3.013e-003 5.093e+007 1.775e+012 1.000e+004 5.257e-002 2.661e-003 
3.015e-003 5.095e+007 1.779e+012 1.000e+004 5.090e-002 2.662e-003 
3.016e-003 5.098e+007 1.782e+012 1.000e+004 3.327e-002 2.663e-003 
3.017e-003 5.100e+007 1.786e+012 1.000e+004 4.787e-002 2.665e-003 
3.019e-003 5.102e+007 1.792e+012 1.000e+004 5.014e-002 2.666e-003 
3.020e-003 5.104e+007 1.793e+012 1.000e+004 5.536e-002 2.667e-003 
3.022e-003 5.105e+007 1.795e+012 1.000e+004 2.797e-002 2.668e-003 
3.023e-003 5.107e+007 1.794e+012 1.000e+004 7.572e-002 2.670e-003 
3.024e-003 5.109e+007 1.795e+012 1.000e+004 7.257e-002 2.671e-003 
3.026e-003 5.111e+007 1.798e+012 1.000e+004 7.692e-002 2.672e-003 
3.027e-003 5.113e+007 1.802e+012 1.000e+004 6.299e-002 2.674e-003 
3.029e-003 5.115e+007 1.807e+012 1.000e+004 5.788e-002 2.675e-003 
3.030e-003 5.117e+007 1.812e+012 1.000e+004 3.898e-002 2.676e-003 
3.031e-003 5.119e+007 1.810e+012 1.000e+004 4.525e-002 2.677e-003 
3.033e-003 5.121e+007 1.811e+012 1.000e+004 5.989e-002 2.679e-003 
3.034e-003 5.122e+007 1.813e+012 1.000e+004 5.992e-002 2.680e-003 
3.036e-003 5.124e+007 1.816e+012 1.000e+004 5.084e-002 2.681e-003 
3.037e-003 5.126e+007 1.818e+012 1.000e+004 5.402e-002 2.682e-003 
3.038e-003 5.127e+007 1.822e+012 1.000e+004 4.528e-002 2.684e-003 
3.040e-003 5.129e+007 1.826e+012 1.000e+004 4.064e-002 2.685e-003 
3.041e-003 5.131e+007 1.830e+012 1.000e+004 5.113e-002 2.686e-003 
3.043e-003 5.134e+007 1.834e+012 1.000e+004 4.885e-002 2.688e-003 
3.044e-003 5.136e+007 1.837e+012 1.000e+004 4.689e-002 2.689e-003 
3.045e-003 5.138e+007 1.840e+012 1.000e+004 4.514e-002 2.690e-003 
3.047e-003 5.140e+007 1.843e+012 1.000e+004 4.628e-002 2.691e-003 
3.048e-003 5.143e+007 1.846e+012 1.000e+004 4.238e-002 2.692e-003 
3.050e-003 5.146e+007 1.848e+012 1.000e+004 3.827e-002 2.694e-003 
3.051e-003 5.148e+007 1.848e+012 1.000e+004 3.875e-002 2.695e-003 
3.052e-003 5.151e+007 1.845e+012 1.000e+004 4.063e-002 2.696e-003 
3.054e-003 5.154e+007 1.848e+012 1.000e+004 3.751e-002 2.697e-003 
3.055e-003 5.157e+007 1.851e+012 1.000e+004 4.633e-002 2.699e-003 
3.057e-003 5.158e+007 1.853e+012 1.000e+004 4.719e-002 2.700e-003 
3.058e-003 5.161e+007 1.855e+012 1.000e+004 4.989e-002 2.701e-003 
3.059e-003 5.163e+007 1.857e+012 1.000e+004 4.838e-002 2.702e-003 
3.061e-003 5.164e+007 1.861e+012 1.000e+004 4.425e-002 2.704e-003 
3.062e-003 5.166e+007 1.865e+012 1.000e+004 4.358e-002 2.705e-003 
3.064e-003 5.166e+007 1.861e+012 1.000e+004 5.018e-002 2.706e-003 
3.065e-003 5.167e+007 1.856e+012 1.000e+004 5.285e-002 2.708e-003 
3.066e-003 5.169e+007 1.853e+012 1.000e+004 4.528e-002 2.709e-003 
3.068e-003 5.170e+007 1.850e+012 1.000e+004 4.238e-002 2.710e-003 
3.069e-003 5.171e+007 1.841e+012 1.000e+004 3.776e-002 2.712e-003 
3.071e-003 5.172e+007 1.839e+012 1.000e+004 3.648e-002 2.713e-003 
3.072e-003 5.173e+007 1.837e+012 1.000e+004 3.605e-002 2.714e-003 
3.073e-003 5.174e+007 1.836e+012 1.000e+004 5.617e-002 2.715e-003 
3.075e-003 5.175e+007 1.835e+012 1.000e+004 4.747e-002 2.717e-003 
3.076e-003 5.175e+007 1.829e+012 1.000e+004 4.957e-002 2.718e-003 
3.078e-003 5.176e+007 1.829e+012 1.000e+004 5.174e-002 2.720e-003 
3.079e-003 5.176e+007 1.831e+012 1.000e+004 4.860e-002 2.721e-003 
3.080e-003 5.177e+007 1.831e+012 1.000e+004 5.695e-002 2.722e-003 
3.082e-003 5.179e+007 1.834e+012 1.000e+004 5.617e-002 2.724e-003 
3.083e-003 5.180e+007 1.833e+012 1.000e+004 3.691e-002 2.725e-003 
3.085e-003 5.182e+007 1.833e+012 1.000e+004 4.357e-002 2.726e-003 
3.086e-003 5.183e+007 1.836e+012 1.000e+004 4.637e-002 2.727e-003 
3.087e-003 5.184e+007 1.838e+012 1.000e+004 2.357e-002 2.729e-003 
3.089e-003 5.185e+007 1.835e+012 1.000e+004 2.640e-002 2.730e-003 
3.090e-003 5.186e+007 1.837e+012 1.000e+004 4.515e-002 2.731e-003 
3.092e-003 5.188e+007 1.839e+012 1.000e+004 4.783e-002 2.733e-003 
3.093e-003 5.189e+007 1.841e+012 1.000e+004 4.860e-002 2.734e-003 
3.094e-003 5.190e+007 1.835e+012 1.000e+004 4.420e-002 2.735e-003 
3.096e-003 5.192e+007 1.794e+012 1.000e+004 3.960e-002 2.737e-003 
3.097e-003 5.193e+007 1.794e+012 1.000e+004 4.410e-002 2.738e-003 
3.098e-003 5.194e+007 1.796e+012 1.000e+004 3.966e-002 2.739e-003 
3.100e-003 5.195e+007 1.800e+012 1.000e+004 4.180e-002 2.741e-003 
3.101e-003 5.196e+007 1.794e+012 1.000e+004 4.492e-002 2.742e-003 
3.103e-003 5.197e+007 1.795e+012 1.000e+004 5.079e-002 2.743e-003 
3.104e-003 5.197e+007 1.799e+012 1.000e+004 5.858e-002 2.745e-003 
3.105e-003 5.197e+007 1.800e+012 1.000e+004 4.437e-002 2.746e-003 
3.107e-003 5.197e+007 1.799e+012 1.000e+004 6.267e-002 2.747e-003 
3.108e-003 5.198e+007 1.798e+012 1.000e+004 6.303e-002 2.749e-003 
3.110e-003 5.198e+007 1.796e+012 1.000e+004 6.451e-002 2.750e-003 
3.111e-003 5.198e+007 1.792e+012 1.000e+004 5.675e-002 2.751e-003 
3.112e-003 5.200e+007 1.790e+012 1.000e+004 6.122e-002 2.753e-003 
3.114e-003 5.201e+007 1.789e+012 1.000e+004 7.268e-002 2.754e-003 
3.115e-003 5.202e+007 1.784e+012 1.000e+004 5.948e-002 2.755e-003 
3.117e-003 5.203e+007 1.784e+012 1.000e+004 7.631e-002 2.757e-003 
3.118e-003 5.205e+007 1.784e+012 1.000e+004 7.765e-002 2.758e-003 
3.119e-003 5.206e+007 1.785e+012 1.000e+004 6.555e-002 2.759e-003 
3.121e-003 5.208e+007 1.785e+012 1.000e+004 7.972e-002 2.761e-003 
3.122e-003 5.209e+007 1.785e+012 1.000e+004 6.318e-002 2.762e-003 
3.124e-003 5.211e+007 1.786e+012 1.000e+004 7.075e-002 2.763e-003 
3.125e-003 5.213e+007 1.786e+012 1.000e+004 6.575e-002 2.764e-003 
3.126e-003 5.215e+007 1.786e+012 1.000e+004 5.591e-002 2.766e-003 
3.128e-003 5.217e+007 1.787e+012 1.000e+004 5.989e-002 2.767e-003 
3.129e-003 5.220e+007 1.788e+012 1.000e+004 5.359e-002 2.768e-003 
3.131e-003 5.221e+007 1.789e+012 1.000e+004 5.715e-002 2.769e-003 
3.132e-003 5.223e+007 1.765e+012 1.000e+004 5.220e-002 2.771e-003 
3.133e-003 5.224e+007 1.733e+012 1.000e+004 5.259e-002 2.772e-003 
3.135e-003 5.226e+007 1.731e+012 1.000e+004 6.730e-002 2.773e-003 
3.136e-003 5.228e+007 1.730e+012 1.000e+004 5.838e-002 2.775e-003 
3.138e-003 5.229e+007 1.731e+012 1.000e+004 4.835e-002 2.776e-003 
3.139e-003 5.231e+007 1.734e+012 1.000e+004 6.759e-002 2.777e-003 
3.141e-003 5.232e+007 1.737e+012 1.000e+004 5.808e-002 2.779e-003 
3.142e-003 5.233e+007 1.740e+012 1.000e+004 7.655e-002 2.780e-003 
3.143e-003 5.233e+007 1.743e+012 1.000e+004 6.820e-002 2.781e-003 
3.145e-003 5.233e+007 1.746e+012 1.000e+004 8.219e-002 2.783e-003 
3.146e-003 5.233e+007 1.750e+012 1.000e+004 6.389e-002 2.784e-003 
3.148e-003 5.233e+007 1.755e+012 1.000e+004 8.298e-002 2.786e-003 
3.149e-003 5.232e+007 1.756e+012 1.000e+004 6.303e-002 2.787e-003 
3.150e-003 5.232e+007 1.756e+012 1.000e+004 7.045e-002 2.789e-003 
3.152e-003 5.231e+007 1.752e+012 1.000e+004 7.494e-002 2.790e-003 
3.153e-003 5.231e+007 1.750e+012 1.000e+004 8.369e-002 2.791e-003 
3.155e-003 5.231e+007 1.750e+012 1.000e+004 6.741e-002 2.793e-003 
3.156e-003 5.231e+007 1.751e+012 1.000e+004 8.518e-002 2.794e-003 
3.158e-003 5.231e+007 1.747e+012 1.000e+004 6.987e-002 2.796e-003 
3.159e-003 5.230e+007 1.743e+012 1.000e+004 7.253e-002 2.797e-003 
3.160e-003 5.229e+007 1.708e+012 1.000e+004 8.452e-002 2.799e-003 
3.162e-003 5.228e+007 1.703e+012 1.000e+004 7.624e-002 2.800e-003 
3.163e-003 5.226e+007 1.700e+012 1.000e+004 9.648e-002 2.802e-003 
3.165e-003 5.225e+007 1.698e+012 1.000e+004 8.398e-002 2.803e-003 
3.166e-003 5.224e+007 1.699e+012 1.000e+004 7.638e-002 2.805e-003 
3.167e-003 5.224e+007 1.700e+012 1.000e+004 9.603e-002 2.806e-003 
3.169e-003 5.223e+007 1.702e+012 1.000e+004 8.247e-002 2.808e-003 
3.170e-003 5.222e+007 1.702e+012 1.000e+004 1.001e-001 2.809e-003 
3.172e-003 5.222e+007 1.704e+012 1.000e+004 8.350e-002 2.811e-003 
3.173e-003 5.221e+007 1.707e+012 1.000e+004 9.064e-002 2.812e-003 
3.175e-003 5.220e+007 1.703e+012 1.000e+004 8.971e-002 2.814e-003 
3.176e-003 5.219e+007 1.704e+012 1.000e+004 7.650e-002 2.815e-003 
3.178e-003 5.217e+007 1.705e+012 1.000e+004 9.219e-002 2.817e-003 
3.179e-003 5.215e+007 1.708e+012 1.000e+004 9.691e-002 2.818e-003 
3.180e-003 5.212e+007 1.703e+012 1.000e+004 9.609e-002 2.820e-003 
3.182e-003 5.209e+007 1.700e+012 1.000e+004 6.049e-002 2.821e-003 
3.183e-003 5.207e+007 1.695e+012 1.000e+004 5.258e-002 2.823e-003 
3.185e-003 5.204e+007 1.691e+012 1.000e+004 6.072e-002 2.825e-003 
3.186e-003 5.202e+007 1.680e+012 1.000e+004 6.257e-002 2.826e-003 
3.187e-003 5.201e+007 1.670e+012 1.000e+004 5.271e-002 2.828e-003 
3.189e-003 5.198e+007 1.666e+012 1.000e+004 4.317e-002 2.829e-003 
3.190e-003 5.197e+007 1.657e+012 1.000e+004 4.692e-002 2.831e-003 
3.192e-003 5.195e+007 1.652e+012 1.000e+004 5.286e-002 2.832e-003 
3.193e-003 5.194e+007 1.650e+012 1.000e+004 6.863e-002 2.834e-003 
3.194e-003 5.193e+007 1.645e+012 1.000e+004 6.873e-002 2.835e-003 
3.196e-003 5.191e+007 1.602e+012 1.000e+004 8.071e-002 2.837e-003 
3.197e-003 5.190e+007 1.605e+012 1.000e+004 6.279e-002 2.838e-003 
3.199e-003 5.189e+007 1.607e+012 1.000e+004 7.750e-002 2.840e-003 
3.200e-003 5.187e+007 1.610e+012 1.000e+004 8.876e-002 2.841e-003 
3.201e-003 5.186e+007 1.614e+012 1.000e+004 6.950e-002 2.843e-003 
3.203e-003 5.184e+007 1.619e+012 1.000e+004 6.331e-002 2.844e-003 
3.204e-003 5.181e+007 1.619e+012 1.000e+004 4.849e-002 2.846e-003 
3.206e-003 5.179e+007 1.623e+012 1.000e+004 6.673e-002 2.847e-003 
3.207e-003 5.177e+007 1.628e+012 1.000e+004 8.525e-002 2.849e-003 
3.208e-003 5.175e+007 1.633e+012 1.000e+004 7.201e-002 2.850e-003 
3.210e-003 5.173e+007 1.634e+012 1.000e+004 7.473e-002 2.852e-003 
3.211e-003 5.170e+007 1.633e+012 1.000e+004 6.872e-002 2.854e-003 
3.213e-003 5.168e+007 1.634e+012 1.000e+004 7.022e-002 2.855e-003 
3.214e-003 5.166e+007 1.635e+012 1.000e+004 8.502e-002 2.857e-003 
3.215e-003 5.163e+007 1.636e+012 1.000e+004 8.154e-002 2.858e-003 
3.217e-003 5.161e+007 1.639e+012 1.000e+004 5.325e-002 2.860e-003 
3.218e-003 5.159e+007 1.643e+012 1.000e+004 5.401e-002 2.861e-003 
3.220e-003 5.158e+007 1.645e+012 1.000e+004 8.118e-002 2.863e-003 
3.221e-003 5.156e+007 1.649e+012 1.000e+004 6.759e-002 2.864e-003 
3.222e-003 5.155e+007 1.653e+012 1.000e+004 7.175e-002 2.866e-003 
3.224e-003 5.153e+007 1.655e+012 1.000e+004 8.869e-002 2.867e-003 
3.225e-003 5.151e+007 1.656e+012 1.000e+004 9.227e-002 2.869e-003 
3.227e-003 5.149e+007 1.658e+012 1.000e+004 6.954e-002 2.871e-003 
3.228e-003 5.147e+007 1.661e+012 1.000e+004 8.466e-002 2.872e-003 
3.229e-003 5.144e+007 1.666e+012 1.000e+004 8.067e-002 2.874e-003 
3.231e-003 5.141e+007 1.670e+012 1.000e+004 7.600e-002 2.875e-003 
3.232e-003 5.138e+007 1.674e+012 1.000e+004 6.349e-002 2.877e-003 
3.234e-003 5.135e+007 1.675e+012 1.000e+004 6.919e-002 2.879e-003 
3.235e-003 5.131e+007 1.674e+012 1.000e+004 5.311e-002 2.880e-003 
3.236e-003 5.128e+007 1.674e+012 1.000e+004 5.556e-002 2.882e-003 
3.238e-003 5.125e+007 1.674e+012 1.000e+004 6.593e-002 2.883e-003 
3.239e-003 5.122e+007 1.678e+012 1.000e+004 5.351e-002 2.885e-003 
3.241e-003 5.120e+007 1.681e+012 1.000e+004 7.571e-002 2.887e-003 
3.242e-003 5.118e+007 1.685e+012 1.000e+004 6.543e-002 2.888e-003 
3.243e-003 5.116e+007 1.689e+012 1.000e+004 6.486e-002 2.890e-003 
3.245e-003 5.115e+007 1.693e+012 1.000e+004 6.306e-002 2.891e-003 
3.246e-003 5.113e+007 1.697e+012 1.000e+004 4.948e-002 2.893e-003 
3.248e-003 5.111e+007 1.697e+012 1.000e+004 4.661e-002 2.894e-003 
3.249e-003 5.110e+007 1.700e+012 1.000e+004 7.156e-002 2.896e-003 
3.251e-003 5.108e+007 1.702e+012 1.000e+004 7.493e-002 2.897e-003 
3.252e-003 5.107e+007 1.707e+012 1.000e+004 4.730e-002 2.899e-003 
3.253e-003 5.105e+007 1.711e+012 1.000e+004 4.332e-002 2.900e-003 
3.255e-003 5.104e+007 1.714e+012 1.000e+004 6.059e-002 2.902e-003 
3.256e-003 5.103e+007 1.718e+012 1.000e+004 4.475e-002 2.903e-003 
3.258e-003 5.102e+007 1.722e+012 1.000e+004 7.554e-002 2.905e-003 
3.259e-003 5.101e+007 1.724e+012 1.000e+004 6.980e-002 2.906e-003 
3.260e-003 5.101e+007 1.726e+012 1.000e+004 7.328e-002 2.908e-003 
3.262e-003 5.100e+007 1.727e+012 1.000e+004 5.397e-002 2.909e-003 
3.263e-003 5.099e+007 1.728e+012 1.000e+004 6.194e-002 2.911e-003 
3.265e-003 5.098e+007 1.733e+012 1.000e+004 4.541e-002 2.912e-003 
3.266e-003 5.097e+007 1.736e+012 1.000e+004 5.219e-002 2.913e-003 
3.267e-003 5.096e+007 1.740e+012 1.000e+004 6.258e-002 2.915e-003 
3.269e-003 5.095e+007 1.746e+012 1.000e+004 4.717e-002 2.916e-003 
3.270e-003 5.094e+007 1.751e+012 1.000e+004 5.989e-002 2.918e-003 
3.272e-003 5.093e+007 1.756e+012 1.000e+004 4.179e-002 2.919e-003 
3.273e-003 5.092e+007 1.763e+012 1.000e+004 5.573e-002 2.921e-003 
3.274e-003 5.091e+007 1.768e+012 1.000e+004 6.631e-002 2.922e-003 
3.276e-003 5.089e+007 1.774e+012 1.000e+004 6.144e-002 2.924e-003 
3.277e-003 5.088e+007 1.781e+012 1.000e+004 7.343e-002 2.925e-003 
3.279e-003 5.086e+007 1.786e+012 1.000e+004 5.333e-002 2.927e-003 
3.280e-003 5.085e+007 1.792e+012 1.000e+004 4.874e-002 2.928e-003 
3.281e-003 5.083e+007 1.794e+012 1.000e+004 7.810e-002 2.930e-003 
3.283e-003 5.082e+007 1.801e+012 1.000e+004 4.917e-002 2.931e-003 
3.284e-003 5.081e+007 1.805e+012 1.000e+004 4.817e-002 2.933e-003 
3.286e-003 5.080e+007 1.812e+012 1.000e+004 6.690e-002 2.934e-003 
3.287e-003 5.078e+007 1.814e+012 1.000e+004 7.494e-002 2.936e-003 
3.288e-003 5.076e+007 1.819e+012 1.000e+004 4.229e-002 2.937e-003 
3.290e-003 5.074e+007 1.819e+012 1.000e+004 7.429e-002 2.939e-003 
3.291e-003 5.071e+007 1.815e+012 1.000e+004 5.700e-002 2.941e-003 
3.293e-003 5.068e+007 1.815e+012 1.000e+004 5.577e-002 2.942e-003 
3.294e-003 5.066e+007 1.817e+012 1.000e+004 6.191e-002 2.944e-003 
3.295e-003 5.063e+007 1.820e+012 1.000e+004 6.735e-002 2.945e-003 
3.297e-003 5.060e+007 1.822e+012 1.000e+004 4.497e-002 2.947e-003 
3.298e-003 5.057e+007 1.826e+012 1.000e+004 5.708e-002 2.949e-003 
3.300e-003 5.053e+007 1.828e+012 1.000e+004 7.626e-002 2.950e-003 
3.301e-003 5.049e+007 1.830e+012 1.000e+004 6.023e-002 2.952e-003 
3.302e-003 5.046e+007 1.836e+012 1.000e+004 5.600e-002 2.953e-003 
3.304e-003 5.042e+007 1.841e+012 1.000e+004 6.288e-002 2.955e-003 
3.305e-003 5.037e+007 1.846e+012 1.000e+004 8.013e-002 2.957e-003 
3.307e-003 5.034e+007 1.851e+012 1.000e+004 3.782e-002 2.959e-003 
3.308e-003 5.031e+007 1.838e+012 1.000e+004 5.189e-002 2.960e-003 
3.309e-003 5.028e+007 1.835e+012 1.000e+004 6.156e-002 2.962e-003 
3.311e-003 5.025e+007 1.838e+012 1.000e+004 6.311e-002 2.963e-003 
3.312e-003 5.022e+007 1.841e+012 1.000e+004 5.650e-002 2.965e-003 
3.314e-003 5.019e+007 1.844e+012 1.000e+004 7.064e-002 2.967e-003 
3.315e-003 5.015e+007 1.846e+012 1.000e+004 6.053e-002 2.968e-003 
3.316e-003 5.012e+007 1.849e+012 1.000e+004 7.507e-002 2.970e-003 
3.318e-003 5.009e+007 1.849e+012 1.000e+004 5.248e-002 2.971e-003 
3.319e-003 5.005e+007 1.853e+012 1.000e+004 4.443e-002 2.973e-003 
3.321e-003 5.003e+007 1.855e+012 1.000e+004 6.984e-002 2.975e-003 
3.322e-003 5.000e+007 1.859e+012 1.000e+004 5.736e-002 2.976e-003 
3.323e-003 4.996e+007 1.863e+012 1.000e+004 6.115e-002 2.978e-003 
3.325e-003 4.993e+007 1.867e+012 1.000e+004 6.248e-002 2.980e-003 
3.326e-003 4.990e+007 1.869e+012 1.000e+004 5.956e-002 2.981e-003 
3.328e-003 4.987e+007 1.869e+012 1.000e+004 5.312e-002 2.983e-003 
3.329e-003 4.985e+007 1.868e+012 1.000e+004 5.870e-002 2.984e-003 
3.330e-003 4.982e+007 1.870e+012 1.000e+004 6.929e-002 2.986e-003 
3.332e-003 4.980e+007 1.871e+012 1.000e+004 7.750e-002 2.987e-003 
3.334e-003 4.978e+007 1.801e+012 1.000e+004 5.952e-002 2.989e-003 
3.336e-003 4.975e+007 1.799e+012 1.000e+004 5.966e-002 2.992e-003 
3.338e-003 4.972e+007 1.799e+012 1.000e+004 6.043e-002 2.994e-003 
3.340e-003 4.969e+007 1.797e+012 1.000e+004 6.119e-002 2.996e-003 
3.342e-003 4.965e+007 1.801e+012 1.000e+004 6.271e-002 2.998e-003 
3.344e-003 4.961e+007 1.803e+012 1.000e+004 6.231e-002 3.000e-003 
3.346e-003 4.958e+007 1.805e+012 1.000e+004 6.100e-002 3.003e-003 
3.348e-003 4.955e+007 1.808e+012 1.000e+004 6.051e-002 3.005e-003 
3.350e-003 4.953e+007 1.813e+012 1.000e+004 6.007e-002 3.007e-003 
3.352e-003 4.950e+007 1.816e+012 1.000e+004 6.088e-002 3.009e-003 
3.354e-003 4.946e+007 1.821e+012 1.000e+004 6.193e-002 3.012e-003 
3.356e-003 4.942e+007 1.825e+012 1.000e+004 6.126e-002 3.014e-003 
3.358e-003 4.939e+007 1.828e+012 1.000e+004 6.067e-002 3.016e-003 
3.360e-003 4.936e+007 1.835e+012 1.000e+004 6.087e-002 3.018e-003 
3.362e-003 4.932e+007 1.843e+012 1.000e+004 6.089e-002 3.020e-003 
3.364e-003 4.928e+007 1.849e+012 1.000e+004 6.223e-002 3.023e-003 
3.366e-003 4.923e+007 1.855e+012 1.000e+004 6.287e-002 3.025e-003 
3.367e-003 4.918e+007 1.863e+012 1.000e+004 6.283e-002 3.027e-003 
3.369e-003 4.912e+007 1.871e+012 1.000e+004 6.758e-002 3.029e-003 
3.370e-003 4.906e+007 1.875e+012 1.000e+004 6.611e-002 3.031e-003 
3.372e-003 4.898e+007 1.881e+012 1.000e+004 7.017e-002 3.033e-003 
3.374e-003 4.890e+007 1.881e+012 1.000e+004 7.165e-002 3.036e-003 
3.376e-003 4.882e+007 1.882e+012 1.000e+004 7.324e-002 3.038e-003 
3.377e-003 4.874e+007 1.888e+012 1.000e+004 7.404e-002 3.040e-003 
3.379e-003 4.865e+007 1.893e+012 1.000e+004 7.403e-002 3.042e-003 
3.381e-003 4.856e+007 1.900e+012 1.000e+004 7.565e-002 3.045e-003 
3.382e-003 4.848e+007 1.908e+012 1.000e+004 7.495e-002 3.047e-003 
3.384e-003 4.838e+007 1.908e+012 1.000e+004 7.712e-002 3.049e-003 
3.386e-003 4.829e+007 1.903e+012 1.000e+004 7.502e-002 3.051e-003 
3.387e-003 4.821e+007 1.907e+012 1.000e+004 7.268e-002 3.054e-003 
3.389e-003 4.814e+007 1.911e+012 1.000e+004 7.126e-002 3.056e-003 
3.390e-003 4.808e+007 1.887e+012 1.000e+004 7.347e-002 3.058e-003 
3.392e-003 4.802e+007 1.892e+012 1.000e+004 7.371e-002 3.059e-003 
3.393e-003 4.796e+007 1.896e+012 1.000e+004 6.907e-002 3.061e-003 
3.395e-003 4.790e+007 1.892e+012 1.000e+004 6.837e-002 3.063e-003 
3.396e-003 4.784e+007 1.884e+012 1.000e+004 7.290e-002 3.065e-003 
3.398e-003 4.778e+007 1.885e+012 1.000e+004 7.227e-002 3.067e-003 
3.399e-003 4.771e+007 1.881e+012 1.000e+004 7.176e-002 3.069e-003 
3.401e-003 4.765e+007 1.866e+012 1.000e+004 6.842e-002 3.071e-003 
3.403e-003 4.760e+007 1.860e+012 1.000e+004 7.328e-002 3.073e-003 
3.404e-003 4.754e+007 1.857e+012 1.000e+004 7.381e-002 3.075e-003 
3.406e-003 4.749e+007 1.856e+012 1.000e+004 7.126e-002 3.077e-003 
3.407e-003 4.744e+007 1.858e+012 1.000e+004 6.728e-002 3.079e-003 
3.409e-003 4.739e+007 1.861e+012 1.000e+004 7.303e-002 3.081e-003 
3.410e-003 4.735e+007 1.864e+012 1.000e+004 7.424e-002 3.083e-003 
3.412e-003 4.730e+007 1.852e+012 1.000e+004 7.206e-002 3.085e-003 
3.414e-003 4.725e+007 1.849e+012 1.000e+004 7.250e-002 3.087e-003 
3.415e-003 4.721e+007 1.848e+012 1.000e+004 7.313e-002 3.089e-003 
3.417e-003 4.716e+007 1.846e+012 1.000e+004 7.668e-002 3.090e-003 
3.418e-003 4.712e+007 1.826e+012 1.000e+004 6.052e-002 3.092e-003 
3.420e-003 4.708e+007 1.824e+012 1.000e+004 6.233e-002 3.095e-003 
3.422e-003 4.703e+007 1.822e+012 1.000e+004 6.379e-002 3.097e-003 
3.424e-003 4.699e+007 1.822e+012 1.000e+004 6.203e-002 3.099e-003 
3.426e-003 4.695e+007 1.823e+012 1.000e+004 6.204e-002 3.101e-003 
3.428e-003 4.692e+007 1.822e+012 1.000e+004 6.350e-002 3.104e-003 
3.430e-003 4.688e+007 1.828e+012 1.000e+004 6.258e-002 3.106e-003 
3.432e-003 4.685e+007 1.835e+012 1.000e+004 6.258e-002 3.108e-003 
3.434e-003 4.681e+007 1.836e+012 1.000e+004 6.364e-002 3.110e-003 
3.436e-003 4.677e+007 1.841e+012 1.000e+004 6.207e-002 3.113e-003 
3.438e-003 4.674e+007 1.845e+012 1.000e+004 5.960e-002 3.115e-003 
3.440e-003 4.673e+007 1.849e+012 1.000e+004 5.796e-002 3.117e-003 
3.442e-003 4.671e+007 1.848e+012 1.000e+004 5.635e-002 3.119e-003 
3.444e-003 4.671e+007 1.850e+012 1.000e+004 5.517e-002 3.121e-003 
3.446e-003 4.671e+007 1.853e+012 1.000e+004 5.480e-002 3.123e-003 
3.448e-003 4.670e+007 1.849e+012 1.000e+004 5.466e-002 3.125e-003 
3.450e-003 4.669e+007 1.844e+012 1.000e+004 5.351e-002 3.127e-003 
3.452e-003 4.669e+007 1.841e+012 1.000e+004 5.364e-002 3.129e-003 
3.454e-003 4.670e+007 1.843e+012 1.000e+004 5.138e-002 3.131e-003 
3.456e-003 4.670e+007 1.844e+012 1.000e+004 5.242e-002 3.133e-003 
3.458e-003 4.671e+007 1.844e+012 1.000e+004 5.408e-002 3.135e-003 
3.460e-003 4.672e+007 1.846e+012 1.000e+004 5.216e-002 3.137e-003 
3.462e-003 4.673e+007 1.849e+012 1.000e+004 5.085e-002 3.139e-003 
3.464e-003 4.675e+007 1.851e+012 1.000e+004 5.192e-002 3.140e-003 
3.466e-003 4.676e+007 1.855e+012 1.000e+004 5.127e-002 3.142e-003 
3.468e-003 4.677e+007 1.857e+012 1.000e+004 5.242e-002 3.144e-003 
3.470e-003 4.678e+007 1.830e+012 1.000e+004 5.334e-002 3.146e-003 
3.472e-003 4.679e+007 1.831e+012 1.000e+004 5.309e-002 3.148e-003 
3.474e-003 4.680e+007 1.833e+012 1.000e+004 5.268e-002 3.150e-003 
3.476e-003 4.681e+007 1.837e+012 1.000e+004 5.201e-002 3.152e-003 
3.477e-003 4.683e+007 1.840e+012 1.000e+004 5.215e-002 3.154e-003 
3.479e-003 4.684e+007 1.842e+012 1.000e+004 5.585e-002 3.155e-003 
3.481e-003 4.683e+007 1.843e+012 1.000e+004 5.143e-002 3.157e-003 
3.483e-003 4.683e+007 1.837e+012 1.000e+004 5.251e-002 3.159e-003 
3.485e-003 4.682e+007 1.838e+012 1.000e+004 5.312e-002 3.161e-003 
3.487e-003 4.682e+007 1.842e+012 1.000e+004 5.248e-002 3.163e-003 
3.489e-003 4.682e+007 1.847e+012 1.000e+004 5.500e-002 3.165e-003 
3.491e-003 4.681e+007 1.826e+012 1.000e+004 5.854e-002 3.167e-003 
3.493e-003 4.680e+007 1.824e+012 1.000e+004 6.091e-002 3.169e-003 
3.495e-003 4.678e+007 1.824e+012 1.000e+004 6.248e-002 3.171e-003 
3.497e-003 4.676e+007 1.827e+012 1.000e+004 6.348e-002 3.173e-003 
3.499e-003 4.674e+007 1.831e+012 1.000e+004 6.208e-002 3.175e-003 
3.501e-003 4.672e+007 1.836e+012 1.000e+004 6.186e-002 3.178e-003 
3.503e-003 4.670e+007 1.842e+012 1.000e+004 6.232e-002 3.180e-003 
3.504e-003 4.668e+007 1.848e+012 1.000e+004 6.135e-002 3.182e-003 
3.506e-003 4.666e+007 1.854e+012 1.000e+004 6.131e-002 3.184e-003 
3.508e-003 4.665e+007 1.860e+012 1.000e+004 5.724e-002 3.185e-003 
3.510e-003 4.663e+007 1.867e+012 1.000e+004 5.936e-002 3.187e-003 
3.512e-003 4.662e+007 1.869e+012 1.000e+004 5.953e-002 3.189e-003 
3.513e-003 4.660e+007 1.875e+012 1.000e+004 5.817e-002 3.191e-003 
3.515e-003 4.659e+007 1.881e+012 1.000e+004 5.624e-002 3.193e-003 
3.517e-003 4.658e+007 1.888e+012 1.000e+004 5.549e-002 3.195e-003 
3.519e-003 4.657e+007 1.894e+012 1.000e+004 5.722e-002 3.197e-003 
3.521e-003 4.654e+007 1.902e+012 1.000e+004 5.975e-002 3.199e-003 
3.522e-003 4.652e+007 1.898e+012 1.000e+004 5.960e-002 3.201e-003 
3.524e-003 4.649e+007 1.901e+012 1.000e+004 6.092e-002 3.203e-003 
3.526e-003 4.647e+007 1.897e+012 1.000e+004 6.324e-002 3.204e-003 
3.527e-003 4.645e+007 1.880e+012 1.000e+004 6.445e-002 3.206e-003 
3.529e-003 4.643e+007 1.882e+012 1.000e+004 6.222e-002 3.208e-003 
3.531e-003 4.642e+007 1.884e+012 1.000e+004 6.110e-002 3.209e-003 
3.532e-003 4.641e+007 1.891e+012 1.000e+004 6.430e-002 3.211e-003 
3.534e-003 4.640e+007 1.893e+012 1.000e+004 6.439e-002 3.213e-003 
3.535e-003 4.639e+007 1.898e+012 1.000e+004 6.483e-002 3.214e-003 
3.537e-003 4.637e+007 1.893e+012 1.000e+004 6.212e-002 3.216e-003 
3.538e-003 4.636e+007 1.891e+012 1.000e+004 6.350e-002 3.218e-003 
3.540e-003 4.635e+007 1.891e+012 1.000e+004 5.976e-002 3.219e-003 
3.541e-003 4.636e+007 1.891e+012 1.000e+004 5.765e-002 3.221e-003 
3.543e-003 4.636e+007 1.891e+012 1.000e+004 5.457e-002 3.222e-003 
3.545e-003 4.636e+007 1.891e+012 1.000e+004 5.706e-002 3.224e-003 
3.546e-003 4.636e+007 1.893e+012 1.000e+004 5.512e-002 3.226e-003 
3.548e-003 4.636e+007 1.893e+012 1.000e+004 5.256e-002 3.227e-003 
3.549e-003 4.637e+007 1.892e+012 1.000e+004 5.318e-002 3.229e-003 
3.551e-003 4.637e+007 1.894e+012 1.000e+004 5.235e-002 3.230e-003 
3.553e-003 4.637e+007 1.897e+012 1.000e+004 5.450e-002 3.232e-003 
3.555e-003 4.637e+007 1.900e+012 1.000e+004 5.205e-002 3.234e-003 
3.556e-003 4.637e+007 1.905e+012 1.000e+004 5.413e-002 3.236e-003 
3.558e-003 4.638e+007 1.912e+012 1.000e+004 5.536e-002 3.237e-003 
3.560e-003 4.638e+007 1.915e+012 1.000e+004 4.827e-002 3.239e-003 
3.561e-003 4.639e+007 1.916e+012 1.000e+004 4.759e-002 3.241e-003 
3.563e-003 4.639e+007 1.916e+012 1.000e+004 5.164e-002 3.242e-003 
3.565e-003 4.639e+007 1.919e+012 1.000e+004 5.294e-002 3.244e-003 
3.566e-003 4.638e+007 1.914e+012 1.000e+004 5.024e-002 3.246e-003 
3.568e-003 4.637e+007 1.915e+012 1.000e+004 5.369e-002 3.247e-003 
3.570e-003 4.637e+007 1.916e+012 1.000e+004 5.339e-002 3.249e-003 
3.571e-003 4.637e+007 1.908e+012 1.000e+004 4.902e-002 3.251e-003 
3.573e-003 4.637e+007 1.904e+012 1.000e+004 4.818e-002 3.252e-003 
3.574e-003 4.636e+007 1.902e+012 1.000e+004 5.260e-002 3.254e-003 
3.576e-003 4.636e+007 1.899e+012 1.000e+004 5.736e-002 3.255e-003 
3.577e-003 4.636e+007 1.898e+012 1.000e+004 5.517e-002 3.257e-003 
3.579e-003 4.636e+007 1.899e+012 1.000e+004 5.295e-002 3.258e-003 
3.581e-003 4.636e+007 1.901e+012 1.000e+004 5.431e-002 3.260e-003 
3.582e-003 4.635e+007 1.906e+012 1.000e+004 5.291e-002 3.262e-003 
3.584e-003 4.634e+007 1.903e+012 1.000e+004 5.231e-002 3.263e-003 
3.586e-003 4.632e+007 1.890e+012 1.000e+004 5.139e-002 3.265e-003 
3.587e-003 4.629e+007 1.883e+012 1.000e+004 5.121e-002 3.267e-003 
3.589e-003 4.627e+007 1.880e+012 1.000e+004 5.348e-002 3.269e-003 
3.590e-003 4.625e+007 1.879e+012 1.000e+004 5.242e-002 3.271e-003 
3.592e-003 4.623e+007 1.879e+012 1.000e+004 4.571e-002 3.272e-003 
3.594e-003 4.621e+007 1.881e+012 1.000e+004 4.838e-002 3.274e-003 
3.595e-003 4.620e+007 1.882e+012 1.000e+004 4.838e-002 3.276e-003 
3.597e-003 4.619e+007 1.881e+012 1.000e+004 4.666e-002 3.277e-003 
3.599e-003 4.617e+007 1.884e+012 1.000e+004 5.025e-002 3.279e-003 
3.600e-003 4.615e+007 1.881e+012 1.000e+004 4.813e-002 3.281e-003 
3.602e-003 4.613e+007 1.881e+012 1.000e+004 4.813e-002 3.283e-003 
3.603e-003 4.611e+007 1.881e+012 1.000e+004 4.799e-002 3.284e-003 
3.605e-003 4.609e+007 1.882e+012 1.000e+004 4.787e-002 3.286e-003 
3.606e-003 4.607e+007 1.881e+012 1.000e+004 5.303e-002 3.288e-003 
3.608e-003 4.607e+007 1.882e+012 1.000e+004 4.457e-002 3.289e-003 
3.609e-003 4.606e+007 1.875e+012 1.000e+004 4.552e-002 3.291e-003 
3.611e-003 4.606e+007 1.873e+012 1.000e+004 5.502e-002 3.292e-003 
3.612e-003 4.605e+007 1.873e+012 1.000e+004 6.920e-002 3.294e-003 
3.614e-003 4.605e+007 1.874e+012 1.000e+004 7.031e-002 3.295e-003 
3.615e-003 4.604e+007 1.873e+012 1.000e+004 6.893e-002 3.297e-003 
3.617e-003 4.603e+007 1.858e+012 1.000e+004 5.623e-002 3.298e-003 
3.618e-003 4.602e+007 1.853e+012 1.000e+004 6.933e-002 3.300e-003 
3.619e-003 4.602e+007 1.851e+012 1.000e+004 5.148e-002 3.301e-003 
3.621e-003 4.601e+007 1.849e+012 1.000e+004 5.058e-002 3.302e-003 
3.622e-003 4.600e+007 1.846e+012 1.000e+004 6.873e-002 3.304e-003 
3.623e-003 4.599e+007 1.840e+012 1.000e+004 6.309e-002 3.305e-003 
3.625e-003 4.598e+007 1.824e+012 1.000e+004 6.384e-002 3.307e-003 
3.626e-003 4.599e+007 1.809e+012 1.000e+004 4.918e-002 3.308e-003 
3.628e-003 4.600e+007 1.796e+012 1.000e+004 5.721e-002 3.310e-003 
3.629e-003 4.601e+007 1.786e+012 1.000e+004 4.698e-002 3.311e-003 
3.631e-003 4.602e+007 1.785e+012 1.000e+004 5.703e-002 3.312e-003 
3.632e-003 4.604e+007 1.783e+012 1.000e+004 5.615e-002 3.314e-003 
3.634e-003 4.606e+007 1.782e+012 1.000e+004 5.632e-002 3.315e-003 
3.635e-003 4.608e+007 1.781e+012 1.000e+004 5.648e-002 3.317e-003 
3.637e-003 4.610e+007 1.781e+012 1.000e+004 5.710e-002 3.318e-003 
3.638e-003 4.613e+007 1.782e+012 1.000e+004 5.966e-002 3.319e-003 
3.640e-003 4.616e+007 1.781e+012 1.000e+004 6.143e-002 3.320e-003 
3.641e-003 4.619e+007 1.782e+012 1.000e+004 5.699e-002 3.322e-003 
3.643e-003 4.622e+007 1.781e+012 1.000e+004 5.314e-002 3.323e-003 
3.644e-003 4.624e+007 1.782e+012 1.000e+004 5.698e-002 3.324e-003 
3.645e-003 4.627e+007 1.783e+012 1.000e+004 5.311e-002 3.325e-003 
3.647e-003 4.630e+007 1.784e+012 1.000e+004 5.337e-002 3.327e-003 
3.648e-003 4.633e+007 1.782e+012 1.000e+004 5.500e-002 3.328e-003 
3.650e-003 4.635e+007 1.782e+012 1.000e+004 5.703e-002 3.329e-003 
3.651e-003 4.637e+007 1.775e+012 1.000e+004 6.146e-002 3.330e-003 
3.653e-003 4.639e+007 1.775e+012 1.000e+004 6.744e-002 3.332e-003 
3.655e-003 4.642e+007 1.772e+012 1.000e+004 6.808e-002 3.334e-003 
3.657e-003 4.645e+007 1.770e+012 1.000e+004 6.645e-002 3.335e-003 
3.659e-003 4.648e+007 1.771e+012 1.000e+004 5.951e-002 3.337e-003 
3.661e-003 4.652e+007 1.772e+012 1.000e+004 6.361e-002 3.339e-003 
3.663e-003 4.655e+007 1.775e+012 1.000e+004 6.406e-002 3.341e-003 
3.664e-003 4.659e+007 1.766e+012 1.000e+004 5.633e-002 3.342e-003 
3.666e-003 4.663e+007 1.761e+012 1.000e+004 5.446e-002 3.344e-003 
3.668e-003 4.669e+007 1.762e+012 1.000e+004 5.480e-002 3.345e-003 
3.670e-003 4.674e+007 1.762e+012 1.000e+004 5.672e-002 3.347e-003 
3.672e-003 4.680e+007 1.763e+012 1.000e+004 5.261e-002 3.349e-003 
3.674e-003 4.685e+007 1.762e+012 1.000e+004 5.088e-002 3.350e-003 
3.676e-003 4.691e+007 1.763e+012 1.000e+004 5.304e-002 3.352e-003 
3.678e-003 4.697e+007 1.766e+012 1.000e+004 5.178e-002 3.353e-003 
3.680e-003 4.704e+007 1.771e+012 1.000e+004 4.817e-002 3.355e-003 
3.682e-003 4.711e+007 1.777e+012 1.000e+004 4.648e-002 3.356e-003 
3.684e-003 4.718e+007 1.782e+012 1.000e+004 4.610e-002 3.358e-003 
3.686e-003 4.725e+007 1.787e+012 1.000e+004 4.771e-002 3.359e-003 
3.688e-003 4.733e+007 1.788e+012 1.000e+004 4.462e-002 3.361e-003 
3.690e-003 4.740e+007 1.791e+012 1.000e+004 4.423e-002 3.362e-003 
3.692e-003 4.747e+007 1.776e+012 1.000e+004 4.724e-002 3.364e-003 
3.694e-003 4.754e+007 1.782e+012 1.000e+004 4.879e-002 3.365e-003 
3.696e-003 4.761e+007 1.788e+012 1.000e+004 4.794e-002 3.367e-003 
3.698e-003 4.767e+007 1.792e+012 1.000e+004 4.807e-002 3.368e-003 
3.700e-003 4.773e+007 1.797e+012 1.000e+004 4.997e-002 3.370e-003 
3.702e-003 4.778e+007 1.799e+012 1.000e+004 4.707e-002 3.371e-003 
3.704e-003 4.784e+007 1.805e+012 1.000e+004 4.849e-002 3.373e-003 
3.706e-003 4.790e+007 1.811e+012 1.000e+004 4.777e-002 3.374e-003 
3.708e-003 4.795e+007 1.818e+012 1.000e+004 4.750e-002 3.376e-003 
3.710e-003 4.801e+007 1.816e+012 1.000e+004 4.598e-002 3.377e-003 
3.711e-003 4.807e+007 1.821e+012 1.000e+004 4.869e-002 3.379e-003 
3.713e-003 4.813e+007 1.826e+012 1.000e+004 4.865e-002 3.381e-003 
3.715e-003 4.818e+007 1.826e+012 1.000e+004 5.038e-002 3.382e-003 
3.717e-003 4.823e+007 1.828e+012 1.000e+004 4.934e-002 3.384e-003 
3.719e-003 4.827e+007 1.830e+012 1.000e+004 5.122e-002 3.385e-003 
3.721e-003 4.831e+007 1.835e+012 1.000e+004 4.990e-002 3.387e-003 
3.723e-003 4.835e+007 1.840e+012 1.000e+004 5.166e-002 3.389e-003 
3.725e-003 4.838e+007 1.844e+012 1.000e+004 4.824e-002 3.390e-003 
3.727e-003 4.841e+007 1.847e+012 1.000e+004 5.041e-002 3.392e-003 
3.729e-003 4.843e+007 1.853e+012 1.000e+004 5.235e-002 3.394e-003 
3.731e-003 4.844e+007 1.861e+012 1.000e+004 5.243e-002 3.396e-003 
3.732e-003 4.845e+007 1.865e+012 1.000e+004 5.562e-002 3.397e-003 
3.734e-003 4.845e+007 1.856e+012 1.000e+004 5.646e-002 3.399e-003 
3.736e-003 4.845e+007 1.853e+012 1.000e+004 5.674e-002 3.400e-003 
3.737e-003 4.844e+007 1.851e+012 1.000e+004 5.669e-002 3.402e-003 
3.739e-003 4.844e+007 1.853e+012 1.000e+004 5.762e-002 3.404e-003 
3.740e-003 4.843e+007 1.854e+012 1.000e+004 5.923e-002 3.405e-003 
3.742e-003 4.843e+007 1.856e+012 1.000e+004 5.451e-002 3.407e-003 
3.743e-003 4.842e+007 1.859e+012 1.000e+004 5.253e-002 3.408e-003 
3.744e-003 4.842e+007 1.863e+012 1.000e+004 5.036e-002 3.409e-003 
3.746e-003 4.841e+007 1.866e+012 1.000e+004 5.897e-002 3.411e-003 
3.747e-003 4.841e+007 1.871e+012 1.000e+004 4.575e-002 3.412e-003 
3.748e-003 4.840e+007 1.875e+012 1.000e+004 5.251e-002 3.414e-003 
3.750e-003 4.839e+007 1.878e+012 1.000e+004 5.116e-002 3.415e-003 
3.751e-003 4.838e+007 1.883e+012 1.000e+004 6.442e-002 3.416e-003 
3.752e-003 4.837e+007 1.888e+012 1.000e+004 4.687e-002 3.418e-003 
3.754e-003 4.836e+007 1.892e+012 1.000e+004 5.385e-002 3.419e-003 
3.755e-003 4.835e+007 1.896e+012 1.000e+004 4.674e-002 3.421e-003 
3.757e-003 4.834e+007 1.901e+012 1.000e+004 6.162e-002 3.422e-003 
3.758e-003 4.833e+007 1.907e+012 1.000e+004 6.956e-002 3.424e-003 
3.759e-003 4.831e+007 1.912e+012 1.000e+004 5.014e-002 3.425e-003 
3.761e-003 4.829e+007 1.903e+012 1.000e+004 4.978e-002 3.427e-003 
3.762e-003 4.828e+007 1.904e+012 1.000e+004 6.501e-002 3.428e-003 
3.763e-003 4.826e+007 1.908e+012 1.000e+004 5.141e-002 3.429e-003 
3.765e-003 4.825e+007 1.914e+012 1.000e+004 4.768e-002 3.431e-003 
3.766e-003 4.824e+007 1.919e+012 1.000e+004 4.395e-002 3.432e-003 
3.767e-003 4.822e+007 1.924e+012 1.000e+004 4.596e-002 3.434e-003 
3.769e-003 4.821e+007 1.927e+012 1.000e+004 5.673e-002 3.435e-003 
3.770e-003 4.820e+007 1.930e+012 1.000e+004 5.158e-002 3.437e-003 
3.771e-003 4.818e+007 1.935e+012 1.000e+004 5.560e-002 3.438e-003 
3.773e-003 4.817e+007 1.941e+012 1.000e+004 6.520e-002 3.440e-003 
3.774e-003 4.816e+007 1.946e+012 1.000e+004 6.966e-002 3.441e-003 
3.775e-003 4.815e+007 1.952e+012 1.000e+004 5.401e-002 3.442e-003 
3.777e-003 4.814e+007 1.958e+012 1.000e+004 5.106e-002 3.444e-003 
3.778e-003 4.812e+007 1.964e+012 1.000e+004 6.436e-002 3.445e-003 
3.780e-003 4.810e+007 1.969e+012 1.000e+004 5.568e-002 3.447e-003 
3.781e-003 4.809e+007 1.974e+012 1.000e+004 5.442e-002 3.448e-003 
3.782e-003 4.807e+007 1.978e+012 1.000e+004 4.242e-002 3.450e-003 
3.784e-003 4.805e+007 1.983e+012 1.000e+004 4.626e-002 3.451e-003 
3.785e-003 4.803e+007 1.988e+012 1.000e+004 6.092e-002 3.453e-003 
3.786e-003 4.802e+007 1.993e+012 1.000e+004 5.184e-002 3.454e-003 
3.788e-003 4.800e+007 1.996e+012 1.000e+004 6.357e-002 3.456e-003 
3.789e-003 4.799e+007 2.002e+012 1.000e+004 5.912e-002 3.457e-003 
3.790e-003 4.797e+007 2.008e+012 1.000e+004 5.625e-002 3.459e-003 
3.792e-003 4.796e+007 2.015e+012 1.000e+004 4.229e-002 3.460e-003 
3.793e-003 4.795e+007 2.021e+012 1.000e+004 5.283e-002 3.461e-003 
3.794e-003 4.794e+007 2.027e+012 1.000e+004 4.544e-002 3.463e-003 
3.796e-003 4.793e+007 2.031e+012 1.000e+004 6.009e-002 3.464e-003 
3.797e-003 4.792e+007 2.034e+012 1.000e+004 6.089e-002 3.466e-003 
3.798e-003 4.790e+007 2.040e+012 1.000e+004 5.089e-002 3.467e-003 
3.800e-003 4.789e+007 2.046e+012 1.000e+004 5.375e-002 3.469e-003 
3.801e-003 4.789e+007 2.051e+012 1.000e+004 5.450e-002 3.470e-003 
3.803e-003 4.788e+007 2.054e+012 1.000e+004 3.601e-002 3.471e-003 
3.804e-003 4.787e+007 2.059e+012 1.000e+004 4.905e-002 3.473e-003 
3.805e-003 4.787e+007 2.064e+012 1.000e+004 4.293e-002 3.474e-003 
3.807e-003 4.786e+007 2.068e+012 1.000e+004 2.864e-002 3.476e-003 
3.808e-003 4.786e+007 2.072e+012 1.000e+004 5.480e-002 3.477e-003 
3.809e-003 4.785e+007 2.075e+012 1.000e+004 5.924e-002 3.478e-003 
3.811e-003 4.784e+007 2.079e+012 1.000e+004 4.161e-002 3.480e-003 
3.812e-003 4.783e+007 2.084e+012 1.000e+004 5.696e-002 3.481e-003 
3.813e-003 4.782e+007 2.088e+012 1.000e+004 5.166e-002 3.483e-003 
3.815e-003 4.780e+007 2.087e+012 1.000e+004 4.585e-002 3.484e-003 
3.816e-003 4.779e+007 2.090e+012 1.000e+004 4.792e-002 3.485e-003 
3.817e-003 4.778e+007 2.088e+012 1.000e+004 6.109e-002 3.487e-003 
3.819e-003 4.777e+007 2.093e+012 1.000e+004 5.172e-002 3.488e-003 
3.820e-003 4.776e+007 2.091e+012 1.000e+004 6.503e-002 3.490e-003 
3.821e-003 4.774e+007 2.091e+012 1.000e+004 4.724e-002 3.491e-003 
3.823e-003 4.773e+007 2.092e+012 1.000e+004 5.104e-002 3.493e-003 
3.824e-003 4.771e+007 2.094e+012 1.000e+004 6.128e-002 3.494e-003 
3.825e-003 4.769e+007 2.096e+012 1.000e+004 5.392e-002 3.496e-003 
3.827e-003 4.768e+007 2.097e+012 1.000e+004 4.233e-002 3.497e-003 
3.828e-003 4.767e+007 2.098e+012 1.000e+004 6.498e-002 3.499e-003 
3.830e-003 4.765e+007 2.100e+012 1.000e+004 4.594e-002 3.500e-003 
3.831e-003 4.763e+007 2.103e+012 1.000e+004 5.390e-002 3.501e-003 
3.832e-003 4.762e+007 2.107e+012 1.000e+004 5.386e-002 3.503e-003 
