# Supplementary material for: Strain rate dependency of dislocation plasticity
Source: Nat Commun. 2021 Mar 23;12:1845. doi: 10.1038/s41467-021-21939-1 (PMC7988163; doi:10.1038/s41467-021-21939-1)
Supplement: Supplementary file 3 — Supplementary Data 1 [file 41467_2021_21939_MOESM3_ESM.zip › Supplementary Data 1/DDDSimulationSet1/StrainRate=1e4s-1/InitialDislocationDensity=7.5e10m-2.dat]

#strain(1), stress(Pa), dislocation density(m-2), strain rate(s-1), mean dislocation velocity(km/s), plastic strain(1)
1.993e-006 2.878e+005 7.455e+010 1.000e+004 1.235e-003 6.958e-010 
4.010e-006 5.790e+005 7.455e+010 1.000e+004 2.382e-003 2.929e-009 
6.001e-006 8.663e+005 7.455e+010 1.000e+004 3.196e-003 6.610e-009 
8.018e-006 1.157e+006 7.455e+010 1.000e+004 4.145e-003 1.180e-008 
1.001e-005 1.444e+006 7.455e+010 1.000e+004 5.157e-003 1.835e-008 
1.202e-005 1.733e+006 7.455e+010 1.000e+004 6.137e-003 2.636e-008 
1.402e-005 2.022e+006 7.455e+010 1.000e+004 6.832e-003 3.576e-008 
1.602e-005 2.309e+006 7.455e+010 1.000e+004 7.619e-003 4.647e-008 
1.802e-005 2.597e+006 7.454e+010 1.000e+004 8.710e-003 5.856e-008 
2.001e-005 2.883e+006 7.454e+010 1.000e+004 9.675e-003 7.192e-008 
2.202e-005 3.170e+006 7.454e+010 1.000e+004 1.038e-002 8.668e-008 
2.401e-005 3.456e+006 7.454e+010 1.000e+004 1.103e-002 1.026e-007 
2.601e-005 3.743e+006 7.454e+010 1.000e+004 1.221e-002 1.199e-007 
2.800e-005 4.028e+006 7.454e+010 1.000e+004 1.307e-002 1.384e-007 
3.001e-005 4.315e+006 7.454e+010 1.000e+004 1.360e-002 1.583e-007 
3.199e-005 4.599e+006 7.454e+010 1.000e+004 1.427e-002 1.792e-007 
3.400e-005 4.887e+006 7.454e+010 1.000e+004 1.543e-002 2.017e-007 
3.599e-005 5.171e+006 7.454e+010 1.000e+004 1.615e-002 2.250e-007 
3.800e-005 5.457e+006 7.454e+010 1.000e+004 1.680e-002 2.499e-007 
4.000e-005 5.743e+006 7.454e+010 1.000e+004 1.788e-002 2.758e-007 
4.200e-005 6.028e+006 7.454e+010 1.000e+004 1.846e-002 3.029e-007 
4.401e-005 6.315e+006 7.454e+010 1.000e+004 1.933e-002 3.314e-007 
4.601e-005 6.600e+006 7.455e+010 1.000e+004 2.000e-002 3.609e-007 
4.803e-005 6.887e+006 7.455e+010 1.000e+004 2.103e-002 3.918e-007 
5.003e-005 7.172e+006 7.454e+010 1.000e+004 2.168e-002 4.237e-007 
5.205e-005 7.459e+006 7.453e+010 1.000e+004 2.259e-002 4.574e-007 
5.407e-005 7.745e+006 7.453e+010 1.000e+004 2.327e-002 4.921e-007 
5.609e-005 8.033e+006 7.453e+010 1.000e+004 2.414e-002 5.283e-007 
5.811e-005 8.320e+006 7.453e+010 1.000e+004 2.481e-002 5.655e-007 
6.015e-005 8.608e+006 7.453e+010 1.000e+004 2.581e-002 6.041e-007 
6.217e-005 8.896e+006 7.453e+010 1.000e+004 2.628e-002 6.438e-007 
6.422e-005 9.185e+006 7.453e+010 1.000e+004 2.728e-002 6.850e-007 
6.625e-005 9.473e+006 7.454e+010 1.000e+004 2.796e-002 7.272e-007 
6.832e-005 9.765e+006 7.454e+010 1.000e+004 2.870e-002 7.712e-007 
7.036e-005 1.005e+007 7.455e+010 1.000e+004 2.939e-002 8.158e-007 
7.243e-005 1.035e+007 7.456e+010 1.000e+004 3.043e-002 8.625e-007 
7.449e-005 1.064e+007 7.456e+010 1.000e+004 3.113e-002 9.100e-007 
7.659e-005 1.093e+007 7.457e+010 1.000e+004 3.204e-002 9.600e-007 
7.866e-005 1.123e+007 7.458e+010 1.000e+004 3.308e-002 1.010e-006 
8.077e-005 1.152e+007 7.458e+010 1.000e+004 3.372e-002 1.064e-006 
8.286e-005 1.182e+007 7.459e+010 1.000e+004 3.440e-002 1.117e-006 
8.501e-005 1.212e+007 7.461e+010 1.000e+004 3.543e-002 1.173e-006 
8.712e-005 1.242e+007 7.462e+010 1.000e+004 3.621e-002 1.230e-006 
8.929e-005 1.272e+007 7.463e+010 1.000e+004 3.695e-002 1.290e-006 
9.144e-005 1.302e+007 7.465e+010 1.000e+004 3.776e-002 1.350e-006 
9.364e-005 1.333e+007 7.466e+010 1.000e+004 3.868e-002 1.413e-006 
9.583e-005 1.364e+007 7.468e+010 1.000e+004 3.918e-002 1.477e-006 
9.807e-005 1.395e+007 7.470e+010 1.000e+004 4.033e-002 1.544e-006 
1.003e-004 1.427e+007 7.472e+010 1.000e+004 4.104e-002 1.613e-006 
1.026e-004 1.459e+007 7.474e+010 1.000e+004 4.189e-002 1.684e-006 
1.049e-004 1.491e+007 7.477e+010 1.000e+004 4.259e-002 1.757e-006 
1.072e-004 1.524e+007 7.480e+010 1.000e+004 4.369e-002 1.833e-006 
1.096e-004 1.557e+007 7.482e+010 1.000e+004 4.468e-002 1.913e-006 
1.120e-004 1.591e+007 7.485e+010 1.000e+004 4.555e-002 1.995e-006 
1.145e-004 1.626e+007 7.488e+010 1.000e+004 4.625e-002 2.080e-006 
1.170e-004 1.661e+007 7.492e+010 1.000e+004 4.726e-002 2.169e-006 
1.197e-004 1.698e+007 7.496e+010 1.000e+004 4.828e-002 2.265e-006 
1.224e-004 1.736e+007 7.500e+010 1.000e+004 4.908e-002 2.365e-006 
1.254e-004 1.777e+007 7.505e+010 1.000e+004 5.117e-002 2.475e-006 
1.287e-004 1.822e+007 7.511e+010 1.000e+004 4.206e-002 2.601e-006 
1.322e-004 1.871e+007 7.518e+010 1.000e+004 6.313e-002 2.740e-006 
1.357e-004 1.921e+007 7.525e+010 1.000e+004 4.531e-002 2.884e-006 
1.393e-004 1.970e+007 7.531e+010 1.000e+004 4.885e-002 3.032e-006 
1.429e-004 2.019e+007 7.539e+010 1.000e+004 6.681e-002 3.184e-006 
1.464e-004 2.068e+007 7.548e+010 1.000e+004 6.469e-002 3.340e-006 
1.500e-004 2.118e+007 7.558e+010 1.000e+004 5.724e-002 3.501e-006 
1.535e-004 2.167e+007 7.569e+010 1.000e+004 6.506e-002 3.665e-006 
1.571e-004 2.216e+007 7.570e+010 1.000e+004 5.982e-002 3.833e-006 
1.606e-004 2.264e+007 7.571e+010 1.000e+004 6.927e-002 4.005e-006 
1.642e-004 2.314e+007 7.579e+010 1.000e+004 6.418e-002 4.185e-006 
1.679e-004 2.364e+007 7.562e+010 1.000e+004 6.768e-002 4.372e-006 
1.715e-004 2.413e+007 7.557e+010 1.000e+004 6.746e-002 4.568e-006 
1.752e-004 2.463e+007 7.552e+010 1.000e+004 7.756e-002 4.771e-006 
1.789e-004 2.515e+007 7.554e+010 1.000e+004 8.002e-002 4.986e-006 
1.827e-004 2.567e+007 7.560e+010 1.000e+004 8.011e-002 5.209e-006 
1.867e-004 2.620e+007 7.567e+010 1.000e+004 8.095e-002 5.442e-006 
1.909e-004 2.677e+007 7.576e+010 1.000e+004 8.166e-002 5.701e-006 
1.952e-004 2.736e+007 7.587e+010 1.000e+004 8.335e-002 5.973e-006 
1.999e-004 2.800e+007 7.601e+010 1.000e+004 8.541e-002 6.278e-006 
2.055e-004 2.875e+007 7.619e+010 1.000e+004 8.980e-002 6.656e-006 
2.133e-004 2.980e+007 7.646e+010 1.000e+004 9.329e-002 7.202e-006 
2.214e-004 3.088e+007 7.680e+010 1.000e+004 9.703e-002 7.794e-006 
2.295e-004 3.196e+007 7.717e+010 1.000e+004 1.018e-001 8.415e-006 
2.373e-004 3.300e+007 7.761e+010 1.000e+004 1.060e-001 9.057e-006 
2.449e-004 3.400e+007 7.807e+010 1.000e+004 1.099e-001 9.701e-006 
2.522e-004 3.496e+007 7.804e+010 1.000e+004 1.163e-001 1.035e-005 
2.594e-004 3.591e+007 7.831e+010 1.000e+004 1.207e-001 1.103e-005 
2.675e-004 3.696e+007 7.847e+010 1.000e+004 1.257e-001 1.182e-005 
2.915e-004 4.007e+007 7.882e+010 1.000e+004 1.412e-001 1.438e-005 
3.393e-004 4.609e+007 8.107e+010 1.000e+004 1.729e-001 2.052e-005 
3.515e-004 4.760e+007 8.087e+010 1.000e+004 1.815e-001 2.230e-005 
4.002e-004 5.351e+007 8.279e+010 1.000e+004 1.992e-001 3.008e-005 
4.454e-004 5.884e+007 8.027e+010 1.000e+004 2.360e-001 3.839e-005 
5.242e-004 6.793e+007 7.806e+010 1.000e+004 2.673e-001 5.433e-005 
6.279e-004 7.953e+007 7.689e+010 1.000e+004 3.040e-001 7.777e-005 
7.268e-004 9.021e+007 7.686e+010 1.000e+004 3.420e-001 1.028e-004 
7.760e-004 9.538e+007 7.620e+010 1.000e+004 3.580e-001 1.162e-004 
7.894e-004 9.679e+007 7.664e+010 1.000e+004 3.605e-001 1.200e-004 
7.998e-004 9.786e+007 7.638e+010 1.000e+004 3.642e-001 1.229e-004 
8.144e-004 9.936e+007 7.648e+010 1.000e+004 3.715e-001 1.271e-004 
9.275e-004 1.107e+008 7.595e+010 1.000e+004 4.109e-001 1.615e-004 
1.036e-003 1.212e+008 7.590e+010 1.000e+004 4.435e-001 1.972e-004 
1.089e-003 1.263e+008 7.588e+010 1.000e+004 4.542e-001 2.157e-004 
1.178e-003 1.344e+008 7.581e+010 1.000e+004 4.814e-001 2.477e-004 
1.280e-003 1.436e+008 7.578e+010 1.000e+004 5.054e-001 2.867e-004 
1.311e-003 1.463e+008 7.577e+010 1.000e+004 5.178e-001 2.991e-004 
1.329e-003 1.478e+008 7.573e+010 1.000e+004 5.155e-001 3.061e-004 
1.393e-003 1.534e+008 7.578e+010 1.000e+004 5.336e-001 3.323e-004 
1.502e-003 1.625e+008 7.573e+010 1.000e+004 5.555e-001 3.781e-004 
1.543e-003 1.659e+008 7.572e+010 1.000e+004 5.656e-001 3.958e-004 
1.563e-003 1.675e+008 7.571e+010 1.000e+004 5.671e-001 4.044e-004 
1.618e-003 1.719e+008 7.572e+010 1.000e+004 5.818e-001 4.288e-004 
1.729e-003 1.807e+008 7.572e+010 1.000e+004 6.002e-001 4.794e-004 
1.759e-003 1.830e+008 7.564e+010 1.000e+004 6.048e-001 4.933e-004 
1.787e-003 1.851e+008 7.570e+010 1.000e+004 6.071e-001 5.062e-004 
1.888e-003 1.928e+008 7.572e+010 1.000e+004 6.266e-001 5.545e-004 
1.939e-003 1.966e+008 7.571e+010 1.000e+004 6.366e-001 5.796e-004 
1.950e-003 1.974e+008 7.572e+010 1.000e+004 6.350e-001 5.849e-004 
1.974e-003 1.991e+008 7.567e+010 1.000e+004 6.387e-001 5.967e-004 
1.997e-003 2.008e+008 7.587e+010 1.000e+004 6.410e-001 6.082e-004 
2.053e-003 2.049e+008 7.574e+010 1.000e+004 6.521e-001 6.362e-004 
2.098e-003 2.081e+008 7.570e+010 1.000e+004 6.586e-001 6.588e-004 
2.130e-003 2.103e+008 7.572e+010 1.000e+004 6.642e-001 6.750e-004 
2.148e-003 2.116e+008 7.563e+010 1.000e+004 6.636e-001 6.845e-004 
2.181e-003 2.139e+008 7.562e+010 1.000e+004 6.692e-001 7.011e-004 
2.202e-003 2.154e+008 7.555e+010 1.000e+004 6.732e-001 7.124e-004 
2.220e-003 2.167e+008 7.545e+010 1.000e+004 6.748e-001 7.217e-004 
2.245e-003 2.184e+008 7.549e+010 1.000e+004 6.761e-001 7.346e-004 
2.270e-003 2.201e+008 7.544e+010 1.000e+004 6.812e-001 7.476e-004 
2.297e-003 2.220e+008 7.539e+010 1.000e+004 6.846e-001 7.618e-004 
2.328e-003 2.241e+008 7.532e+010 1.000e+004 6.908e-001 7.779e-004 
2.353e-003 2.258e+008 7.531e+010 1.000e+004 6.903e-001 7.910e-004 
2.369e-003 2.269e+008 7.533e+010 1.000e+004 6.929e-001 7.997e-004 
2.395e-003 2.287e+008 7.523e+010 1.000e+004 6.956e-001 8.137e-004 
2.411e-003 2.297e+008 7.529e+010 1.000e+004 6.984e-001 8.220e-004 
2.437e-003 2.315e+008 7.521e+010 1.000e+004 7.015e-001 8.360e-004 
2.469e-003 2.336e+008 7.518e+010 1.000e+004 7.055e-001 8.533e-004 
2.489e-003 2.349e+008 7.513e+010 1.000e+004 7.071e-001 8.638e-004 
2.508e-003 2.362e+008 7.518e+010 1.000e+004 7.074e-001 8.746e-004 
2.534e-003 2.379e+008 7.513e+010 1.000e+004 7.100e-001 8.883e-004 
2.560e-003 2.396e+008 7.511e+010 1.000e+004 7.140e-001 9.029e-004 
2.581e-003 2.410e+008 7.504e+010 1.000e+004 7.176e-001 9.143e-004 
2.598e-003 2.421e+008 7.504e+010 1.000e+004 7.197e-001 9.236e-004 
2.632e-003 2.443e+008 7.500e+010 1.000e+004 7.212e-001 9.420e-004 
2.660e-003 2.461e+008 7.499e+010 1.000e+004 7.242e-001 9.575e-004 
2.691e-003 2.481e+008 7.500e+010 1.000e+004 7.291e-001 9.747e-004 
2.715e-003 2.497e+008 7.500e+010 1.000e+004 7.284e-001 9.884e-004 
2.743e-003 2.514e+008 7.497e+010 1.000e+004 7.344e-001 1.004e-003 
2.769e-003 2.531e+008 7.503e+010 1.000e+004 7.341e-001 1.018e-003 
2.776e-003 2.535e+008 7.502e+010 1.000e+004 7.366e-001 1.023e-003 
2.782e-003 2.539e+008 7.504e+010 1.000e+004 7.368e-001 1.026e-003 
2.800e-003 2.551e+008 7.495e+010 1.000e+004 7.377e-001 1.036e-003 
2.833e-003 2.571e+008 7.498e+010 1.000e+004 7.419e-001 1.055e-003 
2.844e-003 2.578e+008 7.504e+010 1.000e+004 7.439e-001 1.061e-003 
2.850e-003 2.582e+008 7.499e+010 1.000e+004 7.415e-001 1.065e-003 
2.873e-003 2.596e+008 7.490e+010 1.000e+004 7.479e-001 1.078e-003 
2.892e-003 2.608e+008 7.497e+010 1.000e+004 7.461e-001 1.088e-003 
2.917e-003 2.624e+008 7.499e+010 1.000e+004 7.488e-001 1.103e-003 
2.932e-003 2.633e+008 7.493e+010 1.000e+004 7.509e-001 1.111e-003 
2.960e-003 2.650e+008 7.495e+010 1.000e+004 7.540e-001 1.127e-003 
2.978e-003 2.661e+008 7.491e+010 1.000e+004 7.549e-001 1.137e-003 
3.001e-003 2.675e+008 7.502e+010 1.000e+004 7.551e-001 1.151e-003 
3.004e-003 2.677e+008 7.515e+010 1.000e+004 7.548e-001 1.153e-003 
3.010e-003 2.680e+008 7.500e+010 1.000e+004 7.562e-001 1.156e-003 
3.042e-003 2.700e+008 7.496e+010 1.000e+004 7.594e-001 1.174e-003 
3.068e-003 2.716e+008 7.497e+010 1.000e+004 7.623e-001 1.190e-003 
3.097e-003 2.733e+008 7.495e+010 1.000e+004 7.630e-001 1.207e-003 
3.111e-003 2.742e+008 7.490e+010 1.000e+004 7.659e-001 1.215e-003 
3.143e-003 2.760e+008 7.491e+010 1.000e+004 7.691e-001 1.233e-003 
3.166e-003 2.775e+008 7.496e+010 1.000e+004 7.710e-001 1.247e-003 
3.182e-003 2.784e+008 7.495e+010 1.000e+004 7.727e-001 1.256e-003 
3.192e-003 2.790e+008 7.502e+010 1.000e+004 7.720e-001 1.262e-003 
3.198e-003 2.793e+008 7.491e+010 1.000e+004 7.730e-001 1.266e-003 
3.228e-003 2.811e+008 7.489e+010 1.000e+004 7.768e-001 1.283e-003 
3.247e-003 2.822e+008 7.492e+010 1.000e+004 7.768e-001 1.295e-003 
3.271e-003 2.836e+008 7.493e+010 1.000e+004 7.774e-001 1.309e-003 
3.290e-003 2.847e+008 7.493e+010 1.000e+004 7.811e-001 1.320e-003 
3.293e-003 2.849e+008 7.506e+010 1.000e+004 7.792e-001 1.322e-003 
3.295e-003 2.850e+008 7.504e+010 1.000e+004 7.804e-001 1.323e-003 
3.297e-003 2.852e+008 7.501e+010 1.000e+004 7.813e-001 1.325e-003 
3.299e-003 2.853e+008 7.499e+010 1.000e+004 7.798e-001 1.326e-003 
3.313e-003 2.861e+008 7.486e+010 1.000e+004 7.848e-001 1.334e-003 
3.323e-003 2.867e+008 7.488e+010 1.000e+004 7.850e-001 1.340e-003 
3.346e-003 2.880e+008 7.491e+010 1.000e+004 7.833e-001 1.354e-003 
3.370e-003 2.894e+008 7.486e+010 1.000e+004 7.863e-001 1.368e-003 
3.388e-003 2.904e+008 7.500e+010 1.000e+004 7.873e-001 1.379e-003 
3.400e-003 2.911e+008 7.492e+010 1.000e+004 7.884e-001 1.386e-003 
3.430e-003 2.929e+008 7.488e+010 1.000e+004 7.920e-001 1.405e-003 
3.455e-003 2.943e+008 7.490e+010 1.000e+004 7.915e-001 1.420e-003 
3.487e-003 2.961e+008 7.491e+010 1.000e+004 7.950e-001 1.439e-003 
3.502e-003 2.969e+008 7.484e+010 1.000e+004 7.984e-001 1.448e-003 
3.531e-003 2.986e+008 7.489e+010 1.000e+004 7.977e-001 1.466e-003 
3.547e-003 2.995e+008 7.499e+010 1.000e+004 7.981e-001 1.476e-003 
3.557e-003 3.001e+008 7.496e+010 1.000e+004 7.991e-001 1.482e-003 
3.559e-003 3.002e+008 7.496e+010 1.000e+004 7.994e-001 1.483e-003 
3.565e-003 3.005e+008 7.491e+010 1.000e+004 7.999e-001 1.486e-003 
3.576e-003 3.011e+008 7.489e+010 1.000e+004 8.009e-001 1.493e-003 
3.603e-003 3.026e+008 7.488e+010 1.000e+004 8.043e-001 1.510e-003 
3.635e-003 3.044e+008 7.695e+010 1.000e+004 8.131e-001 1.530e-003 
3.645e-003 3.049e+008 7.810e+010 1.000e+004 8.207e-001 1.536e-003 
3.667e-003 3.060e+008 7.699e+010 1.000e+004 8.185e-001 1.550e-003 
3.682e-003 3.068e+008 7.649e+010 1.000e+004 8.182e-001 1.560e-003 
3.705e-003 3.080e+008 7.630e+010 1.000e+004 8.151e-001 1.575e-003 
3.727e-003 3.091e+008 7.611e+010 1.000e+004 8.174e-001 1.588e-003 
3.750e-003 3.104e+008 7.603e+010 1.000e+004 8.181e-001 1.603e-003 
3.774e-003 3.117e+008 7.591e+010 1.000e+004 8.205e-001 1.619e-003 
3.797e-003 3.129e+008 7.588e+010 1.000e+004 8.191e-001 1.633e-003 
3.815e-003 3.138e+008 7.571e+010 1.000e+004 8.202e-001 1.645e-003 
3.833e-003 3.148e+008 7.586e+010 1.000e+004 8.185e-001 1.656e-003 
3.867e-003 3.166e+008 7.581e+010 1.000e+004 8.234e-001 1.677e-003 
3.894e-003 3.180e+008 7.561e+010 1.000e+004 8.242e-001 1.694e-003 
3.924e-003 3.196e+008 7.614e+010 1.000e+004 8.296e-001 1.714e-003 
3.930e-003 3.199e+008 7.583e+010 1.000e+004 8.269e-001 1.718e-003 
3.942e-003 3.205e+008 7.585e+010 1.000e+004 8.254e-001 1.726e-003 
3.946e-003 3.207e+008 7.592e+010 1.000e+004 8.280e-001 1.728e-003 
3.949e-003 3.209e+008 7.600e+010 1.000e+004 8.238e-001 1.730e-003 
3.951e-003 3.210e+008 7.605e+010 1.000e+004 8.199e-001 1.731e-003 
3.954e-003 3.211e+008 7.614e+010 1.000e+004 8.215e-001 1.733e-003 
3.956e-003 3.212e+008 7.620e+010 1.000e+004 8.255e-001 1.734e-003 
3.958e-003 3.213e+008 7.624e+010 1.000e+004 8.161e-001 1.735e-003 
3.960e-003 3.214e+008 7.629e+010 1.000e+004 8.144e-001 1.736e-003 
3.961e-003 3.215e+008 7.635e+010 1.000e+004 8.176e-001 1.738e-003 
3.963e-003 3.216e+008 7.639e+010 1.000e+004 8.202e-001 1.739e-003 
3.965e-003 3.217e+008 7.648e+010 1.000e+004 8.191e-001 1.740e-003 
3.967e-003 3.218e+008 7.653e+010 1.000e+004 8.209e-001 1.741e-003 
3.968e-003 3.219e+008 7.659e+010 1.000e+004 8.209e-001 1.742e-003 
3.970e-003 3.220e+008 7.661e+010 1.000e+004 8.236e-001 1.743e-003 
3.972e-003 3.221e+008 7.661e+010 1.000e+004 8.201e-001 1.744e-003 
3.973e-003 3.221e+008 7.666e+010 1.000e+004 8.190e-001 1.745e-003 
3.975e-003 3.222e+008 7.673e+010 1.000e+004 8.238e-001 1.746e-003 
3.977e-003 3.223e+008 7.679e+010 1.000e+004 8.257e-001 1.747e-003 
3.978e-003 3.224e+008 7.688e+010 1.000e+004 8.194e-001 1.749e-003 
3.980e-003 3.225e+008 7.692e+010 1.000e+004 8.154e-001 1.750e-003 
3.982e-003 3.226e+008 7.698e+010 1.000e+004 8.292e-001 1.751e-003 
3.983e-003 3.227e+008 7.705e+010 1.000e+004 8.318e-001 1.752e-003 
3.985e-003 3.227e+008 7.708e+010 1.000e+004 8.273e-001 1.753e-003 
3.986e-003 3.228e+008 7.713e+010 1.000e+004 8.257e-001 1.754e-003 
3.988e-003 3.229e+008 7.719e+010 1.000e+004 8.310e-001 1.755e-003 
3.990e-003 3.230e+008 7.723e+010 1.000e+004 8.346e-001 1.756e-003 
3.991e-003 3.231e+008 7.727e+010 1.000e+004 8.311e-001 1.757e-003 
3.993e-003 3.231e+008 7.733e+010 1.000e+004 8.293e-001 1.758e-003 
3.994e-003 3.232e+008 7.738e+010 1.000e+004 8.330e-001 1.759e-003 
3.996e-003 3.233e+008 7.743e+010 1.000e+004 8.381e-001 1.760e-003 
3.997e-003 3.234e+008 7.744e+010 1.000e+004 8.279e-001 1.761e-003 
3.999e-003 3.235e+008 7.747e+010 1.000e+004 8.310e-001 1.762e-003 
4.000e-003 3.236e+008 7.752e+010 1.000e+004 8.346e-001 1.763e-003 
4.002e-003 3.236e+008 7.761e+010 1.000e+004 8.405e-001 1.764e-003 
4.004e-003 3.237e+008 7.764e+010 1.000e+004 8.269e-001 1.765e-003 
4.005e-003 3.238e+008 7.768e+010 1.000e+004 8.324e-001 1.766e-003 
4.007e-003 3.239e+008 7.777e+010 1.000e+004 8.347e-001 1.767e-003 
4.008e-003 3.240e+008 7.780e+010 1.000e+004 8.432e-001 1.768e-003 
4.010e-003 3.240e+008 7.784e+010 1.000e+004 8.291e-001 1.769e-003 
4.011e-003 3.241e+008 7.791e+010 1.000e+004 8.359e-001 1.770e-003 
4.013e-003 3.242e+008 7.794e+010 1.000e+004 8.389e-001 1.771e-003 
4.014e-003 3.243e+008 7.800e+010 1.000e+004 8.332e-001 1.772e-003 
4.016e-003 3.244e+008 7.803e+010 1.000e+004 8.320e-001 1.773e-003 
4.018e-003 3.244e+008 7.811e+010 1.000e+004 8.398e-001 1.774e-003 
4.019e-003 3.245e+008 7.814e+010 1.000e+004 8.418e-001 1.775e-003 
4.021e-003 3.246e+008 7.820e+010 1.000e+004 8.338e-001 1.775e-003 
4.022e-003 3.247e+008 7.830e+010 1.000e+004 8.326e-001 1.776e-003 
4.024e-003 3.248e+008 7.831e+010 1.000e+004 8.419e-001 1.777e-003 
4.025e-003 3.248e+008 7.833e+010 1.000e+004 8.450e-001 1.778e-003 
4.027e-003 3.249e+008 7.838e+010 1.000e+004 8.384e-001 1.779e-003 
4.028e-003 3.250e+008 7.843e+010 1.000e+004 8.317e-001 1.780e-003 
4.030e-003 3.251e+008 7.846e+010 1.000e+004 8.436e-001 1.781e-003 
4.031e-003 3.252e+008 7.854e+010 1.000e+004 8.451e-001 1.782e-003 
4.033e-003 3.252e+008 7.862e+010 1.000e+004 8.383e-001 1.783e-003 
4.034e-003 3.253e+008 7.862e+010 1.000e+004 8.306e-001 1.784e-003 
4.036e-003 3.254e+008 7.872e+010 1.000e+004 8.373e-001 1.785e-003 
4.037e-003 3.255e+008 7.876e+010 1.000e+004 8.475e-001 1.786e-003 
4.039e-003 3.256e+008 7.879e+010 1.000e+004 8.408e-001 1.787e-003 
4.040e-003 3.256e+008 7.886e+010 1.000e+004 8.324e-001 1.788e-003 
4.042e-003 3.257e+008 7.890e+010 1.000e+004 8.409e-001 1.789e-003 
4.043e-003 3.258e+008 7.894e+010 1.000e+004 8.514e-001 1.790e-003 
4.045e-003 3.259e+008 7.898e+010 1.000e+004 8.429e-001 1.791e-003 
4.046e-003 3.259e+008 7.901e+010 1.000e+004 8.361e-001 1.792e-003 
4.048e-003 3.260e+008 7.906e+010 1.000e+004 8.448e-001 1.793e-003 
4.050e-003 3.261e+008 7.910e+010 1.000e+004 8.540e-001 1.794e-003 
4.051e-003 3.262e+008 7.914e+010 1.000e+004 8.416e-001 1.795e-003 
4.053e-003 3.263e+008 7.924e+010 1.000e+004 8.376e-001 1.796e-003 
4.054e-003 3.263e+008 7.926e+010 1.000e+004 8.458e-001 1.797e-003 
4.056e-003 3.264e+008 7.930e+010 1.000e+004 8.547e-001 1.798e-003 
4.057e-003 3.265e+008 7.934e+010 1.000e+004 8.286e-001 1.799e-003 
4.059e-003 3.266e+008 7.942e+010 1.000e+004 8.403e-001 1.800e-003 
4.060e-003 3.267e+008 7.947e+010 1.000e+004 8.491e-001 1.801e-003 
4.062e-003 3.267e+008 7.952e+010 1.000e+004 8.598e-001 1.802e-003 
4.063e-003 3.268e+008 7.958e+010 1.000e+004 8.319e-001 1.803e-003 
4.065e-003 3.269e+008 7.966e+010 1.000e+004 8.445e-001 1.804e-003 
4.066e-003 3.270e+008 7.967e+010 1.000e+004 8.523e-001 1.805e-003 
4.068e-003 3.270e+008 7.974e+010 1.000e+004 8.364e-001 1.806e-003 
4.069e-003 3.271e+008 7.974e+010 1.000e+004 8.308e-001 1.807e-003 
4.071e-003 3.272e+008 7.978e+010 1.000e+004 8.487e-001 1.808e-003 
4.072e-003 3.273e+008 7.987e+010 1.000e+004 8.536e-001 1.809e-003 
4.074e-003 3.274e+008 7.991e+010 1.000e+004 8.307e-001 1.810e-003 
4.075e-003 3.274e+008 8.000e+010 1.000e+004 8.231e-001 1.810e-003 
4.077e-003 3.275e+008 8.001e+010 1.000e+004 8.397e-001 1.811e-003 
4.078e-003 3.276e+008 8.009e+010 1.000e+004 8.467e-001 1.812e-003 
4.080e-003 3.277e+008 8.012e+010 1.000e+004 8.304e-001 1.813e-003 
4.081e-003 3.277e+008 8.015e+010 1.000e+004 8.263e-001 1.814e-003 
4.083e-003 3.278e+008 8.018e+010 1.000e+004 8.453e-001 1.815e-003 
4.084e-003 3.279e+008 8.028e+010 1.000e+004 8.492e-001 1.816e-003 
4.086e-003 3.280e+008 8.030e+010 1.000e+004 8.331e-001 1.817e-003 
4.087e-003 3.281e+008 8.034e+010 1.000e+004 8.241e-001 1.818e-003 
4.089e-003 3.281e+008 8.039e+010 1.000e+004 8.473e-001 1.819e-003 
4.090e-003 3.282e+008 8.043e+010 1.000e+004 8.524e-001 1.820e-003 
4.092e-003 3.283e+008 8.048e+010 1.000e+004 8.357e-001 1.821e-003 
4.093e-003 3.284e+008 8.053e+010 1.000e+004 8.209e-001 1.822e-003 
4.095e-003 3.285e+008 8.062e+010 1.000e+004 8.479e-001 1.823e-003 
4.096e-003 3.285e+008 8.065e+010 1.000e+004 8.524e-001 1.824e-003 
4.098e-003 3.286e+008 8.068e+010 1.000e+004 8.364e-001 1.825e-003 
4.099e-003 3.287e+008 8.074e+010 1.000e+004 8.224e-001 1.826e-003 
4.101e-003 3.288e+008 8.086e+010 1.000e+004 8.444e-001 1.827e-003 
4.102e-003 3.288e+008 8.098e+010 1.000e+004 8.581e-001 1.828e-003 
4.104e-003 3.289e+008 8.107e+010 1.000e+004 8.381e-001 1.829e-003 
4.105e-003 3.290e+008 8.114e+010 1.000e+004 8.201e-001 1.830e-003 
4.107e-003 3.291e+008 8.116e+010 1.000e+004 8.495e-001 1.831e-003 
4.108e-003 3.292e+008 8.129e+010 1.000e+004 8.627e-001 1.832e-003 
4.110e-003 3.292e+008 8.145e+010 1.000e+004 8.415e-001 1.833e-003 
4.112e-003 3.293e+008 8.159e+010 1.000e+004 8.402e-001 1.834e-003 
4.113e-003 3.294e+008 8.175e+010 1.000e+004 8.497e-001 1.835e-003 
4.114e-003 3.295e+008 8.181e+010 1.000e+004 8.281e-001 1.836e-003 
4.116e-003 3.295e+008 8.191e+010 1.000e+004 8.286e-001 1.837e-003 
4.117e-003 3.296e+008 8.202e+010 1.000e+004 8.315e-001 1.838e-003 
4.119e-003 3.297e+008 8.211e+010 1.000e+004 8.267e-001 1.838e-003 
4.120e-003 3.297e+008 8.213e+010 1.000e+004 8.362e-001 1.839e-003 
4.121e-003 3.298e+008 8.221e+010 1.000e+004 8.224e-001 1.840e-003 
4.123e-003 3.299e+008 8.224e+010 1.000e+004 8.303e-001 1.841e-003 
4.124e-003 3.299e+008 8.229e+010 1.000e+004 7.924e-001 1.842e-003 
4.125e-003 3.300e+008 8.233e+010 1.000e+004 8.268e-001 1.843e-003 
4.127e-003 3.301e+008 8.238e+010 1.000e+004 8.355e-001 1.844e-003 
4.128e-003 3.301e+008 8.233e+010 1.000e+004 8.272e-001 1.845e-003 
4.129e-003 3.302e+008 8.239e+010 1.000e+004 8.089e-001 1.845e-003 
4.131e-003 3.303e+008 8.242e+010 1.000e+004 8.112e-001 1.846e-003 
4.132e-003 3.304e+008 8.238e+010 1.000e+004 8.095e-001 1.847e-003 
4.133e-003 3.304e+008 8.241e+010 1.000e+004 8.092e-001 1.848e-003 
4.135e-003 3.305e+008 8.246e+010 1.000e+004 7.884e-001 1.849e-003 
4.136e-003 3.306e+008 8.251e+010 1.000e+004 7.782e-001 1.850e-003 
4.137e-003 3.306e+008 8.259e+010 1.000e+004 7.722e-001 1.851e-003 
4.139e-003 3.307e+008 8.255e+010 1.000e+004 7.911e-001 1.851e-003 
4.140e-003 3.308e+008 8.262e+010 1.000e+004 8.024e-001 1.852e-003 
4.142e-003 3.308e+008 8.268e+010 1.000e+004 8.103e-001 1.853e-003 
4.143e-003 3.309e+008 8.271e+010 1.000e+004 7.981e-001 1.854e-003 
4.144e-003 3.310e+008 8.278e+010 1.000e+004 7.398e-001 1.855e-003 
4.146e-003 3.311e+008 8.275e+010 1.000e+004 7.241e-001 1.856e-003 
4.147e-003 3.311e+008 8.283e+010 1.000e+004 7.185e-001 1.857e-003 
4.148e-003 3.312e+008 8.286e+010 1.000e+004 7.414e-001 1.858e-003 
4.150e-003 3.313e+008 8.285e+010 1.000e+004 7.622e-001 1.858e-003 
4.151e-003 3.313e+008 8.287e+010 1.000e+004 7.561e-001 1.859e-003 
4.152e-003 3.314e+008 8.294e+010 1.000e+004 7.604e-001 1.860e-003 
4.154e-003 3.315e+008 8.302e+010 1.000e+004 7.520e-001 1.861e-003 
4.155e-003 3.315e+008 8.297e+010 1.000e+004 7.770e-001 1.862e-003 
4.156e-003 3.316e+008 8.301e+010 1.000e+004 8.150e-001 1.863e-003 
4.158e-003 3.317e+008 8.308e+010 1.000e+004 7.394e-001 1.864e-003 
4.159e-003 3.317e+008 8.317e+010 1.000e+004 7.220e-001 1.865e-003 
4.160e-003 3.318e+008 8.317e+010 1.000e+004 7.980e-001 1.865e-003 
4.162e-003 3.319e+008 8.320e+010 1.000e+004 7.537e-001 1.866e-003 
4.163e-003 3.320e+008 8.316e+010 1.000e+004 7.542e-001 1.867e-003 
4.165e-003 3.320e+008 8.320e+010 1.000e+004 7.308e-001 1.868e-003 
4.166e-003 3.321e+008 8.328e+010 1.000e+004 8.062e-001 1.869e-003 
4.167e-003 3.322e+008 8.325e+010 1.000e+004 7.775e-001 1.870e-003 
4.169e-003 3.322e+008 8.333e+010 1.000e+004 6.818e-001 1.871e-003 
4.170e-003 3.323e+008 8.337e+010 1.000e+004 7.441e-001 1.872e-003 
4.171e-003 3.324e+008 8.345e+010 1.000e+004 7.274e-001 1.872e-003 
4.173e-003 3.324e+008 8.339e+010 1.000e+004 8.067e-001 1.873e-003 
4.174e-003 3.325e+008 8.344e+010 1.000e+004 7.849e-001 1.874e-003 
4.175e-003 3.326e+008 8.352e+010 1.000e+004 7.509e-001 1.875e-003 
4.177e-003 3.327e+008 8.355e+010 1.000e+004 7.408e-001 1.876e-003 
4.178e-003 3.327e+008 8.365e+010 1.000e+004 7.366e-001 1.877e-003 
4.179e-003 3.328e+008 8.359e+010 1.000e+004 7.772e-001 1.878e-003 
4.181e-003 3.329e+008 8.362e+010 1.000e+004 7.798e-001 1.878e-003 
4.182e-003 3.329e+008 8.371e+010 1.000e+004 7.294e-001 1.879e-003 
4.183e-003 3.330e+008 8.369e+010 1.000e+004 6.998e-001 1.880e-003 
4.185e-003 3.331e+008 8.375e+010 1.000e+004 7.245e-001 1.881e-003 
4.186e-003 3.331e+008 8.378e+010 1.000e+004 7.362e-001 1.882e-003 
4.188e-003 3.332e+008 8.382e+010 1.000e+004 7.808e-001 1.883e-003 
4.189e-003 3.333e+008 8.387e+010 1.000e+004 7.303e-001 1.884e-003 
4.190e-003 3.334e+008 8.394e+010 1.000e+004 7.636e-001 1.885e-003 
4.192e-003 3.334e+008 8.404e+010 1.000e+004 7.805e-001 1.885e-003 
4.193e-003 3.335e+008 8.399e+010 1.000e+004 7.653e-001 1.886e-003 
4.194e-003 3.336e+008 8.398e+010 1.000e+004 7.948e-001 1.887e-003 
4.196e-003 3.336e+008 8.406e+010 1.000e+004 7.265e-001 1.888e-003 
4.197e-003 3.337e+008 8.408e+010 1.000e+004 6.737e-001 1.889e-003 
4.198e-003 3.338e+008 8.412e+010 1.000e+004 7.261e-001 1.890e-003 
4.200e-003 3.338e+008 8.420e+010 1.000e+004 7.230e-001 1.891e-003 
4.201e-003 3.339e+008 8.415e+010 1.000e+004 7.033e-001 1.892e-003 
4.202e-003 3.340e+008 8.424e+010 1.000e+004 7.641e-001 1.892e-003 
4.204e-003 3.341e+008 8.426e+010 1.000e+004 7.621e-001 1.893e-003 
4.205e-003 3.341e+008 8.431e+010 1.000e+004 7.069e-001 1.894e-003 
4.207e-003 3.342e+008 8.430e+010 1.000e+004 7.623e-001 1.895e-003 
4.208e-003 3.343e+008 8.433e+010 1.000e+004 7.571e-001 1.896e-003 
4.209e-003 3.343e+008 8.437e+010 1.000e+004 7.427e-001 1.897e-003 
4.211e-003 3.344e+008 8.446e+010 1.000e+004 8.011e-001 1.898e-003 
4.212e-003 3.345e+008 7.589e+010 1.000e+004 8.398e-001 1.899e-003 
4.214e-003 3.346e+008 7.584e+010 1.000e+004 8.400e-001 1.900e-003 
4.215e-003 3.347e+008 7.580e+010 1.000e+004 8.416e-001 1.901e-003 
4.217e-003 3.347e+008 7.567e+010 1.000e+004 8.424e-001 1.902e-003 
4.219e-003 3.348e+008 7.554e+010 1.000e+004 8.415e-001 1.903e-003 
4.220e-003 3.349e+008 7.546e+010 1.000e+004 8.410e-001 1.904e-003 
4.222e-003 3.350e+008 7.541e+010 1.000e+004 8.361e-001 1.905e-003 
4.224e-003 3.351e+008 7.533e+010 1.000e+004 8.371e-001 1.906e-003 
4.226e-003 3.352e+008 7.523e+010 1.000e+004 8.394e-001 1.907e-003 
4.237e-003 3.358e+008 7.523e+010 1.000e+004 8.393e-001 1.915e-003 
4.240e-003 3.359e+008 7.525e+010 1.000e+004 8.404e-001 1.917e-003 
4.242e-003 3.360e+008 7.527e+010 1.000e+004 8.400e-001 1.918e-003 
4.249e-003 3.364e+008 7.516e+010 1.000e+004 8.407e-001 1.922e-003 
4.264e-003 3.371e+008 7.515e+010 1.000e+004 8.421e-001 1.932e-003 
4.293e-003 3.386e+008 7.624e+010 1.000e+004 8.482e-001 1.951e-003 
4.312e-003 3.396e+008 7.624e+010 1.000e+004 8.503e-001 1.964e-003 
4.332e-003 3.405e+008 7.592e+010 1.000e+004 8.499e-001 1.976e-003 
4.354e-003 3.416e+008 7.583e+010 1.000e+004 8.485e-001 1.991e-003 
4.378e-003 3.428e+008 7.574e+010 1.000e+004 8.510e-001 2.007e-003 
4.399e-003 3.438e+008 7.570e+010 1.000e+004 8.519e-001 2.020e-003 
4.426e-003 3.452e+008 7.570e+010 1.000e+004 8.520e-001 2.039e-003 
4.447e-003 3.462e+008 7.567e+010 1.000e+004 8.525e-001 2.052e-003 
4.474e-003 3.476e+008 7.563e+010 1.000e+004 8.550e-001 2.070e-003 
4.487e-003 3.482e+008 7.558e+010 1.000e+004 8.522e-001 2.079e-003 
4.490e-003 3.484e+008 7.574e+010 1.000e+004 8.530e-001 2.081e-003 
4.506e-003 3.491e+008 7.600e+010 1.000e+004 8.596e-001 2.091e-003 
4.535e-003 3.505e+008 7.568e+010 1.000e+004 8.565e-001 2.110e-003 
4.558e-003 3.517e+008 7.597e+010 1.000e+004 8.563e-001 2.125e-003 
4.595e-003 3.535e+008 7.569e+010 1.000e+004 8.613e-001 2.150e-003 
4.614e-003 3.544e+008 7.573e+010 1.000e+004 8.591e-001 2.163e-003 
4.638e-003 3.556e+008 7.561e+010 1.000e+004 8.599e-001 2.179e-003 
4.663e-003 3.568e+008 7.562e+010 1.000e+004 8.614e-001 2.195e-003 
4.684e-003 3.578e+008 7.556e+010 1.000e+004 8.643e-001 2.209e-003 
4.690e-003 3.581e+008 7.566e+010 1.000e+004 8.627e-001 2.213e-003 
4.707e-003 3.589e+008 7.551e+010 1.000e+004 8.645e-001 2.225e-003 
4.733e-003 3.602e+008 7.554e+010 1.000e+004 8.659e-001 2.242e-003 
4.760e-003 3.614e+008 7.544e+010 1.000e+004 8.665e-001 2.260e-003 
4.793e-003 3.630e+008 7.585e+010 1.000e+004 8.697e-001 2.282e-003 
4.814e-003 3.640e+008 7.577e+010 1.000e+004 8.675e-001 2.296e-003 
4.816e-003 3.641e+008 7.584e+010 1.000e+004 8.653e-001 2.297e-003 
4.818e-003 3.642e+008 7.591e+010 1.000e+004 8.642e-001 2.299e-003 
4.819e-003 3.643e+008 7.593e+010 1.000e+004 8.630e-001 2.300e-003 
4.821e-003 3.644e+008 7.603e+010 1.000e+004 8.673e-001 2.301e-003 
4.823e-003 3.645e+008 7.606e+010 1.000e+004 8.670e-001 2.302e-003 
4.825e-003 3.646e+008 7.610e+010 1.000e+004 8.653e-001 2.304e-003 
4.827e-003 3.647e+008 7.618e+010 1.000e+004 8.675e-001 2.305e-003 
4.829e-003 3.648e+008 7.619e+010 1.000e+004 8.664e-001 2.306e-003 
4.831e-003 3.649e+008 7.628e+010 1.000e+004 8.676e-001 2.308e-003 
4.834e-003 3.650e+008 7.631e+010 1.000e+004 8.672e-001 2.309e-003 
4.836e-003 3.651e+008 7.641e+010 1.000e+004 8.690e-001 2.311e-003 
4.838e-003 3.652e+008 7.660e+010 1.000e+004 8.640e-001 2.312e-003 
4.840e-003 3.653e+008 7.683e+010 1.000e+004 8.654e-001 2.313e-003 
4.842e-003 3.653e+008 7.711e+010 1.000e+004 8.633e-001 2.315e-003 
4.844e-003 3.654e+008 7.736e+010 1.000e+004 8.607e-001 2.316e-003 
4.845e-003 3.655e+008 7.750e+010 1.000e+004 8.579e-001 2.317e-003 
4.847e-003 3.656e+008 7.762e+010 1.000e+004 8.598e-001 2.318e-003 
4.848e-003 3.656e+008 7.774e+010 1.000e+004 8.610e-001 2.319e-003 
4.850e-003 3.657e+008 7.785e+010 1.000e+004 8.643e-001 2.320e-003 
4.851e-003 3.658e+008 7.796e+010 1.000e+004 8.543e-001 2.321e-003 
4.852e-003 3.658e+008 7.806e+010 1.000e+004 8.647e-001 2.322e-003 
4.854e-003 3.659e+008 7.817e+010 1.000e+004 8.616e-001 2.323e-003 
4.855e-003 3.660e+008 7.828e+010 1.000e+004 8.215e-001 2.324e-003 
4.857e-003 3.661e+008 7.839e+010 1.000e+004 8.168e-001 2.325e-003 
4.858e-003 3.661e+008 7.848e+010 1.000e+004 8.351e-001 2.326e-003 
4.860e-003 3.662e+008 7.859e+010 1.000e+004 8.228e-001 2.327e-003 
4.861e-003 3.663e+008 7.870e+010 1.000e+004 8.506e-001 2.328e-003 
4.862e-003 3.663e+008 7.882e+010 1.000e+004 8.515e-001 2.329e-003 
4.864e-003 3.664e+008 7.892e+010 1.000e+004 8.575e-001 2.330e-003 
4.865e-003 3.665e+008 7.903e+010 1.000e+004 8.614e-001 2.331e-003 
4.867e-003 3.665e+008 7.915e+010 1.000e+004 8.594e-001 2.332e-003 
4.868e-003 3.666e+008 7.926e+010 1.000e+004 8.618e-001 2.333e-003 
4.869e-003 3.667e+008 7.936e+010 1.000e+004 8.171e-001 2.333e-003 
4.871e-003 3.667e+008 7.947e+010 1.000e+004 8.011e-001 2.334e-003 
4.872e-003 3.668e+008 7.958e+010 1.000e+004 8.048e-001 2.335e-003 
4.874e-003 3.669e+008 7.968e+010 1.000e+004 8.035e-001 2.336e-003 
4.875e-003 3.669e+008 7.980e+010 1.000e+004 8.114e-001 2.337e-003 
4.877e-003 3.670e+008 7.987e+010 1.000e+004 7.887e-001 2.338e-003 
4.878e-003 3.671e+008 8.001e+010 1.000e+004 7.998e-001 2.339e-003 
4.879e-003 3.671e+008 8.012e+010 1.000e+004 7.906e-001 2.340e-003 
4.881e-003 3.672e+008 8.025e+010 1.000e+004 7.727e-001 2.341e-003 
4.882e-003 3.673e+008 8.040e+010 1.000e+004 7.732e-001 2.342e-003 
4.884e-003 3.673e+008 8.054e+010 1.000e+004 7.790e-001 2.343e-003 
4.885e-003 3.674e+008 8.065e+010 1.000e+004 7.695e-001 2.344e-003 
4.887e-003 3.675e+008 8.083e+010 1.000e+004 8.743e-001 2.345e-003 
4.888e-003 3.675e+008 8.097e+010 1.000e+004 8.477e-001 2.346e-003 
4.889e-003 3.676e+008 8.112e+010 1.000e+004 8.650e-001 2.347e-003 
4.891e-003 3.677e+008 8.126e+010 1.000e+004 8.637e-001 2.348e-003 
4.892e-003 3.677e+008 8.142e+010 1.000e+004 8.757e-001 2.349e-003 
4.894e-003 3.678e+008 8.155e+010 1.000e+004 8.355e-001 2.350e-003 
4.895e-003 3.679e+008 8.168e+010 1.000e+004 8.494e-001 2.351e-003 
4.897e-003 3.679e+008 8.186e+010 1.000e+004 8.524e-001 2.352e-003 
4.898e-003 3.680e+008 8.201e+010 1.000e+004 8.638e-001 2.353e-003 
4.899e-003 3.681e+008 8.216e+010 1.000e+004 8.149e-001 2.354e-003 
4.901e-003 3.681e+008 8.230e+010 1.000e+004 8.134e-001 2.355e-003 
4.902e-003 3.682e+008 8.243e+010 1.000e+004 8.175e-001 2.356e-003 
4.904e-003 3.683e+008 8.261e+010 1.000e+004 7.963e-001 2.356e-003 
4.905e-003 3.683e+008 8.275e+010 1.000e+004 8.163e-001 2.357e-003 
4.907e-003 3.684e+008 8.292e+010 1.000e+004 7.715e-001 2.358e-003 
4.908e-003 3.685e+008 8.305e+010 1.000e+004 7.859e-001 2.359e-003 
4.909e-003 3.685e+008 8.320e+010 1.000e+004 8.112e-001 2.360e-003 
4.911e-003 3.686e+008 8.341e+010 1.000e+004 8.296e-001 2.361e-003 
4.912e-003 3.687e+008 8.354e+010 1.000e+004 7.403e-001 2.362e-003 
4.914e-003 3.688e+008 8.367e+010 1.000e+004 7.370e-001 2.363e-003 
4.915e-003 3.688e+008 8.381e+010 1.000e+004 7.763e-001 2.364e-003 
4.917e-003 3.689e+008 8.401e+010 1.000e+004 7.925e-001 2.365e-003 
4.918e-003 3.690e+008 8.416e+010 1.000e+004 7.760e-001 2.366e-003 
4.920e-003 3.690e+008 8.432e+010 1.000e+004 8.202e-001 2.367e-003 
4.921e-003 3.691e+008 8.446e+010 1.000e+004 7.884e-001 2.368e-003 
4.923e-003 3.692e+008 8.463e+010 1.000e+004 8.138e-001 2.369e-003 
4.924e-003 3.692e+008 8.477e+010 1.000e+004 7.531e-001 2.370e-003 
4.925e-003 3.693e+008 8.492e+010 1.000e+004 7.605e-001 2.371e-003 
4.927e-003 3.694e+008 8.509e+010 1.000e+004 7.685e-001 2.372e-003 
4.928e-003 3.694e+008 8.523e+010 1.000e+004 7.672e-001 2.373e-003 
4.930e-003 3.695e+008 8.543e+010 1.000e+004 7.614e-001 2.374e-003 
4.931e-003 3.696e+008 8.558e+010 1.000e+004 7.664e-001 2.375e-003 
4.933e-003 3.697e+008 8.575e+010 1.000e+004 7.750e-001 2.376e-003 
4.934e-003 3.697e+008 8.587e+010 1.000e+004 7.656e-001 2.377e-003 
4.936e-003 3.698e+008 8.599e+010 1.000e+004 7.509e-001 2.378e-003 
4.937e-003 3.699e+008 8.617e+010 1.000e+004 7.777e-001 2.379e-003 
4.939e-003 3.699e+008 8.630e+010 1.000e+004 7.610e-001 2.380e-003 
4.940e-003 3.700e+008 8.649e+010 1.000e+004 7.562e-001 2.381e-003 
4.941e-003 3.701e+008 8.664e+010 1.000e+004 7.496e-001 2.382e-003 
4.943e-003 3.701e+008 8.678e+010 1.000e+004 7.718e-001 2.383e-003 
4.944e-003 3.702e+008 8.692e+010 1.000e+004 7.395e-001 2.384e-003 
4.946e-003 3.703e+008 8.709e+010 1.000e+004 7.739e-001 2.385e-003 
4.947e-003 3.703e+008 8.722e+010 1.000e+004 7.654e-001 2.386e-003 
4.949e-003 3.704e+008 8.739e+010 1.000e+004 7.619e-001 2.387e-003 
4.950e-003 3.705e+008 8.761e+010 1.000e+004 7.836e-001 2.388e-003 
4.952e-003 3.705e+008 8.775e+010 1.000e+004 7.849e-001 2.389e-003 
4.953e-003 3.706e+008 8.789e+010 1.000e+004 7.792e-001 2.390e-003 
4.955e-003 3.707e+008 8.804e+010 1.000e+004 7.362e-001 2.391e-003 
4.956e-003 3.708e+008 8.818e+010 1.000e+004 7.319e-001 2.392e-003 
4.957e-003 3.708e+008 8.833e+010 1.000e+004 7.524e-001 2.393e-003 
4.959e-003 3.709e+008 8.848e+010 1.000e+004 8.085e-001 2.394e-003 
4.960e-003 3.710e+008 8.868e+010 1.000e+004 7.918e-001 2.395e-003 
4.962e-003 3.710e+008 8.882e+010 1.000e+004 7.669e-001 2.396e-003 
4.963e-003 3.711e+008 8.889e+010 1.000e+004 7.555e-001 2.397e-003 
4.965e-003 3.712e+008 8.899e+010 1.000e+004 7.507e-001 2.398e-003 
4.966e-003 3.712e+008 8.909e+010 1.000e+004 7.768e-001 2.399e-003 
