# Supplementary material for: Strain rate dependency of dislocation plasticity
Source: Nat Commun. 2021 Mar 23;12:1845. doi: 10.1038/s41467-021-21939-1 (PMC7988163; doi:10.1038/s41467-021-21939-1)
Supplement: Supplementary file 3 — Supplementary Data 1 [file 41467_2021_21939_MOESM3_ESM.zip › Supplementary Data 1/DDDSimulationSet1/StrainRate=1e4s-1/InitialDislocationDensity=8.4e14m-2.dat]

#strain(1), stress(Pa), dislocation density(m-2), strain rate(s-1), mean dislocation velocity(km/s), plastic strain(1)
1.348e-005 1.568e+006 7.535e+014 1.000e+004 1.644e-003 2.623e-006 
2.729e-005 3.071e+006 7.535e+014 1.000e+004 1.530e-003 6.035e-006 
4.125e-005 4.687e+006 7.535e+014 1.000e+004 1.281e-003 8.821e-006 
5.540e-005 6.261e+006 7.535e+014 1.000e+004 1.555e-003 1.208e-005 
6.972e-005 7.738e+006 7.535e+014 1.000e+004 1.235e-003 1.618e-005 
8.417e-005 9.377e+006 7.536e+014 1.000e+004 1.802e-003 1.929e-005 
9.852e-005 1.089e+007 7.537e+014 1.000e+004 1.859e-003 2.320e-005 
1.130e-004 1.257e+007 7.537e+014 1.000e+004 2.331e-003 2.604e-005 
1.274e-004 1.424e+007 7.536e+014 1.000e+004 1.865e-003 2.894e-005 
1.420e-004 1.581e+007 7.537e+014 1.000e+004 1.452e-003 3.266e-005 
1.569e-004 1.753e+007 7.537e+014 1.000e+004 2.001e-003 3.563e-005 
1.719e-004 1.923e+007 7.538e+014 1.000e+004 1.533e-003 3.886e-005 
1.871e-004 2.103e+007 7.537e+014 1.000e+004 1.710e-003 4.162e-005 
2.020e-004 2.266e+007 7.538e+014 1.000e+004 1.452e-003 4.528e-005 
2.171e-004 2.434e+007 7.537e+014 1.000e+004 1.730e-003 4.869e-005 
2.327e-004 2.604e+007 7.538e+014 1.000e+004 1.476e-003 5.265e-005 
2.485e-004 2.770e+007 7.538e+014 1.000e+004 1.691e-003 5.685e-005 
2.638e-004 2.872e+007 7.539e+014 1.000e+004 1.595e-003 6.519e-005 
2.789e-004 3.046e+007 7.540e+014 1.000e+004 1.628e-003 6.821e-005 
2.943e-004 3.210e+007 7.541e+014 1.000e+004 1.910e-003 7.219e-005 
3.097e-004 3.399e+007 7.541e+014 1.000e+004 1.884e-003 7.458e-005 
3.249e-004 3.569e+007 7.542e+014 1.000e+004 1.812e-003 7.806e-005 
3.403e-004 3.687e+007 7.541e+014 1.000e+004 1.643e-003 8.529e-005 
3.555e-004 3.808e+007 7.541e+014 1.000e+004 1.772e-003 9.211e-005 
3.702e-004 3.907e+007 7.543e+014 1.000e+004 1.713e-003 1.000e-004 
3.850e-004 4.069e+007 7.545e+014 1.000e+004 1.751e-003 1.035e-004 
3.996e-004 4.229e+007 7.546e+014 1.000e+004 1.684e-003 1.070e-004 
4.144e-004 4.376e+007 7.549e+014 1.000e+004 1.910e-003 1.117e-004 
4.291e-004 4.538e+007 7.548e+014 1.000e+004 1.784e-003 1.152e-004 
4.439e-004 4.691e+007 7.550e+014 1.000e+004 1.150e-003 1.194e-004 
4.577e-004 4.787e+007 7.525e+014 1.000e+004 1.871e-003 1.266e-004 
4.672e-004 4.856e+007 7.525e+014 1.000e+004 1.802e-003 1.313e-004 
4.765e-004 4.946e+007 7.526e+014 1.000e+004 2.129e-003 1.344e-004 
4.857e-004 5.037e+007 7.526e+014 1.000e+004 1.698e-003 1.373e-004 
4.952e-004 5.144e+007 7.527e+014 1.000e+004 1.785e-003 1.394e-004 
5.043e-004 5.215e+007 7.528e+014 1.000e+004 1.907e-003 1.436e-004 
5.134e-004 5.268e+007 7.530e+014 1.000e+004 1.575e-003 1.490e-004 
5.224e-004 5.349e+007 7.531e+014 1.000e+004 1.714e-003 1.524e-004 
5.316e-004 5.443e+007 7.533e+014 1.000e+004 1.801e-003 1.551e-004 
5.408e-004 5.530e+007 7.534e+014 1.000e+004 1.804e-003 1.583e-004 
5.501e-004 5.629e+007 7.534e+014 1.000e+004 1.083e-003 1.608e-004 
5.594e-004 5.714e+007 7.536e+014 1.000e+004 1.848e-003 1.642e-004 
5.684e-004 5.804e+007 7.537e+014 1.000e+004 1.885e-003 1.669e-004 
5.773e-004 5.895e+007 7.537e+014 1.000e+004 1.721e-003 1.696e-004 
5.862e-004 5.984e+007 7.538e+014 1.000e+004 1.637e-003 1.724e-004 
5.953e-004 6.072e+007 7.538e+014 1.000e+004 1.483e-003 1.754e-004 
6.045e-004 6.162e+007 7.540e+014 1.000e+004 1.841e-003 1.783e-004 
6.133e-004 6.258e+007 7.540e+014 1.000e+004 1.345e-003 1.804e-004 
6.221e-004 6.352e+007 7.540e+014 1.000e+004 1.947e-003 1.828e-004 
6.310e-004 6.447e+007 7.541e+014 1.000e+004 1.648e-003 1.851e-004 
6.399e-004 6.535e+007 7.541e+014 1.000e+004 1.832e-003 1.879e-004 
6.487e-004 6.601e+007 7.543e+014 1.000e+004 2.173e-003 1.922e-004 
6.574e-004 6.674e+007 7.545e+014 1.000e+004 2.031e-003 1.958e-004 
6.662e-004 6.772e+007 7.546e+014 1.000e+004 1.396e-003 1.978e-004 
6.749e-004 6.847e+007 7.549e+014 1.000e+004 1.676e-003 2.013e-004 
6.835e-004 6.930e+007 7.548e+014 1.000e+004 1.756e-003 2.042e-004 
6.922e-004 7.009e+007 7.541e+014 1.000e+004 1.405e-003 2.074e-004 
7.010e-004 7.101e+007 7.542e+014 1.000e+004 1.365e-003 2.098e-004 
7.099e-004 7.178e+007 7.541e+014 1.000e+004 1.329e-003 2.134e-004 
7.186e-004 7.253e+007 7.544e+014 1.000e+004 1.726e-003 2.169e-004 
7.273e-004 7.350e+007 7.545e+014 1.000e+004 1.592e-003 2.189e-004 
7.361e-004 7.436e+007 7.546e+014 1.000e+004 1.737e-003 2.218e-004 
7.449e-004 7.524e+007 7.547e+014 1.000e+004 1.523e-003 2.245e-004 
7.536e-004 7.589e+007 7.550e+014 1.000e+004 1.761e-003 2.287e-004 
7.622e-004 7.484e+007 7.519e+014 1.000e+004 1.409e-003 2.446e-004 
7.709e-004 7.422e+007 7.519e+014 1.000e+004 1.974e-003 2.576e-004 
7.794e-004 7.394e+007 7.521e+014 1.000e+004 1.961e-003 2.680e-004 
7.877e-004 7.398e+007 7.524e+014 1.000e+004 1.293e-003 2.760e-004 
7.961e-004 7.418e+007 7.510e+014 1.000e+004 1.534e-003 2.830e-004 
8.042e-004 7.479e+007 7.511e+014 1.000e+004 2.080e-003 2.869e-004 
8.125e-004 7.526e+007 7.513e+014 1.000e+004 1.488e-003 2.920e-004 
8.209e-004 7.591e+007 7.514e+014 1.000e+004 1.690e-003 2.959e-004 
8.293e-004 7.650e+007 7.516e+014 1.000e+004 1.735e-003 3.001e-004 
8.375e-004 7.702e+007 7.518e+014 1.000e+004 1.780e-003 3.048e-004 
8.458e-004 7.757e+007 7.519e+014 1.000e+004 1.302e-003 3.092e-004 
8.538e-004 7.835e+007 7.522e+014 1.000e+004 2.135e-003 3.119e-004 
8.618e-004 7.920e+007 7.522e+014 1.000e+004 1.480e-003 3.141e-004 
8.698e-004 7.989e+007 7.523e+014 1.000e+004 1.924e-003 3.173e-004 
8.778e-004 8.059e+007 7.526e+014 1.000e+004 2.138e-003 3.204e-004 
8.860e-004 8.142e+007 7.526e+014 1.000e+004 1.700e-003 3.228e-004 
8.940e-004 8.213e+007 7.527e+014 1.000e+004 1.809e-003 3.260e-004 
9.022e-004 8.270e+007 7.530e+014 1.000e+004 1.724e-003 3.302e-004 
9.102e-004 8.342e+007 7.531e+014 1.000e+004 1.934e-003 3.332e-004 
9.184e-004 8.411e+007 7.531e+014 1.000e+004 1.804e-003 3.366e-004 
9.265e-004 8.495e+007 7.531e+014 1.000e+004 1.579e-003 3.389e-004 
9.346e-004 8.578e+007 7.533e+014 1.000e+004 2.097e-003 3.414e-004 
9.429e-004 8.649e+007 7.533e+014 1.000e+004 1.966e-003 3.447e-004 
9.512e-004 8.737e+007 7.533e+014 1.000e+004 1.990e-003 3.469e-004 
9.593e-004 8.820e+007 7.534e+014 1.000e+004 1.647e-003 3.492e-004 
9.674e-004 8.907e+007 7.534e+014 1.000e+004 1.370e-003 3.513e-004 
9.754e-004 8.992e+007 7.534e+014 1.000e+004 1.309e-003 3.535e-004 
9.837e-004 9.076e+007 7.535e+014 1.000e+004 1.936e-003 3.560e-004 
9.917e-004 9.158e+007 7.536e+014 1.000e+004 1.533e-003 3.583e-004 
9.997e-004 9.221e+007 7.536e+014 1.000e+004 1.859e-003 3.619e-004 
1.008e-003 9.297e+007 7.537e+014 1.000e+004 1.295e-003 3.646e-004 
1.016e-003 9.370e+007 7.537e+014 1.000e+004 1.721e-003 3.677e-004 
1.024e-003 9.404e+007 7.538e+014 1.000e+004 1.694e-003 3.735e-004 
1.032e-003 9.457e+007 7.540e+014 1.000e+004 1.615e-003 3.782e-004 
1.041e-003 9.523e+007 7.541e+014 1.000e+004 1.698e-003 3.822e-004 
1.049e-003 9.591e+007 7.543e+014 1.000e+004 1.361e-003 3.860e-004 
1.058e-003 9.612e+007 7.550e+014 1.000e+004 2.014e-003 3.931e-004 
1.066e-003 9.669e+007 7.552e+014 1.000e+004 1.419e-003 3.974e-004 
1.075e-003 9.738e+007 7.554e+014 1.000e+004 1.938e-003 4.012e-004 
1.083e-003 9.804e+007 7.555e+014 1.000e+004 1.552e-003 4.051e-004 
1.092e-003 9.816e+007 7.531e+014 1.000e+004 1.698e-003 4.128e-004 
1.100e-003 9.873e+007 7.530e+014 1.000e+004 1.544e-003 4.176e-004 
1.109e-003 9.945e+007 7.529e+014 1.000e+004 1.706e-003 4.212e-004 
1.118e-003 9.984e+007 7.530e+014 1.000e+004 1.073e-003 4.271e-004 
1.126e-003 1.001e+008 7.531e+014 1.000e+004 1.553e-003 4.339e-004 
1.135e-003 1.004e+008 7.532e+014 1.000e+004 1.640e-003 4.406e-004 
1.144e-003 1.008e+008 7.535e+014 1.000e+004 1.791e-003 4.464e-004 
1.152e-003 1.017e+008 7.536e+014 1.000e+004 1.605e-003 4.484e-004 
1.160e-003 1.027e+008 7.536e+014 1.000e+004 2.149e-003 4.501e-004 
1.169e-003 1.035e+008 7.537e+014 1.000e+004 1.573e-003 4.528e-004 
1.177e-003 1.044e+008 7.537e+014 1.000e+004 2.032e-003 4.553e-004 
1.186e-003 1.053e+008 7.536e+014 1.000e+004 1.680e-003 4.576e-004 
1.195e-003 1.062e+008 7.535e+014 1.000e+004 1.589e-003 4.598e-004 
1.203e-003 1.072e+008 7.537e+014 1.000e+004 1.912e-003 4.616e-004 
1.212e-003 1.081e+008 7.539e+014 1.000e+004 1.996e-003 4.642e-004 
1.221e-003 1.091e+008 7.538e+014 1.000e+004 1.046e-003 4.658e-004 
1.229e-003 1.101e+008 7.540e+014 1.000e+004 2.005e-003 4.673e-004 
1.238e-003 1.111e+008 7.541e+014 1.000e+004 3.598e-004 4.698e-004 
1.247e-003 1.120e+008 7.542e+014 1.000e+004 1.145e-003 4.719e-004 
1.256e-003 1.129e+008 7.542e+014 1.000e+004 1.733e-003 4.747e-004 
1.265e-003 1.138e+008 7.544e+014 1.000e+004 1.406e-003 4.774e-004 
1.273e-003 1.147e+008 7.545e+014 1.000e+004 2.029e-003 4.803e-004 
1.282e-003 1.154e+008 7.545e+014 1.000e+004 1.643e-003 4.839e-004 
1.291e-003 1.163e+008 7.547e+014 1.000e+004 1.596e-003 4.870e-004 
1.301e-003 1.173e+008 7.548e+014 1.000e+004 2.092e-003 4.894e-004 
1.310e-003 1.183e+008 7.548e+014 1.000e+004 1.318e-003 4.912e-004 
1.319e-003 1.193e+008 7.550e+014 1.000e+004 1.931e-003 4.937e-004 
1.328e-003 1.202e+008 7.551e+014 1.000e+004 1.696e-003 4.964e-004 
1.337e-003 1.211e+008 7.552e+014 1.000e+004 1.549e-003 4.993e-004 
1.346e-003 1.221e+008 7.548e+014 1.000e+004 1.596e-003 5.020e-004 
1.356e-003 1.229e+008 7.548e+014 1.000e+004 1.844e-003 5.054e-004 
1.365e-003 1.234e+008 7.532e+014 1.000e+004 1.624e-003 5.118e-004 
1.375e-003 1.245e+008 7.533e+014 1.000e+004 1.993e-003 5.142e-004 
1.385e-003 1.255e+008 7.534e+014 1.000e+004 1.735e-003 5.171e-004 
1.395e-003 1.265e+008 7.535e+014 1.000e+004 2.177e-003 5.196e-004 
1.405e-003 1.275e+008 7.537e+014 1.000e+004 1.464e-003 5.235e-004 
1.415e-003 1.285e+008 7.538e+014 1.000e+004 1.595e-003 5.268e-004 
1.426e-003 1.289e+008 7.523e+014 1.000e+004 1.515e-003 5.337e-004 
1.436e-003 1.272e+008 7.531e+014 1.000e+004 1.248e-003 5.563e-004 
1.448e-003 1.224e+008 7.506e+014 1.000e+004 1.681e-003 6.011e-004 
1.460e-003 1.199e+008 7.514e+014 1.000e+004 1.672e-003 6.306e-004 
1.472e-003 1.161e+008 7.516e+014 1.000e+004 1.868e-003 6.689e-004 
1.485e-003 1.129e+008 7.542e+014 1.000e+004 1.435e-003 7.041e-004 
1.498e-003 1.139e+008 7.546e+014 1.000e+004 1.453e-003 7.098e-004 
1.511e-003 1.153e+008 7.548e+014 1.000e+004 2.146e-003 7.132e-004 
1.524e-003 1.165e+008 7.550e+014 1.000e+004 1.541e-003 7.182e-004 
1.537e-003 1.177e+008 7.552e+014 1.000e+004 1.546e-003 7.227e-004 
1.549e-003 1.189e+008 7.554e+014 1.000e+004 1.760e-003 7.267e-004 
1.562e-003 1.200e+008 7.556e+014 1.000e+004 1.872e-003 7.319e-004 
1.575e-003 1.212e+008 7.558e+014 1.000e+004 1.831e-003 7.368e-004 
1.587e-003 1.223e+008 7.560e+014 1.000e+004 1.517e-003 7.411e-004 
1.599e-003 1.234e+008 7.562e+014 1.000e+004 1.780e-003 7.460e-004 
1.611e-003 1.182e+008 7.550e+014 1.000e+004 1.851e-003 7.931e-004 
1.621e-003 1.109e+008 7.542e+014 1.000e+004 1.858e-003 8.540e-004 
1.628e-003 1.074e+008 7.480e+014 1.000e+004 1.254e-003 8.854e-004 
1.640e-003 1.042e+008 7.437e+014 1.000e+004 1.456e-003 9.195e-004 
1.653e-003 1.050e+008 7.369e+014 1.000e+004 1.646e-003 9.266e-004 
1.666e-003 1.056e+008 7.279e+014 1.000e+004 1.616e-003 9.352e-004 
1.677e-003 1.000e+008 7.274e+014 1.000e+004 2.062e-003 9.853e-004 
1.689e-003 9.978e+007 7.289e+014 1.000e+004 1.587e-003 9.988e-004 
1.700e-003 9.592e+007 7.313e+014 1.000e+004 1.745e-003 1.037e-003 
1.710e-003 9.549e+007 7.321e+014 1.000e+004 1.639e-003 1.049e-003 
1.719e-003 9.678e+007 7.321e+014 1.000e+004 2.009e-003 1.050e-003 
1.731e-003 9.806e+007 7.289e+014 1.000e+004 1.543e-003 1.052e-003 
1.744e-003 9.944e+007 7.290e+014 1.000e+004 1.344e-003 1.056e-003 
1.757e-003 9.147e+007 7.216e+014 1.000e+004 1.710e-003 1.124e-003 
1.770e-003 9.212e+007 7.216e+014 1.000e+004 1.699e-003 1.132e-003 
1.783e-003 9.276e+007 7.218e+014 1.000e+004 1.847e-003 1.141e-003 
1.796e-003 9.383e+007 7.219e+014 1.000e+004 1.822e-003 1.147e-003 
1.810e-003 9.548e+007 7.221e+014 1.000e+004 1.748e-003 1.150e-003 
1.824e-003 9.721e+007 7.222e+014 1.000e+004 1.501e-003 1.151e-003 
1.838e-003 9.887e+007 7.224e+014 1.000e+004 1.740e-003 1.154e-003 
1.852e-003 1.005e+008 7.226e+014 1.000e+004 1.874e-003 1.156e-003 
1.866e-003 1.023e+008 7.226e+014 1.000e+004 1.723e-003 1.158e-003 
1.880e-003 1.041e+008 7.227e+014 1.000e+004 1.270e-003 1.160e-003 
1.895e-003 1.058e+008 7.228e+014 1.000e+004 1.719e-003 1.162e-003 
1.909e-003 1.076e+008 7.230e+014 1.000e+004 1.774e-003 1.165e-003 
1.923e-003 1.087e+008 7.228e+014 1.000e+004 1.758e-003 1.172e-003 
1.938e-003 1.081e+008 7.231e+014 1.000e+004 1.926e-003 1.190e-003 
1.953e-003 1.050e+008 7.226e+014 1.000e+004 1.729e-003 1.227e-003 
1.969e-003 1.073e+008 7.227e+014 1.000e+004 1.765e-003 1.226e-003 
1.985e-003 1.093e+008 7.227e+014 1.000e+004 1.460e-003 1.229e-003 
2.000e-003 1.111e+008 7.228e+014 1.000e+004 1.361e-003 1.231e-003 
2.015e-003 1.128e+008 7.231e+014 1.000e+004 2.144e-003 1.235e-003 
2.029e-003 1.145e+008 7.233e+014 1.000e+004 1.810e-003 1.237e-003 
2.043e-003 1.160e+008 7.234e+014 1.000e+004 1.166e-003 1.240e-003 
2.056e-003 1.178e+008 7.236e+014 1.000e+004 1.539e-003 1.242e-003 
2.072e-003 1.197e+008 7.238e+014 1.000e+004 1.447e-003 1.244e-003 
2.087e-003 1.216e+008 7.240e+014 1.000e+004 1.955e-003 1.246e-003 
2.101e-003 1.207e+008 7.246e+014 1.000e+004 1.601e-003 1.266e-003 
2.115e-003 1.154e+008 7.103e+014 1.000e+004 1.672e-003 1.317e-003 
2.125e-003 1.132e+008 7.024e+014 1.000e+004 1.546e-003 1.342e-003 
2.131e-003 1.132e+008 7.020e+014 1.000e+004 1.618e-003 1.348e-003 
2.137e-003 1.118e+008 7.025e+014 1.000e+004 2.027e-003 1.363e-003 
2.142e-003 1.086e+008 6.940e+014 1.000e+004 1.799e-003 1.391e-003 
2.148e-003 1.083e+008 6.935e+014 1.000e+004 2.011e-003 1.399e-003 
2.154e-003 1.083e+008 6.940e+014 1.000e+004 1.602e-003 1.405e-003 
2.160e-003 1.083e+008 6.947e+014 1.000e+004 1.623e-003 1.411e-003 
2.166e-003 1.088e+008 6.950e+014 1.000e+004 1.783e-003 1.413e-003 
2.171e-003 1.095e+008 6.951e+014 1.000e+004 1.519e-003 1.414e-003 
2.177e-003 1.102e+008 6.952e+014 1.000e+004 1.663e-003 1.415e-003 
2.183e-003 1.109e+008 6.952e+014 1.000e+004 1.712e-003 1.416e-003 
2.189e-003 1.116e+008 6.953e+014 1.000e+004 1.554e-003 1.417e-003 
2.195e-003 1.123e+008 6.953e+014 1.000e+004 2.012e-003 1.418e-003 
2.201e-003 1.131e+008 6.954e+014 1.000e+004 2.030e-003 1.418e-003 
2.206e-003 1.138e+008 6.955e+014 1.000e+004 1.962e-003 1.419e-003 
2.212e-003 1.145e+008 6.955e+014 1.000e+004 2.106e-003 1.420e-003 
2.218e-003 1.152e+008 6.956e+014 1.000e+004 2.069e-003 1.421e-003 
2.224e-003 1.159e+008 6.956e+014 1.000e+004 9.395e-004 1.422e-003 
2.230e-003 1.166e+008 6.957e+014 1.000e+004 1.517e-003 1.423e-003 
2.236e-003 1.173e+008 6.957e+014 1.000e+004 2.157e-003 1.424e-003 
2.241e-003 1.181e+008 6.957e+014 1.000e+004 2.023e-003 1.425e-003 
2.247e-003 1.188e+008 6.958e+014 1.000e+004 2.069e-003 1.426e-003 
2.253e-003 1.194e+008 6.958e+014 1.000e+004 1.637e-003 1.427e-003 
2.259e-003 1.202e+008 6.958e+014 1.000e+004 1.616e-003 1.428e-003 
2.265e-003 1.209e+008 6.959e+014 1.000e+004 2.241e-003 1.429e-003 
2.271e-003 1.216e+008 6.960e+014 1.000e+004 1.361e-003 1.429e-003 
2.277e-003 1.224e+008 6.961e+014 1.000e+004 2.122e-003 1.430e-003 
2.282e-003 1.229e+008 6.961e+014 1.000e+004 1.951e-003 1.432e-003 
2.288e-003 1.231e+008 6.961e+014 1.000e+004 2.033e-003 1.437e-003 
2.294e-003 1.232e+008 6.961e+014 1.000e+004 1.816e-003 1.442e-003 
2.300e-003 1.230e+008 6.962e+014 1.000e+004 1.625e-003 1.449e-003 
2.306e-003 1.228e+008 6.963e+014 1.000e+004 1.704e-003 1.456e-003 
2.312e-003 1.222e+008 6.965e+014 1.000e+004 2.040e-003 1.466e-003 
2.317e-003 1.219e+008 6.971e+014 1.000e+004 1.526e-003 1.474e-003 
2.323e-003 1.225e+008 6.973e+014 1.000e+004 1.590e-003 1.476e-003 
2.329e-003 1.233e+008 6.974e+014 1.000e+004 1.877e-003 1.476e-003 
2.335e-003 1.241e+008 6.975e+014 1.000e+004 2.199e-003 1.477e-003 
2.341e-003 1.248e+008 6.976e+014 1.000e+004 2.045e-003 1.478e-003 
2.347e-003 1.256e+008 6.977e+014 1.000e+004 1.997e-003 1.478e-003 
2.352e-003 1.263e+008 6.977e+014 1.000e+004 2.229e-003 1.479e-003 
2.358e-003 1.270e+008 6.978e+014 1.000e+004 1.939e-003 1.480e-003 
2.364e-003 1.278e+008 6.979e+014 1.000e+004 2.011e-003 1.480e-003 
2.370e-003 1.285e+008 6.979e+014 1.000e+004 1.743e-003 1.481e-003 
2.376e-003 1.292e+008 6.981e+014 1.000e+004 1.883e-003 1.482e-003 
2.382e-003 1.300e+008 6.981e+014 1.000e+004 1.828e-003 1.483e-003 
2.388e-003 1.307e+008 6.981e+014 1.000e+004 1.654e-003 1.483e-003 
2.393e-003 1.315e+008 6.982e+014 1.000e+004 1.517e-003 1.484e-003 
2.399e-003 1.322e+008 6.984e+014 1.000e+004 1.964e-003 1.485e-003 
2.405e-003 1.329e+008 6.984e+014 1.000e+004 1.987e-003 1.486e-003 
2.411e-003 1.336e+008 6.985e+014 1.000e+004 1.965e-003 1.487e-003 
2.417e-003 1.344e+008 6.985e+014 1.000e+004 1.906e-003 1.487e-003 
2.423e-003 1.351e+008 6.986e+014 1.000e+004 2.252e-003 1.488e-003 
2.429e-003 1.359e+008 6.987e+014 1.000e+004 1.837e-003 1.489e-003 
2.434e-003 1.366e+008 6.987e+014 1.000e+004 1.603e-003 1.489e-003 
2.440e-003 1.374e+008 6.989e+014 1.000e+004 1.511e-003 1.490e-003 
2.446e-003 1.382e+008 6.989e+014 1.000e+004 2.189e-003 1.491e-003 
2.452e-003 1.389e+008 6.990e+014 1.000e+004 2.262e-003 1.491e-003 
2.458e-003 1.396e+008 6.991e+014 1.000e+004 2.275e-003 1.492e-003 
2.464e-003 1.404e+008 6.991e+014 1.000e+004 2.032e-003 1.493e-003 
2.470e-003 1.412e+008 6.992e+014 1.000e+004 1.504e-003 1.493e-003 
2.476e-003 1.419e+008 6.992e+014 1.000e+004 2.362e-003 1.494e-003 
2.482e-003 1.426e+008 6.994e+014 1.000e+004 1.650e-003 1.495e-003 
2.488e-003 1.432e+008 6.984e+014 1.000e+004 2.102e-003 1.497e-003 
2.493e-003 1.431e+008 6.987e+014 1.000e+004 1.831e-003 1.504e-003 
2.499e-003 1.436e+008 6.989e+014 1.000e+004 1.311e-003 1.506e-003 
2.505e-003 1.436e+008 6.998e+014 1.000e+004 1.514e-003 1.512e-003 
2.511e-003 1.442e+008 7.000e+014 1.000e+004 1.433e-003 1.514e-003 
2.517e-003 1.449e+008 7.000e+014 1.000e+004 2.067e-003 1.515e-003 
2.523e-003 1.457e+008 7.001e+014 1.000e+004 1.908e-003 1.515e-003 
2.529e-003 1.463e+008 7.003e+014 1.000e+004 1.842e-003 1.517e-003 
2.535e-003 1.459e+008 6.996e+014 1.000e+004 1.636e-003 1.526e-003 
2.541e-003 1.465e+008 6.995e+014 1.000e+004 1.573e-003 1.527e-003 
2.547e-003 1.473e+008 6.996e+014 1.000e+004 1.901e-003 1.528e-003 
2.553e-003 1.481e+008 6.997e+014 1.000e+004 1.844e-003 1.529e-003 
2.559e-003 1.489e+008 6.998e+014 1.000e+004 1.999e-003 1.529e-003 
2.565e-003 1.497e+008 6.999e+014 1.000e+004 1.828e-003 1.530e-003 
2.571e-003 1.505e+008 7.000e+014 1.000e+004 1.870e-003 1.530e-003 
2.577e-003 1.513e+008 7.000e+014 1.000e+004 1.864e-003 1.530e-003 
2.583e-003 1.521e+008 7.001e+014 1.000e+004 1.468e-003 1.531e-003 
2.589e-003 1.529e+008 7.001e+014 1.000e+004 1.894e-003 1.531e-003 
2.594e-003 1.537e+008 6.999e+014 1.000e+004 1.554e-003 1.531e-003 
2.600e-003 1.545e+008 6.998e+014 1.000e+004 1.900e-003 1.532e-003 
2.606e-003 1.553e+008 6.999e+014 1.000e+004 1.602e-003 1.532e-003 
2.612e-003 1.560e+008 7.000e+014 1.000e+004 1.846e-003 1.533e-003 
2.618e-003 1.568e+008 7.000e+014 1.000e+004 2.056e-003 1.534e-003 
2.624e-003 1.576e+008 7.001e+014 1.000e+004 1.529e-003 1.534e-003 
2.630e-003 1.584e+008 7.002e+014 1.000e+004 1.697e-003 1.535e-003 
2.636e-003 1.592e+008 7.003e+014 1.000e+004 1.792e-003 1.535e-003 
2.642e-003 1.600e+008 7.003e+014 1.000e+004 2.020e-003 1.536e-003 
2.648e-003 1.608e+008 7.004e+014 1.000e+004 1.638e-003 1.536e-003 
2.654e-003 1.616e+008 7.004e+014 1.000e+004 2.006e-003 1.537e-003 
2.660e-003 1.624e+008 7.005e+014 1.000e+004 1.703e-003 1.537e-003 
2.666e-003 1.631e+008 7.006e+014 1.000e+004 2.120e-003 1.538e-003 
2.672e-003 1.639e+008 7.006e+014 1.000e+004 1.866e-003 1.539e-003 
2.678e-003 1.647e+008 7.008e+014 1.000e+004 1.730e-003 1.539e-003 
2.684e-003 1.654e+008 7.008e+014 1.000e+004 1.689e-003 1.540e-003 
2.690e-003 1.661e+008 7.010e+014 1.000e+004 2.341e-003 1.541e-003 
2.696e-003 1.669e+008 7.011e+014 1.000e+004 1.541e-003 1.542e-003 
2.702e-003 1.676e+008 7.011e+014 1.000e+004 1.192e-003 1.543e-003 
2.708e-003 1.683e+008 7.013e+014 1.000e+004 2.235e-003 1.544e-003 
2.714e-003 1.691e+008 7.013e+014 1.000e+004 2.039e-003 1.544e-003 
2.720e-003 1.699e+008 7.013e+014 1.000e+004 1.779e-003 1.545e-003 
2.726e-003 1.707e+008 7.014e+014 1.000e+004 1.939e-003 1.545e-003 
2.732e-003 1.715e+008 7.015e+014 1.000e+004 2.203e-003 1.546e-003 
2.738e-003 1.723e+008 7.016e+014 1.000e+004 1.684e-003 1.547e-003 
2.744e-003 1.730e+008 7.016e+014 1.000e+004 2.057e-003 1.547e-003 
2.750e-003 1.738e+008 7.018e+014 1.000e+004 2.135e-003 1.548e-003 
2.756e-003 1.745e+008 7.019e+014 1.000e+004 1.711e-003 1.549e-003 
2.762e-003 1.753e+008 7.020e+014 1.000e+004 1.755e-003 1.550e-003 
2.768e-003 1.760e+008 7.021e+014 1.000e+004 1.380e-003 1.550e-003 
2.774e-003 1.769e+008 7.021e+014 1.000e+004 1.193e-003 1.551e-003 
2.780e-003 1.776e+008 7.023e+014 1.000e+004 1.887e-003 1.551e-003 
2.786e-003 1.784e+008 7.023e+014 1.000e+004 1.589e-003 1.552e-003 
2.792e-003 1.793e+008 7.024e+014 1.000e+004 1.586e-003 1.552e-003 
2.798e-003 1.801e+008 7.025e+014 1.000e+004 1.682e-003 1.552e-003 
2.804e-003 1.809e+008 7.026e+014 1.000e+004 2.104e-003 1.553e-003 
2.810e-003 1.817e+008 7.027e+014 1.000e+004 1.621e-003 1.553e-003 
2.816e-003 1.824e+008 7.027e+014 1.000e+004 1.781e-003 1.554e-003 
2.822e-003 1.832e+008 7.029e+014 1.000e+004 1.710e-003 1.555e-003 
2.828e-003 1.840e+008 7.030e+014 1.000e+004 1.941e-003 1.556e-003 
2.834e-003 1.847e+008 7.031e+014 1.000e+004 1.086e-003 1.556e-003 
2.840e-003 1.855e+008 7.032e+014 1.000e+004 1.857e-003 1.557e-003 
2.846e-003 1.863e+008 7.033e+014 1.000e+004 2.011e-003 1.558e-003 
2.852e-003 1.870e+008 7.034e+014 1.000e+004 1.268e-003 1.558e-003 
2.858e-003 1.878e+008 7.036e+014 1.000e+004 1.653e-003 1.559e-003 
2.864e-003 1.884e+008 7.037e+014 1.000e+004 1.830e-003 1.560e-003 
2.870e-003 1.892e+008 7.039e+014 1.000e+004 1.714e-003 1.561e-003 
2.876e-003 1.899e+008 7.040e+014 1.000e+004 1.753e-003 1.562e-003 
2.882e-003 1.907e+008 7.042e+014 1.000e+004 1.502e-003 1.563e-003 
2.888e-003 1.914e+008 7.043e+014 1.000e+004 2.456e-003 1.564e-003 
2.894e-003 1.922e+008 7.044e+014 1.000e+004 1.608e-003 1.564e-003 
2.900e-003 1.930e+008 7.045e+014 1.000e+004 1.859e-003 1.565e-003 
2.906e-003 1.938e+008 7.046e+014 1.000e+004 1.864e-003 1.566e-003 
2.912e-003 1.945e+008 7.048e+014 1.000e+004 1.789e-003 1.567e-003 
2.918e-003 1.953e+008 7.049e+014 1.000e+004 2.177e-003 1.568e-003 
2.924e-003 1.960e+008 7.051e+014 1.000e+004 1.688e-003 1.569e-003 
2.930e-003 1.966e+008 7.054e+014 1.000e+004 1.719e-003 1.570e-003 
2.936e-003 1.965e+008 7.042e+014 1.000e+004 1.382e-003 1.577e-003 
2.942e-003 1.977e+008 7.020e+014 1.000e+004 1.662e-003 1.575e-003 
2.948e-003 1.984e+008 7.022e+014 1.000e+004 1.225e-003 1.576e-003 
2.954e-003 1.991e+008 7.023e+014 1.000e+004 1.932e-003 1.577e-003 
2.960e-003 1.998e+008 7.024e+014 1.000e+004 1.438e-003 1.578e-003 
2.967e-003 2.006e+008 7.025e+014 1.000e+004 1.992e-003 1.579e-003 
2.973e-003 2.013e+008 7.026e+014 1.000e+004 1.311e-003 1.580e-003 
2.979e-003 2.017e+008 7.031e+014 1.000e+004 1.619e-003 1.583e-003 
2.985e-003 2.021e+008 7.037e+014 1.000e+004 1.535e-003 1.587e-003 
2.991e-003 2.029e+008 7.037e+014 1.000e+004 1.713e-003 1.588e-003 
2.997e-003 2.036e+008 7.038e+014 1.000e+004 1.287e-003 1.588e-003 
3.003e-003 2.044e+008 7.039e+014 1.000e+004 1.343e-003 1.589e-003 
3.009e-003 2.052e+008 7.040e+014 1.000e+004 1.464e-003 1.589e-003 
3.015e-003 2.059e+008 7.041e+014 1.000e+004 1.497e-003 1.591e-003 
3.021e-003 2.067e+008 7.042e+014 1.000e+004 1.410e-003 1.591e-003 
3.027e-003 2.074e+008 7.043e+014 1.000e+004 1.643e-003 1.592e-003 
3.033e-003 2.082e+008 7.045e+014 1.000e+004 1.574e-003 1.593e-003 
3.039e-003 2.089e+008 7.046e+014 1.000e+004 1.607e-003 1.594e-003 
3.045e-003 2.096e+008 7.047e+014 1.000e+004 1.315e-003 1.595e-003 
3.051e-003 2.104e+008 7.049e+014 1.000e+004 1.135e-003 1.595e-003 
3.057e-003 2.111e+008 7.051e+014 1.000e+004 1.860e-003 1.596e-003 
3.063e-003 2.118e+008 7.053e+014 1.000e+004 1.285e-003 1.598e-003 
3.069e-003 2.125e+008 7.055e+014 1.000e+004 1.425e-003 1.599e-003 
3.075e-003 2.132e+008 7.057e+014 1.000e+004 1.796e-003 1.600e-003 
3.081e-003 2.140e+008 7.059e+014 1.000e+004 1.784e-003 1.601e-003 
3.087e-003 2.147e+008 7.060e+014 1.000e+004 1.810e-003 1.602e-003 
3.093e-003 2.148e+008 7.062e+014 1.000e+004 1.460e-003 1.608e-003 
3.099e-003 2.154e+008 7.063e+014 1.000e+004 1.797e-003 1.609e-003 
3.105e-003 2.161e+008 7.064e+014 1.000e+004 1.413e-003 1.610e-003 
3.111e-003 2.168e+008 7.066e+014 1.000e+004 1.554e-003 1.612e-003 
3.117e-003 2.175e+008 7.067e+014 1.000e+004 1.974e-003 1.613e-003 
3.123e-003 2.182e+008 7.069e+014 1.000e+004 1.449e-003 1.614e-003 
3.130e-003 2.184e+008 7.073e+014 1.000e+004 1.815e-003 1.619e-003 
3.135e-003 2.171e+008 7.065e+014 1.000e+004 1.690e-003 1.634e-003 
3.142e-003 2.160e+008 7.073e+014 1.000e+004 1.573e-003 1.648e-003 
3.148e-003 2.162e+008 7.075e+014 1.000e+004 1.644e-003 1.652e-003 
3.154e-003 2.164e+008 7.075e+014 1.000e+004 1.606e-003 1.657e-003 
3.160e-003 2.164e+008 7.076e+014 1.000e+004 1.016e-003 1.663e-003 
3.166e-003 2.165e+008 7.078e+014 1.000e+004 1.435e-003 1.668e-003 
3.172e-003 2.169e+008 7.080e+014 1.000e+004 1.760e-003 1.671e-003 
3.177e-003 2.176e+008 7.081e+014 1.000e+004 1.338e-003 1.673e-003 
3.183e-003 2.182e+008 7.083e+014 1.000e+004 1.581e-003 1.674e-003 
3.189e-003 2.190e+008 7.084e+014 1.000e+004 8.685e-004 1.675e-003 
3.198e-003 2.198e+008 7.070e+014 1.000e+004 1.764e-003 1.678e-003 
3.212e-003 2.204e+008 7.061e+014 1.000e+004 1.683e-003 1.687e-003 
3.226e-003 2.221e+008 7.064e+014 1.000e+004 1.808e-003 1.691e-003 
3.241e-003 2.237e+008 7.067e+014 1.000e+004 1.875e-003 1.694e-003 
3.256e-003 2.253e+008 7.071e+014 1.000e+004 1.920e-003 1.698e-003 
3.271e-003 2.269e+008 7.075e+014 1.000e+004 1.496e-003 1.702e-003 
3.285e-003 2.283e+008 7.080e+014 1.000e+004 1.507e-003 1.706e-003 
3.300e-003 2.299e+008 7.084e+014 1.000e+004 1.503e-003 1.710e-003 
3.315e-003 2.315e+008 7.089e+014 1.000e+004 1.724e-003 1.714e-003 
3.330e-003 2.329e+008 7.094e+014 1.000e+004 1.520e-003 1.719e-003 
3.346e-003 2.348e+008 7.097e+014 1.000e+004 1.615e-003 1.722e-003 
3.361e-003 2.367e+008 7.100e+014 1.000e+004 1.764e-003 1.724e-003 
3.376e-003 2.386e+008 7.104e+014 1.000e+004 1.574e-003 1.726e-003 
3.392e-003 2.405e+008 7.107e+014 1.000e+004 1.396e-003 1.729e-003 
3.407e-003 2.421e+008 7.111e+014 1.000e+004 1.777e-003 1.732e-003 
3.420e-003 2.437e+008 7.114e+014 1.000e+004 1.084e-003 1.734e-003 
3.433e-003 2.450e+008 7.118e+014 1.000e+004 1.226e-003 1.738e-003 
3.444e-003 2.463e+008 7.122e+014 1.000e+004 2.067e-003 1.741e-003 
3.455e-003 2.462e+008 7.138e+014 1.000e+004 1.752e-003 1.752e-003 
3.465e-003 2.462e+008 7.141e+014 1.000e+004 1.887e-003 1.762e-003 
3.479e-003 2.466e+008 7.153e+014 1.000e+004 1.332e-003 1.773e-003 
3.493e-003 2.313e+008 7.158e+014 1.000e+004 2.251e-003 1.893e-003 
3.508e-003 2.190e+008 7.150e+014 1.000e+004 2.932e-003 1.994e-003 
3.522e-003 2.068e+008 7.113e+014 1.000e+004 2.213e-003 2.092e-003 
3.533e-003 2.006e+008 7.121e+014 1.000e+004 1.509e-003 2.145e-003 
3.549e-003 2.018e+008 7.126e+014 1.000e+004 1.339e-003 2.153e-003 
3.563e-003 2.038e+008 7.125e+014 1.000e+004 1.898e-003 2.153e-003 
3.576e-003 2.056e+008 7.127e+014 1.000e+004 2.061e-003 2.154e-003 
3.588e-003 2.073e+008 7.130e+014 1.000e+004 1.923e-003 2.154e-003 
3.596e-003 2.084e+008 7.131e+014 1.000e+004 1.926e-003 2.155e-003 
3.605e-003 2.096e+008 7.133e+014 1.000e+004 1.988e-003 2.155e-003 
3.614e-003 2.106e+008 7.136e+014 1.000e+004 1.500e-003 2.158e-003 
3.623e-003 2.114e+008 7.132e+014 1.000e+004 2.000e-003 2.160e-003 
3.635e-003 2.098e+008 7.143e+014 1.000e+004 2.117e-003 2.184e-003 
3.648e-003 2.036e+008 7.152e+014 1.000e+004 2.293e-003 2.240e-003 
3.657e-003 1.989e+008 7.153e+014 1.000e+004 1.847e-003 2.281e-003 
3.666e-003 1.995e+008 7.109e+014 1.000e+004 1.710e-003 2.286e-003 
3.675e-003 2.005e+008 7.111e+014 1.000e+004 1.582e-003 2.288e-003 
3.684e-003 2.015e+008 7.113e+014 1.000e+004 2.216e-003 2.290e-003 
3.693e-003 2.026e+008 7.116e+014 1.000e+004 2.082e-003 2.292e-003 
3.703e-003 2.033e+008 7.118e+014 1.000e+004 1.691e-003 2.296e-003 
3.713e-003 2.037e+008 7.130e+014 1.000e+004 1.887e-003 2.305e-003 
3.726e-003 2.032e+008 7.151e+014 1.000e+004 1.703e-003 2.321e-003 
3.738e-003 2.044e+008 7.150e+014 1.000e+004 9.240e-004 2.324e-003 
3.749e-003 2.055e+008 7.152e+014 1.000e+004 2.394e-003 2.328e-003 
3.760e-003 2.068e+008 7.153e+014 1.000e+004 1.436e-003 2.330e-003 
3.771e-003 2.082e+008 7.153e+014 1.000e+004 1.700e-003 2.331e-003 
3.782e-003 2.093e+008 7.111e+014 1.000e+004 2.059e-003 2.334e-003 
3.792e-003 2.105e+008 7.113e+014 1.000e+004 2.029e-003 2.336e-003 
3.803e-003 2.118e+008 7.114e+014 1.000e+004 1.675e-003 2.338e-003 
3.813e-003 2.129e+008 7.117e+014 1.000e+004 1.845e-003 2.340e-003 
3.822e-003 2.141e+008 7.118e+014 1.000e+004 2.078e-003 2.342e-003 
3.832e-003 2.153e+008 7.120e+014 1.000e+004 1.789e-003 2.343e-003 
3.842e-003 2.164e+008 7.121e+014 1.000e+004 1.846e-003 2.345e-003 
3.852e-003 2.175e+008 7.123e+014 1.000e+004 1.585e-003 2.347e-003 
3.861e-003 2.186e+008 7.124e+014 1.000e+004 1.883e-003 2.349e-003 
3.871e-003 2.197e+008 7.126e+014 1.000e+004 1.830e-003 2.351e-003 
3.880e-003 2.208e+008 7.128e+014 1.000e+004 1.380e-003 2.353e-003 
3.889e-003 2.219e+008 7.130e+014 1.000e+004 1.410e-003 2.355e-003 
3.898e-003 2.229e+008 7.131e+014 1.000e+004 1.936e-003 2.357e-003 
3.908e-003 2.239e+008 7.134e+014 1.000e+004 1.648e-003 2.359e-003 
3.917e-003 2.250e+008 7.135e+014 1.000e+004 1.745e-003 2.361e-003 
3.926e-003 2.261e+008 7.137e+014 1.000e+004 1.460e-003 2.362e-003 
3.935e-003 2.271e+008 7.138e+014 1.000e+004 1.767e-003 2.364e-003 
3.943e-003 2.281e+008 7.139e+014 1.000e+004 1.602e-003 2.365e-003 
3.952e-003 2.291e+008 7.142e+014 1.000e+004 1.426e-003 2.368e-003 
3.960e-003 2.299e+008 7.143e+014 1.000e+004 1.678e-003 2.370e-003 
3.968e-003 2.298e+008 7.148e+014 1.000e+004 1.347e-003 2.380e-003 
3.977e-003 2.284e+008 7.154e+014 1.000e+004 1.894e-003 2.397e-003 
3.985e-003 2.274e+008 7.169e+014 1.000e+004 1.484e-003 2.412e-003 
3.993e-003 2.278e+008 7.177e+014 1.000e+004 1.522e-003 2.418e-003 
4.002e-003 2.289e+008 7.178e+014 1.000e+004 1.886e-003 2.419e-003 
4.010e-003 2.299e+008 7.179e+014 1.000e+004 1.832e-003 2.420e-003 
4.018e-003 2.309e+008 7.180e+014 1.000e+004 1.876e-003 2.421e-003 
4.026e-003 2.318e+008 7.182e+014 1.000e+004 1.889e-003 2.423e-003 
4.035e-003 2.328e+008 7.184e+014 1.000e+004 1.813e-003 2.425e-003 
4.043e-003 2.338e+008 7.185e+014 1.000e+004 2.006e-003 2.426e-003 
4.051e-003 2.347e+008 7.187e+014 1.000e+004 1.170e-003 2.428e-003 
4.059e-003 2.356e+008 7.190e+014 1.000e+004 1.805e-003 2.430e-003 
4.067e-003 2.365e+008 7.191e+014 1.000e+004 1.642e-003 2.432e-003 
4.075e-003 2.373e+008 7.193e+014 1.000e+004 1.656e-003 2.434e-003 
4.083e-003 2.383e+008 7.195e+014 1.000e+004 1.732e-003 2.435e-003 
4.091e-003 2.391e+008 7.196e+014 1.000e+004 1.791e-003 2.437e-003 
4.098e-003 2.400e+008 7.197e+014 1.000e+004 1.428e-003 2.438e-003 
4.106e-003 2.409e+008 7.199e+014 1.000e+004 1.589e-003 2.440e-003 
4.114e-003 2.418e+008 7.201e+014 1.000e+004 1.755e-003 2.442e-003 
4.121e-003 2.426e+008 7.202e+014 1.000e+004 1.470e-003 2.444e-003 
4.128e-003 2.434e+008 7.204e+014 1.000e+004 1.668e-003 2.445e-003 
4.136e-003 2.442e+008 7.206e+014 1.000e+004 1.463e-003 2.447e-003 
4.143e-003 2.450e+008 7.208e+014 1.000e+004 1.790e-003 2.449e-003 
4.151e-003 2.458e+008 7.210e+014 1.000e+004 1.470e-003 2.451e-003 
4.158e-003 2.453e+008 7.225e+014 1.000e+004 1.749e-003 2.462e-003 
4.165e-003 2.446e+008 7.238e+014 1.000e+004 1.757e-003 2.474e-003 
4.173e-003 2.447e+008 7.240e+014 1.000e+004 1.644e-003 2.480e-003 
4.180e-003 2.437e+008 7.255e+014 1.000e+004 2.311e-003 2.495e-003 
4.187e-003 2.423e+008 7.265e+014 1.000e+004 1.714e-003 2.512e-003 
4.194e-003 2.431e+008 7.267e+014 1.000e+004 1.012e-003 2.513e-003 
4.202e-003 2.439e+008 7.268e+014 1.000e+004 1.860e-003 2.515e-003 
4.209e-003 2.446e+008 7.269e+014 1.000e+004 1.745e-003 2.517e-003 
4.216e-003 2.454e+008 7.270e+014 1.000e+004 1.761e-003 2.518e-003 
4.223e-003 2.463e+008 7.272e+014 1.000e+004 2.006e-003 2.520e-003 
4.230e-003 2.470e+008 7.273e+014 1.000e+004 1.639e-003 2.521e-003 
4.237e-003 2.477e+008 7.275e+014 1.000e+004 1.773e-003 2.524e-003 
4.244e-003 2.485e+008 7.276e+014 1.000e+004 1.179e-003 2.525e-003 
4.251e-003 2.493e+008 7.278e+014 1.000e+004 1.720e-003 2.527e-003 
4.258e-003 2.500e+008 7.279e+014 1.000e+004 1.522e-003 2.529e-003 
4.265e-003 2.507e+008 7.281e+014 1.000e+004 1.655e-003 2.531e-003 
4.271e-003 2.515e+008 7.282e+014 1.000e+004 1.164e-003 2.532e-003 
4.278e-003 2.518e+008 7.290e+014 1.000e+004 1.485e-003 2.537e-003 
4.285e-003 2.521e+008 7.302e+014 1.000e+004 1.575e-003 2.541e-003 
4.292e-003 2.528e+008 7.308e+014 1.000e+004 1.976e-003 2.544e-003 
4.299e-003 2.535e+008 7.311e+014 1.000e+004 1.366e-003 2.546e-003 
4.306e-003 2.542e+008 7.314e+014 1.000e+004 1.601e-003 2.548e-003 
4.313e-003 2.548e+008 7.317e+014 1.000e+004 1.876e-003 2.551e-003 
4.320e-003 2.555e+008 7.319e+014 1.000e+004 1.338e-003 2.552e-003 
4.327e-003 2.562e+008 7.324e+014 1.000e+004 1.336e-003 2.555e-003 
4.333e-003 2.566e+008 7.318e+014 1.000e+004 1.487e-003 2.559e-003 
4.340e-003 2.554e+008 7.341e+014 1.000e+004 1.808e-003 2.574e-003 
4.347e-003 2.458e+008 7.389e+014 1.000e+004 2.830e-003 2.647e-003 
4.354e-003 2.424e+008 7.420e+014 1.000e+004 1.795e-003 2.678e-003 
4.360e-003 2.415e+008 7.426e+014 1.000e+004 1.448e-003 2.691e-003 
4.367e-003 2.414e+008 7.422e+014 1.000e+004 1.269e-003 2.698e-003 
4.374e-003 2.418e+008 7.425e+014 1.000e+004 1.178e-003 2.702e-003 
4.381e-003 2.423e+008 7.427e+014 1.000e+004 1.257e-003 2.705e-003 
4.388e-003 2.429e+008 7.430e+014 1.000e+004 1.449e-003 2.708e-003 
4.395e-003 2.434e+008 7.432e+014 1.000e+004 1.319e-003 2.712e-003 
4.403e-003 2.436e+008 7.407e+014 1.000e+004 1.098e-003 2.718e-003 
4.409e-003 2.444e+008 7.407e+014 1.000e+004 1.817e-003 2.719e-003 
4.415e-003 2.436e+008 7.415e+014 1.000e+004 1.474e-003 2.731e-003 
4.425e-003 2.421e+008 7.414e+014 1.000e+004 1.386e-003 2.751e-003 
4.434e-003 2.429e+008 7.416e+014 1.000e+004 1.351e-003 2.754e-003 
4.443e-003 2.440e+008 7.417e+014 1.000e+004 1.363e-003 2.756e-003 
4.453e-003 2.450e+008 7.419e+014 1.000e+004 1.685e-003 2.759e-003 
4.462e-003 2.459e+008 7.421e+014 1.000e+004 1.735e-003 2.761e-003 
4.471e-003 2.469e+008 7.423e+014 1.000e+004 1.588e-003 2.764e-003 
4.481e-003 2.480e+008 7.425e+014 1.000e+004 1.533e-003 2.766e-003 
4.490e-003 2.491e+008 7.426e+014 1.000e+004 1.469e-003 2.767e-003 
4.499e-003 2.496e+008 7.428e+014 1.000e+004 1.697e-003 2.773e-003 
4.509e-003 2.493e+008 7.435e+014 1.000e+004 1.653e-003 2.785e-003 
4.517e-003 2.491e+008 7.441e+014 1.000e+004 1.348e-003 2.794e-003 
4.526e-003 2.488e+008 7.449e+014 1.000e+004 1.587e-003 2.805e-003 
4.535e-003 2.468e+008 7.428e+014 1.000e+004 1.640e-003 2.828e-003 
4.547e-003 2.385e+008 7.476e+014 1.000e+004 1.842e-003 2.898e-003 
4.559e-003 2.366e+008 7.492e+014 1.000e+004 1.271e-003 2.923e-003 
4.569e-003 2.337e+008 7.534e+014 1.000e+004 1.437e-003 2.953e-003 
4.580e-003 2.331e+008 7.546e+014 1.000e+004 1.756e-003 2.968e-003 
4.590e-003 2.329e+008 7.554e+014 1.000e+004 1.432e-003 2.980e-003 
4.601e-003 2.335e+008 7.542e+014 1.000e+004 1.706e-003 2.986e-003 
4.611e-003 2.342e+008 7.548e+014 1.000e+004 1.686e-003 2.992e-003 
4.621e-003 2.353e+008 7.549e+014 1.000e+004 1.968e-003 2.994e-003 
4.632e-003 2.366e+008 7.551e+014 1.000e+004 1.662e-003 2.996e-003 
4.643e-003 2.378e+008 7.553e+014 1.000e+004 1.187e-003 2.998e-003 
4.653e-003 2.390e+008 7.555e+014 1.000e+004 1.670e-003 3.000e-003 
4.664e-003 2.402e+008 7.557e+014 1.000e+004 1.855e-003 3.003e-003 
4.674e-003 2.414e+008 7.559e+014 1.000e+004 1.580e-003 3.005e-003 
4.685e-003 2.426e+008 7.562e+014 1.000e+004 1.457e-003 3.007e-003 
4.696e-003 2.436e+008 7.565e+014 1.000e+004 1.925e-003 3.011e-003 
4.706e-003 2.401e+008 7.571e+014 1.000e+004 1.845e-003 3.045e-003 
4.716e-003 2.362e+008 7.595e+014 1.000e+004 1.609e-003 3.083e-003 
4.729e-003 2.237e+008 7.602e+014 1.000e+004 1.052e-003 3.182e-003 
4.741e-003 2.207e+008 7.480e+014 1.000e+004 1.332e-003 3.215e-003 
4.752e-003 2.219e+008 7.478e+014 1.000e+004 1.644e-003 3.218e-003 
4.763e-003 2.233e+008 7.477e+014 1.000e+004 1.721e-003 3.219e-003 
4.774e-003 2.236e+008 7.473e+014 1.000e+004 1.911e-003 3.228e-003 
4.787e-003 2.178e+008 7.500e+014 1.000e+004 1.529e-003 3.281e-003 
4.797e-003 2.140e+008 7.512e+014 1.000e+004 2.103e-003 3.317e-003 
4.804e-003 2.148e+008 7.519e+014 1.000e+004 8.077e-004 3.318e-003 
4.810e-003 2.158e+008 7.518e+014 1.000e+004 9.509e-004 3.318e-003 
4.815e-003 2.167e+008 7.519e+014 1.000e+004 2.228e-003 3.317e-003 
4.822e-003 2.156e+008 7.504e+014 1.000e+004 1.437e-003 3.331e-003 
4.831e-003 2.148e+008 7.511e+014 1.000e+004 2.327e-003 3.346e-003 
4.841e-003 2.155e+008 7.513e+014 1.000e+004 1.506e-003 3.351e-003 
4.851e-003 2.164e+008 7.515e+014 1.000e+004 1.561e-003 3.355e-003 
4.862e-003 2.166e+008 7.519e+014 1.000e+004 1.795e-003 3.364e-003 
4.872e-003 2.177e+008 7.522e+014 1.000e+004 1.925e-003 3.367e-003 
4.882e-003 2.189e+008 7.524e+014 1.000e+004 1.809e-003 3.369e-003 
4.892e-003 2.199e+008 7.526e+014 1.000e+004 1.269e-003 3.372e-003 
4.903e-003 2.211e+008 7.528e+014 1.000e+004 1.736e-003 3.374e-003 
4.912e-003 2.222e+008 7.529e+014 1.000e+004 2.192e-003 3.376e-003 
4.921e-003 2.232e+008 7.531e+014 1.000e+004 2.050e-003 3.378e-003 
4.931e-003 2.242e+008 7.533e+014 1.000e+004 1.363e-003 3.381e-003 
4.940e-003 2.251e+008 7.534e+014 1.000e+004 1.658e-003 3.384e-003 
4.950e-003 2.261e+008 7.536e+014 1.000e+004 2.089e-003 3.386e-003 
4.960e-003 2.270e+008 7.540e+014 1.000e+004 1.600e-003 3.390e-003 
4.970e-003 2.280e+008 7.541e+014 1.000e+004 9.078e-004 3.393e-003 
4.980e-003 2.291e+008 7.543e+014 1.000e+004 1.309e-003 3.396e-003 
4.990e-003 2.301e+008 7.546e+014 1.000e+004 2.429e-003 3.399e-003 
5.000e-003 2.310e+008 7.550e+014 1.000e+004 1.761e-003 3.403e-003 
5.011e-003 2.319e+008 7.552e+014 1.000e+004 2.228e-003 3.407e-003 
5.021e-003 2.329e+008 7.555e+014 1.000e+004 1.790e-003 3.410e-003 
5.030e-003 2.338e+008 7.557e+014 1.000e+004 2.612e-003 3.413e-003 
5.039e-003 2.346e+008 7.561e+014 1.000e+004 1.652e-003 3.417e-003 
5.048e-003 2.354e+008 7.563e+014 1.000e+004 1.679e-003 3.420e-003 
5.058e-003 2.363e+008 7.565e+014 1.000e+004 9.580e-004 3.424e-003 
5.067e-003 2.373e+008 7.569e+014 1.000e+004 1.637e-003 3.427e-003 
5.077e-003 2.381e+008 7.572e+014 1.000e+004 1.385e-003 3.431e-003 
5.087e-003 2.344e+008 7.585e+014 1.000e+004 1.590e-003 3.466e-003 
5.097e-003 2.293e+008 7.592e+014 1.000e+004 1.307e-003 3.512e-003 
5.107e-003 2.259e+008 7.615e+014 1.000e+004 1.452e-003 3.545e-003 
5.116e-003 2.221e+008 7.587e+014 1.000e+004 9.990e-004 3.581e-003 
5.126e-003 2.223e+008 7.588e+014 1.000e+004 7.957e-004 3.589e-003 
5.136e-003 2.236e+008 7.590e+014 1.000e+004 1.984e-003 3.590e-003 
5.146e-003 2.247e+008 7.592e+014 1.000e+004 1.076e-003 3.593e-003 
5.156e-003 2.258e+008 7.594e+014 1.000e+004 1.173e-003 3.595e-003 
5.165e-003 2.270e+008 7.594e+014 1.000e+004 1.753e-003 3.596e-003 
5.175e-003 2.280e+008 7.597e+014 1.000e+004 2.366e-003 3.598e-003 
5.185e-003 2.288e+008 7.598e+014 1.000e+004 2.109e-003 3.602e-003 
5.194e-003 2.295e+008 7.603e+014 1.000e+004 1.252e-003 3.608e-003 
5.204e-003 2.303e+008 7.605e+014 1.000e+004 1.276e-003 3.612e-003 
5.214e-003 2.313e+008 7.609e+014 1.000e+004 2.305e-003 3.615e-003 
5.224e-003 2.323e+008 7.610e+014 1.000e+004 2.302e-003 3.618e-003 
5.234e-003 2.333e+008 7.614e+014 1.000e+004 2.034e-003 3.621e-003 
5.244e-003 2.341e+008 7.617e+014 1.000e+004 2.115e-003 3.625e-003 
5.255e-003 2.352e+008 7.619e+014 1.000e+004 1.493e-003 3.629e-003 
5.265e-003 2.363e+008 7.622e+014 1.000e+004 1.928e-003 3.631e-003 
5.275e-003 2.372e+008 7.625e+014 1.000e+004 1.654e-003 3.634e-003 
5.284e-003 2.383e+008 7.626e+014 1.000e+004 2.278e-003 3.636e-003 
5.294e-003 2.394e+008 7.628e+014 1.000e+004 2.148e-003 3.638e-003 
5.303e-003 2.406e+008 7.629e+014 1.000e+004 2.154e-003 3.640e-003 
5.313e-003 2.416e+008 7.631e+014 1.000e+004 2.392e-003 3.643e-003 
5.323e-003 2.427e+008 7.632e+014 1.000e+004 1.842e-003 3.645e-003 
5.333e-003 2.435e+008 7.635e+014 1.000e+004 9.504e-004 3.649e-003 
5.343e-003 2.440e+008 7.639e+014 1.000e+004 9.542e-004 3.656e-003 
5.353e-003 2.449e+008 7.642e+014 1.000e+004 1.888e-003 3.660e-003 
5.364e-003 2.460e+008 7.644e+014 1.000e+004 1.850e-003 3.663e-003 
5.374e-003 2.471e+008 7.646e+014 1.000e+004 1.404e-003 3.666e-003 
5.384e-003 2.481e+008 7.648e+014 1.000e+004 1.452e-003 3.668e-003 
5.393e-003 2.491e+008 7.650e+014 1.000e+004 1.874e-003 3.671e-003 
5.402e-003 2.500e+008 7.653e+014 1.000e+004 1.956e-003 3.673e-003 
5.412e-003 2.510e+008 7.655e+014 1.000e+004 1.162e-003 3.676e-003 
5.421e-003 2.518e+008 7.659e+014 1.000e+004 1.773e-003 3.680e-003 
5.431e-003 2.527e+008 7.661e+014 1.000e+004 1.764e-003 3.683e-003 
5.440e-003 2.535e+008 7.666e+014 1.000e+004 1.656e-003 3.687e-003 
5.450e-003 2.543e+008 7.668e+014 1.000e+004 2.235e-003 3.691e-003 
5.459e-003 2.553e+008 7.669e+014 1.000e+004 1.429e-003 3.694e-003 
5.469e-003 2.564e+008 7.672e+014 1.000e+004 1.193e-003 3.696e-003 
5.479e-003 2.572e+008 7.676e+014 1.000e+004 6.315e-004 3.700e-003 
5.489e-003 2.583e+008 7.679e+014 1.000e+004 9.799e-004 3.703e-003 
5.499e-003 2.593e+008 7.681e+014 1.000e+004 1.238e-003 3.706e-003 
5.508e-003 2.603e+008 7.684e+014 1.000e+004 1.213e-003 3.709e-003 
5.518e-003 2.611e+008 7.688e+014 1.000e+004 1.854e-003 3.713e-003 
5.528e-003 2.618e+008 7.694e+014 1.000e+004 1.905e-003 3.718e-003 
5.538e-003 2.626e+008 7.699e+014 1.000e+004 1.649e-003 3.722e-003 
5.548e-003 2.638e+008 7.700e+014 1.000e+004 1.380e-003 3.724e-003 
5.558e-003 2.648e+008 7.703e+014 1.000e+004 1.016e-003 3.727e-003 
5.569e-003 2.658e+008 7.707e+014 1.000e+004 1.357e-003 3.731e-003 
5.579e-003 2.668e+008 7.710e+014 1.000e+004 2.260e-003 3.734e-003 
5.589e-003 2.678e+008 7.713e+014 1.000e+004 2.149e-003 3.737e-003 
5.598e-003 2.687e+008 7.716e+014 1.000e+004 1.898e-003 3.740e-003 
5.608e-003 2.697e+008 7.718e+014 1.000e+004 1.562e-003 3.743e-003 
5.617e-003 2.706e+008 7.721e+014 1.000e+004 1.526e-003 3.746e-003 
5.627e-003 2.716e+008 7.723e+014 1.000e+004 1.880e-003 3.749e-003 
5.637e-003 2.726e+008 7.727e+014 1.000e+004 1.196e-003 3.752e-003 
5.647e-003 2.735e+008 7.730e+014 1.000e+004 1.422e-003 3.755e-003 
5.656e-003 2.743e+008 7.736e+014 1.000e+004 1.440e-003 3.760e-003 
5.666e-003 2.732e+008 7.703e+014 1.000e+004 1.612e-003 3.778e-003 
5.676e-003 2.685e+008 7.695e+014 1.000e+004 1.500e-003 3.820e-003 
5.686e-003 2.691e+008 7.698e+014 1.000e+004 1.672e-003 3.826e-003 
5.697e-003 2.701e+008 7.700e+014 1.000e+004 9.734e-004 3.829e-003 
5.707e-003 2.712e+008 7.702e+014 1.000e+004 1.801e-003 3.831e-003 
5.718e-003 2.724e+008 7.703e+014 1.000e+004 1.173e-003 3.834e-003 
5.728e-003 2.734e+008 7.707e+014 1.000e+004 1.669e-003 3.837e-003 
5.739e-003 2.745e+008 7.709e+014 1.000e+004 2.304e-003 3.840e-003 
5.749e-003 2.756e+008 7.711e+014 1.000e+004 1.701e-003 3.843e-003 
5.760e-003 2.768e+008 7.713e+014 1.000e+004 1.949e-003 3.846e-003 
5.769e-003 2.777e+008 7.716e+014 1.000e+004 1.623e-003 3.849e-003 
5.779e-003 2.786e+008 7.720e+014 1.000e+004 1.798e-003 3.852e-003 
5.789e-003 2.797e+008 7.721e+014 1.000e+004 1.917e-003 3.855e-003 
5.798e-003 2.803e+008 7.723e+014 1.000e+004 1.921e-003 3.860e-003 
5.808e-003 2.805e+008 7.728e+014 1.000e+004 1.328e-003 3.869e-003 
5.818e-003 2.798e+008 7.739e+014 1.000e+004 1.225e-003 3.884e-003 
5.828e-003 2.782e+008 7.757e+014 1.000e+004 1.755e-003 3.904e-003 
5.838e-003 2.782e+008 7.765e+014 1.000e+004 1.237e-003 3.914e-003 
5.848e-003 2.788e+008 7.770e+014 1.000e+004 2.118e-003 3.920e-003 
5.858e-003 2.800e+008 7.773e+014 1.000e+004 1.868e-003 3.921e-003 
5.868e-003 2.808e+008 7.776e+014 1.000e+004 1.366e-003 3.926e-003 
5.879e-003 2.816e+008 7.782e+014 1.000e+004 1.662e-003 3.932e-003 
5.889e-003 2.808e+008 7.800e+014 1.000e+004 1.164e-003 3.947e-003 
5.900e-003 2.800e+008 7.816e+014 1.000e+004 1.715e-003 3.964e-003 
5.910e-003 2.765e+008 7.858e+014 1.000e+004 1.091e-003 3.998e-003 
5.920e-003 2.766e+008 7.869e+014 1.000e+004 1.768e-003 4.008e-003 
5.931e-003 2.765e+008 7.877e+014 1.000e+004 1.436e-003 4.019e-003 
5.941e-003 2.772e+008 7.880e+014 1.000e+004 1.890e-003 4.024e-003 
5.951e-003 2.781e+008 7.884e+014 1.000e+004 1.054e-003 4.028e-003 
5.961e-003 2.790e+008 7.886e+014 1.000e+004 1.993e-003 4.032e-003 
5.971e-003 2.797e+008 7.891e+014 1.000e+004 1.691e-003 4.037e-003 
5.981e-003 2.801e+008 7.898e+014 1.000e+004 1.673e-003 4.044e-003 
5.991e-003 2.788e+008 7.911e+014 1.000e+004 1.669e-003 4.063e-003 
6.001e-003 2.671e+008 7.841e+014 1.000e+004 1.681e-003 4.154e-003 
6.011e-003 2.622e+008 7.739e+014 1.000e+004 1.651e-003 4.198e-003 
6.021e-003 2.627e+008 7.741e+014 1.000e+004 1.581e-003 4.205e-003 
6.031e-003 2.635e+008 7.744e+014 1.000e+004 1.450e-003 4.209e-003 
6.041e-003 2.640e+008 7.746e+014 1.000e+004 1.730e-003 4.215e-003 
6.050e-003 2.644e+008 7.750e+014 1.000e+004 9.826e-004 4.222e-003 
6.060e-003 2.650e+008 7.753e+014 1.000e+004 1.036e-003 4.227e-003 
6.070e-003 2.659e+008 7.751e+014 1.000e+004 1.000e-003 4.231e-003 
6.080e-003 2.667e+008 7.752e+014 1.000e+004 1.147e-003 4.235e-003 
6.088e-003 2.655e+008 7.769e+014 1.000e+004 1.613e-003 4.252e-003 
6.096e-003 2.651e+008 7.774e+014 1.000e+004 1.328e-003 4.263e-003 
6.105e-003 2.659e+008 7.774e+014 1.000e+004 2.078e-003 4.266e-003 
6.114e-003 2.652e+008 7.783e+014 1.000e+004 1.712e-003 4.280e-003 
6.123e-003 2.606e+008 7.800e+014 1.000e+004 6.318e-004 4.321e-003 
6.132e-003 2.587e+008 7.826e+014 1.000e+004 1.074e-003 4.343e-003 
6.141e-003 2.589e+008 7.839e+014 1.000e+004 1.006e-003 4.351e-003 
6.151e-003 2.599e+008 7.840e+014 1.000e+004 1.366e-003 4.354e-003 
6.160e-003 2.610e+008 7.840e+014 1.000e+004 1.561e-003 4.355e-003 
6.169e-003 2.620e+008 7.841e+014 1.000e+004 1.515e-003 4.357e-003 
6.178e-003 2.630e+008 7.843e+014 1.000e+004 1.652e-003 4.359e-003 
6.186e-003 2.640e+008 7.844e+014 1.000e+004 2.088e-003 4.361e-003 
6.194e-003 2.649e+008 7.845e+014 1.000e+004 1.426e-003 4.363e-003 
6.203e-003 2.658e+008 7.847e+014 1.000e+004 1.879e-003 4.365e-003 
6.212e-003 2.667e+008 7.848e+014 1.000e+004 1.317e-003 4.368e-003 
6.220e-003 2.675e+008 7.850e+014 1.000e+004 1.465e-003 4.370e-003 
6.229e-003 2.686e+008 7.846e+014 1.000e+004 1.587e-003 4.372e-003 
6.238e-003 2.696e+008 7.846e+014 1.000e+004 1.166e-003 4.374e-003 
6.247e-003 2.706e+008 7.847e+014 1.000e+004 1.648e-003 4.376e-003 
6.256e-003 2.715e+008 7.850e+014 1.000e+004 1.718e-003 4.379e-003 
6.265e-003 2.726e+008 7.851e+014 1.000e+004 1.494e-003 4.380e-003 
6.275e-003 2.736e+008 7.853e+014 1.000e+004 2.062e-003 4.383e-003 
6.284e-003 2.745e+008 7.856e+014 1.000e+004 1.650e-003 4.385e-003 
6.292e-003 2.753e+008 7.857e+014 1.000e+004 1.190e-003 4.389e-003 
6.301e-003 2.762e+008 7.859e+014 1.000e+004 1.907e-003 4.392e-003 
6.310e-003 2.769e+008 7.861e+014 1.000e+004 1.676e-003 4.396e-003 
6.319e-003 2.777e+008 7.862e+014 1.000e+004 1.377e-003 4.399e-003 
6.328e-003 2.786e+008 7.864e+014 1.000e+004 1.943e-003 4.401e-003 
6.337e-003 2.793e+008 7.866e+014 1.000e+004 1.704e-003 4.405e-003 
6.346e-003 2.802e+008 7.868e+014 1.000e+004 1.736e-003 4.408e-003 
6.354e-003 2.810e+008 7.870e+014 1.000e+004 1.664e-003 4.411e-003 
6.363e-003 2.820e+008 7.871e+014 1.000e+004 1.468e-003 4.413e-003 
6.372e-003 2.827e+008 7.873e+014 1.000e+004 7.185e-004 4.417e-003 
6.380e-003 2.835e+008 7.875e+014 1.000e+004 1.349e-003 4.420e-003 
6.389e-003 2.844e+008 7.878e+014 1.000e+004 1.119e-003 4.423e-003 
6.398e-003 2.853e+008 7.879e+014 1.000e+004 1.487e-003 4.425e-003 
6.407e-003 2.860e+008 7.881e+014 1.000e+004 1.370e-003 4.429e-003 
6.415e-003 2.867e+008 7.883e+014 1.000e+004 1.254e-003 4.433e-003 
6.424e-003 2.876e+008 7.884e+014 1.000e+004 1.431e-003 4.436e-003 
6.433e-003 2.868e+008 7.880e+014 1.000e+004 1.650e-003 4.449e-003 
6.441e-003 2.870e+008 7.878e+014 1.000e+004 9.484e-004 4.456e-003 
6.450e-003 2.882e+008 7.870e+014 1.000e+004 1.676e-003 4.457e-003 
6.458e-003 2.892e+008 7.870e+014 1.000e+004 1.651e-003 4.459e-003 
6.467e-003 2.901e+008 7.867e+014 1.000e+004 1.315e-003 4.461e-003 
6.475e-003 2.910e+008 7.868e+014 1.000e+004 1.714e-003 4.463e-003 
6.484e-003 2.918e+008 7.871e+014 1.000e+004 9.832e-004 4.466e-003 
6.492e-003 2.926e+008 7.874e+014 1.000e+004 1.224e-003 4.468e-003 
6.500e-003 2.935e+008 7.875e+014 1.000e+004 1.696e-003 4.470e-003 
6.508e-003 2.943e+008 7.876e+014 1.000e+004 1.155e-003 4.473e-003 
6.517e-003 2.950e+008 7.878e+014 1.000e+004 1.096e-003 4.477e-003 
6.526e-003 2.957e+008 7.880e+014 1.000e+004 1.845e-003 4.481e-003 
6.535e-003 2.962e+008 7.887e+014 1.000e+004 1.639e-003 4.487e-003 
6.544e-003 2.970e+008 7.889e+014 1.000e+004 1.202e-003 4.490e-003 
6.553e-003 2.976e+008 7.891e+014 1.000e+004 1.033e-003 4.495e-003 
6.562e-003 2.985e+008 7.893e+014 1.000e+004 1.578e-003 4.498e-003 
6.571e-003 2.995e+008 7.895e+014 1.000e+004 1.963e-003 4.500e-003 
6.580e-003 3.005e+008 7.896e+014 1.000e+004 1.689e-003 4.502e-003 
6.589e-003 3.014e+008 7.899e+014 1.000e+004 1.571e-003 4.505e-003 
6.599e-003 3.025e+008 7.901e+014 1.000e+004 1.250e-003 4.507e-003 
6.608e-003 3.035e+008 7.903e+014 1.000e+004 1.805e-003 4.510e-003 
6.617e-003 3.044e+008 7.906e+014 1.000e+004 1.740e-003 4.512e-003 
6.627e-003 3.054e+008 7.908e+014 1.000e+004 1.481e-003 4.515e-003 
6.636e-003 3.064e+008 7.910e+014 1.000e+004 9.043e-004 4.517e-003 
6.645e-003 3.074e+008 7.912e+014 1.000e+004 2.701e-003 4.519e-003 
6.654e-003 3.085e+008 7.914e+014 1.000e+004 1.215e-003 4.521e-003 
6.664e-003 3.086e+008 7.917e+014 1.000e+004 1.104e-003 4.530e-003 
6.674e-003 3.093e+008 7.924e+014 1.000e+004 1.705e-003 4.535e-003 
6.683e-003 3.104e+008 7.926e+014 1.000e+004 1.811e-003 4.537e-003 
6.693e-003 3.114e+008 7.929e+014 1.000e+004 1.825e-003 4.539e-003 
6.703e-003 3.125e+008 7.930e+014 1.000e+004 1.829e-003 4.541e-003 
6.712e-003 3.110e+008 7.875e+014 1.000e+004 1.802e-003 4.561e-003 
6.722e-003 3.116e+008 7.879e+014 1.000e+004 1.811e-003 4.567e-003 
6.732e-003 3.125e+008 7.880e+014 1.000e+004 1.415e-003 4.571e-003 
6.741e-003 3.135e+008 7.883e+014 1.000e+004 1.105e-003 4.573e-003 
6.751e-003 3.146e+008 7.885e+014 1.000e+004 1.184e-003 4.576e-003 
6.761e-003 3.156e+008 7.888e+014 1.000e+004 9.239e-004 4.578e-003 
6.770e-003 3.167e+008 7.890e+014 1.000e+004 2.052e-003 4.580e-003 
6.780e-003 3.178e+008 7.891e+014 1.000e+004 1.515e-003 4.582e-003 
6.790e-003 3.188e+008 7.893e+014 1.000e+004 1.285e-003 4.585e-003 
6.800e-003 3.198e+008 7.896e+014 1.000e+004 2.002e-003 4.588e-003 
6.809e-003 3.208e+008 7.900e+014 1.000e+004 1.858e-003 4.591e-003 
6.819e-003 3.218e+008 7.893e+014 1.000e+004 1.581e-003 4.594e-003 
6.829e-003 3.226e+008 7.893e+014 1.000e+004 1.766e-003 4.597e-003 
6.838e-003 3.198e+008 7.921e+014 1.000e+004 1.675e-003 4.627e-003 
6.848e-003 3.128e+008 7.872e+014 1.000e+004 2.087e-003 4.685e-003 
6.858e-003 3.053e+008 7.884e+014 1.000e+004 2.363e-003 4.747e-003 
6.868e-003 3.031e+008 7.906e+014 1.000e+004 1.332e-003 4.772e-003 
6.878e-003 3.043e+008 7.910e+014 1.000e+004 1.514e-003 4.773e-003 
6.888e-003 3.056e+008 7.912e+014 1.000e+004 1.428e-003 4.775e-003 
6.898e-003 3.067e+008 7.914e+014 1.000e+004 1.750e-003 4.777e-003 
6.909e-003 3.071e+008 7.918e+014 1.000e+004 1.578e-003 4.785e-003 
6.919e-003 3.076e+008 7.921e+014 1.000e+004 1.087e-003 4.791e-003 
6.929e-003 3.087e+008 7.925e+014 1.000e+004 9.512e-004 4.794e-003 
6.939e-003 3.094e+008 7.935e+014 1.000e+004 1.616e-003 4.799e-003 
6.947e-003 3.089e+008 7.950e+014 1.000e+004 6.471e-004 4.811e-003 
6.953e-003 3.035e+008 7.979e+014 1.000e+004 1.328e-003 4.854e-003 
6.958e-003 3.026e+008 7.987e+014 1.000e+004 2.503e-005 4.865e-003 
6.963e-003 3.026e+008 7.993e+014 1.000e+004 2.540e-003 4.870e-003 
6.967e-003 3.014e+008 8.005e+014 1.000e+004 2.240e-003 4.883e-003 
6.972e-003 2.998e+008 8.023e+014 1.000e+004 2.305e-003 4.899e-003 
6.977e-003 2.969e+008 8.055e+014 1.000e+004 1.181e-003 4.924e-003 
6.986e-003 2.742e+008 7.920e+014 1.000e+004 2.382e-003 5.089e-003 
6.993e-003 2.533e+008 7.905e+014 1.000e+004 2.580e-003 5.241e-003 
7.001e-003 2.314e+008 7.808e+014 1.000e+004 3.692e-003 5.400e-003 
7.010e-003 2.189e+008 7.808e+014 1.000e+004 1.658e-003 5.496e-003 
7.018e-003 2.177e+008 7.809e+014 1.000e+004 1.537e-003 5.513e-003 
7.027e-003 2.177e+008 7.813e+014 1.000e+004 1.394e-003 5.521e-003 
7.035e-003 2.184e+008 7.813e+014 1.000e+004 9.529e-004 5.524e-003 
7.044e-003 2.188e+008 7.814e+014 1.000e+004 1.182e-003 5.530e-003 
7.053e-003 2.196e+008 7.814e+014 1.000e+004 1.466e-003 5.534e-003 
7.062e-003 2.203e+008 7.815e+014 1.000e+004 1.449e-003 5.538e-003 
7.071e-003 2.211e+008 7.818e+014 1.000e+004 1.926e-003 5.542e-003 
7.081e-003 2.218e+008 7.819e+014 1.000e+004 1.708e-003 5.547e-003 
7.091e-003 2.226e+008 7.821e+014 1.000e+004 1.146e-003 5.551e-003 
7.101e-003 2.234e+008 7.823e+014 1.000e+004 1.354e-003 5.556e-003 
7.112e-003 2.243e+008 7.826e+014 1.000e+004 1.283e-003 5.560e-003 
7.121e-003 2.252e+008 7.826e+014 1.000e+004 1.579e-003 5.563e-003 
7.130e-003 2.261e+008 7.828e+014 1.000e+004 1.280e-003 5.565e-003 
7.139e-003 2.272e+008 7.829e+014 1.000e+004 7.397e-004 5.567e-003 
7.149e-003 2.281e+008 7.832e+014 1.000e+004 6.600e-004 5.571e-003 
7.159e-003 2.291e+008 7.833e+014 1.000e+004 1.468e-003 5.574e-003 
7.168e-003 2.299e+008 7.835e+014 1.000e+004 1.573e-003 5.578e-003 
7.177e-003 2.308e+008 7.837e+014 1.000e+004 1.708e-003 5.581e-003 
7.186e-003 2.317e+008 7.839e+014 1.000e+004 1.646e-003 5.583e-003 
7.195e-003 2.326e+008 7.840e+014 1.000e+004 9.214e-004 5.586e-003 
7.203e-003 2.334e+008 7.843e+014 1.000e+004 1.394e-003 5.589e-003 
7.211e-003 2.341e+008 7.844e+014 1.000e+004 1.300e-003 5.592e-003 
7.219e-003 2.350e+008 7.846e+014 1.000e+004 1.193e-003 5.594e-003 
7.227e-003 2.359e+008 7.847e+014 1.000e+004 1.370e-003 5.596e-003 
7.235e-003 2.366e+008 7.849e+014 1.000e+004 1.301e-003 5.598e-003 
7.242e-003 2.372e+008 7.853e+014 1.000e+004 1.193e-003 5.602e-003 
7.250e-003 2.378e+008 7.855e+014 1.000e+004 1.141e-003 5.605e-003 
7.257e-003 2.386e+008 7.856e+014 1.000e+004 1.677e-003 5.607e-003 
7.264e-003 2.394e+008 7.857e+014 1.000e+004 1.682e-003 5.608e-003 
7.271e-003 2.400e+008 7.859e+014 1.000e+004 4.173e-004 5.611e-003 
7.278e-003 2.409e+008 7.860e+014 1.000e+004 2.044e-003 5.612e-003 
7.284e-003 2.413e+008 7.862e+014 1.000e+004 8.760e-004 5.615e-003 
7.291e-003 2.420e+008 7.864e+014 1.000e+004 1.132e-003 5.617e-003 
7.297e-003 2.427e+008 7.865e+014 1.000e+004 1.452e-003 5.619e-003 
7.305e-003 2.436e+008 7.865e+014 1.000e+004 1.339e-003 5.620e-003 
7.314e-003 2.438e+008 7.870e+014 1.000e+004 1.564e-003 5.628e-003 
7.323e-003 2.444e+008 7.874e+014 1.000e+004 1.814e-003 5.632e-003 
7.332e-003 2.453e+008 7.877e+014 1.000e+004 1.715e-003 5.635e-003 
7.341e-003 2.461e+008 7.879e+014 1.000e+004 9.984e-004 5.638e-003 
7.349e-003 2.469e+008 7.882e+014 1.000e+004 2.022e-003 5.641e-003 
7.358e-003 2.470e+008 7.893e+014 1.000e+004 1.269e-003 5.649e-003 
7.366e-003 2.477e+008 7.896e+014 1.000e+004 1.229e-003 5.653e-003 
7.375e-003 2.486e+008 7.898e+014 1.000e+004 1.842e-003 5.655e-003 
7.383e-003 2.493e+008 7.900e+014 1.000e+004 1.533e-003 5.658e-003 
7.391e-003 2.500e+008 7.902e+014 1.000e+004 1.539e-003 5.662e-003 
7.399e-003 2.507e+008 7.905e+014 1.000e+004 1.503e-003 5.665e-003 
7.407e-003 2.515e+008 7.908e+014 1.000e+004 2.216e-003 5.668e-003 
7.415e-003 2.521e+008 7.911e+014 1.000e+004 1.567e-003 5.671e-003 
7.423e-003 2.529e+008 7.912e+014 1.000e+004 1.832e-003 5.674e-003 
7.431e-003 2.536e+008 7.916e+014 1.000e+004 1.351e-003 5.677e-003 
7.439e-003 2.543e+008 7.918e+014 1.000e+004 1.170e-003 5.680e-003 
7.447e-003 2.549e+008 7.922e+014 1.000e+004 1.426e-003 5.684e-003 
7.455e-003 2.550e+008 7.930e+014 1.000e+004 1.841e-003 5.691e-003 
7.463e-003 2.536e+008 7.953e+014 1.000e+004 1.174e-003 5.709e-003 
7.471e-003 2.545e+008 7.953e+014 1.000e+004 9.102e-004 5.710e-003 
7.479e-003 2.552e+008 7.956e+014 1.000e+004 1.342e-003 5.713e-003 
7.486e-003 2.560e+008 7.957e+014 1.000e+004 1.449e-003 5.716e-003 
7.494e-003 2.568e+008 7.959e+014 1.000e+004 1.413e-003 5.718e-003 
7.502e-003 2.577e+008 7.960e+014 1.000e+004 8.178e-004 5.720e-003 
7.510e-003 2.586e+008 7.962e+014 1.000e+004 1.137e-003 5.722e-003 
7.518e-003 2.594e+008 7.963e+014 1.000e+004 1.315e-003 5.724e-003 
7.526e-003 2.602e+008 7.965e+014 1.000e+004 1.755e-003 5.727e-003 
7.534e-003 2.610e+008 7.966e+014 1.000e+004 9.462e-004 5.729e-003 
7.542e-003 2.619e+008 7.968e+014 1.000e+004 1.683e-003 5.731e-003 
7.550e-003 2.626e+008 7.968e+014 1.000e+004 1.550e-003 5.734e-003 
7.558e-003 2.635e+008 7.971e+014 1.000e+004 1.054e-003 5.735e-003 
7.565e-003 2.644e+008 7.972e+014 1.000e+004 1.745e-003 5.737e-003 
7.573e-003 2.651e+008 7.974e+014 1.000e+004 1.409e-003 5.740e-003 
7.581e-003 2.659e+008 7.976e+014 1.000e+004 1.684e-003 5.741e-003 
7.589e-003 2.667e+008 7.977e+014 1.000e+004 1.118e-003 5.744e-003 
7.596e-003 2.676e+008 7.978e+014 1.000e+004 1.940e-003 5.745e-003 
7.604e-003 2.685e+008 7.980e+014 1.000e+004 1.471e-003 5.746e-003 
7.611e-003 2.692e+008 7.982e+014 1.000e+004 1.451e-003 5.749e-003 
7.619e-003 2.700e+008 7.983e+014 1.000e+004 1.453e-003 5.751e-003 
7.626e-003 2.708e+008 7.984e+014 1.000e+004 2.100e-003 5.753e-003 
7.634e-003 2.717e+008 7.986e+014 1.000e+004 1.876e-003 5.755e-003 
7.641e-003 2.725e+008 7.987e+014 1.000e+004 1.433e-003 5.756e-003 
7.649e-003 2.733e+008 7.989e+014 1.000e+004 2.028e-003 5.758e-003 
7.656e-003 2.740e+008 7.990e+014 1.000e+004 1.620e-003 5.760e-003 
7.663e-003 2.747e+008 7.991e+014 1.000e+004 1.789e-003 5.763e-003 
7.670e-003 2.754e+008 7.994e+014 1.000e+004 1.803e-003 5.765e-003 
7.677e-003 2.760e+008 7.997e+014 1.000e+004 1.856e-003 5.768e-003 
7.685e-003 2.768e+008 7.998e+014 1.000e+004 1.676e-003 5.770e-003 
7.692e-003 2.775e+008 7.999e+014 1.000e+004 1.631e-003 5.772e-003 
7.699e-003 2.781e+008 8.002e+014 1.000e+004 1.477e-003 5.775e-003 
7.706e-003 2.789e+008 8.004e+014 1.000e+004 1.423e-003 5.777e-003 
7.713e-003 2.795e+008 8.005e+014 1.000e+004 1.361e-003 5.780e-003 
7.720e-003 2.802e+008 8.008e+014 1.000e+004 1.709e-003 5.783e-003 
7.727e-003 2.806e+008 8.016e+014 1.000e+004 1.417e-003 5.787e-003 
7.735e-003 2.811e+008 8.018e+014 1.000e+004 1.501e-003 5.790e-003 
7.742e-003 2.817e+008 8.020e+014 1.000e+004 1.326e-003 5.793e-003 
7.749e-003 2.821e+008 8.023e+014 1.000e+004 1.134e-003 5.797e-003 
7.756e-003 2.828e+008 8.025e+014 1.000e+004 1.301e-003 5.800e-003 
7.763e-003 2.834e+008 8.027e+014 1.000e+004 1.505e-003 5.802e-003 
7.770e-003 2.839e+008 8.030e+014 1.000e+004 1.472e-003 5.806e-003 
7.777e-003 2.844e+008 8.032e+014 1.000e+004 1.676e-003 5.810e-003 
7.784e-003 2.851e+008 8.034e+014 1.000e+004 1.164e-003 5.812e-003 
7.791e-003 2.854e+008 8.037e+014 1.000e+004 1.197e-003 5.817e-003 
7.798e-003 2.828e+008 8.046e+014 1.000e+004 1.611e-003 5.842e-003 
7.805e-003 2.731e+008 8.108e+014 1.000e+004 3.243e-003 5.916e-003 
7.809e-003 2.648e+008 8.147e+014 1.000e+004 2.227e-003 5.977e-003 
7.812e-003 2.590e+008 8.171e+014 1.000e+004 2.359e-003 6.020e-003 
7.815e-003 2.553e+008 8.131e+014 1.000e+004 1.640e-003 6.048e-003 
7.821e-003 2.510e+008 8.106e+014 1.000e+004 9.376e-004 6.085e-003 
7.828e-003 2.410e+008 7.941e+014 1.000e+004 3.315e-003 6.161e-003 
7.834e-003 2.263e+008 7.780e+014 1.000e+004 1.715e-003 6.269e-003 
7.842e-003 2.231e+008 7.792e+014 1.000e+004 1.685e-003 6.298e-003 
7.849e-003 2.223e+008 7.804e+014 1.000e+004 1.220e-003 6.311e-003 
7.856e-003 2.227e+008 7.802e+014 1.000e+004 1.333e-003 6.315e-003 
7.863e-003 2.233e+008 7.803e+014 1.000e+004 1.009e-003 6.318e-003 
7.870e-003 2.240e+008 7.804e+014 1.000e+004 1.380e-003 6.320e-003 
7.876e-003 2.248e+008 7.806e+014 1.000e+004 1.274e-003 6.322e-003 
7.884e-003 2.256e+008 7.807e+014 1.000e+004 1.390e-003 6.323e-003 
7.891e-003 2.264e+008 7.809e+014 1.000e+004 8.265e-004 6.325e-003 
7.898e-003 2.272e+008 7.810e+014 1.000e+004 1.081e-003 6.326e-003 
7.905e-003 2.280e+008 7.812e+014 1.000e+004 1.174e-003 6.328e-003 
7.912e-003 2.289e+008 7.812e+014 1.000e+004 1.808e-003 6.329e-003 
7.919e-003 2.297e+008 7.813e+014 1.000e+004 1.875e-003 6.330e-003 
7.926e-003 2.305e+008 7.815e+014 1.000e+004 1.209e-003 6.332e-003 
7.933e-003 2.312e+008 7.818e+014 1.000e+004 1.931e-003 6.334e-003 
7.941e-003 2.320e+008 7.820e+014 1.000e+004 1.435e-003 6.336e-003 
7.948e-003 2.311e+008 7.815e+014 1.000e+004 1.671e-003 6.350e-003 
7.955e-003 2.317e+008 7.816e+014 1.000e+004 8.194e-004 6.352e-003 
7.963e-003 2.301e+008 7.805e+014 1.000e+004 1.225e-003 6.371e-003 
7.971e-003 2.306e+008 7.808e+014 1.000e+004 1.448e-003 6.375e-003 
7.978e-003 2.315e+008 7.809e+014 1.000e+004 1.790e-003 6.377e-003 
7.986e-003 2.323e+008 7.810e+014 1.000e+004 1.913e-003 6.379e-003 
7.993e-003 2.331e+008 7.812e+014 1.000e+004 1.686e-003 6.380e-003 
8.000e-003 2.341e+008 7.813e+014 1.000e+004 1.610e-003 6.381e-003 
8.008e-003 2.350e+008 7.813e+014 1.000e+004 1.808e-003 6.383e-003 
8.015e-003 2.358e+008 7.815e+014 1.000e+004 9.976e-004 6.384e-003 
8.023e-003 2.368e+008 7.815e+014 1.000e+004 1.051e-003 6.385e-003 
8.031e-003 2.377e+008 7.816e+014 1.000e+004 1.795e-003 6.387e-003 
8.039e-003 2.386e+008 7.818e+014 1.000e+004 2.251e-003 6.388e-003 
8.047e-003 2.396e+008 7.819e+014 1.000e+004 1.339e-003 6.390e-003 
8.055e-003 2.405e+008 7.820e+014 1.000e+004 2.061e-003 6.391e-003 
8.063e-003 2.414e+008 7.822e+014 1.000e+004 1.295e-003 6.393e-003 
8.071e-003 2.423e+008 7.824e+014 1.000e+004 1.665e-003 6.395e-003 
8.079e-003 2.433e+008 7.825e+014 1.000e+004 1.946e-003 6.396e-003 
8.088e-003 2.442e+008 7.827e+014 1.000e+004 1.615e-003 6.398e-003 
8.096e-003 2.453e+008 7.828e+014 1.000e+004 6.503e-004 6.399e-003 
8.104e-003 2.463e+008 7.829e+014 1.000e+004 1.271e-003 6.401e-003 
8.112e-003 2.472e+008 7.830e+014 1.000e+004 1.379e-003 6.402e-003 
8.121e-003 2.483e+008 7.831e+014 1.000e+004 1.772e-003 6.404e-003 
8.129e-003 2.492e+008 7.833e+014 1.000e+004 1.380e-003 6.405e-003 
8.138e-003 2.502e+008 7.835e+014 1.000e+004 1.353e-003 6.407e-003 
8.146e-003 2.512e+008 7.836e+014 1.000e+004 1.344e-003 6.408e-003 
8.154e-003 2.522e+008 7.837e+014 1.000e+004 7.117e-004 6.410e-003 
8.163e-003 2.532e+008 7.838e+014 1.000e+004 2.377e-003 6.411e-003 
8.172e-003 2.542e+008 7.840e+014 1.000e+004 1.919e-003 6.413e-003 
8.180e-003 2.550e+008 7.844e+014 1.000e+004 1.286e-003 6.417e-003 
8.189e-003 2.560e+008 7.844e+014 1.000e+004 7.275e-004 6.418e-003 
8.197e-003 2.569e+008 7.847e+014 1.000e+004 1.846e-003 6.420e-003 
8.206e-003 2.579e+008 7.848e+014 1.000e+004 7.084e-004 6.422e-003 
8.214e-003 2.588e+008 7.850e+014 1.000e+004 1.035e-003 6.424e-003 
8.223e-003 2.599e+008 7.852e+014 1.000e+004 4.935e-004 6.425e-003 
8.231e-003 2.608e+008 7.854e+014 1.000e+004 1.852e-003 6.428e-003 
8.240e-003 2.617e+008 7.856e+014 1.000e+004 1.138e-003 6.430e-003 
8.249e-003 2.627e+008 7.857e+014 1.000e+004 1.980e-003 6.432e-003 
8.258e-003 2.637e+008 7.859e+014 1.000e+004 1.787e-003 6.433e-003 
8.266e-003 2.645e+008 7.861e+014 1.000e+004 1.766e-003 6.436e-003 
8.274e-003 2.652e+008 7.862e+014 1.000e+004 1.522e-003 6.440e-003 
8.283e-003 2.660e+008 7.863e+014 1.000e+004 1.555e-003 6.444e-003 
8.292e-003 2.670e+008 7.864e+014 1.000e+004 1.529e-003 6.446e-003 
8.301e-003 2.680e+008 7.867e+014 1.000e+004 1.737e-003 6.448e-003 
8.310e-003 2.690e+008 7.869e+014 1.000e+004 1.517e-003 6.449e-003 
8.319e-003 2.700e+008 7.870e+014 1.000e+004 1.008e-003 6.452e-003 
8.328e-003 2.708e+008 7.872e+014 1.000e+004 1.988e-003 6.455e-003 
8.337e-003 2.717e+008 7.874e+014 1.000e+004 8.815e-004 6.458e-003 
8.347e-003 2.728e+008 7.876e+014 1.000e+004 1.424e-003 6.460e-003 
8.356e-003 2.735e+008 7.877e+014 1.000e+004 1.117e-003 6.464e-003 
8.364e-003 2.741e+008 7.880e+014 1.000e+004 1.385e-003 6.469e-003 
8.374e-003 2.749e+008 7.881e+014 1.000e+004 1.042e-003 6.472e-003 
8.383e-003 2.759e+008 7.879e+014 1.000e+004 1.601e-003 6.474e-003 
8.392e-003 2.769e+008 7.881e+014 1.000e+004 1.818e-003 6.477e-003 
8.401e-003 2.779e+008 7.882e+014 1.000e+004 1.667e-003 6.479e-003 
8.410e-003 2.789e+008 7.884e+014 1.000e+004 1.485e-003 6.481e-003 
8.420e-003 2.798e+008 7.887e+014 1.000e+004 1.927e-003 6.484e-003 
8.429e-003 2.808e+008 7.888e+014 1.000e+004 1.518e-003 6.486e-003 
8.438e-003 2.817e+008 7.890e+014 1.000e+004 1.931e-003 6.489e-003 
8.447e-003 2.826e+008 7.893e+014 1.000e+004 9.449e-004 6.492e-003 
8.456e-003 2.826e+008 7.899e+014 1.000e+004 1.457e-003 6.502e-003 
8.466e-003 2.834e+008 7.901e+014 1.000e+004 1.519e-003 6.506e-003 
8.475e-003 2.841e+008 7.903e+014 1.000e+004 2.030e-003 6.510e-003 
8.485e-003 2.852e+008 7.902e+014 1.000e+004 1.440e-003 6.512e-003 
8.495e-003 2.861e+008 7.905e+014 1.000e+004 1.893e-003 6.516e-003 
8.504e-003 2.869e+008 7.908e+014 1.000e+004 8.759e-004 6.520e-003 
8.513e-003 2.877e+008 7.910e+014 1.000e+004 1.634e-003 6.523e-003 
8.522e-003 2.885e+008 7.912e+014 1.000e+004 6.610e-004 6.527e-003 
8.532e-003 2.879e+008 7.918e+014 1.000e+004 1.385e-003 6.540e-003 
8.542e-003 2.883e+008 7.923e+014 1.000e+004 1.561e-003 6.548e-003 
8.552e-003 2.893e+008 7.926e+014 1.000e+004 1.707e-003 6.551e-003 
8.562e-003 2.901e+008 7.930e+014 1.000e+004 1.606e-003 6.555e-003 
8.571e-003 2.908e+008 7.932e+014 1.000e+004 1.604e-003 6.560e-003 
8.580e-003 2.917e+008 7.933e+014 1.000e+004 6.723e-004 6.562e-003 
8.590e-003 2.926e+008 7.937e+014 1.000e+004 8.881e-004 6.566e-003 
8.600e-003 2.936e+008 7.937e+014 1.000e+004 1.577e-003 6.569e-003 
8.610e-003 2.945e+008 7.939e+014 1.000e+004 1.199e-003 6.572e-003 
8.619e-003 2.954e+008 7.941e+014 1.000e+004 1.707e-003 6.576e-003 
8.628e-003 2.955e+008 7.947e+014 1.000e+004 1.726e-003 6.584e-003 
8.638e-003 2.948e+008 7.954e+014 1.000e+004 1.535e-003 6.599e-003 
8.648e-003 2.937e+008 7.968e+014 1.000e+004 1.336e-003 6.616e-003 
8.657e-003 2.937e+008 7.978e+014 1.000e+004 1.281e-003 6.626e-003 
8.666e-003 2.939e+008 7.986e+014 1.000e+004 1.654e-003 6.633e-003 
8.674e-003 2.944e+008 7.990e+014 1.000e+004 1.642e-003 6.637e-003 
8.682e-003 2.950e+008 7.995e+014 1.000e+004 1.644e-003 6.641e-003 
8.690e-003 2.956e+008 7.998e+014 1.000e+004 1.736e-003 6.645e-003 
8.698e-003 2.963e+008 7.997e+014 1.000e+004 1.896e-003 6.649e-003 
8.708e-003 2.972e+008 8.000e+014 1.000e+004 1.675e-003 6.652e-003 
8.717e-003 2.980e+008 8.004e+014 1.000e+004 1.336e-003 6.656e-003 
8.727e-003 2.987e+008 8.007e+014 1.000e+004 1.248e-003 6.661e-003 
8.737e-003 2.995e+008 8.011e+014 1.000e+004 1.202e-003 6.665e-003 
8.747e-003 3.005e+008 8.014e+014 1.000e+004 1.616e-003 6.668e-003 
8.756e-003 3.015e+008 8.016e+014 1.000e+004 1.786e-003 6.670e-003 
8.765e-003 3.023e+008 8.019e+014 1.000e+004 1.915e-003 6.674e-003 
8.775e-003 3.032e+008 8.021e+014 1.000e+004 1.752e-003 6.678e-003 
8.785e-003 3.042e+008 8.023e+014 1.000e+004 2.089e-003 6.680e-003 
8.795e-003 3.052e+008 8.027e+014 1.000e+004 1.819e-003 6.683e-003 
8.804e-003 3.059e+008 8.031e+014 1.000e+004 1.104e-003 6.688e-003 
8.813e-003 3.068e+008 8.034e+014 1.000e+004 1.108e-003 6.691e-003 
8.823e-003 3.077e+008 8.037e+014 1.000e+004 1.404e-003 6.695e-003 
8.833e-003 3.086e+008 8.041e+014 1.000e+004 1.922e-003 6.698e-003 
8.843e-003 3.095e+008 8.041e+014 1.000e+004 1.708e-003 6.702e-003 
8.853e-003 3.103e+008 8.045e+014 1.000e+004 1.337e-003 6.706e-003 
8.863e-003 3.111e+008 8.049e+014 1.000e+004 1.907e-003 6.711e-003 
8.872e-003 3.121e+008 8.052e+014 1.000e+004 1.727e-003 6.714e-003 
8.882e-003 3.129e+008 8.055e+014 1.000e+004 1.528e-003 6.718e-003 
8.892e-003 3.137e+008 8.060e+014 1.000e+004 1.485e-003 6.723e-003 
8.902e-003 3.035e+008 8.029e+014 1.000e+004 2.755e-003 6.802e-003 
8.911e-003 2.799e+008 7.629e+014 1.000e+004 1.615e-003 6.975e-003 
8.921e-003 2.767e+008 7.599e+014 1.000e+004 2.343e-003 7.007e-003 
8.930e-003 2.565e+008 7.661e+014 1.000e+004 3.251e-003 7.155e-003 
8.940e-003 2.475e+008 7.737e+014 1.000e+004 1.913e-003 7.227e-003 
8.950e-003 2.423e+008 7.759e+014 1.000e+004 1.672e-003 7.273e-003 
8.959e-003 2.411e+008 7.771e+014 1.000e+004 6.682e-004 7.290e-003 
8.968e-003 2.418e+008 7.776e+014 1.000e+004 1.466e-003 7.295e-003 
8.978e-003 2.426e+008 7.780e+014 1.000e+004 1.699e-003 7.299e-003 
8.988e-003 2.433e+008 7.785e+014 1.000e+004 1.275e-003 7.304e-003 
8.998e-003 2.440e+008 7.790e+014 1.000e+004 1.084e-003 7.309e-003 
9.007e-003 2.443e+008 7.800e+014 1.000e+004 2.019e-003 7.316e-003 
9.015e-003 2.441e+008 7.815e+014 1.000e+004 9.634e-004 7.326e-003 
9.023e-003 2.448e+008 7.817e+014 1.000e+004 1.052e-003 7.329e-003 
9.031e-003 2.446e+008 7.820e+014 1.000e+004 2.341e-003 7.339e-003 
9.040e-003 2.451e+008 7.823e+014 1.000e+004 1.838e-003 7.343e-003 
9.048e-003 2.446e+008 7.824e+014 1.000e+004 1.954e-003 7.355e-003 
9.057e-003 2.454e+008 7.826e+014 1.000e+004 1.811e-003 7.359e-003 
9.066e-003 2.463e+008 7.828e+014 1.000e+004 9.364e-004 7.362e-003 
9.075e-003 2.471e+008 7.830e+014 1.000e+004 9.993e-004 7.365e-003 
9.083e-003 2.480e+008 7.831e+014 1.000e+004 1.948e-003 7.367e-003 
9.092e-003 2.489e+008 7.833e+014 1.000e+004 1.620e-003 7.369e-003 
9.101e-003 2.499e+008 7.835e+014 1.000e+004 1.575e-003 7.372e-003 
9.110e-003 2.508e+008 7.837e+014 1.000e+004 1.720e-003 7.374e-003 
9.120e-003 2.519e+008 7.839e+014 1.000e+004 1.880e-003 7.377e-003 
9.130e-003 2.529e+008 7.840e+014 1.000e+004 2.142e-003 7.379e-003 
9.139e-003 2.538e+008 7.842e+014 1.000e+004 1.630e-003 7.383e-003 
9.148e-003 2.544e+008 7.854e+014 1.000e+004 2.724e-003 7.388e-003 
9.158e-003 2.552e+008 7.862e+014 1.000e+004 9.730e-004 7.391e-003 
9.167e-003 2.562e+008 7.864e+014 1.000e+004 1.549e-003 7.394e-003 
9.176e-003 2.574e+008 7.866e+014 1.000e+004 1.724e-003 7.395e-003 
9.185e-003 2.584e+008 7.868e+014 1.000e+004 1.593e-003 7.397e-003 
9.194e-003 2.593e+008 7.869e+014 1.000e+004 1.990e-003 7.400e-003 
9.204e-003 2.602e+008 7.872e+014 1.000e+004 1.906e-003 7.403e-003 
9.214e-003 2.613e+008 7.874e+014 1.000e+004 2.078e-003 7.406e-003 
9.224e-003 2.622e+008 7.876e+014 1.000e+004 1.880e-003 7.409e-003 
9.234e-003 2.633e+008 7.878e+014 1.000e+004 2.275e-003 7.412e-003 
9.244e-003 2.643e+008 7.881e+014 1.000e+004 1.613e-003 7.416e-003 
9.255e-003 2.653e+008 7.884e+014 1.000e+004 1.321e-003 7.419e-003 
9.265e-003 2.662e+008 7.886e+014 1.000e+004 1.119e-003 7.422e-003 
9.275e-003 2.672e+008 7.888e+014 1.000e+004 1.281e-003 7.426e-003 
9.285e-003 2.652e+008 7.909e+014 1.000e+004 1.129e-003 7.450e-003 
9.295e-003 2.647e+008 7.923e+014 1.000e+004 9.797e-004 7.463e-003 
9.305e-003 2.651e+008 7.931e+014 1.000e+004 9.822e-004 7.470e-003 
9.315e-003 2.659e+008 7.935e+014 1.000e+004 1.472e-003 7.474e-003 
9.325e-003 2.670e+008 7.937e+014 1.000e+004 1.302e-003 7.477e-003 
9.335e-003 2.681e+008 7.940e+014 1.000e+004 1.306e-003 7.479e-003 
9.344e-003 2.689e+008 7.942e+014 1.000e+004 2.149e-003 7.483e-003 
9.354e-003 2.699e+008 7.945e+014 1.000e+004 2.044e-003 7.487e-003 
9.364e-003 2.708e+008 7.948e+014 1.000e+004 1.303e-003 7.490e-003 
9.374e-003 2.717e+008 7.951e+014 1.000e+004 1.091e-003 7.494e-003 
9.384e-003 2.724e+008 7.954e+014 1.000e+004 1.607e-003 7.500e-003 
9.394e-003 2.730e+008 7.959e+014 1.000e+004 1.238e-003 7.505e-003 
9.404e-003 2.739e+008 7.962e+014 1.000e+004 1.848e-003 7.509e-003 
9.414e-003 2.749e+008 7.954e+014 1.000e+004 2.175e-003 7.512e-003 
9.424e-003 2.759e+008 7.955e+014 1.000e+004 1.401e-003 7.515e-003 
9.434e-003 2.770e+008 7.958e+014 1.000e+004 1.673e-003 7.517e-003 
9.444e-003 2.780e+008 7.959e+014 1.000e+004 1.499e-003 7.520e-003 
9.454e-003 2.791e+008 7.961e+014 1.000e+004 1.938e-003 7.523e-003 
9.464e-003 2.801e+008 7.964e+014 1.000e+004 1.946e-003 7.526e-003 
9.474e-003 2.811e+008 7.967e+014 1.000e+004 1.986e-003 7.529e-003 
9.486e-003 2.821e+008 7.935e+014 1.000e+004 1.598e-003 7.534e-003 
9.499e-003 2.834e+008 7.938e+014 1.000e+004 1.989e-003 7.538e-003 
9.512e-003 2.845e+008 7.943e+014 1.000e+004 1.439e-003 7.543e-003 
9.526e-003 2.849e+008 7.939e+014 1.000e+004 1.188e-003 7.554e-003 
9.541e-003 2.849e+008 7.943e+014 1.000e+004 1.518e-003 7.569e-003 
9.551e-003 2.854e+008 7.911e+014 1.000e+004 1.566e-003 7.576e-003 
9.562e-003 2.866e+008 7.910e+014 1.000e+004 1.798e-003 7.578e-003 
9.572e-003 2.875e+008 7.912e+014 1.000e+004 1.974e-003 7.582e-003 
9.583e-003 2.880e+008 7.905e+014 1.000e+004 1.399e-003 7.589e-003 
9.593e-003 2.890e+008 7.907e+014 1.000e+004 1.121e-003 7.593e-003 
9.603e-003 2.898e+008 7.910e+014 1.000e+004 1.516e-003 7.598e-003 
9.614e-003 2.910e+008 7.912e+014 1.000e+004 1.745e-003 7.600e-003 
9.624e-003 2.919e+008 7.915e+014 1.000e+004 1.945e-003 7.604e-003 
9.634e-003 2.930e+008 7.918e+014 1.000e+004 2.035e-003 7.607e-003 
9.645e-003 2.938e+008 7.922e+014 1.000e+004 1.758e-003 7.612e-003 
9.655e-003 2.948e+008 7.925e+014 1.000e+004 1.183e-003 7.615e-003 
9.665e-003 2.958e+008 7.927e+014 1.000e+004 1.475e-003 7.618e-003 
9.675e-003 2.967e+008 7.930e+014 1.000e+004 1.883e-003 7.622e-003 
9.686e-003 2.970e+008 7.931e+014 1.000e+004 1.572e-003 7.631e-003 
9.700e-003 2.861e+008 7.968e+014 1.000e+004 3.271e-003 7.721e-003 
9.714e-003 2.747e+008 8.030e+014 1.000e+004 2.030e-003 7.813e-003 
9.720e-003 2.656e+008 8.097e+014 1.000e+004 3.997e-004 7.882e-003 
9.725e-003 2.619e+008 8.108e+014 1.000e+004 3.103e-003 7.912e-003 
9.730e-003 2.547e+008 8.133e+014 1.000e+004 3.897e-004 7.968e-003 
9.737e-003 2.387e+008 8.089e+014 1.000e+004 3.966e-003 8.084e-003 
9.746e-003 2.313e+008 7.745e+014 1.000e+004 9.300e-004 8.145e-003 
9.761e-003 2.273e+008 7.749e+014 1.000e+004 2.239e-003 8.187e-003 
9.776e-003 2.232e+008 7.787e+014 1.000e+004 1.335e-003 8.230e-003 
9.789e-003 2.260e+008 7.786e+014 1.000e+004 7.450e-004 8.225e-003 
9.800e-003 2.271e+008 7.786e+014 1.000e+004 1.990e-003 8.228e-003 
9.810e-003 2.280e+008 7.788e+014 1.000e+004 1.958e-003 8.232e-003 
9.820e-003 2.287e+008 7.790e+014 1.000e+004 1.459e-003 8.237e-003 
9.830e-003 2.295e+008 7.793e+014 1.000e+004 1.484e-003 8.241e-003 
9.839e-003 2.305e+008 7.793e+014 1.000e+004 1.481e-003 8.244e-003 
9.849e-003 2.313e+008 7.796e+014 1.000e+004 1.375e-003 8.247e-003 
9.859e-003 2.324e+008 7.798e+014 1.000e+004 1.273e-003 8.251e-003 
9.871e-003 2.337e+008 7.800e+014 1.000e+004 1.121e-003 8.253e-003 
9.882e-003 2.348e+008 7.802e+014 1.000e+004 1.142e-003 8.256e-003 
9.892e-003 2.358e+008 7.805e+014 1.000e+004 1.303e-003 8.260e-003 
9.903e-003 2.370e+008 7.806e+014 1.000e+004 5.040e-004 8.262e-003 
9.913e-003 2.382e+008 7.809e+014 1.000e+004 1.094e-003 8.265e-003 
9.924e-003 2.391e+008 7.809e+014 1.000e+004 1.608e-003 8.269e-003 
9.935e-003 2.403e+008 7.810e+014 1.000e+004 1.765e-003 8.271e-003 
9.945e-003 2.414e+008 7.812e+014 1.000e+004 1.902e-003 8.274e-003 
9.956e-003 2.425e+008 7.816e+014 1.000e+004 1.625e-003 8.277e-003 
9.966e-003 2.438e+008 7.818e+014 1.000e+004 1.730e-003 8.279e-003 
9.977e-003 2.449e+008 7.820e+014 1.000e+004 1.712e-003 8.282e-003 
9.988e-003 2.461e+008 7.823e+014 1.000e+004 1.806e-003 8.284e-003 
9.998e-003 2.473e+008 7.825e+014 1.000e+004 2.019e-003 8.287e-003 
1.001e-002 2.484e+008 7.827e+014 1.000e+004 1.147e-003 8.289e-003 
1.002e-002 2.495e+008 7.830e+014 1.000e+004 1.397e-003 8.293e-003 
1.003e-002 2.506e+008 7.833e+014 1.000e+004 1.888e-003 8.295e-003 
1.004e-002 2.517e+008 7.836e+014 1.000e+004 1.121e-003 8.298e-003 
1.005e-002 2.528e+008 7.839e+014 1.000e+004 1.726e-003 8.301e-003 
1.006e-002 2.540e+008 7.841e+014 1.000e+004 2.206e-003 8.304e-003 
1.007e-002 2.550e+008 7.844e+014 1.000e+004 1.621e-003 8.308e-003 
1.008e-002 2.562e+008 7.847e+014 1.000e+004 1.408e-003 8.311e-003 
1.010e-002 2.573e+008 7.849e+014 1.000e+004 1.535e-003 8.314e-003 
1.011e-002 2.584e+008 7.851e+014 1.000e+004 2.212e-003 8.318e-003 
1.012e-002 2.599e+008 7.855e+014 1.000e+004 1.939e-003 8.322e-003 
1.014e-002 2.614e+008 7.860e+014 1.000e+004 1.270e-003 8.327e-003 
1.015e-002 2.627e+008 7.865e+014 1.000e+004 1.887e-003 8.334e-003 
1.017e-002 2.640e+008 7.870e+014 1.000e+004 9.570e-004 8.340e-003 
1.018e-002 2.657e+008 7.874e+014 1.000e+004 1.017e-003 8.344e-003 
1.020e-002 2.673e+008 7.877e+014 1.000e+004 1.363e-003 8.347e-003 
1.021e-002 2.690e+008 7.880e+014 1.000e+004 1.772e-003 8.350e-003 
1.023e-002 2.707e+008 7.884e+014 1.000e+004 9.560e-004 8.354e-003 
1.024e-002 2.722e+008 7.888e+014 1.000e+004 1.665e-003 8.358e-003 
1.026e-002 2.738e+008 7.892e+014 1.000e+004 2.045e-003 8.363e-003 
1.027e-002 2.755e+008 7.895e+014 1.000e+004 1.577e-003 8.366e-003 
1.029e-002 2.767e+008 7.900e+014 1.000e+004 1.216e-003 8.372e-003 
1.030e-002 2.784e+008 7.905e+014 1.000e+004 1.480e-003 8.375e-003 
1.032e-002 2.799e+008 7.905e+014 1.000e+004 1.290e-003 8.380e-003 
1.033e-002 2.812e+008 7.907e+014 1.000e+004 1.447e-003 8.384e-003 
1.034e-002 2.825e+008 7.912e+014 1.000e+004 2.340e-003 8.389e-003 
1.036e-002 2.837e+008 7.916e+014 1.000e+004 1.841e-003 8.394e-003 
1.037e-002 2.848e+008 7.921e+014 1.000e+004 1.356e-003 8.399e-003 
1.038e-002 2.858e+008 7.927e+014 1.000e+004 1.645e-003 8.405e-003 
1.040e-002 2.868e+008 7.933e+014 1.000e+004 1.598e-003 8.410e-003 
1.041e-002 2.878e+008 7.940e+014 1.000e+004 2.132e-003 8.416e-003 
1.042e-002 2.888e+008 7.946e+014 1.000e+004 1.645e-003 8.421e-003 
1.043e-002 2.897e+008 7.953e+014 1.000e+004 1.328e-003 8.427e-003 
1.044e-002 2.906e+008 7.957e+014 1.000e+004 1.712e-003 8.431e-003 
1.045e-002 2.915e+008 7.964e+014 1.000e+004 1.499e-003 8.437e-003 
1.046e-002 2.922e+008 7.970e+014 1.000e+004 6.710e-004 8.442e-003 
1.048e-002 2.861e+008 7.997e+014 1.000e+004 2.362e-003 8.498e-003 
1.049e-002 2.723e+008 7.978e+014 1.000e+004 1.201e-003 8.604e-003 
1.050e-002 2.609e+008 7.912e+014 1.000e+004 2.521e-003 8.696e-003 
1.052e-002 2.306e+008 7.843e+014 1.000e+004 3.014e-003 8.918e-003 
1.053e-002 2.174e+008 7.686e+014 1.000e+004 1.273e-003 9.022e-003 
1.054e-002 2.195e+008 7.686e+014 1.000e+004 1.134e-003 9.021e-003 
1.055e-002 2.215e+008 7.683e+014 1.000e+004 1.622e-003 9.019e-003 
1.056e-002 2.231e+008 7.682e+014 1.000e+004 1.636e-003 9.019e-003 
1.057e-002 2.245e+008 7.683e+014 1.000e+004 1.346e-003 9.020e-003 
1.059e-002 2.258e+008 7.685e+014 1.000e+004 9.243e-004 9.022e-003 
1.060e-002 2.269e+008 7.686e+014 1.000e+004 1.279e-003 9.024e-003 
1.061e-002 2.282e+008 7.688e+014 1.000e+004 1.282e-003 9.026e-003 
1.062e-002 2.294e+008 7.689e+014 1.000e+004 1.749e-003 9.028e-003 
1.063e-002 2.305e+008 7.692e+014 1.000e+004 1.326e-003 9.031e-003 
1.064e-002 2.316e+008 7.694e+014 1.000e+004 1.480e-003 9.034e-003 
1.065e-002 2.328e+008 7.697e+014 1.000e+004 1.259e-003 9.037e-003 
1.066e-002 2.341e+008 7.700e+014 1.000e+004 1.408e-003 9.039e-003 
1.067e-002 2.354e+008 7.701e+014 1.000e+004 1.078e-003 9.041e-003 
1.068e-002 2.366e+008 7.702e+014 1.000e+004 1.917e-003 9.044e-003 
1.069e-002 2.378e+008 7.705e+014 1.000e+004 1.486e-003 9.047e-003 
1.070e-002 2.389e+008 7.708e+014 1.000e+004 1.739e-003 9.050e-003 
1.072e-002 2.402e+008 7.711e+014 1.000e+004 1.445e-003 9.053e-003 
1.073e-002 2.415e+008 7.713e+014 1.000e+004 1.301e-003 9.055e-003 
1.074e-002 2.426e+008 7.717e+014 1.000e+004 1.278e-003 9.059e-003 
1.075e-002 2.436e+008 7.722e+014 1.000e+004 1.728e-003 9.064e-003 
1.076e-002 2.447e+008 7.725e+014 1.000e+004 1.643e-003 9.067e-003 
1.077e-002 2.459e+008 7.728e+014 1.000e+004 1.437e-003 9.070e-003 
1.078e-002 2.469e+008 7.732e+014 1.000e+004 9.570e-004 9.074e-003 
1.080e-002 2.480e+008 7.737e+014 1.000e+004 9.116e-004 9.080e-003 
1.081e-002 2.492e+008 7.742e+014 1.000e+004 1.640e-003 9.084e-003 
1.082e-002 2.501e+008 7.636e+014 1.000e+004 1.349e-003 9.090e-003 
1.084e-002 2.514e+008 7.642e+014 1.000e+004 1.594e-003 9.095e-003 
1.085e-002 2.527e+008 7.647e+014 1.000e+004 1.676e-003 9.098e-003 
1.086e-002 2.540e+008 7.651e+014 1.000e+004 1.916e-003 9.102e-003 
1.087e-002 2.553e+008 7.655e+014 1.000e+004 1.682e-003 9.106e-003 
1.089e-002 2.565e+008 7.660e+014 1.000e+004 1.874e-003 9.110e-003 
1.090e-002 2.578e+008 7.663e+014 1.000e+004 1.813e-003 9.113e-003 
1.091e-002 2.591e+008 7.667e+014 1.000e+004 1.400e-003 9.116e-003 
1.092e-002 2.593e+008 7.678e+014 1.000e+004 1.739e-003 9.126e-003 
1.093e-002 2.602e+008 7.685e+014 1.000e+004 1.342e-003 9.132e-003 
1.095e-002 2.614e+008 7.689e+014 1.000e+004 1.038e-003 9.136e-003 
1.096e-002 2.629e+008 7.692e+014 1.000e+004 1.825e-003 9.138e-003 
1.097e-002 2.641e+008 7.697e+014 1.000e+004 1.162e-003 9.142e-003 
1.098e-002 2.624e+008 7.699e+014 1.000e+004 1.260e-003 9.166e-003 
1.099e-002 2.634e+008 7.702e+014 1.000e+004 1.900e-003 9.170e-003 
1.101e-002 2.645e+008 7.706e+014 1.000e+004 1.382e-003 9.174e-003 
1.102e-002 2.640e+008 7.720e+014 1.000e+004 1.397e-003 9.189e-003 
1.103e-002 2.598e+008 7.759e+014 1.000e+004 1.763e-003 9.230e-003 
1.104e-002 2.586e+008 7.761e+014 1.000e+004 1.194e-003 9.248e-003 
1.105e-002 2.592e+008 7.748e+014 1.000e+004 1.631e-003 9.250e-003 
1.106e-002 2.603e+008 7.750e+014 1.000e+004 2.043e-003 9.253e-003 
1.107e-002 2.615e+008 7.755e+014 1.000e+004 1.256e-003 9.255e-003 
1.108e-002 2.625e+008 7.759e+014 1.000e+004 1.348e-003 9.258e-003 
1.109e-002 2.638e+008 7.762e+014 1.000e+004 1.235e-003 9.260e-003 
1.110e-002 2.649e+008 7.766e+014 1.000e+004 1.610e-003 9.264e-003 
1.111e-002 2.663e+008 7.768e+014 1.000e+004 1.218e-003 9.266e-003 
1.112e-002 2.674e+008 7.771e+014 1.000e+004 2.086e-003 9.268e-003 
1.113e-002 2.686e+008 7.776e+014 1.000e+004 1.131e-003 9.271e-003 
1.114e-002 2.699e+008 7.778e+014 1.000e+004 1.546e-003 9.274e-003 
1.115e-002 2.711e+008 7.781e+014 1.000e+004 1.139e-003 9.277e-003 
1.117e-002 2.724e+008 7.785e+014 1.000e+004 2.194e-003 9.280e-003 
1.118e-002 2.739e+008 7.788e+014 1.000e+004 1.453e-003 9.282e-003 
1.119e-002 2.752e+008 7.792e+014 1.000e+004 1.961e-003 9.283e-003 
1.120e-002 2.764e+008 7.796e+014 1.000e+004 1.653e-003 9.285e-003 
1.121e-002 2.777e+008 7.799e+014 1.000e+004 1.701e-003 9.287e-003 
1.122e-002 2.789e+008 7.802e+014 1.000e+004 2.329e-003 9.290e-003 
1.123e-002 2.800e+008 7.806e+014 1.000e+004 1.866e-003 9.294e-003 
1.124e-002 2.813e+008 7.809e+014 1.000e+004 2.085e-003 9.296e-003 
1.125e-002 2.826e+008 7.812e+014 1.000e+004 1.531e-003 9.298e-003 
1.127e-002 2.836e+008 7.816e+014 1.000e+004 2.403e-003 9.302e-003 
1.128e-002 2.848e+008 7.819e+014 1.000e+004 1.609e-003 9.303e-003 
1.129e-002 2.859e+008 7.822e+014 1.000e+004 1.782e-003 9.306e-003 
1.130e-002 2.871e+008 7.825e+014 1.000e+004 1.776e-003 9.308e-003 
1.131e-002 2.880e+008 7.829e+014 1.000e+004 1.864e-003 9.311e-003 
1.132e-002 2.892e+008 7.830e+014 1.000e+004 1.849e-003 9.312e-003 
1.133e-002 2.903e+008 7.835e+014 1.000e+004 1.534e-003 9.316e-003 
1.134e-002 2.915e+008 7.838e+014 1.000e+004 1.727e-003 9.317e-003 
1.135e-002 2.923e+008 7.836e+014 1.000e+004 2.217e-003 9.321e-003 
1.135e-002 2.914e+008 7.796e+014 1.000e+004 1.932e-003 9.337e-003 
1.136e-002 2.847e+008 7.814e+014 1.000e+004 1.599e-003 9.393e-003 
1.138e-002 2.780e+008 7.860e+014 1.000e+004 1.530e-003 9.450e-003 
1.139e-002 2.773e+008 7.881e+014 1.000e+004 1.070e-003 9.468e-003 
1.140e-002 2.781e+008 7.894e+014 1.000e+004 1.310e-003 9.477e-003 
1.142e-002 2.750e+008 7.907e+014 1.000e+004 1.389e-003 9.512e-003 
1.143e-002 2.748e+008 7.928e+014 1.000e+004 1.743e-003 9.526e-003 
1.144e-002 2.749e+008 7.945e+014 1.000e+004 1.478e-003 9.537e-003 
1.145e-002 2.763e+008 7.948e+014 1.000e+004 1.819e-003 9.539e-003 
1.146e-002 2.775e+008 7.952e+014 1.000e+004 2.272e-003 9.542e-003 
1.148e-002 2.788e+008 7.955e+014 1.000e+004 1.404e-003 9.545e-003 
1.149e-002 2.801e+008 7.958e+014 1.000e+004 1.727e-003 9.548e-003 
1.150e-002 2.813e+008 7.963e+014 1.000e+004 1.770e-003 9.551e-003 
1.151e-002 2.825e+008 7.968e+014 1.000e+004 1.713e-003 9.555e-003 
1.152e-002 2.837e+008 7.973e+014 1.000e+004 2.112e-003 9.560e-003 
1.154e-002 2.848e+008 7.979e+014 1.000e+004 1.399e-003 9.564e-003 
1.155e-002 2.858e+008 7.985e+014 1.000e+004 1.861e-003 9.569e-003 
1.156e-002 2.867e+008 7.991e+014 1.000e+004 1.453e-003 9.574e-003 
1.157e-002 2.877e+008 7.995e+014 1.000e+004 1.622e-003 9.579e-003 
1.158e-002 2.889e+008 7.999e+014 1.000e+004 1.566e-003 9.582e-003 
1.159e-002 2.898e+008 8.003e+014 1.000e+004 2.004e-003 9.586e-003 
1.160e-002 2.908e+008 8.006e+014 1.000e+004 1.612e-003 9.590e-003 
1.161e-002 2.909e+008 8.022e+014 1.000e+004 1.682e-003 9.600e-003 
1.163e-002 2.919e+008 8.026e+014 1.000e+004 9.567e-004 9.605e-003 
1.164e-002 2.930e+008 8.031e+014 1.000e+004 1.860e-003 9.608e-003 
1.165e-002 2.940e+008 8.035e+014 1.000e+004 1.992e-003 9.612e-003 
1.166e-002 2.948e+008 8.021e+014 1.000e+004 2.011e-003 9.618e-003 
1.167e-002 2.960e+008 8.028e+014 1.000e+004 1.229e-003 9.623e-003 
1.168e-002 2.972e+008 8.032e+014 1.000e+004 1.111e-003 9.626e-003 
1.170e-002 2.982e+008 8.037e+014 1.000e+004 1.524e-003 9.631e-003 
1.171e-002 2.993e+008 8.044e+014 1.000e+004 1.198e-003 9.635e-003 
1.172e-002 3.003e+008 8.049e+014 1.000e+004 1.595e-003 9.640e-003 
1.173e-002 3.012e+008 8.055e+014 1.000e+004 1.237e-003 9.644e-003 
1.174e-002 2.983e+008 8.071e+014 1.000e+004 1.229e-003 9.675e-003 
1.175e-002 2.990e+008 8.077e+014 1.000e+004 1.201e-003 9.681e-003 
1.176e-002 2.999e+008 8.081e+014 1.000e+004 1.619e-003 9.684e-003 
1.177e-002 2.932e+008 8.073e+014 1.000e+004 2.609e-003 9.740e-003 
1.178e-002 2.841e+008 8.087e+014 1.000e+004 1.259e-003 9.814e-003 
1.179e-002 2.672e+008 7.979e+014 1.000e+004 3.796e-003 9.942e-003 
1.180e-002 2.575e+008 8.022e+014 1.000e+004 1.273e-003 1.001e-002 
1.180e-002 2.454e+008 7.948e+014 1.000e+004 1.480e-003 1.010e-002 
1.182e-002 2.345e+008 7.765e+014 1.000e+004 1.411e-003 1.019e-002 
1.183e-002 2.320e+008 7.780e+014 1.000e+004 1.623e-003 1.022e-002 
1.184e-002 2.293e+008 7.801e+014 1.000e+004 1.089e-003 1.025e-002 
1.186e-002 2.300e+008 7.802e+014 1.000e+004 1.261e-003 1.026e-002 
1.187e-002 2.313e+008 7.807e+014 1.000e+004 2.243e-003 1.027e-002 
1.188e-002 2.323e+008 7.809e+014 1.000e+004 1.356e-003 1.027e-002 
1.189e-002 2.329e+008 7.813e+014 1.000e+004 1.995e-003 1.027e-002 
1.189e-002 2.335e+008 7.814e+014 1.000e+004 2.030e-003 1.027e-002 
1.190e-002 2.343e+008 7.816e+014 1.000e+004 2.044e-003 1.028e-002 
1.191e-002 2.351e+008 7.817e+014 1.000e+004 1.969e-003 1.028e-002 
1.191e-002 2.359e+008 7.820e+014 1.000e+004 1.581e-003 1.028e-002 
1.192e-002 2.366e+008 7.822e+014 1.000e+004 1.386e-003 1.028e-002 
1.193e-002 2.373e+008 7.824e+014 1.000e+004 1.794e-003 1.028e-002 
1.194e-002 2.381e+008 7.826e+014 1.000e+004 1.384e-003 1.028e-002 
1.194e-002 2.389e+008 7.829e+014 1.000e+004 1.336e-003 1.029e-002 
1.195e-002 2.398e+008 7.830e+014 1.000e+004 1.804e-003 1.029e-002 
1.196e-002 2.406e+008 7.832e+014 1.000e+004 1.925e-003 1.029e-002 
1.196e-002 2.415e+008 7.835e+014 1.000e+004 8.705e-004 1.029e-002 
1.197e-002 2.423e+008 7.836e+014 1.000e+004 1.283e-003 1.029e-002 
1.198e-002 2.430e+008 7.839e+014 1.000e+004 1.417e-003 1.030e-002 
1.199e-002 2.437e+008 7.843e+014 1.000e+004 1.924e-003 1.030e-002 
1.200e-002 2.445e+008 7.844e+014 1.000e+004 1.717e-003 1.030e-002 
1.200e-002 2.453e+008 7.847e+014 1.000e+004 2.256e-003 1.030e-002 
1.201e-002 2.461e+008 7.850e+014 1.000e+004 1.850e-003 1.031e-002 
1.202e-002 2.469e+008 7.853e+014 1.000e+004 1.915e-003 1.031e-002 
1.203e-002 2.475e+008 7.857e+014 1.000e+004 1.612e-003 1.031e-002 
1.203e-002 2.481e+008 7.861e+014 1.000e+004 1.759e-003 1.031e-002 
1.204e-002 2.487e+008 7.864e+014 1.000e+004 1.547e-003 1.032e-002 
1.205e-002 2.494e+008 7.868e+014 1.000e+004 1.994e-003 1.032e-002 
1.206e-002 2.501e+008 7.871e+014 1.000e+004 2.062e-003 1.032e-002 
1.206e-002 2.510e+008 7.873e+014 1.000e+004 1.241e-003 1.032e-002 
