# Supplementary material for: Strain rate dependency of dislocation plasticity
Source: Nat Commun. 2021 Mar 23;12:1845. doi: 10.1038/s41467-021-21939-1 (PMC7988163; doi:10.1038/s41467-021-21939-1)
Supplement: Supplementary file 3 — Supplementary Data 1 [file 41467_2021_21939_MOESM3_ESM.zip › Supplementary Data 1/DDDSimulationSet1/StrainRate=1e5s-1/InitialDislocationDensity=1.1e11m-2.dat]

#strain(1), stress(Pa), dislocation density(m-2), strain rate(s-1), mean dislocation velocity(km/s), plastic strain(1)
4.995e-005 7.202e+006 1.082e+011 1.000e+005 3.046e-002 8.385e-008 
9.995e-005 1.440e+007 1.082e+011 1.000e+005 5.806e-002 3.226e-007 
1.500e-004 2.157e+007 1.082e+011 1.000e+005 8.483e-002 7.111e-007 
1.999e-004 2.872e+007 1.082e+011 1.000e+005 1.102e-001 1.243e-006 
2.500e-004 3.585e+007 1.083e+011 1.000e+005 1.347e-001 1.911e-006 
3.000e-004 4.297e+007 1.084e+011 1.000e+005 1.572e-001 2.712e-006 
3.499e-004 5.006e+007 1.086e+011 1.000e+005 1.772e-001 3.634e-006 
3.999e-004 5.714e+007 1.091e+011 1.000e+005 1.971e-001 4.669e-006 
4.499e-004 6.421e+007 1.096e+011 1.000e+005 2.197e-001 5.820e-006 
5.000e-004 7.125e+007 1.099e+011 1.000e+005 2.447e-001 7.112e-006 
5.499e-004 7.827e+007 1.102e+011 1.000e+005 2.685e-001 8.545e-006 
6.000e-004 8.527e+007 1.101e+011 1.000e+005 2.931e-001 1.012e-005 
6.500e-004 9.225e+007 1.103e+011 1.000e+005 3.185e-001 1.184e-005 
6.999e-004 9.921e+007 1.107e+011 1.000e+005 3.396e-001 1.368e-005 
7.500e-004 1.062e+008 1.111e+011 1.000e+005 3.638e-001 1.567e-005 
7.999e-004 1.131e+008 1.117e+011 1.000e+005 3.853e-001 1.779e-005 
8.500e-004 1.200e+008 1.125e+011 1.000e+005 4.069e-001 2.005e-005 
8.999e-004 1.269e+008 1.130e+011 1.000e+005 4.337e-001 2.246e-005 
9.500e-004 1.337e+008 1.137e+011 1.000e+005 4.602e-001 2.504e-005 
9.999e-004 1.406e+008 1.126e+011 1.000e+005 4.808e-001 2.775e-005 
1.050e-003 1.474e+008 1.119e+011 1.000e+005 5.009e-001 3.056e-005 
1.100e-003 1.542e+008 1.115e+011 1.000e+005 5.130e-001 3.344e-005 
1.150e-003 1.610e+008 1.111e+011 1.000e+005 5.315e-001 3.641e-005 
1.200e-003 1.678e+008 1.107e+011 1.000e+005 5.454e-001 3.945e-005 
1.250e-003 1.746e+008 1.105e+011 1.000e+005 5.594e-001 4.257e-005 
1.300e-003 1.813e+008 1.103e+011 1.000e+005 5.790e-001 4.577e-005 
1.350e-003 1.881e+008 1.101e+011 1.000e+005 5.951e-001 4.907e-005 
1.400e-003 1.948e+008 1.100e+011 1.000e+005 6.076e-001 5.244e-005 
1.450e-003 2.015e+008 1.099e+011 1.000e+005 6.216e-001 5.588e-005 
1.500e-003 2.083e+008 1.098e+011 1.000e+005 6.335e-001 5.940e-005 
1.550e-003 2.150e+008 1.098e+011 1.000e+005 6.459e-001 6.298e-005 
1.600e-003 2.217e+008 1.098e+011 1.000e+005 6.625e-001 6.664e-005 
1.650e-003 2.284e+008 1.097e+011 1.000e+005 6.719e-001 7.037e-005 
1.700e-003 2.351e+008 1.096e+011 1.000e+005 6.875e-001 7.416e-005 
1.750e-003 2.417e+008 1.096e+011 1.000e+005 6.943e-001 7.802e-005 
1.800e-003 2.484e+008 1.095e+011 1.000e+005 7.085e-001 8.194e-005 
1.850e-003 2.550e+008 1.095e+011 1.000e+005 7.180e-001 8.593e-005 
1.900e-003 2.617e+008 1.095e+011 1.000e+005 7.297e-001 8.997e-005 
1.950e-003 2.683e+008 1.095e+011 1.000e+005 7.375e-001 9.406e-005 
2.000e-003 2.749e+008 1.094e+011 1.000e+005 7.480e-001 9.821e-005 
2.050e-003 2.816e+008 1.094e+011 1.000e+005 7.567e-001 1.024e-004 
2.100e-003 2.882e+008 1.095e+011 1.000e+005 7.674e-001 1.067e-004 
2.150e-003 2.948e+008 1.094e+011 1.000e+005 7.769e-001 1.110e-004 
2.200e-003 3.014e+008 1.094e+011 1.000e+005 7.827e-001 1.153e-004 
2.250e-003 3.080e+008 1.094e+011 1.000e+005 7.935e-001 1.197e-004 
2.300e-003 3.146e+008 1.093e+011 1.000e+005 7.989e-001 1.242e-004 
2.350e-003 3.212e+008 1.093e+011 1.000e+005 8.064e-001 1.286e-004 
2.400e-003 3.277e+008 1.093e+011 1.000e+005 8.143e-001 1.331e-004 
2.450e-003 3.343e+008 1.093e+011 1.000e+005 8.227e-001 1.377e-004 
2.500e-003 3.409e+008 1.093e+011 1.000e+005 8.320e-001 1.423e-004 
2.550e-003 3.474e+008 1.092e+011 1.000e+005 8.364e-001 1.470e-004 
2.600e-003 3.540e+008 1.093e+011 1.000e+005 8.427e-001 1.516e-004 
2.650e-003 3.605e+008 1.093e+011 1.000e+005 8.466e-001 1.563e-004 
2.700e-003 3.671e+008 1.093e+011 1.000e+005 8.538e-001 1.611e-004 
2.750e-003 3.736e+008 1.092e+011 1.000e+005 8.600e-001 1.658e-004 
2.800e-003 3.801e+008 1.092e+011 1.000e+005 8.645e-001 1.706e-004 
2.850e-003 3.867e+008 1.092e+011 1.000e+005 8.702e-001 1.755e-004 
2.900e-003 3.932e+008 1.092e+011 1.000e+005 8.755e-001 1.803e-004 
2.950e-003 3.997e+008 1.092e+011 1.000e+005 8.825e-001 1.852e-004 
3.000e-003 4.062e+008 1.092e+011 1.000e+005 8.878e-001 1.902e-004 
3.050e-003 4.127e+008 1.091e+011 1.000e+005 8.899e-001 1.951e-004 
3.100e-003 4.193e+008 1.091e+011 1.000e+005 8.943e-001 2.001e-004 
3.150e-003 4.258e+008 1.091e+011 1.000e+005 8.973e-001 2.050e-004 
3.200e-003 4.323e+008 1.092e+011 1.000e+005 9.034e-001 2.101e-004 
3.250e-003 4.388e+008 1.091e+011 1.000e+005 9.082e-001 2.151e-004 
3.300e-003 4.453e+008 1.091e+011 1.000e+005 9.116e-001 2.202e-004 
3.350e-003 4.518e+008 1.091e+011 1.000e+005 9.166e-001 2.252e-004 
3.400e-003 4.583e+008 1.091e+011 1.000e+005 9.184e-001 2.303e-004 
3.450e-003 4.647e+008 1.091e+011 1.000e+005 9.206e-001 2.355e-004 
3.500e-003 4.712e+008 1.091e+011 1.000e+005 9.255e-001 2.406e-004 
3.550e-003 4.777e+008 1.090e+011 1.000e+005 9.287e-001 2.457e-004 
3.599e-003 4.841e+008 1.090e+011 1.000e+005 9.307e-001 2.508e-004 
3.649e-003 4.906e+008 1.090e+011 1.000e+005 9.335e-001 2.560e-004 
3.699e-003 4.970e+008 1.090e+011 1.000e+005 9.371e-001 2.612e-004 
3.749e-003 5.035e+008 1.097e+011 1.000e+005 9.427e-001 2.664e-004 
3.799e-003 5.100e+008 1.091e+011 1.000e+005 9.430e-001 2.717e-004 
3.849e-003 5.165e+008 1.091e+011 1.000e+005 9.466e-001 2.769e-004 
3.899e-003 5.229e+008 1.091e+011 1.000e+005 9.485e-001 2.822e-004 
3.949e-003 5.294e+008 1.091e+011 1.000e+005 9.517e-001 2.875e-004 
3.999e-003 5.359e+008 1.091e+011 1.000e+005 9.535e-001 2.928e-004 
4.049e-003 5.423e+008 1.090e+011 1.000e+005 9.563e-001 2.981e-004 
4.099e-003 5.488e+008 1.090e+011 1.000e+005 9.580e-001 3.034e-004 
4.142e-003 5.543e+008 1.091e+011 1.000e+005 9.564e-001 3.080e-004 
4.162e-003 5.569e+008 1.093e+011 1.000e+005 9.588e-001 3.101e-004 
4.182e-003 5.595e+008 1.094e+011 1.000e+005 9.596e-001 3.122e-004 
4.203e-003 5.622e+008 1.095e+011 1.000e+005 9.552e-001 3.145e-004 
4.222e-003 5.646e+008 1.096e+011 1.000e+005 9.609e-001 3.165e-004 
4.239e-003 5.669e+008 1.097e+011 1.000e+005 9.624e-001 3.184e-004 
4.257e-003 5.692e+008 1.098e+011 1.000e+005 9.625e-001 3.203e-004 
4.275e-003 5.715e+008 1.099e+011 1.000e+005 9.637e-001 3.222e-004 
4.293e-003 5.738e+008 1.100e+011 1.000e+005 9.621e-001 3.241e-004 
4.310e-003 5.760e+008 1.102e+011 1.000e+005 9.553e-001 3.259e-004 
4.326e-003 5.781e+008 1.102e+011 1.000e+005 9.551e-001 3.277e-004 
4.342e-003 5.802e+008 1.104e+011 1.000e+005 9.674e-001 3.294e-004 
4.359e-003 5.823e+008 1.105e+011 1.000e+005 9.658e-001 3.312e-004 
4.375e-003 5.844e+008 1.106e+011 1.000e+005 9.670e-001 3.329e-004 
4.391e-003 5.865e+008 1.107e+011 1.000e+005 9.708e-001 3.347e-004 
4.408e-003 5.886e+008 1.111e+011 1.000e+005 9.712e-001 3.364e-004 
4.424e-003 5.907e+008 1.115e+011 1.000e+005 9.698e-001 3.382e-004 
4.440e-003 5.928e+008 1.119e+011 1.000e+005 9.708e-001 3.400e-004 
4.456e-003 5.949e+008 1.125e+011 1.000e+005 9.797e-001 3.417e-004 
4.473e-003 5.970e+008 1.132e+011 1.000e+005 9.847e-001 3.435e-004 
4.489e-003 5.991e+008 1.137e+011 1.000e+005 9.849e-001 3.454e-004 
4.505e-003 6.012e+008 1.144e+011 1.000e+005 9.885e-001 3.472e-004 
4.522e-003 6.033e+008 1.149e+011 1.000e+005 9.928e-001 3.491e-004 
4.538e-003 6.053e+008 1.156e+011 1.000e+005 9.991e-001 3.510e-004 
4.555e-003 6.075e+008 1.162e+011 1.000e+005 1.000e+000 3.529e-004 
4.572e-003 6.096e+008 1.168e+011 1.000e+005 1.003e+000 3.550e-004 
4.590e-003 6.120e+008 1.175e+011 1.000e+005 1.008e+000 3.571e-004 
4.609e-003 6.144e+008 1.182e+011 1.000e+005 1.012e+000 3.594e-004 
4.628e-003 6.168e+008 1.189e+011 1.000e+005 1.016e+000 3.618e-004 
4.660e-003 6.208e+008 1.202e+011 1.000e+005 1.024e+000 3.657e-004 
4.709e-003 6.270e+008 1.227e+011 1.000e+005 1.033e+000 3.720e-004 
4.729e-003 6.295e+008 1.239e+011 1.000e+005 1.033e+000 3.745e-004 
4.743e-003 6.313e+008 1.248e+011 1.000e+005 1.035e+000 3.765e-004 
4.789e-003 6.370e+008 1.263e+011 1.000e+005 1.051e+000 3.825e-004 
4.839e-003 6.433e+008 1.287e+011 1.000e+005 1.060e+000 3.894e-004 
4.889e-003 6.495e+008 1.311e+011 1.000e+005 1.069e+000 3.964e-004 
4.938e-003 6.556e+008 1.276e+011 1.000e+005 1.060e+000 4.036e-004 
4.988e-003 6.619e+008 1.242e+011 1.000e+005 1.050e+000 4.103e-004 
5.028e-003 6.669e+008 1.226e+011 1.000e+005 1.041e+000 4.156e-004 
5.044e-003 6.689e+008 1.224e+011 1.000e+005 9.735e-001 4.175e-004 
5.059e-003 6.708e+008 1.219e+011 1.000e+005 9.748e-001 4.194e-004 
5.074e-003 6.728e+008 1.218e+011 1.000e+005 9.681e-001 4.213e-004 
5.090e-003 6.747e+008 1.217e+011 1.000e+005 9.844e-001 4.232e-004 
5.105e-003 6.766e+008 1.216e+011 1.000e+005 9.949e-001 4.250e-004 
5.120e-003 6.785e+008 1.225e+011 1.000e+005 1.000e+000 4.270e-004 
5.135e-003 6.805e+008 1.221e+011 1.000e+005 1.017e+000 4.289e-004 
5.151e-003 6.824e+008 1.220e+011 1.000e+005 1.018e+000 4.309e-004 
5.166e-003 6.843e+008 1.222e+011 1.000e+005 1.032e+000 4.329e-004 
5.193e-003 6.877e+008 1.218e+011 1.000e+005 1.045e+000 4.363e-004 
5.243e-003 6.940e+008 1.207e+011 1.000e+005 1.042e+000 4.428e-004 
5.293e-003 7.003e+008 1.202e+011 1.000e+005 1.043e+000 4.492e-004 
5.343e-003 7.066e+008 1.199e+011 1.000e+005 1.042e+000 4.555e-004 
5.393e-003 7.129e+008 1.197e+011 1.000e+005 1.043e+000 4.619e-004 
5.442e-003 7.191e+008 1.189e+011 1.000e+005 1.039e+000 4.682e-004 
5.492e-003 7.254e+008 1.198e+011 1.000e+005 1.044e+000 4.745e-004 
5.542e-003 7.318e+008 1.195e+011 1.000e+005 1.044e+000 4.809e-004 
5.592e-003 7.381e+008 1.193e+011 1.000e+005 1.043e+000 4.873e-004 
5.640e-003 7.441e+008 1.157e+011 1.000e+005 1.029e+000 4.934e-004 
5.690e-003 7.505e+008 1.136e+011 1.000e+005 1.022e+000 4.993e-004 
5.740e-003 7.569e+008 1.127e+011 1.000e+005 1.020e+000 5.052e-004 
5.790e-003 7.633e+008 1.122e+011 1.000e+005 1.019e+000 5.111e-004 
5.840e-003 7.697e+008 1.116e+011 1.000e+005 1.018e+000 5.169e-004 
5.890e-003 7.761e+008 1.113e+011 1.000e+005 1.016e+000 5.227e-004 
5.940e-003 7.825e+008 1.110e+011 1.000e+005 1.015e+000 5.284e-004 
5.990e-003 7.889e+008 1.107e+011 1.000e+005 1.015e+000 5.341e-004 
6.040e-003 7.953e+008 1.105e+011 1.000e+005 1.015e+000 5.399e-004 
6.090e-003 8.017e+008 1.103e+011 1.000e+005 1.015e+000 5.456e-004 
6.140e-003 8.081e+008 1.102e+011 1.000e+005 1.015e+000 5.513e-004 
6.190e-003 8.145e+008 1.100e+011 1.000e+005 1.014e+000 5.570e-004 
6.240e-003 8.209e+008 1.099e+011 1.000e+005 1.014e+000 5.627e-004 
6.290e-003 8.273e+008 1.098e+011 1.000e+005 1.014e+000 5.684e-004 
6.340e-003 8.337e+008 1.097e+011 1.000e+005 1.015e+000 5.740e-004 
6.390e-003 8.401e+008 1.096e+011 1.000e+005 1.015e+000 5.797e-004 
6.440e-003 8.465e+008 1.096e+011 1.000e+005 1.015e+000 5.854e-004 
6.490e-003 8.529e+008 1.095e+011 1.000e+005 1.016e+000 5.910e-004 
6.540e-003 8.593e+008 1.094e+011 1.000e+005 1.016e+000 5.967e-004 
6.590e-003 8.657e+008 1.093e+011 1.000e+005 1.016e+000 6.024e-004 
6.640e-003 8.722e+008 1.093e+011 1.000e+005 1.016e+000 6.080e-004 
6.690e-003 8.786e+008 1.093e+011 1.000e+005 1.016e+000 6.137e-004 
6.740e-003 8.850e+008 1.092e+011 1.000e+005 1.017e+000 6.194e-004 
6.790e-003 8.914e+008 1.092e+011 1.000e+005 1.017e+000 6.250e-004 
6.840e-003 8.978e+008 1.092e+011 1.000e+005 1.016e+000 6.307e-004 
6.890e-003 9.042e+008 1.092e+011 1.000e+005 1.018e+000 6.363e-004 
6.940e-003 9.106e+008 1.091e+011 1.000e+005 1.018e+000 6.420e-004 
6.990e-003 9.170e+008 1.091e+011 1.000e+005 1.018e+000 6.477e-004 
7.040e-003 9.234e+008 1.091e+011 1.000e+005 1.018e+000 6.533e-004 
7.090e-003 9.298e+008 1.091e+011 1.000e+005 1.019e+000 6.590e-004 
7.140e-003 9.362e+008 1.090e+011 1.000e+005 1.019e+000 6.646e-004 
7.190e-003 9.427e+008 1.090e+011 1.000e+005 1.020e+000 6.703e-004 
7.240e-003 9.491e+008 1.090e+011 1.000e+005 1.019e+000 6.760e-004 
7.290e-003 9.555e+008 1.090e+011 1.000e+005 1.020e+000 6.817e-004 
7.340e-003 9.619e+008 1.090e+011 1.000e+005 1.020e+000 6.873e-004 
7.390e-003 9.683e+008 1.090e+011 1.000e+005 1.020e+000 6.930e-004 
7.440e-003 9.747e+008 1.090e+011 1.000e+005 1.021e+000 6.987e-004 
7.490e-003 9.811e+008 1.090e+011 1.000e+005 1.021e+000 7.043e-004 
7.540e-003 9.875e+008 1.090e+011 1.000e+005 1.022e+000 7.100e-004 
7.590e-003 9.939e+008 1.089e+011 1.000e+005 1.022e+000 7.157e-004 
7.640e-003 1.000e+009 1.089e+011 1.000e+005 1.022e+000 7.213e-004 
7.690e-003 1.007e+009 1.089e+011 1.000e+005 1.022e+000 7.270e-004 
7.740e-003 1.013e+009 1.089e+011 1.000e+005 1.023e+000 7.327e-004 
7.790e-003 1.020e+009 1.089e+011 1.000e+005 1.023e+000 7.384e-004 
7.840e-003 1.026e+009 1.089e+011 1.000e+005 1.023e+000 7.440e-004 
7.890e-003 1.032e+009 1.089e+011 1.000e+005 1.023e+000 7.497e-004 
7.940e-003 1.039e+009 1.089e+011 1.000e+005 1.024e+000 7.554e-004 
7.990e-003 1.045e+009 1.089e+011 1.000e+005 1.024e+000 7.611e-004 
8.040e-003 1.052e+009 1.089e+011 1.000e+005 1.024e+000 7.668e-004 
8.090e-003 1.058e+009 1.089e+011 1.000e+005 1.023e+000 7.724e-004 
8.140e-003 1.064e+009 1.089e+011 1.000e+005 1.024e+000 7.781e-004 
8.190e-003 1.071e+009 1.089e+011 1.000e+005 1.025e+000 7.838e-004 
8.240e-003 1.077e+009 1.089e+011 1.000e+005 1.025e+000 7.895e-004 
8.290e-003 1.084e+009 1.089e+011 1.000e+005 1.025e+000 7.952e-004 
8.340e-003 1.090e+009 1.089e+011 1.000e+005 1.025e+000 8.008e-004 
8.390e-003 1.096e+009 1.089e+011 1.000e+005 1.025e+000 8.065e-004 
8.440e-003 1.103e+009 1.089e+011 1.000e+005 1.026e+000 8.122e-004 
8.490e-003 1.109e+009 1.089e+011 1.000e+005 1.026e+000 8.179e-004 
8.540e-003 1.116e+009 1.089e+011 1.000e+005 1.026e+000 8.236e-004 
8.590e-003 1.122e+009 1.088e+011 1.000e+005 1.026e+000 8.293e-004 
8.640e-003 1.128e+009 1.088e+011 1.000e+005 1.026e+000 8.350e-004 
8.690e-003 1.135e+009 1.088e+011 1.000e+005 1.026e+000 8.407e-004 
8.740e-003 1.141e+009 1.088e+011 1.000e+005 1.026e+000 8.464e-004 
8.790e-003 1.148e+009 1.088e+011 1.000e+005 1.027e+000 8.521e-004 
8.840e-003 1.154e+009 1.088e+011 1.000e+005 1.027e+000 8.578e-004 
8.890e-003 1.160e+009 1.088e+011 1.000e+005 1.027e+000 8.635e-004 
8.940e-003 1.167e+009 1.088e+011 1.000e+005 1.027e+000 8.692e-004 
8.990e-003 1.173e+009 1.088e+011 1.000e+005 1.027e+000 8.749e-004 
9.040e-003 1.180e+009 1.088e+011 1.000e+005 1.027e+000 8.806e-004 
9.090e-003 1.186e+009 1.088e+011 1.000e+005 1.027e+000 8.863e-004 
9.140e-003 1.192e+009 1.088e+011 1.000e+005 1.028e+000 8.919e-004 
9.190e-003 1.199e+009 1.088e+011 1.000e+005 1.027e+000 8.976e-004 
9.240e-003 1.205e+009 1.088e+011 1.000e+005 1.028e+000 9.033e-004 
9.290e-003 1.212e+009 1.088e+011 1.000e+005 1.028e+000 9.090e-004 
9.340e-003 1.218e+009 1.088e+011 1.000e+005 1.028e+000 9.147e-004 
9.390e-003 1.224e+009 1.088e+011 1.000e+005 1.028e+000 9.205e-004 
9.440e-003 1.231e+009 1.088e+011 1.000e+005 1.029e+000 9.262e-004 
9.490e-003 1.237e+009 1.088e+011 1.000e+005 1.029e+000 9.319e-004 
9.540e-003 1.244e+009 1.088e+011 1.000e+005 1.029e+000 9.376e-004 
9.590e-003 1.250e+009 1.088e+011 1.000e+005 1.028e+000 9.433e-004 
9.639e-003 1.256e+009 1.088e+011 1.000e+005 1.029e+000 9.490e-004 
9.689e-003 1.263e+009 1.088e+011 1.000e+005 1.029e+000 9.547e-004 
9.739e-003 1.269e+009 1.088e+011 1.000e+005 1.030e+000 9.604e-004 
9.789e-003 1.276e+009 1.088e+011 1.000e+005 1.029e+000 9.661e-004 
9.839e-003 1.282e+009 1.088e+011 1.000e+005 1.030e+000 9.718e-004 
9.889e-003 1.288e+009 1.088e+011 1.000e+005 1.030e+000 9.775e-004 
9.939e-003 1.295e+009 1.088e+011 1.000e+005 1.030e+000 9.832e-004 
9.989e-003 1.301e+009 1.088e+011 1.000e+005 1.030e+000 9.889e-004 
1.004e-002 1.308e+009 1.088e+011 1.000e+005 1.030e+000 9.946e-004 
1.009e-002 1.314e+009 1.088e+011 1.000e+005 1.030e+000 1.000e-003 
1.014e-002 1.321e+009 1.088e+011 1.000e+005 1.030e+000 1.006e-003 
1.019e-002 1.327e+009 1.088e+011 1.000e+005 1.030e+000 1.012e-003 
1.024e-002 1.333e+009 1.088e+011 1.000e+005 1.030e+000 1.017e-003 
1.029e-002 1.340e+009 1.088e+011 1.000e+005 1.030e+000 1.023e-003 
1.034e-002 1.346e+009 1.088e+011 1.000e+005 1.030e+000 1.029e-003 
1.039e-002 1.353e+009 1.088e+011 1.000e+005 1.030e+000 1.035e-003 
1.044e-002 1.359e+009 1.088e+011 1.000e+005 1.030e+000 1.040e-003 
1.049e-002 1.365e+009 1.088e+011 1.000e+005 1.031e+000 1.046e-003 
1.054e-002 1.372e+009 1.088e+011 1.000e+005 1.031e+000 1.052e-003 
1.059e-002 1.378e+009 1.088e+011 1.000e+005 1.031e+000 1.057e-003 
1.064e-002 1.385e+009 1.088e+011 1.000e+005 1.031e+000 1.063e-003 
1.069e-002 1.391e+009 1.088e+011 1.000e+005 1.031e+000 1.069e-003 
1.074e-002 1.397e+009 1.088e+011 1.000e+005 1.031e+000 1.075e-003 
1.079e-002 1.404e+009 1.088e+011 1.000e+005 1.031e+000 1.080e-003 
1.084e-002 1.410e+009 1.088e+011 1.000e+005 1.031e+000 1.086e-003 
1.089e-002 1.417e+009 1.088e+011 1.000e+005 1.031e+000 1.092e-003 
1.094e-002 1.423e+009 1.088e+011 1.000e+005 1.032e+000 1.097e-003 
1.099e-002 1.429e+009 1.088e+011 1.000e+005 1.032e+000 1.103e-003 
1.104e-002 1.436e+009 1.088e+011 1.000e+005 1.031e+000 1.109e-003 
1.109e-002 1.442e+009 1.088e+011 1.000e+005 1.032e+000 1.115e-003 
1.114e-002 1.449e+009 1.087e+011 1.000e+005 1.032e+000 1.120e-003 
1.119e-002 1.455e+009 1.087e+011 1.000e+005 1.032e+000 1.126e-003 
1.124e-002 1.461e+009 1.087e+011 1.000e+005 1.032e+000 1.132e-003 
1.129e-002 1.468e+009 1.088e+011 1.000e+005 1.032e+000 1.138e-003 
1.134e-002 1.474e+009 1.088e+011 1.000e+005 1.032e+000 1.143e-003 
1.139e-002 1.481e+009 1.087e+011 1.000e+005 1.032e+000 1.149e-003 
1.144e-002 1.487e+009 1.087e+011 1.000e+005 1.032e+000 1.155e-003 
1.149e-002 1.493e+009 1.087e+011 1.000e+005 1.032e+000 1.160e-003 
1.154e-002 1.500e+009 1.087e+011 1.000e+005 1.032e+000 1.166e-003 
1.159e-002 1.506e+009 1.088e+011 1.000e+005 1.031e+000 1.172e-003 
1.164e-002 1.513e+009 1.087e+011 1.000e+005 1.032e+000 1.178e-003 
1.169e-002 1.519e+009 1.087e+011 1.000e+005 1.032e+000 1.183e-003 
1.174e-002 1.525e+009 1.087e+011 1.000e+005 1.033e+000 1.189e-003 
1.179e-002 1.532e+009 1.087e+011 1.000e+005 1.033e+000 1.195e-003 
1.184e-002 1.538e+009 1.088e+011 1.000e+005 1.032e+000 1.200e-003 
1.189e-002 1.545e+009 1.087e+011 1.000e+005 1.033e+000 1.206e-003 
1.194e-002 1.551e+009 1.087e+011 1.000e+005 1.033e+000 1.212e-003 
1.199e-002 1.557e+009 1.087e+011 1.000e+005 1.033e+000 1.218e-003 
1.204e-002 1.564e+009 1.087e+011 1.000e+005 1.032e+000 1.223e-003 
1.209e-002 1.570e+009 1.087e+011 1.000e+005 1.033e+000 1.229e-003 
1.214e-002 1.577e+009 1.087e+011 1.000e+005 1.033e+000 1.235e-003 
1.219e-002 1.583e+009 1.087e+011 1.000e+005 1.033e+000 1.240e-003 
1.224e-002 1.589e+009 1.087e+011 1.000e+005 1.033e+000 1.246e-003 
1.229e-002 1.596e+009 1.087e+011 1.000e+005 1.033e+000 1.252e-003 
1.234e-002 1.602e+009 1.087e+011 1.000e+005 1.033e+000 1.258e-003 
1.239e-002 1.609e+009 1.087e+011 1.000e+005 1.033e+000 1.263e-003 
1.244e-002 1.615e+009 1.087e+011 1.000e+005 1.033e+000 1.269e-003 
1.249e-002 1.621e+009 1.087e+011 1.000e+005 1.033e+000 1.275e-003 
1.254e-002 1.628e+009 1.087e+011 1.000e+005 1.033e+000 1.281e-003 
1.259e-002 1.634e+009 1.087e+011 1.000e+005 1.033e+000 1.286e-003 
1.264e-002 1.641e+009 1.087e+011 1.000e+005 1.034e+000 1.292e-003 
1.269e-002 1.647e+009 1.087e+011 1.000e+005 1.033e+000 1.298e-003 
1.274e-002 1.653e+009 1.087e+011 1.000e+005 1.034e+000 1.303e-003 
1.279e-002 1.660e+009 1.087e+011 1.000e+005 1.034e+000 1.309e-003 
1.284e-002 1.666e+009 1.087e+011 1.000e+005 1.034e+000 1.315e-003 
1.289e-002 1.673e+009 1.087e+011 1.000e+005 1.034e+000 1.321e-003 
1.294e-002 1.679e+009 1.087e+011 1.000e+005 1.034e+000 1.326e-003 
1.299e-002 1.685e+009 1.087e+011 1.000e+005 1.034e+000 1.332e-003 
1.304e-002 1.692e+009 1.087e+011 1.000e+005 1.033e+000 1.338e-003 
1.309e-002 1.698e+009 1.087e+011 1.000e+005 1.031e+000 1.344e-003 
1.314e-002 1.704e+009 1.087e+011 1.000e+005 1.033e+000 1.349e-003 
1.319e-002 1.711e+009 1.087e+011 1.000e+005 1.034e+000 1.355e-003 
1.324e-002 1.717e+009 1.087e+011 1.000e+005 1.034e+000 1.361e-003 
1.329e-002 1.724e+009 1.087e+011 1.000e+005 1.034e+000 1.366e-003 
1.334e-002 1.730e+009 1.087e+011 1.000e+005 1.034e+000 1.372e-003 
1.339e-002 1.737e+009 1.087e+011 1.000e+005 1.034e+000 1.378e-003 
1.344e-002 1.743e+009 1.087e+011 1.000e+005 1.034e+000 1.384e-003 
1.349e-002 1.749e+009 1.087e+011 1.000e+005 1.034e+000 1.389e-003 
1.354e-002 1.756e+009 1.087e+011 1.000e+005 1.034e+000 1.395e-003 
1.359e-002 1.762e+009 1.087e+011 1.000e+005 1.034e+000 1.401e-003 
1.364e-002 1.768e+009 1.087e+011 1.000e+005 1.034e+000 1.407e-003 
1.369e-002 1.775e+009 1.087e+011 1.000e+005 1.035e+000 1.412e-003 
1.374e-002 1.781e+009 1.087e+011 1.000e+005 1.035e+000 1.418e-003 
1.379e-002 1.788e+009 1.087e+011 1.000e+005 1.035e+000 1.424e-003 
1.384e-002 1.794e+009 1.087e+011 1.000e+005 1.035e+000 1.429e-003 
1.389e-002 1.800e+009 1.087e+011 1.000e+005 1.035e+000 1.435e-003 
1.394e-002 1.807e+009 1.087e+011 1.000e+005 1.035e+000 1.441e-003 
1.399e-002 1.813e+009 1.087e+011 1.000e+005 1.034e+000 1.447e-003 
1.404e-002 1.820e+009 1.087e+011 1.000e+005 1.034e+000 1.452e-003 
1.409e-002 1.826e+009 1.087e+011 1.000e+005 1.035e+000 1.458e-003 
1.414e-002 1.832e+009 1.087e+011 1.000e+005 1.035e+000 1.464e-003 
1.419e-002 1.839e+009 1.087e+011 1.000e+005 1.035e+000 1.470e-003 
1.424e-002 1.845e+009 1.087e+011 1.000e+005 1.035e+000 1.475e-003 
1.429e-002 1.852e+009 1.087e+011 1.000e+005 1.035e+000 1.481e-003 
1.434e-002 1.858e+009 1.087e+011 1.000e+005 1.035e+000 1.487e-003 
1.439e-002 1.864e+009 1.087e+011 1.000e+005 1.035e+000 1.493e-003 
1.444e-002 1.871e+009 1.087e+011 1.000e+005 1.035e+000 1.498e-003 
1.449e-002 1.877e+009 1.087e+011 1.000e+005 1.035e+000 1.504e-003 
1.454e-002 1.884e+009 1.087e+011 1.000e+005 1.035e+000 1.510e-003 
1.459e-002 1.890e+009 1.087e+011 1.000e+005 1.035e+000 1.515e-003 
1.464e-002 1.896e+009 1.087e+011 1.000e+005 1.035e+000 1.521e-003 
1.469e-002 1.903e+009 1.087e+011 1.000e+005 1.035e+000 1.527e-003 
1.474e-002 1.909e+009 1.087e+011 1.000e+005 1.035e+000 1.533e-003 
1.479e-002 1.916e+009 1.087e+011 1.000e+005 1.035e+000 1.538e-003 
1.484e-002 1.922e+009 1.087e+011 1.000e+005 1.035e+000 1.544e-003 
1.489e-002 1.928e+009 1.087e+011 1.000e+005 1.035e+000 1.550e-003 
1.494e-002 1.935e+009 1.087e+011 1.000e+005 1.036e+000 1.556e-003 
1.499e-002 1.941e+009 1.087e+011 1.000e+005 1.035e+000 1.561e-003 
1.504e-002 1.948e+009 1.087e+011 1.000e+005 1.035e+000 1.567e-003 
1.509e-002 1.954e+009 1.087e+011 1.000e+005 1.035e+000 1.573e-003 
1.514e-002 1.960e+009 1.087e+011 1.000e+005 1.035e+000 1.579e-003 
1.519e-002 1.967e+009 1.087e+011 1.000e+005 1.035e+000 1.584e-003 
1.524e-002 1.973e+009 1.087e+011 1.000e+005 1.035e+000 1.590e-003 
1.529e-002 1.980e+009 1.087e+011 1.000e+005 1.035e+000 1.596e-003 
1.534e-002 1.986e+009 1.087e+011 1.000e+005 1.035e+000 1.602e-003 
1.539e-002 1.992e+009 1.087e+011 1.000e+005 1.035e+000 1.607e-003 
1.544e-002 1.999e+009 1.087e+011 1.000e+005 1.035e+000 1.613e-003 
1.549e-002 2.005e+009 1.087e+011 1.000e+005 1.035e+000 1.619e-003 
1.554e-002 2.012e+009 1.087e+011 1.000e+005 1.035e+000 1.624e-003 
1.559e-002 2.018e+009 1.087e+011 1.000e+005 1.035e+000 1.630e-003 
1.564e-002 2.024e+009 1.094e+011 1.000e+005 1.037e+000 1.636e-003 
1.569e-002 2.031e+009 1.118e+011 1.000e+005 1.047e+000 1.642e-003 
1.574e-002 2.037e+009 1.152e+011 1.000e+005 1.062e+000 1.648e-003 
1.579e-002 2.043e+009 1.202e+011 1.000e+005 1.082e+000 1.654e-003 
1.584e-002 2.050e+009 1.271e+011 1.000e+005 1.109e+000 1.661e-003 
1.589e-002 2.056e+009 1.355e+011 1.000e+005 1.136e+000 1.669e-003 
1.594e-002 2.062e+009 1.455e+011 1.000e+005 1.164e+000 1.677e-003 
1.599e-002 2.068e+009 1.571e+011 1.000e+005 1.193e+000 1.686e-003 
1.604e-002 2.073e+009 1.701e+011 1.000e+005 1.220e+000 1.696e-003 
1.609e-002 2.079e+009 1.850e+011 1.000e+005 1.247e+000 1.707e-003 
1.614e-002 2.085e+009 2.015e+011 1.000e+005 1.272e+000 1.720e-003 
1.619e-002 2.090e+009 2.092e+011 1.000e+005 1.280e+000 1.733e-003 
1.624e-002 2.095e+009 2.246e+011 1.000e+005 1.300e+000 1.747e-003 
1.629e-002 2.100e+009 2.370e+011 1.000e+005 1.312e+000 1.762e-003 
1.634e-002 2.105e+009 2.455e+011 1.000e+005 1.321e+000 1.778e-003 
1.639e-002 2.110e+009 2.620e+011 1.000e+005 1.337e+000 1.796e-003 
1.644e-002 2.114e+009 2.753e+011 1.000e+005 1.344e+000 1.814e-003 
1.649e-002 2.119e+009 2.846e+011 1.000e+005 1.351e+000 1.833e-003 
1.654e-002 2.123e+009 2.919e+011 1.000e+005 1.357e+000 1.853e-003 
1.658e-002 2.127e+009 2.990e+011 1.000e+005 1.362e+000 1.873e-003 
1.663e-002 2.131e+009 3.098e+011 1.000e+005 1.369e+000 1.894e-003 
1.668e-002 2.135e+009 3.153e+011 1.000e+005 1.371e+000 1.915e-003 
1.673e-002 2.139e+009 3.255e+011 1.000e+005 1.376e+000 1.938e-003 
1.678e-002 2.143e+009 3.265e+011 1.000e+005 1.377e+000 1.958e-003 
1.683e-002 2.147e+009 3.284e+011 1.000e+005 1.378e+000 1.981e-003 
1.687e-002 2.150e+009 3.341e+011 1.000e+005 1.381e+000 2.000e-003 
1.692e-002 2.153e+009 3.380e+011 1.000e+005 1.383e+000 2.023e-003 
1.697e-002 2.157e+009 3.423e+011 1.000e+005 1.386e+000 2.047e-003 
1.702e-002 2.161e+009 3.519e+011 1.000e+005 1.392e+000 2.071e-003 
1.707e-002 2.164e+009 3.576e+011 1.000e+005 1.393e+000 2.096e-003 
1.711e-002 2.168e+009 3.619e+011 1.000e+005 1.395e+000 2.121e-003 
1.716e-002 2.171e+009 3.564e+011 1.000e+005 1.391e+000 2.146e-003 
1.721e-002 2.175e+009 3.574e+011 1.000e+005 1.392e+000 2.171e-003 
1.726e-002 2.178e+009 3.593e+011 1.000e+005 1.393e+000 2.195e-003 
1.731e-002 2.182e+009 3.584e+011 1.000e+005 1.392e+000 2.221e-003 
1.736e-002 2.185e+009 3.639e+011 1.000e+005 1.395e+000 2.246e-003 
1.741e-002 2.189e+009 3.676e+011 1.000e+005 1.396e+000 2.272e-003 
1.746e-002 2.192e+009 3.636e+011 1.000e+005 1.395e+000 2.297e-003 
1.751e-002 2.195e+009 3.657e+011 1.000e+005 1.396e+000 2.323e-003 
1.756e-002 2.199e+009 3.703e+011 1.000e+005 1.398e+000 2.350e-003 
1.761e-002 2.202e+009 3.637e+011 1.000e+005 1.395e+000 2.376e-003 
1.766e-002 2.206e+009 3.614e+011 1.000e+005 1.395e+000 2.401e-003 
1.771e-002 2.209e+009 3.666e+011 1.000e+005 1.398e+000 2.427e-003 
1.776e-002 2.213e+009 3.723e+011 1.000e+005 1.400e+000 2.453e-003 
1.781e-002 2.216e+009 3.713e+011 1.000e+005 1.399e+000 2.479e-003 
1.786e-002 2.219e+009 3.666e+011 1.000e+005 1.396e+000 2.505e-003 
1.791e-002 2.223e+009 3.555e+011 1.000e+005 1.393e+000 2.531e-003 
1.796e-002 2.226e+009 3.602e+011 1.000e+005 1.396e+000 2.556e-003 
1.800e-002 2.230e+009 3.603e+011 1.000e+005 1.394e+000 2.581e-003 
1.805e-002 2.233e+009 3.585e+011 1.000e+005 1.394e+000 2.606e-003 
1.810e-002 2.237e+009 3.528e+011 1.000e+005 1.391e+000 2.631e-003 
1.815e-002 2.241e+009 3.484e+011 1.000e+005 1.389e+000 2.656e-003 
1.820e-002 2.244e+009 3.465e+011 1.000e+005 1.388e+000 2.681e-003 
1.825e-002 2.248e+009 3.432e+011 1.000e+005 1.386e+000 2.705e-003 
1.830e-002 2.252e+009 3.456e+011 1.000e+005 1.388e+000 2.729e-003 
1.835e-002 2.255e+009 3.465e+011 1.000e+005 1.388e+000 2.753e-003 
1.840e-002 2.259e+009 3.525e+011 1.000e+005 1.391e+000 2.778e-003 
1.845e-002 2.262e+009 3.591e+011 1.000e+005 1.394e+000 2.803e-003 
1.850e-002 2.266e+009 3.656e+011 1.000e+005 1.397e+000 2.829e-003 
1.855e-002 2.269e+009 3.589e+011 1.000e+005 1.393e+000 2.855e-003 
1.860e-002 2.273e+009 3.684e+011 1.000e+005 1.397e+000 2.880e-003 
1.865e-002 2.276e+009 3.789e+011 1.000e+005 1.403e+000 2.907e-003 
1.870e-002 2.280e+009 3.798e+011 1.000e+005 1.402e+000 2.934e-003 
1.875e-002 2.283e+009 3.833e+011 1.000e+005 1.404e+000 2.961e-003 
1.880e-002 2.286e+009 3.766e+011 1.000e+005 1.401e+000 2.988e-003 
1.885e-002 2.289e+009 3.755e+011 1.000e+005 1.401e+000 3.015e-003 
1.890e-002 2.293e+009 3.772e+011 1.000e+005 1.401e+000 3.041e-003 
1.895e-002 2.296e+009 3.878e+011 1.000e+005 1.406e+000 3.068e-003 
1.900e-002 2.299e+009 3.986e+011 1.000e+005 1.410e+000 3.097e-003 
1.905e-002 2.302e+009 4.076e+011 1.000e+005 1.413e+000 3.126e-003 
1.910e-002 2.305e+009 4.130e+011 1.000e+005 1.414e+000 3.155e-003 
1.915e-002 2.308e+009 4.204e+011 1.000e+005 1.417e+000 3.185e-003 
1.920e-002 2.311e+009 4.186e+011 1.000e+005 1.416e+000 3.215e-003 
1.925e-002 2.314e+009 4.133e+011 1.000e+005 1.414e+000 3.245e-003 
1.930e-002 2.317e+009 4.155e+011 1.000e+005 1.414e+000 3.274e-003 
1.935e-002 2.319e+009 4.053e+011 1.000e+005 1.411e+000 3.303e-003 
1.940e-002 2.322e+009 4.003e+011 1.000e+005 1.410e+000 3.332e-003 
1.945e-002 2.325e+009 3.978e+011 1.000e+005 1.408e+000 3.360e-003 
1.949e-002 2.329e+009 3.966e+011 1.000e+005 1.409e+000 3.389e-003 
1.954e-002 2.332e+009 3.927e+011 1.000e+005 1.408e+000 3.417e-003 
1.959e-002 2.335e+009 3.882e+011 1.000e+005 1.406e+000 3.444e-003 
1.964e-002 2.338e+009 3.805e+011 1.000e+005 1.403e+000 3.472e-003 
1.969e-002 2.341e+009 3.762e+011 1.000e+005 1.401e+000 3.499e-003 
1.974e-002 2.345e+009 3.736e+011 1.000e+005 1.401e+000 3.526e-003 
1.979e-002 2.348e+009 3.738e+011 1.000e+005 1.402e+000 3.552e-003 
1.984e-002 2.352e+009 3.685e+011 1.000e+005 1.399e+000 3.579e-003 
1.989e-002 2.355e+009 3.667e+011 1.000e+005 1.398e+000 3.605e-003 
1.994e-002 2.358e+009 3.666e+011 1.000e+005 1.399e+000 3.631e-003 
1.999e-002 2.362e+009 3.675e+011 1.000e+005 1.398e+000 3.657e-003 
2.004e-002 2.365e+009 3.609e+011 1.000e+005 1.396e+000 3.682e-003 
2.009e-002 2.369e+009 3.645e+011 1.000e+005 1.397e+000 3.708e-003 
2.014e-002 2.372e+009 3.698e+011 1.000e+005 1.400e+000 3.734e-003 
2.019e-002 2.375e+009 3.759e+011 1.000e+005 1.402e+000 3.759e-003 
2.024e-002 2.379e+009 3.808e+011 1.000e+005 1.403e+000 3.785e-003 
2.029e-002 2.382e+009 3.869e+011 1.000e+005 1.406e+000 3.813e-003 
2.034e-002 2.385e+009 3.869e+011 1.000e+005 1.406e+000 3.841e-003 
2.039e-002 2.388e+009 3.866e+011 1.000e+005 1.406e+000 3.868e-003 
2.044e-002 2.391e+009 3.924e+011 1.000e+005 1.409e+000 3.896e-003 
2.049e-002 2.395e+009 3.945e+011 1.000e+005 1.409e+000 3.924e-003 
2.054e-002 2.398e+009 3.927e+011 1.000e+005 1.408e+000 3.952e-003 
2.059e-002 2.401e+009 3.895e+011 1.000e+005 1.406e+000 3.980e-003 
2.064e-002 2.404e+009 3.838e+011 1.000e+005 1.404e+000 4.008e-003 
2.069e-002 2.407e+009 3.775e+011 1.000e+005 1.401e+000 4.035e-003 
2.074e-002 2.411e+009 3.786e+011 1.000e+005 1.401e+000 4.062e-003 
2.079e-002 2.414e+009 3.841e+011 1.000e+005 1.404e+000 4.089e-003 
2.084e-002 2.417e+009 3.854e+011 1.000e+005 1.404e+000 4.116e-003 
2.089e-002 2.420e+009 3.909e+011 1.000e+005 1.407e+000 4.144e-003 
2.093e-002 2.423e+009 3.982e+011 1.000e+005 1.409e+000 4.172e-003 
2.098e-002 2.427e+009 4.018e+011 1.000e+005 1.410e+000 4.201e-003 
2.103e-002 2.429e+009 4.043e+011 1.000e+005 1.411e+000 4.229e-003 
