# Supplementary material for: Strain rate dependency of dislocation plasticity
Source: Nat Commun. 2021 Mar 23;12:1845. doi: 10.1038/s41467-021-21939-1 (PMC7988163; doi:10.1038/s41467-021-21939-1)
Supplement: Supplementary file 3 — Supplementary Data 1 [file 41467_2021_21939_MOESM3_ESM.zip › Supplementary Data 1/DDDSimulationSet1/StrainRate=1e5s-1/InitialDislocationDensity=1.2e14m-2.dat]

#strain(1), stress(Pa), dislocation density(m-2), strain rate(s-1), mean dislocation velocity(km/s), plastic strain(1)
3.058e-005 4.177e+006 1.237e+014 1.000e+005 6.507e-004 1.667e-006 
6.070e-005 7.984e+006 1.237e+014 1.000e+005 1.366e-003 5.452e-006 
8.999e-005 1.151e+007 1.237e+014 1.000e+005 2.225e-003 1.033e-005 
1.192e-004 1.484e+007 1.236e+014 1.000e+005 8.894e-004 1.654e-005 
1.484e-004 1.802e+007 1.236e+014 1.000e+005 5.665e-003 2.375e-005 
1.781e-004 2.117e+007 1.236e+014 1.000e+005 2.826e-003 3.166e-005 
2.073e-004 2.412e+007 1.236e+014 1.000e+005 8.208e-004 4.045e-005 
2.368e-004 2.699e+007 1.236e+014 1.000e+005 7.321e-003 5.012e-005 
2.662e-004 2.982e+007 1.236e+014 1.000e+005 2.479e-003 5.988e-005 
2.957e-004 3.261e+007 1.236e+014 1.000e+005 1.998e-003 7.008e-005 
3.255e-004 3.533e+007 1.235e+014 1.000e+005 6.585e-003 8.113e-005 
3.559e-004 3.795e+007 1.235e+014 1.000e+005 8.510e-003 9.343e-005 
3.896e-004 4.061e+007 1.235e+014 1.000e+005 8.507e-003 1.087e-004 
4.232e-004 4.323e+007 1.235e+014 1.000e+005 1.692e-003 1.242e-004 
4.566e-004 4.596e+007 1.236e+014 1.000e+005 7.099e-003 1.386e-004 
4.896e-004 4.875e+007 1.237e+014 1.000e+005 4.742e-003 1.524e-004 
5.224e-004 5.159e+007 1.238e+014 1.000e+005 6.935e-003 1.656e-004 
5.723e-004 5.647e+007 1.217e+014 1.000e+005 2.565e-003 1.817e-004 
6.210e-004 6.140e+007 1.211e+014 1.000e+005 4.162e-003 1.963e-004 
6.721e-004 6.638e+007 1.209e+014 1.000e+005 6.934e-003 2.129e-004 
7.219e-004 7.104e+007 1.211e+014 1.000e+005 3.219e-003 2.304e-004 
7.720e-004 7.562e+007 1.214e+014 1.000e+005 8.006e-003 2.489e-004 
8.210e-004 7.914e+007 1.216e+014 1.000e+005 6.764e-003 2.736e-004 
8.702e-004 8.238e+007 1.218e+014 1.000e+005 5.841e-003 3.004e-004 
9.180e-004 8.487e+007 1.221e+014 1.000e+005 3.608e-003 3.309e-004 
9.644e-004 8.713e+007 1.219e+014 1.000e+005 8.785e-003 3.617e-004 
1.012e-003 9.053e+007 1.222e+014 1.000e+005 9.451e-003 3.854e-004 
1.059e-003 9.459e+007 1.225e+014 1.000e+005 3.872e-003 4.049e-004 
1.105e-003 9.857e+007 1.226e+014 1.000e+005 6.638e-003 4.237e-004 
1.148e-003 1.017e+008 1.228e+014 1.000e+005 7.034e-003 4.448e-004 
1.191e-003 1.043e+008 1.231e+014 1.000e+005 8.383e-003 4.699e-004 
1.234e-003 1.065e+008 1.236e+014 1.000e+005 5.172e-003 4.971e-004 
1.276e-003 1.090e+008 1.241e+014 1.000e+005 3.749e-003 5.218e-004 
1.318e-003 1.111e+008 1.239e+014 1.000e+005 7.951e-003 5.499e-004 
1.358e-003 1.122e+008 1.239e+014 1.000e+005 1.105e-002 5.817e-004 
1.398e-003 1.139e+008 1.240e+014 1.000e+005 4.786e-003 6.099e-004 
1.439e-003 1.159e+008 1.244e+014 1.000e+005 7.189e-003 6.378e-004 
1.481e-003 1.181e+008 1.247e+014 1.000e+005 5.410e-003 6.638e-004 
1.522e-003 1.197e+008 1.252e+014 1.000e+005 1.335e-002 6.937e-004 
1.563e-003 1.206e+008 1.251e+014 1.000e+005 4.502e-003 7.289e-004 
1.604e-003 1.228e+008 1.252e+014 1.000e+005 9.117e-004 7.543e-004 
1.646e-003 1.260e+008 1.254e+014 1.000e+005 1.052e-002 7.744e-004 
1.688e-003 1.280e+008 1.254e+014 1.000e+005 2.486e-003 8.030e-004 
1.730e-003 1.288e+008 1.252e+014 1.000e+005 1.445e-002 8.394e-004 
1.770e-003 1.285e+008 1.251e+014 1.000e+005 1.244e-002 8.810e-004 
1.809e-003 1.285e+008 1.253e+014 1.000e+005 1.222e-002 9.203e-004 
1.850e-003 1.287e+008 1.244e+014 1.000e+005 7.456e-003 9.593e-004 
1.889e-003 1.267e+008 1.247e+014 1.000e+005 1.020e-002 1.013e-003 
1.928e-003 1.244e+008 1.252e+014 1.000e+005 1.528e-002 1.067e-003 
1.966e-003 1.224e+008 1.260e+014 1.000e+005 1.716e-002 1.119e-003 
2.006e-003 1.209e+008 1.270e+014 1.000e+005 9.112e-003 1.169e-003 
2.045e-003 1.211e+008 1.282e+014 1.000e+005 9.351e-003 1.207e-003 
2.084e-003 1.216e+008 1.291e+014 1.000e+005 8.667e-003 1.243e-003 
2.121e-003 1.209e+008 1.291e+014 1.000e+005 1.330e-002 1.285e-003 
2.157e-003 1.213e+008 1.291e+014 1.000e+005 1.428e-002 1.318e-003 
2.193e-003 1.231e+008 1.291e+014 1.000e+005 4.942e-003 1.342e-003 
2.227e-003 1.252e+008 1.292e+014 1.000e+005 9.511e-003 1.361e-003 
2.259e-003 1.266e+008 1.295e+014 1.000e+005 1.013e-003 1.383e-003 
2.291e-003 1.279e+008 1.297e+014 1.000e+005 3.749e-003 1.406e-003 
2.321e-003 1.284e+008 1.290e+014 1.000e+005 2.653e-003 1.433e-003 
2.427e-003 1.280e+008 1.245e+014 1.000e+005 1.105e-002 1.541e-003 
2.510e-003 1.286e+008 1.248e+014 1.000e+005 5.821e-003 1.620e-003 
2.592e-003 1.346e+008 1.251e+014 1.000e+005 5.222e-003 1.660e-003 
2.679e-003 1.388e+008 1.242e+014 1.000e+005 7.886e-003 1.719e-003 
2.768e-003 1.381e+008 1.227e+014 1.000e+005 1.031e-002 1.813e-003 
2.856e-003 1.355e+008 1.220e+014 1.000e+005 1.239e-002 1.918e-003 
2.942e-003 1.303e+008 1.219e+014 1.000e+005 1.494e-002 2.041e-003 
3.030e-003 1.265e+008 1.222e+014 1.000e+005 8.704e-003 2.154e-003 
3.117e-003 1.267e+008 1.235e+014 1.000e+005 1.028e-002 2.240e-003 
3.202e-003 1.245e+008 1.237e+014 1.000e+005 1.241e-002 2.341e-003 
3.291e-003 1.181e+008 1.233e+014 1.000e+005 1.227e-002 2.474e-003 
3.379e-003 1.139e+008 1.235e+014 1.000e+005 1.048e-002 2.590e-003 
3.467e-003 1.133e+008 1.243e+014 1.000e+005 1.093e-002 2.684e-003 
3.560e-003 1.113e+008 1.249e+014 1.000e+005 8.614e-003 2.790e-003 
3.642e-003 1.135e+008 1.258e+014 1.000e+005 6.505e-003 2.857e-003 
3.680e-003 1.159e+008 1.257e+014 1.000e+005 4.681e-003 2.878e-003 
3.712e-003 1.173e+008 1.250e+014 1.000e+005 6.917e-003 2.900e-003 
3.743e-003 1.179e+008 1.251e+014 1.000e+005 9.484e-003 2.927e-003 
3.777e-003 1.182e+008 1.247e+014 1.000e+005 9.018e-003 2.959e-003 
3.873e-003 1.204e+008 1.257e+014 1.000e+005 7.414e-003 3.039e-003 
3.968e-003 1.201e+008 1.246e+014 1.000e+005 1.420e-002 3.137e-003 
4.028e-003 1.156e+008 1.244e+014 1.000e+005 1.150e-002 3.228e-003 
4.083e-003 1.148e+008 1.250e+014 1.000e+005 9.151e-003 3.289e-003 
4.129e-003 1.143e+008 1.257e+014 1.000e+005 9.878e-003 3.337e-003 
4.166e-003 1.131e+008 1.247e+014 1.000e+005 1.049e-002 3.383e-003 
4.196e-003 1.128e+008 1.250e+014 1.000e+005 9.241e-003 3.415e-003 
4.219e-003 1.127e+008 1.251e+014 1.000e+005 9.092e-003 3.439e-003 
4.243e-003 1.132e+008 1.242e+014 1.000e+005 7.990e-003 3.460e-003 
4.266e-003 1.137e+008 1.247e+014 1.000e+005 7.457e-003 3.479e-003 
4.289e-003 1.143e+008 1.251e+014 1.000e+005 7.594e-003 3.498e-003 
4.312e-003 1.153e+008 1.255e+014 1.000e+005 6.100e-003 3.514e-003 
4.334e-003 1.165e+008 1.257e+014 1.000e+005 6.021e-003 3.528e-003 
4.357e-003 1.178e+008 1.255e+014 1.000e+005 4.945e-003 3.542e-003 
4.379e-003 1.194e+008 1.254e+014 1.000e+005 5.267e-003 3.553e-003 
4.402e-003 1.209e+008 1.256e+014 1.000e+005 5.526e-003 3.565e-003 
4.425e-003 1.222e+008 1.255e+014 1.000e+005 7.551e-003 3.579e-003 
4.448e-003 1.228e+008 1.252e+014 1.000e+005 7.702e-003 3.598e-003 
4.470e-003 1.237e+008 1.255e+014 1.000e+005 6.710e-003 3.614e-003 
4.493e-003 1.249e+008 1.259e+014 1.000e+005 6.170e-003 3.629e-003 
4.516e-003 1.262e+008 1.263e+014 1.000e+005 5.586e-003 3.642e-003 
4.540e-003 1.279e+008 1.265e+014 1.000e+005 4.915e-003 3.655e-003 
4.563e-003 1.296e+008 1.269e+014 1.000e+005 4.972e-003 3.666e-003 
4.586e-003 1.314e+008 1.272e+014 1.000e+005 4.760e-003 3.677e-003 
4.609e-003 1.330e+008 1.273e+014 1.000e+005 7.071e-003 3.689e-003 
4.632e-003 1.337e+008 1.274e+014 1.000e+005 6.718e-003 3.707e-003 
4.656e-003 1.347e+008 1.280e+014 1.000e+005 6.456e-003 3.724e-003 
4.680e-003 1.357e+008 1.286e+014 1.000e+005 6.374e-003 3.740e-003 
4.704e-003 1.366e+008 1.293e+014 1.000e+005 6.700e-003 3.758e-003 
4.727e-003 1.378e+008 1.293e+014 1.000e+005 5.533e-003 3.773e-003 
4.750e-003 1.391e+008 1.292e+014 1.000e+005 6.028e-003 3.787e-003 
4.772e-003 1.401e+008 1.296e+014 1.000e+005 7.372e-003 3.803e-003 
4.795e-003 1.405e+008 1.288e+014 1.000e+005 8.294e-003 3.822e-003 
4.817e-003 1.408e+008 1.292e+014 1.000e+005 7.184e-003 3.842e-003 
4.839e-003 1.416e+008 1.297e+014 1.000e+005 6.617e-003 3.859e-003 
4.861e-003 1.424e+008 1.298e+014 1.000e+005 6.686e-003 3.875e-003 
4.884e-003 1.431e+008 1.299e+014 1.000e+005 6.988e-003 3.894e-003 
4.908e-003 1.436e+008 1.303e+014 1.000e+005 7.690e-003 3.913e-003 
4.932e-003 1.441e+008 1.309e+014 1.000e+005 7.922e-003 3.934e-003 
4.955e-003 1.445e+008 1.314e+014 1.000e+005 7.313e-003 3.955e-003 
4.978e-003 1.448e+008 1.321e+014 1.000e+005 8.401e-003 3.976e-003 
5.001e-003 1.448e+008 1.324e+014 1.000e+005 8.471e-003 3.999e-003 
5.024e-003 1.449e+008 1.330e+014 1.000e+005 7.764e-003 4.021e-003 
5.049e-003 1.452e+008 1.337e+014 1.000e+005 7.032e-003 4.044e-003 
5.076e-003 1.461e+008 1.343e+014 1.000e+005 6.653e-003 4.065e-003 
5.107e-003 1.473e+008 1.350e+014 1.000e+005 5.525e-003 4.088e-003 
5.147e-003 1.494e+008 1.350e+014 1.000e+005 5.228e-003 4.113e-003 
5.226e-003 1.523e+008 1.363e+014 1.000e+005 7.851e-003 4.172e-003 
5.287e-003 1.493e+008 1.370e+014 1.000e+005 1.152e-002 4.254e-003 
5.351e-003 1.452e+008 1.388e+014 1.000e+005 9.823e-003 4.346e-003 
5.424e-003 1.433e+008 1.410e+014 1.000e+005 8.383e-003 4.433e-003 
5.500e-003 1.404e+008 1.425e+014 1.000e+005 9.424e-003 4.528e-003 
5.565e-003 1.391e+008 1.439e+014 1.000e+005 7.954e-003 4.602e-003 
5.627e-003 1.381e+008 1.444e+014 1.000e+005 9.618e-003 4.671e-003 
5.715e-003 1.337e+008 1.412e+014 1.000e+005 1.169e-002 4.790e-003 
5.770e-003 1.324e+008 1.399e+014 1.000e+005 7.836e-003 4.854e-003 
5.833e-003 1.318e+008 1.345e+014 1.000e+005 5.887e-003 4.921e-003 
5.895e-003 1.355e+008 1.351e+014 1.000e+005 5.741e-003 4.958e-003 
5.958e-003 1.376e+008 1.359e+014 1.000e+005 8.128e-003 5.006e-003 
6.021e-003 1.368e+008 1.365e+014 1.000e+005 7.628e-003 5.075e-003 
6.084e-003 1.389e+008 1.361e+014 1.000e+005 4.741e-003 5.122e-003 
6.147e-003 1.426e+008 1.347e+014 1.000e+005 5.473e-003 5.160e-003 
6.209e-003 1.433e+008 1.341e+014 1.000e+005 9.788e-003 5.218e-003 
6.271e-003 1.441e+008 1.354e+014 1.000e+005 7.259e-003 5.274e-003 
6.334e-003 1.471e+008 1.356e+014 1.000e+005 5.021e-003 5.316e-003 
6.397e-003 1.497e+008 1.364e+014 1.000e+005 5.200e-003 5.361e-003 
6.468e-003 1.535e+008 1.372e+014 1.000e+005 4.381e-003 5.406e-003 
6.554e-003 1.603e+008 1.391e+014 1.000e+005 4.033e-003 5.445e-003 
6.635e-003 1.660e+008 1.410e+014 1.000e+005 3.477e-003 5.486e-003 
6.707e-003 1.716e+008 1.424e+014 1.000e+005 5.211e-003 5.519e-003 
6.773e-003 1.749e+008 1.442e+014 1.000e+005 6.194e-003 5.563e-003 
6.844e-003 1.729e+008 1.457e+014 1.000e+005 8.972e-003 5.648e-003 
6.921e-003 1.682e+008 1.472e+014 1.000e+005 1.102e-002 5.756e-003 
7.034e-003 1.589e+008 1.501e+014 1.000e+005 1.112e-002 5.934e-003 
7.096e-003 1.525e+008 1.523e+014 1.000e+005 1.089e-002 6.041e-003 
7.129e-003 1.489e+008 1.517e+014 1.000e+005 1.800e-002 6.099e-003 
7.158e-003 1.453e+008 1.501e+014 1.000e+005 1.270e-002 6.153e-003 
7.192e-003 1.426e+008 1.509e+014 1.000e+005 1.755e-002 6.206e-003 
7.226e-003 1.415e+008 1.519e+014 1.000e+005 1.471e-002 6.248e-003 
7.260e-003 1.404e+008 1.523e+014 1.000e+005 1.051e-002 6.288e-003 
7.294e-003 1.403e+008 1.515e+014 1.000e+005 5.497e-003 6.323e-003 
7.329e-003 1.409e+008 1.505e+014 1.000e+005 1.061e-002 6.354e-003 
7.361e-003 1.410e+008 1.501e+014 1.000e+005 8.034e-003 6.385e-003 
7.396e-003 1.423e+008 1.506e+014 1.000e+005 4.173e-003 6.411e-003 
7.431e-003 1.444e+008 1.515e+014 1.000e+005 6.859e-003 6.432e-003 
7.467e-003 1.470e+008 1.520e+014 1.000e+005 6.290e-006 6.450e-003 
7.502e-003 1.499e+008 1.526e+014 1.000e+005 3.537e-003 6.465e-003 
7.538e-003 1.531e+008 1.532e+014 1.000e+005 1.125e-003 6.479e-003 
7.574e-003 1.554e+008 1.540e+014 1.000e+005 5.694e-003 6.499e-003 
7.608e-003 1.566e+008 1.525e+014 1.000e+005 1.062e-002 6.525e-003 
7.644e-003 1.572e+008 1.532e+014 1.000e+005 3.593e-003 6.557e-003 
7.680e-003 1.584e+008 1.518e+014 1.000e+005 4.060e-003 6.584e-003 
7.715e-003 1.597e+008 1.516e+014 1.000e+005 4.602e-003 6.610e-003 
7.748e-003 1.597e+008 1.523e+014 1.000e+005 1.107e-002 6.643e-003 
7.781e-003 1.594e+008 1.536e+014 1.000e+005 1.505e-002 6.678e-003 
7.814e-003 1.570e+008 1.530e+014 1.000e+005 1.201e-002 6.728e-003 
7.848e-003 1.542e+008 1.535e+014 1.000e+005 8.025e-003 6.781e-003 
7.881e-003 1.518e+008 1.541e+014 1.000e+005 8.278e-003 6.831e-003 
7.913e-003 1.513e+008 1.549e+014 1.000e+005 6.383e-003 6.866e-003 
7.944e-003 1.519e+008 1.557e+014 1.000e+005 9.207e-003 6.893e-003 
7.975e-003 1.530e+008 1.565e+014 1.000e+005 4.782e-003 6.916e-003 
8.009e-003 1.542e+008 1.567e+014 1.000e+005 9.293e-003 6.942e-003 
8.042e-003 1.556e+008 1.576e+014 1.000e+005 4.612e-003 6.965e-003 
8.077e-003 1.569e+008 1.573e+014 1.000e+005 8.185e-003 6.991e-003 
8.111e-003 1.576e+008 1.575e+014 1.000e+005 1.334e-002 7.021e-003 
8.147e-003 1.595e+008 1.558e+014 1.000e+005 8.447e-003 7.043e-003 
8.183e-003 1.632e+008 1.551e+014 1.000e+005 8.029e-003 7.054e-003 
8.221e-003 1.672e+008 1.539e+014 1.000e+005 4.710e-003 7.064e-003 
8.258e-003 1.701e+008 1.532e+014 1.000e+005 3.248e-003 7.081e-003 
8.297e-003 1.729e+008 1.533e+014 1.000e+005 9.474e-003 7.100e-003 
8.336e-003 1.759e+008 1.536e+014 1.000e+005 1.022e-002 7.118e-003 
8.376e-003 1.783e+008 1.541e+014 1.000e+005 2.087e-003 7.142e-003 
8.415e-003 1.804e+008 1.553e+014 1.000e+005 1.978e-003 7.167e-003 
8.455e-003 1.821e+008 1.562e+014 1.000e+005 7.539e-003 7.194e-003 
8.493e-003 1.823e+008 1.575e+014 1.000e+005 7.169e-003 7.231e-003 
8.534e-003 1.821e+008 1.589e+014 1.000e+005 9.278e-003 7.274e-003 
8.588e-003 1.817e+008 1.590e+014 1.000e+005 6.190e-003 7.331e-003 
8.641e-003 1.828e+008 1.603e+014 1.000e+005 8.285e-003 7.376e-003 
8.685e-003 1.827e+008 1.623e+014 1.000e+005 8.842e-003 7.421e-003 
8.719e-003 1.803e+008 1.614e+014 1.000e+005 1.039e-002 7.472e-003 
8.754e-003 1.769e+008 1.629e+014 1.000e+005 1.164e-002 7.529e-003 
8.786e-003 1.748e+008 1.645e+014 1.000e+005 8.042e-003 7.576e-003 
8.817e-003 1.724e+008 1.612e+014 1.000e+005 1.441e-002 7.624e-003 
8.849e-003 1.698e+008 1.600e+014 1.000e+005 1.252e-002 7.674e-003 
8.883e-003 1.684e+008 1.590e+014 1.000e+005 5.036e-003 7.717e-003 
8.917e-003 1.696e+008 1.591e+014 1.000e+005 2.964e-003 7.743e-003 
8.951e-003 1.711e+008 1.593e+014 1.000e+005 5.000e-003 7.767e-003 
8.985e-003 1.733e+008 1.595e+014 1.000e+005 7.035e-003 7.786e-003 
9.020e-003 1.760e+008 1.602e+014 1.000e+005 6.982e-003 7.802e-003 
9.055e-003 1.788e+008 1.610e+014 1.000e+005 6.349e-003 7.818e-003 
9.090e-003 1.803e+008 1.596e+014 1.000e+005 2.144e-003 7.842e-003 
9.124e-003 1.830e+008 1.600e+014 1.000e+005 1.113e-003 7.858e-003 
9.159e-003 1.854e+008 1.596e+014 1.000e+005 8.435e-003 7.876e-003 
9.194e-003 1.879e+008 1.577e+014 1.000e+005 1.562e-003 7.894e-003 
9.228e-003 1.906e+008 1.572e+014 1.000e+005 1.956e-003 7.908e-003 
9.260e-003 1.902e+008 1.554e+014 1.000e+005 8.672e-003 7.944e-003 
9.293e-003 1.879e+008 1.547e+014 1.000e+005 1.215e-002 7.993e-003 
9.327e-003 1.857e+008 1.558e+014 1.000e+005 1.079e-002 8.041e-003 
9.361e-003 1.857e+008 1.567e+014 1.000e+005 7.788e-003 8.076e-003 
9.394e-003 1.859e+008 1.574e+014 1.000e+005 7.012e-003 8.108e-003 
9.427e-003 1.863e+008 1.578e+014 1.000e+005 6.917e-003 8.137e-003 
9.456e-003 1.859e+008 1.574e+014 1.000e+005 7.842e-003 8.169e-003 
9.484e-003 1.855e+008 1.589e+014 1.000e+005 8.528e-003 8.200e-003 
9.514e-003 1.838e+008 1.588e+014 1.000e+005 9.574e-003 8.241e-003 
9.544e-003 1.823e+008 1.585e+014 1.000e+005 9.774e-003 8.282e-003 
9.574e-003 1.798e+008 1.593e+014 1.000e+005 1.073e-002 8.329e-003 
9.603e-003 1.775e+008 1.595e+014 1.000e+005 1.182e-002 8.374e-003 
9.630e-003 1.744e+008 1.594e+014 1.000e+005 1.254e-002 8.422e-003 
9.658e-003 1.713e+008 1.607e+014 1.000e+005 1.024e-002 8.471e-003 
9.686e-003 1.690e+008 1.629e+014 1.000e+005 9.870e-003 8.517e-003 
9.714e-003 1.655e+008 1.626e+014 1.000e+005 1.174e-002 8.568e-003 
9.742e-003 1.631e+008 1.638e+014 1.000e+005 9.751e-003 8.612e-003 
9.769e-003 1.611e+008 1.640e+014 1.000e+005 9.253e-003 8.653e-003 
9.796e-003 1.600e+008 1.637e+014 1.000e+005 6.777e-003 8.688e-003 
9.824e-003 1.608e+008 1.634e+014 1.000e+005 6.103e-003 8.710e-003 
9.852e-003 1.614e+008 1.637e+014 1.000e+005 5.391e-003 8.734e-003 
9.878e-003 1.629e+008 1.640e+014 1.000e+005 4.689e-003 8.750e-003 
9.904e-003 1.635e+008 1.622e+014 1.000e+005 5.178e-003 8.771e-003 
9.930e-003 1.645e+008 1.608e+014 1.000e+005 5.827e-003 8.791e-003 
9.957e-003 1.648e+008 1.600e+014 1.000e+005 7.004e-003 8.816e-003 
9.985e-003 1.651e+008 1.598e+014 1.000e+005 6.972e-003 8.841e-003 
1.001e-002 1.654e+008 1.596e+014 1.000e+005 6.777e-003 8.867e-003 
1.004e-002 1.657e+008 1.600e+014 1.000e+005 6.518e-003 8.892e-003 
1.007e-002 1.662e+008 1.607e+014 1.000e+005 7.190e-003 8.916e-003 
1.009e-002 1.657e+008 1.595e+014 1.000e+005 8.390e-003 8.945e-003 
1.012e-002 1.658e+008 1.587e+014 1.000e+005 6.022e-003 8.968e-003 
1.014e-002 1.664e+008 1.589e+014 1.000e+005 6.110e-003 8.987e-003 
1.016e-002 1.670e+008 1.584e+014 1.000e+005 6.544e-003 9.006e-003 
1.019e-002 1.673e+008 1.582e+014 1.000e+005 6.244e-003 9.027e-003 
1.021e-002 1.677e+008 1.587e+014 1.000e+005 7.128e-003 9.049e-003 
1.023e-002 1.681e+008 1.591e+014 1.000e+005 5.955e-003 9.069e-003 
1.026e-002 1.686e+008 1.583e+014 1.000e+005 8.498e-003 9.091e-003 
1.028e-002 1.684e+008 1.578e+014 1.000e+005 7.417e-003 9.110e-003 
1.030e-002 1.682e+008 1.569e+014 1.000e+005 6.756e-003 9.134e-003 
1.032e-002 1.688e+008 1.575e+014 1.000e+005 6.312e-003 9.152e-003 
1.034e-002 1.695e+008 1.582e+014 1.000e+005 6.217e-003 9.170e-003 
1.037e-002 1.701e+008 1.588e+014 1.000e+005 5.797e-003 9.187e-003 
1.039e-002 1.701e+008 1.587e+014 1.000e+005 7.802e-003 9.209e-003 
1.041e-002 1.702e+008 1.593e+014 1.000e+005 6.395e-003 9.231e-003 
1.043e-002 1.707e+008 1.599e+014 1.000e+005 9.234e-003 9.250e-003 
1.045e-002 1.710e+008 1.607e+014 1.000e+005 9.331e-003 9.270e-003 
1.047e-002 1.712e+008 1.601e+014 1.000e+005 1.006e-002 9.289e-003 
1.050e-002 1.714e+008 1.603e+014 1.000e+005 9.488e-003 9.309e-003 
1.052e-002 1.722e+008 1.607e+014 1.000e+005 8.126e-003 9.323e-003 
1.054e-002 1.732e+008 1.610e+014 1.000e+005 9.541e-003 9.337e-003 
1.056e-002 1.741e+008 1.615e+014 1.000e+005 1.105e-002 9.352e-003 
1.058e-002 1.744e+008 1.603e+014 1.000e+005 1.068e-002 9.370e-003 
1.060e-002 1.749e+008 1.604e+014 1.000e+005 9.760e-003 9.387e-003 
1.062e-002 1.749e+008 1.602e+014 1.000e+005 9.721e-003 9.407e-003 
1.064e-002 1.751e+008 1.605e+014 1.000e+005 1.201e-002 9.425e-003 
1.066e-002 1.761e+008 1.607e+014 1.000e+005 1.127e-002 9.438e-003 
1.068e-002 1.774e+008 1.612e+014 1.000e+005 9.133e-003 9.449e-003 
1.070e-002 1.788e+008 1.617e+014 1.000e+005 8.231e-003 9.459e-003 
1.072e-002 1.804e+008 1.622e+014 1.000e+005 1.350e-002 9.468e-003 
1.074e-002 1.819e+008 1.627e+014 1.000e+005 1.819e-002 9.478e-003 
1.076e-002 1.834e+008 1.633e+014 1.000e+005 1.765e-002 9.488e-003 
1.078e-002 1.844e+008 1.612e+014 1.000e+005 1.560e-002 9.502e-003 
1.080e-002 1.851e+008 1.583e+014 1.000e+005 1.878e-002 9.517e-003 
1.082e-002 1.860e+008 1.575e+014 1.000e+005 7.256e-003 9.531e-003 
1.084e-002 1.870e+008 1.581e+014 1.000e+005 8.877e-003 9.544e-003 
1.086e-002 1.880e+008 1.587e+014 1.000e+005 8.599e-003 9.557e-003 
1.088e-002 1.886e+008 1.593e+014 1.000e+005 1.033e-002 9.572e-003 
1.090e-002 1.892e+008 1.599e+014 1.000e+005 1.278e-002 9.586e-003 
1.092e-002 1.898e+008 1.605e+014 1.000e+005 4.558e-003 9.600e-003 
1.093e-002 1.901e+008 1.612e+014 1.000e+005 3.087e-003 9.617e-003 
1.095e-002 1.897e+008 1.618e+014 1.000e+005 8.679e-003 9.638e-003 
1.097e-002 1.902e+008 1.624e+014 1.000e+005 5.874e-003 9.653e-003 
1.099e-002 1.906e+008 1.630e+014 1.000e+005 5.819e-003 9.667e-003 
1.101e-002 1.908e+008 1.638e+014 1.000e+005 2.967e-003 9.684e-003 
1.102e-002 1.905e+008 1.640e+014 1.000e+005 2.533e-003 9.704e-003 
1.104e-002 1.894e+008 1.624e+014 1.000e+005 3.652e-003 9.730e-003 
1.106e-002 1.884e+008 1.617e+014 1.000e+005 7.151e-003 9.754e-003 
1.108e-002 1.873e+008 1.619e+014 1.000e+005 5.677e-003 9.780e-003 
1.109e-002 1.860e+008 1.623e+014 1.000e+005 6.203e-003 9.806e-003 
1.111e-002 1.851e+008 1.627e+014 1.000e+005 4.703e-003 9.829e-003 
1.113e-002 1.839e+008 1.628e+014 1.000e+005 6.682e-003 9.854e-003 
1.115e-002 1.830e+008 1.633e+014 1.000e+005 7.425e-003 9.878e-003 
1.116e-002 1.820e+008 1.642e+014 1.000e+005 8.852e-003 9.902e-003 
1.119e-002 1.800e+008 1.618e+014 1.000e+005 1.307e-002 9.941e-003 
1.122e-002 1.773e+008 1.634e+014 1.000e+005 1.389e-002 9.987e-003 
1.124e-002 1.740e+008 1.653e+014 1.000e+005 9.222e-003 1.004e-002 
1.127e-002 1.716e+008 1.662e+014 1.000e+005 9.706e-003 1.008e-002 
1.130e-002 1.673e+008 1.626e+014 1.000e+005 1.303e-002 1.014e-002 
1.133e-002 1.637e+008 1.622e+014 1.000e+005 1.288e-002 1.020e-002 
1.136e-002 1.605e+008 1.619e+014 1.000e+005 1.332e-002 1.025e-002 
1.139e-002 1.560e+008 1.598e+014 1.000e+005 8.932e-003 1.031e-002 
1.142e-002 1.546e+008 1.592e+014 1.000e+005 1.080e-002 1.035e-002 
1.145e-002 1.540e+008 1.594e+014 1.000e+005 7.011e-003 1.039e-002 
1.149e-002 1.538e+008 1.598e+014 1.000e+005 4.997e-003 1.042e-002 
1.152e-002 1.551e+008 1.605e+014 1.000e+005 4.895e-003 1.044e-002 
1.155e-002 1.568e+008 1.592e+014 1.000e+005 4.866e-003 1.046e-002 
1.159e-002 1.568e+008 1.584e+014 1.000e+005 8.091e-003 1.050e-002 
1.162e-002 1.561e+008 1.577e+014 1.000e+005 5.515e-003 1.054e-002 
1.166e-002 1.546e+008 1.561e+014 1.000e+005 7.405e-003 1.058e-002 
1.169e-002 1.545e+008 1.554e+014 1.000e+005 5.564e-003 1.062e-002 
1.173e-002 1.568e+008 1.553e+014 1.000e+005 7.027e-003 1.064e-002 
1.176e-002 1.600e+008 1.554e+014 1.000e+005 4.702e-003 1.065e-002 
1.180e-002 1.633e+008 1.556e+014 1.000e+005 5.983e-003 1.067e-002 
1.183e-002 1.665e+008 1.559e+014 1.000e+005 6.181e-003 1.068e-002 
1.186e-002 1.697e+008 1.563e+014 1.000e+005 5.138e-003 1.069e-002 
1.190e-002 1.726e+008 1.565e+014 1.000e+005 1.814e-003 1.070e-002 
1.193e-002 1.749e+008 1.568e+014 1.000e+005 7.840e-003 1.072e-002 
1.196e-002 1.765e+008 1.575e+014 1.000e+005 1.004e-002 1.074e-002 
1.199e-002 1.779e+008 1.580e+014 1.000e+005 1.041e-002 1.076e-002 
1.202e-002 1.789e+008 1.588e+014 1.000e+005 9.188e-003 1.078e-002 
1.205e-002 1.799e+008 1.590e+014 1.000e+005 1.380e-002 1.080e-002 
1.208e-002 1.806e+008 1.592e+014 1.000e+005 2.346e-003 1.083e-002 
1.211e-002 1.815e+008 1.597e+014 1.000e+005 3.956e-003 1.085e-002 
1.214e-002 1.820e+008 1.603e+014 1.000e+005 2.201e-003 1.088e-002 
1.217e-002 1.819e+008 1.596e+014 1.000e+005 8.471e-003 1.091e-002 
1.220e-002 1.793e+008 1.598e+014 1.000e+005 8.681e-003 1.095e-002 
1.223e-002 1.764e+008 1.594e+014 1.000e+005 6.818e-003 1.100e-002 
1.225e-002 1.751e+008 1.588e+014 1.000e+005 6.389e-003 1.104e-002 
1.228e-002 1.740e+008 1.597e+014 1.000e+005 5.528e-003 1.108e-002 
1.231e-002 1.724e+008 1.613e+014 1.000e+005 7.819e-003 1.112e-002 
1.234e-002 1.704e+008 1.629e+014 1.000e+005 1.110e-002 1.116e-002 
1.237e-002 1.692e+008 1.638e+014 1.000e+005 1.194e-002 1.120e-002 
1.240e-002 1.677e+008 1.623e+014 1.000e+005 7.666e-003 1.124e-002 
1.243e-002 1.650e+008 1.621e+014 1.000e+005 8.834e-003 1.128e-002 
1.246e-002 1.619e+008 1.636e+014 1.000e+005 7.365e-003 1.133e-002 
1.248e-002 1.598e+008 1.628e+014 1.000e+005 8.188e-003 1.138e-002 
1.251e-002 1.576e+008 1.632e+014 1.000e+005 1.397e-002 1.142e-002 
1.254e-002 1.549e+008 1.635e+014 1.000e+005 1.308e-002 1.147e-002 
1.257e-002 1.527e+008 1.635e+014 1.000e+005 7.792e-003 1.151e-002 
1.260e-002 1.506e+008 1.639e+014 1.000e+005 4.540e-003 1.155e-002 
1.262e-002 1.495e+008 1.643e+014 1.000e+005 1.192e-002 1.159e-002 
1.265e-002 1.485e+008 1.636e+014 1.000e+005 2.421e-003 1.162e-002 
1.269e-002 1.485e+008 1.596e+014 1.000e+005 7.076e-003 1.166e-002 
1.274e-002 1.485e+008 1.597e+014 1.000e+005 6.021e-003 1.171e-002 
1.277e-002 1.493e+008 1.559e+014 1.000e+005 4.048e-003 1.174e-002 
1.279e-002 1.503e+008 1.555e+014 1.000e+005 3.366e-003 1.175e-002 
1.282e-002 1.506e+008 1.540e+014 1.000e+005 6.600e-003 1.177e-002 
1.284e-002 1.503e+008 1.543e+014 1.000e+005 4.823e-003 1.180e-002 
1.286e-002 1.509e+008 1.540e+014 1.000e+005 4.233e-003 1.182e-002 
1.289e-002 1.515e+008 1.541e+014 1.000e+005 4.639e-003 1.183e-002 
1.291e-002 1.521e+008 1.546e+014 1.000e+005 4.271e-003 1.185e-002 
1.293e-002 1.526e+008 1.553e+014 1.000e+005 4.730e-003 1.187e-002 
1.295e-002 1.529e+008 1.560e+014 1.000e+005 5.682e-003 1.189e-002 
1.297e-002 1.531e+008 1.555e+014 1.000e+005 3.672e-003 1.191e-002 
1.299e-002 1.537e+008 1.559e+014 1.000e+005 2.739e-003 1.193e-002 
1.302e-002 1.541e+008 1.565e+014 1.000e+005 4.041e-003 1.195e-002 
1.304e-002 1.543e+008 1.572e+014 1.000e+005 5.893e-003 1.197e-002 
1.306e-002 1.540e+008 1.556e+014 1.000e+005 3.508e-003 1.199e-002 
1.308e-002 1.544e+008 1.557e+014 1.000e+005 1.537e-003 1.201e-002 
1.310e-002 1.546e+008 1.541e+014 1.000e+005 8.942e-003 1.203e-002 
1.318e-002 1.490e+008 1.517e+014 1.000e+005 9.759e-003 1.214e-002 
1.324e-002 1.495e+008 1.521e+014 1.000e+005 6.798e-003 1.221e-002 
1.332e-002 1.521e+008 1.537e+014 1.000e+005 4.526e-003 1.226e-002 
1.338e-002 1.546e+008 1.541e+014 1.000e+005 7.322e-003 1.231e-002 
1.344e-002 1.530e+008 1.517e+014 1.000e+005 9.455e-003 1.238e-002 
1.352e-002 1.523e+008 1.516e+014 1.000e+005 6.938e-003 1.247e-002 
1.359e-002 1.531e+008 1.529e+014 1.000e+005 7.021e-003 1.252e-002 
1.363e-002 1.517e+008 1.528e+014 1.000e+005 9.604e-003 1.258e-002 
1.367e-002 1.507e+008 1.540e+014 1.000e+005 7.827e-003 1.262e-002 
1.370e-002 1.512e+008 1.546e+014 1.000e+005 5.870e-003 1.265e-002 
1.374e-002 1.528e+008 1.555e+014 1.000e+005 4.835e-003 1.268e-002 
1.377e-002 1.551e+008 1.564e+014 1.000e+005 4.480e-003 1.270e-002 
1.381e-002 1.572e+008 1.573e+014 1.000e+005 5.554e-003 1.272e-002 
1.385e-002 1.584e+008 1.583e+014 1.000e+005 6.184e-003 1.275e-002 
1.388e-002 1.585e+008 1.596e+014 1.000e+005 8.417e-003 1.278e-002 
1.392e-002 1.581e+008 1.584e+014 1.000e+005 6.151e-003 1.282e-002 
1.395e-002 1.593e+008 1.592e+014 1.000e+005 5.414e-003 1.285e-002 
1.399e-002 1.611e+008 1.604e+014 1.000e+005 5.125e-003 1.287e-002 
1.403e-002 1.622e+008 1.619e+014 1.000e+005 5.169e-003 1.290e-002 
1.407e-002 1.647e+008 1.618e+014 1.000e+005 4.137e-003 1.292e-002 
1.410e-002 1.675e+008 1.616e+014 1.000e+005 3.941e-003 1.294e-002 
1.414e-002 1.702e+008 1.622e+014 1.000e+005 5.067e-003 1.296e-002 
1.418e-002 1.718e+008 1.635e+014 1.000e+005 6.251e-003 1.299e-002 
1.422e-002 1.719e+008 1.642e+014 1.000e+005 6.545e-003 1.302e-002 
1.425e-002 1.726e+008 1.646e+014 1.000e+005 4.156e-003 1.305e-002 
1.428e-002 1.734e+008 1.650e+014 1.000e+005 5.352e-003 1.308e-002 
1.430e-002 1.742e+008 1.657e+014 1.000e+005 2.500e-003 1.310e-002 
1.433e-002 1.748e+008 1.662e+014 1.000e+005 2.126e-003 1.311e-002 
1.435e-002 1.757e+008 1.666e+014 1.000e+005 3.249e-003 1.313e-002 
1.437e-002 1.765e+008 1.661e+014 1.000e+005 7.502e-004 1.315e-002 
1.439e-002 1.775e+008 1.661e+014 1.000e+005 6.504e-006 1.316e-002 
1.441e-002 1.785e+008 1.660e+014 1.000e+005 2.516e-003 1.318e-002 
1.443e-002 1.794e+008 1.666e+014 1.000e+005 1.622e-003 1.319e-002 
1.446e-002 1.803e+008 1.674e+014 1.000e+005 3.145e-005 1.321e-002 
1.448e-002 1.808e+008 1.683e+014 1.000e+005 6.881e-004 1.322e-002 
1.450e-002 1.808e+008 1.688e+014 1.000e+005 2.210e-003 1.324e-002 
1.452e-002 1.810e+008 1.692e+014 1.000e+005 3.713e-004 1.326e-002 
1.454e-002 1.816e+008 1.695e+014 1.000e+005 3.633e-003 1.328e-002 
1.455e-002 1.818e+008 1.681e+014 1.000e+005 4.214e-003 1.329e-002 
1.458e-002 1.814e+008 1.658e+014 1.000e+005 7.270e-003 1.332e-002 
1.461e-002 1.807e+008 1.658e+014 1.000e+005 7.713e-003 1.336e-002 
1.464e-002 1.795e+008 1.643e+014 1.000e+005 8.523e-003 1.339e-002 
1.467e-002 1.781e+008 1.619e+014 1.000e+005 7.665e-003 1.343e-002 
1.470e-002 1.778e+008 1.623e+014 1.000e+005 6.312e-003 1.347e-002 
1.473e-002 1.777e+008 1.615e+014 1.000e+005 5.360e-003 1.350e-002 
1.477e-002 1.764e+008 1.612e+014 1.000e+005 1.175e-002 1.354e-002 
1.480e-002 1.751e+008 1.617e+014 1.000e+005 5.188e-003 1.358e-002 
1.483e-002 1.735e+008 1.607e+014 1.000e+005 1.363e-002 1.362e-002 
1.486e-002 1.724e+008 1.602e+014 1.000e+005 5.906e-003 1.366e-002 
1.489e-002 1.723e+008 1.597e+014 1.000e+005 1.146e-002 1.369e-002 
