# Supplementary material for: Strain rate dependency of dislocation plasticity
Source: Nat Commun. 2021 Mar 23;12:1845. doi: 10.1038/s41467-021-21939-1 (PMC7988163; doi:10.1038/s41467-021-21939-1)
Supplement: Supplementary file 3 — Supplementary Data 1 [file 41467_2021_21939_MOESM3_ESM.zip › Supplementary Data 1/DDDSimulationSet1/StrainRate=1e5s-1/InitialDislocationDensity=2.5e13m-2.dat]

#strain(1), stress(Pa), dislocation density(m-2), strain rate(s-1), mean dislocation velocity(km/s), plastic strain(1)
2.316e-005 3.282e+006 2.549e+013 1.000e+005 8.669e-005 4.398e-007 
4.664e-005 6.511e+006 2.549e+013 1.000e+005 4.637e-003 1.589e-006 
7.027e-005 9.686e+006 2.549e+013 1.000e+005 2.991e-003 3.253e-006 
9.348e-005 1.274e+007 2.549e+013 1.000e+005 6.208e-003 5.313e-006 
1.164e-004 1.570e+007 2.548e+013 1.000e+005 7.164e-003 7.724e-006 
1.394e-004 1.864e+007 2.548e+013 1.000e+005 2.661e-002 1.052e-005 
1.625e-004 2.153e+007 2.548e+013 1.000e+005 2.533e-002 1.358e-005 
1.851e-004 2.433e+007 2.548e+013 1.000e+005 3.989e-003 1.678e-005 
2.069e-004 2.700e+007 2.548e+013 1.000e+005 8.323e-003 2.011e-005 
2.286e-004 2.960e+007 2.547e+013 1.000e+005 1.725e-002 2.382e-005 
2.505e-004 3.219e+007 2.547e+013 1.000e+005 7.928e-003 2.782e-005 
2.720e-004 3.470e+007 2.547e+013 1.000e+005 1.320e-003 3.193e-005 
2.945e-004 3.732e+007 2.547e+013 1.000e+005 2.084e-002 3.635e-005 
3.164e-004 3.983e+007 2.546e+013 1.000e+005 2.317e-003 4.087e-005 
3.384e-004 4.230e+007 2.546e+013 1.000e+005 9.112e-003 4.582e-005 
3.601e-004 4.468e+007 2.546e+013 1.000e+005 8.124e-003 5.108e-005 
3.818e-004 4.703e+007 2.547e+013 1.000e+005 4.055e-003 5.657e-005 
4.037e-004 4.933e+007 2.548e+013 1.000e+005 7.607e-003 6.246e-005 
4.256e-004 5.157e+007 2.548e+013 1.000e+005 9.602e-003 6.885e-005 
4.473e-004 5.377e+007 2.550e+013 1.000e+005 1.160e-002 7.533e-005 
4.685e-004 5.588e+007 2.552e+013 1.000e+005 1.760e-002 8.198e-005 
4.897e-004 5.792e+007 2.551e+013 1.000e+005 1.708e-002 8.908e-005 
5.109e-004 5.987e+007 2.550e+013 1.000e+005 2.191e-002 9.678e-005 
5.324e-004 6.176e+007 2.550e+013 1.000e+005 1.697e-002 1.052e-004 
5.539e-004 6.360e+007 2.551e+013 1.000e+005 2.158e-002 1.140e-004 
5.754e-004 6.541e+007 2.553e+013 1.000e+005 1.995e-002 1.229e-004 
5.969e-004 6.717e+007 2.556e+013 1.000e+005 1.922e-002 1.322e-004 
6.183e-004 6.888e+007 2.560e+013 1.000e+005 2.621e-002 1.419e-004 
6.400e-004 7.054e+007 2.564e+013 1.000e+005 2.990e-002 1.521e-004 
6.617e-004 7.215e+007 2.569e+013 1.000e+005 1.803e-002 1.626e-004 
6.838e-004 7.390e+007 2.574e+013 1.000e+005 9.982e-003 1.726e-004 
7.075e-004 7.588e+007 2.578e+013 1.000e+005 2.834e-003 1.826e-004 
7.311e-004 7.784e+007 2.583e+013 1.000e+005 3.185e-002 1.927e-004 
7.543e-004 7.971e+007 2.589e+013 1.000e+005 3.360e-002 2.029e-004 
7.776e-004 8.142e+007 2.594e+013 1.000e+005 1.772e-002 2.144e-004 
8.007e-004 8.295e+007 2.601e+013 1.000e+005 1.103e-002 2.269e-004 
8.237e-004 8.448e+007 2.601e+013 1.000e+005 1.094e-002 2.393e-004 
8.468e-004 8.600e+007 2.601e+013 1.000e+005 1.184e-002 2.520e-004 
8.699e-004 8.736e+007 2.605e+013 1.000e+005 2.880e-002 2.656e-004 
8.927e-004 8.856e+007 2.592e+013 1.000e+005 3.037e-002 2.802e-004 
9.151e-004 8.975e+007 2.594e+013 1.000e+005 2.990e-002 2.943e-004 
9.375e-004 9.101e+007 2.595e+013 1.000e+005 3.288e-002 3.080e-004 
9.601e-004 9.230e+007 2.595e+013 1.000e+005 1.381e-002 3.217e-004 
9.833e-004 9.363e+007 2.599e+013 1.000e+005 2.580e-002 3.356e-004 
1.007e-003 9.489e+007 2.603e+013 1.000e+005 2.553e-002 3.507e-004 
1.032e-003 9.612e+007 2.610e+013 1.000e+005 3.160e-002 3.667e-004 
1.056e-003 9.718e+007 2.613e+013 1.000e+005 1.778e-002 3.835e-004 
1.080e-003 9.810e+007 2.623e+013 1.000e+005 3.594e-002 4.018e-004 
1.105e-003 9.883e+007 2.634e+013 1.000e+005 2.712e-002 4.217e-004 
1.131e-003 9.934e+007 2.639e+013 1.000e+005 2.730e-002 4.434e-004 
1.156e-003 9.982e+007 2.643e+013 1.000e+005 3.186e-002 4.654e-004 
1.180e-003 1.004e+008 2.649e+013 1.000e+005 2.640e-002 4.859e-004 
1.225e-003 1.018e+008 2.484e+013 1.000e+005 3.396e-002 5.207e-004 
1.326e-003 1.042e+008 2.504e+013 1.000e+005 3.663e-002 6.058e-004 
1.443e-003 1.062e+008 2.555e+013 1.000e+005 3.275e-002 7.082e-004 
1.542e-003 1.075e+008 2.626e+013 1.000e+005 3.572e-002 7.981e-004 
1.569e-003 1.079e+008 2.651e+013 1.000e+005 3.534e-002 8.227e-004 
1.592e-003 1.081e+008 2.658e+013 1.000e+005 4.006e-002 8.448e-004 
1.615e-003 1.081e+008 2.648e+013 1.000e+005 3.698e-002 8.679e-004 
1.651e-003 1.080e+008 2.666e+013 1.000e+005 4.227e-002 9.033e-004 
1.666e-003 1.080e+008 2.677e+013 1.000e+005 4.584e-002 9.192e-004 
1.682e-003 1.077e+008 2.686e+013 1.000e+005 4.818e-002 9.366e-004 
1.697e-003 1.074e+008 2.699e+013 1.000e+005 4.937e-002 9.540e-004 
1.712e-003 1.072e+008 2.714e+013 1.000e+005 5.029e-002 9.712e-004 
1.728e-003 1.070e+008 2.726e+013 1.000e+005 4.870e-002 9.882e-004 
1.744e-003 1.068e+008 2.734e+013 1.000e+005 4.927e-002 1.005e-003 
1.759e-003 1.068e+008 2.745e+013 1.000e+005 4.685e-002 1.021e-003 
1.775e-003 1.068e+008 2.748e+013 1.000e+005 4.839e-002 1.036e-003 
1.790e-003 1.068e+008 2.750e+013 1.000e+005 4.839e-002 1.052e-003 
1.806e-003 1.067e+008 2.733e+013 1.000e+005 5.078e-002 1.068e-003 
1.821e-003 1.067e+008 2.731e+013 1.000e+005 4.889e-002 1.083e-003 
1.837e-003 1.067e+008 2.732e+013 1.000e+005 4.943e-002 1.099e-003 
1.852e-003 1.069e+008 2.733e+013 1.000e+005 4.847e-002 1.113e-003 
1.868e-003 1.070e+008 2.740e+013 1.000e+005 5.164e-002 1.128e-003 
1.883e-003 1.071e+008 2.732e+013 1.000e+005 4.882e-002 1.142e-003 
1.898e-003 1.072e+008 2.724e+013 1.000e+005 5.043e-002 1.156e-003 
1.913e-003 1.074e+008 2.722e+013 1.000e+005 4.966e-002 1.170e-003 
1.928e-003 1.076e+008 2.728e+013 1.000e+005 5.320e-002 1.183e-003 
1.943e-003 1.077e+008 2.727e+013 1.000e+005 5.164e-002 1.198e-003 
1.958e-003 1.077e+008 2.727e+013 1.000e+005 5.743e-002 1.213e-003 
1.973e-003 1.075e+008 2.735e+013 1.000e+005 5.758e-002 1.229e-003 
1.987e-003 1.072e+008 2.747e+013 1.000e+005 6.057e-002 1.246e-003 
2.002e-003 1.068e+008 2.760e+013 1.000e+005 5.846e-002 1.263e-003 
2.017e-003 1.063e+008 2.775e+013 1.000e+005 2.638e-002 1.281e-003 
2.031e-003 1.058e+008 2.783e+013 1.000e+005 6.267e-002 1.299e-003 
2.046e-003 1.054e+008 2.774e+013 1.000e+005 2.525e-002 1.317e-003 
2.061e-003 1.050e+008 2.777e+013 1.000e+005 2.400e-002 1.334e-003 
2.075e-003 1.048e+008 2.783e+013 1.000e+005 2.441e-002 1.351e-003 
2.090e-003 1.045e+008 2.791e+013 1.000e+005 2.822e-002 1.367e-003 
2.105e-003 1.042e+008 2.801e+013 1.000e+005 2.004e-002 1.384e-003 
2.119e-003 1.040e+008 2.816e+013 1.000e+005 2.208e-002 1.400e-003 
2.134e-003 1.037e+008 2.829e+013 1.000e+005 2.438e-002 1.417e-003 
2.149e-003 1.034e+008 2.838e+013 1.000e+005 2.595e-002 1.434e-003 
2.163e-003 1.031e+008 2.846e+013 1.000e+005 2.034e-002 1.450e-003 
2.178e-003 1.030e+008 2.856e+013 1.000e+005 2.394e-002 1.466e-003 
2.193e-003 1.029e+008 2.868e+013 1.000e+005 1.668e-002 1.481e-003 
2.208e-003 1.030e+008 2.881e+013 1.000e+005 2.497e-002 1.495e-003 
2.222e-003 1.031e+008 2.895e+013 1.000e+005 1.203e-002 1.509e-003 
2.237e-003 1.033e+008 2.907e+013 1.000e+005 8.689e-003 1.523e-003 
2.252e-003 1.036e+008 2.912e+013 1.000e+005 1.246e-002 1.536e-003 
2.267e-003 1.039e+008 2.922e+013 1.000e+005 2.199e-002 1.548e-003 
2.281e-003 1.042e+008 2.913e+013 1.000e+005 9.417e-003 1.561e-003 
2.296e-003 1.045e+008 2.913e+013 1.000e+005 4.406e-003 1.574e-003 
2.311e-003 1.047e+008 2.908e+013 1.000e+005 1.070e-002 1.587e-003 
2.326e-003 1.051e+008 2.898e+013 1.000e+005 2.304e-002 1.599e-003 
2.341e-003 1.053e+008 2.901e+013 1.000e+005 5.963e-003 1.612e-003 
2.355e-003 1.054e+008 2.891e+013 1.000e+005 7.587e-003 1.626e-003 
2.370e-003 1.054e+008 2.895e+013 1.000e+005 1.184e-002 1.641e-003 
2.385e-003 1.054e+008 2.908e+013 1.000e+005 5.749e-002 1.655e-003 
2.399e-003 1.053e+008 2.927e+013 1.000e+005 6.290e-002 1.670e-003 
2.413e-003 1.051e+008 2.843e+013 1.000e+005 5.011e-002 1.687e-003 
2.428e-003 1.048e+008 2.845e+013 1.000e+005 2.866e-002 1.703e-003 
2.442e-003 1.044e+008 2.847e+013 1.000e+005 3.116e-002 1.720e-003 
2.481e-003 1.035e+008 2.787e+013 1.000e+005 3.857e-002 1.765e-003 
2.521e-003 1.031e+008 2.808e+013 1.000e+005 3.631e-002 1.808e-003 
2.565e-003 1.028e+008 2.845e+013 1.000e+005 3.503e-002 1.853e-003 
2.609e-003 1.025e+008 2.858e+013 1.000e+005 3.958e-002 1.900e-003 
2.654e-003 1.015e+008 2.821e+013 1.000e+005 4.217e-002 1.953e-003 
2.699e-003 1.005e+008 2.792e+013 1.000e+005 4.289e-002 2.004e-003 
2.714e-003 1.005e+008 2.788e+013 1.000e+005 4.219e-002 2.019e-003 
2.730e-003 1.005e+008 2.761e+013 1.000e+005 4.838e-002 2.035e-003 
2.745e-003 1.003e+008 2.747e+013 1.000e+005 4.933e-002 2.051e-003 
2.760e-003 1.002e+008 2.740e+013 1.000e+005 5.309e-002 2.067e-003 
2.776e-003 1.004e+008 2.738e+013 1.000e+005 4.317e-002 2.081e-003 
2.792e-003 1.008e+008 2.705e+013 1.000e+005 4.672e-002 2.094e-003 
2.807e-003 1.013e+008 2.693e+013 1.000e+005 4.432e-002 2.107e-003 
2.823e-003 1.018e+008 2.681e+013 1.000e+005 5.152e-002 2.119e-003 
2.840e-003 1.023e+008 2.679e+013 1.000e+005 4.646e-002 2.132e-003 
2.856e-003 1.029e+008 2.683e+013 1.000e+005 4.893e-002 2.144e-003 
2.872e-003 1.035e+008 2.692e+013 1.000e+005 4.743e-002 2.156e-003 
2.889e-003 1.042e+008 2.703e+013 1.000e+005 5.390e-002 2.168e-003 
2.905e-003 1.049e+008 2.715e+013 1.000e+005 4.530e-002 2.179e-003 
2.921e-003 1.056e+008 2.716e+013 1.000e+005 5.212e-002 2.190e-003 
2.937e-003 1.063e+008 2.720e+013 1.000e+005 5.047e-002 2.202e-003 
2.953e-003 1.068e+008 2.719e+013 1.000e+005 6.254e-002 2.215e-003 
2.970e-003 1.073e+008 2.727e+013 1.000e+005 1.284e-003 2.228e-003 
2.986e-003 1.078e+008 2.737e+013 1.000e+005 9.951e-003 2.240e-003 
3.003e-003 1.084e+008 2.746e+013 1.000e+005 2.335e-003 2.253e-003 
3.019e-003 1.089e+008 2.753e+013 1.000e+005 3.575e-003 2.266e-003 
3.035e-003 1.094e+008 2.756e+013 1.000e+005 4.298e-004 2.279e-003 
3.052e-003 1.098e+008 2.761e+013 1.000e+005 1.589e-002 2.292e-003 
3.068e-003 1.102e+008 2.772e+013 1.000e+005 1.605e-003 2.306e-003 
3.085e-003 1.104e+008 2.783e+013 1.000e+005 7.635e-003 2.321e-003 
3.102e-003 1.106e+008 2.789e+013 1.000e+005 4.468e-003 2.337e-003 
3.118e-003 1.106e+008 2.797e+013 1.000e+005 2.281e-002 2.353e-003 
3.135e-003 1.107e+008 2.805e+013 1.000e+005 2.025e-003 2.369e-003 
3.151e-003 1.108e+008 2.769e+013 1.000e+005 5.105e-003 2.385e-003 
3.167e-003 1.110e+008 2.765e+013 1.000e+005 6.993e-002 2.400e-003 
3.184e-003 1.113e+008 2.772e+013 1.000e+005 7.020e-002 2.414e-003 
3.200e-003 1.116e+008 2.767e+013 1.000e+005 6.120e-003 2.428e-003 
3.216e-003 1.116e+008 2.734e+013 1.000e+005 1.166e-003 2.444e-003 
3.232e-003 1.114e+008 2.700e+013 1.000e+005 3.709e-003 2.461e-003 
3.248e-003 1.111e+008 2.701e+013 1.000e+005 3.735e-003 2.480e-003 
3.264e-003 1.105e+008 2.687e+013 1.000e+005 8.250e-003 2.500e-003 
3.292e-003 1.095e+008 2.555e+013 1.000e+005 4.919e-002 2.534e-003 
3.387e-003 1.075e+008 2.606e+013 1.000e+005 4.050e-002 2.643e-003 
3.451e-003 1.074e+008 2.626e+013 1.000e+005 3.800e-002 2.708e-003 
3.510e-003 1.074e+008 2.621e+013 1.000e+005 3.743e-002 2.766e-003 
3.560e-003 1.079e+008 2.643e+013 1.000e+005 3.453e-002 2.814e-003 
3.610e-003 1.086e+008 2.673e+013 1.000e+005 3.445e-002 2.859e-003 
3.660e-003 1.087e+008 2.709e+013 1.000e+005 3.728e-002 2.908e-003 
3.709e-003 1.088e+008 2.714e+013 1.000e+005 3.718e-002 2.957e-003 
3.742e-003 1.092e+008 2.735e+013 1.000e+005 3.024e-002 2.986e-003 
3.764e-003 1.098e+008 2.757e+013 1.000e+005 3.099e-002 3.005e-003 
3.785e-003 1.103e+008 2.772e+013 1.000e+005 3.095e-002 3.022e-003 
3.804e-003 1.107e+008 2.788e+013 1.000e+005 3.331e-002 3.038e-003 
3.822e-003 1.108e+008 2.780e+013 1.000e+005 3.527e-002 3.056e-003 
3.841e-003 1.108e+008 2.792e+013 1.000e+005 3.618e-002 3.075e-003 
3.859e-003 1.109e+008 2.802e+013 1.000e+005 3.607e-002 3.092e-003 
3.876e-003 1.107e+008 2.808e+013 1.000e+005 3.857e-002 3.111e-003 
3.894e-003 1.106e+008 2.809e+013 1.000e+005 3.655e-002 3.129e-003 
3.910e-003 1.106e+008 2.823e+013 1.000e+005 3.536e-002 3.145e-003 
3.927e-003 1.106e+008 2.832e+013 1.000e+005 3.443e-002 3.161e-003 
3.942e-003 1.108e+008 2.847e+013 1.000e+005 3.107e-002 3.176e-003 
3.958e-003 1.110e+008 2.848e+013 1.000e+005 3.244e-002 3.190e-003 
3.973e-003 1.112e+008 2.864e+013 1.000e+005 3.397e-002 3.204e-003 
3.989e-003 1.112e+008 2.883e+013 1.000e+005 3.310e-002 3.219e-003 
4.004e-003 1.114e+008 2.901e+013 1.000e+005 3.216e-002 3.234e-003 
4.019e-003 1.116e+008 2.916e+013 1.000e+005 3.088e-002 3.248e-003 
4.052e-003 1.121e+008 2.878e+013 1.000e+005 3.053e-002 3.276e-003 
4.091e-003 1.129e+008 2.846e+013 1.000e+005 3.119e-002 3.310e-003 
4.126e-003 1.136e+008 2.831e+013 1.000e+005 2.999e-002 3.340e-003 
4.175e-003 1.151e+008 2.874e+013 1.000e+005 2.615e-002 3.379e-003 
4.225e-003 1.168e+008 2.924e+013 1.000e+005 2.682e-002 3.417e-003 
4.257e-003 1.177e+008 2.949e+013 1.000e+005 2.747e-002 3.442e-003 
4.282e-003 1.179e+008 2.938e+013 1.000e+005 3.105e-002 3.467e-003 
4.306e-003 1.180e+008 2.961e+013 1.000e+005 3.513e-002 3.490e-003 
4.330e-003 1.179e+008 2.965e+013 1.000e+005 3.659e-002 3.514e-003 
4.355e-003 1.178e+008 2.983e+013 1.000e+005 3.210e-002 3.540e-003 
4.381e-003 1.177e+008 2.998e+013 1.000e+005 2.951e-002 3.566e-003 
4.408e-003 1.181e+008 3.025e+013 1.000e+005 2.820e-002 3.591e-003 
4.448e-003 1.187e+008 3.036e+013 1.000e+005 2.884e-002 3.627e-003 
4.489e-003 1.192e+008 3.029e+013 1.000e+005 2.690e-002 3.664e-003 
4.511e-003 1.196e+008 3.049e+013 1.000e+005 2.532e-002 3.683e-003 
4.531e-003 1.201e+008 3.068e+013 1.000e+005 1.966e-002 3.700e-003 
4.550e-003 1.206e+008 3.088e+013 1.000e+005 1.789e-002 3.716e-003 
4.570e-003 1.211e+008 3.107e+013 1.000e+005 2.011e-002 3.732e-003 
4.589e-003 1.215e+008 3.122e+013 1.000e+005 2.230e-002 3.748e-003 
4.609e-003 1.219e+008 3.136e+013 1.000e+005 2.328e-002 3.766e-003 
4.640e-003 1.226e+008 3.155e+013 1.000e+005 2.573e-002 3.791e-003 
4.675e-003 1.236e+008 3.192e+013 1.000e+005 2.615e-002 3.819e-003 
4.721e-003 1.241e+008 3.223e+013 1.000e+005 3.168e-002 3.862e-003 
4.767e-003 1.241e+008 3.247e+013 1.000e+005 3.251e-002 3.908e-003 
4.793e-003 1.239e+008 3.286e+013 1.000e+005 2.121e-002 3.935e-003 
4.812e-003 1.242e+008 3.310e+013 1.000e+005 1.909e-002 3.953e-003 
4.831e-003 1.247e+008 3.334e+013 1.000e+005 1.608e-002 3.968e-003 
4.849e-003 1.251e+008 3.344e+013 1.000e+005 1.708e-002 3.983e-003 
4.867e-003 1.253e+008 3.338e+013 1.000e+005 1.365e-002 4.000e-003 
4.885e-003 1.251e+008 3.354e+013 1.000e+005 1.169e-002 4.019e-003 
4.903e-003 1.248e+008 3.363e+013 1.000e+005 1.204e-002 4.039e-003 
4.920e-003 1.243e+008 3.355e+013 1.000e+005 6.818e-003 4.059e-003 
4.937e-003 1.238e+008 3.384e+013 1.000e+005 4.358e-003 4.080e-003 
4.953e-003 1.232e+008 3.413e+013 1.000e+005 2.057e-002 4.100e-003 
4.970e-003 1.227e+008 3.438e+013 1.000e+005 1.656e-002 4.121e-003 
4.986e-003 1.221e+008 3.322e+013 1.000e+005 4.760e-002 4.141e-003 
5.003e-003 1.212e+008 3.306e+013 1.000e+005 4.752e-002 4.164e-003 
5.020e-003 1.202e+008 3.308e+013 1.000e+005 6.279e-002 4.187e-003 
5.036e-003 1.192e+008 3.275e+013 1.000e+005 6.954e-002 4.211e-003 
5.053e-003 1.183e+008 3.139e+013 1.000e+005 2.608e-002 4.234e-003 
5.097e-003 1.158e+008 3.023e+013 1.000e+005 4.364e-002 4.296e-003 
5.140e-003 1.146e+008 3.027e+013 1.000e+005 3.538e-002 4.347e-003 
5.167e-003 1.143e+008 3.033e+013 1.000e+005 4.037e-002 4.376e-003 
5.192e-003 1.136e+008 3.020e+013 1.000e+005 4.152e-002 4.406e-003 
5.215e-003 1.131e+008 3.038e+013 1.000e+005 3.823e-002 4.431e-003 
5.236e-003 1.127e+008 3.059e+013 1.000e+005 4.031e-002 4.456e-003 
5.256e-003 1.120e+008 3.050e+013 1.000e+005 4.318e-002 4.481e-003 
5.276e-003 1.114e+008 3.065e+013 1.000e+005 4.150e-002 4.505e-003 
5.304e-003 1.106e+008 3.071e+013 1.000e+005 3.628e-002 4.538e-003 
5.341e-003 1.102e+008 3.104e+013 1.000e+005 3.315e-002 4.578e-003 
5.387e-003 1.101e+008 3.139e+013 1.000e+005 3.239e-002 4.624e-003 
5.434e-003 1.091e+008 3.141e+013 1.000e+005 3.663e-002 4.678e-003 
5.475e-003 1.080e+008 3.094e+013 1.000e+005 3.805e-002 4.726e-003 
5.513e-003 1.072e+008 3.081e+013 1.000e+005 3.800e-002 4.771e-003 
5.552e-003 1.063e+008 3.050e+013 1.000e+005 4.020e-002 4.815e-003 
5.591e-003 1.052e+008 3.038e+013 1.000e+005 3.768e-002 4.862e-003 
5.633e-003 1.042e+008 3.021e+013 1.000e+005 3.600e-002 4.912e-003 
5.676e-003 1.034e+008 3.054e+013 1.000e+005 3.635e-002 4.960e-003 
5.716e-003 1.027e+008 3.023e+013 1.000e+005 3.308e-002 5.004e-003 
5.757e-003 1.028e+008 3.050e+013 1.000e+005 3.087e-002 5.044e-003 
5.798e-003 1.037e+008 3.078e+013 1.000e+005 2.604e-002 5.079e-003 
5.840e-003 1.036e+008 3.032e+013 1.000e+005 3.939e-002 5.121e-003 
5.883e-003 1.029e+008 3.027e+013 1.000e+005 3.780e-002 5.170e-003 
5.925e-003 1.028e+008 3.042e+013 1.000e+005 3.172e-002 5.213e-003 
5.967e-003 1.030e+008 3.051e+013 1.000e+005 3.078e-002 5.253e-003 
6.015e-003 1.033e+008 2.986e+013 1.000e+005 3.202e-002 5.299e-003 
6.058e-003 1.034e+008 2.959e+013 1.000e+005 3.634e-002 5.341e-003 
6.086e-003 1.034e+008 2.967e+013 1.000e+005 3.486e-002 5.369e-003 
6.111e-003 1.035e+008 2.983e+013 1.000e+005 3.349e-002 5.394e-003 
6.139e-003 1.032e+008 2.986e+013 1.000e+005 3.499e-002 5.424e-003 
6.165e-003 1.026e+008 3.009e+013 1.000e+005 4.103e-002 5.454e-003 
6.192e-003 1.020e+008 3.006e+013 1.000e+005 4.037e-002 5.485e-003 
6.219e-003 1.012e+008 3.012e+013 1.000e+005 3.825e-002 5.517e-003 
6.245e-003 1.005e+008 3.012e+013 1.000e+005 4.012e-002 5.548e-003 
6.273e-003 9.992e+007 3.043e+013 1.000e+005 3.807e-002 5.580e-003 
6.307e-003 9.928e+007 3.067e+013 1.000e+005 3.862e-002 5.618e-003 
6.345e-003 9.872e+007 3.100e+013 1.000e+005 3.473e-002 5.660e-003 
6.386e-003 9.809e+007 3.123e+013 1.000e+005 3.667e-002 5.706e-003 
6.420e-003 9.779e+007 3.114e+013 1.000e+005 3.650e-002 5.742e-003 
6.456e-003 9.668e+007 3.036e+013 1.000e+005 3.928e-002 5.786e-003 
6.480e-003 9.607e+007 3.037e+013 1.000e+005 3.869e-002 5.814e-003 
6.505e-003 9.559e+007 3.032e+013 1.000e+005 4.127e-002 5.842e-003 
6.548e-003 9.475e+007 3.039e+013 1.000e+005 3.400e-002 5.890e-003 
6.591e-003 9.478e+007 3.052e+013 1.000e+005 3.088e-002 5.934e-003 
6.638e-003 9.543e+007 3.083e+013 1.000e+005 2.493e-002 5.977e-003 
6.684e-003 9.639e+007 3.108e+013 1.000e+005 2.919e-002 6.015e-003 
6.727e-003 9.692e+007 3.148e+013 1.000e+005 2.739e-002 6.055e-003 
6.766e-003 9.675e+007 3.163e+013 1.000e+005 3.793e-002 6.095e-003 
6.787e-003 9.667e+007 3.161e+013 1.000e+005 3.717e-002 6.116e-003 
6.814e-003 9.706e+007 3.075e+013 1.000e+005 3.066e-002 6.141e-003 
6.855e-003 9.824e+007 3.093e+013 1.000e+005 2.850e-002 6.173e-003 
6.898e-003 9.962e+007 3.129e+013 1.000e+005 2.657e-002 6.207e-003 
6.937e-003 1.006e+008 3.147e+013 1.000e+005 2.319e-002 6.239e-003 
6.970e-003 1.013e+008 3.167e+013 1.000e+005 2.710e-002 6.267e-003 
6.998e-003 1.018e+008 3.195e+013 1.000e+005 2.513e-002 6.292e-003 
7.028e-003 1.020e+008 3.146e+013 1.000e+005 3.296e-002 6.321e-003 
7.071e-003 1.016e+008 3.123e+013 1.000e+005 3.507e-002 6.366e-003 
7.112e-003 1.005e+008 3.132e+013 1.000e+005 3.902e-002 6.415e-003 
7.152e-003 9.987e+007 3.140e+013 1.000e+005 3.650e-002 6.459e-003 
7.190e-003 9.989e+007 3.168e+013 1.000e+005 2.663e-002 6.497e-003 
7.230e-003 1.009e+008 3.191e+013 1.000e+005 2.529e-002 6.530e-003 
7.269e-003 1.020e+008 3.200e+013 1.000e+005 2.258e-002 6.561e-003 
7.308e-003 1.028e+008 3.237e+013 1.000e+005 3.207e-002 6.595e-003 
7.346e-003 1.031e+008 3.200e+013 1.000e+005 2.815e-002 6.631e-003 
7.384e-003 1.030e+008 3.194e+013 1.000e+005 3.443e-002 6.669e-003 
7.421e-003 1.027e+008 3.165e+013 1.000e+005 3.337e-002 6.709e-003 
7.458e-003 1.029e+008 3.174e+013 1.000e+005 3.193e-002 6.744e-003 
7.497e-003 1.034e+008 3.191e+013 1.000e+005 3.172e-002 6.780e-003 
7.539e-003 1.033e+008 3.159e+013 1.000e+005 2.761e-002 6.823e-003 
7.582e-003 1.031e+008 3.158e+013 1.000e+005 3.343e-002 6.867e-003 
7.625e-003 1.024e+008 3.116e+013 1.000e+005 3.120e-002 6.914e-003 
7.665e-003 1.019e+008 3.080e+013 1.000e+005 3.533e-002 6.957e-003 
7.704e-003 1.018e+008 3.093e+013 1.000e+005 3.287e-002 6.997e-003 
7.745e-003 1.013e+008 3.100e+013 1.000e+005 3.359e-002 7.042e-003 
7.785e-003 1.005e+008 3.092e+013 1.000e+005 3.582e-002 7.088e-003 
7.825e-003 9.927e+007 3.113e+013 1.000e+005 3.757e-002 7.136e-003 
7.865e-003 9.816e+007 3.148e+013 1.000e+005 3.681e-002 7.184e-003 
7.903e-003 9.747e+007 3.168e+013 1.000e+005 3.448e-002 7.226e-003 
7.938e-003 9.689e+007 3.199e+013 1.000e+005 3.350e-002 7.266e-003 
7.970e-003 9.620e+007 3.220e+013 1.000e+005 4.148e-002 7.302e-003 
7.999e-003 9.517e+007 3.242e+013 1.000e+005 3.989e-002 7.338e-003 
8.026e-003 9.426e+007 3.246e+013 1.000e+005 3.442e-002 7.372e-003 
8.053e-003 9.324e+007 3.243e+013 1.000e+005 3.389e-002 7.405e-003 
8.079e-003 9.253e+007 3.252e+013 1.000e+005 3.816e-002 7.436e-003 
8.103e-003 9.225e+007 3.270e+013 1.000e+005 3.859e-002 7.463e-003 
8.127e-003 9.221e+007 3.262e+013 1.000e+005 3.625e-002 7.487e-003 
8.149e-003 9.225e+007 3.265e+013 1.000e+005 3.718e-002 7.509e-003 
8.171e-003 9.216e+007 3.268e+013 1.000e+005 3.721e-002 7.531e-003 
8.190e-003 9.193e+007 3.273e+013 1.000e+005 2.495e-002 7.551e-003 
8.208e-003 9.171e+007 3.215e+013 1.000e+005 2.880e-002 7.571e-003 
8.231e-003 9.165e+007 3.186e+013 1.000e+005 3.957e-002 7.595e-003 
8.251e-003 9.154e+007 3.159e+013 1.000e+005 3.193e-002 7.615e-003 
8.271e-003 9.169e+007 3.100e+013 1.000e+005 4.036e-002 7.635e-003 
8.293e-003 9.216e+007 3.089e+013 1.000e+005 3.826e-002 7.653e-003 
8.314e-003 9.280e+007 3.093e+013 1.000e+005 3.623e-002 7.669e-003 
8.335e-003 9.325e+007 3.096e+013 1.000e+005 4.039e-002 7.687e-003 
8.355e-003 9.333e+007 3.067e+013 1.000e+005 4.376e-002 7.707e-003 
8.376e-003 9.322e+007 3.030e+013 1.000e+005 4.534e-002 7.729e-003 
8.397e-003 9.298e+007 2.891e+013 1.000e+005 3.895e-002 7.751e-003 
8.419e-003 9.284e+007 2.870e+013 1.000e+005 3.647e-002 7.774e-003 
8.445e-003 9.301e+007 2.846e+013 1.000e+005 3.153e-002 7.799e-003 
8.471e-003 9.347e+007 2.838e+013 1.000e+005 2.884e-002 7.821e-003 
8.507e-003 9.423e+007 2.817e+013 1.000e+005 3.041e-002 7.852e-003 
8.539e-003 9.492e+007 2.805e+013 1.000e+005 3.073e-002 7.879e-003 
8.563e-003 9.568e+007 2.778e+013 1.000e+005 2.610e-002 7.898e-003 
8.585e-003 9.661e+007 2.772e+013 1.000e+005 2.608e-002 7.914e-003 
8.605e-003 9.747e+007 2.776e+013 1.000e+005 2.593e-002 7.928e-003 
8.624e-003 9.833e+007 2.787e+013 1.000e+005 2.480e-002 7.941e-003 
8.644e-003 9.921e+007 2.799e+013 1.000e+005 2.512e-002 7.954e-003 
8.663e-003 1.001e+008 2.814e+013 1.000e+005 2.514e-002 7.968e-003 
8.683e-003 1.010e+008 2.804e+013 1.000e+005 2.432e-002 7.981e-003 
8.703e-003 1.020e+008 2.801e+013 1.000e+005 2.422e-002 7.995e-003 
8.724e-003 1.030e+008 2.814e+013 1.000e+005 2.361e-002 8.009e-003 
8.745e-003 1.040e+008 2.829e+013 1.000e+005 2.456e-002 8.023e-003 
8.767e-003 1.050e+008 2.845e+013 1.000e+005 2.481e-002 8.038e-003 
8.789e-003 1.061e+008 2.852e+013 1.000e+005 2.264e-002 8.053e-003 
8.812e-003 1.072e+008 2.868e+013 1.000e+005 2.381e-002 8.068e-003 
8.836e-003 1.082e+008 2.878e+013 1.000e+005 2.717e-002 8.084e-003 
8.859e-003 1.089e+008 2.894e+013 1.000e+005 2.841e-002 8.103e-003 
8.880e-003 1.094e+008 2.918e+013 1.000e+005 2.816e-002 8.120e-003 
8.902e-003 1.099e+008 2.942e+013 1.000e+005 2.933e-002 8.138e-003 
8.923e-003 1.105e+008 2.941e+013 1.000e+005 3.002e-002 8.155e-003 
8.943e-003 1.108e+008 2.938e+013 1.000e+005 3.081e-002 8.174e-003 
8.963e-003 1.109e+008 2.950e+013 1.000e+005 3.137e-002 8.194e-003 
8.984e-003 1.109e+008 2.971e+013 1.000e+005 3.294e-002 8.214e-003 
9.005e-003 1.110e+008 2.980e+013 1.000e+005 3.297e-002 8.234e-003 
9.026e-003 1.111e+008 3.010e+013 1.000e+005 3.066e-002 8.254e-003 
9.047e-003 1.112e+008 3.030e+013 1.000e+005 3.155e-002 8.274e-003 
9.067e-003 1.112e+008 3.037e+013 1.000e+005 3.407e-002 8.295e-003 
9.088e-003 1.111e+008 3.036e+013 1.000e+005 3.656e-002 8.316e-003 
9.108e-003 1.107e+008 2.998e+013 1.000e+005 3.934e-002 8.339e-003 
9.129e-003 1.104e+008 3.001e+013 1.000e+005 3.880e-002 8.363e-003 
9.149e-003 1.101e+008 3.025e+013 1.000e+005 3.718e-002 8.385e-003 
9.169e-003 1.099e+008 3.053e+013 1.000e+005 3.750e-002 8.405e-003 
9.187e-003 1.096e+008 3.052e+013 1.000e+005 4.050e-002 8.425e-003 
9.205e-003 1.092e+008 3.042e+013 1.000e+005 4.117e-002 8.446e-003 
9.223e-003 1.088e+008 3.053e+013 1.000e+005 3.912e-002 8.466e-003 
9.240e-003 1.086e+008 3.071e+013 1.000e+005 3.913e-002 8.486e-003 
9.258e-003 1.083e+008 3.094e+013 1.000e+005 3.992e-002 8.506e-003 
9.277e-003 1.079e+008 3.121e+013 1.000e+005 3.325e-002 8.527e-003 
9.296e-003 1.075e+008 3.134e+013 1.000e+005 3.190e-002 8.549e-003 
9.314e-003 1.075e+008 3.145e+013 1.000e+005 2.889e-002 8.567e-003 
9.333e-003 1.078e+008 3.145e+013 1.000e+005 2.776e-002 8.584e-003 
9.357e-003 1.083e+008 3.163e+013 1.000e+005 2.391e-002 8.605e-003 
9.385e-003 1.092e+008 3.183e+013 1.000e+005 2.579e-002 8.626e-003 
9.414e-003 1.102e+008 3.208e+013 1.000e+005 1.908e-002 8.648e-003 
9.445e-003 1.116e+008 3.226e+013 1.000e+005 2.695e-002 8.670e-003 
9.477e-003 1.129e+008 3.249e+013 1.000e+005 2.427e-002 8.693e-003 
9.509e-003 1.143e+008 3.266e+013 1.000e+005 2.003e-002 8.715e-003 
9.538e-003 1.153e+008 3.289e+013 1.000e+005 2.718e-002 8.737e-003 
9.561e-003 1.157e+008 3.313e+013 1.000e+005 2.634e-002 8.757e-003 
9.587e-003 1.160e+008 3.332e+013 1.000e+005 2.382e-002 8.781e-003 
9.616e-003 1.160e+008 3.361e+013 1.000e+005 3.340e-002 8.810e-003 
9.647e-003 1.156e+008 3.359e+013 1.000e+005 3.634e-002 8.844e-003 
9.678e-003 1.150e+008 3.361e+013 1.000e+005 3.195e-002 8.879e-003 
9.709e-003 1.146e+008 3.378e+013 1.000e+005 3.485e-002 8.913e-003 
9.740e-003 1.143e+008 3.400e+013 1.000e+005 3.331e-002 8.946e-003 
9.768e-003 1.138e+008 3.398e+013 1.000e+005 3.043e-002 8.977e-003 
9.792e-003 1.135e+008 3.406e+013 1.000e+005 3.467e-002 9.003e-003 
9.816e-003 1.132e+008 3.436e+013 1.000e+005 3.715e-002 9.029e-003 
9.839e-003 1.129e+008 3.470e+013 1.000e+005 3.512e-002 9.054e-003 
9.862e-003 1.126e+008 3.478e+013 1.000e+005 3.512e-002 9.080e-003 
9.885e-003 1.123e+008 3.512e+013 1.000e+005 3.459e-002 9.105e-003 
9.907e-003 1.121e+008 3.531e+013 1.000e+005 3.243e-002 9.128e-003 
9.928e-003 1.120e+008 3.554e+013 1.000e+005 2.668e-002 9.150e-003 
9.953e-003 1.120e+008 3.588e+013 1.000e+005 2.632e-002 9.174e-003 
9.973e-003 1.123e+008 3.599e+013 1.000e+005 2.274e-002 9.193e-003 
9.993e-003 1.126e+008 3.600e+013 1.000e+005 2.024e-002 9.211e-003 
1.001e-002 1.128e+008 3.606e+013 1.000e+005 2.098e-002 9.227e-003 
1.003e-002 1.131e+008 3.603e+013 1.000e+005 1.912e-002 9.243e-003 
1.005e-002 1.135e+008 3.611e+013 1.000e+005 1.899e-002 9.257e-003 
1.006e-002 1.139e+008 3.606e+013 1.000e+005 1.886e-002 9.272e-003 
1.008e-002 1.144e+008 3.611e+013 1.000e+005 2.035e-002 9.287e-003 
1.010e-002 1.147e+008 3.623e+013 1.000e+005 2.104e-002 9.302e-003 
1.012e-002 1.150e+008 3.620e+013 1.000e+005 2.710e-002 9.317e-003 
1.013e-002 1.152e+008 3.628e+013 1.000e+005 2.767e-002 9.334e-003 
1.015e-002 1.152e+008 3.632e+013 1.000e+005 3.034e-002 9.351e-003 
1.017e-002 1.150e+008 3.633e+013 1.000e+005 3.023e-002 9.369e-003 
1.019e-002 1.148e+008 3.647e+013 1.000e+005 3.025e-002 9.388e-003 
1.020e-002 1.148e+008 3.657e+013 1.000e+005 3.235e-002 9.405e-003 
1.022e-002 1.149e+008 3.662e+013 1.000e+005 3.215e-002 9.421e-003 
1.024e-002 1.149e+008 3.668e+013 1.000e+005 3.340e-002 9.438e-003 
1.025e-002 1.148e+008 3.676e+013 1.000e+005 3.212e-002 9.456e-003 
1.027e-002 1.147e+008 3.686e+013 1.000e+005 3.387e-002 9.473e-003 
1.029e-002 1.146e+008 3.698e+013 1.000e+005 3.441e-002 9.491e-003 
1.030e-002 1.145e+008 3.703e+013 1.000e+005 3.299e-002 9.509e-003 
1.032e-002 1.143e+008 3.715e+013 1.000e+005 3.116e-002 9.527e-003 
1.034e-002 1.143e+008 3.731e+013 1.000e+005 3.122e-002 9.545e-003 
1.036e-002 1.143e+008 3.747e+013 1.000e+005 3.234e-002 9.562e-003 
1.037e-002 1.144e+008 3.757e+013 1.000e+005 2.803e-002 9.579e-003 
1.039e-002 1.147e+008 3.777e+013 1.000e+005 2.744e-002 9.594e-003 
1.041e-002 1.151e+008 3.796e+013 1.000e+005 2.629e-002 9.609e-003 
1.043e-002 1.154e+008 3.816e+013 1.000e+005 3.013e-002 9.625e-003 
1.044e-002 1.153e+008 3.819e+013 1.000e+005 3.276e-002 9.643e-003 
1.046e-002 1.149e+008 3.821e+013 1.000e+005 3.304e-002 9.663e-003 
1.048e-002 1.146e+008 3.814e+013 1.000e+005 3.491e-002 9.683e-003 
1.050e-002 1.143e+008 3.822e+013 1.000e+005 3.572e-002 9.704e-003 
1.052e-002 1.139e+008 3.840e+013 1.000e+005 3.503e-002 9.725e-003 
1.054e-002 1.134e+008 3.852e+013 1.000e+005 3.147e-002 9.747e-003 
1.056e-002 1.127e+008 3.773e+013 1.000e+005 2.934e-002 9.772e-003 
1.058e-002 1.122e+008 3.750e+013 1.000e+005 3.892e-002 9.796e-003 
1.060e-002 1.120e+008 3.760e+013 1.000e+005 3.354e-002 9.816e-003 
1.062e-002 1.120e+008 3.766e+013 1.000e+005 3.437e-002 9.837e-003 
1.064e-002 1.119e+008 3.742e+013 1.000e+005 3.274e-002 9.857e-003 
1.066e-002 1.117e+008 3.710e+013 1.000e+005 3.975e-002 9.879e-003 
1.068e-002 1.115e+008 3.717e+013 1.000e+005 3.078e-002 9.900e-003 
1.069e-002 1.114e+008 3.731e+013 1.000e+005 1.394e-002 9.919e-003 
1.071e-002 1.113e+008 3.701e+013 1.000e+005 2.231e-002 9.939e-003 
1.073e-002 1.115e+008 3.612e+013 1.000e+005 3.185e-002 9.958e-003 
1.076e-002 1.121e+008 3.601e+013 1.000e+005 2.039e-002 9.975e-003 
1.078e-002 1.127e+008 3.607e+013 1.000e+005 2.074e-002 9.994e-003 
1.080e-002 1.128e+008 3.596e+013 1.000e+005 2.264e-002 1.001e-002 
1.082e-002 1.132e+008 3.599e+013 1.000e+005 3.115e-002 1.003e-002 
1.084e-002 1.133e+008 3.588e+013 1.000e+005 2.220e-002 1.005e-002 
1.086e-002 1.134e+008 3.586e+013 1.000e+005 2.267e-002 1.008e-002 
1.088e-002 1.135e+008 3.588e+013 1.000e+005 2.187e-002 1.009e-002 
1.090e-002 1.136e+008 3.597e+013 1.000e+005 2.358e-002 1.011e-002 
1.092e-002 1.137e+008 3.605e+013 1.000e+005 2.513e-002 1.013e-002 
1.094e-002 1.138e+008 3.554e+013 1.000e+005 2.447e-002 1.015e-002 
1.096e-002 1.141e+008 3.568e+013 1.000e+005 2.562e-002 1.017e-002 
1.099e-002 1.142e+008 3.594e+013 1.000e+005 3.226e-002 1.019e-002 
1.103e-002 1.135e+008 3.560e+013 1.000e+005 3.387e-002 1.024e-002 
1.111e-002 1.107e+008 3.611e+013 1.000e+005 3.595e-002 1.034e-002 
1.115e-002 1.091e+008 3.612e+013 1.000e+005 3.258e-002 1.039e-002 
1.118e-002 1.083e+008 3.633e+013 1.000e+005 3.379e-002 1.043e-002 
1.120e-002 1.075e+008 3.644e+013 1.000e+005 3.169e-002 1.046e-002 
1.123e-002 1.070e+008 3.649e+013 1.000e+005 2.972e-002 1.049e-002 
1.126e-002 1.068e+008 3.644e+013 1.000e+005 3.037e-002 1.051e-002 
1.128e-002 1.066e+008 3.645e+013 1.000e+005 2.738e-002 1.054e-002 
1.131e-002 1.066e+008 3.641e+013 1.000e+005 2.965e-002 1.057e-002 
1.133e-002 1.066e+008 3.659e+013 1.000e+005 2.741e-002 1.059e-002 
1.136e-002 1.066e+008 3.670e+013 1.000e+005 2.659e-002 1.062e-002 
1.139e-002 1.065e+008 3.686e+013 1.000e+005 3.097e-002 1.065e-002 
1.141e-002 1.064e+008 3.673e+013 1.000e+005 3.007e-002 1.067e-002 
1.144e-002 1.065e+008 3.665e+013 1.000e+005 2.585e-002 1.070e-002 
1.147e-002 1.063e+008 3.666e+013 1.000e+005 2.674e-002 1.073e-002 
1.149e-002 1.063e+008 3.646e+013 1.000e+005 2.801e-002 1.075e-002 
1.152e-002 1.065e+008 3.666e+013 1.000e+005 2.348e-002 1.077e-002 
1.154e-002 1.072e+008 3.666e+013 1.000e+005 2.208e-002 1.079e-002 
1.157e-002 1.080e+008 3.688e+013 1.000e+005 2.168e-002 1.081e-002 
1.159e-002 1.089e+008 3.708e+013 1.000e+005 2.008e-002 1.083e-002 
1.161e-002 1.098e+008 3.723e+013 1.000e+005 1.858e-002 1.085e-002 
1.163e-002 1.105e+008 3.732e+013 1.000e+005 1.995e-002 1.086e-002 
1.166e-002 1.109e+008 3.741e+013 1.000e+005 2.615e-002 1.088e-002 
1.168e-002 1.112e+008 3.752e+013 1.000e+005 2.174e-002 1.090e-002 
1.170e-002 1.116e+008 3.765e+013 1.000e+005 2.383e-002 1.092e-002 
1.172e-002 1.116e+008 3.782e+013 1.000e+005 2.861e-002 1.094e-002 
1.174e-002 1.112e+008 3.740e+013 1.000e+005 2.675e-002 1.097e-002 
1.176e-002 1.111e+008 3.705e+013 1.000e+005 2.426e-002 1.099e-002 
1.178e-002 1.114e+008 3.716e+013 1.000e+005 2.148e-002 1.101e-002 
1.180e-002 1.116e+008 3.698e+013 1.000e+005 2.303e-002 1.102e-002 
1.182e-002 1.118e+008 3.673e+013 1.000e+005 2.271e-002 1.104e-002 
1.184e-002 1.121e+008 3.682e+013 1.000e+005 2.287e-002 1.106e-002 
1.186e-002 1.124e+008 3.699e+013 1.000e+005 2.160e-002 1.108e-002 
1.188e-002 1.127e+008 3.685e+013 1.000e+005 2.359e-002 1.110e-002 
1.190e-002 1.130e+008 3.701e+013 1.000e+005 2.139e-002 1.112e-002 
1.192e-002 1.134e+008 3.709e+013 1.000e+005 2.241e-002 1.113e-002 
1.194e-002 1.140e+008 3.716e+013 1.000e+005 1.976e-002 1.115e-002 
1.196e-002 1.146e+008 3.737e+013 1.000e+005 1.918e-002 1.117e-002 
1.199e-002 1.153e+008 3.764e+013 1.000e+005 1.873e-002 1.118e-002 
1.201e-002 1.161e+008 3.792e+013 1.000e+005 1.928e-002 1.120e-002 
1.203e-002 1.169e+008 3.821e+013 1.000e+005 1.988e-002 1.122e-002 
1.205e-002 1.175e+008 3.841e+013 1.000e+005 2.053e-002 1.123e-002 
1.207e-002 1.180e+008 3.864e+013 1.000e+005 2.082e-002 1.125e-002 
1.210e-002 1.185e+008 3.896e+013 1.000e+005 2.268e-002 1.127e-002 
1.212e-002 1.185e+008 3.910e+013 1.000e+005 2.823e-002 1.129e-002 
1.214e-002 1.184e+008 3.919e+013 1.000e+005 2.688e-002 1.131e-002 
1.216e-002 1.184e+008 3.955e+013 1.000e+005 2.450e-002 1.134e-002 
1.218e-002 1.184e+008 3.993e+013 1.000e+005 2.753e-002 1.136e-002 
1.221e-002 1.183e+008 4.031e+013 1.000e+005 2.971e-002 1.138e-002 
1.223e-002 1.179e+008 4.071e+013 1.000e+005 2.621e-002 1.141e-002 
1.225e-002 1.175e+008 4.105e+013 1.000e+005 2.548e-002 1.143e-002 
1.227e-002 1.171e+008 4.116e+013 1.000e+005 2.558e-002 1.146e-002 
1.229e-002 1.167e+008 4.151e+013 1.000e+005 2.819e-002 1.148e-002 
1.231e-002 1.163e+008 4.167e+013 1.000e+005 3.192e-002 1.150e-002 
1.233e-002 1.158e+008 4.184e+013 1.000e+005 2.083e-002 1.153e-002 
1.235e-002 1.153e+008 4.205e+013 1.000e+005 2.082e-002 1.155e-002 
1.237e-002 1.150e+008 4.228e+013 1.000e+005 2.213e-002 1.157e-002 
1.240e-002 1.146e+008 4.233e+013 1.000e+005 2.551e-002 1.160e-002 
1.242e-002 1.141e+008 4.233e+013 1.000e+005 2.315e-002 1.162e-002 
1.244e-002 1.136e+008 4.143e+013 1.000e+005 2.822e-002 1.165e-002 
1.246e-002 1.133e+008 4.174e+013 1.000e+005 2.900e-002 1.167e-002 
1.248e-002 1.126e+008 4.128e+013 1.000e+005 3.530e-002 1.170e-002 
1.250e-002 1.121e+008 4.118e+013 1.000e+005 3.113e-002 1.172e-002 
1.252e-002 1.116e+008 4.078e+013 1.000e+005 3.187e-002 1.174e-002 
1.254e-002 1.111e+008 4.046e+013 1.000e+005 3.129e-002 1.177e-002 
1.256e-002 1.105e+008 3.952e+013 1.000e+005 3.234e-002 1.179e-002 
1.259e-002 1.101e+008 3.927e+013 1.000e+005 2.570e-002 1.182e-002 
1.262e-002 1.103e+008 3.848e+013 1.000e+005 2.392e-002 1.185e-002 
1.265e-002 1.103e+008 3.759e+013 1.000e+005 2.576e-002 1.188e-002 
1.268e-002 1.107e+008 3.726e+013 1.000e+005 2.193e-002 1.191e-002 
1.271e-002 1.115e+008 3.735e+013 1.000e+005 2.330e-002 1.193e-002 
1.274e-002 1.120e+008 3.763e+013 1.000e+005 2.806e-002 1.196e-002 
1.277e-002 1.121e+008 3.788e+013 1.000e+005 2.755e-002 1.199e-002 
1.281e-002 1.123e+008 3.831e+013 1.000e+005 2.193e-002 1.202e-002 
1.283e-002 1.125e+008 3.849e+013 1.000e+005 2.575e-002 1.205e-002 
1.286e-002 1.122e+008 3.903e+013 1.000e+005 2.638e-002 1.208e-002 
1.288e-002 1.118e+008 3.883e+013 1.000e+005 2.801e-002 1.210e-002 
1.291e-002 1.115e+008 3.903e+013 1.000e+005 2.823e-002 1.213e-002 
1.293e-002 1.114e+008 3.926e+013 1.000e+005 2.301e-002 1.215e-002 
1.295e-002 1.114e+008 3.939e+013 1.000e+005 2.452e-002 1.218e-002 
1.298e-002 1.115e+008 3.970e+013 1.000e+005 2.692e-002 1.220e-002 
1.301e-002 1.114e+008 3.966e+013 1.000e+005 2.659e-002 1.223e-002 
1.303e-002 1.118e+008 3.958e+013 1.000e+005 1.871e-002 1.225e-002 
1.306e-002 1.123e+008 3.960e+013 1.000e+005 2.562e-002 1.227e-002 
1.308e-002 1.128e+008 3.978e+013 1.000e+005 2.668e-002 1.229e-002 
1.311e-002 1.131e+008 3.981e+013 1.000e+005 1.983e-002 1.232e-002 
1.313e-002 1.135e+008 3.915e+013 1.000e+005 2.483e-002 1.234e-002 
1.316e-002 1.138e+008 3.907e+013 1.000e+005 2.807e-002 1.236e-002 
1.318e-002 1.138e+008 3.927e+013 1.000e+005 2.372e-002 1.239e-002 
1.321e-002 1.137e+008 3.948e+013 1.000e+005 3.070e-002 1.241e-002 
1.323e-002 1.134e+008 3.916e+013 1.000e+005 2.551e-002 1.244e-002 
1.325e-002 1.131e+008 3.910e+013 1.000e+005 2.827e-002 1.246e-002 
1.328e-002 1.132e+008 3.905e+013 1.000e+005 1.904e-002 1.249e-002 
1.330e-002 1.135e+008 3.860e+013 1.000e+005 1.585e-002 1.250e-002 
1.332e-002 1.137e+008 3.820e+013 1.000e+005 1.990e-002 1.252e-002 
1.334e-002 1.136e+008 3.731e+013 1.000e+005 2.973e-002 1.255e-002 
