# Supplementary material for: Strain rate dependency of dislocation plasticity
Source: Nat Commun. 2021 Mar 23;12:1845. doi: 10.1038/s41467-021-21939-1 (PMC7988163; doi:10.1038/s41467-021-21939-1)
Supplement: Supplementary file 3 — Supplementary Data 1 [file 41467_2021_21939_MOESM3_ESM.zip › Supplementary Data 1/DDDSimulationSet1/StrainRate=1e5s-1/InitialDislocationDensity=4.1e12m-2.dat]

#strain(1), stress(Pa), dislocation density(m-2), strain rate(s-1), mean dislocation velocity(km/s), plastic strain(1)
3.439e-005 4.936e+006 4.032e+012 1.000e+005 4.644e-003 2.249e-007 
6.830e-005 9.723e+006 4.032e+012 1.000e+005 9.185e-003 1.016e-006 
1.021e-004 1.442e+007 4.031e+012 1.000e+005 1.237e-002 2.272e-006 
1.354e-004 1.901e+007 4.031e+012 1.000e+005 1.561e-002 3.924e-006 
1.688e-004 2.355e+007 4.032e+012 1.000e+005 1.784e-002 5.968e-006 
2.033e-004 2.816e+007 4.032e+012 1.000e+005 2.135e-002 8.463e-006 
2.378e-004 3.272e+007 4.031e+012 1.000e+005 2.369e-002 1.144e-005 
2.726e-004 3.725e+007 4.031e+012 1.000e+005 2.764e-002 1.491e-005 
3.075e-004 4.173e+007 4.032e+012 1.000e+005 2.945e-002 1.883e-005 
3.427e-004 4.618e+007 4.035e+012 1.000e+005 3.356e-002 2.321e-005 
3.771e-004 5.049e+007 4.039e+012 1.000e+005 3.461e-002 2.783e-005 
4.086e-004 5.439e+007 4.045e+012 1.000e+005 3.707e-002 3.234e-005 
4.388e-004 5.808e+007 4.053e+012 1.000e+005 4.136e-002 3.712e-005 
4.761e-004 6.255e+007 4.067e+012 1.000e+005 4.474e-002 4.350e-005 
5.161e-004 6.726e+007 4.082e+012 1.000e+005 4.711e-002 5.086e-005 
5.820e-004 7.481e+007 4.125e+012 1.000e+005 5.546e-002 6.452e-005 
6.458e-004 8.184e+007 4.168e+012 1.000e+005 6.318e-002 7.967e-005 
6.912e-004 8.673e+007 4.211e+012 1.000e+005 6.711e-002 9.134e-005 
7.116e-004 8.886e+007 4.236e+012 1.000e+005 7.116e-002 9.695e-005 
7.286e-004 9.063e+007 4.258e+012 1.000e+005 7.668e-002 1.018e-004 
7.453e-004 9.231e+007 4.280e+012 1.000e+005 8.094e-002 1.068e-004 
7.613e-004 9.389e+007 4.304e+012 1.000e+005 8.424e-002 1.119e-004 
7.767e-004 9.539e+007 4.328e+012 1.000e+005 6.681e-002 1.170e-004 
8.195e-004 9.935e+007 4.084e+012 1.000e+005 9.160e-002 1.323e-004 
8.562e-004 1.025e+008 4.139e+012 1.000e+005 1.061e-001 1.472e-004 
1.035e-003 1.142e+008 4.375e+012 1.000e+005 1.380e-001 2.450e-004 
1.200e-003 1.218e+008 4.696e+012 1.000e+005 1.510e-001 3.575e-004 
1.339e-003 1.261e+008 5.108e+012 1.000e+005 1.699e-001 4.667e-004 
1.424e-003 1.273e+008 5.185e+012 1.000e+005 1.787e-001 5.437e-004 
1.495e-003 1.276e+008 5.072e+012 1.000e+005 1.889e-001 6.118e-004 
1.610e-003 1.281e+008 4.996e+012 1.000e+005 2.005e-001 7.245e-004 
1.710e-003 1.286e+008 4.843e+012 1.000e+005 1.831e-001 8.210e-004 
1.763e-003 1.294e+008 4.844e+012 1.000e+005 1.836e-001 8.681e-004 
1.806e-003 1.302e+008 4.853e+012 1.000e+005 1.706e-001 9.052e-004 
1.846e-003 1.313e+008 4.873e+012 1.000e+005 1.679e-001 9.378e-004 
1.883e-003 1.322e+008 4.937e+012 1.000e+005 1.644e-001 9.690e-004 
1.925e-003 1.332e+008 4.956e+012 1.000e+005 1.644e-001 1.003e-003 
1.997e-003 1.349e+008 5.155e+012 1.000e+005 1.626e-001 1.064e-003 
2.076e-003 1.363e+008 5.505e+012 1.000e+005 1.649e-001 1.133e-003 
2.150e-003 1.366e+008 5.769e+012 1.000e+005 1.734e-001 1.205e-003 
2.184e-003 1.365e+008 5.801e+012 1.000e+005 1.784e-001 1.240e-003 
2.235e-003 1.362e+008 5.757e+012 1.000e+005 1.763e-001 1.293e-003 
2.316e-003 1.359e+008 5.986e+012 1.000e+005 1.669e-001 1.376e-003 
2.346e-003 1.359e+008 5.974e+012 1.000e+005 1.642e-001 1.406e-003 
2.403e-003 1.357e+008 5.939e+012 1.000e+005 1.715e-001 1.464e-003 
2.453e-003 1.355e+008 6.034e+012 1.000e+005 1.652e-001 1.515e-003 
2.480e-003 1.353e+008 5.973e+012 1.000e+005 1.621e-001 1.544e-003 
2.495e-003 1.353e+008 5.954e+012 1.000e+005 1.671e-001 1.560e-003 
2.511e-003 1.353e+008 5.982e+012 1.000e+005 1.735e-001 1.575e-003 
2.526e-003 1.352e+008 6.027e+012 1.000e+005 1.734e-001 1.591e-003 
2.542e-003 1.352e+008 6.084e+012 1.000e+005 1.738e-001 1.607e-003 
2.557e-003 1.351e+008 6.064e+012 1.000e+005 1.672e-001 1.623e-003 
2.573e-003 1.350e+008 6.053e+012 1.000e+005 1.706e-001 1.639e-003 
2.589e-003 1.350e+008 6.058e+012 1.000e+005 1.849e-001 1.655e-003 
2.604e-003 1.349e+008 6.027e+012 1.000e+005 1.710e-001 1.671e-003 
2.620e-003 1.348e+008 6.026e+012 1.000e+005 1.676e-001 1.688e-003 
2.637e-003 1.347e+008 6.039e+012 1.000e+005 1.716e-001 1.705e-003 
2.654e-003 1.346e+008 6.060e+012 1.000e+005 1.723e-001 1.723e-003 
2.682e-003 1.344e+008 6.137e+012 1.000e+005 1.575e-001 1.752e-003 
2.707e-003 1.344e+008 6.208e+012 1.000e+005 1.615e-001 1.778e-003 
2.732e-003 1.345e+008 6.264e+012 1.000e+005 1.467e-001 1.801e-003 
2.755e-003 1.348e+008 6.302e+012 1.000e+005 1.534e-001 1.823e-003 
2.778e-003 1.349e+008 6.309e+012 1.000e+005 1.537e-001 1.845e-003 
2.801e-003 1.351e+008 6.330e+012 1.000e+005 1.455e-001 1.867e-003 
2.825e-003 1.353e+008 6.385e+012 1.000e+005 1.522e-001 1.890e-003 
2.844e-003 1.353e+008 6.346e+012 1.000e+005 1.462e-001 1.908e-003 
2.861e-003 1.355e+008 6.259e+012 1.000e+005 1.452e-001 1.924e-003 
2.898e-003 1.358e+008 6.368e+012 1.000e+005 1.417e-001 1.959e-003 
2.944e-003 1.363e+008 6.488e+012 1.000e+005 1.477e-001 2.001e-003 
2.983e-003 1.362e+008 6.575e+012 1.000e+005 1.521e-001 2.040e-003 
3.009e-003 1.361e+008 6.628e+012 1.000e+005 1.571e-001 2.068e-003 
3.033e-003 1.360e+008 6.607e+012 1.000e+005 1.553e-001 2.092e-003 
3.056e-003 1.358e+008 6.692e+012 1.000e+005 1.548e-001 2.117e-003 
3.081e-003 1.356e+008 6.783e+012 1.000e+005 1.564e-001 2.143e-003 
3.111e-003 1.351e+008 6.843e+012 1.000e+005 1.662e-001 2.177e-003 
3.149e-003 1.340e+008 6.814e+012 1.000e+005 1.741e-001 2.222e-003 
3.171e-003 1.333e+008 6.820e+012 1.000e+005 1.721e-001 2.249e-003 
3.185e-003 1.328e+008 6.817e+012 1.000e+005 1.693e-001 2.267e-003 
3.200e-003 1.324e+008 6.841e+012 1.000e+005 1.847e-001 2.284e-003 
3.214e-003 1.319e+008 6.846e+012 1.000e+005 1.759e-001 2.302e-003 
3.229e-003 1.315e+008 6.789e+012 1.000e+005 1.611e-001 2.319e-003 
3.243e-003 1.312e+008 6.789e+012 1.000e+005 1.589e-001 2.335e-003 
3.260e-003 1.308e+008 6.734e+012 1.000e+005 1.701e-001 2.356e-003 
3.277e-003 1.304e+008 6.777e+012 1.000e+005 1.713e-001 2.376e-003 
3.294e-003 1.300e+008 6.775e+012 1.000e+005 1.659e-001 2.395e-003 
3.317e-003 1.296e+008 6.810e+012 1.000e+005 1.612e-001 2.421e-003 
3.362e-003 1.288e+008 6.957e+012 1.000e+005 1.612e-001 2.472e-003 
3.414e-003 1.274e+008 7.088e+012 1.000e+005 1.715e-001 2.533e-003 
3.462e-003 1.259e+008 6.835e+012 1.000e+005 1.693e-001 2.591e-003 
3.499e-003 1.252e+008 6.687e+012 1.000e+005 1.627e-001 2.633e-003 
3.544e-003 1.247e+008 6.641e+012 1.000e+005 1.583e-001 2.682e-003 
3.580e-003 1.245e+008 6.484e+012 1.000e+005 1.510e-001 2.719e-003 
3.615e-003 1.246e+008 6.447e+012 1.000e+005 1.504e-001 2.753e-003 
3.651e-003 1.248e+008 6.392e+012 1.000e+005 1.485e-001 2.788e-003 
3.695e-003 1.249e+008 6.406e+012 1.000e+005 1.517e-001 2.830e-003 
3.722e-003 1.250e+008 6.408e+012 1.000e+005 1.519e-001 2.857e-003 
3.741e-003 1.251e+008 6.447e+012 1.000e+005 1.563e-001 2.876e-003 
3.756e-003 1.251e+008 6.450e+012 1.000e+005 1.587e-001 2.892e-003 
3.771e-003 1.251e+008 6.445e+012 1.000e+005 1.547e-001 2.906e-003 
3.786e-003 1.251e+008 6.446e+012 1.000e+005 1.561e-001 2.921e-003 
3.800e-003 1.251e+008 6.449e+012 1.000e+005 1.603e-001 2.935e-003 
3.815e-003 1.251e+008 6.475e+012 1.000e+005 1.486e-001 2.949e-003 
3.829e-003 1.251e+008 6.466e+012 1.000e+005 1.493e-001 2.964e-003 
3.843e-003 1.251e+008 6.469e+012 1.000e+005 1.556e-001 2.978e-003 
3.857e-003 1.251e+008 6.487e+012 1.000e+005 1.425e-001 2.992e-003 
3.872e-003 1.252e+008 6.503e+012 1.000e+005 1.431e-001 3.006e-003 
3.886e-003 1.252e+008 6.521e+012 1.000e+005 1.460e-001 3.019e-003 
3.900e-003 1.253e+008 6.543e+012 1.000e+005 1.422e-001 3.033e-003 
3.914e-003 1.254e+008 6.539e+012 1.000e+005 1.412e-001 3.046e-003 
3.928e-003 1.255e+008 6.508e+012 1.000e+005 1.472e-001 3.059e-003 
3.944e-003 1.258e+008 6.352e+012 1.000e+005 1.431e-001 3.074e-003 
3.969e-003 1.261e+008 6.247e+012 1.000e+005 1.384e-001 3.097e-003 
4.027e-003 1.274e+008 6.321e+012 1.000e+005 1.339e-001 3.146e-003 
4.085e-003 1.284e+008 6.459e+012 1.000e+005 1.376e-001 3.197e-003 
4.112e-003 1.289e+008 6.522e+012 1.000e+005 1.284e-001 3.220e-003 
4.127e-003 1.292e+008 6.569e+012 1.000e+005 1.260e-001 3.233e-003 
4.142e-003 1.295e+008 6.620e+012 1.000e+005 1.306e-001 3.247e-003 
4.159e-003 1.298e+008 6.675e+012 1.000e+005 1.301e-001 3.261e-003 
4.199e-003 1.304e+008 6.897e+012 1.000e+005 1.330e-001 3.297e-003 
4.234e-003 1.308e+008 7.018e+012 1.000e+005 1.309e-001 3.329e-003 
4.268e-003 1.311e+008 7.135e+012 1.000e+005 1.284e-001 3.361e-003 
4.303e-003 1.314e+008 7.239e+012 1.000e+005 1.316e-001 3.394e-003 
4.339e-003 1.313e+008 7.319e+012 1.000e+005 1.371e-001 3.431e-003 
4.381e-003 1.310e+008 7.368e+012 1.000e+005 1.456e-001 3.474e-003 
4.446e-003 1.297e+008 7.378e+012 1.000e+005 1.501e-001 3.549e-003 
4.478e-003 1.292e+008 7.433e+012 1.000e+005 1.420e-001 3.585e-003 
4.493e-003 1.290e+008 7.484e+012 1.000e+005 1.435e-001 3.601e-003 
4.508e-003 1.288e+008 7.467e+012 1.000e+005 1.398e-001 3.618e-003 
4.523e-003 1.286e+008 7.360e+012 1.000e+005 1.361e-001 3.634e-003 
4.538e-003 1.285e+008 7.344e+012 1.000e+005 1.364e-001 3.649e-003 
4.553e-003 1.284e+008 7.351e+012 1.000e+005 1.403e-001 3.665e-003 
4.568e-003 1.283e+008 7.370e+012 1.000e+005 1.396e-001 3.681e-003 
4.583e-003 1.281e+008 7.375e+012 1.000e+005 1.397e-001 3.698e-003 
4.599e-003 1.279e+008 7.372e+012 1.000e+005 1.401e-001 3.714e-003 
4.615e-003 1.278e+008 7.417e+012 1.000e+005 1.385e-001 3.731e-003 
4.632e-003 1.277e+008 7.470e+012 1.000e+005 1.353e-001 3.749e-003 
4.650e-003 1.276e+008 7.445e+012 1.000e+005 1.332e-001 3.768e-003 
4.670e-003 1.275e+008 7.518e+012 1.000e+005 1.339e-001 3.788e-003 
4.688e-003 1.275e+008 7.551e+012 1.000e+005 1.350e-001 3.806e-003 
4.706e-003 1.275e+008 7.624e+012 1.000e+005 1.320e-001 3.824e-003 
4.723e-003 1.275e+008 7.699e+012 1.000e+005 1.262e-001 3.842e-003 
4.740e-003 1.274e+008 7.755e+012 1.000e+005 1.237e-001 3.859e-003 
4.756e-003 1.273e+008 7.735e+012 1.000e+005 1.310e-001 3.876e-003 
4.773e-003 1.271e+008 7.736e+012 1.000e+005 1.357e-001 3.894e-003 
4.791e-003 1.267e+008 7.777e+012 1.000e+005 1.391e-001 3.915e-003 
4.810e-003 1.263e+008 7.771e+012 1.000e+005 1.400e-001 3.936e-003 
4.828e-003 1.260e+008 7.732e+012 1.000e+005 1.332e-001 3.956e-003 
4.845e-003 1.257e+008 7.815e+012 1.000e+005 1.318e-001 3.975e-003 
4.860e-003 1.255e+008 7.835e+012 1.000e+005 1.260e-001 3.993e-003 
4.875e-003 1.253e+008 7.723e+012 1.000e+005 1.344e-001 4.009e-003 
4.890e-003 1.251e+008 7.629e+012 1.000e+005 1.320e-001 4.025e-003 
4.904e-003 1.249e+008 7.590e+012 1.000e+005 1.311e-001 4.041e-003 
4.922e-003 1.246e+008 7.332e+012 1.000e+005 1.419e-001 4.060e-003 
4.941e-003 1.245e+008 7.201e+012 1.000e+005 1.344e-001 4.080e-003 
4.959e-003 1.244e+008 7.156e+012 1.000e+005 1.328e-001 4.099e-003 
4.976e-003 1.243e+008 7.111e+012 1.000e+005 1.277e-001 4.116e-003 
4.992e-003 1.243e+008 7.071e+012 1.000e+005 1.289e-001 4.132e-003 
5.007e-003 1.243e+008 7.073e+012 1.000e+005 1.307e-001 4.148e-003 
5.023e-003 1.243e+008 7.099e+012 1.000e+005 1.318e-001 4.163e-003 
5.038e-003 1.243e+008 7.122e+012 1.000e+005 1.327e-001 4.178e-003 
5.053e-003 1.243e+008 7.138e+012 1.000e+005 1.417e-001 4.193e-003 
5.068e-003 1.243e+008 7.145e+012 1.000e+005 1.368e-001 4.209e-003 
5.084e-003 1.242e+008 7.084e+012 1.000e+005 1.511e-001 4.226e-003 
5.101e-003 1.241e+008 7.108e+012 1.000e+005 1.447e-001 4.243e-003 
5.118e-003 1.241e+008 7.130e+012 1.000e+005 1.512e-001 4.260e-003 
5.134e-003 1.240e+008 7.194e+012 1.000e+005 1.477e-001 4.276e-003 
5.148e-003 1.240e+008 7.269e+012 1.000e+005 1.457e-001 4.291e-003 
5.163e-003 1.238e+008 7.342e+012 1.000e+005 1.529e-001 4.307e-003 
5.178e-003 1.236e+008 7.371e+012 1.000e+005 1.588e-001 4.323e-003 
5.193e-003 1.234e+008 7.323e+012 1.000e+005 1.516e-001 4.339e-003 
5.207e-003 1.232e+008 7.354e+012 1.000e+005 1.534e-001 4.355e-003 
5.222e-003 1.230e+008 7.356e+012 1.000e+005 1.558e-001 4.372e-003 
5.237e-003 1.228e+008 7.414e+012 1.000e+005 1.593e-001 4.388e-003 
5.251e-003 1.225e+008 7.441e+012 1.000e+005 1.591e-001 4.404e-003 
5.266e-003 1.222e+008 7.437e+012 1.000e+005 1.544e-001 4.421e-003 
5.281e-003 1.219e+008 7.409e+012 1.000e+005 1.539e-001 4.438e-003 
5.297e-003 1.217e+008 7.436e+012 1.000e+005 1.519e-001 4.455e-003 
5.313e-003 1.215e+008 7.470e+012 1.000e+005 1.494e-001 4.472e-003 
5.329e-003 1.213e+008 7.454e+012 1.000e+005 1.484e-001 4.490e-003 
5.345e-003 1.210e+008 7.434e+012 1.000e+005 1.478e-001 4.508e-003 
5.363e-003 1.209e+008 7.393e+012 1.000e+005 1.478e-001 4.527e-003 
5.379e-003 1.207e+008 7.333e+012 1.000e+005 1.412e-001 4.545e-003 
5.397e-003 1.207e+008 7.352e+012 1.000e+005 1.369e-001 4.562e-003 
5.414e-003 1.207e+008 7.348e+012 1.000e+005 1.360e-001 4.580e-003 
5.431e-003 1.207e+008 7.332e+012 1.000e+005 1.249e-001 4.596e-003 
5.449e-003 1.209e+008 7.252e+012 1.000e+005 1.266e-001 4.613e-003 
5.467e-003 1.211e+008 7.198e+012 1.000e+005 1.206e-001 4.630e-003 
5.486e-003 1.214e+008 7.202e+012 1.000e+005 1.182e-001 4.647e-003 
5.504e-003 1.217e+008 7.206e+012 1.000e+005 1.148e-001 4.663e-003 
5.522e-003 1.220e+008 7.135e+012 1.000e+005 1.129e-001 4.678e-003 
5.540e-003 1.224e+008 7.121e+012 1.000e+005 1.156e-001 4.693e-003 
5.557e-003 1.228e+008 7.113e+012 1.000e+005 1.171e-001 4.708e-003 
5.574e-003 1.231e+008 7.138e+012 1.000e+005 1.162e-001 4.724e-003 
5.592e-003 1.233e+008 7.185e+012 1.000e+005 1.182e-001 4.739e-003 
5.609e-003 1.236e+008 7.272e+012 1.000e+005 1.179e-001 4.755e-003 
5.625e-003 1.238e+008 7.344e+012 1.000e+005 1.132e-001 4.769e-003 
5.640e-003 1.240e+008 7.392e+012 1.000e+005 1.135e-001 4.782e-003 
5.655e-003 1.242e+008 7.442e+012 1.000e+005 1.154e-001 4.796e-003 
5.669e-003 1.243e+008 7.515e+012 1.000e+005 1.115e-001 4.810e-003 
5.684e-003 1.244e+008 7.575e+012 1.000e+005 1.163e-001 4.824e-003 
5.699e-003 1.245e+008 7.626e+012 1.000e+005 1.265e-001 4.838e-003 
5.714e-003 1.245e+008 7.567e+012 1.000e+005 1.287e-001 4.853e-003 
5.729e-003 1.245e+008 7.538e+012 1.000e+005 1.275e-001 4.867e-003 
5.743e-003 1.246e+008 7.546e+012 1.000e+005 1.174e-001 4.882e-003 
5.758e-003 1.247e+008 7.567e+012 1.000e+005 1.177e-001 4.896e-003 
5.773e-003 1.248e+008 7.564e+012 1.000e+005 1.292e-001 4.910e-003 
5.787e-003 1.249e+008 7.543e+012 1.000e+005 1.234e-001 4.923e-003 
5.802e-003 1.251e+008 7.462e+012 1.000e+005 1.296e-001 4.936e-003 
5.816e-003 1.254e+008 7.413e+012 1.000e+005 1.457e-001 4.950e-003 
5.831e-003 1.256e+008 7.425e+012 1.000e+005 1.274e-001 4.962e-003 
5.845e-003 1.259e+008 7.455e+012 1.000e+005 1.401e-001 4.975e-003 
5.860e-003 1.262e+008 7.481e+012 1.000e+005 1.255e-001 4.988e-003 
5.875e-003 1.264e+008 7.545e+012 1.000e+005 1.453e-001 5.001e-003 
5.889e-003 1.266e+008 7.582e+012 1.000e+005 1.252e-001 5.014e-003 
5.904e-003 1.267e+008 7.650e+012 1.000e+005 1.305e-001 5.028e-003 
5.919e-003 1.269e+008 7.711e+012 1.000e+005 1.284e-001 5.041e-003 
5.933e-003 1.270e+008 7.785e+012 1.000e+005 1.479e-001 5.055e-003 
5.947e-003 1.271e+008 7.808e+012 1.000e+005 1.221e-001 5.068e-003 
5.962e-003 1.272e+008 7.873e+012 1.000e+005 1.254e-001 5.082e-003 
5.977e-003 1.272e+008 7.897e+012 1.000e+005 1.340e-001 5.097e-003 
5.991e-003 1.271e+008 7.949e+012 1.000e+005 1.378e-001 5.112e-003 
6.006e-003 1.270e+008 7.978e+012 1.000e+005 1.321e-001 5.128e-003 
6.020e-003 1.268e+008 7.925e+012 1.000e+005 1.459e-001 5.143e-003 
6.041e-003 1.265e+008 7.856e+012 1.000e+005 1.394e-001 5.166e-003 
6.068e-003 1.260e+008 7.934e+012 1.000e+005 1.411e-001 5.197e-003 
6.092e-003 1.255e+008 8.008e+012 1.000e+005 1.359e-001 5.224e-003 
6.108e-003 1.252e+008 7.993e+012 1.000e+005 1.323e-001 5.242e-003 
6.123e-003 1.249e+008 7.966e+012 1.000e+005 1.298e-001 5.260e-003 
6.139e-003 1.245e+008 7.987e+012 1.000e+005 1.259e-001 5.277e-003 
6.154e-003 1.242e+008 8.001e+012 1.000e+005 1.244e-001 5.295e-003 
6.170e-003 1.240e+008 8.046e+012 1.000e+005 1.233e-001 5.313e-003 
6.186e-003 1.237e+008 8.106e+012 1.000e+005 1.205e-001 5.331e-003 
6.202e-003 1.234e+008 8.125e+012 1.000e+005 1.175e-001 5.348e-003 
6.217e-003 1.233e+008 8.196e+012 1.000e+005 1.135e-001 5.365e-003 
6.233e-003 1.230e+008 8.242e+012 1.000e+005 1.182e-001 5.382e-003 
6.249e-003 1.228e+008 8.301e+012 1.000e+005 1.163e-001 5.400e-003 
6.265e-003 1.226e+008 8.360e+012 1.000e+005 1.140e-001 5.418e-003 
6.282e-003 1.224e+008 8.357e+012 1.000e+005 1.178e-001 5.436e-003 
6.298e-003 1.221e+008 8.385e+012 1.000e+005 1.203e-001 5.453e-003 
6.314e-003 1.219e+008 8.418e+012 1.000e+005 1.181e-001 5.471e-003 
6.330e-003 1.217e+008 8.456e+012 1.000e+005 1.100e-001 5.488e-003 
6.344e-003 1.215e+008 8.466e+012 1.000e+005 1.093e-001 5.504e-003 
6.359e-003 1.213e+008 8.394e+012 1.000e+005 1.127e-001 5.521e-003 
6.374e-003 1.211e+008 8.365e+012 1.000e+005 1.133e-001 5.537e-003 
6.389e-003 1.209e+008 8.373e+012 1.000e+005 1.129e-001 5.554e-003 
6.404e-003 1.206e+008 8.323e+012 1.000e+005 1.063e-001 5.570e-003 
6.419e-003 1.205e+008 8.340e+012 1.000e+005 1.097e-001 5.586e-003 
6.434e-003 1.203e+008 8.339e+012 1.000e+005 1.046e-001 5.602e-003 
6.449e-003 1.203e+008 8.359e+012 1.000e+005 1.073e-001 5.617e-003 
6.464e-003 1.202e+008 8.405e+012 1.000e+005 1.002e-001 5.633e-003 
6.479e-003 1.203e+008 8.464e+012 1.000e+005 1.023e-001 5.648e-003 
6.495e-003 1.203e+008 8.535e+012 1.000e+005 9.448e-002 5.663e-003 
6.510e-003 1.202e+008 8.550e+012 1.000e+005 1.044e-001 5.678e-003 
6.525e-003 1.202e+008 8.543e+012 1.000e+005 1.091e-001 5.694e-003 
6.540e-003 1.202e+008 8.567e+012 1.000e+005 1.068e-001 5.709e-003 
6.555e-003 1.202e+008 8.600e+012 1.000e+005 1.057e-001 5.724e-003 
6.570e-003 1.201e+008 8.622e+012 1.000e+005 1.073e-001 5.739e-003 
6.585e-003 1.200e+008 8.679e+012 1.000e+005 1.108e-001 5.755e-003 
6.600e-003 1.200e+008 8.715e+012 1.000e+005 1.107e-001 5.771e-003 
6.615e-003 1.199e+008 8.720e+012 1.000e+005 1.141e-001 5.786e-003 
6.630e-003 1.198e+008 8.705e+012 1.000e+005 1.174e-001 5.802e-003 
6.646e-003 1.197e+008 8.636e+012 1.000e+005 1.172e-001 5.818e-003 
6.661e-003 1.196e+008 8.558e+012 1.000e+005 1.284e-001 5.834e-003 
6.677e-003 1.196e+008 8.444e+012 1.000e+005 1.180e-001 5.850e-003 
6.692e-003 1.195e+008 8.408e+012 1.000e+005 1.178e-001 5.865e-003 
6.706e-003 1.196e+008 8.395e+012 1.000e+005 1.151e-001 5.880e-003 
6.721e-003 1.196e+008 8.404e+012 1.000e+005 1.141e-001 5.895e-003 
6.737e-003 1.196e+008 8.418e+012 1.000e+005 1.146e-001 5.909e-003 
6.752e-003 1.197e+008 8.452e+012 1.000e+005 1.110e-001 5.924e-003 
6.767e-003 1.198e+008 8.453e+012 1.000e+005 1.172e-001 5.939e-003 
6.781e-003 1.198e+008 8.465e+012 1.000e+005 1.193e-001 5.953e-003 
6.796e-003 1.199e+008 8.499e+012 1.000e+005 1.140e-001 5.967e-003 
6.811e-003 1.199e+008 8.526e+012 1.000e+005 1.087e-001 5.981e-003 
6.825e-003 1.201e+008 8.491e+012 1.000e+005 1.104e-001 5.995e-003 
6.841e-003 1.202e+008 8.490e+012 1.000e+005 1.188e-001 6.010e-003 
6.855e-003 1.202e+008 8.394e+012 1.000e+005 1.152e-001 6.024e-003 
6.870e-003 1.202e+008 8.344e+012 1.000e+005 1.130e-001 6.038e-003 
6.884e-003 1.203e+008 8.311e+012 1.000e+005 1.228e-001 6.053e-003 
6.899e-003 1.202e+008 8.295e+012 1.000e+005 1.289e-001 6.067e-003 
6.913e-003 1.202e+008 8.266e+012 1.000e+005 1.344e-001 6.082e-003 
6.927e-003 1.201e+008 8.278e+012 1.000e+005 1.313e-001 6.097e-003 
6.942e-003 1.201e+008 8.272e+012 1.000e+005 1.208e-001 6.111e-003 
6.956e-003 1.201e+008 8.313e+012 1.000e+005 1.181e-001 6.126e-003 
6.970e-003 1.201e+008 8.384e+012 1.000e+005 1.263e-001 6.140e-003 
6.984e-003 1.201e+008 8.445e+012 1.000e+005 1.233e-001 6.154e-003 
6.998e-003 1.201e+008 8.510e+012 1.000e+005 1.278e-001 6.168e-003 
7.013e-003 1.202e+008 8.541e+012 1.000e+005 1.211e-001 6.182e-003 
7.027e-003 1.202e+008 8.577e+012 1.000e+005 1.142e-001 6.196e-003 
7.041e-003 1.201e+008 8.612e+012 1.000e+005 1.175e-001 6.211e-003 
7.055e-003 1.200e+008 8.658e+012 1.000e+005 1.221e-001 6.226e-003 
7.070e-003 1.198e+008 8.503e+012 1.000e+005 1.272e-001 6.242e-003 
7.086e-003 1.197e+008 8.484e+012 1.000e+005 1.173e-001 6.258e-003 
7.101e-003 1.196e+008 8.479e+012 1.000e+005 1.220e-001 6.275e-003 
7.116e-003 1.194e+008 8.500e+012 1.000e+005 1.235e-001 6.290e-003 
