# Supplementary material for: Strain rate dependency of dislocation plasticity
Source: Nat Commun. 2021 Mar 23;12:1845. doi: 10.1038/s41467-021-21939-1 (PMC7988163; doi:10.1038/s41467-021-21939-1)
Supplement: Supplementary file 3 — Supplementary Data 1 [file 41467_2021_21939_MOESM3_ESM.zip › Supplementary Data 1/DDDSimulationSet1/StrainRate=1e5s-1/InitialDislocationDensity=4.5e15m-2.dat]

#strain(1), stress(Pa), dislocation density(m-2), strain rate(s-1), mean dislocation velocity(km/s), plastic strain(1)
9.830e-005 1.037e+007 3.849e+015 1.000e+005 1.884e-003 2.646e-005 
1.962e-004 2.028e+007 3.850e+015 1.000e+005 1.776e-003 5.581e-005 
2.888e-004 2.949e+007 3.851e+015 1.000e+005 1.844e-003 8.470e-005 
3.892e-004 3.985e+007 3.852e+015 1.000e+005 2.133e-003 1.134e-004 
4.858e-004 4.866e+007 3.852e+015 1.000e+005 1.871e-003 1.492e-004 
5.801e-004 5.663e+007 3.852e+015 1.000e+005 1.925e-003 1.884e-004 
6.730e-004 6.177e+007 3.853e+015 1.000e+005 1.522e-003 2.457e-004 
7.674e-004 6.194e+007 3.852e+015 1.000e+005 1.626e-003 3.388e-004 
8.601e-004 6.331e+007 3.850e+015 1.000e+005 1.830e-003 4.221e-004 
9.536e-004 5.617e+007 3.833e+015 1.000e+005 1.573e-003 5.649e-004 
1.062e-003 6.231e+007 3.785e+015 1.000e+005 1.476e-003 6.308e-004 
1.167e-003 7.043e+007 3.772e+015 1.000e+005 1.315e-003 6.802e-004 
1.259e-003 6.668e+007 3.759e+015 1.000e+005 1.755e-003 7.973e-004 
1.366e-003 7.499e+007 3.751e+015 1.000e+005 1.363e-003 8.469e-004 
1.473e-003 7.985e+007 3.721e+015 1.000e+005 1.282e-003 9.211e-004 
1.574e-003 8.872e+007 3.721e+015 1.000e+005 1.790e-003 9.601e-004 
1.669e-003 9.931e+007 3.723e+015 1.000e+005 1.812e-003 9.817e-004 
1.760e-003 1.097e+008 3.724e+015 1.000e+005 1.470e-003 1.002e-003 
1.851e-003 1.200e+008 3.725e+015 1.000e+005 2.047e-003 1.021e-003 
1.938e-003 1.311e+008 3.717e+015 1.000e+005 1.114e-003 1.031e-003 
2.038e-003 1.437e+008 3.718e+015 1.000e+005 1.725e-003 1.044e-003 
2.146e-003 1.549e+008 3.721e+015 1.000e+005 1.430e-003 1.075e-003 
2.254e-003 1.656e+008 3.723e+015 1.000e+005 1.653e-003 1.109e-003 
2.365e-003 1.776e+008 3.714e+015 1.000e+005 1.570e-003 1.136e-003 
2.473e-003 1.850e+008 3.714e+015 1.000e+005 1.323e-003 1.194e-003 
2.580e-003 1.965e+008 3.718e+015 1.000e+005 1.814e-003 1.221e-003 
2.686e-003 2.083e+008 3.721e+015 1.000e+005 1.967e-003 1.245e-003 
2.796e-003 2.206e+008 3.724e+015 1.000e+005 1.765e-003 1.270e-003 
2.909e-003 2.323e+008 3.729e+015 1.000e+005 1.627e-003 1.302e-003 
3.020e-003 2.438e+008 3.733e+015 1.000e+005 1.769e-003 1.333e-003 
3.131e-003 2.558e+008 3.736e+015 1.000e+005 1.690e-003 1.362e-003 
3.240e-003 2.640e+008 3.741e+015 1.000e+005 1.743e-003 1.414e-003 
3.344e-003 2.680e+008 3.742e+015 1.000e+005 1.466e-003 1.490e-003 
3.433e-003 2.719e+008 3.747e+015 1.000e+005 1.418e-003 1.552e-003 
3.515e-003 2.822e+008 3.746e+015 1.000e+005 1.615e-003 1.564e-003 
3.595e-003 2.917e+008 3.749e+015 1.000e+005 1.875e-003 1.577e-003 
3.672e-003 2.968e+008 3.757e+015 1.000e+005 2.051e-003 1.619e-003 
3.745e-003 3.049e+008 3.759e+015 1.000e+005 1.923e-003 1.636e-003 
3.817e-003 3.121e+008 3.762e+015 1.000e+005 2.051e-003 1.658e-003 
3.889e-003 3.146e+008 3.772e+015 1.000e+005 1.668e-003 1.713e-003 
3.960e-003 3.150e+008 3.778e+015 1.000e+005 1.734e-003 1.781e-003 
4.064e-003 3.080e+008 3.769e+015 1.000e+005 1.733e-003 1.933e-003 
4.163e-003 3.154e+008 3.780e+015 1.000e+005 1.369e-003 1.982e-003 
4.264e-003 3.214e+008 3.759e+015 1.000e+005 1.472e-003 2.041e-003 
4.370e-003 3.260e+008 3.763e+015 1.000e+005 1.630e-003 2.115e-003 
4.473e-003 3.249e+008 3.754e+015 1.000e+005 1.904e-003 2.226e-003 
4.572e-003 3.260e+008 3.764e+015 1.000e+005 1.659e-003 2.318e-003 
4.681e-003 3.322e+008 3.774e+015 1.000e+005 1.494e-003 2.383e-003 
4.789e-003 3.347e+008 3.789e+015 1.000e+005 1.907e-003 2.473e-003 
4.890e-003 3.246e+008 3.753e+015 1.000e+005 1.707e-003 2.645e-003 
4.989e-003 3.318e+008 3.757e+015 1.000e+005 1.165e-003 2.694e-003 
5.087e-003 3.426e+008 3.762e+015 1.000e+005 2.290e-003 2.718e-003 
5.184e-003 3.451e+008 3.762e+015 1.000e+005 1.523e-003 2.797e-003 
5.279e-003 3.474e+008 3.773e+015 1.000e+005 1.298e-003 2.877e-003 
5.376e-003 3.558e+008 3.778e+015 1.000e+005 1.606e-003 2.915e-003 
5.474e-003 3.642e+008 3.770e+015 1.000e+005 1.742e-003 2.955e-003 
5.572e-003 3.740e+008 3.776e+015 1.000e+005 1.372e-003 2.986e-003 
5.671e-003 3.799e+008 3.789e+015 1.000e+005 1.912e-003 3.043e-003 
5.770e-003 3.858e+008 3.780e+015 1.000e+005 1.611e-003 3.102e-003 
5.870e-003 3.958e+008 3.785e+015 1.000e+005 2.130e-003 3.132e-003 
5.970e-003 4.062e+008 3.790e+015 1.000e+005 2.035e-003 3.161e-003 
6.072e-003 4.163e+008 3.802e+015 1.000e+005 1.948e-003 3.193e-003 
6.175e-003 4.180e+008 3.806e+015 1.000e+005 2.091e-003 3.284e-003 
6.278e-003 4.221e+008 3.814e+015 1.000e+005 1.535e-003 3.358e-003 
6.381e-003 4.324e+008 3.819e+015 1.000e+005 2.245e-003 3.390e-003 
6.485e-003 4.427e+008 3.824e+015 1.000e+005 2.078e-003 3.423e-003 
6.588e-003 4.513e+008 3.831e+015 1.000e+005 1.851e-003 3.467e-003 
6.692e-003 4.589e+008 3.836e+015 1.000e+005 1.779e-003 3.518e-003 
6.794e-003 4.638e+008 3.844e+015 1.000e+005 1.862e-003 3.586e-003 
6.896e-003 4.578e+008 3.870e+015 1.000e+005 1.682e-003 3.729e-003 
6.998e-003 4.563e+008 3.896e+015 1.000e+005 1.517e-003 3.842e-003 
7.102e-003 4.688e+008 3.895e+015 1.000e+005 1.935e-003 3.860e-003 
7.206e-003 4.690e+008 3.891e+015 1.000e+005 2.020e-003 3.962e-003 
7.310e-003 4.675e+008 3.911e+015 1.000e+005 1.665e-003 4.077e-003 
7.415e-003 4.772e+008 3.919e+015 1.000e+005 1.656e-003 4.115e-003 
7.520e-003 4.866e+008 3.911e+015 1.000e+005 1.819e-003 4.154e-003 
7.624e-003 4.786e+008 3.887e+015 1.000e+005 1.467e-003 4.313e-003 
7.716e-003 4.732e+008 3.864e+015 1.000e+005 1.531e-003 4.443e-003 
7.796e-003 4.785e+008 3.865e+015 1.000e+005 1.681e-003 4.486e-003 
7.878e-003 4.850e+008 3.872e+015 1.000e+005 1.605e-003 4.523e-003 
7.960e-003 4.941e+008 3.875e+015 1.000e+005 1.774e-003 4.542e-003 
8.041e-003 5.017e+008 3.880e+015 1.000e+005 1.937e-003 4.571e-003 
8.125e-003 4.998e+008 3.862e+015 1.000e+005 1.763e-003 4.669e-003 
8.220e-003 5.084e+008 3.853e+015 1.000e+005 1.988e-003 4.703e-003 
8.312e-003 5.161e+008 3.861e+015 1.000e+005 1.975e-003 4.743e-003 
8.407e-003 5.207e+008 3.866e+015 1.000e+005 1.443e-003 4.805e-003 
8.505e-003 5.229e+008 3.885e+015 1.000e+005 1.618e-003 4.888e-003 
8.602e-003 5.278e+008 3.890e+015 1.000e+005 1.957e-003 4.951e-003 
8.700e-003 5.364e+008 3.899e+015 1.000e+005 2.080e-003 4.990e-003 
8.799e-003 5.459e+008 3.902e+015 1.000e+005 1.962e-003 5.024e-003 
8.900e-003 5.543e+008 3.911e+015 1.000e+005 1.914e-003 5.065e-003 
8.999e-003 5.607e+008 3.919e+015 1.000e+005 1.796e-003 5.120e-003 
9.097e-003 5.523e+008 3.914e+015 1.000e+005 1.550e-003 5.277e-003 
9.192e-003 5.577e+008 3.917e+015 1.000e+005 1.855e-003 5.334e-003 
9.290e-003 5.589e+008 3.919e+015 1.000e+005 1.784e-003 5.425e-003 
9.390e-003 5.675e+008 3.931e+015 1.000e+005 1.721e-003 5.464e-003 
9.479e-003 5.498e+008 3.975e+015 1.000e+005 1.306e-003 5.676e-003 
9.541e-003 5.483e+008 3.968e+015 1.000e+005 1.775e-003 5.748e-003 
9.602e-003 5.492e+008 3.974e+015 1.000e+005 2.151e-003 5.803e-003 
9.662e-003 5.452e+008 3.977e+015 1.000e+005 2.035e-003 5.891e-003 
9.724e-003 5.451e+008 3.991e+015 1.000e+005 2.234e-003 5.953e-003 
9.787e-003 5.398e+008 4.013e+015 1.000e+005 1.846e-003 6.053e-003 
