# Supplementary material for: Strain rate dependency of dislocation plasticity
Source: Nat Commun. 2021 Mar 23;12:1845. doi: 10.1038/s41467-021-21939-1 (PMC7988163; doi:10.1038/s41467-021-21939-1)
Supplement: Supplementary file 3 — Supplementary Data 1 [file 41467_2021_21939_MOESM3_ESM.zip › Supplementary Data 1/DDDSimulationSet1/StrainRate=1e5s-1/InitialDislocationDensity=5.5e10m-2.dat]

#strain(1), stress(Pa), dislocation density(m-2), strain rate(s-1), mean dislocation velocity(km/s), plastic strain(1)
9.990e-005 1.440e+007 5.505e+010 1.000e+005 6.568e-002 1.851e-007 
1.999e-004 2.878e+007 5.505e+010 1.000e+005 1.254e-001 7.167e-007 
2.999e-004 4.312e+007 5.511e+010 1.000e+005 1.814e-001 1.573e-006 
3.999e-004 5.741e+007 5.537e+010 1.000e+005 2.330e-001 2.736e-006 
4.999e-004 7.166e+007 5.590e+010 1.000e+005 2.837e-001 4.193e-006 
5.995e-004 8.580e+007 5.618e+010 1.000e+005 3.392e-001 5.960e-006 
6.977e-004 9.970e+007 5.644e+010 1.000e+005 3.907e-001 8.017e-006 
7.577e-004 1.082e+008 5.660e+010 1.000e+005 4.186e-001 9.414e-006 
7.948e-004 1.134e+008 5.676e+010 1.000e+005 4.370e-001 1.033e-005 
8.139e-004 1.161e+008 5.685e+010 1.000e+005 4.450e-001 1.082e-005 
8.336e-004 1.189e+008 5.696e+010 1.000e+005 4.542e-001 1.133e-005 
8.539e-004 1.217e+008 5.709e+010 1.000e+005 4.631e-001 1.187e-005 
8.742e-004 1.246e+008 5.723e+010 1.000e+005 4.722e-001 1.242e-005 
8.947e-004 1.275e+008 5.738e+010 1.000e+005 4.808e-001 1.299e-005 
9.157e-004 1.304e+008 5.753e+010 1.000e+005 4.903e-001 1.358e-005 
9.369e-004 1.334e+008 5.770e+010 1.000e+005 5.013e-001 1.420e-005 
9.588e-004 1.365e+008 5.789e+010 1.000e+005 5.124e-001 1.485e-005 
9.814e-004 1.396e+008 5.811e+010 1.000e+005 5.233e-001 1.554e-005 
1.006e-003 1.431e+008 5.836e+010 1.000e+005 5.344e-001 1.631e-005 
1.035e-003 1.471e+008 5.868e+010 1.000e+005 5.477e-001 1.724e-005 
1.065e-003 1.514e+008 5.903e+010 1.000e+005 5.605e-001 1.826e-005 
1.097e-003 1.558e+008 5.940e+010 1.000e+005 5.750e-001 1.934e-005 
1.129e-003 1.603e+008 5.889e+010 1.000e+005 5.875e-001 2.048e-005 
1.163e-003 1.650e+008 5.815e+010 1.000e+005 6.002e-001 2.166e-005 
1.198e-003 1.698e+008 5.786e+010 1.000e+005 6.106e-001 2.291e-005 
1.231e-003 1.744e+008 5.766e+010 1.000e+005 6.183e-001 2.410e-005 
1.265e-003 1.792e+008 5.747e+010 1.000e+005 6.320e-001 2.536e-005 
1.301e-003 1.842e+008 5.728e+010 1.000e+005 6.400e-001 2.669e-005 
1.339e-003 1.895e+008 5.714e+010 1.000e+005 6.491e-001 2.812e-005 
1.380e-003 1.953e+008 5.688e+010 1.000e+005 6.612e-001 2.970e-005 
1.426e-003 2.016e+008 5.673e+010 1.000e+005 6.749e-001 3.148e-005 
1.477e-003 2.088e+008 5.660e+010 1.000e+005 6.888e-001 3.349e-005 
1.536e-003 2.168e+008 5.644e+010 1.000e+005 7.062e-001 3.582e-005 
1.603e-003 2.262e+008 5.634e+010 1.000e+005 7.215e-001 3.860e-005 
1.667e-003 2.350e+008 5.626e+010 1.000e+005 7.368e-001 4.126e-005 
1.740e-003 2.452e+008 5.616e+010 1.000e+005 7.530e-001 4.440e-005 
1.803e-003 2.538e+008 5.610e+010 1.000e+005 7.673e-001 4.711e-005 
1.885e-003 2.652e+008 5.602e+010 1.000e+005 7.821e-001 5.076e-005 
1.985e-003 2.790e+008 5.598e+010 1.000e+005 8.018e-001 5.528e-005 
2.085e-003 2.928e+008 5.593e+010 1.000e+005 8.192e-001 5.991e-005 
2.185e-003 3.066e+008 5.591e+010 1.000e+005 8.338e-001 6.462e-005 
2.285e-003 3.203e+008 5.590e+010 1.000e+005 8.489e-001 6.941e-005 
2.385e-003 3.341e+008 5.587e+010 1.000e+005 8.620e-001 7.429e-005 
2.485e-003 3.478e+008 5.586e+010 1.000e+005 8.750e-001 7.923e-005 
2.583e-003 3.613e+008 5.592e+010 1.000e+005 8.871e-001 8.417e-005 
2.678e-003 3.744e+008 5.582e+010 1.000e+005 8.961e-001 8.899e-005 
2.766e-003 3.864e+008 5.582e+010 1.000e+005 9.039e-001 9.349e-005 
2.861e-003 3.994e+008 5.580e+010 1.000e+005 9.133e-001 9.840e-005 
2.960e-003 4.129e+008 5.583e+010 1.000e+005 9.230e-001 1.036e-004 
3.060e-003 4.266e+008 5.579e+010 1.000e+005 9.321e-001 1.088e-004 
3.160e-003 4.403e+008 5.577e+010 1.000e+005 9.393e-001 1.142e-004 
3.260e-003 4.540e+008 5.576e+010 1.000e+005 9.468e-001 1.195e-004 
3.360e-003 4.677e+008 5.574e+010 1.000e+005 9.526e-001 1.249e-004 
3.460e-003 4.814e+008 5.574e+010 1.000e+005 9.585e-001 1.303e-004 
3.560e-003 4.950e+008 5.572e+010 1.000e+005 9.640e-001 1.358e-004 
3.660e-003 5.087e+008 5.571e+010 1.000e+005 9.695e-001 1.413e-004 
3.760e-003 5.223e+008 5.571e+010 1.000e+005 9.737e-001 1.468e-004 
3.860e-003 5.360e+008 5.570e+010 1.000e+005 9.782e-001 1.524e-004 
3.960e-003 5.497e+008 5.568e+010 1.000e+005 9.821e-001 1.579e-004 
4.060e-003 5.633e+008 5.568e+010 1.000e+005 9.853e-001 1.635e-004 
4.160e-003 5.770e+008 5.567e+010 1.000e+005 9.891e-001 1.691e-004 
4.260e-003 5.906e+008 5.567e+010 1.000e+005 9.921e-001 1.747e-004 
4.360e-003 6.042e+008 5.566e+010 1.000e+005 9.946e-001 1.804e-004 
4.459e-003 6.177e+008 5.566e+010 1.000e+005 9.970e-001 1.860e-004 
4.547e-003 6.298e+008 5.654e+010 1.000e+005 1.006e+000 1.910e-004 
4.647e-003 6.434e+008 5.823e+010 1.000e+005 1.024e+000 1.969e-004 
4.747e-003 6.569e+008 5.997e+010 1.000e+005 1.041e+000 2.032e-004 
4.847e-003 6.704e+008 6.172e+010 1.000e+005 1.057e+000 2.097e-004 
4.947e-003 6.839e+008 6.348e+010 1.000e+005 1.072e+000 2.165e-004 
5.047e-003 6.974e+008 6.524e+010 1.000e+005 1.086e+000 2.235e-004 
5.147e-003 7.107e+008 6.702e+010 1.000e+005 1.099e+000 2.309e-004 
5.241e-003 7.233e+008 6.510e+010 1.000e+005 1.087e+000 2.380e-004 
5.326e-003 7.348e+008 6.300e+010 1.000e+005 1.064e+000 2.440e-004 
5.393e-003 7.438e+008 6.224e+010 1.000e+005 1.070e+000 2.486e-004 
5.492e-003 7.571e+008 6.169e+010 1.000e+005 1.067e+000 2.553e-004 
5.592e-003 7.706e+008 6.133e+010 1.000e+005 1.066e+000 2.620e-004 
5.692e-003 7.841e+008 6.108e+010 1.000e+005 1.065e+000 2.686e-004 
5.792e-003 7.976e+008 6.090e+010 1.000e+005 1.065e+000 2.752e-004 
5.892e-003 8.111e+008 6.080e+010 1.000e+005 1.066e+000 2.818e-004 
5.917e-003 8.145e+008 5.994e+010 1.000e+005 1.055e+000 2.835e-004 
5.936e-003 8.171e+008 5.996e+010 1.000e+005 1.053e+000 2.847e-004 
6.033e-003 8.302e+008 6.075e+010 1.000e+005 1.064e+000 2.910e-004 
6.129e-003 8.431e+008 6.084e+010 1.000e+005 1.066e+000 2.974e-004 
6.215e-003 8.547e+008 6.063e+010 1.000e+005 1.067e+000 3.030e-004 
6.315e-003 8.682e+008 6.056e+010 1.000e+005 1.067e+000 3.096e-004 
6.415e-003 8.817e+008 6.050e+010 1.000e+005 1.067e+000 3.162e-004 
6.515e-003 8.952e+008 6.043e+010 1.000e+005 1.068e+000 3.228e-004 
6.615e-003 9.087e+008 6.040e+010 1.000e+005 1.068e+000 3.294e-004 
6.715e-003 9.222e+008 6.038e+010 1.000e+005 1.068e+000 3.359e-004 
6.815e-003 9.357e+008 6.035e+010 1.000e+005 1.069e+000 3.425e-004 
6.915e-003 9.492e+008 6.034e+010 1.000e+005 1.069e+000 3.491e-004 
7.015e-003 9.627e+008 6.031e+010 1.000e+005 1.069e+000 3.557e-004 
7.115e-003 9.762e+008 6.031e+010 1.000e+005 1.070e+000 3.623e-004 
7.215e-003 9.897e+008 6.028e+010 1.000e+005 1.071e+000 3.688e-004 
7.312e-003 1.003e+009 6.026e+010 1.000e+005 1.066e+000 3.753e-004 
7.366e-003 1.010e+009 6.027e+010 1.000e+005 1.070e+000 3.788e-004 
7.466e-003 1.024e+009 6.026e+010 1.000e+005 1.071e+000 3.854e-004 
7.566e-003 1.037e+009 6.025e+010 1.000e+005 1.071e+000 3.920e-004 
7.666e-003 1.051e+009 6.025e+010 1.000e+005 1.071e+000 3.986e-004 
7.766e-003 1.064e+009 6.023e+010 1.000e+005 1.072e+000 4.051e-004 
7.866e-003 1.078e+009 6.022e+010 1.000e+005 1.072e+000 4.117e-004 
7.966e-003 1.091e+009 6.021e+010 1.000e+005 1.073e+000 4.183e-004 
8.066e-003 1.105e+009 6.021e+010 1.000e+005 1.072e+000 4.249e-004 
8.166e-003 1.118e+009 6.021e+010 1.000e+005 1.073e+000 4.315e-004 
8.266e-003 1.132e+009 6.020e+010 1.000e+005 1.073e+000 4.381e-004 
8.366e-003 1.145e+009 6.020e+010 1.000e+005 1.073e+000 4.447e-004 
8.466e-003 1.159e+009 6.019e+010 1.000e+005 1.073e+000 4.512e-004 
8.566e-003 1.172e+009 6.019e+010 1.000e+005 1.073e+000 4.578e-004 
8.666e-003 1.186e+009 6.018e+010 1.000e+005 1.073e+000 4.644e-004 
8.760e-003 1.199e+009 6.019e+010 1.000e+005 1.073e+000 4.706e-004 
8.860e-003 1.212e+009 6.018e+010 1.000e+005 1.074e+000 4.772e-004 
8.960e-003 1.226e+009 6.017e+010 1.000e+005 1.074e+000 4.838e-004 
9.060e-003 1.239e+009 6.017e+010 1.000e+005 1.074e+000 4.904e-004 
9.160e-003 1.253e+009 6.016e+010 1.000e+005 1.074e+000 4.970e-004 
9.260e-003 1.266e+009 6.016e+010 1.000e+005 1.075e+000 5.036e-004 
9.360e-003 1.280e+009 6.016e+010 1.000e+005 1.075e+000 5.102e-004 
9.460e-003 1.293e+009 6.016e+010 1.000e+005 1.075e+000 5.167e-004 
9.560e-003 1.307e+009 6.016e+010 1.000e+005 1.075e+000 5.233e-004 
9.660e-003 1.320e+009 6.015e+010 1.000e+005 1.075e+000 5.299e-004 
9.760e-003 1.334e+009 6.015e+010 1.000e+005 1.075e+000 5.365e-004 
9.860e-003 1.347e+009 6.014e+010 1.000e+005 1.075e+000 5.431e-004 
9.960e-003 1.361e+009 6.015e+010 1.000e+005 1.075e+000 5.497e-004 
1.006e-002 1.374e+009 6.014e+010 1.000e+005 1.076e+000 5.563e-004 
1.016e-002 1.387e+009 6.015e+010 1.000e+005 1.075e+000 5.628e-004 
1.026e-002 1.401e+009 6.013e+010 1.000e+005 1.076e+000 5.694e-004 
1.036e-002 1.414e+009 6.014e+010 1.000e+005 1.076e+000 5.760e-004 
1.046e-002 1.428e+009 6.013e+010 1.000e+005 1.076e+000 5.826e-004 
1.056e-002 1.441e+009 6.013e+010 1.000e+005 1.076e+000 5.892e-004 
1.066e-002 1.455e+009 6.013e+010 1.000e+005 1.076e+000 5.958e-004 
1.076e-002 1.468e+009 6.013e+010 1.000e+005 1.076e+000 6.024e-004 
1.086e-002 1.482e+009 6.013e+010 1.000e+005 1.076e+000 6.090e-004 
1.096e-002 1.495e+009 6.013e+010 1.000e+005 1.076e+000 6.156e-004 
1.106e-002 1.509e+009 6.013e+010 1.000e+005 1.076e+000 6.222e-004 
1.116e-002 1.522e+009 6.013e+010 1.000e+005 1.076e+000 6.288e-004 
1.126e-002 1.536e+009 6.012e+010 1.000e+005 1.077e+000 6.354e-004 
1.136e-002 1.550e+009 6.013e+010 1.000e+005 1.077e+000 6.420e-004 
1.146e-002 1.563e+009 6.013e+010 1.000e+005 1.076e+000 6.486e-004 
1.156e-002 1.576e+009 6.012e+010 1.000e+005 1.077e+000 6.551e-004 
1.166e-002 1.590e+009 6.012e+010 1.000e+005 1.077e+000 6.617e-004 
1.176e-002 1.603e+009 6.012e+010 1.000e+005 1.077e+000 6.683e-004 
1.186e-002 1.617e+009 6.011e+010 1.000e+005 1.077e+000 6.749e-004 
1.196e-002 1.630e+009 6.011e+010 1.000e+005 1.077e+000 6.815e-004 
1.206e-002 1.644e+009 6.011e+010 1.000e+005 1.077e+000 6.881e-004 
1.216e-002 1.657e+009 6.012e+010 1.000e+005 1.077e+000 6.947e-004 
1.226e-002 1.671e+009 6.012e+010 1.000e+005 1.077e+000 7.013e-004 
1.236e-002 1.684e+009 6.012e+010 1.000e+005 1.077e+000 7.079e-004 
1.246e-002 1.698e+009 6.011e+010 1.000e+005 1.077e+000 7.145e-004 
1.256e-002 1.711e+009 6.011e+010 1.000e+005 1.077e+000 7.211e-004 
1.266e-002 1.725e+009 6.011e+010 1.000e+005 1.077e+000 7.277e-004 
1.276e-002 1.738e+009 6.011e+010 1.000e+005 1.077e+000 7.343e-004 
1.286e-002 1.752e+009 6.011e+010 1.000e+005 1.077e+000 7.409e-004 
1.296e-002 1.765e+009 6.010e+010 1.000e+005 1.077e+000 7.475e-004 
1.306e-002 1.779e+009 6.010e+010 1.000e+005 1.077e+000 7.541e-004 
1.316e-002 1.792e+009 6.010e+010 1.000e+005 1.077e+000 7.607e-004 
1.326e-002 1.806e+009 6.010e+010 1.000e+005 1.077e+000 7.673e-004 
1.336e-002 1.819e+009 6.010e+010 1.000e+005 1.077e+000 7.739e-004 
1.346e-002 1.833e+009 6.010e+010 1.000e+005 1.077e+000 7.805e-004 
1.356e-002 1.846e+009 6.010e+010 1.000e+005 1.077e+000 7.871e-004 
1.366e-002 1.860e+009 6.010e+010 1.000e+005 1.077e+000 7.937e-004 
1.376e-002 1.873e+009 6.010e+010 1.000e+005 1.077e+000 8.003e-004 
1.386e-002 1.887e+009 6.010e+010 1.000e+005 1.077e+000 8.069e-004 
1.396e-002 1.900e+009 6.010e+010 1.000e+005 1.077e+000 8.135e-004 
1.406e-002 1.914e+009 6.010e+010 1.000e+005 1.077e+000 8.201e-004 
1.416e-002 1.927e+009 6.010e+010 1.000e+005 1.077e+000 8.267e-004 
1.426e-002 1.941e+009 6.010e+010 1.000e+005 1.077e+000 8.332e-004 
1.436e-002 1.954e+009 6.009e+010 1.000e+005 1.077e+000 8.398e-004 
1.446e-002 1.968e+009 6.009e+010 1.000e+005 1.077e+000 8.464e-004 
1.456e-002 1.981e+009 6.009e+010 1.000e+005 1.077e+000 8.530e-004 
1.466e-002 1.995e+009 6.009e+010 1.000e+005 1.077e+000 8.596e-004 
1.476e-002 2.008e+009 6.009e+010 1.000e+005 1.077e+000 8.662e-004 
1.486e-002 2.022e+009 6.010e+010 1.000e+005 1.077e+000 8.728e-004 
1.496e-002 2.035e+009 6.010e+010 1.000e+005 1.077e+000 8.794e-004 
1.506e-002 2.049e+009 6.009e+010 1.000e+005 1.077e+000 8.860e-004 
1.516e-002 2.062e+009 6.010e+010 1.000e+005 1.077e+000 8.926e-004 
1.526e-002 2.076e+009 6.010e+010 1.000e+005 1.077e+000 8.992e-004 
1.536e-002 2.089e+009 6.009e+010 1.000e+005 1.077e+000 9.058e-004 
1.546e-002 2.103e+009 6.009e+010 1.000e+005 1.077e+000 9.124e-004 
1.556e-002 2.116e+009 6.009e+010 1.000e+005 1.077e+000 9.190e-004 
1.565e-002 2.129e+009 6.009e+010 1.000e+005 1.077e+000 9.255e-004 
1.575e-002 2.143e+009 6.009e+010 1.000e+005 1.077e+000 9.321e-004 
1.585e-002 2.156e+009 6.009e+010 1.000e+005 1.077e+000 9.387e-004 
1.595e-002 2.170e+009 6.008e+010 1.000e+005 1.077e+000 9.453e-004 
1.605e-002 2.184e+009 6.008e+010 1.000e+005 1.077e+000 9.519e-004 
1.615e-002 2.197e+009 6.008e+010 1.000e+005 1.077e+000 9.585e-004 
1.625e-002 2.211e+009 6.009e+010 1.000e+005 1.077e+000 9.651e-004 
1.635e-002 2.224e+009 6.009e+010 1.000e+005 1.077e+000 9.717e-004 
1.645e-002 2.238e+009 6.009e+010 1.000e+005 1.077e+000 9.783e-004 
1.655e-002 2.251e+009 6.009e+010 1.000e+005 1.077e+000 9.849e-004 
1.665e-002 2.265e+009 6.009e+010 1.000e+005 1.077e+000 9.915e-004 
1.675e-002 2.278e+009 6.009e+010 1.000e+005 1.077e+000 9.981e-004 
1.685e-002 2.292e+009 6.008e+010 1.000e+005 1.077e+000 1.005e-003 
1.695e-002 2.305e+009 6.008e+010 1.000e+005 1.077e+000 1.011e-003 
1.705e-002 2.318e+009 6.008e+010 1.000e+005 1.077e+000 1.018e-003 
1.715e-002 2.332e+009 6.008e+010 1.000e+005 1.077e+000 1.024e-003 
1.725e-002 2.345e+009 6.008e+010 1.000e+005 1.077e+000 1.031e-003 
1.735e-002 2.359e+009 6.008e+010 1.000e+005 1.077e+000 1.038e-003 
1.745e-002 2.372e+009 6.008e+010 1.000e+005 1.077e+000 1.044e-003 
1.755e-002 2.386e+009 6.008e+010 1.000e+005 1.077e+000 1.051e-003 
1.765e-002 2.399e+009 6.008e+010 1.000e+005 1.077e+000 1.057e-003 
1.775e-002 2.413e+009 6.008e+010 1.000e+005 1.077e+000 1.064e-003 
1.785e-002 2.426e+009 6.008e+010 1.000e+005 1.077e+000 1.071e-003 
1.795e-002 2.440e+009 6.008e+010 1.000e+005 1.077e+000 1.077e-003 
1.805e-002 2.453e+009 6.008e+010 1.000e+005 1.077e+000 1.084e-003 
1.815e-002 2.467e+009 6.008e+010 1.000e+005 1.077e+000 1.090e-003 
1.825e-002 2.480e+009 6.008e+010 1.000e+005 1.077e+000 1.097e-003 
1.835e-002 2.494e+009 6.008e+010 1.000e+005 1.077e+000 1.104e-003 
1.845e-002 2.507e+009 6.007e+010 1.000e+005 1.077e+000 1.110e-003 
1.855e-002 2.521e+009 6.007e+010 1.000e+005 1.077e+000 1.117e-003 
1.865e-002 2.534e+009 6.007e+010 1.000e+005 1.077e+000 1.123e-003 
1.875e-002 2.548e+009 6.007e+010 1.000e+005 1.077e+000 1.130e-003 
1.885e-002 2.561e+009 6.008e+010 1.000e+005 1.077e+000 1.137e-003 
1.895e-002 2.575e+009 6.007e+010 1.000e+005 1.077e+000 1.143e-003 
1.905e-002 2.588e+009 6.008e+010 1.000e+005 1.077e+000 1.150e-003 
1.915e-002 2.602e+009 6.008e+010 1.000e+005 1.077e+000 1.156e-003 
1.925e-002 2.615e+009 6.007e+010 1.000e+005 1.077e+000 1.163e-003 
1.935e-002 2.629e+009 6.007e+010 1.000e+005 1.077e+000 1.170e-003 
1.945e-002 2.642e+009 6.007e+010 1.000e+005 1.077e+000 1.176e-003 
1.955e-002 2.656e+009 6.007e+010 1.000e+005 1.077e+000 1.183e-003 
1.965e-002 2.669e+009 6.007e+010 1.000e+005 1.077e+000 1.189e-003 
1.975e-002 2.682e+009 6.007e+010 1.000e+005 1.077e+000 1.196e-003 
1.985e-002 2.696e+009 6.007e+010 1.000e+005 1.077e+000 1.202e-003 
1.995e-002 2.709e+009 6.007e+010 1.000e+005 1.077e+000 1.209e-003 
2.005e-002 2.723e+009 6.007e+010 1.000e+005 1.077e+000 1.216e-003 
2.015e-002 2.736e+009 6.007e+010 1.000e+005 1.077e+000 1.222e-003 
2.025e-002 2.750e+009 6.007e+010 1.000e+005 1.077e+000 1.229e-003 
2.035e-002 2.763e+009 6.007e+010 1.000e+005 1.077e+000 1.236e-003 
2.045e-002 2.777e+009 6.007e+010 1.000e+005 1.077e+000 1.242e-003 
2.055e-002 2.790e+009 6.007e+010 1.000e+005 1.077e+000 1.249e-003 
2.065e-002 2.804e+009 6.007e+010 1.000e+005 1.077e+000 1.255e-003 
2.075e-002 2.817e+009 6.008e+010 1.000e+005 1.077e+000 1.262e-003 
2.085e-002 2.831e+009 6.007e+010 1.000e+005 1.077e+000 1.269e-003 
2.095e-002 2.844e+009 6.007e+010 1.000e+005 1.077e+000 1.275e-003 
2.105e-002 2.858e+009 6.007e+010 1.000e+005 1.077e+000 1.282e-003 
2.115e-002 2.871e+009 6.007e+010 1.000e+005 1.077e+000 1.288e-003 
2.125e-002 2.885e+009 6.007e+010 1.000e+005 1.077e+000 1.295e-003 
2.135e-002 2.898e+009 6.007e+010 1.000e+005 1.077e+000 1.302e-003 
2.145e-002 2.912e+009 6.007e+010 1.000e+005 1.077e+000 1.308e-003 
2.155e-002 2.925e+009 6.007e+010 1.000e+005 1.077e+000 1.315e-003 
2.165e-002 2.939e+009 6.007e+010 1.000e+005 1.077e+000 1.321e-003 
2.175e-002 2.952e+009 6.007e+010 1.000e+005 1.077e+000 1.328e-003 
2.185e-002 2.966e+009 6.007e+010 1.000e+005 1.077e+000 1.335e-003 
2.195e-002 2.979e+009 6.007e+010 1.000e+005 1.077e+000 1.341e-003 
2.205e-002 2.993e+009 6.007e+010 1.000e+005 1.077e+000 1.348e-003 
2.215e-002 3.006e+009 6.007e+010 1.000e+005 1.077e+000 1.354e-003 
2.225e-002 3.020e+009 6.007e+010 1.000e+005 1.077e+000 1.361e-003 
2.235e-002 3.033e+009 6.007e+010 1.000e+005 1.077e+000 1.368e-003 
2.245e-002 3.047e+009 6.007e+010 1.000e+005 1.077e+000 1.374e-003 
2.255e-002 3.060e+009 6.007e+010 1.000e+005 1.077e+000 1.381e-003 
2.265e-002 3.074e+009 6.006e+010 1.000e+005 1.077e+000 1.387e-003 
2.275e-002 3.087e+009 6.006e+010 1.000e+005 1.077e+000 1.394e-003 
2.285e-002 3.101e+009 6.006e+010 1.000e+005 1.077e+000 1.400e-003 
2.295e-002 3.114e+009 6.006e+010 1.000e+005 1.077e+000 1.407e-003 
2.305e-002 3.128e+009 6.006e+010 1.000e+005 1.077e+000 1.414e-003 
2.315e-002 3.141e+009 6.007e+010 1.000e+005 1.077e+000 1.420e-003 
2.325e-002 3.155e+009 6.007e+010 1.000e+005 1.077e+000 1.427e-003 
2.335e-002 3.168e+009 6.007e+010 1.000e+005 1.077e+000 1.433e-003 
2.345e-002 3.182e+009 6.007e+010 1.000e+005 1.077e+000 1.440e-003 
2.355e-002 3.195e+009 6.007e+010 1.000e+005 1.077e+000 1.447e-003 
2.365e-002 3.209e+009 6.006e+010 1.000e+005 1.077e+000 1.453e-003 
2.375e-002 3.222e+009 6.006e+010 1.000e+005 1.077e+000 1.460e-003 
2.385e-002 3.236e+009 6.007e+010 1.000e+005 1.077e+000 1.467e-003 
2.394e-002 3.249e+009 6.006e+010 1.000e+005 1.077e+000 1.473e-003 
2.404e-002 3.262e+009 6.006e+010 1.000e+005 1.077e+000 1.480e-003 
2.414e-002 3.276e+009 6.006e+010 1.000e+005 1.077e+000 1.486e-003 
2.424e-002 3.289e+009 6.006e+010 1.000e+005 1.077e+000 1.493e-003 
2.434e-002 3.303e+009 6.006e+010 1.000e+005 1.077e+000 1.499e-003 
2.444e-002 3.316e+009 6.006e+010 1.000e+005 1.077e+000 1.506e-003 
2.454e-002 3.330e+009 6.007e+010 1.000e+005 1.077e+000 1.513e-003 
2.464e-002 3.343e+009 6.007e+010 1.000e+005 1.077e+000 1.519e-003 
2.474e-002 3.357e+009 6.006e+010 1.000e+005 1.077e+000 1.526e-003 
2.484e-002 3.370e+009 6.006e+010 1.000e+005 1.077e+000 1.532e-003 
2.494e-002 3.384e+009 6.006e+010 1.000e+005 1.077e+000 1.539e-003 
2.504e-002 3.397e+009 6.006e+010 1.000e+005 1.077e+000 1.546e-003 
2.514e-002 3.411e+009 6.007e+010 1.000e+005 1.077e+000 1.552e-003 
2.524e-002 3.424e+009 6.007e+010 1.000e+005 1.077e+000 1.559e-003 
2.534e-002 3.437e+009 6.006e+010 1.000e+005 1.077e+000 1.565e-003 
2.544e-002 3.451e+009 6.006e+010 1.000e+005 1.077e+000 1.572e-003 
2.554e-002 3.464e+009 6.006e+010 1.000e+005 1.077e+000 1.578e-003 
2.564e-002 3.478e+009 6.006e+010 1.000e+005 1.077e+000 1.585e-003 
2.574e-002 3.491e+009 6.006e+010 1.000e+005 1.077e+000 1.592e-003 
2.584e-002 3.505e+009 6.006e+010 1.000e+005 1.077e+000 1.598e-003 
2.594e-002 3.518e+009 6.007e+010 1.000e+005 1.077e+000 1.605e-003 
2.604e-002 3.532e+009 6.007e+010 1.000e+005 1.077e+000 1.611e-003 
2.614e-002 3.545e+009 6.006e+010 1.000e+005 1.077e+000 1.618e-003 
2.624e-002 3.559e+009 6.006e+010 1.000e+005 1.077e+000 1.625e-003 
2.634e-002 3.572e+009 6.006e+010 1.000e+005 1.077e+000 1.631e-003 
2.644e-002 3.586e+009 6.006e+010 1.000e+005 1.077e+000 1.638e-003 
2.654e-002 3.599e+009 6.006e+010 1.000e+005 1.077e+000 1.644e-003 
2.664e-002 3.613e+009 6.013e+010 1.000e+005 1.077e+000 1.651e-003 
2.674e-002 3.626e+009 6.006e+010 1.000e+005 1.077e+000 1.657e-003 
2.684e-002 3.640e+009 6.006e+010 1.000e+005 1.077e+000 1.664e-003 
2.694e-002 3.653e+009 6.006e+010 1.000e+005 1.077e+000 1.671e-003 
2.704e-002 3.667e+009 6.006e+010 1.000e+005 1.077e+000 1.677e-003 
2.714e-002 3.680e+009 6.006e+010 1.000e+005 1.077e+000 1.684e-003 
2.724e-002 3.694e+009 6.006e+010 1.000e+005 1.077e+000 1.691e-003 
2.734e-002 3.707e+009 6.006e+010 1.000e+005 1.077e+000 1.697e-003 
2.744e-002 3.721e+009 6.006e+010 1.000e+005 1.077e+000 1.704e-003 
2.754e-002 3.734e+009 6.006e+010 1.000e+005 1.077e+000 1.710e-003 
2.764e-002 3.748e+009 6.006e+010 1.000e+005 1.077e+000 1.717e-003 
2.774e-002 3.761e+009 6.007e+010 1.000e+005 1.077e+000 1.724e-003 
2.784e-002 3.775e+009 6.006e+010 1.000e+005 1.077e+000 1.730e-003 
2.794e-002 3.788e+009 6.006e+010 1.000e+005 1.077e+000 1.737e-003 
2.803e-002 3.801e+009 6.006e+010 1.000e+005 1.077e+000 1.743e-003 
2.813e-002 3.815e+009 6.006e+010 1.000e+005 1.077e+000 1.750e-003 
2.823e-002 3.828e+009 6.007e+010 1.000e+005 1.077e+000 1.756e-003 
2.833e-002 3.841e+009 6.007e+010 1.000e+005 1.077e+000 1.763e-003 
2.843e-002 3.854e+009 6.006e+010 1.000e+005 1.077e+000 1.769e-003 
2.853e-002 3.868e+009 6.006e+010 1.000e+005 1.077e+000 1.776e-003 
2.863e-002 3.881e+009 6.007e+010 1.000e+005 1.077e+000 1.782e-003 
2.873e-002 3.895e+009 6.007e+010 1.000e+005 1.077e+000 1.789e-003 
2.883e-002 3.908e+009 6.006e+010 1.000e+005 1.077e+000 1.796e-003 
2.893e-002 3.922e+009 6.007e+010 1.000e+005 1.077e+000 1.802e-003 
2.903e-002 3.935e+009 6.006e+010 1.000e+005 1.077e+000 1.809e-003 
2.913e-002 3.949e+009 6.006e+010 1.000e+005 1.077e+000 1.815e-003 
2.923e-002 3.962e+009 6.007e+010 1.000e+005 1.076e+000 1.822e-003 
2.933e-002 3.976e+009 6.006e+010 1.000e+005 1.077e+000 1.828e-003 
2.942e-002 3.988e+009 6.006e+010 1.000e+005 1.077e+000 1.835e-003 
2.952e-002 4.002e+009 6.006e+010 1.000e+005 1.077e+000 1.841e-003 
2.962e-002 4.015e+009 6.006e+010 1.000e+005 1.077e+000 1.848e-003 
2.972e-002 4.029e+009 6.007e+010 1.000e+005 1.076e+000 1.854e-003 
2.982e-002 4.042e+009 6.006e+010 1.000e+005 1.077e+000 1.861e-003 
2.992e-002 4.056e+009 6.006e+010 1.000e+005 1.077e+000 1.868e-003 
3.002e-002 4.069e+009 6.007e+010 1.000e+005 1.077e+000 1.874e-003 
3.012e-002 4.083e+009 6.007e+010 1.000e+005 1.077e+000 1.881e-003 
3.022e-002 4.096e+009 6.007e+010 1.000e+005 1.077e+000 1.887e-003 
3.032e-002 4.109e+009 6.006e+010 1.000e+005 1.077e+000 1.894e-003 
3.042e-002 4.123e+009 6.006e+010 1.000e+005 1.077e+000 1.900e-003 
3.052e-002 4.136e+009 6.006e+010 1.000e+005 1.077e+000 1.907e-003 
3.062e-002 4.150e+009 6.006e+010 1.000e+005 1.077e+000 1.914e-003 
3.072e-002 4.163e+009 6.007e+010 1.000e+005 1.077e+000 1.920e-003 
3.081e-002 4.176e+009 6.007e+010 1.000e+005 1.077e+000 1.927e-003 
3.091e-002 4.190e+009 6.006e+010 1.000e+005 1.077e+000 1.933e-003 
3.101e-002 4.203e+009 6.007e+010 1.000e+005 1.077e+000 1.940e-003 
3.111e-002 4.216e+009 6.007e+010 1.000e+005 1.077e+000 1.946e-003 
3.121e-002 4.230e+009 6.007e+010 1.000e+005 1.077e+000 1.953e-003 
3.131e-002 4.243e+009 6.007e+010 1.000e+005 1.077e+000 1.959e-003 
3.141e-002 4.257e+009 6.007e+010 1.000e+005 1.077e+000 1.966e-003 
3.151e-002 4.270e+009 6.007e+010 1.000e+005 1.077e+000 1.973e-003 
3.161e-002 4.284e+009 6.006e+010 1.000e+005 1.077e+000 1.979e-003 
3.171e-002 4.297e+009 6.007e+010 1.000e+005 1.077e+000 1.986e-003 
3.181e-002 4.310e+009 6.007e+010 1.000e+005 1.077e+000 1.992e-003 
3.191e-002 4.324e+009 6.006e+010 1.000e+005 1.077e+000 1.999e-003 
3.201e-002 4.337e+009 6.006e+010 1.000e+005 1.077e+000 2.005e-003 
3.211e-002 4.351e+009 6.007e+010 1.000e+005 1.077e+000 2.012e-003 
3.220e-002 4.364e+009 6.007e+010 1.000e+005 1.077e+000 2.018e-003 
3.230e-002 4.377e+009 6.007e+010 1.000e+005 1.077e+000 2.025e-003 
3.240e-002 4.391e+009 6.006e+010 1.000e+005 1.077e+000 2.032e-003 
3.250e-002 4.404e+009 6.007e+010 1.000e+005 1.077e+000 2.038e-003 
3.260e-002 4.417e+009 6.006e+010 1.000e+005 1.077e+000 2.045e-003 
3.270e-002 4.431e+009 6.007e+010 1.000e+005 1.077e+000 2.051e-003 
3.280e-002 4.444e+009 6.006e+010 1.000e+005 1.077e+000 2.058e-003 
3.290e-002 4.458e+009 6.007e+010 1.000e+005 1.077e+000 2.064e-003 
3.300e-002 4.471e+009 6.006e+010 1.000e+005 1.077e+000 2.071e-003 
3.310e-002 4.485e+009 6.007e+010 1.000e+005 1.077e+000 2.078e-003 
3.320e-002 4.498e+009 6.007e+010 1.000e+005 1.077e+000 2.084e-003 
3.330e-002 4.512e+009 6.006e+010 1.000e+005 1.077e+000 2.091e-003 
3.340e-002 4.525e+009 6.007e+010 1.000e+005 1.076e+000 2.097e-003 
3.349e-002 4.538e+009 6.002e+010 1.000e+005 1.076e+000 2.104e-003 
3.359e-002 4.552e+009 6.133e+010 1.000e+005 1.084e+000 2.110e-003 
3.369e-002 4.565e+009 6.302e+010 1.000e+005 1.099e+000 2.117e-003 
3.379e-002 4.578e+009 6.483e+010 1.000e+005 1.112e+000 2.124e-003 
3.389e-002 4.592e+009 6.663e+010 1.000e+005 1.124e+000 2.132e-003 
3.399e-002 4.605e+009 6.846e+010 1.000e+005 1.135e+000 2.140e-003 
3.409e-002 4.618e+009 7.028e+010 1.000e+005 1.146e+000 2.148e-003 
3.419e-002 4.631e+009 7.211e+010 1.000e+005 1.157e+000 2.156e-003 
3.429e-002 4.645e+009 6.960e+010 1.000e+005 1.140e+000 2.164e-003 
3.439e-002 4.658e+009 6.455e+010 1.000e+005 1.105e+000 2.172e-003 
3.449e-002 4.671e+009 6.074e+010 1.000e+005 1.081e+000 2.179e-003 
3.459e-002 4.685e+009 6.044e+010 1.000e+005 1.079e+000 2.186e-003 
3.469e-002 4.698e+009 6.033e+010 1.000e+005 1.078e+000 2.192e-003 
3.479e-002 4.712e+009 6.027e+010 1.000e+005 1.078e+000 2.199e-003 
3.489e-002 4.725e+009 6.023e+010 1.000e+005 1.077e+000 2.205e-003 
3.498e-002 4.738e+009 6.020e+010 1.000e+005 1.077e+000 2.212e-003 
3.508e-002 4.752e+009 6.016e+010 1.000e+005 1.077e+000 2.219e-003 
3.518e-002 4.765e+009 6.015e+010 1.000e+005 1.077e+000 2.225e-003 
3.528e-002 4.778e+009 6.014e+010 1.000e+005 1.077e+000 2.232e-003 
3.538e-002 4.792e+009 6.014e+010 1.000e+005 1.077e+000 2.238e-003 
3.548e-002 4.805e+009 6.013e+010 1.000e+005 1.077e+000 2.245e-003 
3.558e-002 4.818e+009 6.012e+010 1.000e+005 1.077e+000 2.251e-003 
3.568e-002 4.832e+009 6.013e+010 1.000e+005 1.077e+000 2.258e-003 
3.578e-002 4.845e+009 6.010e+010 1.000e+005 1.077e+000 2.265e-003 
3.588e-002 4.859e+009 6.012e+010 1.000e+005 1.077e+000 2.271e-003 
3.598e-002 4.872e+009 6.009e+010 1.000e+005 1.077e+000 2.278e-003 
3.607e-002 4.885e+009 6.009e+010 1.000e+005 1.077e+000 2.284e-003 
3.617e-002 4.899e+009 6.010e+010 1.000e+005 1.077e+000 2.291e-003 
3.627e-002 4.911e+009 6.010e+010 1.000e+005 1.076e+000 2.297e-003 
3.636e-002 4.925e+009 6.010e+010 1.000e+005 1.077e+000 2.303e-003 
3.646e-002 4.938e+009 6.008e+010 1.000e+005 1.077e+000 2.310e-003 
3.656e-002 4.951e+009 6.009e+010 1.000e+005 1.077e+000 2.316e-003 
3.666e-002 4.965e+009 6.009e+010 1.000e+005 1.076e+000 2.323e-003 
3.676e-002 4.978e+009 6.008e+010 1.000e+005 1.077e+000 2.329e-003 
3.686e-002 4.991e+009 6.008e+010 1.000e+005 1.077e+000 2.336e-003 
3.696e-002 5.005e+009 6.009e+010 1.000e+005 1.077e+000 2.342e-003 
 
