# Supplementary material for: Strain rate dependency of dislocation plasticity
Source: Nat Commun. 2021 Mar 23;12:1845. doi: 10.1038/s41467-021-21939-1 (PMC7988163; doi:10.1038/s41467-021-21939-1)
Supplement: Supplementary file 3 — Supplementary Data 1 [file 41467_2021_21939_MOESM3_ESM.zip › Supplementary Data 1/DDDSimulationSet1/StrainRate=1e5s-1/InitialDislocationDensity=6.8e11m-2.dat]

#strain(1), stress(Pa), dislocation density(m-2), strain rate(s-1), mean dislocation velocity(km/s), plastic strain(1)
9.936e-005 1.422e+007 6.525e+011 1.000e+005 2.783e-002 8.743e-007 
1.994e-004 2.831e+007 6.543e+011 1.000e+005 5.113e-002 3.434e-006 
2.990e-004 4.211e+007 6.572e+011 1.000e+005 7.635e-002 7.605e-006 
3.990e-004 5.573e+007 6.659e+011 1.000e+005 9.856e-002 1.342e-005 
4.679e-004 6.498e+007 6.776e+011 1.000e+005 1.171e-001 1.849e-005 
5.027e-004 6.959e+007 6.859e+011 1.000e+005 1.282e-001 2.140e-005 
5.335e-004 7.363e+007 6.927e+011 1.000e+005 1.341e-001 2.419e-005 
5.577e-004 7.678e+007 7.002e+011 1.000e+005 1.416e-001 2.656e-005 
5.794e-004 7.959e+007 7.081e+011 1.000e+005 1.491e-001 2.883e-005 
6.001e-004 8.225e+007 7.166e+011 1.000e+005 1.545e-001 3.113e-005 
6.200e-004 8.479e+007 7.223e+011 1.000e+005 1.673e-001 3.352e-005 
6.402e-004 8.734e+007 7.265e+011 1.000e+005 1.755e-001 3.612e-005 
6.599e-004 8.980e+007 7.333e+011 1.000e+005 1.864e-001 3.876e-005 
6.793e-004 9.221e+007 7.413e+011 1.000e+005 1.897e-001 4.149e-005 
6.982e-004 9.453e+007 7.501e+011 1.000e+005 2.026e-001 4.432e-005 
7.176e-004 9.690e+007 7.600e+011 1.000e+005 2.156e-001 4.739e-005 
7.372e-004 9.926e+007 7.684e+011 1.000e+005 2.217e-001 5.065e-005 
7.552e-004 1.014e+008 7.788e+011 1.000e+005 2.258e-001 5.379e-005 
7.724e-004 1.034e+008 7.849e+011 1.000e+005 2.284e-001 5.698e-005 
7.899e-004 1.055e+008 7.884e+011 1.000e+005 2.348e-001 6.033e-005 
8.074e-004 1.075e+008 7.862e+011 1.000e+005 2.423e-001 6.378e-005 
8.249e-004 1.095e+008 7.845e+011 1.000e+005 2.515e-001 6.732e-005 
8.425e-004 1.115e+008 7.829e+011 1.000e+005 2.550e-001 7.101e-005 
8.602e-004 1.136e+008 7.871e+011 1.000e+005 2.650e-001 7.477e-005 
8.784e-004 1.156e+008 7.920e+011 1.000e+005 2.776e-001 7.878e-005 
8.977e-004 1.178e+008 7.997e+011 1.000e+005 2.830e-001 8.322e-005 
9.171e-004 1.199e+008 8.086e+011 1.000e+005 2.910e-001 8.783e-005 
9.367e-004 1.220e+008 8.169e+011 1.000e+005 3.086e-001 9.273e-005 
9.569e-004 1.242e+008 8.198e+011 1.000e+005 3.185e-001 9.797e-005 
9.773e-004 1.263e+008 8.279e+011 1.000e+005 3.209e-001 1.034e-004 
9.974e-004 1.284e+008 8.271e+011 1.000e+005 3.355e-001 1.090e-004 
1.022e-003 1.310e+008 8.313e+011 1.000e+005 3.432e-001 1.161e-004 
1.071e-003 1.359e+008 8.500e+011 1.000e+005 3.595e-001 1.307e-004 
1.169e-003 1.454e+008 8.794e+011 1.000e+005 3.925e-001 1.631e-004 
1.234e-003 1.513e+008 9.200e+011 1.000e+005 4.278e-001 1.876e-004 
1.322e-003 1.590e+008 9.318e+011 1.000e+005 4.299e-001 2.228e-004 
1.399e-003 1.655e+008 9.210e+011 1.000e+005 4.372e-001 2.544e-004 
1.465e-003 1.713e+008 8.488e+011 1.000e+005 3.994e-001 2.796e-004 
1.546e-003 1.790e+008 8.539e+011 1.000e+005 4.176e-001 3.082e-004 
1.616e-003 1.854e+008 8.947e+011 1.000e+005 4.254e-001 3.339e-004 
1.649e-003 1.883e+008 9.126e+011 1.000e+005 4.414e-001 3.470e-004 
1.665e-003 1.896e+008 9.180e+011 1.000e+005 4.420e-001 3.535e-004 
1.718e-003 1.940e+008 9.392e+011 1.000e+005 4.601e-001 3.765e-004 
1.762e-003 1.974e+008 9.308e+011 1.000e+005 4.834e-001 3.960e-004 
1.852e-003 2.042e+008 9.676e+011 1.000e+005 5.128e-001 4.396e-004 
1.927e-003 2.097e+008 9.310e+011 1.000e+005 5.364e-001 4.773e-004 
1.999e-003 2.148e+008 9.128e+011 1.000e+005 5.427e-001 5.127e-004 
2.039e-003 2.178e+008 8.112e+011 1.000e+005 5.244e-001 5.318e-004 
2.080e-003 2.213e+008 8.180e+011 1.000e+005 5.304e-001 5.498e-004 
2.152e-003 2.268e+008 8.490e+011 1.000e+005 5.661e-001 5.833e-004 
2.228e-003 2.322e+008 8.766e+011 1.000e+005 5.932e-001 6.217e-004 
2.272e-003 2.352e+008 8.873e+011 1.000e+005 5.721e-001 6.447e-004 
2.338e-003 2.398e+008 9.199e+011 1.000e+005 5.768e-001 6.797e-004 
2.374e-003 2.421e+008 9.459e+011 1.000e+005 5.995e-001 6.999e-004 
2.396e-003 2.434e+008 9.562e+011 1.000e+005 6.033e-001 7.129e-004 
2.416e-003 2.445e+008 9.575e+011 1.000e+005 6.147e-001 7.243e-004 
2.434e-003 2.456e+008 9.443e+011 1.000e+005 6.051e-001 7.352e-004 
2.452e-003 2.467e+008 9.437e+011 1.000e+005 6.129e-001 7.456e-004 
2.469e-003 2.477e+008 9.491e+011 1.000e+005 6.153e-001 7.558e-004 
2.486e-003 2.487e+008 9.567e+011 1.000e+005 6.193e-001 7.660e-004 
2.504e-003 2.497e+008 9.537e+011 1.000e+005 6.280e-001 7.766e-004 
2.522e-003 2.508e+008 9.396e+011 1.000e+005 6.168e-001 7.872e-004 
2.540e-003 2.519e+008 9.356e+011 1.000e+005 6.165e-001 7.979e-004 
2.557e-003 2.529e+008 9.040e+011 1.000e+005 6.041e-001 8.078e-004 
2.576e-003 2.542e+008 8.736e+011 1.000e+005 5.809e-001 8.177e-004 
2.591e-003 2.553e+008 8.588e+011 1.000e+005 5.768e-001 8.254e-004 
2.605e-003 2.564e+008 8.622e+011 1.000e+005 5.481e-001 8.323e-004 
2.620e-003 2.574e+008 8.588e+011 1.000e+005 5.398e-001 8.391e-004 
2.634e-003 2.585e+008 8.597e+011 1.000e+005 5.256e-001 8.459e-004 
2.648e-003 2.596e+008 8.571e+011 1.000e+005 5.371e-001 8.526e-004 
2.662e-003 2.607e+008 8.598e+011 1.000e+005 5.318e-001 8.592e-004 
2.676e-003 2.618e+008 8.473e+011 1.000e+005 5.750e-001 8.655e-004 
2.690e-003 2.629e+008 8.489e+011 1.000e+005 5.339e-001 8.720e-004 
2.705e-003 2.640e+008 8.460e+011 1.000e+005 5.406e-001 8.785e-004 
2.719e-003 2.651e+008 8.515e+011 1.000e+005 5.382e-001 8.851e-004 
2.733e-003 2.662e+008 8.575e+011 1.000e+005 5.409e-001 8.918e-004 
2.747e-003 2.673e+008 8.707e+011 1.000e+005 5.658e-001 8.985e-004 
2.761e-003 2.683e+008 8.789e+011 1.000e+005 5.280e-001 9.055e-004 
2.776e-003 2.694e+008 8.742e+011 1.000e+005 5.559e-001 9.125e-004 
2.790e-003 2.704e+008 8.802e+011 1.000e+005 5.655e-001 9.196e-004 
2.804e-003 2.714e+008 8.698e+011 1.000e+005 5.776e-001 9.268e-004 
2.818e-003 2.725e+008 8.642e+011 1.000e+005 5.935e-001 9.340e-004 
2.833e-003 2.735e+008 8.725e+011 1.000e+005 5.889e-001 9.414e-004 
2.847e-003 2.745e+008 8.709e+011 1.000e+005 6.067e-001 9.489e-004 
2.862e-003 2.755e+008 8.697e+011 1.000e+005 5.938e-001 9.566e-004 
2.877e-003 2.765e+008 8.777e+011 1.000e+005 6.272e-001 9.646e-004 
2.892e-003 2.774e+008 8.886e+011 1.000e+005 6.188e-001 9.729e-004 
2.907e-003 2.784e+008 8.724e+011 1.000e+005 6.275e-001 9.815e-004 
2.923e-003 2.794e+008 8.678e+011 1.000e+005 6.305e-001 9.903e-004 
2.955e-003 2.814e+008 8.811e+011 1.000e+005 6.420e-001 1.009e-003 
3.038e-003 2.862e+008 9.280e+011 1.000e+005 6.492e-001 1.058e-003 
3.088e-003 2.888e+008 1.008e+012 1.000e+005 6.627e-001 1.091e-003 
3.110e-003 2.897e+008 1.043e+012 1.000e+005 6.674e-001 1.106e-003 
3.130e-003 2.906e+008 1.044e+012 1.000e+005 6.783e-001 1.120e-003 
3.144e-003 2.911e+008 1.052e+012 1.000e+005 6.832e-001 1.131e-003 
3.158e-003 2.917e+008 1.068e+012 1.000e+005 6.579e-001 1.141e-003 
3.172e-003 2.922e+008 1.054e+012 1.000e+005 6.675e-001 1.151e-003 
3.186e-003 2.928e+008 1.030e+012 1.000e+005 6.667e-001 1.161e-003 
3.200e-003 2.934e+008 1.014e+012 1.000e+005 6.343e-001 1.171e-003 
3.214e-003 2.941e+008 1.006e+012 1.000e+005 6.240e-001 1.180e-003 
3.238e-003 2.954e+008 9.719e+011 1.000e+005 6.410e-001 1.195e-003 
3.300e-003 2.983e+008 1.041e+012 1.000e+005 6.684e-001 1.237e-003 
3.373e-003 3.009e+008 1.085e+012 1.000e+005 7.087e-001 1.292e-003 
3.435e-003 3.030e+008 1.061e+012 1.000e+005 6.994e-001 1.339e-003 
3.450e-003 3.035e+008 1.064e+012 1.000e+005 6.988e-001 1.351e-003 
3.465e-003 3.040e+008 1.062e+012 1.000e+005 6.911e-001 1.362e-003 
3.479e-003 3.046e+008 1.047e+012 1.000e+005 6.559e-001 1.372e-003 
3.493e-003 3.051e+008 1.059e+012 1.000e+005 6.853e-001 1.382e-003 
3.507e-003 3.057e+008 1.009e+012 1.000e+005 6.906e-001 1.393e-003 
3.526e-003 3.065e+008 9.816e+011 1.000e+005 6.879e-001 1.406e-003 
3.552e-003 3.078e+008 9.628e+011 1.000e+005 6.840e-001 1.424e-003 
3.577e-003 3.089e+008 9.919e+011 1.000e+005 6.768e-001 1.440e-003 
3.593e-003 3.096e+008 1.009e+012 1.000e+005 6.892e-001 1.451e-003 
3.609e-003 3.102e+008 1.037e+012 1.000e+005 7.171e-001 1.464e-003 
3.653e-003 3.121e+008 9.695e+011 1.000e+005 6.876e-001 1.494e-003 
3.735e-003 3.148e+008 1.122e+012 1.000e+005 7.513e-001 1.557e-003 
3.772e-003 3.155e+008 1.141e+012 1.000e+005 7.462e-001 1.590e-003 
3.786e-003 3.158e+008 1.116e+012 1.000e+005 7.450e-001 1.602e-003 
3.800e-003 3.161e+008 1.081e+012 1.000e+005 7.601e-001 1.613e-003 
3.814e-003 3.165e+008 1.030e+012 1.000e+005 7.305e-001 1.625e-003 
3.828e-003 3.170e+008 9.934e+011 1.000e+005 7.332e-001 1.635e-003 
3.842e-003 3.176e+008 9.716e+011 1.000e+005 7.162e-001 1.645e-003 
3.858e-003 3.183e+008 9.846e+011 1.000e+005 7.070e-001 1.657e-003 
3.923e-003 3.205e+008 1.115e+012 1.000e+005 7.314e-001 1.706e-003 
3.965e-003 3.213e+008 1.185e+012 1.000e+005 7.479e-001 1.743e-003 
4.005e-003 3.219e+008 1.151e+012 1.000e+005 7.294e-001 1.778e-003 
4.049e-003 3.229e+008 1.149e+012 1.000e+005 7.281e-001 1.816e-003 
4.078e-003 3.235e+008 1.138e+012 1.000e+005 7.316e-001 1.840e-003 
4.092e-003 3.238e+008 1.132e+012 1.000e+005 7.328e-001 1.852e-003 
4.110e-003 3.243e+008 1.111e+012 1.000e+005 7.334e-001 1.867e-003 
4.128e-003 3.247e+008 1.089e+012 1.000e+005 7.368e-001 1.882e-003 
4.145e-003 3.252e+008 1.084e+012 1.000e+005 7.318e-001 1.896e-003 
4.162e-003 3.256e+008 1.099e+012 1.000e+005 7.442e-001 1.909e-003 
4.175e-003 3.260e+008 1.102e+012 1.000e+005 7.558e-001 1.921e-003 
4.189e-003 3.263e+008 1.107e+012 1.000e+005 7.595e-001 1.932e-003 
4.202e-003 3.266e+008 1.120e+012 1.000e+005 7.426e-001 1.944e-003 
4.222e-003 3.270e+008 1.116e+012 1.000e+005 7.699e-001 1.961e-003 
4.245e-003 3.273e+008 1.079e+012 1.000e+005 7.659e-001 1.981e-003 
4.268e-003 3.280e+008 1.025e+012 1.000e+005 7.378e-001 1.999e-003 
4.289e-003 3.287e+008 9.784e+011 1.000e+005 7.261e-001 2.015e-003 
4.303e-003 3.294e+008 9.667e+011 1.000e+005 7.057e-001 2.025e-003 
4.317e-003 3.300e+008 9.678e+011 1.000e+005 6.948e-001 2.035e-003 
4.331e-003 3.306e+008 9.846e+011 1.000e+005 7.031e-001 2.045e-003 
4.346e-003 3.312e+008 9.996e+011 1.000e+005 6.959e-001 2.055e-003 
4.360e-003 3.318e+008 9.963e+011 1.000e+005 6.773e-001 2.065e-003 
4.374e-003 3.324e+008 1.000e+012 1.000e+005 7.174e-001 2.075e-003 
4.388e-003 3.330e+008 1.006e+012 1.000e+005 7.458e-001 2.085e-003 
4.402e-003 3.336e+008 1.007e+012 1.000e+005 7.091e-001 2.095e-003 
4.417e-003 3.342e+008 1.009e+012 1.000e+005 6.855e-001 2.105e-003 
4.431e-003 3.348e+008 1.016e+012 1.000e+005 6.698e-001 2.115e-003 
4.445e-003 3.354e+008 1.002e+012 1.000e+005 6.948e-001 2.125e-003 
4.458e-003 3.360e+008 1.001e+012 1.000e+005 6.716e-001 2.135e-003 
4.472e-003 3.366e+008 9.952e+011 1.000e+005 6.745e-001 2.144e-003 
4.486e-003 3.373e+008 9.786e+011 1.000e+005 6.951e-001 2.153e-003 
4.500e-003 3.379e+008 9.970e+011 1.000e+005 6.582e-001 2.163e-003 
4.514e-003 3.385e+008 1.015e+012 1.000e+005 6.825e-001 2.173e-003 
4.528e-003 3.390e+008 1.032e+012 1.000e+005 6.701e-001 2.183e-003 
4.542e-003 3.395e+008 1.045e+012 1.000e+005 6.861e-001 2.194e-003 
4.556e-003 3.400e+008 1.059e+012 1.000e+005 7.490e-001 2.205e-003 
4.570e-003 3.404e+008 1.083e+012 1.000e+005 7.458e-001 2.215e-003 
4.584e-003 3.409e+008 1.103e+012 1.000e+005 7.299e-001 2.226e-003 
4.598e-003 3.413e+008 1.129e+012 1.000e+005 7.227e-001 2.237e-003 
4.612e-003 3.417e+008 1.160e+012 1.000e+005 7.984e-001 2.249e-003 
4.626e-003 3.420e+008 1.198e+012 1.000e+005 7.079e-001 2.260e-003 
4.640e-003 3.423e+008 1.213e+012 1.000e+005 6.807e-001 2.272e-003 
4.654e-003 3.427e+008 1.160e+012 1.000e+005 6.993e-001 2.284e-003 
4.668e-003 3.430e+008 1.182e+012 1.000e+005 6.864e-001 2.296e-003 
4.683e-003 3.432e+008 1.203e+012 1.000e+005 6.663e-001 2.308e-003 
4.696e-003 3.435e+008 1.227e+012 1.000e+005 6.901e-001 2.321e-003 
4.710e-003 3.436e+008 1.227e+012 1.000e+005 6.972e-001 2.333e-003 
4.725e-003 3.437e+008 1.244e+012 1.000e+005 7.115e-001 2.347e-003 
4.739e-003 3.439e+008 1.249e+012 1.000e+005 6.629e-001 2.361e-003 
4.753e-003 3.440e+008 1.273e+012 1.000e+005 6.664e-001 2.373e-003 
4.766e-003 3.441e+008 1.260e+012 1.000e+005 6.310e-001 2.386e-003 
4.780e-003 3.443e+008 1.254e+012 1.000e+005 6.622e-001 2.399e-003 
4.794e-003 3.444e+008 1.281e+012 1.000e+005 7.956e-001 2.412e-003 
4.808e-003 3.445e+008 1.289e+012 1.000e+005 8.434e-001 2.426e-003 
4.823e-003 3.446e+008 1.169e+012 1.000e+005 8.281e-001 2.440e-003 
4.839e-003 3.447e+008 1.188e+012 1.000e+005 8.424e-001 2.455e-003 
4.855e-003 3.448e+008 1.186e+012 1.000e+005 8.461e-001 2.470e-003 
4.871e-003 3.449e+008 1.217e+012 1.000e+005 8.297e-001 2.485e-003 
4.886e-003 3.449e+008 1.243e+012 1.000e+005 8.304e-001 2.501e-003 
4.902e-003 3.449e+008 1.234e+012 1.000e+005 8.301e-001 2.516e-003 
4.917e-003 3.450e+008 1.240e+012 1.000e+005 8.344e-001 2.531e-003 
4.933e-003 3.450e+008 1.240e+012 1.000e+005 8.327e-001 2.546e-003 
4.947e-003 3.451e+008 1.193e+012 1.000e+005 7.840e-001 2.560e-003 
4.961e-003 3.453e+008 1.189e+012 1.000e+005 8.072e-001 2.572e-003 
4.974e-003 3.455e+008 1.192e+012 1.000e+005 7.772e-001 2.585e-003 
4.988e-003 3.457e+008 1.194e+012 1.000e+005 8.063e-001 2.597e-003 
5.002e-003 3.459e+008 1.203e+012 1.000e+005 7.934e-001 2.609e-003 
5.016e-003 3.461e+008 1.192e+012 1.000e+005 7.490e-001 2.622e-003 
5.029e-003 3.463e+008 1.210e+012 1.000e+005 7.285e-001 2.634e-003 
5.043e-003 3.465e+008 1.228e+012 1.000e+005 7.666e-001 2.646e-003 
5.057e-003 3.466e+008 1.228e+012 1.000e+005 7.847e-001 2.660e-003 
5.070e-003 3.467e+008 1.219e+012 1.000e+005 7.674e-001 2.673e-003 
5.084e-003 3.467e+008 1.231e+012 1.000e+005 7.716e-001 2.686e-003 
5.098e-003 3.468e+008 1.208e+012 1.000e+005 7.858e-001 2.699e-003 
5.112e-003 3.470e+008 1.173e+012 1.000e+005 8.022e-001 2.712e-003 
5.125e-003 3.472e+008 1.145e+012 1.000e+005 7.675e-001 2.724e-003 
5.140e-003 3.474e+008 1.152e+012 1.000e+005 7.974e-001 2.737e-003 
5.155e-003 3.476e+008 1.144e+012 1.000e+005 7.723e-001 2.750e-003 
5.169e-003 3.478e+008 1.173e+012 1.000e+005 7.743e-001 2.763e-003 
5.183e-003 3.480e+008 1.176e+012 1.000e+005 7.892e-001 2.776e-003 
5.197e-003 3.481e+008 1.190e+012 1.000e+005 7.867e-001 2.790e-003 
5.212e-003 3.482e+008 1.208e+012 1.000e+005 7.673e-001 2.803e-003 
5.226e-003 3.483e+008 1.199e+012 1.000e+005 7.792e-001 2.817e-003 
5.240e-003 3.484e+008 1.196e+012 1.000e+005 7.828e-001 2.830e-003 
5.254e-003 3.485e+008 1.192e+012 1.000e+005 7.606e-001 2.843e-003 
5.268e-003 3.486e+008 1.153e+012 1.000e+005 8.048e-001 2.856e-003 
5.281e-003 3.488e+008 1.152e+012 1.000e+005 7.824e-001 2.869e-003 
5.295e-003 3.490e+008 1.149e+012 1.000e+005 8.178e-001 2.881e-003 
5.309e-003 3.492e+008 1.157e+012 1.000e+005 7.495e-001 2.894e-003 
5.323e-003 3.493e+008 1.151e+012 1.000e+005 7.963e-001 2.907e-003 
5.337e-003 3.495e+008 1.118e+012 1.000e+005 7.403e-001 2.919e-003 
5.351e-003 3.498e+008 1.122e+012 1.000e+005 7.316e-001 2.931e-003 
5.365e-003 3.501e+008 1.133e+012 1.000e+005 7.529e-001 2.943e-003 
5.378e-003 3.503e+008 1.135e+012 1.000e+005 7.216e-001 2.955e-003 
5.392e-003 3.506e+008 1.120e+012 1.000e+005 7.424e-001 2.967e-003 
5.406e-003 3.509e+008 1.121e+012 1.000e+005 6.973e-001 2.979e-003 
5.419e-003 3.512e+008 1.103e+012 1.000e+005 7.472e-001 2.990e-003 
5.433e-003 3.516e+008 1.084e+012 1.000e+005 6.957e-001 3.001e-003 
5.447e-003 3.520e+008 1.082e+012 1.000e+005 7.308e-001 3.012e-003 
5.461e-003 3.524e+008 1.068e+012 1.000e+005 6.268e-001 3.023e-003 
5.475e-003 3.528e+008 1.051e+012 1.000e+005 6.658e-001 3.034e-003 
5.488e-003 3.533e+008 1.024e+012 1.000e+005 6.302e-001 3.045e-003 
5.502e-003 3.538e+008 1.023e+012 1.000e+005 6.906e-001 3.055e-003 
5.516e-003 3.543e+008 1.018e+012 1.000e+005 6.776e-001 3.065e-003 
5.530e-003 3.549e+008 1.030e+012 1.000e+005 7.288e-001 3.076e-003 
5.544e-003 3.553e+008 1.028e+012 1.000e+005 6.466e-001 3.086e-003 
5.558e-003 3.558e+008 1.033e+012 1.000e+005 6.695e-001 3.097e-003 
5.572e-003 3.563e+008 1.038e+012 1.000e+005 6.227e-001 3.107e-003 
5.585e-003 3.567e+008 1.053e+012 1.000e+005 7.291e-001 3.118e-003 
5.599e-003 3.572e+008 1.059e+012 1.000e+005 7.227e-001 3.129e-003 
5.613e-003 3.576e+008 1.060e+012 1.000e+005 6.505e-001 3.140e-003 
5.627e-003 3.580e+008 1.062e+012 1.000e+005 7.416e-001 3.151e-003 
5.641e-003 3.584e+008 1.071e+012 1.000e+005 7.161e-001 3.162e-003 
5.655e-003 3.587e+008 1.076e+012 1.000e+005 7.107e-001 3.174e-003 
5.669e-003 3.591e+008 1.088e+012 1.000e+005 7.261e-001 3.185e-003 
5.682e-003 3.595e+008 1.102e+012 1.000e+005 7.575e-001 3.196e-003 
5.696e-003 3.598e+008 1.112e+012 1.000e+005 7.150e-001 3.207e-003 
5.709e-003 3.602e+008 1.106e+012 1.000e+005 7.688e-001 3.218e-003 
5.723e-003 3.605e+008 1.110e+012 1.000e+005 7.298e-001 3.230e-003 
5.737e-003 3.609e+008 1.120e+012 1.000e+005 7.083e-001 3.241e-003 
5.750e-003 3.612e+008 1.111e+012 1.000e+005 6.814e-001 3.252e-003 
5.764e-003 3.616e+008 1.117e+012 1.000e+005 7.027e-001 3.263e-003 
5.778e-003 3.619e+008 1.119e+012 1.000e+005 7.208e-001 3.275e-003 
5.792e-003 3.623e+008 1.099e+012 1.000e+005 6.990e-001 3.286e-003 
5.805e-003 3.627e+008 1.122e+012 1.000e+005 7.020e-001 3.297e-003 
5.819e-003 3.630e+008 1.114e+012 1.000e+005 7.566e-001 3.308e-003 
5.833e-003 3.633e+008 1.137e+012 1.000e+005 7.665e-001 3.320e-003 
5.847e-003 3.635e+008 1.160e+012 1.000e+005 7.857e-001 3.333e-003 
5.861e-003 3.637e+008 1.169e+012 1.000e+005 7.506e-001 3.346e-003 
5.875e-003 3.639e+008 1.146e+012 1.000e+005 7.008e-001 3.358e-003 
5.889e-003 3.641e+008 1.145e+012 1.000e+005 7.987e-001 3.371e-003 
5.903e-003 3.644e+008 1.068e+012 1.000e+005 7.905e-001 3.383e-003 
5.917e-003 3.646e+008 1.058e+012 1.000e+005 8.031e-001 3.396e-003 
5.932e-003 3.648e+008 1.055e+012 1.000e+005 8.245e-001 3.408e-003 
5.947e-003 3.651e+008 1.067e+012 1.000e+005 8.181e-001 3.421e-003 
5.961e-003 3.653e+008 1.091e+012 1.000e+005 8.217e-001 3.434e-003 
5.975e-003 3.655e+008 1.105e+012 1.000e+005 8.055e-001 3.447e-003 
5.989e-003 3.657e+008 1.080e+012 1.000e+005 8.069e-001 3.460e-003 
6.003e-003 3.659e+008 1.100e+012 1.000e+005 8.077e-001 3.472e-003 
6.017e-003 3.661e+008 1.113e+012 1.000e+005 7.840e-001 3.485e-003 
6.031e-003 3.663e+008 1.124e+012 1.000e+005 8.091e-001 3.498e-003 
6.045e-003 3.664e+008 1.140e+012 1.000e+005 7.933e-001 3.511e-003 
6.059e-003 3.665e+008 1.156e+012 1.000e+005 8.120e-001 3.525e-003 
6.073e-003 3.665e+008 1.157e+012 1.000e+005 8.407e-001 3.538e-003 
6.088e-003 3.666e+008 1.156e+012 1.000e+005 8.229e-001 3.552e-003 
6.102e-003 3.666e+008 1.142e+012 1.000e+005 8.420e-001 3.566e-003 
6.116e-003 3.667e+008 1.108e+012 1.000e+005 8.180e-001 3.579e-003 
6.130e-003 3.669e+008 1.095e+012 1.000e+005 8.089e-001 3.592e-003 
6.144e-003 3.671e+008 1.107e+012 1.000e+005 8.233e-001 3.605e-003 
6.158e-003 3.672e+008 1.129e+012 1.000e+005 7.963e-001 3.618e-003 
6.172e-003 3.673e+008 1.156e+012 1.000e+005 7.792e-001 3.632e-003 
6.186e-003 3.674e+008 1.174e+012 1.000e+005 7.821e-001 3.645e-003 
6.201e-003 3.675e+008 1.179e+012 1.000e+005 8.133e-001 3.659e-003 
6.215e-003 3.675e+008 1.159e+012 1.000e+005 8.033e-001 3.673e-003 
6.229e-003 3.676e+008 1.162e+012 1.000e+005 8.011e-001 3.687e-003 
6.244e-003 3.677e+008 1.130e+012 1.000e+005 7.938e-001 3.701e-003 
6.260e-003 3.679e+008 1.101e+012 1.000e+005 8.183e-001 3.716e-003 
6.304e-003 3.683e+008 1.107e+012 1.000e+005 8.375e-001 3.757e-003 
6.383e-003 3.694e+008 1.009e+012 1.000e+005 8.363e-001 3.828e-003 
6.465e-003 3.713e+008 9.747e+011 1.000e+005 8.656e-001 3.897e-003 
6.540e-003 3.731e+008 9.359e+011 1.000e+005 8.668e-001 3.960e-003 
6.613e-003 3.747e+008 1.003e+012 1.000e+005 8.713e-001 4.021e-003 
6.687e-003 3.759e+008 1.042e+012 1.000e+005 8.720e-001 4.087e-003 
 
