# Supplementary material for: Strain rate dependency of dislocation plasticity
Source: Nat Commun. 2021 Mar 23;12:1845. doi: 10.1038/s41467-021-21939-1 (PMC7988163; doi:10.1038/s41467-021-21939-1)
Supplement: Supplementary file 3 — Supplementary Data 1 [file 41467_2021_21939_MOESM3_ESM.zip › Supplementary Data 1/DDDSimulationSet1/StrainRate=1e5s-1/InitialDislocationDensity=6.8e15m-2.dat]

#strain(1), stress(Pa), dislocation density(m-2), strain rate(s-1), mean dislocation velocity(km/s), plastic strain(1)
3.353e-005 8.018e+005 6.229e+015 1.000e+005 2.105e-002 3.915e-005 
7.029e-005 2.699e+006 6.069e+015 1.000e+005 1.347e-002 5.174e-005 
1.082e-004 1.372e+007 5.977e+015 1.000e+005 1.035e-002 1.345e-005 
1.437e-004 1.613e+007 5.905e+015 1.000e+005 1.026e-002 3.232e-005 
1.825e-004 1.810e+007 5.884e+015 1.000e+005 9.661e-003 5.752e-005 
2.223e-004 1.999e+007 5.863e+015 1.000e+005 9.443e-003 8.415e-005 
2.623e-004 2.459e+007 5.836e+015 1.000e+005 9.467e-003 9.241e-005 
3.023e-004 2.892e+007 5.817e+015 1.000e+005 9.062e-003 1.024e-004 
3.431e-004 3.347e+007 5.802e+015 1.000e+005 9.261e-003 1.118e-004 
3.825e-004 3.827e+007 5.790e+015 1.000e+005 9.059e-003 1.180e-004 
4.214e-004 4.200e+007 5.782e+015 1.000e+005 8.934e-003 1.311e-004 
4.599e-004 4.545e+007 5.775e+015 1.000e+005 9.645e-003 1.457e-004 
4.986e-004 4.859e+007 5.765e+015 1.000e+005 8.817e-003 1.626e-004 
5.374e-004 5.152e+007 5.764e+015 1.000e+005 8.444e-003 1.813e-004 
5.769e-004 5.595e+007 5.756e+015 1.000e+005 9.535e-003 1.901e-004 
6.162e-004 5.856e+007 5.753e+015 1.000e+005 9.600e-003 2.114e-004 
6.557e-004 6.254e+007 5.752e+015 1.000e+005 9.666e-003 2.234e-004 
6.947e-004 6.516e+007 5.749e+015 1.000e+005 9.826e-003 2.441e-004 
7.329e-004 6.812e+007 5.744e+015 1.000e+005 9.997e-003 2.619e-004 
7.709e-004 7.133e+007 5.742e+015 1.000e+005 9.070e-003 2.777e-004 
8.086e-004 7.508e+007 5.743e+015 1.000e+005 9.195e-003 2.895e-004 
8.447e-004 7.738e+007 5.744e+015 1.000e+005 9.645e-003 3.097e-004 
8.811e-004 8.165e+007 5.739e+015 1.000e+005 8.697e-003 3.165e-004 
9.185e-004 8.444e+007 5.731e+015 1.000e+005 9.380e-003 3.346e-004 
9.511e-004 8.699e+007 5.728e+015 1.000e+005 8.834e-003 3.496e-004 
9.761e-004 8.968e+007 5.726e+015 1.000e+005 8.917e-003 3.561e-004 
1.011e-003 9.238e+007 5.718e+015 1.000e+005 8.790e-003 3.724e-004 
1.051e-003 9.542e+007 5.715e+015 1.000e+005 8.894e-003 3.908e-004 
1.089e-003 9.883e+007 5.691e+015 1.000e+005 8.474e-003 4.059e-004 
1.125e-003 1.024e+008 5.690e+015 1.000e+005 8.475e-003 4.173e-004 
1.166e-003 1.048e+008 5.690e+015 1.000e+005 8.642e-003 4.412e-004 
1.204e-003 1.077e+008 5.690e+015 1.000e+005 8.391e-003 4.592e-004 
1.240e-003 1.098e+008 5.685e+015 1.000e+005 8.845e-003 4.800e-004 
1.275e-003 1.132e+008 5.680e+015 1.000e+005 8.820e-003 4.922e-004 
1.309e-003 1.154e+008 5.680e+015 1.000e+005 8.733e-003 5.114e-004 
1.344e-003 1.172e+008 5.682e+015 1.000e+005 8.714e-003 5.332e-004 
1.379e-003 1.219e+008 5.680e+015 1.000e+005 8.847e-003 5.355e-004 
1.422e-003 1.265e+008 5.664e+015 1.000e+005 9.056e-003 5.477e-004 
1.467e-003 1.308e+008 5.661e+015 1.000e+005 9.205e-003 5.626e-004 
1.513e-003 1.309e+008 5.654e+015 1.000e+005 9.220e-003 6.074e-004 
1.560e-003 1.346e+008 5.645e+015 1.000e+005 8.862e-003 6.286e-004 
1.604e-003 1.390e+008 5.637e+015 1.000e+005 8.887e-003 6.435e-004 
1.649e-003 1.431e+008 5.629e+015 1.000e+005 8.871e-003 6.589e-004 
1.694e-003 1.464e+008 5.622e+015 1.000e+005 9.062e-003 6.821e-004 
1.740e-003 1.497e+008 5.615e+015 1.000e+005 8.983e-003 7.047e-004 
1.788e-003 1.552e+008 5.615e+015 1.000e+005 9.060e-003 7.150e-004 
1.834e-003 1.597e+008 5.615e+015 1.000e+005 8.940e-003 7.297e-004 
1.883e-003 1.631e+008 5.604e+015 1.000e+005 9.299e-003 7.545e-004 
1.931e-003 1.648e+008 5.603e+015 1.000e+005 8.644e-003 7.912e-004 
1.979e-003 1.685e+008 5.601e+015 1.000e+005 8.751e-003 8.140e-004 
2.026e-003 1.727e+008 5.589e+015 1.000e+005 8.683e-003 8.316e-004 
2.074e-003 1.773e+008 5.585e+015 1.000e+005 8.635e-003 8.476e-004 
2.119e-003 1.804e+008 5.585e+015 1.000e+005 8.926e-003 8.719e-004 
2.163e-003 1.837e+008 5.588e+015 1.000e+005 8.528e-003 8.927e-004 
2.208e-003 1.850e+008 5.586e+015 1.000e+005 8.622e-003 9.289e-004 
2.252e-003 1.850e+008 5.584e+015 1.000e+005 8.858e-003 9.723e-004 
2.297e-003 1.859e+008 5.582e+015 1.000e+005 8.535e-003 1.012e-003 
2.343e-003 1.899e+008 5.582e+015 1.000e+005 8.544e-003 1.029e-003 
2.386e-003 1.942e+008 5.579e+015 1.000e+005 8.584e-003 1.043e-003 
2.433e-003 1.979e+008 5.581e+015 1.000e+005 8.486e-003 1.065e-003 
2.479e-003 2.014e+008 5.573e+015 1.000e+005 8.659e-003 1.086e-003 
2.524e-003 2.036e+008 5.570e+015 1.000e+005 8.421e-003 1.116e-003 
2.567e-003 2.065e+008 5.553e+015 1.000e+005 8.587e-003 1.139e-003 
2.613e-003 2.071e+008 5.547e+015 1.000e+005 9.066e-003 1.181e-003 
2.657e-003 2.074e+008 5.543e+015 1.000e+005 8.862e-003 1.222e-003 
2.707e-003 2.093e+008 5.516e+015 1.000e+005 8.876e-003 1.260e-003 
2.757e-003 2.105e+008 5.512e+015 1.000e+005 8.672e-003 1.301e-003 
2.808e-003 2.149e+008 5.510e+015 1.000e+005 8.570e-003 1.322e-003 
2.858e-003 2.187e+008 5.511e+015 1.000e+005 8.646e-003 1.346e-003 
2.907e-003 2.196e+008 5.514e+015 1.000e+005 8.750e-003 1.388e-003 
2.952e-003 2.222e+008 5.510e+015 1.000e+005 8.584e-003 1.416e-003 
3.000e-003 2.262e+008 5.510e+015 1.000e+005 8.546e-003 1.436e-003 
3.048e-003 2.293e+008 5.512e+015 1.000e+005 8.658e-003 1.463e-003 
3.096e-003 2.308e+008 5.508e+015 1.000e+005 8.812e-003 1.500e-003 
3.142e-003 2.333e+008 5.498e+015 1.000e+005 8.820e-003 1.528e-003 
3.187e-003 2.351e+008 5.493e+015 1.000e+005 8.849e-003 1.561e-003 
3.229e-003 2.375e+008 5.494e+015 1.000e+005 8.633e-003 1.587e-003 
3.272e-003 2.390e+008 5.487e+015 1.000e+005 8.728e-003 1.619e-003 
3.314e-003 2.411e+008 5.486e+015 1.000e+005 8.846e-003 1.647e-003 
3.357e-003 2.444e+008 5.489e+015 1.000e+005 8.529e-003 1.666e-003 
3.399e-003 2.479e+008 5.492e+015 1.000e+005 8.696e-003 1.685e-003 
3.442e-003 2.500e+008 5.479e+015 1.000e+005 8.538e-003 1.713e-003 
3.487e-003 2.521e+008 5.478e+015 1.000e+005 8.956e-003 1.743e-003 
3.532e-003 2.539e+008 5.480e+015 1.000e+005 8.985e-003 1.776e-003 
3.573e-003 2.576e+008 5.480e+015 1.000e+005 8.888e-003 1.791e-003 
3.613e-003 2.595e+008 5.481e+015 1.000e+005 9.236e-003 1.819e-003 
3.654e-003 2.597e+008 5.485e+015 1.000e+005 8.591e-003 1.857e-003 
3.693e-003 2.624e+008 5.486e+015 1.000e+005 9.004e-003 1.878e-003 
3.732e-003 2.651e+008 5.489e+015 1.000e+005 9.206e-003 1.899e-003 
3.770e-003 2.651e+008 5.487e+015 1.000e+005 8.872e-003 1.936e-003 
3.809e-003 2.653e+008 5.480e+015 1.000e+005 8.995e-003 1.975e-003 
3.848e-003 2.679e+008 5.480e+015 1.000e+005 8.931e-003 1.996e-003 
3.887e-003 2.702e+008 5.482e+015 1.000e+005 9.192e-003 2.019e-003 
3.923e-003 2.723e+008 5.483e+015 1.000e+005 9.064e-003 2.040e-003 
3.963e-003 2.750e+008 5.480e+015 1.000e+005 8.586e-003 2.062e-003 
4.001e-003 2.777e+008 5.480e+015 1.000e+005 9.145e-003 2.081e-003 
4.038e-003 2.798e+008 5.483e+015 1.000e+005 9.124e-003 2.104e-003 
4.076e-003 2.819e+008 5.483e+015 1.000e+005 8.740e-003 2.126e-003 
4.114e-003 2.849e+008 5.482e+015 1.000e+005 9.111e-003 2.144e-003 
4.150e-003 2.882e+008 5.480e+015 1.000e+005 8.737e-003 2.157e-003 
4.187e-003 2.905e+008 5.481e+015 1.000e+005 8.665e-003 2.178e-003 
4.225e-003 2.943e+008 5.481e+015 1.000e+005 8.554e-003 2.190e-003 
4.261e-003 2.955e+008 5.473e+015 1.000e+005 9.061e-003 2.218e-003 
4.298e-003 2.950e+008 5.465e+015 1.000e+005 8.526e-003 2.258e-003 
4.339e-003 2.976e+008 5.467e+015 1.000e+005 8.487e-003 2.281e-003 
4.379e-003 2.965e+008 5.463e+015 1.000e+005 9.328e-003 2.329e-003 
4.418e-003 2.915e+008 5.467e+015 1.000e+005 9.139e-003 2.402e-003 
4.454e-003 2.874e+008 5.467e+015 1.000e+005 9.164e-003 2.466e-003 
4.492e-003 2.844e+008 5.464e+015 1.000e+005 9.041e-003 2.525e-003 
4.528e-003 2.843e+008 5.466e+015 1.000e+005 8.775e-003 2.562e-003 
4.565e-003 2.837e+008 5.465e+015 1.000e+005 8.720e-003 2.603e-003 
4.602e-003 2.822e+008 5.455e+015 1.000e+005 9.276e-003 2.650e-003 
4.638e-003 2.797e+008 5.446e+015 1.000e+005 9.130e-003 2.704e-003 
4.674e-003 2.812e+008 5.437e+015 1.000e+005 9.203e-003 2.730e-003 
4.710e-003 2.838e+008 5.438e+015 1.000e+005 9.010e-003 2.747e-003 
4.746e-003 2.864e+008 5.436e+015 1.000e+005 8.901e-003 2.765e-003 
4.782e-003 2.886e+008 5.436e+015 1.000e+005 8.795e-003 2.785e-003 
4.817e-003 2.912e+008 5.437e+015 1.000e+005 8.919e-003 2.802e-003 
4.853e-003 2.940e+008 5.436e+015 1.000e+005 8.671e-003 2.820e-003 
4.889e-003 2.970e+008 5.437e+015 1.000e+005 8.700e-003 2.835e-003 
4.925e-003 3.002e+008 5.435e+015 1.000e+005 9.238e-003 2.849e-003 
4.964e-003 3.016e+008 5.433e+015 1.000e+005 9.207e-003 2.878e-003 
