# Supplementary material for: Strain rate dependency of dislocation plasticity
Source: Nat Commun. 2021 Mar 23;12:1845. doi: 10.1038/s41467-021-21939-1 (PMC7988163; doi:10.1038/s41467-021-21939-1)
Supplement: Supplementary file 3 — Supplementary Data 1 [file 41467_2021_21939_MOESM3_ESM.zip › Supplementary Data 1/DDDSimulationSet1/StrainRate=1e5s-1/InitialDislocationDensity=8.4e14m-2.dat]

#strain(1), stress(Pa), dislocation density(m-2), strain rate(s-1), mean dislocation velocity(km/s), plastic strain(1)
1.414e-004 1.659e+007 7.655e+014 1.000e+005 2.386e-003 2.658e-005 
2.792e-004 3.159e+007 7.659e+014 1.000e+005 2.370e-003 6.054e-005 
4.115e-004 4.619e+007 7.667e+014 1.000e+005 2.298e-003 9.193e-005 
5.404e-004 6.027e+007 7.683e+014 1.000e+005 2.507e-003 1.234e-004 
6.552e-004 7.046e+007 7.677e+014 1.000e+005 2.547e-003 1.677e-004 
7.638e-004 7.756e+007 7.678e+014 1.000e+005 2.417e-003 2.272e-004 
8.617e-004 8.366e+007 7.669e+014 1.000e+005 2.478e-003 2.830e-004 
9.536e-004 9.055e+007 7.649e+014 1.000e+005 2.625e-003 3.271e-004 
1.049e-003 9.442e+007 7.652e+014 1.000e+005 2.667e-003 3.956e-004 
1.147e-003 1.028e+008 7.642e+014 1.000e+005 2.730e-003 4.365e-004 
1.252e-003 1.133e+008 7.653e+014 1.000e+005 2.040e-003 4.678e-004 
1.353e-003 1.222e+008 7.661e+014 1.000e+005 2.291e-003 5.083e-004 
1.464e-003 1.322e+008 7.672e+014 1.000e+005 2.495e-003 5.500e-004 
1.572e-003 1.385e+008 7.646e+014 1.000e+005 2.301e-003 6.139e-004 
1.684e-003 1.482e+008 7.671e+014 1.000e+005 2.468e-003 6.596e-004 
1.801e-003 1.551e+008 7.672e+014 1.000e+005 2.075e-003 7.276e-004 
1.923e-003 1.649e+008 7.693e+014 1.000e+005 2.609e-003 7.828e-004 
2.039e-003 1.707e+008 7.706e+014 1.000e+005 2.580e-003 8.577e-004 
2.150e-003 1.676e+008 7.629e+014 1.000e+005 2.528e-003 9.912e-004 
2.249e-003 1.750e+008 7.629e+014 1.000e+005 2.671e-003 1.039e-003 
2.347e-003 1.775e+008 7.661e+014 1.000e+005 2.934e-003 1.119e-003 
2.466e-003 1.796e+008 7.625e+014 1.000e+005 2.457e-003 1.223e-003 
2.596e-003 1.738e+008 7.598e+014 1.000e+005 5.927e-003 1.394e-003 
2.733e-003 1.631e+008 7.461e+014 1.000e+005 2.287e-003 1.604e-003 
2.869e-003 1.581e+008 7.395e+014 1.000e+005 2.286e-003 1.776e-003 
3.000e-003 1.639e+008 7.429e+014 1.000e+005 2.119e-003 1.866e-003 
3.129e-003 1.752e+008 7.437e+014 1.000e+005 2.183e-003 1.917e-003 
3.258e-003 1.881e+008 7.452e+014 1.000e+005 2.263e-003 1.956e-003 
3.384e-003 2.002e+008 7.496e+014 1.000e+005 2.014e-003 1.999e-003 
3.507e-003 2.115e+008 7.448e+014 1.000e+005 1.924e-003 2.045e-003 
3.612e-003 2.216e+008 7.398e+014 1.000e+005 2.130e-003 2.079e-003 
3.740e-003 2.323e+008 7.440e+014 1.000e+005 2.394e-003 2.133e-003 
3.864e-003 2.314e+008 7.487e+014 1.000e+005 3.143e-003 2.264e-003 
3.989e-003 2.306e+008 7.476e+014 1.000e+005 2.229e-003 2.394e-003 
4.120e-003 2.415e+008 7.490e+014 1.000e+005 2.194e-003 2.449e-003 
4.245e-003 2.461e+008 7.442e+014 1.000e+005 2.002e-003 2.542e-003 
4.359e-003 2.571e+008 7.451e+014 1.000e+005 2.552e-003 2.581e-003 
4.471e-003 2.634e+008 7.500e+014 1.000e+005 2.359e-003 2.649e-003 
4.573e-003 2.709e+008 7.504e+014 1.000e+005 1.564e-003 2.699e-003 
4.652e-003 2.767e+008 7.507e+014 1.000e+005 1.917e-003 2.738e-003 
4.726e-003 2.807e+008 7.562e+014 1.000e+005 2.381e-003 2.784e-003 
4.803e-003 2.798e+008 7.575e+014 1.000e+005 3.392e-003 2.868e-003 
4.884e-003 2.749e+008 7.599e+014 1.000e+005 2.323e-003 2.982e-003 
4.967e-003 2.768e+008 7.626e+014 1.000e+005 2.119e-003 3.052e-003 
5.041e-003 2.681e+008 7.583e+014 1.000e+005 4.043e-003 3.186e-003 
5.096e-003 2.588e+008 7.578e+014 1.000e+005 5.292e-003 3.305e-003 
5.168e-003 2.432e+008 7.368e+014 1.000e+005 4.865e-003 3.486e-003 
5.229e-003 2.318e+008 7.382e+014 1.000e+005 2.384e-003 3.626e-003 
5.294e-003 2.336e+008 7.428e+014 1.000e+005 2.422e-003 3.678e-003 
5.364e-003 2.353e+008 7.458e+014 1.000e+005 2.139e-003 3.736e-003 
5.433e-003 2.397e+008 7.491e+014 1.000e+005 1.016e-003 3.775e-003 
5.499e-003 2.430e+008 7.497e+014 1.000e+005 1.091e-003 3.818e-003 
5.565e-003 2.435e+008 7.428e+014 1.000e+005 2.621e-003 3.881e-003 
5.630e-003 2.510e+008 7.415e+014 1.000e+005 7.502e-004 3.894e-003 
5.696e-003 2.548e+008 7.391e+014 1.000e+005 4.101e-003 3.934e-003 
5.761e-003 2.513e+008 7.424e+014 1.000e+005 4.494e-003 4.024e-003 
5.828e-003 2.486e+008 7.390e+014 1.000e+005 2.123e-003 4.109e-003 
5.900e-003 2.498e+008 7.392e+014 1.000e+005 2.234e-003 4.172e-003 
5.971e-003 2.479e+008 7.445e+014 1.000e+005 1.079e-003 4.257e-003 
6.042e-003 2.479e+008 7.497e+014 1.000e+005 4.322e-003 4.327e-003 
6.102e-003 2.369e+008 7.369e+014 1.000e+005 5.794e-003 4.463e-003 
6.167e-003 2.178e+008 7.304e+014 1.000e+005 3.997e-003 4.661e-003 
6.230e-003 2.208e+008 7.309e+014 1.000e+005 2.445e-003 4.703e-003 
6.295e-003 2.280e+008 7.311e+014 1.000e+005 2.493e-003 4.719e-003 
6.360e-003 2.356e+008 7.319e+014 1.000e+005 1.111e-003 4.731e-003 
6.425e-003 2.432e+008 7.327e+014 1.000e+005 3.287e-004 4.743e-003 
6.490e-003 2.481e+008 7.332e+014 1.000e+005 1.444e-003 4.774e-003 
6.555e-003 2.542e+008 7.343e+014 1.000e+005 1.813e-003 4.797e-003 
6.620e-003 2.611e+008 7.356e+014 1.000e+005 3.061e-003 4.814e-003 
6.685e-003 2.678e+008 7.372e+014 1.000e+005 3.260e-003 4.833e-003 
6.747e-003 2.735e+008 7.388e+014 1.000e+005 3.073e-003 4.855e-003 
6.811e-003 2.687e+008 7.412e+014 1.000e+005 1.293e-003 4.953e-003 
6.880e-003 2.713e+008 7.450e+014 1.000e+005 3.725e-003 5.004e-003 
6.950e-003 2.698e+008 7.492e+014 1.000e+005 3.864e-003 5.084e-003 
7.024e-003 2.749e+008 7.511e+014 1.000e+005 9.556e-005 5.122e-003 
7.096e-003 2.752e+008 7.475e+014 1.000e+005 3.923e-003 5.193e-003 
7.170e-003 2.703e+008 7.555e+014 1.000e+005 1.189e-003 5.300e-003 
7.246e-003 2.732e+008 7.625e+014 1.000e+005 1.744e-005 5.356e-003 
7.319e-003 2.760e+008 7.526e+014 1.000e+005 2.377e-003 5.410e-003 
7.382e-003 2.713e+008 7.586e+014 1.000e+005 3.310e-003 5.506e-003 
7.444e-003 2.568e+008 7.512e+014 1.000e+005 4.246e-003 5.669e-003 
7.505e-003 2.386e+008 7.337e+014 1.000e+005 4.813e-003 5.855e-003 
7.568e-003 2.277e+008 7.323e+014 1.000e+005 2.993e-003 5.994e-003 
7.629e-003 2.221e+008 7.298e+014 1.000e+005 3.830e-003 6.092e-003 
7.690e-003 2.252e+008 7.287e+014 1.000e+005 2.252e-003 6.132e-003 
7.750e-003 2.303e+008 7.302e+014 1.000e+005 2.308e-003 6.157e-003 
7.811e-003 2.336e+008 7.321e+014 1.000e+005 2.361e-003 6.195e-003 
7.872e-003 2.352e+008 7.360e+014 1.000e+005 2.951e-003 6.245e-003 
7.933e-003 2.377e+008 7.406e+014 1.000e+005 2.484e-003 6.289e-003 
7.992e-003 2.400e+008 7.404e+014 1.000e+005 2.572e-003 6.333e-003 
8.053e-003 2.427e+008 7.446e+014 1.000e+005 2.108e-003 6.374e-003 
8.114e-003 2.464e+008 7.464e+014 1.000e+005 1.081e-003 6.410e-003 
8.174e-003 2.475e+008 7.511e+014 1.000e+005 2.582e-003 6.462e-003 
8.235e-003 2.478e+008 7.490e+014 1.000e+005 3.315e-003 6.522e-003 
8.296e-003 2.489e+008 7.503e+014 1.000e+005 5.349e-004 6.574e-003 
8.357e-003 2.529e+008 7.531e+014 1.000e+005 9.447e-004 6.608e-003 
8.418e-003 2.523e+008 7.521e+014 1.000e+005 4.250e-003 6.673e-003 
8.478e-003 2.509e+008 7.543e+014 1.000e+005 9.031e-004 6.742e-003 
8.538e-003 2.536e+008 7.552e+014 1.000e+005 1.068e-003 6.785e-003 
8.596e-003 2.588e+008 7.565e+014 1.000e+005 1.219e-003 6.806e-003 
8.653e-003 2.632e+008 7.546e+014 1.000e+005 4.551e-004 6.832e-003 
8.712e-003 2.698e+008 7.559e+014 1.000e+005 2.728e-003 6.846e-003 
8.772e-003 2.761e+008 7.571e+014 1.000e+005 2.377e-003 6.863e-003 
8.833e-003 2.821e+008 7.590e+014 1.000e+005 2.831e-003 6.882e-003 
8.892e-003 2.864e+008 7.614e+014 1.000e+005 1.374e-003 6.911e-003 
8.953e-003 2.890e+008 7.589e+014 1.000e+005 3.225e-004 6.954e-003 
9.011e-003 2.874e+008 7.567e+014 1.000e+005 4.821e-003 7.023e-003 
9.069e-003 2.825e+008 7.609e+014 1.000e+005 2.767e-003 7.115e-003 
9.130e-003 2.763e+008 7.672e+014 1.000e+005 5.229e-003 7.219e-003 
9.187e-003 2.539e+008 7.595e+014 1.000e+005 7.960e-003 7.431e-003 
9.244e-003 2.325e+008 7.583e+014 1.000e+005 4.116e-003 7.637e-003 
9.302e-003 2.192e+008 7.553e+014 1.000e+005 5.462e-003 7.787e-003 
9.358e-003 2.072e+008 7.605e+014 1.000e+005 2.272e-003 7.926e-003 
9.415e-003 1.984e+008 7.572e+014 1.000e+005 5.510e-003 8.044e-003 
9.476e-003 1.924e+008 7.556e+014 1.000e+005 9.047e-004 8.146e-003 
9.541e-003 1.958e+008 7.478e+014 1.000e+005 4.033e-004 8.188e-003 
9.599e-003 2.019e+008 7.483e+014 1.000e+005 1.588e-003 8.204e-003 
9.655e-003 2.083e+008 7.491e+014 1.000e+005 7.479e-004 8.215e-003 
9.708e-003 2.145e+008 7.499e+014 1.000e+005 2.187e-003 8.225e-003 
9.759e-003 2.206e+008 7.506e+014 1.000e+005 2.254e-003 8.235e-003 
9.810e-003 2.266e+008 7.515e+014 1.000e+005 2.355e-003 8.244e-003 
9.862e-003 2.327e+008 7.521e+014 1.000e+005 3.109e-003 8.254e-003 
9.923e-003 2.398e+008 7.531e+014 1.000e+005 3.074e-003 8.266e-003 
9.988e-003 2.472e+008 7.538e+014 1.000e+005 3.195e-003 8.279e-003 
1.005e-002 2.541e+008 7.543e+014 1.000e+005 3.557e-003 8.292e-003 
1.011e-002 2.607e+008 7.556e+014 1.000e+005 7.350e-004 8.305e-003 
1.017e-002 2.669e+008 7.567e+014 1.000e+005 1.505e-003 8.322e-003 
1.023e-002 2.702e+008 7.590e+014 1.000e+005 4.230e-003 8.358e-003 
1.028e-002 2.733e+008 7.609e+014 1.000e+005 1.688e-003 8.393e-003 
1.034e-002 2.729e+008 7.674e+014 1.000e+005 2.370e-003 8.454e-003 
1.040e-002 2.714e+008 7.721e+014 1.000e+005 1.565e-003 8.524e-003 
1.046e-002 2.684e+008 7.767e+014 1.000e+005 1.733e-003 8.604e-003 
1.052e-002 2.689e+008 7.819e+014 1.000e+005 1.972e-003 8.659e-003 
1.058e-002 2.709e+008 7.861e+014 1.000e+005 2.351e-004 8.704e-003 
1.064e-002 2.699e+008 7.852e+014 1.000e+005 2.221e-003 8.770e-003 
1.070e-002 2.691e+008 7.845e+014 1.000e+005 2.151e-003 8.835e-003 
