# Supplementary material for: Strain rate dependency of dislocation plasticity
Source: Nat Commun. 2021 Mar 23;12:1845. doi: 10.1038/s41467-021-21939-1 (PMC7988163; doi:10.1038/s41467-021-21939-1)
Supplement: Supplementary file 3 — Supplementary Data 1 [file 41467_2021_21939_MOESM3_ESM.zip › Supplementary Data 1/DDDSimulationSet1/StrainRate=1e6s-1/InitialDislocationDensity=1.2e14m-2.dat]

#strain(1), stress(Pa), dislocation density(m-2), strain rate(s-1), mean dislocation velocity(km/s), plastic strain(1)
3.340e-005 4.733e+006 1.233e+014 1.000e+006 5.298e-003 2.929e-007 
6.654e-005 9.412e+006 1.233e+014 1.000e+006 8.479e-004 1.123e-006 
1.003e-004 1.411e+007 1.233e+014 1.000e+006 8.394e-003 2.384e-006 
1.341e-004 1.876e+007 1.233e+014 1.000e+006 2.219e-003 3.990e-006 
1.681e-004 2.340e+007 1.233e+014 1.000e+006 5.733e-003 5.985e-006 
2.019e-004 2.797e+007 1.233e+014 1.000e+006 1.031e-002 8.232e-006 
2.361e-004 3.252e+007 1.233e+014 1.000e+006 2.842e-003 1.080e-005 
2.697e-004 3.697e+007 1.233e+014 1.000e+006 1.487e-002 1.359e-005 
3.033e-004 4.139e+007 1.233e+014 1.000e+006 4.746e-003 1.667e-005 
3.365e-004 4.572e+007 1.233e+014 1.000e+006 3.964e-003 2.002e-005 
3.700e-004 5.006e+007 1.233e+014 1.000e+006 1.328e-002 2.358e-005 
4.039e-004 5.437e+007 1.233e+014 1.000e+006 1.591e-002 2.738e-005 
4.380e-004 5.873e+007 1.233e+014 1.000e+006 5.901e-003 3.155e-005 
4.721e-004 6.301e+007 1.234e+014 1.000e+006 1.696e-002 3.585e-005 
5.068e-004 6.737e+007 1.234e+014 1.000e+006 5.795e-003 4.040e-005 
5.410e-004 7.162e+007 1.234e+014 1.000e+006 9.522e-003 4.526e-005 
5.756e-004 7.587e+007 1.234e+014 1.000e+006 1.890e-002 5.052e-005 
6.101e-004 8.008e+007 1.234e+014 1.000e+006 9.751e-003 5.598e-005 
6.450e-004 8.432e+007 1.234e+014 1.000e+006 1.693e-002 6.160e-005 
6.796e-004 8.852e+007 1.235e+014 1.000e+006 1.731e-002 6.714e-005 
7.147e-004 9.270e+007 1.235e+014 1.000e+006 1.016e-002 7.317e-005 
7.494e-004 9.678e+007 1.235e+014 1.000e+006 1.926e-002 7.968e-005 
7.847e-004 1.009e+008 1.235e+014 1.000e+006 1.392e-002 8.654e-005 
8.195e-004 1.049e+008 1.235e+014 1.000e+006 1.316e-002 9.367e-005 
8.549e-004 1.089e+008 1.236e+014 1.000e+006 2.482e-002 1.012e-004 
8.908e-004 1.130e+008 1.236e+014 1.000e+006 2.200e-002 1.091e-004 
9.267e-004 1.170e+008 1.237e+014 1.000e+006 1.473e-002 1.173e-004 
9.620e-004 1.209e+008 1.238e+014 1.000e+006 2.411e-002 1.256e-004 
9.981e-004 1.249e+008 1.239e+014 1.000e+006 2.501e-002 1.342e-004 
1.034e-003 1.288e+008 1.240e+014 1.000e+006 1.534e-002 1.433e-004 
1.071e-003 1.327e+008 1.239e+014 1.000e+006 2.647e-002 1.527e-004 
1.108e-003 1.366e+008 1.239e+014 1.000e+006 2.215e-002 1.626e-004 
1.144e-003 1.404e+008 1.240e+014 1.000e+006 1.929e-002 1.728e-004 
1.181e-003 1.442e+008 1.240e+014 1.000e+006 2.805e-002 1.834e-004 
1.218e-003 1.479e+008 1.241e+014 1.000e+006 2.702e-002 1.941e-004 
1.254e-003 1.516e+008 1.243e+014 1.000e+006 1.976e-002 2.052e-004 
1.292e-003 1.554e+008 1.243e+014 1.000e+006 2.596e-002 2.168e-004 
1.329e-003 1.590e+008 1.244e+014 1.000e+006 2.814e-002 2.286e-004 
1.367e-003 1.628e+008 1.245e+014 1.000e+006 2.217e-002 2.412e-004 
1.405e-003 1.664e+008 1.246e+014 1.000e+006 2.454e-002 2.538e-004 
1.444e-003 1.701e+008 1.247e+014 1.000e+006 3.147e-002 2.669e-004 
1.482e-003 1.737e+008 1.249e+014 1.000e+006 2.773e-002 2.805e-004 
1.519e-003 1.771e+008 1.250e+014 1.000e+006 2.903e-002 2.935e-004 
1.556e-003 1.805e+008 1.251e+014 1.000e+006 2.727e-002 3.069e-004 
1.593e-003 1.839e+008 1.254e+014 1.000e+006 2.773e-002 3.205e-004 
1.630e-003 1.873e+008 1.255e+014 1.000e+006 2.705e-002 3.341e-004 
1.667e-003 1.907e+008 1.257e+014 1.000e+006 2.836e-002 3.482e-004 
1.705e-003 1.941e+008 1.258e+014 1.000e+006 3.429e-002 3.623e-004 
1.742e-003 1.976e+008 1.260e+014 1.000e+006 2.690e-002 3.755e-004 
1.780e-003 2.010e+008 1.262e+014 1.000e+006 2.568e-002 3.887e-004 
1.817e-003 2.045e+008 1.264e+014 1.000e+006 3.359e-002 4.022e-004 
1.855e-003 2.080e+008 1.266e+014 1.000e+006 2.451e-002 4.157e-004 
1.890e-003 2.113e+008 1.268e+014 1.000e+006 3.239e-002 4.288e-004 
1.925e-003 2.144e+008 1.270e+014 1.000e+006 3.288e-002 4.417e-004 
1.961e-003 2.176e+008 1.273e+014 1.000e+006 3.285e-002 4.551e-004 
1.996e-003 2.208e+008 1.276e+014 1.000e+006 2.577e-002 4.686e-004 
2.032e-003 2.240e+008 1.280e+014 1.000e+006 3.421e-002 4.822e-004 
2.066e-003 2.270e+008 1.283e+014 1.000e+006 3.398e-002 4.959e-004 
2.101e-003 2.299e+008 1.283e+014 1.000e+006 3.088e-002 5.102e-004 
2.135e-003 2.328e+008 1.286e+014 1.000e+006 3.672e-002 5.248e-004 
2.169e-003 2.355e+008 1.289e+014 1.000e+006 3.750e-002 5.398e-004 
2.203e-003 2.381e+008 1.293e+014 1.000e+006 3.299e-002 5.553e-004 
2.236e-003 2.407e+008 1.296e+014 1.000e+006 4.194e-002 5.713e-004 
2.269e-003 2.431e+008 1.301e+014 1.000e+006 4.043e-002 5.874e-004 
2.302e-003 2.455e+008 1.306e+014 1.000e+006 3.707e-002 6.042e-004 
2.335e-003 2.477e+008 1.310e+014 1.000e+006 4.100e-002 6.212e-004 
2.368e-003 2.499e+008 1.316e+014 1.000e+006 4.577e-002 6.388e-004 
2.400e-003 2.519e+008 1.321e+014 1.000e+006 3.896e-002 6.569e-004 
2.431e-003 2.538e+008 1.327e+014 1.000e+006 4.760e-002 6.749e-004 
2.461e-003 2.555e+008 1.328e+014 1.000e+006 4.883e-002 6.930e-004 
2.491e-003 2.572e+008 1.330e+014 1.000e+006 4.362e-002 7.115e-004 
2.521e-003 2.589e+008 1.327e+014 1.000e+006 4.762e-002 7.304e-004 
2.551e-003 2.604e+008 1.329e+014 1.000e+006 5.120e-002 7.496e-004 
2.582e-003 2.621e+008 1.333e+014 1.000e+006 4.240e-002 7.686e-004 
2.613e-003 2.638e+008 1.337e+014 1.000e+006 5.152e-002 7.883e-004 
2.644e-003 2.654e+008 1.342e+014 1.000e+006 4.193e-002 8.079e-004 
2.675e-003 2.670e+008 1.348e+014 1.000e+006 4.525e-002 8.276e-004 
2.705e-003 2.685e+008 1.353e+014 1.000e+006 5.684e-002 8.471e-004 
2.734e-003 2.698e+008 1.355e+014 1.000e+006 4.668e-002 8.673e-004 
2.763e-003 2.709e+008 1.359e+014 1.000e+006 4.655e-002 8.888e-004 
2.792e-003 2.720e+008 1.363e+014 1.000e+006 4.931e-002 9.106e-004 
2.821e-003 2.730e+008 1.369e+014 1.000e+006 5.253e-002 9.323e-004 
2.849e-003 2.739e+008 1.374e+014 1.000e+006 5.430e-002 9.541e-004 
2.877e-003 2.747e+008 1.380e+014 1.000e+006 6.221e-002 9.766e-004 
2.905e-003 2.754e+008 1.384e+014 1.000e+006 6.943e-002 1.000e-003 
2.934e-003 2.758e+008 1.384e+014 1.000e+006 7.046e-002 1.026e-003 
2.962e-003 2.762e+008 1.386e+014 1.000e+006 6.892e-002 1.051e-003 
2.990e-003 2.765e+008 1.390e+014 1.000e+006 6.753e-002 1.077e-003 
3.017e-003 2.770e+008 1.393e+014 1.000e+006 6.777e-002 1.101e-003 
3.045e-003 2.774e+008 1.398e+014 1.000e+006 6.667e-002 1.126e-003 
3.073e-003 2.779e+008 1.399e+014 1.000e+006 6.616e-002 1.150e-003 
3.101e-003 2.784e+008 1.402e+014 1.000e+006 6.410e-002 1.175e-003 
3.129e-003 2.790e+008 1.406e+014 1.000e+006 6.378e-002 1.199e-003 
3.157e-003 2.795e+008 1.410e+014 1.000e+006 6.355e-002 1.224e-003 
3.185e-003 2.799e+008 1.415e+014 1.000e+006 5.981e-002 1.249e-003 
3.213e-003 2.804e+008 1.417e+014 1.000e+006 6.318e-002 1.274e-003 
3.241e-003 2.807e+008 1.420e+014 1.000e+006 6.495e-002 1.299e-003 
3.270e-003 2.810e+008 1.425e+014 1.000e+006 6.645e-002 1.326e-003 
3.300e-003 2.812e+008 1.431e+014 1.000e+006 6.825e-002 1.354e-003 
3.332e-003 2.814e+008 1.438e+014 1.000e+006 6.714e-002 1.385e-003 
3.363e-003 2.814e+008 1.437e+014 1.000e+006 6.505e-002 1.416e-003 
3.395e-003 2.814e+008 1.439e+014 1.000e+006 7.359e-002 1.448e-003 
3.425e-003 2.811e+008 1.445e+014 1.000e+006 7.651e-002 1.481e-003 
3.457e-003 2.809e+008 1.450e+014 1.000e+006 7.557e-002 1.514e-003 
3.488e-003 2.807e+008 1.456e+014 1.000e+006 6.352e-002 1.546e-003 
3.518e-003 2.807e+008 1.462e+014 1.000e+006 7.207e-002 1.576e-003 
3.548e-003 2.807e+008 1.469e+014 1.000e+006 7.149e-002 1.606e-003 
3.579e-003 2.808e+008 1.473e+014 1.000e+006 6.279e-002 1.636e-003 
3.609e-003 2.807e+008 1.474e+014 1.000e+006 6.682e-002 1.667e-003 
3.638e-003 2.805e+008 1.472e+014 1.000e+006 7.547e-002 1.698e-003 
3.668e-003 2.802e+008 1.468e+014 1.000e+006 7.150e-002 1.730e-003 
3.699e-003 2.798e+008 1.465e+014 1.000e+006 7.010e-002 1.764e-003 
3.732e-003 2.794e+008 1.466e+014 1.000e+006 7.706e-002 1.799e-003 
3.764e-003 2.791e+008 1.471e+014 1.000e+006 7.301e-002 1.833e-003 
3.797e-003 2.788e+008 1.476e+014 1.000e+006 6.785e-002 1.868e-003 
3.830e-003 2.785e+008 1.478e+014 1.000e+006 7.130e-002 1.904e-003 
3.865e-003 2.786e+008 1.482e+014 1.000e+006 6.294e-002 1.938e-003 
3.899e-003 2.787e+008 1.487e+014 1.000e+006 6.186e-002 1.970e-003 
3.932e-003 2.788e+008 1.494e+014 1.000e+006 6.663e-002 2.003e-003 
3.965e-003 2.789e+008 1.500e+014 1.000e+006 6.723e-002 2.036e-003 
4.000e-003 2.791e+008 1.507e+014 1.000e+006 5.834e-002 2.069e-003 
4.035e-003 2.794e+008 1.510e+014 1.000e+006 5.957e-002 2.102e-003 
4.070e-003 2.798e+008 1.508e+014 1.000e+006 6.108e-002 2.134e-003 
4.105e-003 2.805e+008 1.510e+014 1.000e+006 5.362e-002 2.165e-003 
4.141e-003 2.812e+008 1.514e+014 1.000e+006 5.475e-002 2.196e-003 
4.177e-003 2.820e+008 1.520e+014 1.000e+006 5.923e-002 2.226e-003 
4.214e-003 2.827e+008 1.526e+014 1.000e+006 5.402e-002 2.258e-003 
4.251e-003 2.833e+008 1.525e+014 1.000e+006 5.476e-002 2.291e-003 
4.288e-003 2.840e+008 1.526e+014 1.000e+006 6.147e-002 2.323e-003 
4.325e-003 2.845e+008 1.531e+014 1.000e+006 5.821e-002 2.357e-003 
4.356e-003 2.847e+008 1.534e+014 1.000e+006 5.986e-002 2.387e-003 
4.385e-003 2.850e+008 1.538e+014 1.000e+006 5.867e-002 2.414e-003 
4.412e-003 2.851e+008 1.543e+014 1.000e+006 6.358e-002 2.439e-003 
4.436e-003 2.853e+008 1.547e+014 1.000e+006 6.466e-002 2.463e-003 
4.461e-003 2.854e+008 1.551e+014 1.000e+006 6.014e-002 2.487e-003 
4.485e-003 2.855e+008 1.554e+014 1.000e+006 5.946e-002 2.510e-003 
4.509e-003 2.853e+008 1.559e+014 1.000e+006 6.145e-002 2.535e-003 
4.532e-003 2.852e+008 1.563e+014 1.000e+006 6.402e-002 2.559e-003 
4.555e-003 2.851e+008 1.567e+014 1.000e+006 6.137e-002 2.583e-003 
4.579e-003 2.849e+008 1.571e+014 1.000e+006 5.906e-002 2.608e-003 
4.602e-003 2.848e+008 1.573e+014 1.000e+006 6.249e-002 2.632e-003 
4.625e-003 2.847e+008 1.574e+014 1.000e+006 6.172e-002 2.656e-003 
4.648e-003 2.845e+008 1.578e+014 1.000e+006 6.101e-002 2.680e-003 
4.671e-003 2.843e+008 1.582e+014 1.000e+006 5.945e-002 2.704e-003 
4.694e-003 2.842e+008 1.586e+014 1.000e+006 5.834e-002 2.728e-003 
4.716e-003 2.841e+008 1.590e+014 1.000e+006 5.641e-002 2.751e-003 
4.739e-003 2.840e+008 1.593e+014 1.000e+006 5.824e-002 2.774e-003 
4.761e-003 2.838e+008 1.598e+014 1.000e+006 5.949e-002 2.798e-003 
4.783e-003 2.835e+008 1.570e+014 1.000e+006 6.068e-002 2.822e-003 
4.805e-003 2.833e+008 1.577e+014 1.000e+006 5.936e-002 2.845e-003 
4.827e-003 2.831e+008 1.583e+014 1.000e+006 5.772e-002 2.868e-003 
4.848e-003 2.830e+008 1.591e+014 1.000e+006 5.462e-002 2.890e-003 
4.869e-003 2.829e+008 1.598e+014 1.000e+006 5.526e-002 2.912e-003 
4.890e-003 2.828e+008 1.605e+014 1.000e+006 5.523e-002 2.934e-003 
4.912e-003 2.826e+008 1.612e+014 1.000e+006 5.781e-002 2.956e-003 
4.933e-003 2.824e+008 1.612e+014 1.000e+006 5.906e-002 2.980e-003 
4.955e-003 2.821e+008 1.607e+014 1.000e+006 5.894e-002 3.003e-003 
4.976e-003 2.817e+008 1.611e+014 1.000e+006 5.826e-002 3.027e-003 
4.998e-003 2.814e+008 1.617e+014 1.000e+006 5.921e-002 3.051e-003 
5.019e-003 2.809e+008 1.620e+014 1.000e+006 6.040e-002 3.075e-003 
5.040e-003 2.805e+008 1.621e+014 1.000e+006 5.909e-002 3.100e-003 
5.062e-003 2.802e+008 1.627e+014 1.000e+006 6.000e-002 3.124e-003 
5.084e-003 2.798e+008 1.632e+014 1.000e+006 6.026e-002 3.148e-003 
5.105e-003 2.795e+008 1.635e+014 1.000e+006 6.031e-002 3.172e-003 
5.127e-003 2.791e+008 1.639e+014 1.000e+006 6.029e-002 3.196e-003 
5.149e-003 2.787e+008 1.641e+014 1.000e+006 6.226e-002 3.221e-003 
5.171e-003 2.782e+008 1.646e+014 1.000e+006 6.205e-002 3.247e-003 
5.193e-003 2.777e+008 1.641e+014 1.000e+006 6.123e-002 3.272e-003 
5.215e-003 2.772e+008 1.638e+014 1.000e+006 5.949e-002 3.297e-003 
5.237e-003 2.768e+008 1.635e+014 1.000e+006 6.049e-002 3.322e-003 
5.259e-003 2.764e+008 1.639e+014 1.000e+006 6.159e-002 3.347e-003 
5.281e-003 2.759e+008 1.644e+014 1.000e+006 6.167e-002 3.372e-003 
5.302e-003 2.754e+008 1.649e+014 1.000e+006 6.069e-002 3.397e-003 
5.324e-003 2.751e+008 1.654e+014 1.000e+006 6.172e-002 3.421e-003 
5.346e-003 2.745e+008 1.658e+014 1.000e+006 6.859e-002 3.447e-003 
5.368e-003 2.741e+008 1.664e+014 1.000e+006 6.887e-002 3.472e-003 
5.389e-003 2.737e+008 1.669e+014 1.000e+006 6.797e-002 3.496e-003 
5.411e-003 2.733e+008 1.664e+014 1.000e+006 7.554e-002 3.520e-003 
5.432e-003 2.730e+008 1.667e+014 1.000e+006 7.221e-002 3.544e-003 
5.454e-003 2.726e+008 1.672e+014 1.000e+006 7.577e-002 3.568e-003 
5.475e-003 2.721e+008 1.672e+014 1.000e+006 7.516e-002 3.593e-003 
5.496e-003 2.717e+008 1.675e+014 1.000e+006 7.976e-002 3.617e-003 
5.517e-003 2.712e+008 1.677e+014 1.000e+006 7.918e-002 3.641e-003 
5.538e-003 2.708e+008 1.682e+014 1.000e+006 7.655e-002 3.665e-003 
5.559e-003 2.704e+008 1.686e+014 1.000e+006 7.048e-002 3.689e-003 
5.581e-003 2.700e+008 1.692e+014 1.000e+006 7.297e-002 3.713e-003 
5.602e-003 2.696e+008 1.699e+014 1.000e+006 7.365e-002 3.737e-003 
5.623e-003 2.690e+008 1.687e+014 1.000e+006 8.040e-002 3.762e-003 
5.644e-003 2.685e+008 1.687e+014 1.000e+006 8.030e-002 3.787e-003 
5.665e-003 2.679e+008 1.688e+014 1.000e+006 7.769e-002 3.812e-003 
5.686e-003 2.673e+008 1.687e+014 1.000e+006 7.729e-002 3.836e-003 
5.706e-003 2.664e+008 1.676e+014 1.000e+006 8.371e-002 3.863e-003 
5.727e-003 2.654e+008 1.662e+014 1.000e+006 8.528e-002 3.891e-003 
5.748e-003 2.644e+008 1.654e+014 1.000e+006 8.819e-002 3.918e-003 
5.768e-003 2.634e+008 1.650e+014 1.000e+006 8.972e-002 3.946e-003 
5.789e-003 2.624e+008 1.647e+014 1.000e+006 8.681e-002 3.974e-003 
5.810e-003 2.615e+008 1.648e+014 1.000e+006 8.478e-002 4.001e-003 
5.830e-003 2.606e+008 1.649e+014 1.000e+006 8.620e-002 4.027e-003 
5.850e-003 2.597e+008 1.629e+014 1.000e+006 8.279e-002 4.054e-003 
5.871e-003 2.590e+008 1.624e+014 1.000e+006 8.245e-002 4.079e-003 
5.891e-003 2.583e+008 1.622e+014 1.000e+006 8.353e-002 4.104e-003 
5.911e-003 2.577e+008 1.620e+014 1.000e+006 7.978e-002 4.128e-003 
5.931e-003 2.571e+008 1.619e+014 1.000e+006 8.088e-002 4.153e-003 
5.952e-003 2.566e+008 1.620e+014 1.000e+006 7.890e-002 4.177e-003 
5.972e-003 2.561e+008 1.622e+014 1.000e+006 8.119e-002 4.200e-003 
5.992e-003 2.557e+008 1.625e+014 1.000e+006 7.850e-002 4.223e-003 
6.013e-003 2.553e+008 1.627e+014 1.000e+006 7.797e-002 4.246e-003 
6.033e-003 2.549e+008 1.624e+014 1.000e+006 7.450e-002 4.270e-003 
6.054e-003 2.545e+008 1.625e+014 1.000e+006 7.647e-002 4.293e-003 
6.074e-003 2.542e+008 1.625e+014 1.000e+006 7.565e-002 4.316e-003 
6.094e-003 2.538e+008 1.622e+014 1.000e+006 8.076e-002 4.339e-003 
6.114e-003 2.533e+008 1.620e+014 1.000e+006 8.070e-002 4.362e-003 
6.134e-003 2.529e+008 1.616e+014 1.000e+006 8.051e-002 4.385e-003 
6.154e-003 2.524e+008 1.610e+014 1.000e+006 7.631e-002 4.408e-003 
6.173e-003 2.520e+008 1.609e+014 1.000e+006 7.937e-002 4.430e-003 
6.193e-003 2.516e+008 1.611e+014 1.000e+006 7.669e-002 4.453e-003 
6.212e-003 2.512e+008 1.612e+014 1.000e+006 8.021e-002 4.474e-003 
6.231e-003 2.509e+008 1.614e+014 1.000e+006 7.778e-002 4.495e-003 
6.250e-003 2.507e+008 1.617e+014 1.000e+006 7.566e-002 4.516e-003 
6.269e-003 2.505e+008 1.617e+014 1.000e+006 7.166e-002 4.536e-003 
6.288e-003 2.503e+008 1.617e+014 1.000e+006 7.257e-002 4.557e-003 
6.307e-003 2.502e+008 1.617e+014 1.000e+006 6.730e-002 4.576e-003 
6.327e-003 2.502e+008 1.600e+014 1.000e+006 7.235e-002 4.596e-003 
6.347e-003 2.503e+008 1.601e+014 1.000e+006 7.085e-002 4.616e-003 
6.389e-003 2.504e+008 1.574e+014 1.000e+006 6.167e-002 4.656e-003 
6.427e-003 2.503e+008 1.567e+014 1.000e+006 6.642e-002 4.696e-003 
6.464e-003 2.501e+008 1.570e+014 1.000e+006 6.374e-002 4.734e-003 
6.501e-003 2.498e+008 1.571e+014 1.000e+006 6.674e-002 4.773e-003 
6.538e-003 2.495e+008 1.571e+014 1.000e+006 6.481e-002 4.812e-003 
6.577e-003 2.492e+008 1.568e+014 1.000e+006 6.729e-002 4.853e-003 
6.613e-003 2.486e+008 1.570e+014 1.000e+006 7.109e-002 4.893e-003 
6.648e-003 2.481e+008 1.574e+014 1.000e+006 6.771e-002 4.931e-003 
6.681e-003 2.477e+008 1.577e+014 1.000e+006 6.679e-002 4.967e-003 
6.711e-003 2.473e+008 1.582e+014 1.000e+006 7.077e-002 5.001e-003 
6.739e-003 2.469e+008 1.586e+014 1.000e+006 6.593e-002 5.032e-003 
6.766e-003 2.465e+008 1.591e+014 1.000e+006 6.415e-002 5.060e-003 
6.794e-003 2.462e+008 1.596e+014 1.000e+006 6.894e-002 5.090e-003 
6.822e-003 2.459e+008 1.602e+014 1.000e+006 6.689e-002 5.121e-003 
6.848e-003 2.454e+008 1.605e+014 1.000e+006 6.795e-002 5.150e-003 
6.875e-003 2.448e+008 1.605e+014 1.000e+006 7.690e-002 5.182e-003 
6.902e-003 2.442e+008 1.590e+014 1.000e+006 7.277e-002 5.213e-003 
6.928e-003 2.439e+008 1.588e+014 1.000e+006 5.891e-002 5.241e-003 
6.954e-003 2.440e+008 1.590e+014 1.000e+006 5.584e-002 5.266e-003 
6.980e-003 2.442e+008 1.594e+014 1.000e+006 6.360e-002 5.291e-003 
7.005e-003 2.444e+008 1.598e+014 1.000e+006 6.142e-002 5.315e-003 
7.032e-003 2.446e+008 1.604e+014 1.000e+006 5.979e-002 5.340e-003 
7.059e-003 2.448e+008 1.612e+014 1.000e+006 5.563e-002 5.366e-003 
7.086e-003 2.448e+008 1.617e+014 1.000e+006 6.299e-002 5.393e-003 
7.113e-003 2.449e+008 1.624e+014 1.000e+006 6.276e-002 5.419e-003 
7.139e-003 2.450e+008 1.630e+014 1.000e+006 6.251e-002 5.444e-003 
7.165e-003 2.449e+008 1.629e+014 1.000e+006 6.399e-002 5.471e-003 
7.191e-003 2.449e+008 1.627e+014 1.000e+006 6.677e-002 5.497e-003 
7.216e-003 2.448e+008 1.629e+014 1.000e+006 6.473e-002 5.522e-003 
7.241e-003 2.448e+008 1.629e+014 1.000e+006 6.224e-002 5.547e-003 
7.266e-003 2.447e+008 1.631e+014 1.000e+006 6.597e-002 5.573e-003 
7.291e-003 2.446e+008 1.632e+014 1.000e+006 6.628e-002 5.599e-003 
7.315e-003 2.445e+008 1.634e+014 1.000e+006 6.582e-002 5.624e-003 
7.339e-003 2.445e+008 1.635e+014 1.000e+006 6.401e-002 5.648e-003 
7.362e-003 2.445e+008 1.637e+014 1.000e+006 6.438e-002 5.671e-003 
7.386e-003 2.445e+008 1.640e+014 1.000e+006 6.260e-002 5.695e-003 
7.410e-003 2.445e+008 1.643e+014 1.000e+006 6.324e-002 5.719e-003 
7.434e-003 2.445e+008 1.645e+014 1.000e+006 6.334e-002 5.743e-003 
7.457e-003 2.445e+008 1.649e+014 1.000e+006 6.192e-002 5.766e-003 
7.481e-003 2.444e+008 1.644e+014 1.000e+006 6.376e-002 5.790e-003 
7.505e-003 2.443e+008 1.641e+014 1.000e+006 6.047e-002 5.814e-003 
7.529e-003 2.441e+008 1.643e+014 1.000e+006 5.667e-002 5.840e-003 
7.554e-003 2.440e+008 1.644e+014 1.000e+006 5.342e-002 5.866e-003 
7.577e-003 2.438e+008 1.647e+014 1.000e+006 5.695e-002 5.891e-003 
7.600e-003 2.436e+008 1.651e+014 1.000e+006 6.240e-002 5.915e-003 
7.622e-003 2.435e+008 1.625e+014 1.000e+006 5.436e-002 5.938e-003 
7.645e-003 2.435e+008 1.620e+014 1.000e+006 5.932e-002 5.961e-003 
7.668e-003 2.436e+008 1.619e+014 1.000e+006 5.650e-002 5.983e-003 
7.690e-003 2.438e+008 1.616e+014 1.000e+006 5.682e-002 6.003e-003 
7.713e-003 2.441e+008 1.612e+014 1.000e+006 5.592e-002 6.024e-003 
7.736e-003 2.444e+008 1.608e+014 1.000e+006 5.425e-002 6.045e-003 
7.759e-003 2.447e+008 1.605e+014 1.000e+006 5.155e-002 6.066e-003 
7.781e-003 2.451e+008 1.605e+014 1.000e+006 5.015e-002 6.086e-003 
7.804e-003 2.455e+008 1.602e+014 1.000e+006 4.921e-002 6.106e-003 
7.827e-003 2.460e+008 1.602e+014 1.000e+006 4.685e-002 6.125e-003 
7.850e-003 2.464e+008 1.604e+014 1.000e+006 4.799e-002 6.145e-003 
7.872e-003 2.469e+008 1.607e+014 1.000e+006 5.066e-002 6.164e-003 
7.901e-003 2.473e+008 1.580e+014 1.000e+006 5.852e-002 6.190e-003 
7.933e-003 2.478e+008 1.583e+014 1.000e+006 5.732e-002 6.219e-003 
7.967e-003 2.484e+008 1.588e+014 1.000e+006 5.099e-002 6.248e-003 
8.000e-003 2.491e+008 1.591e+014 1.000e+006 5.376e-002 6.277e-003 
8.031e-003 2.497e+008 1.595e+014 1.000e+006 4.931e-002 6.303e-003 
8.057e-003 2.503e+008 1.600e+014 1.000e+006 5.029e-002 6.325e-003 
8.081e-003 2.508e+008 1.604e+014 1.000e+006 5.384e-002 6.346e-003 
8.106e-003 2.512e+008 1.608e+014 1.000e+006 5.676e-002 6.367e-003 
8.130e-003 2.516e+008 1.613e+014 1.000e+006 6.309e-002 6.389e-003 
8.154e-003 2.519e+008 1.619e+014 1.000e+006 6.265e-002 6.411e-003 
8.176e-003 2.522e+008 1.625e+014 1.000e+006 5.962e-002 6.432e-003 
8.198e-003 2.525e+008 1.629e+014 1.000e+006 6.232e-002 6.452e-003 
8.219e-003 2.528e+008 1.633e+014 1.000e+006 6.024e-002 6.471e-003 
8.239e-003 2.531e+008 1.636e+014 1.000e+006 5.715e-002 6.488e-003 
8.260e-003 2.535e+008 1.605e+014 1.000e+006 6.086e-002 6.506e-003 
8.281e-003 2.539e+008 1.603e+014 1.000e+006 6.531e-002 6.524e-003 
8.303e-003 2.543e+008 1.602e+014 1.000e+006 6.156e-002 6.544e-003 
8.324e-003 2.546e+008 1.603e+014 1.000e+006 6.605e-002 6.563e-003 
8.345e-003 2.549e+008 1.605e+014 1.000e+006 6.527e-002 6.582e-003 
8.367e-003 2.551e+008 1.605e+014 1.000e+006 7.146e-002 6.602e-003 
8.388e-003 2.554e+008 1.587e+014 1.000e+006 7.194e-002 6.621e-003 
8.409e-003 2.556e+008 1.588e+014 1.000e+006 6.744e-002 6.640e-003 
8.429e-003 2.559e+008 1.591e+014 1.000e+006 6.305e-002 6.659e-003 
8.450e-003 2.563e+008 1.592e+014 1.000e+006 6.679e-002 6.677e-003 
8.470e-003 2.566e+008 1.596e+014 1.000e+006 6.535e-002 6.695e-003 
8.491e-003 2.569e+008 1.598e+014 1.000e+006 7.300e-002 6.713e-003 
8.511e-003 2.571e+008 1.601e+014 1.000e+006 7.386e-002 6.732e-003 
8.531e-003 2.573e+008 1.603e+014 1.000e+006 6.940e-002 6.751e-003 
8.551e-003 2.576e+008 1.607e+014 1.000e+006 6.633e-002 6.769e-003 
8.571e-003 2.579e+008 1.611e+014 1.000e+006 6.760e-002 6.788e-003 
8.591e-003 2.581e+008 1.585e+014 1.000e+006 6.810e-002 6.806e-003 
8.611e-003 2.583e+008 1.588e+014 1.000e+006 7.479e-002 6.824e-003 
8.630e-003 2.585e+008 1.589e+014 1.000e+006 7.396e-002 6.842e-003 
8.692e-003 2.587e+008 1.547e+014 1.000e+006 6.448e-002 6.901e-003 
8.776e-003 2.588e+008 1.553e+014 1.000e+006 6.112e-002 6.985e-003 
8.847e-003 2.591e+008 1.561e+014 1.000e+006 6.703e-002 7.055e-003 
8.873e-003 2.589e+008 1.563e+014 1.000e+006 7.065e-002 7.082e-003 
8.896e-003 2.586e+008 1.568e+014 1.000e+006 6.827e-002 7.107e-003 
8.918e-003 2.585e+008 1.569e+014 1.000e+006 6.921e-002 7.130e-003 
8.941e-003 2.583e+008 1.569e+014 1.000e+006 7.259e-002 7.154e-003 
8.964e-003 2.579e+008 1.568e+014 1.000e+006 7.503e-002 7.180e-003 
8.987e-003 2.575e+008 1.569e+014 1.000e+006 7.630e-002 7.206e-003 
9.009e-003 2.570e+008 1.572e+014 1.000e+006 7.603e-002 7.231e-003 
9.066e-003 2.551e+008 1.549e+014 1.000e+006 7.930e-002 7.300e-003 
9.145e-003 2.526e+008 1.527e+014 1.000e+006 7.701e-002 7.396e-003 
9.232e-003 2.511e+008 1.522e+014 1.000e+006 6.854e-002 7.495e-003 
9.259e-003 2.509e+008 1.524e+014 1.000e+006 6.806e-002 7.523e-003 
9.281e-003 2.509e+008 1.526e+014 1.000e+006 6.673e-002 7.545e-003 
9.304e-003 2.510e+008 1.528e+014 1.000e+006 6.643e-002 7.568e-003 
9.325e-003 2.511e+008 1.531e+014 1.000e+006 6.571e-002 7.588e-003 
9.346e-003 2.511e+008 1.532e+014 1.000e+006 6.693e-002 7.609e-003 
9.366e-003 2.511e+008 1.534e+014 1.000e+006 6.835e-002 7.629e-003 
9.386e-003 2.511e+008 1.533e+014 1.000e+006 7.098e-002 7.649e-003 
9.406e-003 2.509e+008 1.527e+014 1.000e+006 6.992e-002 7.669e-003 
9.426e-003 2.508e+008 1.529e+014 1.000e+006 7.023e-002 7.691e-003 
9.447e-003 2.508e+008 1.532e+014 1.000e+006 6.957e-002 7.712e-003 
9.467e-003 2.507e+008 1.535e+014 1.000e+006 6.808e-002 7.733e-003 
9.488e-003 2.507e+008 1.539e+014 1.000e+006 6.725e-002 7.753e-003 
9.508e-003 2.508e+008 1.541e+014 1.000e+006 6.770e-002 7.773e-003 
9.528e-003 2.508e+008 1.538e+014 1.000e+006 6.763e-002 7.793e-003 
9.579e-003 2.508e+008 1.514e+014 1.000e+006 6.548e-002 7.843e-003 
9.660e-003 2.507e+008 1.512e+014 1.000e+006 6.815e-002 7.925e-003 
9.740e-003 2.505e+008 1.512e+014 1.000e+006 6.846e-002 8.007e-003 
9.814e-003 2.505e+008 1.505e+014 1.000e+006 6.492e-002 8.081e-003 
9.904e-003 2.502e+008 1.460e+014 1.000e+006 6.964e-002 8.173e-003 
9.973e-003 2.497e+008 1.463e+014 1.000e+006 7.085e-002 8.244e-003 
1.006e-002 2.494e+008 1.463e+014 1.000e+006 6.562e-002 8.338e-003 
1.018e-002 2.514e+008 1.476e+014 1.000e+006 5.799e-002 8.441e-003 
1.028e-002 2.526e+008 1.487e+014 1.000e+006 6.536e-002 8.534e-003 
1.037e-002 2.535e+008 1.492e+014 1.000e+006 6.160e-002 8.618e-003 
1.046e-002 2.539e+008 1.502e+014 1.000e+006 6.415e-002 8.700e-003 
1.054e-002 2.535e+008 1.476e+014 1.000e+006 7.159e-002 8.785e-003 
1.064e-002 2.529e+008 1.467e+014 1.000e+006 6.870e-002 8.888e-003 
1.070e-002 2.528e+008 1.468e+014 1.000e+006 6.847e-002 8.948e-003 
1.078e-002 2.523e+008 1.466e+014 1.000e+006 6.872e-002 9.037e-003 
1.090e-002 2.520e+008 1.468e+014 1.000e+006 6.983e-002 9.155e-003 
1.100e-002 2.516e+008 1.463e+014 1.000e+006 6.790e-002 9.256e-003 
1.109e-002 2.512e+008 1.447e+014 1.000e+006 7.226e-002 9.355e-003 
1.120e-002 2.504e+008 1.442e+014 1.000e+006 6.976e-002 9.471e-003 
1.131e-002 2.504e+008 1.445e+014 1.000e+006 6.612e-002 9.574e-003 
1.141e-002 2.510e+008 1.450e+014 1.000e+006 6.537e-002 9.671e-003 
1.150e-002 2.516e+008 1.466e+014 1.000e+006 6.541e-002 9.758e-003 
1.155e-002 2.518e+008 1.461e+014 1.000e+006 6.502e-002 9.808e-003 
1.160e-002 2.521e+008 1.465e+014 1.000e+006 6.336e-002 9.852e-003 
1.166e-002 2.524e+008 1.472e+014 1.000e+006 6.508e-002 9.913e-003 
1.173e-002 2.526e+008 1.477e+014 1.000e+006 6.861e-002 9.983e-003 
1.178e-002 2.522e+008 1.474e+014 1.000e+006 7.308e-002 1.003e-002 
1.182e-002 2.516e+008 1.477e+014 1.000e+006 7.237e-002 1.008e-002 
1.186e-002 2.512e+008 1.484e+014 1.000e+006 7.224e-002 1.012e-002 
1.190e-002 2.509e+008 1.492e+014 1.000e+006 6.953e-002 1.016e-002 
1.193e-002 2.506e+008 1.496e+014 1.000e+006 6.775e-002 1.020e-002 
1.197e-002 2.504e+008 1.493e+014 1.000e+006 6.935e-002 1.023e-002 
1.200e-002 2.502e+008 1.495e+014 1.000e+006 6.911e-002 1.027e-002 
1.203e-002 2.501e+008 1.497e+014 1.000e+006 6.885e-002 1.030e-002 
1.206e-002 2.498e+008 1.498e+014 1.000e+006 6.988e-002 1.034e-002 
1.210e-002 2.496e+008 1.502e+014 1.000e+006 6.952e-002 1.037e-002 
1.213e-002 2.494e+008 1.507e+014 1.000e+006 6.791e-002 1.040e-002 
1.216e-002 2.492e+008 1.503e+014 1.000e+006 6.899e-002 1.043e-002 
1.219e-002 2.489e+008 1.498e+014 1.000e+006 6.884e-002 1.046e-002 
1.222e-002 2.488e+008 1.501e+014 1.000e+006 6.702e-002 1.050e-002 
1.225e-002 2.489e+008 1.507e+014 1.000e+006 6.276e-002 1.053e-002 
1.228e-002 2.490e+008 1.514e+014 1.000e+006 6.247e-002 1.056e-002 
1.232e-002 2.491e+008 1.519e+014 1.000e+006 6.316e-002 1.059e-002 
1.235e-002 2.493e+008 1.526e+014 1.000e+006 6.387e-002 1.062e-002 
1.238e-002 2.495e+008 1.533e+014 1.000e+006 6.239e-002 1.065e-002 
1.241e-002 2.497e+008 1.539e+014 1.000e+006 5.833e-002 1.069e-002 
1.245e-002 2.500e+008 1.545e+014 1.000e+006 6.206e-002 1.072e-002 
1.248e-002 2.503e+008 1.552e+014 1.000e+006 6.144e-002 1.075e-002 
1.251e-002 2.506e+008 1.559e+014 1.000e+006 5.631e-002 1.078e-002 
1.255e-002 2.511e+008 1.565e+014 1.000e+006 5.731e-002 1.081e-002 
1.258e-002 2.513e+008 1.569e+014 1.000e+006 6.281e-002 1.084e-002 
1.261e-002 2.513e+008 1.571e+014 1.000e+006 6.644e-002 1.088e-002 
1.265e-002 2.511e+008 1.564e+014 1.000e+006 6.314e-002 1.091e-002 
1.268e-002 2.511e+008 1.563e+014 1.000e+006 6.329e-002 1.094e-002 
1.271e-002 2.510e+008 1.557e+014 1.000e+006 6.383e-002 1.098e-002 
1.275e-002 2.508e+008 1.551e+014 1.000e+006 6.940e-002 1.101e-002 
1.278e-002 2.506e+008 1.552e+014 1.000e+006 6.391e-002 1.105e-002 
1.282e-002 2.506e+008 1.555e+014 1.000e+006 6.206e-002 1.108e-002 
1.285e-002 2.507e+008 1.559e+014 1.000e+006 6.318e-002 1.112e-002 
1.289e-002 2.507e+008 1.562e+014 1.000e+006 6.406e-002 1.115e-002 
1.292e-002 2.507e+008 1.567e+014 1.000e+006 6.416e-002 1.119e-002 
1.295e-002 2.506e+008 1.567e+014 1.000e+006 6.410e-002 1.122e-002 
1.298e-002 2.505e+008 1.564e+014 1.000e+006 6.441e-002 1.125e-002 
1.301e-002 2.504e+008 1.558e+014 1.000e+006 6.567e-002 1.128e-002 
1.304e-002 2.502e+008 1.556e+014 1.000e+006 6.662e-002 1.131e-002 
1.307e-002 2.501e+008 1.557e+014 1.000e+006 6.601e-002 1.134e-002 
1.310e-002 2.499e+008 1.560e+014 1.000e+006 6.477e-002 1.137e-002 
1.313e-002 2.497e+008 1.564e+014 1.000e+006 6.506e-002 1.140e-002 
1.317e-002 2.497e+008 1.570e+014 1.000e+006 6.254e-002 1.144e-002 
1.320e-002 2.498e+008 1.574e+014 1.000e+006 6.221e-002 1.147e-002 
1.323e-002 2.498e+008 1.575e+014 1.000e+006 6.272e-002 1.151e-002 
1.327e-002 2.499e+008 1.569e+014 1.000e+006 6.260e-002 1.154e-002 
1.330e-002 2.499e+008 1.572e+014 1.000e+006 6.232e-002 1.157e-002 
1.333e-002 2.500e+008 1.575e+014 1.000e+006 6.209e-002 1.160e-002 
1.336e-002 2.500e+008 1.578e+014 1.000e+006 6.092e-002 1.163e-002 
1.339e-002 2.502e+008 1.579e+014 1.000e+006 5.875e-002 1.166e-002 
1.342e-002 2.504e+008 1.575e+014 1.000e+006 6.007e-002 1.168e-002 
1.344e-002 2.506e+008 1.575e+014 1.000e+006 6.219e-002 1.171e-002 
1.347e-002 2.506e+008 1.571e+014 1.000e+006 6.254e-002 1.174e-002 
1.350e-002 2.506e+008 1.563e+014 1.000e+006 6.468e-002 1.176e-002 
1.352e-002 2.506e+008 1.564e+014 1.000e+006 6.196e-002 1.179e-002 
1.355e-002 2.507e+008 1.566e+014 1.000e+006 6.133e-002 1.181e-002 
1.358e-002 2.509e+008 1.567e+014 1.000e+006 5.837e-002 1.184e-002 
1.361e-002 2.512e+008 1.567e+014 1.000e+006 5.932e-002 1.187e-002 
1.363e-002 2.515e+008 1.567e+014 1.000e+006 5.814e-002 1.189e-002 
1.366e-002 2.519e+008 1.571e+014 1.000e+006 5.663e-002 1.192e-002 
1.369e-002 2.522e+008 1.571e+014 1.000e+006 5.789e-002 1.194e-002 
1.371e-002 2.525e+008 1.566e+014 1.000e+006 5.725e-002 1.197e-002 
1.374e-002 2.528e+008 1.562e+014 1.000e+006 5.884e-002 1.199e-002 
1.377e-002 2.531e+008 1.560e+014 1.000e+006 5.973e-002 1.202e-002 
1.379e-002 2.533e+008 1.560e+014 1.000e+006 5.869e-002 1.204e-002 
1.382e-002 2.536e+008 1.561e+014 1.000e+006 5.901e-002 1.206e-002 
1.384e-002 2.539e+008 1.563e+014 1.000e+006 5.844e-002 1.209e-002 
1.387e-002 2.541e+008 1.565e+014 1.000e+006 5.916e-002 1.211e-002 
1.389e-002 2.544e+008 1.563e+014 1.000e+006 5.966e-002 1.213e-002 
1.392e-002 2.545e+008 1.561e+014 1.000e+006 6.000e-002 1.216e-002 
1.395e-002 2.548e+008 1.557e+014 1.000e+006 6.068e-002 1.218e-002 
1.397e-002 2.550e+008 1.556e+014 1.000e+006 5.884e-002 1.221e-002 
1.400e-002 2.553e+008 1.557e+014 1.000e+006 5.834e-002 1.223e-002 
1.402e-002 2.556e+008 1.557e+014 1.000e+006 5.675e-002 1.226e-002 
1.405e-002 2.560e+008 1.559e+014 1.000e+006 5.606e-002 1.228e-002 
1.407e-002 2.564e+008 1.560e+014 1.000e+006 5.654e-002 1.230e-002 
1.409e-002 2.568e+008 1.561e+014 1.000e+006 5.672e-002 1.232e-002 
1.412e-002 2.571e+008 1.563e+014 1.000e+006 5.700e-002 1.234e-002 
1.414e-002 2.575e+008 1.566e+014 1.000e+006 5.779e-002 1.236e-002 
1.416e-002 2.577e+008 1.565e+014 1.000e+006 5.844e-002 1.238e-002 
1.419e-002 2.579e+008 1.568e+014 1.000e+006 5.819e-002 1.240e-002 
1.421e-002 2.583e+008 1.571e+014 1.000e+006 5.707e-002 1.243e-002 
1.424e-002 2.586e+008 1.574e+014 1.000e+006 5.702e-002 1.245e-002 
1.427e-002 2.590e+008 1.576e+014 1.000e+006 5.725e-002 1.247e-002 
1.429e-002 2.593e+008 1.580e+014 1.000e+006 5.820e-002 1.250e-002 
1.432e-002 2.595e+008 1.580e+014 1.000e+006 5.896e-002 1.252e-002 
1.434e-002 2.596e+008 1.578e+014 1.000e+006 6.142e-002 1.255e-002 
1.437e-002 2.597e+008 1.576e+014 1.000e+006 6.203e-002 1.257e-002 
1.440e-002 2.597e+008 1.577e+014 1.000e+006 6.207e-002 1.260e-002 
1.442e-002 2.598e+008 1.579e+014 1.000e+006 6.296e-002 1.262e-002 
1.445e-002 2.597e+008 1.580e+014 1.000e+006 6.386e-002 1.265e-002 
1.447e-002 2.597e+008 1.582e+014 1.000e+006 6.121e-002 1.268e-002 
1.450e-002 2.598e+008 1.580e+014 1.000e+006 6.052e-002 1.270e-002 
1.452e-002 2.599e+008 1.575e+014 1.000e+006 6.156e-002 1.272e-002 
1.455e-002 2.600e+008 1.574e+014 1.000e+006 5.819e-002 1.275e-002 
1.457e-002 2.604e+008 1.573e+014 1.000e+006 5.631e-002 1.277e-002 
1.460e-002 2.608e+008 1.575e+014 1.000e+006 5.550e-002 1.280e-002 
1.463e-002 2.613e+008 1.576e+014 1.000e+006 5.548e-002 1.282e-002 
1.466e-002 2.618e+008 1.576e+014 1.000e+006 5.305e-002 1.285e-002 
1.469e-002 2.625e+008 1.578e+014 1.000e+006 5.312e-002 1.287e-002 
1.472e-002 2.631e+008 1.579e+014 1.000e+006 5.294e-002 1.289e-002 
1.474e-002 2.636e+008 1.580e+014 1.000e+006 5.488e-002 1.292e-002 
1.477e-002 2.641e+008 1.581e+014 1.000e+006 5.720e-002 1.294e-002 
1.480e-002 2.643e+008 1.581e+014 1.000e+006 5.972e-002 1.297e-002 
1.483e-002 2.645e+008 1.583e+014 1.000e+006 6.013e-002 1.300e-002 
1.486e-002 2.646e+008 1.585e+014 1.000e+006 5.998e-002 1.303e-002 
1.489e-002 2.647e+008 1.588e+014 1.000e+006 6.171e-002 1.306e-002 
1.492e-002 2.647e+008 1.591e+014 1.000e+006 6.358e-002 1.309e-002 
1.496e-002 2.646e+008 1.592e+014 1.000e+006 6.161e-002 1.313e-002 
1.499e-002 2.647e+008 1.588e+014 1.000e+006 6.077e-002 1.316e-002 
1.502e-002 2.648e+008 1.591e+014 1.000e+006 5.980e-002 1.319e-002 
1.505e-002 2.650e+008 1.587e+014 1.000e+006 5.939e-002 1.322e-002 
1.508e-002 2.652e+008 1.577e+014 1.000e+006 6.196e-002 1.325e-002 
1.512e-002 2.652e+008 1.573e+014 1.000e+006 6.238e-002 1.328e-002 
1.515e-002 2.653e+008 1.571e+014 1.000e+006 6.395e-002 1.331e-002 
1.517e-002 2.651e+008 1.567e+014 1.000e+006 6.597e-002 1.334e-002 
1.520e-002 2.649e+008 1.567e+014 1.000e+006 6.557e-002 1.337e-002 
1.523e-002 2.649e+008 1.567e+014 1.000e+006 6.391e-002 1.340e-002 
1.526e-002 2.649e+008 1.567e+014 1.000e+006 6.184e-002 1.343e-002 
1.529e-002 2.650e+008 1.569e+014 1.000e+006 6.170e-002 1.346e-002 
1.532e-002 2.650e+008 1.572e+014 1.000e+006 6.276e-002 1.349e-002 
1.535e-002 2.650e+008 1.576e+014 1.000e+006 6.274e-002 1.351e-002 
1.538e-002 2.651e+008 1.578e+014 1.000e+006 6.032e-002 1.354e-002 
1.541e-002 2.653e+008 1.580e+014 1.000e+006 5.815e-002 1.357e-002 
1.544e-002 2.657e+008 1.576e+014 1.000e+006 5.338e-002 1.360e-002 
1.546e-002 2.664e+008 1.578e+014 1.000e+006 5.158e-002 1.362e-002 
1.549e-002 2.671e+008 1.578e+014 1.000e+006 5.383e-002 1.364e-002 
1.552e-002 2.676e+008 1.577e+014 1.000e+006 5.547e-002 1.367e-002 
1.555e-002 2.681e+008 1.580e+014 1.000e+006 5.668e-002 1.369e-002 
1.558e-002 2.684e+008 1.584e+014 1.000e+006 5.771e-002 1.372e-002 
1.561e-002 2.687e+008 1.589e+014 1.000e+006 5.811e-002 1.375e-002 
1.564e-002 2.691e+008 1.587e+014 1.000e+006 5.566e-002 1.377e-002 
1.567e-002 2.697e+008 1.591e+014 1.000e+006 5.276e-002 1.380e-002 
1.569e-002 2.703e+008 1.596e+014 1.000e+006 5.329e-002 1.382e-002 
1.572e-002 2.709e+008 1.602e+014 1.000e+006 5.396e-002 1.385e-002 
1.575e-002 2.714e+008 1.603e+014 1.000e+006 5.338e-002 1.387e-002 
1.578e-002 2.720e+008 1.604e+014 1.000e+006 5.156e-002 1.390e-002 
1.581e-002 2.728e+008 1.604e+014 1.000e+006 4.989e-002 1.392e-002 
1.584e-002 2.737e+008 1.606e+014 1.000e+006 5.096e-002 1.395e-002 
1.587e-002 2.743e+008 1.606e+014 1.000e+006 5.284e-002 1.397e-002 
1.590e-002 2.749e+008 1.609e+014 1.000e+006 5.589e-002 1.400e-002 
1.593e-002 2.753e+008 1.612e+014 1.000e+006 5.445e-002 1.402e-002 
1.596e-002 2.758e+008 1.615e+014 1.000e+006 5.362e-002 1.405e-002 
1.598e-002 2.763e+008 1.621e+014 1.000e+006 5.305e-002 1.407e-002 
1.601e-002 2.769e+008 1.627e+014 1.000e+006 5.283e-002 1.409e-002 
1.604e-002 2.774e+008 1.628e+014 1.000e+006 5.372e-002 1.412e-002 
1.606e-002 2.778e+008 1.633e+014 1.000e+006 5.375e-002 1.414e-002 
1.609e-002 2.783e+008 1.638e+014 1.000e+006 5.283e-002 1.417e-002 
1.612e-002 2.788e+008 1.645e+014 1.000e+006 5.185e-002 1.419e-002 
1.614e-002 2.793e+008 1.653e+014 1.000e+006 5.349e-002 1.421e-002 
1.617e-002 2.797e+008 1.657e+014 1.000e+006 5.451e-002 1.424e-002 
1.620e-002 2.800e+008 1.664e+014 1.000e+006 5.394e-002 1.426e-002 
1.622e-002 2.803e+008 1.670e+014 1.000e+006 5.592e-002 1.428e-002 
1.625e-002 2.807e+008 1.674e+014 1.000e+006 5.501e-002 1.431e-002 
1.628e-002 2.810e+008 1.680e+014 1.000e+006 5.005e-002 1.433e-002 
1.630e-002 2.814e+008 1.683e+014 1.000e+006 4.942e-002 1.436e-002 
1.633e-002 2.818e+008 1.686e+014 1.000e+006 4.549e-002 1.438e-002 
1.635e-002 2.823e+008 1.690e+014 1.000e+006 4.766e-002 1.440e-002 
1.637e-002 2.827e+008 1.694e+014 1.000e+006 4.913e-002 1.442e-002 
1.639e-002 2.831e+008 1.698e+014 1.000e+006 4.911e-002 1.444e-002 
1.642e-002 2.833e+008 1.703e+014 1.000e+006 5.237e-002 1.446e-002 
1.644e-002 2.834e+008 1.693e+014 1.000e+006 5.613e-002 1.448e-002 
1.646e-002 2.834e+008 1.689e+014 1.000e+006 5.466e-002 1.450e-002 
1.648e-002 2.834e+008 1.684e+014 1.000e+006 5.534e-002 1.452e-002 
1.650e-002 2.834e+008 1.673e+014 1.000e+006 5.553e-002 1.454e-002 
1.652e-002 2.834e+008 1.664e+014 1.000e+006 5.786e-002 1.456e-002 
1.655e-002 2.833e+008 1.659e+014 1.000e+006 5.539e-002 1.458e-002 
1.657e-002 2.834e+008 1.655e+014 1.000e+006 5.636e-002 1.461e-002 
1.659e-002 2.833e+008 1.653e+014 1.000e+006 5.772e-002 1.463e-002 
1.661e-002 2.832e+008 1.650e+014 1.000e+006 5.690e-002 1.465e-002 
1.663e-002 2.832e+008 1.647e+014 1.000e+006 5.731e-002 1.467e-002 
1.665e-002 2.832e+008 1.645e+014 1.000e+006 5.928e-002 1.470e-002 
1.668e-002 2.831e+008 1.646e+014 1.000e+006 5.469e-002 1.472e-002 
1.670e-002 2.831e+008 1.646e+014 1.000e+006 5.620e-002 1.474e-002 
1.672e-002 2.830e+008 1.641e+014 1.000e+006 5.415e-002 1.476e-002 
1.674e-002 2.829e+008 1.640e+014 1.000e+006 5.586e-002 1.478e-002 
1.676e-002 2.828e+008 1.642e+014 1.000e+006 5.567e-002 1.480e-002 
1.678e-002 2.826e+008 1.645e+014 1.000e+006 5.633e-002 1.483e-002 
1.680e-002 2.825e+008 1.647e+014 1.000e+006 5.732e-002 1.485e-002 
1.682e-002 2.824e+008 1.643e+014 1.000e+006 5.557e-002 1.487e-002 
1.685e-002 2.823e+008 1.643e+014 1.000e+006 5.622e-002 1.489e-002 
1.687e-002 2.821e+008 1.642e+014 1.000e+006 5.621e-002 1.492e-002 
1.689e-002 2.820e+008 1.639e+014 1.000e+006 5.651e-002 1.494e-002 
1.691e-002 2.819e+008 1.640e+014 1.000e+006 5.368e-002 1.496e-002 
1.693e-002 2.819e+008 1.644e+014 1.000e+006 5.477e-002 1.498e-002 
1.695e-002 2.820e+008 1.648e+014 1.000e+006 5.425e-002 1.500e-002 
1.697e-002 2.820e+008 1.653e+014 1.000e+006 5.315e-002 1.502e-002 
1.699e-002 2.821e+008 1.659e+014 1.000e+006 5.062e-002 1.504e-002 
1.701e-002 2.823e+008 1.665e+014 1.000e+006 5.111e-002 1.506e-002 
1.704e-002 2.824e+008 1.668e+014 1.000e+006 5.083e-002 1.508e-002 
1.706e-002 2.826e+008 1.671e+014 1.000e+006 4.902e-002 1.510e-002 
1.708e-002 2.829e+008 1.674e+014 1.000e+006 4.667e-002 1.512e-002 
1.710e-002 2.832e+008 1.678e+014 1.000e+006 4.753e-002 1.514e-002 
1.712e-002 2.836e+008 1.682e+014 1.000e+006 4.450e-002 1.516e-002 
1.714e-002 2.840e+008 1.685e+014 1.000e+006 4.424e-002 1.518e-002 
1.716e-002 2.844e+008 1.689e+014 1.000e+006 4.532e-002 1.519e-002 
1.718e-002 2.848e+008 1.693e+014 1.000e+006 4.491e-002 1.521e-002 
1.720e-002 2.853e+008 1.698e+014 1.000e+006 4.451e-002 1.523e-002 
1.722e-002 2.857e+008 1.700e+014 1.000e+006 4.516e-002 1.525e-002 
1.725e-002 2.861e+008 1.704e+014 1.000e+006 4.501e-002 1.527e-002 
1.727e-002 2.865e+008 1.708e+014 1.000e+006 4.447e-002 1.528e-002 
1.729e-002 2.869e+008 1.713e+014 1.000e+006 4.498e-002 1.530e-002 
1.731e-002 2.873e+008 1.718e+014 1.000e+006 4.512e-002 1.532e-002 
1.733e-002 2.877e+008 1.724e+014 1.000e+006 4.482e-002 1.534e-002 
1.735e-002 2.881e+008 1.724e+014 1.000e+006 4.384e-002 1.536e-002 
1.737e-002 2.885e+008 1.722e+014 1.000e+006 4.400e-002 1.537e-002 
1.739e-002 2.888e+008 1.723e+014 1.000e+006 4.571e-002 1.539e-002 
1.741e-002 2.891e+008 1.724e+014 1.000e+006 4.569e-002 1.541e-002 
1.743e-002 2.892e+008 1.715e+014 1.000e+006 4.759e-002 1.543e-002 
1.745e-002 2.894e+008 1.706e+014 1.000e+006 4.724e-002 1.545e-002 
1.747e-002 2.897e+008 1.706e+014 1.000e+006 4.848e-002 1.547e-002 
1.749e-002 2.898e+008 1.703e+014 1.000e+006 5.115e-002 1.549e-002 
1.751e-002 2.898e+008 1.705e+014 1.000e+006 5.100e-002 1.551e-002 
1.753e-002 2.899e+008 1.707e+014 1.000e+006 5.145e-002 1.553e-002 
1.755e-002 2.898e+008 1.706e+014 1.000e+006 5.266e-002 1.555e-002 
1.757e-002 2.897e+008 1.708e+014 1.000e+006 5.251e-002 1.557e-002 
1.759e-002 2.897e+008 1.695e+014 1.000e+006 5.316e-002 1.559e-002 
1.761e-002 2.897e+008 1.697e+014 1.000e+006 5.227e-002 1.561e-002 
1.763e-002 2.897e+008 1.699e+014 1.000e+006 5.253e-002 1.563e-002 
1.765e-002 2.897e+008 1.700e+014 1.000e+006 5.279e-002 1.565e-002 
1.767e-002 2.897e+008 1.702e+014 1.000e+006 5.242e-002 1.566e-002 
1.769e-002 2.897e+008 1.692e+014 1.000e+006 5.332e-002 1.568e-002 
1.771e-002 2.896e+008 1.694e+014 1.000e+006 5.213e-002 1.570e-002 
1.773e-002 2.895e+008 1.697e+014 1.000e+006 5.291e-002 1.572e-002 
1.775e-002 2.895e+008 1.701e+014 1.000e+006 5.317e-002 1.574e-002 
1.777e-002 2.894e+008 1.703e+014 1.000e+006 5.128e-002 1.576e-002 
1.779e-002 2.894e+008 1.707e+014 1.000e+006 5.159e-002 1.578e-002 
1.781e-002 2.894e+008 1.711e+014 1.000e+006 5.256e-002 1.580e-002 
1.782e-002 2.893e+008 1.714e+014 1.000e+006 5.294e-002 1.582e-002 
1.784e-002 2.892e+008 1.718e+014 1.000e+006 5.518e-002 1.584e-002 
1.787e-002 2.890e+008 1.723e+014 1.000e+006 5.367e-002 1.587e-002 
1.789e-002 2.888e+008 1.727e+014 1.000e+006 5.524e-002 1.589e-002 
1.791e-002 2.885e+008 1.729e+014 1.000e+006 5.481e-002 1.591e-002 
1.793e-002 2.882e+008 1.733e+014 1.000e+006 5.721e-002 1.593e-002 
1.795e-002 2.879e+008 1.728e+014 1.000e+006 5.654e-002 1.596e-002 
1.797e-002 2.876e+008 1.732e+014 1.000e+006 5.655e-002 1.598e-002 
1.799e-002 2.873e+008 1.733e+014 1.000e+006 5.888e-002 1.600e-002 
1.801e-002 2.868e+008 1.737e+014 1.000e+006 5.970e-002 1.603e-002 
1.803e-002 2.863e+008 1.736e+014 1.000e+006 6.362e-002 1.605e-002 
1.805e-002 2.855e+008 1.731e+014 1.000e+006 6.429e-002 1.608e-002 
1.807e-002 2.848e+008 1.733e+014 1.000e+006 6.547e-002 1.610e-002 
1.809e-002 2.841e+008 1.734e+014 1.000e+006 6.385e-002 1.613e-002 
1.811e-002 2.836e+008 1.736e+014 1.000e+006 6.196e-002 1.615e-002 
1.813e-002 2.830e+008 1.740e+014 1.000e+006 6.239e-002 1.618e-002 
1.815e-002 2.824e+008 1.743e+014 1.000e+006 6.250e-002 1.620e-002 
1.817e-002 2.819e+008 1.747e+014 1.000e+006 6.863e-002 1.622e-002 
1.819e-002 2.813e+008 1.752e+014 1.000e+006 6.713e-002 1.625e-002 
1.821e-002 2.807e+008 1.758e+014 1.000e+006 6.445e-002 1.627e-002 
1.824e-002 2.802e+008 1.765e+014 1.000e+006 6.510e-002 1.630e-002 
1.826e-002 2.796e+008 1.772e+014 1.000e+006 6.614e-002 1.632e-002 
1.828e-002 2.790e+008 1.779e+014 1.000e+006 6.458e-002 1.635e-002 
1.830e-002 2.784e+008 1.773e+014 1.000e+006 6.669e-002 1.637e-002 
1.832e-002 2.778e+008 1.771e+014 1.000e+006 6.459e-002 1.640e-002 
1.834e-002 2.774e+008 1.767e+014 1.000e+006 6.749e-002 1.642e-002 
1.836e-002 2.769e+008 1.766e+014 1.000e+006 6.602e-002 1.644e-002 
1.838e-002 2.765e+008 1.769e+014 1.000e+006 6.486e-002 1.647e-002 
1.840e-002 2.760e+008 1.768e+014 1.000e+006 6.313e-002 1.649e-002 
1.842e-002 2.755e+008 1.769e+014 1.000e+006 6.678e-002 1.652e-002 
1.844e-002 2.751e+008 1.767e+014 1.000e+006 5.989e-002 1.654e-002 
1.846e-002 2.747e+008 1.769e+014 1.000e+006 6.332e-002 1.656e-002 
1.849e-002 2.742e+008 1.760e+014 1.000e+006 6.935e-002 1.659e-002 
1.851e-002 2.737e+008 1.747e+014 1.000e+006 6.557e-002 1.661e-002 
1.853e-002 2.732e+008 1.745e+014 1.000e+006 6.881e-002 1.664e-002 
1.855e-002 2.728e+008 1.746e+014 1.000e+006 6.927e-002 1.666e-002 
1.857e-002 2.724e+008 1.747e+014 1.000e+006 6.993e-002 1.669e-002 
1.859e-002 2.721e+008 1.741e+014 1.000e+006 6.995e-002 1.671e-002 
1.862e-002 2.719e+008 1.741e+014 1.000e+006 6.513e-002 1.673e-002 
1.864e-002 2.716e+008 1.722e+014 1.000e+006 5.924e-002 1.677e-002 
1.868e-002 2.712e+008 1.718e+014 1.000e+006 6.715e-002 1.680e-002 
1.871e-002 2.706e+008 1.705e+014 1.000e+006 6.293e-002 1.684e-002 
1.874e-002 2.701e+008 1.694e+014 1.000e+006 6.742e-002 1.687e-002 
1.877e-002 2.696e+008 1.695e+014 1.000e+006 6.560e-002 1.690e-002 
1.880e-002 2.691e+008 1.701e+014 1.000e+006 6.188e-002 1.694e-002 
1.883e-002 2.685e+008 1.703e+014 1.000e+006 6.618e-002 1.698e-002 
1.887e-002 2.681e+008 1.709e+014 1.000e+006 6.375e-002 1.701e-002 
1.890e-002 2.678e+008 1.712e+014 1.000e+006 6.104e-002 1.704e-002 
1.892e-002 2.675e+008 1.715e+014 1.000e+006 6.182e-002 1.707e-002 
1.895e-002 2.672e+008 1.720e+014 1.000e+006 6.360e-002 1.710e-002 
1.898e-002 2.668e+008 1.726e+014 1.000e+006 6.175e-002 1.713e-002 
1.900e-002 2.663e+008 1.727e+014 1.000e+006 6.857e-002 1.716e-002 
1.903e-002 2.658e+008 1.710e+014 1.000e+006 6.614e-002 1.719e-002 
1.905e-002 2.655e+008 1.709e+014 1.000e+006 6.451e-002 1.721e-002 
1.907e-002 2.652e+008 1.710e+014 1.000e+006 6.454e-002 1.724e-002 
1.910e-002 2.650e+008 1.711e+014 1.000e+006 6.581e-002 1.726e-002 
1.912e-002 2.647e+008 1.709e+014 1.000e+006 6.603e-002 1.729e-002 
1.914e-002 2.644e+008 1.708e+014 1.000e+006 6.806e-002 1.731e-002 
1.916e-002 2.641e+008 1.709e+014 1.000e+006 6.852e-002 1.734e-002 
1.918e-002 2.637e+008 1.708e+014 1.000e+006 7.234e-002 1.736e-002 
1.921e-002 2.633e+008 1.709e+014 1.000e+006 7.197e-002 1.738e-002 
1.923e-002 2.629e+008 1.711e+014 1.000e+006 6.921e-002 1.741e-002 
1.925e-002 2.624e+008 1.714e+014 1.000e+006 7.008e-002 1.743e-002 
1.927e-002 2.619e+008 1.717e+014 1.000e+006 7.481e-002 1.746e-002 
1.929e-002 2.614e+008 1.720e+014 1.000e+006 7.500e-002 1.749e-002 
1.931e-002 2.610e+008 1.724e+014 1.000e+006 7.634e-002 1.751e-002 
1.934e-002 2.605e+008 1.725e+014 1.000e+006 7.601e-002 1.753e-002 
1.936e-002 2.602e+008 1.724e+014 1.000e+006 7.269e-002 1.756e-002 
1.938e-002 2.600e+008 1.724e+014 1.000e+006 7.000e-002 1.758e-002 
1.940e-002 2.598e+008 1.723e+014 1.000e+006 6.777e-002 1.760e-002 
1.942e-002 2.597e+008 1.722e+014 1.000e+006 6.645e-002 1.762e-002 
1.944e-002 2.596e+008 1.722e+014 1.000e+006 7.055e-002 1.764e-002 
1.946e-002 2.596e+008 1.725e+014 1.000e+006 7.064e-002 1.766e-002 
1.948e-002 2.595e+008 1.725e+014 1.000e+006 7.203e-002 1.768e-002 
1.950e-002 2.594e+008 1.727e+014 1.000e+006 6.888e-002 1.770e-002 
1.952e-002 2.592e+008 1.728e+014 1.000e+006 6.765e-002 1.772e-002 
1.953e-002 2.591e+008 1.726e+014 1.000e+006 6.715e-002 1.774e-002 
1.955e-002 2.590e+008 1.725e+014 1.000e+006 7.337e-002 1.776e-002 
1.957e-002 2.589e+008 1.724e+014 1.000e+006 6.976e-002 1.778e-002 
1.959e-002 2.588e+008 1.724e+014 1.000e+006 6.875e-002 1.780e-002 
1.961e-002 2.588e+008 1.723e+014 1.000e+006 6.888e-002 1.782e-002 
1.963e-002 2.588e+008 1.723e+014 1.000e+006 6.663e-002 1.784e-002 
1.965e-002 2.588e+008 1.724e+014 1.000e+006 7.455e-002 1.786e-002 
1.967e-002 2.589e+008 1.721e+014 1.000e+006 6.915e-002 1.788e-002 
1.969e-002 2.591e+008 1.720e+014 1.000e+006 6.417e-002 1.790e-002 
1.971e-002 2.595e+008 1.721e+014 1.000e+006 6.161e-002 1.791e-002 
1.972e-002 2.598e+008 1.723e+014 1.000e+006 6.274e-002 1.793e-002 
1.974e-002 2.601e+008 1.726e+014 1.000e+006 5.970e-002 1.794e-002 
1.976e-002 2.605e+008 1.729e+014 1.000e+006 6.974e-002 1.796e-002 
1.978e-002 2.608e+008 1.728e+014 1.000e+006 6.721e-002 1.798e-002 
1.980e-002 2.612e+008 1.727e+014 1.000e+006 6.294e-002 1.799e-002 
1.982e-002 2.615e+008 1.727e+014 1.000e+006 6.081e-002 1.801e-002 
1.984e-002 2.619e+008 1.729e+014 1.000e+006 6.301e-002 1.802e-002 
1.986e-002 2.622e+008 1.731e+014 1.000e+006 6.324e-002 1.804e-002 
1.987e-002 2.626e+008 1.731e+014 1.000e+006 7.014e-002 1.806e-002 
1.989e-002 2.629e+008 1.734e+014 1.000e+006 6.990e-002 1.807e-002 
1.991e-002 2.632e+008 1.735e+014 1.000e+006 6.465e-002 1.809e-002 
1.993e-002 2.635e+008 1.733e+014 1.000e+006 6.698e-002 1.811e-002 
1.995e-002 2.638e+008 1.732e+014 1.000e+006 6.335e-002 1.812e-002 
1.997e-002 2.641e+008 1.733e+014 1.000e+006 6.253e-002 1.814e-002 
1.998e-002 2.645e+008 1.735e+014 1.000e+006 6.769e-002 1.815e-002 
2.000e-002 2.650e+008 1.736e+014 1.000e+006 6.488e-002 1.817e-002 
2.002e-002 2.654e+008 1.738e+014 1.000e+006 6.412e-002 1.819e-002 
2.004e-002 2.659e+008 1.737e+014 1.000e+006 6.361e-002 1.820e-002 
2.006e-002 2.663e+008 1.734e+014 1.000e+006 6.012e-002 1.822e-002 
2.008e-002 2.666e+008 1.733e+014 1.000e+006 6.987e-002 1.823e-002 
2.010e-002 2.668e+008 1.731e+014 1.000e+006 7.306e-002 1.825e-002 
2.012e-002 2.671e+008 1.715e+014 1.000e+006 6.830e-002 1.827e-002 
2.013e-002 2.674e+008 1.711e+014 1.000e+006 6.383e-002 1.828e-002 
2.015e-002 2.679e+008 1.711e+014 1.000e+006 6.192e-002 1.830e-002 
2.017e-002 2.683e+008 1.709e+014 1.000e+006 5.915e-002 1.831e-002 
2.019e-002 2.688e+008 1.706e+014 1.000e+006 6.768e-002 1.833e-002 
2.021e-002 2.693e+008 1.702e+014 1.000e+006 6.656e-002 1.834e-002 
2.023e-002 2.698e+008 1.701e+014 1.000e+006 6.357e-002 1.836e-002 
2.024e-002 2.703e+008 1.703e+014 1.000e+006 6.171e-002 1.837e-002 
2.026e-002 2.708e+008 1.704e+014 1.000e+006 6.228e-002 1.839e-002 
2.028e-002 2.712e+008 1.707e+014 1.000e+006 6.546e-002 1.840e-002 
2.030e-002 2.716e+008 1.710e+014 1.000e+006 7.295e-002 1.842e-002 
2.032e-002 2.719e+008 1.707e+014 1.000e+006 7.003e-002 1.844e-002 
