# Supplementary material for: Strain rate dependency of dislocation plasticity
Source: Nat Commun. 2021 Mar 23;12:1845. doi: 10.1038/s41467-021-21939-1 (PMC7988163; doi:10.1038/s41467-021-21939-1)
Supplement: Supplementary file 3 — Supplementary Data 1 [file 41467_2021_21939_MOESM3_ESM.zip › Supplementary Data 1/DDDSimulationSet1/StrainRate=1e6s-1/InitialDislocationDensity=2.5e13m-2.dat]

#strain(1), stress(Pa), dislocation density(m-2), strain rate(s-1), mean dislocation velocity(km/s), plastic strain(1)
2.110e-004 2.962e+007 2.324e+013 1.000e+006 1.500e-002 3.585e-006 
4.146e-004 5.794e+007 2.325e+013 1.000e+006 2.516e-002 1.275e-005 
5.160e-004 7.173e+007 2.326e+013 1.000e+006 3.023e-002 1.907e-005 
6.680e-004 9.149e+007 2.327e+013 1.000e+006 3.747e-002 3.043e-005 
9.860e-004 1.329e+008 2.338e+013 1.000e+006 5.081e-002 6.315e-005 
1.284e-003 1.703e+008 2.362e+013 1.000e+006 6.619e-002 1.043e-004 
1.505e-003 1.968e+008 2.387e+013 1.000e+006 7.745e-002 1.417e-004 
1.642e-003 2.127e+008 2.408e+013 1.000e+006 8.931e-002 1.696e-004 
1.821e-003 2.326e+008 2.450e+013 1.000e+006 1.010e-001 2.108e-004 
1.934e-003 2.448e+008 2.472e+013 1.000e+006 1.050e-001 2.401e-004 
2.114e-003 2.631e+008 2.528e+013 1.000e+006 1.180e-001 2.894e-004 
2.305e-003 2.817e+008 2.606e+013 1.000e+006 1.405e-001 3.556e-004 
2.378e-003 2.883e+008 2.634e+013 1.000e+006 1.503e-001 3.842e-004 
2.470e-003 2.956e+008 2.649e+013 1.000e+006 1.672e-001 4.229e-004 
2.639e-003 3.084e+008 2.703e+013 1.000e+006 1.868e-001 5.044e-004 
2.771e-003 3.172e+008 2.769e+013 1.000e+006 2.001e-001 5.762e-004 
2.877e-003 3.235e+008 2.835e+013 1.000e+006 2.093e-001 6.387e-004 
3.014e-003 3.312e+008 2.857e+013 1.000e+006 2.118e-001 7.216e-004 
3.180e-003 3.398e+008 2.954e+013 1.000e+006 2.267e-001 8.283e-004 
3.340e-003 3.466e+008 3.017e+013 1.000e+006 2.362e-001 9.402e-004 
3.482e-003 3.519e+008 3.110e+013 1.000e+006 2.399e-001 1.048e-003 
3.564e-003 3.546e+008 3.171e+013 1.000e+006 2.434e-001 1.111e-003 
3.639e-003 3.570e+008 3.186e+013 1.000e+006 2.441e-001 1.169e-003 
3.715e-003 3.592e+008 3.222e+013 1.000e+006 2.464e-001 1.230e-003 
3.768e-003 3.606e+008 3.198e+013 1.000e+006 2.541e-001 1.273e-003 
3.814e-003 3.618e+008 3.133e+013 1.000e+006 2.514e-001 1.311e-003 
3.856e-003 3.631e+008 3.128e+013 1.000e+006 2.522e-001 1.344e-003 
3.892e-003 3.641e+008 3.143e+013 1.000e+006 2.458e-001 1.374e-003 
3.923e-003 3.650e+008 3.160e+013 1.000e+006 2.463e-001 1.398e-003 
3.953e-003 3.659e+008 3.165e+013 1.000e+006 2.499e-001 1.422e-003 
3.986e-003 3.669e+008 3.111e+013 1.000e+006 2.552e-001 1.448e-003 
4.020e-003 3.678e+008 3.124e+013 1.000e+006 2.571e-001 1.475e-003 
4.053e-003 3.687e+008 3.135e+013 1.000e+006 2.558e-001 1.502e-003 
4.086e-003 3.697e+008 3.139e+013 1.000e+006 2.468e-001 1.529e-003 
4.107e-003 3.703e+008 3.142e+013 1.000e+006 2.517e-001 1.545e-003 
4.124e-003 3.708e+008 3.148e+013 1.000e+006 2.537e-001 1.560e-003 
4.141e-003 3.713e+008 3.157e+013 1.000e+006 2.533e-001 1.573e-003 
4.158e-003 3.717e+008 3.162e+013 1.000e+006 2.568e-001 1.587e-003 
4.176e-003 3.721e+008 3.171e+013 1.000e+006 2.572e-001 1.602e-003 
4.192e-003 3.725e+008 3.181e+013 1.000e+006 2.583e-001 1.615e-003 
4.208e-003 3.729e+008 3.190e+013 1.000e+006 2.613e-001 1.629e-003 
4.223e-003 3.732e+008 3.202e+013 1.000e+006 2.635e-001 1.642e-003 
4.239e-003 3.735e+008 3.210e+013 1.000e+006 2.656e-001 1.655e-003 
4.254e-003 3.738e+008 3.220e+013 1.000e+006 2.661e-001 1.668e-003 
4.270e-003 3.741e+008 3.230e+013 1.000e+006 2.666e-001 1.682e-003 
4.285e-003 3.744e+008 3.240e+013 1.000e+006 2.677e-001 1.696e-003 
4.301e-003 3.746e+008 3.252e+013 1.000e+006 2.662e-001 1.709e-003 
4.315e-003 3.749e+008 3.263e+013 1.000e+006 2.676e-001 1.722e-003 
4.330e-003 3.751e+008 3.275e+013 1.000e+006 2.699e-001 1.735e-003 
4.345e-003 3.753e+008 3.279e+013 1.000e+006 2.732e-001 1.749e-003 
4.360e-003 3.755e+008 3.285e+013 1.000e+006 2.749e-001 1.762e-003 
4.374e-003 3.757e+008 3.289e+013 1.000e+006 2.786e-001 1.776e-003 
4.389e-003 3.758e+008 3.279e+013 1.000e+006 2.807e-001 1.790e-003 
4.405e-003 3.760e+008 3.281e+013 1.000e+006 2.802e-001 1.804e-003 
4.420e-003 3.761e+008 3.279e+013 1.000e+006 2.746e-001 1.818e-003 
4.435e-003 3.763e+008 3.276e+013 1.000e+006 2.702e-001 1.832e-003 
4.450e-003 3.766e+008 3.274e+013 1.000e+006 2.678e-001 1.845e-003 
4.465e-003 3.768e+008 3.276e+013 1.000e+006 2.707e-001 1.858e-003 
4.479e-003 3.770e+008 3.280e+013 1.000e+006 2.712e-001 1.872e-003 
4.494e-003 3.772e+008 3.283e+013 1.000e+006 2.685e-001 1.885e-003 
4.509e-003 3.774e+008 3.288e+013 1.000e+006 2.648e-001 1.898e-003 
4.523e-003 3.777e+008 3.276e+013 1.000e+006 2.656e-001 1.911e-003 
4.537e-003 3.779e+008 3.271e+013 1.000e+006 2.677e-001 1.923e-003 
4.552e-003 3.782e+008 3.272e+013 1.000e+006 2.656e-001 1.936e-003 
4.566e-003 3.784e+008 3.272e+013 1.000e+006 2.643e-001 1.949e-003 
4.581e-003 3.787e+008 3.272e+013 1.000e+006 2.663e-001 1.962e-003 
4.596e-003 3.789e+008 3.277e+013 1.000e+006 2.647e-001 1.975e-003 
4.610e-003 3.792e+008 3.271e+013 1.000e+006 2.625e-001 1.987e-003 
4.625e-003 3.794e+008 3.271e+013 1.000e+006 2.633e-001 2.000e-003 
4.639e-003 3.797e+008 3.272e+013 1.000e+006 2.628e-001 2.013e-003 
4.654e-003 3.800e+008 3.277e+013 1.000e+006 2.650e-001 2.026e-003 
4.669e-003 3.802e+008 3.279e+013 1.000e+006 2.677e-001 2.039e-003 
4.683e-003 3.804e+008 3.281e+013 1.000e+006 2.635e-001 2.052e-003 
4.698e-003 3.807e+008 3.278e+013 1.000e+006 2.634e-001 2.064e-003 
4.712e-003 3.809e+008 3.280e+013 1.000e+006 2.635e-001 2.077e-003 
4.727e-003 3.812e+008 3.282e+013 1.000e+006 2.632e-001 2.090e-003 
4.742e-003 3.815e+008 3.287e+013 1.000e+006 2.611e-001 2.104e-003 
4.757e-003 3.818e+008 3.293e+013 1.000e+006 2.578e-001 2.117e-003 
4.772e-003 3.821e+008 3.299e+013 1.000e+006 2.549e-001 2.130e-003 
4.787e-003 3.824e+008 3.307e+013 1.000e+006 2.530e-001 2.142e-003 
4.802e-003 3.827e+008 3.315e+013 1.000e+006 2.483e-001 2.155e-003 
4.816e-003 3.830e+008 3.323e+013 1.000e+006 2.502e-001 2.167e-003 
4.831e-003 3.833e+008 3.322e+013 1.000e+006 2.463e-001 2.180e-003 
4.846e-003 3.836e+008 3.325e+013 1.000e+006 2.449e-001 2.192e-003 
4.860e-003 3.839e+008 3.330e+013 1.000e+006 2.428e-001 2.205e-003 
4.875e-003 3.842e+008 3.333e+013 1.000e+006 2.412e-001 2.217e-003 
4.890e-003 3.846e+008 3.341e+013 1.000e+006 2.422e-001 2.230e-003 
4.905e-003 3.849e+008 3.336e+013 1.000e+006 2.381e-001 2.242e-003 
4.920e-003 3.853e+008 3.290e+013 1.000e+006 2.420e-001 2.255e-003 
4.935e-003 3.856e+008 3.264e+013 1.000e+006 2.469e-001 2.267e-003 
4.949e-003 3.859e+008 3.265e+013 1.000e+006 2.453e-001 2.280e-003 
4.964e-003 3.863e+008 3.269e+013 1.000e+006 2.452e-001 2.292e-003 
4.979e-003 3.866e+008 3.274e+013 1.000e+006 2.443e-001 2.305e-003 
4.993e-003 3.870e+008 3.275e+013 1.000e+006 2.397e-001 2.317e-003 
5.008e-003 3.873e+008 3.282e+013 1.000e+006 2.418e-001 2.329e-003 
5.023e-003 3.877e+008 3.288e+013 1.000e+006 2.402e-001 2.342e-003 
5.039e-003 3.880e+008 3.293e+013 1.000e+006 2.351e-001 2.355e-003 
5.054e-003 3.884e+008 3.291e+013 1.000e+006 2.349e-001 2.367e-003 
5.069e-003 3.888e+008 3.284e+013 1.000e+006 2.393e-001 2.380e-003 
5.084e-003 3.892e+008 3.285e+013 1.000e+006 2.368e-001 2.392e-003 
5.099e-003 3.896e+008 3.287e+013 1.000e+006 2.354e-001 2.404e-003 
5.114e-003 3.899e+008 3.262e+013 1.000e+006 2.441e-001 2.417e-003 
5.130e-003 3.903e+008 3.252e+013 1.000e+006 2.463e-001 2.431e-003 
5.146e-003 3.906e+008 3.245e+013 1.000e+006 2.486e-001 2.444e-003 
5.161e-003 3.910e+008 3.243e+013 1.000e+006 2.446e-001 2.457e-003 
5.177e-003 3.913e+008 3.241e+013 1.000e+006 2.453e-001 2.470e-003 
5.192e-003 3.916e+008 3.241e+013 1.000e+006 2.485e-001 2.484e-003 
5.208e-003 3.919e+008 3.245e+013 1.000e+006 2.464e-001 2.497e-003 
5.223e-003 3.922e+008 3.250e+013 1.000e+006 2.467e-001 2.510e-003 
5.239e-003 3.926e+008 3.246e+013 1.000e+006 2.482e-001 2.524e-003 
5.255e-003 3.929e+008 3.250e+013 1.000e+006 2.443e-001 2.538e-003 
5.271e-003 3.932e+008 3.255e+013 1.000e+006 2.450e-001 2.551e-003 
5.287e-003 3.935e+008 3.262e+013 1.000e+006 2.472e-001 2.565e-003 
5.304e-003 3.939e+008 3.266e+013 1.000e+006 2.450e-001 2.579e-003 
5.320e-003 3.942e+008 3.273e+013 1.000e+006 2.493e-001 2.593e-003 
5.336e-003 3.945e+008 3.282e+013 1.000e+006 2.442e-001 2.607e-003 
5.352e-003 3.948e+008 3.293e+013 1.000e+006 2.459e-001 2.622e-003 
5.369e-003 3.951e+008 3.305e+013 1.000e+006 2.467e-001 2.636e-003 
5.385e-003 3.954e+008 3.317e+013 1.000e+006 2.472e-001 2.650e-003 
5.401e-003 3.957e+008 3.325e+013 1.000e+006 2.486e-001 2.664e-003 
5.418e-003 3.960e+008 3.320e+013 1.000e+006 2.520e-001 2.679e-003 
5.434e-003 3.963e+008 3.335e+013 1.000e+006 2.480e-001 2.693e-003 
5.451e-003 3.965e+008 3.345e+013 1.000e+006 2.556e-001 2.708e-003 
5.467e-003 3.967e+008 3.312e+013 1.000e+006 2.578e-001 2.723e-003 
5.484e-003 3.969e+008 3.308e+013 1.000e+006 2.626e-001 2.738e-003 
5.500e-003 3.971e+008 3.299e+013 1.000e+006 2.605e-001 2.753e-003 
5.517e-003 3.973e+008 3.120e+013 1.000e+006 2.855e-001 2.769e-003 
5.534e-003 3.976e+008 3.118e+013 1.000e+006 2.840e-001 2.784e-003 
5.550e-003 3.978e+008 3.120e+013 1.000e+006 2.888e-001 2.798e-003 
5.567e-003 3.980e+008 3.125e+013 1.000e+006 2.882e-001 2.814e-003 
5.584e-003 3.982e+008 3.133e+013 1.000e+006 2.868e-001 2.829e-003 
5.600e-003 3.984e+008 3.142e+013 1.000e+006 2.887e-001 2.845e-003 
5.617e-003 3.986e+008 3.149e+013 1.000e+006 2.887e-001 2.860e-003 
5.634e-003 3.988e+008 3.155e+013 1.000e+006 2.849e-001 2.876e-003 
5.651e-003 3.990e+008 3.164e+013 1.000e+006 2.834e-001 2.891e-003 
5.668e-003 3.991e+008 3.162e+013 1.000e+006 2.841e-001 2.907e-003 
5.685e-003 3.993e+008 3.156e+013 1.000e+006 2.867e-001 2.923e-003 
5.702e-003 3.995e+008 3.139e+013 1.000e+006 2.879e-001 2.939e-003 
5.719e-003 3.996e+008 3.142e+013 1.000e+006 2.882e-001 2.955e-003 
5.736e-003 3.998e+008 3.148e+013 1.000e+006 2.944e-001 2.971e-003 
5.753e-003 3.998e+008 3.144e+013 1.000e+006 2.927e-001 2.987e-003 
5.770e-003 3.999e+008 3.071e+013 1.000e+006 3.045e-001 3.004e-003 
5.787e-003 4.001e+008 3.040e+013 1.000e+006 2.998e-001 3.020e-003 
5.805e-003 4.003e+008 3.012e+013 1.000e+006 2.926e-001 3.036e-003 
5.822e-003 4.006e+008 3.014e+013 1.000e+006 2.937e-001 3.051e-003 
5.839e-003 4.009e+008 3.017e+013 1.000e+006 2.854e-001 3.066e-003 
5.856e-003 4.012e+008 3.021e+013 1.000e+006 2.818e-001 3.081e-003 
5.873e-003 4.015e+008 3.028e+013 1.000e+006 2.823e-001 3.095e-003 
5.889e-003 4.019e+008 3.036e+013 1.000e+006 2.822e-001 3.110e-003 
5.906e-003 4.022e+008 3.047e+013 1.000e+006 2.817e-001 3.124e-003 
5.923e-003 4.025e+008 3.058e+013 1.000e+006 2.808e-001 3.139e-003 
5.940e-003 4.028e+008 3.060e+013 1.000e+006 2.778e-001 3.154e-003 
5.958e-003 4.031e+008 3.072e+013 1.000e+006 2.752e-001 3.169e-003 
5.975e-003 4.034e+008 3.065e+013 1.000e+006 2.775e-001 3.184e-003 
5.992e-003 4.037e+008 3.066e+013 1.000e+006 2.801e-001 3.199e-003 
6.010e-003 4.040e+008 3.058e+013 1.000e+006 2.784e-001 3.215e-003 
6.027e-003 4.043e+008 3.058e+013 1.000e+006 2.803e-001 3.231e-003 
6.045e-003 4.045e+008 3.066e+013 1.000e+006 2.818e-001 3.247e-003 
6.062e-003 4.047e+008 3.066e+013 1.000e+006 2.863e-001 3.262e-003 
6.079e-003 4.049e+008 3.072e+013 1.000e+006 2.799e-001 3.278e-003 
6.097e-003 4.051e+008 3.073e+013 1.000e+006 2.763e-001 3.295e-003 
6.115e-003 4.054e+008 3.070e+013 1.000e+006 2.759e-001 3.312e-003 
6.133e-003 4.056e+008 3.074e+013 1.000e+006 2.803e-001 3.328e-003 
6.151e-003 4.058e+008 3.077e+013 1.000e+006 2.785e-001 3.344e-003 
6.168e-003 4.060e+008 3.081e+013 1.000e+006 2.763e-001 3.360e-003 
6.185e-003 4.062e+008 3.086e+013 1.000e+006 2.774e-001 3.376e-003 
6.203e-003 4.064e+008 3.094e+013 1.000e+006 2.808e-001 3.392e-003 
6.220e-003 4.066e+008 3.102e+013 1.000e+006 2.782e-001 3.408e-003 
6.238e-003 4.068e+008 3.111e+013 1.000e+006 2.780e-001 3.424e-003 
6.287e-003 4.072e+008 2.915e+013 1.000e+006 3.155e-001 3.469e-003 
6.370e-003 4.080e+008 2.949e+013 1.000e+006 3.140e-001 3.547e-003 
6.449e-003 4.087e+008 2.997e+013 1.000e+006 3.130e-001 3.622e-003 
6.525e-003 4.091e+008 3.056e+013 1.000e+006 3.115e-001 3.694e-003 
6.604e-003 4.092e+008 3.121e+013 1.000e+006 3.171e-001 3.774e-003 
6.678e-003 4.087e+008 3.123e+013 1.000e+006 3.378e-001 3.850e-003 
6.713e-003 4.083e+008 3.103e+013 1.000e+006 3.309e-001 3.888e-003 
6.737e-003 4.081e+008 3.094e+013 1.000e+006 3.321e-001 3.914e-003 
6.785e-003 4.077e+008 3.066e+013 1.000e+006 3.359e-001 3.965e-003 
6.855e-003 4.072e+008 3.081e+013 1.000e+006 3.360e-001 4.037e-003 
6.933e-003 4.065e+008 3.112e+013 1.000e+006 3.405e-001 4.121e-003 
6.999e-003 4.057e+008 3.133e+013 1.000e+006 3.402e-001 4.192e-003 
7.069e-003 4.048e+008 3.152e+013 1.000e+006 3.413e-001 4.268e-003 
7.134e-003 4.041e+008 3.169e+013 1.000e+006 3.333e-001 4.339e-003 
7.190e-003 4.034e+008 3.150e+013 1.000e+006 3.356e-001 4.399e-003 
7.250e-003 4.028e+008 3.125e+013 1.000e+006 3.367e-001 4.464e-003 
7.296e-003 4.023e+008 3.126e+013 1.000e+006 3.339e-001 4.513e-003 
7.333e-003 4.020e+008 3.137e+013 1.000e+006 3.317e-001 4.552e-003 
7.364e-003 4.018e+008 3.155e+013 1.000e+006 3.286e-001 4.585e-003 
7.391e-003 4.015e+008 3.159e+013 1.000e+006 3.355e-001 4.614e-003 
7.419e-003 4.012e+008 3.155e+013 1.000e+006 3.326e-001 4.643e-003 
7.446e-003 4.009e+008 3.168e+013 1.000e+006 3.300e-001 4.672e-003 
7.472e-003 4.007e+008 3.166e+013 1.000e+006 3.326e-001 4.700e-003 
7.497e-003 4.004e+008 3.169e+013 1.000e+006 3.350e-001 4.727e-003 
7.522e-003 4.001e+008 3.174e+013 1.000e+006 3.357e-001 4.755e-003 
7.549e-003 3.998e+008 3.190e+013 1.000e+006 3.302e-001 4.783e-003 
7.576e-003 3.995e+008 3.200e+013 1.000e+006 3.301e-001 4.813e-003 
7.603e-003 3.992e+008 3.214e+013 1.000e+006 3.308e-001 4.842e-003 
7.630e-003 3.988e+008 3.234e+013 1.000e+006 3.340e-001 4.871e-003 
7.656e-003 3.984e+008 3.242e+013 1.000e+006 3.362e-001 4.900e-003 
7.680e-003 3.981e+008 3.230e+013 1.000e+006 3.356e-001 4.926e-003 
7.707e-003 3.977e+008 3.242e+013 1.000e+006 3.279e-001 4.957e-003 
7.736e-003 3.973e+008 3.258e+013 1.000e+006 3.248e-001 4.987e-003 
7.764e-003 3.970e+008 3.275e+013 1.000e+006 3.248e-001 5.017e-003 
7.789e-003 3.967e+008 3.293e+013 1.000e+006 3.280e-001 5.045e-003 
7.813e-003 3.963e+008 3.313e+013 1.000e+006 3.304e-001 5.072e-003 
7.836e-003 3.959e+008 3.334e+013 1.000e+006 3.345e-001 5.097e-003 
7.855e-003 3.956e+008 3.354e+013 1.000e+006 3.376e-001 5.119e-003 
7.872e-003 3.953e+008 3.371e+013 1.000e+006 3.372e-001 5.138e-003 
7.889e-003 3.950e+008 3.387e+013 1.000e+006 3.414e-001 5.157e-003 
7.906e-003 3.947e+008 3.406e+013 1.000e+006 3.302e-001 5.176e-003 
7.923e-003 3.944e+008 3.390e+013 1.000e+006 3.383e-001 5.195e-003 
7.940e-003 3.941e+008 3.381e+013 1.000e+006 3.406e-001 5.214e-003 
7.957e-003 3.938e+008 3.381e+013 1.000e+006 3.511e-001 5.233e-003 
7.973e-003 3.936e+008 3.380e+013 1.000e+006 3.452e-001 5.251e-003 
7.990e-003 3.933e+008 3.371e+013 1.000e+006 3.525e-001 5.269e-003 
8.006e-003 3.930e+008 3.367e+013 1.000e+006 3.325e-001 5.288e-003 
8.032e-003 3.925e+008 3.268e+013 1.000e+006 3.384e-001 5.316e-003 
8.056e-003 3.921e+008 3.265e+013 1.000e+006 3.375e-001 5.344e-003 
8.080e-003 3.917e+008 3.270e+013 1.000e+006 3.373e-001 5.371e-003 
8.104e-003 3.912e+008 3.270e+013 1.000e+006 3.381e-001 5.398e-003 
8.128e-003 3.908e+008 3.279e+013 1.000e+006 3.366e-001 5.425e-003 
8.152e-003 3.903e+008 3.262e+013 1.000e+006 3.363e-001 5.452e-003 
8.176e-003 3.899e+008 3.266e+013 1.000e+006 3.365e-001 5.479e-003 
8.200e-003 3.895e+008 3.273e+013 1.000e+006 3.336e-001 5.506e-003 
8.224e-003 3.891e+008 3.285e+013 1.000e+006 3.288e-001 5.532e-003 
8.247e-003 3.887e+008 3.301e+013 1.000e+006 3.320e-001 5.559e-003 
8.271e-003 3.883e+008 3.310e+013 1.000e+006 3.328e-001 5.585e-003 
8.295e-003 3.879e+008 3.305e+013 1.000e+006 3.333e-001 5.612e-003 
8.318e-003 3.875e+008 3.311e+013 1.000e+006 3.287e-001 5.637e-003 
8.340e-003 3.871e+008 3.324e+013 1.000e+006 3.307e-001 5.663e-003 
8.363e-003 3.867e+008 3.330e+013 1.000e+006 3.305e-001 5.688e-003 
8.387e-003 3.862e+008 3.342e+013 1.000e+006 3.275e-001 5.715e-003 
8.411e-003 3.858e+008 3.345e+013 1.000e+006 3.343e-001 5.743e-003 
8.434e-003 3.853e+008 3.346e+013 1.000e+006 3.276e-001 5.769e-003 
8.458e-003 3.849e+008 3.355e+013 1.000e+006 3.297e-001 5.795e-003 
8.481e-003 3.844e+008 3.356e+013 1.000e+006 3.290e-001 5.822e-003 
8.504e-003 3.840e+008 3.346e+013 1.000e+006 3.302e-001 5.847e-003 
8.526e-003 3.836e+008 3.338e+013 1.000e+006 3.353e-001 5.873e-003 
8.549e-003 3.831e+008 3.336e+013 1.000e+006 3.343e-001 5.899e-003 
8.572e-003 3.827e+008 3.329e+013 1.000e+006 3.344e-001 5.925e-003 
8.594e-003 3.822e+008 3.312e+013 1.000e+006 3.363e-001 5.950e-003 
8.616e-003 3.818e+008 3.303e+013 1.000e+006 3.369e-001 5.976e-003 
8.638e-003 3.814e+008 3.287e+013 1.000e+006 3.316e-001 6.000e-003 
8.660e-003 3.810e+008 3.283e+013 1.000e+006 3.333e-001 6.025e-003 
8.682e-003 3.806e+008 3.285e+013 1.000e+006 3.284e-001 6.049e-003 
8.705e-003 3.803e+008 3.293e+013 1.000e+006 3.275e-001 6.075e-003 
8.728e-003 3.799e+008 3.306e+013 1.000e+006 3.256e-001 6.100e-003 
8.752e-003 3.796e+008 3.322e+013 1.000e+006 3.242e-001 6.126e-003 
8.777e-003 3.792e+008 3.343e+013 1.000e+006 3.211e-001 6.153e-003 
8.802e-003 3.789e+008 3.362e+013 1.000e+006 3.191e-001 6.181e-003 
8.844e-003 3.783e+008 3.361e+013 1.000e+006 3.259e-001 6.228e-003 
8.889e-003 3.775e+008 3.362e+013 1.000e+006 3.278e-001 6.278e-003 
8.935e-003 3.767e+008 3.386e+013 1.000e+006 3.259e-001 6.329e-003 
8.978e-003 3.759e+008 3.388e+013 1.000e+006 3.282e-001 6.377e-003 
9.020e-003 3.751e+008 3.383e+013 1.000e+006 3.271e-001 6.425e-003 
9.053e-003 3.745e+008 3.382e+013 1.000e+006 3.334e-001 6.463e-003 
9.099e-003 3.737e+008 3.346e+013 1.000e+006 3.248e-001 6.514e-003 
9.143e-003 3.730e+008 3.351e+013 1.000e+006 3.255e-001 6.562e-003 
9.187e-003 3.723e+008 3.359e+013 1.000e+006 3.230e-001 6.611e-003 
9.231e-003 3.717e+008 3.352e+013 1.000e+006 3.143e-001 6.659e-003 
9.273e-003 3.713e+008 3.350e+013 1.000e+006 3.129e-001 6.705e-003 
9.314e-003 3.709e+008 3.339e+013 1.000e+006 3.142e-001 6.749e-003 
9.356e-003 3.705e+008 3.350e+013 1.000e+006 3.128e-001 6.793e-003 
9.398e-003 3.701e+008 3.358e+013 1.000e+006 3.165e-001 6.838e-003 
9.440e-003 3.695e+008 3.344e+013 1.000e+006 3.292e-001 6.884e-003 
9.482e-003 3.687e+008 3.308e+013 1.000e+006 3.300e-001 6.931e-003 
9.524e-003 3.681e+008 3.267e+013 1.000e+006 3.278e-001 6.977e-003 
9.565e-003 3.676e+008 3.263e+013 1.000e+006 3.261e-001 7.022e-003 
9.606e-003 3.671e+008 3.237e+013 1.000e+006 3.283e-001 7.067e-003 
9.649e-003 3.667e+008 3.200e+013 1.000e+006 3.265e-001 7.112e-003 
9.691e-003 3.663e+008 3.163e+013 1.000e+006 3.303e-001 7.157e-003 
9.732e-003 3.660e+008 3.101e+013 1.000e+006 3.253e-001 7.200e-003 
9.775e-003 3.659e+008 3.072e+013 1.000e+006 3.248e-001 7.244e-003 
9.819e-003 3.658e+008 3.070e+013 1.000e+006 3.179e-001 7.288e-003 
9.863e-003 3.658e+008 3.058e+013 1.000e+006 3.192e-001 7.333e-003 
9.912e-003 3.659e+008 3.043e+013 1.000e+006 3.220e-001 7.381e-003 
9.960e-003 3.660e+008 3.033e+013 1.000e+006 3.116e-001 7.428e-003 
1.001e-002 3.663e+008 3.027e+013 1.000e+006 3.008e-001 7.472e-003 
1.006e-002 3.669e+008 3.041e+013 1.000e+006 2.992e-001 7.518e-003 
1.014e-002 3.678e+008 3.084e+013 1.000e+006 2.921e-001 7.591e-003 
1.025e-002 3.692e+008 3.160e+013 1.000e+006 2.868e-001 7.692e-003 
1.033e-002 3.699e+008 3.201e+013 1.000e+006 2.930e-001 7.767e-003 
1.039e-002 3.702e+008 3.214e+013 1.000e+006 2.975e-001 7.825e-003 
1.044e-002 3.703e+008 3.187e+013 1.000e+006 3.094e-001 7.876e-003 
1.049e-002 3.702e+008 3.191e+013 1.000e+006 3.121e-001 7.926e-003 
1.054e-002 3.702e+008 3.213e+013 1.000e+006 3.075e-001 7.974e-003 
1.058e-002 3.701e+008 3.247e+013 1.000e+006 3.078e-001 8.025e-003 
1.062e-002 3.699e+008 3.280e+013 1.000e+006 3.091e-001 8.062e-003 
1.064e-002 3.699e+008 3.296e+013 1.000e+006 3.109e-001 8.079e-003 
1.065e-002 3.698e+008 3.311e+013 1.000e+006 3.077e-001 8.095e-003 
1.067e-002 3.698e+008 3.326e+013 1.000e+006 3.102e-001 8.110e-003 
1.068e-002 3.697e+008 3.339e+013 1.000e+006 3.101e-001 8.126e-003 
1.070e-002 3.697e+008 3.356e+013 1.000e+006 3.098e-001 8.141e-003 
1.071e-002 3.696e+008 3.371e+013 1.000e+006 3.013e-001 8.157e-003 
1.073e-002 3.696e+008 3.388e+013 1.000e+006 3.043e-001 8.172e-003 
1.074e-002 3.696e+008 3.404e+013 1.000e+006 3.104e-001 8.187e-003 
1.076e-002 3.695e+008 3.420e+013 1.000e+006 3.068e-001 8.202e-003 
1.077e-002 3.695e+008 3.435e+013 1.000e+006 3.025e-001 8.218e-003 
1.079e-002 3.695e+008 3.454e+013 1.000e+006 3.006e-001 8.233e-003 
1.080e-002 3.695e+008 3.472e+013 1.000e+006 2.877e-001 8.248e-003 
1.082e-002 3.695e+008 3.492e+013 1.000e+006 2.923e-001 8.262e-003 
1.083e-002 3.696e+008 3.513e+013 1.000e+006 3.011e-001 8.277e-003 
1.085e-002 3.696e+008 3.534e+013 1.000e+006 2.973e-001 8.292e-003 
1.086e-002 3.696e+008 3.531e+013 1.000e+006 3.016e-001 8.306e-003 
1.088e-002 3.695e+008 3.533e+013 1.000e+006 2.999e-001 8.321e-003 
1.089e-002 3.695e+008 3.544e+013 1.000e+006 2.928e-001 8.335e-003 
1.091e-002 3.695e+008 3.532e+013 1.000e+006 3.030e-001 8.350e-003 
1.092e-002 3.694e+008 3.524e+013 1.000e+006 3.137e-001 8.365e-003 
1.094e-002 3.694e+008 3.510e+013 1.000e+006 3.098e-001 8.380e-003 
1.095e-002 3.693e+008 3.517e+013 1.000e+006 3.124e-001 8.396e-003 
1.097e-002 3.693e+008 3.530e+013 1.000e+006 2.940e-001 8.411e-003 
1.098e-002 3.692e+008 3.539e+013 1.000e+006 3.076e-001 8.426e-003 
1.099e-002 3.691e+008 3.549e+013 1.000e+006 3.076e-001 8.441e-003 
1.101e-002 3.691e+008 3.554e+013 1.000e+006 3.197e-001 8.457e-003 
1.102e-002 3.690e+008 3.556e+013 1.000e+006 3.129e-001 8.472e-003 
1.104e-002 3.689e+008 3.560e+013 1.000e+006 3.185e-001 8.486e-003 
1.105e-002 3.688e+008 3.568e+013 1.000e+006 2.981e-001 8.502e-003 
1.107e-002 3.687e+008 3.578e+013 1.000e+006 3.125e-001 8.517e-003 
1.111e-002 3.684e+008 3.512e+013 1.000e+006 2.997e-001 8.559e-003 
1.115e-002 3.678e+008 3.523e+013 1.000e+006 3.031e-001 8.608e-003 
1.120e-002 3.673e+008 3.481e+013 1.000e+006 3.096e-001 8.656e-003 
1.124e-002 3.667e+008 3.474e+013 1.000e+006 3.109e-001 8.705e-003 
1.129e-002 3.660e+008 3.490e+013 1.000e+006 3.048e-001 8.755e-003 
1.133e-002 3.655e+008 3.507e+013 1.000e+006 3.011e-001 8.803e-003 
1.137e-002 3.650e+008 3.501e+013 1.000e+006 3.022e-001 8.848e-003 
1.141e-002 3.646e+008 3.503e+013 1.000e+006 3.012e-001 8.891e-003 
1.146e-002 3.640e+008 3.453e+013 1.000e+006 3.091e-001 8.937e-003 
1.150e-002 3.635e+008 3.419e+013 1.000e+006 3.098e-001 8.984e-003 
1.154e-002 3.630e+008 3.398e+013 1.000e+006 3.092e-001 9.030e-003 
1.159e-002 3.625e+008 3.399e+013 1.000e+006 3.099e-001 9.077e-003 
1.163e-002 3.621e+008 3.416e+013 1.000e+006 3.078e-001 9.122e-003 
1.166e-002 3.618e+008 3.436e+013 1.000e+006 3.025e-001 9.157e-003 
1.168e-002 3.617e+008 3.443e+013 1.000e+006 3.017e-001 9.175e-003 
1.171e-002 3.615e+008 3.403e+013 1.000e+006 3.032e-001 9.205e-003 
1.175e-002 3.611e+008 3.403e+013 1.000e+006 3.031e-001 9.252e-003 
1.180e-002 3.608e+008 3.404e+013 1.000e+006 3.035e-001 9.299e-003 
1.184e-002 3.606e+008 3.415e+013 1.000e+006 2.963e-001 9.344e-003 
1.188e-002 3.604e+008 3.431e+013 1.000e+006 2.987e-001 9.391e-003 
1.193e-002 3.600e+008 3.452e+013 1.000e+006 3.002e-001 9.442e-003 
1.203e-002 3.591e+008 3.505e+013 1.000e+006 2.996e-001 9.543e-003 
1.212e-002 3.581e+008 3.509e+013 1.000e+006 3.055e-001 9.637e-003 
1.222e-002 3.568e+008 3.575e+013 1.000e+006 2.939e-001 9.754e-003 
1.230e-002 3.561e+008 3.604e+013 1.000e+006 2.896e-001 9.835e-003 
1.235e-002 3.557e+008 3.619e+013 1.000e+006 2.859e-001 9.891e-003 
1.240e-002 3.553e+008 3.612e+013 1.000e+006 2.866e-001 9.943e-003 
1.245e-002 3.548e+008 3.628e+013 1.000e+006 2.897e-001 9.996e-003 
1.250e-002 3.544e+008 3.634e+013 1.000e+006 2.771e-001 1.005e-002 
1.255e-002 3.544e+008 3.649e+013 1.000e+006 2.649e-001 1.010e-002 
1.260e-002 3.545e+008 3.677e+013 1.000e+006 2.599e-001 1.014e-002 
1.265e-002 3.548e+008 3.713e+013 1.000e+006 2.557e-001 1.019e-002 
1.268e-002 3.549e+008 3.738e+013 1.000e+006 2.548e-001 1.022e-002 
1.270e-002 3.551e+008 3.752e+013 1.000e+006 2.538e-001 1.025e-002 
1.272e-002 3.552e+008 3.759e+013 1.000e+006 2.551e-001 1.027e-002 
1.274e-002 3.553e+008 3.752e+013 1.000e+006 2.578e-001 1.029e-002 
1.276e-002 3.553e+008 3.757e+013 1.000e+006 2.605e-001 1.031e-002 
1.278e-002 3.554e+008 3.756e+013 1.000e+006 2.681e-001 1.033e-002 
1.280e-002 3.553e+008 3.746e+013 1.000e+006 2.675e-001 1.035e-002 
1.282e-002 3.554e+008 3.746e+013 1.000e+006 2.650e-001 1.037e-002 
1.284e-002 3.554e+008 3.756e+013 1.000e+006 2.665e-001 1.038e-002 
1.286e-002 3.554e+008 3.768e+013 1.000e+006 2.657e-001 1.040e-002 
1.288e-002 3.554e+008 3.782e+013 1.000e+006 2.649e-001 1.042e-002 
1.290e-002 3.554e+008 3.798e+013 1.000e+006 2.647e-001 1.044e-002 
1.292e-002 3.553e+008 3.813e+013 1.000e+006 2.652e-001 1.046e-002 
1.294e-002 3.552e+008 3.833e+013 1.000e+006 2.667e-001 1.049e-002 
1.296e-002 3.552e+008 3.852e+013 1.000e+006 2.661e-001 1.051e-002 
1.299e-002 3.550e+008 3.873e+013 1.000e+006 2.681e-001 1.053e-002 
1.301e-002 3.549e+008 3.894e+013 1.000e+006 2.709e-001 1.055e-002 
1.303e-002 3.547e+008 3.915e+013 1.000e+006 2.684e-001 1.057e-002 
1.305e-002 3.545e+008 3.932e+013 1.000e+006 2.683e-001 1.059e-002 
1.307e-002 3.542e+008 3.936e+013 1.000e+006 2.715e-001 1.062e-002 
1.309e-002 3.540e+008 3.944e+013 1.000e+006 2.717e-001 1.064e-002 
1.311e-002 3.537e+008 3.959e+013 1.000e+006 2.691e-001 1.066e-002 
1.313e-002 3.535e+008 3.978e+013 1.000e+006 2.736e-001 1.068e-002 
1.315e-002 3.531e+008 4.000e+013 1.000e+006 2.811e-001 1.071e-002 
1.317e-002 3.527e+008 4.021e+013 1.000e+006 2.812e-001 1.073e-002 
1.319e-002 3.522e+008 4.025e+013 1.000e+006 2.890e-001 1.075e-002 
1.321e-002 3.517e+008 4.022e+013 1.000e+006 2.999e-001 1.078e-002 
1.323e-002 3.511e+008 4.005e+013 1.000e+006 2.980e-001 1.080e-002 
1.325e-002 3.505e+008 3.976e+013 1.000e+006 3.026e-001 1.082e-002 
1.327e-002 3.498e+008 3.973e+013 1.000e+006 3.070e-001 1.085e-002 
1.329e-002 3.492e+008 3.975e+013 1.000e+006 2.961e-001 1.087e-002 
1.331e-002 3.486e+008 3.977e+013 1.000e+006 2.932e-001 1.090e-002 
1.333e-002 3.481e+008 3.989e+013 1.000e+006 2.945e-001 1.092e-002 
1.335e-002 3.476e+008 3.993e+013 1.000e+006 2.882e-001 1.094e-002 
1.337e-002 3.472e+008 4.004e+013 1.000e+006 2.872e-001 1.096e-002 
1.339e-002 3.467e+008 4.017e+013 1.000e+006 2.777e-001 1.099e-002 
1.341e-002 3.463e+008 4.032e+013 1.000e+006 2.758e-001 1.101e-002 
1.343e-002 3.458e+008 4.046e+013 1.000e+006 2.776e-001 1.103e-002 
1.345e-002 3.454e+008 4.064e+013 1.000e+006 2.795e-001 1.106e-002 
1.350e-002 3.440e+008 4.050e+013 1.000e+006 2.850e-001 1.112e-002 
1.356e-002 3.425e+008 4.089e+013 1.000e+006 2.850e-001 1.119e-002 
1.361e-002 3.410e+008 4.118e+013 1.000e+006 2.824e-001 1.126e-002 
1.367e-002 3.394e+008 4.113e+013 1.000e+006 2.865e-001 1.132e-002 
