# Supplementary material for: Strain rate dependency of dislocation plasticity
Source: Nat Commun. 2021 Mar 23;12:1845. doi: 10.1038/s41467-021-21939-1 (PMC7988163; doi:10.1038/s41467-021-21939-1)
Supplement: Supplementary file 3 — Supplementary Data 1 [file 41467_2021_21939_MOESM3_ESM.zip › Supplementary Data 1/DDDSimulationSet1/StrainRate=1e6s-1/InitialDislocationDensity=3.5e11m-2.dat]

#strain(1), stress(Pa), dislocation density(m-2), strain rate(s-1), mean dislocation velocity(km/s), plastic strain(1)
9.900e-005 1.416e+007 3.381e+011 1.000e+006 4.499e-002 7.725e-008 
1.990e-004 2.858e+007 3.380e+011 1.000e+006 8.606e-002 2.967e-007 
2.990e-004 4.299e+007 3.380e+011 1.000e+006 1.261e-001 6.578e-007 
3.990e-004 5.738e+007 3.380e+011 1.000e+006 1.643e-001 1.154e-006 
4.990e-004 7.174e+007 3.381e+011 1.000e+006 2.008e-001 1.779e-006 
5.990e-004 8.609e+007 3.383e+011 1.000e+006 2.350e-001 2.528e-006 
6.990e-004 1.004e+008 3.386e+011 1.000e+006 2.663e-001 3.390e-006 
7.990e-004 1.147e+008 3.392e+011 1.000e+006 2.962e-001 4.358e-006 
8.944e-004 1.284e+008 3.399e+011 1.000e+006 3.224e-001 5.374e-006 
9.944e-004 1.427e+008 3.410e+011 1.000e+006 3.492e-001 6.536e-006 
1.094e-003 1.570e+008 3.425e+011 1.000e+006 3.721e-001 7.787e-006 
1.193e-003 1.710e+008 3.442e+011 1.000e+006 3.978e-001 9.108e-006 
1.293e-003 1.852e+008 3.466e+011 1.000e+006 4.261e-001 1.055e-005 
1.393e-003 1.994e+008 3.495e+011 1.000e+006 4.506e-001 1.210e-005 
1.489e-003 2.131e+008 3.529e+011 1.000e+006 4.779e-001 1.370e-005 
1.573e-003 2.251e+008 3.565e+011 1.000e+006 5.032e-001 1.520e-005 
1.651e-003 2.363e+008 3.601e+011 1.000e+006 5.248e-001 1.668e-005 
1.699e-003 2.430e+008 3.623e+011 1.000e+006 5.342e-001 1.759e-005 
1.766e-003 2.524e+008 3.651e+011 1.000e+006 5.558e-001 1.894e-005 
1.795e-003 2.567e+008 3.664e+011 1.000e+006 5.646e-001 1.957e-005 
1.816e-003 2.596e+008 3.659e+011 1.000e+006 5.708e-001 2.000e-005 
1.837e-003 2.626e+008 3.669e+011 1.000e+006 5.769e-001 2.046e-005 
1.858e-003 2.656e+008 3.680e+011 1.000e+006 5.833e-001 2.092e-005 
1.881e-003 2.688e+008 3.691e+011 1.000e+006 5.897e-001 2.142e-005 
1.900e-003 2.715e+008 3.702e+011 1.000e+006 5.963e-001 2.184e-005 
1.917e-003 2.739e+008 3.712e+011 1.000e+006 6.002e-001 2.224e-005 
1.936e-003 2.765e+008 3.721e+011 1.000e+006 6.079e-001 2.266e-005 
1.954e-003 2.792e+008 3.732e+011 1.000e+006 6.153e-001 2.308e-005 
1.972e-003 2.817e+008 3.744e+011 1.000e+006 6.200e-001 2.351e-005 
1.990e-003 2.843e+008 3.756e+011 1.000e+006 6.254e-001 2.395e-005 
2.009e-003 2.870e+008 3.769e+011 1.000e+006 6.317e-001 2.440e-005 
2.027e-003 2.895e+008 3.782e+011 1.000e+006 6.384e-001 2.484e-005 
2.043e-003 2.917e+008 3.791e+011 1.000e+006 6.414e-001 2.523e-005 
2.060e-003 2.940e+008 3.803e+011 1.000e+006 6.470e-001 2.563e-005 
2.076e-003 2.964e+008 3.816e+011 1.000e+006 6.539e-001 2.605e-005 
2.093e-003 2.988e+008 3.829e+011 1.000e+006 6.593e-001 2.648e-005 
2.110e-003 3.011e+008 3.842e+011 1.000e+006 6.646e-001 2.691e-005 
2.126e-003 3.034e+008 3.856e+011 1.000e+006 6.708e-001 2.734e-005 
2.142e-003 3.057e+008 3.868e+011 1.000e+006 6.773e-001 2.777e-005 
2.158e-003 3.079e+008 3.868e+011 1.000e+006 6.832e-001 2.819e-005 
2.174e-003 3.102e+008 3.879e+011 1.000e+006 6.884e-001 2.862e-005 
2.190e-003 3.125e+008 3.889e+011 1.000e+006 6.921e-001 2.906e-005 
2.206e-003 3.147e+008 3.901e+011 1.000e+006 6.967e-001 2.950e-005 
2.222e-003 3.170e+008 3.912e+011 1.000e+006 7.006e-001 2.994e-005 
2.238e-003 3.192e+008 3.924e+011 1.000e+006 7.053e-001 3.039e-005 
2.254e-003 3.214e+008 3.936e+011 1.000e+006 7.092e-001 3.083e-005 
2.269e-003 3.236e+008 3.946e+011 1.000e+006 7.146e-001 3.127e-005 
2.285e-003 3.258e+008 3.959e+011 1.000e+006 7.199e-001 3.172e-005 
2.301e-003 3.280e+008 3.972e+011 1.000e+006 7.271e-001 3.217e-005 
2.316e-003 3.301e+008 3.986e+011 1.000e+006 7.311e-001 3.263e-005 
2.332e-003 3.323e+008 4.000e+011 1.000e+006 7.360e-001 3.309e-005 
2.347e-003 3.345e+008 4.014e+011 1.000e+006 7.403e-001 3.355e-005 
2.363e-003 3.367e+008 4.001e+011 1.000e+006 7.415e-001 3.402e-005 
2.378e-003 3.389e+008 4.009e+011 1.000e+006 7.454e-001 3.449e-005 
2.394e-003 3.411e+008 4.018e+011 1.000e+006 7.505e-001 3.498e-005 
2.410e-003 3.433e+008 4.028e+011 1.000e+006 7.541e-001 3.546e-005 
2.426e-003 3.455e+008 4.041e+011 1.000e+006 7.585e-001 3.594e-005 
2.441e-003 3.477e+008 4.053e+011 1.000e+006 7.561e-001 3.643e-005 
2.457e-003 3.498e+008 4.062e+011 1.000e+006 7.612e-001 3.691e-005 
2.472e-003 3.520e+008 4.075e+011 1.000e+006 7.652e-001 3.740e-005 
2.487e-003 3.541e+008 4.087e+011 1.000e+006 7.684e-001 3.788e-005 
2.503e-003 3.563e+008 4.102e+011 1.000e+006 7.724e-001 3.838e-005 
2.518e-003 3.584e+008 4.108e+011 1.000e+006 7.757e-001 3.888e-005 
2.533e-003 3.605e+008 4.123e+011 1.000e+006 7.792e-001 3.937e-005 
2.548e-003 3.626e+008 4.137e+011 1.000e+006 7.834e-001 3.986e-005 
2.563e-003 3.647e+008 4.152e+011 1.000e+006 7.870e-001 4.037e-005 
2.578e-003 3.668e+008 4.167e+011 1.000e+006 7.913e-001 4.088e-005 
2.593e-003 3.689e+008 4.183e+011 1.000e+006 7.933e-001 4.138e-005 
2.608e-003 3.710e+008 4.197e+011 1.000e+006 7.956e-001 4.190e-005 
2.623e-003 3.731e+008 4.214e+011 1.000e+006 8.006e-001 4.241e-005 
2.638e-003 3.752e+008 4.230e+011 1.000e+006 8.069e-001 4.292e-005 
2.653e-003 3.773e+008 4.226e+011 1.000e+006 8.094e-001 4.346e-005 
2.669e-003 3.794e+008 4.235e+011 1.000e+006 8.149e-001 4.399e-005 
2.684e-003 3.815e+008 4.245e+011 1.000e+006 8.164e-001 4.452e-005 
2.698e-003 3.836e+008 4.259e+011 1.000e+006 8.188e-001 4.505e-005 
2.714e-003 3.857e+008 4.272e+011 1.000e+006 8.231e-001 4.560e-005 
2.729e-003 3.879e+008 4.286e+011 1.000e+006 8.277e-001 4.615e-005 
2.744e-003 3.900e+008 4.277e+011 1.000e+006 8.311e-001 4.671e-005 
2.759e-003 3.921e+008 4.285e+011 1.000e+006 8.321e-001 4.725e-005 
2.775e-003 3.943e+008 4.292e+011 1.000e+006 8.361e-001 4.782e-005 
2.790e-003 3.964e+008 4.304e+011 1.000e+006 8.393e-001 4.840e-005 
2.806e-003 3.985e+008 4.318e+011 1.000e+006 8.438e-001 4.896e-005 
2.821e-003 4.006e+008 4.330e+011 1.000e+006 8.489e-001 4.953e-005 
2.836e-003 4.028e+008 4.343e+011 1.000e+006 8.527e-001 5.010e-005 
2.851e-003 4.048e+008 4.358e+011 1.000e+006 8.551e-001 5.067e-005 
2.866e-003 4.069e+008 4.372e+011 1.000e+006 8.594e-001 5.124e-005 
2.881e-003 4.090e+008 4.387e+011 1.000e+006 8.643e-001 5.183e-005 
2.896e-003 4.111e+008 4.401e+011 1.000e+006 8.670e-001 5.242e-005 
2.912e-003 4.133e+008 4.418e+011 1.000e+006 8.701e-001 5.304e-005 
2.928e-003 4.155e+008 4.431e+011 1.000e+006 8.766e-001 5.366e-005 
2.943e-003 4.177e+008 4.448e+011 1.000e+006 8.797e-001 5.428e-005 
2.959e-003 4.199e+008 4.465e+011 1.000e+006 8.834e-001 5.493e-005 
2.975e-003 4.221e+008 4.485e+011 1.000e+006 8.880e-001 5.558e-005 
2.991e-003 4.243e+008 4.505e+011 1.000e+006 8.928e-001 5.622e-005 
3.007e-003 4.264e+008 4.525e+011 1.000e+006 8.955e-001 5.687e-005 
3.022e-003 4.286e+008 4.543e+011 1.000e+006 9.008e-001 5.752e-005 
3.037e-003 4.307e+008 4.563e+011 1.000e+006 9.028e-001 5.817e-005 
3.053e-003 4.329e+008 4.584e+011 1.000e+006 9.077e-001 5.882e-005 
3.069e-003 4.350e+008 4.602e+011 1.000e+006 9.123e-001 5.950e-005 
3.084e-003 4.372e+008 4.624e+011 1.000e+006 9.175e-001 6.017e-005 
3.100e-003 4.394e+008 4.646e+011 1.000e+006 9.211e-001 6.085e-005 
3.116e-003 4.416e+008 4.671e+011 1.000e+006 9.226e-001 6.156e-005 
3.132e-003 4.438e+008 4.693e+011 1.000e+006 9.285e-001 6.226e-005 
3.148e-003 4.460e+008 4.716e+011 1.000e+006 9.317e-001 6.297e-005 
3.163e-003 4.481e+008 4.741e+011 1.000e+006 9.356e-001 6.368e-005 
3.179e-003 4.503e+008 4.764e+011 1.000e+006 9.392e-001 6.440e-005 
3.195e-003 4.525e+008 4.788e+011 1.000e+006 9.452e-001 6.512e-005 
3.210e-003 4.546e+008 4.812e+011 1.000e+006 9.470e-001 6.583e-005 
3.226e-003 4.567e+008 4.836e+011 1.000e+006 9.510e-001 6.657e-005 
3.242e-003 4.589e+008 4.863e+011 1.000e+006 9.543e-001 6.732e-005 
3.257e-003 4.611e+008 4.890e+011 1.000e+006 9.609e-001 6.808e-005 
3.274e-003 4.633e+008 4.917e+011 1.000e+006 9.659e-001 6.886e-005 
3.290e-003 4.655e+008 4.947e+011 1.000e+006 9.692e-001 6.964e-005 
3.306e-003 4.677e+008 4.975e+011 1.000e+006 9.723e-001 7.042e-005 
3.321e-003 4.699e+008 4.985e+011 1.000e+006 9.781e-001 7.121e-005 
3.337e-003 4.721e+008 4.985e+011 1.000e+006 9.829e-001 7.200e-005 
3.353e-003 4.743e+008 5.009e+011 1.000e+006 9.875e-001 7.282e-005 
3.370e-003 4.766e+008 5.032e+011 1.000e+006 9.919e-001 7.366e-005 
3.387e-003 4.788e+008 5.058e+011 1.000e+006 9.953e-001 7.451e-005 
3.403e-003 4.811e+008 5.077e+011 1.000e+006 9.993e-001 7.536e-005 
3.419e-003 4.833e+008 5.102e+011 1.000e+006 1.002e+000 7.621e-005 
3.436e-003 4.856e+008 5.129e+011 1.000e+006 1.005e+000 7.706e-005 
3.452e-003 4.878e+008 5.157e+011 1.000e+006 1.009e+000 7.791e-005 
3.468e-003 4.900e+008 5.185e+011 1.000e+006 1.014e+000 7.877e-005 
3.484e-003 4.921e+008 5.213e+011 1.000e+006 1.018e+000 7.963e-005 
3.500e-003 4.943e+008 5.241e+011 1.000e+006 1.023e+000 8.049e-005 
3.516e-003 4.965e+008 5.269e+011 1.000e+006 1.029e+000 8.139e-005 
3.533e-003 4.988e+008 5.299e+011 1.000e+006 1.034e+000 8.233e-005 
3.549e-003 5.011e+008 5.331e+011 1.000e+006 1.038e+000 8.326e-005 
3.566e-003 5.034e+008 5.340e+011 1.000e+006 1.042e+000 8.420e-005 
3.582e-003 5.056e+008 5.360e+011 1.000e+006 1.044e+000 8.513e-005 
3.599e-003 5.078e+008 5.359e+011 1.000e+006 1.046e+000 8.607e-005 
3.615e-003 5.100e+008 5.385e+011 1.000e+006 1.050e+000 8.700e-005 
3.631e-003 5.122e+008 5.371e+011 1.000e+006 1.052e+000 8.793e-005 
3.648e-003 5.145e+008 5.383e+011 1.000e+006 1.056e+000 8.891e-005 
3.665e-003 5.169e+008 5.337e+011 1.000e+006 1.054e+000 8.990e-005 
3.682e-003 5.192e+008 5.348e+011 1.000e+006 1.056e+000 9.088e-005 
3.699e-003 5.215e+008 5.366e+011 1.000e+006 1.059e+000 9.185e-005 
3.715e-003 5.237e+008 5.385e+011 1.000e+006 1.063e+000 9.282e-005 
3.732e-003 5.260e+008 5.405e+011 1.000e+006 1.066e+000 9.381e-005 
3.750e-003 5.284e+008 5.434e+011 1.000e+006 1.069e+000 9.485e-005 
3.767e-003 5.308e+008 5.451e+011 1.000e+006 1.072e+000 9.589e-005 
3.785e-003 5.332e+008 5.472e+011 1.000e+006 1.075e+000 9.695e-005 
3.803e-003 5.357e+008 5.501e+011 1.000e+006 1.079e+000 9.804e-005 
3.822e-003 5.382e+008 5.532e+011 1.000e+006 1.083e+000 9.917e-005 
3.860e-003 5.433e+008 5.590e+011 1.000e+006 1.091e+000 1.015e-004 
3.892e-003 5.477e+008 5.646e+011 1.000e+006 1.097e+000 1.035e-004 
3.927e-003 5.524e+008 5.710e+011 1.000e+006 1.104e+000 1.058e-004 
3.968e-003 5.578e+008 5.748e+011 1.000e+006 1.113e+000 1.083e-004 
4.060e-003 5.703e+008 5.858e+011 1.000e+006 1.128e+000 1.145e-004 
4.158e-003 5.835e+008 6.021e+011 1.000e+006 1.141e+000 1.212e-004 
4.256e-003 5.966e+008 6.212e+011 1.000e+006 1.156e+000 1.282e-004 
4.344e-003 6.085e+008 6.370e+011 1.000e+006 1.168e+000 1.348e-004 
4.421e-003 6.188e+008 6.521e+011 1.000e+006 1.178e+000 1.408e-004 
4.499e-003 6.291e+008 6.689e+011 1.000e+006 1.192e+000 1.469e-004 
4.589e-003 6.410e+008 6.874e+011 1.000e+006 1.207e+000 1.544e-004 
4.675e-003 6.524e+008 7.066e+011 1.000e+006 1.214e+000 1.619e-004 
4.695e-003 6.551e+008 7.118e+011 1.000e+006 1.207e+000 1.637e-004 
4.710e-003 6.571e+008 7.154e+011 1.000e+006 1.206e+000 1.650e-004 
4.724e-003 6.590e+008 7.192e+011 1.000e+006 1.203e+000 1.663e-004 
4.739e-003 6.609e+008 7.226e+011 1.000e+006 1.202e+000 1.675e-004 
4.753e-003 6.627e+008 7.263e+011 1.000e+006 1.206e+000 1.688e-004 
4.767e-003 6.646e+008 7.303e+011 1.000e+006 1.218e+000 1.701e-004 
4.782e-003 6.665e+008 7.281e+011 1.000e+006 1.212e+000 1.714e-004 
4.796e-003 6.685e+008 7.311e+011 1.000e+006 1.206e+000 1.727e-004 
4.810e-003 6.703e+008 7.300e+011 1.000e+006 1.196e+000 1.740e-004 
4.825e-003 6.722e+008 7.236e+011 1.000e+006 1.208e+000 1.753e-004 
4.839e-003 6.741e+008 7.241e+011 1.000e+006 1.211e+000 1.765e-004 
4.853e-003 6.759e+008 7.256e+011 1.000e+006 1.193e+000 1.778e-004 
4.867e-003 6.778e+008 7.267e+011 1.000e+006 1.207e+000 1.791e-004 
4.882e-003 6.797e+008 7.268e+011 1.000e+006 1.206e+000 1.804e-004 
4.896e-003 6.816e+008 7.291e+011 1.000e+006 1.202e+000 1.817e-004 
4.910e-003 6.834e+008 7.307e+011 1.000e+006 1.196e+000 1.829e-004 
4.924e-003 6.853e+008 7.321e+011 1.000e+006 1.209e+000 1.842e-004 
4.939e-003 6.872e+008 7.351e+011 1.000e+006 1.211e+000 1.855e-004 
4.953e-003 6.891e+008 7.377e+011 1.000e+006 1.217e+000 1.868e-004 
4.999e-003 6.951e+008 7.303e+011 1.000e+006 1.243e+000 1.910e-004 
5.095e-003 7.075e+008 7.475e+011 1.000e+006 1.254e+000 2.000e-004 
5.174e-003 7.179e+008 7.592e+011 1.000e+006 1.255e+000 2.076e-004 
5.233e-003 7.256e+008 7.689e+011 1.000e+006 1.256e+000 2.134e-004 
5.282e-003 7.320e+008 7.778e+011 1.000e+006 1.259e+000 2.183e-004 
5.303e-003 7.348e+008 7.736e+011 1.000e+006 1.254e+000 2.204e-004 
5.318e-003 7.368e+008 7.755e+011 1.000e+006 1.249e+000 2.219e-004 
5.334e-003 7.388e+008 7.726e+011 1.000e+006 1.241e+000 2.235e-004 
5.349e-003 7.408e+008 7.750e+011 1.000e+006 1.241e+000 2.249e-004 
5.364e-003 7.428e+008 7.754e+011 1.000e+006 1.244e+000 2.264e-004 
5.379e-003 7.447e+008 7.765e+011 1.000e+006 1.231e+000 2.279e-004 
5.394e-003 7.466e+008 7.795e+011 1.000e+006 1.228e+000 2.293e-004 
5.409e-003 7.486e+008 7.787e+011 1.000e+006 1.228e+000 2.308e-004 
5.423e-003 7.505e+008 7.816e+011 1.000e+006 1.230e+000 2.322e-004 
5.438e-003 7.524e+008 7.841e+011 1.000e+006 1.232e+000 2.337e-004 
5.453e-003 7.543e+008 7.844e+011 1.000e+006 1.217e+000 2.351e-004 
5.467e-003 7.562e+008 7.866e+011 1.000e+006 1.225e+000 2.366e-004 
5.482e-003 7.581e+008 7.896e+011 1.000e+006 1.230e+000 2.380e-004 
5.497e-003 7.601e+008 7.819e+011 1.000e+006 1.225e+000 2.395e-004 
5.511e-003 7.620e+008 7.828e+011 1.000e+006 1.225e+000 2.409e-004 
5.526e-003 7.639e+008 7.844e+011 1.000e+006 1.229e+000 2.423e-004 
5.541e-003 7.658e+008 7.852e+011 1.000e+006 1.230e+000 2.438e-004 
5.555e-003 7.677e+008 7.880e+011 1.000e+006 1.231e+000 2.452e-004 
5.569e-003 7.695e+008 7.913e+011 1.000e+006 1.233e+000 2.466e-004 
5.583e-003 7.714e+008 7.914e+011 1.000e+006 1.239e+000 2.480e-004 
5.598e-003 7.732e+008 7.928e+011 1.000e+006 1.236e+000 2.494e-004 
5.612e-003 7.751e+008 7.952e+011 1.000e+006 1.235e+000 2.509e-004 
5.626e-003 7.770e+008 7.986e+011 1.000e+006 1.233e+000 2.523e-004 
5.641e-003 7.788e+008 8.003e+011 1.000e+006 1.234e+000 2.538e-004 
5.655e-003 7.807e+008 8.047e+011 1.000e+006 1.236e+000 2.552e-004 
5.669e-003 7.825e+008 8.077e+011 1.000e+006 1.235e+000 2.566e-004 
5.684e-003 7.844e+008 8.102e+011 1.000e+006 1.242e+000 2.581e-004 
5.698e-003 7.863e+008 8.144e+011 1.000e+006 1.251e+000 2.596e-004 
5.712e-003 7.881e+008 8.184e+011 1.000e+006 1.237e+000 2.610e-004 
5.726e-003 7.899e+008 8.213e+011 1.000e+006 1.223e+000 2.624e-004 
5.782e-003 7.971e+008 8.159e+011 1.000e+006 1.254e+000 2.683e-004 
5.857e-003 8.069e+008 8.183e+011 1.000e+006 1.254e+000 2.761e-004 
5.884e-003 8.104e+008 8.213e+011 1.000e+006 1.248e+000 2.789e-004 
5.899e-003 8.123e+008 8.239e+011 1.000e+006 1.246e+000 2.805e-004 
5.913e-003 8.142e+008 8.272e+011 1.000e+006 1.247e+000 2.819e-004 
5.928e-003 8.161e+008 8.304e+011 1.000e+006 1.246e+000 2.835e-004 
5.942e-003 8.179e+008 8.336e+011 1.000e+006 1.248e+000 2.850e-004 
5.957e-003 8.198e+008 8.372e+011 1.000e+006 1.250e+000 2.866e-004 
5.971e-003 8.216e+008 8.404e+011 1.000e+006 1.244e+000 2.881e-004 
5.984e-003 8.234e+008 8.441e+011 1.000e+006 1.255e+000 2.895e-004 
5.998e-003 8.251e+008 8.478e+011 1.000e+006 1.250e+000 2.910e-004 
6.012e-003 8.269e+008 8.524e+011 1.000e+006 1.243e+000 2.926e-004 
6.026e-003 8.288e+008 8.566e+011 1.000e+006 1.251e+000 2.941e-004 
6.040e-003 8.305e+008 8.597e+011 1.000e+006 1.258e+000 2.956e-004 
6.054e-003 8.323e+008 8.635e+011 1.000e+006 1.247e+000 2.971e-004 
6.068e-003 8.341e+008 8.677e+011 1.000e+006 1.256e+000 2.987e-004 
6.082e-003 8.359e+008 8.717e+011 1.000e+006 1.255e+000 3.002e-004 
6.096e-003 8.377e+008 8.761e+011 1.000e+006 1.249e+000 3.017e-004 
6.109e-003 8.394e+008 8.752e+011 1.000e+006 1.258e+000 3.033e-004 
6.123e-003 8.412e+008 8.787e+011 1.000e+006 1.258e+000 3.048e-004 
6.137e-003 8.430e+008 8.729e+011 1.000e+006 1.264e+000 3.064e-004 
6.152e-003 8.449e+008 8.763e+011 1.000e+006 1.265e+000 3.081e-004 
6.167e-003 8.468e+008 8.801e+011 1.000e+006 1.267e+000 3.098e-004 
6.181e-003 8.487e+008 8.838e+011 1.000e+006 1.270e+000 3.114e-004 
6.196e-003 8.505e+008 8.873e+011 1.000e+006 1.270e+000 3.131e-004 
6.210e-003 8.524e+008 8.853e+011 1.000e+006 1.271e+000 3.147e-004 
6.225e-003 8.542e+008 8.891e+011 1.000e+006 1.269e+000 3.164e-004 
6.239e-003 8.561e+008 8.851e+011 1.000e+006 1.267e+000 3.180e-004 
6.254e-003 8.579e+008 8.866e+011 1.000e+006 1.268e+000 3.197e-004 
6.269e-003 8.598e+008 8.875e+011 1.000e+006 1.270e+000 3.214e-004 
6.284e-003 8.617e+008 8.919e+011 1.000e+006 1.271e+000 3.232e-004 
6.298e-003 8.636e+008 8.946e+011 1.000e+006 1.270e+000 3.249e-004 
6.313e-003 8.655e+008 8.977e+011 1.000e+006 1.273e+000 3.266e-004 
6.328e-003 8.674e+008 9.003e+011 1.000e+006 1.274e+000 3.284e-004 
6.343e-003 8.694e+008 9.040e+011 1.000e+006 1.277e+000 3.302e-004 
6.359e-003 8.714e+008 9.079e+011 1.000e+006 1.278e+000 3.320e-004 
6.374e-003 8.733e+008 9.116e+011 1.000e+006 1.279e+000 3.338e-004 
6.390e-003 8.753e+008 9.152e+011 1.000e+006 1.277e+000 3.357e-004 
6.406e-003 8.773e+008 9.187e+011 1.000e+006 1.279e+000 3.376e-004 
6.421e-003 8.793e+008 9.230e+011 1.000e+006 1.277e+000 3.395e-004 
6.437e-003 8.813e+008 9.253e+011 1.000e+006 1.282e+000 3.414e-004 
6.452e-003 8.832e+008 9.293e+011 1.000e+006 1.283e+000 3.431e-004 
6.466e-003 8.850e+008 9.254e+011 1.000e+006 1.289e+000 3.449e-004 
6.482e-003 8.870e+008 9.144e+011 1.000e+006 1.287e+000 3.468e-004 
6.498e-003 8.891e+008 9.104e+011 1.000e+006 1.286e+000 3.488e-004 
6.514e-003 8.911e+008 9.102e+011 1.000e+006 1.289e+000 3.507e-004 
6.531e-003 8.933e+008 9.095e+011 1.000e+006 1.289e+000 3.527e-004 
6.548e-003 8.954e+008 9.105e+011 1.000e+006 1.291e+000 3.547e-004 
6.565e-003 8.975e+008 9.130e+011 1.000e+006 1.293e+000 3.568e-004 
6.586e-003 9.002e+008 9.124e+011 1.000e+006 1.296e+000 3.593e-004 
6.602e-003 9.023e+008 9.124e+011 1.000e+006 1.296e+000 3.613e-004 
6.616e-003 9.041e+008 9.054e+011 1.000e+006 1.284e+000 3.630e-004 
6.630e-003 9.059e+008 9.032e+011 1.000e+006 1.290e+000 3.647e-004 
6.645e-003 9.077e+008 9.038e+011 1.000e+006 1.290e+000 3.663e-004 
6.659e-003 9.095e+008 9.059e+011 1.000e+006 1.295e+000 3.680e-004 
6.673e-003 9.113e+008 9.048e+011 1.000e+006 1.296e+000 3.697e-004 
6.687e-003 9.131e+008 9.044e+011 1.000e+006 1.296e+000 3.714e-004 
6.701e-003 9.149e+008 8.989e+011 1.000e+006 1.288e+000 3.730e-004 
6.715e-003 9.167e+008 8.994e+011 1.000e+006 1.288e+000 3.747e-004 
6.729e-003 9.185e+008 8.995e+011 1.000e+006 1.294e+000 3.764e-004 
6.744e-003 9.203e+008 9.005e+011 1.000e+006 1.283e+000 3.781e-004 
6.758e-003 9.221e+008 9.025e+011 1.000e+006 1.287e+000 3.798e-004 
6.772e-003 9.239e+008 9.043e+011 1.000e+006 1.290e+000 3.815e-004 
6.787e-003 9.258e+008 9.056e+011 1.000e+006 1.292e+000 3.832e-004 
6.801e-003 9.276e+008 9.021e+011 1.000e+006 1.287e+000 3.849e-004 
6.816e-003 9.296e+008 8.999e+011 1.000e+006 1.292e+000 3.867e-004 
6.833e-003 9.316e+008 8.960e+011 1.000e+006 1.285e+000 3.886e-004 
6.848e-003 9.336e+008 8.963e+011 1.000e+006 1.287e+000 3.904e-004 
6.864e-003 9.357e+008 8.969e+011 1.000e+006 1.292e+000 3.923e-004 
6.880e-003 9.377e+008 8.997e+011 1.000e+006 1.296e+000 3.942e-004 
6.896e-003 9.397e+008 8.989e+011 1.000e+006 1.298e+000 3.961e-004 
6.912e-003 9.417e+008 9.016e+011 1.000e+006 1.301e+000 3.980e-004 
6.928e-003 9.438e+008 9.035e+011 1.000e+006 1.301e+000 3.999e-004 
6.944e-003 9.458e+008 9.048e+011 1.000e+006 1.304e+000 4.019e-004 
6.959e-003 9.478e+008 9.014e+011 1.000e+006 1.305e+000 4.037e-004 
6.976e-003 9.499e+008 9.027e+011 1.000e+006 1.306e+000 4.057e-004 
6.993e-003 9.521e+008 9.063e+011 1.000e+006 1.309e+000 4.078e-004 
7.037e-003 9.576e+008 9.061e+011 1.000e+006 1.314e+000 4.130e-004 
7.078e-003 9.629e+008 9.073e+011 1.000e+006 1.314e+000 4.180e-004 
7.092e-003 9.646e+008 9.101e+011 1.000e+006 1.314e+000 4.197e-004 
7.106e-003 9.664e+008 9.115e+011 1.000e+006 1.312e+000 4.214e-004 
7.120e-003 9.681e+008 9.141e+011 1.000e+006 1.297e+000 4.231e-004 
7.133e-003 9.699e+008 9.171e+011 1.000e+006 1.306e+000 4.248e-004 
7.147e-003 9.717e+008 9.183e+011 1.000e+006 1.293e+000 4.265e-004 
7.161e-003 9.734e+008 9.215e+011 1.000e+006 1.294e+000 4.282e-004 
7.175e-003 9.752e+008 9.243e+011 1.000e+006 1.294e+000 4.298e-004 
7.189e-003 9.769e+008 9.272e+011 1.000e+006 1.282e+000 4.315e-004 
7.203e-003 9.787e+008 9.297e+011 1.000e+006 1.286e+000 4.332e-004 
7.217e-003 9.805e+008 9.330e+011 1.000e+006 1.299e+000 4.349e-004 
7.231e-003 9.823e+008 9.364e+011 1.000e+006 1.304e+000 4.367e-004 
7.245e-003 9.841e+008 9.393e+011 1.000e+006 1.306e+000 4.384e-004 
7.259e-003 9.858e+008 9.435e+011 1.000e+006 1.284e+000 4.401e-004 
7.272e-003 9.876e+008 9.472e+011 1.000e+006 1.300e+000 4.418e-004 
7.286e-003 9.893e+008 9.506e+011 1.000e+006 1.299e+000 4.435e-004 
7.300e-003 9.910e+008 9.517e+011 1.000e+006 1.311e+000 4.453e-004 
7.314e-003 9.928e+008 9.513e+011 1.000e+006 1.316e+000 4.470e-004 
7.328e-003 9.946e+008 9.499e+011 1.000e+006 1.306e+000 4.488e-004 
7.342e-003 9.963e+008 9.502e+011 1.000e+006 1.313e+000 4.505e-004 
7.355e-003 9.980e+008 9.528e+011 1.000e+006 1.317e+000 4.523e-004 
7.369e-003 9.998e+008 9.543e+011 1.000e+006 1.326e+000 4.540e-004 
7.383e-003 1.002e+009 9.557e+011 1.000e+006 1.311e+000 4.558e-004 
7.397e-003 1.003e+009 9.570e+011 1.000e+006 1.319e+000 4.576e-004 
7.411e-003 1.005e+009 9.487e+011 1.000e+006 1.318e+000 4.594e-004 
7.425e-003 1.007e+009 9.387e+011 1.000e+006 1.316e+000 4.611e-004 
7.438e-003 1.008e+009 9.288e+011 1.000e+006 1.317e+000 4.629e-004 
7.452e-003 1.010e+009 9.261e+011 1.000e+006 1.309e+000 4.646e-004 
7.466e-003 1.012e+009 9.275e+011 1.000e+006 1.309e+000 4.663e-004 
7.480e-003 1.014e+009 9.267e+011 1.000e+006 1.311e+000 4.680e-004 
7.494e-003 1.016e+009 9.280e+011 1.000e+006 1.310e+000 4.698e-004 
7.508e-003 1.017e+009 9.253e+011 1.000e+006 1.303e+000 4.715e-004 
7.522e-003 1.019e+009 9.255e+011 1.000e+006 1.303e+000 4.732e-004 
7.536e-003 1.021e+009 9.246e+011 1.000e+006 1.301e+000 4.750e-004 
7.550e-003 1.023e+009 9.189e+011 1.000e+006 1.306e+000 4.767e-004 
7.565e-003 1.025e+009 9.079e+011 1.000e+006 1.306e+000 4.785e-004 
7.580e-003 1.026e+009 9.058e+011 1.000e+006 1.304e+000 4.803e-004 
7.595e-003 1.028e+009 9.055e+011 1.000e+006 1.299e+000 4.821e-004 
7.610e-003 1.030e+009 9.053e+011 1.000e+006 1.300e+000 4.839e-004 
7.623e-003 1.032e+009 8.982e+011 1.000e+006 1.288e+000 4.855e-004 
7.637e-003 1.034e+009 8.973e+011 1.000e+006 1.292e+000 4.871e-004 
7.651e-003 1.035e+009 8.951e+011 1.000e+006 1.295e+000 4.887e-004 
7.665e-003 1.037e+009 8.944e+011 1.000e+006 1.301e+000 4.903e-004 
7.678e-003 1.039e+009 8.926e+011 1.000e+006 1.299e+000 4.919e-004 
7.691e-003 1.041e+009 8.935e+011 1.000e+006 1.304e+000 4.935e-004 
7.705e-003 1.042e+009 8.899e+011 1.000e+006 1.293e+000 4.950e-004 
7.719e-003 1.044e+009 8.900e+011 1.000e+006 1.289e+000 4.967e-004 
7.732e-003 1.046e+009 8.915e+011 1.000e+006 1.302e+000 4.983e-004 
7.746e-003 1.048e+009 8.911e+011 1.000e+006 1.295e+000 4.999e-004 
7.759e-003 1.049e+009 8.934e+011 1.000e+006 1.296e+000 5.015e-004 
7.773e-003 1.051e+009 8.949e+011 1.000e+006 1.303e+000 5.031e-004 
7.787e-003 1.053e+009 8.971e+011 1.000e+006 1.290e+000 5.047e-004 
7.801e-003 1.055e+009 8.944e+011 1.000e+006 1.303e+000 5.064e-004 
7.815e-003 1.056e+009 8.956e+011 1.000e+006 1.291e+000 5.081e-004 
7.829e-003 1.058e+009 8.895e+011 1.000e+006 1.302e+000 5.097e-004 
7.843e-003 1.060e+009 8.910e+011 1.000e+006 1.297e+000 5.114e-004 
7.857e-003 1.062e+009 8.930e+011 1.000e+006 1.306e+000 5.131e-004 
7.872e-003 1.064e+009 8.905e+011 1.000e+006 1.307e+000 5.148e-004 
7.886e-003 1.065e+009 8.876e+011 1.000e+006 1.317e+000 5.165e-004 
7.901e-003 1.067e+009 8.869e+011 1.000e+006 1.302e+000 5.182e-004 
7.915e-003 1.069e+009 8.863e+011 1.000e+006 1.304e+000 5.199e-004 
7.930e-003 1.071e+009 8.871e+011 1.000e+006 1.311e+000 5.217e-004 
7.944e-003 1.073e+009 8.887e+011 1.000e+006 1.311e+000 5.234e-004 
7.960e-003 1.075e+009 8.857e+011 1.000e+006 1.317e+000 5.252e-004 
7.976e-003 1.077e+009 8.873e+011 1.000e+006 1.314e+000 5.271e-004 
7.991e-003 1.079e+009 8.837e+011 1.000e+006 1.317e+000 5.290e-004 
8.008e-003 1.081e+009 8.825e+011 1.000e+006 1.316e+000 5.310e-004 
8.023e-003 1.083e+009 8.804e+011 1.000e+006 1.311e+000 5.328e-004 
8.039e-003 1.085e+009 8.801e+011 1.000e+006 1.314e+000 5.346e-004 
8.054e-003 1.087e+009 8.774e+011 1.000e+006 1.311e+000 5.364e-004 
8.070e-003 1.089e+009 8.770e+011 1.000e+006 1.316e+000 5.382e-004 
8.086e-003 1.091e+009 8.764e+011 1.000e+006 1.306e+000 5.402e-004 
8.101e-003 1.093e+009 8.767e+011 1.000e+006 1.309e+000 5.419e-004 
8.116e-003 1.095e+009 8.770e+011 1.000e+006 1.312e+000 5.436e-004 
8.131e-003 1.097e+009 8.743e+011 1.000e+006 1.310e+000 5.453e-004 
8.145e-003 1.099e+009 8.709e+011 1.000e+006 1.312e+000 5.470e-004 
8.160e-003 1.100e+009 8.697e+011 1.000e+006 1.313e+000 5.487e-004 
8.174e-003 1.102e+009 8.655e+011 1.000e+006 1.306e+000 5.504e-004 
8.189e-003 1.104e+009 8.670e+011 1.000e+006 1.304e+000 5.520e-004 
8.203e-003 1.106e+009 8.687e+011 1.000e+006 1.307e+000 5.536e-004 
8.217e-003 1.108e+009 8.644e+011 1.000e+006 1.312e+000 5.553e-004 
8.232e-003 1.110e+009 8.647e+011 1.000e+006 1.309e+000 5.569e-004 
8.246e-003 1.111e+009 8.613e+011 1.000e+006 1.296e+000 5.586e-004 
8.261e-003 1.113e+009 8.617e+011 1.000e+006 1.295e+000 5.603e-004 
8.275e-003 1.115e+009 8.627e+011 1.000e+006 1.296e+000 5.619e-004 
8.290e-003 1.117e+009 8.617e+011 1.000e+006 1.299e+000 5.635e-004 
8.304e-003 1.119e+009 8.626e+011 1.000e+006 1.302e+000 5.652e-004 
8.319e-003 1.121e+009 8.567e+011 1.000e+006 1.303e+000 5.669e-004 
8.334e-003 1.123e+009 8.555e+011 1.000e+006 1.297e+000 5.686e-004 
8.349e-003 1.125e+009 8.555e+011 1.000e+006 1.309e+000 5.703e-004 
8.364e-003 1.127e+009 8.546e+011 1.000e+006 1.302e+000 5.720e-004 
8.379e-003 1.128e+009 8.536e+011 1.000e+006 1.308e+000 5.737e-004 
8.395e-003 1.130e+009 8.530e+011 1.000e+006 1.308e+000 5.755e-004 
8.411e-003 1.133e+009 8.510e+011 1.000e+006 1.315e+000 5.774e-004 
8.436e-003 1.136e+009 8.518e+011 1.000e+006 1.314e+000 5.802e-004 
8.473e-003 1.140e+009 8.525e+011 1.000e+006 1.319e+000 5.844e-004 
8.550e-003 1.150e+009 8.314e+011 1.000e+006 1.310e+000 5.932e-004 
8.618e-003 1.159e+009 8.084e+011 1.000e+006 1.303e+000 6.006e-004 
8.669e-003 1.166e+009 7.723e+011 1.000e+006 1.295e+000 6.059e-004 
8.738e-003 1.175e+009 7.543e+011 1.000e+006 1.290e+000 6.129e-004 
8.786e-003 1.181e+009 7.445e+011 1.000e+006 1.283e+000 6.177e-004 
8.800e-003 1.183e+009 7.410e+011 1.000e+006 1.264e+000 6.191e-004 
8.814e-003 1.185e+009 7.393e+011 1.000e+006 1.285e+000 6.204e-004 
8.828e-003 1.186e+009 7.351e+011 1.000e+006 1.272e+000 6.217e-004 
8.847e-003 1.189e+009 7.163e+011 1.000e+006 1.275e+000 6.235e-004 
8.863e-003 1.191e+009 7.159e+011 1.000e+006 1.278e+000 6.250e-004 
8.939e-003 1.201e+009 7.083e+011 1.000e+006 1.278e+000 6.319e-004 
8.963e-003 1.204e+009 7.055e+011 1.000e+006 1.276e+000 6.342e-004 
9.023e-003 1.212e+009 7.092e+011 1.000e+006 1.280e+000 6.397e-004 
9.091e-003 1.221e+009 7.150e+011 1.000e+006 1.288e+000 6.461e-004 
9.180e-003 1.233e+009 7.284e+011 1.000e+006 1.296e+000 6.545e-004 
9.245e-003 1.241e+009 7.341e+011 1.000e+006 1.300e+000 6.609e-004 
9.260e-003 1.243e+009 7.364e+011 1.000e+006 1.290e+000 6.623e-004 
9.275e-003 1.245e+009 7.385e+011 1.000e+006 1.286e+000 6.637e-004 
9.289e-003 1.247e+009 7.385e+011 1.000e+006 1.294e+000 6.652e-004 
9.304e-003 1.249e+009 7.409e+011 1.000e+006 1.300e+000 6.666e-004 
9.318e-003 1.251e+009 7.352e+011 1.000e+006 1.288e+000 6.680e-004 
9.333e-003 1.253e+009 7.367e+011 1.000e+006 1.287e+000 6.694e-004 
9.347e-003 1.254e+009 7.371e+011 1.000e+006 1.282e+000 6.708e-004 
9.361e-003 1.256e+009 7.341e+011 1.000e+006 1.294e+000 6.722e-004 
9.375e-003 1.258e+009 7.343e+011 1.000e+006 1.296e+000 6.735e-004 
9.390e-003 1.260e+009 7.306e+011 1.000e+006 1.296e+000 6.749e-004 
9.404e-003 1.262e+009 7.318e+011 1.000e+006 1.304e+000 6.763e-004 
9.419e-003 1.264e+009 7.312e+011 1.000e+006 1.288e+000 6.777e-004 
9.433e-003 1.266e+009 7.321e+011 1.000e+006 1.297e+000 6.791e-004 
9.447e-003 1.267e+009 7.330e+011 1.000e+006 1.299e+000 6.805e-004 
9.462e-003 1.269e+009 7.316e+011 1.000e+006 1.292e+000 6.819e-004 
9.476e-003 1.271e+009 7.292e+011 1.000e+006 1.301e+000 6.833e-004 
9.491e-003 1.273e+009 7.268e+011 1.000e+006 1.295e+000 6.847e-004 
9.505e-003 1.275e+009 7.263e+011 1.000e+006 1.303e+000 6.861e-004 
9.520e-003 1.277e+009 7.272e+011 1.000e+006 1.302e+000 6.875e-004 
9.535e-003 1.279e+009 7.282e+011 1.000e+006 1.312e+000 6.889e-004 
9.549e-003 1.281e+009 7.274e+011 1.000e+006 1.311e+000 6.904e-004 
9.564e-003 1.283e+009 7.294e+011 1.000e+006 1.323e+000 6.918e-004 
9.579e-003 1.285e+009 7.289e+011 1.000e+006 1.314e+000 6.932e-004 
9.593e-003 1.287e+009 7.318e+011 1.000e+006 1.310e+000 6.946e-004 
9.607e-003 1.288e+009 7.307e+011 1.000e+006 1.296e+000 6.960e-004 
9.622e-003 1.290e+009 7.331e+011 1.000e+006 1.319e+000 6.975e-004 
9.637e-003 1.292e+009 7.265e+011 1.000e+006 1.322e+000 6.989e-004 
9.651e-003 1.294e+009 7.273e+011 1.000e+006 1.316e+000 7.004e-004 
9.667e-003 1.296e+009 7.286e+011 1.000e+006 1.313e+000 7.019e-004 
9.683e-003 1.298e+009 7.308e+011 1.000e+006 1.309e+000 7.035e-004 
9.699e-003 1.300e+009 7.339e+011 1.000e+006 1.320e+000 7.050e-004 
9.718e-003 1.303e+009 7.365e+011 1.000e+006 1.324e+000 7.069e-004 
9.767e-003 1.309e+009 7.438e+011 1.000e+006 1.329e+000 7.118e-004 
9.788e-003 1.312e+009 7.379e+011 1.000e+006 1.326e+000 7.139e-004 
9.803e-003 1.314e+009 7.401e+011 1.000e+006 1.315e+000 7.154e-004 
9.818e-003 1.316e+009 7.431e+011 1.000e+006 1.323e+000 7.169e-004 
9.834e-003 1.318e+009 7.430e+011 1.000e+006 1.330e+000 7.185e-004 
9.849e-003 1.320e+009 7.451e+011 1.000e+006 1.323e+000 7.201e-004 
9.864e-003 1.322e+009 7.435e+011 1.000e+006 1.327e+000 7.216e-004 
9.881e-003 1.324e+009 7.449e+011 1.000e+006 1.333e+000 7.233e-004 
9.898e-003 1.326e+009 7.449e+011 1.000e+006 1.328e+000 7.250e-004 
9.915e-003 1.328e+009 7.453e+011 1.000e+006 1.331e+000 7.267e-004 
9.935e-003 1.331e+009 7.494e+011 1.000e+006 1.335e+000 7.287e-004 
9.983e-003 1.337e+009 7.582e+011 1.000e+006 1.335e+000 7.337e-004 
1.000e-002 1.340e+009 7.614e+011 1.000e+006 1.335e+000 7.355e-004 
1.002e-002 1.342e+009 7.661e+011 1.000e+006 1.340e+000 7.376e-004 
1.011e-002 1.353e+009 7.843e+011 1.000e+006 1.346e+000 7.465e-004 
1.019e-002 1.364e+009 7.867e+011 1.000e+006 1.346e+000 7.561e-004 
1.028e-002 1.376e+009 7.942e+011 1.000e+006 1.349e+000 7.658e-004 
1.038e-002 1.388e+009 8.138e+011 1.000e+006 1.355e+000 7.762e-004 
1.047e-002 1.400e+009 8.332e+011 1.000e+006 1.360e+000 7.865e-004 
1.052e-002 1.406e+009 8.287e+011 1.000e+006 1.357e+000 7.925e-004 
1.061e-002 1.418e+009 8.387e+011 1.000e+006 1.362e+000 8.029e-004 
1.070e-002 1.429e+009 8.520e+011 1.000e+006 1.364e+000 8.135e-004 
1.078e-002 1.439e+009 8.682e+011 1.000e+006 1.364e+000 8.226e-004 
1.084e-002 1.447e+009 8.815e+011 1.000e+006 1.364e+000 8.303e-004 
1.086e-002 1.449e+009 8.864e+011 1.000e+006 1.362e+000 8.327e-004 
1.088e-002 1.452e+009 8.917e+011 1.000e+006 1.366e+000 8.351e-004 
1.091e-002 1.456e+009 8.996e+011 1.000e+006 1.371e+000 8.394e-004 
1.097e-002 1.463e+009 9.057e+011 1.000e+006 1.369e+000 8.467e-004 
1.102e-002 1.469e+009 9.090e+011 1.000e+006 1.373e+000 8.525e-004 
1.109e-002 1.478e+009 9.206e+011 1.000e+006 1.370e+000 8.619e-004 
1.113e-002 1.483e+009 9.117e+011 1.000e+006 1.369e+000 8.669e-004 
1.117e-002 1.489e+009 9.105e+011 1.000e+006 1.366e+000 8.726e-004 
1.122e-002 1.496e+009 9.176e+011 1.000e+006 1.368e+000 8.791e-004 
1.132e-002 1.507e+009 9.276e+011 1.000e+006 1.367e+000 8.911e-004 
1.140e-002 1.518e+009 9.202e+011 1.000e+006 1.368e+000 9.017e-004 
1.150e-002 1.530e+009 9.257e+011 1.000e+006 1.370e+000 9.146e-004 
1.160e-002 1.543e+009 9.358e+011 1.000e+006 1.374e+000 9.276e-004 
1.170e-002 1.555e+009 9.510e+011 1.000e+006 1.378e+000 9.408e-004 
1.178e-002 1.565e+009 9.592e+011 1.000e+006 1.381e+000 9.517e-004 
1.186e-002 1.575e+009 9.512e+011 1.000e+006 1.379e+000 9.623e-004 
1.195e-002 1.587e+009 9.499e+011 1.000e+006 1.381e+000 9.744e-004 
1.204e-002 1.598e+009 9.503e+011 1.000e+006 1.382e+000 9.863e-004 
1.213e-002 1.609e+009 9.663e+011 1.000e+006 1.385e+000 9.981e-004 
1.221e-002 1.619e+009 9.714e+011 1.000e+006 1.389e+000 1.010e-003 
1.229e-002 1.629e+009 9.684e+011 1.000e+006 1.390e+000 1.020e-003 
1.237e-002 1.639e+009 9.685e+011 1.000e+006 1.392e+000 1.032e-003 
1.246e-002 1.651e+009 9.595e+011 1.000e+006 1.391e+000 1.044e-003 
1.256e-002 1.663e+009 9.563e+011 1.000e+006 1.391e+000 1.057e-003 
1.265e-002 1.674e+009 9.477e+011 1.000e+006 1.389e+000 1.070e-003 
1.274e-002 1.685e+009 9.171e+011 1.000e+006 1.383e+000 1.081e-003 
1.281e-002 1.694e+009 8.958e+011 1.000e+006 1.376e+000 1.091e-003 
1.285e-002 1.700e+009 8.906e+011 1.000e+006 1.379e+000 1.096e-003 
1.295e-002 1.712e+009 8.828e+011 1.000e+006 1.379e+000 1.108e-003 
1.303e-002 1.722e+009 8.550e+011 1.000e+006 1.372e+000 1.118e-003 
1.312e-002 1.734e+009 8.288e+011 1.000e+006 1.367e+000 1.129e-003 
1.320e-002 1.744e+009 8.042e+011 1.000e+006 1.363e+000 1.138e-003 
1.328e-002 1.755e+009 7.773e+011 1.000e+006 1.356e+000 1.147e-003 
1.338e-002 1.767e+009 7.583e+011 1.000e+006 1.353e+000 1.157e-003 
1.347e-002 1.779e+009 7.535e+011 1.000e+006 1.355e+000 1.167e-003 
1.356e-002 1.791e+009 7.476e+011 1.000e+006 1.352e+000 1.176e-003 
1.366e-002 1.803e+009 7.467e+011 1.000e+006 1.352e+000 1.186e-003 
1.376e-002 1.816e+009 7.562e+011 1.000e+006 1.353e+000 1.196e-003 
1.384e-002 1.827e+009 7.574e+011 1.000e+006 1.353e+000 1.205e-003 
1.386e-002 1.830e+009 7.597e+011 1.000e+006 1.355e+000 1.207e-003 
1.394e-002 1.839e+009 7.556e+011 1.000e+006 1.355e+000 1.215e-003 
1.398e-002 1.845e+009 7.619e+011 1.000e+006 1.346e+000 1.219e-003 
1.400e-002 1.847e+009 7.614e+011 1.000e+006 1.350e+000 1.221e-003 
1.402e-002 1.850e+009 7.613e+011 1.000e+006 1.357e+000 1.223e-003 
1.410e-002 1.861e+009 7.793e+011 1.000e+006 1.361e+000 1.232e-003 
1.418e-002 1.870e+009 7.856e+011 1.000e+006 1.360e+000 1.241e-003 
1.426e-002 1.881e+009 7.901e+011 1.000e+006 1.360e+000 1.249e-003 
1.427e-002 1.883e+009 7.927e+011 1.000e+006 1.346e+000 1.251e-003 
1.430e-002 1.885e+009 7.853e+011 1.000e+006 1.360e+000 1.253e-003 
1.439e-002 1.897e+009 7.960e+011 1.000e+006 1.363e+000 1.264e-003 
1.447e-002 1.908e+009 8.046e+011 1.000e+006 1.365e+000 1.273e-003 
1.454e-002 1.916e+009 8.181e+011 1.000e+006 1.369e+000 1.280e-003 
1.462e-002 1.927e+009 8.233e+011 1.000e+006 1.370e+000 1.290e-003 
1.472e-002 1.940e+009 8.478e+011 1.000e+006 1.376e+000 1.302e-003 
1.481e-002 1.952e+009 8.405e+011 1.000e+006 1.373e+000 1.312e-003 
1.491e-002 1.964e+009 8.641e+011 1.000e+006 1.379e+000 1.324e-003 
1.501e-002 1.977e+009 8.936e+011 1.000e+006 1.386e+000 1.337e-003 
1.509e-002 1.987e+009 9.197e+011 1.000e+006 1.384e+000 1.347e-003 
1.511e-002 1.990e+009 9.271e+011 1.000e+006 1.390e+000 1.350e-003 
1.521e-002 2.001e+009 9.523e+011 1.000e+006 1.395e+000 1.362e-003 
1.530e-002 2.013e+009 9.782e+011 1.000e+006 1.399e+000 1.375e-003 
1.539e-002 2.025e+009 1.000e+012 1.000e+006 1.400e+000 1.388e-003 
1.543e-002 2.029e+009 1.010e+012 1.000e+006 1.401e+000 1.393e-003 
1.546e-002 2.033e+009 1.017e+012 1.000e+006 1.405e+000 1.398e-003 
1.555e-002 2.045e+009 1.034e+012 1.000e+006 1.408e+000 1.412e-003 
1.565e-002 2.056e+009 1.064e+012 1.000e+006 1.412e+000 1.426e-003 
1.573e-002 2.067e+009 1.080e+012 1.000e+006 1.413e+000 1.439e-003 
1.581e-002 2.075e+009 1.095e+012 1.000e+006 1.414e+000 1.450e-003 
1.588e-002 2.084e+009 1.115e+012 1.000e+006 1.414e+000 1.462e-003 
1.594e-002 2.092e+009 1.136e+012 1.000e+006 1.417e+000 1.472e-003 
1.600e-002 2.099e+009 1.146e+012 1.000e+006 1.418e+000 1.482e-003 
1.606e-002 2.106e+009 1.165e+012 1.000e+006 1.420e+000 1.491e-003 
1.612e-002 2.114e+009 1.160e+012 1.000e+006 1.419e+000 1.503e-003 
1.621e-002 2.124e+009 1.170e+012 1.000e+006 1.420e+000 1.517e-003 
1.628e-002 2.133e+009 1.168e+012 1.000e+006 1.419e+000 1.529e-003 
1.634e-002 2.140e+009 1.151e+012 1.000e+006 1.414e+000 1.539e-003 
1.640e-002 2.147e+009 1.153e+012 1.000e+006 1.413e+000 1.549e-003 
1.644e-002 2.152e+009 1.160e+012 1.000e+006 1.412e+000 1.556e-003 
1.649e-002 2.158e+009 1.138e+012 1.000e+006 1.412e+000 1.564e-003 
1.656e-002 2.166e+009 1.133e+012 1.000e+006 1.412e+000 1.575e-003 
1.665e-002 2.177e+009 1.148e+012 1.000e+006 1.412e+000 1.590e-003 
1.671e-002 2.184e+009 1.140e+012 1.000e+006 1.411e+000 1.600e-003 
1.676e-002 2.191e+009 1.145e+012 1.000e+006 1.416e+000 1.608e-003 
1.684e-002 2.200e+009 1.173e+012 1.000e+006 1.420e+000 1.621e-003 
1.694e-002 2.212e+009 1.210e+012 1.000e+006 1.423e+000 1.638e-003 
1.704e-002 2.224e+009 1.253e+012 1.000e+006 1.428e+000 1.656e-003 
1.713e-002 2.235e+009 1.286e+012 1.000e+006 1.430e+000 1.674e-003 
1.721e-002 2.244e+009 1.308e+012 1.000e+006 1.428e+000 1.688e-003 
1.728e-002 2.252e+009 1.322e+012 1.000e+006 1.429e+000 1.702e-003 
1.735e-002 2.261e+009 1.329e+012 1.000e+006 1.431e+000 1.717e-003 
1.745e-002 2.271e+009 1.344e+012 1.000e+006 1.431e+000 1.734e-003 
1.753e-002 2.281e+009 1.362e+012 1.000e+006 1.430e+000 1.750e-003 
1.758e-002 2.287e+009 1.357e+012 1.000e+006 1.429e+000 1.762e-003 
1.766e-002 2.296e+009 1.358e+012 1.000e+006 1.429e+000 1.776e-003 
1.770e-002 2.301e+009 1.358e+012 1.000e+006 1.428e+000 1.784e-003 
1.779e-002 2.312e+009 1.373e+012 1.000e+006 1.430e+000 1.803e-003 
1.784e-002 2.317e+009 1.366e+012 1.000e+006 1.428e+000 1.812e-003 
1.785e-002 2.319e+009 1.366e+012 1.000e+006 1.427e+000 1.815e-003 
1.792e-002 2.327e+009 1.360e+012 1.000e+006 1.427e+000 1.829e-003 
1.801e-002 2.337e+009 1.368e+012 1.000e+006 1.428e+000 1.846e-003 
1.810e-002 2.348e+009 1.386e+012 1.000e+006 1.428e+000 1.865e-003 
1.818e-002 2.356e+009 1.388e+012 1.000e+006 1.427e+000 1.880e-003 
1.825e-002 2.364e+009 1.381e+012 1.000e+006 1.425e+000 1.894e-003 
1.833e-002 2.373e+009 1.380e+012 1.000e+006 1.425e+000 1.910e-003 
1.840e-002 2.382e+009 1.386e+012 1.000e+006 1.423e+000 1.924e-003 
1.846e-002 2.389e+009 1.395e+012 1.000e+006 1.424e+000 1.937e-003 
1.856e-002 2.400e+009 1.416e+012 1.000e+006 1.428e+000 1.957e-003 
1.864e-002 2.409e+009 1.426e+012 1.000e+006 1.428e+000 1.973e-003 
1.873e-002 2.419e+009 1.435e+012 1.000e+006 1.427e+000 1.992e-003 
1.880e-002 2.427e+009 1.456e+012 1.000e+006 1.430e+000 2.007e-003 
1.886e-002 2.435e+009 1.457e+012 1.000e+006 1.429e+000 2.021e-003 
1.894e-002 2.444e+009 1.462e+012 1.000e+006 1.430e+000 2.038e-003 
1.902e-002 2.452e+009 1.473e+012 1.000e+006 1.431e+000 2.053e-003 
1.908e-002 2.460e+009 1.482e+012 1.000e+006 1.431e+000 2.068e-003 
1.915e-002 2.467e+009 1.491e+012 1.000e+006 1.432e+000 2.081e-003 
1.921e-002 2.474e+009 1.495e+012 1.000e+006 1.430e+000 2.096e-003 
1.928e-002 2.482e+009 1.488e+012 1.000e+006 1.428e+000 2.111e-003 
1.935e-002 2.490e+009 1.478e+012 1.000e+006 1.427e+000 2.126e-003 
1.942e-002 2.498e+009 1.472e+012 1.000e+006 1.426e+000 2.140e-003 
1.947e-002 2.504e+009 1.466e+012 1.000e+006 1.424e+000 2.152e-003 
1.952e-002 2.510e+009 1.463e+012 1.000e+006 1.425e+000 2.162e-003 
1.958e-002 2.516e+009 1.476e+012 1.000e+006 1.424e+000 2.174e-003 
1.963e-002 2.522e+009 1.486e+012 1.000e+006 1.426e+000 2.186e-003 
1.969e-002 2.529e+009 1.485e+012 1.000e+006 1.429e+000 2.198e-003 
1.975e-002 2.536e+009 1.498e+012 1.000e+006 1.433e+000 2.213e-003 
1.981e-002 2.542e+009 1.513e+012 1.000e+006 1.436e+000 2.224e-003 
1.987e-002 2.549e+009 1.540e+012 1.000e+006 1.440e+000 2.239e-003 
1.995e-002 2.558e+009 1.566e+012 1.000e+006 1.443e+000 2.257e-003 
2.002e-002 2.566e+009 1.582e+012 1.000e+006 1.445e+000 2.274e-003 
2.009e-002 2.574e+009 1.587e+012 1.000e+006 1.447e+000 2.290e-003 
2.017e-002 2.582e+009 1.599e+012 1.000e+006 1.448e+000 2.308e-003 
2.023e-002 2.589e+009 1.598e+012 1.000e+006 1.449e+000 2.323e-003 
2.030e-002 2.596e+009 1.587e+012 1.000e+006 1.446e+000 2.338e-003 
2.038e-002 2.605e+009 1.587e+012 1.000e+006 1.449e+000 2.357e-003 
2.046e-002 2.615e+009 1.564e+012 1.000e+006 1.448e+000 2.377e-003 
2.055e-002 2.625e+009 1.553e+012 1.000e+006 1.449e+000 2.398e-003 
2.065e-002 2.636e+009 1.573e+012 1.000e+006 1.451e+000 2.421e-003 
2.073e-002 2.645e+009 1.575e+012 1.000e+006 1.450e+000 2.439e-003 
2.082e-002 2.655e+009 1.580e+012 1.000e+006 1.451e+000 2.460e-003 
2.089e-002 2.662e+009 1.582e+012 1.000e+006 1.452e+000 2.476e-003 
2.097e-002 2.671e+009 1.607e+012 1.000e+006 1.454e+000 2.495e-003 
2.104e-002 2.679e+009 1.628e+012 1.000e+006 1.453e+000 2.513e-003 
2.112e-002 2.687e+009 1.656e+012 1.000e+006 1.456e+000 2.530e-003 
2.119e-002 2.695e+009 1.687e+012 1.000e+006 1.458e+000 2.549e-003 
2.126e-002 2.702e+009 1.699e+012 1.000e+006 1.459e+000 2.566e-003 
2.134e-002 2.711e+009 1.739e+012 1.000e+006 1.462e+000 2.587e-003 
2.144e-002 2.721e+009 1.797e+012 1.000e+006 1.465e+000 2.612e-003 
2.150e-002 2.728e+009 1.814e+012 1.000e+006 1.464e+000 2.630e-003 
2.157e-002 2.735e+009 1.850e+012 1.000e+006 1.467e+000 2.648e-003 
2.164e-002 2.743e+009 1.877e+012 1.000e+006 1.469e+000 2.668e-003 
2.172e-002 2.751e+009 1.917e+012 1.000e+006 1.471e+000 2.690e-003 
2.178e-002 2.757e+009 1.940e+012 1.000e+006 1.472e+000 2.708e-003 
2.184e-002 2.763e+009 1.954e+012 1.000e+006 1.472e+000 2.725e-003 
2.189e-002 2.769e+009 1.977e+012 1.000e+006 1.473e+000 2.742e-003 
2.196e-002 2.775e+009 1.992e+012 1.000e+006 1.473e+000 2.760e-003 
2.201e-002 2.780e+009 1.985e+012 1.000e+006 1.471e+000 2.776e-003 
2.207e-002 2.787e+009 1.994e+012 1.000e+006 1.472e+000 2.794e-003 
2.214e-002 2.793e+009 2.010e+012 1.000e+006 1.474e+000 2.814e-003 
2.220e-002 2.800e+009 2.010e+012 1.000e+006 1.472e+000 2.832e-003 
2.226e-002 2.806e+009 2.030e+012 1.000e+006 1.474e+000 2.851e-003 
2.232e-002 2.812e+009 2.049e+012 1.000e+006 1.475e+000 2.871e-003 
2.240e-002 2.820e+009 2.078e+012 1.000e+006 1.477e+000 2.894e-003 
2.247e-002 2.826e+009 2.101e+012 1.000e+006 1.478e+000 2.916e-003 
2.254e-002 2.834e+009 2.130e+012 1.000e+006 1.479e+000 2.940e-003 
2.262e-002 2.842e+009 2.167e+012 1.000e+006 1.480e+000 2.966e-003 
2.271e-002 2.850e+009 2.210e+012 1.000e+006 1.481e+000 2.995e-003 
2.278e-002 2.857e+009 2.249e+012 1.000e+006 1.479e+000 3.019e-003 
2.284e-002 2.862e+009 2.264e+012 1.000e+006 1.480e+000 3.038e-003 
2.290e-002 2.868e+009 2.281e+012 1.000e+006 1.482e+000 3.058e-003 
2.295e-002 2.873e+009 2.295e+012 1.000e+006 1.482e+000 3.077e-003 
2.302e-002 2.880e+009 2.324e+012 1.000e+006 1.483e+000 3.102e-003 
2.310e-002 2.888e+009 2.374e+012 1.000e+006 1.484e+000 3.131e-003 
2.317e-002 2.894e+009 2.401e+012 1.000e+006 1.484e+000 3.155e-003 
2.323e-002 2.899e+009 2.406e+012 1.000e+006 1.484e+000 3.177e-003 
2.330e-002 2.905e+009 2.419e+012 1.000e+006 1.484e+000 3.201e-003 
2.335e-002 2.911e+009 2.430e+012 1.000e+006 1.484e+000 3.222e-003 
2.341e-002 2.916e+009 2.426e+012 1.000e+006 1.484e+000 3.243e-003 
2.348e-002 2.922e+009 2.445e+012 1.000e+006 1.485e+000 3.270e-003 
2.354e-002 2.928e+009 2.438e+012 1.000e+006 1.485e+000 3.292e-003 
2.362e-002 2.935e+009 2.466e+012 1.000e+006 1.487e+000 3.320e-003 
2.368e-002 2.941e+009 2.481e+012 1.000e+006 1.488e+000 3.344e-003 
2.374e-002 2.945e+009 2.492e+012 1.000e+006 1.487e+000 3.364e-003 
2.378e-002 2.949e+009 2.494e+012 1.000e+006 1.488e+000 3.382e-003 
2.384e-002 2.954e+009 2.503e+012 1.000e+006 1.487e+000 3.402e-003 
2.389e-002 2.959e+009 2.517e+012 1.000e+006 1.489e+000 3.422e-003 
2.395e-002 2.964e+009 2.543e+012 1.000e+006 1.488e+000 3.444e-003 
2.401e-002 2.969e+009 2.560e+012 1.000e+006 1.490e+000 3.467e-003 
2.407e-002 2.975e+009 2.583e+012 1.000e+006 1.488e+000 3.491e-003 
2.412e-002 2.980e+009 2.595e+012 1.000e+006 1.488e+000 3.513e-003 
2.417e-002 2.984e+009 2.591e+012 1.000e+006 1.487e+000 3.532e-003 
2.422e-002 2.989e+009 2.593e+012 1.000e+006 1.488e+000 3.553e-003 
2.428e-002 2.993e+009 2.589e+012 1.000e+006 1.487e+000 3.573e-003 
2.433e-002 2.998e+009 2.596e+012 1.000e+006 1.488e+000 3.594e-003 
2.438e-002 3.002e+009 2.597e+012 1.000e+006 1.488e+000 3.614e-003 
2.442e-002 3.006e+009 2.594e+012 1.000e+006 1.487e+000 3.631e-003 
2.448e-002 3.011e+009 2.603e+012 1.000e+006 1.488e+000 3.652e-003 
2.453e-002 3.016e+009 2.611e+012 1.000e+006 1.487e+000 3.675e-003 
2.459e-002 3.020e+009 2.594e+012 1.000e+006 1.487e+000 3.695e-003 
2.463e-002 3.024e+009 2.602e+012 1.000e+006 1.487e+000 3.714e-003 
2.469e-002 3.029e+009 2.602e+012 1.000e+006 1.487e+000 3.735e-003 
