# Supplementary material for: Strain rate dependency of dislocation plasticity
Source: Nat Commun. 2021 Mar 23;12:1845. doi: 10.1038/s41467-021-21939-1 (PMC7988163; doi:10.1038/s41467-021-21939-1)
Supplement: Supplementary file 3 — Supplementary Data 1 [file 41467_2021_21939_MOESM3_ESM.zip › Supplementary Data 1/DDDSimulationSet1/StrainRate=1e6s-1/InitialDislocationDensity=4.1e12m-2.dat]

#strain(1), stress(Pa), dislocation density(m-2), strain rate(s-1), mean dislocation velocity(km/s), plastic strain(1)
1.173e-004 1.668e+007 4.035e+012 1.000e+006 2.055e-002 4.104e-007 
2.345e-004 3.347e+007 4.035e+012 1.000e+006 3.412e-002 1.611e-006 
3.529e-004 5.038e+007 4.036e+012 1.000e+006 4.981e-002 3.546e-006 
4.687e-004 6.674e+007 4.038e+012 1.000e+006 6.337e-002 6.086e-006 
5.868e-004 8.336e+007 4.041e+012 1.000e+006 7.441e-002 9.382e-006 
7.014e-004 9.938e+007 4.047e+012 1.000e+006 8.693e-002 1.323e-005 
8.193e-004 1.156e+008 4.054e+012 1.000e+006 1.019e-001 1.777e-005 
9.340e-004 1.316e+008 4.067e+012 1.000e+006 1.134e-001 2.287e-005 
1.051e-003 1.477e+008 4.087e+012 1.000e+006 1.290e-001 2.870e-005 
1.164e-003 1.631e+008 4.116e+012 1.000e+006 1.411e-001 3.501e-005 
1.285e-003 1.795e+008 4.156e+012 1.000e+006 1.551e-001 4.253e-005 
1.405e-003 1.957e+008 4.210e+012 1.000e+006 1.723e-001 5.086e-005 
1.524e-003 2.115e+008 4.261e+012 1.000e+006 1.951e-001 6.016e-005 
1.612e-003 2.232e+008 4.315e+012 1.000e+006 2.108e-001 6.801e-005 
1.671e-003 2.309e+008 4.357e+012 1.000e+006 2.209e-001 7.360e-005 
1.727e-003 2.382e+008 4.399e+012 1.000e+006 2.338e-001 7.931e-005 
1.784e-003 2.455e+008 4.448e+012 1.000e+006 2.465e-001 8.534e-005 
1.840e-003 2.526e+008 4.502e+012 1.000e+006 2.595e-001 9.180e-005 
1.895e-003 2.597e+008 4.564e+012 1.000e+006 2.777e-001 9.870e-005 
1.951e-003 2.666e+008 4.630e+012 1.000e+006 2.841e-001 1.060e-004 
2.080e-003 2.825e+008 4.735e+012 1.000e+006 3.234e-001 1.246e-004 
2.237e-003 3.013e+008 4.877e+012 1.000e+006 3.628e-001 1.508e-004 
2.332e-003 3.126e+008 4.996e+012 1.000e+006 3.794e-001 1.687e-004 
2.419e-003 3.226e+008 5.054e+012 1.000e+006 4.050e-001 1.859e-004 
2.504e-003 3.322e+008 5.154e+012 1.000e+006 4.269e-001 2.042e-004 
2.571e-003 3.399e+008 5.248e+012 1.000e+006 4.464e-001 2.201e-004 
2.619e-003 3.450e+008 5.306e+012 1.000e+006 4.557e-001 2.316e-004 
2.645e-003 3.479e+008 5.330e+012 1.000e+006 4.647e-001 2.382e-004 
2.666e-003 3.502e+008 5.357e+012 1.000e+006 4.652e-001 2.436e-004 
2.689e-003 3.526e+008 5.387e+012 1.000e+006 4.727e-001 2.493e-004 
2.734e-003 3.573e+008 5.450e+012 1.000e+006 4.784e-001 2.609e-004 
2.801e-003 3.645e+008 5.548e+012 1.000e+006 4.981e-001 2.796e-004 
2.865e-003 3.710e+008 5.647e+012 1.000e+006 5.116e-001 2.978e-004 
2.928e-003 3.774e+008 5.777e+012 1.000e+006 5.196e-001 3.168e-004 
2.990e-003 3.836e+008 5.876e+012 1.000e+006 5.354e-001 3.363e-004 
3.061e-003 3.905e+008 6.009e+012 1.000e+006 5.594e-001 3.600e-004 
3.131e-003 3.971e+008 6.132e+012 1.000e+006 5.719e-001 3.843e-004 
3.173e-003 4.009e+008 6.208e+012 1.000e+006 5.828e-001 3.995e-004 
3.204e-003 4.037e+008 6.248e+012 1.000e+006 5.888e-001 4.110e-004 
3.222e-003 4.054e+008 6.235e+012 1.000e+006 5.912e-001 4.178e-004 
3.238e-003 4.069e+008 6.270e+012 1.000e+006 5.922e-001 4.240e-004 
3.254e-003 4.083e+008 6.301e+012 1.000e+006 5.960e-001 4.298e-004 
3.269e-003 4.097e+008 6.337e+012 1.000e+006 5.972e-001 4.357e-004 
3.285e-003 4.111e+008 6.368e+012 1.000e+006 5.920e-001 4.418e-004 
3.301e-003 4.125e+008 6.388e+012 1.000e+006 6.012e-001 4.479e-004 
3.316e-003 4.138e+008 6.421e+012 1.000e+006 6.040e-001 4.536e-004 
3.331e-003 4.151e+008 6.446e+012 1.000e+006 6.102e-001 4.594e-004 
3.355e-003 4.173e+008 6.389e+012 1.000e+006 6.042e-001 4.691e-004 
3.389e-003 4.202e+008 6.425e+012 1.000e+006 6.070e-001 4.822e-004 
3.421e-003 4.230e+008 6.472e+012 1.000e+006 6.104e-001 4.954e-004 
3.455e-003 4.259e+008 6.535e+012 1.000e+006 6.127e-001 5.088e-004 
3.488e-003 4.287e+008 6.614e+012 1.000e+006 6.180e-001 5.226e-004 
3.523e-003 4.316e+008 6.693e+012 1.000e+006 6.205e-001 5.372e-004 
3.557e-003 4.345e+008 6.759e+012 1.000e+006 6.255e-001 5.518e-004 
3.594e-003 4.375e+008 6.766e+012 1.000e+006 6.222e-001 5.676e-004 
3.633e-003 4.407e+008 6.851e+012 1.000e+006 6.246e-001 5.846e-004 
3.673e-003 4.439e+008 6.952e+012 1.000e+006 6.304e-001 6.020e-004 
3.704e-003 4.464e+008 7.038e+012 1.000e+006 6.342e-001 6.162e-004 
3.737e-003 4.490e+008 7.098e+012 1.000e+006 6.404e-001 6.314e-004 
3.774e-003 4.519e+008 7.200e+012 1.000e+006 6.443e-001 6.486e-004 
3.812e-003 4.547e+008 7.309e+012 1.000e+006 6.493e-001 6.665e-004 
3.853e-003 4.577e+008 7.378e+012 1.000e+006 6.445e-001 6.862e-004 
3.891e-003 4.606e+008 7.422e+012 1.000e+006 6.483e-001 7.050e-004 
3.929e-003 4.634e+008 7.521e+012 1.000e+006 6.521e-001 7.240e-004 
3.974e-003 4.665e+008 7.632e+012 1.000e+006 6.521e-001 7.462e-004 
4.019e-003 4.697e+008 7.719e+012 1.000e+006 6.463e-001 7.692e-004 
4.046e-003 4.717e+008 7.779e+012 1.000e+006 6.476e-001 7.833e-004 
4.070e-003 4.734e+008 7.814e+012 1.000e+006 6.506e-001 7.959e-004 
4.091e-003 4.748e+008 7.845e+012 1.000e+006 6.474e-001 8.064e-004 
4.111e-003 4.762e+008 7.888e+012 1.000e+006 6.518e-001 8.167e-004 
4.129e-003 4.775e+008 7.838e+012 1.000e+006 6.476e-001 8.265e-004 
4.151e-003 4.790e+008 7.825e+012 1.000e+006 6.456e-001 8.375e-004 
4.195e-003 4.821e+008 7.814e+012 1.000e+006 6.441e-001 8.603e-004 
4.213e-003 4.833e+008 7.777e+012 1.000e+006 6.400e-001 8.694e-004 
4.250e-003 4.860e+008 7.801e+012 1.000e+006 6.428e-001 8.884e-004 
4.293e-003 4.890e+008 7.895e+012 1.000e+006 6.407e-001 9.103e-004 
4.326e-003 4.913e+008 7.989e+012 1.000e+006 6.394e-001 9.274e-004 
4.365e-003 4.940e+008 8.070e+012 1.000e+006 6.461e-001 9.477e-004 
4.391e-003 4.957e+008 8.140e+012 1.000e+006 6.473e-001 9.618e-004 
4.415e-003 4.974e+008 8.198e+012 1.000e+006 6.490e-001 9.748e-004 
4.434e-003 4.986e+008 8.239e+012 1.000e+006 6.469e-001 9.855e-004 
4.453e-003 4.998e+008 8.228e+012 1.000e+006 6.390e-001 9.953e-004 
4.470e-003 5.010e+008 8.251e+012 1.000e+006 6.407e-001 1.005e-003 
4.487e-003 5.021e+008 8.280e+012 1.000e+006 6.374e-001 1.014e-003 
4.503e-003 5.032e+008 8.315e+012 1.000e+006 6.383e-001 1.023e-003 
4.519e-003 5.042e+008 8.364e+012 1.000e+006 6.374e-001 1.031e-003 
4.535e-003 5.053e+008 8.417e+012 1.000e+006 6.386e-001 1.040e-003 
4.552e-003 5.063e+008 8.462e+012 1.000e+006 6.423e-001 1.050e-003 
4.570e-003 5.075e+008 8.428e+012 1.000e+006 6.534e-001 1.060e-003 
4.590e-003 5.087e+008 8.429e+012 1.000e+006 6.541e-001 1.071e-003 
4.620e-003 5.106e+008 8.302e+012 1.000e+006 6.660e-001 1.088e-003 
4.672e-003 5.139e+008 8.392e+012 1.000e+006 6.674e-001 1.117e-003 
4.724e-003 5.170e+008 8.561e+012 1.000e+006 6.729e-001 1.147e-003 
4.775e-003 5.200e+008 8.747e+012 1.000e+006 6.736e-001 1.177e-003 
4.825e-003 5.229e+008 8.806e+012 1.000e+006 6.765e-001 1.208e-003 
4.876e-003 5.258e+008 8.955e+012 1.000e+006 6.759e-001 1.239e-003 
4.929e-003 5.287e+008 8.973e+012 1.000e+006 6.713e-001 1.271e-003 
4.980e-003 5.315e+008 9.098e+012 1.000e+006 6.714e-001 1.303e-003 
5.029e-003 5.342e+008 9.244e+012 1.000e+006 6.751e-001 1.334e-003 
5.079e-003 5.368e+008 9.404e+012 1.000e+006 6.772e-001 1.366e-003 
5.126e-003 5.391e+008 9.509e+012 1.000e+006 6.777e-001 1.397e-003 
5.170e-003 5.413e+008 9.571e+012 1.000e+006 6.763e-001 1.426e-003 
5.211e-003 5.433e+008 9.583e+012 1.000e+006 6.727e-001 1.453e-003 
5.251e-003 5.452e+008 9.650e+012 1.000e+006 6.637e-001 1.479e-003 
5.291e-003 5.473e+008 9.782e+012 1.000e+006 6.606e-001 1.505e-003 
5.330e-003 5.492e+008 9.889e+012 1.000e+006 6.616e-001 1.531e-003 
5.368e-003 5.510e+008 1.002e+013 1.000e+006 6.614e-001 1.557e-003 
5.403e-003 5.526e+008 1.008e+013 1.000e+006 6.588e-001 1.581e-003 
5.436e-003 5.542e+008 1.009e+013 1.000e+006 6.551e-001 1.603e-003 
5.465e-003 5.555e+008 1.015e+013 1.000e+006 6.536e-001 1.622e-003 
5.491e-003 5.567e+008 1.023e+013 1.000e+006 6.543e-001 1.640e-003 
5.515e-003 5.578e+008 1.030e+013 1.000e+006 6.587e-001 1.656e-003 
5.538e-003 5.588e+008 1.040e+013 1.000e+006 6.663e-001 1.673e-003 
5.561e-003 5.598e+008 1.047e+013 1.000e+006 6.693e-001 1.689e-003 
5.582e-003 5.607e+008 1.054e+013 1.000e+006 6.679e-001 1.704e-003 
5.602e-003 5.615e+008 1.062e+013 1.000e+006 6.766e-001 1.719e-003 
5.622e-003 5.622e+008 1.071e+013 1.000e+006 6.807e-001 1.733e-003 
5.641e-003 5.629e+008 1.072e+013 1.000e+006 6.802e-001 1.747e-003 
5.659e-003 5.635e+008 1.074e+013 1.000e+006 6.860e-001 1.761e-003 
5.678e-003 5.642e+008 1.072e+013 1.000e+006 6.846e-001 1.775e-003 
5.696e-003 5.649e+008 1.073e+013 1.000e+006 6.840e-001 1.789e-003 
5.715e-003 5.655e+008 1.075e+013 1.000e+006 6.855e-001 1.804e-003 
5.734e-003 5.662e+008 1.079e+013 1.000e+006 6.906e-001 1.818e-003 
5.752e-003 5.668e+008 1.079e+013 1.000e+006 6.942e-001 1.832e-003 
5.771e-003 5.674e+008 1.082e+013 1.000e+006 6.979e-001 1.846e-003 
5.788e-003 5.680e+008 1.089e+013 1.000e+006 7.022e-001 1.859e-003 
5.805e-003 5.685e+008 1.096e+013 1.000e+006 7.063e-001 1.873e-003 
5.823e-003 5.690e+008 1.099e+013 1.000e+006 7.076e-001 1.887e-003 
5.840e-003 5.695e+008 1.099e+013 1.000e+006 7.106e-001 1.901e-003 
5.858e-003 5.700e+008 1.102e+013 1.000e+006 7.177e-001 1.916e-003 
5.876e-003 5.705e+008 1.107e+013 1.000e+006 7.195e-001 1.930e-003 
5.894e-003 5.709e+008 1.113e+013 1.000e+006 7.208e-001 1.945e-003 
5.911e-003 5.713e+008 1.120e+013 1.000e+006 7.248e-001 1.960e-003 
5.929e-003 5.717e+008 1.126e+013 1.000e+006 7.207e-001 1.974e-003 
5.944e-003 5.721e+008 1.135e+013 1.000e+006 7.198e-001 1.987e-003 
5.960e-003 5.724e+008 1.144e+013 1.000e+006 7.167e-001 2.000e-003 
5.975e-003 5.728e+008 1.152e+013 1.000e+006 7.160e-001 2.013e-003 
5.991e-003 5.731e+008 1.144e+013 1.000e+006 7.277e-001 2.027e-003 
6.008e-003 5.735e+008 1.152e+013 1.000e+006 7.264e-001 2.042e-003 
6.025e-003 5.738e+008 1.160e+013 1.000e+006 7.245e-001 2.056e-003 
6.042e-003 5.741e+008 1.168e+013 1.000e+006 7.246e-001 2.071e-003 
6.059e-003 5.744e+008 1.173e+013 1.000e+006 7.273e-001 2.086e-003 
6.076e-003 5.747e+008 1.180e+013 1.000e+006 7.238e-001 2.101e-003 
6.094e-003 5.750e+008 1.187e+013 1.000e+006 7.233e-001 2.117e-003 
6.111e-003 5.753e+008 1.193e+013 1.000e+006 7.278e-001 2.132e-003 
6.129e-003 5.755e+008 1.203e+013 1.000e+006 7.274e-001 2.148e-003 
6.146e-003 5.758e+008 1.210e+013 1.000e+006 7.256e-001 2.164e-003 
6.163e-003 5.760e+008 1.221e+013 1.000e+006 7.273e-001 2.179e-003 
6.180e-003 5.762e+008 1.209e+013 1.000e+006 7.279e-001 2.195e-003 
6.197e-003 5.764e+008 1.205e+013 1.000e+006 7.315e-001 2.210e-003 
6.214e-003 5.767e+008 1.204e+013 1.000e+006 7.310e-001 2.225e-003 
6.231e-003 5.769e+008 1.203e+013 1.000e+006 7.275e-001 2.240e-003 
6.247e-003 5.772e+008 1.205e+013 1.000e+006 7.228e-001 2.255e-003 
6.264e-003 5.775e+008 1.207e+013 1.000e+006 7.144e-001 2.270e-003 
6.280e-003 5.778e+008 1.208e+013 1.000e+006 7.127e-001 2.284e-003 
6.297e-003 5.781e+008 1.204e+013 1.000e+006 7.105e-001 2.298e-003 
6.314e-003 5.784e+008 1.204e+013 1.000e+006 7.144e-001 2.313e-003 
6.330e-003 5.787e+008 1.197e+013 1.000e+006 7.160e-001 2.328e-003 
6.347e-003 5.790e+008 1.188e+013 1.000e+006 7.106e-001 2.342e-003 
6.363e-003 5.793e+008 1.191e+013 1.000e+006 7.100e-001 2.356e-003 
6.380e-003 5.796e+008 1.177e+013 1.000e+006 7.045e-001 2.370e-003 
6.396e-003 5.800e+008 1.173e+013 1.000e+006 7.002e-001 2.384e-003 
6.413e-003 5.804e+008 1.175e+013 1.000e+006 7.042e-001 2.398e-003 
6.429e-003 5.808e+008 1.179e+013 1.000e+006 7.011e-001 2.412e-003 
6.444e-003 5.811e+008 1.183e+013 1.000e+006 6.972e-001 2.425e-003 
6.459e-003 5.814e+008 1.187e+013 1.000e+006 6.972e-001 2.437e-003 
