# Supplementary material for: Strain rate dependency of dislocation plasticity
Source: Nat Commun. 2021 Mar 23;12:1845. doi: 10.1038/s41467-021-21939-1 (PMC7988163; doi:10.1038/s41467-021-21939-1)
Supplement: Supplementary file 3 — Supplementary Data 1 [file 41467_2021_21939_MOESM3_ESM.zip › Supplementary Data 1/DDDSimulationSet1/StrainRate=1e6s-1/InitialDislocationDensity=4.5e15m-2.dat]

#strain(1), stress(Pa), dislocation density(m-2), strain rate(s-1), mean dislocation velocity(km/s), plastic strain(1)
9.009e-005 1.170e+007 3.763e+015 1.000e+006 2.187e-003 8.474e-006 
1.823e-004 2.256e+007 3.764e+015 1.000e+006 2.534e-003 2.512e-005 
2.727e-004 3.261e+007 3.764e+015 1.000e+006 2.407e-003 4.619e-005 
3.623e-004 4.219e+007 3.765e+015 1.000e+006 2.446e-003 6.962e-005 
4.553e-004 5.187e+007 3.765e+015 1.000e+006 2.421e-003 9.568e-005 
5.508e-004 6.173e+007 3.766e+015 1.000e+006 2.480e-003 1.230e-004 
6.480e-004 7.159e+007 3.768e+015 1.000e+006 2.415e-003 1.521e-004 
7.438e-004 8.108e+007 3.769e+015 1.000e+006 2.510e-003 1.824e-004 
8.426e-004 9.059e+007 3.772e+015 1.000e+006 2.504e-003 2.149e-004 
9.453e-004 1.002e+008 3.774e+015 1.000e+006 2.468e-003 2.511e-004 
1.049e-003 1.098e+008 3.776e+015 1.000e+006 2.602e-003 2.888e-004 
1.156e-003 1.193e+008 3.777e+015 1.000e+006 2.374e-003 3.300e-004 
1.265e-003 1.277e+008 3.780e+015 1.000e+006 2.882e-003 3.801e-004 
1.377e-003 1.367e+008 3.787e+015 1.000e+006 2.548e-003 4.299e-004 
1.485e-003 1.465e+008 3.790e+015 1.000e+006 2.462e-003 4.707e-004 
1.593e-003 1.564e+008 3.795e+015 1.000e+006 2.465e-003 5.098e-004 
1.688e-003 1.645e+008 3.793e+015 1.000e+006 2.479e-003 5.489e-004 
1.799e-003 1.720e+008 3.795e+015 1.000e+006 2.783e-003 6.078e-004 
1.902e-003 1.789e+008 3.792e+015 1.000e+006 2.695e-003 6.638e-004 
2.006e-003 1.862e+008 3.793e+015 1.000e+006 2.627e-003 7.170e-004 
2.107e-003 1.922e+008 3.793e+015 1.000e+006 3.035e-003 7.764e-004 
2.200e-003 1.978e+008 3.797e+015 1.000e+006 2.872e-003 8.316e-004 
2.299e-003 2.028e+008 3.794e+015 1.000e+006 3.261e-003 8.949e-004 
2.398e-003 2.068e+008 3.790e+015 1.000e+006 3.117e-003 9.667e-004 
2.493e-003 2.125e+008 3.787e+015 1.000e+006 2.590e-003 1.022e-003 
2.589e-003 2.206e+008 3.790e+015 1.000e+006 2.369e-003 1.062e-003 
2.681e-003 2.292e+008 3.794e+015 1.000e+006 2.519e-003 1.095e-003 
2.771e-003 2.375e+008 3.797e+015 1.000e+006 2.600e-003 1.128e-003 
2.861e-003 2.452e+008 3.800e+015 1.000e+006 2.999e-003 1.163e-003 
2.948e-003 2.520e+008 3.804e+015 1.000e+006 2.270e-003 1.204e-003 
3.032e-003 2.593e+008 3.809e+015 1.000e+006 2.892e-003 1.238e-003 
3.110e-003 2.662e+008 3.815e+015 1.000e+006 2.823e-003 1.268e-003 
3.191e-003 2.738e+008 3.820e+015 1.000e+006 2.316e-003 1.296e-003 
3.272e-003 2.811e+008 3.825e+015 1.000e+006 2.143e-003 1.327e-003 
3.353e-003 2.882e+008 3.833e+015 1.000e+006 2.435e-003 1.359e-003 
3.432e-003 2.950e+008 3.833e+015 1.000e+006 2.202e-003 1.391e-003 
3.505e-003 3.021e+008 3.837e+015 1.000e+006 2.615e-003 1.415e-003 
3.580e-003 3.086e+008 3.835e+015 1.000e+006 3.104e-003 1.445e-003 
3.645e-003 3.129e+008 3.841e+015 1.000e+006 2.258e-003 1.481e-003 
3.707e-003 3.167e+008 3.839e+015 1.000e+006 3.933e-003 1.515e-003 
3.765e-003 3.194e+008 3.835e+015 1.000e+006 4.132e-003 1.556e-003 
3.821e-003 3.232e+008 3.836e+015 1.000e+006 1.879e-003 1.584e-003 
3.875e-003 3.279e+008 3.838e+015 1.000e+006 1.020e-003 1.606e-003 
3.930e-003 3.335e+008 3.840e+015 1.000e+006 3.215e-003 1.622e-003 
3.986e-003 3.391e+008 3.840e+015 1.000e+006 1.690e-003 1.640e-003 
4.040e-003 3.441e+008 3.842e+015 1.000e+006 2.855e-003 1.659e-003 
4.094e-003 3.489e+008 3.846e+015 1.000e+006 3.001e-003 1.681e-003 
4.147e-003 3.533e+008 3.850e+015 1.000e+006 2.097e-003 1.703e-003 
4.200e-003 3.577e+008 3.853e+015 1.000e+006 1.689e-003 1.725e-003 
4.252e-003 3.608e+008 3.854e+015 1.000e+006 2.983e-003 1.756e-003 
4.306e-003 3.652e+008 3.857e+015 1.000e+006 3.468e-003 1.779e-003 
4.360e-003 3.694e+008 3.863e+015 1.000e+006 2.351e-003 1.804e-003 
4.414e-003 3.738e+008 3.863e+015 1.000e+006 2.016e-003 1.828e-003 
4.467e-003 3.780e+008 3.861e+015 1.000e+006 2.658e-003 1.853e-003 
4.521e-003 3.822e+008 3.865e+015 1.000e+006 3.832e-003 1.877e-003 
4.574e-003 3.863e+008 3.868e+015 1.000e+006 2.083e-003 1.901e-003 
4.627e-003 3.905e+008 3.872e+015 1.000e+006 1.460e-003 1.925e-003 
4.679e-003 3.946e+008 3.876e+015 1.000e+006 3.667e-003 1.950e-003 
4.731e-003 3.982e+008 3.881e+015 1.000e+006 3.053e-003 1.976e-003 
4.783e-003 4.008e+008 3.879e+015 1.000e+006 1.781e-003 2.010e-003 
4.837e-003 4.038e+008 3.886e+015 1.000e+006 2.257e-003 2.043e-003 
4.892e-003 4.053e+008 3.887e+015 1.000e+006 2.496e-003 2.088e-003 
4.948e-003 4.064e+008 3.890e+015 1.000e+006 2.719e-003 2.137e-003 
5.003e-003 4.032e+008 3.872e+015 1.000e+006 4.764e-003 2.214e-003 
5.058e-003 4.009e+008 3.874e+015 1.000e+006 4.544e-003 2.285e-003 
5.113e-003 4.015e+008 3.874e+015 1.000e+006 4.225e-003 2.335e-003 
5.168e-003 4.033e+008 3.879e+015 1.000e+006 1.445e-003 2.379e-003 
5.220e-003 4.059e+008 3.878e+015 1.000e+006 1.818e-003 2.412e-003 
5.275e-003 4.085e+008 3.881e+015 1.000e+006 3.192e-003 2.449e-003 
5.331e-003 4.121e+008 3.880e+015 1.000e+006 3.757e-003 2.480e-003 
5.388e-003 4.168e+008 3.879e+015 1.000e+006 3.399e-003 2.505e-003 
5.446e-003 4.209e+008 3.879e+015 1.000e+006 3.082e-003 2.534e-003 
5.502e-003 4.253e+008 3.885e+015 1.000e+006 2.462e-003 2.560e-003 
5.559e-003 4.295e+008 3.891e+015 1.000e+006 2.557e-003 2.587e-003 
5.614e-003 4.335e+008 3.899e+015 1.000e+006 2.594e-003 2.615e-003 
5.667e-003 4.364e+008 3.895e+015 1.000e+006 3.692e-003 2.648e-003 
5.720e-003 4.401e+008 3.895e+015 1.000e+006 3.560e-003 2.676e-003 
5.774e-003 4.438e+008 3.900e+015 1.000e+006 4.281e-003 2.704e-003 
5.830e-003 4.471e+008 3.903e+015 1.000e+006 4.326e-003 2.737e-003 
5.887e-003 4.510e+008 3.895e+015 1.000e+006 3.073e-003 2.767e-003 
5.943e-003 4.550e+008 3.897e+015 1.000e+006 2.865e-003 2.795e-003 
5.999e-003 4.596e+008 3.902e+015 1.000e+006 2.575e-003 2.820e-003 
6.056e-003 4.642e+008 3.908e+015 1.000e+006 2.095e-003 2.845e-003 
6.113e-003 4.682e+008 3.912e+015 1.000e+006 3.115e-003 2.874e-003 
6.170e-003 4.707e+008 3.901e+015 1.000e+006 2.709e-003 2.913e-003 
6.226e-003 4.727e+008 3.904e+015 1.000e+006 3.454e-003 2.956e-003 
6.282e-003 4.742e+008 3.911e+015 1.000e+006 3.522e-003 3.002e-003 
6.340e-003 4.755e+008 3.907e+015 1.000e+006 3.847e-003 3.050e-003 
6.396e-003 4.758e+008 3.912e+015 1.000e+006 3.870e-003 3.104e-003 
6.452e-003 4.758e+008 3.921e+015 1.000e+006 3.079e-003 3.161e-003 
6.506e-003 4.761e+008 3.929e+015 1.000e+006 3.175e-003 3.212e-003 
6.560e-003 4.766e+008 3.936e+015 1.000e+006 3.343e-003 3.263e-003 
6.614e-003 4.771e+008 3.944e+015 1.000e+006 3.031e-003 3.314e-003 
6.670e-003 4.771e+008 3.952e+015 1.000e+006 4.229e-003 3.370e-003 
6.724e-003 4.777e+008 3.958e+015 1.000e+006 3.192e-003 3.419e-003 
6.773e-003 4.802e+008 3.943e+015 1.000e+006 2.203e-003 3.451e-003 
6.821e-003 4.817e+008 3.933e+015 1.000e+006 2.368e-003 3.488e-003 
6.869e-003 4.832e+008 3.928e+015 1.000e+006 3.877e-003 3.527e-003 
6.918e-003 4.855e+008 3.934e+015 1.000e+006 3.658e-003 3.560e-003 
6.968e-003 4.884e+008 3.939e+015 1.000e+006 1.511e-003 3.590e-003 
7.017e-003 4.901e+008 3.934e+015 1.000e+006 4.317e-003 3.627e-003 
7.065e-003 4.895e+008 3.933e+015 1.000e+006 4.027e-003 3.679e-003 
7.114e-003 4.886e+008 3.941e+015 1.000e+006 4.178e-003 3.734e-003 
7.167e-003 4.880e+008 3.938e+015 1.000e+006 3.930e-003 3.792e-003 
7.219e-003 4.886e+008 3.943e+015 1.000e+006 3.667e-003 3.839e-003 
7.272e-003 4.886e+008 3.945e+015 1.000e+006 4.243e-003 3.892e-003 
7.324e-003 4.876e+008 3.954e+015 1.000e+006 4.123e-003 3.951e-003 
7.378e-003 4.882e+008 3.952e+015 1.000e+006 2.924e-003 4.001e-003 
7.431e-003 4.893e+008 3.953e+015 1.000e+006 2.353e-003 4.046e-003 
7.483e-003 4.903e+008 3.956e+015 1.000e+006 3.744e-003 4.091e-003 
7.533e-003 4.909e+008 3.961e+015 1.000e+006 3.001e-003 4.137e-003 
7.581e-003 4.917e+008 3.966e+015 1.000e+006 3.076e-003 4.180e-003 
7.631e-003 4.928e+008 3.972e+015 1.000e+006 2.728e-003 4.222e-003 
7.682e-003 4.937e+008 3.980e+015 1.000e+006 3.621e-003 4.266e-003 
7.733e-003 4.950e+008 3.988e+015 1.000e+006 3.867e-003 4.308e-003 
7.786e-003 4.951e+008 3.985e+015 1.000e+006 5.182e-003 4.361e-003 
7.841e-003 4.956e+008 3.991e+015 1.000e+006 3.338e-003 4.412e-003 
7.896e-003 4.975e+008 3.999e+015 1.000e+006 4.407e-003 4.455e-003 
7.952e-003 5.004e+008 4.003e+015 1.000e+006 4.528e-003 4.491e-003 
8.003e-003 5.024e+008 3.995e+015 1.000e+006 2.154e-003 4.528e-003 
8.056e-003 5.036e+008 3.998e+015 1.000e+006 2.736e-003 4.573e-003 
8.110e-003 5.054e+008 4.003e+015 1.000e+006 4.542e-003 4.614e-003 
8.162e-003 5.079e+008 4.007e+015 1.000e+006 4.142e-003 4.649e-003 
8.215e-003 5.105e+008 4.013e+015 1.000e+006 4.537e-003 4.683e-003 
8.266e-003 5.132e+008 4.008e+015 1.000e+006 3.995e-003 4.716e-003 
8.318e-003 5.158e+008 4.013e+015 1.000e+006 4.309e-003 4.750e-003 
8.370e-003 5.169e+008 3.987e+015 1.000e+006 5.395e-003 4.794e-003 
8.422e-003 5.191e+008 3.972e+015 1.000e+006 2.340e-003 4.831e-003 
8.473e-003 5.224e+008 3.960e+015 1.000e+006 3.331e-003 4.859e-003 
8.527e-003 5.239e+008 3.956e+015 1.000e+006 3.841e-003 4.902e-003 
8.580e-003 5.245e+008 3.951e+015 1.000e+006 3.340e-003 4.952e-003 
8.629e-003 5.254e+008 3.956e+015 1.000e+006 2.597e-003 4.995e-003 
8.680e-003 5.266e+008 3.956e+015 1.000e+006 4.161e-003 5.037e-003 
8.732e-003 5.271e+008 3.951e+015 1.000e+006 3.161e-003 5.085e-003 
8.785e-003 5.294e+008 3.954e+015 1.000e+006 1.712e-003 5.123e-003 
8.838e-003 5.326e+008 3.952e+015 1.000e+006 1.690e-003 5.153e-003 
8.890e-003 5.370e+008 3.953e+015 1.000e+006 2.159e-003 5.175e-003 
8.943e-003 5.416e+008 3.957e+015 1.000e+006 1.582e-003 5.196e-003 
8.997e-003 5.463e+008 3.957e+015 1.000e+006 1.573e-003 5.218e-003 
9.050e-003 5.506e+008 3.957e+015 1.000e+006 1.335e-003 5.241e-003 
9.103e-003 5.545e+008 3.961e+015 1.000e+006 1.862e-003 5.267e-003 
9.156e-003 5.581e+008 3.967e+015 1.000e+006 1.284e-003 5.295e-003 
9.208e-003 5.615e+008 3.963e+015 1.000e+006 1.685e-003 5.324e-003 
9.260e-003 5.647e+008 3.971e+015 1.000e+006 1.705e-003 5.354e-003 
9.312e-003 5.673e+008 3.963e+015 1.000e+006 2.537e-003 5.388e-003 
9.365e-003 5.702e+008 3.948e+015 1.000e+006 2.044e-003 5.421e-003 
9.418e-003 5.731e+008 3.954e+015 1.000e+006 3.802e-003 5.453e-003 
9.470e-003 5.756e+008 3.964e+015 1.000e+006 3.064e-003 5.488e-003 
9.522e-003 5.774e+008 3.974e+015 1.000e+006 4.401e-003 5.528e-003 
9.574e-003 5.780e+008 3.986e+015 1.000e+006 3.104e-003 5.576e-003 
9.626e-003 5.762e+008 3.989e+015 1.000e+006 4.579e-003 5.640e-003 
9.678e-003 5.741e+008 3.998e+015 1.000e+006 4.447e-003 5.707e-003 
9.730e-003 5.709e+008 3.991e+015 1.000e+006 5.289e-003 5.781e-003 
9.780e-003 5.660e+008 3.978e+015 1.000e+006 4.632e-003 5.865e-003 
9.829e-003 5.629e+008 3.983e+015 1.000e+006 4.777e-003 5.936e-003 
9.880e-003 5.618e+008 3.986e+015 1.000e+006 2.097e-003 5.993e-003 
9.929e-003 5.615e+008 3.994e+015 1.000e+006 3.249e-003 6.045e-003 
9.981e-003 5.617e+008 4.003e+015 1.000e+006 4.650e-003 6.095e-003 
1.003e-002 5.632e+008 4.012e+015 1.000e+006 3.179e-003 6.137e-003 
1.008e-002 5.659e+008 4.021e+015 1.000e+006 2.296e-003 6.170e-003 
1.014e-002 5.694e+008 4.028e+015 1.000e+006 2.054e-003 6.198e-003 
1.019e-002 5.720e+008 4.020e+015 1.000e+006 2.836e-003 6.234e-003 
1.024e-002 5.736e+008 4.026e+015 1.000e+006 3.138e-003 6.277e-003 
1.030e-002 5.748e+008 4.034e+015 1.000e+006 3.476e-003 6.322e-003 
1.035e-002 5.751e+008 4.038e+015 1.000e+006 3.813e-003 6.374e-003 
1.041e-002 5.751e+008 4.045e+015 1.000e+006 4.013e-003 6.428e-003 
1.046e-002 5.757e+008 4.051e+015 1.000e+006 4.147e-003 6.476e-003 
1.051e-002 5.775e+008 4.056e+015 1.000e+006 4.366e-003 6.517e-003 
1.057e-002 5.793e+008 4.064e+015 1.000e+006 4.394e-003 6.558e-003 
1.062e-002 5.804e+008 4.066e+015 1.000e+006 3.361e-003 6.604e-003 
1.067e-002 5.807e+008 4.057e+015 1.000e+006 2.473e-003 6.655e-003 
1.072e-002 5.803e+008 4.070e+015 1.000e+006 3.601e-003 6.710e-003 
1.077e-002 5.781e+008 4.054e+015 1.000e+006 4.906e-003 6.774e-003 
1.083e-002 5.776e+008 4.057e+015 1.000e+006 5.911e-003 6.830e-003 
1.088e-002 5.779e+008 4.062e+015 1.000e+006 4.990e-003 6.879e-003 
1.093e-002 5.792e+008 4.064e+015 1.000e+006 4.554e-003 6.921e-003 
1.098e-002 5.810e+008 4.066e+015 1.000e+006 4.156e-003 6.961e-003 
1.103e-002 5.805e+008 4.046e+015 1.000e+006 2.649e-003 7.015e-003 
1.108e-002 5.808e+008 4.047e+015 1.000e+006 3.073e-003 7.065e-003 
1.113e-002 5.814e+008 4.041e+015 1.000e+006 4.572e-003 7.112e-003 
1.119e-002 5.823e+008 4.040e+015 1.000e+006 4.382e-003 7.158e-003 
1.124e-002 5.831e+008 4.032e+015 1.000e+006 2.224e-003 7.204e-003 
1.129e-002 5.846e+008 4.033e+015 1.000e+006 1.345e-003 7.244e-003 
1.134e-002 5.858e+008 4.030e+015 1.000e+006 2.911e-003 7.287e-003 
1.139e-002 5.859e+008 4.037e+015 1.000e+006 4.677e-003 7.336e-003 
1.144e-002 5.838e+008 4.044e+015 1.000e+006 2.465e-003 7.401e-003 
1.149e-002 5.851e+008 4.049e+015 1.000e+006 2.046e-003 7.442e-003 
1.154e-002 5.870e+008 4.043e+015 1.000e+006 2.524e-003 7.479e-003 
1.159e-002 5.882e+008 4.044e+015 1.000e+006 4.148e-003 7.522e-003 
1.164e-002 5.895e+008 4.047e+015 1.000e+006 5.095e-003 7.563e-003 
1.169e-002 5.894e+008 4.040e+015 1.000e+006 5.439e-003 7.613e-003 
1.174e-002 5.890e+008 4.038e+015 1.000e+006 5.487e-003 7.665e-003 
1.179e-002 5.882e+008 4.038e+015 1.000e+006 4.064e-003 7.720e-003 
1.184e-002 5.847e+008 4.018e+015 1.000e+006 5.642e-003 7.794e-003 
1.189e-002 5.777e+008 4.008e+015 1.000e+006 5.867e-003 7.894e-003 
1.194e-002 5.704e+008 3.990e+015 1.000e+006 5.197e-003 7.995e-003 
1.199e-002 5.656e+008 3.987e+015 1.000e+006 3.842e-003 8.080e-003 
1.205e-002 5.637e+008 3.993e+015 1.000e+006 3.344e-003 8.146e-003 
1.210e-002 5.627e+008 4.000e+015 1.000e+006 4.698e-003 8.207e-003 
1.215e-002 5.620e+008 3.999e+015 1.000e+006 3.887e-003 8.266e-003 
1.221e-002 5.603e+008 3.988e+015 1.000e+006 4.181e-003 8.331e-003 
1.226e-002 5.562e+008 3.962e+015 1.000e+006 4.165e-003 8.412e-003 
1.231e-002 5.535e+008 3.955e+015 1.000e+006 4.581e-003 8.481e-003 
1.236e-002 5.495e+008 3.963e+015 1.000e+006 4.999e-003 8.560e-003 
1.241e-002 5.482e+008 3.973e+015 1.000e+006 5.115e-003 8.622e-003 
1.247e-002 5.482e+008 3.977e+015 1.000e+006 2.947e-003 8.674e-003 
1.252e-002 5.487e+008 3.986e+015 1.000e+006 3.035e-003 8.722e-003 
1.257e-002 5.510e+008 3.973e+015 1.000e+006 2.827e-003 8.757e-003 
1.262e-002 5.528e+008 3.980e+015 1.000e+006 2.705e-003 8.795e-003 
1.267e-002 5.546e+008 3.981e+015 1.000e+006 2.572e-003 8.833e-003 
1.272e-002 5.560e+008 3.989e+015 1.000e+006 2.446e-003 8.874e-003 
1.277e-002 5.579e+008 3.972e+015 1.000e+006 1.003e-003 8.913e-003 
1.282e-002 5.591e+008 3.975e+015 1.000e+006 4.031e-003 8.954e-003 
1.287e-002 5.587e+008 3.979e+015 1.000e+006 4.079e-003 9.007e-003 
1.292e-002 5.594e+008 3.986e+015 1.000e+006 3.263e-003 9.052e-003 
1.297e-002 5.618e+008 3.990e+015 1.000e+006 4.745e-003 9.087e-003 
1.302e-002 5.642e+008 3.991e+015 1.000e+006 5.430e-004 9.120e-003 
1.307e-002 5.670e+008 3.978e+015 1.000e+006 2.346e-003 9.150e-003 
1.312e-002 5.684e+008 3.983e+015 1.000e+006 4.796e-003 9.190e-003 
1.317e-002 5.686e+008 3.991e+015 1.000e+006 4.711e-003 9.239e-003 
1.322e-002 5.696e+008 3.999e+015 1.000e+006 2.636e-003 9.283e-003 
1.327e-002 5.699e+008 4.010e+015 1.000e+006 4.712e-003 9.329e-003 
1.332e-002 5.687e+008 3.996e+015 1.000e+006 3.042e-003 9.389e-003 
1.338e-002 5.668e+008 3.998e+015 1.000e+006 4.045e-003 9.456e-003 
1.343e-002 5.608e+008 3.986e+015 1.000e+006 5.051e-003 9.550e-003 
1.348e-002 5.586e+008 3.992e+015 1.000e+006 3.036e-003 9.619e-003 
1.354e-002 5.569e+008 3.995e+015 1.000e+006 5.758e-003 9.683e-003 
1.359e-002 5.540e+008 4.003e+015 1.000e+006 4.261e-003 9.756e-003 
1.364e-002 5.510e+008 3.997e+015 1.000e+006 5.980e-003 9.830e-003 
1.369e-002 5.520e+008 3.978e+015 1.000e+006 3.734e-003 9.875e-003 
1.375e-002 5.524e+008 3.961e+015 1.000e+006 5.800e-003 9.926e-003 
1.380e-002 5.511e+008 3.946e+015 1.000e+006 5.839e-003 9.987e-003 
1.385e-002 5.520e+008 3.945e+015 1.000e+006 5.410e-003 1.003e-002 
1.390e-002 5.536e+008 3.947e+015 1.000e+006 5.886e-003 1.007e-002 
1.396e-002 5.551e+008 3.939e+015 1.000e+006 5.296e-003 1.012e-002 
1.400e-002 5.567e+008 3.941e+015 1.000e+006 2.998e-003 1.015e-002 
1.404e-002 5.586e+008 3.940e+015 1.000e+006 2.866e-003 1.017e-002 
1.407e-002 5.611e+008 3.942e+015 1.000e+006 2.610e-003 1.019e-002 
1.413e-002 5.656e+008 3.945e+015 1.000e+006 1.022e-003 1.021e-002 
1.418e-002 5.704e+008 3.950e+015 1.000e+006 3.778e-003 1.023e-002 
1.423e-002 5.750e+008 3.950e+015 1.000e+006 1.902e-003 1.025e-002 
1.428e-002 5.789e+008 3.955e+015 1.000e+006 2.908e-003 1.027e-002 
1.433e-002 5.828e+008 3.961e+015 1.000e+006 4.554e-003 1.030e-002 
1.438e-002 5.865e+008 3.968e+015 1.000e+006 5.128e-003 1.032e-002 
1.443e-002 5.888e+008 3.979e+015 1.000e+006 4.631e-003 1.036e-002 
1.449e-002 5.913e+008 3.989e+015 1.000e+006 4.590e-003 1.039e-002 
1.454e-002 5.939e+008 3.994e+015 1.000e+006 4.607e-003 1.043e-002 
1.459e-002 5.959e+008 3.983e+015 1.000e+006 4.588e-003 1.047e-002 
1.464e-002 5.981e+008 3.985e+015 1.000e+006 3.553e-003 1.050e-002 
1.469e-002 6.009e+008 3.981e+015 1.000e+006 2.594e-003 1.053e-002 
1.474e-002 6.046e+008 3.985e+015 1.000e+006 2.988e-003 1.056e-002 
1.479e-002 6.087e+008 3.989e+015 1.000e+006 1.777e-003 1.058e-002 
1.485e-002 6.121e+008 3.996e+015 1.000e+006 2.098e-003 1.061e-002 
1.490e-002 6.152e+008 3.992e+015 1.000e+006 2.908e-003 1.064e-002 
1.495e-002 6.182e+008 3.991e+015 1.000e+006 2.567e-003 1.067e-002 
1.500e-002 6.205e+008 3.969e+015 1.000e+006 4.244e-003 1.070e-002 
1.505e-002 6.225e+008 3.972e+015 1.000e+006 4.970e-003 1.074e-002 
