# Supplementary material for: Strain rate dependency of dislocation plasticity
Source: Nat Commun. 2021 Mar 23;12:1845. doi: 10.1038/s41467-021-21939-1 (PMC7988163; doi:10.1038/s41467-021-21939-1)
Supplement: Supplementary file 3 — Supplementary Data 1 [file 41467_2021_21939_MOESM3_ESM.zip › Supplementary Data 1/DDDSimulationSet1/StrainRate=1e6s-1/InitialDislocationDensity=6.8e11m-2.dat]

#strain(1), stress(Pa), dislocation density(m-2), strain rate(s-1), mean dislocation velocity(km/s), plastic strain(1)
9.900e-005 1.415e+007 6.603e+011 1.000e+006 3.620e-002 1.148e-007 
1.990e-004 2.856e+007 6.604e+011 1.000e+006 7.032e-002 4.646e-007 
2.990e-004 4.293e+007 6.607e+011 1.000e+006 1.026e-001 1.039e-006 
3.954e-004 5.676e+007 6.610e+011 1.000e+006 1.356e-001 1.803e-006 
4.954e-004 7.107e+007 6.614e+011 1.000e+006 1.672e-001 2.816e-006 
5.954e-004 8.535e+007 6.622e+011 1.000e+006 1.974e-001 4.037e-006 
6.954e-004 9.960e+007 6.636e+011 1.000e+006 2.253e-001 5.452e-006 
7.917e-004 1.133e+008 6.644e+011 1.000e+006 2.498e-001 6.992e-006 
8.917e-004 1.275e+008 6.665e+011 1.000e+006 2.759e-001 8.772e-006 
9.917e-004 1.417e+008 6.696e+011 1.000e+006 2.977e-001 1.072e-005 
1.092e-003 1.558e+008 6.735e+011 1.000e+006 3.212e-001 1.283e-005 
1.192e-003 1.700e+008 6.784e+011 1.000e+006 3.460e-001 1.511e-005 
1.292e-003 1.841e+008 6.845e+011 1.000e+006 3.729e-001 1.759e-005 
1.392e-003 1.981e+008 6.913e+011 1.000e+006 4.026e-001 2.030e-005 
1.492e-003 2.122e+008 6.995e+011 1.000e+006 4.312e-001 2.324e-005 
1.590e-003 2.259e+008 7.093e+011 1.000e+006 4.659e-001 2.641e-005 
1.688e-003 2.396e+008 7.207e+011 1.000e+006 4.956e-001 2.984e-005 
1.788e-003 2.535e+008 7.344e+011 1.000e+006 5.305e-001 3.364e-005 
1.865e-003 2.642e+008 7.456e+011 1.000e+006 5.510e-001 3.677e-005 
1.958e-003 2.770e+008 7.609e+011 1.000e+006 5.796e-001 4.079e-005 
2.042e-003 2.887e+008 7.657e+011 1.000e+006 6.050e-001 4.465e-005 
2.133e-003 3.012e+008 7.813e+011 1.000e+006 6.368e-001 4.910e-005 
2.209e-003 3.116e+008 7.959e+011 1.000e+006 6.626e-001 5.306e-005 
2.290e-003 3.226e+008 8.032e+011 1.000e+006 6.871e-001 5.750e-005 
2.382e-003 3.352e+008 8.173e+011 1.000e+006 7.129e-001 6.281e-005 
2.476e-003 3.479e+008 8.358e+011 1.000e+006 7.384e-001 6.857e-005 
2.569e-003 3.605e+008 8.486e+011 1.000e+006 7.605e-001 7.453e-005 
2.664e-003 3.734e+008 8.690e+011 1.000e+006 7.888e-001 8.101e-005 
2.754e-003 3.854e+008 8.903e+011 1.000e+006 8.127e-001 8.746e-005 
2.823e-003 3.946e+008 9.083e+011 1.000e+006 8.327e-001 9.263e-005 
2.883e-003 4.026e+008 9.256e+011 1.000e+006 8.485e-001 9.735e-005 
2.940e-003 4.103e+008 9.451e+011 1.000e+006 8.652e-001 1.020e-004 
2.974e-003 4.148e+008 9.507e+011 1.000e+006 8.720e-001 1.049e-004 
3.016e-003 4.203e+008 9.585e+011 1.000e+006 8.841e-001 1.085e-004 
3.045e-003 4.242e+008 9.654e+011 1.000e+006 8.929e-001 1.111e-004 
3.074e-003 4.279e+008 9.738e+011 1.000e+006 9.023e-001 1.136e-004 
3.101e-003 4.315e+008 9.747e+011 1.000e+006 9.049e-001 1.160e-004 
3.125e-003 4.346e+008 9.805e+011 1.000e+006 9.112e-001 1.182e-004 
3.148e-003 4.377e+008 9.846e+011 1.000e+006 9.154e-001 1.203e-004 
3.173e-003 4.410e+008 9.918e+011 1.000e+006 9.218e-001 1.226e-004 
3.198e-003 4.443e+008 9.881e+011 1.000e+006 9.242e-001 1.250e-004 
3.228e-003 4.482e+008 9.944e+011 1.000e+006 9.288e-001 1.278e-004 
3.260e-003 4.524e+008 1.005e+012 1.000e+006 9.356e-001 1.308e-004 
3.293e-003 4.567e+008 1.016e+012 1.000e+006 9.433e-001 1.340e-004 
3.327e-003 4.611e+008 1.028e+012 1.000e+006 9.490e-001 1.373e-004 
3.356e-003 4.649e+008 1.037e+012 1.000e+006 9.578e-001 1.402e-004 
3.383e-003 4.685e+008 1.048e+012 1.000e+006 9.624e-001 1.431e-004 
3.411e-003 4.720e+008 1.060e+012 1.000e+006 9.743e-001 1.459e-004 
3.439e-003 4.757e+008 1.070e+012 1.000e+006 9.779e-001 1.489e-004 
3.469e-003 4.795e+008 1.083e+012 1.000e+006 9.871e-001 1.521e-004 
3.499e-003 4.833e+008 1.095e+012 1.000e+006 9.966e-001 1.554e-004 
3.529e-003 4.872e+008 1.109e+012 1.000e+006 1.003e+000 1.588e-004 
3.561e-003 4.914e+008 1.124e+012 1.000e+006 1.011e+000 1.625e-004 
3.594e-003 4.956e+008 1.124e+012 1.000e+006 1.016e+000 1.663e-004 
3.628e-003 4.999e+008 1.138e+012 1.000e+006 1.022e+000 1.703e-004 
3.665e-003 5.046e+008 1.147e+012 1.000e+006 1.023e+000 1.747e-004 
3.706e-003 5.098e+008 1.162e+012 1.000e+006 1.033e+000 1.796e-004 
3.748e-003 5.151e+008 1.176e+012 1.000e+006 1.040e+000 1.848e-004 
3.794e-003 5.209e+008 1.194e+012 1.000e+006 1.050e+000 1.905e-004 
3.841e-003 5.269e+008 1.213e+012 1.000e+006 1.054e+000 1.967e-004 
3.894e-003 5.335e+008 1.218e+012 1.000e+006 1.059e+000 2.037e-004 
3.940e-003 5.392e+008 1.228e+012 1.000e+006 1.067e+000 2.097e-004 
3.989e-003 5.454e+008 1.244e+012 1.000e+006 1.076e+000 2.164e-004 
4.044e-003 5.522e+008 1.258e+012 1.000e+006 1.085e+000 2.239e-004 
4.105e-003 5.598e+008 1.274e+012 1.000e+006 1.090e+000 2.326e-004 
4.146e-003 5.650e+008 1.288e+012 1.000e+006 1.093e+000 2.385e-004 
4.185e-003 5.697e+008 1.300e+012 1.000e+006 1.090e+000 2.441e-004 
4.220e-003 5.741e+008 1.303e+012 1.000e+006 1.086e+000 2.492e-004 
4.250e-003 5.777e+008 1.312e+012 1.000e+006 1.088e+000 2.534e-004 
4.277e-003 5.811e+008 1.320e+012 1.000e+006 1.090e+000 2.574e-004 
4.304e-003 5.844e+008 1.330e+012 1.000e+006 1.097e+000 2.614e-004 
4.330e-003 5.876e+008 1.337e+012 1.000e+006 1.098e+000 2.652e-004 
4.354e-003 5.905e+008 1.345e+012 1.000e+006 1.104e+000 2.689e-004 
4.377e-003 5.935e+008 1.323e+012 1.000e+006 1.098e+000 2.724e-004 
4.400e-003 5.963e+008 1.327e+012 1.000e+006 1.098e+000 2.758e-004 
4.423e-003 5.990e+008 1.326e+012 1.000e+006 1.089e+000 2.791e-004 
4.445e-003 6.018e+008 1.334e+012 1.000e+006 1.090e+000 2.824e-004 
4.467e-003 6.045e+008 1.333e+012 1.000e+006 1.094e+000 2.857e-004 
4.487e-003 6.069e+008 1.337e+012 1.000e+006 1.094e+000 2.886e-004 
4.506e-003 6.093e+008 1.340e+012 1.000e+006 1.095e+000 2.915e-004 
4.526e-003 6.117e+008 1.346e+012 1.000e+006 1.095e+000 2.945e-004 
4.545e-003 6.141e+008 1.352e+012 1.000e+006 1.095e+000 2.974e-004 
4.565e-003 6.165e+008 1.355e+012 1.000e+006 1.094e+000 3.003e-004 
4.584e-003 6.189e+008 1.348e+012 1.000e+006 1.088e+000 3.032e-004 
4.604e-003 6.213e+008 1.330e+012 1.000e+006 1.086e+000 3.061e-004 
4.623e-003 6.237e+008 1.328e+012 1.000e+006 1.082e+000 3.090e-004 
4.643e-003 6.261e+008 1.325e+012 1.000e+006 1.078e+000 3.119e-004 
4.662e-003 6.285e+008 1.304e+012 1.000e+006 1.069e+000 3.147e-004 
4.682e-003 6.309e+008 1.300e+012 1.000e+006 1.063e+000 3.174e-004 
4.701e-003 6.333e+008 1.302e+012 1.000e+006 1.063e+000 3.201e-004 
4.720e-003 6.357e+008 1.308e+012 1.000e+006 1.063e+000 3.229e-004 
4.739e-003 6.380e+008 1.310e+012 1.000e+006 1.061e+000 3.255e-004 
4.757e-003 6.404e+008 1.310e+012 1.000e+006 1.060e+000 3.282e-004 
4.776e-003 6.427e+008 1.317e+012 1.000e+006 1.062e+000 3.308e-004 
4.795e-003 6.450e+008 1.325e+012 1.000e+006 1.061e+000 3.335e-004 
4.813e-003 6.473e+008 1.331e+012 1.000e+006 1.064e+000 3.362e-004 
4.832e-003 6.496e+008 1.340e+012 1.000e+006 1.067e+000 3.389e-004 
4.851e-003 6.519e+008 1.350e+012 1.000e+006 1.069e+000 3.417e-004 
4.870e-003 6.542e+008 1.361e+012 1.000e+006 1.073e+000 3.444e-004 
4.888e-003 6.565e+008 1.369e+012 1.000e+006 1.076e+000 3.472e-004 
4.907e-003 6.588e+008 1.374e+012 1.000e+006 1.079e+000 3.499e-004 
4.925e-003 6.610e+008 1.366e+012 1.000e+006 1.077e+000 3.527e-004 
4.943e-003 6.632e+008 1.373e+012 1.000e+006 1.079e+000 3.553e-004 
4.959e-003 6.653e+008 1.376e+012 1.000e+006 1.079e+000 3.578e-004 
4.976e-003 6.673e+008 1.384e+012 1.000e+006 1.082e+000 3.604e-004 
4.993e-003 6.694e+008 1.389e+012 1.000e+006 1.083e+000 3.630e-004 
5.010e-003 6.715e+008 1.395e+012 1.000e+006 1.086e+000 3.656e-004 
5.027e-003 6.736e+008 1.405e+012 1.000e+006 1.087e+000 3.682e-004 
5.044e-003 6.756e+008 1.414e+012 1.000e+006 1.088e+000 3.708e-004 
5.061e-003 6.777e+008 1.420e+012 1.000e+006 1.092e+000 3.734e-004 
5.076e-003 6.796e+008 1.429e+012 1.000e+006 1.093e+000 3.759e-004 
5.093e-003 6.815e+008 1.435e+012 1.000e+006 1.095e+000 3.785e-004 
5.109e-003 6.835e+008 1.442e+012 1.000e+006 1.098e+000 3.810e-004 
5.125e-003 6.855e+008 1.449e+012 1.000e+006 1.102e+000 3.836e-004 
5.140e-003 6.874e+008 1.454e+012 1.000e+006 1.107e+000 3.862e-004 
5.156e-003 6.892e+008 1.461e+012 1.000e+006 1.111e+000 3.887e-004 
5.171e-003 6.911e+008 1.471e+012 1.000e+006 1.099e+000 3.912e-004 
5.187e-003 6.929e+008 1.479e+012 1.000e+006 1.112e+000 3.938e-004 
5.202e-003 6.948e+008 1.490e+012 1.000e+006 1.107e+000 3.963e-004 
5.217e-003 6.966e+008 1.490e+012 1.000e+006 1.111e+000 3.989e-004 
5.232e-003 6.984e+008 1.498e+012 1.000e+006 1.111e+000 4.014e-004 
5.247e-003 7.002e+008 1.502e+012 1.000e+006 1.132e+000 4.040e-004 
5.263e-003 7.021e+008 1.502e+012 1.000e+006 1.116e+000 4.066e-004 
5.278e-003 7.039e+008 1.506e+012 1.000e+006 1.113e+000 4.093e-004 
5.293e-003 7.057e+008 1.512e+012 1.000e+006 1.127e+000 4.119e-004 
5.308e-003 7.075e+008 1.515e+012 1.000e+006 1.125e+000 4.145e-004 
5.323e-003 7.093e+008 1.520e+012 1.000e+006 1.129e+000 4.171e-004 
5.338e-003 7.110e+008 1.525e+012 1.000e+006 1.128e+000 4.197e-004 
5.353e-003 7.128e+008 1.532e+012 1.000e+006 1.134e+000 4.224e-004 
5.368e-003 7.146e+008 1.541e+012 1.000e+006 1.148e+000 4.251e-004 
5.383e-003 7.164e+008 1.551e+012 1.000e+006 1.138e+000 4.277e-004 
5.398e-003 7.182e+008 1.544e+012 1.000e+006 1.134e+000 4.304e-004 
5.413e-003 7.200e+008 1.549e+012 1.000e+006 1.143e+000 4.331e-004 
5.428e-003 7.217e+008 1.560e+012 1.000e+006 1.139e+000 4.358e-004 
5.443e-003 7.235e+008 1.566e+012 1.000e+006 1.134e+000 4.386e-004 
5.458e-003 7.253e+008 1.574e+012 1.000e+006 1.150e+000 4.413e-004 
5.473e-003 7.271e+008 1.575e+012 1.000e+006 1.145e+000 4.441e-004 
5.488e-003 7.288e+008 1.580e+012 1.000e+006 1.142e+000 4.469e-004 
5.503e-003 7.306e+008 1.584e+012 1.000e+006 1.149e+000 4.497e-004 
5.518e-003 7.324e+008 1.591e+012 1.000e+006 1.165e+000 4.525e-004 
5.533e-003 7.341e+008 1.601e+012 1.000e+006 1.164e+000 4.553e-004 
5.548e-003 7.358e+008 1.611e+012 1.000e+006 1.151e+000 4.581e-004 
5.563e-003 7.376e+008 1.619e+012 1.000e+006 1.172e+000 4.610e-004 
5.577e-003 7.393e+008 1.625e+012 1.000e+006 1.175e+000 4.639e-004 
5.592e-003 7.410e+008 1.633e+012 1.000e+006 1.169e+000 4.667e-004 
5.607e-003 7.428e+008 1.642e+012 1.000e+006 1.168e+000 4.696e-004 
5.622e-003 7.445e+008 1.649e+012 1.000e+006 1.185e+000 4.726e-004 
5.637e-003 7.462e+008 1.660e+012 1.000e+006 1.171e+000 4.755e-004 
5.652e-003 7.480e+008 1.669e+012 1.000e+006 1.168e+000 4.785e-004 
5.667e-003 7.497e+008 1.670e+012 1.000e+006 1.170e+000 4.814e-004 
5.681e-003 7.514e+008 1.681e+012 1.000e+006 1.168e+000 4.843e-004 
5.696e-003 7.531e+008 1.692e+012 1.000e+006 1.168e+000 4.874e-004 
5.711e-003 7.548e+008 1.682e+012 1.000e+006 1.182e+000 4.904e-004 
5.726e-003 7.565e+008 1.672e+012 1.000e+006 1.180e+000 4.934e-004 
5.741e-003 7.582e+008 1.661e+012 1.000e+006 1.168e+000 4.963e-004 
5.755e-003 7.599e+008 1.651e+012 1.000e+006 1.181e+000 4.992e-004 
5.770e-003 7.617e+008 1.651e+012 1.000e+006 1.183e+000 5.022e-004 
5.785e-003 7.634e+008 1.653e+012 1.000e+006 1.166e+000 5.052e-004 
5.800e-003 7.651e+008 1.655e+012 1.000e+006 1.167e+000 5.081e-004 
5.815e-003 7.668e+008 1.642e+012 1.000e+006 1.173e+000 5.111e-004 
5.830e-003 7.686e+008 1.647e+012 1.000e+006 1.181e+000 5.140e-004 
5.844e-003 7.703e+008 1.649e+012 1.000e+006 1.181e+000 5.169e-004 
5.859e-003 7.720e+008 1.655e+012 1.000e+006 1.166e+000 5.199e-004 
5.874e-003 7.737e+008 1.653e+012 1.000e+006 1.189e+000 5.228e-004 
5.889e-003 7.754e+008 1.654e+012 1.000e+006 1.192e+000 5.258e-004 
5.904e-003 7.771e+008 1.660e+012 1.000e+006 1.192e+000 5.287e-004 
5.919e-003 7.788e+008 1.670e+012 1.000e+006 1.180e+000 5.317e-004 
5.934e-003 7.805e+008 1.675e+012 1.000e+006 1.180e+000 5.347e-004 
5.949e-003 7.823e+008 1.684e+012 1.000e+006 1.177e+000 5.377e-004 
5.963e-003 7.840e+008 1.693e+012 1.000e+006 1.191e+000 5.408e-004 
5.978e-003 7.857e+008 1.700e+012 1.000e+006 1.190e+000 5.438e-004 
5.993e-003 7.873e+008 1.698e+012 1.000e+006 1.198e+000 5.469e-004 
6.008e-003 7.891e+008 1.701e+012 1.000e+006 1.188e+000 5.500e-004 
6.023e-003 7.908e+008 1.710e+012 1.000e+006 1.196e+000 5.531e-004 
6.038e-003 7.925e+008 1.722e+012 1.000e+006 1.216e+000 5.562e-004 
6.052e-003 7.942e+008 1.732e+012 1.000e+006 1.201e+000 5.593e-004 
6.067e-003 7.958e+008 1.744e+012 1.000e+006 1.204e+000 5.625e-004 
6.082e-003 7.975e+008 1.757e+012 1.000e+006 1.193e+000 5.656e-004 
6.097e-003 7.992e+008 1.752e+012 1.000e+006 1.213e+000 5.689e-004 
6.112e-003 8.009e+008 1.763e+012 1.000e+006 1.219e+000 5.721e-004 
6.127e-003 8.026e+008 1.768e+012 1.000e+006 1.205e+000 5.753e-004 
6.141e-003 8.043e+008 1.772e+012 1.000e+006 1.231e+000 5.785e-004 
6.156e-003 8.059e+008 1.770e+012 1.000e+006 1.216e+000 5.817e-004 
6.171e-003 8.076e+008 1.781e+012 1.000e+006 1.210e+000 5.850e-004 
6.186e-003 8.093e+008 1.793e+012 1.000e+006 1.217e+000 5.883e-004 
6.201e-003 8.110e+008 1.801e+012 1.000e+006 1.233e+000 5.917e-004 
6.216e-003 8.126e+008 1.809e+012 1.000e+006 1.206e+000 5.950e-004 
6.230e-003 8.142e+008 1.818e+012 1.000e+006 1.211e+000 5.983e-004 
6.245e-003 8.159e+008 1.828e+012 1.000e+006 1.213e+000 6.016e-004 
6.260e-003 8.175e+008 1.835e+012 1.000e+006 1.234e+000 6.050e-004 
6.275e-003 8.192e+008 1.848e+012 1.000e+006 1.232e+000 6.085e-004 
6.289e-003 8.208e+008 1.858e+012 1.000e+006 1.238e+000 6.120e-004 
6.304e-003 8.224e+008 1.869e+012 1.000e+006 1.253e+000 6.154e-004 
6.319e-003 8.241e+008 1.875e+012 1.000e+006 1.236e+000 6.189e-004 
6.333e-003 8.256e+008 1.887e+012 1.000e+006 1.240e+000 6.224e-004 
6.348e-003 8.273e+008 1.898e+012 1.000e+006 1.245e+000 6.260e-004 
6.363e-003 8.289e+008 1.909e+012 1.000e+006 1.239e+000 6.296e-004 
6.378e-003 8.305e+008 1.905e+012 1.000e+006 1.240e+000 6.332e-004 
6.392e-003 8.321e+008 1.910e+012 1.000e+006 1.259e+000 6.367e-004 
6.407e-003 8.337e+008 1.895e+012 1.000e+006 1.250e+000 6.403e-004 
6.444e-003 8.377e+008 1.877e+012 1.000e+006 1.270e+000 6.492e-004 
6.495e-003 8.433e+008 1.885e+012 1.000e+006 1.273e+000 6.616e-004 
6.529e-003 8.470e+008 1.892e+012 1.000e+006 1.272e+000 6.699e-004 
6.572e-003 8.517e+008 1.902e+012 1.000e+006 1.274e+000 6.805e-004 
6.632e-003 8.582e+008 1.872e+012 1.000e+006 1.275e+000 6.953e-004 
6.705e-003 8.662e+008 1.921e+012 1.000e+006 1.287e+000 7.134e-004 
6.767e-003 8.730e+008 1.919e+012 1.000e+006 1.286e+000 7.292e-004 
6.789e-003 8.754e+008 1.928e+012 1.000e+006 1.275e+000 7.347e-004 
6.810e-003 8.776e+008 1.937e+012 1.000e+006 1.274e+000 7.399e-004 
6.831e-003 8.798e+008 1.953e+012 1.000e+006 1.270e+000 7.452e-004 
6.850e-003 8.819e+008 1.952e+012 1.000e+006 1.268e+000 7.502e-004 
6.869e-003 8.839e+008 1.957e+012 1.000e+006 1.270e+000 7.548e-004 
6.886e-003 8.858e+008 1.964e+012 1.000e+006 1.269e+000 7.593e-004 
6.904e-003 8.877e+008 1.973e+012 1.000e+006 1.270e+000 7.638e-004 
6.921e-003 8.895e+008 1.984e+012 1.000e+006 1.272e+000 7.682e-004 
6.938e-003 8.914e+008 1.994e+012 1.000e+006 1.274e+000 7.727e-004 
6.954e-003 8.931e+008 2.000e+012 1.000e+006 1.275e+000 7.770e-004 
6.971e-003 8.949e+008 2.013e+012 1.000e+006 1.270e+000 7.812e-004 
6.987e-003 8.966e+008 2.026e+012 1.000e+006 1.266e+000 7.855e-004 
7.004e-003 8.984e+008 2.021e+012 1.000e+006 1.253e+000 7.898e-004 
7.020e-003 9.001e+008 2.030e+012 1.000e+006 1.248e+000 7.940e-004 
7.035e-003 9.017e+008 2.042e+012 1.000e+006 1.249e+000 7.981e-004 
7.051e-003 9.034e+008 2.045e+012 1.000e+006 1.255e+000 8.023e-004 
7.069e-003 9.053e+008 2.028e+012 1.000e+006 1.270e+000 8.070e-004 
7.088e-003 9.073e+008 2.034e+012 1.000e+006 1.276e+000 8.121e-004 
7.107e-003 9.094e+008 2.029e+012 1.000e+006 1.272e+000 8.172e-004 
7.126e-003 9.114e+008 2.035e+012 1.000e+006 1.274e+000 8.222e-004 
7.145e-003 9.134e+008 2.037e+012 1.000e+006 1.278e+000 8.273e-004 
7.164e-003 9.154e+008 2.043e+012 1.000e+006 1.279e+000 8.323e-004 
7.183e-003 9.174e+008 2.050e+012 1.000e+006 1.281e+000 8.373e-004 
7.201e-003 9.193e+008 2.063e+012 1.000e+006 1.285e+000 8.423e-004 
7.219e-003 9.212e+008 2.067e+012 1.000e+006 1.280e+000 8.472e-004 
7.234e-003 9.228e+008 2.077e+012 1.000e+006 1.276e+000 8.514e-004 
7.249e-003 9.243e+008 2.064e+012 1.000e+006 1.284e+000 8.554e-004 
7.263e-003 9.259e+008 2.068e+012 1.000e+006 1.287e+000 8.593e-004 
7.278e-003 9.274e+008 2.075e+012 1.000e+006 1.273e+000 8.632e-004 
7.292e-003 9.289e+008 2.069e+012 1.000e+006 1.286e+000 8.671e-004 
7.306e-003 9.304e+008 2.064e+012 1.000e+006 1.287e+000 8.710e-004 
7.321e-003 9.320e+008 2.021e+012 1.000e+006 1.275e+000 8.749e-004 
7.336e-003 9.335e+008 2.019e+012 1.000e+006 1.275e+000 8.787e-004 
7.350e-003 9.350e+008 2.008e+012 1.000e+006 1.258e+000 8.824e-004 
7.364e-003 9.366e+008 2.013e+012 1.000e+006 1.272e+000 8.862e-004 
7.379e-003 9.381e+008 2.020e+012 1.000e+006 1.267e+000 8.899e-004 
7.393e-003 9.397e+008 2.022e+012 1.000e+006 1.265e+000 8.937e-004 
7.408e-003 9.412e+008 2.027e+012 1.000e+006 1.263e+000 8.975e-004 
7.422e-003 9.428e+008 2.035e+012 1.000e+006 1.264e+000 9.013e-004 
7.437e-003 9.443e+008 2.029e+012 1.000e+006 1.264e+000 9.051e-004 
7.451e-003 9.459e+008 2.037e+012 1.000e+006 1.272e+000 9.088e-004 
7.466e-003 9.474e+008 2.046e+012 1.000e+006 1.253e+000 9.127e-004 
7.480e-003 9.490e+008 2.054e+012 1.000e+006 1.256e+000 9.165e-004 
7.495e-003 9.505e+008 2.062e+012 1.000e+006 1.256e+000 9.203e-004 
7.509e-003 9.521e+008 2.072e+012 1.000e+006 1.260e+000 9.242e-004 
7.524e-003 9.536e+008 2.083e+012 1.000e+006 1.258e+000 9.280e-004 
7.538e-003 9.551e+008 2.095e+012 1.000e+006 1.282e+000 9.320e-004 
7.553e-003 9.567e+008 2.107e+012 1.000e+006 1.269e+000 9.359e-004 
7.567e-003 9.582e+008 2.120e+012 1.000e+006 1.260e+000 9.399e-004 
7.582e-003 9.597e+008 2.132e+012 1.000e+006 1.266e+000 9.439e-004 
7.596e-003 9.612e+008 2.145e+012 1.000e+006 1.275e+000 9.479e-004 
7.611e-003 9.627e+008 2.158e+012 1.000e+006 1.252e+000 9.520e-004 
7.625e-003 9.642e+008 2.172e+012 1.000e+006 1.277e+000 9.561e-004 
7.640e-003 9.657e+008 2.184e+012 1.000e+006 1.251e+000 9.602e-004 
7.654e-003 9.673e+008 2.179e+012 1.000e+006 1.264e+000 9.642e-004 
7.669e-003 9.688e+008 2.168e+012 1.000e+006 1.269e+000 9.683e-004 
7.683e-003 9.703e+008 2.128e+012 1.000e+006 1.264e+000 9.724e-004 
7.698e-003 9.718e+008 2.104e+012 1.000e+006 1.285e+000 9.764e-004 
7.713e-003 9.734e+008 2.093e+012 1.000e+006 1.289e+000 9.805e-004 
7.734e-003 9.755e+008 2.056e+012 1.000e+006 1.303e+000 9.861e-004 
7.763e-003 9.786e+008 2.054e+012 1.000e+006 1.308e+000 9.940e-004 
7.800e-003 9.824e+008 2.051e+012 1.000e+006 1.305e+000 1.004e-003 
7.867e-003 9.895e+008 2.054e+012 1.000e+006 1.304e+000 1.023e-003 
7.897e-003 9.927e+008 2.052e+012 1.000e+006 1.297e+000 1.031e-003 
7.922e-003 9.953e+008 2.030e+012 1.000e+006 1.292e+000 1.037e-003 
7.940e-003 9.973e+008 2.028e+012 1.000e+006 1.285e+000 1.042e-003 
7.956e-003 9.989e+008 2.028e+012 1.000e+006 1.286e+000 1.046e-003 
7.971e-003 1.001e+009 2.029e+012 1.000e+006 1.284e+000 1.050e-003 
7.986e-003 1.002e+009 2.024e+012 1.000e+006 1.276e+000 1.054e-003 
8.001e-003 1.004e+009 2.026e+012 1.000e+006 1.293e+000 1.058e-003 
8.016e-003 1.005e+009 2.025e+012 1.000e+006 1.286e+000 1.062e-003 
8.031e-003 1.007e+009 2.031e+012 1.000e+006 1.285e+000 1.066e-003 
8.046e-003 1.009e+009 2.037e+012 1.000e+006 1.286e+000 1.070e-003 
8.061e-003 1.010e+009 2.033e+012 1.000e+006 1.265e+000 1.074e-003 
8.076e-003 1.012e+009 2.035e+012 1.000e+006 1.275e+000 1.078e-003 
8.091e-003 1.013e+009 2.043e+012 1.000e+006 1.272e+000 1.082e-003 
8.106e-003 1.015e+009 2.053e+012 1.000e+006 1.279e+000 1.086e-003 
8.121e-003 1.017e+009 2.062e+012 1.000e+006 1.262e+000 1.090e-003 
8.136e-003 1.018e+009 2.071e+012 1.000e+006 1.286e+000 1.094e-003 
8.151e-003 1.020e+009 2.081e+012 1.000e+006 1.291e+000 1.099e-003 
8.166e-003 1.021e+009 2.080e+012 1.000e+006 1.284e+000 1.103e-003 
8.181e-003 1.023e+009 2.088e+012 1.000e+006 1.276e+000 1.107e-003 
8.195e-003 1.024e+009 2.076e+012 1.000e+006 1.288e+000 1.111e-003 
8.211e-003 1.026e+009 2.079e+012 1.000e+006 1.282e+000 1.115e-003 
8.226e-003 1.027e+009 2.079e+012 1.000e+006 1.285e+000 1.119e-003 
8.241e-003 1.029e+009 2.077e+012 1.000e+006 1.281e+000 1.123e-003 
8.256e-003 1.031e+009 2.083e+012 1.000e+006 1.262e+000 1.127e-003 
8.271e-003 1.032e+009 2.062e+012 1.000e+006 1.256e+000 1.131e-003 
8.286e-003 1.034e+009 2.054e+012 1.000e+006 1.270e+000 1.135e-003 
8.301e-003 1.036e+009 2.013e+012 1.000e+006 1.281e+000 1.139e-003 
8.317e-003 1.037e+009 2.013e+012 1.000e+006 1.275e+000 1.143e-003 
8.332e-003 1.039e+009 2.020e+012 1.000e+006 1.274e+000 1.147e-003 
8.347e-003 1.040e+009 1.998e+012 1.000e+006 1.274e+000 1.151e-003 
8.362e-003 1.042e+009 1.988e+012 1.000e+006 1.287e+000 1.155e-003 
8.378e-003 1.044e+009 1.985e+012 1.000e+006 1.283e+000 1.159e-003 
8.392e-003 1.045e+009 1.976e+012 1.000e+006 1.270e+000 1.163e-003 
8.407e-003 1.047e+009 1.972e+012 1.000e+006 1.275e+000 1.167e-003 
8.421e-003 1.048e+009 1.969e+012 1.000e+006 1.282e+000 1.170e-003 
8.435e-003 1.050e+009 1.967e+012 1.000e+006 1.272e+000 1.174e-003 
8.450e-003 1.051e+009 1.961e+012 1.000e+006 1.254e+000 1.178e-003 
8.464e-003 1.053e+009 1.963e+012 1.000e+006 1.263e+000 1.181e-003 
8.478e-003 1.054e+009 1.956e+012 1.000e+006 1.273e+000 1.185e-003 
8.492e-003 1.056e+009 1.940e+012 1.000e+006 1.260e+000 1.188e-003 
8.506e-003 1.057e+009 1.933e+012 1.000e+006 1.259e+000 1.192e-003 
8.520e-003 1.059e+009 1.927e+012 1.000e+006 1.269e+000 1.195e-003 
8.534e-003 1.060e+009 1.924e+012 1.000e+006 1.254e+000 1.198e-003 
8.548e-003 1.062e+009 1.917e+012 1.000e+006 1.261e+000 1.202e-003 
8.561e-003 1.064e+009 1.916e+012 1.000e+006 1.248e+000 1.205e-003 
8.575e-003 1.065e+009 1.908e+012 1.000e+006 1.257e+000 1.209e-003 
8.589e-003 1.067e+009 1.905e+012 1.000e+006 1.270e+000 1.212e-003 
8.603e-003 1.068e+009 1.856e+012 1.000e+006 1.266e+000 1.216e-003 
8.618e-003 1.070e+009 1.844e+012 1.000e+006 1.274e+000 1.219e-003 
8.634e-003 1.071e+009 1.833e+012 1.000e+006 1.275e+000 1.223e-003 
8.649e-003 1.073e+009 1.835e+012 1.000e+006 1.280e+000 1.227e-003 
8.664e-003 1.075e+009 1.829e+012 1.000e+006 1.276e+000 1.230e-003 
8.679e-003 1.076e+009 1.820e+012 1.000e+006 1.276e+000 1.234e-003 
8.693e-003 1.078e+009 1.800e+012 1.000e+006 1.281e+000 1.237e-003 
8.769e-003 1.086e+009 1.793e+012 1.000e+006 1.279e+000 1.255e-003 
8.826e-003 1.093e+009 1.773e+012 1.000e+006 1.278e+000 1.268e-003 
8.886e-003 1.099e+009 1.779e+012 1.000e+006 1.282e+000 1.282e-003 
8.915e-003 1.103e+009 1.784e+012 1.000e+006 1.276e+000 1.289e-003 
8.931e-003 1.104e+009 1.791e+012 1.000e+006 1.276e+000 1.292e-003 
8.946e-003 1.106e+009 1.798e+012 1.000e+006 1.275e+000 1.296e-003 
8.961e-003 1.108e+009 1.803e+012 1.000e+006 1.283e+000 1.300e-003 
8.977e-003 1.109e+009 1.810e+012 1.000e+006 1.284e+000 1.303e-003 
8.992e-003 1.111e+009 1.799e+012 1.000e+006 1.274e+000 1.307e-003 
9.008e-003 1.113e+009 1.806e+012 1.000e+006 1.284e+000 1.311e-003 
9.023e-003 1.114e+009 1.797e+012 1.000e+006 1.280e+000 1.314e-003 
9.038e-003 1.116e+009 1.798e+012 1.000e+006 1.280e+000 1.318e-003 
9.053e-003 1.118e+009 1.776e+012 1.000e+006 1.276e+000 1.321e-003 
9.068e-003 1.120e+009 1.774e+012 1.000e+006 1.274e+000 1.325e-003 
9.086e-003 1.122e+009 1.770e+012 1.000e+006 1.277e+000 1.329e-003 
9.124e-003 1.126e+009 1.768e+012 1.000e+006 1.280e+000 1.337e-003 
9.192e-003 1.133e+009 1.738e+012 1.000e+006 1.277e+000 1.353e-003 
9.240e-003 1.139e+009 1.717e+012 1.000e+006 1.273e+000 1.364e-003 
9.255e-003 1.140e+009 1.701e+012 1.000e+006 1.260e+000 1.367e-003 
9.270e-003 1.142e+009 1.691e+012 1.000e+006 1.269e+000 1.371e-003 
9.286e-003 1.144e+009 1.676e+012 1.000e+006 1.265e+000 1.374e-003 
9.301e-003 1.146e+009 1.645e+012 1.000e+006 1.250e+000 1.377e-003 
9.316e-003 1.147e+009 1.622e+012 1.000e+006 1.253e+000 1.380e-003 
9.331e-003 1.149e+009 1.614e+012 1.000e+006 1.255e+000 1.383e-003 
9.347e-003 1.151e+009 1.613e+012 1.000e+006 1.257e+000 1.387e-003 
9.362e-003 1.153e+009 1.608e+012 1.000e+006 1.251e+000 1.390e-003 
9.378e-003 1.154e+009 1.607e+012 1.000e+006 1.257e+000 1.393e-003 
9.393e-003 1.156e+009 1.610e+012 1.000e+006 1.255e+000 1.396e-003 
9.409e-003 1.158e+009 1.610e+012 1.000e+006 1.256e+000 1.399e-003 
9.425e-003 1.160e+009 1.596e+012 1.000e+006 1.254e+000 1.403e-003 
9.444e-003 1.162e+009 1.598e+012 1.000e+006 1.257e+000 1.407e-003 
9.464e-003 1.164e+009 1.601e+012 1.000e+006 1.261e+000 1.411e-003 
9.483e-003 1.167e+009 1.596e+012 1.000e+006 1.260e+000 1.415e-003 
9.503e-003 1.169e+009 1.595e+012 1.000e+006 1.262e+000 1.419e-003 
9.523e-003 1.171e+009 1.600e+012 1.000e+006 1.263e+000 1.423e-003 
9.542e-003 1.173e+009 1.609e+012 1.000e+006 1.258e+000 1.427e-003 
9.557e-003 1.175e+009 1.614e+012 1.000e+006 1.251e+000 1.430e-003 
9.572e-003 1.177e+009 1.611e+012 1.000e+006 1.250e+000 1.433e-003 
9.591e-003 1.179e+009 1.616e+012 1.000e+006 1.245e+000 1.437e-003 
9.611e-003 1.181e+009 1.617e+012 1.000e+006 1.254e+000 1.441e-003 
9.632e-003 1.184e+009 1.627e+012 1.000e+006 1.263e+000 1.445e-003 
9.657e-003 1.186e+009 1.629e+012 1.000e+006 1.265e+000 1.451e-003 
9.704e-003 1.192e+009 1.648e+012 1.000e+006 1.270e+000 1.461e-003 
9.780e-003 1.200e+009 1.656e+012 1.000e+006 1.275e+000 1.477e-003 
9.854e-003 1.209e+009 1.633e+012 1.000e+006 1.273e+000 1.493e-003 
9.946e-003 1.219e+009 1.652e+012 1.000e+006 1.276e+000 1.512e-003 
1.003e-002 1.229e+009 1.665e+012 1.000e+006 1.278e+000 1.530e-003 
1.011e-002 1.238e+009 1.718e+012 1.000e+006 1.278e+000 1.548e-003 
1.013e-002 1.240e+009 1.727e+012 1.000e+006 1.273e+000 1.552e-003 
1.014e-002 1.241e+009 1.736e+012 1.000e+006 1.282e+000 1.555e-003 
1.015e-002 1.243e+009 1.746e+012 1.000e+006 1.268e+000 1.558e-003 
1.017e-002 1.244e+009 1.756e+012 1.000e+006 1.286e+000 1.561e-003 
1.018e-002 1.246e+009 1.766e+012 1.000e+006 1.289e+000 1.565e-003 
1.020e-002 1.248e+009 1.778e+012 1.000e+006 1.290e+000 1.568e-003 
1.021e-002 1.249e+009 1.789e+012 1.000e+006 1.273e+000 1.571e-003 
1.023e-002 1.251e+009 1.800e+012 1.000e+006 1.281e+000 1.575e-003 
1.024e-002 1.252e+009 1.812e+012 1.000e+006 1.276e+000 1.578e-003 
1.025e-002 1.254e+009 1.823e+012 1.000e+006 1.286e+000 1.581e-003 
1.027e-002 1.255e+009 1.835e+012 1.000e+006 1.288e+000 1.585e-003 
1.028e-002 1.257e+009 1.848e+012 1.000e+006 1.285e+000 1.588e-003 
1.030e-002 1.259e+009 1.855e+012 1.000e+006 1.293e+000 1.592e-003 
1.031e-002 1.260e+009 1.866e+012 1.000e+006 1.284e+000 1.595e-003 
1.033e-002 1.262e+009 1.878e+012 1.000e+006 1.278e+000 1.599e-003 
1.034e-002 1.263e+009 1.890e+012 1.000e+006 1.301e+000 1.602e-003 
1.035e-002 1.265e+009 1.902e+012 1.000e+006 1.299e+000 1.605e-003 
1.037e-002 1.266e+009 1.915e+012 1.000e+006 1.294e+000 1.609e-003 
1.038e-002 1.268e+009 1.927e+012 1.000e+006 1.303e+000 1.612e-003 
1.039e-002 1.269e+009 1.941e+012 1.000e+006 1.294e+000 1.616e-003 
1.041e-002 1.271e+009 1.950e+012 1.000e+006 1.302e+000 1.619e-003 
1.042e-002 1.272e+009 1.956e+012 1.000e+006 1.295e+000 1.623e-003 
1.044e-002 1.274e+009 1.963e+012 1.000e+006 1.301e+000 1.627e-003 
1.045e-002 1.275e+009 1.966e+012 1.000e+006 1.306e+000 1.631e-003 
1.052e-002 1.283e+009 2.008e+012 1.000e+006 1.309e+000 1.649e-003 
1.054e-002 1.284e+009 2.020e+012 1.000e+006 1.311e+000 1.654e-003 
1.055e-002 1.286e+009 2.031e+012 1.000e+006 1.307e+000 1.658e-003 
1.057e-002 1.287e+009 2.043e+012 1.000e+006 1.313e+000 1.661e-003 
1.058e-002 1.289e+009 2.056e+012 1.000e+006 1.310e+000 1.665e-003 
1.060e-002 1.290e+009 2.052e+012 1.000e+006 1.307e+000 1.669e-003 
1.061e-002 1.292e+009 2.061e+012 1.000e+006 1.317e+000 1.673e-003 
1.062e-002 1.294e+009 2.071e+012 1.000e+006 1.311e+000 1.677e-003 
1.064e-002 1.295e+009 2.072e+012 1.000e+006 1.311e+000 1.682e-003 
1.065e-002 1.297e+009 2.081e+012 1.000e+006 1.315e+000 1.686e-003 
1.067e-002 1.298e+009 2.090e+012 1.000e+006 1.309e+000 1.690e-003 
1.068e-002 1.300e+009 2.103e+012 1.000e+006 1.313e+000 1.694e-003 
1.070e-002 1.301e+009 2.098e+012 1.000e+006 1.311e+000 1.698e-003 
1.071e-002 1.303e+009 2.095e+012 1.000e+006 1.313e+000 1.702e-003 
1.073e-002 1.304e+009 2.096e+012 1.000e+006 1.313e+000 1.707e-003 
1.074e-002 1.306e+009 2.100e+012 1.000e+006 1.319e+000 1.711e-003 
1.076e-002 1.308e+009 2.109e+012 1.000e+006 1.312e+000 1.715e-003 
1.077e-002 1.309e+009 2.120e+012 1.000e+006 1.317e+000 1.719e-003 
1.079e-002 1.311e+009 2.110e+012 1.000e+006 1.315e+000 1.724e-003 
1.080e-002 1.312e+009 2.112e+012 1.000e+006 1.316e+000 1.728e-003 
1.082e-002 1.314e+009 2.118e+012 1.000e+006 1.320e+000 1.733e-003 
1.085e-002 1.317e+009 2.126e+012 1.000e+006 1.314e+000 1.740e-003 
1.086e-002 1.318e+009 2.126e+012 1.000e+006 1.313e+000 1.744e-003 
1.088e-002 1.320e+009 2.129e+012 1.000e+006 1.315e+000 1.748e-003 
1.089e-002 1.321e+009 2.133e+012 1.000e+006 1.314e+000 1.753e-003 
1.090e-002 1.323e+009 2.114e+012 1.000e+006 1.315e+000 1.757e-003 
1.092e-002 1.324e+009 2.105e+012 1.000e+006 1.317e+000 1.761e-003 
1.093e-002 1.326e+009 2.112e+012 1.000e+006 1.319e+000 1.765e-003 
1.095e-002 1.328e+009 2.117e+012 1.000e+006 1.323e+000 1.770e-003 
1.097e-002 1.330e+009 2.109e+012 1.000e+006 1.326e+000 1.776e-003 
1.099e-002 1.331e+009 2.113e+012 1.000e+006 1.317e+000 1.780e-003 
1.100e-002 1.333e+009 2.118e+012 1.000e+006 1.319e+000 1.784e-003 
1.101e-002 1.334e+009 2.120e+012 1.000e+006 1.316e+000 1.788e-003 
1.103e-002 1.335e+009 2.123e+012 1.000e+006 1.309e+000 1.792e-003 
1.104e-002 1.337e+009 2.128e+012 1.000e+006 1.319e+000 1.796e-003 
1.106e-002 1.338e+009 2.133e+012 1.000e+006 1.308e+000 1.800e-003 
1.107e-002 1.340e+009 2.136e+012 1.000e+006 1.320e+000 1.804e-003 
1.108e-002 1.341e+009 2.141e+012 1.000e+006 1.323e+000 1.808e-003 
1.110e-002 1.343e+009 2.141e+012 1.000e+006 1.313e+000 1.812e-003 
1.111e-002 1.344e+009 2.152e+012 1.000e+006 1.317e+000 1.816e-003 
1.113e-002 1.345e+009 2.131e+012 1.000e+006 1.330e+000 1.820e-003 
1.114e-002 1.347e+009 2.141e+012 1.000e+006 1.331e+000 1.824e-003 
1.120e-002 1.353e+009 2.186e+012 1.000e+006 1.338e+000 1.842e-003 
1.122e-002 1.355e+009 2.202e+012 1.000e+006 1.338e+000 1.847e-003 
1.123e-002 1.356e+009 2.202e+012 1.000e+006 1.338e+000 1.851e-003 
1.125e-002 1.358e+009 2.211e+012 1.000e+006 1.340e+000 1.857e-003 
1.132e-002 1.365e+009 2.236e+012 1.000e+006 1.344e+000 1.877e-003 
1.135e-002 1.368e+009 2.234e+012 1.000e+006 1.338e+000 1.888e-003 
1.137e-002 1.370e+009 2.240e+012 1.000e+006 1.336e+000 1.893e-003 
1.139e-002 1.372e+009 2.245e+012 1.000e+006 1.341e+000 1.899e-003 
1.142e-002 1.375e+009 2.231e+012 1.000e+006 1.341e+000 1.908e-003 
1.148e-002 1.381e+009 2.231e+012 1.000e+006 1.334e+000 1.927e-003 
1.149e-002 1.383e+009 2.229e+012 1.000e+006 1.326e+000 1.931e-003 
1.151e-002 1.384e+009 2.238e+012 1.000e+006 1.337e+000 1.936e-003 
1.152e-002 1.385e+009 2.242e+012 1.000e+006 1.331e+000 1.940e-003 
1.154e-002 1.387e+009 2.249e+012 1.000e+006 1.342e+000 1.944e-003 
1.155e-002 1.388e+009 2.255e+012 1.000e+006 1.344e+000 1.949e-003 
1.157e-002 1.390e+009 2.254e+012 1.000e+006 1.336e+000 1.953e-003 
1.158e-002 1.391e+009 2.263e+012 1.000e+006 1.337e+000 1.958e-003 
1.160e-002 1.393e+009 2.273e+012 1.000e+006 1.340e+000 1.962e-003 
1.161e-002 1.394e+009 2.268e+012 1.000e+006 1.345e+000 1.967e-003 
1.163e-002 1.396e+009 2.267e+012 1.000e+006 1.353e+000 1.972e-003 
1.165e-002 1.398e+009 2.282e+012 1.000e+006 1.356e+000 1.980e-003 
1.172e-002 1.405e+009 2.322e+012 1.000e+006 1.359e+000 2.000e-003 
1.174e-002 1.407e+009 2.330e+012 1.000e+006 1.357e+000 2.008e-003 
1.177e-002 1.410e+009 2.335e+012 1.000e+006 1.349e+000 2.017e-003 
1.179e-002 1.412e+009 2.309e+012 1.000e+006 1.353e+000 2.023e-003 
1.180e-002 1.413e+009 2.312e+012 1.000e+006 1.355e+000 2.028e-003 
1.182e-002 1.415e+009 2.315e+012 1.000e+006 1.359e+000 2.033e-003 
1.183e-002 1.416e+009 2.307e+012 1.000e+006 1.353e+000 2.038e-003 
1.185e-002 1.418e+009 2.306e+012 1.000e+006 1.357e+000 2.042e-003 
1.186e-002 1.419e+009 2.313e+012 1.000e+006 1.361e+000 2.047e-003 
1.188e-002 1.421e+009 2.321e+012 1.000e+006 1.366e+000 2.053e-003 
1.195e-002 1.427e+009 2.335e+012 1.000e+006 1.363e+000 2.075e-003 
1.198e-002 1.430e+009 2.322e+012 1.000e+006 1.362e+000 2.085e-003 
1.203e-002 1.435e+009 2.335e+012 1.000e+006 1.355e+000 2.101e-003 
1.204e-002 1.437e+009 2.346e+012 1.000e+006 1.357e+000 2.106e-003 
1.206e-002 1.438e+009 2.353e+012 1.000e+006 1.348e+000 2.110e-003 
1.207e-002 1.439e+009 2.362e+012 1.000e+006 1.350e+000 2.115e-003 
1.208e-002 1.441e+009 2.368e+012 1.000e+006 1.332e+000 2.119e-003 
1.210e-002 1.442e+009 2.369e+012 1.000e+006 1.346e+000 2.124e-003 
1.211e-002 1.443e+009 2.383e+012 1.000e+006 1.342e+000 2.129e-003 
1.213e-002 1.445e+009 2.389e+012 1.000e+006 1.352e+000 2.133e-003 
1.214e-002 1.446e+009 2.403e+012 1.000e+006 1.345e+000 2.138e-003 
1.215e-002 1.448e+009 2.409e+012 1.000e+006 1.349e+000 2.142e-003 
1.217e-002 1.449e+009 2.402e+012 1.000e+006 1.353e+000 2.147e-003 
1.218e-002 1.450e+009 2.409e+012 1.000e+006 1.356e+000 2.152e-003 
1.220e-002 1.452e+009 2.412e+012 1.000e+006 1.361e+000 2.157e-003 
1.221e-002 1.453e+009 2.415e+012 1.000e+006 1.358e+000 2.161e-003 
1.223e-002 1.455e+009 2.423e+012 1.000e+006 1.361e+000 2.167e-003 
1.225e-002 1.456e+009 2.439e+012 1.000e+006 1.361e+000 2.173e-003 
1.227e-002 1.458e+009 2.436e+012 1.000e+006 1.361e+000 2.179e-003 
1.228e-002 1.460e+009 2.448e+012 1.000e+006 1.359e+000 2.185e-003 
1.230e-002 1.461e+009 2.438e+012 1.000e+006 1.360e+000 2.190e-003 
1.231e-002 1.463e+009 2.448e+012 1.000e+006 1.354e+000 2.195e-003 
1.233e-002 1.464e+009 2.454e+012 1.000e+006 1.358e+000 2.200e-003 
1.234e-002 1.465e+009 2.462e+012 1.000e+006 1.345e+000 2.205e-003 
1.236e-002 1.467e+009 2.466e+012 1.000e+006 1.355e+000 2.210e-003 
1.237e-002 1.469e+009 2.471e+012 1.000e+006 1.360e+000 2.216e-003 
1.240e-002 1.471e+009 2.481e+012 1.000e+006 1.363e+000 2.224e-003 
1.242e-002 1.473e+009 2.490e+012 1.000e+006 1.371e+000 2.231e-003 
1.247e-002 1.477e+009 2.506e+012 1.000e+006 1.370e+000 2.248e-003 
1.251e-002 1.482e+009 2.491e+012 1.000e+006 1.365e+000 2.265e-003 
1.255e-002 1.485e+009 2.508e+012 1.000e+006 1.369e+000 2.277e-003 
1.259e-002 1.489e+009 2.495e+012 1.000e+006 1.369e+000 2.292e-003 
