# Supplementary material for: Strain rate dependency of dislocation plasticity
Source: Nat Commun. 2021 Mar 23;12:1845. doi: 10.1038/s41467-021-21939-1 (PMC7988163; doi:10.1038/s41467-021-21939-1)
Supplement: Supplementary file 3 — Supplementary Data 1 [file 41467_2021_21939_MOESM3_ESM.zip › Supplementary Data 1/DDDSimulationSet1/StrainRate=1e6s-1/InitialDislocationDensity=6.8e15m-2.dat]

#strain(1), stress(Pa), dislocation density(m-2), strain rate(s-1), mean dislocation velocity(km/s), plastic strain(1)
2.406e-005 7.212e+006 6.839e+015 1.000e+006 1.593e-001 7.378e-005 
5.081e-005 3.304e+006 6.724e+015 1.000e+006 9.147e-002 7.332e-005 
7.837e-005 1.962e+006 6.629e+015 1.000e+006 6.680e-002 6.453e-005 
1.058e-004 5.748e+006 6.544e+015 1.000e+006 5.519e-002 6.581e-005 
1.331e-004 9.036e+006 6.464e+015 1.000e+006 4.801e-002 7.040e-005 
1.600e-004 1.085e+007 6.395e+015 1.000e+006 4.111e-002 8.486e-005 
1.869e-004 1.225e+007 6.322e+015 1.000e+006 3.670e-002 1.020e-004 
2.131e-004 1.531e+007 6.277e+015 1.000e+006 3.126e-002 1.070e-004 
2.410e-004 1.781e+007 6.246e+015 1.000e+006 2.825e-002 1.176e-004 
2.695e-004 1.952e+007 6.211e+015 1.000e+006 2.609e-002 1.344e-004 
2.986e-004 2.170e+007 6.187e+015 1.000e+006 2.367e-002 1.484e-004 
3.256e-004 2.460e+007 6.170e+015 1.000e+006 2.196e-002 1.553e-004 
3.507e-004 2.718e+007 6.152e+015 1.000e+006 2.090e-002 1.624e-004 
3.755e-004 2.902e+007 6.140e+015 1.000e+006 1.964e-002 1.746e-004 
4.001e-004 3.008e+007 6.131e+015 1.000e+006 1.847e-002 1.919e-004 
4.249e-004 3.204e+007 6.115e+015 1.000e+006 1.697e-002 2.032e-004 
4.542e-004 3.529e+007 6.098e+015 1.000e+006 1.740e-002 2.101e-004 
4.826e-004 3.798e+007 6.081e+015 1.000e+006 1.692e-002 2.196e-004 
5.110e-004 4.030e+007 6.071e+015 1.000e+006 1.590e-002 2.320e-004 
5.394e-004 4.246e+007 6.061e+015 1.000e+006 1.520e-002 2.455e-004 
5.680e-004 4.462e+007 6.055e+015 1.000e+006 1.549e-002 2.592e-004 
5.960e-004 4.680e+007 6.046e+015 1.000e+006 1.562e-002 2.722e-004 
6.241e-004 4.808e+007 6.033e+015 1.000e+006 1.544e-002 2.915e-004 
6.532e-004 5.008e+007 6.015e+015 1.000e+006 1.684e-002 3.067e-004 
6.819e-004 5.174e+007 5.997e+015 1.000e+006 1.681e-002 3.239e-004 
7.110e-004 5.336e+007 5.983e+015 1.000e+006 1.552e-002 3.418e-004 
7.400e-004 5.515e+007 5.974e+015 1.000e+006 1.441e-002 3.585e-004 
7.690e-004 5.720e+007 5.966e+015 1.000e+006 1.545e-002 3.733e-004 
7.983e-004 5.934e+007 5.961e+015 1.000e+006 1.481e-002 3.876e-004 
8.269e-004 6.131e+007 5.952e+015 1.000e+006 1.372e-002 4.026e-004 
8.559e-004 6.326e+007 5.942e+015 1.000e+006 1.473e-002 4.183e-004 
8.845e-004 6.535e+007 5.913e+015 1.000e+006 1.348e-002 4.324e-004 
9.134e-004 6.757e+007 5.907e+015 1.000e+006 1.396e-002 4.460e-004 
9.422e-004 6.956e+007 5.897e+015 1.000e+006 1.415e-002 4.609e-004 
9.710e-004 7.146e+007 5.889e+015 1.000e+006 1.550e-002 4.765e-004 
9.994e-004 7.374e+007 5.869e+015 1.000e+006 1.484e-002 4.892e-004 
1.028e-003 7.596e+007 5.860e+015 1.000e+006 1.361e-002 5.021e-004 
1.056e-003 7.808e+007 5.851e+015 1.000e+006 1.333e-002 5.157e-004 
1.084e-003 7.984e+007 5.840e+015 1.000e+006 1.339e-002 5.314e-004 
1.112e-003 8.176e+007 5.835e+015 1.000e+006 1.444e-002 5.460e-004 
1.140e-003 8.401e+007 5.827e+015 1.000e+006 1.393e-002 5.590e-004 
1.168e-003 8.608e+007 5.822e+015 1.000e+006 1.181e-002 5.730e-004 
1.197e-003 8.821e+007 5.821e+015 1.000e+006 1.166e-002 5.863e-004 
1.225e-003 9.050e+007 5.820e+015 1.000e+006 1.082e-002 5.990e-004 
1.253e-003 9.276e+007 5.816e+015 1.000e+006 1.175e-002 6.118e-004 
1.282e-003 9.513e+007 5.812e+015 1.000e+006 1.205e-002 6.242e-004 
1.310e-003 9.704e+007 5.807e+015 1.000e+006 1.144e-002 6.385e-004 
1.339e-003 9.900e+007 5.789e+015 1.000e+006 1.062e-002 6.544e-004 
1.369e-003 1.012e+008 5.784e+015 1.000e+006 1.112e-002 6.684e-004 
1.398e-003 1.032e+008 5.782e+015 1.000e+006 1.123e-002 6.838e-004 
1.428e-003 1.048e+008 5.781e+015 1.000e+006 1.167e-002 7.030e-004 
1.459e-003 1.063e+008 5.780e+015 1.000e+006 1.227e-002 7.232e-004 
1.490e-003 1.080e+008 5.779e+015 1.000e+006 1.215e-002 7.421e-004 
1.520e-003 1.102e+008 5.777e+015 1.000e+006 1.162e-002 7.571e-004 
1.550e-003 1.120e+008 5.775e+015 1.000e+006 1.096e-002 7.751e-004 
1.580e-003 1.139e+008 5.774e+015 1.000e+006 1.073e-002 7.919e-004 
1.609e-003 1.163e+008 5.773e+015 1.000e+006 1.059e-002 8.044e-004 
1.639e-003 1.184e+008 5.764e+015 1.000e+006 1.038e-002 8.201e-004 
1.669e-003 1.209e+008 5.761e+015 1.000e+006 1.085e-002 8.324e-004 
1.699e-003 1.233e+008 5.757e+015 1.000e+006 1.028e-002 8.459e-004 
1.729e-003 1.262e+008 5.754e+015 1.000e+006 1.128e-002 8.558e-004 
1.760e-003 1.289e+008 5.750e+015 1.000e+006 1.153e-002 8.684e-004 
1.791e-003 1.317e+008 5.749e+015 1.000e+006 1.082e-002 8.795e-004 
1.821e-003 1.344e+008 5.749e+015 1.000e+006 1.108e-002 8.911e-004 
1.851e-003 1.370e+008 5.749e+015 1.000e+006 1.121e-002 9.034e-004 
1.881e-003 1.392e+008 5.745e+015 1.000e+006 1.094e-002 9.179e-004 
1.911e-003 1.418e+008 5.745e+015 1.000e+006 1.073e-002 9.305e-004 
1.941e-003 1.441e+008 5.746e+015 1.000e+006 1.093e-002 9.442e-004 
1.970e-003 1.462e+008 5.746e+015 1.000e+006 1.141e-002 9.585e-004 
1.999e-003 1.484e+008 5.745e+015 1.000e+006 1.146e-002 9.725e-004 
2.028e-003 1.511e+008 5.743e+015 1.000e+006 1.110e-002 9.829e-004 
2.058e-003 1.536e+008 5.741e+015 1.000e+006 1.062e-002 9.959e-004 
2.088e-003 1.559e+008 5.740e+015 1.000e+006 1.114e-002 1.009e-003 
2.117e-003 1.578e+008 5.738e+015 1.000e+006 1.178e-002 1.025e-003 
2.147e-003 1.601e+008 5.733e+015 1.000e+006 1.153e-002 1.039e-003 
2.176e-003 1.623e+008 5.733e+015 1.000e+006 1.140e-002 1.053e-003 
2.206e-003 1.646e+008 5.708e+015 1.000e+006 1.079e-002 1.068e-003 
2.239e-003 1.667e+008 5.708e+015 1.000e+006 1.090e-002 1.086e-003 
2.273e-003 1.687e+008 5.707e+015 1.000e+006 1.131e-002 1.106e-003 
2.306e-003 1.707e+008 5.707e+015 1.000e+006 1.160e-002 1.124e-003 
2.338e-003 1.729e+008 5.707e+015 1.000e+006 1.084e-002 1.141e-003 
2.370e-003 1.751e+008 5.703e+015 1.000e+006 1.051e-002 1.158e-003 
2.403e-003 1.771e+008 5.695e+015 1.000e+006 1.089e-002 1.179e-003 
2.437e-003 1.790e+008 5.693e+015 1.000e+006 1.087e-002 1.199e-003 
2.470e-003 1.811e+008 5.692e+015 1.000e+006 1.059e-002 1.217e-003 
2.502e-003 1.835e+008 5.692e+015 1.000e+006 1.092e-002 1.233e-003 
2.535e-003 1.848e+008 5.691e+015 1.000e+006 1.112e-002 1.256e-003 
2.568e-003 1.866e+008 5.688e+015 1.000e+006 1.125e-002 1.277e-003 
2.601e-003 1.885e+008 5.684e+015 1.000e+006 1.159e-002 1.297e-003 
2.634e-003 1.896e+008 5.683e+015 1.000e+006 1.185e-002 1.322e-003 
2.665e-003 1.911e+008 5.681e+015 1.000e+006 1.148e-002 1.344e-003 
2.696e-003 1.926e+008 5.678e+015 1.000e+006 1.167e-002 1.364e-003 
2.728e-003 1.946e+008 5.675e+015 1.000e+006 1.135e-002 1.382e-003 
2.758e-003 1.963e+008 5.673e+015 1.000e+006 1.131e-002 1.399e-003 
2.787e-003 1.979e+008 5.674e+015 1.000e+006 1.170e-002 1.418e-003 
2.817e-003 1.987e+008 5.674e+015 1.000e+006 1.144e-002 1.442e-003 
2.847e-003 2.001e+008 5.672e+015 1.000e+006 1.110e-002 1.463e-003 
2.877e-003 2.019e+008 5.670e+015 1.000e+006 1.093e-002 1.481e-003 
2.908e-003 2.039e+008 5.670e+015 1.000e+006 1.093e-002 1.497e-003 
2.937e-003 2.056e+008 5.667e+015 1.000e+006 1.023e-002 1.515e-003 
2.967e-003 2.079e+008 5.666e+015 1.000e+006 1.061e-002 1.529e-003 
2.998e-003 2.099e+008 5.667e+015 1.000e+006 1.027e-002 1.546e-003 
3.028e-003 2.120e+008 5.668e+015 1.000e+006 9.657e-003 1.562e-003 
3.058e-003 2.140e+008 5.669e+015 1.000e+006 1.022e-002 1.578e-003 
3.088e-003 2.160e+008 5.667e+015 1.000e+006 1.038e-002 1.594e-003 
3.118e-003 2.179e+008 5.668e+015 1.000e+006 1.102e-002 1.611e-003 
3.148e-003 2.193e+008 5.668e+015 1.000e+006 1.061e-002 1.631e-003 
3.178e-003 2.210e+008 5.669e+015 1.000e+006 1.049e-002 1.648e-003 
3.208e-003 2.232e+008 5.669e+015 1.000e+006 1.023e-002 1.664e-003 
3.239e-003 2.250e+008 5.669e+015 1.000e+006 1.078e-002 1.682e-003 
3.269e-003 2.270e+008 5.664e+015 1.000e+006 9.909e-003 1.699e-003 
3.299e-003 2.286e+008 5.664e+015 1.000e+006 1.087e-002 1.718e-003 
3.329e-003 2.301e+008 5.657e+015 1.000e+006 1.089e-002 1.737e-003 
3.360e-003 2.313e+008 5.657e+015 1.000e+006 1.102e-002 1.760e-003 
3.390e-003 2.322e+008 5.653e+015 1.000e+006 1.138e-002 1.784e-003 
3.421e-003 2.325e+008 5.649e+015 1.000e+006 1.150e-002 1.813e-003 
3.451e-003 2.333e+008 5.648e+015 1.000e+006 1.112e-002 1.837e-003 
3.481e-003 2.338e+008 5.644e+015 1.000e+006 1.128e-002 1.864e-003 
3.513e-003 2.344e+008 5.643e+015 1.000e+006 1.169e-002 1.892e-003 
3.544e-003 2.351e+008 5.643e+015 1.000e+006 1.125e-002 1.917e-003 
3.574e-003 2.357e+008 5.645e+015 1.000e+006 1.151e-002 1.943e-003 
3.604e-003 2.365e+008 5.645e+015 1.000e+006 1.147e-002 1.968e-003 
3.634e-003 2.370e+008 5.644e+015 1.000e+006 1.098e-002 1.994e-003 
3.664e-003 2.373e+008 5.645e+015 1.000e+006 1.159e-002 2.023e-003 
3.695e-003 2.376e+008 5.643e+015 1.000e+006 1.156e-002 2.052e-003 
