# Supplementary material for: Strain rate dependency of dislocation plasticity
Source: Nat Commun. 2021 Mar 23;12:1845. doi: 10.1038/s41467-021-21939-1 (PMC7988163; doi:10.1038/s41467-021-21939-1)
Supplement: Supplementary file 3 — Supplementary Data 1 [file 41467_2021_21939_MOESM3_ESM.zip › Supplementary Data 1/DDDSimulationSet1/StrainRate=1e6s-1/InitialDislocationDensity=8.4e14m-2.dat]

#strain(1), stress(Pa), dislocation density(m-2), strain rate(s-1), mean dislocation velocity(km/s), plastic strain(1)
1.601e-004 2.107e+007 7.543e+014 1.000e+006 2.974e-003 1.239e-005 
3.248e-004 4.114e+007 7.545e+014 1.000e+006 3.710e-003 3.934e-005 
4.827e-004 5.920e+007 7.545e+014 1.000e+006 4.310e-003 7.087e-005 
6.390e-004 7.636e+007 7.544e+014 1.000e+006 4.963e-003 1.094e-004 
7.839e-004 9.117e+007 7.551e+014 1.000e+006 5.127e-003 1.523e-004 
9.200e-004 1.047e+008 7.563e+014 1.000e+006 5.105e-003 1.940e-004 
1.051e-003 1.181e+008 7.560e+014 1.000e+006 5.365e-003 2.325e-004 
1.191e-003 1.324e+008 7.571e+014 1.000e+006 5.068e-003 2.739e-004 
1.324e-003 1.458e+008 7.587e+014 1.000e+006 5.294e-003 3.138e-004 
1.470e-003 1.601e+008 7.605e+014 1.000e+006 5.857e-003 3.609e-004 
1.623e-003 1.737e+008 7.621e+014 1.000e+006 6.961e-003 4.199e-004 
1.754e-003 1.841e+008 7.627e+014 1.000e+006 6.983e-003 4.793e-004 
1.901e-003 1.953e+008 7.629e+014 1.000e+006 7.784e-003 5.488e-004 
2.013e-003 2.029e+008 7.652e+014 1.000e+006 8.334e-003 6.092e-004 
2.092e-003 2.079e+008 7.660e+014 1.000e+006 8.854e-003 6.532e-004 
2.205e-003 2.142e+008 7.637e+014 1.000e+006 9.598e-003 7.219e-004 
2.306e-003 2.193e+008 7.612e+014 1.000e+006 9.407e-003 7.885e-004 
2.443e-003 2.268e+008 7.557e+014 1.000e+006 8.622e-003 8.734e-004 
2.579e-003 2.360e+008 7.566e+014 1.000e+006 7.662e-003 9.458e-004 
2.707e-003 2.450e+008 7.600e+014 1.000e+006 7.818e-003 1.012e-003 
2.837e-003 2.534e+008 7.650e+014 1.000e+006 8.849e-003 1.083e-003 
2.943e-003 2.566e+008 7.651e+014 1.000e+006 1.271e-002 1.167e-003 
3.051e-003 2.583e+008 7.665e+014 1.000e+006 1.200e-002 1.264e-003 
3.148e-003 2.604e+008 7.639e+014 1.000e+006 1.167e-002 1.346e-003 
3.242e-003 2.637e+008 7.644e+014 1.000e+006 1.024e-002 1.417e-003 
3.331e-003 2.672e+008 7.637e+014 1.000e+006 9.870e-003 1.482e-003 
3.419e-003 2.718e+008 7.661e+014 1.000e+006 9.960e-003 1.538e-003 
3.505e-003 2.763e+008 7.667e+014 1.000e+006 8.298e-003 1.593e-003 
3.582e-003 2.817e+008 7.677e+014 1.000e+006 7.540e-003 1.633e-003 
3.678e-003 2.887e+008 7.694e+014 1.000e+006 7.961e-003 1.681e-003 
3.767e-003 2.948e+008 7.711e+014 1.000e+006 8.293e-003 1.727e-003 
3.883e-003 3.016e+008 7.697e+014 1.000e+006 9.732e-003 1.796e-003 
3.984e-003 3.041e+008 7.655e+014 1.000e+006 1.285e-002 1.879e-003 
4.096e-003 3.066e+008 7.691e+014 1.000e+006 1.096e-002 1.974e-003 
4.200e-003 3.110e+008 7.744e+014 1.000e+006 9.705e-003 2.049e-003 
4.309e-003 3.158e+008 7.794e+014 1.000e+006 1.004e-002 2.123e-003 
4.420e-003 3.201e+008 7.856e+014 1.000e+006 1.144e-002 2.205e-003 
4.530e-003 3.218e+008 7.930e+014 1.000e+006 1.228e-002 2.303e-003 
4.598e-003 3.222e+008 7.981e+014 1.000e+006 1.247e-002 2.369e-003 
4.714e-003 3.218e+008 8.014e+014 1.000e+006 1.382e-002 2.488e-003 
4.833e-003 3.219e+008 8.052e+014 1.000e+006 1.233e-002 2.604e-003 
4.950e-003 3.211e+008 8.090e+014 1.000e+006 1.434e-002 2.728e-003 
5.068e-003 3.175e+008 8.115e+014 1.000e+006 1.647e-002 2.871e-003 
5.166e-003 3.145e+008 8.177e+014 1.000e+006 1.469e-002 2.991e-003 
5.255e-003 3.132e+008 8.221e+014 1.000e+006 1.416e-002 3.088e-003 
5.331e-003 3.126e+008 8.270e+014 1.000e+006 1.390e-002 3.169e-003 
5.399e-003 3.106e+008 8.308e+014 1.000e+006 1.620e-002 3.250e-003 
5.507e-003 3.056e+008 8.259e+014 1.000e+006 1.617e-002 3.391e-003 
5.629e-003 3.041e+008 8.283e+014 1.000e+006 1.257e-002 3.525e-003 
5.752e-003 3.032e+008 8.336e+014 1.000e+006 1.458e-002 3.654e-003 
5.876e-003 2.994e+008 8.423e+014 1.000e+006 1.377e-002 3.804e-003 
5.990e-003 2.991e+008 8.473e+014 1.000e+006 1.222e-002 3.921e-003 
6.105e-003 2.983e+008 8.449e+014 1.000e+006 1.302e-002 4.040e-003 
6.199e-003 2.974e+008 8.397e+014 1.000e+006 1.307e-002 4.141e-003 
6.263e-003 2.980e+008 8.401e+014 1.000e+006 1.075e-002 4.201e-003 
6.365e-003 2.987e+008 8.313e+014 1.000e+006 1.235e-002 4.299e-003 
6.478e-003 2.992e+008 8.363e+014 1.000e+006 1.260e-002 4.408e-003 
6.610e-003 2.982e+008 8.429e+014 1.000e+006 1.442e-002 4.545e-003 
6.707e-003 2.967e+008 8.417e+014 1.000e+006 1.392e-002 4.654e-003 
6.784e-003 2.962e+008 8.421e+014 1.000e+006 1.298e-002 4.735e-003 
6.909e-003 2.956e+008 8.391e+014 1.000e+006 1.352e-002 4.863e-003 
7.019e-003 2.946e+008 8.391e+014 1.000e+006 1.253e-002 4.980e-003 
7.109e-003 2.952e+008 8.411e+014 1.000e+006 1.162e-002 5.066e-003 
7.194e-003 2.971e+008 8.444e+014 1.000e+006 1.011e-002 5.139e-003 
7.270e-003 2.998e+008 8.409e+014 1.000e+006 9.911e-003 5.195e-003 
7.345e-003 3.025e+008 8.366e+014 1.000e+006 1.030e-002 5.252e-003 
7.415e-003 3.050e+008 8.353e+014 1.000e+006 9.469e-003 5.305e-003 
7.482e-003 3.084e+008 8.336e+014 1.000e+006 8.462e-003 5.349e-003 
7.548e-003 3.122e+008 8.316e+014 1.000e+006 8.004e-003 5.388e-003 
7.617e-003 3.165e+008 8.295e+014 1.000e+006 7.548e-003 5.427e-003 
7.684e-003 3.211e+008 8.253e+014 1.000e+006 8.151e-003 5.463e-003 
7.750e-003 3.248e+008 8.200e+014 1.000e+006 7.266e-003 5.503e-003 
7.836e-003 3.311e+008 8.096e+014 1.000e+006 7.212e-003 5.545e-003 
7.917e-003 3.378e+008 8.103e+014 1.000e+006 5.721e-003 5.580e-003 
7.994e-003 3.448e+008 8.081e+014 1.000e+006 6.234e-003 5.608e-003 
8.074e-003 3.510e+008 8.080e+014 1.000e+006 7.510e-003 5.646e-003 
8.158e-003 3.559e+008 8.062e+014 1.000e+006 9.531e-003 5.695e-003 
8.237e-003 3.600e+008 8.053e+014 1.000e+006 8.761e-003 5.746e-003 
8.317e-003 3.641e+008 8.023e+014 1.000e+006 1.155e-002 5.798e-003 
8.396e-003 3.664e+008 8.015e+014 1.000e+006 1.074e-002 5.862e-003 
8.476e-003 3.682e+008 8.019e+014 1.000e+006 1.196e-002 5.928e-003 
8.557e-003 3.693e+008 8.043e+014 1.000e+006 1.146e-002 6.002e-003 
8.636e-003 3.716e+008 8.041e+014 1.000e+006 1.052e-002 6.066e-003 
8.717e-003 3.733e+008 8.027e+014 1.000e+006 1.283e-002 6.135e-003 
8.798e-003 3.742e+008 8.066e+014 1.000e+006 1.148e-002 6.209e-003 
8.885e-003 3.758e+008 8.113e+014 1.000e+006 1.217e-002 6.285e-003 
9.005e-003 3.748e+008 8.196e+014 1.000e+006 1.534e-002 6.412e-003 
9.110e-003 3.729e+008 8.297e+014 1.000e+006 1.257e-002 6.530e-003 
9.215e-003 3.745e+008 8.377e+014 1.000e+006 1.026e-002 6.624e-003 
9.321e-003 3.798e+008 8.409e+014 1.000e+006 8.132e-003 6.693e-003 
9.411e-003 3.847e+008 8.467e+014 1.000e+006 8.202e-003 6.748e-003 
9.502e-003 3.912e+008 8.517e+014 1.000e+006 6.975e-003 6.795e-003 
9.593e-003 3.979e+008 8.569e+014 1.000e+006 6.963e-003 6.841e-003 
9.692e-003 4.042e+008 8.629e+014 1.000e+006 8.409e-003 6.895e-003 
9.791e-003 4.079e+008 8.645e+014 1.000e+006 1.006e-002 6.969e-003 
9.904e-003 4.102e+008 8.733e+014 1.000e+006 1.210e-002 7.065e-003 
1.002e-002 4.068e+008 8.855e+014 1.000e+006 1.704e-002 7.205e-003 
1.011e-002 3.990e+008 8.764e+014 1.000e+006 1.833e-002 7.350e-003 
1.017e-002 3.935e+008 8.660e+014 1.000e+006 2.072e-002 7.444e-003 
1.028e-002 3.854e+008 8.548e+014 1.000e+006 1.530e-002 7.611e-003 
1.038e-002 3.832e+008 8.513e+014 1.000e+006 1.382e-002 7.725e-003 
1.048e-002 3.823e+008 8.475e+014 1.000e+006 1.203e-002 7.833e-003 
1.058e-002 3.831e+008 8.484e+014 1.000e+006 1.127e-002 7.925e-003 
1.067e-002 3.849e+008 8.509e+014 1.000e+006 1.150e-002 8.006e-003 
1.076e-002 3.876e+008 8.541e+014 1.000e+006 9.783e-003 8.080e-003 
1.086e-002 3.905e+008 8.585e+014 1.000e+006 1.039e-002 8.154e-003 
1.095e-002 3.933e+008 8.656e+014 1.000e+006 1.025e-002 8.228e-003 
1.104e-002 3.962e+008 8.733e+014 1.000e+006 1.013e-002 8.300e-003 
1.114e-002 3.972e+008 8.761e+014 1.000e+006 1.249e-002 8.390e-003 
1.122e-002 3.973e+008 8.816e+014 1.000e+006 1.214e-002 8.471e-003 
1.134e-002 3.954e+008 8.861e+014 1.000e+006 1.336e-002 8.606e-003 
1.143e-002 3.939e+008 8.864e+014 1.000e+006 1.300e-002 8.700e-003 
1.151e-002 3.929e+008 8.800e+014 1.000e+006 1.356e-002 8.787e-003 
1.162e-002 3.905e+008 8.620e+014 1.000e+006 1.399e-002 8.920e-003 
1.170e-002 3.898e+008 8.592e+014 1.000e+006 1.154e-002 9.000e-003 
1.179e-002 3.912e+008 8.594e+014 1.000e+006 1.156e-002 9.084e-003 
1.190e-002 3.927e+008 8.622e+014 1.000e+006 1.110e-002 9.179e-003 
1.199e-002 3.955e+008 8.633e+014 1.000e+006 9.737e-003 9.256e-003 
1.210e-002 3.995e+008 8.655e+014 1.000e+006 1.064e-002 9.333e-003 
1.220e-002 4.025e+008 8.711e+014 1.000e+006 1.079e-002 9.413e-003 
1.230e-002 4.019e+008 8.638e+014 1.000e+006 1.336e-002 9.521e-003 
1.241e-002 4.001e+008 8.643e+014 1.000e+006 1.441e-002 9.638e-003 
1.251e-002 3.988e+008 8.671e+014 1.000e+006 1.314e-002 9.749e-003 
1.261e-002 3.988e+008 8.740e+014 1.000e+006 1.279e-002 9.848e-003 
1.269e-002 3.990e+008 8.750e+014 1.000e+006 1.163e-002 9.926e-003 
1.279e-002 3.983e+008 8.725e+014 1.000e+006 1.538e-002 1.003e-002 
1.288e-002 3.956e+008 8.781e+014 1.000e+006 1.468e-002 1.014e-002 
1.298e-002 3.947e+008 8.813e+014 1.000e+006 1.328e-002 1.025e-002 
1.308e-002 3.938e+008 8.831e+014 1.000e+006 1.311e-002 1.036e-002 
1.318e-002 3.936e+008 8.915e+014 1.000e+006 1.112e-002 1.046e-002 
1.328e-002 3.966e+008 8.965e+014 1.000e+006 9.221e-003 1.054e-002 
1.336e-002 3.992e+008 9.015e+014 1.000e+006 9.839e-003 1.060e-002 
1.342e-002 4.005e+008 8.951e+014 1.000e+006 9.941e-003 1.065e-002 
1.351e-002 4.035e+008 8.922e+014 1.000e+006 9.069e-003 1.072e-002 
1.360e-002 4.061e+008 8.957e+014 1.000e+006 1.178e-002 1.080e-002 
1.369e-002 4.069e+008 9.020e+014 1.000e+006 1.210e-002 1.088e-002 
1.379e-002 4.072e+008 9.058e+014 1.000e+006 1.239e-002 1.098e-002 
1.389e-002 4.074e+008 9.126e+014 1.000e+006 1.384e-002 1.107e-002 
1.398e-002 4.056e+008 9.072e+014 1.000e+006 1.150e-002 1.117e-002 
1.407e-002 4.083e+008 9.007e+014 1.000e+006 7.369e-003 1.124e-002 
1.416e-002 4.144e+008 8.995e+014 1.000e+006 7.437e-003 1.130e-002 
1.425e-002 4.194e+008 8.957e+014 1.000e+006 8.097e-003 1.135e-002 
1.434e-002 4.250e+008 8.997e+014 1.000e+006 6.975e-003 1.140e-002 
1.443e-002 4.291e+008 9.008e+014 1.000e+006 1.028e-002 1.146e-002 
1.452e-002 4.322e+008 9.026e+014 1.000e+006 9.341e-003 1.153e-002 
1.462e-002 4.354e+008 9.091e+014 1.000e+006 1.023e-002 1.161e-002 
1.472e-002 4.358e+008 9.104e+014 1.000e+006 1.253e-002 1.170e-002 
1.481e-002 4.356e+008 9.088e+014 1.000e+006 1.130e-002 1.180e-002 
1.490e-002 4.348e+008 9.122e+014 1.000e+006 1.235e-002 1.189e-002 
1.499e-002 4.338e+008 9.110e+014 1.000e+006 1.344e-002 1.199e-002 
1.508e-002 4.326e+008 9.165e+014 1.000e+006 1.276e-002 1.209e-002 
1.518e-002 4.300e+008 9.214e+014 1.000e+006 1.454e-002 1.220e-002 
1.527e-002 4.257e+008 9.290e+014 1.000e+006 1.445e-002 1.232e-002 
1.534e-002 4.238e+008 9.341e+014 1.000e+006 1.202e-002 1.241e-002 
1.541e-002 4.236e+008 9.411e+014 1.000e+006 1.192e-002 1.248e-002 
1.549e-002 4.236e+008 9.440e+014 1.000e+006 1.108e-002 1.255e-002 
1.556e-002 4.245e+008 9.423e+014 1.000e+006 1.063e-002 1.262e-002 
1.564e-002 4.261e+008 9.410e+014 1.000e+006 1.041e-002 1.269e-002 
1.571e-002 4.274e+008 9.448e+014 1.000e+006 1.056e-002 1.275e-002 
1.578e-002 4.273e+008 9.488e+014 1.000e+006 1.182e-002 1.283e-002 
1.584e-002 4.268e+008 9.473e+014 1.000e+006 1.218e-002 1.289e-002 
1.589e-002 4.267e+008 9.440e+014 1.000e+006 1.309e-002 1.294e-002 
1.596e-002 4.255e+008 9.338e+014 1.000e+006 1.179e-002 1.301e-002 
1.601e-002 4.253e+008 9.327e+014 1.000e+006 1.037e-002 1.307e-002 
1.607e-002 4.254e+008 9.314e+014 1.000e+006 1.455e-002 1.312e-002 
1.612e-002 4.247e+008 9.346e+014 1.000e+006 1.029e-002 1.318e-002 
1.618e-002 4.227e+008 9.124e+014 1.000e+006 1.570e-002 1.325e-002 
1.624e-002 4.200e+008 9.155e+014 1.000e+006 1.494e-002 1.333e-002 
1.631e-002 4.172e+008 9.166e+014 1.000e+006 1.395e-002 1.342e-002 
1.637e-002 4.142e+008 9.133e+014 1.000e+006 1.444e-002 1.350e-002 
1.642e-002 4.101e+008 9.092e+014 1.000e+006 1.912e-002 1.358e-002 
1.648e-002 4.058e+008 9.069e+014 1.000e+006 1.700e-002 1.367e-002 
1.653e-002 4.025e+008 9.096e+014 1.000e+006 1.794e-002 1.374e-002 
1.657e-002 3.990e+008 9.036e+014 1.000e+006 1.782e-002 1.381e-002 
1.662e-002 3.959e+008 8.964e+014 1.000e+006 1.678e-002 1.388e-002 
1.666e-002 3.941e+008 8.935e+014 1.000e+006 1.139e-002 1.393e-002 
1.671e-002 3.921e+008 8.921e+014 1.000e+006 1.571e-002 1.399e-002 
1.675e-002 3.899e+008 8.919e+014 1.000e+006 1.599e-002 1.405e-002 
1.680e-002 3.876e+008 8.853e+014 1.000e+006 1.717e-002 1.411e-002 
1.684e-002 3.858e+008 8.855e+014 1.000e+006 1.499e-002 1.417e-002 
1.689e-002 3.837e+008 8.875e+014 1.000e+006 1.483e-002 1.423e-002 
1.693e-002 3.819e+008 8.885e+014 1.000e+006 1.790e-002 1.429e-002 
1.697e-002 3.804e+008 8.909e+014 1.000e+006 1.643e-002 1.434e-002 
1.702e-002 3.789e+008 8.886e+014 1.000e+006 1.143e-002 1.439e-002 
1.706e-002 3.783e+008 8.910e+014 1.000e+006 9.942e-003 1.444e-002 
1.710e-002 3.780e+008 8.873e+014 1.000e+006 1.282e-002 1.448e-002 
1.714e-002 3.775e+008 8.879e+014 1.000e+006 1.432e-002 1.452e-002 
1.717e-002 3.774e+008 8.904e+014 1.000e+006 1.417e-002 1.456e-002 
1.721e-002 3.773e+008 8.929e+014 1.000e+006 9.411e-003 1.460e-002 
1.725e-002 3.771e+008 8.884e+014 1.000e+006 1.157e-002 1.464e-002 
1.732e-002 3.746e+008 8.769e+014 1.000e+006 1.628e-002 1.472e-002 
1.737e-002 3.712e+008 8.807e+014 1.000e+006 1.722e-002 1.480e-002 
1.744e-002 3.669e+008 8.834e+014 1.000e+006 1.642e-002 1.490e-002 
1.752e-002 3.635e+008 8.846e+014 1.000e+006 1.449e-002 1.500e-002 
1.759e-002 3.616e+008 8.884e+014 1.000e+006 1.372e-002 1.508e-002 
1.766e-002 3.605e+008 8.866e+014 1.000e+006 1.329e-002 1.516e-002 
1.773e-002 3.600e+008 8.778e+014 1.000e+006 1.342e-002 1.524e-002 
1.779e-002 3.595e+008 8.794e+014 1.000e+006 1.253e-002 1.529e-002 
1.783e-002 3.598e+008 8.816e+014 1.000e+006 1.063e-002 1.534e-002 
1.790e-002 3.621e+008 8.814e+014 1.000e+006 8.236e-003 1.539e-002 
1.797e-002 3.656e+008 8.837e+014 1.000e+006 8.024e-003 1.544e-002 
1.804e-002 3.699e+008 8.827e+014 1.000e+006 7.145e-003 1.548e-002 
1.811e-002 3.743e+008 8.835e+014 1.000e+006 7.145e-003 1.551e-002 
1.816e-002 3.780e+008 8.860e+014 1.000e+006 6.496e-003 1.554e-002 
1.822e-002 3.821e+008 8.896e+014 1.000e+006 7.509e-003 1.557e-002 
1.828e-002 3.858e+008 8.928e+014 1.000e+006 7.084e-003 1.561e-002 
1.833e-002 3.887e+008 8.935e+014 1.000e+006 8.606e-003 1.564e-002 
1.838e-002 3.911e+008 8.898e+014 1.000e+006 9.257e-003 1.567e-002 
1.843e-002 3.937e+008 8.915e+014 1.000e+006 6.679e-003 1.570e-002 
1.848e-002 3.962e+008 8.927e+014 1.000e+006 7.939e-003 1.573e-002 
1.852e-002 3.986e+008 8.945e+014 1.000e+006 8.465e-003 1.576e-002 
1.857e-002 4.007e+008 8.962e+014 1.000e+006 6.612e-003 1.579e-002 
1.861e-002 4.026e+008 8.976e+014 1.000e+006 9.516e-003 1.582e-002 
1.866e-002 4.045e+008 8.971e+014 1.000e+006 1.077e-002 1.586e-002 
1.871e-002 4.058e+008 8.903e+014 1.000e+006 1.159e-002 1.589e-002 
1.875e-002 4.066e+008 8.940e+014 1.000e+006 1.263e-002 1.593e-002 
1.880e-002 4.071e+008 8.982e+014 1.000e+006 9.073e-003 1.597e-002 
1.884e-002 4.076e+008 9.019e+014 1.000e+006 1.381e-002 1.601e-002 
1.888e-002 4.076e+008 9.061e+014 1.000e+006 1.267e-002 1.605e-002 
1.892e-002 4.077e+008 9.110e+014 1.000e+006 1.139e-002 1.609e-002 
1.895e-002 4.076e+008 9.097e+014 1.000e+006 1.244e-002 1.613e-002 
1.898e-002 4.077e+008 9.124e+014 1.000e+006 1.299e-002 1.616e-002 
1.901e-002 4.082e+008 9.052e+014 1.000e+006 7.007e-003 1.618e-002 
1.904e-002 4.090e+008 9.007e+014 1.000e+006 8.594e-003 1.621e-002 
1.908e-002 4.100e+008 9.009e+014 1.000e+006 1.264e-002 1.623e-002 
1.911e-002 4.108e+008 9.007e+014 1.000e+006 1.244e-002 1.626e-002 
1.914e-002 4.118e+008 8.971e+014 1.000e+006 9.437e-003 1.629e-002 
1.918e-002 4.131e+008 8.982e+014 1.000e+006 7.335e-003 1.631e-002 
1.921e-002 4.146e+008 9.005e+014 1.000e+006 1.014e-002 1.634e-002 
1.925e-002 4.162e+008 9.031e+014 1.000e+006 8.551e-003 1.636e-002 
1.928e-002 4.179e+008 9.045e+014 1.000e+006 1.093e-002 1.639e-002 
1.932e-002 4.197e+008 9.073e+014 1.000e+006 9.345e-003 1.641e-002 
1.936e-002 4.217e+008 9.104e+014 1.000e+006 5.380e-003 1.643e-002 
1.939e-002 4.240e+008 9.133e+014 1.000e+006 8.636e-003 1.645e-002 
1.943e-002 4.261e+008 9.163e+014 1.000e+006 8.126e-003 1.647e-002 
1.946e-002 4.278e+008 9.136e+014 1.000e+006 6.523e-003 1.650e-002 
1.950e-002 4.293e+008 9.149e+014 1.000e+006 1.166e-002 1.653e-002 
1.954e-002 4.304e+008 9.133e+014 1.000e+006 7.397e-003 1.655e-002 
1.958e-002 4.314e+008 9.136e+014 1.000e+006 9.129e-003 1.659e-002 
1.961e-002 4.320e+008 9.161e+014 1.000e+006 1.198e-002 1.662e-002 
1.965e-002 4.324e+008 9.055e+014 1.000e+006 1.206e-002 1.666e-002 
1.971e-002 4.326e+008 9.046e+014 1.000e+006 1.206e-002 1.671e-002 
1.977e-002 4.331e+008 9.038e+014 1.000e+006 1.175e-002 1.676e-002 
1.982e-002 4.344e+008 9.059e+014 1.000e+006 8.738e-003 1.681e-002 
1.987e-002 4.362e+008 9.098e+014 1.000e+006 8.131e-003 1.685e-002 
1.993e-002 4.385e+008 9.144e+014 1.000e+006 9.752e-003 1.689e-002 
1.998e-002 4.412e+008 9.184e+014 1.000e+006 7.277e-003 1.693e-002 
2.004e-002 4.431e+008 9.237e+014 1.000e+006 9.491e-003 1.697e-002 
2.009e-002 4.436e+008 9.268e+014 1.000e+006 1.139e-002 1.702e-002 
2.015e-002 4.437e+008 9.307e+014 1.000e+006 1.330e-002 1.707e-002 
2.020e-002 4.423e+008 9.359e+014 1.000e+006 1.266e-002 1.713e-002 
2.025e-002 4.405e+008 9.402e+014 1.000e+006 1.548e-002 1.720e-002 
2.030e-002 4.374e+008 9.398e+014 1.000e+006 1.933e-002 1.726e-002 
2.035e-002 4.328e+008 9.419e+014 1.000e+006 1.839e-002 1.734e-002 
2.039e-002 4.275e+008 9.415e+014 1.000e+006 1.881e-002 1.743e-002 
2.044e-002 4.225e+008 9.422e+014 1.000e+006 1.789e-002 1.751e-002 
2.049e-002 4.183e+008 9.455e+014 1.000e+006 1.635e-002 1.759e-002 
2.054e-002 4.155e+008 9.477e+014 1.000e+006 1.776e-002 1.766e-002 
2.059e-002 4.123e+008 9.473e+014 1.000e+006 1.494e-002 1.773e-002 
2.064e-002 4.088e+008 9.486e+014 1.000e+006 1.618e-002 1.780e-002 
2.069e-002 4.045e+008 9.476e+014 1.000e+006 1.894e-002 1.788e-002 
2.074e-002 4.007e+008 9.479e+014 1.000e+006 1.470e-002 1.796e-002 
2.079e-002 3.984e+008 9.471e+014 1.000e+006 1.333e-002 1.803e-002 
2.085e-002 3.959e+008 9.502e+014 1.000e+006 1.697e-002 1.810e-002 
2.090e-002 3.920e+008 9.534e+014 1.000e+006 1.777e-002 1.818e-002 
2.095e-002 3.881e+008 9.519e+014 1.000e+006 1.625e-002 1.826e-002 
2.101e-002 3.829e+008 9.505e+014 1.000e+006 1.939e-002 1.835e-002 
2.106e-002 3.770e+008 9.344e+014 1.000e+006 1.609e-002 1.845e-002 
2.112e-002 3.731e+008 9.296e+014 1.000e+006 1.564e-002 1.853e-002 
2.117e-002 3.698e+008 9.314e+014 1.000e+006 1.539e-002 1.861e-002 
2.123e-002 3.658e+008 9.278e+014 1.000e+006 1.894e-002 1.869e-002 
2.129e-002 3.605e+008 9.159e+014 1.000e+006 1.666e-002 1.879e-002 
2.134e-002 3.577e+008 9.145e+014 1.000e+006 1.426e-002 1.886e-002 
2.139e-002 3.565e+008 9.137e+014 1.000e+006 1.287e-002 1.892e-002 
2.144e-002 3.560e+008 9.073e+014 1.000e+006 1.269e-002 1.897e-002 
2.150e-002 3.558e+008 9.078e+014 1.000e+006 1.240e-002 1.903e-002 
2.156e-002 3.565e+008 9.107e+014 1.000e+006 1.208e-002 1.908e-002 
2.162e-002 3.573e+008 9.137e+014 1.000e+006 1.212e-002 1.913e-002 
2.167e-002 3.582e+008 9.174e+014 1.000e+006 1.190e-002 1.918e-002 
2.173e-002 3.597e+008 9.207e+014 1.000e+006 1.072e-002 1.923e-002 
2.178e-002 3.619e+008 9.236e+014 1.000e+006 9.698e-003 1.927e-002 
2.184e-002 3.645e+008 9.272e+014 1.000e+006 9.549e-003 1.930e-002 
2.189e-002 3.671e+008 9.307e+014 1.000e+006 7.079e-003 1.934e-002 
2.194e-002 3.698e+008 9.305e+014 1.000e+006 6.536e-003 1.937e-002 
2.199e-002 3.724e+008 9.277e+014 1.000e+006 9.148e-003 1.941e-002 
2.204e-002 3.757e+008 9.266e+014 1.000e+006 4.700e-003 1.944e-002 
2.210e-002 3.794e+008 9.275e+014 1.000e+006 5.498e-003 1.946e-002 
2.215e-002 3.830e+008 9.287e+014 1.000e+006 6.200e-003 1.949e-002 
2.221e-002 3.856e+008 9.315e+014 1.000e+006 1.011e-002 1.953e-002 
2.226e-002 3.877e+008 9.311e+014 1.000e+006 8.349e-003 1.957e-002 
2.231e-002 3.896e+008 9.313e+014 1.000e+006 1.023e-002 1.961e-002 
2.237e-002 3.914e+008 9.348e+014 1.000e+006 1.038e-002 1.965e-002 
2.242e-002 3.931e+008 9.389e+014 1.000e+006 1.053e-002 1.969e-002 
2.248e-002 3.948e+008 9.436e+014 1.000e+006 1.062e-002 1.974e-002 
2.253e-002 3.960e+008 9.483e+014 1.000e+006 1.169e-002 1.978e-002 
2.259e-002 3.957e+008 9.462e+014 1.000e+006 1.230e-002 1.984e-002 
2.265e-002 3.944e+008 9.358e+014 1.000e+006 1.107e-002 1.991e-002 
2.270e-002 3.959e+008 9.262e+014 1.000e+006 1.041e-002 1.995e-002 
2.276e-002 3.984e+008 9.248e+014 1.000e+006 8.353e-003 1.999e-002 
2.282e-002 4.014e+008 9.264e+014 1.000e+006 9.073e-003 2.003e-002 
2.288e-002 4.041e+008 9.238e+014 1.000e+006 9.057e-003 2.007e-002 
2.293e-002 4.072e+008 9.240e+014 1.000e+006 8.667e-003 2.011e-002 
2.299e-002 4.101e+008 9.256e+014 1.000e+006 6.704e-003 2.014e-002 
2.305e-002 4.131e+008 9.275e+014 1.000e+006 7.675e-003 2.018e-002 
2.310e-002 4.159e+008 9.288e+014 1.000e+006 7.548e-003 2.022e-002 
2.316e-002 4.176e+008 9.295e+014 1.000e+006 9.689e-003 2.026e-002 
2.321e-002 4.191e+008 9.321e+014 1.000e+006 9.933e-003 2.030e-002 
2.327e-002 4.213e+008 9.331e+014 1.000e+006 8.562e-003 2.034e-002 
2.332e-002 4.233e+008 9.353e+014 1.000e+006 8.845e-003 2.038e-002 
2.338e-002 4.260e+008 9.369e+014 1.000e+006 7.517e-003 2.042e-002 
2.343e-002 4.286e+008 9.375e+014 1.000e+006 8.863e-003 2.046e-002 
2.349e-002 4.313e+008 9.367e+014 1.000e+006 8.897e-003 2.049e-002 
2.354e-002 4.340e+008 9.403e+014 1.000e+006 8.308e-003 2.053e-002 
2.360e-002 4.359e+008 9.419e+014 1.000e+006 1.045e-002 2.057e-002 
2.365e-002 4.366e+008 9.318e+014 1.000e+006 1.028e-002 2.062e-002 
2.370e-002 4.376e+008 9.293e+014 1.000e+006 8.839e-003 2.066e-002 
2.375e-002 4.391e+008 9.231e+014 1.000e+006 8.994e-003 2.070e-002 
2.380e-002 4.408e+008 9.201e+014 1.000e+006 8.884e-003 2.073e-002 
2.384e-002 4.425e+008 9.195e+014 1.000e+006 9.336e-003 2.077e-002 
2.389e-002 4.438e+008 9.196e+014 1.000e+006 1.106e-002 2.081e-002 
2.394e-002 4.448e+008 9.220e+014 1.000e+006 9.494e-003 2.085e-002 
2.398e-002 4.452e+008 9.211e+014 1.000e+006 1.434e-002 2.089e-002 
2.403e-002 4.447e+008 9.172e+014 1.000e+006 1.124e-002 2.094e-002 
2.407e-002 4.448e+008 9.184e+014 1.000e+006 1.048e-002 2.098e-002 
2.412e-002 4.447e+008 9.211e+014 1.000e+006 1.300e-002 2.103e-002 
2.417e-002 4.446e+008 9.253e+014 1.000e+006 1.139e-002 2.108e-002 
2.421e-002 4.443e+008 9.293e+014 1.000e+006 1.151e-002 2.113e-002 
2.426e-002 4.438e+008 9.295e+014 1.000e+006 1.334e-002 2.118e-002 
2.430e-002 4.434e+008 9.334e+014 1.000e+006 1.299e-002 2.122e-002 
2.435e-002 4.429e+008 9.365e+014 1.000e+006 1.099e-002 2.127e-002 
2.439e-002 4.434e+008 9.404e+014 1.000e+006 1.184e-002 2.131e-002 
2.444e-002 4.437e+008 9.450e+014 1.000e+006 1.015e-002 2.136e-002 
2.448e-002 4.436e+008 9.478e+014 1.000e+006 1.352e-002 2.140e-002 
2.453e-002 4.436e+008 9.491e+014 1.000e+006 9.647e-003 2.145e-002 
2.457e-002 4.438e+008 9.397e+014 1.000e+006 1.121e-002 2.149e-002 
2.461e-002 4.442e+008 9.374e+014 1.000e+006 1.194e-002 2.152e-002 
2.465e-002 4.444e+008 9.361e+014 1.000e+006 9.631e-003 2.156e-002 
2.470e-002 4.446e+008 9.377e+014 1.000e+006 1.034e-002 2.161e-002 
2.474e-002 4.453e+008 9.403e+014 1.000e+006 1.168e-002 2.165e-002 
2.479e-002 4.462e+008 9.406e+014 1.000e+006 8.919e-003 2.169e-002 
2.484e-002 4.474e+008 9.424e+014 1.000e+006 1.003e-002 2.173e-002 
2.489e-002 4.487e+008 9.456e+014 1.000e+006 1.126e-002 2.177e-002 
2.493e-002 4.499e+008 9.494e+014 1.000e+006 8.683e-003 2.181e-002 
2.498e-002 4.504e+008 9.535e+014 1.000e+006 1.254e-002 2.185e-002 
2.503e-002 4.505e+008 9.528e+014 1.000e+006 1.225e-002 2.190e-002 
2.507e-002 4.509e+008 9.532e+014 1.000e+006 9.002e-003 2.194e-002 
2.512e-002 4.510e+008 9.489e+014 1.000e+006 1.275e-002 2.198e-002 
2.517e-002 4.509e+008 9.477e+014 1.000e+006 1.237e-002 2.203e-002 
2.521e-002 4.513e+008 9.408e+014 1.000e+006 9.618e-003 2.208e-002 
2.526e-002 4.521e+008 9.409e+014 1.000e+006 1.030e-002 2.212e-002 
2.530e-002 4.533e+008 9.402e+014 1.000e+006 1.126e-002 2.215e-002 
2.535e-002 4.534e+008 9.316e+014 1.000e+006 1.115e-002 2.220e-002 
2.539e-002 4.537e+008 9.284e+014 1.000e+006 1.113e-002 2.224e-002 
2.544e-002 4.548e+008 9.295e+014 1.000e+006 1.070e-002 2.228e-002 
2.548e-002 4.562e+008 9.325e+014 1.000e+006 8.237e-003 2.231e-002 
2.552e-002 4.575e+008 9.361e+014 1.000e+006 9.141e-003 2.234e-002 
2.557e-002 4.585e+008 9.406e+014 1.000e+006 1.119e-002 2.238e-002 
2.561e-002 4.594e+008 9.452e+014 1.000e+006 9.159e-003 2.242e-002 
2.565e-002 4.598e+008 9.504e+014 1.000e+006 1.066e-002 2.246e-002 
2.569e-002 4.596e+008 9.510e+014 1.000e+006 1.414e-002 2.250e-002 
2.573e-002 4.592e+008 9.552e+014 1.000e+006 1.016e-002 2.254e-002 
2.578e-002 4.594e+008 9.605e+014 1.000e+006 1.173e-002 2.258e-002 
2.582e-002 4.594e+008 9.649e+014 1.000e+006 1.234e-002 2.263e-002 
2.586e-002 4.589e+008 9.683e+014 1.000e+006 1.170e-002 2.267e-002 
2.591e-002 4.579e+008 9.726e+014 1.000e+006 1.195e-002 2.272e-002 
2.595e-002 4.570e+008 9.772e+014 1.000e+006 1.375e-002 2.277e-002 
2.600e-002 4.561e+008 9.808e+014 1.000e+006 1.202e-002 2.282e-002 
2.604e-002 4.561e+008 9.854e+014 1.000e+006 9.265e-003 2.287e-002 
2.608e-002 4.565e+008 9.894e+014 1.000e+006 1.088e-002 2.291e-002 
2.612e-002 4.570e+008 9.925e+014 1.000e+006 9.660e-003 2.295e-002 
2.617e-002 4.574e+008 9.959e+014 1.000e+006 9.609e-003 2.299e-002 
2.621e-002 4.569e+008 9.980e+014 1.000e+006 1.280e-002 2.303e-002 
2.625e-002 4.550e+008 9.972e+014 1.000e+006 1.904e-002 2.309e-002 
2.629e-002 4.508e+008 9.858e+014 1.000e+006 1.692e-002 2.316e-002 
2.633e-002 4.481e+008 9.708e+014 1.000e+006 1.659e-002 2.322e-002 
2.638e-002 4.455e+008 9.705e+014 1.000e+006 1.405e-002 2.328e-002 
2.642e-002 4.428e+008 9.708e+014 1.000e+006 1.431e-002 2.334e-002 
2.646e-002 4.403e+008 9.613e+014 1.000e+006 1.398e-002 2.339e-002 
2.650e-002 4.386e+008 9.554e+014 1.000e+006 1.405e-002 2.344e-002 
2.653e-002 4.377e+008 9.543e+014 1.000e+006 1.242e-002 2.349e-002 
2.657e-002 4.371e+008 9.468e+014 1.000e+006 1.193e-002 2.353e-002 
2.661e-002 4.366e+008 9.442e+014 1.000e+006 1.327e-002 2.357e-002 
2.665e-002 4.358e+008 9.449e+014 1.000e+006 1.317e-002 2.362e-002 
2.668e-002 4.351e+008 9.474e+014 1.000e+006 1.211e-002 2.366e-002 
2.672e-002 4.344e+008 9.508e+014 1.000e+006 1.394e-002 2.370e-002 
2.676e-002 4.339e+008 9.538e+014 1.000e+006 1.343e-002 2.374e-002 
2.679e-002 4.334e+008 9.550e+014 1.000e+006 1.227e-002 2.378e-002 
2.683e-002 4.322e+008 9.524e+014 1.000e+006 1.229e-002 2.382e-002 
2.687e-002 4.314e+008 9.514e+014 1.000e+006 1.363e-002 2.387e-002 
2.691e-002 4.310e+008 9.411e+014 1.000e+006 1.065e-002 2.391e-002 
2.695e-002 4.310e+008 9.372e+014 1.000e+006 1.211e-002 2.395e-002 
2.699e-002 4.310e+008 9.313e+014 1.000e+006 1.002e-002 2.399e-002 
2.703e-002 4.305e+008 9.323e+014 1.000e+006 1.370e-002 2.404e-002 
2.707e-002 4.294e+008 9.299e+014 1.000e+006 1.324e-002 2.408e-002 
2.712e-002 4.269e+008 9.217e+014 1.000e+006 1.702e-002 2.414e-002 
2.717e-002 4.246e+008 9.217e+014 1.000e+006 1.534e-002 2.421e-002 
2.722e-002 4.226e+008 9.234e+014 1.000e+006 1.357e-002 2.427e-002 
2.726e-002 4.213e+008 9.239e+014 1.000e+006 1.389e-002 2.433e-002 
2.731e-002 4.202e+008 9.249e+014 1.000e+006 1.188e-002 2.438e-002 
2.737e-002 4.202e+008 9.275e+014 1.000e+006 1.190e-002 2.444e-002 
2.742e-002 4.196e+008 9.255e+014 1.000e+006 1.199e-002 2.450e-002 
2.748e-002 4.193e+008 9.281e+014 1.000e+006 1.154e-002 2.456e-002 
2.754e-002 4.203e+008 9.315e+014 1.000e+006 1.050e-002 2.461e-002 
2.760e-002 4.225e+008 9.330e+014 1.000e+006 8.847e-003 2.465e-002 
2.765e-002 4.251e+008 9.341e+014 1.000e+006 8.080e-003 2.469e-002 
2.771e-002 4.275e+008 9.350e+014 1.000e+006 7.897e-003 2.473e-002 
2.777e-002 4.288e+008 9.348e+014 1.000e+006 9.695e-003 2.478e-002 
2.783e-002 4.304e+008 9.375e+014 1.000e+006 8.878e-003 2.483e-002 
2.789e-002 4.333e+008 9.393e+014 1.000e+006 8.521e-003 2.487e-002 
2.795e-002 4.358e+008 9.421e+014 1.000e+006 8.831e-003 2.491e-002 
2.801e-002 4.373e+008 9.433e+014 1.000e+006 9.262e-003 2.496e-002 
2.806e-002 4.390e+008 9.478e+014 1.000e+006 9.810e-003 2.500e-002 
2.812e-002 4.398e+008 9.468e+014 1.000e+006 1.173e-002 2.506e-002 
2.818e-002 4.404e+008 9.507e+014 1.000e+006 1.107e-002 2.511e-002 
2.824e-002 4.411e+008 9.551e+014 1.000e+006 9.859e-003 2.516e-002 
2.829e-002 4.414e+008 9.570e+014 1.000e+006 1.190e-002 2.522e-002 
2.835e-002 4.409e+008 9.622e+014 1.000e+006 1.258e-002 2.528e-002 
2.841e-002 4.394e+008 9.656e+014 1.000e+006 1.416e-002 2.535e-002 
2.847e-002 4.373e+008 9.724e+014 1.000e+006 1.457e-002 2.542e-002 
2.853e-002 4.350e+008 9.795e+014 1.000e+006 1.296e-002 2.549e-002 
2.858e-002 4.307e+008 9.805e+014 1.000e+006 1.864e-002 2.558e-002 
2.864e-002 4.263e+008 9.654e+014 1.000e+006 1.686e-002 2.567e-002 
2.870e-002 4.226e+008 9.557e+014 1.000e+006 1.277e-002 2.575e-002 
2.876e-002 4.212e+008 9.526e+014 1.000e+006 1.387e-002 2.582e-002 
2.882e-002 4.196e+008 9.506e+014 1.000e+006 1.346e-002 2.589e-002 
2.887e-002 4.184e+008 9.482e+014 1.000e+006 1.127e-002 2.595e-002 
2.893e-002 4.180e+008 9.493e+014 1.000e+006 1.174e-002 2.601e-002 
2.898e-002 4.175e+008 9.505e+014 1.000e+006 1.151e-002 2.607e-002 
2.904e-002 4.167e+008 9.526e+014 1.000e+006 1.188e-002 2.613e-002 
2.910e-002 4.155e+008 9.560e+014 1.000e+006 1.293e-002 2.620e-002 
2.915e-002 4.143e+008 9.590e+014 1.000e+006 1.098e-002 2.626e-002 
2.921e-002 4.143e+008 9.613e+014 1.000e+006 1.086e-002 2.632e-002 
2.927e-002 4.160e+008 9.628e+014 1.000e+006 7.241e-003 2.637e-002 
2.933e-002 4.184e+008 9.663e+014 1.000e+006 8.021e-003 2.641e-002 
2.938e-002 4.198e+008 9.656e+014 1.000e+006 9.839e-003 2.645e-002 
2.944e-002 4.210e+008 9.672e+014 1.000e+006 9.247e-003 2.650e-002 
2.950e-002 4.223e+008 9.692e+014 1.000e+006 8.003e-003 2.655e-002 
2.955e-002 4.243e+008 9.722e+014 1.000e+006 9.204e-003 2.659e-002 
2.961e-002 4.251e+008 9.717e+014 1.000e+006 1.140e-002 2.664e-002 
2.966e-002 4.239e+008 9.729e+014 1.000e+006 1.331e-002 2.670e-002 
2.972e-002 4.234e+008 9.760e+014 1.000e+006 1.135e-002 2.676e-002 
2.977e-002 4.229e+008 9.698e+014 1.000e+006 1.052e-002 2.681e-002 
2.982e-002 4.232e+008 9.729e+014 1.000e+006 1.087e-002 2.687e-002 
2.988e-002 4.232e+008 9.770e+014 1.000e+006 1.122e-002 2.692e-002 
2.993e-002 4.226e+008 9.751e+014 1.000e+006 1.097e-002 2.698e-002 
2.999e-002 4.230e+008 9.679e+014 1.000e+006 1.016e-002 2.703e-002 
3.004e-002 4.235e+008 9.632e+014 1.000e+006 1.026e-002 2.708e-002 
3.009e-002 4.237e+008 9.662e+014 1.000e+006 1.147e-002 2.713e-002 
3.014e-002 4.238e+008 9.691e+014 1.000e+006 1.167e-002 2.718e-002 
3.020e-002 4.239e+008 9.741e+014 1.000e+006 1.021e-002 2.723e-002 
3.025e-002 4.241e+008 9.801e+014 1.000e+006 1.031e-002 2.729e-002 
3.031e-002 4.248e+008 9.824e+014 1.000e+006 1.031e-002 2.734e-002 
3.036e-002 4.257e+008 9.842e+014 1.000e+006 9.210e-003 2.739e-002 
3.042e-002 4.267e+008 9.856e+014 1.000e+006 8.452e-003 2.744e-002 
3.047e-002 4.282e+008 9.890e+014 1.000e+006 9.027e-003 2.748e-002 
3.052e-002 4.291e+008 9.920e+014 1.000e+006 9.839e-003 2.752e-002 
3.057e-002 4.292e+008 9.910e+014 1.000e+006 1.110e-002 2.757e-002 
3.062e-002 4.295e+008 9.911e+014 1.000e+006 8.669e-003 2.762e-002 
3.065e-002 4.307e+008 9.922e+014 1.000e+006 6.201e-003 2.764e-002 
3.069e-002 4.327e+008 9.927e+014 1.000e+006 8.339e-003 2.766e-002 
3.072e-002 4.347e+008 9.896e+014 1.000e+006 5.990e-003 2.769e-002 
3.075e-002 4.362e+008 9.908e+014 1.000e+006 6.974e-003 2.771e-002 
3.079e-002 4.373e+008 9.930e+014 1.000e+006 9.290e-003 2.773e-002 
3.082e-002 4.381e+008 9.952e+014 1.000e+006 8.775e-003 2.776e-002 
3.085e-002 4.383e+008 9.902e+014 1.000e+006 8.033e-003 2.779e-002 
3.088e-002 4.386e+008 9.913e+014 1.000e+006 1.189e-002 2.782e-002 
3.091e-002 4.389e+008 9.930e+014 1.000e+006 1.241e-002 2.785e-002 
3.095e-002 4.387e+008 9.954e+014 1.000e+006 7.407e-003 2.788e-002 
3.098e-002 4.393e+008 9.931e+014 1.000e+006 8.606e-003 2.791e-002 
3.101e-002 4.398e+008 9.941e+014 1.000e+006 1.196e-002 2.794e-002 
3.104e-002 4.403e+008 9.948e+014 1.000e+006 1.190e-002 2.796e-002 
3.107e-002 4.408e+008 9.967e+014 1.000e+006 7.781e-003 2.799e-002 
3.110e-002 4.412e+008 9.980e+014 1.000e+006 9.723e-003 2.802e-002 
3.113e-002 4.417e+008 1.000e+015 1.000e+006 1.342e-002 2.804e-002 
3.116e-002 4.420e+008 1.003e+015 1.000e+006 7.919e-003 2.807e-002 
3.119e-002 4.416e+008 1.007e+015 1.000e+006 8.668e-003 2.810e-002 
3.122e-002 4.410e+008 1.003e+015 1.000e+006 1.392e-002 2.814e-002 
3.125e-002 4.406e+008 1.001e+015 1.000e+006 1.444e-002 2.817e-002 
3.128e-002 4.402e+008 9.996e+014 1.000e+006 8.785e-003 2.820e-002 
3.131e-002 4.397e+008 9.987e+014 1.000e+006 9.367e-003 2.824e-002 
3.134e-002 4.396e+008 9.997e+014 1.000e+006 1.450e-002 2.827e-002 
3.137e-002 4.394e+008 9.921e+014 1.000e+006 7.121e-003 2.830e-002 
3.140e-002 4.395e+008 9.934e+014 1.000e+006 9.743e-003 2.833e-002 
3.143e-002 4.394e+008 9.921e+014 1.000e+006 1.580e-002 2.836e-002 
3.146e-002 4.386e+008 9.936e+014 1.000e+006 9.703e-003 2.840e-002 
3.149e-002 4.378e+008 9.965e+014 1.000e+006 9.792e-003 2.844e-002 
3.152e-002 4.370e+008 9.887e+014 1.000e+006 1.360e-002 2.847e-002 
3.155e-002 4.366e+008 9.875e+014 1.000e+006 1.380e-002 2.850e-002 
3.158e-002 4.364e+008 9.875e+014 1.000e+006 8.368e-003 2.853e-002 
3.161e-002 4.362e+008 9.885e+014 1.000e+006 7.756e-003 2.857e-002 
3.164e-002 4.357e+008 9.872e+014 1.000e+006 1.379e-002 2.860e-002 
3.167e-002 4.351e+008 9.850e+014 1.000e+006 1.350e-002 2.863e-002 
3.170e-002 4.351e+008 9.845e+014 1.000e+006 1.257e-002 2.866e-002 
3.173e-002 4.351e+008 9.848e+014 1.000e+006 6.553e-003 2.869e-002 
3.176e-002 4.357e+008 9.862e+014 1.000e+006 8.139e-003 2.871e-002 
3.178e-002 4.366e+008 9.877e+014 1.000e+006 1.360e-002 2.873e-002 
3.181e-002 4.374e+008 9.892e+014 1.000e+006 8.425e-003 2.876e-002 
3.184e-002 4.381e+008 9.908e+014 1.000e+006 6.528e-003 2.878e-002 
3.187e-002 4.387e+008 9.925e+014 1.000e+006 9.062e-003 2.880e-002 
3.190e-002 4.391e+008 9.944e+014 1.000e+006 1.227e-002 2.883e-002 
3.193e-002 4.395e+008 9.948e+014 1.000e+006 1.189e-002 2.886e-002 
3.196e-002 4.398e+008 9.964e+014 1.000e+006 6.158e-003 2.888e-002 
3.198e-002 4.399e+008 9.986e+014 1.000e+006 1.274e-002 2.891e-002 
3.201e-002 4.400e+008 1.002e+015 1.000e+006 1.186e-002 2.894e-002 
3.204e-002 4.402e+008 1.004e+015 1.000e+006 8.622e-003 2.897e-002 
3.207e-002 4.405e+008 1.007e+015 1.000e+006 7.082e-003 2.899e-002 
3.210e-002 4.406e+008 1.011e+015 1.000e+006 1.280e-002 2.902e-002 
3.213e-002 4.403e+008 1.014e+015 1.000e+006 1.500e-002 2.905e-002 
3.216e-002 4.397e+008 1.016e+015 1.000e+006 1.218e-002 2.908e-002 
3.218e-002 4.388e+008 1.013e+015 1.000e+006 1.133e-002 2.912e-002 
3.221e-002 4.376e+008 1.008e+015 1.000e+006 1.416e-002 2.916e-002 
3.224e-002 4.365e+008 1.008e+015 1.000e+006 1.643e-002 2.919e-002 
3.227e-002 4.353e+008 1.009e+015 1.000e+006 1.405e-002 2.923e-002 
3.230e-002 4.338e+008 1.009e+015 1.000e+006 1.421e-002 2.927e-002 
3.233e-002 4.324e+008 1.009e+015 1.000e+006 1.573e-002 2.931e-002 
3.236e-002 4.308e+008 1.012e+015 1.000e+006 1.656e-002 2.934e-002 
3.238e-002 4.285e+008 1.006e+015 1.000e+006 1.716e-002 2.939e-002 
3.241e-002 4.265e+008 1.001e+015 1.000e+006 1.127e-002 2.943e-002 
3.244e-002 4.245e+008 9.908e+014 1.000e+006 1.491e-002 2.947e-002 
3.247e-002 4.221e+008 9.861e+014 1.000e+006 1.457e-002 2.952e-002 
