# Supplementary material for: Strain rate dependency of dislocation plasticity
Source: Nat Commun. 2021 Mar 23;12:1845. doi: 10.1038/s41467-021-21939-1 (PMC7988163; doi:10.1038/s41467-021-21939-1)
Supplement: Supplementary file 3 — Supplementary Data 1 [file 41467_2021_21939_MOESM3_ESM.zip › Supplementary Data 1/DDDSimulationSet2/StrainRate=1e0s-1/InitialDislocationDensity=1.1e11m-2.dat]

#strain(1), stress(Pa), dislocation density(m-2), strain rate(s-1), mean dislocation velocity(km/s), plastic strain(1)
2.860e-008 1.278e+004 1.092e+011 1.000e+000 1.482e-002 5.979e-008 
5.647e-008 4.515e+003 1.087e+011 1.000e+000 1.233e-002 2.521e-008 
8.433e-008 2.249e+004 1.088e+011 1.000e+000 2.073e-002 2.398e-007 
1.122e-007 7.098e+004 1.090e+011 1.000e+000 2.464e-002 6.031e-007 
1.401e-007 1.298e+005 1.074e+011 1.000e+000 1.173e-002 1.038e-006 
1.679e-007 1.805e+005 1.066e+011 1.000e+000 1.334e-002 1.416e-006 
1.958e-007 2.399e+005 1.060e+011 1.000e+000 1.142e-002 1.855e-006 
2.236e-007 2.960e+005 1.057e+011 1.000e+000 1.084e-002 2.271e-006 
2.515e-007 3.224e+005 1.056e+011 1.000e+000 1.105e-002 2.482e-006 
2.794e-007 3.134e+005 1.056e+011 1.000e+000 1.007e-002 2.447e-006 
3.072e-007 2.913e+005 1.056e+011 1.000e+000 9.932e-003 2.322e-006 
3.351e-007 2.645e+005 1.056e+011 1.000e+000 1.003e-002 2.164e-006 
3.630e-007 2.348e+005 1.056e+011 1.000e+000 1.182e-002 1.987e-006 
3.908e-007 2.087e+005 1.054e+011 1.000e+000 1.123e-002 1.834e-006 
4.187e-007 1.702e+005 1.054e+011 1.000e+000 1.411e-002 1.596e-006 
4.465e-007 1.304e+005 1.055e+011 1.000e+000 1.969e-002 1.348e-006 
4.744e-007 9.629e+004 1.049e+011 1.000e+000 2.323e-002 1.140e-006 
5.023e-007 7.727e+004 1.049e+011 1.000e+000 2.909e-002 1.037e-006 
5.301e-007 7.399e+004 1.048e+011 1.000e+000 3.207e-002 1.042e-006 
5.580e-007 7.313e+004 1.048e+011 1.000e+000 3.224e-002 1.064e-006 
5.859e-007 8.572e+004 1.048e+011 1.000e+000 3.219e-002 1.179e-006 
6.137e-007 1.022e+005 1.048e+011 1.000e+000 3.228e-002 1.321e-006 
6.416e-007 1.173e+005 1.049e+011 1.000e+000 3.350e-002 1.453e-006 
6.694e-007 1.275e+005 1.049e+011 1.000e+000 3.582e-002 1.551e-006 
6.973e-007 1.369e+005 1.049e+011 1.000e+000 3.559e-002 1.644e-006 
7.252e-007 1.376e+005 1.047e+011 1.000e+000 3.432e-002 1.677e-006 
7.530e-007 1.353e+005 1.034e+011 1.000e+000 1.790e-002 1.689e-006 
7.809e-007 1.328e+005 1.033e+011 1.000e+000 1.868e-002 1.700e-006 
8.088e-007 1.279e+005 1.033e+011 1.000e+000 1.931e-002 1.693e-006 
8.366e-007 1.203e+005 1.032e+011 1.000e+000 1.852e-002 1.669e-006 
8.645e-007 1.163e+005 1.032e+011 1.000e+000 1.828e-002 1.669e-006 
8.923e-007 1.192e+005 1.028e+011 1.000e+000 1.575e-002 1.716e-006 
9.202e-007 1.309e+005 1.028e+011 1.000e+000 1.627e-002 1.825e-006 
9.481e-007 1.412e+005 1.028e+011 1.000e+000 1.780e-002 1.925e-006 
9.759e-007 1.520e+005 1.027e+011 1.000e+000 1.808e-002 2.028e-006 
1.004e-006 1.656e+005 1.022e+011 1.000e+000 1.529e-002 2.149e-006 
1.032e-006 1.716e+005 1.022e+011 1.000e+000 1.492e-002 2.218e-006 
1.060e-006 1.712e+005 1.021e+011 1.000e+000 1.428e-002 2.244e-006 
1.087e-006 1.685e+005 1.021e+011 1.000e+000 1.445e-002 2.253e-006 
1.115e-006 1.648e+005 1.020e+011 1.000e+000 1.500e-002 2.255e-006 
1.143e-006 1.653e+005 1.020e+011 1.000e+000 1.546e-002 2.286e-006 
1.171e-006 1.662e+005 1.020e+011 1.000e+000 1.753e-002 2.320e-006 
1.199e-006 1.650e+005 1.021e+011 1.000e+000 1.645e-002 2.340e-006 
1.227e-006 1.628e+005 1.021e+011 1.000e+000 1.817e-002 2.353e-006 
1.255e-006 1.650e+005 1.016e+011 1.000e+000 1.499e-002 2.396e-006 
1.282e-006 1.704e+005 1.016e+011 1.000e+000 1.518e-002 2.461e-006 
1.310e-006 1.704e+005 1.015e+011 1.000e+000 1.503e-002 2.489e-006 
1.338e-006 1.682e+005 1.014e+011 1.000e+000 1.517e-002 2.501e-006 
1.366e-006 1.647e+005 1.014e+011 1.000e+000 1.490e-002 2.505e-006 
1.394e-006 1.608e+005 1.014e+011 1.000e+000 1.487e-002 2.506e-006 
1.422e-006 1.563e+005 1.013e+011 1.000e+000 1.426e-002 2.503e-006 
1.450e-006 1.520e+005 1.013e+011 1.000e+000 1.416e-002 2.501e-006 
1.477e-006 1.477e+005 1.013e+011 1.000e+000 1.390e-002 2.499e-006 
1.505e-006 1.435e+005 1.013e+011 1.000e+000 1.505e-002 2.498e-006 
1.533e-006 1.392e+005 1.013e+011 1.000e+000 1.322e-002 2.496e-006 
1.561e-006 1.360e+005 1.013e+011 1.000e+000 1.340e-002 2.501e-006 
1.589e-006 1.322e+005 1.013e+011 1.000e+000 1.332e-002 2.503e-006 
1.617e-006 1.280e+005 1.012e+011 1.000e+000 1.326e-002 2.502e-006 
1.645e-006 1.239e+005 1.012e+011 1.000e+000 1.323e-002 2.502e-006 
1.673e-006 1.196e+005 1.012e+011 1.000e+000 1.333e-002 2.500e-006 
1.700e-006 1.155e+005 1.012e+011 1.000e+000 1.352e-002 2.499e-006 
1.728e-006 1.114e+005 1.012e+011 1.000e+000 1.342e-002 2.499e-006 
1.756e-006 1.072e+005 1.012e+011 1.000e+000 1.351e-002 2.497e-006 
1.784e-006 1.029e+005 1.012e+011 1.000e+000 1.337e-002 2.496e-006 
1.812e-006 9.860e+004 1.012e+011 1.000e+000 1.346e-002 2.494e-006 
1.840e-006 9.461e+004 1.012e+011 1.000e+000 1.331e-002 2.494e-006 
1.868e-006 9.058e+004 1.012e+011 1.000e+000 1.338e-002 2.494e-006 
1.895e-006 8.608e+004 1.012e+011 1.000e+000 1.367e-002 2.491e-006 
1.923e-006 8.242e+004 1.012e+011 1.000e+000 1.348e-002 2.493e-006 
1.951e-006 7.907e+004 1.012e+011 1.000e+000 1.348e-002 2.498e-006 
1.979e-006 7.614e+004 1.012e+011 1.000e+000 1.368e-002 2.506e-006 
2.007e-006 7.308e+004 1.012e+011 1.000e+000 1.361e-002 2.512e-006 
2.035e-006 6.995e+004 1.012e+011 1.000e+000 1.345e-002 2.519e-006 
2.063e-006 6.680e+004 1.012e+011 1.000e+000 1.364e-002 2.525e-006 
2.090e-006 6.354e+004 1.012e+011 1.000e+000 1.348e-002 2.530e-006 
2.118e-006 6.021e+004 1.012e+011 1.000e+000 1.349e-002 2.535e-006 
2.146e-006 5.682e+004 1.012e+011 1.000e+000 1.337e-002 2.539e-006 
2.174e-006 5.349e+004 1.012e+011 1.000e+000 1.347e-002 2.544e-006 
2.202e-006 5.008e+004 1.012e+011 1.000e+000 1.344e-002 2.548e-006 
2.230e-006 4.668e+004 1.012e+011 1.000e+000 1.338e-002 2.553e-006 
2.258e-006 4.301e+004 1.013e+011 1.000e+000 1.331e-002 2.555e-006 
2.285e-006 3.927e+004 1.013e+011 1.000e+000 1.332e-002 2.557e-006 
2.313e-006 3.548e+004 1.013e+011 1.000e+000 1.339e-002 2.559e-006 
2.341e-006 3.175e+004 1.013e+011 1.000e+000 1.339e-002 2.561e-006 
2.369e-006 2.798e+004 1.013e+011 1.000e+000 1.343e-002 2.563e-006 
2.397e-006 2.415e+004 1.013e+011 1.000e+000 1.337e-002 2.564e-006 
2.425e-006 2.030e+004 1.013e+011 1.000e+000 1.342e-002 2.565e-006 
2.453e-006 1.643e+004 1.013e+011 1.000e+000 1.339e-002 2.566e-006 
2.481e-006 1.255e+004 1.013e+011 1.000e+000 1.327e-002 2.567e-006 
2.508e-006 8.798e+003 1.013e+011 1.000e+000 1.310e-002 2.569e-006 
2.536e-006 4.888e+003 1.013e+011 1.000e+000 1.313e-002 2.570e-006 
2.564e-006 1.004e+003 1.014e+011 1.000e+000 1.314e-002 2.571e-006 
2.592e-006 2.979e+003 1.014e+011 1.000e+000 1.311e-002 2.571e-006 
2.620e-006 6.871e+003 1.014e+011 1.000e+000 1.315e-002 2.572e-006 
2.648e-006 1.072e+004 1.014e+011 1.000e+000 1.328e-002 2.574e-006 
2.676e-006 1.458e+004 1.014e+011 1.000e+000 1.323e-002 2.575e-006 
2.703e-006 1.836e+004 1.014e+011 1.000e+000 1.322e-002 2.576e-006 
2.731e-006 2.215e+004 1.014e+011 1.000e+000 1.326e-002 2.578e-006 
2.759e-006 2.602e+004 1.014e+011 1.000e+000 1.322e-002 2.579e-006 
2.787e-006 2.992e+004 1.014e+011 1.000e+000 1.323e-002 2.580e-006 
2.815e-006 3.367e+004 1.014e+011 1.000e+000 1.302e-002 2.582e-006 
2.843e-006 3.745e+004 1.014e+011 1.000e+000 1.324e-002 2.584e-006 
2.871e-006 4.130e+004 1.014e+011 1.000e+000 1.317e-002 2.585e-006 
2.898e-006 4.511e+004 1.014e+011 1.000e+000 1.316e-002 2.586e-006 
2.926e-006 4.893e+004 1.014e+011 1.000e+000 1.324e-002 2.588e-006 
2.954e-006 5.276e+004 1.014e+011 1.000e+000 1.341e-002 2.589e-006 
2.982e-006 5.664e+004 1.014e+011 1.000e+000 1.321e-002 2.590e-006 
3.010e-006 6.053e+004 1.014e+011 1.000e+000 1.341e-002 2.591e-006 
3.038e-006 6.442e+004 1.014e+011 1.000e+000 1.319e-002 2.592e-006 
3.066e-006 6.836e+004 1.014e+011 1.000e+000 1.329e-002 2.593e-006 
3.094e-006 7.227e+004 1.014e+011 1.000e+000 1.331e-002 2.594e-006 
3.121e-006 7.618e+004 1.014e+011 1.000e+000 1.318e-002 2.594e-006 
3.149e-006 8.003e+004 1.014e+011 1.000e+000 1.319e-002 2.596e-006 
3.177e-006 8.384e+004 1.014e+011 1.000e+000 1.318e-002 2.597e-006 
3.205e-006 8.888e+004 1.014e+011 1.000e+000 1.321e-002 2.590e-006 
3.233e-006 9.146e+004 1.014e+011 1.000e+000 1.326e-002 2.600e-006 
3.261e-006 9.409e+004 1.014e+011 1.000e+000 1.321e-002 2.610e-006 
3.289e-006 9.597e+004 1.014e+011 1.000e+000 1.391e-002 2.625e-006 
3.316e-006 1.006e+005 1.014e+011 1.000e+000 1.467e-002 2.621e-006 
3.344e-006 1.045e+005 1.015e+011 1.000e+000 1.553e-002 2.621e-006 
3.372e-006 1.105e+005 1.011e+011 1.000e+000 1.472e-002 2.608e-006 
3.400e-006 1.197e+005 1.010e+011 1.000e+000 1.395e-002 2.572e-006 
3.428e-006 1.255e+005 1.010e+011 1.000e+000 1.355e-002 2.560e-006 
3.456e-006 1.304e+005 1.009e+011 1.000e+000 1.354e-002 2.554e-006 
3.484e-006 1.349e+005 1.009e+011 1.000e+000 1.332e-002 2.551e-006 
3.511e-006 1.391e+005 1.009e+011 1.000e+000 1.295e-002 2.549e-006 
3.539e-006 1.432e+005 1.009e+011 1.000e+000 1.293e-002 2.549e-006 
3.567e-006 1.471e+005 1.009e+011 1.000e+000 1.286e-002 2.549e-006 
3.595e-006 1.511e+005 1.009e+011 1.000e+000 1.288e-002 2.550e-006 
3.623e-006 1.550e+005 1.009e+011 1.000e+000 1.290e-002 2.551e-006 
3.651e-006 1.589e+005 1.009e+011 1.000e+000 1.283e-002 2.552e-006 
3.679e-006 1.628e+005 1.009e+011 1.000e+000 1.278e-002 2.553e-006 
3.706e-006 1.667e+005 1.009e+011 1.000e+000 1.277e-002 2.554e-006 
3.734e-006 1.705e+005 1.009e+011 1.000e+000 1.282e-002 2.555e-006 
3.762e-006 1.744e+005 1.009e+011 1.000e+000 1.287e-002 2.556e-006 
3.790e-006 1.781e+005 1.009e+011 1.000e+000 1.276e-002 2.558e-006 
3.818e-006 1.819e+005 1.009e+011 1.000e+000 1.282e-002 2.560e-006 
3.846e-006 1.858e+005 1.009e+011 1.000e+000 1.268e-002 2.561e-006 
3.874e-006 1.896e+005 1.009e+011 1.000e+000 1.267e-002 2.562e-006 
3.902e-006 1.935e+005 1.009e+011 1.000e+000 1.277e-002 2.563e-006 
3.929e-006 1.972e+005 1.009e+011 1.000e+000 1.262e-002 2.565e-006 
3.957e-006 2.012e+005 1.009e+011 1.000e+000 1.262e-002 2.566e-006 
3.985e-006 2.051e+005 1.009e+011 1.000e+000 1.271e-002 2.567e-006 
4.013e-006 2.089e+005 1.009e+011 1.000e+000 1.305e-002 2.568e-006 
4.041e-006 2.127e+005 1.009e+011 1.000e+000 1.299e-002 2.569e-006 
4.069e-006 2.166e+005 1.009e+011 1.000e+000 1.296e-002 2.571e-006 
4.097e-006 2.203e+005 1.009e+011 1.000e+000 1.297e-002 2.573e-006 
4.124e-006 2.241e+005 1.009e+011 1.000e+000 1.295e-002 2.574e-006 
4.152e-006 2.281e+005 1.009e+011 1.000e+000 1.303e-002 2.575e-006 
4.180e-006 2.319e+005 1.009e+011 1.000e+000 1.296e-002 2.576e-006 
4.208e-006 2.358e+005 1.009e+011 1.000e+000 1.290e-002 2.577e-006 
4.236e-006 2.396e+005 1.009e+011 1.000e+000 1.293e-002 2.579e-006 
4.264e-006 2.434e+005 1.009e+011 1.000e+000 1.297e-002 2.580e-006 
4.292e-006 2.472e+005 1.009e+011 1.000e+000 1.287e-002 2.582e-006 
4.319e-006 2.510e+005 1.009e+011 1.000e+000 1.308e-002 2.583e-006 
4.347e-006 2.548e+005 1.009e+011 1.000e+000 1.317e-002 2.585e-006 
4.375e-006 2.585e+005 1.009e+011 1.000e+000 1.301e-002 2.587e-006 
4.403e-006 2.623e+005 1.009e+011 1.000e+000 1.299e-002 2.589e-006 
4.431e-006 2.662e+005 1.009e+011 1.000e+000 1.300e-002 2.590e-006 
4.459e-006 2.700e+005 1.009e+011 1.000e+000 1.299e-002 2.591e-006 
4.487e-006 2.738e+005 1.009e+011 1.000e+000 1.303e-002 2.593e-006 
4.515e-006 2.777e+005 1.009e+011 1.000e+000 1.304e-002 2.594e-006 
4.542e-006 2.815e+005 1.009e+011 1.000e+000 1.296e-002 2.595e-006 
4.570e-006 2.854e+005 1.009e+011 1.000e+000 1.294e-002 2.596e-006 
4.598e-006 2.893e+005 1.009e+011 1.000e+000 1.281e-002 2.597e-006 
4.626e-006 2.932e+005 1.009e+011 1.000e+000 1.284e-002 2.598e-006 
4.654e-006 2.970e+005 1.009e+011 1.000e+000 1.302e-002 2.599e-006 
4.682e-006 3.008e+005 1.009e+011 1.000e+000 1.297e-002 2.601e-006 
4.710e-006 3.047e+005 1.009e+011 1.000e+000 1.296e-002 2.602e-006 
4.737e-006 3.085e+005 1.009e+011 1.000e+000 1.295e-002 2.603e-006 
4.765e-006 3.124e+005 1.009e+011 1.000e+000 1.286e-002 2.605e-006 
4.793e-006 3.161e+005 1.009e+011 1.000e+000 1.298e-002 2.607e-006 
4.821e-006 3.199e+005 1.009e+011 1.000e+000 1.293e-002 2.608e-006 
4.849e-006 3.237e+005 1.009e+011 1.000e+000 1.296e-002 2.610e-006 
4.877e-006 3.275e+005 1.009e+011 1.000e+000 1.292e-002 2.612e-006 
4.905e-006 3.314e+005 1.009e+011 1.000e+000 1.299e-002 2.612e-006 
4.932e-006 3.352e+005 1.009e+011 1.000e+000 1.299e-002 2.614e-006 
4.960e-006 3.390e+005 1.009e+011 1.000e+000 1.303e-002 2.616e-006 
4.988e-006 3.428e+005 1.009e+011 1.000e+000 1.309e-002 2.617e-006 
5.016e-006 3.467e+005 1.009e+011 1.000e+000 1.312e-002 2.618e-006 
5.044e-006 3.505e+005 1.009e+011 1.000e+000 1.304e-002 2.620e-006 
5.072e-006 3.542e+005 1.009e+011 1.000e+000 1.300e-002 2.622e-006 
5.100e-006 3.580e+005 1.009e+011 1.000e+000 1.304e-002 2.624e-006 
5.127e-006 3.618e+005 1.009e+011 1.000e+000 1.299e-002 2.625e-006 
5.155e-006 3.656e+005 1.009e+011 1.000e+000 1.311e-002 2.627e-006 
5.183e-006 3.694e+005 1.009e+011 1.000e+000 1.285e-002 2.628e-006 
5.211e-006 3.733e+005 1.009e+011 1.000e+000 1.290e-002 2.629e-006 
5.239e-006 3.772e+005 1.009e+011 1.000e+000 1.297e-002 2.630e-006 
5.267e-006 3.810e+005 1.009e+011 1.000e+000 1.301e-002 2.632e-006 
5.295e-006 3.848e+005 1.009e+011 1.000e+000 1.287e-002 2.633e-006 
5.323e-006 3.885e+005 1.009e+011 1.000e+000 1.280e-002 2.635e-006 
5.350e-006 3.923e+005 1.009e+011 1.000e+000 1.298e-002 2.637e-006 
5.378e-006 3.962e+005 1.009e+011 1.000e+000 1.309e-002 2.638e-006 
5.406e-006 4.000e+005 1.009e+011 1.000e+000 1.304e-002 2.640e-006 
5.434e-006 4.039e+005 1.010e+011 1.000e+000 1.303e-002 2.641e-006 
5.462e-006 4.077e+005 1.010e+011 1.000e+000 1.301e-002 2.642e-006 
5.490e-006 4.115e+005 1.009e+011 1.000e+000 1.297e-002 2.644e-006 
5.518e-006 4.154e+005 1.010e+011 1.000e+000 1.289e-002 2.645e-006 
5.545e-006 4.192e+005 1.009e+011 1.000e+000 1.287e-002 2.646e-006 
5.573e-006 4.230e+005 1.010e+011 1.000e+000 1.304e-002 2.647e-006 
5.601e-006 4.269e+005 1.009e+011 1.000e+000 1.289e-002 2.648e-006 
5.629e-006 4.308e+005 1.010e+011 1.000e+000 1.290e-002 2.649e-006 
5.657e-006 4.347e+005 1.009e+011 1.000e+000 1.283e-002 2.650e-006 
5.685e-006 4.386e+005 1.009e+011 1.000e+000 1.298e-002 2.651e-006 
5.713e-006 4.425e+005 1.009e+011 1.000e+000 1.310e-002 2.652e-006 
5.740e-006 4.463e+005 1.009e+011 1.000e+000 1.306e-002 2.654e-006 
5.768e-006 4.501e+005 1.009e+011 1.000e+000 1.302e-002 2.655e-006 
5.796e-006 4.539e+005 1.009e+011 1.000e+000 1.283e-002 2.656e-006 
5.824e-006 4.579e+005 1.009e+011 1.000e+000 1.273e-002 2.657e-006 
5.852e-006 4.617e+005 1.009e+011 1.000e+000 1.283e-002 2.659e-006 
5.880e-006 4.654e+005 1.009e+011 1.000e+000 1.293e-002 2.660e-006 
5.908e-006 4.693e+005 1.009e+011 1.000e+000 1.275e-002 2.662e-006 
5.936e-006 4.732e+005 1.009e+011 1.000e+000 1.270e-002 2.663e-006 
5.963e-006 4.770e+005 1.009e+011 1.000e+000 1.293e-002 2.664e-006 
5.991e-006 4.808e+005 1.009e+011 1.000e+000 1.297e-002 2.666e-006 
6.019e-006 4.847e+005 1.009e+011 1.000e+000 1.293e-002 2.667e-006 
6.047e-006 4.885e+005 1.009e+011 1.000e+000 1.281e-002 2.668e-006 
6.075e-006 4.923e+005 1.009e+011 1.000e+000 1.287e-002 2.670e-006 
6.103e-006 4.961e+005 1.010e+011 1.000e+000 1.292e-002 2.671e-006 
6.131e-006 5.000e+005 1.009e+011 1.000e+000 1.295e-002 2.672e-006 
6.158e-006 5.039e+005 1.009e+011 1.000e+000 1.281e-002 2.673e-006 
6.186e-006 5.077e+005 1.009e+011 1.000e+000 1.277e-002 2.675e-006 
6.214e-006 5.115e+005 1.010e+011 1.000e+000 1.291e-002 2.676e-006 
6.242e-006 5.154e+005 1.010e+011 1.000e+000 1.288e-002 2.677e-006 
6.270e-006 5.194e+005 1.010e+011 1.000e+000 1.254e-002 2.678e-006 
6.298e-006 5.233e+005 1.010e+011 1.000e+000 1.284e-002 2.678e-006 
6.326e-006 5.272e+005 1.010e+011 1.000e+000 1.291e-002 2.679e-006 
6.353e-006 5.310e+005 1.010e+011 1.000e+000 1.296e-002 2.681e-006 
6.381e-006 5.348e+005 1.010e+011 1.000e+000 1.296e-002 2.682e-006 
6.409e-006 5.387e+005 1.010e+011 1.000e+000 1.288e-002 2.684e-006 
6.437e-006 5.424e+005 1.010e+011 1.000e+000 1.299e-002 2.685e-006 
6.465e-006 5.462e+005 1.010e+011 1.000e+000 1.286e-002 2.687e-006 
6.493e-006 5.501e+005 1.009e+011 1.000e+000 1.284e-002 2.688e-006 
6.521e-006 5.539e+005 1.010e+011 1.000e+000 1.285e-002 2.689e-006 
6.549e-006 5.577e+005 1.010e+011 1.000e+000 1.283e-002 2.691e-006 
6.576e-006 5.616e+005 1.010e+011 1.000e+000 1.282e-002 2.692e-006 
6.604e-006 5.655e+005 1.010e+011 1.000e+000 1.303e-002 2.693e-006 
6.632e-006 5.693e+005 1.010e+011 1.000e+000 1.289e-002 2.695e-006 
6.660e-006 5.731e+005 1.010e+011 1.000e+000 1.300e-002 2.696e-006 
6.688e-006 5.769e+005 1.010e+011 1.000e+000 1.299e-002 2.698e-006 
6.716e-006 5.807e+005 1.010e+011 1.000e+000 1.294e-002 2.699e-006 
6.744e-006 5.846e+005 1.010e+011 1.000e+000 1.287e-002 2.700e-006 
6.771e-006 5.885e+005 1.010e+011 1.000e+000 1.292e-002 2.701e-006 
6.799e-006 5.923e+005 1.010e+011 1.000e+000 1.292e-002 2.703e-006 
6.827e-006 5.961e+005 1.010e+011 1.000e+000 1.285e-002 2.704e-006 
6.855e-006 6.000e+005 1.010e+011 1.000e+000 1.287e-002 2.705e-006 
6.883e-006 6.039e+005 1.010e+011 1.000e+000 1.287e-002 2.706e-006 
6.911e-006 6.076e+005 1.010e+011 1.000e+000 1.294e-002 2.708e-006 
6.939e-006 6.114e+005 1.010e+011 1.000e+000 1.300e-002 2.710e-006 
6.966e-006 6.139e+005 1.010e+011 1.000e+000 1.281e-002 2.720e-006 
6.994e-006 6.160e+005 1.010e+011 1.000e+000 1.266e-002 2.734e-006 
7.022e-006 6.195e+005 1.009e+011 1.000e+000 1.264e-002 2.737e-006 
7.050e-006 6.233e+005 1.009e+011 1.000e+000 1.269e-002 2.739e-006 
7.078e-006 6.271e+005 1.009e+011 1.000e+000 1.267e-002 2.740e-006 
7.106e-006 6.309e+005 1.009e+011 1.000e+000 1.273e-002 2.742e-006 
7.134e-006 6.347e+005 1.009e+011 1.000e+000 1.259e-002 2.743e-006 
7.161e-006 6.386e+005 1.009e+011 1.000e+000 1.265e-002 2.745e-006 
7.189e-006 6.423e+005 1.009e+011 1.000e+000 1.256e-002 2.747e-006 
7.217e-006 6.461e+005 1.009e+011 1.000e+000 1.263e-002 2.748e-006 
7.245e-006 6.499e+005 1.009e+011 1.000e+000 1.264e-002 2.750e-006 
7.273e-006 6.538e+005 1.009e+011 1.000e+000 1.251e-002 2.751e-006 
7.301e-006 6.576e+005 1.009e+011 1.000e+000 1.251e-002 2.752e-006 
7.329e-006 6.615e+005 1.009e+011 1.000e+000 1.266e-002 2.754e-006 
7.357e-006 6.653e+005 1.009e+011 1.000e+000 1.267e-002 2.755e-006 
7.384e-006 6.691e+005 1.009e+011 1.000e+000 1.253e-002 2.757e-006 
7.412e-006 6.729e+005 1.009e+011 1.000e+000 1.261e-002 2.758e-006 
7.440e-006 6.767e+005 1.009e+011 1.000e+000 1.265e-002 2.760e-006 
7.468e-006 6.805e+005 1.009e+011 1.000e+000 1.265e-002 2.761e-006 
7.496e-006 6.843e+005 1.009e+011 1.000e+000 1.257e-002 2.763e-006 
7.524e-006 6.882e+005 1.009e+011 1.000e+000 1.264e-002 2.764e-006 
7.552e-006 6.921e+005 1.009e+011 1.000e+000 1.246e-002 2.765e-006 
7.579e-006 6.958e+005 1.009e+011 1.000e+000 1.259e-002 2.767e-006 
7.607e-006 6.997e+005 1.009e+011 1.000e+000 1.251e-002 2.768e-006 
7.635e-006 7.035e+005 1.009e+011 1.000e+000 1.262e-002 2.769e-006 
7.663e-006 7.074e+005 1.009e+011 1.000e+000 1.265e-002 2.770e-006 
7.691e-006 7.112e+005 1.009e+011 1.000e+000 1.255e-002 2.772e-006 
7.719e-006 7.150e+005 1.009e+011 1.000e+000 1.251e-002 2.773e-006 
7.747e-006 7.189e+005 1.009e+011 1.000e+000 1.251e-002 2.774e-006 
7.774e-006 7.228e+005 1.009e+011 1.000e+000 1.254e-002 2.775e-006 
7.802e-006 7.266e+005 1.009e+011 1.000e+000 1.251e-002 2.777e-006 
7.830e-006 7.304e+005 1.009e+011 1.000e+000 1.242e-002 2.778e-006 
7.858e-006 7.342e+005 1.009e+011 1.000e+000 1.243e-002 2.780e-006 
7.886e-006 7.380e+005 1.009e+011 1.000e+000 1.252e-002 2.781e-006 
7.914e-006 7.419e+005 1.009e+011 1.000e+000 1.259e-002 2.782e-006 
7.942e-006 7.457e+005 1.009e+011 1.000e+000 1.259e-002 2.784e-006 
7.970e-006 7.495e+005 1.009e+011 1.000e+000 1.252e-002 2.785e-006 
7.997e-006 7.534e+005 1.009e+011 1.000e+000 1.262e-002 2.787e-006 
8.025e-006 7.573e+005 1.009e+011 1.000e+000 1.260e-002 2.788e-006 
8.053e-006 7.611e+005 1.009e+011 1.000e+000 1.262e-002 2.789e-006 
8.081e-006 7.650e+005 1.009e+011 1.000e+000 1.254e-002 2.790e-006 
8.109e-006 7.689e+005 1.009e+011 1.000e+000 1.251e-002 2.791e-006 
8.137e-006 7.728e+005 1.009e+011 1.000e+000 1.222e-002 2.792e-006 
8.165e-006 7.767e+005 1.009e+011 1.000e+000 1.220e-002 2.793e-006 
8.192e-006 7.805e+005 1.009e+011 1.000e+000 1.227e-002 2.794e-006 
8.220e-006 7.670e+005 1.007e+011 1.000e+000 1.204e-002 2.915e-006 
8.248e-006 7.623e+005 1.007e+011 1.000e+000 1.216e-002 2.975e-006 
8.276e-006 7.623e+005 1.007e+011 1.000e+000 1.220e-002 3.004e-006 
8.304e-006 7.643e+005 1.007e+011 1.000e+000 1.229e-002 3.017e-006 
8.332e-006 7.672e+005 1.007e+011 1.000e+000 1.226e-002 3.025e-006 
8.360e-006 7.706e+005 1.007e+011 1.000e+000 1.208e-002 3.030e-006 
8.387e-006 7.741e+005 1.007e+011 1.000e+000 1.218e-002 3.033e-006 
8.415e-006 7.778e+005 1.007e+011 1.000e+000 1.207e-002 3.036e-006 
8.443e-006 7.815e+005 1.007e+011 1.000e+000 1.209e-002 3.038e-006 
8.471e-006 7.853e+005 1.007e+011 1.000e+000 1.211e-002 3.039e-006 
8.499e-006 7.892e+005 1.007e+011 1.000e+000 1.211e-002 3.041e-006 
8.527e-006 7.930e+005 1.007e+011 1.000e+000 1.208e-002 3.042e-006 
8.555e-006 7.968e+005 1.007e+011 1.000e+000 1.190e-002 3.044e-006 
8.582e-006 8.006e+005 1.007e+011 1.000e+000 1.193e-002 3.045e-006 
8.610e-006 8.044e+005 1.007e+011 1.000e+000 1.208e-002 3.047e-006 
8.638e-006 8.082e+005 1.007e+011 1.000e+000 1.208e-002 3.048e-006 
8.666e-006 8.120e+005 1.007e+011 1.000e+000 1.212e-002 3.050e-006 
8.694e-006 8.158e+005 1.007e+011 1.000e+000 1.207e-002 3.051e-006 
8.722e-006 8.197e+005 1.007e+011 1.000e+000 1.209e-002 3.053e-006 
8.750e-006 8.235e+005 1.007e+011 1.000e+000 1.208e-002 3.054e-006 
8.778e-006 8.273e+005 1.007e+011 1.000e+000 1.209e-002 3.055e-006 
8.805e-006 8.311e+005 1.007e+011 1.000e+000 1.220e-002 3.057e-006 
8.833e-006 8.349e+005 1.007e+011 1.000e+000 1.219e-002 3.058e-006 
8.861e-006 8.388e+005 1.007e+011 1.000e+000 1.215e-002 3.060e-006 
8.889e-006 8.426e+005 1.007e+011 1.000e+000 1.214e-002 3.061e-006 
8.917e-006 8.464e+005 1.007e+011 1.000e+000 1.218e-002 3.063e-006 
8.945e-006 8.502e+005 1.007e+011 1.000e+000 1.214e-002 3.064e-006 
8.973e-006 8.541e+005 1.007e+011 1.000e+000 1.206e-002 3.065e-006 
9.000e-006 8.579e+005 1.007e+011 1.000e+000 1.213e-002 3.066e-006 
9.028e-006 8.618e+005 1.007e+011 1.000e+000 1.212e-002 3.068e-006 
9.056e-006 8.657e+005 1.007e+011 1.000e+000 1.213e-002 3.068e-006 
9.084e-006 8.694e+005 1.007e+011 1.000e+000 1.202e-002 3.071e-006 
9.112e-006 8.732e+005 1.007e+011 1.000e+000 1.198e-002 3.072e-006 
9.140e-006 8.769e+005 1.007e+011 1.000e+000 1.213e-002 3.075e-006 
9.168e-006 8.807e+005 1.007e+011 1.000e+000 1.204e-002 3.076e-006 
9.195e-006 8.845e+005 1.007e+011 1.000e+000 1.202e-002 3.078e-006 
9.223e-006 8.883e+005 1.007e+011 1.000e+000 1.206e-002 3.079e-006 
9.251e-006 8.921e+005 1.007e+011 1.000e+000 1.204e-002 3.081e-006 
9.279e-006 8.960e+005 1.007e+011 1.000e+000 1.204e-002 3.082e-006 
9.307e-006 8.999e+005 1.007e+011 1.000e+000 1.214e-002 3.083e-006 
9.335e-006 9.038e+005 1.007e+011 1.000e+000 1.211e-002 3.084e-006 
9.363e-006 9.076e+005 1.007e+011 1.000e+000 1.209e-002 3.085e-006 
9.391e-006 9.114e+005 1.007e+011 1.000e+000 1.205e-002 3.087e-006 
9.418e-006 9.152e+005 1.007e+011 1.000e+000 1.202e-002 3.088e-006 
9.446e-006 9.189e+005 1.007e+011 1.000e+000 1.204e-002 3.090e-006 
9.474e-006 9.227e+005 1.007e+011 1.000e+000 1.206e-002 3.092e-006 
9.502e-006 9.265e+005 1.007e+011 1.000e+000 1.209e-002 3.094e-006 
9.530e-006 9.303e+005 1.007e+011 1.000e+000 1.204e-002 3.095e-006 
9.558e-006 9.342e+005 1.007e+011 1.000e+000 1.196e-002 3.096e-006 
9.586e-006 9.381e+005 1.007e+011 1.000e+000 1.223e-002 3.097e-006 
9.613e-006 9.420e+005 1.007e+011 1.000e+000 1.217e-002 3.098e-006 
9.641e-006 9.458e+005 1.007e+011 1.000e+000 1.208e-002 3.099e-006 
9.669e-006 9.497e+005 1.007e+011 1.000e+000 1.217e-002 3.101e-006 
9.697e-006 9.535e+005 1.007e+011 1.000e+000 1.204e-002 3.102e-006 
9.725e-006 9.573e+005 1.007e+011 1.000e+000 1.204e-002 3.104e-006 
9.753e-006 9.611e+005 1.007e+011 1.000e+000 1.206e-002 3.106e-006 
9.781e-006 9.649e+005 1.007e+011 1.000e+000 1.204e-002 3.107e-006 
9.808e-006 9.688e+005 1.007e+011 1.000e+000 1.203e-002 3.107e-006 
9.836e-006 9.726e+005 1.007e+011 1.000e+000 1.214e-002 3.109e-006 
9.864e-006 9.764e+005 1.007e+011 1.000e+000 1.206e-002 3.111e-006 
9.892e-006 9.802e+005 1.007e+011 1.000e+000 1.200e-002 3.112e-006 
9.920e-006 9.841e+005 1.007e+011 1.000e+000 1.207e-002 3.113e-006 
9.948e-006 9.879e+005 1.007e+011 1.000e+000 1.195e-002 3.115e-006 
9.976e-006 9.918e+005 1.007e+011 1.000e+000 1.202e-002 3.115e-006 
1.000e-005 9.956e+005 1.007e+011 1.000e+000 1.209e-002 3.117e-006 
1.003e-005 9.994e+005 1.007e+011 1.000e+000 1.198e-002 3.119e-006 
1.006e-005 1.003e+006 1.007e+011 1.000e+000 1.197e-002 3.120e-006 
1.009e-005 1.007e+006 1.007e+011 1.000e+000 1.194e-002 3.122e-006 
1.011e-005 1.011e+006 1.007e+011 1.000e+000 1.191e-002 3.124e-006 
1.014e-005 1.015e+006 1.007e+011 1.000e+000 1.200e-002 3.125e-006 
1.017e-005 1.018e+006 1.007e+011 1.000e+000 1.205e-002 3.126e-006 
1.020e-005 1.022e+006 1.007e+011 1.000e+000 1.198e-002 3.128e-006 
1.023e-005 1.026e+006 1.007e+011 1.000e+000 1.201e-002 3.129e-006 
1.025e-005 1.030e+006 1.007e+011 1.000e+000 1.200e-002 3.131e-006 
1.028e-005 1.034e+006 1.007e+011 1.000e+000 1.202e-002 3.132e-006 
1.031e-005 1.038e+006 1.007e+011 1.000e+000 1.200e-002 3.133e-006 
1.034e-005 1.041e+006 1.007e+011 1.000e+000 1.193e-002 3.135e-006 
1.037e-005 1.045e+006 1.007e+011 1.000e+000 1.213e-002 3.135e-006 
1.039e-005 1.049e+006 1.007e+011 1.000e+000 1.195e-002 3.137e-006 
1.042e-005 1.053e+006 1.007e+011 1.000e+000 1.194e-002 3.138e-006 
1.045e-005 1.057e+006 1.007e+011 1.000e+000 1.204e-002 3.139e-006 
1.048e-005 1.061e+006 1.007e+011 1.000e+000 1.194e-002 3.140e-006 
1.051e-005 1.065e+006 1.007e+011 1.000e+000 1.208e-002 3.141e-006 
1.053e-005 1.069e+006 1.007e+011 1.000e+000 1.174e-002 3.142e-006 
1.056e-005 1.072e+006 1.007e+011 1.000e+000 1.175e-002 3.144e-006 
1.059e-005 1.076e+006 1.007e+011 1.000e+000 1.208e-002 3.145e-006 
1.062e-005 1.080e+006 1.007e+011 1.000e+000 1.206e-002 3.146e-006 
1.064e-005 1.084e+006 1.007e+011 1.000e+000 1.214e-002 3.147e-006 
1.067e-005 1.088e+006 1.007e+011 1.000e+000 1.206e-002 3.148e-006 
1.070e-005 1.092e+006 1.007e+011 1.000e+000 1.204e-002 3.149e-006 
1.073e-005 1.096e+006 1.007e+011 1.000e+000 1.192e-002 3.151e-006 
1.076e-005 1.099e+006 1.007e+011 1.000e+000 1.185e-002 3.152e-006 
1.078e-005 1.103e+006 1.007e+011 1.000e+000 1.186e-002 3.153e-006 
1.081e-005 1.107e+006 1.007e+011 1.000e+000 1.183e-002 3.155e-006 
1.084e-005 1.111e+006 1.007e+011 1.000e+000 1.220e-002 3.156e-006 
1.087e-005 1.115e+006 1.007e+011 1.000e+000 1.205e-002 3.158e-006 
1.090e-005 1.118e+006 1.007e+011 1.000e+000 1.206e-002 3.159e-006 
1.092e-005 1.122e+006 1.007e+011 1.000e+000 1.209e-002 3.159e-006 
1.095e-005 1.126e+006 1.007e+011 1.000e+000 1.199e-002 3.161e-006 
1.098e-005 1.130e+006 1.007e+011 1.000e+000 1.192e-002 3.162e-006 
1.101e-005 1.134e+006 1.007e+011 1.000e+000 1.197e-002 3.164e-006 
1.103e-005 1.138e+006 1.007e+011 1.000e+000 1.207e-002 3.165e-006 
1.106e-005 1.142e+006 1.007e+011 1.000e+000 1.202e-002 3.166e-006 
1.109e-005 1.145e+006 1.007e+011 1.000e+000 1.206e-002 3.168e-006 
1.112e-005 1.149e+006 1.007e+011 1.000e+000 1.190e-002 3.169e-006 
1.115e-005 1.153e+006 1.007e+011 1.000e+000 1.197e-002 3.171e-006 
1.117e-005 1.157e+006 1.007e+011 1.000e+000 1.217e-002 3.172e-006 
1.120e-005 1.161e+006 1.007e+011 1.000e+000 1.205e-002 3.174e-006 
1.123e-005 1.165e+006 1.007e+011 1.000e+000 1.190e-002 3.175e-006 
1.126e-005 1.168e+006 1.007e+011 1.000e+000 1.195e-002 3.177e-006 
1.129e-005 1.172e+006 1.007e+011 1.000e+000 1.190e-002 3.177e-006 
1.131e-005 1.176e+006 1.007e+011 1.000e+000 1.195e-002 3.180e-006 
1.134e-005 1.180e+006 1.007e+011 1.000e+000 1.198e-002 3.181e-006 
1.137e-005 1.184e+006 1.007e+011 1.000e+000 1.204e-002 3.183e-006 
1.140e-005 1.187e+006 1.007e+011 1.000e+000 1.202e-002 3.185e-006 
1.142e-005 1.191e+006 1.007e+011 1.000e+000 1.202e-002 3.185e-006 
1.145e-005 1.195e+006 1.007e+011 1.000e+000 1.202e-002 3.186e-006 
1.148e-005 1.199e+006 1.007e+011 1.000e+000 1.199e-002 3.188e-006 
1.151e-005 1.203e+006 1.007e+011 1.000e+000 1.206e-002 3.189e-006 
1.154e-005 1.206e+006 1.007e+011 1.000e+000 1.191e-002 3.191e-006 
1.156e-005 1.210e+006 1.007e+011 1.000e+000 1.205e-002 3.191e-006 
1.159e-005 1.214e+006 1.007e+011 1.000e+000 1.210e-002 3.193e-006 
1.162e-005 1.218e+006 1.007e+011 1.000e+000 1.197e-002 3.195e-006 
1.165e-005 1.222e+006 1.007e+011 1.000e+000 1.203e-002 3.196e-006 
1.168e-005 1.226e+006 1.007e+011 1.000e+000 1.204e-002 3.197e-006 
1.170e-005 1.230e+006 1.007e+011 1.000e+000 1.196e-002 3.198e-006 
1.173e-005 1.233e+006 1.007e+011 1.000e+000 1.195e-002 3.200e-006 
1.176e-005 1.238e+006 1.007e+011 1.000e+000 1.202e-002 3.200e-006 
1.179e-005 1.241e+006 1.007e+011 1.000e+000 1.193e-002 3.202e-006 
1.181e-005 1.245e+006 1.007e+011 1.000e+000 1.201e-002 3.203e-006 
1.184e-005 1.249e+006 1.007e+011 1.000e+000 1.187e-002 3.204e-006 
1.187e-005 1.253e+006 1.007e+011 1.000e+000 1.192e-002 3.206e-006 
1.190e-005 1.257e+006 1.007e+011 1.000e+000 1.190e-002 3.206e-006 
1.193e-005 1.260e+006 1.007e+011 1.000e+000 1.191e-002 3.208e-006 
1.195e-005 1.264e+006 1.007e+011 1.000e+000 1.190e-002 3.209e-006 
1.198e-005 1.268e+006 1.007e+011 1.000e+000 1.193e-002 3.211e-006 
1.201e-005 1.272e+006 1.007e+011 1.000e+000 1.188e-002 3.213e-006 
1.204e-005 1.276e+006 1.007e+011 1.000e+000 1.180e-002 3.214e-006 
1.207e-005 1.280e+006 1.007e+011 1.000e+000 1.196e-002 3.215e-006 
1.209e-005 1.283e+006 1.007e+011 1.000e+000 1.186e-002 3.217e-006 
1.212e-005 1.287e+006 1.007e+011 1.000e+000 1.188e-002 3.218e-006 
1.215e-005 1.291e+006 1.007e+011 1.000e+000 1.187e-002 3.220e-006 
1.218e-005 1.295e+006 1.007e+011 1.000e+000 1.186e-002 3.221e-006 
1.220e-005 1.299e+006 1.007e+011 1.000e+000 1.191e-002 3.223e-006 
1.223e-005 1.302e+006 1.007e+011 1.000e+000 1.191e-002 3.224e-006 
1.226e-005 1.306e+006 1.007e+011 1.000e+000 1.191e-002 3.225e-006 
1.229e-005 1.310e+006 1.007e+011 1.000e+000 1.176e-002 3.226e-006 
1.232e-005 1.314e+006 1.007e+011 1.000e+000 1.197e-002 3.228e-006 
1.234e-005 1.318e+006 1.007e+011 1.000e+000 1.197e-002 3.229e-006 
1.237e-005 1.322e+006 1.007e+011 1.000e+000 1.194e-002 3.231e-006 
1.240e-005 1.325e+006 1.007e+011 1.000e+000 1.198e-002 3.232e-006 
1.243e-005 1.329e+006 1.007e+011 1.000e+000 1.182e-002 3.233e-006 
1.246e-005 1.333e+006 1.007e+011 1.000e+000 1.175e-002 3.234e-006 
1.248e-005 1.337e+006 1.007e+011 1.000e+000 1.178e-002 3.236e-006 
1.251e-005 1.341e+006 1.007e+011 1.000e+000 1.172e-002 3.237e-006 
1.254e-005 1.345e+006 1.007e+011 1.000e+000 1.188e-002 3.239e-006 
1.257e-005 1.349e+006 1.007e+011 1.000e+000 1.195e-002 3.240e-006 
1.259e-005 1.352e+006 1.007e+011 1.000e+000 1.189e-002 3.241e-006 
1.262e-005 1.356e+006 1.007e+011 1.000e+000 1.192e-002 3.243e-006 
1.265e-005 1.360e+006 1.007e+011 1.000e+000 1.190e-002 3.244e-006 
1.268e-005 1.364e+006 1.007e+011 1.000e+000 1.195e-002 3.246e-006 
1.271e-005 1.368e+006 1.007e+011 1.000e+000 1.187e-002 3.247e-006 
1.273e-005 1.372e+006 1.007e+011 1.000e+000 1.187e-002 3.248e-006 
1.276e-005 1.375e+006 1.007e+011 1.000e+000 1.176e-002 3.249e-006 
1.279e-005 1.379e+006 1.007e+011 1.000e+000 1.194e-002 3.250e-006 
1.282e-005 1.383e+006 1.007e+011 1.000e+000 1.197e-002 3.251e-006 
1.285e-005 1.387e+006 1.007e+011 1.000e+000 1.189e-002 3.252e-006 
1.287e-005 1.391e+006 1.007e+011 1.000e+000 1.198e-002 3.253e-006 
1.290e-005 1.395e+006 1.007e+011 1.000e+000 1.186e-002 3.255e-006 
1.293e-005 1.398e+006 1.007e+011 1.000e+000 1.185e-002 3.256e-006 
1.296e-005 1.402e+006 1.007e+011 1.000e+000 1.183e-002 3.258e-006 
1.298e-005 1.406e+006 1.007e+011 1.000e+000 1.177e-002 3.259e-006 
1.301e-005 1.410e+006 1.007e+011 1.000e+000 1.191e-002 3.260e-006 
1.304e-005 1.414e+006 1.007e+011 1.000e+000 1.181e-002 3.262e-006 
1.307e-005 1.418e+006 1.007e+011 1.000e+000 1.182e-002 3.262e-006 
1.310e-005 1.422e+006 1.007e+011 1.000e+000 1.186e-002 3.263e-006 
1.312e-005 1.425e+006 1.007e+011 1.000e+000 1.192e-002 3.265e-006 
1.315e-005 1.429e+006 1.007e+011 1.000e+000 1.186e-002 3.266e-006 
1.318e-005 1.433e+006 1.007e+011 1.000e+000 1.192e-002 3.268e-006 
1.321e-005 1.437e+006 1.008e+011 1.000e+000 1.173e-002 3.269e-006 
1.324e-005 1.441e+006 1.007e+011 1.000e+000 1.190e-002 3.270e-006 
1.326e-005 1.445e+006 1.008e+011 1.000e+000 1.169e-002 3.272e-006 
1.329e-005 1.448e+006 1.008e+011 1.000e+000 1.175e-002 3.273e-006 
1.332e-005 1.452e+006 1.008e+011 1.000e+000 1.173e-002 3.275e-006 
1.335e-005 1.456e+006 1.008e+011 1.000e+000 1.181e-002 3.277e-006 
1.337e-005 1.460e+006 1.008e+011 1.000e+000 1.186e-002 3.279e-006 
1.340e-005 1.463e+006 1.008e+011 1.000e+000 1.184e-002 3.280e-006 
1.343e-005 1.467e+006 1.008e+011 1.000e+000 1.199e-002 3.282e-006 
1.346e-005 1.471e+006 1.008e+011 1.000e+000 1.199e-002 3.283e-006 
1.349e-005 1.475e+006 1.008e+011 1.000e+000 1.195e-002 3.284e-006 
1.351e-005 1.479e+006 1.008e+011 1.000e+000 1.201e-002 3.284e-006 
1.354e-005 1.483e+006 1.008e+011 1.000e+000 1.204e-002 3.285e-006 
1.357e-005 1.487e+006 1.008e+011 1.000e+000 1.196e-002 3.287e-006 
1.360e-005 1.491e+006 1.008e+011 1.000e+000 1.194e-002 3.288e-006 
1.363e-005 1.494e+006 1.008e+011 1.000e+000 1.191e-002 3.289e-006 
1.365e-005 1.498e+006 1.008e+011 1.000e+000 1.199e-002 3.290e-006 
1.368e-005 1.502e+006 1.008e+011 1.000e+000 1.200e-002 3.291e-006 
1.371e-005 1.506e+006 1.008e+011 1.000e+000 1.196e-002 3.292e-006 
1.374e-005 1.510e+006 1.008e+011 1.000e+000 1.203e-002 3.293e-006 
1.376e-005 1.514e+006 1.008e+011 1.000e+000 1.195e-002 3.294e-006 
1.379e-005 1.518e+006 1.008e+011 1.000e+000 1.194e-002 3.295e-006 
1.382e-005 1.522e+006 1.008e+011 1.000e+000 1.197e-002 3.297e-006 
1.385e-005 1.525e+006 1.008e+011 1.000e+000 1.198e-002 3.298e-006 
1.388e-005 1.529e+006 1.008e+011 1.000e+000 1.185e-002 3.299e-006 
1.390e-005 1.533e+006 1.008e+011 1.000e+000 1.191e-002 3.301e-006 
1.393e-005 1.537e+006 1.008e+011 1.000e+000 1.189e-002 3.301e-006 
1.396e-005 1.541e+006 1.008e+011 1.000e+000 1.195e-002 3.303e-006 
1.399e-005 1.545e+006 1.008e+011 1.000e+000 1.179e-002 3.304e-006 
1.402e-005 1.549e+006 1.008e+011 1.000e+000 1.185e-002 3.305e-006 
1.404e-005 1.552e+006 1.008e+011 1.000e+000 1.170e-002 3.306e-006 
1.407e-005 1.556e+006 1.008e+011 1.000e+000 1.175e-002 3.307e-006 
1.410e-005 1.560e+006 1.008e+011 1.000e+000 1.172e-002 3.309e-006 
1.413e-005 1.564e+006 1.008e+011 1.000e+000 1.184e-002 3.309e-006 
1.416e-005 1.568e+006 1.008e+011 1.000e+000 1.186e-002 3.311e-006 
1.418e-005 1.572e+006 1.008e+011 1.000e+000 1.187e-002 3.312e-006 
1.421e-005 1.576e+006 1.008e+011 1.000e+000 1.195e-002 3.313e-006 
1.424e-005 1.579e+006 1.008e+011 1.000e+000 1.187e-002 3.314e-006 
1.427e-005 1.583e+006 1.008e+011 1.000e+000 1.175e-002 3.316e-006 
1.429e-005 1.587e+006 1.008e+011 1.000e+000 1.177e-002 3.318e-006 
1.432e-005 1.591e+006 1.008e+011 1.000e+000 1.168e-002 3.318e-006 
1.435e-005 1.595e+006 1.008e+011 1.000e+000 1.163e-002 3.319e-006 
1.438e-005 1.599e+006 1.008e+011 1.000e+000 1.162e-002 3.320e-006 
1.441e-005 1.603e+006 1.008e+011 1.000e+000 1.183e-002 3.322e-006 
1.443e-005 1.606e+006 1.008e+011 1.000e+000 1.182e-002 3.323e-006 
1.446e-005 1.610e+006 1.008e+011 1.000e+000 1.190e-002 3.324e-006 
1.449e-005 1.614e+006 1.008e+011 1.000e+000 1.178e-002 3.326e-006 
1.452e-005 1.618e+006 1.008e+011 1.000e+000 1.129e-002 3.328e-006 
1.455e-005 1.622e+006 1.008e+011 1.000e+000 1.185e-002 3.329e-006 
1.457e-005 1.625e+006 1.008e+011 1.000e+000 1.186e-002 3.330e-006 
1.460e-005 1.629e+006 1.008e+011 1.000e+000 1.174e-002 3.331e-006 
1.463e-005 1.633e+006 1.008e+011 1.000e+000 1.170e-002 3.333e-006 
1.466e-005 1.637e+006 1.008e+011 1.000e+000 1.186e-002 3.334e-006 
1.468e-005 1.641e+006 1.008e+011 1.000e+000 1.194e-002 3.335e-006 
1.471e-005 1.645e+006 1.008e+011 1.000e+000 1.185e-002 3.336e-006 
1.474e-005 1.649e+006 1.008e+011 1.000e+000 1.190e-002 3.338e-006 
1.477e-005 1.652e+006 1.008e+011 1.000e+000 1.182e-002 3.339e-006 
1.480e-005 1.656e+006 1.008e+011 1.000e+000 1.188e-002 3.341e-006 
1.482e-005 1.660e+006 1.008e+011 1.000e+000 1.153e-002 3.342e-006 
1.485e-005 1.664e+006 1.008e+011 1.000e+000 1.165e-002 3.345e-006 
1.488e-005 1.667e+006 1.008e+011 1.000e+000 1.169e-002 3.347e-006 
1.491e-005 1.671e+006 1.008e+011 1.000e+000 1.180e-002 3.347e-006 
1.494e-005 1.675e+006 1.008e+011 1.000e+000 1.190e-002 3.349e-006 
1.496e-005 1.679e+006 1.008e+011 1.000e+000 1.146e-002 3.350e-006 
1.499e-005 1.683e+006 1.008e+011 1.000e+000 1.223e-002 3.352e-006 
1.502e-005 1.687e+006 1.008e+011 1.000e+000 1.207e-002 3.353e-006 
1.505e-005 1.691e+006 1.008e+011 1.000e+000 1.196e-002 3.354e-006 
1.507e-005 1.695e+006 1.008e+011 1.000e+000 1.195e-002 3.354e-006 
1.510e-005 1.698e+006 1.008e+011 1.000e+000 1.191e-002 3.355e-006 
1.513e-005 1.702e+006 1.008e+011 1.000e+000 1.199e-002 3.356e-006 
1.516e-005 1.706e+006 1.008e+011 1.000e+000 1.193e-002 3.357e-006 
1.519e-005 1.710e+006 1.008e+011 1.000e+000 1.199e-002 3.358e-006 
1.521e-005 1.714e+006 1.008e+011 1.000e+000 1.196e-002 3.359e-006 
1.524e-005 1.718e+006 1.008e+011 1.000e+000 1.199e-002 3.362e-006 
1.527e-005 1.721e+006 1.008e+011 1.000e+000 1.197e-002 3.364e-006 
1.530e-005 1.725e+006 1.008e+011 1.000e+000 1.183e-002 3.366e-006 
1.533e-005 1.729e+006 1.008e+011 1.000e+000 1.189e-002 3.368e-006 
1.535e-005 1.733e+006 1.008e+011 1.000e+000 1.165e-002 3.369e-006 
1.538e-005 1.736e+006 1.008e+011 1.000e+000 1.191e-002 3.371e-006 
1.541e-005 1.740e+006 1.008e+011 1.000e+000 1.177e-002 3.372e-006 
1.544e-005 1.744e+006 1.008e+011 1.000e+000 1.144e-002 3.373e-006 
1.546e-005 1.748e+006 1.008e+011 1.000e+000 1.188e-002 3.374e-006 
1.549e-005 1.752e+006 1.008e+011 1.000e+000 1.127e-002 3.375e-006 
1.552e-005 1.756e+006 1.008e+011 1.000e+000 1.167e-002 3.378e-006 
1.555e-005 1.759e+006 1.008e+011 1.000e+000 1.183e-002 3.380e-006 
1.558e-005 1.763e+006 1.008e+011 1.000e+000 1.177e-002 3.381e-006 
1.560e-005 1.767e+006 1.008e+011 1.000e+000 1.176e-002 3.383e-006 
1.563e-005 1.771e+006 1.008e+011 1.000e+000 1.166e-002 3.384e-006 
1.566e-005 1.775e+006 1.008e+011 1.000e+000 1.165e-002 3.385e-006 
1.569e-005 1.779e+006 1.008e+011 1.000e+000 1.166e-002 3.386e-006 
1.572e-005 1.782e+006 1.008e+011 1.000e+000 1.166e-002 3.388e-006 
1.574e-005 1.786e+006 1.008e+011 1.000e+000 1.161e-002 3.389e-006 
1.577e-005 1.790e+006 1.008e+011 1.000e+000 1.165e-002 3.390e-006 
1.580e-005 1.794e+006 1.008e+011 1.000e+000 1.171e-002 3.392e-006 
1.583e-005 1.798e+006 1.008e+011 1.000e+000 1.175e-002 3.393e-006 
1.585e-005 1.801e+006 1.008e+011 1.000e+000 1.176e-002 3.395e-006 
1.588e-005 1.805e+006 1.008e+011 1.000e+000 1.179e-002 3.396e-006 
1.591e-005 1.809e+006 1.008e+011 1.000e+000 1.171e-002 3.397e-006 
1.594e-005 1.813e+006 1.008e+011 1.000e+000 1.168e-002 3.398e-006 
1.597e-005 1.817e+006 1.008e+011 1.000e+000 1.166e-002 3.399e-006 
1.599e-005 1.821e+006 1.008e+011 1.000e+000 1.164e-002 3.400e-006 
1.602e-005 1.825e+006 1.008e+011 1.000e+000 1.160e-002 3.401e-006 
1.605e-005 1.829e+006 1.008e+011 1.000e+000 1.174e-002 3.403e-006 
1.608e-005 1.832e+006 1.008e+011 1.000e+000 1.171e-002 3.404e-006 
1.611e-005 1.836e+006 1.008e+011 1.000e+000 1.165e-002 3.405e-006 
1.613e-005 1.840e+006 1.008e+011 1.000e+000 1.160e-002 3.407e-006 
1.616e-005 1.844e+006 1.008e+011 1.000e+000 1.165e-002 3.408e-006 
1.619e-005 1.848e+006 1.008e+011 1.000e+000 1.163e-002 3.409e-006 
1.622e-005 1.852e+006 1.008e+011 1.000e+000 1.156e-002 3.411e-006 
1.624e-005 1.855e+006 1.008e+011 1.000e+000 1.182e-002 3.412e-006 
1.627e-005 1.859e+006 1.008e+011 1.000e+000 1.180e-002 3.413e-006 
1.630e-005 1.863e+006 1.008e+011 1.000e+000 1.179e-002 3.414e-006 
1.633e-005 1.867e+006 1.008e+011 1.000e+000 1.184e-002 3.416e-006 
1.636e-005 1.871e+006 1.008e+011 1.000e+000 1.191e-002 3.417e-006 
1.638e-005 1.875e+006 1.008e+011 1.000e+000 1.192e-002 3.419e-006 
1.641e-005 1.878e+006 1.008e+011 1.000e+000 1.174e-002 3.420e-006 
1.644e-005 1.882e+006 1.008e+011 1.000e+000 1.127e-002 3.421e-006 
1.647e-005 1.886e+006 1.008e+011 1.000e+000 1.167e-002 3.423e-006 
1.650e-005 1.890e+006 1.008e+011 1.000e+000 1.195e-002 3.424e-006 
1.652e-005 1.894e+006 1.008e+011 1.000e+000 1.189e-002 3.426e-006 
1.655e-005 1.897e+006 1.008e+011 1.000e+000 1.132e-002 3.428e-006 
1.658e-005 1.901e+006 1.008e+011 1.000e+000 1.187e-002 3.429e-006 
1.661e-005 1.905e+006 1.008e+011 1.000e+000 1.203e-002 3.431e-006 
1.663e-005 1.909e+006 1.008e+011 1.000e+000 1.191e-002 3.432e-006 
1.666e-005 1.913e+006 1.008e+011 1.000e+000 1.172e-002 3.433e-006 
1.669e-005 1.917e+006 1.008e+011 1.000e+000 1.178e-002 3.434e-006 
1.672e-005 1.921e+006 1.008e+011 1.000e+000 1.165e-002 3.435e-006 
1.675e-005 1.924e+006 1.008e+011 1.000e+000 1.181e-002 3.436e-006 
1.677e-005 1.928e+006 1.008e+011 1.000e+000 1.200e-002 3.437e-006 
1.680e-005 1.932e+006 1.008e+011 1.000e+000 1.195e-002 3.438e-006 
1.683e-005 1.936e+006 1.008e+011 1.000e+000 1.186e-002 3.439e-006 
1.686e-005 1.940e+006 1.008e+011 1.000e+000 1.185e-002 3.440e-006 
1.689e-005 1.944e+006 1.008e+011 1.000e+000 1.185e-002 3.441e-006 
1.691e-005 1.948e+006 1.008e+011 1.000e+000 1.130e-002 3.443e-006 
1.694e-005 1.951e+006 1.008e+011 1.000e+000 1.168e-002 3.445e-006 
1.697e-005 1.955e+006 1.008e+011 1.000e+000 1.193e-002 3.446e-006 
1.700e-005 1.959e+006 1.008e+011 1.000e+000 1.190e-002 3.447e-006 
1.702e-005 1.963e+006 1.008e+011 1.000e+000 1.188e-002 3.448e-006 
1.705e-005 1.967e+006 1.008e+011 1.000e+000 1.184e-002 3.449e-006 
1.708e-005 1.971e+006 1.008e+011 1.000e+000 1.197e-002 3.451e-006 
1.711e-005 1.974e+006 1.008e+011 1.000e+000 1.182e-002 3.452e-006 
1.714e-005 1.978e+006 1.008e+011 1.000e+000 1.184e-002 3.453e-006 
1.716e-005 1.982e+006 1.008e+011 1.000e+000 1.195e-002 3.455e-006 
1.719e-005 1.986e+006 1.008e+011 1.000e+000 1.193e-002 3.456e-006 
1.722e-005 1.990e+006 1.008e+011 1.000e+000 1.184e-002 3.458e-006 
1.725e-005 1.994e+006 1.008e+011 1.000e+000 1.186e-002 3.459e-006 
1.728e-005 1.997e+006 1.008e+011 1.000e+000 1.178e-002 3.460e-006 
1.730e-005 2.001e+006 1.008e+011 1.000e+000 1.180e-002 3.462e-006 
1.733e-005 2.005e+006 1.008e+011 1.000e+000 1.177e-002 3.463e-006 
1.736e-005 2.009e+006 1.008e+011 1.000e+000 1.176e-002 3.465e-006 
1.739e-005 2.013e+006 1.009e+011 1.000e+000 1.149e-002 3.466e-006 
1.741e-005 2.016e+006 1.009e+011 1.000e+000 1.146e-002 3.468e-006 
1.744e-005 2.020e+006 1.009e+011 1.000e+000 1.147e-002 3.470e-006 
1.747e-005 2.024e+006 1.009e+011 1.000e+000 1.155e-002 3.472e-006 
1.750e-005 2.028e+006 1.009e+011 1.000e+000 1.153e-002 3.474e-006 
1.753e-005 2.032e+006 1.009e+011 1.000e+000 1.185e-002 3.475e-006 
1.755e-005 2.035e+006 1.009e+011 1.000e+000 1.190e-002 3.476e-006 
1.758e-005 2.039e+006 1.009e+011 1.000e+000 1.181e-002 3.477e-006 
1.761e-005 2.043e+006 1.009e+011 1.000e+000 1.185e-002 3.479e-006 
1.764e-005 2.047e+006 1.009e+011 1.000e+000 1.181e-002 3.480e-006 
1.767e-005 2.051e+006 1.009e+011 1.000e+000 1.167e-002 3.481e-006 
1.769e-005 2.055e+006 1.009e+011 1.000e+000 1.166e-002 3.483e-006 
1.772e-005 2.058e+006 1.009e+011 1.000e+000 1.177e-002 3.485e-006 
1.775e-005 2.062e+006 1.009e+011 1.000e+000 1.168e-002 3.486e-006 
1.778e-005 2.066e+006 1.009e+011 1.000e+000 1.173e-002 3.488e-006 
1.781e-005 2.070e+006 1.009e+011 1.000e+000 1.170e-002 3.489e-006 
1.783e-005 2.074e+006 1.009e+011 1.000e+000 1.172e-002 3.491e-006 
1.786e-005 2.078e+006 1.009e+011 1.000e+000 1.172e-002 3.492e-006 
1.789e-005 2.081e+006 1.009e+011 1.000e+000 1.127e-002 3.493e-006 
1.792e-005 2.085e+006 1.009e+011 1.000e+000 1.167e-002 3.495e-006 
1.794e-005 2.089e+006 1.009e+011 1.000e+000 1.139e-002 3.496e-006 
1.797e-005 2.093e+006 1.009e+011 1.000e+000 1.186e-002 3.498e-006 
1.800e-005 2.096e+006 1.009e+011 1.000e+000 1.183e-002 3.500e-006 
1.803e-005 2.100e+006 1.009e+011 1.000e+000 1.184e-002 3.501e-006 
1.806e-005 2.104e+006 1.009e+011 1.000e+000 1.151e-002 3.503e-006 
1.808e-005 2.108e+006 1.009e+011 1.000e+000 1.190e-002 3.504e-006 
1.811e-005 2.112e+006 1.009e+011 1.000e+000 1.183e-002 3.505e-006 
1.814e-005 2.116e+006 1.009e+011 1.000e+000 1.183e-002 3.505e-006 
1.817e-005 2.120e+006 1.009e+011 1.000e+000 1.179e-002 3.506e-006 
1.820e-005 2.124e+006 1.009e+011 1.000e+000 1.184e-002 3.507e-006 
1.822e-005 2.127e+006 1.009e+011 1.000e+000 1.175e-002 3.508e-006 
1.825e-005 2.131e+006 1.009e+011 1.000e+000 1.180e-002 3.510e-006 
1.828e-005 2.135e+006 1.009e+011 1.000e+000 1.198e-002 3.512e-006 
1.831e-005 2.139e+006 1.009e+011 1.000e+000 1.177e-002 3.513e-006 
1.833e-005 2.143e+006 1.009e+011 1.000e+000 1.177e-002 3.514e-006 
1.836e-005 2.147e+006 1.009e+011 1.000e+000 1.178e-002 3.515e-006 
1.839e-005 2.150e+006 1.009e+011 1.000e+000 1.183e-002 3.517e-006 
1.842e-005 2.154e+006 1.009e+011 1.000e+000 1.175e-002 3.518e-006 
1.845e-005 2.158e+006 1.009e+011 1.000e+000 1.167e-002 3.520e-006 
1.847e-005 2.162e+006 1.009e+011 1.000e+000 1.172e-002 3.521e-006 
1.850e-005 2.166e+006 1.009e+011 1.000e+000 1.170e-002 3.523e-006 
1.853e-005 2.169e+006 1.009e+011 1.000e+000 1.164e-002 3.524e-006 
1.856e-005 2.173e+006 1.009e+011 1.000e+000 1.167e-002 3.525e-006 
1.859e-005 2.177e+006 1.009e+011 1.000e+000 1.174e-002 3.526e-006 
1.861e-005 2.181e+006 1.009e+011 1.000e+000 1.173e-002 3.527e-006 
1.864e-005 2.185e+006 1.009e+011 1.000e+000 1.170e-002 3.529e-006 
1.867e-005 2.189e+006 1.009e+011 1.000e+000 1.168e-002 3.530e-006 
1.870e-005 2.192e+006 1.009e+011 1.000e+000 1.144e-002 3.533e-006 
1.872e-005 2.196e+006 1.009e+011 1.000e+000 1.174e-002 3.535e-006 
1.875e-005 2.200e+006 1.009e+011 1.000e+000 1.170e-002 3.537e-006 
1.878e-005 2.204e+006 1.009e+011 1.000e+000 1.170e-002 3.537e-006 
1.881e-005 2.208e+006 1.009e+011 1.000e+000 1.173e-002 3.538e-006 
1.884e-005 2.212e+006 1.009e+011 1.000e+000 1.169e-002 3.539e-006 
1.886e-005 2.215e+006 1.009e+011 1.000e+000 1.156e-002 3.540e-006 
1.889e-005 2.219e+006 1.009e+011 1.000e+000 1.163e-002 3.541e-006 
1.892e-005 2.223e+006 1.009e+011 1.000e+000 1.157e-002 3.543e-006 
1.895e-005 2.227e+006 1.009e+011 1.000e+000 1.152e-002 3.544e-006 
1.898e-005 2.231e+006 1.009e+011 1.000e+000 1.151e-002 3.545e-006 
1.900e-005 2.235e+006 1.009e+011 1.000e+000 1.159e-002 3.546e-006 
1.903e-005 2.239e+006 1.009e+011 1.000e+000 1.172e-002 3.548e-006 
1.906e-005 2.242e+006 1.009e+011 1.000e+000 1.169e-002 3.550e-006 
1.909e-005 2.246e+006 1.009e+011 1.000e+000 1.165e-002 3.552e-006 
1.911e-005 2.250e+006 1.009e+011 1.000e+000 1.168e-002 3.553e-006 
1.914e-005 2.254e+006 1.009e+011 1.000e+000 1.179e-002 3.555e-006 
1.917e-005 2.257e+006 1.009e+011 1.000e+000 1.172e-002 3.557e-006 
1.920e-005 2.261e+006 1.009e+011 1.000e+000 1.170e-002 3.558e-006 
1.923e-005 2.265e+006 1.009e+011 1.000e+000 1.171e-002 3.559e-006 
1.925e-005 2.269e+006 1.009e+011 1.000e+000 1.118e-002 3.561e-006 
1.928e-005 2.273e+006 1.009e+011 1.000e+000 1.174e-002 3.563e-006 
1.931e-005 2.277e+006 1.009e+011 1.000e+000 1.188e-002 3.564e-006 
1.934e-005 2.280e+006 1.009e+011 1.000e+000 1.174e-002 3.565e-006 
1.937e-005 2.284e+006 1.009e+011 1.000e+000 1.176e-002 3.567e-006 
1.939e-005 2.288e+006 1.009e+011 1.000e+000 1.179e-002 3.568e-006 
1.942e-005 2.292e+006 1.009e+011 1.000e+000 1.169e-002 3.569e-006 
1.945e-005 2.296e+006 1.009e+011 1.000e+000 1.178e-002 3.570e-006 
1.948e-005 2.300e+006 1.009e+011 1.000e+000 1.138e-002 3.572e-006 
1.950e-005 2.303e+006 1.009e+011 1.000e+000 1.184e-002 3.573e-006 
1.953e-005 2.307e+006 1.009e+011 1.000e+000 1.179e-002 3.575e-006 
1.956e-005 2.311e+006 1.009e+011 1.000e+000 1.179e-002 3.577e-006 
1.959e-005 2.315e+006 1.009e+011 1.000e+000 1.195e-002 3.578e-006 
1.962e-005 2.319e+006 1.009e+011 1.000e+000 1.175e-002 3.579e-006 
1.964e-005 2.322e+006 1.009e+011 1.000e+000 1.178e-002 3.580e-006 
1.967e-005 2.326e+006 1.009e+011 1.000e+000 1.180e-002 3.582e-006 
1.970e-005 2.330e+006 1.009e+011 1.000e+000 1.176e-002 3.583e-006 
1.973e-005 2.334e+006 1.009e+011 1.000e+000 1.196e-002 3.585e-006 
1.976e-005 2.338e+006 1.009e+011 1.000e+000 1.181e-002 3.586e-006 
1.978e-005 2.342e+006 1.009e+011 1.000e+000 1.188e-002 3.587e-006 
1.981e-005 2.345e+006 1.009e+011 1.000e+000 1.169e-002 3.589e-006 
1.984e-005 2.349e+006 1.009e+011 1.000e+000 1.164e-002 3.590e-006 
1.987e-005 2.353e+006 1.009e+011 1.000e+000 1.170e-002 3.591e-006 
1.989e-005 2.357e+006 1.009e+011 1.000e+000 1.174e-002 3.593e-006 
1.992e-005 2.361e+006 1.009e+011 1.000e+000 1.172e-002 3.595e-006 
1.995e-005 2.364e+006 1.009e+011 1.000e+000 1.174e-002 3.597e-006 
1.998e-005 2.368e+006 1.009e+011 1.000e+000 1.177e-002 3.598e-006 
2.001e-005 2.372e+006 1.009e+011 1.000e+000 1.172e-002 3.600e-006 
2.003e-005 2.376e+006 1.009e+011 1.000e+000 1.171e-002 3.601e-006 
2.006e-005 2.380e+006 1.009e+011 1.000e+000 1.186e-002 3.603e-006 
2.009e-005 2.383e+006 1.009e+011 1.000e+000 1.186e-002 3.605e-006 
2.012e-005 2.387e+006 1.009e+011 1.000e+000 1.169e-002 3.606e-006 
2.015e-005 2.391e+006 1.009e+011 1.000e+000 1.171e-002 3.607e-006 
2.017e-005 2.395e+006 1.009e+011 1.000e+000 1.177e-002 3.609e-006 
2.020e-005 2.399e+006 1.009e+011 1.000e+000 1.182e-002 3.610e-006 
2.023e-005 2.403e+006 1.009e+011 1.000e+000 1.181e-002 3.612e-006 
2.026e-005 2.406e+006 1.009e+011 1.000e+000 1.177e-002 3.613e-006 
2.028e-005 2.410e+006 1.009e+011 1.000e+000 1.177e-002 3.615e-006 
2.031e-005 2.414e+006 1.009e+011 1.000e+000 1.183e-002 3.615e-006 
2.034e-005 2.418e+006 1.009e+011 1.000e+000 1.126e-002 3.616e-006 
2.037e-005 2.422e+006 1.009e+011 1.000e+000 1.188e-002 3.618e-006 
2.040e-005 2.426e+006 1.009e+011 1.000e+000 1.194e-002 3.619e-006 
2.042e-005 2.429e+006 1.009e+011 1.000e+000 1.164e-002 3.621e-006 
2.045e-005 2.433e+006 1.009e+011 1.000e+000 1.162e-002 3.623e-006 
2.048e-005 2.437e+006 1.009e+011 1.000e+000 1.159e-002 3.625e-006 
2.051e-005 2.441e+006 1.009e+011 1.000e+000 1.175e-002 3.626e-006 
2.054e-005 2.445e+006 1.009e+011 1.000e+000 1.177e-002 3.628e-006 
2.056e-005 2.448e+006 1.009e+011 1.000e+000 1.166e-002 3.629e-006 
2.059e-005 2.452e+006 1.009e+011 1.000e+000 1.181e-002 3.630e-006 
2.062e-005 2.456e+006 1.009e+011 1.000e+000 1.172e-002 3.632e-006 
2.065e-005 2.460e+006 1.009e+011 1.000e+000 1.161e-002 3.633e-006 
2.067e-005 2.464e+006 1.009e+011 1.000e+000 1.111e-002 3.635e-006 
2.070e-005 2.467e+006 1.009e+011 1.000e+000 1.167e-002 3.636e-006 
2.073e-005 2.471e+006 1.009e+011 1.000e+000 1.172e-002 3.638e-006 
2.076e-005 2.475e+006 1.009e+011 1.000e+000 1.176e-002 3.639e-006 
2.079e-005 2.479e+006 1.009e+011 1.000e+000 1.177e-002 3.641e-006 
2.081e-005 2.483e+006 1.009e+011 1.000e+000 1.175e-002 3.642e-006 
2.084e-005 2.487e+006 1.009e+011 1.000e+000 1.168e-002 3.644e-006 
2.087e-005 2.490e+006 1.009e+011 1.000e+000 1.189e-002 3.645e-006 
2.090e-005 2.494e+006 1.009e+011 1.000e+000 1.178e-002 3.646e-006 
2.093e-005 2.498e+006 1.009e+011 1.000e+000 1.115e-002 3.648e-006 
2.095e-005 2.502e+006 1.009e+011 1.000e+000 1.176e-002 3.649e-006 
2.098e-005 2.506e+006 1.009e+011 1.000e+000 1.183e-002 3.650e-006 
2.101e-005 2.509e+006 1.009e+011 1.000e+000 1.180e-002 3.653e-006 
2.104e-005 2.513e+006 1.009e+011 1.000e+000 1.158e-002 3.654e-006 
2.107e-005 2.517e+006 1.009e+011 1.000e+000 1.180e-002 3.656e-006 
2.109e-005 2.521e+006 1.009e+011 1.000e+000 1.175e-002 3.658e-006 
2.112e-005 2.525e+006 1.009e+011 1.000e+000 1.180e-002 3.660e-006 
2.115e-005 2.528e+006 1.009e+011 1.000e+000 1.176e-002 3.661e-006 
2.118e-005 2.532e+006 1.009e+011 1.000e+000 1.183e-002 3.662e-006 
2.120e-005 2.536e+006 1.009e+011 1.000e+000 1.167e-002 3.664e-006 
2.123e-005 2.540e+006 1.009e+011 1.000e+000 1.179e-002 3.665e-006 
2.126e-005 2.544e+006 1.009e+011 1.000e+000 1.181e-002 3.666e-006 
2.129e-005 2.548e+006 1.009e+011 1.000e+000 1.173e-002 3.668e-006 
2.132e-005 2.551e+006 1.009e+011 1.000e+000 1.169e-002 3.669e-006 
2.134e-005 2.555e+006 1.009e+011 1.000e+000 1.193e-002 3.671e-006 
2.137e-005 2.559e+006 1.009e+011 1.000e+000 1.173e-002 3.672e-006 
2.140e-005 2.563e+006 1.009e+011 1.000e+000 1.168e-002 3.674e-006 
2.143e-005 2.567e+006 1.009e+011 1.000e+000 1.173e-002 3.675e-006 
2.146e-005 2.570e+006 1.009e+011 1.000e+000 1.161e-002 3.677e-006 
2.148e-005 2.574e+006 1.009e+011 1.000e+000 1.130e-002 3.678e-006 
2.151e-005 2.578e+006 1.010e+011 1.000e+000 1.158e-002 3.679e-006 
2.154e-005 2.582e+006 1.009e+011 1.000e+000 1.162e-002 3.681e-006 
2.157e-005 2.586e+006 1.009e+011 1.000e+000 1.172e-002 3.682e-006 
2.159e-005 2.589e+006 1.009e+011 1.000e+000 1.168e-002 3.684e-006 
2.162e-005 2.593e+006 1.010e+011 1.000e+000 1.122e-002 3.686e-006 
2.165e-005 2.597e+006 1.009e+011 1.000e+000 1.169e-002 3.687e-006 
2.168e-005 2.601e+006 1.010e+011 1.000e+000 1.166e-002 3.689e-006 
2.171e-005 2.605e+006 1.010e+011 1.000e+000 1.175e-002 3.690e-006 
2.173e-005 2.609e+006 1.010e+011 1.000e+000 1.173e-002 3.692e-006 
2.176e-005 2.612e+006 1.010e+011 1.000e+000 1.177e-002 3.693e-006 
2.179e-005 2.616e+006 1.010e+011 1.000e+000 1.160e-002 3.695e-006 
2.182e-005 2.620e+006 1.010e+011 1.000e+000 1.158e-002 3.697e-006 
2.185e-005 2.624e+006 1.010e+011 1.000e+000 1.168e-002 3.698e-006 
2.187e-005 2.627e+006 1.010e+011 1.000e+000 1.177e-002 3.700e-006 
2.190e-005 2.631e+006 1.010e+011 1.000e+000 1.165e-002 3.701e-006 
2.193e-005 2.635e+006 1.010e+011 1.000e+000 1.166e-002 3.703e-006 
2.196e-005 2.639e+006 1.010e+011 1.000e+000 1.179e-002 3.705e-006 
2.198e-005 2.643e+006 1.010e+011 1.000e+000 1.157e-002 3.706e-006 
2.201e-005 2.647e+006 1.010e+011 1.000e+000 1.170e-002 3.708e-006 
2.204e-005 2.650e+006 1.010e+011 1.000e+000 1.167e-002 3.709e-006 
2.207e-005 2.654e+006 1.010e+011 1.000e+000 1.173e-002 3.711e-006 
2.210e-005 2.658e+006 1.010e+011 1.000e+000 1.162e-002 3.712e-006 
2.212e-005 2.662e+006 1.010e+011 1.000e+000 1.163e-002 3.713e-006 
2.215e-005 2.666e+006 1.010e+011 1.000e+000 1.165e-002 3.715e-006 
2.218e-005 2.670e+006 1.010e+011 1.000e+000 1.148e-002 3.716e-006 
2.221e-005 2.673e+006 1.010e+011 1.000e+000 1.169e-002 3.717e-006 
2.224e-005 2.677e+006 1.010e+011 1.000e+000 1.156e-002 3.719e-006 
2.226e-005 2.681e+006 1.010e+011 1.000e+000 1.165e-002 3.720e-006 
2.229e-005 2.685e+006 1.010e+011 1.000e+000 1.154e-002 3.721e-006 
2.232e-005 2.689e+006 1.010e+011 1.000e+000 1.157e-002 3.722e-006 
2.235e-005 2.693e+006 1.010e+011 1.000e+000 1.148e-002 3.724e-006 
2.237e-005 2.696e+006 1.010e+011 1.000e+000 1.170e-002 3.726e-006 
2.240e-005 2.700e+006 1.010e+011 1.000e+000 1.149e-002 3.727e-006 
2.243e-005 2.704e+006 1.010e+011 1.000e+000 1.177e-002 3.729e-006 
2.246e-005 2.708e+006 1.010e+011 1.000e+000 1.150e-002 3.730e-006 
2.249e-005 2.711e+006 1.010e+011 1.000e+000 1.169e-002 3.732e-006 
2.251e-005 2.715e+006 1.010e+011 1.000e+000 1.165e-002 3.734e-006 
2.254e-005 2.719e+006 1.010e+011 1.000e+000 1.174e-002 3.735e-006 
2.257e-005 2.723e+006 1.010e+011 1.000e+000 1.169e-002 3.737e-006 
2.260e-005 2.727e+006 1.010e+011 1.000e+000 1.162e-002 3.738e-006 
2.263e-005 2.730e+006 1.010e+011 1.000e+000 1.182e-002 3.740e-006 
2.265e-005 2.734e+006 1.010e+011 1.000e+000 1.165e-002 3.741e-006 
2.268e-005 2.738e+006 1.010e+011 1.000e+000 1.164e-002 3.744e-006 
2.271e-005 2.742e+006 1.010e+011 1.000e+000 1.170e-002 3.746e-006 
2.274e-005 2.745e+006 1.010e+011 1.000e+000 1.164e-002 3.748e-006 
2.276e-005 2.749e+006 1.010e+011 1.000e+000 1.162e-002 3.750e-006 
2.279e-005 2.753e+006 1.010e+011 1.000e+000 1.151e-002 3.751e-006 
2.282e-005 2.757e+006 1.010e+011 1.000e+000 1.162e-002 3.753e-006 
2.285e-005 2.761e+006 1.010e+011 1.000e+000 1.175e-002 3.754e-006 
2.288e-005 2.764e+006 1.010e+011 1.000e+000 1.159e-002 3.756e-006 
2.290e-005 2.768e+006 1.010e+011 1.000e+000 1.168e-002 3.757e-006 
2.293e-005 2.772e+006 1.010e+011 1.000e+000 1.160e-002 3.758e-006 
2.296e-005 2.776e+006 1.010e+011 1.000e+000 1.156e-002 3.760e-006 
2.299e-005 2.780e+006 1.010e+011 1.000e+000 1.157e-002 3.762e-006 
2.302e-005 2.783e+006 1.010e+011 1.000e+000 1.160e-002 3.763e-006 
2.304e-005 2.787e+006 1.010e+011 1.000e+000 1.156e-002 3.765e-006 
2.307e-005 2.791e+006 1.010e+011 1.000e+000 1.157e-002 3.767e-006 
2.310e-005 2.795e+006 1.010e+011 1.000e+000 1.158e-002 3.768e-006 
2.313e-005 2.799e+006 1.010e+011 1.000e+000 1.170e-002 3.770e-006 
2.315e-005 2.802e+006 1.010e+011 1.000e+000 1.162e-002 3.772e-006 
2.318e-005 2.806e+006 1.010e+011 1.000e+000 1.154e-002 3.773e-006 
2.321e-005 2.810e+006 1.010e+011 1.000e+000 1.152e-002 3.774e-006 
2.324e-005 2.814e+006 1.010e+011 1.000e+000 1.183e-002 3.776e-006 
2.327e-005 2.818e+006 1.010e+011 1.000e+000 1.166e-002 3.777e-006 
2.329e-005 2.821e+006 1.010e+011 1.000e+000 1.178e-002 3.779e-006 
2.332e-005 2.825e+006 1.010e+011 1.000e+000 1.173e-002 3.781e-006 
2.335e-005 2.829e+006 1.010e+011 1.000e+000 1.161e-002 3.782e-006 
2.338e-005 2.833e+006 1.010e+011 1.000e+000 1.180e-002 3.784e-006 
2.341e-005 2.837e+006 1.010e+011 1.000e+000 1.168e-002 3.785e-006 
2.343e-005 2.840e+006 1.010e+011 1.000e+000 1.171e-002 3.787e-006 
2.346e-005 2.844e+006 1.010e+011 1.000e+000 1.166e-002 3.789e-006 
2.349e-005 2.848e+006 1.010e+011 1.000e+000 1.172e-002 3.790e-006 
2.352e-005 2.852e+006 1.010e+011 1.000e+000 1.170e-002 3.791e-006 
2.354e-005 2.856e+006 1.010e+011 1.000e+000 1.167e-002 3.793e-006 
2.357e-005 2.860e+006 1.010e+011 1.000e+000 1.163e-002 3.794e-006 
2.360e-005 2.863e+006 1.010e+011 1.000e+000 1.148e-002 3.796e-006 
2.363e-005 2.867e+006 1.010e+011 1.000e+000 1.134e-002 3.799e-006 
2.366e-005 2.871e+006 1.010e+011 1.000e+000 1.138e-002 3.800e-006 
2.368e-005 2.875e+006 1.010e+011 1.000e+000 1.167e-002 3.802e-006 
2.371e-005 2.878e+006 1.010e+011 1.000e+000 1.135e-002 3.804e-006 
2.374e-005 2.882e+006 1.010e+011 1.000e+000 1.138e-002 3.805e-006 
2.377e-005 2.886e+006 1.010e+011 1.000e+000 1.154e-002 3.806e-006 
2.380e-005 2.890e+006 1.010e+011 1.000e+000 1.127e-002 3.808e-006 
2.382e-005 2.894e+006 1.010e+011 1.000e+000 1.128e-002 3.810e-006 
2.385e-005 2.897e+006 1.010e+011 1.000e+000 1.146e-002 3.811e-006 
2.388e-005 2.901e+006 1.010e+011 1.000e+000 1.133e-002 3.814e-006 
2.391e-005 2.905e+006 1.010e+011 1.000e+000 1.163e-002 3.815e-006 
2.393e-005 2.909e+006 1.010e+011 1.000e+000 1.164e-002 3.818e-006 
2.396e-005 2.912e+006 1.010e+011 1.000e+000 1.155e-002 3.820e-006 
2.399e-005 2.916e+006 1.010e+011 1.000e+000 1.148e-002 3.821e-006 
2.402e-005 2.920e+006 1.010e+011 1.000e+000 1.166e-002 3.822e-006 
2.405e-005 2.924e+006 1.010e+011 1.000e+000 1.174e-002 3.824e-006 
2.407e-005 2.928e+006 1.010e+011 1.000e+000 1.160e-002 3.826e-006 
2.410e-005 2.931e+006 1.010e+011 1.000e+000 1.163e-002 3.827e-006 
2.413e-005 2.935e+006 1.010e+011 1.000e+000 1.169e-002 3.829e-006 
2.416e-005 2.939e+006 1.010e+011 1.000e+000 1.159e-002 3.830e-006 
2.419e-005 2.943e+006 1.010e+011 1.000e+000 1.159e-002 3.832e-006 
2.421e-005 2.947e+006 1.010e+011 1.000e+000 1.190e-002 3.833e-006 
2.424e-005 2.950e+006 1.010e+011 1.000e+000 1.178e-002 3.835e-006 
2.427e-005 2.954e+006 1.010e+011 1.000e+000 1.160e-002 3.837e-006 
2.430e-005 2.958e+006 1.010e+011 1.000e+000 1.148e-002 3.839e-006 
2.432e-005 2.962e+006 1.010e+011 1.000e+000 1.164e-002 3.841e-006 
2.435e-005 2.965e+006 1.010e+011 1.000e+000 1.158e-002 3.842e-006 
2.438e-005 2.969e+006 1.010e+011 1.000e+000 1.175e-002 3.844e-006 
2.441e-005 2.973e+006 1.010e+011 1.000e+000 1.158e-002 3.845e-006 
2.444e-005 2.977e+006 1.010e+011 1.000e+000 1.174e-002 3.847e-006 
2.446e-005 2.981e+006 1.010e+011 1.000e+000 1.180e-002 3.848e-006 
2.449e-005 2.985e+006 1.010e+011 1.000e+000 1.156e-002 3.849e-006 
2.452e-005 2.988e+006 1.010e+011 1.000e+000 1.166e-002 3.850e-006 
2.455e-005 2.992e+006 1.010e+011 1.000e+000 1.172e-002 3.852e-006 
2.458e-005 2.996e+006 1.010e+011 1.000e+000 1.154e-002 3.853e-006 
2.460e-005 3.000e+006 1.010e+011 1.000e+000 1.153e-002 3.855e-006 
2.463e-005 3.004e+006 1.010e+011 1.000e+000 1.180e-002 3.856e-006 
2.466e-005 3.007e+006 1.010e+011 1.000e+000 1.162e-002 3.858e-006 
2.469e-005 3.011e+006 1.010e+011 1.000e+000 1.165e-002 3.860e-006 
2.472e-005 3.015e+006 1.010e+011 1.000e+000 1.172e-002 3.861e-006 
2.474e-005 3.019e+006 1.010e+011 1.000e+000 1.151e-002 3.862e-006 
2.477e-005 3.023e+006 1.010e+011 1.000e+000 1.163e-002 3.863e-006 
2.480e-005 3.027e+006 1.010e+011 1.000e+000 1.169e-002 3.865e-006 
2.483e-005 3.030e+006 1.010e+011 1.000e+000 1.164e-002 3.866e-006 
2.485e-005 3.034e+006 1.010e+011 1.000e+000 1.166e-002 3.868e-006 
2.488e-005 3.038e+006 1.010e+011 1.000e+000 1.170e-002 3.869e-006 
2.491e-005 3.042e+006 1.010e+011 1.000e+000 1.158e-002 3.871e-006 
2.494e-005 3.046e+006 1.010e+011 1.000e+000 1.181e-002 3.872e-006 
2.497e-005 3.049e+006 1.010e+011 1.000e+000 1.174e-002 3.874e-006 
2.499e-005 3.053e+006 1.010e+011 1.000e+000 1.163e-002 3.876e-006 
2.502e-005 3.057e+006 1.010e+011 1.000e+000 1.162e-002 3.878e-006 
2.505e-005 3.061e+006 1.010e+011 1.000e+000 1.157e-002 3.879e-006 
2.508e-005 3.065e+006 1.011e+011 1.000e+000 1.165e-002 3.881e-006 
2.511e-005 3.068e+006 1.011e+011 1.000e+000 1.169e-002 3.883e-006 
2.513e-005 3.072e+006 1.011e+011 1.000e+000 1.159e-002 3.885e-006 
2.516e-005 3.076e+006 1.011e+011 1.000e+000 1.170e-002 3.886e-006 
2.519e-005 3.080e+006 1.011e+011 1.000e+000 1.155e-002 3.888e-006 
2.522e-005 3.083e+006 1.011e+011 1.000e+000 1.161e-002 3.890e-006 
2.524e-005 3.087e+006 1.011e+011 1.000e+000 1.165e-002 3.892e-006 
2.527e-005 3.091e+006 1.011e+011 1.000e+000 1.170e-002 3.894e-006 
2.530e-005 3.095e+006 1.011e+011 1.000e+000 1.162e-002 3.896e-006 
2.533e-005 3.098e+006 1.011e+011 1.000e+000 1.172e-002 3.897e-006 
2.536e-005 3.102e+006 1.011e+011 1.000e+000 1.186e-002 3.899e-006 
2.538e-005 3.106e+006 1.011e+011 1.000e+000 1.164e-002 3.901e-006 
2.541e-005 3.110e+006 1.011e+011 1.000e+000 1.173e-002 3.902e-006 
2.544e-005 3.114e+006 1.011e+011 1.000e+000 1.178e-002 3.904e-006 
2.547e-005 3.117e+006 1.011e+011 1.000e+000 1.159e-002 3.905e-006 
2.550e-005 3.121e+006 1.011e+011 1.000e+000 1.153e-002 3.907e-006 
2.552e-005 3.125e+006 1.011e+011 1.000e+000 1.165e-002 3.909e-006 
2.555e-005 3.129e+006 1.011e+011 1.000e+000 1.155e-002 3.910e-006 
2.558e-005 3.133e+006 1.011e+011 1.000e+000 1.185e-002 3.912e-006 
2.561e-005 3.136e+006 1.011e+011 1.000e+000 1.193e-002 3.913e-006 
2.563e-005 3.140e+006 1.011e+011 1.000e+000 1.170e-002 3.914e-006 
2.566e-005 3.144e+006 1.011e+011 1.000e+000 1.166e-002 3.916e-006 
2.569e-005 3.148e+006 1.011e+011 1.000e+000 1.152e-002 3.917e-006 
2.572e-005 3.152e+006 1.011e+011 1.000e+000 1.174e-002 3.919e-006 
2.575e-005 3.156e+006 1.011e+011 1.000e+000 1.159e-002 3.920e-006 
2.577e-005 3.159e+006 1.011e+011 1.000e+000 1.150e-002 3.922e-006 
2.580e-005 3.163e+006 1.011e+011 1.000e+000 1.162e-002 3.924e-006 
2.583e-005 3.167e+006 1.011e+011 1.000e+000 1.171e-002 3.925e-006 
2.586e-005 3.171e+006 1.011e+011 1.000e+000 1.151e-002 3.927e-006 
2.589e-005 3.174e+006 1.011e+011 1.000e+000 1.167e-002 3.929e-006 
2.591e-005 3.178e+006 1.011e+011 1.000e+000 1.144e-002 3.931e-006 
2.594e-005 3.182e+006 1.011e+011 1.000e+000 1.144e-002 3.933e-006 
2.597e-005 3.186e+006 1.011e+011 1.000e+000 1.161e-002 3.935e-006 
2.600e-005 3.190e+006 1.011e+011 1.000e+000 1.138e-002 3.936e-006 
2.602e-005 3.193e+006 1.011e+011 1.000e+000 1.147e-002 3.938e-006 
2.605e-005 3.197e+006 1.011e+011 1.000e+000 1.158e-002 3.940e-006 
2.608e-005 3.201e+006 1.011e+011 1.000e+000 1.149e-002 3.941e-006 
2.611e-005 3.205e+006 1.011e+011 1.000e+000 1.157e-002 3.943e-006 
2.614e-005 3.208e+006 1.011e+011 1.000e+000 1.176e-002 3.945e-006 
2.616e-005 3.212e+006 1.011e+011 1.000e+000 1.169e-002 3.947e-006 
2.619e-005 3.216e+006 1.011e+011 1.000e+000 1.163e-002 3.948e-006 
2.622e-005 3.220e+006 1.011e+011 1.000e+000 1.168e-002 3.949e-006 
2.625e-005 3.224e+006 1.011e+011 1.000e+000 1.159e-002 3.951e-006 
2.628e-005 3.227e+006 1.011e+011 1.000e+000 1.165e-002 3.953e-006 
2.630e-005 3.231e+006 1.011e+011 1.000e+000 1.146e-002 3.954e-006 
2.633e-005 3.235e+006 1.011e+011 1.000e+000 1.157e-002 3.955e-006 
2.636e-005 3.239e+006 1.011e+011 1.000e+000 1.147e-002 3.957e-006 
2.639e-005 3.243e+006 1.011e+011 1.000e+000 1.151e-002 3.959e-006 
2.641e-005 3.246e+006 1.011e+011 1.000e+000 1.138e-002 3.961e-006 
2.644e-005 3.250e+006 1.011e+011 1.000e+000 1.160e-002 3.963e-006 
2.647e-005 3.254e+006 1.011e+011 1.000e+000 1.137e-002 3.965e-006 
2.650e-005 3.258e+006 1.011e+011 1.000e+000 1.163e-002 3.967e-006 
2.653e-005 3.261e+006 1.011e+011 1.000e+000 1.147e-002 3.969e-006 
2.655e-005 3.265e+006 1.011e+011 1.000e+000 1.169e-002 3.971e-006 
2.658e-005 3.269e+006 1.011e+011 1.000e+000 1.133e-002 3.973e-006 
2.661e-005 3.272e+006 1.011e+011 1.000e+000 1.128e-002 3.976e-006 
2.664e-005 3.276e+006 1.011e+011 1.000e+000 1.137e-002 3.977e-006 
2.667e-005 3.280e+006 1.011e+011 1.000e+000 1.136e-002 3.979e-006 
2.669e-005 3.284e+006 1.011e+011 1.000e+000 1.145e-002 3.982e-006 
2.672e-005 3.287e+006 1.011e+011 1.000e+000 1.153e-002 3.984e-006 
2.675e-005 3.291e+006 1.011e+011 1.000e+000 1.156e-002 3.985e-006 
2.678e-005 3.295e+006 1.011e+011 1.000e+000 1.144e-002 3.987e-006 
2.680e-005 3.299e+006 1.011e+011 1.000e+000 1.151e-002 3.989e-006 
2.683e-005 3.302e+006 1.011e+011 1.000e+000 1.139e-002 3.991e-006 
2.686e-005 3.306e+006 1.011e+011 1.000e+000 1.152e-002 3.993e-006 
2.689e-005 3.310e+006 1.011e+011 1.000e+000 1.119e-002 3.994e-006 
2.692e-005 3.314e+006 1.011e+011 1.000e+000 1.126e-002 3.996e-006 
2.694e-005 3.318e+006 1.011e+011 1.000e+000 1.119e-002 3.997e-006 
2.697e-005 3.321e+006 1.011e+011 1.000e+000 1.123e-002 3.999e-006 
2.700e-005 3.325e+006 1.011e+011 1.000e+000 1.158e-002 4.001e-006 
2.703e-005 3.329e+006 1.011e+011 1.000e+000 1.126e-002 4.003e-006 
2.706e-005 3.333e+006 1.011e+011 1.000e+000 1.137e-002 4.005e-006 
2.708e-005 3.337e+006 1.011e+011 1.000e+000 1.135e-002 4.006e-006 
2.711e-005 3.340e+006 1.011e+011 1.000e+000 1.142e-002 4.008e-006 
2.714e-005 3.344e+006 1.011e+011 1.000e+000 1.139e-002 4.009e-006 
2.717e-005 3.348e+006 1.011e+011 1.000e+000 1.129e-002 4.011e-006 
2.719e-005 3.352e+006 1.011e+011 1.000e+000 1.124e-002 4.012e-006 
2.722e-005 3.356e+006 1.011e+011 1.000e+000 1.135e-002 4.014e-006 
2.725e-005 3.359e+006 1.011e+011 1.000e+000 1.134e-002 4.016e-006 
2.728e-005 3.363e+006 1.011e+011 1.000e+000 1.130e-002 4.017e-006 
2.731e-005 3.367e+006 1.011e+011 1.000e+000 1.139e-002 4.019e-006 
2.733e-005 3.371e+006 1.011e+011 1.000e+000 1.138e-002 4.020e-006 
2.736e-005 3.374e+006 1.011e+011 1.000e+000 1.132e-002 4.022e-006 
2.739e-005 3.378e+006 1.011e+011 1.000e+000 1.135e-002 4.025e-006 
2.742e-005 3.382e+006 1.011e+011 1.000e+000 1.140e-002 4.026e-006 
2.745e-005 3.386e+006 1.011e+011 1.000e+000 1.133e-002 4.028e-006 
2.747e-005 3.390e+006 1.011e+011 1.000e+000 1.144e-002 4.030e-006 
2.750e-005 3.393e+006 1.011e+011 1.000e+000 1.141e-002 4.031e-006 
2.753e-005 3.397e+006 1.011e+011 1.000e+000 1.129e-002 4.033e-006 
2.756e-005 3.401e+006 1.011e+011 1.000e+000 1.156e-002 4.034e-006 
2.758e-005 3.405e+006 1.011e+011 1.000e+000 1.150e-002 4.036e-006 
2.761e-005 3.409e+006 1.011e+011 1.000e+000 1.144e-002 4.037e-006 
2.764e-005 3.412e+006 1.011e+011 1.000e+000 1.138e-002 4.039e-006 
2.767e-005 3.416e+006 1.011e+011 1.000e+000 1.141e-002 4.041e-006 
2.770e-005 3.420e+006 1.011e+011 1.000e+000 1.132e-002 4.042e-006 
2.772e-005 3.424e+006 1.011e+011 1.000e+000 1.134e-002 4.043e-006 
2.775e-005 3.428e+006 1.011e+011 1.000e+000 1.131e-002 4.045e-006 
2.778e-005 3.431e+006 1.011e+011 1.000e+000 1.139e-002 4.046e-006 
2.781e-005 3.435e+006 1.011e+011 1.000e+000 1.127e-002 4.048e-006 
2.784e-005 3.439e+006 1.012e+011 1.000e+000 1.148e-002 4.050e-006 
2.786e-005 3.443e+006 1.012e+011 1.000e+000 1.147e-002 4.051e-006 
2.789e-005 3.447e+006 1.012e+011 1.000e+000 1.146e-002 4.053e-006 
2.792e-005 3.450e+006 1.012e+011 1.000e+000 1.141e-002 4.056e-006 
2.795e-005 3.454e+006 1.012e+011 1.000e+000 1.131e-002 4.058e-006 
2.798e-005 3.458e+006 1.012e+011 1.000e+000 1.137e-002 4.060e-006 
2.800e-005 3.461e+006 1.012e+011 1.000e+000 1.130e-002 4.061e-006 
2.803e-005 3.465e+006 1.012e+011 1.000e+000 1.153e-002 4.063e-006 
2.806e-005 3.469e+006 1.012e+011 1.000e+000 1.120e-002 4.065e-006 
2.809e-005 3.473e+006 1.012e+011 1.000e+000 1.156e-002 4.066e-006 
2.811e-005 3.477e+006 1.012e+011 1.000e+000 1.138e-002 4.067e-006 
2.814e-005 3.481e+006 1.012e+011 1.000e+000 1.158e-002 4.069e-006 
2.817e-005 3.484e+006 1.012e+011 1.000e+000 1.137e-002 4.070e-006 
2.820e-005 3.488e+006 1.012e+011 1.000e+000 1.127e-002 4.072e-006 
2.823e-005 3.492e+006 1.012e+011 1.000e+000 1.131e-002 4.073e-006 
2.825e-005 3.496e+006 1.012e+011 1.000e+000 1.136e-002 4.075e-006 
2.828e-005 3.499e+006 1.012e+011 1.000e+000 1.138e-002 4.077e-006 
2.831e-005 3.503e+006 1.012e+011 1.000e+000 1.127e-002 4.079e-006 
2.834e-005 3.507e+006 1.012e+011 1.000e+000 1.125e-002 4.081e-006 
2.837e-005 3.511e+006 1.012e+011 1.000e+000 1.134e-002 4.082e-006 
2.839e-005 3.515e+006 1.012e+011 1.000e+000 1.132e-002 4.084e-006 
2.842e-005 3.518e+006 1.012e+011 1.000e+000 1.130e-002 4.086e-006 
2.845e-005 3.522e+006 1.012e+011 1.000e+000 1.136e-002 4.087e-006 
2.848e-005 3.526e+006 1.012e+011 1.000e+000 1.136e-002 4.089e-006 
2.850e-005 3.530e+006 1.012e+011 1.000e+000 1.135e-002 4.091e-006 
2.853e-005 3.533e+006 1.012e+011 1.000e+000 1.130e-002 4.093e-006 
2.856e-005 3.537e+006 1.012e+011 1.000e+000 1.126e-002 4.094e-006 
2.859e-005 3.541e+006 1.012e+011 1.000e+000 1.126e-002 4.096e-006 
2.862e-005 3.545e+006 1.012e+011 1.000e+000 1.131e-002 4.098e-006 
2.864e-005 3.549e+006 1.012e+011 1.000e+000 1.131e-002 4.100e-006 
2.867e-005 3.552e+006 1.012e+011 1.000e+000 1.137e-002 4.102e-006 
2.870e-005 3.556e+006 1.012e+011 1.000e+000 1.138e-002 4.104e-006 
2.873e-005 3.560e+006 1.012e+011 1.000e+000 1.136e-002 4.106e-006 
2.876e-005 3.564e+006 1.012e+011 1.000e+000 1.134e-002 4.108e-006 
2.878e-005 3.567e+006 1.012e+011 1.000e+000 1.132e-002 4.110e-006 
2.881e-005 3.571e+006 1.012e+011 1.000e+000 1.137e-002 4.111e-006 
2.884e-005 3.575e+006 1.012e+011 1.000e+000 1.135e-002 4.113e-006 
2.887e-005 3.579e+006 1.012e+011 1.000e+000 1.124e-002 4.115e-006 
2.889e-005 3.582e+006 1.012e+011 1.000e+000 1.119e-002 4.118e-006 
2.892e-005 3.586e+006 1.012e+011 1.000e+000 1.130e-002 4.120e-006 
2.895e-005 3.590e+006 1.012e+011 1.000e+000 1.136e-002 4.122e-006 
2.898e-005 3.593e+006 1.012e+011 1.000e+000 1.118e-002 4.124e-006 
2.901e-005 3.597e+006 1.012e+011 1.000e+000 1.117e-002 4.125e-006 
2.903e-005 3.601e+006 1.012e+011 1.000e+000 1.128e-002 4.127e-006 
2.906e-005 3.605e+006 1.012e+011 1.000e+000 1.150e-002 4.128e-006 
2.909e-005 3.609e+006 1.012e+011 1.000e+000 1.128e-002 4.129e-006 
2.912e-005 3.613e+006 1.012e+011 1.000e+000 1.147e-002 4.131e-006 
2.915e-005 3.616e+006 1.012e+011 1.000e+000 1.141e-002 4.132e-006 
2.917e-005 3.620e+006 1.012e+011 1.000e+000 1.145e-002 4.134e-006 
2.920e-005 3.624e+006 1.012e+011 1.000e+000 1.129e-002 4.136e-006 
2.923e-005 3.628e+006 1.012e+011 1.000e+000 1.131e-002 4.138e-006 
2.926e-005 3.631e+006 1.012e+011 1.000e+000 1.136e-002 4.140e-006 
2.928e-005 3.635e+006 1.012e+011 1.000e+000 1.131e-002 4.141e-006 
2.931e-005 3.639e+006 1.012e+011 1.000e+000 1.137e-002 4.143e-006 
2.934e-005 3.643e+006 1.012e+011 1.000e+000 1.128e-002 4.144e-006 
2.937e-005 3.647e+006 1.012e+011 1.000e+000 1.128e-002 4.146e-006 
2.940e-005 3.650e+006 1.012e+011 1.000e+000 1.131e-002 4.148e-006 
2.942e-005 3.654e+006 1.012e+011 1.000e+000 1.139e-002 4.150e-006 
2.945e-005 3.658e+006 1.012e+011 1.000e+000 1.127e-002 4.152e-006 
2.948e-005 3.662e+006 1.012e+011 1.000e+000 1.133e-002 4.153e-006 
2.951e-005 3.665e+006 1.012e+011 1.000e+000 1.133e-002 4.155e-006 
2.954e-005 3.669e+006 1.012e+011 1.000e+000 1.149e-002 4.157e-006 
2.956e-005 3.673e+006 1.012e+011 1.000e+000 1.136e-002 4.158e-006 
2.959e-005 3.677e+006 1.012e+011 1.000e+000 1.137e-002 4.160e-006 
2.962e-005 3.680e+006 1.012e+011 1.000e+000 1.129e-002 4.163e-006 
2.965e-005 3.684e+006 1.012e+011 1.000e+000 1.134e-002 4.165e-006 
2.967e-005 3.688e+006 1.012e+011 1.000e+000 1.129e-002 4.167e-006 
2.970e-005 3.692e+006 1.012e+011 1.000e+000 1.134e-002 4.168e-006 
2.973e-005 3.696e+006 1.012e+011 1.000e+000 1.168e-002 4.170e-006 
2.976e-005 3.699e+006 1.012e+011 1.000e+000 1.134e-002 4.170e-006 
2.979e-005 3.703e+006 1.012e+011 1.000e+000 1.146e-002 4.173e-006 
2.981e-005 3.707e+006 1.012e+011 1.000e+000 1.129e-002 4.175e-006 
2.984e-005 3.711e+006 1.012e+011 1.000e+000 1.137e-002 4.176e-006 
2.987e-005 3.715e+006 1.012e+011 1.000e+000 1.130e-002 4.178e-006 
2.990e-005 3.718e+006 1.012e+011 1.000e+000 1.129e-002 4.180e-006 
2.993e-005 3.722e+006 1.012e+011 1.000e+000 1.138e-002 4.182e-006 
2.995e-005 3.726e+006 1.012e+011 1.000e+000 1.146e-002 4.183e-006 
2.998e-005 3.730e+006 1.012e+011 1.000e+000 1.146e-002 4.185e-006 
3.001e-005 3.733e+006 1.012e+011 1.000e+000 1.140e-002 4.187e-006 
3.004e-005 3.737e+006 1.012e+011 1.000e+000 1.140e-002 4.188e-006 
3.006e-005 3.741e+006 1.012e+011 1.000e+000 1.133e-002 4.190e-006 
3.009e-005 3.745e+006 1.012e+011 1.000e+000 1.148e-002 4.192e-006 
3.012e-005 3.749e+006 1.012e+011 1.000e+000 1.128e-002 4.193e-006 
3.015e-005 3.752e+006 1.012e+011 1.000e+000 1.127e-002 4.194e-006 
3.018e-005 3.756e+006 1.012e+011 1.000e+000 1.126e-002 4.196e-006 
3.020e-005 3.760e+006 1.012e+011 1.000e+000 1.126e-002 4.197e-006 
3.023e-005 3.764e+006 1.012e+011 1.000e+000 1.123e-002 4.199e-006 
3.026e-005 3.768e+006 1.012e+011 1.000e+000 1.132e-002 4.201e-006 
3.029e-005 3.771e+006 1.012e+011 1.000e+000 1.132e-002 4.203e-006 
3.032e-005 3.775e+006 1.012e+011 1.000e+000 1.120e-002 4.204e-006 
3.034e-005 3.779e+006 1.012e+011 1.000e+000 1.112e-002 4.206e-006 
3.037e-005 3.783e+006 1.012e+011 1.000e+000 1.125e-002 4.208e-006 
3.040e-005 3.786e+006 1.012e+011 1.000e+000 1.132e-002 4.210e-006 
3.043e-005 3.790e+006 1.013e+011 1.000e+000 1.195e-002 4.211e-006 
3.045e-005 3.794e+006 1.013e+011 1.000e+000 1.132e-002 4.213e-006 
3.048e-005 3.798e+006 1.013e+011 1.000e+000 1.134e-002 4.215e-006 
3.051e-005 3.801e+006 1.013e+011 1.000e+000 1.143e-002 4.218e-006 
3.054e-005 3.805e+006 1.013e+011 1.000e+000 1.134e-002 4.219e-006 
3.057e-005 3.809e+006 1.013e+011 1.000e+000 1.131e-002 4.221e-006 
3.059e-005 3.813e+006 1.013e+011 1.000e+000 1.126e-002 4.222e-006 
3.062e-005 3.817e+006 1.013e+011 1.000e+000 1.125e-002 4.224e-006 
3.065e-005 3.820e+006 1.013e+011 1.000e+000 1.121e-002 4.226e-006 
3.068e-005 3.824e+006 1.013e+011 1.000e+000 1.125e-002 4.229e-006 
3.071e-005 3.828e+006 1.013e+011 1.000e+000 1.132e-002 4.231e-006 
3.073e-005 3.831e+006 1.013e+011 1.000e+000 1.128e-002 4.233e-006 
3.076e-005 3.835e+006 1.013e+011 1.000e+000 1.127e-002 4.234e-006 
3.079e-005 3.839e+006 1.013e+011 1.000e+000 1.139e-002 4.236e-006 
3.082e-005 3.843e+006 1.013e+011 1.000e+000 1.144e-002 4.238e-006 
3.084e-005 3.847e+006 1.013e+011 1.000e+000 1.137e-002 4.239e-006 
3.087e-005 3.850e+006 1.013e+011 1.000e+000 1.131e-002 4.241e-006 
3.090e-005 3.854e+006 1.013e+011 1.000e+000 1.130e-002 4.243e-006 
3.093e-005 3.858e+006 1.013e+011 1.000e+000 1.128e-002 4.244e-006 
3.096e-005 3.862e+006 1.013e+011 1.000e+000 1.120e-002 4.246e-006 
3.098e-005 3.866e+006 1.013e+011 1.000e+000 1.131e-002 4.247e-006 
3.101e-005 3.869e+006 1.013e+011 1.000e+000 1.140e-002 4.249e-006 
3.104e-005 3.873e+006 1.013e+011 1.000e+000 1.123e-002 4.251e-006 
3.107e-005 3.877e+006 1.013e+011 1.000e+000 1.121e-002 4.253e-006 
3.110e-005 3.881e+006 1.013e+011 1.000e+000 1.127e-002 4.254e-006 
3.112e-005 3.885e+006 1.013e+011 1.000e+000 1.122e-002 4.256e-006 
3.115e-005 3.888e+006 1.013e+011 1.000e+000 1.133e-002 4.258e-006 
3.118e-005 3.892e+006 1.013e+011 1.000e+000 1.138e-002 4.260e-006 
3.121e-005 3.896e+006 1.013e+011 1.000e+000 1.130e-002 4.262e-006 
3.123e-005 3.900e+006 1.013e+011 1.000e+000 1.123e-002 4.264e-006 
3.126e-005 3.903e+006 1.013e+011 1.000e+000 1.119e-002 4.266e-006 
3.129e-005 3.907e+006 1.013e+011 1.000e+000 1.119e-002 4.268e-006 
3.132e-005 3.911e+006 1.013e+011 1.000e+000 1.119e-002 4.270e-006 
3.135e-005 3.915e+006 1.013e+011 1.000e+000 1.128e-002 4.271e-006 
3.137e-005 3.918e+006 1.013e+011 1.000e+000 1.124e-002 4.274e-006 
3.140e-005 3.922e+006 1.013e+011 1.000e+000 1.116e-002 4.275e-006 
3.143e-005 3.926e+006 1.013e+011 1.000e+000 1.125e-002 4.277e-006 
3.146e-005 3.930e+006 1.013e+011 1.000e+000 1.128e-002 4.278e-006 
3.149e-005 3.933e+006 1.013e+011 1.000e+000 1.133e-002 4.280e-006 
3.151e-005 3.937e+006 1.013e+011 1.000e+000 1.126e-002 4.281e-006 
3.154e-005 3.941e+006 1.013e+011 1.000e+000 1.144e-002 4.283e-006 
3.157e-005 3.945e+006 1.013e+011 1.000e+000 1.129e-002 4.285e-006 
3.160e-005 3.948e+006 1.013e+011 1.000e+000 1.128e-002 4.287e-006 
3.163e-005 3.952e+006 1.013e+011 1.000e+000 1.128e-002 4.290e-006 
3.165e-005 3.956e+006 1.013e+011 1.000e+000 1.120e-002 4.292e-006 
3.168e-005 3.959e+006 1.013e+011 1.000e+000 1.112e-002 4.295e-006 
3.171e-005 3.963e+006 1.013e+011 1.000e+000 1.126e-002 4.298e-006 
3.174e-005 3.967e+006 1.013e+011 1.000e+000 1.125e-002 4.299e-006 
3.176e-005 3.971e+006 1.013e+011 1.000e+000 1.131e-002 4.301e-006 
3.179e-005 3.975e+006 1.013e+011 1.000e+000 1.121e-002 4.302e-006 
3.182e-005 3.978e+006 1.013e+011 1.000e+000 1.118e-002 4.303e-006 
3.185e-005 3.982e+006 1.013e+011 1.000e+000 1.129e-002 4.305e-006 
3.188e-005 3.986e+006 1.013e+011 1.000e+000 1.107e-002 4.306e-006 
3.190e-005 3.990e+006 1.013e+011 1.000e+000 1.148e-002 4.308e-006 
3.193e-005 3.993e+006 1.013e+011 1.000e+000 1.121e-002 4.310e-006 
3.196e-005 3.997e+006 1.013e+011 1.000e+000 1.125e-002 4.313e-006 
3.199e-005 4.001e+006 1.013e+011 1.000e+000 1.126e-002 4.315e-006 
3.202e-005 4.005e+006 1.013e+011 1.000e+000 1.193e-002 4.317e-006 
3.204e-005 4.008e+006 1.013e+011 1.000e+000 1.120e-002 4.320e-006 
3.207e-005 4.012e+006 1.013e+011 1.000e+000 1.095e-002 4.322e-006 
3.210e-005 4.016e+006 1.013e+011 1.000e+000 1.134e-002 4.324e-006 
3.213e-005 4.019e+006 1.013e+011 1.000e+000 1.120e-002 4.326e-006 
3.215e-005 4.023e+006 1.013e+011 1.000e+000 1.087e-002 4.327e-006 
3.218e-005 4.027e+006 1.013e+011 1.000e+000 1.122e-002 4.329e-006 
3.221e-005 4.031e+006 1.013e+011 1.000e+000 1.123e-002 4.330e-006 
3.224e-005 4.035e+006 1.013e+011 1.000e+000 1.110e-002 4.332e-006 
3.227e-005 4.038e+006 1.013e+011 1.000e+000 1.108e-002 4.333e-006 
3.229e-005 4.042e+006 1.013e+011 1.000e+000 1.134e-002 4.335e-006 
3.232e-005 4.046e+006 1.013e+011 1.000e+000 1.108e-002 4.337e-006 
3.235e-005 4.050e+006 1.013e+011 1.000e+000 1.107e-002 4.339e-006 
3.238e-005 4.053e+006 1.013e+011 1.000e+000 1.117e-002 4.341e-006 
3.241e-005 4.057e+006 1.013e+011 1.000e+000 1.110e-002 4.344e-006 
3.243e-005 4.061e+006 1.013e+011 1.000e+000 1.104e-002 4.346e-006 
3.246e-005 4.065e+006 1.013e+011 1.000e+000 1.105e-002 4.348e-006 
3.249e-005 4.068e+006 1.013e+011 1.000e+000 1.104e-002 4.350e-006 
3.252e-005 4.072e+006 1.013e+011 1.000e+000 1.120e-002 4.352e-006 
3.254e-005 4.076e+006 1.013e+011 1.000e+000 1.113e-002 4.355e-006 
3.257e-005 4.080e+006 1.013e+011 1.000e+000 1.107e-002 4.356e-006 
3.260e-005 4.083e+006 1.013e+011 1.000e+000 1.104e-002 4.357e-006 
3.263e-005 4.087e+006 1.013e+011 1.000e+000 1.109e-002 4.359e-006 
3.266e-005 4.091e+006 1.013e+011 1.000e+000 1.067e-002 4.361e-006 
3.268e-005 4.095e+006 1.013e+011 1.000e+000 1.105e-002 4.363e-006 
3.271e-005 4.098e+006 1.013e+011 1.000e+000 1.104e-002 4.365e-006 
3.274e-005 4.102e+006 1.014e+011 1.000e+000 1.095e-002 4.366e-006 
3.277e-005 4.106e+006 1.014e+011 1.000e+000 1.101e-002 4.369e-006 
3.280e-005 4.110e+006 1.014e+011 1.000e+000 1.110e-002 4.370e-006 
3.282e-005 4.113e+006 1.014e+011 1.000e+000 1.092e-002 4.372e-006 
3.285e-005 4.117e+006 1.014e+011 1.000e+000 1.107e-002 4.374e-006 
3.288e-005 4.121e+006 1.014e+011 1.000e+000 1.106e-002 4.375e-006 
3.291e-005 4.125e+006 1.014e+011 1.000e+000 1.104e-002 4.377e-006 
3.293e-005 4.129e+006 1.014e+011 1.000e+000 1.094e-002 4.379e-006 
3.296e-005 4.121e+006 1.013e+011 1.000e+000 1.088e-002 4.459e-006 
3.299e-005 4.111e+006 1.013e+011 1.000e+000 1.114e-002 4.558e-006 
3.302e-005 4.101e+006 1.014e+011 1.000e+000 1.078e-002 4.651e-006 
3.305e-005 4.075e+006 1.012e+011 1.000e+000 1.153e-002 4.858e-006 
3.307e-005 4.023e+006 1.011e+011 1.000e+000 1.136e-002 5.246e-006 
3.310e-005 3.969e+006 1.011e+011 1.000e+000 1.144e-002 5.653e-006 
3.313e-005 3.911e+006 1.009e+011 1.000e+000 1.138e-002 6.077e-006 
3.316e-005 3.846e+006 1.009e+011 1.000e+000 1.151e-002 6.556e-006 
3.319e-005 3.789e+006 1.011e+011 1.000e+000 1.253e-002 6.982e-006 
3.321e-005 3.769e+006 1.011e+011 1.000e+000 1.234e-002 7.147e-006 
3.324e-005 3.761e+006 1.012e+011 1.000e+000 1.286e-002 7.231e-006 
3.327e-005 3.758e+006 1.012e+011 1.000e+000 1.248e-002 7.278e-006 
3.330e-005 3.760e+006 1.008e+011 1.000e+000 1.186e-002 7.290e-006 
3.332e-005 3.757e+006 1.007e+011 1.000e+000 1.121e-002 7.340e-006 
3.335e-005 3.751e+006 1.007e+011 1.000e+000 1.079e-002 7.406e-006 
3.338e-005 3.748e+006 1.007e+011 1.000e+000 1.036e-002 7.456e-006 
3.341e-005 3.747e+006 1.007e+011 1.000e+000 1.025e-002 7.490e-006 
3.344e-005 3.748e+006 1.007e+011 1.000e+000 1.011e-002 7.514e-006 
3.346e-005 3.749e+006 1.008e+011 1.000e+000 9.769e-003 7.531e-006 
3.349e-005 3.752e+006 1.008e+011 1.000e+000 9.778e-003 7.543e-006 
3.352e-005 3.754e+006 1.008e+011 1.000e+000 1.006e-002 7.553e-006 
3.355e-005 3.756e+006 1.007e+011 1.000e+000 1.008e-002 7.570e-006 
3.358e-005 3.758e+006 1.007e+011 1.000e+000 1.013e-002 7.584e-006 
3.360e-005 3.761e+006 1.007e+011 1.000e+000 1.005e-002 7.592e-006 
3.363e-005 3.764e+006 1.008e+011 1.000e+000 1.011e-002 7.599e-006 
3.366e-005 3.767e+006 1.008e+011 1.000e+000 1.014e-002 7.603e-006 
3.369e-005 3.771e+006 1.008e+011 1.000e+000 1.002e-002 7.606e-006 
3.371e-005 3.774e+006 1.008e+011 1.000e+000 1.004e-002 7.610e-006 
3.374e-005 3.778e+006 1.008e+011 1.000e+000 1.006e-002 7.613e-006 
3.377e-005 3.781e+006 1.008e+011 1.000e+000 1.002e-002 7.616e-006 
3.380e-005 3.785e+006 1.008e+011 1.000e+000 1.011e-002 7.619e-006 
3.383e-005 3.789e+006 1.008e+011 1.000e+000 1.004e-002 7.622e-006 
3.385e-005 3.792e+006 1.008e+011 1.000e+000 1.005e-002 7.624e-006 
3.388e-005 3.796e+006 1.008e+011 1.000e+000 1.001e-002 7.627e-006 
3.391e-005 3.800e+006 1.008e+011 1.000e+000 1.006e-002 7.628e-006 
3.394e-005 3.804e+006 1.008e+011 1.000e+000 1.012e-002 7.630e-006 
3.397e-005 3.807e+006 1.008e+011 1.000e+000 9.984e-003 7.632e-006 
3.399e-005 3.811e+006 1.008e+011 1.000e+000 9.977e-003 7.636e-006 
3.402e-005 3.815e+006 1.008e+011 1.000e+000 1.008e-002 7.638e-006 
3.405e-005 3.818e+006 1.008e+011 1.000e+000 1.013e-002 7.640e-006 
3.408e-005 3.822e+006 1.008e+011 1.000e+000 1.009e-002 7.642e-006 
3.410e-005 3.826e+006 1.008e+011 1.000e+000 1.002e-002 7.643e-006 
3.413e-005 3.830e+006 1.008e+011 1.000e+000 9.994e-003 7.646e-006 
3.416e-005 3.833e+006 1.008e+011 1.000e+000 9.992e-003 7.648e-006 
3.419e-005 3.837e+006 1.008e+011 1.000e+000 1.009e-002 7.650e-006 
3.422e-005 3.841e+006 1.008e+011 1.000e+000 1.008e-002 7.652e-006 
3.424e-005 3.844e+006 1.008e+011 1.000e+000 1.001e-002 7.654e-006 
3.427e-005 3.848e+006 1.008e+011 1.000e+000 9.969e-003 7.657e-006 
3.430e-005 3.852e+006 1.008e+011 1.000e+000 9.970e-003 7.660e-006 
3.433e-005 3.855e+006 1.008e+011 1.000e+000 1.000e-002 7.662e-006 
3.436e-005 3.859e+006 1.008e+011 1.000e+000 1.004e-002 7.665e-006 
3.438e-005 3.863e+006 1.008e+011 1.000e+000 1.001e-002 7.667e-006 
3.441e-005 3.866e+006 1.008e+011 1.000e+000 9.954e-003 7.669e-006 
3.444e-005 3.870e+006 1.008e+011 1.000e+000 1.012e-002 7.672e-006 
3.447e-005 3.874e+006 1.008e+011 1.000e+000 1.013e-002 7.675e-006 
3.449e-005 3.877e+006 1.008e+011 1.000e+000 1.007e-002 7.678e-006 
3.452e-005 3.881e+006 1.008e+011 1.000e+000 1.018e-002 7.680e-006 
3.455e-005 3.885e+006 1.008e+011 1.000e+000 1.013e-002 7.683e-006 
3.458e-005 3.886e+006 1.007e+011 1.000e+000 1.005e-002 7.698e-006 
3.461e-005 3.887e+006 1.007e+011 1.000e+000 9.958e-003 7.719e-006 
3.463e-005 3.889e+006 1.007e+011 1.000e+000 9.728e-003 7.739e-006 
3.466e-005 3.890e+006 1.007e+011 1.000e+000 9.457e-003 7.755e-006 
3.469e-005 3.892e+006 1.007e+011 1.000e+000 9.302e-003 7.774e-006 
3.472e-005 3.893e+006 1.007e+011 1.000e+000 9.357e-003 7.792e-006 
3.475e-005 3.895e+006 1.008e+011 1.000e+000 9.064e-003 7.808e-006 
3.477e-005 3.896e+006 1.008e+011 1.000e+000 9.087e-003 7.823e-006 
3.480e-005 3.898e+006 1.008e+011 1.000e+000 9.145e-003 7.838e-006 
3.483e-005 3.901e+006 1.008e+011 1.000e+000 9.116e-003 7.850e-006 
3.486e-005 3.903e+006 1.008e+011 1.000e+000 9.088e-003 7.861e-006 
3.488e-005 3.906e+006 1.008e+011 1.000e+000 9.085e-003 7.871e-006 
3.491e-005 3.909e+006 1.008e+011 1.000e+000 9.112e-003 7.879e-006 
3.494e-005 3.911e+006 1.008e+011 1.000e+000 9.061e-003 7.888e-006 
3.497e-005 3.914e+006 1.008e+011 1.000e+000 9.107e-003 7.895e-006 
3.500e-005 3.917e+006 1.008e+011 1.000e+000 9.111e-003 7.902e-006 
3.502e-005 3.920e+006 1.008e+011 1.000e+000 9.082e-003 7.909e-006 
3.505e-005 3.923e+006 1.008e+011 1.000e+000 9.100e-003 7.916e-006 
3.508e-005 3.927e+006 1.008e+011 1.000e+000 9.090e-003 7.922e-006 
3.511e-005 3.930e+006 1.008e+011 1.000e+000 9.168e-003 7.928e-006 
3.514e-005 3.933e+006 1.008e+011 1.000e+000 9.105e-003 7.933e-006 
3.516e-005 3.936e+006 1.008e+011 1.000e+000 9.133e-003 7.937e-006 
3.519e-005 3.940e+006 1.008e+011 1.000e+000 9.132e-003 7.941e-006 
3.522e-005 3.943e+006 1.008e+011 1.000e+000 9.245e-003 7.945e-006 
3.525e-005 3.947e+006 1.008e+011 1.000e+000 9.210e-003 7.950e-006 
3.528e-005 3.950e+006 1.008e+011 1.000e+000 9.190e-003 7.954e-006 
3.530e-005 3.954e+006 1.008e+011 1.000e+000 9.143e-003 7.957e-006 
3.533e-005 3.957e+006 1.008e+011 1.000e+000 9.161e-003 7.960e-006 
3.536e-005 3.961e+006 1.008e+011 1.000e+000 9.245e-003 7.964e-006 
3.539e-005 3.964e+006 1.008e+011 1.000e+000 9.150e-003 7.968e-006 
3.541e-005 3.968e+006 1.008e+011 1.000e+000 9.168e-003 7.972e-006 
3.544e-005 3.971e+006 1.008e+011 1.000e+000 9.103e-003 7.975e-006 
3.547e-005 3.975e+006 1.009e+011 1.000e+000 9.124e-003 7.979e-006 
3.550e-005 3.978e+006 1.009e+011 1.000e+000 9.205e-003 7.982e-006 
3.553e-005 3.982e+006 1.009e+011 1.000e+000 9.140e-003 7.986e-006 
3.555e-005 3.985e+006 1.009e+011 1.000e+000 9.126e-003 7.989e-006 
3.558e-005 3.989e+006 1.009e+011 1.000e+000 9.177e-003 7.992e-006 
3.561e-005 3.992e+006 1.009e+011 1.000e+000 9.158e-003 7.996e-006 
3.564e-005 3.996e+006 1.009e+011 1.000e+000 9.090e-003 8.000e-006 
3.567e-005 3.999e+006 1.009e+011 1.000e+000 8.927e-003 8.003e-006 
3.569e-005 4.003e+006 1.009e+011 1.000e+000 8.996e-003 8.006e-006 
3.572e-005 4.007e+006 1.009e+011 1.000e+000 9.036e-003 8.009e-006 
3.575e-005 4.010e+006 1.009e+011 1.000e+000 9.081e-003 8.013e-006 
3.578e-005 4.014e+006 1.009e+011 1.000e+000 9.024e-003 8.016e-006 
3.580e-005 4.017e+006 1.009e+011 1.000e+000 9.042e-003 8.019e-006 
3.583e-005 4.021e+006 1.009e+011 1.000e+000 9.124e-003 8.022e-006 
3.586e-005 4.024e+006 1.009e+011 1.000e+000 9.113e-003 8.025e-006 
3.589e-005 4.028e+006 1.009e+011 1.000e+000 9.145e-003 8.028e-006 
3.592e-005 4.032e+006 1.009e+011 1.000e+000 9.079e-003 8.031e-006 
3.594e-005 4.035e+006 1.009e+011 1.000e+000 9.120e-003 8.033e-006 
3.597e-005 4.039e+006 1.009e+011 1.000e+000 9.126e-003 8.036e-006 
3.600e-005 4.043e+006 1.009e+011 1.000e+000 9.125e-003 8.039e-006 
3.603e-005 4.046e+006 1.009e+011 1.000e+000 9.132e-003 8.042e-006 
3.606e-005 4.050e+006 1.009e+011 1.000e+000 9.082e-003 8.044e-006 
3.608e-005 4.053e+006 1.009e+011 1.000e+000 9.127e-003 8.047e-006 
3.611e-005 4.057e+006 1.009e+011 1.000e+000 9.113e-003 8.050e-006 
3.614e-005 4.061e+006 1.009e+011 1.000e+000 9.126e-003 8.052e-006 
3.617e-005 4.064e+006 1.009e+011 1.000e+000 9.119e-003 8.055e-006 
3.619e-005 4.068e+006 1.009e+011 1.000e+000 9.137e-003 8.058e-006 
3.622e-005 4.072e+006 1.009e+011 1.000e+000 9.145e-003 8.061e-006 
3.625e-005 4.075e+006 1.009e+011 1.000e+000 9.177e-003 8.064e-006 
3.628e-005 4.079e+006 1.009e+011 1.000e+000 9.263e-003 8.067e-006 
3.631e-005 4.082e+006 1.009e+011 1.000e+000 9.219e-003 8.070e-006 
3.633e-005 4.086e+006 1.009e+011 1.000e+000 9.291e-003 8.073e-006 
3.636e-005 4.090e+006 1.009e+011 1.000e+000 9.305e-003 8.076e-006 
3.639e-005 4.093e+006 1.009e+011 1.000e+000 9.343e-003 8.078e-006 
3.642e-005 4.097e+006 1.009e+011 1.000e+000 9.378e-003 8.081e-006 
3.645e-005 4.101e+006 1.009e+011 1.000e+000 9.360e-003 8.084e-006 
3.647e-005 4.104e+006 1.009e+011 1.000e+000 9.437e-003 8.086e-006 
3.650e-005 4.108e+006 1.009e+011 1.000e+000 9.503e-003 8.088e-006 
3.653e-005 4.112e+006 1.009e+011 1.000e+000 9.492e-003 8.091e-006 
3.656e-005 4.115e+006 1.009e+011 1.000e+000 9.416e-003 8.093e-006 
3.658e-005 4.119e+006 1.009e+011 1.000e+000 9.426e-003 8.095e-006 
3.661e-005 4.123e+006 1.009e+011 1.000e+000 9.443e-003 8.098e-006 
3.664e-005 4.126e+006 1.009e+011 1.000e+000 9.473e-003 8.100e-006 
3.667e-005 4.130e+006 1.009e+011 1.000e+000 9.527e-003 8.102e-006 
3.670e-005 4.134e+006 1.009e+011 1.000e+000 9.540e-003 8.105e-006 
3.672e-005 4.137e+006 1.009e+011 1.000e+000 9.508e-003 8.107e-006 
3.675e-005 4.141e+006 1.009e+011 1.000e+000 9.534e-003 8.109e-006 
3.678e-005 4.145e+006 1.009e+011 1.000e+000 9.530e-003 8.112e-006 
3.681e-005 4.148e+006 1.009e+011 1.000e+000 9.422e-003 8.114e-006 
3.684e-005 4.152e+006 1.009e+011 1.000e+000 9.493e-003 8.117e-006 
3.686e-005 4.156e+006 1.009e+011 1.000e+000 9.553e-003 8.119e-006 
3.689e-005 4.159e+006 1.010e+011 1.000e+000 9.610e-003 8.122e-006 
3.692e-005 4.163e+006 1.010e+011 1.000e+000 9.581e-003 8.124e-006 
3.695e-005 4.167e+006 1.010e+011 1.000e+000 9.510e-003 8.127e-006 
3.697e-005 4.171e+006 1.010e+011 1.000e+000 9.566e-003 8.128e-006 
3.700e-005 4.174e+006 1.010e+011 1.000e+000 9.555e-003 8.130e-006 
3.703e-005 4.178e+006 1.010e+011 1.000e+000 9.591e-003 8.132e-006 
3.706e-005 4.182e+006 1.010e+011 1.000e+000 9.595e-003 8.135e-006 
3.709e-005 4.185e+006 1.010e+011 1.000e+000 9.563e-003 8.137e-006 
3.711e-005 4.189e+006 1.010e+011 1.000e+000 9.605e-003 8.139e-006 
3.714e-005 4.193e+006 1.010e+011 1.000e+000 9.472e-003 8.141e-006 
3.717e-005 4.197e+006 1.010e+011 1.000e+000 9.685e-003 8.143e-006 
3.720e-005 4.200e+006 1.010e+011 1.000e+000 9.594e-003 8.145e-006 
3.723e-005 4.204e+006 1.010e+011 1.000e+000 9.627e-003 8.148e-006 
3.725e-005 4.208e+006 1.010e+011 1.000e+000 9.597e-003 8.150e-006 
3.728e-005 4.212e+006 1.010e+011 1.000e+000 9.713e-003 8.151e-006 
3.731e-005 4.215e+006 1.010e+011 1.000e+000 9.667e-003 8.153e-006 
3.734e-005 4.219e+006 1.010e+011 1.000e+000 9.642e-003 8.155e-006 
3.736e-005 4.223e+006 1.010e+011 1.000e+000 9.653e-003 8.157e-006 
3.739e-005 4.227e+006 1.010e+011 1.000e+000 9.583e-003 8.159e-006 
3.742e-005 4.230e+006 1.010e+011 1.000e+000 9.682e-003 8.161e-006 
3.745e-005 4.234e+006 1.010e+011 1.000e+000 9.564e-003 8.164e-006 
3.748e-005 4.238e+006 1.010e+011 1.000e+000 9.590e-003 8.166e-006 
3.750e-005 4.241e+006 1.010e+011 1.000e+000 9.620e-003 8.168e-006 
3.753e-005 4.245e+006 1.010e+011 1.000e+000 9.620e-003 8.170e-006 
3.756e-005 4.249e+006 1.010e+011 1.000e+000 9.664e-003 8.172e-006 
3.759e-005 4.253e+006 1.010e+011 1.000e+000 9.626e-003 8.174e-006 
3.762e-005 4.256e+006 1.010e+011 1.000e+000 9.580e-003 8.176e-006 
3.764e-005 4.260e+006 1.010e+011 1.000e+000 9.607e-003 8.179e-006 
3.767e-005 4.264e+006 1.010e+011 1.000e+000 9.694e-003 8.181e-006 
3.770e-005 4.268e+006 1.010e+011 1.000e+000 9.653e-003 8.183e-006 
3.773e-005 4.271e+006 1.010e+011 1.000e+000 9.637e-003 8.185e-006 
3.775e-005 4.275e+006 1.010e+011 1.000e+000 9.689e-003 8.187e-006 
3.778e-005 4.279e+006 1.010e+011 1.000e+000 9.677e-003 8.189e-006 
3.781e-005 4.282e+006 1.010e+011 1.000e+000 9.744e-003 8.192e-006 
3.784e-005 4.286e+006 1.010e+011 1.000e+000 9.764e-003 8.194e-006 
3.787e-005 4.290e+006 1.010e+011 1.000e+000 9.715e-003 8.197e-006 
3.789e-005 4.293e+006 1.010e+011 1.000e+000 9.761e-003 8.199e-006 
3.792e-005 4.297e+006 1.010e+011 1.000e+000 9.773e-003 8.201e-006 
3.795e-005 4.301e+006 1.010e+011 1.000e+000 9.750e-003 8.204e-006 
3.798e-005 4.304e+006 1.010e+011 1.000e+000 9.745e-003 8.206e-006 
3.801e-005 4.308e+006 1.010e+011 1.000e+000 9.748e-003 8.208e-006 
3.803e-005 4.312e+006 1.010e+011 1.000e+000 9.665e-003 8.210e-006 
3.806e-005 4.316e+006 1.010e+011 1.000e+000 9.679e-003 8.213e-006 
3.809e-005 4.319e+006 1.010e+011 1.000e+000 9.614e-003 8.215e-006 
3.812e-005 4.323e+006 1.010e+011 1.000e+000 9.666e-003 8.218e-006 
3.814e-005 4.326e+006 1.010e+011 1.000e+000 9.694e-003 8.221e-006 
3.817e-005 4.330e+006 1.010e+011 1.000e+000 9.572e-003 8.223e-006 
3.820e-005 4.334e+006 1.010e+011 1.000e+000 9.659e-003 8.225e-006 
3.823e-005 4.338e+006 1.010e+011 1.000e+000 9.561e-003 8.228e-006 
3.826e-005 4.341e+006 1.010e+011 1.000e+000 9.640e-003 8.230e-006 
3.828e-005 4.345e+006 1.010e+011 1.000e+000 9.653e-003 8.233e-006 
3.831e-005 4.348e+006 1.010e+011 1.000e+000 9.607e-003 8.236e-006 
3.834e-005 4.352e+006 1.010e+011 1.000e+000 9.599e-003 8.238e-006 
3.837e-005 4.356e+006 1.010e+011 1.000e+000 9.639e-003 8.241e-006 
3.840e-005 4.359e+006 1.010e+011 1.000e+000 9.592e-003 8.244e-006 
3.842e-005 4.363e+006 1.010e+011 1.000e+000 9.670e-003 8.246e-006 
3.845e-005 4.367e+006 1.010e+011 1.000e+000 9.717e-003 8.250e-006 
3.848e-005 4.370e+006 1.010e+011 1.000e+000 9.583e-003 8.253e-006 
3.851e-005 4.374e+006 1.010e+011 1.000e+000 9.650e-003 8.254e-006 
3.854e-005 4.378e+006 1.010e+011 1.000e+000 9.734e-003 8.255e-006 
3.856e-005 4.382e+006 1.010e+011 1.000e+000 9.666e-003 8.258e-006 
3.859e-005 4.385e+006 1.010e+011 1.000e+000 9.715e-003 8.260e-006 
3.862e-005 4.389e+006 1.010e+011 1.000e+000 9.645e-003 8.263e-006 
3.865e-005 4.392e+006 1.010e+011 1.000e+000 9.707e-003 8.266e-006 
3.867e-005 4.396e+006 1.010e+011 1.000e+000 9.738e-003 8.268e-006 
3.870e-005 4.400e+006 1.010e+011 1.000e+000 9.683e-003 8.270e-006 
3.873e-005 4.404e+006 1.011e+011 1.000e+000 9.640e-003 8.273e-006 
3.876e-005 4.407e+006 1.011e+011 1.000e+000 9.699e-003 8.276e-006 
3.879e-005 4.411e+006 1.011e+011 1.000e+000 9.725e-003 8.278e-006 
3.881e-005 4.414e+006 1.011e+011 1.000e+000 9.719e-003 8.281e-006 
3.884e-005 4.418e+006 1.011e+011 1.000e+000 9.716e-003 8.283e-006 
3.887e-005 4.422e+006 1.011e+011 1.000e+000 9.713e-003 8.286e-006 
3.890e-005 4.426e+006 1.011e+011 1.000e+000 9.711e-003 8.288e-006 
3.893e-005 4.429e+006 1.011e+011 1.000e+000 9.671e-003 8.290e-006 
3.895e-005 4.433e+006 1.011e+011 1.000e+000 9.726e-003 8.293e-006 
3.898e-005 4.437e+006 1.011e+011 1.000e+000 9.648e-003 8.295e-006 
3.901e-005 4.440e+006 1.011e+011 1.000e+000 9.724e-003 8.298e-006 
3.904e-005 4.444e+006 1.011e+011 1.000e+000 9.775e-003 8.300e-006 
3.906e-005 4.447e+006 1.011e+011 1.000e+000 9.749e-003 8.303e-006 
3.909e-005 4.451e+006 1.011e+011 1.000e+000 9.780e-003 8.305e-006 
3.912e-005 4.455e+006 1.011e+011 1.000e+000 9.770e-003 8.307e-006 
3.915e-005 4.459e+006 1.011e+011 1.000e+000 9.814e-003 8.309e-006 
3.918e-005 4.462e+006 1.011e+011 1.000e+000 9.855e-003 8.311e-006 
3.920e-005 4.466e+006 1.011e+011 1.000e+000 9.777e-003 8.314e-006 
3.923e-005 4.470e+006 1.011e+011 1.000e+000 9.804e-003 8.316e-006 
3.926e-005 4.474e+006 1.011e+011 1.000e+000 9.756e-003 8.318e-006 
3.929e-005 4.477e+006 1.011e+011 1.000e+000 9.772e-003 8.320e-006 
3.932e-005 4.481e+006 1.011e+011 1.000e+000 9.731e-003 8.322e-006 
3.934e-005 4.485e+006 1.011e+011 1.000e+000 9.799e-003 8.324e-006 
3.937e-005 4.488e+006 1.011e+011 1.000e+000 9.774e-003 8.327e-006 
3.940e-005 4.492e+006 1.011e+011 1.000e+000 9.798e-003 8.330e-006 
3.943e-005 4.496e+006 1.011e+011 1.000e+000 9.805e-003 8.333e-006 
3.945e-005 4.499e+006 1.011e+011 1.000e+000 9.823e-003 8.336e-006 
3.948e-005 4.503e+006 1.011e+011 1.000e+000 9.803e-003 8.339e-006 
3.951e-005 4.506e+006 1.011e+011 1.000e+000 9.744e-003 8.341e-006 
3.954e-005 4.510e+006 1.011e+011 1.000e+000 9.784e-003 8.344e-006 
3.957e-005 4.514e+006 1.011e+011 1.000e+000 9.873e-003 8.347e-006 
3.959e-005 4.517e+006 1.011e+011 1.000e+000 9.866e-003 8.349e-006 
3.962e-005 4.521e+006 1.011e+011 1.000e+000 9.747e-003 8.352e-006 
3.965e-005 4.525e+006 1.011e+011 1.000e+000 9.834e-003 8.355e-006 
3.968e-005 4.528e+006 1.011e+011 1.000e+000 9.728e-003 8.358e-006 
3.971e-005 4.532e+006 1.011e+011 1.000e+000 9.871e-003 8.361e-006 
3.973e-005 4.535e+006 1.011e+011 1.000e+000 9.871e-003 8.364e-006 
3.976e-005 4.539e+006 1.011e+011 1.000e+000 9.837e-003 8.366e-006 
3.979e-005 4.543e+006 1.011e+011 1.000e+000 9.856e-003 8.369e-006 
3.982e-005 4.546e+006 1.011e+011 1.000e+000 9.876e-003 8.371e-006 
3.984e-005 4.550e+006 1.011e+011 1.000e+000 9.828e-003 8.373e-006 
3.987e-005 4.554e+006 1.011e+011 1.000e+000 9.696e-003 8.375e-006 
3.990e-005 4.558e+006 1.011e+011 1.000e+000 9.760e-003 8.377e-006 
3.993e-005 4.561e+006 1.011e+011 1.000e+000 9.867e-003 8.379e-006 
3.996e-005 4.565e+006 1.011e+011 1.000e+000 9.835e-003 8.381e-006 
3.998e-005 4.569e+006 1.011e+011 1.000e+000 9.844e-003 8.383e-006 
4.001e-005 4.573e+006 1.011e+011 1.000e+000 9.781e-003 8.385e-006 
4.004e-005 4.576e+006 1.011e+011 1.000e+000 9.710e-003 8.387e-006 
4.007e-005 4.580e+006 1.011e+011 1.000e+000 9.779e-003 8.389e-006 
4.010e-005 4.584e+006 1.011e+011 1.000e+000 9.723e-003 8.391e-006 
4.012e-005 4.587e+006 1.011e+011 1.000e+000 9.734e-003 8.394e-006 
4.015e-005 4.591e+006 1.011e+011 1.000e+000 9.725e-003 8.395e-006 
4.018e-005 4.595e+006 1.011e+011 1.000e+000 9.770e-003 8.397e-006 
4.021e-005 4.599e+006 1.011e+011 1.000e+000 9.784e-003 8.399e-006 
4.023e-005 4.602e+006 1.011e+011 1.000e+000 9.748e-003 8.403e-006 
4.026e-005 4.606e+006 1.011e+011 1.000e+000 9.788e-003 8.407e-006 
4.029e-005 4.609e+006 1.012e+011 1.000e+000 9.695e-003 8.409e-006 
4.032e-005 4.613e+006 1.012e+011 1.000e+000 9.789e-003 8.412e-006 
4.035e-005 4.617e+006 1.012e+011 1.000e+000 9.832e-003 8.414e-006 
4.037e-005 4.621e+006 1.012e+011 1.000e+000 9.675e-003 8.416e-006 
4.040e-005 4.624e+006 1.012e+011 1.000e+000 9.735e-003 8.418e-006 
4.043e-005 4.628e+006 1.012e+011 1.000e+000 9.733e-003 8.419e-006 
4.046e-005 4.632e+006 1.012e+011 1.000e+000 9.795e-003 8.421e-006 
4.049e-005 4.636e+006 1.012e+011 1.000e+000 9.781e-003 8.424e-006 
4.051e-005 4.639e+006 1.012e+011 1.000e+000 9.750e-003 8.426e-006 
4.054e-005 4.643e+006 1.012e+011 1.000e+000 9.640e-003 8.428e-006 
4.057e-005 4.647e+006 1.012e+011 1.000e+000 9.858e-003 8.431e-006 
4.060e-005 4.650e+006 1.012e+011 1.000e+000 9.918e-003 8.433e-006 
4.062e-005 4.654e+006 1.012e+011 1.000e+000 9.832e-003 8.435e-006 
4.065e-005 4.658e+006 1.012e+011 1.000e+000 9.743e-003 8.438e-006 
4.068e-005 4.661e+006 1.012e+011 1.000e+000 9.772e-003 8.440e-006 
4.071e-005 4.665e+006 1.012e+011 1.000e+000 9.779e-003 8.443e-006 
4.074e-005 4.669e+006 1.012e+011 1.000e+000 9.789e-003 8.445e-006 
4.076e-005 4.672e+006 1.012e+011 1.000e+000 9.749e-003 8.448e-006 
4.079e-005 4.676e+006 1.012e+011 1.000e+000 9.792e-003 8.451e-006 
4.082e-005 4.680e+006 1.012e+011 1.000e+000 9.777e-003 8.454e-006 
4.085e-005 4.683e+006 1.012e+011 1.000e+000 9.802e-003 8.456e-006 
4.088e-005 4.687e+006 1.012e+011 1.000e+000 9.923e-003 8.458e-006 
4.090e-005 4.691e+006 1.012e+011 1.000e+000 9.806e-003 8.461e-006 
4.093e-005 4.694e+006 1.012e+011 1.000e+000 9.837e-003 8.464e-006 
4.096e-005 4.698e+006 1.012e+011 1.000e+000 9.798e-003 8.467e-006 
4.099e-005 4.701e+006 1.012e+011 1.000e+000 9.806e-003 8.469e-006 
4.101e-005 4.705e+006 1.012e+011 1.000e+000 9.756e-003 8.471e-006 
4.104e-005 4.709e+006 1.012e+011 1.000e+000 9.744e-003 8.473e-006 
4.107e-005 4.713e+006 1.012e+011 1.000e+000 9.877e-003 8.475e-006 
4.110e-005 4.716e+006 1.012e+011 1.000e+000 9.890e-003 8.478e-006 
4.113e-005 4.720e+006 1.012e+011 1.000e+000 9.885e-003 8.480e-006 
4.115e-005 4.724e+006 1.012e+011 1.000e+000 9.783e-003 8.483e-006 
4.118e-005 4.727e+006 1.012e+011 1.000e+000 9.827e-003 8.485e-006 
4.121e-005 4.731e+006 1.012e+011 1.000e+000 9.729e-003 8.487e-006 
4.124e-005 4.735e+006 1.012e+011 1.000e+000 9.780e-003 8.490e-006 
4.127e-005 4.738e+006 1.012e+011 1.000e+000 9.779e-003 8.493e-006 
4.129e-005 4.742e+006 1.012e+011 1.000e+000 9.802e-003 8.496e-006 
4.132e-005 4.745e+006 1.012e+011 1.000e+000 9.821e-003 8.499e-006 
4.135e-005 4.749e+006 1.012e+011 1.000e+000 9.836e-003 8.502e-006 
4.138e-005 4.753e+006 1.012e+011 1.000e+000 9.830e-003 8.504e-006 
4.140e-005 4.756e+006 1.012e+011 1.000e+000 9.864e-003 8.507e-006 
4.143e-005 4.760e+006 1.012e+011 1.000e+000 9.781e-003 8.508e-006 
4.146e-005 4.764e+006 1.012e+011 1.000e+000 9.673e-003 8.509e-006 
4.149e-005 4.768e+006 1.012e+011 1.000e+000 9.744e-003 8.511e-006 
4.152e-005 4.772e+006 1.012e+011 1.000e+000 9.762e-003 8.513e-006 
4.154e-005 4.775e+006 1.012e+011 1.000e+000 9.686e-003 8.515e-006 
4.157e-005 4.779e+006 1.012e+011 1.000e+000 9.840e-003 8.518e-006 
4.160e-005 4.783e+006 1.012e+011 1.000e+000 9.838e-003 8.521e-006 
4.163e-005 4.786e+006 1.012e+011 1.000e+000 9.835e-003 8.524e-006 
4.166e-005 4.790e+006 1.012e+011 1.000e+000 9.719e-003 8.526e-006 
4.168e-005 4.794e+006 1.012e+011 1.000e+000 9.831e-003 8.528e-006 
4.171e-005 4.797e+006 1.012e+011 1.000e+000 9.862e-003 8.531e-006 
4.174e-005 4.801e+006 1.012e+011 1.000e+000 9.876e-003 8.533e-006 
4.177e-005 4.804e+006 1.012e+011 1.000e+000 9.887e-003 8.537e-006 
4.179e-005 4.808e+006 1.013e+011 1.000e+000 9.811e-003 8.540e-006 
4.182e-005 4.812e+006 1.013e+011 1.000e+000 9.842e-003 8.543e-006 
4.185e-005 4.815e+006 1.013e+011 1.000e+000 9.894e-003 8.546e-006 
4.188e-005 4.819e+006 1.013e+011 1.000e+000 9.890e-003 8.549e-006 
4.191e-005 4.822e+006 1.013e+011 1.000e+000 9.789e-003 8.552e-006 
4.193e-005 4.826e+006 1.013e+011 1.000e+000 9.812e-003 8.554e-006 
4.196e-005 4.830e+006 1.013e+011 1.000e+000 9.788e-003 8.555e-006 
4.199e-005 4.834e+006 1.013e+011 1.000e+000 9.854e-003 8.556e-006 
4.202e-005 4.838e+006 1.013e+011 1.000e+000 9.798e-003 8.558e-006 
4.205e-005 4.841e+006 1.013e+011 1.000e+000 9.781e-003 8.561e-006 
4.207e-005 4.845e+006 1.013e+011 1.000e+000 9.877e-003 8.563e-006 
4.210e-005 4.848e+006 1.013e+011 1.000e+000 9.901e-003 8.567e-006 
4.213e-005 4.852e+006 1.013e+011 1.000e+000 9.978e-003 8.574e-006 
4.216e-005 4.855e+006 1.013e+011 1.000e+000 9.886e-003 8.579e-006 
4.219e-005 4.858e+006 1.013e+011 1.000e+000 9.948e-003 8.582e-006 
4.221e-005 4.862e+006 1.013e+011 1.000e+000 9.846e-003 8.586e-006 
4.224e-005 4.865e+006 1.013e+011 1.000e+000 9.859e-003 8.590e-006 
4.227e-005 4.869e+006 1.013e+011 1.000e+000 9.895e-003 8.594e-006 
4.230e-005 4.872e+006 1.013e+011 1.000e+000 9.813e-003 8.598e-006 
4.232e-005 4.876e+006 1.013e+011 1.000e+000 9.821e-003 8.601e-006 
4.235e-005 4.879e+006 1.013e+011 1.000e+000 9.735e-003 8.605e-006 
4.238e-005 4.883e+006 1.013e+011 1.000e+000 9.867e-003 8.607e-006 
4.241e-005 4.887e+006 1.013e+011 1.000e+000 9.753e-003 8.610e-006 
4.244e-005 4.890e+006 1.013e+011 1.000e+000 9.805e-003 8.612e-006 
4.246e-005 4.894e+006 1.013e+011 1.000e+000 9.784e-003 8.615e-006 
4.249e-005 4.897e+006 1.013e+011 1.000e+000 9.814e-003 8.618e-006 
4.252e-005 4.901e+006 1.013e+011 1.000e+000 9.780e-003 8.620e-006 
4.255e-005 4.905e+006 1.013e+011 1.000e+000 9.667e-003 8.622e-006 
4.258e-005 4.909e+006 1.013e+011 1.000e+000 9.751e-003 8.625e-006 
4.260e-005 4.912e+006 1.013e+011 1.000e+000 9.776e-003 8.628e-006 
4.263e-005 4.916e+006 1.013e+011 1.000e+000 9.837e-003 8.630e-006 
4.266e-005 4.920e+006 1.013e+011 1.000e+000 9.836e-003 8.633e-006 
4.269e-005 4.923e+006 1.013e+011 1.000e+000 9.818e-003 8.635e-006 
4.271e-005 4.927e+006 1.013e+011 1.000e+000 9.813e-003 8.638e-006 
4.274e-005 4.930e+006 1.013e+011 1.000e+000 9.788e-003 8.641e-006 
4.277e-005 4.934e+006 1.013e+011 1.000e+000 9.927e-003 8.644e-006 
4.280e-005 4.938e+006 1.013e+011 1.000e+000 9.719e-003 8.647e-006 
4.283e-005 4.941e+006 1.013e+011 1.000e+000 9.720e-003 8.649e-006 
4.285e-005 4.945e+006 1.013e+011 1.000e+000 9.666e-003 8.652e-006 
4.288e-005 4.949e+006 1.013e+011 1.000e+000 9.723e-003 8.655e-006 
4.291e-005 4.952e+006 1.013e+011 1.000e+000 9.696e-003 8.657e-006 
4.294e-005 4.956e+006 1.013e+011 1.000e+000 9.622e-003 8.660e-006 
4.297e-005 4.960e+006 1.013e+011 1.000e+000 9.772e-003 8.662e-006 
4.299e-005 4.963e+006 1.013e+011 1.000e+000 9.826e-003 8.665e-006 
4.302e-005 4.967e+006 1.013e+011 1.000e+000 9.851e-003 8.668e-006 
4.305e-005 4.970e+006 1.013e+011 1.000e+000 9.750e-003 8.670e-006 
4.308e-005 4.974e+006 1.014e+011 1.000e+000 9.840e-003 8.672e-006 
4.310e-005 4.978e+006 1.014e+011 1.000e+000 9.735e-003 8.675e-006 
4.313e-005 4.982e+006 1.014e+011 1.000e+000 9.753e-003 8.677e-006 
4.316e-005 4.985e+006 1.014e+011 1.000e+000 9.793e-003 8.679e-006 
4.319e-005 4.989e+006 1.014e+011 1.000e+000 9.688e-003 8.680e-006 
4.322e-005 4.993e+006 1.014e+011 1.000e+000 9.744e-003 8.683e-006 
4.324e-005 4.996e+006 1.014e+011 1.000e+000 9.816e-003 8.686e-006 
4.327e-005 5.000e+006 1.014e+011 1.000e+000 9.881e-003 8.689e-006 
4.330e-005 5.004e+006 1.014e+011 1.000e+000 9.706e-003 8.691e-006 
4.333e-005 5.007e+006 1.014e+011 1.000e+000 9.765e-003 8.694e-006 
4.336e-005 5.011e+006 1.014e+011 1.000e+000 9.801e-003 8.696e-006 
4.338e-005 5.015e+006 1.014e+011 1.000e+000 9.867e-003 8.699e-006 
4.341e-005 5.018e+006 1.014e+011 1.000e+000 9.901e-003 8.701e-006 
4.344e-005 5.022e+006 1.014e+011 1.000e+000 9.905e-003 8.703e-006 
4.347e-005 5.026e+006 1.014e+011 1.000e+000 9.782e-003 8.704e-006 
4.349e-005 5.030e+006 1.014e+011 1.000e+000 9.887e-003 8.706e-006 
4.352e-005 5.024e+006 1.012e+011 1.000e+000 1.018e-002 8.774e-006 
4.355e-005 4.998e+006 1.012e+011 1.000e+000 1.007e-002 8.981e-006 
4.358e-005 4.977e+006 1.011e+011 1.000e+000 1.008e-002 9.157e-006 
4.361e-005 4.959e+006 1.012e+011 1.000e+000 1.004e-002 9.304e-006 
4.363e-005 4.945e+006 1.012e+011 1.000e+000 1.006e-002 9.430e-006 
4.366e-005 4.935e+006 1.012e+011 1.000e+000 1.003e-002 9.529e-006 
4.369e-005 4.926e+006 1.013e+011 1.000e+000 9.869e-003 9.618e-006 
4.372e-005 4.920e+006 1.013e+011 1.000e+000 1.007e-002 9.686e-006 
4.375e-005 4.916e+006 1.013e+011 1.000e+000 1.009e-002 9.744e-006 
4.377e-005 4.909e+006 1.013e+011 1.000e+000 1.017e-002 9.819e-006 
4.380e-005 4.902e+006 1.013e+011 1.000e+000 1.036e-002 9.894e-006 
4.383e-005 4.897e+006 1.013e+011 1.000e+000 1.053e-002 9.957e-006 
4.386e-005 4.893e+006 1.013e+011 1.000e+000 1.045e-002 1.002e-005 
4.388e-005 4.888e+006 1.013e+011 1.000e+000 1.062e-002 1.007e-005 
4.391e-005 4.886e+006 1.013e+011 1.000e+000 9.972e-003 1.012e-005 
4.394e-005 4.884e+006 1.013e+011 1.000e+000 1.013e-002 1.016e-005 
4.397e-005 4.882e+006 1.014e+011 1.000e+000 1.032e-002 1.020e-005 
4.400e-005 4.880e+006 1.014e+011 1.000e+000 1.039e-002 1.024e-005 
4.402e-005 4.877e+006 1.014e+011 1.000e+000 1.057e-002 1.029e-005 
4.405e-005 4.872e+006 1.015e+011 1.000e+000 1.051e-002 1.035e-005 
4.408e-005 4.867e+006 1.015e+011 1.000e+000 1.080e-002 1.042e-005 
4.411e-005 4.868e+006 1.015e+011 1.000e+000 1.055e-002 1.044e-005 
4.414e-005 4.871e+006 1.015e+011 1.000e+000 1.075e-002 1.044e-005 
4.416e-005 4.874e+006 1.015e+011 1.000e+000 1.074e-002 1.045e-005 
4.419e-005 4.878e+006 1.015e+011 1.000e+000 1.076e-002 1.045e-005 
4.422e-005 4.881e+006 1.015e+011 1.000e+000 1.062e-002 1.046e-005 
4.425e-005 4.885e+006 1.015e+011 1.000e+000 1.062e-002 1.046e-005 
4.427e-005 4.889e+006 1.015e+011 1.000e+000 1.053e-002 1.046e-005 
4.430e-005 4.892e+006 1.015e+011 1.000e+000 1.057e-002 1.046e-005 
4.433e-005 4.896e+006 1.015e+011 1.000e+000 1.069e-002 1.047e-005 
4.436e-005 4.900e+006 1.015e+011 1.000e+000 1.077e-002 1.047e-005 
4.439e-005 4.903e+006 1.015e+011 1.000e+000 1.063e-002 1.047e-005 
4.441e-005 4.907e+006 1.015e+011 1.000e+000 1.070e-002 1.048e-005 
4.444e-005 4.911e+006 1.015e+011 1.000e+000 1.064e-002 1.048e-005 
4.447e-005 4.914e+006 1.015e+011 1.000e+000 1.042e-002 1.048e-005 
4.450e-005 4.918e+006 1.015e+011 1.000e+000 1.040e-002 1.048e-005 
4.453e-005 4.921e+006 1.015e+011 1.000e+000 1.068e-002 1.049e-005 
4.455e-005 4.925e+006 1.015e+011 1.000e+000 1.074e-002 1.049e-005 
4.458e-005 4.929e+006 1.015e+011 1.000e+000 1.078e-002 1.049e-005 
4.461e-005 4.932e+006 1.015e+011 1.000e+000 1.079e-002 1.049e-005 
4.464e-005 4.936e+006 1.015e+011 1.000e+000 1.065e-002 1.050e-005 
4.466e-005 4.940e+006 1.015e+011 1.000e+000 1.095e-002 1.050e-005 
4.469e-005 4.943e+006 1.015e+011 1.000e+000 1.097e-002 1.050e-005 
4.472e-005 4.947e+006 1.015e+011 1.000e+000 1.091e-002 1.050e-005 
4.475e-005 4.951e+006 1.016e+011 1.000e+000 1.093e-002 1.051e-005 
4.478e-005 4.954e+006 1.016e+011 1.000e+000 1.097e-002 1.051e-005 
4.480e-005 4.958e+006 1.016e+011 1.000e+000 1.089e-002 1.051e-005 
4.483e-005 4.962e+006 1.016e+011 1.000e+000 1.093e-002 1.051e-005 
4.486e-005 4.965e+006 1.016e+011 1.000e+000 1.097e-002 1.052e-005 
4.489e-005 4.969e+006 1.016e+011 1.000e+000 1.102e-002 1.052e-005 
4.492e-005 4.973e+006 1.016e+011 1.000e+000 1.102e-002 1.052e-005 
4.494e-005 4.976e+006 1.016e+011 1.000e+000 1.108e-002 1.052e-005 
4.497e-005 4.980e+006 1.016e+011 1.000e+000 1.100e-002 1.053e-005 
4.500e-005 4.984e+006 1.016e+011 1.000e+000 1.101e-002 1.053e-005 
4.503e-005 4.987e+006 1.016e+011 1.000e+000 1.106e-002 1.053e-005 
4.505e-005 4.991e+006 1.016e+011 1.000e+000 1.102e-002 1.053e-005 
4.508e-005 4.995e+006 1.016e+011 1.000e+000 1.066e-002 1.054e-005 
4.511e-005 4.998e+006 1.016e+011 1.000e+000 1.064e-002 1.054e-005 
4.514e-005 5.002e+006 1.016e+011 1.000e+000 1.059e-002 1.054e-005 
4.517e-005 5.006e+006 1.016e+011 1.000e+000 1.071e-002 1.054e-005 
4.519e-005 5.009e+006 1.016e+011 1.000e+000 1.078e-002 1.055e-005 
4.522e-005 5.013e+006 1.016e+011 1.000e+000 1.074e-002 1.055e-005 
4.525e-005 5.017e+006 1.016e+011 1.000e+000 1.101e-002 1.055e-005 
4.528e-005 5.020e+006 1.016e+011 1.000e+000 1.087e-002 1.055e-005 
4.531e-005 5.024e+006 1.016e+011 1.000e+000 1.073e-002 1.056e-005 
4.533e-005 5.028e+006 1.016e+011 1.000e+000 1.075e-002 1.056e-005 
4.536e-005 5.031e+006 1.016e+011 1.000e+000 1.069e-002 1.056e-005 
4.539e-005 5.035e+006 1.016e+011 1.000e+000 1.071e-002 1.056e-005 
4.542e-005 5.039e+006 1.016e+011 1.000e+000 1.070e-002 1.057e-005 
4.544e-005 5.042e+006 1.016e+011 1.000e+000 1.073e-002 1.057e-005 
4.547e-005 5.046e+006 1.016e+011 1.000e+000 1.061e-002 1.057e-005 
4.550e-005 5.050e+006 1.016e+011 1.000e+000 1.083e-002 1.057e-005 
4.553e-005 5.053e+006 1.016e+011 1.000e+000 1.089e-002 1.058e-005 
4.556e-005 5.057e+006 1.016e+011 1.000e+000 1.090e-002 1.058e-005 
4.558e-005 5.061e+006 1.016e+011 1.000e+000 1.083e-002 1.058e-005 
4.561e-005 5.064e+006 1.016e+011 1.000e+000 1.090e-002 1.059e-005 
4.564e-005 5.068e+006 1.016e+011 1.000e+000 1.088e-002 1.059e-005 
4.567e-005 5.072e+006 1.016e+011 1.000e+000 1.081e-002 1.059e-005 
4.570e-005 5.075e+006 1.016e+011 1.000e+000 1.081e-002 1.059e-005 
4.572e-005 5.079e+006 1.016e+011 1.000e+000 1.081e-002 1.060e-005 
4.575e-005 5.082e+006 1.016e+011 1.000e+000 1.075e-002 1.060e-005 
4.578e-005 5.086e+006 1.016e+011 1.000e+000 1.079e-002 1.060e-005 
4.581e-005 5.090e+006 1.016e+011 1.000e+000 1.077e-002 1.060e-005 
4.584e-005 5.094e+006 1.016e+011 1.000e+000 1.085e-002 1.061e-005 
4.586e-005 5.097e+006 1.016e+011 1.000e+000 1.098e-002 1.061e-005 
4.589e-005 5.101e+006 1.017e+011 1.000e+000 1.093e-002 1.061e-005 
4.592e-005 5.105e+006 1.017e+011 1.000e+000 1.090e-002 1.061e-005 
4.595e-005 5.108e+006 1.017e+011 1.000e+000 1.089e-002 1.061e-005 
4.597e-005 5.112e+006 1.017e+011 1.000e+000 1.093e-002 1.062e-005 
4.600e-005 5.116e+006 1.017e+011 1.000e+000 1.080e-002 1.062e-005 
4.603e-005 5.119e+006 1.017e+011 1.000e+000 1.085e-002 1.062e-005 
4.606e-005 5.123e+006 1.017e+011 1.000e+000 1.083e-002 1.062e-005 
4.609e-005 5.127e+006 1.017e+011 1.000e+000 1.085e-002 1.063e-005 
4.611e-005 5.130e+006 1.017e+011 1.000e+000 1.088e-002 1.063e-005 
4.614e-005 5.134e+006 1.017e+011 1.000e+000 1.079e-002 1.063e-005 
4.617e-005 5.138e+006 1.017e+011 1.000e+000 1.081e-002 1.063e-005 
4.620e-005 5.141e+006 1.017e+011 1.000e+000 1.085e-002 1.064e-005 
4.623e-005 5.145e+006 1.017e+011 1.000e+000 1.090e-002 1.064e-005 
4.625e-005 5.149e+006 1.017e+011 1.000e+000 1.097e-002 1.064e-005 
4.628e-005 5.152e+006 1.017e+011 1.000e+000 1.084e-002 1.064e-005 
4.631e-005 5.156e+006 1.017e+011 1.000e+000 1.088e-002 1.065e-005 
4.634e-005 5.160e+006 1.017e+011 1.000e+000 1.093e-002 1.065e-005 
4.636e-005 5.163e+006 1.017e+011 1.000e+000 1.098e-002 1.065e-005 
4.639e-005 5.167e+006 1.017e+011 1.000e+000 1.103e-002 1.065e-005 
4.642e-005 5.171e+006 1.017e+011 1.000e+000 1.100e-002 1.066e-005 
4.645e-005 5.174e+006 1.017e+011 1.000e+000 1.095e-002 1.066e-005 
4.648e-005 5.178e+006 1.017e+011 1.000e+000 1.106e-002 1.066e-005 
4.650e-005 5.182e+006 1.017e+011 1.000e+000 1.110e-002 1.066e-005 
4.653e-005 5.185e+006 1.017e+011 1.000e+000 1.096e-002 1.067e-005 
4.656e-005 5.189e+006 1.017e+011 1.000e+000 1.098e-002 1.067e-005 
4.659e-005 5.193e+006 1.017e+011 1.000e+000 1.101e-002 1.067e-005 
4.662e-005 5.196e+006 1.017e+011 1.000e+000 1.108e-002 1.068e-005 
4.664e-005 5.200e+006 1.017e+011 1.000e+000 1.101e-002 1.068e-005 
4.667e-005 5.204e+006 1.017e+011 1.000e+000 1.101e-002 1.068e-005 
4.670e-005 5.207e+006 1.017e+011 1.000e+000 1.106e-002 1.068e-005 
4.673e-005 5.211e+006 1.017e+011 1.000e+000 1.109e-002 1.069e-005 
4.675e-005 5.215e+006 1.017e+011 1.000e+000 1.110e-002 1.069e-005 
4.678e-005 5.218e+006 1.017e+011 1.000e+000 1.101e-002 1.069e-005 
4.681e-005 5.222e+006 1.017e+011 1.000e+000 1.102e-002 1.069e-005 
4.684e-005 5.226e+006 1.017e+011 1.000e+000 1.110e-002 1.069e-005 
4.687e-005 5.229e+006 1.017e+011 1.000e+000 1.110e-002 1.070e-005 
4.689e-005 5.233e+006 1.017e+011 1.000e+000 1.120e-002 1.070e-005 
4.692e-005 5.237e+006 1.017e+011 1.000e+000 1.098e-002 1.070e-005 
4.695e-005 5.240e+006 1.017e+011 1.000e+000 1.101e-002 1.070e-005 
4.698e-005 5.244e+006 1.017e+011 1.000e+000 1.099e-002 1.071e-005 
4.701e-005 5.248e+006 1.017e+011 1.000e+000 1.094e-002 1.071e-005 
4.703e-005 5.252e+006 1.017e+011 1.000e+000 1.094e-002 1.071e-005 
4.706e-005 5.255e+006 1.017e+011 1.000e+000 1.091e-002 1.071e-005 
4.709e-005 5.259e+006 1.017e+011 1.000e+000 1.095e-002 1.072e-005 
4.712e-005 5.263e+006 1.017e+011 1.000e+000 1.093e-002 1.072e-005 
4.714e-005 5.266e+006 1.017e+011 1.000e+000 1.099e-002 1.072e-005 
4.717e-005 5.270e+006 1.018e+011 1.000e+000 1.113e-002 1.072e-005 
4.720e-005 5.274e+006 1.018e+011 1.000e+000 1.112e-002 1.073e-005 
4.723e-005 5.277e+006 1.018e+011 1.000e+000 1.106e-002 1.073e-005 
4.726e-005 5.281e+006 1.018e+011 1.000e+000 1.101e-002 1.073e-005 
4.728e-005 5.285e+006 1.018e+011 1.000e+000 1.099e-002 1.073e-005 
4.731e-005 5.288e+006 1.018e+011 1.000e+000 1.101e-002 1.073e-005 
4.734e-005 5.292e+006 1.018e+011 1.000e+000 1.104e-002 1.074e-005 
4.737e-005 5.296e+006 1.018e+011 1.000e+000 1.108e-002 1.074e-005 
4.740e-005 5.300e+006 1.018e+011 1.000e+000 1.116e-002 1.074e-005 
4.742e-005 5.303e+006 1.018e+011 1.000e+000 1.101e-002 1.074e-005 
4.745e-005 5.307e+006 1.018e+011 1.000e+000 1.092e-002 1.075e-005 
4.748e-005 5.310e+006 1.018e+011 1.000e+000 1.101e-002 1.075e-005 
4.751e-005 5.314e+006 1.018e+011 1.000e+000 1.104e-002 1.075e-005 
4.753e-005 5.318e+006 1.018e+011 1.000e+000 1.103e-002 1.075e-005 
4.756e-005 5.322e+006 1.018e+011 1.000e+000 1.098e-002 1.076e-005 
4.759e-005 5.325e+006 1.018e+011 1.000e+000 1.092e-002 1.076e-005 
4.762e-005 5.329e+006 1.018e+011 1.000e+000 1.096e-002 1.076e-005 
4.765e-005 5.333e+006 1.018e+011 1.000e+000 1.097e-002 1.076e-005 
4.767e-005 5.336e+006 1.018e+011 1.000e+000 1.088e-002 1.076e-005 
4.770e-005 5.340e+006 1.018e+011 1.000e+000 1.093e-002 1.077e-005 
4.773e-005 5.344e+006 1.018e+011 1.000e+000 1.095e-002 1.077e-005 
4.776e-005 5.347e+006 1.018e+011 1.000e+000 1.097e-002 1.077e-005 
4.779e-005 5.351e+006 1.018e+011 1.000e+000 1.101e-002 1.077e-005 
4.781e-005 5.355e+006 1.018e+011 1.000e+000 1.085e-002 1.078e-005 
4.784e-005 5.358e+006 1.018e+011 1.000e+000 1.086e-002 1.078e-005 
4.787e-005 5.362e+006 1.018e+011 1.000e+000 1.089e-002 1.078e-005 
4.790e-005 5.366e+006 1.018e+011 1.000e+000 1.093e-002 1.078e-005 
4.792e-005 5.369e+006 1.018e+011 1.000e+000 1.085e-002 1.079e-005 
4.795e-005 5.373e+006 1.018e+011 1.000e+000 1.082e-002 1.079e-005 
4.798e-005 5.377e+006 1.018e+011 1.000e+000 1.077e-002 1.079e-005 
4.801e-005 5.380e+006 1.018e+011 1.000e+000 1.083e-002 1.079e-005 
4.804e-005 5.384e+006 1.018e+011 1.000e+000 1.078e-002 1.080e-005 
4.806e-005 5.388e+006 1.018e+011 1.000e+000 1.064e-002 1.080e-005 
4.809e-005 5.392e+006 1.018e+011 1.000e+000 1.092e-002 1.080e-005 
4.812e-005 5.395e+006 1.018e+011 1.000e+000 1.104e-002 1.080e-005 
4.815e-005 5.399e+006 1.018e+011 1.000e+000 1.108e-002 1.081e-005 
4.818e-005 5.403e+006 1.018e+011 1.000e+000 1.101e-002 1.081e-005 
4.820e-005 5.406e+006 1.018e+011 1.000e+000 1.096e-002 1.081e-005 
4.823e-005 5.410e+006 1.018e+011 1.000e+000 1.107e-002 1.081e-005 
4.826e-005 5.414e+006 1.018e+011 1.000e+000 1.104e-002 1.082e-005 
4.829e-005 5.417e+006 1.018e+011 1.000e+000 1.105e-002 1.082e-005 
4.831e-005 5.421e+006 1.018e+011 1.000e+000 1.108e-002 1.082e-005 
4.834e-005 5.425e+006 1.019e+011 1.000e+000 1.122e-002 1.082e-005 
4.837e-005 5.428e+006 1.019e+011 1.000e+000 1.122e-002 1.083e-005 
4.840e-005 5.432e+006 1.019e+011 1.000e+000 1.135e-002 1.083e-005 
4.843e-005 5.436e+006 1.019e+011 1.000e+000 1.115e-002 1.083e-005 
4.845e-005 5.439e+006 1.019e+011 1.000e+000 1.122e-002 1.083e-005 
4.848e-005 5.443e+006 1.019e+011 1.000e+000 1.130e-002 1.084e-005 
4.851e-005 5.447e+006 1.019e+011 1.000e+000 1.135e-002 1.084e-005 
4.854e-005 5.450e+006 1.019e+011 1.000e+000 1.130e-002 1.084e-005 
4.857e-005 5.454e+006 1.019e+011 1.000e+000 1.116e-002 1.084e-005 
4.859e-005 5.457e+006 1.019e+011 1.000e+000 1.124e-002 1.085e-005 
4.862e-005 5.461e+006 1.019e+011 1.000e+000 1.109e-002 1.085e-005 
4.865e-005 5.465e+006 1.019e+011 1.000e+000 1.097e-002 1.085e-005 
4.868e-005 5.469e+006 1.019e+011 1.000e+000 1.110e-002 1.085e-005 
4.870e-005 5.472e+006 1.019e+011 1.000e+000 1.108e-002 1.086e-005 
4.873e-005 5.476e+006 1.019e+011 1.000e+000 1.110e-002 1.086e-005 
4.876e-005 5.480e+006 1.019e+011 1.000e+000 1.107e-002 1.086e-005 
4.879e-005 5.483e+006 1.019e+011 1.000e+000 1.106e-002 1.086e-005 
4.882e-005 5.487e+006 1.019e+011 1.000e+000 1.109e-002 1.087e-005 
4.884e-005 5.491e+006 1.019e+011 1.000e+000 1.107e-002 1.087e-005 
4.887e-005 5.494e+006 1.019e+011 1.000e+000 1.107e-002 1.087e-005 
4.890e-005 5.498e+006 1.019e+011 1.000e+000 1.113e-002 1.087e-005 
4.893e-005 5.502e+006 1.019e+011 1.000e+000 1.090e-002 1.088e-005 
4.896e-005 5.505e+006 1.019e+011 1.000e+000 1.092e-002 1.088e-005 
4.898e-005 5.509e+006 1.019e+011 1.000e+000 1.086e-002 1.088e-005 
4.901e-005 5.513e+006 1.019e+011 1.000e+000 1.100e-002 1.088e-005 
4.904e-005 5.516e+006 1.019e+011 1.000e+000 1.083e-002 1.089e-005 
4.907e-005 5.520e+006 1.019e+011 1.000e+000 1.085e-002 1.089e-005 
4.910e-005 5.524e+006 1.019e+011 1.000e+000 1.087e-002 1.089e-005 
4.912e-005 5.527e+006 1.019e+011 1.000e+000 1.106e-002 1.089e-005 
4.915e-005 5.531e+006 1.019e+011 1.000e+000 1.098e-002 1.090e-005 
4.918e-005 5.535e+006 1.019e+011 1.000e+000 1.105e-002 1.090e-005 
4.921e-005 5.538e+006 1.019e+011 1.000e+000 1.106e-002 1.090e-005 
4.923e-005 5.542e+006 1.019e+011 1.000e+000 1.101e-002 1.090e-005 
4.926e-005 5.546e+006 1.019e+011 1.000e+000 1.104e-002 1.090e-005 
4.929e-005 5.549e+006 1.019e+011 1.000e+000 1.098e-002 1.091e-005 
4.932e-005 5.553e+006 1.019e+011 1.000e+000 1.105e-002 1.091e-005 
4.935e-005 5.557e+006 1.019e+011 1.000e+000 1.100e-002 1.091e-005 
4.937e-005 5.560e+006 1.019e+011 1.000e+000 1.102e-002 1.092e-005 
4.940e-005 5.564e+006 1.019e+011 1.000e+000 1.103e-002 1.092e-005 
4.943e-005 5.568e+006 1.019e+011 1.000e+000 1.106e-002 1.092e-005 
4.946e-005 5.571e+006 1.019e+011 1.000e+000 1.094e-002 1.092e-005 
4.949e-005 5.575e+006 1.019e+011 1.000e+000 1.087e-002 1.093e-005 
4.951e-005 5.579e+006 1.020e+011 1.000e+000 1.095e-002 1.093e-005 
4.954e-005 5.582e+006 1.020e+011 1.000e+000 1.094e-002 1.093e-005 
4.957e-005 5.586e+006 1.020e+011 1.000e+000 1.084e-002 1.093e-005 
4.960e-005 5.590e+006 1.020e+011 1.000e+000 1.097e-002 1.093e-005 
4.962e-005 5.593e+006 1.020e+011 1.000e+000 1.087e-002 1.094e-005 
4.965e-005 5.597e+006 1.020e+011 1.000e+000 1.094e-002 1.094e-005 
4.968e-005 5.601e+006 1.020e+011 1.000e+000 1.097e-002 1.094e-005 
4.971e-005 5.604e+006 1.020e+011 1.000e+000 1.093e-002 1.094e-005 
4.974e-005 5.608e+006 1.020e+011 1.000e+000 1.093e-002 1.095e-005 
4.976e-005 5.612e+006 1.020e+011 1.000e+000 1.092e-002 1.095e-005 
4.979e-005 5.615e+006 1.020e+011 1.000e+000 1.089e-002 1.095e-005 
4.982e-005 5.619e+006 1.020e+011 1.000e+000 1.098e-002 1.096e-005 
4.985e-005 5.623e+006 1.020e+011 1.000e+000 1.102e-002 1.096e-005 
4.988e-005 5.626e+006 1.020e+011 1.000e+000 1.100e-002 1.096e-005 
4.990e-005 5.630e+006 1.020e+011 1.000e+000 1.093e-002 1.096e-005 
4.993e-005 5.634e+006 1.020e+011 1.000e+000 1.097e-002 1.097e-005 
4.996e-005 5.637e+006 1.020e+011 1.000e+000 1.101e-002 1.097e-005 
4.999e-005 5.641e+006 1.020e+011 1.000e+000 1.118e-002 1.097e-005 
5.001e-005 5.644e+006 1.020e+011 1.000e+000 1.095e-002 1.098e-005 
5.004e-005 5.648e+006 1.020e+011 1.000e+000 1.097e-002 1.098e-005 
5.007e-005 5.651e+006 1.020e+011 1.000e+000 1.097e-002 1.098e-005 
5.010e-005 5.655e+006 1.020e+011 1.000e+000 1.107e-002 1.098e-005 
5.013e-005 5.659e+006 1.020e+011 1.000e+000 1.098e-002 1.099e-005 
5.015e-005 5.662e+006 1.020e+011 1.000e+000 1.095e-002 1.099e-005 
5.018e-005 5.666e+006 1.020e+011 1.000e+000 1.094e-002 1.099e-005 
5.021e-005 5.669e+006 1.020e+011 1.000e+000 1.087e-002 1.100e-005 
5.024e-005 5.673e+006 1.020e+011 1.000e+000 1.079e-002 1.100e-005 
5.027e-005 5.677e+006 1.020e+011 1.000e+000 1.094e-002 1.100e-005 
5.029e-005 5.680e+006 1.020e+011 1.000e+000 1.112e-002 1.101e-005 
5.032e-005 5.684e+006 1.020e+011 1.000e+000 1.098e-002 1.101e-005 
5.035e-005 5.688e+006 1.020e+011 1.000e+000 1.096e-002 1.101e-005 
5.038e-005 5.691e+006 1.020e+011 1.000e+000 1.091e-002 1.101e-005 
5.040e-005 5.695e+006 1.020e+011 1.000e+000 1.098e-002 1.102e-005 
5.043e-005 5.698e+006 1.020e+011 1.000e+000 1.097e-002 1.102e-005 
5.046e-005 5.702e+006 1.020e+011 1.000e+000 1.098e-002 1.102e-005 
5.049e-005 5.705e+006 1.021e+011 1.000e+000 1.101e-002 1.103e-005 
5.052e-005 5.709e+006 1.021e+011 1.000e+000 1.101e-002 1.103e-005 
5.054e-005 5.712e+006 1.021e+011 1.000e+000 1.098e-002 1.103e-005 
5.057e-005 5.716e+006 1.021e+011 1.000e+000 1.111e-002 1.104e-005 
5.060e-005 5.719e+006 1.021e+011 1.000e+000 1.107e-002 1.104e-005 
5.063e-005 5.723e+006 1.021e+011 1.000e+000 1.117e-002 1.104e-005 
5.066e-005 5.726e+006 1.021e+011 1.000e+000 1.117e-002 1.105e-005 
5.068e-005 5.730e+006 1.021e+011 1.000e+000 1.108e-002 1.105e-005 
5.071e-005 5.734e+006 1.021e+011 1.000e+000 1.093e-002 1.105e-005 
5.074e-005 5.737e+006 1.021e+011 1.000e+000 1.103e-002 1.106e-005 
5.077e-005 5.741e+006 1.021e+011 1.000e+000 1.087e-002 1.106e-005 
5.079e-005 5.744e+006 1.021e+011 1.000e+000 1.081e-002 1.106e-005 
5.082e-005 5.748e+006 1.021e+011 1.000e+000 1.084e-002 1.107e-005 
5.085e-005 5.751e+006 1.021e+011 1.000e+000 1.089e-002 1.107e-005 
5.088e-005 5.755e+006 1.021e+011 1.000e+000 1.080e-002 1.107e-005 
5.091e-005 5.758e+006 1.021e+011 1.000e+000 1.084e-002 1.108e-005 
5.093e-005 5.762e+006 1.021e+011 1.000e+000 1.088e-002 1.108e-005 
5.096e-005 5.766e+006 1.021e+011 1.000e+000 1.075e-002 1.108e-005 
5.099e-005 5.769e+006 1.021e+011 1.000e+000 1.105e-002 1.109e-005 
5.102e-005 5.773e+006 1.021e+011 1.000e+000 1.091e-002 1.109e-005 
5.105e-005 5.776e+006 1.021e+011 1.000e+000 1.093e-002 1.109e-005 
5.107e-005 5.780e+006 1.021e+011 1.000e+000 1.092e-002 1.110e-005 
5.110e-005 5.784e+006 1.021e+011 1.000e+000 1.095e-002 1.110e-005 
5.113e-005 5.787e+006 1.021e+011 1.000e+000 1.089e-002 1.110e-005 
5.116e-005 5.791e+006 1.021e+011 1.000e+000 1.099e-002 1.110e-005 
5.118e-005 5.795e+006 1.021e+011 1.000e+000 1.109e-002 1.110e-005 
5.121e-005 5.798e+006 1.021e+011 1.000e+000 1.117e-002 1.111e-005 
5.124e-005 5.802e+006 1.021e+011 1.000e+000 1.113e-002 1.111e-005 
5.127e-005 5.806e+006 1.021e+011 1.000e+000 1.135e-002 1.111e-005 
5.130e-005 5.809e+006 1.021e+011 1.000e+000 1.099e-002 1.112e-005 
5.132e-005 5.813e+006 1.021e+011 1.000e+000 1.092e-002 1.112e-005 
5.135e-005 5.817e+006 1.021e+011 1.000e+000 1.097e-002 1.112e-005 
5.138e-005 5.820e+006 1.021e+011 1.000e+000 1.110e-002 1.112e-005 
5.141e-005 5.824e+006 1.022e+011 1.000e+000 1.111e-002 1.113e-005 
5.144e-005 5.827e+006 1.022e+011 1.000e+000 1.121e-002 1.113e-005 
5.146e-005 5.831e+006 1.022e+011 1.000e+000 1.108e-002 1.113e-005 
5.149e-005 5.835e+006 1.022e+011 1.000e+000 1.119e-002 1.114e-005 
5.152e-005 5.838e+006 1.022e+011 1.000e+000 1.110e-002 1.114e-005 
5.155e-005 5.842e+006 1.022e+011 1.000e+000 1.114e-002 1.114e-005 
5.157e-005 5.845e+006 1.022e+011 1.000e+000 1.119e-002 1.114e-005 
5.160e-005 5.849e+006 1.022e+011 1.000e+000 1.131e-002 1.115e-005 
5.163e-005 5.853e+006 1.022e+011 1.000e+000 1.138e-002 1.115e-005 
5.166e-005 5.856e+006 1.022e+011 1.000e+000 1.117e-002 1.115e-005 
5.169e-005 5.860e+006 1.022e+011 1.000e+000 1.138e-002 1.116e-005 
5.171e-005 5.863e+006 1.022e+011 1.000e+000 1.119e-002 1.116e-005 
5.174e-005 5.867e+006 1.022e+011 1.000e+000 1.121e-002 1.116e-005 
5.177e-005 5.871e+006 1.022e+011 1.000e+000 1.108e-002 1.117e-005 
5.180e-005 5.874e+006 1.022e+011 1.000e+000 1.101e-002 1.117e-005 
5.183e-005 5.877e+006 1.022e+011 1.000e+000 1.095e-002 1.117e-005 
5.185e-005 5.881e+006 1.022e+011 1.000e+000 1.092e-002 1.118e-005 
5.188e-005 5.884e+006 1.022e+011 1.000e+000 1.064e-002 1.118e-005 
5.191e-005 5.887e+006 1.022e+011 1.000e+000 1.071e-002 1.119e-005 
5.194e-005 5.891e+006 1.022e+011 1.000e+000 1.071e-002 1.119e-005 
5.196e-005 5.894e+006 1.022e+011 1.000e+000 1.079e-002 1.120e-005 
5.199e-005 5.897e+006 1.022e+011 1.000e+000 1.080e-002 1.120e-005 
5.202e-005 5.901e+006 1.022e+011 1.000e+000 1.085e-002 1.121e-005 
5.205e-005 5.904e+006 1.022e+011 1.000e+000 1.103e-002 1.121e-005 
5.208e-005 5.908e+006 1.022e+011 1.000e+000 1.051e-002 1.122e-005 
5.210e-005 5.911e+006 1.022e+011 1.000e+000 1.052e-002 1.122e-005 
5.213e-005 5.915e+006 1.022e+011 1.000e+000 1.070e-002 1.122e-005 
5.216e-005 5.918e+006 1.022e+011 1.000e+000 1.067e-002 1.123e-005 
5.219e-005 5.922e+006 1.022e+011 1.000e+000 1.061e-002 1.123e-005 
5.222e-005 5.925e+006 1.023e+011 1.000e+000 1.065e-002 1.123e-005 
5.224e-005 5.929e+006 1.023e+011 1.000e+000 1.083e-002 1.124e-005 
5.227e-005 5.933e+006 1.023e+011 1.000e+000 1.089e-002 1.124e-005 
5.230e-005 5.936e+006 1.023e+011 1.000e+000 1.081e-002 1.124e-005 
5.233e-005 5.940e+006 1.023e+011 1.000e+000 1.066e-002 1.124e-005 
5.235e-005 5.943e+006 1.023e+011 1.000e+000 1.064e-002 1.125e-005 
5.238e-005 5.947e+006 1.023e+011 1.000e+000 1.069e-002 1.125e-005 
5.241e-005 5.951e+006 1.023e+011 1.000e+000 1.074e-002 1.125e-005 
5.244e-005 5.954e+006 1.023e+011 1.000e+000 1.079e-002 1.126e-005 
5.247e-005 5.957e+006 1.023e+011 1.000e+000 1.083e-002 1.126e-005 
5.249e-005 5.961e+006 1.023e+011 1.000e+000 1.074e-002 1.126e-005 
5.252e-005 5.965e+006 1.023e+011 1.000e+000 1.076e-002 1.127e-005 
5.255e-005 5.968e+006 1.023e+011 1.000e+000 1.077e-002 1.127e-005 
5.258e-005 5.972e+006 1.023e+011 1.000e+000 1.077e-002 1.127e-005 
5.261e-005 5.975e+006 1.023e+011 1.000e+000 1.064e-002 1.128e-005 
5.263e-005 5.979e+006 1.023e+011 1.000e+000 1.073e-002 1.128e-005 
5.266e-005 5.983e+006 1.023e+011 1.000e+000 1.078e-002 1.128e-005 
5.269e-005 5.986e+006 1.023e+011 1.000e+000 1.073e-002 1.129e-005 
5.272e-005 5.990e+006 1.023e+011 1.000e+000 1.067e-002 1.129e-005 
5.275e-005 5.993e+006 1.023e+011 1.000e+000 1.068e-002 1.129e-005 
5.277e-005 5.997e+006 1.023e+011 1.000e+000 1.068e-002 1.129e-005 
5.280e-005 6.001e+006 1.023e+011 1.000e+000 1.072e-002 1.130e-005 
5.283e-005 6.004e+006 1.023e+011 1.000e+000 1.080e-002 1.130e-005 
5.286e-005 6.008e+006 1.023e+011 1.000e+000 1.069e-002 1.130e-005 
5.288e-005 6.011e+006 1.023e+011 1.000e+000 1.075e-002 1.131e-005 
5.291e-005 6.015e+006 1.023e+011 1.000e+000 1.084e-002 1.131e-005 
5.294e-005 6.019e+006 1.023e+011 1.000e+000 1.090e-002 1.131e-005 
5.297e-005 6.022e+006 1.023e+011 1.000e+000 1.073e-002 1.131e-005 
5.300e-005 6.026e+006 1.023e+011 1.000e+000 1.076e-002 1.132e-005 
5.302e-005 6.029e+006 1.024e+011 1.000e+000 1.067e-002 1.132e-005 
5.305e-005 6.033e+006 1.024e+011 1.000e+000 1.067e-002 1.132e-005 
5.308e-005 6.036e+006 1.024e+011 1.000e+000 1.069e-002 1.133e-005 
5.311e-005 6.040e+006 1.024e+011 1.000e+000 1.077e-002 1.133e-005 
5.314e-005 6.044e+006 1.024e+011 1.000e+000 1.077e-002 1.133e-005 
5.316e-005 6.047e+006 1.024e+011 1.000e+000 1.084e-002 1.134e-005 
5.319e-005 6.051e+006 1.024e+011 1.000e+000 1.077e-002 1.134e-005 
5.322e-005 6.054e+006 1.024e+011 1.000e+000 1.085e-002 1.134e-005 
5.325e-005 6.058e+006 1.024e+011 1.000e+000 1.075e-002 1.135e-005 
5.327e-005 6.061e+006 1.024e+011 1.000e+000 1.078e-002 1.135e-005 
5.330e-005 6.065e+006 1.024e+011 1.000e+000 1.079e-002 1.136e-005 
5.333e-005 6.068e+006 1.024e+011 1.000e+000 1.086e-002 1.136e-005 
5.336e-005 6.072e+006 1.024e+011 1.000e+000 1.061e-002 1.136e-005 
5.339e-005 6.076e+006 1.024e+011 1.000e+000 1.043e-002 1.136e-005 
5.341e-005 6.079e+006 1.024e+011 1.000e+000 1.042e-002 1.137e-005 
5.344e-005 6.083e+006 1.024e+011 1.000e+000 1.044e-002 1.137e-005 
5.347e-005 6.086e+006 1.024e+011 1.000e+000 1.042e-002 1.137e-005 
5.350e-005 6.090e+006 1.024e+011 1.000e+000 1.050e-002 1.138e-005 
5.353e-005 6.093e+006 1.024e+011 1.000e+000 1.065e-002 1.138e-005 
5.355e-005 6.097e+006 1.024e+011 1.000e+000 1.060e-002 1.138e-005 
5.358e-005 6.101e+006 1.024e+011 1.000e+000 1.062e-002 1.139e-005 
5.361e-005 6.104e+006 1.024e+011 1.000e+000 1.064e-002 1.139e-005 
5.364e-005 6.108e+006 1.024e+011 1.000e+000 1.063e-002 1.139e-005 
5.366e-005 6.111e+006 1.024e+011 1.000e+000 1.068e-002 1.139e-005 
5.369e-005 6.115e+006 1.024e+011 1.000e+000 1.067e-002 1.140e-005 
5.372e-005 6.119e+006 1.024e+011 1.000e+000 1.069e-002 1.140e-005 
5.375e-005 6.120e+006 1.024e+011 1.000e+000 1.072e-002 1.142e-005 
5.378e-005 6.121e+006 1.024e+011 1.000e+000 1.055e-002 1.144e-005 
5.380e-005 6.122e+006 1.025e+011 1.000e+000 1.041e-002 1.146e-005 
5.383e-005 6.124e+006 1.025e+011 1.000e+000 1.040e-002 1.148e-005 
5.386e-005 6.125e+006 1.025e+011 1.000e+000 1.064e-002 1.149e-005 
5.389e-005 6.127e+006 1.025e+011 1.000e+000 1.044e-002 1.151e-005 
5.392e-005 6.129e+006 1.025e+011 1.000e+000 1.045e-002 1.153e-005 
5.394e-005 6.130e+006 1.026e+011 1.000e+000 1.052e-002 1.154e-005 
5.397e-005 6.132e+006 1.026e+011 1.000e+000 1.056e-002 1.156e-005 
5.400e-005 6.133e+006 1.026e+011 1.000e+000 1.074e-002 1.158e-005 
5.403e-005 6.135e+006 1.026e+011 1.000e+000 1.068e-002 1.160e-005 
5.405e-005 6.136e+006 1.026e+011 1.000e+000 1.065e-002 1.162e-005 
5.408e-005 6.137e+006 1.027e+011 1.000e+000 1.071e-002 1.164e-005 
5.411e-005 6.138e+006 1.027e+011 1.000e+000 1.067e-002 1.166e-005 
5.414e-005 6.139e+006 1.027e+011 1.000e+000 1.065e-002 1.168e-005 
5.417e-005 6.140e+006 1.027e+011 1.000e+000 1.055e-002 1.170e-005 
5.419e-005 6.140e+006 1.028e+011 1.000e+000 1.057e-002 1.173e-005 
5.422e-005 6.140e+006 1.028e+011 1.000e+000 1.062e-002 1.175e-005 
5.425e-005 6.140e+006 1.028e+011 1.000e+000 1.060e-002 1.178e-005 
5.428e-005 6.140e+006 1.028e+011 1.000e+000 1.066e-002 1.181e-005 
5.431e-005 6.139e+006 1.029e+011 1.000e+000 1.064e-002 1.184e-005 
5.433e-005 6.138e+006 1.029e+011 1.000e+000 1.057e-002 1.188e-005 
5.436e-005 6.136e+006 1.030e+011 1.000e+000 1.068e-002 1.192e-005 
5.439e-005 6.135e+006 1.030e+011 1.000e+000 1.067e-002 1.196e-005 
5.442e-005 6.133e+006 1.030e+011 1.000e+000 1.069e-002 1.200e-005 
5.444e-005 6.130e+006 1.031e+011 1.000e+000 1.069e-002 1.204e-005 
5.447e-005 6.127e+006 1.032e+011 1.000e+000 1.058e-002 1.209e-005 
5.450e-005 6.123e+006 1.032e+011 1.000e+000 1.062e-002 1.215e-005 
5.453e-005 6.119e+006 1.033e+011 1.000e+000 1.070e-002 1.221e-005 
5.456e-005 6.113e+006 1.034e+011 1.000e+000 1.075e-002 1.228e-005 
5.458e-005 6.106e+006 1.035e+011 1.000e+000 1.102e-002 1.235e-005 
5.461e-005 6.098e+006 1.036e+011 1.000e+000 1.108e-002 1.243e-005 
5.464e-005 6.090e+006 1.038e+011 1.000e+000 1.123e-002 1.252e-005 
5.467e-005 6.072e+006 1.032e+011 1.000e+000 1.064e-002 1.267e-005 
5.470e-005 6.062e+006 1.032e+011 1.000e+000 1.054e-002 1.277e-005 
5.472e-005 6.059e+006 1.032e+011 1.000e+000 1.039e-002 1.282e-005 
5.475e-005 6.059e+006 1.032e+011 1.000e+000 1.042e-002 1.284e-005 
5.478e-005 6.054e+006 1.033e+011 1.000e+000 1.061e-002 1.291e-005 
5.481e-005 6.040e+006 1.031e+011 1.000e+000 1.158e-002 1.303e-005 
5.483e-005 6.013e+006 1.028e+011 1.000e+000 1.276e-002 1.324e-005 
5.486e-005 5.980e+006 1.028e+011 1.000e+000 1.172e-002 1.350e-005 
5.489e-005 5.929e+006 1.027e+011 1.000e+000 1.225e-002 1.388e-005 
5.492e-005 5.867e+006 1.030e+011 1.000e+000 1.557e-002 1.434e-005 
5.495e-005 5.800e+006 1.034e+011 1.000e+000 1.864e-002 1.483e-005 
5.497e-005 5.734e+006 1.035e+011 1.000e+000 1.780e-002 1.531e-005 
5.500e-005 5.637e+006 1.031e+011 1.000e+000 1.284e-002 1.601e-005 
5.503e-005 5.547e+006 1.034e+011 1.000e+000 1.285e-002 1.666e-005 
5.506e-005 5.462e+006 1.032e+011 1.000e+000 1.282e-002 1.728e-005 
5.509e-005 5.383e+006 1.034e+011 1.000e+000 1.341e-002 1.785e-005 
5.511e-005 5.313e+006 1.037e+011 1.000e+000 1.270e-002 1.837e-005 
5.514e-005 5.257e+006 1.040e+011 1.000e+000 1.163e-002 1.878e-005 
5.517e-005 5.221e+006 1.042e+011 1.000e+000 1.170e-002 1.906e-005 
5.520e-005 5.194e+006 1.045e+011 1.000e+000 1.101e-002 1.927e-005 
5.522e-005 5.175e+006 1.044e+011 1.000e+000 1.073e-002 1.943e-005 
5.525e-005 5.165e+006 1.044e+011 1.000e+000 1.020e-002 1.953e-005 
5.528e-005 5.153e+006 1.045e+011 1.000e+000 1.259e-002 1.964e-005 
5.531e-005 5.149e+006 1.046e+011 1.000e+000 1.181e-002 1.970e-005 
5.534e-005 5.147e+006 1.047e+011 1.000e+000 1.188e-002 1.974e-005 
5.536e-005 5.146e+006 1.047e+011 1.000e+000 1.198e-002 1.977e-005 
5.539e-005 5.148e+006 1.047e+011 1.000e+000 1.178e-002 1.979e-005 
5.542e-005 5.148e+006 1.047e+011 1.000e+000 1.209e-002 1.981e-005 
5.545e-005 5.147e+006 1.047e+011 1.000e+000 1.203e-002 1.985e-005 
5.548e-005 5.146e+006 1.048e+011 1.000e+000 1.267e-002 1.988e-005 
5.550e-005 5.147e+006 1.048e+011 1.000e+000 1.278e-002 1.991e-005 
5.553e-005 5.147e+006 1.048e+011 1.000e+000 1.331e-002 1.993e-005 
5.556e-005 5.146e+006 1.048e+011 1.000e+000 1.330e-002 1.997e-005 
5.559e-005 5.145e+006 1.049e+011 1.000e+000 1.506e-002 2.000e-005 
5.561e-005 5.144e+006 1.050e+011 1.000e+000 1.391e-002 2.004e-005 
5.564e-005 5.143e+006 1.050e+011 1.000e+000 1.394e-002 2.007e-005 
5.567e-005 5.141e+006 1.051e+011 1.000e+000 1.394e-002 2.011e-005 
5.570e-005 5.134e+006 1.048e+011 1.000e+000 1.401e-002 2.019e-005 
5.573e-005 5.125e+006 1.048e+011 1.000e+000 1.279e-002 2.028e-005 
5.575e-005 5.116e+006 1.048e+011 1.000e+000 1.295e-002 2.037e-005 
5.578e-005 5.107e+006 1.047e+011 1.000e+000 1.315e-002 2.046e-005 
5.581e-005 5.099e+006 1.047e+011 1.000e+000 1.284e-002 2.054e-005 
5.584e-005 5.092e+006 1.048e+011 1.000e+000 1.335e-002 2.062e-005 
5.587e-005 5.087e+006 1.048e+011 1.000e+000 1.349e-002 2.068e-005 
5.589e-005 5.081e+006 1.047e+011 1.000e+000 1.410e-002 2.075e-005 
5.592e-005 5.075e+006 1.047e+011 1.000e+000 1.432e-002 2.082e-005 
5.595e-005 5.024e+006 1.040e+011 1.000e+000 1.398e-002 2.120e-005 
5.598e-005 4.969e+006 1.040e+011 1.000e+000 1.419e-002 2.161e-005 
5.600e-005 4.933e+006 1.040e+011 1.000e+000 1.268e-002 2.189e-005 
5.603e-005 4.913e+006 1.037e+011 1.000e+000 1.212e-002 2.205e-005 
5.606e-005 4.899e+006 1.036e+011 1.000e+000 1.191e-002 2.218e-005 
5.609e-005 4.892e+006 1.036e+011 1.000e+000 1.229e-002 2.225e-005 
5.612e-005 4.889e+006 1.035e+011 1.000e+000 1.239e-002 2.230e-005 
5.614e-005 4.884e+006 1.035e+011 1.000e+000 1.282e-002 2.236e-005 
5.617e-005 4.878e+006 1.036e+011 1.000e+000 1.271e-002 2.243e-005 
5.620e-005 4.872e+006 1.036e+011 1.000e+000 1.244e-002 2.250e-005 
5.623e-005 4.867e+006 1.037e+011 1.000e+000 1.262e-002 2.256e-005 
5.626e-005 4.862e+006 1.037e+011 1.000e+000 1.242e-002 2.263e-005 
5.628e-005 4.843e+006 1.032e+011 1.000e+000 1.289e-002 2.279e-005 
5.631e-005 4.786e+006 1.030e+011 1.000e+000 1.254e-002 2.321e-005 
5.634e-005 4.741e+006 1.031e+011 1.000e+000 1.227e-002 2.355e-005 
5.637e-005 4.704e+006 1.032e+011 1.000e+000 1.206e-002 2.383e-005 
5.640e-005 4.667e+006 1.033e+011 1.000e+000 1.221e-002 2.412e-005 
5.642e-005 4.612e+006 1.035e+011 1.000e+000 1.209e-002 2.453e-005 
5.645e-005 4.552e+006 1.037e+011 1.000e+000 1.172e-002 2.496e-005 
5.648e-005 4.518e+006 1.038e+011 1.000e+000 1.221e-002 2.523e-005 
5.651e-005 4.500e+006 1.039e+011 1.000e+000 1.213e-002 2.538e-005 
5.653e-005 4.486e+006 1.039e+011 1.000e+000 1.211e-002 2.551e-005 
5.656e-005 4.474e+006 1.039e+011 1.000e+000 1.213e-002 2.561e-005 
5.659e-005 4.464e+006 1.040e+011 1.000e+000 1.260e-002 2.572e-005 
5.662e-005 4.453e+006 1.040e+011 1.000e+000 1.345e-002 2.582e-005 
5.665e-005 4.439e+006 1.039e+011 1.000e+000 1.266e-002 2.595e-005 
5.667e-005 4.424e+006 1.038e+011 1.000e+000 1.278e-002 2.608e-005 
5.670e-005 4.411e+006 1.038e+011 1.000e+000 1.249e-002 2.619e-005 
5.673e-005 4.396e+006 1.039e+011 1.000e+000 1.239e-002 2.632e-005 
5.676e-005 4.382e+006 1.040e+011 1.000e+000 1.161e-002 2.645e-005 
5.679e-005 4.369e+006 1.040e+011 1.000e+000 1.273e-002 2.657e-005 
5.681e-005 4.354e+006 1.041e+011 1.000e+000 1.220e-002 2.670e-005 
5.684e-005 4.338e+006 1.042e+011 1.000e+000 1.121e-002 2.684e-005 
5.687e-005 4.305e+006 1.042e+011 1.000e+000 1.151e-002 2.709e-005 
5.690e-005 4.258e+006 1.042e+011 1.000e+000 1.139e-002 2.744e-005 
5.692e-005 4.232e+006 1.042e+011 1.000e+000 1.134e-002 2.766e-005 
5.695e-005 4.206e+006 1.042e+011 1.000e+000 1.168e-002 2.786e-005 
5.698e-005 4.201e+006 1.042e+011 1.000e+000 1.091e-002 2.793e-005 
5.701e-005 4.198e+006 1.042e+011 1.000e+000 1.082e-002 2.797e-005 
5.704e-005 4.196e+006 1.042e+011 1.000e+000 1.074e-002 2.802e-005 
5.706e-005 4.194e+006 1.042e+011 1.000e+000 1.083e-002 2.805e-005 
5.709e-005 4.193e+006 1.042e+011 1.000e+000 1.092e-002 2.809e-005 
5.712e-005 4.193e+006 1.042e+011 1.000e+000 1.099e-002 2.812e-005 
5.715e-005 4.193e+006 1.042e+011 1.000e+000 1.100e-002 2.814e-005 
5.718e-005 4.194e+006 1.042e+011 1.000e+000 1.100e-002 2.816e-005 
5.720e-005 4.196e+006 1.043e+011 1.000e+000 1.085e-002 2.818e-005 
5.723e-005 4.198e+006 1.043e+011 1.000e+000 1.088e-002 2.820e-005 
5.726e-005 4.200e+006 1.043e+011 1.000e+000 1.089e-002 2.821e-005 
5.729e-005 4.203e+006 1.043e+011 1.000e+000 1.087e-002 2.822e-005 
5.731e-005 4.205e+006 1.043e+011 1.000e+000 1.085e-002 2.823e-005 
5.734e-005 4.208e+006 1.043e+011 1.000e+000 1.078e-002 2.824e-005 
5.737e-005 4.211e+006 1.043e+011 1.000e+000 1.090e-002 2.824e-005 
5.740e-005 4.214e+006 1.043e+011 1.000e+000 1.072e-002 2.825e-005 
5.743e-005 4.217e+006 1.043e+011 1.000e+000 1.072e-002 2.826e-005 
5.745e-005 4.221e+006 1.043e+011 1.000e+000 1.083e-002 2.826e-005 
5.748e-005 4.224e+006 1.043e+011 1.000e+000 1.100e-002 2.827e-005 
5.751e-005 4.227e+006 1.044e+011 1.000e+000 1.102e-002 2.827e-005 
5.754e-005 4.231e+006 1.044e+011 1.000e+000 1.089e-002 2.828e-005 
5.757e-005 4.234e+006 1.044e+011 1.000e+000 1.106e-002 2.828e-005 
5.759e-005 4.237e+006 1.044e+011 1.000e+000 1.080e-002 2.828e-005 
5.762e-005 4.241e+006 1.044e+011 1.000e+000 1.095e-002 2.829e-005 
5.765e-005 4.244e+006 1.044e+011 1.000e+000 1.090e-002 2.829e-005 
5.768e-005 4.248e+006 1.044e+011 1.000e+000 1.097e-002 2.830e-005 
5.770e-005 4.251e+006 1.044e+011 1.000e+000 1.086e-002 2.830e-005 
5.773e-005 4.254e+006 1.044e+011 1.000e+000 1.091e-002 2.831e-005 
5.776e-005 4.258e+006 1.044e+011 1.000e+000 1.084e-002 2.831e-005 
5.779e-005 4.261e+006 1.044e+011 1.000e+000 1.095e-002 2.832e-005 
5.782e-005 4.264e+006 1.044e+011 1.000e+000 1.090e-002 2.832e-005 
5.784e-005 4.268e+006 1.044e+011 1.000e+000 1.085e-002 2.833e-005 
5.787e-005 4.271e+006 1.044e+011 1.000e+000 1.094e-002 2.833e-005 
5.790e-005 4.275e+006 1.044e+011 1.000e+000 1.085e-002 2.833e-005 
5.793e-005 4.278e+006 1.044e+011 1.000e+000 1.102e-002 2.834e-005 
5.796e-005 4.281e+006 1.044e+011 1.000e+000 1.091e-002 2.834e-005 
5.798e-005 4.285e+006 1.045e+011 1.000e+000 1.096e-002 2.835e-005 
5.801e-005 4.288e+006 1.045e+011 1.000e+000 1.094e-002 2.835e-005 
5.804e-005 4.292e+006 1.045e+011 1.000e+000 1.095e-002 2.836e-005 
5.807e-005 4.295e+006 1.045e+011 1.000e+000 1.098e-002 2.836e-005 
5.809e-005 4.298e+006 1.045e+011 1.000e+000 1.105e-002 2.837e-005 
5.812e-005 4.302e+006 1.045e+011 1.000e+000 1.090e-002 2.837e-005 
5.815e-005 4.305e+006 1.045e+011 1.000e+000 1.106e-002 2.838e-005 
5.818e-005 4.308e+006 1.045e+011 1.000e+000 1.110e-002 2.838e-005 
5.821e-005 4.311e+006 1.045e+011 1.000e+000 1.093e-002 2.839e-005 
5.823e-005 4.314e+006 1.045e+011 1.000e+000 1.108e-002 2.839e-005 
5.826e-005 4.318e+006 1.045e+011 1.000e+000 1.106e-002 2.840e-005 
5.829e-005 4.321e+006 1.045e+011 1.000e+000 1.106e-002 2.840e-005 
5.832e-005 4.324e+006 1.045e+011 1.000e+000 1.089e-002 2.841e-005 
5.835e-005 4.327e+006 1.045e+011 1.000e+000 1.096e-002 2.842e-005 
5.837e-005 4.330e+006 1.045e+011 1.000e+000 1.092e-002 2.842e-005 
5.840e-005 4.334e+006 1.045e+011 1.000e+000 1.091e-002 2.843e-005 
5.843e-005 4.337e+006 1.046e+011 1.000e+000 1.098e-002 2.843e-005 
5.846e-005 4.340e+006 1.046e+011 1.000e+000 1.094e-002 2.844e-005 
5.848e-005 4.343e+006 1.046e+011 1.000e+000 1.077e-002 2.844e-005 
5.851e-005 4.347e+006 1.046e+011 1.000e+000 1.098e-002 2.845e-005 
5.854e-005 4.350e+006 1.046e+011 1.000e+000 1.094e-002 2.846e-005 
5.857e-005 4.353e+006 1.046e+011 1.000e+000 1.088e-002 2.846e-005 
5.860e-005 4.356e+006 1.046e+011 1.000e+000 1.089e-002 2.847e-005 
5.862e-005 4.360e+006 1.046e+011 1.000e+000 1.099e-002 2.847e-005 
5.865e-005 4.363e+006 1.046e+011 1.000e+000 1.091e-002 2.848e-005 
5.868e-005 4.366e+006 1.046e+011 1.000e+000 1.084e-002 2.848e-005 
5.871e-005 4.369e+006 1.046e+011 1.000e+000 1.090e-002 2.849e-005 
5.874e-005 4.372e+006 1.046e+011 1.000e+000 1.082e-002 2.849e-005 
5.876e-005 4.375e+006 1.046e+011 1.000e+000 1.080e-002 2.850e-005 
5.879e-005 4.378e+006 1.047e+011 1.000e+000 1.085e-002 2.851e-005 
5.882e-005 4.381e+006 1.047e+011 1.000e+000 1.078e-002 2.852e-005 
5.885e-005 4.384e+006 1.047e+011 1.000e+000 1.066e-002 2.853e-005 
5.887e-005 4.386e+006 1.047e+011 1.000e+000 1.069e-002 2.854e-005 
5.890e-005 4.389e+006 1.047e+011 1.000e+000 1.073e-002 2.854e-005 
5.893e-005 4.392e+006 1.047e+011 1.000e+000 1.089e-002 2.855e-005 
5.896e-005 4.395e+006 1.047e+011 1.000e+000 1.085e-002 2.856e-005 
5.899e-005 4.398e+006 1.047e+011 1.000e+000 1.102e-002 2.857e-005 
5.901e-005 4.401e+006 1.047e+011 1.000e+000 1.099e-002 2.857e-005 
5.904e-005 4.404e+006 1.047e+011 1.000e+000 1.095e-002 2.858e-005 
5.907e-005 4.407e+006 1.047e+011 1.000e+000 1.075e-002 2.859e-005 
5.910e-005 4.411e+006 1.048e+011 1.000e+000 1.098e-002 2.859e-005 
5.913e-005 4.414e+006 1.048e+011 1.000e+000 1.095e-002 2.860e-005 
5.915e-005 4.416e+006 1.048e+011 1.000e+000 1.080e-002 2.861e-005 
5.918e-005 4.419e+006 1.048e+011 1.000e+000 1.082e-002 2.861e-005 
5.921e-005 4.422e+006 1.048e+011 1.000e+000 1.074e-002 2.862e-005 
5.924e-005 4.426e+006 1.045e+011 1.000e+000 1.089e-002 2.863e-005 
5.926e-005 4.427e+006 1.042e+011 1.000e+000 1.086e-002 2.865e-005 
5.929e-005 4.424e+006 1.042e+011 1.000e+000 1.121e-002 2.869e-005 
5.932e-005 4.420e+006 1.042e+011 1.000e+000 1.104e-002 2.875e-005 
5.935e-005 4.415e+006 1.043e+011 1.000e+000 1.123e-002 2.881e-005 
5.938e-005 4.410e+006 1.044e+011 1.000e+000 1.129e-002 2.887e-005 
5.940e-005 4.407e+006 1.045e+011 1.000e+000 1.155e-002 2.893e-005 
5.943e-005 4.404e+006 1.046e+011 1.000e+000 1.195e-002 2.897e-005 
5.946e-005 4.402e+006 1.046e+011 1.000e+000 1.202e-002 2.902e-005 
5.949e-005 4.393e+006 1.047e+011 1.000e+000 1.227e-002 2.911e-005 
5.952e-005 4.366e+006 1.047e+011 1.000e+000 1.265e-002 2.932e-005 
5.954e-005 4.361e+006 1.038e+011 1.000e+000 1.191e-002 2.938e-005 
5.957e-005 4.350e+006 1.033e+011 1.000e+000 1.229e-002 2.948e-005 
5.960e-005 4.307e+006 1.034e+011 1.000e+000 1.177e-002 2.981e-005 
5.963e-005 4.254e+006 1.036e+011 1.000e+000 1.165e-002 3.020e-005 
5.966e-005 4.190e+006 1.039e+011 1.000e+000 1.195e-002 3.067e-005 
5.968e-005 4.141e+006 1.042e+011 1.000e+000 1.035e-002 3.104e-005 
5.971e-005 4.110e+006 1.044e+011 1.000e+000 1.009e-002 3.129e-005 
5.974e-005 4.064e+006 1.047e+011 1.000e+000 9.843e-003 3.163e-005 
5.977e-005 4.025e+006 1.050e+011 1.000e+000 9.534e-003 3.193e-005 
5.979e-005 3.992e+006 1.053e+011 1.000e+000 9.728e-003 3.218e-005 
5.982e-005 3.963e+006 1.056e+011 1.000e+000 1.005e-002 3.241e-005 
5.985e-005 3.934e+006 1.048e+011 1.000e+000 1.250e-002 3.264e-005 
5.988e-005 3.909e+006 1.048e+011 1.000e+000 1.249e-002 3.284e-005 
5.991e-005 3.884e+006 1.049e+011 1.000e+000 1.221e-002 3.304e-005 
5.993e-005 3.862e+006 1.051e+011 1.000e+000 1.265e-002 3.322e-005 
5.996e-005 3.852e+006 1.051e+011 1.000e+000 1.257e-002 3.332e-005 
5.999e-005 3.846e+006 1.051e+011 1.000e+000 1.170e-002 3.339e-005 
6.002e-005 3.817e+006 1.047e+011 1.000e+000 1.128e-002 3.361e-005 
6.005e-005 3.799e+006 1.047e+011 1.000e+000 1.060e-002 3.377e-005 
6.007e-005 3.779e+006 1.047e+011 1.000e+000 1.122e-002 3.393e-005 
6.010e-005 3.745e+006 1.048e+011 1.000e+000 1.116e-002 3.420e-005 
6.013e-005 3.709e+006 1.048e+011 1.000e+000 1.143e-002 3.448e-005 
6.016e-005 3.673e+006 1.049e+011 1.000e+000 1.198e-002 3.475e-005 
6.018e-005 3.656e+006 1.049e+011 1.000e+000 1.212e-002 3.490e-005 
6.021e-005 3.644e+006 1.048e+011 1.000e+000 1.238e-002 3.501e-005 
6.024e-005 3.634e+006 1.047e+011 1.000e+000 1.236e-002 3.511e-005 
6.027e-005 3.624e+006 1.046e+011 1.000e+000 1.230e-002 3.520e-005 
6.030e-005 3.616e+006 1.046e+011 1.000e+000 1.222e-002 3.529e-005 
6.032e-005 3.609e+006 1.047e+011 1.000e+000 1.224e-002 3.537e-005 
6.035e-005 3.601e+006 1.047e+011 1.000e+000 1.223e-002 3.545e-005 
6.038e-005 3.581e+006 1.038e+011 1.000e+000 1.335e-002 3.561e-005 
6.041e-005 3.540e+006 1.031e+011 1.000e+000 1.266e-002 3.592e-005 
6.044e-005 3.512e+006 1.029e+011 1.000e+000 1.149e-002 3.614e-005 
6.046e-005 3.488e+006 1.029e+011 1.000e+000 1.057e-002 3.634e-005 
6.049e-005 3.468e+006 1.030e+011 1.000e+000 1.057e-002 3.650e-005 
6.052e-005 3.450e+006 1.030e+011 1.000e+000 1.064e-002 3.666e-005 
6.055e-005 3.430e+006 1.031e+011 1.000e+000 1.097e-002 3.682e-005 
6.057e-005 3.394e+006 1.028e+011 1.000e+000 1.223e-002 3.710e-005 
6.060e-005 3.342e+006 1.028e+011 1.000e+000 1.239e-002 3.748e-005 
6.063e-005 3.310e+006 1.028e+011 1.000e+000 1.155e-002 3.774e-005 
6.066e-005 3.281e+006 1.029e+011 1.000e+000 1.251e-002 3.797e-005 
6.069e-005 3.256e+006 1.030e+011 1.000e+000 1.282e-002 3.816e-005 
6.071e-005 3.231e+006 1.031e+011 1.000e+000 1.302e-002 3.837e-005 
6.074e-005 3.209e+006 1.031e+011 1.000e+000 1.238e-002 3.854e-005 
6.077e-005 3.191e+006 1.032e+011 1.000e+000 1.214e-002 3.870e-005 
6.080e-005 3.177e+006 1.032e+011 1.000e+000 1.187e-002 3.882e-005 
6.083e-005 3.146e+006 1.031e+011 1.000e+000 1.226e-002 3.907e-005 
6.085e-005 3.101e+006 1.030e+011 1.000e+000 1.309e-002 3.940e-005 
6.088e-005 3.076e+006 1.030e+011 1.000e+000 1.249e-002 3.960e-005 
6.091e-005 3.058e+006 1.030e+011 1.000e+000 1.259e-002 3.975e-005 
6.094e-005 3.042e+006 1.031e+011 1.000e+000 1.219e-002 3.990e-005 
6.096e-005 3.025e+006 1.032e+011 1.000e+000 1.328e-002 4.004e-005 
6.099e-005 3.029e+006 1.032e+011 1.000e+000 1.337e-002 4.004e-005 
6.102e-005 3.027e+006 1.032e+011 1.000e+000 1.231e-002 4.008e-005 
6.105e-005 3.022e+006 1.032e+011 1.000e+000 1.231e-002 4.015e-005 
6.108e-005 3.018e+006 1.033e+011 1.000e+000 1.201e-002 4.020e-005 
6.110e-005 3.017e+006 1.033e+011 1.000e+000 1.198e-002 4.024e-005 
6.113e-005 3.016e+006 1.033e+011 1.000e+000 1.179e-002 4.027e-005 
6.116e-005 3.015e+006 1.033e+011 1.000e+000 1.173e-002 4.030e-005 
6.119e-005 3.016e+006 1.034e+011 1.000e+000 1.173e-002 4.033e-005 
6.122e-005 3.017e+006 1.034e+011 1.000e+000 1.192e-002 4.035e-005 
6.124e-005 3.019e+006 1.034e+011 1.000e+000 1.173e-002 4.036e-005 
6.127e-005 3.021e+006 1.034e+011 1.000e+000 1.159e-002 4.038e-005 
6.130e-005 3.022e+006 1.034e+011 1.000e+000 1.165e-002 4.039e-005 
6.133e-005 3.024e+006 1.034e+011 1.000e+000 1.176e-002 4.041e-005 
6.135e-005 3.027e+006 1.034e+011 1.000e+000 1.179e-002 4.042e-005 
6.138e-005 3.029e+006 1.034e+011 1.000e+000 1.183e-002 4.043e-005 
6.141e-005 3.032e+006 1.034e+011 1.000e+000 1.164e-002 4.044e-005 
6.144e-005 3.035e+006 1.034e+011 1.000e+000 1.264e-002 4.045e-005 
6.147e-005 3.038e+006 1.034e+011 1.000e+000 1.258e-002 4.046e-005 
6.149e-005 3.041e+006 1.034e+011 1.000e+000 1.258e-002 4.046e-005 
6.152e-005 3.044e+006 1.034e+011 1.000e+000 1.247e-002 4.047e-005 
6.155e-005 3.047e+006 1.034e+011 1.000e+000 1.259e-002 4.048e-005 
6.158e-005 3.050e+006 1.034e+011 1.000e+000 1.243e-002 4.048e-005 
6.161e-005 3.053e+006 1.034e+011 1.000e+000 1.250e-002 4.049e-005 
6.163e-005 3.056e+006 1.034e+011 1.000e+000 1.208e-002 4.049e-005 
6.166e-005 3.060e+006 1.034e+011 1.000e+000 1.222e-002 4.050e-005 
6.169e-005 3.063e+006 1.034e+011 1.000e+000 1.219e-002 4.050e-005 
6.172e-005 3.052e+006 1.033e+011 1.000e+000 1.244e-002 4.061e-005 
6.174e-005 3.028e+006 1.033e+011 1.000e+000 1.197e-002 4.080e-005 
6.177e-005 3.013e+006 1.033e+011 1.000e+000 1.177e-002 4.093e-005 
6.180e-005 3.001e+006 1.034e+011 1.000e+000 1.203e-002 4.104e-005 
6.183e-005 2.991e+006 1.034e+011 1.000e+000 1.138e-002 4.114e-005 
6.186e-005 2.983e+006 1.035e+011 1.000e+000 1.143e-002 4.122e-005 
6.188e-005 2.977e+006 1.035e+011 1.000e+000 1.147e-002 4.130e-005 
6.191e-005 2.971e+006 1.036e+011 1.000e+000 1.123e-002 4.136e-005 
6.194e-005 2.966e+006 1.036e+011 1.000e+000 1.063e-002 4.142e-005 
6.197e-005 2.963e+006 1.037e+011 1.000e+000 1.077e-002 4.148e-005 
6.200e-005 2.960e+006 1.037e+011 1.000e+000 1.071e-002 4.152e-005 
6.202e-005 2.959e+006 1.037e+011 1.000e+000 1.075e-002 4.156e-005 
6.205e-005 2.957e+006 1.038e+011 1.000e+000 1.072e-002 4.160e-005 
6.208e-005 2.957e+006 1.038e+011 1.000e+000 1.062e-002 4.163e-005 
6.211e-005 2.957e+006 1.038e+011 1.000e+000 1.072e-002 4.166e-005 
6.213e-005 2.957e+006 1.039e+011 1.000e+000 1.053e-002 4.168e-005 
6.216e-005 2.957e+006 1.039e+011 1.000e+000 1.067e-002 4.171e-005 
6.219e-005 2.958e+006 1.039e+011 1.000e+000 1.066e-002 4.173e-005 
6.222e-005 2.959e+006 1.039e+011 1.000e+000 1.059e-002 4.175e-005 
6.225e-005 2.960e+006 1.040e+011 1.000e+000 1.070e-002 4.177e-005 
6.227e-005 2.962e+006 1.040e+011 1.000e+000 1.075e-002 4.179e-005 
6.230e-005 2.963e+006 1.040e+011 1.000e+000 1.086e-002 4.181e-005 
6.233e-005 2.965e+006 1.040e+011 1.000e+000 1.086e-002 4.182e-005 
6.236e-005 2.967e+006 1.040e+011 1.000e+000 1.080e-002 4.184e-005 
6.239e-005 2.968e+006 1.041e+011 1.000e+000 1.092e-002 4.186e-005 
6.241e-005 2.970e+006 1.041e+011 1.000e+000 1.096e-002 4.187e-005 
6.244e-005 2.972e+006 1.041e+011 1.000e+000 1.105e-002 4.189e-005 
6.247e-005 2.974e+006 1.041e+011 1.000e+000 1.089e-002 4.190e-005 
6.250e-005 2.976e+006 1.041e+011 1.000e+000 1.105e-002 4.191e-005 
6.252e-005 2.978e+006 1.041e+011 1.000e+000 1.091e-002 4.192e-005 
6.255e-005 2.981e+006 1.041e+011 1.000e+000 1.090e-002 4.194e-005 
6.258e-005 2.983e+006 1.041e+011 1.000e+000 1.101e-002 4.195e-005 
6.261e-005 2.986e+006 1.041e+011 1.000e+000 1.108e-002 4.196e-005 
6.264e-005 2.988e+006 1.042e+011 1.000e+000 1.096e-002 4.197e-005 
6.266e-005 2.991e+006 1.042e+011 1.000e+000 1.088e-002 4.198e-005 
6.269e-005 2.993e+006 1.042e+011 1.000e+000 1.085e-002 4.199e-005 
6.272e-005 2.996e+006 1.042e+011 1.000e+000 1.093e-002 4.200e-005 
6.275e-005 2.999e+006 1.042e+011 1.000e+000 1.090e-002 4.201e-005 
6.278e-005 3.002e+006 1.042e+011 1.000e+000 1.113e-002 4.201e-005 
6.280e-005 3.004e+006 1.042e+011 1.000e+000 1.099e-002 4.202e-005 
6.283e-005 3.007e+006 1.042e+011 1.000e+000 1.100e-002 4.203e-005 
6.286e-005 3.010e+006 1.042e+011 1.000e+000 1.097e-002 4.204e-005 
6.289e-005 3.013e+006 1.042e+011 1.000e+000 1.097e-002 4.205e-005 
6.291e-005 3.015e+006 1.042e+011 1.000e+000 1.099e-002 4.206e-005 
6.294e-005 3.018e+006 1.042e+011 1.000e+000 1.106e-002 4.207e-005 
6.297e-005 3.021e+006 1.043e+011 1.000e+000 1.108e-002 4.208e-005 
6.300e-005 3.024e+006 1.043e+011 1.000e+000 1.112e-002 4.208e-005 
6.303e-005 3.027e+006 1.043e+011 1.000e+000 1.109e-002 4.209e-005 
6.305e-005 3.014e+006 1.042e+011 1.000e+000 1.124e-002 4.220e-005 
6.308e-005 2.982e+006 1.043e+011 1.000e+000 1.227e-002 4.246e-005 
6.311e-005 2.968e+006 1.043e+011 1.000e+000 1.220e-002 4.259e-005 
6.314e-005 2.960e+006 1.043e+011 1.000e+000 1.125e-002 4.266e-005 
6.317e-005 2.957e+006 1.043e+011 1.000e+000 1.062e-002 4.271e-005 
6.319e-005 2.955e+006 1.044e+011 1.000e+000 1.075e-002 4.275e-005 
6.322e-005 2.954e+006 1.044e+011 1.000e+000 1.058e-002 4.279e-005 
6.325e-005 2.954e+006 1.044e+011 1.000e+000 1.078e-002 4.282e-005 
6.328e-005 2.954e+006 1.044e+011 1.000e+000 1.087e-002 4.285e-005 
6.331e-005 2.954e+006 1.045e+011 1.000e+000 1.091e-002 4.287e-005 
6.333e-005 2.955e+006 1.045e+011 1.000e+000 1.095e-002 4.289e-005 
6.336e-005 2.957e+006 1.045e+011 1.000e+000 1.170e-002 4.291e-005 
6.339e-005 2.958e+006 1.045e+011 1.000e+000 1.172e-002 4.293e-005 
6.342e-005 2.960e+006 1.045e+011 1.000e+000 1.170e-002 4.294e-005 
6.344e-005 2.962e+006 1.045e+011 1.000e+000 1.177e-002 4.295e-005 
6.347e-005 2.965e+006 1.046e+011 1.000e+000 1.173e-002 4.297e-005 
6.350e-005 2.967e+006 1.046e+011 1.000e+000 1.169e-002 4.298e-005 
6.353e-005 2.970e+006 1.046e+011 1.000e+000 1.181e-002 4.299e-005 
6.356e-005 2.972e+006 1.046e+011 1.000e+000 1.187e-002 4.300e-005 
6.358e-005 2.975e+006 1.046e+011 1.000e+000 1.188e-002 4.301e-005 
6.361e-005 2.978e+006 1.046e+011 1.000e+000 1.189e-002 4.302e-005 
6.364e-005 2.981e+006 1.046e+011 1.000e+000 1.176e-002 4.302e-005 
6.367e-005 2.983e+006 1.046e+011 1.000e+000 1.186e-002 4.303e-005 
6.370e-005 2.986e+006 1.046e+011 1.000e+000 1.175e-002 4.304e-005 
6.372e-005 2.989e+006 1.046e+011 1.000e+000 1.180e-002 4.305e-005 
6.375e-005 2.992e+006 1.046e+011 1.000e+000 1.188e-002 4.305e-005 
6.378e-005 2.995e+006 1.047e+011 1.000e+000 1.181e-002 4.306e-005 
6.381e-005 2.998e+006 1.047e+011 1.000e+000 1.182e-002 4.307e-005 
6.383e-005 3.001e+006 1.047e+011 1.000e+000 1.181e-002 4.308e-005 
6.386e-005 3.004e+006 1.047e+011 1.000e+000 1.194e-002 4.308e-005 
6.389e-005 3.007e+006 1.047e+011 1.000e+000 1.175e-002 4.309e-005 
6.392e-005 3.011e+006 1.047e+011 1.000e+000 1.170e-002 4.310e-005 
6.395e-005 3.014e+006 1.047e+011 1.000e+000 1.174e-002 4.310e-005 
6.397e-005 3.017e+006 1.047e+011 1.000e+000 1.185e-002 4.311e-005 
6.400e-005 3.020e+006 1.047e+011 1.000e+000 1.186e-002 4.311e-005 
6.403e-005 3.024e+006 1.047e+011 1.000e+000 1.165e-002 4.312e-005 
6.406e-005 3.027e+006 1.047e+011 1.000e+000 1.154e-002 4.312e-005 
6.409e-005 3.030e+006 1.047e+011 1.000e+000 1.170e-002 4.313e-005 
6.411e-005 3.033e+006 1.047e+011 1.000e+000 1.167e-002 4.313e-005 
6.414e-005 3.037e+006 1.047e+011 1.000e+000 1.176e-002 4.314e-005 
6.417e-005 3.040e+006 1.047e+011 1.000e+000 1.176e-002 4.314e-005 
6.420e-005 3.043e+006 1.047e+011 1.000e+000 1.164e-002 4.315e-005 
6.422e-005 3.047e+006 1.047e+011 1.000e+000 1.168e-002 4.315e-005 
6.425e-005 3.050e+006 1.047e+011 1.000e+000 1.165e-002 4.316e-005 
6.428e-005 3.053e+006 1.048e+011 1.000e+000 1.174e-002 4.316e-005 
6.431e-005 3.056e+006 1.048e+011 1.000e+000 1.159e-002 4.317e-005 
6.434e-005 3.059e+006 1.048e+011 1.000e+000 1.161e-002 4.318e-005 
6.436e-005 3.063e+006 1.048e+011 1.000e+000 1.161e-002 4.318e-005 
6.439e-005 3.066e+006 1.048e+011 1.000e+000 1.165e-002 4.319e-005 
6.442e-005 3.069e+006 1.048e+011 1.000e+000 1.161e-002 4.319e-005 
6.445e-005 3.072e+006 1.048e+011 1.000e+000 1.166e-002 4.320e-005 
6.448e-005 3.075e+006 1.048e+011 1.000e+000 1.170e-002 4.320e-005 
6.450e-005 3.079e+006 1.048e+011 1.000e+000 1.164e-002 4.321e-005 
6.453e-005 3.082e+006 1.048e+011 1.000e+000 1.162e-002 4.321e-005 
6.456e-005 3.085e+006 1.048e+011 1.000e+000 1.167e-002 4.322e-005 
6.459e-005 3.088e+006 1.048e+011 1.000e+000 1.166e-002 4.323e-005 
6.461e-005 3.092e+006 1.048e+011 1.000e+000 1.171e-002 4.323e-005 
6.464e-005 3.095e+006 1.048e+011 1.000e+000 1.168e-002 4.324e-005 
6.467e-005 3.098e+006 1.048e+011 1.000e+000 1.173e-002 4.324e-005 
6.470e-005 3.102e+006 1.048e+011 1.000e+000 1.182e-002 4.325e-005 
6.473e-005 3.105e+006 1.048e+011 1.000e+000 1.169e-002 4.325e-005 
6.475e-005 3.108e+006 1.048e+011 1.000e+000 1.180e-002 4.325e-005 
6.478e-005 3.112e+006 1.048e+011 1.000e+000 1.177e-002 4.326e-005 
6.481e-005 3.115e+006 1.048e+011 1.000e+000 1.182e-002 4.326e-005 
6.484e-005 3.118e+006 1.049e+011 1.000e+000 1.175e-002 4.327e-005 
6.487e-005 3.122e+006 1.049e+011 1.000e+000 1.181e-002 4.327e-005 
6.489e-005 3.125e+006 1.049e+011 1.000e+000 1.174e-002 4.328e-005 
6.492e-005 3.128e+006 1.049e+011 1.000e+000 1.173e-002 4.328e-005 
6.495e-005 3.131e+006 1.049e+011 1.000e+000 1.170e-002 4.329e-005 
6.498e-005 3.135e+006 1.049e+011 1.000e+000 1.159e-002 4.330e-005 
6.500e-005 3.138e+006 1.049e+011 1.000e+000 1.162e-002 4.330e-005 
6.503e-005 3.141e+006 1.049e+011 1.000e+000 1.169e-002 4.331e-005 
6.506e-005 3.145e+006 1.049e+011 1.000e+000 1.172e-002 4.331e-005 
6.509e-005 3.148e+006 1.049e+011 1.000e+000 1.175e-002 4.331e-005 
6.512e-005 3.151e+006 1.049e+011 1.000e+000 1.171e-002 4.332e-005 
6.514e-005 3.155e+006 1.049e+011 1.000e+000 1.169e-002 4.333e-005 
6.517e-005 3.158e+006 1.049e+011 1.000e+000 1.164e-002 4.333e-005 
6.520e-005 3.161e+006 1.049e+011 1.000e+000 1.170e-002 4.334e-005 
6.523e-005 3.164e+006 1.049e+011 1.000e+000 1.180e-002 4.334e-005 
6.526e-005 3.168e+006 1.049e+011 1.000e+000 1.177e-002 4.335e-005 
6.528e-005 3.171e+006 1.049e+011 1.000e+000 1.175e-002 4.335e-005 
6.531e-005 3.174e+006 1.049e+011 1.000e+000 1.186e-002 4.336e-005 
6.534e-005 3.177e+006 1.049e+011 1.000e+000 1.183e-002 4.337e-005 
6.537e-005 3.180e+006 1.049e+011 1.000e+000 1.196e-002 4.337e-005 
6.539e-005 3.183e+006 1.050e+011 1.000e+000 1.193e-002 4.338e-005 
6.542e-005 3.187e+006 1.050e+011 1.000e+000 1.193e-002 4.338e-005 
6.545e-005 3.190e+006 1.050e+011 1.000e+000 1.195e-002 4.339e-005 
6.548e-005 3.193e+006 1.050e+011 1.000e+000 1.189e-002 4.339e-005 
6.551e-005 3.196e+006 1.050e+011 1.000e+000 1.182e-002 4.340e-005 
6.553e-005 3.199e+006 1.050e+011 1.000e+000 1.178e-002 4.341e-005 
6.556e-005 3.202e+006 1.050e+011 1.000e+000 1.187e-002 4.341e-005 
6.559e-005 3.206e+006 1.050e+011 1.000e+000 1.189e-002 4.342e-005 
6.562e-005 3.209e+006 1.050e+011 1.000e+000 1.184e-002 4.342e-005 
6.565e-005 3.212e+006 1.050e+011 1.000e+000 1.186e-002 4.343e-005 
6.567e-005 3.215e+006 1.050e+011 1.000e+000 1.175e-002 4.343e-005 
6.570e-005 3.218e+006 1.050e+011 1.000e+000 1.175e-002 4.344e-005 
6.573e-005 3.221e+006 1.050e+011 1.000e+000 1.179e-002 4.345e-005 
6.576e-005 3.224e+006 1.050e+011 1.000e+000 1.192e-002 4.345e-005 
6.578e-005 3.228e+006 1.050e+011 1.000e+000 1.168e-002 4.346e-005 
6.581e-005 3.231e+006 1.050e+011 1.000e+000 1.180e-002 4.347e-005 
6.584e-005 3.234e+006 1.050e+011 1.000e+000 1.183e-002 4.347e-005 
6.587e-005 3.237e+006 1.050e+011 1.000e+000 1.188e-002 4.348e-005 
6.590e-005 3.240e+006 1.051e+011 1.000e+000 1.167e-002 4.349e-005 
6.592e-005 3.243e+006 1.051e+011 1.000e+000 1.187e-002 4.349e-005 
6.595e-005 3.246e+006 1.051e+011 1.000e+000 1.195e-002 4.350e-005 
6.598e-005 3.249e+006 1.051e+011 1.000e+000 1.187e-002 4.351e-005 
6.601e-005 3.252e+006 1.051e+011 1.000e+000 1.195e-002 4.351e-005 
6.604e-005 3.255e+006 1.051e+011 1.000e+000 1.184e-002 4.352e-005 
6.606e-005 3.258e+006 1.051e+011 1.000e+000 1.194e-002 4.353e-005 
6.609e-005 3.262e+006 1.051e+011 1.000e+000 1.185e-002 4.353e-005 
6.612e-005 3.265e+006 1.051e+011 1.000e+000 1.193e-002 4.354e-005 
6.615e-005 3.268e+006 1.051e+011 1.000e+000 1.196e-002 4.354e-005 
6.617e-005 3.271e+006 1.051e+011 1.000e+000 1.190e-002 4.355e-005 
6.620e-005 3.274e+006 1.051e+011 1.000e+000 1.186e-002 4.356e-005 
6.623e-005 3.277e+006 1.051e+011 1.000e+000 1.198e-002 4.356e-005 
6.626e-005 3.280e+006 1.051e+011 1.000e+000 1.194e-002 4.357e-005 
6.629e-005 3.283e+006 1.051e+011 1.000e+000 1.195e-002 4.358e-005 
6.631e-005 3.286e+006 1.052e+011 1.000e+000 1.196e-002 4.358e-005 
6.634e-005 3.290e+006 1.052e+011 1.000e+000 1.210e-002 4.359e-005 
6.637e-005 3.293e+006 1.052e+011 1.000e+000 1.201e-002 4.360e-005 
6.640e-005 3.296e+006 1.052e+011 1.000e+000 1.204e-002 4.360e-005 
6.643e-005 3.299e+006 1.052e+011 1.000e+000 1.202e-002 4.361e-005 
6.645e-005 3.302e+006 1.052e+011 1.000e+000 1.196e-002 4.362e-005 
6.648e-005 3.305e+006 1.052e+011 1.000e+000 1.193e-002 4.362e-005 
6.651e-005 3.308e+006 1.052e+011 1.000e+000 1.198e-002 4.363e-005 
6.654e-005 3.311e+006 1.052e+011 1.000e+000 1.195e-002 4.364e-005 
6.657e-005 3.314e+006 1.052e+011 1.000e+000 1.190e-002 4.364e-005 
6.659e-005 3.317e+006 1.052e+011 1.000e+000 1.172e-002 4.365e-005 
6.662e-005 3.320e+006 1.052e+011 1.000e+000 1.182e-002 4.366e-005 
6.665e-005 3.323e+006 1.052e+011 1.000e+000 1.183e-002 4.367e-005 
6.668e-005 3.326e+006 1.052e+011 1.000e+000 1.177e-002 4.367e-005 
6.670e-005 3.329e+006 1.053e+011 1.000e+000 1.176e-002 4.368e-005 
6.673e-005 3.332e+006 1.053e+011 1.000e+000 1.183e-002 4.369e-005 
6.676e-005 3.335e+006 1.053e+011 1.000e+000 1.200e-002 4.369e-005 
6.679e-005 3.338e+006 1.053e+011 1.000e+000 1.197e-002 4.370e-005 
6.682e-005 3.341e+006 1.053e+011 1.000e+000 1.200e-002 4.371e-005 
6.684e-005 3.344e+006 1.053e+011 1.000e+000 1.193e-002 4.372e-005 
6.687e-005 3.347e+006 1.053e+011 1.000e+000 1.174e-002 4.372e-005 
6.690e-005 3.350e+006 1.053e+011 1.000e+000 1.168e-002 4.373e-005 
6.693e-005 3.353e+006 1.053e+011 1.000e+000 1.180e-002 4.374e-005 
6.696e-005 3.356e+006 1.053e+011 1.000e+000 1.172e-002 4.375e-005 
6.698e-005 3.358e+006 1.053e+011 1.000e+000 1.196e-002 4.375e-005 
6.701e-005 3.361e+006 1.053e+011 1.000e+000 1.189e-002 4.376e-005 
6.704e-005 3.364e+006 1.053e+011 1.000e+000 1.209e-002 4.377e-005 
6.707e-005 3.367e+006 1.054e+011 1.000e+000 1.180e-002 4.378e-005 
6.709e-005 3.370e+006 1.054e+011 1.000e+000 1.194e-002 4.379e-005 
6.712e-005 3.372e+006 1.054e+011 1.000e+000 1.188e-002 4.380e-005 
6.715e-005 3.375e+006 1.054e+011 1.000e+000 1.178e-002 4.381e-005 
6.718e-005 3.377e+006 1.054e+011 1.000e+000 1.208e-002 4.382e-005 
6.721e-005 3.380e+006 1.054e+011 1.000e+000 1.198e-002 4.383e-005 
6.723e-005 3.382e+006 1.054e+011 1.000e+000 1.194e-002 4.384e-005 
6.726e-005 3.384e+006 1.054e+011 1.000e+000 1.195e-002 4.385e-005 
6.729e-005 3.387e+006 1.054e+011 1.000e+000 1.190e-002 4.386e-005 
6.732e-005 3.389e+006 1.055e+011 1.000e+000 1.189e-002 4.388e-005 
6.735e-005 3.391e+006 1.055e+011 1.000e+000 1.192e-002 4.389e-005 
6.737e-005 3.394e+006 1.055e+011 1.000e+000 1.198e-002 4.390e-005 
6.740e-005 3.396e+006 1.055e+011 1.000e+000 1.198e-002 4.391e-005 
6.743e-005 3.398e+006 1.055e+011 1.000e+000 1.204e-002 4.393e-005 
6.746e-005 3.400e+006 1.055e+011 1.000e+000 1.209e-002 4.394e-005 
6.748e-005 3.402e+006 1.055e+011 1.000e+000 1.208e-002 4.396e-005 
6.751e-005 3.404e+006 1.056e+011 1.000e+000 1.207e-002 4.397e-005 
6.754e-005 3.405e+006 1.056e+011 1.000e+000 1.214e-002 4.399e-005 
6.757e-005 3.406e+006 1.056e+011 1.000e+000 1.219e-002 4.401e-005 
6.760e-005 3.407e+006 1.056e+011 1.000e+000 1.120e-002 4.403e-005 
6.762e-005 3.407e+006 1.057e+011 1.000e+000 1.178e-002 4.406e-005 
6.765e-005 3.407e+006 1.057e+011 1.000e+000 1.183e-002 4.409e-005 
6.768e-005 3.408e+006 1.057e+011 1.000e+000 1.178e-002 4.411e-005 
6.771e-005 3.409e+006 1.058e+011 1.000e+000 1.184e-002 4.413e-005 
6.774e-005 3.411e+006 1.058e+011 1.000e+000 1.211e-002 4.414e-005 
6.776e-005 3.411e+006 1.058e+011 1.000e+000 1.236e-002 4.417e-005 
6.779e-005 3.412e+006 1.059e+011 1.000e+000 1.249e-002 4.419e-005 
6.782e-005 3.413e+006 1.059e+011 1.000e+000 1.250e-002 4.421e-005 
6.785e-005 3.414e+006 1.059e+011 1.000e+000 1.231e-002 4.423e-005 
6.787e-005 3.416e+006 1.059e+011 1.000e+000 1.260e-002 4.425e-005 
6.790e-005 3.417e+006 1.059e+011 1.000e+000 1.238e-002 4.427e-005 
6.793e-005 3.418e+006 1.060e+011 1.000e+000 1.219e-002 4.429e-005 
6.796e-005 3.420e+006 1.060e+011 1.000e+000 1.241e-002 4.431e-005 
6.799e-005 3.421e+006 1.060e+011 1.000e+000 1.248e-002 4.433e-005 
6.801e-005 3.422e+006 1.060e+011 1.000e+000 1.269e-002 4.435e-005 
6.804e-005 3.423e+006 1.061e+011 1.000e+000 1.255e-002 4.436e-005 
6.807e-005 3.424e+006 1.061e+011 1.000e+000 1.245e-002 4.438e-005 
6.810e-005 3.425e+006 1.061e+011 1.000e+000 1.256e-002 4.441e-005 
6.813e-005 3.426e+006 1.062e+011 1.000e+000 1.260e-002 4.443e-005 
6.815e-005 3.422e+006 1.063e+011 1.000e+000 1.279e-002 4.449e-005 
6.818e-005 3.423e+006 1.063e+011 1.000e+000 1.289e-002 4.450e-005 
6.821e-005 3.425e+006 1.063e+011 1.000e+000 1.289e-002 4.452e-005 
6.824e-005 3.426e+006 1.063e+011 1.000e+000 1.296e-002 4.454e-005 
6.826e-005 3.428e+006 1.063e+011 1.000e+000 1.298e-002 4.456e-005 
6.829e-005 3.429e+006 1.064e+011 1.000e+000 1.296e-002 4.457e-005 
6.832e-005 3.430e+006 1.064e+011 1.000e+000 1.292e-002 4.459e-005 
6.835e-005 3.409e+006 1.064e+011 1.000e+000 1.309e-002 4.477e-005 
6.838e-005 3.382e+006 1.065e+011 1.000e+000 1.288e-002 4.499e-005 
6.840e-005 3.347e+006 1.067e+011 1.000e+000 1.272e-002 4.525e-005 
6.843e-005 3.293e+006 1.065e+011 1.000e+000 1.326e-002 4.566e-005 
6.846e-005 3.253e+006 1.066e+011 1.000e+000 1.339e-002 4.596e-005 
6.849e-005 3.237e+006 1.067e+011 1.000e+000 1.271e-002 4.610e-005 
6.852e-005 3.221e+006 1.067e+011 1.000e+000 1.312e-002 4.624e-005 
6.854e-005 3.210e+006 1.067e+011 1.000e+000 1.298e-002 4.634e-005 
6.857e-005 3.202e+006 1.068e+011 1.000e+000 1.240e-002 4.642e-005 
6.860e-005 3.197e+006 1.068e+011 1.000e+000 1.231e-002 4.649e-005 
6.863e-005 3.193e+006 1.068e+011 1.000e+000 1.216e-002 4.654e-005 
6.865e-005 3.189e+006 1.068e+011 1.000e+000 1.181e-002 4.660e-005 
6.868e-005 3.183e+006 1.068e+011 1.000e+000 1.181e-002 4.667e-005 
6.871e-005 3.179e+006 1.069e+011 1.000e+000 1.170e-002 4.672e-005 
6.874e-005 3.177e+006 1.069e+011 1.000e+000 1.167e-002 4.676e-005 
6.877e-005 3.176e+006 1.069e+011 1.000e+000 1.156e-002 4.680e-005 
6.879e-005 3.176e+006 1.068e+011 1.000e+000 1.149e-002 4.682e-005 
6.882e-005 3.178e+006 1.067e+011 1.000e+000 1.136e-002 4.684e-005 
6.885e-005 3.177e+006 1.066e+011 1.000e+000 1.119e-002 4.687e-005 
6.888e-005 3.171e+006 1.065e+011 1.000e+000 1.157e-002 4.694e-005 
6.891e-005 3.159e+006 1.065e+011 1.000e+000 1.235e-002 4.705e-005 
6.893e-005 3.146e+006 1.065e+011 1.000e+000 1.259e-002 4.717e-005 
6.896e-005 3.136e+006 1.064e+011 1.000e+000 1.208e-002 4.727e-005 
6.899e-005 3.127e+006 1.064e+011 1.000e+000 1.195e-002 4.736e-005 
6.902e-005 3.122e+006 1.063e+011 1.000e+000 1.194e-002 4.743e-005 
6.904e-005 3.109e+006 1.063e+011 1.000e+000 1.158e-002 4.754e-005 
6.907e-005 3.094e+006 1.063e+011 1.000e+000 1.222e-002 4.767e-005 
6.910e-005 3.083e+006 1.062e+011 1.000e+000 1.189e-002 4.778e-005 
6.913e-005 3.084e+006 1.060e+011 1.000e+000 1.238e-002 4.780e-005 
6.916e-005 3.082e+006 1.058e+011 1.000e+000 1.174e-002 4.784e-005 
6.918e-005 3.080e+006 1.057e+011 1.000e+000 1.193e-002 4.788e-005 
6.921e-005 3.076e+006 1.056e+011 1.000e+000 1.198e-002 4.794e-005 
6.924e-005 3.072e+006 1.056e+011 1.000e+000 1.247e-002 4.799e-005 
6.927e-005 3.068e+006 1.055e+011 1.000e+000 1.220e-002 4.805e-005 
6.930e-005 3.065e+006 1.055e+011 1.000e+000 1.204e-002 4.809e-005 
6.932e-005 3.063e+006 1.054e+011 1.000e+000 1.214e-002 4.814e-005 
6.935e-005 3.060e+006 1.054e+011 1.000e+000 1.196e-002 4.819e-005 
6.938e-005 3.040e+006 1.054e+011 1.000e+000 1.163e-002 4.836e-005 
6.941e-005 3.020e+006 1.054e+011 1.000e+000 1.188e-002 4.852e-005 
6.943e-005 3.001e+006 1.054e+011 1.000e+000 1.189e-002 4.868e-005 
6.946e-005 2.979e+006 1.054e+011 1.000e+000 1.195e-002 4.886e-005 
6.949e-005 2.958e+006 1.054e+011 1.000e+000 1.261e-002 4.903e-005 
6.952e-005 2.949e+006 1.052e+011 1.000e+000 1.236e-002 4.912e-005 
6.955e-005 2.943e+006 1.052e+011 1.000e+000 1.220e-002 4.919e-005 
6.957e-005 2.938e+006 1.051e+011 1.000e+000 1.179e-002 4.925e-005 
6.960e-005 2.933e+006 1.050e+011 1.000e+000 1.181e-002 4.931e-005 
6.963e-005 2.931e+006 1.050e+011 1.000e+000 1.217e-002 4.936e-005 
6.966e-005 2.929e+006 1.049e+011 1.000e+000 1.213e-002 4.940e-005 
6.969e-005 2.928e+006 1.049e+011 1.000e+000 1.198e-002 4.944e-005 
6.971e-005 2.927e+006 1.049e+011 1.000e+000 1.176e-002 4.947e-005 
6.974e-005 2.927e+006 1.050e+011 1.000e+000 1.176e-002 4.950e-005 
6.977e-005 2.927e+006 1.050e+011 1.000e+000 1.173e-002 4.953e-005 
6.980e-005 2.927e+006 1.050e+011 1.000e+000 1.193e-002 4.955e-005 
6.982e-005 2.928e+006 1.051e+011 1.000e+000 1.201e-002 4.957e-005 
6.985e-005 2.928e+006 1.051e+011 1.000e+000 1.208e-002 4.960e-005 
6.988e-005 2.929e+006 1.051e+011 1.000e+000 1.217e-002 4.962e-005 
6.991e-005 2.930e+006 1.052e+011 1.000e+000 1.227e-002 4.964e-005 
6.994e-005 2.931e+006 1.052e+011 1.000e+000 1.210e-002 4.966e-005 
6.996e-005 2.933e+006 1.052e+011 1.000e+000 1.227e-002 4.968e-005 
6.999e-005 2.936e+006 1.052e+011 1.000e+000 1.219e-002 4.969e-005 
7.002e-005 2.919e+006 1.040e+011 1.000e+000 1.321e-002 4.983e-005 
7.005e-005 2.893e+006 1.034e+011 1.000e+000 1.241e-002 5.004e-005 
7.008e-005 2.877e+006 1.032e+011 1.000e+000 1.212e-002 5.018e-005 
7.010e-005 2.863e+006 1.031e+011 1.000e+000 1.199e-002 5.030e-005 
7.013e-005 2.855e+006 1.031e+011 1.000e+000 1.214e-002 5.039e-005 
7.016e-005 2.849e+006 1.031e+011 1.000e+000 1.226e-002 5.046e-005 
7.019e-005 2.844e+006 1.031e+011 1.000e+000 1.214e-002 5.052e-005 
7.022e-005 2.827e+006 1.030e+011 1.000e+000 1.258e-002 5.066e-005 
7.024e-005 2.790e+006 1.029e+011 1.000e+000 1.256e-002 5.095e-005 
7.027e-005 2.756e+006 1.029e+011 1.000e+000 1.226e-002 5.121e-005 
7.030e-005 2.732e+006 1.029e+011 1.000e+000 1.241e-002 5.141e-005 
7.033e-005 2.715e+006 1.029e+011 1.000e+000 1.258e-002 5.154e-005 
7.035e-005 2.703e+006 1.029e+011 1.000e+000 1.191e-002 5.166e-005 
7.038e-005 2.693e+006 1.029e+011 1.000e+000 1.172e-002 5.175e-005 
7.041e-005 2.684e+006 1.029e+011 1.000e+000 1.193e-002 5.185e-005 
7.044e-005 2.676e+006 1.029e+011 1.000e+000 1.173e-002 5.193e-005 
7.047e-005 2.667e+006 1.029e+011 1.000e+000 1.141e-002 5.202e-005 
7.049e-005 2.654e+006 1.029e+011 1.000e+000 1.160e-002 5.213e-005 
7.052e-005 2.642e+006 1.030e+011 1.000e+000 1.164e-002 5.225e-005 
7.055e-005 2.630e+006 1.030e+011 1.000e+000 1.165e-002 5.236e-005 
7.058e-005 2.617e+006 1.030e+011 1.000e+000 1.155e-002 5.248e-005 
7.061e-005 2.601e+006 1.031e+011 1.000e+000 1.158e-002 5.261e-005 
7.063e-005 2.586e+006 1.031e+011 1.000e+000 1.229e-002 5.274e-005 
7.066e-005 2.578e+006 1.031e+011 1.000e+000 1.241e-002 5.283e-005 
7.069e-005 2.566e+006 1.032e+011 1.000e+000 1.199e-002 5.294e-005 
7.072e-005 2.562e+006 1.031e+011 1.000e+000 1.277e-002 5.300e-005 
7.074e-005 2.553e+006 1.031e+011 1.000e+000 1.158e-002 5.309e-005 
7.077e-005 2.547e+006 1.031e+011 1.000e+000 1.019e-002 5.315e-005 
7.080e-005 2.540e+006 1.031e+011 1.000e+000 1.045e-002 5.323e-005 
7.083e-005 2.535e+006 1.031e+011 1.000e+000 1.035e-002 5.330e-005 
7.086e-005 2.530e+006 1.031e+011 1.000e+000 1.036e-002 5.336e-005 
7.088e-005 2.527e+006 1.031e+011 1.000e+000 1.019e-002 5.341e-005 
7.091e-005 2.524e+006 1.031e+011 1.000e+000 1.024e-002 5.346e-005 
7.094e-005 2.522e+006 1.031e+011 1.000e+000 1.009e-002 5.349e-005 
7.097e-005 2.522e+006 1.031e+011 1.000e+000 1.026e-002 5.352e-005 
7.100e-005 2.522e+006 1.032e+011 1.000e+000 1.024e-002 5.355e-005 
7.102e-005 2.522e+006 1.032e+011 1.000e+000 1.014e-002 5.358e-005 
7.105e-005 2.523e+006 1.032e+011 1.000e+000 1.024e-002 5.360e-005 
7.108e-005 2.525e+006 1.032e+011 1.000e+000 1.036e-002 5.362e-005 
7.111e-005 2.526e+006 1.032e+011 1.000e+000 1.021e-002 5.364e-005 
7.113e-005 2.528e+006 1.032e+011 1.000e+000 1.031e-002 5.365e-005 
7.116e-005 2.531e+006 1.032e+011 1.000e+000 1.032e-002 5.366e-005 
7.119e-005 2.533e+006 1.032e+011 1.000e+000 1.021e-002 5.367e-005 
7.122e-005 2.535e+006 1.032e+011 1.000e+000 1.039e-002 5.368e-005 
7.125e-005 2.538e+006 1.032e+011 1.000e+000 1.068e-002 5.369e-005 
7.127e-005 2.540e+006 1.032e+011 1.000e+000 1.060e-002 5.371e-005 
7.130e-005 2.543e+006 1.032e+011 1.000e+000 1.064e-002 5.372e-005 
7.133e-005 2.546e+006 1.032e+011 1.000e+000 1.078e-002 5.372e-005 
7.136e-005 2.549e+006 1.032e+011 1.000e+000 1.053e-002 5.373e-005 
7.139e-005 2.552e+006 1.032e+011 1.000e+000 1.043e-002 5.373e-005 
7.141e-005 2.556e+006 1.032e+011 1.000e+000 1.070e-002 5.374e-005 
7.144e-005 2.559e+006 1.032e+011 1.000e+000 1.069e-002 5.374e-005 
7.147e-005 2.562e+006 1.032e+011 1.000e+000 1.018e-002 5.375e-005 
7.150e-005 2.564e+006 1.032e+011 1.000e+000 1.047e-002 5.376e-005 
7.152e-005 2.567e+006 1.032e+011 1.000e+000 1.090e-002 5.377e-005 
7.155e-005 2.571e+006 1.032e+011 1.000e+000 1.069e-002 5.377e-005 
7.158e-005 2.574e+006 1.032e+011 1.000e+000 1.077e-002 5.378e-005 
7.161e-005 2.577e+006 1.032e+011 1.000e+000 1.079e-002 5.378e-005 
7.164e-005 2.581e+006 1.032e+011 1.000e+000 1.093e-002 5.379e-005 
7.166e-005 2.584e+006 1.032e+011 1.000e+000 1.077e-002 5.379e-005 
7.169e-005 2.587e+006 1.032e+011 1.000e+000 1.088e-002 5.380e-005 
7.172e-005 2.591e+006 1.032e+011 1.000e+000 1.083e-002 5.380e-005 
7.175e-005 2.594e+006 1.032e+011 1.000e+000 1.091e-002 5.381e-005 
7.178e-005 2.597e+006 1.032e+011 1.000e+000 1.081e-002 5.381e-005 
7.180e-005 2.600e+006 1.032e+011 1.000e+000 1.040e-002 5.382e-005 
7.183e-005 2.604e+006 1.032e+011 1.000e+000 1.043e-002 5.382e-005 
7.186e-005 2.607e+006 1.032e+011 1.000e+000 1.044e-002 5.382e-005 
7.189e-005 2.611e+006 1.032e+011 1.000e+000 1.050e-002 5.383e-005 
7.191e-005 2.614e+006 1.032e+011 1.000e+000 1.044e-002 5.383e-005 
7.194e-005 2.618e+006 1.032e+011 1.000e+000 1.034e-002 5.383e-005 
7.197e-005 2.622e+006 1.032e+011 1.000e+000 1.065e-002 5.384e-005 
7.200e-005 2.625e+006 1.032e+011 1.000e+000 1.049e-002 5.384e-005 
7.203e-005 2.630e+006 1.032e+011 1.000e+000 1.010e-002 5.384e-005 
7.205e-005 2.642e+006 1.032e+011 1.000e+000 1.015e-002 5.378e-005 
7.208e-005 2.651e+006 1.031e+011 1.000e+000 1.016e-002 5.375e-005 
7.211e-005 2.656e+006 1.031e+011 1.000e+000 1.023e-002 5.374e-005 
7.214e-005 2.661e+006 1.031e+011 1.000e+000 1.031e-002 5.373e-005 
7.217e-005 2.666e+006 1.031e+011 1.000e+000 1.029e-002 5.373e-005 
7.219e-005 2.669e+006 1.031e+011 1.000e+000 1.029e-002 5.373e-005 
7.222e-005 2.673e+006 1.031e+011 1.000e+000 1.121e-002 5.373e-005 
7.225e-005 2.677e+006 1.031e+011 1.000e+000 1.116e-002 5.373e-005 
7.228e-005 2.681e+006 1.031e+011 1.000e+000 1.125e-002 5.374e-005 
7.230e-005 2.684e+006 1.031e+011 1.000e+000 1.116e-002 5.374e-005 
7.233e-005 2.687e+006 1.031e+011 1.000e+000 1.181e-002 5.375e-005 
7.236e-005 2.690e+006 1.031e+011 1.000e+000 1.175e-002 5.375e-005 
7.239e-005 2.693e+006 1.031e+011 1.000e+000 1.165e-002 5.376e-005 
7.242e-005 2.697e+006 1.031e+011 1.000e+000 1.148e-002 5.376e-005 
7.244e-005 2.700e+006 1.031e+011 1.000e+000 1.162e-002 5.377e-005 
7.247e-005 2.704e+006 1.031e+011 1.000e+000 1.160e-002 5.377e-005 
7.250e-005 2.708e+006 1.031e+011 1.000e+000 1.151e-002 5.377e-005 
7.253e-005 2.712e+006 1.031e+011 1.000e+000 1.161e-002 5.377e-005 
7.256e-005 2.716e+006 1.031e+011 1.000e+000 1.150e-002 5.377e-005 
7.258e-005 2.720e+006 1.031e+011 1.000e+000 1.137e-002 5.377e-005 
7.261e-005 2.724e+006 1.031e+011 1.000e+000 1.153e-002 5.377e-005 
7.264e-005 2.728e+006 1.031e+011 1.000e+000 1.151e-002 5.377e-005 
7.267e-005 2.732e+006 1.031e+011 1.000e+000 1.143e-002 5.377e-005 
7.269e-005 2.735e+006 1.031e+011 1.000e+000 1.160e-002 5.377e-005 
7.272e-005 2.740e+006 1.031e+011 1.000e+000 1.162e-002 5.377e-005 
7.275e-005 2.743e+006 1.031e+011 1.000e+000 1.184e-002 5.378e-005 
7.278e-005 2.747e+006 1.031e+011 1.000e+000 1.189e-002 5.378e-005 
7.281e-005 2.751e+006 1.031e+011 1.000e+000 1.189e-002 5.378e-005 
7.283e-005 2.755e+006 1.031e+011 1.000e+000 1.174e-002 5.378e-005 
7.286e-005 2.759e+006 1.031e+011 1.000e+000 1.183e-002 5.378e-005 
7.289e-005 2.763e+006 1.031e+011 1.000e+000 1.186e-002 5.378e-005 
7.292e-005 2.766e+006 1.031e+011 1.000e+000 1.186e-002 5.378e-005 
7.295e-005 2.770e+006 1.032e+011 1.000e+000 1.196e-002 5.378e-005 
7.297e-005 2.774e+006 1.032e+011 1.000e+000 1.188e-002 5.379e-005 
7.300e-005 2.778e+006 1.032e+011 1.000e+000 1.198e-002 5.379e-005 
7.303e-005 2.781e+006 1.032e+011 1.000e+000 1.206e-002 5.379e-005 
7.306e-005 2.785e+006 1.032e+011 1.000e+000 1.198e-002 5.380e-005 
7.308e-005 2.788e+006 1.032e+011 1.000e+000 1.184e-002 5.380e-005 
7.311e-005 2.792e+006 1.032e+011 1.000e+000 1.189e-002 5.380e-005 
7.314e-005 2.796e+006 1.032e+011 1.000e+000 1.198e-002 5.380e-005 
7.317e-005 2.799e+006 1.032e+011 1.000e+000 1.174e-002 5.381e-005 
7.320e-005 2.803e+006 1.032e+011 1.000e+000 1.190e-002 5.381e-005 
7.322e-005 2.807e+006 1.032e+011 1.000e+000 1.196e-002 5.381e-005 
7.325e-005 2.810e+006 1.032e+011 1.000e+000 1.158e-002 5.381e-005 
7.328e-005 2.814e+006 1.032e+011 1.000e+000 1.169e-002 5.382e-005 
7.331e-005 2.817e+006 1.032e+011 1.000e+000 1.171e-002 5.382e-005 
7.334e-005 2.821e+006 1.032e+011 1.000e+000 1.181e-002 5.382e-005 
7.336e-005 2.825e+006 1.032e+011 1.000e+000 1.174e-002 5.383e-005 
7.339e-005 2.828e+006 1.032e+011 1.000e+000 1.193e-002 5.383e-005 
7.342e-005 2.832e+006 1.032e+011 1.000e+000 1.194e-002 5.383e-005 
7.345e-005 2.835e+006 1.032e+011 1.000e+000 1.204e-002 5.384e-005 
7.347e-005 2.839e+006 1.032e+011 1.000e+000 1.191e-002 5.384e-005 
7.350e-005 2.842e+006 1.032e+011 1.000e+000 1.188e-002 5.384e-005 
7.353e-005 2.846e+006 1.032e+011 1.000e+000 1.196e-002 5.385e-005 
7.356e-005 2.850e+006 1.032e+011 1.000e+000 1.207e-002 5.385e-005 
7.359e-005 2.854e+006 1.032e+011 1.000e+000 1.190e-002 5.385e-005 
7.361e-005 2.857e+006 1.032e+011 1.000e+000 1.185e-002 5.385e-005 
7.364e-005 2.861e+006 1.032e+011 1.000e+000 1.192e-002 5.385e-005 
7.367e-005 2.865e+006 1.032e+011 1.000e+000 1.182e-002 5.386e-005 
7.370e-005 2.868e+006 1.032e+011 1.000e+000 1.223e-002 5.386e-005 
7.373e-005 2.872e+006 1.032e+011 1.000e+000 1.201e-002 5.386e-005 
7.375e-005 2.875e+006 1.032e+011 1.000e+000 1.190e-002 5.387e-005 
7.378e-005 2.879e+006 1.032e+011 1.000e+000 1.192e-002 5.387e-005 
7.381e-005 2.883e+006 1.032e+011 1.000e+000 1.197e-002 5.387e-005 
7.384e-005 2.886e+006 1.032e+011 1.000e+000 1.206e-002 5.388e-005 
7.387e-005 2.890e+006 1.032e+011 1.000e+000 1.194e-002 5.388e-005 
7.389e-005 2.893e+006 1.032e+011 1.000e+000 1.186e-002 5.388e-005 
7.392e-005 2.897e+006 1.032e+011 1.000e+000 1.207e-002 5.389e-005 
7.395e-005 2.900e+006 1.032e+011 1.000e+000 1.195e-002 5.389e-005 
7.398e-005 2.903e+006 1.032e+011 1.000e+000 1.189e-002 5.390e-005 
7.400e-005 2.907e+006 1.032e+011 1.000e+000 1.177e-002 5.390e-005 
7.403e-005 2.910e+006 1.032e+011 1.000e+000 1.203e-002 5.390e-005 
7.406e-005 2.914e+006 1.032e+011 1.000e+000 1.200e-002 5.391e-005 
7.409e-005 2.916e+006 1.032e+011 1.000e+000 1.199e-002 5.392e-005 
7.412e-005 2.919e+006 1.032e+011 1.000e+000 1.202e-002 5.392e-005 
7.414e-005 2.923e+006 1.032e+011 1.000e+000 1.204e-002 5.393e-005 
7.417e-005 2.926e+006 1.032e+011 1.000e+000 1.200e-002 5.394e-005 
7.420e-005 2.929e+006 1.032e+011 1.000e+000 1.212e-002 5.394e-005 
7.423e-005 2.932e+006 1.032e+011 1.000e+000 1.208e-002 5.395e-005 
7.426e-005 2.935e+006 1.032e+011 1.000e+000 1.203e-002 5.395e-005 
7.428e-005 2.939e+006 1.032e+011 1.000e+000 1.209e-002 5.396e-005 
7.431e-005 2.942e+006 1.032e+011 1.000e+000 1.184e-002 5.396e-005 
7.434e-005 2.946e+006 1.032e+011 1.000e+000 1.199e-002 5.396e-005 
7.437e-005 2.949e+006 1.032e+011 1.000e+000 1.201e-002 5.397e-005 
7.439e-005 2.953e+006 1.032e+011 1.000e+000 1.219e-002 5.397e-005 
7.442e-005 2.956e+006 1.032e+011 1.000e+000 1.204e-002 5.398e-005 
7.445e-005 2.960e+006 1.032e+011 1.000e+000 1.210e-002 5.398e-005 
7.448e-005 2.963e+006 1.032e+011 1.000e+000 1.204e-002 5.399e-005 
7.451e-005 2.966e+006 1.032e+011 1.000e+000 1.217e-002 5.399e-005 
7.453e-005 2.969e+006 1.033e+011 1.000e+000 1.205e-002 5.400e-005 
7.456e-005 2.972e+006 1.033e+011 1.000e+000 1.213e-002 5.400e-005 
7.459e-005 2.975e+006 1.033e+011 1.000e+000 1.198e-002 5.401e-005 
7.462e-005 2.979e+006 1.033e+011 1.000e+000 1.222e-002 5.402e-005 
7.465e-005 2.982e+006 1.033e+011 1.000e+000 1.196e-002 5.402e-005 
7.467e-005 2.985e+006 1.033e+011 1.000e+000 1.196e-002 5.403e-005 
7.470e-005 2.988e+006 1.033e+011 1.000e+000 1.201e-002 5.403e-005 
7.473e-005 2.992e+006 1.033e+011 1.000e+000 1.208e-002 5.404e-005 
7.476e-005 2.995e+006 1.033e+011 1.000e+000 1.199e-002 5.404e-005 
7.478e-005 2.999e+006 1.033e+011 1.000e+000 1.194e-002 5.404e-005 
7.481e-005 3.002e+006 1.033e+011 1.000e+000 1.192e-002 5.405e-005 
7.484e-005 3.006e+006 1.033e+011 1.000e+000 1.196e-002 5.405e-005 
7.487e-005 3.009e+006 1.033e+011 1.000e+000 1.198e-002 5.406e-005 
7.490e-005 3.012e+006 1.033e+011 1.000e+000 1.188e-002 5.406e-005 
7.492e-005 3.016e+006 1.033e+011 1.000e+000 1.194e-002 5.407e-005 
7.495e-005 3.019e+006 1.033e+011 1.000e+000 1.199e-002 5.407e-005 
7.498e-005 3.022e+006 1.033e+011 1.000e+000 1.208e-002 5.408e-005 
7.501e-005 3.025e+006 1.033e+011 1.000e+000 1.197e-002 5.409e-005 
7.504e-005 3.028e+006 1.033e+011 1.000e+000 1.203e-002 5.409e-005 
7.506e-005 3.031e+006 1.033e+011 1.000e+000 1.206e-002 5.410e-005 
7.509e-005 3.034e+006 1.033e+011 1.000e+000 1.213e-002 5.410e-005 
7.512e-005 3.037e+006 1.033e+011 1.000e+000 1.208e-002 5.411e-005 
7.515e-005 3.041e+006 1.033e+011 1.000e+000 1.223e-002 5.412e-005 
7.517e-005 3.044e+006 1.033e+011 1.000e+000 1.212e-002 5.412e-005 
7.520e-005 3.048e+006 1.033e+011 1.000e+000 1.192e-002 5.412e-005 
7.523e-005 3.051e+006 1.033e+011 1.000e+000 1.221e-002 5.413e-005 
7.526e-005 3.055e+006 1.033e+011 1.000e+000 1.221e-002 5.413e-005 
7.529e-005 3.058e+006 1.033e+011 1.000e+000 1.202e-002 5.413e-005 
7.531e-005 3.062e+006 1.033e+011 1.000e+000 1.208e-002 5.414e-005 
7.534e-005 3.065e+006 1.033e+011 1.000e+000 1.207e-002 5.414e-005 
7.537e-005 3.068e+006 1.033e+011 1.000e+000 1.206e-002 5.415e-005 
7.540e-005 3.072e+006 1.033e+011 1.000e+000 1.202e-002 5.415e-005 
7.543e-005 3.075e+006 1.033e+011 1.000e+000 1.201e-002 5.416e-005 
7.545e-005 3.078e+006 1.033e+011 1.000e+000 1.220e-002 5.416e-005 
7.548e-005 3.076e+006 1.033e+011 1.000e+000 1.209e-002 5.420e-005 
7.551e-005 3.078e+006 1.033e+011 1.000e+000 1.185e-002 5.422e-005 
7.554e-005 3.081e+006 1.033e+011 1.000e+000 1.212e-002 5.423e-005 
7.556e-005 3.083e+006 1.034e+011 1.000e+000 1.205e-002 5.424e-005 
7.559e-005 3.086e+006 1.034e+011 1.000e+000 1.214e-002 5.425e-005 
7.562e-005 3.089e+006 1.034e+011 1.000e+000 1.216e-002 5.425e-005 
7.565e-005 3.093e+006 1.034e+011 1.000e+000 1.207e-002 5.426e-005 
7.568e-005 3.096e+006 1.034e+011 1.000e+000 1.201e-002 5.426e-005 
7.570e-005 3.099e+006 1.034e+011 1.000e+000 1.226e-002 5.427e-005 
7.573e-005 3.102e+006 1.034e+011 1.000e+000 1.211e-002 5.427e-005 
7.576e-005 3.106e+006 1.034e+011 1.000e+000 1.199e-002 5.428e-005 
7.579e-005 3.109e+006 1.034e+011 1.000e+000 1.195e-002 5.428e-005 
7.582e-005 3.113e+006 1.034e+011 1.000e+000 1.199e-002 5.429e-005 
7.584e-005 3.116e+006 1.034e+011 1.000e+000 1.201e-002 5.429e-005 
7.587e-005 3.120e+006 1.034e+011 1.000e+000 1.200e-002 5.429e-005 
7.590e-005 3.123e+006 1.034e+011 1.000e+000 1.207e-002 5.430e-005 
7.593e-005 3.126e+006 1.034e+011 1.000e+000 1.209e-002 5.430e-005 
7.595e-005 3.130e+006 1.034e+011 1.000e+000 1.202e-002 5.431e-005 
7.598e-005 3.133e+006 1.034e+011 1.000e+000 1.196e-002 5.431e-005 
7.601e-005 3.137e+006 1.034e+011 1.000e+000 1.222e-002 5.431e-005 
7.604e-005 3.140e+006 1.034e+011 1.000e+000 1.219e-002 5.432e-005 
7.607e-005 3.144e+006 1.034e+011 1.000e+000 1.205e-002 5.432e-005 
7.609e-005 3.147e+006 1.034e+011 1.000e+000 1.215e-002 5.432e-005 
7.612e-005 3.151e+006 1.034e+011 1.000e+000 1.222e-002 5.433e-005 
7.615e-005 3.154e+006 1.034e+011 1.000e+000 1.215e-002 5.433e-005 
7.618e-005 3.158e+006 1.034e+011 1.000e+000 1.197e-002 5.434e-005 
7.621e-005 3.161e+006 1.034e+011 1.000e+000 1.213e-002 5.434e-005 
7.623e-005 3.165e+006 1.034e+011 1.000e+000 1.209e-002 5.434e-005 
7.626e-005 3.168e+006 1.034e+011 1.000e+000 1.191e-002 5.435e-005 
7.629e-005 3.172e+006 1.034e+011 1.000e+000 1.220e-002 5.435e-005 
7.632e-005 3.175e+006 1.034e+011 1.000e+000 1.215e-002 5.435e-005 
7.634e-005 3.179e+006 1.034e+011 1.000e+000 1.205e-002 5.436e-005 
7.637e-005 3.182e+006 1.035e+011 1.000e+000 1.203e-002 5.436e-005 
7.640e-005 3.186e+006 1.035e+011 1.000e+000 1.214e-002 5.436e-005 
7.643e-005 3.190e+006 1.035e+011 1.000e+000 1.208e-002 5.437e-005 
7.646e-005 3.193e+006 1.035e+011 1.000e+000 1.224e-002 5.437e-005 
7.648e-005 3.196e+006 1.035e+011 1.000e+000 1.205e-002 5.438e-005 
7.651e-005 3.200e+006 1.035e+011 1.000e+000 1.208e-002 5.438e-005 
7.654e-005 3.203e+006 1.035e+011 1.000e+000 1.232e-002 5.438e-005 
7.657e-005 3.207e+006 1.035e+011 1.000e+000 1.228e-002 5.439e-005 
7.660e-005 3.210e+006 1.035e+011 1.000e+000 1.214e-002 5.439e-005 
7.662e-005 3.214e+006 1.035e+011 1.000e+000 1.216e-002 5.440e-005 
7.665e-005 3.217e+006 1.035e+011 1.000e+000 1.226e-002 5.440e-005 
7.668e-005 3.220e+006 1.035e+011 1.000e+000 1.210e-002 5.440e-005 
7.671e-005 3.224e+006 1.035e+011 1.000e+000 1.199e-002 5.441e-005 
7.673e-005 3.227e+006 1.035e+011 1.000e+000 1.208e-002 5.441e-005 
7.676e-005 3.231e+006 1.035e+011 1.000e+000 1.214e-002 5.442e-005 
7.679e-005 3.234e+006 1.035e+011 1.000e+000 1.222e-002 5.442e-005 
7.682e-005 3.238e+006 1.035e+011 1.000e+000 1.199e-002 5.443e-005 
7.685e-005 3.241e+006 1.035e+011 1.000e+000 1.199e-002 5.443e-005 
7.687e-005 3.244e+006 1.035e+011 1.000e+000 1.207e-002 5.444e-005 
7.690e-005 3.247e+006 1.035e+011 1.000e+000 1.220e-002 5.444e-005 
7.693e-005 3.250e+006 1.035e+011 1.000e+000 1.212e-002 5.445e-005 
7.696e-005 3.253e+006 1.035e+011 1.000e+000 1.221e-002 5.446e-005 
7.699e-005 3.257e+006 1.035e+011 1.000e+000 1.215e-002 5.446e-005 
7.701e-005 3.260e+006 1.035e+011 1.000e+000 1.206e-002 5.447e-005 
7.704e-005 3.263e+006 1.035e+011 1.000e+000 1.202e-002 5.447e-005 
7.707e-005 3.266e+006 1.035e+011 1.000e+000 1.216e-002 5.448e-005 
7.710e-005 3.270e+006 1.035e+011 1.000e+000 1.217e-002 5.448e-005 
7.713e-005 3.273e+006 1.035e+011 1.000e+000 1.203e-002 5.449e-005 
7.715e-005 3.277e+006 1.035e+011 1.000e+000 1.205e-002 5.449e-005 
7.718e-005 3.280e+006 1.035e+011 1.000e+000 1.208e-002 5.449e-005 
7.721e-005 3.283e+006 1.035e+011 1.000e+000 1.223e-002 5.450e-005 
7.724e-005 3.287e+006 1.035e+011 1.000e+000 1.197e-002 5.450e-005 
7.726e-005 3.290e+006 1.035e+011 1.000e+000 1.200e-002 5.451e-005 
7.729e-005 3.293e+006 1.035e+011 1.000e+000 1.209e-002 5.452e-005 
7.732e-005 3.296e+006 1.035e+011 1.000e+000 1.213e-002 5.452e-005 
7.735e-005 3.300e+006 1.035e+011 1.000e+000 1.204e-002 5.452e-005 
7.738e-005 3.303e+006 1.035e+011 1.000e+000 1.214e-002 5.453e-005 
7.740e-005 3.307e+006 1.035e+011 1.000e+000 1.209e-002 5.453e-005 
7.743e-005 3.310e+006 1.035e+011 1.000e+000 1.214e-002 5.454e-005 
7.746e-005 3.313e+006 1.035e+011 1.000e+000 1.208e-002 5.455e-005 
7.749e-005 3.316e+006 1.035e+011 1.000e+000 1.213e-002 5.455e-005 
7.752e-005 3.319e+006 1.035e+011 1.000e+000 1.210e-002 5.456e-005 
7.754e-005 3.322e+006 1.036e+011 1.000e+000 1.219e-002 5.457e-005 
7.757e-005 3.325e+006 1.036e+011 1.000e+000 1.216e-002 5.457e-005 
7.760e-005 3.328e+006 1.036e+011 1.000e+000 1.209e-002 5.458e-005 
7.763e-005 3.331e+006 1.036e+011 1.000e+000 1.190e-002 5.458e-005 
7.765e-005 3.335e+006 1.036e+011 1.000e+000 1.199e-002 5.459e-005 
7.768e-005 3.338e+006 1.036e+011 1.000e+000 1.199e-002 5.459e-005 
7.771e-005 3.341e+006 1.036e+011 1.000e+000 1.213e-002 5.460e-005 
7.774e-005 3.345e+006 1.036e+011 1.000e+000 1.194e-002 5.460e-005 
7.777e-005 3.348e+006 1.036e+011 1.000e+000 1.106e-002 5.461e-005 
7.779e-005 3.352e+006 1.036e+011 1.000e+000 1.105e-002 5.461e-005 
7.782e-005 3.355e+006 1.036e+011 1.000e+000 1.104e-002 5.462e-005 
7.785e-005 3.358e+006 1.036e+011 1.000e+000 1.110e-002 5.462e-005 
7.788e-005 3.361e+006 1.036e+011 1.000e+000 1.112e-002 5.463e-005 
7.791e-005 3.364e+006 1.036e+011 1.000e+000 1.118e-002 5.464e-005 
7.793e-005 3.367e+006 1.036e+011 1.000e+000 1.115e-002 5.464e-005 
7.796e-005 3.370e+006 1.036e+011 1.000e+000 1.114e-002 5.465e-005 
7.799e-005 3.373e+006 1.036e+011 1.000e+000 1.114e-002 5.466e-005 
7.802e-005 3.377e+006 1.036e+011 1.000e+000 1.111e-002 5.466e-005 
7.804e-005 3.380e+006 1.036e+011 1.000e+000 1.123e-002 5.467e-005 
7.807e-005 3.383e+006 1.036e+011 1.000e+000 1.107e-002 5.467e-005 
7.810e-005 3.386e+006 1.036e+011 1.000e+000 1.112e-002 5.468e-005 
7.813e-005 3.390e+006 1.036e+011 1.000e+000 1.113e-002 5.468e-005 
7.816e-005 3.393e+006 1.036e+011 1.000e+000 1.124e-002 5.469e-005 
7.818e-005 3.396e+006 1.036e+011 1.000e+000 1.112e-002 5.469e-005 
7.821e-005 3.399e+006 1.036e+011 1.000e+000 1.113e-002 5.470e-005 
7.824e-005 3.402e+006 1.036e+011 1.000e+000 1.118e-002 5.471e-005 
7.827e-005 3.405e+006 1.036e+011 1.000e+000 1.131e-002 5.471e-005 
7.830e-005 3.408e+006 1.036e+011 1.000e+000 1.085e-002 5.472e-005 
7.832e-005 3.412e+006 1.036e+011 1.000e+000 1.084e-002 5.473e-005 
7.835e-005 3.415e+006 1.036e+011 1.000e+000 1.088e-002 5.473e-005 
7.838e-005 3.418e+006 1.036e+011 1.000e+000 1.092e-002 5.474e-005 
7.841e-005 3.421e+006 1.036e+011 1.000e+000 1.082e-002 5.474e-005 
7.843e-005 3.425e+006 1.036e+011 1.000e+000 1.084e-002 5.475e-005 
7.846e-005 3.428e+006 1.036e+011 1.000e+000 1.187e-002 5.475e-005 
7.849e-005 3.431e+006 1.037e+011 1.000e+000 1.188e-002 5.476e-005 
7.852e-005 3.434e+006 1.037e+011 1.000e+000 1.192e-002 5.476e-005 
7.855e-005 3.437e+006 1.037e+011 1.000e+000 1.208e-002 5.477e-005 
7.857e-005 3.441e+006 1.037e+011 1.000e+000 1.204e-002 5.478e-005 
7.860e-005 3.444e+006 1.037e+011 1.000e+000 1.199e-002 5.478e-005 
7.863e-005 3.447e+006 1.037e+011 1.000e+000 1.180e-002 5.479e-005 
7.866e-005 3.450e+006 1.037e+011 1.000e+000 1.186e-002 5.480e-005 
7.869e-005 3.453e+006 1.037e+011 1.000e+000 1.155e-002 5.480e-005 
7.871e-005 3.456e+006 1.037e+011 1.000e+000 1.167e-002 5.481e-005 
7.874e-005 3.459e+006 1.037e+011 1.000e+000 1.167e-002 5.481e-005 
7.877e-005 3.463e+006 1.037e+011 1.000e+000 1.178e-002 5.482e-005 
7.880e-005 3.466e+006 1.037e+011 1.000e+000 1.131e-002 5.483e-005 
7.882e-005 3.469e+006 1.037e+011 1.000e+000 1.140e-002 5.483e-005 
7.885e-005 3.472e+006 1.037e+011 1.000e+000 1.141e-002 5.484e-005 
7.888e-005 3.475e+006 1.037e+011 1.000e+000 1.157e-002 5.484e-005 
7.891e-005 3.479e+006 1.037e+011 1.000e+000 1.156e-002 5.485e-005 
7.894e-005 3.482e+006 1.037e+011 1.000e+000 1.151e-002 5.486e-005 
7.896e-005 3.485e+006 1.037e+011 1.000e+000 1.138e-002 5.486e-005 
7.899e-005 3.488e+006 1.037e+011 1.000e+000 1.138e-002 5.487e-005 
7.902e-005 3.491e+006 1.037e+011 1.000e+000 1.157e-002 5.488e-005 
7.905e-005 3.494e+006 1.037e+011 1.000e+000 1.167e-002 5.488e-005 
7.908e-005 3.497e+006 1.037e+011 1.000e+000 1.183e-002 5.489e-005 
7.910e-005 3.500e+006 1.037e+011 1.000e+000 1.191e-002 5.490e-005 
7.913e-005 3.503e+006 1.037e+011 1.000e+000 1.178e-002 5.490e-005 
7.916e-005 3.506e+006 1.037e+011 1.000e+000 1.177e-002 5.491e-005 
7.919e-005 3.509e+006 1.038e+011 1.000e+000 1.181e-002 5.492e-005 
7.921e-005 3.512e+006 1.038e+011 1.000e+000 1.179e-002 5.492e-005 
7.924e-005 3.515e+006 1.038e+011 1.000e+000 1.144e-002 5.493e-005 
7.927e-005 3.518e+006 1.038e+011 1.000e+000 1.077e-002 5.494e-005 
7.930e-005 3.521e+006 1.038e+011 1.000e+000 1.086e-002 5.494e-005 
7.933e-005 3.524e+006 1.038e+011 1.000e+000 1.078e-002 5.495e-005 
7.935e-005 3.527e+006 1.038e+011 1.000e+000 1.093e-002 5.496e-005 
7.938e-005 3.530e+006 1.038e+011 1.000e+000 1.084e-002 5.496e-005 
7.941e-005 3.533e+006 1.038e+011 1.000e+000 1.074e-002 5.497e-005 
7.944e-005 3.536e+006 1.038e+011 1.000e+000 1.085e-002 5.498e-005 
7.947e-005 3.539e+006 1.038e+011 1.000e+000 1.099e-002 5.499e-005 
7.949e-005 3.542e+006 1.038e+011 1.000e+000 1.084e-002 5.499e-005 
7.952e-005 3.545e+006 1.038e+011 1.000e+000 1.075e-002 5.500e-005 
7.955e-005 3.548e+006 1.038e+011 1.000e+000 1.079e-002 5.501e-005 
7.958e-005 3.551e+006 1.038e+011 1.000e+000 1.078e-002 5.501e-005 
7.960e-005 3.554e+006 1.038e+011 1.000e+000 1.090e-002 5.502e-005 
7.963e-005 3.557e+006 1.038e+011 1.000e+000 1.077e-002 5.503e-005 
7.966e-005 3.560e+006 1.038e+011 1.000e+000 1.072e-002 5.504e-005 
7.969e-005 3.563e+006 1.038e+011 1.000e+000 1.092e-002 5.505e-005 
7.972e-005 3.565e+006 1.038e+011 1.000e+000 1.078e-002 5.506e-005 
7.974e-005 3.568e+006 1.038e+011 1.000e+000 1.091e-002 5.506e-005 
7.977e-005 3.571e+006 1.039e+011 1.000e+000 1.071e-002 5.507e-005 
7.980e-005 3.574e+006 1.039e+011 1.000e+000 1.080e-002 5.508e-005 
7.983e-005 3.577e+006 1.039e+011 1.000e+000 1.076e-002 5.509e-005 
7.986e-005 3.580e+006 1.039e+011 1.000e+000 1.086e-002 5.510e-005 
7.988e-005 3.582e+006 1.039e+011 1.000e+000 1.067e-002 5.511e-005 
7.991e-005 3.585e+006 1.039e+011 1.000e+000 1.080e-002 5.511e-005 
7.994e-005 3.588e+006 1.039e+011 1.000e+000 1.091e-002 5.512e-005 
7.997e-005 3.590e+006 1.039e+011 1.000e+000 1.070e-002 5.513e-005 
7.999e-005 3.593e+006 1.039e+011 1.000e+000 1.072e-002 5.514e-005 
8.002e-005 3.595e+006 1.039e+011 1.000e+000 1.174e-002 5.516e-005 
8.005e-005 3.565e+006 1.037e+011 1.000e+000 1.224e-002 5.539e-005 
8.008e-005 3.544e+006 1.037e+011 1.000e+000 1.153e-002 5.556e-005 
8.011e-005 3.530e+006 1.038e+011 1.000e+000 1.071e-002 5.569e-005 
8.013e-005 3.520e+006 1.038e+011 1.000e+000 1.095e-002 5.579e-005 
8.016e-005 3.499e+006 1.037e+011 1.000e+000 1.103e-002 5.596e-005 
8.019e-005 3.480e+006 1.038e+011 1.000e+000 1.118e-002 5.612e-005 
8.022e-005 3.461e+006 1.036e+011 1.000e+000 1.116e-002 5.628e-005 
8.025e-005 3.456e+006 1.036e+011 1.000e+000 1.085e-002 5.634e-005 
8.027e-005 3.452e+006 1.036e+011 1.000e+000 1.107e-002 5.640e-005 
8.030e-005 3.450e+006 1.037e+011 1.000e+000 1.137e-002 5.644e-005 
8.033e-005 3.448e+006 1.037e+011 1.000e+000 1.085e-002 5.648e-005 
8.036e-005 3.420e+006 1.036e+011 1.000e+000 1.188e-002 5.670e-005 
8.038e-005 3.408e+006 1.035e+011 1.000e+000 1.248e-002 5.681e-005 
8.041e-005 3.409e+006 1.034e+011 1.000e+000 1.116e-002 5.683e-005 
8.044e-005 3.412e+006 1.034e+011 1.000e+000 1.130e-002 5.684e-005 
8.047e-005 3.414e+006 1.034e+011 1.000e+000 1.109e-002 5.685e-005 
8.050e-005 3.417e+006 1.034e+011 1.000e+000 1.093e-002 5.686e-005 
8.052e-005 3.421e+006 1.034e+011 1.000e+000 1.088e-002 5.686e-005 
8.055e-005 3.425e+006 1.034e+011 1.000e+000 1.087e-002 5.686e-005 
8.058e-005 3.428e+006 1.034e+011 1.000e+000 1.091e-002 5.687e-005 
8.061e-005 3.432e+006 1.034e+011 1.000e+000 1.089e-002 5.687e-005 
8.064e-005 3.436e+006 1.034e+011 1.000e+000 1.083e-002 5.687e-005 
8.066e-005 3.439e+006 1.034e+011 1.000e+000 1.077e-002 5.687e-005 
8.069e-005 3.443e+006 1.035e+011 1.000e+000 1.084e-002 5.688e-005 
8.072e-005 3.446e+006 1.035e+011 1.000e+000 1.080e-002 5.689e-005 
8.075e-005 3.448e+006 1.035e+011 1.000e+000 1.084e-002 5.690e-005 
8.078e-005 3.429e+006 1.035e+011 1.000e+000 1.171e-002 5.706e-005 
8.080e-005 3.406e+006 1.035e+011 1.000e+000 1.154e-002 5.725e-005 
8.083e-005 3.378e+006 1.036e+011 1.000e+000 1.171e-002 5.747e-005 
8.086e-005 3.346e+006 1.037e+011 1.000e+000 1.159e-002 5.771e-005 
8.089e-005 3.313e+006 1.039e+011 1.000e+000 1.200e-002 5.797e-005 
8.091e-005 3.279e+006 1.041e+011 1.000e+000 1.197e-002 5.823e-005 
8.094e-005 3.249e+006 1.041e+011 1.000e+000 1.140e-002 5.847e-005 
8.097e-005 3.220e+006 1.042e+011 1.000e+000 1.169e-002 5.870e-005 
8.100e-005 3.191e+006 1.044e+011 1.000e+000 1.175e-002 5.893e-005 
8.103e-005 3.158e+006 1.046e+011 1.000e+000 1.201e-002 5.918e-005 
8.105e-005 3.133e+006 1.048e+011 1.000e+000 1.174e-002 5.938e-005 
8.108e-005 3.123e+006 1.049e+011 1.000e+000 1.155e-002 5.948e-005 
8.111e-005 3.118e+006 1.049e+011 1.000e+000 1.145e-002 5.954e-005 
8.114e-005 3.116e+006 1.050e+011 1.000e+000 1.138e-002 5.958e-005 
8.117e-005 3.117e+006 1.050e+011 1.000e+000 1.137e-002 5.961e-005 
8.119e-005 3.118e+006 1.050e+011 1.000e+000 1.121e-002 5.963e-005 
8.122e-005 3.120e+006 1.050e+011 1.000e+000 1.114e-002 5.964e-005 
8.125e-005 3.122e+006 1.050e+011 1.000e+000 1.113e-002 5.965e-005 
8.128e-005 3.125e+006 1.051e+011 1.000e+000 1.119e-002 5.966e-005 
8.130e-005 3.124e+006 1.046e+011 1.000e+000 1.145e-002 5.970e-005 
8.133e-005 3.107e+006 1.046e+011 1.000e+000 1.098e-002 5.984e-005 
8.136e-005 3.096e+006 1.046e+011 1.000e+000 1.096e-002 5.995e-005 
8.139e-005 3.078e+006 1.046e+011 1.000e+000 1.121e-002 6.010e-005 
8.142e-005 3.049e+006 1.046e+011 1.000e+000 1.124e-002 6.033e-005 
8.144e-005 3.022e+006 1.046e+011 1.000e+000 1.088e-002 6.054e-005 
8.147e-005 3.001e+006 1.046e+011 1.000e+000 1.164e-002 6.072e-005 
8.150e-005 2.984e+006 1.047e+011 1.000e+000 1.117e-002 6.086e-005 
8.153e-005 2.957e+006 1.047e+011 1.000e+000 1.134e-002 6.107e-005 
8.156e-005 2.916e+006 1.048e+011 1.000e+000 1.221e-002 6.139e-005 
8.158e-005 2.888e+006 1.048e+011 1.000e+000 1.198e-002 6.161e-005 
8.161e-005 2.865e+006 1.048e+011 1.000e+000 1.182e-002 6.180e-005 
8.164e-005 2.839e+006 1.048e+011 1.000e+000 1.139e-002 6.200e-005 
8.167e-005 2.831e+006 1.048e+011 1.000e+000 1.105e-002 6.209e-005 
8.169e-005 2.831e+006 1.048e+011 1.000e+000 1.100e-002 6.212e-005 
8.172e-005 2.833e+006 1.048e+011 1.000e+000 1.098e-002 6.212e-005 
8.175e-005 2.837e+006 1.048e+011 1.000e+000 1.074e-002 6.213e-005 
8.178e-005 2.842e+006 1.048e+011 1.000e+000 1.096e-002 6.212e-005 
8.181e-005 2.846e+006 1.047e+011 1.000e+000 1.090e-002 6.212e-005 
8.183e-005 2.850e+006 1.047e+011 1.000e+000 1.080e-002 6.212e-005 
8.186e-005 2.854e+006 1.047e+011 1.000e+000 1.093e-002 6.212e-005 
8.189e-005 2.858e+006 1.047e+011 1.000e+000 1.102e-002 6.212e-005 
8.192e-005 2.862e+006 1.047e+011 1.000e+000 1.078e-002 6.212e-005 
8.195e-005 2.866e+006 1.047e+011 1.000e+000 1.072e-002 6.212e-005 
8.197e-005 2.870e+006 1.047e+011 1.000e+000 1.085e-002 6.212e-005 
8.200e-005 2.874e+006 1.047e+011 1.000e+000 1.113e-002 6.213e-005 
8.203e-005 2.877e+006 1.047e+011 1.000e+000 1.119e-002 6.213e-005 
8.206e-005 2.881e+006 1.047e+011 1.000e+000 1.107e-002 6.213e-005 
8.208e-005 2.885e+006 1.047e+011 1.000e+000 1.103e-002 6.213e-005 
8.211e-005 2.888e+006 1.047e+011 1.000e+000 1.108e-002 6.213e-005 
8.214e-005 2.892e+006 1.047e+011 1.000e+000 1.083e-002 6.214e-005 
8.217e-005 2.896e+006 1.048e+011 1.000e+000 1.125e-002 6.214e-005 
8.220e-005 2.899e+006 1.048e+011 1.000e+000 1.118e-002 6.214e-005 
8.222e-005 2.903e+006 1.048e+011 1.000e+000 1.121e-002 6.214e-005 
8.225e-005 2.907e+006 1.048e+011 1.000e+000 1.135e-002 6.215e-005 
8.228e-005 2.911e+006 1.048e+011 1.000e+000 1.121e-002 6.215e-005 
8.231e-005 2.914e+006 1.048e+011 1.000e+000 1.089e-002 6.215e-005 
8.234e-005 2.918e+006 1.048e+011 1.000e+000 1.100e-002 6.215e-005 
8.236e-005 2.922e+006 1.048e+011 1.000e+000 1.084e-002 6.216e-005 
8.239e-005 2.925e+006 1.048e+011 1.000e+000 1.110e-002 6.216e-005 
8.242e-005 2.929e+006 1.048e+011 1.000e+000 1.122e-002 6.216e-005 
8.245e-005 2.933e+006 1.048e+011 1.000e+000 1.126e-002 6.216e-005 
8.247e-005 2.936e+006 1.048e+011 1.000e+000 1.123e-002 6.217e-005 
8.250e-005 2.940e+006 1.048e+011 1.000e+000 1.147e-002 6.217e-005 
8.253e-005 2.943e+006 1.048e+011 1.000e+000 1.102e-002 6.217e-005 
8.256e-005 2.947e+006 1.048e+011 1.000e+000 1.087e-002 6.217e-005 
8.259e-005 2.951e+006 1.048e+011 1.000e+000 1.103e-002 6.218e-005 
8.261e-005 2.954e+006 1.048e+011 1.000e+000 1.116e-002 6.218e-005 
8.264e-005 2.958e+006 1.048e+011 1.000e+000 1.103e-002 6.218e-005 
8.267e-005 2.962e+006 1.048e+011 1.000e+000 1.104e-002 6.218e-005 
8.270e-005 2.965e+006 1.048e+011 1.000e+000 1.102e-002 6.219e-005 
8.273e-005 2.969e+006 1.048e+011 1.000e+000 1.090e-002 6.219e-005 
8.275e-005 2.973e+006 1.048e+011 1.000e+000 1.121e-002 6.219e-005 
8.278e-005 2.976e+006 1.048e+011 1.000e+000 1.128e-002 6.219e-005 
8.281e-005 2.980e+006 1.048e+011 1.000e+000 1.133e-002 6.220e-005 
8.284e-005 2.984e+006 1.048e+011 1.000e+000 1.127e-002 6.220e-005 
8.286e-005 2.987e+006 1.048e+011 1.000e+000 1.132e-002 6.220e-005 
8.289e-005 2.991e+006 1.048e+011 1.000e+000 1.126e-002 6.221e-005 
8.292e-005 2.995e+006 1.048e+011 1.000e+000 1.119e-002 6.221e-005 
8.295e-005 2.998e+006 1.048e+011 1.000e+000 1.128e-002 6.221e-005 
8.298e-005 3.002e+006 1.048e+011 1.000e+000 1.123e-002 6.221e-005 
8.300e-005 3.005e+006 1.048e+011 1.000e+000 1.131e-002 6.222e-005 
8.303e-005 3.009e+006 1.048e+011 1.000e+000 1.114e-002 6.222e-005 
8.306e-005 3.012e+006 1.048e+011 1.000e+000 1.129e-002 6.222e-005 
8.309e-005 3.016e+006 1.048e+011 1.000e+000 1.127e-002 6.223e-005 
8.312e-005 3.020e+006 1.048e+011 1.000e+000 1.133e-002 6.223e-005 
8.314e-005 3.023e+006 1.048e+011 1.000e+000 1.123e-002 6.223e-005 
8.317e-005 3.027e+006 1.048e+011 1.000e+000 1.141e-002 6.224e-005 
8.320e-005 3.030e+006 1.048e+011 1.000e+000 1.133e-002 6.224e-005 
8.323e-005 3.034e+006 1.048e+011 1.000e+000 1.147e-002 6.224e-005 
8.325e-005 3.038e+006 1.048e+011 1.000e+000 1.113e-002 6.224e-005 
8.328e-005 3.041e+006 1.049e+011 1.000e+000 1.137e-002 6.225e-005 
8.331e-005 3.045e+006 1.049e+011 1.000e+000 1.135e-002 6.225e-005 
8.334e-005 3.048e+006 1.049e+011 1.000e+000 1.120e-002 6.225e-005 
8.337e-005 3.052e+006 1.049e+011 1.000e+000 1.105e-002 6.226e-005 
8.339e-005 3.056e+006 1.049e+011 1.000e+000 1.100e-002 6.226e-005 
8.342e-005 3.059e+006 1.049e+011 1.000e+000 1.116e-002 6.226e-005 
8.345e-005 3.063e+006 1.049e+011 1.000e+000 1.123e-002 6.227e-005 
8.348e-005 3.059e+006 1.048e+011 1.000e+000 1.103e-002 6.232e-005 
8.351e-005 3.048e+006 1.049e+011 1.000e+000 1.105e-002 6.242e-005 
8.353e-005 3.038e+006 1.049e+011 1.000e+000 1.112e-002 6.252e-005 
8.356e-005 3.029e+006 1.050e+011 1.000e+000 1.097e-002 6.261e-005 
8.359e-005 3.023e+006 1.050e+011 1.000e+000 1.094e-002 6.268e-005 
8.362e-005 3.018e+006 1.050e+011 1.000e+000 1.102e-002 6.274e-005 
8.364e-005 3.014e+006 1.051e+011 1.000e+000 1.095e-002 6.279e-005 
8.367e-005 3.012e+006 1.051e+011 1.000e+000 1.106e-002 6.284e-005 
8.370e-005 3.011e+006 1.051e+011 1.000e+000 1.110e-002 6.288e-005 
8.373e-005 3.010e+006 1.051e+011 1.000e+000 1.114e-002 6.291e-005 
8.376e-005 3.010e+006 1.051e+011 1.000e+000 1.102e-002 6.294e-005 
8.378e-005 3.010e+006 1.052e+011 1.000e+000 1.113e-002 6.297e-005 
8.381e-005 3.010e+006 1.052e+011 1.000e+000 1.098e-002 6.299e-005 
8.384e-005 3.011e+006 1.052e+011 1.000e+000 1.097e-002 6.301e-005 
8.387e-005 3.013e+006 1.052e+011 1.000e+000 1.095e-002 6.303e-005 
8.390e-005 3.014e+006 1.052e+011 1.000e+000 1.099e-002 6.305e-005 
8.392e-005 3.015e+006 1.052e+011 1.000e+000 1.113e-002 6.307e-005 
8.395e-005 3.017e+006 1.052e+011 1.000e+000 1.109e-002 6.309e-005 
8.398e-005 3.018e+006 1.052e+011 1.000e+000 1.133e-002 6.310e-005 
8.401e-005 3.020e+006 1.053e+011 1.000e+000 1.119e-002 6.312e-005 
8.403e-005 3.022e+006 1.053e+011 1.000e+000 1.150e-002 6.313e-005 
8.406e-005 3.024e+006 1.053e+011 1.000e+000 1.147e-002 6.314e-005 
8.409e-005 3.018e+006 1.052e+011 1.000e+000 1.170e-002 6.321e-005 
8.412e-005 2.988e+006 1.053e+011 1.000e+000 1.181e-002 6.345e-005 
8.415e-005 2.978e+006 1.053e+011 1.000e+000 1.204e-002 6.355e-005 
8.417e-005 2.970e+006 1.054e+011 1.000e+000 1.145e-002 6.363e-005 
8.420e-005 2.965e+006 1.054e+011 1.000e+000 1.192e-002 6.370e-005 
8.423e-005 2.961e+006 1.054e+011 1.000e+000 1.119e-002 6.375e-005 
8.426e-005 2.958e+006 1.055e+011 1.000e+000 1.131e-002 6.380e-005 
8.429e-005 2.957e+006 1.055e+011 1.000e+000 1.209e-002 6.383e-005 
8.431e-005 2.956e+006 1.055e+011 1.000e+000 1.168e-002 6.387e-005 
8.434e-005 2.956e+006 1.055e+011 1.000e+000 1.199e-002 6.390e-005 
8.437e-005 2.956e+006 1.056e+011 1.000e+000 1.221e-002 6.392e-005 
8.440e-005 2.957e+006 1.056e+011 1.000e+000 1.193e-002 6.394e-005 
8.443e-005 2.958e+006 1.056e+011 1.000e+000 1.197e-002 6.396e-005 
8.445e-005 2.960e+006 1.056e+011 1.000e+000 1.248e-002 6.398e-005 
8.448e-005 2.961e+006 1.056e+011 1.000e+000 1.226e-002 6.400e-005 
8.451e-005 2.963e+006 1.056e+011 1.000e+000 1.203e-002 6.402e-005 
8.454e-005 2.965e+006 1.057e+011 1.000e+000 1.244e-002 6.403e-005 
8.456e-005 2.967e+006 1.057e+011 1.000e+000 1.181e-002 6.404e-005 
8.459e-005 2.969e+006 1.057e+011 1.000e+000 1.208e-002 6.406e-005 
8.462e-005 2.971e+006 1.057e+011 1.000e+000 1.193e-002 6.407e-005 
8.465e-005 2.973e+006 1.057e+011 1.000e+000 1.202e-002 6.408e-005 
8.468e-005 2.976e+006 1.057e+011 1.000e+000 1.257e-002 6.409e-005 
8.470e-005 2.978e+006 1.057e+011 1.000e+000 1.198e-002 6.410e-005 
8.473e-005 2.981e+006 1.057e+011 1.000e+000 1.194e-002 6.411e-005 
8.476e-005 2.984e+006 1.057e+011 1.000e+000 1.226e-002 6.412e-005 
8.479e-005 2.986e+006 1.057e+011 1.000e+000 1.241e-002 6.413e-005 
8.482e-005 2.989e+006 1.058e+011 1.000e+000 1.304e-002 6.414e-005 
8.484e-005 2.992e+006 1.058e+011 1.000e+000 1.193e-002 6.415e-005 
8.487e-005 2.995e+006 1.058e+011 1.000e+000 1.235e-002 6.416e-005 
8.490e-005 2.998e+006 1.058e+011 1.000e+000 1.220e-002 6.416e-005 
8.493e-005 3.001e+006 1.058e+011 1.000e+000 1.151e-002 6.417e-005 
8.495e-005 3.004e+006 1.058e+011 1.000e+000 1.194e-002 6.418e-005 
8.498e-005 3.007e+006 1.058e+011 1.000e+000 1.170e-002 6.418e-005 
8.501e-005 3.010e+006 1.058e+011 1.000e+000 1.207e-002 6.419e-005 
8.504e-005 3.013e+006 1.058e+011 1.000e+000 1.204e-002 6.420e-005 
8.507e-005 3.016e+006 1.058e+011 1.000e+000 1.239e-002 6.420e-005 
8.509e-005 3.020e+006 1.058e+011 1.000e+000 1.247e-002 6.421e-005 
8.512e-005 3.022e+006 1.058e+011 1.000e+000 1.260e-002 6.422e-005 
8.515e-005 3.026e+006 1.058e+011 1.000e+000 1.162e-002 6.422e-005 
8.518e-005 3.029e+006 1.058e+011 1.000e+000 1.198e-002 6.423e-005 
8.521e-005 3.032e+006 1.058e+011 1.000e+000 1.196e-002 6.424e-005 
8.523e-005 3.035e+006 1.058e+011 1.000e+000 1.185e-002 6.424e-005 
8.526e-005 3.038e+006 1.058e+011 1.000e+000 1.257e-002 6.425e-005 
8.529e-005 3.041e+006 1.058e+011 1.000e+000 1.225e-002 6.425e-005 
8.532e-005 3.044e+006 1.059e+011 1.000e+000 1.208e-002 6.426e-005 
8.534e-005 3.047e+006 1.059e+011 1.000e+000 1.256e-002 6.427e-005 
8.537e-005 3.051e+006 1.059e+011 1.000e+000 1.291e-002 6.427e-005 
8.540e-005 3.054e+006 1.059e+011 1.000e+000 1.160e-002 6.428e-005 
8.543e-005 3.057e+006 1.059e+011 1.000e+000 1.181e-002 6.428e-005 
8.546e-005 3.060e+006 1.059e+011 1.000e+000 1.255e-002 6.429e-005 
8.548e-005 3.063e+006 1.059e+011 1.000e+000 1.167e-002 6.430e-005 
8.551e-005 3.067e+006 1.059e+011 1.000e+000 1.180e-002 6.430e-005 
8.554e-005 3.070e+006 1.059e+011 1.000e+000 1.229e-002 6.431e-005 
8.557e-005 3.073e+006 1.059e+011 1.000e+000 1.236e-002 6.431e-005 
8.560e-005 3.076e+006 1.059e+011 1.000e+000 1.310e-002 6.432e-005 
8.562e-005 3.080e+006 1.059e+011 1.000e+000 1.149e-002 6.432e-005 
8.565e-005 3.083e+006 1.059e+011 1.000e+000 1.295e-002 6.433e-005 
8.568e-005 3.086e+006 1.059e+011 1.000e+000 1.184e-002 6.433e-005 
8.571e-005 3.090e+006 1.059e+011 1.000e+000 1.245e-002 6.434e-005 
8.573e-005 3.093e+006 1.059e+011 1.000e+000 1.216e-002 6.434e-005 
8.576e-005 3.096e+006 1.059e+011 1.000e+000 1.196e-002 6.435e-005 
8.579e-005 3.099e+006 1.059e+011 1.000e+000 1.193e-002 6.435e-005 
8.582e-005 3.103e+006 1.060e+011 1.000e+000 1.287e-002 6.436e-005 
8.585e-005 3.106e+006 1.060e+011 1.000e+000 1.234e-002 6.436e-005 
8.587e-005 3.110e+006 1.060e+011 1.000e+000 1.189e-002 6.436e-005 
8.590e-005 3.113e+006 1.060e+011 1.000e+000 1.187e-002 6.437e-005 
8.593e-005 3.116e+006 1.060e+011 1.000e+000 1.210e-002 6.437e-005 
8.596e-005 3.120e+006 1.060e+011 1.000e+000 1.227e-002 6.438e-005 
8.599e-005 3.123e+006 1.060e+011 1.000e+000 1.245e-002 6.438e-005 
8.601e-005 3.126e+006 1.060e+011 1.000e+000 1.215e-002 6.439e-005 
8.604e-005 3.129e+006 1.060e+011 1.000e+000 1.254e-002 6.440e-005 
8.607e-005 3.132e+006 1.060e+011 1.000e+000 1.178e-002 6.440e-005 
8.610e-005 3.136e+006 1.060e+011 1.000e+000 1.187e-002 6.441e-005 
8.612e-005 3.139e+006 1.060e+011 1.000e+000 1.250e-002 6.442e-005 
8.615e-005 3.142e+006 1.060e+011 1.000e+000 1.246e-002 6.442e-005 
8.618e-005 3.145e+006 1.060e+011 1.000e+000 1.198e-002 6.443e-005 
8.621e-005 3.148e+006 1.060e+011 1.000e+000 1.311e-002 6.443e-005 
8.624e-005 3.152e+006 1.060e+011 1.000e+000 1.186e-002 6.444e-005 
8.626e-005 3.155e+006 1.060e+011 1.000e+000 1.234e-002 6.444e-005 
8.629e-005 3.158e+006 1.060e+011 1.000e+000 1.208e-002 6.445e-005 
8.632e-005 3.161e+006 1.061e+011 1.000e+000 1.268e-002 6.445e-005 
8.635e-005 3.164e+006 1.061e+011 1.000e+000 1.226e-002 6.446e-005 
8.638e-005 3.168e+006 1.061e+011 1.000e+000 1.212e-002 6.447e-005 
8.640e-005 3.171e+006 1.061e+011 1.000e+000 1.266e-002 6.447e-005 
8.643e-005 3.174e+006 1.061e+011 1.000e+000 1.256e-002 6.448e-005 
8.646e-005 3.178e+006 1.061e+011 1.000e+000 1.195e-002 6.448e-005 
8.649e-005 3.181e+006 1.061e+011 1.000e+000 1.212e-002 6.449e-005 
8.651e-005 3.184e+006 1.061e+011 1.000e+000 1.233e-002 6.449e-005 
8.654e-005 3.187e+006 1.061e+011 1.000e+000 1.201e-002 6.450e-005 
8.657e-005 3.190e+006 1.061e+011 1.000e+000 1.160e-002 6.451e-005 
8.660e-005 3.193e+006 1.061e+011 1.000e+000 1.268e-002 6.451e-005 
8.663e-005 3.196e+006 1.061e+011 1.000e+000 1.230e-002 6.452e-005 
8.665e-005 3.200e+006 1.061e+011 1.000e+000 1.220e-002 6.452e-005 
8.668e-005 3.203e+006 1.061e+011 1.000e+000 1.302e-002 6.453e-005 
8.671e-005 3.206e+006 1.061e+011 1.000e+000 1.226e-002 6.454e-005 
8.674e-005 3.209e+006 1.062e+011 1.000e+000 1.292e-002 6.454e-005 
8.677e-005 3.212e+006 1.062e+011 1.000e+000 1.320e-002 6.455e-005 
8.679e-005 3.215e+006 1.062e+011 1.000e+000 1.332e-002 6.456e-005 
8.682e-005 3.218e+006 1.062e+011 1.000e+000 1.300e-002 6.456e-005 
8.685e-005 3.222e+006 1.062e+011 1.000e+000 1.279e-002 6.457e-005 
8.688e-005 3.225e+006 1.062e+011 1.000e+000 1.298e-002 6.457e-005 
8.690e-005 3.228e+006 1.062e+011 1.000e+000 1.294e-002 6.458e-005 
8.693e-005 3.231e+006 1.062e+011 1.000e+000 1.256e-002 6.458e-005 
8.696e-005 3.234e+006 1.062e+011 1.000e+000 1.283e-002 6.459e-005 
8.699e-005 3.237e+006 1.062e+011 1.000e+000 1.225e-002 6.460e-005 
8.702e-005 3.241e+006 1.062e+011 1.000e+000 1.243e-002 6.460e-005 
8.704e-005 3.244e+006 1.062e+011 1.000e+000 1.253e-002 6.461e-005 
8.707e-005 3.247e+006 1.062e+011 1.000e+000 1.273e-002 6.462e-005 
8.710e-005 3.249e+006 1.062e+011 1.000e+000 1.316e-002 6.462e-005 
8.713e-005 3.252e+006 1.062e+011 1.000e+000 1.225e-002 6.463e-005 
8.716e-005 3.255e+006 1.063e+011 1.000e+000 1.271e-002 6.464e-005 
8.718e-005 3.258e+006 1.063e+011 1.000e+000 1.261e-002 6.465e-005 
8.721e-005 3.261e+006 1.063e+011 1.000e+000 1.276e-002 6.466e-005 
8.724e-005 3.264e+006 1.063e+011 1.000e+000 1.276e-002 6.466e-005 
8.727e-005 3.267e+006 1.063e+011 1.000e+000 1.316e-002 6.467e-005 
8.729e-005 3.270e+006 1.063e+011 1.000e+000 1.306e-002 6.468e-005 
8.732e-005 3.273e+006 1.063e+011 1.000e+000 1.281e-002 6.469e-005 
8.735e-005 3.276e+006 1.063e+011 1.000e+000 1.348e-002 6.469e-005 
8.738e-005 3.279e+006 1.063e+011 1.000e+000 1.333e-002 6.470e-005 
8.741e-005 3.282e+006 1.063e+011 1.000e+000 1.265e-002 6.471e-005 
8.743e-005 3.285e+006 1.063e+011 1.000e+000 1.289e-002 6.471e-005 
8.746e-005 3.288e+006 1.063e+011 1.000e+000 1.292e-002 6.472e-005 
8.749e-005 3.291e+006 1.064e+011 1.000e+000 1.279e-002 6.473e-005 
8.752e-005 3.294e+006 1.064e+011 1.000e+000 1.247e-002 6.473e-005 
8.755e-005 3.297e+006 1.064e+011 1.000e+000 1.289e-002 6.474e-005 
8.757e-005 3.300e+006 1.064e+011 1.000e+000 1.287e-002 6.475e-005 
8.760e-005 3.303e+006 1.064e+011 1.000e+000 1.267e-002 6.475e-005 
8.763e-005 3.306e+006 1.064e+011 1.000e+000 1.240e-002 6.476e-005 
8.766e-005 3.310e+006 1.064e+011 1.000e+000 1.179e-002 6.477e-005 
8.769e-005 3.313e+006 1.064e+011 1.000e+000 1.275e-002 6.477e-005 
8.771e-005 3.316e+006 1.064e+011 1.000e+000 1.284e-002 6.478e-005 
8.774e-005 3.319e+006 1.064e+011 1.000e+000 1.274e-002 6.479e-005 
8.777e-005 3.322e+006 1.064e+011 1.000e+000 1.238e-002 6.479e-005 
8.780e-005 3.325e+006 1.064e+011 1.000e+000 1.186e-002 6.480e-005 
8.782e-005 3.328e+006 1.064e+011 1.000e+000 1.211e-002 6.481e-005 
8.785e-005 3.330e+006 1.065e+011 1.000e+000 1.284e-002 6.482e-005 
8.788e-005 3.333e+006 1.065e+011 1.000e+000 1.285e-002 6.483e-005 
8.791e-005 3.336e+006 1.065e+011 1.000e+000 1.308e-002 6.484e-005 
8.794e-005 3.339e+006 1.065e+011 1.000e+000 1.233e-002 6.484e-005 
8.796e-005 3.341e+006 1.065e+011 1.000e+000 1.242e-002 6.485e-005 
8.799e-005 3.344e+006 1.065e+011 1.000e+000 1.200e-002 6.486e-005 
8.802e-005 3.347e+006 1.065e+011 1.000e+000 1.207e-002 6.487e-005 
8.805e-005 3.350e+006 1.065e+011 1.000e+000 1.210e-002 6.487e-005 
8.808e-005 3.353e+006 1.066e+011 1.000e+000 1.252e-002 6.488e-005 
8.810e-005 3.356e+006 1.066e+011 1.000e+000 1.331e-002 6.489e-005 
8.813e-005 3.359e+006 1.066e+011 1.000e+000 1.342e-002 6.490e-005 
8.816e-005 3.362e+006 1.066e+011 1.000e+000 1.365e-002 6.491e-005 
8.819e-005 3.365e+006 1.066e+011 1.000e+000 1.311e-002 6.491e-005 
8.821e-005 3.364e+006 1.064e+011 1.000e+000 1.202e-002 6.495e-005 
8.824e-005 3.364e+006 1.064e+011 1.000e+000 1.191e-002 6.498e-005 
8.827e-005 3.364e+006 1.065e+011 1.000e+000 1.191e-002 6.500e-005 
8.830e-005 3.365e+006 1.065e+011 1.000e+000 1.189e-002 6.502e-005 
8.833e-005 3.366e+006 1.065e+011 1.000e+000 1.185e-002 6.504e-005 
8.835e-005 3.368e+006 1.065e+011 1.000e+000 1.174e-002 6.506e-005 
8.838e-005 3.370e+006 1.065e+011 1.000e+000 1.183e-002 6.508e-005 
8.841e-005 3.372e+006 1.065e+011 1.000e+000 1.178e-002 6.509e-005 
8.844e-005 3.374e+006 1.065e+011 1.000e+000 1.171e-002 6.510e-005 
8.847e-005 3.376e+006 1.065e+011 1.000e+000 1.186e-002 6.512e-005 
8.849e-005 3.378e+006 1.066e+011 1.000e+000 1.194e-002 6.513e-005 
8.852e-005 3.380e+006 1.066e+011 1.000e+000 1.179e-002 6.514e-005 
8.855e-005 3.383e+006 1.066e+011 1.000e+000 1.188e-002 6.515e-005 
8.858e-005 3.385e+006 1.066e+011 1.000e+000 1.199e-002 6.516e-005 
8.860e-005 3.388e+006 1.066e+011 1.000e+000 1.192e-002 6.517e-005 
8.863e-005 3.391e+006 1.066e+011 1.000e+000 1.196e-002 6.518e-005 
8.866e-005 3.394e+006 1.066e+011 1.000e+000 1.165e-002 6.519e-005 
8.869e-005 3.397e+006 1.066e+011 1.000e+000 1.189e-002 6.520e-005 
8.872e-005 3.400e+006 1.066e+011 1.000e+000 1.185e-002 6.520e-005 
8.874e-005 3.402e+006 1.066e+011 1.000e+000 1.225e-002 6.521e-005 
8.877e-005 3.406e+006 1.067e+011 1.000e+000 1.224e-002 6.522e-005 
8.880e-005 3.408e+006 1.067e+011 1.000e+000 1.251e-002 6.522e-005 
8.883e-005 3.412e+006 1.067e+011 1.000e+000 1.195e-002 6.523e-005 
8.886e-005 3.415e+006 1.067e+011 1.000e+000 1.240e-002 6.524e-005 
8.888e-005 3.418e+006 1.067e+011 1.000e+000 1.232e-002 6.524e-005 
8.891e-005 3.421e+006 1.067e+011 1.000e+000 1.246e-002 6.525e-005 
8.894e-005 3.424e+006 1.067e+011 1.000e+000 1.224e-002 6.526e-005 
8.897e-005 3.427e+006 1.067e+011 1.000e+000 1.239e-002 6.526e-005 
8.899e-005 3.430e+006 1.067e+011 1.000e+000 1.248e-002 6.527e-005 
8.902e-005 3.433e+006 1.067e+011 1.000e+000 1.229e-002 6.528e-005 
8.905e-005 3.437e+006 1.067e+011 1.000e+000 1.233e-002 6.528e-005 
8.908e-005 3.440e+006 1.067e+011 1.000e+000 1.238e-002 6.529e-005 
8.911e-005 3.443e+006 1.067e+011 1.000e+000 1.240e-002 6.529e-005 
8.913e-005 3.446e+006 1.067e+011 1.000e+000 1.239e-002 6.530e-005 
8.916e-005 3.449e+006 1.068e+011 1.000e+000 1.238e-002 6.530e-005 
8.919e-005 3.453e+006 1.068e+011 1.000e+000 1.244e-002 6.531e-005 
8.922e-005 3.456e+006 1.068e+011 1.000e+000 1.250e-002 6.532e-005 
8.925e-005 3.459e+006 1.068e+011 1.000e+000 1.237e-002 6.532e-005 
8.927e-005 3.462e+006 1.068e+011 1.000e+000 1.247e-002 6.533e-005 
8.930e-005 3.465e+006 1.068e+011 1.000e+000 1.252e-002 6.533e-005 
8.933e-005 3.468e+006 1.068e+011 1.000e+000 1.243e-002 6.534e-005 
8.936e-005 3.471e+006 1.068e+011 1.000e+000 1.243e-002 6.535e-005 
8.938e-005 3.474e+006 1.068e+011 1.000e+000 1.250e-002 6.535e-005 
8.941e-005 3.477e+006 1.068e+011 1.000e+000 1.243e-002 6.536e-005 
8.944e-005 3.480e+006 1.068e+011 1.000e+000 1.239e-002 6.537e-005 
8.947e-005 3.484e+006 1.068e+011 1.000e+000 1.248e-002 6.537e-005 
8.950e-005 3.487e+006 1.068e+011 1.000e+000 1.245e-002 6.538e-005 
8.952e-005 3.490e+006 1.069e+011 1.000e+000 1.245e-002 6.538e-005 
8.955e-005 3.493e+006 1.069e+011 1.000e+000 1.251e-002 6.539e-005 
8.958e-005 3.496e+006 1.069e+011 1.000e+000 1.251e-002 6.540e-005 
8.961e-005 3.499e+006 1.069e+011 1.000e+000 1.257e-002 6.540e-005 
8.964e-005 3.502e+006 1.069e+011 1.000e+000 1.241e-002 6.541e-005 
8.966e-005 3.505e+006 1.069e+011 1.000e+000 1.213e-002 6.542e-005 
8.969e-005 3.509e+006 1.069e+011 1.000e+000 1.221e-002 6.542e-005 
8.972e-005 3.512e+006 1.069e+011 1.000e+000 1.222e-002 6.543e-005 
8.975e-005 3.515e+006 1.069e+011 1.000e+000 1.211e-002 6.543e-005 
8.977e-005 3.518e+006 1.069e+011 1.000e+000 1.197e-002 6.544e-005 
8.980e-005 3.521e+006 1.069e+011 1.000e+000 1.203e-002 6.545e-005 
8.983e-005 3.525e+006 1.069e+011 1.000e+000 1.202e-002 6.545e-005 
8.986e-005 3.528e+006 1.069e+011 1.000e+000 1.118e-002 6.546e-005 
8.989e-005 3.531e+006 1.069e+011 1.000e+000 1.131e-002 6.546e-005 
8.991e-005 3.534e+006 1.070e+011 1.000e+000 1.127e-002 6.547e-005 
8.994e-005 3.537e+006 1.070e+011 1.000e+000 1.131e-002 6.548e-005 
8.997e-005 3.540e+006 1.070e+011 1.000e+000 1.123e-002 6.548e-005 
9.000e-005 3.543e+006 1.070e+011 1.000e+000 1.131e-002 6.549e-005 
9.003e-005 3.546e+006 1.070e+011 1.000e+000 1.132e-002 6.550e-005 
9.005e-005 3.550e+006 1.070e+011 1.000e+000 1.125e-002 6.550e-005 
9.008e-005 3.553e+006 1.070e+011 1.000e+000 1.123e-002 6.551e-005 
9.011e-005 3.555e+006 1.070e+011 1.000e+000 1.131e-002 6.552e-005 
9.014e-005 3.557e+006 1.070e+011 1.000e+000 1.132e-002 6.553e-005 
9.016e-005 3.560e+006 1.070e+011 1.000e+000 1.117e-002 6.554e-005 
9.019e-005 3.563e+006 1.070e+011 1.000e+000 1.122e-002 6.555e-005 
9.022e-005 3.546e+006 1.056e+011 1.000e+000 1.222e-002 6.569e-005 
9.025e-005 3.518e+006 1.044e+011 1.000e+000 1.164e-002 6.592e-005 
9.028e-005 3.492e+006 1.035e+011 1.000e+000 1.296e-002 6.612e-005 
9.030e-005 3.452e+006 1.030e+011 1.000e+000 1.152e-002 6.643e-005 
9.033e-005 3.435e+006 1.029e+011 1.000e+000 1.142e-002 6.657e-005 
9.036e-005 3.423e+006 1.029e+011 1.000e+000 1.178e-002 6.668e-005 
9.039e-005 3.413e+006 1.030e+011 1.000e+000 1.194e-002 6.678e-005 
9.042e-005 3.404e+006 1.030e+011 1.000e+000 1.138e-002 6.687e-005 
9.044e-005 3.381e+006 1.029e+011 1.000e+000 1.218e-002 6.706e-005 
9.047e-005 3.333e+006 1.029e+011 1.000e+000 1.263e-002 6.742e-005 
9.050e-005 3.305e+006 1.029e+011 1.000e+000 1.301e-002 6.764e-005 
9.053e-005 3.276e+006 1.029e+011 1.000e+000 1.293e-002 6.787e-005 
9.055e-005 3.256e+006 1.030e+011 1.000e+000 1.289e-002 6.804e-005 
9.058e-005 3.239e+006 1.031e+011 1.000e+000 1.270e-002 6.818e-005 
9.061e-005 3.216e+006 1.032e+011 1.000e+000 1.329e-002 6.837e-005 
9.064e-005 3.210e+006 1.032e+011 1.000e+000 1.276e-002 6.844e-005 
9.067e-005 3.199e+006 1.033e+011 1.000e+000 1.245e-002 6.854e-005 
9.069e-005 3.186e+006 1.032e+011 1.000e+000 1.284e-002 6.866e-005 
9.072e-005 3.155e+006 1.032e+011 1.000e+000 1.251e-002 6.890e-005 
9.075e-005 3.133e+006 1.032e+011 1.000e+000 1.221e-002 6.908e-005 
9.078e-005 3.116e+006 1.033e+011 1.000e+000 1.285e-002 6.923e-005 
9.081e-005 3.101e+006 1.034e+011 1.000e+000 1.260e-002 6.936e-005 
9.083e-005 3.089e+006 1.035e+011 1.000e+000 1.210e-002 6.947e-005 
9.086e-005 3.078e+006 1.035e+011 1.000e+000 1.199e-002 6.957e-005 
9.089e-005 3.069e+006 1.036e+011 1.000e+000 1.208e-002 6.966e-005 
9.092e-005 3.061e+006 1.037e+011 1.000e+000 1.202e-002 6.974e-005 
9.094e-005 3.054e+006 1.037e+011 1.000e+000 1.222e-002 6.982e-005 
9.097e-005 3.048e+006 1.038e+011 1.000e+000 1.201e-002 6.989e-005 
9.100e-005 3.042e+006 1.039e+011 1.000e+000 1.198e-002 6.996e-005 
9.103e-005 3.037e+006 1.039e+011 1.000e+000 1.213e-002 7.002e-005 
9.106e-005 3.033e+006 1.040e+011 1.000e+000 1.225e-002 7.008e-005 
9.108e-005 3.029e+006 1.040e+011 1.000e+000 1.198e-002 7.013e-005 
9.111e-005 3.026e+006 1.041e+011 1.000e+000 1.205e-002 7.018e-005 
9.114e-005 3.024e+006 1.041e+011 1.000e+000 1.198e-002 7.023e-005 
9.117e-005 3.011e+006 1.041e+011 1.000e+000 1.263e-002 7.034e-005 
9.120e-005 2.981e+006 1.042e+011 1.000e+000 1.341e-002 7.058e-005 
9.122e-005 2.954e+006 1.043e+011 1.000e+000 1.316e-002 7.079e-005 
9.125e-005 2.942e+006 1.043e+011 1.000e+000 1.317e-002 7.090e-005 
9.128e-005 2.934e+006 1.044e+011 1.000e+000 1.234e-002 7.099e-005 
9.131e-005 2.927e+006 1.045e+011 1.000e+000 1.219e-002 7.106e-005 
9.134e-005 2.921e+006 1.045e+011 1.000e+000 1.237e-002 7.113e-005 
9.136e-005 2.917e+006 1.046e+011 1.000e+000 1.320e-002 7.118e-005 
9.139e-005 2.914e+006 1.046e+011 1.000e+000 1.323e-002 7.123e-005 
9.142e-005 2.912e+006 1.047e+011 1.000e+000 1.295e-002 7.128e-005 
9.145e-005 2.910e+006 1.047e+011 1.000e+000 1.292e-002 7.132e-005 
9.147e-005 2.909e+006 1.047e+011 1.000e+000 1.298e-002 7.136e-005 
9.150e-005 2.908e+006 1.048e+011 1.000e+000 1.284e-002 7.139e-005 
9.153e-005 2.908e+006 1.048e+011 1.000e+000 1.292e-002 7.142e-005 
9.156e-005 2.908e+006 1.048e+011 1.000e+000 1.289e-002 7.144e-005 
9.159e-005 2.909e+006 1.048e+011 1.000e+000 1.282e-002 7.146e-005 
9.161e-005 2.910e+006 1.048e+011 1.000e+000 1.262e-002 7.149e-005 
9.164e-005 2.911e+006 1.049e+011 1.000e+000 1.258e-002 7.151e-005 
9.167e-005 2.912e+006 1.049e+011 1.000e+000 1.260e-002 7.153e-005 
9.170e-005 2.913e+006 1.049e+011 1.000e+000 1.266e-002 7.155e-005 
9.173e-005 2.915e+006 1.049e+011 1.000e+000 1.268e-002 7.156e-005 
9.175e-005 2.916e+006 1.049e+011 1.000e+000 1.246e-002 7.158e-005 
9.178e-005 2.918e+006 1.050e+011 1.000e+000 1.253e-002 7.160e-005 
9.181e-005 2.920e+006 1.050e+011 1.000e+000 1.254e-002 7.161e-005 
9.184e-005 2.922e+006 1.050e+011 1.000e+000 1.256e-002 7.163e-005 
9.186e-005 2.924e+006 1.050e+011 1.000e+000 1.255e-002 7.164e-005 
9.189e-005 2.926e+006 1.050e+011 1.000e+000 1.258e-002 7.166e-005 
9.192e-005 2.928e+006 1.050e+011 1.000e+000 1.255e-002 7.167e-005 
9.195e-005 2.930e+006 1.050e+011 1.000e+000 1.248e-002 7.168e-005 
9.198e-005 2.932e+006 1.050e+011 1.000e+000 1.252e-002 7.170e-005 
9.200e-005 2.934e+006 1.051e+011 1.000e+000 1.271e-002 7.171e-005 
9.203e-005 2.936e+006 1.051e+011 1.000e+000 1.271e-002 7.172e-005 
9.206e-005 2.939e+006 1.051e+011 1.000e+000 1.247e-002 7.173e-005 
9.209e-005 2.941e+006 1.051e+011 1.000e+000 1.260e-002 7.175e-005 
9.212e-005 2.943e+006 1.051e+011 1.000e+000 1.251e-002 7.176e-005 
9.214e-005 2.945e+006 1.051e+011 1.000e+000 1.269e-002 7.178e-005 
9.217e-005 2.947e+006 1.051e+011 1.000e+000 1.258e-002 7.179e-005 
9.220e-005 2.949e+006 1.051e+011 1.000e+000 1.254e-002 7.180e-005 
9.223e-005 2.951e+006 1.051e+011 1.000e+000 1.260e-002 7.181e-005 
9.225e-005 2.954e+006 1.052e+011 1.000e+000 1.245e-002 7.182e-005 
9.228e-005 2.956e+006 1.052e+011 1.000e+000 1.263e-002 7.184e-005 
9.231e-005 2.958e+006 1.052e+011 1.000e+000 1.264e-002 7.185e-005 
9.234e-005 2.961e+006 1.052e+011 1.000e+000 1.245e-002 7.186e-005 
9.237e-005 2.963e+006 1.052e+011 1.000e+000 1.261e-002 7.187e-005 
9.239e-005 2.965e+006 1.052e+011 1.000e+000 1.237e-002 7.188e-005 
9.242e-005 2.967e+006 1.052e+011 1.000e+000 1.243e-002 7.190e-005 
9.245e-005 2.970e+006 1.052e+011 1.000e+000 1.244e-002 7.191e-005 
9.248e-005 2.972e+006 1.052e+011 1.000e+000 1.248e-002 7.192e-005 
9.251e-005 2.974e+006 1.053e+011 1.000e+000 1.236e-002 7.193e-005 
9.253e-005 2.976e+006 1.053e+011 1.000e+000 1.233e-002 7.195e-005 
9.256e-005 2.979e+006 1.053e+011 1.000e+000 1.242e-002 7.196e-005 
9.259e-005 2.981e+006 1.053e+011 1.000e+000 1.239e-002 7.197e-005 
9.262e-005 2.983e+006 1.053e+011 1.000e+000 1.239e-002 7.199e-005 
9.264e-005 2.985e+006 1.053e+011 1.000e+000 1.229e-002 7.200e-005 
9.267e-005 2.986e+006 1.053e+011 1.000e+000 1.213e-002 7.202e-005 
9.270e-005 2.987e+006 1.054e+011 1.000e+000 1.250e-002 7.204e-005 
9.273e-005 2.988e+006 1.054e+011 1.000e+000 1.250e-002 7.206e-005 
9.276e-005 2.987e+006 1.054e+011 1.000e+000 1.340e-002 7.209e-005 
9.278e-005 2.987e+006 1.055e+011 1.000e+000 1.305e-002 7.212e-005 
9.281e-005 2.988e+006 1.055e+011 1.000e+000 1.371e-002 7.215e-005 
9.284e-005 2.989e+006 1.055e+011 1.000e+000 1.293e-002 7.217e-005 
9.287e-005 2.990e+006 1.055e+011 1.000e+000 1.339e-002 7.219e-005 
9.290e-005 2.991e+006 1.055e+011 1.000e+000 1.337e-002 7.221e-005 
9.292e-005 2.992e+006 1.056e+011 1.000e+000 1.323e-002 7.223e-005 
9.295e-005 2.994e+006 1.056e+011 1.000e+000 1.324e-002 7.225e-005 
9.298e-005 2.995e+006 1.056e+011 1.000e+000 1.329e-002 7.226e-005 
9.301e-005 2.997e+006 1.056e+011 1.000e+000 1.316e-002 7.228e-005 
9.303e-005 2.999e+006 1.056e+011 1.000e+000 1.317e-002 7.229e-005 
9.306e-005 3.001e+006 1.056e+011 1.000e+000 1.334e-002 7.231e-005 
9.309e-005 3.003e+006 1.057e+011 1.000e+000 1.339e-002 7.232e-005 
9.312e-005 3.004e+006 1.057e+011 1.000e+000 1.326e-002 7.234e-005 
9.315e-005 3.006e+006 1.057e+011 1.000e+000 1.347e-002 7.235e-005 
9.317e-005 3.008e+006 1.057e+011 1.000e+000 1.332e-002 7.237e-005 
9.320e-005 3.011e+006 1.057e+011 1.000e+000 1.335e-002 7.238e-005 
9.323e-005 3.013e+006 1.057e+011 1.000e+000 1.339e-002 7.239e-005 
9.326e-005 3.015e+006 1.057e+011 1.000e+000 1.343e-002 7.240e-005 
9.329e-005 3.017e+006 1.058e+011 1.000e+000 1.331e-002 7.242e-005 
9.331e-005 3.019e+006 1.058e+011 1.000e+000 1.330e-002 7.243e-005 
9.334e-005 3.022e+006 1.058e+011 1.000e+000 1.328e-002 7.244e-005 
9.337e-005 3.024e+006 1.058e+011 1.000e+000 1.335e-002 7.245e-005 
9.340e-005 3.026e+006 1.058e+011 1.000e+000 1.355e-002 7.247e-005 
9.342e-005 3.028e+006 1.058e+011 1.000e+000 1.344e-002 7.248e-005 
9.345e-005 3.031e+006 1.058e+011 1.000e+000 1.350e-002 7.249e-005 
9.348e-005 3.033e+006 1.059e+011 1.000e+000 1.329e-002 7.250e-005 
9.351e-005 3.036e+006 1.059e+011 1.000e+000 1.342e-002 7.251e-005 
9.354e-005 3.038e+006 1.059e+011 1.000e+000 1.352e-002 7.252e-005 
9.356e-005 3.040e+006 1.059e+011 1.000e+000 1.356e-002 7.254e-005 
9.359e-005 3.043e+006 1.059e+011 1.000e+000 1.343e-002 7.255e-005 
9.362e-005 3.045e+006 1.059e+011 1.000e+000 1.343e-002 7.256e-005 
9.365e-005 3.047e+006 1.059e+011 1.000e+000 1.322e-002 7.257e-005 
9.368e-005 3.050e+006 1.060e+011 1.000e+000 1.313e-002 7.258e-005 
9.370e-005 3.052e+006 1.060e+011 1.000e+000 1.316e-002 7.259e-005 
9.373e-005 3.054e+006 1.060e+011 1.000e+000 1.324e-002 7.261e-005 
9.376e-005 3.057e+006 1.060e+011 1.000e+000 1.317e-002 7.262e-005 
9.379e-005 3.059e+006 1.060e+011 1.000e+000 1.312e-002 7.263e-005 
9.381e-005 3.061e+006 1.060e+011 1.000e+000 1.325e-002 7.264e-005 
9.384e-005 3.063e+006 1.060e+011 1.000e+000 1.330e-002 7.266e-005 
9.387e-005 3.058e+006 1.060e+011 1.000e+000 1.316e-002 7.272e-005 
9.390e-005 3.037e+006 1.060e+011 1.000e+000 1.294e-002 7.289e-005 
9.393e-005 3.012e+006 1.061e+011 1.000e+000 1.218e-002 7.309e-005 
9.395e-005 2.983e+006 1.062e+011 1.000e+000 1.227e-002 7.332e-005 
9.398e-005 2.950e+006 1.065e+011 1.000e+000 1.266e-002 7.358e-005 
9.401e-005 2.910e+006 1.068e+011 1.000e+000 1.250e-002 7.388e-005 
9.404e-005 2.886e+006 1.071e+011 1.000e+000 1.289e-002 7.408e-005 
9.407e-005 2.874e+006 1.073e+011 1.000e+000 1.822e-002 7.419e-005 
9.409e-005 2.870e+006 1.074e+011 1.000e+000 1.942e-002 7.424e-005 
9.412e-005 2.867e+006 1.075e+011 1.000e+000 2.074e-002 7.429e-005 
9.415e-005 2.866e+006 1.075e+011 1.000e+000 2.085e-002 7.432e-005 
9.418e-005 2.865e+006 1.075e+011 1.000e+000 2.143e-002 7.436e-005 
9.420e-005 2.864e+006 1.075e+011 1.000e+000 2.095e-002 7.439e-005 
9.423e-005 2.864e+006 1.076e+011 1.000e+000 2.108e-002 7.442e-005 
9.426e-005 2.864e+006 1.076e+011 1.000e+000 2.072e-002 7.445e-005 
9.429e-005 2.861e+006 1.077e+011 1.000e+000 2.131e-002 7.450e-005 
9.432e-005 2.864e+006 1.077e+011 1.000e+000 2.131e-002 7.451e-005 
9.434e-005 2.866e+006 1.077e+011 1.000e+000 2.139e-002 7.452e-005 
9.437e-005 2.869e+006 1.077e+011 1.000e+000 2.180e-002 7.453e-005 
9.440e-005 2.872e+006 1.077e+011 1.000e+000 2.110e-002 7.454e-005 
9.443e-005 2.875e+006 1.077e+011 1.000e+000 2.077e-002 7.454e-005 
9.446e-005 2.878e+006 1.077e+011 1.000e+000 2.139e-002 7.455e-005 
9.448e-005 2.881e+006 1.077e+011 1.000e+000 2.114e-002 7.456e-005 
9.451e-005 2.884e+006 1.077e+011 1.000e+000 2.142e-002 7.456e-005 
9.454e-005 2.887e+006 1.077e+011 1.000e+000 2.153e-002 7.457e-005 
9.457e-005 2.891e+006 1.077e+011 1.000e+000 2.112e-002 7.457e-005 
9.459e-005 2.894e+006 1.077e+011 1.000e+000 2.159e-002 7.458e-005 
9.462e-005 2.897e+006 1.077e+011 1.000e+000 2.129e-002 7.458e-005 
9.465e-005 2.900e+006 1.077e+011 1.000e+000 2.102e-002 7.459e-005 
9.468e-005 2.904e+006 1.077e+011 1.000e+000 2.154e-002 7.460e-005 
9.471e-005 2.907e+006 1.077e+011 1.000e+000 2.065e-002 7.460e-005 
9.473e-005 2.910e+006 1.077e+011 1.000e+000 2.085e-002 7.461e-005 
9.476e-005 2.914e+006 1.077e+011 1.000e+000 2.109e-002 7.461e-005 
9.479e-005 2.917e+006 1.077e+011 1.000e+000 2.069e-002 7.461e-005 
9.482e-005 2.921e+006 1.077e+011 1.000e+000 2.065e-002 7.462e-005 
9.485e-005 2.924e+006 1.077e+011 1.000e+000 2.024e-002 7.462e-005 
9.487e-005 2.927e+006 1.077e+011 1.000e+000 2.050e-002 7.463e-005 
9.490e-005 2.931e+006 1.078e+011 1.000e+000 2.044e-002 7.463e-005 
9.493e-005 2.934e+006 1.078e+011 1.000e+000 2.063e-002 7.464e-005 
9.496e-005 2.937e+006 1.078e+011 1.000e+000 2.083e-002 7.464e-005 
9.499e-005 2.941e+006 1.078e+011 1.000e+000 2.046e-002 7.464e-005 
9.501e-005 2.944e+006 1.078e+011 1.000e+000 2.053e-002 7.465e-005 
9.504e-005 2.948e+006 1.078e+011 1.000e+000 2.042e-002 7.465e-005 
9.507e-005 2.951e+006 1.078e+011 1.000e+000 2.033e-002 7.465e-005 
9.510e-005 2.955e+006 1.078e+011 1.000e+000 2.114e-002 7.466e-005 
9.512e-005 2.958e+006 1.078e+011 1.000e+000 2.043e-002 7.466e-005 
9.515e-005 2.962e+006 1.078e+011 1.000e+000 2.030e-002 7.467e-005 
9.518e-005 2.965e+006 1.078e+011 1.000e+000 2.070e-002 7.467e-005 
9.521e-005 2.969e+006 1.078e+011 1.000e+000 2.035e-002 7.467e-005 
9.524e-005 2.973e+006 1.078e+011 1.000e+000 2.082e-002 7.467e-005 
9.526e-005 2.976e+006 1.078e+011 1.000e+000 2.097e-002 7.468e-005 
9.529e-005 2.980e+006 1.078e+011 1.000e+000 2.027e-002 7.468e-005 
9.532e-005 2.984e+006 1.078e+011 1.000e+000 2.045e-002 7.468e-005 
9.535e-005 2.988e+006 1.078e+011 1.000e+000 2.096e-002 7.468e-005 
9.538e-005 2.991e+006 1.078e+011 1.000e+000 2.102e-002 7.469e-005 
9.540e-005 2.995e+006 1.078e+011 1.000e+000 2.056e-002 7.469e-005 
9.543e-005 2.998e+006 1.078e+011 1.000e+000 2.050e-002 7.469e-005 
9.546e-005 3.002e+006 1.078e+011 1.000e+000 2.097e-002 7.470e-005 
9.549e-005 3.005e+006 1.078e+011 1.000e+000 2.117e-002 7.470e-005 
9.551e-005 3.009e+006 1.078e+011 1.000e+000 2.082e-002 7.470e-005 
9.554e-005 3.012e+006 1.078e+011 1.000e+000 2.085e-002 7.471e-005 
9.557e-005 3.015e+006 1.078e+011 1.000e+000 2.037e-002 7.471e-005 
9.560e-005 3.019e+006 1.078e+011 1.000e+000 2.043e-002 7.472e-005 
9.563e-005 3.023e+006 1.078e+011 1.000e+000 2.048e-002 7.472e-005 
9.565e-005 3.026e+006 1.078e+011 1.000e+000 2.057e-002 7.472e-005 
9.568e-005 3.030e+006 1.078e+011 1.000e+000 2.088e-002 7.473e-005 
9.571e-005 3.033e+006 1.078e+011 1.000e+000 2.080e-002 7.473e-005 
9.574e-005 3.037e+006 1.078e+011 1.000e+000 2.043e-002 7.473e-005 
9.577e-005 3.041e+006 1.078e+011 1.000e+000 2.030e-002 7.473e-005 
9.579e-005 3.044e+006 1.078e+011 1.000e+000 2.011e-002 7.474e-005 
9.582e-005 3.048e+006 1.078e+011 1.000e+000 2.009e-002 7.474e-005 
9.585e-005 3.051e+006 1.078e+011 1.000e+000 2.001e-002 7.475e-005 
9.588e-005 3.055e+006 1.078e+011 1.000e+000 1.992e-002 7.475e-005 
9.590e-005 3.058e+006 1.078e+011 1.000e+000 1.992e-002 7.475e-005 
9.593e-005 3.062e+006 1.078e+011 1.000e+000 2.005e-002 7.475e-005 
9.596e-005 3.066e+006 1.078e+011 1.000e+000 1.985e-002 7.476e-005 
9.599e-005 3.069e+006 1.078e+011 1.000e+000 1.988e-002 7.476e-005 
9.602e-005 3.072e+006 1.078e+011 1.000e+000 1.990e-002 7.476e-005 
9.604e-005 3.076e+006 1.078e+011 1.000e+000 2.029e-002 7.477e-005 
9.607e-005 3.080e+006 1.078e+011 1.000e+000 2.022e-002 7.477e-005 
9.610e-005 3.084e+006 1.078e+011 1.000e+000 2.022e-002 7.477e-005 
9.613e-005 3.087e+006 1.078e+011 1.000e+000 2.009e-002 7.477e-005 
9.616e-005 3.090e+006 1.078e+011 1.000e+000 1.945e-002 7.478e-005 
9.618e-005 3.094e+006 1.078e+011 1.000e+000 2.012e-002 7.478e-005 
9.621e-005 3.098e+006 1.079e+011 1.000e+000 2.001e-002 7.478e-005 
9.624e-005 3.101e+006 1.079e+011 1.000e+000 1.965e-002 7.479e-005 
9.627e-005 3.105e+006 1.079e+011 1.000e+000 2.023e-002 7.479e-005 
9.629e-005 3.109e+006 1.079e+011 1.000e+000 1.996e-002 7.479e-005 
9.632e-005 3.112e+006 1.079e+011 1.000e+000 1.970e-002 7.480e-005 
9.635e-005 3.116e+006 1.079e+011 1.000e+000 1.967e-002 7.480e-005 
9.638e-005 3.120e+006 1.079e+011 1.000e+000 1.974e-002 7.480e-005 
9.641e-005 3.123e+006 1.079e+011 1.000e+000 2.005e-002 7.480e-005 
9.643e-005 3.127e+006 1.079e+011 1.000e+000 1.950e-002 7.481e-005 
9.646e-005 3.130e+006 1.079e+011 1.000e+000 2.019e-002 7.481e-005 
9.649e-005 3.134e+006 1.079e+011 1.000e+000 2.017e-002 7.481e-005 
9.652e-005 3.138e+006 1.079e+011 1.000e+000 2.041e-002 7.481e-005 
9.655e-005 3.141e+006 1.079e+011 1.000e+000 2.038e-002 7.482e-005 
9.657e-005 3.145e+006 1.079e+011 1.000e+000 1.984e-002 7.482e-005 
9.660e-005 3.148e+006 1.079e+011 1.000e+000 1.968e-002 7.482e-005 
9.663e-005 3.152e+006 1.079e+011 1.000e+000 1.969e-002 7.483e-005 
9.666e-005 3.156e+006 1.079e+011 1.000e+000 1.977e-002 7.483e-005 
9.668e-005 3.159e+006 1.079e+011 1.000e+000 2.008e-002 7.483e-005 
9.671e-005 3.163e+006 1.079e+011 1.000e+000 2.016e-002 7.484e-005 
9.674e-005 3.166e+006 1.079e+011 1.000e+000 1.999e-002 7.484e-005 
9.677e-005 3.170e+006 1.079e+011 1.000e+000 1.969e-002 7.484e-005 
9.680e-005 3.173e+006 1.079e+011 1.000e+000 2.008e-002 7.485e-005 
9.682e-005 3.177e+006 1.079e+011 1.000e+000 1.982e-002 7.485e-005 
9.685e-005 3.181e+006 1.079e+011 1.000e+000 2.001e-002 7.485e-005 
9.688e-005 3.184e+006 1.079e+011 1.000e+000 1.993e-002 7.486e-005 
9.691e-005 3.187e+006 1.079e+011 1.000e+000 1.962e-002 7.486e-005 
9.694e-005 3.191e+006 1.079e+011 1.000e+000 1.909e-002 7.487e-005 
9.696e-005 3.194e+006 1.079e+011 1.000e+000 1.971e-002 7.487e-005 
9.699e-005 3.198e+006 1.079e+011 1.000e+000 1.939e-002 7.487e-005 
9.702e-005 3.202e+006 1.079e+011 1.000e+000 1.936e-002 7.487e-005 
9.705e-005 3.205e+006 1.079e+011 1.000e+000 2.006e-002 7.488e-005 
9.707e-005 3.209e+006 1.079e+011 1.000e+000 1.944e-002 7.488e-005 
9.710e-005 3.213e+006 1.079e+011 1.000e+000 1.919e-002 7.488e-005 
9.713e-005 3.217e+006 1.079e+011 1.000e+000 1.880e-002 7.488e-005 
9.716e-005 3.220e+006 1.079e+011 1.000e+000 1.963e-002 7.488e-005 
9.719e-005 3.226e+006 1.079e+011 1.000e+000 1.919e-002 7.488e-005 
9.721e-005 3.231e+006 1.078e+011 1.000e+000 2.001e-002 7.487e-005 
9.724e-005 3.235e+006 1.078e+011 1.000e+000 1.914e-002 7.487e-005 
9.727e-005 3.238e+006 1.078e+011 1.000e+000 1.934e-002 7.488e-005 
9.730e-005 3.240e+006 1.078e+011 1.000e+000 1.934e-002 7.489e-005 
9.733e-005 3.242e+006 1.079e+011 1.000e+000 1.951e-002 7.490e-005 
9.735e-005 3.241e+006 1.079e+011 1.000e+000 2.017e-002 7.493e-005 
9.738e-005 3.234e+006 1.080e+011 1.000e+000 2.012e-002 7.501e-005 
9.741e-005 3.227e+006 1.082e+011 1.000e+000 1.941e-002 7.509e-005 
9.744e-005 3.222e+006 1.083e+011 1.000e+000 2.014e-002 7.515e-005 
9.746e-005 3.220e+006 1.077e+011 1.000e+000 1.908e-002 7.519e-005 
9.749e-005 3.208e+006 1.077e+011 1.000e+000 1.813e-002 7.530e-005 
9.752e-005 3.199e+006 1.078e+011 1.000e+000 1.819e-002 7.539e-005 
9.755e-005 3.194e+006 1.079e+011 1.000e+000 1.832e-002 7.546e-005 
9.758e-005 3.191e+006 1.079e+011 1.000e+000 1.754e-002 7.551e-005 
9.760e-005 3.188e+006 1.079e+011 1.000e+000 1.688e-002 7.555e-005 
9.763e-005 3.188e+006 1.080e+011 1.000e+000 1.673e-002 7.558e-005 
9.766e-005 3.188e+006 1.080e+011 1.000e+000 1.659e-002 7.561e-005 
9.769e-005 3.188e+006 1.081e+011 1.000e+000 1.652e-002 7.564e-005 
9.772e-005 3.189e+006 1.081e+011 1.000e+000 1.659e-002 7.566e-005 
9.774e-005 3.190e+006 1.081e+011 1.000e+000 1.627e-002 7.568e-005 
9.777e-005 3.192e+006 1.081e+011 1.000e+000 1.653e-002 7.569e-005 
9.780e-005 3.194e+006 1.081e+011 1.000e+000 1.692e-002 7.571e-005 
9.783e-005 3.196e+006 1.081e+011 1.000e+000 1.625e-002 7.572e-005 
9.785e-005 3.199e+006 1.082e+011 1.000e+000 1.566e-002 7.573e-005 
9.788e-005 3.202e+006 1.082e+011 1.000e+000 1.627e-002 7.573e-005 
9.791e-005 3.205e+006 1.082e+011 1.000e+000 1.638e-002 7.574e-005 
9.794e-005 3.208e+006 1.082e+011 1.000e+000 1.625e-002 7.575e-005 
9.797e-005 3.211e+006 1.082e+011 1.000e+000 1.608e-002 7.575e-005 
9.799e-005 3.215e+006 1.082e+011 1.000e+000 1.574e-002 7.576e-005 
9.802e-005 3.218e+006 1.082e+011 1.000e+000 1.640e-002 7.576e-005 
9.805e-005 3.221e+006 1.082e+011 1.000e+000 1.604e-002 7.577e-005 
9.808e-005 3.225e+006 1.082e+011 1.000e+000 1.566e-002 7.577e-005 
9.811e-005 3.228e+006 1.082e+011 1.000e+000 1.544e-002 7.578e-005 
9.813e-005 3.232e+006 1.082e+011 1.000e+000 1.564e-002 7.578e-005 
9.816e-005 3.235e+006 1.082e+011 1.000e+000 1.603e-002 7.579e-005 
9.819e-005 3.239e+006 1.082e+011 1.000e+000 1.582e-002 7.579e-005 
9.822e-005 3.242e+006 1.082e+011 1.000e+000 1.597e-002 7.579e-005 
9.825e-005 3.246e+006 1.082e+011 1.000e+000 1.596e-002 7.580e-005 
9.827e-005 3.249e+006 1.082e+011 1.000e+000 1.553e-002 7.580e-005 
9.830e-005 3.253e+006 1.082e+011 1.000e+000 1.453e-002 7.580e-005 
9.833e-005 3.256e+006 1.082e+011 1.000e+000 1.591e-002 7.581e-005 
9.836e-005 3.260e+006 1.082e+011 1.000e+000 1.553e-002 7.581e-005 
9.838e-005 3.263e+006 1.082e+011 1.000e+000 1.507e-002 7.582e-005 
9.841e-005 3.266e+006 1.082e+011 1.000e+000 1.589e-002 7.582e-005 
9.844e-005 3.270e+006 1.082e+011 1.000e+000 1.495e-002 7.582e-005 
9.847e-005 3.273e+006 1.082e+011 1.000e+000 1.573e-002 7.583e-005 
9.850e-005 3.277e+006 1.082e+011 1.000e+000 1.512e-002 7.583e-005 
9.852e-005 3.280e+006 1.083e+011 1.000e+000 1.559e-002 7.584e-005 
9.855e-005 3.284e+006 1.083e+011 1.000e+000 1.550e-002 7.584e-005 
9.858e-005 3.287e+006 1.083e+011 1.000e+000 1.421e-002 7.584e-005 
9.861e-005 3.291e+006 1.083e+011 1.000e+000 1.513e-002 7.585e-005 
9.864e-005 3.294e+006 1.083e+011 1.000e+000 1.533e-002 7.585e-005 
9.866e-005 3.298e+006 1.083e+011 1.000e+000 1.481e-002 7.585e-005 
9.869e-005 3.301e+006 1.083e+011 1.000e+000 1.487e-002 7.586e-005 
9.872e-005 3.304e+006 1.083e+011 1.000e+000 1.502e-002 7.586e-005 
9.875e-005 3.336e+006 1.072e+011 1.000e+000 1.194e-002 7.567e-005 
9.877e-005 3.358e+006 1.070e+011 1.000e+000 1.190e-002 7.555e-005 
9.880e-005 3.370e+006 1.070e+011 1.000e+000 1.201e-002 7.549e-005 
9.883e-005 3.377e+006 1.069e+011 1.000e+000 1.187e-002 7.547e-005 
9.886e-005 3.383e+006 1.069e+011 1.000e+000 1.169e-002 7.546e-005 
9.889e-005 3.387e+006 1.069e+011 1.000e+000 1.179e-002 7.546e-005 
9.891e-005 3.391e+006 1.069e+011 1.000e+000 1.172e-002 7.546e-005 
9.894e-005 3.395e+006 1.069e+011 1.000e+000 1.282e-002 7.546e-005 
9.897e-005 3.400e+006 1.069e+011 1.000e+000 1.150e-002 7.546e-005 
9.900e-005 3.403e+006 1.069e+011 1.000e+000 1.165e-002 7.546e-005 
9.903e-005 3.407e+006 1.069e+011 1.000e+000 1.168e-002 7.546e-005 
9.905e-005 3.411e+006 1.069e+011 1.000e+000 1.136e-002 7.546e-005 
9.908e-005 3.415e+006 1.069e+011 1.000e+000 1.139e-002 7.546e-005 
9.911e-005 3.418e+006 1.069e+011 1.000e+000 1.135e-002 7.547e-005 
9.914e-005 3.422e+006 1.069e+011 1.000e+000 1.143e-002 7.547e-005 
9.916e-005 3.425e+006 1.069e+011 1.000e+000 1.165e-002 7.547e-005 
9.919e-005 3.429e+006 1.069e+011 1.000e+000 1.177e-002 7.547e-005 
9.922e-005 3.433e+006 1.070e+011 1.000e+000 1.165e-002 7.548e-005 
9.925e-005 3.436e+006 1.070e+011 1.000e+000 1.163e-002 7.548e-005 
9.928e-005 3.440e+006 1.070e+011 1.000e+000 1.151e-002 7.548e-005 
9.930e-005 3.443e+006 1.070e+011 1.000e+000 1.162e-002 7.549e-005 
9.933e-005 3.447e+006 1.070e+011 1.000e+000 1.168e-002 7.549e-005 
9.936e-005 3.450e+006 1.070e+011 1.000e+000 1.169e-002 7.549e-005 
9.939e-005 3.454e+006 1.070e+011 1.000e+000 1.181e-002 7.550e-005 
9.942e-005 3.457e+006 1.070e+011 1.000e+000 1.175e-002 7.550e-005 
9.944e-005 3.461e+006 1.070e+011 1.000e+000 1.170e-002 7.550e-005 
9.947e-005 3.464e+006 1.070e+011 1.000e+000 1.164e-002 7.551e-005 
9.950e-005 3.468e+006 1.070e+011 1.000e+000 1.154e-002 7.551e-005 
9.953e-005 3.471e+006 1.070e+011 1.000e+000 1.149e-002 7.552e-005 
9.955e-005 3.475e+006 1.070e+011 1.000e+000 1.145e-002 7.552e-005 
9.958e-005 3.478e+006 1.070e+011 1.000e+000 1.152e-002 7.552e-005 
9.961e-005 3.482e+006 1.070e+011 1.000e+000 1.162e-002 7.553e-005 
9.964e-005 3.485e+006 1.070e+011 1.000e+000 1.160e-002 7.553e-005 
9.967e-005 3.489e+006 1.070e+011 1.000e+000 1.162e-002 7.553e-005 
9.969e-005 3.493e+006 1.070e+011 1.000e+000 1.151e-002 7.554e-005 
9.972e-005 3.496e+006 1.070e+011 1.000e+000 1.147e-002 7.554e-005 
9.975e-005 3.500e+006 1.070e+011 1.000e+000 1.130e-002 7.554e-005 
9.978e-005 3.503e+006 1.070e+011 1.000e+000 1.135e-002 7.555e-005 
9.981e-005 3.507e+006 1.070e+011 1.000e+000 1.134e-002 7.555e-005 
9.983e-005 3.510e+006 1.070e+011 1.000e+000 1.148e-002 7.555e-005 
9.894e-005 3.396e+006 1.069e+011 1.000e+000 1.165e-002 7.546e-005 
9.897e-005 3.400e+006 1.069e+011 1.000e+000 1.172e-002 7.546e-005 
9.900e-005 3.403e+006 1.069e+011 1.000e+000 1.143e-002 7.546e-005 
9.903e-005 3.407e+006 1.069e+011 1.000e+000 1.184e-002 7.546e-005 
9.905e-005 3.411e+006 1.069e+011 1.000e+000 1.148e-002 7.546e-005 
9.908e-005 3.415e+006 1.069e+011 1.000e+000 1.166e-002 7.546e-005 
9.911e-005 3.418e+006 1.069e+011 1.000e+000 1.160e-002 7.547e-005 
9.914e-005 3.422e+006 1.069e+011 1.000e+000 1.148e-002 7.547e-005 
9.916e-005 3.425e+006 1.070e+011 1.000e+000 1.167e-002 7.547e-005 
9.919e-005 3.429e+006 1.070e+011 1.000e+000 1.175e-002 7.548e-005 
9.922e-005 3.433e+006 1.070e+011 1.000e+000 1.170e-002 7.548e-005 
9.925e-005 3.436e+006 1.070e+011 1.000e+000 1.168e-002 7.548e-005 
9.928e-005 3.440e+006 1.070e+011 1.000e+000 1.156e-002 7.548e-005 
9.930e-005 3.443e+006 1.070e+011 1.000e+000 1.185e-002 7.549e-005 
9.933e-005 3.447e+006 1.070e+011 1.000e+000 1.168e-002 7.549e-005 
9.936e-005 3.450e+006 1.070e+011 1.000e+000 1.173e-002 7.549e-005 
9.939e-005 3.454e+006 1.070e+011 1.000e+000 1.187e-002 7.550e-005 
9.942e-005 3.457e+006 1.070e+011 1.000e+000 1.181e-002 7.550e-005 
9.944e-005 3.461e+006 1.070e+011 1.000e+000 1.159e-002 7.550e-005 
9.947e-005 3.465e+006 1.070e+011 1.000e+000 1.170e-002 7.551e-005 
9.950e-005 3.468e+006 1.070e+011 1.000e+000 1.160e-002 7.551e-005 
9.953e-005 3.472e+006 1.070e+011 1.000e+000 1.155e-002 7.551e-005 
9.955e-005 3.475e+006 1.070e+011 1.000e+000 1.161e-002 7.552e-005 
9.958e-005 3.479e+006 1.070e+011 1.000e+000 1.134e-002 7.552e-005 
9.961e-005 3.482e+006 1.070e+011 1.000e+000 1.142e-002 7.553e-005 
9.964e-005 3.486e+006 1.070e+011 1.000e+000 1.130e-002 7.553e-005 
9.967e-005 3.489e+006 1.070e+011 1.000e+000 1.125e-002 7.553e-005 
9.969e-005 3.493e+006 1.070e+011 1.000e+000 1.119e-002 7.554e-005 
9.972e-005 3.496e+006 1.070e+011 1.000e+000 1.146e-002 7.554e-005 
9.975e-005 3.500e+006 1.070e+011 1.000e+000 1.138e-002 7.554e-005 
9.978e-005 3.503e+006 1.070e+011 1.000e+000 1.151e-002 7.555e-005 
9.981e-005 3.507e+006 1.070e+011 1.000e+000 1.148e-002 7.555e-005 
9.983e-005 3.511e+006 1.070e+011 1.000e+000 1.124e-002 7.555e-005 
9.986e-005 3.514e+006 1.070e+011 1.000e+000 1.133e-002 7.555e-005 
9.989e-005 3.518e+006 1.071e+011 1.000e+000 1.142e-002 7.556e-005 
9.992e-005 3.521e+006 1.071e+011 1.000e+000 1.138e-002 7.556e-005 
9.994e-005 3.525e+006 1.071e+011 1.000e+000 1.165e-002 7.557e-005 
9.997e-005 3.528e+006 1.071e+011 1.000e+000 1.166e-002 7.557e-005 
1.000e-004 3.532e+006 1.071e+011 1.000e+000 1.150e-002 7.557e-005 
1.000e-004 3.535e+006 1.071e+011 1.000e+000 1.149e-002 7.558e-005 
1.001e-004 3.539e+006 1.071e+011 1.000e+000 1.152e-002 7.558e-005 
1.001e-004 3.542e+006 1.071e+011 1.000e+000 1.172e-002 7.558e-005 
1.001e-004 3.546e+006 1.071e+011 1.000e+000 1.147e-002 7.559e-005 
1.001e-004 3.549e+006 1.071e+011 1.000e+000 1.165e-002 7.559e-005 
1.002e-004 3.553e+006 1.071e+011 1.000e+000 1.137e-002 7.560e-005 
1.002e-004 3.556e+006 1.071e+011 1.000e+000 1.139e-002 7.560e-005 
1.002e-004 3.560e+006 1.071e+011 1.000e+000 1.149e-002 7.560e-005 
1.003e-004 3.563e+006 1.071e+011 1.000e+000 1.115e-002 7.561e-005 
1.003e-004 3.567e+006 1.071e+011 1.000e+000 1.169e-002 7.561e-005 
1.003e-004 3.570e+006 1.071e+011 1.000e+000 1.166e-002 7.561e-005 
1.003e-004 3.574e+006 1.071e+011 1.000e+000 1.131e-002 7.562e-005 
1.004e-004 3.577e+006 1.071e+011 1.000e+000 1.146e-002 7.562e-005 
1.004e-004 3.581e+006 1.071e+011 1.000e+000 1.149e-002 7.562e-005 
1.004e-004 3.584e+006 1.071e+011 1.000e+000 1.167e-002 7.563e-005 
1.004e-004 3.588e+006 1.071e+011 1.000e+000 1.158e-002 7.563e-005 
1.005e-004 3.591e+006 1.071e+011 1.000e+000 1.075e-002 7.563e-005 
1.005e-004 3.595e+006 1.071e+011 1.000e+000 1.059e-002 7.564e-005 
1.005e-004 3.590e+006 1.072e+011 1.000e+000 1.058e-002 7.570e-005 
1.006e-004 3.586e+006 1.072e+011 1.000e+000 1.052e-002 7.576e-005 
1.006e-004 3.579e+006 1.073e+011 1.000e+000 1.080e-002 7.583e-005 
1.006e-004 3.571e+006 1.073e+011 1.000e+000 1.079e-002 7.591e-005 
1.006e-004 3.562e+006 1.074e+011 1.000e+000 1.052e-002 7.600e-005 
1.007e-004 3.555e+006 1.075e+011 1.000e+000 1.083e-002 7.608e-005 
1.007e-004 3.548e+006 1.075e+011 1.000e+000 1.076e-002 7.615e-005 
1.007e-004 3.543e+006 1.076e+011 1.000e+000 1.083e-002 7.622e-005 
1.008e-004 3.538e+006 1.076e+011 1.000e+000 1.089e-002 7.628e-005 
1.008e-004 3.534e+006 1.077e+011 1.000e+000 1.097e-002 7.634e-005 
1.008e-004 3.529e+006 1.077e+011 1.000e+000 1.066e-002 7.640e-005 
1.008e-004 3.524e+006 1.078e+011 1.000e+000 1.132e-002 7.646e-005 
1.009e-004 3.520e+006 1.078e+011 1.000e+000 9.868e-003 7.652e-005 
1.009e-004 3.514e+006 1.079e+011 1.000e+000 9.948e-003 7.659e-005 
1.009e-004 3.506e+006 1.080e+011 1.000e+000 1.002e-002 7.667e-005 
1.009e-004 3.492e+006 1.081e+011 1.000e+000 1.025e-002 7.679e-005 
1.010e-004 3.462e+006 1.087e+011 1.000e+000 1.915e-002 7.703e-005 
1.010e-004 3.426e+006 1.078e+011 1.000e+000 1.142e-002 7.731e-005 
1.010e-004 3.376e+006 1.079e+011 1.000e+000 1.119e-002 7.768e-005 
1.011e-004 3.348e+006 1.080e+011 1.000e+000 1.080e-002 7.790e-005 
1.011e-004 3.345e+006 1.081e+011 1.000e+000 1.077e-002 7.795e-005 
1.011e-004 3.347e+006 1.081e+011 1.000e+000 1.080e-002 7.797e-005 
1.011e-004 3.350e+006 1.081e+011 1.000e+000 1.082e-002 7.797e-005 
1.012e-004 3.354e+006 1.081e+011 1.000e+000 1.085e-002 7.797e-005 
1.012e-004 3.357e+006 1.081e+011 1.000e+000 1.088e-002 7.798e-005 
1.012e-004 3.361e+006 1.081e+011 1.000e+000 1.098e-002 7.798e-005 
1.013e-004 3.365e+006 1.081e+011 1.000e+000 1.186e-002 7.798e-005 
1.013e-004 3.369e+006 1.081e+011 1.000e+000 1.166e-002 7.798e-005 
1.013e-004 3.373e+006 1.081e+011 1.000e+000 1.170e-002 7.798e-005 
1.013e-004 3.377e+006 1.081e+011 1.000e+000 1.163e-002 7.798e-005 
1.014e-004 3.380e+006 1.081e+011 1.000e+000 1.162e-002 7.799e-005 
1.014e-004 3.384e+006 1.081e+011 1.000e+000 1.163e-002 7.799e-005 
1.014e-004 3.388e+006 1.081e+011 1.000e+000 1.148e-002 7.799e-005 
1.014e-004 3.391e+006 1.081e+011 1.000e+000 1.159e-002 7.799e-005 
1.015e-004 3.395e+006 1.081e+011 1.000e+000 1.158e-002 7.799e-005 
1.015e-004 3.399e+006 1.081e+011 1.000e+000 1.160e-002 7.800e-005 
1.015e-004 3.402e+006 1.081e+011 1.000e+000 1.160e-002 7.800e-005 
1.016e-004 3.406e+006 1.081e+011 1.000e+000 1.157e-002 7.800e-005 
1.016e-004 3.410e+006 1.081e+011 1.000e+000 1.152e-002 7.800e-005 
1.016e-004 3.413e+006 1.081e+011 1.000e+000 1.166e-002 7.801e-005 
1.016e-004 3.417e+006 1.081e+011 1.000e+000 1.166e-002 7.801e-005 
1.017e-004 3.421e+006 1.081e+011 1.000e+000 1.166e-002 7.801e-005 
1.017e-004 3.424e+006 1.081e+011 1.000e+000 1.161e-002 7.802e-005 
1.017e-004 3.428e+006 1.081e+011 1.000e+000 1.161e-002 7.802e-005 
1.018e-004 3.431e+006 1.081e+011 1.000e+000 1.155e-002 7.802e-005 
1.018e-004 3.435e+006 1.081e+011 1.000e+000 1.157e-002 7.803e-005 
1.018e-004 3.438e+006 1.081e+011 1.000e+000 1.161e-002 7.803e-005 
1.018e-004 3.442e+006 1.081e+011 1.000e+000 1.156e-002 7.803e-005 
1.019e-004 3.446e+006 1.081e+011 1.000e+000 1.157e-002 7.803e-005 
1.019e-004 3.450e+006 1.081e+011 1.000e+000 1.153e-002 7.804e-005 
1.019e-004 3.453e+006 1.081e+011 1.000e+000 1.158e-002 7.804e-005 
1.020e-004 3.457e+006 1.081e+011 1.000e+000 1.160e-002 7.804e-005 
1.020e-004 3.460e+006 1.082e+011 1.000e+000 1.159e-002 7.804e-005 
1.020e-004 3.464e+006 1.082e+011 1.000e+000 1.160e-002 7.805e-005 
1.020e-004 3.468e+006 1.082e+011 1.000e+000 1.165e-002 7.805e-005 
1.021e-004 3.472e+006 1.082e+011 1.000e+000 1.163e-002 7.805e-005 
1.021e-004 3.475e+006 1.082e+011 1.000e+000 1.150e-002 7.805e-005 
1.021e-004 3.479e+006 1.082e+011 1.000e+000 1.152e-002 7.806e-005 
1.021e-004 3.483e+006 1.082e+011 1.000e+000 1.156e-002 7.806e-005 
1.022e-004 3.486e+006 1.082e+011 1.000e+000 1.152e-002 7.806e-005 
1.022e-004 3.490e+006 1.082e+011 1.000e+000 1.092e-002 7.806e-005 
1.022e-004 3.493e+006 1.082e+011 1.000e+000 1.096e-002 7.807e-005 
1.023e-004 3.497e+006 1.082e+011 1.000e+000 1.089e-002 7.807e-005 
1.023e-004 3.500e+006 1.082e+011 1.000e+000 1.092e-002 7.807e-005 
1.023e-004 3.504e+006 1.082e+011 1.000e+000 1.058e-002 7.808e-005 
1.023e-004 3.508e+006 1.082e+011 1.000e+000 1.056e-002 7.808e-005 
1.024e-004 3.511e+006 1.082e+011 1.000e+000 1.053e-002 7.808e-005 
1.024e-004 3.515e+006 1.082e+011 1.000e+000 1.051e-002 7.808e-005 
1.024e-004 3.519e+006 1.082e+011 1.000e+000 1.050e-002 7.809e-005 
1.025e-004 3.522e+006 1.082e+011 1.000e+000 1.055e-002 7.809e-005 
1.025e-004 3.526e+006 1.082e+011 1.000e+000 1.053e-002 7.809e-005 
1.025e-004 3.530e+006 1.082e+011 1.000e+000 1.054e-002 7.809e-005 
1.025e-004 3.533e+006 1.082e+011 1.000e+000 1.049e-002 7.810e-005 
1.026e-004 3.537e+006 1.082e+011 1.000e+000 1.053e-002 7.810e-005 
1.026e-004 3.541e+006 1.082e+011 1.000e+000 1.051e-002 7.810e-005 
1.026e-004 3.544e+006 1.082e+011 1.000e+000 1.063e-002 7.811e-005 
1.026e-004 3.548e+006 1.082e+011 1.000e+000 1.060e-002 7.811e-005 
1.027e-004 3.552e+006 1.082e+011 1.000e+000 1.059e-002 7.811e-005 
1.027e-004 3.555e+006 1.082e+011 1.000e+000 1.056e-002 7.811e-005 
1.027e-004 3.559e+006 1.082e+011 1.000e+000 1.054e-002 7.811e-005 
1.028e-004 3.563e+006 1.082e+011 1.000e+000 1.054e-002 7.812e-005 
1.028e-004 3.566e+006 1.082e+011 1.000e+000 1.052e-002 7.812e-005 
1.028e-004 3.570e+006 1.082e+011 1.000e+000 1.059e-002 7.812e-005 
1.028e-004 3.574e+006 1.082e+011 1.000e+000 1.060e-002 7.812e-005 
1.029e-004 3.577e+006 1.082e+011 1.000e+000 1.053e-002 7.813e-005 
1.029e-004 3.581e+006 1.083e+011 1.000e+000 1.053e-002 7.813e-005 
1.029e-004 3.585e+006 1.083e+011 1.000e+000 1.052e-002 7.813e-005 
1.030e-004 3.588e+006 1.083e+011 1.000e+000 1.063e-002 7.813e-005 
1.030e-004 3.592e+006 1.083e+011 1.000e+000 1.063e-002 7.814e-005 
1.030e-004 3.596e+006 1.083e+011 1.000e+000 1.056e-002 7.814e-005 
1.030e-004 3.599e+006 1.083e+011 1.000e+000 1.054e-002 7.814e-005 
1.031e-004 3.603e+006 1.083e+011 1.000e+000 1.055e-002 7.814e-005 
1.031e-004 3.607e+006 1.083e+011 1.000e+000 1.053e-002 7.815e-005 
1.031e-004 3.610e+006 1.083e+011 1.000e+000 1.063e-002 7.815e-005 
1.031e-004 3.614e+006 1.083e+011 1.000e+000 1.049e-002 7.815e-005 
1.032e-004 3.617e+006 1.083e+011 1.000e+000 1.063e-002 7.816e-005 
1.032e-004 3.621e+006 1.083e+011 1.000e+000 1.056e-002 7.816e-005 
1.032e-004 3.625e+006 1.083e+011 1.000e+000 1.056e-002 7.816e-005 
1.033e-004 3.628e+006 1.083e+011 1.000e+000 1.057e-002 7.816e-005 
1.033e-004 3.632e+006 1.083e+011 1.000e+000 1.059e-002 7.817e-005 
1.033e-004 3.636e+006 1.083e+011 1.000e+000 1.057e-002 7.817e-005 
1.033e-004 3.639e+006 1.083e+011 1.000e+000 1.071e-002 7.817e-005 
1.034e-004 3.643e+006 1.083e+011 1.000e+000 1.072e-002 7.817e-005 
1.034e-004 3.647e+006 1.083e+011 1.000e+000 1.059e-002 7.818e-005 
1.034e-004 3.650e+006 1.083e+011 1.000e+000 1.059e-002 7.818e-005 
1.035e-004 3.654e+006 1.083e+011 1.000e+000 1.061e-002 7.818e-005 
1.035e-004 3.658e+006 1.083e+011 1.000e+000 1.061e-002 7.818e-005 
1.035e-004 3.661e+006 1.083e+011 1.000e+000 1.058e-002 7.819e-005 
1.035e-004 3.665e+006 1.083e+011 1.000e+000 1.061e-002 7.819e-005 
1.036e-004 3.669e+006 1.083e+011 1.000e+000 1.065e-002 7.819e-005 
1.036e-004 3.672e+006 1.083e+011 1.000e+000 1.068e-002 7.819e-005 
1.036e-004 3.676e+006 1.083e+011 1.000e+000 1.069e-002 7.820e-005 
1.037e-004 3.680e+006 1.083e+011 1.000e+000 1.061e-002 7.820e-005 
1.037e-004 3.683e+006 1.083e+011 1.000e+000 1.065e-002 7.820e-005 
1.037e-004 3.687e+006 1.083e+011 1.000e+000 1.063e-002 7.820e-005 
1.037e-004 3.691e+006 1.083e+011 1.000e+000 1.074e-002 7.821e-005 
1.038e-004 3.694e+006 1.083e+011 1.000e+000 1.074e-002 7.821e-005 
1.038e-004 3.698e+006 1.084e+011 1.000e+000 1.071e-002 7.821e-005 
1.038e-004 3.702e+006 1.084e+011 1.000e+000 1.069e-002 7.821e-005 
1.038e-004 3.705e+006 1.084e+011 1.000e+000 1.069e-002 7.822e-005 
1.039e-004 3.709e+006 1.084e+011 1.000e+000 1.068e-002 7.822e-005 
1.039e-004 3.713e+006 1.084e+011 1.000e+000 1.073e-002 7.822e-005 
1.039e-004 3.716e+006 1.084e+011 1.000e+000 1.078e-002 7.822e-005 
1.040e-004 3.720e+006 1.084e+011 1.000e+000 1.075e-002 7.823e-005 
1.040e-004 3.724e+006 1.084e+011 1.000e+000 1.075e-002 7.823e-005 
1.040e-004 3.727e+006 1.084e+011 1.000e+000 1.073e-002 7.823e-005 
1.040e-004 3.731e+006 1.084e+011 1.000e+000 1.074e-002 7.823e-005 
1.041e-004 3.734e+006 1.084e+011 1.000e+000 1.061e-002 7.824e-005 
1.041e-004 3.738e+006 1.084e+011 1.000e+000 1.060e-002 7.824e-005 
1.041e-004 3.742e+006 1.084e+011 1.000e+000 1.068e-002 7.824e-005 
1.042e-004 3.745e+006 1.084e+011 1.000e+000 1.062e-002 7.825e-005 
1.042e-004 3.749e+006 1.084e+011 1.000e+000 1.061e-002 7.825e-005 
1.042e-004 3.753e+006 1.084e+011 1.000e+000 1.060e-002 7.825e-005 
1.042e-004 3.756e+006 1.084e+011 1.000e+000 1.061e-002 7.825e-005 
1.043e-004 3.760e+006 1.084e+011 1.000e+000 1.058e-002 7.826e-005 
1.043e-004 3.764e+006 1.084e+011 1.000e+000 1.063e-002 7.826e-005 
1.043e-004 3.767e+006 1.084e+011 1.000e+000 1.059e-002 7.826e-005 
1.043e-004 3.771e+006 1.084e+011 1.000e+000 1.059e-002 7.826e-005 
1.044e-004 3.775e+006 1.084e+011 1.000e+000 1.061e-002 7.827e-005 
1.044e-004 3.778e+006 1.084e+011 1.000e+000 1.047e-002 7.827e-005 
1.044e-004 3.782e+006 1.084e+011 1.000e+000 1.051e-002 7.827e-005 
1.045e-004 3.786e+006 1.084e+011 1.000e+000 1.055e-002 7.827e-005 
1.045e-004 3.789e+006 1.084e+011 1.000e+000 1.050e-002 7.828e-005 
1.045e-004 3.793e+006 1.084e+011 1.000e+000 1.061e-002 7.828e-005 
1.045e-004 3.797e+006 1.084e+011 1.000e+000 1.058e-002 7.828e-005 
1.046e-004 3.800e+006 1.084e+011 1.000e+000 1.066e-002 7.828e-005 
1.046e-004 3.804e+006 1.084e+011 1.000e+000 1.065e-002 7.829e-005 
1.046e-004 3.808e+006 1.084e+011 1.000e+000 1.062e-002 7.829e-005 
1.047e-004 3.811e+006 1.085e+011 1.000e+000 1.066e-002 7.829e-005 
1.047e-004 3.815e+006 1.085e+011 1.000e+000 1.062e-002 7.829e-005 
1.047e-004 3.818e+006 1.085e+011 1.000e+000 1.072e-002 7.830e-005 
1.047e-004 3.822e+006 1.085e+011 1.000e+000 1.073e-002 7.830e-005 
1.048e-004 3.826e+006 1.085e+011 1.000e+000 1.073e-002 7.830e-005 
1.048e-004 3.829e+006 1.085e+011 1.000e+000 1.060e-002 7.831e-005 
1.048e-004 3.833e+006 1.085e+011 1.000e+000 1.056e-002 7.831e-005 
1.048e-004 3.837e+006 1.085e+011 1.000e+000 1.059e-002 7.831e-005 
1.049e-004 3.840e+006 1.085e+011 1.000e+000 1.056e-002 7.831e-005 
1.049e-004 3.844e+006 1.085e+011 1.000e+000 1.062e-002 7.832e-005 
1.049e-004 3.848e+006 1.085e+011 1.000e+000 1.059e-002 7.832e-005 
1.050e-004 3.851e+006 1.085e+011 1.000e+000 1.063e-002 7.832e-005 
1.050e-004 3.855e+006 1.085e+011 1.000e+000 1.061e-002 7.833e-005 
1.050e-004 3.858e+006 1.085e+011 1.000e+000 1.058e-002 7.833e-005 
1.050e-004 3.862e+006 1.085e+011 1.000e+000 1.056e-002 7.833e-005 
1.051e-004 3.866e+006 1.085e+011 1.000e+000 1.053e-002 7.833e-005 
1.051e-004 3.869e+006 1.085e+011 1.000e+000 1.051e-002 7.834e-005 
1.051e-004 3.873e+006 1.085e+011 1.000e+000 1.059e-002 7.834e-005 
1.052e-004 3.877e+006 1.085e+011 1.000e+000 1.057e-002 7.834e-005 
1.052e-004 3.880e+006 1.085e+011 1.000e+000 1.068e-002 7.834e-005 
1.052e-004 3.884e+006 1.085e+011 1.000e+000 1.070e-002 7.835e-005 
1.052e-004 3.888e+006 1.085e+011 1.000e+000 1.070e-002 7.835e-005 
1.053e-004 3.891e+006 1.085e+011 1.000e+000 1.067e-002 7.835e-005 
1.053e-004 3.895e+006 1.085e+011 1.000e+000 1.068e-002 7.835e-005 
1.053e-004 3.899e+006 1.085e+011 1.000e+000 1.072e-002 7.836e-005 
1.054e-004 3.902e+006 1.085e+011 1.000e+000 1.069e-002 7.836e-005 
1.054e-004 3.906e+006 1.085e+011 1.000e+000 1.067e-002 7.836e-005 
1.054e-004 3.910e+006 1.085e+011 1.000e+000 1.056e-002 7.836e-005 
1.054e-004 3.913e+006 1.086e+011 1.000e+000 1.056e-002 7.837e-005 
1.055e-004 3.917e+006 1.086e+011 1.000e+000 1.056e-002 7.837e-005 
1.055e-004 3.920e+006 1.086e+011 1.000e+000 1.064e-002 7.837e-005 
1.055e-004 3.924e+006 1.086e+011 1.000e+000 1.051e-002 7.838e-005 
1.055e-004 3.928e+006 1.086e+011 1.000e+000 1.064e-002 7.838e-005 
1.056e-004 3.931e+006 1.086e+011 1.000e+000 1.062e-002 7.838e-005 
1.056e-004 3.935e+006 1.086e+011 1.000e+000 1.064e-002 7.839e-005 
1.056e-004 3.938e+006 1.086e+011 1.000e+000 1.062e-002 7.839e-005 
1.057e-004 3.942e+006 1.086e+011 1.000e+000 1.061e-002 7.839e-005 
1.057e-004 3.946e+006 1.086e+011 1.000e+000 1.061e-002 7.839e-005 
1.057e-004 3.949e+006 1.086e+011 1.000e+000 1.067e-002 7.840e-005 
1.057e-004 3.953e+006 1.086e+011 1.000e+000 1.074e-002 7.840e-005 
1.058e-004 3.957e+006 1.086e+011 1.000e+000 1.073e-002 7.840e-005 
1.058e-004 3.960e+006 1.086e+011 1.000e+000 1.074e-002 7.840e-005 
1.058e-004 3.964e+006 1.086e+011 1.000e+000 1.071e-002 7.841e-005 
1.059e-004 3.967e+006 1.086e+011 1.000e+000 1.070e-002 7.841e-005 
1.059e-004 3.971e+006 1.086e+011 1.000e+000 1.067e-002 7.841e-005 
1.059e-004 3.975e+006 1.086e+011 1.000e+000 1.065e-002 7.842e-005 
1.059e-004 3.978e+006 1.086e+011 1.000e+000 1.063e-002 7.842e-005 
1.060e-004 3.982e+006 1.086e+011 1.000e+000 1.067e-002 7.842e-005 
1.060e-004 3.986e+006 1.086e+011 1.000e+000 1.059e-002 7.842e-005 
1.060e-004 3.989e+006 1.086e+011 1.000e+000 1.064e-002 7.843e-005 
1.060e-004 3.993e+006 1.086e+011 1.000e+000 1.059e-002 7.843e-005 
1.061e-004 3.997e+006 1.086e+011 1.000e+000 1.061e-002 7.843e-005 
1.061e-004 4.000e+006 1.086e+011 1.000e+000 1.062e-002 7.843e-005 
1.061e-004 4.004e+006 1.086e+011 1.000e+000 1.064e-002 7.844e-005 
1.062e-004 4.007e+006 1.086e+011 1.000e+000 1.061e-002 7.844e-005 
1.062e-004 4.011e+006 1.087e+011 1.000e+000 1.067e-002 7.844e-005 
1.062e-004 4.015e+006 1.087e+011 1.000e+000 1.069e-002 7.844e-005 
1.062e-004 4.019e+006 1.087e+011 1.000e+000 1.068e-002 7.845e-005 
1.063e-004 4.022e+006 1.087e+011 1.000e+000 1.068e-002 7.845e-005 
1.063e-004 4.026e+006 1.087e+011 1.000e+000 1.064e-002 7.845e-005 
1.063e-004 4.029e+006 1.087e+011 1.000e+000 1.068e-002 7.845e-005 
1.064e-004 4.033e+006 1.087e+011 1.000e+000 1.066e-002 7.846e-005 
1.064e-004 4.036e+006 1.087e+011 1.000e+000 1.065e-002 7.846e-005 
1.064e-004 4.040e+006 1.087e+011 1.000e+000 1.068e-002 7.846e-005 
1.064e-004 4.044e+006 1.087e+011 1.000e+000 1.072e-002 7.847e-005 
1.065e-004 4.047e+006 1.087e+011 1.000e+000 1.073e-002 7.847e-005 
1.065e-004 4.051e+006 1.087e+011 1.000e+000 1.074e-002 7.847e-005 
1.065e-004 4.055e+006 1.087e+011 1.000e+000 1.065e-002 7.848e-005 
1.065e-004 4.058e+006 1.087e+011 1.000e+000 1.072e-002 7.848e-005 
1.066e-004 4.062e+006 1.087e+011 1.000e+000 1.068e-002 7.848e-005 
1.066e-004 4.065e+006 1.087e+011 1.000e+000 1.069e-002 7.849e-005 
1.066e-004 4.069e+006 1.087e+011 1.000e+000 1.074e-002 7.849e-005 
1.067e-004 4.073e+006 1.087e+011 1.000e+000 1.075e-002 7.849e-005 
1.067e-004 4.076e+006 1.087e+011 1.000e+000 1.077e-002 7.849e-005 
1.067e-004 4.080e+006 1.087e+011 1.000e+000 1.077e-002 7.850e-005 
1.067e-004 4.083e+006 1.087e+011 1.000e+000 1.079e-002 7.850e-005 
1.068e-004 4.087e+006 1.087e+011 1.000e+000 1.081e-002 7.850e-005 
1.068e-004 4.090e+006 1.087e+011 1.000e+000 1.082e-002 7.851e-005 
1.068e-004 4.094e+006 1.088e+011 1.000e+000 1.069e-002 7.851e-005 
1.069e-004 4.098e+006 1.088e+011 1.000e+000 1.080e-002 7.851e-005 
1.069e-004 4.101e+006 1.088e+011 1.000e+000 1.077e-002 7.851e-005 
1.069e-004 4.105e+006 1.088e+011 1.000e+000 1.075e-002 7.852e-005 
1.069e-004 4.109e+006 1.088e+011 1.000e+000 1.073e-002 7.852e-005 
1.070e-004 4.112e+006 1.088e+011 1.000e+000 1.075e-002 7.852e-005 
1.070e-004 4.116e+006 1.088e+011 1.000e+000 1.077e-002 7.852e-005 
1.070e-004 4.119e+006 1.088e+011 1.000e+000 1.074e-002 7.853e-005 
1.070e-004 4.123e+006 1.088e+011 1.000e+000 1.071e-002 7.853e-005 
1.071e-004 4.127e+006 1.088e+011 1.000e+000 1.082e-002 7.854e-005 
1.071e-004 4.130e+006 1.088e+011 1.000e+000 1.079e-002 7.854e-005 
1.071e-004 4.134e+006 1.088e+011 1.000e+000 1.078e-002 7.854e-005 
1.072e-004 4.137e+006 1.088e+011 1.000e+000 1.079e-002 7.854e-005 
1.072e-004 4.141e+006 1.088e+011 1.000e+000 1.075e-002 7.855e-005 
1.072e-004 4.144e+006 1.088e+011 1.000e+000 1.072e-002 7.855e-005 
1.072e-004 4.148e+006 1.088e+011 1.000e+000 1.077e-002 7.855e-005 
1.073e-004 4.151e+006 1.088e+011 1.000e+000 1.076e-002 7.856e-005 
1.073e-004 4.155e+006 1.088e+011 1.000e+000 1.080e-002 7.856e-005 
1.073e-004 4.159e+006 1.088e+011 1.000e+000 1.081e-002 7.856e-005 
1.074e-004 4.163e+006 1.088e+011 1.000e+000 1.082e-002 7.857e-005 
1.074e-004 4.166e+006 1.088e+011 1.000e+000 1.083e-002 7.857e-005 
1.074e-004 4.170e+006 1.088e+011 1.000e+000 1.079e-002 7.857e-005 
1.074e-004 4.173e+006 1.088e+011 1.000e+000 1.085e-002 7.858e-005 
1.075e-004 4.177e+006 1.089e+011 1.000e+000 1.080e-002 7.858e-005 
1.075e-004 4.180e+006 1.089e+011 1.000e+000 1.080e-002 7.858e-005 
1.075e-004 4.184e+006 1.089e+011 1.000e+000 1.070e-002 7.858e-005 
1.076e-004 4.188e+006 1.089e+011 1.000e+000 1.080e-002 7.859e-005 
1.076e-004 4.191e+006 1.089e+011 1.000e+000 1.080e-002 7.859e-005 
1.076e-004 4.195e+006 1.089e+011 1.000e+000 1.079e-002 7.859e-005 
1.076e-004 4.199e+006 1.089e+011 1.000e+000 1.082e-002 7.859e-005 
1.077e-004 4.202e+006 1.089e+011 1.000e+000 1.081e-002 7.860e-005 
1.077e-004 4.206e+006 1.089e+011 1.000e+000 1.089e-002 7.860e-005 
1.077e-004 4.210e+006 1.089e+011 1.000e+000 1.087e-002 7.860e-005 
1.077e-004 4.213e+006 1.089e+011 1.000e+000 1.085e-002 7.860e-005 
1.078e-004 4.217e+006 1.089e+011 1.000e+000 1.093e-002 7.861e-005 
1.078e-004 4.220e+006 1.089e+011 1.000e+000 1.090e-002 7.861e-005 
1.078e-004 4.224e+006 1.089e+011 1.000e+000 1.086e-002 7.862e-005 
1.079e-004 4.227e+006 1.089e+011 1.000e+000 1.084e-002 7.862e-005 
1.079e-004 4.231e+006 1.089e+011 1.000e+000 1.083e-002 7.862e-005 
1.079e-004 4.234e+006 1.089e+011 1.000e+000 1.079e-002 7.863e-005 
1.079e-004 4.238e+006 1.089e+011 1.000e+000 1.085e-002 7.863e-005 
1.080e-004 4.241e+006 1.089e+011 1.000e+000 1.083e-002 7.863e-005 
1.080e-004 4.245e+006 1.089e+011 1.000e+000 1.081e-002 7.863e-005 
1.080e-004 4.249e+006 1.089e+011 1.000e+000 1.093e-002 7.864e-005 
1.081e-004 4.253e+006 1.089e+011 1.000e+000 1.089e-002 7.864e-005 
1.081e-004 4.256e+006 1.089e+011 1.000e+000 1.088e-002 7.864e-005 
1.081e-004 4.260e+006 1.090e+011 1.000e+000 1.087e-002 7.865e-005 
1.081e-004 4.263e+006 1.090e+011 1.000e+000 1.084e-002 7.865e-005 
1.082e-004 4.267e+006 1.090e+011 1.000e+000 1.088e-002 7.865e-005 
1.082e-004 4.270e+006 1.090e+011 1.000e+000 1.087e-002 7.865e-005 
1.082e-004 4.274e+006 1.090e+011 1.000e+000 1.084e-002 7.866e-005 
1.082e-004 4.278e+006 1.090e+011 1.000e+000 1.095e-002 7.866e-005 
1.083e-004 4.281e+006 1.090e+011 1.000e+000 1.097e-002 7.866e-005 
1.083e-004 4.285e+006 1.090e+011 1.000e+000 1.100e-002 7.867e-005 
1.083e-004 4.289e+006 1.090e+011 1.000e+000 1.097e-002 7.867e-005 
1.084e-004 4.292e+006 1.090e+011 1.000e+000 1.097e-002 7.867e-005 
1.084e-004 4.296e+006 1.090e+011 1.000e+000 1.093e-002 7.867e-005 
1.084e-004 4.299e+006 1.090e+011 1.000e+000 1.095e-002 7.868e-005 
1.084e-004 4.303e+006 1.090e+011 1.000e+000 1.088e-002 7.868e-005 
1.085e-004 4.307e+006 1.090e+011 1.000e+000 1.091e-002 7.868e-005 
1.085e-004 4.310e+006 1.090e+011 1.000e+000 1.091e-002 7.868e-005 
1.085e-004 4.314e+006 1.090e+011 1.000e+000 1.102e-002 7.869e-005 
1.086e-004 4.317e+006 1.090e+011 1.000e+000 1.095e-002 7.869e-005 
1.086e-004 4.321e+006 1.090e+011 1.000e+000 1.098e-002 7.869e-005 
1.086e-004 4.325e+006 1.090e+011 1.000e+000 1.098e-002 7.870e-005 
1.086e-004 4.328e+006 1.090e+011 1.000e+000 1.100e-002 7.870e-005 
1.087e-004 4.332e+006 1.090e+011 1.000e+000 1.099e-002 7.870e-005 
1.087e-004 4.335e+006 1.091e+011 1.000e+000 1.094e-002 7.871e-005 
1.087e-004 4.339e+006 1.091e+011 1.000e+000 1.103e-002 7.871e-005 
1.087e-004 4.343e+006 1.091e+011 1.000e+000 1.101e-002 7.871e-005 
1.088e-004 4.346e+006 1.091e+011 1.000e+000 1.097e-002 7.872e-005 
1.088e-004 4.350e+006 1.091e+011 1.000e+000 1.101e-002 7.872e-005 
1.088e-004 4.353e+006 1.091e+011 1.000e+000 1.098e-002 7.872e-005 
1.089e-004 4.357e+006 1.091e+011 1.000e+000 1.101e-002 7.873e-005 
1.089e-004 4.360e+006 1.091e+011 1.000e+000 1.104e-002 7.873e-005 
1.089e-004 4.364e+006 1.091e+011 1.000e+000 1.100e-002 7.873e-005 
1.089e-004 4.367e+006 1.091e+011 1.000e+000 1.107e-002 7.874e-005 
1.090e-004 4.371e+006 1.091e+011 1.000e+000 1.106e-002 7.874e-005 
1.090e-004 4.375e+006 1.091e+011 1.000e+000 1.106e-002 7.874e-005 
1.090e-004 4.378e+006 1.091e+011 1.000e+000 1.108e-002 7.874e-005 
1.091e-004 4.382e+006 1.091e+011 1.000e+000 1.107e-002 7.875e-005 
1.091e-004 4.386e+006 1.091e+011 1.000e+000 1.100e-002 7.875e-005 
1.091e-004 4.389e+006 1.091e+011 1.000e+000 1.100e-002 7.875e-005 
1.091e-004 4.393e+006 1.091e+011 1.000e+000 1.097e-002 7.876e-005 
1.092e-004 4.396e+006 1.091e+011 1.000e+000 1.094e-002 7.876e-005 
1.092e-004 4.400e+006 1.091e+011 1.000e+000 1.101e-002 7.876e-005 
1.092e-004 4.404e+006 1.091e+011 1.000e+000 1.096e-002 7.876e-005 
1.093e-004 4.407e+006 1.091e+011 1.000e+000 1.095e-002 7.877e-005 
1.093e-004 4.411e+006 1.091e+011 1.000e+000 1.089e-002 7.877e-005 
1.093e-004 4.414e+006 1.091e+011 1.000e+000 1.095e-002 7.877e-005 
1.093e-004 4.418e+006 1.092e+011 1.000e+000 1.093e-002 7.878e-005 
1.094e-004 4.422e+006 1.092e+011 1.000e+000 1.096e-002 7.878e-005 
1.094e-004 4.425e+006 1.092e+011 1.000e+000 1.097e-002 7.878e-005 
1.094e-004 4.429e+006 1.092e+011 1.000e+000 1.092e-002 7.878e-005 
1.094e-004 4.433e+006 1.092e+011 1.000e+000 1.097e-002 7.879e-005 
1.095e-004 4.436e+006 1.092e+011 1.000e+000 1.099e-002 7.879e-005 
1.095e-004 4.440e+006 1.092e+011 1.000e+000 1.092e-002 7.879e-005 
1.095e-004 4.443e+006 1.092e+011 1.000e+000 1.097e-002 7.880e-005 
1.096e-004 4.447e+006 1.092e+011 1.000e+000 1.093e-002 7.880e-005 
1.096e-004 4.451e+006 1.092e+011 1.000e+000 1.101e-002 7.880e-005 
1.096e-004 4.454e+006 1.092e+011 1.000e+000 1.098e-002 7.880e-005 
1.096e-004 4.458e+006 1.092e+011 1.000e+000 1.098e-002 7.881e-005 
1.097e-004 4.461e+006 1.092e+011 1.000e+000 1.097e-002 7.881e-005 
1.097e-004 4.465e+006 1.092e+011 1.000e+000 1.100e-002 7.881e-005 
1.097e-004 4.469e+006 1.092e+011 1.000e+000 1.096e-002 7.882e-005 
1.098e-004 4.472e+006 1.092e+011 1.000e+000 1.101e-002 7.882e-005 
1.098e-004 4.476e+006 1.092e+011 1.000e+000 1.102e-002 7.882e-005 
1.098e-004 4.479e+006 1.092e+011 1.000e+000 1.108e-002 7.883e-005 
1.098e-004 4.483e+006 1.092e+011 1.000e+000 1.118e-002 7.883e-005 
1.099e-004 4.487e+006 1.092e+011 1.000e+000 1.116e-002 7.883e-005 
1.099e-004 4.490e+006 1.092e+011 1.000e+000 1.105e-002 7.883e-005 
1.099e-004 4.494e+006 1.093e+011 1.000e+000 1.105e-002 7.884e-005 
1.099e-004 4.497e+006 1.093e+011 1.000e+000 1.110e-002 7.884e-005 
1.100e-004 4.501e+006 1.093e+011 1.000e+000 1.108e-002 7.884e-005 
1.100e-004 4.504e+006 1.093e+011 1.000e+000 1.106e-002 7.885e-005 
1.100e-004 4.508e+006 1.093e+011 1.000e+000 1.108e-002 7.885e-005 
1.101e-004 4.512e+006 1.093e+011 1.000e+000 1.104e-002 7.885e-005 
1.101e-004 4.514e+006 1.093e+011 1.000e+000 1.227e-002 7.886e-005 
1.101e-004 4.509e+006 1.091e+011 1.000e+000 1.229e-002 7.892e-005 
1.101e-004 4.478e+006 1.091e+011 1.000e+000 1.276e-002 7.917e-005 
1.102e-004 4.465e+006 1.091e+011 1.000e+000 1.253e-002 7.929e-005 
1.102e-004 4.461e+006 1.091e+011 1.000e+000 1.173e-002 7.935e-005 
1.102e-004 4.460e+006 1.091e+011 1.000e+000 1.211e-002 7.938e-005 
1.103e-004 4.461e+006 1.091e+011 1.000e+000 1.198e-002 7.940e-005 
1.103e-004 4.463e+006 1.091e+011 1.000e+000 1.172e-002 7.941e-005 
1.103e-004 4.466e+006 1.091e+011 1.000e+000 1.150e-002 7.942e-005 
1.103e-004 4.469e+006 1.091e+011 1.000e+000 1.150e-002 7.942e-005 
1.104e-004 4.473e+006 1.091e+011 1.000e+000 1.148e-002 7.943e-005 
1.104e-004 4.476e+006 1.091e+011 1.000e+000 1.132e-002 7.943e-005 
1.104e-004 4.480e+006 1.091e+011 1.000e+000 1.120e-002 7.943e-005 
1.104e-004 4.483e+006 1.091e+011 1.000e+000 1.117e-002 7.944e-005 
1.105e-004 4.487e+006 1.091e+011 1.000e+000 1.116e-002 7.944e-005 
1.105e-004 4.491e+006 1.091e+011 1.000e+000 1.123e-002 7.944e-005 
1.105e-004 4.495e+006 1.091e+011 1.000e+000 1.134e-002 7.944e-005 
1.106e-004 4.498e+006 1.091e+011 1.000e+000 1.126e-002 7.945e-005 
1.106e-004 4.502e+006 1.091e+011 1.000e+000 1.127e-002 7.945e-005 
1.106e-004 4.506e+006 1.091e+011 1.000e+000 1.128e-002 7.945e-005 
1.106e-004 4.509e+006 1.091e+011 1.000e+000 1.130e-002 7.945e-005 
1.107e-004 4.513e+006 1.091e+011 1.000e+000 1.129e-002 7.946e-005 
1.107e-004 4.516e+006 1.091e+011 1.000e+000 1.127e-002 7.946e-005 
1.107e-004 4.520e+006 1.091e+011 1.000e+000 1.130e-002 7.946e-005 
1.108e-004 4.523e+006 1.091e+011 1.000e+000 1.125e-002 7.947e-005 
1.108e-004 4.527e+006 1.091e+011 1.000e+000 1.126e-002 7.947e-005 
1.108e-004 4.530e+006 1.091e+011 1.000e+000 1.132e-002 7.948e-005 
1.108e-004 4.534e+006 1.092e+011 1.000e+000 1.127e-002 7.948e-005 
1.109e-004 4.537e+006 1.092e+011 1.000e+000 1.067e-002 7.948e-005 
1.109e-004 4.540e+006 1.092e+011 1.000e+000 1.079e-002 7.949e-005 
1.109e-004 4.544e+006 1.092e+011 1.000e+000 1.072e-002 7.949e-005 
1.110e-004 4.548e+006 1.092e+011 1.000e+000 1.081e-002 7.950e-005 
1.110e-004 4.551e+006 1.092e+011 1.000e+000 1.079e-002 7.950e-005 
1.110e-004 4.554e+006 1.092e+011 1.000e+000 1.094e-002 7.951e-005 
1.110e-004 4.557e+006 1.092e+011 1.000e+000 1.092e-002 7.951e-005 
1.111e-004 4.561e+006 1.092e+011 1.000e+000 1.096e-002 7.951e-005 
1.111e-004 4.565e+006 1.092e+011 1.000e+000 1.096e-002 7.952e-005 
1.111e-004 4.568e+006 1.092e+011 1.000e+000 1.095e-002 7.952e-005 
1.111e-004 4.572e+006 1.092e+011 1.000e+000 1.095e-002 7.952e-005 
1.112e-004 4.575e+006 1.092e+011 1.000e+000 1.102e-002 7.953e-005 
1.112e-004 4.579e+006 1.092e+011 1.000e+000 1.107e-002 7.953e-005 
1.112e-004 4.583e+006 1.092e+011 1.000e+000 1.129e-002 7.953e-005 
1.113e-004 4.586e+006 1.092e+011 1.000e+000 1.102e-002 7.954e-005 
1.113e-004 4.590e+006 1.092e+011 1.000e+000 1.108e-002 7.954e-005 
1.113e-004 4.593e+006 1.092e+011 1.000e+000 1.107e-002 7.954e-005 
1.113e-004 4.597e+006 1.092e+011 1.000e+000 1.101e-002 7.955e-005 
1.114e-004 4.600e+006 1.093e+011 1.000e+000 1.116e-002 7.955e-005 
1.114e-004 4.604e+006 1.093e+011 1.000e+000 1.114e-002 7.955e-005 
1.114e-004 4.607e+006 1.093e+011 1.000e+000 1.133e-002 7.956e-005 
1.115e-004 4.611e+006 1.093e+011 1.000e+000 1.133e-002 7.956e-005 
1.115e-004 4.615e+006 1.093e+011 1.000e+000 1.156e-002 7.956e-005 
1.115e-004 4.618e+006 1.093e+011 1.000e+000 1.134e-002 7.957e-005 
1.115e-004 4.622e+006 1.093e+011 1.000e+000 1.128e-002 7.957e-005 
1.116e-004 4.625e+006 1.093e+011 1.000e+000 1.116e-002 7.957e-005 
1.116e-004 4.629e+006 1.093e+011 1.000e+000 1.124e-002 7.957e-005 
1.116e-004 4.633e+006 1.093e+011 1.000e+000 1.126e-002 7.958e-005 
1.116e-004 4.636e+006 1.093e+011 1.000e+000 1.138e-002 7.958e-005 
1.117e-004 4.640e+006 1.093e+011 1.000e+000 1.123e-002 7.958e-005 
1.117e-004 4.643e+006 1.093e+011 1.000e+000 1.133e-002 7.959e-005 
1.117e-004 4.647e+006 1.093e+011 1.000e+000 1.121e-002 7.959e-005 
1.118e-004 4.651e+006 1.093e+011 1.000e+000 1.126e-002 7.959e-005 
1.118e-004 4.654e+006 1.093e+011 1.000e+000 1.110e-002 7.959e-005 
1.118e-004 4.658e+006 1.093e+011 1.000e+000 1.111e-002 7.960e-005 
1.118e-004 4.661e+006 1.093e+011 1.000e+000 1.117e-002 7.960e-005 
1.119e-004 4.665e+006 1.093e+011 1.000e+000 1.115e-002 7.960e-005 
1.119e-004 4.669e+006 1.093e+011 1.000e+000 1.119e-002 7.961e-005 
1.119e-004 4.672e+006 1.094e+011 1.000e+000 1.129e-002 7.961e-005 
1.120e-004 4.676e+006 1.094e+011 1.000e+000 1.115e-002 7.961e-005 
1.120e-004 4.679e+006 1.094e+011 1.000e+000 1.115e-002 7.962e-005 
1.120e-004 4.683e+006 1.094e+011 1.000e+000 1.117e-002 7.962e-005 
1.120e-004 4.686e+006 1.094e+011 1.000e+000 1.121e-002 7.962e-005 
1.121e-004 4.690e+006 1.094e+011 1.000e+000 1.120e-002 7.963e-005 
1.121e-004 4.694e+006 1.094e+011 1.000e+000 1.124e-002 7.963e-005 
1.121e-004 4.697e+006 1.094e+011 1.000e+000 1.122e-002 7.963e-005 
1.121e-004 4.701e+006 1.094e+011 1.000e+000 1.123e-002 7.963e-005 
1.122e-004 4.704e+006 1.094e+011 1.000e+000 1.151e-002 7.964e-005 
1.122e-004 4.708e+006 1.094e+011 1.000e+000 1.165e-002 7.964e-005 
1.122e-004 4.712e+006 1.094e+011 1.000e+000 1.120e-002 7.964e-005 
1.123e-004 4.715e+006 1.094e+011 1.000e+000 1.136e-002 7.965e-005 
1.123e-004 4.719e+006 1.094e+011 1.000e+000 1.143e-002 7.965e-005 
1.123e-004 4.723e+006 1.094e+011 1.000e+000 1.131e-002 7.965e-005 
1.123e-004 4.726e+006 1.094e+011 1.000e+000 1.150e-002 7.965e-005 
1.124e-004 4.730e+006 1.094e+011 1.000e+000 1.144e-002 7.966e-005 
1.124e-004 4.733e+006 1.094e+011 1.000e+000 1.147e-002 7.966e-005 
1.124e-004 4.737e+006 1.094e+011 1.000e+000 1.149e-002 7.966e-005 
1.125e-004 4.740e+006 1.094e+011 1.000e+000 1.192e-002 7.967e-005 
1.125e-004 4.744e+006 1.094e+011 1.000e+000 1.183e-002 7.967e-005 
1.125e-004 4.747e+006 1.094e+011 1.000e+000 1.191e-002 7.967e-005 
1.125e-004 4.751e+006 1.095e+011 1.000e+000 1.163e-002 7.968e-005 
1.126e-004 4.755e+006 1.095e+011 1.000e+000 1.164e-002 7.968e-005 
1.126e-004 4.758e+006 1.095e+011 1.000e+000 1.149e-002 7.968e-005 
1.126e-004 4.762e+006 1.095e+011 1.000e+000 1.170e-002 7.969e-005 
1.127e-004 4.765e+006 1.095e+011 1.000e+000 1.191e-002 7.969e-005 
1.127e-004 4.769e+006 1.095e+011 1.000e+000 1.175e-002 7.969e-005 
1.127e-004 4.772e+006 1.095e+011 1.000e+000 1.174e-002 7.970e-005 
1.127e-004 4.776e+006 1.095e+011 1.000e+000 1.176e-002 7.970e-005 
1.128e-004 4.779e+006 1.095e+011 1.000e+000 1.170e-002 7.970e-005 
1.128e-004 4.783e+006 1.095e+011 1.000e+000 1.163e-002 7.971e-005 
1.128e-004 4.787e+006 1.095e+011 1.000e+000 1.175e-002 7.971e-005 
1.128e-004 4.790e+006 1.095e+011 1.000e+000 1.137e-002 7.971e-005 
1.129e-004 4.794e+006 1.095e+011 1.000e+000 1.136e-002 7.972e-005 
1.129e-004 4.797e+006 1.095e+011 1.000e+000 1.131e-002 7.972e-005 
1.129e-004 4.801e+006 1.095e+011 1.000e+000 1.134e-002 7.972e-005 
1.130e-004 4.804e+006 1.095e+011 1.000e+000 1.129e-002 7.973e-005 
1.130e-004 4.808e+006 1.095e+011 1.000e+000 1.128e-002 7.973e-005 
1.130e-004 4.811e+006 1.096e+011 1.000e+000 1.143e-002 7.973e-005 
1.130e-004 4.815e+006 1.096e+011 1.000e+000 1.136e-002 7.974e-005 
1.131e-004 4.818e+006 1.096e+011 1.000e+000 1.139e-002 7.974e-005 
1.131e-004 4.822e+006 1.096e+011 1.000e+000 1.144e-002 7.974e-005 
1.131e-004 4.826e+006 1.096e+011 1.000e+000 1.147e-002 7.975e-005 
1.132e-004 4.829e+006 1.096e+011 1.000e+000 1.236e-002 7.975e-005 
1.132e-004 4.832e+006 1.096e+011 1.000e+000 1.187e-002 7.976e-005 
1.132e-004 4.835e+006 1.096e+011 1.000e+000 1.184e-002 7.976e-005 
1.132e-004 4.839e+006 1.096e+011 1.000e+000 1.195e-002 7.977e-005 
1.133e-004 4.842e+006 1.096e+011 1.000e+000 1.195e-002 7.977e-005 
1.133e-004 4.846e+006 1.096e+011 1.000e+000 1.204e-002 7.977e-005 
1.133e-004 4.850e+006 1.096e+011 1.000e+000 1.203e-002 7.978e-005 
1.133e-004 4.853e+006 1.096e+011 1.000e+000 1.194e-002 7.978e-005 
1.134e-004 4.857e+006 1.096e+011 1.000e+000 1.201e-002 7.978e-005 
1.134e-004 4.860e+006 1.096e+011 1.000e+000 1.190e-002 7.978e-005 
1.134e-004 4.864e+006 1.096e+011 1.000e+000 1.189e-002 7.979e-005 
1.135e-004 4.868e+006 1.096e+011 1.000e+000 1.191e-002 7.979e-005 
1.135e-004 4.872e+006 1.097e+011 1.000e+000 1.185e-002 7.979e-005 
1.135e-004 4.875e+006 1.097e+011 1.000e+000 1.185e-002 7.979e-005 
1.135e-004 4.879e+006 1.097e+011 1.000e+000 1.193e-002 7.979e-005 
1.136e-004 4.883e+006 1.097e+011 1.000e+000 1.184e-002 7.980e-005 
1.136e-004 4.887e+006 1.097e+011 1.000e+000 1.193e-002 7.980e-005 
1.136e-004 4.890e+006 1.097e+011 1.000e+000 1.192e-002 7.980e-005 
1.137e-004 4.894e+006 1.097e+011 1.000e+000 1.197e-002 7.980e-005 
1.137e-004 4.897e+006 1.097e+011 1.000e+000 1.189e-002 7.981e-005 
1.137e-004 4.901e+006 1.097e+011 1.000e+000 1.182e-002 7.981e-005 
1.137e-004 4.905e+006 1.097e+011 1.000e+000 1.172e-002 7.981e-005 
1.138e-004 4.909e+006 1.097e+011 1.000e+000 1.170e-002 7.981e-005 
1.138e-004 4.912e+006 1.097e+011 1.000e+000 1.179e-002 7.982e-005 
1.138e-004 4.916e+006 1.097e+011 1.000e+000 1.176e-002 7.982e-005 
1.138e-004 4.920e+006 1.097e+011 1.000e+000 1.194e-002 7.982e-005 
1.139e-004 4.923e+006 1.097e+011 1.000e+000 1.176e-002 7.982e-005 
1.139e-004 4.927e+006 1.097e+011 1.000e+000 1.175e-002 7.983e-005 
1.139e-004 4.930e+006 1.097e+011 1.000e+000 1.172e-002 7.983e-005 
1.140e-004 4.934e+006 1.097e+011 1.000e+000 1.184e-002 7.983e-005 
1.140e-004 4.938e+006 1.097e+011 1.000e+000 1.163e-002 7.984e-005 
1.140e-004 4.941e+006 1.097e+011 1.000e+000 1.171e-002 7.984e-005 
1.140e-004 4.945e+006 1.097e+011 1.000e+000 1.171e-002 7.984e-005 
1.141e-004 4.949e+006 1.097e+011 1.000e+000 1.189e-002 7.984e-005 
1.141e-004 4.952e+006 1.097e+011 1.000e+000 1.174e-002 7.985e-005 
1.141e-004 4.956e+006 1.097e+011 1.000e+000 1.169e-002 7.985e-005 
1.142e-004 4.960e+006 1.097e+011 1.000e+000 1.167e-002 7.985e-005 
1.142e-004 4.963e+006 1.097e+011 1.000e+000 1.176e-002 7.985e-005 
1.142e-004 4.967e+006 1.098e+011 1.000e+000 1.203e-002 7.986e-005 
1.142e-004 4.971e+006 1.098e+011 1.000e+000 1.180e-002 7.986e-005 
1.143e-004 4.974e+006 1.098e+011 1.000e+000 1.167e-002 7.986e-005 
1.143e-004 4.977e+006 1.098e+011 1.000e+000 1.165e-002 7.987e-005 
1.143e-004 4.980e+006 1.098e+011 1.000e+000 1.187e-002 7.988e-005 
1.143e-004 4.983e+006 1.098e+011 1.000e+000 1.179e-002 7.988e-005 
1.144e-004 4.987e+006 1.098e+011 1.000e+000 1.215e-002 7.989e-005 
1.144e-004 4.990e+006 1.098e+011 1.000e+000 1.179e-002 7.989e-005 
1.144e-004 4.994e+006 1.098e+011 1.000e+000 1.185e-002 7.989e-005 
1.145e-004 4.997e+006 1.098e+011 1.000e+000 1.173e-002 7.990e-005 
1.145e-004 5.000e+006 1.098e+011 1.000e+000 1.186e-002 7.990e-005 
1.145e-004 5.004e+006 1.098e+011 1.000e+000 1.185e-002 7.991e-005 
1.145e-004 5.007e+006 1.099e+011 1.000e+000 1.184e-002 7.991e-005 
1.146e-004 5.011e+006 1.099e+011 1.000e+000 1.195e-002 7.991e-005 
1.146e-004 5.014e+006 1.099e+011 1.000e+000 1.192e-002 7.992e-005 
1.146e-004 5.018e+006 1.099e+011 1.000e+000 1.198e-002 7.992e-005 
1.147e-004 5.022e+006 1.099e+011 1.000e+000 1.201e-002 7.992e-005 
1.147e-004 5.025e+006 1.099e+011 1.000e+000 1.188e-002 7.993e-005 
1.147e-004 5.029e+006 1.099e+011 1.000e+000 1.189e-002 7.993e-005 
1.147e-004 5.032e+006 1.099e+011 1.000e+000 1.189e-002 7.993e-005 
1.148e-004 5.036e+006 1.099e+011 1.000e+000 1.182e-002 7.994e-005 
1.148e-004 5.039e+006 1.099e+011 1.000e+000 1.166e-002 7.994e-005 
1.148e-004 5.043e+006 1.099e+011 1.000e+000 1.196e-002 7.994e-005 
1.149e-004 5.047e+006 1.099e+011 1.000e+000 1.184e-002 7.995e-005 
1.149e-004 5.050e+006 1.099e+011 1.000e+000 1.179e-002 7.995e-005 
1.149e-004 5.054e+006 1.099e+011 1.000e+000 1.166e-002 7.995e-005 
1.149e-004 5.057e+006 1.099e+011 1.000e+000 1.172e-002 7.995e-005 
1.150e-004 5.061e+006 1.099e+011 1.000e+000 1.165e-002 7.996e-005 
1.150e-004 5.064e+006 1.099e+011 1.000e+000 1.187e-002 7.996e-005 
1.150e-004 5.068e+006 1.099e+011 1.000e+000 1.179e-002 7.996e-005 
1.150e-004 5.072e+006 1.099e+011 1.000e+000 1.158e-002 7.997e-005 
1.151e-004 5.075e+006 1.100e+011 1.000e+000 1.156e-002 7.997e-005 
1.151e-004 5.079e+006 1.100e+011 1.000e+000 1.174e-002 7.997e-005 
1.151e-004 5.083e+006 1.100e+011 1.000e+000 1.166e-002 7.997e-005 
1.152e-004 5.086e+006 1.100e+011 1.000e+000 1.182e-002 7.998e-005 
1.152e-004 5.090e+006 1.100e+011 1.000e+000 1.237e-002 7.998e-005 
1.152e-004 5.093e+006 1.100e+011 1.000e+000 1.208e-002 7.998e-005 
1.152e-004 5.097e+006 1.100e+011 1.000e+000 1.196e-002 7.999e-005 
1.153e-004 5.100e+006 1.100e+011 1.000e+000 1.197e-002 7.999e-005 
1.153e-004 5.104e+006 1.100e+011 1.000e+000 1.289e-002 7.999e-005 
1.153e-004 5.108e+006 1.100e+011 1.000e+000 1.187e-002 8.000e-005 
1.154e-004 5.111e+006 1.100e+011 1.000e+000 1.193e-002 8.000e-005 
1.154e-004 5.115e+006 1.100e+011 1.000e+000 1.195e-002 8.000e-005 
1.154e-004 5.118e+006 1.100e+011 1.000e+000 1.187e-002 8.001e-005 
1.154e-004 5.122e+006 1.100e+011 1.000e+000 1.192e-002 8.001e-005 
1.155e-004 5.126e+006 1.100e+011 1.000e+000 1.208e-002 8.001e-005 
1.155e-004 5.129e+006 1.100e+011 1.000e+000 1.226e-002 8.002e-005 
1.155e-004 5.133e+006 1.100e+011 1.000e+000 1.230e-002 8.002e-005 
1.155e-004 5.136e+006 1.101e+011 1.000e+000 1.243e-002 8.002e-005 
1.156e-004 5.140e+006 1.101e+011 1.000e+000 1.237e-002 8.002e-005 
1.156e-004 5.144e+006 1.101e+011 1.000e+000 1.240e-002 8.003e-005 
1.156e-004 5.147e+006 1.101e+011 1.000e+000 1.229e-002 8.003e-005 
1.157e-004 5.151e+006 1.101e+011 1.000e+000 1.222e-002 8.003e-005 
1.157e-004 5.154e+006 1.101e+011 1.000e+000 1.266e-002 8.004e-005 
1.157e-004 5.158e+006 1.101e+011 1.000e+000 1.264e-002 8.004e-005 
1.157e-004 5.161e+006 1.101e+011 1.000e+000 1.273e-002 8.004e-005 
1.158e-004 5.165e+006 1.101e+011 1.000e+000 1.246e-002 8.005e-005 
1.158e-004 5.169e+006 1.101e+011 1.000e+000 1.251e-002 8.005e-005 
1.158e-004 5.172e+006 1.101e+011 1.000e+000 1.250e-002 8.005e-005 
1.159e-004 5.176e+006 1.101e+011 1.000e+000 1.253e-002 8.006e-005 
1.159e-004 5.179e+006 1.101e+011 1.000e+000 1.241e-002 8.006e-005 
1.159e-004 5.183e+006 1.101e+011 1.000e+000 1.260e-002 8.006e-005 
1.159e-004 5.186e+006 1.101e+011 1.000e+000 1.250e-002 8.007e-005 
1.160e-004 5.190e+006 1.101e+011 1.000e+000 1.244e-002 8.007e-005 
1.160e-004 5.193e+006 1.101e+011 1.000e+000 1.262e-002 8.007e-005 
1.160e-004 5.197e+006 1.102e+011 1.000e+000 1.257e-002 8.008e-005 
1.160e-004 5.200e+006 1.102e+011 1.000e+000 1.249e-002 8.008e-005 
1.161e-004 5.204e+006 1.102e+011 1.000e+000 1.246e-002 8.008e-005 
1.161e-004 5.207e+006 1.102e+011 1.000e+000 1.243e-002 8.009e-005 
1.161e-004 5.211e+006 1.102e+011 1.000e+000 1.229e-002 8.009e-005 
1.162e-004 5.215e+006 1.102e+011 1.000e+000 1.233e-002 8.009e-005 
1.162e-004 5.218e+006 1.102e+011 1.000e+000 1.232e-002 8.010e-005 
1.162e-004 5.222e+006 1.102e+011 1.000e+000 1.235e-002 8.010e-005 
1.162e-004 5.225e+006 1.102e+011 1.000e+000 1.235e-002 8.010e-005 
1.163e-004 5.229e+006 1.102e+011 1.000e+000 1.280e-002 8.011e-005 
1.163e-004 5.232e+006 1.102e+011 1.000e+000 1.241e-002 8.011e-005 
1.163e-004 5.236e+006 1.102e+011 1.000e+000 1.246e-002 8.011e-005 
1.164e-004 5.239e+006 1.102e+011 1.000e+000 1.259e-002 8.012e-005 
1.164e-004 5.243e+006 1.102e+011 1.000e+000 1.261e-002 8.012e-005 
1.164e-004 5.247e+006 1.102e+011 1.000e+000 1.244e-002 8.012e-005 
1.164e-004 5.250e+006 1.102e+011 1.000e+000 1.258e-002 8.012e-005 
1.165e-004 5.254e+006 1.102e+011 1.000e+000 1.260e-002 8.013e-005 
1.165e-004 5.258e+006 1.102e+011 1.000e+000 1.252e-002 8.013e-005 
1.165e-004 5.262e+006 1.102e+011 1.000e+000 1.253e-002 8.013e-005 
1.166e-004 5.265e+006 1.102e+011 1.000e+000 1.231e-002 8.013e-005 
1.166e-004 5.269e+006 1.103e+011 1.000e+000 1.242e-002 8.013e-005 
1.166e-004 5.272e+006 1.103e+011 1.000e+000 1.282e-002 8.014e-005 
1.166e-004 5.276e+006 1.103e+011 1.000e+000 1.279e-002 8.014e-005 
1.167e-004 5.279e+006 1.103e+011 1.000e+000 1.284e-002 8.015e-005 
1.167e-004 5.282e+006 1.103e+011 1.000e+000 1.289e-002 8.015e-005 
1.167e-004 5.286e+006 1.103e+011 1.000e+000 1.284e-002 8.016e-005 
1.167e-004 5.289e+006 1.103e+011 1.000e+000 1.281e-002 8.016e-005 
1.168e-004 5.293e+006 1.103e+011 1.000e+000 1.294e-002 8.016e-005 
1.168e-004 5.296e+006 1.103e+011 1.000e+000 1.291e-002 8.017e-005 
1.168e-004 5.300e+006 1.103e+011 1.000e+000 1.292e-002 8.017e-005 
1.169e-004 5.303e+006 1.103e+011 1.000e+000 1.282e-002 8.018e-005 
1.169e-004 5.307e+006 1.103e+011 1.000e+000 1.277e-002 8.018e-005 
1.169e-004 5.310e+006 1.103e+011 1.000e+000 1.287e-002 8.018e-005 
1.169e-004 5.314e+006 1.103e+011 1.000e+000 1.283e-002 8.019e-005 
1.170e-004 5.317e+006 1.103e+011 1.000e+000 1.283e-002 8.019e-005 
1.170e-004 5.321e+006 1.103e+011 1.000e+000 1.284e-002 8.019e-005 
1.170e-004 5.325e+006 1.104e+011 1.000e+000 1.287e-002 8.019e-005 
1.171e-004 5.328e+006 1.104e+011 1.000e+000 1.282e-002 8.020e-005 
1.171e-004 5.332e+006 1.104e+011 1.000e+000 1.289e-002 8.020e-005 
1.171e-004 5.335e+006 1.104e+011 1.000e+000 1.263e-002 8.021e-005 
1.171e-004 5.339e+006 1.104e+011 1.000e+000 1.244e-002 8.021e-005 
1.172e-004 5.342e+006 1.104e+011 1.000e+000 1.227e-002 8.021e-005 
1.172e-004 5.346e+006 1.104e+011 1.000e+000 1.245e-002 8.022e-005 
1.172e-004 5.349e+006 1.104e+011 1.000e+000 1.256e-002 8.022e-005 
1.172e-004 5.353e+006 1.104e+011 1.000e+000 1.242e-002 8.022e-005 
1.173e-004 5.357e+006 1.104e+011 1.000e+000 1.257e-002 8.022e-005 
1.173e-004 5.361e+006 1.104e+011 1.000e+000 1.237e-002 8.022e-005 
1.173e-004 5.365e+006 1.104e+011 1.000e+000 1.236e-002 8.022e-005 
1.174e-004 5.369e+006 1.104e+011 1.000e+000 1.224e-002 8.023e-005 
1.174e-004 5.372e+006 1.104e+011 1.000e+000 1.217e-002 8.023e-005 
1.174e-004 5.376e+006 1.104e+011 1.000e+000 1.222e-002 8.023e-005 
1.174e-004 5.380e+006 1.104e+011 1.000e+000 1.297e-002 8.023e-005 
1.175e-004 5.384e+006 1.104e+011 1.000e+000 1.227e-002 8.023e-005 
1.175e-004 5.388e+006 1.104e+011 1.000e+000 1.260e-002 8.023e-005 
1.175e-004 5.391e+006 1.104e+011 1.000e+000 1.235e-002 8.024e-005 
1.176e-004 5.395e+006 1.104e+011 1.000e+000 1.202e-002 8.024e-005 
1.176e-004 5.398e+006 1.104e+011 1.000e+000 1.250e-002 8.024e-005 
1.176e-004 5.402e+006 1.104e+011 1.000e+000 1.240e-002 8.025e-005 
1.176e-004 5.405e+006 1.104e+011 1.000e+000 1.233e-002 8.025e-005 
1.177e-004 5.409e+006 1.104e+011 1.000e+000 1.239e-002 8.025e-005 
1.177e-004 5.413e+006 1.105e+011 1.000e+000 1.265e-002 8.026e-005 
1.177e-004 5.416e+006 1.105e+011 1.000e+000 1.266e-002 8.026e-005 
1.177e-004 5.420e+006 1.105e+011 1.000e+000 1.248e-002 8.026e-005 
1.178e-004 5.424e+006 1.105e+011 1.000e+000 1.250e-002 8.026e-005 
1.178e-004 5.427e+006 1.105e+011 1.000e+000 1.248e-002 8.027e-005 
1.178e-004 5.431e+006 1.105e+011 1.000e+000 1.233e-002 8.027e-005 
1.179e-004 5.434e+006 1.105e+011 1.000e+000 1.216e-002 8.027e-005 
1.179e-004 5.438e+006 1.105e+011 1.000e+000 1.228e-002 8.028e-005 
1.179e-004 5.441e+006 1.105e+011 1.000e+000 1.235e-002 8.028e-005 
1.179e-004 5.445e+006 1.105e+011 1.000e+000 1.332e-002 8.028e-005 
1.180e-004 5.448e+006 1.105e+011 1.000e+000 1.320e-002 8.029e-005 
1.180e-004 5.452e+006 1.105e+011 1.000e+000 1.297e-002 8.029e-005 
1.180e-004 5.455e+006 1.105e+011 1.000e+000 1.263e-002 8.030e-005 
1.181e-004 5.459e+006 1.105e+011 1.000e+000 1.280e-002 8.030e-005 
1.181e-004 5.462e+006 1.105e+011 1.000e+000 1.315e-002 8.030e-005 
1.181e-004 5.466e+006 1.105e+011 1.000e+000 1.287e-002 8.030e-005 
1.181e-004 5.470e+006 1.105e+011 1.000e+000 1.313e-002 8.031e-005 
1.182e-004 5.473e+006 1.105e+011 1.000e+000 1.314e-002 8.031e-005 
1.182e-004 5.477e+006 1.106e+011 1.000e+000 1.309e-002 8.031e-005 
1.182e-004 5.480e+006 1.106e+011 1.000e+000 1.345e-002 8.032e-005 
1.183e-004 5.484e+006 1.106e+011 1.000e+000 1.333e-002 8.032e-005 
1.183e-004 5.488e+006 1.106e+011 1.000e+000 1.324e-002 8.032e-005 
1.183e-004 5.491e+006 1.106e+011 1.000e+000 1.319e-002 8.033e-005 
1.183e-004 5.495e+006 1.106e+011 1.000e+000 1.312e-002 8.033e-005 
1.184e-004 5.498e+006 1.106e+011 1.000e+000 1.282e-002 8.033e-005 
1.184e-004 5.502e+006 1.106e+011 1.000e+000 1.319e-002 8.034e-005 
1.184e-004 5.472e+006 1.104e+011 1.000e+000 1.324e-002 8.057e-005 
1.184e-004 5.438e+006 1.104e+011 1.000e+000 1.290e-002 8.083e-005 
1.185e-004 5.395e+006 1.105e+011 1.000e+000 1.317e-002 8.116e-005 
1.185e-004 5.345e+006 1.105e+011 1.000e+000 1.337e-002 8.153e-005 
1.185e-004 5.291e+006 1.106e+011 1.000e+000 1.347e-002 8.193e-005 
1.186e-004 5.234e+006 1.107e+011 1.000e+000 1.409e-002 8.236e-005 
1.186e-004 5.174e+006 1.109e+011 1.000e+000 1.504e-002 8.280e-005 
1.186e-004 5.135e+006 1.075e+011 1.000e+000 1.294e-002 8.309e-005 
1.186e-004 5.109e+006 1.075e+011 1.000e+000 1.243e-002 8.330e-005 
1.187e-004 5.087e+006 1.075e+011 1.000e+000 1.276e-002 8.349e-005 
1.187e-004 5.066e+006 1.075e+011 1.000e+000 1.282e-002 8.366e-005 
1.187e-004 5.039e+006 1.075e+011 1.000e+000 1.282e-002 8.387e-005 
1.188e-004 4.988e+006 1.076e+011 1.000e+000 1.301e-002 8.425e-005 
1.188e-004 4.929e+006 1.078e+011 1.000e+000 1.472e-002 8.469e-005 
1.188e-004 4.859e+006 1.075e+011 1.000e+000 1.318e-002 8.520e-005 
1.188e-004 4.763e+006 1.075e+011 1.000e+000 1.321e-002 8.589e-005 
1.189e-004 4.684e+006 1.076e+011 1.000e+000 1.277e-002 8.646e-005 
1.189e-004 4.584e+006 1.072e+011 1.000e+000 1.287e-002 8.719e-005 
1.189e-004 4.501e+006 1.068e+011 1.000e+000 1.319e-002 8.779e-005 
1.189e-004 4.409e+006 1.065e+011 1.000e+000 1.240e-002 8.845e-005 
1.190e-004 4.340e+006 1.063e+011 1.000e+000 1.262e-002 8.895e-005 
1.190e-004 4.293e+006 1.063e+011 1.000e+000 1.239e-002 8.931e-005 
1.190e-004 4.265e+006 1.064e+011 1.000e+000 1.337e-002 8.953e-005 
1.191e-004 4.244e+006 1.065e+011 1.000e+000 1.346e-002 8.970e-005 
1.191e-004 4.228e+006 1.066e+011 1.000e+000 1.360e-002 8.984e-005 
1.191e-004 4.190e+006 1.061e+011 1.000e+000 1.292e-002 9.013e-005 
1.191e-004 4.140e+006 1.060e+011 1.000e+000 1.330e-002 9.051e-005 
1.192e-004 4.101e+006 1.060e+011 1.000e+000 1.340e-002 9.080e-005 
1.192e-004 4.076e+006 1.061e+011 1.000e+000 1.273e-002 9.100e-005 
1.192e-004 4.056e+006 1.061e+011 1.000e+000 1.392e-002 9.117e-005 
1.193e-004 3.995e+006 1.056e+011 1.000e+000 1.242e-002 9.162e-005 
1.193e-004 3.926e+006 1.055e+011 1.000e+000 1.211e-002 9.213e-005 
1.193e-004 3.872e+006 1.055e+011 1.000e+000 1.248e-002 9.253e-005 
1.193e-004 3.824e+006 1.055e+011 1.000e+000 1.294e-002 9.289e-005 
1.194e-004 3.793e+006 1.056e+011 1.000e+000 1.248e-002 9.313e-005 
1.194e-004 3.780e+006 1.057e+011 1.000e+000 1.224e-002 9.325e-005 
1.194e-004 3.771e+006 1.057e+011 1.000e+000 1.230e-002 9.334e-005 
1.194e-004 3.761e+006 1.058e+011 1.000e+000 1.223e-002 9.343e-005 
1.195e-004 3.754e+006 1.059e+011 1.000e+000 1.286e-002 9.351e-005 
1.195e-004 3.754e+006 1.059e+011 1.000e+000 1.279e-002 9.354e-005 
1.195e-004 3.756e+006 1.059e+011 1.000e+000 1.271e-002 9.355e-005 
1.196e-004 3.758e+006 1.058e+011 1.000e+000 1.248e-002 9.357e-005 
1.196e-004 3.761e+006 1.058e+011 1.000e+000 1.228e-002 9.358e-005 
1.196e-004 3.763e+006 1.058e+011 1.000e+000 1.218e-002 9.358e-005 
1.196e-004 3.766e+006 1.058e+011 1.000e+000 1.213e-002 9.359e-005 
1.197e-004 3.770e+006 1.058e+011 1.000e+000 1.221e-002 9.360e-005 
1.197e-004 3.773e+006 1.058e+011 1.000e+000 1.212e-002 9.360e-005 
1.197e-004 3.776e+006 1.058e+011 1.000e+000 1.226e-002 9.361e-005 
1.198e-004 3.780e+006 1.058e+011 1.000e+000 1.217e-002 9.361e-005 
1.198e-004 3.783e+006 1.058e+011 1.000e+000 1.222e-002 9.361e-005 
1.198e-004 3.787e+006 1.058e+011 1.000e+000 1.220e-002 9.362e-005 
1.198e-004 3.790e+006 1.058e+011 1.000e+000 1.217e-002 9.362e-005 
1.199e-004 3.794e+006 1.058e+011 1.000e+000 1.216e-002 9.362e-005 
1.199e-004 3.798e+006 1.058e+011 1.000e+000 1.212e-002 9.363e-005 
1.199e-004 3.801e+006 1.058e+011 1.000e+000 1.217e-002 9.363e-005 
1.200e-004 3.805e+006 1.058e+011 1.000e+000 1.207e-002 9.363e-005 
1.200e-004 3.809e+006 1.058e+011 1.000e+000 1.215e-002 9.363e-005 
1.200e-004 3.812e+006 1.058e+011 1.000e+000 1.217e-002 9.364e-005 
1.200e-004 3.816e+006 1.058e+011 1.000e+000 1.223e-002 9.364e-005 
1.201e-004 3.820e+006 1.059e+011 1.000e+000 1.221e-002 9.364e-005 
1.201e-004 3.823e+006 1.059e+011 1.000e+000 1.226e-002 9.364e-005 
1.201e-004 3.827e+006 1.059e+011 1.000e+000 1.223e-002 9.365e-005 
1.201e-004 3.831e+006 1.059e+011 1.000e+000 1.221e-002 9.365e-005 
1.202e-004 3.835e+006 1.059e+011 1.000e+000 1.233e-002 9.365e-005 
1.202e-004 3.838e+006 1.059e+011 1.000e+000 1.226e-002 9.365e-005 
1.202e-004 3.842e+006 1.059e+011 1.000e+000 1.224e-002 9.365e-005 
1.203e-004 3.846e+006 1.059e+011 1.000e+000 1.224e-002 9.365e-005 
1.203e-004 3.850e+006 1.059e+011 1.000e+000 1.222e-002 9.366e-005 
1.203e-004 3.854e+006 1.059e+011 1.000e+000 1.224e-002 9.366e-005 
1.203e-004 3.857e+006 1.059e+011 1.000e+000 1.228e-002 9.366e-005 
1.204e-004 3.858e+006 1.058e+011 1.000e+000 1.253e-002 9.369e-005 
1.204e-004 3.847e+006 1.058e+011 1.000e+000 1.269e-002 9.379e-005 
1.204e-004 3.842e+006 1.058e+011 1.000e+000 1.192e-002 9.385e-005 
1.205e-004 3.841e+006 1.059e+011 1.000e+000 1.121e-002 9.389e-005 
1.205e-004 3.829e+006 1.056e+011 1.000e+000 1.201e-002 9.399e-005 
1.205e-004 3.821e+006 1.055e+011 1.000e+000 1.126e-002 9.408e-005 
1.205e-004 3.817e+006 1.055e+011 1.000e+000 1.172e-002 9.413e-005 
1.206e-004 3.814e+006 1.056e+011 1.000e+000 1.136e-002 9.418e-005 
1.206e-004 3.810e+006 1.056e+011 1.000e+000 1.150e-002 9.424e-005 
1.206e-004 3.808e+006 1.056e+011 1.000e+000 1.164e-002 9.428e-005 
1.206e-004 3.807e+006 1.057e+011 1.000e+000 1.163e-002 9.432e-005 
1.207e-004 3.807e+006 1.057e+011 1.000e+000 1.202e-002 9.434e-005 
1.207e-004 3.806e+006 1.057e+011 1.000e+000 1.202e-002 9.438e-005 
1.207e-004 3.804e+006 1.058e+011 1.000e+000 1.185e-002 9.442e-005 
1.208e-004 3.803e+006 1.058e+011 1.000e+000 1.193e-002 9.445e-005 
1.208e-004 3.802e+006 1.058e+011 1.000e+000 1.185e-002 9.449e-005 
1.208e-004 3.802e+006 1.059e+011 1.000e+000 1.193e-002 9.451e-005 
1.208e-004 3.803e+006 1.059e+011 1.000e+000 1.198e-002 9.454e-005 
1.209e-004 3.803e+006 1.059e+011 1.000e+000 1.194e-002 9.456e-005 
1.209e-004 3.804e+006 1.059e+011 1.000e+000 1.227e-002 9.459e-005 
1.209e-004 3.805e+006 1.060e+011 1.000e+000 1.233e-002 9.461e-005 
1.210e-004 3.807e+006 1.060e+011 1.000e+000 1.231e-002 9.462e-005 
1.210e-004 3.808e+006 1.060e+011 1.000e+000 1.211e-002 9.464e-005 
1.210e-004 3.810e+006 1.060e+011 1.000e+000 1.214e-002 9.466e-005 
1.210e-004 3.812e+006 1.060e+011 1.000e+000 1.215e-002 9.467e-005 
1.211e-004 3.814e+006 1.060e+011 1.000e+000 1.219e-002 9.468e-005 
1.211e-004 3.817e+006 1.061e+011 1.000e+000 1.228e-002 9.469e-005 
1.211e-004 3.819e+006 1.061e+011 1.000e+000 1.225e-002 9.470e-005 
1.211e-004 3.822e+006 1.061e+011 1.000e+000 1.218e-002 9.471e-005 
1.212e-004 3.824e+006 1.061e+011 1.000e+000 1.223e-002 9.472e-005 
1.212e-004 3.827e+006 1.061e+011 1.000e+000 1.222e-002 9.473e-005 
1.212e-004 3.830e+006 1.061e+011 1.000e+000 1.224e-002 9.474e-005 
1.213e-004 3.833e+006 1.061e+011 1.000e+000 1.230e-002 9.475e-005 
1.213e-004 3.836e+006 1.061e+011 1.000e+000 1.220e-002 9.476e-005 
1.213e-004 3.839e+006 1.061e+011 1.000e+000 1.214e-002 9.476e-005 
1.213e-004 3.842e+006 1.062e+011 1.000e+000 1.228e-002 9.477e-005 
1.214e-004 3.845e+006 1.062e+011 1.000e+000 1.196e-002 9.478e-005 
1.214e-004 3.848e+006 1.062e+011 1.000e+000 1.215e-002 9.478e-005 
1.214e-004 3.851e+006 1.062e+011 1.000e+000 1.224e-002 9.479e-005 
1.215e-004 3.854e+006 1.062e+011 1.000e+000 1.215e-002 9.479e-005 
1.215e-004 3.858e+006 1.062e+011 1.000e+000 1.227e-002 9.480e-005 
1.215e-004 3.861e+006 1.062e+011 1.000e+000 1.227e-002 9.481e-005 
1.215e-004 3.864e+006 1.062e+011 1.000e+000 1.213e-002 9.481e-005 
1.216e-004 3.868e+006 1.062e+011 1.000e+000 1.189e-002 9.481e-005 
1.216e-004 3.871e+006 1.062e+011 1.000e+000 1.185e-002 9.482e-005 
1.216e-004 3.874e+006 1.062e+011 1.000e+000 1.183e-002 9.482e-005 
1.216e-004 3.878e+006 1.062e+011 1.000e+000 1.186e-002 9.483e-005 
1.217e-004 3.880e+006 1.062e+011 1.000e+000 1.212e-002 9.484e-005 
1.217e-004 3.883e+006 1.062e+011 1.000e+000 1.204e-002 9.485e-005 
1.217e-004 3.885e+006 1.063e+011 1.000e+000 1.213e-002 9.486e-005 
1.218e-004 3.888e+006 1.063e+011 1.000e+000 1.209e-002 9.487e-005 
1.218e-004 3.891e+006 1.063e+011 1.000e+000 1.197e-002 9.488e-005 
1.218e-004 3.894e+006 1.063e+011 1.000e+000 1.219e-002 9.488e-005 
1.218e-004 3.897e+006 1.063e+011 1.000e+000 1.209e-002 9.489e-005 
1.219e-004 3.900e+006 1.063e+011 1.000e+000 1.215e-002 9.490e-005 
1.219e-004 3.903e+006 1.063e+011 1.000e+000 1.208e-002 9.490e-005 
1.219e-004 3.906e+006 1.063e+011 1.000e+000 1.212e-002 9.491e-005 
1.220e-004 3.909e+006 1.063e+011 1.000e+000 1.211e-002 9.492e-005 
1.220e-004 3.912e+006 1.063e+011 1.000e+000 1.230e-002 9.492e-005 
1.220e-004 3.915e+006 1.063e+011 1.000e+000 1.211e-002 9.493e-005 
1.220e-004 3.919e+006 1.063e+011 1.000e+000 1.205e-002 9.494e-005 
1.221e-004 3.922e+006 1.063e+011 1.000e+000 1.211e-002 9.494e-005 
1.221e-004 3.925e+006 1.064e+011 1.000e+000 1.212e-002 9.495e-005 
1.221e-004 3.928e+006 1.064e+011 1.000e+000 1.215e-002 9.495e-005 
1.222e-004 3.931e+006 1.064e+011 1.000e+000 1.213e-002 9.496e-005 
1.222e-004 3.934e+006 1.064e+011 1.000e+000 1.222e-002 9.497e-005 
1.222e-004 3.938e+006 1.064e+011 1.000e+000 1.221e-002 9.497e-005 
1.222e-004 3.941e+006 1.064e+011 1.000e+000 1.216e-002 9.498e-005 
1.223e-004 3.944e+006 1.064e+011 1.000e+000 1.223e-002 9.498e-005 
1.223e-004 3.947e+006 1.064e+011 1.000e+000 1.198e-002 9.499e-005 
1.223e-004 3.951e+006 1.064e+011 1.000e+000 1.202e-002 9.499e-005 
1.223e-004 3.954e+006 1.064e+011 1.000e+000 1.206e-002 9.500e-005 
1.224e-004 3.957e+006 1.064e+011 1.000e+000 1.207e-002 9.501e-005 
1.224e-004 3.960e+006 1.064e+011 1.000e+000 1.204e-002 9.501e-005 
1.224e-004 3.964e+006 1.064e+011 1.000e+000 1.199e-002 9.501e-005 
1.225e-004 3.967e+006 1.064e+011 1.000e+000 1.205e-002 9.502e-005 
1.225e-004 3.970e+006 1.064e+011 1.000e+000 1.204e-002 9.502e-005 
1.225e-004 3.974e+006 1.064e+011 1.000e+000 1.201e-002 9.503e-005 
1.225e-004 3.977e+006 1.064e+011 1.000e+000 1.184e-002 9.503e-005 
1.226e-004 3.980e+006 1.065e+011 1.000e+000 1.187e-002 9.504e-005 
1.226e-004 3.984e+006 1.065e+011 1.000e+000 1.201e-002 9.504e-005 
1.226e-004 3.987e+006 1.065e+011 1.000e+000 1.203e-002 9.505e-005 
1.227e-004 3.991e+006 1.065e+011 1.000e+000 1.196e-002 9.505e-005 
1.227e-004 3.994e+006 1.065e+011 1.000e+000 1.202e-002 9.505e-005 
1.227e-004 3.998e+006 1.065e+011 1.000e+000 1.212e-002 9.506e-005 
1.227e-004 4.001e+006 1.065e+011 1.000e+000 1.193e-002 9.506e-005 
1.228e-004 4.005e+006 1.065e+011 1.000e+000 1.184e-002 9.506e-005 
1.228e-004 4.008e+006 1.065e+011 1.000e+000 1.185e-002 9.507e-005 
1.228e-004 4.012e+006 1.065e+011 1.000e+000 1.180e-002 9.507e-005 
1.228e-004 4.015e+006 1.065e+011 1.000e+000 1.177e-002 9.507e-005 
1.229e-004 4.019e+006 1.065e+011 1.000e+000 1.187e-002 9.508e-005 
1.229e-004 4.022e+006 1.065e+011 1.000e+000 1.191e-002 9.508e-005 
1.229e-004 4.026e+006 1.065e+011 1.000e+000 1.185e-002 9.509e-005 
1.230e-004 4.029e+006 1.065e+011 1.000e+000 1.199e-002 9.509e-005 
1.230e-004 4.033e+006 1.065e+011 1.000e+000 1.198e-002 9.509e-005 
1.230e-004 4.036e+006 1.065e+011 1.000e+000 1.183e-002 9.510e-005 
1.230e-004 4.040e+006 1.065e+011 1.000e+000 1.192e-002 9.510e-005 
1.231e-004 4.043e+006 1.065e+011 1.000e+000 1.198e-002 9.511e-005 
1.231e-004 4.046e+006 1.065e+011 1.000e+000 1.192e-002 9.511e-005 
1.231e-004 4.050e+006 1.065e+011 1.000e+000 1.217e-002 9.511e-005 
1.232e-004 4.053e+006 1.065e+011 1.000e+000 1.203e-002 9.512e-005 
1.232e-004 4.057e+006 1.065e+011 1.000e+000 1.194e-002 9.512e-005 
1.232e-004 4.060e+006 1.066e+011 1.000e+000 1.193e-002 9.513e-005 
1.232e-004 4.064e+006 1.066e+011 1.000e+000 1.206e-002 9.513e-005 
1.233e-004 4.067e+006 1.066e+011 1.000e+000 1.195e-002 9.513e-005 
1.233e-004 4.070e+006 1.066e+011 1.000e+000 1.207e-002 9.514e-005 
1.233e-004 4.074e+006 1.066e+011 1.000e+000 1.201e-002 9.514e-005 
1.233e-004 4.077e+006 1.066e+011 1.000e+000 1.199e-002 9.515e-005 
1.234e-004 4.081e+006 1.066e+011 1.000e+000 1.212e-002 9.515e-005 
1.234e-004 4.084e+006 1.066e+011 1.000e+000 1.206e-002 9.516e-005 
1.234e-004 4.088e+006 1.066e+011 1.000e+000 1.206e-002 9.516e-005 
1.235e-004 4.091e+006 1.066e+011 1.000e+000 1.225e-002 9.516e-005 
1.235e-004 4.095e+006 1.066e+011 1.000e+000 1.216e-002 9.517e-005 
1.235e-004 4.098e+006 1.066e+011 1.000e+000 1.193e-002 9.517e-005 
1.235e-004 4.101e+006 1.066e+011 1.000e+000 1.203e-002 9.518e-005 
1.236e-004 4.105e+006 1.066e+011 1.000e+000 1.187e-002 9.518e-005 
1.236e-004 4.108e+006 1.066e+011 1.000e+000 1.179e-002 9.518e-005 
1.236e-004 4.112e+006 1.066e+011 1.000e+000 1.187e-002 9.519e-005 
1.237e-004 4.115e+006 1.066e+011 1.000e+000 1.196e-002 9.519e-005 
1.237e-004 4.118e+006 1.066e+011 1.000e+000 1.199e-002 9.520e-005 
1.237e-004 4.122e+006 1.066e+011 1.000e+000 1.204e-002 9.520e-005 
1.237e-004 4.125e+006 1.066e+011 1.000e+000 1.205e-002 9.521e-005 
1.238e-004 4.129e+006 1.067e+011 1.000e+000 1.206e-002 9.521e-005 
1.238e-004 4.132e+006 1.067e+011 1.000e+000 1.188e-002 9.521e-005 
1.238e-004 4.136e+006 1.067e+011 1.000e+000 1.186e-002 9.522e-005 
1.239e-004 4.139e+006 1.067e+011 1.000e+000 1.189e-002 9.522e-005 
1.239e-004 4.142e+006 1.067e+011 1.000e+000 1.188e-002 9.523e-005 
1.239e-004 4.146e+006 1.067e+011 1.000e+000 1.188e-002 9.523e-005 
1.239e-004 4.149e+006 1.067e+011 1.000e+000 1.197e-002 9.523e-005 
1.240e-004 4.153e+006 1.067e+011 1.000e+000 1.198e-002 9.524e-005 
1.240e-004 4.156e+006 1.067e+011 1.000e+000 1.192e-002 9.524e-005 
1.240e-004 4.160e+006 1.067e+011 1.000e+000 1.193e-002 9.525e-005 
1.240e-004 4.163e+006 1.067e+011 1.000e+000 1.174e-002 9.525e-005 
1.241e-004 4.166e+006 1.067e+011 1.000e+000 1.176e-002 9.526e-005 
1.241e-004 4.169e+006 1.067e+011 1.000e+000 1.188e-002 9.526e-005 
1.241e-004 4.173e+006 1.067e+011 1.000e+000 1.188e-002 9.527e-005 
1.242e-004 4.176e+006 1.067e+011 1.000e+000 1.192e-002 9.527e-005 
1.242e-004 4.179e+006 1.067e+011 1.000e+000 1.202e-002 9.528e-005 
1.242e-004 4.183e+006 1.067e+011 1.000e+000 1.193e-002 9.528e-005 
1.242e-004 4.186e+006 1.067e+011 1.000e+000 1.201e-002 9.529e-005 
1.243e-004 4.190e+006 1.067e+011 1.000e+000 1.208e-002 9.529e-005 
1.243e-004 4.193e+006 1.068e+011 1.000e+000 1.196e-002 9.530e-005 
1.243e-004 4.196e+006 1.068e+011 1.000e+000 1.195e-002 9.530e-005 
1.244e-004 4.200e+006 1.068e+011 1.000e+000 1.207e-002 9.530e-005 
1.244e-004 4.203e+006 1.068e+011 1.000e+000 1.209e-002 9.531e-005 
1.244e-004 4.206e+006 1.068e+011 1.000e+000 1.210e-002 9.531e-005 
1.244e-004 4.210e+006 1.068e+011 1.000e+000 1.213e-002 9.532e-005 
1.245e-004 4.213e+006 1.068e+011 1.000e+000 1.213e-002 9.532e-005 
1.245e-004 4.216e+006 1.068e+011 1.000e+000 1.215e-002 9.533e-005 
1.245e-004 4.220e+006 1.068e+011 1.000e+000 1.217e-002 9.533e-005 
1.245e-004 4.223e+006 1.068e+011 1.000e+000 1.218e-002 9.534e-005 
1.246e-004 4.226e+006 1.068e+011 1.000e+000 1.185e-002 9.534e-005 
1.246e-004 4.230e+006 1.068e+011 1.000e+000 1.195e-002 9.535e-005 
1.246e-004 4.233e+006 1.068e+011 1.000e+000 1.193e-002 9.535e-005 
1.247e-004 4.236e+006 1.068e+011 1.000e+000 1.188e-002 9.536e-005 
1.247e-004 4.240e+006 1.068e+011 1.000e+000 1.202e-002 9.536e-005 
1.247e-004 4.243e+006 1.068e+011 1.000e+000 1.208e-002 9.537e-005 
1.247e-004 4.246e+006 1.068e+011 1.000e+000 1.199e-002 9.537e-005 
1.248e-004 4.250e+006 1.068e+011 1.000e+000 1.210e-002 9.538e-005 
1.248e-004 4.253e+006 1.068e+011 1.000e+000 1.214e-002 9.538e-005 
1.248e-004 4.256e+006 1.069e+011 1.000e+000 1.198e-002 9.539e-005 
1.249e-004 4.259e+006 1.069e+011 1.000e+000 1.204e-002 9.539e-005 
1.249e-004 4.263e+006 1.069e+011 1.000e+000 1.208e-002 9.540e-005 
1.249e-004 4.266e+006 1.069e+011 1.000e+000 1.204e-002 9.540e-005 
1.249e-004 4.269e+006 1.069e+011 1.000e+000 1.218e-002 9.541e-005 
1.250e-004 4.273e+006 1.069e+011 1.000e+000 1.210e-002 9.541e-005 
1.250e-004 4.276e+006 1.069e+011 1.000e+000 1.200e-002 9.542e-005 
1.250e-004 4.280e+006 1.069e+011 1.000e+000 1.215e-002 9.542e-005 
1.250e-004 4.283e+006 1.069e+011 1.000e+000 1.204e-002 9.542e-005 
1.251e-004 4.286e+006 1.069e+011 1.000e+000 1.201e-002 9.543e-005 
1.251e-004 4.290e+006 1.069e+011 1.000e+000 1.191e-002 9.543e-005 
1.251e-004 4.293e+006 1.069e+011 1.000e+000 1.205e-002 9.544e-005 
1.252e-004 4.296e+006 1.069e+011 1.000e+000 1.199e-002 9.544e-005 
1.252e-004 4.300e+006 1.069e+011 1.000e+000 1.208e-002 9.545e-005 
1.252e-004 4.303e+006 1.069e+011 1.000e+000 1.213e-002 9.546e-005 
1.252e-004 4.306e+006 1.069e+011 1.000e+000 1.207e-002 9.546e-005 
1.253e-004 4.309e+006 1.069e+011 1.000e+000 1.217e-002 9.547e-005 
1.253e-004 4.312e+006 1.070e+011 1.000e+000 1.215e-002 9.547e-005 
1.253e-004 4.315e+006 1.070e+011 1.000e+000 1.211e-002 9.548e-005 
1.254e-004 4.319e+006 1.070e+011 1.000e+000 1.201e-002 9.548e-005 
1.254e-004 4.321e+006 1.070e+011 1.000e+000 1.203e-002 9.549e-005 
1.254e-004 4.324e+006 1.070e+011 1.000e+000 1.260e-002 9.550e-005 
1.254e-004 4.327e+006 1.070e+011 1.000e+000 1.253e-002 9.551e-005 
1.255e-004 4.330e+006 1.070e+011 1.000e+000 1.250e-002 9.552e-005 
1.255e-004 4.333e+006 1.070e+011 1.000e+000 1.260e-002 9.553e-005 
1.255e-004 4.336e+006 1.070e+011 1.000e+000 1.252e-002 9.553e-005 
1.256e-004 4.339e+006 1.070e+011 1.000e+000 1.248e-002 9.554e-005 
1.256e-004 4.342e+006 1.070e+011 1.000e+000 1.263e-002 9.555e-005 
1.256e-004 4.345e+006 1.071e+011 1.000e+000 1.259e-002 9.555e-005 
1.256e-004 4.348e+006 1.071e+011 1.000e+000 1.256e-002 9.556e-005 
1.257e-004 4.351e+006 1.071e+011 1.000e+000 1.261e-002 9.556e-005 
1.257e-004 4.355e+006 1.071e+011 1.000e+000 1.249e-002 9.557e-005 
1.257e-004 4.358e+006 1.071e+011 1.000e+000 1.238e-002 9.558e-005 
1.257e-004 4.361e+006 1.071e+011 1.000e+000 1.250e-002 9.558e-005 
1.258e-004 4.364e+006 1.071e+011 1.000e+000 1.245e-002 9.559e-005 
1.258e-004 4.368e+006 1.071e+011 1.000e+000 1.244e-002 9.559e-005 
1.258e-004 4.371e+006 1.071e+011 1.000e+000 1.253e-002 9.560e-005 
1.259e-004 4.374e+006 1.071e+011 1.000e+000 1.241e-002 9.560e-005 
1.259e-004 4.377e+006 1.071e+011 1.000e+000 1.231e-002 9.561e-005 
1.259e-004 4.381e+006 1.071e+011 1.000e+000 1.239e-002 9.561e-005 
1.259e-004 4.384e+006 1.071e+011 1.000e+000 1.224e-002 9.562e-005 
1.260e-004 4.387e+006 1.071e+011 1.000e+000 1.229e-002 9.562e-005 
1.260e-004 4.390e+006 1.071e+011 1.000e+000 1.238e-002 9.563e-005 
1.260e-004 4.394e+006 1.072e+011 1.000e+000 1.225e-002 9.564e-005 
1.261e-004 4.397e+006 1.072e+011 1.000e+000 1.197e-002 9.564e-005 
1.261e-004 4.400e+006 1.072e+011 1.000e+000 1.219e-002 9.565e-005 
1.261e-004 4.403e+006 1.072e+011 1.000e+000 1.186e-002 9.565e-005 
1.261e-004 4.406e+006 1.072e+011 1.000e+000 1.235e-002 9.566e-005 
1.262e-004 4.410e+006 1.072e+011 1.000e+000 1.172e-002 9.566e-005 
1.262e-004 4.413e+006 1.072e+011 1.000e+000 1.210e-002 9.567e-005 
1.262e-004 4.415e+006 1.072e+011 1.000e+000 1.211e-002 9.568e-005 
1.262e-004 4.418e+006 1.072e+011 1.000e+000 1.176e-002 9.569e-005 
1.263e-004 4.421e+006 1.072e+011 1.000e+000 1.271e-002 9.569e-005 
1.263e-004 4.425e+006 1.072e+011 1.000e+000 1.195e-002 9.570e-005 
1.263e-004 4.428e+006 1.072e+011 1.000e+000 1.191e-002 9.571e-005 
1.264e-004 4.431e+006 1.072e+011 1.000e+000 1.193e-002 9.571e-005 
1.264e-004 4.434e+006 1.073e+011 1.000e+000 1.198e-002 9.572e-005 
1.264e-004 4.437e+006 1.073e+011 1.000e+000 1.198e-002 9.572e-005 
1.264e-004 4.440e+006 1.073e+011 1.000e+000 1.192e-002 9.573e-005 
1.265e-004 4.443e+006 1.073e+011 1.000e+000 1.212e-002 9.574e-005 
1.265e-004 4.446e+006 1.073e+011 1.000e+000 1.200e-002 9.574e-005 
1.265e-004 4.449e+006 1.073e+011 1.000e+000 1.196e-002 9.575e-005 
1.266e-004 4.452e+006 1.073e+011 1.000e+000 1.196e-002 9.576e-005 
1.266e-004 4.455e+006 1.073e+011 1.000e+000 1.200e-002 9.576e-005 
1.266e-004 4.458e+006 1.073e+011 1.000e+000 1.188e-002 9.577e-005 
1.266e-004 4.462e+006 1.073e+011 1.000e+000 1.198e-002 9.578e-005 
1.267e-004 4.465e+006 1.073e+011 1.000e+000 1.212e-002 9.578e-005 
1.267e-004 4.468e+006 1.073e+011 1.000e+000 1.206e-002 9.579e-005 
1.267e-004 4.471e+006 1.074e+011 1.000e+000 1.207e-002 9.580e-005 
1.267e-004 4.474e+006 1.074e+011 1.000e+000 1.212e-002 9.580e-005 
1.268e-004 4.477e+006 1.074e+011 1.000e+000 1.216e-002 9.581e-005 
1.268e-004 4.480e+006 1.074e+011 1.000e+000 1.197e-002 9.582e-005 
1.268e-004 4.483e+006 1.074e+011 1.000e+000 1.198e-002 9.582e-005 
1.269e-004 4.486e+006 1.074e+011 1.000e+000 1.195e-002 9.583e-005 
1.269e-004 4.488e+006 1.074e+011 1.000e+000 1.196e-002 9.584e-005 
1.269e-004 4.491e+006 1.074e+011 1.000e+000 1.196e-002 9.585e-005 
1.269e-004 4.493e+006 1.074e+011 1.000e+000 1.195e-002 9.586e-005 
1.270e-004 4.496e+006 1.074e+011 1.000e+000 1.201e-002 9.587e-005 
1.270e-004 4.499e+006 1.074e+011 1.000e+000 1.204e-002 9.588e-005 
1.270e-004 4.502e+006 1.074e+011 1.000e+000 1.255e-002 9.589e-005 
1.271e-004 4.504e+006 1.074e+011 1.000e+000 1.197e-002 9.590e-005 
1.271e-004 4.507e+006 1.074e+011 1.000e+000 1.200e-002 9.591e-005 
1.271e-004 4.510e+006 1.074e+011 1.000e+000 1.196e-002 9.591e-005 
1.271e-004 4.513e+006 1.075e+011 1.000e+000 1.235e-002 9.592e-005 
1.272e-004 4.516e+006 1.075e+011 1.000e+000 1.219e-002 9.593e-005 
1.272e-004 4.519e+006 1.075e+011 1.000e+000 1.217e-002 9.594e-005 
1.272e-004 4.521e+006 1.075e+011 1.000e+000 1.228e-002 9.595e-005 
1.273e-004 4.524e+006 1.075e+011 1.000e+000 1.215e-002 9.596e-005 
1.273e-004 4.524e+006 1.074e+011 1.000e+000 1.215e-002 9.599e-005 
1.273e-004 4.524e+006 1.074e+011 1.000e+000 1.214e-002 9.601e-005 
1.273e-004 4.526e+006 1.074e+011 1.000e+000 1.221e-002 9.603e-005 
1.274e-004 4.527e+006 1.074e+011 1.000e+000 1.226e-002 9.605e-005 
1.274e-004 4.529e+006 1.074e+011 1.000e+000 1.224e-002 9.606e-005 
1.274e-004 4.531e+006 1.075e+011 1.000e+000 1.230e-002 9.608e-005 
1.274e-004 4.532e+006 1.075e+011 1.000e+000 1.232e-002 9.610e-005 
1.275e-004 4.534e+006 1.075e+011 1.000e+000 1.233e-002 9.611e-005 
1.275e-004 4.535e+006 1.075e+011 1.000e+000 1.243e-002 9.613e-005 
1.275e-004 4.537e+006 1.076e+011 1.000e+000 1.237e-002 9.615e-005 
1.276e-004 4.535e+006 1.075e+011 1.000e+000 1.336e-002 9.619e-005 
1.276e-004 4.478e+006 1.074e+011 1.000e+000 1.301e-002 9.661e-005 
1.276e-004 4.419e+006 1.076e+011 1.000e+000 1.291e-002 9.704e-005 
1.276e-004 4.364e+006 1.075e+011 1.000e+000 1.308e-002 9.745e-005 
1.277e-004 4.328e+006 1.076e+011 1.000e+000 1.277e-002 9.774e-005 
1.277e-004 4.292e+006 1.076e+011 1.000e+000 1.268e-002 9.801e-005 
1.277e-004 4.258e+006 1.077e+011 1.000e+000 1.244e-002 9.827e-005 
1.278e-004 4.221e+006 1.079e+011 1.000e+000 1.276e-002 9.855e-005 
1.278e-004 4.199e+006 1.079e+011 1.000e+000 1.280e-002 9.874e-005 
1.278e-004 4.163e+006 1.079e+011 1.000e+000 1.259e-002 9.901e-005 
1.278e-004 4.122e+006 1.079e+011 1.000e+000 1.299e-002 9.932e-005 
1.279e-004 4.069e+006 1.080e+011 1.000e+000 1.316e-002 9.972e-005 
1.279e-004 3.982e+006 1.076e+011 1.000e+000 1.420e-002 1.003e-004 
1.279e-004 3.930e+006 1.075e+011 1.000e+000 1.227e-002 1.007e-004 
1.279e-004 3.896e+006 1.075e+011 1.000e+000 1.227e-002 1.010e-004 
1.280e-004 3.841e+006 1.068e+011 1.000e+000 1.141e-002 1.014e-004 
1.280e-004 3.805e+006 1.065e+011 1.000e+000 1.113e-002 1.017e-004 
1.280e-004 3.753e+006 1.062e+011 1.000e+000 1.170e-002 1.021e-004 
1.281e-004 3.704e+006 1.061e+011 1.000e+000 1.210e-002 1.024e-004 
1.281e-004 3.671e+006 1.060e+011 1.000e+000 1.199e-002 1.027e-004 
1.281e-004 3.647e+006 1.060e+011 1.000e+000 1.316e-002 1.029e-004 
1.281e-004 3.627e+006 1.060e+011 1.000e+000 1.319e-002 1.031e-004 
1.282e-004 3.610e+006 1.061e+011 1.000e+000 1.320e-002 1.032e-004 
1.282e-004 3.596e+006 1.061e+011 1.000e+000 1.299e-002 1.033e-004 
1.282e-004 3.587e+006 1.062e+011 1.000e+000 1.269e-002 1.034e-004 
1.283e-004 3.585e+006 1.062e+011 1.000e+000 1.232e-002 1.035e-004 
1.283e-004 3.586e+006 1.062e+011 1.000e+000 1.207e-002 1.035e-004 
1.283e-004 3.588e+006 1.062e+011 1.000e+000 1.212e-002 1.035e-004 
1.283e-004 3.591e+006 1.062e+011 1.000e+000 1.208e-002 1.035e-004 
1.284e-004 3.594e+006 1.063e+011 1.000e+000 1.208e-002 1.035e-004 
1.284e-004 3.597e+006 1.063e+011 1.000e+000 1.207e-002 1.035e-004 
1.284e-004 3.600e+006 1.063e+011 1.000e+000 1.203e-002 1.035e-004 
1.284e-004 3.604e+006 1.063e+011 1.000e+000 1.224e-002 1.035e-004 
1.285e-004 3.608e+006 1.063e+011 1.000e+000 1.096e-002 1.035e-004 
1.285e-004 3.611e+006 1.063e+011 1.000e+000 1.101e-002 1.035e-004 
1.285e-004 3.615e+006 1.063e+011 1.000e+000 1.097e-002 1.035e-004 
1.286e-004 3.619e+006 1.063e+011 1.000e+000 1.103e-002 1.035e-004 
1.286e-004 3.622e+006 1.063e+011 1.000e+000 1.102e-002 1.035e-004 
1.286e-004 3.626e+006 1.063e+011 1.000e+000 1.118e-002 1.035e-004 
1.286e-004 3.630e+006 1.063e+011 1.000e+000 1.115e-002 1.035e-004 
1.287e-004 3.633e+006 1.063e+011 1.000e+000 1.117e-002 1.035e-004 
1.287e-004 3.637e+006 1.063e+011 1.000e+000 1.119e-002 1.035e-004 
1.287e-004 3.641e+006 1.063e+011 1.000e+000 1.121e-002 1.035e-004 
1.288e-004 3.645e+006 1.063e+011 1.000e+000 1.117e-002 1.035e-004 
1.288e-004 3.648e+006 1.063e+011 1.000e+000 1.117e-002 1.035e-004 
1.288e-004 3.652e+006 1.063e+011 1.000e+000 1.130e-002 1.036e-004 
1.288e-004 3.656e+006 1.063e+011 1.000e+000 1.130e-002 1.036e-004 
1.289e-004 3.659e+006 1.063e+011 1.000e+000 1.132e-002 1.036e-004 
1.289e-004 3.663e+006 1.063e+011 1.000e+000 1.132e-002 1.036e-004 
1.289e-004 3.667e+006 1.063e+011 1.000e+000 1.132e-002 1.036e-004 
1.289e-004 3.670e+006 1.063e+011 1.000e+000 1.133e-002 1.036e-004 
1.290e-004 3.674e+006 1.063e+011 1.000e+000 1.137e-002 1.036e-004 
1.290e-004 3.678e+006 1.063e+011 1.000e+000 1.133e-002 1.036e-004 
1.290e-004 3.681e+006 1.063e+011 1.000e+000 1.132e-002 1.036e-004 
1.291e-004 3.685e+006 1.063e+011 1.000e+000 1.133e-002 1.036e-004 
1.291e-004 3.688e+006 1.063e+011 1.000e+000 1.144e-002 1.036e-004 
1.291e-004 3.692e+006 1.063e+011 1.000e+000 1.136e-002 1.036e-004 
1.291e-004 3.696e+006 1.063e+011 1.000e+000 1.136e-002 1.036e-004 
1.292e-004 3.699e+006 1.063e+011 1.000e+000 1.147e-002 1.036e-004 
1.292e-004 3.703e+006 1.063e+011 1.000e+000 1.146e-002 1.036e-004 
1.292e-004 3.707e+006 1.063e+011 1.000e+000 1.144e-002 1.036e-004 
1.293e-004 3.710e+006 1.063e+011 1.000e+000 1.143e-002 1.036e-004 
1.293e-004 3.714e+006 1.063e+011 1.000e+000 1.151e-002 1.036e-004 
1.293e-004 3.717e+006 1.064e+011 1.000e+000 1.139e-002 1.036e-004 
1.293e-004 3.721e+006 1.064e+011 1.000e+000 1.146e-002 1.036e-004 
1.294e-004 3.725e+006 1.064e+011 1.000e+000 1.141e-002 1.036e-004 
1.294e-004 3.728e+006 1.064e+011 1.000e+000 1.136e-002 1.036e-004 
1.294e-004 3.732e+006 1.064e+011 1.000e+000 1.140e-002 1.036e-004 
1.295e-004 3.736e+006 1.064e+011 1.000e+000 1.137e-002 1.036e-004 
1.295e-004 3.739e+006 1.064e+011 1.000e+000 1.134e-002 1.036e-004 
1.295e-004 3.743e+006 1.064e+011 1.000e+000 1.127e-002 1.036e-004 
1.295e-004 3.747e+006 1.064e+011 1.000e+000 1.129e-002 1.036e-004 
1.296e-004 3.751e+006 1.064e+011 1.000e+000 1.133e-002 1.036e-004 
1.296e-004 3.754e+006 1.064e+011 1.000e+000 1.139e-002 1.036e-004 
1.296e-004 3.758e+006 1.064e+011 1.000e+000 1.151e-002 1.036e-004 
1.296e-004 3.762e+006 1.064e+011 1.000e+000 1.145e-002 1.036e-004 
1.297e-004 3.765e+006 1.064e+011 1.000e+000 1.146e-002 1.036e-004 
1.297e-004 3.769e+006 1.064e+011 1.000e+000 1.146e-002 1.036e-004 
1.297e-004 3.772e+006 1.064e+011 1.000e+000 1.148e-002 1.036e-004 
1.298e-004 3.776e+006 1.064e+011 1.000e+000 1.143e-002 1.036e-004 
1.298e-004 3.780e+006 1.064e+011 1.000e+000 1.145e-002 1.036e-004 
1.298e-004 3.784e+006 1.064e+011 1.000e+000 1.135e-002 1.036e-004 
1.298e-004 3.787e+006 1.064e+011 1.000e+000 1.130e-002 1.036e-004 
1.299e-004 3.791e+006 1.064e+011 1.000e+000 1.135e-002 1.036e-004 
1.299e-004 3.795e+006 1.064e+011 1.000e+000 1.129e-002 1.036e-004 
1.299e-004 3.798e+006 1.064e+011 1.000e+000 1.134e-002 1.037e-004 
1.300e-004 3.802e+006 1.064e+011 1.000e+000 1.142e-002 1.037e-004 
1.300e-004 3.806e+006 1.064e+011 1.000e+000 1.123e-002 1.037e-004 
1.300e-004 3.809e+006 1.064e+011 1.000e+000 1.125e-002 1.037e-004 
1.300e-004 3.813e+006 1.064e+011 1.000e+000 1.125e-002 1.037e-004 
1.301e-004 3.811e+006 1.064e+011 1.000e+000 1.140e-002 1.037e-004 
1.301e-004 3.796e+006 1.065e+011 1.000e+000 1.225e-002 1.038e-004 
1.301e-004 3.785e+006 1.066e+011 1.000e+000 1.267e-002 1.039e-004 
1.301e-004 3.778e+006 1.066e+011 1.000e+000 1.214e-002 1.040e-004 
1.302e-004 3.776e+006 1.066e+011 1.000e+000 1.210e-002 1.041e-004 
1.302e-004 3.775e+006 1.067e+011 1.000e+000 1.211e-002 1.041e-004 
1.302e-004 3.777e+006 1.067e+011 1.000e+000 1.203e-002 1.041e-004 
1.303e-004 3.779e+006 1.067e+011 1.000e+000 1.199e-002 1.041e-004 
1.303e-004 3.754e+006 1.060e+011 1.000e+000 1.275e-002 1.043e-004 
1.303e-004 3.714e+006 1.058e+011 1.000e+000 1.208e-002 1.046e-004 
1.303e-004 3.688e+006 1.058e+011 1.000e+000 1.260e-002 1.048e-004 
1.304e-004 3.669e+006 1.059e+011 1.000e+000 1.324e-002 1.050e-004 
1.304e-004 3.653e+006 1.060e+011 1.000e+000 1.528e-002 1.051e-004 
1.304e-004 3.640e+006 1.057e+011 1.000e+000 1.353e-002 1.053e-004 
1.305e-004 3.609e+006 1.055e+011 1.000e+000 1.321e-002 1.055e-004 
1.305e-004 3.569e+006 1.055e+011 1.000e+000 1.283e-002 1.058e-004 
1.305e-004 3.524e+006 1.055e+011 1.000e+000 1.297e-002 1.061e-004 
1.305e-004 3.463e+006 1.055e+011 1.000e+000 1.330e-002 1.066e-004 
1.306e-004 3.415e+006 1.055e+011 1.000e+000 1.261e-002 1.069e-004 
1.306e-004 3.392e+006 1.055e+011 1.000e+000 1.247e-002 1.071e-004 
1.306e-004 3.379e+006 1.056e+011 1.000e+000 1.248e-002 1.073e-004 
1.306e-004 3.370e+006 1.056e+011 1.000e+000 1.264e-002 1.073e-004 
1.307e-004 3.365e+006 1.056e+011 1.000e+000 1.300e-002 1.074e-004 
1.307e-004 3.359e+006 1.057e+011 1.000e+000 1.296e-002 1.075e-004 
1.307e-004 3.356e+006 1.057e+011 1.000e+000 1.263e-002 1.075e-004 
1.308e-004 3.357e+006 1.057e+011 1.000e+000 1.294e-002 1.075e-004 
1.308e-004 3.360e+006 1.057e+011 1.000e+000 1.281e-002 1.075e-004 
1.308e-004 3.363e+006 1.057e+011 1.000e+000 1.286e-002 1.076e-004 
1.308e-004 3.366e+006 1.057e+011 1.000e+000 1.284e-002 1.076e-004 
1.309e-004 3.369e+006 1.056e+011 1.000e+000 1.289e-002 1.076e-004 
1.309e-004 3.372e+006 1.056e+011 1.000e+000 1.273e-002 1.076e-004 
1.309e-004 3.376e+006 1.056e+011 1.000e+000 1.263e-002 1.076e-004 
1.310e-004 3.380e+006 1.056e+011 1.000e+000 1.262e-002 1.076e-004 
1.310e-004 3.383e+006 1.056e+011 1.000e+000 1.255e-002 1.076e-004 
1.310e-004 3.377e+006 1.056e+011 1.000e+000 1.294e-002 1.077e-004 
1.310e-004 3.371e+006 1.056e+011 1.000e+000 1.287e-002 1.077e-004 
1.311e-004 3.368e+006 1.056e+011 1.000e+000 1.285e-002 1.078e-004 
1.311e-004 3.368e+006 1.056e+011 1.000e+000 1.314e-002 1.078e-004 
1.311e-004 3.354e+006 1.053e+011 1.000e+000 1.311e-002 1.079e-004 
1.312e-004 3.345e+006 1.053e+011 1.000e+000 1.245e-002 1.080e-004 
1.312e-004 3.340e+006 1.053e+011 1.000e+000 1.232e-002 1.081e-004 
1.312e-004 3.336e+006 1.053e+011 1.000e+000 1.244e-002 1.081e-004 
1.312e-004 3.334e+006 1.053e+011 1.000e+000 1.228e-002 1.082e-004 
1.313e-004 3.333e+006 1.054e+011 1.000e+000 1.256e-002 1.082e-004 
1.313e-004 3.332e+006 1.054e+011 1.000e+000 1.226e-002 1.082e-004 
1.313e-004 3.332e+006 1.054e+011 1.000e+000 1.233e-002 1.083e-004 
1.313e-004 3.332e+006 1.054e+011 1.000e+000 1.220e-002 1.083e-004 
1.314e-004 3.333e+006 1.054e+011 1.000e+000 1.214e-002 1.083e-004 
1.314e-004 3.333e+006 1.055e+011 1.000e+000 1.222e-002 1.083e-004 
1.314e-004 3.334e+006 1.055e+011 1.000e+000 1.192e-002 1.084e-004 
1.315e-004 3.335e+006 1.055e+011 1.000e+000 1.194e-002 1.084e-004 
1.315e-004 3.337e+006 1.055e+011 1.000e+000 1.179e-002 1.084e-004 
1.315e-004 3.339e+006 1.055e+011 1.000e+000 1.181e-002 1.084e-004 
1.315e-004 3.340e+006 1.056e+011 1.000e+000 1.188e-002 1.084e-004 
1.316e-004 3.342e+006 1.056e+011 1.000e+000 1.203e-002 1.084e-004 
1.316e-004 3.345e+006 1.056e+011 1.000e+000 1.191e-002 1.085e-004 
1.316e-004 3.347e+006 1.056e+011 1.000e+000 1.203e-002 1.085e-004 
1.317e-004 3.349e+006 1.056e+011 1.000e+000 1.223e-002 1.085e-004 
1.317e-004 3.352e+006 1.056e+011 1.000e+000 1.221e-002 1.085e-004 
1.317e-004 3.355e+006 1.056e+011 1.000e+000 1.188e-002 1.085e-004 
1.317e-004 3.358e+006 1.056e+011 1.000e+000 1.197e-002 1.085e-004 
1.318e-004 3.360e+006 1.056e+011 1.000e+000 1.202e-002 1.085e-004 
1.318e-004 3.363e+006 1.057e+011 1.000e+000 1.201e-002 1.085e-004 
1.318e-004 3.366e+006 1.057e+011 1.000e+000 1.206e-002 1.085e-004 
1.318e-004 3.370e+006 1.057e+011 1.000e+000 1.185e-002 1.085e-004 
1.319e-004 3.373e+006 1.057e+011 1.000e+000 1.183e-002 1.085e-004 
1.319e-004 3.376e+006 1.057e+011 1.000e+000 1.165e-002 1.086e-004 
1.319e-004 3.379e+006 1.057e+011 1.000e+000 1.173e-002 1.086e-004 
1.320e-004 3.382e+006 1.057e+011 1.000e+000 1.177e-002 1.086e-004 
1.320e-004 3.385e+006 1.057e+011 1.000e+000 1.180e-002 1.086e-004 
1.320e-004 3.389e+006 1.057e+011 1.000e+000 1.183e-002 1.086e-004 
1.320e-004 3.392e+006 1.057e+011 1.000e+000 1.184e-002 1.086e-004 
1.321e-004 3.395e+006 1.057e+011 1.000e+000 1.195e-002 1.086e-004 
1.321e-004 3.399e+006 1.057e+011 1.000e+000 1.171e-002 1.086e-004 
1.321e-004 3.402e+006 1.057e+011 1.000e+000 1.186e-002 1.086e-004 
1.322e-004 3.405e+006 1.057e+011 1.000e+000 1.185e-002 1.086e-004 
1.322e-004 3.409e+006 1.057e+011 1.000e+000 1.187e-002 1.086e-004 
1.322e-004 3.412e+006 1.057e+011 1.000e+000 1.192e-002 1.086e-004 
1.322e-004 3.415e+006 1.057e+011 1.000e+000 1.199e-002 1.086e-004 
1.323e-004 3.419e+006 1.057e+011 1.000e+000 1.173e-002 1.086e-004 
1.323e-004 3.422e+006 1.058e+011 1.000e+000 1.186e-002 1.086e-004 
1.323e-004 3.426e+006 1.058e+011 1.000e+000 1.181e-002 1.086e-004 
1.323e-004 3.429e+006 1.058e+011 1.000e+000 1.189e-002 1.086e-004 
1.324e-004 3.433e+006 1.058e+011 1.000e+000 1.189e-002 1.086e-004 
1.324e-004 3.436e+006 1.058e+011 1.000e+000 1.189e-002 1.086e-004 
1.324e-004 3.440e+006 1.058e+011 1.000e+000 1.186e-002 1.086e-004 
1.325e-004 3.443e+006 1.058e+011 1.000e+000 1.187e-002 1.086e-004 
1.325e-004 3.447e+006 1.058e+011 1.000e+000 1.197e-002 1.086e-004 
1.325e-004 3.450e+006 1.058e+011 1.000e+000 1.204e-002 1.087e-004 
1.325e-004 3.454e+006 1.058e+011 1.000e+000 1.204e-002 1.087e-004 
1.326e-004 3.457e+006 1.058e+011 1.000e+000 1.208e-002 1.087e-004 
1.326e-004 3.461e+006 1.058e+011 1.000e+000 1.213e-002 1.087e-004 
1.326e-004 3.464e+006 1.058e+011 1.000e+000 1.217e-002 1.087e-004 
1.327e-004 3.468e+006 1.058e+011 1.000e+000 1.199e-002 1.087e-004 
1.327e-004 3.471e+006 1.058e+011 1.000e+000 1.203e-002 1.087e-004 
1.327e-004 3.475e+006 1.058e+011 1.000e+000 1.202e-002 1.087e-004 
1.327e-004 3.478e+006 1.058e+011 1.000e+000 1.202e-002 1.087e-004 
1.328e-004 3.482e+006 1.058e+011 1.000e+000 1.226e-002 1.087e-004 
1.328e-004 3.486e+006 1.058e+011 1.000e+000 1.206e-002 1.087e-004 
1.328e-004 3.489e+006 1.058e+011 1.000e+000 1.214e-002 1.087e-004 
1.329e-004 3.493e+006 1.058e+011 1.000e+000 1.196e-002 1.087e-004 
1.329e-004 3.496e+006 1.058e+011 1.000e+000 1.209e-002 1.087e-004 
1.329e-004 3.500e+006 1.058e+011 1.000e+000 1.204e-002 1.087e-004 
1.329e-004 3.503e+006 1.058e+011 1.000e+000 1.207e-002 1.087e-004 
1.330e-004 3.507e+006 1.058e+011 1.000e+000 1.205e-002 1.087e-004 
1.330e-004 3.510e+006 1.058e+011 1.000e+000 1.210e-002 1.087e-004 
1.330e-004 3.514e+006 1.058e+011 1.000e+000 1.188e-002 1.087e-004 
1.330e-004 3.517e+006 1.059e+011 1.000e+000 1.187e-002 1.087e-004 
1.331e-004 3.521e+006 1.059e+011 1.000e+000 1.213e-002 1.087e-004 
1.331e-004 3.524e+006 1.059e+011 1.000e+000 1.203e-002 1.087e-004 
1.331e-004 3.528e+006 1.059e+011 1.000e+000 1.202e-002 1.087e-004 
1.332e-004 3.531e+006 1.059e+011 1.000e+000 1.213e-002 1.087e-004 
1.332e-004 3.534e+006 1.059e+011 1.000e+000 1.205e-002 1.087e-004 
1.332e-004 3.538e+006 1.059e+011 1.000e+000 1.183e-002 1.087e-004 
1.332e-004 3.541e+006 1.059e+011 1.000e+000 1.196e-002 1.087e-004 
1.333e-004 3.545e+006 1.059e+011 1.000e+000 1.201e-002 1.087e-004 
1.333e-004 3.548e+006 1.059e+011 1.000e+000 1.207e-002 1.088e-004 
1.333e-004 3.552e+006 1.059e+011 1.000e+000 1.202e-002 1.088e-004 
1.334e-004 3.555e+006 1.059e+011 1.000e+000 1.215e-002 1.088e-004 
1.334e-004 3.559e+006 1.059e+011 1.000e+000 1.211e-002 1.088e-004 
1.334e-004 3.562e+006 1.059e+011 1.000e+000 1.184e-002 1.088e-004 
1.334e-004 3.566e+006 1.059e+011 1.000e+000 1.196e-002 1.088e-004 
1.335e-004 3.569e+006 1.059e+011 1.000e+000 1.201e-002 1.088e-004 
1.335e-004 3.573e+006 1.059e+011 1.000e+000 1.197e-002 1.088e-004 
1.335e-004 3.576e+006 1.059e+011 1.000e+000 1.210e-002 1.088e-004 
1.335e-004 3.580e+006 1.059e+011 1.000e+000 1.211e-002 1.088e-004 
1.336e-004 3.583e+006 1.059e+011 1.000e+000 1.214e-002 1.088e-004 
1.336e-004 3.587e+006 1.059e+011 1.000e+000 1.200e-002 1.088e-004 
1.336e-004 3.590e+006 1.059e+011 1.000e+000 1.206e-002 1.088e-004 
1.337e-004 3.594e+006 1.059e+011 1.000e+000 1.213e-002 1.088e-004 
1.337e-004 3.597e+006 1.060e+011 1.000e+000 1.221e-002 1.088e-004 
1.337e-004 3.601e+006 1.060e+011 1.000e+000 1.216e-002 1.088e-004 
1.337e-004 3.604e+006 1.060e+011 1.000e+000 1.233e-002 1.088e-004 
1.338e-004 3.607e+006 1.060e+011 1.000e+000 1.237e-002 1.088e-004 
1.338e-004 3.611e+006 1.060e+011 1.000e+000 1.211e-002 1.088e-004 
1.338e-004 3.614e+006 1.060e+011 1.000e+000 1.219e-002 1.088e-004 
1.339e-004 3.618e+006 1.060e+011 1.000e+000 1.218e-002 1.088e-004 
1.339e-004 3.621e+006 1.060e+011 1.000e+000 1.218e-002 1.088e-004 
1.339e-004 3.625e+006 1.060e+011 1.000e+000 1.220e-002 1.088e-004 
1.339e-004 3.628e+006 1.060e+011 1.000e+000 1.221e-002 1.088e-004 
1.340e-004 3.632e+006 1.060e+011 1.000e+000 1.226e-002 1.088e-004 
1.340e-004 3.635e+006 1.060e+011 1.000e+000 1.212e-002 1.088e-004 
1.340e-004 3.639e+006 1.060e+011 1.000e+000 1.226e-002 1.089e-004 
1.340e-004 3.642e+006 1.060e+011 1.000e+000 1.229e-002 1.089e-004 
1.341e-004 3.645e+006 1.060e+011 1.000e+000 1.227e-002 1.089e-004 
1.341e-004 3.649e+006 1.060e+011 1.000e+000 1.227e-002 1.089e-004 
1.341e-004 3.652e+006 1.060e+011 1.000e+000 1.228e-002 1.089e-004 
1.342e-004 3.656e+006 1.060e+011 1.000e+000 1.247e-002 1.089e-004 
1.342e-004 3.659e+006 1.060e+011 1.000e+000 1.224e-002 1.089e-004 
1.342e-004 3.663e+006 1.060e+011 1.000e+000 1.215e-002 1.089e-004 
1.342e-004 3.666e+006 1.060e+011 1.000e+000 1.223e-002 1.089e-004 
1.343e-004 3.670e+006 1.060e+011 1.000e+000 1.220e-002 1.089e-004 
1.343e-004 3.673e+006 1.060e+011 1.000e+000 1.231e-002 1.089e-004 
1.343e-004 3.676e+006 1.061e+011 1.000e+000 1.232e-002 1.089e-004 
1.344e-004 3.680e+006 1.061e+011 1.000e+000 1.229e-002 1.089e-004 
1.344e-004 3.683e+006 1.061e+011 1.000e+000 1.230e-002 1.089e-004 
1.344e-004 3.687e+006 1.061e+011 1.000e+000 1.212e-002 1.089e-004 
1.344e-004 3.690e+006 1.061e+011 1.000e+000 1.218e-002 1.089e-004 
1.345e-004 3.693e+006 1.061e+011 1.000e+000 1.219e-002 1.089e-004 
1.345e-004 3.697e+006 1.061e+011 1.000e+000 1.223e-002 1.089e-004 
1.345e-004 3.700e+006 1.061e+011 1.000e+000 1.237e-002 1.089e-004 
1.346e-004 3.704e+006 1.061e+011 1.000e+000 1.228e-002 1.089e-004 
1.346e-004 3.707e+006 1.061e+011 1.000e+000 1.226e-002 1.089e-004 
1.346e-004 3.711e+006 1.061e+011 1.000e+000 1.209e-002 1.089e-004 
1.346e-004 3.714e+006 1.061e+011 1.000e+000 1.212e-002 1.089e-004 
1.347e-004 3.718e+006 1.061e+011 1.000e+000 1.220e-002 1.089e-004 
1.347e-004 3.721e+006 1.061e+011 1.000e+000 1.222e-002 1.089e-004 
1.347e-004 3.725e+006 1.061e+011 1.000e+000 1.225e-002 1.090e-004 
1.347e-004 3.728e+006 1.061e+011 1.000e+000 1.225e-002 1.090e-004 
1.348e-004 3.732e+006 1.061e+011 1.000e+000 1.215e-002 1.090e-004 
1.348e-004 3.735e+006 1.061e+011 1.000e+000 1.218e-002 1.090e-004 
1.348e-004 3.739e+006 1.061e+011 1.000e+000 1.215e-002 1.090e-004 
1.349e-004 3.742e+006 1.061e+011 1.000e+000 1.232e-002 1.090e-004 
1.349e-004 3.746e+006 1.061e+011 1.000e+000 1.243e-002 1.090e-004 
1.349e-004 3.749e+006 1.062e+011 1.000e+000 1.236e-002 1.090e-004 
1.349e-004 3.753e+006 1.062e+011 1.000e+000 1.246e-002 1.090e-004 
1.350e-004 3.756e+006 1.062e+011 1.000e+000 1.246e-002 1.090e-004 
1.350e-004 3.760e+006 1.062e+011 1.000e+000 1.220e-002 1.090e-004 
1.350e-004 3.763e+006 1.062e+011 1.000e+000 1.228e-002 1.090e-004 
1.351e-004 3.766e+006 1.062e+011 1.000e+000 1.228e-002 1.090e-004 
1.351e-004 3.770e+006 1.062e+011 1.000e+000 1.233e-002 1.090e-004 
1.351e-004 3.773e+006 1.062e+011 1.000e+000 1.243e-002 1.090e-004 
1.351e-004 3.776e+006 1.062e+011 1.000e+000 1.235e-002 1.090e-004 
1.352e-004 3.780e+006 1.062e+011 1.000e+000 1.251e-002 1.090e-004 
1.352e-004 3.783e+006 1.062e+011 1.000e+000 1.228e-002 1.090e-004 
1.352e-004 3.786e+006 1.062e+011 1.000e+000 1.237e-002 1.090e-004 
1.352e-004 3.790e+006 1.062e+011 1.000e+000 1.221e-002 1.090e-004 
1.353e-004 3.793e+006 1.062e+011 1.000e+000 1.218e-002 1.090e-004 
1.353e-004 3.797e+006 1.062e+011 1.000e+000 1.226e-002 1.090e-004 
1.353e-004 3.800e+006 1.062e+011 1.000e+000 1.227e-002 1.090e-004 
1.354e-004 3.803e+006 1.062e+011 1.000e+000 1.217e-002 1.090e-004 
1.354e-004 3.807e+006 1.062e+011 1.000e+000 1.223e-002 1.091e-004 
1.354e-004 3.810e+006 1.062e+011 1.000e+000 1.231e-002 1.091e-004 
1.354e-004 3.814e+006 1.062e+011 1.000e+000 1.221e-002 1.091e-004 
1.355e-004 3.817e+006 1.063e+011 1.000e+000 1.244e-002 1.091e-004 
1.355e-004 3.821e+006 1.063e+011 1.000e+000 1.215e-002 1.091e-004 
1.355e-004 3.824e+006 1.063e+011 1.000e+000 1.226e-002 1.091e-004 
1.356e-004 3.827e+006 1.063e+011 1.000e+000 1.238e-002 1.091e-004 
1.356e-004 3.831e+006 1.063e+011 1.000e+000 1.237e-002 1.091e-004 
1.356e-004 3.834e+006 1.063e+011 1.000e+000 1.236e-002 1.091e-004 
1.356e-004 3.838e+006 1.063e+011 1.000e+000 1.235e-002 1.091e-004 
1.357e-004 3.841e+006 1.063e+011 1.000e+000 1.233e-002 1.091e-004 
1.357e-004 3.845e+006 1.063e+011 1.000e+000 1.247e-002 1.091e-004 
1.357e-004 3.848e+006 1.063e+011 1.000e+000 1.246e-002 1.091e-004 
1.357e-004 3.852e+006 1.063e+011 1.000e+000 1.247e-002 1.091e-004 
1.358e-004 3.855e+006 1.063e+011 1.000e+000 1.228e-002 1.091e-004 
1.358e-004 3.859e+006 1.063e+011 1.000e+000 1.240e-002 1.091e-004 
1.358e-004 3.862e+006 1.063e+011 1.000e+000 1.246e-002 1.091e-004 
1.359e-004 3.866e+006 1.063e+011 1.000e+000 1.222e-002 1.091e-004 
1.359e-004 3.869e+006 1.063e+011 1.000e+000 1.223e-002 1.091e-004 
1.359e-004 3.873e+006 1.063e+011 1.000e+000 1.233e-002 1.091e-004 
1.359e-004 3.876e+006 1.063e+011 1.000e+000 1.233e-002 1.091e-004 
1.360e-004 3.880e+006 1.063e+011 1.000e+000 1.225e-002 1.091e-004 
1.360e-004 3.883e+006 1.063e+011 1.000e+000 1.234e-002 1.091e-004 
1.360e-004 3.887e+006 1.063e+011 1.000e+000 1.229e-002 1.091e-004 
1.361e-004 3.890e+006 1.063e+011 1.000e+000 1.235e-002 1.091e-004 
1.361e-004 3.894e+006 1.063e+011 1.000e+000 1.226e-002 1.092e-004 
1.361e-004 3.897e+006 1.063e+011 1.000e+000 1.229e-002 1.092e-004 
1.361e-004 3.900e+006 1.063e+011 1.000e+000 1.244e-002 1.092e-004 
1.362e-004 3.904e+006 1.064e+011 1.000e+000 1.227e-002 1.092e-004 
1.362e-004 3.907e+006 1.064e+011 1.000e+000 1.231e-002 1.092e-004 
1.362e-004 3.911e+006 1.064e+011 1.000e+000 1.224e-002 1.092e-004 
1.362e-004 3.914e+006 1.064e+011 1.000e+000 1.232e-002 1.092e-004 
1.363e-004 3.918e+006 1.064e+011 1.000e+000 1.239e-002 1.092e-004 
1.363e-004 3.921e+006 1.064e+011 1.000e+000 1.224e-002 1.092e-004 
1.363e-004 3.925e+006 1.064e+011 1.000e+000 1.220e-002 1.092e-004 
1.364e-004 3.928e+006 1.064e+011 1.000e+000 1.241e-002 1.092e-004 
1.364e-004 3.931e+006 1.064e+011 1.000e+000 1.244e-002 1.092e-004 
1.364e-004 3.935e+006 1.064e+011 1.000e+000 1.193e-002 1.092e-004 
1.364e-004 3.938e+006 1.064e+011 1.000e+000 1.190e-002 1.092e-004 
1.365e-004 3.942e+006 1.064e+011 1.000e+000 1.179e-002 1.092e-004 
1.365e-004 3.945e+006 1.064e+011 1.000e+000 1.180e-002 1.092e-004 
1.365e-004 3.949e+006 1.064e+011 1.000e+000 1.180e-002 1.092e-004 
1.366e-004 3.952e+006 1.064e+011 1.000e+000 1.178e-002 1.092e-004 
1.366e-004 3.956e+006 1.064e+011 1.000e+000 1.190e-002 1.092e-004 
1.366e-004 3.959e+006 1.064e+011 1.000e+000 1.199e-002 1.092e-004 
1.366e-004 3.963e+006 1.064e+011 1.000e+000 1.184e-002 1.092e-004 
1.367e-004 3.966e+006 1.064e+011 1.000e+000 1.188e-002 1.092e-004 
1.367e-004 3.970e+006 1.064e+011 1.000e+000 1.190e-002 1.092e-004 
1.367e-004 3.973e+006 1.064e+011 1.000e+000 1.173e-002 1.092e-004 
1.368e-004 3.977e+006 1.064e+011 1.000e+000 1.176e-002 1.092e-004 
1.368e-004 3.980e+006 1.064e+011 1.000e+000 1.182e-002 1.092e-004 
1.368e-004 3.984e+006 1.065e+011 1.000e+000 1.183e-002 1.093e-004 
1.368e-004 3.987e+006 1.065e+011 1.000e+000 1.185e-002 1.093e-004 
1.369e-004 3.990e+006 1.065e+011 1.000e+000 1.184e-002 1.093e-004 
1.369e-004 3.994e+006 1.065e+011 1.000e+000 1.183e-002 1.093e-004 
1.369e-004 3.997e+006 1.065e+011 1.000e+000 1.195e-002 1.093e-004 
1.369e-004 4.000e+006 1.065e+011 1.000e+000 1.192e-002 1.093e-004 
1.370e-004 4.004e+006 1.065e+011 1.000e+000 1.179e-002 1.093e-004 
1.370e-004 4.007e+006 1.065e+011 1.000e+000 1.184e-002 1.093e-004 
1.370e-004 4.011e+006 1.065e+011 1.000e+000 1.190e-002 1.093e-004 
1.371e-004 4.014e+006 1.065e+011 1.000e+000 1.186e-002 1.093e-004 
1.371e-004 4.018e+006 1.065e+011 1.000e+000 1.183e-002 1.093e-004 
1.371e-004 4.021e+006 1.065e+011 1.000e+000 1.182e-002 1.093e-004 
1.371e-004 4.025e+006 1.065e+011 1.000e+000 1.171e-002 1.093e-004 
1.372e-004 4.028e+006 1.065e+011 1.000e+000 1.172e-002 1.093e-004 
1.372e-004 4.031e+006 1.065e+011 1.000e+000 1.162e-002 1.093e-004 
1.372e-004 4.035e+006 1.065e+011 1.000e+000 1.166e-002 1.093e-004 
1.373e-004 4.038e+006 1.065e+011 1.000e+000 1.163e-002 1.093e-004 
1.373e-004 4.042e+006 1.065e+011 1.000e+000 1.166e-002 1.093e-004 
1.373e-004 4.045e+006 1.065e+011 1.000e+000 1.167e-002 1.093e-004 
1.373e-004 4.048e+006 1.065e+011 1.000e+000 1.169e-002 1.093e-004 
1.374e-004 4.052e+006 1.066e+011 1.000e+000 1.167e-002 1.093e-004 
1.374e-004 4.055e+006 1.066e+011 1.000e+000 1.171e-002 1.093e-004 
1.374e-004 4.058e+006 1.066e+011 1.000e+000 1.176e-002 1.093e-004 
1.374e-004 4.062e+006 1.066e+011 1.000e+000 1.175e-002 1.094e-004 
1.375e-004 4.065e+006 1.066e+011 1.000e+000 1.180e-002 1.094e-004 
1.375e-004 4.068e+006 1.066e+011 1.000e+000 1.174e-002 1.094e-004 
1.375e-004 4.072e+006 1.066e+011 1.000e+000 1.163e-002 1.094e-004 
1.376e-004 4.075e+006 1.066e+011 1.000e+000 1.176e-002 1.094e-004 
1.376e-004 4.079e+006 1.066e+011 1.000e+000 1.167e-002 1.094e-004 
1.376e-004 4.082e+006 1.066e+011 1.000e+000 1.179e-002 1.094e-004 
1.376e-004 4.086e+006 1.066e+011 1.000e+000 1.186e-002 1.094e-004 
1.377e-004 4.089e+006 1.066e+011 1.000e+000 1.189e-002 1.094e-004 
1.377e-004 4.092e+006 1.066e+011 1.000e+000 1.186e-002 1.094e-004 
1.377e-004 4.096e+006 1.066e+011 1.000e+000 1.178e-002 1.094e-004 
1.378e-004 4.099e+006 1.066e+011 1.000e+000 1.173e-002 1.094e-004 
1.378e-004 4.103e+006 1.066e+011 1.000e+000 1.174e-002 1.094e-004 
1.378e-004 4.106e+006 1.066e+011 1.000e+000 1.179e-002 1.094e-004 
1.378e-004 4.110e+006 1.066e+011 1.000e+000 1.177e-002 1.094e-004 
1.379e-004 4.113e+006 1.066e+011 1.000e+000 1.177e-002 1.094e-004 
1.379e-004 4.116e+006 1.066e+011 1.000e+000 1.176e-002 1.094e-004 
1.379e-004 4.120e+006 1.067e+011 1.000e+000 1.168e-002 1.094e-004 
1.379e-004 4.123e+006 1.067e+011 1.000e+000 1.160e-002 1.094e-004 
1.380e-004 4.127e+006 1.067e+011 1.000e+000 1.168e-002 1.094e-004 
1.380e-004 4.130e+006 1.067e+011 1.000e+000 1.169e-002 1.094e-004 
1.380e-004 4.133e+006 1.067e+011 1.000e+000 1.174e-002 1.094e-004 
1.381e-004 4.137e+006 1.067e+011 1.000e+000 1.175e-002 1.094e-004 
1.381e-004 4.140e+006 1.067e+011 1.000e+000 1.174e-002 1.095e-004 
1.381e-004 4.143e+006 1.067e+011 1.000e+000 1.176e-002 1.095e-004 
1.381e-004 4.147e+006 1.067e+011 1.000e+000 1.172e-002 1.095e-004 
1.382e-004 4.150e+006 1.067e+011 1.000e+000 1.183e-002 1.095e-004 
1.382e-004 4.154e+006 1.067e+011 1.000e+000 1.185e-002 1.095e-004 
1.382e-004 4.157e+006 1.067e+011 1.000e+000 1.193e-002 1.095e-004 
1.383e-004 4.160e+006 1.067e+011 1.000e+000 1.199e-002 1.095e-004 
1.383e-004 4.164e+006 1.067e+011 1.000e+000 1.186e-002 1.095e-004 
1.383e-004 4.167e+006 1.067e+011 1.000e+000 1.180e-002 1.095e-004 
1.383e-004 4.170e+006 1.067e+011 1.000e+000 1.180e-002 1.095e-004 
1.384e-004 4.174e+006 1.067e+011 1.000e+000 1.179e-002 1.095e-004 
1.384e-004 4.177e+006 1.067e+011 1.000e+000 1.179e-002 1.095e-004 
1.384e-004 4.181e+006 1.067e+011 1.000e+000 1.179e-002 1.095e-004 
1.385e-004 4.184e+006 1.068e+011 1.000e+000 1.187e-002 1.095e-004 
1.385e-004 4.187e+006 1.068e+011 1.000e+000 1.184e-002 1.095e-004 
1.385e-004 4.191e+006 1.068e+011 1.000e+000 1.188e-002 1.095e-004 
1.385e-004 4.194e+006 1.068e+011 1.000e+000 1.185e-002 1.095e-004 
1.386e-004 4.198e+006 1.068e+011 1.000e+000 1.187e-002 1.095e-004 
1.386e-004 4.201e+006 1.068e+011 1.000e+000 1.198e-002 1.095e-004 
1.386e-004 4.204e+006 1.068e+011 1.000e+000 1.200e-002 1.095e-004 
1.386e-004 4.208e+006 1.068e+011 1.000e+000 1.187e-002 1.095e-004 
1.387e-004 4.211e+006 1.068e+011 1.000e+000 1.189e-002 1.095e-004 
1.387e-004 4.214e+006 1.068e+011 1.000e+000 1.176e-002 1.096e-004 
1.387e-004 4.218e+006 1.068e+011 1.000e+000 1.184e-002 1.096e-004 
1.388e-004 4.221e+006 1.068e+011 1.000e+000 1.183e-002 1.096e-004 
1.388e-004 4.224e+006 1.068e+011 1.000e+000 1.184e-002 1.096e-004 
1.388e-004 4.228e+006 1.068e+011 1.000e+000 1.186e-002 1.096e-004 
1.388e-004 4.231e+006 1.068e+011 1.000e+000 1.181e-002 1.096e-004 
1.389e-004 4.234e+006 1.068e+011 1.000e+000 1.189e-002 1.096e-004 
1.389e-004 4.238e+006 1.068e+011 1.000e+000 1.178e-002 1.096e-004 
1.389e-004 4.241e+006 1.068e+011 1.000e+000 1.183e-002 1.096e-004 
1.390e-004 4.245e+006 1.068e+011 1.000e+000 1.173e-002 1.096e-004 
1.390e-004 4.248e+006 1.069e+011 1.000e+000 1.178e-002 1.096e-004 
1.390e-004 4.251e+006 1.069e+011 1.000e+000 1.174e-002 1.096e-004 
1.390e-004 4.255e+006 1.069e+011 1.000e+000 1.179e-002 1.096e-004 
1.391e-004 4.258e+006 1.069e+011 1.000e+000 1.175e-002 1.096e-004 
1.391e-004 4.261e+006 1.069e+011 1.000e+000 1.177e-002 1.096e-004 
1.391e-004 4.265e+006 1.069e+011 1.000e+000 1.170e-002 1.096e-004 
1.391e-004 4.268e+006 1.069e+011 1.000e+000 1.172e-002 1.096e-004 
1.392e-004 4.271e+006 1.069e+011 1.000e+000 1.179e-002 1.096e-004 
1.392e-004 4.275e+006 1.069e+011 1.000e+000 1.179e-002 1.096e-004 
1.392e-004 4.278e+006 1.069e+011 1.000e+000 1.186e-002 1.096e-004 
1.393e-004 4.281e+006 1.069e+011 1.000e+000 1.181e-002 1.096e-004 
1.393e-004 4.285e+006 1.069e+011 1.000e+000 1.194e-002 1.097e-004 
1.393e-004 4.288e+006 1.069e+011 1.000e+000 1.189e-002 1.097e-004 
1.393e-004 4.291e+006 1.069e+011 1.000e+000 1.195e-002 1.097e-004 
1.394e-004 4.295e+006 1.069e+011 1.000e+000 1.198e-002 1.097e-004 
1.394e-004 4.298e+006 1.069e+011 1.000e+000 1.188e-002 1.097e-004 
1.394e-004 4.301e+006 1.070e+011 1.000e+000 1.187e-002 1.097e-004 
1.395e-004 4.305e+006 1.070e+011 1.000e+000 1.194e-002 1.097e-004 
1.395e-004 4.308e+006 1.070e+011 1.000e+000 1.197e-002 1.097e-004 
1.395e-004 4.311e+006 1.070e+011 1.000e+000 1.177e-002 1.097e-004 
1.395e-004 4.315e+006 1.070e+011 1.000e+000 1.178e-002 1.097e-004 
1.396e-004 4.318e+006 1.070e+011 1.000e+000 1.184e-002 1.097e-004 
1.396e-004 4.321e+006 1.070e+011 1.000e+000 1.179e-002 1.097e-004 
1.396e-004 4.324e+006 1.070e+011 1.000e+000 1.188e-002 1.097e-004 
1.396e-004 4.328e+006 1.070e+011 1.000e+000 1.182e-002 1.097e-004 
1.397e-004 4.331e+006 1.070e+011 1.000e+000 1.181e-002 1.097e-004 
1.397e-004 4.334e+006 1.070e+011 1.000e+000 1.191e-002 1.097e-004 
1.397e-004 4.337e+006 1.070e+011 1.000e+000 1.187e-002 1.097e-004 
1.398e-004 4.341e+006 1.070e+011 1.000e+000 1.186e-002 1.097e-004 
1.398e-004 4.344e+006 1.070e+011 1.000e+000 1.192e-002 1.097e-004 
1.398e-004 4.347e+006 1.070e+011 1.000e+000 1.193e-002 1.097e-004 
1.398e-004 4.350e+006 1.070e+011 1.000e+000 1.184e-002 1.098e-004 
1.399e-004 4.353e+006 1.070e+011 1.000e+000 1.192e-002 1.098e-004 
1.399e-004 4.357e+006 1.071e+011 1.000e+000 1.193e-002 1.098e-004 
1.399e-004 4.360e+006 1.071e+011 1.000e+000 1.171e-002 1.098e-004 
1.400e-004 4.363e+006 1.071e+011 1.000e+000 1.173e-002 1.098e-004 
1.400e-004 4.366e+006 1.071e+011 1.000e+000 1.182e-002 1.098e-004 
1.400e-004 4.370e+006 1.071e+011 1.000e+000 1.171e-002 1.098e-004 
1.400e-004 4.373e+006 1.071e+011 1.000e+000 1.181e-002 1.098e-004 
1.401e-004 4.376e+006 1.071e+011 1.000e+000 1.192e-002 1.098e-004 
1.401e-004 4.379e+006 1.071e+011 1.000e+000 1.190e-002 1.098e-004 
1.401e-004 4.382e+006 1.071e+011 1.000e+000 1.211e-002 1.098e-004 
1.402e-004 4.385e+006 1.071e+011 1.000e+000 1.212e-002 1.098e-004 
1.402e-004 4.389e+006 1.071e+011 1.000e+000 1.182e-002 1.098e-004 
1.402e-004 4.391e+006 1.071e+011 1.000e+000 1.178e-002 1.098e-004 
1.402e-004 4.394e+006 1.071e+011 1.000e+000 1.205e-002 1.098e-004 
1.403e-004 4.397e+006 1.072e+011 1.000e+000 1.213e-002 1.098e-004 
1.403e-004 4.400e+006 1.072e+011 1.000e+000 1.208e-002 1.099e-004 
1.403e-004 4.404e+006 1.072e+011 1.000e+000 1.198e-002 1.099e-004 
1.403e-004 4.406e+006 1.072e+011 1.000e+000 1.198e-002 1.099e-004 
1.404e-004 4.409e+006 1.072e+011 1.000e+000 1.203e-002 1.099e-004 
1.404e-004 4.413e+006 1.072e+011 1.000e+000 1.199e-002 1.099e-004 
1.404e-004 4.416e+006 1.072e+011 1.000e+000 1.199e-002 1.099e-004 
1.405e-004 4.419e+006 1.072e+011 1.000e+000 1.208e-002 1.099e-004 
1.405e-004 4.422e+006 1.072e+011 1.000e+000 1.214e-002 1.099e-004 
1.405e-004 4.425e+006 1.072e+011 1.000e+000 1.223e-002 1.099e-004 
1.405e-004 4.429e+006 1.072e+011 1.000e+000 1.210e-002 1.099e-004 
1.406e-004 4.432e+006 1.072e+011 1.000e+000 1.207e-002 1.099e-004 
1.406e-004 4.435e+006 1.072e+011 1.000e+000 1.217e-002 1.099e-004 
1.406e-004 4.438e+006 1.073e+011 1.000e+000 1.222e-002 1.099e-004 
1.407e-004 4.441e+006 1.073e+011 1.000e+000 1.220e-002 1.099e-004 
1.407e-004 4.444e+006 1.073e+011 1.000e+000 1.229e-002 1.099e-004 
1.407e-004 4.447e+006 1.073e+011 1.000e+000 1.231e-002 1.099e-004 
1.407e-004 4.451e+006 1.073e+011 1.000e+000 1.229e-002 1.100e-004 
1.408e-004 4.454e+006 1.073e+011 1.000e+000 1.223e-002 1.100e-004 
1.408e-004 4.457e+006 1.073e+011 1.000e+000 1.214e-002 1.100e-004 
1.408e-004 4.460e+006 1.073e+011 1.000e+000 1.225e-002 1.100e-004 
1.408e-004 4.463e+006 1.073e+011 1.000e+000 1.225e-002 1.100e-004 
1.409e-004 4.466e+006 1.073e+011 1.000e+000 1.227e-002 1.100e-004 
1.409e-004 4.469e+006 1.073e+011 1.000e+000 1.227e-002 1.100e-004 
1.409e-004 4.473e+006 1.073e+011 1.000e+000 1.224e-002 1.100e-004 
1.410e-004 4.476e+006 1.073e+011 1.000e+000 1.223e-002 1.100e-004 
1.410e-004 4.479e+006 1.073e+011 1.000e+000 1.225e-002 1.100e-004 
1.410e-004 4.482e+006 1.074e+011 1.000e+000 1.221e-002 1.100e-004 
1.410e-004 4.485e+006 1.074e+011 1.000e+000 1.221e-002 1.100e-004 
1.411e-004 4.488e+006 1.074e+011 1.000e+000 1.232e-002 1.100e-004 
1.411e-004 4.467e+006 1.072e+011 1.000e+000 1.273e-002 1.102e-004 
1.411e-004 4.418e+006 1.073e+011 1.000e+000 1.301e-002 1.106e-004 
1.412e-004 4.367e+006 1.073e+011 1.000e+000 1.315e-002 1.109e-004 
1.412e-004 4.321e+006 1.074e+011 1.000e+000 1.350e-002 1.113e-004 
1.412e-004 4.292e+006 1.074e+011 1.000e+000 1.368e-002 1.115e-004 
1.412e-004 4.268e+006 1.074e+011 1.000e+000 1.304e-002 1.117e-004 
1.413e-004 4.244e+006 1.075e+011 1.000e+000 1.330e-002 1.119e-004 
1.413e-004 4.224e+006 1.075e+011 1.000e+000 1.300e-002 1.121e-004 
1.413e-004 4.205e+006 1.075e+011 1.000e+000 1.306e-002 1.122e-004 
1.413e-004 4.183e+006 1.077e+011 1.000e+000 1.306e-002 1.124e-004 
1.414e-004 4.156e+006 1.078e+011 1.000e+000 1.268e-002 1.126e-004 
1.414e-004 4.134e+006 1.079e+011 1.000e+000 1.244e-002 1.128e-004 
1.414e-004 4.107e+006 1.079e+011 1.000e+000 1.245e-002 1.130e-004 
1.415e-004 4.075e+006 1.079e+011 1.000e+000 1.266e-002 1.133e-004 
1.415e-004 4.014e+006 1.076e+011 1.000e+000 1.487e-002 1.137e-004 
1.415e-004 3.944e+006 1.075e+011 1.000e+000 1.443e-002 1.142e-004 
1.415e-004 3.895e+006 1.074e+011 1.000e+000 1.427e-002 1.146e-004 
1.416e-004 3.853e+006 1.075e+011 1.000e+000 1.399e-002 1.149e-004 
1.416e-004 3.821e+006 1.076e+011 1.000e+000 1.391e-002 1.152e-004 
1.416e-004 3.803e+006 1.076e+011 1.000e+000 1.328e-002 1.153e-004 
1.417e-004 3.789e+006 1.077e+011 1.000e+000 1.256e-002 1.154e-004 
1.417e-004 3.776e+006 1.077e+011 1.000e+000 1.259e-002 1.156e-004 
1.417e-004 3.765e+006 1.078e+011 1.000e+000 1.265e-002 1.157e-004 
1.417e-004 3.745e+006 1.079e+011 1.000e+000 1.298e-002 1.158e-004 
1.418e-004 3.707e+006 1.071e+011 1.000e+000 1.223e-002 1.161e-004 
1.418e-004 3.655e+006 1.066e+011 1.000e+000 1.231e-002 1.165e-004 
1.418e-004 3.616e+006 1.065e+011 1.000e+000 1.325e-002 1.168e-004 
1.419e-004 3.592e+006 1.064e+011 1.000e+000 1.318e-002 1.170e-004 
1.419e-004 3.574e+006 1.064e+011 1.000e+000 1.275e-002 1.172e-004 
1.419e-004 3.554e+006 1.062e+011 1.000e+000 1.283e-002 1.173e-004 
1.419e-004 3.535e+006 1.062e+011 1.000e+000 1.222e-002 1.175e-004 
1.420e-004 3.529e+006 1.062e+011 1.000e+000 1.144e-002 1.176e-004 
1.420e-004 3.529e+006 1.063e+011 1.000e+000 1.135e-002 1.176e-004 
1.420e-004 3.530e+006 1.063e+011 1.000e+000 1.135e-002 1.176e-004 
1.420e-004 3.533e+006 1.063e+011 1.000e+000 1.154e-002 1.176e-004 
1.421e-004 3.536e+006 1.063e+011 1.000e+000 1.156e-002 1.176e-004 
1.421e-004 3.540e+006 1.063e+011 1.000e+000 1.157e-002 1.176e-004 
1.421e-004 3.544e+006 1.062e+011 1.000e+000 1.151e-002 1.176e-004 
1.422e-004 3.548e+006 1.062e+011 1.000e+000 1.149e-002 1.176e-004 
1.422e-004 3.551e+006 1.062e+011 1.000e+000 1.156e-002 1.176e-004 
1.422e-004 3.555e+006 1.062e+011 1.000e+000 1.156e-002 1.176e-004 
1.422e-004 3.559e+006 1.062e+011 1.000e+000 1.157e-002 1.176e-004 
1.423e-004 3.563e+006 1.062e+011 1.000e+000 1.155e-002 1.176e-004 
1.423e-004 3.566e+006 1.062e+011 1.000e+000 1.163e-002 1.176e-004 
1.423e-004 3.570e+006 1.062e+011 1.000e+000 1.154e-002 1.176e-004 
1.424e-004 3.574e+006 1.062e+011 1.000e+000 1.164e-002 1.176e-004 
1.424e-004 3.578e+006 1.062e+011 1.000e+000 1.160e-002 1.176e-004 
1.424e-004 3.581e+006 1.063e+011 1.000e+000 1.160e-002 1.176e-004 
1.424e-004 3.585e+006 1.063e+011 1.000e+000 1.162e-002 1.176e-004 
1.425e-004 3.589e+006 1.063e+011 1.000e+000 1.163e-002 1.176e-004 
1.425e-004 3.593e+006 1.063e+011 1.000e+000 1.169e-002 1.176e-004 
1.425e-004 3.596e+006 1.063e+011 1.000e+000 1.173e-002 1.176e-004 
1.425e-004 3.600e+006 1.063e+011 1.000e+000 1.167e-002 1.176e-004 
1.426e-004 3.603e+006 1.063e+011 1.000e+000 1.171e-002 1.176e-004 
1.426e-004 3.607e+006 1.063e+011 1.000e+000 1.182e-002 1.177e-004 
1.426e-004 3.611e+006 1.063e+011 1.000e+000 1.174e-002 1.177e-004 
1.427e-004 3.614e+006 1.063e+011 1.000e+000 1.177e-002 1.177e-004 
1.427e-004 3.618e+006 1.063e+011 1.000e+000 1.176e-002 1.177e-004 
1.427e-004 3.622e+006 1.063e+011 1.000e+000 1.169e-002 1.177e-004 
1.427e-004 3.625e+006 1.063e+011 1.000e+000 1.171e-002 1.177e-004 
1.428e-004 3.629e+006 1.063e+011 1.000e+000 1.171e-002 1.177e-004 
1.428e-004 3.633e+006 1.063e+011 1.000e+000 1.186e-002 1.177e-004 
1.428e-004 3.636e+006 1.063e+011 1.000e+000 1.176e-002 1.177e-004 
1.429e-004 3.640e+006 1.063e+011 1.000e+000 1.191e-002 1.177e-004 
1.429e-004 3.644e+006 1.063e+011 1.000e+000 1.142e-002 1.177e-004 
1.429e-004 3.647e+006 1.063e+011 1.000e+000 1.143e-002 1.177e-004 
1.429e-004 3.651e+006 1.063e+011 1.000e+000 1.137e-002 1.177e-004 
1.430e-004 3.655e+006 1.063e+011 1.000e+000 1.137e-002 1.177e-004 
1.430e-004 3.659e+006 1.063e+011 1.000e+000 1.140e-002 1.177e-004 
1.430e-004 3.662e+006 1.063e+011 1.000e+000 1.145e-002 1.177e-004 
1.430e-004 3.666e+006 1.063e+011 1.000e+000 1.145e-002 1.177e-004 
1.431e-004 3.670e+006 1.063e+011 1.000e+000 1.145e-002 1.177e-004 
1.431e-004 3.673e+006 1.063e+011 1.000e+000 1.142e-002 1.177e-004 
1.431e-004 3.677e+006 1.063e+011 1.000e+000 1.140e-002 1.177e-004 
1.432e-004 3.681e+006 1.063e+011 1.000e+000 1.146e-002 1.177e-004 
1.432e-004 3.684e+006 1.063e+011 1.000e+000 1.140e-002 1.177e-004 
1.432e-004 3.688e+006 1.063e+011 1.000e+000 1.136e-002 1.177e-004 
1.432e-004 3.692e+006 1.063e+011 1.000e+000 1.147e-002 1.177e-004 
1.433e-004 3.695e+006 1.063e+011 1.000e+000 1.144e-002 1.177e-004 
1.433e-004 3.699e+006 1.063e+011 1.000e+000 1.137e-002 1.177e-004 
1.433e-004 3.703e+006 1.063e+011 1.000e+000 1.140e-002 1.177e-004 
1.434e-004 3.706e+006 1.063e+011 1.000e+000 1.139e-002 1.177e-004 
1.434e-004 3.710e+006 1.063e+011 1.000e+000 1.135e-002 1.177e-004 
1.434e-004 3.714e+006 1.064e+011 1.000e+000 1.135e-002 1.177e-004 
1.434e-004 3.717e+006 1.064e+011 1.000e+000 1.131e-002 1.177e-004 
1.435e-004 3.721e+006 1.064e+011 1.000e+000 1.137e-002 1.177e-004 
1.435e-004 3.725e+006 1.064e+011 1.000e+000 1.149e-002 1.177e-004 
1.435e-004 3.728e+006 1.064e+011 1.000e+000 1.139e-002 1.177e-004 
1.436e-004 3.732e+006 1.064e+011 1.000e+000 1.137e-002 1.177e-004 
1.436e-004 3.735e+006 1.064e+011 1.000e+000 1.144e-002 1.177e-004 
1.436e-004 3.739e+006 1.064e+011 1.000e+000 1.140e-002 1.177e-004 
1.436e-004 3.743e+006 1.064e+011 1.000e+000 1.138e-002 1.177e-004 
1.437e-004 3.746e+006 1.064e+011 1.000e+000 1.145e-002 1.177e-004 
1.437e-004 3.750e+006 1.064e+011 1.000e+000 1.143e-002 1.177e-004 
1.437e-004 3.754e+006 1.064e+011 1.000e+000 1.132e-002 1.178e-004 
1.437e-004 3.757e+006 1.064e+011 1.000e+000 1.134e-002 1.178e-004 
1.438e-004 3.761e+006 1.064e+011 1.000e+000 1.136e-002 1.178e-004 
1.438e-004 3.764e+006 1.064e+011 1.000e+000 1.129e-002 1.178e-004 
1.438e-004 3.768e+006 1.064e+011 1.000e+000 1.129e-002 1.178e-004 
1.439e-004 3.772e+006 1.064e+011 1.000e+000 1.130e-002 1.178e-004 
1.439e-004 3.775e+006 1.064e+011 1.000e+000 1.117e-002 1.178e-004 
1.439e-004 3.779e+006 1.064e+011 1.000e+000 1.125e-002 1.178e-004 
1.439e-004 3.783e+006 1.064e+011 1.000e+000 1.123e-002 1.178e-004 
1.440e-004 3.786e+006 1.064e+011 1.000e+000 1.127e-002 1.178e-004 
1.440e-004 3.790e+006 1.064e+011 1.000e+000 1.126e-002 1.178e-004 
1.440e-004 3.794e+006 1.064e+011 1.000e+000 1.130e-002 1.178e-004 
1.441e-004 3.797e+006 1.064e+011 1.000e+000 1.130e-002 1.178e-004 
1.441e-004 3.801e+006 1.064e+011 1.000e+000 1.128e-002 1.178e-004 
1.441e-004 3.805e+006 1.064e+011 1.000e+000 1.119e-002 1.178e-004 
1.441e-004 3.808e+006 1.064e+011 1.000e+000 1.128e-002 1.178e-004 
1.442e-004 3.812e+006 1.064e+011 1.000e+000 1.139e-002 1.178e-004 
1.442e-004 3.816e+006 1.065e+011 1.000e+000 1.126e-002 1.178e-004 
1.442e-004 3.819e+006 1.065e+011 1.000e+000 1.132e-002 1.178e-004 
1.442e-004 3.823e+006 1.065e+011 1.000e+000 1.129e-002 1.178e-004 
1.443e-004 3.827e+006 1.065e+011 1.000e+000 1.125e-002 1.178e-004 
1.443e-004 3.830e+006 1.065e+011 1.000e+000 1.131e-002 1.178e-004 
1.443e-004 3.834e+006 1.065e+011 1.000e+000 1.129e-002 1.178e-004 
1.444e-004 3.838e+006 1.065e+011 1.000e+000 1.128e-002 1.178e-004 
1.444e-004 3.842e+006 1.065e+011 1.000e+000 1.128e-002 1.178e-004 
1.444e-004 3.845e+006 1.065e+011 1.000e+000 1.121e-002 1.178e-004 
1.444e-004 3.849e+006 1.065e+011 1.000e+000 1.125e-002 1.178e-004 
1.445e-004 3.852e+006 1.065e+011 1.000e+000 1.120e-002 1.178e-004 
1.445e-004 3.856e+006 1.065e+011 1.000e+000 1.124e-002 1.178e-004 
1.445e-004 3.860e+006 1.065e+011 1.000e+000 1.121e-002 1.178e-004 
1.446e-004 3.863e+006 1.065e+011 1.000e+000 1.129e-002 1.178e-004 
1.446e-004 3.867e+006 1.065e+011 1.000e+000 1.132e-002 1.178e-004 
1.446e-004 3.871e+006 1.065e+011 1.000e+000 1.131e-002 1.178e-004 
1.446e-004 3.874e+006 1.065e+011 1.000e+000 1.133e-002 1.178e-004 
1.447e-004 3.878e+006 1.065e+011 1.000e+000 1.134e-002 1.178e-004 
1.447e-004 3.882e+006 1.065e+011 1.000e+000 1.137e-002 1.178e-004 
1.447e-004 3.885e+006 1.065e+011 1.000e+000 1.130e-002 1.178e-004 
1.447e-004 3.889e+006 1.065e+011 1.000e+000 1.139e-002 1.178e-004 
1.448e-004 3.893e+006 1.065e+011 1.000e+000 1.138e-002 1.178e-004 
1.448e-004 3.896e+006 1.065e+011 1.000e+000 1.137e-002 1.179e-004 
1.448e-004 3.900e+006 1.065e+011 1.000e+000 1.137e-002 1.179e-004 
1.449e-004 3.904e+006 1.065e+011 1.000e+000 1.131e-002 1.179e-004 
1.449e-004 3.907e+006 1.065e+011 1.000e+000 1.127e-002 1.179e-004 
1.449e-004 3.911e+006 1.065e+011 1.000e+000 1.133e-002 1.179e-004 
1.449e-004 3.915e+006 1.065e+011 1.000e+000 1.130e-002 1.179e-004 
1.450e-004 3.918e+006 1.065e+011 1.000e+000 1.136e-002 1.179e-004 
1.450e-004 3.922e+006 1.065e+011 1.000e+000 1.132e-002 1.179e-004 
1.450e-004 3.926e+006 1.065e+011 1.000e+000 1.128e-002 1.179e-004 
1.451e-004 3.929e+006 1.066e+011 1.000e+000 1.124e-002 1.179e-004 
1.451e-004 3.933e+006 1.066e+011 1.000e+000 1.130e-002 1.179e-004 
1.451e-004 3.937e+006 1.066e+011 1.000e+000 1.128e-002 1.179e-004 
1.451e-004 3.940e+006 1.066e+011 1.000e+000 1.131e-002 1.179e-004 
1.452e-004 3.944e+006 1.066e+011 1.000e+000 1.133e-002 1.179e-004 
1.452e-004 3.948e+006 1.066e+011 1.000e+000 1.128e-002 1.179e-004 
1.452e-004 3.951e+006 1.066e+011 1.000e+000 1.127e-002 1.179e-004 
1.452e-004 3.955e+006 1.066e+011 1.000e+000 1.117e-002 1.179e-004 
1.453e-004 3.959e+006 1.066e+011 1.000e+000 1.125e-002 1.179e-004 
1.453e-004 3.962e+006 1.066e+011 1.000e+000 1.124e-002 1.179e-004 
1.453e-004 3.966e+006 1.066e+011 1.000e+000 1.127e-002 1.179e-004 
1.454e-004 3.970e+006 1.066e+011 1.000e+000 1.137e-002 1.179e-004 
1.454e-004 3.973e+006 1.066e+011 1.000e+000 1.140e-002 1.179e-004 
1.454e-004 3.977e+006 1.066e+011 1.000e+000 1.133e-002 1.179e-004 
1.454e-004 3.981e+006 1.066e+011 1.000e+000 1.132e-002 1.179e-004 
1.455e-004 3.984e+006 1.066e+011 1.000e+000 1.131e-002 1.179e-004 
1.455e-004 3.988e+006 1.066e+011 1.000e+000 1.124e-002 1.179e-004 
1.455e-004 3.991e+006 1.066e+011 1.000e+000 1.124e-002 1.179e-004 
1.456e-004 3.995e+006 1.066e+011 1.000e+000 1.130e-002 1.179e-004 
1.456e-004 3.999e+006 1.066e+011 1.000e+000 1.128e-002 1.179e-004 
1.456e-004 4.002e+006 1.066e+011 1.000e+000 1.120e-002 1.179e-004 
1.456e-004 4.006e+006 1.066e+011 1.000e+000 1.125e-002 1.179e-004 
1.457e-004 4.009e+006 1.066e+011 1.000e+000 1.131e-002 1.179e-004 
1.457e-004 4.013e+006 1.066e+011 1.000e+000 1.123e-002 1.179e-004 
1.457e-004 4.017e+006 1.066e+011 1.000e+000 1.125e-002 1.179e-004 
1.458e-004 4.020e+006 1.066e+011 1.000e+000 1.126e-002 1.179e-004 
1.458e-004 4.024e+006 1.066e+011 1.000e+000 1.126e-002 1.179e-004 
1.458e-004 4.028e+006 1.067e+011 1.000e+000 1.122e-002 1.179e-004 
1.458e-004 4.031e+006 1.067e+011 1.000e+000 1.129e-002 1.179e-004 
1.459e-004 4.035e+006 1.067e+011 1.000e+000 1.133e-002 1.180e-004 
1.459e-004 4.033e+006 1.066e+011 1.000e+000 1.149e-002 1.180e-004 
1.459e-004 4.015e+006 1.067e+011 1.000e+000 1.173e-002 1.181e-004 
1.459e-004 4.002e+006 1.067e+011 1.000e+000 1.204e-002 1.183e-004 
1.460e-004 3.996e+006 1.068e+011 1.000e+000 1.224e-002 1.183e-004 
1.460e-004 3.960e+006 1.061e+011 1.000e+000 1.260e-002 1.186e-004 
1.460e-004 3.914e+006 1.059e+011 1.000e+000 1.202e-002 1.190e-004 
1.461e-004 3.855e+006 1.060e+011 1.000e+000 1.205e-002 1.194e-004 
1.461e-004 3.807e+006 1.060e+011 1.000e+000 1.122e-002 1.198e-004 
1.461e-004 3.760e+006 1.061e+011 1.000e+000 1.329e-002 1.201e-004 
1.461e-004 3.714e+006 1.062e+011 1.000e+000 1.549e-002 1.205e-004 
1.462e-004 3.669e+006 1.057e+011 1.000e+000 1.228e-002 1.208e-004 
1.462e-004 3.614e+006 1.055e+011 1.000e+000 1.169e-002 1.212e-004 
1.462e-004 3.572e+006 1.056e+011 1.000e+000 1.084e-002 1.215e-004 
1.463e-004 3.558e+006 1.056e+011 1.000e+000 1.045e-002 1.216e-004 
1.463e-004 3.553e+006 1.056e+011 1.000e+000 1.036e-002 1.217e-004 
1.463e-004 3.549e+006 1.057e+011 1.000e+000 1.039e-002 1.218e-004 
1.463e-004 3.546e+006 1.058e+011 1.000e+000 1.083e-002 1.218e-004 
1.464e-004 3.550e+006 1.058e+011 1.000e+000 1.104e-002 1.218e-004 
1.464e-004 3.552e+006 1.058e+011 1.000e+000 1.114e-002 1.218e-004 
1.464e-004 3.555e+006 1.058e+011 1.000e+000 1.097e-002 1.218e-004 
1.464e-004 3.557e+006 1.058e+011 1.000e+000 1.104e-002 1.218e-004 
1.465e-004 3.560e+006 1.058e+011 1.000e+000 1.104e-002 1.219e-004 
1.465e-004 3.563e+006 1.058e+011 1.000e+000 1.097e-002 1.219e-004 
1.465e-004 3.565e+006 1.058e+011 1.000e+000 1.088e-002 1.219e-004 
1.466e-004 3.568e+006 1.058e+011 1.000e+000 1.086e-002 1.219e-004 
1.466e-004 3.571e+006 1.058e+011 1.000e+000 1.087e-002 1.219e-004 
1.466e-004 3.574e+006 1.058e+011 1.000e+000 1.090e-002 1.219e-004 
1.466e-004 3.576e+006 1.058e+011 1.000e+000 1.087e-002 1.219e-004 
1.467e-004 3.579e+006 1.058e+011 1.000e+000 1.085e-002 1.219e-004 
1.467e-004 3.582e+006 1.058e+011 1.000e+000 1.077e-002 1.219e-004 
1.467e-004 3.585e+006 1.059e+011 1.000e+000 1.091e-002 1.219e-004 
1.468e-004 3.589e+006 1.059e+011 1.000e+000 1.086e-002 1.219e-004 
1.468e-004 3.592e+006 1.059e+011 1.000e+000 1.082e-002 1.219e-004 
1.468e-004 3.595e+006 1.059e+011 1.000e+000 1.082e-002 1.219e-004 
1.468e-004 3.598e+006 1.059e+011 1.000e+000 1.088e-002 1.219e-004 
1.469e-004 3.602e+006 1.059e+011 1.000e+000 1.093e-002 1.220e-004 
1.469e-004 3.605e+006 1.059e+011 1.000e+000 1.096e-002 1.220e-004 
1.469e-004 3.608e+006 1.059e+011 1.000e+000 1.101e-002 1.220e-004 
1.469e-004 3.612e+006 1.059e+011 1.000e+000 1.100e-002 1.220e-004 
1.470e-004 3.616e+006 1.059e+011 1.000e+000 1.099e-002 1.220e-004 
1.470e-004 3.619e+006 1.059e+011 1.000e+000 1.085e-002 1.220e-004 
1.470e-004 3.623e+006 1.059e+011 1.000e+000 1.087e-002 1.220e-004 
1.471e-004 3.626e+006 1.059e+011 1.000e+000 1.086e-002 1.220e-004 
1.471e-004 3.630e+006 1.059e+011 1.000e+000 1.093e-002 1.220e-004 
1.471e-004 3.633e+006 1.059e+011 1.000e+000 1.088e-002 1.220e-004 
1.471e-004 3.637e+006 1.059e+011 1.000e+000 1.089e-002 1.220e-004 
1.472e-004 3.641e+006 1.059e+011 1.000e+000 1.085e-002 1.220e-004 
1.472e-004 3.644e+006 1.059e+011 1.000e+000 1.083e-002 1.220e-004 
1.472e-004 3.648e+006 1.059e+011 1.000e+000 1.083e-002 1.220e-004 
1.473e-004 3.652e+006 1.059e+011 1.000e+000 1.080e-002 1.220e-004 
1.473e-004 3.640e+006 1.059e+011 1.000e+000 1.071e-002 1.221e-004 
1.473e-004 3.634e+006 1.059e+011 1.000e+000 1.014e-002 1.222e-004 
1.473e-004 3.633e+006 1.059e+011 1.000e+000 1.023e-002 1.222e-004 
1.474e-004 3.633e+006 1.060e+011 1.000e+000 1.012e-002 1.222e-004 
1.474e-004 3.634e+006 1.060e+011 1.000e+000 1.070e-002 1.223e-004 
1.474e-004 3.636e+006 1.060e+011 1.000e+000 1.069e-002 1.223e-004 
1.475e-004 3.638e+006 1.060e+011 1.000e+000 1.068e-002 1.223e-004 
1.475e-004 3.640e+006 1.060e+011 1.000e+000 1.045e-002 1.223e-004 
1.475e-004 3.643e+006 1.060e+011 1.000e+000 1.073e-002 1.223e-004 
1.475e-004 3.646e+006 1.060e+011 1.000e+000 1.070e-002 1.223e-004 
1.476e-004 3.649e+006 1.060e+011 1.000e+000 1.060e-002 1.223e-004 
1.476e-004 3.652e+006 1.061e+011 1.000e+000 1.074e-002 1.223e-004 
1.476e-004 3.655e+006 1.061e+011 1.000e+000 1.070e-002 1.223e-004 
1.476e-004 3.659e+006 1.061e+011 1.000e+000 1.069e-002 1.223e-004 
1.477e-004 3.662e+006 1.061e+011 1.000e+000 1.069e-002 1.223e-004 
1.477e-004 3.665e+006 1.061e+011 1.000e+000 1.061e-002 1.223e-004 
1.477e-004 3.669e+006 1.061e+011 1.000e+000 1.067e-002 1.224e-004 
1.478e-004 3.672e+006 1.061e+011 1.000e+000 1.069e-002 1.224e-004 
1.478e-004 3.676e+006 1.061e+011 1.000e+000 1.073e-002 1.224e-004 
1.478e-004 3.679e+006 1.061e+011 1.000e+000 1.075e-002 1.224e-004 
1.478e-004 3.683e+006 1.061e+011 1.000e+000 1.075e-002 1.224e-004 
1.479e-004 3.686e+006 1.061e+011 1.000e+000 1.070e-002 1.224e-004 
1.479e-004 3.690e+006 1.061e+011 1.000e+000 1.073e-002 1.224e-004 
1.479e-004 3.693e+006 1.061e+011 1.000e+000 1.068e-002 1.224e-004 
1.480e-004 3.697e+006 1.061e+011 1.000e+000 1.073e-002 1.224e-004 
1.480e-004 3.700e+006 1.061e+011 1.000e+000 1.064e-002 1.224e-004 
1.480e-004 3.704e+006 1.061e+011 1.000e+000 1.061e-002 1.224e-004 
1.480e-004 3.708e+006 1.061e+011 1.000e+000 1.062e-002 1.224e-004 
1.481e-004 3.711e+006 1.061e+011 1.000e+000 1.061e-002 1.224e-004 
1.481e-004 3.715e+006 1.061e+011 1.000e+000 1.060e-002 1.224e-004 
1.481e-004 3.718e+006 1.061e+011 1.000e+000 1.058e-002 1.224e-004 
1.481e-004 3.722e+006 1.061e+011 1.000e+000 1.057e-002 1.224e-004 
1.482e-004 3.725e+006 1.061e+011 1.000e+000 1.061e-002 1.224e-004 
1.482e-004 3.729e+006 1.062e+011 1.000e+000 1.056e-002 1.224e-004 
1.482e-004 3.732e+006 1.062e+011 1.000e+000 1.058e-002 1.224e-004 
1.483e-004 3.735e+006 1.062e+011 1.000e+000 1.061e-002 1.224e-004 
1.483e-004 3.739e+006 1.062e+011 1.000e+000 1.057e-002 1.224e-004 
1.483e-004 3.742e+006 1.062e+011 1.000e+000 1.058e-002 1.224e-004 
1.483e-004 3.746e+006 1.062e+011 1.000e+000 1.055e-002 1.224e-004 
1.484e-004 3.749e+006 1.062e+011 1.000e+000 1.052e-002 1.224e-004 
1.484e-004 3.753e+006 1.062e+011 1.000e+000 1.062e-002 1.224e-004 
1.484e-004 3.756e+006 1.062e+011 1.000e+000 1.062e-002 1.224e-004 
1.485e-004 3.760e+006 1.062e+011 1.000e+000 1.061e-002 1.224e-004 
1.485e-004 3.763e+006 1.062e+011 1.000e+000 1.063e-002 1.224e-004 
1.485e-004 3.767e+006 1.062e+011 1.000e+000 1.017e-002 1.225e-004 
1.485e-004 3.771e+006 1.062e+011 1.000e+000 1.019e-002 1.225e-004 
1.486e-004 3.774e+006 1.062e+011 1.000e+000 1.027e-002 1.225e-004 
1.486e-004 3.777e+006 1.062e+011 1.000e+000 1.026e-002 1.225e-004 
1.486e-004 3.781e+006 1.062e+011 1.000e+000 1.035e-002 1.225e-004 
1.486e-004 3.784e+006 1.062e+011 1.000e+000 1.037e-002 1.225e-004 
1.487e-004 3.788e+006 1.062e+011 1.000e+000 1.042e-002 1.225e-004 
1.487e-004 3.791e+006 1.062e+011 1.000e+000 1.038e-002 1.225e-004 
1.487e-004 3.794e+006 1.062e+011 1.000e+000 1.041e-002 1.225e-004 
1.488e-004 3.798e+006 1.063e+011 1.000e+000 1.033e-002 1.225e-004 
1.488e-004 3.802e+006 1.063e+011 1.000e+000 1.031e-002 1.225e-004 
1.488e-004 3.805e+006 1.063e+011 1.000e+000 1.078e-002 1.225e-004 
1.488e-004 3.808e+006 1.063e+011 1.000e+000 1.076e-002 1.225e-004 
1.489e-004 3.812e+006 1.063e+011 1.000e+000 1.076e-002 1.225e-004 
1.489e-004 3.815e+006 1.063e+011 1.000e+000 1.072e-002 1.225e-004 
1.489e-004 3.819e+006 1.063e+011 1.000e+000 1.073e-002 1.225e-004 
1.490e-004 3.822e+006 1.063e+011 1.000e+000 1.032e-002 1.225e-004 
1.490e-004 3.826e+006 1.063e+011 1.000e+000 1.032e-002 1.225e-004 
1.490e-004 3.829e+006 1.063e+011 1.000e+000 1.031e-002 1.225e-004 
1.490e-004 3.832e+006 1.063e+011 1.000e+000 1.074e-002 1.225e-004 
1.491e-004 3.836e+006 1.063e+011 1.000e+000 1.077e-002 1.225e-004 
1.491e-004 3.839e+006 1.063e+011 1.000e+000 1.080e-002 1.225e-004 
1.491e-004 3.843e+006 1.063e+011 1.000e+000 1.074e-002 1.225e-004 
1.492e-004 3.846e+006 1.063e+011 1.000e+000 1.072e-002 1.225e-004 
1.492e-004 3.850e+006 1.063e+011 1.000e+000 1.076e-002 1.225e-004 
1.492e-004 3.853e+006 1.063e+011 1.000e+000 1.075e-002 1.226e-004 
1.492e-004 3.857e+006 1.063e+011 1.000e+000 1.031e-002 1.226e-004 
1.493e-004 3.860e+006 1.063e+011 1.000e+000 1.073e-002 1.226e-004 
1.493e-004 3.864e+006 1.063e+011 1.000e+000 1.072e-002 1.226e-004 
1.493e-004 3.867e+006 1.063e+011 1.000e+000 1.078e-002 1.226e-004 
1.493e-004 3.871e+006 1.064e+011 1.000e+000 1.029e-002 1.226e-004 
1.494e-004 3.874e+006 1.064e+011 1.000e+000 1.026e-002 1.226e-004 
1.494e-004 3.878e+006 1.064e+011 1.000e+000 1.066e-002 1.226e-004 
1.494e-004 3.882e+006 1.064e+011 1.000e+000 1.069e-002 1.226e-004 
1.495e-004 3.885e+006 1.064e+011 1.000e+000 1.071e-002 1.226e-004 
1.495e-004 3.889e+006 1.064e+011 1.000e+000 1.070e-002 1.226e-004 
1.495e-004 3.892e+006 1.064e+011 1.000e+000 1.070e-002 1.226e-004 
1.495e-004 3.896e+006 1.064e+011 1.000e+000 1.071e-002 1.226e-004 
1.496e-004 3.899e+006 1.064e+011 1.000e+000 1.070e-002 1.226e-004 
1.496e-004 3.903e+006 1.064e+011 1.000e+000 1.074e-002 1.226e-004 
1.496e-004 3.906e+006 1.064e+011 1.000e+000 1.072e-002 1.226e-004 
1.497e-004 3.910e+006 1.064e+011 1.000e+000 1.075e-002 1.226e-004 
1.497e-004 3.913e+006 1.064e+011 1.000e+000 1.077e-002 1.226e-004 
1.497e-004 3.917e+006 1.064e+011 1.000e+000 1.078e-002 1.226e-004 
1.497e-004 3.920e+006 1.064e+011 1.000e+000 1.077e-002 1.226e-004 
1.498e-004 3.924e+006 1.064e+011 1.000e+000 1.080e-002 1.226e-004 
1.498e-004 3.928e+006 1.064e+011 1.000e+000 1.089e-002 1.226e-004 
1.498e-004 3.931e+006 1.064e+011 1.000e+000 1.085e-002 1.226e-004 
1.498e-004 3.934e+006 1.064e+011 1.000e+000 1.083e-002 1.226e-004 
1.499e-004 3.938e+006 1.064e+011 1.000e+000 1.081e-002 1.226e-004 
1.499e-004 3.941e+006 1.064e+011 1.000e+000 1.084e-002 1.226e-004 
1.499e-004 3.944e+006 1.064e+011 1.000e+000 1.086e-002 1.226e-004 
1.500e-004 3.948e+006 1.065e+011 1.000e+000 1.090e-002 1.226e-004 
1.500e-004 3.952e+006 1.065e+011 1.000e+000 1.084e-002 1.227e-004 
1.500e-004 3.955e+006 1.065e+011 1.000e+000 1.087e-002 1.227e-004 
1.500e-004 3.959e+006 1.065e+011 1.000e+000 1.091e-002 1.227e-004 
1.501e-004 3.963e+006 1.065e+011 1.000e+000 1.089e-002 1.227e-004 
1.501e-004 3.966e+006 1.065e+011 1.000e+000 1.096e-002 1.227e-004 
1.501e-004 3.970e+006 1.065e+011 1.000e+000 1.099e-002 1.227e-004 
1.502e-004 3.973e+006 1.065e+011 1.000e+000 1.097e-002 1.227e-004 
1.502e-004 3.977e+006 1.065e+011 1.000e+000 1.097e-002 1.227e-004 
1.502e-004 3.980e+006 1.065e+011 1.000e+000 1.095e-002 1.227e-004 
1.502e-004 3.984e+006 1.065e+011 1.000e+000 1.094e-002 1.227e-004 
1.503e-004 3.987e+006 1.065e+011 1.000e+000 1.099e-002 1.227e-004 
1.503e-004 3.991e+006 1.065e+011 1.000e+000 1.095e-002 1.227e-004 
1.503e-004 3.994e+006 1.065e+011 1.000e+000 1.097e-002 1.227e-004 
1.503e-004 3.998e+006 1.065e+011 1.000e+000 1.103e-002 1.227e-004 
1.504e-004 4.001e+006 1.065e+011 1.000e+000 1.102e-002 1.227e-004 
1.504e-004 4.005e+006 1.065e+011 1.000e+000 1.102e-002 1.227e-004 
1.504e-004 4.008e+006 1.065e+011 1.000e+000 1.104e-002 1.227e-004 
1.505e-004 4.011e+006 1.065e+011 1.000e+000 1.103e-002 1.227e-004 
1.505e-004 4.015e+006 1.065e+011 1.000e+000 1.103e-002 1.227e-004 
1.505e-004 4.018e+006 1.065e+011 1.000e+000 1.109e-002 1.227e-004 
1.505e-004 4.022e+006 1.065e+011 1.000e+000 1.101e-002 1.227e-004 
1.506e-004 4.026e+006 1.065e+011 1.000e+000 1.101e-002 1.227e-004 
1.506e-004 4.029e+006 1.066e+011 1.000e+000 1.099e-002 1.227e-004 
1.506e-004 4.033e+006 1.066e+011 1.000e+000 1.091e-002 1.227e-004 
1.507e-004 4.036e+006 1.066e+011 1.000e+000 1.093e-002 1.227e-004 
1.507e-004 4.040e+006 1.066e+011 1.000e+000 1.094e-002 1.227e-004 
1.507e-004 4.044e+006 1.066e+011 1.000e+000 1.090e-002 1.227e-004 
1.507e-004 4.047e+006 1.066e+011 1.000e+000 1.093e-002 1.227e-004 
1.508e-004 4.051e+006 1.066e+011 1.000e+000 1.095e-002 1.227e-004 
1.508e-004 4.054e+006 1.066e+011 1.000e+000 1.099e-002 1.228e-004 
1.508e-004 4.058e+006 1.066e+011 1.000e+000 1.105e-002 1.228e-004 
1.508e-004 4.061e+006 1.066e+011 1.000e+000 1.094e-002 1.228e-004 
1.509e-004 4.065e+006 1.066e+011 1.000e+000 1.103e-002 1.228e-004 
1.509e-004 4.068e+006 1.066e+011 1.000e+000 1.102e-002 1.228e-004 
1.509e-004 4.072e+006 1.066e+011 1.000e+000 1.100e-002 1.228e-004 
1.510e-004 4.075e+006 1.066e+011 1.000e+000 1.107e-002 1.228e-004 
1.510e-004 4.079e+006 1.066e+011 1.000e+000 1.097e-002 1.228e-004 
1.510e-004 4.082e+006 1.066e+011 1.000e+000 1.098e-002 1.228e-004 
1.510e-004 4.086e+006 1.066e+011 1.000e+000 1.099e-002 1.228e-004 
1.511e-004 4.089e+006 1.066e+011 1.000e+000 1.096e-002 1.228e-004 
1.511e-004 4.093e+006 1.066e+011 1.000e+000 1.089e-002 1.228e-004 
1.511e-004 4.096e+006 1.066e+011 1.000e+000 1.093e-002 1.228e-004 
1.512e-004 4.100e+006 1.066e+011 1.000e+000 1.101e-002 1.228e-004 
1.512e-004 4.103e+006 1.066e+011 1.000e+000 1.098e-002 1.228e-004 
1.512e-004 4.107e+006 1.066e+011 1.000e+000 1.093e-002 1.228e-004 
1.512e-004 4.110e+006 1.067e+011 1.000e+000 1.096e-002 1.228e-004 
1.513e-004 4.114e+006 1.067e+011 1.000e+000 1.100e-002 1.228e-004 
1.513e-004 4.117e+006 1.067e+011 1.000e+000 1.095e-002 1.228e-004 
1.513e-004 4.121e+006 1.067e+011 1.000e+000 1.095e-002 1.228e-004 
1.514e-004 4.124e+006 1.067e+011 1.000e+000 1.101e-002 1.228e-004 
1.514e-004 4.128e+006 1.067e+011 1.000e+000 1.109e-002 1.228e-004 
1.514e-004 4.132e+006 1.067e+011 1.000e+000 1.104e-002 1.228e-004 
1.514e-004 4.135e+006 1.067e+011 1.000e+000 1.104e-002 1.228e-004 
1.515e-004 4.139e+006 1.067e+011 1.000e+000 1.097e-002 1.228e-004 
1.515e-004 4.142e+006 1.067e+011 1.000e+000 1.102e-002 1.228e-004 
1.515e-004 4.145e+006 1.067e+011 1.000e+000 1.095e-002 1.228e-004 
1.515e-004 4.149e+006 1.067e+011 1.000e+000 1.097e-002 1.228e-004 
1.516e-004 4.152e+006 1.067e+011 1.000e+000 1.096e-002 1.229e-004 
1.516e-004 4.156e+006 1.067e+011 1.000e+000 1.104e-002 1.229e-004 
1.516e-004 4.159e+006 1.067e+011 1.000e+000 1.111e-002 1.229e-004 
1.517e-004 4.162e+006 1.067e+011 1.000e+000 1.108e-002 1.229e-004 
1.517e-004 4.166e+006 1.067e+011 1.000e+000 1.113e-002 1.229e-004 
1.517e-004 4.169e+006 1.067e+011 1.000e+000 1.108e-002 1.229e-004 
1.517e-004 4.173e+006 1.067e+011 1.000e+000 1.115e-002 1.229e-004 
1.518e-004 4.176e+006 1.068e+011 1.000e+000 1.109e-002 1.229e-004 
1.518e-004 4.180e+006 1.068e+011 1.000e+000 1.107e-002 1.229e-004 
1.518e-004 4.183e+006 1.068e+011 1.000e+000 1.096e-002 1.229e-004 
1.519e-004 4.187e+006 1.068e+011 1.000e+000 1.108e-002 1.229e-004 
1.519e-004 4.190e+006 1.068e+011 1.000e+000 1.105e-002 1.229e-004 
1.519e-004 4.194e+006 1.068e+011 1.000e+000 1.107e-002 1.229e-004 
1.519e-004 4.197e+006 1.068e+011 1.000e+000 1.068e-002 1.229e-004 
1.520e-004 4.201e+006 1.068e+011 1.000e+000 1.111e-002 1.229e-004 
1.520e-004 4.204e+006 1.068e+011 1.000e+000 1.095e-002 1.229e-004 
1.520e-004 4.208e+006 1.068e+011 1.000e+000 1.094e-002 1.229e-004 
1.520e-004 4.211e+006 1.068e+011 1.000e+000 1.094e-002 1.229e-004 
1.521e-004 4.215e+006 1.068e+011 1.000e+000 1.102e-002 1.229e-004 
1.521e-004 4.218e+006 1.068e+011 1.000e+000 1.102e-002 1.229e-004 
1.521e-004 4.222e+006 1.068e+011 1.000e+000 1.106e-002 1.229e-004 
1.522e-004 4.225e+006 1.068e+011 1.000e+000 1.102e-002 1.229e-004 
1.522e-004 4.229e+006 1.068e+011 1.000e+000 1.099e-002 1.229e-004 
1.522e-004 4.232e+006 1.068e+011 1.000e+000 1.097e-002 1.229e-004 
1.522e-004 4.236e+006 1.068e+011 1.000e+000 1.098e-002 1.229e-004 
1.523e-004 4.239e+006 1.068e+011 1.000e+000 1.097e-002 1.229e-004 
1.523e-004 4.242e+006 1.068e+011 1.000e+000 1.102e-002 1.230e-004 
1.523e-004 4.246e+006 1.069e+011 1.000e+000 1.106e-002 1.230e-004 
1.524e-004 4.249e+006 1.069e+011 1.000e+000 1.102e-002 1.230e-004 
1.524e-004 4.253e+006 1.069e+011 1.000e+000 1.098e-002 1.230e-004 
1.524e-004 4.256e+006 1.069e+011 1.000e+000 1.102e-002 1.230e-004 
1.524e-004 4.260e+006 1.069e+011 1.000e+000 1.095e-002 1.230e-004 
1.525e-004 4.263e+006 1.069e+011 1.000e+000 1.095e-002 1.230e-004 
1.525e-004 4.267e+006 1.069e+011 1.000e+000 1.095e-002 1.230e-004 
1.525e-004 4.270e+006 1.069e+011 1.000e+000 1.087e-002 1.230e-004 
1.525e-004 4.274e+006 1.069e+011 1.000e+000 1.090e-002 1.230e-004 
1.526e-004 4.277e+006 1.069e+011 1.000e+000 1.091e-002 1.230e-004 
1.526e-004 4.281e+006 1.069e+011 1.000e+000 1.097e-002 1.230e-004 
1.526e-004 4.284e+006 1.069e+011 1.000e+000 1.057e-002 1.230e-004 
1.527e-004 4.288e+006 1.069e+011 1.000e+000 1.055e-002 1.230e-004 
1.527e-004 4.292e+006 1.069e+011 1.000e+000 1.056e-002 1.230e-004 
1.527e-004 4.295e+006 1.069e+011 1.000e+000 1.054e-002 1.230e-004 
1.527e-004 4.299e+006 1.069e+011 1.000e+000 1.057e-002 1.230e-004 
1.528e-004 4.302e+006 1.069e+011 1.000e+000 1.099e-002 1.230e-004 
1.528e-004 4.306e+006 1.069e+011 1.000e+000 1.139e-002 1.230e-004 
1.528e-004 4.309e+006 1.069e+011 1.000e+000 1.135e-002 1.230e-004 
1.529e-004 4.313e+006 1.069e+011 1.000e+000 1.132e-002 1.230e-004 
1.529e-004 4.316e+006 1.069e+011 1.000e+000 1.132e-002 1.230e-004 
1.529e-004 4.320e+006 1.070e+011 1.000e+000 1.128e-002 1.230e-004 
1.529e-004 4.323e+006 1.070e+011 1.000e+000 1.129e-002 1.230e-004 
1.530e-004 4.326e+006 1.070e+011 1.000e+000 1.091e-002 1.230e-004 
1.530e-004 4.330e+006 1.070e+011 1.000e+000 1.130e-002 1.230e-004 
1.530e-004 4.333e+006 1.070e+011 1.000e+000 1.138e-002 1.231e-004 
1.531e-004 4.336e+006 1.070e+011 1.000e+000 1.144e-002 1.231e-004 
1.531e-004 4.340e+006 1.070e+011 1.000e+000 1.137e-002 1.231e-004 
1.531e-004 4.343e+006 1.070e+011 1.000e+000 1.134e-002 1.231e-004 
1.531e-004 4.347e+006 1.070e+011 1.000e+000 1.134e-002 1.231e-004 
1.532e-004 4.350e+006 1.070e+011 1.000e+000 1.136e-002 1.231e-004 
1.532e-004 4.354e+006 1.070e+011 1.000e+000 1.133e-002 1.231e-004 
1.532e-004 4.357e+006 1.070e+011 1.000e+000 1.125e-002 1.231e-004 
1.532e-004 4.361e+006 1.070e+011 1.000e+000 1.127e-002 1.231e-004 
1.533e-004 4.364e+006 1.070e+011 1.000e+000 1.128e-002 1.231e-004 
1.533e-004 4.368e+006 1.070e+011 1.000e+000 1.129e-002 1.231e-004 
1.533e-004 4.371e+006 1.070e+011 1.000e+000 1.129e-002 1.231e-004 
1.534e-004 4.375e+006 1.070e+011 1.000e+000 1.128e-002 1.231e-004 
1.534e-004 4.378e+006 1.070e+011 1.000e+000 1.125e-002 1.231e-004 
1.534e-004 4.382e+006 1.070e+011 1.000e+000 1.124e-002 1.231e-004 
1.534e-004 4.385e+006 1.071e+011 1.000e+000 1.124e-002 1.231e-004 
1.535e-004 4.388e+006 1.071e+011 1.000e+000 1.126e-002 1.231e-004 
1.535e-004 4.392e+006 1.071e+011 1.000e+000 1.122e-002 1.231e-004 
1.535e-004 4.395e+006 1.071e+011 1.000e+000 1.127e-002 1.231e-004 
1.536e-004 4.399e+006 1.071e+011 1.000e+000 1.124e-002 1.231e-004 
1.536e-004 4.402e+006 1.071e+011 1.000e+000 1.131e-002 1.231e-004 
1.536e-004 4.405e+006 1.071e+011 1.000e+000 1.100e-002 1.231e-004 
1.536e-004 4.409e+006 1.071e+011 1.000e+000 1.133e-002 1.231e-004 
1.537e-004 4.412e+006 1.071e+011 1.000e+000 1.131e-002 1.231e-004 
1.537e-004 4.416e+006 1.071e+011 1.000e+000 1.121e-002 1.231e-004 
1.537e-004 4.419e+006 1.071e+011 1.000e+000 1.134e-002 1.232e-004 
1.537e-004 4.423e+006 1.071e+011 1.000e+000 1.123e-002 1.232e-004 
1.538e-004 4.426e+006 1.071e+011 1.000e+000 1.127e-002 1.232e-004 
1.538e-004 4.430e+006 1.071e+011 1.000e+000 1.122e-002 1.232e-004 
1.538e-004 4.433e+006 1.071e+011 1.000e+000 1.117e-002 1.232e-004 
1.539e-004 4.437e+006 1.071e+011 1.000e+000 1.114e-002 1.232e-004 
1.539e-004 4.440e+006 1.071e+011 1.000e+000 1.121e-002 1.232e-004 
1.539e-004 4.444e+006 1.071e+011 1.000e+000 1.120e-002 1.232e-004 
1.539e-004 4.447e+006 1.071e+011 1.000e+000 1.121e-002 1.232e-004 
1.540e-004 4.451e+006 1.072e+011 1.000e+000 1.122e-002 1.232e-004 
1.540e-004 4.454e+006 1.072e+011 1.000e+000 1.114e-002 1.232e-004 
1.540e-004 4.458e+006 1.072e+011 1.000e+000 1.118e-002 1.232e-004 
1.541e-004 4.461e+006 1.072e+011 1.000e+000 1.117e-002 1.232e-004 
1.541e-004 4.465e+006 1.072e+011 1.000e+000 1.123e-002 1.232e-004 
1.541e-004 4.468e+006 1.072e+011 1.000e+000 1.127e-002 1.232e-004 
1.541e-004 4.471e+006 1.072e+011 1.000e+000 1.118e-002 1.232e-004 
1.542e-004 4.475e+006 1.072e+011 1.000e+000 1.115e-002 1.232e-004 
1.542e-004 4.478e+006 1.072e+011 1.000e+000 1.128e-002 1.232e-004 
1.542e-004 4.482e+006 1.072e+011 1.000e+000 1.133e-002 1.232e-004 
1.542e-004 4.485e+006 1.072e+011 1.000e+000 1.128e-002 1.232e-004 
1.543e-004 4.488e+006 1.072e+011 1.000e+000 1.122e-002 1.232e-004 
1.543e-004 4.492e+006 1.072e+011 1.000e+000 1.117e-002 1.232e-004 
1.543e-004 4.495e+006 1.072e+011 1.000e+000 1.117e-002 1.232e-004 
1.544e-004 4.499e+006 1.072e+011 1.000e+000 1.119e-002 1.232e-004 
1.544e-004 4.502e+006 1.072e+011 1.000e+000 1.131e-002 1.232e-004 
1.544e-004 4.506e+006 1.072e+011 1.000e+000 1.117e-002 1.232e-004 
1.544e-004 4.509e+006 1.072e+011 1.000e+000 1.138e-002 1.233e-004 
1.545e-004 4.513e+006 1.073e+011 1.000e+000 1.132e-002 1.233e-004 
1.545e-004 4.516e+006 1.073e+011 1.000e+000 1.138e-002 1.233e-004 
1.545e-004 4.520e+006 1.073e+011 1.000e+000 1.123e-002 1.233e-004 
1.546e-004 4.523e+006 1.073e+011 1.000e+000 1.121e-002 1.233e-004 
1.546e-004 4.527e+006 1.073e+011 1.000e+000 1.127e-002 1.233e-004 
1.546e-004 4.530e+006 1.073e+011 1.000e+000 1.118e-002 1.233e-004 
1.546e-004 4.534e+006 1.073e+011 1.000e+000 1.136e-002 1.233e-004 
1.547e-004 4.537e+006 1.073e+011 1.000e+000 1.127e-002 1.233e-004 
1.547e-004 4.541e+006 1.073e+011 1.000e+000 1.134e-002 1.233e-004 
1.547e-004 4.544e+006 1.073e+011 1.000e+000 1.123e-002 1.233e-004 
1.548e-004 4.547e+006 1.073e+011 1.000e+000 1.125e-002 1.233e-004 
1.548e-004 4.551e+006 1.073e+011 1.000e+000 1.117e-002 1.233e-004 
1.548e-004 4.554e+006 1.073e+011 1.000e+000 1.121e-002 1.233e-004 
1.548e-004 4.557e+006 1.073e+011 1.000e+000 1.126e-002 1.233e-004 
1.549e-004 4.561e+006 1.073e+011 1.000e+000 1.118e-002 1.233e-004 
1.549e-004 4.564e+006 1.073e+011 1.000e+000 1.115e-002 1.233e-004 
1.549e-004 4.567e+006 1.073e+011 1.000e+000 1.118e-002 1.233e-004 
1.549e-004 4.571e+006 1.073e+011 1.000e+000 1.124e-002 1.233e-004 
1.550e-004 4.574e+006 1.074e+011 1.000e+000 1.118e-002 1.233e-004 
1.550e-004 4.577e+006 1.074e+011 1.000e+000 1.132e-002 1.233e-004 
1.550e-004 4.581e+006 1.074e+011 1.000e+000 1.128e-002 1.233e-004 
1.551e-004 4.584e+006 1.074e+011 1.000e+000 1.135e-002 1.233e-004 
1.551e-004 4.588e+006 1.074e+011 1.000e+000 1.125e-002 1.234e-004 
1.551e-004 4.591e+006 1.074e+011 1.000e+000 1.133e-002 1.234e-004 
1.551e-004 4.594e+006 1.074e+011 1.000e+000 1.115e-002 1.234e-004 
1.552e-004 4.598e+006 1.074e+011 1.000e+000 1.116e-002 1.234e-004 
1.552e-004 4.601e+006 1.074e+011 1.000e+000 1.117e-002 1.234e-004 
1.552e-004 4.605e+006 1.074e+011 1.000e+000 1.117e-002 1.234e-004 
1.553e-004 4.608e+006 1.074e+011 1.000e+000 1.119e-002 1.234e-004 
1.553e-004 4.611e+006 1.074e+011 1.000e+000 1.121e-002 1.234e-004 
1.553e-004 4.615e+006 1.074e+011 1.000e+000 1.121e-002 1.234e-004 
1.553e-004 4.618e+006 1.074e+011 1.000e+000 1.122e-002 1.234e-004 
1.554e-004 4.622e+006 1.074e+011 1.000e+000 1.119e-002 1.234e-004 
1.554e-004 4.625e+006 1.074e+011 1.000e+000 1.119e-002 1.234e-004 
1.554e-004 4.629e+006 1.074e+011 1.000e+000 1.119e-002 1.234e-004 
1.554e-004 4.632e+006 1.075e+011 1.000e+000 1.119e-002 1.234e-004 
1.555e-004 4.636e+006 1.075e+011 1.000e+000 1.120e-002 1.234e-004 
1.555e-004 4.639e+006 1.075e+011 1.000e+000 1.122e-002 1.234e-004 
1.555e-004 4.643e+006 1.075e+011 1.000e+000 1.124e-002 1.234e-004 
1.556e-004 4.646e+006 1.075e+011 1.000e+000 1.124e-002 1.234e-004 
1.556e-004 4.650e+006 1.075e+011 1.000e+000 1.125e-002 1.234e-004 
1.556e-004 4.653e+006 1.075e+011 1.000e+000 1.124e-002 1.234e-004 
1.556e-004 4.656e+006 1.075e+011 1.000e+000 1.122e-002 1.234e-004 
1.557e-004 4.660e+006 1.075e+011 1.000e+000 1.121e-002 1.234e-004 
1.557e-004 4.664e+006 1.075e+011 1.000e+000 1.128e-002 1.234e-004 
1.557e-004 4.667e+006 1.075e+011 1.000e+000 1.128e-002 1.234e-004 
1.558e-004 4.671e+006 1.075e+011 1.000e+000 1.127e-002 1.234e-004 
1.558e-004 4.674e+006 1.075e+011 1.000e+000 1.128e-002 1.235e-004 
1.558e-004 4.677e+006 1.075e+011 1.000e+000 1.126e-002 1.235e-004 
1.558e-004 4.681e+006 1.075e+011 1.000e+000 1.119e-002 1.235e-004 
1.559e-004 4.684e+006 1.075e+011 1.000e+000 1.121e-002 1.235e-004 
1.559e-004 4.688e+006 1.075e+011 1.000e+000 1.112e-002 1.235e-004 
1.559e-004 4.691e+006 1.075e+011 1.000e+000 1.124e-002 1.235e-004 
1.559e-004 4.695e+006 1.075e+011 1.000e+000 1.119e-002 1.235e-004 
1.560e-004 4.698e+006 1.076e+011 1.000e+000 1.120e-002 1.235e-004 
1.560e-004 4.702e+006 1.076e+011 1.000e+000 1.116e-002 1.235e-004 
1.560e-004 4.705e+006 1.076e+011 1.000e+000 1.113e-002 1.235e-004 
1.561e-004 4.708e+006 1.076e+011 1.000e+000 1.111e-002 1.235e-004 
1.561e-004 4.712e+006 1.076e+011 1.000e+000 1.108e-002 1.235e-004 
1.561e-004 4.715e+006 1.076e+011 1.000e+000 1.115e-002 1.235e-004 
1.561e-004 4.718e+006 1.076e+011 1.000e+000 1.119e-002 1.235e-004 
1.562e-004 4.722e+006 1.076e+011 1.000e+000 1.120e-002 1.235e-004 
1.562e-004 4.725e+006 1.076e+011 1.000e+000 1.119e-002 1.235e-004 
1.562e-004 4.728e+006 1.076e+011 1.000e+000 1.119e-002 1.235e-004 
1.563e-004 4.732e+006 1.076e+011 1.000e+000 1.120e-002 1.235e-004 
1.563e-004 4.735e+006 1.076e+011 1.000e+000 1.116e-002 1.235e-004 
1.563e-004 4.739e+006 1.076e+011 1.000e+000 1.117e-002 1.235e-004 
1.563e-004 4.742e+006 1.076e+011 1.000e+000 1.118e-002 1.235e-004 
1.564e-004 4.746e+006 1.076e+011 1.000e+000 1.117e-002 1.235e-004 
1.564e-004 4.749e+006 1.076e+011 1.000e+000 1.130e-002 1.235e-004 
1.564e-004 4.752e+006 1.076e+011 1.000e+000 1.132e-002 1.235e-004 
1.565e-004 4.756e+006 1.077e+011 1.000e+000 1.125e-002 1.236e-004 
1.565e-004 4.759e+006 1.077e+011 1.000e+000 1.132e-002 1.236e-004 
1.565e-004 4.763e+006 1.077e+011 1.000e+000 1.129e-002 1.236e-004 
1.565e-004 4.766e+006 1.077e+011 1.000e+000 1.126e-002 1.236e-004 
1.566e-004 4.770e+006 1.077e+011 1.000e+000 1.125e-002 1.236e-004 
1.566e-004 4.773e+006 1.077e+011 1.000e+000 1.129e-002 1.236e-004 
1.566e-004 4.777e+006 1.077e+011 1.000e+000 1.121e-002 1.236e-004 
1.566e-004 4.780e+006 1.077e+011 1.000e+000 1.125e-002 1.236e-004 
1.567e-004 4.783e+006 1.077e+011 1.000e+000 1.125e-002 1.236e-004 
1.567e-004 4.787e+006 1.077e+011 1.000e+000 1.121e-002 1.236e-004 
1.567e-004 4.790e+006 1.077e+011 1.000e+000 1.130e-002 1.236e-004 
1.568e-004 4.794e+006 1.077e+011 1.000e+000 1.124e-002 1.236e-004 
1.568e-004 4.797e+006 1.077e+011 1.000e+000 1.126e-002 1.236e-004 
1.568e-004 4.800e+006 1.077e+011 1.000e+000 1.130e-002 1.236e-004 
1.568e-004 4.804e+006 1.077e+011 1.000e+000 1.127e-002 1.236e-004 
1.569e-004 4.807e+006 1.077e+011 1.000e+000 1.132e-002 1.236e-004 
1.569e-004 4.811e+006 1.077e+011 1.000e+000 1.126e-002 1.236e-004 
1.569e-004 4.814e+006 1.078e+011 1.000e+000 1.098e-002 1.236e-004 
1.570e-004 4.817e+006 1.078e+011 1.000e+000 1.096e-002 1.236e-004 
1.570e-004 4.821e+006 1.078e+011 1.000e+000 1.093e-002 1.236e-004 
1.570e-004 4.824e+006 1.078e+011 1.000e+000 1.096e-002 1.236e-004 
1.570e-004 4.827e+006 1.078e+011 1.000e+000 1.103e-002 1.236e-004 
1.571e-004 4.831e+006 1.078e+011 1.000e+000 1.105e-002 1.236e-004 
1.571e-004 4.834e+006 1.078e+011 1.000e+000 1.104e-002 1.237e-004 
1.571e-004 4.837e+006 1.078e+011 1.000e+000 1.105e-002 1.237e-004 
1.571e-004 4.841e+006 1.078e+011 1.000e+000 1.109e-002 1.237e-004 
1.572e-004 4.844e+006 1.078e+011 1.000e+000 1.104e-002 1.237e-004 
1.572e-004 4.847e+006 1.078e+011 1.000e+000 1.111e-002 1.237e-004 
1.572e-004 4.851e+006 1.078e+011 1.000e+000 1.122e-002 1.237e-004 
1.573e-004 4.854e+006 1.078e+011 1.000e+000 1.121e-002 1.237e-004 
1.573e-004 4.857e+006 1.078e+011 1.000e+000 1.129e-002 1.237e-004 
1.573e-004 4.855e+006 1.075e+011 1.000e+000 1.179e-002 1.237e-004 
1.573e-004 4.840e+006 1.074e+011 1.000e+000 1.143e-002 1.239e-004 
1.574e-004 4.829e+006 1.074e+011 1.000e+000 1.112e-002 1.240e-004 
1.574e-004 4.791e+006 1.074e+011 1.000e+000 1.173e-002 1.243e-004 
1.574e-004 4.741e+006 1.075e+011 1.000e+000 1.209e-002 1.246e-004 
1.575e-004 4.688e+006 1.076e+011 1.000e+000 1.225e-002 1.250e-004 
1.575e-004 4.628e+006 1.077e+011 1.000e+000 1.225e-002 1.255e-004 
1.575e-004 4.589e+006 1.076e+011 1.000e+000 1.254e-002 1.258e-004 
1.575e-004 4.553e+006 1.077e+011 1.000e+000 1.196e-002 1.260e-004 
1.576e-004 4.519e+006 1.078e+011 1.000e+000 1.237e-002 1.263e-004 
1.576e-004 4.485e+006 1.079e+011 1.000e+000 1.231e-002 1.266e-004 
1.576e-004 4.451e+006 1.081e+011 1.000e+000 1.329e-002 1.268e-004 
1.576e-004 4.413e+006 1.082e+011 1.000e+000 1.292e-002 1.271e-004 
1.577e-004 4.379e+006 1.083e+011 1.000e+000 1.277e-002 1.274e-004 
1.577e-004 4.340e+006 1.084e+011 1.000e+000 1.360e-002 1.277e-004 
1.577e-004 4.293e+006 1.086e+011 1.000e+000 1.470e-002 1.280e-004 
1.578e-004 4.210e+006 1.080e+011 1.000e+000 1.381e-002 1.286e-004 
1.578e-004 4.155e+006 1.080e+011 1.000e+000 1.322e-002 1.290e-004 
1.578e-004 4.101e+006 1.079e+011 1.000e+000 1.370e-002 1.295e-004 
1.578e-004 4.054e+006 1.075e+011 1.000e+000 1.294e-002 1.298e-004 
1.579e-004 4.013e+006 1.072e+011 1.000e+000 1.298e-002 1.301e-004 
1.579e-004 3.952e+006 1.071e+011 1.000e+000 1.393e-002 1.306e-004 
1.579e-004 3.889e+006 1.070e+011 1.000e+000 1.301e-002 1.310e-004 
1.580e-004 3.844e+006 1.070e+011 1.000e+000 1.328e-002 1.314e-004 
1.580e-004 3.808e+006 1.070e+011 1.000e+000 1.294e-002 1.316e-004 
1.580e-004 3.780e+006 1.071e+011 1.000e+000 1.240e-002 1.319e-004 
1.580e-004 3.764e+006 1.069e+011 1.000e+000 1.196e-002 1.320e-004 
1.581e-004 3.756e+006 1.069e+011 1.000e+000 1.148e-002 1.321e-004 
1.581e-004 3.754e+006 1.069e+011 1.000e+000 1.137e-002 1.321e-004 
1.581e-004 3.746e+006 1.069e+011 1.000e+000 1.149e-002 1.322e-004 
1.582e-004 3.730e+006 1.070e+011 1.000e+000 1.174e-002 1.324e-004 
1.582e-004 3.717e+006 1.070e+011 1.000e+000 1.117e-002 1.325e-004 
1.582e-004 3.711e+006 1.071e+011 1.000e+000 1.198e-002 1.325e-004 
1.582e-004 3.710e+006 1.071e+011 1.000e+000 1.208e-002 1.326e-004 
1.583e-004 3.703e+006 1.067e+011 1.000e+000 1.278e-002 1.326e-004 
1.583e-004 3.665e+006 1.064e+011 1.000e+000 1.249e-002 1.329e-004 
1.583e-004 3.638e+006 1.063e+011 1.000e+000 1.253e-002 1.332e-004 
1.583e-004 3.618e+006 1.064e+011 1.000e+000 1.267e-002 1.333e-004 
1.584e-004 3.602e+006 1.065e+011 1.000e+000 1.425e-002 1.335e-004 
1.584e-004 3.591e+006 1.066e+011 1.000e+000 1.711e-002 1.336e-004 
1.584e-004 3.580e+006 1.067e+011 1.000e+000 1.778e-002 1.337e-004 
1.585e-004 3.551e+006 1.060e+011 1.000e+000 1.382e-002 1.339e-004 
1.585e-004 3.506e+006 1.059e+011 1.000e+000 1.353e-002 1.342e-004 
1.585e-004 3.436e+006 1.058e+011 1.000e+000 1.295e-002 1.347e-004 
1.585e-004 3.378e+006 1.058e+011 1.000e+000 1.323e-002 1.352e-004 
1.586e-004 3.352e+006 1.058e+011 1.000e+000 1.236e-002 1.354e-004 
1.586e-004 3.338e+006 1.058e+011 1.000e+000 1.182e-002 1.355e-004 
1.586e-004 3.330e+006 1.057e+011 1.000e+000 1.193e-002 1.356e-004 
1.587e-004 3.325e+006 1.057e+011 1.000e+000 1.203e-002 1.357e-004 
1.587e-004 3.322e+006 1.057e+011 1.000e+000 1.210e-002 1.357e-004 
1.587e-004 3.302e+006 1.057e+011 1.000e+000 1.271e-002 1.359e-004 
1.587e-004 3.296e+006 1.057e+011 1.000e+000 1.269e-002 1.359e-004 
1.588e-004 3.294e+006 1.057e+011 1.000e+000 1.242e-002 1.360e-004 
1.588e-004 3.295e+006 1.057e+011 1.000e+000 1.249e-002 1.360e-004 
1.588e-004 3.296e+006 1.057e+011 1.000e+000 1.253e-002 1.360e-004 
1.588e-004 3.298e+006 1.057e+011 1.000e+000 1.250e-002 1.360e-004 
1.589e-004 3.301e+006 1.057e+011 1.000e+000 1.226e-002 1.360e-004 
1.589e-004 3.303e+006 1.057e+011 1.000e+000 1.218e-002 1.361e-004 
1.589e-004 3.306e+006 1.057e+011 1.000e+000 1.226e-002 1.361e-004 
1.590e-004 3.309e+006 1.057e+011 1.000e+000 1.219e-002 1.361e-004 
1.590e-004 3.313e+006 1.057e+011 1.000e+000 1.218e-002 1.361e-004 
1.590e-004 3.316e+006 1.057e+011 1.000e+000 1.173e-002 1.361e-004 
1.590e-004 3.320e+006 1.057e+011 1.000e+000 1.164e-002 1.361e-004 
1.591e-004 3.323e+006 1.057e+011 1.000e+000 1.159e-002 1.361e-004 
1.591e-004 3.327e+006 1.057e+011 1.000e+000 1.163e-002 1.361e-004 
1.591e-004 3.330e+006 1.057e+011 1.000e+000 1.178e-002 1.361e-004 
1.592e-004 3.334e+006 1.057e+011 1.000e+000 1.159e-002 1.361e-004 
1.592e-004 3.338e+006 1.057e+011 1.000e+000 1.159e-002 1.361e-004 
1.592e-004 3.341e+006 1.057e+011 1.000e+000 1.160e-002 1.361e-004 
1.592e-004 3.345e+006 1.057e+011 1.000e+000 1.158e-002 1.361e-004 
1.593e-004 3.349e+006 1.057e+011 1.000e+000 1.163e-002 1.361e-004 
1.593e-004 3.353e+006 1.057e+011 1.000e+000 1.164e-002 1.361e-004 
1.593e-004 3.356e+006 1.057e+011 1.000e+000 1.168e-002 1.361e-004 
1.593e-004 3.360e+006 1.057e+011 1.000e+000 1.165e-002 1.361e-004 
1.594e-004 3.364e+006 1.057e+011 1.000e+000 1.160e-002 1.361e-004 
1.594e-004 3.368e+006 1.057e+011 1.000e+000 1.159e-002 1.361e-004 
1.594e-004 3.371e+006 1.057e+011 1.000e+000 1.161e-002 1.361e-004 
1.595e-004 3.375e+006 1.057e+011 1.000e+000 1.162e-002 1.361e-004 
1.595e-004 3.379e+006 1.057e+011 1.000e+000 1.162e-002 1.361e-004 
1.595e-004 3.383e+006 1.057e+011 1.000e+000 1.154e-002 1.361e-004 
1.595e-004 3.386e+006 1.057e+011 1.000e+000 1.165e-002 1.361e-004 
1.596e-004 3.390e+006 1.057e+011 1.000e+000 1.172e-002 1.361e-004 
1.596e-004 3.394e+006 1.057e+011 1.000e+000 1.158e-002 1.361e-004 
1.596e-004 3.397e+006 1.057e+011 1.000e+000 1.163e-002 1.361e-004 
1.597e-004 3.401e+006 1.057e+011 1.000e+000 1.164e-002 1.361e-004 
1.597e-004 3.405e+006 1.057e+011 1.000e+000 1.168e-002 1.361e-004 
1.597e-004 3.409e+006 1.057e+011 1.000e+000 1.172e-002 1.361e-004 
1.597e-004 3.412e+006 1.057e+011 1.000e+000 1.172e-002 1.361e-004 
1.598e-004 3.416e+006 1.057e+011 1.000e+000 1.171e-002 1.361e-004 
1.598e-004 3.420e+006 1.057e+011 1.000e+000 1.172e-002 1.361e-004 
1.598e-004 3.423e+006 1.057e+011 1.000e+000 1.168e-002 1.361e-004 
1.598e-004 3.427e+006 1.057e+011 1.000e+000 1.162e-002 1.361e-004 
1.599e-004 3.431e+006 1.057e+011 1.000e+000 1.159e-002 1.361e-004 
1.599e-004 3.435e+006 1.057e+011 1.000e+000 1.166e-002 1.361e-004 
1.599e-004 3.438e+006 1.057e+011 1.000e+000 1.168e-002 1.361e-004 
1.600e-004 3.442e+006 1.057e+011 1.000e+000 1.167e-002 1.362e-004 
1.600e-004 3.446e+006 1.057e+011 1.000e+000 1.165e-002 1.362e-004 
1.600e-004 3.449e+006 1.057e+011 1.000e+000 1.155e-002 1.362e-004 
1.600e-004 3.453e+006 1.057e+011 1.000e+000 1.162e-002 1.362e-004 
1.601e-004 3.457e+006 1.057e+011 1.000e+000 1.156e-002 1.362e-004 
1.601e-004 3.460e+006 1.057e+011 1.000e+000 1.152e-002 1.362e-004 
1.601e-004 3.464e+006 1.058e+011 1.000e+000 1.152e-002 1.362e-004 
1.602e-004 3.468e+006 1.058e+011 1.000e+000 1.154e-002 1.362e-004 
1.602e-004 3.471e+006 1.058e+011 1.000e+000 1.147e-002 1.362e-004 
1.602e-004 3.475e+006 1.058e+011 1.000e+000 1.144e-002 1.362e-004 
1.602e-004 3.479e+006 1.058e+011 1.000e+000 1.148e-002 1.362e-004 
1.603e-004 3.483e+006 1.058e+011 1.000e+000 1.150e-002 1.362e-004 
1.603e-004 3.486e+006 1.058e+011 1.000e+000 1.150e-002 1.362e-004 
1.603e-004 3.490e+006 1.058e+011 1.000e+000 1.153e-002 1.362e-004 
1.604e-004 3.493e+006 1.058e+011 1.000e+000 1.150e-002 1.362e-004 
1.604e-004 3.497e+006 1.058e+011 1.000e+000 1.147e-002 1.362e-004 
1.604e-004 3.501e+006 1.058e+011 1.000e+000 1.148e-002 1.362e-004 
1.604e-004 3.504e+006 1.058e+011 1.000e+000 1.147e-002 1.362e-004 
1.605e-004 3.508e+006 1.058e+011 1.000e+000 1.145e-002 1.362e-004 
1.605e-004 3.512e+006 1.058e+011 1.000e+000 1.146e-002 1.362e-004 
1.605e-004 3.513e+006 1.058e+011 1.000e+000 1.105e-002 1.362e-004 
1.605e-004 3.514e+006 1.058e+011 1.000e+000 1.104e-002 1.362e-004 
1.606e-004 3.516e+006 1.058e+011 1.000e+000 1.117e-002 1.362e-004 
1.606e-004 3.519e+006 1.058e+011 1.000e+000 1.107e-002 1.363e-004 
1.606e-004 3.521e+006 1.058e+011 1.000e+000 1.102e-002 1.363e-004 
1.607e-004 3.524e+006 1.059e+011 1.000e+000 1.103e-002 1.363e-004 
1.607e-004 3.526e+006 1.059e+011 1.000e+000 1.106e-002 1.363e-004 
1.607e-004 3.529e+006 1.059e+011 1.000e+000 1.101e-002 1.363e-004 
1.607e-004 3.532e+006 1.059e+011 1.000e+000 1.101e-002 1.363e-004 
1.608e-004 3.535e+006 1.059e+011 1.000e+000 1.097e-002 1.363e-004 
1.608e-004 3.538e+006 1.059e+011 1.000e+000 1.098e-002 1.363e-004 
1.608e-004 3.541e+006 1.059e+011 1.000e+000 1.097e-002 1.363e-004 
1.609e-004 3.544e+006 1.059e+011 1.000e+000 1.109e-002 1.363e-004 
1.609e-004 3.547e+006 1.059e+011 1.000e+000 1.106e-002 1.363e-004 
1.609e-004 3.550e+006 1.059e+011 1.000e+000 1.107e-002 1.363e-004 
1.609e-004 3.554e+006 1.059e+011 1.000e+000 1.108e-002 1.364e-004 
1.610e-004 3.557e+006 1.059e+011 1.000e+000 1.109e-002 1.364e-004 
1.610e-004 3.560e+006 1.060e+011 1.000e+000 1.106e-002 1.364e-004 
1.610e-004 3.563e+006 1.060e+011 1.000e+000 1.103e-002 1.364e-004 
1.610e-004 3.567e+006 1.060e+011 1.000e+000 1.111e-002 1.364e-004 
1.611e-004 3.570e+006 1.060e+011 1.000e+000 1.111e-002 1.364e-004 
1.611e-004 3.573e+006 1.060e+011 1.000e+000 1.107e-002 1.364e-004 
1.611e-004 3.577e+006 1.060e+011 1.000e+000 1.105e-002 1.364e-004 
1.612e-004 3.580e+006 1.060e+011 1.000e+000 1.105e-002 1.364e-004 
1.612e-004 3.584e+006 1.060e+011 1.000e+000 1.102e-002 1.364e-004 
1.612e-004 3.587e+006 1.060e+011 1.000e+000 1.103e-002 1.364e-004 
1.612e-004 3.590e+006 1.060e+011 1.000e+000 1.104e-002 1.364e-004 
1.613e-004 3.594e+006 1.060e+011 1.000e+000 1.106e-002 1.364e-004 
1.613e-004 3.597e+006 1.060e+011 1.000e+000 1.106e-002 1.364e-004 
1.613e-004 3.601e+006 1.060e+011 1.000e+000 1.147e-002 1.364e-004 
1.614e-004 3.604e+006 1.060e+011 1.000e+000 1.148e-002 1.364e-004 
1.614e-004 3.608e+006 1.060e+011 1.000e+000 1.149e-002 1.364e-004 
1.614e-004 3.612e+006 1.060e+011 1.000e+000 1.149e-002 1.364e-004 
1.614e-004 3.615e+006 1.060e+011 1.000e+000 1.149e-002 1.364e-004 
1.615e-004 3.619e+006 1.060e+011 1.000e+000 1.147e-002 1.364e-004 
1.615e-004 3.622e+006 1.060e+011 1.000e+000 1.147e-002 1.364e-004 
1.615e-004 3.626e+006 1.060e+011 1.000e+000 1.147e-002 1.364e-004 
1.615e-004 3.630e+006 1.060e+011 1.000e+000 1.143e-002 1.364e-004 
1.616e-004 3.633e+006 1.060e+011 1.000e+000 1.134e-002 1.364e-004 
1.616e-004 3.637e+006 1.060e+011 1.000e+000 1.148e-002 1.364e-004 
1.616e-004 3.641e+006 1.060e+011 1.000e+000 1.149e-002 1.364e-004 
1.617e-004 3.644e+006 1.061e+011 1.000e+000 1.151e-002 1.365e-004 
1.617e-004 3.648e+006 1.061e+011 1.000e+000 1.144e-002 1.365e-004 
1.617e-004 3.651e+006 1.061e+011 1.000e+000 1.141e-002 1.365e-004 
1.617e-004 3.655e+006 1.061e+011 1.000e+000 1.143e-002 1.365e-004 
1.618e-004 3.659e+006 1.061e+011 1.000e+000 1.142e-002 1.365e-004 
1.618e-004 3.662e+006 1.061e+011 1.000e+000 1.117e-002 1.365e-004 
1.618e-004 3.666e+006 1.061e+011 1.000e+000 1.145e-002 1.365e-004 
1.619e-004 3.670e+006 1.061e+011 1.000e+000 1.146e-002 1.365e-004 
1.619e-004 3.673e+006 1.061e+011 1.000e+000 1.140e-002 1.365e-004 
1.619e-004 3.677e+006 1.061e+011 1.000e+000 1.148e-002 1.365e-004 
1.619e-004 3.680e+006 1.061e+011 1.000e+000 1.153e-002 1.365e-004 
1.620e-004 3.684e+006 1.061e+011 1.000e+000 1.144e-002 1.365e-004 
1.620e-004 3.688e+006 1.061e+011 1.000e+000 1.146e-002 1.365e-004 
1.620e-004 3.691e+006 1.061e+011 1.000e+000 1.153e-002 1.365e-004 
1.621e-004 3.695e+006 1.061e+011 1.000e+000 1.164e-002 1.365e-004 
1.621e-004 3.699e+006 1.061e+011 1.000e+000 1.157e-002 1.365e-004 
1.621e-004 3.702e+006 1.061e+011 1.000e+000 1.160e-002 1.365e-004 
1.621e-004 3.705e+006 1.061e+011 1.000e+000 1.161e-002 1.365e-004 
1.622e-004 3.709e+006 1.061e+011 1.000e+000 1.156e-002 1.365e-004 
1.622e-004 3.712e+006 1.061e+011 1.000e+000 1.153e-002 1.365e-004 
1.622e-004 3.716e+006 1.061e+011 1.000e+000 1.153e-002 1.365e-004 
1.622e-004 3.719e+006 1.061e+011 1.000e+000 1.148e-002 1.365e-004 
1.623e-004 3.723e+006 1.061e+011 1.000e+000 1.150e-002 1.365e-004 
1.623e-004 3.726e+006 1.061e+011 1.000e+000 1.153e-002 1.365e-004 
1.623e-004 3.730e+006 1.061e+011 1.000e+000 1.151e-002 1.365e-004 
1.624e-004 3.734e+006 1.061e+011 1.000e+000 1.153e-002 1.365e-004 
1.624e-004 3.737e+006 1.062e+011 1.000e+000 1.154e-002 1.365e-004 
1.624e-004 3.741e+006 1.062e+011 1.000e+000 1.152e-002 1.365e-004 
1.624e-004 3.744e+006 1.062e+011 1.000e+000 1.153e-002 1.365e-004 
1.625e-004 3.748e+006 1.062e+011 1.000e+000 1.145e-002 1.365e-004 
1.625e-004 3.751e+006 1.062e+011 1.000e+000 1.158e-002 1.365e-004 
1.625e-004 3.755e+006 1.062e+011 1.000e+000 1.157e-002 1.366e-004 
1.626e-004 3.758e+006 1.062e+011 1.000e+000 1.151e-002 1.366e-004 
1.626e-004 3.762e+006 1.062e+011 1.000e+000 1.148e-002 1.366e-004 
1.626e-004 3.765e+006 1.062e+011 1.000e+000 1.155e-002 1.366e-004 
1.626e-004 3.769e+006 1.062e+011 1.000e+000 1.157e-002 1.366e-004 
1.627e-004 3.772e+006 1.062e+011 1.000e+000 1.146e-002 1.366e-004 
1.627e-004 3.776e+006 1.062e+011 1.000e+000 1.152e-002 1.366e-004 
1.627e-004 3.779e+006 1.062e+011 1.000e+000 1.157e-002 1.366e-004 
1.627e-004 3.783e+006 1.062e+011 1.000e+000 1.156e-002 1.366e-004 
1.628e-004 3.786e+006 1.062e+011 1.000e+000 1.152e-002 1.366e-004 
1.628e-004 3.790e+006 1.062e+011 1.000e+000 1.146e-002 1.366e-004 
1.628e-004 3.794e+006 1.062e+011 1.000e+000 1.152e-002 1.366e-004 
1.629e-004 3.797e+006 1.062e+011 1.000e+000 1.153e-002 1.366e-004 
1.629e-004 3.801e+006 1.062e+011 1.000e+000 1.154e-002 1.366e-004 
1.629e-004 3.804e+006 1.062e+011 1.000e+000 1.151e-002 1.366e-004 
1.629e-004 3.808e+006 1.062e+011 1.000e+000 1.149e-002 1.366e-004 
1.630e-004 3.811e+006 1.062e+011 1.000e+000 1.148e-002 1.366e-004 
1.630e-004 3.815e+006 1.062e+011 1.000e+000 1.144e-002 1.366e-004 
1.630e-004 3.818e+006 1.062e+011 1.000e+000 1.147e-002 1.366e-004 
1.631e-004 3.822e+006 1.063e+011 1.000e+000 1.162e-002 1.366e-004 
1.631e-004 3.825e+006 1.063e+011 1.000e+000 1.161e-002 1.366e-004 
1.631e-004 3.829e+006 1.063e+011 1.000e+000 1.155e-002 1.366e-004 
1.631e-004 3.832e+006 1.063e+011 1.000e+000 1.115e-002 1.366e-004 
1.632e-004 3.835e+006 1.063e+011 1.000e+000 1.118e-002 1.366e-004 
1.632e-004 3.839e+006 1.063e+011 1.000e+000 1.120e-002 1.366e-004 
1.632e-004 3.842e+006 1.063e+011 1.000e+000 1.114e-002 1.366e-004 
1.632e-004 3.845e+006 1.063e+011 1.000e+000 1.112e-002 1.366e-004 
1.633e-004 3.849e+006 1.063e+011 1.000e+000 1.111e-002 1.367e-004 
1.633e-004 3.852e+006 1.063e+011 1.000e+000 1.116e-002 1.367e-004 
1.633e-004 3.856e+006 1.063e+011 1.000e+000 1.119e-002 1.367e-004 
1.634e-004 3.859e+006 1.063e+011 1.000e+000 1.160e-002 1.367e-004 
1.634e-004 3.863e+006 1.063e+011 1.000e+000 1.158e-002 1.367e-004 
1.634e-004 3.866e+006 1.063e+011 1.000e+000 1.164e-002 1.367e-004 
1.634e-004 3.870e+006 1.063e+011 1.000e+000 1.112e-002 1.367e-004 
1.635e-004 3.873e+006 1.063e+011 1.000e+000 1.169e-002 1.367e-004 
1.635e-004 3.877e+006 1.063e+011 1.000e+000 1.167e-002 1.367e-004 
1.635e-004 3.880e+006 1.063e+011 1.000e+000 1.119e-002 1.367e-004 
1.636e-004 3.884e+006 1.063e+011 1.000e+000 1.117e-002 1.367e-004 
1.636e-004 3.887e+006 1.064e+011 1.000e+000 1.118e-002 1.367e-004 
1.636e-004 3.890e+006 1.064e+011 1.000e+000 1.113e-002 1.367e-004 
1.636e-004 3.894e+006 1.064e+011 1.000e+000 1.113e-002 1.367e-004 
1.637e-004 3.897e+006 1.064e+011 1.000e+000 1.154e-002 1.367e-004 
1.637e-004 3.901e+006 1.064e+011 1.000e+000 1.148e-002 1.367e-004 
1.637e-004 3.904e+006 1.064e+011 1.000e+000 1.147e-002 1.367e-004 
1.638e-004 3.908e+006 1.064e+011 1.000e+000 1.146e-002 1.367e-004 
1.638e-004 3.911e+006 1.064e+011 1.000e+000 1.149e-002 1.367e-004 
1.638e-004 3.915e+006 1.064e+011 1.000e+000 1.148e-002 1.367e-004 
1.638e-004 3.918e+006 1.064e+011 1.000e+000 1.155e-002 1.367e-004 
1.639e-004 3.922e+006 1.064e+011 1.000e+000 1.156e-002 1.367e-004 
1.639e-004 3.925e+006 1.064e+011 1.000e+000 1.156e-002 1.367e-004 
1.639e-004 3.929e+006 1.064e+011 1.000e+000 1.158e-002 1.367e-004 
1.639e-004 3.932e+006 1.064e+011 1.000e+000 1.163e-002 1.367e-004 
1.640e-004 3.935e+006 1.064e+011 1.000e+000 1.127e-002 1.368e-004 
1.640e-004 3.938e+006 1.064e+011 1.000e+000 1.125e-002 1.368e-004 
1.640e-004 3.942e+006 1.064e+011 1.000e+000 1.174e-002 1.368e-004 
1.641e-004 3.946e+006 1.064e+011 1.000e+000 1.170e-002 1.368e-004 
1.641e-004 3.949e+006 1.064e+011 1.000e+000 1.165e-002 1.368e-004 
1.641e-004 3.953e+006 1.064e+011 1.000e+000 1.160e-002 1.368e-004 
1.641e-004 3.956e+006 1.064e+011 1.000e+000 1.158e-002 1.368e-004 
1.642e-004 3.960e+006 1.065e+011 1.000e+000 1.162e-002 1.368e-004 
1.642e-004 3.964e+006 1.065e+011 1.000e+000 1.157e-002 1.368e-004 
1.642e-004 3.967e+006 1.065e+011 1.000e+000 1.161e-002 1.368e-004 
1.643e-004 3.971e+006 1.065e+011 1.000e+000 1.167e-002 1.368e-004 
1.643e-004 3.974e+006 1.065e+011 1.000e+000 1.167e-002 1.368e-004 
1.643e-004 3.978e+006 1.065e+011 1.000e+000 1.121e-002 1.368e-004 
1.643e-004 3.981e+006 1.065e+011 1.000e+000 1.161e-002 1.368e-004 
1.644e-004 3.985e+006 1.065e+011 1.000e+000 1.155e-002 1.368e-004 
1.644e-004 3.988e+006 1.065e+011 1.000e+000 1.158e-002 1.368e-004 
1.644e-004 3.992e+006 1.065e+011 1.000e+000 1.165e-002 1.368e-004 
1.644e-004 3.995e+006 1.065e+011 1.000e+000 1.157e-002 1.368e-004 
1.645e-004 3.999e+006 1.065e+011 1.000e+000 1.167e-002 1.368e-004 
1.645e-004 4.002e+006 1.065e+011 1.000e+000 1.168e-002 1.368e-004 
1.645e-004 4.006e+006 1.065e+011 1.000e+000 1.171e-002 1.368e-004 
1.646e-004 4.009e+006 1.065e+011 1.000e+000 1.174e-002 1.368e-004 
1.646e-004 4.013e+006 1.065e+011 1.000e+000 1.167e-002 1.368e-004 
1.646e-004 4.016e+006 1.065e+011 1.000e+000 1.164e-002 1.368e-004 
1.646e-004 4.020e+006 1.065e+011 1.000e+000 1.171e-002 1.368e-004 
1.647e-004 4.023e+006 1.065e+011 1.000e+000 1.163e-002 1.368e-004 
1.647e-004 4.027e+006 1.065e+011 1.000e+000 1.167e-002 1.368e-004 
1.647e-004 4.030e+006 1.065e+011 1.000e+000 1.166e-002 1.368e-004 
1.648e-004 4.034e+006 1.065e+011 1.000e+000 1.173e-002 1.369e-004 
1.648e-004 4.037e+006 1.066e+011 1.000e+000 1.163e-002 1.369e-004 
1.648e-004 4.041e+006 1.066e+011 1.000e+000 1.164e-002 1.369e-004 
1.648e-004 4.044e+006 1.066e+011 1.000e+000 1.168e-002 1.369e-004 
1.649e-004 4.048e+006 1.066e+011 1.000e+000 1.156e-002 1.369e-004 
1.649e-004 4.051e+006 1.066e+011 1.000e+000 1.156e-002 1.369e-004 
1.649e-004 4.055e+006 1.066e+011 1.000e+000 1.156e-002 1.369e-004 
1.649e-004 4.058e+006 1.066e+011 1.000e+000 1.148e-002 1.369e-004 
1.650e-004 4.062e+006 1.066e+011 1.000e+000 1.148e-002 1.369e-004 
1.650e-004 4.066e+006 1.066e+011 1.000e+000 1.150e-002 1.369e-004 
1.650e-004 4.069e+006 1.066e+011 1.000e+000 1.154e-002 1.369e-004 
1.651e-004 4.073e+006 1.066e+011 1.000e+000 1.150e-002 1.369e-004 
1.651e-004 4.076e+006 1.066e+011 1.000e+000 1.148e-002 1.369e-004 
1.651e-004 4.080e+006 1.066e+011 1.000e+000 1.156e-002 1.369e-004 
1.651e-004 4.083e+006 1.066e+011 1.000e+000 1.156e-002 1.369e-004 
1.652e-004 4.087e+006 1.066e+011 1.000e+000 1.148e-002 1.369e-004 
1.652e-004 4.090e+006 1.066e+011 1.000e+000 1.150e-002 1.369e-004 
1.652e-004 4.094e+006 1.066e+011 1.000e+000 1.154e-002 1.369e-004 
1.653e-004 4.097e+006 1.066e+011 1.000e+000 1.154e-002 1.369e-004 
1.653e-004 4.101e+006 1.066e+011 1.000e+000 1.164e-002 1.369e-004 
1.653e-004 4.104e+006 1.066e+011 1.000e+000 1.167e-002 1.369e-004 
1.653e-004 4.108e+006 1.066e+011 1.000e+000 1.171e-002 1.369e-004 
1.654e-004 4.111e+006 1.067e+011 1.000e+000 1.165e-002 1.369e-004
[truncated: 152,493 more chars]
