# Supplementary material for: Strain rate dependency of dislocation plasticity
Source: Nat Commun. 2021 Mar 23;12:1845. doi: 10.1038/s41467-021-21939-1 (PMC7988163; doi:10.1038/s41467-021-21939-1)
Supplement: Supplementary file 3 — Supplementary Data 1 [file 41467_2021_21939_MOESM3_ESM.zip › Supplementary Data 1/DDDSimulationSet2/StrainRate=1e0s-1/InitialDislocationDensity=1.4e10m-2.dat]

#strain(1), stress(Pa), dislocation density(m-2), strain rate(s-1), mean dislocation velocity(km/s), plastic strain(1)
8.363e-008 1.488e+004 1.389e+010 1.000e+000 9.784e-003 1.934e-008 
1.609e-007 2.494e+004 1.392e+010 1.000e+000 1.072e-002 1.171e-008 
2.382e-007 3.299e+004 1.395e+010 1.000e+000 1.464e-002 9.882e-009 
3.154e-007 4.047e+004 1.397e+010 1.000e+000 1.449e-002 3.542e-008 
3.927e-007 4.682e+004 1.401e+010 1.000e+000 1.733e-002 6.880e-008 
4.700e-007 5.156e+004 1.405e+010 1.000e+000 2.413e-002 1.133e-007 
5.473e-007 5.524e+004 1.408e+010 1.000e+000 2.708e-002 1.651e-007 
6.245e-007 5.757e+004 1.411e+010 1.000e+000 2.852e-002 2.263e-007 
7.018e-007 5.796e+004 1.413e+010 1.000e+000 3.413e-002 3.008e-007 
7.791e-007 5.816e+004 1.415e+010 1.000e+000 3.531e-002 3.767e-007 
8.563e-007 5.767e+004 1.417e+010 1.000e+000 3.797e-002 4.574e-007 
9.336e-007 5.598e+004 1.421e+010 1.000e+000 4.245e-002 5.463e-007 
1.011e-006 5.516e+004 1.424e+010 1.000e+000 4.464e-002 6.293e-007 
1.088e-006 5.459e+004 1.426e+010 1.000e+000 4.943e-002 7.105e-007 
1.165e-006 5.514e+004 1.428e+010 1.000e+000 4.617e-002 7.840e-007 
1.243e-006 5.550e+004 1.430e+010 1.000e+000 5.051e-002 8.587e-007 
1.320e-006 5.684e+004 1.432e+010 1.000e+000 5.213e-002 9.268e-007 
1.397e-006 5.835e+004 1.433e+010 1.000e+000 5.544e-002 9.936e-007 
1.475e-006 5.991e+004 1.434e+010 1.000e+000 5.767e-002 1.060e-006 
1.552e-006 6.368e+004 1.407e+010 1.000e+000 4.002e-002 1.111e-006 
1.629e-006 6.982e+004 1.406e+010 1.000e+000 4.056e-002 1.146e-006 
1.706e-006 7.441e+004 1.406e+010 1.000e+000 4.613e-002 1.192e-006 
1.784e-006 7.673e+004 1.407e+010 1.000e+000 3.888e-002 1.253e-006 
1.861e-006 7.661e+004 1.408e+010 1.000e+000 4.130e-002 1.331e-006 
1.938e-006 7.907e+004 1.396e+010 1.000e+000 3.767e-002 1.391e-006 
2.015e-006 8.087e+004 1.390e+010 1.000e+000 3.625e-002 1.456e-006 
2.093e-006 8.067e+004 1.383e+010 1.000e+000 3.057e-002 1.535e-006 
2.170e-006 8.058e+004 1.361e+010 1.000e+000 1.637e-002 1.613e-006 
2.247e-006 8.140e+004 1.361e+010 1.000e+000 1.612e-002 1.684e-006 
2.324e-006 8.252e+004 1.359e+010 1.000e+000 1.519e-002 1.754e-006 
2.402e-006 8.006e+004 1.355e+010 1.000e+000 1.377e-002 1.848e-006 
2.479e-006 8.165e+004 1.357e+010 1.000e+000 1.768e-002 1.914e-006 
2.556e-006 8.694e+004 1.359e+010 1.000e+000 1.834e-002 1.955e-006 
2.634e-006 9.383e+004 1.358e+010 1.000e+000 2.005e-002 1.985e-006 
2.711e-006 1.017e+005 1.359e+010 1.000e+000 1.986e-002 2.007e-006 
2.788e-006 1.102e+005 1.359e+010 1.000e+000 2.039e-002 2.026e-006 
2.865e-006 1.199e+005 1.360e+010 1.000e+000 2.147e-002 2.036e-006 
2.943e-006 1.301e+005 1.361e+010 1.000e+000 2.097e-002 2.042e-006 
3.020e-006 1.405e+005 1.360e+010 1.000e+000 2.134e-002 2.048e-006 
3.097e-006 1.513e+005 1.361e+010 1.000e+000 2.038e-002 2.050e-006 
3.174e-006 1.620e+005 1.361e+010 1.000e+000 2.225e-002 2.054e-006 
3.252e-006 1.726e+005 1.362e+010 1.000e+000 1.991e-002 2.058e-006 
3.329e-006 1.827e+005 1.363e+010 1.000e+000 2.062e-002 2.066e-006 
3.406e-006 1.924e+005 1.364e+010 1.000e+000 2.117e-002 2.076e-006 
3.484e-006 1.972e+005 1.347e+010 1.000e+000 1.385e-002 2.119e-006 
3.561e-006 1.979e+005 1.344e+010 1.000e+000 1.425e-002 2.192e-006 
3.638e-006 2.006e+005 1.341e+010 1.000e+000 1.574e-002 2.251e-006 
3.715e-006 2.043e+005 1.342e+010 1.000e+000 1.961e-002 2.302e-006 
3.793e-006 2.106e+005 1.341e+010 1.000e+000 2.217e-002 2.336e-006 
3.870e-006 2.178e+005 1.329e+010 1.000e+000 1.613e-002 2.364e-006 
3.947e-006 2.247e+005 1.324e+010 1.000e+000 1.439e-002 2.393e-006 
4.024e-006 2.311e+005 1.323e+010 1.000e+000 1.372e-002 2.426e-006 
4.102e-006 2.370e+005 1.322e+010 1.000e+000 1.488e-002 2.463e-006 
4.179e-006 2.423e+005 1.322e+010 1.000e+000 1.364e-002 2.503e-006 
4.256e-006 2.482e+005 1.320e+010 1.000e+000 1.276e-002 2.540e-006 
4.334e-006 2.549e+005 1.320e+010 1.000e+000 1.382e-002 2.570e-006 
4.411e-006 2.621e+005 1.320e+010 1.000e+000 1.352e-002 2.598e-006 
4.488e-006 2.691e+005 1.320e+010 1.000e+000 1.394e-002 2.627e-006 
4.565e-006 2.770e+005 1.320e+010 1.000e+000 1.526e-002 2.650e-006 
4.643e-006 2.849e+005 1.320e+010 1.000e+000 1.334e-002 2.672e-006 
4.720e-006 2.930e+005 1.320e+010 1.000e+000 1.249e-002 2.693e-006 
4.797e-006 3.013e+005 1.320e+010 1.000e+000 1.323e-002 2.713e-006 
4.874e-006 3.093e+005 1.320e+010 1.000e+000 1.328e-002 2.735e-006 
4.952e-006 3.174e+005 1.321e+010 1.000e+000 1.320e-002 2.756e-006 
5.029e-006 3.253e+005 1.321e+010 1.000e+000 1.360e-002 2.779e-006 
5.106e-006 3.333e+005 1.321e+010 1.000e+000 1.347e-002 2.801e-006 
5.184e-006 3.411e+005 1.321e+010 1.000e+000 1.291e-002 2.824e-006 
5.261e-006 3.488e+005 1.321e+010 1.000e+000 1.197e-002 2.848e-006 
5.338e-006 3.566e+005 1.322e+010 1.000e+000 1.291e-002 2.872e-006 
5.415e-006 3.644e+005 1.322e+010 1.000e+000 1.526e-002 2.895e-006 
5.493e-006 3.722e+005 1.322e+010 1.000e+000 1.318e-002 2.918e-006 
5.570e-006 3.788e+005 1.318e+010 1.000e+000 1.252e-002 2.950e-006 
5.647e-006 3.843e+005 1.317e+010 1.000e+000 1.230e-002 2.989e-006 
5.724e-006 3.899e+005 1.317e+010 1.000e+000 1.262e-002 3.028e-006 
5.802e-006 3.956e+005 1.317e+010 1.000e+000 1.275e-002 3.066e-006 
5.879e-006 4.011e+005 1.316e+010 1.000e+000 1.188e-002 3.105e-006 
5.956e-006 4.066e+005 1.316e+010 1.000e+000 1.214e-002 3.144e-006 
6.033e-006 4.120e+005 1.317e+010 1.000e+000 1.241e-002 3.184e-006 
6.111e-006 4.177e+005 1.317e+010 1.000e+000 1.236e-002 3.222e-006 
6.188e-006 4.246e+005 1.317e+010 1.000e+000 1.266e-002 3.251e-006 
6.265e-006 4.318e+005 1.317e+010 1.000e+000 1.228e-002 3.279e-006 
6.343e-006 4.389e+005 1.317e+010 1.000e+000 1.230e-002 3.307e-006 
6.420e-006 4.460e+005 1.317e+010 1.000e+000 1.366e-002 3.335e-006 
6.497e-006 4.533e+005 1.317e+010 1.000e+000 1.387e-002 3.362e-006 
6.574e-006 4.607e+005 1.317e+010 1.000e+000 1.203e-002 3.388e-006 
6.652e-006 4.680e+005 1.317e+010 1.000e+000 1.266e-002 3.415e-006 
6.729e-006 4.754e+005 1.317e+010 1.000e+000 1.334e-002 3.440e-006 
6.806e-006 4.829e+005 1.317e+010 1.000e+000 1.291e-002 3.466e-006 
6.883e-006 4.903e+005 1.318e+010 1.000e+000 1.390e-002 3.492e-006 
6.961e-006 4.978e+005 1.318e+010 1.000e+000 1.249e-002 3.517e-006 
7.038e-006 5.054e+005 1.318e+010 1.000e+000 1.272e-002 3.542e-006 
7.115e-006 5.129e+005 1.318e+010 1.000e+000 1.325e-002 3.567e-006 
7.193e-006 5.172e+005 1.316e+010 1.000e+000 1.394e-002 3.615e-006 
7.270e-006 5.201e+005 1.315e+010 1.000e+000 1.272e-002 3.672e-006 
7.347e-006 5.254e+005 1.315e+010 1.000e+000 1.433e-002 3.713e-006 
7.424e-006 5.319e+005 1.315e+010 1.000e+000 1.346e-002 3.745e-006 
7.502e-006 5.386e+005 1.315e+010 1.000e+000 1.293e-002 3.776e-006 
7.579e-006 5.454e+005 1.315e+010 1.000e+000 1.333e-002 3.806e-006 
7.656e-006 5.523e+005 1.316e+010 1.000e+000 1.509e-002 3.836e-006 
7.733e-006 5.594e+005 1.316e+010 1.000e+000 1.401e-002 3.864e-006 
7.811e-006 5.666e+005 1.316e+010 1.000e+000 1.373e-002 3.892e-006 
7.888e-006 5.739e+005 1.316e+010 1.000e+000 1.411e-002 3.919e-006 
7.965e-006 5.812e+005 1.317e+010 1.000e+000 1.341e-002 3.945e-006 
8.043e-006 5.887e+005 1.317e+010 1.000e+000 1.537e-002 3.971e-006 
8.120e-006 5.962e+005 1.317e+010 1.000e+000 1.428e-002 3.996e-006 
8.197e-006 6.038e+005 1.317e+010 1.000e+000 1.477e-002 4.021e-006 
8.274e-006 6.115e+005 1.318e+010 1.000e+000 1.324e-002 4.045e-006 
8.352e-006 6.192e+005 1.318e+010 1.000e+000 1.551e-002 4.069e-006 
8.429e-006 6.267e+005 1.318e+010 1.000e+000 1.433e-002 4.094e-006 
8.506e-006 6.343e+005 1.318e+010 1.000e+000 1.476e-002 4.119e-006 
8.583e-006 6.416e+005 1.318e+010 1.000e+000 1.670e-002 4.146e-006 
8.661e-006 6.488e+005 1.318e+010 1.000e+000 1.343e-002 4.173e-006 
8.738e-006 6.560e+005 1.318e+010 1.000e+000 1.471e-002 4.201e-006 
8.815e-006 6.633e+005 1.318e+010 1.000e+000 1.509e-002 4.228e-006 
8.893e-006 6.705e+005 1.318e+010 1.000e+000 1.434e-002 4.255e-006 
8.970e-006 6.778e+005 1.318e+010 1.000e+000 1.661e-002 4.282e-006 
9.047e-006 6.851e+005 1.318e+010 1.000e+000 1.515e-002 4.309e-006 
9.124e-006 6.924e+005 1.319e+010 1.000e+000 1.413e-002 4.335e-006 
9.202e-006 6.997e+005 1.319e+010 1.000e+000 1.408e-002 4.362e-006 
9.279e-006 7.071e+005 1.311e+010 1.000e+000 1.090e-002 4.388e-006 
9.356e-006 7.147e+005 1.311e+010 1.000e+000 1.071e-002 4.413e-006 
9.433e-006 7.220e+005 1.311e+010 1.000e+000 1.167e-002 4.439e-006 
9.511e-006 7.296e+005 1.311e+010 1.000e+000 1.238e-002 4.465e-006 
9.588e-006 7.374e+005 1.311e+010 1.000e+000 1.215e-002 4.488e-006 
9.665e-006 7.452e+005 1.311e+010 1.000e+000 1.221e-002 4.511e-006 
9.742e-006 7.531e+005 1.311e+010 1.000e+000 1.225e-002 4.534e-006 
9.820e-006 7.609e+005 1.311e+010 1.000e+000 1.218e-002 4.557e-006 
9.897e-006 7.688e+005 1.311e+010 1.000e+000 1.222e-002 4.580e-006 
9.974e-006 7.764e+005 1.310e+010 1.000e+000 1.168e-002 4.604e-006 
1.005e-005 7.809e+005 1.309e+010 1.000e+000 1.183e-002 4.650e-006 
1.013e-005 7.854e+005 1.309e+010 1.000e+000 1.155e-002 4.696e-006 
1.021e-005 7.898e+005 1.308e+010 1.000e+000 1.256e-002 4.744e-006 
1.028e-005 7.939e+005 1.308e+010 1.000e+000 1.165e-002 4.792e-006 
1.036e-005 7.981e+005 1.307e+010 1.000e+000 1.155e-002 4.841e-006 
1.044e-005 8.021e+005 1.307e+010 1.000e+000 1.263e-002 4.890e-006 
1.052e-005 8.059e+005 1.307e+010 1.000e+000 1.193e-002 4.941e-006 
1.059e-005 8.096e+005 1.306e+010 1.000e+000 1.127e-002 4.993e-006 
1.067e-005 8.126e+005 1.306e+010 1.000e+000 1.224e-002 5.049e-006 
1.075e-005 8.156e+005 1.306e+010 1.000e+000 1.260e-002 5.106e-006 
1.082e-005 8.162e+005 1.303e+010 1.000e+000 1.183e-002 5.179e-006 
1.090e-005 8.169e+005 1.302e+010 1.000e+000 1.180e-002 5.251e-006 
1.098e-005 8.184e+005 1.302e+010 1.000e+000 1.076e-002 5.318e-006 
1.106e-005 8.209e+005 1.301e+010 1.000e+000 1.043e-002 5.378e-006 
1.113e-005 8.239e+005 1.301e+010 1.000e+000 1.034e-002 5.435e-006 
1.121e-005 8.274e+005 1.301e+010 1.000e+000 1.037e-002 5.488e-006 
1.129e-005 8.308e+005 1.301e+010 1.000e+000 1.063e-002 5.542e-006 
1.137e-005 8.308e+005 1.300e+010 1.000e+000 1.081e-002 5.619e-006 
1.144e-005 8.311e+005 1.301e+010 1.000e+000 1.086e-002 5.694e-006 
1.152e-005 8.313e+005 1.300e+010 1.000e+000 1.045e-002 5.770e-006 
1.160e-005 8.317e+005 1.301e+010 1.000e+000 1.046e-002 5.844e-006 
1.167e-005 8.325e+005 1.302e+010 1.000e+000 1.052e-002 5.916e-006 
1.175e-005 8.337e+005 1.302e+010 1.000e+000 1.069e-002 5.985e-006 
1.183e-005 8.344e+005 1.303e+010 1.000e+000 1.003e-002 6.058e-006 
1.191e-005 8.370e+005 1.303e+010 1.000e+000 1.010e-002 6.117e-006 
1.198e-005 8.402e+005 1.304e+010 1.000e+000 1.012e-002 6.172e-006 
1.206e-005 8.450e+005 1.305e+010 1.000e+000 9.996e-003 6.216e-006 
1.214e-005 8.506e+005 1.305e+010 1.000e+000 9.978e-003 6.255e-006 
1.222e-005 8.569e+005 1.306e+010 1.000e+000 1.008e-002 6.289e-006 
1.229e-005 8.637e+005 1.307e+010 1.000e+000 1.014e-002 6.319e-006 
1.237e-005 8.709e+005 1.307e+010 1.000e+000 9.975e-003 6.346e-006 
1.245e-005 8.784e+005 1.307e+010 1.000e+000 9.910e-003 6.371e-006 
1.252e-005 8.863e+005 1.308e+010 1.000e+000 9.978e-003 6.394e-006 
1.260e-005 8.922e+005 1.308e+010 1.000e+000 9.856e-003 6.430e-006 
1.268e-005 8.980e+005 1.308e+010 1.000e+000 9.884e-003 6.467e-006 
1.276e-005 9.041e+005 1.309e+010 1.000e+000 9.741e-003 6.503e-006 
1.283e-005 9.102e+005 1.309e+010 1.000e+000 9.788e-003 6.538e-006 
1.291e-005 9.164e+005 1.310e+010 1.000e+000 9.812e-003 6.572e-006 
1.299e-005 9.227e+005 1.310e+010 1.000e+000 9.832e-003 6.606e-006 
1.307e-005 9.290e+005 1.311e+010 1.000e+000 9.836e-003 6.640e-006 
1.314e-005 9.349e+005 1.312e+010 1.000e+000 9.719e-003 6.676e-006 
1.322e-005 9.400e+005 1.313e+010 1.000e+000 9.881e-003 6.718e-006 
1.330e-005 9.460e+005 1.314e+010 1.000e+000 1.003e-002 6.754e-006 
1.337e-005 9.522e+005 1.315e+010 1.000e+000 9.977e-003 6.788e-006 
1.345e-005 9.590e+005 1.316e+010 1.000e+000 1.018e-002 6.818e-006 
1.353e-005 9.672e+005 1.316e+010 1.000e+000 1.040e-002 6.839e-006 
1.361e-005 9.755e+005 1.316e+010 1.000e+000 1.058e-002 6.859e-006 
1.368e-005 9.834e+005 1.317e+010 1.000e+000 1.077e-002 6.881e-006 
1.376e-005 9.918e+005 1.317e+010 1.000e+000 1.088e-002 6.900e-006 
1.384e-005 9.994e+005 1.315e+010 1.000e+000 1.103e-002 6.926e-006 
1.392e-005 1.008e+006 1.314e+010 1.000e+000 1.095e-002 6.940e-006 
1.399e-005 1.018e+006 1.314e+010 1.000e+000 1.080e-002 6.950e-006 
1.407e-005 1.028e+006 1.314e+010 1.000e+000 1.074e-002 6.959e-006 
1.415e-005 1.038e+006 1.314e+010 1.000e+000 1.073e-002 6.966e-006 
1.422e-005 1.048e+006 1.313e+010 1.000e+000 1.082e-002 6.973e-006 
1.430e-005 1.058e+006 1.314e+010 1.000e+000 1.092e-002 6.983e-006 
1.438e-005 1.067e+006 1.314e+010 1.000e+000 1.060e-002 6.996e-006 
1.446e-005 1.077e+006 1.314e+010 1.000e+000 1.058e-002 7.009e-006 
1.453e-005 1.086e+006 1.314e+010 1.000e+000 1.056e-002 7.022e-006 
1.461e-005 1.095e+006 1.315e+010 1.000e+000 1.052e-002 7.036e-006 
1.469e-005 1.104e+006 1.315e+010 1.000e+000 1.047e-002 7.049e-006 
1.477e-005 1.114e+006 1.315e+010 1.000e+000 1.083e-002 7.063e-006 
1.484e-005 1.123e+006 1.316e+010 1.000e+000 1.084e-002 7.077e-006 
1.492e-005 1.132e+006 1.316e+010 1.000e+000 1.086e-002 7.092e-006 
1.500e-005 1.141e+006 1.316e+010 1.000e+000 1.077e-002 7.107e-006 
1.507e-005 1.150e+006 1.317e+010 1.000e+000 1.083e-002 7.122e-006 
1.515e-005 1.159e+006 1.314e+010 1.000e+000 1.067e-002 7.138e-006 
1.523e-005 1.166e+006 1.312e+010 1.000e+000 1.052e-002 7.164e-006 
1.531e-005 1.172e+006 1.312e+010 1.000e+000 1.039e-002 7.200e-006 
1.538e-005 1.178e+006 1.313e+010 1.000e+000 1.052e-002 7.238e-006 
1.546e-005 1.183e+006 1.314e+010 1.000e+000 1.085e-002 7.279e-006 
1.554e-005 1.188e+006 1.315e+010 1.000e+000 1.061e-002 7.322e-006 
1.562e-005 1.192e+006 1.316e+010 1.000e+000 1.066e-002 7.368e-006 
1.569e-005 1.196e+006 1.317e+010 1.000e+000 1.101e-002 7.418e-006 
1.577e-005 1.202e+006 1.318e+010 1.000e+000 1.166e-002 7.454e-006 
1.585e-005 1.209e+006 1.318e+010 1.000e+000 1.181e-002 7.483e-006 
1.592e-005 1.217e+006 1.319e+010 1.000e+000 1.164e-002 7.507e-006 
1.600e-005 1.225e+006 1.319e+010 1.000e+000 1.176e-002 7.528e-006 
1.608e-005 1.233e+006 1.320e+010 1.000e+000 1.220e-002 7.548e-006 
1.616e-005 1.242e+006 1.320e+010 1.000e+000 1.215e-002 7.566e-006 
1.623e-005 1.251e+006 1.321e+010 1.000e+000 1.230e-002 7.583e-006 
1.631e-005 1.260e+006 1.322e+010 1.000e+000 1.259e-002 7.599e-006 
1.639e-005 1.268e+006 1.322e+010 1.000e+000 1.239e-002 7.614e-006 
1.647e-005 1.278e+006 1.322e+010 1.000e+000 1.200e-002 7.629e-006 
1.654e-005 1.287e+006 1.323e+010 1.000e+000 1.193e-002 7.642e-006 
1.662e-005 1.296e+006 1.324e+010 1.000e+000 1.258e-002 7.655e-006 
1.670e-005 1.305e+006 1.324e+010 1.000e+000 1.267e-002 7.669e-006 
1.677e-005 1.315e+006 1.325e+010 1.000e+000 1.283e-002 7.682e-006 
1.685e-005 1.324e+006 1.325e+010 1.000e+000 1.309e-002 7.695e-006 
1.693e-005 1.333e+006 1.325e+010 1.000e+000 1.231e-002 7.708e-006 
1.701e-005 1.342e+006 1.325e+010 1.000e+000 1.287e-002 7.721e-006 
1.708e-005 1.352e+006 1.322e+010 1.000e+000 1.158e-002 7.730e-006 
1.716e-005 1.360e+006 1.322e+010 1.000e+000 1.135e-002 7.752e-006 
1.724e-005 1.368e+006 1.322e+010 1.000e+000 1.143e-002 7.778e-006 
1.732e-005 1.375e+006 1.323e+010 1.000e+000 1.137e-002 7.805e-006 
1.739e-005 1.383e+006 1.324e+010 1.000e+000 1.141e-002 7.830e-006 
1.747e-005 1.390e+006 1.325e+010 1.000e+000 1.121e-002 7.853e-006 
1.755e-005 1.398e+006 1.325e+010 1.000e+000 1.135e-002 7.876e-006 
1.762e-005 1.406e+006 1.325e+010 1.000e+000 1.086e-002 7.898e-006 
1.770e-005 1.414e+006 1.326e+010 1.000e+000 1.063e-002 7.919e-006 
1.778e-005 1.423e+006 1.327e+010 1.000e+000 1.129e-002 7.939e-006 
1.786e-005 1.431e+006 1.328e+010 1.000e+000 1.134e-002 7.958e-006 
1.793e-005 1.439e+006 1.328e+010 1.000e+000 1.098e-002 7.977e-006 
1.801e-005 1.448e+006 1.328e+010 1.000e+000 1.100e-002 7.995e-006 
1.809e-005 1.457e+006 1.328e+010 1.000e+000 1.085e-002 8.013e-006 
1.817e-005 1.465e+006 1.329e+010 1.000e+000 1.076e-002 8.031e-006 
1.824e-005 1.474e+006 1.329e+010 1.000e+000 1.066e-002 8.049e-006 
1.832e-005 1.482e+006 1.330e+010 1.000e+000 1.049e-002 8.067e-006 
1.840e-005 1.491e+006 1.331e+010 1.000e+000 1.069e-002 8.086e-006 
1.847e-005 1.499e+006 1.331e+010 1.000e+000 1.065e-002 8.105e-006 
1.855e-005 1.507e+006 1.332e+010 1.000e+000 1.069e-002 8.125e-006 
1.863e-005 1.516e+006 1.333e+010 1.000e+000 1.102e-002 8.145e-006 
1.871e-005 1.524e+006 1.334e+010 1.000e+000 1.069e-002 8.166e-006 
1.878e-005 1.532e+006 1.335e+010 1.000e+000 1.111e-002 8.188e-006 
1.886e-005 1.540e+006 1.336e+010 1.000e+000 1.121e-002 8.210e-006 
1.894e-005 1.547e+006 1.336e+010 1.000e+000 1.156e-002 8.235e-006 
1.902e-005 1.555e+006 1.337e+010 1.000e+000 1.161e-002 8.260e-006 
1.909e-005 1.564e+006 1.338e+010 1.000e+000 1.120e-002 8.277e-006 
1.917e-005 1.572e+006 1.338e+010 1.000e+000 1.130e-002 8.297e-006 
1.925e-005 1.578e+006 1.338e+010 1.000e+000 1.128e-002 8.336e-006 
1.932e-005 1.581e+006 1.339e+010 1.000e+000 1.122e-002 8.387e-006 
1.940e-005 1.584e+006 1.337e+010 1.000e+000 1.099e-002 8.444e-006 
1.948e-005 1.588e+006 1.337e+010 1.000e+000 1.108e-002 8.493e-006 
1.956e-005 1.594e+006 1.338e+010 1.000e+000 1.161e-002 8.533e-006 
1.963e-005 1.599e+006 1.338e+010 1.000e+000 1.042e-002 8.572e-006 
1.971e-005 1.605e+006 1.340e+010 1.000e+000 1.123e-002 8.609e-006 
1.979e-005 1.611e+006 1.341e+010 1.000e+000 1.126e-002 8.645e-006 
1.986e-005 1.617e+006 1.341e+010 1.000e+000 1.126e-002 8.681e-006 
1.994e-005 1.623e+006 1.342e+010 1.000e+000 1.130e-002 8.717e-006 
2.002e-005 1.629e+006 1.343e+010 1.000e+000 1.128e-002 8.753e-006 
2.010e-005 1.635e+006 1.344e+010 1.000e+000 1.078e-002 8.790e-006 
2.017e-005 1.641e+006 1.345e+010 1.000e+000 1.123e-002 8.826e-006 
2.025e-005 1.647e+006 1.346e+010 1.000e+000 1.082e-002 8.862e-006 
2.033e-005 1.653e+006 1.348e+010 1.000e+000 1.240e-002 8.896e-006 
2.041e-005 1.658e+006 1.349e+010 1.000e+000 1.375e-002 8.937e-006 
2.048e-005 1.663e+006 1.351e+010 1.000e+000 1.497e-002 8.981e-006 
2.056e-005 1.668e+006 1.352e+010 1.000e+000 1.375e-002 9.026e-006 
2.064e-005 1.672e+006 1.354e+010 1.000e+000 1.515e-002 9.072e-006 
2.071e-005 1.676e+006 1.356e+010 1.000e+000 1.869e-002 9.120e-006 
2.079e-005 1.682e+006 1.357e+010 1.000e+000 1.973e-002 9.161e-006 
2.087e-005 1.685e+006 1.360e+010 1.000e+000 2.161e-002 9.212e-006 
2.095e-005 1.691e+006 1.362e+010 1.000e+000 2.559e-002 9.248e-006 
2.102e-005 1.699e+006 1.363e+010 1.000e+000 2.955e-002 9.273e-006 
2.110e-005 1.707e+006 1.365e+010 1.000e+000 2.577e-002 9.291e-006 
2.118e-005 1.716e+006 1.366e+010 1.000e+000 3.037e-002 9.307e-006 
2.126e-005 1.725e+006 1.367e+010 1.000e+000 3.010e-002 9.325e-006 
2.133e-005 1.734e+006 1.367e+010 1.000e+000 3.104e-002 9.340e-006 
2.141e-005 1.743e+006 1.361e+010 1.000e+000 2.817e-002 9.355e-006 
2.149e-005 1.751e+006 1.362e+010 1.000e+000 2.966e-002 9.374e-006 
2.156e-005 1.760e+006 1.363e+010 1.000e+000 2.762e-002 9.389e-006 
2.164e-005 1.770e+006 1.363e+010 1.000e+000 2.678e-002 9.402e-006 
2.172e-005 1.779e+006 1.364e+010 1.000e+000 2.671e-002 9.415e-006 
2.180e-005 1.788e+006 1.365e+010 1.000e+000 2.755e-002 9.427e-006 
2.187e-005 1.798e+006 1.366e+010 1.000e+000 2.848e-002 9.440e-006 
2.195e-005 1.807e+006 1.366e+010 1.000e+000 2.642e-002 9.453e-006 
2.203e-005 1.816e+006 1.367e+010 1.000e+000 2.740e-002 9.466e-006 
2.211e-005 1.826e+006 1.368e+010 1.000e+000 2.878e-002 9.480e-006 
2.218e-005 1.835e+006 1.368e+010 1.000e+000 2.535e-002 9.491e-006 
2.226e-005 1.844e+006 1.369e+010 1.000e+000 2.662e-002 9.505e-006 
2.234e-005 1.853e+006 1.370e+010 1.000e+000 2.728e-002 9.518e-006 
2.241e-005 1.863e+006 1.371e+010 1.000e+000 2.830e-002 9.532e-006 
2.249e-005 1.872e+006 1.372e+010 1.000e+000 2.737e-002 9.546e-006 
2.257e-005 1.880e+006 1.373e+010 1.000e+000 2.655e-002 9.563e-006 
2.265e-005 1.886e+006 1.368e+010 1.000e+000 2.930e-002 9.600e-006 
2.272e-005 1.892e+006 1.367e+010 1.000e+000 2.676e-002 9.635e-006 
2.280e-005 1.898e+006 1.366e+010 1.000e+000 2.613e-002 9.677e-006 
2.288e-005 1.903e+006 1.366e+010 1.000e+000 2.466e-002 9.714e-006 
2.296e-005 1.909e+006 1.366e+010 1.000e+000 2.620e-002 9.751e-006 
2.303e-005 1.915e+006 1.346e+010 1.000e+000 1.373e-002 9.787e-006 
2.311e-005 1.923e+006 1.345e+010 1.000e+000 1.311e-002 9.811e-006 
2.319e-005 1.932e+006 1.344e+010 1.000e+000 1.367e-002 9.826e-006 
2.326e-005 1.941e+006 1.344e+010 1.000e+000 1.442e-002 9.839e-006 
2.334e-005 1.951e+006 1.343e+010 1.000e+000 1.391e-002 9.848e-006 
2.342e-005 1.961e+006 1.343e+010 1.000e+000 1.390e-002 9.855e-006 
2.350e-005 1.971e+006 1.343e+010 1.000e+000 1.383e-002 9.862e-006 
2.357e-005 1.982e+006 1.342e+010 1.000e+000 1.409e-002 9.868e-006 
2.365e-005 1.992e+006 1.342e+010 1.000e+000 1.410e-002 9.873e-006 
2.373e-005 2.002e+006 1.342e+010 1.000e+000 1.409e-002 9.880e-006 
2.381e-005 2.012e+006 1.342e+010 1.000e+000 1.400e-002 9.887e-006 
2.388e-005 2.023e+006 1.342e+010 1.000e+000 1.397e-002 9.894e-006 
2.396e-005 2.033e+006 1.342e+010 1.000e+000 1.376e-002 9.901e-006 
2.404e-005 2.043e+006 1.341e+010 1.000e+000 1.321e-002 9.908e-006 
2.411e-005 2.053e+006 1.341e+010 1.000e+000 1.324e-002 9.916e-006 
2.419e-005 2.063e+006 1.341e+010 1.000e+000 1.336e-002 9.923e-006 
2.427e-005 2.073e+006 1.342e+010 1.000e+000 1.318e-002 9.931e-006 
2.435e-005 2.083e+006 1.342e+010 1.000e+000 1.322e-002 9.939e-006 
2.442e-005 2.093e+006 1.342e+010 1.000e+000 1.319e-002 9.947e-006 
2.450e-005 2.103e+006 1.343e+010 1.000e+000 1.324e-002 9.956e-006 
2.458e-005 2.113e+006 1.343e+010 1.000e+000 1.347e-002 9.963e-006 
2.466e-005 2.123e+006 1.343e+010 1.000e+000 1.333e-002 9.971e-006 
2.473e-005 2.133e+006 1.344e+010 1.000e+000 1.339e-002 9.979e-006 
2.481e-005 2.143e+006 1.344e+010 1.000e+000 1.335e-002 9.986e-006 
2.489e-005 2.153e+006 1.345e+010 1.000e+000 1.340e-002 9.995e-006 
2.496e-005 2.163e+006 1.345e+010 1.000e+000 1.344e-002 1.000e-005 
2.504e-005 2.173e+006 1.345e+010 1.000e+000 1.333e-002 1.001e-005 
2.512e-005 2.183e+006 1.346e+010 1.000e+000 1.338e-002 1.002e-005 
2.520e-005 2.193e+006 1.347e+010 1.000e+000 1.351e-002 1.003e-005 
2.527e-005 2.203e+006 1.347e+010 1.000e+000 1.345e-002 1.004e-005 
2.535e-005 2.212e+006 1.347e+010 1.000e+000 1.312e-002 1.005e-005 
2.543e-005 2.222e+006 1.348e+010 1.000e+000 1.312e-002 1.006e-005 
2.551e-005 2.232e+006 1.349e+010 1.000e+000 1.298e-002 1.007e-005 
2.558e-005 2.242e+006 1.349e+010 1.000e+000 1.295e-002 1.008e-005 
2.566e-005 2.251e+006 1.350e+010 1.000e+000 1.300e-002 1.009e-005 
2.574e-005 2.261e+006 1.350e+010 1.000e+000 1.296e-002 1.010e-005 
2.581e-005 2.271e+006 1.351e+010 1.000e+000 1.299e-002 1.011e-005 
2.589e-005 2.280e+006 1.351e+010 1.000e+000 1.291e-002 1.012e-005 
2.597e-005 2.290e+006 1.352e+010 1.000e+000 1.269e-002 1.013e-005 
2.605e-005 2.300e+006 1.353e+010 1.000e+000 1.289e-002 1.014e-005 
2.612e-005 2.309e+006 1.354e+010 1.000e+000 1.287e-002 1.015e-005 
2.620e-005 2.319e+006 1.354e+010 1.000e+000 1.297e-002 1.016e-005 
2.628e-005 2.329e+006 1.355e+010 1.000e+000 1.294e-002 1.017e-005 
2.636e-005 2.338e+006 1.356e+010 1.000e+000 1.284e-002 1.018e-005 
2.643e-005 2.348e+006 1.356e+010 1.000e+000 1.297e-002 1.020e-005 
2.651e-005 2.357e+006 1.357e+010 1.000e+000 1.264e-002 1.021e-005 
2.659e-005 2.366e+006 1.358e+010 1.000e+000 1.269e-002 1.022e-005 
2.666e-005 2.376e+006 1.359e+010 1.000e+000 1.287e-002 1.023e-005 
2.674e-005 2.385e+006 1.360e+010 1.000e+000 1.284e-002 1.024e-005 
2.682e-005 2.395e+006 1.360e+010 1.000e+000 1.283e-002 1.026e-005 
2.690e-005 2.404e+006 1.361e+010 1.000e+000 1.298e-002 1.027e-005 
2.697e-005 2.413e+006 1.362e+010 1.000e+000 1.285e-002 1.028e-005 
2.705e-005 2.422e+006 1.363e+010 1.000e+000 1.241e-002 1.030e-005 
2.713e-005 2.431e+006 1.364e+010 1.000e+000 1.245e-002 1.031e-005 
2.721e-005 2.440e+006 1.365e+010 1.000e+000 1.253e-002 1.033e-005 
2.728e-005 2.449e+006 1.366e+010 1.000e+000 1.237e-002 1.034e-005 
2.736e-005 2.458e+006 1.367e+010 1.000e+000 1.237e-002 1.036e-005 
2.744e-005 2.467e+006 1.368e+010 1.000e+000 1.255e-002 1.037e-005 
2.751e-005 2.476e+006 1.369e+010 1.000e+000 1.264e-002 1.039e-005 
2.759e-005 2.484e+006 1.370e+010 1.000e+000 1.246e-002 1.041e-005 
2.767e-005 2.492e+006 1.372e+010 1.000e+000 1.204e-002 1.043e-005 
2.775e-005 2.500e+006 1.374e+010 1.000e+000 1.242e-002 1.046e-005 
2.782e-005 2.507e+006 1.376e+010 1.000e+000 1.251e-002 1.049e-005 
2.790e-005 2.514e+006 1.377e+010 1.000e+000 1.274e-002 1.051e-005 
2.798e-005 2.519e+006 1.378e+010 1.000e+000 1.274e-002 1.056e-005 
2.806e-005 2.523e+006 1.378e+010 1.000e+000 1.142e-002 1.061e-005 
2.813e-005 2.527e+006 1.379e+010 1.000e+000 1.138e-002 1.065e-005 
2.821e-005 2.532e+006 1.380e+010 1.000e+000 1.142e-002 1.070e-005 
2.829e-005 2.537e+006 1.382e+010 1.000e+000 1.132e-002 1.074e-005 
2.836e-005 2.542e+006 1.384e+010 1.000e+000 1.136e-002 1.078e-005 
2.844e-005 2.540e+006 1.384e+010 1.000e+000 1.139e-002 1.087e-005 
2.852e-005 2.538e+006 1.386e+010 1.000e+000 1.126e-002 1.096e-005 
2.860e-005 2.538e+006 1.388e+010 1.000e+000 1.069e-002 1.104e-005 
2.867e-005 2.538e+006 1.390e+010 1.000e+000 1.026e-002 1.112e-005 
2.875e-005 2.538e+006 1.393e+010 1.000e+000 1.058e-002 1.120e-005 
2.883e-005 2.537e+006 1.396e+010 1.000e+000 1.073e-002 1.128e-005 
2.891e-005 2.536e+006 1.399e+010 1.000e+000 1.052e-002 1.137e-005 
2.898e-005 2.529e+006 1.401e+010 1.000e+000 1.045e-002 1.149e-005 
2.906e-005 2.521e+006 1.404e+010 1.000e+000 1.043e-002 1.162e-005 
2.914e-005 2.514e+006 1.408e+010 1.000e+000 1.043e-002 1.175e-005 
2.921e-005 2.506e+006 1.411e+010 1.000e+000 1.098e-002 1.188e-005 
2.929e-005 2.500e+006 1.412e+010 1.000e+000 1.102e-002 1.200e-005 
2.937e-005 2.493e+006 1.408e+010 1.000e+000 1.142e-002 1.213e-005 
2.945e-005 2.489e+006 1.405e+010 1.000e+000 1.157e-002 1.223e-005 
2.952e-005 2.483e+006 1.403e+010 1.000e+000 1.187e-002 1.235e-005 
2.960e-005 2.478e+006 1.401e+010 1.000e+000 1.174e-002 1.246e-005 
2.968e-005 2.471e+006 1.399e+010 1.000e+000 1.073e-002 1.258e-005 
2.976e-005 2.463e+006 1.397e+010 1.000e+000 1.094e-002 1.272e-005 
2.983e-005 2.452e+006 1.396e+010 1.000e+000 1.091e-002 1.287e-005 
2.991e-005 2.441e+006 1.398e+010 1.000e+000 1.074e-002 1.303e-005 
2.999e-005 2.429e+006 1.399e+010 1.000e+000 1.038e-002 1.318e-005 
3.006e-005 2.416e+006 1.393e+010 1.000e+000 1.136e-002 1.336e-005 
3.014e-005 2.395e+006 1.390e+010 1.000e+000 1.095e-002 1.358e-005 
3.022e-005 2.371e+006 1.391e+010 1.000e+000 1.114e-002 1.382e-005 
3.030e-005 2.347e+006 1.390e+010 1.000e+000 1.207e-002 1.407e-005 
3.037e-005 2.316e+006 1.387e+010 1.000e+000 1.219e-002 1.435e-005 
3.045e-005 2.286e+006 1.388e+010 1.000e+000 1.170e-002 1.464e-005 
3.053e-005 2.259e+006 1.390e+010 1.000e+000 1.200e-002 1.490e-005 
3.061e-005 2.240e+006 1.392e+010 1.000e+000 1.264e-002 1.512e-005 
3.068e-005 2.224e+006 1.396e+010 1.000e+000 1.222e-002 1.530e-005 
3.076e-005 2.209e+006 1.397e+010 1.000e+000 1.159e-002 1.548e-005 
3.084e-005 2.195e+006 1.400e+010 1.000e+000 1.204e-002 1.565e-005 
3.091e-005 2.174e+006 1.402e+010 1.000e+000 1.240e-002 1.588e-005 
3.099e-005 2.151e+006 1.399e+010 1.000e+000 1.149e-002 1.611e-005 
3.107e-005 2.132e+006 1.401e+010 1.000e+000 1.056e-002 1.632e-005 
3.115e-005 2.114e+006 1.405e+010 1.000e+000 1.097e-002 1.652e-005 
3.122e-005 2.090e+006 1.378e+010 1.000e+000 1.256e-002 1.677e-005 
3.130e-005 2.072e+006 1.372e+010 1.000e+000 1.099e-002 1.697e-005 
3.138e-005 2.059e+006 1.371e+010 1.000e+000 1.080e-002 1.714e-005 
3.146e-005 2.047e+006 1.372e+010 1.000e+000 1.062e-002 1.730e-005 
3.153e-005 2.036e+006 1.374e+010 1.000e+000 1.060e-002 1.745e-005 
3.161e-005 2.025e+006 1.374e+010 1.000e+000 1.112e-002 1.760e-005 
3.169e-005 2.003e+006 1.372e+010 1.000e+000 1.109e-002 1.783e-005 
3.176e-005 1.983e+006 1.369e+010 1.000e+000 1.151e-002 1.805e-005 
3.184e-005 1.964e+006 1.366e+010 1.000e+000 1.137e-002 1.826e-005 
3.192e-005 1.946e+006 1.365e+010 1.000e+000 1.145e-002 1.846e-005 
3.200e-005 1.928e+006 1.363e+010 1.000e+000 1.149e-002 1.866e-005 
3.207e-005 1.912e+006 1.361e+010 1.000e+000 1.194e-002 1.885e-005 
3.215e-005 1.894e+006 1.361e+010 1.000e+000 1.202e-002 1.905e-005 
3.223e-005 1.879e+006 1.353e+010 1.000e+000 1.218e-002 1.923e-005 
3.231e-005 1.868e+006 1.352e+010 1.000e+000 1.213e-002 1.939e-005 
3.238e-005 1.862e+006 1.351e+010 1.000e+000 1.197e-002 1.950e-005 
3.246e-005 1.855e+006 1.349e+010 1.000e+000 1.272e-002 1.963e-005 
3.254e-005 1.846e+006 1.344e+010 1.000e+000 1.252e-002 1.977e-005 
3.261e-005 1.837e+006 1.344e+010 1.000e+000 1.228e-002 1.991e-005 
3.269e-005 1.831e+006 1.344e+010 1.000e+000 1.376e-002 2.003e-005 
3.277e-005 1.822e+006 1.338e+010 1.000e+000 1.148e-002 2.016e-005 
3.285e-005 1.818e+006 1.340e+010 1.000e+000 1.193e-002 2.027e-005 
3.292e-005 1.815e+006 1.340e+010 1.000e+000 1.113e-002 2.037e-005 
3.300e-005 1.811e+006 1.339e+010 1.000e+000 1.110e-002 2.047e-005 
3.308e-005 1.807e+006 1.340e+010 1.000e+000 1.106e-002 2.058e-005 
3.316e-005 1.801e+006 1.341e+010 1.000e+000 1.076e-002 2.070e-005 
3.323e-005 1.797e+006 1.342e+010 1.000e+000 1.080e-002 2.080e-005 
3.331e-005 1.796e+006 1.343e+010 1.000e+000 1.097e-002 2.089e-005 
3.339e-005 1.797e+006 1.344e+010 1.000e+000 1.117e-002 2.096e-005 
3.346e-005 1.802e+006 1.344e+010 1.000e+000 1.126e-002 2.100e-005 
3.354e-005 1.809e+006 1.345e+010 1.000e+000 1.134e-002 2.103e-005 
3.362e-005 1.816e+006 1.345e+010 1.000e+000 1.143e-002 2.106e-005 
3.370e-005 1.824e+006 1.346e+010 1.000e+000 1.136e-002 2.108e-005 
3.377e-005 1.832e+006 1.346e+010 1.000e+000 1.185e-002 2.110e-005 
3.385e-005 1.841e+006 1.346e+010 1.000e+000 1.204e-002 2.111e-005 
3.393e-005 1.851e+006 1.346e+010 1.000e+000 1.195e-002 2.113e-005 
3.401e-005 1.860e+006 1.346e+010 1.000e+000 1.223e-002 2.114e-005 
3.408e-005 1.869e+006 1.346e+010 1.000e+000 1.225e-002 2.116e-005 
3.416e-005 1.878e+006 1.347e+010 1.000e+000 1.246e-002 2.117e-005 
3.424e-005 1.887e+006 1.346e+010 1.000e+000 1.354e-002 2.118e-005 
3.431e-005 1.897e+006 1.347e+010 1.000e+000 1.366e-002 2.119e-005 
3.439e-005 1.907e+006 1.348e+010 1.000e+000 1.377e-002 2.120e-005 
3.447e-005 1.917e+006 1.348e+010 1.000e+000 1.296e-002 2.121e-005 
3.455e-005 1.927e+006 1.349e+010 1.000e+000 1.472e-002 2.122e-005 
3.462e-005 1.937e+006 1.349e+010 1.000e+000 1.396e-002 2.123e-005 
3.470e-005 1.947e+006 1.350e+010 1.000e+000 1.396e-002 2.123e-005 
3.478e-005 1.957e+006 1.350e+010 1.000e+000 1.424e-002 2.124e-005 
3.486e-005 1.968e+006 1.351e+010 1.000e+000 1.463e-002 2.125e-005 
3.493e-005 1.978e+006 1.351e+010 1.000e+000 1.614e-002 2.125e-005 
3.501e-005 1.988e+006 1.352e+010 1.000e+000 1.591e-002 2.126e-005 
3.509e-005 1.998e+006 1.352e+010 1.000e+000 1.626e-002 2.127e-005 
3.516e-005 2.008e+006 1.353e+010 1.000e+000 1.699e-002 2.127e-005 
3.524e-005 2.018e+006 1.354e+010 1.000e+000 1.764e-002 2.128e-005 
3.532e-005 2.028e+006 1.354e+010 1.000e+000 1.718e-002 2.129e-005 
3.540e-005 2.039e+006 1.355e+010 1.000e+000 1.637e-002 2.130e-005 
3.547e-005 2.048e+006 1.355e+010 1.000e+000 1.825e-002 2.131e-005 
3.555e-005 2.060e+006 1.344e+010 1.000e+000 1.113e-002 2.131e-005 
3.563e-005 2.071e+006 1.344e+010 1.000e+000 1.109e-002 2.130e-005 
3.571e-005 2.081e+006 1.343e+010 1.000e+000 1.120e-002 2.131e-005 
3.578e-005 2.089e+006 1.343e+010 1.000e+000 1.114e-002 2.133e-005 
3.586e-005 2.097e+006 1.343e+010 1.000e+000 1.119e-002 2.136e-005 
3.594e-005 2.104e+006 1.343e+010 1.000e+000 1.114e-002 2.138e-005 
3.601e-005 2.112e+006 1.343e+010 1.000e+000 1.114e-002 2.141e-005 
3.609e-005 2.119e+006 1.342e+010 1.000e+000 1.107e-002 2.144e-005 
3.617e-005 2.124e+006 1.343e+010 1.000e+000 1.096e-002 2.148e-005 
3.625e-005 2.129e+006 1.344e+010 1.000e+000 1.108e-002 2.152e-005 
3.632e-005 2.132e+006 1.345e+010 1.000e+000 1.107e-002 2.158e-005 
3.640e-005 2.134e+006 1.346e+010 1.000e+000 1.120e-002 2.164e-005 
3.648e-005 2.135e+006 1.347e+010 1.000e+000 1.119e-002 2.171e-005 
3.656e-005 2.136e+006 1.349e+010 1.000e+000 1.118e-002 2.178e-005 
3.663e-005 2.136e+006 1.351e+010 1.000e+000 1.119e-002 2.186e-005 
3.671e-005 2.137e+006 1.353e+010 1.000e+000 1.129e-002 2.193e-005 
3.679e-005 2.139e+006 1.355e+010 1.000e+000 1.143e-002 2.199e-005 
3.686e-005 2.138e+006 1.350e+010 1.000e+000 1.095e-002 2.208e-005 
3.694e-005 2.134e+006 1.349e+010 1.000e+000 1.057e-002 2.218e-005 
3.702e-005 2.132e+006 1.350e+010 1.000e+000 1.067e-002 2.227e-005 
3.710e-005 2.133e+006 1.351e+010 1.000e+000 1.034e-002 2.235e-005 
3.717e-005 2.133e+006 1.353e+010 1.000e+000 1.050e-002 2.242e-005 
3.725e-005 2.134e+006 1.354e+010 1.000e+000 1.049e-002 2.249e-005 
3.733e-005 2.135e+006 1.355e+010 1.000e+000 1.043e-002 2.256e-005 
3.741e-005 2.136e+006 1.357e+010 1.000e+000 1.043e-002 2.263e-005 
3.748e-005 2.136e+006 1.359e+010 1.000e+000 1.048e-002 2.271e-005 
3.756e-005 2.136e+006 1.361e+010 1.000e+000 1.066e-002 2.279e-005 
3.764e-005 2.135e+006 1.363e+010 1.000e+000 1.091e-002 2.287e-005 
3.771e-005 2.135e+006 1.364e+010 1.000e+000 1.094e-002 2.295e-005 
3.779e-005 2.135e+006 1.366e+010 1.000e+000 1.064e-002 2.302e-005 
3.787e-005 2.138e+006 1.368e+010 1.000e+000 1.075e-002 2.308e-005 
3.795e-005 2.141e+006 1.369e+010 1.000e+000 1.069e-002 2.314e-005 
3.802e-005 2.145e+006 1.370e+010 1.000e+000 1.072e-002 2.319e-005 
3.810e-005 2.150e+006 1.371e+010 1.000e+000 1.063e-002 2.323e-005 
3.818e-005 2.155e+006 1.372e+010 1.000e+000 1.073e-002 2.328e-005 
3.826e-005 2.159e+006 1.373e+010 1.000e+000 1.081e-002 2.332e-005 
3.833e-005 2.162e+006 1.374e+010 1.000e+000 1.063e-002 2.338e-005 
3.841e-005 2.164e+006 1.376e+010 1.000e+000 1.071e-002 2.344e-005 
3.849e-005 2.165e+006 1.378e+010 1.000e+000 1.060e-002 2.351e-005 
3.856e-005 2.164e+006 1.380e+010 1.000e+000 1.127e-002 2.360e-005 
3.864e-005 2.163e+006 1.377e+010 1.000e+000 1.119e-002 2.368e-005 
3.872e-005 2.163e+006 1.377e+010 1.000e+000 1.080e-002 2.376e-005 
3.880e-005 2.157e+006 1.371e+010 1.000e+000 1.031e-002 2.387e-005 
3.887e-005 2.155e+006 1.369e+010 1.000e+000 1.079e-002 2.397e-005 
3.895e-005 2.152e+006 1.369e+010 1.000e+000 1.058e-002 2.407e-005 
3.903e-005 2.148e+006 1.370e+010 1.000e+000 1.083e-002 2.417e-005 
3.911e-005 2.143e+006 1.371e+010 1.000e+000 1.088e-002 2.428e-005 
3.918e-005 2.139e+006 1.373e+010 1.000e+000 1.080e-002 2.439e-005 
3.926e-005 2.136e+006 1.375e+010 1.000e+000 1.053e-002 2.449e-005 
3.934e-005 2.132e+006 1.377e+010 1.000e+000 1.107e-002 2.459e-005 
3.941e-005 2.131e+006 1.379e+010 1.000e+000 1.106e-002 2.468e-005 
3.949e-005 2.129e+006 1.380e+010 1.000e+000 1.073e-002 2.477e-005 
3.957e-005 2.126e+006 1.381e+010 1.000e+000 1.076e-002 2.486e-005 
3.965e-005 2.124e+006 1.384e+010 1.000e+000 1.088e-002 2.496e-005 
3.972e-005 2.120e+006 1.383e+010 1.000e+000 1.068e-002 2.506e-005 
3.980e-005 2.114e+006 1.384e+010 1.000e+000 1.089e-002 2.518e-005 
3.988e-005 2.107e+006 1.384e+010 1.000e+000 1.051e-002 2.530e-005 
3.996e-005 2.098e+006 1.385e+010 1.000e+000 1.077e-002 2.544e-005 
4.003e-005 2.092e+006 1.383e+010 1.000e+000 1.036e-002 2.557e-005 
4.011e-005 2.085e+006 1.384e+010 1.000e+000 9.849e-003 2.569e-005 
4.019e-005 2.081e+006 1.384e+010 1.000e+000 9.844e-003 2.580e-005 
4.026e-005 2.078e+006 1.384e+010 1.000e+000 9.859e-003 2.589e-005 
4.034e-005 2.076e+006 1.384e+010 1.000e+000 9.819e-003 2.599e-005 
4.042e-005 2.074e+006 1.384e+010 1.000e+000 9.858e-003 2.607e-005 
4.050e-005 2.075e+006 1.384e+010 1.000e+000 9.673e-003 2.614e-005 
4.057e-005 2.077e+006 1.385e+010 1.000e+000 9.639e-003 2.621e-005 
4.065e-005 2.079e+006 1.385e+010 1.000e+000 9.740e-003 2.627e-005 
4.073e-005 2.081e+006 1.386e+010 1.000e+000 1.039e-002 2.633e-005 
4.081e-005 2.081e+006 1.388e+010 1.000e+000 1.033e-002 2.641e-005 
4.088e-005 2.074e+006 1.374e+010 1.000e+000 1.310e-002 2.654e-005 
4.096e-005 2.067e+006 1.374e+010 1.000e+000 1.545e-002 2.666e-005 
4.104e-005 2.068e+006 1.375e+010 1.000e+000 1.504e-002 2.673e-005 
4.111e-005 2.069e+006 1.374e+010 1.000e+000 1.453e-002 2.680e-005 
4.119e-005 2.068e+006 1.375e+010 1.000e+000 1.364e-002 2.689e-005 
4.127e-005 2.063e+006 1.380e+010 1.000e+000 1.766e-002 2.700e-005 
4.135e-005 2.056e+006 1.383e+010 1.000e+000 1.849e-002 2.713e-005 
4.142e-005 2.048e+006 1.387e+010 1.000e+000 2.316e-002 2.726e-005 
4.150e-005 2.041e+006 1.390e+010 1.000e+000 2.759e-002 2.738e-005 
4.158e-005 2.034e+006 1.393e+010 1.000e+000 2.722e-002 2.751e-005 
4.166e-005 2.029e+006 1.396e+010 1.000e+000 2.767e-002 2.762e-005 
4.173e-005 2.025e+006 1.399e+010 1.000e+000 3.046e-002 2.772e-005 
4.181e-005 2.024e+006 1.403e+010 1.000e+000 2.946e-002 2.781e-005 
4.189e-005 2.021e+006 1.403e+010 1.000e+000 3.190e-002 2.791e-005 
4.196e-005 2.018e+006 1.407e+010 1.000e+000 2.532e-002 2.800e-005 
4.204e-005 2.019e+006 1.409e+010 1.000e+000 3.304e-002 2.808e-005 
4.212e-005 2.017e+006 1.398e+010 1.000e+000 2.527e-002 2.817e-005 
4.220e-005 2.011e+006 1.394e+010 1.000e+000 2.904e-002 2.828e-005 
4.227e-005 2.005e+006 1.393e+010 1.000e+000 2.707e-002 2.840e-005 
4.235e-005 1.998e+006 1.392e+010 1.000e+000 2.863e-002 2.853e-005 
4.243e-005 1.991e+006 1.392e+010 1.000e+000 2.745e-002 2.866e-005 
4.251e-005 1.983e+006 1.393e+010 1.000e+000 3.003e-002 2.879e-005 
4.258e-005 1.974e+006 1.394e+010 1.000e+000 2.601e-002 2.893e-005 
4.266e-005 1.963e+006 1.396e+010 1.000e+000 3.396e-002 2.908e-005 
4.274e-005 1.954e+006 1.399e+010 1.000e+000 3.405e-002 2.922e-005 
4.281e-005 1.944e+006 1.396e+010 1.000e+000 3.963e-002 2.937e-005 
4.289e-005 1.934e+006 1.400e+010 1.000e+000 3.718e-002 2.951e-005 
4.297e-005 1.926e+006 1.404e+010 1.000e+000 3.329e-002 2.965e-005 
4.305e-005 1.919e+006 1.408e+010 1.000e+000 3.950e-002 2.977e-005 
4.312e-005 1.907e+006 1.342e+010 1.000e+000 1.091e-002 2.993e-005 
4.320e-005 1.894e+006 1.344e+010 1.000e+000 1.129e-002 3.010e-005 
4.328e-005 1.883e+006 1.345e+010 1.000e+000 1.131e-002 3.025e-005 
4.336e-005 1.874e+006 1.347e+010 1.000e+000 1.097e-002 3.039e-005 
4.343e-005 1.866e+006 1.347e+010 1.000e+000 1.070e-002 3.053e-005 
4.351e-005 1.862e+006 1.348e+010 1.000e+000 1.077e-002 3.063e-005 
4.359e-005 1.864e+006 1.347e+010 1.000e+000 1.060e-002 3.070e-005 
4.366e-005 1.869e+006 1.346e+010 1.000e+000 1.059e-002 3.074e-005 
4.374e-005 1.873e+006 1.344e+010 1.000e+000 1.142e-002 3.079e-005 
4.382e-005 1.863e+006 1.342e+010 1.000e+000 1.131e-002 3.093e-005 
4.390e-005 1.855e+006 1.343e+010 1.000e+000 1.112e-002 3.106e-005 
4.397e-005 1.850e+006 1.343e+010 1.000e+000 1.036e-002 3.118e-005 
4.405e-005 1.845e+006 1.344e+010 1.000e+000 1.053e-002 3.129e-005 
4.413e-005 1.842e+006 1.346e+010 1.000e+000 1.068e-002 3.139e-005 
4.421e-005 1.839e+006 1.347e+010 1.000e+000 1.121e-002 3.149e-005 
4.428e-005 1.838e+006 1.346e+010 1.000e+000 1.161e-002 3.157e-005 
4.436e-005 1.838e+006 1.346e+010 1.000e+000 1.122e-002 3.165e-005 
4.444e-005 1.838e+006 1.347e+010 1.000e+000 1.169e-002 3.173e-005 
4.451e-005 1.839e+006 1.347e+010 1.000e+000 1.142e-002 3.180e-005 
4.459e-005 1.841e+006 1.348e+010 1.000e+000 1.144e-002 3.186e-005 
4.467e-005 1.843e+006 1.349e+010 1.000e+000 1.136e-002 3.192e-005 
4.475e-005 1.845e+006 1.348e+010 1.000e+000 1.116e-002 3.198e-005 
4.482e-005 1.846e+006 1.346e+010 1.000e+000 1.095e-002 3.206e-005 
4.490e-005 1.848e+006 1.345e+010 1.000e+000 1.093e-002 3.212e-005 
4.498e-005 1.850e+006 1.347e+010 1.000e+000 1.122e-002 3.218e-005 
4.506e-005 1.854e+006 1.347e+010 1.000e+000 1.162e-002 3.223e-005 
4.513e-005 1.858e+006 1.348e+010 1.000e+000 1.167e-002 3.228e-005 
4.521e-005 1.862e+006 1.349e+010 1.000e+000 1.160e-002 3.233e-005 
4.529e-005 1.867e+006 1.349e+010 1.000e+000 1.116e-002 3.237e-005 
4.536e-005 1.872e+006 1.350e+010 1.000e+000 1.153e-002 3.242e-005 
4.544e-005 1.878e+006 1.351e+010 1.000e+000 1.160e-002 3.245e-005 
4.552e-005 1.886e+006 1.351e+010 1.000e+000 1.162e-002 3.248e-005 
4.560e-005 1.894e+006 1.352e+010 1.000e+000 1.175e-002 3.250e-005 
4.567e-005 1.902e+006 1.352e+010 1.000e+000 1.159e-002 3.252e-005 
4.575e-005 1.910e+006 1.353e+010 1.000e+000 1.165e-002 3.254e-005 
4.583e-005 1.919e+006 1.353e+010 1.000e+000 1.165e-002 3.256e-005 
4.591e-005 1.927e+006 1.354e+010 1.000e+000 1.215e-002 3.258e-005 
4.598e-005 1.935e+006 1.355e+010 1.000e+000 1.224e-002 3.260e-005 
4.606e-005 1.943e+006 1.356e+010 1.000e+000 1.175e-002 3.262e-005 
4.614e-005 1.952e+006 1.356e+010 1.000e+000 1.275e-002 3.263e-005 
4.621e-005 1.962e+006 1.356e+010 1.000e+000 1.234e-002 3.265e-005 
4.629e-005 1.971e+006 1.357e+010 1.000e+000 1.255e-002 3.266e-005 
4.637e-005 1.981e+006 1.357e+010 1.000e+000 1.272e-002 3.267e-005 
4.645e-005 1.991e+006 1.357e+010 1.000e+000 1.304e-002 3.268e-005 
4.652e-005 2.000e+006 1.358e+010 1.000e+000 1.229e-002 3.269e-005 
4.660e-005 2.010e+006 1.358e+010 1.000e+000 1.250e-002 3.270e-005 
4.668e-005 2.020e+006 1.358e+010 1.000e+000 1.283e-002 3.271e-005 
4.676e-005 2.030e+006 1.358e+010 1.000e+000 1.224e-002 3.272e-005 
4.683e-005 2.039e+006 1.359e+010 1.000e+000 1.233e-002 3.273e-005 
4.691e-005 2.049e+006 1.359e+010 1.000e+000 1.182e-002 3.274e-005 
4.699e-005 2.058e+006 1.360e+010 1.000e+000 1.292e-002 3.275e-005 
4.706e-005 2.066e+006 1.360e+010 1.000e+000 1.291e-002 3.278e-005 
4.714e-005 2.074e+006 1.361e+010 1.000e+000 1.294e-002 3.280e-005 
4.722e-005 2.082e+006 1.362e+010 1.000e+000 1.368e-002 3.282e-005 
4.730e-005 2.090e+006 1.362e+010 1.000e+000 1.237e-002 3.284e-005 
4.737e-005 2.098e+006 1.363e+010 1.000e+000 1.247e-002 3.286e-005 
4.745e-005 2.106e+006 1.364e+010 1.000e+000 1.303e-002 3.289e-005 
4.753e-005 2.114e+006 1.365e+010 1.000e+000 1.555e-002 3.291e-005 
4.761e-005 2.122e+006 1.366e+010 1.000e+000 1.334e-002 3.293e-005 
4.768e-005 2.131e+006 1.366e+010 1.000e+000 1.412e-002 3.295e-005 
4.776e-005 2.139e+006 1.367e+010 1.000e+000 1.360e-002 3.296e-005 
4.784e-005 2.148e+006 1.368e+010 1.000e+000 1.284e-002 3.298e-005 
4.791e-005 2.156e+006 1.369e+010 1.000e+000 1.542e-002 3.300e-005 
4.799e-005 2.164e+006 1.369e+010 1.000e+000 1.465e-002 3.302e-005 
4.807e-005 2.173e+006 1.370e+010 1.000e+000 1.505e-002 3.304e-005 
4.815e-005 2.181e+006 1.371e+010 1.000e+000 1.384e-002 3.306e-005 
4.822e-005 2.190e+006 1.372e+010 1.000e+000 1.339e-002 3.308e-005 
4.830e-005 2.198e+006 1.373e+010 1.000e+000 1.690e-002 3.310e-005 
4.838e-005 2.207e+006 1.374e+010 1.000e+000 1.432e-002 3.311e-005 
4.846e-005 2.215e+006 1.374e+010 1.000e+000 1.319e-002 3.313e-005 
4.853e-005 2.224e+006 1.375e+010 1.000e+000 1.616e-002 3.315e-005 
4.861e-005 2.232e+006 1.376e+010 1.000e+000 1.945e-002 3.317e-005 
4.869e-005 2.240e+006 1.377e+010 1.000e+000 1.465e-002 3.319e-005 
4.876e-005 2.248e+006 1.378e+010 1.000e+000 1.355e-002 3.321e-005 
4.884e-005 2.256e+006 1.379e+010 1.000e+000 1.579e-002 3.323e-005 
4.892e-005 2.264e+006 1.380e+010 1.000e+000 1.448e-002 3.326e-005 
4.900e-005 2.272e+006 1.381e+010 1.000e+000 1.496e-002 3.328e-005 
4.907e-005 2.279e+006 1.383e+010 1.000e+000 1.671e-002 3.331e-005 
4.915e-005 2.286e+006 1.384e+010 1.000e+000 1.594e-002 3.334e-005 
4.923e-005 2.293e+006 1.385e+010 1.000e+000 1.679e-002 3.337e-005 
4.931e-005 2.300e+006 1.387e+010 1.000e+000 1.718e-002 3.340e-005 
4.938e-005 2.306e+006 1.388e+010 1.000e+000 1.855e-002 3.343e-005 
4.946e-005 2.313e+006 1.390e+010 1.000e+000 1.674e-002 3.346e-005 
4.954e-005 2.320e+006 1.391e+010 1.000e+000 1.474e-002 3.349e-005 
4.961e-005 2.326e+006 1.393e+010 1.000e+000 1.746e-002 3.352e-005 
4.969e-005 2.329e+006 1.389e+010 1.000e+000 1.771e-002 3.359e-005 
4.977e-005 2.333e+006 1.390e+010 1.000e+000 1.661e-002 3.363e-005 
4.985e-005 2.340e+006 1.390e+010 1.000e+000 1.765e-002 3.366e-005 
4.992e-005 2.342e+006 1.390e+010 1.000e+000 1.569e-002 3.372e-005 
5.000e-005 2.340e+006 1.392e+010 1.000e+000 1.685e-002 3.382e-005 
5.008e-005 2.338e+006 1.394e+010 1.000e+000 1.768e-002 3.390e-005 
5.016e-005 2.336e+006 1.398e+010 1.000e+000 1.872e-002 3.400e-005 
5.023e-005 2.334e+006 1.400e+010 1.000e+000 2.131e-002 3.409e-005 
5.031e-005 2.331e+006 1.403e+010 1.000e+000 2.236e-002 3.418e-005 
5.039e-005 2.327e+006 1.406e+010 1.000e+000 2.619e-002 3.429e-005 
5.046e-005 2.324e+006 1.409e+010 1.000e+000 2.583e-002 3.439e-005 
5.054e-005 2.323e+006 1.405e+010 1.000e+000 2.907e-002 3.447e-005 
5.062e-005 2.322e+006 1.406e+010 1.000e+000 2.451e-002 3.456e-005 
5.070e-005 2.322e+006 1.408e+010 1.000e+000 2.802e-002 3.464e-005 
5.077e-005 2.323e+006 1.410e+010 1.000e+000 2.596e-002 3.471e-005 
5.085e-005 2.323e+006 1.412e+010 1.000e+000 3.024e-002 3.479e-005 
5.093e-005 2.321e+006 1.412e+010 1.000e+000 2.934e-002 3.487e-005 
5.101e-005 2.314e+006 1.413e+010 1.000e+000 2.823e-002 3.500e-005 
5.108e-005 2.307e+006 1.416e+010 1.000e+000 2.891e-002 3.513e-005 
5.116e-005 2.299e+006 1.419e+010 1.000e+000 3.573e-002 3.526e-005 
5.124e-005 2.293e+006 1.422e+010 1.000e+000 3.340e-002 3.538e-005 
5.131e-005 2.286e+006 1.425e+010 1.000e+000 3.491e-002 3.550e-005 
5.139e-005 2.281e+006 1.428e+010 1.000e+000 3.235e-002 3.562e-005 
5.147e-005 2.274e+006 1.419e+010 1.000e+000 2.981e-002 3.574e-005 
5.155e-005 2.262e+006 1.389e+010 1.000e+000 1.103e-002 3.590e-005 
5.162e-005 2.245e+006 1.387e+010 1.000e+000 1.067e-002 3.609e-005 
5.170e-005 2.233e+006 1.389e+010 1.000e+000 1.007e-002 3.625e-005 
5.178e-005 2.224e+006 1.391e+010 1.000e+000 1.008e-002 3.640e-005 
5.186e-005 2.217e+006 1.393e+010 1.000e+000 9.861e-003 3.652e-005 
5.193e-005 2.212e+006 1.395e+010 1.000e+000 9.626e-003 3.663e-005 
5.201e-005 2.208e+006 1.397e+010 1.000e+000 9.824e-003 3.674e-005 
5.209e-005 2.204e+006 1.399e+010 1.000e+000 9.739e-003 3.684e-005 
5.216e-005 2.195e+006 1.387e+010 1.000e+000 1.011e-002 3.698e-005 
5.224e-005 2.184e+006 1.385e+010 1.000e+000 1.731e-002 3.714e-005 
5.232e-005 2.165e+006 1.367e+010 1.000e+000 1.308e-002 3.735e-005 
5.240e-005 2.147e+006 1.368e+010 1.000e+000 1.325e-002 3.755e-005 
5.247e-005 2.137e+006 1.369e+010 1.000e+000 1.317e-002 3.769e-005 
5.255e-005 2.122e+006 1.367e+010 1.000e+000 1.301e-002 3.787e-005 
5.263e-005 2.108e+006 1.369e+010 1.000e+000 1.240e-002 3.805e-005 
5.271e-005 2.095e+006 1.370e+010 1.000e+000 1.246e-002 3.821e-005 
5.278e-005 2.083e+006 1.372e+010 1.000e+000 1.171e-002 3.837e-005 
5.286e-005 2.073e+006 1.374e+010 1.000e+000 1.183e-002 3.852e-005 
5.294e-005 2.064e+006 1.375e+010 1.000e+000 1.171e-002 3.866e-005 
5.301e-005 2.059e+006 1.378e+010 1.000e+000 1.139e-002 3.877e-005 
5.309e-005 2.054e+006 1.378e+010 1.000e+000 1.085e-002 3.888e-005 
5.317e-005 2.052e+006 1.381e+010 1.000e+000 1.152e-002 3.898e-005 
5.325e-005 2.052e+006 1.383e+010 1.000e+000 1.241e-002 3.906e-005 
5.332e-005 2.052e+006 1.383e+010 1.000e+000 1.125e-002 3.913e-005 
5.340e-005 2.044e+006 1.365e+010 1.000e+000 1.081e-002 3.926e-005 
5.348e-005 2.035e+006 1.361e+010 1.000e+000 1.093e-002 3.941e-005 
5.356e-005 2.020e+006 1.354e+010 1.000e+000 1.090e-002 3.958e-005 
5.363e-005 2.007e+006 1.352e+010 1.000e+000 1.077e-002 3.975e-005 
5.371e-005 1.986e+006 1.350e+010 1.000e+000 1.111e-002 3.998e-005 
5.379e-005 1.960e+006 1.349e+010 1.000e+000 1.099e-002 4.023e-005 
5.386e-005 1.937e+006 1.348e+010 1.000e+000 1.043e-002 4.047e-005 
5.394e-005 1.924e+006 1.348e+010 1.000e+000 1.016e-002 4.063e-005 
5.402e-005 1.917e+006 1.341e+010 1.000e+000 1.068e-002 4.076e-005 
5.410e-005 1.914e+006 1.340e+010 1.000e+000 1.031e-002 4.086e-005 
5.417e-005 1.914e+006 1.340e+010 1.000e+000 1.002e-002 4.094e-005 
5.425e-005 1.914e+006 1.341e+010 1.000e+000 1.004e-002 4.101e-005 
5.433e-005 1.916e+006 1.341e+010 1.000e+000 1.004e-002 4.107e-005 
5.441e-005 1.917e+006 1.340e+010 1.000e+000 1.072e-002 4.115e-005 
5.448e-005 1.905e+006 1.341e+010 1.000e+000 1.061e-002 4.131e-005 
5.456e-005 1.895e+006 1.342e+010 1.000e+000 1.036e-002 4.146e-005 
5.464e-005 1.888e+006 1.341e+010 1.000e+000 1.144e-002 4.158e-005 
5.471e-005 1.884e+006 1.342e+010 1.000e+000 1.091e-002 4.168e-005 
5.479e-005 1.881e+006 1.342e+010 1.000e+000 1.098e-002 4.178e-005 
5.487e-005 1.878e+006 1.344e+010 1.000e+000 1.102e-002 4.188e-005 
5.495e-005 1.875e+006 1.344e+010 1.000e+000 1.040e-002 4.197e-005 
5.502e-005 1.873e+006 1.345e+010 1.000e+000 1.073e-002 4.207e-005 
5.510e-005 1.871e+006 1.345e+010 1.000e+000 1.014e-002 4.216e-005 
5.518e-005 1.867e+006 1.345e+010 1.000e+000 1.043e-002 4.227e-005 
5.526e-005 1.864e+006 1.347e+010 1.000e+000 1.022e-002 4.236e-005 
5.533e-005 1.863e+006 1.349e+010 1.000e+000 1.052e-002 4.245e-005 
5.541e-005 1.861e+006 1.351e+010 1.000e+000 1.055e-002 4.253e-005 
5.549e-005 1.860e+006 1.350e+010 1.000e+000 1.095e-002 4.262e-005 
5.556e-005 1.860e+006 1.351e+010 1.000e+000 1.085e-002 4.270e-005 
5.564e-005 1.862e+006 1.352e+010 1.000e+000 1.117e-002 4.276e-005 
5.572e-005 1.865e+006 1.353e+010 1.000e+000 1.118e-002 4.282e-005 
5.580e-005 1.869e+006 1.354e+010 1.000e+000 1.088e-002 4.287e-005 
5.587e-005 1.872e+006 1.355e+010 1.000e+000 1.129e-002 4.292e-005 
5.595e-005 1.877e+006 1.356e+010 1.000e+000 1.109e-002 4.297e-005 
5.603e-005 1.882e+006 1.357e+010 1.000e+000 1.121e-002 4.301e-005 
5.611e-005 1.887e+006 1.357e+010 1.000e+000 1.139e-002 4.305e-005 
5.618e-005 1.893e+006 1.358e+010 1.000e+000 1.128e-002 4.309e-005 
5.626e-005 1.899e+006 1.359e+010 1.000e+000 1.134e-002 4.313e-005 
5.634e-005 1.905e+006 1.360e+010 1.000e+000 1.135e-002 4.316e-005 
5.641e-005 1.910e+006 1.361e+010 1.000e+000 1.144e-002 4.320e-005 
5.649e-005 1.915e+006 1.362e+010 1.000e+000 1.153e-002 4.324e-005 
5.657e-005 1.919e+006 1.364e+010 1.000e+000 1.152e-002 4.330e-005 
5.665e-005 1.922e+006 1.365e+010 1.000e+000 1.150e-002 4.335e-005 
5.672e-005 1.926e+006 1.366e+010 1.000e+000 1.140e-002 4.340e-005 
5.680e-005 1.928e+006 1.368e+010 1.000e+000 1.143e-002 4.346e-005 
5.688e-005 1.931e+006 1.369e+010 1.000e+000 1.156e-002 4.352e-005 
5.696e-005 1.928e+006 1.364e+010 1.000e+000 1.175e-002 4.362e-005 
5.703e-005 1.930e+006 1.364e+010 1.000e+000 1.128e-002 4.368e-005 
5.711e-005 1.934e+006 1.365e+010 1.000e+000 1.106e-002 4.374e-005 
5.719e-005 1.935e+006 1.365e+010 1.000e+000 1.113e-002 4.380e-005 
5.726e-005 1.935e+006 1.366e+010 1.000e+000 1.137e-002 4.388e-005 
5.734e-005 1.938e+006 1.367e+010 1.000e+000 1.182e-002 4.393e-005 
5.742e-005 1.941e+006 1.369e+010 1.000e+000 1.153e-002 4.399e-005 
5.750e-005 1.944e+006 1.370e+010 1.000e+000 1.163e-002 4.405e-005 
5.757e-005 1.947e+006 1.372e+010 1.000e+000 1.181e-002 4.411e-005 
5.765e-005 1.951e+006 1.373e+010 1.000e+000 1.190e-002 4.416e-005 
5.773e-005 1.955e+006 1.375e+010 1.000e+000 1.179e-002 4.421e-005 
5.781e-005 1.954e+006 1.375e+010 1.000e+000 1.113e-002 4.429e-005 
5.788e-005 1.953e+006 1.376e+010 1.000e+000 1.116e-002 4.437e-005 
5.796e-005 1.955e+006 1.377e+010 1.000e+000 1.114e-002 4.444e-005 
5.804e-005 1.956e+006 1.378e+010 1.000e+000 1.094e-002 4.451e-005 
5.811e-005 1.958e+006 1.380e+010 1.000e+000 1.086e-002 4.457e-005 
5.819e-005 1.959e+006 1.378e+010 1.000e+000 1.119e-002 4.464e-005 
5.827e-005 1.957e+006 1.378e+010 1.000e+000 1.046e-002 4.473e-005 
5.835e-005 1.956e+006 1.378e+010 1.000e+000 1.033e-002 4.482e-005 
5.842e-005 1.954e+006 1.377e+010 1.000e+000 1.044e-002 4.491e-005 
5.850e-005 1.950e+006 1.370e+010 1.000e+000 1.164e-002 4.501e-005 
5.858e-005 1.944e+006 1.363e+010 1.000e+000 1.042e-002 4.513e-005 
5.866e-005 1.937e+006 1.360e+010 1.000e+000 1.075e-002 4.526e-005 
5.873e-005 1.931e+006 1.358e+010 1.000e+000 1.027e-002 4.538e-005 
5.881e-005 1.926e+006 1.358e+010 1.000e+000 1.013e-002 4.548e-005 
5.889e-005 1.923e+006 1.359e+010 1.000e+000 1.066e-002 4.559e-005 
5.896e-005 1.919e+006 1.359e+010 1.000e+000 1.090e-002 4.569e-005 
5.904e-005 1.914e+006 1.360e+010 1.000e+000 1.090e-002 4.580e-005 
5.912e-005 1.910e+006 1.361e+010 1.000e+000 1.087e-002 4.591e-005 
5.920e-005 1.907e+006 1.362e+010 1.000e+000 1.096e-002 4.601e-005 
5.927e-005 1.903e+006 1.364e+010 1.000e+000 1.105e-002 4.611e-005 
5.935e-005 1.899e+006 1.365e+010 1.000e+000 1.152e-002 4.622e-005 
5.943e-005 1.891e+006 1.367e+010 1.000e+000 2.041e-002 4.635e-005 
5.950e-005 1.884e+006 1.352e+010 1.000e+000 1.366e-002 4.647e-005 
5.958e-005 1.875e+006 1.352e+010 1.000e+000 1.407e-002 4.661e-005 
5.966e-005 1.870e+006 1.353e+010 1.000e+000 1.355e-002 4.673e-005 
5.974e-005 1.872e+006 1.354e+010 1.000e+000 1.320e-002 4.679e-005 
5.981e-005 1.877e+006 1.354e+010 1.000e+000 1.286e-002 4.683e-005 
5.989e-005 1.883e+006 1.355e+010 1.000e+000 1.231e-002 4.687e-005 
5.997e-005 1.890e+006 1.356e+010 1.000e+000 1.218e-002 4.690e-005 
6.005e-005 1.898e+006 1.357e+010 1.000e+000 1.282e-002 4.692e-005 
6.012e-005 1.905e+006 1.357e+010 1.000e+000 1.247e-002 4.695e-005 
6.020e-005 1.913e+006 1.357e+010 1.000e+000 1.257e-002 4.697e-005 
6.028e-005 1.922e+006 1.358e+010 1.000e+000 1.253e-002 4.699e-005 
6.035e-005 1.930e+006 1.358e+010 1.000e+000 1.203e-002 4.701e-005 
6.043e-005 1.938e+006 1.358e+010 1.000e+000 1.235e-002 4.703e-005 
6.051e-005 1.946e+006 1.358e+010 1.000e+000 1.300e-002 4.705e-005 
6.059e-005 1.955e+006 1.355e+010 1.000e+000 1.185e-002 4.707e-005 
6.066e-005 1.961e+006 1.354e+010 1.000e+000 1.171e-002 4.710e-005 
6.074e-005 1.967e+006 1.354e+010 1.000e+000 1.164e-002 4.714e-005 
6.082e-005 1.972e+006 1.354e+010 1.000e+000 1.153e-002 4.718e-005 
6.090e-005 1.977e+006 1.355e+010 1.000e+000 1.146e-002 4.722e-005 
6.097e-005 1.981e+006 1.356e+010 1.000e+000 1.134e-002 4.727e-005 
6.105e-005 1.986e+006 1.357e+010 1.000e+000 1.092e-002 4.732e-005 
6.113e-005 1.990e+006 1.358e+010 1.000e+000 1.178e-002 4.737e-005 
6.120e-005 1.995e+006 1.359e+010 1.000e+000 1.121e-002 4.741e-005 
6.128e-005 2.000e+006 1.360e+010 1.000e+000 1.123e-002 4.745e-005 
6.136e-005 2.005e+006 1.361e+010 1.000e+000 1.135e-002 4.749e-005 
6.144e-005 2.010e+006 1.362e+010 1.000e+000 1.164e-002 4.754e-005 
6.151e-005 2.015e+006 1.363e+010 1.000e+000 1.069e-002 4.758e-005 
6.159e-005 2.020e+006 1.364e+010 1.000e+000 1.042e-002 4.762e-005 
6.167e-005 2.025e+006 1.365e+010 1.000e+000 1.012e-002 4.766e-005 
6.175e-005 2.031e+006 1.366e+010 1.000e+000 1.025e-002 4.769e-005 
6.182e-005 2.039e+006 1.368e+010 1.000e+000 1.031e-002 4.772e-005 
6.190e-005 2.046e+006 1.369e+010 1.000e+000 1.040e-002 4.775e-005 
6.198e-005 2.054e+006 1.369e+010 1.000e+000 1.044e-002 4.777e-005 
6.205e-005 2.062e+006 1.371e+010 1.000e+000 1.067e-002 4.779e-005 
6.213e-005 2.070e+006 1.372e+010 1.000e+000 1.068e-002 4.782e-005 
6.221e-005 2.078e+006 1.372e+010 1.000e+000 1.054e-002 4.784e-005 
6.229e-005 2.085e+006 1.373e+010 1.000e+000 1.066e-002 4.786e-005 
6.236e-005 2.093e+006 1.374e+010 1.000e+000 1.066e-002 4.789e-005 
6.244e-005 2.100e+006 1.375e+010 1.000e+000 1.068e-002 4.791e-005 
6.252e-005 2.099e+006 1.369e+010 1.000e+000 1.095e-002 4.800e-005 
6.260e-005 2.094e+006 1.366e+010 1.000e+000 1.079e-002 4.811e-005 
6.267e-005 2.091e+006 1.367e+010 1.000e+000 1.042e-002 4.821e-005 
6.275e-005 2.089e+006 1.369e+010 1.000e+000 1.056e-002 4.830e-005 
6.283e-005 2.089e+006 1.370e+010 1.000e+000 1.065e-002 4.838e-005 
6.290e-005 2.090e+006 1.371e+010 1.000e+000 1.067e-002 4.845e-005 
6.298e-005 2.092e+006 1.373e+010 1.000e+000 1.065e-002 4.851e-005 
6.306e-005 2.093e+006 1.374e+010 1.000e+000 1.070e-002 4.858e-005 
6.314e-005 2.095e+006 1.376e+010 1.000e+000 1.067e-002 4.864e-005 
6.321e-005 2.097e+006 1.377e+010 1.000e+000 1.093e-002 4.871e-005 
6.329e-005 2.099e+006 1.379e+010 1.000e+000 1.168e-002 4.878e-005 
6.337e-005 2.102e+006 1.381e+010 1.000e+000 1.158e-002 4.883e-005 
6.345e-005 2.106e+006 1.382e+010 1.000e+000 1.302e-002 4.888e-005 
6.352e-005 2.111e+006 1.384e+010 1.000e+000 1.305e-002 4.892e-005 
6.360e-005 2.115e+006 1.386e+010 1.000e+000 1.354e-002 4.897e-005 
6.368e-005 2.120e+006 1.387e+010 1.000e+000 1.451e-002 4.901e-005 
6.375e-005 2.125e+006 1.383e+010 1.000e+000 1.263e-002 4.906e-005 
6.383e-005 2.128e+006 1.383e+010 1.000e+000 1.198e-002 4.911e-005 
6.391e-005 2.131e+006 1.384e+010 1.000e+000 1.229e-002 4.917e-005 
6.399e-005 2.134e+006 1.385e+010 1.000e+000 1.240e-002 4.923e-005 
6.406e-005 2.136e+006 1.387e+010 1.000e+000 1.238e-002 4.929e-005 
6.414e-005 2.137e+006 1.389e+010 1.000e+000 1.416e-002 4.936e-005 
6.422e-005 2.138e+006 1.391e+010 1.000e+000 1.376e-002 4.943e-005 
6.430e-005 2.139e+006 1.394e+010 1.000e+000 1.609e-002 4.950e-005 
6.437e-005 2.139e+006 1.396e+010 1.000e+000 1.518e-002 4.958e-005 
6.445e-005 2.140e+006 1.398e+010 1.000e+000 1.529e-002 4.965e-005 
6.453e-005 2.141e+006 1.399e+010 1.000e+000 1.595e-002 4.972e-005 
6.460e-005 2.142e+006 1.401e+010 1.000e+000 1.739e-002 4.979e-005 
6.468e-005 2.143e+006 1.403e+010 1.000e+000 1.725e-002 4.986e-005 
6.476e-005 2.143e+006 1.404e+010 1.000e+000 1.566e-002 4.993e-005 
6.484e-005 2.142e+006 1.406e+010 1.000e+000 1.630e-002 5.002e-005 
6.491e-005 2.140e+006 1.408e+010 1.000e+000 1.698e-002 5.011e-005 
6.499e-005 2.139e+006 1.410e+010 1.000e+000 1.748e-002 5.020e-005 
6.507e-005 2.139e+006 1.411e+010 1.000e+000 1.549e-002 5.027e-005 
6.515e-005 2.139e+006 1.413e+010 1.000e+000 1.734e-002 5.035e-005 
6.522e-005 2.139e+006 1.415e+010 1.000e+000 1.703e-002 5.043e-005 
6.530e-005 2.132e+006 1.405e+010 1.000e+000 2.017e-002 5.056e-005 
6.538e-005 2.115e+006 1.401e+010 1.000e+000 1.659e-002 5.075e-005 
6.545e-005 2.104e+006 1.401e+010 1.000e+000 1.606e-002 5.090e-005 
6.553e-005 2.098e+006 1.403e+010 1.000e+000 1.609e-002 5.102e-005 
6.561e-005 2.092e+006 1.397e+010 1.000e+000 1.532e-002 5.114e-005 
6.569e-005 2.082e+006 1.383e+010 1.000e+000 1.128e-002 5.128e-005 
6.576e-005 2.077e+006 1.383e+010 1.000e+000 1.092e-002 5.140e-005 
6.584e-005 2.077e+006 1.382e+010 1.000e+000 1.120e-002 5.147e-005 
6.592e-005 2.076e+006 1.378e+010 1.000e+000 9.969e-003 5.156e-005 
6.600e-005 2.074e+006 1.377e+010 1.000e+000 9.697e-003 5.165e-005 
6.607e-005 2.074e+006 1.377e+010 1.000e+000 9.520e-003 5.173e-005 
6.615e-005 2.076e+006 1.377e+010 1.000e+000 9.697e-003 5.179e-005 
6.623e-005 2.078e+006 1.378e+010 1.000e+000 9.679e-003 5.186e-005 
6.630e-005 2.082e+006 1.378e+010 1.000e+000 9.640e-003 5.191e-005 
6.638e-005 2.086e+006 1.379e+010 1.000e+000 9.575e-003 5.195e-005 
6.646e-005 2.091e+006 1.379e+010 1.000e+000 9.572e-003 5.199e-005 
6.654e-005 2.097e+006 1.380e+010 1.000e+000 9.571e-003 5.203e-005 
6.661e-005 2.095e+006 1.378e+010 1.000e+000 9.961e-003 5.212e-005 
6.669e-005 2.088e+006 1.377e+010 1.000e+000 1.007e-002 5.225e-005 
6.677e-005 2.083e+006 1.377e+010 1.000e+000 9.824e-003 5.236e-005 
6.685e-005 2.078e+006 1.378e+010 1.000e+000 9.669e-003 5.247e-005 
6.692e-005 2.075e+006 1.378e+010 1.000e+000 9.568e-003 5.257e-005 
6.700e-005 2.074e+006 1.378e+010 1.000e+000 9.545e-003 5.265e-005 
6.708e-005 2.072e+006 1.379e+010 1.000e+000 9.944e-003 5.274e-005 
6.715e-005 2.068e+006 1.381e+010 1.000e+000 1.266e-002 5.285e-005 
6.723e-005 2.061e+006 1.383e+010 1.000e+000 1.964e-002 5.298e-005 
6.731e-005 2.055e+006 1.386e+010 1.000e+000 1.822e-002 5.309e-005 
6.739e-005 2.050e+006 1.390e+010 1.000e+000 2.203e-002 5.321e-005 
6.746e-005 2.046e+006 1.394e+010 1.000e+000 2.157e-002 5.331e-005 
6.754e-005 2.039e+006 1.395e+010 1.000e+000 2.564e-002 5.344e-005 
6.762e-005 2.027e+006 1.390e+010 1.000e+000 2.461e-002 5.360e-005 
6.770e-005 2.014e+006 1.391e+010 1.000e+000 2.704e-002 5.377e-005 
6.777e-005 1.995e+006 1.386e+010 1.000e+000 2.718e-002 5.397e-005 
6.785e-005 1.974e+006 1.385e+010 1.000e+000 3.232e-002 5.420e-005 
6.793e-005 1.951e+006 1.385e+010 1.000e+000 3.219e-002 5.443e-005 
6.800e-005 1.929e+006 1.379e+010 1.000e+000 3.309e-002 5.466e-005 
6.808e-005 1.913e+006 1.377e+010 1.000e+000 2.899e-002 5.485e-005 
6.816e-005 1.901e+006 1.377e+010 1.000e+000 2.999e-002 5.501e-005 
6.824e-005 1.894e+006 1.378e+010 1.000e+000 3.247e-002 5.514e-005 
6.831e-005 1.887e+006 1.375e+010 1.000e+000 3.321e-002 5.526e-005 
6.839e-005 1.879e+006 1.374e+010 1.000e+000 3.011e-002 5.540e-005 
6.847e-005 1.871e+006 1.375e+010 1.000e+000 2.949e-002 5.553e-005 
6.855e-005 1.862e+006 1.376e+010 1.000e+000 2.883e-002 5.567e-005 
6.862e-005 1.852e+006 1.374e+010 1.000e+000 3.092e-002 5.581e-005 
6.870e-005 1.843e+006 1.341e+010 1.000e+000 1.067e-002 5.595e-005 
6.878e-005 1.834e+006 1.343e+010 1.000e+000 1.042e-002 5.609e-005 
6.885e-005 1.829e+006 1.345e+010 1.000e+000 1.223e-002 5.620e-005 
6.893e-005 1.826e+006 1.342e+010 1.000e+000 1.150e-002 5.631e-005 
6.901e-005 1.821e+006 1.341e+010 1.000e+000 1.135e-002 5.641e-005 
6.909e-005 1.818e+006 1.335e+010 1.000e+000 1.154e-002 5.651e-005 
6.916e-005 1.815e+006 1.334e+010 1.000e+000 1.096e-002 5.661e-005 
6.924e-005 1.815e+006 1.334e+010 1.000e+000 1.105e-002 5.669e-005 
6.932e-005 1.817e+006 1.335e+010 1.000e+000 1.061e-002 5.675e-005 
6.940e-005 1.822e+006 1.335e+010 1.000e+000 1.011e-002 5.679e-005 
6.947e-005 1.829e+006 1.336e+010 1.000e+000 1.001e-002 5.682e-005 
6.955e-005 1.835e+006 1.336e+010 1.000e+000 9.913e-003 5.686e-005 
6.963e-005 1.840e+006 1.337e+010 1.000e+000 9.869e-003 5.690e-005 
6.970e-005 1.846e+006 1.338e+010 1.000e+000 9.730e-003 5.694e-005 
6.978e-005 1.852e+006 1.339e+010 1.000e+000 9.770e-003 5.697e-005 
6.986e-005 1.849e+006 1.338e+010 1.000e+000 9.969e-003 5.707e-005 
6.994e-005 1.847e+006 1.339e+010 1.000e+000 9.793e-003 5.716e-005 
7.001e-005 1.846e+006 1.340e+010 1.000e+000 1.018e-002 5.725e-005 
7.009e-005 1.843e+006 1.341e+010 1.000e+000 1.032e-002 5.734e-005 
7.017e-005 1.842e+006 1.341e+010 1.000e+000 9.917e-003 5.743e-005 
7.025e-005 1.843e+006 1.341e+010 1.000e+000 1.012e-002 5.750e-005 
7.032e-005 1.846e+006 1.342e+010 1.000e+000 1.027e-002 5.756e-005 
7.040e-005 1.850e+006 1.342e+010 1.000e+000 1.042e-002 5.761e-005 
7.048e-005 1.854e+006 1.343e+010 1.000e+000 1.036e-002 5.765e-005 
7.055e-005 1.859e+006 1.343e+010 1.000e+000 1.032e-002 5.770e-005 
7.063e-005 1.864e+006 1.344e+010 1.000e+000 1.026e-002 5.774e-005 
7.071e-005 1.869e+006 1.345e+010 1.000e+000 1.029e-002 5.778e-005 
7.079e-005 1.875e+006 1.345e+010 1.000e+000 1.027e-002 5.782e-005 
7.086e-005 1.880e+006 1.346e+010 1.000e+000 1.040e-002 5.786e-005 
7.094e-005 1.885e+006 1.347e+010 1.000e+000 1.030e-002 5.790e-005 
7.102e-005 1.891e+006 1.349e+010 1.000e+000 1.034e-002 5.794e-005 
7.110e-005 1.897e+006 1.349e+010 1.000e+000 1.042e-002 5.797e-005 
7.117e-005 1.905e+006 1.350e+010 1.000e+000 1.055e-002 5.800e-005 
7.125e-005 1.914e+006 1.348e+010 1.000e+000 1.059e-002 5.801e-005 
7.133e-005 1.923e+006 1.348e+010 1.000e+000 1.041e-002 5.803e-005 
7.140e-005 1.930e+006 1.349e+010 1.000e+000 1.050e-002 5.805e-005 
7.148e-005 1.938e+006 1.350e+010 1.000e+000 1.052e-002 5.808e-005 
7.156e-005 1.946e+006 1.350e+010 1.000e+000 1.087e-002 5.810e-005 
7.164e-005 1.954e+006 1.351e+010 1.000e+000 1.091e-002 5.812e-005 
7.171e-005 1.963e+006 1.351e+010 1.000e+000 1.088e-002 5.814e-005 
7.179e-005 1.971e+006 1.352e+010 1.000e+000 1.084e-002 5.816e-005 
7.187e-005 1.980e+006 1.352e+010 1.000e+000 1.078e-002 5.817e-005 
7.195e-005 1.989e+006 1.353e+010 1.000e+000 1.080e-002 5.819e-005 
7.202e-005 1.997e+006 1.353e+010 1.000e+000 1.074e-002 5.821e-005 
7.210e-005 2.005e+006 1.354e+010 1.000e+000 1.053e-002 5.823e-005 
7.218e-005 2.013e+006 1.357e+010 1.000e+000 1.343e-002 5.826e-005 
7.225e-005 2.020e+006 1.358e+010 1.000e+000 1.479e-002 5.828e-005 
7.233e-005 2.027e+006 1.360e+010 1.000e+000 1.411e-002 5.831e-005 
7.241e-005 2.034e+006 1.361e+010 1.000e+000 1.439e-002 5.834e-005 
7.249e-005 2.042e+006 1.362e+010 1.000e+000 1.746e-002 5.836e-005 
7.256e-005 2.049e+006 1.363e+010 1.000e+000 1.861e-002 5.839e-005 
7.264e-005 2.056e+006 1.365e+010 1.000e+000 1.705e-002 5.842e-005 
7.272e-005 2.063e+006 1.367e+010 1.000e+000 1.967e-002 5.845e-005 
7.280e-005 2.068e+006 1.368e+010 1.000e+000 2.149e-002 5.849e-005 
7.287e-005 2.074e+006 1.369e+010 1.000e+000 1.894e-002 5.853e-005 
7.295e-005 2.079e+006 1.371e+010 1.000e+000 2.148e-002 5.857e-005 
7.303e-005 2.084e+006 1.372e+010 1.000e+000 2.028e-002 5.862e-005 
7.310e-005 2.089e+006 1.374e+010 1.000e+000 2.091e-002 5.866e-005 
7.318e-005 2.093e+006 1.376e+010 1.000e+000 2.315e-002 5.870e-005 
7.326e-005 2.098e+006 1.378e+010 1.000e+000 2.539e-002 5.875e-005 
7.334e-005 2.103e+006 1.379e+010 1.000e+000 2.318e-002 5.879e-005 
7.341e-005 2.107e+006 1.380e+010 1.000e+000 2.732e-002 5.884e-005 
7.349e-005 2.111e+006 1.381e+010 1.000e+000 2.524e-002 5.889e-005 
7.357e-005 2.115e+006 1.383e+010 1.000e+000 2.849e-002 5.894e-005 
7.365e-005 2.118e+006 1.385e+010 1.000e+000 2.795e-002 5.900e-005 
7.372e-005 2.120e+006 1.387e+010 1.000e+000 3.028e-002 5.906e-005 
7.380e-005 2.123e+006 1.388e+010 1.000e+000 2.895e-002 5.912e-005 
7.388e-005 2.125e+006 1.391e+010 1.000e+000 3.329e-002 5.918e-005 
7.395e-005 2.129e+006 1.393e+010 1.000e+000 3.591e-002 5.923e-005 
7.403e-005 2.133e+006 1.395e+010 1.000e+000 3.442e-002 5.928e-005 
7.411e-005 2.137e+006 1.397e+010 1.000e+000 3.174e-002 5.933e-005 
7.419e-005 2.141e+006 1.399e+010 1.000e+000 3.720e-002 5.938e-005 
7.426e-005 2.145e+006 1.401e+010 1.000e+000 3.655e-002 5.943e-005 
7.434e-005 2.149e+006 1.403e+010 1.000e+000 3.817e-002 5.948e-005 
7.442e-005 2.154e+006 1.405e+010 1.000e+000 4.256e-002 5.952e-005 
7.450e-005 2.158e+006 1.406e+010 1.000e+000 3.846e-002 5.957e-005 
7.457e-005 2.161e+006 1.408e+010 1.000e+000 4.243e-002 5.962e-005 
7.465e-005 2.166e+006 1.410e+010 1.000e+000 4.029e-002 5.967e-005 
7.473e-005 2.170e+006 1.412e+010 1.000e+000 4.271e-002 5.972e-005 
7.480e-005 2.172e+006 1.415e+010 1.000e+000 3.983e-002 5.978e-005 
7.488e-005 2.174e+006 1.418e+010 1.000e+000 4.077e-002 5.985e-005 
7.496e-005 2.175e+006 1.420e+010 1.000e+000 4.221e-002 5.991e-005 
7.504e-005 2.177e+006 1.423e+010 1.000e+000 4.252e-002 5.998e-005 
7.511e-005 2.177e+006 1.427e+010 1.000e+000 4.751e-002 6.005e-005 
7.519e-005 2.178e+006 1.427e+010 1.000e+000 4.849e-002 6.013e-005 
7.527e-005 2.176e+006 1.428e+010 1.000e+000 5.326e-002 6.022e-005 
7.535e-005 2.172e+006 1.429e+010 1.000e+000 4.785e-002 6.032e-005 
7.542e-005 2.164e+006 1.428e+010 1.000e+000 5.612e-002 6.045e-005 
7.550e-005 2.150e+006 1.425e+010 1.000e+000 5.113e-002 6.063e-005 
7.558e-005 2.142e+006 1.424e+010 1.000e+000 5.106e-002 6.076e-005 
7.565e-005 2.137e+006 1.426e+010 1.000e+000 5.234e-002 6.088e-005 
7.573e-005 2.133e+006 1.426e+010 1.000e+000 4.902e-002 6.098e-005 
7.581e-005 2.130e+006 1.428e+010 1.000e+000 5.580e-002 6.107e-005 
7.589e-005 2.128e+006 1.427e+010 1.000e+000 4.924e-002 6.117e-005 
7.596e-005 2.126e+006 1.428e+010 1.000e+000 5.600e-002 6.126e-005 
7.604e-005 2.126e+006 1.428e+010 1.000e+000 5.327e-002 6.134e-005 
7.612e-005 2.126e+006 1.427e+010 1.000e+000 5.214e-002 6.141e-005 
7.620e-005 2.127e+006 1.427e+010 1.000e+000 5.663e-002 6.149e-005 
7.627e-005 2.128e+006 1.427e+010 1.000e+000 5.560e-002 6.155e-005 
7.635e-005 2.118e+006 1.426e+010 1.000e+000 5.137e-002 6.170e-005 
7.643e-005 2.112e+006 1.427e+010 1.000e+000 5.451e-002 6.182e-005 
7.650e-005 2.108e+006 1.428e+010 1.000e+000 6.121e-002 6.193e-005 
7.658e-005 2.103e+006 1.428e+010 1.000e+000 5.108e-002 6.204e-005 
7.666e-005 2.100e+006 1.429e+010 1.000e+000 5.188e-002 6.213e-005 
7.674e-005 2.098e+006 1.417e+010 1.000e+000 5.021e-002 6.222e-005 
7.681e-005 2.098e+006 1.414e+010 1.000e+000 5.005e-002 6.230e-005 
7.689e-005 2.100e+006 1.412e+010 1.000e+000 4.764e-002 6.236e-005 
7.697e-005 2.102e+006 1.412e+010 1.000e+000 5.231e-002 6.243e-005 
7.705e-005 2.105e+006 1.412e+010 1.000e+000 4.840e-002 6.249e-005 
7.712e-005 2.107e+006 1.412e+010 1.000e+000 5.077e-002 6.255e-005 
7.720e-005 2.109e+006 1.413e+010 1.000e+000 5.022e-002 6.261e-005 
7.728e-005 2.111e+006 1.414e+010 1.000e+000 4.457e-002 6.268e-005 
7.735e-005 2.114e+006 1.415e+010 1.000e+000 4.322e-002 6.273e-005 
7.743e-005 2.118e+006 1.416e+010 1.000e+000 4.897e-002 6.278e-005 
7.751e-005 2.122e+006 1.417e+010 1.000e+000 4.780e-002 6.283e-005 
7.759e-005 2.126e+006 1.418e+010 1.000e+000 4.312e-002 6.288e-005 
7.766e-005 2.131e+006 1.418e+010 1.000e+000 3.996e-002 6.293e-005 
7.774e-005 2.136e+006 1.420e+010 1.000e+000 4.515e-002 6.297e-005 
7.782e-005 2.141e+006 1.420e+010 1.000e+000 4.509e-002 6.301e-005 
7.790e-005 2.146e+006 1.422e+010 1.000e+000 3.930e-002 6.305e-005 
7.797e-005 2.152e+006 1.423e+010 1.000e+000 3.957e-002 6.309e-005 
7.805e-005 2.157e+006 1.424e+010 1.000e+000 4.594e-002 6.313e-005 
7.813e-005 2.162e+006 1.425e+010 1.000e+000 4.502e-002 6.317e-005 
7.820e-005 2.168e+006 1.427e+010 1.000e+000 4.337e-002 6.321e-005 
7.828e-005 2.174e+006 1.428e+010 1.000e+000 4.067e-002 6.324e-005 
7.836e-005 2.181e+006 1.429e+010 1.000e+000 3.759e-002 6.328e-005 
7.844e-005 2.188e+006 1.429e+010 1.000e+000 4.562e-002 6.330e-005 
7.851e-005 2.195e+006 1.429e+010 1.000e+000 4.001e-002 6.333e-005 
7.859e-005 2.201e+006 1.430e+010 1.000e+000 4.364e-002 6.337e-005 
7.867e-005 2.204e+006 1.431e+010 1.000e+000 3.841e-002 6.342e-005 
7.875e-005 2.208e+006 1.433e+010 1.000e+000 4.488e-002 6.348e-005 
7.878e-005 2.367e+006 1.369e+010 1.000e+000 1.544e-002 6.241e-005 
7.882e-005 2.371e+006 1.369e+010 1.000e+000 1.686e-002 6.242e-005 
7.886e-005 2.375e+006 1.369e+010 1.000e+000 1.626e-002 6.244e-005 
7.890e-005 2.378e+006 1.370e+010 1.000e+000 1.903e-002 6.245e-005 
7.894e-005 2.382e+006 1.370e+010 1.000e+000 1.520e-002 6.246e-005 
7.898e-005 2.386e+006 1.370e+010 1.000e+000 1.583e-002 6.248e-005 
7.902e-005 2.390e+006 1.371e+010 1.000e+000 1.524e-002 6.249e-005 
7.905e-005 2.393e+006 1.371e+010 1.000e+000 1.643e-002 6.250e-005 
7.909e-005 2.397e+006 1.371e+010 1.000e+000 1.644e-002 6.251e-005 
7.913e-005 2.401e+006 1.372e+010 1.000e+000 1.490e-002 6.252e-005 
7.917e-005 2.405e+006 1.372e+010 1.000e+000 1.670e-002 6.254e-005 
7.921e-005 2.409e+006 1.373e+010 1.000e+000 1.531e-002 6.255e-005 
7.925e-005 2.413e+006 1.373e+010 1.000e+000 1.561e-002 6.256e-005 
7.929e-005 2.417e+006 1.373e+010 1.000e+000 1.306e-002 6.257e-005 
7.932e-005 2.421e+006 1.374e+010 1.000e+000 1.621e-002 6.258e-005 
7.936e-005 2.425e+006 1.374e+010 1.000e+000 1.727e-002 6.259e-005 
7.940e-005 2.429e+006 1.374e+010 1.000e+000 1.330e-002 6.260e-005 
7.944e-005 2.432e+006 1.375e+010 1.000e+000 1.330e-002 6.262e-005 
7.948e-005 2.436e+006 1.375e+010 1.000e+000 1.496e-002 6.263e-005 
7.952e-005 2.439e+006 1.377e+010 1.000e+000 1.494e-002 6.265e-005 
7.956e-005 2.443e+006 1.378e+010 1.000e+000 1.971e-002 6.266e-005 
7.960e-005 2.448e+006 1.379e+010 1.000e+000 1.751e-002 6.267e-005 
7.963e-005 2.452e+006 1.380e+010 1.000e+000 1.955e-002 6.268e-005 
7.967e-005 2.456e+006 1.368e+010 1.000e+000 1.285e-002 6.269e-005 
7.971e-005 2.460e+006 1.368e+010 1.000e+000 1.279e-002 6.270e-005 
7.975e-005 2.464e+006 1.368e+010 1.000e+000 1.381e-002 6.270e-005 
7.979e-005 2.469e+006 1.368e+010 1.000e+000 1.515e-002 6.271e-005 
7.983e-005 2.473e+006 1.369e+010 1.000e+000 1.223e-002 6.272e-005 
7.987e-005 2.477e+006 1.369e+010 1.000e+000 1.249e-002 6.273e-005 
7.990e-005 2.481e+006 1.369e+010 1.000e+000 1.524e-002 6.274e-005 
7.994e-005 2.485e+006 1.370e+010 1.000e+000 1.450e-002 6.275e-005 
7.998e-005 2.489e+006 1.370e+010 1.000e+000 1.461e-002 6.276e-005 
8.002e-005 2.494e+006 1.371e+010 1.000e+000 1.501e-002 6.277e-005 
8.006e-005 2.498e+006 1.372e+010 1.000e+000 1.433e-002 6.278e-005 
8.010e-005 2.502e+006 1.372e+010 1.000e+000 1.482e-002 6.280e-005 
8.014e-005 2.505e+006 1.373e+010 1.000e+000 1.374e-002 6.281e-005 
8.017e-005 2.509e+006 1.373e+010 1.000e+000 1.562e-002 6.282e-005 
8.021e-005 2.513e+006 1.374e+010 1.000e+000 1.597e-002 6.283e-005 
8.025e-005 2.517e+006 1.375e+010 1.000e+000 1.328e-002 6.284e-005 
8.029e-005 2.521e+006 1.375e+010 1.000e+000 1.432e-002 6.285e-005 
8.033e-005 2.525e+006 1.376e+010 1.000e+000 1.594e-002 6.286e-005 
8.037e-005 2.524e+006 1.372e+010 1.000e+000 1.691e-002 6.291e-005 
8.041e-005 2.521e+006 1.370e+010 1.000e+000 1.633e-002 6.297e-005 
8.045e-005 2.519e+006 1.370e+010 1.000e+000 1.563e-002 6.302e-005 
8.048e-005 2.516e+006 1.370e+010 1.000e+000 1.502e-002 6.308e-005 
8.052e-005 2.513e+006 1.370e+010 1.000e+000 1.436e-002 6.314e-005 
8.056e-005 2.510e+006 1.371e+010 1.000e+000 1.400e-002 6.320e-005 
8.060e-005 2.508e+006 1.371e+010 1.000e+000 1.494e-002 6.326e-005 
8.064e-005 2.505e+006 1.372e+010 1.000e+000 1.510e-002 6.331e-005 
8.068e-005 2.503e+006 1.373e+010 1.000e+000 1.736e-002 6.336e-005 
8.072e-005 2.501e+006 1.374e+010 1.000e+000 1.665e-002 6.342e-005 
8.075e-005 2.499e+006 1.375e+010 1.000e+000 1.868e-002 6.347e-005 
8.079e-005 2.497e+006 1.376e+010 1.000e+000 1.750e-002 6.352e-005 
8.083e-005 2.496e+006 1.377e+010 1.000e+000 1.871e-002 6.357e-005 
8.087e-005 2.493e+006 1.378e+010 1.000e+000 1.845e-002 6.363e-005 
8.091e-005 2.491e+006 1.379e+010 1.000e+000 2.068e-002 6.368e-005 
8.095e-005 2.488e+006 1.380e+010 1.000e+000 1.944e-002 6.374e-005 
8.099e-005 2.486e+006 1.382e+010 1.000e+000 2.262e-002 6.379e-005 
8.102e-005 2.483e+006 1.384e+010 1.000e+000 2.390e-002 6.385e-005 
8.106e-005 2.480e+006 1.385e+010 1.000e+000 2.106e-002 6.391e-005 
8.110e-005 2.477e+006 1.379e+010 1.000e+000 2.009e-002 6.397e-005 
8.114e-005 2.471e+006 1.369e+010 1.000e+000 9.426e-003 6.405e-005 
8.118e-005 2.465e+006 1.369e+010 1.000e+000 9.246e-003 6.413e-005 
8.122e-005 2.458e+006 1.370e+010 1.000e+000 9.385e-003 6.422e-005 
8.126e-005 2.453e+006 1.371e+010 1.000e+000 9.075e-003 6.429e-005 
8.130e-005 2.448e+006 1.372e+010 1.000e+000 8.792e-003 6.436e-005 
8.133e-005 2.444e+006 1.374e+010 1.000e+000 8.905e-003 6.443e-005 
8.137e-005 2.440e+006 1.376e+010 1.000e+000 9.048e-003 6.449e-005 
8.141e-005 2.437e+006 1.378e+010 1.000e+000 9.160e-003 6.456e-005 
8.145e-005 2.434e+006 1.380e+010 1.000e+000 9.075e-003 6.462e-005 
8.149e-005 2.430e+006 1.381e+010 1.000e+000 9.535e-003 6.468e-005 
8.153e-005 2.427e+006 1.384e+010 1.000e+000 9.621e-003 6.474e-005 
8.157e-005 2.418e+006 1.358e+010 1.000e+000 1.201e-002 6.484e-005 
8.160e-005 2.409e+006 1.353e+010 1.000e+000 1.713e-002 6.494e-005 
8.164e-005 2.401e+006 1.353e+010 1.000e+000 1.579e-002 6.504e-005 
8.168e-005 2.394e+006 1.354e+010 1.000e+000 1.589e-002 6.512e-005 
8.172e-005 2.388e+006 1.355e+010 1.000e+000 1.528e-002 6.521e-005 
8.176e-005 2.381e+006 1.351e+010 1.000e+000 1.476e-002 6.529e-005 
8.180e-005 2.377e+006 1.352e+010 1.000e+000 1.471e-002 6.536e-005 
8.184e-005 2.373e+006 1.350e+010 1.000e+000 1.268e-002 6.542e-005 
8.187e-005 2.371e+006 1.352e+010 1.000e+000 1.269e-002 6.547e-005 
8.191e-005 2.367e+006 1.350e+010 1.000e+000 1.336e-002 6.554e-005 
8.195e-005 2.363e+006 1.352e+010 1.000e+000 1.360e-002 6.561e-005 
8.199e-005 2.360e+006 1.350e+010 1.000e+000 1.207e-002 6.567e-005 
8.203e-005 2.359e+006 1.349e+010 1.000e+000 1.207e-002 6.571e-005 
8.207e-005 2.358e+006 1.349e+010 1.000e+000 1.188e-002 6.576e-005 
8.211e-005 2.354e+006 1.350e+010 1.000e+000 1.256e-002 6.582e-005 
8.215e-005 2.351e+006 1.351e+010 1.000e+000 1.249e-002 6.589e-005 
8.218e-005 2.348e+006 1.351e+010 1.000e+000 1.240e-002 6.595e-005 
8.222e-005 2.345e+006 1.352e+010 1.000e+000 1.237e-002 6.600e-005 
8.226e-005 2.342e+006 1.354e+010 1.000e+000 1.202e-002 6.606e-005 
8.230e-005 2.339e+006 1.355e+010 1.000e+000 1.176e-002 6.612e-005 
8.234e-005 2.336e+006 1.356e+010 1.000e+000 1.045e-002 6.618e-005 
8.238e-005 2.335e+006 1.358e+010 1.000e+000 1.039e-002 6.622e-005 
8.242e-005 2.336e+006 1.359e+010 1.000e+000 1.028e-002 6.626e-005 
8.245e-005 2.337e+006 1.360e+010 1.000e+000 1.025e-002 6.629e-005 
8.249e-005 2.338e+006 1.360e+010 1.000e+000 1.040e-002 6.632e-005 
8.253e-005 2.335e+006 1.357e+010 1.000e+000 1.074e-002 6.638e-005 
8.257e-005 2.332e+006 1.356e+010 1.000e+000 1.055e-002 6.644e-005 
8.261e-005 2.323e+006 1.354e+010 1.000e+000 1.071e-002 6.654e-005 
8.265e-005 2.314e+006 1.354e+010 1.000e+000 1.040e-002 6.664e-005 
8.269e-005 2.304e+006 1.355e+010 1.000e+000 1.031e-002 6.675e-005 
8.272e-005 2.295e+006 1.356e+010 1.000e+000 1.014e-002 6.685e-005 
8.276e-005 2.286e+006 1.357e+010 1.000e+000 9.955e-003 6.695e-005 
8.280e-005 2.278e+006 1.358e+010 1.000e+000 9.932e-003 6.705e-005 
8.284e-005 2.270e+006 1.359e+010 1.000e+000 9.888e-003 6.714e-005 
8.288e-005 2.262e+006 1.361e+010 1.000e+000 9.867e-003 6.723e-005 
8.292e-005 2.254e+006 1.360e+010 1.000e+000 1.006e-002 6.733e-005 
8.296e-005 2.245e+006 1.361e+010 1.000e+000 1.011e-002 6.743e-005 
8.300e-005 2.236e+006 1.361e+010 1.000e+000 1.013e-002 6.753e-005 
8.303e-005 2.226e+006 1.362e+010 1.000e+000 1.008e-002 6.764e-005 
8.307e-005 2.217e+006 1.362e+010 1.000e+000 1.010e-002 6.774e-005 
8.311e-005 2.207e+006 1.363e+010 1.000e+000 1.018e-002 6.784e-005 
8.315e-005 2.198e+006 1.364e+010 1.000e+000 1.026e-002 6.795e-005 
8.319e-005 2.188e+006 1.365e+010 1.000e+000 1.039e-002 6.806e-005 
8.323e-005 2.178e+006 1.366e+010 1.000e+000 1.039e-002 6.816e-005 
8.327e-005 2.169e+006 1.367e+010 1.000e+000 1.064e-002 6.826e-005 
8.330e-005 2.160e+006 1.367e+010 1.000e+000 1.093e-002 6.836e-005 
8.334e-005 2.152e+006 1.368e+010 1.000e+000 1.085e-002 6.846e-005 
8.338e-005 2.144e+006 1.369e+010 1.000e+000 1.083e-002 6.855e-005 
8.342e-005 2.137e+006 1.371e+010 1.000e+000 1.085e-002 6.864e-005 
8.346e-005 2.129e+006 1.371e+010 1.000e+000 1.078e-002 6.873e-005 
8.350e-005 2.118e+006 1.366e+010 1.000e+000 1.181e-002 6.884e-005 
8.354e-005 2.107e+006 1.364e+010 1.000e+000 1.167e-002 6.896e-005 
8.357e-005 2.095e+006 1.363e+010 1.000e+000 1.182e-002 6.908e-005 
8.361e-005 2.083e+006 1.363e+010 1.000e+000 1.207e-002 6.921e-005 
8.365e-005 2.063e+006 1.356e+010 1.000e+000 1.234e-002 6.938e-005 
8.369e-005 2.043e+006 1.352e+010 1.000e+000 1.244e-002 6.956e-005 
8.373e-005 2.023e+006 1.351e+010 1.000e+000 1.221e-002 6.973e-005 
8.377e-005 2.005e+006 1.350e+010 1.000e+000 1.208e-002 6.990e-005 
8.381e-005 1.988e+006 1.350e+010 1.000e+000 1.162e-002 7.005e-005 
8.385e-005 1.973e+006 1.349e+010 1.000e+000 1.094e-002 7.020e-005 
8.388e-005 1.958e+006 1.350e+010 1.000e+000 1.106e-002 7.034e-005 
8.392e-005 1.946e+006 1.350e+010 1.000e+000 1.046e-002 7.046e-005 
8.396e-005 1.939e+006 1.350e+010 1.000e+000 1.000e-002 7.055e-005 
8.400e-005 1.932e+006 1.350e+010 1.000e+000 9.391e-003 7.064e-005 
8.404e-005 1.926e+006 1.351e+010 1.000e+000 9.293e-003 7.072e-005 
8.408e-005 1.920e+006 1.352e+010 1.000e+000 9.123e-003 7.079e-005 
8.412e-005 1.915e+006 1.354e+010 1.000e+000 9.455e-003 7.087e-005 
8.415e-005 1.911e+006 1.355e+010 1.000e+000 9.174e-003 7.094e-005 
8.419e-005 1.907e+006 1.357e+010 1.000e+000 9.245e-003 7.100e-005 
8.423e-005 1.905e+006 1.358e+010 1.000e+000 9.289e-003 7.106e-005 
8.427e-005 1.902e+006 1.360e+010 1.000e+000 9.490e-003 7.111e-005 
8.431e-005 1.900e+006 1.361e+010 1.000e+000 9.575e-003 7.116e-005 
8.435e-005 1.899e+006 1.363e+010 1.000e+000 9.667e-003 7.121e-005 
8.439e-005 1.898e+006 1.364e+010 1.000e+000 9.638e-003 7.126e-005 
8.442e-005 1.896e+006 1.366e+010 1.000e+000 1.001e-002 7.131e-005 
8.446e-005 1.896e+006 1.364e+010 1.000e+000 1.051e-002 7.135e-005 
8.450e-005 1.895e+006 1.363e+010 1.000e+000 1.047e-002 7.139e-005 
8.454e-005 1.894e+006 1.361e+010 1.000e+000 1.026e-002 7.144e-005 
8.458e-005 1.893e+006 1.361e+010 1.000e+000 1.034e-002 7.148e-005 
8.462e-005 1.892e+006 1.360e+010 1.000e+000 1.002e-002 7.153e-005 
8.466e-005 1.891e+006 1.360e+010 1.000e+000 1.014e-002 7.157e-005 
8.470e-005 1.890e+006 1.359e+010 1.000e+000 9.539e-003 7.162e-005 
8.473e-005 1.890e+006 1.360e+010 1.000e+000 9.281e-003 7.166e-005 
8.477e-005 1.890e+006 1.360e+010 1.000e+000 9.387e-003 7.170e-005 
8.481e-005 1.889e+006 1.361e+010 1.000e+000 9.539e-003 7.174e-005 
8.485e-005 1.889e+006 1.359e+010 1.000e+000 1.052e-002 7.178e-005 
8.489e-005 1.889e+006 1.357e+010 1.000e+000 1.031e-002 7.182e-005 
8.493e-005 1.891e+006 1.357e+010 1.000e+000 1.020e-002 7.185e-005 
8.497e-005 1.893e+006 1.356e+010 1.000e+000 1.030e-002 7.187e-005 
8.500e-005 1.895e+006 1.356e+010 1.000e+000 1.018e-002 7.189e-005 
8.504e-005 1.898e+006 1.356e+010 1.000e+000 1.020e-002 7.192e-005 
8.508e-005 1.900e+006 1.356e+010 1.000e+000 1.028e-002 7.194e-005 
8.512e-005 1.902e+006 1.356e+010 1.000e+000 1.005e-002 7.196e-005 
8.516e-005 1.905e+006 1.356e+010 1.000e+000 1.005e-002 7.198e-005 
8.520e-005 1.907e+006 1.356e+010 1.000e+000 1.013e-002 7.200e-005 
8.524e-005 1.910e+006 1.356e+010 1.000e+000 9.957e-003 7.202e-005 
8.527e-005 1.913e+006 1.356e+010 1.000e+000 1.001e-002 7.204e-005 
8.531e-005 1.916e+006 1.357e+010 1.000e+000 1.007e-002 7.206e-005 
8.535e-005 1.918e+006 1.357e+010 1.000e+000 1.016e-002 7.208e-005 
8.539e-005 1.922e+006 1.357e+010 1.000e+000 9.976e-003 7.210e-005 
8.543e-005 1.925e+006 1.357e+010 1.000e+000 9.964e-003 7.211e-005 
8.547e-005 1.929e+006 1.353e+010 1.000e+000 9.770e-003 7.212e-005 
8.551e-005 1.933e+006 1.353e+010 1.000e+000 9.392e-003 7.214e-005 
8.555e-005 1.936e+006 1.353e+010 1.000e+000 9.578e-003 7.215e-005 
8.558e-005 1.939e+006 1.353e+010 1.000e+000 9.580e-003 7.217e-005 
8.562e-005 1.943e+006 1.354e+010 1.000e+000 9.548e-003 7.219e-005 
8.566e-005 1.946e+006 1.354e+010 1.000e+000 9.579e-003 7.220e-005 
8.570e-005 1.949e+006 1.354e+010 1.000e+000 9.608e-003 7.222e-005 
8.574e-005 1.953e+006 1.354e+010 1.000e+000 9.505e-003 7.223e-005 
8.578e-005 1.957e+006 1.355e+010 1.000e+000 9.550e-003 7.224e-005 
8.582e-005 1.960e+006 1.355e+010 1.000e+000 9.526e-003 7.226e-005 
8.585e-005 1.964e+006 1.355e+010 1.000e+000 9.609e-003 7.227e-005 
8.589e-005 1.968e+006 1.356e+010 1.000e+000 9.484e-003 7.228e-005 
8.593e-005 1.971e+006 1.356e+010 1.000e+000 9.351e-003 7.230e-005 
8.597e-005 1.975e+006 1.357e+010 1.000e+000 9.478e-003 7.231e-005 
8.601e-005 1.979e+006 1.357e+010 1.000e+000 9.373e-003 7.232e-005 
8.605e-005 1.983e+006 1.357e+010 1.000e+000 9.435e-003 7.233e-005 
8.609e-005 1.987e+006 1.358e+010 1.000e+000 9.433e-003 7.234e-005 
8.612e-005 1.990e+006 1.358e+010 1.000e+000 9.300e-003 7.236e-005 
8.616e-005 1.994e+006 1.359e+010 1.000e+000 9.397e-003 7.237e-005 
8.620e-005 1.998e+006 1.359e+010 1.000e+000 9.736e-003 7.238e-005 
8.624e-005 2.002e+006 1.360e+010 1.000e+000 9.717e-003 7.239e-005 
8.628e-005 2.005e+006 1.360e+010 1.000e+000 9.626e-003 7.241e-005 
8.632e-005 2.009e+006 1.361e+010 1.000e+000 9.639e-003 7.242e-005 
8.636e-005 2.013e+006 1.361e+010 1.000e+000 9.620e-003 7.243e-005 
8.640e-005 2.017e+006 1.362e+010 1.000e+000 9.404e-003 7.245e-005 
8.643e-005 2.020e+006 1.362e+010 1.000e+000 9.510e-003 7.246e-005 
8.647e-005 2.024e+006 1.363e+010 1.000e+000 9.494e-003 7.247e-005 
8.651e-005 2.028e+006 1.363e+010 1.000e+000 9.362e-003 7.249e-005 
8.655e-005 2.031e+006 1.364e+010 1.000e+000 9.455e-003 7.250e-005 
8.659e-005 2.035e+006 1.365e+010 1.000e+000 9.448e-003 7.252e-005 
8.663e-005 2.038e+006 1.365e+010 1.000e+000 9.327e-003 7.253e-005 
8.667e-005 2.041e+006 1.366e+010 1.000e+000 9.418e-003 7.255e-005 
8.670e-005 2.045e+006 1.367e+010 1.000e+000 9.542e-003 7.256e-005 
8.674e-005 2.049e+006 1.367e+010 1.000e+000 9.566e-003 7.257e-005 
8.678e-005 2.052e+006 1.368e+010 1.000e+000 9.583e-003 7.259e-005 
8.682e-005 2.056e+006 1.368e+010 1.000e+000 9.511e-003 7.260e-005 
8.686e-005 2.060e+006 1.369e+010 1.000e+000 9.650e-003 7.261e-005 
8.690e-005 2.064e+006 1.370e+010 1.000e+000 9.880e-003 7.262e-005 
8.694e-005 2.068e+006 1.370e+010 1.000e+000 9.796e-003 7.263e-005 
8.697e-005 2.072e+006 1.371e+010 1.000e+000 9.821e-003 7.264e-005 
8.701e-005 2.076e+006 1.372e+010 1.000e+000 1.049e-002 7.266e-005 
8.705e-005 2.074e+006 1.355e+010 1.000e+000 1.067e-002 7.271e-005 
8.709e-005 2.071e+006 1.353e+010 1.000e+000 1.074e-002 7.277e-005 
8.713e-005 2.068e+006 1.352e+010 1.000e+000 1.027e-002 7.283e-005 
8.717e-005 2.065e+006 1.352e+010 1.000e+000 1.025e-002 7.289e-005 
8.721e-005 2.062e+006 1.352e+010 1.000e+000 1.026e-002 7.294e-005 
8.725e-005 2.060e+006 1.352e+010 1.000e+000 1.005e-002 7.300e-005 
8.728e-005 2.058e+006 1.352e+010 1.000e+000 1.028e-002 7.305e-005 
8.732e-005 2.056e+006 1.353e+010 1.000e+000 1.005e-002 7.310e-005 
8.736e-005 2.055e+006 1.354e+010 1.000e+000 1.003e-002 7.315e-005 
8.740e-005 2.054e+006 1.354e+010 1.000e+000 9.997e-003 7.319e-005 
8.744e-005 2.053e+006 1.355e+010 1.000e+000 9.918e-003 7.324e-005 
8.748e-005 2.052e+006 1.356e+010 1.000e+000 9.797e-003 7.328e-005 
8.752e-005 2.051e+006 1.357e+010 1.000e+000 1.030e-002 7.333e-005 
8.755e-005 2.051e+006 1.358e+010 1.000e+000 1.001e-002 7.336e-005 
8.759e-005 2.052e+006 1.358e+010 1.000e+000 1.027e-002 7.340e-005 
8.763e-005 2.053e+006 1.359e+010 1.000e+000 1.019e-002 7.343e-005 
8.767e-005 2.054e+006 1.360e+010 1.000e+000 1.007e-002 7.346e-005 
8.771e-005 2.055e+006 1.360e+010 1.000e+000 1.007e-002 7.350e-005 
8.775e-005 2.054e+006 1.361e+010 1.000e+000 9.930e-003 7.354e-005 
8.779e-005 2.054e+006 1.362e+010 1.000e+000 9.773e-003 7.358e-005 
8.782e-005 2.054e+006 1.363e+010 1.000e+000 9.911e-003 7.362e-005 
8.786e-005 2.053e+006 1.364e+010 1.000e+000 9.775e-003 7.366e-005 
8.790e-005 2.052e+006 1.365e+010 1.000e+000 9.600e-003 7.371e-005 
8.794e-005 2.051e+006 1.366e+010 1.000e+000 9.594e-003 7.375e-005 
8.798e-005 2.050e+006 1.365e+010 1.000e+000 9.703e-003 7.380e-005 
8.802e-005 2.044e+006 1.361e+010 1.000e+000 1.025e-002 7.388e-005 
8.806e-005 2.040e+006 1.362e+010 1.000e+000 9.762e-003 7.394e-005 
8.810e-005 2.038e+006 1.363e+010 1.000e+000 9.891e-003 7.400e-005 
8.813e-005 2.035e+006 1.364e+010 1.000e+000 1.025e-002 7.406e-005 
8.817e-005 2.035e+006 1.365e+010 1.000e+000 1.010e-002 7.409e-005 
8.821e-005 2.037e+006 1.366e+010 1.000e+000 9.826e-003 7.412e-005 
8.825e-005 2.039e+006 1.367e+010 1.000e+000 9.887e-003 7.415e-005 
8.829e-005 2.042e+006 1.367e+010 1.000e+000 9.795e-003 7.417e-005 
8.833e-005 2.043e+006 1.367e+010 1.000e+000 9.799e-003 7.419e-005 
8.837e-005 2.045e+006 1.368e+010 1.000e+000 9.727e-003 7.422e-005 
8.840e-005 2.047e+006 1.369e+010 1.000e+000 9.809e-003 7.425e-005 
8.844e-005 2.044e+006 1.368e+010 1.000e+000 1.013e-002 7.430e-005 
8.848e-005 2.043e+006 1.369e+010 1.000e+000 9.816e-003 7.435e-005 
8.852e-005 2.042e+006 1.371e+010 1.000e+000 9.914e-003 7.440e-005 
8.856e-005 2.042e+006 1.372e+010 1.000e+000 9.920e-003 7.443e-005 
8.860e-005 2.043e+006 1.373e+010 1.000e+000 9.877e-003 7.447e-005 
8.864e-005 2.044e+006 1.374e+010 1.000e+000 9.884e-003 7.450e-005 
8.867e-005 2.046e+006 1.375e+010 1.000e+000 9.862e-003 7.453e-005 
8.871e-005 2.047e+006 1.376e+010 1.000e+000 9.882e-003 7.455e-005 
8.875e-005 2.049e+006 1.377e+010 1.000e+000 9.814e-003 7.458e-005 
8.879e-005 2.051e+006 1.377e+010 1.000e+000 9.796e-003 7.461e-005 
8.883e-005 2.053e+006 1.378e+010 1.000e+000 9.804e-003 7.463e-005 
8.887e-005 2.055e+006 1.379e+010 1.000e+000 9.780e-003 7.466e-005 
8.891e-005 2.056e+006 1.380e+010 1.000e+000 9.731e-003 7.468e-005 
8.895e-005 2.058e+006 1.381e+010 1.000e+000 9.697e-003 7.471e-005 
8.898e-005 2.060e+006 1.382e+010 1.000e+000 9.494e-003 7.474e-005 
8.902e-005 2.061e+006 1.383e+010 1.000e+000 9.515e-003 7.477e-005 
8.906e-005 2.062e+006 1.384e+010 1.000e+000 9.434e-003 7.480e-005 
8.910e-005 2.063e+006 1.385e+010 1.000e+000 9.561e-003 7.483e-005 
8.914e-005 2.063e+006 1.387e+010 1.000e+000 9.557e-003 7.487e-005 
8.918e-005 2.063e+006 1.388e+010 1.000e+000 9.515e-003 7.490e-005 
8.922e-005 2.062e+006 1.391e+010 1.000e+000 1.667e-002 7.495e-005 
8.925e-005 2.062e+006 1.393e+010 1.000e+000 1.483e-002 7.499e-005 
8.929e-005 2.059e+006 1.375e+010 1.000e+000 1.021e-002 7.505e-005 
8.933e-005 2.055e+006 1.372e+010 1.000e+000 1.029e-002 7.512e-005 
8.937e-005 2.051e+006 1.370e+010 1.000e+000 1.019e-002 7.518e-005 
8.941e-005 2.047e+006 1.369e+010 1.000e+000 1.022e-002 7.525e-005 
8.945e-005 2.043e+006 1.369e+010 1.000e+000 1.024e-002 7.532e-005 
8.949e-005 2.039e+006 1.366e+010 1.000e+000 1.088e-002 7.539e-005 
8.952e-005 2.032e+006 1.363e+010 1.000e+000 1.102e-002 7.547e-005 
8.956e-005 2.026e+006 1.361e+010 1.000e+000 1.100e-002 7.555e-005 
8.960e-005 2.021e+006 1.359e+010 1.000e+000 1.050e-002 7.562e-005 
8.964e-005 2.017e+006 1.358e+010 1.000e+000 1.004e-002 7.569e-005 
8.968e-005 2.013e+006 1.358e+010 1.000e+000 1.012e-002 7.576e-005 
8.972e-005 2.009e+006 1.358e+010 1.000e+000 1.002e-002 7.582e-005 
8.976e-005 2.004e+006 1.357e+010 1.000e+000 1.011e-002 7.589e-005 
8.980e-005 1.999e+006 1.357e+010 1.000e+000 1.008e-002 7.597e-005 
8.983e-005 1.991e+006 1.354e+010 1.000e+000 1.079e-002 7.606e-005 
8.987e-005 1.981e+006 1.351e+010 1.000e+000 1.064e-002 7.617e-005 
8.991e-005 1.969e+006 1.349e+010 1.000e+000 1.051e-002 7.629e-005 
8.995e-005 1.957e+006 1.348e+010 1.000e+000 1.039e-002 7.641e-005 
8.999e-005 1.945e+006 1.347e+010 1.000e+000 1.022e-002 7.653e-005 
9.003e-005 1.935e+006 1.347e+010 1.000e+000 1.062e-002 7.664e-005 
9.007e-005 1.928e+006 1.345e+010 1.000e+000 1.002e-002 7.673e-005 
9.010e-005 1.922e+006 1.344e+010 1.000e+000 9.992e-003 7.681e-005 
9.014e-005 1.918e+006 1.344e+010 1.000e+000 1.013e-002 7.688e-005 
9.018e-005 1.915e+006 1.343e+010 1.000e+000 1.015e-002 7.694e-005 
9.022e-005 1.912e+006 1.343e+010 1.000e+000 9.873e-003 7.699e-005 
9.026e-005 1.911e+006 1.344e+010 1.000e+000 9.746e-003 7.704e-005 
9.030e-005 1.909e+006 1.344e+010 1.000e+000 9.976e-003 7.709e-005 
9.034e-005 1.908e+006 1.344e+010 1.000e+000 9.929e-003 7.714e-005 
9.037e-005 1.906e+006 1.344e+010 1.000e+000 1.023e-002 7.719e-005 
9.041e-005 1.904e+006 1.344e+010 1.000e+000 9.906e-003 7.724e-005 
9.045e-005 1.903e+006 1.345e+010 1.000e+000 9.558e-003 7.729e-005 
9.049e-005 1.902e+006 1.345e+010 1.000e+000 9.684e-003 7.733e-005 
9.053e-005 1.902e+006 1.346e+010 1.000e+000 9.567e-003 7.738e-005 
9.057e-005 1.901e+006 1.347e+010 1.000e+000 9.554e-003 7.742e-005 
9.061e-005 1.901e+006 1.348e+010 1.000e+000 9.683e-003 7.745e-005 
9.065e-005 1.902e+006 1.349e+010 1.000e+000 9.690e-003 7.749e-005 
9.068e-005 1.900e+006 1.343e+010 1.000e+000 1.016e-002 7.754e-005 
9.072e-005 1.897e+006 1.343e+010 1.000e+000 1.006e-002 7.760e-005 
9.076e-005 1.894e+006 1.343e+010 1.000e+000 9.967e-003 7.766e-005 
9.080e-005 1.891e+006 1.343e+010 1.000e+000 9.943e-003 7.772e-005 
9.084e-005 1.889e+006 1.343e+010 1.000e+000 9.981e-003 7.777e-005 
9.088e-005 1.886e+006 1.344e+010 1.000e+000 9.709e-003 7.783e-005 
9.092e-005 1.884e+006 1.344e+010 1.000e+000 9.597e-003 7.789e-005 
9.095e-005 1.881e+006 1.345e+010 1.000e+000 9.599e-003 7.794e-005 
9.099e-005 1.879e+006 1.345e+010 1.000e+000 9.662e-003 7.800e-005 
9.103e-005 1.877e+006 1.346e+010 1.000e+000 9.576e-003 7.805e-005 
9.107e-005 1.874e+006 1.347e+010 1.000e+000 9.593e-003 7.811e-005 
9.111e-005 1.872e+006 1.347e+010 1.000e+000 9.748e-003 7.816e-005 
9.115e-005 1.870e+006 1.348e+010 1.000e+000 9.698e-003 7.822e-005 
9.119e-005 1.867e+006 1.349e+010 1.000e+000 9.569e-003 7.827e-005 
9.122e-005 1.865e+006 1.350e+010 1.000e+000 9.712e-003 7.833e-005 
9.126e-005 1.862e+006 1.350e+010 1.000e+000 9.662e-003 7.838e-005 
9.130e-005 1.860e+006 1.351e+010 1.000e+000 9.625e-003 7.844e-005 
9.134e-005 1.858e+006 1.352e+010 1.000e+000 9.769e-003 7.849e-005 
9.138e-005 1.856e+006 1.353e+010 1.000e+000 1.001e-002 7.854e-005 
9.142e-005 1.855e+006 1.354e+010 1.000e+000 9.841e-003 7.859e-005 
9.146e-005 1.855e+006 1.354e+010 1.000e+000 1.006e-002 7.863e-005 
9.150e-005 1.855e+006 1.355e+010 1.000e+000 9.995e-003 7.866e-005 
9.153e-005 1.855e+006 1.356e+010 1.000e+000 9.961e-003 7.870e-005 
9.157e-005 1.855e+006 1.357e+010 1.000e+000 1.019e-002 7.874e-005 
9.161e-005 1.856e+006 1.357e+010 1.000e+000 9.855e-003 7.877e-005 
9.165e-005 1.858e+006 1.358e+010 1.000e+000 9.851e-003 7.880e-005 
9.169e-005 1.860e+006 1.358e+010 1.000e+000 9.863e-003 7.882e-005 
9.173e-005 1.862e+006 1.359e+010 1.000e+000 9.922e-003 7.885e-005 
9.177e-005 1.865e+006 1.359e+010 1.000e+000 9.907e-003 7.887e-005 
9.180e-005 1.867e+006 1.360e+010 1.000e+000 1.009e-002 7.889e-005 
9.184e-005 1.870e+006 1.361e+010 1.000e+000 1.019e-002 7.891e-005 
9.188e-005 1.873e+006 1.362e+010 1.000e+000 1.032e-002 7.893e-005 
9.192e-005 1.875e+006 1.362e+010 1.000e+000 1.030e-002 7.895e-005 
9.196e-005 1.876e+006 1.362e+010 1.000e+000 1.021e-002 7.898e-005 
9.200e-005 1.878e+006 1.363e+010 1.000e+000 1.039e-002 7.901e-005 
9.204e-005 1.879e+006 1.363e+010 1.000e+000 1.023e-002 7.904e-005 
9.207e-005 1.880e+006 1.364e+010 1.000e+000 1.020e-002 7.907e-005 
9.211e-005 1.881e+006 1.365e+010 1.000e+000 1.020e-002 7.910e-005 
9.215e-005 1.882e+006 1.365e+010 1.000e+000 1.029e-002 7.913e-005 
9.219e-005 1.884e+006 1.366e+010 1.000e+000 1.019e-002 7.916e-005 
9.223e-005 1.886e+006 1.367e+010 1.000e+000 1.012e-002 7.918e-005 
9.227e-005 1.889e+006 1.367e+010 1.000e+000 1.037e-002 7.920e-005 
9.231e-005 1.891e+006 1.368e+010 1.000e+000 1.016e-002 7.922e-005 
9.235e-005 1.895e+006 1.368e+010 1.000e+000 1.028e-002 7.924e-005 
9.238e-005 1.898e+006 1.369e+010 1.000e+000 1.027e-002 7.926e-005 
9.242e-005 1.901e+006 1.369e+010 1.000e+000 9.922e-003 7.927e-005 
9.246e-005 1.905e+006 1.369e+010 1.000e+000 1.007e-002 7.929e-005 
9.250e-005 1.907e+006 1.369e+010 1.000e+000 9.973e-003 7.931e-005 
9.254e-005 1.910e+006 1.370e+010 1.000e+000 9.999e-003 7.933e-005 
9.258e-005 1.913e+006 1.370e+010 1.000e+000 1.019e-002 7.934e-005 
9.262e-005 1.916e+006 1.371e+010 1.000e+000 1.008e-002 7.936e-005 
9.265e-005 1.920e+006 1.371e+010 1.000e+000 9.986e-003 7.938e-005 
9.269e-005 1.923e+006 1.371e+010 1.000e+000 1.005e-002 7.939e-005 
9.273e-005 1.926e+006 1.371e+010 1.000e+000 9.888e-003 7.941e-005 
9.277e-005 1.928e+006 1.372e+010 1.000e+000 9.905e-003 7.944e-005 
9.281e-005 1.930e+006 1.372e+010 1.000e+000 9.844e-003 7.946e-005 
9.285e-005 1.932e+006 1.373e+010 1.000e+000 9.767e-003 7.948e-005 
9.289e-005 1.934e+006 1.373e+010 1.000e+000 9.726e-003 7.951e-005 
9.292e-005 1.936e+006 1.374e+010 1.000e+000 9.807e-003 7.953e-005 
9.296e-005 1.939e+006 1.374e+010 1.000e+000 9.711e-003 7.955e-005 
9.300e-005 1.941e+006 1.375e+010 1.000e+000 9.656e-003 7.958e-005 
9.304e-005 1.943e+006 1.375e+010 1.000e+000 9.797e-003 7.960e-005 
9.308e-005 1.946e+006 1.376e+010 1.000e+000 1.011e-002 7.962e-005 
9.312e-005 1.948e+006 1.376e+010 1.000e+000 9.745e-003 7.965e-005 
9.316e-005 1.950e+006 1.377e+010 1.000e+000 9.836e-003 7.967e-005 
9.320e-005 1.952e+006 1.378e+010 1.000e+000 9.627e-003 7.969e-005 
9.323e-005 1.954e+006 1.378e+010 1.000e+000 9.602e-003 7.972e-005 
9.327e-005 1.956e+006 1.379e+010 1.000e+000 9.695e-003 7.975e-005 
9.331e-005 1.954e+006 1.371e+010 1.000e+000 1.005e-002 7.980e-005 
9.335e-005 1.950e+006 1.368e+010 1.000e+000 1.009e-002 7.986e-005 
9.339e-005 1.946e+006 1.367e+010 1.000e+000 1.067e-002 7.993e-005 
9.343e-005 1.942e+006 1.366e+010 1.000e+000 1.059e-002 7.999e-005 
9.347e-005 1.937e+006 1.365e+010 1.000e+000 1.036e-002 8.007e-005 
9.350e-005 1.932e+006 1.365e+010 1.000e+000 1.025e-002 8.014e-005 
9.354e-005 1.927e+006 1.365e+010 1.000e+000 1.031e-002 8.021e-005 
9.358e-005 1.923e+006 1.365e+010 1.000e+000 1.032e-002 8.028e-005 
9.362e-005 1.919e+006 1.366e+010 1.000e+000 1.049e-002 8.035e-005 
9.366e-005 1.915e+006 1.366e+010 1.000e+000 1.173e-002 8.041e-005 
9.370e-005 1.910e+006 1.360e+010 1.000e+000 1.095e-002 8.049e-005 
9.374e-005 1.905e+006 1.358e+010 1.000e+000 1.093e-002 8.056e-005 
9.377e-005 1.900e+006 1.357e+010 1.000e+000 1.037e-002 8.063e-005 
9.381e-005 1.896e+006 1.356e+010 1.000e+000 1.036e-002 8.070e-005 
9.385e-005 1.893e+006 1.356e+010 1.000e+000 1.061e-002 8.076e-005 
9.389e-005 1.889e+006 1.355e+010 1.000e+000 1.063e-002 8.082e-005 
9.393e-005 1.886e+006 1.355e+010 1.000e+000 1.006e-002 8.088e-005 
9.397e-005 1.882e+006 1.355e+010 1.000e+000 1.009e-002 8.095e-005 
9.401e-005 1.873e+006 1.351e+010 1.000e+000 1.079e-002 8.105e-005 
9.405e-005 1.863e+006 1.349e+010 1.000e+000 1.057e-002 8.116e-005 
9.408e-005 1.852e+006 1.346e+010 1.000e+000 1.056e-002 8.128e-005 
9.412e-005 1.841e+006 1.345e+010 1.000e+000 1.032e-002 8.139e-005 
9.416e-005 1.830e+006 1.344e+010 1.000e+000 1.045e-002 8.150e-005 
9.420e-005 1.821e+006 1.344e+010 1.000e+000 1.045e-002 8.161e-005 
9.424e-005 1.812e+006 1.343e+010 1.000e+000 1.053e-002 8.170e-005 
9.428e-005 1.806e+006 1.342e+010 1.000e+000 9.917e-003 8.178e-005 
9.432e-005 1.802e+006 1.342e+010 1.000e+000 1.041e-002 8.185e-005 
9.435e-005 1.799e+006 1.341e+010 1.000e+000 1.035e-002 8.191e-005 
9.439e-005 1.797e+006 1.341e+010 1.000e+000 1.013e-002 8.196e-005 
9.443e-005 1.796e+006 1.341e+010 1.000e+000 1.022e-002 8.201e-005 
9.447e-005 1.795e+006 1.341e+010 1.000e+000 1.004e-002 8.205e-005 
9.451e-005 1.795e+006 1.342e+010 1.000e+000 1.015e-002 8.209e-005 
9.455e-005 1.795e+006 1.342e+010 1.000e+000 1.026e-002 8.213e-005 
9.459e-005 1.795e+006 1.342e+010 1.000e+000 1.019e-002 8.217e-005 
9.462e-005 1.793e+006 1.342e+010 1.000e+000 1.028e-002 8.222e-005 
9.466e-005 1.792e+006 1.342e+010 1.000e+000 1.008e-002 8.227e-005 
9.470e-005 1.791e+006 1.343e+010 1.000e+000 9.854e-003 8.231e-005 
9.474e-005 1.791e+006 1.344e+010 1.000e+000 9.864e-003 8.235e-005 
9.478e-005 1.791e+006 1.344e+010 1.000e+000 9.871e-003 8.239e-005 
9.482e-005 1.791e+006 1.345e+010 1.000e+000 9.814e-003 8.243e-005 
9.486e-005 1.792e+006 1.346e+010 1.000e+000 9.818e-003 8.246e-005 
9.490e-005 1.792e+006 1.347e+010 1.000e+000 9.812e-003 8.250e-005 
9.493e-005 1.790e+006 1.341e+010 1.000e+000 1.026e-002 8.255e-005 
9.497e-005 1.788e+006 1.341e+010 1.000e+000 1.021e-002 8.260e-005 
9.501e-005 1.786e+006 1.341e+010 1.000e+000 1.015e-002 8.266e-005 
9.505e-005 1.783e+006 1.341e+010 1.000e+000 1.007e-002 8.272e-005 
9.509e-005 1.781e+006 1.341e+010 1.000e+000 9.459e-003 8.277e-005 
9.513e-005 1.779e+006 1.342e+010 1.000e+000 9.313e-003 8.282e-005 
9.517e-005 1.777e+006 1.342e+010 1.000e+000 9.398e-003 8.287e-005 
9.520e-005 1.775e+006 1.343e+010 1.000e+000 9.408e-003 8.293e-005 
9.524e-005 1.773e+006 1.343e+010 1.000e+000 9.447e-003 8.298e-005 
9.528e-005 1.771e+006 1.344e+010 1.000e+000 9.459e-003 8.303e-005 
9.532e-005 1.769e+006 1.344e+010 1.000e+000 9.466e-003 8.308e-005 
9.536e-005 1.767e+006 1.345e+010 1.000e+000 9.557e-003 8.313e-005 
9.540e-005 1.765e+006 1.346e+010 1.000e+000 9.594e-003 8.319e-005 
9.544e-005 1.763e+006 1.346e+010 1.000e+000 9.437e-003 8.324e-005 
9.547e-005 1.761e+006 1.347e+010 1.000e+000 9.376e-003 8.329e-005 
9.551e-005 1.759e+006 1.348e+010 1.000e+000 9.465e-003 8.334e-005 
9.555e-005 1.757e+006 1.349e+010 1.000e+000 9.485e-003 8.340e-005 
9.559e-005 1.755e+006 1.349e+010 1.000e+000 9.484e-003 8.345e-005 
9.563e-005 1.754e+006 1.350e+010 1.000e+000 9.768e-003 8.350e-005 
9.567e-005 1.752e+006 1.351e+010 1.000e+000 9.675e-003 8.355e-005 
9.571e-005 1.752e+006 1.352e+010 1.000e+000 9.801e-003 8.359e-005 
9.575e-005 1.752e+006 1.352e+010 1.000e+000 9.711e-003 8.363e-005 
9.578e-005 1.752e+006 1.353e+010 1.000e+000 9.640e-003 8.367e-005 
9.582e-005 1.752e+006 1.354e+010 1.000e+000 9.501e-003 8.370e-005 
9.586e-005 1.753e+006 1.354e+010 1.000e+000 9.704e-003 8.374e-005 
9.590e-005 1.754e+006 1.355e+010 1.000e+000 9.269e-003 8.377e-005 
9.594e-005 1.756e+006 1.355e+010 1.000e+000 9.482e-003 8.379e-005 
9.598e-005 1.758e+006 1.356e+010 1.000e+000 9.703e-003 8.381e-005 
9.602e-005 1.761e+006 1.356e+010 1.000e+000 9.690e-003 8.383e-005 
9.605e-005 1.764e+006 1.357e+010 1.000e+000 1.016e-002 8.386e-005 
9.609e-005 1.766e+006 1.357e+010 1.000e+000 9.927e-003 8.387e-005 
9.613e-005 1.769e+006 1.358e+010 1.000e+000 9.787e-003 8.389e-005 
9.617e-005 1.772e+006 1.359e+010 1.000e+000 9.977e-003 8.391e-005 
9.621e-005 1.775e+006 1.359e+010 1.000e+000 9.971e-003 8.393e-005 
9.625e-005 1.778e+006 1.360e+010 1.000e+000 9.904e-003 8.395e-005 
9.629e-005 1.781e+006 1.360e+010 1.000e+000 1.013e-002 8.397e-005 
9.632e-005 1.783e+006 1.360e+010 1.000e+000 1.037e-002 8.399e-005 
9.636e-005 1.783e+006 1.360e+010 1.000e+000 9.764e-003 8.403e-005 
9.640e-005 1.783e+006 1.361e+010 1.000e+000 9.707e-003 8.407e-005 
9.644e-005 1.784e+006 1.361e+010 1.000e+000 9.729e-003 8.410e-005 
9.648e-005 1.785e+006 1.362e+010 1.000e+000 9.630e-003 8.413e-005 
9.652e-005 1.787e+006 1.363e+010 1.000e+000 9.761e-003 8.416e-005 
9.656e-005 1.788e+006 1.363e+010 1.000e+000 9.760e-003 8.419e-005 
9.660e-005 1.790e+006 1.364e+010 1.000e+000 9.771e-003 8.421e-005 
9.663e-005 1.792e+006 1.364e+010 1.000e+000 9.735e-003 8.424e-005 
9.667e-005 1.795e+006 1.365e+010 1.000e+000 9.781e-003 8.426e-005 
9.671e-005 1.797e+006 1.365e+010 1.000e+000 9.706e-003 8.428e-005 
9.675e-005 1.800e+006 1.365e+010 1.000e+000 9.744e-003 8.430e-005 
9.679e-005 1.803e+006 1.366e+010 1.000e+000 9.671e-003 8.432e-005 
9.683e-005 1.806e+006 1.366e+010 1.000e+000 9.606e-003 8.434e-005 
9.687e-005 1.809e+006 1.367e+010 1.000e+000 9.687e-003 8.435e-005 
9.690e-005 1.812e+006 1.367e+010 1.000e+000 9.710e-003 8.437e-005 
9.694e-005 1.815e+006 1.367e+010 1.000e+000 9.657e-003 8.439e-005 
9.698e-005 1.819e+006 1.368e+010 1.000e+000 9.700e-003 8.440e-005 
9.702e-005 1.822e+006 1.368e+010 1.000e+000 9.571e-003 8.442e-005 
9.706e-005 1.826e+006 1.368e+010 1.000e+000 9.659e-003 8.443e-005 
9.710e-005 1.829e+006 1.369e+010 1.000e+000 9.691e-003 8.444e-005 
9.714e-005 1.833e+006 1.369e+010 1.000e+000 9.530e-003 8.446e-005 
9.717e-005 1.836e+006 1.370e+010 1.000e+000 9.645e-003 8.447e-005 
9.721e-005 1.840e+006 1.370e+010 1.000e+000 9.671e-003 8.449e-005 
9.725e-005 1.844e+006 1.370e+010 1.000e+000 9.524e-003 8.450e-005 
9.729e-005 1.848e+006 1.371e+010 1.000e+000 9.576e-003 8.451e-005 
9.733e-005 1.851e+006 1.371e+010 1.000e+000 9.607e-003 8.452e-005 
9.737e-005 1.855e+006 1.371e+010 1.000e+000 9.525e-003 8.454e-005 
9.741e-005 1.859e+006 1.372e+010 1.000e+000 9.587e-003 8.455e-005 
9.745e-005 1.863e+006 1.372e+010 1.000e+000 9.601e-003 8.456e-005 
9.748e-005 1.866e+006 1.372e+010 1.000e+000 9.658e-003 8.457e-005 
9.752e-005 1.868e+006 1.372e+010 1.000e+000 9.603e-003 8.460e-005 
9.756e-005 1.870e+006 1.373e+010 1.000e+000 9.739e-003 8.462e-005 
9.760e-005 1.872e+006 1.374e+010 1.000e+000 9.675e-003 8.465e-005 
9.764e-005 1.875e+006 1.374e+010 1.000e+000 9.722e-003 8.467e-005 
9.768e-005 1.877e+006 1.375e+010 1.000e+000 9.638e-003 8.470e-005 
9.772e-005 1.879e+006 1.375e+010 1.000e+000 9.675e-003 8.472e-005 
9.775e-005 1.881e+006 1.376e+010 1.000e+000 9.690e-003 8.474e-005 
9.779e-005 1.883e+006 1.377e+010 1.000e+000 9.653e-003 8.477e-005 
9.783e-005 1.885e+006 1.377e+010 1.000e+000 9.633e-003 8.479e-005 
9.787e-005 1.887e+006 1.378e+010 1.000e+000 9.657e-003 8.482e-005 
9.791e-005 1.889e+006 1.379e+010 1.000e+000 9.653e-003 8.484e-005 
9.795e-005 1.891e+006 1.380e+010 1.000e+000 9.624e-003 8.487e-005 
9.799e-005 1.893e+006 1.380e+010 1.000e+000 9.644e-003 8.489e-005 
9.802e-005 1.894e+006 1.381e+010 1.000e+000 9.485e-003 8.492e-005 
9.806e-005 1.894e+006 1.376e+010 1.000e+000 1.007e-002 8.496e-005 
9.810e-005 1.889e+006 1.372e+010 1.000e+000 1.015e-002 8.503e-005 
9.814e-005 1.884e+006 1.370e+010 1.000e+000 1.003e-002 8.511e-005 
9.818e-005 1.880e+006 1.369e+010 1.000e+000 1.005e-002 8.518e-005 
9.822e-005 1.875e+006 1.369e+010 1.000e+000 1.024e-002 8.525e-005 
9.826e-005 1.870e+006 1.369e+010 1.000e+000 1.033e-002 8.532e-005 
9.829e-005 1.865e+006 1.369e+010 1.000e+000 1.026e-002 8.540e-005 
9.833e-005 1.860e+006 1.369e+010 1.000e+000 1.033e-002 8.547e-005 
9.837e-005 1.856e+006 1.370e+010 1.000e+000 1.042e-002 8.554e-005 
9.841e-005 1.852e+006 1.370e+010 1.000e+000 1.045e-002 8.560e-005 
9.845e-005 1.848e+006 1.366e+010 1.000e+000 1.095e-002 8.566e-005 
9.849e-005 1.843e+006 1.364e+010 1.000e+000 1.094e-002 8.574e-005 
9.853e-005 1.839e+006 1.363e+010 1.000e+000 1.092e-002 8.581e-005 
9.857e-005 1.835e+006 1.361e+010 1.000e+000 1.103e-002 8.587e-005 
9.860e-005 1.832e+006 1.360e+010 1.000e+000 1.051e-002 8.594e-005 
9.864e-005 1.829e+006 1.360e+010 1.000e+000 1.043e-002 8.600e-005 
9.868e-005 1.825e+006 1.359e+010 1.000e+000 1.039e-002 8.605e-005 
9.872e-005 1.823e+006 1.359e+010 1.000e+000 1.030e-002 8.611e-005 
9.876e-005 1.818e+006 1.358e+010 1.000e+000 1.064e-002 8.618e-005 
9.880e-005 1.810e+006 1.355e+010 1.000e+000 1.101e-002 8.628e-005 
9.884e-005 1.799e+006 1.352e+010 1.000e+000 1.078e-002 8.639e-005 
9.887e-005 1.789e+006 1.350e+010 1.000e+000 1.056e-002 8.650e-005 
9.891e-005 1.779e+006 1.349e+010 1.000e+000 1.063e-002 8.661e-005 
9.895e-005 1.770e+006 1.348e+010 1.000e+000 1.061e-002 8.671e-005 
9.899e-005 1.762e+006 1.347e+010 1.000e+000 1.066e-002 8.681e-005 
9.903e-005 1.754e+006 1.346e+010 1.000e+000 1.106e-002 8.690e-005 
9.907e-005 1.749e+006 1.345e+010 1.000e+000 1.052e-002 8.697e-005 
9.911e-005 1.746e+006 1.344e+010 1.000e+000 1.056e-002 8.703e-005 
9.914e-005 1.744e+006 1.344e+010 1.000e+000 1.062e-002 8.708e-005 
9.918e-005 1.743e+006 1.343e+010 1.000e+000 1.064e-002 8.713e-005 
9.922e-005 1.743e+006 1.343e+010 1.000e+000 1.026e-002 8.717e-005 
9.926e-005 1.744e+006 1.343e+010 1.000e+000 1.019e-002 8.720e-005 
9.930e-005 1.746e+006 1.344e+010 1.000e+000 9.877e-003 8.723e-005 
9.934e-005 1.748e+006 1.344e+010 1.000e+000 1.035e-002 8.725e-005 
9.938e-005 1.749e+006 1.344e+010 1.000e+000 1.022e-002 8.728e-005 
9.942e-005 1.751e+006 1.344e+010 1.000e+000 1.002e-002 8.730e-005 
9.945e-005 1.752e+006 1.344e+010 1.000e+000 1.028e-002 8.733e-005 
9.949e-005 1.754e+006 1.344e+010 1.000e+000 1.029e-002 8.736e-005 
9.953e-005 1.756e+006 1.344e+010 1.000e+000 1.017e-002 8.739e-005 
9.957e-005 1.758e+006 1.345e+010 1.000e+000 1.015e-002 8.741e-005 
9.961e-005 1.758e+006 1.345e+010 1.000e+000 1.001e-002 8.745e-005 
9.965e-005 1.759e+006 1.345e+010 1.000e+000 1.003e-002 8.748e-005 
9.969e-005 1.759e+006 1.346e+010 1.000e+000 1.003e-002 8.752e-005 
9.972e-005 1.760e+006 1.346e+010 1.000e+000 1.020e-002 8.755e-005 
9.976e-005 1.761e+006 1.347e+010 1.000e+000 1.002e-002 8.759e-005 
9.980e-005 1.761e+006 1.347e+010 1.000e+000 1.019e-002 8.762e-005 
9.984e-005 1.762e+006 1.348e+010 1.000e+000 1.005e-002 8.765e-005 
9.988e-005 1.762e+006 1.343e+010 1.000e+000 1.060e-002 8.769e-005 
9.992e-005 1.760e+006 1.342e+010 1.000e+000 1.031e-002 8.774e-005 
9.996e-005 1.758e+006 1.341e+010 1.000e+000 1.038e-002 8.780e-005 
9.999e-005 1.756e+006 1.342e+010 1.000e+000 1.032e-002 8.785e-005 
1.000e-004 1.753e+006 1.342e+010 1.000e+000 1.014e-002 8.791e-005 
1.001e-004 1.751e+006 1.342e+010 1.000e+000 1.001e-002 8.796e-005 
1.001e-004 1.749e+006 1.343e+010 1.000e+000 9.995e-003 8.801e-005 
1.001e-004 1.747e+006 1.343e+010 1.000e+000 1.008e-002 8.807e-005 
1.002e-004 1.745e+006 1.344e+010 1.000e+000 9.964e-003 8.812e-005 
1.002e-004 1.743e+006 1.344e+010 1.000e+000 9.951e-003 8.817e-005 
1.003e-004 1.740e+006 1.345e+010 1.000e+000 9.959e-003 8.823e-005 
1.003e-004 1.738e+006 1.345e+010 1.000e+000 9.980e-003 8.828e-005 
1.003e-004 1.735e+006 1.346e+010 1.000e+000 9.992e-003 8.834e-005 
1.004e-004 1.733e+006 1.347e+010 1.000e+000 9.994e-003 8.840e-005 
1.004e-004 1.730e+006 1.347e+010 1.000e+000 9.982e-003 8.845e-005 
1.005e-004 1.728e+006 1.348e+010 1.000e+000 9.979e-003 8.851e-005 
1.005e-004 1.725e+006 1.349e+010 1.000e+000 1.001e-002 8.857e-005 
1.005e-004 1.722e+006 1.350e+010 1.000e+000 1.002e-002 8.862e-005 
1.006e-004 1.720e+006 1.351e+010 1.000e+000 1.006e-002 8.868e-005 
1.006e-004 1.718e+006 1.351e+010 1.000e+000 1.017e-002 8.873e-005 
1.007e-004 1.716e+006 1.352e+010 1.000e+000 1.029e-002 8.878e-005 
1.007e-004 1.716e+006 1.353e+010 1.000e+000 1.031e-002 8.882e-005 
1.007e-004 1.716e+006 1.354e+010 1.000e+000 9.921e-003 8.886e-005 
1.008e-004 1.716e+006 1.355e+010 1.000e+000 1.019e-002 8.890e-005 
1.008e-004 1.717e+006 1.355e+010 1.000e+000 1.017e-002 8.893e-005 
1.008e-004 1.718e+006 1.356e+010 1.000e+000 1.013e-002 8.896e-005 
1.009e-004 1.719e+006 1.357e+010 1.000e+000 1.010e-002 8.899e-005 
1.009e-004 1.720e+006 1.358e+010 1.000e+000 1.014e-002 8.902e-005 
1.010e-004 1.722e+006 1.358e+010 1.000e+000 1.005e-002 8.905e-005 
1.010e-004 1.724e+006 1.359e+010 1.000e+000 1.007e-002 8.908e-005 
1.010e-004 1.725e+006 1.360e+010 1.000e+000 1.008e-002 8.910e-005 
1.011e-004 1.727e+006 1.360e+010 1.000e+000 1.022e-002 8.913e-005 
1.011e-004 1.729e+006 1.361e+010 1.000e+000 1.027e-002 8.915e-005 
1.012e-004 1.732e+006 1.361e+010 1.000e+000 1.020e-002 8.917e-005 
1.012e-004 1.735e+006 1.362e+010 1.000e+000 1.015e-002 8.919e-005 
1.012e-004 1.738e+006 1.362e+010 1.000e+000 1.015e-002 8.921e-005 
1.013e-004 1.741e+006 1.363e+010 1.000e+000 1.016e-002 8.923e-005 
1.013e-004 1.744e+006 1.364e+010 1.000e+000 1.016e-002 8.925e-005 
1.013e-004 1.746e+006 1.363e+010 1.000e+000 1.016e-002 8.927e-005 
1.014e-004 1.747e+006 1.364e+010 1.000e+000 1.014e-002 8.930e-005 
1.014e-004 1.749e+006 1.364e+010 1.000e+000 1.013e-002 8.933e-005 
1.015e-004 1.750e+006 1.365e+010 1.000e+000 1.012e-002 8.936e-005 
1.015e-004 1.751e+006 1.366e+010 1.000e+000 1.010e-002 8.939e-005 
1.015e-004 1.752e+006 1.366e+010 1.000e+000 1.014e-002 8.942e-005 
1.016e-004 1.753e+006 1.367e+010 1.000e+000 1.005e-002 8.945e-005 
1.016e-004 1.755e+006 1.368e+010 1.000e+000 1.012e-002 8.948e-005 
1.017e-004 1.758e+006 1.368e+010 1.000e+000 1.010e-002 8.950e-005 
1.017e-004 1.760e+006 1.369e+010 1.000e+000 1.009e-002 8.952e-005 
1.017e-004 1.763e+006 1.369e+010 1.000e+000 1.011e-002 8.954e-005 
1.018e-004 1.766e+006 1.370e+010 1.000e+000 1.011e-002 8.956e-005 
1.018e-004 1.769e+006 1.370e+010 1.000e+000 1.008e-002 8.957e-005 
1.018e-004 1.772e+006 1.371e+010 1.000e+000 1.008e-002 8.959e-005 
1.019e-004 1.776e+006 1.371e+010 1.000e+000 1.016e-002 8.960e-005 
1.019e-004 1.779e+006 1.371e+010 1.000e+000 1.007e-002 8.962e-005 
1.020e-004 1.783e+006 1.372e+010 1.000e+000 1.011e-002 8.963e-005 
1.020e-004 1.787e+006 1.372e+010 1.000e+000 1.010e-002 8.964e-005 
1.020e-004 1.791e+006 1.372e+010 1.000e+000 1.005e-002 8.965e-005 
1.021e-004 1.795e+006 1.373e+010 1.000e+000 1.009e-002 8.966e-005 
1.021e-004 1.799e+006 1.373e+010 1.000e+000 1.007e-002 8.967e-005 
1.022e-004 1.804e+006 1.373e+010 1.000e+000 1.005e-002 8.968e-005 
1.022e-004 1.808e+006 1.374e+010 1.000e+000 1.005e-002 8.969e-005 
1.022e-004 1.812e+006 1.374e+010 1.000e+000 1.008e-002 8.970e-005 
1.023e-004 1.817e+006 1.374e+010 1.000e+000 1.001e-002 8.971e-005 
1.023e-004 1.820e+006 1.374e+010 1.000e+000 1.010e-002 8.973e-005 
1.024e-004 1.822e+006 1.374e+010 1.000e+000 1.004e-002 8.975e-005 
1.024e-004 1.825e+006 1.375e+010 1.000e+000 1.005e-002 8.977e-005 
1.024e-004 1.828e+006 1.375e+010 1.000e+000 1.000e-002 8.979e-005 
1.025e-004 1.830e+006 1.376e+010 1.000e+000 1.007e-002 8.981e-005 
1.025e-004 1.833e+006 1.377e+010 1.000e+000 1.003e-002 8.983e-005 
1.025e-004 1.836e+006 1.377e+010 1.000e+000 1.001e-002 8.985e-005 
1.026e-004 1.838e+006 1.377e+010 1.000e+000 9.998e-003 8.987e-005 
1.026e-004 1.841e+006 1.378e+010 1.000e+000 1.005e-002 8.989e-005 
1.027e-004 1.843e+006 1.379e+010 1.000e+000 1.002e-002 8.991e-005 
1.027e-004 1.846e+006 1.379e+010 1.000e+000 1.004e-002 8.993e-005 
1.027e-004 1.848e+006 1.380e+010 1.000e+000 9.884e-003 8.996e-005 
1.028e-004 1.850e+006 1.380e+010 1.000e+000 9.940e-003 8.998e-005 
1.028e-004 1.848e+006 1.373e+010 1.000e+000 1.054e-002 9.003e-005 
1.029e-004 1.845e+006 1.370e+010 1.000e+000 1.038e-002 9.009e-005 
1.029e-004 1.842e+006 1.369e+010 1.000e+000 1.026e-002 9.015e-005 
1.029e-004 1.839e+006 1.368e+010 1.000e+000 1.059e-002 9.021e-005 
1.030e-004 1.835e+006 1.368e+010 1.000e+000 1.046e-002 9.028e-005 
1.030e-004 1.831e+006 1.368e+010 1.000e+000 1.050e-002 9.034e-005 
1.030e-004 1.827e+006 1.368e+010 1.000e+000 1.048e-002 9.041e-005 
1.031e-004 1.823e+006 1.368e+010 1.000e+000 1.042e-002 9.048e-005 
1.031e-004 1.819e+006 1.369e+010 1.000e+000 1.055e-002 9.054e-005 
1.032e-004 1.815e+006 1.369e+010 1.000e+000 1.062e-002 9.061e-005 
1.032e-004 1.811e+006 1.367e+010 1.000e+000 1.128e-002 9.067e-005 
1.032e-004 1.806e+006 1.364e+010 1.000e+000 1.120e-002 9.075e-005 
1.033e-004 1.802e+006 1.363e+010 1.000e+000 1.133e-002 9.082e-005 
1.033e-004 1.798e+006 1.361e+010 1.000e+000 1.104e-002 9.088e-005 
1.034e-004 1.794e+006 1.360e+010 1.000e+000 1.084e-002 9.095e-005 
1.034e-004 1.791e+006 1.359e+010 1.000e+000 1.068e-002 9.101e-005 
1.034e-004 1.788e+006 1.359e+010 1.000e+000 1.062e-002 9.106e-005 
1.035e-004 1.786e+006 1.359e+010 1.000e+000 1.047e-002 9.112e-005 
1.035e-004 1.783e+006 1.359e+010 1.000e+000 1.053e-002 9.118e-005 
1.035e-004 1.776e+006 1.355e+010 1.000e+000 1.131e-002 9.126e-005 
1.036e-004 1.766e+006 1.352e+010 1.000e+000 1.106e-002 9.137e-005 
1.036e-004 1.756e+006 1.350e+010 1.000e+000 1.089e-002 9.148e-005 
1.037e-004 1.746e+006 1.349e+010 1.000e+000 1.072e-002 9.159e-005 
1.037e-004 1.737e+006 1.347e+010 1.000e+000 1.081e-002 9.169e-005 
1.037e-004 1.728e+006 1.346e+010 1.000e+000 1.059e-002 9.179e-005 
1.038e-004 1.720e+006 1.346e+010 1.000e+000 1.066e-002 9.189e-005 
1.038e-004 1.713e+006 1.345e+010 1.000e+000 1.129e-002 9.197e-005 
1.039e-004 1.709e+006 1.344e+010 1.000e+000 1.060e-002 9.204e-005 
1.039e-004 1.706e+006 1.343e+010 1.000e+000 1.061e-002 9.210e-005 
1.039e-004 1.705e+006 1.343e+010 1.000e+000 1.045e-002 9.214e-005 
1.040e-004 1.705e+006 1.343e+010 1.000e+000 1.004e-002 9.218e-005 
1.040e-004 1.705e+006 1.343e+010 1.000e+000 1.015e-002 9.222e-005 
1.041e-004 1.707e+006 1.343e+010 1.000e+000 1.003e-002 9.224e-005 
1.041e-004 1.709e+006 1.343e+010 1.000e+000 1.041e-002 9.227e-005 
1.041e-004 1.711e+006 1.344e+010 1.000e+000 1.010e-002 9.229e-005 
1.042e-004 1.713e+006 1.344e+010 1.000e+000 1.047e-002 9.232e-005 
1.042e-004 1.716e+006 1.344e+010 1.000e+000 1.038e-002 9.234e-005 
1.042e-004 1.719e+006 1.344e+010 1.000e+000 1.021e-002 9.236e-005 
1.043e-004 1.721e+006 1.344e+010 1.000e+000 1.023e-002 9.238e-005 
1.043e-004 1.723e+006 1.344e+010 1.000e+000 1.011e-002 9.241e-005 
1.044e-004 1.725e+006 1.344e+010 1.000e+000 9.966e-003 9.243e-005 
1.044e-004 1.727e+006 1.345e+010 1.000e+000 9.850e-003 9.245e-005 
1.044e-004 1.728e+006 1.344e+010 1.000e+000 9.744e-003 9.249e-005 
1.045e-004 1.729e+006 1.345e+010 1.000e+000 9.774e-003 9.252e-005 
1.045e-004 1.729e+006 1.345e+010 1.000e+000 9.776e-003 9.256e-005 
1.046e-004 1.730e+006 1.346e+010 1.000e+000 9.899e-003 9.259e-005 
1.046e-004 1.730e+006 1.346e+010 1.000e+000 9.932e-003 9.262e-005 
1.046e-004 1.731e+006 1.347e+010 1.000e+000 9.765e-003 9.266e-005 
1.047e-004 1.732e+006 1.348e+010 1.000e+000 9.710e-003 9.269e-005 
1.047e-004 1.733e+006 1.345e+010 1.000e+000 1.047e-002 9.272e-005 
1.047e-004 1.731e+006 1.341e+010 1.000e+000 1.021e-002 9.277e-005 
1.048e-004 1.729e+006 1.341e+010 1.000e+000 1.011e-002 9.283e-005 
1.048e-004 1.727e+006 1.341e+010 1.000e+000 1.019e-002 9.288e-005 
1.049e-004 1.725e+006 1.342e+010 1.000e+000 9.967e-003 9.293e-005 
1.049e-004 1.723e+006 1.342e+010 1.000e+000 9.817e-003 9.299e-005 
1.049e-004 1.721e+006 1.342e+010 1.000e+000 9.791e-003 9.304e-005 
1.050e-004 1.718e+006 1.343e+010 1.000e+000 9.868e-003 9.309e-005 
1.050e-004 1.716e+006 1.343e+010 1.000e+000 9.781e-003 9.315e-005 
1.051e-004 1.714e+006 1.344e+010 1.000e+000 9.784e-003 9.320e-005 
1.051e-004 1.712e+006 1.344e+010 1.000e+000 9.736e-003 9.325e-005 
1.051e-004 1.710e+006 1.345e+010 1.000e+000 9.908e-003 9.331e-005 
1.052e-004 1.707e+006 1.345e+010 1.000e+000 9.624e-003 9.336e-005 
1.052e-004 1.705e+006 1.346e+010 1.000e+000 9.644e-003 9.342e-005 
1.052e-004 1.702e+006 1.347e+010 1.000e+000 9.655e-003 9.347e-005 
1.053e-004 1.700e+006 1.348e+010 1.000e+000 9.659e-003 9.353e-005 
1.053e-004 1.697e+006 1.348e+010 1.000e+000 9.625e-003 9.359e-005 
1.054e-004 1.695e+006 1.349e+010 1.000e+000 9.816e-003 9.364e-005 
1.054e-004 1.693e+006 1.350e+010 1.000e+000 9.841e-003 9.369e-005 
1.054e-004 1.691e+006 1.351e+010 1.000e+000 9.764e-003 9.374e-005 
1.055e-004 1.690e+006 1.352e+010 1.000e+000 9.912e-003 9.379e-005 
1.055e-004 1.688e+006 1.352e+010 1.000e+000 9.944e-003 9.384e-005 
1.056e-004 1.688e+006 1.353e+010 1.000e+000 9.831e-003 9.388e-005 
1.056e-004 1.689e+006 1.354e+010 1.000e+000 9.968e-003 9.392e-005 
1.056e-004 1.690e+006 1.354e+010 1.000e+000 9.706e-003 9.395e-005 
1.057e-004 1.691e+006 1.355e+010 1.000e+000 9.633e-003 9.398e-005 
1.057e-004 1.692e+006 1.356e+010 1.000e+000 9.876e-003 9.401e-005 
1.058e-004 1.693e+006 1.357e+010 1.000e+000 9.889e-003 9.404e-005 
1.058e-004 1.695e+006 1.357e+010 1.000e+000 9.844e-003 9.407e-005 
1.058e-004 1.697e+006 1.358e+010 1.000e+000 1.000e-002 9.409e-005 
1.059e-004 1.699e+006 1.359e+010 1.000e+000 9.982e-003 9.412e-005 
1.059e-004 1.701e+006 1.359e+010 1.000e+000 9.955e-003 9.414e-005 
1.059e-004 1.703e+006 1.360e+010 1.000e+000 9.992e-003 9.417e-005 
1.060e-004 1.705e+006 1.361e+010 1.000e+000 1.011e-002 9.419e-005 
1.060e-004 1.708e+006 1.361e+010 1.000e+000 1.008e-002 9.421e-005 
1.061e-004 1.710e+006 1.361e+010 1.000e+000 1.008e-002 9.423e-005 
1.061e-004 1.713e+006 1.362e+010 1.000e+000 1.006e-002 9.425e-005 
1.061e-004 1.717e+006 1.362e+010 1.000e+000 1.009e-002 9.426e-005 
1.062e-004 1.720e+006 1.363e+010 1.000e+000 1.002e-002 9.428e-005 
1.062e-004 1.722e+006 1.363e+010 1.000e+000 1.007e-002 9.431e-005 
1.063e-004 1.723e+006 1.363e+010 1.000e+000 1.009e-002 9.433e-005 
1.063e-004 1.725e+006 1.364e+010 1.000e+000 1.004e-002 9.436e-005 
1.063e-004 1.727e+006 1.364e+010 1.000e+000 1.005e-002 9.439e-005 
1.064e-004 1.728e+006 1.365e+010 1.000e+000 1.008e-002 9.442e-005 
1.064e-004 1.729e+006 1.366e+010 1.000e+000 1.005e-002 9.445e-005 
1.064e-004 1.730e+006 1.366e+010 1.000e+000 1.010e-002 9.448e-005 
1.065e-004 1.732e+006 1.367e+010 1.000e+000 1.006e-002 9.450e-005 
1.065e-004 1.734e+006 1.367e+010 1.000e+000 1.004e-002 9.453e-005 
1.066e-004 1.737e+006 1.368e+010 1.000e+000 1.002e-002 9.455e-005 
1.066e-004 1.740e+006 1.368e+010 1.000e+000 1.002e-002 9.457e-005 
1.066e-004 1.743e+006 1.369e+010 1.000e+000 1.001e-002 9.459e-005 
1.067e-004 1.746e+006 1.369e+010 1.000e+000 9.980e-003 9.460e-005 
1.067e-004 1.749e+006 1.370e+010 1.000e+000 9.978e-003 9.462e-005 
1.068e-004 1.753e+006 1.370e+010 1.000e+000 9.973e-003 9.463e-005 
1.068e-004 1.756e+006 1.371e+010 1.000e+000 1.003e-002 9.465e-005 
1.068e-004 1.760e+006 1.371e+010 1.000e+000 9.981e-003 9.466e-005 
1.069e-004 1.764e+006 1.371e+010 1.000e+000 9.985e-003 9.467e-005 
1.069e-004 1.768e+006 1.372e+010 1.000e+000 9.994e-003 9.468e-005 
1.069e-004 1.772e+006 1.372e+010 1.000e+000 9.961e-003 9.469e-005 
1.070e-004 1.776e+006 1.372e+010 1.000e+000 9.977e-003 9.470e-005 
1.070e-004 1.780e+006 1.373e+010 1.000e+000 9.872e-003 9.471e-005 
1.071e-004 1.785e+006 1.373e+010 1.000e+000 9.962e-003 9.472e-005 
1.071e-004 1.789e+006 1.373e+010 1.000e+000 9.961e-003 9.473e-005 
1.071e-004 1.793e+006 1.374e+010 1.000e+000 9.862e-003 9.474e-005 
1.072e-004 1.798e+006 1.374e+010 1.000e+000 9.890e-003 9.475e-005 
1.072e-004 1.802e+006 1.374e+010 1.000e+000 9.931e-003 9.475e-005 
1.073e-004 1.807e+006 1.374e+010 1.000e+000 9.855e-003 9.476e-005 
1.073e-004 1.811e+006 1.375e+010 1.000e+000 9.889e-003 9.477e-005 
1.073e-004 1.815e+006 1.374e+010 1.000e+000 1.005e-002 9.478e-005 
1.074e-004 1.818e+006 1.375e+010 1.000e+000 9.915e-003 9.480e-005 
1.074e-004 1.821e+006 1.375e+010 1.000e+000 9.874e-003 9.482e-005 
1.075e-004 1.823e+006 1.376e+010 1.000e+000 9.904e-003 9.484e-005 
1.075e-004 1.826e+006 1.376e+010 1.000e+000 9.826e-003 9.486e-005 
1.075e-004 1.829e+006 1.377e+010 1.000e+000 9.901e-003 9.488e-005 
1.076e-004 1.832e+006 1.377e+010 1.000e+000 9.937e-003 9.490e-005 
1.076e-004 1.835e+006 1.378e+010 1.000e+000 9.880e-003 9.492e-005 
1.076e-004 1.837e+006 1.378e+010 1.000e+000 9.893e-003 9.494e-005 
1.077e-004 1.840e+006 1.379e+010 1.000e+000 9.893e-003 9.496e-005 
1.077e-004 1.843e+006 1.379e+010 1.000e+000 9.738e-003 9.498e-005 
1.078e-004 1.845e+006 1.380e+010 1.000e+000 9.840e-003 9.500e-005 
1.078e-004 1.847e+006 1.377e+010 1.000e+000 1.037e-002 9.502e-005 
1.078e-004 1.844e+006 1.372e+010 1.000e+000 1.021e-002 9.508e-005 
1.079e-004 1.841e+006 1.370e+010 1.000e+000 1.018e-002 9.514e-005 
1.079e-004 1.837e+006 1.368e+010 1.000e+000 1.032e-002 9.521e-005 
1.080e-004 1.834e+006 1.368e+010 1.000e+000 1.028e-002 9.527e-005 
1.080e-004 1.830e+006 1.368e+010 1.000e+000 1.035e-002 9.533e-005 
1.080e-004 1.826e+006 1.368e+010 1.000e+000 1.035e-002 9.540e-005 
1.081e-004 1.821e+006 1.368e+010 1.000e+000 1.035e-002 9.547e-005 
1.081e-004 1.817e+006 1.368e+010 1.000e+000 1.056e-002 9.554e-005 
1.081e-004 1.813e+006 1.369e+010 1.000e+000 1.037e-002 9.561e-005 
1.082e-004 1.809e+006 1.369e+010 1.000e+000 1.044e-002 9.567e-005 
1.082e-004 1.806e+006 1.366e+010 1.000e+000 1.101e-002 9.573e-005 
1.083e-004 1.800e+006 1.363e+010 1.000e+000 1.174e-002 9.581e-005 
1.083e-004 1.795e+006 1.361e+010 1.000e+000 1.059e-002 9.589e-005 
1.083e-004 1.791e+006 1.360e+010 1.000e+000 1.080e-002 9.595e-005 
1.084e-004 1.788e+006 1.359e+010 1.000e+000 1.034e-002 9.601e-005 
1.084e-004 1.785e+006 1.359e+010 1.000e+000 1.046e-002 9.607e-005 
1.085e-004 1.782e+006 1.359e+010 1.000e+000 1.039e-002 9.613e-005 
1.085e-004 1.780e+006 1.359e+010 1.000e+000 1.043e-002 9.619e-005 
1.085e-004 1.777e+006 1.359e+010 1.000e+000 1.033e-002 9.624e-005 
1.086e-004 1.769e+006 1.354e+010 1.000e+000 1.115e-002 9.633e-005 
1.086e-004 1.759e+006 1.352e+010 1.000e+000 1.102e-002 9.644e-005 
1.086e-004 1.750e+006 1.350e+010 1.000e+000 1.059e-002 9.654e-005 
1.087e-004 1.741e+006 1.348e+010 1.000e+000 1.077e-002 9.665e-005 
1.087e-004 1.731e+006 1.347e+010 1.000e+000 1.066e-002 9.675e-005 
1.088e-004 1.722e+006 1.346e+010 1.000e+000 1.067e-002 9.685e-005 
1.088e-004 1.713e+006 1.346e+010 1.000e+000 1.085e-002 9.695e-005 
1.088e-004 1.707e+006 1.345e+010 1.000e+000 1.080e-002 9.703e-005 
1.089e-004 1.704e+006 1.344e+010 1.000e+000 1.055e-002 9.710e-005 
1.089e-004 1.701e+006 1.343e+010 1.000e+000 1.061e-002 9.715e-005 
1.090e-004 1.700e+006 1.343e+010 1.000e+000 1.043e-002 9.720e-005 
1.090e-004 1.700e+006 1.343e+010 1.000e+000 1.045e-002 9.724e-005 
1.090e-004 1.701e+006 1.343e+010 1.000e+000 9.976e-003 9.727e-005 
1.091e-004 1.702e+006 1.343e+010 1.000e+000 1.015e-002 9.730e-005 
1.091e-004 1.705e+006 1.343e+010 1.000e+000 1.002e-002 9.732e-005 
1.092e-004 1.707e+006 1.343e+010 1.000e+000 1.025e-002 9.735e-005 
1.092e-004 1.709e+006 1.343e+010 1.000e+000 9.990e-003 9.737e-005 
1.092e-004 1.712e+006 1.344e+010 1.000e+000 1.031e-002 9.739e-005 
1.093e-004 1.715e+006 1.344e+010 1.000e+000 1.022e-002 9.741e-005 
1.093e-004 1.717e+006 1.343e+010 1.000e+000 1.005e-002 9.743e-005 
1.093e-004 1.719e+006 1.344e+010 1.000e+000 9.941e-003 9.746e-005 
1.094e-004 1.721e+006 1.344e+010 1.000e+000 9.952e-003 9.748e-005 
1.094e-004 1.723e+006 1.345e+010 1.000e+000 1.020e-002 9.750e-005 
1.095e-004 1.726e+006 1.345e+010 1.000e+000 9.897e-003 9.752e-005 
1.095e-004 1.727e+006 1.345e+010 1.000e+000 9.819e-003 9.755e-005 
1.095e-004 1.727e+006 1.345e+010 1.000e+000 9.798e-003 9.759e-005 
1.096e-004 1.728e+006 1.346e+010 1.000e+000 9.834e-003 9.762e-005 
1.096e-004 1.729e+006 1.346e+010 1.000e+000 9.776e-003 9.766e-005 
1.097e-004 1.730e+006 1.347e+010 1.000e+000 9.839e-003 9.769e-005 
1.097e-004 1.731e+006 1.347e+010 1.000e+000 9.882e-003 9.772e-005 
1.097e-004 1.732e+006 1.348e+010 1.000e+000 9.872e-003 9.775e-005 
1.098e-004 1.732e+006 1.343e+010 1.000e+000 1.044e-002 9.779e-005 
1.098e-004 1.729e+006 1.341e+010 1.000e+000 1.024e-002 9.785e-005 
1.098e-004 1.727e+006 1.341e+010 1.000e+000 1.024e-002 9.790e-005 
1.099e-004 1.725e+006 1.341e+010 1.000e+000 1.016e-002 9.795e-005 
1.099e-004 1.723e+006 1.342e+010 1.000e+000 1.011e-002 9.801e-005 
1.100e-004 1.721e+006 1.342e+010 1.000e+000 9.889e-003 9.806e-005 
1.100e-004 1.719e+006 1.342e+010 1.000e+000 1.000e-002 9.811e-005 
1.100e-004 1.716e+006 1.343e+010 1.000e+000 1.002e-002 9.817e-005 
1.101e-004 1.714e+006 1.343e+010 1.000e+000 9.925e-003 9.822e-005 
1.101e-004 1.712e+006 1.344e+010 1.000e+000 9.885e-003 9.827e-005 
1.102e-004 1.710e+006 1.344e+010 1.000e+000 9.881e-003 9.833e-005 
1.102e-004 1.708e+006 1.345e+010 1.000e+000 9.828e-003 9.838e-005 
1.102e-004 1.705e+006 1.346e+010 1.000e+000 9.966e-003 9.844e-005 
1.103e-004 1.703e+006 1.346e+010 1.000e+000 9.892e-003 9.849e-005 
1.103e-004 1.700e+006 1.347e+010 1.000e+000 9.824e-003 9.855e-005 
1.103e-004 1.698e+006 1.348e+010 1.000e+000 9.854e-003 9.861e-005 
1.104e-004 1.695e+006 1.349e+010 1.000e+000 9.813e-003 9.866e-005 
1.104e-004 1.693e+006 1.350e+010 1.000e+000 9.900e-003 9.872e-005 
1.105e-004 1.691e+006 1.350e+010 1.000e+000 1.008e-002 9.877e-005 
1.105e-004 1.689e+006 1.351e+010 1.000e+000 9.906e-003 9.882e-005 
1.105e-004 1.688e+006 1.352e+010 1.000e+000 1.011e-002 9.887e-005 
1.106e-004 1.687e+006 1.353e+010 1.000e+000 1.029e-002 9.891e-005 
1.106e-004 1.688e+006 1.353e+010 1.000e+000 1.013e-002 9.895e-005 
1.107e-004 1.688e+006 1.354e+010 1.000e+000 1.003e-002 9.898e-005 
1.107e-004 1.689e+006 1.355e+010 1.000e+000 1.004e-002 9.901e-005 
1.107e-004 1.690e+006 1.355e+010 1.000e+000 1.009e-002 9.904e-005 
1.108e-004 1.692e+006 1.356e+010 1.000e+000 9.995e-003 9.907e-005 
1.108e-004 1.694e+006 1.357e+010 1.000e+000 1.003e-002 9.910e-005 
1.109e-004 1.695e+006 1.357e+010 1.000e+000 1.014e-002 9.913e-005 
1.109e-004 1.697e+006 1.358e+010 1.000e+000 1.004e-002 9.915e-005 
1.109e-004 1.699e+006 1.359e+010 1.000e+000 1.005e-002 9.918e-005 
1.110e-004 1.701e+006 1.360e+010 1.000e+000 9.963e-003 9.920e-005 
1.110e-004 1.703e+006 1.360e+010 1.000e+000 1.016e-002 9.923e-005 
1.110e-004 1.706e+006 1.361e+010 1.000e+000 1.019e-002 9.925e-005 
1.111e-004 1.708e+006 1.361e+010 1.000e+000 9.974e-003 9.927e-005 
1.111e-004 1.711e+006 1.362e+010 1.000e+000 1.006e-002 9.929e-005 
1.112e-004 1.714e+006 1.362e+010 1.000e+000 1.009e-002 9.930e-005 
1.112e-004 1.717e+006 1.363e+010 1.000e+000 9.961e-003 9.932e-005 
1.112e-004 1.720e+006 1.363e+010 1.000e+000 1.013e-002 9.934e-005 
1.113e-004 1.722e+006 1.363e+010 1.000e+000 1.007e-002 9.936e-005 
1.113e-004 1.724e+006 1.363e+010 1.000e+000 1.001e-002 9.939e-005 
1.114e-004 1.726e+006 1.364e+010 1.000e+000 1.002e-002 9.942e-005 
1.114e-004 1.727e+006 1.364e+010 1.000e+000 1.003e-002 9.945e-005 
1.114e-004 1.728e+006 1.365e+010 1.000e+000 1.004e-002 9.948e-005 
1.115e-004 1.729e+006 1.366e+010 1.000e+000 1.005e-002 9.951e-005 
1.115e-004 1.731e+006 1.367e+010 1.000e+000 1.013e-002 9.954e-005 
1.115e-004 1.733e+006 1.367e+010 1.000e+000 1.005e-002 9.956e-005 
1.116e-004 1.735e+006 1.368e+010 1.000e+000 1.002e-002 9.958e-005 
1.116e-004 1.738e+006 1.368e+010 1.000e+000 1.005e-002 9.960e-005 
1.117e-004 1.741e+006 1.369e+010 1.000e+000 1.006e-002 9.962e-005 
1.117e-004 1.744e+006 1.369e+010 1.000e+000 1.002e-002 9.964e-005 
1.117e-004 1.747e+006 1.370e+010 1.000e+000 1.002e-002 9.966e-005 
1.118e-004 1.750e+006 1.370e+010 1.000e+000 1.001e-002 9.967e-005 
1.118e-004 1.754e+006 1.370e+010 1.000e+000 9.951e-003 9.969e-005 
1.119e-004 1.757e+006 1.371e+010 1.000e+000 9.984e-003 9.970e-005 
1.119e-004 1.761e+006 1.371e+010 1.000e+000 1.001e-002 9.971e-005 
1.119e-004 1.765e+006 1.371e+010 1.000e+000 9.941e-003 9.972e-005 
1.120e-004 1.769e+006 1.372e+010 1.000e+000 9.977e-003 9.973e-005 
1.120e-004 1.773e+006 1.372e+010 1.000e+000 9.955e-003 9.975e-005 
1.120e-004 1.777e+006 1.372e+010 1.000e+000 9.892e-003 9.976e-005 
1.121e-004 1.782e+006 1.373e+010 1.000e+000 9.917e-003 9.976e-005 
1.121e-004 1.786e+006 1.373e+010 1.000e+000 9.983e-003 9.977e-005 
1.122e-004 1.790e+006 1.373e+010 1.000e+000 9.966e-003 9.978e-005 
1.122e-004 1.795e+006 1.374e+010 1.000e+000 9.923e-003 9.979e-005 
1.122e-004 1.799e+006 1.374e+010 1.000e+000 9.953e-003 9.980e-005 
1.123e-004 1.804e+006 1.374e+010 1.000e+000 9.994e-003 9.981e-005 
1.123e-004 1.807e+006 1.374e+010 1.000e+000 1.001e-002 9.982e-005 
1.124e-004 1.809e+006 1.374e+010 1.000e+000 9.976e-003 9.984e-005 
1.124e-004 1.812e+006 1.375e+010 1.000e+000 9.986e-003 9.986e-005 
1.124e-004 1.815e+006 1.375e+010 1.000e+000 9.934e-003 9.988e-005 
1.125e-004 1.818e+006 1.376e+010 1.000e+000 9.979e-003 9.990e-005 
1.125e-004 1.821e+006 1.376e+010 1.000e+000 9.933e-003 9.992e-005 
1.126e-004 1.823e+006 1.377e+010 1.000e+000 9.945e-003 9.994e-005 
1.126e-004 1.826e+006 1.377e+010 1.000e+000 9.966e-003 9.996e-005 
1.126e-004 1.829e+006 1.378e+010 1.000e+000 9.910e-003 9.998e-005 
1.127e-004 1.832e+006 1.378e+010 1.000e+000 9.924e-003 1.000e-004 
1.127e-004 1.835e+006 1.379e+010 1.000e+000 9.928e-003 1.000e-004 
1.127e-004 1.837e+006 1.379e+010 1.000e+000 9.868e-003 1.000e-004 
1.128e-004 1.840e+006 1.380e+010 1.000e+000 9.864e-003 1.001e-004 
1.128e-004 1.838e+006 1.373e+010 1.000e+000 1.026e-002 1.001e-004 
1.129e-004 1.835e+006 1.370e+010 1.000e+000 1.020e-002 1.002e-004 
1.129e-004 1.832e+006 1.369e+010 1.000e+000 1.018e-002 1.002e-004 
1.129e-004 1.829e+006 1.368e+010 1.000e+000 1.024e-002 1.003e-004 
1.130e-004 1.825e+006 1.368e+010 1.000e+000 1.039e-002 1.004e-004 
1.130e-004 1.821e+006 1.368e+010 1.000e+000 1.067e-002 1.004e-004 
1.131e-004 1.817e+006 1.368e+010 1.000e+000 1.054e-002 1.005e-004 
1.131e-004 1.813e+006 1.368e+010 1.000e+000 1.052e-002 1.006e-004 
1.131e-004 1.808e+006 1.368e+010 1.000e+000 1.036e-002 1.006e-004 
1.132e-004 1.805e+006 1.369e+010 1.000e+000 1.036e-002 1.007e-004 
1.132e-004 1.801e+006 1.369e+010 1.000e+000 1.032e-002 1.007e-004 
1.132e-004 1.797e+006 1.364e+010 1.000e+000 1.101e-002 1.008e-004 
1.133e-004 1.792e+006 1.363e+010 1.000e+000 1.112e-002 1.009e-004 
1.133e-004 1.788e+006 1.361e+010 1.000e+000 1.070e-002 1.010e-004 
1.134e-004 1.784e+006 1.360e+010 1.000e+000 1.054e-002 1.010e-004 
1.134e-004 1.781e+006 1.359e+010 1.000e+000 1.067e-002 1.011e-004 
1.134e-004 1.778e+006 1.359e+010 1.000e+000 1.059e-002 1.011e-004 
1.135e-004 1.775e+006 1.359e+010 1.000e+000 1.037e-002 1.012e-004 
1.135e-004 1.773e+006 1.359e+010 1.000e+000 1.043e-002 1.013e-004 
1.136e-004 1.769e+006 1.358e+010 1.000e+000 1.053e-002 1.013e-004 
1.136e-004 1.759e+006 1.353e+010 1.000e+000 1.109e-002 1.014e-004 
1.136e-004 1.749e+006 1.351e+010 1.000e+000 1.113e-002 1.015e-004 
1.137e-004 1.739e+006 1.349e+010 1.000e+000 1.077e-002 1.016e-004 
1.137e-004 1.730e+006 1.348e+010 1.000e+000 1.081e-002 1.017e-004 
1.137e-004 1.721e+006 1.347e+010 1.000e+000 1.081e-002 1.018e-004 
1.138e-004 1.713e+006 1.346e+010 1.000e+000 1.063e-002 1.019e-004 
1.138e-004 1.705e+006 1.346e+010 1.000e+000 1.104e-002 1.020e-004 
1.139e-004 1.700e+006 1.344e+010 1.000e+000 1.106e-002 1.021e-004 
1.139e-004 1.697e+006 1.344e+010 1.000e+000 1.066e-002 1.022e-004 
1.139e-004 1.695e+006 1.343e+010 1.000e+000 1.073e-002 1.022e-004 
1.140e-004 1.694e+006 1.343e+010 1.000e+000 1.063e-002 1.023e-004 
1.140e-004 1.695e+006 1.343e+010 1.000e+000 1.021e-002 1.023e-004 
1.141e-004 1.696e+006 1.343e+010 1.000e+000 1.022e-002 1.023e-004 
1.141e-004 1.698e+006 1.343e+010 1.000e+000 1.047e-002 1.024e-004 
1.141e-004 1.700e+006 1.343e+010 1.000e+000 1.006e-002 1.024e-004 
1.142e-004 1.702e+006 1.343e+010 1.000e+000 1.017e-002 1.024e-004 
1.142e-004 1.705e+006 1.344e+010 1.000e+000 1.002e-002 1.024e-004 
1.143e-004 1.707e+006 1.344e+010 1.000e+000 9.938e-003 1.024e-004 
1.143e-004 1.711e+006 1.344e+010 1.000e+000 1.033e-002 1.025e-004 
1.143e-004 1.712e+006 1.343e+010 1.000e+000 1.027e-002 1.025e-004 
1.144e-004 1.714e+006 1.344e+010 1.000e+000 1.003e-002 1.025e-004 
1.144e-004 1.716e+006 1.344e+010 1.000e+000 9.958e-003 1.025e-004 
1.144e-004 1.719e+006 1.345e+010 1.000e+000 1.010e-002 1.026e-004 
1.145e-004 1.720e+006 1.345e+010 1.000e+000 9.921e-003 1.026e-004 
1.145e-004 1.721e+006 1.345e+010 1.000e+000 9.949e-003 1.026e-004 
1.146e-004 1.722e+006 1.345e+010 1.000e+000 9.880e-003 1.027e-004 
1.146e-004 1.722e+006 1.346e+010 1.000e+000 9.871e-003 1.027e-004 
1.146e-004 1.723e+006 1.346e+010 1.000e+000 9.838e-003 1.027e-004 
1.147e-004 1.724e+006 1.347e+010 1.000e+000 9.799e-003 1.028e-004 
1.147e-004 1.725e+006 1.347e+010 1.000e+000 9.832e-003 1.028e-004 
1.148e-004 1.726e+006 1.344e+010 1.000e+000 1.050e-002 1.028e-004 
1.148e-004 1.724e+006 1.341e+010 1.000e+000 1.026e-002 1.029e-004 
1.148e-004 1.722e+006 1.341e+010 1.000e+000 1.011e-002 1.029e-004 
1.149e-004 1.720e+006 1.341e+010 1.000e+000 1.008e-002 1.030e-004 
1.149e-004 1.718e+006 1.341e+010 1.000e+000 9.987e-003 1.030e-004 
1.149e-004 1.716e+006 1.342e+010 1.000e+000 9.807e-003 1.031e-004 
1.150e-004 1.714e+006 1.342e+010 1.000e+000 9.802e-003 1.031e-004 
1.150e-004 1.712e+006 1.342e+010 1.000e+000 9.939e-003 1.032e-004 
1.151e-004 1.710e+006 1.343e+010 1.000e+000 9.767e-003 1.032e-004 
1.151e-004 1.708e+006 1.343e+010 1.000e+000 9.765e-003 1.033e-004 
1.151e-004 1.706e+006 1.344e+010 1.000e+000 9.830e-003 1.033e-004 
1.152e-004 1.704e+006 1.344e+010 1.000e+000 9.904e-003 1.034e-004 
1.152e-004 1.702e+006 1.345e+010 1.000e+000 9.967e-003 1.034e-004 
1.153e-004 1.700e+006 1.346e+010 1.000e+000 1.000e-002 1.035e-004 
1.153e-004 1.697e+006 1.346e+010 1.000e+000 9.995e-003 1.036e-004 
1.153e-004 1.695e+006 1.347e+010 1.000e+000 9.924e-003 1.036e-004 
1.154e-004 1.692e+006 1.348e+010 1.000e+000 9.914e-003 1.037e-004 
1.154e-004 1.690e+006 1.349e+010 1.000e+000 9.942e-003 1.037e-004 
1.154e-004 1.688e+006 1.350e+010 1.000e+000 9.932e-003 1.038e-004 
1.155e-004 1.686e+006 1.350e+010 1.000e+000 9.911e-003 1.038e-004 
1.155e-004 1.684e+006 1.351e+010 1.000e+000 1.003e-002 1.039e-004 
1.156e-004 1.683e+006 1.352e+010 1.000e+000 1.010e-002 1.039e-004 
1.156e-004 1.683e+006 1.353e+010 1.000e+000 1.016e-002 1.040e-004 
1.156e-004 1.683e+006 1.353e+010 1.000e+000 1.015e-002 1.040e-004 
1.157e-004 1.683e+006 1.354e+010 1.000e+000 9.732e-003 1.040e-004 
1.157e-004 1.684e+006 1.355e+010 1.000e+000 9.742e-003 1.041e-004 
1.158e-004 1.686e+006 1.356e+010 1.000e+000 9.903e-003 1.041e-004 
1.158e-004 1.687e+006 1.356e+010 1.000e+000 9.711e-003 1.041e-004 
1.158e-004 1.689e+006 1.357e+010 1.000e+000 9.830e-003 1.042e-004 
1.159e-004 1.691e+006 1.358e+010 1.000e+000 9.956e-003 1.042e-004 
1.159e-004 1.693e+006 1.358e+010 1.000e+000 9.844e-003 1.042e-004 
1.160e-004 1.695e+006 1.359e+010 1.000e+000 9.905e-003 1.042e-004 
1.160e-004 1.696e+006 1.360e+010 1.000e+000 9.901e-003 1.043e-004 
1.160e-004 1.699e+006 1.360e+010 1.000e+000 9.925e-003 1.043e-004 
1.161e-004 1.701e+006 1.361e+010 1.000e+000 9.882e-003 1.043e-004 
1.161e-004 1.704e+006 1.361e+010 1.000e+000 9.915e-003 1.043e-004 
1.161e-004 1.707e+006 1.362e+010 1.000e+000 9.869e-003 1.043e-004 
1.162e-004 1.710e+006 1.362e+010 1.000e+000 9.867e-003 1.044e-004 
1.162e-004 1.713e+006 1.363e+010 1.000e+000 9.928e-003 1.044e-004 
1.163e-004 1.716e+006 1.363e+010 1.000e+000 9.860e-003 1.044e-004 
1.163e-004 1.717e+006 1.363e+010 1.000e+000 9.831e-003 1.044e-004 
1.163e-004 1.719e+006 1.364e+010 1.000e+000 9.893e-003 1.044e-004 
1.164e-004 1.721e+006 1.364e+010 1.000e+000 9.770e-003 1.045e-004 
1.164e-004 1.722e+006 1.365e+010 1.000e+000 9.826e-003 1.045e-004 
1.165e-004 1.724e+006 1.365e+010 1.000e+000 9.927e-003 1.045e-004 
1.165e-004 1.725e+006 1.366e+010 1.000e+000 9.806e-003 1.046e-004 
1.165e-004 1.726e+006 1.367e+010 1.000e+000 9.894e-003 1.046e-004 
1.166e-004 1.728e+006 1.367e+010 1.000e+000 9.873e-003 1.046e-004 
1.166e-004 1.731e+006 1.368e+010 1.000e+000 9.804e-003 1.046e-004 
1.166e-004 1.733e+006 1.368e+010 1.000e+000 9.834e-003 1.047e-004 
1.167e-004 1.736e+006 1.369e+010 1.000e+000 9.894e-003 1.047e-004 
1.167e-004 1.739e+006 1.369e+010 1.000e+000 9.828e-003 1.047e-004 
1.168e-004 1.743e+006 1.370e+010 1.000e+000 9.874e-003 1.047e-004 
1.168e-004 1.746e+006 1.370e+010 1.000e+000 9.890e-003 1.047e-004 
1.168e-004 1.750e+006 1.371e+010 1.000e+000 9.794e-003 1.047e-004 
1.169e-004 1.753e+006 1.371e+010 1.000e+000 9.878e-003 1.048e-004 
1.169e-004 1.757e+006 1.371e+010 1.000e+000 9.934e-003 1.048e-004 
1.170e-004 1.761e+006 1.372e+010 1.000e+000 9.851e-003 1.048e-004 
1.170e-004 1.765e+006 1.372e+010 1.000e+000 9.914e-003 1.048e-004 
1.170e-004 1.769e+006 1.372e+010 1.000e+000 9.938e-003 1.048e-004 
1.171e-004 1.773e+006 1.373e+010 1.000e+000 9.835e-003 1.048e-004 
1.171e-004 1.778e+006 1.373e+010 1.000e+000 9.900e-003 1.048e-004 
1.171e-004 1.782e+006 1.373e+010 1.000e+000 9.922e-003 1.048e-004 
1.172e-004 1.786e+006 1.374e+010 1.000e+000 9.938e-003 1.048e-004 
1.172e-004 1.791e+006 1.374e+010 1.000e+000 9.875e-003 1.048e-004 
1.173e-004 1.795e+006 1.374e+010 1.000e+000 9.903e-003 1.048e-004 
1.173e-004 1.799e+006 1.374e+010 1.000e+000 1.017e-002 1.049e-004 
1.173e-004 1.802e+006 1.374e+010 1.000e+000 9.990e-003 1.049e-004 
1.174e-004 1.805e+006 1.375e+010 1.000e+000 1.004e-002 1.049e-004 
1.174e-004 1.808e+006 1.375e+010 1.000e+000 1.008e-002 1.049e-004 
1.175e-004 1.810e+006 1.376e+010 1.000e+000 1.001e-002 1.049e-004 
1.175e-004 1.813e+006 1.376e+010 1.000e+000 1.005e-002 1.050e-004 
1.175e-004 1.816e+006 1.377e+010 1.000e+000 1.009e-002 1.050e-004 
1.176e-004 1.819e+006 1.377e+010 1.000e+000 1.004e-002 1.050e-004 
1.176e-004 1.822e+006 1.378e+010 1.000e+000 1.008e-002 1.050e-004 
1.177e-004 1.825e+006 1.378e+010 1.000e+000 1.010e-002 1.050e-004 
1.177e-004 1.827e+006 1.379e+010 1.000e+000 1.002e-002 1.050e-004 
1.177e-004 1.830e+006 1.379e+010 1.000e+000 1.007e-002 1.051e-004 
1.178e-004 1.833e+006 1.380e+010 1.000e+000 9.915e-003 1.051e-004 
1.178e-004 1.835e+006 1.381e+010 1.000e+000 9.904e-003 1.051e-004 
1.178e-004 1.837e+006 1.377e+010 1.000e+000 1.046e-002 1.051e-004 
1.179e-004 1.834e+006 1.372e+010 1.000e+000 1.035e-002 1.052e-004 
1.179e-004 1.831e+006 1.370e+010 1.000e+000 1.036e-002 1.053e-004 
1.180e-004 1.828e+006 1.369e+010 1.000e+000 1.036e-002 1.053e-004 
1.180e-004 1.824e+006 1.369e+010 1.000e+000 1.048e-002 1.054e-004 
1.180e-004 1.820e+006 1.369e+010 1.000e+000 1.068e-002 1.054e-004 
1.181e-004 1.816e+006 1.369e+010 1.000e+000 1.041e-002 1.055e-004 
1.181e-004 1.812e+006 1.369e+010 1.000e+000 1.039e-002 1.056e-004 
1.182e-004 1.808e+006 1.369e+010 1.000e+000 1.048e-002 1.056e-004 
1.182e-004 1.805e+006 1.369e+010 1.000e+000 1.042e-002 1.057e-004 
1.182e-004 1.801e+006 1.370e+010 1.000e+000 1.044e-002 1.058e-004 
1.183e-004 1.798e+006 1.366e+010 1.000e+000 1.099e-002 1.058e-004 
1.183e-004 1.793e+006 1.364e+010 1.000e+000 1.066e-002 1.059e-004 
1.183e-004 1.789e+006 1.363e+010 1.000e+000 1.063e-002 1.060e-004 
1.184e-004 1.786e+006 1.362e+010 1.000e+000 1.078e-002 1.060e-004 
1.184e-004 1.782e+006 1.362e+010 1.000e+000 1.073e-002 1.061e-004 
1.185e-004 1.779e+006 1.360e+010 1.000e+000 1.076e-002 1.062e-004 
1.185e-004 1.775e+006 1.359e+010 1.000e+000 1.079e-002 1.062e-004 
1.185e-004 1.770e+006 1.357e+010 1.000e+000 1.112e-002 1.063e-004 
1.186e-004 1.761e+006 1.354e+010 1.000e+000 1.103e-002 1.064e-004 
1.186e-004 1.752e+006 1.351e+010 1.000e+000 1.101e-002 1.065e-004 
1.187e-004 1.742e+006 1.350e+010 1.000e+000 1.078e-002 1.066e-004 
1.187e-004 1.734e+006 1.349e+010 1.000e+000 1.067e-002 1.067e-004 
1.187e-004 1.725e+006 1.347e+010 1.000e+000 1.102e-002 1.068e-004 
1.188e-004 1.716e+006 1.346e+010 1.000e+000 1.089e-002 1.069e-004 
1.188e-004 1.707e+006 1.345e+010 1.000e+000 1.067e-002 1.070e-004 
1.188e-004 1.699e+006 1.345e+010 1.000e+000 1.104e-002 1.071e-004 
1.189e-004 1.694e+006 1.344e+010 1.000e+000 1.083e-002 1.072e-004 
1.189e-004 1.691e+006 1.343e+010 1.000e+000 1.085e-002 1.072e-004 
1.190e-004 1.689e+006 1.343e+010 1.000e+000 1.071e-002 1.073e-004 
1.190e-004 1.689e+006 1.343e+010 1.000e+000 1.103e-002 1.073e-004 
1.190e-004 1.690e+006 1.343e+010 1.000e+000 1.046e-002 1.074e-004 
1.191e-004 1.692e+006 1.343e+010 1.000e+000 1.046e-002 1.074e-004 
1.191e-004 1.694e+006 1.343e+010 1.000e+000 1.062e-002 1.074e-004 
1.192e-004 1.697e+006 1.343e+010 1.000e+000 1.038e-002 1.074e-004 
1.192e-004 1.699e+006 1.343e+010 1.000e+000 1.056e-002 1.074e-004 
1.192e-004 1.701e+006 1.344e+010 1.000e+000 1.052e-002 1.075e-004 
1.193e-004 1.703e+006 1.343e+010 1.000e+000 1.045e-002 1.075e-004 
1.193e-004 1.704e+006 1.343e+010 1.000e+000 1.043e-002 1.075e-004 
1.194e-004 1.706e+006 1.344e+010 1.000e+000 1.006e-002 1.076e-004 
1.194e-004 1.708e+006 1.344e+010 1.000e+000 9.988e-003 1.076e-004 
1.194e-004 1.711e+006 1.344e+010 1.000e+000 9.979e-003 1.076e-004 
1.195e-004 1.712e+006 1.344e+010 1.000e+000 9.943e-003 1.076e-004 
1.195e-004 1.712e+006 1.345e+010 1.000e+000 9.814e-003 1.077e-004 
1.195e-004 1.713e+006 1.345e+010 1.000e+000 9.797e-003 1.077e-004 
1.196e-004 1.714e+006 1.346e+010 1.000e+000 9.784e-003 1.077e-004 
1.196e-004 1.714e+006 1.346e+010 1.000e+000 9.919e-003 1.078e-004 
1.197e-004 1.715e+006 1.347e+010 1.000e+000 9.865e-003 1.078e-004 
1.197e-004 1.716e+006 1.347e+010 1.000e+000 9.965e-003 1.078e-004 
1.197e-004 1.716e+006 1.342e+010 1.000e+000 1.044e-002 1.079e-004 
1.198e-004 1.714e+006 1.341e+010 1.000e+000 1.013e-002 1.079e-004 
1.198e-004 1.712e+006 1.341e+010 1.000e+000 1.013e-002 1.080e-004 
1.199e-004 1.710e+006 1.341e+010 1.000e+000 1.026e-002 1.080e-004 
1.199e-004 1.708e+006 1.341e+010 1.000e+000 9.928e-003 1.081e-004 
1.199e-004 1.706e+006 1.342e+010 1.000e+000 9.962e-003 1.081e-004 
1.200e-004 1.704e+006 1.342e+010 1.000e+000 9.984e-003 1.082e-004 
1.200e-004 1.702e+006 1.342e+010 1.000e+000 9.786e-003 1.082e-004 
1.200e-004 1.700e+006 1.343e+010 1.000e+000 9.769e-003 1.083e-004 
1.201e-004 1.698e+006 1.343e+010 1.000e+000 9.954e-003 1.083e-004 
1.201e-004 1.696e+006 1.344e+010 1.000e+000 9.846e-003 1.084e-004 
1.202e-004 1.694e+006 1.344e+010 1.000e+000 9.788e-003 1.084e-004 
1.202e-004 1.692e+006 1.345e+010 1.000e+000 9.801e-003 1.085e-004 
1.202e-004 1.690e+006 1.346e+010 1.000e+000 9.817e-003 1.086e-004 
1.203e-004 1.687e+006 1.346e+010 1.000e+000 9.838e-003 1.086e-004 
1.203e-004 1.685e+006 1.347e+010 1.000e+000 9.968e-003 1.087e-004 
1.204e-004 1.682e+006 1.348e+010 1.000e+000 9.885e-003 1.087e-004 
1.204e-004 1.680e+006 1.349e+010 1.000e+000 1.000e-002 1.088e-004 
1.204e-004 1.678e+006 1.350e+010 1.000e+000 1.004e-002 1.088e-004 
1.205e-004 1.676e+006 1.350e+010 1.000e+000 9.998e-003 1.089e-004 
1.205e-004 1.674e+006 1.351e+010 1.000e+000 1.018e-002 1.089e-004 
1.205e-004 1.673e+006 1.352e+010 1.000e+000 1.041e-002 1.090e-004 
1.206e-004 1.673e+006 1.353e+010 1.000e+000 1.020e-002 1.090e-004 
1.206e-004 1.673e+006 1.353e+010 1.000e+000 1.032e-002 1.091e-004 
1.207e-004 1.674e+006 1.354e+010 1.000e+000 1.011e-002 1.091e-004 
1.207e-004 1.675e+006 1.355e+010 1.000e+000 1.006e-002 1.091e-004 
1.207e-004 1.676e+006 1.355e+010 1.000e+000 1.001e-002 1.091e-004 
1.208e-004 1.678e+006 1.356e+010 1.000e+000 1.001e-002 1.092e-004 
1.208e-004 1.680e+006 1.357e+010 1.000e+000 9.855e-003 1.092e-004 
1.209e-004 1.681e+006 1.357e+010 1.000e+000 9.878e-003 1.092e-004 
1.209e-004 1.683e+006 1.358e+010 1.000e+000 9.773e-003 1.093e-004 
1.209e-004 1.685e+006 1.359e+010 1.000e+000 9.985e-003 1.093e-004 
1.210e-004 1.687e+006 1.359e+010 1.000e+000 1.007e-002 1.093e-004 
1.210e-004 1.689e+006 1.360e+010 1.000e+000 1.032e-002 1.093e-004 
1.211e-004 1.692e+006 1.361e+010 1.000e+000 1.031e-002 1.093e-004 
1.211e-004 1.695e+006 1.361e+010 1.000e+000 9.849e-003 1.094e-004 
1.211e-004 1.698e+006 1.362e+010 1.000e+000 9.918e-003 1.094e-004 
1.212e-004 1.701e+006 1.362e+010 1.000e+000 9.896e-003 1.094e-004 
1.212e-004 1.704e+006 1.363e+010 1.000e+000 9.877e-003 1.094e-004 
1.212e-004 1.708e+006 1.363e+010 1.000e+000 9.895e-003 1.094e-004 
1.213e-004 1.710e+006 1.363e+010 1.000e+000 9.895e-003 1.095e-004 
1.213e-004 1.711e+006 1.363e+010 1.000e+000 9.831e-003 1.095e-004 
1.214e-004 1.713e+006 1.364e+010 1.000e+000 9.887e-003 1.095e-004 
1.214e-004 1.715e+006 1.364e+010 1.000e+000 9.928e-003 1.095e-004 
1.214e-004 1.716e+006 1.365e+010 1.000e+000 9.864e-003 1.096e-004 
1.215e-004 1.717e+006 1.366e+010 1.000e+000 9.991e-003 1.096e-004 
1.215e-004 1.719e+006 1.366e+010 1.000e+000 1.002e-002 1.096e-004 
1.216e-004 1.721e+006 1.367e+010 1.000e+000 9.843e-003 1.097e-004 
1.216e-004 1.723e+006 1.367e+010 1.000e+000 9.932e-003 1.097e-004 
1.216e-004 1.726e+006 1.368e+010 1.000e+000 9.980e-003 1.097e-004 
1.217e-004 1.729e+006 1.368e+010 1.000e+000 9.856e-003 1.097e-004 
1.217e-004 1.732e+006 1.369e+010 1.000e+000 9.901e-003 1.097e-004 
1.217e-004 1.735e+006 1.369e+010 1.000e+000 9.916e-003 1.097e-004 
1.218e-004 1.738e+006 1.370e+010 1.000e+000 9.827e-003 1.098e-004 
1.218e-004 1.742e+006 1.370e+010 1.000e+000 9.869e-003 1.098e-004 
1.219e-004 1.745e+006 1.370e+010 1.000e+000 9.923e-003 1.098e-004 
1.219e-004 1.749e+006 1.371e+010 1.000e+000 9.910e-003 1.098e-004 
1.219e-004 1.753e+006 1.371e+010 1.000e+000 9.953e-003 1.098e-004 
1.220e-004 1.757e+006 1.371e+010 1.000e+000 1.000e-002 1.098e-004 
1.220e-004 1.761e+006 1.372e+010 1.000e+000 9.939e-003 1.098e-004 
1.221e-004 1.765e+006 1.372e+010 1.000e+000 1.001e-002 1.098e-004 
1.221e-004 1.770e+006 1.372e+010 1.000e+000 9.991e-003 1.099e-004 
1.221e-004 1.774e+006 1.373e+010 1.000e+000 9.899e-003 1.099e-004 
1.222e-004 1.778e+006 1.373e+010 1.000e+000 1.002e-002 1.099e-004 
1.222e-004 1.783e+006 1.373e+010 1.000e+000 9.990e-003 1.099e-004 
1.222e-004 1.787e+006 1.374e+010 1.000e+000 9.837e-003 1.099e-004 
1.223e-004 1.792e+006 1.374e+010 1.000e+000 9.950e-003 1.099e-004 
1.223e-004 1.796e+006 1.374e+010 1.000e+000 9.990e-003 1.099e-004 
1.224e-004 1.800e+006 1.374e+010 1.000e+000 1.003e-002 1.099e-004 
1.224e-004 1.803e+006 1.374e+010 1.000e+000 9.976e-003 1.099e-004 
1.224e-004 1.806e+006 1.375e+010 1.000e+000 9.949e-003 1.100e-004 
1.225e-004 1.808e+006 1.375e+010 1.000e+000 9.918e-003 1.100e-004 
1.225e-004 1.811e+006 1.376e+010 1.000e+000 9.972e-003 1.100e-004 
1.226e-004 1.814e+006 1.376e+010 1.000e+000 9.951e-003 1.100e-004 
1.226e-004 1.817e+006 1.377e+010 1.000e+000 9.894e-003 1.100e-004 
1.226e-004 1.820e+006 1.377e+010 1.000e+000 1.000e-002 1.100e-004 
1.227e-004 1.822e+006 1.378e+010 1.000e+000 9.868e-003 1.101e-004 
1.227e-004 1.825e+006 1.378e+010 1.000e+000 9.816e-003 1.101e-004 
1.228e-004 1.828e+006 1.379e+010 1.000e+000 9.807e-003 1.101e-004 
1.228e-004 1.831e+006 1.379e+010 1.000e+000 9.805e-003 1.101e-004 
1.228e-004 1.833e+006 1.380e+010 1.000e+000 9.817e-003 1.101e-004 
1.229e-004 1.834e+006 1.376e+010 1.000e+000 1.029e-002 1.102e-004 
1.229e-004 1.831e+006 1.371e+010 1.000e+000 1.020e-002 1.102e-004 
1.229e-004 1.828e+006 1.369e+010 1.000e+000 1.022e-002 1.103e-004 
1.230e-004 1.825e+006 1.368e+010 1.000e+000 1.020e-002 1.104e-004 
1.230e-004 1.821e+006 1.368e+010 1.000e+000 1.034e-002 1.104e-004 
1.231e-004 1.818e+006 1.368e+010 1.000e+000 1.044e-002 1.105e-004 
1.231e-004 1.814e+006 1.368e+010 1.000e+000 1.047e-002 1.106e-004 
1.231e-004 1.809e+006 1.368e+010 1.000e+000 1.046e-002 1.106e-004 
1.232e-004 1.805e+006 1.368e+010 1.000e+000 1.052e-002 1.107e-004 
1.232e-004 1.801e+006 1.368e+010 1.000e+000 1.046e-002 1.108e-004 
1.233e-004 1.798e+006 1.369e+010 1.000e+000 1.029e-002 1.108e-004 
1.233e-004 1.794e+006 1.366e+010 1.000e+000 1.100e-002 1.109e-004 
1.233e-004 1.789e+006 1.363e+010 1.000e+000 1.104e-002 1.110e-004 
1.234e-004 1.785e+006 1.362e+010 1.000e+000 1.094e-002 1.110e-004 
1.234e-004 1.782e+006 1.362e+010 1.000e+000 1.102e-002 1.111e-004 
1.234e-004 1.778e+006 1.359e+010 1.000e+000 1.052e-002 1.111e-004 
1.235e-004 1.775e+006 1.359e+010 1.000e+000 1.044e-002 1.112e-004 
1.235e-004 1.773e+006 1.358e+010 1.000e+000 1.037e-002 1.113e-004 
1.236e-004 1.770e+006 1.358e+010 1.000e+000 1.041e-002 1.113e-004 
1.236e-004 1.767e+006 1.359e+010 1.000e+000 1.024e-002 1.114e-004 
1.236e-004 1.760e+006 1.355e+010 1.000e+000 1.113e-002 1.115e-004 
1.237e-004 1.750e+006 1.352e+010 1.000e+000 1.102e-002 1.116e-004 
1.237e-004 1.741e+006 1.350e+010 1.000e+000 1.074e-002 1.117e-004 
1.238e-004 1.731e+006 1.348e+010 1.000e+000 1.086e-002 1.118e-004 
1.238e-004 1.722e+006 1.347e+010 1.000e+000 1.081e-002 1.119e-004 
1.238e-004 1.713e+006 1.346e+010 1.000e+000 1.062e-002 1.120e-004 
1.239e-004 1.704e+006 1.346e+010 1.000e+000 1.072e-002 1.121e-004 
1.239e-004 1.698e+006 1.345e+010 1.000e+000 1.100e-002 1.122e-004 
1.239e-004 1.694e+006 1.344e+010 1.000e+000 1.071e-002 1.122e-004 
1.240e-004 1.691e+006 1.343e+010 1.000e+000 1.069e-002 1.123e-004 
1.240e-004 1.690e+006 1.343e+010 1.000e+000 1.043e-002 1.123e-004 
1.241e-004 1.690e+006 1.343e+010 1.000e+000 1.055e-002 1.124e-004 
1.241e-004 1.690e+006 1.343e+010 1.000e+000 9.947e-003 1.124e-004 
1.241e-004 1.692e+006 1.343e+010 1.000e+000 1.004e-002 1.124e-004 
1.242e-004 1.694e+006 1.343e+010 1.000e+000 1.034e-002 1.125e-004 
1.242e-004 1.696e+006 1.343e+010 1.000e+000 1.053e-002 1.125e-004 
1.243e-004 1.698e+006 1.343e+010 1.000e+000 1.028e-002 1.125e-004 
1.243e-004 1.701e+006 1.344e+010 1.000e+000 1.026e-002 1.125e-004 
1.243e-004 1.704e+006 1.344e+010 1.000e+000 1.076e-002 1.125e-004 
1.244e-004 1.707e+006 1.344e+010 1.000e+000 1.073e-002 1.126e-004 
1.244e-004 1.710e+006 1.344e+010 1.000e+000 1.095e-002 1.126e-004 
1.245e-004 1.712e+006 1.344e+010 1.000e+000 1.081e-002 1.126e-004 
1.245e-004 1.714e+006 1.344e+010 1.000e+000 1.095e-002 1.126e-004 
1.245e-004 1.717e+006 1.345e+010 1.000e+000 1.076e-002 1.127e-004 
1.246e-004 1.719e+006 1.345e+010 1.000e+000 9.907e-003 1.127e-004 
1.246e-004 1.719e+006 1.345e+010 1.000e+000 9.880e-003 1.127e-004 
1.246e-004 1.720e+006 1.345e+010 1.000e+000 9.764e-003 1.127e-004 
1.247e-004 1.721e+006 1.346e+010 1.000e+000 9.781e-003 1.128e-004 
1.247e-004 1.721e+006 1.346e+010 1.000e+000 9.807e-003 1.128e-004 
1.248e-004 1.722e+006 1.347e+010 1.000e+000 9.932e-003 1.128e-004 
1.248e-004 1.723e+006 1.347e+010 1.000e+000 9.785e-003 1.129e-004 
1.248e-004 1.723e+006 1.343e+010 1.000e+000 1.036e-002 1.129e-004 
1.249e-004 1.721e+006 1.341e+010 1.000e+000 1.013e-002 1.130e-004 
1.249e-004 1.719e+006 1.341e+010 1.000e+000 1.010e-002 1.130e-004 
1.250e-004 1.717e+006 1.341e+010 1.000e+000 1.005e-002 1.131e-004 
1.250e-004 1.715e+006 1.341e+010 1.000e+000 9.895e-003 1.131e-004 
1.250e-004 1.713e+006 1.342e+010 1.000e+000 9.828e-003 1.132e-004 
1.251e-004 1.711e+006 1.342e+010 1.000e+000 9.709e-003 1.132e-004 
1.251e-004 1.709e+006 1.342e+010 1.000e+000 9.902e-003 1.133e-004 
1.251e-004 1.707e+006 1.343e+010 1.000e+000 9.874e-003 1.133e-004 
1.252e-004 1.705e+006 1.343e+010 1.000e+000 9.865e-003 1.134e-004 
1.252e-004 1.703e+006 1.344e+010 1.000e+000 9.885e-003 1.134e-004 
1.253e-004 1.701e+006 1.344e+010 1.000e+000 9.819e-003 1.135e-004 
1.253e-004 1.698e+006 1.345e+010 1.000e+000 9.888e-003 1.136e-004 
1.253e-004 1.696e+006 1.346e+010 1.000e+000 9.849e-003 1.136e-004 
1.254e-004 1.694e+006 1.346e+010 1.000e+000 9.892e-003 1.137e-004 
1.254e-004 1.691e+006 1.347e+010 1.000e+000 1.005e-002 1.137e-004 
1.255e-004 1.689e+006 1.348e+010 1.000e+000 1.009e-002 1.138e-004 
1.255e-004 1.686e+006 1.349e+010 1.000e+000 9.919e-003 1.138e-004 
1.255e-004 1.684e+006 1.350e+010 1.000e+000 1.008e-002 1.139e-004 
1.256e-004 1.683e+006 1.350e+010 1.000e+000 1.011e-002 1.139e-004 
1.256e-004 1.681e+006 1.351e+010 1.000e+000 9.962e-003 1.140e-004 
1.256e-004 1.680e+006 1.352e+010 1.000e+000 1.022e-002 1.140e-004 
1.257e-004 1.680e+006 1.353e+010 1.000e+000 1.012e-002 1.141e-004 
1.257e-004 1.680e+006 1.354e+010 1.000e+000 9.671e-003 1.141e-004 
1.258e-004 1.681e+006 1.354e+010 1.000e+000 9.984e-003 1.141e-004 
1.258e-004 1.682e+006 1.355e+010 1.000e+000 1.001e-002 1.142e-004 
1.258e-004 1.683e+006 1.356e+010 1.000e+000 1.001e-002 1.142e-004 
1.259e-004 1.685e+006 1.356e+010 1.000e+000 9.860e-003 1.142e-004 
1.259e-004 1.686e+006 1.357e+010 1.000e+000 1.006e-002 1.143e-004 
1.260e-004 1.688e+006 1.358e+010 1.000e+000 1.006e-002 1.143e-004 
1.260e-004 1.690e+006 1.358e+010 1.000e+000 9.884e-003 1.143e-004 
1.260e-004 1.692e+006 1.359e+010 1.000e+000 1.008e-002 1.143e-004 
1.261e-004 1.694e+006 1.360e+010 1.000e+000 1.019e-002 1.144e-004 
1.261e-004 1.696e+006 1.360e+010 1.000e+000 1.005e-002 1.144e-004 
1.262e-004 1.699e+006 1.361e+010 1.000e+000 1.014e-002 1.144e-004 
1.262e-004 1.702e+006 1.361e+010 1.000e+000 1.010e-002 1.144e-004 
1.262e-004 1.705e+006 1.362e+010 1.000e+000 1.003e-002 1.144e-004 
1.263e-004 1.708e+006 1.362e+010 1.000e+000 1.001e-002 1.145e-004 
1.263e-004 1.711e+006 1.363e+010 1.000e+000 1.003e-002 1.145e-004 
1.263e-004 1.713e+006 1.363e+010 1.000e+000 1.013e-002 1.145e-004 
1.264e-004 1.715e+006 1.363e+010 1.000e+000 1.009e-002 1.145e-004 
1.264e-004 1.717e+006 1.363e+010 1.000e+000 1.005e-002 1.145e-004 
1.265e-004 1.719e+006 1.364e+010 1.000e+000 1.008e-002 1.146e-004 
1.265e-004 1.720e+006 1.365e+010 1.000e+000 1.002e-002 1.146e-004 
1.265e-004 1.721e+006 1.365e+010 1.000e+000 1.002e-002 1.146e-004 
1.266e-004 1.722e+006 1.366e+010 1.000e+000 1.003e-002 1.147e-004 
1.266e-004 1.724e+006 1.367e+010 1.000e+000 9.986e-003 1.147e-004 
1.267e-004 1.726e+006 1.367e+010 1.000e+000 1.003e-002 1.147e-004 
1.267e-004 1.729e+006 1.368e+010 1.000e+000 1.007e-002 1.147e-004 
1.267e-004 1.731e+006 1.368e+010 1.000e+000 1.003e-002 1.148e-004 
1.268e-004 1.734e+006 1.369e+010 1.000e+000 1.000e-002 1.148e-004 
1.268e-004 1.737e+006 1.369e+010 1.000e+000 1.005e-002 1.148e-004 
1.268e-004 1.741e+006 1.370e+010 1.000e+000 9.943e-003 1.148e-004 
1.269e-004 1.744e+006 1.370e+010 1.000e+000 9.943e-003 1.148e-004 
1.269e-004 1.748e+006 1.370e+010 1.000e+000 9.969e-003 1.148e-004 
1.270e-004 1.751e+006 1.371e+010 1.000e+000 9.927e-003 1.148e-004 
1.270e-004 1.755e+006 1.371e+010 1.000e+000 9.961e-003 1.149e-004 
1.270e-004 1.759e+006 1.371e+010 1.000e+000 9.966e-003 1.149e-004 
1.271e-004 1.763e+006 1.371e+010 1.000e+000 9.960e-003 1.149e-004 
1.271e-004 1.765e+006 1.372e+010 1.000e+000 1.001e-002 1.149e-004 
1.272e-004 1.768e+006 1.372e+010 1.000e+000 9.928e-003 1.149e-004 
1.272e-004 1.771e+006 1.373e+010 1.000e+000 9.960e-003 1.149e-004 
1.272e-004 1.774e+006 1.373e+010 1.000e+000 9.927e-003 1.150e-004 
1.273e-004 1.776e+006 1.374e+010 1.000e+000 9.960e-003 1.150e-004 
1.273e-004 1.779e+006 1.374e+010 1.000e+000 9.908e-003 1.150e-004 
1.273e-004 1.782e+006 1.375e+010 1.000e+000 9.943e-003 1.150e-004 
1.274e-004 1.785e+006 1.375e+010 1.000e+000 9.982e-003 1.150e-004 
1.274e-004 1.788e+006 1.376e+010 1.000e+000 1.010e-002 1.151e-004 
1.275e-004 1.791e+006 1.376e+010 1.000e+000 1.008e-002 1.151e-004 
1.275e-004 1.794e+006 1.377e+010 1.000e+000 1.006e-002 1.151e-004 
1.275e-004 1.797e+006 1.377e+010 1.000e+000 1.008e-002 1.151e-004 
1.276e-004 1.800e+006 1.378e+010 1.000e+000 1.004e-002 1.151e-004 
1.276e-004 1.803e+006 1.378e+010 1.000e+000 1.010e-002 1.151e-004 
1.277e-004 1.806e+006 1.379e+010 1.000e+000 1.001e-002 1.152e-004 
1.277e-004 1.808e+006 1.379e+010 1.000e+000 1.003e-002 1.152e-004 
1.277e-004 1.809e+006 1.374e+010 1.000e+000 1.057e-002 1.152e-004 
1.278e-004 1.806e+006 1.371e+010 1.000e+000 1.033e-002 1.153e-004 
1.278e-004 1.803e+006 1.369e+010 1.000e+000 1.023e-002 1.153e-004 
1.279e-004 1.800e+006 1.368e+010 1.000e+000 1.032e-002 1.154e-004 
1.279e-004 1.796e+006 1.367e+010 1.000e+000 1.048e-002 1.155e-004 
1.279e-004 1.792e+006 1.368e+010 1.000e+000 1.067e-002 1.155e-004 
1.280e-004 1.789e+006 1.368e+010 1.000e+000 1.082e-002 1.156e-004 
1.280e-004 1.784e+006 1.368e+010 1.000e+000 1.064e-002 1.157e-004 
1.280e-004 1.780e+006 1.368e+010 1.000e+000 1.050e-002 1.157e-004 
1.281e-004 1.776e+006 1.368e+010 1.000e+000 1.063e-002 1.158e-004 
1.281e-004 1.773e+006 1.369e+010 1.000e+000 1.088e-002 1.159e-004 
1.282e-004 1.770e+006 1.365e+010 1.000e+000 1.119e-002 1.159e-004 
1.282e-004 1.764e+006 1.363e+010 1.000e+000 1.124e-002 1.160e-004 
1.282e-004 1.761e+006 1.362e+010 1.000e+000 1.140e-002 1.161e-004 
1.283e-004 1.756e+006 1.360e+010 1.000e+000 1.059e-002 1.161e-004 
1.283e-004 1.753e+006 1.359e+010 1.000e+000 1.045e-002 1.162e-004 
1.284e-004 1.750e+006 1.358e+010 1.000e+000 1.064e-002 1.162e-004 
1.284e-004 1.747e+006 1.358e+010 1.000e+000 1.053e-002 1.163e-004 
1.284e-004 1.745e+006 1.358e+010 1.000e+000 1.052e-002 1.164e-004 
1.285e-004 1.742e+006 1.358e+010 1.000e+000 1.056e-002 1.164e-004 
1.285e-004 1.735e+006 1.354e+010 1.000e+000 1.124e-002 1.165e-004 
1.285e-004 1.726e+006 1.352e+010 1.000e+000 1.110e-002 1.166e-004 
1.286e-004 1.717e+006 1.350e+010 1.000e+000 1.091e-002 1.167e-004 
1.286e-004 1.707e+006 1.348e+010 1.000e+000 1.082e-002 1.168e-004 
1.287e-004 1.698e+006 1.347e+010 1.000e+000 1.071e-002 1.169e-004 
1.287e-004 1.689e+006 1.346e+010 1.000e+000 1.065e-002 1.170e-004 
1.287e-004 1.681e+006 1.345e+010 1.000e+000 1.067e-002 1.171e-004 
1.288e-004 1.674e+006 1.345e+010 1.000e+000 1.103e-002 1.172e-004 
1.288e-004 1.670e+006 1.344e+010 1.000e+000 1.055e-002 1.173e-004 
1.289e-004 1.667e+006 1.343e+010 1.000e+000 1.077e-002 1.173e-004 
1.289e-004 1.666e+006 1.343e+010 1.000e+000 1.047e-002 1.174e-004 
1.289e-004 1.665e+006 1.342e+010 1.000e+000 9.916e-003 1.174e-004 
1.290e-004 1.666e+006 1.342e+010 1.000e+000 1.031e-002 1.174e-004 
1.290e-004 1.668e+006 1.343e+010 1.000e+000 1.044e-002 1.175e-004 
1.290e-004 1.670e+006 1.343e+010 1.000e+000 1.049e-002 1.175e-004 
1.291e-004 1.672e+006 1.343e+010 1.000e+000 1.080e-002 1.175e-004 
1.291e-004 1.674e+006 1.343e+010 1.000e+000 1.080e-002 1.175e-004 
1.292e-004 1.677e+006 1.343e+010 1.000e+000 1.043e-002 1.176e-004 
1.292e-004 1.678e+006 1.343e+010 1.000e+000 1.079e-002 1.176e-004 
1.292e-004 1.680e+006 1.343e+010 1.000e+000 1.070e-002 1.176e-004 
1.293e-004 1.682e+006 1.343e+010 1.000e+000 1.011e-002 1.176e-004 
1.293e-004 1.685e+006 1.344e+010 1.000e+000 1.015e-002 1.177e-004 
1.294e-004 1.687e+006 1.344e+010 1.000e+000 9.967e-003 1.177e-004 
1.294e-004 1.690e+006 1.344e+010 1.000e+000 9.912e-003 1.177e-004 
1.294e-004 1.691e+006 1.344e+010 1.000e+000 9.863e-003 1.177e-004 
1.295e-004 1.692e+006 1.345e+010 1.000e+000 9.737e-003 1.178e-004 
1.295e-004 1.692e+006 1.345e+010 1.000e+000 9.868e-003 1.178e-004 
1.296e-004 1.694e+006 1.346e+010 1.000e+000 9.942e-003 1.178e-004 
1.296e-004 1.695e+006 1.346e+010 1.000e+000 9.792e-003 1.179e-004 
1.296e-004 1.696e+006 1.347e+010 1.000e+000 1.003e-002 1.179e-004 
1.297e-004 1.697e+006 1.347e+010 1.000e+000 9.878e-003 1.179e-004 
1.297e-004 1.698e+006 1.343e+010 1.000e+000 1.050e-002 1.180e-004 
1.297e-004 1.696e+006 1.341e+010 1.000e+000 1.032e-002 1.180e-004 
1.298e-004 1.694e+006 1.341e+010 1.000e+000 1.025e-002 1.181e-004 
1.298e-004 1.692e+006 1.341e+010 1.000e+000 1.021e-002 1.181e-004 
1.299e-004 1.690e+006 1.341e+010 1.000e+000 9.831e-003 1.182e-004 
1.299e-004 1.688e+006 1.341e+010 1.000e+000 9.973e-003 1.182e-004 
1.299e-004 1.686e+006 1.342e+010 1.000e+000 9.953e-003 1.183e-004 
1.300e-004 1.684e+006 1.342e+010 1.000e+000 9.997e-003 1.183e-004 
1.300e-004 1.683e+006 1.343e+010 1.000e+000 9.846e-003 1.184e-004 
1.301e-004 1.681e+006 1.343e+010 1.000e+000 9.840e-003 1.184e-004 
1.301e-004 1.679e+006 1.344e+010 1.000e+000 9.853e-003 1.185e-004 
1.301e-004 1.677e+006 1.344e+010 1.000e+000 9.866e-003 1.185e-004 
1.302e-004 1.675e+006 1.345e+010 1.000e+000 9.885e-003 1.186e-004 
1.302e-004 1.673e+006 1.345e+010 1.000e+000 1.005e-002 1.186e-004 
1.302e-004 1.670e+006 1.346e+010 1.000e+000 9.969e-003 1.187e-004 
1.303e-004 1.668e+006 1.347e+010 1.000e+000 9.980e-003 1.187e-004 
1.303e-004 1.666e+006 1.348e+010 1.000e+000 9.844e-003 1.188e-004 
1.304e-004 1.663e+006 1.348e+010 1.000e+000 9.933e-003 1.189e-004 
1.304e-004 1.661e+006 1.349e+010 1.000e+000 1.003e-002 1.189e-004 
1.304e-004 1.660e+006 1.350e+010 1.000e+000 1.007e-002 1.190e-004 
1.305e-004 1.658e+006 1.351e+010 1.000e+000 1.009e-002 1.190e-004 
1.305e-004 1.657e+006 1.352e+010 1.000e+000 1.017e-002 1.191e-004 
1.306e-004 1.657e+006 1.352e+010 1.000e+000 1.018e-002 1.191e-004 
1.306e-004 1.657e+006 1.353e+010 1.000e+000 1.004e-002 1.191e-004 
1.306e-004 1.658e+006 1.354e+010 1.000e+000 1.007e-002 1.192e-004 
1.307e-004 1.659e+006 1.354e+010 1.000e+000 9.780e-003 1.192e-004 
1.307e-004 1.660e+006 1.355e+010 1.000e+000 9.656e-003 1.192e-004 
1.307e-004 1.662e+006 1.356e+010 1.000e+000 9.725e-003 1.193e-004 
1.308e-004 1.663e+006 1.356e+010 1.000e+000 1.008e-002 1.193e-004 
1.308e-004 1.665e+006 1.357e+010 1.000e+000 9.938e-003 1.193e-004 
1.309e-004 1.667e+006 1.358e+010 1.000e+000 9.878e-003 1.193e-004 
1.309e-004 1.669e+006 1.358e+010 1.000e+000 9.923e-003 1.194e-004 
1.309e-004 1.671e+006 1.359e+010 1.000e+000 9.844e-003 1.194e-004 
1.310e-004 1.673e+006 1.360e+010 1.000e+000 1.002e-002 1.194e-004 
1.310e-004 1.676e+006 1.360e+010 1.000e+000 1.004e-002 1.194e-004 
1.311e-004 1.679e+006 1.361e+010 1.000e+000 9.948e-003 1.194e-004 
1.311e-004 1.682e+006 1.361e+010 1.000e+000 1.005e-002 1.195e-004 
1.311e-004 1.685e+006 1.361e+010 1.000e+000 1.006e-002 1.195e-004 
1.312e-004 1.688e+006 1.362e+010 1.000e+000 1.002e-002 1.195e-004 
1.312e-004 1.691e+006 1.362e+010 1.000e+000 9.992e-003 1.195e-004 
1.313e-004 1.695e+006 1.363e+010 1.000e+000 1.008e-002 1.195e-004 
1.313e-004 1.697e+006 1.363e+010 1.000e+000 1.002e-002 1.196e-004 
1.313e-004 1.698e+006 1.363e+010 1.000e+000 9.965e-003 1.196e-004 
1.314e-004 1.700e+006 1.364e+010 1.000e+000 9.996e-003 1.196e-004 
1.314e-004 1.702e+006 1.364e+010 1.000e+000 9.971e-003 1.196e-004 
1.314e-004 1.703e+006 1.365e+010 1.000e+000 9.962e-003 1.197e-004 
1.315e-004 1.704e+006 1.366e+010 1.000e+000 1.002e-002 1.197e-004 
1.315e-004 1.706e+006 1.366e+010 1.000e+000 1.003e-002 1.197e-004 
1.316e-004 1.708e+006 1.367e+010 1.000e+000 9.976e-003 1.197e-004 
1.316e-004 1.710e+006 1.367e+010 1.000e+000 9.991e-003 1.198e-004 
1.316e-004 1.713e+006 1.368e+010 1.000e+000 1.005e-002 1.198e-004 
1.317e-004 1.716e+006 1.368e+010 1.000e+000 9.952e-003 1.198e-004 
1.317e-004 1.719e+006 1.369e+010 1.000e+000 1.000e-002 1.198e-004 
1.318e-004 1.722e+006 1.369e+010 1.000e+000 1.003e-002 1.198e-004 
1.318e-004 1.726e+006 1.369e+010 1.000e+000 9.934e-003 1.199e-004 
1.318e-004 1.729e+006 1.370e+010 1.000e+000 9.919e-003 1.199e-004 
1.319e-004 1.733e+006 1.370e+010 1.000e+000 9.933e-003 1.199e-004 
1.319e-004 1.737e+006 1.371e+010 1.000e+000 9.906e-003 1.199e-004 
1.319e-004 1.741e+006 1.371e+010 1.000e+000 9.919e-003 1.199e-004 
1.320e-004 1.745e+006 1.371e+010 1.000e+000 9.919e-003 1.199e-004 
1.320e-004 1.749e+006 1.372e+010 1.000e+000 9.943e-003 1.199e-004 
1.321e-004 1.753e+006 1.372e+010 1.000e+000 9.902e-003 1.199e-004 
1.321e-004 1.757e+006 1.372e+010 1.000e+000 9.921e-003 1.199e-004 
1.321e-004 1.762e+006 1.372e+010 1.000e+000 9.902e-003 1.200e-004 
1.322e-004 1.766e+006 1.373e+010 1.000e+000 9.900e-003 1.200e-004 
1.322e-004 1.770e+006 1.373e+010 1.000e+000 9.875e-003 1.200e-004 
1.323e-004 1.775e+006 1.373e+010 1.000e+000 9.913e-003 1.200e-004 
1.323e-004 1.779e+006 1.373e+010 1.000e+000 9.891e-003 1.200e-004 
1.323e-004 1.784e+006 1.374e+010 1.000e+000 9.887e-003 1.200e-004 
1.324e-004 1.789e+006 1.374e+010 1.000e+000 9.907e-003 1.200e-004 
1.324e-004 1.793e+006 1.374e+010 1.000e+000 9.906e-003 1.200e-004 
1.324e-004 1.796e+006 1.374e+010 1.000e+000 9.953e-003 1.200e-004 
1.325e-004 1.799e+006 1.374e+010 1.000e+000 9.895e-003 1.200e-004 
1.325e-004 1.802e+006 1.375e+010 1.000e+000 9.906e-003 1.201e-004 
1.326e-004 1.805e+006 1.375e+010 1.000e+000 9.870e-003 1.201e-004 
1.326e-004 1.807e+006 1.376e+010 1.000e+000 9.942e-003 1.201e-004 
1.326e-004 1.810e+006 1.376e+010 1.000e+000 9.926e-003 1.201e-004 
1.327e-004 1.813e+006 1.377e+010 1.000e+000 9.946e-003 1.201e-004 
1.327e-004 1.816e+006 1.377e+010 1.000e+000 9.869e-003 1.202e-004 
1.328e-004 1.819e+006 1.378e+010 1.000e+000 9.858e-003 1.202e-004 
1.328e-004 1.822e+006 1.378e+010 1.000e+000 9.875e-003 1.202e-004 
1.328e-004 1.824e+006 1.379e+010 1.000e+000 9.903e-003 1.202e-004 
1.329e-004 1.827e+006 1.379e+010 1.000e+000 9.912e-003 1.202e-004 
1.329e-004 1.829e+006 1.380e+010 1.000e+000 9.960e-003 1.203e-004 
1.330e-004 1.831e+006 1.382e+010 1.000e+000 1.085e-002 1.203e-004 
1.330e-004 1.832e+006 1.383e+010 1.000e+000 1.279e-002 1.203e-004 
1.330e-004 1.834e+006 1.384e+010 1.000e+000 1.410e-002 1.203e-004 
1.331e-004 1.835e+006 1.385e+010 1.000e+000 1.396e-002 1.204e-004 
1.331e-004 1.835e+006 1.386e+010 1.000e+000 1.442e-002 1.204e-004 
1.331e-004 1.836e+006 1.388e+010 1.000e+000 1.790e-002 1.204e-004 
1.332e-004 1.837e+006 1.390e+010 1.000e+000 1.547e-002 1.205e-004 
1.332e-004 1.837e+006 1.391e+010 1.000e+000 1.625e-002 1.205e-004 
1.333e-004 1.838e+006 1.393e+010 1.000e+000 1.755e-002 1.205e-004 
1.333e-004 1.838e+006 1.395e+010 1.000e+000 1.835e-002 1.206e-004 
1.333e-004 1.839e+006 1.396e+010 1.000e+000 1.754e-002 1.206e-004 
1.334e-004 1.840e+006 1.398e+010 1.000e+000 2.099e-002 1.206e-004 
1.334e-004 1.842e+006 1.400e+010 1.000e+000 1.851e-002 1.207e-004 
1.335e-004 1.843e+006 1.401e+010 1.000e+000 2.210e-002 1.207e-004 
1.335e-004 1.844e+006 1.403e+010 1.000e+000 2.458e-002 1.207e-004 
1.335e-004 1.846e+006 1.404e+010 1.000e+000 2.346e-002 1.208e-004 
1.336e-004 1.847e+006 1.406e+010 1.000e+000 2.518e-002 1.208e-004 
1.336e-004 1.849e+006 1.405e+010 1.000e+000 2.478e-002 1.208e-004 
1.336e-004 1.848e+006 1.405e+010 1.000e+000 2.614e-002 1.209e-004 
1.337e-004 1.846e+006 1.406e+010 1.000e+000 2.716e-002 1.209e-004 
1.337e-004 1.845e+006 1.407e+010 1.000e+000 2.245e-002 1.210e-004 
1.338e-004 1.845e+006 1.409e+010 1.000e+000 2.575e-002 1.210e-004 
1.338e-004 1.845e+006 1.411e+010 1.000e+000 2.904e-002 1.210e-004 
1.338e-004 1.846e+006 1.412e+010 1.000e+000 3.358e-002 1.211e-004 
1.339e-004 1.846e+006 1.414e+010 1.000e+000 3.073e-002 1.211e-004 
1.339e-004 1.847e+006 1.416e+010 1.000e+000 3.286e-002 1.211e-004 
1.340e-004 1.848e+006 1.365e+010 1.000e+000 1.051e-002 1.212e-004 
1.340e-004 1.844e+006 1.362e+010 1.000e+000 1.021e-002 1.212e-004 
1.340e-004 1.841e+006 1.360e+010 1.000e+000 1.036e-002 1.213e-004 
1.341e-004 1.838e+006 1.359e+010 1.000e+000 1.032e-002 1.214e-004 
1.341e-004 1.834e+006 1.359e+010 1.000e+000 1.026e-002 1.214e-004 
1.341e-004 1.830e+006 1.359e+010 1.000e+000 1.027e-002 1.215e-004 
1.342e-004 1.826e+006 1.359e+010 1.000e+000 1.037e-002 1.216e-004 
1.342e-004 1.820e+006 1.356e+010 1.000e+000 1.101e-002 1.216e-004 
1.343e-004 1.809e+006 1.352e+010 1.000e+000 1.083e-002 1.218e-004 
1.343e-004 1.799e+006 1.350e+010 1.000e+000 1.127e-002 1.219e-004 
1.343e-004 1.789e+006 1.349e+010 1.000e+000 1.055e-002 1.220e-004 
1.344e-004 1.781e+006 1.348e+010 1.000e+000 1.073e-002 1.221e-004 
1.344e-004 1.772e+006 1.347e+010 1.000e+000 1.092e-002 1.222e-004 
1.345e-004 1.765e+006 1.346e+010 1.000e+000 1.120e-002 1.222e-004 
1.345e-004 1.760e+006 1.345e+010 1.000e+000 1.076e-002 1.223e-004 
1.345e-004 1.757e+006 1.344e+010 1.000e+000 1.065e-002 1.224e-004 
1.346e-004 1.755e+006 1.344e+010 1.000e+000 1.083e-002 1.224e-004 
1.346e-004 1.754e+006 1.343e+010 1.000e+000 1.005e-002 1.225e-004 
1.347e-004 1.754e+006 1.343e+010 1.000e+000 1.096e-002 1.225e-004 
1.347e-004 1.755e+006 1.343e+010 1.000e+000 1.023e-002 1.226e-004 
1.347e-004 1.757e+006 1.344e+010 1.000e+000 1.045e-002 1.226e-004 
1.348e-004 1.758e+006 1.344e+010 1.000e+000 1.046e-002 1.226e-004 
1.348e-004 1.760e+006 1.344e+010 1.000e+000 1.032e-002 1.226e-004 
1.348e-004 1.761e+006 1.344e+010 1.000e+000 1.036e-002 1.227e-004 
1.349e-004 1.762e+006 1.344e+010 1.000e+000 1.023e-002 1.227e-004 
1.349e-004 1.764e+006 1.344e+010 1.000e+000 9.961e-003 1.227e-004 
1.350e-004 1.766e+006 1.345e+010 1.000e+000 9.991e-003 1.227e-004 
1.350e-004 1.768e+006 1.345e+010 1.000e+000 1.005e-002 1.228e-004 
1.350e-004 1.770e+006 1.345e+010 1.000e+000 9.900e-003 1.228e-004 
1.351e-004 1.771e+006 1.346e+010 1.000e+000 9.731e-003 1.228e-004 
1.351e-004 1.771e+006 1.346e+010 1.000e+000 9.692e-003 1.229e-004 
1.352e-004 1.772e+006 1.346e+010 1.000e+000 9.800e-003 1.229e-004 
1.352e-004 1.773e+006 1.347e+010 1.000e+000 9.609e-003 1.229e-004 
1.352e-004 1.773e+006 1.348e+010 1.000e+000 9.897e-003 1.230e-004 
1.353e-004 1.774e+006 1.348e+010 1.000e+000 9.662e-003 1.230e-004 
1.353e-004 1.775e+006 1.345e+010 1.000e+000 1.050e-002 1.230e-004 
1.353e-004 1.772e+006 1.342e+010 1.000e+000 1.014e-002 1.231e-004 
1.354e-004 1.770e+006 1.342e+010 1.000e+000 1.007e-002 1.231e-004 
1.354e-004 1.768e+006 1.342e+010 1.000e+000 1.000e-002 1.232e-004 
1.355e-004 1.765e+006 1.342e+010 1.000e+000 1.001e-002 1.233e-004 
1.355e-004 1.763e+006 1.342e+010 1.000e+000 9.910e-003 1.233e-004 
1.355e-004 1.761e+006 1.343e+010 1.000e+000 9.776e-003 1.234e-004 
1.356e-004 1.758e+006 1.343e+010 1.000e+000 9.719e-003 1.234e-004 
1.356e-004 1.756e+006 1.344e+010 1.000e+000 9.869e-003 1.235e-004 
1.357e-004 1.754e+006 1.344e+010 1.000e+000 9.782e-003 1.235e-004 
1.357e-004 1.751e+006 1.345e+010 1.000e+000 9.560e-003 1.236e-004 
1.357e-004 1.749e+006 1.345e+010 1.000e+000 9.531e-003 1.236e-004 
1.358e-004 1.746e+006 1.346e+010 1.000e+000 9.534e-003 1.237e-004 
1.358e-004 1.744e+006 1.347e+010 1.000e+000 9.427e-003 1.237e-004 
1.358e-004 1.741e+006 1.348e+010 1.000e+000 9.592e-003 1.238e-004 
1.359e-004 1.738e+006 1.348e+010 1.000e+000 9.512e-003 1.239e-004 
1.359e-004 1.735e+006 1.349e+010 1.000e+000 9.548e-003 1.239e-004 
1.360e-004 1.733e+006 1.350e+010 1.000e+000 9.744e-003 1.240e-004 
1.360e-004 1.731e+006 1.351e+010 1.000e+000 9.586e-003 1.240e-004 
1.360e-004 1.729e+006 1.352e+010 1.000e+000 9.606e-003 1.241e-004 
1.361e-004 1.727e+006 1.352e+010 1.000e+000 9.963e-003 1.241e-004 
1.361e-004 1.727e+006 1.353e+010 1.000e+000 9.735e-003 1.242e-004 
1.362e-004 1.727e+006 1.354e+010 1.000e+000 9.361e-003 1.242e-004 
1.362e-004 1.727e+006 1.355e+010 1.000e+000 9.569e-003 1.242e-004 
1.362e-004 1.728e+006 1.355e+010 1.000e+000 9.637e-003 1.243e-004 
1.363e-004 1.729e+006 1.356e+010 1.000e+000 9.597e-003 1.243e-004 
1.363e-004 1.730e+006 1.357e+010 1.000e+000 9.670e-003 1.243e-004 
1.364e-004 1.732e+006 1.358e+010 1.000e+000 1.004e-002 1.244e-004 
1.364e-004 1.733e+006 1.358e+010 1.000e+000 9.666e-003 1.244e-004 
1.364e-004 1.735e+006 1.359e+010 1.000e+000 9.700e-003 1.244e-004 
1.365e-004 1.737e+006 1.360e+010 1.000e+000 9.656e-003 1.245e-004 
1.365e-004 1.739e+006 1.360e+010 1.000e+000 9.811e-003 1.245e-004 
1.365e-004 1.741e+006 1.361e+010 1.000e+000 9.713e-003 1.245e-004 
1.366e-004 1.744e+006 1.361e+010 1.000e+000 9.720e-003 1.245e-004 
1.366e-004 1.746e+006 1.362e+010 1.000e+000 9.801e-003 1.245e-004 
1.367e-004 1.749e+006 1.363e+010 1.000e+000 9.793e-003 1.246e-004 
1.367e-004 1.752e+006 1.363e+010 1.000e+000 9.732e-003 1.246e-004 
1.367e-004 1.754e+006 1.363e+010 1.000e+000 9.836e-003 1.246e-004 
1.368e-004 1.756e+006 1.363e+010 1.000e+000 9.833e-003 1.246e-004 
1.368e-004 1.757e+006 1.364e+010 1.000e+000 9.771e-003 1.247e-004 
1.369e-004 1.759e+006 1.364e+010 1.000e+000 9.767e-003 1.247e-004 
1.369e-004 1.760e+006 1.365e+010 1.000e+000 9.813e-003 1.247e-004 
1.369e-004 1.761e+006 1.366e+010 1.000e+000 9.762e-003 1.247e-004 
1.370e-004 1.762e+006 1.367e+010 1.000e+000 9.898e-003 1.248e-004 
1.370e-004 1.764e+006 1.367e+010 1.000e+000 9.806e-003 1.248e-004 
1.370e-004 1.766e+006 1.368e+010 1.000e+000 9.868e-003 1.248e-004 
1.371e-004 1.768e+006 1.368e+010 1.000e+000 9.825e-003 1.249e-004 
1.371e-004 1.771e+006 1.369e+010 1.000e+000 9.838e-003 1.249e-004 
1.372e-004 1.774e+006 1.369e+010 1.000e+000 9.857e-003 1.249e-004 
1.372e-004 1.777e+006 1.370e+010 1.000e+000 9.801e-003 1.249e-004 
1.372e-004 1.780e+006 1.370e+010 1.000e+000 9.784e-003 1.249e-004 
1.373e-004 1.783e+006 1.371e+010 1.000e+000 9.800e-003 1.249e-004 
1.373e-004 1.787e+006 1.371e+010 1.000e+000 9.754e-003 1.250e-004 
1.374e-004 1.790e+006 1.372e+010 1.000e+000 9.891e-003 1.250e-004 
1.374e-004 1.794e+006 1.372e+010 1.000e+000 9.885e-003 1.250e-004 
1.374e-004 1.798e+006 1.372e+010 1.000e+000 9.873e-003 1.250e-004 
1.375e-004 1.802e+006 1.373e+010 1.000e+000 9.855e-003 1.250e-004 
1.375e-004 1.806e+006 1.373e+010 1.000e+000 9.875e-003 1.250e-004 
1.375e-004 1.810e+006 1.373e+010 1.000e+000 9.837e-003 1.250e-004 
1.376e-004 1.815e+006 1.374e+010 1.000e+000 9.766e-003 1.250e-004 
1.376e-004 1.819e+006 1.374e+010 1.000e+000 9.775e-003 1.250e-004 
1.377e-004 1.823e+006 1.374e+010 1.000e+000 9.747e-003 1.251e-004 
1.377e-004 1.828e+006 1.375e+010 1.000e+000 9.778e-003 1.251e-004 
1.377e-004 1.831e+006 1.374e+010 1.000e+000 9.897e-003 1.251e-004 
1.378e-004 1.834e+006 1.375e+010 1.000e+000 9.757e-003 1.251e-004 
1.378e-004 1.836e+006 1.375e+010 1.000e+000 9.729e-003 1.251e-004 
1.379e-004 1.839e+006 1.376e+010 1.000e+000 9.788e-003 1.251e-004 
1.379e-004 1.842e+006 1.376e+010 1.000e+000 9.743e-003 1.252e-004 
1.379e-004 1.844e+006 1.377e+010 1.000e+000 9.731e-003 1.252e-004 
1.380e-004 1.847e+006 1.377e+010 1.000e+000 9.707e-003 1.252e-004 
1.380e-004 1.850e+006 1.378e+010 1.000e+000 9.700e-003 1.252e-004 
1.381e-004 1.853e+006 1.378e+010 1.000e+000 9.695e-003 1.252e-004 
1.381e-004 1.855e+006 1.379e+010 1.000e+000 9.743e-003 1.253e-004 
1.381e-004 1.858e+006 1.379e+010 1.000e+000 9.699e-003 1.253e-004 
1.382e-004 1.860e+006 1.380e+010 1.000e+000 9.736e-003 1.253e-004 
1.382e-004 1.862e+006 1.379e+010 1.000e+000 1.026e-002 1.253e-004 
1.382e-004 1.860e+006 1.372e+010 1.000e+000 1.018e-002 1.254e-004 
1.383e-004 1.857e+006 1.370e+010 1.000e+000 1.020e-002 1.254e-004 
1.383e-004 1.853e+006 1.369e+010 1.000e+000 1.013e-002 1.255e-004 
1.384e-004 1.850e+006 1.368e+010 1.000e+000 1.014e-002 1.256e-004 
1.384e-004 1.846e+006 1.368e+010 1.000e+000 1.018e-002 1.256e-004 
1.384e-004 1.841e+006 1.368e+010 1.000e+000 1.049e-002 1.257e-004 
1.385e-004 1.837e+006 1.368e+010 1.000e+000 1.027e-002 1.258e-004 
1.385e-004 1.832e+006 1.368e+010 1.000e+000 1.024e-002 1.258e-004 
1.386e-004 1.828e+006 1.369e+010 1.000e+000 1.021e-002 1.259e-004 
1.386e-004 1.825e+006 1.369e+010 1.000e+000 1.036e-002 1.260e-004 
1.386e-004 1.821e+006 1.367e+010 1.000e+000 1.101e-002 1.260e-004 
1.387e-004 1.816e+006 1.363e+010 1.000e+000 1.097e-002 1.261e-004 
1.387e-004 1.811e+006 1.361e+010 1.000e+000 1.049e-002 1.262e-004 
1.387e-004 1.806e+006 1.360e+010 1.000e+000 1.062e-002 1.263e-004 
1.388e-004 1.803e+006 1.359e+010 1.000e+000 1.035e-002 1.263e-004 
1.388e-004 1.800e+006 1.359e+010 1.000e+000 1.030e-002 1.264e-004 
1.389e-004 1.798e+006 1.359e+010 1.000e+000 1.039e-002 1.264e-004 
1.389e-004 1.795e+006 1.359e+010 1.000e+000 1.030e-002 1.265e-004 
1.389e-004 1.792e+006 1.359e+010 1.000e+000 1.034e-002 1.265e-004 
1.390e-004 1.785e+006 1.354e+010 1.000e+000 1.129e-002 1.266e-004 
1.390e-004 1.775e+006 1.352e+010 1.000e+000 1.090e-002 1.267e-004 
1.391e-004 1.765e+006 1.350e+010 1.000e+000 1.076e-002 1.268e-004 
1.391e-004 1.755e+006 1.348e+010 1.000e+000 1.071e-002 1.270e-004 
1.391e-004 1.745e+006 1.347e+010 1.000e+000 1.058e-002 1.271e-004 
1.392e-004 1.737e+006 1.346e+010 1.000e+000 1.063e-002 1.272e-004 
1.392e-004 1.728e+006 1.346e+010 1.000e+000 1.080e-002 1.273e-004 
1.392e-004 1.722e+006 1.345e+010 1.000e+000 1.076e-002 1.273e-004 
1.393e-004 1.719e+006 1.344e+010 1.000e+000 1.054e-002 1.274e-004 
1.393e-004 1.716e+006 1.343e+010 1.000e+000 1.077e-002 1.275e-004 
1.394e-004 1.715e+006 1.343e+010 1.000e+000 1.062e-002 1.275e-004 
1.394e-004 1.715e+006 1.343e+010 1.000e+000 9.911e-003 1.275e-004 
1.394e-004 1.716e+006 1.343e+010 1.000e+000 9.994e-003 1.276e-004 
1.395e-004 1.718e+006 1.343e+010 1.000e+000 1.021e-002 1.276e-004 
1.395e-004 1.720e+006 1.343e+010 1.000e+000 1.014e-002 1.276e-004 
1.396e-004 1.722e+006 1.343e+010 1.000e+000 1.053e-002 1.276e-004 
1.396e-004 1.724e+006 1.344e+010 1.000e+000 1.036e-002 1.277e-004 
1.396e-004 1.727e+006 1.344e+010 1.000e+000 1.041e-002 1.277e-004 
1.397e-004 1.728e+006 1.343e+010 1.000e+000 1.019e-002 1.277e-004 
1.397e-004 1.730e+006 1.344e+010 1.000e+000 1.024e-002 1.277e-004 
1.398e-004 1.732e+006 1.344e+010 1.000e+000 1.018e-002 1.278e-004 
1.398e-004 1.734e+006 1.345e+010 1.000e+000 9.912e-003 1.278e-004 
1.398e-004 1.737e+006 1.345e+010 1.000e+000 9.883e-003 1.278e-004 
1.399e-004 1.738e+006 1.345e+010 1.000e+000 9.807e-003 1.278e-004 
1.399e-004 1.739e+006 1.345e+010 1.000e+000 9.694e-003 1.279e-004 
1.399e-004 1.739e+006 1.346e+010 1.000e+000 9.807e-003 1.279e-004 
1.400e-004 1.740e+006 1.346e+010 1.000e+000 9.666e-003 1.279e-004 
1.400e-004 1.741e+006 1.347e+010 1.000e+000 9.701e-003 1.280e-004 
1.401e-004 1.742e+006 1.347e+010 1.000e+000 9.826e-003 1.280e-004 
1.401e-004 1.743e+006 1.348e+010 1.000e+000 9.687e-003 1.280e-004 
1.401e-004 1.742e+006 1.342e+010 1.000e+000 1.021e-002 1.281e-004 
1.402e-004 1.740e+006 1.341e+010 1.000e+000 1.007e-002 1.281e-004 
1.402e-004 1.737e+006 1.341e+010 1.000e+000 1.009e-002 1.282e-004 
1.403e-004 1.735e+006 1.341e+010 1.000e+000 1.001e-002 1.283e-004 
1.403e-004 1.733e+006 1.342e+010 1.000e+000 9.781e-003 1.283e-004 
1.403e-004 1.731e+006 1.342e+010 1.000e+000 9.748e-003 1.284e-004 
1.404e-004 1.729e+006 1.342e+010 1.000e+000 9.738e-003 1.284e-004 
1.404e-004 1.727e+006 1.343e+010 1.000e+000 9.733e-003 1.285e-004 
1.404e-004 1.725e+006 1.343e+010 1.000e+000 9.732e-003 1.285e-004 
1.405e-004 1.723e+006 1.344e+010 1.000e+000 9.712e-003 1.286e-004 
1.405e-004 1.720e+006 1.344e+010 1.000e+000 9.831e-003 1.286e-004 
1.406e-004 1.718e+006 1.345e+010 1.000e+000 9.740e-003 1.287e-004 
1.406e-004 1.716e+006 1.346e+010 1.000e+000 9.709e-003 1.287e-004 
1.406e-004 1.713e+006 1.346e+010 1.000e+000 9.865e-003 1.288e-004 
1.407e-004 1.711e+006 1.347e+010 1.000e+000 9.560e-003 1.288e-004 
1.407e-004 1.708e+006 1.348e+010 1.000e+000 9.560e-003 1.289e-004 
1.408e-004 1.706e+006 1.349e+010 1.000e+000 9.547e-003 1.290e-004 
1.408e-004 1.704e+006 1.349e+010 1.000e+000 9.723e-003 1.290e-004 
1.408e-004 1.702e+006 1.350e+010 1.000e+000 9.625e-003 1.291e-004 
1.409e-004 1.700e+006 1.351e+010 1.000e+000 9.785e-003 1.291e-004 
1.409e-004 1.698e+006 1.352e+010 1.000e+000 9.831e-003 1.292e-004 
1.409e-004 1.698e+006 1.353e+010 1.000e+000 9.833e-003 1.292e-004 
1.410e-004 1.698e+006 1.353e+010 1.000e+000 9.797e-003 1.292e-004 
1.410e-004 1.698e+006 1.354e+010 1.000e+000 9.524e-003 1.293e-004 
1.411e-004 1.699e+006 1.355e+010 1.000e+000 9.439e-003 1.293e-004 
1.411e-004 1.701e+006 1.355e+010 1.000e+000 9.695e-003 1.293e-004 
1.411e-004 1.702e+006 1.356e+010 1.000e+000 9.909e-003 1.294e-004 
1.412e-004 1.703e+006 1.357e+010 1.000e+000 9.675e-003 1.294e-004 
1.412e-004 1.705e+006 1.358e+010 1.000e+000 9.758e-003 1.294e-004 
1.413e-004 1.707e+006 1.358e+010 1.000e+000 9.750e-003 1.295e-004 
1.413e-004 1.709e+006 1.359e+010 1.000e+000 9.726e-003 1.295e-004 
1.413e-004 1.711e+006 1.360e+010 1.000e+000 9.744e-003 1.295e-004 
1.414e-004 1.713e+006 1.360e+010 1.000e+000 9.800e-003 1.295e-004 
1.414e-004 1.715e+006 1.361e+010 1.000e+000 9.916e-003 1.295e-004 
1.415e-004 1.718e+006 1.361e+010 1.000e+000 9.889e-003 1.296e-004 
1.415e-004 1.721e+006 1.362e+010 1.000e+000 9.897e-003 1.296e-004 
1.415e-004 1.724e+006 1.362e+010 1.000e+000 9.774e-003 1.296e-004 
1.416e-004 1.727e+006 1.363e+010 1.000e+000 9.833e-003 1.296e-004 
1.416e-004 1.729e+006 1.363e+010 1.000e+000 9.885e-003 1.296e-004 
1.416e-004 1.731e+006 1.363e+010 1.000e+000 9.848e-003 1.297e-004 
1.417e-004 1.733e+006 1.364e+010 1.000e+000 9.894e-003 1.297e-004 
1.417e-004 1.734e+006 1.364e+010 1.000e+000 9.907e-003 1.297e-004 
1.418e-004 1.736e+006 1.365e+010 1.000e+000 9.855e-003 1.298e-004 
1.418e-004 1.737e+006 1.365e+010 1.000e+000 9.909e-003 1.298e-004 
1.418e-004 1.738e+006 1.366e+010 1.000e+000 9.987e-003 1.298e-004 
1.419e-004 1.739e+006 1.367e+010 1.000e+000 9.835e-003 1.298e-004 
1.419e-004 1.742e+006 1.367e+010 1.000e+000 9.911e-003 1.299e-004 
1.420e-004 1.744e+006 1.368e+010 1.000e+000 9.879e-003 1.299e-004 
1.420e-004 1.747e+006 1.368e+010 1.000e+000 9.809e-003 1.299e-004 
1.420e-004 1.749e+006 1.369e+010 1.000e+000 9.868e-003 1.299e-004 
1.421e-004 1.753e+006 1.369e+010 1.000e+000 9.842e-003 1.299e-004 
1.421e-004 1.756e+006 1.370e+010 1.000e+000 9.758e-003 1.300e-004 
1.421e-004 1.759e+006 1.370e+010 1.000e+000 9.807e-003 1.300e-004 
1.422e-004 1.763e+006 1.371e+010 1.000e+000 9.804e-003 1.300e-004 
1.422e-004 1.766e+006 1.371e+010 1.000e+000 9.748e-003 1.300e-004 
1.423e-004 1.770e+006 1.371e+010 1.000e+000 9.771e-003 1.300e-004 
1.423e-004 1.774e+006 1.372e+010 1.000e+000 9.852e-003 1.300e-004 
1.423e-004 1.778e+006 1.372e+010 1.000e+000 9.759e-003 1.300e-004 
1.424e-004 1.782e+006 1.372e+010 1.000e+000 9.804e-003 1.300e-004 
1.424e-004 1.786e+006 1.373e+010 1.000e+000 9.838e-003 1.301e-004 
1.425e-004 1.791e+006 1.373e+010 1.000e+000 9.739e-003 1.301e-004 
1.425e-004 1.795e+006 1.373e+010 1.000e+000 9.753e-003 1.301e-004 
1.425e-004 1.799e+006 1.374e+010 1.000e+000 9.775e-003 1.301e-004 
1.426e-004 1.804e+006 1.374e+010 1.000e+000 9.675e-003 1.301e-004 
1.426e-004 1.806e+006 1.374e+010 1.000e+000 9.710e-003 1.301e-004 
1.426e-004 1.809e+006 1.374e+010 1.000e+000 9.745e-003 1.301e-004 
1.427e-004 1.812e+006 1.375e+010 1.000e+000 9.674e-003 1.302e-004 
1.427e-004 1.814e+006 1.375e+010 1.000e+000 9.722e-003 1.302e-004 
1.428e-004 1.817e+006 1.376e+010 1.000e+000 9.749e-003 1.302e-004 
1.428e-004 1.820e+006 1.376e+010 1.000e+000 9.719e-003 1.302e-004 
1.428e-004 1.823e+006 1.377e+010 1.000e+000 9.707e-003 1.302e-004 
1.429e-004 1.825e+006 1.377e+010 1.000e+000 9.785e-003 1.303e-004 
1.429e-004 1.828e+006 1.378e+010 1.000e+000 9.662e-003 1.303e-004 
1.430e-004 1.831e+006 1.378e+010 1.000e+000 9.720e-003 1.303e-004 
1.430e-004 1.834e+006 1.379e+010 1.000e+000 9.706e-003 1.303e-004 
1.430e-004 1.836e+006 1.379e+010 1.000e+000 9.628e-003 1.303e-004 
1.431e-004 1.839e+006 1.380e+010 1.000e+000 9.669e-003 1.304e-004 
1.431e-004 1.836e+006 1.372e+010 1.000e+000 1.006e-002 1.304e-004 
1.432e-004 1.834e+006 1.370e+010 1.000e+000 1.003e-002 1.305e-004 
1.432e-004 1.830e+006 1.368e+010 1.000e+000 9.953e-003 1.305e-004 
1.432e-004 1.827e+006 1.368e+010 1.000e+000 1.008e-002 1.306e-004 
1.433e-004 1.823e+006 1.368e+010 1.000e+000 1.024e-002 1.307e-004 
1.433e-004 1.819e+006 1.368e+010 1.000e+000 1.039e-002 1.307e-004 
1.433e-004 1.815e+006 1.368e+010 1.000e+000 1.052e-002 1.308e-004 
1.434e-004 1.810e+006 1.368e+010 1.000e+000 1.036e-002 1.309e-004 
1.434e-004 1.806e+006 1.368e+010 1.000e+000 1.045e-002 1.309e-004 
1.435e-004 1.803e+006 1.369e+010 1.000e+000 1.042e-002 1.310e-004 
1.435e-004 1.799e+006 1.369e+010 1.000e+000 1.014e-002 1.311e-004 
1.435e-004 1.795e+006 1.364e+010 1.000e+000 1.065e-002 1.311e-004 
1.436e-004 1.790e+006 1.362e+010 1.000e+000 1.066e-002 1.312e-004 
1.436e-004 1.786e+006 1.362e+010 1.000e+000 1.058e-002 1.313e-004 
1.437e-004 1.782e+006 1.361e+010 1.000e+000 1.048e-002 1.313e-004 
1.437e-004 1.778e+006 1.360e+010 1.000e+000 1.071e-002 1.314e-004 
1.437e-004 1.775e+006 1.359e+010 1.000e+000 1.060e-002 1.315e-004 
1.438e-004 1.771e+006 1.358e+010 1.000e+000 1.117e-002 1.315e-004 
1.438e-004 1.762e+006 1.355e+010 1.000e+000 1.081e-002 1.316e-004 
1.438e-004 1.754e+006 1.353e+010 1.000e+000 1.056e-002 1.317e-004 
1.439e-004 1.745e+006 1.350e+010 1.000e+000 1.063e-002 1.318e-004 
1.439e-004 1.736e+006 1.349e+010 1.000e+000 1.046e-002 1.319e-004 
1.440e-004 1.726e+006 1.347e+010 1.000e+000 1.059e-002 1.320e-004 
1.440e-004 1.717e+006 1.346e+010 1.000e+000 1.071e-002 1.321e-004 
1.440e-004 1.708e+006 1.345e+010 1.000e+000 1.054e-002 1.322e-004 
1.441e-004 1.700e+006 1.345e+010 1.000e+000 1.074e-002 1.323e-004 
1.441e-004 1.694e+006 1.344e+010 1.000e+000 1.064e-002 1.324e-004 
1.442e-004 1.690e+006 1.343e+010 1.000e+000 1.062e-002 1.325e-004 
1.442e-004 1.689e+006 1.343e+010 1.000e+000 1.039e-002 1.325e-004 
1.442e-004 1.688e+006 1.343e+010 1.000e+000 9.718e-003 1.326e-004 
1.443e-004 1.689e+006 1.343e+010 1.000e+000 9.747e-003 1.326e-004 
1.443e-004 1.690e+006 1.343e+010 1.000e+000 9.781e-003 1.326e-004 
1.443e-004 1.692e+006 1.343e+010 1.000e+000 9.801e-003 1.326e-004 
1.444e-004 1.695e+006 1.343e+010 1.000e+000 9.818e-003 1.327e-004 
1.444e-004 1.697e+006 1.343e+010 1.000e+000 1.003e-002 1.327e-004 
1.445e-004 1.699e+006 1.343e+010 1.000e+000 1.017e-002 1.327e-004 
1.445e-004 1.702e+006 1.344e+010 1.000e+000 1.010e-002 1.327e-004 
1.445e-004 1.705e+006 1.344e+010 1.000e+000 1.001e-002 1.327e-004 
1.446e-004 1.707e+006 1.343e+010 1.000e+000 1.018e-002 1.328e-004 
1.446e-004 1.709e+006 1.344e+010 1.000e+000 9.694e-003 1.328e-004 
1.447e-004 1.711e+006 1.344e+010 1.000e+000 9.740e-003 1.328e-004 
1.447e-004 1.714e+006 1.344e+010 1.000e+000 9.721e-003 1.328e-004 
1.447e-004 1.717e+006 1.345e+010 1.000e+000 9.658e-003 1.329e-004 
1.448e-004 1.718e+006 1.345e+010 1.000e+000 9.680e-003 1.329e-004 
1.448e-004 1.719e+006 1.345e+010 1.000e+000 9.555e-003 1.329e-004 
1.449e-004 1.720e+006 1.345e+010 1.000e+000 9.510e-003 1.330e-004 
1.449e-004 1.720e+006 1.346e+010 1.000e+000 9.543e-003 1.330e-004 
1.449e-004 1.721e+006 1.346e+010 1.000e+000 9.735e-003 1.330e-004 
1.450e-004 1.722e+006 1.347e+010 1.000e+000 9.715e-003 1.331e-004 
1.450e-004 1.723e+006 1.348e+010 1.000e+000 9.721e-003 1.331e-004 
1.450e-004 1.722e+006 1.341e+010 1.000e+000 1.021e-002 1.331e-004 
1.451e-004 1.720e+006 1.341e+010 1.000e+000 1.046e-002 1.332e-004 
1.451e-004 1.717e+006 1.341e+010 1.000e+000 1.044e-002 1.332e-004 
1.452e-004 1.715e+006 1.341e+010 1.000e+000 1.029e-002 1.333e-004 
1.452e-004 1.713e+006 1.341e+010 1.000e+000 9.912e-003 1.333e-004 
1.452e-004 1.711e+006 1.342e+010 1.000e+000 9.934e-003 1.334e-004 
1.453e-004 1.709e+006 1.342e+010 1.000e+000 1.001e-002 1.335e-004 
1.453e-004 1.707e+006 1.343e+010 1.000e+000 9.873e-003 1.335e-004 
1.454e-004 1.705e+006 1.343e+010 1.000e+000 9.861e-003 1.336e-004 
1.454e-004 1.703e+006 1.344e+010 1.000e+000 9.977e-003 1.336e-004 
1.454e-004 1.701e+006 1.344e+010 1.000e+000 9.824e-003 1.337e-004 
1.455e-004 1.699e+006 1.345e+010 1.000e+000 9.885e-003 1.337e-004 
1.455e-004 1.697e+006 1.345e+010 1.000e+000 9.895e-003 1.338e-004 
1.455e-004 1.694e+006 1.346e+010 1.000e+000 1.005e-002 1.338e-004 
1.456e-004 1.692e+006 1.347e+010 1.000e+000 9.915e-003 1.339e-004 
1.456e-004 1.690e+006 1.348e+010 1.000e+000 9.912e-003 1.339e-004 
1.457e-004 1.687e+006 1.348e+010 1.000e+000 9.864e-003 1.340e-004 
1.457e-004 1.685e+006 1.349e+010 1.000e+000 9.970e-003 1.340e-004 
1.457e-004 1.683e+006 1.350e+010 1.000e+000 1.002e-002 1.341e-004 
1.458e-004 1.681e+006 1.351e+010 1.000e+000 1.008e-002 1.341e-004 
1.458e-004 1.680e+006 1.351e+010 1.000e+000 1.026e-002 1.342e-004 
1.459e-004 1.679e+006 1.352e+010 1.000e+000 1.016e-002 1.342e-004 
1.459e-004 1.679e+006 1.353e+010 1.000e+000 1.019e-002 1.343e-004 
1.459e-004 1.680e+006 1.354e+010 1.000e+000 1.021e-002 1.343e-004 
1.460e-004 1.681e+006 1.354e+010 1.000e+000 9.987e-003 1.343e-004 
1.460e-004 1.682e+006 1.355e+010 1.000e+000 1.010e-002 1.344e-004 
1.460e-004 1.683e+006 1.356e+010 1.000e+000 9.972e-003 1.344e-004 
1.461e-004 1.685e+006 1.356e+010 1.000e+000 9.784e-003 1.344e-004 
1.461e-004 1.687e+006 1.357e+010 1.000e+000 9.975e-003 1.345e-004 
1.462e-004 1.689e+006 1.358e+010 1.000e+000 1.002e-002 1.345e-004 
1.462e-004 1.691e+006 1.358e+010 1.000e+000 9.848e-003 1.345e-004 
1.462e-004 1.693e+006 1.359e+010 1.000e+000 9.959e-003 1.345e-004 
1.463e-004 1.694e+006 1.360e+010 1.000e+000 1.003e-002 1.346e-004 
1.463e-004 1.697e+006 1.360e+010 1.000e+000 9.995e-003 1.346e-004 
1.464e-004 1.700e+006 1.361e+010 1.000e+000 9.983e-003 1.346e-004 
1.464e-004 1.703e+006 1.361e+010 1.000e+000 9.987e-003 1.346e-004 
1.464e-004 1.706e+006 1.362e+010 1.000e+000 9.923e-003 1.346e-004 
1.465e-004 1.709e+006 1.362e+010 1.000e+000 9.888e-003 1.347e-004 
1.465e-004 1.712e+006 1.363e+010 1.000e+000 9.910e-003 1.347e-004 
1.466e-004 1.714e+006 1.363e+010 1.000e+000 9.892e-003 1.347e-004 
1.466e-004 1.716e+006 1.363e+010 1.000e+000 9.903e-003 1.347e-004 
1.466e-004 1.718e+006 1.363e+010 1.000e+000 9.948e-003 1.347e-004 
1.467e-004 1.719e+006 1.364e+010 1.000e+000 9.942e-003 1.348e-004 
1.467e-004 1.721e+006 1.365e+010 1.000e+000 9.862e-003 1.348e-004 
1.467e-004 1.722e+006 1.365e+010 1.000e+000 9.981e-003 1.348e-004 
1.468e-004 1.723e+006 1.366e+010 1.000e+000 1.007e-002 1.349e-004 
1.468e-004 1.725e+006 1.367e+010 1.000e+000 1.001e-002 1.349e-004 
1.469e-004 1.727e+006 1.367e+010 1.000e+000 1.000e-002 1.349e-004 
1.469e-004 1.730e+006 1.368e+010 1.000e+000 9.984e-003 1.349e-004 
1.469e-004 1.732e+006 1.368e+010 1.000e+000 9.950e-003 1.350e-004 
1.470e-004 1.735e+006 1.369e+010 1.000e+000 9.959e-003 1.350e-004 
1.470e-004 1.738e+006 1.369e+010 1.000e+000 9.932e-003 1.350e-004 
1.471e-004 1.742e+006 1.369e+010 1.000e+000 9.916e-003 1.350e-004 
1.471e-004 1.745e+006 1.370e+010 1.000e+000 9.929e-003 1.350e-004 
1.471e-004 1.749e+006 1.370e+010 1.000e+000 9.940e-003 1.350e-004 
1.472e-004 1.752e+006 1.371e+010 1.000e+000 9.899e-003 1.350e-004 
1.472e-004 1.756e+006 1.371e+010 1.000e+000 9.922e-003 1.351e-004 
1.472e-004 1.760e+006 1.371e+010 1.000e+000 9.940e-003 1.351e-004 
1.473e-004 1.764e+006 1.372e+010 1.000e+000 9.894e-003 1.351e-004 
1.473e-004 1.768e+006 1.372e+010 1.000e+000 9.920e-003 1.351e-004 
1.474e-004 1.773e+006 1.372e+010 1.000e+000 9.935e-003 1.351e-004 
1.474e-004 1.777e+006 1.373e+010 1.000e+000 9.888e-003 1.351e-004 
1.474e-004 1.781e+006 1.373e+010 1.000e+000 9.932e-003 1.351e-004 
1.475e-004 1.786e+006 1.373e+010 1.000e+000 9.934e-003 1.351e-004 
1.475e-004 1.790e+006 1.373e+010 1.000e+000 9.857e-003 1.351e-004 
1.476e-004 1.794e+006 1.374e+010 1.000e+000 9.877e-003 1.351e-004 
1.476e-004 1.799e+006 1.374e+010 1.000e+000 9.888e-003 1.351e-004 
1.476e-004 1.803e+006 1.374e+010 1.000e+000 9.937e-003 1.352e-004 
1.477e-004 1.805e+006 1.374e+010 1.000e+000 9.878e-003 1.352e-004 
1.477e-004 1.808e+006 1.375e+010 1.000e+000 9.857e-003 1.352e-004 
1.477e-004 1.811e+006 1.375e+010 1.000e+000 9.821e-003 1.352e-004 
1.478e-004 1.814e+006 1.376e+010 1.000e+000 9.880e-003 1.352e-004 
1.478e-004 1.816e+006 1.376e+010 1.000e+000 9.872e-003 1.353e-004 
1.479e-004 1.819e+006 1.377e+010 1.000e+000 9.769e-003 1.353e-004 
1.479e-004 1.822e+006 1.377e+010 1.000e+000 9.798e-003 1.353e-004 
1.479e-004 1.825e+006 1.378e+010 1.000e+000 9.864e-003 1.353e-004 
1.480e-004 1.828e+006 1.378e+010 1.000e+000 9.791e-003 1.353e-004 
1.480e-004 1.831e+006 1.379e+010 1.000e+000 9.834e-003 1.354e-004 
1.481e-004 1.833e+006 1.379e+010 1.000e+000 9.836e-003 1.354e-004 
1.481e-004 1.836e+006 1.380e+010 1.000e+000 9.653e-003 1.354e-004 
1.481e-004 1.835e+006 1.373e+010 1.000e+000 1.017e-002 1.354e-004 
1.482e-004 1.832e+006 1.370e+010 1.000e+000 1.013e-002 1.355e-004 
1.482e-004 1.829e+006 1.369e+010 1.000e+000 1.008e-002 1.356e-004 
1.483e-004 1.825e+006 1.368e+010 1.000e+000 1.017e-002 1.356e-004 
1.483e-004 1.822e+006 1.368e+010 1.000e+000 1.034e-002 1.357e-004 
1.483e-004 1.818e+006 1.368e+010 1.000e+000 1.044e-002 1.358e-004 
1.484e-004 1.814e+006 1.368e+010 1.000e+000 1.045e-002 1.358e-004 
1.484e-004 1.809e+006 1.368e+010 1.000e+000 1.036e-002 1.359e-004 
1.484e-004 1.805e+006 1.368e+010 1.000e+000 1.034e-002 1.360e-004 
1.485e-004 1.801e+006 1.368e+010 1.000e+000 1.040e-002 1.360e-004 
1.485e-004 1.798e+006 1.369e+010 1.000e+000 1.024e-002 1.361e-004 
1.486e-004 1.794e+006 1.364e+010 1.000e+000 1.068e-002 1.362e-004 
1.486e-004 1.789e+006 1.363e+010 1.000e+000 1.075e-002 1.362e-004 
1.486e-004 1.785e+006 1.362e+010 1.000e+000 1.044e-002 1.363e-004 
1.487e-004 1.781e+006 1.360e+010 1.000e+000 1.065e-002 1.364e-004 
1.487e-004 1.777e+006 1.359e+010 1.000e+000 1.053e-002 1.364e-004 
1.488e-004 1.775e+006 1.359e+010 1.000e+000 1.032e-002 1.365e-004 
1.488e-004 1.772e+006 1.358e+010 1.000e+000 1.024e-002 1.365e-004 
1.488e-004 1.769e+006 1.358e+010 1.000e+000 1.010e-002 1.366e-004 
1.489e-004 1.766e+006 1.358e+010 1.000e+000 1.019e-002 1.367e-004 
1.489e-004 1.757e+006 1.353e+010 1.000e+000 1.069e-002 1.368e-004 
1.489e-004 1.747e+006 1.351e+010 1.000e+000 1.068e-002 1.369e-004 
1.490e-004 1.739e+006 1.350e+010 1.000e+000 1.105e-002 1.370e-004 
1.490e-004 1.729e+006 1.348e+010 1.000e+000 1.073e-002 1.371e-004 
1.491e-004 1.720e+006 1.346e+010 1.000e+000 1.066e-002 1.372e-004 
1.491e-004 1.711e+006 1.346e+010 1.000e+000 1.059e-002 1.373e-004 
1.491e-004 1.703e+006 1.345e+010 1.000e+000 1.103e-002 1.374e-004 
1.492e-004 1.697e+006 1.344e+010 1.000e+000 1.075e-002 1.374e-004 
1.492e-004 1.694e+006 1.343e+010 1.000e+000 1.052e-002 1.375e-004 
1.493e-004 1.692e+006 1.343e+010 1.000e+000 1.061e-002 1.376e-004 
1.493e-004 1.691e+006 1.343e+010 1.000e+000 1.082e-002 1.376e-004 
1.493e-004 1.691e+006 1.343e+010 1.000e+000 1.095e-002 1.376e-004 
1.494e-004 1.692e+006 1.343e+010 1.000e+000 1.008e-002 1.377e-004 
1.494e-004 1.694e+006 1.343e+010 1.000e+000 1.010e-002 1.377e-004 
1.494e-004 1.697e+006 1.343e+010 1.000e+000 1.020e-002 1.377e-004 
1.495e-004 1.699e+006 1.343e+010 1.000e+000 1.012e-002 1.377e-004 
1.495e-004 1.701e+006 1.343e+010 1.000e+000 1.023e-002 1.378e-004 
1.496e-004 1.703e+006 1.343e+010 1.000e+000 1.036e-002 1.378e-004 
1.496e-004 1.704e+006 1.343e+010 1.000e+000 1.010e-002 1.378e-004 
1.496e-004 1.706e+006 1.344e+010 1.000e+000 1.010e-002 1.378e-004 
1.497e-004 1.708e+006 1.344e+010 1.000e+000 1.017e-002 1.379e-004 
1.497e-004 1.711e+006 1.344e+010 1.000e+000 9.994e-003 1.379e-004 
1.498e-004 1.714e+006 1.345e+010 1.000e+000 1.013e-002 1.379e-004 
1.498e-004 1.717e+006 1.345e+010 1.000e+000 9.893e-003 1.379e-004 
1.498e-004 1.719e+006 1.345e+010 1.000e+000 9.987e-003 1.379e-004 
1.499e-004 1.720e+006 1.345e+010 1.000e+000 9.833e-003 1.380e-004 
1.499e-004 1.721e+006 1.346e+010 1.000e+000 9.909e-003 1.380e-004 
1.500e-004 1.722e+006 1.346e+010 1.000e+000 9.703e-003 1.380e-004 
1.500e-004 1.723e+006 1.347e+010 1.000e+000 9.787e-003 1.381e-004 
1.500e-004 1.724e+006 1.347e+010 1.000e+000 9.742e-003 1.381e-004 
1.501e-004 1.725e+006 1.348e+010 1.000e+000 9.742e-003 1.381e-004 
1.501e-004 1.725e+006 1.342e+010 1.000e+000 1.033e-002 1.382e-004 
1.501e-004 1.723e+006 1.341e+010 1.000e+000 1.028e-002 1.382e-004 
1.502e-004 1.720e+006 1.341e+010 1.000e+000 1.008e-002 1.383e-004 
1.502e-004 1.718e+006 1.341e+010 1.000e+000 1.016e-002 1.383e-004 
1.503e-004 1.716e+006 1.341e+010 1.000e+000 9.766e-003 1.384e-004 
1.503e-004 1.714e+006 1.342e+010 1.000e+000 9.754e-003 1.384e-004 
1.503e-004 1.712e+006 1.342e+010 1.000e+000 9.734e-003 1.385e-004 
1.504e-004 1.710e+006 1.342e+010 1.000e+000 9.701e-003 1.385e-004 
1.504e-004 1.708e+006 1.343e+010 1.000e+000 9.726e-003 1.386e-004 
1.505e-004 1.706e+006 1.343e+010 1.000e+000 9.766e-003 1.387e-004 
1.505e-004 1.704e+006 1.344e+010 1.000e+000 9.701e-003 1.387e-004 
1.505e-004 1.702e+006 1.345e+010 1.000e+000 9.755e-003 1.388e-004 
1.506e-004 1.699e+006 1.345e+010 1.000e+000 9.770e-003 1.388e-004 
1.506e-004 1.697e+006 1.346e+010 1.000e+000 9.919e-003 1.389e-004 
1.506e-004 1.695e+006 1.347e+010 1.000e+000 9.951e-003 1.389e-004 
1.507e-004 1.693e+006 1.347e+010 1.000e+000 9.863e-003 1.390e-004 
1.507e-004 1.690e+006 1.348e+010 1.000e+000 9.815e-003 1.390e-004 
1.508e-004 1.688e+006 1.349e+010 1.000e+000 9.825e-003 1.391e-004 
1.508e-004 1.686e+006 1.350e+010 1.000e+000 9.821e-003 1.391e-004 
1.508e-004 1.684e+006 1.351e+010 1.000e+000 9.966e-003 1.392e-004 
1.509e-004 1.683e+006 1.351e+010 1.000e+000 1.004e-002 1.392e-004 
1.509e-004 1.682e+006 1.352e+010 1.000e+000 1.003e-002 1.393e-004 
1.510e-004 1.682e+006 1.353e+010 1.000e+000 9.990e-003 1.393e-004 
1.510e-004 1.682e+006 1.354e+010 1.000e+000 1.001e-002 1.394e-004 
1.510e-004 1.683e+006 1.354e+010 1.000e+000 9.849e-003 1.394e-004 
1.511e-004 1.684e+006 1.355e+010 1.000e+000 9.853e-003 1.394e-004 
1.511e-004 1.685e+006 1.356e+010 1.000e+000 9.829e-003 1.395e-004 
1.511e-004 1.687e+006 1.356e+010 1.000e+000 9.707e-003 1.395e-004 
1.512e-004 1.688e+006 1.357e+010 1.000e+000 9.886e-003 1.395e-004 
1.512e-004 1.690e+006 1.358e+010 1.000e+000 9.943e-003 1.395e-004 
1.513e-004 1.692e+006 1.358e+010 1.000e+000 9.892e-003 1.396e-004 
1.513e-004 1.694e+006 1.359e+010 1.000e+000 9.954e-003 1.396e-004 
1.513e-004 1.696e+006 1.360e+010 1.000e+000 1.005e-002 1.396e-004 
1.514e-004 1.699e+006 1.360e+010 1.000e+000 1.003e-002 1.396e-004 
1.514e-004 1.701e+006 1.361e+010 1.000e+000 1.007e-002 1.396e-004 
1.515e-004 1.704e+006 1.361e+010 1.000e+000 9.988e-003 1.397e-004 
1.515e-004 1.707e+006 1.362e+010 1.000e+000 9.901e-003 1.397e-004 
1.515e-004 1.710e+006 1.362e+010 1.000e+000 9.991e-003 1.397e-004 
1.516e-004 1.713e+006 1.363e+010 1.000e+000 1.000e-002 1.397e-004 
1.516e-004 1.716e+006 1.363e+010 1.000e+000 1.003e-002 1.397e-004 
1.517e-004 1.718e+006 1.363e+010 1.000e+000 9.983e-003 1.398e-004 
1.517e-004 1.720e+006 1.363e+010 1.000e+000 1.002e-002 1.398e-004 
1.517e-004 1.722e+006 1.364e+010 1.000e+000 9.946e-003 1.398e-004 
1.518e-004 1.723e+006 1.364e+010 1.000e+000 9.986e-003 1.398e-004 
1.518e-004 1.725e+006 1.365e+010 1.000e+000 1.003e-002 1.399e-004 
1.518e-004 1.726e+006 1.366e+010 1.000e+000 1.007e-002 1.399e-004 
1.519e-004 1.727e+006 1.367e+010 1.000e+000 1.006e-002 1.399e-004 
1.519e-004 1.729e+006 1.367e+010 1.000e+000 1.000e-002 1.400e-004 
1.520e-004 1.732e+006 1.368e+010 1.000e+000 9.998e-003 1.400e-004 
1.520e-004 1.734e+006 1.368e+010 1.000e+000 9.946e-003 1.400e-004 
1.520e-004 1.737e+006 1.369e+010 1.000e+000 1.000e-002 1.400e-004 
1.521e-004 1.740e+006 1.369e+010 1.000e+000 9.994e-003 1.400e-004 
1.521e-004 1.744e+006 1.369e+010 1.000e+000 9.954e-003 1.401e-004 
1.522e-004 1.747e+006 1.370e+010 1.000e+000 9.942e-003 1.401e-004 
1.522e-004 1.751e+006 1.370e+010 1.000e+000 9.917e-003 1.401e-004 
1.522e-004 1.754e+006 1.371e+010 1.000e+000 9.869e-003 1.401e-004 
1.523e-004 1.758e+006 1.371e+010 1.000e+000 9.922e-003 1.401e-004 
1.523e-004 1.762e+006 1.371e+010 1.000e+000 9.917e-003 1.401e-004 
1.523e-004 1.766e+006 1.372e+010 1.000e+000 9.881e-003 1.401e-004 
1.524e-004 1.770e+006 1.372e+010 1.000e+000 9.886e-003 1.401e-004 
1.524e-004 1.774e+006 1.372e+010 1.000e+000 9.905e-003 1.401e-004 
1.525e-004 1.779e+006 1.373e+010 1.000e+000 9.884e-003 1.402e-004 
1.525e-004 1.783e+006 1.373e+010 1.000e+000 9.935e-003 1.402e-004 
1.525e-004 1.787e+006 1.373e+010 1.000e+000 9.925e-003 1.402e-004 
1.526e-004 1.792e+006 1.373e+010 1.000e+000 9.864e-003 1.402e-004 
1.526e-004 1.796e+006 1.374e+010 1.000e+000 9.878e-003 1.402e-004 
1.527e-004 1.799e+006 1.374e+010 1.000e+000 9.852e-003 1.402e-004 
1.527e-004 1.802e+006 1.374e+010 1.000e+000 9.813e-003 1.402e-004 
1.527e-004 1.804e+006 1.374e+010 1.000e+000 9.907e-003 1.403e-004 
1.528e-004 1.807e+006 1.375e+010 1.000e+000 9.899e-003 1.403e-004 
1.528e-004 1.810e+006 1.375e+010 1.000e+000 9.815e-003 1.403e-004 
1.528e-004 1.813e+006 1.376e+010 1.000e+000 9.856e-003 1.403e-004 
1.529e-004 1.816e+006 1.376e+010 1.000e+000 9.896e-003 1.403e-004 
1.529e-004 1.819e+006 1.377e+010 1.000e+000 9.807e-003 1.403e-004 
1.530e-004 1.821e+006 1.377e+010 1.000e+000 9.849e-003 1.404e-004 
1.530e-004 1.824e+006 1.378e+010 1.000e+000 9.876e-003 1.404e-004 
1.530e-004 1.827e+006 1.379e+010 1.000e+000 9.732e-003 1.404e-004 
1.531e-004 1.830e+006 1.379e+010 1.000e+000 9.840e-003 1.404e-004 
1.531e-004 1.832e+006 1.380e+010 1.000e+000 9.849e-003 1.404e-004 
1.532e-004 1.834e+006 1.381e+010 1.000e+000 1.147e-002 1.405e-004 
1.532e-004 1.835e+006 1.382e+010 1.000e+000 1.145e-002 1.405e-004 
1.532e-004 1.835e+006 1.373e+010 1.000e+000 1.048e-002 1.405e-004 
1.533e-004 1.832e+006 1.370e+010 1.000e+000 1.033e-002 1.406e-004 
1.533e-004 1.828e+006 1.369e+010 1.000e+000 1.022e-002 1.407e-004 
1.534e-004 1.824e+006 1.368e+010 1.000e+000 1.033e-002 1.407e-004 
1.534e-004 1.820e+006 1.368e+010 1.000e+000 1.062e-002 1.408e-004 
1.534e-004 1.816e+006 1.368e+010 1.000e+000 1.043e-002 1.409e-004 
1.535e-004 1.812e+006 1.368e+010 1.000e+000 1.059e-002 1.409e-004 
1.535e-004 1.808e+006 1.368e+010 1.000e+000 1.064e-002 1.410e-004 
1.535e-004 1.805e+006 1.369e+010 1.000e+000 1.029e-002 1.411e-004 
1.536e-004 1.801e+006 1.369e+010 1.000e+000 1.028e-002 1.411e-004 
1.536e-004 1.797e+006 1.364e+010 1.000e+000 1.082e-002 1.412e-004 
1.537e-004 1.792e+006 1.363e+010 1.000e+000 1.115e-002 1.413e-004 
1.537e-004 1.788e+006 1.361e+010 1.000e+000 1.062e-002 1.413e-004 
1.537e-004 1.784e+006 1.360e+010 1.000e+000 1.046e-002 1.414e-004 
1.538e-004 1.780e+006 1.359e+010 1.000e+000 1.058e-002 1.415e-004 
1.538e-004 1.778e+006 1.359e+010 1.000e+000 1.050e-002 1.415e-004 
1.539e-004 1.775e+006 1.359e+010 1.000e+000 1.036e-002 1.416e-004 
1.539e-004 1.772e+006 1.358e+010 1.000e+000 1.034e-002 1.416e-004 
1.539e-004 1.769e+006 1.358e+010 1.000e+000 1.025e-002 1.417e-004 
1.540e-004 1.761e+006 1.353e+010 1.000e+000 1.110e-002 1.418e-004 
1.540e-004 1.751e+006 1.351e+010 1.000e+000 1.082e-002 1.419e-004 
1.540e-004 1.742e+006 1.350e+010 1.000e+000 1.063e-002 1.420e-004 
1.541e-004 1.733e+006 1.348e+010 1.000e+000 1.071e-002 1.421e-004 
1.541e-004 1.723e+006 1.346e+010 1.000e+000 1.059e-002 1.422e-004 
1.542e-004 1.714e+006 1.346e+010 1.000e+000 1.074e-002 1.423e-004 
1.542e-004 1.706e+006 1.345e+010 1.000e+000 1.102e-002 1.424e-004 
1.542e-004 1.700e+006 1.344e+010 1.000e+000 1.083e-002 1.425e-004 
1.543e-004 1.697e+006 1.344e+010 1.000e+000 1.074e-002 1.425e-004 
1.543e-004 1.694e+006 1.343e+010 1.000e+000 1.069e-002 1.426e-004 
1.544e-004 1.693e+006 1.343e+010 1.000e+000 1.061e-002 1.426e-004 
1.544e-004 1.693e+006 1.343e+010 1.000e+000 1.006e-002 1.427e-004 
1.544e-004 1.694e+006 1.343e+010 1.000e+000 1.017e-002 1.427e-004 
1.545e-004 1.696e+006 1.343e+010 1.000e+000 1.013e-002 1.427e-004 
1.545e-004 1.699e+006 1.343e+010 1.000e+000 1.043e-002 1.428e-004 
1.545e-004 1.701e+006 1.343e+010 1.000e+000 9.901e-003 1.428e-004 
1.546e-004 1.703e+006 1.343e+010 1.000e+000 1.028e-002 1.428e-004 
1.546e-004 1.705e+006 1.343e+010 1.000e+000 1.036e-002 1.428e-004 
1.547e-004 1.706e+006 1.343e+010 1.000e+000 1.030e-002 1.429e-004 
1.547e-004 1.708e+006 1.344e+010 1.000e+000 9.956e-003 1.429e-004 
1.547e-004 1.710e+006 1.344e+010 1.000e+000 1.001e-002 1.429e-004 
1.548e-004 1.713e+006 1.344e+010 1.000e+000 9.900e-003 1.429e-004 
1.548e-004 1.715e+006 1.345e+010 1.000e+000 9.782e-003 1.430e-004 
1.549e-004 1.718e+006 1.345e+010 1.000e+000 9.806e-003 1.430e-004 
1.549e-004 1.719e+006 1.345e+010 1.000e+000 9.833e-003 1.430e-004 
1.549e-004 1.720e+006 1.345e+010 1.000e+000 9.671e-003 1.430e-004 
1.550e-004 1.721e+006 1.346e+010 1.000e+000 9.763e-003 1.431e-004 
1.550e-004 1.722e+006 1.346e+010 1.000e+000 9.688e-003 1.431e-004 
1.551e-004 1.723e+006 1.347e+010 1.000e+000 9.691e-003 1.431e-004 
1.551e-004 1.724e+006 1.347e+010 1.000e+000 9.764e-003 1.432e-004 
1.551e-004 1.724e+006 1.344e+010 1.000e+000 1.038e-002 1.432e-004 
1.552e-004 1.722e+006 1.341e+010 1.000e+000 1.016e-002 1.433e-004 
1.552e-004 1.720e+006 1.341e+010 1.000e+000 1.008e-002 1.433e-004 
1.552e-004 1.718e+006 1.341e+010 1.000e+000 9.967e-003 1.434e-004 
1.553e-004 1.716e+006 1.341e+010 1.000e+000 9.772e-003 1.434e-004 
1.553e-004 1.714e+006 1.341e+010 1.000e+000 9.812e-003 1.435e-004 
1.554e-004 1.712e+006 1.342e+010 1.000e+000 9.888e-003 1.435e-004 
1.554e-004 1.710e+006 1.342e+010 1.000e+000 9.685e-003 1.436e-004 
1.554e-004 1.708e+006 1.343e+010 1.000e+000 9.639e-003 1.436e-004 
1.555e-004 1.706e+006 1.343e+010 1.000e+000 9.644e-003 1.437e-004 
1.555e-004 1.704e+006 1.344e+010 1.000e+000 9.641e-003 1.437e-004 
1.556e-004 1.702e+006 1.344e+010 1.000e+000 9.736e-003 1.438e-004 
1.556e-004 1.700e+006 1.345e+010 1.000e+000 9.792e-003 1.438e-004 
1.556e-004 1.698e+006 1.346e+010 1.000e+000 9.964e-003 1.439e-004 
1.557e-004 1.695e+006 1.346e+010 1.000e+000 9.909e-003 1.439e-004 
1.557e-004 1.693e+006 1.347e+010 1.000e+000 9.703e-003 1.440e-004 
1.557e-004 1.691e+006 1.348e+010 1.000e+000 9.782e-003 1.441e-004 
1.558e-004 1.688e+006 1.349e+010 1.000e+000 9.900e-003 1.441e-004 
1.558e-004 1.686e+006 1.349e+010 1.000e+000 9.821e-003 1.442e-004 
1.559e-004 1.684e+006 1.350e+010 1.000e+000 9.933e-003 1.442e-004 
1.559e-004 1.683e+006 1.351e+010 1.000e+000 9.934e-003 1.443e-004 
1.559e-004 1.681e+006 1.352e+010 1.000e+000 1.007e-002 1.443e-004 
1.560e-004 1.681e+006 1.352e+010 1.000e+000 1.001e-002 1.444e-004 
1.560e-004 1.681e+006 1.353e+010 1.000e+000 9.981e-003 1.444e-004 
1.561e-004 1.682e+006 1.354e+010 1.000e+000 1.007e-002 1.444e-004 
1.561e-004 1.683e+006 1.355e+010 1.000e+000 9.933e-003 1.445e-004 
1.561e-004 1.684e+006 1.355e+010 1.000e+000 9.963e-003 1.445e-004 
1.562e-004 1.686e+006 1.356e+010 1.000e+000 1.002e-002 1.445e-004 
1.562e-004 1.687e+006 1.357e+010 1.000e+000 9.818e-003 1.445e-004 
1.562e-004 1.689e+006 1.357e+010 1.000e+000 9.963e-003 1.446e-004 
1.563e-004 1.691e+006 1.358e+010 1.000e+000 9.806e-003 1.446e-004 
1.563e-004 1.693e+006 1.359e+010 1.000e+000 9.786e-003 1.446e-004 
1.564e-004 1.695e+006 1.359e+010 1.000e+000 9.851e-003 1.446e-004 
1.564e-004 1.697e+006 1.360e+010 1.000e+000 1.002e-002 1.447e-004 
1.564e-004 1.700e+006 1.360e+010 1.000e+000 9.938e-003 1.447e-004 
1.565e-004 1.702e+006 1.361e+010 1.000e+000 9.834e-003 1.447e-004 
1.565e-004 1.705e+006 1.361e+010 1.000e+000 9.877e-003 1.447e-004 
1.566e-004 1.708e+006 1.362e+010 1.000e+000 9.786e-003 1.447e-004 
1.566e-004 1.711e+006 1.362e+010 1.000e+000 9.818e-003 1.448e-004 
1.566e-004 1.714e+006 1.362e+010 1.000e+000 9.904e-003 1.448e-004 
1.567e-004 1.715e+006 1.363e+010 1.000e+000 9.829e-003 1.448e-004 
1.567e-004 1.717e+006 1.363e+010 1.000e+000 9.918e-003 1.448e-004 
1.568e-004 1.719e+006 1.364e+010 1.000e+000 9.934e-003 1.449e-004 
1.568e-004 1.720e+006 1.364e+010 1.000e+000 9.807e-003 1.449e-004 
1.568e-004 1.721e+006 1.365e+010 1.000e+000 9.860e-003 1.449e-004 
1.569e-004 1.722e+006 1.366e+010 1.000e+000 9.913e-003 1.450e-004 
1.569e-004 1.724e+006 1.366e+010 1.000e+000 9.860e-003 1.450e-004 
1.569e-004 1.726e+006 1.367e+010 1.000e+000 9.831e-003 1.450e-004 
1.570e-004 1.728e+006 1.367e+010 1.000e+000 9.859e-003 1.450e-004 
1.570e-004 1.731e+006 1.368e+010 1.000e+000 9.847e-003 1.450e-004 
1.571e-004 1.734e+006 1.368e+010 1.000e+000 9.822e-003 1.451e-004 
1.571e-004 1.737e+006 1.369e+010 1.000e+000 9.929e-003 1.451e-004 
1.571e-004 1.740e+006 1.369e+010 1.000e+000 9.854e-003 1.451e-004 
1.572e-004 1.744e+006 1.370e+010 1.000e+000 9.805e-003 1.451e-004 
1.572e-004 1.747e+006 1.370e+010 1.000e+000 9.847e-003 1.451e-004 
1.573e-004 1.751e+006 1.371e+010 1.000e+000 9.851e-003 1.451e-004 
1.573e-004 1.755e+006 1.371e+010 1.000e+000 9.816e-003 1.452e-004 
1.573e-004 1.759e+006 1.371e+010 1.000e+000 9.852e-003 1.452e-004 
1.574e-004 1.763e+006 1.372e+010 1.000e+000 9.852e-003 1.452e-004 
1.574e-004 1.767e+006 1.372e+010 1.000e+000 9.858e-003 1.452e-004 
1.574e-004 1.771e+006 1.372e+010 1.000e+000 9.855e-003 1.452e-004 
1.575e-004 1.775e+006 1.373e+010 1.000e+000 9.867e-003 1.452e-004 
1.575e-004 1.779e+006 1.373e+010 1.000e+000 9.845e-003 1.452e-004 
1.576e-004 1.784e+006 1.373e+010 1.000e+000 9.783e-003 1.452e-004 
1.576e-004 1.788e+006 1.373e+010 1.000e+000 9.836e-003 1.452e-004 
1.576e-004 1.793e+006 1.374e+010 1.000e+000 9.785e-003 1.452e-004 
1.577e-004 1.797e+006 1.374e+010 1.000e+000 9.808e-003 1.452e-004 
1.577e-004 1.802e+006 1.374e+010 1.000e+000 9.891e-003 1.453e-004 
1.578e-004 1.804e+006 1.374e+010 1.000e+000 9.735e-003 1.453e-004 
1.578e-004 1.807e+006 1.374e+010 1.000e+000 9.853e-003 1.453e-004 
1.578e-004 1.810e+006 1.375e+010 1.000e+000 9.842e-003 1.453e-004 
1.579e-004 1.813e+006 1.375e+010 1.000e+000 9.637e-003 1.453e-004 
1.579e-004 1.815e+006 1.376e+010 1.000e+000 9.731e-003 1.454e-004 
1.579e-004 1.818e+006 1.376e+010 1.000e+000 9.820e-003 1.454e-004 
1.580e-004 1.821e+006 1.377e+010 1.000e+000 9.747e-003 1.454e-004 
1.580e-004 1.824e+006 1.377e+010 1.000e+000 9.825e-003 1.454e-004 
1.581e-004 1.827e+006 1.378e+010 1.000e+000 9.872e-003 1.454e-004 
1.581e-004 1.829e+006 1.378e+010 1.000e+000 9.774e-003 1.454e-004 
1.581e-004 1.832e+006 1.379e+010 1.000e+000 9.781e-003 1.455e-004 
1.582e-004 1.835e+006 1.380e+010 1.000e+000 9.674e-003 1.455e-004 
1.582e-004 1.835e+006 1.375e+010 1.000e+000 1.021e-002 1.455e-004 
1.583e-004 1.832e+006 1.371e+010 1.000e+000 1.019e-002 1.456e-004 
1.583e-004 1.830e+006 1.369e+010 1.000e+000 1.007e-002 1.456e-004 
1.583e-004 1.826e+006 1.368e+010 1.000e+000 1.010e-002 1.457e-004 
1.584e-004 1.822e+006 1.368e+010 1.000e+000 1.029e-002 1.458e-004 
1.584e-004 1.818e+006 1.368e+010 1.000e+000 1.037e-002 1.458e-004 
1.585e-004 1.814e+006 1.368e+010 1.000e+000 1.061e-002 1.459e-004 
1.585e-004 1.810e+006 1.368e+010 1.000e+000 1.053e-002 1.460e-004 
1.585e-004 1.806e+006 1.368e+010 1.000e+000 1.069e-002 1.460e-004 
1.586e-004 1.802e+006 1.368e+010 1.000e+000 1.066e-002 1.461e-004 
1.586e-004 1.798e+006 1.369e+010 1.000e+000 1.061e-002 1.462e-004 
1.586e-004 1.795e+006 1.365e+010 1.000e+000 1.104e-002 1.462e-004 
1.587e-004 1.789e+006 1.362e+010 1.000e+000 1.082e-002 1.463e-004 
1.587e-004 1.784e+006 1.360e+010 1.000e+000 1.062e-002 1.464e-004 
1.588e-004 1.780e+006 1.360e+010 1.000e+000 1.074e-002 1.464e-004 
1.588e-004 1.777e+006 1.359e+010 1.000e+000 1.043e-002 1.465e-004 
1.588e-004 1.774e+006 1.359e+010 1.000e+000 1.042e-002 1.466e-004 
1.589e-004 1.771e+006 1.359e+010 1.000e+000 1.045e-002 1.466e-004 
1.589e-004 1.769e+006 1.358e+010 1.000e+000 1.034e-002 1.467e-004 
1.590e-004 1.765e+006 1.358e+010 1.000e+000 1.050e-002 1.467e-004 
1.590e-004 1.757e+006 1.354e+010 1.000e+000 1.120e-002 1.468e-004 
1.590e-004 1.747e+006 1.352e+010 1.000e+000 1.070e-002 1.469e-004 
1.591e-004 1.738e+006 1.349e+010 1.000e+000 1.070e-002 1.470e-004 
1.591e-004 1.728e+006 1.348e+010 1.000e+000 1.058e-002 1.472e-004 
1.591e-004 1.719e+006 1.347e+010 1.000e+000 1.058e-002 1.473e-004 
1.592e-004 1.710e+006 1.346e+010 1.000e+000 1.046e-002 1.474e-004 
1.592e-004 1.702e+006 1.345e+010 1.000e+000 1.098e-002 1.475e-004 
1.593e-004 1.696e+006 1.344e+010 1.000e+000 1.072e-002 1.475e-004 
1.593e-004 1.693e+006 1.344e+010 1.000e+000 1.058e-002 1.476e-004 
1.593e-004 1.690e+006 1.343e+010 1.000e+000 1.047e-002 1.476e-004 
1.594e-004 1.689e+006 1.343e+010 1.000e+000 1.039e-002 1.477e-004 
1.594e-004 1.689e+006 1.343e+010 1.000e+000 1.073e-002 1.477e-004 
1.595e-004 1.690e+006 1.343e+010 1.000e+000 9.984e-003 1.478e-004 
1.595e-004 1.692e+006 1.343e+010 1.000e+000 1.032e-002 1.478e-004 
1.595e-004 1.694e+006 1.343e+010 1.000e+000 1.024e-002 1.478e-004 
1.596e-004 1.697e+006 1.343e+010 1.000e+000 1.030e-002 1.478e-004 
1.596e-004 1.699e+006 1.343e+010 1.000e+000 1.013e-002 1.479e-004 
1.596e-004 1.700e+006 1.343e+010 1.000e+000 1.014e-002 1.479e-004 
1.597e-004 1.702e+006 1.343e+010 1.000e+000 1.010e-002 1.479e-004 
1.597e-004 1.704e+006 1.344e+010 1.000e+000 1.005e-002 1.479e-004 
1.598e-004 1.706e+006 1.344e+010 1.000e+000 9.804e-003 1.480e-004 
1.598e-004 1.709e+006 1.344e+010 1.000e+000 9.950e-003 1.480e-004 
1.598e-004 1.712e+006 1.345e+010 1.000e+000 9.852e-003 1.480e-004 
1.599e-004 1.714e+006 1.345e+010 1.000e+000 9.706e-003 1.480e-004 
1.599e-004 1.717e+006 1.345e+010 1.000e+000 9.767e-003 1.480e-004 
1.600e-004 1.718e+006 1.345e+010 1.000e+000 9.636e-003 1.481e-004 
1.600e-004 1.719e+006 1.346e+010 1.000e+000 9.778e-003 1.481e-004 
1.600e-004 1.720e+006 1.346e+010 1.000e+000 9.823e-003 1.481e-004 
1.601e-004 1.721e+006 1.347e+010 1.000e+000 9.724e-003 1.482e-004 
1.601e-004 1.722e+006 1.347e+010 1.000e+000 9.671e-003 1.482e-004 
1.602e-004 1.723e+006 1.348e+010 1.000e+000 9.720e-003 1.482e-004 
1.602e-004 1.722e+006 1.342e+010 1.000e+000 1.022e-002 1.483e-004 
1.602e-004 1.720e+006 1.341e+010 1.000e+000 1.003e-002 1.483e-004 
1.603e-004 1.718e+006 1.341e+010 1.000e+000 1.017e-002 1.484e-004 
1.603e-004 1.715e+006 1.341e+010 1.000e+000 9.884e-003 1.484e-004 
1.603e-004 1.713e+006 1.341e+010 1.000e+000 9.837e-003 1.485e-004 
1.604e-004 1.711e+006 1.342e+010 1.000e+000 9.693e-003 1.485e-004 
1.604e-004 1.709e+006 1.342e+010 1.000e+000 9.685e-003 1.486e-004 
1.605e-004 1.708e+006 1.342e+010 1.000e+000 9.677e-003 1.486e-004 
1.605e-004 1.706e+006 1.343e+010 1.000e+000 9.704e-003 1.487e-004 
1.605e-004 1.704e+006 1.344e+010 1.000e+000 9.711e-003 1.488e-004 
1.606e-004 1.701e+006 1.344e+010 1.000e+000 9.826e-003 1.488e-004 
1.606e-004 1.699e+006 1.345e+010 1.000e+000 9.737e-003 1.489e-004 
1.607e-004 1.697e+006 1.345e+010 1.000e+000 9.674e-003 1.489e-004 
1.607e-004 1.694e+006 1.346e+010 1.000e+000 9.654e-003 1.490e-004 
1.607e-004 1.692e+006 1.347e+010 1.000e+000 9.804e-003 1.490e-004 
1.608e-004 1.690e+006 1.348e+010 1.000e+000 9.685e-003 1.491e-004 
1.608e-004 1.687e+006 1.348e+010 1.000e+000 9.715e-003 1.491e-004 
1.608e-004 1.685e+006 1.349e+010 1.000e+000 9.708e-003 1.492e-004 
1.609e-004 1.683e+006 1.350e+010 1.000e+000 9.828e-003 1.492e-004 
1.609e-004 1.681e+006 1.351e+010 1.000e+000 9.779e-003 1.493e-004 
1.610e-004 1.680e+006 1.352e+010 1.000e+000 1.000e-002 1.493e-004 
1.610e-004 1.679e+006 1.352e+010 1.000e+000 9.988e-003 1.494e-004 
1.610e-004 1.679e+006 1.353e+010 1.000e+000 9.833e-003 1.494e-004 
1.611e-004 1.680e+006 1.354e+010 1.000e+000 9.867e-003 1.495e-004 
1.611e-004 1.681e+006 1.354e+010 1.000e+000 9.987e-003 1.495e-004 
1.612e-004 1.682e+006 1.355e+010 1.000e+000 9.812e-003 1.495e-004 
1.612e-004 1.684e+006 1.356e+010 1.000e+000 9.923e-003 1.495e-004 
1.612e-004 1.685e+006 1.356e+010 1.000e+000 9.865e-003 1.496e-004 
1.613e-004 1.687e+006 1.357e+010 1.000e+000 9.821e-003 1.496e-004 
1.613e-004 1.689e+006 1.358e+010 1.000e+000 9.964e-003 1.496e-004 
1.613e-004 1.691e+006 1.358e+010 1.000e+000 9.927e-003 1.497e-004 
1.614e-004 1.693e+006 1.359e+010 1.000e+000 9.827e-003 1.497e-004 
1.614e-004 1.695e+006 1.360e+010 1.000e+000 9.934e-003 1.497e-004 
1.615e-004 1.697e+006 1.360e+010 1.000e+000 1.005e-002 1.497e-004 
1.615e-004 1.700e+006 1.361e+010 1.000e+000 9.967e-003 1.497e-004 
1.615e-004 1.703e+006 1.361e+010 1.000e+000 9.999e-003 1.498e-004 
1.616e-004 1.706e+006 1.362e+010 1.000e+000 9.946e-003 1.498e-004 
1.616e-004 1.709e+006 1.362e+010 1.000e+000 9.934e-003 1.498e-004 
1.617e-004 1.712e+006 1.363e+010 1.000e+000 9.985e-003 1.498e-004 
1.617e-004 1.714e+006 1.363e+010 1.000e+000 9.952e-003 1.498e-004 
1.617e-004 1.716e+006 1.363e+010 1.000e+000 9.883e-003 1.499e-004 
1.618e-004 1.718e+006 1.363e+010 1.000e+000 9.927e-003 1.499e-004 
1.618e-004 1.719e+006 1.364e+010 1.000e+000 9.927e-003 1.499e-004 
1.619e-004 1.721e+006 1.365e+010 1.000e+000 9.856e-003 1.499e-004 
1.619e-004 1.722e+006 1.365e+010 1.000e+000 9.916e-003 1.500e-004 
1.619e-004 1.723e+006 1.366e+010 1.000e+000 1.005e-002 1.500e-004 
1.620e-004 1.725e+006 1.367e+010 1.000e+000 9.864e-003 1.500e-004 
1.620e-004 1.727e+006 1.367e+010 1.000e+000 9.891e-003 1.501e-004 
1.620e-004 1.730e+006 1.368e+010 1.000e+000 9.948e-003 1.501e-004 
1.621e-004 1.732e+006 1.368e+010 1.000e+000 9.840e-003 1.501e-004 
1.621e-004 1.735e+006 1.369e+010 1.000e+000 9.866e-003 1.501e-004 
1.622e-004 1.738e+006 1.369e+010 1.000e+000 9.885e-003 1.501e-004 
1.622e-004 1.742e+006 1.370e+010 1.000e+000 9.950e-003 1.502e-004 
1.622e-004 1.745e+006 1.370e+010 1.000e+000 9.864e-003 1.502e-004 
1.623e-004 1.749e+006 1.370e+010 1.000e+000 9.860e-003 1.502e-004 
1.623e-004 1.752e+006 1.371e+010 1.000e+000 9.863e-003 1.502e-004 
1.624e-004 1.756e+006 1.371e+010 1.000e+000 9.855e-003 1.502e-004 
1.624e-004 1.760e+006 1.371e+010 1.000e+000 9.876e-003 1.502e-004 
1.624e-004 1.764e+006 1.372e+010 1.000e+000 9.916e-003 1.502e-004 
1.625e-004 1.768e+006 1.372e+010 1.000e+000 9.857e-003 1.502e-004 
1.625e-004 1.773e+006 1.372e+010 1.000e+000 9.872e-003 1.502e-004 
1.625e-004 1.777e+006 1.373e+010 1.000e+000 9.894e-003 1.503e-004 
1.626e-004 1.781e+006 1.373e+010 1.000e+000 9.840e-003 1.503e-004 
1.626e-004 1.786e+006 1.373e+010 1.000e+000 9.888e-003 1.503e-004 
1.627e-004 1.790e+006 1.373e+010 1.000e+000 9.902e-003 1.503e-004 
1.627e-004 1.795e+006 1.374e+010 1.000e+000 9.834e-003 1.503e-004 
1.627e-004 1.799e+006 1.374e+010 1.000e+000 9.891e-003 1.503e-004 
1.628e-004 1.804e+006 1.374e+010 1.000e+000 9.871e-003 1.503e-004 
1.628e-004 1.808e+006 1.374e+010 1.000e+000 9.835e-003 1.503e-004 
1.629e-004 1.812e+006 1.374e+010 1.000e+000 9.921e-003 1.503e-004 
1.629e-004 1.815e+006 1.374e+010 1.000e+000 9.850e-003 1.503e-004 
1.629e-004 1.818e+006 1.375e+010 1.000e+000 9.794e-003 1.504e-004 
1.630e-004 1.820e+006 1.375e+010 1.000e+000 9.843e-003 1.504e-004 
1.630e-004 1.823e+006 1.376e+010 1.000e+000 9.876e-003 1.504e-004 
1.630e-004 1.826e+006 1.376e+010 1.000e+000 9.825e-003 1.504e-004 
1.631e-004 1.829e+006 1.377e+010 1.000e+000 9.820e-003 1.504e-004 
1.631e-004 1.832e+006 1.377e+010 1.000e+000 9.788e-003 1.505e-004 
1.632e-004 1.835e+006 1.378e+010 1.000e+000 9.751e-003 1.505e-004 
1.632e-004 1.838e+006 1.378e+010 1.000e+000 9.816e-003 1.505e-004 
1.632e-004 1.840e+006 1.379e+010 1.000e+000 9.863e-003 1.505e-004 
1.633e-004 1.843e+006 1.380e+010 1.000e+000 9.795e-003 1.505e-004 
1.633e-004 1.845e+006 1.380e+010 1.000e+000 9.806e-003 1.506e-004 
1.634e-004 1.843e+006 1.372e+010 1.000e+000 1.033e-002 1.506e-004 
1.634e-004 1.841e+006 1.370e+010 1.000e+000 1.015e-002 1.507e-004 
1.634e-004 1.837e+006 1.368e+010 1.000e+000 1.009e-002 1.507e-004 
1.635e-004 1.834e+006 1.368e+010 1.000e+000 1.015e-002 1.508e-004 
1.635e-004 1.830e+006 1.368e+010 1.000e+000 1.029e-002 1.509e-004 
1.636e-004 1.826e+006 1.368e+010 1.000e+000 1.038e-002 1.509e-004 
1.636e-004 1.821e+006 1.368e+010 1.000e+000 1.042e-002 1.510e-004 
1.636e-004 1.817e+006 1.368e+010 1.000e+000 1.040e-002 1.511e-004 
1.637e-004 1.813e+006 1.368e+010 1.000e+000 1.042e-002 1.511e-004 
1.637e-004 1.809e+006 1.369e+010 1.000e+000 1.052e-002 1.512e-004 
1.637e-004 1.806e+006 1.369e+010 1.000e+000 1.057e-002 1.513e-004 
1.638e-004 1.801e+006 1.364e+010 1.000e+000 1.086e-002 1.513e-004 
1.638e-004 1.796e+006 1.362e+010 1.000e+000 1.079e-002 1.514e-004 
1.639e-004 1.792e+006 1.362e+010 1.000e+000 1.074e-002 1.515e-004 
1.639e-004 1.789e+006 1.360e+010 1.000e+000 1.090e-002 1.515e-004 
1.639e-004 1.786e+006 1.359e+010 1.000e+000 1.064e-002 1.516e-004 
1.640e-004 1.783e+006 1.359e+010 1.000e+000 1.054e-002 1.516e-004 
1.640e-004 1.780e+006 1.359e+010 1.000e+000 1.054e-002 1.517e-004 
1.641e-004 1.778e+006 1.359e+010 1.000e+000 1.032e-002 1.518e-004 
1.641e-004 1.774e+006 1.356e+010 1.000e+000 1.127e-002 1.518e-004 
1.641e-004 1.764e+006 1.353e+010 1.000e+000 1.095e-002 1.519e-004 
1.642e-004 1.754e+006 1.351e+010 1.000e+000 1.085e-002 1.520e-004 
1.642e-004 1.744e+006 1.349e+010 1.000e+000 1.062e-002 1.521e-004 
1.642e-004 1.734e+006 1.347e+010 1.000e+000 1.077e-002 1.522e-004 
1.643e-004 1.725e+006 1.346e+010 1.000e+000 1.073e-002 1.523e-004 
1.643e-004 1.717e+006 1.346e+010 1.000e+000 1.074e-002 1.524e-004 
1.644e-004 1.709e+006 1.345e+010 1.000e+000 1.104e-002 1.525e-004 
1.644e-004 1.705e+006 1.344e+010 1.000e+000 1.080e-002 1.526e-004 
1.644e-004 1.702e+006 1.343e+010 1.000e+000 1.076e-002 1.527e-004 
1.645e-004 1.700e+006 1.343e+010 1.000e+000 1.052e-002 1.527e-004 
1.645e-004 1.699e+006 1.343e+010 1.000e+000 1.006e-002 1.528e-004 
1.646e-004 1.700e+006 1.343e+010 1.000e+000 1.012e-002 1.528e-004 
1.646e-004 1.702e+006 1.343e+010 1.000e+000 1.013e-002 1.528e-004 
1.646e-004 1.704e+006 1.343e+010 1.000e+000 9.926e-003 1.528e-004 
1.647e-004 1.706e+006 1.343e+010 1.000e+000 1.028e-002 1.529e-004 
1.647e-004 1.708e+006 1.343e+010 1.000e+000 1.043e-002 1.529e-004 
1.647e-004 1.710e+006 1.343e+010 1.000e+000 1.023e-002 1.529e-004 
1.648e-004 1.713e+006 1.344e+010 1.000e+000 1.034e-002 1.529e-004 
1.648e-004 1.716e+006 1.344e+010 1.000e+000 1.057e-002 1.530e-004 
1.649e-004 1.718e+006 1.343e+010 1.000e+000 9.833e-003 1.530e-004 
1.649e-004 1.719e+006 1.344e+010 1.000e+000 9.776e-003 1.530e-004 
1.649e-004 1.722e+006 1.344e+010 1.000e+000 9.798e-003 1.530e-004 
1.650e-004 1.724e+006 1.345e+010 1.000e+000 9.816e-003 1.531e-004 
1.650e-004 1.727e+006 1.345e+010 1.000e+000 9.748e-003 1.531e-004 
1.651e-004 1.730e+006 1.345e+010 1.000e+000 9.856e-003 1.531e-004 
1.651e-004 1.730e+006 1.345e+010 1.000e+000 9.877e-003 1.531e-004 
1.651e-004 1.731e+006 1.346e+010 1.000e+000 9.701e-003 1.532e-004 
1.652e-004 1.732e+006 1.346e+010 1.000e+000 9.736e-003 1.532e-004 
1.652e-004 1.733e+006 1.347e+010 1.000e+000 9.759e-003 1.532e-004 
1.653e-004 1.734e+006 1.347e+010 1.000e+000 9.739e-003 1.533e-004 
1.653e-004 1.735e+006 1.348e+010 1.000e+000 9.771e-003 1.533e-004 
1.653e-004 1.734e+006 1.342e+010 1.000e+000 1.043e-002 1.533e-004 
1.654e-004 1.732e+006 1.341e+010 1.000e+000 1.002e-002 1.534e-004 
1.654e-004 1.730e+006 1.341e+010 1.000e+000 1.008e-002 1.534e-004 
1.654e-004 1.728e+006 1.341e+010 1.000e+000 1.012e-002 1.535e-004 
1.655e-004 1.726e+006 1.341e+010 1.000e+000 9.724e-003 1.535e-004 
1.655e-004 1.724e+006 1.342e+010 1.000e+000 9.799e-003 1.536e-004 
1.656e-004 1.722e+006 1.342e+010 1.000e+000 9.885e-003 1.536e-004 
1.656e-004 1.720e+006 1.343e+010 1.000e+000 9.809e-003 1.537e-004 
1.656e-004 1.718e+006 1.343e+010 1.000e+000 9.862e-003 1.538e-004 
1.657e-004 1.716e+006 1.344e+010 1.000e+000 9.826e-003 1.538e-004 
1.657e-004 1.714e+006 1.344e+010 1.000e+000 9.809e-003 1.539e-004 
1.658e-004 1.712e+006 1.345e+010 1.000e+000 9.829e-003 1.539e-004 
1.658e-004 1.710e+006 1.345e+010 1.000e+000 9.910e-003 1.540e-004 
1.658e-004 1.707e+006 1.346e+010 1.000e+000 9.807e-003 1.540e-004 
1.659e-004 1.705e+006 1.347e+010 1.000e+000 9.833e-003 1.541e-004 
1.659e-004 1.702e+006 1.348e+010 1.000e+000 9.813e-003 1.541e-004 
1.659e-004 1.700e+006 1.348e+010 1.000e+000 9.714e-003 1.542e-004 
1.660e-004 1.698e+006 1.349e+010 1.000e+000 9.850e-003 1.542e-004 
1.660e-004 1.696e+006 1.350e+010 1.000e+000 1.001e-002 1.543e-004 
1.661e-004 1.694e+006 1.351e+010 1.000e+000 9.856e-003 1.543e-004 
1.661e-004 1.692e+006 1.352e+010 1.000e+000 9.923e-003 1.544e-004 
1.661e-004 1.691e+006 1.352e+010 1.000e+000 1.016e-002 1.544e-004 
1.662e-004 1.691e+006 1.353e+010 1.000e+000 9.828e-003 1.545e-004 
1.662e-004 1.692e+006 1.354e+010 1.000e+000 1.006e-002 1.545e-004 
1.663e-004 1.693e+006 1.354e+010 1.000e+000 1.010e-002 1.545e-004 
1.663e-004 1.694e+006 1.355e+010 1.000e+000 9.956e-003 1.546e-004 
1.663e-004 1.695e+006 1.356e+010 1.000e+000 1.001e-002 1.546e-004 
1.664e-004 1.697e+006 1.356e+010 1.000e+000 1.006e-002 1.546e-004 
1.664e-004 1.699e+006 1.357e+010 1.000e+000 9.990e-003 1.547e-004 
1.664e-004 1.701e+006 1.358e+010 1.000e+000 1.012e-002 1.547e-004 
1.665e-004 1.703e+006 1.358e+010 1.000e+000 1.022e-002 1.547e-004 
1.665e-004 1.704e+006 1.359e+010 1.000e+000 1.006e-002 1.547e-004 
1.666e-004 1.706e+006 1.360e+010 1.000e+000 1.027e-002 1.548e-004 
1.666e-004 1.709e+006 1.361e+010 1.000e+000 1.031e-002 1.548e-004 
1.666e-004 1.712e+006 1.361e+010 1.000e+000 1.020e-002 1.548e-004 
1.667e-004 1.715e+006 1.362e+010 1.000e+000 1.032e-002 1.548e-004 
1.667e-004 1.718e+006 1.362e+010 1.000e+000 1.028e-002 1.548e-004 
1.668e-004 1.721e+006 1.363e+010 1.000e+000 1.018e-002 1.549e-004 
1.668e-004 1.723e+006 1.363e+010 1.000e+000 1.023e-002 1.549e-004 
1.668e-004 1.725e+006 1.363e+010 1.000e+000 1.018e-002 1.549e-004 
1.669e-004 1.727e+006 1.363e+010 1.000e+000 1.029e-002 1.549e-004 
1.669e-004 1.729e+006 1.364e+010 1.000e+000 1.020e-002 1.550e-004 
1.670e-004 1.730e+006 1.365e+010 1.000e+000 1.026e-002 1.550e-004 
1.670e-004 1.732e+006 1.365e+010 1.000e+000 1.015e-002 1.550e-004 
1.670e-004 1.733e+006 1.366e+010 1.000e+000 1.014e-002 1.550e-004 
1.671e-004 1.734e+006 1.367e+010 1.000e+000 1.029e-002 1.551e-004 
1.671e-004 1.736e+006 1.367e+010 1.000e+000 1.029e-002 1.551e-004 
1.671e-004 1.738e+006 1.368e+010 1.000e+000 1.013e-002 1.551e-004 
1.672e-004 1.741e+006 1.368e+010 1.000e+000 1.020e-002 1.551e-004 
1.672e-004 1.744e+006 1.369e+010 1.000e+000 1.023e-002 1.552e-004 
1.673e-004 1.747e+006 1.369e+010 1.000e+000 1.012e-002 1.552e-004 
1.673e-004 1.750e+006 1.370e+010 1.000e+000 1.019e-002 1.552e-004 
1.673e-004 1.753e+006 1.370e+010 1.000e+000 1.024e-002 1.552e-004 
1.674e-004 1.757e+006 1.371e+010 1.000e+000 1.011e-002 1.552e-004 
1.674e-004 1.761e+006 1.371e+010 1.000e+000 1.019e-002 1.552e-004 
1.675e-004 1.764e+006 1.371e+010 1.000e+000 1.022e-002 1.552e-004 
1.675e-004 1.768e+006 1.372e+010 1.000e+000 1.012e-002 1.553e-004 
1.675e-004 1.772e+006 1.372e+010 1.000e+000 1.019e-002 1.553e-004 
1.676e-004 1.777e+006 1.372e+010 1.000e+000 1.023e-002 1.553e-004 
1.676e-004 1.781e+006 1.373e+010 1.000e+000 1.013e-002 1.553e-004 
1.676e-004 1.785e+006 1.373e+010 1.000e+000 1.021e-002 1.553e-004 
1.677e-004 1.789e+006 1.373e+010 1.000e+000 1.024e-002 1.553e-004 
1.677e-004 1.794e+006 1.374e+010 1.000e+000 1.012e-002 1.553e-004 
1.678e-004 1.798e+006 1.374e+010 1.000e+000 1.021e-002 1.553e-004 
1.678e-004 1.803e+006 1.374e+010 1.000e+000 1.025e-002 1.553e-004 
1.678e-004 1.807e+006 1.374e+010 1.000e+000 1.014e-002 1.553e-004 
1.679e-004 1.812e+006 1.375e+010 1.000e+000 1.021e-002 1.553e-004 
1.679e-004 1.815e+006 1.374e+010 1.000e+000 1.029e-002 1.554e-004 
1.680e-004 1.817e+006 1.375e+010 1.000e+000 1.016e-002 1.554e-004 
1.680e-004 1.820e+006 1.375e+010 1.000e+000 1.022e-002 1.554e-004 
1.680e-004 1.823e+006 1.376e+010 1.000e+000 1.026e-002 1.554e-004 
1.681e-004 1.826e+006 1.376e+010 1.000e+000 1.017e-002 1.554e-004 
1.681e-004 1.829e+006 1.377e+010 1.000e+000 1.021e-002 1.555e-004 
1.681e-004 1.831e+006 1.377e+010 1.000e+000 1.027e-002 1.555e-004 
1.682e-004 1.834e+006 1.378e+010 1.000e+000 1.019e-002 1.555e-004 
1.682e-004 1.837e+006 1.378e+010 1.000e+000 1.022e-002 1.555e-004 
1.683e-004 1.840e+006 1.379e+010 1.000e+000 1.026e-002 1.555e-004 
1.683e-004 1.843e+006 1.379e+010 1.000e+000 1.020e-002 1.556e-004 
1.683e-004 1.845e+006 1.380e+010 1.000e+000 9.727e-003 1.556e-004 
1.684e-004 1.847e+006 1.380e+010 1.000e+000 9.798e-003 1.556e-004 
1.684e-004 1.849e+006 1.377e+010 1.000e+000 1.026e-002 1.556e-004 
1.685e-004 1.846e+006 1.372e+010 1.000e+000 1.011e-002 1.557e-004 
1.685e-004 1.843e+006 1.370e+010 1.000e+000 1.012e-002 1.557e-004 
1.685e-004 1.839e+006 1.369e+010 1.000e+000 1.025e-002 1.558e-004 
1.686e-004 1.835e+006 1.368e+010 1.000e+000 1.033e-002 1.559e-004 
1.686e-004 1.831e+006 1.368e+010 1.000e+000 1.050e-002 1.559e-004 
1.687e-004 1.827e+006 1.368e+010 1.000e+000 1.057e-002 1.560e-004 
1.687e-004 1.823e+006 1.368e+010 1.000e+000 1.074e-002 1.561e-004 
1.687e-004 1.818e+006 1.368e+010 1.000e+000 1.086e-002 1.561e-004 
1.688e-004 1.814e+006 1.369e+010 1.000e+000 1.065e-002 1.562e-004 
1.688e-004 1.811e+006 1.369e+010 1.000e+000 1.073e-002 1.563e-004 
1.688e-004 1.807e+006 1.365e+010 1.000e+000 1.121e-002 1.563e-004 
1.689e-004 1.802e+006 1.363e+010 1.000e+000 1.098e-002 1.564e-004 
1.689e-004 1.798e+006 1.362e+010 1.000e+000 1.071e-002 1.565e-004 
1.690e-004 1.794e+006 1.361e+010 1.000e+000 1.079e-002 1.566e-004 
1.690e-004 1.790e+006 1.360e+010 1.000e+000 1.069e-002 1.566e-004 
1.690e-004 1.787e+006 1.360e+010 1.000e+000 1.066e-002 1.567e-004 
1.691e-004 1.783e+006 1.359e+010 1.000e+000 1.106e-002 1.567e-004 
1.691e-004 1.776e+006 1.356e+010 1.000e+000 1.099e-002 1.568e-004 
1.692e-004 1.768e+006 1.353e+010 1.000e+000 1.105e-002 1.569e-004 
1.692e-004 1.758e+006 1.351e+010 1.000e+000 1.107e-002 1.570e-004 
1.692e-004 1.749e+006 1.349e+010 1.000e+000 1.077e-002 1.571e-004 
1.693e-004 1.739e+006 1.347e+010 1.000e+000 1.106e-002 1.572e-004 
1.693e-004 1.730e+006 1.346e+010 1.000e+000 1.087e-002 1.573e-004 
1.693e-004 1.721e+006 1.345e+010 1.000e+000 1.079e-002 1.574e-004 
1.694e-004 1.712e+006 1.345e+010 1.000e+000 1.085e-002 1.575e-004 
1.694e-004 1.706e+006 1.345e+010 1.000e+000 1.099e-002 1.576e-004 
1.695e-004 1.702e+006 1.344e+010 1.000e+000 1.056e-002 1.577e-004 
1.695e-004 1.699e+006 1.343e+010 1.000e+000 1.085e-002 1.577e-004 
1.695e-004 1.698e+006 1.343e+010 1.000e+000 1.087e-002 1.578e-004 
1.696e-004 1.698e+006 1.343e+010 1.000e+000 1.077e-002 1.578e-004 
1.696e-004 1.699e+006 1.343e+010 1.000e+000 1.032e-002 1.579e-004 
1.697e-004 1.701e+006 1.343e+010 1.000e+000 1.032e-002 1.579e-004 
1.697e-004 1.704e+006 1.343e+010 1.000e+000 1.041e-002 1.579e-004 
1.697e-004 1.706e+006 1.343e+010 1.000e+000 1.059e-002 1.579e-004 
1.698e-004 1.708e+006 1.344e+010 1.000e+000 1.070e-002 1.580e-004 
1.698e-004 1.711e+006 1.344e+010 1.000e+000 1.069e-002 1.580e-004 
1.698e-004 1.712e+006 1.343e+010 1.000e+000 1.096e-002 1.580e-004 
1.699e-004 1.714e+006 1.344e+010 1.000e+000 1.088e-002 1.580e-004 
1.699e-004 1.716e+006 1.344e+010 1.000e+000 1.049e-002 1.581e-004 
1.700e-004 1.718e+006 1.344e+010 1.000e+000 1.061e-002 1.581e-004 
1.700e-004 1.720e+006 1.345e+010 1.000e+000 1.014e-002 1.581e-004 
1.700e-004 1.723e+006 1.345e+010 1.000e+000 1.007e-002 1.581e-004 
1.701e-004 1.725e+006 1.345e+010 1.000e+000 1.028e-002 1.581e-004 
1.701e-004 1.726e+006 1.345e+010 1.000e+000 1.018e-002 1.582e-004 
1.702e-004 1.727e+006 1.346e+010 1.000e+000 9.972e-003 1.582e-004 
1.702e-004 1.728e+006 1.346e+010 1.000e+000 1.011e-002 1.582e-004 
1.702e-004 1.729e+006 1.347e+010 1.000e+000 1.016e-002 1.583e-004 
1.703e-004 1.730e+006 1.347e+010 1.000e+000 9.995e-003 1.583e-004 
1.703e-004 1.731e+006 1.348e+010 1.000e+000 1.013e-002 1.583e-004 
1.704e-004 1.732e+006 1.345e+010 1.000e+000 1.087e-002 1.584e-004 
1.704e-004 1.730e+006 1.341e+010 1.000e+000 1.064e-002 1.584e-004 
1.704e-004 1.728e+006 1.341e+010 1.000e+000 1.032e-002 1.585e-004 
1.705e-004 1.726e+006 1.341e+010 1.000e+000 1.031e-002 1.585e-004 
1.705e-004 1.724e+006 1.341e+010 1.000e+000 1.006e-002 1.586e-004 
1.705e-004 1.722e+006 1.342e+010 1.000e+000 9.939e-003 1.586e-004 
1.706e-004 1.720e+006 1.342e+010 1.000e+000 1.004e-002 1.587e-004 
1.706e-004 1.718e+006 1.343e+010 1.000e+000 1.012e-002 1.587e-004 
1.707e-004 1.716e+006 1.343e+010 1.000e+000 9.967e-003 1.588e-004 
1.707e-004 1.714e+006 1.343e+010 1.000e+000 9.978e-003 1.588e-004 
1.707e-004 1.711e+006 1.344e+010 1.000e+000 9.991e-003 1.589e-004 
1.708e-004 1.709e+006 1.345e+010 1.000e+000 1.001e-002 1.590e-004 
1.708e-004 1.707e+006 1.345e+010 1.000e+000 1.006e-002 1.590e-004 
1.709e-004 1.705e+006 1.346e+010 1.000e+000 1.010e-002 1.591e-004 
1.709e-004 1.702e+006 1.347e+010 1.000e+000 9.974e-003 1.591e-004 
1.709e-004 1.700e+006 1.347e+010 1.000e+000 1.013e-002 1.592e-004 
1.710e-004 1.697e+006 1.348e+010 1.000e+000 1.017e-002 1.592e-004 
1.710e-004 1.695e+006 1.349e+010 1.000e+000 1.014e-002 1.593e-004 
1.710e-004 1.693e+006 1.350e+010 1.000e+000 1.023e-002 1.593e-004 
1.711e-004 1.691e+006 1.350e+010 1.000e+000 1.006e-002 1.594e-004 
1.711e-004 1.690e+006 1.351e+010 1.000e+000 1.006e-002 1.594e-004 
1.712e-004 1.689e+006 1.352e+010 1.000e+000 1.032e-002 1.595e-004 
1.712e-004 1.689e+006 1.353e+010 1.000e+000 1.013e-002 1.595e-004 
1.712e-004 1.689e+006 1.354e+010 1.000e+000 9.872e-003 1.596e-004 
1.713e-004 1.690e+006 1.354e+010 1.000e+000 9.903e-003 1.596e-004 
1.713e-004 1.691e+006 1.355e+010 1.000e+000 1.017e-002 1.596e-004 
1.714e-004 1.692e+006 1.356e+010 1.000e+000 1.004e-002 1.596e-004 
1.714e-004 1.694e+006 1.356e+010 1.000e+000 1.006e-002 1.597e-004 
1.714e-004 1.695e+006 1.357e+010 1.000e+000 1.024e-002 1.597e-004 
1.715e-004 1.697e+006 1.358e+010 1.000e+000 1.011e-002 1.597e-004 
1.715e-004 1.699e+006 1.358e+010 1.000e+000 1.004e-002 1.598e-004 
1.715e-004 1.701e+006 1.359e+010 1.000e+000 1.017e-002 1.598e-004 
1.716e-004 1.703e+006 1.360e+010 1.000e+000 1.020e-002 1.598e-004 
1.716e-004 1.705e+006 1.360e+010 1.000e+000 1.026e-002 1.598e-004 
1.717e-004 1.708e+006 1.361e+010 1.000e+000 1.030e-002 1.598e-004 
1.717e-004 1.711e+006 1.361e+010 1.000e+000 1.014e-002 1.599e-004 
1.717e-004 1.714e+006 1.362e+010 1.000e+000 1.015e-002 1.599e-004 
1.718e-004 1.717e+006 1.362e+010 1.000e+000 1.016e-002 1.599e-004 
1.718e-004 1.720e+006 1.363e+010 1.000e+000 1.021e-002 1.599e-004 
1.719e-004 1.722e+006 1.363e+010 1.000e+000 1.016e-002 1.599e-004 
1.719e-004 1.723e+006 1.363e+010 1.000e+000 1.012e-002 1.600e-004 
1.719e-004 1.725e+006 1.364e+010 1.000e+000 1.005e-002 1.600e-004 
1.720e-004 1.726e+006 1.364e+010 1.000e+000 1.010e-002 1.600e-004 
1.720e-004 1.728e+006 1.365e+010 1.000e+000 1.010e-002 1.601e-004 
1.721e-004 1.729e+006 1.366e+010 1.000e+000 1.012e-002 1.601e-004 
1.721e-004 1.730e+006 1.366e+010 1.000e+000 1.009e-002 1.601e-004 
1.721e-004 1.732e+006 1.367e+010 1.000e+000 1.008e-002 1.601e-004 
1.722e-004 1.734e+006 1.367e+010 1.000e+000 1.011e-002 1.602e-004 
1.722e-004 1.737e+006 1.368e+010 1.000e+000 1.006e-002 1.602e-004 
1.722e-004 1.739e+006 1.368e+010 1.000e+000 1.009e-002 1.602e-004 
1.723e-004 1.742e+006 1.369e+010 1.000e+000 1.009e-002 1.602e-004 
1.723e-004 1.746e+006 1.369e+010 1.000e+000 1.003e-002 1.602e-004 
1.724e-004 1.749e+006 1.370e+010 1.000e+000 1.003e-002 1.603e-004 
1.724e-004 1.752e+006 1.370e+010 1.000e+000 1.002e-002 1.603e-004 
1.724e-004 1.756e+006 1.371e+010 1.000e+000 1.002e-002 1.603e-004 
1.725e-004 1.760e+006 1.371e+010 1.000e+000 1.006e-002 1.603e-004 
1.725e-004 1.764e+006 1.371e+010 1.000e+000 1.006e-002 1.603e-004 
1.726e-004 1.768e+006 1.372e+010 1.000e+000 9.970e-003 1.603e-004 
1.726e-004 1.772e+006 1.372e+010 1.000e+000 1.000e-002 1.603e-004 
1.726e-004 1.776e+006 1.372e+010 1.000e+000 9.993e-003 1.603e-004 
1.727e-004 1.780e+006 1.373e+010 1.000e+000 9.970e-003 1.604e-004 
1.727e-004 1.784e+006 1.373e+010 1.000e+000 9.993e-003 1.604e-004 
1.727e-004 1.789e+006 1.373e+010 1.000e+000 9.961e-003 1.604e-004 
1.728e-004 1.793e+006 1.374e+010 1.000e+000 9.924e-003 1.604e-004 
1.728e-004 1.797e+006 1.374e+010 1.000e+000 9.935e-003 1.604e-004 
1.729e-004 1.802e+006 1.374e+010 1.000e+000 9.913e-003 1.604e-004 
1.729e-004 1.806e+006 1.374e+010 1.000e+000 1.000e-002 1.604e-004 
1.729e-004 1.808e+006 1.374e+010 1.000e+000 9.902e-003 1.604e-004 
1.730e-004 1.811e+006 1.375e+010 1.000e+000 1.002e-002 1.604e-004 
1.730e-004 1.814e+006 1.375e+010 1.000e+000 9.928e-003 1.605e-004 
1.731e-004 1.817e+006 1.376e+010 1.000e+000 9.949e-003 1.605e-004 
1.731e-004 1.819e+006 1.376e+010 1.000e+000 9.940e-003 1.605e-004 
1.731e-004 1.822e+006 1.377e+010 1.000e+000 9.906e-003 1.605e-004 
1.732e-004 1.825e+006 1.377e+010 1.000e+000 9.916e-003 1.605e-004 
1.732e-004 1.828e+006 1.378e+010 1.000e+000 9.911e-003 1.606e-004 
1.732e-004 1.831e+006 1.378e+010 1.000e+000 9.965e-003 1.606e-004 
1.733e-004 1.833e+006 1.379e+010 1.000e+000 9.958e-003 1.606e-004 
1.733e-004 1.836e+006 1.379e+010 1.000e+000 9.985e-003 1.606e-004 
1.734e-004 1.838e+006 1.380e+010 1.000e+000 9.764e-003 1.606e-004 
1.734e-004 1.837e+006 1.373e+010 1.000e+000 1.028e-002 1.607e-004 
1.734e-004 1.834e+006 1.370e+010 1.000e+000 1.026e-002 1.608e-004 
1.735e-004 1.831e+006 1.369e+010 1.000e+000 1.017e-002 1.608e-004 
1.735e-004 1.828e+006 1.368e+010 1.000e+000 1.027e-002 1.609e-004 
1.736e-004 1.824e+006 1.368e+010 1.000e+000 1.042e-002 1.609e-004 
1.736e-004 1.820e+006 1.368e+010 1.000e+000 1.052e-002 1.610e-004 
1.736e-004 1.816e+006 1.368e+010 1.000e+000 1.059e-002 1.611e-004 
1.737e-004 1.811e+006 1.368e+010 1.000e+000 1.030e-002 1.611e-004 
1.737e-004 1.807e+006 1.368e+010 1.000e+000 1.043e-002 1.612e-004 
1.738e-004 1.803e+006 1.368e+010 1.000e+000 1.035e-002 1.613e-004 
1.738e-004 1.800e+006 1.369e+010 1.000e+000 1.034e-002 1.613e-004 
1.738e-004 1.796e+006 1.364e+010 1.000e+000 1.076e-002 1.614e-004 
1.739e-004 1.791e+006 1.363e+010 1.000e+000 1.099e-002 1.615e-004 
