# Supplementary material for: Strain rate dependency of dislocation plasticity
Source: Nat Commun. 2021 Mar 23;12:1845. doi: 10.1038/s41467-021-21939-1 (PMC7988163; doi:10.1038/s41467-021-21939-1)
Supplement: Supplementary file 3 — Supplementary Data 1 [file 41467_2021_21939_MOESM3_ESM.zip › Supplementary Data 1/DDDSimulationSet2/StrainRate=1e0s-1/InitialDislocationDensity=1.4e8m-2.dat]

#strain(1), stress(Pa), dislocation density(m-2), strain rate(s-1), mean dislocation velocity(km/s), plastic strain(1)
1.344e-006 1.910e+005 1.414e+008 1.000e+000 7.790e-003 2.134e-008 
2.649e-006 3.722e+005 1.414e+008 1.000e+000 7.790e-003 7.364e-008 
3.944e-006 5.476e+005 1.414e+008 1.000e+000 7.790e-003 1.553e-007 
5.218e-006 7.160e+005 1.414e+008 1.000e+000 7.790e-003 2.640e-007 
6.477e-006 8.799e+005 1.414e+008 1.000e+000 7.790e-003 3.903e-007 
7.758e-006 1.043e+006 1.414e+008 1.000e+000 7.790e-003 5.451e-007 
9.080e-006 1.207e+006 1.414e+008 1.000e+000 7.790e-003 7.333e-007 
1.046e-005 1.373e+006 1.414e+008 1.000e+000 7.790e-003 9.619e-007 
1.181e-005 1.532e+006 1.414e+008 1.000e+000 7.790e-003 1.216e-006 
1.317e-005 1.687e+006 1.414e+008 1.000e+000 7.790e-003 1.500e-006 
1.452e-005 1.837e+006 1.414e+008 1.000e+000 2.337e-002 1.812e-006 
1.575e-005 1.971e+006 1.414e+008 1.000e+000 2.337e-002 2.117e-006 
1.704e-005 2.108e+006 1.414e+008 1.000e+000 2.337e-002 2.452e-006 
1.838e-005 2.248e+006 1.414e+008 1.000e+000 2.337e-002 2.830e-006 
1.972e-005 2.384e+006 1.414e+008 1.000e+000 2.337e-002 3.232e-006 
2.106e-005 2.515e+006 1.414e+008 1.000e+000 2.337e-002 3.660e-006 
2.229e-005 2.634e+006 1.414e+008 1.000e+000 2.337e-002 4.069e-006 
2.365e-005 2.762e+006 1.414e+008 1.000e+000 2.337e-002 4.540e-006 
2.498e-005 2.885e+006 1.414e+008 1.000e+000 2.337e-002 5.028e-006 
2.624e-005 2.997e+006 1.414e+008 1.000e+000 2.337e-002 5.512e-006 
2.753e-005 3.110e+006 1.414e+008 1.000e+000 2.337e-002 6.016e-006 
2.888e-005 3.226e+006 1.414e+008 1.000e+000 2.337e-002 6.570e-006 
3.023e-005 3.337e+006 1.414e+008 1.000e+000 2.337e-002 7.145e-006 
3.157e-005 3.446e+006 1.414e+008 1.000e+000 2.337e-002 7.730e-006 
3.292e-005 3.554e+006 1.414e+008 1.000e+000 3.895e-002 8.343e-006 
3.427e-005 3.657e+006 1.414e+008 1.000e+000 3.895e-002 8.974e-006 
3.559e-005 3.757e+006 1.414e+008 1.000e+000 3.895e-002 9.605e-006 
3.696e-005 3.857e+006 1.414e+008 1.000e+000 3.895e-002 1.028e-005 
3.826e-005 3.950e+006 1.414e+008 1.000e+000 3.895e-002 1.094e-005 
3.959e-005 4.044e+006 1.414e+008 1.000e+000 3.895e-002 1.162e-005 
4.091e-005 4.133e+006 1.414e+008 1.000e+000 3.895e-002 1.232e-005 
4.221e-005 4.220e+006 1.414e+008 1.000e+000 3.895e-002 1.302e-005 
4.358e-005 4.309e+006 1.414e+008 1.000e+000 3.895e-002 1.377e-005 
4.484e-005 4.389e+006 1.414e+008 1.000e+000 3.895e-002 1.449e-005 
4.623e-005 4.474e+006 1.414e+008 1.000e+000 3.895e-002 1.528e-005 
4.756e-005 4.554e+006 1.414e+008 1.000e+000 3.895e-002 1.606e-005 
4.883e-005 4.630e+006 1.414e+008 1.000e+000 3.895e-002 1.681e-005 
5.019e-005 4.707e+006 1.414e+008 1.000e+000 3.895e-002 1.763e-005 
5.142e-005 4.777e+006 1.414e+008 1.000e+000 3.895e-002 1.839e-005 
5.276e-005 4.850e+006 1.414e+008 1.000e+000 3.895e-002 1.922e-005 
5.404e-005 4.918e+006 1.414e+008 1.000e+000 3.895e-002 2.003e-005 
5.540e-005 4.989e+006 1.414e+008 1.000e+000 3.895e-002 2.089e-005 
5.668e-005 5.054e+006 1.414e+008 1.000e+000 3.895e-002 2.173e-005 
5.805e-005 5.122e+006 1.414e+008 1.000e+000 3.895e-002 2.262e-005 
5.935e-005 5.185e+006 1.414e+008 1.000e+000 3.948e-002 2.349e-005 
6.073e-005 5.250e+006 1.414e+008 1.000e+000 5.426e-002 2.442e-005 
6.201e-005 5.309e+006 1.414e+008 1.000e+000 5.453e-002 2.529e-005 
6.338e-005 5.370e+006 1.414e+008 1.000e+000 5.453e-002 2.623e-005 
6.469e-005 5.427e+006 1.414e+008 1.000e+000 5.453e-002 2.714e-005 
6.607e-005 5.487e+006 1.414e+008 1.000e+000 5.453e-002 2.812e-005 
6.737e-005 5.541e+006 1.414e+008 1.000e+000 5.453e-002 2.904e-005 
6.872e-005 5.596e+006 1.414e+008 1.000e+000 5.453e-002 3.002e-005 
7.002e-005 5.648e+006 1.414e+008 1.000e+000 5.453e-002 3.096e-005 
7.138e-005 5.700e+006 1.414e+008 1.000e+000 5.453e-002 3.196e-005 
7.272e-005 5.751e+006 1.414e+008 1.000e+000 5.453e-002 3.294e-005 
7.403e-005 5.799e+006 1.414e+008 1.000e+000 5.453e-002 3.392e-005 
7.535e-005 5.846e+006 1.414e+008 1.000e+000 5.453e-002 3.491e-005 
7.665e-005 5.892e+006 1.414e+008 1.000e+000 5.453e-002 3.589e-005 
7.800e-005 5.938e+006 1.414e+008 1.000e+000 5.453e-002 3.692e-005 
7.926e-005 5.980e+006 1.414e+008 1.000e+000 5.453e-002 3.789e-005 
8.061e-005 6.024e+006 1.414e+008 1.000e+000 5.453e-002 3.894e-005 
8.182e-005 6.063e+006 1.414e+008 1.000e+000 5.453e-002 3.988e-005 
8.303e-005 6.101e+006 1.414e+008 1.000e+000 5.453e-002 4.083e-005 
8.407e-005 6.133e+006 1.414e+008 1.000e+000 5.453e-002 4.164e-005 
8.515e-005 6.165e+006 1.414e+008 1.000e+000 5.453e-002 4.250e-005 
8.609e-005 6.193e+006 1.414e+008 1.000e+000 5.453e-002 4.325e-005 
8.696e-005 6.219e+006 1.414e+008 1.000e+000 5.453e-002 4.395e-005 
8.777e-005 6.242e+006 1.414e+008 1.000e+000 5.453e-002 4.459e-005 
8.857e-005 6.266e+006 1.414e+008 1.000e+000 5.453e-002 4.524e-005 
8.938e-005 6.288e+006 1.414e+008 1.000e+000 5.453e-002 4.588e-005 
9.020e-005 6.312e+006 1.414e+008 1.000e+000 5.453e-002 4.654e-005 
9.099e-005 6.334e+006 1.414e+008 1.000e+000 5.453e-002 4.718e-005 
9.179e-005 6.355e+006 1.414e+008 1.000e+000 5.453e-002 4.783e-005 
9.260e-005 6.377e+006 1.414e+008 1.000e+000 5.453e-002 4.849e-005 
9.340e-005 6.399e+006 1.414e+008 1.000e+000 5.453e-002 4.914e-005 
9.424e-005 6.420e+006 1.414e+008 1.000e+000 5.453e-002 4.983e-005 
9.504e-005 6.442e+006 1.414e+008 1.000e+000 5.453e-002 5.048e-005 
9.582e-005 6.461e+006 1.414e+008 1.000e+000 5.453e-002 5.113e-005 
9.661e-005 6.481e+006 1.414e+008 1.000e+000 5.453e-002 5.178e-005 
9.739e-005 6.501e+006 1.414e+008 1.000e+000 5.453e-002 5.242e-005 
9.818e-005 6.520e+006 1.414e+008 1.000e+000 5.453e-002 5.308e-005 
9.898e-005 6.539e+006 1.414e+008 1.000e+000 5.453e-002 5.375e-005 
9.979e-005 6.559e+006 1.414e+008 1.000e+000 5.453e-002 5.443e-005 
1.006e-004 6.577e+006 1.414e+008 1.000e+000 5.453e-002 5.509e-005 
1.014e-004 6.595e+006 1.414e+008 1.000e+000 5.453e-002 5.575e-005 
1.022e-004 6.614e+006 1.414e+008 1.000e+000 5.453e-002 5.643e-005 
1.030e-004 6.631e+006 1.414e+008 1.000e+000 5.453e-002 5.709e-005 
1.038e-004 6.649e+006 1.414e+008 1.000e+000 5.453e-002 5.777e-005 
1.046e-004 6.667e+006 1.414e+008 1.000e+000 5.453e-002 5.847e-005 
1.054e-004 6.684e+006 1.414e+008 1.000e+000 5.453e-002 5.915e-005 
1.062e-004 6.701e+006 1.414e+008 1.000e+000 5.453e-002 5.986e-005 
1.070e-004 6.717e+006 1.414e+008 1.000e+000 5.453e-002 6.052e-005 
1.078e-004 6.734e+006 1.414e+008 1.000e+000 5.453e-002 6.123e-005 
1.086e-004 6.751e+006 1.414e+008 1.000e+000 5.453e-002 6.195e-005 
1.094e-004 6.767e+006 1.414e+008 1.000e+000 5.453e-002 6.264e-005 
1.103e-004 6.783e+006 1.414e+008 1.000e+000 5.453e-002 6.336e-005 
1.111e-004 6.798e+006 1.414e+008 1.000e+000 5.453e-002 6.405e-005 
1.119e-004 6.814e+006 1.414e+008 1.000e+000 5.453e-002 6.475e-005 
1.127e-004 6.829e+006 1.414e+008 1.000e+000 5.453e-002 6.546e-005 
1.135e-004 6.844e+006 1.414e+008 1.000e+000 5.453e-002 6.617e-005 
1.144e-004 6.859e+006 1.414e+008 1.000e+000 5.453e-002 6.691e-005 
1.152e-004 6.873e+006 1.414e+008 1.000e+000 5.453e-002 6.761e-005 
1.160e-004 6.888e+006 1.414e+008 1.000e+000 5.453e-002 6.834e-005 
1.168e-004 6.901e+006 1.414e+008 1.000e+000 5.453e-002 6.906e-005 
1.176e-004 6.915e+006 1.414e+008 1.000e+000 5.453e-002 6.976e-005 
1.185e-004 6.929e+006 1.414e+008 1.000e+000 5.453e-002 7.053e-005 
1.193e-004 6.942e+006 1.414e+008 1.000e+000 5.453e-002 7.123e-005 
1.201e-004 6.957e+006 1.414e+008 1.000e+000 5.453e-002 7.199e-005 
1.209e-004 6.969e+006 1.414e+008 1.000e+000 5.504e-002 7.272e-005 
1.217e-004 6.982e+006 1.414e+008 1.000e+000 5.499e-002 7.344e-005 
1.226e-004 6.995e+006 1.414e+008 1.000e+000 5.733e-002 7.418e-005 
1.234e-004 7.007e+006 1.414e+008 1.000e+000 5.562e-002 7.488e-005 
1.242e-004 7.020e+006 1.414e+008 1.000e+000 6.382e-002 7.564e-005 
1.250e-004 7.032e+006 1.414e+008 1.000e+000 5.567e-002 7.638e-005 
1.258e-004 7.044e+006 1.414e+008 1.000e+000 6.652e-002 7.713e-005 
1.267e-004 7.055e+006 1.414e+008 1.000e+000 6.804e-002 7.787e-005 
1.275e-004 7.066e+006 1.414e+008 1.000e+000 6.791e-002 7.858e-005 
1.283e-004 7.078e+006 1.414e+008 1.000e+000 6.963e-002 7.932e-005 
1.291e-004 7.089e+006 1.414e+008 1.000e+000 6.942e-002 8.004e-005 
1.299e-004 7.100e+006 1.414e+008 1.000e+000 6.976e-002 8.080e-005 
1.307e-004 7.110e+006 1.414e+008 1.000e+000 6.997e-002 8.152e-005 
1.315e-004 7.121e+006 1.414e+008 1.000e+000 6.997e-002 8.223e-005 
1.323e-004 7.131e+006 1.414e+008 1.000e+000 7.011e-002 8.297e-005 
1.331e-004 7.141e+006 1.414e+008 1.000e+000 7.011e-002 8.369e-005 
1.339e-004 7.151e+006 1.414e+008 1.000e+000 7.011e-002 8.443e-005 
1.347e-004 7.161e+006 1.414e+008 1.000e+000 7.011e-002 8.515e-005 
1.355e-004 7.171e+006 1.414e+008 1.000e+000 7.011e-002 8.587e-005 
1.363e-004 7.180e+006 1.414e+008 1.000e+000 7.011e-002 8.661e-005 
1.371e-004 7.190e+006 1.414e+008 1.000e+000 7.011e-002 8.735e-005 
1.379e-004 7.199e+006 1.414e+008 1.000e+000 7.011e-002 8.809e-005 
1.387e-004 7.208e+006 1.414e+008 1.000e+000 7.011e-002 8.882e-005 
1.395e-004 7.217e+006 1.414e+008 1.000e+000 7.011e-002 8.955e-005 
1.403e-004 7.226e+006 1.414e+008 1.000e+000 7.011e-002 9.027e-005 
1.411e-004 7.235e+006 1.414e+008 1.000e+000 7.011e-002 9.101e-005 
1.418e-004 7.244e+006 1.414e+008 1.000e+000 7.011e-002 9.173e-005 
1.426e-004 7.252e+006 1.414e+008 1.000e+000 7.011e-002 9.248e-005 
1.434e-004 7.261e+006 1.414e+008 1.000e+000 7.011e-002 9.321e-005 
1.442e-004 7.269e+006 1.414e+008 1.000e+000 7.011e-002 9.395e-005 
1.450e-004 7.278e+006 1.414e+008 1.000e+000 7.011e-002 9.469e-005 
1.458e-004 7.286e+006 1.414e+008 1.000e+000 7.011e-002 9.541e-005 
1.466e-004 7.294e+006 1.414e+008 1.000e+000 7.011e-002 9.617e-005 
1.474e-004 7.302e+006 1.414e+008 1.000e+000 7.011e-002 9.690e-005 
1.482e-004 7.309e+006 1.414e+008 1.000e+000 7.011e-002 9.764e-005 
1.490e-004 7.317e+006 1.414e+008 1.000e+000 7.011e-002 9.837e-005 
1.498e-004 7.324e+006 1.414e+008 1.000e+000 7.011e-002 9.911e-005 
1.506e-004 7.332e+006 1.414e+008 1.000e+000 7.011e-002 9.987e-005 
1.514e-004 7.339e+006 1.414e+008 1.000e+000 7.011e-002 1.006e-004 
1.522e-004 7.347e+006 1.414e+008 1.000e+000 7.011e-002 1.014e-004 
1.530e-004 7.354e+006 1.414e+008 1.000e+000 7.011e-002 1.021e-004 
1.538e-004 7.361e+006 1.414e+008 1.000e+000 7.011e-002 1.029e-004 
1.546e-004 7.368e+006 1.414e+008 1.000e+000 7.011e-002 1.036e-004 
1.554e-004 7.375e+006 1.414e+008 1.000e+000 7.011e-002 1.044e-004 
1.562e-004 7.382e+006 1.414e+008 1.000e+000 7.011e-002 1.051e-004 
1.570e-004 7.389e+006 1.414e+008 1.000e+000 7.011e-002 1.059e-004 
1.578e-004 7.395e+006 1.414e+008 1.000e+000 7.011e-002 1.066e-004 
1.586e-004 7.402e+006 1.414e+008 1.000e+000 7.011e-002 1.074e-004 
1.593e-004 7.408e+006 1.414e+008 1.000e+000 7.011e-002 1.081e-004 
1.601e-004 7.414e+006 1.414e+008 1.000e+000 7.011e-002 1.088e-004 
1.609e-004 7.420e+006 1.414e+008 1.000e+000 7.011e-002 1.096e-004 
1.617e-004 7.426e+006 1.414e+008 1.000e+000 7.011e-002 1.104e-004 
1.625e-004 7.432e+006 1.414e+008 1.000e+000 7.011e-002 1.111e-004 
1.633e-004 7.438e+006 1.414e+008 1.000e+000 7.011e-002 1.119e-004 
1.641e-004 7.444e+006 1.414e+008 1.000e+000 7.011e-002 1.126e-004 
1.649e-004 7.449e+006 1.414e+008 1.000e+000 7.011e-002 1.134e-004 
1.657e-004 7.455e+006 1.414e+008 1.000e+000 7.011e-002 1.141e-004 
1.665e-004 7.460e+006 1.414e+008 1.000e+000 7.011e-002 1.149e-004 
1.672e-004 7.466e+006 1.414e+008 1.000e+000 7.011e-002 1.156e-004 
1.680e-004 7.471e+006 1.414e+008 1.000e+000 7.011e-002 1.164e-004 
1.688e-004 7.476e+006 1.414e+008 1.000e+000 7.011e-002 1.171e-004 
1.696e-004 7.482e+006 1.414e+008 1.000e+000 7.011e-002 1.179e-004 
1.704e-004 7.487e+006 1.414e+008 1.000e+000 7.011e-002 1.186e-004 
1.712e-004 7.493e+006 1.414e+008 1.000e+000 7.011e-002 1.194e-004 
1.720e-004 7.498e+006 1.414e+008 1.000e+000 7.011e-002 1.202e-004 
1.728e-004 7.503e+006 1.414e+008 1.000e+000 7.011e-002 1.209e-004 
1.736e-004 7.508e+006 1.414e+008 1.000e+000 7.011e-002 1.217e-004 
1.744e-004 7.512e+006 1.414e+008 1.000e+000 7.011e-002 1.224e-004 
1.752e-004 7.517e+006 1.414e+008 1.000e+000 7.011e-002 1.232e-004 
1.760e-004 7.521e+006 1.414e+008 1.000e+000 7.011e-002 1.240e-004 
1.768e-004 7.526e+006 1.414e+008 1.000e+000 7.011e-002 1.247e-004 
1.776e-004 7.530e+006 1.414e+008 1.000e+000 7.011e-002 1.255e-004 
1.784e-004 7.535e+006 1.414e+008 1.000e+000 7.011e-002 1.263e-004 
1.792e-004 7.539e+006 1.414e+008 1.000e+000 7.011e-002 1.270e-004 
1.800e-004 7.544e+006 1.414e+008 1.000e+000 7.011e-002 1.278e-004 
1.808e-004 7.548e+006 1.414e+008 1.000e+000 7.011e-002 1.286e-004 
1.816e-004 7.552e+006 1.414e+008 1.000e+000 7.011e-002 1.294e-004 
1.824e-004 7.557e+006 1.414e+008 1.000e+000 7.011e-002 1.301e-004 
1.832e-004 7.561e+006 1.414e+008 1.000e+000 7.011e-002 1.309e-004 
1.840e-004 7.565e+006 1.414e+008 1.000e+000 7.011e-002 1.317e-004 
1.848e-004 7.569e+006 1.414e+008 1.000e+000 7.011e-002 1.324e-004 
1.856e-004 7.573e+006 1.414e+008 1.000e+000 7.011e-002 1.332e-004 
1.864e-004 7.577e+006 1.414e+008 1.000e+000 7.011e-002 1.340e-004 
1.872e-004 7.581e+006 1.414e+008 1.000e+000 7.011e-002 1.347e-004 
1.880e-004 7.585e+006 1.414e+008 1.000e+000 7.011e-002 1.355e-004 
1.888e-004 7.588e+006 1.414e+008 1.000e+000 7.011e-002 1.363e-004 
1.896e-004 7.592e+006 1.414e+008 1.000e+000 7.011e-002 1.371e-004 
1.904e-004 7.596e+006 1.414e+008 1.000e+000 7.011e-002 1.378e-004 
1.912e-004 7.599e+006 1.414e+008 1.000e+000 7.011e-002 1.386e-004 
1.920e-004 7.603e+006 1.414e+008 1.000e+000 7.011e-002 1.394e-004 
1.928e-004 7.606e+006 1.414e+008 1.000e+000 7.011e-002 1.401e-004 
1.935e-004 7.609e+006 1.414e+008 1.000e+000 7.011e-002 1.409e-004 
1.943e-004 7.612e+006 1.414e+008 1.000e+000 7.011e-002 1.417e-004 
1.951e-004 7.616e+006 1.414e+008 1.000e+000 7.011e-002 1.425e-004 
1.959e-004 7.619e+006 1.414e+008 1.000e+000 7.011e-002 1.432e-004 
1.967e-004 7.622e+006 1.414e+008 1.000e+000 7.011e-002 1.440e-004 
1.975e-004 7.625e+006 1.414e+008 1.000e+000 7.011e-002 1.448e-004 
1.983e-004 7.628e+006 1.414e+008 1.000e+000 7.011e-002 1.456e-004 
1.991e-004 7.631e+006 1.414e+008 1.000e+000 7.011e-002 1.463e-004 
1.999e-004 7.634e+006 1.414e+008 1.000e+000 7.011e-002 1.471e-004 
2.007e-004 7.637e+006 1.414e+008 1.000e+000 7.011e-002 1.479e-004 
2.015e-004 7.640e+006 1.414e+008 1.000e+000 7.011e-002 1.487e-004 
2.023e-004 7.643e+006 1.414e+008 1.000e+000 7.011e-002 1.494e-004 
2.031e-004 7.646e+006 1.414e+008 1.000e+000 7.011e-002 1.502e-004 
2.039e-004 7.649e+006 1.414e+008 1.000e+000 7.011e-002 1.510e-004 
2.047e-004 7.652e+006 1.414e+008 1.000e+000 7.011e-002 1.518e-004 
2.055e-004 7.654e+006 1.414e+008 1.000e+000 7.011e-002 1.525e-004 
2.063e-004 7.657e+006 1.414e+008 1.000e+000 7.011e-002 1.533e-004 
2.071e-004 7.659e+006 1.414e+008 1.000e+000 7.011e-002 1.541e-004 
2.079e-004 7.661e+006 1.414e+008 1.000e+000 7.011e-002 1.549e-004 
2.086e-004 7.664e+006 1.414e+008 1.000e+000 7.011e-002 1.556e-004 
2.095e-004 7.666e+006 1.414e+008 1.000e+000 7.011e-002 1.564e-004 
2.103e-004 7.669e+006 1.414e+008 1.000e+000 7.011e-002 1.572e-004 
2.111e-004 7.671e+006 1.414e+008 1.000e+000 7.011e-002 1.580e-004 
2.118e-004 7.674e+006 1.414e+008 1.000e+000 7.011e-002 1.588e-004 
2.126e-004 7.676e+006 1.414e+008 1.000e+000 7.011e-002 1.595e-004 
2.134e-004 7.679e+006 1.414e+008 1.000e+000 7.011e-002 1.603e-004 
2.142e-004 7.681e+006 1.414e+008 1.000e+000 7.011e-002 1.611e-004 
2.150e-004 7.684e+006 1.414e+008 1.000e+000 7.011e-002 1.619e-004 
2.158e-004 7.686e+006 1.414e+008 1.000e+000 7.011e-002 1.626e-004 
2.166e-004 7.688e+006 1.414e+008 1.000e+000 7.011e-002 1.634e-004 
2.174e-004 7.690e+006 1.414e+008 1.000e+000 7.011e-002 1.642e-004 
2.182e-004 7.692e+006 1.414e+008 1.000e+000 7.011e-002 1.650e-004 
2.190e-004 7.695e+006 1.414e+008 1.000e+000 7.011e-002 1.657e-004 
2.198e-004 7.697e+006 1.414e+008 1.000e+000 7.011e-002 1.665e-004 
2.206e-004 7.699e+006 1.414e+008 1.000e+000 7.011e-002 1.673e-004 
2.214e-004 7.701e+006 1.414e+008 1.000e+000 7.011e-002 1.681e-004 
2.222e-004 7.703e+006 1.414e+008 1.000e+000 7.011e-002 1.689e-004 
2.230e-004 7.705e+006 1.414e+008 1.000e+000 7.011e-002 1.697e-004 
2.238e-004 7.707e+006 1.414e+008 1.000e+000 7.011e-002 1.704e-004 
2.246e-004 7.709e+006 1.414e+008 1.000e+000 7.011e-002 1.712e-004 
2.254e-004 7.711e+006 1.414e+008 1.000e+000 7.011e-002 1.720e-004 
2.261e-004 7.713e+006 1.414e+008 1.000e+000 7.011e-002 1.728e-004 
2.269e-004 7.714e+006 1.414e+008 1.000e+000 7.011e-002 1.736e-004 
2.277e-004 7.716e+006 1.414e+008 1.000e+000 7.011e-002 1.743e-004 
2.285e-004 7.718e+006 1.414e+008 1.000e+000 7.011e-002 1.751e-004 
2.293e-004 7.720e+006 1.414e+008 1.000e+000 7.011e-002 1.759e-004 
2.301e-004 7.721e+006 1.414e+008 1.000e+000 7.011e-002 1.767e-004 
2.309e-004 7.723e+006 1.414e+008 1.000e+000 7.011e-002 1.775e-004 
2.317e-004 7.725e+006 1.414e+008 1.000e+000 7.011e-002 1.782e-004 
2.325e-004 7.727e+006 1.414e+008 1.000e+000 7.011e-002 1.790e-004 
2.333e-004 7.728e+006 1.414e+008 1.000e+000 7.011e-002 1.798e-004 
2.341e-004 7.730e+006 1.414e+008 1.000e+000 7.011e-002 1.806e-004 
2.349e-004 7.732e+006 1.414e+008 1.000e+000 7.011e-002 1.814e-004 
2.357e-004 7.733e+006 1.414e+008 1.000e+000 7.011e-002 1.822e-004 
2.365e-004 7.735e+006 1.414e+008 1.000e+000 7.011e-002 1.830e-004 
2.372e-004 7.737e+006 1.414e+008 1.000e+000 7.011e-002 1.837e-004 
2.380e-004 7.739e+006 1.414e+008 1.000e+000 7.011e-002 1.845e-004 
2.388e-004 7.740e+006 1.414e+008 1.000e+000 7.011e-002 1.853e-004 
2.396e-004 7.742e+006 1.414e+008 1.000e+000 7.011e-002 1.861e-004 
2.404e-004 7.743e+006 1.414e+008 1.000e+000 7.011e-002 1.868e-004 
2.412e-004 7.745e+006 1.414e+008 1.000e+000 7.011e-002 1.876e-004 
2.420e-004 7.746e+006 1.414e+008 1.000e+000 7.011e-002 1.884e-004 
2.428e-004 7.748e+006 1.414e+008 1.000e+000 7.011e-002 1.892e-004 
2.436e-004 7.750e+006 1.414e+008 1.000e+000 7.011e-002 1.900e-004 
2.444e-004 7.751e+006 1.414e+008 1.000e+000 7.011e-002 1.908e-004 
2.452e-004 7.752e+006 1.414e+008 1.000e+000 7.011e-002 1.915e-004 
2.460e-004 7.753e+006 1.414e+008 1.000e+000 7.011e-002 1.923e-004 
2.467e-004 7.754e+006 1.414e+008 1.000e+000 7.011e-002 1.931e-004 
2.475e-004 7.756e+006 1.414e+008 1.000e+000 7.011e-002 1.939e-004 
2.483e-004 7.757e+006 1.414e+008 1.000e+000 7.011e-002 1.947e-004 
2.491e-004 7.758e+006 1.414e+008 1.000e+000 7.011e-002 1.954e-004 
2.499e-004 7.759e+006 1.414e+008 1.000e+000 7.011e-002 1.962e-004 
2.507e-004 7.761e+006 1.414e+008 1.000e+000 7.011e-002 1.970e-004 
2.515e-004 7.762e+006 1.414e+008 1.000e+000 7.011e-002 1.978e-004 
2.523e-004 7.763e+006 1.414e+008 1.000e+000 7.011e-002 1.986e-004 
2.531e-004 7.764e+006 1.414e+008 1.000e+000 7.011e-002 1.994e-004 
2.539e-004 7.765e+006 1.414e+008 1.000e+000 7.011e-002 2.001e-004 
2.547e-004 7.767e+006 1.414e+008 1.000e+000 7.011e-002 2.009e-004 
 
