# Supplementary material for: Strain rate dependency of dislocation plasticity
Source: Nat Commun. 2021 Mar 23;12:1845. doi: 10.1038/s41467-021-21939-1 (PMC7988163; doi:10.1038/s41467-021-21939-1)
Supplement: Supplementary file 3 — Supplementary Data 1 [file 41467_2021_21939_MOESM3_ESM.zip › Supplementary Data 1/DDDSimulationSet2/StrainRate=1e0s-1/InitialDislocationDensity=5.7e8m-2.dat]

#strain(1), stress(Pa), dislocation density(m-2), strain rate(s-1), mean dislocation velocity(km/s), plastic strain(1)
8.385e-008 1.188e+004 5.657e+008 1.000e+000 7.790e-003 1.572e-009 
1.770e-007 2.505e+004 5.657e+008 1.000e+000 7.790e-003 3.661e-009 
2.748e-007 3.881e+004 5.657e+008 1.000e+000 7.790e-003 6.285e-009 
3.714e-007 5.233e+004 5.657e+008 1.000e+000 7.790e-003 9.329e-009 
4.727e-007 6.645e+004 5.657e+008 1.000e+000 7.790e-003 1.301e-008 
5.697e-007 7.990e+004 5.658e+008 1.000e+000 7.790e-003 1.703e-008 
6.703e-007 9.375e+004 5.658e+008 1.000e+000 7.790e-003 2.169e-008 
7.694e-007 1.074e+005 5.658e+008 1.000e+000 7.790e-003 2.677e-008 
8.676e-007 1.208e+005 5.658e+008 1.000e+000 7.790e-003 3.225e-008 
9.664e-007 1.342e+005 5.658e+008 1.000e+000 7.790e-003 3.827e-008 
1.067e-006 1.478e+005 5.659e+008 1.000e+000 7.790e-003 4.491e-008 
1.168e-006 1.614e+005 5.659e+008 1.000e+000 7.790e-003 5.201e-008 
1.269e-006 1.749e+005 5.659e+008 1.000e+000 7.790e-003 5.961e-008 
1.370e-006 1.882e+005 5.659e+008 1.000e+000 7.790e-003 6.766e-008 
1.472e-006 2.018e+005 5.659e+008 1.000e+000 7.790e-003 7.636e-008 
1.573e-006 2.151e+005 5.659e+008 1.000e+000 7.790e-003 8.546e-008 
1.672e-006 2.281e+005 5.659e+008 1.000e+000 7.790e-003 9.488e-008 
1.770e-006 2.408e+005 5.659e+008 1.000e+000 7.790e-003 1.046e-007 
1.868e-006 2.535e+005 5.659e+008 1.000e+000 7.790e-003 1.149e-007 
1.968e-006 2.663e+005 5.659e+008 1.000e+000 7.790e-003 1.258e-007 
2.065e-006 2.788e+005 5.659e+008 1.000e+000 7.790e-003 1.371e-007 
2.162e-006 2.910e+005 5.660e+008 1.000e+000 7.790e-003 1.487e-007 
2.259e-006 3.034e+005 5.660e+008 1.000e+000 7.790e-003 1.609e-007 
2.358e-006 3.158e+005 5.660e+008 1.000e+000 7.790e-003 1.739e-007 
2.454e-006 3.277e+005 5.660e+008 1.000e+000 7.790e-003 1.869e-007 
2.549e-006 3.395e+005 5.660e+008 1.000e+000 7.790e-003 2.003e-007 
2.643e-006 3.511e+005 5.660e+008 1.000e+000 7.790e-003 2.140e-007 
2.737e-006 3.627e+005 5.660e+008 1.000e+000 7.790e-003 2.283e-007 
2.829e-006 3.740e+005 5.660e+008 1.000e+000 7.790e-003 2.427e-007 
2.917e-006 3.846e+005 5.660e+008 1.000e+000 7.790e-003 2.568e-007 
3.006e-006 3.953e+005 5.660e+008 1.000e+000 7.790e-003 2.715e-007 
3.093e-006 4.057e+005 5.660e+008 1.000e+000 7.790e-003 2.863e-007 
3.180e-006 4.161e+005 5.660e+008 1.000e+000 7.790e-003 3.017e-007 
3.263e-006 4.259e+005 5.660e+008 1.000e+000 7.790e-003 3.165e-007 
3.347e-006 4.359e+005 5.660e+008 1.000e+000 7.790e-003 3.320e-007 
3.433e-006 4.460e+005 5.660e+008 1.000e+000 7.790e-003 3.483e-007 
3.516e-006 4.557e+005 5.660e+008 1.000e+000 7.790e-003 3.643e-007 
3.598e-006 4.652e+005 5.661e+008 1.000e+000 7.790e-003 3.805e-007 
3.680e-006 4.746e+005 5.661e+008 1.000e+000 7.790e-003 3.971e-007 
3.748e-006 4.824e+005 5.662e+008 1.000e+000 8.065e-003 4.115e-007 
3.799e-006 4.882e+005 5.662e+008 1.000e+000 7.982e-003 4.220e-007 
3.866e-006 4.960e+005 5.662e+008 1.000e+000 8.034e-003 4.357e-007 
3.929e-006 5.033e+005 5.663e+008 1.000e+000 7.980e-003 4.483e-007 
3.984e-006 5.096e+005 5.663e+008 1.000e+000 7.973e-003 4.591e-007 
4.041e-006 5.163e+005 5.663e+008 1.000e+000 7.958e-003 4.705e-007 
4.118e-006 5.251e+005 5.664e+008 1.000e+000 7.936e-003 4.856e-007 
4.192e-006 5.337e+005 5.665e+008 1.000e+000 7.943e-003 5.003e-007 
4.267e-006 5.424e+005 5.666e+008 1.000e+000 7.935e-003 5.153e-007 
4.330e-006 5.497e+005 5.667e+008 1.000e+000 7.914e-003 5.280e-007 
4.385e-006 5.561e+005 5.668e+008 1.000e+000 7.866e-003 5.390e-007 
4.478e-006 5.668e+005 5.669e+008 1.000e+000 7.790e-003 5.579e-007 
4.565e-006 5.768e+005 5.671e+008 1.000e+000 7.790e-003 5.755e-007 
4.651e-006 5.867e+005 5.673e+008 1.000e+000 7.790e-003 5.934e-007 
4.737e-006 5.964e+005 5.670e+008 1.000e+000 7.936e-003 6.117e-007 
4.822e-006 6.058e+005 5.666e+008 1.000e+000 7.790e-003 6.319e-007 
4.907e-006 6.151e+005 5.665e+008 1.000e+000 7.790e-003 6.526e-007 
4.991e-006 6.243e+005 5.664e+008 1.000e+000 7.790e-003 6.734e-007 
5.074e-006 6.332e+005 5.664e+008 1.000e+000 7.790e-003 6.941e-007 
5.155e-006 6.420e+005 5.663e+008 1.000e+000 7.790e-003 7.144e-007 
5.237e-006 6.509e+005 5.663e+008 1.000e+000 7.790e-003 7.352e-007 
5.317e-006 6.595e+005 5.663e+008 1.000e+000 7.790e-003 7.556e-007 
5.397e-006 6.680e+005 5.663e+008 1.000e+000 7.790e-003 7.763e-007 
5.478e-006 6.767e+005 5.663e+008 1.000e+000 7.790e-003 7.977e-007 
5.563e-006 6.856e+005 5.669e+008 1.000e+000 9.190e-003 8.205e-007 
5.655e-006 6.955e+005 5.678e+008 1.000e+000 1.578e-002 8.443e-007 
5.747e-006 7.055e+005 5.684e+008 1.000e+000 1.513e-002 8.674e-007 
5.839e-006 7.156e+005 5.690e+008 1.000e+000 1.635e-002 8.901e-007 
5.932e-006 7.257e+005 5.694e+008 1.000e+000 1.664e-002 9.125e-007 
6.024e-006 7.358e+005 5.698e+008 1.000e+000 2.065e-002 9.347e-007 
6.116e-006 7.459e+005 5.701e+008 1.000e+000 2.078e-002 9.571e-007 
6.209e-006 7.561e+005 5.706e+008 1.000e+000 2.219e-002 9.793e-007 
6.301e-006 7.662e+005 5.709e+008 1.000e+000 1.964e-002 1.002e-006 
6.393e-006 7.763e+005 5.711e+008 1.000e+000 2.519e-002 1.024e-006 
6.486e-006 7.864e+005 5.715e+008 1.000e+000 2.425e-002 1.047e-006 
6.578e-006 7.964e+005 5.718e+008 1.000e+000 2.793e-002 1.069e-006 
6.670e-006 8.065e+005 5.721e+008 1.000e+000 2.649e-002 1.092e-006 
6.763e-006 8.166e+005 5.724e+008 1.000e+000 2.273e-002 1.114e-006 
6.855e-006 8.267e+005 5.726e+008 1.000e+000 2.261e-002 1.137e-006 
6.947e-006 8.368e+005 5.730e+008 1.000e+000 2.480e-002 1.159e-006 
7.040e-006 8.469e+005 5.733e+008 1.000e+000 2.124e-002 1.182e-006 
7.132e-006 8.570e+005 5.735e+008 1.000e+000 2.418e-002 1.204e-006 
7.224e-006 8.671e+005 5.738e+008 1.000e+000 2.409e-002 1.227e-006 
7.316e-006 8.772e+005 5.741e+008 1.000e+000 2.431e-002 1.249e-006 
7.409e-006 8.872e+005 5.744e+008 1.000e+000 2.318e-002 1.272e-006 
7.501e-006 8.973e+005 5.747e+008 1.000e+000 2.316e-002 1.295e-006 
7.593e-006 9.073e+005 5.671e+008 1.000e+000 1.207e-002 1.318e-006 
7.675e-006 9.165e+005 5.626e+008 1.000e+000 8.024e-003 1.336e-006 
7.753e-006 9.252e+005 5.623e+008 1.000e+000 7.960e-003 1.354e-006 
7.844e-006 9.353e+005 5.621e+008 1.000e+000 8.166e-003 1.375e-006 
7.936e-006 9.455e+005 5.621e+008 1.000e+000 8.146e-003 1.396e-006 
8.027e-006 9.556e+005 5.621e+008 1.000e+000 8.175e-003 1.417e-006 
8.118e-006 9.657e+005 5.621e+008 1.000e+000 8.117e-003 1.439e-006 
8.209e-006 9.757e+005 5.622e+008 1.000e+000 8.083e-003 1.460e-006 
8.300e-006 9.858e+005 5.624e+008 1.000e+000 8.101e-003 1.482e-006 
8.392e-006 9.958e+005 5.625e+008 1.000e+000 8.144e-003 1.504e-006 
8.483e-006 1.006e+006 5.628e+008 1.000e+000 8.088e-003 1.526e-006 
8.574e-006 1.016e+006 5.630e+008 1.000e+000 8.132e-003 1.548e-006 
8.665e-006 1.026e+006 5.633e+008 1.000e+000 8.091e-003 1.571e-006 
8.756e-006 1.036e+006 5.636e+008 1.000e+000 8.083e-003 1.593e-006 
8.847e-006 1.045e+006 5.640e+008 1.000e+000 8.048e-003 1.616e-006 
8.939e-006 1.055e+006 5.645e+008 1.000e+000 8.166e-003 1.639e-006 
9.030e-006 1.065e+006 5.650e+008 1.000e+000 8.042e-003 1.662e-006 
9.121e-006 1.075e+006 5.653e+008 1.000e+000 8.123e-003 1.684e-006 
9.212e-006 1.085e+006 5.657e+008 1.000e+000 8.134e-003 1.705e-006 
9.303e-006 1.095e+006 5.662e+008 1.000e+000 8.251e-003 1.727e-006 
9.395e-006 1.106e+006 5.666e+008 1.000e+000 8.288e-003 1.748e-006 
9.486e-006 1.116e+006 5.670e+008 1.000e+000 8.225e-003 1.769e-006 
9.577e-006 1.126e+006 5.675e+008 1.000e+000 8.261e-003 1.790e-006 
9.668e-006 1.136e+006 5.680e+008 1.000e+000 8.234e-003 1.810e-006 
9.759e-006 1.146e+006 5.685e+008 1.000e+000 8.218e-003 1.831e-006 
9.850e-006 1.157e+006 5.690e+008 1.000e+000 8.123e-003 1.851e-006 
9.942e-006 1.167e+006 5.696e+008 1.000e+000 8.101e-003 1.872e-006 
1.003e-005 1.177e+006 5.702e+008 1.000e+000 8.120e-003 1.893e-006 
1.012e-005 1.187e+006 5.710e+008 1.000e+000 8.138e-003 1.914e-006 
1.022e-005 1.197e+006 5.717e+008 1.000e+000 8.137e-003 1.935e-006 
1.031e-005 1.207e+006 5.717e+008 1.000e+000 8.612e-003 1.955e-006 
1.040e-005 1.217e+006 5.706e+008 1.000e+000 8.346e-003 1.979e-006 
1.049e-005 1.227e+006 5.706e+008 1.000e+000 8.184e-003 2.003e-006 
1.058e-005 1.237e+006 5.708e+008 1.000e+000 8.180e-003 2.027e-006 
1.067e-005 1.246e+006 5.710e+008 1.000e+000 8.199e-003 2.052e-006 
1.076e-005 1.256e+006 5.713e+008 1.000e+000 8.236e-003 2.076e-006 
1.085e-005 1.265e+006 5.717e+008 1.000e+000 8.202e-003 2.101e-006 
1.094e-005 1.275e+006 5.721e+008 1.000e+000 8.274e-003 2.127e-006 
1.104e-005 1.284e+006 5.724e+008 1.000e+000 8.294e-003 2.153e-006 
1.113e-005 1.294e+006 5.728e+008 1.000e+000 8.180e-003 2.179e-006 
1.122e-005 1.303e+006 5.732e+008 1.000e+000 8.211e-003 2.205e-006 
1.131e-005 1.312e+006 5.736e+008 1.000e+000 8.173e-003 2.232e-006 
1.140e-005 1.322e+006 5.741e+008 1.000e+000 8.192e-003 2.259e-006 
1.149e-005 1.331e+006 5.745e+008 1.000e+000 8.177e-003 2.287e-006 
1.158e-005 1.340e+006 5.750e+008 1.000e+000 8.247e-003 2.315e-006 
1.167e-005 1.349e+006 5.754e+008 1.000e+000 8.216e-003 2.343e-006 
1.177e-005 1.358e+006 5.759e+008 1.000e+000 8.197e-003 2.372e-006 
1.186e-005 1.367e+006 5.764e+008 1.000e+000 8.151e-003 2.400e-006 
1.195e-005 1.376e+006 5.769e+008 1.000e+000 8.102e-003 2.430e-006 
1.204e-005 1.385e+006 5.774e+008 1.000e+000 8.102e-003 2.459e-006 
1.213e-005 1.394e+006 5.778e+008 1.000e+000 8.123e-003 2.489e-006 
1.222e-005 1.403e+006 5.783e+008 1.000e+000 8.128e-003 2.519e-006 
1.231e-005 1.412e+006 5.788e+008 1.000e+000 8.094e-003 2.549e-006 
1.240e-005 1.420e+006 5.793e+008 1.000e+000 8.120e-003 2.579e-006 
1.249e-005 1.429e+006 5.798e+008 1.000e+000 8.149e-003 2.610e-006 
1.259e-005 1.438e+006 5.803e+008 1.000e+000 8.118e-003 2.641e-006 
1.268e-005 1.446e+006 5.808e+008 1.000e+000 8.114e-003 2.673e-006 
1.277e-005 1.455e+006 5.813e+008 1.000e+000 8.148e-003 2.705e-006 
1.286e-005 1.464e+006 5.819e+008 1.000e+000 8.167e-003 2.737e-006 
1.295e-005 1.472e+006 5.824e+008 1.000e+000 8.153e-003 2.769e-006 
1.304e-005 1.481e+006 5.829e+008 1.000e+000 8.112e-003 2.801e-006 
1.313e-005 1.489e+006 5.834e+008 1.000e+000 8.172e-003 2.834e-006 
1.322e-005 1.497e+006 5.839e+008 1.000e+000 8.211e-003 2.867e-006 
1.332e-005 1.506e+006 5.843e+008 1.000e+000 8.141e-003 2.901e-006 
1.341e-005 1.514e+006 5.847e+008 1.000e+000 8.288e-003 2.934e-006 
1.350e-005 1.523e+006 5.850e+008 1.000e+000 8.188e-003 2.967e-006 
1.359e-005 1.531e+006 5.854e+008 1.000e+000 8.162e-003 3.001e-006 
1.368e-005 1.539e+006 5.859e+008 1.000e+000 8.195e-003 3.035e-006 
1.377e-005 1.547e+006 5.863e+008 1.000e+000 8.170e-003 3.070e-006 
1.386e-005 1.555e+006 5.868e+008 1.000e+000 8.197e-003 3.105e-006 
1.395e-005 1.563e+006 5.873e+008 1.000e+000 8.249e-003 3.140e-006 
1.404e-005 1.571e+006 5.878e+008 1.000e+000 8.196e-003 3.176e-006 
1.414e-005 1.579e+006 5.884e+008 1.000e+000 8.181e-003 3.212e-006 
1.423e-005 1.587e+006 5.890e+008 1.000e+000 8.181e-003 3.249e-006 
1.432e-005 1.595e+006 5.892e+008 1.000e+000 8.552e-003 3.286e-006 
1.441e-005 1.603e+006 5.877e+008 1.000e+000 8.664e-003 3.325e-006 
1.450e-005 1.610e+006 5.872e+008 1.000e+000 8.879e-003 3.366e-006 
1.459e-005 1.617e+006 5.868e+008 1.000e+000 8.737e-003 3.409e-006 
1.468e-005 1.624e+006 5.869e+008 1.000e+000 8.153e-003 3.451e-006 
1.477e-005 1.631e+006 5.882e+008 1.000e+000 8.086e-003 3.492e-006 
1.487e-005 1.639e+006 5.898e+008 1.000e+000 8.432e-003 3.533e-006 
1.496e-005 1.646e+006 5.916e+008 1.000e+000 8.117e-003 3.573e-006 
1.505e-005 1.653e+006 5.936e+008 1.000e+000 7.922e-003 3.614e-006 
1.514e-005 1.660e+006 5.959e+008 1.000e+000 7.889e-003 3.655e-006 
1.523e-005 1.668e+006 5.982e+008 1.000e+000 7.865e-003 3.696e-006 
1.532e-005 1.675e+006 6.008e+008 1.000e+000 7.864e-003 3.737e-006 
1.541e-005 1.682e+006 6.035e+008 1.000e+000 7.884e-003 3.779e-006 
1.550e-005 1.689e+006 6.063e+008 1.000e+000 7.850e-003 3.822e-006 
1.560e-005 1.696e+006 6.092e+008 1.000e+000 7.846e-003 3.865e-006 
1.569e-005 1.703e+006 6.123e+008 1.000e+000 7.843e-003 3.908e-006 
1.578e-005 1.710e+006 6.154e+008 1.000e+000 7.865e-003 3.952e-006 
1.587e-005 1.717e+006 6.188e+008 1.000e+000 7.847e-003 3.996e-006 
1.596e-005 1.723e+006 6.222e+008 1.000e+000 7.838e-003 4.041e-006 
1.605e-005 1.730e+006 6.258e+008 1.000e+000 7.838e-003 4.087e-006 
1.614e-005 1.736e+006 6.297e+008 1.000e+000 7.885e-003 4.133e-006 
1.623e-005 1.743e+006 6.333e+008 1.000e+000 8.382e-003 4.179e-006 
1.632e-005 1.749e+006 6.368e+008 1.000e+000 8.267e-003 4.224e-006 
1.642e-005 1.756e+006 6.405e+008 1.000e+000 8.119e-003 4.270e-006 
1.651e-005 1.763e+006 6.442e+008 1.000e+000 8.246e-003 4.316e-006 
1.660e-005 1.769e+006 6.481e+008 1.000e+000 8.291e-003 4.362e-006 
1.669e-005 1.775e+006 6.522e+008 1.000e+000 8.149e-003 4.409e-006 
1.678e-005 1.782e+006 6.563e+008 1.000e+000 8.010e-003 4.457e-006 
1.687e-005 1.788e+006 6.607e+008 1.000e+000 8.399e-003 4.505e-006 
1.696e-005 1.794e+006 6.652e+008 1.000e+000 7.830e-003 4.554e-006 
1.705e-005 1.799e+006 6.625e+008 1.000e+000 8.713e-003 4.609e-006 
1.715e-005 1.804e+006 6.628e+008 1.000e+000 8.379e-003 4.666e-006 
1.724e-005 1.809e+006 6.649e+008 1.000e+000 8.558e-003 4.724e-006 
1.733e-005 1.814e+006 6.634e+008 1.000e+000 9.430e-003 4.784e-006 
1.743e-005 1.818e+006 6.592e+008 1.000e+000 9.607e-003 4.858e-006 
1.753e-005 1.823e+006 6.594e+008 1.000e+000 9.520e-003 4.928e-006 
1.764e-005 1.828e+006 6.606e+008 1.000e+000 9.361e-003 4.998e-006 
1.775e-005 1.833e+006 6.623e+008 1.000e+000 9.362e-003 5.074e-006 
1.785e-005 1.837e+006 6.644e+008 1.000e+000 9.418e-003 5.142e-006 
1.794e-005 1.841e+006 6.666e+008 1.000e+000 9.406e-003 5.204e-006 
1.803e-005 1.845e+006 6.691e+008 1.000e+000 9.436e-003 5.269e-006 
1.812e-005 1.849e+006 6.716e+008 1.000e+000 9.388e-003 5.330e-006 
1.820e-005 1.852e+006 6.742e+008 1.000e+000 9.480e-003 5.389e-006 
1.828e-005 1.855e+006 6.769e+008 1.000e+000 1.004e-002 5.448e-006 
1.835e-005 1.858e+006 6.791e+008 1.000e+000 1.016e-002 5.497e-006 
1.843e-005 1.862e+006 6.816e+008 1.000e+000 9.984e-003 5.553e-006 
1.851e-005 1.865e+006 6.842e+008 1.000e+000 9.948e-003 5.609e-006 
1.857e-005 1.867e+006 6.864e+008 1.000e+000 9.881e-003 5.657e-006 
1.866e-005 1.871e+006 6.893e+008 1.000e+000 1.030e-002 5.719e-006 
1.873e-005 1.874e+006 6.917e+008 1.000e+000 1.025e-002 5.771e-006 
1.881e-005 1.877e+006 6.943e+008 1.000e+000 1.060e-002 5.826e-006 
1.888e-005 1.879e+006 6.970e+008 1.000e+000 1.054e-002 5.883e-006 
1.896e-005 1.882e+006 6.998e+008 1.000e+000 1.061e-002 5.943e-006 
1.904e-005 1.885e+006 7.005e+008 1.000e+000 1.092e-002 6.002e-006 
1.912e-005 1.888e+006 7.030e+008 1.000e+000 1.067e-002 6.063e-006 
1.920e-005 1.890e+006 7.060e+008 1.000e+000 1.083e-002 6.123e-006 
1.928e-005 1.893e+006 7.092e+008 1.000e+000 1.100e-002 6.185e-006 
1.935e-005 1.895e+006 7.127e+008 1.000e+000 1.113e-002 6.246e-006 
1.943e-005 1.897e+006 7.162e+008 1.000e+000 1.104e-002 6.307e-006 
1.951e-005 1.900e+006 7.195e+008 1.000e+000 1.107e-002 6.368e-006 
1.959e-005 1.903e+006 7.202e+008 1.000e+000 9.971e-003 6.427e-006 
1.967e-005 1.906e+006 7.228e+008 1.000e+000 9.569e-003 6.486e-006 
1.975e-005 1.909e+006 7.257e+008 1.000e+000 9.757e-003 6.546e-006 
1.983e-005 1.911e+006 7.283e+008 1.000e+000 9.808e-003 6.607e-006 
1.991e-005 1.914e+006 7.314e+008 1.000e+000 9.871e-003 6.667e-006 
1.999e-005 1.917e+006 7.348e+008 1.000e+000 1.045e-002 6.729e-006 
2.007e-005 1.920e+006 7.375e+008 1.000e+000 1.101e-002 6.795e-006 
2.016e-005 1.923e+006 7.398e+008 1.000e+000 1.110e-002 6.865e-006 
2.025e-005 1.926e+006 7.417e+008 1.000e+000 1.104e-002 6.934e-006 
2.034e-005 1.929e+006 7.445e+008 1.000e+000 1.112e-002 7.000e-006 
2.043e-005 1.933e+006 7.480e+008 1.000e+000 1.037e-002 7.067e-006 
2.052e-005 1.936e+006 7.531e+008 1.000e+000 9.943e-003 7.131e-006 
2.061e-005 1.940e+006 7.591e+008 1.000e+000 9.684e-003 7.194e-006 
2.070e-005 1.944e+006 7.633e+008 1.000e+000 9.821e-003 7.255e-006 
2.079e-005 1.948e+006 7.686e+008 1.000e+000 1.020e-002 7.320e-006 
2.088e-005 1.952e+006 7.752e+008 1.000e+000 1.019e-002 7.386e-006 
2.097e-005 1.955e+006 7.825e+008 1.000e+000 9.847e-003 7.453e-006 
2.106e-005 1.958e+006 7.906e+008 1.000e+000 9.790e-003 7.522e-006 
2.115e-005 1.960e+006 7.834e+008 1.000e+000 2.181e-002 7.595e-006 
2.124e-005 1.963e+006 7.762e+008 1.000e+000 2.603e-002 7.665e-006 
2.133e-005 1.967e+006 7.730e+008 1.000e+000 2.821e-002 7.732e-006 
2.142e-005 1.969e+006 7.689e+008 1.000e+000 2.973e-002 7.804e-006 
2.151e-005 1.972e+006 7.592e+008 1.000e+000 3.186e-002 7.876e-006 
2.160e-005 1.975e+006 7.512e+008 1.000e+000 3.302e-002 7.944e-006 
2.169e-005 1.979e+006 7.527e+008 1.000e+000 3.322e-002 8.009e-006 
2.179e-005 1.982e+006 7.571e+008 1.000e+000 3.271e-002 8.073e-006 
2.188e-005 1.986e+006 7.629e+008 1.000e+000 3.810e-002 8.137e-006 
2.197e-005 1.990e+006 7.669e+008 1.000e+000 3.613e-002 8.199e-006 
2.206e-005 1.995e+006 7.721e+008 1.000e+000 3.699e-002 8.260e-006 
2.215e-005 1.999e+006 7.782e+008 1.000e+000 3.777e-002 8.321e-006 
2.224e-005 2.003e+006 7.849e+008 1.000e+000 3.620e-002 8.381e-006 
2.233e-005 2.008e+006 7.921e+008 1.000e+000 3.950e-002 8.440e-006 
2.242e-005 2.011e+006 7.822e+008 1.000e+000 3.981e-002 8.503e-006 
2.251e-005 2.015e+006 7.794e+008 1.000e+000 3.757e-002 8.569e-006 
2.260e-005 2.018e+006 7.783e+008 1.000e+000 4.396e-002 8.637e-006 
2.269e-005 2.021e+006 7.799e+008 1.000e+000 4.414e-002 8.706e-006 
2.278e-005 2.024e+006 7.829e+008 1.000e+000 4.570e-002 8.774e-006 
2.287e-005 2.028e+006 7.867e+008 1.000e+000 5.055e-002 8.841e-006 
2.296e-005 2.031e+006 7.913e+008 1.000e+000 4.672e-002 8.909e-006 
2.305e-005 2.034e+006 7.966e+008 1.000e+000 4.719e-002 8.977e-006 
2.314e-005 2.037e+006 7.837e+008 1.000e+000 6.520e-002 9.047e-006 
2.323e-005 2.040e+006 7.701e+008 1.000e+000 5.517e-002 9.115e-006 
2.332e-005 2.043e+006 7.678e+008 1.000e+000 6.261e-002 9.184e-006 
2.341e-005 2.046e+006 7.684e+008 1.000e+000 5.455e-002 9.252e-006 
2.350e-005 2.050e+006 7.701e+008 1.000e+000 6.011e-002 9.320e-006 
2.359e-005 2.053e+006 7.727e+008 1.000e+000 6.085e-002 9.388e-006 
2.368e-005 2.056e+006 7.760e+008 1.000e+000 5.881e-002 9.455e-006 
2.377e-005 2.059e+006 7.796e+008 1.000e+000 6.954e-002 9.523e-006 
2.386e-005 2.063e+006 7.837e+008 1.000e+000 6.181e-002 9.591e-006 
2.395e-005 2.066e+006 7.882e+008 1.000e+000 7.273e-002 9.660e-006 
2.404e-005 2.069e+006 7.935e+008 1.000e+000 7.048e-002 9.730e-006 
2.413e-005 2.072e+006 7.987e+008 1.000e+000 7.656e-002 9.798e-006 
2.422e-005 2.075e+006 8.041e+008 1.000e+000 6.721e-002 9.866e-006 
2.431e-005 2.078e+006 8.095e+008 1.000e+000 6.346e-002 9.935e-006 
2.440e-005 2.081e+006 8.154e+008 1.000e+000 7.366e-002 1.000e-005 
2.449e-005 2.084e+006 8.215e+008 1.000e+000 7.677e-002 1.007e-005 
2.458e-005 2.087e+006 8.280e+008 1.000e+000 7.335e-002 1.014e-005 
2.467e-005 2.090e+006 8.347e+008 1.000e+000 7.462e-002 1.021e-005 
2.476e-005 2.092e+006 8.397e+008 1.000e+000 7.341e-002 1.029e-005 
2.485e-005 2.094e+006 8.466e+008 1.000e+000 6.528e-002 1.037e-005 
2.494e-005 2.097e+006 8.497e+008 1.000e+000 6.885e-002 1.044e-005 
2.503e-005 2.100e+006 8.556e+008 1.000e+000 7.094e-002 1.050e-005 
2.512e-005 2.103e+006 8.630e+008 1.000e+000 8.627e-002 1.057e-005 
2.521e-005 2.106e+006 8.716e+008 1.000e+000 8.933e-002 1.064e-005 
2.530e-005 2.110e+006 8.807e+008 1.000e+000 7.449e-002 1.071e-005 
2.539e-005 2.113e+006 8.897e+008 1.000e+000 9.005e-002 1.077e-005 
2.548e-005 2.117e+006 8.937e+008 1.000e+000 8.539e-002 1.084e-005 
2.557e-005 2.121e+006 8.968e+008 1.000e+000 9.102e-002 1.090e-005 
2.566e-005 2.124e+006 9.039e+008 1.000e+000 8.304e-002 1.097e-005 
2.575e-005 2.128e+006 9.089e+008 1.000e+000 7.532e-002 1.103e-005 
2.584e-005 2.132e+006 9.170e+008 1.000e+000 8.081e-002 1.110e-005 
2.593e-005 2.135e+006 9.260e+008 1.000e+000 8.347e-002 1.116e-005 
2.602e-005 2.139e+006 9.356e+008 1.000e+000 8.754e-002 1.122e-005 
2.611e-005 2.143e+006 9.459e+008 1.000e+000 8.593e-002 1.128e-005 
2.620e-005 2.147e+006 9.552e+008 1.000e+000 9.655e-002 1.135e-005 
2.629e-005 2.150e+006 9.552e+008 1.000e+000 1.024e-001 1.142e-005 
2.638e-005 2.152e+006 9.583e+008 1.000e+000 1.044e-001 1.149e-005 
2.647e-005 2.155e+006 8.936e+008 1.000e+000 8.969e-002 1.156e-005 
2.656e-005 2.159e+006 8.804e+008 1.000e+000 1.006e-001 1.163e-005 
2.665e-005 2.162e+006 8.647e+008 1.000e+000 8.852e-002 1.170e-005 
2.674e-005 2.164e+006 8.673e+008 1.000e+000 1.036e-001 1.177e-005 
2.683e-005 2.166e+006 8.620e+008 1.000e+000 8.899e-002 1.185e-005 
2.692e-005 2.168e+006 8.519e+008 1.000e+000 1.117e-001 1.193e-005 
2.701e-005 2.169e+006 8.490e+008 1.000e+000 1.068e-001 1.201e-005 
2.710e-005 2.170e+006 8.484e+008 1.000e+000 1.224e-001 1.209e-005 
2.719e-005 2.172e+006 8.491e+008 1.000e+000 1.097e-001 1.217e-005 
2.683e-005 2.166e+006 8.620e+008 1.000e+000 1.217e-001 1.185e-005 
2.692e-005 2.168e+006 8.522e+008 1.000e+000 9.815e-002 1.193e-005 
2.701e-005 2.169e+006 8.493e+008 1.000e+000 9.904e-002 1.201e-005 
2.710e-005 2.171e+006 8.425e+008 1.000e+000 1.260e-001 1.209e-005 
2.719e-005 2.172e+006 8.431e+008 1.000e+000 1.158e-001 1.217e-005 
2.728e-005 2.174e+006 8.451e+008 1.000e+000 1.099e-001 1.224e-005 
2.737e-005 2.176e+006 8.484e+008 1.000e+000 1.105e-001 1.232e-005 
2.746e-005 2.177e+006 8.529e+008 1.000e+000 1.136e-001 1.240e-005 
2.678e-005 2.165e+006 8.696e+008 1.000e+000 1.242e-001 1.181e-005 
2.683e-005 2.166e+006 8.582e+008 1.000e+000 1.235e-001 1.185e-005 
2.687e-005 2.167e+006 8.509e+008 1.000e+000 1.349e-001 1.189e-005 
2.692e-005 2.167e+006 8.465e+008 1.000e+000 1.220e-001 1.193e-005 
2.696e-005 2.168e+006 8.437e+008 1.000e+000 1.325e-001 1.197e-005 
2.701e-005 2.169e+006 8.416e+008 1.000e+000 1.247e-001 1.201e-005 
2.705e-005 2.170e+006 8.405e+008 1.000e+000 1.205e-001 1.205e-005 
2.710e-005 2.170e+006 8.403e+008 1.000e+000 1.250e-001 1.209e-005 
2.714e-005 2.171e+006 8.408e+008 1.000e+000 1.370e-001 1.213e-005 
2.719e-005 2.172e+006 8.416e+008 1.000e+000 1.372e-001 1.217e-005 
2.724e-005 2.173e+006 8.427e+008 1.000e+000 1.425e-001 1.221e-005 
2.728e-005 2.174e+006 8.441e+008 1.000e+000 1.328e-001 1.225e-005 
2.733e-005 2.174e+006 8.458e+008 1.000e+000 1.381e-001 1.228e-005 
2.737e-005 2.175e+006 8.478e+008 1.000e+000 1.417e-001 1.232e-005 
2.742e-005 2.176e+006 8.500e+008 1.000e+000 1.390e-001 1.236e-005 
2.746e-005 2.177e+006 8.526e+008 1.000e+000 1.422e-001 1.240e-005 
2.751e-005 2.177e+006 8.488e+008 1.000e+000 1.373e-001 1.244e-005 
2.755e-005 2.178e+006 8.454e+008 1.000e+000 1.403e-001 1.249e-005 
2.760e-005 2.179e+006 8.443e+008 1.000e+000 1.543e-001 1.253e-005 
2.764e-005 2.179e+006 8.439e+008 1.000e+000 1.395e-001 1.257e-005 
2.769e-005 2.180e+006 8.442e+008 1.000e+000 1.478e-001 1.261e-005 
2.773e-005 2.181e+006 8.449e+008 1.000e+000 1.441e-001 1.265e-005 
2.778e-005 2.181e+006 8.459e+008 1.000e+000 1.373e-001 1.269e-005 
2.782e-005 2.182e+006 8.472e+008 1.000e+000 1.452e-001 1.273e-005 
2.787e-005 2.183e+006 8.487e+008 1.000e+000 1.541e-001 1.277e-005 
2.791e-005 2.184e+006 8.497e+008 1.000e+000 1.448e-001 1.281e-005 
2.796e-005 2.185e+006 8.507e+008 1.000e+000 1.594e-001 1.285e-005 
2.800e-005 2.185e+006 8.522e+008 1.000e+000 1.567e-001 1.289e-005 
2.805e-005 2.186e+006 8.541e+008 1.000e+000 1.536e-001 1.293e-005 
2.809e-005 2.187e+006 8.563e+008 1.000e+000 1.546e-001 1.297e-005 
2.814e-005 2.188e+006 8.585e+008 1.000e+000 1.514e-001 1.301e-005 
2.818e-005 2.188e+006 8.608e+008 1.000e+000 1.479e-001 1.304e-005 
2.823e-005 2.189e+006 8.634e+008 1.000e+000 1.434e-001 1.308e-005 
2.827e-005 2.190e+006 8.658e+008 1.000e+000 1.497e-001 1.312e-005 
2.832e-005 2.191e+006 8.684e+008 1.000e+000 1.499e-001 1.316e-005 
2.836e-005 2.192e+006 8.712e+008 1.000e+000 1.457e-001 1.320e-005 
2.841e-005 2.193e+006 8.740e+008 1.000e+000 1.729e-001 1.324e-005 
2.845e-005 2.194e+006 8.770e+008 1.000e+000 1.550e-001 1.328e-005 
2.850e-005 2.195e+006 8.798e+008 1.000e+000 1.446e-001 1.332e-005 
2.854e-005 2.196e+006 8.830e+008 1.000e+000 1.596e-001 1.336e-005 
2.859e-005 2.196e+006 8.854e+008 1.000e+000 1.571e-001 1.339e-005 
2.863e-005 2.197e+006 8.887e+008 1.000e+000 1.574e-001 1.343e-005 
2.868e-005 2.198e+006 8.900e+008 1.000e+000 1.545e-001 1.347e-005 
2.872e-005 2.199e+006 8.924e+008 1.000e+000 1.461e-001 1.351e-005 
2.877e-005 2.200e+006 8.943e+008 1.000e+000 1.516e-001 1.355e-005 
2.881e-005 2.201e+006 8.965e+008 1.000e+000 1.624e-001 1.359e-005 
2.886e-005 2.202e+006 7.112e+008 1.000e+000 1.294e-002 1.363e-005 
2.890e-005 2.203e+006 7.138e+008 1.000e+000 1.312e-002 1.367e-005 
2.895e-005 2.203e+006 7.038e+008 1.000e+000 1.451e-002 1.371e-005 
2.900e-005 2.204e+006 7.017e+008 1.000e+000 1.447e-002 1.376e-005 
2.904e-005 2.204e+006 7.015e+008 1.000e+000 1.455e-002 1.380e-005 
2.909e-005 2.204e+006 7.021e+008 1.000e+000 1.436e-002 1.384e-005 
2.914e-005 2.205e+006 7.034e+008 1.000e+000 1.430e-002 1.389e-005 
2.918e-005 2.205e+006 7.053e+008 1.000e+000 1.420e-002 1.393e-005 
2.923e-005 2.206e+006 7.045e+008 1.000e+000 1.493e-002 1.397e-005 
2.928e-005 2.206e+006 6.999e+008 1.000e+000 1.511e-002 1.402e-005 
2.932e-005 2.206e+006 6.995e+008 1.000e+000 1.763e-002 1.406e-005 
2.937e-005 2.206e+006 6.878e+008 1.000e+000 1.590e-002 1.411e-005 
2.942e-005 2.207e+006 6.857e+008 1.000e+000 1.557e-002 1.416e-005 
2.946e-005 2.207e+006 6.854e+008 1.000e+000 1.551e-002 1.420e-005 
2.951e-005 2.207e+006 6.859e+008 1.000e+000 1.545e-002 1.424e-005 
2.956e-005 2.208e+006 6.868e+008 1.000e+000 1.536e-002 1.429e-005 
2.960e-005 2.208e+006 6.880e+008 1.000e+000 1.545e-002 1.433e-005 
2.965e-005 2.209e+006 6.894e+008 1.000e+000 1.550e-002 1.437e-005 
2.970e-005 2.209e+006 6.910e+008 1.000e+000 1.538e-002 1.442e-005 
2.974e-005 2.210e+006 6.927e+008 1.000e+000 1.529e-002 1.446e-005 
2.979e-005 2.210e+006 6.946e+008 1.000e+000 1.511e-002 1.450e-005 
2.984e-005 2.211e+006 6.967e+008 1.000e+000 1.449e-002 1.455e-005 
2.988e-005 2.212e+006 6.991e+008 1.000e+000 1.403e-002 1.459e-005 
2.993e-005 2.213e+006 7.017e+008 1.000e+000 1.356e-002 1.463e-005 
2.998e-005 2.214e+006 7.038e+008 1.000e+000 1.394e-002 1.467e-005 
3.002e-005 2.215e+006 7.063e+008 1.000e+000 1.385e-002 1.471e-005 
3.007e-005 2.215e+006 7.042e+008 1.000e+000 1.492e-002 1.475e-005 
3.012e-005 2.215e+006 7.012e+008 1.000e+000 1.495e-002 1.479e-005 
3.016e-005 2.216e+006 7.005e+008 1.000e+000 1.499e-002 1.484e-005 
3.021e-005 2.216e+006 7.006e+008 1.000e+000 1.512e-002 1.489e-005 
3.026e-005 2.216e+006 7.012e+008 1.000e+000 1.503e-002 1.493e-005 
3.030e-005 2.216e+006 7.021e+008 1.000e+000 1.513e-002 1.498e-005 
3.035e-005 2.216e+006 7.032e+008 1.000e+000 1.528e-002 1.502e-005 
3.040e-005 2.217e+006 7.046e+008 1.000e+000 1.496e-002 1.507e-005 
3.044e-005 2.217e+006 7.062e+008 1.000e+000 1.483e-002 1.511e-005 
3.049e-005 2.217e+006 7.081e+008 1.000e+000 1.487e-002 1.516e-005 
3.054e-005 2.217e+006 7.030e+008 1.000e+000 1.626e-002 1.520e-005 
3.058e-005 2.217e+006 6.944e+008 1.000e+000 1.631e-002 1.525e-005 
3.063e-005 2.217e+006 6.908e+008 1.000e+000 1.646e-002 1.530e-005 
3.068e-005 2.217e+006 6.884e+008 1.000e+000 1.676e-002 1.534e-005 
3.072e-005 2.217e+006 6.866e+008 1.000e+000 1.707e-002 1.539e-005 
3.077e-005 2.217e+006 6.852e+008 1.000e+000 1.744e-002 1.544e-005 
3.080e-005 2.217e+006 6.844e+008 1.000e+000 1.778e-002 1.547e-005 
3.083e-005 2.217e+006 6.837e+008 1.000e+000 1.767e-002 1.550e-005 
3.087e-005 2.216e+006 6.832e+008 1.000e+000 1.788e-002 1.554e-005 
3.090e-005 2.216e+006 6.827e+008 1.000e+000 1.803e-002 1.557e-005 
3.093e-005 2.216e+006 6.823e+008 1.000e+000 1.820e-002 1.560e-005 
3.096e-005 2.216e+006 6.821e+008 1.000e+000 1.849e-002 1.564e-005 
3.099e-005 2.216e+006 6.821e+008 1.000e+000 1.856e-002 1.567e-005 
3.102e-005 2.216e+006 6.821e+008 1.000e+000 1.846e-002 1.570e-005 
3.104e-005 2.215e+006 6.822e+008 1.000e+000 1.852e-002 1.572e-005 
3.107e-005 2.215e+006 6.823e+008 1.000e+000 1.894e-002 1.575e-005 
3.110e-005 2.215e+006 6.824e+008 1.000e+000 1.893e-002 1.577e-005 
3.113e-005 2.215e+006 6.822e+008 1.000e+000 1.991e-002 1.581e-005 
3.117e-005 2.214e+006 6.788e+008 1.000e+000 2.009e-002 1.586e-005 
3.122e-005 2.214e+006 6.773e+008 1.000e+000 2.034e-002 1.591e-005 
3.127e-005 2.213e+006 6.765e+008 1.000e+000 2.057e-002 1.596e-005 
3.132e-005 2.212e+006 6.759e+008 1.000e+000 2.046e-002 1.602e-005 
3.137e-005 2.212e+006 6.754e+008 1.000e+000 2.064e-002 1.608e-005 
3.142e-005 2.211e+006 6.751e+008 1.000e+000 2.039e-002 1.612e-005 
3.147e-005 2.210e+006 6.747e+008 1.000e+000 2.007e-002 1.618e-005 
3.151e-005 2.210e+006 6.744e+008 1.000e+000 2.022e-002 1.623e-005 
3.156e-005 2.209e+006 6.741e+008 1.000e+000 2.027e-002 1.628e-005 
3.160e-005 2.209e+006 6.739e+008 1.000e+000 2.051e-002 1.633e-005 
3.165e-005 2.208e+006 6.736e+008 1.000e+000 2.053e-002 1.638e-005 
3.170e-005 2.207e+006 6.734e+008 1.000e+000 2.067e-002 1.643e-005 
3.174e-005 2.207e+006 6.733e+008 1.000e+000 2.061e-002 1.648e-005 
3.179e-005 2.206e+006 6.732e+008 1.000e+000 2.014e-002 1.653e-005 
3.183e-005 2.206e+006 6.732e+008 1.000e+000 1.967e-002 1.657e-005 
3.188e-005 2.205e+006 6.733e+008 1.000e+000 1.955e-002 1.662e-005 
3.191e-005 2.205e+006 6.735e+008 1.000e+000 1.923e-002 1.665e-005 
3.193e-005 2.205e+006 6.737e+008 1.000e+000 1.904e-002 1.668e-005 
3.196e-005 2.205e+006 6.738e+008 1.000e+000 1.877e-002 1.670e-005 
3.198e-005 2.205e+006 6.740e+008 1.000e+000 1.875e-002 1.673e-005 
3.201e-005 2.205e+006 6.731e+008 1.000e+000 1.931e-002 1.676e-005 
3.203e-005 2.205e+006 6.726e+008 1.000e+000 1.940e-002 1.678e-005 
3.206e-005 2.205e+006 6.724e+008 1.000e+000 1.936e-002 1.681e-005 
3.208e-005 2.205e+006 6.722e+008 1.000e+000 1.944e-002 1.683e-005 
3.211e-005 2.204e+006 6.691e+008 1.000e+000 2.027e-002 1.687e-005 
3.215e-005 2.204e+006 6.663e+008 1.000e+000 1.977e-002 1.690e-005 
3.219e-005 2.204e+006 6.646e+008 1.000e+000 1.961e-002 1.694e-005 
3.222e-005 2.204e+006 6.635e+008 1.000e+000 1.967e-002 1.698e-005 
3.226e-005 2.204e+006 6.627e+008 1.000e+000 1.946e-002 1.702e-005 
3.231e-005 2.204e+006 6.621e+008 1.000e+000 1.966e-002 1.707e-005 
3.236e-005 2.204e+006 6.618e+008 1.000e+000 1.970e-002 1.711e-005 
3.239e-005 2.204e+006 6.617e+008 1.000e+000 1.963e-002 1.715e-005 
3.242e-005 2.204e+006 6.617e+008 1.000e+000 1.957e-002 1.718e-005 
3.245e-005 2.204e+006 6.618e+008 1.000e+000 1.957e-002 1.721e-005 
3.250e-005 2.204e+006 6.622e+008 1.000e+000 1.951e-002 1.726e-005 
3.254e-005 2.204e+006 6.625e+008 1.000e+000 1.948e-002 1.730e-005 
3.257e-005 2.204e+006 6.629e+008 1.000e+000 1.947e-002 1.733e-005 
3.261e-005 2.204e+006 6.634e+008 1.000e+000 1.949e-002 1.736e-005 
3.265e-005 2.203e+006 6.641e+008 1.000e+000 1.947e-002 1.741e-005 
3.270e-005 2.203e+006 6.650e+008 1.000e+000 1.949e-002 1.746e-005 
3.273e-005 2.203e+006 6.658e+008 1.000e+000 1.939e-002 1.749e-005 
3.276e-005 2.203e+006 6.664e+008 1.000e+000 1.917e-002 1.752e-005 
3.280e-005 2.203e+006 6.673e+008 1.000e+000 1.920e-002 1.756e-005 
3.283e-005 2.203e+006 6.681e+008 1.000e+000 1.908e-002 1.759e-005 
3.287e-005 2.203e+006 6.692e+008 1.000e+000 1.910e-002 1.763e-005 
3.291e-005 2.203e+006 6.703e+008 1.000e+000 1.893e-002 1.767e-005 
3.293e-005 2.203e+006 6.710e+008 1.000e+000 1.805e-002 1.770e-005 
3.296e-005 2.203e+006 6.717e+008 1.000e+000 1.766e-002 1.773e-005 
3.300e-005 2.203e+006 6.729e+008 1.000e+000 1.734e-002 1.776e-005 
3.303e-005 2.203e+006 6.741e+008 1.000e+000 1.725e-002 1.779e-005 
3.307e-005 2.203e+006 6.757e+008 1.000e+000 1.688e-002 1.783e-005 
3.311e-005 2.204e+006 6.773e+008 1.000e+000 1.686e-002 1.787e-005 
3.315e-005 2.204e+006 6.777e+008 1.000e+000 1.748e-002 1.790e-005 
3.318e-005 2.204e+006 6.785e+008 1.000e+000 1.751e-002 1.794e-005 
3.322e-005 2.204e+006 6.788e+008 1.000e+000 1.778e-002 1.797e-005 
3.326e-005 2.204e+006 6.794e+008 1.000e+000 1.773e-002 1.801e-005 
3.329e-005 2.204e+006 6.803e+008 1.000e+000 1.768e-002 1.805e-005 
3.334e-005 2.204e+006 6.817e+008 1.000e+000 1.819e-002 1.810e-005 
3.337e-005 2.204e+006 6.822e+008 1.000e+000 1.831e-002 1.813e-005 
3.341e-005 2.204e+006 6.821e+008 1.000e+000 1.777e-002 1.816e-005 
3.345e-005 2.204e+006 6.829e+008 1.000e+000 1.742e-002 1.820e-005 
3.348e-005 2.204e+006 6.837e+008 1.000e+000 1.688e-002 1.823e-005 
3.351e-005 2.205e+006 6.848e+008 1.000e+000 1.686e-002 1.827e-005 
3.355e-005 2.205e+006 6.850e+008 1.000e+000 1.710e-002 1.830e-005 
3.358e-005 2.205e+006 6.855e+008 1.000e+000 1.680e-002 1.833e-005 
3.363e-005 2.205e+006 6.868e+008 1.000e+000 1.642e-002 1.837e-005 
3.366e-005 2.206e+006 6.878e+008 1.000e+000 1.623e-002 1.840e-005 
3.370e-005 2.206e+006 6.893e+008 1.000e+000 1.598e-002 1.845e-005 
3.374e-005 2.206e+006 6.907e+008 1.000e+000 1.574e-002 1.848e-005 
3.377e-005 2.206e+006 6.922e+008 1.000e+000 1.554e-002 1.851e-005 
3.382e-005 2.207e+006 6.943e+008 1.000e+000 1.533e-002 1.856e-005 
3.385e-005 2.207e+006 6.909e+008 1.000e+000 1.641e-002 1.859e-005 
3.390e-005 2.207e+006 6.857e+008 1.000e+000 1.598e-002 1.863e-005 
3.394e-005 2.207e+006 6.853e+008 1.000e+000 1.766e-002 1.867e-005 
3.398e-005 2.207e+006 6.773e+008 1.000e+000 1.636e-002 1.871e-005 
3.402e-005 2.207e+006 6.757e+008 1.000e+000 1.625e-002 1.875e-005 
3.406e-005 2.207e+006 6.753e+008 1.000e+000 1.624e-002 1.879e-005 
3.410e-005 2.208e+006 6.753e+008 1.000e+000 1.604e-002 1.883e-005 
3.414e-005 2.208e+006 6.757e+008 1.000e+000 1.593e-002 1.887e-005 
3.417e-005 2.208e+006 6.762e+008 1.000e+000 1.580e-002 1.890e-005 
3.421e-005 2.208e+006 6.768e+008 1.000e+000 1.557e-002 1.894e-005 
3.424e-005 2.208e+006 6.775e+008 1.000e+000 1.548e-002 1.897e-005 
3.428e-005 2.208e+006 6.784e+008 1.000e+000 1.550e-002 1.901e-005 
3.432e-005 2.208e+006 6.798e+008 1.000e+000 1.572e-002 1.905e-005 
3.436e-005 2.209e+006 6.815e+008 1.000e+000 1.556e-002 1.908e-005 
3.440e-005 2.209e+006 6.832e+008 1.000e+000 1.529e-002 1.912e-005 
3.444e-005 2.210e+006 6.850e+008 1.000e+000 1.526e-002 1.916e-005 
3.448e-005 2.211e+006 6.870e+008 1.000e+000 1.512e-002 1.919e-005 
3.452e-005 2.211e+006 6.890e+008 1.000e+000 1.499e-002 1.923e-005 
3.456e-005 2.212e+006 6.910e+008 1.000e+000 1.474e-002 1.926e-005 
3.460e-005 2.213e+006 6.932e+008 1.000e+000 1.437e-002 1.930e-005 
3.464e-005 2.213e+006 6.954e+008 1.000e+000 1.467e-002 1.933e-005 
3.468e-005 2.214e+006 6.976e+008 1.000e+000 1.462e-002 1.937e-005 
3.472e-005 2.215e+006 7.000e+008 1.000e+000 1.464e-002 1.940e-005 
3.476e-005 2.216e+006 7.024e+008 1.000e+000 1.468e-002 1.944e-005 
3.480e-005 2.216e+006 7.049e+008 1.000e+000 1.456e-002 1.947e-005 
3.484e-005 2.217e+006 7.074e+008 1.000e+000 1.463e-002 1.951e-005 
3.488e-005 2.218e+006 7.101e+008 1.000e+000 1.452e-002 1.955e-005 
3.492e-005 2.218e+006 7.130e+008 1.000e+000 1.491e-002 1.958e-005 
3.496e-005 2.218e+006 6.960e+008 1.000e+000 1.657e-002 1.962e-005 
3.500e-005 2.218e+006 6.888e+008 1.000e+000 1.671e-002 1.966e-005 
3.504e-005 2.219e+006 6.848e+008 1.000e+000 1.641e-002 1.970e-005 
3.508e-005 2.219e+006 6.824e+008 1.000e+000 1.648e-002 1.973e-005 
3.512e-005 2.220e+006 6.808e+008 1.000e+000 1.615e-002 1.977e-005 
3.516e-005 2.221e+006 6.797e+008 1.000e+000 1.583e-002 1.981e-005 
3.520e-005 2.221e+006 6.790e+008 1.000e+000 1.568e-002 1.984e-005 
3.524e-005 2.222e+006 6.786e+008 1.000e+000 1.594e-002 1.987e-005 
3.528e-005 2.223e+006 6.784e+008 1.000e+000 1.566e-002 1.991e-005 
3.532e-005 2.223e+006 6.784e+008 1.000e+000 1.571e-002 1.994e-005 
3.536e-005 2.224e+006 6.785e+008 1.000e+000 1.562e-002 1.998e-005 
3.540e-005 2.225e+006 6.788e+008 1.000e+000 1.553e-002 2.001e-005 
3.544e-005 2.226e+006 6.792e+008 1.000e+000 1.485e-002 2.005e-005 
3.548e-005 2.228e+006 6.797e+008 1.000e+000 1.474e-002 2.008e-005 
3.553e-005 2.229e+006 6.802e+008 1.000e+000 1.486e-002 2.011e-005 
3.557e-005 2.230e+006 6.808e+008 1.000e+000 1.471e-002 2.014e-005 
3.561e-005 2.231e+006 6.815e+008 1.000e+000 1.471e-002 2.017e-005 
3.565e-005 2.233e+006 6.823e+008 1.000e+000 1.441e-002 2.021e-005 
3.569e-005 2.234e+006 6.833e+008 1.000e+000 1.426e-002 2.024e-005 
3.574e-005 2.235e+006 6.843e+008 1.000e+000 1.425e-002 2.027e-005 
3.578e-005 2.237e+006 6.853e+008 1.000e+000 1.423e-002 2.031e-005 
3.583e-005 2.239e+006 6.865e+008 1.000e+000 1.418e-002 2.034e-005 
3.585e-005 2.239e+006 6.873e+008 1.000e+000 1.415e-002 2.036e-005 
3.588e-005 2.240e+006 6.880e+008 1.000e+000 1.409e-002 2.038e-005 
3.590e-005 2.241e+006 6.887e+008 1.000e+000 1.386e-002 2.040e-005 
3.593e-005 2.242e+006 6.894e+008 1.000e+000 1.377e-002 2.042e-005 
3.595e-005 2.243e+006 6.902e+008 1.000e+000 1.370e-002 2.044e-005 
3.598e-005 2.244e+006 6.912e+008 1.000e+000 1.358e-002 2.046e-005 
3.601e-005 2.245e+006 6.921e+008 1.000e+000 1.363e-002 2.048e-005 
3.603e-005 2.245e+006 6.930e+008 1.000e+000 1.353e-002 2.050e-005 
3.606e-005 2.246e+006 6.939e+008 1.000e+000 1.343e-002 2.052e-005 
3.608e-005 2.247e+006 6.948e+008 1.000e+000 1.351e-002 2.054e-005 
3.611e-005 2.248e+006 6.957e+008 1.000e+000 1.340e-002 2.056e-005 
3.613e-005 2.249e+006 6.966e+008 1.000e+000 1.338e-002 2.058e-005 
3.616e-005 2.250e+006 6.976e+008 1.000e+000 1.336e-002 2.060e-005 
3.618e-005 2.251e+006 6.985e+008 1.000e+000 1.328e-002 2.061e-005 
3.621e-005 2.252e+006 6.995e+008 1.000e+000 1.327e-002 2.063e-005 
3.623e-005 2.253e+006 7.005e+008 1.000e+000 1.315e-002 2.065e-005 
3.626e-005 2.253e+006 7.015e+008 1.000e+000 1.324e-002 2.067e-005 
3.628e-005 2.254e+006 7.026e+008 1.000e+000 1.310e-002 2.069e-005 
3.631e-005 2.255e+006 7.038e+008 1.000e+000 1.333e-002 2.071e-005 
3.633e-005 2.256e+006 7.051e+008 1.000e+000 1.338e-002 2.073e-005 
3.636e-005 2.257e+006 7.064e+008 1.000e+000 1.337e-002 2.075e-005 
3.638e-005 2.258e+006 7.077e+008 1.000e+000 1.346e-002 2.077e-005 
3.641e-005 2.259e+006 7.090e+008 1.000e+000 1.330e-002 2.079e-005 
3.644e-005 2.260e+006 7.104e+008 1.000e+000 1.332e-002 2.081e-005 
3.646e-005 2.261e+006 7.117e+008 1.000e+000 1.328e-002 2.083e-005 
3.649e-005 2.261e+006 7.131e+008 1.000e+000 1.313e-002 2.084e-005 
3.651e-005 2.262e+006 7.145e+008 1.000e+000 1.315e-002 2.086e-005 
3.654e-005 2.263e+006 7.159e+008 1.000e+000 1.324e-002 2.088e-005 
3.656e-005 2.264e+006 7.174e+008 1.000e+000 1.332e-002 2.090e-005 
3.659e-005 2.265e+006 7.189e+008 1.000e+000 1.350e-002 2.092e-005 
3.661e-005 2.266e+006 7.203e+008 1.000e+000 1.402e-002 2.094e-005 
3.664e-005 2.266e+006 7.170e+008 1.000e+000 1.395e-002 2.096e-005 
3.666e-005 2.267e+006 7.170e+008 1.000e+000 1.404e-002 2.098e-005 
3.669e-005 2.268e+006 7.173e+008 1.000e+000 1.422e-002 2.100e-005 
3.671e-005 2.268e+006 7.178e+008 1.000e+000 1.448e-002 2.103e-005 
3.674e-005 2.269e+006 7.184e+008 1.000e+000 1.454e-002 2.105e-005 
3.676e-005 2.270e+006 7.192e+008 1.000e+000 1.446e-002 2.107e-005 
3.679e-005 2.270e+006 7.196e+008 1.000e+000 1.434e-002 2.109e-005 
3.681e-005 2.271e+006 7.205e+008 1.000e+000 1.436e-002 2.111e-005 
3.684e-005 2.272e+006 7.188e+008 1.000e+000 1.433e-002 2.113e-005 
3.688e-005 2.273e+006 7.191e+008 1.000e+000 1.428e-002 2.116e-005 
3.691e-005 2.274e+006 7.201e+008 1.000e+000 1.416e-002 2.119e-005 
3.695e-005 2.275e+006 7.214e+008 1.000e+000 1.406e-002 2.121e-005 
3.699e-005 2.276e+006 7.230e+008 1.000e+000 1.417e-002 2.124e-005 
3.702e-005 2.277e+006 7.248e+008 1.000e+000 1.409e-002 2.127e-005 
3.706e-005 2.279e+006 7.268e+008 1.000e+000 1.425e-002 2.130e-005 
3.710e-005 2.280e+006 7.291e+008 1.000e+000 1.455e-002 2.133e-005 
3.713e-005 2.281e+006 7.314e+008 1.000e+000 1.446e-002 2.136e-005 
3.717e-005 2.282e+006 7.339e+008 1.000e+000 1.458e-002 2.138e-005 
3.721e-005 2.283e+006 7.364e+008 1.000e+000 1.446e-002 2.141e-005 
3.724e-005 2.284e+006 7.389e+008 1.000e+000 1.438e-002 2.144e-005 
3.728e-005 2.286e+006 7.416e+008 1.000e+000 1.445e-002 2.147e-005 
3.731e-005 2.287e+006 7.442e+008 1.000e+000 1.430e-002 2.150e-005 
3.735e-005 2.288e+006 7.469e+008 1.000e+000 1.434e-002 2.153e-005 
3.739e-005 2.289e+006 7.495e+008 1.000e+000 1.426e-002 2.156e-005 
3.742e-005 2.290e+006 7.404e+008 1.000e+000 1.575e-002 2.159e-005 
3.746e-005 2.291e+006 7.328e+008 1.000e+000 1.546e-002 2.162e-005 
3.750e-005 2.292e+006 7.290e+008 1.000e+000 1.518e-002 2.165e-005 
3.753e-005 2.293e+006 7.262e+008 1.000e+000 1.517e-002 2.167e-005 
3.757e-005 2.294e+006 7.240e+008 1.000e+000 1.504e-002 2.170e-005 
3.761e-005 2.295e+006 7.218e+008 1.000e+000 1.510e-002 2.173e-005 
3.764e-005 2.296e+006 7.081e+008 1.000e+000 1.645e-002 2.176e-005 
3.769e-005 2.296e+006 6.952e+008 1.000e+000 1.689e-002 2.180e-005 
3.773e-005 2.297e+006 6.890e+008 1.000e+000 1.636e-002 2.184e-005 
3.777e-005 2.297e+006 6.886e+008 1.000e+000 1.624e-002 2.189e-005 
3.782e-005 2.297e+006 6.888e+008 1.000e+000 1.605e-002 2.193e-005 
3.786e-005 2.297e+006 6.895e+008 1.000e+000 1.611e-002 2.197e-005 
3.790e-005 2.298e+006 6.906e+008 1.000e+000 1.623e-002 2.201e-005 
3.795e-005 2.298e+006 6.921e+008 1.000e+000 1.619e-002 2.205e-005 
3.799e-005 2.298e+006 6.937e+008 1.000e+000 1.624e-002 2.210e-005 
3.803e-005 2.298e+006 6.948e+008 1.000e+000 1.665e-002 2.214e-005 
3.806e-005 2.298e+006 6.953e+008 1.000e+000 1.673e-002 2.217e-005 
3.809e-005 2.298e+006 6.962e+008 1.000e+000 1.660e-002 2.220e-005 
3.812e-005 2.298e+006 6.972e+008 1.000e+000 1.653e-002 2.222e-005 
3.815e-005 2.298e+006 6.983e+008 1.000e+000 1.639e-002 2.225e-005 
3.818e-005 2.298e+006 6.994e+008 1.000e+000 1.637e-002 2.228e-005 
3.821e-005 2.299e+006 7.005e+008 1.000e+000 1.642e-002 2.231e-005 
3.824e-005 2.299e+006 7.016e+008 1.000e+000 1.647e-002 2.234e-005 
3.827e-005 2.299e+006 7.028e+008 1.000e+000 1.645e-002 2.237e-005 
3.830e-005 2.299e+006 7.041e+008 1.000e+000 1.640e-002 2.240e-005 
3.833e-005 2.299e+006 7.053e+008 1.000e+000 1.652e-002 2.243e-005 
3.836e-005 2.299e+006 7.066e+008 1.000e+000 1.639e-002 2.246e-005 
3.838e-005 2.299e+006 7.079e+008 1.000e+000 1.631e-002 2.249e-005 
3.841e-005 2.299e+006 7.092e+008 1.000e+000 1.633e-002 2.252e-005 
3.844e-005 2.299e+006 7.105e+008 1.000e+000 1.633e-002 2.255e-005 
3.847e-005 2.298e+006 7.118e+008 1.000e+000 1.637e-002 2.258e-005 
3.850e-005 2.298e+006 7.132e+008 1.000e+000 1.642e-002 2.261e-005 
3.853e-005 2.298e+006 7.146e+008 1.000e+000 1.643e-002 2.263e-005 
3.856e-005 2.298e+006 7.160e+008 1.000e+000 1.636e-002 2.266e-005 
3.859e-005 2.298e+006 7.174e+008 1.000e+000 1.652e-002 2.270e-005 
3.862e-005 2.298e+006 7.187e+008 1.000e+000 1.649e-002 2.272e-005 
3.865e-005 2.298e+006 7.200e+008 1.000e+000 1.612e-002 2.275e-005 
3.868e-005 2.298e+006 7.213e+008 1.000e+000 1.589e-002 2.278e-005 
3.871e-005 2.298e+006 7.226e+008 1.000e+000 1.569e-002 2.281e-005 
3.874e-005 2.298e+006 7.239e+008 1.000e+000 1.568e-002 2.284e-005 
3.876e-005 2.298e+006 7.253e+008 1.000e+000 1.548e-002 2.287e-005 
3.879e-005 2.298e+006 7.267e+008 1.000e+000 1.549e-002 2.290e-005 
3.882e-005 2.298e+006 7.281e+008 1.000e+000 1.531e-002 2.293e-005 
3.885e-005 2.298e+006 7.296e+008 1.000e+000 1.516e-002 2.296e-005 
3.888e-005 2.298e+006 7.311e+008 1.000e+000 1.488e-002 2.299e-005 
3.891e-005 2.298e+006 7.327e+008 1.000e+000 1.485e-002 2.302e-005 
3.894e-005 2.298e+006 7.339e+008 1.000e+000 1.494e-002 2.304e-005 
3.897e-005 2.298e+006 7.351e+008 1.000e+000 1.489e-002 2.307e-005 
3.900e-005 2.298e+006 7.365e+008 1.000e+000 1.494e-002 2.310e-005 
3.903e-005 2.298e+006 7.380e+008 1.000e+000 1.511e-002 2.313e-005 
3.906e-005 2.298e+006 7.395e+008 1.000e+000 1.513e-002 2.317e-005 
3.909e-005 2.298e+006 7.376e+008 1.000e+000 1.546e-002 2.320e-005 
3.912e-005 2.297e+006 7.380e+008 1.000e+000 1.535e-002 2.323e-005 
3.915e-005 2.297e+006 7.389e+008 1.000e+000 1.528e-002 2.326e-005 
3.917e-005 2.297e+006 7.400e+008 1.000e+000 1.520e-002 2.328e-005 
3.920e-005 2.297e+006 7.412e+008 1.000e+000 1.505e-002 2.331e-005 
3.923e-005 2.297e+006 7.426e+008 1.000e+000 1.488e-002 2.334e-005 
3.926e-005 2.297e+006 7.441e+008 1.000e+000 1.483e-002 2.337e-005 
3.929e-005 2.297e+006 7.457e+008 1.000e+000 1.475e-002 2.340e-005 
3.932e-005 2.297e+006 7.473e+008 1.000e+000 1.472e-002 2.343e-005 
3.935e-005 2.297e+006 7.491e+008 1.000e+000 1.490e-002 2.347e-005 
3.938e-005 2.296e+006 7.509e+008 1.000e+000 1.493e-002 2.350e-005 
3.941e-005 2.296e+006 7.528e+008 1.000e+000 1.492e-002 2.353e-005 
3.944e-005 2.296e+006 7.548e+008 1.000e+000 1.490e-002 2.356e-005 
3.947e-005 2.296e+006 7.568e+008 1.000e+000 1.483e-002 2.359e-005 
3.950e-005 2.295e+006 7.589e+008 1.000e+000 1.475e-002 2.362e-005 
3.953e-005 2.295e+006 7.611e+008 1.000e+000 1.523e-002 2.365e-005 
3.955e-005 2.295e+006 7.633e+008 1.000e+000 1.542e-002 2.368e-005 
3.958e-005 2.294e+006 7.656e+008 1.000e+000 1.555e-002 2.371e-005 
3.961e-005 2.294e+006 7.680e+008 1.000e+000 1.555e-002 2.375e-005 
3.964e-005 2.293e+006 7.705e+008 1.000e+000 1.554e-002 2.378e-005 
3.967e-005 2.293e+006 7.731e+008 1.000e+000 1.569e-002 2.381e-005 
3.970e-005 2.292e+006 7.758e+008 1.000e+000 1.683e-002 2.385e-005 
3.973e-005 2.291e+006 7.788e+008 1.000e+000 1.803e-002 2.388e-005 
3.976e-005 2.290e+006 7.747e+008 1.000e+000 2.836e-002 2.392e-005 
3.979e-005 2.289e+006 7.639e+008 1.000e+000 3.663e-002 2.395e-005 
3.982e-005 2.288e+006 7.333e+008 1.000e+000 1.962e-002 2.399e-005 
3.985e-005 2.288e+006 7.303e+008 1.000e+000 1.955e-002 2.402e-005 
3.988e-005 2.288e+006 7.287e+008 1.000e+000 1.940e-002 2.405e-005 
3.991e-005 2.288e+006 7.275e+008 1.000e+000 2.428e-002 2.408e-005 
3.993e-005 2.287e+006 6.965e+008 1.000e+000 1.875e-002 2.411e-005 
3.996e-005 2.287e+006 6.938e+008 1.000e+000 1.847e-002 2.415e-005 
4.000e-005 2.286e+006 6.909e+008 1.000e+000 1.792e-002 2.419e-005 
4.004e-005 2.286e+006 6.891e+008 1.000e+000 1.787e-002 2.423e-005 
4.007e-005 2.286e+006 6.878e+008 1.000e+000 1.785e-002 2.426e-005 
4.011e-005 2.285e+006 6.868e+008 1.000e+000 1.788e-002 2.430e-005 
4.015e-005 2.285e+006 6.861e+008 1.000e+000 1.790e-002 2.434e-005 
4.019e-005 2.285e+006 6.856e+008 1.000e+000 1.791e-002 2.439e-005 
4.023e-005 2.284e+006 6.854e+008 1.000e+000 1.785e-002 2.443e-005 
4.027e-005 2.284e+006 6.854e+008 1.000e+000 1.781e-002 2.448e-005 
4.032e-005 2.284e+006 6.856e+008 1.000e+000 1.776e-002 2.452e-005 
4.036e-005 2.283e+006 6.860e+008 1.000e+000 1.769e-002 2.457e-005 
4.041e-005 2.283e+006 6.865e+008 1.000e+000 1.743e-002 2.462e-005 
4.045e-005 2.283e+006 6.871e+008 1.000e+000 1.743e-002 2.466e-005 
4.049e-005 2.283e+006 6.877e+008 1.000e+000 1.743e-002 2.470e-005 
4.054e-005 2.283e+006 6.885e+008 1.000e+000 1.748e-002 2.475e-005 
4.058e-005 2.282e+006 6.886e+008 1.000e+000 1.748e-002 2.479e-005 
4.062e-005 2.282e+006 6.889e+008 1.000e+000 1.707e-002 2.483e-005 
4.066e-005 2.283e+006 6.898e+008 1.000e+000 1.662e-002 2.487e-005 
4.070e-005 2.283e+006 6.911e+008 1.000e+000 1.627e-002 2.491e-005 
4.075e-005 2.283e+006 6.926e+008 1.000e+000 1.603e-002 2.495e-005 
4.079e-005 2.283e+006 6.942e+008 1.000e+000 1.571e-002 2.499e-005 
4.083e-005 2.284e+006 6.961e+008 1.000e+000 1.559e-002 2.503e-005 
4.087e-005 2.284e+006 6.981e+008 1.000e+000 1.536e-002 2.507e-005 
4.092e-005 2.285e+006 7.005e+008 1.000e+000 1.514e-002 2.511e-005 
4.096e-005 2.285e+006 7.031e+008 1.000e+000 1.481e-002 2.515e-005 
4.100e-005 2.286e+006 7.058e+008 1.000e+000 1.484e-002 2.520e-005 
4.105e-005 2.286e+006 7.086e+008 1.000e+000 1.484e-002 2.524e-005 
4.109e-005 2.287e+006 7.116e+008 1.000e+000 1.475e-002 2.528e-005 
4.114e-005 2.287e+006 7.145e+008 1.000e+000 1.480e-002 2.532e-005 
4.118e-005 2.288e+006 7.175e+008 1.000e+000 1.457e-002 2.536e-005 
4.122e-005 2.288e+006 7.205e+008 1.000e+000 1.461e-002 2.540e-005 
4.125e-005 2.289e+006 7.226e+008 1.000e+000 1.449e-002 2.542e-005 
4.128e-005 2.289e+006 7.249e+008 1.000e+000 1.445e-002 2.545e-005 
4.132e-005 2.290e+006 7.278e+008 1.000e+000 1.449e-002 2.549e-005 
4.136e-005 2.290e+006 7.308e+008 1.000e+000 1.442e-002 2.552e-005 
4.139e-005 2.290e+006 7.333e+008 1.000e+000 1.481e-002 2.555e-005 
4.142e-005 2.291e+006 7.356e+008 1.000e+000 1.445e-002 2.558e-005 
4.145e-005 2.291e+006 7.372e+008 1.000e+000 1.415e-002 2.561e-005 
4.150e-005 2.291e+006 7.400e+008 1.000e+000 1.386e-002 2.565e-005 
4.154e-005 2.292e+006 7.435e+008 1.000e+000 1.375e-002 2.569e-005 
4.159e-005 2.292e+006 7.476e+008 1.000e+000 1.367e-002 2.574e-005 
4.164e-005 2.292e+006 7.520e+008 1.000e+000 1.357e-002 2.578e-005 
4.168e-005 2.293e+006 7.565e+008 1.000e+000 1.358e-002 2.582e-005 
4.173e-005 2.293e+006 7.479e+008 1.000e+000 1.476e-002 2.587e-005 
4.177e-005 2.292e+006 7.436e+008 1.000e+000 1.492e-002 2.591e-005 
4.181e-005 2.292e+006 7.230e+008 1.000e+000 1.582e-002 2.596e-005 
4.185e-005 2.291e+006 7.126e+008 1.000e+000 1.692e-002 2.601e-005 
4.189e-005 2.290e+006 7.022e+008 1.000e+000 1.695e-002 2.605e-005 
4.193e-005 2.289e+006 6.971e+008 1.000e+000 1.716e-002 2.610e-005 
4.196e-005 2.288e+006 6.936e+008 1.000e+000 1.747e-002 2.614e-005 
4.200e-005 2.287e+006 6.910e+008 1.000e+000 1.748e-002 2.618e-005 
4.203e-005 2.286e+006 6.891e+008 1.000e+000 1.787e-002 2.622e-005 
4.206e-005 2.285e+006 6.878e+008 1.000e+000 1.834e-002 2.625e-005 
4.208e-005 2.285e+006 6.867e+008 1.000e+000 1.870e-002 2.628e-005 
4.211e-005 2.284e+006 6.840e+008 1.000e+000 1.964e-002 2.631e-005 
4.214e-005 2.284e+006 6.784e+008 1.000e+000 1.957e-002 2.634e-005 
4.216e-005 2.283e+006 6.753e+008 1.000e+000 1.924e-002 2.637e-005 
4.219e-005 2.283e+006 6.728e+008 1.000e+000 1.941e-002 2.640e-005 
4.221e-005 2.282e+006 6.707e+008 1.000e+000 1.965e-002 2.643e-005 
4.224e-005 2.282e+006 6.689e+008 1.000e+000 1.995e-002 2.646e-005 
4.226e-005 2.281e+006 6.672e+008 1.000e+000 2.001e-002 2.648e-005 
4.229e-005 2.281e+006 6.657e+008 1.000e+000 1.987e-002 2.651e-005 
4.232e-005 2.281e+006 6.644e+008 1.000e+000 1.987e-002 2.654e-005 
4.234e-005 2.281e+006 6.632e+008 1.000e+000 1.972e-002 2.657e-005 
4.237e-005 2.280e+006 6.621e+008 1.000e+000 1.966e-002 2.660e-005 
4.239e-005 2.280e+006 6.611e+008 1.000e+000 1.976e-002 2.662e-005 
4.242e-005 2.280e+006 6.602e+008 1.000e+000 1.966e-002 2.665e-005 
4.244e-005 2.279e+006 6.593e+008 1.000e+000 1.979e-002 2.668e-005 
4.247e-005 2.279e+006 6.586e+008 1.000e+000 1.955e-002 2.671e-005 
4.250e-005 2.279e+006 6.579e+008 1.000e+000 1.927e-002 2.673e-005 
4.252e-005 2.279e+006 6.574e+008 1.000e+000 1.895e-002 2.676e-005 
4.255e-005 2.279e+006 6.566e+008 1.000e+000 1.897e-002 2.679e-005 
4.257e-005 2.279e+006 6.560e+008 1.000e+000 1.925e-002 2.681e-005 
4.260e-005 2.279e+006 6.555e+008 1.000e+000 1.924e-002 2.684e-005 
4.263e-005 2.279e+006 6.550e+008 1.000e+000 1.925e-002 2.686e-005 
4.265e-005 2.279e+006 6.546e+008 1.000e+000 1.928e-002 2.689e-005 
4.268e-005 2.279e+006 6.542e+008 1.000e+000 1.920e-002 2.692e-005 
4.270e-005 2.279e+006 6.538e+008 1.000e+000 1.930e-002 2.694e-005 
4.273e-005 2.279e+006 6.535e+008 1.000e+000 1.926e-002 2.697e-005 
4.275e-005 2.278e+006 6.532e+008 1.000e+000 1.922e-002 2.699e-005 
4.278e-005 2.278e+006 6.530e+008 1.000e+000 1.924e-002 2.702e-005 
4.281e-005 2.278e+006 6.528e+008 1.000e+000 1.913e-002 2.705e-005 
4.283e-005 2.278e+006 6.526e+008 1.000e+000 1.918e-002 2.707e-005 
4.286e-005 2.278e+006 6.525e+008 1.000e+000 1.902e-002 2.710e-005 
4.288e-005 2.278e+006 6.524e+008 1.000e+000 1.904e-002 2.712e-005 
4.291e-005 2.278e+006 6.523e+008 1.000e+000 1.901e-002 2.715e-005 
4.293e-005 2.278e+006 6.522e+008 1.000e+000 1.893e-002 2.717e-005 
4.296e-005 2.279e+006 6.522e+008 1.000e+000 1.886e-002 2.720e-005 
4.299e-005 2.279e+006 6.523e+008 1.000e+000 1.889e-002 2.723e-005 
4.301e-005 2.279e+006 6.523e+008 1.000e+000 1.878e-002 2.725e-005 
4.304e-005 2.279e+006 6.524e+008 1.000e+000 1.879e-002 2.728e-005 
4.306e-005 2.279e+006 6.526e+008 1.000e+000 1.890e-002 2.730e-005 
4.309e-005 2.279e+006 6.528e+008 1.000e+000 1.875e-002 2.733e-005 
4.311e-005 2.279e+006 6.533e+008 1.000e+000 1.935e-002 2.735e-005 
4.314e-005 2.279e+006 6.536e+008 1.000e+000 1.999e-002 2.738e-005 
4.317e-005 2.279e+006 6.541e+008 1.000e+000 2.029e-002 2.740e-005 
4.319e-005 2.280e+006 6.544e+008 1.000e+000 2.045e-002 2.742e-005 
4.322e-005 2.280e+006 6.548e+008 1.000e+000 2.021e-002 2.745e-005 
4.324e-005 2.281e+006 6.552e+008 1.000e+000 1.973e-002 2.747e-005 
4.327e-005 2.281e+006 6.556e+008 1.000e+000 1.899e-002 2.749e-005 
4.330e-005 2.281e+006 6.561e+008 1.000e+000 1.875e-002 2.752e-005 
4.332e-005 2.282e+006 6.566e+008 1.000e+000 1.842e-002 2.754e-005 
4.335e-005 2.282e+006 6.571e+008 1.000e+000 1.793e-002 2.756e-005 
4.337e-005 2.283e+006 6.577e+008 1.000e+000 1.773e-002 2.758e-005 
4.340e-005 2.283e+006 6.583e+008 1.000e+000 1.774e-002 2.761e-005 
4.342e-005 2.283e+006 6.589e+008 1.000e+000 1.727e-002 2.763e-005 
4.345e-005 2.284e+006 6.596e+008 1.000e+000 1.727e-002 2.765e-005 
4.348e-005 2.284e+006 6.603e+008 1.000e+000 1.728e-002 2.768e-005 
4.350e-005 2.285e+006 6.593e+008 1.000e+000 1.826e-002 2.770e-005 
4.353e-005 2.285e+006 6.593e+008 1.000e+000 1.874e-002 2.772e-005 
4.355e-005 2.285e+006 6.578e+008 1.000e+000 1.840e-002 2.775e-005 
4.358e-005 2.285e+006 6.577e+008 1.000e+000 1.819e-002 2.777e-005 
4.360e-005 2.286e+006 6.579e+008 1.000e+000 1.805e-002 2.780e-005 
4.363e-005 2.286e+006 6.582e+008 1.000e+000 1.794e-002 2.782e-005 
4.366e-005 2.286e+006 6.587e+008 1.000e+000 1.780e-002 2.784e-005 
4.368e-005 2.287e+006 6.592e+008 1.000e+000 1.773e-002 2.787e-005 
4.371e-005 2.287e+006 6.597e+008 1.000e+000 1.765e-002 2.789e-005 
4.373e-005 2.287e+006 6.603e+008 1.000e+000 1.754e-002 2.791e-005 
4.376e-005 2.288e+006 6.609e+008 1.000e+000 1.747e-002 2.794e-005 
4.378e-005 2.288e+006 6.608e+008 1.000e+000 1.771e-002 2.796e-005 
4.381e-005 2.288e+006 6.612e+008 1.000e+000 1.758e-002 2.798e-005 
4.384e-005 2.288e+006 6.618e+008 1.000e+000 1.757e-002 2.801e-005 
4.386e-005 2.289e+006 6.624e+008 1.000e+000 1.751e-002 2.803e-005 
4.389e-005 2.289e+006 6.630e+008 1.000e+000 1.739e-002 2.806e-005 
4.391e-005 2.289e+006 6.637e+008 1.000e+000 1.736e-002 2.808e-005 
4.394e-005 2.290e+006 6.644e+008 1.000e+000 1.736e-002 2.810e-005 
4.396e-005 2.290e+006 6.651e+008 1.000e+000 1.721e-002 2.813e-005 
4.399e-005 2.290e+006 6.659e+008 1.000e+000 1.723e-002 2.815e-005 
4.402e-005 2.291e+006 6.667e+008 1.000e+000 1.711e-002 2.817e-005 
4.404e-005 2.291e+006 6.675e+008 1.000e+000 1.704e-002 2.820e-005 
4.407e-005 2.292e+006 6.683e+008 1.000e+000 1.707e-002 2.822e-005 
4.409e-005 2.292e+006 6.692e+008 1.000e+000 1.696e-002 2.824e-005 
4.412e-005 2.292e+006 6.701e+008 1.000e+000 1.687e-002 2.826e-005 
4.415e-005 2.293e+006 6.710e+008 1.000e+000 1.681e-002 2.829e-005 
4.417e-005 2.293e+006 6.719e+008 1.000e+000 1.680e-002 2.831e-005 
4.420e-005 2.294e+006 6.729e+008 1.000e+000 1.666e-002 2.833e-005 
4.422e-005 2.294e+006 6.739e+008 1.000e+000 1.671e-002 2.836e-005 
4.425e-005 2.294e+006 6.749e+008 1.000e+000 1.662e-002 2.838e-005 
4.427e-005 2.295e+006 6.760e+008 1.000e+000 1.659e-002 2.840e-005 
4.430e-005 2.295e+006 6.769e+008 1.000e+000 1.652e-002 2.843e-005 
4.433e-005 2.296e+006 6.780e+008 1.000e+000 1.651e-002 2.845e-005 
4.435e-005 2.296e+006 6.792e+008 1.000e+000 1.646e-002 2.847e-005 
4.438e-005 2.296e+006 6.796e+008 1.000e+000 1.664e-002 2.849e-005 
4.440e-005 2.297e+006 6.806e+008 1.000e+000 1.663e-002 2.852e-005 
4.443e-005 2.297e+006 6.817e+008 1.000e+000 1.655e-002 2.854e-005 
4.445e-005 2.297e+006 6.828e+008 1.000e+000 1.627e-002 2.856e-005 
4.448e-005 2.298e+006 6.839e+008 1.000e+000 1.633e-002 2.859e-005 
4.451e-005 2.298e+006 6.850e+008 1.000e+000 1.614e-002 2.861e-005 
4.453e-005 2.298e+006 6.862e+008 1.000e+000 1.603e-002 2.863e-005 
4.456e-005 2.299e+006 6.874e+008 1.000e+000 1.622e-002 2.866e-005 
4.458e-005 2.299e+006 6.881e+008 1.000e+000 1.527e-002 2.868e-005 
4.463e-005 2.300e+006 6.896e+008 1.000e+000 1.496e-002 2.872e-005 
4.468e-005 2.301e+006 6.920e+008 1.000e+000 1.458e-002 2.876e-005 
4.473e-005 2.302e+006 6.949e+008 1.000e+000 1.453e-002 2.881e-005 
4.479e-005 2.303e+006 6.981e+008 1.000e+000 1.426e-002 2.886e-005 
4.484e-005 2.304e+006 7.012e+008 1.000e+000 1.408e-002 2.890e-005 
4.489e-005 2.305e+006 7.046e+008 1.000e+000 1.402e-002 2.894e-005 
4.494e-005 2.306e+006 7.082e+008 1.000e+000 1.383e-002 2.899e-005 
4.499e-005 2.307e+006 7.121e+008 1.000e+000 1.351e-002 2.903e-005 
4.504e-005 2.308e+006 7.161e+008 1.000e+000 1.335e-002 2.908e-005 
4.509e-005 2.309e+006 7.200e+008 1.000e+000 1.326e-002 2.912e-005 
4.514e-005 2.310e+006 7.240e+008 1.000e+000 1.323e-002 2.916e-005 
4.519e-005 2.311e+006 7.282e+008 1.000e+000 1.326e-002 2.921e-005 
4.524e-005 2.312e+006 7.323e+008 1.000e+000 1.317e-002 2.925e-005 
4.529e-005 2.313e+006 7.365e+008 1.000e+000 1.315e-002 2.929e-005 
4.534e-005 2.314e+006 7.407e+008 1.000e+000 1.317e-002 2.933e-005 
4.538e-005 2.315e+006 7.451e+008 1.000e+000 1.304e-002 2.937e-005 
4.543e-005 2.315e+006 7.496e+008 1.000e+000 1.275e-002 2.941e-005 
4.547e-005 2.316e+006 7.543e+008 1.000e+000 1.290e-002 2.945e-005 
4.552e-005 2.317e+006 7.594e+008 1.000e+000 1.312e-002 2.949e-005 
4.556e-005 2.317e+006 7.648e+008 1.000e+000 1.337e-002 2.953e-005 
4.561e-005 2.318e+006 7.705e+008 1.000e+000 1.362e-002 2.958e-005 
4.565e-005 2.318e+006 7.508e+008 1.000e+000 1.557e-002 2.962e-005 
4.570e-005 2.317e+006 7.357e+008 1.000e+000 1.627e-002 2.967e-005 
4.574e-005 2.317e+006 7.290e+008 1.000e+000 1.556e-002 2.971e-005 
4.579e-005 2.317e+006 7.232e+008 1.000e+000 1.589e-002 2.976e-005 
4.583e-005 2.317e+006 7.206e+008 1.000e+000 1.610e-002 2.981e-005 
4.587e-005 2.316e+006 7.187e+008 1.000e+000 1.593e-002 2.985e-005 
4.591e-005 2.316e+006 7.174e+008 1.000e+000 1.571e-002 2.989e-005 
4.596e-005 2.316e+006 7.169e+008 1.000e+000 1.552e-002 2.994e-005 
4.601e-005 2.316e+006 7.046e+008 1.000e+000 1.702e-002 2.999e-005 
4.606e-005 2.315e+006 6.968e+008 1.000e+000 1.675e-002 3.005e-005 
4.611e-005 2.314e+006 6.934e+008 1.000e+000 1.682e-002 3.010e-005 
4.615e-005 2.313e+006 6.910e+008 1.000e+000 1.704e-002 3.015e-005 
4.620e-005 2.312e+006 6.892e+008 1.000e+000 1.696e-002 3.021e-005 
4.625e-005 2.312e+006 6.876e+008 1.000e+000 1.702e-002 3.027e-005 
4.630e-005 2.311e+006 6.863e+008 1.000e+000 1.717e-002 3.032e-005 
4.635e-005 2.310e+006 6.858e+008 1.000e+000 2.002e-002 3.037e-005 
4.638e-005 2.310e+006 6.864e+008 1.000e+000 2.497e-002 3.040e-005 
4.642e-005 2.310e+006 6.868e+008 1.000e+000 2.652e-002 3.044e-005 
4.645e-005 2.309e+006 6.872e+008 1.000e+000 2.607e-002 3.048e-005 
4.649e-005 2.310e+006 6.832e+008 1.000e+000 2.230e-002 3.051e-005 
4.652e-005 2.310e+006 6.790e+008 1.000e+000 1.621e-002 3.055e-005 
4.657e-005 2.310e+006 6.784e+008 1.000e+000 1.601e-002 3.060e-005 
4.663e-005 2.311e+006 6.780e+008 1.000e+000 1.612e-002 3.064e-005 
4.667e-005 2.311e+006 6.780e+008 1.000e+000 1.619e-002 3.069e-005 
4.672e-005 2.312e+006 6.784e+008 1.000e+000 1.604e-002 3.073e-005 
4.677e-005 2.313e+006 6.790e+008 1.000e+000 1.608e-002 3.078e-005 
4.682e-005 2.313e+006 6.799e+008 1.000e+000 1.609e-002 3.082e-005 
4.687e-005 2.314e+006 6.809e+008 1.000e+000 1.620e-002 3.086e-005 
4.692e-005 2.315e+006 6.821e+008 1.000e+000 1.597e-002 3.090e-005 
4.697e-005 2.316e+006 6.834e+008 1.000e+000 1.602e-002 3.095e-005 
4.702e-005 2.317e+006 6.850e+008 1.000e+000 1.592e-002 3.099e-005 
4.708e-005 2.318e+006 6.869e+008 1.000e+000 1.574e-002 3.104e-005 
4.713e-005 2.319e+006 6.890e+008 1.000e+000 1.574e-002 3.109e-005 
4.719e-005 2.320e+006 6.912e+008 1.000e+000 1.549e-002 3.114e-005 
4.724e-005 2.322e+006 6.935e+008 1.000e+000 1.540e-002 3.118e-005 
4.730e-005 2.323e+006 6.960e+008 1.000e+000 1.531e-002 3.123e-005 
4.735e-005 2.324e+006 6.984e+008 1.000e+000 1.490e-002 3.128e-005 
4.740e-005 2.324e+006 7.009e+008 1.000e+000 1.477e-002 3.132e-005 
4.744e-005 2.325e+006 7.034e+008 1.000e+000 1.472e-002 3.136e-005 
4.749e-005 2.326e+006 7.060e+008 1.000e+000 1.464e-002 3.140e-005 
4.754e-005 2.327e+006 7.088e+008 1.000e+000 1.449e-002 3.145e-005 
4.759e-005 2.327e+006 7.115e+008 1.000e+000 1.447e-002 3.149e-005 
4.763e-005 2.328e+006 7.144e+008 1.000e+000 1.444e-002 3.153e-005 
4.768e-005 2.329e+006 7.174e+008 1.000e+000 1.435e-002 3.157e-005 
4.773e-005 2.329e+006 7.205e+008 1.000e+000 1.428e-002 3.162e-005 
4.777e-005 2.330e+006 7.236e+008 1.000e+000 1.420e-002 3.166e-005 
4.782e-005 2.330e+006 7.269e+008 1.000e+000 1.414e-002 3.170e-005 
4.786e-005 2.331e+006 7.302e+008 1.000e+000 1.412e-002 3.174e-005 
4.791e-005 2.331e+006 7.335e+008 1.000e+000 1.408e-002 3.178e-005 
4.795e-005 2.331e+006 7.369e+008 1.000e+000 1.404e-002 3.183e-005 
4.799e-005 2.332e+006 7.404e+008 1.000e+000 1.408e-002 3.187e-005 
4.804e-005 2.332e+006 7.403e+008 1.000e+000 1.471e-002 3.191e-005 
4.808e-005 2.331e+006 7.411e+008 1.000e+000 1.506e-002 3.196e-005 
4.811e-005 2.331e+006 7.427e+008 1.000e+000 1.866e-002 3.199e-005 
4.814e-005 2.331e+006 7.437e+008 1.000e+000 1.950e-002 3.201e-005 
4.816e-005 2.331e+006 7.440e+008 1.000e+000 1.805e-002 3.204e-005 
4.819e-005 2.331e+006 7.448e+008 1.000e+000 1.948e-002 3.207e-005 
4.822e-005 2.332e+006 7.464e+008 1.000e+000 1.951e-002 3.209e-005 
4.825e-005 2.332e+006 7.482e+008 1.000e+000 1.869e-002 3.212e-005 
4.827e-005 2.333e+006 7.485e+008 1.000e+000 1.524e-002 3.214e-005 
4.832e-005 2.333e+006 7.492e+008 1.000e+000 1.281e-002 3.218e-005 
4.836e-005 2.335e+006 7.522e+008 1.000e+000 1.249e-002 3.221e-005 
4.840e-005 2.336e+006 7.556e+008 1.000e+000 1.205e-002 3.225e-005 
4.845e-005 2.337e+006 7.592e+008 1.000e+000 1.200e-002 3.229e-005 
4.849e-005 2.338e+006 7.629e+008 1.000e+000 1.185e-002 3.232e-005 
4.854e-005 2.339e+006 7.668e+008 1.000e+000 1.177e-002 3.236e-005 
4.858e-005 2.341e+006 7.708e+008 1.000e+000 1.158e-002 3.239e-005 
4.863e-005 2.342e+006 7.751e+008 1.000e+000 1.148e-002 3.243e-005 
4.867e-005 2.343e+006 7.783e+008 1.000e+000 1.176e-002 3.247e-005 
4.872e-005 2.344e+006 7.826e+008 1.000e+000 1.235e-002 3.250e-005 
4.876e-005 2.345e+006 7.792e+008 1.000e+000 1.235e-002 3.254e-005 
4.881e-005 2.347e+006 7.813e+008 1.000e+000 1.211e-002 3.258e-005 
4.885e-005 2.348e+006 7.770e+008 1.000e+000 1.236e-002 3.261e-005 
4.890e-005 2.349e+006 7.772e+008 1.000e+000 1.209e-002 3.265e-005 
4.895e-005 2.351e+006 7.792e+008 1.000e+000 1.194e-002 3.269e-005 
4.899e-005 2.352e+006 7.633e+008 1.000e+000 1.265e-002 3.272e-005 
4.904e-005 2.353e+006 7.608e+008 1.000e+000 1.242e-002 3.276e-005 
4.908e-005 2.355e+006 7.606e+008 1.000e+000 1.225e-002 3.279e-005 
4.913e-005 2.356e+006 7.616e+008 1.000e+000 1.209e-002 3.283e-005 
4.917e-005 2.358e+006 7.499e+008 1.000e+000 1.292e-002 3.287e-005 
4.922e-005 2.359e+006 7.446e+008 1.000e+000 1.306e-002 3.291e-005 
4.927e-005 2.359e+006 7.404e+008 1.000e+000 1.357e-002 3.295e-005 
4.931e-005 2.360e+006 7.383e+008 1.000e+000 1.344e-002 3.299e-005 
4.936e-005 2.361e+006 7.373e+008 1.000e+000 1.340e-002 3.303e-005 
4.940e-005 2.362e+006 7.366e+008 1.000e+000 1.376e-002 3.307e-005 
4.945e-005 2.362e+006 7.357e+008 1.000e+000 1.345e-002 3.311e-005 
4.949e-005 2.363e+006 7.400e+008 1.000e+000 1.420e-002 3.315e-005 
4.954e-005 2.363e+006 7.447e+008 1.000e+000 1.500e-002 3.319e-005 
4.959e-005 2.363e+006 7.274e+008 1.000e+000 1.611e-002 3.324e-005 
4.963e-005 2.363e+006 7.244e+008 1.000e+000 1.639e-002 3.329e-005 
4.968e-005 2.362e+006 7.238e+008 1.000e+000 1.675e-002 3.334e-005 
4.972e-005 2.362e+006 7.243e+008 1.000e+000 1.714e-002 3.339e-005 
4.977e-005 2.362e+006 7.254e+008 1.000e+000 1.718e-002 3.343e-005 
4.981e-005 2.361e+006 7.268e+008 1.000e+000 1.716e-002 3.348e-005 
4.986e-005 2.361e+006 7.196e+008 1.000e+000 1.882e-002 3.353e-005 
4.991e-005 2.360e+006 7.173e+008 1.000e+000 2.057e-002 3.358e-005 
4.995e-005 2.360e+006 7.159e+008 1.000e+000 2.271e-002 3.363e-005 
5.000e-005 2.359e+006 7.152e+008 1.000e+000 2.376e-002 3.368e-005 
5.004e-005 2.358e+006 7.150e+008 1.000e+000 2.475e-002 3.373e-005 
5.009e-005 2.358e+006 7.150e+008 1.000e+000 2.824e-002 3.378e-005 
5.013e-005 2.357e+006 7.153e+008 1.000e+000 2.780e-002 3.383e-005 
5.018e-005 2.357e+006 7.158e+008 1.000e+000 3.331e-002 3.388e-005 
5.023e-005 2.356e+006 7.163e+008 1.000e+000 3.168e-002 3.393e-005 
5.027e-005 2.355e+006 7.171e+008 1.000e+000 3.040e-002 3.398e-005 
5.032e-005 2.355e+006 7.174e+008 1.000e+000 3.520e-002 3.403e-005 
5.036e-005 2.354e+006 7.180e+008 1.000e+000 3.809e-002 3.408e-005 
5.041e-005 2.354e+006 7.186e+008 1.000e+000 4.130e-002 3.413e-005 
5.045e-005 2.353e+006 7.193e+008 1.000e+000 3.676e-002 3.418e-005 
5.050e-005 2.353e+006 7.200e+008 1.000e+000 3.693e-002 3.423e-005 
5.054e-005 2.352e+006 7.207e+008 1.000e+000 4.342e-002 3.427e-005 
5.059e-005 2.352e+006 7.215e+008 1.000e+000 3.571e-002 3.432e-005 
5.064e-005 2.352e+006 7.224e+008 1.000e+000 4.058e-002 3.437e-005 
5.068e-005 2.351e+006 7.232e+008 1.000e+000 4.523e-002 3.442e-005 
5.073e-005 2.351e+006 7.240e+008 1.000e+000 4.439e-002 3.447e-005 
5.077e-005 2.350e+006 7.249e+008 1.000e+000 4.163e-002 3.452e-005 
5.082e-005 2.350e+006 7.258e+008 1.000e+000 3.940e-002 3.457e-005 
5.086e-005 2.350e+006 7.266e+008 1.000e+000 4.610e-002 3.461e-005 
5.091e-005 2.349e+006 7.277e+008 1.000e+000 4.347e-002 3.466e-005 
5.096e-005 2.349e+006 7.287e+008 1.000e+000 5.091e-002 3.471e-005 
5.100e-005 2.349e+006 7.296e+008 1.000e+000 6.333e-002 3.476e-005 
5.105e-005 2.348e+006 7.306e+008 1.000e+000 4.729e-002 3.481e-005 
5.109e-005 2.348e+006 7.314e+008 1.000e+000 4.656e-002 3.485e-005 
5.114e-005 2.348e+006 7.323e+008 1.000e+000 5.577e-002 3.490e-005 
5.118e-005 2.347e+006 7.333e+008 1.000e+000 5.303e-002 3.495e-005 
5.123e-005 2.347e+006 7.343e+008 1.000e+000 6.457e-002 3.500e-005 
5.128e-005 2.347e+006 7.353e+008 1.000e+000 5.999e-002 3.504e-005 
5.132e-005 2.347e+006 7.364e+008 1.000e+000 5.964e-002 3.509e-005 
5.137e-005 2.346e+006 7.376e+008 1.000e+000 6.457e-002 3.514e-005 
5.141e-005 2.346e+006 7.338e+008 1.000e+000 4.835e-002 3.519e-005  
5.150e-005 2.339e+006 7.220e+008 1.000e+000 1.886e-002 3.532e-005 
5.155e-005 2.339e+006 7.230e+008 1.000e+000 1.898e-002 3.537e-005 
5.160e-005 2.338e+006 7.241e+008 1.000e+000 1.902e-002 3.542e-005 
5.164e-005 2.337e+006 7.253e+008 1.000e+000 2.113e-002 3.547e-005 
5.169e-005 2.337e+006 7.268e+008 1.000e+000 2.219e-002 3.553e-005 
5.173e-005 2.336e+006 7.282e+008 1.000e+000 2.810e-002 3.558e-005 
5.178e-005 2.336e+006 7.298e+008 1.000e+000 2.509e-002 3.562e-005 
5.182e-005 2.335e+006 7.267e+008 1.000e+000 2.463e-002 3.567e-005 
5.187e-005 2.336e+006 7.262e+008 1.000e+000 2.678e-002 3.571e-005 
5.192e-005 2.336e+006 7.272e+008 1.000e+000 2.592e-002 3.575e-005 
5.196e-005 2.337e+006 7.272e+008 1.000e+000 2.257e-002 3.579e-005 
5.201e-005 2.339e+006 7.241e+008 1.000e+000 1.445e-002 3.583e-005 
5.205e-005 2.340e+006 7.260e+008 1.000e+000 1.409e-002 3.587e-005 
5.210e-005 2.342e+006 7.286e+008 1.000e+000 1.378e-002 3.590e-005 
5.214e-005 2.343e+006 7.318e+008 1.000e+000 1.343e-002 3.594e-005 
5.219e-005 2.345e+006 7.355e+008 1.000e+000 1.317e-002 3.597e-005 
5.223e-005 2.347e+006 7.344e+008 1.000e+000 1.390e-002 3.600e-005 
5.228e-005 2.348e+006 7.346e+008 1.000e+000 1.363e-002 3.604e-005 
5.233e-005 2.349e+006 7.368e+008 1.000e+000 1.352e-002 3.608e-005 
5.237e-005 2.351e+006 7.397e+008 1.000e+000 1.350e-002 3.611e-005 
5.242e-005 2.352e+006 7.430e+008 1.000e+000 1.370e-002 3.615e-005 
5.246e-005 2.354e+006 7.466e+008 1.000e+000 1.355e-002 3.618e-005 
5.251e-005 2.355e+006 7.403e+008 1.000e+000 1.459e-002 3.622e-005 
5.255e-005 2.356e+006 7.406e+008 1.000e+000 1.457e-002 3.626e-005 
5.260e-005 2.357e+006 7.420e+008 1.000e+000 1.453e-002 3.630e-005 
5.265e-005 2.358e+006 7.439e+008 1.000e+000 1.464e-002 3.634e-005 
5.269e-005 2.359e+006 7.460e+008 1.000e+000 1.492e-002 3.638e-005 
5.274e-005 2.360e+006 7.483e+008 1.000e+000 1.515e-002 3.642e-005 
5.278e-005 2.361e+006 7.506e+008 1.000e+000 1.961e-002 3.646e-005 
5.283e-005 2.361e+006 7.529e+008 1.000e+000 2.126e-002 3.650e-005 
5.287e-005 2.362e+006 7.553e+008 1.000e+000 2.355e-002 3.653e-005 
5.292e-005 2.363e+006 7.577e+008 1.000e+000 2.607e-002 3.657e-005 
5.297e-005 2.364e+006 7.600e+008 1.000e+000 2.819e-002 3.661e-005 
5.301e-005 2.365e+006 7.624e+008 1.000e+000 2.540e-002 3.665e-005 
5.306e-005 2.366e+006 7.648e+008 1.000e+000 3.128e-002 3.669e-005 
5.310e-005 2.367e+006 7.671e+008 1.000e+000 3.233e-002 3.673e-005 
5.315e-005 2.367e+006 7.695e+008 1.000e+000 3.446e-002 3.677e-005 
5.319e-005 2.368e+006 7.702e+008 1.000e+000 3.976e-002 3.681e-005 
5.324e-005 2.369e+006 7.637e+008 1.000e+000 3.525e-002 3.685e-005 
5.329e-005 2.370e+006 7.218e+008 1.000e+000 1.583e-002 3.690e-005 
5.333e-005 2.370e+006 7.196e+008 1.000e+000 1.598e-002 3.694e-005 
5.338e-005 2.371e+006 7.183e+008 1.000e+000 1.603e-002 3.698e-005 
5.342e-005 2.372e+006 7.174e+008 1.000e+000 1.613e-002 3.702e-005 
5.347e-005 2.372e+006 7.169e+008 1.000e+000 1.609e-002 3.706e-005 
5.351e-005 2.373e+006 7.114e+008 1.000e+000 1.754e-002 3.710e-005 
5.356e-005 2.373e+006 7.071e+008 1.000e+000 1.788e-002 3.714e-005 
5.361e-005 2.374e+006 7.026e+008 1.000e+000 1.826e-002 3.719e-005 
5.365e-005 2.374e+006 6.968e+008 1.000e+000 1.886e-002 3.723e-005 
5.370e-005 2.375e+006 6.849e+008 1.000e+000 1.924e-002 3.727e-005 
5.374e-005 2.375e+006 6.836e+008 1.000e+000 1.851e-002 3.732e-005 
5.379e-005 2.375e+006 6.826e+008 1.000e+000 1.899e-002 3.736e-005 
5.383e-005 2.375e+006 6.810e+008 1.000e+000 1.931e-002 3.741e-005 
5.388e-005 2.375e+006 6.782e+008 1.000e+000 1.921e-002 3.746e-005 
5.393e-005 2.374e+006 6.734e+008 1.000e+000 1.833e-002 3.750e-005 
5.397e-005 2.374e+006 6.754e+008 1.000e+000 1.833e-002 3.755e-005 
5.402e-005 2.374e+006 6.775e+008 1.000e+000 1.909e-002 3.760e-005 
5.406e-005 2.373e+006 6.796e+008 1.000e+000 1.920e-002 3.765e-005 
5.411e-005 2.373e+006 6.817e+008 1.000e+000 1.920e-002 3.769e-005 
5.415e-005 2.372e+006 6.837e+008 1.000e+000 1.894e-002 3.774e-005 
5.420e-005 2.372e+006 6.860e+008 1.000e+000 1.929e-002 3.779e-005 
5.424e-005 2.371e+006 6.884e+008 1.000e+000 1.885e-002 3.784e-005 
5.428e-005 2.371e+006 6.903e+008 1.000e+000 1.795e-002 3.787e-005 
5.431e-005 2.371e+006 6.923e+008 1.000e+000 1.809e-002 3.791e-005 
5.435e-005 2.371e+006 6.942e+008 1.000e+000 1.813e-002 3.794e-005 
5.438e-005 2.372e+006 6.963e+008 1.000e+000 1.764e-002 3.798e-005 
5.442e-005 2.372e+006 6.984e+008 1.000e+000 1.703e-002 3.801e-005 
5.446e-005 2.372e+006 7.010e+008 1.000e+000 1.647e-002 3.805e-005 
5.451e-005 2.372e+006 6.931e+008 1.000e+000 1.692e-002 3.810e-005 
5.455e-005 2.372e+006 6.899e+008 1.000e+000 1.660e-002 3.815e-005 
5.460e-005 2.373e+006 6.890e+008 1.000e+000 1.647e-002 3.819e-005 
5.465e-005 2.373e+006 6.894e+008 1.000e+000 1.648e-002 3.823e-005 
5.469e-005 2.374e+006 6.904e+008 1.000e+000 1.624e-002 3.827e-005 
5.474e-005 2.375e+006 6.921e+008 1.000e+000 1.628e-002 3.831e-005 
5.479e-005 2.375e+006 6.924e+008 1.000e+000 1.672e-002 3.836e-005 
5.483e-005 2.376e+006 6.942e+008 1.000e+000 1.657e-002 3.840e-005 
5.488e-005 2.376e+006 6.964e+008 1.000e+000 1.646e-002 3.844e-005 
5.492e-005 2.377e+006 6.990e+008 1.000e+000 1.654e-002 3.848e-005 
5.497e-005 2.377e+006 7.018e+008 1.000e+000 1.643e-002 3.853e-005 
5.502e-005 2.378e+006 7.049e+008 1.000e+000 1.637e-002 3.857e-005 
5.506e-005 2.378e+006 7.083e+008 1.000e+000 2.046e-002 3.861e-005 
5.510e-005 2.378e+006 7.121e+008 1.000e+000 2.343e-002 3.865e-005 
5.514e-005 2.378e+006 7.160e+008 1.000e+000 3.102e-002 3.869e-005 
5.518e-005 2.379e+006 7.198e+008 1.000e+000 3.419e-002 3.872e-005 
5.521e-005 2.379e+006 7.238e+008 1.000e+000 3.547e-002 3.876e-005 
5.525e-005 2.380e+006 7.281e+008 1.000e+000 3.612e-002 3.879e-005 
5.529e-005 2.381e+006 7.324e+008 1.000e+000 3.807e-002 3.883e-005 
5.533e-005 2.381e+006 7.368e+008 1.000e+000 4.442e-002 3.886e-005 
5.537e-005 2.382e+006 7.412e+008 1.000e+000 4.722e-002 3.889e-005 
5.541e-005 2.383e+006 7.458e+008 1.000e+000 5.750e-002 3.893e-005 
5.545e-005 2.383e+006 7.488e+008 1.000e+000 5.323e-002 3.896e-005 
5.548e-005 2.384e+006 7.512e+008 1.000e+000 5.804e-002 3.899e-005 
5.552e-005 2.385e+006 7.542e+008 1.000e+000 6.818e-002 3.903e-005 
5.556e-005 2.386e+006 7.573e+008 1.000e+000 6.818e-002 3.906e-005 
5.560e-005 2.386e+006 7.612e+008 1.000e+000 7.028e-002 3.909e-005 
5.564e-005 2.387e+006 7.660e+008 1.000e+000 7.397e-002 3.913e-005 
5.568e-005 2.388e+006 7.708e+008 1.000e+000 6.147e-002 3.916e-005 
5.572e-005 2.389e+006 7.759e+008 1.000e+000 6.104e-002 3.919e-005 
5.575e-005 2.390e+006 7.812e+008 1.000e+000 7.268e-002 3.922e-005 
5.579e-005 2.391e+006 7.820e+008 1.000e+000 8.373e-002 3.926e-005 
5.583e-005 2.391e+006 7.809e+008 1.000e+000 7.577e-002 3.929e-005 
5.587e-005 2.392e+006 7.838e+008 1.000e+000 8.350e-002 3.933e-005 
5.591e-005 2.392e+006 7.873e+008 1.000e+000 8.889e-002 3.936e-005 
5.595e-005 2.393e+006 7.913e+008 1.000e+000 9.377e-002 3.940e-005 
5.598e-005 2.393e+006 7.955e+008 1.000e+000 9.046e-002 3.943e-005 
5.602e-005 2.394e+006 7.998e+008 1.000e+000 1.045e-001 3.947e-005 
5.606e-005 2.394e+006 8.042e+008 1.000e+000 8.875e-002 3.950e-005 
5.610e-005 2.395e+006 8.082e+008 1.000e+000 9.701e-002 3.954e-005 
5.614e-005 2.395e+006 8.123e+008 1.000e+000 9.325e-002 3.957e-005 
5.618e-005 2.396e+006 8.167e+008 1.000e+000 1.013e-001 3.961e-005 
5.622e-005 2.396e+006 8.213e+008 1.000e+000 1.017e-001 3.964e-005 
5.625e-005 2.396e+006 8.259e+008 1.000e+000 1.097e-001 3.968e-005 
5.629e-005 2.397e+006 8.306e+008 1.000e+000 1.107e-001 3.972e-005 
5.633e-005 2.397e+006 8.353e+008 1.000e+000 1.125e-001 3.975e-005 
5.637e-005 2.397e+006 8.399e+008 1.000e+000 1.029e-001 3.979e-005 
5.641e-005 2.398e+006 8.448e+008 1.000e+000 1.052e-001 3.982e-005 
5.645e-005 2.398e+006 8.496e+008 1.000e+000 1.205e-001 3.986e-005 
5.649e-005 2.398e+006 8.544e+008 1.000e+000 1.113e-001 3.990e-005 
5.652e-005 2.398e+006 8.593e+008 1.000e+000 1.185e-001 3.993e-005 
5.656e-005 2.399e+006 8.643e+008 1.000e+000 1.351e-001 3.997e-005 
5.660e-005 2.399e+006 8.693e+008 1.000e+000 1.179e-001 4.001e-005 
5.664e-005 2.399e+006 8.744e+008 1.000e+000 1.312e-001 4.005e-005 
5.668e-005 2.399e+006 8.797e+008 1.000e+000 1.172e-001 4.008e-005 
5.672e-005 2.399e+006 8.848e+008 1.000e+000 1.260e-001 4.012e-005 
5.675e-005 2.399e+006 8.898e+008 1.000e+000 1.198e-001 4.016e-005 
5.679e-005 2.399e+006 8.948e+008 1.000e+000 1.295e-001 4.020e-005 
5.683e-005 2.400e+006 8.998e+008 1.000e+000 1.262e-001 4.023e-005 
5.687e-005 2.400e+006 9.048e+008 1.000e+000 1.485e-001 4.027e-005 
5.691e-005 2.400e+006 9.098e+008 1.000e+000 1.329e-001 4.031e-005 
5.695e-005 2.400e+006 9.153e+008 1.000e+000 1.322e-001 4.035e-005 
5.699e-005 2.400e+006 9.210e+008 1.000e+000 1.492e-001 4.038e-005 
5.702e-005 2.400e+006 9.230e+008 1.000e+000 1.372e-001 4.042e-005 
5.706e-005 2.400e+006 9.084e+008 1.000e+000 1.483e-001 4.047e-005 
5.710e-005 2.399e+006 8.977e+008 1.000e+000 1.445e-001 4.051e-005 
5.714e-005 2.399e+006 8.939e+008 1.000e+000 1.457e-001 4.055e-005 
5.718e-005 2.399e+006 8.926e+008 1.000e+000 1.532e-001 4.059e-005 
5.722e-005 2.398e+006 8.917e+008 1.000e+000 1.574e-001 4.063e-005 
5.726e-005 2.398e+006 8.921e+008 1.000e+000 1.791e-001 4.067e-005 
5.729e-005 2.398e+006 8.934e+008 1.000e+000 1.687e-001 4.071e-005 
5.733e-005 2.398e+006 8.951e+008 1.000e+000 1.741e-001 4.075e-005 
5.737e-005 2.398e+006 8.970e+008 1.000e+000 1.740e-001 4.079e-005 
5.741e-005 2.398e+006 8.992e+008 1.000e+000 1.734e-001 4.083e-005 
5.745e-005 2.398e+006 9.017e+008 1.000e+000 1.569e-001 4.086e-005 
5.749e-005 2.398e+006 9.042e+008 1.000e+000 1.595e-001 4.090e-005 
5.753e-005 2.398e+006 9.072e+008 1.000e+000 1.772e-001 4.094e-005 
5.756e-005 2.398e+006 9.101e+008 1.000e+000 1.708e-001 4.098e-005 
5.760e-005 2.398e+006 9.129e+008 1.000e+000 1.746e-001 4.102e-005 
5.764e-005 2.398e+006 9.157e+008 1.000e+000 1.725e-001 4.105e-005 
5.768e-005 2.398e+006 9.182e+008 1.000e+000 1.746e-001 4.109e-005 
5.772e-005 2.399e+006 9.206e+008 1.000e+000 1.736e-001 4.113e-005 
5.776e-005 2.399e+006 9.219e+008 1.000e+000 2.045e-001 4.116e-005 
5.779e-005 2.399e+006 9.242e+008 1.000e+000 1.955e-001 4.120e-005 
5.783e-005 2.400e+006 9.270e+008 1.000e+000 1.987e-001 4.124e-005 
5.787e-005 2.400e+006 9.296e+008 1.000e+000 1.775e-001 4.127e-005 
5.791e-005 2.400e+006 9.323e+008 1.000e+000 1.827e-001 4.131e-005 
5.795e-005 2.401e+006 9.350e+008 1.000e+000 1.894e-001 4.134e-005 
5.799e-005 2.401e+006 9.379e+008 1.000e+000 1.972e-001 4.138e-005 
5.803e-005 2.402e+006 9.409e+008 1.000e+000 1.861e-001 4.142e-005 
5.806e-005 2.402e+006 9.439e+008 1.000e+000 1.929e-001 4.145e-005 
5.810e-005 2.402e+006 9.470e+008 1.000e+000 1.846e-001 4.149e-005 
5.814e-005 2.403e+006 9.503e+008 1.000e+000 1.865e-001 4.152e-005 
5.818e-005 2.403e+006 9.535e+008 1.000e+000 1.947e-001 4.156e-005 
5.822e-005 2.403e+006 9.567e+008 1.000e+000 2.031e-001 4.160e-005 
5.826e-005 2.404e+006 9.601e+008 1.000e+000 1.774e-001 4.163e-005 
5.830e-005 2.404e+006 8.221e+008 1.000e+000 9.891e-002 4.167e-005 
5.833e-005 2.405e+006 8.244e+008 1.000e+000 9.469e-002 4.170e-005 
5.837e-005 2.405e+006 8.273e+008 1.000e+000 8.317e-002 4.174e-005 
5.841e-005 2.405e+006 8.301e+008 1.000e+000 1.101e-001 4.178e-005 
5.845e-005 2.405e+006 8.330e+008 1.000e+000 9.256e-002 4.181e-005 
5.849e-005 2.405e+006 8.255e+008 1.000e+000 8.758e-002 4.185e-005 
5.853e-005 2.405e+006 8.209e+008 1.000e+000 9.770e-002 4.189e-005 
5.857e-005 2.405e+006 8.194e+008 1.000e+000 8.965e-002 4.193e-005 
5.860e-005 2.405e+006 8.191e+008 1.000e+000 1.024e-001 4.197e-005 
5.864e-005 2.405e+006 8.194e+008 1.000e+000 9.641e-002 4.201e-005 
5.868e-005 2.405e+006 8.199e+008 1.000e+000 1.021e-001 4.205e-005 
5.872e-005 2.405e+006 8.207e+008 1.000e+000 9.671e-002 4.209e-005 
5.876e-005 2.405e+006 8.217e+008 1.000e+000 1.126e-001 4.213e-005 
5.880e-005 2.404e+006 8.230e+008 1.000e+000 9.048e-002 4.217e-005 
5.883e-005 2.404e+006 8.243e+008 1.000e+000 9.045e-002 4.221e-005 
5.887e-005 2.404e+006 8.258e+008 1.000e+000 9.943e-002 4.225e-005 
5.891e-005 2.404e+006 8.274e+008 1.000e+000 1.087e-001 4.228e-005 
5.895e-005 2.404e+006 8.290e+008 1.000e+000 9.259e-002 4.232e-005 
5.899e-005 2.403e+006 8.306e+008 1.000e+000 9.477e-002 4.237e-005 
5.903e-005 2.403e+006 8.326e+008 1.000e+000 1.004e-001 4.240e-005 
5.907e-005 2.403e+006 8.348e+008 1.000e+000 9.999e-002 4.244e-005 
5.910e-005 2.404e+006 8.373e+008 1.000e+000 9.502e-002 4.248e-005 
5.914e-005 2.404e+006 8.399e+008 1.000e+000 1.015e-001 4.252e-005 
5.918e-005 2.404e+006 8.428e+008 1.000e+000 1.050e-001 4.256e-005 
5.922e-005 2.403e+006 8.301e+008 1.000e+000 1.041e-001 4.260e-005 
5.926e-005 2.403e+006 8.243e+008 1.000e+000 1.081e-001 4.264e-005 
5.930e-005 2.403e+006 8.214e+008 1.000e+000 1.196e-001 4.268e-005 
5.934e-005 2.402e+006 8.188e+008 1.000e+000 1.131e-001 4.272e-005 
5.937e-005 2.402e+006 8.183e+008 1.000e+000 1.162e-001 4.276e-005 
5.941e-005 2.402e+006 8.185e+008 1.000e+000 1.032e-001 4.280e-005 
5.945e-005 2.402e+006 8.196e+008 1.000e+000 1.173e-001 4.284e-005 
5.949e-005 2.402e+006 8.213e+008 1.000e+000 1.063e-001 4.287e-005 
5.953e-005 2.402e+006 8.221e+008 1.000e+000 1.164e-001 4.291e-005 
5.957e-005 2.402e+006 8.233e+008 1.000e+000 1.097e-001 4.295e-005 
5.961e-005 2.402e+006 8.248e+008 1.000e+000 1.134e-001 4.299e-005 
5.964e-005 2.402e+006 8.266e+008 1.000e+000 1.122e-001 4.303e-005 
5.968e-005 2.402e+006 8.190e+008 1.000e+000 1.190e-001 4.307e-005 
5.972e-005 2.401e+006 6.957e+008 1.000e+000 1.744e-002 4.312e-005 
5.977e-005 2.400e+006 6.926e+008 1.000e+000 1.764e-002 4.316e-005 
5.981e-005 2.400e+006 6.904e+008 1.000e+000 1.785e-002 4.321e-005 
5.985e-005 2.399e+006 6.888e+008 1.000e+000 1.794e-002 4.326e-005 
5.990e-005 2.398e+006 6.874e+008 1.000e+000 1.809e-002 4.331e-005 
5.994e-005 2.398e+006 6.863e+008 1.000e+000 1.837e-002 4.336e-005 
5.998e-005 2.397e+006 6.854e+008 1.000e+000 1.848e-002 4.341e-005 
6.003e-005 2.396e+006 6.845e+008 1.000e+000 1.877e-002 4.346e-005 
6.007e-005 2.395e+006 6.838e+008 1.000e+000 1.881e-002 4.351e-005 
6.012e-005 2.395e+006 6.832e+008 1.000e+000 1.875e-002 4.355e-005 
6.016e-005 2.394e+006 6.827e+008 1.000e+000 1.871e-002 4.360e-005 
6.020e-005 2.394e+006 6.823e+008 1.000e+000 1.868e-002 4.365e-005 
6.024e-005 2.393e+006 6.821e+008 1.000e+000 1.856e-002 4.368e-005 
6.028e-005 2.393e+006 6.816e+008 1.000e+000 1.870e-002 4.373e-005 
6.033e-005 2.392e+006 6.812e+008 1.000e+000 1.887e-002 4.378e-005 
6.039e-005 2.391e+006 6.808e+008 1.000e+000 1.899e-002 4.385e-005 
6.045e-005 2.390e+006 6.804e+008 1.000e+000 1.909e-002 4.391e-005 
6.051e-005 2.390e+006 6.801e+008 1.000e+000 1.922e-002 4.398e-005 
6.057e-005 2.389e+006 6.798e+008 1.000e+000 1.937e-002 4.404e-005 
6.062e-005 2.388e+006 6.795e+008 1.000e+000 1.939e-002 4.411e-005 
6.068e-005 2.387e+006 6.792e+008 1.000e+000 1.930e-002 4.418e-005 
6.074e-005 2.386e+006 6.790e+008 1.000e+000 1.937e-002 4.424e-005 
6.080e-005 2.385e+006 6.788e+008 1.000e+000 1.971e-002 4.431e-005 
6.086e-005 2.384e+006 6.786e+008 1.000e+000 2.036e-002 4.437e-005 
6.092e-005 2.383e+006 6.785e+008 1.000e+000 2.034e-002 4.444e-005 
6.098e-005 2.382e+006 6.783e+008 1.000e+000 2.042e-002 4.451e-005 
6.104e-005 2.381e+006 6.782e+008 1.000e+000 2.049e-002 4.457e-005 
6.110e-005 2.380e+006 6.781e+008 1.000e+000 2.060e-002 4.464e-005 
6.115e-005 2.379e+006 6.780e+008 1.000e+000 2.066e-002 4.469e-005 
6.119e-005 2.378e+006 6.779e+008 1.000e+000 2.042e-002 4.474e-005 
6.124e-005 2.378e+006 6.778e+008 1.000e+000 2.068e-002 4.479e-005 
6.128e-005 2.377e+006 6.777e+008 1.000e+000 2.070e-002 4.484e-005 
6.133e-005 2.376e+006 6.776e+008 1.000e+000 2.065e-002 4.489e-005 
6.139e-005 2.375e+006 6.775e+008 1.000e+000 2.085e-002 4.496e-005 
6.144e-005 2.374e+006 6.775e+008 1.000e+000 2.084e-002 4.502e-005 
6.150e-005 2.373e+006 6.774e+008 1.000e+000 2.087e-002 4.508e-005 
6.155e-005 2.372e+006 6.773e+008 1.000e+000 2.083e-002 4.515e-005 
6.161e-005 2.371e+006 6.774e+008 1.000e+000 2.046e-002 4.521e-005 
6.166e-005 2.370e+006 6.775e+008 1.000e+000 2.036e-002 4.527e-005 
6.172e-005 2.370e+006 6.779e+008 1.000e+000 1.992e-002 4.533e-005 
6.177e-005 2.369e+006 6.777e+008 1.000e+000 1.995e-002 4.539e-005 
6.183e-005 2.368e+006 6.775e+008 1.000e+000 2.036e-002 4.545e-005 
6.188e-005 2.368e+006 6.775e+008 1.000e+000 2.062e-002 4.551e-005 
6.194e-005 2.367e+006 6.774e+008 1.000e+000 2.054e-002 4.557e-005 
6.200e-005 2.366e+006 6.769e+008 1.000e+000 2.017e-002 4.563e-005 
6.205e-005 2.366e+006 6.769e+008 1.000e+000 2.007e-002 4.569e-005 
6.211e-005 2.366e+006 6.771e+008 1.000e+000 1.992e-002 4.575e-005 
6.216e-005 2.365e+006 6.777e+008 1.000e+000 1.979e-002 4.580e-005 
6.222e-005 2.365e+006 6.783e+008 1.000e+000 1.959e-002 4.586e-005 
6.227e-005 2.365e+006 6.792e+008 1.000e+000 1.944e-002 4.592e-005 
6.233e-005 2.364e+006 6.804e+008 1.000e+000 1.931e-002 4.598e-005 
6.238e-005 2.364e+006 6.817e+008 1.000e+000 1.924e-002 4.603e-005 
6.244e-005 2.364e+006 6.832e+008 1.000e+000 1.924e-002 4.609e-005 
6.250e-005 2.363e+006 6.849e+008 1.000e+000 1.883e-002 4.615e-005 
6.254e-005 2.363e+006 6.820e+008 1.000e+000 1.964e-002 4.619e-005 
6.257e-005 2.363e+006 6.823e+008 1.000e+000 2.538e-002 4.623e-005 
6.260e-005 2.363e+006 6.833e+008 1.000e+000 2.751e-002 4.626e-005 
6.263e-005 2.363e+006 6.844e+008 1.000e+000 2.884e-002 4.629e-005 
6.267e-005 2.363e+006 6.857e+008 1.000e+000 3.077e-002 4.632e-005 
6.270e-005 2.363e+006 6.869e+008 1.000e+000 3.503e-002 4.636e-005 
6.273e-005 2.363e+006 6.883e+008 1.000e+000 3.335e-002 4.639e-005 
6.276e-005 2.363e+006 6.881e+008 1.000e+000 3.485e-002 4.642e-005 
6.279e-005 2.363e+006 6.854e+008 1.000e+000 2.802e-002 4.645e-005 
6.283e-005 2.363e+006 6.817e+008 1.000e+000 1.896e-002 4.648e-005 
6.286e-005 2.363e+006 6.825e+008 1.000e+000 1.882e-002 4.652e-005 
6.290e-005 2.362e+006 6.838e+008 1.000e+000 1.874e-002 4.656e-005 
6.295e-005 2.362e+006 6.853e+008 1.000e+000 1.854e-002 4.661e-005 
6.299e-005 2.362e+006 6.868e+008 1.000e+000 1.840e-002 4.666e-005 
6.304e-005 2.362e+006 6.884e+008 1.000e+000 1.828e-002 4.670e-005 
6.309e-005 2.362e+006 6.893e+008 1.000e+000 1.824e-002 4.675e-005 
6.313e-005 2.362e+006 6.904e+008 1.000e+000 1.795e-002 4.680e-005 
6.318e-005 2.362e+006 6.842e+008 1.000e+000 1.892e-002 4.684e-005 
6.322e-005 2.361e+006 6.796e+008 1.000e+000 1.888e-002 4.690e-005 
6.327e-005 2.360e+006 6.779e+008 1.000e+000 1.910e-002 4.695e-005 
6.332e-005 2.360e+006 6.770e+008 1.000e+000 1.913e-002 4.700e-005 
6.336e-005 2.359e+006 6.758e+008 1.000e+000 1.970e-002 4.705e-005 
6.341e-005 2.358e+006 6.749e+008 1.000e+000 1.974e-002 4.710e-005 
6.346e-005 2.358e+006 6.744e+008 1.000e+000 2.008e-002 4.715e-005 
6.350e-005 2.357e+006 6.741e+008 1.000e+000 2.005e-002 4.720e-005 
6.355e-005 2.356e+006 6.738e+008 1.000e+000 2.034e-002 4.725e-005 
6.359e-005 2.356e+006 6.735e+008 1.000e+000 2.032e-002 4.730e-005 
6.364e-005 2.355e+006 6.733e+008 1.000e+000 2.030e-002 4.735e-005 
6.369e-005 2.354e+006 6.731e+008 1.000e+000 2.026e-002 4.740e-005 
6.373e-005 2.354e+006 6.728e+008 1.000e+000 2.009e-002 4.745e-005 
6.378e-005 2.353e+006 6.727e+008 1.000e+000 2.012e-002 4.750e-005 
6.382e-005 2.352e+006 6.733e+008 1.000e+000 1.952e-002 4.755e-005 
6.387e-005 2.352e+006 6.744e+008 1.000e+000 1.900e-002 4.760e-005 
6.392e-005 2.352e+006 6.757e+008 1.000e+000 1.862e-002 4.765e-005 
6.396e-005 2.352e+006 6.774e+008 1.000e+000 1.819e-002 4.769e-005 
6.401e-005 2.353e+006 6.791e+008 1.000e+000 1.786e-002 4.774e-005 
6.405e-005 2.353e+006 6.806e+008 1.000e+000 1.784e-002 4.778e-005 
6.410e-005 2.354e+006 6.812e+008 1.000e+000 1.802e-002 4.782e-005 
6.415e-005 2.354e+006 6.809e+008 1.000e+000 1.806e-002 4.787e-005 
6.419e-005 2.354e+006 6.815e+008 1.000e+000 1.809e-002 4.791e-005 
6.424e-005 2.355e+006 6.824e+008 1.000e+000 1.830e-002 4.795e-005 
6.429e-005 2.355e+006 6.834e+008 1.000e+000 1.822e-002 4.800e-005 
6.433e-005 2.355e+006 6.846e+008 1.000e+000 1.835e-002 4.804e-005 
6.438e-005 2.356e+006 6.858e+008 1.000e+000 1.806e-002 4.808e-005 
6.442e-005 2.356e+006 6.871e+008 1.000e+000 1.811e-002 4.813e-005 
6.447e-005 2.357e+006 6.885e+008 1.000e+000 1.806e-002 4.817e-005 
6.452e-005 2.357e+006 6.899e+008 1.000e+000 1.800e-002 4.821e-005 
6.456e-005 2.358e+006 6.915e+008 1.000e+000 1.788e-002 4.825e-005 
6.461e-005 2.358e+006 6.930e+008 1.000e+000 1.789e-002 4.830e-005 
6.465e-005 2.359e+006 6.947e+008 1.000e+000 1.733e-002 4.834e-005 
6.470e-005 2.359e+006 6.963e+008 1.000e+000 1.680e-002 4.838e-005 
6.475e-005 2.360e+006 6.980e+008 1.000e+000 1.693e-002 4.842e-005 
6.479e-005 2.361e+006 6.997e+008 1.000e+000 1.704e-002 4.846e-005 
6.484e-005 2.361e+006 7.015e+008 1.000e+000 1.707e-002 4.851e-005 
6.488e-005 2.362e+006 7.033e+008 1.000e+000 1.675e-002 4.855e-005 
6.493e-005 2.363e+006 7.049e+008 1.000e+000 1.668e-002 4.859e-005 
6.498e-005 2.363e+006 7.068e+008 1.000e+000 1.664e-002 4.863e-005 
6.502e-005 2.364e+006 7.087e+008 1.000e+000 1.670e-002 4.867e-005 
6.507e-005 2.364e+006 7.107e+008 1.000e+000 1.646e-002 4.872e-005 
6.512e-005 2.365e+006 7.127e+008 1.000e+000 1.622e-002 4.876e-005 
6.516e-005 2.365e+006 7.148e+008 1.000e+000 1.619e-002 4.880e-005 
6.521e-005 2.365e+006 7.171e+008 1.000e+000 1.644e-002 4.885e-005 
6.525e-005 2.365e+006 6.999e+008 1.000e+000 1.815e-002 4.890e-005 
6.530e-005 2.365e+006 6.955e+008 1.000e+000 1.818e-002 4.895e-005 
6.535e-005 2.364e+006 6.930e+008 1.000e+000 1.788e-002 4.899e-005 
6.539e-005 2.364e+006 6.914e+008 1.000e+000 1.833e-002 4.904e-005 
6.544e-005 2.364e+006 6.905e+008 1.000e+000 1.826e-002 4.909e-005 
6.548e-005 2.364e+006 6.895e+008 1.000e+000 1.821e-002 4.914e-005 
6.553e-005 2.364e+006 6.883e+008 1.000e+000 1.862e-002 4.918e-005 
6.558e-005 2.364e+006 6.878e+008 1.000e+000 1.839e-002 4.923e-005 
6.562e-005 2.364e+006 6.867e+008 1.000e+000 1.815e-002 4.927e-005 
6.567e-005 2.364e+006 6.864e+008 1.000e+000 1.843e-002 4.932e-005 
6.571e-005 2.364e+006 6.864e+008 1.000e+000 1.766e-002 4.936e-005 
6.576e-005 2.364e+006 6.867e+008 1.000e+000 1.763e-002 4.941e-005 
6.581e-005 2.364e+006 6.872e+008 1.000e+000 1.760e-002 4.945e-005 
6.585e-005 2.364e+006 6.877e+008 1.000e+000 1.763e-002 4.950e-005 
6.590e-005 2.365e+006 6.883e+008 1.000e+000 1.763e-002 4.954e-005 
6.595e-005 2.365e+006 6.890e+008 1.000e+000 1.761e-002 4.959e-005 
6.599e-005 2.365e+006 6.900e+008 1.000e+000 1.757e-002 4.964e-005 
6.604e-005 2.365e+006 6.911e+008 1.000e+000 1.772e-002 4.968e-005 
6.608e-005 2.364e+006 6.873e+008 1.000e+000 1.944e-002 4.973e-005 
6.613e-005 2.364e+006 6.874e+008 1.000e+000 2.461e-002 4.978e-005 
6.618e-005 2.364e+006 6.879e+008 1.000e+000 2.682e-002 4.983e-005 
6.622e-005 2.363e+006 6.885e+008 1.000e+000 3.018e-002 4.988e-005 
6.627e-005 2.363e+006 6.891e+008 1.000e+000 3.514e-002 4.992e-005 
6.631e-005 2.363e+006 6.896e+008 1.000e+000 3.588e-002 4.997e-005 
6.636e-005 2.363e+006 6.907e+008 1.000e+000 3.371e-002 5.002e-005 
6.641e-005 2.363e+006 6.921e+008 1.000e+000 4.073e-002 5.007e-005 
6.645e-005 2.363e+006 6.938e+008 1.000e+000 4.117e-002 5.011e-005 
6.650e-005 2.363e+006 6.955e+008 1.000e+000 4.386e-002 5.016e-005 
6.654e-005 2.363e+006 6.975e+008 1.000e+000 3.790e-002 5.020e-005 
6.659e-005 2.363e+006 6.995e+008 1.000e+000 4.302e-002 5.025e-005 
6.664e-005 2.363e+006 7.016e+008 1.000e+000 4.525e-002 5.029e-005 
6.668e-005 2.363e+006 7.025e+008 1.000e+000 4.709e-002 5.034e-005 
6.673e-005 2.363e+006 6.987e+008 1.000e+000 3.646e-002 5.038e-005 
6.678e-005 2.364e+006 6.954e+008 1.000e+000 2.640e-002 5.043e-005 
6.682e-005 2.364e+006 6.941e+008 1.000e+000 2.075e-002 5.047e-005 
6.687e-005 2.364e+006 6.949e+008 1.000e+000 1.929e-002 5.052e-005 
6.691e-005 2.364e+006 6.967e+008 1.000e+000 1.943e-002 5.056e-005 
6.696e-005 2.364e+006 6.987e+008 1.000e+000 1.937e-002 5.061e-005 
6.701e-005 2.364e+006 7.008e+008 1.000e+000 1.954e-002 5.065e-005 
6.705e-005 2.364e+006 7.031e+008 1.000e+000 1.958e-002 5.070e-005 
6.710e-005 2.364e+006 6.927e+008 1.000e+000 2.099e-002 5.075e-005 
6.714e-005 2.363e+006 6.886e+008 1.000e+000 2.145e-002 5.080e-005 
6.719e-005 2.363e+006 6.863e+008 1.000e+000 2.177e-002 5.085e-005 
6.724e-005 2.362e+006 6.851e+008 1.000e+000 2.188e-002 5.090e-005 
6.728e-005 2.362e+006 6.843e+008 1.000e+000 2.168e-002 5.095e-005 
6.733e-005 2.361e+006 6.838e+008 1.000e+000 2.176e-002 5.100e-005 
6.737e-005 2.361e+006 6.833e+008 1.000e+000 2.170e-002 5.105e-005 
6.742e-005 2.360e+006 6.829e+008 1.000e+000 2.168e-002 5.110e-005 
6.747e-005 2.360e+006 6.827e+008 1.000e+000 2.181e-002 5.115e-005 
6.751e-005 2.359e+006 6.825e+008 1.000e+000 2.191e-002 5.120e-005 
6.756e-005 2.358e+006 6.824e+008 1.000e+000 2.235e-002 5.125e-005 
6.761e-005 2.358e+006 6.823e+008 1.000e+000 2.221e-002 5.130e-005 
6.765e-005 2.357e+006 6.826e+008 1.000e+000 2.147e-002 5.135e-005 
6.770e-005 2.357e+006 6.832e+008 1.000e+000 2.162e-002 5.140e-005 
6.774e-005 2.357e+006 6.839e+008 1.000e+000 2.181e-002 5.144e-005 
6.779e-005 2.356e+006 6.833e+008 1.000e+000 2.154e-002 5.149e-005 
6.784e-005 2.356e+006 6.825e+008 1.000e+000 2.185e-002 5.154e-005 
6.788e-005 2.355e+006 6.823e+008 1.000e+000 2.207e-002 5.159e-005 
6.793e-005 2.354e+006 6.821e+008 1.000e+000 2.206e-002 5.165e-005 
6.797e-005 2.353e+006 6.821e+008 1.000e+000 2.219e-002 5.170e-005 
6.802e-005 2.353e+006 6.821e+008 1.000e+000 2.182e-002 5.174e-005 
6.807e-005 2.353e+006 6.823e+008 1.000e+000 2.134e-002 5.179e-005 
6.811e-005 2.353e+006 6.819e+008 1.000e+000 2.102e-002 5.184e-005 
6.816e-005 2.352e+006 6.815e+008 1.000e+000 2.147e-002 5.189e-005 
6.820e-005 2.352e+006 6.812e+008 1.000e+000 2.192e-002 5.194e-005 
6.825e-005 2.352e+006 6.811e+008 1.000e+000 2.254e-002 5.199e-005 
6.830e-005 2.351e+006 6.809e+008 1.000e+000 2.330e-002 5.203e-005 
6.834e-005 2.351e+006 6.809e+008 1.000e+000 2.338e-002 5.208e-005 
6.839e-005 2.350e+006 6.808e+008 1.000e+000 2.352e-002 5.213e-005 
6.844e-005 2.350e+006 6.808e+008 1.000e+000 2.368e-002 5.218e-005 
6.848e-005 2.349e+006 6.808e+008 1.000e+000 2.371e-002 5.223e-005 
6.853e-005 2.349e+006 6.807e+008 1.000e+000 2.384e-002 5.228e-005 
6.857e-005 2.348e+006 6.807e+008 1.000e+000 2.389e-002 5.233e-005 
6.862e-005 2.348e+006 6.807e+008 1.000e+000 2.405e-002 5.238e-005 
6.867e-005 2.348e+006 6.807e+008 1.000e+000 2.416e-002 5.243e-005 
6.871e-005 2.347e+006 6.807e+008 1.000e+000 2.430e-002 5.248e-005 
6.876e-005 2.347e+006 6.807e+008 1.000e+000 2.431e-002 5.253e-005 
6.880e-005 2.346e+006 6.806e+008 1.000e+000 2.393e-002 5.258e-005 
6.885e-005 2.346e+006 6.806e+008 1.000e+000 2.464e-002 5.262e-005 
6.890e-005 2.345e+006 6.806e+008 1.000e+000 2.466e-002 5.267e-005 
6.894e-005 2.345e+006 6.806e+008 1.000e+000 2.451e-002 5.272e-005 
6.899e-005 2.344e+006 6.807e+008 1.000e+000 2.473e-002 5.277e-005 
6.903e-005 2.344e+006 6.808e+008 1.000e+000 2.449e-002 5.282e-005 
6.908e-005 2.344e+006 6.810e+008 1.000e+000 2.429e-002 5.287e-005 
6.913e-005 2.344e+006 6.807e+008 1.000e+000 2.456e-002 5.292e-005 
6.917e-005 2.343e+006 6.806e+008 1.000e+000 2.482e-002 5.297e-005 
6.922e-005 2.343e+006 6.804e+008 1.000e+000 2.522e-002 5.301e-005 
6.926e-005 2.342e+006 6.803e+008 1.000e+000 2.542e-002 5.306e-005 
6.931e-005 2.342e+006 6.802e+008 1.000e+000 2.514e-002 5.311e-005 
6.936e-005 2.342e+006 6.804e+008 1.000e+000 2.487e-002 5.316e-005 
6.940e-005 2.342e+006 6.809e+008 1.000e+000 2.528e-002 5.321e-005 
6.945e-005 2.342e+006 6.810e+008 1.000e+000 2.453e-002 5.325e-005 
6.950e-005 2.342e+006 6.818e+008 1.000e+000 2.480e-002 5.330e-005 
6.954e-005 2.341e+006 6.827e+008 1.000e+000 2.473e-002 5.335e-005 
6.959e-005 2.341e+006 6.837e+008 1.000e+000 2.467e-002 5.339e-005 
6.963e-005 2.341e+006 6.847e+008 1.000e+000 2.443e-002 5.344e-005 
6.968e-005 2.341e+006 6.858e+008 1.000e+000 2.437e-002 5.349e-005 
6.973e-005 2.341e+006 6.871e+008 1.000e+000 2.411e-002 5.353e-005 
6.977e-005 2.341e+006 6.883e+008 1.000e+000 2.351e-002 5.358e-005 
6.982e-005 2.341e+006 6.884e+008 1.000e+000 2.165e-002 5.363e-005 
6.986e-005 2.341e+006 6.900e+008 1.000e+000 2.091e-002 5.367e-005 
6.991e-005 2.342e+006 6.921e+008 1.000e+000 2.031e-002 5.371e-005 
6.996e-005 2.342e+006 6.894e+008 1.000e+000 2.039e-002 5.376e-005 
7.000e-005 2.342e+006 6.861e+008 1.000e+000 2.024e-002 5.380e-005 
7.005e-005 2.342e+006 6.869e+008 1.000e+000 2.151e-002 5.385e-005 
7.009e-005 2.342e+006 6.877e+008 1.000e+000 2.481e-002 5.390e-005 
7.014e-005 2.342e+006 6.895e+008 1.000e+000 2.693e-002 5.394e-005 
7.019e-005 2.342e+006 6.918e+008 1.000e+000 3.085e-002 5.399e-005 
7.023e-005 2.342e+006 6.943e+008 1.000e+000 3.561e-002 5.404e-005 
7.028e-005 2.342e+006 6.972e+008 1.000e+000 3.903e-002 5.408e-005 
7.033e-005 2.342e+006 7.013e+008 1.000e+000 5.557e-002 5.413e-005 
7.037e-005 2.342e+006 7.035e+008 1.000e+000 6.079e-002 5.417e-005 
7.042e-005 2.343e+006 6.989e+008 1.000e+000 5.067e-002 5.421e-005 
7.046e-005 2.344e+006 6.967e+008 1.000e+000 4.395e-002 5.425e-005 
7.051e-005 2.344e+006 6.849e+008 1.000e+000 4.712e-002 5.429e-005 
7.056e-005 2.345e+006 6.816e+008 1.000e+000 4.624e-002 5.434e-005 
7.060e-005 2.346e+006 6.802e+008 1.000e+000 4.746e-002 5.438e-005 
7.065e-005 2.346e+006 6.797e+008 1.000e+000 4.934e-002 5.442e-005 
7.069e-005 2.347e+006 6.796e+008 1.000e+000 4.861e-002 5.446e-005 
7.074e-005 2.348e+006 6.799e+008 1.000e+000 4.718e-002 5.450e-005 
7.079e-005 2.349e+006 6.797e+008 1.000e+000 4.421e-002 5.454e-005 
7.083e-005 2.350e+006 6.726e+008 1.000e+000 3.314e-002 5.458e-005 
7.088e-005 2.350e+006 6.681e+008 1.000e+000 2.491e-002 5.462e-005 
7.092e-005 2.351e+006 6.680e+008 1.000e+000 2.445e-002 5.466e-005 
7.097e-005 2.352e+006 6.692e+008 1.000e+000 2.428e-002 5.470e-005 
7.102e-005 2.353e+006 6.708e+008 1.000e+000 2.387e-002 5.474e-005 
7.106e-005 2.354e+006 6.730e+008 1.000e+000 2.341e-002 5.478e-005 
7.111e-005 2.355e+006 6.755e+008 1.000e+000 2.319e-002 5.482e-005 
7.116e-005 2.356e+006 6.782e+008 1.000e+000 2.280e-002 5.486e-005 
7.120e-005 2.358e+006 6.812e+008 1.000e+000 2.298e-002 5.490e-005 
7.125e-005 2.359e+006 6.824e+008 1.000e+000 2.240e-002 5.493e-005 
7.129e-005 2.360e+006 6.828e+008 1.000e+000 2.172e-002 5.497e-005 
7.134e-005 2.362e+006 6.849e+008 1.000e+000 2.132e-002 5.500e-005 
7.139e-005 2.363e+006 6.791e+008 1.000e+000 2.265e-002 5.504e-005 
7.143e-005 2.364e+006 6.753e+008 1.000e+000 2.299e-002 5.508e-005 
7.148e-005 2.365e+006 6.742e+008 1.000e+000 2.313e-002 5.512e-005 
7.152e-005 2.366e+006 6.741e+008 1.000e+000 2.332e-002 5.516e-005 
7.157e-005 2.367e+006 6.744e+008 1.000e+000 2.367e-002 5.520e-005 
7.162e-005 2.368e+006 6.750e+008 1.000e+000 2.346e-002 5.524e-005 
7.166e-005 2.369e+006 6.758e+008 1.000e+000 2.344e-002 5.528e-005 
7.171e-005 2.370e+006 6.770e+008 1.000e+000 2.346e-002 5.532e-005 
7.175e-005 2.371e+006 6.773e+008 1.000e+000 2.231e-002 5.536e-005 
7.180e-005 2.372e+006 6.782e+008 1.000e+000 2.241e-002 5.540e-005 
7.185e-005 2.373e+006 6.796e+008 1.000e+000 2.246e-002 5.544e-005 
7.189e-005 2.374e+006 6.807e+008 1.000e+000 2.147e-002 5.547e-005 
7.194e-005 2.375e+006 6.826e+008 1.000e+000 2.150e-002 5.551e-005 
7.199e-005 2.376e+006 6.847e+008 1.000e+000 2.063e-002 5.555e-005 
7.203e-005 2.377e+006 6.872e+008 1.000e+000 2.225e-002 5.559e-005 
7.208e-005 2.377e+006 6.897e+008 1.000e+000 2.213e-002 5.563e-005 
7.212e-005 2.378e+006 6.920e+008 1.000e+000 2.107e-002 5.567e-005 
7.217e-005 2.379e+006 6.948e+008 1.000e+000 2.104e-002 5.571e-005 
7.222e-005 2.380e+006 6.977e+008 1.000e+000 2.216e-002 5.575e-005 
7.226e-005 2.381e+006 7.008e+008 1.000e+000 2.206e-002 5.580e-005 
7.231e-005 2.382e+006 7.027e+008 1.000e+000 2.068e-002 5.584e-005 
7.235e-005 2.382e+006 7.059e+008 1.000e+000 2.095e-002 5.588e-005 
7.240e-005 2.383e+006 7.092e+008 1.000e+000 2.166e-002 5.592e-005 
7.245e-005 2.384e+006 7.126e+008 1.000e+000 2.236e-002 5.596e-005 
7.249e-005 2.385e+006 7.161e+008 1.000e+000 2.219e-002 5.600e-005 
7.254e-005 2.385e+006 7.196e+008 1.000e+000 2.362e-002 5.604e-005 
7.258e-005 2.386e+006 7.195e+008 1.000e+000 1.798e-002 5.608e-005 
7.263e-005 2.387e+006 7.220e+008 1.000e+000 1.776e-002 5.612e-005 
7.268e-005 2.387e+006 7.258e+008 1.000e+000 1.803e-002 5.616e-005 
7.272e-005 2.388e+006 7.297e+008 1.000e+000 1.844e-002 5.621e-005 
7.277e-005 2.389e+006 7.338e+008 1.000e+000 1.841e-002 5.625e-005 
7.282e-005 2.389e+006 7.374e+008 1.000e+000 1.946e-002 5.629e-005 
7.286e-005 2.390e+006 7.413e+008 1.000e+000 1.981e-002 5.633e-005 
7.291e-005 2.391e+006 7.452e+008 1.000e+000 2.067e-002 5.637e-005 
7.295e-005 2.391e+006 7.492e+008 1.000e+000 2.068e-002 5.642e-005 
7.300e-005 2.392e+006 7.532e+008 1.000e+000 2.133e-002 5.646e-005 
7.305e-005 2.392e+006 7.572e+008 1.000e+000 2.285e-002 5.650e-005 
7.309e-005 2.392e+006 7.614e+008 1.000e+000 2.297e-002 5.654e-005 
7.314e-005 2.393e+006 7.646e+008 1.000e+000 2.210e-002 5.659e-005 
7.318e-005 2.393e+006 7.667e+008 1.000e+000 2.124e-002 5.663e-005 
7.323e-005 2.393e+006 7.686e+008 1.000e+000 2.022e-002 5.668e-005 
7.328e-005 2.393e+006 7.727e+008 1.000e+000 2.069e-002 5.672e-005 
7.332e-005 2.394e+006 7.771e+008 1.000e+000 2.125e-002 5.677e-005 
7.337e-005 2.394e+006 7.818e+008 1.000e+000 2.166e-002 5.681e-005 
7.341e-005 2.394e+006 7.849e+008 1.000e+000 2.277e-002 5.685e-005 
7.346e-005 2.395e+006 7.879e+008 1.000e+000 2.238e-002 5.690e-005 
7.351e-005 2.395e+006 7.923e+008 1.000e+000 2.172e-002 5.694e-005 
7.355e-005 2.395e+006 7.925e+008 1.000e+000 1.668e-002 5.699e-005 
7.360e-005 2.395e+006 7.969e+008 1.000e+000 1.663e-002 5.703e-005 
7.365e-005 2.396e+006 8.015e+008 1.000e+000 1.595e-002 5.708e-005 
7.369e-005 2.396e+006 8.072e+008 1.000e+000 1.619e-002 5.712e-005 
7.374e-005 2.397e+006 8.129e+008 1.000e+000 1.568e-002 5.716e-005 
7.378e-005 2.397e+006 8.186e+008 1.000e+000 1.527e-002 5.720e-005 
7.383e-005 2.398e+006 8.192e+008 1.000e+000 1.634e-002 5.724e-005 
7.388e-005 2.399e+006 8.177e+008 1.000e+000 1.647e-002 5.729e-005 
7.392e-005 2.399e+006 8.208e+008 1.000e+000 1.698e-002 5.733e-005 
7.397e-005 2.399e+006 8.231e+008 1.000e+000 1.688e-002 5.737e-005 
7.401e-005 2.400e+006 8.267e+008 1.000e+000 1.641e-002 5.742e-005 
7.406e-005 2.400e+006 8.309e+008 1.000e+000 1.639e-002 5.746e-005 
7.411e-005 2.400e+006 8.359e+008 1.000e+000 1.746e-002 5.750e-005 
7.415e-005 2.401e+006 8.391e+008 1.000e+000 1.672e-002 5.755e-005 
7.420e-005 2.401e+006 8.443e+008 1.000e+000 2.021e-002 5.759e-005 
7.424e-005 2.402e+006 8.500e+008 1.000e+000 2.191e-002 5.763e-005 
7.429e-005 2.403e+006 8.558e+008 1.000e+000 2.752e-002 5.767e-005 
7.434e-005 2.403e+006 8.617e+008 1.000e+000 2.977e-002 5.771e-005 
7.438e-005 2.404e+006 8.679e+008 1.000e+000 3.458e-002 5.776e-005 
7.443e-005 2.405e+006 8.664e+008 1.000e+000 2.583e-002 5.780e-005 
7.448e-005 2.406e+006 8.715e+008 1.000e+000 2.388e-002 5.784e-005 
7.452e-005 2.406e+006 8.767e+008 1.000e+000 2.441e-002 5.788e-005 
7.457e-005 2.407e+006 8.820e+008 1.000e+000 2.859e-002 5.792e-005 
7.461e-005 2.408e+006 8.874e+008 1.000e+000 2.439e-002 5.796e-005 
7.466e-005 2.409e+006 8.930e+008 1.000e+000 3.020e-002 5.800e-005 
7.471e-005 2.409e+006 8.892e+008 1.000e+000 2.910e-002 5.804e-005 
7.475e-005 2.409e+006 8.732e+008 1.000e+000 3.298e-002 5.809e-005 
7.480e-005 2.408e+006 8.541e+008 1.000e+000 2.982e-002 5.814e-005 
7.484e-005 2.408e+006 8.473e+008 1.000e+000 3.876e-002 5.819e-005 
7.489e-005 2.408e+006 8.452e+008 1.000e+000 3.624e-002 5.824e-005 
7.494e-005 2.407e+006 8.435e+008 1.000e+000 4.058e-002 5.829e-005 
7.498e-005 2.407e+006 8.435e+008 1.000e+000 4.647e-002 5.834e-005 
7.503e-005 2.406e+006 8.445e+008 1.000e+000 4.332e-002 5.839e-005 
7.507e-005 2.406e+006 8.461e+008 1.000e+000 5.757e-002 5.843e-005 
7.512e-005 2.406e+006 8.479e+008 1.000e+000 5.868e-002 5.848e-005 
7.517e-005 2.405e+006 8.500e+008 1.000e+000 5.694e-002 5.853e-005 
7.521e-005 2.405e+006 8.523e+008 1.000e+000 6.638e-002 5.858e-005 
7.526e-005 2.405e+006 8.549e+008 1.000e+000 6.611e-002 5.862e-005 
7.531e-005 2.405e+006 8.573e+008 1.000e+000 7.042e-002 5.867e-005 
7.535e-005 2.405e+006 8.600e+008 1.000e+000 6.918e-002 5.872e-005 
7.540e-005 2.405e+006 8.628e+008 1.000e+000 6.873e-002 5.876e-005 
7.544e-005 2.405e+006 8.656e+008 1.000e+000 8.287e-002 5.881e-005 
7.549e-005 2.405e+006 8.683e+008 1.000e+000 8.814e-002 5.885e-005 
7.554e-005 2.405e+006 8.711e+008 1.000e+000 8.464e-002 5.890e-005 
7.558e-005 2.405e+006 8.739e+008 1.000e+000 8.582e-002 5.894e-005 
7.563e-005 2.406e+006 8.769e+008 1.000e+000 8.536e-002 5.899e-005 
7.567e-005 2.406e+006 8.800e+008 1.000e+000 9.016e-002 5.904e-005 
7.572e-005 2.406e+006 8.831e+008 1.000e+000 1.006e-001 5.908e-005 
7.577e-005 2.406e+006 8.842e+008 1.000e+000 8.623e-002 5.913e-005 
7.581e-005 2.406e+006 8.838e+008 1.000e+000 9.686e-002 5.917e-005 
7.586e-005 2.407e+006 8.851e+008 1.000e+000 8.882e-002 5.921e-005 
7.590e-005 2.407e+006 8.870e+008 1.000e+000 1.103e-001 5.925e-005 
7.595e-005 2.408e+006 8.897e+008 1.000e+000 1.071e-001 5.929e-005 
7.600e-005 2.409e+006 8.932e+008 1.000e+000 9.450e-002 5.933e-005 
7.604e-005 2.410e+006 8.970e+008 1.000e+000 1.082e-001 5.937e-005 
7.609e-005 2.411e+006 8.994e+008 1.000e+000 1.071e-001 5.941e-005 
7.614e-005 2.413e+006 8.901e+008 1.000e+000 1.081e-001 5.945e-005 
7.618e-005 2.414e+006 8.888e+008 1.000e+000 1.078e-001 5.949e-005 
7.623e-005 2.415e+006 8.894e+008 1.000e+000 1.222e-001 5.952e-005 
7.627e-005 2.416e+006 8.909e+008 1.000e+000 1.215e-001 5.956e-005 
7.632e-005 2.418e+006 8.925e+008 1.000e+000 1.266e-001 5.960e-005 
7.637e-005 2.419e+006 8.946e+008 1.000e+000 1.234e-001 5.963e-005 
7.641e-005 2.420e+006 8.971e+008 1.000e+000 1.305e-001 5.967e-005 
7.646e-005 2.422e+006 8.996e+008 1.000e+000 1.249e-001 5.971e-005 
7.650e-005 2.424e+006 9.022e+008 1.000e+000 1.220e-001 5.974e-005 
7.655e-005 2.425e+006 9.013e+008 1.000e+000 1.296e-001 5.978e-005 
7.660e-005 2.427e+006 9.012e+008 1.000e+000 1.302e-001 5.981e-005 
7.664e-005 2.428e+006 9.028e+008 1.000e+000 1.391e-001 5.985e-005 
7.669e-005 2.430e+006 9.053e+008 1.000e+000 1.376e-001 5.988e-005 
7.673e-005 2.431e+006 9.085e+008 1.000e+000 1.375e-001 5.992e-005 
7.678e-005 2.433e+006 9.118e+008 1.000e+000 1.363e-001 5.996e-005 
7.683e-005 2.434e+006 9.146e+008 1.000e+000 1.435e-001 5.999e-005 
7.687e-005 2.436e+006 9.179e+008 1.000e+000 1.436e-001 6.002e-005 
7.692e-005 2.438e+006 9.216e+008 1.000e+000 1.459e-001 6.006e-005 
7.697e-005 2.440e+006 9.253e+008 1.000e+000 1.456e-001 6.009e-005 
7.701e-005 2.442e+006 9.289e+008 1.000e+000 1.457e-001 6.012e-005 
7.706e-005 2.444e+006 9.328e+008 1.000e+000 1.357e-001 6.016e-005 
7.710e-005 2.446e+006 9.366e+008 1.000e+000 1.498e-001 6.019e-005 
7.715e-005 2.448e+006 9.405e+008 1.000e+000 1.485e-001 6.022e-005 
7.720e-005 2.450e+006 9.444e+008 1.000e+000 1.373e-001 6.025e-005 
7.724e-005 2.452e+006 9.484e+008 1.000e+000 1.656e-001 6.029e-005 
7.729e-005 2.454e+006 9.524e+008 1.000e+000 1.712e-001 6.032e-005 
7.733e-005 2.456e+006 9.565e+008 1.000e+000 1.655e-001 6.035e-005 
7.738e-005 2.458e+006 9.608e+008 1.000e+000 1.649e-001 6.038e-005 
7.743e-005 2.460e+006 9.653e+008 1.000e+000 1.548e-001 6.041e-005 
7.747e-005 2.463e+006 9.696e+008 1.000e+000 1.621e-001 6.044e-005 
7.752e-005 2.465e+006 9.743e+008 1.000e+000 1.576e-001 6.047e-005 
7.756e-005 2.467e+006 9.789e+008 1.000e+000 1.616e-001 6.050e-005 
7.761e-005 2.469e+006 9.834e+008 1.000e+000 1.766e-001 6.053e-005 
7.766e-005 2.471e+006 9.879e+008 1.000e+000 1.664e-001 6.057e-005 
7.770e-005 2.473e+006 9.921e+008 1.000e+000 1.737e-001 6.060e-005 
7.775e-005 2.475e+006 9.913e+008 1.000e+000 1.755e-001 6.063e-005 
7.780e-005 2.476e+006 9.958e+008 1.000e+000 1.729e-001 6.067e-005 
7.784e-005 2.477e+006 1.001e+009 1.000e+000 1.870e-001 6.071e-005 
7.789e-005 2.479e+006 1.006e+009 1.000e+000 1.679e-001 6.074e-005 
7.793e-005 2.480e+006 1.011e+009 1.000e+000 1.724e-001 6.078e-005 
7.798e-005 2.481e+006 1.017e+009 1.000e+000 1.876e-001 6.082e-005 
7.803e-005 2.482e+006 1.023e+009 1.000e+000 1.983e-001 6.086e-005 
7.807e-005 2.483e+006 1.029e+009 1.000e+000 1.982e-001 6.090e-005 
7.812e-005 2.484e+006 1.035e+009 1.000e+000 1.878e-001 6.094e-005 
7.816e-005 2.485e+006 1.040e+009 1.000e+000 1.786e-001 6.098e-005 
7.821e-005 2.486e+006 1.046e+009 1.000e+000 1.789e-001 6.101e-005 
7.826e-005 2.488e+006 1.052e+009 1.000e+000 1.813e-001 6.105e-005 
7.830e-005 2.489e+006 1.057e+009 1.000e+000 1.947e-001 6.109e-005 
7.835e-005 2.490e+006 1.063e+009 1.000e+000 1.804e-001 6.113e-005 
7.839e-005 2.491e+006 1.069e+009 1.000e+000 1.947e-001 6.117e-005 
7.844e-005 2.492e+006 1.075e+009 1.000e+000 1.992e-001 6.121e-005 
7.849e-005 2.493e+006 1.081e+009 1.000e+000 1.827e-001 6.125e-005 
7.853e-005 2.493e+006 1.087e+009 1.000e+000 1.878e-001 6.129e-005 
7.858e-005 2.494e+006 1.093e+009 1.000e+000 2.053e-001 6.133e-005 
7.863e-005 2.495e+006 1.099e+009 1.000e+000 1.855e-001 6.137e-005 
7.867e-005 2.495e+006 1.106e+009 1.000e+000 1.958e-001 6.141e-005 
7.872e-005 2.496e+006 1.112e+009 1.000e+000 1.862e-001 6.145e-005 
7.876e-005 2.496e+006 1.119e+009 1.000e+000 1.746e-001 6.150e-005 
7.881e-005 2.497e+006 1.104e+009 1.000e+000 1.958e-001 6.154e-005 
7.886e-005 2.497e+006 1.097e+009 1.000e+000 2.049e-001 6.159e-005 
7.890e-005 2.496e+006 1.095e+009 1.000e+000 2.039e-001 6.164e-005 
7.895e-005 2.496e+006 1.096e+009 1.000e+000 2.155e-001 6.168e-005 
7.899e-005 2.496e+006 1.099e+009 1.000e+000 2.187e-001 6.173e-005 
7.904e-005 2.496e+006 1.102e+009 1.000e+000 2.115e-001 6.177e-005 
7.909e-005 2.496e+006 1.106e+009 1.000e+000 2.032e-001 6.182e-005 
7.913e-005 2.496e+006 1.110e+009 1.000e+000 2.185e-001 6.187e-005 
7.918e-005 2.496e+006 1.114e+009 1.000e+000 2.096e-001 6.191e-005 
7.922e-005 2.496e+006 1.118e+009 1.000e+000 2.214e-001 6.196e-005 
7.927e-005 2.496e+006 1.123e+009 1.000e+000 1.995e-001 6.201e-005 
7.932e-005 2.496e+006 1.128e+009 1.000e+000 2.225e-001 6.205e-005 
7.936e-005 2.496e+006 1.133e+009 1.000e+000 2.046e-001 6.210e-005 
7.941e-005 2.496e+006 1.138e+009 1.000e+000 2.103e-001 6.214e-005 
7.946e-005 2.496e+006 1.143e+009 1.000e+000 2.255e-001 6.219e-005 
7.950e-005 2.496e+006 1.149e+009 1.000e+000 2.015e-001 6.224e-005 
7.955e-005 2.496e+006 1.155e+009 1.000e+000 2.205e-001 6.229e-005 
7.959e-005 2.495e+006 1.161e+009 1.000e+000 2.219e-001 6.233e-005 
7.964e-005 2.495e+006 1.167e+009 1.000e+000 2.043e-001 6.238e-005 
7.969e-005 2.494e+006 1.173e+009 1.000e+000 2.200e-001 6.243e-005 
7.973e-005 2.494e+006 1.179e+009 1.000e+000 2.157e-001 6.248e-005 
7.978e-005 2.494e+006 1.185e+009 1.000e+000 2.117e-001 6.253e-005 
7.982e-005 2.493e+006 1.191e+009 1.000e+000 2.192e-001 6.258e-005 
7.987e-005 2.492e+006 1.181e+009 1.000e+000 2.227e-001 6.263e-005 
7.992e-005 2.491e+006 1.175e+009 1.000e+000 2.221e-001 6.269e-005 
7.996e-005 2.491e+006 1.175e+009 1.000e+000 2.399e-001 6.274e-005 
8.001e-005 2.490e+006 1.175e+009 1.000e+000 2.201e-001 6.279e-005 
8.005e-005 2.490e+006 1.177e+009 1.000e+000 2.205e-001 6.284e-005 
8.010e-005 2.489e+006 1.179e+009 1.000e+000 2.450e-001 6.288e-005 
8.015e-005 2.489e+006 1.182e+009 1.000e+000 2.364e-001 6.293e-005 
8.019e-005 2.488e+006 1.185e+009 1.000e+000 2.329e-001 6.298e-005 
8.024e-005 2.488e+006 1.188e+009 1.000e+000 2.325e-001 6.303e-005 
8.029e-005 2.487e+006 1.192e+009 1.000e+000 2.500e-001 6.308e-005 
8.033e-005 2.487e+006 1.196e+009 1.000e+000 2.484e-001 6.313e-005 
8.038e-005 2.487e+006 1.177e+009 1.000e+000 2.345e-001 6.318e-005 
8.042e-005 2.486e+006 1.176e+009 1.000e+000 2.435e-001 6.323e-005 
8.047e-005 2.485e+006 1.177e+009 1.000e+000 2.599e-001 6.328e-005 
8.052e-005 2.485e+006 1.179e+009 1.000e+000 2.393e-001 6.333e-005 
8.056e-005 2.484e+006 1.181e+009 1.000e+000 2.359e-001 6.338e-005 
8.061e-005 2.484e+006 1.183e+009 1.000e+000 2.538e-001 6.343e-005 
8.065e-005 2.483e+006 1.185e+009 1.000e+000 2.687e-001 6.348e-005 
8.070e-005 2.482e+006 1.188e+009 1.000e+000 2.601e-001 6.353e-005 
8.075e-005 2.482e+006 1.191e+009 1.000e+000 2.455e-001 6.358e-005 
8.079e-005 2.481e+006 1.194e+009 1.000e+000 2.579e-001 6.363e-005 
8.084e-005 2.480e+006 1.188e+009 1.000e+000 2.595e-001 6.368e-005 
8.088e-005 2.479e+006 1.187e+009 1.000e+000 2.552e-001 6.374e-005 
8.093e-005 2.478e+006 1.187e+009 1.000e+000 2.622e-001 6.379e-005 
8.098e-005 2.477e+006 1.183e+009 1.000e+000 2.757e-001 6.384e-005 
8.102e-005 2.476e+006 1.184e+009 1.000e+000 2.723e-001 6.389e-005 
8.107e-005 2.476e+006 1.185e+009 1.000e+000 2.697e-001 6.395e-005 
8.112e-005 2.475e+006 1.185e+009 1.000e+000 2.610e-001 6.399e-005 
8.116e-005 2.476e+006 1.184e+009 1.000e+000 2.600e-001 6.404e-005 
8.121e-005 2.476e+006 1.187e+009 1.000e+000 2.638e-001 6.408e-005 
8.125e-005 2.477e+006 1.189e+009 1.000e+000 2.548e-001 6.412e-005 
8.130e-005 2.478e+006 1.192e+009 1.000e+000 2.804e-001 6.416e-005 
8.135e-005 2.479e+006 1.196e+009 1.000e+000 2.482e-001 6.420e-005 
8.139e-005 2.480e+006 1.199e+009 1.000e+000 2.535e-001 6.424e-005 
8.144e-005 2.481e+006 1.203e+009 1.000e+000 2.536e-001 6.428e-005 
8.148e-005 2.481e+006 1.207e+009 1.000e+000 2.536e-001 6.432e-005 
8.153e-005 2.482e+006 1.149e+009 1.000e+000 2.389e-001 6.436e-005 
8.158e-005 2.483e+006 1.150e+009 1.000e+000 2.371e-001 6.440e-005 
8.162e-005 2.484e+006 1.152e+009 1.000e+000 2.167e-001 6.444e-005 
8.167e-005 2.484e+006 1.155e+009 1.000e+000 2.160e-001 6.448e-005 
8.171e-005 2.485e+006 1.153e+009 1.000e+000 2.218e-001 6.453e-005 
8.176e-005 2.485e+006 1.136e+009 1.000e+000 2.248e-001 6.457e-005 
8.181e-005 2.484e+006 1.128e+009 1.000e+000 2.277e-001 6.462e-005 
8.185e-005 2.484e+006 1.124e+009 1.000e+000 2.449e-001 6.467e-005 
8.190e-005 2.483e+006 1.121e+009 1.000e+000 2.322e-001 6.472e-005 
8.195e-005 2.482e+006 1.111e+009 1.000e+000 2.207e-001 6.478e-005 
8.199e-005 2.481e+006 1.106e+009 1.000e+000 2.202e-001 6.483e-005 
8.204e-005 2.480e+006 1.102e+009 1.000e+000 2.199e-001 6.488e-005 
8.208e-005 2.479e+006 1.098e+009 1.000e+000 2.320e-001 6.494e-005 
8.213e-005 2.478e+006 1.095e+009 1.000e+000 2.252e-001 6.499e-005 
8.218e-005 2.477e+006 1.092e+009 1.000e+000 2.205e-001 6.505e-005 
8.222e-005 2.475e+006 1.090e+009 1.000e+000 2.161e-001 6.510e-005 
8.227e-005 2.474e+006 1.088e+009 1.000e+000 2.194e-001 6.516e-005 
8.231e-005 2.473e+006 1.086e+009 1.000e+000 2.241e-001 6.521e-005 
8.236e-005 2.471e+006 1.085e+009 1.000e+000 2.238e-001 6.527e-005 
8.241e-005 2.470e+006 1.084e+009 1.000e+000 2.101e-001 6.532e-005 
8.245e-005 2.468e+006 1.082e+009 1.000e+000 2.189e-001 6.538e-005 
8.250e-005 2.467e+006 1.080e+009 1.000e+000 2.309e-001 6.544e-005 
8.254e-005 2.465e+006 1.079e+009 1.000e+000 2.238e-001 6.549e-005 
8.259e-005 2.464e+006 1.078e+009 1.000e+000 2.371e-001 6.555e-005 
8.264e-005 2.463e+006 1.076e+009 1.000e+000 2.249e-001 6.560e-005 
8.268e-005 2.461e+006 1.075e+009 1.000e+000 2.222e-001 6.566e-005 
8.273e-005 2.460e+006 1.074e+009 1.000e+000 2.413e-001 6.572e-005 
8.277e-005 2.458e+006 1.072e+009 1.000e+000 2.249e-001 6.577e-005 
8.282e-005 2.457e+006 1.067e+009 1.000e+000 2.311e-001 6.583e-005 
8.287e-005 2.455e+006 1.063e+009 1.000e+000 2.307e-001 6.588e-005 
8.291e-005 2.454e+006 1.060e+009 1.000e+000 2.164e-001 6.594e-005 
8.296e-005 2.454e+006 1.056e+009 1.000e+000 2.364e-001 6.599e-005 
8.301e-005 2.453e+006 1.054e+009 1.000e+000 2.434e-001 6.604e-005 
8.305e-005 2.452e+006 1.051e+009 1.000e+000 2.295e-001 6.609e-005 
8.310e-005 2.451e+006 1.047e+009 1.000e+000 2.374e-001 6.615e-005 
8.314e-005 2.450e+006 1.045e+009 1.000e+000 2.282e-001 6.620e-005 
8.319e-005 2.449e+006 1.042e+009 1.000e+000 2.220e-001 6.625e-005 
8.324e-005 2.448e+006 1.039e+009 1.000e+000 2.251e-001 6.630e-005 
8.328e-005 2.447e+006 1.037e+009 1.000e+000 2.270e-001 6.636e-005 
8.333e-005 2.446e+006 1.036e+009 1.000e+000 2.375e-001 6.641e-005 
8.337e-005 2.446e+006 1.036e+009 1.000e+000 2.429e-001 6.646e-005 
8.342e-005 2.445e+006 1.035e+009 1.000e+000 2.385e-001 6.651e-005 
8.347e-005 2.444e+006 1.035e+009 1.000e+000 2.193e-001 6.656e-005 
8.351e-005 2.444e+006 1.035e+009 1.000e+000 2.248e-001 6.661e-005 
8.356e-005 2.443e+006 1.036e+009 1.000e+000 2.085e-001 6.666e-005 
8.360e-005 2.443e+006 1.033e+009 1.000e+000 2.271e-001 6.671e-005 
8.365e-005 2.442e+006 1.032e+009 1.000e+000 2.344e-001 6.676e-005 
8.370e-005 2.441e+006 1.033e+009 1.000e+000 2.454e-001 6.681e-005 
8.374e-005 2.441e+006 1.033e+009 1.000e+000 2.085e-001 6.686e-005 
8.379e-005 2.440e+006 1.034e+009 1.000e+000 2.173e-001 6.691e-005 
8.384e-005 2.440e+006 1.035e+009 1.000e+000 2.265e-001 6.696e-005 
8.388e-005 2.439e+006 1.036e+009 1.000e+000 2.364e-001 6.701e-005 
8.393e-005 2.438e+006 1.038e+009 1.000e+000 2.373e-001 6.706e-005 
8.397e-005 2.438e+006 1.039e+009 1.000e+000 2.151e-001 6.711e-005 
8.402e-005 2.437e+006 1.041e+009 1.000e+000 2.430e-001 6.716e-005 
8.407e-005 2.437e+006 1.043e+009 1.000e+000 2.291e-001 6.721e-005 
8.411e-005 2.436e+006 1.046e+009 1.000e+000 2.326e-001 6.726e-005 
8.416e-005 2.436e+006 1.049e+009 1.000e+000 2.259e-001 6.731e-005 
8.420e-005 2.435e+006 1.052e+009 1.000e+000 2.302e-001 6.736e-005 
8.425e-005 2.435e+006 1.056e+009 1.000e+000 2.403e-001 6.741e-005 
8.430e-005 2.435e+006 1.061e+009 1.000e+000 2.379e-001 6.745e-005 
8.434e-005 2.435e+006 1.066e+009 1.000e+000 2.542e-001 6.750e-005 
8.442e-005 2.421e+006 9.698e+008 1.000e+000 2.412e-001 6.768e-005 
8.445e-005 2.421e+006 9.717e+008 1.000e+000 2.527e-001 6.770e-005 
8.447e-005 2.421e+006 9.735e+008 1.000e+000 2.464e-001 6.773e-005 
8.450e-005 2.420e+006 9.754e+008 1.000e+000 2.532e-001 6.776e-005 
8.453e-005 2.420e+006 9.774e+008 1.000e+000 2.408e-001 6.779e-005 
8.455e-005 2.420e+006 9.792e+008 1.000e+000 2.504e-001 6.782e-005 
8.458e-005 2.420e+006 9.812e+008 1.000e+000 2.470e-001 6.784e-005  
8.461e-005 2.420e+006 8.659e+008 1.000e+000 1.186e-001 6.787e-005 
8.463e-005 2.420e+006 8.686e+008 1.000e+000 1.162e-001 6.790e-005 
8.466e-005 2.419e+006 8.713e+008 1.000e+000 1.156e-001 6.792e-005 
8.468e-005 2.419e+006 8.740e+008 1.000e+000 1.212e-001 6.795e-005 
8.471e-005 2.418e+006 8.767e+008 1.000e+000 1.236e-001 6.798e-005 
8.474e-005 2.418e+006 8.796e+008 1.000e+000 1.259e-001 6.801e-005 
8.476e-005 2.418e+006 8.824e+008 1.000e+000 1.227e-001 6.804e-005 
8.479e-005 2.418e+006 8.852e+008 1.000e+000 1.271e-001 6.806e-005 
8.481e-005 2.418e+006 8.882e+008 1.000e+000 1.276e-001 6.809e-005 
8.484e-005 2.418e+006 8.911e+008 1.000e+000 1.290e-001 6.811e-005 
8.487e-005 2.418e+006 8.940e+008 1.000e+000 1.304e-001 6.814e-005 
8.489e-005 2.418e+006 8.958e+008 1.000e+000 1.260e-001 6.816e-005 
8.492e-005 2.419e+006 8.983e+008 1.000e+000 1.349e-001 6.819e-005 
8.494e-005 2.419e+006 9.009e+008 1.000e+000 1.354e-001 6.821e-005 
8.497e-005 2.419e+006 9.038e+008 1.000e+000 1.364e-001 6.824e-005 
8.500e-005 2.419e+006 9.069e+008 1.000e+000 1.369e-001 6.826e-005 
8.502e-005 2.419e+006 9.013e+008 1.000e+000 1.359e-001 6.829e-005 
8.505e-005 2.419e+006 8.964e+008 1.000e+000 1.424e-001 6.832e-005 
8.508e-005 2.419e+006 8.949e+008 1.000e+000 1.400e-001 6.834e-005 
8.510e-005 2.419e+006 8.944e+008 1.000e+000 1.392e-001 6.837e-005 
8.513e-005 2.419e+006 8.948e+008 1.000e+000 1.510e-001 6.839e-005 
8.515e-005 2.419e+006 8.959e+008 1.000e+000 1.360e-001 6.842e-005 
8.518e-005 2.419e+006 8.975e+008 1.000e+000 1.451e-001 6.845e-005 
8.521e-005 2.419e+006 8.993e+008 1.000e+000 1.500e-001 6.847e-005 
8.523e-005 2.419e+006 9.013e+008 1.000e+000 1.460e-001 6.850e-005 
8.526e-005 2.419e+006 9.035e+008 1.000e+000 1.474e-001 6.852e-005 
8.528e-005 2.419e+006 9.057e+008 1.000e+000 1.543e-001 6.855e-005 
8.531e-005 2.419e+006 8.781e+008 1.000e+000 1.359e-001 6.858e-005 
8.534e-005 2.419e+006 8.770e+008 1.000e+000 1.331e-001 6.860e-005 
8.536e-005 2.419e+006 8.777e+008 1.000e+000 1.339e-001 6.863e-005 
8.539e-005 2.419e+006 8.787e+008 1.000e+000 1.317e-001 6.866e-005 
8.541e-005 2.418e+006 8.800e+008 1.000e+000 1.413e-001 6.869e-005 
8.544e-005 2.418e+006 8.814e+008 1.000e+000 1.436e-001 6.871e-005 
8.547e-005 2.418e+006 8.829e+008 1.000e+000 1.416e-001 6.874e-005 
8.549e-005 2.418e+006 8.845e+008 1.000e+000 1.396e-001 6.877e-005 
8.552e-005 2.418e+006 8.862e+008 1.000e+000 1.447e-001 6.880e-005 
8.555e-005 2.418e+006 8.879e+008 1.000e+000 1.466e-001 6.882e-005 
8.557e-005 2.417e+006 8.896e+008 1.000e+000 1.424e-001 6.885e-005 
8.560e-005 2.417e+006 8.914e+008 1.000e+000 1.474e-001 6.888e-005 
8.562e-005 2.417e+006 8.929e+008 1.000e+000 1.498e-001 6.891e-005 
8.565e-005 2.417e+006 8.946e+008 1.000e+000 1.508e-001 6.893e-005 
8.568e-005 2.417e+006 8.965e+008 1.000e+000 1.431e-001 6.896e-005 
8.570e-005 2.416e+006 8.984e+008 1.000e+000 1.595e-001 6.899e-005 
8.573e-005 2.416e+006 9.005e+008 1.000e+000 1.532e-001 6.902e-005 
8.575e-005 2.416e+006 8.956e+008 1.000e+000 1.578e-001 6.905e-005 
8.578e-005 2.415e+006 8.936e+008 1.000e+000 1.597e-001 6.908e-005 
8.581e-005 2.414e+006 8.930e+008 1.000e+000 1.557e-001 6.911e-005 
8.583e-005 2.414e+006 8.929e+008 1.000e+000 1.587e-001 6.914e-005 
8.586e-005 2.413e+006 8.930e+008 1.000e+000 1.534e-001 6.917e-005 
8.588e-005 2.412e+006 7.316e+008 1.000e+000 2.262e-002 6.920e-005 
8.591e-005 2.412e+006 7.298e+008 1.000e+000 2.251e-002 6.923e-005 
8.594e-005 2.411e+006 7.286e+008 1.000e+000 2.258e-002 6.926e-005 
8.596e-005 2.410e+006 7.276e+008 1.000e+000 2.251e-002 6.929e-005 
8.599e-005 2.409e+006 7.268e+008 1.000e+000 2.234e-002 6.932e-005 
8.602e-005 2.409e+006 7.261e+008 1.000e+000 2.239e-002 6.935e-005 
8.604e-005 2.408e+006 7.255e+008 1.000e+000 2.233e-002 6.939e-005 
8.607e-005 2.407e+006 7.249e+008 1.000e+000 2.233e-002 6.942e-005 
8.609e-005 2.407e+006 7.244e+008 1.000e+000 2.249e-002 6.945e-005 
8.612e-005 2.406e+006 7.239e+008 1.000e+000 2.260e-002 6.948e-005 
8.615e-005 2.405e+006 7.235e+008 1.000e+000 2.267e-002 6.951e-005 
8.617e-005 2.405e+006 7.231e+008 1.000e+000 2.268e-002 6.954e-005 
8.620e-005 2.404e+006 7.227e+008 1.000e+000 2.272e-002 6.957e-005 
8.622e-005 2.403e+006 7.224e+008 1.000e+000 2.273e-002 6.960e-005 
8.625e-005 2.402e+006 7.221e+008 1.000e+000 2.290e-002 6.963e-005 
8.628e-005 2.402e+006 7.218e+008 1.000e+000 2.311e-002 6.967e-005 
8.630e-005 2.401e+006 7.215e+008 1.000e+000 2.295e-002 6.970e-005 
8.633e-005 2.400e+006 7.212e+008 1.000e+000 2.315e-002 6.973e-005 
8.635e-005 2.399e+006 7.210e+008 1.000e+000 2.313e-002 6.976e-005 
8.638e-005 2.399e+006 7.207e+008 1.000e+000 2.305e-002 6.979e-005 
8.641e-005 2.398e+006 7.205e+008 1.000e+000 2.313e-002 6.982e-005 
8.643e-005 2.397e+006 7.203e+008 1.000e+000 2.312e-002 6.985e-005 
8.646e-005 2.396e+006 7.201e+008 1.000e+000 2.309e-002 6.988e-005 
8.649e-005 2.396e+006 7.199e+008 1.000e+000 2.303e-002 6.992e-005 
8.651e-005 2.395e+006 7.197e+008 1.000e+000 2.318e-002 6.995e-005 
8.654e-005 2.394e+006 7.196e+008 1.000e+000 2.313e-002 6.998e-005 
8.656e-005 2.393e+006 7.194e+008 1.000e+000 2.313e-002 7.001e-005 
8.659e-005 2.393e+006 7.193e+008 1.000e+000 2.313e-002 7.004e-005 
8.662e-005 2.392e+006 7.192e+008 1.000e+000 2.310e-002 7.007e-005 
8.664e-005 2.391e+006 7.190e+008 1.000e+000 2.311e-002 7.010e-005 
8.667e-005 2.390e+006 7.189e+008 1.000e+000 2.292e-002 7.014e-005 
8.669e-005 2.389e+006 7.188e+008 1.000e+000 2.300e-002 7.017e-005 
8.672e-005 2.389e+006 7.187e+008 1.000e+000 2.305e-002 7.020e-005 
8.675e-005 2.388e+006 7.186e+008 1.000e+000 2.306e-002 7.023e-005 
8.677e-005 2.387e+006 7.188e+008 1.000e+000 2.338e-002 7.026e-005 
8.680e-005 2.386e+006 7.189e+008 1.000e+000 2.361e-002 7.029e-005 
8.682e-005 2.385e+006 7.189e+008 1.000e+000 2.360e-002 7.033e-005 
8.685e-005 2.385e+006 7.189e+008 1.000e+000 2.287e-002 7.036e-005 
8.688e-005 2.384e+006 7.189e+008 1.000e+000 2.290e-002 7.039e-005 
8.690e-005 2.383e+006 7.189e+008 1.000e+000 2.290e-002 7.042e-005 
8.693e-005 2.382e+006 7.188e+008 1.000e+000 2.263e-002 7.045e-005 
8.696e-005 2.382e+006 7.188e+008 1.000e+000 2.282e-002 7.048e-005 
8.698e-005 2.381e+006 7.189e+008 1.000e+000 2.275e-002 7.051e-005 
8.701e-005 2.380e+006 7.189e+008 1.000e+000 2.260e-002 7.055e-005 
8.703e-005 2.379e+006 7.185e+008 1.000e+000 2.250e-002 7.058e-005 
8.706e-005 2.379e+006 7.179e+008 1.000e+000 2.235e-002 7.061e-005 
8.709e-005 2.378e+006 7.177e+008 1.000e+000 2.226e-002 7.064e-005 
8.711e-005 2.377e+006 7.168e+008 1.000e+000 2.227e-002 7.067e-005 
8.714e-005 2.376e+006 7.165e+008 1.000e+000 2.244e-002 7.070e-005 
8.716e-005 2.376e+006 7.163e+008 1.000e+000 2.257e-002 7.073e-005 
8.719e-005 2.375e+006 7.161e+008 1.000e+000 2.270e-002 7.077e-005 
8.722e-005 2.374e+006 7.160e+008 1.000e+000 2.265e-002 7.080e-005 
8.724e-005 2.373e+006 7.162e+008 1.000e+000 2.728e-002 7.083e-005 
8.727e-005 2.372e+006 7.154e+008 1.000e+000 3.507e-002 7.086e-005 
8.729e-005 2.371e+006 7.148e+008 1.000e+000 3.920e-002 7.089e-005 
8.732e-005 2.371e+006 7.045e+008 1.000e+000 2.708e-002 7.092e-005 
8.735e-005 2.371e+006 6.979e+008 1.000e+000 2.601e-002 7.095e-005 
8.737e-005 2.371e+006 6.941e+008 1.000e+000 2.511e-002 7.097e-005 
8.740e-005 2.371e+006 6.913e+008 1.000e+000 2.422e-002 7.100e-005 
8.743e-005 2.372e+006 6.893e+008 1.000e+000 2.408e-002 7.102e-005 
8.745e-005 2.373e+006 6.879e+008 1.000e+000 2.330e-002 7.104e-005 
8.748e-005 2.373e+006 6.871e+008 1.000e+000 2.294e-002 7.106e-005 
8.750e-005 2.374e+006 6.869e+008 1.000e+000 2.237e-002 7.108e-005 
8.753e-005 2.375e+006 6.875e+008 1.000e+000 2.174e-002 7.110e-005 
8.756e-005 2.376e+006 6.884e+008 1.000e+000 2.255e-002 7.112e-005 
8.758e-005 2.378e+006 6.897e+008 1.000e+000 2.175e-002 7.114e-005 
8.761e-005 2.379e+006 6.913e+008 1.000e+000 1.942e-002 7.116e-005 
8.763e-005 2.380e+006 6.930e+008 1.000e+000 2.059e-002 7.117e-005 
8.766e-005 2.381e+006 6.950e+008 1.000e+000 2.075e-002 7.119e-005 
8.769e-005 2.383e+006 6.971e+008 1.000e+000 1.846e-002 7.121e-005 
8.771e-005 2.384e+006 6.994e+008 1.000e+000 2.036e-002 7.122e-005 
8.774e-005 2.386e+006 7.017e+008 1.000e+000 1.988e-002 7.124e-005 
8.776e-005 2.387e+006 7.042e+008 1.000e+000 1.925e-002 7.125e-005 
8.779e-005 2.388e+006 7.024e+008 1.000e+000 1.853e-002 7.127e-005 
8.782e-005 2.389e+006 6.928e+008 1.000e+000 2.104e-002 7.129e-005 
8.784e-005 2.390e+006 6.910e+008 1.000e+000 2.100e-002 7.131e-005 
8.787e-005 2.391e+006 6.904e+008 1.000e+000 1.999e-002 7.133e-005 
8.790e-005 2.392e+006 6.903e+008 1.000e+000 1.979e-002 7.135e-005 
8.792e-005 2.393e+006 6.905e+008 1.000e+000 1.893e-002 7.137e-005 
8.795e-005 2.394e+006 6.908e+008 1.000e+000 1.817e-002 7.139e-005 
8.797e-005 2.395e+006 6.906e+008 1.000e+000 1.743e-002 7.141e-005 
8.800e-005 2.396e+006 6.908e+008 1.000e+000 1.727e-002 7.143e-005 
8.803e-005 2.397e+006 6.913e+008 1.000e+000 1.718e-002 7.145e-005 
8.805e-005 2.398e+006 6.920e+008 1.000e+000 1.720e-002 7.147e-005 
8.808e-005 2.399e+006 6.928e+008 1.000e+000 1.718e-002 7.149e-005 
8.810e-005 2.399e+006 6.936e+008 1.000e+000 1.710e-002 7.151e-005 
8.813e-005 2.400e+006 6.945e+008 1.000e+000 1.699e-002 7.153e-005 
8.816e-005 2.401e+006 6.955e+008 1.000e+000 1.693e-002 7.155e-005 
8.818e-005 2.402e+006 6.965e+008 1.000e+000 1.679e-002 7.157e-005 
8.821e-005 2.403e+006 6.975e+008 1.000e+000 1.668e-002 7.159e-005 
8.823e-005 2.403e+006 6.986e+008 1.000e+000 1.666e-002 7.161e-005 
8.826e-005 2.404e+006 6.998e+008 1.000e+000 1.662e-002 7.163e-005 
8.829e-005 2.405e+006 7.011e+008 1.000e+000 1.650e-002 7.165e-005 
8.831e-005 2.406e+006 7.025e+008 1.000e+000 1.658e-002 7.167e-005 
8.834e-005 2.406e+006 7.040e+008 1.000e+000 1.654e-002 7.170e-005 
8.837e-005 2.407e+006 7.056e+008 1.000e+000 1.651e-002 7.172e-005 
8.839e-005 2.408e+006 7.073e+008 1.000e+000 1.666e-002 7.174e-005 
8.842e-005 2.408e+006 7.091e+008 1.000e+000 1.682e-002 7.176e-005 
8.844e-005 2.408e+006 6.979e+008 1.000e+000 1.823e-002 7.178e-005 
8.847e-005 2.409e+006 6.938e+008 1.000e+000 1.829e-002 7.181e-005 
8.850e-005 2.409e+006 6.912e+008 1.000e+000 1.843e-002 7.184e-005 
8.852e-005 2.409e+006 6.896e+008 1.000e+000 2.138e-002 7.186e-005 
8.855e-005 2.409e+006 6.887e+008 1.000e+000 1.978e-002 7.188e-005 
8.857e-005 2.410e+006 6.883e+008 1.000e+000 1.763e-002 7.191e-005 
8.860e-005 2.410e+006 6.887e+008 1.000e+000 1.767e-002 7.193e-005 
8.863e-005 2.410e+006 6.892e+008 1.000e+000 1.777e-002 7.196e-005 
8.865e-005 2.410e+006 6.899e+008 1.000e+000 1.780e-002 7.198e-005 
8.868e-005 2.411e+006 6.907e+008 1.000e+000 1.782e-002 7.200e-005 
8.870e-005 2.411e+006 6.915e+008 1.000e+000 1.779e-002 7.203e-005 
8.873e-005 2.411e+006 6.925e+008 1.000e+000 1.803e-002 7.205e-005 
8.876e-005 2.412e+006 6.934e+008 1.000e+000 1.809e-002 7.208e-005 
8.878e-005 2.412e+006 6.944e+008 1.000e+000 1.842e-002 7.210e-005 
8.881e-005 2.413e+006 6.955e+008 1.000e+000 1.841e-002 7.212e-005 
8.884e-005 2.413e+006 6.965e+008 1.000e+000 1.854e-002 7.215e-005 
8.886e-005 2.413e+006 6.976e+008 1.000e+000 1.851e-002 7.217e-005 
8.889e-005 2.414e+006 6.988e+008 1.000e+000 1.843e-002 7.219e-005 
8.891e-005 2.414e+006 6.999e+008 1.000e+000 1.839e-002 7.222e-005 
8.894e-005 2.414e+006 7.011e+008 1.000e+000 1.837e-002 7.224e-005 
8.897e-005 2.414e+006 7.024e+008 1.000e+000 1.846e-002 7.227e-005 
8.899e-005 2.415e+006 7.037e+008 1.000e+000 1.861e-002 7.229e-005 
8.902e-005 2.415e+006 7.051e+008 1.000e+000 1.875e-002 7.232e-005 
8.904e-005 2.415e+006 7.064e+008 1.000e+000 1.899e-002 7.234e-005 
8.907e-005 2.415e+006 7.078e+008 1.000e+000 1.925e-002 7.236e-005 
8.910e-005 2.415e+006 7.093e+008 1.000e+000 2.015e-002 7.239e-005 
8.912e-005 2.416e+006 7.108e+008 1.000e+000 2.061e-002 7.241e-005 
8.915e-005 2.416e+006 7.123e+008 1.000e+000 2.090e-002 7.244e-005 
8.917e-005 2.416e+006 7.138e+008 1.000e+000 2.133e-002 7.247e-005 
8.920e-005 2.416e+006 7.154e+008 1.000e+000 2.145e-002 7.249e-005 
8.923e-005 2.416e+006 7.171e+008 1.000e+000 2.382e-002 7.252e-005 
8.925e-005 2.416e+006 7.170e+008 1.000e+000 2.281e-002 7.254e-005 
8.928e-005 2.416e+006 7.175e+008 1.000e+000 2.027e-002 7.257e-005 
8.931e-005 2.417e+006 7.184e+008 1.000e+000 2.046e-002 7.259e-005 
8.933e-005 2.417e+006 7.194e+008 1.000e+000 2.267e-002 7.262e-005 
8.936e-005 2.417e+006 7.205e+008 1.000e+000 2.453e-002 7.264e-005 
8.938e-005 2.417e+006 7.214e+008 1.000e+000 2.198e-002 7.266e-005 
8.941e-005 2.418e+006 7.224e+008 1.000e+000 2.340e-002 7.269e-005 
8.944e-005 2.418e+006 7.234e+008 1.000e+000 2.411e-002 7.271e-005 
8.946e-005 2.418e+006 7.245e+008 1.000e+000 2.515e-002 7.274e-005 
8.949e-005 2.418e+006 7.255e+008 1.000e+000 2.664e-002 7.276e-005 
8.951e-005 2.419e+006 7.266e+008 1.000e+000 2.222e-002 7.279e-005 
8.954e-005 2.419e+006 7.277e+008 1.000e+000 2.762e-002 7.281e-005 
8.957e-005 2.419e+006 7.287e+008 1.000e+000 2.729e-002 7.283e-005 
8.959e-005 2.419e+006 7.297e+008 1.000e+000 2.591e-002 7.286e-005 
8.962e-005 2.420e+006 7.308e+008 1.000e+000 2.773e-002 7.288e-005 
8.964e-005 2.420e+006 7.319e+008 1.000e+000 2.706e-002 7.291e-005 
8.967e-005 2.420e+006 7.330e+008 1.000e+000 2.897e-002 7.293e-005 
8.970e-005 2.420e+006 7.340e+008 1.000e+000 2.573e-002 7.296e-005 
8.972e-005 2.421e+006 7.351e+008 1.000e+000 3.033e-002 7.298e-005 
8.975e-005 2.421e+006 7.361e+008 1.000e+000 3.141e-002 7.300e-005 
8.977e-005 2.421e+006 7.372e+008 1.000e+000 3.255e-002 7.303e-005 
8.980e-005 2.421e+006 7.383e+008 1.000e+000 2.906e-002 7.305e-005 
8.983e-005 2.422e+006 7.394e+008 1.000e+000 3.120e-002 7.308e-005 
8.985e-005 2.422e+006 7.404e+008 1.000e+000 3.180e-002 7.310e-005 
8.988e-005 2.422e+006 7.415e+008 1.000e+000 3.292e-002 7.313e-005 
8.991e-005 2.422e+006 7.426e+008 1.000e+000 3.712e-002 7.315e-005 
8.993e-005 2.422e+006 7.437e+008 1.000e+000 3.525e-002 7.318e-005 
8.996e-005 2.423e+006 7.448e+008 1.000e+000 2.994e-002 7.320e-005 
8.998e-005 2.423e+006 7.459e+008 1.000e+000 3.476e-002 7.323e-005 
9.001e-005 2.423e+006 7.470e+008 1.000e+000 3.601e-002 7.325e-005 
9.004e-005 2.423e+006 7.481e+008 1.000e+000 3.305e-002 7.328e-005 
9.006e-005 2.423e+006 7.479e+008 1.000e+000 3.452e-002 7.330e-005 
9.009e-005 2.423e+006 7.463e+008 1.000e+000 3.008e-002 7.333e-005 
9.011e-005 2.423e+006 7.449e+008 1.000e+000 2.959e-002 7.335e-005 
9.014e-005 2.424e+006 7.437e+008 1.000e+000 3.065e-002 7.338e-005 
9.017e-005 2.424e+006 7.429e+008 1.000e+000 2.390e-002 7.340e-005 
9.019e-005 2.424e+006 7.420e+008 1.000e+000 2.185e-002 7.343e-005 
9.022e-005 2.424e+006 7.408e+008 1.000e+000 1.993e-002 7.345e-005 
9.024e-005 2.425e+006 7.397e+008 1.000e+000 1.949e-002 7.348e-005 
9.027e-005 2.425e+006 7.393e+008 1.000e+000 1.753e-002 7.350e-005 
9.030e-005 2.425e+006 7.395e+008 1.000e+000 1.782e-002 7.352e-005 
9.032e-005 2.425e+006 7.399e+008 1.000e+000 1.778e-002 7.355e-005 
9.035e-005 2.425e+006 7.406e+008 1.000e+000 1.778e-002 7.357e-005 
9.038e-005 2.426e+006 7.414e+008 1.000e+000 1.781e-002 7.360e-005 
9.040e-005 2.426e+006 7.423e+008 1.000e+000 1.784e-002 7.362e-005 
9.043e-005 2.426e+006 7.425e+008 1.000e+000 1.753e-002 7.365e-005 
9.045e-005 2.426e+006 7.435e+008 1.000e+000 1.733e-002 7.367e-005 
9.048e-005 2.427e+006 7.448e+008 1.000e+000 1.726e-002 7.369e-005 
9.051e-005 2.427e+006 7.462e+008 1.000e+000 1.729e-002 7.372e-005 
9.053e-005 2.428e+006 7.477e+008 1.000e+000 1.723e-002 7.374e-005 
9.056e-005 2.428e+006 7.493e+008 1.000e+000 1.713e-002 7.376e-005 
9.058e-005 2.429e+006 7.510e+008 1.000e+000 1.699e-002 7.379e-005 
9.061e-005 2.429e+006 7.528e+008 1.000e+000 1.691e-002 7.381e-005 
9.064e-005 2.430e+006 7.547e+008 1.000e+000 1.646e-002 7.383e-005 
9.066e-005 2.430e+006 7.546e+008 1.000e+000 1.693e-002 7.385e-005 
9.069e-005 2.431e+006 7.556e+008 1.000e+000 1.692e-002 7.388e-005 
9.071e-005 2.431e+006 7.571e+008 1.000e+000 1.723e-002 7.390e-005 
9.074e-005 2.432e+006 7.588e+008 1.000e+000 1.723e-002 7.392e-005 
9.077e-005 2.432e+006 7.606e+008 1.000e+000 1.731e-002 7.395e-005 
9.079e-005 2.432e+006 7.625e+008 1.000e+000 1.742e-002 7.397e-005 
9.082e-005 2.433e+006 7.644e+008 1.000e+000 1.721e-002 7.399e-005 
9.085e-005 2.433e+006 7.664e+008 1.000e+000 1.728e-002 7.402e-005 
9.087e-005 2.433e+006 7.684e+008 1.000e+000 1.711e-002 7.404e-005 
9.090e-005 2.434e+006 7.705e+008 1.000e+000 1.714e-002 7.407e-005 
9.092e-005 2.434e+006 7.727e+008 1.000e+000 1.714e-002 7.409e-005 
9.095e-005 2.434e+006 7.749e+008 1.000e+000 1.728e-002 7.412e-005 
9.098e-005 2.434e+006 7.772e+008 1.000e+000 1.755e-002 7.414e-005 
9.100e-005 2.434e+006 7.798e+008 1.000e+000 2.286e-002 7.417e-005 
9.103e-005 2.434e+006 7.829e+008 1.000e+000 2.678e-002 7.419e-005 
9.105e-005 2.434e+006 7.861e+008 1.000e+000 3.251e-002 7.422e-005 
9.108e-005 2.434e+006 7.891e+008 1.000e+000 3.753e-002 7.424e-005 
9.111e-005 2.435e+006 7.923e+008 1.000e+000 4.056e-002 7.427e-005 
9.113e-005 2.435e+006 7.954e+008 1.000e+000 3.943e-002 7.429e-005 
9.116e-005 2.435e+006 7.986e+008 1.000e+000 5.301e-002 7.432e-005 
9.118e-005 2.435e+006 7.940e+008 1.000e+000 4.845e-002 7.435e-005 
9.121e-005 2.434e+006 7.917e+008 1.000e+000 5.487e-002 7.437e-005 
9.124e-005 2.434e+006 7.918e+008 1.000e+000 5.261e-002 7.440e-005 
9.126e-005 2.434e+006 7.631e+008 1.000e+000 3.112e-002 7.443e-005 
9.129e-005 2.433e+006 7.608e+008 1.000e+000 3.107e-002 7.446e-005 
9.132e-005 2.433e+006 7.593e+008 1.000e+000 3.190e-002 7.449e-005 
9.134e-005 2.433e+006 7.581e+008 1.000e+000 3.399e-002 7.452e-005 
9.137e-005 2.432e+006 7.571e+008 1.000e+000 3.244e-002 7.454e-005 
9.139e-005 2.432e+006 7.564e+008 1.000e+000 3.392e-002 7.457e-005 
9.142e-005 2.432e+006 7.558e+008 1.000e+000 3.620e-002 7.460e-005 
9.145e-005 2.431e+006 7.554e+008 1.000e+000 3.552e-002 7.463e-005 
9.147e-005 2.431e+006 7.552e+008 1.000e+000 3.905e-002 7.466e-005 
9.150e-005 2.431e+006 7.551e+008 1.000e+000 3.944e-002 7.469e-005 
9.152e-005 2.430e+006 7.552e+008 1.000e+000 3.851e-002 7.471e-005 
9.155e-005 2.430e+006 7.554e+008 1.000e+000 3.944e-002 7.474e-005 
9.158e-005 2.430e+006 7.556e+008 1.000e+000 3.959e-002 7.477e-005 
9.160e-005 2.429e+006 7.560e+008 1.000e+000 4.575e-002 7.480e-005 
9.163e-005 2.429e+006 7.564e+008 1.000e+000 4.220e-002 7.483e-005 
9.165e-005 2.429e+006 7.570e+008 1.000e+000 4.299e-002 7.485e-005 
9.168e-005 2.429e+006 7.574e+008 1.000e+000 5.054e-002 7.488e-005 
9.171e-005 2.429e+006 7.575e+008 1.000e+000 5.020e-002 7.491e-005 
9.173e-005 2.429e+006 7.580e+008 1.000e+000 4.857e-002 7.494e-005 
9.176e-005 2.428e+006 7.586e+008 1.000e+000 4.686e-002 7.496e-005 
9.179e-005 2.428e+006 7.591e+008 1.000e+000 4.456e-002 7.499e-005 
9.181e-005 2.428e+006 7.596e+008 1.000e+000 5.015e-002 7.502e-005 
9.184e-005 2.428e+006 7.602e+008 1.000e+000 4.315e-002 7.504e-005 
9.186e-005 2.428e+006 7.609e+008 1.000e+000 5.447e-002 7.507e-005 
9.189e-005 2.428e+006 7.615e+008 1.000e+000 5.676e-002 7.510e-005 
9.192e-005 2.428e+006 7.621e+008 1.000e+000 6.029e-002 7.512e-005 
9.194e-005 2.428e+006 7.623e+008 1.000e+000 5.730e-002 7.515e-005 
9.197e-005 2.428e+006 7.629e+008 1.000e+000 4.779e-002 7.518e-005 
9.199e-005 2.428e+006 7.634e+008 1.000e+000 4.890e-002 7.520e-005 
9.202e-005 2.428e+006 7.640e+008 1.000e+000 6.183e-002 7.523e-005 
9.205e-005 2.428e+006 7.647e+008 1.000e+000 5.893e-002 7.526e-005 
9.207e-005 2.427e+006 7.653e+008 1.000e+000 5.552e-002 7.528e-005 
9.210e-005 2.427e+006 7.659e+008 1.000e+000 6.449e-002 7.531e-005 
9.212e-005 2.427e+006 7.664e+008 1.000e+000 6.656e-002 7.534e-005 
9.215e-005 2.427e+006 7.670e+008 1.000e+000 6.551e-002 7.536e-005 
9.218e-005 2.427e+006 7.676e+008 1.000e+000 5.617e-002 7.539e-005 
9.220e-005 2.427e+006 7.683e+008 1.000e+000 6.122e-002 7.542e-005 
9.223e-005 2.427e+006 7.689e+008 1.000e+000 5.632e-002 7.545e-005 
9.226e-005 2.427e+006 7.695e+008 1.000e+000 6.163e-002 7.547e-005 
9.228e-005 2.426e+006 7.701e+008 1.000e+000 6.055e-002 7.550e-005 
9.231e-005 2.426e+006 7.708e+008 1.000e+000 7.011e-002 7.553e-005 
9.233e-005 2.426e+006 7.712e+008 1.000e+000 7.673e-002 7.555e-005 
9.236e-005 2.426e+006 7.717e+008 1.000e+000 6.679e-002 7.558e-005 
9.239e-005 2.426e+006 7.723e+008 1.000e+000 6.954e-002 7.561e-005 
9.241e-005 2.426e+006 7.730e+008 1.000e+000 6.684e-002 7.563e-005 
9.244e-005 2.426e+006 7.738e+008 1.000e+000 6.354e-002 7.566e-005 
9.246e-005 2.426e+006 7.746e+008 1.000e+000 6.677e-002 7.569e-005 
9.249e-005 2.425e+006 7.756e+008 1.000e+000 7.189e-002 7.571e-005 
9.252e-005 2.425e+006 7.767e+008 1.000e+000 6.985e-002 7.574e-005 
9.254e-005 2.425e+006 7.777e+008 1.000e+000 8.019e-002 7.577e-005 
9.257e-005 2.425e+006 7.787e+008 1.000e+000 7.544e-002 7.580e-005 
9.259e-005 2.425e+006 7.785e+008 1.000e+000 6.654e-002 7.582e-005 
9.262e-005 2.425e+006 7.777e+008 1.000e+000 7.402e-002 7.585e-005 
9.265e-005 2.425e+006 7.785e+008 1.000e+000 7.419e-002 7.588e-005 
9.267e-005 2.424e+006 7.792e+008 1.000e+000 7.678e-002 7.590e-005 
9.270e-005 2.424e+006 7.801e+008 1.000e+000 7.672e-002 7.593e-005 
9.273e-005 2.424e+006 7.808e+008 1.000e+000 7.629e-002 7.596e-005 
9.275e-005 2.424e+006 7.815e+008 1.000e+000 7.870e-002 7.599e-005 
9.278e-005 2.424e+006 7.822e+008 1.000e+000 8.455e-002 7.602e-005 
9.280e-005 2.423e+006 7.830e+008 1.000e+000 8.129e-002 7.604e-005 
9.283e-005 2.423e+006 7.838e+008 1.000e+000 8.177e-002 7.607e-005 
9.286e-005 2.423e+006 7.846e+008 1.000e+000 9.302e-002 7.610e-005 
9.288e-005 2.423e+006 7.850e+008 1.000e+000 8.416e-002 7.613e-005 
9.291e-005 2.422e+006 7.840e+008 1.000e+000 7.788e-002 7.615e-005 
9.293e-005 2.422e+006 7.839e+008 1.000e+000 8.821e-002 7.618e-005 
9.296e-005 2.422e+006 7.839e+008 1.000e+000 8.762e-002 7.621e-005 
9.299e-005 2.422e+006 7.841e+008 1.000e+000 8.785e-002 7.623e-005 
9.301e-005 2.422e+006 7.844e+008 1.000e+000 9.642e-002 7.626e-005 
9.304e-005 2.422e+006 7.848e+008 1.000e+000 1.054e-001 7.629e-005 
9.306e-005 2.422e+006 7.840e+008 1.000e+000 9.006e-002 7.631e-005 
9.309e-005 2.422e+006 7.812e+008 1.000e+000 8.137e-002 7.634e-005 
9.312e-005 2.422e+006 7.798e+008 1.000e+000 7.932e-002 7.637e-005 
9.314e-005 2.422e+006 7.796e+008 1.000e+000 8.180e-002 7.639e-005 
9.317e-005 2.422e+006 7.797e+008 1.000e+000 9.629e-002 7.642e-005 
9.320e-005 2.422e+006 7.799e+008 1.000e+000 8.852e-002 7.644e-005 
9.322e-005 2.422e+006 7.784e+008 1.000e+000 9.231e-002 7.647e-005 
9.325e-005 2.422e+006 7.765e+008 1.000e+000 9.456e-002 7.650e-005 
9.327e-005 2.422e+006 7.756e+008 1.000e+000 9.388e-002 7.652e-005 
9.330e-005 2.423e+006 7.750e+008 1.000e+000 9.821e-002 7.654e-005 
9.333e-005 2.423e+006 7.748e+008 1.000e+000 9.278e-002 7.657e-005 
9.335e-005 2.423e+006 7.749e+008 1.000e+000 8.081e-002 7.659e-005 
9.338e-005 2.424e+006 7.750e+008 1.000e+000 1.030e-001 7.661e-005 
9.340e-005 2.424e+006 7.754e+008 1.000e+000 9.375e-002 7.664e-005 
9.343e-005 2.424e+006 7.760e+008 1.000e+000 1.063e-001 7.666e-005 
9.346e-005 2.425e+006 7.767e+008 1.000e+000 9.415e-002 7.668e-005 
9.348e-005 2.425e+006 7.777e+008 1.000e+000 9.208e-002 7.671e-005 
9.351e-005 2.426e+006 7.785e+008 1.000e+000 1.046e-001 7.673e-005 
9.353e-005 2.426e+006 7.796e+008 1.000e+000 1.069e-001 7.675e-005 
9.356e-005 2.427e+006 7.803e+008 1.000e+000 1.148e-001 7.677e-005 
9.359e-005 2.428e+006 7.816e+008 1.000e+000 1.012e-001 7.680e-005 
9.361e-005 2.428e+006 7.830e+008 1.000e+000 9.445e-002 7.682e-005 
9.364e-005 2.429e+006 7.845e+008 1.000e+000 9.863e-002 7.684e-005 
9.367e-005 2.430e+006 7.860e+008 1.000e+000 1.072e-001 7.686e-005 
9.369e-005 2.430e+006 7.877e+008 1.000e+000 1.116e-001 7.688e-005 
9.372e-005 2.431e+006 7.880e+008 1.000e+000 9.542e-002 7.690e-005 
9.374e-005 2.432e+006 7.889e+008 1.000e+000 1.142e-001 7.692e-005 
9.377e-005 2.433e+006 7.898e+008 1.000e+000 1.152e-001 7.694e-005 
9.380e-005 2.434e+006 7.906e+008 1.000e+000 1.200e-001 7.696e-005 
9.382e-005 2.435e+006 7.915e+008 1.000e+000 1.027e-001 7.698e-005 
9.385e-005 2.436e+006 7.916e+008 1.000e+000 1.116e-001 7.700e-005 
9.387e-005 2.437e+006 7.912e+008 1.000e+000 1.284e-001 7.702e-005 
9.390e-005 2.437e+006 7.910e+008 1.000e+000 1.006e-001 7.704e-005 
9.393e-005 2.438e+006 7.926e+008 1.000e+000 1.064e-001 7.706e-005 
9.395e-005 2.439e+006 7.946e+008 1.000e+000 1.070e-001 7.708e-005 
9.398e-005 2.440e+006 7.964e+008 1.000e+000 1.183e-001 7.711e-005 
9.400e-005 2.440e+006 7.983e+008 1.000e+000 1.083e-001 7.713e-005 
9.403e-005 2.441e+006 8.004e+008 1.000e+000 1.275e-001 7.715e-005 
9.406e-005 2.442e+006 8.024e+008 1.000e+000 1.082e-001 7.717e-005 
9.408e-005 2.442e+006 8.045e+008 1.000e+000 1.268e-001 7.719e-005 
9.411e-005 2.443e+006 8.066e+008 1.000e+000 1.089e-001 7.721e-005 
9.414e-005 2.444e+006 8.088e+008 1.000e+000 1.138e-001 7.723e-005 
9.416e-005 2.444e+006 8.106e+008 1.000e+000 1.128e-001 7.726e-005 
9.419e-005 2.445e+006 8.129e+008 1.000e+000 1.140e-001 7.728e-005 
9.421e-005 2.446e+006 8.151e+008 1.000e+000 1.297e-001 7.730e-005 
9.424e-005 2.447e+006 8.175e+008 1.000e+000 1.237e-001 7.732e-005 
9.427e-005 2.448e+006 8.200e+008 1.000e+000 1.219e-001 7.734e-005 
9.429e-005 2.448e+006 8.224e+008 1.000e+000 1.046e-001 7.736e-005 
9.432e-005 2.449e+006 8.250e+008 1.000e+000 1.139e-001 7.738e-005 
9.434e-005 2.450e+006 8.278e+008 1.000e+000 1.201e-001 7.740e-005 
9.437e-005 2.451e+006 8.309e+008 1.000e+000 1.169e-001 7.742e-005 
9.440e-005 2.452e+006 8.339e+008 1.000e+000 1.272e-001 7.744e-005 
9.442e-005 2.453e+006 8.370e+008 1.000e+000 1.082e-001 7.746e-005 
9.445e-005 2.454e+006 8.402e+008 1.000e+000 1.374e-001 7.748e-005 
9.447e-005 2.455e+006 8.434e+008 1.000e+000 1.224e-001 7.749e-005 
9.450e-005 2.456e+006 8.466e+008 1.000e+000 1.332e-001 7.751e-005 
9.453e-005 2.457e+006 8.499e+008 1.000e+000 1.198e-001 7.753e-005 
9.455e-005 2.458e+006 8.532e+008 1.000e+000 1.092e-001 7.755e-005 
9.458e-005 2.459e+006 8.565e+008 1.000e+000 1.148e-001 7.757e-005 
9.461e-005 2.460e+006 8.599e+008 1.000e+000 1.048e-001 7.759e-005 
9.463e-005 2.461e+006 8.632e+008 1.000e+000 1.098e-001 7.761e-005 
9.466e-005 2.462e+006 8.667e+008 1.000e+000 1.394e-001 7.763e-005 
9.468e-005 2.463e+006 8.701e+008 1.000e+000 1.274e-001 7.765e-005 
9.471e-005 2.464e+006 8.737e+008 1.000e+000 1.154e-001 7.767e-005 
9.474e-005 2.464e+006 8.771e+008 1.000e+000 1.285e-001 7.769e-005 
9.476e-005 2.466e+006 8.806e+008 1.000e+000 1.240e-001 7.771e-005 
9.479e-005 2.467e+006 8.841e+008 1.000e+000 1.343e-001 7.773e-005 
9.481e-005 2.468e+006 8.876e+008 1.000e+000 1.356e-001 7.775e-005 
9.484e-005 2.469e+006 8.910e+008 1.000e+000 1.258e-001 7.776e-005 
9.487e-005 2.470e+006 8.944e+008 1.000e+000 1.270e-001 7.778e-005 
9.489e-005 2.471e+006 8.978e+008 1.000e+000 1.297e-001 7.780e-005 
9.492e-005 2.472e+006 9.014e+008 1.000e+000 1.277e-001 7.782e-005 
9.494e-005 2.473e+006 9.049e+008 1.000e+000 1.259e-001 7.784e-005 
9.497e-005 2.473e+006 8.988e+008 1.000e+000 1.299e-001 7.786e-005 
9.500e-005 2.474e+006 8.981e+008 1.000e+000 1.236e-001 7.788e-005 
9.502e-005 2.475e+006 8.988e+008 1.000e+000 1.125e-001 7.791e-005 
9.505e-005 2.475e+006 9.001e+008 1.000e+000 1.182e-001 7.793e-005 
9.508e-005 2.476e+006 9.017e+008 1.000e+000 1.146e-001 7.795e-005 
9.510e-005 2.477e+006 9.037e+008 1.000e+000 1.270e-001 7.797e-005 
9.513e-005 2.477e+006 9.060e+008 1.000e+000 1.147e-001 7.799e-005 
9.515e-005 2.478e+006 9.084e+008 1.000e+000 1.377e-001 7.802e-005 
9.518e-005 2.478e+006 9.112e+008 1.000e+000 1.253e-001 7.804e-005 
9.521e-005 2.479e+006 9.137e+008 1.000e+000 9.618e-002 7.806e-005 
9.523e-005 2.479e+006 9.032e+008 1.000e+000 1.297e-001 7.808e-005 
9.526e-005 2.479e+006 8.966e+008 1.000e+000 1.258e-001 7.811e-005 
9.528e-005 2.480e+006 8.951e+008 1.000e+000 1.408e-001 7.813e-005 
9.531e-005 2.480e+006 8.958e+008 1.000e+000 1.304e-001 7.816e-005 
9.534e-005 2.481e+006 8.971e+008 1.000e+000 1.510e-001 7.818e-005 
9.536e-005 2.481e+006 8.987e+008 1.000e+000 1.493e-001 7.820e-005 
9.539e-005 2.481e+006 8.990e+008 1.000e+000 1.536e-001 7.823e-005 
9.541e-005 2.482e+006 8.985e+008 1.000e+000 1.458e-001 7.825e-005 
9.544e-005 2.483e+006 8.979e+008 1.000e+000 1.473e-001 7.827e-005 
9.547e-005 2.483e+006 8.961e+008 1.000e+000 1.391e-001 7.829e-005 
9.549e-005 2.483e+006 8.955e+008 1.000e+000 1.322e-001 7.832e-005 
9.552e-005 2.484e+006 8.960e+008 1.000e+000 1.461e-001 7.834e-005 
9.555e-005 2.484e+006 8.940e+008 1.000e+000 1.468e-001 7.837e-005 
9.557e-005 2.484e+006 8.929e+008 1.000e+000 1.512e-001 7.839e-005 
9.560e-005 2.484e+006 8.934e+008 1.000e+000 1.374e-001 7.842e-005 
9.562e-005 2.484e+006 8.942e+008 1.000e+000 1.520e-001 7.844e-005 
9.565e-005 2.484e+006 8.951e+008 1.000e+000 1.510e-001 7.847e-005 
9.568e-005 2.484e+006 8.961e+008 1.000e+000 1.509e-001 7.849e-005 
9.570e-005 2.484e+006 8.972e+008 1.000e+000 1.306e-001 7.852e-005 
9.573e-005 2.484e+006 8.983e+008 1.000e+000 1.528e-001 7.854e-005 
9.575e-005 2.485e+006 8.996e+008 1.000e+000 1.401e-001 7.857e-005 
9.578e-005 2.485e+006 9.008e+008 1.000e+000 1.424e-001 7.860e-005 
9.581e-005 2.485e+006 9.021e+008 1.000e+000 1.334e-001 7.862e-005 
9.583e-005 2.485e+006 9.036e+008 1.000e+000 1.376e-001 7.865e-005 
9.586e-005 2.485e+006 9.050e+008 1.000e+000 1.578e-001 7.867e-005 
9.588e-005 2.485e+006 9.064e+008 1.000e+000 1.399e-001 7.870e-005 
9.591e-005 2.485e+006 9.078e+008 1.000e+000 1.383e-001 7.872e-005 
9.594e-005 2.485e+006 9.093e+008 1.000e+000 1.446e-001 7.875e-005 
9.596e-005 2.485e+006 9.108e+008 1.000e+000 1.310e-001 7.878e-005 
9.599e-005 2.485e+006 9.124e+008 1.000e+000 1.356e-001 7.880e-005 
9.602e-005 2.485e+006 9.138e+008 1.000e+000 1.557e-001 7.883e-005 
9.604e-005 2.485e+006 9.154e+008 1.000e+000 1.366e-001 7.885e-005 
9.607e-005 2.485e+006 9.169e+008 1.000e+000 1.331e-001 7.888e-005 
9.609e-005 2.485e+006 9.185e+008 1.000e+000 1.338e-001 7.891e-005 
9.612e-005 2.485e+006 9.202e+008 1.000e+000 1.604e-001 7.893e-005 
9.615e-005 2.485e+006 9.218e+008 1.000e+000 1.649e-001 7.896e-005 
9.617e-005 2.484e+006 9.233e+008 1.000e+000 1.419e-001 7.899e-005 
9.620e-005 2.484e+006 9.251e+008 1.000e+000 1.668e-001 7.901e-005 
9.622e-005 2.484e+006 9.267e+008 1.000e+000 1.524e-001 7.904e-005 
9.625e-005 2.484e+006 9.282e+008 1.000e+000 1.555e-001 7.907e-005 
9.628e-005 2.484e+006 9.298e+008 1.000e+000 1.545e-001 7.909e-005 
9.630e-005 2.484e+006 9.315e+008 1.000e+000 1.529e-001 7.912e-005 
9.633e-005 2.484e+006 9.332e+008 1.000e+000 1.600e-001 7.915e-005 
9.635e-005 2.484e+006 9.349e+008 1.000e+000 1.480e-001 7.917e-005 
9.638e-005 2.484e+006 9.364e+008 1.000e+000 1.579e-001 7.920e-005 
9.641e-005 2.484e+006 9.380e+008 1.000e+000 1.717e-001 7.922e-005 
9.643e-005 2.484e+006 9.396e+008 1.000e+000 1.516e-001 7.925e-005 
9.646e-005 2.484e+006 9.413e+008 1.000e+000 1.497e-001 7.928e-005 
9.649e-005 2.484e+006 9.430e+008 1.000e+000 1.688e-001 7.931e-005 
9.651e-005 2.484e+006 9.447e+008 1.000e+000 1.724e-001 7.933e-005 
9.654e-005 2.483e+006 9.464e+008 1.000e+000 1.523e-001 7.936e-005 
9.656e-005 2.483e+006 9.481e+008 1.000e+000 1.547e-001 7.939e-005 
9.659e-005 2.483e+006 9.482e+008 1.000e+000 1.546e-001 7.941e-005 
9.662e-005 2.483e+006 9.425e+008 1.000e+000 1.337e-001 7.944e-005 
9.664e-005 2.483e+006 9.408e+008 1.000e+000 1.575e-001 7.946e-005 
9.667e-005 2.484e+006 9.395e+008 1.000e+000 1.552e-001 7.949e-005 
9.669e-005 2.484e+006 9.385e+008 1.000e+000 1.622e-001 7.951e-005 
9.672e-005 2.484e+006 9.379e+008 1.000e+000 1.668e-001 7.954e-005 
9.675e-005 2.485e+006 9.374e+008 1.000e+000 1.642e-001 7.956e-005 
9.677e-005 2.485e+006 9.373e+008 1.000e+000 1.462e-001 7.958e-005 
9.680e-005 2.486e+006 9.371e+008 1.000e+000 1.644e-001 7.960e-005 
9.682e-005 2.486e+006 9.337e+008 1.000e+000 1.750e-001 7.963e-005 
9.685e-005 2.487e+006 9.269e+008 1.000e+000 1.611e-001 7.965e-005 
9.688e-005 2.488e+006 9.225e+008 1.000e+000 1.631e-001 7.967e-005 
9.690e-005 2.489e+006 9.189e+008 1.000e+000 1.695e-001 7.969e-005 
9.693e-005 2.490e+006 9.160e+008 1.000e+000 1.765e-001 7.971e-005 
9.696e-005 2.491e+006 9.136e+008 1.000e+000 1.794e-001 7.973e-005 
9.698e-005 2.492e+006 9.114e+008 1.000e+000 1.802e-001 7.974e-005 
9.701e-005 2.494e+006 9.089e+008 1.000e+000 1.751e-001 7.976e-005 
9.703e-005 2.495e+006 9.056e+008 1.000e+000 1.871e-001 7.978e-005 
9.706e-005 2.496e+006 8.992e+008 1.000e+000 1.821e-001 7.979e-005 
9.709e-005 2.497e+006 8.976e+008 1.000e+000 1.843e-001 7.981e-005 
9.711e-005 2.499e+006 8.988e+008 1.000e+000 1.827e-001 7.983e-005 
9.714e-005 2.500e+006 9.001e+008 1.000e+000 1.671e-001 7.985e-005 
9.716e-005 2.501e+006 9.014e+008 1.000e+000 1.814e-001 7.987e-005 
9.719e-005 2.502e+006 9.029e+008 1.000e+000 1.685e-001 7.988e-005 
9.722e-005 2.503e+006 9.046e+008 1.000e+000 1.890e-001 7.990e-005 
9.724e-005 2.505e+006 9.064e+008 1.000e+000 1.737e-001 7.992e-005 
9.727e-005 2.506e+006 9.082e+008 1.000e+000 1.827e-001 7.994e-005 
9.729e-005 2.507e+006 9.101e+008 1.000e+000 1.896e-001 7.995e-005 
9.732e-005 2.508e+006 9.120e+008 1.000e+000 1.778e-001 7.997e-005 
9.735e-005 2.510e+006 9.140e+008 1.000e+000 1.864e-001 7.999e-005 
9.737e-005 2.511e+006 9.159e+008 1.000e+000 2.018e-001 8.000e-005 
9.740e-005 2.512e+006 9.178e+008 1.000e+000 1.731e-001 8.002e-005 
9.742e-005 2.514e+006 9.195e+008 1.000e+000 1.735e-001 8.004e-005 
9.745e-005 2.515e+006 9.213e+008 1.000e+000 1.915e-001 8.005e-005 
9.748e-005 2.517e+006 9.230e+008 1.000e+000 1.834e-001 8.007e-005 
9.750e-005 2.518e+006 9.241e+008 1.000e+000 1.845e-001 8.009e-005 
9.753e-005 2.520e+006 9.236e+008 1.000e+000 1.841e-001 8.010e-005 
9.756e-005 2.521e+006 9.244e+008 1.000e+000 2.018e-001 8.012e-005 
9.758e-005 2.523e+006 9.257e+008 1.000e+000 1.976e-001 8.013e-005 
9.761e-005 2.524e+006 9.273e+008 1.000e+000 1.946e-001 8.015e-005 
9.763e-005 2.526e+006 9.289e+008 1.000e+000 1.787e-001 8.016e-005 
9.766e-005 2.527e+006 9.305e+008 1.000e+000 1.974e-001 8.018e-005 
9.769e-005 2.529e+006 9.321e+008 1.000e+000 1.942e-001 8.019e-005 
9.771e-005 2.530e+006 9.341e+008 1.000e+000 1.936e-001 8.021e-005 
9.774e-005 2.532e+006 9.340e+008 1.000e+000 1.837e-001 8.023e-005 
9.776e-005 2.533e+006 9.349e+008 1.000e+000 1.589e-001 8.024e-005 
9.779e-005 2.535e+006 9.361e+008 1.000e+000 1.730e-001 8.026e-005 
9.782e-005 2.536e+006 9.375e+008 1.000e+000 1.989e-001 8.027e-005 
9.784e-005 2.538e+006 9.388e+008 1.000e+000 2.011e-001 8.029e-005 
9.787e-005 2.539e+006 9.402e+008 1.000e+000 1.834e-001 8.031e-005 
9.789e-005 2.541e+006 9.417e+008 1.000e+000 2.074e-001 8.032e-005 
9.792e-005 2.542e+006 9.432e+008 1.000e+000 1.945e-001 8.034e-005 
9.795e-005 2.544e+006 9.446e+008 1.000e+000 1.974e-001 8.035e-005 
9.797e-005 2.545e+006 9.462e+008 1.000e+000 1.929e-001 8.037e-005 
9.800e-005 2.546e+006 9.480e+008 1.000e+000 1.826e-001 8.039e-005 
9.803e-005 2.548e+006 9.499e+008 1.000e+000 1.840e-001 8.040e-005 
9.805e-005 2.549e+006 9.520e+008 1.000e+000 1.903e-001 8.042e-005 
9.808e-005 2.551e+006 9.541e+008 1.000e+000 1.959e-001 8.043e-005 
9.810e-005 2.553e+006 9.561e+008 1.000e+000 1.987e-001 8.045e-005 
9.813e-005 2.554e+006 9.583e+008 1.000e+000 1.880e-001 8.046e-005 
9.816e-005 2.556e+006 9.605e+008 1.000e+000 1.929e-001 8.048e-005 
9.818e-005 2.557e+006 9.627e+008 1.000e+000 1.956e-001 8.050e-005 
9.821e-005 2.559e+006 9.650e+008 1.000e+000 1.865e-001 8.051e-005 
9.823e-005 2.560e+006 9.674e+008 1.000e+000 1.906e-001 8.053e-005 
9.826e-005 2.562e+006 9.697e+008 1.000e+000 1.850e-001 8.054e-005 
9.829e-005 2.563e+006 9.721e+008 1.000e+000 1.977e-001 8.056e-005 
9.831e-005 2.565e+006 9.745e+008 1.000e+000 2.100e-001 8.057e-005 
9.834e-005 2.566e+006 9.769e+008 1.000e+000 1.905e-001 8.059e-005 
9.836e-005 2.568e+006 9.794e+008 1.000e+000 2.031e-001 8.060e-005 
9.839e-005 2.569e+006 9.820e+008 1.000e+000 1.945e-001 8.062e-005 
9.842e-005 2.571e+006 9.846e+008 1.000e+000 2.010e-001 8.064e-005 
9.844e-005 2.572e+006 9.872e+008 1.000e+000 2.007e-001 8.065e-005 
9.847e-005 2.574e+006 9.899e+008 1.000e+000 1.943e-001 8.067e-005 
9.850e-005 2.575e+006 9.925e+008 1.000e+000 2.058e-001 8.068e-005 
9.852e-005 2.577e+006 9.952e+008 1.000e+000 1.822e-001 8.070e-005 
9.855e-005 2.578e+006 9.980e+008 1.000e+000 1.932e-001 8.072e-005 
9.857e-005 2.580e+006 1.001e+009 1.000e+000 1.968e-001 8.073e-005 
9.860e-005 2.581e+006 1.004e+009 1.000e+000 1.958e-001 8.075e-005 
9.863e-005 2.582e+006 1.006e+009 1.000e+000 1.907e-001 8.076e-005 
9.865e-005 2.584e+006 1.010e+009 1.000e+000 2.074e-001 8.078e-005 
9.868e-005 2.585e+006 1.013e+009 1.000e+000 2.010e-001 8.080e-005 
9.870e-005 2.586e+006 1.016e+009 1.000e+000 1.945e-001 8.081e-005 
9.873e-005 2.588e+006 1.020e+009 1.000e+000 1.880e-001 8.083e-005 
9.876e-005 2.589e+006 1.023e+009 1.000e+000 1.989e-001 8.085e-005 
9.878e-005 2.590e+006 1.026e+009 1.000e+000 2.122e-001 8.087e-005 
9.881e-005 2.592e+006 1.029e+009 1.000e+000 2.051e-001 8.088e-005 
9.883e-005 2.593e+006 1.033e+009 1.000e+000 1.954e-001 8.090e-005 
