# Supplementary material for: Strain rate dependency of dislocation plasticity
Source: Nat Commun. 2021 Mar 23;12:1845. doi: 10.1038/s41467-021-21939-1 (PMC7988163; doi:10.1038/s41467-021-21939-1)
Supplement: Supplementary file 3 — Supplementary Data 1 [file 41467_2021_21939_MOESM3_ESM.zip › Supplementary Data 1/DDDSimulationSet2/StrainRate=1e1s-1/InitialDislocationDensity=1.1e11m-2.dat]

#strain(1), stress(Pa), dislocation density(m-2), strain rate(s-1), mean dislocation velocity(km/s), plastic strain(1)
2.857e-007 4.739e+004 1.087e+011 1.000e+001 1.222e-002 4.237e-008 
5.643e-007 6.479e+004 1.086e+011 1.000e+001 1.230e-002 1.159e-007 
8.429e-007 5.316e+004 1.088e+011 1.000e+001 1.985e-002 4.750e-007 
1.122e-006 2.501e+004 1.089e+011 1.000e+001 2.558e-002 9.483e-007 
1.400e-006 1.796e+003 1.073e+011 1.000e+001 1.217e-002 1.412e-006 
1.679e-006 7.653e+003 1.070e+011 1.000e+001 1.500e-002 1.731e-006 
1.957e-006 3.265e+004 1.068e+011 1.000e+001 1.762e-002 2.183e-006 
2.236e-006 6.499e+004 1.066e+011 1.000e+001 1.814e-002 2.685e-006 
2.515e-006 8.808e+004 1.065e+011 1.000e+001 1.904e-002 3.124e-006 
2.793e-006 7.612e+004 1.065e+011 1.000e+001 1.651e-002 3.320e-006 
3.072e-006 4.899e+004 1.065e+011 1.000e+001 1.759e-002 3.411e-006 
3.351e-006 1.241e+004 1.065e+011 1.000e+001 1.700e-002 3.436e-006 
3.629e-006 3.376e+004 1.066e+011 1.000e+001 2.023e-002 3.395e-006 
3.908e-006 7.857e+004 1.066e+011 1.000e+001 1.892e-002 3.364e-006 
4.186e-006 1.174e+005 1.061e+011 1.000e+001 1.483e-002 3.374e-006 
4.465e-006 1.482e+005 1.061e+011 1.000e+001 1.275e-002 3.440e-006 
4.744e-006 1.670e+005 1.058e+011 1.000e+001 1.133e-002 3.588e-006 
5.022e-006 1.845e+005 1.057e+011 1.000e+001 1.198e-002 3.746e-006 
5.301e-006 2.115e+005 1.053e+011 1.000e+001 1.151e-002 3.838e-006 
5.580e-006 2.291e+005 1.051e+011 1.000e+001 1.227e-002 3.995e-006 
5.858e-006 2.760e+005 1.052e+011 1.000e+001 2.273e-002 3.949e-006 
6.137e-006 3.237e+005 1.054e+011 1.000e+001 3.115e-002 3.897e-006 
6.416e-006 3.690e+005 1.055e+011 1.000e+001 3.356e-002 3.863e-006 
6.694e-006 4.052e+005 1.057e+011 1.000e+001 3.876e-002 3.891e-006 
6.973e-006 4.557e+005 1.055e+011 1.000e+001 4.520e-002 3.820e-006 
7.251e-006 4.854e+005 1.035e+011 1.000e+001 2.191e-002 3.894e-006 
7.530e-006 5.219e+005 1.033e+011 1.000e+001 2.261e-002 3.920e-006 
7.809e-006 5.608e+005 1.032e+011 1.000e+001 2.412e-002 3.929e-006 
8.087e-006 5.956e+005 1.031e+011 1.000e+001 2.305e-002 3.968e-006 
8.366e-006 6.378e+005 1.030e+011 1.000e+001 2.306e-002 3.955e-006 
8.645e-006 6.806e+005 1.029e+011 1.000e+001 2.207e-002 3.937e-006 
8.923e-006 7.218e+005 1.028e+011 1.000e+001 2.258e-002 3.930e-006 
9.202e-006 7.591e+005 1.028e+011 1.000e+001 2.398e-002 3.951e-006 
9.480e-006 7.963e+005 1.028e+011 1.000e+001 2.169e-002 3.972e-006 
9.759e-006 8.311e+005 1.028e+011 1.000e+001 2.624e-002 4.011e-006 
1.004e-005 8.634e+005 1.028e+011 1.000e+001 2.316e-002 4.066e-006 
1.032e-005 8.971e+005 1.028e+011 1.000e+001 2.394e-002 4.111e-006 
1.059e-005 9.308e+005 1.028e+011 1.000e+001 2.282e-002 4.157e-006 
1.087e-005 9.655e+005 1.028e+011 1.000e+001 2.235e-002 4.196e-006 
1.115e-005 1.010e+006 1.019e+011 1.000e+001 1.457e-002 4.163e-006 
1.143e-005 1.058e+006 1.019e+011 1.000e+001 1.417e-002 4.113e-006 
1.171e-005 1.102e+006 1.019e+011 1.000e+001 1.412e-002 4.089e-006 
1.199e-005 1.144e+006 1.018e+011 1.000e+001 1.394e-002 4.072e-006 
1.227e-005 1.186e+006 1.018e+011 1.000e+001 1.406e-002 4.060e-006 
1.255e-005 1.228e+006 1.018e+011 1.000e+001 1.399e-002 4.052e-006 
1.282e-005 1.269e+006 1.018e+011 1.000e+001 1.394e-002 4.047e-006 
1.310e-005 1.310e+006 1.019e+011 1.000e+001 1.458e-002 4.042e-006 
1.338e-005 1.350e+006 1.018e+011 1.000e+001 1.391e-002 4.045e-006 
1.366e-005 1.387e+006 1.018e+011 1.000e+001 1.383e-002 4.064e-006 
1.394e-005 1.418e+006 1.018e+011 1.000e+001 1.376e-002 4.132e-006 
1.422e-005 1.446e+006 1.018e+011 1.000e+001 1.346e-002 4.212e-006 
1.450e-005 1.474e+006 1.018e+011 1.000e+001 1.344e-002 4.299e-006 
1.477e-005 1.502e+006 1.018e+011 1.000e+001 1.335e-002 4.388e-006 
1.505e-005 1.529e+006 1.018e+011 1.000e+001 1.325e-002 4.477e-006 
1.533e-005 1.557e+006 1.018e+011 1.000e+001 1.330e-002 4.562e-006 
1.561e-005 1.586e+006 1.018e+011 1.000e+001 1.323e-002 4.643e-006 
1.589e-005 1.615e+006 1.018e+011 1.000e+001 1.293e-002 4.718e-006 
1.617e-005 1.645e+006 1.019e+011 1.000e+001 1.271e-002 4.789e-006 
1.645e-005 1.675e+006 1.019e+011 1.000e+001 1.236e-002 4.858e-006 
1.672e-005 1.706e+006 1.019e+011 1.000e+001 1.220e-002 4.923e-006 
1.700e-005 1.736e+006 1.019e+011 1.000e+001 1.261e-002 4.995e-006 
1.728e-005 1.769e+006 1.019e+011 1.000e+001 1.285e-002 5.048e-006 
1.756e-005 1.802e+006 1.019e+011 1.000e+001 1.254e-002 5.098e-006 
1.784e-005 1.834e+006 1.020e+011 1.000e+001 1.260e-002 5.157e-006 
1.812e-005 1.865e+006 1.020e+011 1.000e+001 1.255e-002 5.218e-006 
1.840e-005 1.889e+006 1.019e+011 1.000e+001 1.217e-002 5.328e-006 
1.868e-005 1.912e+006 1.019e+011 1.000e+001 1.201e-002 5.451e-006 
1.895e-005 1.935e+006 1.019e+011 1.000e+001 1.221e-002 5.567e-006 
1.923e-005 1.960e+006 1.019e+011 1.000e+001 1.197e-002 5.677e-006 
1.951e-005 1.985e+006 1.019e+011 1.000e+001 1.169e-002 5.782e-006 
1.979e-005 2.010e+006 1.019e+011 1.000e+001 1.181e-002 5.889e-006 
2.007e-005 2.036e+006 1.019e+011 1.000e+001 1.171e-002 5.988e-006 
2.035e-005 2.063e+006 1.020e+011 1.000e+001 1.170e-002 6.079e-006 
2.063e-005 2.090e+006 1.020e+011 1.000e+001 1.185e-002 6.167e-006 
2.090e-005 2.118e+006 1.020e+011 1.000e+001 1.187e-002 6.252e-006 
2.118e-005 2.146e+006 1.021e+011 1.000e+001 1.178e-002 6.338e-006 
2.146e-005 2.175e+006 1.021e+011 1.000e+001 1.160e-002 6.421e-006 
2.174e-005 2.203e+006 1.022e+011 1.000e+001 1.128e-002 6.503e-006 
2.202e-005 2.230e+006 1.021e+011 1.000e+001 1.123e-002 6.595e-006 
2.230e-005 2.256e+006 1.022e+011 1.000e+001 1.120e-002 6.697e-006 
2.258e-005 2.282e+006 1.022e+011 1.000e+001 1.210e-002 6.791e-006 
2.285e-005 2.312e+006 1.022e+011 1.000e+001 1.163e-002 6.861e-006 
2.313e-005 2.345e+006 1.022e+011 1.000e+001 1.205e-002 6.915e-006 
2.341e-005 2.377e+006 1.023e+011 1.000e+001 1.199e-002 6.970e-006 
2.369e-005 2.410e+006 1.023e+011 1.000e+001 1.190e-002 7.018e-006 
2.397e-005 2.444e+006 1.023e+011 1.000e+001 1.196e-002 7.065e-006 
2.425e-005 2.478e+006 1.023e+011 1.000e+001 1.140e-002 7.110e-006 
2.453e-005 2.513e+006 1.023e+011 1.000e+001 1.109e-002 7.145e-006 
2.480e-005 2.549e+006 1.023e+011 1.000e+001 1.151e-002 7.176e-006 
2.508e-005 2.582e+006 1.023e+011 1.000e+001 1.156e-002 7.225e-006 
2.536e-005 2.615e+006 1.024e+011 1.000e+001 1.107e-002 7.277e-006 
2.564e-005 2.645e+006 1.024e+011 1.000e+001 1.135e-002 7.343e-006 
2.592e-005 2.677e+006 1.025e+011 1.000e+001 1.192e-002 7.406e-006 
2.620e-005 2.709e+006 1.025e+011 1.000e+001 1.188e-002 7.460e-006 
2.648e-005 2.742e+006 1.025e+011 1.000e+001 1.166e-002 7.512e-006 
2.676e-005 2.767e+006 1.024e+011 1.000e+001 1.141e-002 7.617e-006 
2.703e-005 2.773e+006 1.024e+011 1.000e+001 1.224e-002 7.853e-006 
2.731e-005 2.785e+006 1.024e+011 1.000e+001 1.107e-002 8.051e-006 
2.759e-005 2.805e+006 1.024e+011 1.000e+001 1.067e-002 8.193e-006 
2.787e-005 2.833e+006 1.024e+011 1.000e+001 1.045e-002 8.273e-006 
2.815e-005 2.863e+006 1.024e+011 1.000e+001 1.015e-002 8.347e-006 
2.843e-005 2.893e+006 1.025e+011 1.000e+001 1.044e-002 8.419e-006 
2.871e-005 2.923e+006 1.025e+011 1.000e+001 1.130e-002 8.487e-006 
2.898e-005 2.954e+006 1.025e+011 1.000e+001 1.093e-002 8.552e-006 
2.926e-005 2.986e+006 1.026e+011 1.000e+001 1.067e-002 8.613e-006 
2.954e-005 3.017e+006 1.026e+011 1.000e+001 1.069e-002 8.675e-006 
2.982e-005 3.048e+006 1.026e+011 1.000e+001 1.062e-002 8.736e-006 
3.010e-005 3.078e+006 1.027e+011 1.000e+001 1.058e-002 8.807e-006 
3.038e-005 3.108e+006 1.027e+011 1.000e+001 1.024e-002 8.878e-006 
3.066e-005 3.139e+006 1.028e+011 1.000e+001 1.042e-002 8.947e-006 
3.093e-005 3.168e+006 1.028e+011 1.000e+001 1.086e-002 9.022e-006 
3.121e-005 3.199e+006 1.029e+011 1.000e+001 1.085e-002 9.089e-006 
3.149e-005 3.231e+006 1.029e+011 1.000e+001 1.050e-002 9.148e-006 
3.177e-005 3.263e+006 1.029e+011 1.000e+001 1.041e-002 9.203e-006 
3.205e-005 3.296e+006 1.030e+011 1.000e+001 1.046e-002 9.254e-006 
3.233e-005 3.329e+006 1.030e+011 1.000e+001 1.032e-002 9.304e-006 
3.261e-005 3.362e+006 1.031e+011 1.000e+001 1.036e-002 9.353e-006 
3.289e-005 3.395e+006 1.031e+011 1.000e+001 1.052e-002 9.403e-006 
3.316e-005 3.428e+006 1.032e+011 1.000e+001 1.028e-002 9.454e-006 
3.344e-005 3.461e+006 1.032e+011 1.000e+001 1.043e-002 9.505e-006 
3.372e-005 3.493e+006 1.032e+011 1.000e+001 1.067e-002 9.558e-006 
3.400e-005 3.525e+006 1.033e+011 1.000e+001 1.084e-002 9.619e-006 
3.428e-005 3.555e+006 1.034e+011 1.000e+001 1.074e-002 9.689e-006 
3.456e-005 3.585e+006 1.035e+011 1.000e+001 1.118e-002 9.760e-006 
3.484e-005 3.616e+006 1.035e+011 1.000e+001 1.122e-002 9.828e-006 
3.511e-005 3.647e+006 1.036e+011 1.000e+001 1.128e-002 9.890e-006 
3.539e-005 3.679e+006 1.036e+011 1.000e+001 1.129e-002 9.948e-006 
3.567e-005 3.707e+006 1.036e+011 1.000e+001 1.130e-002 1.003e-005 
3.595e-005 3.715e+006 1.037e+011 1.000e+001 1.108e-002 1.026e-005 
3.623e-005 3.722e+006 1.038e+011 1.000e+001 1.103e-002 1.049e-005 
3.651e-005 3.729e+006 1.040e+011 1.000e+001 1.094e-002 1.071e-005 
3.679e-005 3.737e+006 1.041e+011 1.000e+001 1.102e-002 1.094e-005 
3.706e-005 3.744e+006 1.043e+011 1.000e+001 1.093e-002 1.117e-005 
3.734e-005 3.748e+006 1.045e+011 1.000e+001 1.144e-002 1.142e-005 
3.762e-005 3.748e+006 1.047e+011 1.000e+001 1.163e-002 1.170e-005 
3.790e-005 3.742e+006 1.049e+011 1.000e+001 1.209e-002 1.202e-005 
3.818e-005 3.759e+006 1.049e+011 1.000e+001 1.731e-002 1.218e-005 
3.846e-005 3.784e+006 1.045e+011 1.000e+001 1.774e-002 1.229e-005 
3.874e-005 3.792e+006 1.036e+011 1.000e+001 1.191e-002 1.251e-005 
3.902e-005 3.813e+006 1.034e+011 1.000e+001 1.221e-002 1.264e-005 
3.929e-005 3.856e+006 1.031e+011 1.000e+001 1.141e-002 1.262e-005 
3.957e-005 3.900e+006 1.029e+011 1.000e+001 1.122e-002 1.260e-005 
3.985e-005 3.943e+006 1.028e+011 1.000e+001 1.126e-002 1.258e-005 
4.013e-005 3.983e+006 1.027e+011 1.000e+001 1.104e-002 1.258e-005 
4.041e-005 4.022e+006 1.027e+011 1.000e+001 1.130e-002 1.259e-005 
4.069e-005 4.060e+006 1.027e+011 1.000e+001 1.110e-002 1.261e-005 
4.097e-005 4.075e+006 1.025e+011 1.000e+001 1.140e-002 1.278e-005 
4.124e-005 4.074e+006 1.025e+011 1.000e+001 1.206e-002 1.306e-005 
4.152e-005 4.072e+006 1.024e+011 1.000e+001 1.246e-002 1.336e-005 
4.180e-005 4.063e+006 1.023e+011 1.000e+001 1.229e-002 1.370e-005 
4.208e-005 4.068e+006 1.023e+011 1.000e+001 1.266e-002 1.394e-005 
4.236e-005 4.093e+006 1.023e+011 1.000e+001 1.212e-002 1.405e-005 
4.264e-005 4.123e+006 1.024e+011 1.000e+001 1.174e-002 1.412e-005 
4.292e-005 4.156e+006 1.024e+011 1.000e+001 1.202e-002 1.417e-005 
4.319e-005 4.191e+006 1.024e+011 1.000e+001 1.174e-002 1.421e-005 
4.347e-005 4.227e+006 1.025e+011 1.000e+001 1.169e-002 1.424e-005 
4.375e-005 4.263e+006 1.025e+011 1.000e+001 1.200e-002 1.427e-005 
4.403e-005 4.298e+006 1.025e+011 1.000e+001 1.155e-002 1.430e-005 
4.431e-005 4.334e+006 1.025e+011 1.000e+001 1.160e-002 1.433e-005 
4.459e-005 4.370e+006 1.026e+011 1.000e+001 1.158e-002 1.436e-005 
4.487e-005 4.406e+006 1.026e+011 1.000e+001 1.155e-002 1.439e-005 
4.514e-005 4.442e+006 1.026e+011 1.000e+001 1.150e-002 1.442e-005 
4.542e-005 4.477e+006 1.026e+011 1.000e+001 1.109e-002 1.446e-005 
4.570e-005 4.514e+006 1.027e+011 1.000e+001 1.104e-002 1.448e-005 
4.598e-005 4.550e+006 1.027e+011 1.000e+001 1.098e-002 1.451e-005 
4.626e-005 4.587e+006 1.027e+011 1.000e+001 1.098e-002 1.454e-005 
4.654e-005 4.623e+006 1.027e+011 1.000e+001 1.048e-002 1.456e-005 
4.682e-005 4.659e+006 1.028e+011 1.000e+001 1.057e-002 1.459e-005 
4.710e-005 4.696e+006 1.028e+011 1.000e+001 1.047e-002 1.462e-005 
4.737e-005 4.732e+006 1.028e+011 1.000e+001 1.045e-002 1.464e-005 
4.765e-005 4.768e+006 1.029e+011 1.000e+001 1.046e-002 1.467e-005 
4.793e-005 4.805e+006 1.029e+011 1.000e+001 1.043e-002 1.470e-005 
4.821e-005 4.841e+006 1.029e+011 1.000e+001 1.043e-002 1.473e-005 
4.849e-005 4.877e+006 1.029e+011 1.000e+001 1.036e-002 1.476e-005 
4.877e-005 4.913e+006 1.030e+011 1.000e+001 1.034e-002 1.479e-005 
4.905e-005 4.949e+006 1.030e+011 1.000e+001 1.037e-002 1.482e-005 
4.932e-005 4.984e+006 1.030e+011 1.000e+001 1.040e-002 1.485e-005 
4.960e-005 5.020e+006 1.031e+011 1.000e+001 1.036e-002 1.488e-005 
4.988e-005 5.056e+006 1.031e+011 1.000e+001 1.041e-002 1.491e-005 
5.016e-005 5.091e+006 1.032e+011 1.000e+001 1.038e-002 1.495e-005 
5.044e-005 5.126e+006 1.032e+011 1.000e+001 1.042e-002 1.499e-005 
5.072e-005 5.160e+006 1.032e+011 1.000e+001 1.043e-002 1.502e-005 
5.100e-005 5.195e+006 1.033e+011 1.000e+001 1.046e-002 1.506e-005 
5.127e-005 5.230e+006 1.033e+011 1.000e+001 1.045e-002 1.510e-005 
5.155e-005 5.264e+006 1.034e+011 1.000e+001 1.045e-002 1.515e-005 
5.183e-005 5.297e+006 1.034e+011 1.000e+001 1.047e-002 1.520e-005 
5.211e-005 5.330e+006 1.035e+011 1.000e+001 1.044e-002 1.525e-005 
5.239e-005 5.363e+006 1.036e+011 1.000e+001 1.044e-002 1.530e-005 
5.267e-005 5.395e+006 1.036e+011 1.000e+001 1.042e-002 1.535e-005 
5.295e-005 5.428e+006 1.037e+011 1.000e+001 1.040e-002 1.540e-005 
5.323e-005 5.461e+006 1.037e+011 1.000e+001 1.041e-002 1.545e-005 
5.350e-005 5.494e+006 1.038e+011 1.000e+001 1.040e-002 1.550e-005 
5.378e-005 5.527e+006 1.039e+011 1.000e+001 1.055e-002 1.556e-005 
5.406e-005 5.559e+006 1.039e+011 1.000e+001 1.047e-002 1.561e-005 
5.434e-005 5.592e+006 1.040e+011 1.000e+001 1.052e-002 1.566e-005 
5.462e-005 5.624e+006 1.041e+011 1.000e+001 1.051e-002 1.572e-005 
5.490e-005 5.657e+006 1.041e+011 1.000e+001 1.052e-002 1.577e-005 
5.518e-005 5.690e+006 1.042e+011 1.000e+001 1.050e-002 1.582e-005 
5.545e-005 5.722e+006 1.043e+011 1.000e+001 1.052e-002 1.588e-005 
5.573e-005 5.755e+006 1.043e+011 1.000e+001 1.050e-002 1.593e-005 
5.601e-005 5.788e+006 1.044e+011 1.000e+001 1.057e-002 1.598e-005 
5.629e-005 5.820e+006 1.045e+011 1.000e+001 1.057e-002 1.603e-005 
5.657e-005 5.853e+006 1.046e+011 1.000e+001 1.055e-002 1.609e-005 
5.685e-005 5.886e+006 1.046e+011 1.000e+001 1.054e-002 1.614e-005 
5.713e-005 5.919e+006 1.047e+011 1.000e+001 1.060e-002 1.619e-005 
5.740e-005 5.952e+006 1.048e+011 1.000e+001 1.051e-002 1.624e-005 
5.768e-005 5.984e+006 1.048e+011 1.000e+001 1.055e-002 1.629e-005 
5.796e-005 6.017e+006 1.049e+011 1.000e+001 1.062e-002 1.634e-005 
5.824e-005 6.050e+006 1.050e+011 1.000e+001 1.049e-002 1.640e-005 
5.852e-005 6.074e+006 1.050e+011 1.000e+001 1.082e-002 1.651e-005 
5.880e-005 6.093e+006 1.051e+011 1.000e+001 1.088e-002 1.666e-005 
5.908e-005 6.106e+006 1.050e+011 1.000e+001 1.171e-002 1.684e-005 
5.935e-005 6.109e+006 1.046e+011 1.000e+001 1.136e-002 1.710e-005 
5.963e-005 6.109e+006 1.044e+011 1.000e+001 1.143e-002 1.738e-005 
5.991e-005 6.105e+006 1.044e+011 1.000e+001 1.104e-002 1.768e-005 
6.019e-005 6.099e+006 1.043e+011 1.000e+001 1.043e-002 1.800e-005 
6.047e-005 6.094e+006 1.039e+011 1.000e+001 1.135e-002 1.832e-005 
6.075e-005 6.094e+006 1.038e+011 1.000e+001 1.117e-002 1.860e-005 
6.103e-005 6.100e+006 1.038e+011 1.000e+001 1.142e-002 1.884e-005 
6.131e-005 6.116e+006 1.039e+011 1.000e+001 1.179e-002 1.900e-005 
6.158e-005 6.135e+006 1.041e+011 1.000e+001 1.206e-002 1.915e-005 
6.186e-005 6.155e+006 1.042e+011 1.000e+001 1.199e-002 1.929e-005 
6.214e-005 6.175e+006 1.044e+011 1.000e+001 1.145e-002 1.943e-005 
6.242e-005 6.191e+006 1.044e+011 1.000e+001 1.168e-002 1.960e-005 
6.270e-005 6.201e+006 1.046e+011 1.000e+001 1.099e-002 1.981e-005 
6.298e-005 6.209e+006 1.049e+011 1.000e+001 1.081e-002 2.003e-005 
6.326e-005 6.212e+006 1.053e+011 1.000e+001 1.161e-002 2.029e-005 
6.353e-005 6.191e+006 1.053e+011 1.000e+001 1.180e-002 2.071e-005 
6.381e-005 6.168e+006 1.054e+011 1.000e+001 1.154e-002 2.115e-005 
6.409e-005 6.136e+006 1.056e+011 1.000e+001 1.175e-002 2.165e-005 
6.437e-005 6.102e+006 1.057e+011 1.000e+001 1.259e-002 2.216e-005 
6.465e-005 6.080e+006 1.057e+011 1.000e+001 1.290e-002 2.259e-005 
6.493e-005 6.052e+006 1.058e+011 1.000e+001 1.289e-002 2.307e-005 
6.521e-005 6.009e+006 1.059e+011 1.000e+001 1.320e-002 2.365e-005 
6.548e-005 5.955e+006 1.059e+011 1.000e+001 1.538e-002 2.429e-005 
6.576e-005 5.888e+006 1.062e+011 1.000e+001 2.272e-002 2.504e-005 
6.604e-005 5.800e+006 1.066e+011 1.000e+001 2.360e-002 2.593e-005 
6.632e-005 5.688e+006 1.071e+011 1.000e+001 2.591e-002 2.698e-005 
6.660e-005 5.579e+006 1.079e+011 1.000e+001 2.858e-002 2.801e-005 
6.688e-005 5.498e+006 1.088e+011 1.000e+001 3.302e-002 2.885e-005 
6.716e-005 5.426e+006 1.096e+011 1.000e+001 3.893e-002 2.962e-005 
6.744e-005 5.358e+006 1.102e+011 1.000e+001 4.061e-002 3.037e-005 
6.771e-005 5.304e+006 1.108e+011 1.000e+001 4.060e-002 3.103e-005 
6.799e-005 5.272e+006 1.112e+011 1.000e+001 3.971e-002 3.153e-005 
6.827e-005 5.259e+006 1.115e+011 1.000e+001 3.997e-002 3.190e-005 
6.855e-005 5.242e+006 1.117e+011 1.000e+001 3.964e-002 3.229e-005 
6.883e-005 5.234e+006 1.119e+011 1.000e+001 4.034e-002 3.263e-005 
6.911e-005 5.227e+006 1.122e+011 1.000e+001 4.028e-002 3.295e-005 
6.939e-005 5.206e+006 1.125e+011 1.000e+001 4.026e-002 3.338e-005 
6.966e-005 5.170e+006 1.129e+011 1.000e+001 4.112e-002 3.391e-005 
6.994e-005 5.131e+006 1.131e+011 1.000e+001 4.139e-002 3.445e-005 
7.022e-005 5.093e+006 1.135e+011 1.000e+001 4.091e-002 3.499e-005 
7.050e-005 5.056e+006 1.140e+011 1.000e+001 3.872e-002 3.553e-005 
7.078e-005 5.003e+006 1.137e+011 1.000e+001 4.258e-002 3.618e-005 
7.106e-005 4.921e+006 1.138e+011 1.000e+001 3.927e-002 3.702e-005 
7.134e-005 4.847e+006 1.141e+011 1.000e+001 3.813e-002 3.781e-005 
7.161e-005 4.733e+006 1.132e+011 1.000e+001 3.196e-002 3.888e-005 
7.189e-005 4.648e+006 1.111e+011 1.000e+001 1.486e-002 3.974e-005 
7.217e-005 4.587e+006 1.108e+011 1.000e+001 1.566e-002 4.045e-005 
7.245e-005 4.565e+006 1.104e+011 1.000e+001 1.537e-002 4.088e-005 
7.273e-005 4.542e+006 1.101e+011 1.000e+001 1.622e-002 4.131e-005 
7.301e-005 4.522e+006 1.102e+011 1.000e+001 1.814e-002 4.173e-005 
7.329e-005 4.535e+006 1.101e+011 1.000e+001 1.667e-002 4.192e-005 
7.356e-005 4.551e+006 1.102e+011 1.000e+001 1.732e-002 4.209e-005 
7.384e-005 4.569e+006 1.103e+011 1.000e+001 1.710e-002 4.224e-005 
7.412e-005 4.572e+006 1.103e+011 1.000e+001 1.738e-002 4.250e-005 
7.440e-005 4.561e+006 1.105e+011 1.000e+001 1.737e-002 4.285e-005 
7.468e-005 4.546e+006 1.108e+011 1.000e+001 1.793e-002 4.324e-005 
7.496e-005 4.524e+006 1.111e+011 1.000e+001 1.792e-002 4.366e-005 
7.524e-005 4.511e+006 1.115e+011 1.000e+001 1.678e-002 4.403e-005 
7.552e-005 4.514e+006 1.117e+011 1.000e+001 1.722e-002 4.429e-005 
7.579e-005 4.524e+006 1.120e+011 1.000e+001 1.752e-002 4.450e-005 
7.607e-005 4.542e+006 1.122e+011 1.000e+001 1.694e-002 4.466e-005 
7.635e-005 4.557e+006 1.124e+011 1.000e+001 1.701e-002 4.483e-005 
7.663e-005 4.573e+006 1.126e+011 1.000e+001 1.662e-002 4.500e-005 
7.691e-005 4.592e+006 1.128e+011 1.000e+001 1.739e-002 4.515e-005 
7.719e-005 4.613e+006 1.130e+011 1.000e+001 1.769e-002 4.528e-005 
7.747e-005 4.636e+006 1.131e+011 1.000e+001 1.815e-002 4.540e-005 
7.774e-005 4.661e+006 1.133e+011 1.000e+001 1.914e-002 4.551e-005 
7.802e-005 4.685e+006 1.134e+011 1.000e+001 1.966e-002 4.562e-005 
7.830e-005 4.705e+006 1.137e+011 1.000e+001 2.169e-002 4.576e-005 
7.858e-005 4.724e+006 1.139e+011 1.000e+001 2.300e-002 4.591e-005 
7.886e-005 4.740e+006 1.125e+011 1.000e+001 2.452e-002 4.607e-005 
7.914e-005 4.749e+006 1.122e+011 1.000e+001 2.578e-002 4.629e-005 
7.942e-005 4.755e+006 1.121e+011 1.000e+001 2.593e-002 4.652e-005 
7.969e-005 4.763e+006 1.121e+011 1.000e+001 2.397e-002 4.675e-005 
7.997e-005 4.767e+006 1.122e+011 1.000e+001 2.764e-002 4.700e-005 
8.025e-005 4.766e+006 1.124e+011 1.000e+001 2.458e-002 4.728e-005 
8.053e-005 4.777e+006 1.126e+011 1.000e+001 2.437e-002 4.749e-005 
8.081e-005 4.796e+006 1.128e+011 1.000e+001 2.660e-002 4.764e-005 
8.109e-005 4.818e+006 1.130e+011 1.000e+001 2.459e-002 4.777e-005 
8.137e-005 4.842e+006 1.131e+011 1.000e+001 2.609e-002 4.788e-005 
8.165e-005 4.867e+006 1.133e+011 1.000e+001 2.455e-002 4.798e-005 
8.192e-005 4.893e+006 1.134e+011 1.000e+001 2.766e-002 4.808e-005 
8.220e-005 4.908e+006 1.135e+011 1.000e+001 2.635e-002 4.826e-005 
8.248e-005 4.903e+006 1.137e+011 1.000e+001 2.756e-002 4.857e-005 
8.276e-005 4.899e+006 1.140e+011 1.000e+001 2.915e-002 4.887e-005 
8.304e-005 4.885e+006 1.143e+011 1.000e+001 2.654e-002 4.925e-005 
8.332e-005 4.867e+006 1.146e+011 1.000e+001 2.816e-002 4.965e-005 
8.360e-005 4.860e+006 1.148e+011 1.000e+001 2.912e-002 4.998e-005 
8.387e-005 4.860e+006 1.150e+011 1.000e+001 2.861e-002 5.026e-005 
8.415e-005 4.865e+006 1.152e+011 1.000e+001 2.834e-002 5.050e-005 
8.443e-005 4.875e+006 1.154e+011 1.000e+001 2.839e-002 5.071e-005 
8.471e-005 4.887e+006 1.156e+011 1.000e+001 2.850e-002 5.091e-005 
8.499e-005 4.901e+006 1.158e+011 1.000e+001 2.732e-002 5.109e-005 
8.527e-005 4.917e+006 1.160e+011 1.000e+001 2.575e-002 5.126e-005 
8.555e-005 4.934e+006 1.161e+011 1.000e+001 2.567e-002 5.142e-005 
8.582e-005 4.952e+006 1.163e+011 1.000e+001 2.609e-002 5.157e-005 
8.610e-005 4.973e+006 1.164e+011 1.000e+001 2.969e-002 5.171e-005 
8.638e-005 4.994e+006 1.165e+011 1.000e+001 2.639e-002 5.184e-005 
8.666e-005 5.017e+006 1.167e+011 1.000e+001 3.308e-002 5.196e-005 
8.694e-005 5.039e+006 1.168e+011 1.000e+001 2.779e-002 5.209e-005 
8.722e-005 5.061e+006 1.169e+011 1.000e+001 2.957e-002 5.221e-005 
8.750e-005 5.083e+006 1.170e+011 1.000e+001 2.832e-002 5.234e-005 
8.777e-005 5.105e+006 1.172e+011 1.000e+001 2.766e-002 5.247e-005 
8.805e-005 5.126e+006 1.173e+011 1.000e+001 3.354e-002 5.260e-005 
8.833e-005 5.146e+006 1.174e+011 1.000e+001 2.856e-002 5.274e-005 
8.861e-005 5.153e+006 1.177e+011 1.000e+001 3.137e-002 5.297e-005 
8.889e-005 5.157e+006 1.180e+011 1.000e+001 2.939e-002 5.322e-005 
8.917e-005 5.163e+006 1.183e+011 1.000e+001 3.011e-002 5.345e-005 
8.945e-005 5.170e+006 1.185e+011 1.000e+001 3.346e-002 5.368e-005 
8.973e-005 5.178e+006 1.188e+011 1.000e+001 3.098e-002 5.391e-005 
9.000e-005 5.186e+006 1.191e+011 1.000e+001 3.358e-002 5.413e-005 
9.028e-005 5.194e+006 1.193e+011 1.000e+001 3.570e-002 5.436e-005 
9.056e-005 5.201e+006 1.196e+011 1.000e+001 3.546e-002 5.459e-005 
9.084e-005 5.208e+006 1.199e+011 1.000e+001 3.853e-002 5.482e-005 
9.112e-005 5.213e+006 1.202e+011 1.000e+001 3.686e-002 5.506e-005 
9.140e-005 5.221e+006 1.205e+011 1.000e+001 3.579e-002 5.529e-005 
9.168e-005 5.227e+006 1.208e+011 1.000e+001 3.697e-002 5.552e-005 
9.195e-005 5.239e+006 1.211e+011 1.000e+001 3.657e-002 5.572e-005 
9.223e-005 5.253e+006 1.213e+011 1.000e+001 3.774e-002 5.590e-005 
9.251e-005 5.266e+006 1.216e+011 1.000e+001 3.461e-002 5.609e-005 
9.279e-005 5.280e+006 1.218e+011 1.000e+001 3.505e-002 5.627e-005 
9.307e-005 5.294e+006 1.221e+011 1.000e+001 3.402e-002 5.645e-005 
9.335e-005 5.309e+006 1.223e+011 1.000e+001 4.008e-002 5.663e-005 
9.363e-005 5.324e+006 1.226e+011 1.000e+001 3.715e-002 5.680e-005 
9.390e-005 5.336e+006 1.229e+011 1.000e+001 3.791e-002 5.700e-005 
9.418e-005 5.350e+006 1.231e+011 1.000e+001 3.943e-002 5.718e-005 
9.446e-005 5.367e+006 1.234e+011 1.000e+001 4.354e-002 5.734e-005 
9.474e-005 5.385e+006 1.236e+011 1.000e+001 3.896e-002 5.750e-005 
9.502e-005 5.402e+006 1.239e+011 1.000e+001 3.755e-002 5.766e-005 
9.530e-005 5.416e+006 1.241e+011 1.000e+001 4.335e-002 5.784e-005 
9.558e-005 5.431e+006 1.244e+011 1.000e+001 3.963e-002 5.801e-005 
9.586e-005 5.445e+006 1.247e+011 1.000e+001 3.835e-002 5.820e-005 
9.613e-005 5.454e+006 1.250e+011 1.000e+001 3.918e-002 5.841e-005 
9.641e-005 5.460e+006 1.254e+011 1.000e+001 3.827e-002 5.865e-005 
9.669e-005 5.457e+006 1.258e+011 1.000e+001 4.337e-002 5.895e-005 
9.697e-005 5.462e+006 1.261e+011 1.000e+001 4.244e-002 5.919e-005 
9.725e-005 5.475e+006 1.264e+011 1.000e+001 4.174e-002 5.938e-005 
9.753e-005 5.489e+006 1.268e+011 1.000e+001 3.871e-002 5.956e-005 
9.781e-005 5.498e+006 1.267e+011 1.000e+001 5.607e-002 5.978e-005 
9.808e-005 5.470e+006 1.257e+011 1.000e+001 5.737e-002 6.025e-005 
9.836e-005 5.457e+006 1.240e+011 1.000e+001 5.746e-002 6.062e-005 
9.864e-005 5.428e+006 1.237e+011 1.000e+001 5.208e-002 6.110e-005 
9.892e-005 5.378e+006 1.200e+011 1.000e+001 3.930e-002 6.172e-005 
9.920e-005 5.305e+006 1.180e+011 1.000e+001 2.388e-002 6.250e-005 
9.948e-005 5.270e+006 1.173e+011 1.000e+001 2.359e-002 6.303e-005 
9.976e-005 5.226e+006 1.169e+011 1.000e+001 2.260e-002 6.361e-005 
1.000e-004 5.167e+006 1.164e+011 1.000e+001 2.315e-002 6.430e-005 
1.003e-004 5.095e+006 1.164e+011 1.000e+001 2.303e-002 6.508e-005 
1.006e-004 5.009e+006 1.166e+011 1.000e+001 2.303e-002 6.595e-005 
1.009e-004 4.874e+006 1.165e+011 1.000e+001 2.354e-002 6.716e-005 
1.011e-004 4.754e+006 1.148e+011 1.000e+001 2.064e-002 6.826e-005 
1.014e-004 4.680e+006 1.148e+011 1.000e+001 1.963e-002 6.906e-005 
1.017e-004 4.654e+006 1.144e+011 1.000e+001 2.146e-002 6.952e-005 
1.020e-004 4.576e+006 1.134e+011 1.000e+001 2.092e-002 7.034e-005 
1.023e-004 4.486e+006 1.134e+011 1.000e+001 1.721e-002 7.124e-005 
1.025e-004 4.413e+006 1.134e+011 1.000e+001 1.603e-002 7.202e-005 
1.028e-004 4.377e+006 1.126e+011 1.000e+001 1.595e-002 7.255e-005 
1.031e-004 4.316e+006 1.129e+011 1.000e+001 1.552e-002 7.325e-005 
1.034e-004 4.259e+006 1.132e+011 1.000e+001 1.601e-002 7.392e-005 
1.037e-004 4.213e+006 1.136e+011 1.000e+001 1.864e-002 7.452e-005 
1.039e-004 4.155e+006 1.135e+011 1.000e+001 2.042e-002 7.519e-005 
1.042e-004 4.063e+006 1.134e+011 1.000e+001 2.028e-002 7.611e-005 
1.045e-004 3.958e+006 1.130e+011 1.000e+001 2.450e-002 7.712e-005 
1.048e-004 3.903e+006 1.131e+011 1.000e+001 2.475e-002 7.777e-005 
1.050e-004 3.865e+006 1.129e+011 1.000e+001 2.299e-002 7.832e-005 
1.053e-004 3.844e+006 1.128e+011 1.000e+001 2.442e-002 7.874e-005 
1.056e-004 3.826e+006 1.126e+011 1.000e+001 2.459e-002 7.914e-005 
1.059e-004 3.803e+006 1.124e+011 1.000e+001 2.338e-002 7.958e-005 
1.062e-004 3.776e+006 1.123e+011 1.000e+001 2.809e-002 8.005e-005 
1.064e-004 3.751e+006 1.123e+011 1.000e+001 2.565e-002 8.050e-005 
1.067e-004 3.749e+006 1.122e+011 1.000e+001 2.730e-002 8.079e-005 
1.070e-004 3.762e+006 1.121e+011 1.000e+001 2.562e-002 8.098e-005 
1.073e-004 3.795e+006 1.119e+011 1.000e+001 2.747e-002 8.103e-005 
1.076e-004 3.842e+006 1.116e+011 1.000e+001 2.532e-002 8.099e-005 
1.078e-004 3.880e+006 1.114e+011 1.000e+001 2.423e-002 8.100e-005 
1.081e-004 3.919e+006 1.112e+011 1.000e+001 2.808e-002 8.101e-005 
1.084e-004 3.956e+006 1.110e+011 1.000e+001 2.830e-002 8.103e-005 
1.087e-004 3.979e+006 1.107e+011 1.000e+001 3.091e-002 8.115e-005 
1.090e-004 3.998e+006 1.101e+011 1.000e+001 2.801e-002 8.130e-005 
1.092e-004 3.971e+006 1.066e+011 1.000e+001 1.587e-002 8.177e-005 
1.095e-004 3.964e+006 1.066e+011 1.000e+001 1.523e-002 8.209e-005 
1.098e-004 3.969e+006 1.067e+011 1.000e+001 1.420e-002 8.233e-005 
1.101e-004 3.966e+006 1.069e+011 1.000e+001 1.480e-002 8.263e-005 
1.103e-004 3.963e+006 1.071e+011 1.000e+001 1.499e-002 8.294e-005 
1.106e-004 3.968e+006 1.073e+011 1.000e+001 1.473e-002 8.318e-005 
1.109e-004 3.981e+006 1.074e+011 1.000e+001 1.435e-002 8.337e-005 
1.112e-004 4.001e+006 1.075e+011 1.000e+001 1.457e-002 8.351e-005 
1.115e-004 4.008e+006 1.074e+011 1.000e+001 1.491e-002 8.374e-005 
1.117e-004 4.005e+006 1.076e+011 1.000e+001 1.680e-002 8.404e-005 
1.120e-004 4.002e+006 1.078e+011 1.000e+001 2.055e-002 8.434e-005 
1.123e-004 4.006e+006 1.080e+011 1.000e+001 2.324e-002 8.458e-005 
1.126e-004 4.016e+006 1.081e+011 1.000e+001 2.475e-002 8.479e-005 
1.129e-004 4.026e+006 1.083e+011 1.000e+001 2.610e-002 8.500e-005 
1.131e-004 4.031e+006 1.083e+011 1.000e+001 2.471e-002 8.525e-005 
1.134e-004 4.019e+006 1.084e+011 1.000e+001 2.622e-002 8.561e-005 
1.137e-004 4.015e+006 1.084e+011 1.000e+001 2.392e-002 8.592e-005 
1.140e-004 3.977e+006 1.073e+011 1.000e+001 2.411e-002 8.646e-005 
1.142e-004 3.960e+006 1.072e+011 1.000e+001 2.541e-002 8.685e-005 
1.145e-004 3.956e+006 1.072e+011 1.000e+001 2.639e-002 8.716e-005 
1.148e-004 3.964e+006 1.073e+011 1.000e+001 2.569e-002 8.738e-005 
1.151e-004 3.956e+006 1.072e+011 1.000e+001 2.618e-002 8.772e-005 
1.154e-004 3.946e+006 1.072e+011 1.000e+001 2.450e-002 8.806e-005 
1.156e-004 3.930e+006 1.072e+011 1.000e+001 2.559e-002 8.846e-005 
1.159e-004 3.886e+006 1.075e+011 1.000e+001 2.576e-002 8.904e-005 
1.162e-004 3.833e+006 1.078e+011 1.000e+001 2.677e-002 8.969e-005 
1.165e-004 3.806e+006 1.081e+011 1.000e+001 2.602e-002 9.015e-005 
1.168e-004 3.783e+006 1.084e+011 1.000e+001 2.590e-002 9.059e-005 
1.170e-004 3.742e+006 1.084e+011 1.000e+001 2.647e-002 9.115e-005 
1.173e-004 3.709e+006 1.089e+011 1.000e+001 2.735e-002 9.166e-005 
1.176e-004 3.693e+006 1.092e+011 1.000e+001 2.526e-002 9.205e-005 
1.179e-004 3.694e+006 1.094e+011 1.000e+001 2.626e-002 9.231e-005 
1.181e-004 3.700e+006 1.097e+011 1.000e+001 2.552e-002 9.255e-005 
1.184e-004 3.709e+006 1.100e+011 1.000e+001 2.752e-002 9.277e-005 
1.187e-004 3.719e+006 1.102e+011 1.000e+001 2.627e-002 9.298e-005 
1.190e-004 3.741e+006 1.103e+011 1.000e+001 2.683e-002 9.311e-005 
1.193e-004 3.768e+006 1.104e+011 1.000e+001 2.681e-002 9.320e-005 
1.195e-004 3.797e+006 1.105e+011 1.000e+001 2.728e-002 9.327e-005 
1.198e-004 3.828e+006 1.106e+011 1.000e+001 2.667e-002 9.334e-005 
1.201e-004 3.852e+006 1.106e+011 1.000e+001 2.537e-002 9.345e-005 
1.204e-004 3.876e+006 1.107e+011 1.000e+001 2.485e-002 9.356e-005 
1.207e-004 3.902e+006 1.108e+011 1.000e+001 2.470e-002 9.366e-005 
1.209e-004 3.929e+006 1.109e+011 1.000e+001 2.521e-002 9.376e-005 
1.212e-004 3.941e+006 1.110e+011 1.000e+001 2.502e-002 9.395e-005 
1.215e-004 3.947e+006 1.112e+011 1.000e+001 2.330e-002 9.419e-005 
1.218e-004 3.954e+006 1.114e+011 1.000e+001 2.377e-002 9.442e-005 
1.220e-004 3.958e+006 1.116e+011 1.000e+001 2.493e-002 9.467e-005 
1.223e-004 3.954e+006 1.119e+011 1.000e+001 3.043e-002 9.498e-005 
1.226e-004 3.960e+006 1.124e+011 1.000e+001 3.559e-002 9.521e-005 
1.229e-004 3.963e+006 1.087e+011 1.000e+001 2.711e-002 9.547e-005 
1.232e-004 3.947e+006 1.078e+011 1.000e+001 2.658e-002 9.586e-005 
1.234e-004 3.910e+006 1.076e+011 1.000e+001 2.647e-002 9.640e-005 
1.237e-004 3.875e+006 1.078e+011 1.000e+001 2.865e-002 9.692e-005 
1.240e-004 3.843e+006 1.081e+011 1.000e+001 3.678e-002 9.741e-005 
1.243e-004 3.809e+006 1.083e+011 1.000e+001 3.787e-002 9.793e-005 
1.246e-004 3.799e+006 1.085e+011 1.000e+001 4.125e-002 9.827e-005 
1.248e-004 3.820e+006 1.083e+011 1.000e+001 4.208e-002 9.841e-005 
1.251e-004 3.843e+006 1.075e+011 1.000e+001 3.219e-002 9.853e-005 
1.254e-004 3.869e+006 1.075e+011 1.000e+001 3.566e-002 9.863e-005 
1.257e-004 3.900e+006 1.075e+011 1.000e+001 3.246e-002 9.870e-005 
1.259e-004 3.932e+006 1.075e+011 1.000e+001 3.116e-002 9.875e-005 
1.262e-004 3.965e+006 1.075e+011 1.000e+001 3.289e-002 9.880e-005 
1.265e-004 3.999e+006 1.075e+011 1.000e+001 3.169e-002 9.885e-005 
1.268e-004 4.033e+006 1.075e+011 1.000e+001 3.179e-002 9.889e-005 
1.271e-004 4.068e+006 1.072e+011 1.000e+001 2.893e-002 9.892e-005 
1.273e-004 4.119e+006 1.067e+011 1.000e+001 2.621e-002 9.885e-005 
1.276e-004 4.166e+006 1.066e+011 1.000e+001 2.664e-002 9.880e-005 
1.279e-004 4.191e+006 1.065e+011 1.000e+001 3.024e-002 9.891e-005 
1.282e-004 4.213e+006 1.055e+011 1.000e+001 2.044e-002 9.903e-005 
1.285e-004 4.222e+006 1.053e+011 1.000e+001 2.038e-002 9.926e-005 
1.287e-004 4.224e+006 1.054e+011 1.000e+001 2.040e-002 9.952e-005 
1.290e-004 4.227e+006 1.054e+011 1.000e+001 1.991e-002 9.977e-005 
1.293e-004 4.216e+006 1.055e+011 1.000e+001 2.005e-002 1.001e-004 
1.296e-004 4.185e+006 1.053e+011 1.000e+001 1.991e-002 1.006e-004 
1.298e-004 4.156e+006 1.055e+011 1.000e+001 1.711e-002 1.011e-004 
1.301e-004 4.089e+006 1.040e+011 1.000e+001 1.919e-002 1.018e-004 
1.304e-004 4.101e+006 1.041e+011 1.000e+001 1.866e-002 1.020e-004 
1.307e-004 4.127e+006 1.041e+011 1.000e+001 1.716e-002 1.021e-004 
1.310e-004 4.157e+006 1.041e+011 1.000e+001 1.730e-002 1.022e-004 
1.312e-004 4.181e+006 1.042e+011 1.000e+001 1.739e-002 1.023e-004 
1.315e-004 4.205e+006 1.043e+011 1.000e+001 1.782e-002 1.024e-004 
1.318e-004 4.232e+006 1.044e+011 1.000e+001 1.751e-002 1.025e-004 
1.321e-004 4.262e+006 1.045e+011 1.000e+001 1.803e-002 1.026e-004 
1.324e-004 4.294e+006 1.045e+011 1.000e+001 1.681e-002 1.027e-004 
1.326e-004 4.327e+006 1.046e+011 1.000e+001 1.918e-002 1.027e-004 
1.329e-004 4.361e+006 1.046e+011 1.000e+001 1.821e-002 1.027e-004 
1.332e-004 4.395e+006 1.047e+011 1.000e+001 1.855e-002 1.028e-004 
1.335e-004 4.430e+006 1.048e+011 1.000e+001 1.862e-002 1.028e-004 
1.337e-004 4.464e+006 1.048e+011 1.000e+001 1.857e-002 1.029e-004 
1.340e-004 4.499e+006 1.048e+011 1.000e+001 1.901e-002 1.029e-004 
1.343e-004 4.533e+006 1.049e+011 1.000e+001 1.789e-002 1.030e-004 
1.346e-004 4.562e+006 1.050e+011 1.000e+001 1.816e-002 1.030e-004 
1.349e-004 4.578e+006 1.051e+011 1.000e+001 1.911e-002 1.032e-004 
1.351e-004 4.593e+006 1.054e+011 1.000e+001 2.043e-002 1.034e-004 
1.354e-004 4.608e+006 1.056e+011 1.000e+001 2.147e-002 1.035e-004 
1.357e-004 4.622e+006 1.058e+011 1.000e+001 2.551e-002 1.037e-004 
1.360e-004 4.635e+006 1.061e+011 1.000e+001 2.722e-002 1.039e-004 
1.363e-004 4.647e+006 1.064e+011 1.000e+001 2.890e-002 1.041e-004 
1.365e-004 4.660e+006 1.054e+011 1.000e+001 1.648e-002 1.043e-004 
1.368e-004 4.672e+006 1.055e+011 1.000e+001 1.676e-002 1.045e-004 
1.371e-004 4.685e+006 1.055e+011 1.000e+001 1.734e-002 1.047e-004 
1.374e-004 4.698e+006 1.056e+011 1.000e+001 1.714e-002 1.049e-004 
1.376e-004 4.716e+006 1.058e+011 1.000e+001 1.705e-002 1.050e-004 
1.379e-004 4.737e+006 1.059e+011 1.000e+001 1.704e-002 1.052e-004 
1.382e-004 4.757e+006 1.056e+011 1.000e+001 1.706e-002 1.053e-004 
1.385e-004 4.781e+006 1.056e+011 1.000e+001 1.641e-002 1.054e-004 
1.388e-004 4.814e+006 1.057e+011 1.000e+001 1.646e-002 1.055e-004 
1.390e-004 4.850e+006 1.057e+011 1.000e+001 1.645e-002 1.055e-004 
1.393e-004 4.887e+006 1.057e+011 1.000e+001 1.628e-002 1.055e-004 
1.396e-004 4.923e+006 1.057e+011 1.000e+001 1.560e-002 1.055e-004 
1.399e-004 4.956e+006 1.058e+011 1.000e+001 1.542e-002 1.056e-004 
1.402e-004 4.989e+006 1.058e+011 1.000e+001 1.553e-002 1.056e-004 
1.404e-004 5.022e+006 1.059e+011 1.000e+001 1.576e-002 1.057e-004 
1.407e-004 5.055e+006 1.060e+011 1.000e+001 1.619e-002 1.058e-004 
1.410e-004 5.087e+006 1.060e+011 1.000e+001 1.535e-002 1.058e-004 
1.413e-004 5.119e+006 1.061e+011 1.000e+001 1.534e-002 1.059e-004 
1.416e-004 5.151e+006 1.061e+011 1.000e+001 1.527e-002 1.059e-004 
1.418e-004 5.183e+006 1.062e+011 1.000e+001 1.516e-002 1.060e-004 
1.421e-004 5.216e+006 1.062e+011 1.000e+001 1.559e-002 1.060e-004 
1.424e-004 5.248e+006 1.063e+011 1.000e+001 1.538e-002 1.061e-004 
1.427e-004 5.280e+006 1.064e+011 1.000e+001 1.561e-002 1.061e-004 
1.429e-004 5.312e+006 1.064e+011 1.000e+001 1.580e-002 1.062e-004 
1.432e-004 5.344e+006 1.065e+011 1.000e+001 1.574e-002 1.063e-004 
1.435e-004 5.376e+006 1.066e+011 1.000e+001 1.586e-002 1.063e-004 
1.438e-004 5.407e+006 1.066e+011 1.000e+001 1.565e-002 1.064e-004 
1.441e-004 5.439e+006 1.067e+011 1.000e+001 1.583e-002 1.064e-004 
1.443e-004 5.470e+006 1.068e+011 1.000e+001 1.574e-002 1.065e-004 
1.446e-004 5.501e+006 1.069e+011 1.000e+001 1.551e-002 1.066e-004 
1.449e-004 5.532e+006 1.069e+011 1.000e+001 1.591e-002 1.066e-004 
1.452e-004 5.556e+006 1.070e+011 1.000e+001 1.544e-002 1.067e-004 
1.455e-004 5.573e+006 1.071e+011 1.000e+001 1.536e-002 1.069e-004 
1.457e-004 5.585e+006 1.073e+011 1.000e+001 1.546e-002 1.071e-004 
1.460e-004 5.501e+006 1.066e+011 1.000e+001 1.704e-002 1.080e-004 
1.463e-004 5.425e+006 1.068e+011 1.000e+001 1.675e-002 1.088e-004 
1.466e-004 5.371e+006 1.072e+011 1.000e+001 1.745e-002 1.094e-004 
1.468e-004 5.329e+006 1.075e+011 1.000e+001 1.659e-002 1.100e-004 
1.471e-004 5.293e+006 1.079e+011 1.000e+001 1.737e-002 1.105e-004 
1.474e-004 5.285e+006 1.080e+011 1.000e+001 1.722e-002 1.108e-004 
1.477e-004 5.272e+006 1.082e+011 1.000e+001 1.704e-002 1.112e-004 
1.480e-004 5.230e+006 1.077e+011 1.000e+001 1.636e-002 1.118e-004 
1.482e-004 5.190e+006 1.078e+011 1.000e+001 1.669e-002 1.123e-004 
1.485e-004 5.154e+006 1.080e+011 1.000e+001 1.702e-002 1.129e-004 
1.488e-004 5.136e+006 1.082e+011 1.000e+001 1.688e-002 1.133e-004 
1.491e-004 5.129e+006 1.085e+011 1.000e+001 1.689e-002 1.136e-004 
1.494e-004 5.133e+006 1.087e+011 1.000e+001 1.643e-002 1.138e-004 
1.496e-004 5.140e+006 1.090e+011 1.000e+001 1.527e-002 1.141e-004 
1.499e-004 5.146e+006 1.092e+011 1.000e+001 1.544e-002 1.143e-004 
1.502e-004 5.138e+006 1.095e+011 1.000e+001 1.475e-002 1.147e-004 
1.505e-004 5.096e+006 1.101e+011 1.000e+001 1.841e-002 1.152e-004 
1.507e-004 5.046e+006 1.095e+011 1.000e+001 1.799e-002 1.158e-004 
1.510e-004 5.005e+006 1.094e+011 1.000e+001 1.698e-002 1.164e-004 
1.513e-004 4.956e+006 1.082e+011 1.000e+001 1.792e-002 1.170e-004 
1.516e-004 4.913e+006 1.080e+011 1.000e+001 1.659e-002 1.176e-004 
1.519e-004 4.919e+006 1.081e+011 1.000e+001 1.735e-002 1.178e-004 
1.521e-004 4.929e+006 1.079e+011 1.000e+001 1.610e-002 1.180e-004 
1.524e-004 4.915e+006 1.078e+011 1.000e+001 1.664e-002 1.184e-004 
1.527e-004 4.895e+006 1.077e+011 1.000e+001 1.670e-002 1.188e-004 
1.530e-004 4.879e+006 1.078e+011 1.000e+001 1.619e-002 1.192e-004 
1.533e-004 4.868e+006 1.080e+011 1.000e+001 1.683e-002 1.196e-004 
1.535e-004 4.874e+006 1.080e+011 1.000e+001 1.645e-002 1.198e-004 
1.538e-004 4.889e+006 1.081e+011 1.000e+001 1.599e-002 1.200e-004 
1.541e-004 4.909e+006 1.081e+011 1.000e+001 1.618e-002 1.201e-004 
1.544e-004 4.930e+006 1.083e+011 1.000e+001 1.722e-002 1.203e-004 
1.546e-004 4.951e+006 1.084e+011 1.000e+001 1.788e-002 1.204e-004 
1.549e-004 4.972e+006 1.085e+011 1.000e+001 1.798e-002 1.205e-004 
1.552e-004 4.989e+006 1.087e+011 1.000e+001 2.053e-002 1.207e-004 
1.555e-004 5.003e+006 1.090e+011 1.000e+001 2.144e-002 1.209e-004 
1.558e-004 5.018e+006 1.093e+011 1.000e+001 2.226e-002 1.211e-004 
1.560e-004 5.033e+006 1.095e+011 1.000e+001 2.141e-002 1.212e-004 
1.563e-004 5.038e+006 1.097e+011 1.000e+001 2.261e-002 1.215e-004 
1.566e-004 5.052e+006 1.098e+011 1.000e+001 2.550e-002 1.217e-004 
1.569e-004 5.068e+006 1.101e+011 1.000e+001 2.665e-002 1.218e-004 
1.572e-004 5.085e+006 1.098e+011 1.000e+001 2.062e-002 1.220e-004 
1.574e-004 5.071e+006 1.087e+011 1.000e+001 1.876e-002 1.224e-004 
1.577e-004 5.084e+006 1.087e+011 1.000e+001 1.854e-002 1.225e-004 
1.580e-004 5.101e+006 1.087e+011 1.000e+001 1.948e-002 1.227e-004 
1.583e-004 5.085e+006 1.079e+011 1.000e+001 2.015e-002 1.231e-004 
1.585e-004 5.055e+006 1.078e+011 1.000e+001 2.038e-002 1.236e-004 
1.588e-004 5.030e+006 1.077e+011 1.000e+001 2.046e-002 1.240e-004 
1.591e-004 5.012e+006 1.077e+011 1.000e+001 2.051e-002 1.244e-004 
1.594e-004 5.000e+006 1.077e+011 1.000e+001 1.988e-002 1.248e-004 
1.597e-004 4.991e+006 1.077e+011 1.000e+001 1.978e-002 1.251e-004 
1.599e-004 4.982e+006 1.078e+011 1.000e+001 1.967e-002 1.255e-004 
1.602e-004 4.970e+006 1.078e+011 1.000e+001 1.992e-002 1.258e-004 
1.605e-004 4.968e+006 1.079e+011 1.000e+001 2.008e-002 1.261e-004 
1.608e-004 4.968e+006 1.079e+011 1.000e+001 1.908e-002 1.264e-004 
1.611e-004 4.962e+006 1.078e+011 1.000e+001 2.038e-002 1.267e-004 
1.613e-004 4.935e+006 1.079e+011 1.000e+001 2.026e-002 1.272e-004 
1.616e-004 4.929e+006 1.080e+011 1.000e+001 1.999e-002 1.275e-004 
1.619e-004 4.933e+006 1.081e+011 1.000e+001 1.972e-002 1.278e-004 
1.622e-004 4.942e+006 1.083e+011 1.000e+001 1.971e-002 1.280e-004 
1.624e-004 4.950e+006 1.084e+011 1.000e+001 1.932e-002 1.282e-004 
1.627e-004 4.957e+006 1.085e+011 1.000e+001 1.873e-002 1.284e-004 
1.630e-004 4.970e+006 1.087e+011 1.000e+001 1.862e-002 1.286e-004 
1.633e-004 4.985e+006 1.089e+011 1.000e+001 1.789e-002 1.288e-004 
1.636e-004 4.994e+006 1.091e+011 1.000e+001 1.758e-002 1.290e-004 
1.638e-004 5.002e+006 1.094e+011 1.000e+001 1.698e-002 1.292e-004 
1.641e-004 5.010e+006 1.098e+011 1.000e+001 2.401e-002 1.295e-004 
1.644e-004 5.015e+006 1.101e+011 1.000e+001 2.739e-002 1.297e-004 
1.647e-004 5.021e+006 1.103e+011 1.000e+001 2.608e-002 1.299e-004 
1.650e-004 4.993e+006 1.095e+011 1.000e+001 2.938e-002 1.304e-004 
1.652e-004 4.926e+006 1.088e+011 1.000e+001 2.860e-002 1.312e-004 
1.655e-004 4.857e+006 1.086e+011 1.000e+001 2.964e-002 1.319e-004 
1.658e-004 4.773e+006 1.073e+011 1.000e+001 1.753e-002 1.328e-004 
1.661e-004 4.674e+006 1.070e+011 1.000e+001 1.664e-002 1.337e-004 
1.663e-004 4.597e+006 1.070e+011 1.000e+001 1.528e-002 1.346e-004 
1.666e-004 4.507e+006 1.070e+011 1.000e+001 1.557e-002 1.355e-004 
1.669e-004 4.431e+006 1.071e+011 1.000e+001 1.541e-002 1.363e-004 
1.672e-004 4.392e+006 1.072e+011 1.000e+001 1.435e-002 1.368e-004 
1.675e-004 4.368e+006 1.075e+011 1.000e+001 1.517e-002 1.373e-004 
1.677e-004 4.330e+006 1.075e+011 1.000e+001 1.797e-002 1.378e-004 
1.680e-004 4.285e+006 1.070e+011 1.000e+001 1.466e-002 1.384e-004 
1.683e-004 4.262e+006 1.073e+011 1.000e+001 1.433e-002 1.388e-004 
1.686e-004 4.250e+006 1.063e+011 1.000e+001 1.512e-002 1.392e-004 
1.689e-004 4.219e+006 1.063e+011 1.000e+001 1.473e-002 1.397e-004 
1.691e-004 4.168e+006 1.065e+011 1.000e+001 1.504e-002 1.403e-004 
1.694e-004 4.101e+006 1.071e+011 1.000e+001 2.717e-002 1.410e-004 
1.697e-004 4.033e+006 1.077e+011 1.000e+001 3.823e-002 1.418e-004 
1.700e-004 3.972e+006 1.082e+011 1.000e+001 4.296e-002 1.425e-004 
1.702e-004 3.919e+006 1.086e+011 1.000e+001 4.443e-002 1.431e-004 
1.705e-004 3.878e+006 1.083e+011 1.000e+001 3.515e-002 1.437e-004 
1.708e-004 3.847e+006 1.083e+011 1.000e+001 2.766e-002 1.442e-004 
1.711e-004 3.817e+006 1.081e+011 1.000e+001 2.443e-002 1.447e-004 
1.714e-004 3.789e+006 1.082e+011 1.000e+001 2.152e-002 1.452e-004 
1.716e-004 3.769e+006 1.083e+011 1.000e+001 1.737e-002 1.456e-004 
1.719e-004 3.755e+006 1.086e+011 1.000e+001 1.532e-002 1.460e-004 
1.722e-004 3.744e+006 1.090e+011 1.000e+001 1.530e-002 1.463e-004 
1.725e-004 3.740e+006 1.095e+011 1.000e+001 1.593e-002 1.466e-004 
1.728e-004 3.755e+006 1.097e+011 1.000e+001 1.634e-002 1.468e-004 
1.730e-004 3.776e+006 1.099e+011 1.000e+001 1.653e-002 1.469e-004 
1.733e-004 3.802e+006 1.100e+011 1.000e+001 1.544e-002 1.470e-004 
1.736e-004 3.814e+006 1.097e+011 1.000e+001 1.639e-002 1.472e-004 
1.739e-004 3.832e+006 1.099e+011 1.000e+001 1.864e-002 1.474e-004 
1.741e-004 3.862e+006 1.100e+011 1.000e+001 1.952e-002 1.474e-004 
1.744e-004 3.897e+006 1.099e+011 1.000e+001 1.845e-002 1.475e-004 
1.747e-004 3.933e+006 1.100e+011 1.000e+001 1.833e-002 1.475e-004 
1.750e-004 3.969e+006 1.100e+011 1.000e+001 1.791e-002 1.475e-004 
1.753e-004 4.005e+006 1.100e+011 1.000e+001 1.954e-002 1.476e-004 
1.755e-004 4.039e+006 1.100e+011 1.000e+001 2.034e-002 1.476e-004 
1.758e-004 4.075e+006 1.101e+011 1.000e+001 2.308e-002 1.476e-004 
1.761e-004 4.111e+006 1.101e+011 1.000e+001 2.614e-002 1.477e-004 
1.764e-004 4.147e+006 1.102e+011 1.000e+001 2.576e-002 1.477e-004 
1.767e-004 4.181e+006 1.102e+011 1.000e+001 2.460e-002 1.477e-004 
1.769e-004 4.215e+006 1.102e+011 1.000e+001 2.424e-002 1.478e-004 
1.772e-004 4.250e+006 1.103e+011 1.000e+001 2.541e-002 1.478e-004 
1.775e-004 4.284e+006 1.103e+011 1.000e+001 2.346e-002 1.479e-004 
1.778e-004 4.318e+006 1.103e+011 1.000e+001 2.460e-002 1.479e-004 
1.781e-004 4.353e+006 1.103e+011 1.000e+001 2.412e-002 1.479e-004 
1.783e-004 4.388e+006 1.104e+011 1.000e+001 2.338e-002 1.480e-004 
1.786e-004 4.423e+006 1.104e+011 1.000e+001 2.426e-002 1.480e-004 
1.789e-004 4.457e+006 1.105e+011 1.000e+001 2.287e-002 1.481e-004 
1.792e-004 4.492e+006 1.105e+011 1.000e+001 2.333e-002 1.481e-004 
1.794e-004 4.526e+006 1.106e+011 1.000e+001 2.261e-002 1.481e-004 
1.797e-004 4.561e+006 1.106e+011 1.000e+001 2.302e-002 1.482e-004 
1.800e-004 4.596e+006 1.107e+011 1.000e+001 2.410e-002 1.482e-004 
1.803e-004 4.632e+006 1.107e+011 1.000e+001 2.505e-002 1.482e-004 
1.806e-004 4.667e+006 1.107e+011 1.000e+001 2.255e-002 1.483e-004 
1.808e-004 4.702e+006 1.108e+011 1.000e+001 2.347e-002 1.483e-004 
1.811e-004 4.737e+006 1.108e+011 1.000e+001 2.373e-002 1.484e-004 
1.814e-004 4.771e+006 1.109e+011 1.000e+001 2.314e-002 1.484e-004 
1.817e-004 4.806e+006 1.109e+011 1.000e+001 2.339e-002 1.484e-004 
1.820e-004 4.841e+006 1.110e+011 1.000e+001 2.336e-002 1.485e-004 
1.822e-004 4.876e+006 1.110e+011 1.000e+001 2.256e-002 1.485e-004 
1.825e-004 4.911e+006 1.111e+011 1.000e+001 2.280e-002 1.485e-004 
1.828e-004 4.945e+006 1.111e+011 1.000e+001 2.377e-002 1.486e-004 
1.831e-004 4.980e+006 1.112e+011 1.000e+001 2.477e-002 1.486e-004 
1.833e-004 5.015e+006 1.112e+011 1.000e+001 2.378e-002 1.487e-004 
1.836e-004 5.049e+006 1.113e+011 1.000e+001 2.402e-002 1.487e-004 
1.839e-004 5.084e+006 1.113e+011 1.000e+001 2.265e-002 1.487e-004 
1.842e-004 5.119e+006 1.114e+011 1.000e+001 2.358e-002 1.488e-004 
1.845e-004 5.153e+006 1.115e+011 1.000e+001 2.550e-002 1.488e-004 
1.847e-004 5.188e+006 1.115e+011 1.000e+001 2.361e-002 1.489e-004 
1.850e-004 5.222e+006 1.116e+011 1.000e+001 2.453e-002 1.489e-004 
1.853e-004 5.256e+006 1.116e+011 1.000e+001 2.579e-002 1.489e-004 
1.856e-004 5.291e+006 1.117e+011 1.000e+001 2.540e-002 1.490e-004 
1.859e-004 5.325e+006 1.117e+011 1.000e+001 2.355e-002 1.490e-004 
1.861e-004 5.359e+006 1.118e+011 1.000e+001 2.423e-002 1.491e-004 
1.864e-004 5.393e+006 1.119e+011 1.000e+001 2.508e-002 1.491e-004 
1.867e-004 5.427e+006 1.119e+011 1.000e+001 2.511e-002 1.491e-004 
1.870e-004 5.461e+006 1.120e+011 1.000e+001 2.616e-002 1.492e-004 
1.872e-004 5.495e+006 1.121e+011 1.000e+001 2.355e-002 1.492e-004 
1.875e-004 5.529e+006 1.121e+011 1.000e+001 2.586e-002 1.493e-004 
1.878e-004 5.563e+006 1.122e+011 1.000e+001 2.340e-002 1.493e-004 
1.881e-004 5.596e+006 1.123e+011 1.000e+001 2.380e-002 1.494e-004 
1.884e-004 5.619e+006 1.123e+011 1.000e+001 2.654e-002 1.495e-004 
1.886e-004 5.627e+006 1.125e+011 1.000e+001 2.474e-002 1.497e-004 
1.889e-004 5.634e+006 1.127e+011 1.000e+001 2.649e-002 1.499e-004 
1.892e-004 5.614e+006 1.121e+011 1.000e+001 2.620e-002 1.504e-004 
1.895e-004 5.571e+006 1.119e+011 1.000e+001 1.897e-002 1.509e-004 
1.898e-004 5.511e+006 1.119e+011 1.000e+001 2.337e-002 1.516e-004 
1.900e-004 5.442e+006 1.123e+011 1.000e+001 2.197e-002 1.524e-004 
1.903e-004 5.403e+006 1.122e+011 1.000e+001 2.330e-002 1.529e-004 
1.906e-004 5.355e+006 1.121e+011 1.000e+001 2.727e-002 1.535e-004 
1.909e-004 5.315e+006 1.121e+011 1.000e+001 2.272e-002 1.541e-004 
1.911e-004 5.285e+006 1.123e+011 1.000e+001 2.157e-002 1.546e-004 
1.914e-004 5.214e+006 1.123e+011 1.000e+001 1.931e-002 1.554e-004 
1.917e-004 5.159e+006 1.126e+011 1.000e+001 1.870e-002 1.560e-004 
1.920e-004 5.122e+006 1.131e+011 1.000e+001 2.085e-002 1.566e-004 
1.923e-004 5.107e+006 1.136e+011 1.000e+001 2.932e-002 1.569e-004 
1.925e-004 5.081e+006 1.108e+011 1.000e+001 3.126e-002 1.574e-004 
1.928e-004 5.014e+006 1.105e+011 1.000e+001 3.691e-002 1.581e-004 
1.931e-004 4.957e+006 1.109e+011 1.000e+001 4.810e-002 1.588e-004 
1.934e-004 4.902e+006 1.089e+011 1.000e+001 3.272e-002 1.595e-004 
1.937e-004 4.878e+006 1.090e+011 1.000e+001 3.141e-002 1.599e-004 
1.939e-004 4.879e+006 1.092e+011 1.000e+001 3.124e-002 1.602e-004 
1.942e-004 4.881e+006 1.094e+011 1.000e+001 3.437e-002 1.604e-004 
1.945e-004 4.885e+006 1.097e+011 1.000e+001 3.454e-002 1.607e-004 
1.948e-004 4.870e+006 1.087e+011 1.000e+001 2.488e-002 1.611e-004 
1.950e-004 4.837e+006 1.088e+011 1.000e+001 2.602e-002 1.616e-004 
1.953e-004 4.793e+006 1.090e+011 1.000e+001 2.787e-002 1.622e-004 
1.956e-004 4.744e+006 1.089e+011 1.000e+001 2.714e-002 1.628e-004 
1.959e-004 4.705e+006 1.086e+011 1.000e+001 2.913e-002 1.633e-004 
1.962e-004 4.706e+006 1.085e+011 1.000e+001 2.888e-002 1.636e-004 
1.964e-004 4.725e+006 1.082e+011 1.000e+001 2.457e-002 1.638e-004 
1.967e-004 4.748e+006 1.079e+011 1.000e+001 2.267e-002 1.639e-004 
1.970e-004 4.763e+006 1.078e+011 1.000e+001 2.073e-002 1.641e-004 
1.973e-004 4.771e+006 1.077e+011 1.000e+001 1.821e-002 1.643e-004 
1.976e-004 4.769e+006 1.077e+011 1.000e+001 1.724e-002 1.646e-004 
1.978e-004 4.751e+006 1.073e+011 1.000e+001 1.792e-002 1.650e-004 
1.981e-004 4.713e+006 1.073e+011 1.000e+001 1.704e-002 1.655e-004 
1.984e-004 4.685e+006 1.076e+011 1.000e+001 1.732e-002 1.660e-004 
1.987e-004 4.670e+006 1.078e+011 1.000e+001 1.945e-002 1.664e-004 
1.989e-004 4.659e+006 1.077e+011 1.000e+001 1.882e-002 1.667e-004 
1.992e-004 4.645e+006 1.078e+011 1.000e+001 1.715e-002 1.671e-004 
1.995e-004 4.628e+006 1.079e+011 1.000e+001 1.736e-002 1.675e-004 
1.998e-004 4.611e+006 1.082e+011 1.000e+001 1.751e-002 1.679e-004 
2.001e-004 4.592e+006 1.087e+011 1.000e+001 2.188e-002 1.683e-004 
2.003e-004 4.440e+006 1.057e+011 1.000e+001 2.099e-002 1.696e-004 
2.006e-004 4.298e+006 1.044e+011 1.000e+001 2.020e-002 1.709e-004 
2.009e-004 4.166e+006 1.043e+011 1.000e+001 2.195e-002 1.721e-004 
2.012e-004 4.099e+006 1.040e+011 1.000e+001 1.684e-002 1.728e-004 
2.015e-004 4.084e+006 1.043e+011 1.000e+001 1.835e-002 1.732e-004 
2.017e-004 4.071e+006 1.044e+011 1.000e+001 1.690e-002 1.736e-004 
2.020e-004 4.064e+006 1.046e+011 1.000e+001 1.688e-002 1.739e-004 
2.023e-004 4.064e+006 1.047e+011 1.000e+001 1.759e-002 1.742e-004 
2.026e-004 4.066e+006 1.048e+011 1.000e+001 1.712e-002 1.744e-004 
2.028e-004 4.069e+006 1.050e+011 1.000e+001 1.675e-002 1.747e-004 
2.031e-004 4.075e+006 1.051e+011 1.000e+001 1.731e-002 1.749e-004 
2.034e-004 4.087e+006 1.053e+011 1.000e+001 1.743e-002 1.751e-004 
2.037e-004 4.102e+006 1.054e+011 1.000e+001 1.666e-002 1.753e-004 
2.040e-004 4.120e+006 1.055e+011 1.000e+001 1.664e-002 1.755e-004 
2.042e-004 4.139e+006 1.056e+011 1.000e+001 1.627e-002 1.756e-004 
2.045e-004 4.074e+006 1.051e+011 1.000e+001 1.651e-002 1.763e-004 
2.048e-004 4.004e+006 1.051e+011 1.000e+001 1.658e-002 1.771e-004 
2.051e-004 3.975e+006 1.052e+011 1.000e+001 1.526e-002 1.776e-004 
2.054e-004 3.976e+006 1.053e+011 1.000e+001 1.644e-002 1.779e-004 
2.056e-004 3.973e+006 1.055e+011 1.000e+001 1.921e-002 1.782e-004 
2.059e-004 3.980e+006 1.056e+011 1.000e+001 2.093e-002 1.784e-004 
2.062e-004 3.991e+006 1.058e+011 1.000e+001 2.322e-002 1.786e-004 
2.065e-004 4.006e+006 1.059e+011 1.000e+001 2.546e-002 1.788e-004 
2.067e-004 4.019e+006 1.060e+011 1.000e+001 3.392e-002 1.790e-004 
2.070e-004 4.001e+006 1.060e+011 1.000e+001 2.863e-002 1.794e-004 
2.073e-004 3.988e+006 1.059e+011 1.000e+001 2.427e-002 1.797e-004 
2.076e-004 3.979e+006 1.046e+011 1.000e+001 1.650e-002 1.801e-004 
2.079e-004 3.989e+006 1.044e+011 1.000e+001 1.654e-002 1.803e-004 
2.081e-004 4.006e+006 1.043e+011 1.000e+001 1.567e-002 1.804e-004 
2.084e-004 4.024e+006 1.042e+011 1.000e+001 1.615e-002 1.806e-004 
2.087e-004 4.042e+006 1.042e+011 1.000e+001 1.597e-002 1.807e-004 
2.090e-004 4.061e+006 1.042e+011 1.000e+001 1.636e-002 1.809e-004 
2.093e-004 4.080e+006 1.042e+011 1.000e+001 1.634e-002 1.810e-004 
2.095e-004 4.096e+006 1.042e+011 1.000e+001 1.593e-002 1.812e-004 
2.098e-004 4.090e+006 1.041e+011 1.000e+001 1.598e-002 1.815e-004 
2.101e-004 4.077e+006 1.042e+011 1.000e+001 1.609e-002 1.819e-004 
2.104e-004 4.062e+006 1.043e+011 1.000e+001 1.631e-002 1.823e-004 
2.106e-004 4.046e+006 1.043e+011 1.000e+001 1.683e-002 1.827e-004 
2.109e-004 4.026e+006 1.043e+011 1.000e+001 1.711e-002 1.831e-004 
2.112e-004 4.004e+006 1.044e+011 1.000e+001 1.703e-002 1.835e-004 
2.115e-004 3.980e+006 1.045e+011 1.000e+001 1.702e-002 1.840e-004 
2.118e-004 3.954e+006 1.046e+011 1.000e+001 1.706e-002 1.844e-004 
2.120e-004 3.934e+006 1.044e+011 1.000e+001 1.838e-002 1.848e-004 
2.123e-004 3.927e+006 1.044e+011 1.000e+001 1.738e-002 1.852e-004 
2.126e-004 3.931e+006 1.044e+011 1.000e+001 1.701e-002 1.854e-004 
2.129e-004 3.930e+006 1.044e+011 1.000e+001 1.666e-002 1.857e-004 
2.132e-004 3.924e+006 1.044e+011 1.000e+001 1.681e-002 1.860e-004 
2.134e-004 3.908e+006 1.043e+011 1.000e+001 1.700e-002 1.864e-004 
2.137e-004 3.865e+006 1.037e+011 1.000e+001 1.751e-002 1.870e-004 
2.140e-004 3.868e+006 1.038e+011 1.000e+001 1.751e-002 1.872e-004 
2.143e-004 3.884e+006 1.039e+011 1.000e+001 1.704e-002 1.874e-004 
2.146e-004 3.885e+006 1.040e+011 1.000e+001 1.675e-002 1.877e-004 
2.148e-004 3.891e+006 1.042e+011 1.000e+001 1.587e-002 1.879e-004 
2.151e-004 3.899e+006 1.043e+011 1.000e+001 1.630e-002 1.881e-004 
2.154e-004 3.910e+006 1.044e+011 1.000e+001 1.619e-002 1.883e-004 
2.157e-004 3.921e+006 1.045e+011 1.000e+001 1.631e-002 1.885e-004 
2.159e-004 3.931e+006 1.047e+011 1.000e+001 1.626e-002 1.888e-004 
2.162e-004 3.941e+006 1.048e+011 1.000e+001 1.641e-002 1.890e-004 
2.165e-004 3.953e+006 1.050e+011 1.000e+001 1.610e-002 1.892e-004 
2.168e-004 3.967e+006 1.051e+011 1.000e+001 1.681e-002 1.893e-004 
2.171e-004 3.985e+006 1.053e+011 1.000e+001 1.665e-002 1.895e-004 
2.173e-004 4.007e+006 1.054e+011 1.000e+001 1.694e-002 1.896e-004 
2.176e-004 4.031e+006 1.055e+011 1.000e+001 1.550e-002 1.897e-004 
2.179e-004 4.057e+006 1.056e+011 1.000e+001 1.691e-002 1.898e-004 
2.182e-004 4.084e+006 1.056e+011 1.000e+001 1.667e-002 1.899e-004 
2.185e-004 4.112e+006 1.057e+011 1.000e+001 1.596e-002 1.900e-004 
2.187e-004 4.139e+006 1.059e+011 1.000e+001 1.675e-002 1.901e-004 
2.190e-004 4.167e+006 1.060e+011 1.000e+001 1.595e-002 1.902e-004 
2.193e-004 4.150e+006 1.053e+011 1.000e+001 1.722e-002 1.906e-004 
2.196e-004 4.077e+006 1.054e+011 1.000e+001 1.818e-002 1.914e-004 
2.198e-004 4.040e+006 1.056e+011 1.000e+001 1.625e-002 1.919e-004 
2.201e-004 4.030e+006 1.058e+011 1.000e+001 2.216e-002 1.923e-004 
2.204e-004 4.005e+006 1.058e+011 1.000e+001 2.189e-002 1.927e-004 
2.207e-004 3.991e+006 1.060e+011 1.000e+001 2.371e-002 1.931e-004 
2.210e-004 3.989e+006 1.062e+011 1.000e+001 2.180e-002 1.934e-004 
2.212e-004 3.993e+006 1.063e+011 1.000e+001 2.188e-002 1.936e-004 
2.215e-004 4.002e+006 1.065e+011 1.000e+001 2.314e-002 1.938e-004 
2.218e-004 4.013e+006 1.067e+011 1.000e+001 2.627e-002 1.940e-004 
2.221e-004 4.028e+006 1.068e+011 1.000e+001 2.888e-002 1.942e-004 
2.224e-004 4.049e+006 1.070e+011 1.000e+001 2.299e-002 1.943e-004 
2.226e-004 4.074e+006 1.071e+011 1.000e+001 2.997e-002 1.945e-004 
2.229e-004 4.102e+006 1.071e+011 1.000e+001 2.400e-002 1.945e-004 
2.232e-004 4.131e+006 1.072e+011 1.000e+001 2.974e-002 1.946e-004 
2.235e-004 4.161e+006 1.073e+011 1.000e+001 3.042e-002 1.947e-004 
2.237e-004 4.192e+006 1.073e+011 1.000e+001 2.521e-002 1.948e-004 
2.240e-004 4.224e+006 1.074e+011 1.000e+001 2.466e-002 1.948e-004 
2.243e-004 4.255e+006 1.074e+011 1.000e+001 2.832e-002 1.949e-004 
2.246e-004 4.287e+006 1.075e+011 1.000e+001 2.849e-002 1.949e-004 
2.249e-004 4.319e+006 1.075e+011 1.000e+001 2.569e-002 1.950e-004 
2.251e-004 4.351e+006 1.076e+011 1.000e+001 3.281e-002 1.950e-004 
2.254e-004 4.382e+006 1.076e+011 1.000e+001 3.062e-002 1.951e-004 
2.257e-004 4.414e+006 1.077e+011 1.000e+001 2.889e-002 1.952e-004 
2.260e-004 4.446e+006 1.078e+011 1.000e+001 3.013e-002 1.952e-004 
2.263e-004 4.478e+006 1.078e+011 1.000e+001 3.201e-002 1.953e-004 
2.265e-004 4.510e+006 1.079e+011 1.000e+001 2.810e-002 1.953e-004 
2.268e-004 4.541e+006 1.079e+011 1.000e+001 2.819e-002 1.954e-004 
2.271e-004 4.572e+006 1.080e+011 1.000e+001 3.063e-002 1.955e-004 
2.274e-004 4.603e+006 1.081e+011 1.000e+001 3.532e-002 1.955e-004 
2.276e-004 4.610e+006 1.075e+011 1.000e+001 2.800e-002 1.958e-004 
2.279e-004 4.592e+006 1.073e+011 1.000e+001 2.498e-002 1.962e-004 
2.282e-004 4.574e+006 1.070e+011 1.000e+001 2.107e-002 1.966e-004 
2.285e-004 4.536e+006 1.067e+011 1.000e+001 1.945e-002 1.971e-004 
2.288e-004 4.489e+006 1.065e+011 1.000e+001 1.637e-002 1.977e-004 
2.290e-004 4.435e+006 1.064e+011 1.000e+001 1.660e-002 1.984e-004 
2.293e-004 4.367e+006 1.064e+011 1.000e+001 1.746e-002 1.991e-004 
2.296e-004 4.257e+006 1.063e+011 1.000e+001 1.804e-002 2.002e-004 
2.299e-004 4.188e+006 1.063e+011 1.000e+001 1.729e-002 2.009e-004 
2.302e-004 4.162e+006 1.064e+011 1.000e+001 1.694e-002 2.014e-004 
2.304e-004 4.138e+006 1.063e+011 1.000e+001 1.725e-002 2.018e-004 
2.307e-004 4.107e+006 1.063e+011 1.000e+001 1.735e-002 2.023e-004 
2.310e-004 4.074e+006 1.062e+011 1.000e+001 1.786e-002 2.028e-004 
2.313e-004 4.023e+006 1.061e+011 1.000e+001 1.664e-002 2.034e-004 
2.315e-004 3.975e+006 1.059e+011 1.000e+001 1.684e-002 2.041e-004 
2.318e-004 3.991e+006 1.058e+011 1.000e+001 1.517e-002 2.042e-004 
2.321e-004 4.025e+006 1.058e+011 1.000e+001 1.525e-002 2.043e-004 
2.324e-004 4.058e+006 1.058e+011 1.000e+001 1.579e-002 2.043e-004 
2.327e-004 4.091e+006 1.059e+011 1.000e+001 1.644e-002 2.044e-004 
2.329e-004 4.124e+006 1.059e+011 1.000e+001 1.582e-002 2.044e-004 
2.332e-004 4.158e+006 1.059e+011 1.000e+001 1.599e-002 2.045e-004 
2.335e-004 4.193e+006 1.060e+011 1.000e+001 1.696e-002 2.045e-004 
2.338e-004 4.226e+006 1.060e+011 1.000e+001 1.610e-002 2.045e-004 
2.341e-004 4.258e+006 1.061e+011 1.000e+001 1.646e-002 2.046e-004 
2.343e-004 4.289e+006 1.062e+011 1.000e+001 1.559e-002 2.047e-004 
2.346e-004 4.320e+006 1.063e+011 1.000e+001 1.666e-002 2.047e-004 
2.349e-004 4.351e+006 1.063e+011 1.000e+001 1.590e-002 2.048e-004 
2.352e-004 4.381e+006 1.064e+011 1.000e+001 1.640e-002 2.049e-004 
2.354e-004 4.414e+006 1.065e+011 1.000e+001 1.609e-002 2.049e-004 
2.357e-004 4.446e+006 1.065e+011 1.000e+001 1.619e-002 2.050e-004 
2.360e-004 4.478e+006 1.066e+011 1.000e+001 1.597e-002 2.050e-004 
2.363e-004 4.511e+006 1.066e+011 1.000e+001 1.656e-002 2.051e-004 
2.366e-004 4.544e+006 1.067e+011 1.000e+001 1.630e-002 2.051e-004 
2.368e-004 4.576e+006 1.067e+011 1.000e+001 1.625e-002 2.052e-004 
2.371e-004 4.608e+006 1.068e+011 1.000e+001 1.596e-002 2.052e-004 
2.374e-004 4.640e+006 1.068e+011 1.000e+001 1.585e-002 2.053e-004 
2.377e-004 4.673e+006 1.069e+011 1.000e+001 1.630e-002 2.054e-004 
2.380e-004 4.706e+006 1.069e+011 1.000e+001 1.626e-002 2.054e-004 
2.382e-004 4.739e+006 1.070e+011 1.000e+001 1.586e-002 2.055e-004 
2.385e-004 4.772e+006 1.071e+011 1.000e+001 1.645e-002 2.055e-004 
2.388e-004 4.804e+006 1.071e+011 1.000e+001 1.697e-002 2.056e-004 
2.391e-004 4.837e+006 1.072e+011 1.000e+001 1.646e-002 2.056e-004 
2.393e-004 4.869e+006 1.072e+011 1.000e+001 1.654e-002 2.057e-004 
2.396e-004 4.902e+006 1.073e+011 1.000e+001 1.691e-002 2.057e-004 
2.399e-004 4.935e+006 1.073e+011 1.000e+001 1.674e-002 2.058e-004 
2.402e-004 4.968e+006 1.074e+011 1.000e+001 1.634e-002 2.058e-004 
2.405e-004 5.000e+006 1.075e+011 1.000e+001 1.677e-002 2.059e-004 
2.407e-004 5.032e+006 1.075e+011 1.000e+001 1.703e-002 2.059e-004 
2.410e-004 5.063e+006 1.076e+011 1.000e+001 1.702e-002 2.060e-004 
2.413e-004 5.093e+006 1.077e+011 1.000e+001 1.696e-002 2.061e-004 
2.416e-004 5.123e+006 1.077e+011 1.000e+001 1.683e-002 2.061e-004 
2.419e-004 5.152e+006 1.078e+011 1.000e+001 1.700e-002 2.062e-004 
2.421e-004 5.180e+006 1.079e+011 1.000e+001 1.716e-002 2.063e-004 
2.424e-004 5.203e+006 1.080e+011 1.000e+001 1.646e-002 2.064e-004 
2.427e-004 5.230e+006 1.081e+011 1.000e+001 1.652e-002 2.065e-004 
2.430e-004 5.257e+006 1.082e+011 1.000e+001 1.650e-002 2.066e-004 
2.432e-004 5.285e+006 1.083e+011 1.000e+001 1.686e-002 2.067e-004 
2.435e-004 5.316e+006 1.084e+011 1.000e+001 1.683e-002 2.068e-004 
2.438e-004 5.346e+006 1.085e+011 1.000e+001 1.707e-002 2.068e-004 
2.441e-004 5.375e+006 1.086e+011 1.000e+001 1.711e-002 2.069e-004 
2.444e-004 5.405e+006 1.087e+011 1.000e+001 1.716e-002 2.070e-004 
2.446e-004 5.435e+006 1.087e+011 1.000e+001 1.721e-002 2.071e-004 
2.449e-004 5.464e+006 1.088e+011 1.000e+001 1.721e-002 2.071e-004 
2.452e-004 5.493e+006 1.089e+011 1.000e+001 1.638e-002 2.072e-004 
2.455e-004 5.509e+006 1.084e+011 1.000e+001 1.659e-002 2.074e-004 
2.458e-004 5.427e+006 1.083e+011 1.000e+001 1.689e-002 2.082e-004 
2.460e-004 5.337e+006 1.085e+011 1.000e+001 2.440e-002 2.091e-004 
2.463e-004 5.327e+006 1.087e+011 1.000e+001 2.463e-002 2.095e-004 
2.466e-004 5.337e+006 1.087e+011 1.000e+001 2.882e-002 2.097e-004 
2.469e-004 5.357e+006 1.087e+011 1.000e+001 2.499e-002 2.098e-004 
2.472e-004 5.383e+006 1.087e+011 1.000e+001 2.538e-002 2.099e-004 
2.474e-004 5.410e+006 1.088e+011 1.000e+001 2.706e-002 2.100e-004 
2.477e-004 5.437e+006 1.088e+011 1.000e+001 2.943e-002 2.101e-004 
2.480e-004 5.466e+006 1.089e+011 1.000e+001 3.823e-002 2.102e-004 
2.483e-004 5.495e+006 1.089e+011 1.000e+001 3.740e-002 2.103e-004 
2.485e-004 5.524e+006 1.090e+011 1.000e+001 2.690e-002 2.103e-004 
2.488e-004 5.554e+006 1.091e+011 1.000e+001 2.713e-002 2.104e-004 
2.491e-004 5.583e+006 1.091e+011 1.000e+001 3.104e-002 2.105e-004 
2.494e-004 5.610e+006 1.087e+011 1.000e+001 2.635e-002 2.106e-004 
2.497e-004 5.621e+006 1.078e+011 1.000e+001 1.689e-002 2.108e-004 
2.499e-004 5.644e+006 1.077e+011 1.000e+001 1.677e-002 2.109e-004 
2.502e-004 5.666e+006 1.077e+011 1.000e+001 1.608e-002 2.110e-004 
2.505e-004 5.685e+006 1.078e+011 1.000e+001 1.575e-002 2.112e-004 
2.508e-004 5.699e+006 1.081e+011 1.000e+001 1.705e-002 2.114e-004 
2.511e-004 5.712e+006 1.082e+011 1.000e+001 1.727e-002 2.115e-004 
2.513e-004 5.715e+006 1.084e+011 1.000e+001 1.711e-002 2.118e-004 
2.516e-004 5.719e+006 1.087e+011 1.000e+001 1.717e-002 2.120e-004 
2.519e-004 5.727e+006 1.089e+011 1.000e+001 1.676e-002 2.123e-004 
2.522e-004 5.735e+006 1.091e+011 1.000e+001 1.703e-002 2.125e-004 
2.524e-004 5.744e+006 1.094e+011 1.000e+001 1.681e-002 2.127e-004 
2.527e-004 5.715e+006 1.087e+011 1.000e+001 1.761e-002 2.132e-004 
2.530e-004 5.665e+006 1.088e+011 1.000e+001 1.804e-002 2.138e-004 
2.533e-004 5.618e+006 1.090e+011 1.000e+001 1.824e-002 2.144e-004 
2.536e-004 5.580e+006 1.092e+011 1.000e+001 1.902e-002 2.150e-004 
2.538e-004 5.548e+006 1.093e+011 1.000e+001 1.839e-002 2.155e-004 
2.541e-004 5.513e+006 1.093e+011 1.000e+001 1.806e-002 2.160e-004 
2.544e-004 5.473e+006 1.092e+011 1.000e+001 1.849e-002 2.165e-004 
2.547e-004 5.446e+006 1.090e+011 1.000e+001 1.848e-002 2.170e-004 
2.550e-004 5.428e+006 1.088e+011 1.000e+001 1.884e-002 2.174e-004 
2.552e-004 5.383e+006 1.087e+011 1.000e+001 1.832e-002 2.180e-004 
2.555e-004 5.326e+006 1.085e+011 1.000e+001 1.856e-002 2.187e-004 
2.558e-004 5.270e+006 1.084e+011 1.000e+001 1.946e-002 2.193e-004 
2.561e-004 5.239e+006 1.082e+011 1.000e+001 1.969e-002 2.198e-004 
2.563e-004 5.218e+006 1.082e+011 1.000e+001 2.047e-002 2.203e-004 
2.566e-004 5.188e+006 1.075e+011 1.000e+001 2.156e-002 2.207e-004 
2.569e-004 5.097e+006 1.071e+011 1.000e+001 1.905e-002 2.217e-004 
2.572e-004 5.008e+006 1.069e+011 1.000e+001 1.727e-002 2.225e-004 
2.575e-004 4.930e+006 1.069e+011 1.000e+001 1.689e-002 2.234e-004 
2.577e-004 4.877e+006 1.071e+011 1.000e+001 1.637e-002 2.240e-004 
2.580e-004 4.865e+006 1.071e+011 1.000e+001 1.757e-002 2.244e-004 
2.583e-004 4.875e+006 1.072e+011 1.000e+001 1.682e-002 2.246e-004 
2.586e-004 4.891e+006 1.073e+011 1.000e+001 1.705e-002 2.247e-004 
2.589e-004 4.911e+006 1.073e+011 1.000e+001 1.740e-002 2.249e-004 
2.591e-004 4.934e+006 1.074e+011 1.000e+001 1.753e-002 2.250e-004 
2.594e-004 4.960e+006 1.075e+011 1.000e+001 1.775e-002 2.251e-004 
2.597e-004 4.986e+006 1.076e+011 1.000e+001 1.760e-002 2.252e-004 
2.600e-004 5.013e+006 1.077e+011 1.000e+001 1.802e-002 2.253e-004 
2.602e-004 5.042e+006 1.078e+011 1.000e+001 1.817e-002 2.254e-004 
2.605e-004 5.071e+006 1.078e+011 1.000e+001 1.711e-002 2.254e-004 
2.608e-004 5.101e+006 1.079e+011 1.000e+001 1.729e-002 2.255e-004 
2.611e-004 5.132e+006 1.080e+011 1.000e+001 1.823e-002 2.256e-004 
2.614e-004 5.162e+006 1.080e+011 1.000e+001 1.692e-002 2.257e-004 
2.616e-004 5.193e+006 1.081e+011 1.000e+001 1.745e-002 2.257e-004 
2.619e-004 5.225e+006 1.082e+011 1.000e+001 1.824e-002 2.258e-004 
2.622e-004 5.257e+006 1.082e+011 1.000e+001 1.752e-002 2.258e-004 
2.625e-004 5.284e+006 1.084e+011 1.000e+001 1.759e-002 2.259e-004 
2.628e-004 5.310e+006 1.085e+011 1.000e+001 1.733e-002 2.260e-004 
2.630e-004 5.337e+006 1.086e+011 1.000e+001 1.848e-002 2.261e-004 
2.633e-004 5.365e+006 1.087e+011 1.000e+001 1.674e-002 2.262e-004 
2.636e-004 5.395e+006 1.088e+011 1.000e+001 1.779e-002 2.263e-004 
2.639e-004 5.425e+006 1.089e+011 1.000e+001 1.811e-002 2.263e-004 
2.641e-004 5.455e+006 1.090e+011 1.000e+001 1.738e-002 2.264e-004 
2.644e-004 5.486e+006 1.091e+011 1.000e+001 1.776e-002 2.265e-004 
2.647e-004 5.517e+006 1.092e+011 1.000e+001 1.808e-002 2.265e-004 
2.650e-004 5.548e+006 1.092e+011 1.000e+001 1.727e-002 2.266e-004 
2.653e-004 5.580e+006 1.093e+011 1.000e+001 1.804e-002 2.267e-004 
2.655e-004 5.610e+006 1.094e+011 1.000e+001 1.687e-002 2.267e-004 
2.658e-004 5.639e+006 1.095e+011 1.000e+001 1.752e-002 2.268e-004 
2.661e-004 5.653e+006 1.097e+011 1.000e+001 1.737e-002 2.270e-004 
2.664e-004 5.664e+006 1.099e+011 1.000e+001 1.793e-002 2.272e-004 
2.667e-004 5.678e+006 1.101e+011 1.000e+001 1.699e-002 2.274e-004 
2.669e-004 5.696e+006 1.103e+011 1.000e+001 1.721e-002 2.275e-004 
2.672e-004 5.716e+006 1.105e+011 1.000e+001 1.797e-002 2.277e-004 
2.675e-004 5.738e+006 1.107e+011 1.000e+001 1.765e-002 2.278e-004 
2.678e-004 5.761e+006 1.108e+011 1.000e+001 1.733e-002 2.279e-004 
2.680e-004 5.785e+006 1.110e+011 1.000e+001 1.642e-002 2.280e-004 
2.683e-004 5.810e+006 1.111e+011 1.000e+001 1.783e-002 2.281e-004 
2.686e-004 5.835e+006 1.113e+011 1.000e+001 1.675e-002 2.282e-004 
2.689e-004 5.860e+006 1.114e+011 1.000e+001 1.631e-002 2.284e-004 
2.692e-004 5.885e+006 1.116e+011 1.000e+001 1.697e-002 2.285e-004 
2.694e-004 5.909e+006 1.118e+011 1.000e+001 1.702e-002 2.286e-004 
2.697e-004 5.909e+006 1.110e+011 1.000e+001 1.808e-002 2.288e-004 
2.700e-004 5.871e+006 1.110e+011 1.000e+001 1.822e-002 2.294e-004 
2.703e-004 5.841e+006 1.111e+011 1.000e+001 1.693e-002 2.299e-004 
2.706e-004 5.812e+006 1.113e+011 1.000e+001 1.895e-002 2.304e-004 
2.708e-004 5.785e+006 1.116e+011 1.000e+001 1.793e-002 2.308e-004 
2.711e-004 5.757e+006 1.117e+011 1.000e+001 1.924e-002 2.313e-004 
2.714e-004 5.729e+006 1.119e+011 1.000e+001 2.004e-002 2.318e-004 
2.717e-004 5.717e+006 1.117e+011 1.000e+001 2.022e-002 2.321e-004 
2.719e-004 5.713e+006 1.116e+011 1.000e+001 1.923e-002 2.324e-004 
2.722e-004 5.720e+006 1.114e+011 1.000e+001 2.003e-002 2.327e-004 
2.725e-004 5.708e+006 1.113e+011 1.000e+001 2.009e-002 2.330e-004 
2.728e-004 5.673e+006 1.111e+011 1.000e+001 2.147e-002 2.335e-004 
2.731e-004 5.625e+006 1.109e+011 1.000e+001 2.126e-002 2.342e-004 
2.733e-004 5.562e+006 1.107e+011 1.000e+001 2.149e-002 2.349e-004 
2.736e-004 5.520e+006 1.103e+011 1.000e+001 2.142e-002 2.354e-004 
2.739e-004 5.491e+006 1.103e+011 1.000e+001 2.319e-002 2.359e-004 
2.742e-004 5.467e+006 1.103e+011 1.000e+001 2.357e-002 2.364e-004 
2.745e-004 5.423e+006 1.101e+011 1.000e+001 2.810e-002 2.369e-004 
2.747e-004 5.352e+006 1.087e+011 1.000e+001 1.849e-002 2.377e-004 
2.750e-004 5.266e+006 1.085e+011 1.000e+001 1.858e-002 2.386e-004 
2.753e-004 5.209e+006 1.086e+011 1.000e+001 1.863e-002 2.393e-004 
2.756e-004 5.214e+006 1.086e+011 1.000e+001 1.615e-002 2.395e-004 
2.758e-004 5.229e+006 1.086e+011 1.000e+001 1.768e-002 2.397e-004 
2.761e-004 5.228e+006 1.087e+011 1.000e+001 1.679e-002 2.400e-004 
2.764e-004 5.241e+006 1.088e+011 1.000e+001 1.651e-002 2.402e-004 
2.767e-004 5.261e+006 1.089e+011 1.000e+001 1.658e-002 2.403e-004 
2.770e-004 5.285e+006 1.089e+011 1.000e+001 1.792e-002 2.404e-004 
2.772e-004 5.311e+006 1.090e+011 1.000e+001 1.815e-002 2.405e-004 
2.775e-004 5.339e+006 1.091e+011 1.000e+001 1.770e-002 2.406e-004 
2.778e-004 5.367e+006 1.092e+011 1.000e+001 1.664e-002 2.407e-004 
2.781e-004 5.395e+006 1.093e+011 1.000e+001 1.768e-002 2.408e-004 
2.784e-004 5.420e+006 1.094e+011 1.000e+001 1.718e-002 2.409e-004 
2.786e-004 5.446e+006 1.095e+011 1.000e+001 1.756e-002 2.410e-004 
2.789e-004 5.472e+006 1.096e+011 1.000e+001 1.805e-002 2.411e-004 
2.792e-004 5.499e+006 1.097e+011 1.000e+001 1.802e-002 2.412e-004 
2.795e-004 5.526e+006 1.098e+011 1.000e+001 1.697e-002 2.412e-004 
2.797e-004 5.554e+006 1.099e+011 1.000e+001 1.762e-002 2.413e-004 
2.800e-004 5.583e+006 1.100e+011 1.000e+001 1.607e-002 2.414e-004 
2.803e-004 5.612e+006 1.101e+011 1.000e+001 1.704e-002 2.415e-004 
2.806e-004 5.642e+006 1.102e+011 1.000e+001 1.796e-002 2.416e-004 
2.809e-004 5.671e+006 1.102e+011 1.000e+001 1.723e-002 2.416e-004 
2.811e-004 5.701e+006 1.103e+011 1.000e+001 1.813e-002 2.417e-004 
2.814e-004 5.729e+006 1.104e+011 1.000e+001 1.727e-002 2.418e-004 
2.817e-004 5.757e+006 1.105e+011 1.000e+001 1.767e-002 2.419e-004 
2.820e-004 5.785e+006 1.106e+011 1.000e+001 1.714e-002 2.420e-004 
2.823e-004 5.813e+006 1.108e+011 1.000e+001 1.753e-002 2.421e-004 
2.825e-004 5.841e+006 1.109e+011 1.000e+001 1.676e-002 2.421e-004 
2.828e-004 5.869e+006 1.110e+011 1.000e+001 1.764e-002 2.422e-004 
2.831e-004 5.896e+006 1.111e+011 1.000e+001 1.567e-002 2.423e-004 
2.834e-004 5.923e+006 1.112e+011 1.000e+001 1.693e-002 2.424e-004 
2.837e-004 5.949e+006 1.113e+011 1.000e+001 1.653e-002 2.425e-004 
2.839e-004 5.974e+006 1.115e+011 1.000e+001 1.681e-002 2.426e-004 
2.842e-004 5.997e+006 1.116e+011 1.000e+001 1.661e-002 2.427e-004 
2.845e-004 6.018e+006 1.118e+011 1.000e+001 1.759e-002 2.429e-004 
2.848e-004 6.027e+006 1.120e+011 1.000e+001 1.699e-002 2.431e-004 
2.850e-004 6.040e+006 1.123e+011 1.000e+001 1.458e-002 2.433e-004 
2.853e-004 6.054e+006 1.125e+011 1.000e+001 1.672e-002 2.435e-004 
2.856e-004 6.069e+006 1.127e+011 1.000e+001 1.607e-002 2.436e-004 
2.859e-004 6.080e+006 1.130e+011 1.000e+001 1.641e-002 2.438e-004 
2.862e-004 6.093e+006 1.133e+011 1.000e+001 1.727e-002 2.440e-004 
2.864e-004 6.110e+006 1.135e+011 1.000e+001 1.743e-002 2.442e-004 
2.867e-004 6.127e+006 1.137e+011 1.000e+001 1.698e-002 2.443e-004 
2.870e-004 6.139e+006 1.140e+011 1.000e+001 1.616e-002 2.445e-004 
2.873e-004 6.154e+006 1.143e+011 1.000e+001 1.657e-002 2.447e-004 
2.876e-004 6.169e+006 1.145e+011 1.000e+001 1.678e-002 2.449e-004 
2.878e-004 6.185e+006 1.148e+011 1.000e+001 1.648e-002 2.451e-004 
2.881e-004 6.198e+006 1.150e+011 1.000e+001 1.689e-002 2.452e-004 
2.884e-004 6.212e+006 1.153e+011 1.000e+001 1.531e-002 2.454e-004 
2.887e-004 6.225e+006 1.156e+011 1.000e+001 1.584e-002 2.456e-004 
2.889e-004 6.233e+006 1.159e+011 1.000e+001 1.617e-002 2.458e-004 
2.892e-004 6.238e+006 1.162e+011 1.000e+001 1.593e-002 2.461e-004 
2.895e-004 6.250e+006 1.165e+011 1.000e+001 1.555e-002 2.463e-004 
2.898e-004 6.269e+006 1.167e+011 1.000e+001 1.906e-002 2.464e-004 
2.901e-004 6.291e+006 1.169e+011 1.000e+001 2.151e-002 2.465e-004 
2.903e-004 6.313e+006 1.171e+011 1.000e+001 2.191e-002 2.467e-004 
2.906e-004 6.334e+006 1.173e+011 1.000e+001 2.363e-002 2.468e-004 
2.909e-004 6.354e+006 1.176e+011 1.000e+001 2.360e-002 2.469e-004 
2.912e-004 6.373e+006 1.178e+011 1.000e+001 2.242e-002 2.471e-004 
2.915e-004 6.393e+006 1.181e+011 1.000e+001 2.295e-002 2.472e-004 
2.917e-004 6.407e+006 1.183e+011 1.000e+001 2.280e-002 2.474e-004 
2.920e-004 6.424e+006 1.186e+011 1.000e+001 2.290e-002 2.476e-004 
2.923e-004 6.449e+006 1.189e+011 1.000e+001 2.145e-002 2.477e-004 
2.926e-004 6.475e+006 1.190e+011 1.000e+001 2.104e-002 2.478e-004 
2.928e-004 6.500e+006 1.193e+011 1.000e+001 2.234e-002 2.479e-004 
2.931e-004 6.504e+006 1.193e+011 1.000e+001 2.767e-002 2.481e-004 
2.934e-004 6.510e+006 1.195e+011 1.000e+001 2.796e-002 2.484e-004 
2.937e-004 6.524e+006 1.198e+011 1.000e+001 2.906e-002 2.486e-004 
2.940e-004 6.542e+006 1.200e+011 1.000e+001 3.279e-002 2.487e-004 
2.942e-004 6.562e+006 1.202e+011 1.000e+001 3.290e-002 2.489e-004 
2.945e-004 6.584e+006 1.205e+011 1.000e+001 3.322e-002 2.490e-004 
2.948e-004 6.603e+006 1.207e+011 1.000e+001 3.297e-002 2.491e-004 
2.951e-004 6.619e+006 1.210e+011 1.000e+001 3.306e-002 2.493e-004 
2.954e-004 6.629e+006 1.212e+011 1.000e+001 3.505e-002 2.495e-004 
2.956e-004 6.630e+006 1.216e+011 1.000e+001 3.817e-002 2.498e-004 
2.959e-004 6.610e+006 1.222e+011 1.000e+001 4.356e-002 2.502e-004 
2.962e-004 6.589e+006 1.228e+011 1.000e+001 5.405e-002 2.506e-004 
2.965e-004 6.572e+006 1.234e+011 1.000e+001 5.646e-002 2.510e-004 
2.967e-004 6.564e+006 1.237e+011 1.000e+001 5.738e-002 2.513e-004 
2.970e-004 6.557e+006 1.240e+011 1.000e+001 6.561e-002 2.517e-004 
2.973e-004 6.553e+006 1.244e+011 1.000e+001 6.449e-002 2.520e-004 
2.976e-004 6.515e+006 1.243e+011 1.000e+001 6.657e-002 2.525e-004 
2.979e-004 6.500e+006 1.248e+011 1.000e+001 6.413e-002 2.529e-004 
2.981e-004 6.465e+006 1.209e+011 1.000e+001 3.218e-002 2.534e-004 
2.984e-004 6.345e+006 1.185e+011 1.000e+001 3.268e-002 2.545e-004 
2.987e-004 6.233e+006 1.159e+011 1.000e+001 1.909e-002 2.556e-004 
2.990e-004 6.156e+006 1.150e+011 1.000e+001 1.691e-002 2.564e-004 
2.993e-004 6.132e+006 1.151e+011 1.000e+001 1.683e-002 2.568e-004 
2.995e-004 6.119e+006 1.153e+011 1.000e+001 1.634e-002 2.572e-004 
2.998e-004 6.110e+006 1.155e+011 1.000e+001 1.632e-002 2.575e-004 
3.001e-004 6.104e+006 1.158e+011 1.000e+001 1.621e-002 2.579e-004 
3.004e-004 6.098e+006 1.160e+011 1.000e+001 1.622e-002 2.582e-004 
3.006e-004 6.092e+006 1.163e+011 1.000e+001 1.606e-002 2.585e-004 
3.009e-004 6.085e+006 1.166e+011 1.000e+001 1.579e-002 2.588e-004 
3.012e-004 6.080e+006 1.170e+011 1.000e+001 1.571e-002 2.591e-004 
3.015e-004 6.074e+006 1.173e+011 1.000e+001 1.617e-002 2.595e-004 
3.018e-004 6.037e+006 1.165e+011 1.000e+001 1.790e-002 2.600e-004 
3.020e-004 5.978e+006 1.166e+011 1.000e+001 1.821e-002 2.607e-004 
3.023e-004 5.921e+006 1.168e+011 1.000e+001 1.870e-002 2.614e-004 
3.026e-004 5.862e+006 1.170e+011 1.000e+001 2.017e-002 2.621e-004 
3.029e-004 5.803e+006 1.173e+011 1.000e+001 2.033e-002 2.627e-004 
3.032e-004 5.758e+006 1.173e+011 1.000e+001 2.133e-002 2.633e-004 
3.034e-004 5.719e+006 1.170e+011 1.000e+001 2.112e-002 2.639e-004 
3.037e-004 5.689e+006 1.169e+011 1.000e+001 2.024e-002 2.644e-004 
3.040e-004 5.665e+006 1.168e+011 1.000e+001 2.076e-002 2.648e-004 
3.043e-004 5.639e+006 1.167e+011 1.000e+001 2.045e-002 2.653e-004 
3.045e-004 5.600e+006 1.165e+011 1.000e+001 2.096e-002 2.658e-004 
3.048e-004 5.538e+006 1.161e+011 1.000e+001 2.148e-002 2.665e-004 
3.051e-004 5.532e+006 1.710e+011 1.000e+001 2.316e-001 2.668e-004 
3.058e-004 5.311e+006 1.166e+011 1.000e+001 2.822e-002 2.690e-004 
3.062e-004 5.307e+006 1.160e+011 1.000e+001 3.272e-002 2.695e-004 
3.066e-004 5.361e+006 1.157e+011 1.000e+001 3.084e-002 2.695e-004 
3.070e-004 5.400e+006 1.152e+011 1.000e+001 3.098e-002 2.696e-004 
3.074e-004 5.444e+006 1.150e+011 1.000e+001 2.782e-002 2.697e-004 
3.078e-004 5.477e+006 1.142e+011 1.000e+001 2.518e-002 2.699e-004 
3.082e-004 5.489e+006 1.136e+011 1.000e+001 2.542e-002 2.702e-004 
3.086e-004 5.520e+006 1.132e+011 1.000e+001 2.503e-002 2.704e-004 
3.090e-004 5.545e+006 1.133e+011 1.000e+001 2.640e-002 2.706e-004 
3.094e-004 5.571e+006 1.135e+011 1.000e+001 2.558e-002 2.708e-004 
3.098e-004 5.597e+006 1.136e+011 1.000e+001 2.569e-002 2.711e-004 
3.102e-004 5.623e+006 1.138e+011 1.000e+001 2.340e-002 2.713e-004 
3.106e-004 5.643e+006 1.141e+011 1.000e+001 2.655e-002 2.715e-004 
3.110e-004 5.652e+006 1.144e+011 1.000e+001 2.534e-002 2.719e-004 
3.114e-004 5.650e+006 1.139e+011 1.000e+001 2.850e-002 2.723e-004 
3.118e-004 5.583e+006 1.139e+011 1.000e+001 2.773e-002 2.731e-004 
3.122e-004 5.521e+006 1.140e+011 1.000e+001 2.934e-002 2.740e-004 
3.126e-004 5.443e+006 1.142e+011 1.000e+001 2.971e-002 2.749e-004 
3.130e-004 5.341e+006 1.143e+011 1.000e+001 2.884e-002 2.760e-004 
3.134e-004 5.284e+006 1.142e+011 1.000e+001 2.796e-002 2.768e-004 
3.138e-004 5.231e+006 1.142e+011 1.000e+001 3.001e-002 2.776e-004 
3.142e-004 5.153e+006 1.137e+011 1.000e+001 2.608e-002 2.785e-004 
3.146e-004 5.096e+006 1.127e+011 1.000e+001 2.274e-002 2.793e-004 
3.150e-004 5.013e+006 1.122e+011 1.000e+001 2.053e-002 2.803e-004 
3.154e-004 4.922e+006 1.119e+011 1.000e+001 2.106e-002 2.813e-004 
3.158e-004 4.872e+006 1.108e+011 1.000e+001 2.107e-002 2.821e-004 
3.162e-004 4.899e+006 1.104e+011 1.000e+001 2.110e-002 2.823e-004 
3.166e-004 4.953e+006 1.101e+011 1.000e+001 1.990e-002 2.823e-004 
3.170e-004 5.011e+006 1.099e+011 1.000e+001 2.019e-002 2.823e-004 
3.174e-004 5.070e+006 1.098e+011 1.000e+001 2.128e-002 2.823e-004 
3.178e-004 5.129e+006 1.097e+011 1.000e+001 2.073e-002 2.823e-004 
3.182e-004 5.187e+006 1.096e+011 1.000e+001 2.044e-002 2.823e-004 
3.186e-004 5.244e+006 1.095e+011 1.000e+001 2.108e-002 2.823e-004 
3.190e-004 5.301e+006 1.094e+011 1.000e+001 2.090e-002 2.823e-004 
3.194e-004 5.357e+006 1.094e+011 1.000e+001 2.064e-002 2.823e-004 
3.198e-004 5.412e+006 1.093e+011 1.000e+001 2.088e-002 2.823e-004 
3.202e-004 5.466e+006 1.094e+011 1.000e+001 2.064e-002 2.824e-004 
3.206e-004 5.519e+006 1.093e+011 1.000e+001 2.000e-002 2.824e-004 
3.210e-004 5.572e+006 1.093e+011 1.000e+001 1.953e-002 2.824e-004 
3.214e-004 5.624e+006 1.093e+011 1.000e+001 1.963e-002 2.825e-004 
3.218e-004 5.639e+006 1.094e+011 1.000e+001 2.024e-002 2.828e-004 
3.222e-004 5.649e+006 1.096e+011 1.000e+001 2.037e-002 2.831e-004 
3.226e-004 5.666e+006 1.098e+011 1.000e+001 2.020e-002 2.834e-004 
3.230e-004 5.687e+006 1.100e+011 1.000e+001 1.941e-002 2.836e-004 
3.234e-004 5.706e+006 1.102e+011 1.000e+001 1.927e-002 2.839e-004 
3.238e-004 5.712e+006 1.105e+011 1.000e+001 1.996e-002 2.843e-004 
3.242e-004 5.721e+006 1.109e+011 1.000e+001 2.498e-002 2.846e-004 
3.246e-004 5.735e+006 1.112e+011 1.000e+001 2.438e-002 2.849e-004 
3.250e-004 5.683e+006 1.102e+011 1.000e+001 2.656e-002 2.857e-004 
3.254e-004 5.617e+006 1.103e+011 1.000e+001 2.779e-002 2.865e-004 
3.258e-004 5.545e+006 1.104e+011 1.000e+001 2.679e-002 2.874e-004 
3.262e-004 5.453e+006 1.104e+011 1.000e+001 3.153e-002 2.884e-004 
3.266e-004 5.406e+006 1.102e+011 1.000e+001 2.723e-002 2.892e-004 
3.270e-004 5.339e+006 1.102e+011 1.000e+001 2.872e-002 2.900e-004 
3.274e-004 5.277e+006 1.102e+011 1.000e+001 3.120e-002 2.909e-004 
3.278e-004 5.219e+006 1.092e+011 1.000e+001 2.342e-002 2.917e-004 
3.282e-004 5.125e+006 1.088e+011 1.000e+001 2.109e-002 2.927e-004 
3.286e-004 5.030e+006 1.089e+011 1.000e+001 1.974e-002 2.938e-004 
3.290e-004 4.954e+006 1.089e+011 1.000e+001 2.697e-002 2.947e-004 
3.294e-004 4.960e+006 1.078e+011 1.000e+001 2.072e-002 2.951e-004 
3.298e-004 4.992e+006 1.076e+011 1.000e+001 2.041e-002 2.952e-004 
3.302e-004 5.032e+006 1.074e+011 1.000e+001 2.065e-002 2.954e-004 
3.306e-004 5.058e+006 1.072e+011 1.000e+001 1.931e-002 2.956e-004 
3.310e-004 5.092e+006 1.073e+011 1.000e+001 1.961e-002 2.957e-004 
3.314e-004 5.139e+006 1.073e+011 1.000e+001 1.970e-002 2.958e-004 
3.318e-004 5.187e+006 1.074e+011 1.000e+001 1.988e-002 2.959e-004 
3.322e-004 5.234e+006 1.075e+011 1.000e+001 2.056e-002 2.960e-004 
3.326e-004 5.280e+006 1.076e+011 1.000e+001 2.126e-002 2.960e-004 
3.330e-004 5.325e+006 1.077e+011 1.000e+001 2.235e-002 2.961e-004 
3.334e-004 5.371e+006 1.079e+011 1.000e+001 2.367e-002 2.962e-004 
3.338e-004 5.417e+006 1.080e+011 1.000e+001 2.168e-002 2.963e-004 
3.342e-004 5.464e+006 1.081e+011 1.000e+001 2.388e-002 2.964e-004 
3.346e-004 5.511e+006 1.082e+011 1.000e+001 2.401e-002 2.964e-004 
3.350e-004 5.558e+006 1.083e+011 1.000e+001 2.425e-002 2.965e-004 
3.354e-004 5.605e+006 1.084e+011 1.000e+001 2.314e-002 2.966e-004 
3.358e-004 5.651e+006 1.086e+011 1.000e+001 2.714e-002 2.967e-004 
3.362e-004 5.697e+006 1.087e+011 1.000e+001 2.661e-002 2.968e-004 
3.366e-004 5.733e+006 1.085e+011 1.000e+001 2.963e-002 2.969e-004 
3.370e-004 5.736e+006 1.086e+011 1.000e+001 2.564e-002 2.973e-004 
3.374e-004 5.758e+006 1.089e+011 1.000e+001 2.791e-002 2.975e-004 
3.378e-004 5.784e+006 1.089e+011 1.000e+001 3.412e-002 2.978e-004 
3.382e-004 5.789e+006 1.089e+011 1.000e+001 2.840e-002 2.981e-004 
3.386e-004 5.796e+006 1.092e+011 1.000e+001 2.763e-002 2.985e-004 
3.390e-004 5.817e+006 1.094e+011 1.000e+001 3.761e-002 2.987e-004 
3.394e-004 5.846e+006 1.097e+011 1.000e+001 3.004e-002 2.989e-004 
3.398e-004 5.877e+006 1.098e+011 1.000e+001 3.067e-002 2.991e-004 
3.402e-004 5.885e+006 1.099e+011 1.000e+001 3.308e-002 2.995e-004 
3.406e-004 5.884e+006 1.099e+011 1.000e+001 3.621e-002 2.999e-004 
3.410e-004 5.852e+006 1.103e+011 1.000e+001 3.876e-002 3.005e-004 
3.414e-004 5.836e+006 1.109e+011 1.000e+001 3.688e-002 3.010e-004 
3.418e-004 5.846e+006 1.113e+011 1.000e+001 4.101e-002 3.013e-004 
3.422e-004 5.871e+006 1.117e+011 1.000e+001 4.133e-002 3.016e-004 
3.426e-004 5.902e+006 1.119e+011 1.000e+001 4.453e-002 3.017e-004 
3.430e-004 5.931e+006 1.122e+011 1.000e+001 4.140e-002 3.019e-004 
3.434e-004 5.961e+006 1.125e+011 1.000e+001 4.330e-002 3.021e-004 
3.438e-004 5.994e+006 1.128e+011 1.000e+001 3.946e-002 3.023e-004 
3.442e-004 6.027e+006 1.131e+011 1.000e+001 4.300e-002 3.025e-004 
3.446e-004 6.058e+006 1.134e+011 1.000e+001 4.343e-002 3.027e-004 
3.450e-004 6.089e+006 1.137e+011 1.000e+001 4.637e-002 3.028e-004 
3.454e-004 6.117e+006 1.140e+011 1.000e+001 4.704e-002 3.031e-004 
3.458e-004 6.133e+006 1.142e+011 1.000e+001 4.790e-002 3.033e-004 
3.462e-004 6.136e+006 1.147e+011 1.000e+001 4.625e-002 3.037e-004 
3.466e-004 6.137e+006 1.153e+011 1.000e+001 4.592e-002 3.041e-004 
3.470e-004 6.132e+006 1.160e+011 1.000e+001 5.339e-002 3.045e-004 
3.474e-004 6.146e+006 1.165e+011 1.000e+001 5.564e-002 3.049e-004 
3.478e-004 6.166e+006 1.170e+011 1.000e+001 6.185e-002 3.051e-004 
3.482e-004 6.192e+006 1.174e+011 1.000e+001 6.591e-002 3.053e-004 
3.486e-004 6.222e+006 1.178e+011 1.000e+001 5.881e-002 3.055e-004 
3.490e-004 6.252e+006 1.183e+011 1.000e+001 5.819e-002 3.057e-004 
3.494e-004 6.274e+006 1.188e+011 1.000e+001 6.417e-002 3.060e-004 
3.498e-004 6.304e+006 1.191e+011 1.000e+001 5.960e-002 3.062e-004 
3.502e-004 6.338e+006 1.194e+011 1.000e+001 6.839e-002 3.063e-004 
3.506e-004 6.370e+006 1.197e+011 1.000e+001 7.290e-002 3.065e-004 
3.510e-004 6.401e+006 1.201e+011 1.000e+001 6.977e-002 3.067e-004 
3.514e-004 6.430e+006 1.204e+011 1.000e+001 6.218e-002 3.069e-004 
3.518e-004 6.462e+006 1.209e+011 1.000e+001 6.940e-002 3.071e-004 
3.522e-004 6.491e+006 1.201e+011 1.000e+001 5.979e-002 3.073e-004 
3.526e-004 6.528e+006 1.203e+011 1.000e+001 6.116e-002 3.074e-004 
3.530e-004 6.559e+006 1.207e+011 1.000e+001 5.426e-002 3.076e-004 
3.534e-004 6.588e+006 1.210e+011 1.000e+001 5.578e-002 3.078e-004 
3.538e-004 6.617e+006 1.214e+011 1.000e+001 5.738e-002 3.080e-004 
3.542e-004 6.644e+006 1.217e+011 1.000e+001 5.551e-002 3.082e-004 
3.546e-004 6.670e+006 1.221e+011 1.000e+001 6.018e-002 3.084e-004 
3.550e-004 6.695e+006 1.225e+011 1.000e+001 5.693e-002 3.087e-004 
3.554e-004 6.722e+006 1.229e+011 1.000e+001 5.667e-002 3.089e-004 
3.558e-004 6.754e+006 1.232e+011 1.000e+001 6.098e-002 3.090e-004 
3.562e-004 6.786e+006 1.234e+011 1.000e+001 6.139e-002 3.092e-004 
3.566e-004 6.820e+006 1.236e+011 1.000e+001 6.286e-002 3.094e-004 
3.570e-004 6.854e+006 1.239e+011 1.000e+001 5.875e-002 3.096e-004 
3.574e-004 6.889e+006 1.241e+011 1.000e+001 6.512e-002 3.097e-004 
3.578e-004 6.923e+006 1.244e+011 1.000e+001 6.210e-002 3.099e-004 
3.582e-004 6.941e+006 1.246e+011 1.000e+001 5.566e-002 3.102e-004 
3.586e-004 6.930e+006 1.252e+011 1.000e+001 5.916e-002 3.106e-004 
3.590e-004 6.910e+006 1.261e+011 1.000e+001 6.300e-002 3.112e-004 
3.594e-004 6.895e+006 1.270e+011 1.000e+001 6.925e-002 3.117e-004 
3.598e-004 6.896e+006 1.273e+011 1.000e+001 7.683e-002 3.121e-004 
3.602e-004 6.898e+006 1.278e+011 1.000e+001 7.696e-002 3.124e-004 
3.606e-004 6.902e+006 1.285e+011 1.000e+001 8.395e-002 3.128e-004 
3.610e-004 6.906e+006 1.286e+011 1.000e+001 8.028e-002 3.132e-004 
3.614e-004 6.852e+006 1.271e+011 1.000e+001 7.041e-002 3.140e-004 
3.618e-004 6.693e+006 1.261e+011 1.000e+001 5.416e-002 3.155e-004 
3.622e-004 6.490e+006 1.251e+011 1.000e+001 4.666e-002 3.173e-004 
3.626e-004 6.344e+006 1.203e+011 1.000e+001 3.148e-002 3.187e-004 
3.630e-004 6.228e+006 1.206e+011 1.000e+001 4.169e-002 3.199e-004 
3.634e-004 6.167e+006 1.203e+011 1.000e+001 3.903e-002 3.207e-004 
3.638e-004 6.147e+006 1.206e+011 1.000e+001 3.947e-002 3.212e-004 
3.642e-004 6.148e+006 1.211e+011 1.000e+001 3.902e-002 3.216e-004 
3.646e-004 6.157e+006 1.213e+011 1.000e+001 4.270e-002 3.220e-004 
3.650e-004 6.164e+006 1.217e+011 1.000e+001 3.753e-002 3.223e-004 
3.654e-004 6.161e+006 1.221e+011 1.000e+001 4.237e-002 3.227e-004 
3.658e-004 6.147e+006 1.222e+011 1.000e+001 4.506e-002 3.232e-004 
3.662e-004 6.131e+006 1.221e+011 1.000e+001 5.069e-002 3.238e-004 
3.666e-004 6.132e+006 1.222e+011 1.000e+001 4.982e-002 3.241e-004 
3.670e-004 6.077e+006 1.214e+011 1.000e+001 4.477e-002 3.249e-004 
3.674e-004 6.055e+006 1.215e+011 1.000e+001 4.766e-002 3.255e-004 
3.678e-004 6.039e+006 1.208e+011 1.000e+001 4.948e-002 3.260e-004 
3.682e-004 6.047e+006 1.211e+011 1.000e+001 4.418e-002 3.263e-004 
3.686e-004 6.071e+006 1.213e+011 1.000e+001 4.858e-002 3.266e-004 
3.690e-004 6.092e+006 1.216e+011 1.000e+001 5.102e-002 3.268e-004 
3.694e-004 6.090e+006 1.214e+011 1.000e+001 3.828e-002 3.272e-004 
3.698e-004 6.073e+006 1.214e+011 1.000e+001 3.954e-002 3.278e-004 
3.702e-004 6.051e+006 1.216e+011 1.000e+001 3.896e-002 3.283e-004 
3.706e-004 6.015e+006 1.225e+011 1.000e+001 4.715e-002 3.290e-004 
3.710e-004 6.027e+006 1.229e+011 1.000e+001 5.430e-002 3.293e-004 
3.714e-004 6.044e+006 1.231e+011 1.000e+001 5.516e-002 3.296e-004 
3.718e-004 6.061e+006 1.234e+011 1.000e+001 5.639e-002 3.298e-004 
3.722e-004 6.075e+006 1.237e+011 1.000e+001 6.207e-002 3.301e-004 
3.726e-004 6.084e+006 1.241e+011 1.000e+001 5.771e-002 3.305e-004 
3.730e-004 6.080e+006 1.246e+011 1.000e+001 6.585e-002 3.309e-004 
3.734e-004 6.067e+006 1.251e+011 1.000e+001 6.293e-002 3.314e-004 
3.738e-004 6.042e+006 1.258e+011 1.000e+001 6.634e-002 3.320e-004 
3.742e-004 5.930e+006 1.213e+011 1.000e+001 3.644e-002 3.331e-004 
3.746e-004 5.744e+006 1.199e+011 1.000e+001 2.634e-002 3.348e-004 
3.750e-004 5.603e+006 1.203e+011 1.000e+001 3.130e-002 3.362e-004 
3.754e-004 5.429e+006 1.206e+011 1.000e+001 4.598e-002 3.378e-004 
3.758e-004 5.394e+006 1.203e+011 1.000e+001 4.783e-002 3.384e-004 
3.762e-004 5.425e+006 1.198e+011 1.000e+001 4.403e-002 3.386e-004 
3.766e-004 5.431e+006 1.194e+011 1.000e+001 4.559e-002 3.390e-004 
3.770e-004 5.437e+006 1.188e+011 1.000e+001 3.640e-002 3.393e-004 
3.774e-004 5.431e+006 1.185e+011 1.000e+001 4.485e-002 3.398e-004 
3.778e-004 5.442e+006 1.175e+011 1.000e+001 3.511e-002 3.401e-004 
3.782e-004 5.462e+006 1.176e+011 1.000e+001 3.914e-002 3.404e-004 
3.786e-004 5.498e+006 1.172e+011 1.000e+001 3.521e-002 3.405e-004 
3.790e-004 5.509e+006 1.162e+011 1.000e+001 4.018e-002 3.409e-004 
3.794e-004 5.441e+006 1.149e+011 1.000e+001 4.432e-002 3.417e-004 
3.798e-004 5.420e+006 1.150e+011 1.000e+001 3.979e-002 3.423e-004 
3.802e-004 5.422e+006 1.152e+011 1.000e+001 5.018e-002 3.427e-004 
3.806e-004 5.405e+006 1.146e+011 1.000e+001 4.611e-002 3.432e-004 
3.810e-004 5.395e+006 1.149e+011 1.000e+001 4.759e-002 3.436e-004 
3.814e-004 5.375e+006 1.141e+011 1.000e+001 3.857e-002 3.442e-004 
3.818e-004 5.310e+006 1.137e+011 1.000e+001 3.274e-002 3.450e-004 
3.822e-004 5.264e+006 1.138e+011 1.000e+001 2.901e-002 3.457e-004 
3.826e-004 5.234e+006 1.140e+011 1.000e+001 2.788e-002 3.464e-004 
3.830e-004 5.210e+006 1.141e+011 1.000e+001 3.162e-002 3.469e-004 
3.834e-004 5.181e+006 1.142e+011 1.000e+001 2.573e-002 3.475e-004 
3.838e-004 5.136e+006 1.142e+011 1.000e+001 2.334e-002 3.482e-004 
3.842e-004 5.028e+006 1.138e+011 1.000e+001 2.525e-002 3.494e-004 
3.846e-004 4.909e+006 1.144e+011 1.000e+001 3.921e-002 3.506e-004 
3.850e-004 4.835e+006 1.143e+011 1.000e+001 4.318e-002 3.515e-004 
3.854e-004 4.809e+006 1.137e+011 1.000e+001 3.931e-002 3.521e-004 
3.858e-004 4.769e+006 1.122e+011 1.000e+001 2.696e-002 3.528e-004 
3.862e-004 4.675e+006 1.104e+011 1.000e+001 2.430e-002 3.538e-004 
3.866e-004 4.600e+006 1.098e+011 1.000e+001 2.527e-002 3.547e-004 
3.870e-004 4.538e+006 1.093e+011 1.000e+001 2.625e-002 3.556e-004 
3.874e-004 4.474e+006 1.087e+011 1.000e+001 2.213e-002 3.564e-004 
3.878e-004 4.468e+006 1.083e+011 1.000e+001 2.570e-002 3.569e-004 
3.882e-004 4.510e+006 1.081e+011 1.000e+001 2.321e-002 3.570e-004 
3.886e-004 4.453e+006 1.078e+011 1.000e+001 2.619e-002 3.578e-004 
3.890e-004 4.389e+006 1.076e+011 1.000e+001 2.349e-002 3.586e-004 
3.894e-004 4.339e+006 1.073e+011 1.000e+001 2.276e-002 3.593e-004 
3.898e-004 4.372e+006 1.073e+011 1.000e+001 2.115e-002 3.595e-004 
3.902e-004 4.417e+006 1.074e+011 1.000e+001 2.164e-002 3.596e-004 
3.906e-004 4.465e+006 1.074e+011 1.000e+001 2.164e-002 3.597e-004 
3.910e-004 4.489e+006 1.074e+011 1.000e+001 2.053e-002 3.599e-004 
3.914e-004 4.509e+006 1.075e+011 1.000e+001 2.062e-002 3.602e-004 
3.918e-004 4.536e+006 1.076e+011 1.000e+001 2.083e-002 3.604e-004 
3.922e-004 4.565e+006 1.077e+011 1.000e+001 2.026e-002 3.606e-004 
3.926e-004 4.597e+006 1.078e+011 1.000e+001 2.062e-002 3.608e-004 
3.930e-004 4.630e+006 1.079e+011 1.000e+001 2.036e-002 3.609e-004 
3.934e-004 4.663e+006 1.081e+011 1.000e+001 2.098e-002 3.611e-004 
3.938e-004 4.694e+006 1.082e+011 1.000e+001 2.053e-002 3.613e-004 
3.942e-004 4.723e+006 1.084e+011 1.000e+001 2.008e-002 3.615e-004 
3.946e-004 4.746e+006 1.086e+011 1.000e+001 2.026e-002 3.617e-004 
3.950e-004 4.756e+006 1.091e+011 1.000e+001 2.211e-002 3.621e-004 
3.954e-004 4.711e+006 1.086e+011 1.000e+001 2.781e-002 3.628e-004 
3.958e-004 4.617e+006 1.091e+011 1.000e+001 3.877e-002 3.638e-004 
3.962e-004 4.584e+006 1.090e+011 1.000e+001 3.725e-002 3.644e-004 
3.966e-004 4.562e+006 1.088e+011 1.000e+001 3.660e-002 3.650e-004 
3.970e-004 4.532e+006 1.083e+011 1.000e+001 3.013e-002 3.656e-004 
3.974e-004 4.435e+006 1.080e+011 1.000e+001 2.519e-002 3.667e-004 
3.978e-004 4.332e+006 1.077e+011 1.000e+001 2.196e-002 3.678e-004 
3.982e-004 4.250e+006 1.076e+011 1.000e+001 2.194e-002 3.688e-004 
3.986e-004 4.168e+006 1.075e+011 1.000e+001 2.251e-002 3.697e-004 
3.990e-004 4.145e+006 1.074e+011 1.000e+001 2.487e-002 3.703e-004 
3.994e-004 4.178e+006 1.074e+011 1.000e+001 2.390e-002 3.705e-004 
3.998e-004 4.195e+006 1.074e+011 1.000e+001 2.443e-002 3.707e-004 
4.002e-004 4.122e+006 1.071e+011 1.000e+001 2.597e-002 3.716e-004 
4.006e-004 4.056e+006 1.070e+011 1.000e+001 2.348e-002 3.725e-004 
4.010e-004 4.037e+006 1.065e+011 1.000e+001 2.305e-002 3.730e-004 
4.014e-004 4.089e+006 1.063e+011 1.000e+001 2.272e-002 3.731e-004 
4.018e-004 4.145e+006 1.063e+011 1.000e+001 2.270e-002 3.731e-004 
4.022e-004 4.194e+006 1.063e+011 1.000e+001 2.223e-002 3.731e-004 
4.026e-004 4.242e+006 1.063e+011 1.000e+001 2.205e-002 3.732e-004 
4.030e-004 4.291e+006 1.063e+011 1.000e+001 2.115e-002 3.733e-004 
4.034e-004 4.341e+006 1.064e+011 1.000e+001 2.120e-002 3.733e-004 
4.038e-004 4.390e+006 1.064e+011 1.000e+001 2.107e-002 3.734e-004 
4.042e-004 4.438e+006 1.065e+011 1.000e+001 2.108e-002 3.735e-004 
4.046e-004 4.487e+006 1.065e+011 1.000e+001 2.099e-002 3.735e-004 
4.050e-004 4.514e+006 1.066e+011 1.000e+001 2.136e-002 3.737e-004 
4.054e-004 4.532e+006 1.067e+011 1.000e+001 2.148e-002 3.740e-004 
4.058e-004 4.562e+006 1.068e+011 1.000e+001 2.125e-002 3.742e-004 
4.062e-004 4.594e+006 1.068e+011 1.000e+001 2.094e-002 3.744e-004 
4.066e-004 4.629e+006 1.069e+011 1.000e+001 2.085e-002 3.745e-004 
4.070e-004 4.665e+006 1.070e+011 1.000e+001 2.132e-002 3.747e-004 
4.074e-004 4.700e+006 1.072e+011 1.000e+001 2.091e-002 3.748e-004 
4.078e-004 4.736e+006 1.073e+011 1.000e+001 2.088e-002 3.750e-004 
4.082e-004 4.771e+006 1.074e+011 1.000e+001 2.058e-002 3.752e-004 
4.086e-004 4.805e+006 1.075e+011 1.000e+001 2.048e-002 3.753e-004 
4.090e-004 4.836e+006 1.077e+011 1.000e+001 2.086e-002 3.755e-004 
4.094e-004 4.861e+006 1.080e+011 1.000e+001 2.146e-002 3.757e-004 
4.098e-004 4.807e+006 1.074e+011 1.000e+001 2.249e-002 3.765e-004 
4.102e-004 4.681e+006 1.076e+011 1.000e+001 2.295e-002 3.778e-004 
4.106e-004 4.577e+006 1.078e+011 1.000e+001 3.016e-002 3.789e-004 
4.110e-004 4.522e+006 1.076e+011 1.000e+001 2.833e-002 3.797e-004 
4.114e-004 4.420e+006 1.074e+011 1.000e+001 2.802e-002 3.808e-004 
4.118e-004 4.326e+006 1.069e+011 1.000e+001 2.249e-002 3.818e-004 
4.122e-004 4.245e+006 1.068e+011 1.000e+001 2.330e-002 3.828e-004 
4.126e-004 4.166e+006 1.067e+011 1.000e+001 2.232e-002 3.837e-004 
4.130e-004 4.143e+006 1.066e+011 1.000e+001 2.330e-002 3.843e-004 
4.134e-004 4.176e+006 1.066e+011 1.000e+001 2.572e-002 3.845e-004 
4.138e-004 4.192e+006 1.066e+011 1.000e+001 2.383e-002 3.848e-004 
4.142e-004 4.120e+006 1.063e+011 1.000e+001 2.795e-002 3.857e-004 
4.146e-004 4.059e+006 1.062e+011 1.000e+001 2.382e-002 3.865e-004 
4.150e-004 4.027e+006 1.061e+011 1.000e+001 2.263e-002 3.871e-004 
4.154e-004 4.073e+006 1.061e+011 1.000e+001 2.157e-002 3.872e-004 
4.158e-004 4.128e+006 1.061e+011 1.000e+001 2.157e-002 3.872e-004 
4.162e-004 4.181e+006 1.061e+011 1.000e+001 2.225e-002 3.872e-004 
4.166e-004 4.232e+006 1.062e+011 1.000e+001 2.222e-002 3.873e-004 
4.170e-004 4.283e+006 1.062e+011 1.000e+001 2.221e-002 3.873e-004 
4.174e-004 4.334e+006 1.063e+011 1.000e+001 2.189e-002 3.874e-004 
4.178e-004 4.385e+006 1.063e+011 1.000e+001 2.149e-002 3.874e-004 
4.182e-004 4.433e+006 1.064e+011 1.000e+001 2.131e-002 3.875e-004 
4.186e-004 4.473e+006 1.064e+011 1.000e+001 2.142e-002 3.876e-004 
4.190e-004 4.517e+006 1.065e+011 1.000e+001 2.137e-002 3.877e-004 
4.194e-004 4.556e+006 1.065e+011 1.000e+001 2.170e-002 3.878e-004 
4.198e-004 4.569e+006 1.066e+011 1.000e+001 2.129e-002 3.881e-004 
4.202e-004 4.594e+006 1.068e+011 1.000e+001 2.164e-002 3.884e-004 
4.206e-004 4.625e+006 1.068e+011 1.000e+001 2.115e-002 3.886e-004 
4.210e-004 4.657e+006 1.069e+011 1.000e+001 2.078e-002 3.887e-004 
4.214e-004 4.690e+006 1.070e+011 1.000e+001 2.076e-002 3.889e-004 
4.218e-004 4.723e+006 1.072e+011 1.000e+001 2.068e-002 3.891e-004 
4.222e-004 4.758e+006 1.073e+011 1.000e+001 2.061e-002 3.892e-004 
4.226e-004 4.792e+006 1.074e+011 1.000e+001 2.038e-002 3.894e-004 
4.230e-004 4.825e+006 1.076e+011 1.000e+001 2.042e-002 3.896e-004 
4.234e-004 4.853e+006 1.078e+011 1.000e+001 2.046e-002 3.898e-004 
4.238e-004 4.829e+006 1.074e+011 1.000e+001 2.222e-002 3.903e-004 
4.242e-004 4.717e+006 1.076e+011 1.000e+001 2.345e-002 3.915e-004 
4.246e-004 4.599e+006 1.079e+011 1.000e+001 3.065e-002 3.927e-004 
4.250e-004 4.552e+006 1.077e+011 1.000e+001 2.980e-002 3.935e-004 
4.254e-004 4.483e+006 1.074e+011 1.000e+001 2.652e-002 3.943e-004 
4.258e-004 4.368e+006 1.070e+011 1.000e+001 2.326e-002 3.955e-004 
4.262e-004 4.286e+006 1.069e+011 1.000e+001 2.159e-002 3.965e-004 
4.266e-004 4.200e+006 1.067e+011 1.000e+001 2.246e-002 3.975e-004 
4.270e-004 4.153e+006 1.066e+011 1.000e+001 2.133e-002 3.982e-004 
4.274e-004 4.161e+006 1.066e+011 1.000e+001 2.361e-002 3.986e-004 
4.278e-004 4.200e+006 1.066e+011 1.000e+001 2.379e-002 3.987e-004 
4.282e-004 4.154e+006 1.064e+011 1.000e+001 2.562e-002 3.994e-004 
4.286e-004 4.086e+006 1.063e+011 1.000e+001 2.343e-002 4.003e-004 
4.290e-004 4.039e+006 1.061e+011 1.000e+001 2.357e-002 4.010e-004 
4.294e-004 4.052e+006 1.060e+011 1.000e+001 2.124e-002 4.013e-004 
4.298e-004 4.105e+006 1.060e+011 1.000e+001 1.968e-002 4.014e-004 
4.302e-004 4.145e+006 1.061e+011 1.000e+001 2.005e-002 4.015e-004 
4.306e-004 4.166e+006 1.061e+011 1.000e+001 2.007e-002 4.017e-004 
4.310e-004 4.197e+006 1.062e+011 1.000e+001 1.981e-002 4.019e-004 
4.314e-004 4.235e+006 1.063e+011 1.000e+001 1.971e-002 4.021e-004 
4.318e-004 4.275e+006 1.063e+011 1.000e+001 1.951e-002 4.022e-004 
4.322e-004 4.316e+006 1.064e+011 1.000e+001 1.978e-002 4.023e-004 
4.326e-004 4.359e+006 1.065e+011 1.000e+001 1.966e-002 4.024e-004 
4.330e-004 4.401e+006 1.065e+011 1.000e+001 1.972e-002 4.025e-004 
4.334e-004 4.444e+006 1.066e+011 1.000e+001 1.961e-002 4.026e-004 
4.338e-004 4.486e+006 1.067e+011 1.000e+001 1.964e-002 4.027e-004 
4.342e-004 4.528e+006 1.068e+011 1.000e+001 1.972e-002 4.028e-004 
4.346e-004 4.570e+006 1.068e+011 1.000e+001 1.979e-002 4.029e-004 
4.350e-004 4.611e+006 1.069e+011 1.000e+001 1.946e-002 4.031e-004 
4.354e-004 4.652e+006 1.070e+011 1.000e+001 1.959e-002 4.032e-004 
4.358e-004 4.692e+006 1.071e+011 1.000e+001 1.950e-002 4.033e-004 
4.362e-004 4.730e+006 1.073e+011 1.000e+001 1.946e-002 4.034e-004 
4.366e-004 4.766e+006 1.074e+011 1.000e+001 2.020e-002 4.036e-004 
4.370e-004 4.799e+006 1.076e+011 1.000e+001 2.006e-002 4.038e-004 
4.374e-004 4.823e+006 1.079e+011 1.000e+001 2.075e-002 4.040e-004 
4.378e-004 4.744e+006 1.073e+011 1.000e+001 2.157e-002 4.049e-004 
4.382e-004 4.624e+006 1.075e+011 1.000e+001 2.297e-002 4.062e-004 
4.386e-004 4.528e+006 1.076e+011 1.000e+001 2.820e-002 4.072e-004 
4.390e-004 4.472e+006 1.074e+011 1.000e+001 2.782e-002 4.080e-004 
4.394e-004 4.367e+006 1.072e+011 1.000e+001 2.490e-002 4.091e-004 
4.398e-004 4.271e+006 1.068e+011 1.000e+001 2.152e-002 4.102e-004 
4.402e-004 4.193e+006 1.066e+011 1.000e+001 2.086e-002 4.111e-004 
4.406e-004 4.120e+006 1.065e+011 1.000e+001 2.013e-002 4.121e-004 
4.410e-004 4.119e+006 1.064e+011 1.000e+001 2.114e-002 4.125e-004 
4.414e-004 4.140e+006 1.064e+011 1.000e+001 2.229e-002 4.127e-004 
4.418e-004 4.155e+006 1.064e+011 1.000e+001 2.420e-002 4.130e-004 
4.422e-004 4.081e+006 1.062e+011 1.000e+001 2.526e-002 4.139e-004 
4.426e-004 4.015e+006 1.061e+011 1.000e+001 2.213e-002 4.148e-004 
4.430e-004 3.989e+006 1.059e+011 1.000e+001 2.134e-002 4.154e-004 
4.434e-004 4.036e+006 1.059e+011 1.000e+001 2.031e-002 4.154e-004 
4.438e-004 4.091e+006 1.060e+011 1.000e+001 2.013e-002 4.154e-004 
4.442e-004 4.145e+006 1.060e+011 1.000e+001 2.064e-002 4.155e-004 
4.446e-004 4.197e+006 1.060e+011 1.000e+001 1.994e-002 4.155e-004 
4.450e-004 4.247e+006 1.061e+011 1.000e+001 2.058e-002 4.156e-004 
4.454e-004 4.298e+006 1.061e+011 1.000e+001 2.061e-002 4.156e-004 
4.458e-004 4.349e+006 1.062e+011 1.000e+001 2.055e-002 4.157e-004 
4.462e-004 4.399e+006 1.062e+011 1.000e+001 1.990e-002 4.157e-004 
4.466e-004 4.432e+006 1.063e+011 1.000e+001 1.983e-002 4.159e-004 
4.470e-004 4.447e+006 1.064e+011 1.000e+001 1.933e-002 4.162e-004 
4.474e-004 4.471e+006 1.065e+011 1.000e+001 1.930e-002 4.164e-004 
4.478e-004 4.501e+006 1.066e+011 1.000e+001 1.879e-002 4.166e-004 
4.482e-004 4.533e+006 1.067e+011 1.000e+001 1.914e-002 4.168e-004 
4.486e-004 4.569e+006 1.067e+011 1.000e+001 1.944e-002 4.169e-004 
4.490e-004 4.607e+006 1.069e+011 1.000e+001 2.008e-002 4.171e-004 
4.494e-004 4.646e+006 1.070e+011 1.000e+001 1.990e-002 4.172e-004 
4.498e-004 4.684e+006 1.071e+011 1.000e+001 2.056e-002 4.174e-004 
4.502e-004 4.722e+006 1.072e+011 1.000e+001 1.984e-002 4.175e-004 
4.506e-004 4.759e+006 1.073e+011 1.000e+001 1.891e-002 4.176e-004 
4.510e-004 4.793e+006 1.075e+011 1.000e+001 1.958e-002 4.178e-004 
4.514e-004 4.822e+006 1.076e+011 1.000e+001 1.917e-002 4.180e-004 
4.518e-004 4.792e+006 1.072e+011 1.000e+001 2.050e-002 4.186e-004 
4.522e-004 4.671e+006 1.074e+011 1.000e+001 2.138e-002 4.198e-004 
4.526e-004 4.552e+006 1.076e+011 1.000e+001 2.988e-002 4.211e-004 
4.530e-004 4.500e+006 1.075e+011 1.000e+001 2.947e-002 4.218e-004 
4.534e-004 4.420e+006 1.073e+011 1.000e+001 2.701e-002 4.228e-004 
4.538e-004 4.312e+006 1.069e+011 1.000e+001 2.202e-002 4.239e-004 
4.542e-004 4.250e+006 1.068e+011 1.000e+001 2.167e-002 4.247e-004 
4.546e-004 4.171e+006 1.066e+011 1.000e+001 2.224e-002 4.257e-004 
4.550e-004 4.119e+006 1.065e+011 1.000e+001 2.226e-002 4.265e-004 
4.554e-004 4.123e+006 1.065e+011 1.000e+001 2.284e-002 4.268e-004 
4.558e-004 4.163e+006 1.065e+011 1.000e+001 2.289e-002 4.269e-004 
4.562e-004 4.122e+006 1.064e+011 1.000e+001 2.424e-002 4.276e-004 
4.566e-004 4.044e+006 1.062e+011 1.000e+001 2.556e-002 4.286e-004 
4.570e-004 4.018e+006 1.061e+011 1.000e+001 2.159e-002 4.292e-004 
4.574e-004 4.057e+006 1.061e+011 1.000e+001 2.129e-002 4.293e-004 
4.578e-004 4.105e+006 1.062e+011 1.000e+001 2.141e-002 4.294e-004 
4.582e-004 4.140e+006 1.060e+011 1.000e+001 2.094e-002 4.295e-004 
4.586e-004 4.181e+006 1.060e+011 1.000e+001 2.021e-002 4.296e-004 
4.590e-004 4.231e+006 1.060e+011 1.000e+001 1.985e-002 4.297e-004 
4.594e-004 4.282e+006 1.061e+011 1.000e+001 1.961e-002 4.297e-004 
4.598e-004 4.332e+006 1.061e+011 1.000e+001 1.935e-002 4.298e-004 
4.602e-004 4.381e+006 1.062e+011 1.000e+001 1.927e-002 4.298e-004 
4.606e-004 4.422e+006 1.063e+011 1.000e+001 1.916e-002 4.300e-004 
4.610e-004 4.461e+006 1.063e+011 1.000e+001 2.003e-002 4.301e-004 
4.614e-004 4.475e+006 1.064e+011 1.000e+001 1.885e-002 4.304e-004 
4.618e-004 4.499e+006 1.065e+011 1.000e+001 1.905e-002 4.306e-004 
4.622e-004 4.529e+006 1.066e+011 1.000e+001 1.892e-002 4.308e-004 
4.626e-004 4.563e+006 1.067e+011 1.000e+001 1.928e-002 4.310e-004 
4.630e-004 4.600e+006 1.068e+011 1.000e+001 1.907e-002 4.311e-004 
4.634e-004 4.638e+006 1.069e+011 1.000e+001 1.897e-002 4.313e-004 
4.638e-004 4.676e+006 1.070e+011 1.000e+001 1.919e-002 4.314e-004 
4.642e-004 4.714e+006 1.071e+011 1.000e+001 2.007e-002 4.315e-004 
4.646e-004 4.750e+006 1.072e+011 1.000e+001 1.926e-002 4.317e-004 
4.650e-004 4.784e+006 1.074e+011 1.000e+001 1.966e-002 4.319e-004 
4.654e-004 4.815e+006 1.076e+011 1.000e+001 2.038e-002 4.320e-004 
4.658e-004 4.839e+006 1.078e+011 1.000e+001 1.978e-002 4.323e-004 
4.662e-004 4.754e+006 1.073e+011 1.000e+001 2.125e-002 4.333e-004 
4.666e-004 4.621e+006 1.076e+011 1.000e+001 2.565e-002 4.346e-004 
4.670e-004 4.533e+006 1.076e+011 1.000e+001 3.122e-002 4.356e-004 
4.674e-004 4.470e+006 1.074e+011 1.000e+001 2.524e-002 4.364e-004 
4.678e-004 4.354e+006 1.072e+011 1.000e+001 2.423e-002 4.376e-004 
4.682e-004 4.267e+006 1.068e+011 1.000e+001 2.242e-002 4.386e-004 
4.686e-004 4.190e+006 1.067e+011 1.000e+001 2.170e-002 4.396e-004 
4.690e-004 4.124e+006 1.065e+011 1.000e+001 2.110e-002 4.404e-004 
4.694e-004 4.112e+006 1.065e+011 1.000e+001 2.363e-002 4.409e-004 
4.698e-004 4.148e+006 1.065e+011 1.000e+001 2.277e-002 4.411e-004 
4.702e-004 4.139e+006 1.064e+011 1.000e+001 2.308e-002 4.415e-004 
4.706e-004 4.063e+006 1.062e+011 1.000e+001 2.580e-002 4.424e-004 
4.710e-004 4.020e+006 1.061e+011 1.000e+001 2.269e-002 4.431e-004 
4.714e-004 4.040e+006 1.061e+011 1.000e+001 2.249e-002 4.434e-004 
4.718e-004 4.089e+006 1.062e+011 1.000e+001 2.154e-002 4.435e-004 
4.722e-004 4.140e+006 1.062e+011 1.000e+001 2.173e-002 4.435e-004 
4.726e-004 4.187e+006 1.063e+011 1.000e+001 2.112e-002 4.436e-004 
4.730e-004 4.235e+006 1.064e+011 1.000e+001 2.160e-002 4.436e-004 
4.734e-004 4.284e+006 1.065e+011 1.000e+001 2.181e-002 4.437e-004 
4.738e-004 4.333e+006 1.066e+011 1.000e+001 2.157e-002 4.438e-004 
4.742e-004 4.383e+006 1.066e+011 1.000e+001 2.173e-002 4.438e-004 
4.746e-004 4.415e+006 1.067e+011 1.000e+001 2.145e-002 4.440e-004 
4.750e-004 4.451e+006 1.068e+011 1.000e+001 2.176e-002 4.442e-004 
4.754e-004 4.484e+006 1.064e+011 1.000e+001 2.056e-002 4.443e-004 
4.758e-004 4.513e+006 1.065e+011 1.000e+001 2.013e-002 4.445e-004 
4.762e-004 4.537e+006 1.066e+011 1.000e+001 1.964e-002 4.448e-004 
4.766e-004 4.565e+006 1.066e+011 1.000e+001 1.967e-002 4.450e-004 
4.770e-004 4.596e+006 1.067e+011 1.000e+001 1.962e-002 4.452e-004 
4.774e-004 4.629e+006 1.068e+011 1.000e+001 1.944e-002 4.453e-004 
4.778e-004 4.664e+006 1.070e+011 1.000e+001 1.988e-002 4.455e-004 
4.782e-004 4.701e+006 1.071e+011 1.000e+001 1.978e-002 4.456e-004 
4.786e-004 4.737e+006 1.072e+011 1.000e+001 1.961e-002 4.458e-004 
4.790e-004 4.772e+006 1.073e+011 1.000e+001 1.919e-002 4.459e-004 
4.794e-004 4.805e+006 1.075e+011 1.000e+001 1.946e-002 4.461e-004 
4.798e-004 4.834e+006 1.077e+011 1.000e+001 1.896e-002 4.463e-004 
4.802e-004 4.812e+006 1.072e+011 1.000e+001 2.045e-002 4.469e-004 
4.806e-004 4.691e+006 1.074e+011 1.000e+001 2.163e-002 4.481e-004 
4.810e-004 4.570e+006 1.076e+011 1.000e+001 2.900e-002 4.493e-004 
4.814e-004 4.516e+006 1.075e+011 1.000e+001 2.903e-002 4.501e-004 
4.818e-004 4.436e+006 1.073e+011 1.000e+001 2.448e-002 4.511e-004 
4.822e-004 4.324e+006 1.069e+011 1.000e+001 2.173e-002 4.522e-004 
4.826e-004 4.244e+006 1.067e+011 1.000e+001 2.182e-002 4.532e-004 
4.830e-004 4.160e+006 1.066e+011 1.000e+001 2.183e-002 4.542e-004 
4.834e-004 4.121e+006 1.065e+011 1.000e+001 2.075e-002 4.548e-004 
4.838e-004 4.138e+006 1.065e+011 1.000e+001 2.305e-002 4.551e-004 
4.842e-004 4.173e+006 1.065e+011 1.000e+001 2.259e-002 4.553e-004 
4.846e-004 4.118e+006 1.063e+011 1.000e+001 2.621e-002 4.561e-004 
4.850e-004 4.046e+006 1.061e+011 1.000e+001 2.362e-002 4.570e-004 
4.854e-004 3.998e+006 1.060e+011 1.000e+001 2.248e-002 4.577e-004 
4.858e-004 4.030e+006 1.060e+011 1.000e+001 2.144e-002 4.579e-004 
4.862e-004 4.085e+006 1.060e+011 1.000e+001 2.140e-002 4.579e-004 
4.866e-004 4.139e+006 1.060e+011 1.000e+001 2.035e-002 4.579e-004 
4.870e-004 4.179e+006 1.060e+011 1.000e+001 2.017e-002 4.580e-004 
4.874e-004 4.202e+006 1.061e+011 1.000e+001 2.050e-002 4.583e-004 
4.878e-004 4.231e+006 1.062e+011 1.000e+001 1.996e-002 4.585e-004 
4.882e-004 4.267e+006 1.063e+011 1.000e+001 1.985e-002 4.586e-004 
4.886e-004 4.305e+006 1.063e+011 1.000e+001 1.989e-002 4.588e-004 
4.890e-004 4.345e+006 1.064e+011 1.000e+001 1.995e-002 4.589e-004 
4.894e-004 4.385e+006 1.065e+011 1.000e+001 1.992e-002 4.590e-004 
4.898e-004 4.426e+006 1.065e+011 1.000e+001 1.974e-002 4.591e-004 
4.902e-004 4.467e+006 1.066e+011 1.000e+001 1.972e-002 4.592e-004 
4.906e-004 4.509e+006 1.067e+011 1.000e+001 1.994e-002 4.594e-004 
4.910e-004 4.551e+006 1.068e+011 1.000e+001 1.961e-002 4.595e-004 
4.914e-004 4.592e+006 1.069e+011 1.000e+001 1.913e-002 4.596e-004 
4.918e-004 4.631e+006 1.069e+011 1.000e+001 1.840e-002 4.597e-004 
4.922e-004 4.670e+006 1.070e+011 1.000e+001 1.929e-002 4.598e-004 
4.926e-004 4.707e+006 1.072e+011 1.000e+001 1.877e-002 4.600e-004 
4.930e-004 4.741e+006 1.073e+011 1.000e+001 1.884e-002 4.601e-004 
4.934e-004 4.773e+006 1.075e+011 1.000e+001 1.856e-002 4.603e-004 
4.938e-004 4.798e+006 1.077e+011 1.000e+001 1.941e-002 4.606e-004 
4.942e-004 4.712e+006 1.072e+011 1.000e+001 2.038e-002 4.615e-004 
4.946e-004 4.589e+006 1.075e+011 1.000e+001 2.407e-002 4.628e-004 
4.950e-004 4.499e+006 1.075e+011 1.000e+001 2.709e-002 4.638e-004 
4.954e-004 4.442e+006 1.073e+011 1.000e+001 2.734e-002 4.646e-004 
4.958e-004 4.337e+006 1.071e+011 1.000e+001 2.431e-002 4.657e-004 
4.962e-004 4.248e+006 1.067e+011 1.000e+001 2.270e-002 4.668e-004 
4.966e-004 4.169e+006 1.066e+011 1.000e+001 2.095e-002 4.677e-004 
4.970e-004 4.095e+006 1.065e+011 1.000e+001 2.123e-002 4.686e-004 
4.974e-004 4.076e+006 1.064e+011 1.000e+001 2.172e-002 4.692e-004 
4.978e-004 4.111e+006 1.064e+011 1.000e+001 2.263e-002 4.693e-004 
4.982e-004 4.113e+006 1.064e+011 1.000e+001 2.404e-002 4.697e-004 
4.986e-004 4.043e+006 1.062e+011 1.000e+001 2.586e-002 4.706e-004 
4.990e-004 3.989e+006 1.061e+011 1.000e+001 2.285e-002 4.714e-004 
4.994e-004 3.999e+006 1.060e+011 1.000e+001 2.136e-002 4.717e-004 
4.998e-004 4.047e+006 1.061e+011 1.000e+001 2.129e-002 4.717e-004 
5.002e-004 4.098e+006 1.061e+011 1.000e+001 2.116e-002 4.718e-004 
5.006e-004 4.149e+006 1.062e+011 1.000e+001 2.118e-002 4.718e-004 
5.010e-004 4.198e+006 1.063e+011 1.000e+001 2.217e-002 4.719e-004 
5.014e-004 4.245e+006 1.064e+011 1.000e+001 2.226e-002 4.720e-004 
5.018e-004 4.294e+006 1.065e+011 1.000e+001 2.174e-002 4.720e-004 
5.022e-004 4.343e+006 1.065e+011 1.000e+001 2.219e-002 4.721e-004 
5.026e-004 4.394e+006 1.066e+011 1.000e+001 2.186e-002 4.721e-004 
5.030e-004 4.445e+006 1.067e+011 1.000e+001 2.172e-002 4.722e-004 
5.034e-004 4.495e+006 1.067e+011 1.000e+001 2.174e-002 4.722e-004 
5.038e-004 4.546e+006 1.068e+011 1.000e+001 2.220e-002 4.723e-004 
5.042e-004 4.597e+006 1.068e+011 1.000e+001 2.142e-002 4.723e-004 
5.046e-004 4.647e+006 1.069e+011 1.000e+001 2.172e-002 4.724e-004 
5.050e-004 4.698e+006 1.069e+011 1.000e+001 2.155e-002 4.724e-004 
5.054e-004 4.748e+006 1.070e+011 1.000e+001 2.203e-002 4.725e-004 
5.058e-004 4.782e+006 1.067e+011 1.000e+001 1.973e-002 4.727e-004 
5.062e-004 4.811e+006 1.067e+011 1.000e+001 2.055e-002 4.729e-004 
5.066e-004 4.812e+006 1.068e+011 1.000e+001 1.906e-002 4.733e-004 
5.070e-004 4.825e+006 1.069e+011 1.000e+001 1.890e-002 4.736e-004 
5.074e-004 4.847e+006 1.071e+011 1.000e+001 1.890e-002 4.738e-004 
5.078e-004 4.873e+006 1.072e+011 1.000e+001 1.874e-002 4.740e-004 
5.082e-004 4.902e+006 1.073e+011 1.000e+001 1.886e-002 4.742e-004 
5.086e-004 4.932e+006 1.075e+011 1.000e+001 1.876e-002 4.744e-004 
5.090e-004 4.959e+006 1.077e+011 1.000e+001 1.959e-002 4.746e-004 
5.094e-004 4.982e+006 1.079e+011 1.000e+001 1.902e-002 4.749e-004 
5.098e-004 4.892e+006 1.075e+011 1.000e+001 2.053e-002 4.759e-004 
5.102e-004 4.759e+006 1.078e+011 1.000e+001 2.678e-002 4.772e-004 
5.106e-004 4.668e+006 1.078e+011 1.000e+001 3.173e-002 4.783e-004 
5.110e-004 4.603e+006 1.075e+011 1.000e+001 2.978e-002 4.791e-004 
5.114e-004 4.480e+006 1.073e+011 1.000e+001 2.611e-002 4.804e-004 
5.118e-004 4.365e+006 1.072e+011 1.000e+001 2.840e-002 4.815e-004 
5.122e-004 4.282e+006 1.071e+011 1.000e+001 2.639e-002 4.825e-004 
5.126e-004 4.218e+006 1.069e+011 1.000e+001 2.627e-002 4.834e-004 
5.130e-004 4.214e+006 1.069e+011 1.000e+001 2.845e-002 4.838e-004 
5.134e-004 4.250e+006 1.070e+011 1.000e+001 2.809e-002 4.839e-004 
5.138e-004 4.202e+006 1.069e+011 1.000e+001 2.896e-002 4.847e-004 
5.142e-004 4.123e+006 1.067e+011 1.000e+001 2.858e-002 4.856e-004 
5.146e-004 4.106e+006 1.066e+011 1.000e+001 2.591e-002 4.861e-004 
5.150e-004 4.148e+006 1.066e+011 1.000e+001 2.801e-002 4.862e-004 
5.154e-004 4.196e+006 1.066e+011 1.000e+001 2.689e-002 4.863e-004 
5.158e-004 4.237e+006 1.064e+011 1.000e+001 2.636e-002 4.864e-004 
5.162e-004 4.275e+006 1.065e+011 1.000e+001 2.500e-002 4.866e-004 
5.166e-004 4.326e+006 1.065e+011 1.000e+001 2.487e-002 4.866e-004 
5.170e-004 4.377e+006 1.066e+011 1.000e+001 2.479e-002 4.867e-004 
5.174e-004 4.428e+006 1.066e+011 1.000e+001 2.499e-002 4.867e-004 
5.178e-004 4.461e+006 1.066e+011 1.000e+001 2.466e-002 4.869e-004 
5.182e-004 4.476e+006 1.067e+011 1.000e+001 2.507e-002 4.872e-004 
5.186e-004 4.501e+006 1.068e+011 1.000e+001 2.497e-002 4.874e-004 
5.190e-004 4.532e+006 1.069e+011 1.000e+001 2.491e-002 4.876e-004 
5.194e-004 4.566e+006 1.070e+011 1.000e+001 2.495e-002 4.878e-004 
5.198e-004 4.602e+006 1.071e+011 1.000e+001 2.474e-002 4.879e-004 
5.202e-004 4.639e+006 1.072e+011 1.000e+001 2.479e-002 4.881e-004 
5.206e-004 4.677e+006 1.073e+011 1.000e+001 2.481e-002 4.882e-004 
5.210e-004 4.714e+006 1.074e+011 1.000e+001 2.485e-002 4.883e-004 
5.214e-004 4.751e+006 1.075e+011 1.000e+001 2.532e-002 4.885e-004 
5.218e-004 4.787e+006 1.076e+011 1.000e+001 2.480e-002 4.886e-004 
5.222e-004 4.820e+006 1.078e+011 1.000e+001 2.498e-002 4.888e-004 
5.226e-004 4.849e+006 1.080e+011 1.000e+001 2.550e-002 4.890e-004 
5.230e-004 4.857e+006 1.075e+011 1.000e+001 2.626e-002 4.893e-004 
5.234e-004 4.739e+006 1.076e+011 1.000e+001 2.743e-002 4.906e-004 
5.238e-004 4.611e+006 1.078e+011 1.000e+001 3.617e-002 4.918e-004 
5.242e-004 4.556e+006 1.077e+011 1.000e+001 3.580e-002 4.926e-004 
5.246e-004 4.479e+006 1.074e+011 1.000e+001 3.106e-002 4.936e-004 
5.250e-004 4.359e+006 1.071e+011 1.000e+001 2.668e-002 4.948e-004 
5.254e-004 4.270e+006 1.070e+011 1.000e+001 2.700e-002 4.958e-004 
5.258e-004 4.188e+006 1.069e+011 1.000e+001 2.759e-002 4.968e-004 
5.262e-004 4.136e+006 1.068e+011 1.000e+001 2.695e-002 4.975e-004 
5.266e-004 4.137e+006 1.068e+011 1.000e+001 3.039e-002 4.979e-004 
5.270e-004 4.175e+006 1.068e+011 1.000e+001 2.788e-002 4.981e-004 
5.274e-004 4.135e+006 1.067e+011 1.000e+001 3.139e-002 4.987e-004 
5.278e-004 4.056e+006 1.065e+011 1.000e+001 3.049e-002 4.997e-004 
5.282e-004 4.008e+006 1.063e+011 1.000e+001 2.854e-002 5.004e-004 
5.286e-004 4.030e+006 1.062e+011 1.000e+001 2.631e-002 5.007e-004 
5.290e-004 4.073e+006 1.062e+011 1.000e+001 2.603e-002 5.008e-004 
5.294e-004 4.111e+006 1.063e+011 1.000e+001 2.535e-002 5.009e-004 
5.298e-004 4.158e+006 1.063e+011 1.000e+001 2.525e-002 5.010e-004 
5.302e-004 4.192e+006 1.064e+011 1.000e+001 2.533e-002 5.011e-004 
5.306e-004 4.231e+006 1.064e+011 1.000e+001 2.530e-002 5.013e-004 
5.310e-004 4.271e+006 1.065e+011 1.000e+001 2.510e-002 5.014e-004 
5.314e-004 4.311e+006 1.065e+011 1.000e+001 2.514e-002 5.015e-004 
5.318e-004 4.352e+006 1.066e+011 1.000e+001 2.502e-002 5.016e-004 
5.322e-004 4.392e+006 1.066e+011 1.000e+001 2.499e-002 5.018e-004 
5.326e-004 4.433e+006 1.067e+011 1.000e+001 2.483e-002 5.019e-004 
5.330e-004 4.475e+006 1.068e+011 1.000e+001 2.480e-002 5.020e-004 
5.334e-004 4.517e+006 1.069e+011 1.000e+001 2.468e-002 5.021e-004 
5.338e-004 4.558e+006 1.070e+011 1.000e+001 2.479e-002 5.022e-004 
5.342e-004 4.599e+006 1.070e+011 1.000e+001 2.492e-002 5.023e-004 
5.346e-004 4.639e+006 1.071e+011 1.000e+001 2.519e-002 5.024e-004 
5.350e-004 4.679e+006 1.072e+011 1.000e+001 2.506e-002 5.026e-004 
5.354e-004 4.716e+006 1.074e+011 1.000e+001 2.500e-002 5.027e-004 
5.358e-004 4.750e+006 1.075e+011 1.000e+001 2.503e-002 5.029e-004 
5.362e-004 4.779e+006 1.077e+011 1.000e+001 2.496e-002 5.031e-004 
5.366e-004 4.710e+006 1.072e+011 1.000e+001 2.691e-002 5.040e-004 
5.370e-004 4.586e+006 1.074e+011 1.000e+001 2.762e-002 5.052e-004 
5.374e-004 4.485e+006 1.075e+011 1.000e+001 3.353e-002 5.063e-004 
5.378e-004 4.426e+006 1.072e+011 1.000e+001 3.048e-002 5.071e-004 
5.382e-004 4.305e+006 1.070e+011 1.000e+001 2.803e-002 5.084e-004 
5.386e-004 4.194e+006 1.068e+011 1.000e+001 2.756e-002 5.095e-004 
5.390e-004 4.126e+006 1.068e+011 1.000e+001 2.712e-002 5.104e-004 
5.394e-004 4.053e+006 1.067e+011 1.000e+001 2.661e-002 5.113e-004 
5.398e-004 4.029e+006 1.066e+011 1.000e+001 2.947e-002 5.119e-004 
5.402e-004 4.059e+006 1.067e+011 1.000e+001 2.836e-002 5.121e-004 
5.406e-004 4.073e+006 1.068e+011 1.000e+001 2.903e-002 5.124e-004 
5.410e-004 4.006e+006 1.065e+011 1.000e+001 3.041e-002 5.132e-004 
5.414e-004 3.943e+006 1.063e+011 1.000e+001 2.812e-002 5.141e-004 
5.418e-004 3.915e+006 1.062e+011 1.000e+001 2.797e-002 5.147e-004 
5.422e-004 3.963e+006 1.062e+011 1.000e+001 2.691e-002 5.147e-004 
5.426e-004 4.019e+006 1.062e+011 1.000e+001 2.613e-002 5.147e-004 
5.430e-004 4.075e+006 1.062e+011 1.000e+001 2.635e-002 5.147e-004 
5.434e-004 4.129e+006 1.062e+011 1.000e+001 2.635e-002 5.148e-004 
5.438e-004 4.182e+006 1.063e+011 1.000e+001 2.572e-002 5.148e-004 
5.442e-004 4.235e+006 1.063e+011 1.000e+001 2.594e-002 5.148e-004 
5.446e-004 4.286e+006 1.063e+011 1.000e+001 2.657e-002 5.149e-004 
5.450e-004 4.314e+006 1.064e+011 1.000e+001 2.561e-002 5.151e-004 
5.454e-004 4.348e+006 1.064e+011 1.000e+001 2.611e-002 5.153e-004 
5.458e-004 4.376e+006 1.065e+011 1.000e+001 2.660e-002 5.155e-004 
5.462e-004 4.409e+006 1.066e+011 1.000e+001 2.643e-002 5.156e-004 
5.466e-004 4.444e+006 1.067e+011 1.000e+001 2.569e-002 5.158e-004 
5.470e-004 4.481e+006 1.067e+011 1.000e+001 2.600e-002 5.159e-004 
5.474e-004 4.518e+006 1.068e+011 1.000e+001 2.621e-002 5.161e-004 
5.478e-004 4.557e+006 1.069e+011 1.000e+001 2.619e-002 5.162e-004 
5.482e-004 4.597e+006 1.070e+011 1.000e+001 2.607e-002 5.163e-004 
5.486e-004 4.636e+006 1.071e+011 1.000e+001 2.564e-002 5.165e-004 
5.490e-004 4.674e+006 1.071e+011 1.000e+001 2.531e-002 5.166e-004 
5.494e-004 4.712e+006 1.073e+011 1.000e+001 2.475e-002 5.167e-004 
5.498e-004 4.748e+006 1.074e+011 1.000e+001 2.562e-002 5.169e-004 
5.502e-004 4.780e+006 1.076e+011 1.000e+001 2.541e-002 5.171e-004 
5.506e-004 4.807e+006 1.078e+011 1.000e+001 2.547e-002 5.173e-004 
5.510e-004 4.743e+006 1.073e+011 1.000e+001 2.640e-002 5.181e-004 
5.514e-004 4.624e+006 1.074e+011 1.000e+001 2.743e-002 5.194e-004 
5.518e-004 4.522e+006 1.075e+011 1.000e+001 3.302e-002 5.205e-004 
5.522e-004 4.465e+006 1.072e+011 1.000e+001 2.909e-002 5.213e-004 
5.526e-004 4.345e+006 1.070e+011 1.000e+001 2.775e-002 5.225e-004 
5.530e-004 4.232e+006 1.069e+011 1.000e+001 2.729e-002 5.237e-004 
5.534e-004 4.160e+006 1.068e+011 1.000e+001 2.684e-002 5.246e-004 
5.538e-004 4.088e+006 1.067e+011 1.000e+001 2.678e-002 5.255e-004 
5.542e-004 4.065e+006 1.067e+011 1.000e+001 2.798e-002 5.260e-004 
5.546e-004 4.094e+006 1.066e+011 1.000e+001 2.849e-002 5.262e-004 
5.550e-004 4.106e+006 1.067e+011 1.000e+001 2.946e-002 5.265e-004 
5.554e-004 4.042e+006 1.065e+011 1.000e+001 3.182e-002 5.274e-004 
5.558e-004 3.993e+006 1.065e+011 1.000e+001 2.992e-002 5.281e-004 
5.562e-004 3.956e+006 1.063e+011 1.000e+001 2.852e-002 5.288e-004 
5.566e-004 3.994e+006 1.062e+011 1.000e+001 2.689e-002 5.289e-004 
5.570e-004 4.051e+006 1.062e+011 1.000e+001 2.751e-002 5.289e-004 
5.574e-004 4.106e+006 1.063e+011 1.000e+001 2.709e-002 5.289e-004 
5.578e-004 4.161e+006 1.063e+011 1.000e+001 2.718e-002 5.290e-004 
5.582e-004 4.214e+006 1.063e+011 1.000e+001 2.620e-002 5.290e-004 
5.586e-004 4.266e+006 1.064e+011 1.000e+001 2.598e-002 5.290e-004 
5.590e-004 4.318e+006 1.064e+011 1.000e+001 2.653e-002 5.291e-004 
5.594e-004 4.369e+006 1.065e+011 1.000e+001 2.623e-002 5.291e-004 
5.598e-004 4.419e+006 1.065e+011 1.000e+001 2.608e-002 5.292e-004 
5.602e-004 4.469e+006 1.065e+011 1.000e+001 2.614e-002 5.292e-004 
5.606e-004 4.509e+006 1.065e+011 1.000e+001 2.542e-002 5.293e-004 
5.610e-004 4.553e+006 1.066e+011 1.000e+001 2.526e-002 5.294e-004 
5.614e-004 4.600e+006 1.067e+011 1.000e+001 2.514e-002 5.295e-004 
5.618e-004 4.615e+006 1.067e+011 1.000e+001 2.537e-002 5.298e-004 
5.622e-004 4.636e+006 1.069e+011 1.000e+001 2.550e-002 5.301e-004 
5.626e-004 4.664e+006 1.069e+011 1.000e+001 2.538e-002 5.303e-004 
5.630e-004 4.695e+006 1.070e+011 1.000e+001 2.524e-002 5.305e-004 
5.634e-004 4.727e+006 1.071e+011 1.000e+001 2.467e-002 5.306e-004 
5.638e-004 4.761e+006 1.072e+011 1.000e+001 2.433e-002 5.308e-004 
5.642e-004 4.795e+006 1.073e+011 1.000e+001 2.462e-002 5.310e-004 
5.646e-004 4.828e+006 1.075e+011 1.000e+001 2.516e-002 5.311e-004 
5.650e-004 4.857e+006 1.077e+011 1.000e+001 2.504e-002 5.313e-004 
5.654e-004 4.867e+006 1.073e+011 1.000e+001 2.609e-002 5.317e-004 
5.658e-004 4.755e+006 1.074e+011 1.000e+001 2.689e-002 5.328e-004 
5.662e-004 4.628e+006 1.076e+011 1.000e+001 3.355e-002 5.341e-004 
5.666e-004 4.561e+006 1.075e+011 1.000e+001 3.172e-002 5.350e-004 
5.670e-004 4.480e+006 1.072e+011 1.000e+001 2.838e-002 5.359e-004 
5.674e-004 4.349e+006 1.070e+011 1.000e+001 2.588e-002 5.372e-004 
5.678e-004 4.258e+006 1.069e+011 1.000e+001 2.559e-002 5.383e-004 
5.682e-004 4.173e+006 1.068e+011 1.000e+001 2.602e-002 5.393e-004 
5.686e-004 4.125e+006 1.066e+011 1.000e+001 2.523e-002 5.400e-004 
5.690e-004 4.129e+006 1.067e+011 1.000e+001 2.897e-002 5.404e-004 
5.694e-004 4.159e+006 1.067e+011 1.000e+001 2.889e-002 5.406e-004 
5.698e-004 4.105e+006 1.066e+011 1.000e+001 2.884e-002 5.413e-004 
5.702e-004 4.051e+006 1.064e+011 1.000e+001 2.989e-002 5.421e-004 
5.706e-004 4.014e+006 1.062e+011 1.000e+001 2.793e-002 5.428e-004 
5.710e-004 4.050e+006 1.060e+011 1.000e+001 2.608e-002 5.429e-004 
5.714e-004 4.119e+006 1.060e+011 1.000e+001 2.640e-002 5.428e-004 
5.718e-004 4.180e+006 1.060e+011 1.000e+001 2.613e-002 5.428e-004 
5.722e-004 4.213e+006 1.060e+011 1.000e+001 2.590e-002 5.430e-004 
5.726e-004 4.248e+006 1.060e+011 1.000e+001 2.597e-002 5.431e-004 
5.730e-004 4.290e+006 1.061e+011 1.000e+001 2.588e-002 5.433e-004 
5.734e-004 4.334e+006 1.061e+011 1.000e+001 2.506e-002 5.434e-004 
5.738e-004 4.380e+006 1.062e+011 1.000e+001 2.498e-002 5.434e-004 
5.742e-004 4.426e+006 1.062e+011 1.000e+001 2.478e-002 5.435e-004 
5.746e-004 4.474e+006 1.063e+011 1.000e+001 2.470e-002 5.436e-004 
5.750e-004 4.522e+006 1.063e+011 1.000e+001 2.528e-002 5.437e-004 
5.754e-004 4.570e+006 1.064e+011 1.000e+001 2.506e-002 5.437e-004 
5.758e-004 4.617e+006 1.064e+011 1.000e+001 2.520e-002 5.438e-004 
5.762e-004 4.665e+006 1.065e+011 1.000e+001 2.497e-002 5.439e-004 
5.766e-004 4.713e+006 1.066e+011 1.000e+001 2.498e-002 5.439e-004 
5.770e-004 4.762e+006 1.066e+011 1.000e+001 2.472e-002 5.440e-004 
5.774e-004 4.810e+006 1.067e+011 1.000e+001 2.466e-002 5.441e-004 
5.778e-004 4.857e+006 1.067e+011 1.000e+001 2.470e-002 5.441e-004 
5.782e-004 4.904e+006 1.068e+011 1.000e+001 2.470e-002 5.442e-004 
5.786e-004 4.952e+006 1.069e+011 1.000e+001 2.510e-002 5.443e-004 
5.790e-004 4.999e+006 1.069e+011 1.000e+001 2.490e-002 5.444e-004 
5.794e-004 5.046e+006 1.070e+011 1.000e+001 2.493e-002 5.444e-004 
5.798e-004 5.092e+006 1.071e+011 1.000e+001 2.418e-002 5.445e-004 
5.802e-004 5.138e+006 1.072e+011 1.000e+001 2.463e-002 5.446e-004 
5.806e-004 5.183e+006 1.073e+011 1.000e+001 2.354e-002 5.447e-004 
5.810e-004 5.226e+006 1.074e+011 1.000e+001 2.385e-002 5.448e-004 
5.814e-004 5.267e+006 1.075e+011 1.000e+001 2.447e-002 5.449e-004 
5.818e-004 5.287e+006 1.078e+011 1.000e+001 2.467e-002 5.452e-004 
5.822e-004 5.183e+006 1.073e+011 1.000e+001 2.617e-002 5.463e-004 
5.826e-004 5.046e+006 1.075e+011 1.000e+001 3.076e-002 5.476e-004 
5.830e-004 4.964e+006 1.074e+011 1.000e+001 3.393e-002 5.486e-004 
5.834e-004 4.884e+006 1.071e+011 1.000e+001 2.952e-002 5.495e-004 
5.838e-004 4.741e+006 1.069e+011 1.000e+001 2.739e-002 5.509e-004 
5.842e-004 4.644e+006 1.069e+011 1.000e+001 2.804e-002 5.520e-004 
5.846e-004 4.549e+006 1.068e+011 1.000e+001 2.739e-002 5.531e-004 
5.850e-004 4.480e+006 1.067e+011 1.000e+001 2.684e-002 5.539e-004 
5.854e-004 4.466e+006 1.068e+011 1.000e+001 3.244e-002 5.544e-004 
5.858e-004 4.446e+006 1.068e+011 1.000e+001 3.260e-002 5.550e-004 
5.862e-004 4.371e+006 1.066e+011 1.000e+001 3.042e-002 5.559e-004 
5.866e-004 4.291e+006 1.064e+011 1.000e+001 2.875e-002 5.568e-004 
5.870e-004 4.305e+006 1.063e+011 1.000e+001 2.638e-002 5.571e-004 
5.874e-004 4.366e+006 1.063e+011 1.000e+001 2.638e-002 5.571e-004 
5.878e-004 4.420e+006 1.063e+011 1.000e+001 2.651e-002 5.572e-004 
5.882e-004 4.446e+006 1.063e+011 1.000e+001 2.627e-002 5.574e-004 
5.886e-004 4.472e+006 1.064e+011 1.000e+001 2.552e-002 5.576e-004 
5.890e-004 4.506e+006 1.064e+011 1.000e+001 2.507e-002 5.578e-004 
5.894e-004 4.553e+006 1.064e+011 1.000e+001 2.596e-002 5.578e-004 
5.898e-004 4.600e+006 1.065e+011 1.000e+001 2.616e-002 5.579e-004 
5.902e-004 4.649e+006 1.065e+011 1.000e+001 2.594e-002 5.580e-004 
5.906e-004 4.696e+006 1.066e+011 1.000e+001 2.603e-002 5.580e-004 
5.910e-004 4.744e+006 1.066e+011 1.000e+001 2.583e-002 5.581e-004 
5.914e-004 4.791e+006 1.067e+011 1.000e+001 2.587e-002 5.582e-004 
5.918e-004 4.839e+006 1.067e+011 1.000e+001 2.592e-002 5.583e-004 
5.922e-004 4.886e+006 1.068e+011 1.000e+001 2.557e-002 5.583e-004 
5.926e-004 4.933e+006 1.069e+011 1.000e+001 2.546e-002 5.584e-004 
5.930e-004 4.980e+006 1.069e+011 1.000e+001 2.551e-002 5.585e-004 
5.934e-004 5.027e+006 1.070e+011 1.000e+001 2.519e-002 5.586e-004 
5.938e-004 5.073e+006 1.071e+011 1.000e+001 2.478e-002 5.586e-004 
5.942e-004 5.119e+006 1.072e+011 1.000e+001 2.464e-002 5.587e-004 
5.946e-004 5.164e+006 1.073e+011 1.000e+001 2.441e-002 5.588e-004 
5.950e-004 5.194e+006 1.074e+011 1.000e+001 2.473e-002 5.590e-004 
5.954e-004 5.214e+006 1.076e+011 1.000e+001 2.550e-002 5.593e-004 
5.958e-004 5.227e+006 1.073e+011 1.000e+001 2.614e-002 5.596e-004 
5.962e-004 5.105e+006 1.073e+011 1.000e+001 2.755e-002 5.608e-004 
5.966e-004 4.973e+006 1.075e+011 1.000e+001 3.327e-002 5.621e-004 
5.970e-004 4.910e+006 1.073e+011 1.000e+001 3.252e-002 5.630e-004 
5.974e-004 4.803e+006 1.070e+011 1.000e+001 2.865e-002 5.641e-004 
5.978e-004 4.665e+006 1.069e+011 1.000e+001 2.702e-002 5.655e-004 
5.982e-004 4.571e+006 1.068e+011 1.000e+001 2.648e-002 5.665e-004 
5.986e-004 4.473e+006 1.067e+011 1.000e+001 2.713e-002 5.676e-004 
5.990e-004 4.419e+006 1.067e+011 1.000e+001 2.981e-002 5.684e-004 
5.994e-004 4.434e+006 1.068e+011 1.000e+001 3.017e-002 5.687e-004 
5.998e-004 4.373e+006 1.067e+011 1.000e+001 3.455e-002 5.695e-004 
6.002e-004 4.305e+006 1.065e+011 1.000e+001 3.143e-002 5.703e-004 
6.006e-004 4.272e+006 1.065e+011 1.000e+001 2.754e-002 5.710e-004 
6.010e-004 4.308e+006 1.064e+011 1.000e+001 2.729e-002 5.711e-004 
6.014e-004 4.346e+006 1.061e+011 1.000e+001 2.576e-002 5.713e-004 
6.018e-004 4.375e+006 1.061e+011 1.000e+001 2.541e-002 5.715e-004 
6.022e-004 4.409e+006 1.062e+011 1.000e+001 2.518e-002 5.716e-004 
6.026e-004 4.452e+006 1.062e+011 1.000e+001 2.504e-002 5.717e-004 
6.030e-004 4.496e+006 1.063e+011 1.000e+001 2.459e-002 5.718e-004 
6.034e-004 4.542e+006 1.063e+011 1.000e+001 2.433e-002 5.719e-004 
6.038e-004 4.589e+006 1.064e+011 1.000e+001 2.453e-002 5.720e-004 
6.042e-004 4.637e+006 1.064e+011 1.000e+001 2.465e-002 5.721e-004 
6.046e-004 4.684e+006 1.065e+011 1.000e+001 2.455e-002 5.721e-004 
6.050e-004 4.732e+006 1.065e+011 1.000e+001 2.435e-002 5.722e-004 
6.054e-004 4.779e+006 1.066e+011 1.000e+001 2.422e-002 5.723e-004 
6.058e-004 4.828e+006 1.066e+011 1.000e+001 2.347e-002 5.723e-004 
6.062e-004 4.876e+006 1.067e+011 1.000e+001 2.365e-002 5.724e-004 
6.066e-004 4.924e+006 1.068e+011 1.000e+001 2.387e-002 5.725e-004 
6.070e-004 4.971e+006 1.068e+011 1.000e+001 2.396e-002 5.725e-004 
6.074e-004 5.018e+006 1.069e+011 1.000e+001 2.390e-002 5.726e-004 
6.078e-004 5.065e+006 1.070e+011 1.000e+001 2.359e-002 5.727e-004 
6.082e-004 5.111e+006 1.071e+011 1.000e+001 2.353e-002 5.728e-004 
6.086e-004 5.144e+006 1.072e+011 1.000e+001 2.379e-002 5.729e-004 
6.090e-004 5.171e+006 1.074e+011 1.000e+001 2.383e-002 5.732e-004 
6.094e-004 5.195e+006 1.076e+011 1.000e+001 2.378e-002 5.734e-004 
6.098e-004 5.129e+006 1.071e+011 1.000e+001 2.585e-002 5.742e-004 
6.102e-004 5.004e+006 1.073e+011 1.000e+001 2.683e-002 5.755e-004 
6.106e-004 4.902e+006 1.074e+011 1.000e+001 3.076e-002 5.766e-004 
6.110e-004 4.835e+006 1.071e+011 1.000e+001 2.862e-002 5.775e-004 
6.114e-004 4.702e+006 1.068e+011 1.000e+001 2.737e-002 5.788e-004 
6.118e-004 4.586e+006 1.068e+011 1.000e+001 2.745e-002 5.800e-004 
6.122e-004 4.501e+006 1.067e+011 1.000e+001 2.663e-002 5.810e-004 
6.126e-004 4.420e+006 1.066e+011 1.000e+001 2.675e-002 5.819e-004 
6.130e-004 4.389e+006 1.067e+011 1.000e+001 2.897e-002 5.826e-004 
6.134e-004 4.399e+006 1.067e+011 1.000e+001 3.339e-002 5.829e-004 
6.138e-004 4.333e+006 1.066e+011 1.000e+001 3.377e-002 5.838e-004 
6.142e-004 4.253e+006 1.064e+011 1.000e+001 3.227e-002 5.847e-004 
6.146e-004 4.224e+006 1.061e+011 1.000e+001 2.666e-002 5.853e-004 
6.150e-004 4.279e+006 1.061e+011 1.000e+001 2.660e-002 5.853e-004 
6.154e-004 4.334e+006 1.061e+011 1.000e+001 2.586e-002 5.853e-004 
6.158e-004 4.365e+006 1.060e+011 1.000e+001 2.524e-002 5.855e-004 
6.162e-004 4.397e+006 1.061e+011 1.000e+001 2.480e-002 5.857e-004 
6.166e-004 4.439e+006 1.062e+011 1.000e+001 2.473e-002 5.858e-004 
6.170e-004 4.483e+006 1.062e+011 1.000e+001 2.503e-002 5.859e-004 
6.174e-004 4.528e+006 1.063e+011 1.000e+001 2.500e-002 5.860e-004 
6.178e-004 4.574e+006 1.063e+011 1.000e+001 2.476e-002 5.861e-004 
6.182e-004 4.621e+006 1.064e+011 1.000e+001 2.488e-002 5.862e-004 
6.186e-004 4.667e+006 1.065e+011 1.000e+001 2.476e-002 5.862e-004 
6.190e-004 4.714e+006 1.065e+011 1.000e+001 2.489e-002 5.863e-004 
6.194e-004 4.762e+006 1.066e+011 1.000e+001 2.469e-002 5.864e-004 
6.198e-004 4.809e+006 1.066e+011 1.000e+001 2.447e-002 5.865e-004 
6.202e-004 4.856e+006 1.067e+011 1.000e+001 2.466e-002 5.865e-004 
6.206e-004 4.903e+006 1.068e+011 1.000e+001 2.495e-002 5.866e-004 
6.210e-004 4.950e+006 1.068e+011 1.000e+001 2.468e-002 5.867e-004 
6.214e-004 4.996e+006 1.069e+011 1.000e+001 2.488e-002 5.868e-004 
6.218e-004 5.043e+006 1.070e+011 1.000e+001 2.445e-002 5.868e-004 
6.222e-004 5.089e+006 1.071e+011 1.000e+001 2.427e-002 5.869e-004 
6.226e-004 5.125e+006 1.072e+011 1.000e+001 2.415e-002 5.871e-004 
6.230e-004 5.150e+006 1.073e+011 1.000e+001 2.430e-002 5.873e-004 
6.234e-004 5.173e+006 1.076e+011 1.000e+001 2.462e-002 5.875e-004 
6.238e-004 5.165e+006 1.071e+011 1.000e+001 2.579e-002 5.880e-004 
6.242e-004 5.043e+006 1.073e+011 1.000e+001 2.687e-002 5.892e-004 
6.246e-004 4.918e+006 1.074e+011 1.000e+001 3.356e-002 5.905e-004 
6.250e-004 4.858e+006 1.072e+011 1.000e+001 3.006e-002 5.913e-004 
6.254e-004 4.745e+006 1.069e+011 1.000e+001 2.828e-002 5.925e-004 
6.258e-004 4.613e+006 1.068e+011 1.000e+001 2.724e-002 5.938e-004 
6.262e-004 4.525e+006 1.067e+011 1.000e+001 2.583e-002 5.948e-004 
6.266e-004 4.431e+006 1.066e+011 1.000e+001 2.581e-002 5.959e-004 
6.270e-004 4.384e+006 1.066e+011 1.000e+001 3.305e-002 5.966e-004 
6.274e-004 4.403e+006 1.067e+011 1.000e+001 3.181e-002 5.969e-004 
6.278e-004 4.345e+006 1.066e+011 1.000e+001 3.383e-002 5.977e-004 
6.282e-004 4.272e+006 1.064e+011 1.000e+001 3.155e-002 5.986e-004 
6.286e-004 4.236e+006 1.063e+011 1.000e+001 2.635e-002 5.992e-004 
6.290e-004 4.278e+006 1.064e+011 1.000e+001 2.740e-002 5.993e-004 
6.294e-004 4.329e+006 1.065e+011 1.000e+001 2.694e-002 5.994e-004 
6.298e-004 4.381e+006 1.066e+011 1.000e+001 2.737e-002 5.994e-004 
6.302e-004 4.423e+006 1.066e+011 1.000e+001 2.779e-002 5.995e-004 
6.306e-004 4.455e+006 1.067e+011 1.000e+001 2.703e-002 5.997e-004 
6.310e-004 4.496e+006 1.068e+011 1.000e+001 2.677e-002 5.998e-004 
6.314e-004 4.541e+006 1.068e+011 1.000e+001 2.673e-002 5.999e-004 
6.318e-004 4.570e+006 1.064e+011 1.000e+001 2.498e-002 6.001e-004 
6.322e-004 4.606e+006 1.065e+011 1.000e+001 2.446e-002 6.003e-004 
6.326e-004 4.603e+006 1.064e+011 1.000e+001 2.492e-002 6.007e-004 
6.330e-004 4.557e+006 1.065e+011 1.000e+001 2.579e-002 6.014e-004 
6.334e-004 4.468e+006 1.066e+011 1.000e+001 2.600e-002 6.024e-004 
6.338e-004 4.367e+006 1.067e+011 1.000e+001 3.147e-002 6.035e-004 
6.342e-004 4.291e+006 1.067e+011 1.000e+001 3.196e-002 6.044e-004 
6.346e-004 4.246e+006 1.064e+011 1.000e+001 2.902e-002 6.051e-004 
6.350e-004 4.143e+006 1.061e+011 1.000e+001 2.747e-002 6.063e-004 
6.354e-004 4.040e+006 1.060e+011 1.000e+001 2.709e-002 6.074e-004 
6.358e-004 3.979e+006 1.060e+011 1.000e+001 2.616e-002 6.082e-004 
6.362e-004 3.899e+006 1.060e+011 1.000e+001 2.651e-002 6.091e-004 
6.366e-004 3.854e+006 1.060e+011 1.000e+001 2.792e-002 6.099e-004 
6.370e-004 3.855e+006 1.061e+011 1.000e+001 3.077e-002 6.103e-004 
6.374e-004 3.854e+006 1.062e+011 1.000e+001 3.545e-002 6.107e-004 
6.378e-004 3.807e+006 1.061e+011 1.000e+001 3.415e-002 6.114e-004 
6.382e-004 3.752e+006 1.059e+011 1.000e+001 3.325e-002 6.122e-004 
6.386e-004 3.704e+006 1.058e+011 1.000e+001 2.993e-002 6.129e-004 
6.390e-004 3.739e+006 1.057e+011 1.000e+001 2.577e-002 6.130e-004 
6.394e-004 3.791e+006 1.057e+011 1.000e+001 2.499e-002 6.131e-004 
6.398e-004 3.824e+006 1.057e+011 1.000e+001 2.521e-002 6.133e-004 
6.402e-004 3.853e+006 1.058e+011 1.000e+001 2.571e-002 6.135e-004 
6.406e-004 3.894e+006 1.058e+011 1.000e+001 2.480e-002 6.136e-004 
6.410e-004 3.943e+006 1.057e+011 1.000e+001 2.445e-002 6.136e-004 
6.414e-004 3.994e+006 1.057e+011 1.000e+001 2.450e-002 6.137e-004 
6.418e-004 4.044e+006 1.058e+011 1.000e+001 2.443e-002 6.137e-004 
6.422e-004 4.094e+006 1.058e+011 1.000e+001 2.439e-002 6.138e-004 
6.426e-004 4.143e+006 1.059e+011 1.000e+001 2.449e-002 6.139e-004 
6.430e-004 4.192e+006 1.059e+011 1.000e+001 2.455e-002 6.139e-004 
6.434e-004 4.241e+006 1.060e+011 1.000e+001 2.455e-002 6.140e-004 
6.438e-004 4.290e+006 1.060e+011 1.000e+001 2.463e-002 6.140e-004 
6.442e-004 4.339e+006 1.061e+011 1.000e+001 2.437e-002 6.141e-004 
6.446e-004 4.388e+006 1.061e+011 1.000e+001 2.435e-002 6.142e-004 
6.450e-004 4.436e+006 1.062e+011 1.000e+001 2.424e-002 6.142e-004 
6.454e-004 4.484e+006 1.062e+011 1.000e+001 2.447e-002 6.143e-004 
6.458e-004 4.532e+006 1.063e+011 1.000e+001 2.444e-002 6.144e-004 
6.462e-004 4.580e+006 1.063e+011 1.000e+001 2.425e-002 6.144e-004 
6.466e-004 4.629e+006 1.064e+011 1.000e+001 2.473e-002 6.145e-004 
6.470e-004 4.677e+006 1.064e+011 1.000e+001 2.437e-002 6.146e-004 
6.474e-004 4.725e+006 1.065e+011 1.000e+001 2.425e-002 6.146e-004 
6.478e-004 4.773e+006 1.066e+011 1.000e+001 2.444e-002 6.147e-004 
6.482e-004 4.820e+006 1.066e+011 1.000e+001 2.434e-002 6.148e-004 
6.486e-004 4.867e+006 1.067e+011 1.000e+001 2.430e-002 6.148e-004 
6.490e-004 4.915e+006 1.068e+011 1.000e+001 2.496e-002 6.149e-004 
6.494e-004 4.962e+006 1.069e+011 1.000e+001 2.496e-002 6.150e-004 
6.498e-004 5.008e+006 1.069e+011 1.000e+001 2.412e-002 6.151e-004 
6.502e-004 5.040e+006 1.071e+011 1.000e+001 2.432e-002 6.152e-004 
6.506e-004 5.071e+006 1.072e+011 1.000e+001 2.400e-002 6.154e-004 
6.510e-004 5.098e+006 1.074e+011 1.000e+001 2.458e-002 6.156e-004 
6.514e-004 5.115e+006 1.072e+011 1.000e+001 2.595e-002 6.159e-004 
6.518e-004 5.004e+006 1.071e+011 1.000e+001 2.637e-002 6.171e-004 
6.522e-004 4.872e+006 1.073e+011 1.000e+001 3.272e-002 6.184e-004 
6.526e-004 4.803e+006 1.072e+011 1.000e+001 3.192e-002 6.193e-004 
6.530e-004 4.713e+006 1.069e+011 1.000e+001 2.921e-002 6.203e-004 
6.534e-004 4.578e+006 1.066e+011 1.000e+001 2.626e-002 6.216e-004 
6.538e-004 4.485e+006 1.066e+011 1.000e+001 2.671e-002 6.227e-004 
6.542e-004 4.391e+006 1.065e+011 1.000e+001 2.694e-002 6.237e-004 
6.546e-004 4.332e+006 1.065e+011 1.000e+001 2.610e-002 6.245e-004 
6.550e-004 4.327e+006 1.066e+011 1.000e+001 3.034e-002 6.250e-004 
6.554e-004 4.300e+006 1.066e+011 1.000e+001 3.147e-002 6.256e-004 
6.558e-004 4.228e+006 1.064e+011 1.000e+001 3.243e-002 6.265e-004 
6.562e-004 4.152e+006 1.062e+011 1.000e+001 3.035e-002 6.274e-004 
6.566e-004 4.172e+006 1.061e+011 1.000e+001 2.575e-002 6.277e-004 
6.570e-004 4.207e+006 1.061e+011 1.000e+001 2.645e-002 6.278e-004 
6.574e-004 4.236e+006 1.061e+011 1.000e+001 2.623e-002 6.280e-004 
6.578e-004 4.277e+006 1.061e+011 1.000e+001 2.562e-002 6.281e-004 
6.582e-004 4.320e+006 1.062e+011 1.000e+001 2.493e-002 6.282e-004 
6.586e-004 4.366e+006 1.062e+011 1.000e+001 2.471e-002 6.283e-004 
6.590e-004 4.418e+006 1.062e+011 1.000e+001 2.604e-002 6.284e-004 
6.594e-004 4.467e+006 1.063e+011 1.000e+001 2.563e-002 6.284e-004 
6.598e-004 4.517e+006 1.063e+011 1.000e+001 2.543e-002 6.285e-004 
6.602e-004 4.566e+006 1.064e+011 1.000e+001 2.551e-002 6.285e-004 
6.606e-004 4.614e+006 1.064e+011 1.000e+001 2.473e-002 6.286e-004 
6.610e-004 4.661e+006 1.064e+011 1.000e+001 2.477e-002 6.287e-004 
6.614e-004 4.709e+006 1.065e+011 1.000e+001 2.494e-002 6.287e-004 
6.618e-004 4.757e+006 1.066e+011 1.000e+001 2.477e-002 6.288e-004 
6.622e-004 4.805e+006 1.066e+011 1.000e+001 2.472e-002 6.289e-004 
6.626e-004 4.852e+006 1.067e+011 1.000e+001 2.464e-002 6.289e-004 
6.630e-004 4.899e+006 1.068e+011 1.000e+001 2.429e-002 6.290e-004 
6.634e-004 4.947e+006 1.068e+011 1.000e+001 2.435e-002 6.291e-004 
6.638e-004 4.994e+006 1.069e+011 1.000e+001 2.403e-002 6.292e-004 
6.642e-004 5.040e+006 1.070e+011 1.000e+001 2.406e-002 6.292e-004 
6.646e-004 5.087e+006 1.070e+011 1.000e+001 2.372e-002 6.293e-004 
6.650e-004 5.132e+006 1.071e+011 1.000e+001 2.382e-002 6.294e-004 
6.654e-004 5.176e+006 1.073e+011 1.000e+001 2.402e-002 6.295e-004 
6.658e-004 5.218e+006 1.074e+011 1.000e+001 2.389e-002 6.296e-004 
6.662e-004 5.259e+006 1.075e+011 1.000e+001 2.379e-002 6.297e-004 
6.666e-004 5.279e+006 1.077e+011 1.000e+001 2.426e-002 6.300e-004 
6.670e-004 5.232e+006 1.072e+011 1.000e+001 2.497e-002 6.307e-004 
6.674e-004 5.097e+006 1.073e+011 1.000e+001 2.626e-002 6.321e-004 
6.678e-004 4.987e+006 1.074e+011 1.000e+001 3.154e-002 6.332e-004 
6.682e-004 4.917e+006 1.071e+011 1.000e+001 2.849e-002 6.341e-004 
6.686e-004 4.777e+006 1.069e+011 1.000e+001 2.775e-002 6.355e-004 
6.690e-004 4.660e+006 1.068e+011 1.000e+001 2.698e-002 6.367e-004 
6.694e-004 4.568e+006 1.067e+011 1.000e+001 2.593e-002 6.377e-004 
6.698e-004 4.491e+006 1.066e+011 1.000e+001 2.569e-002 6.386e-004 
6.702e-004 4.466e+006 1.067e+011 1.000e+001 2.827e-002 6.392e-004 
6.706e-004 4.459e+006 1.068e+011 1.000e+001 3.310e-002 6.397e-004 
6.710e-004 4.389e+006 1.065e+011 1.000e+001 3.050e-002 6.406e-004 
6.714e-004 4.308e+006 1.064e+011 1.000e+001 2.838e-002 6.415e-004 
6.718e-004 4.302e+006 1.062e+011 1.000e+001 2.552e-002 6.420e-004 
6.722e-004 4.360e+006 1.062e+011 1.000e+001 2.491e-002 6.419e-004 
6.726e-004 4.390e+006 1.062e+011 1.000e+001 2.534e-002 6.421e-004 
6.730e-004 4.420e+006 1.062e+011 1.000e+001 2.466e-002 6.423e-004 
6.734e-004 4.460e+006 1.062e+011 1.000e+001 2.534e-002 6.425e-004 
6.738e-004 4.506e+006 1.063e+011 1.000e+001 2.524e-002 6.425e-004 
6.742e-004 4.552e+006 1.063e+011 1.000e+001 2.500e-002 6.426e-004 
6.746e-004 4.599e+006 1.064e+011 1.000e+001 2.468e-002 6.427e-004 
6.750e-004 4.646e+006 1.064e+011 1.000e+001 2.464e-002 6.428e-004 
6.754e-004 4.694e+006 1.065e+011 1.000e+001 2.450e-002 6.428e-004 
6.758e-004 4.742e+006 1.065e+011 1.000e+001 2.431e-002 6.429e-004 
6.762e-004 4.789e+006 1.066e+011 1.000e+001 2.401e-002 6.430e-004 
6.766e-004 4.837e+006 1.067e+011 1.000e+001 2.403e-002 6.430e-004 
6.770e-004 4.885e+006 1.067e+011 1.000e+001 2.419e-002 6.431e-004 
6.774e-004 4.932e+006 1.068e+011 1.000e+001 2.409e-002 6.432e-004 
6.778e-004 4.979e+006 1.068e+011 1.000e+001 2.396e-002 6.433e-004 
6.782e-004 5.025e+006 1.069e+011 1.000e+001 2.416e-002 6.433e-004 
6.786e-004 5.071e+006 1.070e+011 1.000e+001 2.389e-002 6.434e-004 
6.790e-004 5.115e+006 1.071e+011 1.000e+001 2.412e-002 6.435e-004 
6.794e-004 5.142e+006 1.073e+011 1.000e+001 2.419e-002 6.437e-004 
6.798e-004 5.166e+006 1.075e+011 1.000e+001 2.445e-002 6.440e-004 
6.802e-004 5.187e+006 1.077e+011 1.000e+001 2.463e-002 6.442e-004 
6.806e-004 5.114e+006 1.071e+011 1.000e+001 2.544e-002 6.451e-004 
6.810e-004 4.980e+006 1.074e+011 1.000e+001 2.978e-002 6.465e-004 
6.814e-004 4.891e+006 1.073e+011 1.000e+001 3.150e-002 6.475e-004 
6.818e-004 4.812e+006 1.070e+011 1.000e+001 2.837e-002 6.484e-004 
6.822e-004 4.667e+006 1.068e+011 1.000e+001 2.648e-002 6.498e-004 
6.826e-004 4.567e+006 1.068e+011 1.000e+001 2.818e-002 6.509e-004 
6.830e-004 4.474e+006 1.066e+011 1.000e+001 2.680e-002 6.520e-004 
6.834e-004 4.406e+006 1.065e+011 1.000e+001 2.650e-002 6.528e-004 
6.838e-004 4.394e+006 1.067e+011 1.000e+001 3.019e-002 6.533e-004 
6.842e-004 4.373e+006 1.067e+011 1.000e+001 2.956e-002 6.539e-004 
6.846e-004 4.301e+006 1.064e+011 1.000e+001 3.044e-002 6.548e-004 
6.850e-004 4.241e+006 1.064e+011 1.000e+001 2.877e-002 6.556e-004 
6.854e-004 4.258e+006 1.064e+011 1.000e+001 2.709e-002 6.558e-004 
6.858e-004 4.310e+006 1.065e+011 1.000e+001 2.811e-002 6.559e-004 
6.862e-004 4.363e+006 1.065e+011 1.000e+001 2.673e-002 6.559e-004 
6.866e-004 4.401e+006 1.062e+011 1.000e+001 2.598e-002 6.561e-004 
6.870e-004 4.451e+006 1.062e+011 1.000e+001 2.571e-002 6.561e-004 
6.874e-004 4.471e+006 1.063e+011 1.000e+001 2.560e-002 6.564e-004 
6.878e-004 4.500e+006 1.063e+011 1.000e+001 2.493e-002 6.566e-004 
6.882e-004 4.538e+006 1.064e+011 1.000e+001 2.480e-002 6.567e-004 
6.886e-004 4.585e+006 1.064e+011 1.000e+001 2.575e-002 6.568e-004 
6.890e-004 4.631e+006 1.064e+011 1.000e+001 2.513e-002 6.569e-004 
6.894e-004 4.678e+006 1.065e+011 1.000e+001 2.521e-002 6.569e-004 
6.898e-004 4.725e+006 1.065e+011 1.000e+001 2.526e-002 6.570e-004 
6.902e-004 4.773e+006 1.066e+011 1.000e+001 2.492e-002 6.571e-004 
6.906e-004 4.820e+006 1.067e+011 1.000e+001 2.481e-002 6.572e-004 
6.910e-004 4.867e+006 1.067e+011 1.000e+001 2.517e-002 6.572e-004 
6.914e-004 4.914e+006 1.068e+011 1.000e+001 2.470e-002 6.573e-004 
6.918e-004 4.961e+006 1.068e+011 1.000e+001 2.467e-002 6.574e-004 
6.922e-004 5.008e+006 1.069e+011 1.000e+001 2.523e-002 6.575e-004 
6.926e-004 5.056e+006 1.070e+011 1.000e+001 2.405e-002 6.575e-004 
6.930e-004 5.101e+006 1.071e+011 1.000e+001 2.395e-002 6.576e-004 
6.934e-004 5.131e+006 1.072e+011 1.000e+001 2.455e-002 6.578e-004 
6.938e-004 5.155e+006 1.074e+011 1.000e+001 2.413e-002 6.580e-004 
6.942e-004 5.171e+006 1.072e+011 1.000e+001 2.557e-002 6.583e-004 
6.946e-004 5.062e+006 1.072e+011 1.000e+001 2.634e-002 6.595e-004 
6.950e-004 4.927e+006 1.073e+011 1.000e+001 3.153e-002 6.608e-004 
6.954e-004 4.856e+006 1.072e+011 1.000e+001 2.963e-002 6.617e-004 
6.958e-004 4.764e+006 1.069e+011 1.000e+001 2.858e-002 6.627e-004 
6.962e-004 4.628e+006 1.067e+011 1.000e+001 2.630e-002 6.641e-004 
6.966e-004 4.536e+006 1.067e+011 1.000e+001 2.727e-002 6.651e-004 
6.970e-004 4.440e+006 1.066e+011 1.000e+001 2.738e-002 6.662e-004 
6.974e-004 4.379e+006 1.066e+011 1.000e+001 2.823e-002 6.670e-004 
6.978e-004 4.375e+006 1.067e+011 1.000e+001 3.070e-002 6.674e-004 
6.982e-004 4.346e+006 1.067e+011 1.000e+001 3.436e-002 6.680e-004 
6.986e-004 4.274e+006 1.064e+011 1.000e+001 3.031e-002 6.689e-004 
6.990e-004 4.218e+006 1.064e+011 1.000e+001 2.732e-002 6.697e-004 
6.994e-004 4.239e+006 1.063e+011 1.000e+001 2.745e-002 6.700e-004 
6.998e-004 4.288e+006 1.064e+011 1.000e+001 2.770e-002 6.700e-004 
7.002e-004 4.341e+006 1.065e+011 1.000e+001 2.651e-002 6.701e-004 
7.006e-004 4.395e+006 1.065e+011 1.000e+001 2.626e-002 6.701e-004 
7.010e-004 4.430e+006 1.065e+011 1.000e+001 2.697e-002 6.703e-004 
7.014e-004 4.466e+006 1.066e+011 1.000e+001 2.700e-002 6.704e-004 
7.018e-004 4.508e+006 1.062e+011 1.000e+001 2.614e-002 6.705e-004 
7.022e-004 4.539e+006 1.063e+011 1.000e+001 2.551e-002 6.707e-004 
7.026e-004 4.583e+006 1.063e+011 1.000e+001 2.530e-002 6.708e-004 
7.030e-004 4.628e+006 1.064e+011 1.000e+001 2.475e-002 6.709e-004 
7.034e-004 4.674e+006 1.064e+011 1.000e+001 2.459e-002 6.710e-004 
7.038e-004 4.720e+006 1.065e+011 1.000e+001 2.485e-002 6.711e-004 
7.042e-004 4.767e+006 1.065e+011 1.000e+001 2.475e-002 6.711e-004 
7.046e-004 4.813e+006 1.066e+011 1.000e+001 2.457e-002 6.712e-004 
7.050e-004 4.860e+006 1.067e+011 1.000e+001 2.475e-002 6.713e-004 
7.054e-004 4.907e+006 1.067e+011 1.000e+001 2.462e-002 6.714e-004 
7.058e-004 4.954e+006 1.068e+011 1.000e+001 2.477e-002 6.714e-004 
7.062e-004 4.999e+006 1.069e+011 1.000e+001 2.409e-002 6.715e-004 
7.066e-004 5.038e+006 1.070e+011 1.000e+001 2.409e-002 6.717e-004 
7.070e-004 5.070e+006 1.071e+011 1.000e+001 2.380e-002 6.718e-004 
7.074e-004 5.102e+006 1.072e+011 1.000e+001 2.399e-002 6.720e-004 
7.078e-004 5.131e+006 1.074e+011 1.000e+001 2.436e-002 6.722e-004 
7.082e-004 5.152e+006 1.077e+011 1.000e+001 2.517e-002 6.725e-004 
7.086e-004 5.064e+006 1.071e+011 1.000e+001 2.631e-002 6.735e-004 
7.090e-004 4.938e+006 1.073e+011 1.000e+001 2.857e-002 6.747e-004 
7.094e-004 4.852e+006 1.073e+011 1.000e+001 3.089e-002 6.757e-004 
7.098e-004 4.773e+006 1.070e+011 1.000e+001 2.997e-002 6.767e-004 
7.102e-004 4.630e+006 1.068e+011 1.000e+001 2.694e-002 6.781e-004 
7.106e-004 4.530e+006 1.067e+011 1.000e+001 2.807e-002 6.792e-004 
7.110e-004 4.437e+006 1.066e+011 1.000e+001 2.584e-002 6.802e-004 
7.114e-004 4.368e+006 1.065e+011 1.000e+001 2.642e-002 6.811e-004 
7.118e-004 4.355e+006 1.066e+011 1.000e+001 3.040e-002 6.816e-004 
7.122e-004 4.343e+006 1.066e+011 1.000e+001 3.072e-002 6.821e-004 
7.126e-004 4.276e+006 1.064e+011 1.000e+001 3.145e-002 6.829e-004 
7.130e-004 4.216e+006 1.064e+011 1.000e+001 2.838e-002 6.837e-004 
7.134e-004 4.223e+006 1.064e+011 1.000e+001 2.659e-002 6.841e-004 
7.138e-004 4.274e+006 1.064e+011 1.000e+001 2.606e-002 6.841e-004 
7.142e-004 4.327e+006 1.065e+011 1.000e+001 2.632e-002 6.842e-004 
7.146e-004 4.378e+006 1.066e+011 1.000e+001 2.703e-002 6.842e-004 
7.150e-004 4.431e+006 1.066e+011 1.000e+001 2.742e-002 6.842e-004 
7.154e-004 4.484e+006 1.067e+011 1.000e+001 2.713e-002 6.843e-004 
7.158e-004 4.536e+006 1.067e+011 1.000e+001 2.660e-002 6.843e-004 
7.162e-004 4.563e+006 1.067e+011 1.000e+001 2.620e-002 6.845e-004 
7.166e-004 4.595e+006 1.064e+011 1.000e+001 2.664e-002 6.847e-004 
7.170e-004 4.614e+006 1.064e+011 1.000e+001 2.488e-002 6.850e-004 
7.174e-004 4.653e+006 1.065e+011 1.000e+001 2.585e-002 6.851e-004 
7.178e-004 4.700e+006 1.065e+011 1.000e+001 2.569e-002 6.852e-004 
7.182e-004 4.746e+006 1.066e+011 1.000e+001 2.567e-002 6.853e-004 
7.186e-004 4.792e+006 1.066e+011 1.000e+001 2.537e-002 6.854e-004 
7.190e-004 4.839e+006 1.067e+011 1.000e+001 2.542e-002 6.854e-004 
7.194e-004 4.886e+006 1.067e+011 1.000e+001 2.509e-002 6.855e-004 
7.198e-004 4.933e+006 1.068e+011 1.000e+001 2.524e-002 6.856e-004 
7.202e-004 4.980e+006 1.069e+011 1.000e+001 2.497e-002 6.857e-004 
7.206e-004 5.026e+006 1.069e+011 1.000e+001 2.485e-002 6.857e-004 
7.210e-004 5.073e+006 1.070e+011 1.000e+001 2.466e-002 6.858e-004 
7.214e-004 5.111e+006 1.071e+011 1.000e+001 2.437e-002 6.859e-004 
7.218e-004 5.139e+006 1.073e+011 1.000e+001 2.483e-002 6.862e-004 
7.222e-004 5.164e+006 1.075e+011 1.000e+001 2.464e-002 6.864e-004 
7.226e-004 5.185e+006 1.077e+011 1.000e+001 2.501e-002 6.866e-004 
7.230e-004 5.105e+006 1.072e+011 1.000e+001 2.629e-002 6.876e-004 
7.234e-004 4.977e+006 1.074e+011 1.000e+001 2.874e-002 6.889e-004 
7.238e-004 4.888e+006 1.073e+011 1.000e+001 3.166e-002 6.899e-004 
7.242e-004 4.808e+006 1.070e+011 1.000e+001 2.953e-002 6.908e-004 
7.246e-004 4.664e+006 1.068e+011 1.000e+001 2.566e-002 6.922e-004 
7.250e-004 4.562e+006 1.068e+011 1.000e+001 2.723e-002 6.933e-004 
7.254e-004 4.467e+006 1.067e+011 1.000e+001 2.685e-002 6.944e-004 
7.258e-004 4.398e+006 1.066e+011 1.000e+001 2.631e-002 6.953e-004 
7.262e-004 4.384e+006 1.067e+011 1.000e+001 3.110e-002 6.958e-004 
7.266e-004 4.374e+006 1.067e+011 1.000e+001 2.892e-002 6.962e-004 
7.270e-004 4.305e+006 1.065e+011 1.000e+001 3.154e-002 6.971e-004 
7.274e-004 4.241e+006 1.064e+011 1.000e+001 2.784e-002 6.980e-004 
7.278e-004 4.252e+006 1.063e+011 1.000e+001 2.637e-002 6.983e-004 
7.282e-004 4.304e+006 1.063e+011 1.000e+001 2.649e-002 6.983e-004 
7.286e-004 4.343e+006 1.061e+011 1.000e+001 2.562e-002 6.984e-004 
7.290e-004 4.382e+006 1.061e+011 1.000e+001 2.558e-002 6.986e-004 
7.294e-004 4.411e+006 1.061e+011 1.000e+001 2.511e-002 6.988e-004 
7.298e-004 4.451e+006 1.062e+011 1.000e+001 2.524e-002 6.989e-004 
7.302e-004 4.494e+006 1.062e+011 1.000e+001 2.492e-002 6.990e-004 
7.306e-004 4.540e+006 1.063e+011 1.000e+001 2.506e-002 6.991e-004 
7.310e-004 4.585e+006 1.063e+011 1.000e+001 2.495e-002 6.992e-004 
7.314e-004 4.632e+006 1.064e+011 1.000e+001 2.491e-002 6.993e-004 
7.318e-004 4.678e+006 1.064e+011 1.000e+001 2.451e-002 6.993e-004 
7.322e-004 4.725e+006 1.065e+011 1.000e+001 2.452e-002 6.994e-004 
7.326e-004 4.772e+006 1.066e+011 1.000e+001 2.444e-002 6.995e-004 
7.330e-004 4.820e+006 1.066e+011 1.000e+001 2.432e-002 6.996e-004 
7.334e-004 4.867e+006 1.067e+011 1.000e+001 2.444e-002 6.996e-004 
7.338e-004 4.914e+006 1.067e+011 1.000e+001 2.426e-002 6.997e-004 
7.342e-004 4.961e+006 1.068e+011 1.000e+001 2.437e-002 6.998e-004 
7.346e-004 5.007e+006 1.069e+011 1.000e+001 2.414e-002 6.999e-004 
7.350e-004 5.053e+006 1.070e+011 1.000e+001 2.413e-002 6.999e-004 
7.354e-004 5.099e+006 1.071e+011 1.000e+001 2.417e-002 7.000e-004 
7.358e-004 5.145e+006 1.071e+011 1.000e+001 2.404e-002 7.001e-004 
7.362e-004 5.187e+006 1.072e+011 1.000e+001 2.411e-002 7.002e-004 
7.366e-004 5.210e+006 1.074e+011 1.000e+001 2.385e-002 7.005e-004 
7.370e-004 5.225e+006 1.077e+011 1.000e+001 2.542e-002 7.008e-004 
7.374e-004 5.141e+006 1.072e+011 1.000e+001 2.565e-002 7.017e-004 
7.378e-004 5.005e+006 1.074e+011 1.000e+001 3.168e-002 7.031e-004 
7.382e-004 4.917e+006 1.073e+011 1.000e+001 3.227e-002 7.041e-004 
7.386e-004 4.832e+006 1.070e+011 1.000e+001 2.738e-002 7.051e-004 
7.390e-004 4.685e+006 1.068e+011 1.000e+001 2.589e-002 7.065e-004 
7.394e-004 4.585e+006 1.068e+011 1.000e+001 2.706e-002 7.076e-004 
7.398e-004 4.488e+006 1.067e+011 1.000e+001 2.619e-002 7.086e-004 
7.402e-004 4.424e+006 1.066e+011 1.000e+001 2.570e-002 7.095e-004 
7.406e-004 4.418e+006 1.067e+011 1.000e+001 2.903e-002 7.099e-004 
7.410e-004 4.389e+006 1.067e+011 1.000e+001 3.273e-002 7.105e-004 
7.414e-004 4.317e+006 1.065e+011 1.000e+001 3.207e-002 7.114e-004 
7.418e-004 4.260e+006 1.065e+011 1.000e+001 3.034e-002 7.122e-004 
7.422e-004 4.266e+006 1.063e+011 1.000e+001 2.724e-002 7.126e-004 
7.426e-004 4.321e+006 1.062e+011 1.000e+001 2.623e-002 7.126e-004 
7.430e-004 4.345e+006 1.062e+011 1.000e+001 2.570e-002 7.128e-004 
7.434e-004 4.376e+006 1.062e+011 1.000e+001 2.560e-002 7.130e-004 
7.438e-004 4.414e+006 1.063e+011 1.000e+001 2.473e-002 7.132e-004 
7.442e-004 4.417e+006 1.062e+011 1.000e+001 2.594e-002 7.135e-004 
7.446e-004 4.385e+006 1.063e+011 1.000e+001 2.627e-002 7.142e-004 
7.450e-004 4.314e+006 1.063e+011 1.000e+001 2.591e-002 7.150e-004 
7.454e-004 4.223e+006 1.064e+011 1.000e+001 2.673e-002 7.161e-004 
7.458e-004 4.132e+006 1.066e+011 1.000e+001 3.234e-002 7.171e-004 
7.462e-004 4.090e+006 1.063e+011 1.000e+001 3.120e-002 7.178e-004 
7.466e-004 4.013e+006 1.061e+011 1.000e+001 2.879e-002 7.187e-004 
7.470e-004 3.906e+006 1.058e+011 1.000e+001 2.600e-002 7.199e-004 
7.474e-004 3.834e+006 1.058e+011 1.000e+001 2.564e-002 7.208e-004 
7.478e-004 3.764e+006 1.058e+011 1.000e+001 2.519e-002 7.216e-004 
7.482e-004 3.706e+006 1.058e+011 1.000e+001 2.539e-002 7.225e-004 
7.486e-004 3.679e+006 1.059e+011 1.000e+001 3.066e-002 7.230e-004 
7.490e-004 3.708e+006 1.061e+011 1.000e+001 3.156e-002 7.232e-004 
7.494e-004 3.683e+006 1.061e+011 1.000e+001 3.468e-002 7.238e-004 
7.498e-004 3.636e+006 1.060e+011 1.000e+001 3.497e-002 7.245e-004 
7.502e-004 3.588e+006 1.058e+011 1.000e+001 3.397e-002 7.253e-004 
7.506e-004 3.561e+006 1.056e+011 1.000e+001 2.895e-002 7.259e-004 
7.510e-004 3.598e+006 1.055e+011 1.000e+001 2.507e-002 7.260e-004 
7.514e-004 3.646e+006 1.055e+011 1.000e+001 2.508e-002 7.261e-004 
7.518e-004 3.688e+006 1.055e+011 1.000e+001 2.537e-002 7.262e-004 
7.522e-004 3.718e+006 1.056e+011 1.000e+001 2.506e-002 7.264e-004 
7.526e-004 3.760e+006 1.056e+011 1.000e+001 2.504e-002 7.265e-004 
7.530e-004 3.808e+006 1.057e+011 1.000e+001 2.511e-002 7.265e-004 
7.534e-004 3.857e+006 1.057e+011 1.000e+001 2.487e-002 7.266e-004 
7.538e-004 3.906e+006 1.057e+011 1.000e+001 2.486e-002 7.267e-004 
7.542e-004 3.955e+006 1.058e+011 1.000e+001 2.485e-002 7.267e-004 
7.546e-004 4.005e+006 1.058e+011 1.000e+001 2.486e-002 7.268e-004 
7.550e-004 4.054e+006 1.059e+011 1.000e+001 2.482e-002 7.268e-004 
7.554e-004 4.104e+006 1.059e+011 1.000e+001 2.465e-002 7.269e-004 
7.558e-004 4.153e+006 1.059e+011 1.000e+001 2.496e-002 7.270e-004 
7.562e-004 4.203e+006 1.060e+011 1.000e+001 2.480e-002 7.270e-004 
7.566e-004 4.253e+006 1.060e+011 1.000e+001 2.496e-002 7.271e-004 
7.570e-004 4.302e+006 1.061e+011 1.000e+001 2.469e-002 7.271e-004 
7.574e-004 4.351e+006 1.061e+011 1.000e+001 2.488e-002 7.272e-004 
7.578e-004 4.399e+006 1.062e+011 1.000e+001 2.450e-002 7.273e-004 
7.582e-004 4.448e+006 1.062e+011 1.000e+001 2.457e-002 7.273e-004 
7.586e-004 4.497e+006 1.063e+011 1.000e+001 2.466e-002 7.274e-004 
7.590e-004 4.545e+006 1.063e+011 1.000e+001 2.448e-002 7.274e-004 
7.594e-004 4.593e+006 1.064e+011 1.000e+001 2.440e-002 7.275e-004 
7.598e-004 4.641e+006 1.064e+011 1.000e+001 2.462e-002 7.276e-004 
7.602e-004 4.689e+006 1.065e+011 1.000e+001 2.435e-002 7.277e-004 
7.606e-004 4.737e+006 1.066e+011 1.000e+001 2.436e-002 7.277e-004 
7.610e-004 4.785e+006 1.066e+011 1.000e+001 2.433e-002 7.278e-004 
7.614e-004 4.833e+006 1.067e+011 1.000e+001 2.430e-002 7.279e-004 
7.618e-004 4.880e+006 1.067e+011 1.000e+001 2.425e-002 7.279e-004 
7.622e-004 4.928e+006 1.068e+011 1.000e+001 2.416e-002 7.280e-004 
7.626e-004 4.975e+006 1.069e+011 1.000e+001 2.407e-002 7.281e-004 
7.630e-004 5.022e+006 1.070e+011 1.000e+001 2.465e-002 7.281e-004 
7.634e-004 5.063e+006 1.070e+011 1.000e+001 2.412e-002 7.283e-004 
7.638e-004 5.092e+006 1.072e+011 1.000e+001 2.383e-002 7.285e-004 
7.642e-004 5.120e+006 1.074e+011 1.000e+001 2.373e-002 7.287e-004 
7.646e-004 5.144e+006 1.076e+011 1.000e+001 2.434e-002 7.289e-004 
7.650e-004 5.086e+006 1.071e+011 1.000e+001 2.543e-002 7.297e-004 
7.654e-004 4.957e+006 1.072e+011 1.000e+001 2.731e-002 7.310e-004 
7.658e-004 4.853e+006 1.074e+011 1.000e+001 3.265e-002 7.321e-004 
7.662e-004 4.783e+006 1.070e+011 1.000e+001 2.837e-002 7.330e-004 
7.666e-004 4.642e+006 1.068e+011 1.000e+001 2.677e-002 7.344e-004 
7.670e-004 4.532e+006 1.067e+011 1.000e+001 2.735e-002 7.355e-004 
7.674e-004 4.447e+006 1.066e+011 1.000e+001 2.687e-002 7.365e-004 
7.678e-004 4.369e+006 1.065e+011 1.000e+001 2.658e-002 7.375e-004 
7.682e-004 4.341e+006 1.066e+011 1.000e+001 3.114e-002 7.381e-004 
7.686e-004 4.337e+006 1.067e+011 1.000e+001 3.179e-002 7.385e-004 
7.690e-004 4.269e+006 1.065e+011 1.000e+001 3.167e-002 7.393e-004 
7.694e-004 4.193e+006 1.063e+011 1.000e+001 2.985e-002 7.403e-004 
7.698e-004 4.183e+006 1.060e+011 1.000e+001 2.609e-002 7.407e-004 
7.702e-004 4.237e+006 1.060e+011 1.000e+001 2.537e-002 7.408e-004 
7.706e-004 4.284e+006 1.060e+011 1.000e+001 2.561e-002 7.408e-004 
7.710e-004 4.310e+006 1.061e+011 1.000e+001 2.496e-002 7.411e-004 
7.714e-004 4.350e+006 1.061e+011 1.000e+001 2.488e-002 7.412e-004 
7.718e-004 4.394e+006 1.061e+011 1.000e+001 2.482e-002 7.413e-004 
7.722e-004 4.439e+006 1.062e+011 1.000e+001 2.460e-002 7.414e-004 
7.726e-004 4.485e+006 1.062e+011 1.000e+001 2.453e-002 7.415e-004 
7.730e-004 4.531e+006 1.063e+011 1.000e+001 2.421e-002 7.415e-004 
7.734e-004 4.579e+006 1.063e+011 1.000e+001 2.429e-002 7.416e-004 
7.738e-004 4.626e+006 1.064e+011 1.000e+001 2.429e-002 7.417e-004 
7.742e-004 4.674e+006 1.065e+011 1.000e+001 2.416e-002 7.418e-004 
7.746e-004 4.721e+006 1.065e+011 1.000e+001 2.406e-002 7.418e-004 
7.750e-004 4.769e+006 1.066e+011 1.000e+001 2.429e-002 7.419e-004 
7.754e-004 4.816e+006 1.066e+011 1.000e+001 2.405e-002 7.420e-004 
7.758e-004 4.864e+006 1.067e+011 1.000e+001 2.400e-002 7.420e-004 
7.762e-004 4.912e+006 1.068e+011 1.000e+001 2.398e-002 7.421e-004 
7.766e-004 4.959e+006 1.068e+011 1.000e+001 2.391e-002 7.422e-004 
7.770e-004 5.005e+006 1.069e+011 1.000e+001 2.399e-002 7.423e-004 
7.774e-004 5.048e+006 1.070e+011 1.000e+001 2.389e-002 7.424e-004 
7.778e-004 5.079e+006 1.071e+011 1.000e+001 2.377e-002 7.426e-004 
7.782e-004 5.107e+006 1.073e+011 1.000e+001 2.390e-002 7.428e-004 
7.786e-004 5.132e+006 1.075e+011 1.000e+001 2.397e-002 7.430e-004 
7.790e-004 5.070e+006 1.071e+011 1.000e+001 2.597e-002 7.438e-004 
7.794e-004 4.945e+006 1.072e+011 1.000e+001 2.651e-002 7.451e-004 
7.798e-004 4.840e+006 1.073e+011 1.000e+001 3.044e-002 7.462e-004 
7.802e-004 4.773e+006 1.070e+011 1.000e+001 3.007e-002 7.471e-004 
7.806e-004 4.645e+006 1.068e+011 1.000e+001 2.705e-002 7.484e-004 
7.810e-004 4.530e+006 1.067e+011 1.000e+001 2.738e-002 7.495e-004 
7.814e-004 4.449e+006 1.066e+011 1.000e+001 2.669e-002 7.505e-004 
7.818e-004 4.364e+006 1.065e+011 1.000e+001 2.755e-002 7.515e-004 
7.822e-004 4.331e+006 1.066e+011 1.000e+001 3.030e-002 7.521e-004 
7.826e-004 4.346e+006 1.067e+011 1.000e+001 3.210e-002 7.524e-004 
7.830e-004 4.281e+006 1.065e+011 1.000e+001 3.206e-002 7.533e-004 
7.834e-004 4.206e+006 1.064e+011 1.000e+001 3.338e-002 7.542e-004 
7.838e-004 4.169e+006 1.061e+011 1.000e+001 2.862e-002 7.548e-004 
7.842e-004 4.218e+006 1.060e+011 1.000e+001 2.624e-002 7.549e-004 
7.846e-004 4.275e+006 1.060e+011 1.000e+001 2.591e-002 7.549e-004 
7.850e-004 4.326e+006 1.061e+011 1.000e+001 2.560e-002 7.550e-004 
7.854e-004 4.350e+006 1.061e+011 1.000e+001 2.544e-002 7.552e-004 
7.858e-004 4.385e+006 1.061e+011 1.000e+001 2.519e-002 7.553e-004 
7.862e-004 4.426e+006 1.062e+011 1.000e+001 2.538e-002 7.555e-004 
7.866e-004 4.470e+006 1.062e+011 1.000e+001 2.522e-002 7.556e-004 
7.870e-004 4.515e+006 1.063e+011 1.000e+001 2.522e-002 7.556e-004 
7.874e-004 4.561e+006 1.063e+011 1.000e+001 2.543e-002 7.557e-004 
7.878e-004 4.608e+006 1.064e+011 1.000e+001 2.446e-002 7.558e-004 
7.882e-004 4.654e+006 1.065e+011 1.000e+001 2.468e-002 7.559e-004 
7.886e-004 4.702e+006 1.065e+011 1.000e+001 2.432e-002 7.560e-004 
7.890e-004 4.750e+006 1.066e+011 1.000e+001 2.464e-002 7.560e-004 
7.894e-004 4.798e+006 1.066e+011 1.000e+001 2.469e-002 7.561e-004 
7.898e-004 4.846e+006 1.067e+011 1.000e+001 2.452e-002 7.562e-004 
7.902e-004 4.893e+006 1.068e+011 1.000e+001 2.485e-002 7.562e-004 
7.906e-004 4.941e+006 1.069e+011 1.000e+001 2.455e-002 7.563e-004 
7.910e-004 4.989e+006 1.069e+011 1.000e+001 2.469e-002 7.564e-004 
7.914e-004 5.036e+006 1.070e+011 1.000e+001 2.441e-002 7.564e-004 
7.918e-004 5.082e+006 1.071e+011 1.000e+001 2.438e-002 7.565e-004 
7.922e-004 5.113e+006 1.072e+011 1.000e+001 2.427e-002 7.567e-004 
7.926e-004 5.140e+006 1.074e+011 1.000e+001 2.464e-002 7.569e-004 
7.930e-004 5.164e+006 1.076e+011 1.000e+001 2.500e-002 7.572e-004 
7.934e-004 5.177e+006 1.072e+011 1.000e+001 2.540e-002 7.575e-004 
7.938e-004 5.057e+006 1.072e+011 1.000e+001 2.661e-002 7.587e-004 
7.942e-004 4.926e+006 1.074e+011 1.000e+001 3.333e-002 7.600e-004 
7.946e-004 4.861e+006 1.072e+011 1.000e+001 2.996e-002 7.608e-004 
7.950e-004 4.753e+006 1.069e+011 1.000e+001 2.761e-002 7.620e-004 
7.954e-004 4.615e+006 1.068e+011 1.000e+001 2.671e-002 7.634e-004 
7.958e-004 4.524e+006 1.067e+011 1.000e+001 2.625e-002 7.644e-004 
7.962e-004 4.427e+006 1.067e+011 1.000e+001 2.596e-002 7.655e-004 
7.966e-004 4.376e+006 1.066e+011 1.000e+001 3.154e-002 7.662e-004 
7.970e-004 4.391e+006 1.068e+011 1.000e+001 2.965e-002 7.665e-004 
7.974e-004 4.330e+006 1.066e+011 1.000e+001 3.244e-002 7.673e-004 
7.978e-004 4.257e+006 1.064e+011 1.000e+001 2.983e-002 7.682e-004 
7.982e-004 4.225e+006 1.063e+011 1.000e+001 2.804e-002 7.688e-004 
7.986e-004 4.267e+006 1.063e+011 1.000e+001 2.753e-002 7.690e-004 
7.990e-004 4.319e+006 1.065e+011 1.000e+001 2.709e-002 7.690e-004 
7.994e-004 4.360e+006 1.061e+011 1.000e+001 2.633e-002 7.691e-004 
7.998e-004 4.405e+006 1.061e+011 1.000e+001 2.641e-002 7.692e-004 
8.002e-004 4.428e+006 1.062e+011 1.000e+001 2.555e-002 7.694e-004 
8.006e-004 4.465e+006 1.062e+011 1.000e+001 2.584e-002 7.696e-004 
8.010e-004 4.509e+006 1.063e+011 1.000e+001 2.578e-002 7.697e-004 
8.014e-004 4.554e+006 1.063e+011 1.000e+001 2.532e-002 7.698e-004 
8.018e-004 4.600e+006 1.064e+011 1.000e+001 2.550e-002 7.699e-004 
8.022e-004 4.647e+006 1.065e+011 1.000e+001 2.558e-002 7.699e-004 
8.026e-004 4.694e+006 1.065e+011 1.000e+001 2.538e-002 7.700e-004 
8.030e-004 4.741e+006 1.066e+011 1.000e+001 2.543e-002 7.701e-004 
8.034e-004 4.788e+006 1.066e+011 1.000e+001 2.546e-002 7.702e-004 
8.038e-004 4.835e+006 1.067e+011 1.000e+001 2.526e-002 7.702e-004 
8.042e-004 4.883e+006 1.068e+011 1.000e+001 2.541e-002 7.703e-004 
8.046e-004 4.930e+006 1.068e+011 1.000e+001 2.531e-002 7.704e-004 
8.050e-004 4.977e+006 1.069e+011 1.000e+001 2.536e-002 7.704e-004 
8.054e-004 5.024e+006 1.070e+011 1.000e+001 2.534e-002 7.705e-004 
8.058e-004 5.070e+006 1.070e+011 1.000e+001 2.518e-002 7.706e-004 
8.062e-004 5.116e+006 1.071e+011 1.000e+001 2.526e-002 7.707e-004 
8.066e-004 5.161e+006 1.072e+011 1.000e+001 2.502e-002 7.708e-004 
8.070e-004 5.205e+006 1.073e+011 1.000e+001 2.447e-002 7.709e-004 
8.074e-004 5.248e+006 1.074e+011 1.000e+001 2.461e-002 7.710e-004 
8.078e-004 5.291e+006 1.076e+011 1.000e+001 2.522e-002 7.711e-004 
8.082e-004 5.310e+006 1.078e+011 1.000e+001 2.548e-002 7.713e-004 
8.086e-004 5.270e+006 1.073e+011 1.000e+001 2.670e-002 7.720e-004 
8.090e-004 5.136e+006 1.074e+011 1.000e+001 2.787e-002 7.733e-004 
8.094e-004 5.024e+006 1.076e+011 1.000e+001 3.275e-002 7.745e-004 
8.098e-004 4.955e+006 1.073e+011 1.000e+001 2.933e-002 7.754e-004 
8.102e-004 4.820e+006 1.070e+011 1.000e+001 2.762e-002 7.767e-004 
8.106e-004 4.698e+006 1.069e+011 1.000e+001 2.724e-002 7.780e-004 
8.110e-004 4.611e+006 1.069e+011 1.000e+001 2.668e-002 7.790e-004 
8.114e-004 4.528e+006 1.067e+011 1.000e+001 2.705e-002 7.799e-004 
8.118e-004 4.497e+006 1.068e+011 1.000e+001 3.338e-002 7.806e-004 
8.122e-004 4.496e+006 1.069e+011 1.000e+001 3.267e-002 7.810e-004 
8.126e-004 4.426e+006 1.067e+011 1.000e+001 3.318e-002 7.819e-004 
8.130e-004 4.356e+006 1.065e+011 1.000e+001 2.978e-002 7.827e-004 
8.134e-004 4.353e+006 1.064e+011 1.000e+001 2.618e-002 7.832e-004 
8.138e-004 4.385e+006 1.062e+011 1.000e+001 2.531e-002 7.833e-004 
8.142e-004 4.419e+006 1.062e+011 1.000e+001 2.578e-002 7.835e-004 
8.146e-004 4.453e+006 1.062e+011 1.000e+001 2.501e-002 7.837e-004 
8.150e-004 4.495e+006 1.063e+011 1.000e+001 2.526e-002 7.838e-004 
8.154e-004 4.540e+006 1.063e+011 1.000e+001 2.517e-002 7.839e-004 
8.158e-004 4.585e+006 1.064e+011 1.000e+001 2.483e-002 7.839e-004 
8.162e-004 4.632e+006 1.064e+011 1.000e+001 2.501e-002 7.840e-004 
8.166e-004 4.678e+006 1.065e+011 1.000e+001 2.516e-002 7.841e-004 
8.170e-004 4.725e+006 1.065e+011 1.000e+001 2.500e-002 7.842e-004 
8.174e-004 4.771e+006 1.066e+011 1.000e+001 2.508e-002 7.843e-004 
8.178e-004 4.818e+006 1.067e+011 1.000e+001 2.505e-002 7.843e-004 
8.182e-004 4.865e+006 1.067e+011 1.000e+001 2.474e-002 7.844e-004 
8.186e-004 4.912e+006 1.068e+011 1.000e+001 2.461e-002 7.845e-004 
8.190e-004 4.959e+006 1.069e+011 1.000e+001 2.505e-002 7.846e-004 
8.194e-004 5.005e+006 1.070e+011 1.000e+001 2.468e-002 7.846e-004 
8.198e-004 5.051e+006 1.070e+011 1.000e+001 2.466e-002 7.847e-004 
8.202e-004 5.091e+006 1.071e+011 1.000e+001 2.499e-002 7.849e-004 
8.206e-004 5.118e+006 1.073e+011 1.000e+001 2.494e-002 7.851e-004 
8.210e-004 5.145e+006 1.075e+011 1.000e+001 2.553e-002 7.853e-004 
8.214e-004 5.170e+006 1.077e+011 1.000e+001 2.536e-002 7.855e-004 
8.218e-004 5.137e+006 1.072e+011 1.000e+001 2.647e-002 7.861e-004 
8.222e-004 5.007e+006 1.073e+011 1.000e+001 2.790e-002 7.874e-004 
8.226e-004 4.896e+006 1.074e+011 1.000e+001 3.135e-002 7.886e-004 
8.230e-004 4.831e+006 1.071e+011 1.000e+001 3.178e-002 7.894e-004 
8.234e-004 4.694e+006 1.069e+011 1.000e+001 2.940e-002 7.908e-004 
8.238e-004 4.575e+006 1.068e+011 1.000e+001 2.746e-002 7.920e-004 
8.242e-004 4.485e+006 1.067e+011 1.000e+001 2.676e-002 7.930e-004 
8.246e-004 4.405e+006 1.066e+011 1.000e+001 2.641e-002 7.940e-004 
8.250e-004 4.375e+006 1.067e+011 1.000e+001 3.147e-002 7.946e-004 
8.254e-004 4.371e+006 1.068e+011 1.000e+001 3.444e-002 7.950e-004 
8.258e-004 4.302e+006 1.065e+011 1.000e+001 3.287e-002 7.959e-004 
8.262e-004 4.225e+006 1.064e+011 1.000e+001 3.002e-002 7.968e-004 
8.266e-004 4.215e+006 1.061e+011 1.000e+001 2.658e-002 7.973e-004 
8.270e-004 4.271e+006 1.061e+011 1.000e+001 2.615e-002 7.973e-004 
8.274e-004 4.325e+006 1.061e+011 1.000e+001 2.600e-002 7.973e-004 
8.278e-004 4.365e+006 1.061e+011 1.000e+001 2.628e-002 7.975e-004 
8.282e-004 4.392e+006 1.061e+011 1.000e+001 2.575e-002 7.977e-004 
8.286e-004 4.431e+006 1.062e+011 1.000e+001 2.551e-002 7.978e-004 
8.290e-004 4.474e+006 1.062e+011 1.000e+001 2.524e-002 7.979e-004 
8.294e-004 4.518e+006 1.063e+011 1.000e+001 2.546e-002 7.980e-004 
8.298e-004 4.563e+006 1.064e+011 1.000e+001 2.544e-002 7.981e-004 
8.302e-004 4.609e+006 1.064e+011 1.000e+001 2.531e-002 7.982e-004 
8.306e-004 4.656e+006 1.065e+011 1.000e+001 2.527e-002 7.983e-004 
8.310e-004 4.703e+006 1.065e+011 1.000e+001 2.527e-002 7.983e-004 
8.314e-004 4.750e+006 1.066e+011 1.000e+001 2.527e-002 7.984e-004 
8.318e-004 4.797e+006 1.067e+011 1.000e+001 2.529e-002 7.985e-004 
8.322e-004 4.845e+006 1.067e+011 1.000e+001 2.525e-002 7.986e-004 
8.326e-004 4.893e+006 1.068e+011 1.000e+001 2.537e-002 7.986e-004 
8.330e-004 4.940e+006 1.069e+011 1.000e+001 2.526e-002 7.987e-004 
8.334e-004 4.988e+006 1.069e+011 1.000e+001 2.509e-002 7.988e-004 
8.338e-004 5.035e+006 1.070e+011 1.000e+001 2.501e-002 7.988e-004 
8.342e-004 5.081e+006 1.071e+011 1.000e+001 2.502e-002 7.989e-004 
8.346e-004 5.127e+006 1.072e+011 1.000e+001 2.542e-002 7.990e-004 
8.350e-004 5.166e+006 1.073e+011 1.000e+001 2.523e-002 7.991e-004 
8.354e-004 5.188e+006 1.075e+011 1.000e+001 2.521e-002 7.994e-004 
8.358e-004 5.208e+006 1.077e+011 1.000e+001 2.534e-002 7.996e-004 
8.362e-004 5.160e+006 1.072e+011 1.000e+001 2.663e-002 8.004e-004 
8.366e-004 5.030e+006 1.073e+011 1.000e+001 2.749e-002 8.017e-004 
8.370e-004 4.923e+006 1.074e+011 1.000e+001 3.148e-002 8.028e-004 
8.374e-004 4.851e+006 1.071e+011 1.000e+001 3.135e-002 8.037e-004 
8.378e-004 4.708e+006 1.069e+011 1.000e+001 2.778e-002 8.051e-004 
8.382e-004 4.597e+006 1.068e+011 1.000e+001 2.819e-002 8.063e-004 
8.386e-004 4.505e+006 1.067e+011 1.000e+001 2.739e-002 8.073e-004 
8.390e-004 4.430e+006 1.066e+011 1.000e+001 2.702e-002 8.082e-004 
8.394e-004 4.406e+006 1.068e+011 1.000e+001 3.010e-002 8.088e-004 
8.398e-004 4.397e+006 1.068e+011 1.000e+001 3.143e-002 8.092e-004 
8.402e-004 4.325e+006 1.065e+011 1.000e+001 3.333e-002 8.101e-004 
8.406e-004 4.248e+006 1.064e+011 1.000e+001 2.921e-002 8.111e-004 
8.410e-004 4.244e+006 1.062e+011 1.000e+001 2.786e-002 8.115e-004 
8.414e-004 4.296e+006 1.061e+011 1.000e+001 2.687e-002 8.115e-004 
8.418e-004 4.328e+006 1.061e+011 1.000e+001 2.610e-002 8.117e-004 
8.422e-004 4.366e+006 1.061e+011 1.000e+001 2.603e-002 8.119e-004 
8.426e-004 4.409e+006 1.062e+011 1.000e+001 2.592e-002 8.120e-004 
8.430e-004 4.455e+006 1.062e+011 1.000e+001 2.606e-002 8.120e-004 
8.434e-004 4.501e+006 1.063e+011 1.000e+001 2.601e-002 8.121e-004 
8.438e-004 4.548e+006 1.063e+011 1.000e+001 2.548e-002 8.122e-004 
8.442e-004 4.595e+006 1.064e+011 1.000e+001 2.524e-002 8.123e-004 
8.446e-004 4.642e+006 1.065e+011 1.000e+001 2.508e-002 8.123e-004 
8.450e-004 4.690e+006 1.065e+011 1.000e+001 2.511e-002 8.124e-004 
8.454e-004 4.737e+006 1.066e+011 1.000e+001 2.491e-002 8.125e-004 
8.458e-004 4.784e+006 1.066e+011 1.000e+001 2.469e-002 8.126e-004 
8.462e-004 4.831e+006 1.067e+011 1.000e+001 2.499e-002 8.126e-004 
8.466e-004 4.878e+006 1.068e+011 1.000e+001 2.484e-002 8.127e-004 
8.470e-004 4.925e+006 1.068e+011 1.000e+001 2.481e-002 8.128e-004 
8.474e-004 4.972e+006 1.069e+011 1.000e+001 2.461e-002 8.129e-004 
8.478e-004 5.019e+006 1.070e+011 1.000e+001 2.473e-002 8.129e-004 
8.482e-004 5.065e+006 1.070e+011 1.000e+001 2.476e-002 8.130e-004 
8.486e-004 5.098e+006 1.072e+011 1.000e+001 2.437e-002 8.132e-004 
8.490e-004 5.124e+006 1.073e+011 1.000e+001 2.447e-002 8.134e-004 
8.494e-004 5.149e+006 1.075e+011 1.000e+001 2.460e-002 8.136e-004 
8.498e-004 5.167e+006 1.076e+011 1.000e+001 2.674e-002 8.139e-004 
8.502e-004 5.052e+006 1.072e+011 1.000e+001 2.625e-002 8.151e-004 
8.506e-004 4.918e+006 1.074e+011 1.000e+001 3.207e-002 8.164e-004 
8.510e-004 4.853e+006 1.073e+011 1.000e+001 3.080e-002 8.173e-004 
8.514e-004 4.755e+006 1.069e+011 1.000e+001 2.877e-002 8.184e-004 
8.518e-004 4.617e+006 1.068e+011 1.000e+001 2.734e-002 8.197e-004 
8.522e-004 4.522e+006 1.067e+011 1.000e+001 2.679e-002 8.208e-004 
8.526e-004 4.424e+006 1.067e+011 1.000e+001 2.838e-002 8.219e-004 
8.530e-004 4.367e+006 1.066e+011 1.000e+001 3.025e-002 8.227e-004 
8.534e-004 4.377e+006 1.067e+011 1.000e+001 3.088e-002 8.230e-004 
8.538e-004 4.339e+006 1.067e+011 1.000e+001 3.379e-002 8.236e-004 
8.542e-004 4.259e+006 1.064e+011 1.000e+001 3.064e-002 8.246e-004 
8.546e-004 4.191e+006 1.062e+011 1.000e+001 2.931e-002 8.255e-004 
8.550e-004 4.229e+006 1.060e+011 1.000e+001 2.658e-002 8.256e-004 
8.554e-004 4.266e+006 1.060e+011 1.000e+001 2.623e-002 8.257e-004 
8.558e-004 4.302e+006 1.061e+011 1.000e+001 2.624e-002 8.259e-004 
8.562e-004 4.344e+006 1.061e+011 1.000e+001 2.625e-002 8.260e-004 
8.566e-004 4.389e+006 1.061e+011 1.000e+001 2.596e-002 8.261e-004 
8.570e-004 4.436e+006 1.062e+011 1.000e+001 2.587e-002 8.262e-004 
8.574e-004 4.482e+006 1.062e+011 1.000e+001 2.608e-002 8.262e-004 
8.578e-004 4.530e+006 1.063e+011 1.000e+001 2.589e-002 8.263e-004 
8.582e-004 4.577e+006 1.063e+011 1.000e+001 2.565e-002 8.264e-004 
8.586e-004 4.625e+006 1.064e+011 1.000e+001 2.588e-002 8.265e-004 
8.590e-004 4.672e+006 1.065e+011 1.000e+001 2.585e-002 8.265e-004 
8.594e-004 4.720e+006 1.065e+011 1.000e+001 2.574e-002 8.266e-004 
8.598e-004 4.767e+006 1.066e+011 1.000e+001 2.555e-002 8.267e-004 
8.602e-004 4.815e+006 1.066e+011 1.000e+001 2.566e-002 8.267e-004 
8.606e-004 4.862e+006 1.067e+011 1.000e+001 2.561e-002 8.268e-004 
8.610e-004 4.909e+006 1.068e+011 1.000e+001 2.506e-002 8.269e-004 
8.614e-004 4.956e+006 1.069e+011 1.000e+001 2.508e-002 8.270e-004 
8.618e-004 5.003e+006 1.069e+011 1.000e+001 2.534e-002 8.270e-004 
8.622e-004 5.049e+006 1.070e+011 1.000e+001 2.510e-002 8.271e-004 
8.626e-004 5.091e+006 1.071e+011 1.000e+001 2.514e-002 8.272e-004 
8.630e-004 5.119e+006 1.072e+011 1.000e+001 2.460e-002 8.274e-004 
8.634e-004 5.145e+006 1.074e+011 1.000e+001 2.447e-002 8.277e-004 
8.638e-004 5.164e+006 1.077e+011 1.000e+001 2.623e-002 8.279e-004 
8.642e-004 5.134e+006 1.071e+011 1.000e+001 2.669e-002 8.285e-004 
8.646e-004 5.008e+006 1.073e+011 1.000e+001 2.759e-002 8.298e-004 
8.650e-004 4.897e+006 1.074e+011 1.000e+001 3.469e-002 8.310e-004 
8.654e-004 4.829e+006 1.071e+011 1.000e+001 3.060e-002 8.318e-004 
8.658e-004 4.691e+006 1.069e+011 1.000e+001 2.847e-002 8.332e-004 
8.662e-004 4.571e+006 1.068e+011 1.000e+001 2.727e-002 8.344e-004 
8.666e-004 4.481e+006 1.067e+011 1.000e+001 2.629e-002 8.355e-004 
8.670e-004 4.397e+006 1.066e+011 1.000e+001 2.637e-002 8.364e-004 
8.674e-004 4.370e+006 1.066e+011 1.000e+001 3.042e-002 8.370e-004 
8.678e-004 4.367e+006 1.067e+011 1.000e+001 3.182e-002 8.374e-004 
8.682e-004 4.300e+006 1.065e+011 1.000e+001 3.257e-002 8.383e-004 
8.686e-004 4.231e+006 1.064e+011 1.000e+001 2.891e-002 8.392e-004 
8.690e-004 4.229e+006 1.063e+011 1.000e+001 2.646e-002 8.396e-004 
8.694e-004 4.260e+006 1.061e+011 1.000e+001 2.517e-002 8.398e-004 
8.698e-004 4.296e+006 1.061e+011 1.000e+001 2.513e-002 8.399e-004 
8.702e-004 4.323e+006 1.061e+011 1.000e+001 2.494e-002 8.401e-004 
8.706e-004 4.362e+006 1.061e+011 1.000e+001 2.432e-002 8.403e-004 
8.710e-004 4.406e+006 1.061e+011 1.000e+001 2.517e-002 8.404e-004 
8.714e-004 4.455e+006 1.062e+011 1.000e+001 2.501e-002 8.404e-004 
8.718e-004 4.502e+006 1.062e+011 1.000e+001 2.505e-002 8.405e-004 
8.722e-004 4.550e+006 1.063e+011 1.000e+001 2.493e-002 8.406e-004 
8.726e-004 4.597e+006 1.063e+011 1.000e+001 2.468e-002 8.406e-004 
8.730e-004 4.645e+006 1.064e+011 1.000e+001 2.468e-002 8.407e-004 
8.734e-004 4.693e+006 1.064e+011 1.000e+001 2.464e-002 8.408e-004 
8.738e-004 4.741e+006 1.065e+011 1.000e+001 2.498e-002 8.409e-004 
8.742e-004 4.788e+006 1.066e+011 1.000e+001 2.444e-002 8.409e-004 
8.746e-004 4.836e+006 1.066e+011 1.000e+001 2.465e-002 8.410e-004 
8.750e-004 4.884e+006 1.067e+011 1.000e+001 2.446e-002 8.411e-004 
8.754e-004 4.932e+006 1.068e+011 1.000e+001 2.451e-002 8.411e-004 
8.758e-004 4.979e+006 1.068e+011 1.000e+001 2.412e-002 8.412e-004 
8.762e-004 5.026e+006 1.069e+011 1.000e+001 2.395e-002 8.413e-004 
8.766e-004 5.073e+006 1.070e+011 1.000e+001 2.386e-002 8.414e-004 
8.770e-004 5.119e+006 1.070e+011 1.000e+001 2.395e-002 8.414e-004 
8.774e-004 5.162e+006 1.071e+011 1.000e+001 2.340e-002 8.415e-004 
8.778e-004 5.184e+006 1.073e+011 1.000e+001 2.389e-002 8.418e-004 
8.782e-004 5.199e+006 1.077e+011 1.000e+001 2.546e-002 8.421e-004 
8.786e-004 5.175e+006 1.071e+011 1.000e+001 2.572e-002 8.427e-004 
8.790e-004 5.046e+006 1.072e+011 1.000e+001 2.711e-002 8.439e-004 
8.794e-004 4.930e+006 1.073e+011 1.000e+001 3.200e-002 8.451e-004 
8.798e-004 4.862e+006 1.070e+011 1.000e+001 2.826e-002 8.460e-004 
8.802e-004 4.729e+006 1.068e+011 1.000e+001 2.688e-002 8.473e-004 
8.806e-004 4.607e+006 1.067e+011 1.000e+001 2.699e-002 8.486e-004 
8.810e-004 4.520e+006 1.066e+011 1.000e+001 2.673e-002 8.496e-004 
8.814e-004 4.432e+006 1.066e+011 1.000e+001 2.723e-002 8.506e-004 
8.818e-004 4.405e+006 1.067e+011 1.000e+001 3.184e-002 8.512e-004 
8.822e-004 4.412e+006 1.067e+011 1.000e+001 3.264e-002 8.515e-004 
8.826e-004 4.345e+006 1.065e+011 1.000e+001 3.368e-002 8.524e-004 
8.830e-004 4.263e+006 1.063e+011 1.000e+001 3.078e-002 8.534e-004 
8.834e-004 4.238e+006 1.060e+011 1.000e+001 2.591e-002 8.539e-004 
8.838e-004 4.288e+006 1.060e+011 1.000e+001 2.674e-002 8.540e-004 
8.842e-004 4.319e+006 1.060e+011 1.000e+001 2.556e-002 8.542e-004 
8.846e-004 4.358e+006 1.060e+011 1.000e+001 2.518e-002 8.543e-004 
8.850e-004 4.401e+006 1.061e+011 1.000e+001 2.501e-002 8.544e-004 
8.854e-004 4.446e+006 1.061e+011 1.000e+001 2.503e-002 8.545e-004 
8.858e-004 4.492e+006 1.062e+011 1.000e+001 2.483e-002 8.546e-004 
8.862e-004 4.538e+006 1.062e+011 1.000e+001 2.482e-002 8.547e-004 
8.866e-004 4.585e+006 1.063e+011 1.000e+001 2.467e-002 8.547e-004 
8.870e-004 4.632e+006 1.063e+011 1.000e+001 2.437e-002 8.548e-004 
8.874e-004 4.679e+006 1.064e+011 1.000e+001 2.428e-002 8.549e-004 
8.878e-004 4.726e+006 1.065e+011 1.000e+001 2.421e-002 8.550e-004 
8.882e-004 4.774e+006 1.065e+011 1.000e+001 2.422e-002 8.550e-004 
8.886e-004 4.821e+006 1.066e+011 1.000e+001 2.400e-002 8.551e-004 
8.890e-004 4.869e+006 1.066e+011 1.000e+001 2.400e-002 8.552e-004 
8.894e-004 4.916e+006 1.067e+011 1.000e+001 2.379e-002 8.552e-004 
8.898e-004 4.964e+006 1.068e+011 1.000e+001 2.405e-002 8.553e-004 
8.902e-004 5.010e+006 1.069e+011 1.000e+001 2.404e-002 8.554e-004 
8.906e-004 5.046e+006 1.070e+011 1.000e+001 2.388e-002 8.555e-004 
8.910e-004 5.074e+006 1.071e+011 1.000e+001 2.411e-002 8.557e-004 
8.914e-004 5.100e+006 1.073e+011 1.000e+001 2.375e-002 8.560e-004 
8.918e-004 5.118e+006 1.077e+011 1.000e+001 2.562e-002 8.562e-004 
8.922e-004 5.052e+006 1.070e+011 1.000e+001 2.578e-002 8.571e-004 
8.926e-004 4.928e+006 1.071e+011 1.000e+001 2.694e-002 8.584e-004 
8.930e-004 4.834e+006 1.072e+011 1.000e+001 3.280e-002 8.594e-004 
8.934e-004 4.762e+006 1.069e+011 1.000e+001 3.125e-002 8.603e-004 
8.938e-004 4.621e+006 1.066e+011 1.000e+001 2.613e-002 8.617e-004 
8.942e-004 4.518e+006 1.066e+011 1.000e+001 2.716e-002 8.628e-004 
8.946e-004 4.432e+006 1.065e+011 1.000e+001 2.601e-002 8.638e-004 
8.950e-004 4.345e+006 1.065e+011 1.000e+001 2.854e-002 8.648e-004 
8.954e-004 4.330e+006 1.065e+011 1.000e+001 2.762e-002 8.653e-004 
8.958e-004 4.323e+006 1.066e+011 1.000e+001 3.028e-002 8.657e-004 
8.962e-004 4.258e+006 1.064e+011 1.000e+001 3.204e-002 8.666e-004 
8.966e-004 4.186e+006 1.063e+011 1.000e+001 2.953e-002 8.675e-004 
8.970e-004 4.171e+006 1.060e+011 1.000e+001 2.475e-002 8.680e-004 
8.974e-004 4.221e+006 1.059e+011 1.000e+001 2.492e-002 8.680e-004 
8.978e-004 4.251e+006 1.059e+011 1.000e+001 2.430e-002 8.682e-004 
8.982e-004 4.290e+006 1.060e+011 1.000e+001 2.420e-002 8.684e-004 
8.986e-004 4.334e+006 1.060e+011 1.000e+001 2.397e-002 8.685e-004 
8.990e-004 4.380e+006 1.060e+011 1.000e+001 2.401e-002 8.685e-004 
8.994e-004 4.426e+006 1.061e+011 1.000e+001 2.396e-002 8.686e-004 
8.998e-004 4.473e+006 1.061e+011 1.000e+001 2.387e-002 8.687e-004 
9.002e-004 4.521e+006 1.062e+011 1.000e+001 2.362e-002 8.688e-004 
9.006e-004 4.568e+006 1.063e+011 1.000e+001 2.361e-002 8.688e-004 
9.010e-004 4.616e+006 1.063e+011 1.000e+001 2.385e-002 8.689e-004 
9.014e-004 4.664e+006 1.064e+011 1.000e+001 2.370e-002 8.690e-004 
9.018e-004 4.712e+006 1.064e+011 1.000e+001 2.359e-002 8.690e-004 
9.022e-004 4.760e+006 1.065e+011 1.000e+001 2.358e-002 8.691e-004 
9.026e-004 4.807e+006 1.065e+011 1.000e+001 2.346e-002 8.692e-004 
9.030e-004 4.855e+006 1.066e+011 1.000e+001 2.357e-002 8.693e-004 
9.034e-004 4.903e+006 1.067e+011 1.000e+001 2.341e-002 8.693e-004 
9.038e-004 4.951e+006 1.067e+011 1.000e+001 2.340e-002 8.694e-004 
9.042e-004 4.998e+006 1.068e+011 1.000e+001 2.364e-002 8.695e-004 
9.046e-004 5.044e+006 1.069e+011 1.000e+001 2.375e-002 8.695e-004 
9.050e-004 5.088e+006 1.070e+011 1.000e+001 2.320e-002 8.696e-004 
9.054e-004 5.118e+006 1.071e+011 1.000e+001 2.359e-002 8.698e-004 
9.058e-004 5.144e+006 1.073e+011 1.000e+001 2.463e-002 8.701e-004 
9.062e-004 5.169e+006 1.075e+011 1.000e+001 2.436e-002 8.703e-004 
9.066e-004 5.164e+006 1.070e+011 1.000e+001 2.494e-002 8.707e-004 
9.070e-004 5.046e+006 1.072e+011 1.000e+001 2.609e-002 8.719e-004 
9.074e-004 4.921e+006 1.073e+011 1.000e+001 3.187e-002 8.732e-004 
9.078e-004 4.859e+006 1.071e+011 1.000e+001 2.972e-002 8.740e-004 
9.082e-004 4.746e+006 1.068e+011 1.000e+001 2.722e-002 8.752e-004 
9.086e-004 4.612e+006 1.067e+011 1.000e+001 2.717e-002 8.765e-004 
9.090e-004 4.523e+006 1.066e+011 1.000e+001 2.640e-002 8.776e-004 
9.094e-004 4.429e+006 1.066e+011 1.000e+001 2.673e-002 8.786e-004 
9.098e-004 4.379e+006 1.066e+011 1.000e+001 2.814e-002 8.793e-004 
9.102e-004 4.403e+006 1.067e+011 1.000e+001 2.962e-002 8.796e-004 
9.106e-004 4.356e+006 1.066e+011 1.000e+001 3.538e-002 8.803e-004 
9.110e-004 4.280e+006 1.064e+011 1.000e+001 3.164e-002 8.812e-004 
9.114e-004 4.217e+006 1.063e+011 1.000e+001 2.916e-002 8.821e-004 
9.118e-004 4.256e+006 1.061e+011 1.000e+001 2.567e-002 8.822e-004 
9.122e-004 4.314e+006 1.061e+011 1.000e+001 2.583e-002 8.822e-004 
9.126e-004 4.367e+006 1.061e+011 1.000e+001 2.625e-002 8.822e-004 
9.130e-004 4.415e+006 1.061e+011 1.000e+001 2.604e-002 8.823e-004 
9.134e-004 4.432e+006 1.062e+011 1.000e+001 2.566e-002 8.826e-004 
9.138e-004 4.464e+006 1.062e+011 1.000e+001 2.461e-002 8.828e-004 
9.142e-004 4.504e+006 1.062e+011 1.000e+001 2.553e-002 8.829e-004 
9.146e-004 4.552e+006 1.063e+011 1.000e+001 2.537e-002 8.829e-004 
9.150e-004 4.599e+006 1.063e+011 1.000e+001 2.535e-002 8.830e-004 
9.154e-004 4.647e+006 1.064e+011 1.000e+001 2.512e-002 8.831e-004 
9.158e-004 4.694e+006 1.064e+011 1.000e+001 2.479e-002 8.832e-004 
9.162e-004 4.742e+006 1.065e+011 1.000e+001 2.449e-002 8.832e-004 
9.166e-004 4.789e+006 1.065e+011 1.000e+001 2.406e-002 8.833e-004 
9.170e-004 4.837e+006 1.066e+011 1.000e+001 2.413e-002 8.834e-004 
9.174e-004 4.884e+006 1.067e+011 1.000e+001 2.438e-002 8.834e-004 
9.178e-004 4.931e+006 1.067e+011 1.000e+001 2.405e-002 8.835e-004 
9.182e-004 4.978e+006 1.068e+011 1.000e+001 2.414e-002 8.836e-004 
9.186e-004 5.025e+006 1.069e+011 1.000e+001 2.437e-002 8.837e-004 
9.190e-004 5.072e+006 1.070e+011 1.000e+001 2.412e-002 8.838e-004 
9.194e-004 5.110e+006 1.071e+011 1.000e+001 2.360e-002 8.839e-004 
9.198e-004 5.136e+006 1.072e+011 1.000e+001 2.375e-002 8.841e-004 
9.202e-004 5.157e+006 1.075e+011 1.000e+001 2.365e-002 8.844e-004 
9.206e-004 5.104e+006 1.070e+011 1.000e+001 2.562e-002 8.851e-004 
9.210e-004 4.976e+006 1.071e+011 1.000e+001 2.658e-002 8.864e-004 
9.214e-004 4.866e+006 1.072e+011 1.000e+001 3.362e-002 8.876e-004 
9.218e-004 4.798e+006 1.070e+011 1.000e+001 2.941e-002 8.884e-004 
9.222e-004 4.661e+006 1.067e+011 1.000e+001 2.668e-002 8.898e-004 
9.226e-004 4.547e+006 1.066e+011 1.000e+001 2.680e-002 8.910e-004 
9.230e-004 4.463e+006 1.065e+011 1.000e+001 2.583e-002 8.920e-004 
9.234e-004 4.374e+006 1.065e+011 1.000e+001 2.670e-002 8.930e-004 
9.238e-004 4.350e+006 1.066e+011 1.000e+001 2.943e-002 8.935e-004 
9.242e-004 4.349e+006 1.066e+011 1.000e+001 3.117e-002 8.939e-004 
9.246e-004 4.285e+006 1.064e+011 1.000e+001 3.481e-002 8.948e-004 
9.250e-004 4.213e+006 1.063e+011 1.000e+001 3.004e-002 8.957e-004 
9.254e-004 4.192e+006 1.060e+011 1.000e+001 2.778e-002 8.962e-004 
9.258e-004 4.236e+006 1.060e+011 1.000e+001 2.579e-002 8.963e-004 
9.262e-004 4.265e+006 1.060e+011 1.000e+001 2.542e-002 8.965e-004 
9.266e-004 4.302e+006 1.060e+011 1.000e+001 2.491e-002 8.967e-004 
9.270e-004 4.346e+006 1.060e+011 1.000e+001 2.504e-002 8.968e-004 
9.274e-004 4.392e+006 1.061e+011 1.000e+001 2.523e-002 8.968e-004 
9.278e-004 4.439e+006 1.061e+011 1.000e+001 2.531e-002 8.969e-004 
9.282e-004 4.486e+006 1.062e+011 1.000e+001 2.465e-002 8.970e-004 
9.286e-004 4.535e+006 1.062e+011 1.000e+001 2.477e-002 8.971e-004 
9.290e-004 4.583e+006 1.063e+011 1.000e+001 2.460e-002 8.971e-004 
9.294e-004 4.631e+006 1.064e+011 1.000e+001 2.476e-002 8.972e-004 
9.298e-004 4.679e+006 1.064e+011 1.000e+001 2.479e-002 8.973e-004 
9.302e-004 4.727e+006 1.065e+011 1.000e+001 2.445e-002 8.973e-004 
9.306e-004 4.775e+006 1.065e+011 1.000e+001 2.422e-002 8.974e-004 
9.310e-004 4.822e+006 1.066e+011 1.000e+001 2.431e-002 8.975e-004 
9.314e-004 4.870e+006 1.066e+011 1.000e+001 2.434e-002 8.975e-004 
9.318e-004 4.917e+006 1.067e+011 1.000e+001 2.427e-002 8.976e-004 
9.322e-004 4.964e+006 1.068e+011 1.000e+001 2.450e-002 8.977e-004 
9.326e-004 5.011e+006 1.068e+011 1.000e+001 2.446e-002 8.978e-004 
9.330e-004 5.058e+006 1.069e+011 1.000e+001 2.427e-002 8.978e-004 
9.334e-004 5.095e+006 1.070e+011 1.000e+001 2.419e-002 8.980e-004 
9.338e-004 5.123e+006 1.072e+011 1.000e+001 2.389e-002 8.982e-004 
9.342e-004 5.147e+006 1.074e+011 1.000e+001 2.403e-002 8.984e-004 
9.346e-004 5.123e+006 1.070e+011 1.000e+001 2.584e-002 8.990e-004 
9.350e-004 5.003e+006 1.071e+011 1.000e+001 2.646e-002 9.002e-004 
9.354e-004 4.884e+006 1.073e+011 1.000e+001 3.309e-002 9.014e-004 
9.358e-004 4.825e+006 1.071e+011 1.000e+001 2.905e-002 9.023e-004 
9.362e-004 4.718e+006 1.068e+011 1.000e+001 2.760e-002 9.034e-004 
9.366e-004 4.591e+006 1.067e+011 1.000e+001 2.596e-002 9.047e-004 
9.370e-004 4.505e+006 1.066e+011 1.000e+001 2.553e-002 9.057e-004 
9.374e-004 4.416e+006 1.065e+011 1.000e+001 2.587e-002 9.067e-004 
9.378e-004 4.353e+006 1.065e+011 1.000e+001 2.851e-002 9.075e-004 
9.382e-004 4.371e+006 1.067e+011 1.000e+001 2.949e-002 9.078e-004 
9.386e-004 4.328e+006 1.065e+011 1.000e+001 3.061e-002 9.085e-004 
9.390e-004 4.253e+006 1.063e+011 1.000e+001 3.213e-002 9.094e-004 
9.394e-004 4.189e+006 1.061e+011 1.000e+001 2.876e-002 9.102e-004 
9.398e-004 4.222e+006 1.059e+011 1.000e+001 2.497e-002 9.104e-004 
9.402e-004 4.276e+006 1.059e+011 1.000e+001 2.527e-002 9.104e-004 
9.406e-004 4.300e+006 1.060e+011 1.000e+001 2.441e-002 9.107e-004 
9.410e-004 4.337e+006 1.060e+011 1.000e+001 2.458e-002 9.108e-004 
9.414e-004 4.380e+006 1.060e+011 1.000e+001 2.448e-002 9.109e-004 
9.418e-004 4.426e+006 1.061e+011 1.000e+001 2.425e-002 9.110e-004 
9.422e-004 4.473e+006 1.061e+011 1.000e+001 2.446e-002 9.111e-004 
9.426e-004 4.520e+006 1.062e+011 1.000e+001 2.430e-002 9.112e-004 
9.430e-004 4.568e+006 1.063e+011 1.000e+001 2.435e-002 9.112e-004 
9.434e-004 4.616e+006 1.063e+011 1.000e+001 2.411e-002 9.113e-004 
9.438e-004 4.664e+006 1.064e+011 1.000e+001 2.423e-002 9.114e-004 
9.442e-004 4.712e+006 1.064e+011 1.000e+001 2.400e-002 9.114e-004 
9.446e-004 4.760e+006 1.065e+011 1.000e+001 2.379e-002 9.115e-004 
9.450e-004 4.808e+006 1.065e+011 1.000e+001 2.396e-002 9.116e-004 
9.454e-004 4.855e+006 1.066e+011 1.000e+001 2.403e-002 9.116e-004 
9.458e-004 4.902e+006 1.067e+011 1.000e+001 2.389e-002 9.117e-004 
9.462e-004 4.950e+006 1.067e+011 1.000e+001 2.385e-002 9.118e-004 
9.466e-004 4.997e+006 1.068e+011 1.000e+001 2.383e-002 9.119e-004 
9.470e-004 5.044e+006 1.069e+011 1.000e+001 2.391e-002 9.119e-004 
9.474e-004 5.091e+006 1.070e+011 1.000e+001 2.443e-002 9.120e-004 
9.478e-004 5.136e+006 1.070e+011 1.000e+001 2.379e-002 9.121e-004 
9.482e-004 5.166e+006 1.072e+011 1.000e+001 2.385e-002 9.123e-004 
9.486e-004 5.189e+006 1.074e+011 1.000e+001 2.472e-002 9.125e-004 
9.490e-004 5.211e+006 1.076e+011 1.000e+001 2.470e-002 9.128e-004 
9.494e-004 5.174e+006 1.071e+011 1.000e+001 2.568e-002 9.134e-004 
9.498e-004 5.046e+006 1.072e+011 1.000e+001 2.661e-002 9.147e-004 
9.502e-004 4.935e+006 1.073e+011 1.000e+001 3.532e-002 9.159e-004 
9.506e-004 4.865e+006 1.070e+011 1.000e+001 2.842e-002 9.168e-004 
9.510e-004 4.726e+006 1.068e+011 1.000e+001 2.772e-002 9.181e-004 
9.514e-004 4.607e+006 1.067e+011 1.000e+001 2.745e-002 9.194e-004 
9.518e-004 4.517e+006 1.066e+011 1.000e+001 2.579e-002 9.204e-004 
9.522e-004 4.432e+006 1.066e+011 1.000e+001 2.894e-002 9.214e-004 
9.526e-004 4.414e+006 1.066e+011 1.000e+001 2.786e-002 9.219e-004 
9.530e-004 4.410e+006 1.067e+011 1.000e+001 3.146e-002 9.223e-004 
9.534e-004 4.343e+006 1.065e+011 1.000e+001 2.985e-002 9.232e-004 
9.538e-004 4.265e+006 1.064e+011 1.000e+001 2.939e-002 9.241e-004 
9.542e-004 4.251e+006 1.061e+011 1.000e+001 2.546e-002 9.246e-004 
9.546e-004 4.309e+006 1.060e+011 1.000e+001 2.552e-002 9.246e-004 
9.550e-004 4.353e+006 1.060e+011 1.000e+001 2.561e-002 9.247e-004 
9.554e-004 4.380e+006 1.061e+011 1.000e+001 2.533e-002 9.249e-004 
9.558e-004 4.420e+006 1.061e+011 1.000e+001 2.506e-002 9.250e-004 
9.562e-004 4.464e+006 1.061e+011 1.000e+001 2.519e-002 9.251e-004 
9.566e-004 4.509e+006 1.062e+011 1.000e+001 2.540e-002 9.252e-004 
9.570e-004 4.554e+006 1.062e+011 1.000e+001 2.519e-002 9.253e-004 
9.574e-004 4.601e+006 1.063e+011 1.000e+001 2.510e-002 9.254e-004 
9.578e-004 4.648e+006 1.063e+011 1.000e+001 2.469e-002 9.255e-004 
9.582e-004 4.694e+006 1.064e+011 1.000e+001 2.455e-002 9.255e-004 
9.586e-004 4.741e+006 1.065e+011 1.000e+001 2.447e-002 9.256e-004 
9.590e-004 4.789e+006 1.065e+011 1.000e+001 2.469e-002 9.257e-004 
9.594e-004 4.836e+006 1.066e+011 1.000e+001 2.454e-002 9.258e-004 
9.598e-004 4.883e+006 1.067e+011 1.000e+001 2.436e-002 9.258e-004 
9.602e-004 4.930e+006 1.067e+011 1.000e+001 2.430e-002 9.259e-004 
9.606e-004 4.977e+006 1.068e+011 1.000e+001 2.449e-002 9.260e-004 
9.610e-004 5.023e+006 1.069e+011 1.000e+001 2.444e-002 9.261e-004 
9.614e-004 5.070e+006 1.070e+011 1.000e+001 2.408e-002 9.262e-004 
9.618e-004 5.115e+006 1.070e+011 1.000e+001 2.422e-002 9.262e-004 
9.622e-004 5.158e+006 1.071e+011 1.000e+001 2.395e-002 9.263e-004 
9.626e-004 5.180e+006 1.073e+011 1.000e+001 2.447e-002 9.266e-004 
9.630e-004 5.198e+006 1.076e+011 1.000e+001 2.455e-002 9.269e-004 
9.634e-004 5.145e+006 1.070e+011 1.000e+001 2.576e-002 9.276e-004 
9.638e-004 5.014e+006 1.072e+011 1.000e+001 2.676e-002 9.289e-004 
9.642e-004 4.908e+006 1.073e+011 1.000e+001 3.005e-002 9.301e-004 
9.646e-004 4.834e+006 1.070e+011 1.000e+001 2.735e-002 9.310e-004 
9.650e-004 4.691e+006 1.067e+011 1.000e+001 2.665e-002 9.324e-004 
9.654e-004 4.583e+006 1.067e+011 1.000e+001 2.789e-002 9.335e-004 
9.658e-004 4.492e+006 1.066e+011 1.000e+001 2.640e-002 9.345e-004 
9.662e-004 4.406e+006 1.066e+011 1.000e+001 3.006e-002 9.355e-004 
9.666e-004 4.395e+006 1.066e+011 1.000e+001 3.072e-002 9.360e-004 
9.670e-004 4.378e+006 1.066e+011 1.000e+001 3.300e-002 9.365e-004 
9.674e-004 4.309e+006 1.064e+011 1.000e+001 3.271e-002 9.374e-004 
9.678e-004 4.233e+006 1.063e+011 1.000e+001 2.991e-002 9.383e-004 
9.682e-004 4.235e+006 1.061e+011 1.000e+001 2.615e-002 9.387e-004 
9.686e-004 4.288e+006 1.061e+011 1.000e+001 2.620e-002 9.387e-004 
9.690e-004 4.311e+006 1.061e+011 1.000e+001 2.599e-002 9.390e-004 
9.694e-004 4.345e+006 1.061e+011 1.000e+001 2.577e-002 9.392e-004 
9.698e-004 4.385e+006 1.062e+011 1.000e+001 2.481e-002 9.393e-004 
9.702e-004 4.433e+006 1.062e+011 1.000e+001 2.613e-002 9.393e-004 
9.706e-004 4.482e+006 1.062e+011 1.000e+001 2.610e-002 9.394e-004 
9.710e-004 4.530e+006 1.063e+011 1.000e+001 2.610e-002 9.395e-004 
9.714e-004 4.578e+006 1.063e+011 1.000e+001 2.531e-002 9.395e-004 
9.718e-004 4.626e+006 1.064e+011 1.000e+001 2.544e-002 9.396e-004 
9.722e-004 4.674e+006 1.064e+011 1.000e+001 2.521e-002 9.397e-004 
9.726e-004 4.722e+006 1.065e+011 1.000e+001 2.533e-002 9.397e-004 
9.730e-004 4.770e+006 1.065e+011 1.000e+001 2.519e-002 9.398e-004 
9.734e-004 4.818e+006 1.066e+011 1.000e+001 2.524e-002 9.399e-004 
9.738e-004 4.866e+006 1.067e+011 1.000e+001 2.506e-002 9.400e-004 
9.742e-004 4.914e+006 1.067e+011 1.000e+001 2.513e-002 9.400e-004 
9.746e-004 4.961e+006 1.068e+011 1.000e+001 2.480e-002 9.401e-004 
9.750e-004 5.008e+006 1.069e+011 1.000e+001 2.482e-002 9.402e-004 
9.754e-004 5.055e+006 1.069e+011 1.000e+001 2.447e-002 9.402e-004 
9.758e-004 5.099e+006 1.070e+011 1.000e+001 2.425e-002 9.403e-004 
9.762e-004 5.127e+006 1.072e+011 1.000e+001 2.409e-002 9.405e-004 
9.766e-004 5.152e+006 1.074e+011 1.000e+001 2.475e-002 9.408e-004 
9.770e-004 5.175e+006 1.076e+011 1.000e+001 2.478e-002 9.410e-004 
9.774e-004 5.116e+006 1.070e+011 1.000e+001 2.570e-002 9.418e-004 
9.778e-004 4.989e+006 1.072e+011 1.000e+001 2.733e-002 9.431e-004 
9.782e-004 4.889e+006 1.073e+011 1.000e+001 3.252e-002 9.442e-004 
9.786e-004 4.814e+006 1.069e+011 1.000e+001 2.894e-002 9.451e-004 
9.790e-004 4.674e+006 1.067e+011 1.000e+001 2.725e-002 9.465e-004 
9.794e-004 4.568e+006 1.067e+011 1.000e+001 2.669e-002 9.476e-004 
9.798e-004 4.482e+006 1.066e+011 1.000e+001 2.641e-002 9.486e-004 
9.802e-004 4.396e+006 1.066e+011 1.000e+001 2.840e-002 9.496e-004 
9.806e-004 4.378e+006 1.066e+011 1.000e+001 3.040e-002 9.501e-004 
9.810e-004 4.365e+006 1.066e+011 1.000e+001 3.174e-002 9.506e-004 
9.814e-004 4.297e+006 1.064e+011 1.000e+001 3.386e-002 9.515e-004 
9.818e-004 4.227e+006 1.063e+011 1.000e+001 2.977e-002 9.524e-004 
9.822e-004 4.218e+006 1.060e+011 1.000e+001 2.474e-002 9.528e-004 
9.826e-004 4.276e+006 1.060e+011 1.000e+001 2.488e-002 9.528e-004 
9.830e-004 4.323e+006 1.060e+011 1.000e+001 2.476e-002 9.529e-004 
9.834e-004 4.348e+006 1.060e+011 1.000e+001 2.425e-002 9.531e-004 
9.838e-004 4.388e+006 1.060e+011 1.000e+001 2.403e-002 9.533e-004 
9.842e-004 4.431e+006 1.061e+011 1.000e+001 2.386e-002 9.534e-004 
9.846e-004 4.476e+006 1.061e+011 1.000e+001 2.419e-002 9.534e-004 
9.850e-004 4.523e+006 1.062e+011 1.000e+001 2.422e-002 9.535e-004 
9.854e-004 4.571e+006 1.062e+011 1.000e+001 2.431e-002 9.536e-004 
9.858e-004 4.618e+006 1.063e+011 1.000e+001 2.436e-002 9.537e-004 
9.862e-004 4.666e+006 1.063e+011 1.000e+001 2.396e-002 9.537e-004 
9.866e-004 4.714e+006 1.064e+011 1.000e+001 2.408e-002 9.538e-004 
9.870e-004 4.761e+006 1.065e+011 1.000e+001 2.386e-002 9.539e-004 
9.874e-004 4.809e+006 1.065e+011 1.000e+001 2.392e-002 9.539e-004 
9.878e-004 4.857e+006 1.066e+011 1.000e+001 2.399e-002 9.540e-004 
9.882e-004 4.904e+006 1.067e+011 1.000e+001 2.391e-002 9.541e-004 
9.886e-004 4.951e+006 1.067e+011 1.000e+001 2.408e-002 9.542e-004 
9.890e-004 4.998e+006 1.068e+011 1.000e+001 2.389e-002 9.542e-004 
9.894e-004 5.043e+006 1.069e+011 1.000e+001 2.389e-002 9.543e-004 
9.898e-004 5.076e+006 1.070e+011 1.000e+001 2.380e-002 9.545e-004 
9.902e-004 5.106e+006 1.072e+011 1.000e+001 2.453e-002 9.547e-004 
9.906e-004 5.133e+006 1.073e+011 1.000e+001 2.397e-002 9.549e-004 
9.910e-004 5.122e+006 1.069e+011 1.000e+001 2.504e-002 9.554e-004 
9.914e-004 5.002e+006 1.071e+011 1.000e+001 2.681e-002 9.566e-004 
9.918e-004 4.873e+006 1.073e+011 1.000e+001 3.375e-002 9.579e-004 
9.922e-004 4.811e+006 1.071e+011 1.000e+001 2.984e-002 9.587e-004 
9.926e-004 4.704e+006 1.067e+011 1.000e+001 2.722e-002 9.599e-004 
9.930e-004 4.571e+006 1.066e+011 1.000e+001 2.566e-002 9.612e-004 
9.934e-004 4.482e+006 1.066e+011 1.000e+001 2.572e-002 9.622e-004 
9.938e-004 4.389e+006 1.066e+011 1.000e+001 2.653e-002 9.632e-004 
9.942e-004 4.328e+006 1.065e+011 1.000e+001 3.030e-002 9.641e-004 
9.946e-004 4.349e+006 1.066e+011 1.000e+001 2.935e-002 9.643e-004 
9.950e-004 4.309e+006 1.066e+011 1.000e+001 3.132e-002 9.650e-004 
9.954e-004 4.231e+006 1.064e+011 1.000e+001 3.321e-002 9.659e-004 
9.958e-004 4.165e+006 1.061e+011 1.000e+001 2.823e-002 9.668e-004 
9.962e-004 4.201e+006 1.060e+011 1.000e+001 2.554e-002 9.669e-004 
9.966e-004 4.260e+006 1.059e+011 1.000e+001 2.550e-002 9.669e-004 
9.970e-004 4.288e+006 1.060e+011 1.000e+001 2.530e-002 9.671e-004 
9.974e-004 4.325e+006 1.060e+011 1.000e+001 2.530e-002 9.673e-004 
9.978e-004 4.367e+006 1.060e+011 1.000e+001 2.488e-002 9.674e-004 
9.982e-004 4.412e+006 1.061e+011 1.000e+001 2.514e-002 9.675e-004 
9.986e-004 4.457e+006 1.061e+011 1.000e+001 2.494e-002 9.676e-004 
9.990e-004 4.504e+006 1.062e+011 1.000e+001 2.472e-002 9.676e-004 
9.994e-004 4.550e+006 1.062e+011 1.000e+001 2.466e-002 9.677e-004 
9.998e-004 4.598e+006 1.063e+011 1.000e+001 2.451e-002 9.678e-004 
1.000e-003 4.645e+006 1.064e+011 1.000e+001 2.452e-002 9.679e-004 
1.001e-003 4.693e+006 1.064e+011 1.000e+001 2.432e-002 9.679e-004 
1.001e-003 4.740e+006 1.065e+011 1.000e+001 2.467e-002 9.680e-004 
1.001e-003 4.788e+006 1.065e+011 1.000e+001 2.452e-002 9.681e-004 
1.002e-003 4.835e+006 1.066e+011 1.000e+001 2.426e-002 9.682e-004 
1.002e-003 4.883e+006 1.067e+011 1.000e+001 2.451e-002 9.682e-004 
1.003e-003 4.930e+006 1.067e+011 1.000e+001 2.395e-002 9.683e-004 
1.003e-003 4.976e+006 1.068e+011 1.000e+001 2.399e-002 9.684e-004 
1.003e-003 5.023e+006 1.069e+011 1.000e+001 2.410e-002 9.685e-004 
1.004e-003 5.069e+006 1.070e+011 1.000e+001 2.394e-002 9.685e-004 
1.004e-003 5.114e+006 1.070e+011 1.000e+001 2.427e-002 9.686e-004 
1.005e-003 5.146e+006 1.072e+011 1.000e+001 2.357e-002 9.688e-004 
1.005e-003 5.169e+006 1.074e+011 1.000e+001 2.370e-002 9.690e-004 
1.005e-003 5.188e+006 1.076e+011 1.000e+001 2.461e-002 9.693e-004 
1.006e-003 5.108e+006 1.071e+011 1.000e+001 2.596e-002 9.703e-004 
1.006e-003 4.975e+006 1.073e+011 1.000e+001 2.943e-002 9.716e-004 
1.007e-003 4.886e+006 1.072e+011 1.000e+001 2.927e-002 9.726e-004 
1.007e-003 4.803e+006 1.069e+011 1.000e+001 2.852e-002 9.736e-004 
1.007e-003 4.659e+006 1.067e+011 1.000e+001 2.587e-002 9.750e-004 
1.008e-003 4.558e+006 1.067e+011 1.000e+001 2.675e-002 9.761e-004 
1.008e-003 4.463e+006 1.066e+011 1.000e+001 2.653e-002 9.771e-004 
1.009e-003 4.385e+006 1.066e+011 1.000e+001 2.907e-002 9.781e-004 
1.009e-003 4.391e+006 1.066e+011 1.000e+001 3.010e-002 9.784e-004 
1.009e-003 4.366e+006 1.066e+011 1.000e+001 3.247e-002 9.790e-004 
1.010e-003 4.296e+006 1.064e+011 1.000e+001 3.228e-002 9.799e-004 
1.010e-003 4.221e+006 1.063e+011 1.000e+001 3.027e-002 9.808e-004 
1.011e-003 4.235e+006 1.061e+011 1.000e+001 2.583e-002 9.811e-004 
1.011e-003 4.293e+006 1.061e+011 1.000e+001 2.577e-002 9.811e-004 
1.011e-003 4.322e+006 1.061e+011 1.000e+001 2.541e-002 9.813e-004 
1.012e-003 4.350e+006 1.061e+011 1.000e+001 2.485e-002 9.815e-004 
1.012e-003 4.394e+006 1.061e+011 1.000e+001 2.468e-002 9.816e-004 
1.013e-003 4.440e+006 1.061e+011 1.000e+001 2.471e-002 9.817e-004 
1.013e-003 4.486e+006 1.062e+011 1.000e+001 2.482e-002 9.818e-004 
1.013e-003 4.534e+006 1.062e+011 1.000e+001 2.459e-002 9.818e-004 
1.014e-003 4.581e+006 1.063e+011 1.000e+001 2.439e-002 9.819e-004 
1.014e-003 4.628e+006 1.063e+011 1.000e+001 2.464e-002 9.820e-004 
1.015e-003 4.676e+006 1.064e+011 1.000e+001 2.430e-002 9.821e-004 
1.015e-003 4.723e+006 1.064e+011 1.000e+001 2.421e-002 9.821e-004 
1.015e-003 4.771e+006 1.065e+011 1.000e+001 2.438e-002 9.822e-004 
1.016e-003 4.819e+006 1.066e+011 1.000e+001 2.433e-002 9.823e-004 
1.016e-003 4.866e+006 1.066e+011 1.000e+001 2.409e-002 9.823e-004 
1.017e-003 4.913e+006 1.067e+011 1.000e+001 2.400e-002 9.824e-004 
1.017e-003 4.960e+006 1.068e+011 1.000e+001 2.453e-002 9.825e-004 
1.017e-003 5.007e+006 1.069e+011 1.000e+001 2.402e-002 9.826e-004 
1.018e-003 5.053e+006 1.069e+011 1.000e+001 2.426e-002 9.826e-004 
1.018e-003 5.097e+006 1.070e+011 1.000e+001 2.398e-002 9.827e-004 
1.019e-003 5.125e+006 1.072e+011 1.000e+001 2.372e-002 9.829e-004 
1.019e-003 5.148e+006 1.074e+011 1.000e+001 2.386e-002 9.832e-004 
1.019e-003 5.157e+006 1.070e+011 1.000e+001 2.551e-002 9.835e-004 
1.020e-003 5.040e+006 1.071e+011 1.000e+001 2.624e-002 9.847e-004 
1.020e-003 4.908e+006 1.073e+011 1.000e+001 3.058e-002 9.860e-004 
1.021e-003 4.843e+006 1.071e+011 1.000e+001 3.059e-002 9.869e-004 
1.021e-003 4.741e+006 1.068e+011 1.000e+001 2.801e-002 9.880e-004 
1.021e-003 4.606e+006 1.066e+011 1.000e+001 2.595e-002 9.893e-004 
1.022e-003 4.511e+006 1.066e+011 1.000e+001 2.631e-002 9.904e-004 
1.022e-003 4.419e+006 1.065e+011 1.000e+001 2.651e-002 9.914e-004 
1.023e-003 4.356e+006 1.066e+011 1.000e+001 2.988e-002 9.923e-004 
1.023e-003 4.372e+006 1.066e+011 1.000e+001 3.051e-002 9.926e-004 
1.023e-003 4.340e+006 1.066e+011 1.000e+001 3.364e-002 9.932e-004 
1.024e-003 4.263e+006 1.063e+011 1.000e+001 3.077e-002 9.941e-004 
1.024e-003 4.191e+006 1.062e+011 1.000e+001 2.788e-002 9.950e-004 
1.025e-003 4.218e+006 1.061e+011 1.000e+001 2.632e-002 9.952e-004 
1.025e-003 4.276e+006 1.061e+011 1.000e+001 2.544e-002 9.952e-004 
1.025e-003 4.304e+006 1.061e+011 1.000e+001 2.533e-002 9.954e-004 
1.026e-003 4.335e+006 1.061e+011 1.000e+001 2.507e-002 9.956e-004 
1.026e-003 4.373e+006 1.062e+011 1.000e+001 2.460e-002 9.957e-004 
1.027e-003 4.413e+006 1.062e+011 1.000e+001 2.418e-002 9.959e-004 
1.027e-003 4.408e+006 1.061e+011 1.000e+001 2.466e-002 9.963e-004 
1.027e-003 4.366e+006 1.062e+011 1.000e+001 2.505e-002 9.970e-004 
1.028e-003 4.284e+006 1.063e+011 1.000e+001 2.599e-002 9.980e-004 
1.028e-003 4.188e+006 1.063e+011 1.000e+001 2.586e-002 9.990e-004 
1.029e-003 4.106e+006 1.064e+011 1.000e+001 3.414e-002 1.000e-003 
1.029e-003 4.067e+006 1.061e+011 1.000e+001 3.216e-002 1.001e-003 
1.029e-003 3.974e+006 1.059e+011 1.000e+001 2.732e-002 1.002e-003 
1.030e-003 3.879e+006 1.058e+011 1.000e+001 2.569e-002 1.003e-003 
1.030e-003 3.817e+006 1.057e+011 1.000e+001 2.581e-002 1.004e-003 
1.031e-003 3.747e+006 1.057e+011 1.000e+001 2.636e-002 1.004e-003 
1.031e-003 3.682e+006 1.058e+011 1.000e+001 3.027e-002 1.005e-003 
1.031e-003 3.676e+006 1.059e+011 1.000e+001 2.999e-002 1.006e-003 
1.032e-003 3.706e+006 1.060e+011 1.000e+001 3.250e-002 1.006e-003 
1.032e-003 3.670e+006 1.060e+011 1.000e+001 3.504e-002 1.007e-003 
1.033e-003 3.615e+006 1.058e+011 1.000e+001 3.527e-002 1.007e-003 
1.033e-003 3.569e+006 1.057e+011 1.000e+001 2.975e-002 1.008e-003 
1.033e-003 3.558e+006 1.054e+011 1.000e+001 2.706e-002 1.009e-003 
1.034e-003 3.597e+006 1.054e+011 1.000e+001 2.475e-002 1.009e-003 
1.034e-003 3.645e+006 1.054e+011 1.000e+001 2.489e-002 1.009e-003 
1.035e-003 3.683e+006 1.054e+011 1.000e+001 2.488e-002 1.009e-003 
1.035e-003 3.717e+006 1.055e+011 1.000e+001 2.499e-002 1.009e-003 
1.035e-003 3.761e+006 1.055e+011 1.000e+001 2.488e-002 1.009e-003 
1.036e-003 3.809e+006 1.055e+011 1.000e+001 2.469e-002 1.009e-003 
1.036e-003 3.859e+006 1.056e+011 1.000e+001 2.465e-002 1.009e-003 
1.037e-003 3.908e+006 1.056e+011 1.000e+001 2.455e-002 1.009e-003 
1.037e-003 3.957e+006 1.057e+011 1.000e+001 2.456e-002 1.009e-003 
1.037e-003 4.006e+006 1.057e+011 1.000e+001 2.439e-002 1.009e-003 
1.038e-003 4.056e+006 1.057e+011 1.000e+001 2.476e-002 1.010e-003 
1.038e-003 4.106e+006 1.058e+011 1.000e+001 2.460e-002 1.010e-003 
1.039e-003 4.155e+006 1.058e+011 1.000e+001 2.434e-002 1.010e-003 
1.039e-003 4.203e+006 1.059e+011 1.000e+001 2.429e-002 1.010e-003 
1.039e-003 4.252e+006 1.059e+011 1.000e+001 2.420e-002 1.010e-003 
1.040e-003 4.301e+006 1.060e+011 1.000e+001 2.440e-002 1.010e-003 
1.040e-003 4.350e+006 1.060e+011 1.000e+001 2.436e-002 1.010e-003 
1.041e-003 4.398e+006 1.061e+011 1.000e+001 2.442e-002 1.010e-003 
1.041e-003 4.447e+006 1.061e+011 1.000e+001 2.447e-002 1.010e-003 
1.041e-003 4.496e+006 1.062e+011 1.000e+001 2.437e-002 1.010e-003 
1.042e-003 4.544e+006 1.062e+011 1.000e+001 2.429e-002 1.010e-003 
1.042e-003 4.593e+006 1.063e+011 1.000e+001 2.421e-002 1.010e-003 
1.043e-003 4.641e+006 1.063e+011 1.000e+001 2.442e-002 1.010e-003 
1.043e-003 4.689e+006 1.064e+011 1.000e+001 2.410e-002 1.010e-003 
1.043e-003 4.737e+006 1.065e+011 1.000e+001 2.429e-002 1.010e-003 
1.044e-003 4.785e+006 1.065e+011 1.000e+001 2.424e-002 1.010e-003 
1.044e-003 4.833e+006 1.066e+011 1.000e+001 2.408e-002 1.011e-003 
1.045e-003 4.880e+006 1.066e+011 1.000e+001 2.383e-002 1.011e-003 
1.045e-003 4.928e+006 1.067e+011 1.000e+001 2.401e-002 1.011e-003 
1.045e-003 4.975e+006 1.068e+011 1.000e+001 2.427e-002 1.011e-003 
1.046e-003 5.021e+006 1.069e+011 1.000e+001 2.406e-002 1.011e-003 
1.046e-003 5.067e+006 1.069e+011 1.000e+001 2.413e-002 1.011e-003 
1.047e-003 5.112e+006 1.070e+011 1.000e+001 2.389e-002 1.011e-003 
1.047e-003 5.157e+006 1.071e+011 1.000e+001 2.360e-002 1.011e-003 
1.047e-003 5.199e+006 1.073e+011 1.000e+001 2.395e-002 1.011e-003 
1.048e-003 5.235e+006 1.074e+011 1.000e+001 2.377e-002 1.011e-003 
1.048e-003 5.252e+006 1.076e+011 1.000e+001 2.476e-002 1.012e-003 
1.049e-003 5.175e+006 1.071e+011 1.000e+001 2.568e-002 1.013e-003 
1.049e-003 5.040e+006 1.073e+011 1.000e+001 3.019e-002 1.014e-003 
1.049e-003 4.947e+006 1.073e+011 1.000e+001 3.206e-002 1.015e-003 
1.050e-003 4.867e+006 1.069e+011 1.000e+001 2.859e-002 1.016e-003 
1.050e-003 4.724e+006 1.067e+011 1.000e+001 2.630e-002 1.017e-003 
1.051e-003 4.623e+006 1.067e+011 1.000e+001 2.665e-002 1.018e-003 
1.051e-003 4.528e+006 1.066e+011 1.000e+001 2.622e-002 1.019e-003 
1.051e-003 4.445e+006 1.066e+011 1.000e+001 3.119e-002 1.020e-003 
1.052e-003 4.442e+006 1.067e+011 1.000e+001 3.213e-002 1.021e-003 
1.052e-003 4.413e+006 1.067e+011 1.000e+001 3.227e-002 1.021e-003 
1.053e-003 4.339e+006 1.064e+011 1.000e+001 3.325e-002 1.022e-003 
1.053e-003 4.263e+006 1.062e+011 1.000e+001 2.864e-002 1.023e-003 
1.053e-003 4.284e+006 1.061e+011 1.000e+001 2.574e-002 1.024e-003 
1.054e-003 4.321e+006 1.060e+011 1.000e+001 2.582e-002 1.024e-003 
1.054e-003 4.355e+006 1.061e+011 1.000e+001 2.537e-002 1.024e-003 
1.055e-003 4.398e+006 1.061e+011 1.000e+001 2.529e-002 1.024e-003 
1.055e-003 4.444e+006 1.061e+011 1.000e+001 2.510e-002 1.024e-003 
1.055e-003 4.491e+006 1.062e+011 1.000e+001 2.464e-002 1.024e-003 
1.056e-003 4.538e+006 1.062e+011 1.000e+001 2.461e-002 1.024e-003 
1.056e-003 4.586e+006 1.063e+011 1.000e+001 2.457e-002 1.024e-003 
1.057e-003 4.634e+006 1.063e+011 1.000e+001 2.428e-002 1.024e-003 
1.057e-003 4.682e+006 1.064e+011 1.000e+001 2.459e-002 1.024e-003 
1.057e-003 4.730e+006 1.064e+011 1.000e+001 2.458e-002 1.024e-003 
1.058e-003 4.778e+006 1.065e+011 1.000e+001 2.447e-002 1.025e-003 
1.058e-003 4.827e+006 1.066e+011 1.000e+001 2.438e-002 1.025e-003 
1.059e-003 4.875e+006 1.066e+011 1.000e+001 2.414e-002 1.025e-003 
1.059e-003 4.924e+006 1.067e+011 1.000e+001 2.402e-002 1.025e-003 
1.059e-003 4.972e+006 1.067e+011 1.000e+001 2.431e-002 1.025e-003 
1.060e-003 5.021e+006 1.068e+011 1.000e+001 2.414e-002 1.025e-003 
1.060e-003 5.069e+006 1.069e+011 1.000e+001 2.422e-002 1.025e-003 
1.061e-003 5.117e+006 1.069e+011 1.000e+001 2.428e-002 1.025e-003 
1.061e-003 5.165e+006 1.070e+011 1.000e+001 2.435e-002 1.025e-003 
1.061e-003 5.212e+006 1.071e+011 1.000e+001 2.414e-002 1.025e-003 
1.062e-003 5.260e+006 1.072e+011 1.000e+001 2.421e-002 1.025e-003 
1.062e-003 5.305e+006 1.072e+011 1.000e+001 2.447e-002 1.025e-003 
1.063e-003 5.350e+006 1.073e+011 1.000e+001 2.446e-002 1.025e-003 
1.063e-003 5.393e+006 1.074e+011 1.000e+001 2.406e-002 1.025e-003 
1.063e-003 5.431e+006 1.075e+011 1.000e+001 2.438e-002 1.026e-003 
1.064e-003 5.455e+006 1.077e+011 1.000e+001 2.433e-002 1.026e-003 
1.064e-003 5.477e+006 1.079e+011 1.000e+001 2.444e-002 1.026e-003 
1.065e-003 5.403e+006 1.075e+011 1.000e+001 2.603e-002 1.027e-003 
1.065e-003 5.254e+006 1.077e+011 1.000e+001 2.937e-002 1.028e-003 
1.065e-003 5.163e+006 1.076e+011 1.000e+001 3.352e-002 1.029e-003 
1.066e-003 5.065e+006 1.073e+011 1.000e+001 2.805e-002 1.031e-003 
1.066e-003 4.915e+006 1.071e+011 1.000e+001 2.588e-002 1.032e-003 
1.067e-003 4.809e+006 1.070e+011 1.000e+001 2.663e-002 1.033e-003 
1.067e-003 4.706e+006 1.070e+011 1.000e+001 2.674e-002 1.034e-003 
1.067e-003 4.642e+006 1.069e+011 1.000e+001 2.874e-002 1.035e-003 
1.068e-003 4.658e+006 1.070e+011 1.000e+001 2.862e-002 1.035e-003 
1.068e-003 4.593e+006 1.068e+011 1.000e+001 3.136e-002 1.036e-003 
1.069e-003 4.510e+006 1.066e+011 1.000e+001 2.928e-002 1.037e-003 
1.069e-003 4.493e+006 1.065e+011 1.000e+001 2.700e-002 1.038e-003 
1.069e-003 4.537e+006 1.066e+011 1.000e+001 2.682e-002 1.038e-003 
1.070e-003 4.574e+006 1.063e+011 1.000e+001 2.546e-002 1.038e-003 
1.070e-003 4.631e+006 1.063e+011 1.000e+001 2.569e-002 1.038e-003 
1.071e-003 4.686e+006 1.063e+011 1.000e+001 2.564e-002 1.038e-003 
1.071e-003 4.714e+006 1.063e+011 1.000e+001 2.549e-002 1.038e-003 
1.071e-003 4.741e+006 1.064e+011 1.000e+001 2.451e-002 1.038e-003 
1.072e-003 4.778e+006 1.065e+011 1.000e+001 2.472e-002 1.039e-003 
1.072e-003 4.821e+006 1.065e+011 1.000e+001 2.461e-002 1.039e-003 
1.073e-003 4.865e+006 1.066e+011 1.000e+001 2.429e-002 1.039e-003 
1.073e-003 4.910e+006 1.066e+011 1.000e+001 2.421e-002 1.039e-003 
1.073e-003 4.956e+006 1.067e+011 1.000e+001 2.401e-002 1.039e-003 
1.074e-003 5.002e+006 1.068e+011 1.000e+001 2.395e-002 1.039e-003 
1.074e-003 5.049e+006 1.069e+011 1.000e+001 2.428e-002 1.039e-003 
1.075e-003 5.094e+006 1.069e+011 1.000e+001 2.438e-002 1.039e-003 
1.075e-003 5.140e+006 1.070e+011 1.000e+001 2.409e-002 1.039e-003 
1.075e-003 5.184e+006 1.071e+011 1.000e+001 2.403e-002 1.039e-003 
1.076e-003 5.213e+006 1.073e+011 1.000e+001 2.355e-002 1.040e-003 
1.076e-003 5.233e+006 1.075e+011 1.000e+001 2.390e-002 1.040e-003 
1.077e-003 5.226e+006 1.071e+011 1.000e+001 2.525e-002 1.040e-003 
1.077e-003 5.099e+006 1.072e+011 1.000e+001 2.647e-002 1.041e-003 
1.077e-003 4.972e+006 1.074e+011 1.000e+001 3.216e-002 1.043e-003 
1.078e-003 4.908e+006 1.071e+011 1.000e+001 2.812e-002 1.044e-003 
1.078e-003 4.793e+006 1.068e+011 1.000e+001 2.763e-002 1.045e-003 
1.079e-003 4.656e+006 1.067e+011 1.000e+001 2.670e-002 1.046e-003 
1.079e-003 4.568e+006 1.067e+011 1.000e+001 2.619e-002 1.047e-003 
1.079e-003 4.474e+006 1.066e+011 1.000e+001 2.668e-002 1.048e-003 
1.080e-003 4.423e+006 1.066e+011 1.000e+001 2.923e-002 1.049e-003 
1.080e-003 4.442e+006 1.067e+011 1.000e+001 3.180e-002 1.049e-003 
1.081e-003 4.378e+006 1.066e+011 1.000e+001 3.147e-002 1.050e-003 
1.081e-003 4.304e+006 1.064e+011 1.000e+001 3.076e-002 1.051e-003 
1.081e-003 4.279e+006 1.063e+011 1.000e+001 2.658e-002 1.052e-003 
1.082e-003 4.323e+006 1.064e+011 1.000e+001 2.716e-002 1.052e-003 
1.082e-003 4.376e+006 1.065e+011 1.000e+001 2.641e-002 1.052e-003 
1.083e-003 4.423e+006 1.062e+011 1.000e+001 2.579e-002 1.052e-003 
1.083e-003 4.443e+006 1.062e+011 1.000e+001 2.587e-002 1.052e-003 
1.083e-003 4.468e+006 1.062e+011 1.000e+001 2.478e-002 1.052e-003 
1.084e-003 4.504e+006 1.063e+011 1.000e+001 2.422e-002 1.052e-003 
1.084e-003 4.549e+006 1.063e+011 1.000e+001 2.519e-002 1.052e-003 
1.085e-003 4.597e+006 1.063e+011 1.000e+001 2.484e-002 1.053e-003 
1.085e-003 4.644e+006 1.064e+011 1.000e+001 2.477e-002 1.053e-003 
1.085e-003 4.691e+006 1.064e+011 1.000e+001 2.467e-002 1.053e-003 
1.086e-003 4.739e+006 1.065e+011 1.000e+001 2.411e-002 1.053e-003 
1.086e-003 4.787e+006 1.065e+011 1.000e+001 2.407e-002 1.053e-003 
1.087e-003 4.834e+006 1.066e+011 1.000e+001 2.406e-002 1.053e-003 
1.087e-003 4.882e+006 1.067e+011 1.000e+001 2.421e-002 1.053e-003 
1.087e-003 4.929e+006 1.067e+011 1.000e+001 2.398e-002 1.053e-003 
1.088e-003 4.976e+006 1.068e+011 1.000e+001 2.453e-002 1.053e-003 
1.088e-003 5.023e+006 1.069e+011 1.000e+001 2.403e-002 1.053e-003 
1.089e-003 5.070e+006 1.069e+011 1.000e+001 2.383e-002 1.053e-003 
1.089e-003 5.114e+006 1.070e+011 1.000e+001 2.357e-002 1.053e-003 
1.089e-003 5.142e+006 1.072e+011 1.000e+001 2.335e-002 1.054e-003 
1.090e-003 5.166e+006 1.074e+011 1.000e+001 2.343e-002 1.054e-003 
1.090e-003 5.170e+006 1.070e+011 1.000e+001 2.522e-002 1.054e-003 
1.091e-003 5.056e+006 1.071e+011 1.000e+001 2.553e-002 1.055e-003 
1.091e-003 4.922e+006 1.073e+011 1.000e+001 3.252e-002 1.057e-003 
1.091e-003 4.858e+006 1.071e+011 1.000e+001 3.052e-002 1.058e-003 
1.092e-003 4.762e+006 1.068e+011 1.000e+001 2.715e-002 1.059e-003 
1.092e-003 4.630e+006 1.066e+011 1.000e+001 2.518e-002 1.060e-003 
1.093e-003 4.541e+006 1.066e+011 1.000e+001 2.572e-002 1.061e-003 
1.093e-003 4.449e+006 1.066e+011 1.000e+001 2.641e-002 1.062e-003 
1.093e-003 4.381e+006 1.066e+011 1.000e+001 2.949e-002 1.063e-003 
1.094e-003 4.394e+006 1.067e+011 1.000e+001 2.909e-002 1.063e-003 
1.094e-003 4.374e+006 1.067e+011 1.000e+001 3.083e-002 1.064e-003 
1.095e-003 4.308e+006 1.064e+011 1.000e+001 3.156e-002 1.065e-003 
1.095e-003 4.239e+006 1.063e+011 1.000e+001 2.903e-002 1.065e-003 
1.095e-003 4.233e+006 1.060e+011 1.000e+001 2.607e-002 1.066e-003 
1.096e-003 4.287e+006 1.060e+011 1.000e+001 2.579e-002 1.066e-003 
1.096e-003 4.316e+006 1.060e+011 1.000e+001 2.545e-002 1.066e-003 
1.097e-003 4.353e+006 1.060e+011 1.000e+001 2.509e-002 1.066e-003 
1.097e-003 4.395e+006 1.061e+011 1.000e+001 2.502e-002 1.066e-003 
1.097e-003 4.439e+006 1.061e+011 1.000e+001 2.495e-002 1.066e-003 
1.098e-003 4.485e+006 1.062e+011 1.000e+001 2.496e-002 1.067e-003 
1.098e-003 4.531e+006 1.062e+011 1.000e+001 2.458e-002 1.067e-003 
1.099e-003 4.578e+006 1.063e+011 1.000e+001 2.457e-002 1.067e-003 
1.099e-003 4.626e+006 1.063e+011 1.000e+001 2.445e-002 1.067e-003 
1.099e-003 4.673e+006 1.064e+011 1.000e+001 2.474e-002 1.067e-003 
1.100e-003 4.721e+006 1.065e+011 1.000e+001 2.462e-002 1.067e-003 
1.100e-003 4.769e+006 1.065e+011 1.000e+001 2.465e-002 1.067e-003 
1.101e-003 4.817e+006 1.066e+011 1.000e+001 2.469e-002 1.067e-003 
1.101e-003 4.865e+006 1.066e+011 1.000e+001 2.471e-002 1.067e-003 
1.101e-003 4.913e+006 1.067e+011 1.000e+001 2.453e-002 1.067e-003 
1.102e-003 4.960e+006 1.068e+011 1.000e+001 2.434e-002 1.067e-003 
1.102e-003 5.007e+006 1.068e+011 1.000e+001 2.428e-002 1.067e-003 
1.103e-003 5.053e+006 1.069e+011 1.000e+001 2.425e-002 1.067e-003 
1.103e-003 5.098e+006 1.070e+011 1.000e+001 2.423e-002 1.067e-003 
1.103e-003 5.143e+006 1.071e+011 1.000e+001 2.390e-002 1.068e-003 
1.104e-003 5.187e+006 1.072e+011 1.000e+001 2.400e-002 1.068e-003 
1.104e-003 5.230e+006 1.073e+011 1.000e+001 2.387e-002 1.068e-003 
1.105e-003 5.268e+006 1.074e+011 1.000e+001 2.411e-002 1.068e-003 
1.105e-003 5.285e+006 1.077e+011 1.000e+001 2.470e-002 1.068e-003 
1.105e-003 5.191e+006 1.072e+011 1.000e+001 2.617e-002 1.069e-003 
1.106e-003 5.051e+006 1.074e+011 1.000e+001 3.167e-002 1.071e-003 
1.106e-003 4.970e+006 1.073e+011 1.000e+001 3.280e-002 1.072e-003 
1.107e-003 4.878e+006 1.070e+011 1.000e+001 2.757e-002 1.073e-003 
1.107e-003 4.734e+006 1.068e+011 1.000e+001 2.596e-002 1.074e-003 
1.107e-003 4.631e+006 1.067e+011 1.000e+001 2.576e-002 1.075e-003 
1.108e-003 4.535e+006 1.066e+011 1.000e+001 2.654e-002 1.076e-003 
1.108e-003 4.462e+006 1.067e+011 1.000e+001 3.089e-002 1.077e-003 
1.109e-003 4.473e+006 1.067e+011 1.000e+001 3.074e-002 1.077e-003 
1.109e-003 4.436e+006 1.067e+011 1.000e+001 2.998e-002 1.078e-003 
1.109e-003 4.359e+006 1.065e+011 1.000e+001 3.058e-002 1.079e-003 
1.110e-003 4.287e+006 1.062e+011 1.000e+001 2.847e-002 1.080e-003 
1.110e-003 4.316e+006 1.061e+011 1.000e+001 2.521e-002 1.080e-003 
1.111e-003 4.364e+006 1.061e+011 1.000e+001 2.560e-002 1.080e-003 
1.111e-003 4.394e+006 1.061e+011 1.000e+001 2.487e-002 1.080e-003 
1.111e-003 4.434e+006 1.061e+011 1.000e+001 2.482e-002 1.080e-003 
1.112e-003 4.477e+006 1.062e+011 1.000e+001 2.464e-002 1.081e-003 
1.112e-003 4.521e+006 1.062e+011 1.000e+001 2.468e-002 1.081e-003 
1.113e-003 4.566e+006 1.063e+011 1.000e+001 2.473e-002 1.081e-003 
1.113e-003 4.612e+006 1.063e+011 1.000e+001 2.447e-002 1.081e-003 
1.113e-003 4.658e+006 1.064e+011 1.000e+001 2.459e-002 1.081e-003 
1.114e-003 4.705e+006 1.064e+011 1.000e+001 2.443e-002 1.081e-003 
1.114e-003 4.752e+006 1.065e+011 1.000e+001 2.456e-002 1.081e-003 
1.115e-003 4.799e+006 1.066e+011 1.000e+001 2.432e-002 1.081e-003 
1.115e-003 4.846e+006 1.066e+011 1.000e+001 2.427e-002 1.081e-003 
1.115e-003 4.893e+006 1.067e+011 1.000e+001 2.458e-002 1.081e-003 
1.116e-003 4.940e+006 1.068e+011 1.000e+001 2.421e-002 1.081e-003 
1.116e-003 4.986e+006 1.068e+011 1.000e+001 2.415e-002 1.081e-003 
1.117e-003 5.032e+006 1.069e+011 1.000e+001 2.393e-002 1.082e-003 
1.117e-003 5.065e+006 1.070e+011 1.000e+001 2.385e-002 1.082e-003 
1.117e-003 5.091e+006 1.072e+011 1.000e+001 2.363e-002 1.082e-003 
1.118e-003 5.113e+006 1.074e+011 1.000e+001 2.364e-002 1.082e-003 
1.118e-003 5.017e+006 1.070e+011 1.000e+001 2.539e-002 1.083e-003 
1.119e-003 4.884e+006 1.072e+011 1.000e+001 3.330e-002 1.085e-003 
1.119e-003 4.804e+006 1.071e+011 1.000e+001 3.312e-002 1.086e-003 
1.119e-003 4.729e+006 1.068e+011 1.000e+001 2.769e-002 1.086e-003 
1.120e-003 4.592e+006 1.066e+011 1.000e+001 2.621e-002 1.088e-003 
1.120e-003 4.495e+006 1.066e+011 1.000e+001 2.638e-002 1.089e-003 
1.121e-003 4.410e+006 1.065e+011 1.000e+001 2.578e-002 1.090e-003 
1.121e-003 4.329e+006 1.065e+011 1.000e+001 2.960e-002 1.091e-003 
1.121e-003 4.317e+006 1.066e+011 1.000e+001 3.021e-002 1.091e-003 
1.122e-003 4.314e+006 1.066e+011 1.000e+001 3.324e-002 1.092e-003 
1.122e-003 4.252e+006 1.064e+011 1.000e+001 3.535e-002 1.093e-003 
1.123e-003 4.175e+006 1.063e+011 1.000e+001 2.890e-002 1.093e-003 
1.123e-003 4.153e+006 1.060e+011 1.000e+001 2.686e-002 1.094e-003 
1.123e-003 4.204e+006 1.060e+011 1.000e+001 2.541e-002 1.094e-003 
1.124e-003 4.233e+006 1.060e+011 1.000e+001 2.518e-002 1.094e-003 
1.124e-003 4.268e+006 1.060e+011 1.000e+001 2.479e-002 1.094e-003 
1.125e-003 4.310e+006 1.061e+011 1.000e+001 2.460e-002 1.095e-003 
1.125e-003 4.356e+006 1.061e+011 1.000e+001 2.465e-002 1.095e-003 
1.125e-003 4.402e+006 1.062e+011 1.000e+001 2.464e-002 1.095e-003 
1.126e-003 4.449e+006 1.062e+011 1.000e+001 2.505e-002 1.095e-003 
1.126e-003 4.497e+006 1.063e+011 1.000e+001 2.505e-002 1.095e-003 
1.127e-003 4.544e+006 1.063e+011 1.000e+001 2.524e-002 1.095e-003 
1.127e-003 4.592e+006 1.064e+011 1.000e+001 2.495e-002 1.095e-003 
1.127e-003 4.640e+006 1.064e+011 1.000e+001 2.475e-002 1.095e-003 
1.128e-003 4.687e+006 1.065e+011 1.000e+001 2.471e-002 1.095e-003 
1.128e-003 4.735e+006 1.066e+011 1.000e+001 2.476e-002 1.095e-003 
1.129e-003 4.783e+006 1.066e+011 1.000e+001 2.490e-002 1.095e-003 
1.129e-003 4.830e+006 1.067e+011 1.000e+001 2.457e-002 1.095e-003 
1.129e-003 4.878e+006 1.067e+011 1.000e+001 2.458e-002 1.095e-003 
1.130e-003 4.925e+006 1.068e+011 1.000e+001 2.456e-002 1.095e-003 
1.130e-003 4.972e+006 1.069e+011 1.000e+001 2.463e-002 1.096e-003 
1.131e-003 5.019e+006 1.070e+011 1.000e+001 2.434e-002 1.096e-003 
1.131e-003 5.065e+006 1.070e+011 1.000e+001 2.439e-002 1.096e-003 
1.131e-003 5.111e+006 1.071e+011 1.000e+001 2.430e-002 1.096e-003 
1.132e-003 5.156e+006 1.072e+011 1.000e+001 2.338e-002 1.096e-003 
1.132e-003 5.199e+006 1.073e+011 1.000e+001 2.367e-002 1.096e-003 
1.133e-003 5.242e+006 1.074e+011 1.000e+001 2.356e-002 1.096e-003 
1.133e-003 5.281e+006 1.076e+011 1.000e+001 2.361e-002 1.096e-003 
1.133e-003 5.296e+006 1.079e+011 1.000e+001 2.490e-002 1.097e-003 
1.134e-003 5.197e+006 1.073e+011 1.000e+001 2.586e-002 1.098e-003 
1.134e-003 5.052e+006 1.076e+011 1.000e+001 3.246e-002 1.099e-003 
1.135e-003 4.986e+006 1.073e+011 1.000e+001 3.351e-002 1.100e-003 
1.135e-003 4.897e+006 1.070e+011 1.000e+001 2.810e-002 1.101e-003 
1.135e-003 4.750e+006 1.068e+011 1.000e+001 2.588e-002 1.102e-003 
1.136e-003 4.648e+006 1.068e+011 1.000e+001 2.655e-002 1.103e-003 
1.136e-003 4.550e+006 1.067e+011 1.000e+001 2.625e-002 1.104e-003 
1.137e-003 4.477e+006 1.067e+011 1.000e+001 3.086e-002 1.105e-003 
1.137e-003 4.490e+006 1.068e+011 1.000e+001 3.300e-002 1.106e-003 
1.137e-003 4.439e+006 1.067e+011 1.000e+001 3.479e-002 1.106e-003 
1.138e-003 4.362e+006 1.065e+011 1.000e+001 3.155e-002 1.107e-003 
1.138e-003 4.297e+006 1.064e+011 1.000e+001 3.066e-002 1.108e-003 
1.139e-003 4.336e+006 1.062e+011 1.000e+001 2.518e-002 1.108e-003 
1.139e-003 4.376e+006 1.062e+011 1.000e+001 2.516e-002 1.108e-003 
1.139e-003 4.402e+006 1.063e+011 1.000e+001 2.494e-002 1.109e-003 
1.140e-003 4.437e+006 1.063e+011 1.000e+001 2.468e-002 1.109e-003 
1.140e-003 4.477e+006 1.064e+011 1.000e+001 2.421e-002 1.109e-003 
1.141e-003 4.526e+006 1.064e+011 1.000e+001 2.545e-002 1.109e-003 
1.141e-003 4.574e+006 1.064e+011 1.000e+001 2.543e-002 1.109e-003 
1.141e-003 4.622e+006 1.064e+011 1.000e+001 2.548e-002 1.109e-003 
1.142e-003 4.669e+006 1.065e+011 1.000e+001 2.532e-002 1.109e-003 
1.142e-003 4.716e+006 1.066e+011 1.000e+001 2.565e-002 1.109e-003 
1.143e-003 4.763e+006 1.066e+011 1.000e+001 2.500e-002 1.109e-003 
1.143e-003 4.810e+006 1.067e+011 1.000e+001 2.499e-002 1.109e-003 
1.143e-003 4.858e+006 1.068e+011 1.000e+001 2.463e-002 1.110e-003 
1.144e-003 4.905e+006 1.068e+011 1.000e+001 2.468e-002 1.110e-003 
1.144e-003 4.952e+006 1.069e+011 1.000e+001 2.463e-002 1.110e-003 
1.145e-003 4.999e+006 1.069e+011 1.000e+001 2.408e-002 1.110e-003 
1.145e-003 5.045e+006 1.070e+011 1.000e+001 2.405e-002 1.110e-003 
1.145e-003 5.091e+006 1.071e+011 1.000e+001 2.381e-002 1.110e-003 
1.146e-003 5.127e+006 1.072e+011 1.000e+001 2.310e-002 1.110e-003 
1.146e-003 5.149e+006 1.074e+011 1.000e+001 2.359e-002 1.110e-003 
1.147e-003 5.163e+006 1.078e+011 1.000e+001 2.552e-002 1.111e-003 
1.147e-003 5.054e+006 1.072e+011 1.000e+001 2.588e-002 1.112e-003 
1.147e-003 4.920e+006 1.074e+011 1.000e+001 3.413e-002 1.113e-003 
1.148e-003 4.859e+006 1.072e+011 1.000e+001 3.079e-002 1.114e-003 
1.148e-003 4.773e+006 1.068e+011 1.000e+001 2.813e-002 1.115e-003 
1.149e-003 4.633e+006 1.067e+011 1.000e+001 2.537e-002 1.116e-003 
1.149e-003 4.537e+006 1.066e+011 1.000e+001 2.594e-002 1.117e-003 
1.149e-003 4.445e+006 1.065e+011 1.000e+001 2.626e-002 1.118e-003 
1.150e-003 4.366e+006 1.065e+011 1.000e+001 3.130e-002 1.119e-003 
1.150e-003 4.376e+006 1.067e+011 1.000e+001 3.155e-002 1.120e-003 
1.151e-003 4.344e+006 1.067e+011 1.000e+001 3.242e-002 1.120e-003 
1.151e-003 4.273e+006 1.064e+011 1.000e+001 3.155e-002 1.121e-003 
1.151e-003 4.218e+006 1.063e+011 1.000e+001 2.730e-002 1.122e-003 
1.152e-003 4.236e+006 1.063e+011 1.000e+001 2.779e-002 1.122e-003 
1.152e-003 4.285e+006 1.064e+011 1.000e+001 2.794e-002 1.122e-003 
