# Supplementary material for: Strain rate dependency of dislocation plasticity
Source: Nat Commun. 2021 Mar 23;12:1845. doi: 10.1038/s41467-021-21939-1 (PMC7988163; doi:10.1038/s41467-021-21939-1)
Supplement: Supplementary file 3 — Supplementary Data 1 [file 41467_2021_21939_MOESM3_ESM.zip › Supplementary Data 1/DDDSimulationSet2/StrainRate=1e1s-1/InitialDislocationDensity=1.4e10m-2.dat]

#strain(1), stress(Pa), dislocation density(m-2), strain rate(s-1), mean dislocation velocity(km/s), plastic strain(1)
3.819e-007 5.737e+004 1.387e+010 1.000e+001 1.059e-002 1.524e-008 
6.703e-007 9.676e+004 1.389e+010 1.000e+001 1.092e-002 7.517e-010 
9.587e-007 1.349e+005 1.389e+010 1.000e+001 1.091e-002 2.555e-008 
1.247e-006 1.723e+005 1.391e+010 1.000e+001 1.189e-002 5.526e-008 
1.536e-006 2.086e+005 1.392e+010 1.000e+001 1.399e-002 9.258e-008 
1.824e-006 2.439e+005 1.393e+010 1.000e+001 1.561e-002 1.364e-007 
2.112e-006 2.785e+005 1.390e+010 1.000e+001 1.029e-002 1.855e-007 
2.401e-006 3.128e+005 1.385e+010 1.000e+001 8.559e-003 2.369e-007 
2.852e-006 3.642e+005 1.383e+010 1.000e+001 8.369e-003 3.323e-007 
3.328e-006 4.161e+005 1.382e+010 1.000e+001 8.456e-003 4.499e-007 
3.804e-006 4.654e+005 1.382e+010 1.000e+001 1.254e-002 5.847e-007 
4.280e-006 5.124e+005 1.383e+010 1.000e+001 1.582e-002 7.352e-007 
4.756e-006 5.572e+005 1.383e+010 1.000e+001 1.655e-002 9.018e-007 
5.181e-006 5.939e+005 1.370e+010 1.000e+001 8.943e-003 1.072e-006 
5.473e-006 6.190e+005 1.368e+010 1.000e+001 9.390e-003 1.191e-006 
5.764e-006 6.448e+005 1.367e+010 1.000e+001 9.325e-003 1.305e-006 
6.056e-006 6.706e+005 1.366e+010 1.000e+001 8.738e-003 1.418e-006 
6.348e-006 6.957e+005 1.365e+010 1.000e+001 9.172e-003 1.536e-006 
6.640e-006 7.201e+005 1.363e+010 1.000e+001 9.054e-003 1.659e-006 
6.932e-006 7.443e+005 1.363e+010 1.000e+001 8.980e-003 1.783e-006 
7.224e-006 7.683e+005 1.362e+010 1.000e+001 8.514e-003 1.909e-006 
7.515e-006 7.920e+005 1.362e+010 1.000e+001 8.522e-003 2.037e-006 
7.807e-006 8.163e+005 1.361e+010 1.000e+001 8.623e-003 2.161e-006 
8.099e-006 8.432e+005 1.361e+010 1.000e+001 8.244e-003 2.267e-006 
8.391e-006 8.711e+005 1.360e+010 1.000e+001 8.411e-003 2.365e-006 
8.683e-006 8.981e+005 1.359e+010 1.000e+001 8.693e-003 2.470e-006 
8.974e-006 9.248e+005 1.361e+010 1.000e+001 1.540e-002 2.578e-006 
9.266e-006 9.514e+005 1.359e+010 1.000e+001 1.841e-002 2.686e-006 
9.558e-006 9.785e+005 1.354e+010 1.000e+001 1.543e-002 2.790e-006 
9.850e-006 1.004e+006 1.353e+010 1.000e+001 1.507e-002 2.903e-006 
1.014e-005 1.029e+006 1.345e+010 1.000e+001 9.136e-003 3.021e-006 
1.043e-005 1.053e+006 1.344e+010 1.000e+001 8.818e-003 3.149e-006 
1.073e-005 1.077e+006 1.344e+010 1.000e+001 8.641e-003 3.276e-006 
1.102e-005 1.101e+006 1.344e+010 1.000e+001 8.539e-003 3.399e-006 
1.131e-005 1.126e+006 1.345e+010 1.000e+001 8.382e-003 3.519e-006 
1.160e-005 1.151e+006 1.347e+010 1.000e+001 9.476e-003 3.637e-006 
1.189e-005 1.176e+006 1.349e+010 1.000e+001 1.124e-002 3.758e-006 
1.218e-005 1.201e+006 1.346e+010 1.000e+001 1.144e-002 3.875e-006 
1.248e-005 1.228e+006 1.346e+010 1.000e+001 1.123e-002 3.985e-006 
1.277e-005 1.255e+006 1.348e+010 1.000e+001 1.100e-002 4.091e-006 
1.306e-005 1.282e+006 1.349e+010 1.000e+001 1.121e-002 4.194e-006 
1.335e-005 1.305e+006 1.347e+010 1.000e+001 1.144e-002 4.324e-006 
1.364e-005 1.328e+006 1.347e+010 1.000e+001 1.389e-002 4.455e-006 
1.394e-005 1.352e+006 1.348e+010 1.000e+001 1.612e-002 4.582e-006 
1.423e-005 1.377e+006 1.348e+010 1.000e+001 1.811e-002 4.706e-006 
1.452e-005 1.401e+006 1.349e+010 1.000e+001 1.865e-002 4.828e-006 
1.481e-005 1.426e+006 1.341e+010 1.000e+001 1.235e-002 4.951e-006 
1.510e-005 1.450e+006 1.340e+010 1.000e+001 1.159e-002 5.073e-006 
1.539e-005 1.475e+006 1.339e+010 1.000e+001 9.477e-003 5.195e-006 
1.569e-005 1.499e+006 1.338e+010 1.000e+001 9.390e-003 5.317e-006 
1.598e-005 1.525e+006 1.338e+010 1.000e+001 9.849e-003 5.433e-006 
1.627e-005 1.551e+006 1.338e+010 1.000e+001 9.726e-003 5.545e-006 
1.656e-005 1.577e+006 1.338e+010 1.000e+001 9.648e-003 5.655e-006 
1.685e-005 1.603e+006 1.339e+010 1.000e+001 9.681e-003 5.765e-006 
1.715e-005 1.629e+006 1.339e+010 1.000e+001 9.287e-003 5.881e-006 
1.744e-005 1.655e+006 1.339e+010 1.000e+001 1.181e-002 5.993e-006 
1.773e-005 1.682e+006 1.340e+010 1.000e+001 1.403e-002 6.096e-006 
1.802e-005 1.710e+006 1.342e+010 1.000e+001 1.347e-002 6.194e-006 
1.831e-005 1.738e+006 1.344e+010 1.000e+001 1.734e-002 6.288e-006 
1.860e-005 1.767e+006 1.345e+010 1.000e+001 1.831e-002 6.382e-006 
1.890e-005 1.795e+006 1.347e+010 1.000e+001 1.871e-002 6.478e-006 
1.919e-005 1.823e+006 1.339e+010 1.000e+001 1.026e-002 6.577e-006 
1.948e-005 1.850e+006 1.338e+010 1.000e+001 9.022e-003 6.683e-006 
1.977e-005 1.877e+006 1.338e+010 1.000e+001 8.925e-003 6.787e-006 
2.006e-005 1.905e+006 1.339e+010 1.000e+001 8.867e-003 6.889e-006 
2.036e-005 1.932e+006 1.340e+010 1.000e+001 8.998e-003 6.990e-006 
2.065e-005 1.960e+006 1.342e+010 1.000e+001 8.933e-003 7.092e-006 
2.094e-005 1.987e+006 1.343e+010 1.000e+001 9.032e-003 7.195e-006 
2.123e-005 2.014e+006 1.345e+010 1.000e+001 9.095e-003 7.299e-006 
2.152e-005 2.041e+006 1.347e+010 1.000e+001 9.281e-003 7.405e-006 
2.181e-005 2.068e+006 1.349e+010 1.000e+001 9.095e-003 7.509e-006 
2.211e-005 2.095e+006 1.351e+010 1.000e+001 8.859e-003 7.612e-006 
2.240e-005 2.123e+006 1.354e+010 1.000e+001 8.850e-003 7.717e-006 
2.269e-005 2.150e+006 1.356e+010 1.000e+001 8.688e-003 7.820e-006 
2.298e-005 2.177e+006 1.359e+010 1.000e+001 1.086e-002 7.927e-006 
2.327e-005 2.203e+006 1.362e+010 1.000e+001 1.338e-002 8.034e-006 
2.357e-005 2.230e+006 1.357e+010 1.000e+001 9.212e-003 8.141e-006 
2.386e-005 2.256e+006 1.357e+010 1.000e+001 9.311e-003 8.251e-006 
2.415e-005 2.282e+006 1.358e+010 1.000e+001 9.369e-003 8.363e-006 
2.444e-005 2.308e+006 1.360e+010 1.000e+001 9.386e-003 8.477e-006 
2.473e-005 2.333e+006 1.362e+010 1.000e+001 9.633e-003 8.593e-006 
2.502e-005 2.359e+006 1.365e+010 1.000e+001 9.784e-003 8.709e-006 
2.532e-005 2.385e+006 1.368e+010 1.000e+001 9.589e-003 8.819e-006 
2.561e-005 2.412e+006 1.370e+010 1.000e+001 9.413e-003 8.925e-006 
2.590e-005 2.439e+006 1.370e+010 1.000e+001 1.037e-002 9.032e-006 
2.619e-005 2.468e+006 1.372e+010 1.000e+001 1.065e-002 9.124e-006 
2.648e-005 2.498e+006 1.374e+010 1.000e+001 1.049e-002 9.207e-006 
2.678e-005 2.529e+006 1.375e+010 1.000e+001 1.126e-002 9.285e-006 
2.707e-005 2.560e+006 1.377e+010 1.000e+001 1.204e-002 9.361e-006 
2.736e-005 2.591e+006 1.379e+010 1.000e+001 1.230e-002 9.436e-006 
2.765e-005 2.623e+006 1.379e+010 1.000e+001 1.287e-002 9.512e-006 
2.794e-005 2.654e+006 1.381e+010 1.000e+001 1.294e-002 9.588e-006 
2.823e-005 2.685e+006 1.383e+010 1.000e+001 1.291e-002 9.665e-006 
2.853e-005 2.716e+006 1.387e+010 1.000e+001 1.295e-002 9.743e-006 
2.882e-005 2.746e+006 1.389e+010 1.000e+001 1.328e-002 9.822e-006 
2.911e-005 2.776e+006 1.391e+010 1.000e+001 1.154e-002 9.906e-006 
2.940e-005 2.805e+006 1.394e+010 1.000e+001 1.201e-002 9.998e-006 
2.969e-005 2.834e+006 1.398e+010 1.000e+001 1.225e-002 1.009e-005 
2.999e-005 2.861e+006 1.401e+010 1.000e+001 1.218e-002 1.019e-005 
3.028e-005 2.889e+006 1.406e+010 1.000e+001 1.263e-002 1.030e-005 
3.057e-005 2.915e+006 1.411e+010 1.000e+001 1.253e-002 1.040e-005 
3.086e-005 2.942e+006 1.416e+010 1.000e+001 1.259e-002 1.051e-005 
3.115e-005 2.967e+006 1.421e+010 1.000e+001 1.228e-002 1.063e-005 
3.144e-005 2.994e+006 1.426e+010 1.000e+001 1.260e-002 1.074e-005 
3.174e-005 3.020e+006 1.431e+010 1.000e+001 1.265e-002 1.085e-005 
3.203e-005 3.040e+006 1.417e+010 1.000e+001 1.427e-002 1.100e-005 
3.232e-005 3.059e+006 1.412e+010 1.000e+001 1.461e-002 1.116e-005 
3.261e-005 3.076e+006 1.411e+010 1.000e+001 1.310e-002 1.133e-005 
3.290e-005 3.094e+006 1.413e+010 1.000e+001 1.240e-002 1.150e-005 
3.320e-005 3.111e+006 1.417e+010 1.000e+001 1.238e-002 1.168e-005 
3.349e-005 3.129e+006 1.423e+010 1.000e+001 1.225e-002 1.185e-005 
3.378e-005 3.147e+006 1.430e+010 1.000e+001 1.202e-002 1.202e-005 
3.407e-005 3.165e+006 1.436e+010 1.000e+001 1.238e-002 1.218e-005 
3.436e-005 3.182e+006 1.442e+010 1.000e+001 2.578e-002 1.235e-005 
3.465e-005 3.199e+006 1.441e+010 1.000e+001 2.486e-002 1.253e-005 
3.495e-005 3.215e+006 1.445e+010 1.000e+001 2.542e-002 1.271e-005 
3.524e-005 3.232e+006 1.442e+010 1.000e+001 1.933e-002 1.289e-005 
3.553e-005 3.248e+006 1.445e+010 1.000e+001 1.940e-002 1.306e-005 
3.582e-005 3.264e+006 1.449e+010 1.000e+001 1.841e-002 1.324e-005 
3.611e-005 3.281e+006 1.454e+010 1.000e+001 2.043e-002 1.342e-005 
3.641e-005 3.298e+006 1.459e+010 1.000e+001 1.789e-002 1.359e-005 
3.670e-005 3.314e+006 1.463e+010 1.000e+001 2.011e-002 1.378e-005 
3.699e-005 3.329e+006 1.471e+010 1.000e+001 2.384e-002 1.396e-005 
3.728e-005 3.344e+006 1.459e+010 1.000e+001 1.349e-002 1.415e-005 
3.757e-005 3.363e+006 1.455e+010 1.000e+001 1.247e-002 1.431e-005 
3.786e-005 3.384e+006 1.456e+010 1.000e+001 1.187e-002 1.446e-005 
3.816e-005 3.406e+006 1.459e+010 1.000e+001 1.151e-002 1.460e-005 
3.845e-005 3.427e+006 1.463e+010 1.000e+001 1.182e-002 1.475e-005 
3.874e-005 3.444e+006 1.466e+010 1.000e+001 1.252e-002 1.492e-005 
3.903e-005 3.460e+006 1.472e+010 1.000e+001 1.270e-002 1.510e-005 
3.932e-005 3.477e+006 1.478e+010 1.000e+001 1.276e-002 1.527e-005 
3.962e-005 3.495e+006 1.484e+010 1.000e+001 1.221e-002 1.544e-005 
3.991e-005 3.514e+006 1.491e+010 1.000e+001 1.202e-002 1.560e-005 
4.020e-005 3.531e+006 1.498e+010 1.000e+001 1.221e-002 1.578e-005 
4.049e-005 3.547e+006 1.505e+010 1.000e+001 1.218e-002 1.596e-005 
4.078e-005 3.562e+006 1.512e+010 1.000e+001 1.208e-002 1.615e-005 
4.107e-005 3.575e+006 1.520e+010 1.000e+001 1.179e-002 1.634e-005 
4.137e-005 3.589e+006 1.530e+010 1.000e+001 1.169e-002 1.655e-005 
4.166e-005 3.601e+006 1.541e+010 1.000e+001 1.191e-002 1.675e-005 
4.195e-005 3.612e+006 1.553e+010 1.000e+001 1.182e-002 1.696e-005 
4.224e-005 3.622e+006 1.565e+010 1.000e+001 1.216e-002 1.719e-005 
4.253e-005 3.623e+006 1.576e+010 1.000e+001 1.236e-002 1.747e-005 
4.283e-005 3.621e+006 1.582e+010 1.000e+001 1.364e-002 1.778e-005 
4.312e-005 3.615e+006 1.581e+010 1.000e+001 1.332e-002 1.811e-005 
4.341e-005 3.610e+006 1.590e+010 1.000e+001 1.375e-002 1.844e-005 
4.370e-005 3.602e+006 1.600e+010 1.000e+001 1.409e-002 1.879e-005 
4.399e-005 3.592e+006 1.612e+010 1.000e+001 1.497e-002 1.915e-005 
4.428e-005 3.575e+006 1.559e+010 1.000e+001 1.396e-002 1.956e-005 
4.458e-005 3.565e+006 1.553e+010 1.000e+001 1.373e-002 1.992e-005 
4.487e-005 3.557e+006 1.554e+010 1.000e+001 1.400e-002 2.027e-005 
4.516e-005 3.549e+006 1.554e+010 1.000e+001 1.453e-002 2.061e-005 
4.545e-005 3.538e+006 1.510e+010 1.000e+001 1.467e-002 2.098e-005 
4.574e-005 3.529e+006 1.496e+010 1.000e+001 1.537e-002 2.134e-005 
4.604e-005 3.521e+006 1.491e+010 1.000e+001 1.602e-002 2.168e-005 
4.633e-005 3.514e+006 1.489e+010 1.000e+001 1.393e-002 2.202e-005 
4.662e-005 3.513e+006 1.471e+010 1.000e+001 1.212e-002 2.232e-005 
4.691e-005 3.517e+006 1.468e+010 1.000e+001 1.253e-002 2.258e-005 
4.720e-005 3.525e+006 1.471e+010 1.000e+001 1.637e-002 2.282e-005 
4.749e-005 3.538e+006 1.473e+010 1.000e+001 2.340e-002 2.302e-005 
4.779e-005 3.548e+006 1.468e+010 1.000e+001 2.253e-002 2.325e-005 
4.808e-005 3.559e+006 1.470e+010 1.000e+001 2.387e-002 2.346e-005 
4.837e-005 3.571e+006 1.473e+010 1.000e+001 2.419e-002 2.367e-005 
4.866e-005 3.585e+006 1.476e+010 1.000e+001 2.378e-002 2.386e-005 
4.895e-005 3.599e+006 1.471e+010 1.000e+001 2.188e-002 2.406e-005 
4.925e-005 3.611e+006 1.463e+010 1.000e+001 1.108e-002 2.427e-005 
4.954e-005 3.625e+006 1.466e+010 1.000e+001 1.101e-002 2.447e-005 
4.983e-005 3.638e+006 1.467e+010 1.000e+001 1.115e-002 2.467e-005 
5.012e-005 3.649e+006 1.470e+010 1.000e+001 1.110e-002 2.488e-005 
5.041e-005 3.661e+006 1.471e+010 1.000e+001 1.083e-002 2.509e-005 
5.070e-005 3.666e+006 1.460e+010 1.000e+001 1.144e-002 2.535e-005 
5.100e-005 3.673e+006 1.464e+010 1.000e+001 1.056e-002 2.559e-005 
5.129e-005 3.681e+006 1.469e+010 1.000e+001 1.061e-002 2.583e-005 
5.158e-005 3.689e+006 1.472e+010 1.000e+001 1.046e-002 2.606e-005 
5.187e-005 3.695e+006 1.477e+010 1.000e+001 1.028e-002 2.631e-005 
5.216e-005 3.701e+006 1.489e+010 1.000e+001 9.950e-003 2.656e-005 
5.246e-005 3.704e+006 1.488e+010 1.000e+001 1.219e-002 2.684e-005 
5.275e-005 3.703e+006 1.493e+010 1.000e+001 1.194e-002 2.713e-005 
5.304e-005 3.696e+006 1.482e+010 1.000e+001 1.343e-002 2.747e-005 
5.333e-005 3.687e+006 1.483e+010 1.000e+001 1.362e-002 2.783e-005 
5.362e-005 3.675e+006 1.487e+010 1.000e+001 1.458e-002 2.820e-005 
5.391e-005 3.661e+006 1.490e+010 1.000e+001 1.439e-002 2.859e-005 
5.421e-005 3.645e+006 1.498e+010 1.000e+001 1.419e-002 2.900e-005 
5.450e-005 3.634e+006 1.505e+010 1.000e+001 1.320e-002 2.936e-005 
5.479e-005 3.627e+006 1.513e+010 1.000e+001 1.316e-002 2.971e-005 
5.508e-005 3.621e+006 1.520e+010 1.000e+001 1.350e-002 3.004e-005 
5.537e-005 3.614e+006 1.527e+010 1.000e+001 1.399e-002 3.038e-005 
5.567e-005 3.608e+006 1.534e+010 1.000e+001 1.361e-002 3.071e-005 
5.596e-005 3.606e+006 1.541e+010 1.000e+001 1.554e-002 3.102e-005 
5.625e-005 3.606e+006 1.545e+010 1.000e+001 1.941e-002 3.131e-005 
5.654e-005 3.607e+006 1.540e+010 1.000e+001 1.482e-002 3.159e-005 
5.683e-005 3.609e+006 1.547e+010 1.000e+001 1.430e-002 3.187e-005 
5.712e-005 3.612e+006 1.558e+010 1.000e+001 1.390e-002 3.214e-005 
5.742e-005 3.612e+006 1.558e+010 1.000e+001 1.441e-002 3.243e-005 
5.771e-005 3.615e+006 1.561e+010 1.000e+001 1.362e-002 3.271e-005 
5.800e-005 3.622e+006 1.566e+010 1.000e+001 1.314e-002 3.295e-005 
5.829e-005 3.631e+006 1.572e+010 1.000e+001 1.277e-002 3.318e-005 
5.858e-005 3.642e+006 1.580e+010 1.000e+001 1.240e-002 3.339e-005 
5.888e-005 3.655e+006 1.587e+010 1.000e+001 1.263e-002 3.360e-005 
5.917e-005 3.660e+006 1.544e+010 1.000e+001 1.442e-002 3.385e-005 
5.946e-005 3.667e+006 1.525e+010 1.000e+001 1.365e-002 3.410e-005 
5.975e-005 3.673e+006 1.519e+010 1.000e+001 1.372e-002 3.434e-005 
6.004e-005 3.681e+006 1.518e+010 1.000e+001 1.336e-002 3.458e-005 
6.033e-005 3.689e+006 1.522e+010 1.000e+001 1.272e-002 3.482e-005 
6.063e-005 3.698e+006 1.525e+010 1.000e+001 1.271e-002 3.505e-005 
6.092e-005 3.708e+006 1.527e+010 1.000e+001 1.164e-002 3.527e-005 
6.121e-005 3.718e+006 1.529e+010 1.000e+001 1.134e-002 3.549e-005 
6.150e-005 3.730e+006 1.533e+010 1.000e+001 1.095e-002 3.571e-005 
6.179e-005 3.745e+006 1.536e+010 1.000e+001 1.121e-002 3.589e-005 
6.209e-005 3.762e+006 1.539e+010 1.000e+001 1.144e-002 3.607e-005 
6.238e-005 3.777e+006 1.537e+010 1.000e+001 1.550e-002 3.625e-005 
6.267e-005 3.791e+006 1.538e+010 1.000e+001 1.425e-002 3.645e-005 
6.296e-005 3.800e+006 1.535e+010 1.000e+001 1.186e-002 3.667e-005 
6.325e-005 3.806e+006 1.536e+010 1.000e+001 1.161e-002 3.693e-005 
6.354e-005 3.810e+006 1.542e+010 1.000e+001 1.174e-002 3.719e-005 
6.384e-005 3.813e+006 1.545e+010 1.000e+001 1.258e-002 3.746e-005 
6.413e-005 3.816e+006 1.546e+010 1.000e+001 2.058e-002 3.774e-005 
6.442e-005 3.819e+006 1.544e+010 1.000e+001 2.387e-002 3.800e-005 
6.471e-005 3.824e+006 1.542e+010 1.000e+001 4.304e-002 3.827e-005 
6.500e-005 3.834e+006 1.543e+010 1.000e+001 4.097e-002 3.848e-005 
6.530e-005 3.843e+006 1.546e+010 1.000e+001 4.172e-002 3.872e-005 
6.559e-005 3.847e+006 1.552e+010 1.000e+001 4.302e-002 3.898e-005 
6.588e-005 3.852e+006 1.559e+010 1.000e+001 4.348e-002 3.924e-005 
6.617e-005 3.857e+006 1.563e+010 1.000e+001 3.487e-002 3.949e-005 
6.646e-005 3.857e+006 1.549e+010 1.000e+001 2.651e-002 3.978e-005 
6.675e-005 3.852e+006 1.531e+010 1.000e+001 3.179e-002 4.011e-005 
6.705e-005 3.841e+006 1.514e+010 1.000e+001 1.410e-002 4.048e-005 
6.734e-005 3.832e+006 1.522e+010 1.000e+001 1.443e-002 4.083e-005 
6.763e-005 3.824e+006 1.529e+010 1.000e+001 1.470e-002 4.118e-005 
6.792e-005 3.816e+006 1.536e+010 1.000e+001 1.466e-002 4.153e-005 
6.821e-005 3.812e+006 1.543e+010 1.000e+001 1.543e-002 4.185e-005 
6.851e-005 3.809e+006 1.549e+010 1.000e+001 1.422e-002 4.216e-005 
6.880e-005 3.807e+006 1.558e+010 1.000e+001 1.341e-002 4.247e-005 
6.909e-005 3.805e+006 1.568e+010 1.000e+001 1.270e-002 4.277e-005 
6.938e-005 3.804e+006 1.580e+010 1.000e+001 1.255e-002 4.307e-005 
6.967e-005 3.802e+006 1.583e+010 1.000e+001 1.272e-002 4.338e-005 
6.996e-005 3.795e+006 1.591e+010 1.000e+001 1.537e-002 4.372e-005 
7.026e-005 3.788e+006 1.601e+010 1.000e+001 2.216e-002 4.406e-005 
7.055e-005 3.779e+006 1.609e+010 1.000e+001 2.592e-002 4.441e-005 
7.084e-005 3.775e+006 1.618e+010 1.000e+001 2.336e-002 4.473e-005 
7.113e-005 3.778e+006 1.623e+010 1.000e+001 1.884e-002 4.500e-005 
7.142e-005 3.777e+006 1.604e+010 1.000e+001 2.206e-002 4.530e-005 
7.172e-005 3.774e+006 1.606e+010 1.000e+001 2.100e-002 4.561e-005 
7.201e-005 3.769e+006 1.612e+010 1.000e+001 1.966e-002 4.594e-005 
7.230e-005 3.759e+006 1.622e+010 1.000e+001 2.365e-002 4.630e-005 
7.259e-005 3.747e+006 1.629e+010 1.000e+001 2.148e-002 4.667e-005 
7.288e-005 3.730e+006 1.597e+010 1.000e+001 2.502e-002 4.708e-005 
7.317e-005 3.707e+006 1.585e+010 1.000e+001 2.587e-002 4.753e-005 
7.347e-005 3.684e+006 1.579e+010 1.000e+001 1.787e-002 4.799e-005 
7.376e-005 3.659e+006 1.581e+010 1.000e+001 1.767e-002 4.845e-005 
7.405e-005 3.631e+006 1.587e+010 1.000e+001 1.772e-002 4.894e-005 
7.434e-005 3.602e+006 1.587e+010 1.000e+001 1.872e-002 4.943e-005 
7.463e-005 3.570e+006 1.569e+010 1.000e+001 1.966e-002 4.994e-005 
7.493e-005 3.546e+006 1.566e+010 1.000e+001 2.079e-002 5.040e-005 
7.522e-005 3.520e+006 1.568e+010 1.000e+001 2.121e-002 5.087e-005 
7.551e-005 3.497e+006 1.572e+010 1.000e+001 2.305e-002 5.132e-005 
7.580e-005 3.477e+006 1.580e+010 1.000e+001 4.361e-002 5.175e-005 
7.609e-005 3.460e+006 1.579e+010 1.000e+001 5.418e-002 5.216e-005 
7.638e-005 3.445e+006 1.567e+010 1.000e+001 6.493e-002 5.256e-005 
7.668e-005 3.433e+006 1.569e+010 1.000e+001 6.713e-002 5.293e-005 
7.697e-005 3.429e+006 1.575e+010 1.000e+001 6.310e-002 5.325e-005 
7.726e-005 3.428e+006 1.573e+010 1.000e+001 7.050e-002 5.355e-005 
7.755e-005 3.426e+006 1.569e+010 1.000e+001 6.972e-002 5.386e-005 
7.784e-005 3.425e+006 1.568e+010 1.000e+001 6.937e-002 5.415e-005 
7.814e-005 3.426e+006 1.531e+010 1.000e+001 6.508e-002 5.444e-005 
7.843e-005 3.434e+006 1.533e+010 1.000e+001 6.631e-002 5.467e-005 
7.872e-005 3.444e+006 1.537e+010 1.000e+001 7.251e-002 5.490e-005 
7.901e-005 3.455e+006 1.542e+010 1.000e+001 5.933e-002 5.511e-005 
7.930e-005 3.467e+006 1.546e+010 1.000e+001 6.709e-002 5.532e-005 
7.959e-005 3.478e+006 1.554e+010 1.000e+001 8.411e-002 5.554e-005 
7.989e-005 3.490e+006 1.561e+010 1.000e+001 7.024e-002 5.575e-005 
8.018e-005 3.503e+006 1.567e+010 1.000e+001 6.800e-002 5.595e-005 
8.047e-005 3.517e+006 1.574e+010 1.000e+001 7.537e-002 5.614e-005 
8.076e-005 3.531e+006 1.582e+010 1.000e+001 7.711e-002 5.634e-005 
8.105e-005 3.545e+006 1.590e+010 1.000e+001 7.185e-002 5.653e-005 
8.135e-005 3.559e+006 1.598e+010 1.000e+001 7.640e-002 5.673e-005 
8.164e-005 3.571e+006 1.607e+010 1.000e+001 6.977e-002 5.694e-005 
8.193e-005 3.583e+006 1.549e+010 1.000e+001 5.577e-002 5.715e-005 
8.222e-005 3.593e+006 1.555e+010 1.000e+001 4.143e-002 5.737e-005 
8.251e-005 3.604e+006 1.563e+010 1.000e+001 4.497e-002 5.759e-005 
8.280e-005 3.615e+006 1.571e+010 1.000e+001 4.952e-002 5.780e-005 
8.310e-005 3.628e+006 1.580e+010 1.000e+001 5.044e-002 5.800e-005 
8.339e-005 3.637e+006 1.585e+010 1.000e+001 4.925e-002 5.823e-005 
8.368e-005 3.646e+006 1.590e+010 1.000e+001 5.498e-002 5.846e-005 
8.397e-005 3.657e+006 1.599e+010 1.000e+001 5.274e-002 5.868e-005 
8.426e-005 3.667e+006 1.604e+010 1.000e+001 5.934e-002 5.890e-005 
8.456e-005 3.677e+006 1.613e+010 1.000e+001 5.956e-002 5.913e-005 
8.485e-005 3.687e+006 1.624e+010 1.000e+001 5.609e-002 5.935e-005 
8.514e-005 3.697e+006 1.634e+010 1.000e+001 4.567e-002 5.957e-005 
8.543e-005 3.706e+006 1.645e+010 1.000e+001 4.731e-002 5.980e-005 
8.572e-005 3.714e+006 1.657e+010 1.000e+001 4.896e-002 6.003e-005 
8.601e-005 3.720e+006 1.668e+010 1.000e+001 4.628e-002 6.028e-005 
8.631e-005 3.723e+006 1.681e+010 1.000e+001 5.968e-002 6.056e-005 
8.660e-005 3.728e+006 1.693e+010 1.000e+001 5.534e-002 6.081e-005 
8.689e-005 3.735e+006 1.693e+010 1.000e+001 5.084e-002 6.106e-005 
8.718e-005 3.742e+006 1.699e+010 1.000e+001 5.622e-002 6.130e-005 
8.747e-005 3.746e+006 1.702e+010 1.000e+001 5.549e-002 6.156e-005 
8.777e-005 3.745e+006 1.698e+010 1.000e+001 5.620e-002 6.187e-005 
8.806e-005 3.740e+006 1.681e+010 1.000e+001 5.519e-002 6.219e-005 
8.835e-005 3.734e+006 1.650e+010 1.000e+001 6.159e-002 6.252e-005 
8.864e-005 3.730e+006 1.640e+010 1.000e+001 5.578e-002 6.284e-005 
8.893e-005 3.727e+006 1.637e+010 1.000e+001 6.084e-002 6.315e-005 
8.922e-005 3.726e+006 1.633e+010 1.000e+001 6.228e-002 6.345e-005 
8.952e-005 3.726e+006 1.626e+010 1.000e+001 5.859e-002 6.375e-005 
8.981e-005 3.733e+006 1.623e+010 1.000e+001 5.845e-002 6.399e-005 
9.010e-005 3.742e+006 1.616e+010 1.000e+001 5.700e-002 6.422e-005 
9.039e-005 3.749e+006 1.608e+010 1.000e+001 5.594e-002 6.446e-005 
9.068e-005 3.757e+006 1.605e+010 1.000e+001 6.160e-002 6.470e-005 
9.098e-005 3.768e+006 1.603e+010 1.000e+001 6.747e-002 6.492e-005 
9.127e-005 3.776e+006 1.586e+010 1.000e+001 5.151e-002 6.515e-005 
9.156e-005 3.788e+006 1.579e+010 1.000e+001 5.287e-002 6.536e-005 
9.185e-005 3.798e+006 1.573e+010 1.000e+001 4.911e-002 6.558e-005 
9.214e-005 3.807e+006 1.566e+010 1.000e+001 4.033e-002 6.581e-005 
9.243e-005 3.816e+006 1.553e+010 1.000e+001 3.154e-002 6.604e-005 
9.273e-005 3.822e+006 1.546e+010 1.000e+001 2.647e-002 6.629e-005 
9.302e-005 3.826e+006 1.530e+010 1.000e+001 1.521e-002 6.655e-005 
9.331e-005 3.830e+006 1.537e+010 1.000e+001 1.417e-002 6.682e-005 
9.360e-005 3.833e+006 1.546e+010 1.000e+001 1.344e-002 6.709e-005 
9.389e-005 3.839e+006 1.554e+010 1.000e+001 1.288e-002 6.734e-005 
9.419e-005 3.846e+006 1.564e+010 1.000e+001 1.323e-002 6.759e-005 
9.448e-005 3.853e+006 1.575e+010 1.000e+001 1.533e-002 6.783e-005 
9.477e-005 3.860e+006 1.582e+010 1.000e+001 1.906e-002 6.807e-005 
9.506e-005 3.868e+006 1.589e+010 1.000e+001 2.469e-002 6.831e-005 
9.535e-005 3.877e+006 1.588e+010 1.000e+001 2.099e-002 6.854e-005 
9.564e-005 3.883e+006 1.586e+010 1.000e+001 2.714e-002 6.879e-005 
9.594e-005 3.888e+006 1.590e+010 1.000e+001 2.802e-002 6.904e-005 
9.623e-005 3.893e+006 1.591e+010 1.000e+001 2.093e-002 6.931e-005 
9.652e-005 3.900e+006 1.595e+010 1.000e+001 1.500e-002 6.955e-005 
9.681e-005 3.907e+006 1.606e+010 1.000e+001 1.308e-002 6.979e-005 
9.710e-005 3.911e+006 1.617e+010 1.000e+001 1.302e-002 7.005e-005 
9.740e-005 3.914e+006 1.628e+010 1.000e+001 1.301e-002 7.032e-005 
9.769e-005 3.916e+006 1.638e+010 1.000e+001 1.337e-002 7.060e-005 
9.798e-005 3.914e+006 1.651e+010 1.000e+001 1.352e-002 7.090e-005 
9.827e-005 3.911e+006 1.663e+010 1.000e+001 1.323e-002 7.122e-005 
9.856e-005 3.907e+006 1.677e+010 1.000e+001 1.373e-002 7.154e-005 
9.885e-005 3.897e+006 1.669e+010 1.000e+001 1.548e-002 7.190e-005 
9.915e-005 3.887e+006 1.675e+010 1.000e+001 1.602e-002 7.226e-005 
9.944e-005 3.876e+006 1.685e+010 1.000e+001 1.675e-002 7.263e-005 
9.973e-005 3.863e+006 1.681e+010 1.000e+001 1.675e-002 7.301e-005 
1.000e-004 3.841e+006 1.672e+010 1.000e+001 1.643e-002 7.345e-005 
1.003e-004 3.820e+006 1.626e+010 1.000e+001 1.638e-002 7.389e-005 
1.006e-004 3.811e+006 1.625e+010 1.000e+001 1.610e-002 7.425e-005 
1.009e-004 3.800e+006 1.614e+010 1.000e+001 1.563e-002 7.461e-005 
1.012e-004 3.793e+006 1.592e+010 1.000e+001 1.435e-002 7.496e-005 
1.015e-004 3.789e+006 1.590e+010 1.000e+001 1.324e-002 7.527e-005 
1.018e-004 3.787e+006 1.576e+010 1.000e+001 1.414e-002 7.558e-005 
1.021e-004 3.790e+006 1.569e+010 1.000e+001 1.402e-002 7.585e-005 
1.024e-004 3.787e+006 1.554e+010 1.000e+001 1.569e-002 7.616e-005 
1.026e-004 3.782e+006 1.538e+010 1.000e+001 1.586e-002 7.649e-005 
1.029e-004 3.777e+006 1.535e+010 1.000e+001 1.575e-002 7.682e-005 
1.032e-004 3.773e+006 1.534e+010 1.000e+001 1.444e-002 7.714e-005 
1.035e-004 3.768e+006 1.540e+010 1.000e+001 1.579e-002 7.746e-005 
1.038e-004 3.761e+006 1.550e+010 1.000e+001 2.733e-002 7.780e-005 
1.041e-004 3.751e+006 1.535e+010 1.000e+001 2.862e-002 7.817e-005 
1.044e-004 3.738e+006 1.513e+010 1.000e+001 2.156e-002 7.855e-005 
1.047e-004 3.729e+006 1.516e+010 1.000e+001 2.324e-002 7.890e-005 
1.050e-004 3.726e+006 1.522e+010 1.000e+001 2.276e-002 7.921e-005 
1.053e-004 3.726e+006 1.529e+010 1.000e+001 2.577e-002 7.951e-005 
1.056e-004 3.728e+006 1.536e+010 1.000e+001 2.480e-002 7.978e-005 
1.059e-004 3.733e+006 1.474e+010 1.000e+001 2.755e-002 8.004e-005 
1.062e-004 3.739e+006 1.448e+010 1.000e+001 2.607e-002 8.029e-005 
1.064e-004 3.748e+006 1.423e+010 1.000e+001 2.281e-002 8.052e-005 
1.067e-004 3.754e+006 1.423e+010 1.000e+001 2.151e-002 8.077e-005 
1.070e-004 3.761e+006 1.426e+010 1.000e+001 2.217e-002 8.101e-005 
1.073e-004 3.766e+006 1.429e+010 1.000e+001 1.908e-002 8.127e-005 
1.076e-004 3.769e+006 1.435e+010 1.000e+001 2.334e-002 8.154e-005 
1.079e-004 3.775e+006 1.439e+010 1.000e+001 2.589e-002 8.179e-005 
1.082e-004 3.782e+006 1.443e+010 1.000e+001 2.634e-002 8.203e-005 
1.085e-004 3.790e+006 1.448e+010 1.000e+001 2.099e-002 8.227e-005 
1.088e-004 3.799e+006 1.454e+010 1.000e+001 1.893e-002 8.250e-005 
1.091e-004 3.808e+006 1.463e+010 1.000e+001 2.294e-002 8.273e-005 
1.094e-004 3.817e+006 1.464e+010 1.000e+001 2.935e-002 8.296e-005 
1.097e-004 3.822e+006 1.456e+010 1.000e+001 2.856e-002 8.322e-005 
1.099e-004 3.822e+006 1.453e+010 1.000e+001 2.978e-002 8.351e-005 
1.102e-004 3.825e+006 1.453e+010 1.000e+001 2.913e-002 8.378e-005 
1.105e-004 3.831e+006 1.441e+010 1.000e+001 2.544e-002 8.403e-005 
1.108e-004 3.839e+006 1.443e+010 1.000e+001 2.823e-002 8.427e-005 
1.111e-004 3.845e+006 1.440e+010 1.000e+001 3.177e-002 8.451e-005 
1.114e-004 3.855e+006 1.447e+010 1.000e+001 3.534e-002 8.474e-005 
1.117e-004 3.866e+006 1.451e+010 1.000e+001 3.768e-002 8.495e-005 
1.120e-004 3.878e+006 1.457e+010 1.000e+001 4.245e-002 8.517e-005 
1.123e-004 3.886e+006 1.452e+010 1.000e+001 4.366e-002 8.540e-005 
1.126e-004 3.897e+006 1.454e+010 1.000e+001 4.394e-002 8.562e-005 
1.129e-004 3.908e+006 1.457e+010 1.000e+001 4.251e-002 8.583e-005 
1.132e-004 3.917e+006 1.460e+010 1.000e+001 4.294e-002 8.606e-005 
1.134e-004 3.923e+006 1.465e+010 1.000e+001 4.325e-002 8.631e-005 
1.137e-004 3.930e+006 1.465e+010 1.000e+001 3.663e-002 8.655e-005 
1.140e-004 3.936e+006 1.466e+010 1.000e+001 3.657e-002 8.681e-005 
1.143e-004 3.941e+006 1.470e+010 1.000e+001 3.468e-002 8.707e-005 
1.146e-004 3.948e+006 1.472e+010 1.000e+001 3.127e-002 8.731e-005 
1.149e-004 3.955e+006 1.468e+010 1.000e+001 1.749e-002 8.755e-005 
1.152e-004 3.962e+006 1.475e+010 1.000e+001 1.482e-002 8.779e-005 
1.155e-004 3.968e+006 1.484e+010 1.000e+001 1.439e-002 8.804e-005 
1.158e-004 3.970e+006 1.485e+010 1.000e+001 1.520e-002 8.832e-005 
1.161e-004 3.972e+006 1.492e+010 1.000e+001 1.626e-002 8.860e-005 
1.164e-004 3.974e+006 1.501e+010 1.000e+001 1.659e-002 8.888e-005 
1.167e-004 3.976e+006 1.512e+010 1.000e+001 1.733e-002 8.915e-005 
1.169e-004 3.981e+006 1.524e+010 1.000e+001 1.992e-002 8.941e-005 
1.172e-004 3.985e+006 1.538e+010 1.000e+001 1.951e-002 8.967e-005 
1.175e-004 3.987e+006 1.552e+010 1.000e+001 2.723e-002 8.996e-005 
1.178e-004 3.987e+006 1.553e+010 1.000e+001 2.770e-002 9.025e-005 
1.181e-004 3.988e+006 1.565e+010 1.000e+001 3.084e-002 9.053e-005 
1.184e-004 3.993e+006 1.577e+010 1.000e+001 3.316e-002 9.079e-005 
1.187e-004 3.998e+006 1.589e+010 1.000e+001 3.582e-002 9.105e-005 
1.190e-004 4.001e+006 1.602e+010 1.000e+001 3.992e-002 9.132e-005 
1.193e-004 4.005e+006 1.598e+010 1.000e+001 4.210e-002 9.158e-005 
1.196e-004 4.012e+006 1.605e+010 1.000e+001 4.429e-002 9.183e-005 
1.199e-004 4.020e+006 1.613e+010 1.000e+001 4.757e-002 9.206e-005 
1.202e-004 4.030e+006 1.622e+010 1.000e+001 4.730e-002 9.228e-005 
1.204e-004 4.043e+006 1.621e+010 1.000e+001 5.051e-002 9.248e-005 
1.207e-004 4.057e+006 1.615e+010 1.000e+001 5.342e-002 9.268e-005 
1.210e-004 4.071e+006 1.608e+010 1.000e+001 5.008e-002 9.287e-005 
1.213e-004 4.084e+006 1.608e+010 1.000e+001 5.599e-002 9.308e-005 
1.216e-004 4.095e+006 1.611e+010 1.000e+001 5.823e-002 9.329e-005 
1.219e-004 4.104e+006 1.617e+010 1.000e+001 6.886e-002 9.353e-005 
1.222e-004 4.111e+006 1.615e+010 1.000e+001 6.869e-002 9.377e-005 
1.225e-004 4.119e+006 1.608e+010 1.000e+001 5.859e-002 9.400e-005 
1.228e-004 4.128e+006 1.611e+010 1.000e+001 5.558e-002 9.423e-005 
1.231e-004 4.137e+006 1.617e+010 1.000e+001 5.683e-002 9.446e-005 
1.234e-004 4.145e+006 1.622e+010 1.000e+001 5.290e-002 9.470e-005 
1.237e-004 4.152e+006 1.630e+010 1.000e+001 5.135e-002 9.494e-005 
1.240e-004 4.158e+006 1.642e+010 1.000e+001 5.513e-002 9.519e-005 
1.242e-004 4.162e+006 1.654e+010 1.000e+001 5.871e-002 9.545e-005 
1.245e-004 4.165e+006 1.657e+010 1.000e+001 5.500e-002 9.573e-005 
1.248e-004 4.167e+006 1.670e+010 1.000e+001 5.757e-002 9.600e-005 
1.251e-004 4.168e+006 1.686e+010 1.000e+001 5.512e-002 9.629e-005 
1.254e-004 4.169e+006 1.695e+010 1.000e+001 5.732e-002 9.658e-005 
1.257e-004 4.172e+006 1.703e+010 1.000e+001 5.703e-002 9.685e-005 
1.260e-004 4.170e+006 1.714e+010 1.000e+001 5.769e-002 9.715e-005 
1.263e-004 4.168e+006 1.728e+010 1.000e+001 5.877e-002 9.746e-005 
1.266e-004 4.164e+006 1.736e+010 1.000e+001 6.205e-002 9.777e-005 
1.269e-004 4.158e+006 1.748e+010 1.000e+001 6.243e-002 9.811e-005 
1.272e-004 4.148e+006 1.761e+010 1.000e+001 6.991e-002 9.847e-005 
1.275e-004 4.139e+006 1.763e+010 1.000e+001 6.735e-002 9.883e-005 
1.277e-004 4.129e+006 1.767e+010 1.000e+001 6.596e-002 9.919e-005 
1.280e-004 4.116e+006 1.776e+010 1.000e+001 7.341e-002 9.957e-005 
1.283e-004 4.098e+006 1.784e+010 1.000e+001 8.394e-002 9.998e-005 
1.286e-004 4.086e+006 1.774e+010 1.000e+001 6.971e-002 1.004e-004 
1.289e-004 4.062e+006 1.737e+010 1.000e+001 7.148e-002 1.008e-004 
1.292e-004 4.041e+006 1.732e+010 1.000e+001 8.009e-002 1.013e-004 
1.295e-004 4.023e+006 1.733e+010 1.000e+001 8.469e-002 1.017e-004 
1.298e-004 4.005e+006 1.734e+010 1.000e+001 8.985e-002 1.021e-004 
1.301e-004 3.991e+006 1.736e+010 1.000e+001 7.996e-002 1.025e-004 
1.304e-004 3.981e+006 1.742e+010 1.000e+001 8.931e-002 1.028e-004 
1.307e-004 3.971e+006 1.747e+010 1.000e+001 9.596e-002 1.032e-004 
1.310e-004 3.959e+006 1.737e+010 1.000e+001 8.926e-002 1.036e-004 
1.312e-004 3.950e+006 1.738e+010 1.000e+001 9.739e-002 1.039e-004 
1.315e-004 3.943e+006 1.738e+010 1.000e+001 8.833e-002 1.043e-004 
1.318e-004 3.934e+006 1.736e+010 1.000e+001 8.942e-002 1.046e-004 
1.321e-004 3.927e+006 1.734e+010 1.000e+001 9.065e-002 1.050e-004 
1.324e-004 3.919e+006 1.737e+010 1.000e+001 9.866e-002 1.053e-004 
1.327e-004 3.913e+006 1.743e+010 1.000e+001 7.984e-002 1.056e-004 
1.330e-004 3.907e+006 1.751e+010 1.000e+001 8.026e-002 1.060e-004 
1.333e-004 3.899e+006 1.756e+010 1.000e+001 8.723e-002 1.063e-004 
1.336e-004 3.892e+006 1.753e+010 1.000e+001 1.118e-001 1.067e-004 
1.339e-004 3.884e+006 1.731e+010 1.000e+001 8.263e-002 1.070e-004 
1.342e-004 3.872e+006 1.701e+010 1.000e+001 8.083e-002 1.074e-004 
1.345e-004 3.862e+006 1.661e+010 1.000e+001 6.455e-002 1.077e-004 
1.347e-004 3.864e+006 1.635e+010 1.000e+001 6.462e-002 1.080e-004 
1.350e-004 3.860e+006 1.596e+010 1.000e+001 6.198e-002 1.083e-004 
1.353e-004 3.855e+006 1.594e+010 1.000e+001 5.565e-002 1.087e-004 
1.356e-004 3.844e+006 1.567e+010 1.000e+001 5.803e-002 1.090e-004 
1.359e-004 3.833e+006 1.495e+010 1.000e+001 5.258e-002 1.094e-004 
1.362e-004 3.832e+006 1.490e+010 1.000e+001 6.093e-002 1.097e-004 
1.365e-004 3.834e+006 1.487e+010 1.000e+001 6.106e-002 1.100e-004 
1.368e-004 3.841e+006 1.485e+010 1.000e+001 5.484e-002 1.102e-004 
1.371e-004 3.848e+006 1.484e+010 1.000e+001 5.665e-002 1.105e-004 
1.374e-004 3.855e+006 1.482e+010 1.000e+001 4.342e-002 1.107e-004 
1.377e-004 3.863e+006 1.481e+010 1.000e+001 4.400e-002 1.109e-004 
1.380e-004 3.871e+006 1.480e+010 1.000e+001 3.892e-002 1.112e-004 
1.383e-004 3.882e+006 1.478e+010 1.000e+001 3.801e-002 1.114e-004 
1.385e-004 3.894e+006 1.463e+010 1.000e+001 3.406e-002 1.116e-004 
1.388e-004 3.906e+006 1.461e+010 1.000e+001 3.737e-002 1.118e-004 
1.391e-004 3.916e+006 1.464e+010 1.000e+001 3.543e-002 1.120e-004 
1.394e-004 3.925e+006 1.470e+010 1.000e+001 4.371e-002 1.123e-004 
1.397e-004 3.930e+006 1.475e+010 1.000e+001 5.141e-002 1.125e-004 
1.400e-004 3.935e+006 1.482e+010 1.000e+001 4.277e-002 1.128e-004 
1.403e-004 3.937e+006 1.474e+010 1.000e+001 4.828e-002 1.131e-004 
1.406e-004 3.938e+006 1.463e+010 1.000e+001 4.349e-002 1.133e-004 
1.409e-004 3.940e+006 1.465e+010 1.000e+001 4.518e-002 1.136e-004 
1.412e-004 3.942e+006 1.469e+010 1.000e+001 4.235e-002 1.139e-004 
1.415e-004 3.944e+006 1.474e+010 1.000e+001 4.666e-002 1.142e-004 
1.418e-004 3.946e+006 1.480e+010 1.000e+001 3.745e-002 1.145e-004 
1.420e-004 3.946e+006 1.481e+010 1.000e+001 3.651e-002 1.148e-004 
1.423e-004 3.947e+006 1.486e+010 1.000e+001 4.450e-002 1.150e-004 
1.426e-004 3.951e+006 1.492e+010 1.000e+001 3.457e-002 1.153e-004 
1.429e-004 3.954e+006 1.497e+010 1.000e+001 4.103e-002 1.156e-004 
1.432e-004 3.955e+006 1.503e+010 1.000e+001 3.626e-002 1.159e-004 
1.435e-004 3.954e+006 1.511e+010 1.000e+001 4.221e-002 1.162e-004 
1.438e-004 3.953e+006 1.519e+010 1.000e+001 4.225e-002 1.165e-004 
1.441e-004 3.955e+006 1.528e+010 1.000e+001 4.159e-002 1.167e-004 
1.444e-004 3.959e+006 1.532e+010 1.000e+001 3.691e-002 1.170e-004 
1.447e-004 3.963e+006 1.536e+010 1.000e+001 3.908e-002 1.173e-004 
1.450e-004 3.967e+006 1.537e+010 1.000e+001 3.859e-002 1.175e-004 
1.453e-004 3.970e+006 1.539e+010 1.000e+001 4.453e-002 1.178e-004 
1.455e-004 3.974e+006 1.529e+010 1.000e+001 3.952e-002 1.181e-004 
1.458e-004 3.976e+006 1.536e+010 1.000e+001 4.147e-002 1.183e-004 
1.461e-004 3.975e+006 1.545e+010 1.000e+001 4.316e-002 1.186e-004 
1.464e-004 3.976e+006 1.541e+010 1.000e+001 3.285e-002 1.189e-004 
1.467e-004 3.981e+006 1.544e+010 1.000e+001 3.374e-002 1.192e-004 
1.470e-004 3.985e+006 1.549e+010 1.000e+001 3.708e-002 1.194e-004 
1.473e-004 3.983e+006 1.552e+010 1.000e+001 3.443e-002 1.197e-004 
1.476e-004 3.977e+006 1.552e+010 1.000e+001 3.337e-002 1.201e-004 
1.479e-004 3.971e+006 1.546e+010 1.000e+001 4.039e-002 1.204e-004 
1.482e-004 3.967e+006 1.540e+010 1.000e+001 3.143e-002 1.207e-004 
1.485e-004 3.966e+006 1.539e+010 1.000e+001 2.677e-002 1.210e-004 
1.488e-004 3.966e+006 1.544e+010 1.000e+001 2.654e-002 1.213e-004 
1.490e-004 3.967e+006 1.550e+010 1.000e+001 2.584e-002 1.216e-004 
1.493e-004 3.967e+006 1.557e+010 1.000e+001 2.539e-002 1.219e-004 
1.496e-004 3.966e+006 1.564e+010 1.000e+001 2.755e-002 1.222e-004 
1.499e-004 3.968e+006 1.571e+010 1.000e+001 2.806e-002 1.225e-004 
1.502e-004 3.973e+006 1.578e+010 1.000e+001 3.096e-002 1.227e-004 
1.505e-004 3.979e+006 1.584e+010 1.000e+001 2.865e-002 1.230e-004 
1.508e-004 3.986e+006 1.593e+010 1.000e+001 3.591e-002 1.232e-004 
1.511e-004 3.990e+006 1.604e+010 1.000e+001 3.440e-002 1.235e-004 
1.514e-004 3.994e+006 1.616e+010 1.000e+001 3.749e-002 1.238e-004 
1.517e-004 3.998e+006 1.612e+010 1.000e+001 2.876e-002 1.240e-004 
1.520e-004 4.003e+006 1.624e+010 1.000e+001 2.594e-002 1.243e-004 
1.523e-004 4.007e+006 1.637e+010 1.000e+001 3.238e-002 1.245e-004 
1.525e-004 4.011e+006 1.650e+010 1.000e+001 2.784e-002 1.248e-004 
1.528e-004 4.017e+006 1.661e+010 1.000e+001 3.493e-002 1.251e-004 
1.531e-004 4.022e+006 1.674e+010 1.000e+001 3.288e-002 1.253e-004 
1.534e-004 4.027e+006 1.679e+010 1.000e+001 4.101e-002 1.256e-004 
1.537e-004 4.033e+006 1.691e+010 1.000e+001 4.000e-002 1.258e-004 
1.540e-004 4.034e+006 1.706e+010 1.000e+001 4.094e-002 1.261e-004 
1.543e-004 4.032e+006 1.721e+010 1.000e+001 5.230e-002 1.264e-004 
1.546e-004 4.022e+006 1.696e+010 1.000e+001 4.680e-002 1.268e-004 
1.549e-004 3.999e+006 1.661e+010 1.000e+001 4.296e-002 1.272e-004 
1.552e-004 3.984e+006 1.664e+010 1.000e+001 4.314e-002 1.276e-004 
1.555e-004 3.976e+006 1.669e+010 1.000e+001 4.937e-002 1.280e-004 
1.558e-004 3.969e+006 1.667e+010 1.000e+001 5.130e-002 1.283e-004 
1.561e-004 3.958e+006 1.664e+010 1.000e+001 4.080e-002 1.287e-004 
1.563e-004 3.944e+006 1.615e+010 1.000e+001 4.532e-002 1.291e-004 
1.566e-004 3.936e+006 1.602e+010 1.000e+001 4.582e-002 1.294e-004 
1.569e-004 3.935e+006 1.581e+010 1.000e+001 4.627e-002 1.297e-004 
1.572e-004 3.936e+006 1.582e+010 1.000e+001 4.172e-002 1.300e-004 
1.575e-004 3.938e+006 1.579e+010 1.000e+001 4.081e-002 1.303e-004 
1.578e-004 3.940e+006 1.583e+010 1.000e+001 3.998e-002 1.305e-004 
1.581e-004 3.942e+006 1.589e+010 1.000e+001 3.415e-002 1.308e-004 
1.584e-004 3.941e+006 1.596e+010 1.000e+001 3.931e-002 1.311e-004 
1.587e-004 3.934e+006 1.595e+010 1.000e+001 4.048e-002 1.315e-004 
1.590e-004 3.933e+006 1.599e+010 1.000e+001 3.751e-002 1.318e-004 
1.593e-004 3.934e+006 1.601e+010 1.000e+001 3.809e-002 1.320e-004 
1.596e-004 3.938e+006 1.605e+010 1.000e+001 3.962e-002 1.323e-004 
1.598e-004 3.943e+006 1.611e+010 1.000e+001 3.863e-002 1.326e-004 
1.601e-004 3.946e+006 1.616e+010 1.000e+001 3.920e-002 1.328e-004 
1.604e-004 3.949e+006 1.625e+010 1.000e+001 3.536e-002 1.331e-004 
1.607e-004 3.952e+006 1.633e+010 1.000e+001 4.453e-002 1.334e-004 
1.610e-004 3.952e+006 1.643e+010 1.000e+001 3.753e-002 1.337e-004 
1.613e-004 3.949e+006 1.654e+010 1.000e+001 3.792e-002 1.340e-004 
1.616e-004 3.944e+006 1.665e+010 1.000e+001 3.885e-002 1.343e-004 
1.619e-004 3.941e+006 1.681e+010 1.000e+001 3.980e-002 1.346e-004 
1.622e-004 3.937e+006 1.688e+010 1.000e+001 3.311e-002 1.349e-004 
1.625e-004 3.927e+006 1.663e+010 1.000e+001 3.896e-002 1.353e-004 
1.628e-004 3.909e+006 1.650e+010 1.000e+001 4.728e-002 1.357e-004 
1.631e-004 3.895e+006 1.622e+010 1.000e+001 3.349e-002 1.361e-004 
1.633e-004 3.889e+006 1.626e+010 1.000e+001 3.452e-002 1.364e-004 
1.636e-004 3.890e+006 1.627e+010 1.000e+001 2.715e-002 1.367e-004 
1.639e-004 3.896e+006 1.632e+010 1.000e+001 2.571e-002 1.370e-004 
1.642e-004 3.906e+006 1.636e+010 1.000e+001 3.624e-002 1.372e-004 
1.645e-004 3.915e+006 1.641e+010 1.000e+001 3.281e-002 1.374e-004 
1.648e-004 3.922e+006 1.646e+010 1.000e+001 2.904e-002 1.377e-004 
1.651e-004 3.932e+006 1.635e+010 1.000e+001 2.624e-002 1.379e-004 
1.654e-004 3.942e+006 1.638e+010 1.000e+001 3.034e-002 1.381e-004 
1.657e-004 3.954e+006 1.640e+010 1.000e+001 3.144e-002 1.383e-004 
1.660e-004 3.966e+006 1.636e+010 1.000e+001 3.403e-002 1.385e-004 
1.663e-004 3.972e+006 1.635e+010 1.000e+001 2.866e-002 1.388e-004 
1.666e-004 3.972e+006 1.623e+010 1.000e+001 2.843e-002 1.391e-004 
1.668e-004 3.974e+006 1.624e+010 1.000e+001 2.688e-002 1.394e-004 
1.671e-004 3.978e+006 1.628e+010 1.000e+001 2.814e-002 1.396e-004 
1.674e-004 3.984e+006 1.633e+010 1.000e+001 2.584e-002 1.399e-004 
1.677e-004 3.989e+006 1.638e+010 1.000e+001 2.950e-002 1.401e-004 
1.680e-004 3.993e+006 1.645e+010 1.000e+001 3.019e-002 1.404e-004 
1.683e-004 3.999e+006 1.652e+010 1.000e+001 2.616e-002 1.406e-004 
1.686e-004 4.009e+006 1.658e+010 1.000e+001 2.657e-002 1.409e-004 
1.689e-004 4.021e+006 1.665e+010 1.000e+001 2.797e-002 1.411e-004 
1.692e-004 4.033e+006 1.672e+010 1.000e+001 2.493e-002 1.413e-004 
1.695e-004 4.042e+006 1.679e+010 1.000e+001 3.200e-002 1.415e-004 
1.698e-004 4.050e+006 1.685e+010 1.000e+001 2.776e-002 1.418e-004 
1.701e-004 4.060e+006 1.694e+010 1.000e+001 3.016e-002 1.420e-004 
1.704e-004 4.070e+006 1.692e+010 1.000e+001 2.376e-002 1.422e-004 
1.706e-004 4.083e+006 1.698e+010 1.000e+001 2.228e-002 1.424e-004 
1.709e-004 4.096e+006 1.705e+010 1.000e+001 2.716e-002 1.426e-004 
1.712e-004 4.108e+006 1.712e+010 1.000e+001 2.871e-002 1.428e-004 
1.715e-004 4.120e+006 1.719e+010 1.000e+001 2.812e-002 1.430e-004 
1.718e-004 4.130e+006 1.726e+010 1.000e+001 2.801e-002 1.432e-004 
1.721e-004 4.140e+006 1.733e+010 1.000e+001 2.899e-002 1.435e-004 
1.724e-004 4.148e+006 1.738e+010 1.000e+001 2.296e-002 1.437e-004 
1.727e-004 4.155e+006 1.747e+010 1.000e+001 2.614e-002 1.439e-004 
1.730e-004 4.162e+006 1.758e+010 1.000e+001 2.408e-002 1.442e-004 
1.733e-004 4.168e+006 1.768e+010 1.000e+001 3.118e-002 1.444e-004 
1.736e-004 4.170e+006 1.779e+010 1.000e+001 2.652e-002 1.447e-004 
1.739e-004 4.167e+006 1.788e+010 1.000e+001 3.246e-002 1.450e-004 
1.741e-004 4.156e+006 1.802e+010 1.000e+001 3.349e-002 1.454e-004 
1.744e-004 4.137e+006 1.776e+010 1.000e+001 3.918e-002 1.458e-004 
1.747e-004 4.125e+006 1.750e+010 1.000e+001 3.663e-002 1.462e-004 
1.750e-004 4.117e+006 1.759e+010 1.000e+001 3.159e-002 1.465e-004 
1.753e-004 4.107e+006 1.768e+010 1.000e+001 3.412e-002 1.469e-004 
1.756e-004 4.096e+006 1.780e+010 1.000e+001 3.766e-002 1.473e-004 
1.759e-004 4.086e+006 1.791e+010 1.000e+001 3.336e-002 1.476e-004 
1.762e-004 4.074e+006 1.797e+010 1.000e+001 3.719e-002 1.480e-004 
1.765e-004 4.061e+006 1.809e+010 1.000e+001 3.121e-002 1.484e-004 
1.768e-004 4.043e+006 1.755e+010 1.000e+001 3.834e-002 1.488e-004 
1.771e-004 4.034e+006 1.756e+010 1.000e+001 3.528e-002 1.492e-004 
1.774e-004 4.037e+006 1.761e+010 1.000e+001 3.480e-002 1.494e-004 
1.776e-004 4.042e+006 1.769e+010 1.000e+001 4.885e-002 1.497e-004 
1.779e-004 4.049e+006 1.777e+010 1.000e+001 4.251e-002 1.499e-004 
1.782e-004 4.057e+006 1.784e+010 1.000e+001 4.005e-002 1.502e-004 
1.785e-004 4.067e+006 1.792e+010 1.000e+001 4.839e-002 1.504e-004 
1.788e-004 4.077e+006 1.801e+010 1.000e+001 5.038e-002 1.506e-004 
1.791e-004 4.088e+006 1.809e+010 1.000e+001 4.558e-002 1.508e-004 
1.794e-004 4.098e+006 1.819e+010 1.000e+001 5.516e-002 1.510e-004 
1.797e-004 4.108e+006 1.828e+010 1.000e+001 6.424e-002 1.513e-004 
1.800e-004 4.119e+006 1.838e+010 1.000e+001 6.031e-002 1.515e-004 
1.803e-004 4.127e+006 1.848e+010 1.000e+001 6.472e-002 1.517e-004 
1.806e-004 4.133e+006 1.861e+010 1.000e+001 6.558e-002 1.520e-004 
1.809e-004 4.139e+006 1.861e+010 1.000e+001 5.635e-002 1.522e-004 
1.811e-004 4.147e+006 1.862e+010 1.000e+001 6.633e-002 1.525e-004 
1.814e-004 4.152e+006 1.846e+010 1.000e+001 5.412e-002 1.527e-004 
1.817e-004 4.156e+006 1.853e+010 1.000e+001 5.682e-002 1.530e-004 
1.820e-004 4.158e+006 1.866e+010 1.000e+001 5.695e-002 1.533e-004 
1.823e-004 4.161e+006 1.878e+010 1.000e+001 5.696e-002 1.535e-004 
1.826e-004 4.163e+006 1.887e+010 1.000e+001 4.874e-002 1.538e-004 
1.829e-004 4.167e+006 1.890e+010 1.000e+001 5.034e-002 1.541e-004 
1.832e-004 4.170e+006 1.896e+010 1.000e+001 4.814e-002 1.543e-004 
1.835e-004 4.172e+006 1.902e+010 1.000e+001 4.514e-002 1.546e-004 
1.838e-004 4.177e+006 1.913e+010 1.000e+001 4.701e-002 1.549e-004 
1.841e-004 4.185e+006 1.919e+010 1.000e+001 3.783e-002 1.551e-004 
1.844e-004 4.195e+006 1.927e+010 1.000e+001 4.384e-002 1.553e-004 
1.846e-004 4.204e+006 1.936e+010 1.000e+001 4.349e-002 1.556e-004 
1.849e-004 4.211e+006 1.941e+010 1.000e+001 3.925e-002 1.558e-004 
1.852e-004 4.218e+006 1.949e+010 1.000e+001 4.323e-002 1.561e-004 
1.855e-004 4.226e+006 1.959e+010 1.000e+001 4.659e-002 1.563e-004 
1.858e-004 4.234e+006 1.969e+010 1.000e+001 5.080e-002 1.565e-004 
1.861e-004 4.241e+006 1.978e+010 1.000e+001 4.825e-002 1.568e-004 
1.864e-004 4.246e+006 1.988e+010 1.000e+001 5.222e-002 1.570e-004 
1.867e-004 4.252e+006 1.999e+010 1.000e+001 5.577e-002 1.573e-004 
1.870e-004 4.257e+006 1.955e+010 1.000e+001 4.202e-002 1.575e-004 
1.873e-004 4.263e+006 1.961e+010 1.000e+001 4.193e-002 1.578e-004 
1.876e-004 4.271e+006 1.967e+010 1.000e+001 4.051e-002 1.580e-004 
1.879e-004 4.275e+006 1.969e+010 1.000e+001 3.848e-002 1.583e-004 
1.882e-004 4.277e+006 1.973e+010 1.000e+001 3.499e-002 1.586e-004 
1.884e-004 4.272e+006 1.943e+010 1.000e+001 3.320e-002 1.589e-004 
1.887e-004 4.269e+006 1.943e+010 1.000e+001 3.472e-002 1.592e-004 
1.890e-004 4.268e+006 1.947e+010 1.000e+001 3.434e-002 1.595e-004 
1.893e-004 4.261e+006 1.950e+010 1.000e+001 3.477e-002 1.598e-004 
1.896e-004 4.258e+006 1.957e+010 1.000e+001 3.777e-002 1.602e-004 
1.899e-004 4.257e+006 1.966e+010 1.000e+001 3.860e-002 1.605e-004 
1.902e-004 4.257e+006 1.976e+010 1.000e+001 3.678e-002 1.607e-004 
1.905e-004 4.261e+006 1.988e+010 1.000e+001 3.588e-002 1.610e-004 
1.908e-004 4.266e+006 2.001e+010 1.000e+001 4.091e-002 1.613e-004 
1.911e-004 4.270e+006 2.014e+010 1.000e+001 3.678e-002 1.615e-004 
1.914e-004 4.267e+006 2.022e+010 1.000e+001 4.606e-002 1.619e-004 
1.917e-004 4.259e+006 2.036e+010 1.000e+001 4.882e-002 1.622e-004 
1.919e-004 4.247e+006 2.037e+010 1.000e+001 4.815e-002 1.626e-004 
1.922e-004 4.236e+006 2.050e+010 1.000e+001 4.703e-002 1.629e-004 
1.925e-004 4.225e+006 2.064e+010 1.000e+001 4.897e-002 1.633e-004 
1.928e-004 4.214e+006 2.077e+010 1.000e+001 4.696e-002 1.637e-004 
1.931e-004 4.198e+006 2.085e+010 1.000e+001 5.040e-002 1.641e-004 
1.934e-004 4.171e+006 2.077e+010 1.000e+001 5.601e-002 1.646e-004 
1.937e-004 4.144e+006 2.074e+010 1.000e+001 5.919e-002 1.650e-004 
1.940e-004 4.123e+006 2.070e+010 1.000e+001 5.651e-002 1.655e-004 
1.943e-004 4.106e+006 2.067e+010 1.000e+001 6.458e-002 1.659e-004 
1.946e-004 4.096e+006 2.055e+010 1.000e+001 6.241e-002 1.662e-004 
1.949e-004 4.090e+006 2.044e+010 1.000e+001 6.606e-002 1.666e-004 
1.952e-004 4.085e+006 2.028e+010 1.000e+001 5.807e-002 1.669e-004 
1.954e-004 4.080e+006 2.020e+010 1.000e+001 5.886e-002 1.672e-004 
1.957e-004 4.076e+006 2.014e+010 1.000e+001 5.987e-002 1.675e-004 
1.960e-004 4.073e+006 2.008e+010 1.000e+001 5.800e-002 1.679e-004 
1.963e-004 4.069e+006 2.014e+010 1.000e+001 6.304e-002 1.682e-004 
1.966e-004 4.064e+006 2.025e+010 1.000e+001 6.307e-002 1.685e-004 
1.969e-004 4.062e+006 2.037e+010 1.000e+001 5.897e-002 1.688e-004 
1.972e-004 4.062e+006 2.047e+010 1.000e+001 5.735e-002 1.691e-004 
1.975e-004 4.066e+006 2.057e+010 1.000e+001 5.966e-002 1.694e-004 
1.978e-004 4.074e+006 2.067e+010 1.000e+001 6.082e-002 1.696e-004 
1.981e-004 4.080e+006 2.069e+010 1.000e+001 5.859e-002 1.699e-004 
1.984e-004 4.088e+006 2.076e+010 1.000e+001 6.048e-002 1.701e-004 
1.987e-004 4.097e+006 2.087e+010 1.000e+001 5.994e-002 1.703e-004 
1.989e-004 4.105e+006 2.093e+010 1.000e+001 5.348e-002 1.706e-004 
1.992e-004 4.114e+006 2.103e+010 1.000e+001 5.906e-002 1.708e-004 
1.995e-004 4.122e+006 2.115e+010 1.000e+001 7.203e-002 1.710e-004 
1.998e-004 4.134e+006 2.125e+010 1.000e+001 6.690e-002 1.712e-004 
2.001e-004 4.147e+006 2.131e+010 1.000e+001 7.161e-002 1.714e-004 
2.004e-004 4.161e+006 2.138e+010 1.000e+001 7.600e-002 1.716e-004 
2.007e-004 4.176e+006 2.144e+010 1.000e+001 7.347e-002 1.718e-004 
2.010e-004 4.190e+006 2.151e+010 1.000e+001 7.065e-002 1.720e-004 
2.013e-004 4.203e+006 2.159e+010 1.000e+001 7.079e-002 1.722e-004 
2.016e-004 4.217e+006 2.167e+010 1.000e+001 7.129e-002 1.724e-004 
2.019e-004 4.232e+006 2.174e+010 1.000e+001 7.848e-002 1.726e-004 
2.022e-004 4.248e+006 2.183e+010 1.000e+001 7.636e-002 1.728e-004 
2.025e-004 4.265e+006 2.191e+010 1.000e+001 7.531e-002 1.729e-004 
2.027e-004 4.283e+006 2.200e+010 1.000e+001 7.994e-002 1.731e-004 
2.030e-004 4.300e+006 2.208e+010 1.000e+001 7.957e-002 1.733e-004 
2.033e-004 4.313e+006 2.188e+010 1.000e+001 6.606e-002 1.735e-004 
2.036e-004 4.321e+006 2.178e+010 1.000e+001 6.213e-002 1.737e-004 
2.039e-004 4.329e+006 2.183e+010 1.000e+001 7.158e-002 1.740e-004 
2.042e-004 4.337e+006 2.187e+010 1.000e+001 6.646e-002 1.742e-004 
2.045e-004 4.344e+006 2.191e+010 1.000e+001 6.883e-002 1.744e-004 
2.048e-004 4.350e+006 2.195e+010 1.000e+001 7.136e-002 1.747e-004 
2.051e-004 4.354e+006 2.193e+010 1.000e+001 6.961e-002 1.750e-004 
2.054e-004 4.354e+006 2.178e+010 1.000e+001 6.751e-002 1.753e-004 
2.057e-004 4.352e+006 2.172e+010 1.000e+001 6.722e-002 1.756e-004 
2.060e-004 4.346e+006 2.177e+010 1.000e+001 6.739e-002 1.759e-004 
2.062e-004 4.339e+006 2.085e+010 1.000e+001 4.575e-002 1.762e-004 
2.065e-004 4.330e+006 2.097e+010 1.000e+001 4.552e-002 1.766e-004 
2.068e-004 4.321e+006 2.110e+010 1.000e+001 4.492e-002 1.769e-004 
2.071e-004 4.308e+006 2.124e+010 1.000e+001 5.006e-002 1.773e-004 
2.074e-004 4.294e+006 2.143e+010 1.000e+001 4.844e-002 1.777e-004 
2.077e-004 4.281e+006 2.161e+010 1.000e+001 6.040e-002 1.781e-004 
2.080e-004 4.267e+006 2.172e+010 1.000e+001 5.523e-002 1.785e-004 
2.083e-004 4.251e+006 2.187e+010 1.000e+001 5.307e-002 1.789e-004 
2.086e-004 4.236e+006 2.201e+010 1.000e+001 5.501e-002 1.793e-004 
2.089e-004 4.216e+006 2.187e+010 1.000e+001 5.078e-002 1.797e-004 
2.092e-004 4.185e+006 2.197e+010 1.000e+001 5.094e-002 1.802e-004 
2.095e-004 4.140e+006 2.129e+010 1.000e+001 4.916e-002 1.808e-004 
2.097e-004 4.095e+006 2.099e+010 1.000e+001 4.274e-002 1.814e-004 
2.100e-004 4.054e+006 2.095e+010 1.000e+001 5.144e-002 1.820e-004 
2.103e-004 4.013e+006 2.105e+010 1.000e+001 5.941e-002 1.826e-004 
2.106e-004 3.986e+006 2.067e+010 1.000e+001 5.729e-002 1.831e-004 
2.109e-004 3.966e+006 2.026e+010 1.000e+001 6.468e-002 1.835e-004 
2.112e-004 3.949e+006 2.039e+010 1.000e+001 7.756e-002 1.839e-004 
2.115e-004 3.933e+006 2.058e+010 1.000e+001 8.684e-002 1.843e-004 
2.118e-004 3.918e+006 2.081e+010 1.000e+001 8.092e-002 1.847e-004 
2.121e-004 3.915e+006 2.098e+010 1.000e+001 9.538e-002 1.850e-004 
2.124e-004 3.915e+006 2.110e+010 1.000e+001 9.704e-002 1.853e-004 
2.127e-004 3.919e+006 2.120e+010 1.000e+001 9.890e-002 1.856e-004 
2.130e-004 3.924e+006 2.126e+010 1.000e+001 9.917e-002 1.858e-004 
2.132e-004 3.929e+006 2.127e+010 1.000e+001 9.702e-002 1.861e-004 
2.135e-004 3.934e+006 2.127e+010 1.000e+001 8.941e-002 1.863e-004 
2.138e-004 3.939e+006 2.122e+010 1.000e+001 9.032e-002 1.866e-004 
2.141e-004 3.944e+006 2.117e+010 1.000e+001 8.123e-002 1.868e-004 
2.144e-004 3.949e+006 2.109e+010 1.000e+001 7.466e-002 1.871e-004 
2.147e-004 3.959e+006 2.083e+010 1.000e+001 6.271e-002 1.873e-004 
2.150e-004 3.971e+006 2.073e+010 1.000e+001 5.691e-002 1.875e-004 
2.153e-004 3.981e+006 2.064e+010 1.000e+001 4.921e-002 1.878e-004 
2.156e-004 3.993e+006 2.057e+010 1.000e+001 4.346e-002 1.880e-004 
2.159e-004 4.002e+006 2.045e+010 1.000e+001 4.275e-002 1.882e-004 
2.162e-004 4.012e+006 2.039e+010 1.000e+001 3.863e-002 1.884e-004 
2.165e-004 4.023e+006 2.034e+010 1.000e+001 4.800e-002 1.886e-004 
2.167e-004 4.033e+006 2.029e+010 1.000e+001 4.777e-002 1.889e-004 
2.170e-004 4.046e+006 2.017e+010 1.000e+001 4.232e-002 1.891e-004 
2.173e-004 4.057e+006 2.009e+010 1.000e+001 4.116e-002 1.893e-004 
2.176e-004 4.069e+006 2.011e+010 1.000e+001 4.188e-002 1.895e-004 
2.179e-004 4.081e+006 2.017e+010 1.000e+001 3.757e-002 1.897e-004 
2.182e-004 4.092e+006 2.024e+010 1.000e+001 3.894e-002 1.899e-004 
2.185e-004 4.103e+006 2.031e+010 1.000e+001 4.104e-002 1.901e-004 
2.188e-004 4.111e+006 2.038e+010 1.000e+001 4.358e-002 1.904e-004 
2.191e-004 4.113e+006 2.030e+010 1.000e+001 3.683e-002 1.906e-004 
2.194e-004 4.116e+006 2.027e+010 1.000e+001 4.250e-002 1.909e-004 
2.197e-004 4.117e+006 2.027e+010 1.000e+001 3.687e-002 1.912e-004 
2.200e-004 4.118e+006 2.021e+010 1.000e+001 4.503e-002 1.915e-004 
2.203e-004 4.112e+006 2.005e+010 1.000e+001 3.796e-002 1.918e-004 
2.205e-004 4.111e+006 2.002e+010 1.000e+001 3.864e-002 1.921e-004 
2.208e-004 4.112e+006 2.005e+010 1.000e+001 3.656e-002 1.924e-004 
2.211e-004 4.109e+006 2.011e+010 1.000e+001 3.998e-002 1.927e-004 
2.214e-004 4.102e+006 1.962e+010 1.000e+001 3.951e-002 1.930e-004 
2.217e-004 4.103e+006 1.964e+010 1.000e+001 3.670e-002 1.933e-004 
2.220e-004 4.109e+006 1.968e+010 1.000e+001 3.534e-002 1.936e-004 
2.223e-004 4.116e+006 1.973e+010 1.000e+001 3.406e-002 1.938e-004 
2.226e-004 4.124e+006 1.964e+010 1.000e+001 3.132e-002 1.941e-004 
2.229e-004 4.133e+006 1.965e+010 1.000e+001 3.931e-002 1.943e-004 
2.232e-004 4.140e+006 1.970e+010 1.000e+001 3.391e-002 1.945e-004  
2.235e-004 4.151e+006 1.975e+010 1.000e+001 3.495e-002 1.948e-004 
2.238e-004 4.162e+006 1.979e+010 1.000e+001 3.247e-002 1.950e-004 
2.240e-004 4.175e+006 1.975e+010 1.000e+001 3.252e-002 1.952e-004 
2.243e-004 4.189e+006 1.979e+010 1.000e+001 3.340e-002 1.954e-004 
2.246e-004 4.204e+006 1.983e+010 1.000e+001 3.282e-002 1.955e-004 
2.249e-004 4.222e+006 1.988e+010 1.000e+001 2.928e-002 1.957e-004 
2.252e-004 4.241e+006 1.993e+010 1.000e+001 2.920e-002 1.959e-004 
2.255e-004 4.259e+006 1.999e+010 1.000e+001 3.114e-002 1.960e-004 
2.258e-004 4.275e+006 2.007e+010 1.000e+001 3.629e-002 1.962e-004 
2.261e-004 4.291e+006 2.016e+010 1.000e+001 3.552e-002 1.964e-004 
2.264e-004 4.305e+006 2.025e+010 1.000e+001 3.574e-002 1.966e-004 
2.267e-004 4.317e+006 2.037e+010 1.000e+001 4.097e-002 1.968e-004 
2.270e-004 4.326e+006 2.043e+010 1.000e+001 4.254e-002 1.970e-004 
2.273e-004 4.333e+006 2.051e+010 1.000e+001 4.328e-002 1.973e-004 
2.275e-004 4.337e+006 2.063e+010 1.000e+001 5.213e-002 1.976e-004 
2.278e-004 4.341e+006 2.070e+010 1.000e+001 5.295e-002 1.978e-004 
2.281e-004 4.346e+006 2.083e+010 1.000e+001 5.130e-002 1.981e-004 
2.284e-004 4.351e+006 2.096e+010 1.000e+001 5.202e-002 1.983e-004 
2.287e-004 4.354e+006 2.088e+010 1.000e+001 5.682e-002 1.986e-004 
2.290e-004 4.358e+006 2.094e+010 1.000e+001 5.843e-002 1.989e-004 
2.293e-004 4.360e+006 2.067e+010 1.000e+001 4.339e-002 1.991e-004 
2.296e-004 4.364e+006 2.072e+010 1.000e+001 4.554e-002 1.994e-004 
2.299e-004 4.368e+006 2.082e+010 1.000e+001 4.190e-002 1.997e-004 
2.302e-004 4.375e+006 2.095e+010 1.000e+001 4.846e-002 1.999e-004 
2.305e-004 4.384e+006 2.107e+010 1.000e+001 5.194e-002 2.001e-004 
2.308e-004 4.391e+006 2.119e+010 1.000e+001 5.445e-002 2.004e-004 
2.310e-004 4.398e+006 2.132e+010 1.000e+001 5.653e-002 2.006e-004 
2.313e-004 4.401e+006 2.124e+010 1.000e+001 6.001e-002 2.009e-004 
2.316e-004 4.403e+006 2.132e+010 1.000e+001 5.993e-002 2.012e-004 
2.319e-004 4.406e+006 2.144e+010 1.000e+001 6.623e-002 2.014e-004 
2.322e-004 4.410e+006 2.127e+010 1.000e+001 6.672e-002 2.017e-004 
2.325e-004 4.415e+006 2.095e+010 1.000e+001 6.443e-002 2.020e-004 
2.328e-004 4.410e+006 2.058e+010 1.000e+001 6.253e-002 2.023e-004 
2.331e-004 4.404e+006 2.037e+010 1.000e+001 6.711e-002 2.026e-004 
2.334e-004 4.404e+006 2.027e+010 1.000e+001 7.074e-002 2.029e-004 
2.337e-004 4.407e+006 2.011e+010 1.000e+001 7.011e-002 2.032e-004 
2.340e-004 4.411e+006 2.021e+010 1.000e+001 7.117e-002 2.035e-004 
2.343e-004 4.413e+006 2.008e+010 1.000e+001 6.186e-002 2.037e-004 
2.346e-004 4.415e+006 2.011e+010 1.000e+001 6.773e-002 2.040e-004 
2.348e-004 4.423e+006 2.019e+010 1.000e+001 6.389e-002 2.043e-004 
2.351e-004 4.433e+006 2.023e+010 1.000e+001 7.334e-002 2.045e-004 
2.354e-004 4.442e+006 2.028e+010 1.000e+001 6.778e-002 2.047e-004 
2.357e-004 4.446e+006 2.024e+010 1.000e+001 6.548e-002 2.050e-004 
2.360e-004 4.447e+006 2.010e+010 1.000e+001 6.183e-002 2.053e-004 
2.363e-004 4.443e+006 2.008e+010 1.000e+001 5.829e-002 2.056e-004 
2.366e-004 4.440e+006 2.011e+010 1.000e+001 5.839e-002 2.059e-004 
2.369e-004 4.432e+006 1.999e+010 1.000e+001 6.012e-002 2.062e-004 
2.372e-004 4.425e+006 1.998e+010 1.000e+001 5.737e-002 2.066e-004 
2.375e-004 4.418e+006 2.000e+010 1.000e+001 5.912e-002 2.069e-004 
2.378e-004 4.407e+006 2.007e+010 1.000e+001 6.205e-002 2.073e-004 
2.414e-004 4.626e+006 2.226e+010 1.000e+001 7.032e-002 2.094e-004 
2.416e-004 4.616e+006 2.237e+010 1.000e+001 7.216e-002 2.096e-004 
2.417e-004 4.605e+006 2.239e+010 1.000e+001 7.628e-002 2.099e-004 
2.418e-004 4.594e+006 2.243e+010 1.000e+001 7.654e-002 2.101e-004 
2.420e-004 4.584e+006 2.250e+010 1.000e+001 8.212e-002 2.103e-004 
2.421e-004 4.577e+006 2.254e+010 1.000e+001 8.759e-002 2.105e-004 
2.423e-004 4.574e+006 2.243e+010 1.000e+001 8.390e-002 2.106e-004 
2.424e-004 4.573e+006 2.242e+010 1.000e+001 8.861e-002 2.108e-004 
2.426e-004 4.572e+006 2.241e+010 1.000e+001 7.888e-002 2.110e-004 
2.427e-004 4.571e+006 2.237e+010 1.000e+001 8.206e-002 2.111e-004 
2.429e-004 4.569e+006 2.237e+010 1.000e+001 8.027e-002 2.113e-004 
2.430e-004 4.565e+006 2.241e+010 1.000e+001 7.115e-002 2.114e-004 
2.432e-004 4.562e+006 2.249e+010 1.000e+001 7.974e-002 2.116e-004 
2.433e-004 4.559e+006 2.242e+010 1.000e+001 8.881e-002 2.118e-004 
2.435e-004 4.557e+006 2.237e+010 1.000e+001 9.592e-002 2.119e-004 
2.436e-004 4.556e+006 2.235e+010 1.000e+001 8.606e-002 2.121e-004 
2.437e-004 4.554e+006 2.230e+010 1.000e+001 7.776e-002 2.122e-004 
2.439e-004 4.552e+006 2.232e+010 1.000e+001 8.230e-002 2.124e-004 
2.440e-004 4.550e+006 2.232e+010 1.000e+001 8.258e-002 2.126e-004 
2.442e-004 4.547e+006 2.232e+010 1.000e+001 7.836e-002 2.127e-004 
2.443e-004 4.544e+006 2.236e+010 1.000e+001 8.501e-002 2.129e-004 
2.445e-004 4.544e+006 2.240e+010 1.000e+001 7.893e-002 2.130e-004 
2.446e-004 4.544e+006 2.245e+010 1.000e+001 7.394e-002 2.132e-004 
2.448e-004 4.544e+006 2.250e+010 1.000e+001 7.717e-002 2.133e-004 
2.449e-004 4.545e+006 2.255e+010 1.000e+001 7.764e-002 2.135e-004 
2.451e-004 4.545e+006 2.252e+010 1.000e+001 7.335e-002 2.136e-004 
2.452e-004 4.544e+006 2.255e+010 1.000e+001 6.837e-002 2.138e-004 
2.453e-004 4.543e+006 2.258e+010 1.000e+001 7.485e-002 2.139e-004 
2.455e-004 4.543e+006 2.263e+010 1.000e+001 7.827e-002 2.141e-004 
2.456e-004 4.541e+006 2.266e+010 1.000e+001 6.911e-002 2.142e-004 
2.458e-004 4.539e+006 2.260e+010 1.000e+001 7.232e-002 2.144e-004 
2.459e-004 4.536e+006 2.264e+010 1.000e+001 7.429e-002 2.146e-004 
2.461e-004 4.533e+006 2.271e+010 1.000e+001 7.066e-002 2.147e-004 
2.462e-004 4.531e+006 2.279e+010 1.000e+001 7.966e-002 2.149e-004 
2.464e-004 4.529e+006 2.288e+010 1.000e+001 7.848e-002 2.150e-004 
2.465e-004 4.527e+006 2.297e+010 1.000e+001 7.671e-002 2.152e-004 
2.467e-004 4.524e+006 2.306e+010 1.000e+001 7.294e-002 2.154e-004 
2.468e-004 4.521e+006 2.315e+010 1.000e+001 8.226e-002 2.155e-004 
2.470e-004 4.517e+006 2.324e+010 1.000e+001 7.824e-002 2.157e-004 
2.471e-004 4.511e+006 2.334e+010 1.000e+001 8.233e-002 2.159e-004 
2.472e-004 4.502e+006 2.326e+010 1.000e+001 7.782e-002 2.161e-004 
2.474e-004 4.490e+006 2.333e+010 1.000e+001 7.565e-002 2.163e-004 
2.475e-004 4.476e+006 2.339e+010 1.000e+001 8.492e-002 2.166e-004 
2.477e-004 4.465e+006 2.342e+010 1.000e+001 7.847e-002 2.168e-004 
2.478e-004 4.457e+006 2.343e+010 1.000e+001 7.072e-002 2.170e-004 
2.480e-004 4.449e+006 2.349e+010 1.000e+001 6.621e-002 2.172e-004 
2.481e-004 4.442e+006 2.355e+010 1.000e+001 7.865e-002 2.174e-004 
2.483e-004 4.435e+006 2.362e+010 1.000e+001 7.035e-002 2.176e-004 
2.484e-004 4.430e+006 2.367e+010 1.000e+001 7.414e-002 2.178e-004 
2.486e-004 4.427e+006 2.373e+010 1.000e+001 7.631e-002 2.179e-004 
2.487e-004 4.423e+006 2.373e+010 1.000e+001 7.227e-002 2.181e-004 
2.489e-004 4.419e+006 2.373e+010 1.000e+001 7.876e-002 2.183e-004 
2.490e-004 4.414e+006 2.374e+010 1.000e+001 7.827e-002 2.185e-004 
2.491e-004 4.409e+006 2.377e+010 1.000e+001 7.774e-002 2.186e-004 
2.493e-004 4.404e+006 2.374e+010 1.000e+001 7.802e-002 2.188e-004 
2.494e-004 4.399e+006 2.371e+010 1.000e+001 6.993e-002 2.190e-004 
2.496e-004 4.395e+006 2.376e+010 1.000e+001 7.753e-002 2.192e-004 
2.497e-004 4.393e+006 2.381e+010 1.000e+001 8.237e-002 2.193e-004 
2.499e-004 4.393e+006 2.386e+010 1.000e+001 8.456e-002 2.195e-004 
2.500e-004 4.393e+006 2.390e+010 1.000e+001 8.027e-002 2.196e-004 
2.502e-004 4.394e+006 2.395e+010 1.000e+001 8.446e-002 2.198e-004 
2.503e-004 4.396e+006 2.384e+010 1.000e+001 7.060e-002 2.199e-004 
2.505e-004 4.397e+006 2.390e+010 1.000e+001 7.681e-002 2.200e-004 
2.506e-004 4.399e+006 2.396e+010 1.000e+001 7.552e-002 2.202e-004 
2.507e-004 4.401e+006 2.398e+010 1.000e+001 7.886e-002 2.203e-004 
2.509e-004 4.403e+006 2.398e+010 1.000e+001 7.786e-002 2.204e-004 
2.510e-004 4.406e+006 2.402e+010 1.000e+001 7.362e-002 2.206e-004 
2.512e-004 4.408e+006 2.405e+010 1.000e+001 7.446e-002 2.207e-004 
2.513e-004 4.410e+006 2.402e+010 1.000e+001 7.595e-002 2.208e-004 
2.515e-004 4.408e+006 2.397e+010 1.000e+001 7.977e-002 2.210e-004 
2.516e-004 4.406e+006 2.396e+010 1.000e+001 8.082e-002 2.211e-004 
2.518e-004 4.403e+006 2.395e+010 1.000e+001 8.280e-002 2.213e-004 
2.519e-004 4.399e+006 2.395e+010 1.000e+001 7.954e-002 2.215e-004 
2.521e-004 4.393e+006 2.395e+010 1.000e+001 7.801e-002 2.217e-004 
2.522e-004 4.386e+006 2.399e+010 1.000e+001 7.902e-002 2.219e-004 
2.524e-004 4.379e+006 2.404e+010 1.000e+001 8.479e-002 2.221e-004 
2.525e-004 4.370e+006 2.414e+010 1.000e+001 8.220e-002 2.223e-004 
2.526e-004 4.362e+006 2.423e+010 1.000e+001 8.008e-002 2.225e-004 
2.528e-004 4.354e+006 2.431e+010 1.000e+001 7.709e-002 2.227e-004 
2.529e-004 4.346e+006 2.402e+010 1.000e+001 8.179e-002 2.229e-004 
2.531e-004 4.338e+006 2.391e+010 1.000e+001 8.080e-002 2.231e-004 
2.532e-004 4.331e+006 2.381e+010 1.000e+001 7.292e-002 2.233e-004 
2.534e-004 4.326e+006 2.376e+010 1.000e+001 7.236e-002 2.234e-004 
2.535e-004 4.323e+006 2.373e+010 1.000e+001 6.872e-002 2.236e-004 
2.537e-004 4.320e+006 2.342e+010 1.000e+001 6.358e-002 2.238e-004 
2.538e-004 4.316e+006 2.313e+010 1.000e+001 6.076e-002 2.240e-004 
2.540e-004 4.314e+006 2.295e+010 1.000e+001 6.699e-002 2.241e-004 
2.541e-004 4.313e+006 2.284e+010 1.000e+001 5.818e-002 2.243e-004 
2.542e-004 4.315e+006 2.274e+010 1.000e+001 5.941e-002 2.244e-004 
2.544e-004 4.315e+006 2.262e+010 1.000e+001 6.366e-002 2.245e-004 
2.545e-004 4.317e+006 2.254e+010 1.000e+001 6.705e-002 2.247e-004 
2.547e-004 4.319e+006 2.249e+010 1.000e+001 6.227e-002 2.248e-004 
2.548e-004 4.321e+006 2.244e+010 1.000e+001 6.851e-002 2.249e-004 
2.550e-004 4.324e+006 2.239e+010 1.000e+001 6.878e-002 2.251e-004 
2.551e-004 4.325e+006 2.233e+010 1.000e+001 6.495e-002 2.252e-004 
2.553e-004 4.323e+006 2.221e+010 1.000e+001 5.900e-002 2.254e-004 
2.554e-004 4.316e+006 2.178e+010 1.000e+001 6.002e-002 2.256e-004 
2.556e-004 4.307e+006 2.156e+010 1.000e+001 6.248e-002 2.258e-004 
2.557e-004 4.298e+006 2.141e+010 1.000e+001 5.708e-002 2.260e-004 
2.559e-004 4.290e+006 2.128e+010 1.000e+001 6.426e-002 2.262e-004 
2.560e-004 4.283e+006 2.111e+010 1.000e+001 6.279e-002 2.264e-004 
2.561e-004 4.278e+006 2.101e+010 1.000e+001 5.853e-002 2.266e-004 
2.563e-004 4.276e+006 2.088e+010 1.000e+001 5.644e-002 2.267e-004 
2.564e-004 4.278e+006 2.079e+010 1.000e+001 6.446e-002 2.268e-004 
2.566e-004 4.280e+006 2.081e+010 1.000e+001 6.207e-002 2.270e-004 
2.567e-004 4.282e+006 2.083e+010 1.000e+001 6.570e-002 2.271e-004 
2.569e-004 4.286e+006 2.080e+010 1.000e+001 7.008e-002 2.272e-004 
2.570e-004 4.290e+006 2.082e+010 1.000e+001 6.279e-002 2.273e-004 
2.572e-004 4.296e+006 2.086e+010 1.000e+001 7.426e-002 2.274e-004 
2.573e-004 4.302e+006 2.085e+010 1.000e+001 6.202e-002 2.276e-004 
2.575e-004 4.307e+006 2.085e+010 1.000e+001 6.453e-002 2.277e-004 
2.576e-004 4.312e+006 2.085e+010 1.000e+001 6.596e-002 2.278e-004 
2.578e-004 4.316e+006 2.088e+010 1.000e+001 6.320e-002 2.279e-004 
2.579e-004 4.319e+006 2.091e+010 1.000e+001 6.399e-002 2.280e-004 
2.580e-004 4.323e+006 2.095e+010 1.000e+001 7.059e-002 2.281e-004 
2.582e-004 4.327e+006 2.099e+010 1.000e+001 6.130e-002 2.283e-004 
2.583e-004 4.331e+006 2.103e+010 1.000e+001 6.835e-002 2.284e-004 
2.585e-004 4.336e+006 2.108e+010 1.000e+001 6.471e-002 2.285e-004 
2.586e-004 4.341e+006 2.113e+010 1.000e+001 6.826e-002 2.286e-004 
2.588e-004 4.346e+006 2.118e+010 1.000e+001 6.462e-002 2.287e-004 
2.589e-004 4.351e+006 2.123e+010 1.000e+001 6.224e-002 2.288e-004 
2.591e-004 4.356e+006 2.129e+010 1.000e+001 6.949e-002 2.289e-004 
2.592e-004 4.362e+006 2.134e+010 1.000e+001 6.177e-002 2.290e-004 
2.594e-004 4.369e+006 2.140e+010 1.000e+001 6.486e-002 2.291e-004 
2.595e-004 4.373e+006 2.139e+010 1.000e+001 7.108e-002 2.293e-004 
2.596e-004 4.376e+006 2.140e+010 1.000e+001 6.513e-002 2.294e-004 
2.598e-004 4.377e+006 2.143e+010 1.000e+001 7.565e-002 2.295e-004 
2.599e-004 4.378e+006 2.147e+010 1.000e+001 7.242e-002 2.297e-004 
2.601e-004 4.380e+006 2.150e+010 1.000e+001 7.477e-002 2.298e-004 
2.602e-004 4.383e+006 2.154e+010 1.000e+001 7.548e-002 2.299e-004 
2.604e-004 4.385e+006 2.157e+010 1.000e+001 6.888e-002 2.300e-004 
2.605e-004 4.388e+006 2.160e+010 1.000e+001 7.469e-002 2.302e-004 
2.607e-004 4.391e+006 2.163e+010 1.000e+001 8.621e-002 2.303e-004 
2.608e-004 4.394e+006 2.166e+010 1.000e+001 8.485e-002 2.304e-004 
2.610e-004 4.395e+006 2.168e+010 1.000e+001 8.231e-002 2.306e-004 
2.611e-004 4.395e+006 2.170e+010 1.000e+001 8.990e-002 2.307e-004 
2.613e-004 4.394e+006 2.172e+010 1.000e+001 7.483e-002 2.309e-004 
2.614e-004 4.394e+006 2.170e+010 1.000e+001 7.237e-002 2.310e-004 
2.615e-004 4.397e+006 2.172e+010 1.000e+001 7.099e-002 2.311e-004 
2.617e-004 4.400e+006 2.173e+010 1.000e+001 6.886e-002 2.313e-004 
2.618e-004 4.404e+006 2.174e+010 1.000e+001 6.419e-002 2.314e-004 
2.620e-004 4.409e+006 2.176e+010 1.000e+001 7.237e-002 2.315e-004 
2.621e-004 4.414e+006 2.177e+010 1.000e+001 6.281e-002 2.316e-004 
2.623e-004 4.419e+006 2.180e+010 1.000e+001 6.529e-002 2.317e-004 
2.624e-004 4.423e+006 2.181e+010 1.000e+001 6.306e-002 2.318e-004 
2.626e-004 4.427e+006 2.184e+010 1.000e+001 6.547e-002 2.319e-004 
2.627e-004 4.431e+006 2.185e+010 1.000e+001 6.710e-002 2.321e-004 
2.629e-004 4.434e+006 2.188e+010 1.000e+001 6.004e-002 2.322e-004 
2.630e-004 4.438e+006 2.190e+010 1.000e+001 5.984e-002 2.323e-004 
2.631e-004 4.440e+006 2.193e+010 1.000e+001 6.511e-002 2.324e-004 
2.633e-004 4.443e+006 2.196e+010 1.000e+001 6.982e-002 2.326e-004 
2.634e-004 4.445e+006 2.192e+010 1.000e+001 6.179e-002 2.327e-004 
2.636e-004 4.446e+006 2.188e+010 1.000e+001 6.475e-002 2.328e-004 
2.637e-004 4.445e+006 2.188e+010 1.000e+001 6.342e-002 2.330e-004 
2.639e-004 4.445e+006 2.189e+010 1.000e+001 6.108e-002 2.331e-004 
2.640e-004 4.444e+006 2.190e+010 1.000e+001 5.911e-002 2.333e-004 
2.642e-004 4.444e+006 2.192e+010 1.000e+001 5.537e-002 2.334e-004 
2.643e-004 4.444e+006 2.195e+010 1.000e+001 6.441e-002 2.336e-004 
2.645e-004 4.445e+006 2.199e+010 1.000e+001 6.107e-002 2.337e-004 
2.646e-004 4.446e+006 2.205e+010 1.000e+001 6.070e-002 2.339e-004 
2.648e-004 4.448e+006 2.210e+010 1.000e+001 5.621e-002 2.340e-004 
2.649e-004 4.449e+006 2.215e+010 1.000e+001 6.815e-002 2.341e-004 
2.650e-004 4.451e+006 2.220e+010 1.000e+001 6.005e-002 2.343e-004 
2.652e-004 4.453e+006 2.226e+010 1.000e+001 6.677e-002 2.344e-004 
2.653e-004 4.455e+006 2.233e+010 1.000e+001 7.113e-002 2.345e-004 
2.655e-004 4.459e+006 2.237e+010 1.000e+001 7.393e-002 2.346e-004 
2.656e-004 4.464e+006 2.240e+010 1.000e+001 7.468e-002 2.348e-004 
2.658e-004 4.470e+006 2.243e+010 1.000e+001 7.212e-002 2.349e-004 
2.659e-004 4.475e+006 2.247e+010 1.000e+001 7.367e-002 2.350e-004 
2.661e-004 4.481e+006 2.250e+010 1.000e+001 6.943e-002 2.351e-004 
2.662e-004 4.485e+006 2.253e+010 1.000e+001 6.026e-002 2.352e-004 
2.664e-004 4.488e+006 2.255e+010 1.000e+001 7.291e-002 2.353e-004 
2.665e-004 4.491e+006 2.251e+010 1.000e+001 6.776e-002 2.354e-004 
2.667e-004 4.493e+006 2.248e+010 1.000e+001 6.716e-002 2.356e-004 
2.668e-004 4.494e+006 2.245e+010 1.000e+001 7.128e-002 2.357e-004 
2.669e-004 4.493e+006 2.243e+010 1.000e+001 6.614e-002 2.359e-004 
2.671e-004 4.493e+006 2.245e+010 1.000e+001 6.975e-002 2.360e-004 
2.672e-004 4.492e+006 2.248e+010 1.000e+001 7.149e-002 2.362e-004 
2.674e-004 4.492e+006 2.249e+010 1.000e+001 6.483e-002 2.363e-004 
2.675e-004 4.491e+006 2.249e+010 1.000e+001 6.730e-002 2.365e-004 
2.677e-004 4.489e+006 2.252e+010 1.000e+001 6.469e-002 2.366e-004 
2.678e-004 4.488e+006 2.254e+010 1.000e+001 6.547e-002 2.368e-004 
2.680e-004 4.486e+006 2.258e+010 1.000e+001 6.895e-002 2.369e-004 
2.681e-004 4.484e+006 2.262e+010 1.000e+001 6.780e-002 2.371e-004 
2.683e-004 4.481e+006 2.264e+010 1.000e+001 7.353e-002 2.373e-004 
2.684e-004 4.479e+006 2.267e+010 1.000e+001 7.399e-002 2.374e-004 
2.685e-004 4.477e+006 2.273e+010 1.000e+001 7.402e-002 2.376e-004 
2.687e-004 4.475e+006 2.279e+010 1.000e+001 6.914e-002 2.377e-004 
2.688e-004 4.474e+006 2.285e+010 1.000e+001 7.380e-002 2.379e-004 
2.690e-004 4.473e+006 2.292e+010 1.000e+001 6.303e-002 2.380e-004 
2.691e-004 4.472e+006 2.298e+010 1.000e+001 6.847e-002 2.382e-004 
2.693e-004 4.472e+006 2.301e+010 1.000e+001 6.956e-002 2.383e-004 
2.694e-004 4.473e+006 2.306e+010 1.000e+001 6.447e-002 2.385e-004 
2.696e-004 4.475e+006 2.311e+010 1.000e+001 6.759e-002 2.386e-004 
2.697e-004 4.477e+006 2.316e+010 1.000e+001 6.731e-002 2.388e-004 
2.699e-004 4.478e+006 2.321e+010 1.000e+001 6.286e-002 2.389e-004 
2.700e-004 4.479e+006 2.327e+010 1.000e+001 6.793e-002 2.390e-004 
2.702e-004 4.482e+006 2.332e+010 1.000e+001 6.992e-002 2.392e-004 
2.703e-004 4.484e+006 2.338e+010 1.000e+001 6.248e-002 2.393e-004 
2.704e-004 4.487e+006 2.343e+010 1.000e+001 7.548e-002 2.394e-004 
2.706e-004 4.489e+006 2.348e+010 1.000e+001 6.751e-002 2.395e-004 
2.707e-004 4.491e+006 2.355e+010 1.000e+001 6.807e-002 2.397e-004 
2.709e-004 4.493e+006 2.361e+010 1.000e+001 6.630e-002 2.398e-004 
2.710e-004 4.494e+006 2.368e+010 1.000e+001 6.988e-002 2.399e-004 
2.712e-004 4.495e+006 2.375e+010 1.000e+001 7.118e-002 2.401e-004 
2.713e-004 4.494e+006 2.383e+010 1.000e+001 6.756e-002 2.402e-004 
2.715e-004 4.492e+006 2.379e+010 1.000e+001 7.235e-002 2.404e-004 
2.716e-004 4.490e+006 2.384e+010 1.000e+001 6.825e-002 2.406e-004 
2.718e-004 4.488e+006 2.389e+010 1.000e+001 5.975e-002 2.407e-004 
2.719e-004 4.484e+006 2.390e+010 1.000e+001 6.161e-002 2.409e-004 
2.720e-004 4.480e+006 2.389e+010 1.000e+001 6.999e-002 2.411e-004 
2.722e-004 4.475e+006 2.382e+010 1.000e+001 6.964e-002 2.412e-004 
2.723e-004 4.471e+006 2.384e+010 1.000e+001 6.541e-002 2.414e-004 
2.725e-004 4.467e+006 2.392e+010 1.000e+001 7.257e-002 2.416e-004 
2.726e-004 4.463e+006 2.400e+010 1.000e+001 6.756e-002 2.418e-004 
2.728e-004 4.458e+006 2.409e+010 1.000e+001 7.292e-002 2.419e-004 
2.729e-004 4.453e+006 2.418e+010 1.000e+001 6.724e-002 2.421e-004 
2.731e-004 4.446e+006 2.423e+010 1.000e+001 7.330e-002 2.423e-004 
2.732e-004 4.437e+006 2.418e+010 1.000e+001 6.981e-002 2.425e-004 
2.734e-004 4.426e+006 2.419e+010 1.000e+001 6.867e-002 2.427e-004 
2.735e-004 4.417e+006 2.429e+010 1.000e+001 7.352e-002 2.430e-004 
2.737e-004 4.410e+006 2.438e+010 1.000e+001 7.455e-002 2.432e-004 
2.738e-004 4.406e+006 2.446e+010 1.000e+001 6.936e-002 2.433e-004 
2.739e-004 4.404e+006 2.454e+010 1.000e+001 8.128e-002 2.435e-004 
2.741e-004 4.403e+006 2.462e+010 1.000e+001 7.908e-002 2.436e-004 
2.742e-004 4.402e+006 2.469e+010 1.000e+001 7.882e-002 2.438e-004 
2.744e-004 4.399e+006 2.476e+010 1.000e+001 7.973e-002 2.440e-004 
2.745e-004 4.396e+006 2.485e+010 1.000e+001 8.264e-002 2.441e-004 
2.747e-004 4.387e+006 2.487e+010 1.000e+001 8.919e-002 2.443e-004 
2.748e-004 4.377e+006 2.492e+010 1.000e+001 9.300e-002 2.445e-004 
2.750e-004 4.367e+006 2.498e+010 1.000e+001 9.551e-002 2.448e-004 
2.751e-004 4.356e+006 2.502e+010 1.000e+001 9.746e-002 2.450e-004 
2.753e-004 4.346e+006 2.505e+010 1.000e+001 9.506e-002 2.452e-004 
2.754e-004 4.333e+006 2.503e+010 1.000e+001 9.769e-002 2.454e-004 
2.756e-004 4.319e+006 2.470e+010 1.000e+001 1.052e-001 2.457e-004 
2.757e-004 4.308e+006 2.422e+010 1.000e+001 9.939e-002 2.459e-004 
2.758e-004 4.298e+006 2.390e+010 1.000e+001 8.668e-002 2.461e-004 
2.760e-004 4.290e+006 2.328e+010 1.000e+001 9.335e-002 2.463e-004 
2.761e-004 4.287e+006 2.319e+010 1.000e+001 1.004e-001 2.465e-004 
2.763e-004 4.283e+006 2.309e+010 1.000e+001 9.959e-002 2.467e-004 
2.764e-004 4.280e+006 2.297e+010 1.000e+001 1.047e-001 2.468e-004 
2.766e-004 4.280e+006 2.298e+010 1.000e+001 1.035e-001 2.470e-004 
2.767e-004 4.279e+006 2.301e+010 1.000e+001 1.007e-001 2.471e-004 
2.769e-004 4.277e+006 2.304e+010 1.000e+001 1.018e-001 2.473e-004 
2.770e-004 4.276e+006 2.308e+010 1.000e+001 1.051e-001 2.474e-004 
2.772e-004 4.273e+006 2.313e+010 1.000e+001 1.001e-001 2.476e-004 
2.773e-004 4.271e+006 2.318e+010 1.000e+001 1.035e-001 2.478e-004 
2.774e-004 4.268e+006 2.324e+010 1.000e+001 1.042e-001 2.479e-004 
2.776e-004 4.263e+006 2.312e+010 1.000e+001 1.059e-001 2.481e-004 
2.777e-004 4.261e+006 2.292e+010 1.000e+001 1.127e-001 2.483e-004 
2.779e-004 4.262e+006 2.295e+010 1.000e+001 1.107e-001 2.484e-004 
2.780e-004 4.262e+006 2.297e+010 1.000e+001 1.090e-001 2.486e-004 
2.782e-004 4.260e+006 2.296e+010 1.000e+001 1.157e-001 2.487e-004 
2.783e-004 4.258e+006 2.298e+010 1.000e+001 1.230e-001 2.489e-004 
2.785e-004 4.255e+006 2.302e+010 1.000e+001 1.169e-001 2.490e-004 
2.786e-004 4.252e+006 2.303e+010 1.000e+001 1.277e-001 2.492e-004 
2.788e-004 4.248e+006 2.305e+010 1.000e+001 1.230e-001 2.494e-004 
2.789e-004 4.245e+006 2.302e+010 1.000e+001 1.188e-001 2.495e-004 
2.791e-004 4.241e+006 2.302e+010 1.000e+001 1.277e-001 2.497e-004 
2.792e-004 4.239e+006 2.300e+010 1.000e+001 1.265e-001 2.499e-004 
2.793e-004 4.235e+006 2.299e+010 1.000e+001 1.262e-001 2.501e-004 
2.795e-004 4.233e+006 2.301e+010 1.000e+001 1.283e-001 2.502e-004 
2.796e-004 4.231e+006 2.302e+010 1.000e+001 1.214e-001 2.504e-004 
2.798e-004 4.229e+006 2.303e+010 1.000e+001 1.257e-001 2.505e-004 
2.799e-004 4.226e+006 2.301e+010 1.000e+001 1.249e-001 2.507e-004 
2.801e-004 4.222e+006 2.298e+010 1.000e+001 1.254e-001 2.509e-004 
2.802e-004 4.217e+006 2.286e+010 1.000e+001 1.361e-001 2.510e-004 
2.804e-004 4.210e+006 2.257e+010 1.000e+001 1.337e-001 2.512e-004 
2.805e-004 4.204e+006 2.244e+010 1.000e+001 1.378e-001 2.514e-004 
2.807e-004 4.199e+006 2.234e+010 1.000e+001 1.319e-001 2.516e-004 
2.808e-004 4.196e+006 2.218e+010 1.000e+001 1.286e-001 2.518e-004 
2.810e-004 4.193e+006 2.204e+010 1.000e+001 1.254e-001 2.519e-004 
2.811e-004 4.190e+006 2.196e+010 1.000e+001 1.392e-001 2.521e-004 
2.812e-004 4.187e+006 2.188e+010 1.000e+001 1.298e-001 2.523e-004 
2.814e-004 4.185e+006 2.179e+010 1.000e+001 1.217e-001 2.524e-004 
2.815e-004 4.182e+006 2.172e+010 1.000e+001 1.266e-001 2.526e-004 
2.817e-004 4.177e+006 2.165e+010 1.000e+001 1.232e-001 2.528e-004 
2.818e-004 4.172e+006 2.164e+010 1.000e+001 1.231e-001 2.530e-004 
2.820e-004 4.169e+006 2.165e+010 1.000e+001 1.323e-001 2.531e-004 
2.821e-004 4.167e+006 2.168e+010 1.000e+001 1.258e-001 2.533e-004 
2.823e-004 4.166e+006 2.172e+010 1.000e+001 1.200e-001 2.535e-004 
2.824e-004 4.166e+006 2.178e+010 1.000e+001 1.244e-001 2.536e-004 
2.826e-004 4.167e+006 2.183e+010 1.000e+001 1.115e-001 2.537e-004 
2.827e-004 4.169e+006 2.189e+010 1.000e+001 1.196e-001 2.539e-004 
2.828e-004 4.171e+006 2.195e+010 1.000e+001 1.295e-001 2.540e-004 
2.830e-004 4.174e+006 2.200e+010 1.000e+001 1.224e-001 2.541e-004 
2.831e-004 4.175e+006 2.204e+010 1.000e+001 1.186e-001 2.543e-004 
2.833e-004 4.176e+006 2.193e+010 1.000e+001 1.185e-001 2.544e-004 
2.834e-004 4.178e+006 2.190e+010 1.000e+001 1.115e-001 2.545e-004 
2.836e-004 4.182e+006 2.194e+010 1.000e+001 1.038e-001 2.546e-004 
2.837e-004 4.188e+006 2.200e+010 1.000e+001 1.099e-001 2.548e-004 
2.839e-004 4.193e+006 2.206e+010 1.000e+001 1.105e-001 2.549e-004 
2.840e-004 4.199e+006 2.209e+010 1.000e+001 1.068e-001 2.550e-004 
2.842e-004 4.205e+006 2.214e+010 1.000e+001 1.140e-001 2.551e-004 
2.843e-004 4.212e+006 2.220e+010 1.000e+001 1.152e-001 2.552e-004 
2.845e-004 4.219e+006 2.226e+010 1.000e+001 1.130e-001 2.553e-004 
2.846e-004 4.227e+006 2.232e+010 1.000e+001 1.158e-001 2.554e-004 
2.847e-004 4.235e+006 2.238e+010 1.000e+001 1.076e-001 2.554e-004 
2.849e-004 4.243e+006 2.244e+010 1.000e+001 1.184e-001 2.555e-004 
2.850e-004 4.252e+006 2.250e+010 1.000e+001 1.174e-001 2.556e-004 
2.852e-004 4.260e+006 2.254e+010 1.000e+001 1.197e-001 2.557e-004 
2.853e-004 4.268e+006 2.258e+010 1.000e+001 1.149e-001 2.558e-004 
2.855e-004 4.276e+006 2.264e+010 1.000e+001 1.108e-001 2.559e-004 
2.856e-004 4.285e+006 2.271e+010 1.000e+001 1.105e-001 2.560e-004 
2.858e-004 4.292e+006 2.277e+010 1.000e+001 1.116e-001 2.561e-004 
2.859e-004 4.300e+006 2.283e+010 1.000e+001 1.072e-001 2.562e-004 
2.861e-004 4.307e+006 2.290e+010 1.000e+001 1.120e-001 2.563e-004 
2.862e-004 4.315e+006 2.297e+010 1.000e+001 1.138e-001 2.564e-004 
2.863e-004 4.321e+006 2.297e+010 1.000e+001 1.147e-001 2.565e-004 
2.865e-004 4.327e+006 2.303e+010 1.000e+001 1.044e-001 2.566e-004 
2.866e-004 4.332e+006 2.309e+010 1.000e+001 1.178e-001 2.567e-004 
2.868e-004 4.337e+006 2.316e+010 1.000e+001 1.108e-001 2.568e-004 
2.869e-004 4.342e+006 2.323e+010 1.000e+001 1.237e-001 2.569e-004 
2.871e-004 4.346e+006 2.319e+010 1.000e+001 1.153e-001 2.570e-004 
2.872e-004 4.350e+006 2.321e+010 1.000e+001 1.086e-001 2.571e-004 
2.874e-004 4.355e+006 2.328e+010 1.000e+001 1.148e-001 2.572e-004 
2.875e-004 4.359e+006 2.335e+010 1.000e+001 1.228e-001 2.574e-004 
2.877e-004 4.363e+006 2.342e+010 1.000e+001 1.216e-001 2.575e-004 
2.878e-004 4.369e+006 2.350e+010 1.000e+001 1.123e-001 2.576e-004 
2.880e-004 4.374e+006 2.332e+010 1.000e+001 1.217e-001 2.577e-004 
2.881e-004 4.378e+006 2.329e+010 1.000e+001 1.283e-001 2.578e-004 
2.882e-004 4.383e+006 2.331e+010 1.000e+001 1.130e-001 2.579e-004 
2.884e-004 4.387e+006 2.327e+010 1.000e+001 1.187e-001 2.580e-004 
2.885e-004 4.391e+006 2.327e+010 1.000e+001 1.254e-001 2.582e-004 
2.887e-004 4.395e+006 2.327e+010 1.000e+001 1.278e-001 2.583e-004 
2.888e-004 4.398e+006 2.322e+010 1.000e+001 1.238e-001 2.584e-004 
2.890e-004 4.400e+006 2.314e+010 1.000e+001 1.283e-001 2.585e-004 
2.891e-004 4.402e+006 2.317e+010 1.000e+001 1.430e-001 2.587e-004 
2.893e-004 4.405e+006 2.322e+010 1.000e+001 1.317e-001 2.588e-004 
2.894e-004 4.408e+006 2.326e+010 1.000e+001 1.373e-001 2.589e-004 
2.896e-004 4.412e+006 2.330e+010 1.000e+001 1.474e-001 2.590e-004 
2.897e-004 4.416e+006 2.335e+010 1.000e+001 1.367e-001 2.592e-004 
2.899e-004 4.420e+006 2.340e+010 1.000e+001 1.367e-001 2.593e-004 
2.900e-004 4.424e+006 2.345e+010 1.000e+001 1.351e-001 2.594e-004 
2.901e-004 4.428e+006 2.346e+010 1.000e+001 1.349e-001 2.595e-004 
2.903e-004 4.430e+006 2.336e+010 1.000e+001 1.413e-001 2.596e-004 
2.904e-004 4.433e+006 2.336e+010 1.000e+001 1.546e-001 2.598e-004 
2.906e-004 4.436e+006 2.337e+010 1.000e+001 1.377e-001 2.599e-004 
2.907e-004 4.440e+006 2.340e+010 1.000e+001 1.406e-001 2.600e-004 
2.909e-004 4.444e+006 2.344e+010 1.000e+001 1.375e-001 2.601e-004 
2.910e-004 4.449e+006 2.348e+010 1.000e+001 1.355e-001 2.602e-004 
2.912e-004 4.455e+006 2.350e+010 1.000e+001 1.405e-001 2.604e-004 
2.913e-004 4.460e+006 2.351e+010 1.000e+001 1.502e-001 2.605e-004 
2.915e-004 4.464e+006 2.350e+010 1.000e+001 1.411e-001 2.606e-004 
2.916e-004 4.470e+006 2.351e+010 1.000e+001 1.410e-001 2.607e-004 
2.917e-004 4.476e+006 2.354e+010 1.000e+001 1.389e-001 2.608e-004 
2.919e-004 4.482e+006 2.357e+010 1.000e+001 1.464e-001 2.609e-004 
2.920e-004 4.487e+006 2.362e+010 1.000e+001 1.378e-001 2.610e-004 
2.922e-004 4.493e+006 2.366e+010 1.000e+001 1.343e-001 2.611e-004 
2.923e-004 4.498e+006 2.370e+010 1.000e+001 1.450e-001 2.612e-004 
2.925e-004 4.503e+006 2.374e+010 1.000e+001 1.484e-001 2.613e-004 
2.926e-004 4.508e+006 2.378e+010 1.000e+001 1.411e-001 2.614e-004 
2.928e-004 4.513e+006 2.378e+010 1.000e+001 1.369e-001 2.616e-004 
2.929e-004 4.517e+006 2.380e+010 1.000e+001 1.272e-001 2.617e-004 
2.931e-004 4.521e+006 2.382e+010 1.000e+001 1.347e-001 2.618e-004 
2.932e-004 4.525e+006 2.385e+010 1.000e+001 1.385e-001 2.619e-004 
2.934e-004 4.528e+006 2.389e+010 1.000e+001 1.433e-001 2.620e-004 
2.935e-004 4.532e+006 2.395e+010 1.000e+001 1.468e-001 2.622e-004 
2.936e-004 4.537e+006 2.399e+010 1.000e+001 1.440e-001 2.623e-004 
2.938e-004 4.543e+006 2.404e+010 1.000e+001 1.338e-001 2.624e-004 
2.939e-004 4.550e+006 2.403e+010 1.000e+001 1.403e-001 2.625e-004 
2.941e-004 4.558e+006 2.403e+010 1.000e+001 1.379e-001 2.626e-004 
2.942e-004 4.566e+006 2.406e+010 1.000e+001 1.474e-001 2.626e-004 
2.944e-004 4.572e+006 2.410e+010 1.000e+001 1.439e-001 2.628e-004 
2.945e-004 4.576e+006 2.397e+010 1.000e+001 1.514e-001 2.629e-004 
2.947e-004 4.583e+006 2.391e+010 1.000e+001 1.462e-001 2.630e-004 
2.948e-004 4.590e+006 2.392e+010 1.000e+001 1.433e-001 2.631e-004 
2.950e-004 4.598e+006 2.394e+010 1.000e+001 1.412e-001 2.632e-004 
2.951e-004 4.605e+006 2.397e+010 1.000e+001 1.395e-001 2.632e-004 
2.952e-004 4.614e+006 2.399e+010 1.000e+001 1.498e-001 2.633e-004 
2.954e-004 4.622e+006 2.402e+010 1.000e+001 1.406e-001 2.634e-004 
2.955e-004 4.631e+006 2.405e+010 1.000e+001 1.352e-001 2.635e-004 
2.957e-004 4.640e+006 2.408e+010 1.000e+001 1.384e-001 2.636e-004 
2.958e-004 4.650e+006 2.410e+010 1.000e+001 1.335e-001 2.637e-004 
2.960e-004 4.659e+006 2.413e+010 1.000e+001 1.316e-001 2.638e-004 
2.961e-004 4.668e+006 2.415e+010 1.000e+001 1.439e-001 2.638e-004 
2.963e-004 4.677e+006 2.409e+010 1.000e+001 1.347e-001 2.639e-004 
2.964e-004 4.685e+006 2.404e+010 1.000e+001 1.277e-001 2.640e-004 
2.966e-004 4.692e+006 2.401e+010 1.000e+001 1.389e-001 2.641e-004 
2.967e-004 4.699e+006 2.398e+010 1.000e+001 1.357e-001 2.642e-004 
2.969e-004 4.707e+006 2.397e+010 1.000e+001 1.306e-001 2.643e-004 
2.970e-004 4.714e+006 2.396e+010 1.000e+001 1.330e-001 2.644e-004 
2.971e-004 4.721e+006 2.396e+010 1.000e+001 1.264e-001 2.645e-004 
2.973e-004 4.727e+006 2.396e+010 1.000e+001 1.312e-001 2.646e-004 
2.974e-004 4.733e+006 2.396e+010 1.000e+001 1.298e-001 2.647e-004 
2.976e-004 4.738e+006 2.395e+010 1.000e+001 1.347e-001 2.648e-004 
2.977e-004 4.743e+006 2.395e+010 1.000e+001 1.319e-001 2.649e-004 
2.979e-004 4.747e+006 2.394e+010 1.000e+001 1.163e-001 2.650e-004 
2.980e-004 4.749e+006 2.395e+010 1.000e+001 1.266e-001 2.652e-004 
2.982e-004 4.751e+006 2.397e+010 1.000e+001 1.237e-001 2.653e-004 
2.983e-004 4.753e+006 2.401e+010 1.000e+001 1.325e-001 2.654e-004 
2.985e-004 4.756e+006 2.404e+010 1.000e+001 1.329e-001 2.656e-004 
2.986e-004 4.760e+006 2.408e+010 1.000e+001 1.266e-001 2.657e-004 
2.988e-004 4.763e+006 2.412e+010 1.000e+001 1.239e-001 2.658e-004 
2.989e-004 4.767e+006 2.416e+010 1.000e+001 1.192e-001 2.659e-004 
2.990e-004 4.770e+006 2.422e+010 1.000e+001 1.227e-001 2.660e-004 
2.992e-004 4.772e+006 2.421e+010 1.000e+001 1.221e-001 2.662e-004 
2.993e-004 4.773e+006 2.425e+010 1.000e+001 1.143e-001 2.663e-004 
2.995e-004 4.774e+006 2.430e+010 1.000e+001 1.219e-001 2.665e-004 
2.996e-004 4.775e+006 2.435e+010 1.000e+001 1.282e-001 2.666e-004 
2.998e-004 4.775e+006 2.439e+010 1.000e+001 1.151e-001 2.667e-004 
2.999e-004 4.775e+006 2.437e+010 1.000e+001 1.225e-001 2.669e-004 
3.001e-004 4.775e+006 2.436e+010 1.000e+001 1.192e-001 2.670e-004 
3.002e-004 4.774e+006 2.440e+010 1.000e+001 1.110e-001 2.672e-004 
3.004e-004 4.774e+006 2.442e+010 1.000e+001 1.136e-001 2.673e-004 
3.005e-004 4.773e+006 2.439e+010 1.000e+001 1.013e-001 2.675e-004 
3.006e-004 4.774e+006 2.444e+010 1.000e+001 9.873e-002 2.676e-004 
3.008e-004 4.776e+006 2.449e+010 1.000e+001 1.147e-001 2.678e-004 
3.009e-004 4.777e+006 2.444e+010 1.000e+001 9.997e-002 2.679e-004 
3.011e-004 4.778e+006 2.451e+010 1.000e+001 1.041e-001 2.680e-004 
3.012e-004 4.780e+006 2.458e+010 1.000e+001 1.013e-001 2.682e-004 
3.014e-004 4.780e+006 2.466e+010 1.000e+001 1.053e-001 2.683e-004 
3.015e-004 4.780e+006 2.472e+010 1.000e+001 1.058e-001 2.685e-004 
3.017e-004 4.779e+006 2.479e+010 1.000e+001 1.129e-001 2.686e-004 
3.018e-004 4.776e+006 2.483e+010 1.000e+001 1.070e-001 2.688e-004 
3.020e-004 4.772e+006 2.491e+010 1.000e+001 1.083e-001 2.690e-004 
3.021e-004 4.767e+006 2.498e+010 1.000e+001 1.023e-001 2.691e-004 
3.023e-004 4.763e+006 2.505e+010 1.000e+001 1.057e-001 2.693e-004 
3.024e-004 4.759e+006 2.514e+010 1.000e+001 1.031e-001 2.695e-004 
3.025e-004 4.753e+006 2.524e+010 1.000e+001 1.064e-001 2.697e-004 
3.027e-004 4.747e+006 2.534e+010 1.000e+001 1.046e-001 2.699e-004 
3.028e-004 4.740e+006 2.545e+010 1.000e+001 1.078e-001 2.701e-004 
3.030e-004 4.734e+006 2.556e+010 1.000e+001 1.069e-001 2.702e-004 
3.031e-004 4.726e+006 2.566e+010 1.000e+001 1.082e-001 2.704e-004 
3.033e-004 4.719e+006 2.577e+010 1.000e+001 1.275e-001 2.706e-004 
3.034e-004 4.712e+006 2.564e+010 1.000e+001 1.226e-001 2.708e-004 
3.036e-004 4.707e+006 2.563e+010 1.000e+001 1.300e-001 2.710e-004 
3.037e-004 4.705e+006 2.562e+010 1.000e+001 1.356e-001 2.712e-004 
3.039e-004 4.702e+006 2.565e+010 1.000e+001 1.305e-001 2.713e-004 
3.040e-004 4.697e+006 2.559e+010 1.000e+001 1.329e-001 2.715e-004 
3.041e-004 4.693e+006 2.565e+010 1.000e+001 1.328e-001 2.717e-004 
3.043e-004 4.689e+006 2.571e+010 1.000e+001 1.440e-001 2.719e-004 
3.044e-004 4.684e+006 2.576e+010 1.000e+001 1.337e-001 2.720e-004 
3.046e-004 4.680e+006 2.583e+010 1.000e+001 1.383e-001 2.722e-004 
3.047e-004 4.674e+006 2.589e+010 1.000e+001 1.512e-001 2.724e-004 
3.049e-004 4.667e+006 2.588e+010 1.000e+001 1.368e-001 2.726e-004 
3.050e-004 4.662e+006 2.590e+010 1.000e+001 1.528e-001 2.728e-004 
3.052e-004 4.659e+006 2.594e+010 1.000e+001 1.620e-001 2.729e-004 
3.053e-004 4.659e+006 2.599e+010 1.000e+001 1.628e-001 2.731e-004 
3.055e-004 4.659e+006 2.605e+010 1.000e+001 1.682e-001 2.732e-004 
3.056e-004 4.658e+006 2.590e+010 1.000e+001 1.763e-001 2.734e-004 
3.058e-004 4.657e+006 2.577e+010 1.000e+001 1.741e-001 2.735e-004 
3.059e-004 4.658e+006 2.576e+010 1.000e+001 1.668e-001 2.737e-004 
3.060e-004 4.659e+006 2.576e+010 1.000e+001 1.626e-001 2.738e-004 
3.062e-004 4.661e+006 2.576e+010 1.000e+001 1.771e-001 2.739e-004 
3.063e-004 4.664e+006 2.576e+010 1.000e+001 1.782e-001 2.741e-004 
3.065e-004 4.667e+006 2.572e+010 1.000e+001 1.812e-001 2.742e-004 
3.066e-004 4.672e+006 2.568e+010 1.000e+001 1.698e-001 2.743e-004 
3.068e-004 4.677e+006 2.560e+010 1.000e+001 1.694e-001 2.744e-004 
3.069e-004 4.679e+006 2.551e+010 1.000e+001 1.587e-001 2.746e-004 
3.071e-004 4.681e+006 2.550e+010 1.000e+001 1.724e-001 2.747e-004 
3.072e-004 4.677e+006 2.503e+010 1.000e+001 1.748e-001 2.749e-004 
3.074e-004 4.675e+006 2.500e+010 1.000e+001 1.707e-001 2.750e-004 
3.075e-004 4.675e+006 2.500e+010 1.000e+001 1.704e-001 2.752e-004 
3.077e-004 4.674e+006 2.502e+010 1.000e+001 1.694e-001 2.753e-004 
3.078e-004 4.671e+006 2.505e+010 1.000e+001 1.723e-001 2.755e-004 
3.079e-004 4.670e+006 2.510e+010 1.000e+001 1.659e-001 2.756e-004 
3.081e-004 4.671e+006 2.505e+010 1.000e+001 1.654e-001 2.758e-004 
3.082e-004 4.669e+006 2.500e+010 1.000e+001 1.755e-001 2.759e-004 
3.084e-004 4.670e+006 2.499e+010 1.000e+001 1.873e-001 2.761e-004 
3.085e-004 4.672e+006 2.495e+010 1.000e+001 1.794e-001 2.762e-004 
3.087e-004 4.676e+006 2.497e+010 1.000e+001 1.736e-001 2.763e-004 
3.088e-004 4.678e+006 2.494e+010 1.000e+001 1.789e-001 2.765e-004 
3.090e-004 4.682e+006 2.495e+010 1.000e+001 1.691e-001 2.766e-004 
3.091e-004 4.688e+006 2.498e+010 1.000e+001 1.858e-001 2.767e-004 
3.093e-004 4.694e+006 2.502e+010 1.000e+001 1.723e-001 2.768e-004 
3.094e-004 4.699e+006 2.505e+010 1.000e+001 1.672e-001 2.769e-004 
3.095e-004 4.704e+006 2.509e+010 1.000e+001 1.714e-001 2.770e-004 
3.097e-004 4.710e+006 2.513e+010 1.000e+001 1.814e-001 2.771e-004 
3.098e-004 4.713e+006 2.466e+010 1.000e+001 1.531e-001 2.772e-004 
3.100e-004 4.715e+006 2.464e+010 1.000e+001 1.519e-001 2.774e-004 
3.101e-004 4.715e+006 2.461e+010 1.000e+001 1.563e-001 2.775e-004 
3.103e-004 4.715e+006 2.463e+010 1.000e+001 1.559e-001 2.777e-004 
3.104e-004 4.715e+006 2.466e+010 1.000e+001 1.435e-001 2.778e-004 
3.106e-004 4.715e+006 2.469e+010 1.000e+001 1.449e-001 2.780e-004 
3.107e-004 4.716e+006 2.469e+010 1.000e+001 1.493e-001 2.781e-004 
3.109e-004 4.717e+006 2.472e+010 1.000e+001 1.430e-001 2.782e-004 
3.110e-004 4.717e+006 2.473e+010 1.000e+001 1.468e-001 2.784e-004 
3.112e-004 4.716e+006 2.477e+010 1.000e+001 1.496e-001 2.785e-004 
3.113e-004 4.716e+006 2.480e+010 1.000e+001 1.485e-001 2.787e-004 
3.114e-004 4.716e+006 2.484e+010 1.000e+001 1.435e-001 2.788e-004 
3.116e-004 4.716e+006 2.482e+010 1.000e+001 1.387e-001 2.790e-004 
3.117e-004 4.717e+006 2.483e+010 1.000e+001 1.373e-001 2.791e-004 
3.119e-004 4.718e+006 2.485e+010 1.000e+001 1.385e-001 2.792e-004 
3.120e-004 4.719e+006 2.488e+010 1.000e+001 1.390e-001 2.794e-004 
3.122e-004 4.720e+006 2.492e+010 1.000e+001 1.448e-001 2.795e-004 
3.123e-004 4.720e+006 2.496e+010 1.000e+001 1.460e-001 2.797e-004 
3.125e-004 4.720e+006 2.494e+010 1.000e+001 1.349e-001 2.798e-004 
3.126e-004 4.719e+006 2.496e+010 1.000e+001 1.436e-001 2.800e-004 
3.128e-004 4.718e+006 2.501e+010 1.000e+001 1.360e-001 2.801e-004 
3.129e-004 4.717e+006 2.505e+010 1.000e+001 1.423e-001 2.803e-004 
3.131e-004 4.714e+006 2.506e+010 1.000e+001 1.408e-001 2.804e-004 
3.132e-004 4.711e+006 2.507e+010 1.000e+001 1.318e-001 2.806e-004 
3.133e-004 4.707e+006 2.501e+010 1.000e+001 1.364e-001 2.808e-004 
3.135e-004 4.702e+006 2.496e+010 1.000e+001 1.340e-001 2.810e-004 
3.136e-004 4.694e+006 2.476e+010 1.000e+001 1.318e-001 2.812e-004 
3.138e-004 4.691e+006 2.457e+010 1.000e+001 1.232e-001 2.813e-004 
3.139e-004 4.688e+006 2.448e+010 1.000e+001 1.204e-001 2.815e-004 
3.141e-004 4.685e+006 2.446e+010 1.000e+001 1.215e-001 2.817e-004 
3.142e-004 4.681e+006 2.445e+010 1.000e+001 1.328e-001 2.818e-004 
3.144e-004 4.678e+006 2.445e+010 1.000e+001 1.222e-001 2.820e-004 
3.145e-004 4.675e+006 2.446e+010 1.000e+001 1.190e-001 2.822e-004 
3.147e-004 4.672e+006 2.559e+010 1.000e+001 1.445e-001 2.823e-004 
3.151e-004 4.707e+006 2.466e+010 1.000e+001 9.195e-002 2.825e-004 
3.155e-004 4.937e+006 2.609e+010 1.000e+001 1.429e-001 2.814e-004 
3.157e-004 4.936e+006 2.611e+010 1.000e+001 1.590e-001 2.815e-004 
3.158e-004 4.936e+006 2.617e+010 1.000e+001 1.482e-001 2.817e-004 
3.160e-004 4.936e+006 2.622e+010 1.000e+001 1.664e-001 2.818e-004 
3.161e-004 4.935e+006 2.628e+010 1.000e+001 1.539e-001 2.820e-004 
3.163e-004 4.936e+006 2.610e+010 1.000e+001 1.608e-001 2.821e-004 
3.164e-004 4.938e+006 2.604e+010 1.000e+001 1.702e-001 2.822e-004 
3.166e-004 4.941e+006 2.600e+010 1.000e+001 1.511e-001 2.824e-004 
3.167e-004 4.944e+006 2.600e+010 1.000e+001 1.502e-001 2.825e-004 
3.168e-004 4.945e+006 2.597e+010 1.000e+001 1.569e-001 2.826e-004 
3.170e-004 4.947e+006 2.595e+010 1.000e+001 1.576e-001 2.828e-004 
3.171e-004 4.948e+006 2.595e+010 1.000e+001 1.534e-001 2.829e-004 
3.173e-004 4.949e+006 2.597e+010 1.000e+001 1.473e-001 2.830e-004 
3.174e-004 4.950e+006 2.594e+010 1.000e+001 1.552e-001 2.832e-004 
3.176e-004 4.950e+006 2.595e+010 1.000e+001 1.513e-001 2.833e-004 
3.177e-004 4.948e+006 2.597e+010 1.000e+001 1.550e-001 2.835e-004 
3.179e-004 4.943e+006 2.596e+010 1.000e+001 1.486e-001 2.837e-004 
3.180e-004 4.938e+006 2.600e+010 1.000e+001 1.544e-001 2.839e-004 
3.182e-004 4.934e+006 2.602e+010 1.000e+001 1.469e-001 2.840e-004 
3.183e-004 4.930e+006 2.600e+010 1.000e+001 1.575e-001 2.842e-004 
3.184e-004 4.926e+006 2.601e+010 1.000e+001 1.450e-001 2.844e-004 
3.186e-004 4.921e+006 2.605e+010 1.000e+001 1.507e-001 2.846e-004 
3.187e-004 4.915e+006 2.608e+010 1.000e+001 1.548e-001 2.847e-004 
3.189e-004 4.908e+006 2.611e+010 1.000e+001 1.472e-001 2.849e-004 
3.190e-004 4.899e+006 2.615e+010 1.000e+001 1.473e-001 2.851e-004 
3.201e-004 4.867e+006 2.385e+010 1.000e+001 9.823e-002 2.864e-004 
3.202e-004 4.864e+006 2.383e+010 1.000e+001 9.834e-002 2.866e-004 
3.203e-004 4.861e+006 2.381e+010 1.000e+001 1.003e-001 2.867e-004 
3.205e-004 4.859e+006 2.387e+010 1.000e+001 1.007e-001 2.869e-004 
3.206e-004 4.856e+006 2.388e+010 1.000e+001 1.010e-001 2.870e-004 
3.208e-004 4.850e+006 2.388e+010 1.000e+001 9.579e-002 2.872e-004 
3.209e-004 4.842e+006 2.356e+010 1.000e+001 9.468e-002 2.874e-004 
3.211e-004 4.837e+006 2.353e+010 1.000e+001 9.906e-002 2.876e-004 
3.212e-004 4.832e+006 2.355e+010 1.000e+001 9.666e-002 2.878e-004 
3.214e-004 4.827e+006 2.357e+010 1.000e+001 1.019e-001 2.880e-004 
3.215e-004 4.822e+006 2.358e+010 1.000e+001 1.024e-001 2.882e-004 
3.217e-004 4.816e+006 2.361e+010 1.000e+001 9.894e-002 2.883e-004 
3.218e-004 4.809e+006 2.366e+010 1.000e+001 1.006e-001 2.885e-004 
3.220e-004 4.804e+006 2.373e+010 1.000e+001 9.585e-002 2.887e-004 
3.221e-004 4.799e+006 2.380e+010 1.000e+001 1.045e-001 2.889e-004 
3.222e-004 4.794e+006 2.388e+010 1.000e+001 9.183e-002 2.891e-004 
3.224e-004 4.789e+006 2.394e+010 1.000e+001 9.910e-002 2.893e-004 
3.225e-004 4.784e+006 2.393e+010 1.000e+001 9.560e-002 2.894e-004 
3.227e-004 4.783e+006 2.384e+010 1.000e+001 1.036e-001 2.896e-004 
3.228e-004 4.786e+006 2.382e+010 1.000e+001 9.653e-002 2.897e-004 
3.230e-004 4.790e+006 2.383e+010 1.000e+001 9.695e-002 2.898e-004 
3.231e-004 4.793e+006 2.381e+010 1.000e+001 9.524e-002 2.900e-004 
3.233e-004 4.796e+006 2.387e+010 1.000e+001 9.406e-002 2.901e-004 
3.234e-004 4.799e+006 2.384e+010 1.000e+001 9.918e-002 2.902e-004 
3.236e-004 4.803e+006 2.380e+010 1.000e+001 1.059e-001 2.903e-004 
3.237e-004 4.806e+006 2.379e+010 1.000e+001 9.731e-002 2.905e-004 
3.238e-004 4.807e+006 2.374e+010 1.000e+001 1.004e-001 2.906e-004 
3.240e-004 4.810e+006 2.370e+010 1.000e+001 1.103e-001 2.907e-004 
3.241e-004 4.813e+006 2.363e+010 1.000e+001 1.030e-001 2.908e-004 
3.243e-004 4.815e+006 2.363e+010 1.000e+001 1.085e-001 2.910e-004 
3.244e-004 4.817e+006 2.364e+010 1.000e+001 1.073e-001 2.911e-004 
3.246e-004 4.817e+006 2.366e+010 1.000e+001 1.011e-001 2.913e-004 
3.247e-004 4.816e+006 2.368e+010 1.000e+001 1.044e-001 2.914e-004 
3.249e-004 4.815e+006 2.371e+010 1.000e+001 1.004e-001 2.916e-004 
3.250e-004 4.814e+006 2.373e+010 1.000e+001 1.002e-001 2.917e-004 
3.252e-004 4.813e+006 2.376e+010 1.000e+001 1.011e-001 2.919e-004 
3.253e-004 4.811e+006 2.372e+010 1.000e+001 9.791e-002 2.920e-004 
3.255e-004 4.811e+006 2.367e+010 1.000e+001 8.996e-002 2.922e-004 
3.256e-004 4.811e+006 2.362e+010 1.000e+001 8.854e-002 2.923e-004 
3.257e-004 4.812e+006 2.358e+010 1.000e+001 8.215e-002 2.925e-004 
3.259e-004 4.813e+006 2.356e+010 1.000e+001 7.802e-002 2.926e-004 
3.260e-004 4.814e+006 2.354e+010 1.000e+001 7.665e-002 2.927e-004 
3.262e-004 4.817e+006 2.341e+010 1.000e+001 7.223e-002 2.929e-004 
3.263e-004 4.819e+006 2.332e+010 1.000e+001 7.720e-002 2.930e-004 
3.265e-004 4.819e+006 2.322e+010 1.000e+001 7.086e-002 2.931e-004 
3.266e-004 4.818e+006 2.317e+010 1.000e+001 7.037e-002 2.933e-004 
3.268e-004 4.817e+006 2.314e+010 1.000e+001 6.950e-002 2.934e-004 
3.269e-004 4.816e+006 2.314e+010 1.000e+001 6.557e-002 2.936e-004 
3.271e-004 4.816e+006 2.316e+010 1.000e+001 6.780e-002 2.937e-004 
3.272e-004 4.815e+006 2.318e+010 1.000e+001 7.177e-002 2.939e-004 
3.273e-004 4.815e+006 2.322e+010 1.000e+001 7.332e-002 2.940e-004 
3.275e-004 4.814e+006 2.326e+010 1.000e+001 6.637e-002 2.942e-004 
3.276e-004 4.814e+006 2.331e+010 1.000e+001 6.766e-002 2.943e-004 
3.278e-004 4.814e+006 2.333e+010 1.000e+001 6.851e-002 2.945e-004 
3.279e-004 4.813e+006 2.335e+010 1.000e+001 6.834e-002 2.946e-004 
3.281e-004 4.812e+006 2.340e+010 1.000e+001 6.594e-002 2.948e-004 
3.282e-004 4.812e+006 2.341e+010 1.000e+001 5.991e-002 2.949e-004 
3.284e-004 4.812e+006 2.346e+010 1.000e+001 5.964e-002 2.951e-004 
3.285e-004 4.813e+006 2.352e+010 1.000e+001 5.801e-002 2.952e-004 
3.287e-004 4.814e+006 2.360e+010 1.000e+001 6.016e-002 2.954e-004 
3.288e-004 4.814e+006 2.357e+010 1.000e+001 5.993e-002 2.955e-004 
3.290e-004 4.813e+006 2.361e+010 1.000e+001 6.015e-002 2.957e-004 
3.291e-004 4.812e+006 2.365e+010 1.000e+001 6.167e-002 2.958e-004 
3.292e-004 4.810e+006 2.368e+010 1.000e+001 6.238e-002 2.960e-004 
3.294e-004 4.810e+006 2.369e+010 1.000e+001 6.264e-002 2.961e-004 
3.295e-004 4.807e+006 2.365e+010 1.000e+001 6.646e-002 2.963e-004 
3.297e-004 4.805e+006 2.367e+010 1.000e+001 6.506e-002 2.964e-004 
3.298e-004 4.803e+006 2.369e+010 1.000e+001 6.085e-002 2.966e-004 
3.300e-004 4.802e+006 2.372e+010 1.000e+001 6.292e-002 2.968e-004 
3.301e-004 4.802e+006 2.350e+010 1.000e+001 6.209e-002 2.969e-004 
3.303e-004 4.801e+006 2.324e+010 1.000e+001 6.440e-002 2.971e-004 
3.304e-004 4.801e+006 2.294e+010 1.000e+001 6.353e-002 2.972e-004 
3.306e-004 4.802e+006 2.266e+010 1.000e+001 6.841e-002 2.973e-004 
3.307e-004 4.803e+006 2.256e+010 1.000e+001 6.870e-002 2.975e-004 
3.309e-004 4.804e+006 2.255e+010 1.000e+001 6.225e-002 2.976e-004 
3.310e-004 4.805e+006 2.257e+010 1.000e+001 6.885e-002 2.978e-004 
3.311e-004 4.807e+006 2.259e+010 1.000e+001 6.856e-002 2.979e-004 
3.313e-004 4.809e+006 2.262e+010 1.000e+001 6.493e-002 2.980e-004 
3.314e-004 4.812e+006 2.238e+010 1.000e+001 6.938e-002 2.982e-004 
3.316e-004 4.818e+006 2.218e+010 1.000e+001 6.487e-002 2.983e-004 
3.317e-004 4.824e+006 2.206e+010 1.000e+001 6.487e-002 2.984e-004 
3.319e-004 4.832e+006 2.196e+010 1.000e+001 6.352e-002 2.985e-004 
3.320e-004 4.838e+006 2.161e+010 1.000e+001 6.476e-002 2.986e-004 
3.322e-004 4.846e+006 2.154e+010 1.000e+001 6.812e-002 2.986e-004 
3.323e-004 4.855e+006 2.147e+010 1.000e+001 6.829e-002 2.987e-004 
3.325e-004 4.864e+006 2.145e+010 1.000e+001 6.930e-002 2.988e-004 
3.326e-004 4.874e+006 2.146e+010 1.000e+001 6.829e-002 2.989e-004 
3.327e-004 4.882e+006 2.150e+010 1.000e+001 6.812e-002 2.990e-004 
3.329e-004 4.891e+006 2.155e+010 1.000e+001 6.781e-002 2.991e-004 
3.330e-004 4.899e+006 2.154e+010 1.000e+001 6.773e-002 2.992e-004 
3.332e-004 4.907e+006 2.152e+010 1.000e+001 6.738e-002 2.992e-004 
3.333e-004 4.915e+006 2.152e+010 1.000e+001 6.236e-002 2.993e-004 
3.335e-004 4.922e+006 2.154e+010 1.000e+001 6.179e-002 2.994e-004 
3.336e-004 4.927e+006 2.160e+010 1.000e+001 6.275e-002 2.995e-004 
3.338e-004 4.933e+006 2.168e+010 1.000e+001 5.879e-002 2.996e-004 
3.339e-004 4.940e+006 2.175e+010 1.000e+001 6.155e-002 2.997e-004 
3.341e-004 4.947e+006 2.183e+010 1.000e+001 6.023e-002 2.998e-004 
3.342e-004 4.954e+006 2.182e+010 1.000e+001 5.825e-002 2.999e-004 
3.344e-004 4.963e+006 2.188e+010 1.000e+001 6.160e-002 3.000e-004 
3.345e-004 4.972e+006 2.194e+010 1.000e+001 6.427e-002 3.001e-004 
3.346e-004 4.981e+006 2.200e+010 1.000e+001 6.107e-002 3.002e-004 
3.348e-004 4.990e+006 2.206e+010 1.000e+001 5.623e-002 3.003e-004 
3.349e-004 4.999e+006 2.213e+010 1.000e+001 6.130e-002 3.004e-004 
3.351e-004 5.008e+006 2.219e+010 1.000e+001 6.074e-002 3.004e-004 
3.352e-004 5.017e+006 2.222e+010 1.000e+001 6.239e-002 3.005e-004 
3.354e-004 5.025e+006 2.226e+010 1.000e+001 6.275e-002 3.006e-004 
3.355e-004 5.032e+006 2.230e+010 1.000e+001 6.417e-002 3.007e-004 
3.357e-004 5.039e+006 2.233e+010 1.000e+001 6.156e-002 3.008e-004 
3.358e-004 5.046e+006 2.239e+010 1.000e+001 6.332e-002 3.009e-004 
3.360e-004 5.053e+006 2.245e+010 1.000e+001 6.219e-002 3.010e-004 
3.361e-004 5.059e+006 2.252e+010 1.000e+001 6.049e-002 3.011e-004 
3.362e-004 5.065e+006 2.259e+010 1.000e+001 6.093e-002 3.012e-004 
3.364e-004 5.071e+006 2.267e+010 1.000e+001 6.356e-002 3.013e-004 
3.365e-004 5.076e+006 2.274e+010 1.000e+001 5.958e-002 3.014e-004 
3.367e-004 5.081e+006 2.281e+010 1.000e+001 5.651e-002 3.015e-004 
3.368e-004 5.086e+006 2.290e+010 1.000e+001 5.315e-002 3.017e-004 
3.370e-004 5.090e+006 2.298e+010 1.000e+001 6.736e-002 3.018e-004 
3.371e-004 5.094e+006 2.307e+010 1.000e+001 6.356e-002 3.019e-004 
3.373e-004 5.097e+006 2.309e+010 1.000e+001 5.639e-002 3.020e-004 
3.374e-004 5.099e+006 2.314e+010 1.000e+001 5.974e-002 3.021e-004 
3.376e-004 5.099e+006 2.322e+010 1.000e+001 5.934e-002 3.023e-004 
3.377e-004 5.098e+006 2.332e+010 1.000e+001 6.723e-002 3.024e-004 
3.379e-004 5.098e+006 2.340e+010 1.000e+001 6.285e-002 3.026e-004 
3.380e-004 5.098e+006 2.347e+010 1.000e+001 6.839e-002 3.027e-004 
3.381e-004 5.097e+006 2.356e+010 1.000e+001 6.230e-002 3.029e-004 
3.383e-004 5.096e+006 2.367e+010 1.000e+001 6.752e-002 3.030e-004 
3.384e-004 5.094e+006 2.374e+010 1.000e+001 6.671e-002 3.032e-004 
3.386e-004 5.089e+006 2.385e+010 1.000e+001 7.715e-002 3.034e-004 
3.387e-004 5.086e+006 2.396e+010 1.000e+001 8.462e-002 3.035e-004 
3.389e-004 5.084e+006 2.406e+010 1.000e+001 9.017e-002 3.037e-004 
3.390e-004 5.082e+006 2.418e+010 1.000e+001 8.676e-002 3.039e-004 
3.392e-004 5.079e+006 2.430e+010 1.000e+001 9.554e-002 3.040e-004 
3.393e-004 5.076e+006 2.439e+010 1.000e+001 9.704e-002 3.042e-004 
3.395e-004 5.071e+006 2.451e+010 1.000e+001 8.886e-002 3.044e-004 
3.396e-004 5.065e+006 2.465e+010 1.000e+001 9.550e-002 3.046e-004 
3.398e-004 5.059e+006 2.476e+010 1.000e+001 9.691e-002 3.048e-004 
3.399e-004 5.053e+006 2.489e+010 1.000e+001 9.996e-002 3.049e-004 
3.400e-004 5.045e+006 2.491e+010 1.000e+001 1.026e-001 3.051e-004 
3.402e-004 5.036e+006 2.499e+010 1.000e+001 1.024e-001 3.054e-004 
3.403e-004 5.027e+006 2.508e+010 1.000e+001 1.007e-001 3.056e-004 
3.405e-004 5.017e+006 2.519e+010 1.000e+001 1.036e-001 3.058e-004 
3.406e-004 5.008e+006 2.531e+010 1.000e+001 1.082e-001 3.060e-004 
3.408e-004 4.997e+006 2.545e+010 1.000e+001 1.108e-001 3.062e-004 
3.409e-004 4.987e+006 2.556e+010 1.000e+001 1.190e-001 3.064e-004 
3.411e-004 4.979e+006 2.566e+010 1.000e+001 1.267e-001 3.066e-004 
3.412e-004 4.972e+006 2.572e+010 1.000e+001 1.281e-001 3.068e-004 
3.414e-004 4.965e+006 2.580e+010 1.000e+001 1.404e-001 3.070e-004 
3.415e-004 4.959e+006 2.590e+010 1.000e+001 1.340e-001 3.072e-004 
3.416e-004 4.954e+006 2.602e+010 1.000e+001 1.440e-001 3.074e-004 
3.418e-004 4.950e+006 2.601e+010 1.000e+001 1.407e-001 3.076e-004 
3.419e-004 4.948e+006 2.602e+010 1.000e+001 1.406e-001 3.077e-004 
3.421e-004 4.946e+006 2.607e+010 1.000e+001 1.419e-001 3.079e-004 
3.422e-004 4.943e+006 2.613e+010 1.000e+001 1.499e-001 3.080e-004 
3.424e-004 4.940e+006 2.623e+010 1.000e+001 1.534e-001 3.082e-004 
3.425e-004 4.934e+006 2.595e+010 1.000e+001 1.546e-001 3.084e-004 
3.427e-004 4.930e+006 2.579e+010 1.000e+001 1.599e-001 3.086e-004 
3.428e-004 4.925e+006 2.572e+010 1.000e+001 1.562e-001 3.088e-004 
3.430e-004 4.919e+006 2.570e+010 1.000e+001 1.596e-001 3.089e-004 
3.431e-004 4.917e+006 2.570e+010 1.000e+001 1.595e-001 3.091e-004 
3.433e-004 4.914e+006 2.568e+010 1.000e+001 1.554e-001 3.093e-004 
3.434e-004 4.911e+006 2.559e+010 1.000e+001 1.604e-001 3.094e-004 
3.435e-004 4.907e+006 2.555e+010 1.000e+001 1.534e-001 3.096e-004 
3.437e-004 4.902e+006 2.549e+010 1.000e+001 1.552e-001 3.098e-004 
3.438e-004 4.898e+006 2.541e+010 1.000e+001 1.512e-001 3.100e-004 
3.440e-004 4.894e+006 2.432e+010 1.000e+001 1.102e-001 3.101e-004 
3.441e-004 4.891e+006 2.438e+010 1.000e+001 1.194e-001 3.103e-004 
3.443e-004 4.887e+006 2.446e+010 1.000e+001 1.186e-001 3.105e-004 
3.444e-004 4.884e+006 2.451e+010 1.000e+001 1.193e-001 3.106e-004 
3.446e-004 4.880e+006 2.450e+010 1.000e+001 1.168e-001 3.108e-004 
3.447e-004 4.878e+006 2.457e+010 1.000e+001 1.176e-001 3.110e-004 
3.449e-004 4.875e+006 2.458e+010 1.000e+001 1.120e-001 3.111e-004 
3.450e-004 4.873e+006 2.462e+010 1.000e+001 1.178e-001 3.113e-004 
3.452e-004 4.869e+006 2.467e+010 1.000e+001 1.193e-001 3.115e-004 
3.453e-004 4.865e+006 2.474e+010 1.000e+001 1.142e-001 3.116e-004 
3.454e-004 4.861e+006 2.480e+010 1.000e+001 1.166e-001 3.118e-004 
3.456e-004 4.859e+006 2.480e+010 1.000e+001 1.125e-001 3.120e-004 
3.457e-004 4.857e+006 2.481e+010 1.000e+001 1.081e-001 3.121e-004 
3.459e-004 4.855e+006 2.487e+010 1.000e+001 9.831e-002 3.123e-004 
3.460e-004 4.853e+006 2.495e+010 1.000e+001 9.932e-002 3.125e-004 
3.462e-004 4.852e+006 2.501e+010 1.000e+001 1.055e-001 3.126e-004 
3.463e-004 4.850e+006 2.395e+010 1.000e+001 4.836e-002 3.128e-004 
3.465e-004 4.850e+006 2.399e+010 1.000e+001 4.779e-002 3.129e-004 
3.466e-004 4.849e+006 2.405e+010 1.000e+001 4.595e-002 3.131e-004 
3.468e-004 4.847e+006 2.416e+010 1.000e+001 4.913e-002 3.132e-004 
3.469e-004 4.845e+006 2.423e+010 1.000e+001 4.329e-002 3.134e-004 
3.470e-004 4.842e+006 2.432e+010 1.000e+001 5.020e-002 3.136e-004 
3.472e-004 4.838e+006 2.443e+010 1.000e+001 5.234e-002 3.137e-004 
3.473e-004 4.832e+006 2.454e+010 1.000e+001 4.828e-002 3.139e-004 
3.475e-004 4.824e+006 2.467e+010 1.000e+001 5.989e-002 3.141e-004 
3.476e-004 4.815e+006 2.472e+010 1.000e+001 5.483e-002 3.143e-004 
3.478e-004 4.810e+006 2.480e+010 1.000e+001 6.220e-002 3.145e-004 
3.479e-004 4.807e+006 2.481e+010 1.000e+001 6.311e-002 3.147e-004 
3.481e-004 4.804e+006 2.482e+010 1.000e+001 5.650e-002 3.148e-004 
3.482e-004 4.801e+006 2.486e+010 1.000e+001 5.996e-002 3.150e-004 
3.484e-004 4.798e+006 2.491e+010 1.000e+001 6.066e-002 3.152e-004 
3.485e-004 4.798e+006 2.499e+010 1.000e+001 6.039e-002 3.153e-004 
3.487e-004 4.799e+006 2.508e+010 1.000e+001 5.947e-002 3.155e-004 
3.488e-004 4.801e+006 2.518e+010 1.000e+001 5.792e-002 3.156e-004 
3.489e-004 4.804e+006 2.526e+010 1.000e+001 5.244e-002 3.157e-004 
3.491e-004 4.804e+006 2.536e+010 1.000e+001 5.760e-002 3.159e-004 
3.492e-004 4.805e+006 2.544e+010 1.000e+001 6.146e-002 3.160e-004 
3.494e-004 4.804e+006 2.553e+010 1.000e+001 5.531e-002 3.162e-004 
3.495e-004 4.803e+006 2.562e+010 1.000e+001 5.552e-002 3.163e-004 
3.497e-004 4.803e+006 2.571e+010 1.000e+001 5.896e-002 3.165e-004 
3.498e-004 4.801e+006 2.576e+010 1.000e+001 6.027e-002 3.166e-004 
3.500e-004 4.798e+006 2.583e+010 1.000e+001 5.786e-002 3.168e-004 
3.501e-004 4.795e+006 2.591e+010 1.000e+001 5.980e-002 3.169e-004 
3.503e-004 4.790e+006 2.600e+010 1.000e+001 6.501e-002 3.171e-004 
3.504e-004 4.786e+006 2.606e+010 1.000e+001 6.362e-002 3.173e-004 
3.505e-004 4.780e+006 2.615e+010 1.000e+001 5.933e-002 3.175e-004 
3.507e-004 4.775e+006 2.623e+010 1.000e+001 6.535e-002 3.177e-004 
3.508e-004 4.769e+006 2.632e+010 1.000e+001 5.812e-002 3.179e-004 
3.510e-004 4.764e+006 2.641e+010 1.000e+001 5.908e-002 3.180e-004 
3.511e-004 4.758e+006 2.651e+010 1.000e+001 6.458e-002 3.182e-004 
3.513e-004 4.753e+006 2.660e+010 1.000e+001 6.006e-002 3.184e-004 
3.514e-004 4.749e+006 2.669e+010 1.000e+001 6.195e-002 3.186e-004 
3.516e-004 4.744e+006 2.678e+010 1.000e+001 5.960e-002 3.188e-004 
3.517e-004 4.740e+006 2.681e+010 1.000e+001 6.152e-002 3.189e-004 
3.519e-004 4.735e+006 2.687e+010 1.000e+001 6.324e-002 3.191e-004 
3.520e-004 4.731e+006 2.694e+010 1.000e+001 5.971e-002 3.193e-004 
3.522e-004 4.727e+006 2.701e+010 1.000e+001 5.958e-002 3.195e-004 
3.523e-004 4.723e+006 2.704e+010 1.000e+001 5.966e-002 3.196e-004 
3.524e-004 4.718e+006 2.710e+010 1.000e+001 6.141e-002 3.198e-004 
3.526e-004 4.716e+006 2.717e+010 1.000e+001 5.544e-002 3.200e-004 
3.527e-004 4.715e+006 2.723e+010 1.000e+001 6.252e-002 3.201e-004 
3.529e-004 4.714e+006 2.729e+010 1.000e+001 5.810e-002 3.203e-004 
3.530e-004 4.714e+006 2.736e+010 1.000e+001 6.149e-002 3.204e-004 
3.532e-004 4.715e+006 2.742e+010 1.000e+001 6.583e-002 3.206e-004 
3.533e-004 4.714e+006 2.748e+010 1.000e+001 5.806e-002 3.207e-004 
3.535e-004 4.712e+006 2.755e+010 1.000e+001 5.568e-002 3.209e-004 
3.536e-004 4.710e+006 2.763e+010 1.000e+001 5.868e-002 3.210e-004 
3.538e-004 4.708e+006 2.772e+010 1.000e+001 5.553e-002 3.212e-004 
3.539e-004 4.705e+006 2.783e+010 1.000e+001 6.069e-002 3.214e-004 
3.541e-004 4.698e+006 2.784e+010 1.000e+001 6.184e-002 3.216e-004 
3.542e-004 4.691e+006 2.757e+010 1.000e+001 6.511e-002 3.218e-004 
3.543e-004 4.683e+006 2.739e+010 1.000e+001 6.595e-002 3.220e-004 
3.545e-004 4.674e+006 2.736e+010 1.000e+001 6.480e-002 3.222e-004 
3.546e-004 4.666e+006 2.729e+010 1.000e+001 6.708e-002 3.224e-004 
3.548e-004 4.658e+006 2.725e+010 1.000e+001 6.970e-002 3.226e-004 
3.549e-004 4.651e+006 2.724e+010 1.000e+001 6.639e-002 3.228e-004 
3.551e-004 4.643e+006 2.723e+010 1.000e+001 6.802e-002 3.230e-004 
3.552e-004 4.637e+006 2.732e+010 1.000e+001 7.234e-002 3.231e-004 
3.554e-004 4.628e+006 2.743e+010 1.000e+001 7.262e-002 3.234e-004 
3.555e-004 4.619e+006 2.750e+010 1.000e+001 7.332e-002 3.236e-004 
3.557e-004 4.611e+006 2.758e+010 1.000e+001 7.372e-002 3.238e-004 
3.558e-004 4.602e+006 2.767e+010 1.000e+001 7.889e-002 3.240e-004 
3.559e-004 4.595e+006 2.775e+010 1.000e+001 8.421e-002 3.242e-004 
3.561e-004 4.587e+006 2.770e+010 1.000e+001 9.137e-002 3.244e-004 
3.562e-004 4.579e+006 2.748e+010 1.000e+001 1.010e-001 3.246e-004 
3.564e-004 4.572e+006 2.730e+010 1.000e+001 1.034e-001 3.248e-004 
3.565e-004 4.567e+006 2.665e+010 1.000e+001 9.607e-002 3.249e-004 
3.567e-004 4.562e+006 2.657e+010 1.000e+001 9.743e-002 3.251e-004 
3.568e-004 4.557e+006 2.657e+010 1.000e+001 1.135e-001 3.253e-004 
3.570e-004 4.550e+006 2.650e+010 1.000e+001 1.180e-001 3.255e-004 
3.571e-004 4.541e+006 2.641e+010 1.000e+001 1.061e-001 3.257e-004 
3.573e-004 4.533e+006 2.635e+010 1.000e+001 1.036e-001 3.259e-004 
3.574e-004 4.526e+006 2.624e+010 1.000e+001 1.095e-001 3.261e-004 
3.576e-004 4.517e+006 2.617e+010 1.000e+001 1.051e-001 3.263e-004 
3.577e-004 4.509e+006 2.616e+010 1.000e+001 1.157e-001 3.265e-004 
3.578e-004 4.502e+006 2.619e+010 1.000e+001 1.169e-001 3.267e-004 
3.580e-004 4.496e+006 2.622e+010 1.000e+001 1.216e-001 3.269e-004 
3.581e-004 4.491e+006 2.627e+010 1.000e+001 1.292e-001 3.271e-004 
3.583e-004 4.486e+006 2.628e+010 1.000e+001 1.337e-001 3.273e-004 
3.584e-004 4.481e+006 2.621e+010 1.000e+001 1.343e-001 3.274e-004 
3.586e-004 4.476e+006 2.622e+010 1.000e+001 1.282e-001 3.276e-004 
3.587e-004 4.472e+006 2.618e+010 1.000e+001 1.313e-001 3.278e-004 
3.589e-004 4.466e+006 2.594e+010 1.000e+001 1.290e-001 3.280e-004 
3.590e-004 4.462e+006 2.572e+010 1.000e+001 1.333e-001 3.281e-004 
3.592e-004 4.457e+006 2.557e+010 1.000e+001 1.316e-001 3.283e-004 
3.593e-004 4.453e+006 2.550e+010 1.000e+001 1.250e-001 3.285e-004 
3.594e-004 4.450e+006 2.546e+010 1.000e+001 1.350e-001 3.287e-004 
3.596e-004 4.449e+006 2.516e+010 1.000e+001 1.109e-001 3.288e-004 
3.597e-004 4.447e+006 2.503e+010 1.000e+001 1.169e-001 3.290e-004 
3.599e-004 4.447e+006 2.496e+010 1.000e+001 1.092e-001 3.291e-004 
3.600e-004 4.446e+006 2.491e+010 1.000e+001 1.064e-001 3.293e-004 
3.602e-004 4.446e+006 2.490e+010 1.000e+001 1.112e-001 3.294e-004 
3.603e-004 4.447e+006 2.492e+010 1.000e+001 1.032e-001 3.296e-004 
3.605e-004 4.449e+006 2.495e+010 1.000e+001 1.060e-001 3.297e-004 
3.606e-004 4.450e+006 2.497e+010 1.000e+001 1.088e-001 3.298e-004 
3.608e-004 4.451e+006 2.499e+010 1.000e+001 1.096e-001 3.300e-004 
3.609e-004 4.453e+006 2.493e+010 1.000e+001 9.754e-002 3.301e-004 
3.611e-004 4.452e+006 2.494e+010 1.000e+001 1.067e-001 3.303e-004 
3.612e-004 4.452e+006 2.493e+010 1.000e+001 9.562e-002 3.304e-004 
3.613e-004 4.454e+006 2.490e+010 1.000e+001 9.766e-002 3.305e-004 
3.615e-004 4.456e+006 2.491e+010 1.000e+001 1.001e-001 3.307e-004 
3.616e-004 4.459e+006 2.492e+010 1.000e+001 1.007e-001 3.308e-004 
3.618e-004 4.461e+006 2.491e+010 1.000e+001 9.610e-002 3.309e-004 
3.619e-004 4.463e+006 2.489e+010 1.000e+001 8.829e-002 3.311e-004 
3.621e-004 4.465e+006 2.489e+010 1.000e+001 8.265e-002 3.312e-004 
3.622e-004 4.468e+006 2.492e+010 1.000e+001 8.416e-002 3.313e-004 
3.624e-004 4.470e+006 2.495e+010 1.000e+001 8.321e-002 3.314e-004 
3.625e-004 4.471e+006 2.482e+010 1.000e+001 8.099e-002 3.316e-004 
3.627e-004 4.471e+006 2.479e+010 1.000e+001 8.086e-002 3.317e-004 
3.628e-004 4.470e+006 2.475e+010 1.000e+001 7.826e-002 3.319e-004 
3.630e-004 4.470e+006 2.477e+010 1.000e+001 8.204e-002 3.320e-004 
3.631e-004 4.470e+006 2.481e+010 1.000e+001 8.146e-002 3.322e-004 
3.632e-004 4.471e+006 2.475e+010 1.000e+001 7.854e-002 3.323e-004 
3.634e-004 4.470e+006 2.480e+010 1.000e+001 7.499e-002 3.325e-004 
3.635e-004 4.468e+006 2.466e+010 1.000e+001 7.796e-002 3.326e-004 
3.637e-004 4.467e+006 2.463e+010 1.000e+001 8.182e-002 3.328e-004 
3.638e-004 4.467e+006 2.455e+010 1.000e+001 7.972e-002 3.329e-004 
3.640e-004 4.468e+006 2.451e+010 1.000e+001 8.246e-002 3.331e-004 
3.641e-004 4.468e+006 2.451e+010 1.000e+001 8.264e-002 3.332e-004 
3.643e-004 4.469e+006 2.455e+010 1.000e+001 7.997e-002 3.334e-004 
3.644e-004 4.472e+006 2.460e+010 1.000e+001 8.321e-002 3.335e-004 
3.646e-004 4.475e+006 2.462e+010 1.000e+001 7.359e-002 3.336e-004 
3.647e-004 4.478e+006 2.465e+010 1.000e+001 8.258e-002 3.337e-004 
3.648e-004 4.483e+006 2.471e+010 1.000e+001 8.456e-002 3.338e-004 
3.650e-004 4.488e+006 2.477e+010 1.000e+001 8.641e-002 3.339e-004 
3.651e-004 4.494e+006 2.484e+010 1.000e+001 8.635e-002 3.341e-004 
3.653e-004 4.500e+006 2.490e+010 1.000e+001 8.174e-002 3.342e-004 
3.654e-004 4.506e+006 2.497e+010 1.000e+001 8.433e-002 3.343e-004 
3.656e-004 4.512e+006 2.504e+010 1.000e+001 8.562e-002 3.344e-004 
3.657e-004 4.519e+006 2.511e+010 1.000e+001 9.092e-002 3.345e-004 
3.659e-004 4.525e+006 2.519e+010 1.000e+001 8.801e-002 3.346e-004 
3.660e-004 4.531e+006 2.526e+010 1.000e+001 8.600e-002 3.347e-004 
3.662e-004 4.537e+006 2.532e+010 1.000e+001 9.061e-002 3.348e-004 
3.663e-004 4.543e+006 2.533e+010 1.000e+001 9.467e-002 3.349e-004 
3.665e-004 4.549e+006 2.534e+010 1.000e+001 9.001e-002 3.350e-004 
3.666e-004 4.556e+006 2.535e+010 1.000e+001 9.566e-002 3.351e-004 
3.667e-004 4.562e+006 2.539e+010 1.000e+001 9.205e-002 3.352e-004 
3.669e-004 4.568e+006 2.542e+010 1.000e+001 9.267e-002 3.353e-004 
3.670e-004 4.574e+006 2.548e+010 1.000e+001 9.786e-002 3.354e-004 
3.672e-004 4.580e+006 2.553e+010 1.000e+001 9.191e-002 3.355e-004 
3.673e-004 4.587e+006 2.559e+010 1.000e+001 8.822e-002 3.356e-004 
3.675e-004 4.593e+006 2.564e+010 1.000e+001 9.430e-002 3.357e-004 
3.676e-004 4.599e+006 2.560e+010 1.000e+001 9.074e-002 3.358e-004 
3.678e-004 4.604e+006 2.552e+010 1.000e+001 8.318e-002 3.359e-004 
3.679e-004 4.608e+006 2.544e+010 1.000e+001 8.479e-002 3.360e-004 
3.681e-004 4.613e+006 2.548e+010 1.000e+001 7.744e-002 3.361e-004 
3.682e-004 4.618e+006 2.551e+010 1.000e+001 8.512e-002 3.363e-004 
3.684e-004 4.623e+006 2.558e+010 1.000e+001 8.208e-002 3.364e-004 
3.685e-004 4.626e+006 2.554e+010 1.000e+001 8.162e-002 3.365e-004 
3.686e-004 4.628e+006 2.550e+010 1.000e+001 8.424e-002 3.366e-004 
3.688e-004 4.629e+006 2.553e+010 1.000e+001 7.569e-002 3.368e-004 
3.689e-004 4.631e+006 2.557e+010 1.000e+001 7.644e-002 3.369e-004 
3.691e-004 4.633e+006 2.560e+010 1.000e+001 7.245e-002 3.370e-004 
3.692e-004 4.634e+006 2.565e+010 1.000e+001 7.683e-002 3.372e-004 
3.694e-004 4.635e+006 2.571e+010 1.000e+001 7.028e-002 3.373e-004 
3.695e-004 4.636e+006 2.577e+010 1.000e+001 7.164e-002 3.375e-004 
3.697e-004 4.637e+006 2.584e+010 1.000e+001 7.168e-002 3.376e-004 
3.698e-004 4.639e+006 2.591e+010 1.000e+001 7.010e-002 3.377e-004 
3.700e-004 4.641e+006 2.597e+010 1.000e+001 7.119e-002 3.379e-004 
3.701e-004 4.643e+006 2.600e+010 1.000e+001 6.705e-002 3.380e-004 
3.702e-004 4.646e+006 2.606e+010 1.000e+001 6.957e-002 3.381e-004 
3.704e-004 4.648e+006 2.613e+010 1.000e+001 6.428e-002 3.382e-004 
3.705e-004 4.650e+006 2.621e+010 1.000e+001 6.645e-002 3.384e-004 
3.707e-004 4.651e+006 2.630e+010 1.000e+001 6.459e-002 3.385e-004 
3.708e-004 4.651e+006 2.639e+010 1.000e+001 6.500e-002 3.387e-004 
3.710e-004 4.650e+006 2.634e+010 1.000e+001 6.984e-002 3.388e-004 
3.711e-004 4.649e+006 2.635e+010 1.000e+001 8.083e-002 3.390e-004 
3.713e-004 4.647e+006 2.645e+010 1.000e+001 8.487e-002 3.391e-004 
3.714e-004 4.646e+006 2.654e+010 1.000e+001 8.452e-002 3.393e-004 
3.716e-004 4.646e+006 2.664e+010 1.000e+001 8.832e-002 3.394e-004 
3.717e-004 4.644e+006 2.673e+010 1.000e+001 8.629e-002 3.396e-004 
3.719e-004 4.640e+006 2.684e+010 1.000e+001 8.922e-002 3.398e-004 
3.720e-004 4.638e+006 2.696e+010 1.000e+001 9.117e-002 3.399e-004 
3.721e-004 4.638e+006 2.705e+010 1.000e+001 9.457e-002 3.401e-004 
3.723e-004 4.637e+006 2.697e+010 1.000e+001 9.338e-002 3.402e-004 
3.724e-004 4.635e+006 2.696e+010 1.000e+001 9.028e-002 3.404e-004 
3.726e-004 4.632e+006 2.696e+010 1.000e+001 8.785e-002 3.405e-004 
3.727e-004 4.628e+006 2.696e+010 1.000e+001 9.426e-002 3.407e-004 
3.729e-004 4.624e+006 2.699e+010 1.000e+001 8.734e-002 3.409e-004 
3.730e-004 4.614e+006 2.674e+010 1.000e+001 9.200e-002 3.411e-004 
3.732e-004 4.605e+006 2.657e+010 1.000e+001 9.202e-002 3.413e-004 
3.733e-004 4.597e+006 2.648e+010 1.000e+001 9.675e-002 3.415e-004 
3.735e-004 4.590e+006 2.646e+010 1.000e+001 9.550e-002 3.417e-004 
3.736e-004 4.584e+006 2.647e+010 1.000e+001 1.021e-001 3.419e-004 
3.737e-004 4.578e+006 2.649e+010 1.000e+001 8.948e-002 3.421e-004 
3.739e-004 4.572e+006 2.646e+010 1.000e+001 1.056e-001 3.423e-004 
3.740e-004 4.567e+006 2.625e+010 1.000e+001 8.290e-002 3.425e-004 
3.742e-004 4.564e+006 2.625e+010 1.000e+001 9.192e-002 3.426e-004 
3.743e-004 4.561e+006 2.625e+010 1.000e+001 9.566e-002 3.428e-004 
3.745e-004 4.558e+006 2.626e+010 1.000e+001 9.118e-002 3.430e-004 
3.746e-004 4.556e+006 2.543e+010 1.000e+001 8.912e-002 3.431e-004 
3.748e-004 4.555e+006 2.544e+010 1.000e+001 9.018e-002 3.433e-004 
3.749e-004 4.556e+006 2.532e+010 1.000e+001 8.872e-002 3.434e-004 
3.751e-004 4.555e+006 2.492e+010 1.000e+001 8.682e-002 3.436e-004 
3.752e-004 4.558e+006 2.484e+010 1.000e+001 8.900e-002 3.437e-004 
3.754e-004 4.562e+006 2.485e+010 1.000e+001 9.534e-002 3.438e-004 
3.755e-004 4.566e+006 2.487e+010 1.000e+001 9.432e-002 3.439e-004 
3.756e-004 4.571e+006 2.489e+010 1.000e+001 9.530e-002 3.440e-004 
3.758e-004 4.577e+006 2.492e+010 1.000e+001 9.055e-002 3.441e-004 
3.759e-004 4.583e+006 2.495e+010 1.000e+001 9.090e-002 3.442e-004 
3.761e-004 4.590e+006 2.498e+010 1.000e+001 9.730e-002 3.443e-004 
3.762e-004 4.597e+006 2.501e+010 1.000e+001 9.519e-002 3.444e-004 
3.764e-004 4.604e+006 2.504e+010 1.000e+001 9.858e-002 3.445e-004 
3.765e-004 4.611e+006 2.507e+010 1.000e+001 9.803e-002 3.446e-004 
3.767e-004 4.618e+006 2.510e+010 1.000e+001 1.080e-001 3.447e-004 
3.768e-004 4.621e+006 2.467e+010 1.000e+001 1.088e-001 3.448e-004 
3.770e-004 4.625e+006 2.450e+010 1.000e+001 1.034e-001 3.450e-004 
3.771e-004 4.629e+006 2.451e+010 1.000e+001 1.056e-001 3.451e-004 
3.773e-004 4.633e+006 2.441e+010 1.000e+001 9.707e-002 3.452e-004 
3.774e-004 4.637e+006 2.445e+010 1.000e+001 9.604e-002 3.453e-004 
3.775e-004 4.639e+006 2.442e+010 1.000e+001 1.046e-001 3.455e-004 
3.777e-004 4.642e+006 2.443e+010 1.000e+001 1.059e-001 3.456e-004 
3.778e-004 4.646e+006 2.444e+010 1.000e+001 1.050e-001 3.457e-004 
3.780e-004 4.648e+006 2.443e+010 1.000e+001 1.046e-001 3.458e-004 
3.781e-004 4.652e+006 2.448e+010 1.000e+001 1.038e-001 3.459e-004 
3.783e-004 4.655e+006 2.453e+010 1.000e+001 1.071e-001 3.461e-004 
3.784e-004 4.658e+006 2.450e+010 1.000e+001 1.098e-001 3.462e-004 
3.786e-004 4.659e+006 2.451e+010 1.000e+001 1.080e-001 3.463e-004 
3.787e-004 4.661e+006 2.454e+010 1.000e+001 1.073e-001 3.465e-004 
3.789e-004 4.664e+006 2.458e+010 1.000e+001 1.058e-001 3.466e-004 
3.790e-004 4.666e+006 2.463e+010 1.000e+001 1.066e-001 3.467e-004 
3.791e-004 4.668e+006 2.468e+010 1.000e+001 1.113e-001 3.469e-004 
3.793e-004 4.670e+006 2.473e+010 1.000e+001 1.134e-001 3.470e-004 
3.794e-004 4.672e+006 2.478e+010 1.000e+001 1.132e-001 3.471e-004 
3.796e-004 4.674e+006 2.484e+010 1.000e+001 1.049e-001 3.473e-004 
3.797e-004 4.675e+006 2.490e+010 1.000e+001 1.082e-001 3.474e-004 
3.799e-004 4.675e+006 2.497e+010 1.000e+001 1.104e-001 3.475e-004 
3.800e-004 4.675e+006 2.505e+010 1.000e+001 1.054e-001 3.477e-004 
3.802e-004 4.675e+006 2.513e+010 1.000e+001 1.149e-001 3.478e-004 
3.803e-004 4.672e+006 2.516e+010 1.000e+001 1.147e-001 3.480e-004 
3.805e-004 4.671e+006 2.522e+010 1.000e+001 1.198e-001 3.481e-004 
3.806e-004 4.671e+006 2.530e+010 1.000e+001 1.219e-001 3.483e-004 
3.808e-004 4.671e+006 2.536e+010 1.000e+001 1.202e-001 3.484e-004 
3.809e-004 4.670e+006 2.544e+010 1.000e+001 1.078e-001 3.486e-004 
3.810e-004 4.669e+006 2.552e+010 1.000e+001 1.091e-001 3.487e-004 
3.812e-004 4.668e+006 2.557e+010 1.000e+001 1.050e-001 3.489e-004 
3.813e-004 4.665e+006 2.557e+010 1.000e+001 1.093e-001 3.491e-004 
3.815e-004 4.663e+006 2.557e+010 1.000e+001 1.094e-001 3.492e-004 
3.816e-004 4.662e+006 2.542e+010 1.000e+001 1.067e-001 3.494e-004 
3.818e-004 4.664e+006 2.544e+010 1.000e+001 1.173e-001 3.495e-004 
3.819e-004 4.668e+006 2.549e+010 1.000e+001 1.127e-001 3.496e-004 
3.821e-004 4.672e+006 2.554e+010 1.000e+001 1.115e-001 3.498e-004 
3.822e-004 4.677e+006 2.560e+010 1.000e+001 1.149e-001 3.499e-004 
3.824e-004 4.682e+006 2.565e+010 1.000e+001 1.099e-001 3.500e-004 
3.825e-004 4.687e+006 2.571e+010 1.000e+001 1.094e-001 3.501e-004 
3.826e-004 4.692e+006 2.577e+010 1.000e+001 1.064e-001 3.502e-004 
3.828e-004 4.698e+006 2.583e+010 1.000e+001 1.110e-001 3.503e-004 
3.829e-004 4.704e+006 2.589e+010 1.000e+001 1.157e-001 3.504e-004 
3.831e-004 4.711e+006 2.596e+010 1.000e+001 1.116e-001 3.505e-004 
3.832e-004 4.717e+006 2.602e+010 1.000e+001 1.158e-001 3.506e-004 
3.834e-004 4.723e+006 2.610e+010 1.000e+001 1.193e-001 3.507e-004 
3.835e-004 4.729e+006 2.618e+010 1.000e+001 1.110e-001 3.508e-004 
3.837e-004 4.733e+006 2.619e+010 1.000e+001 1.190e-001 3.509e-004 
3.838e-004 4.736e+006 2.622e+010 1.000e+001 1.146e-001 3.511e-004 
3.840e-004 4.740e+006 2.630e+010 1.000e+001 1.195e-001 3.512e-004 
3.841e-004 4.743e+006 2.636e+010 1.000e+001 1.160e-001 3.513e-004 
3.843e-004 4.745e+006 2.640e+010 1.000e+001 1.226e-001 3.514e-004 
3.844e-004 4.745e+006 2.642e+010 1.000e+001 1.184e-001 3.516e-004 
3.845e-004 4.745e+006 2.629e+010 1.000e+001 1.135e-001 3.517e-004 
3.847e-004 4.746e+006 2.631e+010 1.000e+001 1.167e-001 3.519e-004 
3.848e-004 4.748e+006 2.591e+010 1.000e+001 1.017e-001 3.520e-004 
3.850e-004 4.751e+006 2.567e+010 1.000e+001 9.917e-002 3.521e-004 
3.851e-004 4.754e+006 2.560e+010 1.000e+001 9.882e-002 3.522e-004 
3.853e-004 4.757e+006 2.558e+010 1.000e+001 1.015e-001 3.524e-004 
3.854e-004 4.762e+006 2.559e+010 1.000e+001 9.615e-002 3.525e-004 
3.856e-004 4.768e+006 2.555e+010 1.000e+001 9.473e-002 3.526e-004 
3.857e-004 4.777e+006 2.556e+010 1.000e+001 1.023e-001 3.527e-004 
3.859e-004 4.786e+006 2.558e+010 1.000e+001 9.355e-002 3.528e-004 
3.860e-004 4.795e+006 2.561e+010 1.000e+001 1.020e-001 3.528e-004 
3.862e-004 4.805e+006 2.561e+010 1.000e+001 9.652e-002 3.529e-004 
3.863e-004 4.816e+006 2.552e+010 1.000e+001 9.244e-002 3.530e-004 
3.864e-004 4.826e+006 2.540e+010 1.000e+001 9.589e-002 3.531e-004 
3.866e-004 4.834e+006 2.523e+010 1.000e+001 9.743e-002 3.532e-004 
3.867e-004 4.840e+006 2.510e+010 1.000e+001 9.978e-002 3.533e-004 
3.869e-004 4.846e+006 2.509e+010 1.000e+001 9.409e-002 3.534e-004 
3.870e-004 4.853e+006 2.508e+010 1.000e+001 9.377e-002 3.535e-004 
3.872e-004 4.861e+006 2.506e+010 1.000e+001 9.614e-002 3.535e-004 
3.873e-004 4.869e+006 2.505e+010 1.000e+001 8.831e-002 3.536e-004 
3.875e-004 4.876e+006 2.508e+010 1.000e+001 9.150e-002 3.537e-004 
3.876e-004 4.885e+006 2.511e+010 1.000e+001 9.100e-002 3.538e-004 
3.878e-004 4.893e+006 2.514e+010 1.000e+001 8.747e-002 3.539e-004 
3.879e-004 4.902e+006 2.517e+010 1.000e+001 8.635e-002 3.540e-004 
3.880e-004 4.911e+006 2.519e+010 1.000e+001 8.745e-002 3.541e-004 
3.882e-004 4.919e+006 2.524e+010 1.000e+001 7.718e-002 3.542e-004 
3.883e-004 4.927e+006 2.528e+010 1.000e+001 8.190e-002 3.543e-004 
3.885e-004 4.934e+006 2.533e+010 1.000e+001 8.240e-002 3.544e-004 
3.886e-004 4.939e+006 2.526e+010 1.000e+001 8.202e-002 3.545e-004 
3.888e-004 4.942e+006 2.513e+010 1.000e+001 7.504e-002 3.546e-004 
3.889e-004 4.946e+006 2.499e+010 1.000e+001 6.546e-002 3.547e-004 
3.891e-004 4.950e+006 2.482e+010 1.000e+001 6.076e-002 3.548e-004 
3.892e-004 4.955e+006 2.477e+010 1.000e+001 6.036e-002 3.549e-004 
3.894e-004 4.959e+006 2.473e+010 1.000e+001 5.336e-002 3.551e-004 
3.895e-004 4.961e+006 2.470e+010 1.000e+001 4.851e-002 3.552e-004 
3.897e-004 4.963e+006 2.469e+010 1.000e+001 5.073e-002 3.553e-004 
3.898e-004 4.965e+006 2.469e+010 1.000e+001 4.992e-002 3.555e-004 
3.899e-004 4.968e+006 2.466e+010 1.000e+001 5.108e-002 3.556e-004 
3.901e-004 4.973e+006 2.462e+010 1.000e+001 4.736e-002 3.557e-004 
3.902e-004 4.977e+006 2.450e+010 1.000e+001 4.733e-002 3.558e-004 
3.904e-004 4.981e+006 2.445e+010 1.000e+001 4.724e-002 3.559e-004 
3.905e-004 4.986e+006 2.443e+010 1.000e+001 4.759e-002 3.560e-004 
3.907e-004 4.991e+006 2.444e+010 1.000e+001 4.404e-002 3.562e-004 
3.908e-004 4.996e+006 2.445e+010 1.000e+001 4.387e-002 3.563e-004 
3.910e-004 5.000e+006 2.448e+010 1.000e+001 4.478e-002 3.564e-004 
3.911e-004 5.005e+006 2.450e+010 1.000e+001 3.830e-002 3.565e-004 
3.913e-004 5.009e+006 2.447e+010 1.000e+001 4.041e-002 3.566e-004 
3.914e-004 5.013e+006 2.446e+010 1.000e+001 4.181e-002 3.567e-004 
3.915e-004 5.016e+006 2.452e+010 1.000e+001 3.672e-002 3.569e-004 
3.917e-004 5.019e+006 2.458e+010 1.000e+001 3.859e-002 3.570e-004 
3.918e-004 5.021e+006 2.463e+010 1.000e+001 4.247e-002 3.571e-004 
3.920e-004 5.021e+006 2.463e+010 1.000e+001 4.085e-002 3.573e-004 
3.921e-004 5.021e+006 2.466e+010 1.000e+001 3.982e-002 3.574e-004 
3.923e-004 5.018e+006 2.473e+010 1.000e+001 3.856e-002 3.576e-004 
3.924e-004 5.014e+006 2.472e+010 1.000e+001 4.005e-002 3.577e-004 
3.926e-004 5.011e+006 2.476e+010 1.000e+001 4.014e-002 3.579e-004 
3.927e-004 5.008e+006 2.482e+010 1.000e+001 4.013e-002 3.581e-004 
3.929e-004 5.007e+006 2.488e+010 1.000e+001 3.793e-002 3.582e-004 
3.930e-004 5.006e+006 2.495e+010 1.000e+001 3.999e-002 3.584e-004 
3.932e-004 5.005e+006 2.502e+010 1.000e+001 3.752e-002 3.585e-004 
3.933e-004 5.003e+006 2.509e+010 1.000e+001 3.908e-002 3.587e-004 
3.934e-004 5.001e+006 2.513e+010 1.000e+001 3.935e-002 3.589e-004 
3.936e-004 4.998e+006 2.520e+010 1.000e+001 4.150e-002 3.590e-004 
3.937e-004 4.995e+006 2.527e+010 1.000e+001 4.024e-002 3.592e-004 
3.939e-004 4.991e+006 2.535e+010 1.000e+001 3.997e-002 3.594e-004 
3.940e-004 4.986e+006 2.538e+010 1.000e+001 3.727e-002 3.595e-004 
3.942e-004 4.982e+006 2.546e+010 1.000e+001 3.941e-002 3.597e-004 
3.943e-004 4.978e+006 2.552e+010 1.000e+001 3.948e-002 3.599e-004 
3.945e-004 4.973e+006 2.559e+010 1.000e+001 4.195e-002 3.601e-004 
3.946e-004 4.970e+006 2.567e+010 1.000e+001 4.214e-002 3.602e-004 
3.948e-004 4.967e+006 2.575e+010 1.000e+001 4.022e-002 3.604e-004 
3.949e-004 4.965e+006 2.583e+010 1.000e+001 4.470e-002 3.606e-004 
3.951e-004 4.964e+006 2.590e+010 1.000e+001 4.319e-002 3.607e-004 
3.952e-004 4.964e+006 2.575e+010 1.000e+001 4.383e-002 3.609e-004 
3.953e-004 4.964e+006 2.577e+010 1.000e+001 4.222e-002 3.610e-004 
3.955e-004 4.964e+006 2.582e+010 1.000e+001 4.857e-002 3.611e-004 
3.956e-004 4.966e+006 2.587e+010 1.000e+001 4.802e-002 3.613e-004 
3.958e-004 4.967e+006 2.592e+010 1.000e+001 4.487e-002 3.614e-004 
3.959e-004 4.969e+006 2.596e+010 1.000e+001 5.155e-002 3.616e-004 
3.961e-004 4.971e+006 2.586e+010 1.000e+001 5.419e-002 3.617e-004 
3.962e-004 4.975e+006 2.568e+010 1.000e+001 5.363e-002 3.618e-004 
3.964e-004 4.979e+006 2.550e+010 1.000e+001 4.926e-002 3.619e-004 
3.965e-004 4.979e+006 2.536e+010 1.000e+001 5.067e-002 3.621e-004 
3.967e-004 4.977e+006 2.542e+010 1.000e+001 5.250e-002 3.622e-004 
3.968e-004 4.975e+006 2.545e+010 1.000e+001 5.219e-002 3.624e-004 
3.969e-004 4.974e+006 2.543e+010 1.000e+001 5.867e-002 3.625e-004 
3.971e-004 4.973e+006 2.553e+010 1.000e+001 5.222e-002 3.627e-004 
3.972e-004 4.972e+006 2.562e+010 1.000e+001 5.339e-002 3.628e-004 
3.974e-004 4.972e+006 2.571e+010 1.000e+001 5.355e-002 3.630e-004 
3.975e-004 4.971e+006 2.577e+010 1.000e+001 5.916e-002 3.631e-004 
3.977e-004 4.970e+006 2.587e+010 1.000e+001 5.994e-002 3.633e-004 
3.978e-004 4.969e+006 2.597e+010 1.000e+001 5.766e-002 3.635e-004 
3.980e-004 4.967e+006 2.604e+010 1.000e+001 6.019e-002 3.636e-004 
3.981e-004 4.966e+006 2.615e+010 1.000e+001 5.888e-002 3.638e-004 
3.983e-004 4.966e+006 2.625e+010 1.000e+001 6.037e-002 3.639e-004 
3.984e-004 4.966e+006 2.636e+010 1.000e+001 6.048e-002 3.641e-004 
3.986e-004 4.967e+006 2.647e+010 1.000e+001 6.283e-002 3.642e-004 
3.987e-004 4.967e+006 2.658e+010 1.000e+001 6.000e-002 3.643e-004 
3.988e-004 4.966e+006 2.655e+010 1.000e+001 6.389e-002 3.645e-004 
3.990e-004 4.965e+006 2.654e+010 1.000e+001 5.759e-002 3.646e-004 
3.991e-004 4.964e+006 2.661e+010 1.000e+001 5.819e-002 3.648e-004 
3.993e-004 4.963e+006 2.669e+010 1.000e+001 6.290e-002 3.650e-004 
3.994e-004 4.961e+006 2.680e+010 1.000e+001 6.593e-002 3.651e-004 
3.996e-004 4.959e+006 2.674e+010 1.000e+001 6.331e-002 3.653e-004 
3.997e-004 4.957e+006 2.671e+010 1.000e+001 6.529e-002 3.654e-004 
3.999e-004 4.953e+006 2.670e+010 1.000e+001 5.778e-002 3.656e-004 
4.000e-004 4.949e+006 2.678e+010 1.000e+001 6.671e-002 3.658e-004 
4.002e-004 4.946e+006 2.679e+010 1.000e+001 6.979e-002 3.659e-004 
4.003e-004 4.944e+006 2.683e+010 1.000e+001 7.127e-002 3.661e-004 
4.005e-004 4.942e+006 2.691e+010 1.000e+001 7.619e-002 3.663e-004 
4.006e-004 4.939e+006 2.688e+010 1.000e+001 7.673e-002 3.664e-004 
4.007e-004 4.937e+006 2.692e+010 1.000e+001 7.312e-002 3.666e-004 
4.009e-004 4.936e+006 2.700e+010 1.000e+001 8.296e-002 3.667e-004 
4.010e-004 4.936e+006 2.708e+010 1.000e+001 8.051e-002 3.669e-004 
4.012e-004 4.935e+006 2.712e+010 1.000e+001 8.633e-002 3.670e-004 
4.013e-004 4.935e+006 2.719e+010 1.000e+001 7.975e-002 3.672e-004 
4.015e-004 4.935e+006 2.728e+010 1.000e+001 8.700e-002 3.673e-004 
4.016e-004 4.937e+006 2.737e+010 1.000e+001 8.227e-002 3.675e-004 
4.018e-004 4.940e+006 2.742e+010 1.000e+001 8.908e-002 3.676e-004 
4.019e-004 4.944e+006 2.745e+010 1.000e+001 8.883e-002 3.677e-004 
4.021e-004 4.945e+006 2.754e+010 1.000e+001 9.403e-002 3.678e-004 
4.022e-004 4.944e+006 2.761e+010 1.000e+001 1.038e-001 3.680e-004 
4.023e-004 4.940e+006 2.740e+010 1.000e+001 9.245e-002 3.682e-004 
4.025e-004 4.936e+006 2.745e+010 1.000e+001 9.109e-002 3.683e-004 
4.026e-004 4.931e+006 2.747e+010 1.000e+001 9.712e-002 3.685e-004 
4.028e-004 4.924e+006 2.750e+010 1.000e+001 9.288e-002 3.687e-004 
4.029e-004 4.916e+006 2.754e+010 1.000e+001 1.003e-001 3.689e-004 
4.031e-004 4.906e+006 2.721e+010 1.000e+001 9.419e-002 3.691e-004 
4.032e-004 4.899e+006 2.710e+010 1.000e+001 9.321e-002 3.693e-004 
4.034e-004 4.892e+006 2.707e+010 1.000e+001 9.470e-002 3.695e-004 
4.035e-004 4.885e+006 2.689e+010 1.000e+001 9.881e-002 3.697e-004 
4.037e-004 4.879e+006 2.676e+010 1.000e+001 9.181e-002 3.699e-004 
4.038e-004 4.874e+006 2.676e+010 1.000e+001 1.007e-001 3.701e-004 
4.040e-004 4.871e+006 2.682e+010 1.000e+001 1.115e-001 3.703e-004 
4.041e-004 4.868e+006 2.677e+010 1.000e+001 1.132e-001 3.704e-004 
4.042e-004 4.867e+006 2.682e+010 1.000e+001 1.151e-001 3.706e-004 
4.044e-004 4.866e+006 2.687e+010 1.000e+001 1.154e-001 3.707e-004 
4.045e-004 4.866e+006 2.695e+010 1.000e+001 1.152e-001 3.709e-004 
4.047e-004 4.867e+006 2.699e+010 1.000e+001 1.095e-001 3.710e-004 
4.048e-004 4.868e+006 2.703e+010 1.000e+001 1.141e-001 3.712e-004 
4.050e-004 4.869e+006 2.708e+010 1.000e+001 1.210e-001 3.713e-004 
4.051e-004 4.869e+006 2.714e+010 1.000e+001 1.282e-001 3.714e-004 
4.053e-004 4.868e+006 2.719e+010 1.000e+001 1.144e-001 3.716e-004 
4.054e-004 4.865e+006 2.723e+010 1.000e+001 1.187e-001 3.718e-004 
4.056e-004 4.860e+006 2.723e+010 1.000e+001 1.268e-001 3.719e-004 
4.057e-004 4.851e+006 2.669e+010 1.000e+001 1.201e-001 3.721e-004 
4.058e-004 4.844e+006 2.651e+010 1.000e+001 1.264e-001 3.723e-004 
4.060e-004 4.838e+006 2.639e+010 1.000e+001 1.195e-001 3.725e-004 
4.061e-004 4.833e+006 2.625e+010 1.000e+001 1.306e-001 3.727e-004 
4.063e-004 4.827e+006 2.604e+010 1.000e+001 1.369e-001 3.729e-004 
4.064e-004 4.823e+006 2.579e+010 1.000e+001 1.311e-001 3.731e-004 
4.066e-004 4.816e+006 2.552e+010 1.000e+001 1.318e-001 3.733e-004 
4.067e-004 4.809e+006 2.508e+010 1.000e+001 1.360e-001 3.735e-004 
4.069e-004 4.807e+006 2.443e+010 1.000e+001 1.415e-001 3.736e-004 
4.070e-004 4.814e+006 2.440e+010 1.000e+001 1.319e-001 3.737e-004 
4.072e-004 4.821e+006 2.440e+010 1.000e+001 1.261e-001 3.738e-004 
4.073e-004 4.828e+006 2.440e+010 1.000e+001 1.361e-001 3.739e-004 
4.075e-004 4.835e+006 2.442e+010 1.000e+001 1.458e-001 3.740e-004 
4.076e-004 4.842e+006 2.444e+010 1.000e+001 1.329e-001 3.741e-004 
4.077e-004 4.848e+006 2.447e+010 1.000e+001 1.293e-001 3.742e-004 
4.079e-004 4.855e+006 2.447e+010 1.000e+001 1.377e-001 3.743e-004 
4.080e-004 4.861e+006 2.447e+010 1.000e+001 1.355e-001 3.744e-004 
4.082e-004 4.866e+006 2.448e+010 1.000e+001 1.340e-001 3.745e-004 
4.083e-004 4.871e+006 2.447e+010 1.000e+001 1.306e-001 3.746e-004 
4.085e-004 4.876e+006 2.449e+010 1.000e+001 1.245e-001 3.747e-004 
4.086e-004 4.881e+006 2.450e+010 1.000e+001 1.192e-001 3.749e-004 
4.088e-004 4.886e+006 2.447e+010 1.000e+001 1.222e-001 3.750e-004 
4.089e-004 4.891e+006 2.450e+010 1.000e+001 1.248e-001 3.751e-004 
4.091e-004 4.895e+006 2.457e+010 1.000e+001 1.276e-001 3.752e-004 
4.092e-004 4.899e+006 2.463e+010 1.000e+001 1.232e-001 3.753e-004 
4.094e-004 4.902e+006 2.467e+010 1.000e+001 1.261e-001 3.754e-004 
4.095e-004 4.906e+006 2.464e+010 1.000e+001 1.184e-001 3.756e-004 
4.096e-004 4.913e+006 2.470e+010 1.000e+001 1.183e-001 3.757e-004 
4.098e-004 4.920e+006 2.477e+010 1.000e+001 1.187e-001 3.758e-004 
4.099e-004 4.928e+006 2.485e+010 1.000e+001 1.190e-001 3.758e-004 
4.101e-004 4.935e+006 2.478e+010 1.000e+001 1.070e-001 3.759e-004 
4.102e-004 4.942e+006 2.479e+010 1.000e+001 1.083e-001 3.760e-004 
4.104e-004 4.950e+006 2.485e+010 1.000e+001 1.143e-001 3.761e-004 
4.105e-004 4.958e+006 2.491e+010 1.000e+001 1.166e-001 3.762e-004 
4.107e-004 4.967e+006 2.487e+010 1.000e+001 1.230e-001 3.763e-004 
4.108e-004 4.976e+006 2.488e+010 1.000e+001 1.171e-001 3.764e-004 
4.110e-004 4.985e+006 2.489e+010 1.000e+001 1.092e-001 3.765e-004 
4.111e-004 4.995e+006 2.491e+010 1.000e+001 1.196e-001 3.766e-004 
4.112e-004 5.004e+006 2.492e+010 1.000e+001 1.228e-001 3.766e-004 
4.114e-004 5.013e+006 2.495e+010 1.000e+001 1.198e-001 3.767e-004 
4.115e-004 5.023e+006 2.499e+010 1.000e+001 1.198e-001 3.768e-004 
4.117e-004 5.032e+006 2.503e+010 1.000e+001 1.183e-001 3.769e-004 
4.118e-004 5.042e+006 2.508e+010 1.000e+001 1.157e-001 3.770e-004 
4.120e-004 5.052e+006 2.514e+010 1.000e+001 1.194e-001 3.770e-004 
4.121e-004 5.061e+006 2.519e+010 1.000e+001 1.141e-001 3.771e-004 
4.123e-004 5.071e+006 2.524e+010 1.000e+001 1.225e-001 3.772e-004 
4.124e-004 5.081e+006 2.526e+010 1.000e+001 1.090e-001 3.773e-004 
4.126e-004 5.090e+006 2.529e+010 1.000e+001 1.156e-001 3.774e-004 
4.127e-004 5.098e+006 2.535e+010 1.000e+001 1.187e-001 3.774e-004 
4.129e-004 5.106e+006 2.541e+010 1.000e+001 1.160e-001 3.775e-004 
