# Supplementary material for: Strain rate dependency of dislocation plasticity
Source: Nat Commun. 2021 Mar 23;12:1845. doi: 10.1038/s41467-021-21939-1 (PMC7988163; doi:10.1038/s41467-021-21939-1)
Supplement: Supplementary file 3 — Supplementary Data 1 [file 41467_2021_21939_MOESM3_ESM.zip › Supplementary Data 1/DDDSimulationSet2/StrainRate=1e1s-1/InitialDislocationDensity=1.4e8m-2.dat]

#strain(1), stress(Pa), dislocation density(m-2), strain rate(s-1), mean dislocation velocity(km/s), plastic strain(1)
3.526e-006 5.074e+005 1.414e+008 1.000e+001 7.790e-003 1.286e-008 
7.021e-006 1.008e+006 1.414e+008 1.000e+001 7.790e-003 4.843e-008 
1.010e-005 1.445e+006 1.414e+008 1.000e+001 7.790e-003 9.842e-008 
1.350e-005 1.926e+006 1.414e+008 1.000e+001 2.337e-002 1.739e-007 
1.640e-005 2.334e+006 1.414e+008 1.000e+001 2.337e-002 2.549e-007 
1.924e-005 2.732e+006 1.414e+008 1.000e+001 2.337e-002 3.476e-007 
2.209e-005 3.128e+006 1.414e+008 1.000e+001 2.337e-002 4.545e-007 
2.569e-005 3.626e+006 1.414e+008 1.000e+001 3.895e-002 6.104e-007 
2.975e-005 4.184e+006 1.414e+008 1.000e+001 3.895e-002 8.146e-007 
3.458e-005 4.841e+006 1.414e+008 1.000e+001 3.895e-002 1.096e-006 
3.932e-005 5.481e+006 1.414e+008 1.000e+001 5.453e-002 1.412e-006 
4.348e-005 6.037e+006 1.414e+008 1.000e+001 5.453e-002 1.722e-006 
4.661e-005 6.453e+006 1.414e+008 1.000e+001 5.453e-002 1.975e-006 
4.945e-005 6.829e+006 1.414e+008 1.000e+001 5.453e-002 2.218e-006 
5.284e-005 7.274e+006 1.414e+008 1.000e+001 7.011e-002 2.525e-006 
5.753e-005 7.886e+006 1.414e+008 1.000e+001 7.011e-002 2.982e-006 
6.193e-005 8.456e+006 1.414e+008 1.000e+001 7.011e-002 3.445e-006 
6.497e-005 8.845e+006 1.414e+008 1.000e+001 8.568e-002 3.783e-006 
6.809e-005 9.244e+006 1.414e+008 1.000e+001 8.568e-002 4.145e-006 
7.252e-005 9.807e+006 1.414e+008 1.000e+001 8.568e-002 4.686e-006 
7.679e-005 1.034e+007 1.414e+008 1.000e+001 8.568e-002 5.239e-006 
7.974e-005 1.071e+007 1.414e+008 1.000e+001 1.013e-001 5.637e-006 
8.337e-005 1.116e+007 1.414e+008 1.000e+001 1.013e-001 6.144e-006 
8.771e-005 1.170e+007 1.414e+008 1.000e+001 1.013e-001 6.779e-006 
9.116e-005 1.212e+007 1.414e+008 1.000e+001 1.013e-001 7.304e-006 
9.474e-005 1.256e+007 1.414e+008 1.000e+001 1.168e-001 7.867e-006 
9.927e-005 1.311e+007 1.414e+008 1.000e+001 1.168e-001 8.606e-006 
1.028e-004 1.353e+007 1.414e+008 1.000e+001 1.168e-001 9.199e-006 
1.069e-004 1.402e+007 1.414e+008 1.000e+001 1.168e-001 9.927e-006 
1.111e-004 1.452e+007 1.414e+008 1.000e+001 1.324e-001 1.069e-005 
1.143e-004 1.490e+007 1.414e+008 1.000e+001 1.324e-001 1.129e-005 
1.190e-004 1.544e+007 1.414e+008 1.000e+001 1.324e-001 1.218e-005 
1.220e-004 1.579e+007 1.414e+008 1.000e+001 1.324e-001 1.278e-005 
1.260e-004 1.625e+007 1.414e+008 1.000e+001 1.480e-001 1.360e-005 
1.298e-004 1.669e+007 1.414e+008 1.000e+001 1.480e-001 1.439e-005 
1.335e-004 1.711e+007 1.414e+008 1.000e+001 1.480e-001 1.518e-005 
1.375e-004 1.756e+007 1.414e+008 1.000e+001 1.480e-001 1.605e-005 
1.406e-004 1.791e+007 1.414e+008 1.000e+001 1.636e-001 1.675e-005 
1.447e-004 1.837e+007 1.414e+008 1.000e+001 1.636e-001 1.769e-005 
1.477e-004 1.870e+007 1.414e+008 1.000e+001 1.636e-001 1.838e-005 
1.520e-004 1.918e+007 1.414e+008 1.000e+001 1.636e-001 1.941e-005 
1.551e-004 1.951e+007 1.414e+008 1.000e+001 1.636e-001 2.016e-005 
1.594e-004 1.998e+007 1.414e+008 1.000e+001 1.792e-001 2.121e-005 
1.627e-004 2.033e+007 1.414e+008 1.000e+001 1.792e-001 2.204e-005 
1.669e-004 2.079e+007 1.414e+008 1.000e+001 1.792e-001 2.314e-005 
1.704e-004 2.116e+007 1.414e+008 1.000e+001 1.792e-001 2.404e-005 
1.740e-004 2.154e+007 1.414e+008 1.000e+001 1.792e-001 2.501e-005 
1.780e-004 2.196e+007 1.414e+008 1.000e+001 1.947e-001 2.608e-005 
1.814e-004 2.232e+007 1.414e+008 1.000e+001 1.947e-001 2.703e-005 
1.855e-004 2.274e+007 1.414e+008 1.000e+001 1.947e-001 2.817e-005 
1.891e-004 2.312e+007 1.414e+008 1.000e+001 1.947e-001 2.921e-005 
1.927e-004 2.348e+007 1.414e+008 1.000e+001 1.947e-001 3.024e-005 
1.965e-004 2.388e+007 1.414e+008 1.000e+001 2.103e-001 3.138e-005 
2.003e-004 2.426e+007 1.414e+008 1.000e+001 2.103e-001 3.249e-005 
2.044e-004 2.468e+007 1.414e+008 1.000e+001 2.103e-001 3.375e-005 
2.080e-004 2.503e+007 1.414e+008 1.000e+001 2.103e-001 3.485e-005 
2.116e-004 2.539e+007 1.414e+008 1.000e+001 2.103e-001 3.596e-005 
2.155e-004 2.578e+007 1.414e+008 1.000e+001 2.259e-001 3.720e-005 
2.188e-004 2.610e+007 1.414e+008 1.000e+001 2.259e-001 3.826e-005 
2.227e-004 2.649e+007 1.414e+008 1.000e+001 2.259e-001 3.954e-005 
2.269e-004 2.690e+007 1.414e+008 1.000e+001 2.259e-001 4.092e-005 
2.307e-004 2.726e+007 1.414e+008 1.000e+001 2.259e-001 4.216e-005 
2.340e-004 2.758e+007 1.414e+008 1.000e+001 2.415e-001 4.329e-005 
2.379e-004 2.794e+007 1.414e+008 1.000e+001 2.415e-001 4.460e-005 
2.411e-004 2.825e+007 1.414e+008 1.000e+001 2.415e-001 4.570e-005 
2.433e-004 2.846e+007 1.414e+008 1.000e+001 2.415e-001 4.648e-005 
2.456e-004 2.868e+007 1.414e+008 1.000e+001 2.415e-001 4.727e-005 
2.475e-004 2.885e+007 1.414e+008 1.000e+001 2.415e-001 4.791e-005 
2.488e-004 2.898e+007 1.414e+008 1.000e+001 2.415e-001 4.838e-005 
2.505e-004 2.914e+007 1.414e+008 1.000e+001 2.415e-001 4.898e-005 
2.522e-004 2.929e+007 1.414e+008 1.000e+001 2.415e-001 4.956e-005 
2.535e-004 2.942e+007 1.414e+008 1.000e+001 2.415e-001 5.004e-005 
2.553e-004 2.958e+007 1.414e+008 1.000e+001 2.415e-001 5.066e-005 
2.569e-004 2.973e+007 1.414e+008 1.000e+001 2.464e-001 5.125e-005 
2.582e-004 2.985e+007 1.414e+008 1.000e+001 2.513e-001 5.172e-005 
2.601e-004 3.003e+007 1.414e+008 1.000e+001 2.567e-001 5.241e-005 
2.618e-004 3.018e+007 1.414e+008 1.000e+001 2.571e-001 5.302e-005 
2.632e-004 3.031e+007 1.414e+008 1.000e+001 2.571e-001 5.352e-005 
2.648e-004 3.046e+007 1.414e+008 1.000e+001 2.571e-001 5.414e-005 
2.667e-004 3.063e+007 1.414e+008 1.000e+001 2.571e-001 5.483e-005 
2.681e-004 3.076e+007 1.414e+008 1.000e+001 2.571e-001 5.533e-005 
2.697e-004 3.090e+007 1.414e+008 1.000e+001 2.571e-001 5.593e-005 
2.716e-004 3.108e+007 1.414e+008 1.000e+001 2.571e-001 5.664e-005 
2.731e-004 3.122e+007 1.414e+008 1.000e+001 2.571e-001 5.722e-005 
2.751e-004 3.140e+007 1.414e+008 1.000e+001 2.572e-001 5.797e-005 
2.767e-004 3.154e+007 1.414e+008 1.000e+001 2.571e-001 5.856e-005 
2.781e-004 3.166e+007 1.414e+008 1.000e+001 2.590e-001 5.910e-005 
2.801e-004 3.184e+007 1.414e+008 1.000e+001 2.691e-001 5.985e-005 
2.815e-004 3.197e+007 1.414e+008 1.000e+001 2.724e-001 6.041e-005 
2.830e-004 3.210e+007 1.414e+008 1.000e+001 2.724e-001 6.098e-005 
2.850e-004 3.227e+007 1.414e+008 1.000e+001 2.726e-001 6.174e-005 
2.863e-004 3.239e+007 1.414e+008 1.000e+001 2.726e-001 6.226e-005 
2.880e-004 3.254e+007 1.414e+008 1.000e+001 2.726e-001 6.292e-005 
2.900e-004 3.272e+007 1.414e+008 1.000e+001 2.726e-001 6.370e-005 
2.916e-004 3.285e+007 1.414e+008 1.000e+001 2.726e-001 6.432e-005 
2.937e-004 3.304e+007 1.414e+008 1.000e+001 2.726e-001 6.516e-005 
2.955e-004 3.320e+007 1.414e+008 1.000e+001 2.726e-001 6.587e-005 
2.975e-004 3.337e+007 1.414e+008 1.000e+001 2.726e-001 6.666e-005 
2.991e-004 3.352e+007 1.414e+008 1.000e+001 2.729e-001 6.734e-005 
3.009e-004 3.367e+007 1.414e+008 1.000e+001 2.741e-001 6.803e-005 
3.031e-004 3.385e+007 1.414e+008 1.000e+001 2.845e-001 6.891e-005 
3.049e-004 3.401e+007 1.414e+008 1.000e+001 2.876e-001 6.964e-005 
3.068e-004 3.418e+007 1.414e+008 1.000e+001 2.881e-001 7.045e-005 
3.085e-004 3.432e+007 1.414e+008 1.000e+001 2.882e-001 7.113e-005 
3.103e-004 3.447e+007 1.414e+008 1.000e+001 2.882e-001 7.188e-005 
3.121e-004 3.462e+007 1.414e+008 1.000e+001 2.882e-001 7.260e-005 
3.137e-004 3.476e+007 1.414e+008 1.000e+001 2.882e-001 7.327e-005 
3.157e-004 3.493e+007 1.414e+008 1.000e+001 2.882e-001 7.412e-005 
3.175e-004 3.508e+007 1.414e+008 1.000e+001 2.882e-001 7.484e-005 
3.197e-004 3.526e+007 1.414e+008 1.000e+001 2.882e-001 7.577e-005 
3.212e-004 3.539e+007 1.414e+008 1.000e+001 2.882e-001 7.639e-005 
3.227e-004 3.552e+007 1.414e+008 1.000e+001 2.882e-001 7.705e-005 
3.247e-004 3.569e+007 1.414e+008 1.000e+001 2.886e-001 7.791e-005 
3.263e-004 3.581e+007 1.414e+008 1.000e+001 2.906e-001 7.856e-005 
3.283e-004 3.598e+007 1.414e+008 1.000e+001 3.030e-001 7.942e-005 
3.300e-004 3.612e+007 1.414e+008 1.000e+001 3.037e-001 8.018e-005 
3.320e-004 3.628e+007 1.414e+008 1.000e+001 3.038e-001 8.101e-005 
3.334e-004 3.640e+007 1.414e+008 1.000e+001 3.038e-001 8.165e-005 
3.352e-004 3.655e+007 1.414e+008 1.000e+001 3.038e-001 8.241e-005 
3.370e-004 3.670e+007 1.414e+008 1.000e+001 3.038e-001 8.320e-005 
3.384e-004 3.681e+007 1.414e+008 1.000e+001 3.038e-001 8.381e-005 
3.404e-004 3.697e+007 1.414e+008 1.000e+001 3.038e-001 8.466e-005 
3.418e-004 3.708e+007 1.414e+008 1.000e+001 3.038e-001 8.528e-005 
3.439e-004 3.725e+007 1.414e+008 1.000e+001 3.038e-001 8.621e-005 
3.456e-004 3.739e+007 1.414e+008 1.000e+001 3.038e-001 8.696e-005 
3.474e-004 3.754e+007 1.414e+008 1.000e+001 3.042e-001 8.778e-005 
3.492e-004 3.768e+007 1.414e+008 1.000e+001 3.043e-001 8.857e-005 
3.509e-004 3.782e+007 1.414e+008 1.000e+001 3.047e-001 8.936e-005 
3.528e-004 3.797e+007 1.414e+008 1.000e+001 3.109e-001 9.017e-005 
3.544e-004 3.809e+007 1.414e+008 1.000e+001 3.169e-001 9.090e-005 
3.564e-004 3.825e+007 1.414e+008 1.000e+001 3.191e-001 9.182e-005 
3.578e-004 3.837e+007 1.414e+008 1.000e+001 3.188e-001 9.245e-005 
3.599e-004 3.853e+007 1.414e+008 1.000e+001 3.194e-001 9.340e-005 
3.615e-004 3.866e+007 1.414e+008 1.000e+001 3.194e-001 9.415e-005 
3.633e-004 3.879e+007 1.414e+008 1.000e+001 3.194e-001 9.494e-005 
3.650e-004 3.893e+007 1.414e+008 1.000e+001 3.194e-001 9.575e-005 
3.668e-004 3.907e+007 1.414e+008 1.000e+001 3.194e-001 9.655e-005 
3.686e-004 3.921e+007 1.414e+008 1.000e+001 3.194e-001 9.742e-005 
3.702e-004 3.933e+007 1.414e+008 1.000e+001 3.194e-001 9.813e-005 
3.720e-004 3.948e+007 1.414e+008 1.000e+001 3.194e-001 9.899e-005 
3.736e-004 3.959e+007 1.414e+008 1.000e+001 3.194e-001 9.971e-005 
3.756e-004 3.975e+007 1.414e+008 1.000e+001 3.194e-001 1.007e-004 
3.773e-004 3.988e+007 1.414e+008 1.000e+001 3.199e-001 1.014e-004 
3.795e-004 4.005e+007 1.414e+008 1.000e+001 3.258e-001 1.025e-004 
3.810e-004 4.017e+007 1.414e+008 1.000e+001 3.304e-001 1.032e-004 
3.831e-004 4.032e+007 1.414e+008 1.000e+001 3.344e-001 1.042e-004 
3.846e-004 4.044e+007 1.414e+008 1.000e+001 3.349e-001 1.049e-004 
3.865e-004 4.058e+007 1.414e+008 1.000e+001 3.349e-001 1.058e-004 
3.880e-004 4.069e+007 1.414e+008 1.000e+001 3.349e-001 1.065e-004 
3.901e-004 4.085e+007 1.414e+008 1.000e+001 3.349e-001 1.075e-004 
3.916e-004 4.097e+007 1.414e+008 1.000e+001 3.349e-001 1.083e-004 
3.936e-004 4.111e+007 1.414e+008 1.000e+001 3.349e-001 1.092e-004 
3.954e-004 4.125e+007 1.414e+008 1.000e+001 3.349e-001 1.101e-004 
3.975e-004 4.141e+007 1.414e+008 1.000e+001 3.349e-001 1.111e-004 
3.990e-004 4.152e+007 1.414e+008 1.000e+001 3.349e-001 1.118e-004 
4.011e-004 4.167e+007 1.414e+008 1.000e+001 3.349e-001 1.129e-004 
4.030e-004 4.181e+007 1.414e+008 1.000e+001 3.358e-001 1.138e-004 
4.050e-004 4.196e+007 1.414e+008 1.000e+001 3.361e-001 1.148e-004 
4.065e-004 4.207e+007 1.414e+008 1.000e+001 3.358e-001 1.155e-004 
4.087e-004 4.223e+007 1.414e+008 1.000e+001 3.426e-001 1.166e-004 
4.104e-004 4.236e+007 1.414e+008 1.000e+001 3.486e-001 1.175e-004 
4.123e-004 4.249e+007 1.414e+008 1.000e+001 3.505e-001 1.184e-004 
4.139e-004 4.261e+007 1.414e+008 1.000e+001 3.505e-001 1.192e-004 
4.160e-004 4.276e+007 1.414e+008 1.000e+001 3.505e-001 1.202e-004 
4.178e-004 4.289e+007 1.414e+008 1.000e+001 3.505e-001 1.212e-004 
4.198e-004 4.304e+007 1.414e+008 1.000e+001 3.505e-001 1.222e-004 
4.217e-004 4.317e+007 1.414e+008 1.000e+001 3.505e-001 1.231e-004 
4.237e-004 4.331e+007 1.414e+008 1.000e+001 3.505e-001 1.241e-004 
4.257e-004 4.346e+007 1.414e+008 1.000e+001 3.505e-001 1.251e-004 
4.274e-004 4.358e+007 1.414e+008 1.000e+001 3.505e-001 1.260e-004 
4.297e-004 4.374e+007 1.414e+008 1.000e+001 3.505e-001 1.272e-004 
4.313e-004 4.386e+007 1.414e+008 1.000e+001 3.505e-001 1.280e-004 
4.335e-004 4.401e+007 1.414e+008 1.000e+001 3.512e-001 1.291e-004 
4.353e-004 4.414e+007 1.414e+008 1.000e+001 3.509e-001 1.300e-004 
4.372e-004 4.427e+007 1.414e+008 1.000e+001 3.507e-001 1.310e-004 
4.391e-004 4.440e+007 1.414e+008 1.000e+001 3.625e-001 1.320e-004 
4.411e-004 4.454e+007 1.414e+008 1.000e+001 3.642e-001 1.330e-004 
4.432e-004 4.469e+007 1.414e+008 1.000e+001 3.657e-001 1.341e-004 
4.448e-004 4.480e+007 1.414e+008 1.000e+001 3.661e-001 1.350e-004 
4.470e-004 4.495e+007 1.414e+008 1.000e+001 3.661e-001 1.361e-004 
4.487e-004 4.507e+007 1.414e+008 1.000e+001 3.660e-001 1.370e-004 
4.508e-004 4.521e+007 1.414e+008 1.000e+001 3.661e-001 1.381e-004 
4.525e-004 4.533e+007 1.414e+008 1.000e+001 3.661e-001 1.390e-004 
4.543e-004 4.545e+007 1.414e+008 1.000e+001 3.661e-001 1.399e-004 
4.561e-004 4.557e+007 1.414e+008 1.000e+001 3.661e-001 1.409e-004 
4.581e-004 4.571e+007 1.414e+008 1.000e+001 3.661e-001 1.419e-004 
4.603e-004 4.586e+007 1.415e+008 1.000e+001 3.661e-001 1.431e-004 
4.618e-004 4.596e+007 1.414e+008 1.000e+001 3.661e-001 1.439e-004 
4.639e-004 4.610e+007 1.414e+008 1.000e+001 3.661e-001 1.450e-004 
4.657e-004 4.623e+007 1.414e+008 1.000e+001 3.665e-001 1.460e-004 
4.676e-004 4.635e+007 1.414e+008 1.000e+001 3.664e-001 1.470e-004 
4.694e-004 4.647e+007 1.414e+008 1.000e+001 3.685e-001 1.480e-004 
4.711e-004 4.659e+007 1.414e+008 1.000e+001 3.736e-001 1.489e-004 
4.732e-004 4.672e+007 1.414e+008 1.000e+001 3.809e-001 1.500e-004 
4.749e-004 4.683e+007 1.414e+008 1.000e+001 3.799e-001 1.509e-004 
4.768e-004 4.696e+007 1.414e+008 1.000e+001 3.817e-001 1.520e-004 
4.786e-004 4.708e+007 1.414e+008 1.000e+001 3.817e-001 1.529e-004 
4.805e-004 4.721e+007 1.414e+008 1.000e+001 3.817e-001 1.540e-004 
4.824e-004 4.733e+007 1.414e+008 1.000e+001 3.817e-001 1.550e-004 
4.843e-004 4.745e+007 1.415e+008 1.000e+001 3.817e-001 1.561e-004 
4.864e-004 4.759e+007 1.414e+008 1.000e+001 3.817e-001 1.572e-004 
4.884e-004 4.772e+007 1.414e+008 1.000e+001 3.817e-001 1.583e-004 
4.903e-004 4.784e+007 1.414e+008 1.000e+001 3.817e-001 1.594e-004 
4.921e-004 4.796e+007 1.414e+008 1.000e+001 3.817e-001 1.604e-004 
4.938e-004 4.807e+007 1.414e+008 1.000e+001 3.817e-001 1.613e-004 
4.960e-004 4.821e+007 1.414e+008 1.000e+001 3.817e-001 1.625e-004 
4.980e-004 4.834e+007 1.414e+008 1.000e+001 3.820e-001 1.636e-004 
4.999e-004 4.846e+007 1.414e+008 1.000e+001 3.824e-001 1.647e-004 
5.018e-004 4.858e+007 1.414e+008 1.000e+001 3.817e-001 1.658e-004 
5.035e-004 4.869e+007 1.415e+008 1.000e+001 3.824e-001 1.667e-004 
5.055e-004 4.882e+007 1.414e+008 1.000e+001 3.925e-001 1.678e-004 
5.072e-004 4.892e+007 1.414e+008 1.000e+001 3.938e-001 1.688e-004 
5.092e-004 4.905e+007 1.414e+008 1.000e+001 3.964e-001 1.699e-004 
5.112e-004 4.918e+007 1.414e+008 1.000e+001 3.970e-001 1.711e-004 
5.129e-004 4.929e+007 1.414e+008 1.000e+001 3.970e-001 1.720e-004 
5.150e-004 4.942e+007 1.414e+008 1.000e+001 3.973e-001 1.732e-004 
5.171e-004 4.954e+007 1.414e+008 1.000e+001 3.973e-001 1.744e-004 
5.189e-004 4.966e+007 1.414e+008 1.000e+001 3.973e-001 1.754e-004 
5.209e-004 4.978e+007 1.414e+008 1.000e+001 3.973e-001 1.766e-004 
5.228e-004 4.990e+007 1.414e+008 1.000e+001 3.973e-001 1.776e-004 
5.248e-004 5.002e+007 1.414e+008 1.000e+001 3.973e-001 1.788e-004 
5.271e-004 5.017e+007 1.414e+008 1.000e+001 3.973e-001 1.801e-004 
5.289e-004 5.028e+007 1.414e+008 1.000e+001 3.973e-001 1.812e-004 
5.310e-004 5.041e+007 1.414e+008 1.000e+001 3.973e-001 1.824e-004 
5.330e-004 5.053e+007 1.414e+008 1.000e+001 3.977e-001 1.835e-004 
5.350e-004 5.064e+007 1.414e+008 1.000e+001 3.973e-001 1.847e-004 
5.372e-004 5.078e+007 1.414e+008 1.000e+001 3.973e-001 1.860e-004 
5.394e-004 5.091e+007 1.414e+008 1.000e+001 3.998e-001 1.873e-004 
5.411e-004 5.101e+007 1.414e+008 1.000e+001 4.030e-001 1.882e-004 
5.433e-004 5.114e+007 1.414e+008 1.000e+001 4.087e-001 1.895e-004 
5.455e-004 5.128e+007 1.414e+008 1.000e+001 4.114e-001 1.908e-004 
5.474e-004 5.139e+007 1.414e+008 1.000e+001 4.124e-001 1.919e-004 
5.493e-004 5.151e+007 1.414e+008 1.000e+001 4.128e-001 1.931e-004 
5.515e-004 5.164e+007 1.414e+008 1.000e+001 4.128e-001 1.944e-004 
5.533e-004 5.174e+007 1.414e+008 1.000e+001 4.128e-001 1.954e-004 
5.556e-004 5.188e+007 1.414e+008 1.000e+001 4.128e-001 1.968e-004 
5.576e-004 5.200e+007 1.414e+008 1.000e+001 4.128e-001 1.980e-004 
5.595e-004 5.211e+007 1.414e+008 1.000e+001 4.128e-001 1.991e-004 
5.618e-004 5.224e+007 1.415e+008 1.000e+001 4.128e-001 2.004e-004 
5.639e-004 5.236e+007 1.414e+008 1.000e+001 4.128e-001 2.017e-004 
5.660e-004 5.249e+007 1.414e+008 1.000e+001 4.128e-001 2.030e-004 
5.677e-004 5.259e+007 1.414e+008 1.000e+001 4.128e-001 2.040e-004 
5.700e-004 5.272e+007 1.414e+008 1.000e+001 4.128e-001 2.054e-004 
5.719e-004 5.283e+007 1.414e+008 1.000e+001 4.128e-001 2.065e-004 
5.736e-004 5.292e+007 1.414e+008 1.000e+001 4.131e-001 2.075e-004 
5.758e-004 5.305e+007 1.414e+008 1.000e+001 4.128e-001 2.088e-004 
5.780e-004 5.318e+007 1.414e+008 1.000e+001 4.138e-001 2.102e-004 
5.798e-004 5.328e+007 1.414e+008 1.000e+001 4.136e-001 2.113e-004 
5.818e-004 5.339e+007 1.414e+008 1.000e+001 4.198e-001 2.125e-004 
5.840e-004 5.352e+007 1.414e+008 1.000e+001 4.271e-001 2.138e-004 
5.858e-004 5.362e+007 1.414e+008 1.000e+001 4.268e-001 2.149e-004 
5.878e-004 5.373e+007 1.414e+008 1.000e+001 4.281e-001 2.161e-004 
5.898e-004 5.384e+007 1.414e+008 1.000e+001 4.284e-001 2.174e-004 
5.916e-004 5.395e+007 1.414e+008 1.000e+001 4.277e-001 2.185e-004 
5.935e-004 5.405e+007 1.414e+008 1.000e+001 4.284e-001 2.197e-004 
5.957e-004 5.418e+007 1.414e+008 1.000e+001 4.284e-001 2.210e-004 
5.976e-004 5.428e+007 1.414e+008 1.000e+001 4.284e-001 2.221e-004 
5.995e-004 5.438e+007 1.414e+008 1.000e+001 4.284e-001 2.233e-004 
6.015e-004 5.450e+007 1.414e+008 1.000e+001 4.284e-001 2.246e-004 
6.036e-004 5.461e+007 1.414e+008 1.000e+001 4.284e-001 2.259e-004 
6.055e-004 5.472e+007 1.414e+008 1.000e+001 4.284e-001 2.270e-004 
6.076e-004 5.483e+007 1.414e+008 1.000e+001 4.284e-001 2.283e-004 
6.097e-004 5.494e+007 1.414e+008 1.000e+001 4.284e-001 2.296e-004 
6.116e-004 5.505e+007 1.414e+008 1.000e+001 4.284e-001 2.308e-004 
6.137e-004 5.516e+007 1.414e+008 1.000e+001 4.284e-001 2.321e-004 
6.158e-004 5.528e+007 1.414e+008 1.000e+001 4.289e-001 2.335e-004 
6.178e-004 5.539e+007 1.414e+008 1.000e+001 4.288e-001 2.347e-004 
6.198e-004 5.549e+007 1.414e+008 1.000e+001 4.302e-001 2.359e-004 
6.218e-004 5.560e+007 1.414e+008 1.000e+001 4.304e-001 2.372e-004 
6.240e-004 5.572e+007 1.414e+008 1.000e+001 4.391e-001 2.386e-004 
6.261e-004 5.583e+007 1.415e+008 1.000e+001 4.408e-001 2.399e-004 
6.279e-004 5.593e+007 1.414e+008 1.000e+001 4.422e-001 2.411e-004 
6.299e-004 5.604e+007 1.415e+008 1.000e+001 4.431e-001 2.424e-004 
6.321e-004 5.615e+007 1.414e+008 1.000e+001 4.436e-001 2.438e-004 
6.340e-004 5.625e+007 1.414e+008 1.000e+001 4.440e-001 2.449e-004 
6.362e-004 5.637e+007 1.414e+008 1.000e+001 4.440e-001 2.464e-004 
6.384e-004 5.648e+007 1.414e+008 1.000e+001 4.440e-001 2.477e-004 
6.405e-004 5.659e+007 1.414e+008 1.000e+001 4.440e-001 2.491e-004 
6.425e-004 5.669e+007 1.414e+008 1.000e+001 4.440e-001 2.503e-004 
6.445e-004 5.680e+007 1.414e+008 1.000e+001 4.440e-001 2.516e-004 
6.467e-004 5.691e+007 1.415e+008 1.000e+001 4.440e-001 2.531e-004 
6.489e-004 5.703e+007 1.414e+008 1.000e+001 4.440e-001 2.544e-004 
6.508e-004 5.712e+007 1.414e+008 1.000e+001 4.440e-001 2.557e-004 
6.529e-004 5.723e+007 1.414e+008 1.000e+001 4.440e-001 2.570e-004 
6.549e-004 5.734e+007 1.414e+008 1.000e+001 4.440e-001 2.583e-004 
6.571e-004 5.745e+007 1.414e+008 1.000e+001 4.440e-001 2.597e-004 
6.591e-004 5.755e+007 1.414e+008 1.000e+001 4.440e-001 2.610e-004 
6.610e-004 5.765e+007 1.414e+008 1.000e+001 4.442e-001 2.623e-004 
6.630e-004 5.775e+007 1.414e+008 1.000e+001 4.444e-001 2.636e-004 
6.651e-004 5.786e+007 1.414e+008 1.000e+001 4.453e-001 2.649e-004 
6.669e-004 5.794e+007 1.414e+008 1.000e+001 4.462e-001 2.661e-004 
6.690e-004 5.805e+007 1.414e+008 1.000e+001 4.511e-001 2.675e-004 
6.712e-004 5.816e+007 1.414e+008 1.000e+001 4.581e-001 2.689e-004 
6.733e-004 5.827e+007 1.414e+008 1.000e+001 4.584e-001 2.703e-004 
6.753e-004 5.837e+007 1.414e+008 1.000e+001 4.589e-001 2.716e-004 
6.773e-004 5.847e+007 1.414e+008 1.000e+001 4.591e-001 2.729e-004 
6.795e-004 5.858e+007 1.414e+008 1.000e+001 4.596e-001 2.743e-004 
6.819e-004 5.870e+007 1.414e+008 1.000e+001 4.596e-001 2.759e-004 
6.843e-004 5.881e+007 1.414e+008 1.000e+001 4.596e-001 2.775e-004 
6.865e-004 5.892e+007 1.414e+008 1.000e+001 4.596e-001 2.790e-004 
6.885e-004 5.902e+007 1.414e+008 1.000e+001 4.596e-001 2.803e-004 
6.904e-004 5.911e+007 1.414e+008 1.000e+001 4.596e-001 2.816e-004 
6.926e-004 5.922e+007 1.414e+008 1.000e+001 4.596e-001 2.830e-004 
6.947e-004 5.932e+007 1.414e+008 1.000e+001 4.596e-001 2.844e-004 
6.967e-004 5.942e+007 1.414e+008 1.000e+001 4.596e-001 2.857e-004 
6.988e-004 5.952e+007 1.414e+008 1.000e+001 4.596e-001 2.871e-004 
7.010e-004 5.963e+007 1.414e+008 1.000e+001 4.596e-001 2.886e-004 
7.032e-004 5.973e+007 1.414e+008 1.000e+001 4.596e-001 2.900e-004 
7.051e-004 5.982e+007 1.414e+008 1.000e+001 4.598e-001 2.913e-004 
7.072e-004 5.992e+007 1.414e+008 1.000e+001 4.602e-001 2.927e-004 
7.094e-004 6.003e+007 1.414e+008 1.000e+001 4.596e-001 2.942e-004 
7.116e-004 6.013e+007 1.414e+008 1.000e+001 4.596e-001 2.957e-004 
7.138e-004 6.024e+007 1.414e+008 1.000e+001 4.608e-001 2.971e-004 
7.160e-004 6.034e+007 1.414e+008 1.000e+001 4.652e-001 2.987e-004 
7.179e-004 6.043e+007 1.414e+008 1.000e+001 4.672e-001 2.999e-004 
7.201e-004 6.053e+007 1.414e+008 1.000e+001 4.728e-001 3.014e-004 
7.222e-004 6.063e+007 1.414e+008 1.000e+001 4.748e-001 3.028e-004 
7.245e-004 6.074e+007 1.414e+008 1.000e+001 4.752e-001 3.043e-004 
7.267e-004 6.084e+007 1.414e+008 1.000e+001 4.752e-001 3.059e-004 
7.289e-004 6.094e+007 1.414e+008 1.000e+001 4.751e-001 3.074e-004 
7.309e-004 6.103e+007 1.414e+008 1.000e+001 4.752e-001 3.087e-004 
7.328e-004 6.113e+007 1.414e+008 1.000e+001 4.751e-001 3.100e-004 
7.349e-004 6.122e+007 1.414e+008 1.000e+001 4.752e-001 3.115e-004 
7.373e-004 6.133e+007 1.414e+008 1.000e+001 4.752e-001 3.130e-004 
7.394e-004 6.143e+007 1.414e+008 1.000e+001 4.752e-001 3.145e-004 
7.413e-004 6.151e+007 1.414e+008 1.000e+001 4.752e-001 3.158e-004 
7.432e-004 6.160e+007 1.414e+008 1.000e+001 4.752e-001 3.171e-004 
7.453e-004 6.169e+007 1.414e+008 1.000e+001 4.751e-001 3.185e-004 
7.475e-004 6.180e+007 1.414e+008 1.000e+001 4.752e-001 3.201e-004 
7.497e-004 6.190e+007 1.415e+008 1.000e+001 4.752e-001 3.216e-004 
7.516e-004 6.198e+007 1.414e+008 1.000e+001 4.752e-001 3.229e-004 
7.537e-004 6.207e+007 1.414e+008 1.000e+001 4.752e-001 3.243e-004 
7.558e-004 6.217e+007 1.414e+008 1.000e+001 4.752e-001 3.258e-004 
7.580e-004 6.227e+007 1.414e+008 1.000e+001 4.752e-001 3.273e-004 
7.603e-004 6.237e+007 1.414e+008 1.000e+001 4.755e-001 3.289e-004 
7.624e-004 6.246e+007 1.414e+008 1.000e+001 4.757e-001 3.304e-004 
7.646e-004 6.256e+007 1.414e+008 1.000e+001 4.761e-001 3.319e-004 
7.666e-004 6.265e+007 1.414e+008 1.000e+001 4.752e-001 3.333e-004 
7.685e-004 6.273e+007 1.414e+008 1.000e+001 4.780e-001 3.346e-004 
7.706e-004 6.282e+007 1.414e+008 1.000e+001 4.845e-001 3.361e-004 
7.729e-004 6.292e+007 1.414e+008 1.000e+001 4.873e-001 3.376e-004 
7.750e-004 6.302e+007 1.414e+008 1.000e+001 4.895e-001 3.391e-004 
7.771e-004 6.310e+007 1.414e+008 1.000e+001 4.903e-001 3.406e-004 
7.791e-004 6.319e+007 1.414e+008 1.000e+001 4.907e-001 3.420e-004 
7.815e-004 6.330e+007 1.414e+008 1.000e+001 4.907e-001 3.436e-004 
7.838e-004 6.340e+007 1.414e+008 1.000e+001 4.907e-001 3.453e-004 
7.862e-004 6.350e+007 1.414e+008 1.000e+001 4.905e-001 3.470e-004 
7.885e-004 6.360e+007 1.414e+008 1.000e+001 4.907e-001 3.486e-004 
7.907e-004 6.369e+007 1.414e+008 1.000e+001 4.907e-001 3.502e-004 
7.929e-004 6.379e+007 1.414e+008 1.000e+001 4.904e-001 3.517e-004 
7.951e-004 6.388e+007 1.414e+008 1.000e+001 4.907e-001 3.533e-004 
7.977e-004 6.399e+007 1.414e+008 1.000e+001 4.907e-001 3.551e-004 
7.996e-004 6.407e+007 1.414e+008 1.000e+001 4.907e-001 3.564e-004 
8.016e-004 6.416e+007 1.414e+008 1.000e+001 4.907e-001 3.579e-004 
8.039e-004 6.425e+007 1.414e+008 1.000e+001 4.907e-001 3.595e-004 
8.060e-004 6.434e+007 1.414e+008 1.000e+001 4.907e-001 3.610e-004 
8.082e-004 6.443e+007 1.415e+008 1.000e+001 4.910e-001 3.625e-004 
8.107e-004 6.453e+007 1.414e+008 1.000e+001 4.907e-001 3.643e-004 
8.129e-004 6.462e+007 1.414e+008 1.000e+001 4.907e-001 3.658e-004 
8.148e-004 6.471e+007 1.414e+008 1.000e+001 4.907e-001 3.673e-004 
8.169e-004 6.479e+007 1.414e+008 1.000e+001 4.910e-001 3.688e-004 
8.189e-004 6.487e+007 1.414e+008 1.000e+001 4.914e-001 3.702e-004 
8.211e-004 6.496e+007 1.414e+008 1.000e+001 4.907e-001 3.717e-004 
8.234e-004 6.506e+007 1.414e+008 1.000e+001 4.921e-001 3.734e-004 
8.256e-004 6.515e+007 1.414e+008 1.000e+001 4.934e-001 3.750e-004 
8.278e-004 6.524e+007 1.414e+008 1.000e+001 4.971e-001 3.765e-004 
8.300e-004 6.532e+007 1.414e+008 1.000e+001 5.020e-001 3.781e-004 
8.323e-004 6.542e+007 1.414e+008 1.000e+001 5.029e-001 3.798e-004 
8.345e-004 6.551e+007 1.414e+008 1.000e+001 5.056e-001 3.814e-004 
8.367e-004 6.559e+007 1.414e+008 1.000e+001 5.063e-001 3.829e-004 
8.389e-004 6.568e+007 1.414e+008 1.000e+001 5.063e-001 3.845e-004 
8.410e-004 6.577e+007 1.414e+008 1.000e+001 5.063e-001 3.861e-004 
8.432e-004 6.585e+007 1.414e+008 1.000e+001 5.063e-001 3.876e-004 
8.454e-004 6.594e+007 1.414e+008 1.000e+001 5.063e-001 3.893e-004 
8.476e-004 6.603e+007 1.414e+008 1.000e+001 5.063e-001 3.908e-004 
8.498e-004 6.612e+007 1.414e+008 1.000e+001 5.063e-001 3.924e-004 
8.520e-004 6.620e+007 1.414e+008 1.000e+001 5.063e-001 3.940e-004 
8.543e-004 6.629e+007 1.414e+008 1.000e+001 5.063e-001 3.957e-004 
8.564e-004 6.638e+007 1.414e+008 1.000e+001 5.060e-001 3.973e-004 
8.585e-004 6.646e+007 1.414e+008 1.000e+001 5.063e-001 3.988e-004 
8.604e-004 6.653e+007 1.414e+008 1.000e+001 5.063e-001 4.002e-004 
8.625e-004 6.662e+007 1.414e+008 1.000e+001 5.063e-001 4.017e-004 
8.649e-004 6.671e+007 1.414e+008 1.000e+001 5.063e-001 4.035e-004 
8.671e-004 6.679e+007 1.414e+008 1.000e+001 5.063e-001 4.051e-004 
8.694e-004 6.688e+007 1.414e+008 1.000e+001 5.063e-001 4.067e-004 
8.716e-004 6.697e+007 1.414e+008 1.000e+001 5.063e-001 4.084e-004 
8.738e-004 6.705e+007 1.414e+008 1.000e+001 5.063e-001 4.100e-004 
8.759e-004 6.713e+007 1.414e+008 1.000e+001 5.063e-001 4.115e-004 
8.781e-004 6.721e+007 1.414e+008 1.000e+001 5.063e-001 4.131e-004 
8.804e-004 6.730e+007 1.414e+008 1.000e+001 5.073e-001 4.148e-004 
8.825e-004 6.738e+007 1.414e+008 1.000e+001 5.066e-001 4.164e-004 
8.848e-004 6.747e+007 1.414e+008 1.000e+001 5.071e-001 4.181e-004 
8.871e-004 6.755e+007 1.414e+008 1.000e+001 5.074e-001 4.198e-004 
8.891e-004 6.763e+007 1.414e+008 1.000e+001 5.081e-001 4.213e-004 
8.913e-004 6.771e+007 1.414e+008 1.000e+001 5.109e-001 4.229e-004 
8.935e-004 6.779e+007 1.414e+008 1.000e+001 5.129e-001 4.245e-004 
8.957e-004 6.788e+007 1.414e+008 1.000e+001 5.206e-001 4.262e-004 
8.980e-004 6.796e+007 1.414e+008 1.000e+001 5.211e-001 4.279e-004 
9.002e-004 6.804e+007 1.414e+008 1.000e+001 5.216e-001 4.295e-004 
9.024e-004 6.812e+007 1.414e+008 1.000e+001 5.213e-001 4.311e-004 
9.046e-004 6.821e+007 1.414e+008 1.000e+001 5.219e-001 4.328e-004 
9.068e-004 6.829e+007 1.414e+008 1.000e+001 5.218e-001 4.345e-004 
9.090e-004 6.836e+007 1.414e+008 1.000e+001 5.218e-001 4.361e-004 
9.112e-004 6.845e+007 1.414e+008 1.000e+001 5.218e-001 4.377e-004 
9.133e-004 6.852e+007 1.414e+008 1.000e+001 5.215e-001 4.393e-004 
9.156e-004 6.861e+007 1.414e+008 1.000e+001 5.219e-001 4.411e-004 
9.180e-004 6.869e+007 1.414e+008 1.000e+001 5.216e-001 4.428e-004 
9.202e-004 6.877e+007 1.414e+008 1.000e+001 5.219e-001 4.445e-004 
9.225e-004 6.885e+007 1.414e+008 1.000e+001 5.219e-001 4.462e-004 
9.245e-004 6.893e+007 1.414e+008 1.000e+001 5.217e-001 4.477e-004 
9.268e-004 6.901e+007 1.414e+008 1.000e+001 5.219e-001 4.494e-004 
9.291e-004 6.909e+007 1.414e+008 1.000e+001 5.219e-001 4.512e-004 
9.314e-004 6.917e+007 1.414e+008 1.000e+001 5.219e-001 4.529e-004 
9.336e-004 6.925e+007 1.414e+008 1.000e+001 5.219e-001 4.545e-004 
9.358e-004 6.933e+007 1.414e+008 1.000e+001 5.219e-001 4.562e-004 
9.381e-004 6.941e+007 1.414e+008 1.000e+001 5.219e-001 4.580e-004 
9.404e-004 6.949e+007 1.414e+008 1.000e+001 5.219e-001 4.597e-004 
9.426e-004 6.957e+007 1.414e+008 1.000e+001 5.219e-001 4.614e-004 
9.449e-004 6.965e+007 1.414e+008 1.000e+001 5.220e-001 4.631e-004 
9.471e-004 6.973e+007 1.414e+008 1.000e+001 5.222e-001 4.648e-004 
9.492e-004 6.980e+007 1.414e+008 1.000e+001 5.219e-001 4.664e-004 
9.514e-004 6.987e+007 1.414e+008 1.000e+001 5.223e-001 4.681e-004 
9.537e-004 6.995e+007 1.414e+008 1.000e+001 5.225e-001 4.698e-004 
9.558e-004 7.003e+007 1.414e+008 1.000e+001 5.227e-001 4.714e-004 
9.578e-004 7.010e+007 1.414e+008 1.000e+001 5.228e-001 4.730e-004 
9.600e-004 7.017e+007 1.414e+008 1.000e+001 5.226e-001 4.746e-004 
9.624e-004 7.025e+007 1.414e+008 1.000e+001 5.268e-001 4.764e-004 
9.646e-004 7.033e+007 1.414e+008 1.000e+001 5.319e-001 4.781e-004 
9.666e-004 7.040e+007 1.414e+008 1.000e+001 5.343e-001 4.797e-004 
9.689e-004 7.047e+007 1.414e+008 1.000e+001 5.358e-001 4.814e-004 
9.711e-004 7.055e+007 1.414e+008 1.000e+001 5.363e-001 4.831e-004 
9.734e-004 7.062e+007 1.414e+008 1.000e+001 5.374e-001 4.848e-004 
9.755e-004 7.070e+007 1.414e+008 1.000e+001 5.373e-001 4.865e-004 
9.780e-004 7.078e+007 1.414e+008 1.000e+001 5.367e-001 4.884e-004 
9.803e-004 7.086e+007 1.414e+008 1.000e+001 5.372e-001 4.902e-004 
9.825e-004 7.093e+007 1.414e+008 1.000e+001 5.372e-001 4.918e-004 
9.847e-004 7.100e+007 1.414e+008 1.000e+001 5.371e-001 4.935e-004 
9.869e-004 7.108e+007 1.414e+008 1.000e+001 5.375e-001 4.953e-004 
9.891e-004 7.115e+007 1.414e+008 1.000e+001 5.375e-001 4.970e-004 
9.914e-004 7.122e+007 1.414e+008 1.000e+001 5.375e-001 4.987e-004 
9.937e-004 7.130e+007 1.414e+008 1.000e+001 5.375e-001 5.005e-004 
9.962e-004 7.138e+007 1.414e+008 1.000e+001 5.372e-001 5.024e-004 
9.985e-004 7.146e+007 1.414e+008 1.000e+001 5.375e-001 5.042e-004 
1.001e-003 7.153e+007 1.414e+008 1.000e+001 5.375e-001 5.060e-004 
1.003e-003 7.160e+007 1.414e+008 1.000e+001 5.375e-001 5.077e-004 
1.005e-003 7.167e+007 1.415e+008 1.000e+001 5.375e-001 5.094e-004 
1.007e-003 7.175e+007 1.415e+008 1.000e+001 5.374e-001 5.111e-004 
1.010e-003 7.182e+007 1.414e+008 1.000e+001 5.375e-001 5.129e-004 
1.012e-003 7.189e+007 1.414e+008 1.000e+001 5.375e-001 5.147e-004 
1.014e-003 7.197e+007 1.414e+008 1.000e+001 5.375e-001 5.165e-004 
1.017e-003 7.204e+007 1.414e+008 1.000e+001 5.375e-001 5.184e-004 
1.019e-003 7.212e+007 1.414e+008 1.000e+001 5.375e-001 5.202e-004 
1.021e-003 7.219e+007 1.414e+008 1.000e+001 5.375e-001 5.219e-004 
1.024e-003 7.226e+007 1.414e+008 1.000e+001 5.375e-001 5.237e-004 
1.026e-003 7.233e+007 1.414e+008 1.000e+001 5.375e-001 5.255e-004 
1.028e-003 7.240e+007 1.414e+008 1.000e+001 5.375e-001 5.273e-004 
1.030e-003 7.248e+007 1.414e+008 1.000e+001 5.375e-001 5.291e-004 
1.033e-003 7.254e+007 1.414e+008 1.000e+001 5.375e-001 5.308e-004 
1.035e-003 7.261e+007 1.414e+008 1.000e+001 5.378e-001 5.325e-004 
1.037e-003 7.268e+007 1.414e+008 1.000e+001 5.390e-001 5.343e-004 
1.039e-003 7.275e+007 1.414e+008 1.000e+001 5.394e-001 5.360e-004 
1.042e-003 7.282e+007 1.414e+008 1.000e+001 5.420e-001 5.378e-004 
1.044e-003 7.290e+007 1.414e+008 1.000e+001 5.477e-001 5.397e-004 
1.046e-003 7.297e+007 1.414e+008 1.000e+001 5.490e-001 5.416e-004 
1.049e-003 7.304e+007 1.414e+008 1.000e+001 5.524e-001 5.434e-004 
1.051e-003 7.311e+007 1.414e+008 1.000e+001 5.518e-001 5.452e-004 
1.053e-003 7.317e+007 1.414e+008 1.000e+001 5.517e-001 5.469e-004 
1.055e-003 7.324e+007 1.414e+008 1.000e+001 5.530e-001 5.487e-004 
1.058e-003 7.332e+007 1.414e+008 1.000e+001 5.527e-001 5.507e-004 
1.060e-003 7.339e+007 1.414e+008 1.000e+001 5.531e-001 5.525e-004 
1.063e-003 7.346e+007 1.414e+008 1.000e+001 5.530e-001 5.544e-004 
1.065e-003 7.353e+007 1.414e+008 1.000e+001 5.530e-001 5.561e-004 
1.067e-003 7.360e+007 1.414e+008 1.000e+001 5.528e-001 5.581e-004 
1.070e-003 7.368e+007 1.414e+008 1.000e+001 5.526e-001 5.600e-004 
1.072e-003 7.375e+007 1.414e+008 1.000e+001 5.530e-001 5.619e-004 
1.074e-003 7.381e+007 1.414e+008 1.000e+001 5.530e-001 5.637e-004 
1.077e-003 7.388e+007 1.414e+008 1.000e+001 5.531e-001 5.656e-004 
1.079e-003 7.395e+007 1.414e+008 1.000e+001 5.528e-001 5.674e-004 
1.081e-003 7.402e+007 1.414e+008 1.000e+001 5.531e-001 5.694e-004 
1.084e-003 7.409e+007 1.414e+008 1.000e+001 5.531e-001 5.713e-004 
1.086e-003 7.416e+007 1.414e+008 1.000e+001 5.531e-001 5.732e-004 
1.089e-003 7.423e+007 1.414e+008 1.000e+001 5.531e-001 5.750e-004 
1.091e-003 7.429e+007 1.414e+008 1.000e+001 5.531e-001 5.767e-004 
1.093e-003 7.436e+007 1.414e+008 1.000e+001 5.531e-001 5.785e-004 
1.095e-003 7.443e+007 1.414e+008 1.000e+001 5.531e-001 5.805e-004 
1.098e-003 7.449e+007 1.414e+008 1.000e+001 5.531e-001 5.823e-004 
1.100e-003 7.456e+007 1.414e+008 1.000e+001 5.531e-001 5.841e-004 
1.102e-003 7.462e+007 1.414e+008 1.000e+001 5.530e-001 5.860e-004 
1.104e-003 7.469e+007 1.414e+008 1.000e+001 5.531e-001 5.878e-004 
1.107e-003 7.475e+007 1.414e+008 1.000e+001 5.531e-001 5.895e-004 
1.109e-003 7.481e+007 1.414e+008 1.000e+001 5.531e-001 5.912e-004 
1.111e-003 7.488e+007 1.414e+008 1.000e+001 5.531e-001 5.932e-004 
1.114e-003 7.495e+007 1.414e+008 1.000e+001 5.531e-001 5.952e-004 
1.116e-003 7.502e+007 1.414e+008 1.000e+001 5.533e-001 5.972e-004 
1.118e-003 7.509e+007 1.414e+008 1.000e+001 5.534e-001 5.990e-004 
1.121e-003 7.515e+007 1.414e+008 1.000e+001 5.531e-001 6.009e-004 
1.123e-003 7.522e+007 1.414e+008 1.000e+001 5.543e-001 6.029e-004 
1.126e-003 7.528e+007 1.414e+008 1.000e+001 5.531e-001 6.048e-004 
1.128e-003 7.535e+007 1.414e+008 1.000e+001 5.555e-001 6.066e-004 
1.130e-003 7.541e+007 1.414e+008 1.000e+001 5.559e-001 6.085e-004 
1.132e-003 7.547e+007 1.414e+008 1.000e+001 5.586e-001 6.103e-004 
1.135e-003 7.554e+007 1.414e+008 1.000e+001 5.643e-001 6.123e-004 
1.137e-003 7.560e+007 1.414e+008 1.000e+001 5.654e-001 6.141e-004 
1.139e-003 7.566e+007 1.414e+008 1.000e+001 5.663e-001 6.158e-004 
1.142e-003 7.573e+007 1.414e+008 1.000e+001 5.678e-001 6.178e-004 
1.144e-003 7.579e+007 1.414e+008 1.000e+001 5.681e-001 6.197e-004 
1.146e-003 7.585e+007 1.414e+008 1.000e+001 5.686e-001 6.216e-004 
1.149e-003 7.592e+007 1.414e+008 1.000e+001 5.682e-001 6.236e-004 
1.151e-003 7.598e+007 1.414e+008 1.000e+001 5.684e-001 6.255e-004 
1.153e-003 7.604e+007 1.414e+008 1.000e+001 5.678e-001 6.272e-004 
1.156e-003 7.610e+007 1.414e+008 1.000e+001 5.686e-001 6.291e-004 
1.158e-003 7.616e+007 1.414e+008 1.000e+001 5.684e-001 6.308e-004 
1.160e-003 7.622e+007 1.414e+008 1.000e+001 5.683e-001 6.326e-004 
1.162e-003 7.628e+007 1.414e+008 1.000e+001 5.686e-001 6.345e-004 
1.165e-003 7.634e+007 1.414e+008 1.000e+001 5.686e-001 6.365e-004 
1.167e-003 7.640e+007 1.414e+008 1.000e+001 5.686e-001 6.383e-004 
1.169e-003 7.646e+007 1.414e+008 1.000e+001 5.686e-001 6.400e-004 
1.171e-003 7.652e+007 1.414e+008 1.000e+001 5.686e-001 6.420e-004 
1.174e-003 7.658e+007 1.414e+008 1.000e+001 5.683e-001 6.439e-004 
1.176e-003 7.663e+007 1.414e+008 1.000e+001 5.686e-001 6.455e-004 
1.178e-003 7.669e+007 1.414e+008 1.000e+001 5.686e-001 6.473e-004 
1.180e-003 7.676e+007 1.414e+008 1.000e+001 5.686e-001 6.493e-004 
1.183e-003 7.681e+007 1.414e+008 1.000e+001 5.686e-001 6.511e-004 
1.185e-003 7.688e+007 1.414e+008 1.000e+001 5.686e-001 6.532e-004 
1.187e-003 7.694e+007 1.414e+008 1.000e+001 5.686e-001 6.552e-004 
1.190e-003 7.700e+007 1.414e+008 1.000e+001 5.686e-001 6.573e-004 
1.192e-003 7.707e+007 1.414e+008 1.000e+001 5.686e-001 6.592e-004 
1.195e-003 7.713e+007 1.414e+008 1.000e+001 5.686e-001 6.612e-004 
1.197e-003 7.719e+007 1.414e+008 1.000e+001 5.686e-001 6.631e-004 
1.199e-003 7.724e+007 1.414e+008 1.000e+001 5.686e-001 6.650e-004 
1.202e-003 7.730e+007 1.414e+008 1.000e+001 5.686e-001 6.669e-004 
1.204e-003 7.736e+007 1.414e+008 1.000e+001 5.686e-001 6.689e-004 
1.207e-003 7.742e+007 1.414e+008 1.000e+001 5.686e-001 6.709e-004 
1.209e-003 7.748e+007 1.414e+008 1.000e+001 5.686e-001 6.727e-004 
1.211e-003 7.754e+007 1.414e+008 1.000e+001 5.686e-001 6.745e-004 
1.213e-003 7.759e+007 1.414e+008 1.000e+001 5.686e-001 6.765e-004 
1.216e-003 7.765e+007 1.414e+008 1.000e+001 5.690e-001 6.785e-004 
1.218e-003 7.771e+007 1.414e+008 1.000e+001 5.695e-001 6.805e-004 
1.221e-003 7.777e+007 1.414e+008 1.000e+001 5.689e-001 6.825e-004 
1.223e-003 7.784e+007 1.414e+008 1.000e+001 5.692e-001 6.847e-004 
1.225e-003 7.789e+007 1.414e+008 1.000e+001 5.699e-001 6.865e-004 
1.228e-003 7.795e+007 1.414e+008 1.000e+001 5.686e-001 6.885e-004 
1.230e-003 7.801e+007 1.414e+008 1.000e+001 5.739e-001 6.905e-004 
1.233e-003 7.807e+007 1.414e+008 1.000e+001 5.754e-001 6.925e-004 
1.235e-003 7.813e+007 1.414e+008 1.000e+001 5.801e-001 6.945e-004 
1.237e-003 7.819e+007 1.414e+008 1.000e+001 5.830e-001 6.965e-004 
1.240e-003 7.824e+007 1.414e+008 1.000e+001 5.787e-001 6.984e-004 
1.242e-003 7.830e+007 1.414e+008 1.000e+001 5.829e-001 7.004e-004 
1.244e-003 7.836e+007 1.414e+008 1.000e+001 5.830e-001 7.024e-004 
1.247e-003 7.842e+007 1.414e+008 1.000e+001 5.831e-001 7.045e-004 
1.249e-003 7.848e+007 1.414e+008 1.000e+001 5.842e-001 7.065e-004 
1.252e-003 7.853e+007 1.414e+008 1.000e+001 5.842e-001 7.085e-004 
1.254e-003 7.859e+007 1.414e+008 1.000e+001 5.842e-001 7.104e-004 
1.256e-003 7.864e+007 1.414e+008 1.000e+001 5.837e-001 7.123e-004 
1.259e-003 7.870e+007 1.414e+008 1.000e+001 5.842e-001 7.143e-004 
1.261e-003 7.875e+007 1.414e+008 1.000e+001 5.842e-001 7.162e-004 
1.264e-003 7.881e+007 1.414e+008 1.000e+001 5.842e-001 7.183e-004 
1.266e-003 7.887e+007 1.414e+008 1.000e+001 5.832e-001 7.203e-004 
1.269e-003 7.893e+007 1.414e+008 1.000e+001 5.839e-001 7.226e-004 
1.271e-003 7.898e+007 1.414e+008 1.000e+001 5.842e-001 7.244e-004 
1.273e-003 7.903e+007 1.414e+008 1.000e+001 5.842e-001 7.263e-004 
1.276e-003 7.909e+007 1.414e+008 1.000e+001 5.842e-001 7.284e-004 
1.278e-003 7.914e+007 1.414e+008 1.000e+001 5.842e-001 7.302e-004 
1.280e-003 7.920e+007 1.414e+008 1.000e+001 5.842e-001 7.323e-004 
1.283e-003 7.926e+007 1.414e+008 1.000e+001 5.839e-001 7.344e-004 
1.285e-003 7.931e+007 1.414e+008 1.000e+001 5.842e-001 7.363e-004 
1.288e-003 7.937e+007 1.414e+008 1.000e+001 5.842e-001 7.385e-004 
1.290e-003 7.942e+007 1.414e+008 1.000e+001 5.842e-001 7.405e-004 
1.292e-003 7.947e+007 1.414e+008 1.000e+001 5.842e-001 7.424e-004 
1.295e-003 7.952e+007 1.414e+008 1.000e+001 5.842e-001 7.443e-004 
1.297e-003 7.957e+007 1.414e+008 1.000e+001 5.842e-001 7.462e-004 
1.299e-003 7.962e+007 1.414e+008 1.000e+001 5.842e-001 7.480e-004 
1.301e-003 7.968e+007 1.414e+008 1.000e+001 5.842e-001 7.500e-004 
1.303e-003 7.973e+007 1.414e+008 1.000e+001 5.842e-001 7.519e-004 
1.306e-003 7.978e+007 1.414e+008 1.000e+001 5.842e-001 7.540e-004 
1.308e-003 7.984e+007 1.414e+008 1.000e+001 5.842e-001 7.561e-004 
1.311e-003 7.988e+007 1.414e+008 1.000e+001 5.842e-001 7.579e-004 
1.313e-003 7.994e+007 1.414e+008 1.000e+001 5.842e-001 7.599e-004 
1.315e-003 7.999e+007 1.414e+008 1.000e+001 5.842e-001 7.620e-004 
1.318e-003 8.004e+007 1.414e+008 1.000e+001 5.842e-001 7.639e-004 
1.320e-003 8.009e+007 1.414e+008 1.000e+001 5.842e-001 7.660e-004 
1.322e-003 8.014e+007 1.414e+008 1.000e+001 5.842e-001 7.677e-004 
1.325e-003 8.019e+007 1.414e+008 1.000e+001 5.842e-001 7.698e-004 
1.327e-003 8.025e+007 1.414e+008 1.000e+001 5.846e-001 7.718e-004 
1.329e-003 8.030e+007 1.414e+008 1.000e+001 5.845e-001 7.739e-004 
1.332e-003 8.035e+007 1.414e+008 1.000e+001 5.846e-001 7.758e-004 
1.334e-003 8.040e+007 1.414e+008 1.000e+001 5.842e-001 7.778e-004 
1.336e-003 8.045e+007 1.414e+008 1.000e+001 5.847e-001 7.798e-004 
1.339e-003 8.050e+007 1.414e+008 1.000e+001 5.846e-001 7.819e-004 
1.341e-003 8.055e+007 1.414e+008 1.000e+001 5.855e-001 7.839e-004 
1.344e-003 8.060e+007 1.414e+008 1.000e+001 5.858e-001 7.860e-004 
1.346e-003 8.065e+007 1.414e+008 1.000e+001 5.881e-001 7.880e-004 
1.348e-003 8.070e+007 1.414e+008 1.000e+001 5.877e-001 7.899e-004 
1.350e-003 8.075e+007 1.414e+008 1.000e+001 5.912e-001 7.918e-004 
1.353e-003 8.080e+007 1.414e+008 1.000e+001 5.893e-001 7.938e-004 
1.355e-003 8.085e+007 1.414e+008 1.000e+001 5.948e-001 7.958e-004 
1.358e-003 8.090e+007 1.414e+008 1.000e+001 5.969e-001 7.978e-004 
1.360e-003 8.095e+007 1.414e+008 1.000e+001 5.963e-001 7.998e-004 
1.362e-003 8.099e+007 1.414e+008 1.000e+001 5.976e-001 8.018e-004 
1.364e-003 8.104e+007 1.414e+008 1.000e+001 5.992e-001 8.037e-004 
1.367e-003 8.109e+007 1.414e+008 1.000e+001 5.987e-001 8.056e-004 
1.369e-003 8.114e+007 1.414e+008 1.000e+001 5.994e-001 8.077e-004 
1.371e-003 8.118e+007 1.414e+008 1.000e+001 5.998e-001 8.095e-004 
1.374e-003 8.123e+007 1.414e+008 1.000e+001 5.993e-001 8.115e-004 
1.376e-003 8.128e+007 1.414e+008 1.000e+001 5.998e-001 8.138e-004 
1.379e-003 8.133e+007 1.414e+008 1.000e+001 5.994e-001 8.158e-004 
1.381e-003 8.138e+007 1.414e+008 1.000e+001 5.993e-001 8.179e-004 
1.383e-003 8.143e+007 1.414e+008 1.000e+001 5.998e-001 8.199e-004 
1.386e-003 8.147e+007 1.414e+008 1.000e+001 5.998e-001 8.218e-004 
1.388e-003 8.152e+007 1.414e+008 1.000e+001 5.998e-001 8.237e-004 
1.390e-003 8.156e+007 1.414e+008 1.000e+001 5.998e-001 8.256e-004 
1.392e-003 8.161e+007 1.414e+008 1.000e+001 5.998e-001 8.277e-004 
1.395e-003 8.166e+007 1.414e+008 1.000e+001 5.998e-001 8.299e-004 
1.397e-003 8.171e+007 1.414e+008 1.000e+001 5.998e-001 8.321e-004 
1.400e-003 8.177e+007 1.414e+008 1.000e+001 5.998e-001 8.343e-004 
1.402e-003 8.181e+007 1.414e+008 1.000e+001 5.994e-001 8.364e-004 
1.405e-003 8.186e+007 1.414e+008 1.000e+001 5.998e-001 8.384e-004 
1.407e-003 8.191e+007 1.414e+008 1.000e+001 5.998e-001 8.405e-004 
1.409e-003 8.195e+007 1.414e+008 1.000e+001 5.998e-001 8.425e-004 
1.412e-003 8.200e+007 1.414e+008 1.000e+001 5.998e-001 8.446e-004 
1.414e-003 8.205e+007 1.414e+008 1.000e+001 5.998e-001 8.467e-004 
1.417e-003 8.210e+007 1.414e+008 1.000e+001 5.998e-001 8.488e-004 
1.419e-003 8.215e+007 1.414e+008 1.000e+001 5.998e-001 8.510e-004 
1.422e-003 8.220e+007 1.414e+008 1.000e+001 5.998e-001 8.532e-004 
1.424e-003 8.224e+007 1.414e+008 1.000e+001 5.998e-001 8.552e-004 
1.427e-003 8.229e+007 1.414e+008 1.000e+001 5.998e-001 8.574e-004 
1.429e-003 8.234e+007 1.414e+008 1.000e+001 5.998e-001 8.595e-004 
1.432e-003 8.239e+007 1.414e+008 1.000e+001 5.998e-001 8.617e-004 
1.434e-003 8.243e+007 1.414e+008 1.000e+001 5.998e-001 8.639e-004 
1.437e-003 8.248e+007 1.414e+008 1.000e+001 5.998e-001 8.659e-004 
1.439e-003 8.252e+007 1.414e+008 1.000e+001 5.998e-001 8.678e-004 
1.441e-003 8.257e+007 1.414e+008 1.000e+001 5.998e-001 8.701e-004 
1.443e-003 8.261e+007 1.414e+008 1.000e+001 6.000e-001 8.719e-004 
1.446e-003 8.265e+007 1.414e+008 1.000e+001 5.998e-001 8.739e-004 
1.448e-003 8.270e+007 1.414e+008 1.000e+001 5.998e-001 8.760e-004 
1.450e-003 8.274e+007 1.414e+008 1.000e+001 5.998e-001 8.779e-004 
1.453e-003 8.279e+007 1.414e+008 1.000e+001 5.998e-001 8.800e-004 
1.455e-003 8.283e+007 1.414e+008 1.000e+001 5.998e-001 8.819e-004 
1.457e-003 8.287e+007 1.414e+008 1.000e+001 5.998e-001 8.840e-004 
1.460e-003 8.292e+007 1.414e+008 1.000e+001 5.998e-001 8.863e-004 
1.463e-003 8.297e+007 1.414e+008 1.000e+001 5.998e-001 8.886e-004 
1.465e-003 8.301e+007 1.414e+008 1.000e+001 5.998e-001 8.907e-004 
1.468e-003 8.306e+007 1.414e+008 1.000e+001 5.998e-001 8.928e-004 
1.470e-003 8.310e+007 1.414e+008 1.000e+001 6.003e-001 8.948e-004 
1.472e-003 8.315e+007 1.414e+008 1.000e+001 6.001e-001 8.970e-004 
1.475e-003 8.319e+007 1.414e+008 1.000e+001 6.005e-001 8.991e-004 
1.477e-003 8.323e+007 1.414e+008 1.000e+001 6.005e-001 9.011e-004 
1.479e-003 8.328e+007 1.414e+008 1.000e+001 6.002e-001 9.032e-004 
1.482e-003 8.332e+007 1.414e+008 1.000e+001 6.008e-001 9.053e-004 
1.484e-003 8.336e+007 1.414e+008 1.000e+001 6.015e-001 9.075e-004 
1.487e-003 8.341e+007 1.414e+008 1.000e+001 6.028e-001 9.098e-004 
1.489e-003 8.345e+007 1.414e+008 1.000e+001 6.055e-001 9.117e-004 
1.492e-003 8.350e+007 1.414e+008 1.000e+001 6.058e-001 9.139e-004 
1.494e-003 8.354e+007 1.414e+008 1.000e+001 6.061e-001 9.159e-004 
1.496e-003 8.358e+007 1.414e+008 1.000e+001 6.097e-001 9.180e-004 
1.499e-003 8.363e+007 1.414e+008 1.000e+001 6.105e-001 9.203e-004 
1.501e-003 8.367e+007 1.414e+008 1.000e+001 6.146e-001 9.223e-004 
1.504e-003 8.371e+007 1.414e+008 1.000e+001 6.133e-001 9.244e-004 
1.506e-003 8.375e+007 1.414e+008 1.000e+001 6.137e-001 9.264e-004 
1.508e-003 8.379e+007 1.414e+008 1.000e+001 6.146e-001 9.284e-004 
1.511e-003 8.383e+007 1.414e+008 1.000e+001 6.140e-001 9.305e-004 
1.513e-003 8.387e+007 1.414e+008 1.000e+001 6.144e-001 9.325e-004 
1.515e-003 8.391e+007 1.414e+008 1.000e+001 6.143e-001 9.347e-004 
1.518e-003 8.396e+007 1.414e+008 1.000e+001 6.146e-001 9.368e-004 
1.520e-003 8.400e+007 1.414e+008 1.000e+001 6.149e-001 9.389e-004 
1.522e-003 8.404e+007 1.414e+008 1.000e+001 6.151e-001 9.410e-004 
1.525e-003 8.408e+007 1.414e+008 1.000e+001 6.153e-001 9.431e-004 
1.527e-003 8.412e+007 1.414e+008 1.000e+001 6.153e-001 9.454e-004 
1.530e-003 8.416e+007 1.414e+008 1.000e+001 6.149e-001 9.474e-004 
1.532e-003 8.420e+007 1.414e+008 1.000e+001 6.154e-001 9.494e-004 
1.534e-003 8.424e+007 1.414e+008 1.000e+001 6.153e-001 9.516e-004 
1.537e-003 8.429e+007 1.414e+008 1.000e+001 6.146e-001 9.538e-004 
1.539e-003 8.433e+007 1.414e+008 1.000e+001 6.154e-001 9.559e-004 
1.542e-003 8.437e+007 1.414e+008 1.000e+001 6.154e-001 9.580e-004 
1.544e-003 8.441e+007 1.414e+008 1.000e+001 6.153e-001 9.602e-004 
1.547e-003 8.445e+007 1.414e+008 1.000e+001 6.154e-001 9.623e-004 
1.549e-003 8.449e+007 1.414e+008 1.000e+001 6.146e-001 9.645e-004 
1.551e-003 8.453e+007 1.414e+008 1.000e+001 6.154e-001 9.666e-004 
1.554e-003 8.457e+007 1.414e+008 1.000e+001 6.154e-001 9.687e-004 
1.556e-003 8.461e+007 1.414e+008 1.000e+001 6.154e-001 9.709e-004 
1.559e-003 8.465e+007 1.414e+008 1.000e+001 6.154e-001 9.731e-004 
1.561e-003 8.469e+007 1.414e+008 1.000e+001 6.154e-001 9.752e-004 
1.564e-003 8.473e+007 1.414e+008 1.000e+001 6.154e-001 9.774e-004 
1.566e-003 8.477e+007 1.414e+008 1.000e+001 6.150e-001 9.796e-004 
1.569e-003 8.481e+007 1.414e+008 1.000e+001 6.153e-001 9.817e-004 
1.571e-003 8.485e+007 1.414e+008 1.000e+001 6.154e-001 9.840e-004 
1.574e-003 8.490e+007 1.414e+008 1.000e+001 6.150e-001 9.862e-004 
1.576e-003 8.493e+007 1.414e+008 1.000e+001 6.154e-001 9.883e-004 
1.578e-003 8.497e+007 1.414e+008 1.000e+001 6.154e-001 9.904e-004 
1.581e-003 8.502e+007 1.414e+008 1.000e+001 6.154e-001 9.929e-004 
1.584e-003 8.505e+007 1.414e+008 1.000e+001 6.154e-001 9.950e-004 
1.586e-003 8.510e+007 1.414e+008 1.000e+001 6.154e-001 9.974e-004 
1.589e-003 8.514e+007 1.414e+008 1.000e+001 6.154e-001 9.996e-004 
1.591e-003 8.518e+007 1.414e+008 1.000e+001 6.154e-001 1.002e-003 
1.594e-003 8.521e+007 1.414e+008 1.000e+001 6.154e-001 1.004e-003 
1.596e-003 8.525e+007 1.414e+008 1.000e+001 6.154e-001 1.006e-003 
1.598e-003 8.529e+007 1.414e+008 1.000e+001 6.154e-001 1.008e-003 
1.601e-003 8.533e+007 1.414e+008 1.000e+001 6.154e-001 1.011e-003 
1.603e-003 8.537e+007 1.414e+008 1.000e+001 6.154e-001 1.013e-003 
1.606e-003 8.541e+007 1.414e+008 1.000e+001 6.154e-001 1.015e-003 
1.608e-003 8.545e+007 1.414e+008 1.000e+001 6.154e-001 1.017e-003 
1.611e-003 8.549e+007 1.414e+008 1.000e+001 6.154e-001 1.019e-003 
1.613e-003 8.552e+007 1.414e+008 1.000e+001 6.154e-001 1.021e-003 
1.616e-003 8.556e+007 1.414e+008 1.000e+001 6.154e-001 1.023e-003 
1.618e-003 8.560e+007 1.414e+008 1.000e+001 6.154e-001 1.026e-003 
1.621e-003 8.564e+007 1.414e+008 1.000e+001 6.154e-001 1.028e-003 
1.623e-003 8.567e+007 1.414e+008 1.000e+001 6.154e-001 1.030e-003 
1.625e-003 8.571e+007 1.414e+008 1.000e+001 6.156e-001 1.032e-003 
1.628e-003 8.575e+007 1.414e+008 1.000e+001 6.154e-001 1.034e-003 
1.630e-003 8.578e+007 1.414e+008 1.000e+001 6.157e-001 1.036e-003 
1.632e-003 8.582e+007 1.414e+008 1.000e+001 6.158e-001 1.038e-003 
1.635e-003 8.585e+007 1.414e+008 1.000e+001 6.154e-001 1.041e-003 
1.637e-003 8.589e+007 1.414e+008 1.000e+001 6.156e-001 1.043e-003 
1.639e-003 8.592e+007 1.414e+008 1.000e+001 6.154e-001 1.045e-003 
1.642e-003 8.596e+007 1.414e+008 1.000e+001 6.165e-001 1.047e-003 
1.645e-003 8.600e+007 1.414e+008 1.000e+001 6.162e-001 1.049e-003 
1.647e-003 8.603e+007 1.414e+008 1.000e+001 6.159e-001 1.051e-003 
1.649e-003 8.607e+007 1.414e+008 1.000e+001 6.181e-001 1.054e-003 
1.651e-003 8.610e+007 1.414e+008 1.000e+001 6.160e-001 1.056e-003 
1.654e-003 8.614e+007 1.414e+008 1.000e+001 6.184e-001 1.058e-003 
1.657e-003 8.618e+007 1.414e+008 1.000e+001 6.176e-001 1.060e-003 
1.659e-003 8.622e+007 1.414e+008 1.000e+001 6.169e-001 1.062e-003 
1.661e-003 8.625e+007 1.414e+008 1.000e+001 6.219e-001 1.065e-003 
1.664e-003 8.629e+007 1.414e+008 1.000e+001 6.215e-001 1.067e-003 
1.667e-003 8.633e+007 1.414e+008 1.000e+001 6.274e-001 1.069e-003 
1.669e-003 8.636e+007 1.414e+008 1.000e+001 6.253e-001 1.071e-003 
1.671e-003 8.640e+007 1.414e+008 1.000e+001 6.281e-001 1.074e-003 
1.674e-003 8.643e+007 1.414e+008 1.000e+001 6.271e-001 1.076e-003 
1.676e-003 8.647e+007 1.414e+008 1.000e+001 6.275e-001 1.078e-003 
1.679e-003 8.650e+007 1.414e+008 1.000e+001 6.282e-001 1.080e-003 
1.681e-003 8.654e+007 1.414e+008 1.000e+001 6.300e-001 1.083e-003 
1.684e-003 8.658e+007 1.414e+008 1.000e+001 6.301e-001 1.085e-003 
1.686e-003 8.661e+007 1.414e+008 1.000e+001 6.304e-001 1.087e-003 
1.689e-003 8.665e+007 1.414e+008 1.000e+001 6.304e-001 1.089e-003 
1.691e-003 8.668e+007 1.414e+008 1.000e+001 6.302e-001 1.092e-003 
1.694e-003 8.672e+007 1.414e+008 1.000e+001 6.306e-001 1.094e-003 
1.696e-003 8.675e+007 1.414e+008 1.000e+001 6.306e-001 1.096e-003 
1.699e-003 8.679e+007 1.414e+008 1.000e+001 6.308e-001 1.098e-003 
1.701e-003 8.682e+007 1.414e+008 1.000e+001 6.309e-001 1.101e-003 
1.704e-003 8.686e+007 1.414e+008 1.000e+001 6.309e-001 1.103e-003 
1.706e-003 8.689e+007 1.414e+008 1.000e+001 6.309e-001 1.105e-003 
1.709e-003 8.693e+007 1.414e+008 1.000e+001 6.309e-001 1.107e-003 
1.711e-003 8.696e+007 1.414e+008 1.000e+001 6.309e-001 1.109e-003 
1.714e-003 8.700e+007 1.414e+008 1.000e+001 6.309e-001 1.112e-003 
1.716e-003 8.703e+007 1.414e+008 1.000e+001 6.305e-001 1.114e-003 
1.719e-003 8.706e+007 1.414e+008 1.000e+001 6.309e-001 1.116e-003 
1.721e-003 8.710e+007 1.414e+008 1.000e+001 6.309e-001 1.118e-003 
1.724e-003 8.713e+007 1.414e+008 1.000e+001 6.306e-001 1.121e-003 
1.726e-003 8.716e+007 1.414e+008 1.000e+001 6.305e-001 1.123e-003 
1.728e-003 8.719e+007 1.414e+008 1.000e+001 6.309e-001 1.125e-003 
1.731e-003 8.723e+007 1.414e+008 1.000e+001 6.309e-001 1.127e-003 
1.733e-003 8.726e+007 1.414e+008 1.000e+001 6.307e-001 1.129e-003 
1.735e-003 8.729e+007 1.414e+008 1.000e+001 6.309e-001 1.131e-003 
1.738e-003 8.732e+007 1.414e+008 1.000e+001 6.305e-001 1.133e-003 
1.740e-003 8.735e+007 1.414e+008 1.000e+001 6.307e-001 1.136e-003 
1.742e-003 8.739e+007 1.414e+008 1.000e+001 6.309e-001 1.138e-003 
1.745e-003 8.742e+007 1.414e+008 1.000e+001 6.309e-001 1.140e-003 
1.747e-003 8.745e+007 1.414e+008 1.000e+001 6.309e-001 1.142e-003 
1.750e-003 8.748e+007 1.415e+008 1.000e+001 6.306e-001 1.144e-003 
1.752e-003 8.751e+007 1.414e+008 1.000e+001 6.308e-001 1.146e-003 
1.754e-003 8.754e+007 1.414e+008 1.000e+001 6.309e-001 1.149e-003 
1.757e-003 8.757e+007 1.414e+008 1.000e+001 6.309e-001 1.151e-003 
1.759e-003 8.761e+007 1.414e+008 1.000e+001 6.305e-001 1.153e-003 
1.762e-003 8.764e+007 1.415e+008 1.000e+001 6.309e-001 1.155e-003 
1.764e-003 8.767e+007 1.414e+008 1.000e+001 6.309e-001 1.157e-003 
1.767e-003 8.771e+007 1.414e+008 1.000e+001 6.309e-001 1.160e-003 
1.769e-003 8.774e+007 1.414e+008 1.000e+001 6.309e-001 1.162e-003 
1.772e-003 8.777e+007 1.414e+008 1.000e+001 6.306e-001 1.164e-003 
1.774e-003 8.780e+007 1.414e+008 1.000e+001 6.309e-001 1.167e-003 
1.777e-003 8.783e+007 1.414e+008 1.000e+001 6.309e-001 1.169e-003 
1.779e-003 8.786e+007 1.414e+008 1.000e+001 6.309e-001 1.171e-003 
1.782e-003 8.790e+007 1.414e+008 1.000e+001 6.309e-001 1.173e-003 
1.784e-003 8.793e+007 1.414e+008 1.000e+001 6.309e-001 1.175e-003 
1.787e-003 8.796e+007 1.414e+008 1.000e+001 6.309e-001 1.178e-003 
1.789e-003 8.799e+007 1.414e+008 1.000e+001 6.309e-001 1.180e-003 
1.791e-003 8.802e+007 1.414e+008 1.000e+001 6.305e-001 1.182e-003 
1.794e-003 8.805e+007 1.414e+008 1.000e+001 6.309e-001 1.184e-003 
1.796e-003 8.808e+007 1.414e+008 1.000e+001 6.309e-001 1.187e-003 
1.799e-003 8.811e+007 1.414e+008 1.000e+001 6.309e-001 1.189e-003 
1.801e-003 8.814e+007 1.414e+008 1.000e+001 6.309e-001 1.191e-003 
1.803e-003 8.817e+007 1.414e+008 1.000e+001 6.309e-001 1.193e-003 
1.806e-003 8.820e+007 1.414e+008 1.000e+001 6.309e-001 1.196e-003 
1.809e-003 8.824e+007 1.414e+008 1.000e+001 6.309e-001 1.198e-003 
1.811e-003 8.827e+007 1.414e+008 1.000e+001 6.309e-001 1.200e-003 
1.814e-003 8.830e+007 1.414e+008 1.000e+001 6.309e-001 1.202e-003 
1.816e-003 8.833e+007 1.414e+008 1.000e+001 6.309e-001 1.205e-003 
1.818e-003 8.836e+007 1.414e+008 1.000e+001 6.309e-001 1.207e-003 
1.821e-003 8.839e+007 1.414e+008 1.000e+001 6.309e-001 1.209e-003 
1.823e-003 8.842e+007 1.414e+008 1.000e+001 6.309e-001 1.211e-003 
1.826e-003 8.845e+007 1.414e+008 1.000e+001 6.309e-001 1.214e-003 
1.828e-003 8.848e+007 1.414e+008 1.000e+001 6.309e-001 1.216e-003 
1.831e-003 8.851e+007 1.414e+008 1.000e+001 6.309e-001 1.218e-003 
1.833e-003 8.854e+007 1.414e+008 1.000e+001 6.312e-001 1.221e-003 
1.836e-003 8.857e+007 1.414e+008 1.000e+001 6.309e-001 1.223e-003 
1.838e-003 8.860e+007 1.414e+008 1.000e+001 6.309e-001 1.225e-003 
1.841e-003 8.863e+007 1.414e+008 1.000e+001 6.314e-001 1.227e-003 
1.843e-003 8.866e+007 1.414e+008 1.000e+001 6.313e-001 1.230e-003 
1.846e-003 8.868e+007 1.414e+008 1.000e+001 6.312e-001 1.232e-003 
1.848e-003 8.872e+007 1.414e+008 1.000e+001 6.316e-001 1.234e-003 
1.851e-003 8.874e+007 1.414e+008 1.000e+001 6.313e-001 1.236e-003 
1.853e-003 8.877e+007 1.414e+008 1.000e+001 6.312e-001 1.239e-003 
1.856e-003 8.880e+007 1.414e+008 1.000e+001 6.309e-001 1.241e-003 
1.858e-003 8.883e+007 1.414e+008 1.000e+001 6.321e-001 1.243e-003 
1.860e-003 8.886e+007 1.414e+008 1.000e+001 6.317e-001 1.245e-003 
1.863e-003 8.889e+007 1.414e+008 1.000e+001 6.309e-001 1.248e-003 
1.865e-003 8.892e+007 1.414e+008 1.000e+001 6.324e-001 1.250e-003 
1.868e-003 8.895e+007 1.414e+008 1.000e+001 6.344e-001 1.252e-003 
1.870e-003 8.897e+007 1.414e+008 1.000e+001 6.328e-001 1.254e-003 
1.873e-003 8.900e+007 1.414e+008 1.000e+001 6.353e-001 1.257e-003 
1.875e-003 8.903e+007 1.414e+008 1.000e+001 6.329e-001 1.259e-003 
1.878e-003 8.906e+007 1.414e+008 1.000e+001 6.354e-001 1.261e-003 
1.880e-003 8.909e+007 1.414e+008 1.000e+001 6.348e-001 1.263e-003 
1.882e-003 8.911e+007 1.414e+008 1.000e+001 6.357e-001 1.266e-003 
1.885e-003 8.914e+007 1.414e+008 1.000e+001 6.405e-001 1.268e-003 
1.887e-003 8.917e+007 1.414e+008 1.000e+001 6.402e-001 1.270e-003 
1.890e-003 8.919e+007 1.414e+008 1.000e+001 6.383e-001 1.272e-003 
1.892e-003 8.922e+007 1.414e+008 1.000e+001 6.414e-001 1.274e-003 
1.895e-003 8.925e+007 1.414e+008 1.000e+001 6.422e-001 1.277e-003 
1.897e-003 8.928e+007 1.414e+008 1.000e+001 6.459e-001 1.279e-003 
1.899e-003 8.931e+007 1.414e+008 1.000e+001 6.428e-001 1.281e-003 
1.902e-003 8.933e+007 1.414e+008 1.000e+001 6.454e-001 1.284e-003 
1.904e-003 8.936e+007 1.414e+008 1.000e+001 6.435e-001 1.286e-003 
1.907e-003 8.939e+007 1.414e+008 1.000e+001 6.447e-001 1.288e-003 
1.909e-003 8.941e+007 1.414e+008 1.000e+001 6.459e-001 1.290e-003 
1.912e-003 8.944e+007 1.414e+008 1.000e+001 6.464e-001 1.293e-003 
1.914e-003 8.947e+007 1.414e+008 1.000e+001 6.446e-001 1.295e-003 
1.917e-003 8.950e+007 1.414e+008 1.000e+001 6.465e-001 1.297e-003 
1.919e-003 8.952e+007 1.414e+008 1.000e+001 6.456e-001 1.300e-003 
1.922e-003 8.955e+007 1.414e+008 1.000e+001 6.453e-001 1.302e-003 
1.924e-003 8.958e+007 1.414e+008 1.000e+001 6.462e-001 1.304e-003 
1.927e-003 8.961e+007 1.414e+008 1.000e+001 6.464e-001 1.307e-003 
1.929e-003 8.963e+007 1.414e+008 1.000e+001 6.456e-001 1.309e-003 
1.932e-003 8.966e+007 1.414e+008 1.000e+001 6.465e-001 1.311e-003 
1.934e-003 8.969e+007 1.414e+008 1.000e+001 6.465e-001 1.313e-003 
1.937e-003 8.971e+007 1.414e+008 1.000e+001 6.462e-001 1.316e-003 
1.939e-003 8.974e+007 1.414e+008 1.000e+001 6.465e-001 1.318e-003 
1.942e-003 8.977e+007 1.414e+008 1.000e+001 6.461e-001 1.320e-003 
1.944e-003 8.980e+007 1.414e+008 1.000e+001 6.465e-001 1.323e-003 
1.947e-003 8.982e+007 1.414e+008 1.000e+001 6.465e-001 1.325e-003 
1.949e-003 8.985e+007 1.414e+008 1.000e+001 6.465e-001 1.327e-003 
1.952e-003 8.987e+007 1.414e+008 1.000e+001 6.460e-001 1.330e-003 
1.954e-003 8.990e+007 1.414e+008 1.000e+001 6.465e-001 1.332e-003 
1.957e-003 8.992e+007 1.414e+008 1.000e+001 6.465e-001 1.334e-003 
1.959e-003 8.995e+007 1.414e+008 1.000e+001 6.465e-001 1.337e-003 
1.962e-003 8.998e+007 1.414e+008 1.000e+001 6.465e-001 1.339e-003 
1.964e-003 9.000e+007 1.414e+008 1.000e+001 6.465e-001 1.341e-003 
1.966e-003 9.003e+007 1.414e+008 1.000e+001 6.462e-001 1.343e-003 
1.969e-003 9.005e+007 1.414e+008 1.000e+001 6.465e-001 1.346e-003 
1.971e-003 9.008e+007 1.414e+008 1.000e+001 6.465e-001 1.348e-003 
1.974e-003 9.010e+007 1.414e+008 1.000e+001 6.465e-001 1.350e-003 
1.976e-003 9.013e+007 1.414e+008 1.000e+001 6.459e-001 1.353e-003 
1.979e-003 9.015e+007 1.414e+008 1.000e+001 6.465e-001 1.355e-003 
1.981e-003 9.018e+007 1.414e+008 1.000e+001 6.465e-001 1.357e-003 
1.984e-003 9.021e+007 1.414e+008 1.000e+001 6.465e-001 1.360e-003 
1.987e-003 9.023e+007 1.414e+008 1.000e+001 6.465e-001 1.362e-003 
1.989e-003 9.026e+007 1.414e+008 1.000e+001 6.465e-001 1.364e-003 
1.991e-003 9.028e+007 1.414e+008 1.000e+001 6.465e-001 1.366e-003 
1.994e-003 9.030e+007 1.414e+008 1.000e+001 6.462e-001 1.369e-003 
1.996e-003 9.033e+007 1.414e+008 1.000e+001 6.465e-001 1.371e-003 
1.999e-003 9.035e+007 1.414e+008 1.000e+001 6.465e-001 1.373e-003 
2.001e-003 9.038e+007 1.414e+008 1.000e+001 6.465e-001 1.375e-003 
2.004e-003 9.040e+007 1.414e+008 1.000e+001 6.465e-001 1.378e-003 
2.006e-003 9.043e+007 1.414e+008 1.000e+001 6.465e-001 1.380e-003 
2.009e-003 9.045e+007 1.414e+008 1.000e+001 6.465e-001 1.383e-003 
2.011e-003 9.048e+007 1.414e+008 1.000e+001 6.465e-001 1.385e-003 
2.014e-003 9.050e+007 1.414e+008 1.000e+001 6.465e-001 1.387e-003 
2.016e-003 9.052e+007 1.414e+008 1.000e+001 6.465e-001 1.389e-003 
2.018e-003 9.055e+007 1.414e+008 1.000e+001 6.465e-001 1.392e-003 
2.021e-003 9.057e+007 1.414e+008 1.000e+001 6.460e-001 1.394e-003 
2.023e-003 9.059e+007 1.414e+008 1.000e+001 6.465e-001 1.396e-003 
2.025e-003 9.062e+007 1.414e+008 1.000e+001 6.465e-001 1.398e-003 
2.028e-003 9.064e+007 1.414e+008 1.000e+001 6.465e-001 1.401e-003 
2.031e-003 9.067e+007 1.414e+008 1.000e+001 6.465e-001 1.403e-003 
2.033e-003 9.069e+007 1.414e+008 1.000e+001 6.465e-001 1.405e-003 
2.035e-003 9.071e+007 1.414e+008 1.000e+001 6.465e-001 1.407e-003 
2.038e-003 9.074e+007 1.414e+008 1.000e+001 6.465e-001 1.410e-003 
2.040e-003 9.076e+007 1.414e+008 1.000e+001 6.465e-001 1.412e-003 
2.043e-003 9.078e+007 1.414e+008 1.000e+001 6.465e-001 1.414e-003 
2.045e-003 9.081e+007 1.414e+008 1.000e+001 6.465e-001 1.417e-003 
2.047e-003 9.083e+007 1.414e+008 1.000e+001 6.462e-001 1.419e-003 
2.050e-003 9.085e+007 1.414e+008 1.000e+001 6.465e-001 1.421e-003 
2.052e-003 9.088e+007 1.414e+008 1.000e+001 6.465e-001 1.423e-003 
2.055e-003 9.090e+007 1.414e+008 1.000e+001 6.465e-001 1.426e-003 
2.057e-003 9.092e+007 1.414e+008 1.000e+001 6.465e-001 1.428e-003 
2.060e-003 9.095e+007 1.414e+008 1.000e+001 6.465e-001 1.430e-003 
2.062e-003 9.097e+007 1.414e+008 1.000e+001 6.462e-001 1.433e-003 
2.065e-003 9.099e+007 1.414e+008 1.000e+001 6.465e-001 1.435e-003 
2.067e-003 9.101e+007 1.414e+008 1.000e+001 6.465e-001 1.437e-003 
2.070e-003 9.104e+007 1.414e+008 1.000e+001 6.465e-001 1.440e-003 
2.072e-003 9.106e+007 1.414e+008 1.000e+001 6.465e-001 1.442e-003 
2.074e-003 9.108e+007 1.414e+008 1.000e+001 6.463e-001 1.444e-003 
2.077e-003 9.110e+007 1.414e+008 1.000e+001 6.465e-001 1.446e-003 
2.079e-003 9.113e+007 1.414e+008 1.000e+001 6.465e-001 1.449e-003 
2.082e-003 9.115e+007 1.414e+008 1.000e+001 6.465e-001 1.451e-003 
2.084e-003 9.117e+007 1.414e+008 1.000e+001 6.465e-001 1.453e-003 
2.087e-003 9.119e+007 1.414e+008 1.000e+001 6.465e-001 1.455e-003 
2.089e-003 9.121e+007 1.415e+008 1.000e+001 6.467e-001 1.458e-003 
2.092e-003 9.123e+007 1.414e+008 1.000e+001 6.465e-001 1.460e-003 
2.094e-003 9.126e+007 1.414e+008 1.000e+001 6.465e-001 1.463e-003 
2.097e-003 9.128e+007 1.414e+008 1.000e+001 6.465e-001 1.465e-003 
2.099e-003 9.130e+007 1.414e+008 1.000e+001 6.465e-001 1.467e-003 
2.102e-003 9.133e+007 1.414e+008 1.000e+001 6.465e-001 1.470e-003 
2.104e-003 9.135e+007 1.414e+008 1.000e+001 6.465e-001 1.472e-003 
2.107e-003 9.137e+007 1.414e+008 1.000e+001 6.465e-001 1.474e-003 
2.109e-003 9.139e+007 1.414e+008 1.000e+001 6.465e-001 1.477e-003 
2.112e-003 9.141e+007 1.414e+008 1.000e+001 6.465e-001 1.479e-003 
2.114e-003 9.143e+007 1.414e+008 1.000e+001 6.465e-001 1.481e-003 
2.116e-003 9.146e+007 1.414e+008 1.000e+001 6.465e-001 1.483e-003 
2.119e-003 9.148e+007 1.414e+008 1.000e+001 6.469e-001 1.486e-003 
2.121e-003 9.150e+007 1.414e+008 1.000e+001 6.465e-001 1.488e-003 
2.124e-003 9.152e+007 1.414e+008 1.000e+001 6.465e-001 1.490e-003 
2.126e-003 9.154e+007 1.414e+008 1.000e+001 6.465e-001 1.492e-003 
2.129e-003 9.156e+007 1.414e+008 1.000e+001 6.469e-001 1.495e-003 
2.131e-003 9.158e+007 1.414e+008 1.000e+001 6.468e-001 1.497e-003 
2.134e-003 9.160e+007 1.414e+008 1.000e+001 6.465e-001 1.500e-003 
2.136e-003 9.163e+007 1.414e+008 1.000e+001 6.465e-001 1.502e-003 
2.139e-003 9.165e+007 1.414e+008 1.000e+001 6.473e-001 1.504e-003 
2.141e-003 9.167e+007 1.414e+008 1.000e+001 6.465e-001 1.507e-003 
2.144e-003 9.169e+007 1.414e+008 1.000e+001 6.469e-001 1.509e-003 
2.146e-003 9.171e+007 1.414e+008 1.000e+001 6.476e-001 1.511e-003 
2.149e-003 9.173e+007 1.414e+008 1.000e+001 6.470e-001 1.514e-003 
2.151e-003 9.175e+007 1.414e+008 1.000e+001 6.475e-001 1.516e-003 
2.154e-003 9.177e+007 1.414e+008 1.000e+001 6.470e-001 1.518e-003 
2.156e-003 9.180e+007 1.414e+008 1.000e+001 6.475e-001 1.521e-003 
2.159e-003 9.182e+007 1.414e+008 1.000e+001 6.486e-001 1.523e-003 
2.161e-003 9.184e+007 1.414e+008 1.000e+001 6.478e-001 1.525e-003 
2.164e-003 9.186e+007 1.414e+008 1.000e+001 6.492e-001 1.528e-003 
2.166e-003 9.188e+007 1.414e+008 1.000e+001 6.479e-001 1.530e-003 
2.169e-003 9.190e+007 1.414e+008 1.000e+001 6.501e-001 1.532e-003 
2.171e-003 9.192e+007 1.414e+008 1.000e+001 6.508e-001 1.535e-003 
2.174e-003 9.194e+007 1.414e+008 1.000e+001 6.513e-001 1.537e-003 
2.176e-003 9.196e+007 1.414e+008 1.000e+001 6.526e-001 1.540e-003 
2.179e-003 9.198e+007 1.414e+008 1.000e+001 6.543e-001 1.542e-003 
2.181e-003 9.200e+007 1.414e+008 1.000e+001 6.498e-001 1.544e-003 
2.184e-003 9.202e+007 1.414e+008 1.000e+001 6.551e-001 1.546e-003 
2.186e-003 9.204e+007 1.414e+008 1.000e+001 6.565e-001 1.549e-003 
2.189e-003 9.206e+007 1.414e+008 1.000e+001 6.558e-001 1.551e-003 
2.191e-003 9.208e+007 1.414e+008 1.000e+001 6.555e-001 1.553e-003 
2.194e-003 9.210e+007 1.414e+008 1.000e+001 6.588e-001 1.556e-003 
2.196e-003 9.212e+007 1.414e+008 1.000e+001 6.579e-001 1.558e-003 
2.199e-003 9.214e+007 1.414e+008 1.000e+001 6.589e-001 1.561e-003 
2.201e-003 9.216e+007 1.414e+008 1.000e+001 6.614e-001 1.563e-003 
2.204e-003 9.218e+007 1.414e+008 1.000e+001 6.587e-001 1.565e-003 
2.206e-003 9.220e+007 1.414e+008 1.000e+001 6.610e-001 1.568e-003 
2.209e-003 9.222e+007 1.414e+008 1.000e+001 6.614e-001 1.570e-003 
2.211e-003 9.224e+007 1.414e+008 1.000e+001 6.578e-001 1.573e-003 
2.214e-003 9.226e+007 1.414e+008 1.000e+001 6.606e-001 1.575e-003 
2.216e-003 9.228e+007 1.414e+008 1.000e+001 6.612e-001 1.577e-003 
2.219e-003 9.230e+007 1.414e+008 1.000e+001 6.611e-001 1.580e-003 
2.221e-003 9.232e+007 1.414e+008 1.000e+001 6.614e-001 1.582e-003 
2.224e-003 9.234e+007 1.414e+008 1.000e+001 6.610e-001 1.584e-003 
2.226e-003 9.236e+007 1.414e+008 1.000e+001 6.617e-001 1.587e-003 
2.229e-003 9.238e+007 1.414e+008 1.000e+001 6.606e-001 1.589e-003 
2.232e-003 9.240e+007 1.414e+008 1.000e+001 6.617e-001 1.592e-003 
2.234e-003 9.242e+007 1.414e+008 1.000e+001 6.612e-001 1.594e-003 
2.237e-003 9.244e+007 1.414e+008 1.000e+001 6.618e-001 1.597e-003 
2.239e-003 9.246e+007 1.414e+008 1.000e+001 6.611e-001 1.599e-003 
2.242e-003 9.248e+007 1.414e+008 1.000e+001 6.611e-001 1.601e-003 
2.244e-003 9.250e+007 1.414e+008 1.000e+001 6.621e-001 1.604e-003 
2.247e-003 9.252e+007 1.414e+008 1.000e+001 6.618e-001 1.606e-003 
2.249e-003 9.254e+007 1.414e+008 1.000e+001 6.618e-001 1.609e-003 
2.252e-003 9.256e+007 1.414e+008 1.000e+001 6.617e-001 1.611e-003 
2.254e-003 9.257e+007 1.414e+008 1.000e+001 6.621e-001 1.613e-003 
2.257e-003 9.259e+007 1.414e+008 1.000e+001 6.621e-001 1.616e-003 
2.260e-003 9.261e+007 1.414e+008 1.000e+001 6.621e-001 1.618e-003 
2.262e-003 9.263e+007 1.414e+008 1.000e+001 6.621e-001 1.621e-003 
2.265e-003 9.265e+007 1.414e+008 1.000e+001 6.621e-001 1.623e-003 
2.267e-003 9.267e+007 1.414e+008 1.000e+001 6.621e-001 1.626e-003 
2.270e-003 9.269e+007 1.414e+008 1.000e+001 6.621e-001 1.628e-003 
2.272e-003 9.271e+007 1.414e+008 1.000e+001 6.621e-001 1.631e-003 
2.275e-003 9.273e+007 1.414e+008 1.000e+001 6.619e-001 1.633e-003 
2.277e-003 9.274e+007 1.414e+008 1.000e+001 6.621e-001 1.635e-003 
2.280e-003 9.276e+007 1.414e+008 1.000e+001 6.621e-001 1.637e-003 
2.282e-003 9.278e+007 1.414e+008 1.000e+001 6.621e-001 1.640e-003 
2.285e-003 9.280e+007 1.414e+008 1.000e+001 6.621e-001 1.642e-003 
2.287e-003 9.282e+007 1.414e+008 1.000e+001 6.621e-001 1.645e-003 
2.290e-003 9.283e+007 1.414e+008 1.000e+001 6.621e-001 1.647e-003 
2.292e-003 9.285e+007 1.414e+008 1.000e+001 6.617e-001 1.650e-003 
2.295e-003 9.287e+007 1.414e+008 1.000e+001 6.621e-001 1.652e-003 
2.298e-003 9.289e+007 1.414e+008 1.000e+001 6.621e-001 1.654e-003 
2.300e-003 9.291e+007 1.414e+008 1.000e+001 6.621e-001 1.657e-003 
2.303e-003 9.293e+007 1.414e+008 1.000e+001 6.621e-001 1.659e-003 
2.305e-003 9.294e+007 1.414e+008 1.000e+001 6.621e-001 1.661e-003 
2.308e-003 9.296e+007 1.414e+008 1.000e+001 6.621e-001 1.664e-003 
2.310e-003 9.298e+007 1.414e+008 1.000e+001 6.621e-001 1.666e-003 
2.312e-003 9.300e+007 1.414e+008 1.000e+001 6.621e-001 1.668e-003 
2.315e-003 9.302e+007 1.414e+008 1.000e+001 6.621e-001 1.671e-003 
2.318e-003 9.303e+007 1.414e+008 1.000e+001 6.617e-001 1.673e-003 
2.320e-003 9.305e+007 1.414e+008 1.000e+001 6.617e-001 1.676e-003 
2.323e-003 9.307e+007 1.414e+008 1.000e+001 6.621e-001 1.678e-003 
2.325e-003 9.308e+007 1.414e+008 1.000e+001 6.621e-001 1.680e-003 
2.328e-003 9.310e+007 1.414e+008 1.000e+001 6.621e-001 1.683e-003 
2.330e-003 9.312e+007 1.414e+008 1.000e+001 6.621e-001 1.685e-003 
2.333e-003 9.314e+007 1.414e+008 1.000e+001 6.621e-001 1.688e-003 
2.335e-003 9.315e+007 1.414e+008 1.000e+001 6.621e-001 1.690e-003 
2.338e-003 9.317e+007 1.414e+008 1.000e+001 6.621e-001 1.692e-003 
2.340e-003 9.319e+007 1.414e+008 1.000e+001 6.621e-001 1.695e-003 
2.343e-003 9.321e+007 1.414e+008 1.000e+001 6.621e-001 1.697e-003 
2.345e-003 9.322e+007 1.414e+008 1.000e+001 6.621e-001 1.699e-003 
2.348e-003 9.324e+007 1.414e+008 1.000e+001 6.621e-001 1.702e-003 
2.350e-003 9.326e+007 1.414e+008 1.000e+001 6.621e-001 1.705e-003 
2.353e-003 9.327e+007 1.414e+008 1.000e+001 6.621e-001 1.707e-003 
2.355e-003 9.329e+007 1.414e+008 1.000e+001 6.621e-001 1.709e-003 
2.358e-003 9.331e+007 1.414e+008 1.000e+001 6.621e-001 1.712e-003 
2.360e-003 9.333e+007 1.414e+008 1.000e+001 6.621e-001 1.714e-003 
2.363e-003 9.334e+007 1.414e+008 1.000e+001 6.621e-001 1.717e-003 
2.366e-003 9.336e+007 1.414e+008 1.000e+001 6.621e-001 1.719e-003 
2.368e-003 9.338e+007 1.414e+008 1.000e+001 6.621e-001 1.722e-003 
2.371e-003 9.339e+007 1.414e+008 1.000e+001 6.621e-001 1.724e-003 
2.373e-003 9.341e+007 1.414e+008 1.000e+001 6.621e-001 1.726e-003 
2.376e-003 9.343e+007 1.414e+008 1.000e+001 6.621e-001 1.729e-003 
2.378e-003 9.344e+007 1.415e+008 1.000e+001 6.621e-001 1.731e-003 
2.380e-003 9.346e+007 1.414e+008 1.000e+001 6.621e-001 1.733e-003 
2.383e-003 9.348e+007 1.414e+008 1.000e+001 6.621e-001 1.736e-003 
2.385e-003 9.349e+007 1.414e+008 1.000e+001 6.621e-001 1.738e-003 
2.388e-003 9.351e+007 1.414e+008 1.000e+001 6.619e-001 1.740e-003 
2.390e-003 9.352e+007 1.414e+008 1.000e+001 6.621e-001 1.743e-003 
2.393e-003 9.354e+007 1.414e+008 1.000e+001 6.621e-001 1.745e-003 
2.395e-003 9.355e+007 1.414e+008 1.000e+001 6.621e-001 1.747e-003 
2.398e-003 9.357e+007 1.414e+008 1.000e+001 6.621e-001 1.750e-003 
2.400e-003 9.359e+007 1.414e+008 1.000e+001 6.621e-001 1.752e-003 
2.403e-003 9.360e+007 1.414e+008 1.000e+001 6.621e-001 1.755e-003 
2.405e-003 9.362e+007 1.414e+008 1.000e+001 6.621e-001 1.757e-003 
2.408e-003 9.364e+007 1.414e+008 1.000e+001 6.621e-001 1.760e-003 
2.411e-003 9.365e+007 1.415e+008 1.000e+001 6.621e-001 1.762e-003 
2.413e-003 9.367e+007 1.414e+008 1.000e+001 6.621e-001 1.765e-003 
2.416e-003 9.368e+007 1.414e+008 1.000e+001 6.621e-001 1.767e-003 
2.418e-003 9.370e+007 1.414e+008 1.000e+001 6.621e-001 1.769e-003 
2.421e-003 9.372e+007 1.414e+008 1.000e+001 6.621e-001 1.772e-003 
2.423e-003 9.373e+007 1.414e+008 1.000e+001 6.621e-001 1.774e-003 
2.426e-003 9.375e+007 1.414e+008 1.000e+001 6.621e-001 1.777e-003 
2.429e-003 9.376e+007 1.414e+008 1.000e+001 6.621e-001 1.779e-003 
2.431e-003 9.378e+007 1.414e+008 1.000e+001 6.621e-001 1.782e-003 
2.434e-003 9.380e+007 1.414e+008 1.000e+001 6.621e-001 1.784e-003 
2.436e-003 9.381e+007 1.414e+008 1.000e+001 6.621e-001 1.786e-003 
2.439e-003 9.383e+007 1.414e+008 1.000e+001 6.621e-001 1.789e-003 
2.441e-003 9.384e+007 1.414e+008 1.000e+001 6.621e-001 1.791e-003 
2.443e-003 9.386e+007 1.414e+008 1.000e+001 6.621e-001 1.793e-003 
2.446e-003 9.387e+007 1.414e+008 1.000e+001 6.621e-001 1.796e-003 
2.449e-003 9.389e+007 1.414e+008 1.000e+001 6.621e-001 1.798e-003 
2.451e-003 9.390e+007 1.414e+008 1.000e+001 6.621e-001 1.801e-003 
2.454e-003 9.392e+007 1.414e+008 1.000e+001 6.621e-001 1.803e-003 
2.456e-003 9.393e+007 1.414e+008 1.000e+001 6.621e-001 1.806e-003 
2.459e-003 9.395e+007 1.415e+008 1.000e+001 6.621e-001 1.808e-003 
2.461e-003 9.396e+007 1.414e+008 1.000e+001 6.621e-001 1.811e-003 
2.464e-003 9.398e+007 1.414e+008 1.000e+001 6.621e-001 1.813e-003 
2.467e-003 9.399e+007 1.414e+008 1.000e+001 6.621e-001 1.816e-003 
2.469e-003 9.401e+007 1.414e+008 1.000e+001 6.621e-001 1.818e-003 
2.472e-003 9.402e+007 1.414e+008 1.000e+001 6.621e-001 1.820e-003 
2.474e-003 9.404e+007 1.414e+008 1.000e+001 6.621e-001 1.823e-003 
2.476e-003 9.405e+007 1.414e+008 1.000e+001 6.621e-001 1.825e-003 
2.479e-003 9.407e+007 1.414e+008 1.000e+001 6.621e-001 1.828e-003 
2.482e-003 9.408e+007 1.414e+008 1.000e+001 6.621e-001 1.830e-003 
2.484e-003 9.410e+007 1.414e+008 1.000e+001 6.621e-001 1.832e-003 
2.487e-003 9.411e+007 1.414e+008 1.000e+001 6.621e-001 1.835e-003 
2.489e-003 9.413e+007 1.414e+008 1.000e+001 6.621e-001 1.837e-003 
2.492e-003 9.414e+007 1.414e+008 1.000e+001 6.621e-001 1.840e-003 
2.494e-003 9.416e+007 1.414e+008 1.000e+001 6.621e-001 1.842e-003 
2.497e-003 9.417e+007 1.414e+008 1.000e+001 6.621e-001 1.845e-003 
2.499e-003 9.419e+007 1.414e+008 1.000e+001 6.621e-001 1.847e-003 
2.502e-003 9.420e+007 1.414e+008 1.000e+001 6.621e-001 1.850e-003 
2.505e-003 9.422e+007 1.414e+008 1.000e+001 6.621e-001 1.852e-003 
2.507e-003 9.423e+007 1.414e+008 1.000e+001 6.621e-001 1.855e-003 
2.510e-003 9.424e+007 1.414e+008 1.000e+001 6.621e-001 1.857e-003 
2.512e-003 9.426e+007 1.414e+008 1.000e+001 6.621e-001 1.859e-003 
2.515e-003 9.427e+007 1.414e+008 1.000e+001 6.621e-001 1.862e-003 
2.517e-003 9.429e+007 1.414e+008 1.000e+001 6.621e-001 1.864e-003 
2.520e-003 9.430e+007 1.414e+008 1.000e+001 6.621e-001 1.867e-003 
2.522e-003 9.432e+007 1.415e+008 1.000e+001 6.622e-001 1.869e-003 
2.525e-003 9.433e+007 1.414e+008 1.000e+001 6.623e-001 1.871e-003 
2.527e-003 9.434e+007 1.414e+008 1.000e+001 6.621e-001 1.874e-003 
2.530e-003 9.436e+007 1.414e+008 1.000e+001 6.621e-001 1.876e-003 
2.532e-003 9.437e+007 1.414e+008 1.000e+001 6.621e-001 1.879e-003 
2.535e-003 9.439e+007 1.414e+008 1.000e+001 6.626e-001 1.881e-003 
2.538e-003 9.440e+007 1.414e+008 1.000e+001 6.624e-001 1.884e-003 
2.540e-003 9.441e+007 1.414e+008 1.000e+001 6.621e-001 1.886e-003 
2.543e-003 9.443e+007 1.414e+008 1.000e+001 6.621e-001 1.889e-003 
2.545e-003 9.444e+007 1.414e+008 1.000e+001 6.633e-001 1.891e-003 
2.548e-003 9.446e+007 1.414e+008 1.000e+001 6.621e-001 1.893e-003 
2.550e-003 9.447e+007 1.414e+008 1.000e+001 6.621e-001 1.896e-003 
2.553e-003 9.448e+007 1.414e+008 1.000e+001 6.621e-001 1.898e-003 
2.556e-003 9.450e+007 1.414e+008 1.000e+001 6.621e-001 1.901e-003 
2.558e-003 9.451e+007 1.414e+008 1.000e+001 6.625e-001 1.903e-003 
2.561e-003 9.452e+007 1.414e+008 1.000e+001 6.625e-001 1.906e-003 
2.563e-003 9.454e+007 1.414e+008 1.000e+001 6.620e-001 1.908e-003 
2.566e-003 9.455e+007 1.414e+008 1.000e+001 6.621e-001 1.911e-003 
2.568e-003 9.457e+007 1.414e+008 1.000e+001 6.630e-001 1.913e-003 
2.571e-003 9.458e+007 1.414e+008 1.000e+001 6.629e-001 1.916e-003 
2.573e-003 9.459e+007 1.414e+008 1.000e+001 6.633e-001 1.918e-003 
2.576e-003 9.461e+007 1.414e+008 1.000e+001 6.629e-001 1.921e-003 
2.579e-003 9.462e+007 1.415e+008 1.000e+001 6.624e-001 1.923e-003 
2.581e-003 9.463e+007 1.414e+008 1.000e+001 6.628e-001 1.926e-003 
2.584e-003 9.465e+007 1.414e+008 1.000e+001 6.626e-001 1.928e-003 
2.586e-003 9.466e+007 1.414e+008 1.000e+001 6.633e-001 1.931e-003 
2.589e-003 9.467e+007 1.414e+008 1.000e+001 6.635e-001 1.933e-003 
2.591e-003 9.469e+007 1.414e+008 1.000e+001 6.633e-001 1.935e-003 
2.594e-003 9.470e+007 1.414e+008 1.000e+001 6.628e-001 1.938e-003 
2.596e-003 9.471e+007 1.415e+008 1.000e+001 6.651e-001 1.940e-003 
2.599e-003 9.473e+007 1.414e+008 1.000e+001 6.640e-001 1.943e-003 
2.601e-003 9.474e+007 1.414e+008 1.000e+001 6.631e-001 1.945e-003 
2.604e-003 9.475e+007 1.414e+008 1.000e+001 6.635e-001 1.947e-003 
2.606e-003 9.476e+007 1.414e+008 1.000e+001 6.637e-001 1.950e-003 
2.608e-003 9.477e+007 1.414e+008 1.000e+001 6.640e-001 1.952e-003 
2.611e-003 9.479e+007 1.414e+008 1.000e+001 6.635e-001 1.954e-003 
2.613e-003 9.480e+007 1.414e+008 1.000e+001 6.647e-001 1.957e-003 
2.616e-003 9.481e+007 1.414e+008 1.000e+001 6.635e-001 1.959e-003 
2.618e-003 9.482e+007 1.414e+008 1.000e+001 6.654e-001 1.961e-003 
2.621e-003 9.484e+007 1.414e+008 1.000e+001 6.682e-001 1.964e-003 
2.623e-003 9.485e+007 1.414e+008 1.000e+001 6.673e-001 1.966e-003 
2.626e-003 9.486e+007 1.414e+008 1.000e+001 6.678e-001 1.969e-003 
2.628e-003 9.488e+007 1.414e+008 1.000e+001 6.675e-001 1.971e-003 
2.631e-003 9.489e+007 1.414e+008 1.000e+001 6.675e-001 1.973e-003 
2.633e-003 9.490e+007 1.414e+008 1.000e+001 6.686e-001 1.976e-003 
2.636e-003 9.491e+007 1.414e+008 1.000e+001 6.683e-001 1.978e-003 
2.638e-003 9.492e+007 1.414e+008 1.000e+001 6.698e-001 1.981e-003 
2.641e-003 9.494e+007 1.414e+008 1.000e+001 6.699e-001 1.983e-003 
2.644e-003 9.495e+007 1.414e+008 1.000e+001 6.708e-001 1.986e-003 
2.646e-003 9.496e+007 1.414e+008 1.000e+001 6.724e-001 1.988e-003 
2.648e-003 9.497e+007 1.414e+008 1.000e+001 6.718e-001 1.991e-003 
2.651e-003 9.499e+007 1.414e+008 1.000e+001 6.689e-001 1.993e-003 
2.654e-003 9.500e+007 1.414e+008 1.000e+001 6.742e-001 1.996e-003 
2.656e-003 9.501e+007 1.414e+008 1.000e+001 6.693e-001 1.998e-003 
2.659e-003 9.502e+007 1.414e+008 1.000e+001 6.727e-001 2.000e-003 
2.661e-003 9.504e+007 1.414e+008 1.000e+001 6.750e-001 2.003e-003 
2.664e-003 9.505e+007 1.414e+008 1.000e+001 6.738e-001 2.005e-003 
2.666e-003 9.506e+007 1.414e+008 1.000e+001 6.769e-001 2.008e-003 
2.669e-003 9.507e+007 1.414e+008 1.000e+001 6.727e-001 2.010e-003 
2.671e-003 9.509e+007 1.414e+008 1.000e+001 6.746e-001 2.013e-003 
2.674e-003 9.510e+007 1.414e+008 1.000e+001 6.744e-001 2.015e-003 
2.676e-003 9.511e+007 1.414e+008 1.000e+001 6.773e-001 2.017e-003 
2.679e-003 9.512e+007 1.414e+008 1.000e+001 6.753e-001 2.020e-003 
2.681e-003 9.513e+007 1.414e+008 1.000e+001 6.766e-001 2.022e-003 
2.684e-003 9.514e+007 1.414e+008 1.000e+001 6.759e-001 2.025e-003 
2.686e-003 9.516e+007 1.414e+008 1.000e+001 6.762e-001 2.027e-003 
2.689e-003 9.517e+007 1.414e+008 1.000e+001 6.756e-001 2.030e-003 
2.692e-003 9.518e+007 1.414e+008 1.000e+001 6.777e-001 2.032e-003 
2.694e-003 9.519e+007 1.414e+008 1.000e+001 6.768e-001 2.035e-003 
2.696e-003 9.520e+007 1.414e+008 1.000e+001 6.771e-001 2.037e-003 
2.699e-003 9.521e+007 1.414e+008 1.000e+001 6.759e-001 2.039e-003 
2.701e-003 9.522e+007 1.414e+008 1.000e+001 6.774e-001 2.042e-003 
2.704e-003 9.524e+007 1.414e+008 1.000e+001 6.769e-001 2.044e-003 
2.706e-003 9.525e+007 1.414e+008 1.000e+001 6.777e-001 2.047e-003 
2.709e-003 9.526e+007 1.414e+008 1.000e+001 6.750e-001 2.049e-003 
2.711e-003 9.527e+007 1.414e+008 1.000e+001 6.770e-001 2.051e-003 
2.714e-003 9.528e+007 1.414e+008 1.000e+001 6.777e-001 2.054e-003 
2.716e-003 9.529e+007 1.414e+008 1.000e+001 6.766e-001 2.056e-003 
2.719e-003 9.531e+007 1.414e+008 1.000e+001 6.775e-001 2.059e-003 
2.722e-003 9.532e+007 1.414e+008 1.000e+001 6.777e-001 2.061e-003 
2.724e-003 9.533e+007 1.414e+008 1.000e+001 6.771e-001 2.064e-003 
2.727e-003 9.534e+007 1.414e+008 1.000e+001 6.769e-001 2.066e-003 
2.729e-003 9.535e+007 1.414e+008 1.000e+001 6.772e-001 2.069e-003 
2.732e-003 9.536e+007 1.414e+008 1.000e+001 6.777e-001 2.071e-003 
2.734e-003 9.537e+007 1.414e+008 1.000e+001 6.777e-001 2.074e-003 
2.737e-003 9.539e+007 1.414e+008 1.000e+001 6.776e-001 2.076e-003 
2.740e-003 9.540e+007 1.414e+008 1.000e+001 6.775e-001 2.079e-003 
2.742e-003 9.541e+007 1.414e+008 1.000e+001 6.773e-001 2.081e-003 
2.745e-003 9.542e+007 1.414e+008 1.000e+001 6.776e-001 2.084e-003 
2.747e-003 9.543e+007 1.414e+008 1.000e+001 6.774e-001 2.086e-003 
2.750e-003 9.544e+007 1.414e+008 1.000e+001 6.777e-001 2.088e-003 
2.752e-003 9.545e+007 1.414e+008 1.000e+001 6.767e-001 2.091e-003 
2.754e-003 9.546e+007 1.414e+008 1.000e+001 6.769e-001 2.093e-003 
2.757e-003 9.547e+007 1.414e+008 1.000e+001 6.774e-001 2.096e-003 
2.760e-003 9.548e+007 1.414e+008 1.000e+001 6.774e-001 2.098e-003 
2.762e-003 9.550e+007 1.414e+008 1.000e+001 6.770e-001 2.101e-003 
2.765e-003 9.551e+007 1.414e+008 1.000e+001 6.776e-001 2.103e-003 
2.767e-003 9.552e+007 1.414e+008 1.000e+001 6.776e-001 2.105e-003 
2.770e-003 9.553e+007 1.414e+008 1.000e+001 6.776e-001 2.108e-003 
2.773e-003 9.554e+007 1.414e+008 1.000e+001 6.773e-001 2.111e-003 
2.775e-003 9.555e+007 1.414e+008 1.000e+001 6.777e-001 2.113e-003 
2.778e-003 9.556e+007 1.414e+008 1.000e+001 6.777e-001 2.116e-003 
2.780e-003 9.557e+007 1.414e+008 1.000e+001 6.774e-001 2.118e-003 
2.783e-003 9.559e+007 1.414e+008 1.000e+001 6.777e-001 2.121e-003 
2.786e-003 9.560e+007 1.414e+008 1.000e+001 6.771e-001 2.123e-003 
2.788e-003 9.561e+007 1.414e+008 1.000e+001 6.777e-001 2.126e-003 
2.791e-003 9.562e+007 1.414e+008 1.000e+001 6.774e-001 2.128e-003 
2.793e-003 9.563e+007 1.414e+008 1.000e+001 6.772e-001 2.131e-003 
2.796e-003 9.564e+007 1.414e+008 1.000e+001 6.777e-001 2.133e-003 
2.799e-003 9.565e+007 1.414e+008 1.000e+001 6.774e-001 2.136e-003 
2.801e-003 9.566e+007 1.414e+008 1.000e+001 6.771e-001 2.138e-003 
2.804e-003 9.567e+007 1.414e+008 1.000e+001 6.773e-001 2.141e-003 
2.806e-003 9.568e+007 1.414e+008 1.000e+001 6.777e-001 2.143e-003 
2.809e-003 9.569e+007 1.414e+008 1.000e+001 6.777e-001 2.146e-003 
2.811e-003 9.570e+007 1.414e+008 1.000e+001 6.777e-001 2.148e-003 
2.814e-003 9.571e+007 1.414e+008 1.000e+001 6.772e-001 2.151e-003 
2.816e-003 9.572e+007 1.414e+008 1.000e+001 6.777e-001 2.153e-003 
2.819e-003 9.573e+007 1.414e+008 1.000e+001 6.776e-001 2.155e-003 
2.821e-003 9.574e+007 1.414e+008 1.000e+001 6.774e-001 2.158e-003 
2.824e-003 9.575e+007 1.414e+008 1.000e+001 6.777e-001 2.160e-003 
2.827e-003 9.576e+007 1.414e+008 1.000e+001 6.777e-001 2.163e-003 
2.829e-003 9.577e+007 1.414e+008 1.000e+001 6.769e-001 2.165e-003 
2.832e-003 9.578e+007 1.414e+008 1.000e+001 6.773e-001 2.168e-003 
2.834e-003 9.579e+007 1.414e+008 1.000e+001 6.777e-001 2.170e-003 
2.837e-003 9.580e+007 1.414e+008 1.000e+001 6.777e-001 2.173e-003 
2.839e-003 9.581e+007 1.414e+008 1.000e+001 6.777e-001 2.175e-003 
2.842e-003 9.582e+007 1.414e+008 1.000e+001 6.777e-001 2.178e-003 
2.844e-003 9.583e+007 1.414e+008 1.000e+001 6.777e-001 2.180e-003 
2.847e-003 9.584e+007 1.414e+008 1.000e+001 6.777e-001 2.183e-003 
2.849e-003 9.585e+007 1.414e+008 1.000e+001 6.777e-001 2.185e-003 
2.852e-003 9.587e+007 1.414e+008 1.000e+001 6.777e-001 2.188e-003 
2.855e-003 9.588e+007 1.414e+008 1.000e+001 6.773e-001 2.190e-003 
2.857e-003 9.589e+007 1.414e+008 1.000e+001 6.777e-001 2.193e-003 
2.860e-003 9.590e+007 1.414e+008 1.000e+001 6.777e-001 2.195e-003 
2.863e-003 9.591e+007 1.414e+008 1.000e+001 6.769e-001 2.198e-003 
2.865e-003 9.592e+007 1.414e+008 1.000e+001 6.777e-001 2.201e-003 
2.868e-003 9.593e+007 1.414e+008 1.000e+001 6.776e-001 2.203e-003 
2.870e-003 9.594e+007 1.414e+008 1.000e+001 6.777e-001 2.206e-003 
2.873e-003 9.595e+007 1.414e+008 1.000e+001 6.777e-001 2.208e-003 
2.875e-003 9.596e+007 1.414e+008 1.000e+001 6.774e-001 2.210e-003 
2.878e-003 9.596e+007 1.414e+008 1.000e+001 6.777e-001 2.213e-003 
2.880e-003 9.597e+007 1.414e+008 1.000e+001 6.777e-001 2.215e-003 
2.883e-003 9.598e+007 1.414e+008 1.000e+001 6.777e-001 2.218e-003 
2.885e-003 9.599e+007 1.414e+008 1.000e+001 6.777e-001 2.220e-003 
2.888e-003 9.600e+007 1.414e+008 1.000e+001 6.777e-001 2.223e-003 
2.891e-003 9.601e+007 1.414e+008 1.000e+001 6.777e-001 2.225e-003 
2.893e-003 9.602e+007 1.414e+008 1.000e+001 6.777e-001 2.228e-003 
2.896e-003 9.603e+007 1.414e+008 1.000e+001 6.777e-001 2.230e-003 
2.898e-003 9.604e+007 1.414e+008 1.000e+001 6.777e-001 2.232e-003 
2.901e-003 9.605e+007 1.414e+008 1.000e+001 6.777e-001 2.235e-003 
2.903e-003 9.606e+007 1.414e+008 1.000e+001 6.777e-001 2.237e-003 
2.906e-003 9.607e+007 1.414e+008 1.000e+001 6.777e-001 2.240e-003 
2.908e-003 9.608e+007 1.414e+008 1.000e+001 6.772e-001 2.243e-003 
2.911e-003 9.609e+007 1.414e+008 1.000e+001 6.774e-001 2.245e-003 
2.914e-003 9.610e+007 1.414e+008 1.000e+001 6.777e-001 2.248e-003 
2.916e-003 9.611e+007 1.414e+008 1.000e+001 6.773e-001 2.250e-003 
2.919e-003 9.612e+007 1.414e+008 1.000e+001 6.777e-001 2.253e-003 
2.921e-003 9.613e+007 1.414e+008 1.000e+001 6.777e-001 2.255e-003 
2.924e-003 9.613e+007 1.414e+008 1.000e+001 6.777e-001 2.258e-003 
2.927e-003 9.614e+007 1.414e+008 1.000e+001 6.777e-001 2.260e-003 
2.929e-003 9.615e+007 1.414e+008 1.000e+001 6.777e-001 2.263e-003 
2.932e-003 9.616e+007 1.414e+008 1.000e+001 6.777e-001 2.265e-003 
2.934e-003 9.617e+007 1.414e+008 1.000e+001 6.777e-001 2.268e-003 
2.937e-003 9.618e+007 1.414e+008 1.000e+001 6.777e-001 2.270e-003 
2.939e-003 9.619e+007 1.414e+008 1.000e+001 6.775e-001 2.273e-003 
2.942e-003 9.620e+007 1.414e+008 1.000e+001 6.773e-001 2.275e-003 
2.944e-003 9.621e+007 1.414e+008 1.000e+001 6.777e-001 2.278e-003 
2.947e-003 9.622e+007 1.414e+008 1.000e+001 6.777e-001 2.280e-003 
2.949e-003 9.623e+007 1.414e+008 1.000e+001 6.777e-001 2.283e-003 
2.952e-003 9.624e+007 1.414e+008 1.000e+001 6.777e-001 2.285e-003 
2.955e-003 9.624e+007 1.414e+008 1.000e+001 6.777e-001 2.288e-003 
2.957e-003 9.625e+007 1.414e+008 1.000e+001 6.777e-001 2.290e-003 
2.960e-003 9.626e+007 1.414e+008 1.000e+001 6.777e-001 2.292e-003 
2.962e-003 9.627e+007 1.414e+008 1.000e+001 6.777e-001 2.295e-003 
2.965e-003 9.628e+007 1.414e+008 1.000e+001 6.777e-001 2.298e-003 
2.967e-003 9.629e+007 1.414e+008 1.000e+001 6.777e-001 2.300e-003 
2.970e-003 9.630e+007 1.414e+008 1.000e+001 6.777e-001 2.303e-003 
2.972e-003 9.631e+007 1.414e+008 1.000e+001 6.777e-001 2.305e-003 
2.975e-003 9.632e+007 1.414e+008 1.000e+001 6.777e-001 2.308e-003 
2.978e-003 9.632e+007 1.414e+008 1.000e+001 6.774e-001 2.310e-003 
2.980e-003 9.633e+007 1.414e+008 1.000e+001 6.774e-001 2.312e-003 
2.983e-003 9.634e+007 1.414e+008 1.000e+001 6.777e-001 2.315e-003 
2.985e-003 9.635e+007 1.414e+008 1.000e+001 6.777e-001 2.317e-003 
2.988e-003 9.636e+007 1.414e+008 1.000e+001 6.777e-001 2.320e-003 
2.990e-003 9.637e+007 1.414e+008 1.000e+001 6.777e-001 2.322e-003 
2.993e-003 9.637e+007 1.414e+008 1.000e+001 6.777e-001 2.325e-003 
2.995e-003 9.638e+007 1.414e+008 1.000e+001 6.777e-001 2.327e-003 
2.997e-003 9.639e+007 1.414e+008 1.000e+001 6.777e-001 2.329e-003 
3.000e-003 9.640e+007 1.414e+008 1.000e+001 6.777e-001 2.332e-003 
3.003e-003 9.641e+007 1.414e+008 1.000e+001 6.777e-001 2.334e-003 
3.005e-003 9.642e+007 1.414e+008 1.000e+001 6.777e-001 2.337e-003 
3.008e-003 9.643e+007 1.414e+008 1.000e+001 6.777e-001 2.339e-003 
3.010e-003 9.643e+007 1.414e+008 1.000e+001 6.774e-001 2.342e-003 
3.013e-003 9.644e+007 1.414e+008 1.000e+001 6.777e-001 2.345e-003 
3.015e-003 9.645e+007 1.414e+008 1.000e+001 6.777e-001 2.347e-003 
3.018e-003 9.646e+007 1.414e+008 1.000e+001 6.777e-001 2.349e-003 
3.021e-003 9.647e+007 1.414e+008 1.000e+001 6.776e-001 2.352e-003 
3.023e-003 9.648e+007 1.414e+008 1.000e+001 6.777e-001 2.355e-003 
3.026e-003 9.649e+007 1.414e+008 1.000e+001 6.777e-001 2.357e-003 
3.029e-003 9.649e+007 1.414e+008 1.000e+001 6.777e-001 2.360e-003 
3.031e-003 9.650e+007 1.414e+008 1.000e+001 6.776e-001 2.363e-003 
3.034e-003 9.651e+007 1.414e+008 1.000e+001 6.777e-001 2.365e-003 
3.037e-003 9.652e+007 1.415e+008 1.000e+001 6.774e-001 2.368e-003 
3.039e-003 9.653e+007 1.414e+008 1.000e+001 6.777e-001 2.370e-003 
3.042e-003 9.654e+007 1.414e+008 1.000e+001 6.777e-001 2.373e-003 
3.044e-003 9.654e+007 1.414e+008 1.000e+001 6.777e-001 2.375e-003 
3.047e-003 9.655e+007 1.414e+008 1.000e+001 6.777e-001 2.378e-003 
3.050e-003 9.656e+007 1.414e+008 1.000e+001 6.777e-001 2.380e-003 
3.052e-003 9.657e+007 1.414e+008 1.000e+001 6.777e-001 2.383e-003 
3.055e-003 9.658e+007 1.414e+008 1.000e+001 6.777e-001 2.386e-003 
3.058e-003 9.659e+007 1.414e+008 1.000e+001 6.777e-001 2.388e-003 
3.060e-003 9.659e+007 1.414e+008 1.000e+001 6.777e-001 2.391e-003 
3.063e-003 9.660e+007 1.414e+008 1.000e+001 6.777e-001 2.393e-003 
3.065e-003 9.661e+007 1.414e+008 1.000e+001 6.777e-001 2.396e-003 
3.068e-003 9.662e+007 1.414e+008 1.000e+001 6.777e-001 2.398e-003 
3.070e-003 9.663e+007 1.414e+008 1.000e+001 6.777e-001 2.401e-003 
3.073e-003 9.663e+007 1.414e+008 1.000e+001 6.777e-001 2.403e-003 
3.076e-003 9.664e+007 1.414e+008 1.000e+001 6.777e-001 2.406e-003 
3.078e-003 9.665e+007 1.414e+008 1.000e+001 6.777e-001 2.408e-003 
3.081e-003 9.666e+007 1.414e+008 1.000e+001 6.777e-001 2.411e-003 
3.083e-003 9.667e+007 1.414e+008 1.000e+001 6.774e-001 2.413e-003 
3.086e-003 9.667e+007 1.414e+008 1.000e+001 6.777e-001 2.416e-003 
3.088e-003 9.668e+007 1.414e+008 1.000e+001 6.777e-001 2.418e-003 
3.091e-003 9.669e+007 1.414e+008 1.000e+001 6.777e-001 2.421e-003 
3.094e-003 9.670e+007 1.414e+008 1.000e+001 6.777e-001 2.423e-003 
3.096e-003 9.670e+007 1.414e+008 1.000e+001 6.777e-001 2.426e-003 
3.099e-003 9.671e+007 1.414e+008 1.000e+001 6.773e-001 2.428e-003 
3.101e-003 9.672e+007 1.414e+008 1.000e+001 6.777e-001 2.431e-003 
3.104e-003 9.673e+007 1.414e+008 1.000e+001 6.777e-001 2.433e-003 
3.107e-003 9.674e+007 1.414e+008 1.000e+001 6.777e-001 2.436e-003 
3.109e-003 9.674e+007 1.414e+008 1.000e+001 6.777e-001 2.438e-003 
3.112e-003 9.675e+007 1.414e+008 1.000e+001 6.777e-001 2.441e-003 
3.114e-003 9.676e+007 1.414e+008 1.000e+001 6.777e-001 2.444e-003 
3.117e-003 9.677e+007 1.414e+008 1.000e+001 6.777e-001 2.446e-003 
3.119e-003 9.677e+007 1.414e+008 1.000e+001 6.777e-001 2.449e-003 
3.122e-003 9.678e+007 1.414e+008 1.000e+001 6.777e-001 2.451e-003 
3.124e-003 9.679e+007 1.414e+008 1.000e+001 6.777e-001 2.454e-003 
3.127e-003 9.680e+007 1.414e+008 1.000e+001 6.777e-001 2.456e-003 
3.129e-003 9.680e+007 1.414e+008 1.000e+001 6.777e-001 2.458e-003 
3.132e-003 9.681e+007 1.414e+008 1.000e+001 6.777e-001 2.461e-003 
3.134e-003 9.682e+007 1.414e+008 1.000e+001 6.777e-001 2.463e-003 
3.137e-003 9.682e+007 1.414e+008 1.000e+001 6.777e-001 2.466e-003 
3.140e-003 9.683e+007 1.414e+008 1.000e+001 6.774e-001 2.469e-003 
3.142e-003 9.684e+007 1.414e+008 1.000e+001 6.777e-001 2.471e-003 
3.145e-003 9.685e+007 1.414e+008 1.000e+001 6.777e-001 2.474e-003 
3.147e-003 9.685e+007 1.414e+008 1.000e+001 6.777e-001 2.476e-003 
3.150e-003 9.686e+007 1.414e+008 1.000e+001 6.777e-001 2.478e-003 
3.152e-003 9.687e+007 1.414e+008 1.000e+001 6.777e-001 2.481e-003 
3.155e-003 9.688e+007 1.414e+008 1.000e+001 6.777e-001 2.484e-003 
3.158e-003 9.688e+007 1.414e+008 1.000e+001 6.777e-001 2.486e-003 
3.160e-003 9.689e+007 1.414e+008 1.000e+001 6.777e-001 2.489e-003 
3.163e-003 9.690e+007 1.414e+008 1.000e+001 6.777e-001 2.491e-003 
3.166e-003 9.691e+007 1.414e+008 1.000e+001 6.777e-001 2.494e-003 
3.168e-003 9.691e+007 1.414e+008 1.000e+001 6.777e-001 2.496e-003 
3.171e-003 9.692e+007 1.414e+008 1.000e+001 6.777e-001 2.499e-003 
3.174e-003 9.693e+007 1.414e+008 1.000e+001 6.777e-001 2.502e-003 
3.176e-003 9.693e+007 1.414e+008 1.000e+001 6.777e-001 2.504e-003 
3.179e-003 9.694e+007 1.414e+008 1.000e+001 6.777e-001 2.506e-003 
3.181e-003 9.695e+007 1.414e+008 1.000e+001 6.777e-001 2.509e-003 
3.184e-003 9.696e+007 1.414e+008 1.000e+001 6.777e-001 2.511e-003 
3.186e-003 9.696e+007 1.414e+008 1.000e+001 6.777e-001 2.514e-003 
3.189e-003 9.697e+007 1.414e+008 1.000e+001 6.777e-001 2.516e-003 
3.191e-003 9.698e+007 1.414e+008 1.000e+001 6.777e-001 2.519e-003 
3.194e-003 9.698e+007 1.414e+008 1.000e+001 6.777e-001 2.521e-003 
3.197e-003 9.699e+007 1.414e+008 1.000e+001 6.778e-001 2.524e-003 
3.199e-003 9.700e+007 1.414e+008 1.000e+001 6.777e-001 2.527e-003 
3.202e-003 9.700e+007 1.414e+008 1.000e+001 6.777e-001 2.529e-003 
3.204e-003 9.701e+007 1.414e+008 1.000e+001 6.777e-001 2.532e-003 
3.207e-003 9.702e+007 1.414e+008 1.000e+001 6.777e-001 2.534e-003 
3.210e-003 9.703e+007 1.414e+008 1.000e+001 6.777e-001 2.537e-003 
3.212e-003 9.703e+007 1.414e+008 1.000e+001 6.777e-001 2.539e-003 
3.215e-003 9.704e+007 1.414e+008 1.000e+001 6.777e-001 2.542e-003 
3.217e-003 9.705e+007 1.414e+008 1.000e+001 6.777e-001 2.544e-003 
3.220e-003 9.705e+007 1.414e+008 1.000e+001 6.777e-001 2.547e-003 
3.222e-003 9.706e+007 1.414e+008 1.000e+001 6.777e-001 2.549e-003 
3.225e-003 9.707e+007 1.414e+008 1.000e+001 6.777e-001 2.552e-003 
3.227e-003 9.707e+007 1.414e+008 1.000e+001 6.777e-001 2.554e-003 
3.230e-003 9.708e+007 1.414e+008 1.000e+001 6.777e-001 2.557e-003 
3.233e-003 9.709e+007 1.414e+008 1.000e+001 6.777e-001 2.560e-003 
3.235e-003 9.709e+007 1.414e+008 1.000e+001 6.777e-001 2.562e-003 
3.238e-003 9.710e+007 1.414e+008 1.000e+001 6.779e-001 2.564e-003 
3.240e-003 9.711e+007 1.414e+008 1.000e+001 6.777e-001 2.567e-003 
3.243e-003 9.711e+007 1.414e+008 1.000e+001 6.777e-001 2.569e-003 
3.245e-003 9.712e+007 1.414e+008 1.000e+001 6.777e-001 2.572e-003 
3.248e-003 9.713e+007 1.414e+008 1.000e+001 6.777e-001 2.574e-003 
3.250e-003 9.713e+007 1.414e+008 1.000e+001 6.777e-001 2.577e-003 
3.253e-003 9.714e+007 1.414e+008 1.000e+001 6.777e-001 2.580e-003 
3.256e-003 9.715e+007 1.414e+008 1.000e+001 6.777e-001 2.582e-003 
3.258e-003 9.715e+007 1.414e+008 1.000e+001 6.777e-001 2.584e-003 
3.261e-003 9.716e+007 1.414e+008 1.000e+001 6.777e-001 2.587e-003 
3.263e-003 9.717e+007 1.414e+008 1.000e+001 6.777e-001 2.590e-003 
3.266e-003 9.717e+007 1.414e+008 1.000e+001 6.777e-001 2.592e-003 
3.269e-003 9.718e+007 1.414e+008 1.000e+001 6.777e-001 2.595e-003 
3.271e-003 9.718e+007 1.414e+008 1.000e+001 6.777e-001 2.597e-003 
3.274e-003 9.719e+007 1.414e+008 1.000e+001 6.777e-001 2.600e-003 
3.276e-003 9.720e+007 1.414e+008 1.000e+001 6.777e-001 2.602e-003 
3.279e-003 9.720e+007 1.414e+008 1.000e+001 6.777e-001 2.605e-003 
3.281e-003 9.721e+007 1.414e+008 1.000e+001 6.777e-001 2.607e-003 
3.284e-003 9.722e+007 1.414e+008 1.000e+001 6.777e-001 2.610e-003 
3.286e-003 9.722e+007 1.414e+008 1.000e+001 6.777e-001 2.612e-003 
3.289e-003 9.723e+007 1.414e+008 1.000e+001 6.777e-001 2.615e-003 
3.291e-003 9.723e+007 1.414e+008 1.000e+001 6.779e-001 2.617e-003 
3.294e-003 9.724e+007 1.414e+008 1.000e+001 6.777e-001 2.620e-003 
3.297e-003 9.725e+007 1.414e+008 1.000e+001 6.777e-001 2.622e-003 
3.299e-003 9.725e+007 1.414e+008 1.000e+001 6.777e-001 2.625e-003 
3.302e-003 9.726e+007 1.414e+008 1.000e+001 6.780e-001 2.627e-003 
3.304e-003 9.727e+007 1.414e+008 1.000e+001 6.777e-001 2.630e-003 
3.307e-003 9.727e+007 1.414e+008 1.000e+001 6.777e-001 2.632e-003 
3.309e-003 9.728e+007 1.414e+008 1.000e+001 6.777e-001 2.635e-003 
3.312e-003 9.728e+007 1.414e+008 1.000e+001 6.777e-001 2.637e-003 
3.314e-003 9.729e+007 1.414e+008 1.000e+001 6.777e-001 2.640e-003 
3.317e-003 9.730e+007 1.414e+008 1.000e+001 6.777e-001 2.642e-003 
3.320e-003 9.730e+007 1.414e+008 1.000e+001 6.777e-001 2.645e-003 
3.322e-003 9.731e+007 1.414e+008 1.000e+001 6.777e-001 2.647e-003 
3.325e-003 9.732e+007 1.414e+008 1.000e+001 6.777e-001 2.650e-003 
3.327e-003 9.732e+007 1.414e+008 1.000e+001 6.777e-001 2.653e-003 
3.330e-003 9.733e+007 1.414e+008 1.000e+001 6.777e-001 2.655e-003 
3.333e-003 9.733e+007 1.414e+008 1.000e+001 6.777e-001 2.658e-003 
3.335e-003 9.734e+007 1.414e+008 1.000e+001 6.777e-001 2.660e-003 
3.338e-003 9.735e+007 1.414e+008 1.000e+001 6.779e-001 2.663e-003 
3.340e-003 9.735e+007 1.414e+008 1.000e+001 6.777e-001 2.665e-003 
3.343e-003 9.736e+007 1.414e+008 1.000e+001 6.781e-001 2.668e-003 
3.345e-003 9.736e+007 1.414e+008 1.000e+001 6.783e-001 2.670e-003 
3.348e-003 9.737e+007 1.414e+008 1.000e+001 6.777e-001 2.673e-003 
3.351e-003 9.738e+007 1.414e+008 1.000e+001 6.777e-001 2.675e-003 
3.353e-003 9.738e+007 1.414e+008 1.000e+001 6.782e-001 2.678e-003 
3.356e-003 9.739e+007 1.414e+008 1.000e+001 6.777e-001 2.680e-003 
3.358e-003 9.739e+007 1.414e+008 1.000e+001 6.777e-001 2.683e-003 
3.361e-003 9.740e+007 1.414e+008 1.000e+001 6.779e-001 2.685e-003 
3.364e-003 9.740e+007 1.414e+008 1.000e+001 6.785e-001 2.688e-003 
3.366e-003 9.741e+007 1.414e+008 1.000e+001 6.781e-001 2.691e-003 
3.369e-003 9.742e+007 1.414e+008 1.000e+001 6.784e-001 2.693e-003 
3.371e-003 9.742e+007 1.414e+008 1.000e+001 6.781e-001 2.696e-003 
3.374e-003 9.743e+007 1.414e+008 1.000e+001 6.779e-001 2.698e-003 
3.377e-003 9.743e+007 1.414e+008 1.000e+001 6.777e-001 2.701e-003 
3.379e-003 9.744e+007 1.414e+008 1.000e+001 6.782e-001 2.703e-003 
3.382e-003 9.745e+007 1.414e+008 1.000e+001 6.784e-001 2.706e-003 
3.384e-003 9.745e+007 1.414e+008 1.000e+001 6.791e-001 2.708e-003 
3.387e-003 9.746e+007 1.414e+008 1.000e+001 6.781e-001 2.711e-003 
3.389e-003 9.746e+007 1.414e+008 1.000e+001 6.781e-001 2.713e-003 
3.392e-003 9.747e+007 1.414e+008 1.000e+001 6.782e-001 2.716e-003 
3.394e-003 9.747e+007 1.414e+008 1.000e+001 6.780e-001 2.718e-003 
3.397e-003 9.748e+007 1.414e+008 1.000e+001 6.781e-001 2.721e-003 
3.400e-003 9.748e+007 1.414e+008 1.000e+001 6.777e-001 2.723e-003 
3.402e-003 9.749e+007 1.414e+008 1.000e+001 6.779e-001 2.726e-003 
3.404e-003 9.750e+007 1.414e+008 1.000e+001 6.781e-001 2.728e-003 
3.407e-003 9.750e+007 1.414e+008 1.000e+001 6.777e-001 2.731e-003 
3.409e-003 9.751e+007 1.414e+008 1.000e+001 6.782e-001 2.733e-003 
3.412e-003 9.751e+007 1.414e+008 1.000e+001 6.789e-001 2.735e-003 
3.415e-003 9.752e+007 1.414e+008 1.000e+001 6.781e-001 2.738e-003 
3.417e-003 9.752e+007 1.414e+008 1.000e+001 6.779e-001 2.741e-003 
3.420e-003 9.753e+007 1.414e+008 1.000e+001 6.785e-001 2.743e-003 
3.422e-003 9.753e+007 1.414e+008 1.000e+001 6.782e-001 2.746e-003 
3.425e-003 9.754e+007 1.414e+008 1.000e+001 6.781e-001 2.748e-003 
3.427e-003 9.754e+007 1.414e+008 1.000e+001 6.782e-001 2.751e-003 
3.430e-003 9.755e+007 1.414e+008 1.000e+001 6.786e-001 2.753e-003 
3.433e-003 9.756e+007 1.414e+008 1.000e+001 6.781e-001 2.756e-003 
3.435e-003 9.756e+007 1.414e+008 1.000e+001 6.779e-001 2.758e-003 
3.438e-003 9.757e+007 1.414e+008 1.000e+001 6.785e-001 2.761e-003 
3.440e-003 9.757e+007 1.414e+008 1.000e+001 6.783e-001 2.763e-003 
3.443e-003 9.758e+007 1.414e+008 1.000e+001 6.785e-001 2.766e-003 
3.445e-003 9.758e+007 1.415e+008 1.000e+001 6.782e-001 2.769e-003 
3.448e-003 9.759e+007 1.414e+008 1.000e+001 6.783e-001 2.771e-003 
3.451e-003 9.759e+007 1.414e+008 1.000e+001 6.785e-001 2.774e-003 
3.453e-003 9.760e+007 1.415e+008 1.000e+001 6.787e-001 2.776e-003 
3.456e-003 9.760e+007 1.414e+008 1.000e+001 6.785e-001 2.779e-003 
3.458e-003 9.761e+007 1.414e+008 1.000e+001 6.791e-001 2.781e-003 
3.461e-003 9.761e+007 1.414e+008 1.000e+001 6.784e-001 2.784e-003 
3.463e-003 9.762e+007 1.414e+008 1.000e+001 6.782e-001 2.786e-003 
3.466e-003 9.763e+007 1.414e+008 1.000e+001 6.788e-001 2.789e-003 
3.469e-003 9.763e+007 1.414e+008 1.000e+001 6.785e-001 2.791e-003 
3.471e-003 9.764e+007 1.414e+008 1.000e+001 6.777e-001 2.794e-003 
3.474e-003 9.764e+007 1.414e+008 1.000e+001 6.790e-001 2.797e-003 
3.477e-003 9.765e+007 1.414e+008 1.000e+001 6.796e-001 2.799e-003 
3.479e-003 9.765e+007 1.414e+008 1.000e+001 6.782e-001 2.802e-003 
3.482e-003 9.766e+007 1.415e+008 1.000e+001 6.800e-001 2.804e-003 
3.485e-003 9.766e+007 1.414e+008 1.000e+001 6.779e-001 2.807e-003 
3.487e-003 9.767e+007 1.414e+008 1.000e+001 6.797e-001 2.809e-003 
3.490e-003 9.767e+007 1.414e+008 1.000e+001 6.806e-001 2.812e-003 
3.492e-003 9.768e+007 1.414e+008 1.000e+001 6.791e-001 2.815e-003 
3.495e-003 9.768e+007 1.414e+008 1.000e+001 6.784e-001 2.817e-003 
3.497e-003 9.769e+007 1.414e+008 1.000e+001 6.777e-001 2.820e-003 
3.500e-003 9.769e+007 1.414e+008 1.000e+001 6.790e-001 2.823e-003 
3.503e-003 9.770e+007 1.414e+008 1.000e+001 6.798e-001 2.825e-003 
3.505e-003 9.770e+007 1.414e+008 1.000e+001 6.812e-001 2.827e-003 
3.508e-003 9.771e+007 1.414e+008 1.000e+001 6.810e-001 2.830e-003 
3.510e-003 9.771e+007 1.414e+008 1.000e+001 6.796e-001 2.832e-003 
3.513e-003 9.772e+007 1.414e+008 1.000e+001 6.788e-001 2.835e-003 
3.515e-003 9.772e+007 1.414e+008 1.000e+001 6.780e-001 2.837e-003 
3.518e-003 9.773e+007 1.414e+008 1.000e+001 6.798e-001 2.840e-003 
3.521e-003 9.773e+007 1.414e+008 1.000e+001 6.793e-001 2.842e-003 
3.523e-003 9.774e+007 1.414e+008 1.000e+001 6.820e-001 2.845e-003 
3.526e-003 9.774e+007 1.414e+008 1.000e+001 6.792e-001 2.848e-003 
3.528e-003 9.775e+007 1.414e+008 1.000e+001 6.792e-001 2.850e-003 
3.531e-003 9.775e+007 1.414e+008 1.000e+001 6.790e-001 2.853e-003 
3.533e-003 9.776e+007 1.414e+008 1.000e+001 6.818e-001 2.855e-003 
3.536e-003 9.776e+007 1.414e+008 1.000e+001 6.799e-001 2.858e-003 
3.539e-003 9.777e+007 1.414e+008 1.000e+001 6.793e-001 2.860e-003 
3.541e-003 9.777e+007 1.414e+008 1.000e+001 6.824e-001 2.863e-003 
3.544e-003 9.778e+007 1.414e+008 1.000e+001 6.815e-001 2.866e-003 
3.547e-003 9.778e+007 1.414e+008 1.000e+001 6.803e-001 2.868e-003 
3.549e-003 9.779e+007 1.414e+008 1.000e+001 6.786e-001 2.871e-003 
3.552e-003 9.779e+007 1.414e+008 1.000e+001 6.793e-001 2.873e-003 
3.554e-003 9.780e+007 1.414e+008 1.000e+001 6.812e-001 2.876e-003 
3.557e-003 9.780e+007 1.414e+008 1.000e+001 6.821e-001 2.878e-003 
3.559e-003 9.781e+007 1.414e+008 1.000e+001 6.806e-001 2.881e-003 
3.562e-003 9.781e+007 1.414e+008 1.000e+001 6.833e-001 2.883e-003 
3.565e-003 9.782e+007 1.414e+008 1.000e+001 6.831e-001 2.886e-003 
3.567e-003 9.782e+007 1.414e+008 1.000e+001 6.828e-001 2.888e-003 
3.570e-003 9.782e+007 1.414e+008 1.000e+001 6.854e-001 2.891e-003 
3.572e-003 9.783e+007 1.414e+008 1.000e+001 6.810e-001 2.894e-003 
3.575e-003 9.783e+007 1.414e+008 1.000e+001 6.826e-001 2.896e-003 
3.578e-003 9.784e+007 1.414e+008 1.000e+001 6.846e-001 2.899e-003 
3.580e-003 9.784e+007 1.414e+008 1.000e+001 6.834e-001 2.901e-003 
3.583e-003 9.785e+007 1.414e+008 1.000e+001 6.840e-001 2.904e-003 
3.585e-003 9.785e+007 1.414e+008 1.000e+001 6.820e-001 2.906e-003 
3.588e-003 9.786e+007 1.414e+008 1.000e+001 6.851e-001 2.909e-003 
3.590e-003 9.786e+007 1.414e+008 1.000e+001 6.829e-001 2.911e-003 
3.593e-003 9.787e+007 1.414e+008 1.000e+001 6.833e-001 2.914e-003 
3.595e-003 9.787e+007 1.414e+008 1.000e+001 6.871e-001 2.916e-003 
3.598e-003 9.788e+007 1.414e+008 1.000e+001 6.857e-001 2.919e-003 
3.600e-003 9.788e+007 1.414e+008 1.000e+001 6.894e-001 2.921e-003 
3.603e-003 9.788e+007 1.414e+008 1.000e+001 6.844e-001 2.924e-003 
3.605e-003 9.789e+007 1.414e+008 1.000e+001 6.877e-001 2.926e-003 
3.608e-003 9.789e+007 1.414e+008 1.000e+001 6.845e-001 2.929e-003 
3.611e-003 9.790e+007 1.414e+008 1.000e+001 6.863e-001 2.931e-003 
3.613e-003 9.790e+007 1.414e+008 1.000e+001 6.860e-001 2.934e-003 
3.616e-003 9.791e+007 1.414e+008 1.000e+001 6.839e-001 2.936e-003 
3.618e-003 9.791e+007 1.414e+008 1.000e+001 6.866e-001 2.939e-003 
3.621e-003 9.792e+007 1.414e+008 1.000e+001 6.844e-001 2.941e-003 
3.624e-003 9.792e+007 1.414e+008 1.000e+001 6.877e-001 2.944e-003 
3.626e-003 9.792e+007 1.414e+008 1.000e+001 6.844e-001 2.946e-003 
3.629e-003 9.793e+007 1.414e+008 1.000e+001 6.860e-001 2.949e-003 
3.631e-003 9.793e+007 1.414e+008 1.000e+001 6.847e-001 2.952e-003 
3.634e-003 9.794e+007 1.414e+008 1.000e+001 6.878e-001 2.954e-003 
3.637e-003 9.794e+007 1.414e+008 1.000e+001 6.863e-001 2.957e-003 
3.639e-003 9.795e+007 1.414e+008 1.000e+001 6.892e-001 2.960e-003 
3.642e-003 9.795e+007 1.414e+008 1.000e+001 6.856e-001 2.962e-003 
3.645e-003 9.796e+007 1.414e+008 1.000e+001 6.900e-001 2.965e-003 
3.647e-003 9.796e+007 1.414e+008 1.000e+001 6.888e-001 2.967e-003 
3.650e-003 9.796e+007 1.414e+008 1.000e+001 6.898e-001 2.970e-003 
3.652e-003 9.797e+007 1.414e+008 1.000e+001 6.887e-001 2.972e-003 
3.655e-003 9.797e+007 1.414e+008 1.000e+001 6.887e-001 2.975e-003 
3.657e-003 9.798e+007 1.414e+008 1.000e+001 6.892e-001 2.977e-003 
3.660e-003 9.798e+007 1.414e+008 1.000e+001 6.851e-001 2.980e-003 
3.662e-003 9.799e+007 1.414e+008 1.000e+001 6.859e-001 2.982e-003 
3.665e-003 9.799e+007 1.414e+008 1.000e+001 6.904e-001 2.985e-003 
3.667e-003 9.799e+007 1.414e+008 1.000e+001 6.882e-001 2.987e-003 
3.670e-003 9.800e+007 1.414e+008 1.000e+001 6.864e-001 2.990e-003 
3.673e-003 9.800e+007 1.414e+008 1.000e+001 6.900e-001 2.993e-003 
3.675e-003 9.801e+007 1.414e+008 1.000e+001 6.882e-001 2.995e-003 
3.678e-003 9.801e+007 1.414e+008 1.000e+001 6.911e-001 2.998e-003 
3.681e-003 9.802e+007 1.414e+008 1.000e+001 6.913e-001 3.001e-003 
3.683e-003 9.802e+007 1.414e+008 1.000e+001 6.887e-001 3.003e-003 
3.686e-003 9.802e+007 1.414e+008 1.000e+001 6.899e-001 3.006e-003 
3.689e-003 9.803e+007 1.414e+008 1.000e+001 6.878e-001 3.008e-003 
3.691e-003 9.803e+007 1.414e+008 1.000e+001 6.888e-001 3.011e-003 
3.694e-003 9.804e+007 1.414e+008 1.000e+001 6.902e-001 3.013e-003 
3.696e-003 9.804e+007 1.414e+008 1.000e+001 6.899e-001 3.016e-003 
3.699e-003 9.805e+007 1.414e+008 1.000e+001 6.913e-001 3.019e-003 
3.702e-003 9.805e+007 1.414e+008 1.000e+001 6.916e-001 3.021e-003 
3.704e-003 9.805e+007 1.414e+008 1.000e+001 6.907e-001 3.024e-003 
3.707e-003 9.806e+007 1.414e+008 1.000e+001 6.901e-001 3.026e-003 
3.709e-003 9.806e+007 1.414e+008 1.000e+001 6.923e-001 3.029e-003 
3.712e-003 9.807e+007 1.414e+008 1.000e+001 6.910e-001 3.031e-003 
3.715e-003 9.807e+007 1.414e+008 1.000e+001 6.920e-001 3.034e-003 
3.717e-003 9.807e+007 1.414e+008 1.000e+001 6.908e-001 3.036e-003 
3.720e-003 9.808e+007 1.414e+008 1.000e+001 6.904e-001 3.039e-003 
3.722e-003 9.808e+007 1.414e+008 1.000e+001 6.925e-001 3.041e-003 
3.725e-003 9.809e+007 1.414e+008 1.000e+001 6.915e-001 3.044e-003 
3.727e-003 9.809e+007 1.414e+008 1.000e+001 6.909e-001 3.046e-003 
3.730e-003 9.809e+007 1.414e+008 1.000e+001 6.886e-001 3.049e-003 
3.732e-003 9.810e+007 1.414e+008 1.000e+001 6.894e-001 3.051e-003 
3.735e-003 9.810e+007 1.414e+008 1.000e+001 6.910e-001 3.054e-003 
3.738e-003 9.811e+007 1.414e+008 1.000e+001 6.922e-001 3.057e-003 
3.740e-003 9.811e+007 1.414e+008 1.000e+001 6.902e-001 3.059e-003 
3.743e-003 9.811e+007 1.414e+008 1.000e+001 6.890e-001 3.062e-003 
3.745e-003 9.812e+007 1.414e+008 1.000e+001 6.920e-001 3.064e-003 
3.748e-003 9.812e+007 1.414e+008 1.000e+001 6.918e-001 3.067e-003 
3.750e-003 9.813e+007 1.414e+008 1.000e+001 6.918e-001 3.069e-003 
3.753e-003 9.813e+007 1.414e+008 1.000e+001 6.913e-001 3.072e-003 
3.756e-003 9.813e+007 1.414e+008 1.000e+001 6.918e-001 3.074e-003 
3.758e-003 9.814e+007 1.414e+008 1.000e+001 6.919e-001 3.077e-003 
3.761e-003 9.814e+007 1.414e+008 1.000e+001 6.921e-001 3.079e-003 
3.763e-003 9.814e+007 1.414e+008 1.000e+001 6.910e-001 3.082e-003 
3.766e-003 9.815e+007 1.414e+008 1.000e+001 6.916e-001 3.084e-003 
3.768e-003 9.815e+007 1.414e+008 1.000e+001 6.917e-001 3.087e-003 
3.771e-003 9.816e+007 1.414e+008 1.000e+001 6.922e-001 3.089e-003 
3.773e-003 9.816e+007 1.414e+008 1.000e+001 6.914e-001 3.092e-003 
3.776e-003 9.816e+007 1.414e+008 1.000e+001 6.923e-001 3.095e-003 
3.779e-003 9.817e+007 1.414e+008 1.000e+001 6.912e-001 3.097e-003 
3.781e-003 9.817e+007 1.414e+008 1.000e+001 6.929e-001 3.100e-003 
3.783e-003 9.817e+007 1.414e+008 1.000e+001 6.922e-001 3.102e-003 
3.786e-003 9.818e+007 1.414e+008 1.000e+001 6.915e-001 3.105e-003 
3.789e-003 9.818e+007 1.414e+008 1.000e+001 6.924e-001 3.107e-003 
3.791e-003 9.819e+007 1.414e+008 1.000e+001 6.915e-001 3.110e-003 
3.794e-003 9.819e+007 1.414e+008 1.000e+001 6.925e-001 3.112e-003 
3.796e-003 9.819e+007 1.414e+008 1.000e+001 6.921e-001 3.115e-003 
3.799e-003 9.820e+007 1.414e+008 1.000e+001 6.917e-001 3.117e-003 
3.802e-003 9.820e+007 1.414e+008 1.000e+001 6.929e-001 3.120e-003 
3.804e-003 9.820e+007 1.414e+008 1.000e+001 6.913e-001 3.122e-003 
3.807e-003 9.821e+007 1.414e+008 1.000e+001 6.927e-001 3.125e-003 
3.809e-003 9.821e+007 1.414e+008 1.000e+001 6.915e-001 3.128e-003 
3.812e-003 9.822e+007 1.414e+008 1.000e+001 6.923e-001 3.130e-003 
3.815e-003 9.822e+007 1.414e+008 1.000e+001 6.929e-001 3.133e-003 
3.817e-003 9.822e+007 1.414e+008 1.000e+001 6.933e-001 3.135e-003 
3.820e-003 9.823e+007 1.414e+008 1.000e+001 6.929e-001 3.138e-003 
3.822e-003 9.823e+007 1.414e+008 1.000e+001 6.928e-001 3.140e-003 
3.825e-003 9.823e+007 1.414e+008 1.000e+001 6.917e-001 3.143e-003 
3.827e-003 9.824e+007 1.414e+008 1.000e+001 6.929e-001 3.145e-003 
3.830e-003 9.824e+007 1.414e+008 1.000e+001 6.921e-001 3.148e-003 
3.832e-003 9.824e+007 1.414e+008 1.000e+001 6.927e-001 3.150e-003 
3.835e-003 9.825e+007 1.414e+008 1.000e+001 6.933e-001 3.153e-003 
3.838e-003 9.825e+007 1.414e+008 1.000e+001 6.929e-001 3.155e-003 
3.840e-003 9.826e+007 1.414e+008 1.000e+001 6.923e-001 3.158e-003 
3.843e-003 9.826e+007 1.414e+008 1.000e+001 6.932e-001 3.161e-003 
3.845e-003 9.826e+007 1.414e+008 1.000e+001 6.922e-001 3.163e-003 
3.848e-003 9.827e+007 1.414e+008 1.000e+001 6.933e-001 3.166e-003 
3.851e-003 9.827e+007 1.414e+008 1.000e+001 6.920e-001 3.168e-003 
3.853e-003 9.827e+007 1.414e+008 1.000e+001 6.932e-001 3.171e-003 
3.856e-003 9.828e+007 1.414e+008 1.000e+001 6.928e-001 3.173e-003 
3.858e-003 9.828e+007 1.414e+008 1.000e+001 6.927e-001 3.176e-003 
3.861e-003 9.828e+007 1.414e+008 1.000e+001 6.933e-001 3.178e-003 
3.863e-003 9.829e+007 1.414e+008 1.000e+001 6.931e-001 3.181e-003 
3.866e-003 9.829e+007 1.414e+008 1.000e+001 6.931e-001 3.184e-003 
3.869e-003 9.829e+007 1.414e+008 1.000e+001 6.929e-001 3.186e-003 
3.871e-003 9.830e+007 1.414e+008 1.000e+001 6.927e-001 3.189e-003 
3.874e-003 9.830e+007 1.414e+008 1.000e+001 6.922e-001 3.191e-003 
3.877e-003 9.830e+007 1.414e+008 1.000e+001 6.931e-001 3.194e-003 
3.879e-003 9.831e+007 1.414e+008 1.000e+001 6.926e-001 3.196e-003 
3.882e-003 9.831e+007 1.414e+008 1.000e+001 6.932e-001 3.199e-003 
3.884e-003 9.832e+007 1.414e+008 1.000e+001 6.924e-001 3.202e-003 
3.887e-003 9.832e+007 1.414e+008 1.000e+001 6.933e-001 3.204e-003 
3.890e-003 9.832e+007 1.414e+008 1.000e+001 6.925e-001 3.207e-003 
3.892e-003 9.833e+007 1.414e+008 1.000e+001 6.922e-001 3.209e-003 
3.895e-003 9.833e+007 1.414e+008 1.000e+001 6.923e-001 3.212e-003 
3.897e-003 9.833e+007 1.414e+008 1.000e+001 6.924e-001 3.214e-003 
3.900e-003 9.833e+007 1.414e+008 1.000e+001 6.925e-001 3.217e-003 
3.902e-003 9.834e+007 1.414e+008 1.000e+001 6.924e-001 3.219e-003 
3.905e-003 9.834e+007 1.414e+008 1.000e+001 6.925e-001 3.222e-003 
3.908e-003 9.835e+007 1.414e+008 1.000e+001 6.929e-001 3.225e-003 
3.910e-003 9.835e+007 1.414e+008 1.000e+001 6.932e-001 3.227e-003 
3.913e-003 9.835e+007 1.414e+008 1.000e+001 6.929e-001 3.230e-003 
3.915e-003 9.836e+007 1.414e+008 1.000e+001 6.912e-001 3.232e-003 
3.918e-003 9.836e+007 1.414e+008 1.000e+001 6.927e-001 3.235e-003 
3.920e-003 9.836e+007 1.414e+008 1.000e+001 6.929e-001 3.237e-003 
3.923e-003 9.837e+007 1.414e+008 1.000e+001 6.924e-001 3.240e-003 
3.926e-003 9.837e+007 1.414e+008 1.000e+001 6.921e-001 3.243e-003 
3.929e-003 9.837e+007 1.414e+008 1.000e+001 6.933e-001 3.245e-003 
3.931e-003 9.838e+007 1.414e+008 1.000e+001 6.928e-001 3.248e-003 
3.934e-003 9.838e+007 1.414e+008 1.000e+001 6.933e-001 3.251e-003 
3.936e-003 9.838e+007 1.414e+008 1.000e+001 6.929e-001 3.253e-003 
3.939e-003 9.838e+007 1.414e+008 1.000e+001 6.928e-001 3.255e-003 
3.941e-003 9.839e+007 1.414e+008 1.000e+001 6.933e-001 3.258e-003 
3.944e-003 9.839e+007 1.414e+008 1.000e+001 6.928e-001 3.260e-003 
3.946e-003 9.839e+007 1.414e+008 1.000e+001 6.933e-001 3.263e-003 
3.949e-003 9.840e+007 1.414e+008 1.000e+001 6.933e-001 3.266e-003 
3.951e-003 9.840e+007 1.414e+008 1.000e+001 6.933e-001 3.268e-003 
3.954e-003 9.840e+007 1.414e+008 1.000e+001 6.930e-001 3.270e-003 
3.956e-003 9.841e+007 1.414e+008 1.000e+001 6.933e-001 3.273e-003 
3.959e-003 9.841e+007 1.414e+008 1.000e+001 6.932e-001 3.276e-003 
3.962e-003 9.841e+007 1.414e+008 1.000e+001 6.933e-001 3.278e-003 
3.964e-003 9.842e+007 1.414e+008 1.000e+001 6.926e-001 3.281e-003 
3.967e-003 9.842e+007 1.414e+008 1.000e+001 6.926e-001 3.283e-003 
3.970e-003 9.842e+007 1.414e+008 1.000e+001 6.931e-001 3.286e-003 
3.972e-003 9.843e+007 1.414e+008 1.000e+001 6.929e-001 3.289e-003 
3.975e-003 9.843e+007 1.414e+008 1.000e+001 6.923e-001 3.291e-003 
3.977e-003 9.843e+007 1.414e+008 1.000e+001 6.927e-001 3.294e-003 
3.980e-003 9.844e+007 1.414e+008 1.000e+001 6.933e-001 3.296e-003 
3.983e-003 9.844e+007 1.414e+008 1.000e+001 6.932e-001 3.299e-003 
3.985e-003 9.844e+007 1.414e+008 1.000e+001 6.927e-001 3.302e-003 
3.988e-003 9.844e+007 1.414e+008 1.000e+001 6.933e-001 3.304e-003 
3.990e-003 9.845e+007 1.414e+008 1.000e+001 6.933e-001 3.307e-003 
3.993e-003 9.845e+007 1.414e+008 1.000e+001 6.933e-001 3.309e-003 
3.995e-003 9.845e+007 1.414e+008 1.000e+001 6.926e-001 3.312e-003 
3.998e-003 9.846e+007 1.414e+008 1.000e+001 6.925e-001 3.314e-003 
4.000e-003 9.846e+007 1.414e+008 1.000e+001 6.929e-001 3.316e-003 
4.003e-003 9.846e+007 1.414e+008 1.000e+001 6.927e-001 3.319e-003 
4.005e-003 9.847e+007 1.414e+008 1.000e+001 6.929e-001 3.321e-003 
4.008e-003 9.847e+007 1.414e+008 1.000e+001 6.927e-001 3.324e-003 
4.010e-003 9.847e+007 1.414e+008 1.000e+001 6.930e-001 3.326e-003 
4.013e-003 9.847e+007 1.414e+008 1.000e+001 6.932e-001 3.329e-003 
4.015e-003 9.848e+007 1.414e+008 1.000e+001 6.932e-001 3.331e-003 
4.018e-003 9.848e+007 1.414e+008 1.000e+001 6.924e-001 3.334e-003 
4.021e-003 9.848e+007 1.414e+008 1.000e+001 6.933e-001 3.337e-003 
4.023e-003 9.849e+007 1.414e+008 1.000e+001 6.932e-001 3.339e-003 
4.026e-003 9.849e+007 1.414e+008 1.000e+001 6.926e-001 3.342e-003 
4.029e-003 9.849e+007 1.414e+008 1.000e+001 6.925e-001 3.344e-003 
4.031e-003 9.849e+007 1.414e+008 1.000e+001 6.929e-001 3.347e-003 
4.034e-003 9.850e+007 1.414e+008 1.000e+001 6.922e-001 3.349e-003 
4.036e-003 9.850e+007 1.414e+008 1.000e+001 6.933e-001 3.352e-003 
4.039e-003 9.850e+007 1.414e+008 1.000e+001 6.933e-001 3.354e-003 
4.041e-003 9.851e+007 1.414e+008 1.000e+001 6.925e-001 3.357e-003 
4.043e-003 9.851e+007 1.414e+008 1.000e+001 6.929e-001 3.359e-003 
4.046e-003 9.851e+007 1.414e+008 1.000e+001 6.933e-001 3.362e-003 
4.049e-003 9.852e+007 1.414e+008 1.000e+001 6.930e-001 3.365e-003 
4.052e-003 9.852e+007 1.414e+008 1.000e+001 6.928e-001 3.367e-003 
4.054e-003 9.852e+007 1.414e+008 1.000e+001 6.925e-001 3.370e-003 
4.057e-003 9.852e+007 1.414e+008 1.000e+001 6.930e-001 3.372e-003 
4.059e-003 9.853e+007 1.414e+008 1.000e+001 6.925e-001 3.375e-003 
4.062e-003 9.853e+007 1.414e+008 1.000e+001 6.930e-001 3.378e-003 
4.065e-003 9.853e+007 1.414e+008 1.000e+001 6.930e-001 3.380e-003 
4.067e-003 9.854e+007 1.414e+008 1.000e+001 6.930e-001 3.383e-003 
4.070e-003 9.854e+007 1.414e+008 1.000e+001 6.929e-001 3.385e-003 
4.073e-003 9.854e+007 1.414e+008 1.000e+001 6.929e-001 3.388e-003 
4.075e-003 9.854e+007 1.414e+008 1.000e+001 6.930e-001 3.390e-003 
4.078e-003 9.855e+007 1.414e+008 1.000e+001 6.926e-001 3.393e-003 
4.080e-003 9.855e+007 1.414e+008 1.000e+001 6.933e-001 3.396e-003 
4.083e-003 9.855e+007 1.414e+008 1.000e+001 6.927e-001 3.398e-003 
4.085e-003 9.856e+007 1.414e+008 1.000e+001 6.933e-001 3.401e-003 
4.088e-003 9.856e+007 1.414e+008 1.000e+001 6.932e-001 3.403e-003 
4.091e-003 9.856e+007 1.414e+008 1.000e+001 6.927e-001 3.406e-003 
4.093e-003 9.856e+007 1.414e+008 1.000e+001 6.933e-001 3.408e-003 
4.096e-003 9.857e+007 1.414e+008 1.000e+001 6.933e-001 3.411e-003 
4.099e-003 9.857e+007 1.414e+008 1.000e+001 6.933e-001 3.414e-003 
4.101e-003 9.857e+007 1.414e+008 1.000e+001 6.931e-001 3.417e-003 
4.104e-003 9.857e+007 1.414e+008 1.000e+001 6.928e-001 3.419e-003 
4.107e-003 9.858e+007 1.414e+008 1.000e+001 6.933e-001 3.422e-003 
4.109e-003 9.858e+007 1.414e+008 1.000e+001 6.932e-001 3.424e-003 
4.111e-003 9.858e+007 1.414e+008 1.000e+001 6.932e-001 3.427e-003 
4.114e-003 9.859e+007 1.414e+008 1.000e+001 6.930e-001 3.429e-003 
4.117e-003 9.859e+007 1.414e+008 1.000e+001 6.933e-001 3.432e-003 
4.119e-003 9.859e+007 1.414e+008 1.000e+001 6.932e-001 3.434e-003 
4.122e-003 9.859e+007 1.414e+008 1.000e+001 6.933e-001 3.437e-003 
4.124e-003 9.860e+007 1.414e+008 1.000e+001 6.933e-001 3.439e-003 
4.127e-003 9.860e+007 1.414e+008 1.000e+001 6.930e-001 3.442e-003 
4.130e-003 9.860e+007 1.414e+008 1.000e+001 6.933e-001 3.445e-003 
4.132e-003 9.860e+007 1.414e+008 1.000e+001 6.933e-001 3.447e-003 
4.135e-003 9.861e+007 1.414e+008 1.000e+001 6.933e-001 3.450e-003 
4.137e-003 9.861e+007 1.414e+008 1.000e+001 6.932e-001 3.452e-003 
4.140e-003 9.861e+007 1.414e+008 1.000e+001 6.931e-001 3.455e-003 
4.143e-003 9.862e+007 1.414e+008 1.000e+001 6.933e-001 3.458e-003 
4.145e-003 9.862e+007 1.414e+008 1.000e+001 6.933e-001 3.460e-003 
4.148e-003 9.862e+007 1.414e+008 1.000e+001 6.929e-001 3.463e-003 
4.151e-003 9.862e+007 1.414e+008 1.000e+001 6.932e-001 3.465e-003 
4.153e-003 9.863e+007 1.414e+008 1.000e+001 6.933e-001 3.468e-003 
4.155e-003 9.863e+007 1.414e+008 1.000e+001 6.929e-001 3.470e-003 
4.158e-003 9.863e+007 1.414e+008 1.000e+001 6.933e-001 3.472e-003 
4.160e-003 9.863e+007 1.414e+008 1.000e+001 6.924e-001 3.475e-003 
4.163e-003 9.864e+007 1.414e+008 1.000e+001 6.930e-001 3.478e-003 
4.166e-003 9.864e+007 1.414e+008 1.000e+001 6.927e-001 3.480e-003 
4.168e-003 9.864e+007 1.414e+008 1.000e+001 6.928e-001 3.483e-003 
4.171e-003 9.864e+007 1.414e+008 1.000e+001 6.930e-001 3.485e-003 
4.174e-003 9.865e+007 1.414e+008 1.000e+001 6.933e-001 3.488e-003 
4.176e-003 9.865e+007 1.414e+008 1.000e+001 6.933e-001 3.491e-003 
4.179e-003 9.865e+007 1.414e+008 1.000e+001 6.933e-001 3.493e-003 
4.181e-003 9.865e+007 1.414e+008 1.000e+001 6.932e-001 3.496e-003 
4.184e-003 9.866e+007 1.414e+008 1.000e+001 6.932e-001 3.498e-003 
4.186e-003 9.866e+007 1.414e+008 1.000e+001 6.929e-001 3.501e-003 
4.189e-003 9.866e+007 1.414e+008 1.000e+001 6.933e-001 3.503e-003 
4.191e-003 9.866e+007 1.414e+008 1.000e+001 6.932e-001 3.506e-003 
4.194e-003 9.867e+007 1.414e+008 1.000e+001 6.933e-001 3.508e-003 
4.197e-003 9.867e+007 1.414e+008 1.000e+001 6.930e-001 3.511e-003 
4.199e-003 9.867e+007 1.414e+008 1.000e+001 6.933e-001 3.513e-003 
4.202e-003 9.867e+007 1.414e+008 1.000e+001 6.933e-001 3.516e-003 
4.204e-003 9.868e+007 1.414e+008 1.000e+001 6.933e-001 3.519e-003 
4.207e-003 9.868e+007 1.414e+008 1.000e+001 6.932e-001 3.521e-003 
4.209e-003 9.868e+007 1.414e+008 1.000e+001 6.931e-001 3.524e-003 
4.212e-003 9.868e+007 1.414e+008 1.000e+001 6.933e-001 3.526e-003 
4.214e-003 9.869e+007 1.414e+008 1.000e+001 6.933e-001 3.529e-003 
4.217e-003 9.869e+007 1.414e+008 1.000e+001 6.931e-001 3.531e-003 
4.220e-003 9.869e+007 1.414e+008 1.000e+001 6.929e-001 3.534e-003 
4.222e-003 9.869e+007 1.414e+008 1.000e+001 6.929e-001 3.536e-003 
4.225e-003 9.870e+007 1.414e+008 1.000e+001 6.932e-001 3.539e-003 
4.228e-003 9.870e+007 1.414e+008 1.000e+001 6.932e-001 3.542e-003 
4.230e-003 9.870e+007 1.414e+008 1.000e+001 6.933e-001 3.544e-003 
4.233e-003 9.870e+007 1.414e+008 1.000e+001 6.924e-001 3.547e-003 
4.235e-003 9.871e+007 1.414e+008 1.000e+001 6.933e-001 3.549e-003 
4.238e-003 9.871e+007 1.414e+008 1.000e+001 6.932e-001 3.552e-003 
4.240e-003 9.871e+007 1.414e+008 1.000e+001 6.932e-001 3.554e-003 
4.243e-003 9.871e+007 1.414e+008 1.000e+001 6.929e-001 3.557e-003 
4.246e-003 9.871e+007 1.414e+008 1.000e+001 6.929e-001 3.560e-003 
4.248e-003 9.872e+007 1.414e+008 1.000e+001 6.929e-001 3.562e-003 
4.251e-003 9.872e+007 1.414e+008 1.000e+001 6.929e-001 3.565e-003 
4.253e-003 9.872e+007 1.414e+008 1.000e+001 6.925e-001 3.567e-003 
4.256e-003 9.872e+007 1.414e+008 1.000e+001 6.930e-001 3.570e-003 
4.258e-003 9.873e+007 1.414e+008 1.000e+001 6.929e-001 3.572e-003 
4.261e-003 9.873e+007 1.414e+008 1.000e+001 6.932e-001 3.575e-003 
4.264e-003 9.873e+007 1.414e+008 1.000e+001 6.933e-001 3.577e-003 
4.266e-003 9.873e+007 1.414e+008 1.000e+001 6.930e-001 3.580e-003 
4.269e-003 9.874e+007 1.414e+008 1.000e+001 6.929e-001 3.583e-003 
4.271e-003 9.874e+007 1.414e+008 1.000e+001 6.933e-001 3.585e-003 
4.274e-003 9.874e+007 1.414e+008 1.000e+001 6.933e-001 3.588e-003 
4.277e-003 9.874e+007 1.414e+008 1.000e+001 6.929e-001 3.590e-003 
4.279e-003 9.875e+007 1.414e+008 1.000e+001 6.933e-001 3.593e-003 
4.282e-003 9.875e+007 1.414e+008 1.000e+001 6.933e-001 3.595e-003 
4.284e-003 9.875e+007 1.414e+008 1.000e+001 6.932e-001 3.598e-003 
4.287e-003 9.875e+007 1.414e+008 1.000e+001 6.933e-001 3.600e-003 
4.289e-003 9.875e+007 1.414e+008 1.000e+001 6.933e-001 3.603e-003 
4.292e-003 9.876e+007 1.414e+008 1.000e+001 6.929e-001 3.605e-003 
4.294e-003 9.876e+007 1.414e+008 1.000e+001 6.933e-001 3.608e-003 
4.297e-003 9.876e+007 1.414e+008 1.000e+001 6.933e-001 3.611e-003 
4.300e-003 9.876e+007 1.414e+008 1.000e+001 6.928e-001 3.613e-003 
4.302e-003 9.877e+007 1.414e+008 1.000e+001 6.933e-001 3.616e-003 
4.305e-003 9.877e+007 1.414e+008 1.000e+001 6.933e-001 3.618e-003 
4.307e-003 9.877e+007 1.414e+008 1.000e+001 6.930e-001 3.621e-003 
4.310e-003 9.877e+007 1.414e+008 1.000e+001 6.930e-001 3.623e-003 
4.313e-003 9.877e+007 1.414e+008 1.000e+001 6.933e-001 3.626e-003 
4.315e-003 9.878e+007 1.414e+008 1.000e+001 6.929e-001 3.628e-003 
4.318e-003 9.878e+007 1.414e+008 1.000e+001 6.933e-001 3.631e-003 
4.320e-003 9.878e+007 1.414e+008 1.000e+001 6.928e-001 3.634e-003 
4.323e-003 9.878e+007 1.414e+008 1.000e+001 6.921e-001 3.636e-003 
4.326e-003 9.879e+007 1.414e+008 1.000e+001 6.933e-001 3.639e-003 
4.328e-003 9.879e+007 1.414e+008 1.000e+001 6.933e-001 3.641e-003 
4.331e-003 9.879e+007 1.414e+008 1.000e+001 6.932e-001 3.644e-003 
4.333e-003 9.879e+007 1.414e+008 1.000e+001 6.933e-001 3.647e-003 
4.336e-003 9.879e+007 1.414e+008 1.000e+001 6.932e-001 3.649e-003 
4.339e-003 9.880e+007 1.414e+008 1.000e+001 6.932e-001 3.652e-003 
4.341e-003 9.880e+007 1.414e+008 1.000e+001 6.929e-001 3.654e-003 
4.344e-003 9.880e+007 1.415e+008 1.000e+001 6.930e-001 3.657e-003 
4.346e-003 9.880e+007 1.414e+008 1.000e+001 6.933e-001 3.659e-003 
4.349e-003 9.880e+007 1.414e+008 1.000e+001 6.931e-001 3.662e-003 
4.351e-003 9.881e+007 1.414e+008 1.000e+001 6.933e-001 3.664e-003 
4.354e-003 9.881e+007 1.414e+008 1.000e+001 6.930e-001 3.667e-003 
4.357e-003 9.881e+007 1.414e+008 1.000e+001 6.933e-001 3.670e-003 
4.359e-003 9.881e+007 1.414e+008 1.000e+001 6.933e-001 3.672e-003 
4.362e-003 9.882e+007 1.414e+008 1.000e+001 6.931e-001 3.675e-003 
4.364e-003 9.882e+007 1.414e+008 1.000e+001 6.933e-001 3.677e-003 
4.367e-003 9.882e+007 1.414e+008 1.000e+001 6.933e-001 3.680e-003 
4.369e-003 9.882e+007 1.414e+008 1.000e+001 6.932e-001 3.682e-003 
4.372e-003 9.882e+007 1.414e+008 1.000e+001 6.933e-001 3.685e-003 
4.374e-003 9.883e+007 1.414e+008 1.000e+001 6.933e-001 3.687e-003 
4.377e-003 9.883e+007 1.414e+008 1.000e+001 6.933e-001 3.690e-003 
4.380e-003 9.883e+007 1.414e+008 1.000e+001 6.933e-001 3.693e-003 
4.382e-003 9.883e+007 1.414e+008 1.000e+001 6.933e-001 3.695e-003 
4.385e-003 9.883e+007 1.414e+008 1.000e+001 6.933e-001 3.698e-003 
4.388e-003 9.884e+007 1.414e+008 1.000e+001 6.933e-001 3.700e-003 
4.390e-003 9.884e+007 1.414e+008 1.000e+001 6.933e-001 3.703e-003 
4.393e-003 9.884e+007 1.414e+008 1.000e+001 6.931e-001 3.706e-003 
4.395e-003 9.884e+007 1.414e+008 1.000e+001 6.933e-001 3.708e-003 
4.398e-003 9.884e+007 1.414e+008 1.000e+001 6.930e-001 3.711e-003 
4.401e-003 9.885e+007 1.414e+008 1.000e+001 6.933e-001 3.713e-003 
4.403e-003 9.885e+007 1.414e+008 1.000e+001 6.933e-001 3.716e-003 
4.406e-003 9.885e+007 1.414e+008 1.000e+001 6.925e-001 3.719e-003 
4.409e-003 9.885e+007 1.414e+008 1.000e+001 6.933e-001 3.721e-003 
4.411e-003 9.885e+007 1.414e+008 1.000e+001 6.933e-001 3.724e-003 
4.414e-003 9.886e+007 1.414e+008 1.000e+001 6.933e-001 3.726e-003 
4.416e-003 9.886e+007 1.414e+008 1.000e+001 6.933e-001 3.729e-003 
4.419e-003 9.886e+007 1.414e+008 1.000e+001 6.933e-001 3.732e-003 
4.421e-003 9.886e+007 1.414e+008 1.000e+001 6.933e-001 3.734e-003 
4.424e-003 9.886e+007 1.414e+008 1.000e+001 6.933e-001 3.736e-003 
4.427e-003 9.887e+007 1.414e+008 1.000e+001 6.932e-001 3.739e-003 
4.429e-003 9.887e+007 1.414e+008 1.000e+001 6.932e-001 3.742e-003 
4.432e-003 9.887e+007 1.414e+008 1.000e+001 6.931e-001 3.744e-003 
4.435e-003 9.887e+007 1.414e+008 1.000e+001 6.932e-001 3.747e-003 
4.437e-003 9.887e+007 1.414e+008 1.000e+001 6.933e-001 3.750e-003 
4.440e-003 9.888e+007 1.414e+008 1.000e+001 6.933e-001 3.752e-003 
4.442e-003 9.888e+007 1.414e+008 1.000e+001 6.933e-001 3.755e-003 
4.445e-003 9.888e+007 1.414e+008 1.000e+001 6.933e-001 3.757e-003 
4.448e-003 9.888e+007 1.414e+008 1.000e+001 6.933e-001 3.760e-003 
4.450e-003 9.888e+007 1.414e+008 1.000e+001 6.933e-001 3.763e-003 
4.453e-003 9.889e+007 1.414e+008 1.000e+001 6.932e-001 3.765e-003 
4.456e-003 9.889e+007 1.414e+008 1.000e+001 6.933e-001 3.768e-003 
4.458e-003 9.889e+007 1.414e+008 1.000e+001 6.928e-001 3.770e-003 
4.461e-003 9.889e+007 1.414e+008 1.000e+001 6.933e-001 3.773e-003 
4.464e-003 9.889e+007 1.414e+008 1.000e+001 6.933e-001 3.776e-003 
4.466e-003 9.890e+007 1.414e+008 1.000e+001 6.929e-001 3.778e-003 
4.469e-003 9.890e+007 1.414e+008 1.000e+001 6.933e-001 3.781e-003 
4.471e-003 9.890e+007 1.414e+008 1.000e+001 6.933e-001 3.783e-003 
4.474e-003 9.890e+007 1.414e+008 1.000e+001 6.933e-001 3.786e-003 
4.476e-003 9.890e+007 1.414e+008 1.000e+001 6.929e-001 3.788e-003 
4.479e-003 9.891e+007 1.414e+008 1.000e+001 6.928e-001 3.791e-003 
4.481e-003 9.891e+007 1.414e+008 1.000e+001 6.933e-001 3.794e-003 
4.484e-003 9.891e+007 1.414e+008 1.000e+001 6.933e-001 3.796e-003 
4.487e-003 9.891e+007 1.414e+008 1.000e+001 6.933e-001 3.799e-003 
4.489e-003 9.891e+007 1.414e+008 1.000e+001 6.933e-001 3.801e-003 
4.492e-003 9.892e+007 1.414e+008 1.000e+001 6.932e-001 3.804e-003 
4.494e-003 9.892e+007 1.414e+008 1.000e+001 6.928e-001 3.806e-003 
4.497e-003 9.892e+007 1.414e+008 1.000e+001 6.933e-001 3.809e-003 
4.500e-003 9.892e+007 1.414e+008 1.000e+001 6.933e-001 3.812e-003 
4.502e-003 9.892e+007 1.414e+008 1.000e+001 6.930e-001 3.814e-003 
4.505e-003 9.892e+007 1.414e+008 1.000e+001 6.932e-001 3.817e-003 
4.507e-003 9.893e+007 1.414e+008 1.000e+001 6.933e-001 3.819e-003 
4.510e-003 9.893e+007 1.414e+008 1.000e+001 6.932e-001 3.822e-003 
4.513e-003 9.893e+007 1.414e+008 1.000e+001 6.933e-001 3.825e-003 
4.515e-003 9.893e+007 1.414e+008 1.000e+001 6.933e-001 3.827e-003 
4.518e-003 9.893e+007 1.414e+008 1.000e+001 6.933e-001 3.830e-003 
4.520e-003 9.894e+007 1.414e+008 1.000e+001 6.930e-001 3.832e-003 
4.523e-003 9.894e+007 1.414e+008 1.000e+001 6.933e-001 3.835e-003 
4.526e-003 9.894e+007 1.414e+008 1.000e+001 6.932e-001 3.837e-003 
4.528e-003 9.894e+007 1.414e+008 1.000e+001 6.933e-001 3.840e-003 
4.531e-003 9.894e+007 1.414e+008 1.000e+001 6.933e-001 3.842e-003 
4.533e-003 9.894e+007 1.414e+008 1.000e+001 6.929e-001 3.845e-003 
4.536e-003 9.895e+007 1.414e+008 1.000e+001 6.933e-001 3.848e-003 
4.538e-003 9.895e+007 1.414e+008 1.000e+001 6.933e-001 3.850e-003 
4.541e-003 9.895e+007 1.414e+008 1.000e+001 6.933e-001 3.853e-003 
4.544e-003 9.895e+007 1.414e+008 1.000e+001 6.933e-001 3.855e-003 
4.546e-003 9.895e+007 1.414e+008 1.000e+001 6.927e-001 3.858e-003 
4.549e-003 9.896e+007 1.414e+008 1.000e+001 6.932e-001 3.860e-003 
4.551e-003 9.896e+007 1.414e+008 1.000e+001 6.932e-001 3.863e-003 
4.554e-003 9.896e+007 1.414e+008 1.000e+001 6.929e-001 3.865e-003 
4.556e-003 9.896e+007 1.414e+008 1.000e+001 6.928e-001 3.868e-003 
4.559e-003 9.896e+007 1.414e+008 1.000e+001 6.932e-001 3.871e-003 
4.562e-003 9.896e+007 1.414e+008 1.000e+001 6.933e-001 3.873e-003 
4.564e-003 9.897e+007 1.414e+008 1.000e+001 6.933e-001 3.876e-003 
4.567e-003 9.897e+007 1.414e+008 1.000e+001 6.932e-001 3.878e-003 
4.569e-003 9.897e+007 1.414e+008 1.000e+001 6.933e-001 3.881e-003 
4.572e-003 9.897e+007 1.414e+008 1.000e+001 6.933e-001 3.884e-003 
4.575e-003 9.897e+007 1.414e+008 1.000e+001 6.933e-001 3.886e-003 
4.577e-003 9.897e+007 1.414e+008 1.000e+001 6.933e-001 3.889e-003 
4.580e-003 9.898e+007 1.414e+008 1.000e+001 6.930e-001 3.892e-003 
4.583e-003 9.898e+007 1.414e+008 1.000e+001 6.933e-001 3.894e-003 
4.585e-003 9.898e+007 1.414e+008 1.000e+001 6.930e-001 3.897e-003 
4.588e-003 9.898e+007 1.414e+008 1.000e+001 6.933e-001 3.899e-003 
4.590e-003 9.898e+007 1.414e+008 1.000e+001 6.933e-001 3.902e-003 
4.593e-003 9.898e+007 1.414e+008 1.000e+001 6.933e-001 3.905e-003 
4.596e-003 9.899e+007 1.414e+008 1.000e+001 6.933e-001 3.907e-003 
4.598e-003 9.899e+007 1.414e+008 1.000e+001 6.933e-001 3.910e-003 
4.601e-003 9.899e+007 1.414e+008 1.000e+001 6.933e-001 3.912e-003 
4.604e-003 9.899e+007 1.414e+008 1.000e+001 6.933e-001 3.915e-003 
4.606e-003 9.899e+007 1.414e+008 1.000e+001 6.933e-001 3.917e-003 
4.609e-003 9.899e+007 1.414e+008 1.000e+001 6.933e-001 3.920e-003 
4.611e-003 9.900e+007 1.414e+008 1.000e+001 6.932e-001 3.923e-003 
4.614e-003 9.900e+007 1.414e+008 1.000e+001 6.933e-001 3.925e-003 
4.617e-003 9.900e+007 1.414e+008 1.000e+001 6.932e-001 3.928e-003 
4.619e-003 9.900e+007 1.414e+008 1.000e+001 6.932e-001 3.930e-003 
4.622e-003 9.900e+007 1.414e+008 1.000e+001 6.933e-001 3.933e-003 
4.624e-003 9.900e+007 1.414e+008 1.000e+001 6.933e-001 3.935e-003 
4.627e-003 9.901e+007 1.414e+008 1.000e+001 6.933e-001 3.938e-003 
4.629e-003 9.901e+007 1.414e+008 1.000e+001 6.933e-001 3.940e-003 
4.632e-003 9.901e+007 1.414e+008 1.000e+001 6.933e-001 3.943e-003 
4.634e-003 9.901e+007 1.414e+008 1.000e+001 6.932e-001 3.945e-003 
4.637e-003 9.901e+007 1.414e+008 1.000e+001 6.933e-001 3.948e-003 
4.639e-003 9.901e+007 1.414e+008 1.000e+001 6.933e-001 3.950e-003 
4.642e-003 9.902e+007 1.414e+008 1.000e+001 6.933e-001 3.953e-003 
4.644e-003 9.902e+007 1.414e+008 1.000e+001 6.932e-001 3.955e-003 
4.647e-003 9.902e+007 1.414e+008 1.000e+001 6.928e-001 3.958e-003 
4.649e-003 9.902e+007 1.414e+008 1.000e+001 6.933e-001 3.960e-003 
4.652e-003 9.902e+007 1.414e+008 1.000e+001 6.933e-001 3.963e-003 
4.654e-003 9.902e+007 1.414e+008 1.000e+001 6.933e-001 3.965e-003 
4.657e-003 9.903e+007 1.414e+008 1.000e+001 6.927e-001 3.968e-003 
4.659e-003 9.903e+007 1.414e+008 1.000e+001 6.933e-001 3.970e-003 
4.662e-003 9.903e+007 1.414e+008 1.000e+001 6.933e-001 3.973e-003 
4.665e-003 9.903e+007 1.414e+008 1.000e+001 6.933e-001 3.976e-003 
4.667e-003 9.903e+007 1.414e+008 1.000e+001 6.933e-001 3.978e-003 
4.670e-003 9.903e+007 1.414e+008 1.000e+001 6.933e-001 3.981e-003 
4.673e-003 9.903e+007 1.414e+008 1.000e+001 6.932e-001 3.984e-003 
4.675e-003 9.904e+007 1.414e+008 1.000e+001 6.933e-001 3.986e-003 
4.678e-003 9.904e+007 1.414e+008 1.000e+001 6.932e-001 3.989e-003 
4.680e-003 9.904e+007 1.414e+008 1.000e+001 6.933e-001 3.991e-003 
4.683e-003 9.904e+007 1.414e+008 1.000e+001 6.930e-001 3.994e-003 
4.686e-003 9.904e+007 1.414e+008 1.000e+001 6.933e-001 3.996e-003 
4.688e-003 9.904e+007 1.414e+008 1.000e+001 6.933e-001 3.999e-003 
4.691e-003 9.905e+007 1.414e+008 1.000e+001 6.930e-001 4.002e-003 
4.693e-003 9.905e+007 1.414e+008 1.000e+001 6.929e-001 4.004e-003 
4.696e-003 9.905e+007 1.414e+008 1.000e+001 6.932e-001 4.007e-003 
4.699e-003 9.905e+007 1.414e+008 1.000e+001 6.933e-001 4.009e-003 
4.701e-003 9.905e+007 1.414e+008 1.000e+001 6.933e-001 4.012e-003 
4.704e-003 9.905e+007 1.414e+008 1.000e+001 6.933e-001 4.014e-003 
4.706e-003 9.905e+007 1.414e+008 1.000e+001 6.933e-001 4.017e-003 
4.709e-003 9.906e+007 1.414e+008 1.000e+001 6.933e-001 4.020e-003 
4.712e-003 9.906e+007 1.414e+008 1.000e+001 6.933e-001 4.022e-003 
4.714e-003 9.906e+007 1.414e+008 1.000e+001 6.932e-001 4.025e-003 
4.717e-003 9.906e+007 1.414e+008 1.000e+001 6.931e-001 4.028e-003 
4.720e-003 9.906e+007 1.414e+008 1.000e+001 6.933e-001 4.030e-003 
4.722e-003 9.906e+007 1.414e+008 1.000e+001 6.926e-001 4.033e-003 
4.725e-003 9.907e+007 1.414e+008 1.000e+001 6.929e-001 4.035e-003 
4.728e-003 9.907e+007 1.414e+008 1.000e+001 6.933e-001 4.038e-003 
4.730e-003 9.907e+007 1.414e+008 1.000e+001 6.932e-001 4.041e-003 
4.733e-003 9.907e+007 1.414e+008 1.000e+001 6.928e-001 4.043e-003 
4.735e-003 9.907e+007 1.414e+008 1.000e+001 6.930e-001 4.046e-003 
4.738e-003 9.907e+007 1.414e+008 1.000e+001 6.928e-001 4.049e-003 
4.741e-003 9.907e+007 1.414e+008 1.000e+001 6.933e-001 4.051e-003 
4.743e-003 9.908e+007 1.414e+008 1.000e+001 6.933e-001 4.054e-003 
4.746e-003 9.908e+007 1.414e+008 1.000e+001 6.932e-001 4.056e-003 
4.748e-003 9.908e+007 1.414e+008 1.000e+001 6.933e-001 4.059e-003 
4.751e-003 9.908e+007 1.414e+008 1.000e+001 6.933e-001 4.061e-003 
4.754e-003 9.908e+007 1.414e+008 1.000e+001 6.933e-001 4.064e-003 
4.756e-003 9.908e+007 1.414e+008 1.000e+001 6.932e-001 4.067e-003 
4.759e-003 9.908e+007 1.414e+008 1.000e+001 6.933e-001 4.069e-003 
4.761e-003 9.909e+007 1.414e+008 1.000e+001 6.933e-001 4.072e-003 
4.764e-003 9.909e+007 1.414e+008 1.000e+001 6.933e-001 4.074e-003 
4.766e-003 9.909e+007 1.414e+008 1.000e+001 6.933e-001 4.076e-003 
4.769e-003 9.909e+007 1.415e+008 1.000e+001 6.933e-001 4.079e-003 
4.771e-003 9.909e+007 1.414e+008 1.000e+001 6.933e-001 4.082e-003 
4.774e-003 9.909e+007 1.414e+008 1.000e+001 6.933e-001 4.084e-003 
4.776e-003 9.909e+007 1.414e+008 1.000e+001 6.933e-001 4.087e-003 
4.779e-003 9.910e+007 1.414e+008 1.000e+001 6.930e-001 4.089e-003 
4.782e-003 9.910e+007 1.414e+008 1.000e+001 6.929e-001 4.092e-003 
4.784e-003 9.910e+007 1.414e+008 1.000e+001 6.931e-001 4.094e-003 
4.787e-003 9.910e+007 1.414e+008 1.000e+001 6.933e-001 4.097e-003 
4.789e-003 9.910e+007 1.414e+008 1.000e+001 6.932e-001 4.100e-003 
4.792e-003 9.910e+007 1.414e+008 1.000e+001 6.929e-001 4.102e-003 
4.795e-003 9.910e+007 1.414e+008 1.000e+001 6.933e-001 4.105e-003 
4.797e-003 9.911e+007 1.414e+008 1.000e+001 6.933e-001 4.107e-003 
4.800e-003 9.911e+007 1.414e+008 1.000e+001 6.932e-001 4.110e-003 
4.802e-003 9.911e+007 1.414e+008 1.000e+001 6.933e-001 4.113e-003 
4.805e-003 9.911e+007 1.414e+008 1.000e+001 6.933e-001 4.115e-003 
4.808e-003 9.911e+007 1.414e+008 1.000e+001 6.933e-001 4.118e-003 
4.810e-003 9.911e+007 1.414e+008 1.000e+001 6.933e-001 4.120e-003 
4.813e-003 9.911e+007 1.414e+008 1.000e+001 6.933e-001 4.123e-003 
4.816e-003 9.912e+007 1.414e+008 1.000e+001 6.933e-001 4.126e-003 
4.818e-003 9.912e+007 1.414e+008 1.000e+001 6.932e-001 4.128e-003 
4.821e-003 9.912e+007 1.414e+008 1.000e+001 6.930e-001 4.131e-003 
4.823e-003 9.912e+007 1.414e+008 1.000e+001 6.933e-001 4.133e-003 
4.826e-003 9.912e+007 1.414e+008 1.000e+001 6.930e-001 4.136e-003 
4.828e-003 9.912e+007 1.414e+008 1.000e+001 6.933e-001 4.138e-003 
4.831e-003 9.912e+007 1.414e+008 1.000e+001 6.932e-001 4.141e-003 
4.833e-003 9.912e+007 1.414e+008 1.000e+001 6.933e-001 4.143e-003 
4.836e-003 9.913e+007 1.414e+008 1.000e+001 6.933e-001 4.146e-003 
4.839e-003 9.913e+007 1.414e+008 1.000e+001 6.933e-001 4.149e-003 
4.841e-003 9.913e+007 1.414e+008 1.000e+001 6.932e-001 4.151e-003 
4.844e-003 9.913e+007 1.414e+008 1.000e+001 6.927e-001 4.154e-003 
4.846e-003 9.913e+007 1.414e+008 1.000e+001 6.933e-001 4.156e-003 
4.849e-003 9.913e+007 1.414e+008 1.000e+001 6.933e-001 4.158e-003 
4.851e-003 9.913e+007 1.414e+008 1.000e+001 6.933e-001 4.161e-003 
4.854e-003 9.914e+007 1.414e+008 1.000e+001 6.933e-001 4.164e-003 
4.856e-003 9.914e+007 1.414e+008 1.000e+001 6.933e-001 4.166e-003 
4.859e-003 9.914e+007 1.414e+008 1.000e+001 6.933e-001 4.169e-003 
4.862e-003 9.914e+007 1.414e+008 1.000e+001 6.928e-001 4.171e-003 
4.864e-003 9.914e+007 1.414e+008 1.000e+001 6.933e-001 4.174e-003 
4.867e-003 9.914e+007 1.414e+008 1.000e+001 6.933e-001 4.177e-003 
4.869e-003 9.914e+007 1.414e+008 1.000e+001 6.933e-001 4.179e-003 
4.872e-003 9.914e+007 1.414e+008 1.000e+001 6.933e-001 4.182e-003 
4.875e-003 9.915e+007 1.414e+008 1.000e+001 6.933e-001 4.184e-003 
4.877e-003 9.915e+007 1.414e+008 1.000e+001 6.921e-001 4.187e-003 
4.880e-003 9.915e+007 1.414e+008 1.000e+001 6.933e-001 4.189e-003 
4.882e-003 9.915e+007 1.414e+008 1.000e+001 6.933e-001 4.192e-003 
4.885e-003 9.915e+007 1.414e+008 1.000e+001 6.931e-001 4.195e-003 
4.888e-003 9.915e+007 1.414e+008 1.000e+001 6.932e-001 4.197e-003 
4.890e-003 9.915e+007 1.414e+008 1.000e+001 6.930e-001 4.200e-003 
4.893e-003 9.915e+007 1.414e+008 1.000e+001 6.933e-001 4.202e-003 
4.895e-003 9.916e+007 1.414e+008 1.000e+001 6.933e-001 4.205e-003 
4.898e-003 9.916e+007 1.414e+008 1.000e+001 6.933e-001 4.208e-003 
4.900e-003 9.916e+007 1.414e+008 1.000e+001 6.933e-001 4.210e-003 
4.903e-003 9.916e+007 1.414e+008 1.000e+001 6.929e-001 4.213e-003 
4.906e-003 9.916e+007 1.414e+008 1.000e+001 6.933e-001 4.215e-003 
4.908e-003 9.916e+007 1.414e+008 1.000e+001 6.933e-001 4.218e-003 
4.911e-003 9.916e+007 1.414e+008 1.000e+001 6.933e-001 4.220e-003 
4.913e-003 9.917e+007 1.414e+008 1.000e+001 6.933e-001 4.223e-003 
4.916e-003 9.917e+007 1.414e+008 1.000e+001 6.933e-001 4.225e-003 
4.919e-003 9.917e+007 1.414e+008 1.000e+001 6.933e-001 4.228e-003 
4.921e-003 9.917e+007 1.414e+008 1.000e+001 6.928e-001 4.230e-003 
4.924e-003 9.917e+007 1.414e+008 1.000e+001 6.933e-001 4.233e-003 
4.926e-003 9.917e+007 1.414e+008 1.000e+001 6.930e-001 4.235e-003 
4.929e-003 9.917e+007 1.414e+008 1.000e+001 6.929e-001 4.238e-003 
4.931e-003 9.917e+007 1.414e+008 1.000e+001 6.933e-001 4.241e-003 
4.933e-003 9.917e+007 1.414e+008 1.000e+001 6.932e-001 4.243e-003 
4.936e-003 9.918e+007 1.414e+008 1.000e+001 6.926e-001 4.246e-003 
4.939e-003 9.918e+007 1.414e+008 1.000e+001 6.932e-001 4.248e-003 
4.941e-003 9.918e+007 1.414e+008 1.000e+001 6.932e-001 4.251e-003 
4.944e-003 9.918e+007 1.414e+008 1.000e+001 6.930e-001 4.253e-003 
4.946e-003 9.918e+007 1.414e+008 1.000e+001 6.933e-001 4.256e-003 
4.949e-003 9.918e+007 1.414e+008 1.000e+001 6.933e-001 4.258e-003 
4.952e-003 9.918e+007 1.414e+008 1.000e+001 6.933e-001 4.261e-003 
4.954e-003 9.918e+007 1.414e+008 1.000e+001 6.933e-001 4.264e-003 
4.957e-003 9.919e+007 1.414e+008 1.000e+001 6.932e-001 4.266e-003 
4.960e-003 9.919e+007 1.414e+008 1.000e+001 6.927e-001 4.269e-003 
4.962e-003 9.919e+007 1.414e+008 1.000e+001 6.933e-001 4.271e-003 
4.965e-003 9.919e+007 1.414e+008 1.000e+001 6.933e-001 4.274e-003 
4.967e-003 9.919e+007 1.414e+008 1.000e+001 6.933e-001 4.277e-003 
4.970e-003 9.919e+007 1.414e+008 1.000e+001 6.933e-001 4.279e-003 
4.973e-003 9.919e+007 1.414e+008 1.000e+001 6.931e-001 4.282e-003 
4.975e-003 9.919e+007 1.414e+008 1.000e+001 6.933e-001 4.284e-003 
4.978e-003 9.920e+007 1.414e+008 1.000e+001 6.933e-001 4.287e-003 
4.980e-003 9.920e+007 1.414e+008 1.000e+001 6.930e-001 4.289e-003 
4.983e-003 9.920e+007 1.414e+008 1.000e+001 6.933e-001 4.292e-003 
4.985e-003 9.920e+007 1.414e+008 1.000e+001 6.932e-001 4.294e-003 
4.988e-003 9.920e+007 1.414e+008 1.000e+001 6.933e-001 4.297e-003 
4.991e-003 9.920e+007 1.414e+008 1.000e+001 6.933e-001 4.300e-003 
4.993e-003 9.920e+007 1.414e+008 1.000e+001 6.933e-001 4.302e-003 
4.996e-003 9.920e+007 1.414e+008 1.000e+001 6.933e-001 4.305e-003 
4.998e-003 9.920e+007 1.414e+008 1.000e+001 6.929e-001 4.307e-003 
5.001e-003 9.921e+007 1.414e+008 1.000e+001 6.933e-001 4.310e-003 
 
