# Supplementary material for: Strain rate dependency of dislocation plasticity
Source: Nat Commun. 2021 Mar 23;12:1845. doi: 10.1038/s41467-021-21939-1 (PMC7988163; doi:10.1038/s41467-021-21939-1)
Supplement: Supplementary file 3 — Supplementary Data 1 [file 41467_2021_21939_MOESM3_ESM.zip › Supplementary Data 1/DDDSimulationSet2/StrainRate=1e1s-1/InitialDislocationDensity=2.0e9m-2.dat]

#strain(1), stress(Pa), dislocation density(m-2), strain rate(s-1), mean dislocation velocity(km/s), plastic strain(1)
3.771e-006 5.244e+005 2.013e+009 1.000e+001 7.790e-003 1.395e-007 
6.595e-006 8.938e+005 2.014e+009 1.000e+001 7.790e-003 4.089e-007 
9.167e-006 1.214e+006 2.017e+009 1.000e+001 7.790e-003 7.651e-007 
1.167e-005 1.512e+006 2.024e+009 1.000e+001 8.049e-003 1.205e-006 
1.398e-005 1.781e+006 2.035e+009 1.000e+001 1.188e-002 1.666e-006 
1.625e-005 2.027e+006 2.018e+009 1.000e+001 1.744e-002 2.229e-006 
1.854e-005 2.267e+006 2.026e+009 1.000e+001 1.998e-002 2.853e-006 
2.038e-005 2.457e+006 2.044e+009 1.000e+001 1.865e-002 3.380e-006 
2.222e-005 2.647e+006 2.058e+009 1.000e+001 1.905e-002 3.910e-006 
2.406e-005 2.837e+006 2.049e+009 1.000e+001 1.965e-002 4.443e-006 
2.591e-005 3.024e+006 2.064e+009 1.000e+001 2.104e-002 4.991e-006 
2.775e-005 3.201e+006 2.050e+009 1.000e+001 2.235e-002 5.613e-006 
2.959e-005 3.365e+006 2.039e+009 1.000e+001 2.064e-002 6.316e-006 
3.144e-005 3.519e+006 2.039e+009 1.000e+001 2.277e-002 7.095e-006 
3.328e-005 3.665e+006 2.037e+009 1.000e+001 2.464e-002 7.928e-006 
3.512e-005 3.804e+006 2.024e+009 1.000e+001 2.588e-002 8.809e-006 
3.697e-005 3.940e+006 2.028e+009 1.000e+001 2.819e-002 9.716e-006 
3.881e-005 4.070e+006 2.024e+009 1.000e+001 2.933e-002 1.066e-005 
4.065e-005 4.202e+006 2.033e+009 1.000e+001 2.731e-002 1.159e-005 
4.250e-005 4.340e+006 2.036e+009 1.000e+001 2.834e-002 1.248e-005 
4.434e-005 4.463e+006 2.020e+009 1.000e+001 3.128e-002 1.347e-005 
4.618e-005 4.578e+006 2.019e+009 1.000e+001 3.163e-002 1.452e-005 
4.803e-005 4.686e+006 2.017e+009 1.000e+001 3.139e-002 1.561e-005 
4.987e-005 4.794e+006 2.025e+009 1.000e+001 3.136e-002 1.671e-005 
5.171e-005 4.894e+006 2.021e+009 1.000e+001 3.142e-002 1.786e-005 
5.355e-005 5.004e+006 2.029e+009 1.000e+001 3.008e-002 1.894e-005 
5.540e-005 5.108e+006 2.019e+009 1.000e+001 3.150e-002 2.006e-005 
5.724e-005 5.203e+006 2.022e+009 1.000e+001 3.182e-002 2.125e-005 
5.908e-005 5.293e+006 2.022e+009 1.000e+001 3.262e-002 2.247e-005 
6.093e-005 5.380e+006 2.026e+009 1.000e+001 3.178e-002 2.371e-005 
6.277e-005 5.462e+006 2.019e+009 1.000e+001 3.433e-002 2.499e-005 
6.461e-005 5.552e+006 2.030e+009 1.000e+001 3.275e-002 2.621e-005 
6.646e-005 5.635e+006 2.019e+009 1.000e+001 3.616e-002 2.748e-005 
6.830e-005 5.711e+006 2.023e+009 1.000e+001 4.247e-002 2.880e-005 
7.014e-005 5.784e+006 2.035e+009 1.000e+001 4.371e-002 3.013e-005 
7.199e-005 5.855e+006 2.028e+009 1.000e+001 4.492e-002 3.149e-005 
7.383e-005 5.928e+006 2.028e+009 1.000e+001 4.287e-002 3.283e-005 
7.567e-005 6.006e+006 2.051e+009 1.000e+001 4.541e-002 3.413e-005 
7.752e-005 6.073e+006 2.039e+009 1.000e+001 4.788e-002 3.551e-005 
7.936e-005 6.135e+006 2.041e+009 1.000e+001 4.937e-002 3.693e-005 
8.120e-005 6.194e+006 2.034e+009 1.000e+001 5.075e-002 3.836e-005 
8.304e-005 6.253e+006 2.039e+009 1.000e+001 4.962e-002 3.979e-005 
8.489e-005 6.315e+006 2.033e+009 1.000e+001 5.264e-002 4.121e-005 
8.673e-005 6.370e+006 2.032e+009 1.000e+001 5.215e-002 4.267e-005 
8.857e-005 6.422e+006 2.034e+009 1.000e+001 5.535e-002 4.416e-005 
9.042e-005 6.472e+006 2.039e+009 1.000e+001 5.374e-002 4.565e-005 
9.226e-005 6.523e+006 2.039e+009 1.000e+001 5.276e-002 4.714e-005 
9.410e-005 6.575e+006 2.037e+009 1.000e+001 5.576e-002 4.862e-005 
9.595e-005 6.621e+006 2.037e+009 1.000e+001 5.391e-002 5.015e-005 
9.779e-005 6.665e+006 2.040e+009 1.000e+001 5.234e-002 5.169e-005 
9.963e-005 6.707e+006 2.052e+009 1.000e+001 5.514e-002 5.324e-005 
1.015e-004 6.754e+006 2.042e+009 1.000e+001 5.719e-002 5.476e-005 
1.033e-004 6.798e+006 2.044e+009 1.000e+001 5.923e-002 5.630e-005 
1.052e-004 6.838e+006 2.046e+009 1.000e+001 6.117e-002 5.786e-005 
1.070e-004 6.877e+006 2.050e+009 1.000e+001 6.408e-002 5.944e-005 
1.088e-004 6.915e+006 2.052e+009 1.000e+001 6.352e-002 6.102e-005 
1.107e-004 6.956e+006 2.055e+009 1.000e+001 6.454e-002 6.258e-005 
1.125e-004 6.992e+006 2.058e+009 1.000e+001 6.656e-002 6.417e-005 
1.144e-004 7.028e+006 2.066e+009 1.000e+001 6.858e-002 6.577e-005 
1.162e-004 7.060e+006 2.058e+009 1.000e+001 6.751e-002 6.739e-005 
1.181e-004 7.096e+006 2.057e+009 1.000e+001 6.670e-002 6.898e-005 
1.199e-004 7.130e+006 2.061e+009 1.000e+001 6.915e-002 7.059e-005 
1.217e-004 7.162e+006 2.073e+009 1.000e+001 6.917e-002 7.221e-005 
1.236e-004 7.193e+006 2.068e+009 1.000e+001 7.198e-002 7.384e-005 
1.254e-004 7.225e+006 2.063e+009 1.000e+001 7.002e-002 7.546e-005 
1.273e-004 7.255e+006 2.064e+009 1.000e+001 7.010e-002 7.710e-005 
1.291e-004 7.283e+006 2.065e+009 1.000e+001 7.230e-002 7.875e-005 
1.310e-004 7.308e+006 2.064e+009 1.000e+001 7.314e-002 8.042e-005 
1.328e-004 7.333e+006 2.063e+009 1.000e+001 7.074e-002 8.209e-005 
1.347e-004 7.359e+006 2.061e+009 1.000e+001 7.017e-002 8.375e-005 
1.365e-004 7.385e+006 2.063e+009 1.000e+001 7.159e-002 8.541e-005 
1.383e-004 7.411e+006 2.077e+009 1.000e+001 7.367e-002 8.708e-005 
1.402e-004 7.434e+006 2.069e+009 1.000e+001 7.270e-002 8.876e-005 
1.420e-004 7.458e+006 2.064e+009 1.000e+001 7.402e-002 9.044e-005 
1.439e-004 7.480e+006 2.064e+009 1.000e+001 7.319e-002 9.213e-005 
1.457e-004 7.500e+006 2.065e+009 1.000e+001 7.653e-002 9.383e-005 
1.476e-004 7.519e+006 2.065e+009 1.000e+001 7.369e-002 9.554e-005 
1.494e-004 7.538e+006 2.061e+009 1.000e+001 7.457e-002 9.726e-005 
1.512e-004 7.557e+006 2.061e+009 1.000e+001 7.280e-002 9.897e-005 
1.531e-004 7.578e+006 2.069e+009 1.000e+001 7.435e-002 1.007e-004 
1.549e-004 7.596e+006 2.068e+009 1.000e+001 7.525e-002 1.024e-004 
1.568e-004 7.614e+006 2.071e+009 1.000e+001 7.909e-002 1.041e-004 
1.586e-004 7.630e+006 2.066e+009 1.000e+001 7.678e-002 1.058e-004 
1.605e-004 7.649e+006 2.068e+009 1.000e+001 7.678e-002 1.075e-004 
1.623e-004 7.666e+006 2.072e+009 1.000e+001 7.660e-002 1.093e-004 
1.641e-004 7.682e+006 2.071e+009 1.000e+001 7.716e-002 1.110e-004 
1.660e-004 7.696e+006 2.063e+009 1.000e+001 7.533e-002 1.128e-004 
1.678e-004 7.714e+006 2.073e+009 1.000e+001 7.480e-002 1.145e-004 
1.697e-004 7.729e+006 2.068e+009 1.000e+001 7.834e-002 1.162e-004 
1.715e-004 7.741e+006 2.066e+009 1.000e+001 7.982e-002 1.180e-004 
1.734e-004 7.751e+006 2.063e+009 1.000e+001 7.770e-002 1.197e-004 
1.752e-004 7.766e+006 2.073e+009 1.000e+001 7.618e-002 1.215e-004 
1.770e-004 7.779e+006 2.063e+009 1.000e+001 7.780e-002 1.232e-004 
1.789e-004 7.788e+006 2.062e+009 1.000e+001 7.850e-002 1.250e-004 
1.807e-004 7.797e+006 2.059e+009 1.000e+001 7.636e-002 1.268e-004 
1.826e-004 7.810e+006 2.060e+009 1.000e+001 7.543e-002 1.286e-004 
1.844e-004 7.822e+006 2.062e+009 1.000e+001 7.831e-002 1.303e-004 
1.863e-004 7.830e+006 2.064e+009 1.000e+001 8.032e-002 1.321e-004 
1.881e-004 7.837e+006 2.062e+009 1.000e+001 8.064e-002 1.339e-004 
1.899e-004 7.846e+006 2.062e+009 1.000e+001 7.591e-002 1.357e-004 
1.918e-004 7.856e+006 2.043e+009 1.000e+001 7.572e-002 1.374e-004 
1.936e-004 7.863e+006 2.010e+009 1.000e+001 6.577e-002 1.392e-004 
1.955e-004 7.870e+006 2.008e+009 1.000e+001 6.361e-002 1.410e-004 
1.973e-004 7.882e+006 2.008e+009 1.000e+001 6.455e-002 1.428e-004 
1.992e-004 7.896e+006 2.009e+009 1.000e+001 6.342e-002 1.445e-004 
2.010e-004 7.904e+006 2.007e+009 1.000e+001 6.562e-002 1.463e-004 
2.028e-004 7.912e+006 2.010e+009 1.000e+001 6.529e-002 1.481e-004 
2.047e-004 7.923e+006 2.004e+009 1.000e+001 6.634e-002 1.499e-004 
2.065e-004 7.934e+006 2.004e+009 1.000e+001 6.578e-002 1.517e-004 
2.084e-004 7.941e+006 2.004e+009 1.000e+001 6.401e-002 1.535e-004 
2.102e-004 7.949e+006 2.000e+009 1.000e+001 6.299e-002 1.552e-004 
2.121e-004 7.958e+006 1.998e+009 1.000e+001 6.285e-002 1.570e-004 
2.139e-004 7.967e+006 2.001e+009 1.000e+001 6.494e-002 1.588e-004 
2.157e-004 7.972e+006 2.002e+009 1.000e+001 6.480e-002 1.606e-004 
2.176e-004 7.977e+006 2.004e+009 1.000e+001 6.492e-002 1.624e-004 
2.194e-004 7.986e+006 2.008e+009 1.000e+001 6.370e-002 1.642e-004 
2.213e-004 7.993e+006 2.004e+009 1.000e+001 6.411e-002 1.660e-004 
2.231e-004 7.998e+006 2.003e+009 1.000e+001 6.403e-002 1.678e-004 
2.250e-004 8.004e+006 2.000e+009 1.000e+001 6.478e-002 1.696e-004 
2.268e-004 8.013e+006 2.004e+009 1.000e+001 6.244e-002 1.714e-004 
2.287e-004 8.018e+006 2.003e+009 1.000e+001 6.387e-002 1.732e-004 
2.305e-004 8.023e+006 2.004e+009 1.000e+001 6.440e-002 1.750e-004 
2.323e-004 8.026e+006 2.003e+009 1.000e+001 6.547e-002 1.768e-004 
2.342e-004 8.035e+006 2.009e+009 1.000e+001 6.444e-002 1.786e-004 
2.360e-004 8.039e+006 2.003e+009 1.000e+001 6.428e-002 1.804e-004 
2.379e-004 8.044e+006 2.003e+009 1.000e+001 6.399e-002 1.822e-004 
2.397e-004 8.048e+006 2.000e+009 1.000e+001 6.258e-002 1.840e-004 
2.416e-004 8.054e+006 2.000e+009 1.000e+001 6.241e-002 1.858e-004 
2.434e-004 8.056e+006 2.001e+009 1.000e+001 6.411e-002 1.877e-004 
2.452e-004 8.060e+006 2.003e+009 1.000e+001 6.450e-002 1.895e-004 
2.471e-004 8.063e+006 2.001e+009 1.000e+001 6.410e-002 1.913e-004 
2.489e-004 8.070e+006 2.008e+009 1.000e+001 6.507e-002 1.931e-004 
2.508e-004 8.072e+006 2.003e+009 1.000e+001 6.488e-002 1.949e-004 
2.526e-004 8.077e+006 2.013e+009 1.000e+001 6.391e-002 1.967e-004 
2.545e-004 8.083e+006 2.003e+009 1.000e+001 6.115e-002 1.985e-004 
2.563e-004 8.089e+006 2.004e+009 1.000e+001 6.444e-002 2.003e-004 
2.581e-004 8.091e+006 2.005e+009 1.000e+001 6.570e-002 2.022e-004 
2.600e-004 8.096e+006 2.008e+009 1.000e+001 6.641e-002 2.040e-004 
2.618e-004 8.102e+006 2.006e+009 1.000e+001 6.516e-002 2.058e-004 
2.637e-004 8.107e+006 2.011e+009 1.000e+001 6.674e-002 2.076e-004 
2.655e-004 8.111e+006 2.010e+009 1.000e+001 6.566e-002 2.094e-004 
2.674e-004 8.116e+006 2.009e+009 1.000e+001 6.500e-002 2.112e-004 
2.692e-004 8.123e+006 2.009e+009 1.000e+001 6.437e-002 2.130e-004 
2.710e-004 8.126e+006 2.011e+009 1.000e+001 6.581e-002 2.148e-004 
2.729e-004 8.130e+006 2.008e+009 1.000e+001 6.657e-002 2.167e-004 
2.747e-004 8.132e+006 2.007e+009 1.000e+001 6.653e-002 2.185e-004 
2.766e-004 8.136e+006 2.008e+009 1.000e+001 6.759e-002 2.203e-004 
2.784e-004 8.136e+006 2.011e+009 1.000e+001 6.982e-002 2.221e-004 
2.803e-004 8.138e+006 2.011e+009 1.000e+001 6.750e-002 2.240e-004 
2.821e-004 8.142e+006 2.009e+009 1.000e+001 6.689e-002 2.258e-004 
2.839e-004 8.146e+006 2.010e+009 1.000e+001 6.811e-002 2.276e-004 
2.858e-004 8.146e+006 2.015e+009 1.000e+001 7.013e-002 2.294e-004 
2.876e-004 8.149e+006 2.016e+009 1.000e+001 7.058e-002 2.313e-004 
2.895e-004 8.151e+006 2.016e+009 1.000e+001 7.137e-002 2.331e-004 
2.913e-004 8.153e+006 2.017e+009 1.000e+001 7.130e-002 2.349e-004 
2.932e-004 8.154e+006 2.022e+009 1.000e+001 7.327e-002 2.368e-004 
2.950e-004 8.157e+006 2.021e+009 1.000e+001 7.199e-002 2.386e-004 
2.968e-004 8.161e+006 2.018e+009 1.000e+001 7.033e-002 2.404e-004 
2.987e-004 8.164e+006 2.018e+009 1.000e+001 6.986e-002 2.422e-004 
3.005e-004 8.169e+006 2.034e+009 1.000e+001 6.766e-002 2.440e-004 
3.024e-004 8.172e+006 1.964e+009 1.000e+001 5.560e-002 2.458e-004 
3.042e-004 8.177e+006 1.954e+009 1.000e+001 5.376e-002 2.477e-004 
3.061e-004 8.180e+006 1.953e+009 1.000e+001 5.364e-002 2.495e-004 
3.079e-004 8.184e+006 1.952e+009 1.000e+001 5.286e-002 2.513e-004 
3.097e-004 8.189e+006 1.954e+009 1.000e+001 5.261e-002 2.531e-004 
3.116e-004 8.195e+006 1.956e+009 1.000e+001 5.319e-002 2.549e-004 
3.134e-004 8.199e+006 1.953e+009 1.000e+001 5.296e-002 2.567e-004 
3.153e-004 8.203e+006 1.952e+009 1.000e+001 5.319e-002 2.585e-004 
3.171e-004 8.207e+006 1.953e+009 1.000e+001 5.329e-002 2.604e-004 
3.190e-004 8.210e+006 1.953e+009 1.000e+001 5.333e-002 2.622e-004 
3.208e-004 8.212e+006 1.952e+009 1.000e+001 5.413e-002 2.640e-004 
3.226e-004 8.215e+006 1.952e+009 1.000e+001 5.371e-002 2.658e-004 
3.245e-004 8.219e+006 1.952e+009 1.000e+001 5.414e-002 2.676e-004 
3.263e-004 8.220e+006 1.953e+009 1.000e+001 5.406e-002 2.695e-004 
3.282e-004 8.223e+006 1.952e+009 1.000e+001 5.393e-002 2.713e-004 
3.300e-004 8.225e+006 1.952e+009 1.000e+001 5.435e-002 2.731e-004 
3.319e-004 8.226e+006 1.952e+009 1.000e+001 5.438e-002 2.750e-004 
3.337e-004 8.228e+006 1.954e+009 1.000e+001 5.374e-002 2.768e-004 
3.356e-004 8.232e+006 1.956e+009 1.000e+001 5.389e-002 2.786e-004 
3.374e-004 8.236e+006 1.956e+009 1.000e+001 5.447e-002 2.804e-004 
3.392e-004 8.238e+006 1.961e+009 1.000e+001 5.409e-002 2.823e-004 
3.411e-004 8.238e+006 1.953e+009 1.000e+001 5.365e-002 2.841e-004 
3.429e-004 8.241e+006 1.952e+009 1.000e+001 5.397e-002 2.859e-004 
3.448e-004 8.244e+006 1.952e+009 1.000e+001 5.436e-002 2.877e-004 
3.466e-004 8.243e+006 1.951e+009 1.000e+001 5.410e-002 2.896e-004 
3.485e-004 8.243e+006 1.952e+009 1.000e+001 5.375e-002 2.914e-004 
3.503e-004 8.246e+006 1.951e+009 1.000e+001 5.396e-002 2.933e-004 
3.521e-004 8.247e+006 1.955e+009 1.000e+001 5.378e-002 2.951e-004 
3.540e-004 8.247e+006 1.953e+009 1.000e+001 5.407e-002 2.969e-004 
3.558e-004 8.249e+006 1.954e+009 1.000e+001 5.372e-002 2.988e-004 
3.577e-004 8.253e+006 1.952e+009 1.000e+001 5.380e-002 3.006e-004 
3.595e-004 8.254e+006 1.954e+009 1.000e+001 5.397e-002 3.024e-004 
3.614e-004 8.257e+006 1.959e+009 1.000e+001 5.295e-002 3.042e-004 
3.632e-004 8.259e+006 1.952e+009 1.000e+001 5.353e-002 3.061e-004 
3.650e-004 8.262e+006 1.953e+009 1.000e+001 5.384e-002 3.079e-004 
3.669e-004 8.262e+006 1.953e+009 1.000e+001 5.406e-002 3.097e-004 
3.687e-004 8.262e+006 1.956e+009 1.000e+001 5.430e-002 3.116e-004 
3.706e-004 8.263e+006 1.953e+009 1.000e+001 5.382e-002 3.134e-004 
3.724e-004 8.264e+006 1.953e+009 1.000e+001 5.382e-002 3.153e-004 
3.743e-004 8.264e+006 1.954e+009 1.000e+001 5.405e-002 3.171e-004 
3.761e-004 8.264e+006 1.954e+009 1.000e+001 5.348e-002 3.189e-004 
3.779e-004 8.267e+006 1.956e+009 1.000e+001 5.360e-002 3.208e-004 
3.798e-004 8.268e+006 1.957e+009 1.000e+001 5.348e-002 3.226e-004 
3.816e-004 8.270e+006 1.957e+009 1.000e+001 5.413e-002 3.244e-004 
3.835e-004 8.269e+006 1.953e+009 1.000e+001 5.365e-002 3.263e-004 
3.853e-004 8.271e+006 1.953e+009 1.000e+001 5.401e-002 3.281e-004 
3.872e-004 8.272e+006 1.956e+009 1.000e+001 5.314e-002 3.299e-004 
3.890e-004 8.273e+006 1.955e+009 1.000e+001 5.398e-002 3.318e-004 
3.908e-004 8.274e+006 1.955e+009 1.000e+001 5.296e-002 3.336e-004 
3.927e-004 8.275e+006 1.953e+009 1.000e+001 5.365e-002 3.354e-004 
3.945e-004 8.276e+006 1.954e+009 1.000e+001 5.334e-002 3.373e-004 
3.964e-004 8.276e+006 1.956e+009 1.000e+001 5.387e-002 3.391e-004 
3.982e-004 8.276e+006 1.954e+009 1.000e+001 5.362e-002 3.410e-004 
4.001e-004 8.276e+006 1.954e+009 1.000e+001 5.407e-002 3.428e-004 
4.019e-004 8.277e+006 1.955e+009 1.000e+001 5.415e-002 3.447e-004 
4.040e-004 8.276e+006 1.955e+009 1.000e+001 5.386e-002 3.468e-004 
4.064e-004 8.277e+006 1.955e+009 1.000e+001 5.416e-002 3.492e-004 
4.088e-004 8.275e+006 1.957e+009 1.000e+001 5.393e-002 3.515e-004 
4.112e-004 8.275e+006 1.956e+009 1.000e+001 5.398e-002 3.539e-004 
4.135e-004 8.274e+006 1.957e+009 1.000e+001 5.457e-002 3.563e-004 
4.159e-004 8.273e+006 1.957e+009 1.000e+001 5.442e-002 3.587e-004 
4.183e-004 8.275e+006 1.956e+009 1.000e+001 5.457e-002 3.611e-004 
4.207e-004 8.274e+006 1.955e+009 1.000e+001 5.437e-002 3.634e-004 
4.230e-004 8.272e+006 1.956e+009 1.000e+001 5.463e-002 3.658e-004 
4.254e-004 8.272e+006 1.955e+009 1.000e+001 5.422e-002 3.682e-004 
4.278e-004 8.270e+006 1.956e+009 1.000e+001 5.434e-002 3.706e-004 
4.302e-004 8.269e+006 1.957e+009 1.000e+001 5.401e-002 3.730e-004 
4.326e-004 8.271e+006 1.957e+009 1.000e+001 5.436e-002 3.753e-004 
4.349e-004 8.269e+006 1.956e+009 1.000e+001 5.386e-002 3.777e-004 
4.374e-004 8.268e+006 1.955e+009 1.000e+001 5.408e-002 3.802e-004 
4.398e-004 8.268e+006 1.956e+009 1.000e+001 5.452e-002 3.827e-004 
4.423e-004 8.265e+006 1.955e+009 1.000e+001 5.424e-002 3.851e-004 
4.448e-004 8.267e+006 1.956e+009 1.000e+001 5.381e-002 3.876e-004 
4.472e-004 8.267e+006 1.955e+009 1.000e+001 5.431e-002 3.901e-004 
4.497e-004 8.266e+006 1.955e+009 1.000e+001 5.438e-002 3.925e-004 
4.522e-004 8.269e+006 1.955e+009 1.000e+001 5.391e-002 3.950e-004 
4.546e-004 8.268e+006 1.955e+009 1.000e+001 5.434e-002 3.974e-004 
4.571e-004 8.267e+006 1.954e+009 1.000e+001 5.371e-002 3.999e-004 
4.596e-004 8.270e+006 1.954e+009 1.000e+001 5.408e-002 4.024e-004 
4.620e-004 8.268e+006 1.956e+009 1.000e+001 5.415e-002 4.048e-004 
4.645e-004 8.267e+006 1.957e+009 1.000e+001 5.375e-002 4.073e-004 
4.670e-004 8.269e+006 1.955e+009 1.000e+001 5.400e-002 4.098e-004 
4.694e-004 8.268e+006 1.954e+009 1.000e+001 5.429e-002 4.122e-004 
4.719e-004 8.267e+006 1.954e+009 1.000e+001 5.409e-002 4.147e-004 
4.744e-004 8.269e+006 1.956e+009 1.000e+001 5.381e-002 4.172e-004 
4.768e-004 8.269e+006 1.958e+009 1.000e+001 5.393e-002 4.196e-004 
4.793e-004 8.269e+006 1.955e+009 1.000e+001 5.392e-002 4.221e-004 
4.816e-004 8.271e+006 1.955e+009 1.000e+001 5.373e-002 4.244e-004 
4.839e-004 8.271e+006 1.955e+009 1.000e+001 5.448e-002 4.267e-004 
4.862e-004 8.271e+006 1.955e+009 1.000e+001 5.390e-002 4.290e-004 
4.885e-004 8.272e+006 1.956e+009 1.000e+001 5.356e-002 4.313e-004 
4.908e-004 8.272e+006 1.956e+009 1.000e+001 5.472e-002 4.336e-004 
4.931e-004 8.271e+006 1.956e+009 1.000e+001 5.410e-002 4.358e-004 
4.953e-004 8.272e+006 1.955e+009 1.000e+001 5.323e-002 4.381e-004 
4.976e-004 8.274e+006 1.959e+009 1.000e+001 5.433e-002 4.404e-004 
4.999e-004 8.276e+006 1.956e+009 1.000e+001 5.441e-002 4.427e-004 
5.022e-004 8.276e+006 1.955e+009 1.000e+001 5.396e-002 4.450e-004 
5.045e-004 8.276e+006 1.957e+009 1.000e+001 5.392e-002 4.473e-004 
5.068e-004 8.277e+006 1.955e+009 1.000e+001 5.421e-002 4.495e-004 
5.091e-004 8.276e+006 1.957e+009 1.000e+001 5.413e-002 4.518e-004 
5.114e-004 8.277e+006 1.956e+009 1.000e+001 5.442e-002 4.541e-004 
5.137e-004 8.278e+006 1.955e+009 1.000e+001 5.383e-002 4.564e-004 
5.159e-004 8.276e+006 1.954e+009 1.000e+001 5.421e-002 4.587e-004 
5.182e-004 8.275e+006 1.954e+009 1.000e+001 5.434e-002 4.610e-004 
5.205e-004 8.275e+006 1.957e+009 1.000e+001 5.422e-002 4.633e-004 
5.228e-004 8.274e+006 1.957e+009 1.000e+001 5.428e-002 4.656e-004 
5.251e-004 8.273e+006 1.956e+009 1.000e+001 5.440e-002 4.679e-004 
5.274e-004 8.273e+006 1.957e+009 1.000e+001 5.415e-002 4.702e-004 
5.297e-004 8.272e+006 1.956e+009 1.000e+001 5.413e-002 4.725e-004 
5.320e-004 8.271e+006 1.957e+009 1.000e+001 5.414e-002 4.748e-004 
5.343e-004 8.271e+006 1.957e+009 1.000e+001 5.395e-002 4.771e-004 
5.366e-004 8.270e+006 1.958e+009 1.000e+001 5.420e-002 4.794e-004 
5.388e-004 8.269e+006 1.958e+009 1.000e+001 5.358e-002 4.816e-004 
5.411e-004 8.271e+006 1.959e+009 1.000e+001 5.460e-002 4.839e-004 
5.434e-004 8.269e+006 1.956e+009 1.000e+001 5.395e-002 4.862e-004 
5.458e-004 8.268e+006 1.957e+009 1.000e+001 5.387e-002 4.886e-004 
5.483e-004 8.268e+006 1.957e+009 1.000e+001 5.474e-002 4.911e-004 
5.507e-004 8.266e+006 1.957e+009 1.000e+001 5.420e-002 4.935e-004 
5.532e-004 8.267e+006 1.956e+009 1.000e+001 5.340e-002 4.960e-004 
5.556e-004 8.266e+006 1.958e+009 1.000e+001 5.423e-002 4.985e-004 
5.581e-004 8.265e+006 1.956e+009 1.000e+001 5.445e-002 5.009e-004 
5.606e-004 8.267e+006 1.956e+009 1.000e+001 5.395e-002 5.034e-004 
5.630e-004 8.266e+006 1.957e+009 1.000e+001 5.446e-002 5.059e-004 
5.655e-004 8.264e+006 1.956e+009 1.000e+001 5.465e-002 5.083e-004 
5.680e-004 8.267e+006 1.957e+009 1.000e+001 5.419e-002 5.108e-004 
5.704e-004 8.267e+006 1.957e+009 1.000e+001 5.428e-002 5.132e-004 
5.729e-004 8.266e+006 1.956e+009 1.000e+001 5.393e-002 5.157e-004 
5.753e-004 8.268e+006 1.954e+009 1.000e+001 5.445e-002 5.181e-004 
5.778e-004 8.268e+006 1.966e+009 1.000e+001 5.355e-002 5.206e-004 
5.803e-004 8.268e+006 1.954e+009 1.000e+001 5.377e-002 5.231e-004 
5.827e-004 8.270e+006 1.955e+009 1.000e+001 5.364e-002 5.255e-004 
5.852e-004 8.271e+006 1.957e+009 1.000e+001 5.451e-002 5.280e-004 
5.876e-004 8.271e+006 1.956e+009 1.000e+001 5.421e-002 5.304e-004 
5.901e-004 8.273e+006 1.954e+009 1.000e+001 5.373e-002 5.329e-004 
5.926e-004 8.273e+006 1.957e+009 1.000e+001 5.485e-002 5.353e-004 
5.950e-004 8.277e+006 1.975e+009 1.000e+001 5.839e-002 5.378e-004 
5.975e-004 8.281e+006 1.958e+009 1.000e+001 5.393e-002 5.402e-004 
5.999e-004 8.280e+006 1.957e+009 1.000e+001 5.453e-002 5.427e-004 
6.024e-004 8.280e+006 1.953e+009 1.000e+001 5.452e-002 5.451e-004 
6.049e-004 8.282e+006 1.953e+009 1.000e+001 5.386e-002 5.476e-004 
6.073e-004 8.281e+006 1.955e+009 1.000e+001 5.368e-002 5.500e-004 
6.098e-004 8.280e+006 1.954e+009 1.000e+001 5.432e-002 5.525e-004 
6.122e-004 8.280e+006 1.955e+009 1.000e+001 5.392e-002 5.550e-004 
6.147e-004 8.280e+006 1.957e+009 1.000e+001 5.378e-002 5.574e-004 
6.172e-004 8.278e+006 1.957e+009 1.000e+001 5.370e-002 5.599e-004 
6.196e-004 8.278e+006 1.957e+009 1.000e+001 5.440e-002 5.624e-004 
6.221e-004 8.277e+006 1.958e+009 1.000e+001 5.378e-002 5.648e-004 
6.246e-004 8.276e+006 1.958e+009 1.000e+001 5.402e-002 5.673e-004 
6.270e-004 8.274e+006 1.960e+009 1.000e+001 5.453e-002 5.698e-004 
6.295e-004 8.273e+006 1.959e+009 1.000e+001 5.392e-002 5.722e-004 
6.319e-004 8.273e+006 1.958e+009 1.000e+001 5.430e-002 5.747e-004 
6.344e-004 8.272e+006 1.960e+009 1.000e+001 5.378e-002 5.772e-004 
6.369e-004 8.270e+006 1.959e+009 1.000e+001 5.372e-002 5.796e-004 
6.393e-004 8.271e+006 1.959e+009 1.000e+001 5.435e-002 5.821e-004 
6.418e-004 8.271e+006 1.957e+009 1.000e+001 5.383e-002 5.846e-004 
6.442e-004 8.268e+006 1.959e+009 1.000e+001 5.336e-002 5.870e-004 
6.467e-004 8.269e+006 1.958e+009 1.000e+001 5.433e-002 5.895e-004 
6.492e-004 8.270e+006 1.959e+009 1.000e+001 5.427e-002 5.920e-004 
6.516e-004 8.268e+006 1.959e+009 1.000e+001 5.385e-002 5.944e-004 
6.541e-004 8.269e+006 1.958e+009 1.000e+001 5.423e-002 5.969e-004 
6.565e-004 8.269e+006 1.957e+009 1.000e+001 5.466e-002 5.994e-004 
6.590e-004 8.265e+006 1.958e+009 1.000e+001 5.412e-002 6.018e-004 
6.615e-004 8.265e+006 1.959e+009 1.000e+001 5.361e-002 6.043e-004 
6.639e-004 8.266e+006 1.958e+009 1.000e+001 5.446e-002 6.068e-004 
6.664e-004 8.264e+006 1.956e+009 1.000e+001 5.443e-002 6.092e-004 
6.689e-004 8.264e+006 1.958e+009 1.000e+001 5.359e-002 6.117e-004 
6.713e-004 8.263e+006 1.957e+009 1.000e+001 5.427e-002 6.142e-004 
6.738e-004 8.262e+006 1.955e+009 1.000e+001 5.437e-002 6.166e-004 
6.762e-004 8.264e+006 1.957e+009 1.000e+001 5.416e-002 6.191e-004 
6.787e-004 8.264e+006 1.957e+009 1.000e+001 5.459e-002 6.215e-004 
6.812e-004 8.261e+006 1.956e+009 1.000e+001 5.434e-002 6.240e-004 
6.836e-004 8.263e+006 1.957e+009 1.000e+001 5.430e-002 6.265e-004 
6.861e-004 8.265e+006 1.958e+009 1.000e+001 5.441e-002 6.289e-004 
6.885e-004 8.264e+006 1.959e+009 1.000e+001 5.352e-002 6.314e-004 
6.910e-004 8.267e+006 1.957e+009 1.000e+001 5.368e-002 6.338e-004 
6.935e-004 8.268e+006 1.957e+009 1.000e+001 5.428e-002 6.363e-004 
6.959e-004 8.270e+006 1.956e+009 1.000e+001 5.377e-002 6.387e-004 
6.984e-004 8.272e+006 1.960e+009 1.000e+001 5.281e-002 6.412e-004 
7.008e-004 8.276e+006 1.957e+009 1.000e+001 5.435e-002 6.436e-004 
7.033e-004 8.278e+006 1.954e+009 1.000e+001 5.381e-002 6.460e-004 
7.058e-004 8.281e+006 1.957e+009 1.000e+001 5.326e-002 6.485e-004 
7.082e-004 8.281e+006 1.961e+009 1.000e+001 5.434e-002 6.509e-004 
7.107e-004 8.282e+006 1.955e+009 1.000e+001 5.472e-002 6.534e-004 
7.132e-004 8.284e+006 1.955e+009 1.000e+001 5.383e-002 6.558e-004 
7.156e-004 8.283e+006 1.955e+009 1.000e+001 5.455e-002 6.583e-004 
7.181e-004 8.283e+006 1.955e+009 1.000e+001 5.417e-002 6.608e-004 
7.205e-004 8.284e+006 1.954e+009 1.000e+001 5.416e-002 6.632e-004 
7.230e-004 8.282e+006 1.958e+009 1.000e+001 5.372e-002 6.657e-004 
7.255e-004 8.280e+006 1.956e+009 1.000e+001 5.466e-002 6.682e-004 
7.279e-004 8.281e+006 1.957e+009 1.000e+001 5.448e-002 6.706e-004 
7.304e-004 8.280e+006 1.958e+009 1.000e+001 5.424e-002 6.731e-004 
7.328e-004 8.278e+006 1.958e+009 1.000e+001 5.410e-002 6.756e-004 
7.353e-004 8.278e+006 1.958e+009 1.000e+001 5.450e-002 6.780e-004 
7.378e-004 8.276e+006 1.958e+009 1.000e+001 5.416e-002 6.805e-004 
7.402e-004 8.275e+006 1.957e+009 1.000e+001 5.390e-002 6.830e-004 
7.427e-004 8.275e+006 1.955e+009 1.000e+001 5.419e-002 6.854e-004 
7.451e-004 8.272e+006 1.957e+009 1.000e+001 5.376e-002 6.879e-004 
7.476e-004 8.271e+006 1.957e+009 1.000e+001 5.428e-002 6.904e-004 
7.501e-004 8.271e+006 1.958e+009 1.000e+001 5.379e-002 6.929e-004 
7.525e-004 8.268e+006 1.957e+009 1.000e+001 5.374e-002 6.953e-004 
7.550e-004 8.269e+006 1.959e+009 1.000e+001 5.445e-002 6.978e-004 
7.574e-004 8.270e+006 1.957e+009 1.000e+001 5.399e-002 7.002e-004 
7.599e-004 8.268e+006 1.959e+009 1.000e+001 5.370e-002 7.027e-004 
7.622e-004 8.268e+006 1.955e+009 1.000e+001 5.432e-002 7.050e-004 
7.647e-004 8.269e+006 1.956e+009 1.000e+001 5.404e-002 7.075e-004 
7.671e-004 8.266e+006 1.955e+009 1.000e+001 5.423e-002 7.099e-004 
7.695e-004 8.267e+006 1.955e+009 1.000e+001 5.422e-002 7.123e-004 
7.720e-004 8.268e+006 1.957e+009 1.000e+001 5.411e-002 7.148e-004 
7.744e-004 8.266e+006 1.956e+009 1.000e+001 5.426e-002 7.172e-004 
7.768e-004 8.266e+006 1.956e+009 1.000e+001 5.419e-002 7.197e-004 
7.793e-004 8.266e+006 1.954e+009 1.000e+001 5.431e-002 7.221e-004 
7.817e-004 8.264e+006 1.954e+009 1.000e+001 5.450e-002 7.245e-004 
7.841e-004 8.265e+006 1.955e+009 1.000e+001 5.354e-002 7.270e-004 
7.866e-004 8.266e+006 1.958e+009 1.000e+001 5.366e-002 7.294e-004 
7.890e-004 8.265e+006 1.955e+009 1.000e+001 5.439e-002 7.318e-004 
7.914e-004 8.265e+006 1.954e+009 1.000e+001 5.395e-002 7.342e-004 
7.939e-004 8.267e+006 1.954e+009 1.000e+001 5.419e-002 7.367e-004 
7.963e-004 8.265e+006 1.953e+009 1.000e+001 5.444e-002 7.391e-004 
7.987e-004 8.266e+006 1.956e+009 1.000e+001 5.430e-002 7.415e-004 
8.012e-004 8.269e+006 1.958e+009 1.000e+001 5.429e-002 7.440e-004 
8.035e-004 8.267e+006 1.955e+009 1.000e+001 5.473e-002 7.463e-004 
8.060e-004 8.268e+006 1.954e+009 1.000e+001 5.386e-002 7.488e-004 
8.085e-004 8.270e+006 1.954e+009 1.000e+001 5.418e-002 7.513e-004 
8.110e-004 8.270e+006 1.955e+009 1.000e+001 5.420e-002 7.537e-004 
8.135e-004 8.273e+006 1.957e+009 1.000e+001 5.330e-002 7.562e-004 
8.160e-004 8.277e+006 1.955e+009 1.000e+001 5.467e-002 7.587e-004 
8.185e-004 8.279e+006 1.958e+009 1.000e+001 5.409e-002 7.612e-004 
8.210e-004 8.283e+006 1.954e+009 1.000e+001 5.410e-002 7.637e-004 
8.234e-004 8.285e+006 1.954e+009 1.000e+001 5.436e-002 7.661e-004 
8.259e-004 8.286e+006 1.956e+009 1.000e+001 5.429e-002 7.686e-004 
8.284e-004 8.287e+006 1.955e+009 1.000e+001 5.387e-002 7.711e-004 
8.309e-004 8.289e+006 1.958e+009 1.000e+001 5.405e-002 7.736e-004 
8.334e-004 8.290e+006 1.957e+009 1.000e+001 5.477e-002 7.761e-004 
8.359e-004 8.292e+006 1.957e+009 1.000e+001 5.429e-002 7.786e-004 
8.384e-004 8.294e+006 1.959e+009 1.000e+001 5.453e-002 7.811e-004 
8.409e-004 8.294e+006 1.958e+009 1.000e+001 5.453e-002 7.836e-004 
8.434e-004 8.294e+006 1.957e+009 1.000e+001 5.397e-002 7.861e-004 
8.459e-004 8.294e+006 1.958e+009 1.000e+001 5.388e-002 7.886e-004 
8.484e-004 8.294e+006 1.958e+009 1.000e+001 5.420e-002 7.911e-004 
8.509e-004 8.294e+006 1.958e+009 1.000e+001 5.442e-002 7.936e-004 
8.534e-004 8.291e+006 1.958e+009 1.000e+001 5.415e-002 7.961e-004 
8.559e-004 8.292e+006 1.958e+009 1.000e+001 5.424e-002 7.986e-004 
8.584e-004 8.292e+006 1.959e+009 1.000e+001 5.398e-002 8.011e-004 
8.609e-004 8.291e+006 1.958e+009 1.000e+001 5.434e-002 8.036e-004 
8.634e-004 8.290e+006 1.956e+009 1.000e+001 5.440e-002 8.061e-004 
8.659e-004 8.290e+006 1.958e+009 1.000e+001 5.438e-002 8.086e-004 
8.684e-004 8.287e+006 1.958e+009 1.000e+001 5.366e-002 8.111e-004 
8.709e-004 8.287e+006 1.958e+009 1.000e+001 5.438e-002 8.136e-004 
8.734e-004 8.286e+006 1.958e+009 1.000e+001 5.379e-002 8.161e-004 
8.759e-004 8.283e+006 1.958e+009 1.000e+001 5.387e-002 8.186e-004 
8.784e-004 8.282e+006 1.959e+009 1.000e+001 5.391e-002 8.211e-004 
8.809e-004 8.281e+006 1.960e+009 1.000e+001 5.436e-002 8.236e-004 
8.834e-004 8.279e+006 1.957e+009 1.000e+001 5.439e-002 8.261e-004 
8.859e-004 8.279e+006 1.959e+009 1.000e+001 5.448e-002 8.286e-004 
8.884e-004 8.279e+006 1.959e+009 1.000e+001 5.442e-002 8.311e-004 
8.909e-004 8.277e+006 1.957e+009 1.000e+001 5.411e-002 8.336e-004 
8.934e-004 8.279e+006 1.958e+009 1.000e+001 5.396e-002 8.361e-004 
8.959e-004 8.281e+006 1.957e+009 1.000e+001 5.469e-002 8.386e-004 
8.984e-004 8.279e+006 1.957e+009 1.000e+001 5.437e-002 8.411e-004 
9.009e-004 8.280e+006 1.958e+009 1.000e+001 5.383e-002 8.436e-004 
9.034e-004 8.279e+006 1.955e+009 1.000e+001 5.408e-002 8.461e-004 
9.059e-004 8.278e+006 1.955e+009 1.000e+001 5.424e-002 8.486e-004 
9.084e-004 8.280e+006 1.956e+009 1.000e+001 5.439e-002 8.511e-004 
9.109e-004 8.279e+006 1.954e+009 1.000e+001 5.434e-002 8.536e-004 
9.134e-004 8.279e+006 1.955e+009 1.000e+001 5.401e-002 8.561e-004 
9.159e-004 8.283e+006 1.957e+009 1.000e+001 5.352e-002 8.586e-004 
9.184e-004 8.286e+006 1.959e+009 1.000e+001 5.379e-002 8.611e-004 
9.209e-004 8.287e+006 1.954e+009 1.000e+001 5.313e-002 8.635e-004 
9.234e-004 8.290e+006 1.955e+009 1.000e+001 5.367e-002 8.660e-004 
9.259e-004 8.290e+006 1.956e+009 1.000e+001 5.439e-002 8.685e-004 
9.284e-004 8.291e+006 1.956e+009 1.000e+001 5.415e-002 8.710e-004 
9.309e-004 8.294e+006 1.959e+009 1.000e+001 5.326e-002 8.735e-004 
9.334e-004 8.295e+006 1.961e+009 1.000e+001 5.409e-002 8.760e-004 
9.359e-004 8.296e+006 1.956e+009 1.000e+001 5.433e-002 8.785e-004 
9.384e-004 8.295e+006 1.957e+009 1.000e+001 5.421e-002 8.810e-004 
9.409e-004 8.293e+006 1.961e+009 1.000e+001 5.317e-002 8.835e-004 
9.434e-004 8.292e+006 1.958e+009 1.000e+001 5.422e-002 8.860e-004 
9.459e-004 8.291e+006 1.958e+009 1.000e+001 5.427e-002 8.885e-004 
9.484e-004 8.288e+006 1.962e+009 1.000e+001 5.425e-002 8.910e-004 
9.509e-004 8.286e+006 1.958e+009 1.000e+001 5.434e-002 8.935e-004 
9.534e-004 8.284e+006 1.959e+009 1.000e+001 5.435e-002 8.960e-004 
9.559e-004 8.282e+006 1.961e+009 1.000e+001 5.440e-002 8.986e-004 
9.584e-004 8.281e+006 1.961e+009 1.000e+001 5.416e-002 9.011e-004 
9.608e-004 8.280e+006 1.958e+009 1.000e+001 5.421e-002 9.036e-004 
9.633e-004 8.280e+006 1.959e+009 1.000e+001 5.412e-002 9.061e-004 
9.658e-004 8.278e+006 1.958e+009 1.000e+001 5.458e-002 9.086e-004 
9.683e-004 8.275e+006 1.959e+009 1.000e+001 5.316e-002 9.111e-004 
9.708e-004 8.275e+006 1.959e+009 1.000e+001 5.459e-002 9.136e-004 
9.733e-004 8.276e+006 1.960e+009 1.000e+001 5.437e-002 9.161e-004 
9.758e-004 8.274e+006 1.957e+009 1.000e+001 5.407e-002 9.186e-004 
9.783e-004 8.273e+006 1.958e+009 1.000e+001 5.427e-002 9.211e-004 
9.808e-004 8.272e+006 1.958e+009 1.000e+001 5.440e-002 9.236e-004 
9.833e-004 8.271e+006 1.958e+009 1.000e+001 5.406e-002 9.261e-004 
9.858e-004 8.270e+006 1.959e+009 1.000e+001 5.463e-002 9.286e-004 
9.883e-004 8.270e+006 1.958e+009 1.000e+001 5.333e-002 9.311e-004 
9.908e-004 8.269e+006 1.959e+009 1.000e+001 5.417e-002 9.336e-004 
9.933e-004 8.267e+006 1.958e+009 1.000e+001 5.382e-002 9.361e-004 
9.958e-004 8.268e+006 1.958e+009 1.000e+001 5.429e-002 9.386e-004 
9.983e-004 8.266e+006 1.957e+009 1.000e+001 5.438e-002 9.411e-004 
1.001e-003 8.265e+006 1.957e+009 1.000e+001 5.449e-002 9.436e-004 
1.003e-003 8.267e+006 1.957e+009 1.000e+001 5.427e-002 9.461e-004 
1.006e-003 8.264e+006 1.957e+009 1.000e+001 5.417e-002 9.486e-004 
1.008e-003 8.264e+006 1.956e+009 1.000e+001 5.452e-002 9.511e-004 
1.011e-003 8.267e+006 1.958e+009 1.000e+001 5.420e-002 9.536e-004 
1.013e-003 8.265e+006 1.957e+009 1.000e+001 5.511e-002 9.561e-004 
1.016e-003 8.266e+006 1.957e+009 1.000e+001 5.406e-002 9.586e-004 
1.018e-003 8.269e+006 1.958e+009 1.000e+001 5.429e-002 9.611e-004 
1.021e-003 8.270e+006 1.957e+009 1.000e+001 5.451e-002 9.636e-004 
1.023e-003 8.272e+006 1.957e+009 1.000e+001 5.356e-002 9.661e-004 
1.026e-003 8.276e+006 1.956e+009 1.000e+001 5.414e-002 9.685e-004 
1.028e-003 8.275e+006 1.954e+009 1.000e+001 5.422e-002 9.711e-004 
1.031e-003 8.276e+006 1.956e+009 1.000e+001 5.417e-002 9.735e-004 
1.033e-003 8.275e+006 1.957e+009 1.000e+001 5.414e-002 9.760e-004 
1.036e-003 8.273e+006 1.955e+009 1.000e+001 5.408e-002 9.786e-004 
1.038e-003 8.274e+006 1.958e+009 1.000e+001 5.430e-002 9.810e-004 
1.041e-003 8.275e+006 1.958e+009 1.000e+001 5.397e-002 9.835e-004 
1.043e-003 8.274e+006 1.955e+009 1.000e+001 5.403e-002 9.860e-004 
1.046e-003 8.273e+006 1.957e+009 1.000e+001 5.397e-002 9.886e-004 
1.048e-003 8.274e+006 1.958e+009 1.000e+001 5.403e-002 9.910e-004 
1.051e-003 8.273e+006 1.957e+009 1.000e+001 5.460e-002 9.935e-004 
1.053e-003 8.274e+006 1.958e+009 1.000e+001 5.416e-002 9.960e-004 
1.056e-003 8.272e+006 1.958e+009 1.000e+001 5.387e-002 9.986e-004 
1.058e-003 8.272e+006 1.956e+009 1.000e+001 5.441e-002 1.001e-003 
1.061e-003 8.271e+006 1.958e+009 1.000e+001 5.442e-002 1.004e-003 
1.063e-003 8.267e+006 1.959e+009 1.000e+001 5.392e-002 1.006e-003 
1.066e-003 8.269e+006 1.958e+009 1.000e+001 5.421e-002 1.009e-003 
1.068e-003 8.268e+006 1.957e+009 1.000e+001 5.445e-002 1.011e-003 
1.071e-003 8.267e+006 1.960e+009 1.000e+001 5.408e-002 1.014e-003 
1.073e-003 8.267e+006 1.959e+009 1.000e+001 5.418e-002 1.016e-003 
1.076e-003 8.265e+006 1.956e+009 1.000e+001 5.457e-002 1.019e-003 
1.078e-003 8.265e+006 1.959e+009 1.000e+001 5.370e-002 1.021e-003 
1.081e-003 8.265e+006 1.957e+009 1.000e+001 5.426e-002 1.024e-003 
1.083e-003 8.264e+006 1.956e+009 1.000e+001 5.436e-002 1.026e-003 
1.086e-003 8.263e+006 1.958e+009 1.000e+001 5.426e-002 1.029e-003 
1.088e-003 8.262e+006 1.957e+009 1.000e+001 5.399e-002 1.031e-003 
1.091e-003 8.261e+006 1.958e+009 1.000e+001 5.365e-002 1.034e-003 
1.093e-003 8.260e+006 1.956e+009 1.000e+001 5.440e-002 1.036e-003 
1.096e-003 8.260e+006 1.957e+009 1.000e+001 5.404e-002 1.039e-003 
1.098e-003 8.260e+006 1.959e+009 1.000e+001 5.444e-002 1.041e-003 
1.101e-003 8.258e+006 1.959e+009 1.000e+001 5.423e-002 1.044e-003 
1.103e-003 8.258e+006 1.961e+009 1.000e+001 5.354e-002 1.046e-003 
1.106e-003 8.259e+006 1.958e+009 1.000e+001 5.414e-002 1.049e-003 
1.108e-003 8.257e+006 1.957e+009 1.000e+001 5.433e-002 1.051e-003 
1.111e-003 8.257e+006 1.955e+009 1.000e+001 5.406e-002 1.054e-003 
1.113e-003 8.257e+006 1.957e+009 1.000e+001 5.440e-002 1.056e-003 
1.116e-003 8.257e+006 1.956e+009 1.000e+001 5.439e-002 1.059e-003 
1.118e-003 8.259e+006 1.958e+009 1.000e+001 5.367e-002 1.061e-003 
1.121e-003 8.261e+006 1.956e+009 1.000e+001 5.451e-002 1.064e-003 
1.123e-003 8.260e+006 1.954e+009 1.000e+001 5.433e-002 1.066e-003 
1.126e-003 8.263e+006 1.957e+009 1.000e+001 5.437e-002 1.069e-003 
1.128e-003 8.264e+006 1.956e+009 1.000e+001 5.457e-002 1.071e-003 
1.131e-003 8.265e+006 1.955e+009 1.000e+001 5.389e-002 1.074e-003 
1.133e-003 8.271e+006 1.956e+009 1.000e+001 5.414e-002 1.076e-003 
1.136e-003 8.274e+006 1.957e+009 1.000e+001 5.431e-002 1.078e-003 
1.138e-003 8.274e+006 1.956e+009 1.000e+001 5.412e-002 1.081e-003 
1.140e-003 8.274e+006 1.955e+009 1.000e+001 5.425e-002 1.083e-003 
1.143e-003 8.273e+006 1.955e+009 1.000e+001 5.409e-002 1.085e-003 
1.145e-003 8.272e+006 1.956e+009 1.000e+001 5.376e-002 1.088e-003 
1.148e-003 8.273e+006 1.957e+009 1.000e+001 5.402e-002 1.090e-003 
1.150e-003 8.273e+006 1.958e+009 1.000e+001 5.418e-002 1.093e-003 
1.152e-003 8.272e+006 1.957e+009 1.000e+001 5.413e-002 1.095e-003 
1.155e-003 8.270e+006 1.953e+009 1.000e+001 5.374e-002 1.098e-003 
1.157e-003 8.269e+006 1.959e+009 1.000e+001 5.440e-002 1.100e-003 
1.160e-003 8.270e+006 1.956e+009 1.000e+001 5.409e-002 1.103e-003 
1.162e-003 8.271e+006 1.957e+009 1.000e+001 5.413e-002 1.105e-003 
1.165e-003 8.269e+006 1.957e+009 1.000e+001 5.421e-002 1.108e-003 
1.167e-003 8.269e+006 1.957e+009 1.000e+001 5.448e-002 1.110e-003 
1.170e-003 8.268e+006 1.957e+009 1.000e+001 5.418e-002 1.113e-003 
1.172e-003 8.267e+006 1.958e+009 1.000e+001 5.398e-002 1.115e-003 
1.175e-003 8.268e+006 1.958e+009 1.000e+001 5.416e-002 1.118e-003 
1.177e-003 8.269e+006 1.958e+009 1.000e+001 5.408e-002 1.120e-003 
1.180e-003 8.269e+006 1.959e+009 1.000e+001 5.401e-002 1.123e-003 
1.182e-003 8.269e+006 1.957e+009 1.000e+001 5.352e-002 1.125e-003 
1.185e-003 8.269e+006 1.958e+009 1.000e+001 5.386e-002 1.127e-003 
1.187e-003 8.271e+006 1.959e+009 1.000e+001 5.385e-002 1.130e-003 
1.190e-003 8.270e+006 1.958e+009 1.000e+001 5.402e-002 1.132e-003 
1.192e-003 8.270e+006 1.958e+009 1.000e+001 5.397e-002 1.135e-003 
1.195e-003 8.268e+006 1.960e+009 1.000e+001 5.432e-002 1.137e-003 
1.197e-003 8.267e+006 1.959e+009 1.000e+001 5.430e-002 1.140e-003 
1.200e-003 8.266e+006 1.959e+009 1.000e+001 5.377e-002 1.142e-003 
1.202e-003 8.265e+006 1.958e+009 1.000e+001 5.411e-002 1.145e-003 
1.205e-003 8.265e+006 1.961e+009 1.000e+001 5.433e-002 1.147e-003 
1.207e-003 8.264e+006 1.959e+009 1.000e+001 5.406e-002 1.150e-003 
1.210e-003 8.262e+006 1.960e+009 1.000e+001 5.410e-002 1.152e-003 
1.212e-003 8.263e+006 1.959e+009 1.000e+001 5.441e-002 1.155e-003 
1.215e-003 8.264e+006 1.957e+009 1.000e+001 5.447e-002 1.157e-003 
1.217e-003 8.263e+006 1.955e+009 1.000e+001 5.416e-002 1.160e-003 
1.220e-003 8.263e+006 1.956e+009 1.000e+001 5.416e-002 1.162e-003 
1.222e-003 8.264e+006 1.957e+009 1.000e+001 5.441e-002 1.165e-003 
1.225e-003 8.264e+006 1.957e+009 1.000e+001 5.385e-002 1.167e-003 
1.227e-003 8.266e+006 1.956e+009 1.000e+001 5.397e-002 1.170e-003 
1.230e-003 8.266e+006 1.955e+009 1.000e+001 5.495e-002 1.172e-003 
1.232e-003 8.267e+006 1.954e+009 1.000e+001 5.414e-002 1.175e-003 
1.235e-003 8.270e+006 1.954e+009 1.000e+001 5.423e-002 1.177e-003 
1.237e-003 8.268e+006 1.953e+009 1.000e+001 5.437e-002 1.180e-003 
1.240e-003 8.268e+006 1.954e+009 1.000e+001 5.455e-002 1.182e-003 
1.242e-003 8.270e+006 1.956e+009 1.000e+001 5.428e-002 1.185e-003 
1.245e-003 8.269e+006 1.954e+009 1.000e+001 5.407e-002 1.187e-003 
1.247e-003 8.269e+006 1.956e+009 1.000e+001 5.439e-002 1.190e-003 
1.250e-003 8.269e+006 1.955e+009 1.000e+001 5.424e-002 1.192e-003 
1.252e-003 8.268e+006 1.957e+009 1.000e+001 5.428e-002 1.195e-003 
1.255e-003 8.268e+006 1.958e+009 1.000e+001 5.434e-002 1.197e-003 
1.257e-003 8.269e+006 1.956e+009 1.000e+001 5.388e-002 1.200e-003 
1.260e-003 8.269e+006 1.957e+009 1.000e+001 5.433e-002 1.202e-003 
1.262e-003 8.268e+006 1.954e+009 1.000e+001 5.424e-002 1.205e-003 
1.265e-003 8.267e+006 1.955e+009 1.000e+001 5.373e-002 1.207e-003 
1.267e-003 8.266e+006 1.958e+009 1.000e+001 5.424e-002 1.210e-003 
1.270e-003 8.266e+006 1.954e+009 1.000e+001 5.402e-002 1.212e-003 
1.272e-003 8.264e+006 1.956e+009 1.000e+001 5.414e-002 1.215e-003 
1.274e-003 8.265e+006 1.957e+009 1.000e+001 5.417e-002 1.217e-003 
1.277e-003 8.264e+006 1.958e+009 1.000e+001 5.451e-002 1.220e-003 
1.279e-003 8.263e+006 1.955e+009 1.000e+001 5.409e-002 1.222e-003 
1.282e-003 8.265e+006 1.957e+009 1.000e+001 5.444e-002 1.225e-003 
1.284e-003 8.266e+006 1.959e+009 1.000e+001 5.420e-002 1.227e-003 
1.287e-003 8.267e+006 1.960e+009 1.000e+001 5.409e-002 1.230e-003 
1.289e-003 8.268e+006 1.957e+009 1.000e+001 5.449e-002 1.232e-003 
1.292e-003 8.268e+006 1.958e+009 1.000e+001 5.425e-002 1.235e-003 
1.294e-003 8.268e+006 1.958e+009 1.000e+001 5.410e-002 1.237e-003 
1.297e-003 8.270e+006 1.959e+009 1.000e+001 5.427e-002 1.240e-003 
1.299e-003 8.270e+006 1.959e+009 1.000e+001 5.425e-002 1.242e-003 
1.302e-003 8.270e+006 1.960e+009 1.000e+001 5.402e-002 1.245e-003 
1.304e-003 8.269e+006 1.959e+009 1.000e+001 5.396e-002 1.247e-003 
1.307e-003 8.269e+006 1.959e+009 1.000e+001 5.450e-002 1.250e-003 
1.309e-003 8.268e+006 1.959e+009 1.000e+001 5.442e-002 1.252e-003 
1.312e-003 8.267e+006 1.958e+009 1.000e+001 5.390e-002 1.255e-003 
1.314e-003 8.267e+006 1.956e+009 1.000e+001 5.442e-002 1.257e-003 
1.317e-003 8.264e+006 1.958e+009 1.000e+001 5.409e-002 1.260e-003 
1.319e-003 8.264e+006 1.958e+009 1.000e+001 5.392e-002 1.262e-003 
1.322e-003 8.266e+006 1.959e+009 1.000e+001 5.423e-002 1.265e-003 
1.324e-003 8.265e+006 1.958e+009 1.000e+001 5.406e-002 1.267e-003 
1.327e-003 8.264e+006 1.961e+009 1.000e+001 5.393e-002 1.270e-003 
1.329e-003 8.265e+006 1.957e+009 1.000e+001 5.440e-002 1.272e-003 
1.332e-003 8.264e+006 1.955e+009 1.000e+001 5.445e-002 1.275e-003 
1.334e-003 8.265e+006 1.955e+009 1.000e+001 5.401e-002 1.277e-003 
1.337e-003 8.268e+006 1.954e+009 1.000e+001 5.451e-002 1.280e-003 
1.339e-003 8.267e+006 1.955e+009 1.000e+001 5.378e-002 1.282e-003 
1.342e-003 8.268e+006 1.955e+009 1.000e+001 5.373e-002 1.285e-003 
1.344e-003 8.269e+006 1.955e+009 1.000e+001 5.456e-002 1.287e-003 
1.347e-003 8.269e+006 1.957e+009 1.000e+001 5.437e-002 1.290e-003 
1.349e-003 8.271e+006 1.956e+009 1.000e+001 5.415e-002 1.292e-003 
1.352e-003 8.271e+006 1.956e+009 1.000e+001 5.438e-002 1.295e-003 
1.354e-003 8.271e+006 1.955e+009 1.000e+001 5.445e-002 1.297e-003 
1.357e-003 8.271e+006 1.955e+009 1.000e+001 5.408e-002 1.300e-003 
1.359e-003 8.270e+006 1.956e+009 1.000e+001 5.416e-002 1.302e-003 
1.362e-003 8.271e+006 1.958e+009 1.000e+001 5.437e-002 1.305e-003 
1.364e-003 8.274e+006 1.968e+009 1.000e+001 5.294e-002 1.307e-003 
1.367e-003 8.276e+006 1.960e+009 1.000e+001 5.375e-002 1.310e-003 
1.369e-003 8.278e+006 1.962e+009 1.000e+001 5.392e-002 1.312e-003 
1.372e-003 8.278e+006 1.956e+009 1.000e+001 5.451e-002 1.314e-003 
1.374e-003 8.277e+006 1.957e+009 1.000e+001 5.315e-002 1.317e-003 
1.377e-003 8.279e+006 1.957e+009 1.000e+001 5.458e-002 1.319e-003 
1.379e-003 8.278e+006 1.958e+009 1.000e+001 5.393e-002 1.322e-003 
1.382e-003 8.277e+006 1.959e+009 1.000e+001 5.406e-002 1.324e-003 
1.384e-003 8.277e+006 1.957e+009 1.000e+001 5.433e-002 1.327e-003 
1.387e-003 8.276e+006 1.956e+009 1.000e+001 5.434e-002 1.329e-003 
1.389e-003 8.276e+006 1.956e+009 1.000e+001 5.439e-002 1.332e-003 
1.392e-003 8.278e+006 1.961e+009 1.000e+001 5.406e-002 1.334e-003 
1.394e-003 8.278e+006 1.957e+009 1.000e+001 5.437e-002 1.337e-003 
1.397e-003 8.277e+006 1.957e+009 1.000e+001 5.426e-002 1.339e-003 
1.399e-003 8.277e+006 1.956e+009 1.000e+001 5.443e-002 1.342e-003 
1.402e-003 8.277e+006 1.957e+009 1.000e+001 5.452e-002 1.344e-003 
1.404e-003 8.277e+006 1.956e+009 1.000e+001 5.451e-002 1.347e-003 
1.407e-003 8.278e+006 1.957e+009 1.000e+001 5.421e-002 1.349e-003 
1.409e-003 8.278e+006 1.957e+009 1.000e+001 5.478e-002 1.352e-003 
1.412e-003 8.276e+006 1.960e+009 1.000e+001 5.389e-002 1.354e-003 
1.414e-003 8.276e+006 1.960e+009 1.000e+001 5.420e-002 1.357e-003 
1.417e-003 8.277e+006 1.961e+009 1.000e+001 5.407e-002 1.359e-003 
1.419e-003 8.278e+006 1.963e+009 1.000e+001 5.370e-002 1.362e-003 
1.422e-003 8.279e+006 1.963e+009 1.000e+001 5.318e-002 1.364e-003 
1.424e-003 8.282e+006 1.963e+009 1.000e+001 5.432e-002 1.367e-003 
1.427e-003 8.280e+006 1.960e+009 1.000e+001 5.460e-002 1.369e-003 
1.429e-003 8.281e+006 1.963e+009 1.000e+001 5.379e-002 1.372e-003 
1.432e-003 8.281e+006 1.958e+009 1.000e+001 5.425e-002 1.374e-003 
1.434e-003 8.281e+006 1.963e+009 1.000e+001 5.401e-002 1.377e-003 
1.437e-003 8.282e+006 1.961e+009 1.000e+001 5.410e-002 1.379e-003 
1.439e-003 8.282e+006 1.958e+009 1.000e+001 5.388e-002 1.382e-003 
1.442e-003 8.282e+006 1.960e+009 1.000e+001 5.414e-002 1.384e-003 
1.444e-003 8.284e+006 1.958e+009 1.000e+001 5.388e-002 1.387e-003 
1.447e-003 8.284e+006 1.958e+009 1.000e+001 5.406e-002 1.389e-003 
1.449e-003 8.283e+006 1.960e+009 1.000e+001 5.379e-002 1.392e-003 
1.452e-003 8.284e+006 1.961e+009 1.000e+001 5.447e-002 1.394e-003 
1.454e-003 8.283e+006 1.958e+009 1.000e+001 5.395e-002 1.397e-003 
1.457e-003 8.282e+006 1.957e+009 1.000e+001 5.431e-002 1.399e-003 
1.459e-003 8.284e+006 1.957e+009 1.000e+001 5.434e-002 1.402e-003 
1.462e-003 8.286e+006 1.970e+009 1.000e+001 5.384e-002 1.404e-003 
1.464e-003 8.289e+006 1.965e+009 1.000e+001 5.390e-002 1.407e-003 
1.467e-003 8.288e+006 1.956e+009 1.000e+001 5.413e-002 1.409e-003 
1.469e-003 8.286e+006 1.959e+009 1.000e+001 5.440e-002 1.412e-003 
1.472e-003 8.286e+006 1.957e+009 1.000e+001 5.435e-002 1.414e-003 
1.474e-003 8.285e+006 1.957e+009 1.000e+001 5.407e-002 1.417e-003 
1.477e-003 8.284e+006 1.959e+009 1.000e+001 5.346e-002 1.419e-003 
1.479e-003 8.283e+006 1.956e+009 1.000e+001 5.447e-002 1.422e-003 
1.482e-003 8.281e+006 1.955e+009 1.000e+001 5.413e-002 1.424e-003 
1.484e-003 8.281e+006 1.959e+009 1.000e+001 5.413e-002 1.427e-003 
1.486e-003 8.279e+006 1.957e+009 1.000e+001 5.441e-002 1.429e-003 
1.489e-003 8.279e+006 1.956e+009 1.000e+001 5.426e-002 1.432e-003 
1.491e-003 8.279e+006 1.958e+009 1.000e+001 5.374e-002 1.434e-003 
1.494e-003 8.276e+006 1.956e+009 1.000e+001 5.430e-002 1.437e-003 
1.496e-003 8.274e+006 1.956e+009 1.000e+001 5.325e-002 1.439e-003 
1.499e-003 8.275e+006 1.957e+009 1.000e+001 5.419e-002 1.442e-003 
1.501e-003 8.273e+006 1.957e+009 1.000e+001 5.348e-002 1.444e-003 
1.504e-003 8.272e+006 1.956e+009 1.000e+001 5.368e-002 1.447e-003 
1.506e-003 8.271e+006 1.957e+009 1.000e+001 5.437e-002 1.449e-003 
1.509e-003 8.270e+006 1.960e+009 1.000e+001 5.434e-002 1.452e-003 
1.511e-003 8.269e+006 1.957e+009 1.000e+001 5.419e-002 1.454e-003 
1.514e-003 8.270e+006 1.960e+009 1.000e+001 5.418e-002 1.457e-003 
1.516e-003 8.267e+006 1.957e+009 1.000e+001 5.425e-002 1.459e-003 
1.519e-003 8.266e+006 1.960e+009 1.000e+001 5.388e-002 1.462e-003 
1.521e-003 8.265e+006 1.959e+009 1.000e+001 5.427e-002 1.464e-003 
1.524e-003 8.265e+006 1.959e+009 1.000e+001 5.415e-002 1.467e-003 
1.526e-003 8.264e+006 1.958e+009 1.000e+001 5.439e-002 1.469e-003 
1.529e-003 8.264e+006 1.958e+009 1.000e+001 5.408e-002 1.472e-003 
1.531e-003 8.265e+006 1.959e+009 1.000e+001 5.426e-002 1.474e-003 
1.534e-003 8.263e+006 1.958e+009 1.000e+001 5.429e-002 1.477e-003 
1.536e-003 8.264e+006 1.959e+009 1.000e+001 5.422e-002 1.479e-003 
1.539e-003 8.265e+006 1.960e+009 1.000e+001 5.367e-002 1.482e-003 
1.541e-003 8.266e+006 1.957e+009 1.000e+001 5.452e-002 1.484e-003 
1.544e-003 8.266e+006 1.957e+009 1.000e+001 5.366e-002 1.487e-003 
1.546e-003 8.268e+006 1.956e+009 1.000e+001 5.468e-002 1.489e-003 
1.549e-003 8.268e+006 1.958e+009 1.000e+001 5.384e-002 1.492e-003 
1.551e-003 8.269e+006 1.957e+009 1.000e+001 5.450e-002 1.494e-003 
1.554e-003 8.270e+006 1.956e+009 1.000e+001 5.428e-002 1.497e-003 
1.556e-003 8.270e+006 1.957e+009 1.000e+001 5.488e-002 1.499e-003 
1.559e-003 8.271e+006 1.955e+009 1.000e+001 5.428e-002 1.502e-003 
1.561e-003 8.272e+006 1.957e+009 1.000e+001 5.444e-002 1.504e-003 
1.564e-003 8.270e+006 1.957e+009 1.000e+001 5.431e-002 1.507e-003 
1.566e-003 8.272e+006 1.955e+009 1.000e+001 5.404e-002 1.509e-003 
1.569e-003 8.273e+006 1.956e+009 1.000e+001 5.431e-002 1.512e-003 
1.571e-003 8.273e+006 1.955e+009 1.000e+001 5.384e-002 1.514e-003 
1.574e-003 8.272e+006 1.954e+009 1.000e+001 5.437e-002 1.517e-003 
1.576e-003 8.272e+006 1.957e+009 1.000e+001 5.415e-002 1.519e-003 
1.579e-003 8.273e+006 1.957e+009 1.000e+001 5.452e-002 1.522e-003 
1.581e-003 8.271e+006 1.956e+009 1.000e+001 5.398e-002 1.524e-003 
1.584e-003 8.271e+006 1.956e+009 1.000e+001 5.415e-002 1.527e-003 
1.586e-003 8.271e+006 1.956e+009 1.000e+001 5.361e-002 1.529e-003 
1.589e-003 8.269e+006 1.956e+009 1.000e+001 5.430e-002 1.532e-003 
1.591e-003 8.269e+006 1.958e+009 1.000e+001 5.341e-002 1.534e-003 
1.594e-003 8.271e+006 1.956e+009 1.000e+001 5.434e-002 1.537e-003 
1.596e-003 8.269e+006 1.955e+009 1.000e+001 5.453e-002 1.539e-003 
1.599e-003 8.270e+006 1.958e+009 1.000e+001 5.352e-002 1.541e-003 
1.601e-003 8.270e+006 1.956e+009 1.000e+001 5.442e-002 1.544e-003 
1.604e-003 8.269e+006 1.957e+009 1.000e+001 5.409e-002 1.546e-003 
1.606e-003 8.268e+006 1.957e+009 1.000e+001 5.389e-002 1.549e-003 
1.609e-003 8.268e+006 1.956e+009 1.000e+001 5.429e-002 1.551e-003 
1.611e-003 8.265e+006 1.958e+009 1.000e+001 5.389e-002 1.554e-003 
1.614e-003 8.266e+006 1.958e+009 1.000e+001 5.342e-002 1.556e-003 
1.616e-003 8.266e+006 1.959e+009 1.000e+001 5.456e-002 1.559e-003 
1.619e-003 8.266e+006 1.960e+009 1.000e+001 5.444e-002 1.561e-003 
1.621e-003 8.266e+006 1.959e+009 1.000e+001 5.394e-002 1.564e-003 
1.624e-003 8.268e+006 1.958e+009 1.000e+001 5.440e-002 1.566e-003 
1.626e-003 8.269e+006 1.959e+009 1.000e+001 5.468e-002 1.569e-003 
1.629e-003 8.270e+006 1.965e+009 1.000e+001 5.307e-002 1.571e-003 
1.631e-003 8.272e+006 1.960e+009 1.000e+001 5.428e-002 1.574e-003 
1.634e-003 8.273e+006 1.959e+009 1.000e+001 5.446e-002 1.576e-003 
1.636e-003 8.273e+006 1.958e+009 1.000e+001 5.410e-002 1.579e-003 
1.639e-003 8.273e+006 1.958e+009 1.000e+001 5.420e-002 1.581e-003 
1.641e-003 8.273e+006 1.958e+009 1.000e+001 5.410e-002 1.584e-003 
1.644e-003 8.272e+006 1.955e+009 1.000e+001 5.412e-002 1.586e-003 
1.646e-003 8.271e+006 1.955e+009 1.000e+001 5.419e-002 1.589e-003 
1.649e-003 8.270e+006 1.957e+009 1.000e+001 5.396e-002 1.591e-003 
1.651e-003 8.269e+006 1.957e+009 1.000e+001 5.419e-002 1.594e-003 
1.654e-003 8.269e+006 1.957e+009 1.000e+001 5.379e-002 1.596e-003 
1.656e-003 8.268e+006 1.958e+009 1.000e+001 5.436e-002 1.599e-003 
1.659e-003 8.267e+006 1.958e+009 1.000e+001 5.391e-002 1.601e-003 
1.661e-003 8.267e+006 1.962e+009 1.000e+001 5.348e-002 1.604e-003 
1.664e-003 8.267e+006 1.957e+009 1.000e+001 5.398e-002 1.606e-003 
1.666e-003 8.265e+006 1.956e+009 1.000e+001 5.415e-002 1.609e-003 
1.669e-003 8.264e+006 1.957e+009 1.000e+001 5.437e-002 1.611e-003 
1.671e-003 8.264e+006 1.958e+009 1.000e+001 5.396e-002 1.614e-003 
1.674e-003 8.265e+006 1.958e+009 1.000e+001 5.459e-002 1.616e-003 
1.676e-003 8.265e+006 1.958e+009 1.000e+001 5.391e-002 1.619e-003 
1.679e-003 8.266e+006 1.958e+009 1.000e+001 5.445e-002 1.621e-003 
1.681e-003 8.266e+006 1.957e+009 1.000e+001 5.445e-002 1.624e-003 
1.684e-003 8.265e+006 1.958e+009 1.000e+001 5.399e-002 1.626e-003 
1.686e-003 8.267e+006 1.964e+009 1.000e+001 5.391e-002 1.629e-003 
1.689e-003 8.269e+006 1.959e+009 1.000e+001 5.430e-002 1.631e-003 
1.691e-003 8.270e+006 1.959e+009 1.000e+001 5.415e-002 1.634e-003 
1.694e-003 8.274e+006 1.960e+009 1.000e+001 5.357e-002 1.636e-003 
1.696e-003 8.273e+006 1.957e+009 1.000e+001 5.386e-002 1.639e-003 
1.698e-003 8.273e+006 1.957e+009 1.000e+001 5.410e-002 1.641e-003 
1.701e-003 8.276e+006 1.958e+009 1.000e+001 5.445e-002 1.644e-003 
1.703e-003 8.275e+006 1.958e+009 1.000e+001 5.409e-002 1.646e-003 
1.706e-003 8.275e+006 1.958e+009 1.000e+001 5.376e-002 1.649e-003 
1.708e-003 8.277e+006 1.957e+009 1.000e+001 5.458e-002 1.651e-003 
1.711e-003 8.278e+006 1.958e+009 1.000e+001 5.456e-002 1.654e-003 
1.713e-003 8.278e+006 1.957e+009 1.000e+001 5.405e-002 1.656e-003 
1.716e-003 8.279e+006 1.960e+009 1.000e+001 5.375e-002 1.659e-003 
1.718e-003 8.280e+006 1.958e+009 1.000e+001 5.449e-002 1.661e-003 
1.721e-003 8.280e+006 1.957e+009 1.000e+001 5.445e-002 1.664e-003 
1.723e-003 8.278e+006 1.959e+009 1.000e+001 5.409e-002 1.666e-003 
1.726e-003 8.277e+006 1.958e+009 1.000e+001 5.345e-002 1.669e-003 
1.728e-003 8.277e+006 1.960e+009 1.000e+001 5.397e-002 1.671e-003 
1.731e-003 8.278e+006 1.962e+009 1.000e+001 5.391e-002 1.674e-003 
1.733e-003 8.279e+006 1.965e+009 1.000e+001 5.366e-002 1.676e-003 
1.736e-003 8.279e+006 1.964e+009 1.000e+001 5.363e-002 1.679e-003 
1.738e-003 8.281e+006 1.961e+009 1.000e+001 5.404e-002 1.681e-003 
1.741e-003 8.280e+006 1.958e+009 1.000e+001 5.425e-002 1.684e-003 
1.743e-003 8.279e+006 1.958e+009 1.000e+001 5.406e-002 1.686e-003 
1.746e-003 8.280e+006 1.958e+009 1.000e+001 5.423e-002 1.689e-003 
1.748e-003 8.280e+006 1.957e+009 1.000e+001 5.449e-002 1.691e-003 
1.751e-003 8.280e+006 1.958e+009 1.000e+001 5.402e-002 1.694e-003 
1.753e-003 8.282e+006 1.959e+009 1.000e+001 5.399e-002 1.696e-003 
1.756e-003 8.282e+006 1.957e+009 1.000e+001 5.451e-002 1.699e-003 
1.758e-003 8.283e+006 1.956e+009 1.000e+001 5.429e-002 1.701e-003 
1.761e-003 8.282e+006 1.958e+009 1.000e+001 5.472e-002 1.704e-003 
1.763e-003 8.282e+006 1.958e+009 1.000e+001 5.437e-002 1.706e-003 
1.766e-003 8.282e+006 1.958e+009 1.000e+001 5.460e-002 1.709e-003 
1.768e-003 8.281e+006 1.958e+009 1.000e+001 5.438e-002 1.711e-003 
1.771e-003 8.282e+006 1.960e+009 1.000e+001 5.313e-002 1.714e-003 
1.773e-003 8.283e+006 1.957e+009 1.000e+001 5.446e-002 1.716e-003 
1.776e-003 8.284e+006 1.957e+009 1.000e+001 5.411e-002 1.718e-003 
1.778e-003 8.284e+006 1.959e+009 1.000e+001 5.396e-002 1.721e-003 
1.781e-003 8.284e+006 1.957e+009 1.000e+001 5.394e-002 1.723e-003 
1.783e-003 8.282e+006 1.956e+009 1.000e+001 5.421e-002 1.726e-003 
1.786e-003 8.283e+006 1.958e+009 1.000e+001 5.413e-002 1.728e-003 
1.788e-003 8.282e+006 1.958e+009 1.000e+001 5.460e-002 1.731e-003 
1.791e-003 8.281e+006 1.956e+009 1.000e+001 5.453e-002 1.733e-003 
1.793e-003 8.281e+006 1.957e+009 1.000e+001 5.435e-002 1.736e-003 
1.796e-003 8.281e+006 1.958e+009 1.000e+001 5.407e-002 1.738e-003 
1.798e-003 8.279e+006 1.955e+009 1.000e+001 5.402e-002 1.741e-003 
1.801e-003 8.280e+006 1.957e+009 1.000e+001 5.416e-002 1.743e-003 
1.803e-003 8.281e+006 1.958e+009 1.000e+001 5.437e-002 1.746e-003 
1.806e-003 8.279e+006 1.957e+009 1.000e+001 5.450e-002 1.748e-003 
1.808e-003 8.281e+006 1.958e+009 1.000e+001 5.393e-002 1.751e-003 
1.811e-003 8.281e+006 1.957e+009 1.000e+001 5.406e-002 1.753e-003 
1.813e-003 8.280e+006 1.957e+009 1.000e+001 5.426e-002 1.756e-003 
1.816e-003 8.282e+006 1.958e+009 1.000e+001 5.368e-002 1.758e-003 
1.818e-003 8.281e+006 1.958e+009 1.000e+001 5.429e-002 1.761e-003 
1.821e-003 8.280e+006 1.958e+009 1.000e+001 5.455e-002 1.763e-003 
1.823e-003 8.281e+006 1.958e+009 1.000e+001 5.459e-002 1.766e-003 
1.826e-003 8.283e+006 1.962e+009 1.000e+001 5.424e-002 1.768e-003 
1.828e-003 8.284e+006 1.956e+009 1.000e+001 5.431e-002 1.771e-003 
1.831e-003 8.284e+006 1.959e+009 1.000e+001 5.453e-002 1.773e-003 
1.833e-003 8.285e+006 1.959e+009 1.000e+001 5.451e-002 1.776e-003 
1.836e-003 8.284e+006 1.957e+009 1.000e+001 5.437e-002 1.778e-003 
1.838e-003 8.281e+006 1.958e+009 1.000e+001 5.379e-002 1.781e-003 
1.841e-003 8.282e+006 1.959e+009 1.000e+001 5.436e-002 1.783e-003 
1.843e-003 8.280e+006 1.958e+009 1.000e+001 5.428e-002 1.786e-003 
1.846e-003 8.279e+006 1.959e+009 1.000e+001 5.309e-002 1.788e-003 
1.848e-003 8.279e+006 1.958e+009 1.000e+001 5.383e-002 1.791e-003 
1.851e-003 8.279e+006 1.957e+009 1.000e+001 5.436e-002 1.793e-003 
1.853e-003 8.278e+006 1.958e+009 1.000e+001 5.397e-002 1.796e-003 
1.856e-003 8.277e+006 1.959e+009 1.000e+001 5.403e-002 1.798e-003 
1.858e-003 8.274e+006 1.958e+009 1.000e+001 5.406e-002 1.801e-003 
1.861e-003 8.274e+006 1.958e+009 1.000e+001 5.435e-002 1.803e-003 
1.863e-003 8.273e+006 1.957e+009 1.000e+001 5.452e-002 1.806e-003 
1.866e-003 8.271e+006 1.958e+009 1.000e+001 5.424e-002 1.808e-003 
1.868e-003 8.271e+006 1.958e+009 1.000e+001 5.407e-002 1.811e-003 
1.871e-003 8.271e+006 1.960e+009 1.000e+001 5.439e-002 1.813e-003 
1.873e-003 8.271e+006 1.959e+009 1.000e+001 5.436e-002 1.816e-003 
1.876e-003 8.271e+006 1.961e+009 1.000e+001 5.401e-002 1.818e-003 
1.878e-003 8.270e+006 1.960e+009 1.000e+001 5.397e-002 1.821e-003 
1.881e-003 8.271e+006 1.961e+009 1.000e+001 5.417e-002 1.823e-003 
1.883e-003 8.271e+006 1.957e+009 1.000e+001 5.438e-002 1.826e-003 
1.886e-003 8.268e+006 1.959e+009 1.000e+001 5.400e-002 1.828e-003 
1.888e-003 8.269e+006 1.960e+009 1.000e+001 5.399e-002 1.831e-003 
1.891e-003 8.269e+006 1.960e+009 1.000e+001 5.449e-002 1.833e-003 
1.893e-003 8.268e+006 1.959e+009 1.000e+001 5.433e-002 1.836e-003 
1.896e-003 8.269e+006 1.960e+009 1.000e+001 5.369e-002 1.838e-003 
1.898e-003 8.269e+006 1.959e+009 1.000e+001 5.454e-002 1.841e-003 
1.901e-003 8.268e+006 1.958e+009 1.000e+001 5.438e-002 1.843e-003 
1.903e-003 8.269e+006 1.958e+009 1.000e+001 5.443e-002 1.846e-003 
1.906e-003 8.268e+006 1.959e+009 1.000e+001 5.405e-002 1.848e-003 
1.908e-003 8.271e+006 1.958e+009 1.000e+001 5.469e-002 1.851e-003 
1.910e-003 8.274e+006 1.958e+009 1.000e+001 5.401e-002 1.853e-003 
1.913e-003 8.274e+006 1.963e+009 1.000e+001 5.402e-002 1.856e-003 
1.915e-003 8.275e+006 1.958e+009 1.000e+001 5.404e-002 1.858e-003 
1.918e-003 8.277e+006 1.959e+009 1.000e+001 5.423e-002 1.861e-003 
1.920e-003 8.276e+006 1.957e+009 1.000e+001 5.401e-002 1.863e-003 
1.923e-003 8.275e+006 1.959e+009 1.000e+001 5.353e-002 1.866e-003 
1.925e-003 8.275e+006 1.959e+009 1.000e+001 5.449e-002 1.868e-003 
1.928e-003 8.275e+006 1.959e+009 1.000e+001 5.429e-002 1.871e-003 
1.930e-003 8.274e+006 1.959e+009 1.000e+001 5.394e-002 1.873e-003 
1.933e-003 8.274e+006 1.963e+009 1.000e+001 5.323e-002 1.876e-003 
1.935e-003 8.276e+006 1.962e+009 1.000e+001 5.442e-002 1.878e-003 
1.938e-003 8.278e+006 1.967e+009 1.000e+001 5.410e-002 1.881e-003 
1.940e-003 8.279e+006 1.967e+009 1.000e+001 5.377e-002 1.883e-003 
1.943e-003 8.277e+006 1.962e+009 1.000e+001 5.462e-002 1.886e-003 
1.945e-003 8.276e+006 1.960e+009 1.000e+001 5.422e-002 1.888e-003 
1.948e-003 8.276e+006 1.961e+009 1.000e+001 5.370e-002 1.891e-003 
1.950e-003 8.276e+006 1.960e+009 1.000e+001 5.418e-002 1.893e-003 
1.953e-003 8.276e+006 1.959e+009 1.000e+001 5.401e-002 1.896e-003 
1.955e-003 8.278e+006 1.959e+009 1.000e+001 5.420e-002 1.898e-003 
1.958e-003 8.279e+006 1.957e+009 1.000e+001 5.425e-002 1.901e-003 
1.960e-003 8.278e+006 1.957e+009 1.000e+001 5.396e-002 1.903e-003 
1.963e-003 8.280e+006 1.960e+009 1.000e+001 5.378e-002 1.906e-003 
1.965e-003 8.280e+006 1.960e+009 1.000e+001 5.426e-002 1.908e-003 
1.968e-003 8.279e+006 1.958e+009 1.000e+001 5.435e-002 1.911e-003 
1.970e-003 8.278e+006 1.958e+009 1.000e+001 5.457e-002 1.913e-003 
1.973e-003 8.277e+006 1.960e+009 1.000e+001 5.436e-002 1.916e-003 
1.975e-003 8.279e+006 1.960e+009 1.000e+001 5.435e-002 1.918e-003 
1.978e-003 8.279e+006 1.959e+009 1.000e+001 5.424e-002 1.921e-003 
1.980e-003 8.277e+006 1.960e+009 1.000e+001 5.412e-002 1.923e-003 
1.983e-003 8.279e+006 1.958e+009 1.000e+001 5.462e-002 1.926e-003 
1.985e-003 8.280e+006 1.972e+009 1.000e+001 5.387e-002 1.928e-003 
1.988e-003 8.281e+006 1.959e+009 1.000e+001 5.425e-002 1.930e-003 
1.990e-003 8.281e+006 1.958e+009 1.000e+001 5.415e-002 1.933e-003 
1.993e-003 8.280e+006 1.958e+009 1.000e+001 5.412e-002 1.935e-003 
1.995e-003 8.279e+006 1.957e+009 1.000e+001 5.434e-002 1.938e-003 
1.998e-003 8.280e+006 1.958e+009 1.000e+001 5.468e-002 1.940e-003 
2.000e-003 8.278e+006 1.958e+009 1.000e+001 5.410e-002 1.943e-003 
2.003e-003 8.280e+006 1.957e+009 1.000e+001 5.430e-002 1.945e-003 
2.005e-003 8.281e+006 1.958e+009 1.000e+001 5.427e-002 1.948e-003 
2.008e-003 8.278e+006 1.955e+009 1.000e+001 5.435e-002 1.950e-003 
2.010e-003 8.278e+006 1.957e+009 1.000e+001 5.427e-002 1.953e-003 
2.013e-003 8.280e+006 1.956e+009 1.000e+001 5.446e-002 1.955e-003 
2.015e-003 8.279e+006 1.956e+009 1.000e+001 5.428e-002 1.958e-003 
2.018e-003 8.281e+006 1.957e+009 1.000e+001 5.413e-002 1.960e-003 
2.020e-003 8.281e+006 1.958e+009 1.000e+001 5.448e-002 1.963e-003 
2.023e-003 8.280e+006 1.956e+009 1.000e+001 5.501e-002 1.965e-003 
2.025e-003 8.281e+006 1.958e+009 1.000e+001 5.361e-002 1.968e-003 
2.028e-003 8.282e+006 1.964e+009 1.000e+001 5.351e-002 1.970e-003 
2.030e-003 8.282e+006 1.963e+009 1.000e+001 5.451e-002 1.973e-003 
2.033e-003 8.285e+006 1.961e+009 1.000e+001 5.431e-002 1.975e-003 
2.035e-003 8.285e+006 1.960e+009 1.000e+001 5.425e-002 1.978e-003 
2.038e-003 8.286e+006 1.960e+009 1.000e+001 5.466e-002 1.980e-003 
2.040e-003 8.287e+006 1.978e+009 1.000e+001 5.936e-002 1.983e-003 
2.043e-003 8.288e+006 2.000e+009 1.000e+001 6.576e-002 1.985e-003 
2.045e-003 8.287e+006 2.042e+009 1.000e+001 7.543e-002 1.988e-003 
2.048e-003 8.287e+006 2.083e+009 1.000e+001 8.644e-002 1.990e-003 
2.050e-003 8.289e+006 2.087e+009 1.000e+001 8.709e-002 1.993e-003 
2.053e-003 8.287e+006 2.071e+009 1.000e+001 8.437e-002 1.995e-003 
2.055e-003 8.285e+006 2.065e+009 1.000e+001 8.157e-002 1.998e-003 
2.058e-003 8.284e+006 2.061e+009 1.000e+001 8.076e-002 2.000e-003 
2.060e-003 8.281e+006 2.036e+009 1.000e+001 7.576e-002 2.003e-003 
2.063e-003 8.279e+006 1.954e+009 1.000e+001 5.327e-002 2.005e-003 
2.065e-003 8.282e+006 1.959e+009 1.000e+001 5.414e-002 2.008e-003 
2.068e-003 8.283e+006 1.958e+009 1.000e+001 5.436e-002 2.010e-003 
2.070e-003 8.287e+006 1.956e+009 1.000e+001 5.400e-002 2.013e-003 
2.073e-003 8.286e+006 1.958e+009 1.000e+001 5.401e-002 2.015e-003 
2.075e-003 8.284e+006 1.958e+009 1.000e+001 5.440e-002 2.018e-003 
2.078e-003 8.284e+006 1.958e+009 1.000e+001 5.479e-002 2.020e-003 
2.080e-003 8.284e+006 1.958e+009 1.000e+001 5.450e-002 2.023e-003 
2.083e-003 8.283e+006 1.956e+009 1.000e+001 5.433e-002 2.025e-003 
2.085e-003 8.285e+006 1.956e+009 1.000e+001 5.481e-002 2.028e-003 
2.088e-003 8.282e+006 1.956e+009 1.000e+001 5.459e-002 2.030e-003 
2.090e-003 8.281e+006 1.958e+009 1.000e+001 5.463e-002 2.033e-003 
2.093e-003 8.282e+006 1.958e+009 1.000e+001 5.446e-002 2.035e-003 
2.095e-003 8.279e+006 1.958e+009 1.000e+001 5.472e-002 2.038e-003 
2.098e-003 8.281e+006 1.957e+009 1.000e+001 5.396e-002 2.040e-003 
2.100e-003 8.282e+006 1.957e+009 1.000e+001 5.412e-002 2.043e-003 
2.103e-003 8.279e+006 1.956e+009 1.000e+001 5.481e-002 2.045e-003 
2.105e-003 8.280e+006 1.955e+009 1.000e+001 5.437e-002 2.048e-003 
2.108e-003 8.281e+006 1.956e+009 1.000e+001 5.463e-002 2.050e-003 
2.110e-003 8.280e+006 1.955e+009 1.000e+001 5.385e-002 2.053e-003 
2.113e-003 8.282e+006 1.956e+009 1.000e+001 5.418e-002 2.055e-003 
2.115e-003 8.284e+006 1.957e+009 1.000e+001 5.447e-002 2.058e-003 
2.118e-003 8.282e+006 1.956e+009 1.000e+001 5.407e-002 2.060e-003 
2.120e-003 8.284e+006 1.957e+009 1.000e+001 5.395e-002 2.063e-003 
2.122e-003 8.284e+006 1.956e+009 1.000e+001 5.440e-002 2.065e-003 
2.125e-003 8.283e+006 1.958e+009 1.000e+001 5.404e-002 2.068e-003 
2.127e-003 8.285e+006 1.957e+009 1.000e+001 5.447e-002 2.070e-003 
2.130e-003 8.285e+006 1.959e+009 1.000e+001 5.454e-002 2.073e-003 
2.132e-003 8.284e+006 1.958e+009 1.000e+001 5.453e-002 2.075e-003 
2.135e-003 8.284e+006 1.958e+009 1.000e+001 5.435e-002 2.078e-003 
2.137e-003 8.284e+006 1.959e+009 1.000e+001 5.461e-002 2.080e-003 
2.140e-003 8.281e+006 1.960e+009 1.000e+001 5.409e-002 2.083e-003 
2.142e-003 8.281e+006 1.958e+009 1.000e+001 5.418e-002 2.085e-003 
2.145e-003 8.282e+006 1.959e+009 1.000e+001 5.380e-002 2.088e-003 
2.147e-003 8.282e+006 1.958e+009 1.000e+001 5.448e-002 2.090e-003 
2.150e-003 8.282e+006 1.959e+009 1.000e+001 5.380e-002 2.093e-003 
2.152e-003 8.282e+006 1.957e+009 1.000e+001 5.429e-002 2.095e-003 
2.155e-003 8.280e+006 1.959e+009 1.000e+001 5.435e-002 2.098e-003 
2.157e-003 8.281e+006 1.959e+009 1.000e+001 5.417e-002 2.100e-003 
2.160e-003 8.281e+006 1.959e+009 1.000e+001 5.491e-002 2.103e-003 
2.162e-003 8.280e+006 1.958e+009 1.000e+001 5.408e-002 2.105e-003 
2.165e-003 8.282e+006 1.956e+009 1.000e+001 5.431e-002 2.108e-003 
2.167e-003 8.281e+006 1.957e+009 1.000e+001 5.450e-002 2.110e-003 
2.170e-003 8.279e+006 1.957e+009 1.000e+001 5.462e-002 2.113e-003 
2.172e-003 8.280e+006 1.957e+009 1.000e+001 5.399e-002 2.115e-003 
2.175e-003 8.279e+006 1.958e+009 1.000e+001 5.440e-002 2.118e-003 
2.177e-003 8.279e+006 1.957e+009 1.000e+001 5.410e-002 2.120e-003 
2.180e-003 8.280e+006 1.957e+009 1.000e+001 5.418e-002 2.123e-003 
2.182e-003 8.276e+006 1.958e+009 1.000e+001 5.424e-002 2.125e-003 
2.185e-003 8.276e+006 1.958e+009 1.000e+001 5.459e-002 2.128e-003 
2.187e-003 8.277e+006 1.960e+009 1.000e+001 5.448e-002 2.130e-003 
2.190e-003 8.273e+006 1.956e+009 1.000e+001 5.428e-002 2.133e-003 
2.192e-003 8.275e+006 1.957e+009 1.000e+001 5.453e-002 2.135e-003 
2.195e-003 8.276e+006 1.962e+009 1.000e+001 5.472e-002 2.138e-003 
2.197e-003 8.274e+006 1.958e+009 1.000e+001 5.390e-002 2.140e-003 
2.200e-003 8.277e+006 1.962e+009 1.000e+001 5.412e-002 2.143e-003 
2.202e-003 8.279e+006 1.959e+009 1.000e+001 5.438e-002 2.145e-003 
2.205e-003 8.280e+006 1.956e+009 1.000e+001 5.414e-002 2.147e-003 
2.207e-003 8.283e+006 1.956e+009 1.000e+001 5.372e-002 2.150e-003 
2.210e-003 8.281e+006 1.956e+009 1.000e+001 5.457e-002 2.152e-003 
2.212e-003 8.279e+006 1.954e+009 1.000e+001 5.400e-002 2.155e-003 
2.215e-003 8.282e+006 1.956e+009 1.000e+001 5.433e-002 2.157e-003 
2.217e-003 8.279e+006 1.956e+009 1.000e+001 5.417e-002 2.160e-003 
2.220e-003 8.279e+006 1.957e+009 1.000e+001 5.406e-002 2.162e-003 
2.222e-003 8.283e+006 1.955e+009 1.000e+001 5.378e-002 2.165e-003 
2.225e-003 8.282e+006 1.956e+009 1.000e+001 5.400e-002 2.167e-003 
2.227e-003 8.281e+006 1.959e+009 1.000e+001 5.417e-002 2.170e-003 
2.230e-003 8.283e+006 1.959e+009 1.000e+001 5.416e-002 2.172e-003 
2.232e-003 8.283e+006 1.960e+009 1.000e+001 5.414e-002 2.175e-003 
2.235e-003 8.283e+006 1.959e+009 1.000e+001 5.419e-002 2.177e-003 
2.237e-003 8.284e+006 1.958e+009 1.000e+001 5.441e-002 2.180e-003 
2.240e-003 8.282e+006 1.958e+009 1.000e+001 5.359e-002 2.182e-003 
2.242e-003 8.280e+006 1.956e+009 1.000e+001 5.411e-002 2.185e-003 
2.245e-003 8.281e+006 1.957e+009 1.000e+001 5.430e-002 2.187e-003 
2.247e-003 8.280e+006 1.954e+009 1.000e+001 5.414e-002 2.190e-003 
2.250e-003 8.279e+006 1.958e+009 1.000e+001 5.382e-002 2.192e-003 
2.252e-003 8.280e+006 1.960e+009 1.000e+001 5.382e-002 2.195e-003 
2.255e-003 8.279e+006 1.958e+009 1.000e+001 5.445e-002 2.197e-003 
2.257e-003 8.279e+006 1.959e+009 1.000e+001 5.404e-002 2.200e-003 
2.260e-003 8.280e+006 1.960e+009 1.000e+001 5.442e-002 2.202e-003 
2.262e-003 8.280e+006 1.959e+009 1.000e+001 5.496e-002 2.205e-003 
2.265e-003 8.278e+006 1.958e+009 1.000e+001 5.433e-002 2.207e-003 
2.267e-003 8.278e+006 1.957e+009 1.000e+001 5.379e-002 2.210e-003 
2.270e-003 8.277e+006 1.959e+009 1.000e+001 5.443e-002 2.212e-003 
2.272e-003 8.277e+006 1.960e+009 1.000e+001 5.411e-002 2.215e-003 
2.275e-003 8.278e+006 1.959e+009 1.000e+001 5.441e-002 2.217e-003 
2.277e-003 8.275e+006 1.958e+009 1.000e+001 5.440e-002 2.220e-003 
2.280e-003 8.274e+006 1.958e+009 1.000e+001 5.377e-002 2.222e-003 
2.282e-003 8.275e+006 1.955e+009 1.000e+001 5.445e-002 2.225e-003 
2.285e-003 8.274e+006 1.960e+009 1.000e+001 5.452e-002 2.227e-003 
2.287e-003 8.275e+006 1.958e+009 1.000e+001 5.392e-002 2.230e-003 
2.290e-003 8.274e+006 1.957e+009 1.000e+001 5.408e-002 2.232e-003 
2.292e-003 8.271e+006 1.958e+009 1.000e+001 5.416e-002 2.235e-003 
2.295e-003 8.272e+006 1.958e+009 1.000e+001 5.420e-002 2.237e-003 
2.297e-003 8.269e+006 1.959e+009 1.000e+001 5.404e-002 2.240e-003 
2.300e-003 8.269e+006 1.957e+009 1.000e+001 5.412e-002 2.242e-003 
2.302e-003 8.272e+006 1.956e+009 1.000e+001 5.431e-002 2.245e-003 
2.305e-003 8.270e+006 1.955e+009 1.000e+001 5.395e-002 2.247e-003 
2.307e-003 8.269e+006 1.956e+009 1.000e+001 5.393e-002 2.250e-003 
2.310e-003 8.273e+006 1.957e+009 1.000e+001 5.455e-002 2.252e-003 
2.312e-003 8.272e+006 1.956e+009 1.000e+001 5.457e-002 2.255e-003 
2.315e-003 8.272e+006 1.955e+009 1.000e+001 5.375e-002 2.257e-003 
2.317e-003 8.274e+006 1.954e+009 1.000e+001 5.439e-002 2.260e-003 
2.320e-003 8.271e+006 1.954e+009 1.000e+001 5.391e-002 2.262e-003 
2.322e-003 8.271e+006 1.954e+009 1.000e+001 5.350e-002 2.265e-003 
2.325e-003 8.273e+006 1.963e+009 1.000e+001 5.430e-002 2.267e-003 
2.327e-003 8.274e+006 1.966e+009 1.000e+001 5.304e-002 2.270e-003 
2.330e-003 8.279e+006 1.967e+009 1.000e+001 5.371e-002 2.272e-003 
2.332e-003 8.285e+006 1.969e+009 1.000e+001 5.353e-002 2.275e-003 
2.334e-003 8.286e+006 1.963e+009 1.000e+001 5.321e-002 2.277e-003 
2.337e-003 8.286e+006 1.958e+009 1.000e+001 5.428e-002 2.280e-003 
2.339e-003 8.286e+006 1.957e+009 1.000e+001 5.439e-002 2.282e-003 
2.342e-003 8.284e+006 1.956e+009 1.000e+001 5.424e-002 2.285e-003 
2.344e-003 8.282e+006 1.957e+009 1.000e+001 5.351e-002 2.287e-003 
2.347e-003 8.281e+006 1.959e+009 1.000e+001 5.427e-002 2.290e-003 
2.349e-003 8.280e+006 1.956e+009 1.000e+001 5.449e-002 2.292e-003 
2.352e-003 8.280e+006 1.959e+009 1.000e+001 5.425e-002 2.295e-003 
2.354e-003 8.280e+006 1.960e+009 1.000e+001 5.342e-002 2.297e-003 
2.357e-003 8.280e+006 1.958e+009 1.000e+001 5.490e-002 2.300e-003 
2.359e-003 8.281e+006 1.960e+009 1.000e+001 5.413e-002 2.302e-003 
2.362e-003 8.281e+006 1.960e+009 1.000e+001 5.367e-002 2.305e-003 
2.364e-003 8.279e+006 1.958e+009 1.000e+001 5.404e-002 2.307e-003 
2.367e-003 8.280e+006 1.957e+009 1.000e+001 5.438e-002 2.310e-003 
2.369e-003 8.280e+006 1.958e+009 1.000e+001 5.406e-002 2.312e-003 
2.372e-003 8.278e+006 1.958e+009 1.000e+001 5.380e-002 2.315e-003 
2.374e-003 8.277e+006 1.957e+009 1.000e+001 5.422e-002 2.317e-003 
2.377e-003 8.277e+006 1.958e+009 1.000e+001 5.433e-002 2.320e-003 
2.379e-003 8.276e+006 1.959e+009 1.000e+001 5.413e-002 2.322e-003 
2.382e-003 8.277e+006 1.961e+009 1.000e+001 5.386e-002 2.325e-003 
2.384e-003 8.275e+006 1.960e+009 1.000e+001 5.445e-002 2.327e-003 
2.387e-003 8.274e+006 1.961e+009 1.000e+001 5.456e-002 2.330e-003 
2.389e-003 8.274e+006 1.959e+009 1.000e+001 5.451e-002 2.332e-003 
2.392e-003 8.272e+006 1.960e+009 1.000e+001 5.407e-002 2.335e-003 
2.394e-003 8.272e+006 1.959e+009 1.000e+001 5.445e-002 2.337e-003 
2.397e-003 8.274e+006 1.959e+009 1.000e+001 5.452e-002 2.340e-003 
2.399e-003 8.271e+006 1.959e+009 1.000e+001 5.410e-002 2.342e-003 
2.402e-003 8.271e+006 1.960e+009 1.000e+001 5.389e-002 2.345e-003 
2.404e-003 8.273e+006 1.958e+009 1.000e+001 5.486e-002 2.347e-003 
2.407e-003 8.272e+006 1.957e+009 1.000e+001 5.434e-002 2.350e-003 
2.409e-003 8.273e+006 1.959e+009 1.000e+001 5.469e-002 2.352e-003 
2.412e-003 8.272e+006 1.956e+009 1.000e+001 5.429e-002 2.355e-003 
2.414e-003 8.271e+006 1.958e+009 1.000e+001 5.440e-002 2.357e-003 
2.417e-003 8.274e+006 1.958e+009 1.000e+001 5.428e-002 2.360e-003 
2.419e-003 8.274e+006 1.960e+009 1.000e+001 5.467e-002 2.362e-003 
2.422e-003 8.273e+006 1.958e+009 1.000e+001 5.374e-002 2.365e-003 
2.424e-003 8.278e+006 1.958e+009 1.000e+001 5.405e-002 2.367e-003 
2.427e-003 8.279e+006 1.961e+009 1.000e+001 5.374e-002 2.369e-003 
2.429e-003 8.277e+006 1.961e+009 1.000e+001 5.379e-002 2.372e-003 
2.432e-003 8.280e+006 1.959e+009 1.000e+001 5.448e-002 2.374e-003 
2.434e-003 8.279e+006 1.959e+009 1.000e+001 5.458e-002 2.377e-003 
2.437e-003 8.278e+006 1.959e+009 1.000e+001 5.386e-002 2.379e-003 
2.439e-003 8.280e+006 1.960e+009 1.000e+001 5.413e-002 2.382e-003 
2.442e-003 8.278e+006 1.961e+009 1.000e+001 5.451e-002 2.384e-003 
2.444e-003 8.277e+006 1.956e+009 1.000e+001 5.414e-002 2.387e-003 
2.447e-003 8.280e+006 1.959e+009 1.000e+001 5.392e-002 2.389e-003 
2.449e-003 8.279e+006 1.960e+009 1.000e+001 5.397e-002 2.392e-003 
2.452e-003 8.280e+006 1.958e+009 1.000e+001 5.443e-002 2.394e-003 
2.454e-003 8.282e+006 1.958e+009 1.000e+001 5.397e-002 2.397e-003 
2.457e-003 8.282e+006 1.959e+009 1.000e+001 5.362e-002 2.399e-003 
2.459e-003 8.282e+006 1.957e+009 1.000e+001 5.410e-002 2.402e-003 
2.462e-003 8.285e+006 1.959e+009 1.000e+001 5.456e-002 2.404e-003 
2.464e-003 8.285e+006 1.959e+009 1.000e+001 5.431e-002 2.407e-003 
2.467e-003 8.284e+006 1.956e+009 1.000e+001 5.403e-002 2.409e-003 
2.469e-003 8.285e+006 1.957e+009 1.000e+001 5.408e-002 2.412e-003 
2.472e-003 8.286e+006 1.959e+009 1.000e+001 5.440e-002 2.414e-003 
2.474e-003 8.286e+006 1.958e+009 1.000e+001 5.417e-002 2.417e-003 
2.477e-003 8.288e+006 1.958e+009 1.000e+001 5.358e-002 2.419e-003 
2.479e-003 8.287e+006 1.957e+009 1.000e+001 5.437e-002 2.422e-003 
2.482e-003 8.286e+006 1.957e+009 1.000e+001 5.420e-002 2.424e-003 
2.484e-003 8.288e+006 1.959e+009 1.000e+001 5.414e-002 2.427e-003 
2.487e-003 8.288e+006 1.958e+009 1.000e+001 5.436e-002 2.429e-003 
2.489e-003 8.290e+006 1.959e+009 1.000e+001 5.438e-002 2.432e-003 
2.492e-003 8.292e+006 1.958e+009 1.000e+001 5.426e-002 2.434e-003 
2.494e-003 8.289e+006 1.959e+009 1.000e+001 5.423e-002 2.437e-003 
2.497e-003 8.289e+006 1.960e+009 1.000e+001 5.451e-002 2.439e-003 
2.499e-003 8.291e+006 1.960e+009 1.000e+001 5.427e-002 2.442e-003 
2.502e-003 8.291e+006 1.961e+009 1.000e+001 5.418e-002 2.444e-003 
2.504e-003 8.292e+006 1.960e+009 1.000e+001 5.367e-002 2.447e-003 
2.507e-003 8.291e+006 1.960e+009 1.000e+001 5.496e-002 2.449e-003 
2.509e-003 8.291e+006 1.957e+009 1.000e+001 5.429e-002 2.452e-003 
2.512e-003 8.293e+006 1.958e+009 1.000e+001 5.444e-002 2.454e-003 
2.514e-003 8.292e+006 1.960e+009 1.000e+001 5.427e-002 2.457e-003 
2.517e-003 8.293e+006 1.958e+009 1.000e+001 5.371e-002 2.459e-003 
2.519e-003 8.297e+006 1.959e+009 1.000e+001 5.443e-002 2.462e-003 
2.522e-003 8.295e+006 1.957e+009 1.000e+001 5.488e-002 2.464e-003 
2.524e-003 8.294e+006 1.956e+009 1.000e+001 5.426e-002 2.467e-003 
2.527e-003 8.297e+006 1.956e+009 1.000e+001 5.492e-002 2.469e-003 
2.529e-003 8.297e+006 1.955e+009 1.000e+001 5.431e-002 2.472e-003 
2.532e-003 8.298e+006 1.958e+009 1.000e+001 5.338e-002 2.474e-003 
2.534e-003 8.300e+006 1.958e+009 1.000e+001 5.413e-002 2.477e-003 
2.537e-003 8.297e+006 1.958e+009 1.000e+001 5.486e-002 2.479e-003 
2.539e-003 8.297e+006 1.957e+009 1.000e+001 5.425e-002 2.482e-003 
2.542e-003 8.298e+006 1.958e+009 1.000e+001 5.405e-002 2.484e-003 
2.544e-003 8.295e+006 1.958e+009 1.000e+001 5.463e-002 2.487e-003 
2.547e-003 8.297e+006 1.958e+009 1.000e+001 5.438e-002 2.489e-003 
2.549e-003 8.298e+006 1.958e+009 1.000e+001 5.461e-002 2.492e-003 
2.551e-003 8.297e+006 1.960e+009 1.000e+001 5.408e-002 2.494e-003 
2.554e-003 8.298e+006 1.959e+009 1.000e+001 5.468e-002 2.497e-003 
2.556e-003 8.302e+006 1.960e+009 1.000e+001 5.460e-002 2.499e-003 
2.559e-003 8.304e+006 1.959e+009 1.000e+001 5.451e-002 2.501e-003 
2.561e-003 8.305e+006 1.964e+009 1.000e+001 5.361e-002 2.504e-003 
2.564e-003 8.307e+006 1.959e+009 1.000e+001 5.376e-002 2.506e-003 
2.566e-003 8.309e+006 1.958e+009 1.000e+001 5.469e-002 2.509e-003 
2.569e-003 8.309e+006 1.957e+009 1.000e+001 5.411e-002 2.511e-003 
2.571e-003 8.311e+006 1.961e+009 1.000e+001 5.442e-002 2.514e-003 
2.574e-003 8.312e+006 1.960e+009 1.000e+001 5.452e-002 2.516e-003 
2.576e-003 8.313e+006 1.959e+009 1.000e+001 5.468e-002 2.519e-003 
2.579e-003 8.315e+006 1.960e+009 1.000e+001 5.396e-002 2.521e-003 
2.581e-003 8.315e+006 1.959e+009 1.000e+001 5.459e-002 2.524e-003 
2.584e-003 8.318e+006 1.961e+009 1.000e+001 5.486e-002 2.526e-003 
2.586e-003 8.320e+006 1.961e+009 1.000e+001 5.400e-002 2.529e-003 
2.589e-003 8.318e+006 1.960e+009 1.000e+001 5.472e-002 2.531e-003 
2.591e-003 8.319e+006 1.960e+009 1.000e+001 5.453e-002 2.534e-003 
2.594e-003 8.322e+006 1.961e+009 1.000e+001 5.479e-002 2.536e-003 
2.596e-003 8.322e+006 1.958e+009 1.000e+001 5.449e-002 2.539e-003 
2.599e-003 8.324e+006 1.959e+009 1.000e+001 5.404e-002 2.541e-003 
2.601e-003 8.323e+006 1.962e+009 1.000e+001 5.477e-002 2.544e-003 
2.604e-003 8.322e+006 1.961e+009 1.000e+001 5.457e-002 2.546e-003 
2.606e-003 8.323e+006 1.961e+009 1.000e+001 5.459e-002 2.549e-003 
2.609e-003 8.322e+006 1.958e+009 1.000e+001 5.441e-002 2.551e-003 
2.611e-003 8.323e+006 1.960e+009 1.000e+001 5.449e-002 2.554e-003 
2.614e-003 8.325e+006 1.960e+009 1.000e+001 5.463e-002 2.556e-003 
2.616e-003 8.321e+006 1.960e+009 1.000e+001 5.441e-002 2.559e-003 
2.619e-003 8.320e+006 1.958e+009 1.000e+001 5.457e-002 2.561e-003 
2.621e-003 8.321e+006 1.958e+009 1.000e+001 5.482e-002 2.564e-003 
2.624e-003 8.318e+006 1.957e+009 1.000e+001 5.452e-002 2.566e-003 
2.626e-003 8.319e+006 1.958e+009 1.000e+001 5.369e-002 2.569e-003 
2.629e-003 8.319e+006 1.957e+009 1.000e+001 5.471e-002 2.571e-003 
2.631e-003 8.315e+006 1.955e+009 1.000e+001 5.449e-002 2.574e-003 
2.634e-003 8.316e+006 1.956e+009 1.000e+001 5.458e-002 2.576e-003 
2.636e-003 8.317e+006 1.956e+009 1.000e+001 5.474e-002 2.579e-003 
2.639e-003 8.317e+006 1.955e+009 1.000e+001 5.428e-002 2.581e-003 
2.641e-003 8.321e+006 1.957e+009 1.000e+001 5.422e-002 2.584e-003 
2.644e-003 8.319e+006 1.958e+009 1.000e+001 5.417e-002 2.586e-003 
2.646e-003 8.317e+006 1.957e+009 1.000e+001 5.406e-002 2.589e-003 
2.649e-003 8.318e+006 1.958e+009 1.000e+001 5.458e-002 2.591e-003 
2.651e-003 8.317e+006 1.959e+009 1.000e+001 5.438e-002 2.594e-003 
2.654e-003 8.317e+006 1.958e+009 1.000e+001 5.383e-002 2.596e-003 
2.656e-003 8.316e+006 1.958e+009 1.000e+001 5.411e-002 2.599e-003 
2.659e-003 8.315e+006 1.957e+009 1.000e+001 5.386e-002 2.601e-003 
2.661e-003 8.314e+006 1.958e+009 1.000e+001 5.446e-002 2.604e-003 
2.664e-003 8.314e+006 1.957e+009 1.000e+001 5.409e-002 2.606e-003 
2.666e-003 8.316e+006 1.958e+009 1.000e+001 5.435e-002 2.609e-003 
2.669e-003 8.316e+006 1.958e+009 1.000e+001 5.440e-002 2.611e-003 
2.671e-003 8.316e+006 1.963e+009 1.000e+001 5.353e-002 2.614e-003 
2.674e-003 8.318e+006 1.963e+009 1.000e+001 5.384e-002 2.616e-003 
2.676e-003 8.316e+006 1.957e+009 1.000e+001 5.424e-002 2.619e-003 
2.679e-003 8.316e+006 1.958e+009 1.000e+001 5.395e-002 2.621e-003 
2.681e-003 8.317e+006 1.960e+009 1.000e+001 5.400e-002 2.624e-003 
2.684e-003 8.314e+006 1.959e+009 1.000e+001 5.420e-002 2.626e-003 
2.686e-003 8.315e+006 1.958e+009 1.000e+001 5.445e-002 2.629e-003 
2.689e-003 8.317e+006 1.959e+009 1.000e+001 5.421e-002 2.631e-003 
2.691e-003 8.315e+006 1.957e+009 1.000e+001 5.469e-002 2.634e-003 
2.694e-003 8.316e+006 1.959e+009 1.000e+001 5.443e-002 2.636e-003 
2.696e-003 8.315e+006 1.959e+009 1.000e+001 5.481e-002 2.639e-003 
2.699e-003 8.313e+006 1.960e+009 1.000e+001 5.450e-002 2.641e-003 
2.701e-003 8.314e+006 1.959e+009 1.000e+001 5.468e-002 2.644e-003 
2.704e-003 8.313e+006 1.960e+009 1.000e+001 5.434e-002 2.646e-003 
2.706e-003 8.313e+006 1.959e+009 1.000e+001 5.382e-002 2.649e-003 
2.709e-003 8.314e+006 1.960e+009 1.000e+001 5.415e-002 2.651e-003 
2.711e-003 8.310e+006 1.962e+009 1.000e+001 5.450e-002 2.654e-003 
2.714e-003 8.310e+006 1.962e+009 1.000e+001 5.434e-002 2.656e-003 
2.716e-003 8.309e+006 1.962e+009 1.000e+001 5.460e-002 2.659e-003 
2.719e-003 8.309e+006 1.959e+009 1.000e+001 5.449e-002 2.661e-003 
2.721e-003 8.312e+006 1.961e+009 1.000e+001 5.442e-002 2.664e-003 
2.724e-003 8.309e+006 1.961e+009 1.000e+001 5.459e-002 2.666e-003 
2.726e-003 8.306e+006 1.957e+009 1.000e+001 5.404e-002 2.669e-003 
2.729e-003 8.308e+006 1.961e+009 1.000e+001 5.459e-002 2.671e-003 
2.731e-003 8.307e+006 1.962e+009 1.000e+001 5.443e-002 2.674e-003 
2.734e-003 8.308e+006 1.961e+009 1.000e+001 5.351e-002 2.676e-003 
2.736e-003 8.311e+006 1.959e+009 1.000e+001 5.455e-002 2.678e-003 
2.739e-003 8.309e+006 1.957e+009 1.000e+001 5.452e-002 2.681e-003 
2.741e-003 8.309e+006 1.956e+009 1.000e+001 5.427e-002 2.683e-003 
2.744e-003 8.309e+006 1.956e+009 1.000e+001 5.483e-002 2.686e-003 
2.746e-003 8.309e+006 1.956e+009 1.000e+001 5.448e-002 2.688e-003 
2.749e-003 8.312e+006 1.958e+009 1.000e+001 5.362e-002 2.691e-003 
2.751e-003 8.313e+006 1.959e+009 1.000e+001 5.444e-002 2.693e-003 
2.754e-003 8.311e+006 1.958e+009 1.000e+001 5.446e-002 2.696e-003 
2.756e-003 8.312e+006 1.958e+009 1.000e+001 5.421e-002 2.698e-003 
2.759e-003 8.313e+006 1.958e+009 1.000e+001 5.460e-002 2.701e-003 
2.761e-003 8.313e+006 1.959e+009 1.000e+001 5.414e-002 2.703e-003 
2.763e-003 8.314e+006 1.960e+009 1.000e+001 5.428e-002 2.706e-003 
2.766e-003 8.312e+006 1.958e+009 1.000e+001 5.440e-002 2.708e-003 
2.768e-003 8.312e+006 1.955e+009 1.000e+001 5.410e-002 2.711e-003 
2.771e-003 8.311e+006 1.958e+009 1.000e+001 5.411e-002 2.713e-003 
2.773e-003 8.312e+006 1.958e+009 1.000e+001 5.366e-002 2.716e-003 
2.776e-003 8.313e+006 1.960e+009 1.000e+001 5.358e-002 2.718e-003 
2.778e-003 8.314e+006 1.964e+009 1.000e+001 5.420e-002 2.721e-003 
2.781e-003 8.315e+006 1.960e+009 1.000e+001 5.392e-002 2.723e-003 
2.783e-003 8.316e+006 1.960e+009 1.000e+001 5.411e-002 2.726e-003 
2.786e-003 8.316e+006 1.961e+009 1.000e+001 5.430e-002 2.728e-003 
2.788e-003 8.320e+006 1.964e+009 1.000e+001 5.376e-002 2.731e-003 
2.791e-003 8.320e+006 1.963e+009 1.000e+001 5.501e-002 2.733e-003 
2.793e-003 8.320e+006 1.961e+009 1.000e+001 5.419e-002 2.736e-003 
2.796e-003 8.323e+006 1.962e+009 1.000e+001 5.442e-002 2.738e-003 
2.798e-003 8.323e+006 1.965e+009 1.000e+001 5.394e-002 2.741e-003 
2.801e-003 8.324e+006 1.961e+009 1.000e+001 5.441e-002 2.743e-003 
2.803e-003 8.325e+006 1.960e+009 1.000e+001 5.420e-002 2.746e-003 
2.806e-003 8.324e+006 1.961e+009 1.000e+001 5.451e-002 2.748e-003 
2.808e-003 8.327e+006 1.961e+009 1.000e+001 5.405e-002 2.751e-003 
2.811e-003 8.327e+006 1.960e+009 1.000e+001 5.396e-002 2.753e-003 
2.813e-003 8.326e+006 1.958e+009 1.000e+001 5.447e-002 2.756e-003 
2.816e-003 8.330e+006 1.964e+009 1.000e+001 5.415e-002 2.758e-003 
2.818e-003 8.328e+006 1.967e+009 1.000e+001 5.449e-002 2.761e-003 
2.821e-003 8.326e+006 1.963e+009 1.000e+001 5.402e-002 2.763e-003 
2.823e-003 8.328e+006 1.963e+009 1.000e+001 5.427e-002 2.766e-003 
2.826e-003 8.328e+006 1.963e+009 1.000e+001 5.444e-002 2.768e-003 
2.828e-003 8.329e+006 1.961e+009 1.000e+001 5.326e-002 2.771e-003 
2.831e-003 8.330e+006 1.962e+009 1.000e+001 5.430e-002 2.773e-003 
2.833e-003 8.326e+006 1.962e+009 1.000e+001 5.428e-002 2.776e-003 
2.836e-003 8.325e+006 1.962e+009 1.000e+001 5.367e-002 2.778e-003 
2.838e-003 8.325e+006 1.964e+009 1.000e+001 5.481e-002 2.781e-003 
2.841e-003 8.322e+006 1.962e+009 1.000e+001 5.442e-002 2.783e-003 
2.843e-003 8.324e+006 1.960e+009 1.000e+001 5.379e-002 2.786e-003 
2.846e-003 8.322e+006 1.961e+009 1.000e+001 5.474e-002 2.788e-003 
2.848e-003 8.317e+006 1.961e+009 1.000e+001 5.422e-002 2.791e-003 
2.851e-003 8.319e+006 1.959e+009 1.000e+001 5.412e-002 2.793e-003 
2.853e-003 8.320e+006 1.960e+009 1.000e+001 5.460e-002 2.796e-003 
2.856e-003 8.320e+006 1.957e+009 1.000e+001 5.468e-002 2.798e-003 
2.858e-003 8.323e+006 1.957e+009 1.000e+001 5.405e-002 2.801e-003 
2.861e-003 8.324e+006 1.961e+009 1.000e+001 5.439e-002 2.803e-003 
2.863e-003 8.322e+006 1.958e+009 1.000e+001 5.356e-002 2.806e-003 
2.866e-003 8.322e+006 1.958e+009 1.000e+001 5.420e-002 2.808e-003 
2.868e-003 8.321e+006 1.959e+009 1.000e+001 5.425e-002 2.811e-003 
2.871e-003 8.319e+006 1.959e+009 1.000e+001 5.358e-002 2.813e-003 
2.873e-003 8.318e+006 1.959e+009 1.000e+001 5.446e-002 2.816e-003 
2.876e-003 8.317e+006 1.959e+009 1.000e+001 5.431e-002 2.818e-003 
2.878e-003 8.316e+006 1.958e+009 1.000e+001 5.389e-002 2.821e-003 
2.881e-003 8.314e+006 1.958e+009 1.000e+001 5.427e-002 2.823e-003 
2.883e-003 8.313e+006 1.959e+009 1.000e+001 5.302e-002 2.826e-003 
2.886e-003 8.312e+006 1.958e+009 1.000e+001 5.431e-002 2.828e-003 
2.888e-003 8.313e+006 1.962e+009 1.000e+001 5.434e-002 2.831e-003 
2.891e-003 8.314e+006 1.959e+009 1.000e+001 5.473e-002 2.833e-003 
2.893e-003 8.313e+006 1.958e+009 1.000e+001 5.423e-002 2.836e-003 
2.896e-003 8.314e+006 1.958e+009 1.000e+001 5.361e-002 2.838e-003 
2.898e-003 8.314e+006 1.960e+009 1.000e+001 5.387e-002 2.841e-003 
2.901e-003 8.312e+006 1.960e+009 1.000e+001 5.471e-002 2.843e-003 
2.903e-003 8.314e+006 1.960e+009 1.000e+001 5.412e-002 2.846e-003 
2.906e-003 8.315e+006 1.960e+009 1.000e+001 5.366e-002 2.848e-003 
2.908e-003 8.315e+006 1.960e+009 1.000e+001 5.473e-002 2.851e-003 
2.911e-003 8.317e+006 1.958e+009 1.000e+001 5.446e-002 2.853e-003 
2.913e-003 8.315e+006 1.959e+009 1.000e+001 5.420e-002 2.856e-003 
2.916e-003 8.313e+006 1.958e+009 1.000e+001 5.412e-002 2.858e-003 
2.918e-003 8.314e+006 1.959e+009 1.000e+001 5.422e-002 2.861e-003 
2.921e-003 8.314e+006 1.960e+009 1.000e+001 5.404e-002 2.863e-003 
2.923e-003 8.315e+006 1.960e+009 1.000e+001 5.402e-002 2.866e-003 
2.926e-003 8.315e+006 1.961e+009 1.000e+001 5.416e-002 2.868e-003 
2.928e-003 8.313e+006 1.959e+009 1.000e+001 5.438e-002 2.871e-003 
2.931e-003 8.313e+006 1.957e+009 1.000e+001 5.391e-002 2.873e-003 
2.933e-003 8.312e+006 1.959e+009 1.000e+001 5.419e-002 2.876e-003 
2.936e-003 8.314e+006 1.961e+009 1.000e+001 5.460e-002 2.878e-003 
2.938e-003 8.316e+006 1.959e+009 1.000e+001 5.433e-002 2.880e-003 
2.941e-003 8.312e+006 1.960e+009 1.000e+001 5.467e-002 2.883e-003 
2.943e-003 8.310e+006 1.962e+009 1.000e+001 5.397e-002 2.885e-003 
2.946e-003 8.313e+006 1.960e+009 1.000e+001 5.476e-002 2.888e-003 
2.948e-003 8.310e+006 1.960e+009 1.000e+001 5.451e-002 2.890e-003 
2.951e-003 8.313e+006 1.960e+009 1.000e+001 5.322e-002 2.893e-003 
2.953e-003 8.314e+006 1.960e+009 1.000e+001 5.461e-002 2.895e-003 
2.956e-003 8.310e+006 1.962e+009 1.000e+001 5.456e-002 2.898e-003 
2.958e-003 8.312e+006 1.960e+009 1.000e+001 5.446e-002 2.900e-003 
2.961e-003 8.311e+006 1.958e+009 1.000e+001 5.452e-002 2.903e-003 
2.963e-003 8.310e+006 1.957e+009 1.000e+001 5.443e-002 2.905e-003 
2.966e-003 8.312e+006 1.955e+009 1.000e+001 5.405e-002 2.908e-003 
2.968e-003 8.313e+006 1.956e+009 1.000e+001 5.409e-002 2.910e-003 
2.971e-003 8.312e+006 1.956e+009 1.000e+001 5.330e-002 2.913e-003 
2.973e-003 8.313e+006 1.959e+009 1.000e+001 5.401e-002 2.915e-003 
2.975e-003 8.313e+006 1.957e+009 1.000e+001 5.379e-002 2.918e-003 
2.978e-003 8.312e+006 1.957e+009 1.000e+001 5.379e-002 2.920e-003 
2.980e-003 8.312e+006 1.958e+009 1.000e+001 5.429e-002 2.923e-003 
2.982e-003 8.311e+006 1.958e+009 1.000e+001 5.434e-002 2.925e-003 
2.984e-003 8.310e+006 1.958e+009 1.000e+001 5.392e-002 2.926e-003 
2.986e-003 8.311e+006 1.958e+009 1.000e+001 5.401e-002 2.928e-003 
2.988e-003 8.310e+006 1.959e+009 1.000e+001 5.393e-002 2.930e-003 
2.990e-003 8.309e+006 1.960e+009 1.000e+001 5.370e-002 2.932e-003 
2.992e-003 8.312e+006 1.960e+009 1.000e+001 5.410e-002 2.934e-003 
2.994e-003 8.311e+006 1.960e+009 1.000e+001 5.408e-002 2.936e-003 
2.996e-003 8.310e+006 1.961e+009 1.000e+001 5.429e-002 2.938e-003 
2.998e-003 8.309e+006 1.961e+009 1.000e+001 5.396e-002 2.940e-003 
2.999e-003 8.310e+006 1.960e+009 1.000e+001 5.390e-002 2.942e-003 
3.001e-003 8.308e+006 1.958e+009 1.000e+001 5.392e-002 2.944e-003 
3.003e-003 8.306e+006 1.958e+009 1.000e+001 5.424e-002 2.946e-003 
3.005e-003 8.308e+006 1.958e+009 1.000e+001 5.434e-002 2.948e-003 
3.007e-003 8.308e+006 1.959e+009 1.000e+001 5.360e-002 2.950e-003 
3.009e-003 8.307e+006 1.957e+009 1.000e+001 5.448e-002 2.952e-003 
3.011e-003 8.306e+006 1.959e+009 1.000e+001 5.405e-002 2.954e-003 
3.013e-003 8.307e+006 1.958e+009 1.000e+001 5.436e-002 2.955e-003 
3.015e-003 8.306e+006 1.958e+009 1.000e+001 5.327e-002 2.957e-003 
3.017e-003 8.306e+006 1.958e+009 1.000e+001 5.395e-002 2.960e-003 
3.020e-003 8.307e+006 1.957e+009 1.000e+001 5.431e-002 2.962e-003 
3.022e-003 8.306e+006 1.961e+009 1.000e+001 5.413e-002 2.964e-003 
3.024e-003 8.305e+006 1.961e+009 1.000e+001 5.414e-002 2.967e-003 
3.027e-003 8.306e+006 1.959e+009 1.000e+001 5.453e-002 2.969e-003 
3.029e-003 8.305e+006 1.960e+009 1.000e+001 5.431e-002 2.971e-003 
3.031e-003 8.307e+006 1.958e+009 1.000e+001 5.324e-002 2.974e-003 
3.034e-003 8.308e+006 1.957e+009 1.000e+001 5.402e-002 2.976e-003 
3.036e-003 8.307e+006 1.960e+009 1.000e+001 5.474e-002 2.979e-003 
3.039e-003 8.309e+006 1.960e+009 1.000e+001 5.437e-002 2.981e-003 
3.041e-003 8.309e+006 1.963e+009 1.000e+001 5.412e-002 2.983e-003 
3.044e-003 8.310e+006 1.963e+009 1.000e+001 5.480e-002 2.986e-003 
3.046e-003 8.314e+006 1.960e+009 1.000e+001 5.429e-002 2.988e-003 
3.048e-003 8.311e+006 1.960e+009 1.000e+001 5.460e-002 2.991e-003 
3.051e-003 8.310e+006 1.961e+009 1.000e+001 5.505e-002 2.993e-003 
3.053e-003 8.314e+006 1.959e+009 1.000e+001 5.445e-002 2.996e-003 
3.056e-003 8.312e+006 1.959e+009 1.000e+001 5.456e-002 2.998e-003 
3.058e-003 8.314e+006 1.961e+009 1.000e+001 5.339e-002 3.001e-003 
3.061e-003 8.316e+006 1.958e+009 1.000e+001 5.438e-002 3.003e-003 
3.063e-003 8.314e+006 1.960e+009 1.000e+001 5.454e-002 3.006e-003 
