# Supplementary material for: Strain rate dependency of dislocation plasticity
Source: Nat Commun. 2021 Mar 23;12:1845. doi: 10.1038/s41467-021-21939-1 (PMC7988163; doi:10.1038/s41467-021-21939-1)
Supplement: Supplementary file 3 — Supplementary Data 1 [file 41467_2021_21939_MOESM3_ESM.zip › Supplementary Data 1/DDDSimulationSet2/StrainRate=1e1s-1/InitialDislocationDensity=5.7e8m-2.dat]

#strain(1), stress(Pa), dislocation density(m-2), strain rate(s-1), mean dislocation velocity(km/s), plastic strain(1)
2.087e-006 2.994e+005 5.657e+008 1.000e+001 7.790e-003 1.489e-008 
4.692e-006 6.683e+005 5.657e+008 1.000e+001 7.790e-003 6.545e-008 
7.453e-006 1.054e+006 5.658e+008 1.000e+001 7.790e-003 1.581e-007 
9.484e-006 1.334e+006 5.658e+008 1.000e+001 7.790e-003 2.518e-007 
1.124e-005 1.575e+006 5.658e+008 1.000e+001 7.803e-003 3.499e-007 
1.279e-005 1.784e+006 5.660e+008 1.000e+001 1.473e-002 4.492e-007 
1.438e-005 1.997e+006 5.659e+008 1.000e+001 1.891e-002 5.613e-007 
1.601e-005 2.215e+006 5.659e+008 1.000e+001 1.947e-002 6.909e-007 
1.756e-005 2.419e+006 5.659e+008 1.000e+001 1.948e-002 8.250e-007 
1.838e-005 2.528e+006 5.667e+008 1.000e+001 2.269e-002 8.997e-007 
1.893e-005 2.600e+006 5.674e+008 1.000e+001 2.443e-002 9.488e-007 
1.948e-005 2.671e+006 5.679e+008 1.000e+001 2.500e-002 9.984e-007 
2.002e-005 2.743e+006 5.684e+008 1.000e+001 2.733e-002 1.049e-006 
2.057e-005 2.815e+006 5.687e+008 1.000e+001 2.255e-002 1.100e-006 
2.112e-005 2.886e+006 5.691e+008 1.000e+001 2.295e-002 1.152e-006 
2.166e-005 2.958e+006 5.696e+008 1.000e+001 1.998e-002 1.205e-006 
2.224e-005 3.033e+006 5.703e+008 1.000e+001 1.890e-002 1.262e-006 
2.344e-005 3.188e+006 5.675e+008 1.000e+001 1.953e-002 1.391e-006 
2.477e-005 3.358e+006 5.675e+008 1.000e+001 1.954e-002 1.538e-006 
2.613e-005 3.532e+006 5.686e+008 1.000e+001 2.015e-002 1.698e-006 
2.735e-005 3.688e+006 5.701e+008 1.000e+001 2.164e-002 1.848e-006 
2.859e-005 3.844e+006 5.730e+008 1.000e+001 2.422e-002 2.006e-006 
2.976e-005 3.990e+006 5.685e+008 1.000e+001 2.714e-002 2.164e-006 
3.093e-005 4.135e+006 5.693e+008 1.000e+001 2.911e-002 2.328e-006 
3.203e-005 4.271e+006 5.711e+008 1.000e+001 3.020e-002 2.489e-006 
3.312e-005 4.404e+006 5.668e+008 1.000e+001 3.113e-002 2.655e-006 
3.416e-005 4.531e+006 5.663e+008 1.000e+001 3.116e-002 2.821e-006 
3.519e-005 4.656e+006 5.662e+008 1.000e+001 3.116e-002 2.989e-006 
3.620e-005 4.777e+006 5.661e+008 1.000e+001 3.116e-002 3.158e-006 
3.718e-005 4.895e+006 5.660e+008 1.000e+001 3.116e-002 3.328e-006 
3.815e-005 5.010e+006 5.660e+008 1.000e+001 3.134e-002 3.500e-006 
3.912e-005 5.125e+006 5.666e+008 1.000e+001 3.102e-002 3.674e-006 
4.006e-005 5.236e+006 5.666e+008 1.000e+001 3.129e-002 3.841e-006 
4.093e-005 5.339e+006 5.661e+008 1.000e+001 3.129e-002 4.002e-006 
4.177e-005 5.438e+006 5.660e+008 1.000e+001 3.140e-002 4.161e-006 
4.265e-005 5.540e+006 5.669e+008 1.000e+001 3.167e-002 4.328e-006 
4.354e-005 5.644e+006 5.689e+008 1.000e+001 3.393e-002 4.499e-006 
4.444e-005 5.749e+006 5.679e+008 1.000e+001 3.720e-002 4.677e-006 
4.535e-005 5.854e+006 5.664e+008 1.000e+001 3.979e-002 4.863e-006 
4.634e-005 5.967e+006 5.661e+008 1.000e+001 4.142e-002 5.069e-006 
4.730e-005 6.076e+006 5.660e+008 1.000e+001 4.284e-002 5.272e-006 
4.827e-005 6.186e+006 5.660e+008 1.000e+001 4.283e-002 5.482e-006 
4.923e-005 6.294e+006 5.659e+008 1.000e+001 4.284e-002 5.696e-006 
5.017e-005 6.400e+006 5.659e+008 1.000e+001 4.285e-002 5.909e-006 
5.110e-005 6.502e+006 5.659e+008 1.000e+001 4.284e-002 6.121e-006 
5.202e-005 6.605e+006 5.662e+008 1.000e+001 4.328e-002 6.337e-006 
5.293e-005 6.706e+006 5.661e+008 1.000e+001 4.274e-002 6.547e-006 
5.390e-005 6.813e+006 5.660e+008 1.000e+001 4.285e-002 6.775e-006 
5.489e-005 6.921e+006 5.672e+008 1.000e+001 4.261e-002 7.012e-006 
5.587e-005 7.029e+006 5.667e+008 1.000e+001 4.322e-002 7.253e-006 
5.690e-005 7.141e+006 5.676e+008 1.000e+001 4.266e-002 7.508e-006 
5.791e-005 7.250e+006 5.663e+008 1.000e+001 4.322e-002 7.764e-006 
5.888e-005 7.354e+006 5.660e+008 1.000e+001 4.336e-002 8.016e-006 
5.984e-005 7.456e+006 5.659e+008 1.000e+001 4.500e-002 8.268e-006 
6.077e-005 7.554e+006 5.659e+008 1.000e+001 4.863e-002 8.516e-006 
6.168e-005 7.650e+006 5.659e+008 1.000e+001 5.257e-002 8.763e-006 
6.256e-005 7.742e+006 5.661e+008 1.000e+001 5.280e-002 9.006e-006 
6.336e-005 7.827e+006 5.660e+008 1.000e+001 5.284e-002 9.227e-006 
6.421e-005 7.916e+006 5.659e+008 1.000e+001 5.329e-002 9.463e-006 
6.512e-005 8.010e+006 5.677e+008 1.000e+001 5.349e-002 9.715e-006 
6.607e-005 8.108e+006 5.666e+008 1.000e+001 5.371e-002 9.986e-006 
6.707e-005 8.211e+006 5.666e+008 1.000e+001 5.425e-002 1.027e-005 
6.807e-005 8.313e+006 5.660e+008 1.000e+001 5.453e-002 1.057e-005 
6.905e-005 8.412e+006 5.659e+008 1.000e+001 5.453e-002 1.086e-005 
7.000e-005 8.509e+006 5.659e+008 1.000e+001 5.453e-002 1.115e-005 
7.095e-005 8.603e+006 5.659e+008 1.000e+001 5.453e-002 1.144e-005 
7.180e-005 8.689e+006 5.663e+008 1.000e+001 5.430e-002 1.170e-005 
7.273e-005 8.781e+006 5.659e+008 1.000e+001 5.453e-002 1.199e-005 
7.375e-005 8.883e+006 5.672e+008 1.000e+001 5.429e-002 1.231e-005 
7.479e-005 8.986e+006 5.664e+008 1.000e+001 5.451e-002 1.263e-005 
7.585e-005 9.090e+006 5.662e+008 1.000e+001 5.500e-002 1.297e-005 
7.685e-005 9.188e+006 5.659e+008 1.000e+001 5.559e-002 1.330e-005 
7.783e-005 9.283e+006 5.658e+008 1.000e+001 5.708e-002 1.362e-005 
7.876e-005 9.373e+006 5.658e+008 1.000e+001 5.830e-002 1.393e-005 
7.967e-005 9.460e+006 5.658e+008 1.000e+001 6.066e-002 1.424e-005 
8.053e-005 9.543e+006 5.684e+008 1.000e+001 5.994e-002 1.452e-005 
8.135e-005 9.622e+006 5.675e+008 1.000e+001 6.162e-002 1.480e-005 
8.225e-005 9.709e+006 5.675e+008 1.000e+001 6.300e-002 1.510e-005 
8.320e-005 9.798e+006 5.682e+008 1.000e+001 6.357e-002 1.543e-005 
8.410e-005 9.883e+006 5.661e+008 1.000e+001 6.431e-002 1.574e-005 
8.497e-005 9.965e+006 5.660e+008 1.000e+001 6.587e-002 1.605e-005 
8.583e-005 1.005e+007 5.659e+008 1.000e+001 6.620e-002 1.635e-005 
8.669e-005 1.012e+007 5.659e+008 1.000e+001 6.619e-002 1.666e-005 
8.759e-005 1.021e+007 5.661e+008 1.000e+001 6.536e-002 1.698e-005 
8.849e-005 1.029e+007 5.659e+008 1.000e+001 6.592e-002 1.731e-005 
8.944e-005 1.038e+007 5.675e+008 1.000e+001 6.562e-002 1.765e-005 
9.042e-005 1.047e+007 5.673e+008 1.000e+001 6.588e-002 1.801e-005 
9.147e-005 1.056e+007 5.660e+008 1.000e+001 6.621e-002 1.840e-005 
9.251e-005 1.066e+007 5.659e+008 1.000e+001 6.624e-002 1.879e-005 
9.350e-005 1.075e+007 5.659e+008 1.000e+001 6.632e-002 1.917e-005 
9.445e-005 1.083e+007 5.659e+008 1.000e+001 6.650e-002 1.953e-005 
9.525e-005 1.090e+007 5.659e+008 1.000e+001 6.625e-002 1.984e-005 
9.609e-005 1.098e+007 5.659e+008 1.000e+001 6.635e-002 2.016e-005 
9.699e-005 1.106e+007 5.659e+008 1.000e+001 6.655e-002 2.051e-005 
9.792e-005 1.114e+007 5.658e+008 1.000e+001 6.666e-002 2.088e-005 
9.885e-005 1.122e+007 5.658e+008 1.000e+001 6.935e-002 2.125e-005 
9.973e-005 1.130e+007 5.658e+008 1.000e+001 7.051e-002 2.160e-005 
1.006e-004 1.137e+007 5.658e+008 1.000e+001 7.191e-002 2.195e-005 
1.015e-004 1.145e+007 5.661e+008 1.000e+001 7.214e-002 2.231e-005 
1.024e-004 1.153e+007 5.658e+008 1.000e+001 7.328e-002 2.268e-005 
1.034e-004 1.161e+007 5.663e+008 1.000e+001 7.410e-002 2.308e-005 
1.044e-004 1.170e+007 5.658e+008 1.000e+001 7.564e-002 2.350e-005 
1.054e-004 1.178e+007 5.658e+008 1.000e+001 7.724e-002 2.392e-005 
1.064e-004 1.187e+007 5.658e+008 1.000e+001 7.739e-002 2.434e-005 
1.074e-004 1.195e+007 5.658e+008 1.000e+001 7.783e-002 2.474e-005 
1.083e-004 1.202e+007 5.658e+008 1.000e+001 7.705e-002 2.513e-005 
1.092e-004 1.210e+007 5.658e+008 1.000e+001 7.776e-002 2.550e-005 
1.101e-004 1.217e+007 5.658e+008 1.000e+001 7.767e-002 2.588e-005 
1.110e-004 1.225e+007 5.658e+008 1.000e+001 7.788e-002 2.628e-005 
1.119e-004 1.232e+007 5.658e+008 1.000e+001 7.788e-002 2.670e-005 
1.129e-004 1.240e+007 5.658e+008 1.000e+001 7.790e-002 2.710e-005 
1.138e-004 1.247e+007 5.658e+008 1.000e+001 7.801e-002 2.750e-005 
1.147e-004 1.255e+007 5.658e+008 1.000e+001 7.790e-002 2.790e-005 
1.157e-004 1.263e+007 5.659e+008 1.000e+001 7.789e-002 2.834e-005 
1.167e-004 1.271e+007 5.658e+008 1.000e+001 7.794e-002 2.879e-005 
1.177e-004 1.279e+007 5.658e+008 1.000e+001 7.794e-002 2.926e-005 
1.188e-004 1.287e+007 5.658e+008 1.000e+001 7.813e-002 2.973e-005 
1.197e-004 1.295e+007 5.658e+008 1.000e+001 7.873e-002 3.017e-005 
1.206e-004 1.302e+007 5.658e+008 1.000e+001 7.808e-002 3.058e-005 
1.215e-004 1.309e+007 5.679e+008 1.000e+001 7.829e-002 3.099e-005 
1.224e-004 1.316e+007 5.658e+008 1.000e+001 7.944e-002 3.141e-005 
1.234e-004 1.323e+007 5.658e+008 1.000e+001 8.098e-002 3.185e-005 
1.243e-004 1.330e+007 5.658e+008 1.000e+001 8.298e-002 3.229e-005 
1.252e-004 1.337e+007 5.658e+008 1.000e+001 8.377e-002 3.271e-005 
1.261e-004 1.344e+007 5.658e+008 1.000e+001 8.377e-002 3.315e-005 
1.271e-004 1.351e+007 5.659e+008 1.000e+001 8.482e-002 3.359e-005 
1.281e-004 1.359e+007 5.659e+008 1.000e+001 8.682e-002 3.406e-005 
1.291e-004 1.367e+007 5.658e+008 1.000e+001 8.849e-002 3.456e-005 
1.301e-004 1.374e+007 5.658e+008 1.000e+001 8.850e-002 3.503e-005 
1.310e-004 1.381e+007 5.658e+008 1.000e+001 8.861e-002 3.549e-005 
1.319e-004 1.387e+007 5.658e+008 1.000e+001 8.920e-002 3.592e-005 
1.328e-004 1.394e+007 5.658e+008 1.000e+001 8.873e-002 3.634e-005 
1.337e-004 1.401e+007 5.658e+008 1.000e+001 8.948e-002 3.681e-005 
1.347e-004 1.408e+007 5.658e+008 1.000e+001 8.955e-002 3.728e-005 
1.356e-004 1.415e+007 5.658e+008 1.000e+001 8.958e-002 3.774e-005 
1.365e-004 1.421e+007 5.659e+008 1.000e+001 8.881e-002 3.820e-005 
1.375e-004 1.428e+007 5.658e+008 1.000e+001 8.954e-002 3.868e-005 
1.385e-004 1.435e+007 5.658e+008 1.000e+001 8.955e-002 3.918e-005 
1.395e-004 1.443e+007 5.658e+008 1.000e+001 8.958e-002 3.971e-005 
1.405e-004 1.450e+007 5.658e+008 1.000e+001 8.971e-002 4.021e-005 
1.415e-004 1.457e+007 5.657e+008 1.000e+001 8.964e-002 4.071e-005 
1.424e-004 1.463e+007 5.658e+008 1.000e+001 8.961e-002 4.118e-005 
1.433e-004 1.470e+007 5.659e+008 1.000e+001 8.958e-002 4.165e-005 
1.443e-004 1.476e+007 5.658e+008 1.000e+001 8.963e-002 4.216e-005 
1.452e-004 1.483e+007 5.658e+008 1.000e+001 8.978e-002 4.265e-005 
1.461e-004 1.489e+007 5.658e+008 1.000e+001 8.999e-002 4.312e-005 
1.470e-004 1.495e+007 5.659e+008 1.000e+001 8.982e-002 4.358e-005 
1.479e-004 1.502e+007 5.658e+008 1.000e+001 9.003e-002 4.407e-005 
1.489e-004 1.508e+007 5.658e+008 1.000e+001 9.011e-002 4.459e-005 
1.499e-004 1.515e+007 5.658e+008 1.000e+001 9.148e-002 4.513e-005 
1.509e-004 1.522e+007 5.657e+008 1.000e+001 9.325e-002 4.564e-005 
1.518e-004 1.528e+007 5.658e+008 1.000e+001 9.235e-002 4.614e-005 
1.527e-004 1.534e+007 5.658e+008 1.000e+001 9.439e-002 4.660e-005 
1.536e-004 1.540e+007 5.658e+008 1.000e+001 9.585e-002 4.711e-005 
1.546e-004 1.546e+007 5.658e+008 1.000e+001 9.714e-002 4.763e-005 
1.555e-004 1.552e+007 5.658e+008 1.000e+001 9.893e-002 4.813e-005 
1.564e-004 1.558e+007 5.658e+008 1.000e+001 9.920e-002 4.863e-005 
1.574e-004 1.565e+007 5.658e+008 1.000e+001 9.899e-002 4.914e-005 
1.583e-004 1.571e+007 5.658e+008 1.000e+001 9.968e-002 4.967e-005 
1.594e-004 1.578e+007 5.657e+008 1.000e+001 1.007e-001 5.024e-005 
1.603e-004 1.584e+007 5.657e+008 1.000e+001 1.009e-001 5.079e-005 
1.613e-004 1.590e+007 5.658e+008 1.000e+001 1.012e-001 5.132e-005 
1.622e-004 1.596e+007 5.658e+008 1.000e+001 1.007e-001 5.181e-005 
1.631e-004 1.601e+007 5.658e+008 1.000e+001 1.009e-001 5.231e-005 
1.640e-004 1.607e+007 5.658e+008 1.000e+001 1.012e-001 5.286e-005 
1.650e-004 1.613e+007 5.658e+008 1.000e+001 1.013e-001 5.340e-005 
1.659e-004 1.619e+007 5.658e+008 1.000e+001 1.013e-001 5.392e-005 
1.668e-004 1.625e+007 5.658e+008 1.000e+001 1.011e-001 5.442e-005 
1.678e-004 1.631e+007 5.658e+008 1.000e+001 1.011e-001 5.497e-005 
1.688e-004 1.637e+007 5.658e+008 1.000e+001 1.013e-001 5.555e-005 
1.698e-004 1.643e+007 5.658e+008 1.000e+001 1.012e-001 5.612e-005 
1.707e-004 1.649e+007 5.658e+008 1.000e+001 1.015e-001 5.666e-005 
1.716e-004 1.654e+007 5.658e+008 1.000e+001 1.013e-001 5.718e-005 
1.725e-004 1.660e+007 5.658e+008 1.000e+001 1.014e-001 5.771e-005 
1.734e-004 1.665e+007 5.658e+008 1.000e+001 1.014e-001 5.825e-005 
1.744e-004 1.671e+007 5.658e+008 1.000e+001 1.014e-001 5.878e-005 
1.752e-004 1.676e+007 5.658e+008 1.000e+001 1.016e-001 5.927e-005 
1.761e-004 1.681e+007 5.658e+008 1.000e+001 1.013e-001 5.979e-005 
1.770e-004 1.687e+007 5.658e+008 1.000e+001 1.013e-001 6.034e-005 
1.780e-004 1.693e+007 5.658e+008 1.000e+001 1.019e-001 6.094e-005 
1.790e-004 1.698e+007 5.658e+008 1.000e+001 1.021e-001 6.151e-005 
1.799e-004 1.704e+007 5.659e+008 1.000e+001 1.021e-001 6.207e-005 
1.808e-004 1.709e+007 5.658e+008 1.000e+001 1.021e-001 6.260e-005 
1.818e-004 1.715e+007 5.658e+008 1.000e+001 1.036e-001 6.317e-005 
1.827e-004 1.720e+007 5.657e+008 1.000e+001 1.050e-001 6.374e-005 
1.836e-004 1.725e+007 5.658e+008 1.000e+001 1.064e-001 6.429e-005 
1.845e-004 1.730e+007 5.658e+008 1.000e+001 1.055e-001 6.483e-005 
1.855e-004 1.736e+007 5.658e+008 1.000e+001 1.055e-001 6.540e-005 
1.864e-004 1.741e+007 5.658e+008 1.000e+001 1.081e-001 6.599e-005 
1.874e-004 1.747e+007 5.657e+008 1.000e+001 1.101e-001 6.659e-005 
1.884e-004 1.752e+007 5.658e+008 1.000e+001 1.107e-001 6.716e-005 
1.893e-004 1.757e+007 5.658e+008 1.000e+001 1.101e-001 6.772e-005 
1.902e-004 1.762e+007 5.658e+008 1.000e+001 1.110e-001 6.827e-005 
1.911e-004 1.768e+007 5.658e+008 1.000e+001 1.119e-001 6.887e-005 
1.921e-004 1.773e+007 5.658e+008 1.000e+001 1.122e-001 6.944e-005 
1.929e-004 1.778e+007 5.658e+008 1.000e+001 1.124e-001 6.999e-005 
1.938e-004 1.783e+007 5.658e+008 1.000e+001 1.120e-001 7.055e-005 
1.948e-004 1.788e+007 5.658e+008 1.000e+001 1.126e-001 7.115e-005 
1.958e-004 1.793e+007 5.657e+008 1.000e+001 1.128e-001 7.178e-005 
1.967e-004 1.798e+007 5.658e+008 1.000e+001 1.126e-001 7.236e-005 
1.976e-004 1.803e+007 5.658e+008 1.000e+001 1.126e-001 7.292e-005 
1.985e-004 1.808e+007 5.658e+008 1.000e+001 1.125e-001 7.350e-005 
1.995e-004 1.813e+007 5.657e+008 1.000e+001 1.129e-001 7.409e-005 
2.004e-004 1.818e+007 5.658e+008 1.000e+001 1.128e-001 7.469e-005 
2.013e-004 1.823e+007 5.658e+008 1.000e+001 1.129e-001 7.525e-005 
2.023e-004 1.828e+007 5.658e+008 1.000e+001 1.129e-001 7.586e-005 
2.032e-004 1.833e+007 5.658e+008 1.000e+001 1.130e-001 7.646e-005 
2.042e-004 1.838e+007 5.658e+008 1.000e+001 1.130e-001 7.710e-005 
2.051e-004 1.843e+007 5.658e+008 1.000e+001 1.130e-001 7.770e-005 
2.060e-004 1.847e+007 5.658e+008 1.000e+001 1.130e-001 7.828e-005 
2.069e-004 1.852e+007 5.661e+008 1.000e+001 1.130e-001 7.886e-005 
2.079e-004 1.857e+007 5.658e+008 1.000e+001 1.130e-001 7.946e-005 
2.088e-004 1.861e+007 5.658e+008 1.000e+001 1.130e-001 8.005e-005 
2.096e-004 1.866e+007 5.658e+008 1.000e+001 1.129e-001 8.062e-005 
2.105e-004 1.870e+007 5.658e+008 1.000e+001 1.132e-001 8.120e-005 
2.115e-004 1.875e+007 5.658e+008 1.000e+001 1.130e-001 8.185e-005 
2.125e-004 1.880e+007 5.658e+008 1.000e+001 1.133e-001 8.250e-005 
2.135e-004 1.885e+007 5.658e+008 1.000e+001 1.136e-001 8.311e-005 
2.144e-004 1.889e+007 5.658e+008 1.000e+001 1.133e-001 8.370e-005 
2.153e-004 1.894e+007 5.658e+008 1.000e+001 1.135e-001 8.431e-005 
2.162e-004 1.898e+007 5.658e+008 1.000e+001 1.138e-001 8.493e-005 
2.171e-004 1.903e+007 5.658e+008 1.000e+001 1.143e-001 8.553e-005 
2.180e-004 1.907e+007 5.658e+008 1.000e+001 1.143e-001 8.613e-005 
2.190e-004 1.912e+007 5.658e+008 1.000e+001 1.148e-001 8.675e-005 
2.199e-004 1.916e+007 5.658e+008 1.000e+001 1.160e-001 8.740e-005 
2.209e-004 1.921e+007 5.658e+008 1.000e+001 1.163e-001 8.805e-005 
2.218e-004 1.925e+007 5.658e+008 1.000e+001 1.163e-001 8.867e-005 
2.227e-004 1.930e+007 5.658e+008 1.000e+001 1.164e-001 8.926e-005 
2.236e-004 1.934e+007 5.658e+008 1.000e+001 1.193e-001 8.988e-005 
2.246e-004 1.938e+007 5.658e+008 1.000e+001 1.196e-001 9.050e-005 
2.255e-004 1.942e+007 5.658e+008 1.000e+001 1.197e-001 9.112e-005 
2.264e-004 1.947e+007 5.658e+008 1.000e+001 1.195e-001 9.174e-005 
2.274e-004 1.951e+007 5.658e+008 1.000e+001 1.217e-001 9.240e-005 
2.283e-004 1.956e+007 5.658e+008 1.000e+001 1.215e-001 9.306e-005 
2.292e-004 1.960e+007 5.658e+008 1.000e+001 1.224e-001 9.368e-005 
2.301e-004 1.964e+007 5.658e+008 1.000e+001 1.223e-001 9.427e-005 
2.310e-004 1.968e+007 5.658e+008 1.000e+001 1.231e-001 9.490e-005 
2.320e-004 1.972e+007 5.658e+008 1.000e+001 1.240e-001 9.554e-005 
2.329e-004 1.977e+007 5.658e+008 1.000e+001 1.240e-001 9.616e-005 
2.337e-004 1.980e+007 5.658e+008 1.000e+001 1.230e-001 9.675e-005 
2.346e-004 1.985e+007 5.658e+008 1.000e+001 1.235e-001 9.738e-005 
2.356e-004 1.989e+007 5.658e+008 1.000e+001 1.243e-001 9.807e-005 
2.366e-004 1.993e+007 5.658e+008 1.000e+001 1.243e-001 9.872e-005 
2.375e-004 1.997e+007 5.658e+008 1.000e+001 1.240e-001 9.934e-005 
2.383e-004 2.001e+007 5.658e+008 1.000e+001 1.238e-001 9.994e-005 
2.393e-004 2.005e+007 5.657e+008 1.000e+001 1.246e-001 1.006e-004 
2.402e-004 2.009e+007 5.658e+008 1.000e+001 1.244e-001 1.012e-004 
2.411e-004 2.013e+007 5.658e+008 1.000e+001 1.240e-001 1.019e-004 
2.420e-004 2.017e+007 5.658e+008 1.000e+001 1.243e-001 1.025e-004 
2.430e-004 2.021e+007 5.658e+008 1.000e+001 1.246e-001 1.032e-004 
2.440e-004 2.025e+007 5.658e+008 1.000e+001 1.245e-001 1.039e-004 
2.449e-004 2.029e+007 5.658e+008 1.000e+001 1.243e-001 1.045e-004 
2.458e-004 2.033e+007 5.658e+008 1.000e+001 1.245e-001 1.052e-004 
2.467e-004 2.037e+007 5.658e+008 1.000e+001 1.246e-001 1.058e-004 
2.476e-004 2.041e+007 5.658e+008 1.000e+001 1.247e-001 1.065e-004 
2.485e-004 2.045e+007 5.658e+008 1.000e+001 1.248e-001 1.071e-004 
2.494e-004 2.048e+007 5.659e+008 1.000e+001 1.246e-001 1.077e-004 
2.504e-004 2.052e+007 5.658e+008 1.000e+001 1.247e-001 1.084e-004 
2.513e-004 2.056e+007 5.658e+008 1.000e+001 1.248e-001 1.091e-004 
2.522e-004 2.060e+007 5.658e+008 1.000e+001 1.250e-001 1.098e-004 
2.531e-004 2.064e+007 5.658e+008 1.000e+001 1.248e-001 1.104e-004 
2.540e-004 2.067e+007 5.657e+008 1.000e+001 1.247e-001 1.110e-004 
2.550e-004 2.071e+007 5.657e+008 1.000e+001 1.248e-001 1.117e-004 
2.559e-004 2.075e+007 5.658e+008 1.000e+001 1.252e-001 1.124e-004 
2.568e-004 2.079e+007 5.658e+008 1.000e+001 1.250e-001 1.130e-004 
2.578e-004 2.082e+007 5.658e+008 1.000e+001 1.248e-001 1.137e-004 
2.587e-004 2.086e+007 5.658e+008 1.000e+001 1.256e-001 1.144e-004 
2.596e-004 2.090e+007 5.658e+008 1.000e+001 1.249e-001 1.151e-004 
2.605e-004 2.093e+007 5.658e+008 1.000e+001 1.253e-001 1.157e-004 
2.614e-004 2.097e+007 5.658e+008 1.000e+001 1.251e-001 1.164e-004 
2.624e-004 2.101e+007 5.658e+008 1.000e+001 1.260e-001 1.171e-004 
2.633e-004 2.104e+007 5.658e+008 1.000e+001 1.260e-001 1.177e-004 
2.642e-004 2.108e+007 5.659e+008 1.000e+001 1.258e-001 1.184e-004 
2.652e-004 2.112e+007 5.658e+008 1.000e+001 1.267e-001 1.191e-004 
2.661e-004 2.115e+007 5.658e+008 1.000e+001 1.278e-001 1.198e-004 
2.670e-004 2.119e+007 5.658e+008 1.000e+001 1.268e-001 1.205e-004 
2.680e-004 2.122e+007 5.658e+008 1.000e+001 1.273e-001 1.212e-004 
2.689e-004 2.126e+007 5.658e+008 1.000e+001 1.292e-001 1.219e-004 
2.698e-004 2.129e+007 5.658e+008 1.000e+001 1.301e-001 1.225e-004 
2.707e-004 2.133e+007 5.658e+008 1.000e+001 1.291e-001 1.232e-004 
2.716e-004 2.136e+007 5.658e+008 1.000e+001 1.287e-001 1.239e-004 
2.726e-004 2.140e+007 5.658e+008 1.000e+001 1.313e-001 1.246e-004 
2.735e-004 2.143e+007 5.658e+008 1.000e+001 1.318e-001 1.253e-004 
2.744e-004 2.147e+007 5.658e+008 1.000e+001 1.317e-001 1.260e-004 
2.754e-004 2.150e+007 5.658e+008 1.000e+001 1.321e-001 1.267e-004 
2.763e-004 2.153e+007 5.658e+008 1.000e+001 1.335e-001 1.273e-004 
2.772e-004 2.157e+007 5.658e+008 1.000e+001 1.343e-001 1.280e-004 
2.780e-004 2.160e+007 5.658e+008 1.000e+001 1.328e-001 1.286e-004 
2.790e-004 2.163e+007 5.658e+008 1.000e+001 1.332e-001 1.293e-004 
2.799e-004 2.167e+007 5.658e+008 1.000e+001 1.350e-001 1.301e-004 
2.808e-004 2.170e+007 5.658e+008 1.000e+001 1.351e-001 1.308e-004 
2.817e-004 2.173e+007 5.658e+008 1.000e+001 1.348e-001 1.314e-004 
2.826e-004 2.176e+007 5.658e+008 1.000e+001 1.344e-001 1.321e-004 
2.835e-004 2.179e+007 5.658e+008 1.000e+001 1.354e-001 1.328e-004 
2.844e-004 2.183e+007 5.658e+008 1.000e+001 1.356e-001 1.334e-004 
2.853e-004 2.186e+007 5.658e+008 1.000e+001 1.353e-001 1.341e-004 
2.863e-004 2.189e+007 5.658e+008 1.000e+001 1.356e-001 1.348e-004 
2.872e-004 2.192e+007 5.658e+008 1.000e+001 1.359e-001 1.356e-004 
2.881e-004 2.196e+007 5.658e+008 1.000e+001 1.358e-001 1.363e-004 
2.890e-004 2.199e+007 5.658e+008 1.000e+001 1.353e-001 1.369e-004 
2.899e-004 2.202e+007 5.658e+008 1.000e+001 1.362e-001 1.376e-004 
2.908e-004 2.205e+007 5.658e+008 1.000e+001 1.360e-001 1.383e-004 
2.917e-004 2.208e+007 5.658e+008 1.000e+001 1.356e-001 1.390e-004 
2.926e-004 2.211e+007 5.658e+008 1.000e+001 1.359e-001 1.397e-004 
2.936e-004 2.214e+007 5.658e+008 1.000e+001 1.362e-001 1.404e-004 
2.945e-004 2.217e+007 5.658e+008 1.000e+001 1.363e-001 1.411e-004 
2.954e-004 2.220e+007 5.658e+008 1.000e+001 1.362e-001 1.418e-004 
2.963e-004 2.223e+007 5.658e+008 1.000e+001 1.363e-001 1.425e-004 
2.972e-004 2.226e+007 5.658e+008 1.000e+001 1.363e-001 1.432e-004 
2.981e-004 2.229e+007 5.658e+008 1.000e+001 1.363e-001 1.439e-004 
2.990e-004 2.232e+007 5.658e+008 1.000e+001 1.362e-001 1.446e-004 
2.999e-004 2.235e+007 5.658e+008 1.000e+001 1.363e-001 1.453e-004 
3.009e-004 2.239e+007 5.658e+008 1.000e+001 1.363e-001 1.461e-004 
3.018e-004 2.241e+007 5.658e+008 1.000e+001 1.363e-001 1.468e-004 
3.027e-004 2.244e+007 5.658e+008 1.000e+001 1.364e-001 1.475e-004 
3.036e-004 2.247e+007 5.658e+008 1.000e+001 1.364e-001 1.482e-004 
3.045e-004 2.250e+007 5.658e+008 1.000e+001 1.364e-001 1.489e-004 
3.054e-004 2.253e+007 5.658e+008 1.000e+001 1.361e-001 1.496e-004 
3.063e-004 2.256e+007 5.658e+008 1.000e+001 1.363e-001 1.503e-004 
3.073e-004 2.259e+007 5.658e+008 1.000e+001 1.365e-001 1.510e-004 
3.082e-004 2.262e+007 5.658e+008 1.000e+001 1.364e-001 1.518e-004 
3.091e-004 2.265e+007 5.658e+008 1.000e+001 1.364e-001 1.525e-004 
3.100e-004 2.268e+007 5.658e+008 1.000e+001 1.364e-001 1.532e-004 
3.109e-004 2.270e+007 5.658e+008 1.000e+001 1.365e-001 1.539e-004 
3.118e-004 2.273e+007 5.658e+008 1.000e+001 1.366e-001 1.546e-004 
3.127e-004 2.276e+007 5.658e+008 1.000e+001 1.364e-001 1.553e-004 
3.136e-004 2.279e+007 5.658e+008 1.000e+001 1.365e-001 1.560e-004 
3.146e-004 2.282e+007 5.658e+008 1.000e+001 1.368e-001 1.568e-004 
3.155e-004 2.284e+007 5.658e+008 1.000e+001 1.371e-001 1.575e-004 
3.164e-004 2.287e+007 5.659e+008 1.000e+001 1.368e-001 1.582e-004 
3.173e-004 2.290e+007 5.658e+008 1.000e+001 1.367e-001 1.589e-004 
3.182e-004 2.292e+007 5.658e+008 1.000e+001 1.371e-001 1.596e-004 
3.191e-004 2.295e+007 5.658e+008 1.000e+001 1.367e-001 1.603e-004 
3.200e-004 2.298e+007 5.658e+008 1.000e+001 1.371e-001 1.611e-004 
3.210e-004 2.301e+007 5.658e+008 1.000e+001 1.370e-001 1.619e-004 
3.219e-004 2.304e+007 5.658e+008 1.000e+001 1.374e-001 1.626e-004 
3.228e-004 2.306e+007 5.658e+008 1.000e+001 1.373e-001 1.633e-004 
3.237e-004 2.309e+007 5.658e+008 1.000e+001 1.382e-001 1.640e-004 
3.246e-004 2.311e+007 5.658e+008 1.000e+001 1.387e-001 1.647e-004 
3.255e-004 2.314e+007 5.658e+008 1.000e+001 1.385e-001 1.654e-004 
3.264e-004 2.317e+007 5.658e+008 1.000e+001 1.378e-001 1.662e-004 
3.273e-004 2.319e+007 5.658e+008 1.000e+001 1.390e-001 1.669e-004 
3.283e-004 2.322e+007 5.658e+008 1.000e+001 1.396e-001 1.677e-004 
3.292e-004 2.325e+007 5.658e+008 1.000e+001 1.386e-001 1.684e-004 
3.301e-004 2.327e+007 5.658e+008 1.000e+001 1.398e-001 1.691e-004 
3.310e-004 2.330e+007 5.658e+008 1.000e+001 1.420e-001 1.699e-004 
3.319e-004 2.332e+007 5.658e+008 1.000e+001 1.406e-001 1.706e-004 
3.328e-004 2.335e+007 5.658e+008 1.000e+001 1.398e-001 1.713e-004 
3.337e-004 2.337e+007 5.658e+008 1.000e+001 1.406e-001 1.721e-004 
3.347e-004 2.340e+007 5.658e+008 1.000e+001 1.425e-001 1.728e-004 
3.356e-004 2.342e+007 5.658e+008 1.000e+001 1.412e-001 1.736e-004 
3.365e-004 2.345e+007 5.658e+008 1.000e+001 1.421e-001 1.743e-004 
3.374e-004 2.347e+007 5.658e+008 1.000e+001 1.437e-001 1.750e-004 
3.383e-004 2.350e+007 5.658e+008 1.000e+001 1.440e-001 1.758e-004 
3.392e-004 2.352e+007 5.658e+008 1.000e+001 1.424e-001 1.765e-004 
3.401e-004 2.355e+007 5.658e+008 1.000e+001 1.425e-001 1.772e-004 
3.411e-004 2.357e+007 5.658e+008 1.000e+001 1.453e-001 1.780e-004 
3.420e-004 2.360e+007 5.658e+008 1.000e+001 1.441e-001 1.788e-004 
3.428e-004 2.362e+007 5.674e+008 1.000e+001 1.440e-001 1.795e-004 
3.438e-004 2.365e+007 5.658e+008 1.000e+001 1.457e-001 1.802e-004 
3.446e-004 2.367e+007 5.658e+008 1.000e+001 1.458e-001 1.809e-004 
3.455e-004 2.369e+007 5.658e+008 1.000e+001 1.458e-001 1.816e-004 
3.464e-004 2.372e+007 5.658e+008 1.000e+001 1.463e-001 1.824e-004 
3.474e-004 2.374e+007 5.658e+008 1.000e+001 1.465e-001 1.832e-004 
3.482e-004 2.376e+007 5.658e+008 1.000e+001 1.469e-001 1.839e-004 
3.491e-004 2.379e+007 5.658e+008 1.000e+001 1.460e-001 1.846e-004 
3.500e-004 2.381e+007 5.658e+008 1.000e+001 1.471e-001 1.853e-004 
3.509e-004 2.383e+007 5.658e+008 1.000e+001 1.474e-001 1.860e-004 
3.517e-004 2.385e+007 5.658e+008 1.000e+001 1.468e-001 1.868e-004 
3.526e-004 2.388e+007 5.658e+008 1.000e+001 1.462e-001 1.875e-004 
3.536e-004 2.390e+007 5.658e+008 1.000e+001 1.475e-001 1.882e-004 
3.545e-004 2.392e+007 5.658e+008 1.000e+001 1.474e-001 1.890e-004 
3.554e-004 2.394e+007 5.658e+008 1.000e+001 1.469e-001 1.897e-004 
3.562e-004 2.397e+007 5.658e+008 1.000e+001 1.474e-001 1.905e-004 
3.572e-004 2.399e+007 5.658e+008 1.000e+001 1.476e-001 1.913e-004 
3.581e-004 2.401e+007 5.658e+008 1.000e+001 1.470e-001 1.920e-004 
3.590e-004 2.403e+007 5.658e+008 1.000e+001 1.473e-001 1.927e-004 
3.600e-004 2.406e+007 5.658e+008 1.000e+001 1.478e-001 1.935e-004 
3.609e-004 2.408e+007 5.658e+008 1.000e+001 1.478e-001 1.943e-004 
3.618e-004 2.410e+007 5.658e+008 1.000e+001 1.477e-001 1.951e-004 
3.626e-004 2.412e+007 5.658e+008 1.000e+001 1.479e-001 1.958e-004 
3.635e-004 2.415e+007 5.658e+008 1.000e+001 1.479e-001 1.965e-004 
3.644e-004 2.417e+007 5.658e+008 1.000e+001 1.479e-001 1.973e-004 
3.654e-004 2.419e+007 5.658e+008 1.000e+001 1.475e-001 1.980e-004 
3.663e-004 2.421e+007 5.658e+008 1.000e+001 1.479e-001 1.989e-004 
3.672e-004 2.423e+007 5.658e+008 1.000e+001 1.480e-001 1.996e-004 
3.681e-004 2.426e+007 5.658e+008 1.000e+001 1.479e-001 2.004e-004 
3.690e-004 2.428e+007 5.658e+008 1.000e+001 1.478e-001 2.011e-004 
3.699e-004 2.430e+007 5.658e+008 1.000e+001 1.480e-001 2.019e-004 
3.708e-004 2.432e+007 5.658e+008 1.000e+001 1.477e-001 2.026e-004 
3.717e-004 2.434e+007 5.658e+008 1.000e+001 1.480e-001 2.034e-004 
3.727e-004 2.436e+007 5.658e+008 1.000e+001 1.480e-001 2.042e-004 
3.736e-004 2.438e+007 5.658e+008 1.000e+001 1.480e-001 2.050e-004 
3.745e-004 2.440e+007 5.658e+008 1.000e+001 1.480e-001 2.057e-004 
3.754e-004 2.442e+007 5.658e+008 1.000e+001 1.479e-001 2.065e-004 
3.763e-004 2.444e+007 5.658e+008 1.000e+001 1.479e-001 2.072e-004 
3.772e-004 2.446e+007 5.658e+008 1.000e+001 1.479e-001 2.080e-004 
3.781e-004 2.449e+007 5.658e+008 1.000e+001 1.479e-001 2.087e-004 
3.791e-004 2.451e+007 5.658e+008 1.000e+001 1.480e-001 2.096e-004 
3.800e-004 2.453e+007 5.658e+008 1.000e+001 1.481e-001 2.103e-004 
3.809e-004 2.455e+007 5.658e+008 1.000e+001 1.481e-001 2.111e-004 
3.818e-004 2.457e+007 5.658e+008 1.000e+001 1.481e-001 2.119e-004 
3.827e-004 2.459e+007 5.658e+008 1.000e+001 1.482e-001 2.126e-004 
3.836e-004 2.461e+007 5.658e+008 1.000e+001 1.480e-001 2.134e-004 
3.845e-004 2.463e+007 5.658e+008 1.000e+001 1.481e-001 2.141e-004 
3.854e-004 2.465e+007 5.658e+008 1.000e+001 1.481e-001 2.150e-004 
3.864e-004 2.467e+007 5.658e+008 1.000e+001 1.482e-001 2.157e-004 
3.872e-004 2.469e+007 5.659e+008 1.000e+001 1.480e-001 2.165e-004 
3.881e-004 2.471e+007 5.658e+008 1.000e+001 1.483e-001 2.172e-004 
3.890e-004 2.473e+007 5.658e+008 1.000e+001 1.483e-001 2.180e-004 
3.899e-004 2.474e+007 5.658e+008 1.000e+001 1.482e-001 2.188e-004 
3.909e-004 2.476e+007 5.658e+008 1.000e+001 1.481e-001 2.196e-004 
3.918e-004 2.478e+007 5.658e+008 1.000e+001 1.486e-001 2.204e-004 
3.927e-004 2.480e+007 5.658e+008 1.000e+001 1.482e-001 2.212e-004 
3.936e-004 2.482e+007 5.658e+008 1.000e+001 1.481e-001 2.219e-004 
3.946e-004 2.484e+007 5.658e+008 1.000e+001 1.483e-001 2.228e-004 
3.955e-004 2.486e+007 5.658e+008 1.000e+001 1.484e-001 2.235e-004 
3.964e-004 2.488e+007 5.658e+008 1.000e+001 1.485e-001 2.243e-004 
3.973e-004 2.490e+007 5.658e+008 1.000e+001 1.485e-001 2.251e-004 
3.982e-004 2.492e+007 5.658e+008 1.000e+001 1.488e-001 2.259e-004 
3.991e-004 2.494e+007 5.658e+008 1.000e+001 1.483e-001 2.266e-004 
4.000e-004 2.495e+007 5.658e+008 1.000e+001 1.488e-001 2.274e-004 
4.009e-004 2.497e+007 5.658e+008 1.000e+001 1.494e-001 2.282e-004 
4.018e-004 2.499e+007 5.658e+008 1.000e+001 1.488e-001 2.290e-004 
4.027e-004 2.501e+007 5.658e+008 1.000e+001 1.491e-001 2.298e-004 
4.037e-004 2.503e+007 5.658e+008 1.000e+001 1.489e-001 2.306e-004 
4.046e-004 2.505e+007 5.658e+008 1.000e+001 1.488e-001 2.314e-004 
4.055e-004 2.506e+007 5.658e+008 1.000e+001 1.486e-001 2.322e-004 
4.064e-004 2.508e+007 5.658e+008 1.000e+001 1.488e-001 2.330e-004 
4.073e-004 2.510e+007 5.658e+008 1.000e+001 1.500e-001 2.337e-004 
4.082e-004 2.512e+007 5.658e+008 1.000e+001 1.492e-001 2.345e-004 
4.091e-004 2.513e+007 5.658e+008 1.000e+001 1.498e-001 2.353e-004 
4.101e-004 2.515e+007 5.658e+008 1.000e+001 1.499e-001 2.361e-004 
4.110e-004 2.517e+007 5.658e+008 1.000e+001 1.498e-001 2.369e-004 
4.118e-004 2.519e+007 5.658e+008 1.000e+001 1.495e-001 2.376e-004 
4.127e-004 2.520e+007 5.658e+008 1.000e+001 1.501e-001 2.384e-004 
4.136e-004 2.522e+007 5.658e+008 1.000e+001 1.508e-001 2.392e-004 
4.145e-004 2.524e+007 5.658e+008 1.000e+001 1.506e-001 2.399e-004 
4.154e-004 2.525e+007 5.658e+008 1.000e+001 1.495e-001 2.407e-004 
4.163e-004 2.527e+007 5.658e+008 1.000e+001 1.514e-001 2.415e-004 
4.173e-004 2.529e+007 5.658e+008 1.000e+001 1.508e-001 2.423e-004 
4.181e-004 2.531e+007 5.658e+008 1.000e+001 1.506e-001 2.431e-004 
4.191e-004 2.532e+007 5.658e+008 1.000e+001 1.520e-001 2.439e-004 
4.199e-004 2.534e+007 5.658e+008 1.000e+001 1.529e-001 2.447e-004 
4.208e-004 2.536e+007 5.658e+008 1.000e+001 1.509e-001 2.455e-004 
4.218e-004 2.537e+007 5.658e+008 1.000e+001 1.516e-001 2.463e-004 
4.227e-004 2.539e+007 5.658e+008 1.000e+001 1.532e-001 2.471e-004 
4.236e-004 2.541e+007 5.658e+008 1.000e+001 1.531e-001 2.478e-004 
4.245e-004 2.542e+007 5.658e+008 1.000e+001 1.524e-001 2.486e-004 
4.254e-004 2.544e+007 5.658e+008 1.000e+001 1.531e-001 2.494e-004 
4.262e-004 2.545e+007 5.658e+008 1.000e+001 1.539e-001 2.502e-004 
4.271e-004 2.547e+007 5.658e+008 1.000e+001 1.530e-001 2.510e-004 
4.281e-004 2.549e+007 5.658e+008 1.000e+001 1.537e-001 2.518e-004 
4.290e-004 2.550e+007 5.658e+008 1.000e+001 1.551e-001 2.526e-004 
4.299e-004 2.552e+007 5.658e+008 1.000e+001 1.537e-001 2.534e-004 
4.308e-004 2.553e+007 5.658e+008 1.000e+001 1.552e-001 2.542e-004 
4.317e-004 2.555e+007 5.658e+008 1.000e+001 1.551e-001 2.550e-004 
4.326e-004 2.557e+007 5.658e+008 1.000e+001 1.550e-001 2.558e-004 
4.335e-004 2.558e+007 5.658e+008 1.000e+001 1.543e-001 2.565e-004 
4.344e-004 2.560e+007 5.658e+008 1.000e+001 1.560e-001 2.574e-004 
4.353e-004 2.561e+007 5.658e+008 1.000e+001 1.565e-001 2.582e-004 
4.362e-004 2.563e+007 5.658e+008 1.000e+001 1.558e-001 2.589e-004 
4.371e-004 2.564e+007 5.658e+008 1.000e+001 1.572e-001 2.597e-004 
4.380e-004 2.566e+007 5.658e+008 1.000e+001 1.569e-001 2.605e-004 
4.388e-004 2.567e+007 5.658e+008 1.000e+001 1.561e-001 2.613e-004 
4.397e-004 2.569e+007 5.658e+008 1.000e+001 1.568e-001 2.621e-004 
4.407e-004 2.570e+007 5.658e+008 1.000e+001 1.578e-001 2.629e-004 
4.415e-004 2.572e+007 5.658e+008 1.000e+001 1.565e-001 2.637e-004 
4.424e-004 2.573e+007 5.658e+008 1.000e+001 1.574e-001 2.644e-004 
4.433e-004 2.575e+007 5.658e+008 1.000e+001 1.583e-001 2.652e-004 
4.442e-004 2.576e+007 5.658e+008 1.000e+001 1.582e-001 2.660e-004 
4.451e-004 2.578e+007 5.658e+008 1.000e+001 1.572e-001 2.668e-004 
4.460e-004 2.579e+007 5.658e+008 1.000e+001 1.581e-001 2.676e-004 
4.469e-004 2.581e+007 5.658e+008 1.000e+001 1.581e-001 2.684e-004 
4.478e-004 2.582e+007 5.658e+008 1.000e+001 1.579e-001 2.692e-004 
4.487e-004 2.583e+007 5.658e+008 1.000e+001 1.581e-001 2.700e-004 
4.496e-004 2.585e+007 5.658e+008 1.000e+001 1.587e-001 2.708e-004 
4.505e-004 2.586e+007 5.658e+008 1.000e+001 1.580e-001 2.716e-004 
4.513e-004 2.588e+007 5.658e+008 1.000e+001 1.578e-001 2.723e-004 
4.523e-004 2.589e+007 5.658e+008 1.000e+001 1.593e-001 2.732e-004 
4.532e-004 2.591e+007 5.658e+008 1.000e+001 1.590e-001 2.740e-004 
4.540e-004 2.592e+007 5.658e+008 1.000e+001 1.584e-001 2.748e-004 
4.550e-004 2.593e+007 5.658e+008 1.000e+001 1.591e-001 2.756e-004 
4.559e-004 2.595e+007 5.658e+008 1.000e+001 1.593e-001 2.764e-004 
4.568e-004 2.596e+007 5.658e+008 1.000e+001 1.588e-001 2.772e-004 
4.577e-004 2.598e+007 5.658e+008 1.000e+001 1.591e-001 2.780e-004 
4.586e-004 2.599e+007 5.658e+008 1.000e+001 1.589e-001 2.789e-004 
4.595e-004 2.600e+007 5.658e+008 1.000e+001 1.586e-001 2.796e-004 
4.604e-004 2.602e+007 5.658e+008 1.000e+001 1.592e-001 2.804e-004 
4.613e-004 2.603e+007 5.658e+008 1.000e+001 1.592e-001 2.813e-004 
4.622e-004 2.604e+007 5.658e+008 1.000e+001 1.596e-001 2.821e-004 
4.631e-004 2.606e+007 5.658e+008 1.000e+001 1.587e-001 2.828e-004 
4.640e-004 2.607e+007 5.658e+008 1.000e+001 1.592e-001 2.837e-004 
4.649e-004 2.609e+007 5.658e+008 1.000e+001 1.593e-001 2.845e-004 
4.658e-004 2.610e+007 5.658e+008 1.000e+001 1.590e-001 2.852e-004 
4.667e-004 2.611e+007 5.658e+008 1.000e+001 1.594e-001 2.861e-004 
4.676e-004 2.613e+007 5.658e+008 1.000e+001 1.595e-001 2.869e-004 
4.685e-004 2.614e+007 5.658e+008 1.000e+001 1.593e-001 2.877e-004 
4.694e-004 2.615e+007 5.658e+008 1.000e+001 1.594e-001 2.885e-004 
4.703e-004 2.617e+007 5.658e+008 1.000e+001 1.595e-001 2.893e-004 
4.712e-004 2.618e+007 5.658e+008 1.000e+001 1.591e-001 2.901e-004 
4.721e-004 2.619e+007 5.658e+008 1.000e+001 1.592e-001 2.910e-004 
4.730e-004 2.620e+007 5.658e+008 1.000e+001 1.596e-001 2.918e-004 
4.739e-004 2.622e+007 5.658e+008 1.000e+001 1.595e-001 2.926e-004 
4.748e-004 2.623e+007 5.658e+008 1.000e+001 1.592e-001 2.934e-004 
4.758e-004 2.624e+007 5.658e+008 1.000e+001 1.596e-001 2.942e-004 
4.767e-004 2.626e+007 5.658e+008 1.000e+001 1.596e-001 2.951e-004 
4.776e-004 2.627e+007 5.658e+008 1.000e+001 1.596e-001 2.959e-004 
4.785e-004 2.628e+007 5.658e+008 1.000e+001 1.597e-001 2.967e-004 
4.794e-004 2.629e+007 5.658e+008 1.000e+001 1.597e-001 2.976e-004 
4.803e-004 2.631e+007 5.658e+008 1.000e+001 1.596e-001 2.984e-004 
4.813e-004 2.632e+007 5.658e+008 1.000e+001 1.597e-001 2.992e-004 
4.822e-004 2.633e+007 5.658e+008 1.000e+001 1.597e-001 3.001e-004 
4.831e-004 2.634e+007 5.658e+008 1.000e+001 1.594e-001 3.009e-004 
4.840e-004 2.636e+007 5.658e+008 1.000e+001 1.596e-001 3.017e-004 
4.849e-004 2.637e+007 5.658e+008 1.000e+001 1.598e-001 3.025e-004 
4.858e-004 2.638e+007 5.658e+008 1.000e+001 1.594e-001 3.033e-004 
4.867e-004 2.639e+007 5.658e+008 1.000e+001 1.596e-001 3.042e-004 
4.877e-004 2.641e+007 5.658e+008 1.000e+001 1.597e-001 3.050e-004 
4.886e-004 2.642e+007 5.658e+008 1.000e+001 1.599e-001 3.059e-004 
4.895e-004 2.643e+007 5.658e+008 1.000e+001 1.594e-001 3.067e-004 
4.904e-004 2.644e+007 5.658e+008 1.000e+001 1.597e-001 3.075e-004 
4.913e-004 2.645e+007 5.658e+008 1.000e+001 1.598e-001 3.083e-004 
4.922e-004 2.647e+007 5.658e+008 1.000e+001 1.597e-001 3.091e-004 
4.931e-004 2.648e+007 5.658e+008 1.000e+001 1.597e-001 3.099e-004 
4.940e-004 2.649e+007 5.658e+008 1.000e+001 1.598e-001 3.108e-004 
4.949e-004 2.650e+007 5.658e+008 1.000e+001 1.596e-001 3.116e-004 
4.958e-004 2.651e+007 5.658e+008 1.000e+001 1.598e-001 3.124e-004 
4.967e-004 2.652e+007 5.658e+008 1.000e+001 1.597e-001 3.132e-004 
4.976e-004 2.654e+007 5.658e+008 1.000e+001 1.594e-001 3.140e-004 
4.985e-004 2.655e+007 5.658e+008 1.000e+001 1.597e-001 3.149e-004 
4.994e-004 2.656e+007 5.658e+008 1.000e+001 1.597e-001 3.157e-004 
5.003e-004 2.657e+007 5.658e+008 1.000e+001 1.601e-001 3.165e-004 
5.012e-004 2.658e+007 5.658e+008 1.000e+001 1.598e-001 3.173e-004 
5.021e-004 2.659e+007 5.658e+008 1.000e+001 1.597e-001 3.182e-004 
5.030e-004 2.660e+007 5.658e+008 1.000e+001 1.598e-001 3.190e-004 
5.039e-004 2.662e+007 5.659e+008 1.000e+001 1.597e-001 3.198e-004 
5.049e-004 2.663e+007 5.658e+008 1.000e+001 1.597e-001 3.207e-004 
5.058e-004 2.664e+007 5.658e+008 1.000e+001 1.599e-001 3.215e-004 
5.067e-004 2.665e+007 5.658e+008 1.000e+001 1.598e-001 3.224e-004 
5.076e-004 2.666e+007 5.658e+008 1.000e+001 1.598e-001 3.232e-004 
5.085e-004 2.667e+007 5.658e+008 1.000e+001 1.598e-001 3.240e-004 
5.093e-004 2.668e+007 5.658e+008 1.000e+001 1.597e-001 3.248e-004 
5.102e-004 2.669e+007 5.658e+008 1.000e+001 1.598e-001 3.256e-004 
5.111e-004 2.670e+007 5.658e+008 1.000e+001 1.601e-001 3.265e-004 
5.120e-004 2.671e+007 5.658e+008 1.000e+001 1.599e-001 3.273e-004 
5.129e-004 2.672e+007 5.658e+008 1.000e+001 1.598e-001 3.281e-004 
5.139e-004 2.674e+007 5.658e+008 1.000e+001 1.598e-001 3.289e-004 
5.148e-004 2.675e+007 5.658e+008 1.000e+001 1.601e-001 3.298e-004 
5.156e-004 2.676e+007 5.658e+008 1.000e+001 1.597e-001 3.306e-004 
5.166e-004 2.677e+007 5.658e+008 1.000e+001 1.600e-001 3.314e-004 
5.175e-004 2.678e+007 5.658e+008 1.000e+001 1.598e-001 3.323e-004 
5.183e-004 2.679e+007 5.659e+008 1.000e+001 1.600e-001 3.331e-004 
5.193e-004 2.680e+007 5.658e+008 1.000e+001 1.600e-001 3.339e-004 
5.202e-004 2.681e+007 5.658e+008 1.000e+001 1.599e-001 3.347e-004 
5.210e-004 2.682e+007 5.658e+008 1.000e+001 1.599e-001 3.355e-004 
5.219e-004 2.683e+007 5.658e+008 1.000e+001 1.598e-001 3.364e-004 
5.229e-004 2.684e+007 5.658e+008 1.000e+001 1.600e-001 3.372e-004 
5.237e-004 2.685e+007 5.658e+008 1.000e+001 1.598e-001 3.380e-004 
5.246e-004 2.686e+007 5.658e+008 1.000e+001 1.599e-001 3.389e-004 
5.256e-004 2.687e+007 5.658e+008 1.000e+001 1.602e-001 3.397e-004 
5.264e-004 2.688e+007 5.658e+008 1.000e+001 1.599e-001 3.405e-004 
5.273e-004 2.689e+007 5.658e+008 1.000e+001 1.597e-001 3.413e-004 
5.282e-004 2.690e+007 5.658e+008 1.000e+001 1.605e-001 3.422e-004 
5.292e-004 2.691e+007 5.658e+008 1.000e+001 1.605e-001 3.430e-004 
5.300e-004 2.692e+007 5.658e+008 1.000e+001 1.601e-001 3.438e-004 
5.309e-004 2.693e+007 5.658e+008 1.000e+001 1.603e-001 3.447e-004 
5.318e-004 2.694e+007 5.658e+008 1.000e+001 1.605e-001 3.455e-004 
5.327e-004 2.695e+007 5.658e+008 1.000e+001 1.601e-001 3.463e-004 
5.336e-004 2.696e+007 5.658e+008 1.000e+001 1.602e-001 3.472e-004 
5.345e-004 2.697e+007 5.658e+008 1.000e+001 1.603e-001 3.480e-004 
5.354e-004 2.698e+007 5.658e+008 1.000e+001 1.600e-001 3.488e-004 
5.363e-004 2.699e+007 5.658e+008 1.000e+001 1.604e-001 3.497e-004 
5.372e-004 2.700e+007 5.658e+008 1.000e+001 1.606e-001 3.505e-004 
5.381e-004 2.701e+007 5.658e+008 1.000e+001 1.602e-001 3.513e-004 
5.390e-004 2.702e+007 5.658e+008 1.000e+001 1.602e-001 3.522e-004 
5.399e-004 2.703e+007 5.658e+008 1.000e+001 1.607e-001 3.530e-004 
5.408e-004 2.703e+007 5.658e+008 1.000e+001 1.603e-001 3.538e-004 
5.417e-004 2.704e+007 5.658e+008 1.000e+001 1.603e-001 3.546e-004 
5.426e-004 2.705e+007 5.658e+008 1.000e+001 1.609e-001 3.555e-004 
5.434e-004 2.706e+007 5.658e+008 1.000e+001 1.608e-001 3.563e-004 
5.443e-004 2.707e+007 5.658e+008 1.000e+001 1.605e-001 3.571e-004 
5.453e-004 2.708e+007 5.658e+008 1.000e+001 1.605e-001 3.580e-004 
5.462e-004 2.709e+007 5.658e+008 1.000e+001 1.608e-001 3.588e-004 
5.470e-004 2.710e+007 5.658e+008 1.000e+001 1.604e-001 3.596e-004 
5.480e-004 2.711e+007 5.658e+008 1.000e+001 1.612e-001 3.605e-004 
5.488e-004 2.712e+007 5.658e+008 1.000e+001 1.617e-001 3.613e-004 
5.497e-004 2.712e+007 5.658e+008 1.000e+001 1.605e-001 3.621e-004 
5.506e-004 2.713e+007 5.658e+008 1.000e+001 1.606e-001 3.629e-004 
5.515e-004 2.714e+007 5.658e+008 1.000e+001 1.612e-001 3.638e-004 
5.524e-004 2.715e+007 5.658e+008 1.000e+001 1.612e-001 3.646e-004 
5.533e-004 2.716e+007 5.658e+008 1.000e+001 1.610e-001 3.654e-004 
5.542e-004 2.717e+007 5.658e+008 1.000e+001 1.613e-001 3.663e-004 
5.550e-004 2.718e+007 5.658e+008 1.000e+001 1.610e-001 3.671e-004 
5.559e-004 2.719e+007 5.658e+008 1.000e+001 1.609e-001 3.679e-004 
5.569e-004 2.719e+007 5.658e+008 1.000e+001 1.616e-001 3.688e-004 
5.578e-004 2.720e+007 5.658e+008 1.000e+001 1.618e-001 3.696e-004 
5.587e-004 2.721e+007 5.658e+008 1.000e+001 1.614e-001 3.704e-004 
5.596e-004 2.722e+007 5.658e+008 1.000e+001 1.619e-001 3.713e-004 
5.605e-004 2.723e+007 5.658e+008 1.000e+001 1.619e-001 3.721e-004 
5.613e-004 2.724e+007 5.658e+008 1.000e+001 1.618e-001 3.729e-004 
5.623e-004 2.725e+007 5.658e+008 1.000e+001 1.612e-001 3.738e-004 
5.632e-004 2.725e+007 5.658e+008 1.000e+001 1.615e-001 3.747e-004 
5.640e-004 2.726e+007 5.658e+008 1.000e+001 1.622e-001 3.755e-004 
5.650e-004 2.727e+007 5.658e+008 1.000e+001 1.621e-001 3.763e-004 
5.658e-004 2.728e+007 5.658e+008 1.000e+001 1.631e-001 3.772e-004 
5.667e-004 2.729e+007 5.658e+008 1.000e+001 1.612e-001 3.780e-004 
5.677e-004 2.730e+007 5.658e+008 1.000e+001 1.626e-001 3.789e-004 
5.686e-004 2.730e+007 5.658e+008 1.000e+001 1.619e-001 3.797e-004 
5.695e-004 2.731e+007 5.658e+008 1.000e+001 1.619e-001 3.805e-004 
5.704e-004 2.732e+007 5.658e+008 1.000e+001 1.628e-001 3.814e-004 
5.713e-004 2.733e+007 5.658e+008 1.000e+001 1.634e-001 3.823e-004 
5.722e-004 2.734e+007 5.658e+008 1.000e+001 1.624e-001 3.831e-004 
5.731e-004 2.734e+007 5.658e+008 1.000e+001 1.629e-001 3.840e-004 
5.740e-004 2.735e+007 5.658e+008 1.000e+001 1.635e-001 3.848e-004 
5.749e-004 2.736e+007 5.658e+008 1.000e+001 1.630e-001 3.857e-004 
5.758e-004 2.737e+007 5.658e+008 1.000e+001 1.621e-001 3.865e-004 
5.767e-004 2.738e+007 5.658e+008 1.000e+001 1.636e-001 3.873e-004 
5.775e-004 2.738e+007 5.658e+008 1.000e+001 1.631e-001 3.881e-004 
5.784e-004 2.739e+007 5.658e+008 1.000e+001 1.627e-001 3.890e-004 
5.794e-004 2.740e+007 5.658e+008 1.000e+001 1.634e-001 3.898e-004 
5.803e-004 2.741e+007 5.658e+008 1.000e+001 1.641e-001 3.907e-004 
5.812e-004 2.742e+007 5.658e+008 1.000e+001 1.636e-001 3.915e-004 
5.821e-004 2.742e+007 5.658e+008 1.000e+001 1.644e-001 3.924e-004 
5.830e-004 2.743e+007 5.658e+008 1.000e+001 1.647e-001 3.932e-004 
5.838e-004 2.744e+007 5.658e+008 1.000e+001 1.637e-001 3.940e-004 
5.847e-004 2.745e+007 5.658e+008 1.000e+001 1.640e-001 3.949e-004 
5.856e-004 2.745e+007 5.658e+008 1.000e+001 1.636e-001 3.957e-004 
5.865e-004 2.746e+007 5.658e+008 1.000e+001 1.632e-001 3.965e-004 
5.874e-004 2.747e+007 5.658e+008 1.000e+001 1.635e-001 3.974e-004 
5.883e-004 2.748e+007 5.658e+008 1.000e+001 1.657e-001 3.982e-004 
5.891e-004 2.748e+007 5.658e+008 1.000e+001 1.625e-001 3.991e-004 
5.901e-004 2.749e+007 5.658e+008 1.000e+001 1.654e-001 3.999e-004 
5.910e-004 2.750e+007 5.658e+008 1.000e+001 1.651e-001 4.008e-004 
5.919e-004 2.750e+007 5.658e+008 1.000e+001 1.646e-001 4.016e-004 
5.928e-004 2.751e+007 5.658e+008 1.000e+001 1.653e-001 4.025e-004 
5.937e-004 2.752e+007 5.658e+008 1.000e+001 1.662e-001 4.033e-004 
5.946e-004 2.753e+007 5.658e+008 1.000e+001 1.649e-001 4.042e-004 
5.955e-004 2.753e+007 5.658e+008 1.000e+001 1.658e-001 4.050e-004 
5.964e-004 2.754e+007 5.658e+008 1.000e+001 1.657e-001 4.059e-004 
5.973e-004 2.755e+007 5.658e+008 1.000e+001 1.652e-001 4.067e-004 
5.982e-004 2.756e+007 5.658e+008 1.000e+001 1.656e-001 4.076e-004 
5.991e-004 2.756e+007 5.658e+008 1.000e+001 1.662e-001 4.084e-004 
5.999e-004 2.757e+007 5.658e+008 1.000e+001 1.663e-001 4.093e-004 
6.008e-004 2.758e+007 5.659e+008 1.000e+001 1.650e-001 4.101e-004 
6.017e-004 2.758e+007 5.658e+008 1.000e+001 1.676e-001 4.110e-004 
6.027e-004 2.759e+007 5.658e+008 1.000e+001 1.666e-001 4.118e-004 
6.035e-004 2.760e+007 5.659e+008 1.000e+001 1.645e-001 4.126e-004 
6.044e-004 2.760e+007 5.658e+008 1.000e+001 1.667e-001 4.134e-004 
6.053e-004 2.761e+007 5.658e+008 1.000e+001 1.678e-001 4.143e-004 
6.061e-004 2.762e+007 5.658e+008 1.000e+001 1.656e-001 4.151e-004 
6.070e-004 2.762e+007 5.658e+008 1.000e+001 1.661e-001 4.159e-004 
6.079e-004 2.763e+007 5.658e+008 1.000e+001 1.675e-001 4.168e-004 
6.088e-004 2.764e+007 5.658e+008 1.000e+001 1.670e-001 4.176e-004 
6.097e-004 2.764e+007 5.658e+008 1.000e+001 1.663e-001 4.185e-004 
6.106e-004 2.765e+007 5.658e+008 1.000e+001 1.683e-001 4.193e-004 
6.114e-004 2.766e+007 5.658e+008 1.000e+001 1.668e-001 4.201e-004 
6.124e-004 2.766e+007 5.658e+008 1.000e+001 1.658e-001 4.210e-004 
6.133e-004 2.767e+007 5.658e+008 1.000e+001 1.679e-001 4.219e-004 
6.142e-004 2.768e+007 5.658e+008 1.000e+001 1.668e-001 4.228e-004 
6.151e-004 2.768e+007 5.658e+008 1.000e+001 1.673e-001 4.236e-004 
6.160e-004 2.769e+007 5.658e+008 1.000e+001 1.690e-001 4.245e-004 
6.169e-004 2.770e+007 5.658e+008 1.000e+001 1.668e-001 4.253e-004 
6.178e-004 2.770e+007 5.658e+008 1.000e+001 1.677e-001 4.262e-004 
6.187e-004 2.771e+007 5.658e+008 1.000e+001 1.685e-001 4.271e-004 
6.196e-004 2.772e+007 5.658e+008 1.000e+001 1.678e-001 4.279e-004 
6.205e-004 2.772e+007 5.658e+008 1.000e+001 1.677e-001 4.287e-004 
6.214e-004 2.773e+007 5.658e+008 1.000e+001 1.694e-001 4.296e-004 
6.223e-004 2.774e+007 5.658e+008 1.000e+001 1.682e-001 4.304e-004 
6.232e-004 2.774e+007 5.658e+008 1.000e+001 1.681e-001 4.313e-004 
6.241e-004 2.775e+007 5.658e+008 1.000e+001 1.693e-001 4.322e-004 
6.250e-004 2.776e+007 5.658e+008 1.000e+001 1.691e-001 4.330e-004 
6.259e-004 2.776e+007 5.658e+008 1.000e+001 1.676e-001 4.339e-004 
6.268e-004 2.777e+007 5.658e+008 1.000e+001 1.699e-001 4.348e-004 
6.277e-004 2.777e+007 5.658e+008 1.000e+001 1.690e-001 4.356e-004 
6.286e-004 2.778e+007 5.658e+008 1.000e+001 1.681e-001 4.364e-004 
6.295e-004 2.779e+007 5.658e+008 1.000e+001 1.696e-001 4.373e-004 
6.304e-004 2.779e+007 5.658e+008 1.000e+001 1.698e-001 4.382e-004 
6.313e-004 2.780e+007 5.658e+008 1.000e+001 1.686e-001 4.390e-004 
6.322e-004 2.780e+007 5.658e+008 1.000e+001 1.697e-001 4.399e-004 
6.331e-004 2.781e+007 5.658e+008 1.000e+001 1.698e-001 4.407e-004 
6.340e-004 2.782e+007 5.658e+008 1.000e+001 1.678e-001 4.416e-004 
6.349e-004 2.782e+007 5.658e+008 1.000e+001 1.695e-001 4.425e-004 
6.358e-004 2.783e+007 5.658e+008 1.000e+001 1.698e-001 4.433e-004 
6.367e-004 2.783e+007 5.658e+008 1.000e+001 1.687e-001 4.442e-004 
6.376e-004 2.784e+007 5.658e+008 1.000e+001 1.695e-001 4.450e-004 
6.385e-004 2.785e+007 5.658e+008 1.000e+001 1.702e-001 4.459e-004 
6.394e-004 2.785e+007 5.658e+008 1.000e+001 1.698e-001 4.467e-004 
6.403e-004 2.786e+007 5.658e+008 1.000e+001 1.692e-001 4.476e-004 
6.412e-004 2.786e+007 5.658e+008 1.000e+001 1.701e-001 4.485e-004 
6.421e-004 2.787e+007 5.658e+008 1.000e+001 1.696e-001 4.493e-004 
6.430e-004 2.788e+007 5.658e+008 1.000e+001 1.696e-001 4.502e-004 
6.439e-004 2.788e+007 5.658e+008 1.000e+001 1.701e-001 4.511e-004 
6.448e-004 2.789e+007 5.658e+008 1.000e+001 1.698e-001 4.519e-004 
6.457e-004 2.789e+007 5.658e+008 1.000e+001 1.701e-001 4.528e-004 
6.467e-004 2.790e+007 5.658e+008 1.000e+001 1.703e-001 4.537e-004 
6.476e-004 2.790e+007 5.658e+008 1.000e+001 1.700e-001 4.546e-004 
6.485e-004 2.791e+007 5.658e+008 1.000e+001 1.696e-001 4.554e-004 
6.494e-004 2.792e+007 5.658e+008 1.000e+001 1.704e-001 4.563e-004 
6.503e-004 2.792e+007 5.658e+008 1.000e+001 1.691e-001 4.571e-004 
6.512e-004 2.793e+007 5.658e+008 1.000e+001 1.701e-001 4.580e-004 
6.521e-004 2.793e+007 5.658e+008 1.000e+001 1.704e-001 4.589e-004 
6.530e-004 2.794e+007 5.658e+008 1.000e+001 1.698e-001 4.598e-004 
6.539e-004 2.794e+007 5.658e+008 1.000e+001 1.696e-001 4.607e-004 
6.549e-004 2.795e+007 5.658e+008 1.000e+001 1.706e-001 4.615e-004 
6.558e-004 2.795e+007 5.658e+008 1.000e+001 1.698e-001 4.624e-004 
6.567e-004 2.796e+007 5.658e+008 1.000e+001 1.701e-001 4.633e-004 
6.576e-004 2.797e+007 5.658e+008 1.000e+001 1.707e-001 4.642e-004 
6.585e-004 2.797e+007 5.658e+008 1.000e+001 1.700e-001 4.651e-004 
6.594e-004 2.798e+007 5.658e+008 1.000e+001 1.701e-001 4.659e-004 
6.604e-004 2.798e+007 5.658e+008 1.000e+001 1.708e-001 4.668e-004 
6.612e-004 2.799e+007 5.658e+008 1.000e+001 1.703e-001 4.677e-004 
6.621e-004 2.799e+007 5.658e+008 1.000e+001 1.703e-001 4.685e-004 
6.631e-004 2.800e+007 5.658e+008 1.000e+001 1.706e-001 4.694e-004 
6.640e-004 2.800e+007 5.658e+008 1.000e+001 1.705e-001 4.703e-004 
6.649e-004 2.801e+007 5.658e+008 1.000e+001 1.701e-001 4.712e-004 
6.658e-004 2.801e+007 5.658e+008 1.000e+001 1.707e-001 4.721e-004 
6.667e-004 2.802e+007 5.658e+008 1.000e+001 1.705e-001 4.729e-004 
6.676e-004 2.802e+007 5.658e+008 1.000e+001 1.702e-001 4.737e-004 
6.685e-004 2.803e+007 5.658e+008 1.000e+001 1.705e-001 4.747e-004 
6.694e-004 2.803e+007 5.658e+008 1.000e+001 1.705e-001 4.755e-004 
6.703e-004 2.804e+007 5.658e+008 1.000e+001 1.704e-001 4.763e-004 
6.712e-004 2.804e+007 5.658e+008 1.000e+001 1.710e-001 4.772e-004 
6.721e-004 2.805e+007 5.658e+008 1.000e+001 1.710e-001 4.781e-004 
6.730e-004 2.805e+007 5.659e+008 1.000e+001 1.698e-001 4.789e-004 
6.739e-004 2.806e+007 5.658e+008 1.000e+001 1.711e-001 4.798e-004 
6.748e-004 2.806e+007 5.658e+008 1.000e+001 1.710e-001 4.807e-004 
6.757e-004 2.807e+007 5.658e+008 1.000e+001 1.701e-001 4.816e-004 
6.767e-004 2.807e+007 5.658e+008 1.000e+001 1.710e-001 4.825e-004 
6.775e-004 2.808e+007 5.658e+008 1.000e+001 1.708e-001 4.833e-004 
6.784e-004 2.808e+007 5.658e+008 1.000e+001 1.705e-001 4.841e-004 
6.793e-004 2.809e+007 5.658e+008 1.000e+001 1.708e-001 4.850e-004 
6.802e-004 2.809e+007 5.658e+008 1.000e+001 1.710e-001 4.859e-004 
6.811e-004 2.810e+007 5.658e+008 1.000e+001 1.707e-001 4.868e-004 
6.820e-004 2.810e+007 5.658e+008 1.000e+001 1.710e-001 4.876e-004 
6.829e-004 2.811e+007 5.658e+008 1.000e+001 1.711e-001 4.885e-004 
6.838e-004 2.811e+007 5.658e+008 1.000e+001 1.707e-001 4.893e-004 
6.847e-004 2.812e+007 5.658e+008 1.000e+001 1.706e-001 4.902e-004 
6.857e-004 2.812e+007 5.658e+008 1.000e+001 1.709e-001 4.912e-004 
6.866e-004 2.813e+007 5.658e+008 1.000e+001 1.706e-001 4.920e-004 
6.874e-004 2.813e+007 5.658e+008 1.000e+001 1.711e-001 4.928e-004 
6.883e-004 2.814e+007 5.658e+008 1.000e+001 1.710e-001 4.937e-004 
6.892e-004 2.814e+007 5.658e+008 1.000e+001 1.706e-001 4.945e-004 
6.901e-004 2.815e+007 5.658e+008 1.000e+001 1.710e-001 4.954e-004 
6.910e-004 2.815e+007 5.658e+008 1.000e+001 1.710e-001 4.963e-004 
6.919e-004 2.815e+007 5.658e+008 1.000e+001 1.709e-001 4.972e-004 
6.928e-004 2.816e+007 5.658e+008 1.000e+001 1.710e-001 4.980e-004 
6.937e-004 2.816e+007 5.658e+008 1.000e+001 1.711e-001 4.989e-004 
6.945e-004 2.817e+007 5.658e+008 1.000e+001 1.705e-001 4.997e-004 
6.954e-004 2.817e+007 5.658e+008 1.000e+001 1.713e-001 5.005e-004 
6.962e-004 2.818e+007 5.658e+008 1.000e+001 1.713e-001 5.013e-004 
6.970e-004 2.818e+007 5.658e+008 1.000e+001 1.716e-001 5.021e-004 
6.979e-004 2.818e+007 5.658e+008 1.000e+001 1.707e-001 5.029e-004 
6.987e-004 2.819e+007 5.658e+008 1.000e+001 1.711e-001 5.037e-004 
6.995e-004 2.819e+007 5.658e+008 1.000e+001 1.715e-001 5.045e-004 
7.003e-004 2.820e+007 5.658e+008 1.000e+001 1.711e-001 5.053e-004 
7.013e-004 2.820e+007 5.658e+008 1.000e+001 1.714e-001 5.062e-004 
7.022e-004 2.821e+007 5.659e+008 1.000e+001 1.715e-001 5.071e-004 
7.032e-004 2.821e+007 5.659e+008 1.000e+001 1.708e-001 5.081e-004 
7.042e-004 2.822e+007 5.658e+008 1.000e+001 1.715e-001 5.090e-004 
7.052e-004 2.822e+007 5.658e+008 1.000e+001 1.713e-001 5.100e-004 
7.061e-004 2.823e+007 5.662e+008 1.000e+001 1.712e-001 5.109e-004 
7.070e-004 2.823e+007 5.658e+008 1.000e+001 1.711e-001 5.118e-004 
7.080e-004 2.823e+007 5.658e+008 1.000e+001 1.713e-001 5.127e-004 
7.089e-004 2.824e+007 5.658e+008 1.000e+001 1.712e-001 5.135e-004 
7.098e-004 2.824e+007 5.658e+008 1.000e+001 1.711e-001 5.144e-004 
7.107e-004 2.825e+007 5.658e+008 1.000e+001 1.712e-001 5.153e-004 
7.116e-004 2.825e+007 5.658e+008 1.000e+001 1.708e-001 5.162e-004 
7.125e-004 2.826e+007 5.658e+008 1.000e+001 1.713e-001 5.171e-004 
7.134e-004 2.826e+007 5.658e+008 1.000e+001 1.709e-001 5.180e-004 
7.143e-004 2.826e+007 5.658e+008 1.000e+001 1.709e-001 5.188e-004 
7.153e-004 2.827e+007 5.658e+008 1.000e+001 1.713e-001 5.197e-004 
7.162e-004 2.827e+007 5.658e+008 1.000e+001 1.712e-001 5.206e-004 
7.170e-004 2.828e+007 5.658e+008 1.000e+001 1.708e-001 5.215e-004 
7.180e-004 2.828e+007 5.658e+008 1.000e+001 1.713e-001 5.224e-004 
7.189e-004 2.828e+007 5.658e+008 1.000e+001 1.713e-001 5.233e-004 
7.198e-004 2.829e+007 5.658e+008 1.000e+001 1.709e-001 5.241e-004 
7.207e-004 2.829e+007 5.658e+008 1.000e+001 1.711e-001 5.250e-004 
7.216e-004 2.830e+007 5.658e+008 1.000e+001 1.713e-001 5.259e-004 
7.225e-004 2.830e+007 5.658e+008 1.000e+001 1.711e-001 5.268e-004 
7.234e-004 2.830e+007 5.658e+008 1.000e+001 1.711e-001 5.277e-004 
7.244e-004 2.831e+007 5.658e+008 1.000e+001 1.712e-001 5.286e-004 
7.252e-004 2.831e+007 5.658e+008 1.000e+001 1.707e-001 5.294e-004 
7.262e-004 2.832e+007 5.658e+008 1.000e+001 1.713e-001 5.303e-004 
7.271e-004 2.832e+007 5.658e+008 1.000e+001 1.713e-001 5.312e-004 
7.280e-004 2.832e+007 5.659e+008 1.000e+001 1.709e-001 5.320e-004 
7.289e-004 2.833e+007 5.658e+008 1.000e+001 1.712e-001 5.330e-004 
7.298e-004 2.833e+007 5.658e+008 1.000e+001 1.713e-001 5.339e-004 
7.307e-004 2.834e+007 5.658e+008 1.000e+001 1.709e-001 5.347e-004 
7.316e-004 2.834e+007 5.658e+008 1.000e+001 1.713e-001 5.356e-004 
7.325e-004 2.834e+007 5.658e+008 1.000e+001 1.714e-001 5.365e-004 
7.334e-004 2.835e+007 5.658e+008 1.000e+001 1.711e-001 5.373e-004 
7.343e-004 2.835e+007 5.658e+008 1.000e+001 1.712e-001 5.382e-004 
7.352e-004 2.835e+007 5.658e+008 1.000e+001 1.714e-001 5.391e-004 
7.361e-004 2.836e+007 5.658e+008 1.000e+001 1.711e-001 5.400e-004 
7.370e-004 2.836e+007 5.658e+008 1.000e+001 1.713e-001 5.408e-004 
7.379e-004 2.837e+007 5.658e+008 1.000e+001 1.714e-001 5.417e-004 
7.388e-004 2.837e+007 5.658e+008 1.000e+001 1.710e-001 5.426e-004 
7.397e-004 2.837e+007 5.658e+008 1.000e+001 1.712e-001 5.435e-004 
7.407e-004 2.838e+007 5.658e+008 1.000e+001 1.712e-001 5.444e-004 
7.415e-004 2.838e+007 5.659e+008 1.000e+001 1.709e-001 5.452e-004 
7.424e-004 2.838e+007 5.658e+008 1.000e+001 1.713e-001 5.461e-004 
7.433e-004 2.839e+007 5.658e+008 1.000e+001 1.715e-001 5.470e-004 
7.442e-004 2.839e+007 5.658e+008 1.000e+001 1.711e-001 5.478e-004 
7.451e-004 2.839e+007 5.658e+008 1.000e+001 1.713e-001 5.487e-004 
7.461e-004 2.840e+007 5.658e+008 1.000e+001 1.714e-001 5.496e-004 
7.469e-004 2.840e+007 5.659e+008 1.000e+001 1.710e-001 5.505e-004 
7.479e-004 2.841e+007 5.658e+008 1.000e+001 1.713e-001 5.514e-004 
7.488e-004 2.841e+007 5.658e+008 1.000e+001 1.714e-001 5.523e-004 
7.496e-004 2.841e+007 5.658e+008 1.000e+001 1.714e-001 5.531e-004 
7.506e-004 2.842e+007 5.658e+008 1.000e+001 1.713e-001 5.540e-004 
7.515e-004 2.842e+007 5.658e+008 1.000e+001 1.714e-001 5.549e-004 
7.523e-004 2.842e+007 5.658e+008 1.000e+001 1.713e-001 5.557e-004 
7.532e-004 2.843e+007 5.658e+008 1.000e+001 1.713e-001 5.566e-004 
7.541e-004 2.843e+007 5.658e+008 1.000e+001 1.713e-001 5.575e-004 
7.550e-004 2.843e+007 5.658e+008 1.000e+001 1.713e-001 5.584e-004 
7.559e-004 2.844e+007 5.658e+008 1.000e+001 1.713e-001 5.592e-004 
7.568e-004 2.844e+007 5.658e+008 1.000e+001 1.713e-001 5.601e-004 
7.577e-004 2.844e+007 5.658e+008 1.000e+001 1.712e-001 5.610e-004 
7.586e-004 2.845e+007 5.658e+008 1.000e+001 1.714e-001 5.619e-004 
7.595e-004 2.845e+007 5.658e+008 1.000e+001 1.713e-001 5.628e-004 
7.604e-004 2.845e+007 5.658e+008 1.000e+001 1.710e-001 5.636e-004 
7.613e-004 2.846e+007 5.658e+008 1.000e+001 1.714e-001 5.645e-004 
7.622e-004 2.846e+007 5.658e+008 1.000e+001 1.713e-001 5.654e-004 
7.631e-004 2.846e+007 5.658e+008 1.000e+001 1.712e-001 5.662e-004 
7.640e-004 2.847e+007 5.658e+008 1.000e+001 1.714e-001 5.671e-004 
7.649e-004 2.847e+007 5.658e+008 1.000e+001 1.714e-001 5.680e-004 
7.658e-004 2.847e+007 5.658e+008 1.000e+001 1.714e-001 5.689e-004 
7.667e-004 2.848e+007 5.658e+008 1.000e+001 1.713e-001 5.698e-004 
7.677e-004 2.848e+007 5.658e+008 1.000e+001 1.713e-001 5.707e-004 
7.685e-004 2.848e+007 5.658e+008 1.000e+001 1.713e-001 5.715e-004 
7.694e-004 2.849e+007 5.658e+008 1.000e+001 1.714e-001 5.724e-004 
7.703e-004 2.849e+007 5.658e+008 1.000e+001 1.714e-001 5.733e-004 
7.712e-004 2.849e+007 5.658e+008 1.000e+001 1.711e-001 5.741e-004 
7.721e-004 2.849e+007 5.658e+008 1.000e+001 1.713e-001 5.750e-004 
7.731e-004 2.850e+007 5.658e+008 1.000e+001 1.714e-001 5.759e-004 
7.739e-004 2.850e+007 5.658e+008 1.000e+001 1.714e-001 5.768e-004 
7.748e-004 2.850e+007 5.658e+008 1.000e+001 1.714e-001 5.777e-004 
7.757e-004 2.851e+007 5.658e+008 1.000e+001 1.714e-001 5.785e-004 
7.766e-004 2.851e+007 5.658e+008 1.000e+001 1.713e-001 5.794e-004 
7.775e-004 2.851e+007 5.658e+008 1.000e+001 1.713e-001 5.803e-004 
7.784e-004 2.852e+007 5.658e+008 1.000e+001 1.713e-001 5.812e-004 
7.793e-004 2.852e+007 5.658e+008 1.000e+001 1.714e-001 5.821e-004 
7.803e-004 2.852e+007 5.658e+008 1.000e+001 1.714e-001 5.830e-004 
7.812e-004 2.853e+007 5.658e+008 1.000e+001 1.714e-001 5.839e-004 
7.821e-004 2.853e+007 5.658e+008 1.000e+001 1.712e-001 5.847e-004 
7.830e-004 2.853e+007 5.658e+008 1.000e+001 1.713e-001 5.856e-004 
7.839e-004 2.853e+007 5.658e+008 1.000e+001 1.715e-001 5.865e-004 
7.848e-004 2.854e+007 5.658e+008 1.000e+001 1.714e-001 5.874e-004 
7.857e-004 2.854e+007 5.658e+008 1.000e+001 1.714e-001 5.883e-004 
7.866e-004 2.854e+007 5.658e+008 1.000e+001 1.714e-001 5.892e-004 
7.875e-004 2.855e+007 5.658e+008 1.000e+001 1.714e-001 5.900e-004 
7.884e-004 2.855e+007 5.658e+008 1.000e+001 1.714e-001 5.909e-004 
7.893e-004 2.855e+007 5.658e+008 1.000e+001 1.714e-001 5.918e-004 
7.902e-004 2.855e+007 5.658e+008 1.000e+001 1.714e-001 5.927e-004 
7.911e-004 2.856e+007 5.658e+008 1.000e+001 1.714e-001 5.936e-004 
7.920e-004 2.856e+007 5.658e+008 1.000e+001 1.716e-001 5.944e-004 
7.929e-004 2.856e+007 5.658e+008 1.000e+001 1.714e-001 5.953e-004 
7.938e-004 2.857e+007 5.658e+008 1.000e+001 1.713e-001 5.962e-004 
7.947e-004 2.857e+007 5.658e+008 1.000e+001 1.715e-001 5.971e-004 
7.956e-004 2.857e+007 5.658e+008 1.000e+001 1.714e-001 5.980e-004 
7.965e-004 2.857e+007 5.658e+008 1.000e+001 1.714e-001 5.988e-004 
7.974e-004 2.858e+007 5.658e+008 1.000e+001 1.713e-001 5.997e-004 
7.983e-004 2.858e+007 5.658e+008 1.000e+001 1.714e-001 6.006e-004 
7.992e-004 2.858e+007 5.658e+008 1.000e+001 1.715e-001 6.015e-004 
8.002e-004 2.859e+007 5.658e+008 1.000e+001 1.714e-001 6.024e-004 
8.011e-004 2.859e+007 5.658e+008 1.000e+001 1.714e-001 6.033e-004 
8.020e-004 2.859e+007 5.658e+008 1.000e+001 1.715e-001 6.042e-004 
8.029e-004 2.859e+007 5.658e+008 1.000e+001 1.714e-001 6.051e-004 
8.037e-004 2.860e+007 5.658e+008 1.000e+001 1.713e-001 6.059e-004 
8.046e-004 2.860e+007 5.659e+008 1.000e+001 1.714e-001 6.068e-004 
8.056e-004 2.860e+007 5.658e+008 1.000e+001 1.715e-001 6.077e-004 
8.064e-004 2.860e+007 5.658e+008 1.000e+001 1.714e-001 6.086e-004 
8.073e-004 2.861e+007 5.658e+008 1.000e+001 1.714e-001 6.095e-004 
8.082e-004 2.861e+007 5.658e+008 1.000e+001 1.715e-001 6.103e-004 
8.091e-004 2.861e+007 5.658e+008 1.000e+001 1.714e-001 6.112e-004 
8.100e-004 2.862e+007 5.658e+008 1.000e+001 1.714e-001 6.121e-004 
8.110e-004 2.862e+007 5.658e+008 1.000e+001 1.714e-001 6.130e-004 
8.119e-004 2.862e+007 5.658e+008 1.000e+001 1.714e-001 6.139e-004 
8.128e-004 2.862e+007 5.658e+008 1.000e+001 1.714e-001 6.148e-004 
8.137e-004 2.863e+007 5.658e+008 1.000e+001 1.714e-001 6.157e-004 
8.146e-004 2.863e+007 5.658e+008 1.000e+001 1.715e-001 6.165e-004 
8.155e-004 2.863e+007 5.658e+008 1.000e+001 1.715e-001 6.174e-004 
8.164e-004 2.863e+007 5.658e+008 1.000e+001 1.714e-001 6.183e-004 
8.172e-004 2.864e+007 5.658e+008 1.000e+001 1.714e-001 6.192e-004 
8.181e-004 2.864e+007 5.658e+008 1.000e+001 1.714e-001 6.200e-004 
8.191e-004 2.864e+007 5.658e+008 1.000e+001 1.715e-001 6.209e-004 
8.199e-004 2.864e+007 5.658e+008 1.000e+001 1.714e-001 6.218e-004 
8.208e-004 2.865e+007 5.658e+008 1.000e+001 1.714e-001 6.227e-004 
8.217e-004 2.865e+007 5.658e+008 1.000e+001 1.714e-001 6.236e-004 
8.226e-004 2.865e+007 5.658e+008 1.000e+001 1.714e-001 6.244e-004 
8.235e-004 2.865e+007 5.658e+008 1.000e+001 1.715e-001 6.253e-004 
8.244e-004 2.866e+007 5.658e+008 1.000e+001 1.714e-001 6.262e-004 
8.253e-004 2.866e+007 5.658e+008 1.000e+001 1.714e-001 6.271e-004 
8.262e-004 2.866e+007 5.658e+008 1.000e+001 1.715e-001 6.279e-004 
8.271e-004 2.866e+007 5.658e+008 1.000e+001 1.715e-001 6.289e-004 
8.280e-004 2.867e+007 5.658e+008 1.000e+001 1.715e-001 6.297e-004 
8.289e-004 2.867e+007 5.658e+008 1.000e+001 1.714e-001 6.306e-004 
8.298e-004 2.867e+007 5.658e+008 1.000e+001 1.716e-001 6.315e-004 
8.307e-004 2.867e+007 5.658e+008 1.000e+001 1.716e-001 6.324e-004 
8.316e-004 2.868e+007 5.658e+008 1.000e+001 1.715e-001 6.332e-004 
8.325e-004 2.868e+007 5.658e+008 1.000e+001 1.715e-001 6.341e-004 
8.334e-004 2.868e+007 5.658e+008 1.000e+001 1.715e-001 6.350e-004 
8.343e-004 2.868e+007 5.658e+008 1.000e+001 1.715e-001 6.359e-004 
8.352e-004 2.868e+007 5.658e+008 1.000e+001 1.714e-001 6.368e-004 
8.360e-004 2.869e+007 5.658e+008 1.000e+001 1.714e-001 6.376e-004 
8.369e-004 2.869e+007 5.658e+008 1.000e+001 1.715e-001 6.384e-004 
8.378e-004 2.869e+007 5.658e+008 1.000e+001 1.716e-001 6.394e-004 
8.387e-004 2.869e+007 5.658e+008 1.000e+001 1.714e-001 6.402e-004 
8.396e-004 2.870e+007 5.658e+008 1.000e+001 1.712e-001 6.411e-004 
8.405e-004 2.870e+007 5.658e+008 1.000e+001 1.717e-001 6.420e-004 
8.414e-004 2.870e+007 5.658e+008 1.000e+001 1.714e-001 6.429e-004 
8.423e-004 2.870e+007 5.658e+008 1.000e+001 1.715e-001 6.438e-004 
8.432e-004 2.871e+007 5.658e+008 1.000e+001 1.715e-001 6.447e-004 
8.441e-004 2.871e+007 5.658e+008 1.000e+001 1.717e-001 6.456e-004 
8.450e-004 2.871e+007 5.658e+008 1.000e+001 1.715e-001 6.464e-004 
8.459e-004 2.871e+007 5.658e+008 1.000e+001 1.717e-001 6.473e-004 
8.468e-004 2.871e+007 5.658e+008 1.000e+001 1.714e-001 6.482e-004 
8.477e-004 2.872e+007 5.658e+008 1.000e+001 1.715e-001 6.490e-004 
8.486e-004 2.872e+007 5.658e+008 1.000e+001 1.715e-001 6.499e-004 
8.495e-004 2.872e+007 5.658e+008 1.000e+001 1.713e-001 6.508e-004 
8.504e-004 2.872e+007 5.658e+008 1.000e+001 1.715e-001 6.517e-004 
8.513e-004 2.872e+007 5.658e+008 1.000e+001 1.715e-001 6.526e-004 
8.521e-004 2.873e+007 5.658e+008 1.000e+001 1.714e-001 6.534e-004 
8.530e-004 2.873e+007 5.658e+008 1.000e+001 1.715e-001 6.543e-004 
8.539e-004 2.873e+007 5.658e+008 1.000e+001 1.718e-001 6.551e-004 
8.548e-004 2.873e+007 5.658e+008 1.000e+001 1.715e-001 6.560e-004 
8.556e-004 2.873e+007 5.658e+008 1.000e+001 1.715e-001 6.569e-004 
8.565e-004 2.874e+007 5.658e+008 1.000e+001 1.715e-001 6.578e-004 
8.574e-004 2.874e+007 5.658e+008 1.000e+001 1.713e-001 6.586e-004 
8.582e-004 2.874e+007 5.658e+008 1.000e+001 1.715e-001 6.594e-004 
8.591e-004 2.874e+007 5.658e+008 1.000e+001 1.715e-001 6.603e-004 
8.600e-004 2.874e+007 5.658e+008 1.000e+001 1.718e-001 6.611e-004 
8.608e-004 2.875e+007 5.658e+008 1.000e+001 1.714e-001 6.620e-004 
8.618e-004 2.875e+007 5.658e+008 1.000e+001 1.717e-001 6.629e-004 
8.626e-004 2.875e+007 5.658e+008 1.000e+001 1.717e-001 6.638e-004 
8.635e-004 2.875e+007 5.658e+008 1.000e+001 1.716e-001 6.646e-004 
8.644e-004 2.876e+007 5.658e+008 1.000e+001 1.714e-001 6.655e-004 
8.653e-004 2.876e+007 5.658e+008 1.000e+001 1.717e-001 6.664e-004 
8.662e-004 2.876e+007 5.659e+008 1.000e+001 1.714e-001 6.673e-004 
8.671e-004 2.876e+007 5.658e+008 1.000e+001 1.716e-001 6.682e-004 
8.680e-004 2.876e+007 5.658e+008 1.000e+001 1.717e-001 6.691e-004 
8.689e-004 2.877e+007 5.658e+008 1.000e+001 1.715e-001 6.699e-004 
8.698e-004 2.877e+007 5.658e+008 1.000e+001 1.715e-001 6.708e-004 
8.707e-004 2.877e+007 5.658e+008 1.000e+001 1.718e-001 6.717e-004 
8.716e-004 2.877e+007 5.658e+008 1.000e+001 1.716e-001 6.726e-004 
8.725e-004 2.877e+007 5.658e+008 1.000e+001 1.715e-001 6.735e-004 
8.734e-004 2.877e+007 5.658e+008 1.000e+001 1.718e-001 6.744e-004 
8.743e-004 2.878e+007 5.658e+008 1.000e+001 1.715e-001 6.752e-004 
8.752e-004 2.878e+007 5.658e+008 1.000e+001 1.715e-001 6.761e-004 
8.761e-004 2.878e+007 5.658e+008 1.000e+001 1.718e-001 6.771e-004 
8.770e-004 2.878e+007 5.658e+008 1.000e+001 1.716e-001 6.779e-004 
8.779e-004 2.878e+007 5.658e+008 1.000e+001 1.716e-001 6.788e-004 
8.788e-004 2.879e+007 5.658e+008 1.000e+001 1.718e-001 6.797e-004 
8.797e-004 2.879e+007 5.658e+008 1.000e+001 1.715e-001 6.806e-004 
8.806e-004 2.879e+007 5.658e+008 1.000e+001 1.716e-001 6.815e-004 
8.815e-004 2.879e+007 5.658e+008 1.000e+001 1.718e-001 6.824e-004 
8.824e-004 2.879e+007 5.658e+008 1.000e+001 1.714e-001 6.832e-004 
8.833e-004 2.880e+007 5.658e+008 1.000e+001 1.717e-001 6.842e-004 
8.842e-004 2.880e+007 5.658e+008 1.000e+001 1.719e-001 6.850e-004 
8.851e-004 2.880e+007 5.658e+008 1.000e+001 1.715e-001 6.859e-004 
8.861e-004 2.880e+007 5.658e+008 1.000e+001 1.717e-001 6.869e-004 
8.870e-004 2.880e+007 5.658e+008 1.000e+001 1.713e-001 6.877e-004 
8.879e-004 2.880e+007 5.658e+008 1.000e+001 1.715e-001 6.886e-004 
8.888e-004 2.881e+007 5.658e+008 1.000e+001 1.717e-001 6.895e-004 
8.897e-004 2.881e+007 5.658e+008 1.000e+001 1.717e-001 6.904e-004 
8.905e-004 2.881e+007 5.658e+008 1.000e+001 1.717e-001 6.913e-004 
8.915e-004 2.881e+007 5.658e+008 1.000e+001 1.715e-001 6.922e-004 
8.923e-004 2.881e+007 5.659e+008 1.000e+001 1.713e-001 6.930e-004 
8.932e-004 2.882e+007 5.658e+008 1.000e+001 1.714e-001 6.939e-004 
8.941e-004 2.882e+007 5.658e+008 1.000e+001 1.715e-001 6.948e-004 
8.950e-004 2.882e+007 5.658e+008 1.000e+001 1.714e-001 6.957e-004 
8.959e-004 2.882e+007 5.658e+008 1.000e+001 1.718e-001 6.966e-004 
8.968e-004 2.882e+007 5.658e+008 1.000e+001 1.716e-001 6.975e-004 
8.977e-004 2.882e+007 5.658e+008 1.000e+001 1.714e-001 6.983e-004 
8.986e-004 2.883e+007 5.658e+008 1.000e+001 1.716e-001 6.992e-004 
8.995e-004 2.883e+007 5.658e+008 1.000e+001 1.717e-001 7.001e-004 
9.004e-004 2.883e+007 5.658e+008 1.000e+001 1.713e-001 7.010e-004 
9.013e-004 2.883e+007 5.658e+008 1.000e+001 1.715e-001 7.018e-004 
9.022e-004 2.883e+007 5.658e+008 1.000e+001 1.716e-001 7.027e-004 
9.031e-004 2.883e+007 5.659e+008 1.000e+001 1.714e-001 7.036e-004 
9.040e-004 2.884e+007 5.658e+008 1.000e+001 1.716e-001 7.045e-004 
9.049e-004 2.884e+007 5.658e+008 1.000e+001 1.717e-001 7.054e-004 
9.058e-004 2.884e+007 5.658e+008 1.000e+001 1.715e-001 7.063e-004 
9.067e-004 2.884e+007 5.658e+008 1.000e+001 1.715e-001 7.072e-004 
9.076e-004 2.884e+007 5.658e+008 1.000e+001 1.720e-001 7.081e-004 
9.085e-004 2.884e+007 5.658e+008 1.000e+001 1.718e-001 7.090e-004 
9.094e-004 2.885e+007 5.658e+008 1.000e+001 1.716e-001 7.099e-004 
9.103e-004 2.885e+007 5.658e+008 1.000e+001 1.718e-001 7.108e-004 
9.112e-004 2.885e+007 5.658e+008 1.000e+001 1.716e-001 7.117e-004 
9.121e-004 2.885e+007 5.658e+008 1.000e+001 1.715e-001 7.125e-004 
9.131e-004 2.885e+007 5.658e+008 1.000e+001 1.717e-001 7.135e-004 
9.140e-004 2.885e+007 5.658e+008 1.000e+001 1.715e-001 7.144e-004 
9.149e-004 2.886e+007 5.658e+008 1.000e+001 1.716e-001 7.153e-004 
9.159e-004 2.886e+007 5.658e+008 1.000e+001 1.720e-001 7.162e-004 
9.168e-004 2.886e+007 5.658e+008 1.000e+001 1.716e-001 7.171e-004 
9.177e-004 2.886e+007 5.658e+008 1.000e+001 1.717e-001 7.180e-004 
9.186e-004 2.886e+007 5.658e+008 1.000e+001 1.716e-001 7.190e-004 
9.196e-004 2.886e+007 5.658e+008 1.000e+001 1.716e-001 7.199e-004 
9.204e-004 2.887e+007 5.658e+008 1.000e+001 1.715e-001 7.208e-004 
9.214e-004 2.887e+007 5.658e+008 1.000e+001 1.715e-001 7.217e-004 
9.223e-004 2.887e+007 5.658e+008 1.000e+001 1.716e-001 7.226e-004 
9.232e-004 2.887e+007 5.658e+008 1.000e+001 1.715e-001 7.235e-004 
9.242e-004 2.887e+007 5.658e+008 1.000e+001 1.718e-001 7.245e-004 
9.251e-004 2.887e+007 5.658e+008 1.000e+001 1.716e-001 7.254e-004 
9.260e-004 2.888e+007 5.658e+008 1.000e+001 1.718e-001 7.263e-004 
9.270e-004 2.888e+007 5.658e+008 1.000e+001 1.718e-001 7.273e-004 
9.279e-004 2.888e+007 5.658e+008 1.000e+001 1.716e-001 7.281e-004 
9.289e-004 2.888e+007 5.658e+008 1.000e+001 1.716e-001 7.291e-004 
9.298e-004 2.888e+007 5.658e+008 1.000e+001 1.719e-001 7.300e-004 
9.307e-004 2.888e+007 5.659e+008 1.000e+001 1.719e-001 7.309e-004 
9.316e-004 2.889e+007 5.658e+008 1.000e+001 1.716e-001 7.318e-004 
9.326e-004 2.889e+007 5.658e+008 1.000e+001 1.721e-001 7.328e-004 
9.335e-004 2.889e+007 5.658e+008 1.000e+001 1.715e-001 7.337e-004 
9.344e-004 2.889e+007 5.658e+008 1.000e+001 1.717e-001 7.346e-004 
9.354e-004 2.889e+007 5.658e+008 1.000e+001 1.715e-001 7.355e-004 
9.362e-004 2.889e+007 5.658e+008 1.000e+001 1.716e-001 7.364e-004 
9.372e-004 2.889e+007 5.658e+008 1.000e+001 1.719e-001 7.374e-004 
9.382e-004 2.890e+007 5.658e+008 1.000e+001 1.717e-001 7.383e-004 
9.391e-004 2.890e+007 5.658e+008 1.000e+001 1.716e-001 7.392e-004 
9.400e-004 2.890e+007 5.658e+008 1.000e+001 1.717e-001 7.401e-004 
9.409e-004 2.890e+007 5.658e+008 1.000e+001 1.720e-001 7.410e-004 
9.418e-004 2.890e+007 5.658e+008 1.000e+001 1.716e-001 7.419e-004 
9.428e-004 2.890e+007 5.658e+008 1.000e+001 1.718e-001 7.429e-004 
9.437e-004 2.890e+007 5.658e+008 1.000e+001 1.716e-001 7.438e-004 
9.447e-004 2.891e+007 5.658e+008 1.000e+001 1.718e-001 7.447e-004 
9.456e-004 2.891e+007 5.658e+008 1.000e+001 1.717e-001 7.456e-004 
9.465e-004 2.891e+007 5.658e+008 1.000e+001 1.719e-001 7.465e-004 
9.475e-004 2.891e+007 5.658e+008 1.000e+001 1.719e-001 7.475e-004 
9.484e-004 2.891e+007 5.658e+008 1.000e+001 1.719e-001 7.484e-004 
9.493e-004 2.891e+007 5.659e+008 1.000e+001 1.717e-001 7.493e-004 
9.503e-004 2.891e+007 5.658e+008 1.000e+001 1.716e-001 7.503e-004 
9.512e-004 2.892e+007 5.658e+008 1.000e+001 1.718e-001 7.512e-004 
9.521e-004 2.892e+007 5.658e+008 1.000e+001 1.716e-001 7.521e-004 
9.531e-004 2.892e+007 5.658e+008 1.000e+001 1.716e-001 7.530e-004 
9.540e-004 2.892e+007 5.658e+008 1.000e+001 1.721e-001 7.540e-004 
9.549e-004 2.892e+007 5.658e+008 1.000e+001 1.716e-001 7.548e-004 
9.559e-004 2.892e+007 5.658e+008 1.000e+001 1.719e-001 7.558e-004 
9.568e-004 2.892e+007 5.658e+008 1.000e+001 1.714e-001 7.567e-004 
9.577e-004 2.893e+007 5.659e+008 1.000e+001 1.717e-001 7.576e-004 
9.587e-004 2.893e+007 5.658e+008 1.000e+001 1.722e-001 7.586e-004 
9.596e-004 2.893e+007 5.658e+008 1.000e+001 1.717e-001 7.595e-004 
9.605e-004 2.893e+007 5.658e+008 1.000e+001 1.717e-001 7.604e-004 
9.614e-004 2.893e+007 5.658e+008 1.000e+001 1.719e-001 7.613e-004 
9.624e-004 2.893e+007 5.658e+008 1.000e+001 1.716e-001 7.622e-004 
9.633e-004 2.893e+007 5.658e+008 1.000e+001 1.717e-001 7.631e-004 
9.643e-004 2.893e+007 5.658e+008 1.000e+001 1.718e-001 7.641e-004 
9.651e-004 2.894e+007 5.658e+008 1.000e+001 1.719e-001 7.650e-004 
9.661e-004 2.894e+007 5.658e+008 1.000e+001 1.716e-001 7.659e-004 
9.670e-004 2.894e+007 5.658e+008 1.000e+001 1.716e-001 7.669e-004 
9.679e-004 2.894e+007 5.658e+008 1.000e+001 1.716e-001 7.678e-004 
9.689e-004 2.894e+007 5.658e+008 1.000e+001 1.718e-001 7.687e-004 
9.698e-004 2.894e+007 5.658e+008 1.000e+001 1.720e-001 7.696e-004 
9.707e-004 2.894e+007 5.658e+008 1.000e+001 1.719e-001 7.705e-004 
9.717e-004 2.895e+007 5.658e+008 1.000e+001 1.717e-001 7.715e-004 
9.726e-004 2.895e+007 5.658e+008 1.000e+001 1.721e-001 7.724e-004 
9.735e-004 2.895e+007 5.658e+008 1.000e+001 1.718e-001 7.733e-004 
9.745e-004 2.895e+007 5.658e+008 1.000e+001 1.719e-001 7.743e-004 
9.754e-004 2.895e+007 5.658e+008 1.000e+001 1.720e-001 7.752e-004 
9.763e-004 2.895e+007 5.658e+008 1.000e+001 1.717e-001 7.760e-004 
9.773e-004 2.895e+007 5.658e+008 1.000e+001 1.718e-001 7.770e-004 
9.782e-004 2.895e+007 5.659e+008 1.000e+001 1.716e-001 7.779e-004 
9.791e-004 2.896e+007 5.658e+008 1.000e+001 1.719e-001 7.788e-004 
9.801e-004 2.896e+007 5.658e+008 1.000e+001 1.723e-001 7.798e-004 
9.810e-004 2.896e+007 5.658e+008 1.000e+001 1.716e-001 7.807e-004 
9.819e-004 2.896e+007 5.658e+008 1.000e+001 1.717e-001 7.816e-004 
9.829e-004 2.896e+007 5.658e+008 1.000e+001 1.717e-001 7.826e-004 
9.838e-004 2.896e+007 5.658e+008 1.000e+001 1.716e-001 7.835e-004 
9.847e-004 2.896e+007 5.658e+008 1.000e+001 1.718e-001 7.844e-004 
9.857e-004 2.896e+007 5.658e+008 1.000e+001 1.718e-001 7.853e-004 
9.866e-004 2.897e+007 5.658e+008 1.000e+001 1.716e-001 7.862e-004 
9.875e-004 2.897e+007 5.658e+008 1.000e+001 1.718e-001 7.872e-004 
9.885e-004 2.897e+007 5.658e+008 1.000e+001 1.718e-001 7.881e-004 
9.894e-004 2.897e+007 5.658e+008 1.000e+001 1.717e-001 7.890e-004 
9.904e-004 2.897e+007 5.658e+008 1.000e+001 1.717e-001 7.900e-004 
9.913e-004 2.897e+007 5.658e+008 1.000e+001 1.725e-001 7.909e-004 
9.922e-004 2.897e+007 5.659e+008 1.000e+001 1.720e-001 7.918e-004 
9.931e-004 2.897e+007 5.658e+008 1.000e+001 1.717e-001 7.927e-004 
9.941e-004 2.897e+007 5.658e+008 1.000e+001 1.721e-001 7.937e-004 
9.950e-004 2.898e+007 5.658e+008 1.000e+001 1.719e-001 7.946e-004 
9.959e-004 2.898e+007 5.658e+008 1.000e+001 1.722e-001 7.955e-004 
9.969e-004 2.898e+007 5.658e+008 1.000e+001 1.718e-001 7.964e-004 
9.978e-004 2.898e+007 5.659e+008 1.000e+001 1.717e-001 7.973e-004 
9.988e-004 2.898e+007 5.658e+008 1.000e+001 1.724e-001 7.983e-004 
9.997e-004 2.898e+007 5.658e+008 1.000e+001 1.717e-001 7.992e-004 
1.001e-003 2.898e+007 5.658e+008 1.000e+001 1.717e-001 8.001e-004 
1.002e-003 2.898e+007 5.658e+008 1.000e+001 1.721e-001 8.011e-004 
1.002e-003 2.898e+007 5.658e+008 1.000e+001 1.719e-001 8.020e-004 
1.003e-003 2.899e+007 5.658e+008 1.000e+001 1.720e-001 8.029e-004 
1.004e-003 2.899e+007 5.658e+008 1.000e+001 1.717e-001 8.038e-004 
1.005e-003 2.899e+007 5.658e+008 1.000e+001 1.718e-001 8.047e-004 
1.006e-003 2.899e+007 5.658e+008 1.000e+001 1.718e-001 8.057e-004 
1.007e-003 2.899e+007 5.658e+008 1.000e+001 1.720e-001 8.066e-004 
1.008e-003 2.899e+007 5.658e+008 1.000e+001 1.717e-001 8.075e-004 
1.009e-003 2.899e+007 5.658e+008 1.000e+001 1.717e-001 8.085e-004 
1.010e-003 2.899e+007 5.658e+008 1.000e+001 1.719e-001 8.094e-004 
1.011e-003 2.899e+007 5.658e+008 1.000e+001 1.718e-001 8.103e-004 
1.012e-003 2.900e+007 5.658e+008 1.000e+001 1.720e-001 8.112e-004 
1.013e-003 2.900e+007 5.658e+008 1.000e+001 1.721e-001 8.121e-004 
1.014e-003 2.900e+007 5.659e+008 1.000e+001 1.716e-001 8.130e-004 
1.015e-003 2.900e+007 5.658e+008 1.000e+001 1.722e-001 8.139e-004 
1.015e-003 2.900e+007 5.658e+008 1.000e+001 1.721e-001 8.149e-004 
1.016e-003 2.900e+007 5.659e+008 1.000e+001 1.718e-001 8.157e-004 
1.017e-003 2.900e+007 5.658e+008 1.000e+001 1.720e-001 8.167e-004 
1.018e-003 2.900e+007 5.658e+008 1.000e+001 1.721e-001 8.176e-004 
1.019e-003 2.900e+007 5.658e+008 1.000e+001 1.721e-001 8.185e-004 
1.020e-003 2.900e+007 5.658e+008 1.000e+001 1.718e-001 8.195e-004 
1.021e-003 2.901e+007 5.658e+008 1.000e+001 1.718e-001 8.204e-004 
1.022e-003 2.901e+007 5.658e+008 1.000e+001 1.718e-001 8.213e-004 
1.023e-003 2.901e+007 5.658e+008 1.000e+001 1.721e-001 8.222e-004 
1.024e-003 2.901e+007 5.658e+008 1.000e+001 1.719e-001 8.231e-004 
1.025e-003 2.901e+007 5.658e+008 1.000e+001 1.719e-001 8.240e-004 
1.026e-003 2.901e+007 5.658e+008 1.000e+001 1.717e-001 8.250e-004 
1.027e-003 2.901e+007 5.658e+008 1.000e+001 1.717e-001 8.259e-004 
1.027e-003 2.901e+007 5.658e+008 1.000e+001 1.719e-001 8.268e-004 
1.028e-003 2.901e+007 5.658e+008 1.000e+001 1.721e-001 8.277e-004 
1.029e-003 2.901e+007 5.658e+008 1.000e+001 1.720e-001 8.286e-004 
1.030e-003 2.902e+007 5.658e+008 1.000e+001 1.716e-001 8.296e-004 
1.031e-003 2.902e+007 5.658e+008 1.000e+001 1.719e-001 8.306e-004 
1.032e-003 2.902e+007 5.658e+008 1.000e+001 1.719e-001 8.314e-004 
1.033e-003 2.902e+007 5.658e+008 1.000e+001 1.720e-001 8.324e-004 
1.034e-003 2.902e+007 5.658e+008 1.000e+001 1.724e-001 8.333e-004 
1.035e-003 2.902e+007 5.659e+008 1.000e+001 1.720e-001 8.342e-004 
1.036e-003 2.902e+007 5.658e+008 1.000e+001 1.724e-001 8.352e-004 
1.037e-003 2.902e+007 5.658e+008 1.000e+001 1.723e-001 8.361e-004 
1.038e-003 2.902e+007 5.665e+008 1.000e+001 1.726e-001 8.370e-004 
1.039e-003 2.902e+007 5.658e+008 1.000e+001 1.720e-001 8.380e-004 
1.040e-003 2.902e+007 5.658e+008 1.000e+001 1.721e-001 8.389e-004 
1.041e-003 2.903e+007 5.658e+008 1.000e+001 1.719e-001 8.398e-004 
1.042e-003 2.903e+007 5.658e+008 1.000e+001 1.723e-001 8.408e-004 
1.042e-003 2.903e+007 5.658e+008 1.000e+001 1.722e-001 8.417e-004 
1.043e-003 2.903e+007 5.658e+008 1.000e+001 1.718e-001 8.426e-004 
1.044e-003 2.903e+007 5.658e+008 1.000e+001 1.725e-001 8.435e-004 
1.045e-003 2.903e+007 5.658e+008 1.000e+001 1.721e-001 8.444e-004 
1.046e-003 2.903e+007 5.658e+008 1.000e+001 1.717e-001 8.453e-004 
1.047e-003 2.903e+007 5.658e+008 1.000e+001 1.717e-001 8.463e-004 
1.048e-003 2.903e+007 5.658e+008 1.000e+001 1.718e-001 8.472e-004 
1.049e-003 2.903e+007 5.658e+008 1.000e+001 1.719e-001 8.481e-004 
1.050e-003 2.903e+007 5.658e+008 1.000e+001 1.725e-001 8.491e-004 
1.051e-003 2.904e+007 5.658e+008 1.000e+001 1.719e-001 8.499e-004 
1.052e-003 2.904e+007 5.658e+008 1.000e+001 1.723e-001 8.509e-004 
1.053e-003 2.904e+007 5.658e+008 1.000e+001 1.722e-001 8.519e-004 
1.054e-003 2.904e+007 5.659e+008 1.000e+001 1.720e-001 8.528e-004 
1.055e-003 2.904e+007 5.658e+008 1.000e+001 1.721e-001 8.537e-004 
1.056e-003 2.904e+007 5.658e+008 1.000e+001 1.727e-001 8.547e-004 
1.056e-003 2.904e+007 5.659e+008 1.000e+001 1.719e-001 8.556e-004 
1.057e-003 2.904e+007 5.658e+008 1.000e+001 1.721e-001 8.565e-004 
1.058e-003 2.904e+007 5.658e+008 1.000e+001 1.718e-001 8.575e-004 
1.059e-003 2.904e+007 5.658e+008 1.000e+001 1.719e-001 8.584e-004 
1.060e-003 2.904e+007 5.658e+008 1.000e+001 1.723e-001 8.593e-004 
1.061e-003 2.904e+007 5.658e+008 1.000e+001 1.719e-001 8.602e-004 
1.062e-003 2.905e+007 5.658e+008 1.000e+001 1.721e-001 8.612e-004 
1.063e-003 2.905e+007 5.658e+008 1.000e+001 1.720e-001 8.621e-004 
1.064e-003 2.905e+007 5.658e+008 1.000e+001 1.720e-001 8.630e-004 
1.065e-003 2.905e+007 5.658e+008 1.000e+001 1.720e-001 8.639e-004 
1.066e-003 2.905e+007 5.658e+008 1.000e+001 1.722e-001 8.649e-004 
1.067e-003 2.905e+007 5.658e+008 1.000e+001 1.717e-001 8.658e-004 
1.068e-003 2.905e+007 5.658e+008 1.000e+001 1.718e-001 8.667e-004 
1.069e-003 2.905e+007 5.658e+008 1.000e+001 1.725e-001 8.677e-004 
1.070e-003 2.905e+007 5.658e+008 1.000e+001 1.720e-001 8.685e-004 
1.070e-003 2.905e+007 5.658e+008 1.000e+001 1.721e-001 8.695e-004 
1.071e-003 2.905e+007 5.658e+008 1.000e+001 1.720e-001 8.704e-004 
1.072e-003 2.906e+007 5.659e+008 1.000e+001 1.718e-001 8.713e-004 
1.073e-003 2.906e+007 5.658e+008 1.000e+001 1.721e-001 8.723e-004 
1.074e-003 2.906e+007 5.658e+008 1.000e+001 1.721e-001 8.732e-004 
1.075e-003 2.906e+007 5.658e+008 1.000e+001 1.719e-001 8.741e-004 
1.076e-003 2.906e+007 5.658e+008 1.000e+001 1.724e-001 8.750e-004 
1.077e-003 2.906e+007 5.658e+008 1.000e+001 1.721e-001 8.760e-004 
1.078e-003 2.906e+007 5.658e+008 1.000e+001 1.717e-001 8.769e-004 
1.079e-003 2.906e+007 5.658e+008 1.000e+001 1.721e-001 8.779e-004 
1.080e-003 2.906e+007 5.658e+008 1.000e+001 1.720e-001 8.788e-004 
1.081e-003 2.906e+007 5.658e+008 1.000e+001 1.719e-001 8.797e-004 
1.082e-003 2.906e+007 5.658e+008 1.000e+001 1.720e-001 8.806e-004 
1.083e-003 2.906e+007 5.658e+008 1.000e+001 1.721e-001 8.815e-004 
1.084e-003 2.906e+007 5.658e+008 1.000e+001 1.724e-001 8.825e-004 
1.085e-003 2.907e+007 5.658e+008 1.000e+001 1.718e-001 8.835e-004 
1.085e-003 2.907e+007 5.658e+008 1.000e+001 1.723e-001 8.844e-004 
1.086e-003 2.907e+007 5.658e+008 1.000e+001 1.721e-001 8.853e-004 
1.087e-003 2.907e+007 5.658e+008 1.000e+001 1.722e-001 8.862e-004 
1.088e-003 2.907e+007 5.658e+008 1.000e+001 1.724e-001 8.871e-004 
1.089e-003 2.907e+007 5.658e+008 1.000e+001 1.721e-001 8.880e-004 
1.090e-003 2.907e+007 5.658e+008 1.000e+001 1.724e-001 8.890e-004 
1.091e-003 2.907e+007 5.659e+008 1.000e+001 1.723e-001 8.899e-004 
1.092e-003 2.907e+007 5.658e+008 1.000e+001 1.723e-001 8.908e-004 
1.093e-003 2.907e+007 5.658e+008 1.000e+001 1.723e-001 8.918e-004 
1.094e-003 2.907e+007 5.658e+008 1.000e+001 1.721e-001 8.927e-004 
1.095e-003 2.907e+007 5.658e+008 1.000e+001 1.720e-001 8.937e-004 
1.096e-003 2.907e+007 5.658e+008 1.000e+001 1.720e-001 8.946e-004 
1.097e-003 2.907e+007 5.658e+008 1.000e+001 1.721e-001 8.955e-004 
1.098e-003 2.908e+007 5.658e+008 1.000e+001 1.724e-001 8.964e-004 
1.098e-003 2.908e+007 5.658e+008 1.000e+001 1.722e-001 8.974e-004 
1.099e-003 2.908e+007 5.658e+008 1.000e+001 1.720e-001 8.983e-004 
1.100e-003 2.908e+007 5.658e+008 1.000e+001 1.723e-001 8.992e-004 
1.101e-003 2.908e+007 5.658e+008 1.000e+001 1.720e-001 9.002e-004 
1.102e-003 2.908e+007 5.658e+008 1.000e+001 1.722e-001 9.011e-004 
1.103e-003 2.908e+007 5.658e+008 1.000e+001 1.727e-001 9.021e-004 
1.104e-003 2.908e+007 5.658e+008 1.000e+001 1.721e-001 9.029e-004 
1.105e-003 2.908e+007 5.658e+008 1.000e+001 1.721e-001 9.039e-004 
1.106e-003 2.908e+007 5.658e+008 1.000e+001 1.726e-001 9.049e-004 
1.107e-003 2.908e+007 5.659e+008 1.000e+001 1.721e-001 9.057e-004 
1.108e-003 2.908e+007 5.658e+008 1.000e+001 1.723e-001 9.067e-004 
1.109e-003 2.908e+007 5.658e+008 1.000e+001 1.730e-001 9.076e-004 
1.110e-003 2.908e+007 5.658e+008 1.000e+001 1.721e-001 9.085e-004 
1.111e-003 2.909e+007 5.658e+008 1.000e+001 1.723e-001 9.095e-004 
1.112e-003 2.909e+007 5.658e+008 1.000e+001 1.722e-001 9.104e-004 
1.113e-003 2.909e+007 5.658e+008 1.000e+001 1.721e-001 9.113e-004 
1.113e-003 2.909e+007 5.658e+008 1.000e+001 1.724e-001 9.123e-004 
1.114e-003 2.909e+007 5.658e+008 1.000e+001 1.721e-001 9.132e-004 
1.115e-003 2.909e+007 5.658e+008 1.000e+001 1.720e-001 9.141e-004 
1.116e-003 2.909e+007 5.658e+008 1.000e+001 1.723e-001 9.151e-004 
1.117e-003 2.909e+007 5.658e+008 1.000e+001 1.720e-001 9.160e-004 
1.118e-003 2.909e+007 5.658e+008 1.000e+001 1.720e-001 9.169e-004 
1.119e-003 2.909e+007 5.658e+008 1.000e+001 1.722e-001 9.178e-004 
1.120e-003 2.909e+007 5.658e+008 1.000e+001 1.720e-001 9.188e-004 
1.121e-003 2.909e+007 5.658e+008 1.000e+001 1.719e-001 9.197e-004 
1.122e-003 2.909e+007 5.658e+008 1.000e+001 1.728e-001 9.206e-004 
1.123e-003 2.909e+007 5.658e+008 1.000e+001 1.718e-001 9.215e-004 
1.124e-003 2.909e+007 5.658e+008 1.000e+001 1.717e-001 9.225e-004 
1.125e-003 2.909e+007 5.658e+008 1.000e+001 1.720e-001 9.234e-004 
1.126e-003 2.910e+007 5.659e+008 1.000e+001 1.721e-001 9.243e-004 
1.127e-003 2.910e+007 5.658e+008 1.000e+001 1.723e-001 9.253e-004 
1.127e-003 2.910e+007 5.658e+008 1.000e+001 1.731e-001 9.262e-004 
1.128e-003 2.910e+007 5.658e+008 1.000e+001 1.720e-001 9.271e-004 
1.129e-003 2.910e+007 5.658e+008 1.000e+001 1.728e-001 9.281e-004 
1.130e-003 2.910e+007 5.658e+008 1.000e+001 1.722e-001 9.290e-004 
1.131e-003 2.910e+007 5.658e+008 1.000e+001 1.723e-001 9.299e-004 
1.132e-003 2.910e+007 5.658e+008 1.000e+001 1.718e-001 9.308e-004 
1.133e-003 2.910e+007 5.658e+008 1.000e+001 1.726e-001 9.318e-004 
1.134e-003 2.910e+007 5.658e+008 1.000e+001 1.720e-001 9.327e-004 
1.135e-003 2.910e+007 5.658e+008 1.000e+001 1.724e-001 9.337e-004 
1.136e-003 2.910e+007 5.658e+008 1.000e+001 1.721e-001 9.346e-004 
1.137e-003 2.910e+007 5.658e+008 1.000e+001 1.721e-001 9.355e-004 
1.138e-003 2.910e+007 5.658e+008 1.000e+001 1.725e-001 9.365e-004 
1.139e-003 2.910e+007 5.658e+008 1.000e+001 1.725e-001 9.373e-004 
1.140e-003 2.910e+007 5.658e+008 1.000e+001 1.724e-001 9.383e-004 
1.141e-003 2.910e+007 5.658e+008 1.000e+001 1.722e-001 9.392e-004 
1.141e-003 2.911e+007 5.658e+008 1.000e+001 1.722e-001 9.401e-004 
1.142e-003 2.911e+007 5.658e+008 1.000e+001 1.723e-001 9.411e-004 
1.143e-003 2.911e+007 5.658e+008 1.000e+001 1.727e-001 9.420e-004 
1.144e-003 2.911e+007 5.659e+008 1.000e+001 1.722e-001 9.429e-004 
1.145e-003 2.911e+007 5.658e+008 1.000e+001 1.725e-001 9.438e-004 
1.146e-003 2.911e+007 5.658e+008 1.000e+001 1.726e-001 9.448e-004 
1.147e-003 2.911e+007 5.659e+008 1.000e+001 1.718e-001 9.457e-004 
1.148e-003 2.911e+007 5.658e+008 1.000e+001 1.720e-001 9.466e-004 
1.149e-003 2.911e+007 5.658e+008 1.000e+001 1.722e-001 9.476e-004 
1.150e-003 2.911e+007 5.658e+008 1.000e+001 1.722e-001 9.484e-004 
1.151e-003 2.911e+007 5.658e+008 1.000e+001 1.722e-001 9.494e-004 
1.152e-003 2.911e+007 5.658e+008 1.000e+001 1.726e-001 9.503e-004 
1.153e-003 2.911e+007 5.658e+008 1.000e+001 1.720e-001 9.512e-004 
1.154e-003 2.911e+007 5.658e+008 1.000e+001 1.724e-001 9.522e-004 
1.154e-003 2.911e+007 5.658e+008 1.000e+001 1.725e-001 9.531e-004 
1.155e-003 2.911e+007 5.658e+008 1.000e+001 1.722e-001 9.540e-004 
1.156e-003 2.911e+007 5.659e+008 1.000e+001 1.727e-001 9.549e-004 
1.157e-003 2.911e+007 5.658e+008 1.000e+001 1.724e-001 9.558e-004 
1.158e-003 2.912e+007 5.659e+008 1.000e+001 1.724e-001 9.568e-004 
1.159e-003 2.912e+007 5.658e+008 1.000e+001 1.728e-001 9.577e-004 
1.160e-003 2.912e+007 5.658e+008 1.000e+001 1.725e-001 9.586e-004 
1.161e-003 2.912e+007 5.658e+008 1.000e+001 1.722e-001 9.595e-004 
1.162e-003 2.912e+007 5.658e+008 1.000e+001 1.723e-001 9.605e-004 
1.163e-003 2.912e+007 5.658e+008 1.000e+001 1.725e-001 9.614e-004 
1.164e-003 2.912e+007 5.658e+008 1.000e+001 1.721e-001 9.623e-004 
1.165e-003 2.912e+007 5.658e+008 1.000e+001 1.719e-001 9.633e-004 
1.166e-003 2.912e+007 5.658e+008 1.000e+001 1.723e-001 9.642e-004 
1.167e-003 2.912e+007 5.658e+008 1.000e+001 1.725e-001 9.651e-004 
1.167e-003 2.912e+007 5.658e+008 1.000e+001 1.728e-001 9.660e-004 
1.168e-003 2.912e+007 5.658e+008 1.000e+001 1.724e-001 9.669e-004 
1.169e-003 2.912e+007 5.658e+008 1.000e+001 1.726e-001 9.679e-004 
1.170e-003 2.912e+007 5.658e+008 1.000e+001 1.724e-001 9.688e-004 
1.171e-003 2.912e+007 5.658e+008 1.000e+001 1.724e-001 9.697e-004 
1.172e-003 2.912e+007 5.658e+008 1.000e+001 1.725e-001 9.706e-004 
1.173e-003 2.912e+007 5.658e+008 1.000e+001 1.723e-001 9.715e-004 
1.174e-003 2.912e+007 5.658e+008 1.000e+001 1.719e-001 9.725e-004 
1.175e-003 2.912e+007 5.658e+008 1.000e+001 1.730e-001 9.734e-004 
1.176e-003 2.912e+007 5.658e+008 1.000e+001 1.723e-001 9.743e-004 
1.177e-003 2.913e+007 5.658e+008 1.000e+001 1.720e-001 9.752e-004 
1.178e-003 2.913e+007 5.658e+008 1.000e+001 1.731e-001 9.762e-004 
1.179e-003 2.913e+007 5.658e+008 1.000e+001 1.720e-001 9.771e-004 
1.179e-003 2.913e+007 5.658e+008 1.000e+001 1.725e-001 9.780e-004 
1.180e-003 2.913e+007 5.658e+008 1.000e+001 1.726e-001 9.790e-004 
1.181e-003 2.913e+007 5.658e+008 1.000e+001 1.721e-001 9.798e-004 
1.182e-003 2.913e+007 5.658e+008 1.000e+001 1.720e-001 9.807e-004 
1.183e-003 2.913e+007 5.658e+008 1.000e+001 1.731e-001 9.817e-004 
1.184e-003 2.913e+007 5.658e+008 1.000e+001 1.725e-001 9.826e-004 
1.185e-003 2.913e+007 5.658e+008 1.000e+001 1.722e-001 9.835e-004 
1.186e-003 2.913e+007 5.658e+008 1.000e+001 1.727e-001 9.845e-004 
1.187e-003 2.913e+007 5.659e+008 1.000e+001 1.722e-001 9.854e-004 
1.188e-003 2.913e+007 5.658e+008 1.000e+001 1.724e-001 9.863e-004 
1.189e-003 2.913e+007 5.658e+008 1.000e+001 1.731e-001 9.873e-004 
1.190e-003 2.913e+007 5.658e+008 1.000e+001 1.723e-001 9.882e-004 
1.191e-003 2.913e+007 5.658e+008 1.000e+001 1.727e-001 9.891e-004 
1.192e-003 2.913e+007 5.658e+008 1.000e+001 1.724e-001 9.900e-004 
1.192e-003 2.913e+007 5.658e+008 1.000e+001 1.722e-001 9.909e-004 
1.193e-003 2.913e+007 5.658e+008 1.000e+001 1.724e-001 9.918e-004 
1.194e-003 2.913e+007 5.658e+008 1.000e+001 1.730e-001 9.927e-004 
1.195e-003 2.913e+007 5.658e+008 1.000e+001 1.723e-001 9.937e-004 
1.196e-003 2.913e+007 5.658e+008 1.000e+001 1.728e-001 9.946e-004 
1.197e-003 2.914e+007 5.658e+008 1.000e+001 1.723e-001 9.955e-004 
1.198e-003 2.914e+007 5.658e+008 1.000e+001 1.722e-001 9.964e-004 
1.199e-003 2.914e+007 5.658e+008 1.000e+001 1.725e-001 9.974e-004 
1.200e-003 2.914e+007 5.658e+008 1.000e+001 1.723e-001 9.983e-004 
1.201e-003 2.914e+007 5.658e+008 1.000e+001 1.722e-001 9.992e-004 
1.202e-003 2.914e+007 5.658e+008 1.000e+001 1.729e-001 1.000e-003 
1.203e-003 2.914e+007 5.658e+008 1.000e+001 1.725e-001 1.001e-003 
1.204e-003 2.914e+007 5.658e+008 1.000e+001 1.722e-001 1.002e-003 
1.204e-003 2.914e+007 5.658e+008 1.000e+001 1.732e-001 1.003e-003 
1.205e-003 2.914e+007 5.658e+008 1.000e+001 1.730e-001 1.004e-003 
1.206e-003 2.914e+007 5.658e+008 1.000e+001 1.723e-001 1.005e-003 
1.207e-003 2.914e+007 5.658e+008 1.000e+001 1.728e-001 1.006e-003 
1.208e-003 2.914e+007 5.658e+008 1.000e+001 1.721e-001 1.007e-003 
1.209e-003 2.914e+007 5.658e+008 1.000e+001 1.726e-001 1.008e-003 
1.210e-003 2.914e+007 5.658e+008 1.000e+001 1.722e-001 1.009e-003 
1.211e-003 2.914e+007 5.658e+008 1.000e+001 1.723e-001 1.009e-003 
1.212e-003 2.914e+007 5.658e+008 1.000e+001 1.728e-001 1.010e-003 
1.213e-003 2.914e+007 5.658e+008 1.000e+001 1.722e-001 1.011e-003 
1.214e-003 2.914e+007 5.658e+008 1.000e+001 1.723e-001 1.012e-003 
1.215e-003 2.914e+007 5.658e+008 1.000e+001 1.729e-001 1.013e-003 
1.216e-003 2.914e+007 5.658e+008 1.000e+001 1.724e-001 1.014e-003 
1.217e-003 2.914e+007 5.658e+008 1.000e+001 1.719e-001 1.015e-003 
1.218e-003 2.914e+007 5.658e+008 1.000e+001 1.728e-001 1.016e-003 
1.218e-003 2.914e+007 5.658e+008 1.000e+001 1.724e-001 1.017e-003 
1.219e-003 2.914e+007 5.658e+008 1.000e+001 1.722e-001 1.018e-003 
1.220e-003 2.915e+007 5.658e+008 1.000e+001 1.724e-001 1.019e-003 
1.221e-003 2.915e+007 5.658e+008 1.000e+001 1.720e-001 1.020e-003 
1.222e-003 2.915e+007 5.658e+008 1.000e+001 1.725e-001 1.021e-003 
1.223e-003 2.915e+007 5.658e+008 1.000e+001 1.730e-001 1.022e-003 
1.224e-003 2.915e+007 5.659e+008 1.000e+001 1.725e-001 1.022e-003 
1.225e-003 2.915e+007 5.658e+008 1.000e+001 1.724e-001 1.023e-003 
1.226e-003 2.915e+007 5.658e+008 1.000e+001 1.726e-001 1.024e-003 
1.227e-003 2.915e+007 5.658e+008 1.000e+001 1.721e-001 1.025e-003 
1.228e-003 2.915e+007 5.658e+008 1.000e+001 1.721e-001 1.026e-003 
1.229e-003 2.915e+007 5.658e+008 1.000e+001 1.724e-001 1.027e-003 
1.230e-003 2.915e+007 5.658e+008 1.000e+001 1.724e-001 1.028e-003 
1.231e-003 2.915e+007 5.658e+008 1.000e+001 1.725e-001 1.029e-003 
1.232e-003 2.915e+007 5.658e+008 1.000e+001 1.723e-001 1.030e-003 
1.232e-003 2.915e+007 5.658e+008 1.000e+001 1.723e-001 1.031e-003 
1.233e-003 2.915e+007 5.658e+008 1.000e+001 1.726e-001 1.032e-003 
1.234e-003 2.915e+007 5.658e+008 1.000e+001 1.721e-001 1.033e-003 
1.235e-003 2.915e+007 5.658e+008 1.000e+001 1.724e-001 1.034e-003 
1.236e-003 2.915e+007 5.658e+008 1.000e+001 1.726e-001 1.035e-003 
1.237e-003 2.915e+007 5.658e+008 1.000e+001 1.721e-001 1.036e-003 
1.238e-003 2.915e+007 5.658e+008 1.000e+001 1.724e-001 1.036e-003 
1.239e-003 2.915e+007 5.658e+008 1.000e+001 1.727e-001 1.037e-003 
1.240e-003 2.915e+007 5.659e+008 1.000e+001 1.724e-001 1.038e-003 
1.241e-003 2.915e+007 5.658e+008 1.000e+001 1.729e-001 1.039e-003 
1.242e-003 2.915e+007 5.658e+008 1.000e+001 1.728e-001 1.040e-003 
1.243e-003 2.915e+007 5.658e+008 1.000e+001 1.724e-001 1.041e-003 
1.244e-003 2.915e+007 5.658e+008 1.000e+001 1.726e-001 1.042e-003 
1.245e-003 2.915e+007 5.658e+008 1.000e+001 1.724e-001 1.043e-003 
1.246e-003 2.916e+007 5.658e+008 1.000e+001 1.721e-001 1.044e-003 
1.247e-003 2.916e+007 5.658e+008 1.000e+001 1.727e-001 1.045e-003 
1.247e-003 2.916e+007 5.658e+008 1.000e+001 1.724e-001 1.046e-003 
1.248e-003 2.916e+007 5.658e+008 1.000e+001 1.723e-001 1.047e-003 
1.249e-003 2.916e+007 5.658e+008 1.000e+001 1.735e-001 1.048e-003 
1.250e-003 2.916e+007 5.658e+008 1.000e+001 1.724e-001 1.049e-003 
1.251e-003 2.916e+007 5.658e+008 1.000e+001 1.719e-001 1.049e-003 
1.252e-003 2.916e+007 5.658e+008 1.000e+001 1.727e-001 1.050e-003 
1.253e-003 2.916e+007 5.658e+008 1.000e+001 1.727e-001 1.051e-003 
1.254e-003 2.916e+007 5.658e+008 1.000e+001 1.725e-001 1.052e-003 
1.255e-003 2.916e+007 5.658e+008 1.000e+001 1.728e-001 1.053e-003 
1.256e-003 2.916e+007 5.658e+008 1.000e+001 1.723e-001 1.054e-003 
1.257e-003 2.916e+007 5.658e+008 1.000e+001 1.725e-001 1.055e-003 
1.258e-003 2.916e+007 5.658e+008 1.000e+001 1.731e-001 1.056e-003 
1.259e-003 2.916e+007 5.659e+008 1.000e+001 1.721e-001 1.057e-003 
1.260e-003 2.916e+007 5.658e+008 1.000e+001 1.728e-001 1.058e-003 
1.261e-003 2.916e+007 5.658e+008 1.000e+001 1.730e-001 1.059e-003 
1.261e-003 2.916e+007 5.658e+008 1.000e+001 1.723e-001 1.060e-003 
1.262e-003 2.916e+007 5.658e+008 1.000e+001 1.725e-001 1.061e-003 
1.263e-003 2.916e+007 5.658e+008 1.000e+001 1.723e-001 1.062e-003 
1.264e-003 2.916e+007 5.658e+008 1.000e+001 1.723e-001 1.062e-003 
1.265e-003 2.916e+007 5.658e+008 1.000e+001 1.725e-001 1.063e-003 
1.266e-003 2.916e+007 5.658e+008 1.000e+001 1.727e-001 1.064e-003 
1.267e-003 2.916e+007 5.658e+008 1.000e+001 1.725e-001 1.065e-003 
1.268e-003 2.916e+007 5.658e+008 1.000e+001 1.728e-001 1.066e-003 
1.269e-003 2.916e+007 5.658e+008 1.000e+001 1.722e-001 1.067e-003 
1.270e-003 2.916e+007 5.658e+008 1.000e+001 1.722e-001 1.068e-003 
1.271e-003 2.916e+007 5.658e+008 1.000e+001 1.729e-001 1.069e-003 
1.272e-003 2.916e+007 5.658e+008 1.000e+001 1.722e-001 1.070e-003 
1.273e-003 2.917e+007 5.658e+008 1.000e+001 1.728e-001 1.071e-003 
1.274e-003 2.917e+007 5.658e+008 1.000e+001 1.726e-001 1.072e-003 
1.275e-003 2.917e+007 5.659e+008 1.000e+001 1.727e-001 1.073e-003 
1.276e-003 2.917e+007 5.658e+008 1.000e+001 1.727e-001 1.074e-003 
1.276e-003 2.917e+007 5.658e+008 1.000e+001 1.728e-001 1.075e-003 
1.277e-003 2.917e+007 5.659e+008 1.000e+001 1.727e-001 1.076e-003 
1.278e-003 2.917e+007 5.658e+008 1.000e+001 1.730e-001 1.077e-003 
1.279e-003 2.917e+007 5.658e+008 1.000e+001 1.723e-001 1.077e-003 
1.280e-003 2.917e+007 5.658e+008 1.000e+001 1.722e-001 1.078e-003 
1.281e-003 2.917e+007 5.658e+008 1.000e+001 1.728e-001 1.079e-003 
1.282e-003 2.917e+007 5.658e+008 1.000e+001 1.727e-001 1.080e-003 
1.283e-003 2.917e+007 5.658e+008 1.000e+001 1.726e-001 1.081e-003 
1.284e-003 2.917e+007 5.658e+008 1.000e+001 1.730e-001 1.082e-003 
1.285e-003 2.917e+007 5.658e+008 1.000e+001 1.720e-001 1.083e-003 
1.286e-003 2.917e+007 5.658e+008 1.000e+001 1.724e-001 1.084e-003 
1.287e-003 2.917e+007 5.658e+008 1.000e+001 1.724e-001 1.085e-003 
1.288e-003 2.917e+007 5.658e+008 1.000e+001 1.725e-001 1.086e-003 
1.289e-003 2.917e+007 5.658e+008 1.000e+001 1.721e-001 1.087e-003 
1.290e-003 2.917e+007 5.658e+008 1.000e+001 1.731e-001 1.088e-003 
1.290e-003 2.917e+007 5.658e+008 1.000e+001 1.724e-001 1.089e-003 
1.291e-003 2.917e+007 5.658e+008 1.000e+001 1.729e-001 1.090e-003 
1.292e-003 2.917e+007 5.658e+008 1.000e+001 1.726e-001 1.091e-003 
1.293e-003 2.917e+007 5.659e+008 1.000e+001 1.723e-001 1.091e-003 
1.294e-003 2.917e+007 5.658e+008 1.000e+001 1.728e-001 1.092e-003 
1.295e-003 2.917e+007 5.658e+008 1.000e+001 1.730e-001 1.093e-003 
1.296e-003 2.917e+007 5.658e+008 1.000e+001 1.729e-001 1.094e-003 
1.297e-003 2.917e+007 5.658e+008 1.000e+001 1.730e-001 1.095e-003 
1.298e-003 2.917e+007 5.658e+008 1.000e+001 1.723e-001 1.096e-003 
1.299e-003 2.917e+007 5.658e+008 1.000e+001 1.726e-001 1.097e-003 
1.300e-003 2.917e+007 5.658e+008 1.000e+001 1.728e-001 1.098e-003 
1.301e-003 2.917e+007 5.658e+008 1.000e+001 1.723e-001 1.099e-003 
1.302e-003 2.917e+007 5.658e+008 1.000e+001 1.729e-001 1.100e-003 
1.303e-003 2.917e+007 5.658e+008 1.000e+001 1.728e-001 1.101e-003 
1.304e-003 2.917e+007 5.658e+008 1.000e+001 1.724e-001 1.102e-003 
1.304e-003 2.918e+007 5.658e+008 1.000e+001 1.723e-001 1.103e-003 
1.305e-003 2.918e+007 5.658e+008 1.000e+001 1.731e-001 1.104e-003 
1.306e-003 2.918e+007 5.658e+008 1.000e+001 1.723e-001 1.105e-003 
1.307e-003 2.918e+007 5.658e+008 1.000e+001 1.730e-001 1.105e-003 
1.308e-003 2.918e+007 5.658e+008 1.000e+001 1.729e-001 1.106e-003 
1.309e-003 2.918e+007 5.659e+008 1.000e+001 1.728e-001 1.107e-003 
1.310e-003 2.918e+007 5.658e+008 1.000e+001 1.724e-001 1.108e-003 
1.311e-003 2.918e+007 5.658e+008 1.000e+001 1.732e-001 1.109e-003 
1.312e-003 2.918e+007 5.659e+008 1.000e+001 1.724e-001 1.110e-003 
1.313e-003 2.918e+007 5.658e+008 1.000e+001 1.721e-001 1.111e-003 
1.314e-003 2.918e+007 5.658e+008 1.000e+001 1.725e-001 1.112e-003 
1.315e-003 2.918e+007 5.658e+008 1.000e+001 1.721e-001 1.113e-003 
1.316e-003 2.918e+007 5.658e+008 1.000e+001 1.730e-001 1.114e-003 
1.317e-003 2.918e+007 5.658e+008 1.000e+001 1.726e-001 1.115e-003 
1.318e-003 2.918e+007 5.658e+008 1.000e+001 1.723e-001 1.116e-003 
1.318e-003 2.918e+007 5.658e+008 1.000e+001 1.727e-001 1.117e-003 
1.319e-003 2.918e+007 5.658e+008 1.000e+001 1.723e-001 1.118e-003 
1.320e-003 2.918e+007 5.658e+008 1.000e+001 1.722e-001 1.118e-003 
1.321e-003 2.918e+007 5.658e+008 1.000e+001 1.726e-001 1.119e-003 
1.322e-003 2.918e+007 5.658e+008 1.000e+001 1.721e-001 1.120e-003 
1.323e-003 2.918e+007 5.658e+008 1.000e+001 1.726e-001 1.121e-003 
1.324e-003 2.918e+007 5.658e+008 1.000e+001 1.729e-001 1.122e-003 
1.325e-003 2.918e+007 5.658e+008 1.000e+001 1.724e-001 1.123e-003 
1.326e-003 2.918e+007 5.658e+008 1.000e+001 1.725e-001 1.124e-003 
1.327e-003 2.918e+007 5.658e+008 1.000e+001 1.730e-001 1.125e-003 
1.328e-003 2.918e+007 5.659e+008 1.000e+001 1.723e-001 1.126e-003 
1.329e-003 2.918e+007 5.658e+008 1.000e+001 1.721e-001 1.127e-003 
1.330e-003 2.918e+007 5.658e+008 1.000e+001 1.724e-001 1.128e-003 
1.331e-003 2.918e+007 5.658e+008 1.000e+001 1.723e-001 1.129e-003 
1.332e-003 2.918e+007 5.658e+008 1.000e+001 1.728e-001 1.130e-003 
1.333e-003 2.918e+007 5.658e+008 1.000e+001 1.726e-001 1.131e-003 
1.333e-003 2.918e+007 5.658e+008 1.000e+001 1.727e-001 1.132e-003 
1.334e-003 2.918e+007 5.658e+008 1.000e+001 1.727e-001 1.133e-003 
1.335e-003 2.918e+007 5.658e+008 1.000e+001 1.723e-001 1.133e-003 
1.336e-003 2.918e+007 5.658e+008 1.000e+001 1.725e-001 1.134e-003 
1.337e-003 2.918e+007 5.658e+008 1.000e+001 1.730e-001 1.135e-003 
1.338e-003 2.918e+007 5.658e+008 1.000e+001 1.723e-001 1.136e-003 
1.339e-003 2.918e+007 5.658e+008 1.000e+001 1.722e-001 1.137e-003 
1.340e-003 2.918e+007 5.658e+008 1.000e+001 1.725e-001 1.138e-003 
1.341e-003 2.918e+007 5.658e+008 1.000e+001 1.721e-001 1.139e-003 
1.342e-003 2.919e+007 5.658e+008 1.000e+001 1.725e-001 1.140e-003 
1.343e-003 2.919e+007 5.658e+008 1.000e+001 1.733e-001 1.141e-003 
1.344e-003 2.919e+007 5.659e+008 1.000e+001 1.722e-001 1.142e-003 
1.345e-003 2.919e+007 5.658e+008 1.000e+001 1.727e-001 1.143e-003 
1.346e-003 2.919e+007 5.658e+008 1.000e+001 1.730e-001 1.144e-003 
1.346e-003 2.919e+007 5.664e+008 1.000e+001 1.725e-001 1.144e-003 
1.347e-003 2.919e+007 5.658e+008 1.000e+001 1.730e-001 1.145e-003 
1.348e-003 2.919e+007 5.658e+008 1.000e+001 1.728e-001 1.146e-003 
1.349e-003 2.919e+007 5.658e+008 1.000e+001 1.722e-001 1.147e-003 
1.350e-003 2.919e+007 5.658e+008 1.000e+001 1.725e-001 1.148e-003 
1.351e-003 2.919e+007 5.658e+008 1.000e+001 1.725e-001 1.149e-003 
1.352e-003 2.919e+007 5.658e+008 1.000e+001 1.726e-001 1.150e-003 
1.353e-003 2.919e+007 5.658e+008 1.000e+001 1.729e-001 1.151e-003 
1.354e-003 2.919e+007 5.658e+008 1.000e+001 1.722e-001 1.152e-003 
1.355e-003 2.919e+007 5.658e+008 1.000e+001 1.730e-001 1.153e-003 
1.356e-003 2.919e+007 5.658e+008 1.000e+001 1.723e-001 1.154e-003 
1.357e-003 2.919e+007 5.658e+008 1.000e+001 1.724e-001 1.155e-003 
1.357e-003 2.919e+007 5.658e+008 1.000e+001 1.725e-001 1.156e-003 
1.358e-003 2.919e+007 5.658e+008 1.000e+001 1.726e-001 1.157e-003 
1.359e-003 2.919e+007 5.658e+008 1.000e+001 1.724e-001 1.157e-003 
1.360e-003 2.919e+007 5.658e+008 1.000e+001 1.728e-001 1.158e-003 
1.361e-003 2.919e+007 5.658e+008 1.000e+001 1.725e-001 1.159e-003 
1.362e-003 2.919e+007 5.658e+008 1.000e+001 1.726e-001 1.160e-003 
1.363e-003 2.919e+007 5.658e+008 1.000e+001 1.730e-001 1.161e-003 
1.364e-003 2.919e+007 5.658e+008 1.000e+001 1.729e-001 1.162e-003 
1.365e-003 2.919e+007 5.659e+008 1.000e+001 1.728e-001 1.163e-003 
1.366e-003 2.919e+007 5.658e+008 1.000e+001 1.727e-001 1.164e-003 
1.367e-003 2.919e+007 5.658e+008 1.000e+001 1.725e-001 1.165e-003 
1.368e-003 2.919e+007 5.658e+008 1.000e+001 1.727e-001 1.166e-003 
1.369e-003 2.919e+007 5.658e+008 1.000e+001 1.724e-001 1.167e-003 
1.370e-003 2.919e+007 5.658e+008 1.000e+001 1.727e-001 1.168e-003 
1.370e-003 2.919e+007 5.658e+008 1.000e+001 1.726e-001 1.168e-003 
1.371e-003 2.919e+007 5.658e+008 1.000e+001 1.729e-001 1.169e-003 
1.372e-003 2.919e+007 5.658e+008 1.000e+001 1.724e-001 1.170e-003 
1.373e-003 2.919e+007 5.658e+008 1.000e+001 1.726e-001 1.171e-003 
1.374e-003 2.919e+007 5.658e+008 1.000e+001 1.730e-001 1.172e-003 
1.375e-003 2.919e+007 5.658e+008 1.000e+001 1.725e-001 1.173e-003 
1.376e-003 2.919e+007 5.658e+008 1.000e+001 1.725e-001 1.174e-003 
1.377e-003 2.919e+007 5.658e+008 1.000e+001 1.731e-001 1.175e-003 
1.378e-003 2.919e+007 5.658e+008 1.000e+001 1.722e-001 1.176e-003 
1.379e-003 2.919e+007 5.658e+008 1.000e+001 1.727e-001 1.177e-003 
1.380e-003 2.919e+007 5.658e+008 1.000e+001 1.731e-001 1.178e-003 
1.381e-003 2.919e+007 5.658e+008 1.000e+001 1.724e-001 1.179e-003 
1.381e-003 2.919e+007 5.658e+008 1.000e+001 1.725e-001 1.179e-003 
1.382e-003 2.919e+007 5.658e+008 1.000e+001 1.731e-001 1.180e-003 
1.383e-003 2.919e+007 5.658e+008 1.000e+001 1.723e-001 1.181e-003 
1.384e-003 2.919e+007 5.658e+008 1.000e+001 1.730e-001 1.182e-003 
1.385e-003 2.919e+007 5.658e+008 1.000e+001 1.730e-001 1.183e-003 
1.386e-003 2.919e+007 5.658e+008 1.000e+001 1.728e-001 1.184e-003 
1.387e-003 2.919e+007 5.658e+008 1.000e+001 1.722e-001 1.185e-003 
1.388e-003 2.920e+007 5.658e+008 1.000e+001 1.731e-001 1.186e-003 
1.389e-003 2.920e+007 5.659e+008 1.000e+001 1.730e-001 1.187e-003 
1.390e-003 2.920e+007 5.658e+008 1.000e+001 1.732e-001 1.188e-003 
1.391e-003 2.920e+007 5.658e+008 1.000e+001 1.731e-001 1.189e-003 
1.392e-003 2.920e+007 5.658e+008 1.000e+001 1.725e-001 1.190e-003 
1.393e-003 2.920e+007 5.658e+008 1.000e+001 1.728e-001 1.191e-003 
1.393e-003 2.920e+007 5.658e+008 1.000e+001 1.730e-001 1.191e-003 
1.394e-003 2.920e+007 5.658e+008 1.000e+001 1.727e-001 1.192e-003 
1.395e-003 2.920e+007 5.658e+008 1.000e+001 1.733e-001 1.193e-003 
1.396e-003 2.920e+007 5.658e+008 1.000e+001 1.724e-001 1.194e-003 
1.397e-003 2.920e+007 5.658e+008 1.000e+001 1.720e-001 1.195e-003 
1.398e-003 2.920e+007 5.658e+008 1.000e+001 1.730e-001 1.196e-003 
1.399e-003 2.920e+007 5.658e+008 1.000e+001 1.725e-001 1.197e-003 
1.400e-003 2.920e+007 5.658e+008 1.000e+001 1.727e-001 1.198e-003 
1.401e-003 2.920e+007 5.658e+008 1.000e+001 1.730e-001 1.199e-003 
1.402e-003 2.920e+007 5.658e+008 1.000e+001 1.724e-001 1.200e-003 
1.403e-003 2.920e+007 5.658e+008 1.000e+001 1.725e-001 1.201e-003 
1.404e-003 2.920e+007 5.658e+008 1.000e+001 1.729e-001 1.202e-003 
1.404e-003 2.920e+007 5.658e+008 1.000e+001 1.729e-001 1.202e-003 
1.405e-003 2.920e+007 5.658e+008 1.000e+001 1.725e-001 1.203e-003 
1.406e-003 2.920e+007 5.658e+008 1.000e+001 1.728e-001 1.204e-003 
1.407e-003 2.920e+007 5.658e+008 1.000e+001 1.726e-001 1.205e-003 
1.408e-003 2.920e+007 5.658e+008 1.000e+001 1.722e-001 1.206e-003 
1.409e-003 2.920e+007 5.658e+008 1.000e+001 1.727e-001 1.207e-003 
1.410e-003 2.920e+007 5.658e+008 1.000e+001 1.731e-001 1.208e-003 
1.411e-003 2.920e+007 5.658e+008 1.000e+001 1.726e-001 1.209e-003 
1.412e-003 2.920e+007 5.658e+008 1.000e+001 1.732e-001 1.210e-003 
1.413e-003 2.920e+007 5.659e+008 1.000e+001 1.725e-001 1.211e-003 
1.414e-003 2.920e+007 5.658e+008 1.000e+001 1.724e-001 1.212e-003 
1.415e-003 2.920e+007 5.658e+008 1.000e+001 1.731e-001 1.213e-003 
1.415e-003 2.920e+007 5.658e+008 1.000e+001 1.729e-001 1.213e-003 
1.416e-003 2.920e+007 5.658e+008 1.000e+001 1.733e-001 1.214e-003 
1.417e-003 2.920e+007 5.658e+008 1.000e+001 1.725e-001 1.215e-003 
1.418e-003 2.920e+007 5.658e+008 1.000e+001 1.727e-001 1.216e-003 
1.419e-003 2.920e+007 5.658e+008 1.000e+001 1.729e-001 1.217e-003 
1.420e-003 2.920e+007 5.658e+008 1.000e+001 1.724e-001 1.218e-003 
1.421e-003 2.920e+007 5.658e+008 1.000e+001 1.727e-001 1.219e-003 
1.422e-003 2.920e+007 5.658e+008 1.000e+001 1.731e-001 1.220e-003 
1.423e-003 2.920e+007 5.658e+008 1.000e+001 1.723e-001 1.221e-003 
1.424e-003 2.920e+007 5.658e+008 1.000e+001 1.724e-001 1.222e-003 
1.425e-003 2.920e+007 5.658e+008 1.000e+001 1.734e-001 1.223e-003 
1.426e-003 2.920e+007 5.658e+008 1.000e+001 1.725e-001 1.224e-003 
1.427e-003 2.920e+007 5.658e+008 1.000e+001 1.724e-001 1.225e-003 
1.428e-003 2.920e+007 5.658e+008 1.000e+001 1.730e-001 1.226e-003 
1.429e-003 2.920e+007 5.658e+008 1.000e+001 1.721e-001 1.227e-003 
1.429e-003 2.920e+007 5.658e+008 1.000e+001 1.726e-001 1.227e-003 
1.430e-003 2.920e+007 5.658e+008 1.000e+001 1.732e-001 1.228e-003 
1.431e-003 2.920e+007 5.659e+008 1.000e+001 1.726e-001 1.229e-003 
1.432e-003 2.920e+007 5.658e+008 1.000e+001 1.731e-001 1.230e-003 
1.433e-003 2.920e+007 5.658e+008 1.000e+001 1.742e-001 1.231e-003 
1.434e-003 2.920e+007 5.659e+008 1.000e+001 1.726e-001 1.232e-003 
1.435e-003 2.920e+007 5.658e+008 1.000e+001 1.730e-001 1.233e-003 
1.436e-003 2.920e+007 5.658e+008 1.000e+001 1.729e-001 1.234e-003 
1.437e-003 2.920e+007 5.658e+008 1.000e+001 1.727e-001 1.235e-003 
1.438e-003 2.920e+007 5.658e+008 1.000e+001 1.732e-001 1.236e-003 
1.439e-003 2.920e+007 5.658e+008 1.000e+001 1.728e-001 1.237e-003 
1.440e-003 2.920e+007 5.658e+008 1.000e+001 1.726e-001 1.238e-003 
1.441e-003 2.920e+007 5.658e+008 1.000e+001 1.730e-001 1.239e-003 
1.442e-003 2.920e+007 5.658e+008 1.000e+001 1.730e-001 1.239e-003 
1.442e-003 2.920e+007 5.658e+008 1.000e+001 1.722e-001 1.240e-003 
1.443e-003 2.920e+007 5.658e+008 1.000e+001 1.730e-001 1.241e-003 
1.444e-003 2.920e+007 5.658e+008 1.000e+001 1.724e-001 1.242e-003 
1.445e-003 2.921e+007 5.658e+008 1.000e+001 1.723e-001 1.243e-003 
1.446e-003 2.921e+007 5.658e+008 1.000e+001 1.728e-001 1.244e-003 
1.447e-003 2.921e+007 5.658e+008 1.000e+001 1.726e-001 1.245e-003 
1.448e-003 2.921e+007 5.658e+008 1.000e+001 1.728e-001 1.246e-003 
1.449e-003 2.921e+007 5.658e+008 1.000e+001 1.732e-001 1.247e-003 
1.450e-003 2.921e+007 5.658e+008 1.000e+001 1.730e-001 1.248e-003 
1.451e-003 2.921e+007 5.658e+008 1.000e+001 1.734e-001 1.249e-003 
1.452e-003 2.921e+007 5.658e+008 1.000e+001 1.723e-001 1.250e-003 
1.453e-003 2.921e+007 5.659e+008 1.000e+001 1.728e-001 1.251e-003 
1.454e-003 2.921e+007 5.658e+008 1.000e+001 1.728e-001 1.252e-003 
1.455e-003 2.921e+007 5.658e+008 1.000e+001 1.727e-001 1.253e-003 
1.455e-003 2.921e+007 5.658e+008 1.000e+001 1.728e-001 1.253e-003 
1.456e-003 2.921e+007 5.658e+008 1.000e+001 1.725e-001 1.254e-003 
1.457e-003 2.921e+007 5.658e+008 1.000e+001 1.728e-001 1.255e-003 
1.458e-003 2.921e+007 5.658e+008 1.000e+001 1.724e-001 1.256e-003 
1.459e-003 2.921e+007 5.658e+008 1.000e+001 1.734e-001 1.257e-003 
1.460e-003 2.921e+007 5.658e+008 1.000e+001 1.724e-001 1.258e-003 
1.461e-003 2.921e+007 5.658e+008 1.000e+001 1.725e-001 1.259e-003 
1.462e-003 2.921e+007 5.658e+008 1.000e+001 1.731e-001 1.260e-003 
1.463e-003 2.921e+007 5.658e+008 1.000e+001 1.726e-001 1.261e-003 
1.464e-003 2.921e+007 5.658e+008 1.000e+001 1.727e-001 1.262e-003 
1.465e-003 2.921e+007 5.658e+008 1.000e+001 1.733e-001 1.263e-003 
1.466e-003 2.921e+007 5.658e+008 1.000e+001 1.725e-001 1.263e-003 
1.466e-003 2.921e+007 5.658e+008 1.000e+001 1.726e-001 1.264e-003 
1.467e-003 2.921e+007 5.658e+008 1.000e+001 1.735e-001 1.265e-003 
1.468e-003 2.921e+007 5.658e+008 1.000e+001 1.726e-001 1.266e-003 
1.469e-003 2.921e+007 5.658e+008 1.000e+001 1.724e-001 1.267e-003 
1.470e-003 2.921e+007 5.658e+008 1.000e+001 1.731e-001 1.268e-003 
1.471e-003 2.921e+007 5.658e+008 1.000e+001 1.725e-001 1.269e-003 
1.472e-003 2.921e+007 5.658e+008 1.000e+001 1.731e-001 1.270e-003 
1.473e-003 2.921e+007 5.658e+008 1.000e+001 1.729e-001 1.271e-003 
1.474e-003 2.921e+007 5.659e+008 1.000e+001 1.729e-001 1.272e-003 
1.475e-003 2.921e+007 5.658e+008 1.000e+001 1.729e-001 1.273e-003 
1.476e-003 2.921e+007 5.658e+008 1.000e+001 1.736e-001 1.274e-003 
1.476e-003 2.921e+007 5.658e+008 1.000e+001 1.733e-001 1.274e-003 
1.477e-003 2.921e+007 5.658e+008 1.000e+001 1.730e-001 1.275e-003 
1.478e-003 2.921e+007 5.658e+008 1.000e+001 1.736e-001 1.276e-003 
1.479e-003 2.921e+007 5.658e+008 1.000e+001 1.730e-001 1.277e-003 
1.480e-003 2.921e+007 5.658e+008 1.000e+001 1.729e-001 1.278e-003 
1.481e-003 2.921e+007 5.658e+008 1.000e+001 1.729e-001 1.279e-003 
1.482e-003 2.921e+007 5.658e+008 1.000e+001 1.724e-001 1.280e-003 
1.483e-003 2.921e+007 5.658e+008 1.000e+001 1.730e-001 1.281e-003 
1.484e-003 2.921e+007 5.658e+008 1.000e+001 1.728e-001 1.282e-003 
1.485e-003 2.921e+007 5.658e+008 1.000e+001 1.725e-001 1.282e-003 
1.486e-003 2.921e+007 5.658e+008 1.000e+001 1.742e-001 1.283e-003 
1.486e-003 2.921e+007 5.658e+008 1.000e+001 1.731e-001 1.284e-003 
1.487e-003 2.921e+007 5.658e+008 1.000e+001 1.728e-001 1.285e-003 
1.488e-003 2.921e+007 5.658e+008 1.000e+001 1.727e-001 1.286e-003 
1.489e-003 2.921e+007 5.658e+008 1.000e+001 1.731e-001 1.287e-003 
1.490e-003 2.921e+007 5.658e+008 1.000e+001 1.728e-001 1.288e-003 
1.491e-003 2.921e+007 5.658e+008 1.000e+001 1.731e-001 1.289e-003 
1.492e-003 2.921e+007 5.658e+008 1.000e+001 1.723e-001 1.290e-003 
1.493e-003 2.921e+007 5.658e+008 1.000e+001 1.727e-001 1.291e-003 
1.494e-003 2.921e+007 5.658e+008 1.000e+001 1.735e-001 1.292e-003 
1.495e-003 2.921e+007 5.658e+008 1.000e+001 1.724e-001 1.293e-003 
1.496e-003 2.921e+007 5.658e+008 1.000e+001 1.728e-001 1.293e-003 
1.496e-003 2.921e+007 5.658e+008 1.000e+001 1.734e-001 1.294e-003 
1.497e-003 2.921e+007 5.658e+008 1.000e+001 1.725e-001 1.295e-003 
1.498e-003 2.921e+007 5.658e+008 1.000e+001 1.726e-001 1.296e-003 
1.499e-003 2.921e+007 5.658e+008 1.000e+001 1.733e-001 1.297e-003 
1.500e-003 2.921e+007 5.658e+008 1.000e+001 1.724e-001 1.298e-003 
1.501e-003 2.921e+007 5.658e+008 1.000e+001 1.730e-001 1.299e-003 
1.502e-003 2.921e+007 5.658e+008 1.000e+001 1.733e-001 1.300e-003 
1.503e-003 2.921e+007 5.658e+008 1.000e+001 1.724e-001 1.301e-003 
1.504e-003 2.921e+007 5.658e+008 1.000e+001 1.725e-001 1.302e-003 
1.505e-003 2.921e+007 5.658e+008 1.000e+001 1.726e-001 1.303e-003 
1.506e-003 2.921e+007 5.659e+008 1.000e+001 1.726e-001 1.303e-003 
1.506e-003 2.921e+007 5.658e+008 1.000e+001 1.728e-001 1.304e-003 
1.507e-003 2.921e+007 5.658e+008 1.000e+001 1.725e-001 1.305e-003 
1.508e-003 2.921e+007 5.659e+008 1.000e+001 1.724e-001 1.306e-003 
1.509e-003 2.921e+007 5.658e+008 1.000e+001 1.725e-001 1.307e-003 
1.510e-003 2.921e+007 5.658e+008 1.000e+001 1.725e-001 1.308e-003 
1.511e-003 2.921e+007 5.659e+008 1.000e+001 1.728e-001 1.309e-003 
1.512e-003 2.921e+007 5.658e+008 1.000e+001 1.737e-001 1.310e-003 
1.513e-003 2.921e+007 5.658e+008 1.000e+001 1.725e-001 1.311e-003 
1.514e-003 2.921e+007 5.658e+008 1.000e+001 1.729e-001 1.312e-003 
1.515e-003 2.921e+007 5.658e+008 1.000e+001 1.729e-001 1.313e-003 
1.516e-003 2.921e+007 5.658e+008 1.000e+001 1.722e-001 1.313e-003 
1.516e-003 2.921e+007 5.658e+008 1.000e+001 1.731e-001 1.314e-003 
1.517e-003 2.921e+007 5.658e+008 1.000e+001 1.731e-001 1.315e-003 
1.518e-003 2.921e+007 5.658e+008 1.000e+001 1.725e-001 1.316e-003 
1.519e-003 2.921e+007 5.658e+008 1.000e+001 1.727e-001 1.317e-003 
1.520e-003 2.921e+007 5.658e+008 1.000e+001 1.733e-001 1.318e-003 
1.521e-003 2.921e+007 5.658e+008 1.000e+001 1.725e-001 1.319e-003 
1.522e-003 2.921e+007 5.658e+008 1.000e+001 1.723e-001 1.320e-003 
1.523e-003 2.921e+007 5.658e+008 1.000e+001 1.738e-001 1.321e-003 
1.524e-003 2.921e+007 5.658e+008 1.000e+001 1.728e-001 1.322e-003 
1.525e-003 2.921e+007 5.658e+008 1.000e+001 1.728e-001 1.323e-003 
1.526e-003 2.921e+007 5.658e+008 1.000e+001 1.727e-001 1.323e-003 
1.526e-003 2.921e+007 5.658e+008 1.000e+001 1.725e-001 1.324e-003 
1.527e-003 2.922e+007 5.658e+008 1.000e+001 1.724e-001 1.325e-003 
1.528e-003 2.921e+007 5.658e+008 1.000e+001 1.738e-001 1.326e-003 
1.529e-003 2.921e+007 5.658e+008 1.000e+001 1.725e-001 1.327e-003 
1.530e-003 2.922e+007 5.658e+008 1.000e+001 1.726e-001 1.328e-003 
1.531e-003 2.922e+007 5.658e+008 1.000e+001 1.729e-001 1.329e-003 
1.532e-003 2.922e+007 5.658e+008 1.000e+001 1.726e-001 1.330e-003 
1.533e-003 2.922e+007 5.658e+008 1.000e+001 1.726e-001 1.331e-003 
1.534e-003 2.922e+007 5.658e+008 1.000e+001 1.731e-001 1.332e-003 
1.535e-003 2.922e+007 5.658e+008 1.000e+001 1.730e-001 1.332e-003 
1.536e-003 2.922e+007 5.658e+008 1.000e+001 1.724e-001 1.333e-003 
1.536e-003 2.922e+007 5.658e+008 1.000e+001 1.732e-001 1.334e-003 
1.537e-003 2.922e+007 5.658e+008 1.000e+001 1.730e-001 1.335e-003 
1.538e-003 2.922e+007 5.658e+008 1.000e+001 1.734e-001 1.336e-003 
1.539e-003 2.922e+007 5.659e+008 1.000e+001 1.737e-001 1.337e-003 
1.540e-003 2.922e+007 5.659e+008 1.000e+001 1.728e-001 1.338e-003 
1.541e-003 2.922e+007 5.658e+008 1.000e+001 1.729e-001 1.339e-003 
1.542e-003 2.922e+007 5.658e+008 1.000e+001 1.733e-001 1.340e-003 
1.543e-003 2.922e+007 5.658e+008 1.000e+001 1.730e-001 1.341e-003 
1.544e-003 2.922e+007 5.658e+008 1.000e+001 1.736e-001 1.342e-003 
1.545e-003 2.922e+007 5.658e+008 1.000e+001 1.728e-001 1.343e-003 
1.546e-003 2.922e+007 5.658e+008 1.000e+001 1.720e-001 1.344e-003 
1.547e-003 2.922e+007 5.658e+008 1.000e+001 1.730e-001 1.345e-003 
1.548e-003 2.922e+007 5.658e+008 1.000e+001 1.730e-001 1.346e-003 
1.549e-003 2.922e+007 5.658e+008 1.000e+001 1.725e-001 1.346e-003 
1.550e-003 2.922e+007 5.658e+008 1.000e+001 1.738e-001 1.347e-003 
1.550e-003 2.922e+007 5.658e+008 1.000e+001 1.723e-001 1.348e-003 
1.551e-003 2.922e+007 5.658e+008 1.000e+001 1.729e-001 1.349e-003 
1.552e-003 2.922e+007 5.658e+008 1.000e+001 1.733e-001 1.350e-003 
1.553e-003 2.922e+007 5.658e+008 1.000e+001 1.730e-001 1.351e-003 
1.554e-003 2.922e+007 5.658e+008 1.000e+001 1.734e-001 1.352e-003 
1.555e-003 2.922e+007 5.658e+008 1.000e+001 1.734e-001 1.353e-003 
1.556e-003 2.922e+007 5.658e+008 1.000e+001 1.721e-001 1.354e-003 
1.557e-003 2.922e+007 5.658e+008 1.000e+001 1.732e-001 1.355e-003 
1.558e-003 2.922e+007 5.658e+008 1.000e+001 1.730e-001 1.355e-003 
1.558e-003 2.922e+007 5.658e+008 1.000e+001 1.722e-001 1.356e-003 
1.559e-003 2.922e+007 5.658e+008 1.000e+001 1.725e-001 1.357e-003 
1.560e-003 2.922e+007 5.658e+008 1.000e+001 1.735e-001 1.358e-003 
1.561e-003 2.922e+007 5.659e+008 1.000e+001 1.729e-001 1.359e-003 
1.562e-003 2.922e+007 5.658e+008 1.000e+001 1.726e-001 1.360e-003 
1.563e-003 2.922e+007 5.658e+008 1.000e+001 1.730e-001 1.361e-003 
1.564e-003 2.922e+007 5.659e+008 1.000e+001 1.723e-001 1.362e-003 
1.565e-003 2.922e+007 5.658e+008 1.000e+001 1.729e-001 1.363e-003 
1.566e-003 2.922e+007 5.658e+008 1.000e+001 1.733e-001 1.364e-003 
1.567e-003 2.922e+007 5.659e+008 1.000e+001 1.729e-001 1.364e-003 
1.568e-003 2.922e+007 5.658e+008 1.000e+001 1.726e-001 1.365e-003 
1.568e-003 2.922e+007 5.658e+008 1.000e+001 1.732e-001 1.366e-003 
1.569e-003 2.922e+007 5.658e+008 1.000e+001 1.727e-001 1.367e-003 
1.570e-003 2.922e+007 5.658e+008 1.000e+001 1.731e-001 1.368e-003 
1.571e-003 2.922e+007 5.658e+008 1.000e+001 1.727e-001 1.369e-003 
1.572e-003 2.922e+007 5.658e+008 1.000e+001 1.727e-001 1.370e-003 
1.573e-003 2.922e+007 5.658e+008 1.000e+001 1.734e-001 1.371e-003 
1.574e-003 2.922e+007 5.658e+008 1.000e+001 1.728e-001 1.372e-003 
1.575e-003 2.922e+007 5.658e+008 1.000e+001 1.732e-001 1.373e-003 
1.576e-003 2.922e+007 5.658e+008 1.000e+001 1.734e-001 1.374e-003 
1.577e-003 2.922e+007 5.658e+008 1.000e+001 1.727e-001 1.375e-003 
1.578e-003 2.922e+007 5.658e+008 1.000e+001 1.729e-001 1.375e-003 
1.579e-003 2.922e+007 5.658e+008 1.000e+001 1.729e-001 1.376e-003 
1.579e-003 2.922e+007 5.658e+008 1.000e+001 1.727e-001 1.377e-003 
1.580e-003 2.922e+007 5.658e+008 1.000e+001 1.724e-001 1.378e-003 
1.581e-003 2.922e+007 5.658e+008 1.000e+001 1.730e-001 1.379e-003 
1.582e-003 2.922e+007 5.658e+008 1.000e+001 1.723e-001 1.380e-003 
1.583e-003 2.922e+007 5.658e+008 1.000e+001 1.725e-001 1.381e-003 
1.584e-003 2.922e+007 5.658e+008 1.000e+001 1.729e-001 1.382e-003 
1.585e-003 2.922e+007 5.658e+008 1.000e+001 1.725e-001 1.383e-003 
1.586e-003 2.922e+007 5.658e+008 1.000e+001 1.727e-001 1.384e-003 
1.587e-003 2.922e+007 5.658e+008 1.000e+001 1.730e-001 1.385e-003 
1.588e-003 2.922e+007 5.658e+008 1.000e+001 1.724e-001 1.386e-003 
1.589e-003 2.922e+007 5.658e+008 1.000e+001 1.735e-001 1.387e-003 
1.590e-003 2.922e+007 5.658e+008 1.000e+001 1.727e-001 1.387e-003 
1.590e-003 2.922e+007 5.659e+008 1.000e+001 1.729e-001 1.388e-003 
1.591e-003 2.922e+007 5.658e+008 1.000e+001 1.730e-001 1.389e-003 
1.592e-003 2.922e+007 5.658e+008 1.000e+001 1.729e-001 1.390e-003 
1.593e-003 2.922e+007 5.658e+008 1.000e+001 1.723e-001 1.391e-003 
1.594e-003 2.922e+007 5.658e+008 1.000e+001 1.732e-001 1.392e-003 
1.595e-003 2.922e+007 5.658e+008 1.000e+001 1.729e-001 1.393e-003 
1.596e-003 2.922e+007 5.659e+008 1.000e+001 1.725e-001 1.394e-003 
1.597e-003 2.922e+007 5.658e+008 1.000e+001 1.734e-001 1.395e-003 
1.598e-003 2.922e+007 5.658e+008 1.000e+001 1.728e-001 1.396e-003 
1.599e-003 2.922e+007 5.658e+008 1.000e+001 1.730e-001 1.397e-003 
1.600e-003 2.922e+007 5.658e+008 1.000e+001 1.728e-001 1.398e-003 
1.601e-003 2.922e+007 5.658e+008 1.000e+001 1.720e-001 1.399e-003 
1.602e-003 2.922e+007 5.658e+008 1.000e+001 1.728e-001 1.399e-003 
1.603e-003 2.922e+007 5.658e+008 1.000e+001 1.736e-001 1.400e-003 
1.603e-003 2.922e+007 5.658e+008 1.000e+001 1.727e-001 1.401e-003 
1.604e-003 2.922e+007 5.658e+008 1.000e+001 1.727e-001 1.402e-003 
1.605e-003 2.922e+007 5.658e+008 1.000e+001 1.731e-001 1.403e-003 
1.606e-003 2.922e+007 5.658e+008 1.000e+001 1.729e-001 1.404e-003 
1.607e-003 2.922e+007 5.658e+008 1.000e+001 1.728e-001 1.405e-003 
1.608e-003 2.922e+007 5.658e+008 1.000e+001 1.729e-001 1.406e-003 
1.609e-003 2.922e+007 5.658e+008 1.000e+001 1.727e-001 1.407e-003 
1.610e-003 2.922e+007 5.658e+008 1.000e+001 1.727e-001 1.408e-003 
1.611e-003 2.922e+007 5.658e+008 1.000e+001 1.729e-001 1.409e-003 
1.612e-003 2.922e+007 5.659e+008 1.000e+001 1.725e-001 1.410e-003 
1.613e-003 2.922e+007 5.658e+008 1.000e+001 1.735e-001 1.411e-003 
1.614e-003 2.922e+007 5.658e+008 1.000e+001 1.727e-001 1.411e-003 
1.615e-003 2.922e+007 5.658e+008 1.000e+001 1.721e-001 1.412e-003 
1.615e-003 2.922e+007 5.658e+008 1.000e+001 1.726e-001 1.413e-003 
1.616e-003 2.922e+007 5.658e+008 1.000e+001 1.727e-001 1.414e-003 
1.617e-003 2.922e+007 5.658e+008 1.000e+001 1.724e-001 1.415e-003 
1.618e-003 2.922e+007 5.658e+008 1.000e+001 1.728e-001 1.416e-003 
1.619e-003 2.922e+007 5.658e+008 1.000e+001 1.728e-001 1.417e-003 
1.620e-003 2.922e+007 5.658e+008 1.000e+001 1.727e-001 1.418e-003 
1.621e-003 2.922e+007 5.658e+008 1.000e+001 1.736e-001 1.419e-003 
1.622e-003 2.922e+007 5.658e+008 1.000e+001 1.724e-001 1.420e-003 
1.623e-003 2.922e+007 5.658e+008 1.000e+001 1.732e-001 1.421e-003 
1.624e-003 2.922e+007 5.658e+008 1.000e+001 1.728e-001 1.422e-003 
1.625e-003 2.922e+007 5.658e+008 1.000e+001 1.728e-001 1.422e-003 
1.626e-003 2.922e+007 5.658e+008 1.000e+001 1.726e-001 1.423e-003 
1.627e-003 2.922e+007 5.658e+008 1.000e+001 1.732e-001 1.424e-003 
1.627e-003 2.922e+007 5.658e+008 1.000e+001 1.726e-001 1.425e-003 
1.628e-003 2.922e+007 5.658e+008 1.000e+001 1.731e-001 1.426e-003 
1.629e-003 2.922e+007 5.658e+008 1.000e+001 1.730e-001 1.427e-003 
1.630e-003 2.922e+007 5.658e+008 1.000e+001 1.724e-001 1.428e-003 
1.631e-003 2.922e+007 5.658e+008 1.000e+001 1.728e-001 1.429e-003 
1.632e-003 2.922e+007 5.658e+008 1.000e+001 1.733e-001 1.430e-003 
1.633e-003 2.922e+007 5.659e+008 1.000e+001 1.728e-001 1.431e-003 
1.634e-003 2.922e+007 5.658e+008 1.000e+001 1.733e-001 1.432e-003 
1.635e-003 2.922e+007 5.658e+008 1.000e+001 1.731e-001 1.433e-003 
1.636e-003 2.922e+007 5.659e+008 1.000e+001 1.730e-001 1.433e-003 
1.637e-003 2.922e+007 5.658e+008 1.000e+001 1.729e-001 1.434e-003 
1.637e-003 2.922e+007 5.658e+008 1.000e+001 1.722e-001 1.435e-003 
1.638e-003 2.922e+007 5.658e+008 1.000e+001 1.728e-001 1.436e-003 
1.639e-003 2.922e+007 5.658e+008 1.000e+001 1.731e-001 1.437e-003 
1.640e-003 2.922e+007 5.658e+008 1.000e+001 1.727e-001 1.438e-003 
1.641e-003 2.922e+007 5.658e+008 1.000e+001 1.724e-001 1.439e-003 
1.642e-003 2.922e+007 5.658e+008 1.000e+001 1.727e-001 1.440e-003 
1.643e-003 2.922e+007 5.658e+008 1.000e+001 1.724e-001 1.441e-003 
1.644e-003 2.922e+007 5.658e+008 1.000e+001 1.727e-001 1.442e-003 
1.645e-003 2.922e+007 5.658e+008 1.000e+001 1.735e-001 1.443e-003 
1.646e-003 2.922e+007 5.658e+008 1.000e+001 1.727e-001 1.444e-003 
1.647e-003 2.922e+007 5.658e+008 1.000e+001 1.725e-001 1.444e-003 
1.648e-003 2.922e+007 5.658e+008 1.000e+001 1.740e-001 1.445e-003 
1.648e-003 2.922e+007 5.658e+008 1.000e+001 1.723e-001 1.446e-003 
1.649e-003 2.922e+007 5.658e+008 1.000e+001 1.729e-001 1.447e-003 
1.650e-003 2.922e+007 5.658e+008 1.000e+001 1.731e-001 1.448e-003 
1.651e-003 2.922e+007 5.658e+008 1.000e+001 1.726e-001 1.449e-003 
1.652e-003 2.922e+007 5.658e+008 1.000e+001 1.728e-001 1.450e-003 
1.653e-003 2.922e+007 5.658e+008 1.000e+001 1.734e-001 1.451e-003 
1.654e-003 2.922e+007 5.658e+008 1.000e+001 1.729e-001 1.452e-003 
1.655e-003 2.922e+007 5.658e+008 1.000e+001 1.725e-001 1.453e-003 
1.656e-003 2.922e+007 5.658e+008 1.000e+001 1.729e-001 1.454e-003 
1.657e-003 2.922e+007 5.659e+008 1.000e+001 1.730e-001 1.455e-003 
1.658e-003 2.922e+007 5.658e+008 1.000e+001 1.727e-001 1.455e-003 
1.659e-003 2.922e+007 5.658e+008 1.000e+001 1.735e-001 1.456e-003 
1.659e-003 2.922e+007 5.659e+008 1.000e+001 1.732e-001 1.457e-003 
1.660e-003 2.922e+007 5.658e+008 1.000e+001 1.729e-001 1.458e-003 
1.661e-003 2.922e+007 5.658e+008 1.000e+001 1.723e-001 1.459e-003 
1.662e-003 2.922e+007 5.658e+008 1.000e+001 1.727e-001 1.460e-003 
1.663e-003 2.922e+007 5.658e+008 1.000e+001 1.726e-001 1.461e-003 
1.664e-003 2.922e+007 5.658e+008 1.000e+001 1.726e-001 1.462e-003 
1.665e-003 2.922e+007 5.658e+008 1.000e+001 1.727e-001 1.463e-003 
1.666e-003 2.922e+007 5.658e+008 1.000e+001 1.738e-001 1.464e-003 
1.667e-003 2.922e+007 5.658e+008 1.000e+001 1.734e-001 1.465e-003 
1.668e-003 2.922e+007 5.658e+008 1.000e+001 1.725e-001 1.466e-003 
1.669e-003 2.922e+007 5.658e+008 1.000e+001 1.731e-001 1.466e-003 
1.670e-003 2.922e+007 5.658e+008 1.000e+001 1.722e-001 1.467e-003 
1.670e-003 2.922e+007 5.658e+008 1.000e+001 1.728e-001 1.468e-003 
1.671e-003 2.922e+007 5.658e+008 1.000e+001 1.729e-001 1.469e-003 
1.672e-003 2.922e+007 5.658e+008 1.000e+001 1.726e-001 1.470e-003 
1.673e-003 2.922e+007 5.658e+008 1.000e+001 1.722e-001 1.471e-003 
1.674e-003 2.922e+007 5.658e+008 1.000e+001 1.730e-001 1.472e-003 
1.675e-003 2.922e+007 5.658e+008 1.000e+001 1.727e-001 1.473e-003 
1.676e-003 2.923e+007 5.658e+008 1.000e+001 1.731e-001 1.474e-003 
1.677e-003 2.922e+007 5.658e+008 1.000e+001 1.735e-001 1.475e-003 
1.678e-003 2.923e+007 5.658e+008 1.000e+001 1.724e-001 1.476e-003 
1.679e-003 2.923e+007 5.658e+008 1.000e+001 1.723e-001 1.477e-003 
1.680e-003 2.923e+007 5.658e+008 1.000e+001 1.731e-001 1.478e-003 
1.681e-003 2.923e+007 5.659e+008 1.000e+001 1.726e-001 1.478e-003 
1.682e-003 2.923e+007 5.658e+008 1.000e+001 1.729e-001 1.479e-003 
1.683e-003 2.923e+007 5.658e+008 1.000e+001 1.722e-001 1.480e-003 
1.683e-003 2.923e+007 5.659e+008 1.000e+001 1.724e-001 1.481e-003 
1.684e-003 2.923e+007 5.658e+008 1.000e+001 1.730e-001 1.482e-003 
1.685e-003 2.923e+007 5.658e+008 1.000e+001 1.730e-001 1.483e-003 
1.686e-003 2.923e+007 5.658e+008 1.000e+001 1.729e-001 1.484e-003 
1.687e-003 2.923e+007 5.658e+008 1.000e+001 1.735e-001 1.485e-003 
1.688e-003 2.923e+007 5.658e+008 1.000e+001 1.726e-001 1.486e-003 
1.689e-003 2.923e+007 5.658e+008 1.000e+001 1.727e-001 1.487e-003 
1.690e-003 2.923e+007 5.658e+008 1.000e+001 1.728e-001 1.488e-003 
1.691e-003 2.923e+007 5.658e+008 1.000e+001 1.728e-001 1.489e-003 
1.692e-003 2.923e+007 5.658e+008 1.000e+001 1.723e-001 1.490e-003 
1.693e-003 2.923e+007 5.658e+008 1.000e+001 1.739e-001 1.491e-003 
1.694e-003 2.923e+007 5.658e+008 1.000e+001 1.726e-001 1.492e-003 
1.695e-003 2.923e+007 5.658e+008 1.000e+001 1.724e-001 1.492e-003 
1.696e-003 2.923e+007 5.658e+008 1.000e+001 1.735e-001 1.493e-003 
1.697e-003 2.923e+007 5.659e+008 1.000e+001 1.726e-001 1.494e-003 
1.697e-003 2.923e+007 5.658e+008 1.000e+001 1.726e-001 1.495e-003 
1.698e-003 2.923e+007 5.658e+008 1.000e+001 1.730e-001 1.496e-003 
1.699e-003 2.923e+007 5.658e+008 1.000e+001 1.730e-001 1.497e-003 
1.700e-003 2.923e+007 5.658e+008 1.000e+001 1.739e-001 1.498e-003 
1.701e-003 2.923e+007 5.658e+008 1.000e+001 1.723e-001 1.499e-003 
1.702e-003 2.923e+007 5.658e+008 1.000e+001 1.726e-001 1.500e-003 
1.703e-003 2.923e+007 5.658e+008 1.000e+001 1.737e-001 1.501e-003 
1.704e-003 2.923e+007 5.658e+008 1.000e+001 1.729e-001 1.502e-003 
1.705e-003 2.923e+007 5.658e+008 1.000e+001 1.728e-001 1.503e-003 
1.706e-003 2.923e+007 5.658e+008 1.000e+001 1.727e-001 1.504e-003 
1.707e-003 2.923e+007 5.658e+008 1.000e+001 1.724e-001 1.505e-003 
1.708e-003 2.923e+007 5.658e+008 1.000e+001 1.724e-001 1.505e-003 
1.709e-003 2.923e+007 5.658e+008 1.000e+001 1.735e-001 1.506e-003 
1.710e-003 2.923e+007 5.658e+008 1.000e+001 1.724e-001 1.507e-003 
1.711e-003 2.923e+007 5.658e+008 1.000e+001 1.731e-001 1.508e-003 
1.711e-003 2.923e+007 5.658e+008 1.000e+001 1.732e-001 1.509e-003 
1.712e-003 2.923e+007 5.658e+008 1.000e+001 1.730e-001 1.510e-003 
1.713e-003 2.923e+007 5.658e+008 1.000e+001 1.733e-001 1.511e-003 
1.714e-003 2.923e+007 5.658e+008 1.000e+001 1.732e-001 1.512e-003 
1.715e-003 2.923e+007 5.658e+008 1.000e+001 1.732e-001 1.513e-003 
1.716e-003 2.923e+007 5.658e+008 1.000e+001 1.733e-001 1.514e-003 
1.717e-003 2.923e+007 5.658e+008 1.000e+001 1.729e-001 1.515e-003 
1.718e-003 2.923e+007 5.659e+008 1.000e+001 1.728e-001 1.516e-003 
1.719e-003 2.923e+007 5.658e+008 1.000e+001 1.727e-001 1.517e-003 
1.720e-003 2.923e+007 5.658e+008 1.000e+001 1.732e-001 1.518e-003 
1.721e-003 2.923e+007 5.658e+008 1.000e+001 1.726e-001 1.518e-003 
1.722e-003 2.923e+007 5.658e+008 1.000e+001 1.731e-001 1.519e-003 
1.723e-003 2.923e+007 5.658e+008 1.000e+001 1.727e-001 1.520e-003 
1.723e-003 2.923e+007 5.658e+008 1.000e+001 1.730e-001 1.521e-003 
1.724e-003 2.923e+007 5.658e+008 1.000e+001 1.738e-001 1.522e-003 
1.725e-003 2.923e+007 5.658e+008 1.000e+001 1.727e-001 1.523e-003 
1.726e-003 2.923e+007 5.658e+008 1.000e+001 1.727e-001 1.524e-003 
1.727e-003 2.923e+007 5.658e+008 1.000e+001 1.732e-001 1.525e-003 
1.728e-003 2.923e+007 5.658e+008 1.000e+001 1.726e-001 1.526e-003 
1.729e-003 2.923e+007 5.658e+008 1.000e+001 1.732e-001 1.527e-003 
1.730e-003 2.923e+007 5.658e+008 1.000e+001 1.737e-001 1.528e-003 
1.731e-003 2.923e+007 5.658e+008 1.000e+001 1.721e-001 1.529e-003 
1.732e-003 2.923e+007 5.658e+008 1.000e+001 1.725e-001 1.530e-003 
1.733e-003 2.923e+007 5.658e+008 1.000e+001 1.739e-001 1.530e-003 
1.734e-003 2.923e+007 5.658e+008 1.000e+001 1.724e-001 1.531e-003 
1.735e-003 2.923e+007 5.658e+008 1.000e+001 1.731e-001 1.532e-003 
1.736e-003 2.923e+007 5.658e+008 1.000e+001 1.734e-001 1.533e-003 
1.736e-003 2.923e+007 5.659e+008 1.000e+001 1.729e-001 1.534e-003 
1.737e-003 2.923e+007 5.658e+008 1.000e+001 1.724e-001 1.535e-003 
1.738e-003 2.923e+007 5.658e+008 1.000e+001 1.725e-001 1.536e-003 
1.739e-003 2.923e+007 5.658e+008 1.000e+001 1.728e-001 1.537e-003 
1.740e-003 2.923e+007 5.658e+008 1.000e+001 1.734e-001 1.538e-003 
1.741e-003 2.923e+007 5.658e+008 1.000e+001 1.728e-001 1.539e-003 
1.742e-003 2.923e+007 5.658e+008 1.000e+001 1.724e-001 1.540e-003 
1.743e-003 2.923e+007 5.658e+008 1.000e+001 1.732e-001 1.541e-003 
1.744e-003 2.923e+007 5.658e+008 1.000e+001 1.725e-001 1.542e-003 
1.745e-003 2.923e+007 5.658e+008 1.000e+001 1.729e-001 1.542e-003 
1.746e-003 2.923e+007 5.658e+008 1.000e+001 1.737e-001 1.543e-003 
1.747e-003 2.923e+007 5.658e+008 1.000e+001 1.724e-001 1.544e-003 
1.747e-003 2.923e+007 5.658e+008 1.000e+001 1.730e-001 1.545e-003 
1.748e-003 2.923e+007 5.658e+008 1.000e+001 1.727e-001 1.546e-003 
1.749e-003 2.923e+007 5.658e+008 1.000e+001 1.725e-001 1.547e-003 
1.750e-003 2.923e+007 5.658e+008 1.000e+001 1.725e-001 1.548e-003 
1.751e-003 2.923e+007 5.658e+008 1.000e+001 1.736e-001 1.549e-003 
1.752e-003 2.923e+007 5.658e+008 1.000e+001 1.724e-001 1.550e-003 
1.753e-003 2.923e+007 5.658e+008 1.000e+001 1.726e-001 1.551e-003 
1.754e-003 2.923e+007 5.658e+008 1.000e+001 1.733e-001 1.552e-003 
1.755e-003 2.923e+007 5.659e+008 1.000e+001 1.731e-001 1.553e-003 
1.756e-003 2.923e+007 5.658e+008 1.000e+001 1.729e-001 1.554e-003 
1.757e-003 2.923e+007 5.658e+008 1.000e+001 1.733e-001 1.555e-003 
1.758e-003 2.923e+007 5.659e+008 1.000e+001 1.726e-001 1.555e-003 
1.759e-003 2.923e+007 5.658e+008 1.000e+001 1.727e-001 1.556e-003 
1.760e-003 2.923e+007 5.658e+008 1.000e+001 1.729e-001 1.557e-003 
1.760e-003 2.923e+007 5.658e+008 1.000e+001 1.725e-001 1.558e-003 
1.761e-003 2.923e+007 5.658e+008 1.000e+001 1.729e-001 1.559e-003 
1.762e-003 2.923e+007 5.658e+008 1.000e+001 1.730e-001 1.560e-003 
1.763e-003 2.923e+007 5.658e+008 1.000e+001 1.725e-001 1.561e-003 
1.764e-003 2.923e+007 5.658e+008 1.000e+001 1.731e-001 1.562e-003 
1.765e-003 2.923e+007 5.658e+008 1.000e+001 1.728e-001 1.563e-003 
1.766e-003 2.923e+007 5.658e+008 1.000e+001 1.726e-001 1.564e-003 
1.767e-003 2.923e+007 5.658e+008 1.000e+001 1.732e-001 1.565e-003 
1.768e-003 2.923e+007 5.658e+008 1.000e+001 1.732e-001 1.566e-003 
1.769e-003 2.923e+007 5.658e+008 1.000e+001 1.727e-001 1.567e-003 
1.770e-003 2.923e+007 5.658e+008 1.000e+001 1.725e-001 1.568e-003 
1.771e-003 2.923e+007 5.658e+008 1.000e+001 1.724e-001 1.568e-003 
1.772e-003 2.923e+007 5.658e+008 1.000e+001 1.729e-001 1.569e-003 
1.773e-003 2.923e+007 5.658e+008 1.000e+001 1.736e-001 1.570e-003 
1.773e-003 2.923e+007 5.659e+008 1.000e+001 1.730e-001 1.571e-003 
1.774e-003 2.923e+007 5.658e+008 1.000e+001 1.726e-001 1.572e-003 
1.775e-003 2.923e+007 5.658e+008 1.000e+001 1.732e-001 1.573e-003 
1.776e-003 2.923e+007 5.659e+008 1.000e+001 1.725e-001 1.574e-003 
1.777e-003 2.923e+007 5.658e+008 1.000e+001 1.730e-001 1.575e-003 
1.778e-003 2.923e+007 5.658e+008 1.000e+001 1.727e-001 1.576e-003 
1.779e-003 2.923e+007 5.658e+008 1.000e+001 1.724e-001 1.577e-003 
1.780e-003 2.923e+007 5.658e+008 1.000e+001 1.737e-001 1.578e-003 
1.781e-003 2.923e+007 5.658e+008 1.000e+001 1.727e-001 1.579e-003 
1.782e-003 2.923e+007 5.658e+008 1.000e+001 1.729e-001 1.580e-003 
1.783e-003 2.923e+007 5.658e+008 1.000e+001 1.734e-001 1.581e-003 
1.784e-003 2.923e+007 5.658e+008 1.000e+001 1.724e-001 1.581e-003 
1.785e-003 2.923e+007 5.658e+008 1.000e+001 1.723e-001 1.582e-003 
1.786e-003 2.923e+007 5.658e+008 1.000e+001 1.732e-001 1.583e-003 
1.786e-003 2.923e+007 5.658e+008 1.000e+001 1.731e-001 1.584e-003 
1.787e-003 2.923e+007 5.658e+008 1.000e+001 1.729e-001 1.585e-003 
1.788e-003 2.923e+007 5.658e+008 1.000e+001 1.736e-001 1.586e-003 
1.789e-003 2.923e+007 5.658e+008 1.000e+001 1.728e-001 1.587e-003 
1.790e-003 2.923e+007 5.658e+008 1.000e+001 1.726e-001 1.588e-003 
1.791e-003 2.923e+007 5.658e+008 1.000e+001 1.732e-001 1.589e-003 
1.792e-003 2.923e+007 5.659e+008 1.000e+001 1.727e-001 1.590e-003 
1.793e-003 2.923e+007 5.658e+008 1.000e+001 1.729e-001 1.591e-003 
1.794e-003 2.923e+007 5.658e+008 1.000e+001 1.731e-001 1.592e-003 
1.795e-003 2.923e+007 5.658e+008 1.000e+001 1.727e-001 1.593e-003 
1.796e-003 2.923e+007 5.658e+008 1.000e+001 1.729e-001 1.594e-003 
1.797e-003 2.923e+007 5.658e+008 1.000e+001 1.729e-001 1.595e-003 
1.798e-003 2.923e+007 5.658e+008 1.000e+001 1.725e-001 1.595e-003 
1.799e-003 2.923e+007 5.658e+008 1.000e+001 1.732e-001 1.596e-003 
1.800e-003 2.923e+007 5.658e+008 1.000e+001 1.729e-001 1.597e-003 
1.800e-003 2.923e+007 5.658e+008 1.000e+001 1.725e-001 1.598e-003 
1.801e-003 2.923e+007 5.658e+008 1.000e+001 1.730e-001 1.599e-003 
1.802e-003 2.923e+007 5.658e+008 1.000e+001 1.724e-001 1.600e-003 
1.803e-003 2.923e+007 5.658e+008 1.000e+001 1.727e-001 1.601e-003 
1.804e-003 2.923e+007 5.658e+008 1.000e+001 1.736e-001 1.602e-003 
1.805e-003 2.923e+007 5.658e+008 1.000e+001 1.728e-001 1.603e-003 
1.806e-003 2.923e+007 5.658e+008 1.000e+001 1.728e-001 1.604e-003 
1.807e-003 2.923e+007 5.658e+008 1.000e+001 1.730e-001 1.605e-003 
1.808e-003 2.923e+007 5.658e+008 1.000e+001 1.729e-001 1.606e-003 
1.809e-003 2.923e+007 5.658e+008 1.000e+001 1.729e-001 1.607e-003 
1.810e-003 2.923e+007 5.659e+008 1.000e+001 1.733e-001 1.608e-003 
1.811e-003 2.923e+007 5.658e+008 1.000e+001 1.725e-001 1.608e-003 
1.812e-003 2.923e+007 5.658e+008 1.000e+001 1.732e-001 1.609e-003 
1.813e-003 2.923e+007 5.658e+008 1.000e+001 1.724e-001 1.610e-003 
1.814e-003 2.923e+007 5.658e+008 1.000e+001 1.733e-001 1.611e-003 
1.815e-003 2.923e+007 5.658e+008 1.000e+001 1.738e-001 1.612e-003 
1.815e-003 2.923e+007 5.658e+008 1.000e+001 1.733e-001 1.613e-003 
1.816e-003 2.923e+007 5.658e+008 1.000e+001 1.728e-001 1.614e-003 
1.817e-003 2.923e+007 5.658e+008 1.000e+001 1.739e-001 1.615e-003 
1.818e-003 2.923e+007 5.658e+008 1.000e+001 1.724e-001 1.616e-003 
1.819e-003 2.923e+007 5.658e+008 1.000e+001 1.724e-001 1.617e-003 
1.820e-003 2.923e+007 5.658e+008 1.000e+001 1.734e-001 1.618e-003 
1.821e-003 2.923e+007 5.658e+008 1.000e+001 1.728e-001 1.619e-003 
1.822e-003 2.923e+007 5.658e+008 1.000e+001 1.727e-001 1.620e-003 
1.823e-003 2.923e+007 5.658e+008 1.000e+001 1.731e-001 1.621e-003 
1.824e-003 2.923e+007 5.658e+008 1.000e+001 1.725e-001 1.621e-003 
1.825e-003 2.923e+007 5.658e+008 1.000e+001 1.729e-001 1.622e-003 
1.826e-003 2.923e+007 5.658e+008 1.000e+001 1.731e-001 1.623e-003 
1.827e-003 2.923e+007 5.658e+008 1.000e+001 1.728e-001 1.624e-003 
1.827e-003 2.923e+007 5.658e+008 1.000e+001 1.732e-001 1.625e-003 
1.828e-003 2.923e+007 5.659e+008 1.000e+001 1.725e-001 1.626e-003 
1.829e-003 2.923e+007 5.658e+008 1.000e+001 1.728e-001 1.627e-003 
1.830e-003 2.923e+007 5.658e+008 1.000e+001 1.734e-001 1.628e-003 
1.831e-003 2.923e+007 5.658e+008 1.000e+001 1.733e-001 1.629e-003 
1.832e-003 2.923e+007 5.658e+008 1.000e+001 1.726e-001 1.630e-003 
1.833e-003 2.923e+007 5.658e+008 1.000e+001 1.732e-001 1.631e-003 
1.834e-003 2.923e+007 5.658e+008 1.000e+001 1.724e-001 1.632e-003 
1.835e-003 2.923e+007 5.658e+008 1.000e+001 1.726e-001 1.633e-003 
1.836e-003 2.923e+007 5.658e+008 1.000e+001 1.732e-001 1.634e-003 
1.837e-003 2.923e+007 5.658e+008 1.000e+001 1.726e-001 1.635e-003 
1.838e-003 2.923e+007 5.658e+008 1.000e+001 1.722e-001 1.636e-003 
1.839e-003 2.923e+007 5.658e+008 1.000e+001 1.732e-001 1.636e-003 
1.840e-003 2.923e+007 5.658e+008 1.000e+001 1.727e-001 1.637e-003 
1.841e-003 2.923e+007 5.658e+008 1.000e+001 1.731e-001 1.638e-003 
1.841e-003 2.923e+007 5.658e+008 1.000e+001 1.736e-001 1.639e-003 
1.842e-003 2.923e+007 5.659e+008 1.000e+001 1.726e-001 1.640e-003 
1.843e-003 2.923e+007 5.658e+008 1.000e+001 1.729e-001 1.641e-003 
1.844e-003 2.923e+007 5.658e+008 1.000e+001 1.728e-001 1.642e-003 
1.845e-003 2.923e+007 5.659e+008 1.000e+001 1.729e-001 1.643e-003 
1.846e-003 2.923e+007 5.658e+008 1.000e+001 1.735e-001 1.644e-003 
1.847e-003 2.923e+007 5.658e+008 1.000e+001 1.729e-001 1.645e-003 
1.848e-003 2.923e+007 5.658e+008 1.000e+001 1.726e-001 1.646e-003 
1.849e-003 2.923e+007 5.658e+008 1.000e+001 1.730e-001 1.647e-003 
1.850e-003 2.923e+007 5.658e+008 1.000e+001 1.732e-001 1.647e-003 
1.851e-003 2.923e+007 5.658e+008 1.000e+001 1.727e-001 1.648e-003 
1.852e-003 2.923e+007 5.658e+008 1.000e+001 1.734e-001 1.649e-003 
1.853e-003 2.923e+007 5.658e+008 1.000e+001 1.727e-001 1.650e-003 
1.853e-003 2.923e+007 5.658e+008 1.000e+001 1.723e-001 1.651e-003 
1.854e-003 2.923e+007 5.658e+008 1.000e+001 1.735e-001 1.652e-003 
1.855e-003 2.923e+007 5.658e+008 1.000e+001 1.730e-001 1.653e-003 
1.856e-003 2.923e+007 5.658e+008 1.000e+001 1.724e-001 1.654e-003 
1.857e-003 2.923e+007 5.658e+008 1.000e+001 1.732e-001 1.655e-003 
1.858e-003 2.923e+007 5.658e+008 1.000e+001 1.728e-001 1.656e-003 
1.859e-003 2.923e+007 5.658e+008 1.000e+001 1.727e-001 1.657e-003 
1.860e-003 2.923e+007 5.658e+008 1.000e+001 1.733e-001 1.658e-003 
1.861e-003 2.923e+007 5.658e+008 1.000e+001 1.730e-001 1.659e-003 
1.862e-003 2.923e+007 5.658e+008 1.000e+001 1.728e-001 1.659e-003 
1.863e-003 2.923e+007 5.658e+008 1.000e+001 1.733e-001 1.660e-003 
1.864e-003 2.923e+007 5.658e+008 1.000e+001 1.728e-001 1.661e-003 
1.864e-003 2.923e+007 5.658e+008 1.000e+001 1.729e-001 1.662e-003 
1.865e-003 2.923e+007 5.658e+008 1.000e+001 1.730e-001 1.663e-003 
1.866e-003 2.923e+007 5.659e+008 1.000e+001 1.728e-001 1.664e-003 
1.867e-003 2.923e+007 5.658e+008 1.000e+001 1.728e-001 1.665e-003 
1.868e-003 2.923e+007 5.658e+008 1.000e+001 1.730e-001 1.666e-003 
1.869e-003 2.923e+007 5.659e+008 1.000e+001 1.727e-001 1.667e-003 
1.870e-003 2.923e+007 5.658e+008 1.000e+001 1.728e-001 1.668e-003 
1.871e-003 2.923e+007 5.658e+008 1.000e+001 1.733e-001 1.669e-003 
1.872e-003 2.923e+007 5.658e+008 1.000e+001 1.727e-001 1.669e-003 
1.873e-003 2.923e+007 5.658e+008 1.000e+001 1.735e-001 1.670e-003 
1.874e-003 2.923e+007 5.658e+008 1.000e+001 1.729e-001 1.671e-003 
1.875e-003 2.923e+007 5.658e+008 1.000e+001 1.726e-001 1.672e-003 
1.875e-003 2.923e+007 5.658e+008 1.000e+001 1.730e-001 1.673e-003 
1.876e-003 2.923e+007 5.658e+008 1.000e+001 1.728e-001 1.674e-003 
1.877e-003 2.923e+007 5.658e+008 1.000e+001 1.729e-001 1.675e-003 
1.878e-003 2.923e+007 5.658e+008 1.000e+001 1.737e-001 1.676e-003 
1.879e-003 2.923e+007 5.658e+008 1.000e+001 1.728e-001 1.677e-003 
1.880e-003 2.923e+007 5.658e+008 1.000e+001 1.732e-001 1.678e-003 
1.881e-003 2.923e+007 5.658e+008 1.000e+001 1.735e-001 1.679e-003 
1.882e-003 2.923e+007 5.658e+008 1.000e+001 1.728e-001 1.680e-003 
1.883e-003 2.923e+007 5.658e+008 1.000e+001 1.729e-001 1.681e-003 
1.884e-003 2.923e+007 5.658e+008 1.000e+001 1.733e-001 1.682e-003 
1.885e-003 2.923e+007 5.658e+008 1.000e+001 1.729e-001 1.682e-003 
1.886e-003 2.923e+007 5.658e+008 1.000e+001 1.727e-001 1.683e-003 
1.887e-003 2.923e+007 5.658e+008 1.000e+001 1.733e-001 1.684e-003 
1.887e-003 2.923e+007 5.659e+008 1.000e+001 1.730e-001 1.685e-003 
1.888e-003 2.923e+007 5.658e+008 1.000e+001 1.735e-001 1.686e-003 
1.889e-003 2.923e+007 5.659e+008 1.000e+001 1.739e-001 1.687e-003 
1.890e-003 2.923e+007 5.658e+008 1.000e+001 1.730e-001 1.688e-003 
1.891e-003 2.923e+007 5.658e+008 1.000e+001 1.731e-001 1.689e-003 
1.892e-003 2.923e+007 5.658e+008 1.000e+001 1.731e-001 1.690e-003 
1.893e-003 2.923e+007 5.658e+008 1.000e+001 1.726e-001 1.691e-003 
1.894e-003 2.923e+007 5.658e+008 1.000e+001 1.733e-001 1.692e-003 
1.895e-003 2.923e+007 5.658e+008 1.000e+001 1.730e-001 1.693e-003 
1.896e-003 2.923e+007 5.658e+008 1.000e+001 1.725e-001 1.694e-003 
1.897e-003 2.923e+007 5.658e+008 1.000e+001 1.729e-001 1.695e-003 
1.898e-003 2.923e+007 5.658e+008 1.000e+001 1.728e-001 1.695e-003 
1.899e-003 2.923e+007 5.658e+008 1.000e+001 1.729e-001 1.696e-003 
1.900e-003 2.923e+007 5.658e+008 1.000e+001 1.739e-001 1.697e-003 
1.900e-003 2.923e+007 5.658e+008 1.000e+001 1.729e-001 1.698e-003 
1.901e-003 2.923e+007 5.658e+008 1.000e+001 1.726e-001 1.699e-003 
1.902e-003 2.923e+007 5.658e+008 1.000e+001 1.732e-001 1.700e-003 
1.903e-003 2.923e+007 5.658e+008 1.000e+001 1.731e-001 1.701e-003 
1.904e-003 2.923e+007 5.658e+008 1.000e+001 1.733e-001 1.702e-003 
1.905e-003 2.923e+007 5.658e+008 1.000e+001 1.738e-001 1.703e-003 
1.906e-003 2.923e+007 5.659e+008 1.000e+001 1.727e-001 1.704e-003 
1.907e-003 2.923e+007 5.658e+008 1.000e+001 1.729e-001 1.705e-003 
1.908e-003 2.923e+007 5.658e+008 1.000e+001 1.729e-001 1.706e-003 
1.909e-003 2.923e+007 5.659e+008 1.000e+001 1.729e-001 1.706e-003 
1.910e-003 2.923e+007 5.658e+008 1.000e+001 1.727e-001 1.707e-003 
1.911e-003 2.923e+007 5.659e+008 1.000e+001 1.728e-001 1.708e-003 
1.911e-003 2.923e+007 5.658e+008 1.000e+001 1.725e-001 1.709e-003 
1.912e-003 2.923e+007 5.658e+008 1.000e+001 1.733e-001 1.710e-003 
1.913e-003 2.923e+007 5.658e+008 1.000e+001 1.728e-001 1.711e-003 
1.914e-003 2.923e+007 5.658e+008 1.000e+001 1.730e-001 1.712e-003 
1.915e-003 2.923e+007 5.658e+008 1.000e+001 1.735e-001 1.713e-003 
1.916e-003 2.923e+007 5.658e+008 1.000e+001 1.733e-001 1.714e-003 
1.917e-003 2.923e+007 5.658e+008 1.000e+001 1.724e-001 1.715e-003 
1.918e-003 2.923e+007 5.658e+008 1.000e+001 1.735e-001 1.716e-003 
1.919e-003 2.923e+007 5.658e+008 1.000e+001 1.725e-001 1.717e-003 
1.920e-003 2.923e+007 5.658e+008 1.000e+001 1.724e-001 1.717e-003 
1.921e-003 2.923e+007 5.658e+008 1.000e+001 1.737e-001 1.718e-003 
1.922e-003 2.923e+007 5.658e+008 1.000e+001 1.728e-001 1.719e-003 
1.922e-003 2.923e+007 5.658e+008 1.000e+001 1.726e-001 1.720e-003 
1.923e-003 2.923e+007 5.658e+008 1.000e+001 1.729e-001 1.721e-003 
1.924e-003 2.923e+007 5.658e+008 1.000e+001 1.732e-001 1.722e-003 
1.925e-003 2.923e+007 5.658e+008 1.000e+001 1.729e-001 1.723e-003 
1.926e-003 2.923e+007 5.658e+008 1.000e+001 1.736e-001 1.724e-003 
1.927e-003 2.923e+007 5.658e+008 1.000e+001 1.726e-001 1.725e-003 
1.928e-003 2.923e+007 5.658e+008 1.000e+001 1.731e-001 1.726e-003 
1.929e-003 2.923e+007 5.658e+008 1.000e+001 1.734e-001 1.727e-003 
1.930e-003 2.923e+007 5.658e+008 1.000e+001 1.726e-001 1.728e-003 
1.931e-003 2.923e+007 5.658e+008 1.000e+001 1.726e-001 1.728e-003 
1.932e-003 2.923e+007 5.658e+008 1.000e+001 1.735e-001 1.729e-003 
1.933e-003 2.923e+007 5.659e+008 1.000e+001 1.732e-001 1.730e-003 
1.933e-003 2.923e+007 5.658e+008 1.000e+001 1.731e-001 1.731e-003 
1.934e-003 2.923e+007 5.658e+008 1.000e+001 1.732e-001 1.732e-003 
1.935e-003 2.923e+007 5.658e+008 1.000e+001 1.730e-001 1.733e-003 
1.936e-003 2.923e+007 5.658e+008 1.000e+001 1.733e-001 1.734e-003 
1.937e-003 2.923e+007 5.658e+008 1.000e+001 1.728e-001 1.735e-003 
1.938e-003 2.923e+007 5.658e+008 1.000e+001 1.723e-001 1.736e-003 
1.939e-003 2.923e+007 5.658e+008 1.000e+001 1.731e-001 1.737e-003 
1.940e-003 2.923e+007 5.658e+008 1.000e+001 1.728e-001 1.738e-003 
1.941e-003 2.923e+007 5.658e+008 1.000e+001 1.730e-001 1.739e-003 
1.942e-003 2.923e+007 5.658e+008 1.000e+001 1.738e-001 1.739e-003 
1.943e-003 2.923e+007 5.658e+008 1.000e+001 1.725e-001 1.740e-003 
1.944e-003 2.923e+007 5.658e+008 1.000e+001 1.728e-001 1.741e-003 
1.945e-003 2.923e+007 5.658e+008 1.000e+001 1.731e-001 1.742e-003 
1.945e-003 2.923e+007 5.658e+008 1.000e+001 1.728e-001 1.743e-003 
1.946e-003 2.923e+007 5.658e+008 1.000e+001 1.729e-001 1.744e-003 
1.947e-003 2.923e+007 5.658e+008 1.000e+001 1.728e-001 1.745e-003 
1.948e-003 2.923e+007 5.658e+008 1.000e+001 1.730e-001 1.746e-003 
1.949e-003 2.923e+007 5.658e+008 1.000e+001 1.726e-001 1.747e-003 
1.950e-003 2.923e+007 5.658e+008 1.000e+001 1.730e-001 1.748e-003 
1.951e-003 2.923e+007 5.658e+008 1.000e+001 1.729e-001 1.749e-003 
1.952e-003 2.923e+007 5.658e+008 1.000e+001 1.731e-001 1.750e-003 
1.953e-003 2.923e+007 5.658e+008 1.000e+001 1.736e-001 1.751e-003 
1.954e-003 2.923e+007 5.659e+008 1.000e+001 1.731e-001 1.751e-003 
1.955e-003 2.923e+007 5.658e+008 1.000e+001 1.729e-001 1.752e-003 
1.956e-003 2.923e+007 5.658e+008 1.000e+001 1.735e-001 1.753e-003 
1.956e-003 2.923e+007 5.659e+008 1.000e+001 1.732e-001 1.754e-003 
1.957e-003 2.923e+007 5.658e+008 1.000e+001 1.728e-001 1.755e-003 
1.958e-003 2.923e+007 5.658e+008 1.000e+001 1.729e-001 1.756e-003 
1.959e-003 2.923e+007 5.658e+008 1.000e+001 1.736e-001 1.757e-003 
1.960e-003 2.923e+007 5.658e+008 1.000e+001 1.725e-001 1.758e-003 
1.961e-003 2.923e+007 5.658e+008 1.000e+001 1.729e-001 1.759e-003 
1.962e-003 2.923e+007 5.658e+008 1.000e+001 1.729e-001 1.760e-003 
1.963e-003 2.923e+007 5.658e+008 1.000e+001 1.734e-001 1.761e-003 
1.964e-003 2.923e+007 5.658e+008 1.000e+001 1.726e-001 1.762e-003 
1.965e-003 2.923e+007 5.658e+008 1.000e+001 1.726e-001 1.762e-003 
1.966e-003 2.923e+007 5.658e+008 1.000e+001 1.735e-001 1.763e-003 
1.967e-003 2.923e+007 5.658e+008 1.000e+001 1.724e-001 1.764e-003 
1.967e-003 2.923e+007 5.658e+008 1.000e+001 1.725e-001 1.765e-003 
1.968e-003 2.923e+007 5.658e+008 1.000e+001 1.733e-001 1.766e-003 
1.969e-003 2.923e+007 5.658e+008 1.000e+001 1.733e-001 1.767e-003 
1.970e-003 2.923e+007 5.658e+008 1.000e+001 1.727e-001 1.768e-003 
1.971e-003 2.923e+007 5.658e+008 1.000e+001 1.729e-001 1.769e-003 
1.972e-003 2.923e+007 5.658e+008 1.000e+001 1.729e-001 1.770e-003 
1.973e-003 2.923e+007 5.658e+008 1.000e+001 1.727e-001 1.771e-003 
1.974e-003 2.923e+007 5.658e+008 1.000e+001 1.734e-001 1.772e-003 
1.975e-003 2.923e+007 5.658e+008 1.000e+001 1.728e-001 1.773e-003 
1.976e-003 2.923e+007 5.658e+008 1.000e+001 1.726e-001 1.773e-003 
1.977e-003 2.923e+007 5.658e+008 1.000e+001 1.734e-001 1.774e-003 
1.978e-003 2.923e+007 5.658e+008 1.000e+001 1.730e-001 1.775e-003 
1.978e-003 2.923e+007 5.658e+008 1.000e+001 1.731e-001 1.776e-003 
1.979e-003 2.923e+007 5.658e+008 1.000e+001 1.729e-001 1.777e-003 
1.980e-003 2.923e+007 5.659e+008 1.000e+001 1.733e-001 1.778e-003 
1.981e-003 2.923e+007 5.658e+008 1.000e+001 1.730e-001 1.779e-003 
1.982e-003 2.923e+007 5.658e+008 1.000e+001 1.737e-001 1.780e-003 
1.983e-003 2.923e+007 5.659e+008 1.000e+001 1.727e-001 1.781e-003 
1.984e-003 2.923e+007 5.658e+008 1.000e+001 1.725e-001 1.782e-003 
1.985e-003 2.923e+007 5.658e+008 1.000e+001 1.726e-001 1.783e-003 
1.986e-003 2.923e+007 5.658e+008 1.000e+001 1.729e-001 1.783e-003 
1.987e-003 2.923e+007 5.658e+008 1.000e+001 1.734e-001 1.784e-003 
1.988e-003 2.923e+007 5.658e+008 1.000e+001 1.733e-001 1.785e-003 
1.988e-003 2.923e+007 5.658e+008 1.000e+001 1.725e-001 1.786e-003 
1.989e-003 2.923e+007 5.658e+008 1.000e+001 1.734e-001 1.787e-003 
1.990e-003 2.923e+007 5.658e+008 1.000e+001 1.731e-001 1.788e-003 
1.991e-003 2.923e+007 5.658e+008 1.000e+001 1.726e-001 1.789e-003 
1.992e-003 2.923e+007 5.658e+008 1.000e+001 1.730e-001 1.790e-003 
1.993e-003 2.923e+007 5.658e+008 1.000e+001 1.725e-001 1.791e-003 
1.994e-003 2.923e+007 5.658e+008 1.000e+001 1.729e-001 1.792e-003 
1.995e-003 2.923e+007 5.658e+008 1.000e+001 1.729e-001 1.793e-003 
1.996e-003 2.923e+007 5.658e+008 1.000e+001 1.728e-001 1.794e-003 
1.997e-003 2.923e+007 5.658e+008 1.000e+001 1.728e-001 1.794e-003 
1.998e-003 2.923e+007 5.658e+008 1.000e+001 1.733e-001 1.795e-003 
1.999e-003 2.923e+007 5.658e+008 1.000e+001 1.729e-001 1.796e-003 
1.999e-003 2.923e+007 5.658e+008 1.000e+001 1.728e-001 1.797e-003 
2.000e-003 2.923e+007 5.658e+008 1.000e+001 1.734e-001 1.798e-003 
2.001e-003 2.923e+007 5.658e+008 1.000e+001 1.724e-001 1.799e-003 
2.002e-003 2.923e+007 5.658e+008 1.000e+001 1.724e-001 1.800e-003 
2.003e-003 2.923e+007 5.658e+008 1.000e+001 1.731e-001 1.801e-003 
2.004e-003 2.923e+007 5.658e+008 1.000e+001 1.729e-001 1.802e-003 
2.005e-003 2.923e+007 5.658e+008 1.000e+001 1.727e-001 1.803e-003 
2.006e-003 2.923e+007 5.658e+008 1.000e+001 1.731e-001 1.804e-003 
2.007e-003 2.923e+007 5.659e+008 1.000e+001 1.727e-001 1.804e-003 
2.008e-003 2.923e+007 5.658e+008 1.000e+001 1.731e-001 1.805e-003 
2.009e-003 2.923e+007 5.659e+008 1.000e+001 1.729e-001 1.806e-003 
2.010e-003 2.923e+007 5.659e+008 1.000e+001 1.730e-001 1.807e-003 
2.011e-003 2.923e+007 5.658e+008 1.000e+001 1.727e-001 1.808e-003 
2.011e-003 2.923e+007 5.658e+008 1.000e+001 1.729e-001 1.809e-003 
2.012e-003 2.923e+007 5.659e+008 1.000e+001 1.722e-001 1.810e-003 
2.013e-003 2.923e+007 5.658e+008 1.000e+001 1.739e-001 1.811e-003 
2.014e-003 2.923e+007 5.658e+008 1.000e+001 1.726e-001 1.812e-003 
2.015e-003 2.923e+007 5.658e+008 1.000e+001 1.723e-001 1.813e-003 
2.016e-003 2.923e+007 5.658e+008 1.000e+001 1.736e-001 1.814e-003 
2.017e-003 2.923e+007 5.658e+008 1.000e+001 1.728e-001 1.815e-003 
2.018e-003 2.923e+007 5.658e+008 1.000e+001 1.723e-001 1.815e-003 
2.019e-003 2.923e+007 5.658e+008 1.000e+001 1.732e-001 1.816e-003 
2.020e-003 2.923e+007 5.658e+008 1.000e+001 1.729e-001 1.817e-003 
2.020e-003 2.923e+007 5.658e+008 1.000e+001 1.725e-001 1.818e-003 
2.021e-003 2.923e+007 5.658e+008 1.000e+001 1.735e-001 1.819e-003 
2.022e-003 2.923e+007 5.658e+008 1.000e+001 1.729e-001 1.820e-003 
2.023e-003 2.923e+007 5.658e+008 1.000e+001 1.722e-001 1.821e-003 
2.024e-003 2.923e+007 5.658e+008 1.000e+001 1.731e-001 1.822e-003 
2.025e-003 2.923e+007 5.658e+008 1.000e+001 1.729e-001 1.823e-003 
2.026e-003 2.923e+007 5.658e+008 1.000e+001 1.723e-001 1.824e-003 
2.027e-003 2.923e+007 5.658e+008 1.000e+001 1.735e-001 1.825e-003 
2.028e-003 2.923e+007 5.658e+008 1.000e+001 1.729e-001 1.826e-003 
2.029e-003 2.923e+007 5.658e+008 1.000e+001 1.724e-001 1.826e-003 
2.030e-003 2.923e+007 5.658e+008 1.000e+001 1.729e-001 1.827e-003 
2.031e-003 2.923e+007 5.658e+008 1.000e+001 1.725e-001 1.828e-003 
2.031e-003 2.923e+007 5.658e+008 1.000e+001 1.725e-001 1.829e-003 
2.032e-003 2.923e+007 5.658e+008 1.000e+001 1.743e-001 1.830e-003 
2.033e-003 2.923e+007 5.658e+008 1.000e+001 1.735e-001 1.831e-003 
2.034e-003 2.923e+007 5.658e+008 1.000e+001 1.730e-001 1.832e-003 
2.035e-003 2.923e+007 5.658e+008 1.000e+001 1.733e-001 1.833e-003 
2.036e-003 2.923e+007 5.661e+008 1.000e+001 1.724e-001 1.834e-003 
2.037e-003 2.923e+007 5.658e+008 1.000e+001 1.728e-001 1.835e-003 
2.038e-003 2.923e+007 5.658e+008 1.000e+001 1.731e-001 1.836e-003 
2.039e-003 2.923e+007 5.659e+008 1.000e+001 1.724e-001 1.837e-003 
2.040e-003 2.923e+007 5.658e+008 1.000e+001 1.732e-001 1.837e-003 
2.041e-003 2.923e+007 5.658e+008 1.000e+001 1.730e-001 1.838e-003 
2.041e-003 2.923e+007 5.658e+008 1.000e+001 1.725e-001 1.839e-003 
2.042e-003 2.923e+007 5.658e+008 1.000e+001 1.730e-001 1.840e-003 
2.043e-003 2.923e+007 5.658e+008 1.000e+001 1.727e-001 1.841e-003 
2.044e-003 2.923e+007 5.658e+008 1.000e+001 1.727e-001 1.842e-003 
2.045e-003 2.923e+007 5.658e+008 1.000e+001 1.734e-001 1.843e-003 
2.046e-003 2.923e+007 5.658e+008 1.000e+001 1.727e-001 1.844e-003 
2.047e-003 2.923e+007 5.658e+008 1.000e+001 1.725e-001 1.845e-003 
2.048e-003 2.923e+007 5.658e+008 1.000e+001 1.730e-001 1.846e-003 
2.049e-003 2.923e+007 5.658e+008 1.000e+001 1.726e-001 1.847e-003 
2.050e-003 2.923e+007 5.658e+008 1.000e+001 1.729e-001 1.848e-003 
2.051e-003 2.923e+007 5.658e+008 1.000e+001 1.727e-001 1.848e-003 
2.052e-003 2.923e+007 5.658e+008 1.000e+001 1.727e-001 1.849e-003 
2.053e-003 2.923e+007 5.658e+008 1.000e+001 1.728e-001 1.850e-003 
2.053e-003 2.923e+007 5.658e+008 1.000e+001 1.736e-001 1.851e-003 
2.054e-003 2.923e+007 5.658e+008 1.000e+001 1.733e-001 1.852e-003 
2.055e-003 2.923e+007 5.658e+008 1.000e+001 1.730e-001 1.853e-003 
2.056e-003 2.923e+007 5.658e+008 1.000e+001 1.733e-001 1.854e-003 
2.057e-003 2.923e+007 5.658e+008 1.000e+001 1.727e-001 1.855e-003 
2.058e-003 2.923e+007 5.658e+008 1.000e+001 1.726e-001 1.856e-003 
2.059e-003 2.923e+007 5.658e+008 1.000e+001 1.734e-001 1.857e-003 
2.060e-003 2.923e+007 5.659e+008 1.000e+001 1.727e-001 1.858e-003 
2.061e-003 2.923e+007 5.658e+008 1.000e+001 1.720e-001 1.859e-003 
2.062e-003 2.923e+007 5.658e+008 1.000e+001 1.727e-001 1.859e-003 
2.063e-003 2.923e+007 5.658e+008 1.000e+001 1.728e-001 1.860e-003 
2.064e-003 2.923e+007 5.658e+008 1.000e+001 1.733e-001 1.861e-003 
2.065e-003 2.923e+007 5.658e+008 1.000e+001 1.730e-001 1.862e-003 
2.065e-003 2.923e+007 5.658e+008 1.000e+001 1.729e-001 1.863e-003 
2.066e-003 2.923e+007 5.658e+008 1.000e+001 1.733e-001 1.864e-003 
2.067e-003 2.923e+007 5.658e+008 1.000e+001 1.725e-001 1.865e-003 
2.068e-003 2.923e+007 5.658e+008 1.000e+001 1.726e-001 1.866e-003 
2.069e-003 2.923e+007 5.658e+008 1.000e+001 1.736e-001 1.867e-003 
2.070e-003 2.923e+007 5.658e+008 1.000e+001 1.732e-001 1.868e-003 
2.071e-003 2.923e+007 5.658e+008 1.000e+001 1.727e-001 1.869e-003 
2.072e-003 2.923e+007 5.658e+008 1.000e+001 1.733e-001 1.870e-003 
2.073e-003 2.923e+007 5.658e+008 1.000e+001 1.730e-001 1.871e-003 
2.074e-003 2.923e+007 5.658e+008 1.000e+001 1.731e-001 1.871e-003 
2.075e-003 2.923e+007 5.658e+008 1.000e+001 1.733e-001 1.872e-003 
2.076e-003 2.923e+007 5.658e+008 1.000e+001 1.730e-001 1.873e-003 
2.077e-003 2.923e+007 5.658e+008 1.000e+001 1.724e-001 1.874e-003 
2.078e-003 2.923e+007 5.658e+008 1.000e+001 1.735e-001 1.875e-003 
2.078e-003 2.923e+007 5.659e+008 1.000e+001 1.730e-001 1.876e-003 
2.079e-003 2.923e+007 5.658e+008 1.000e+001 1.738e-001 1.877e-003 
2.080e-003 2.923e+007 5.658e+008 1.000e+001 1.730e-001 1.878e-003 
2.081e-003 2.923e+007 5.659e+008 1.000e+001 1.729e-001 1.879e-003 
2.082e-003 2.923e+007 5.658e+008 1.000e+001 1.728e-001 1.880e-003 
2.083e-003 2.923e+007 5.658e+008 1.000e+001 1.728e-001 1.881e-003 
2.084e-003 2.923e+007 5.658e+008 1.000e+001 1.727e-001 1.882e-003 
2.085e-003 2.923e+007 5.658e+008 1.000e+001 1.732e-001 1.883e-003 
2.086e-003 2.923e+007 5.658e+008 1.000e+001 1.728e-001 1.884e-003 
2.087e-003 2.923e+007 5.658e+008 1.000e+001 1.726e-001 1.884e-003 
2.088e-003 2.923e+007 5.658e+008 1.000e+001 1.734e-001 1.885e-003 
2.089e-003 2.923e+007 5.658e+008 1.000e+001 1.727e-001 1.886e-003 
2.090e-003 2.923e+007 5.658e+008 1.000e+001 1.726e-001 1.887e-003 
2.090e-003 2.923e+007 5.658e+008 1.000e+001 1.730e-001 1.888e-003 
2.091e-003 2.923e+007 5.658e+008 1.000e+001 1.726e-001 1.889e-003 
2.092e-003 2.923e+007 5.658e+008 1.000e+001 1.731e-001 1.890e-003 
2.093e-003 2.923e+007 5.658e+008 1.000e+001 1.735e-001 1.891e-003 
2.094e-003 2.923e+007 5.658e+008 1.000e+001 1.727e-001 1.892e-003 
2.095e-003 2.923e+007 5.658e+008 1.000e+001 1.727e-001 1.893e-003 
2.096e-003 2.923e+007 5.658e+008 1.000e+001 1.734e-001 1.894e-003 
2.097e-003 2.923e+007 5.659e+008 1.000e+001 1.730e-001 1.895e-003 
2.098e-003 2.923e+007 5.658e+008 1.000e+001 1.729e-001 1.896e-003 
2.099e-003 2.923e+007 5.658e+008 1.000e+001 1.741e-001 1.896e-003 
2.100e-003 2.923e+007 5.659e+008 1.000e+001 1.730e-001 1.897e-003 
2.101e-003 2.923e+007 5.658e+008 1.000e+001 1.730e-001 1.898e-003 
2.102e-003 2.923e+007 5.658e+008 1.000e+001 1.727e-001 1.899e-003 
2.102e-003 2.923e+007 5.658e+008 1.000e+001 1.725e-001 1.900e-003 
2.103e-003 2.923e+007 5.658e+008 1.000e+001 1.733e-001 1.901e-003 
2.104e-003 2.923e+007 5.658e+008 1.000e+001 1.730e-001 1.902e-003 
2.105e-003 2.923e+007 5.658e+008 1.000e+001 1.726e-001 1.903e-003 
2.106e-003 2.923e+007 5.658e+008 1.000e+001 1.730e-001 1.904e-003 
2.107e-003 2.923e+007 5.658e+008 1.000e+001 1.729e-001 1.905e-003 
2.108e-003 2.923e+007 5.658e+008 1.000e+001 1.734e-001 1.906e-003 
2.109e-003 2.923e+007 5.658e+008 1.000e+001 1.733e-001 1.907e-003 
2.110e-003 2.923e+007 5.658e+008 1.000e+001 1.722e-001 1.907e-003 
2.111e-003 2.923e+007 5.658e+008 1.000e+001 1.724e-001 1.908e-003 
2.112e-003 2.923e+007 5.658e+008 1.000e+001 1.736e-001 1.909e-003 
2.113e-003 2.923e+007 5.658e+008 1.000e+001 1.729e-001 1.910e-003 
2.113e-003 2.923e+007 5.658e+008 1.000e+001 1.725e-001 1.911e-003 
2.114e-003 2.923e+007 5.658e+008 1.000e+001 1.730e-001 1.912e-003 
2.115e-003 2.923e+007 5.658e+008 1.000e+001 1.725e-001 1.913e-003 
2.116e-003 2.923e+007 5.658e+008 1.000e+001 1.725e-001 1.914e-003 
2.117e-003 2.923e+007 5.658e+008 1.000e+001 1.728e-001 1.915e-003 
2.118e-003 2.923e+007 5.658e+008 1.000e+001 1.728e-001 1.916e-003 
2.119e-003 2.923e+007 5.658e+008 1.000e+001 1.728e-001 1.917e-003 
2.120e-003 2.923e+007 5.658e+008 1.000e+001 1.730e-001 1.917e-003 
2.121e-003 2.923e+007 5.658e+008 1.000e+001 1.728e-001 1.918e-003 
2.122e-003 2.923e+007 5.658e+008 1.000e+001 1.727e-001 1.919e-003 
2.123e-003 2.923e+007 5.658e+008 1.000e+001 1.736e-001 1.920e-003 
2.123e-003 2.923e+007 5.658e+008 1.000e+001 1.724e-001 1.921e-003 
2.124e-003 2.923e+007 5.658e+008 1.000e+001 1.728e-001 1.922e-003 
2.125e-003 2.923e+007 5.658e+008 1.000e+001 1.733e-001 1.923e-003 
2.126e-003 2.923e+007 5.659e+008 1.000e+001 1.724e-001 1.924e-003 
2.127e-003 2.923e+007 5.658e+008 1.000e+001 1.735e-001 1.925e-003 
2.128e-003 2.923e+007 5.658e+008 1.000e+001 1.731e-001 1.926e-003 
2.129e-003 2.923e+007 5.658e+008 1.000e+001 1.727e-001 1.927e-003 
2.130e-003 2.923e+007 5.658e+008 1.000e+001 1.731e-001 1.928e-003 
2.131e-003 2.923e+007 5.658e+008 1.000e+001 1.731e-001 1.928e-003 
2.132e-003 2.923e+007 5.658e+008 1.000e+001 1.730e-001 1.929e-003 
2.133e-003 2.923e+007 5.658e+008 1.000e+001 1.735e-001 1.930e-003 
2.134e-003 2.923e+007 5.658e+008 1.000e+001 1.727e-001 1.931e-003 
2.134e-003 2.923e+007 5.658e+008 1.000e+001 1.725e-001 1.932e-003 
2.135e-003 2.923e+007 5.658e+008 1.000e+001 1.733e-001 1.933e-003 
2.136e-003 2.923e+007 5.658e+008 1.000e+001 1.725e-001 1.934e-003 
2.137e-003 2.923e+007 5.658e+008 1.000e+001 1.727e-001 1.935e-003 
2.138e-003 2.923e+007 5.658e+008 1.000e+001 1.735e-001 1.936e-003 
2.139e-003 2.923e+007 5.658e+008 1.000e+001 1.726e-001 1.937e-003 
2.140e-003 2.923e+007 5.658e+008 1.000e+001 1.727e-001 1.938e-003 
2.141e-003 2.923e+007 5.658e+008 1.000e+001 1.737e-001 1.939e-003 
2.142e-003 2.923e+007 5.658e+008 1.000e+001 1.732e-001 1.939e-003 
2.143e-003 2.923e+007 5.658e+008 1.000e+001 1.727e-001 1.940e-003 
2.144e-003 2.923e+007 5.658e+008 1.000e+001 1.730e-001 1.941e-003 
2.145e-003 2.923e+007 5.658e+008 1.000e+001 1.728e-001 1.942e-003 
2.146e-003 2.923e+007 5.658e+008 1.000e+001 1.725e-001 1.943e-003 
2.146e-003 2.923e+007 5.658e+008 1.000e+001 1.732e-001 1.944e-003 
2.147e-003 2.923e+007 5.659e+008 1.000e+001 1.732e-001 1.945e-003 
2.148e-003 2.923e+007 5.658e+008 1.000e+001 1.732e-001 1.946e-003 
2.149e-003 2.923e+007 5.658e+008 1.000e+001 1.726e-001 1.947e-003 
2.150e-003 2.923e+007 5.659e+008 1.000e+001 1.731e-001 1.948e-003 
2.151e-003 2.923e+007 5.658e+008 1.000e+001 1.725e-001 1.949e-003 
2.152e-003 2.923e+007 5.658e+008 1.000e+001 1.727e-001 1.950e-003 
2.153e-003 2.923e+007 5.658e+008 1.000e+001 1.723e-001 1.951e-003 
2.154e-003 2.924e+007 5.658e+008 1.000e+001 1.730e-001 1.951e-003 
2.155e-003 2.923e+007 5.658e+008 1.000e+001 1.727e-001 1.952e-003 
2.156e-003 2.924e+007 5.658e+008 1.000e+001 1.723e-001 1.953e-003 
2.157e-003 2.924e+007 5.658e+008 1.000e+001 1.727e-001 1.954e-003 
2.157e-003 2.924e+007 5.658e+008 1.000e+001 1.729e-001 1.955e-003 
2.158e-003 2.924e+007 5.658e+008 1.000e+001 1.726e-001 1.956e-003 
2.159e-003 2.924e+007 5.658e+008 1.000e+001 1.737e-001 1.957e-003 
2.160e-003 2.924e+007 5.658e+008 1.000e+001 1.724e-001 1.958e-003 
2.161e-003 2.924e+007 5.658e+008 1.000e+001 1.726e-001 1.959e-003 
2.162e-003 2.924e+007 5.658e+008 1.000e+001 1.733e-001 1.960e-003 
2.163e-003 2.924e+007 5.658e+008 1.000e+001 1.730e-001 1.961e-003 
2.164e-003 2.924e+007 5.658e+008 1.000e+001 1.732e-001 1.962e-003 
2.165e-003 2.924e+007 5.658e+008 1.000e+001 1.731e-001 1.962e-003 
2.166e-003 2.924e+007 5.658e+008 1.000e+001 1.722e-001 1.963e-003 
2.167e-003 2.924e+007 5.658e+008 1.000e+001 1.729e-001 1.964e-003 
2.168e-003 2.924e+007 5.658e+008 1.000e+001 1.733e-001 1.965e-003 
2.168e-003 2.924e+007 5.658e+008 1.000e+001 1.731e-001 1.966e-003 
2.169e-003 2.924e+007 5.658e+008 1.000e+001 1.732e-001 1.967e-003 
2.170e-003 2.924e+007 5.658e+008 1.000e+001 1.733e-001 1.968e-003 
2.171e-003 2.924e+007 5.659e+008 1.000e+001 1.728e-001 1.969e-003 
2.172e-003 2.924e+007 5.658e+008 1.000e+001 1.730e-001 1.970e-003 
2.173e-003 2.924e+007 5.658e+008 1.000e+001 1.730e-001 1.971e-003 
2.174e-003 2.924e+007 5.658e+008 1.000e+001 1.730e-001 1.972e-003 
2.175e-003 2.924e+007 5.658e+008 1.000e+001 1.726e-001 1.973e-003 
2.176e-003 2.924e+007 5.658e+008 1.000e+001 1.734e-001 1.974e-003 
2.177e-003 2.924e+007 5.658e+008 1.000e+001 1.724e-001 1.974e-003 
2.178e-003 2.924e+007 5.658e+008 1.000e+001 1.730e-001 1.975e-003 
2.179e-003 2.924e+007 5.658e+008 1.000e+001 1.729e-001 1.976e-003 
2.179e-003 2.924e+007 5.659e+008 1.000e+001 1.728e-001 1.977e-003 
2.180e-003 2.924e+007 5.658e+008 1.000e+001 1.733e-001 1.978e-003 
2.181e-003 2.924e+007 5.658e+008 1.000e+001 1.733e-001 1.979e-003 
2.182e-003 2.924e+007 5.659e+008 1.000e+001 1.729e-001 1.980e-003 
2.183e-003 2.924e+007 5.658e+008 1.000e+001 1.733e-001 1.980e-003 
2.184e-003 2.924e+007 5.658e+008 1.000e+001 1.740e-001 1.981e-003 
2.184e-003 2.924e+007 5.659e+008 1.000e+001 1.730e-001 1.982e-003 
2.185e-003 2.924e+007 5.658e+008 1.000e+001 1.730e-001 1.983e-003 
2.186e-003 2.924e+007 5.659e+008 1.000e+001 1.736e-001 1.984e-003 
2.187e-003 2.924e+007 5.659e+008 1.000e+001 1.727e-001 1.985e-003 
2.188e-003 2.924e+007 5.658e+008 1.000e+001 1.730e-001 1.986e-003 
2.189e-003 2.924e+007 5.658e+008 1.000e+001 1.733e-001 1.987e-003 
2.190e-003 2.924e+007 5.672e+008 1.000e+001 1.717e-001 1.988e-003 
2.191e-003 2.924e+007 5.658e+008 1.000e+001 1.736e-001 1.988e-003 
2.192e-003 2.924e+007 5.658e+008 1.000e+001 1.730e-001 1.989e-003 
2.193e-003 2.924e+007 5.658e+008 1.000e+001 1.730e-001 1.990e-003 
2.193e-003 2.924e+007 5.658e+008 1.000e+001 1.737e-001 1.991e-003 
2.194e-003 2.924e+007 5.658e+008 1.000e+001 1.729e-001 1.992e-003 
2.195e-003 2.924e+007 5.658e+008 1.000e+001 1.727e-001 1.993e-003 
2.196e-003 2.924e+007 5.658e+008 1.000e+001 1.736e-001 1.994e-003 
2.197e-003 2.924e+007 5.658e+008 1.000e+001 1.731e-001 1.995e-003 
2.198e-003 2.924e+007 5.658e+008 1.000e+001 1.727e-001 1.996e-003 
2.199e-003 2.924e+007 5.658e+008 1.000e+001 1.730e-001 1.997e-003 
2.200e-003 2.924e+007 5.658e+008 1.000e+001 1.731e-001 1.998e-003 
2.201e-003 2.924e+007 5.658e+008 1.000e+001 1.727e-001 1.998e-003 
2.202e-003 2.924e+007 5.658e+008 1.000e+001 1.730e-001 1.999e-003 
2.203e-003 2.924e+007 5.658e+008 1.000e+001 1.729e-001 2.000e-003 
2.204e-003 2.924e+007 5.658e+008 1.000e+001 1.731e-001 2.001e-003 
2.204e-003 2.924e+007 5.658e+008 1.000e+001 1.730e-001 2.002e-003 
2.205e-003 2.924e+007 5.658e+008 1.000e+001 1.726e-001 2.003e-003 
2.206e-003 2.924e+007 5.658e+008 1.000e+001 1.730e-001 2.004e-003 
2.207e-003 2.924e+007 5.658e+008 1.000e+001 1.731e-001 2.005e-003 
2.208e-003 2.924e+007 5.658e+008 1.000e+001 1.728e-001 2.006e-003 
2.209e-003 2.924e+007 5.658e+008 1.000e+001 1.725e-001 2.007e-003 
2.210e-003 2.924e+007 5.658e+008 1.000e+001 1.730e-001 2.008e-003 
2.211e-003 2.924e+007 5.658e+008 1.000e+001 1.730e-001 2.008e-003 
2.212e-003 2.924e+007 5.658e+008 1.000e+001 1.727e-001 2.009e-003 
2.213e-003 2.924e+007 5.658e+008 1.000e+001 1.736e-001 2.010e-003 
2.213e-003 2.924e+007 5.658e+008 1.000e+001 1.721e-001 2.011e-003 
2.214e-003 2.924e+007 5.658e+008 1.000e+001 1.726e-001 2.012e-003 
2.215e-003 2.924e+007 5.658e+008 1.000e+001 1.733e-001 2.013e-003 
2.216e-003 2.924e+007 5.658e+008 1.000e+001 1.724e-001 2.014e-003 
2.217e-003 2.924e+007 5.658e+008 1.000e+001 1.728e-001 2.015e-003 
2.218e-003 2.924e+007 5.658e+008 1.000e+001 1.735e-001 2.016e-003 
2.219e-003 2.924e+007 5.658e+008 1.000e+001 1.723e-001 2.017e-003 
2.220e-003 2.924e+007 5.658e+008 1.000e+001 1.728e-001 2.017e-003 
2.221e-003 2.924e+007 5.658e+008 1.000e+001 1.735e-001 2.018e-003 
2.222e-003 2.924e+007 5.659e+008 1.000e+001 1.725e-001 2.019e-003 
2.223e-003 2.924e+007 5.658e+008 1.000e+001 1.729e-001 2.020e-003 
2.223e-003 2.924e+007 5.659e+008 1.000e+001 1.730e-001 2.021e-003 
2.224e-003 2.924e+007 5.659e+008 1.000e+001 1.728e-001 2.022e-003 
2.225e-003 2.924e+007 5.658e+008 1.000e+001 1.734e-001 2.023e-003 
2.226e-003 2.924e+007 5.658e+008 1.000e+001 1.727e-001 2.024e-003 
2.227e-003 2.924e+007 5.658e+008 1.000e+001 1.728e-001 2.025e-003 
2.228e-003 2.924e+007 5.658e+008 1.000e+001 1.734e-001 2.026e-003 
2.229e-003 2.924e+007 5.658e+008 1.000e+001 1.734e-001 2.027e-003 
2.230e-003 2.924e+007 5.658e+008 1.000e+001 1.727e-001 2.027e-003 
2.231e-003 2.924e+007 5.658e+008 1.000e+001 1.730e-001 2.028e-003 
2.232e-003 2.924e+007 5.658e+008 1.000e+001 1.729e-001 2.029e-003 
2.232e-003 2.924e+007 5.658e+008 1.000e+001 1.727e-001 2.030e-003 
2.233e-003 2.924e+007 5.658e+008 1.000e+001 1.735e-001 2.031e-003 
2.234e-003 2.924e+007 5.658e+008 1.000e+001 1.728e-001 2.032e-003 
2.235e-003 2.924e+007 5.658e+008 1.000e+001 1.726e-001 2.033e-003 
2.236e-003 2.924e+007 5.658e+008 1.000e+001 1.734e-001 2.034e-003 
2.237e-003 2.924e+007 5.658e+008 1.000e+001 1.726e-001 2.035e-003 
2.238e-003 2.924e+007 5.658e+008 1.000e+001 1.727e-001 2.036e-003 
2.239e-003 2.924e+007 5.658e+008 1.000e+001 1.736e-001 2.037e-003 
2.240e-003 2.924e+007 5.658e+008 1.000e+001 1.724e-001 2.037e-003 
2.241e-003 2.924e+007 5.658e+008 1.000e+001 1.724e-001 2.038e-003 
2.242e-003 2.924e+007 5.658e+008 1.000e+001 1.738e-001 2.039e-003 
2.242e-003 2.924e+007 5.658e+008 1.000e+001 1.725e-001 2.040e-003 
2.243e-003 2.924e+007 5.658e+008 1.000e+001 1.725e-001 2.041e-003 
2.244e-003 2.924e+007 5.658e+008 1.000e+001 1.737e-001 2.042e-003 
2.245e-003 2.924e+007 5.658e+008 1.000e+001 1.726e-001 2.043e-003 
2.246e-003 2.924e+007 5.658e+008 1.000e+001 1.724e-001 2.044e-003 
2.247e-003 2.924e+007 5.658e+008 1.000e+001 1.729e-001 2.045e-003 
2.248e-003 2.924e+007 5.658e+008 1.000e+001 1.728e-001 2.046e-003 
2.249e-003 2.924e+007 5.658e+008 1.000e+001 1.727e-001 2.046e-003 
2.250e-003 2.924e+007 5.658e+008 1.000e+001 1.734e-001 2.047e-003 
2.251e-003 2.924e+007 5.658e+008 1.000e+001 1.729e-001 2.048e-003 
2.252e-003 2.924e+007 5.658e+008 1.000e+001 1.730e-001 2.049e-003 
2.252e-003 2.924e+007 5.658e+008 1.000e+001 1.733e-001 2.050e-003 
2.253e-003 2.924e+007 5.658e+008 1.000e+001 1.734e-001 2.051e-003 
2.254e-003 2.924e+007 5.658e+008 1.000e+001 1.734e-001 2.052e-003 
2.255e-003 2.924e+007 5.658e+008 1.000e+001 1.735e-001 2.053e-003 
2.256e-003 2.924e+007 5.659e+008 1.000e+001 1.731e-001 2.054e-003 
2.257e-003 2.924e+007 5.658e+008 1.000e+001 1.724e-001 2.055e-003 
2.258e-003 2.924e+007 5.658e+008 1.000e+001 1.733e-001 2.056e-003 
2.259e-003 2.924e+007 5.660e+008 1.000e+001 1.725e-001 2.056e-003 
2.260e-003 2.924e+007 5.658e+008 1.000e+001 1.728e-001 2.057e-003 
2.261e-003 2.924e+007 5.658e+008 1.000e+001 1.732e-001 2.058e-003 
2.261e-003 2.924e+007 5.658e+008 1.000e+001 1.726e-001 2.059e-003 
2.262e-003 2.924e+007 5.658e+008 1.000e+001 1.727e-001 2.060e-003 
2.263e-003 2.924e+007 5.658e+008 1.000e+001 1.723e-001 2.061e-003 
2.264e-003 2.924e+007 5.658e+008 1.000e+001 1.728e-001 2.062e-003 
2.265e-003 2.924e+007 5.658e+008 1.000e+001 1.737e-001 2.063e-003 
2.266e-003 2.924e+007 5.658e+008 1.000e+001 1.728e-001 2.064e-003 
2.267e-003 2.924e+007 5.658e+008 1.000e+001 1.727e-001 2.065e-003 
2.268e-003 2.924e+007 5.658e+008 1.000e+001 1.730e-001 2.065e-003 
2.269e-003 2.924e+007 5.658e+008 1.000e+001 1.728e-001 2.066e-003 
2.270e-003 2.924e+007 5.658e+008 1.000e+001 1.727e-001 2.067e-003 
2.271e-003 2.924e+007 5.658e+008 1.000e+001 1.735e-001 2.068e-003 
2.271e-003 2.924e+007 5.658e+008 1.000e+001 1.726e-001 2.069e-003 
2.272e-003 2.924e+007 5.658e+008 1.000e+001 1.728e-001 2.070e-003 
2.273e-003 2.924e+007 5.658e+008 1.000e+001 1.734e-001 2.071e-003 
2.274e-003 2.924e+007 5.658e+008 1.000e+001 1.726e-001 2.072e-003 
2.275e-003 2.924e+007 5.658e+008 1.000e+001 1.729e-001 2.073e-003 
2.276e-003 2.924e+007 5.658e+008 1.000e+001 1.731e-001 2.074e-003 
2.277e-003 2.924e+007 5.658e+008 1.000e+001 1.727e-001 2.075e-003 
2.278e-003 2.924e+007 5.658e+008 1.000e+001 1.726e-001 2.075e-003 
2.279e-003 2.924e+007 5.658e+008 1.000e+001 1.736e-001 2.076e-003 
2.279e-003 2.924e+007 5.658e+008 1.000e+001 1.727e-001 2.077e-003 
2.280e-003 2.924e+007 5.658e+008 1.000e+001 1.731e-001 2.078e-003 
2.281e-003 2.924e+007 5.658e+008 1.000e+001 1.739e-001 2.079e-003 
2.282e-003 2.924e+007 5.658e+008 1.000e+001 1.725e-001 2.080e-003 
2.283e-003 2.924e+007 5.658e+008 1.000e+001 1.730e-001 2.081e-003 
2.284e-003 2.924e+007 5.658e+008 1.000e+001 1.729e-001 2.082e-003 
2.285e-003 2.924e+007 5.658e+008 1.000e+001 1.727e-001 2.083e-003 
2.286e-003 2.924e+007 5.658e+008 1.000e+001 1.734e-001 2.083e-003 
2.287e-003 2.924e+007 5.658e+008 1.000e+001 1.736e-001 2.084e-003 
2.288e-003 2.924e+007 5.658e+008 1.000e+001 1.729e-001 2.085e-003 
2.289e-003 2.924e+007 5.658e+008 1.000e+001 1.724e-001 2.086e-003 
2.289e-003 2.924e+007 5.658e+008 1.000e+001 1.729e-001 2.087e-003 
2.290e-003 2.924e+007 5.658e+008 1.000e+001 1.727e-001 2.088e-003 
2.291e-003 2.924e+007 5.659e+008 1.000e+001 1.731e-001 2.089e-003 
2.292e-003 2.924e+007 5.658e+008 1.000e+001 1.736e-001 2.090e-003 
2.293e-003 2.924e+007 5.658e+008 1.000e+001 1.727e-001 2.091e-003 
2.294e-003 2.924e+007 5.658e+008 1.000e+001 1.726e-001 2.092e-003 
2.295e-003 2.924e+007 5.658e+008 1.000e+001 1.732e-001 2.093e-003 
2.296e-003 2.924e+007 5.658e+008 1.000e+001 1.731e-001 2.093e-003 
2.297e-003 2.924e+007 5.658e+008 1.000e+001 1.725e-001 2.094e-003 
2.298e-003 2.924e+007 5.658e+008 1.000e+001 1.737e-001 2.095e-003 
2.298e-003 2.924e+007 5.658e+008 1.000e+001 1.729e-001 2.096e-003 
2.299e-003 2.924e+007 5.658e+008 1.000e+001 1.727e-001 2.097e-003 
2.300e-003 2.924e+007 5.658e+008 1.000e+001 1.733e-001 2.098e-003 
2.301e-003 2.924e+007 5.658e+008 1.000e+001 1.730e-001 2.099e-003 
2.302e-003 2.924e+007 5.658e+008 1.000e+001 1.735e-001 2.100e-003 
2.303e-003 2.923e+007 5.658e+008 1.000e+001 1.730e-001 2.101e-003 
2.304e-003 2.924e+007 5.659e+008 1.000e+001 1.729e-001 2.102e-003 
2.305e-003 2.924e+007 5.658e+008 1.000e+001 1.731e-001 2.102e-003 
2.306e-003 2.924e+007 5.658e+008 1.000e+001 1.731e-001 2.103e-003 
2.307e-003 2.924e+007 5.658e+008 1.000e+001 1.726e-001 2.104e-003 
2.307e-003 2.924e+007 5.658e+008 1.000e+001 1.737e-001 2.105e-003 
2.308e-003 2.923e+007 5.658e+008 1.000e+001 1.729e-001 2.106e-003 
2.309e-003 2.924e+007 5.668e+008 1.000e+001 1.732e-001 2.107e-003 
2.310e-003 2.924e+007 5.658e+008 1.000e+001 1.725e-001 2.108e-003 
2.311e-003 2.924e+007 5.658e+008 1.000e+001 1.730e-001 2.109e-003 
2.312e-003 2.924e+007 5.658e+008 1.000e+001 1.727e-001 2.110e-003 
2.313e-003 2.924e+007 5.658e+008 1.000e+001 1.730e-001 2.111e-003 
2.314e-003 2.924e+007 5.658e+008 1.000e+001 1.729e-001 2.111e-003 
2.315e-003 2.924e+007 5.658e+008 1.000e+001 1.726e-001 2.112e-003 
