# Supplementary material for: Strain rate dependency of dislocation plasticity
Source: Nat Commun. 2021 Mar 23;12:1845. doi: 10.1038/s41467-021-21939-1 (PMC7988163; doi:10.1038/s41467-021-21939-1)
Supplement: Supplementary file 3 — Supplementary Data 1 [file 41467_2021_21939_MOESM3_ESM.zip › Supplementary Data 1/DDDSimulationSet2/StrainRate=1e1s-1/InitialDislocationDensity=6.8e11m-2.dat]

#strain(1), stress(Pa), dislocation density(m-2), strain rate(s-1), mean dislocation velocity(km/s), plastic strain(1)
4.311e-007 4.148e+005 7.068e+011 1.000e+001 4.355e-002 3.300e-006 
8.631e-007 7.687e+005 7.166e+011 1.000e+001 6.162e-002 6.179e-006 
1.295e-006 6.409e+005 7.308e+011 1.000e+001 7.234e-002 5.727e-006 
1.727e-006 5.193e+005 7.332e+011 1.000e+001 7.105e-002 5.318e-006 
2.159e-006 4.483e+005 7.081e+011 1.000e+001 4.829e-002 5.260e-006 
2.591e-006 3.667e+005 7.026e+011 1.000e+001 3.963e-002 5.127e-006 
3.023e-006 3.709e+005 6.996e+011 1.000e+001 4.141e-002 5.588e-006 
3.455e-006 3.756e+005 7.053e+011 1.000e+001 3.919e-002 6.053e-006 
3.887e-006 3.614e+005 7.024e+011 1.000e+001 4.047e-002 6.386e-006 
4.319e-006 3.033e+005 7.033e+011 1.000e+001 3.928e-002 6.417e-006 
4.751e-006 2.134e+005 7.014e+011 1.000e+001 4.096e-002 6.227e-006 
5.183e-006 1.385e+005 6.999e+011 1.000e+001 4.115e-002 6.141e-006 
5.615e-006 7.930e+004 6.939e+011 1.000e+001 4.133e-002 6.163e-006 
6.047e-006 9.896e+003 6.948e+011 1.000e+001 3.994e-002 6.115e-006 
6.479e-006 4.851e+004 6.972e+011 1.000e+001 4.064e-002 6.143e-006 
6.911e-006 8.399e+004 6.958e+011 1.000e+001 4.137e-002 6.330e-006 
7.343e-006 1.563e+005 6.942e+011 1.000e+001 3.889e-002 6.262e-006 
7.775e-006 2.135e+005 6.957e+011 1.000e+001 3.758e-002 6.298e-006 
8.207e-006 2.717e+005 6.951e+011 1.000e+001 3.772e-002 6.328e-006 
8.639e-006 3.272e+005 6.943e+011 1.000e+001 3.880e-002 6.376e-006 
9.071e-006 3.884e+005 6.943e+011 1.000e+001 3.828e-002 6.385e-006 
9.503e-006 4.396e+005 6.952e+011 1.000e+001 3.839e-002 6.462e-006 
9.935e-006 4.977e+005 6.941e+011 1.000e+001 3.919e-002 6.492e-006 
1.037e-005 5.492e+005 6.947e+011 1.000e+001 3.884e-002 6.568e-006 
1.080e-005 6.095e+005 6.945e+011 1.000e+001 3.879e-002 6.583e-006 
1.123e-005 6.680e+005 6.938e+011 1.000e+001 3.819e-002 6.611e-006 
1.166e-005 7.115e+005 6.955e+011 1.000e+001 3.894e-002 6.742e-006 
1.210e-005 7.512e+005 6.970e+011 1.000e+001 3.678e-002 6.899e-006 
1.253e-005 8.027e+005 6.950e+011 1.000e+001 3.711e-002 6.975e-006 
1.296e-005 8.716e+005 6.950e+011 1.000e+001 3.900e-002 6.930e-006 
1.339e-005 9.195e+005 6.953e+011 1.000e+001 3.957e-002 7.031e-006 
1.382e-005 9.724e+005 6.954e+011 1.000e+001 3.663e-002 7.097e-006 
1.426e-005 1.036e+006 6.963e+011 1.000e+001 3.799e-002 7.087e-006 
1.469e-005 1.097e+006 6.950e+011 1.000e+001 4.196e-002 7.102e-006 
1.512e-005 1.158e+006 6.953e+011 1.000e+001 4.078e-002 7.108e-006 
1.555e-005 1.208e+006 6.963e+011 1.000e+001 3.952e-002 7.198e-006 
1.598e-005 1.257e+006 6.967e+011 1.000e+001 3.889e-002 7.289e-006 
1.642e-005 1.319e+006 6.958e+011 1.000e+001 3.816e-002 7.293e-006 
1.685e-005 1.383e+006 6.993e+011 1.000e+001 3.783e-002 7.284e-006 
1.728e-005 1.429e+006 7.012e+011 1.000e+001 3.776e-002 7.396e-006 
1.771e-005 1.487e+006 6.996e+011 1.000e+001 3.870e-002 7.428e-006 
1.814e-005 1.541e+006 7.001e+011 1.000e+001 3.819e-002 7.483e-006 
1.858e-005 1.542e+006 6.988e+011 1.000e+001 3.881e-002 7.908e-006 
1.901e-005 1.505e+006 6.996e+011 1.000e+001 3.545e-002 8.599e-006 
1.944e-005 1.471e+006 6.998e+011 1.000e+001 4.069e-002 9.263e-006 
1.987e-005 1.483e+006 6.986e+011 1.000e+001 3.944e-002 9.612e-006 
2.030e-005 1.505e+006 6.980e+011 1.000e+001 3.834e-002 9.896e-006 
2.074e-005 1.524e+006 6.943e+011 1.000e+001 3.902e-002 1.019e-005 
2.117e-005 1.553e+006 6.907e+011 1.000e+001 4.266e-002 1.043e-005 
2.160e-005 1.611e+006 6.872e+011 1.000e+001 4.401e-002 1.045e-005 
2.203e-005 1.668e+006 6.863e+011 1.000e+001 4.395e-002 1.049e-005 
2.246e-005 1.720e+006 6.863e+011 1.000e+001 4.535e-002 1.056e-005 
2.290e-005 1.775e+006 6.866e+011 1.000e+001 4.636e-002 1.062e-005 
2.333e-005 1.829e+006 6.870e+011 1.000e+001 4.505e-002 1.068e-005 
2.376e-005 1.889e+006 6.867e+011 1.000e+001 4.218e-002 1.069e-005 
2.419e-005 1.940e+006 6.865e+011 1.000e+001 4.333e-002 1.078e-005 
2.462e-005 1.995e+006 6.874e+011 1.000e+001 4.059e-002 1.082e-005 
2.506e-005 2.057e+006 6.877e+011 1.000e+001 4.042e-002 1.083e-005 
2.549e-005 2.107e+006 6.882e+011 1.000e+001 4.175e-002 1.091e-005 
2.592e-005 2.156e+006 6.873e+011 1.000e+001 4.247e-002 1.101e-005 
2.635e-005 2.199e+006 6.872e+011 1.000e+001 4.168e-002 1.114e-005 
2.678e-005 2.245e+006 6.877e+011 1.000e+001 3.979e-002 1.125e-005 
2.722e-005 2.294e+006 6.876e+011 1.000e+001 4.021e-002 1.135e-005 
2.765e-005 2.334e+006 6.866e+011 1.000e+001 4.174e-002 1.150e-005 
2.808e-005 2.378e+006 6.852e+011 1.000e+001 4.097e-002 1.163e-005 
2.851e-005 2.420e+006 6.854e+011 1.000e+001 4.085e-002 1.178e-005 
2.894e-005 2.482e+006 6.855e+011 1.000e+001 4.117e-002 1.178e-005 
2.938e-005 2.535e+006 6.853e+011 1.000e+001 4.147e-002 1.184e-005 
2.981e-005 2.595e+006 6.854e+011 1.000e+001 4.186e-002 1.186e-005 
3.024e-005 2.650e+006 6.843e+011 1.000e+001 4.266e-002 1.191e-005 
3.067e-005 2.701e+006 6.846e+011 1.000e+001 4.312e-002 1.199e-005 
3.110e-005 2.757e+006 6.847e+011 1.000e+001 4.289e-002 1.203e-005 
3.154e-005 2.811e+006 6.847e+011 1.000e+001 4.281e-002 1.209e-005 
3.197e-005 2.868e+006 6.848e+011 1.000e+001 4.240e-002 1.213e-005 
3.240e-005 2.929e+006 6.848e+011 1.000e+001 4.271e-002 1.214e-005 
3.283e-005 2.975e+006 6.842e+011 1.000e+001 4.364e-002 1.225e-005 
3.326e-005 3.030e+006 6.835e+011 1.000e+001 4.262e-002 1.231e-005 
3.370e-005 3.087e+006 6.853e+011 1.000e+001 4.044e-002 1.234e-005 
3.413e-005 3.136e+006 6.842e+011 1.000e+001 4.139e-002 1.243e-005 
3.456e-005 3.193e+006 6.837e+011 1.000e+001 4.126e-002 1.247e-005 
3.499e-005 3.242e+006 6.845e+011 1.000e+001 4.066e-002 1.257e-005 
3.542e-005 3.296e+006 6.842e+011 1.000e+001 3.987e-002 1.263e-005 
3.586e-005 3.348e+006 6.843e+011 1.000e+001 4.015e-002 1.270e-005 
3.629e-005 3.394e+006 6.852e+011 1.000e+001 4.166e-002 1.281e-005 
3.672e-005 3.421e+006 6.850e+011 1.000e+001 4.193e-002 1.306e-005 
3.715e-005 3.463e+006 6.857e+011 1.000e+001 4.097e-002 1.320e-005 
3.758e-005 3.522e+006 6.854e+011 1.000e+001 4.057e-002 1.322e-005 
3.802e-005 3.577e+006 6.854e+011 1.000e+001 3.974e-002 1.327e-005 
3.845e-005 3.635e+006 6.850e+011 1.000e+001 4.020e-002 1.331e-005 
3.888e-005 3.692e+006 6.852e+011 1.000e+001 3.982e-002 1.334e-005 
3.931e-005 3.747e+006 6.853e+011 1.000e+001 4.009e-002 1.340e-005 
3.974e-005 3.799e+006 6.853e+011 1.000e+001 4.049e-002 1.347e-005 
4.018e-005 3.858e+006 6.853e+011 1.000e+001 4.031e-002 1.349e-005 
4.061e-005 3.912e+006 6.853e+011 1.000e+001 4.057e-002 1.355e-005 
4.104e-005 3.965e+006 6.857e+011 1.000e+001 4.017e-002 1.362e-005 
4.147e-005 4.018e+006 6.854e+011 1.000e+001 4.069e-002 1.368e-005 
4.190e-005 4.074e+006 6.857e+011 1.000e+001 4.058e-002 1.373e-005 
4.234e-005 4.129e+006 6.858e+011 1.000e+001 4.020e-002 1.378e-005 
4.277e-005 4.184e+006 6.857e+011 1.000e+001 4.037e-002 1.383e-005 
4.320e-005 4.239e+006 6.863e+011 1.000e+001 3.980e-002 1.388e-005 
4.363e-005 4.290e+006 6.855e+011 1.000e+001 4.052e-002 1.396e-005 
4.406e-005 4.343e+006 6.859e+011 1.000e+001 4.012e-002 1.402e-005 
4.450e-005 4.396e+006 6.862e+011 1.000e+001 4.037e-002 1.409e-005 
4.493e-005 4.445e+006 6.860e+011 1.000e+001 4.010e-002 1.418e-005 
4.536e-005 4.494e+006 6.861e+011 1.000e+001 4.043e-002 1.428e-005 
4.579e-005 4.549e+006 6.857e+011 1.000e+001 4.155e-002 1.433e-005 
4.622e-005 4.603e+006 6.859e+011 1.000e+001 4.170e-002 1.439e-005 
4.666e-005 4.659e+006 6.864e+011 1.000e+001 4.163e-002 1.443e-005 
4.709e-005 4.712e+006 6.862e+011 1.000e+001 4.126e-002 1.450e-005 
4.752e-005 4.764e+006 6.864e+011 1.000e+001 4.260e-002 1.457e-005 
4.795e-005 4.817e+006 6.866e+011 1.000e+001 4.018e-002 1.463e-005 
4.838e-005 4.867e+006 6.862e+011 1.000e+001 4.233e-002 1.472e-005 
4.882e-005 4.921e+006 6.864e+011 1.000e+001 4.255e-002 1.478e-005 
4.925e-005 4.978e+006 6.862e+011 1.000e+001 4.179e-002 1.482e-005 
4.968e-005 5.029e+006 6.863e+011 1.000e+001 4.147e-002 1.490e-005 
5.011e-005 5.080e+006 6.864e+011 1.000e+001 4.163e-002 1.498e-005 
5.054e-005 5.133e+006 6.864e+011 1.000e+001 4.126e-002 1.504e-005 
5.098e-005 5.186e+006 6.865e+011 1.000e+001 4.083e-002 1.510e-005 
5.141e-005 5.237e+006 6.864e+011 1.000e+001 4.184e-002 1.519e-005 
5.184e-005 5.291e+006 6.868e+011 1.000e+001 3.976e-002 1.524e-005 
5.227e-005 5.348e+006 6.869e+011 1.000e+001 4.098e-002 1.528e-005 
5.270e-005 5.398e+006 6.861e+011 1.000e+001 4.148e-002 1.537e-005 
5.314e-005 5.459e+006 6.867e+011 1.000e+001 4.144e-002 1.538e-005 
5.357e-005 5.513e+006 6.871e+011 1.000e+001 4.227e-002 1.544e-005 
5.400e-005 5.571e+006 6.874e+011 1.000e+001 4.161e-002 1.546e-005 
5.443e-005 5.622e+006 6.866e+011 1.000e+001 4.137e-002 1.554e-005 
5.486e-005 5.669e+006 6.861e+011 1.000e+001 4.135e-002 1.565e-005 
5.530e-005 5.721e+006 6.867e+011 1.000e+001 4.177e-002 1.572e-005 
5.573e-005 5.781e+006 6.905e+011 1.000e+001 4.417e-002 1.574e-005 
5.616e-005 5.818e+006 6.893e+011 1.000e+001 4.255e-002 1.592e-005 
5.659e-005 5.861e+006 6.898e+011 1.000e+001 4.203e-002 1.605e-005 
5.702e-005 5.912e+006 6.912e+011 1.000e+001 4.167e-002 1.613e-005 
5.746e-005 5.974e+006 6.900e+011 1.000e+001 4.104e-002 1.613e-005 
5.789e-005 6.026e+006 6.889e+011 1.000e+001 4.218e-002 1.621e-005 
5.832e-005 6.072e+006 6.896e+011 1.000e+001 4.302e-002 1.632e-005 
5.875e-005 6.117e+006 6.881e+011 1.000e+001 4.204e-002 1.644e-005 
5.918e-005 6.171e+006 6.883e+011 1.000e+001 4.197e-002 1.650e-005 
5.962e-005 6.218e+006 6.877e+011 1.000e+001 4.227e-002 1.661e-005 
6.005e-005 6.261e+006 6.883e+011 1.000e+001 4.205e-002 1.675e-005 
6.048e-005 6.310e+006 6.884e+011 1.000e+001 4.173e-002 1.684e-005 
6.091e-005 6.353e+006 6.884e+011 1.000e+001 4.195e-002 1.697e-005 
6.134e-005 6.396e+006 6.905e+011 1.000e+001 4.086e-002 1.710e-005 
6.178e-005 6.438e+006 6.912e+011 1.000e+001 4.203e-002 1.725e-005 
6.221e-005 6.395e+006 6.948e+011 1.000e+001 4.483e-002 1.797e-005 
6.264e-005 6.433e+006 6.944e+011 1.000e+001 4.426e-002 1.814e-005 
6.307e-005 6.480e+006 6.946e+011 1.000e+001 4.357e-002 1.825e-005 
6.350e-005 6.529e+006 6.943e+011 1.000e+001 4.559e-002 1.834e-005 
6.394e-005 6.586e+006 6.936e+011 1.000e+001 4.509e-002 1.838e-005 
6.437e-005 6.648e+006 6.934e+011 1.000e+001 4.621e-002 1.838e-005 
6.480e-005 6.707e+006 6.931e+011 1.000e+001 4.524e-002 1.841e-005 
6.523e-005 6.767e+006 6.928e+011 1.000e+001 4.462e-002 1.843e-005 
6.566e-005 6.818e+006 6.931e+011 1.000e+001 4.631e-002 1.850e-005 
6.610e-005 6.868e+006 6.932e+011 1.000e+001 4.668e-002 1.859e-005 
6.653e-005 6.927e+006 6.938e+011 1.000e+001 4.598e-002 1.861e-005 
6.696e-005 6.982e+006 6.937e+011 1.000e+001 4.483e-002 1.867e-005 
6.739e-005 7.040e+006 6.929e+011 1.000e+001 4.620e-002 1.870e-005 
6.782e-005 7.096e+006 6.925e+011 1.000e+001 4.625e-002 1.874e-005 
6.826e-005 7.154e+006 6.934e+011 1.000e+001 4.516e-002 1.877e-005 
6.869e-005 7.206e+006 6.937e+011 1.000e+001 4.411e-002 1.884e-005 
6.912e-005 7.259e+006 6.942e+011 1.000e+001 4.312e-002 1.891e-005 
6.955e-005 7.311e+006 6.937e+011 1.000e+001 4.331e-002 1.898e-005 
6.998e-005 7.366e+006 6.931e+011 1.000e+001 4.608e-002 1.904e-005 
7.042e-005 7.427e+006 6.938e+011 1.000e+001 4.624e-002 1.904e-005 
7.085e-005 7.476e+006 6.930e+011 1.000e+001 4.602e-002 1.914e-005 
7.128e-005 7.523e+006 6.943e+011 1.000e+001 4.303e-002 1.924e-005 
7.171e-005 7.566e+006 6.941e+011 1.000e+001 4.352e-002 1.938e-005 
7.214e-005 7.626e+006 6.938e+011 1.000e+001 4.469e-002 1.940e-005 
7.258e-005 7.683e+006 6.931e+011 1.000e+001 4.478e-002 1.944e-005 
7.301e-005 7.732e+006 6.934e+011 1.000e+001 4.251e-002 1.953e-005 
7.344e-005 7.784e+006 6.933e+011 1.000e+001 4.256e-002 1.960e-005 
7.387e-005 7.839e+006 6.920e+011 1.000e+001 4.293e-002 1.965e-005 
7.430e-005 7.889e+006 6.920e+011 1.000e+001 4.189e-002 1.974e-005 
7.474e-005 7.943e+006 6.923e+011 1.000e+001 4.254e-002 1.979e-005 
7.517e-005 8.003e+006 6.921e+011 1.000e+001 4.137e-002 1.981e-005 
7.560e-005 8.035e+006 6.928e+011 1.000e+001 4.331e-002 2.003e-005 
7.603e-005 8.010e+006 6.932e+011 1.000e+001 4.211e-002 2.063e-005 
7.646e-005 8.002e+006 6.935e+011 1.000e+001 4.248e-002 2.112e-005 
7.690e-005 7.982e+006 6.931e+011 1.000e+001 4.226e-002 2.169e-005 
7.733e-005 7.975e+006 6.939e+011 1.000e+001 4.532e-002 2.217e-005 
7.776e-005 7.974e+006 6.978e+011 1.000e+001 4.106e-002 2.261e-005 
7.819e-005 7.975e+006 6.988e+011 1.000e+001 4.315e-002 2.303e-005 
7.862e-005 7.941e+006 6.993e+011 1.000e+001 4.173e-002 2.370e-005 
7.906e-005 7.902e+006 6.993e+011 1.000e+001 4.201e-002 2.440e-005 
7.949e-005 7.881e+006 7.000e+011 1.000e+001 4.206e-002 2.498e-005 
7.992e-005 7.844e+006 7.006e+011 1.000e+001 4.314e-002 2.567e-005 
8.035e-005 7.696e+006 7.028e+011 1.000e+001 4.598e-002 2.712e-005 
8.078e-005 7.557e+006 7.081e+011 1.000e+001 4.335e-002 2.851e-005 
8.122e-005 7.458e+006 7.091e+011 1.000e+001 4.187e-002 2.963e-005 
8.165e-005 7.433e+006 7.093e+011 1.000e+001 4.094e-002 3.024e-005 
8.208e-005 7.438e+006 7.097e+011 1.000e+001 4.140e-002 3.063e-005 
8.251e-005 7.440e+006 7.092e+011 1.000e+001 4.067e-002 3.105e-005 
8.294e-005 7.434e+006 7.102e+011 1.000e+001 4.148e-002 3.152e-005 
8.338e-005 7.429e+006 7.109e+011 1.000e+001 4.130e-002 3.199e-005 
8.381e-005 7.427e+006 7.121e+011 1.000e+001 3.917e-002 3.244e-005 
8.424e-005 7.423e+006 7.119e+011 1.000e+001 4.083e-002 3.290e-005 
8.467e-005 7.429e+006 7.148e+011 1.000e+001 4.234e-002 3.329e-005 
8.510e-005 7.428e+006 7.143e+011 1.000e+001 4.190e-002 3.373e-005 
8.554e-005 7.458e+006 7.139e+011 1.000e+001 4.364e-002 3.395e-005 
8.597e-005 7.506e+006 7.131e+011 1.000e+001 4.210e-002 3.405e-005 
8.640e-005 7.537e+006 7.140e+011 1.000e+001 4.140e-002 3.427e-005 
8.683e-005 7.572e+006 7.155e+011 1.000e+001 4.233e-002 3.446e-005 
8.726e-005 7.618e+006 7.168e+011 1.000e+001 4.129e-002 3.457e-005 
8.770e-005 7.622e+006 7.192e+011 1.000e+001 4.500e-002 3.497e-005 
8.813e-005 7.581e+006 7.159e+011 1.000e+001 4.315e-002 3.569e-005 
8.856e-005 7.502e+006 7.184e+011 1.000e+001 4.680e-002 3.667e-005 
8.899e-005 7.452e+006 7.139e+011 1.000e+001 4.090e-002 3.745e-005 
8.942e-005 7.419e+006 7.114e+011 1.000e+001 4.373e-002 3.811e-005 
8.986e-005 7.449e+006 7.094e+011 1.000e+001 4.092e-002 3.834e-005 
9.029e-005 7.489e+006 7.121e+011 1.000e+001 4.445e-002 3.849e-005 
9.072e-005 7.367e+006 7.052e+011 1.000e+001 4.188e-002 3.976e-005 
9.115e-005 7.202e+006 7.004e+011 1.000e+001 4.285e-002 4.134e-005 
9.158e-005 6.973e+006 6.989e+011 1.000e+001 4.044e-002 4.335e-005 
9.202e-005 6.668e+006 6.990e+011 1.000e+001 4.073e-002 4.589e-005 
9.245e-005 6.208e+006 7.030e+011 1.000e+001 4.217e-002 4.951e-005 
9.288e-005 6.035e+006 7.040e+011 1.000e+001 4.148e-002 5.114e-005 
9.331e-005 5.808e+006 7.039e+011 1.000e+001 4.064e-002 5.314e-005 
9.374e-005 5.769e+006 7.031e+011 1.000e+001 4.284e-002 5.384e-005 
9.418e-005 5.777e+006 7.021e+011 1.000e+001 4.082e-002 5.422e-005 
9.461e-005 5.800e+006 7.031e+011 1.000e+001 4.304e-002 5.449e-005 
9.504e-005 5.831e+006 7.053e+011 1.000e+001 4.239e-002 5.471e-005 
9.547e-005 5.855e+006 7.054e+011 1.000e+001 4.246e-002 5.497e-005 
9.590e-005 5.904e+006 7.064e+011 1.000e+001 4.344e-002 5.507e-005 
9.634e-005 5.927e+006 7.053e+011 1.000e+001 4.314e-002 5.534e-005 
9.677e-005 5.960e+006 7.051e+011 1.000e+001 4.323e-002 5.555e-005 
9.720e-005 5.990e+006 7.058e+011 1.000e+001 4.190e-002 5.577e-005 
9.763e-005 6.019e+006 7.066e+011 1.000e+001 4.274e-002 5.600e-005 
9.806e-005 6.057e+006 7.063e+011 1.000e+001 4.195e-002 5.617e-005 
9.850e-005 6.093e+006 7.053e+011 1.000e+001 4.239e-002 5.635e-005 
9.893e-005 6.150e+006 7.055e+011 1.000e+001 4.246e-002 5.639e-005 
9.936e-005 6.191e+006 7.060e+011 1.000e+001 4.308e-002 5.654e-005 
9.979e-005 6.236e+006 7.039e+011 1.000e+001 4.215e-002 5.666e-005 
1.002e-004 6.272e+006 7.031e+011 1.000e+001 4.112e-002 5.684e-005 
1.007e-004 6.321e+006 7.043e+011 1.000e+001 4.321e-002 5.693e-005 
1.011e-004 6.344e+006 7.028e+011 1.000e+001 4.274e-002 5.721e-005 
1.015e-004 6.354e+006 7.044e+011 1.000e+001 4.283e-002 5.757e-005 
1.020e-004 6.383e+006 7.029e+011 1.000e+001 4.368e-002 5.780e-005 
1.024e-004 6.433e+006 7.027e+011 1.000e+001 4.239e-002 5.789e-005 
1.028e-004 6.473e+006 7.037e+011 1.000e+001 4.159e-002 5.804e-005 
1.032e-004 6.526e+006 7.030e+011 1.000e+001 4.208e-002 5.811e-005 
1.037e-004 6.552e+006 7.038e+011 1.000e+001 4.203e-002 5.836e-005 
1.041e-004 6.576e+006 7.049e+011 1.000e+001 4.075e-002 5.863e-005 
1.045e-004 6.594e+006 7.058e+011 1.000e+001 4.156e-002 5.894e-005 
1.050e-004 6.637e+006 7.053e+011 1.000e+001 4.140e-002 5.907e-005 
1.054e-004 6.658e+006 7.061e+011 1.000e+001 4.358e-002 5.936e-005 
1.058e-004 6.684e+006 7.057e+011 1.000e+001 4.445e-002 5.961e-005 
1.063e-004 6.677e+006 7.078e+011 1.000e+001 4.537e-002 6.009e-005 
1.067e-004 6.727e+006 7.051e+011 1.000e+001 4.358e-002 6.017e-005 
1.071e-004 6.791e+006 7.044e+011 1.000e+001 4.683e-002 6.016e-005 
1.076e-004 6.847e+006 7.036e+011 1.000e+001 4.608e-002 6.021e-005 
1.080e-004 6.904e+006 7.039e+011 1.000e+001 4.495e-002 6.025e-005 
1.084e-004 6.956e+006 7.042e+011 1.000e+001 4.598e-002 6.032e-005 
1.089e-004 7.015e+006 7.044e+011 1.000e+001 4.438e-002 6.034e-005 
1.093e-004 7.061e+006 7.051e+011 1.000e+001 4.468e-002 6.046e-005 
1.097e-004 7.121e+006 7.049e+011 1.000e+001 4.432e-002 6.047e-005 
1.102e-004 7.174e+006 7.051e+011 1.000e+001 4.427e-002 6.054e-005 
1.106e-004 7.227e+006 7.054e+011 1.000e+001 4.396e-002 6.061e-005 
1.110e-004 7.277e+006 7.055e+011 1.000e+001 4.384e-002 6.069e-005 
1.115e-004 7.337e+006 7.058e+011 1.000e+001 4.355e-002 6.071e-005 
1.119e-004 7.390e+006 7.059e+011 1.000e+001 4.424e-002 6.077e-005 
1.123e-004 7.444e+006 7.051e+011 1.000e+001 4.461e-002 6.083e-005 
1.128e-004 7.483e+006 7.067e+011 1.000e+001 4.224e-002 6.100e-005 
1.132e-004 7.532e+006 7.067e+011 1.000e+001 4.359e-002 6.109e-005 
1.136e-004 7.565e+006 7.071e+011 1.000e+001 4.438e-002 6.129e-005 
1.140e-004 7.583e+006 7.071e+011 1.000e+001 4.454e-002 6.160e-005 
1.145e-004 7.611e+006 7.059e+011 1.000e+001 4.325e-002 6.183e-005 
1.149e-004 7.567e+006 7.049e+011 1.000e+001 4.249e-002 6.257e-005 
1.153e-004 7.578e+006 7.025e+011 1.000e+001 4.448e-002 6.293e-005 
1.158e-004 7.593e+006 7.022e+011 1.000e+001 4.219e-002 6.326e-005 
1.162e-004 7.621e+006 7.021e+011 1.000e+001 4.155e-002 6.350e-005 
1.166e-004 7.673e+006 7.014e+011 1.000e+001 4.478e-002 6.357e-005 
1.171e-004 7.718e+006 7.026e+011 1.000e+001 4.289e-002 6.369e-005 
1.175e-004 7.749e+006 7.044e+011 1.000e+001 4.194e-002 6.390e-005 
1.179e-004 7.783e+006 7.032e+011 1.000e+001 4.243e-002 6.410e-005 
1.184e-004 7.833e+006 7.043e+011 1.000e+001 4.448e-002 6.419e-005 
1.188e-004 7.876e+006 7.047e+011 1.000e+001 4.102e-002 6.433e-005 
1.192e-004 7.928e+006 7.041e+011 1.000e+001 4.191e-002 6.440e-005 
1.197e-004 7.981e+006 7.041e+011 1.000e+001 4.136e-002 6.446e-005 
1.201e-004 8.025e+006 7.042e+011 1.000e+001 4.408e-002 6.459e-005 
1.205e-004 8.064e+006 7.040e+011 1.000e+001 4.066e-002 6.475e-005 
1.210e-004 8.105e+006 7.042e+011 1.000e+001 4.226e-002 6.490e-005 
1.214e-004 8.154e+006 7.057e+011 1.000e+001 3.930e-002 6.499e-005 
1.218e-004 8.215e+006 7.054e+011 1.000e+001 3.985e-002 6.500e-005 
1.223e-004 8.272e+006 7.046e+011 1.000e+001 4.038e-002 6.504e-005 
1.227e-004 8.322e+006 7.056e+011 1.000e+001 3.790e-002 6.513e-005 
1.231e-004 8.367e+006 7.062e+011 1.000e+001 3.915e-002 6.525e-005 
1.236e-004 8.397e+006 7.068e+011 1.000e+001 3.847e-002 6.547e-005 
1.240e-004 8.431e+006 7.052e+011 1.000e+001 3.901e-002 6.567e-005 
1.244e-004 8.396e+006 7.041e+011 1.000e+001 3.804e-002 6.634e-005 
1.248e-004 8.359e+006 7.061e+011 1.000e+001 3.862e-002 6.703e-005 
1.253e-004 8.266e+006 7.092e+011 1.000e+001 3.844e-002 6.811e-005 
1.257e-004 8.141e+006 7.118e+011 1.000e+001 3.905e-002 6.941e-005 
1.261e-004 8.118e+006 7.151e+011 1.000e+001 4.426e-002 7.000e-005 
1.266e-004 8.141e+006 7.144e+011 1.000e+001 4.509e-002 7.026e-005 
1.270e-004 8.188e+006 7.138e+011 1.000e+001 4.627e-002 7.037e-005 
1.274e-004 8.249e+006 7.135e+011 1.000e+001 4.425e-002 7.039e-005 
1.279e-004 8.290e+006 7.137e+011 1.000e+001 4.470e-002 7.054e-005 
1.283e-004 8.338e+006 7.143e+011 1.000e+001 4.525e-002 7.063e-005 
1.287e-004 8.382e+006 7.135e+011 1.000e+001 4.182e-002 7.076e-005 
1.292e-004 8.437e+006 7.137e+011 1.000e+001 4.186e-002 7.081e-005 
1.296e-004 8.478e+006 7.149e+011 1.000e+001 4.110e-002 7.096e-005 
1.300e-004 8.510e+006 7.145e+011 1.000e+001 3.963e-002 7.117e-005 
1.305e-004 8.563e+006 7.158e+011 1.000e+001 4.106e-002 7.123e-005 
1.309e-004 8.601e+006 7.146e+011 1.000e+001 3.995e-002 7.141e-005 
1.313e-004 8.663e+006 7.162e+011 1.000e+001 4.029e-002 7.141e-005 
1.318e-004 8.711e+006 7.168e+011 1.000e+001 3.986e-002 7.151e-005 
1.322e-004 8.752e+006 7.167e+011 1.000e+001 3.970e-002 7.165e-005 
1.326e-004 8.810e+006 7.170e+011 1.000e+001 3.893e-002 7.169e-005 
1.331e-004 8.863e+006 7.173e+011 1.000e+001 4.211e-002 7.175e-005 
1.335e-004 8.911e+006 7.175e+011 1.000e+001 3.949e-002 7.185e-005 
1.339e-004 8.962e+006 7.168e+011 1.000e+001 3.915e-002 7.193e-005 
1.344e-004 9.005e+006 7.175e+011 1.000e+001 4.120e-002 7.207e-005 
1.348e-004 9.054e+006 7.184e+011 1.000e+001 4.010e-002 7.216e-005 
1.352e-004 9.099e+006 7.180e+011 1.000e+001 3.900e-002 7.228e-005 
1.356e-004 9.141e+006 7.182e+011 1.000e+001 3.954e-002 7.242e-005 
1.361e-004 9.188e+006 7.178e+011 1.000e+001 4.016e-002 7.253e-005 
1.365e-004 9.237e+006 7.178e+011 1.000e+001 4.004e-002 7.262e-005 
1.369e-004 9.274e+006 7.190e+011 1.000e+001 4.025e-002 7.280e-005 
1.374e-004 9.322e+006 7.201e+011 1.000e+001 4.000e-002 7.290e-005 
1.378e-004 9.374e+006 7.198e+011 1.000e+001 4.068e-002 7.297e-005 
1.382e-004 9.425e+006 7.205e+011 1.000e+001 4.068e-002 7.305e-005 
1.387e-004 9.473e+006 7.215e+011 1.000e+001 4.159e-002 7.315e-005 
1.391e-004 9.527e+006 7.220e+011 1.000e+001 4.112e-002 7.321e-005 
1.395e-004 9.260e+006 7.207e+011 1.000e+001 4.119e-002 7.548e-005 
1.400e-004 9.161e+006 7.123e+011 1.000e+001 4.125e-002 7.661e-005 
1.404e-004 9.028e+006 7.120e+011 1.000e+001 3.831e-002 7.796e-005 
1.408e-004 8.869e+006 7.146e+011 1.000e+001 3.646e-002 7.949e-005 
1.413e-004 8.532e+006 7.204e+011 1.000e+001 4.386e-002 8.225e-005 
1.417e-004 8.539e+006 7.215e+011 1.000e+001 4.692e-002 8.264e-005 
1.421e-004 8.536e+006 7.142e+011 1.000e+001 4.298e-002 8.309e-005 
1.426e-004 8.468e+006 7.151e+011 1.000e+001 4.314e-002 8.399e-005 
1.430e-004 8.514e+006 7.118e+011 1.000e+001 4.350e-002 8.411e-005 
1.434e-004 8.590e+006 7.135e+011 1.000e+001 4.468e-002 8.401e-005 
1.439e-004 8.655e+006 7.117e+011 1.000e+001 4.463e-002 8.399e-005 
1.443e-004 8.727e+006 7.131e+011 1.000e+001 4.573e-002 8.393e-005 
1.447e-004 8.788e+006 7.111e+011 1.000e+001 4.626e-002 8.394e-005 
1.452e-004 8.848e+006 7.102e+011 1.000e+001 4.491e-002 8.395e-005 
1.456e-004 8.945e+006 7.092e+011 1.000e+001 4.204e-002 8.371e-005 
1.460e-004 8.960e+006 7.097e+011 1.000e+001 4.133e-002 8.404e-005 
1.464e-004 8.935e+006 7.164e+011 1.000e+001 4.639e-002 8.465e-005 
1.469e-004 8.951e+006 7.133e+011 1.000e+001 4.671e-002 8.497e-005 
1.473e-004 8.969e+006 7.150e+011 1.000e+001 4.583e-002 8.527e-005 
1.477e-004 9.000e+006 7.156e+011 1.000e+001 4.681e-002 8.549e-005 
1.482e-004 9.027e+006 7.149e+011 1.000e+001 4.646e-002 8.574e-005 
1.486e-004 9.036e+006 7.153e+011 1.000e+001 4.565e-002 8.611e-005 
1.490e-004 9.067e+006 7.179e+011 1.000e+001 4.589e-002 8.633e-005 
1.495e-004 9.114e+006 7.163e+011 1.000e+001 4.537e-002 8.643e-005 
1.499e-004 9.168e+006 7.158e+011 1.000e+001 4.656e-002 8.649e-005 
1.503e-004 9.176e+006 7.173e+011 1.000e+001 4.535e-002 8.687e-005 
1.508e-004 9.166e+006 7.167e+011 1.000e+001 4.598e-002 8.737e-005 
1.512e-004 9.170e+006 7.183e+011 1.000e+001 4.569e-002 8.778e-005 
1.516e-004 9.123e+006 7.178e+011 1.000e+001 4.532e-002 8.853e-005 
1.521e-004 9.055e+006 7.174e+011 1.000e+001 4.865e-002 8.943e-005 
1.525e-004 9.066e+006 7.182e+011 1.000e+001 4.692e-002 8.979e-005 
1.529e-004 9.075e+006 7.196e+011 1.000e+001 4.426e-002 9.016e-005 
1.534e-004 9.118e+006 7.198e+011 1.000e+001 4.513e-002 9.030e-005 
1.538e-004 9.157e+006 7.184e+011 1.000e+001 4.426e-002 9.045e-005 
1.542e-004 9.194e+006 7.187e+011 1.000e+001 4.629e-002 9.063e-005 
1.547e-004 9.224e+006 7.203e+011 1.000e+001 4.531e-002 9.086e-005 
1.551e-004 9.285e+006 7.200e+011 1.000e+001 4.551e-002 9.087e-005 
1.555e-004 9.333e+006 7.215e+011 1.000e+001 4.557e-002 9.097e-005 
1.560e-004 9.369e+006 7.213e+011 1.000e+001 4.468e-002 9.115e-005 
1.564e-004 9.426e+006 7.227e+011 1.000e+001 4.788e-002 9.119e-005 
1.568e-004 9.463e+006 7.226e+011 1.000e+001 4.555e-002 9.136e-005 
1.572e-004 9.506e+006 7.217e+011 1.000e+001 4.341e-002 9.150e-005 
1.577e-004 9.560e+006 7.225e+011 1.000e+001 4.383e-002 9.156e-005 
1.581e-004 9.611e+006 7.225e+011 1.000e+001 4.452e-002 9.164e-005 
1.585e-004 9.667e+006 7.224e+011 1.000e+001 4.337e-002 9.168e-005 
1.590e-004 9.718e+006 7.234e+011 1.000e+001 4.282e-002 9.176e-005 
1.594e-004 9.778e+006 7.231e+011 1.000e+001 4.415e-002 9.178e-005 
1.598e-004 9.828e+006 7.227e+011 1.000e+001 4.416e-002 9.186e-005 
1.603e-004 9.886e+006 7.240e+011 1.000e+001 4.214e-002 9.189e-005 
1.607e-004 9.933e+006 7.247e+011 1.000e+001 4.168e-002 9.200e-005 
1.611e-004 9.977e+006 7.251e+011 1.000e+001 4.199e-002 9.213e-005 
1.616e-004 1.003e+007 7.254e+011 1.000e+001 4.248e-002 9.219e-005 
1.620e-004 1.007e+007 7.242e+011 1.000e+001 4.448e-002 9.234e-005 
1.624e-004 1.010e+007 7.256e+011 1.000e+001 4.741e-002 9.261e-005 
1.629e-004 1.014e+007 7.241e+011 1.000e+001 4.491e-002 9.274e-005 
1.633e-004 1.019e+007 7.249e+011 1.000e+001 4.578e-002 9.281e-005 
1.637e-004 1.024e+007 7.256e+011 1.000e+001 4.409e-002 9.290e-005 
1.642e-004 1.027e+007 7.266e+011 1.000e+001 4.374e-002 9.313e-005 
1.646e-004 1.031e+007 7.277e+011 1.000e+001 4.540e-002 9.331e-005 
1.650e-004 1.035e+007 7.269e+011 1.000e+001 4.665e-002 9.344e-005 
1.655e-004 1.041e+007 7.272e+011 1.000e+001 4.621e-002 9.343e-005 
1.659e-004 1.045e+007 7.287e+011 1.000e+001 4.458e-002 9.360e-005 
1.663e-004 1.049e+007 7.286e+011 1.000e+001 4.717e-002 9.374e-005 
1.668e-004 1.053e+007 7.271e+011 1.000e+001 4.666e-002 9.389e-005 
1.672e-004 1.058e+007 7.262e+011 1.000e+001 4.781e-002 9.404e-005 
1.676e-004 1.059e+007 7.270e+011 1.000e+001 4.497e-002 9.439e-005 
1.680e-004 1.054e+007 7.293e+011 1.000e+001 4.969e-002 9.512e-005 
1.685e-004 1.032e+007 7.373e+011 1.000e+001 5.149e-002 9.707e-005 
1.689e-004 1.023e+007 7.233e+011 1.000e+001 5.432e-002 9.816e-005 
1.693e-004 9.917e+006 7.169e+011 1.000e+001 5.461e-002 1.008e-004 
1.698e-004 9.844e+006 7.142e+011 1.000e+001 5.272e-002 1.017e-004 
1.702e-004 9.860e+006 7.123e+011 1.000e+001 4.804e-002 1.020e-004 
1.706e-004 9.930e+006 7.089e+011 1.000e+001 4.900e-002 1.020e-004 
1.711e-004 9.987e+006 7.070e+011 1.000e+001 4.965e-002 1.020e-004 
1.715e-004 1.004e+007 7.063e+011 1.000e+001 4.385e-002 1.021e-004 
1.719e-004 1.010e+007 7.062e+011 1.000e+001 4.632e-002 1.020e-004 
1.724e-004 1.014e+007 7.083e+011 1.000e+001 4.770e-002 1.022e-004 
1.728e-004 1.020e+007 7.070e+011 1.000e+001 4.212e-002 1.023e-004 
1.732e-004 1.025e+007 7.059e+011 1.000e+001 4.503e-002 1.023e-004 
1.737e-004 1.029e+007 7.071e+011 1.000e+001 4.360e-002 1.025e-004 
1.741e-004 1.035e+007 7.071e+011 1.000e+001 4.520e-002 1.025e-004 
1.745e-004 1.038e+007 7.074e+011 1.000e+001 4.483e-002 1.027e-004 
1.750e-004 1.043e+007 7.067e+011 1.000e+001 4.461e-002 1.028e-004 
1.754e-004 1.048e+007 7.079e+011 1.000e+001 4.519e-002 1.029e-004 
1.758e-004 1.051e+007 7.068e+011 1.000e+001 4.477e-002 1.031e-004 
1.763e-004 1.056e+007 7.078e+011 1.000e+001 4.408e-002 1.032e-004 
1.767e-004 1.061e+007 7.071e+011 1.000e+001 4.492e-002 1.033e-004 
1.771e-004 1.063e+007 7.085e+011 1.000e+001 4.476e-002 1.036e-004 
1.776e-004 1.067e+007 7.086e+011 1.000e+001 4.620e-002 1.038e-004 
1.780e-004 1.013e+007 7.116e+011 1.000e+001 4.345e-002 1.079e-004 
1.784e-004 9.661e+006 7.217e+011 1.000e+001 5.287e-002 1.116e-004 
1.788e-004 8.948e+006 7.287e+011 1.000e+001 5.433e-002 1.170e-004 
1.793e-004 8.450e+006 7.199e+011 1.000e+001 5.371e-002 1.208e-004 
1.797e-004 8.340e+006 7.193e+011 1.000e+001 4.778e-002 1.220e-004 
1.801e-004 8.216e+006 7.245e+011 1.000e+001 4.885e-002 1.233e-004 
1.806e-004 7.984e+006 7.266e+011 1.000e+001 4.715e-002 1.254e-004 
1.810e-004 8.023e+006 7.304e+011 1.000e+001 5.045e-002 1.255e-004 
1.814e-004 8.086e+006 7.352e+011 1.000e+001 6.906e-002 1.255e-004 
1.819e-004 8.094e+006 7.190e+011 1.000e+001 5.706e-002 1.259e-004 
1.823e-004 7.874e+006 7.187e+011 1.000e+001 5.189e-002 1.278e-004 
1.827e-004 7.694e+006 7.207e+011 1.000e+001 5.762e-002 1.295e-004 
1.832e-004 7.600e+006 7.149e+011 1.000e+001 5.253e-002 1.306e-004 
1.836e-004 7.576e+006 7.140e+011 1.000e+001 4.947e-002 1.312e-004 
1.840e-004 7.471e+006 7.075e+011 1.000e+001 4.946e-002 1.324e-004 
1.845e-004 7.323e+006 7.063e+011 1.000e+001 5.171e-002 1.338e-004 
1.849e-004 7.214e+006 7.079e+011 1.000e+001 5.262e-002 1.350e-004 
1.853e-004 7.235e+006 7.067e+011 1.000e+001 4.951e-002 1.353e-004 
1.858e-004 7.276e+006 7.049e+011 1.000e+001 5.082e-002 1.354e-004 
1.862e-004 7.326e+006 7.061e+011 1.000e+001 5.266e-002 1.355e-004 
1.866e-004 7.380e+006 7.063e+011 1.000e+001 5.248e-002 1.356e-004 
1.871e-004 7.430e+006 7.073e+011 1.000e+001 4.665e-002 1.357e-004 
1.875e-004 7.486e+006 7.047e+011 1.000e+001 4.767e-002 1.357e-004 
1.879e-004 7.541e+006 7.050e+011 1.000e+001 5.186e-002 1.358e-004 
1.884e-004 7.597e+006 7.053e+011 1.000e+001 5.050e-002 1.358e-004 
1.888e-004 7.648e+006 7.054e+011 1.000e+001 4.888e-002 1.359e-004 
1.892e-004 7.704e+006 7.051e+011 1.000e+001 4.993e-002 1.359e-004 
1.896e-004 7.755e+006 7.052e+011 1.000e+001 5.010e-002 1.360e-004 
1.901e-004 7.813e+006 7.048e+011 1.000e+001 5.142e-002 1.360e-004 
1.905e-004 7.866e+006 7.047e+011 1.000e+001 5.391e-002 1.361e-004 
1.909e-004 7.931e+006 7.058e+011 1.000e+001 4.870e-002 1.361e-004 
1.914e-004 7.991e+006 7.042e+011 1.000e+001 4.755e-002 1.361e-004 
1.918e-004 8.042e+006 7.048e+011 1.000e+001 4.809e-002 1.362e-004 
1.922e-004 8.094e+006 7.041e+011 1.000e+001 4.986e-002 1.363e-004 
1.927e-004 8.148e+006 7.036e+011 1.000e+001 4.661e-002 1.363e-004 
1.931e-004 8.200e+006 7.042e+011 1.000e+001 4.991e-002 1.364e-004 
1.935e-004 8.253e+006 7.049e+011 1.000e+001 4.939e-002 1.364e-004 
1.940e-004 8.303e+006 7.050e+011 1.000e+001 4.869e-002 1.365e-004 
1.944e-004 8.356e+006 7.041e+011 1.000e+001 4.695e-002 1.366e-004 
1.948e-004 8.414e+006 7.045e+011 1.000e+001 4.718e-002 1.366e-004 
1.953e-004 8.469e+006 7.043e+011 1.000e+001 5.009e-002 1.367e-004 
1.957e-004 8.509e+006 7.042e+011 1.000e+001 4.888e-002 1.368e-004 
1.961e-004 8.570e+006 7.056e+011 1.000e+001 4.956e-002 1.369e-004 
1.966e-004 8.619e+006 7.051e+011 1.000e+001 5.053e-002 1.369e-004 
1.970e-004 8.678e+006 7.059e+011 1.000e+001 4.744e-002 1.370e-004 
1.974e-004 8.728e+006 7.047e+011 1.000e+001 5.092e-002 1.371e-004 
1.979e-004 8.786e+006 7.062e+011 1.000e+001 5.022e-002 1.371e-004 
1.983e-004 8.829e+006 7.049e+011 1.000e+001 5.048e-002 1.372e-004 
1.987e-004 8.889e+006 7.054e+011 1.000e+001 5.215e-002 1.372e-004 
1.992e-004 8.945e+006 7.058e+011 1.000e+001 5.079e-002 1.373e-004 
1.996e-004 8.988e+006 7.054e+011 1.000e+001 5.115e-002 1.374e-004 
2.000e-004 9.039e+006 7.067e+011 1.000e+001 5.062e-002 1.375e-004 
2.004e-004 9.101e+006 7.057e+011 1.000e+001 5.091e-002 1.375e-004 
2.009e-004 9.150e+006 7.061e+011 1.000e+001 5.117e-002 1.376e-004 
2.013e-004 9.202e+006 7.052e+011 1.000e+001 5.048e-002 1.377e-004 
2.017e-004 9.260e+006 7.049e+011 1.000e+001 5.156e-002 1.377e-004 
2.022e-004 9.316e+006 7.057e+011 1.000e+001 5.116e-002 1.377e-004 
2.026e-004 9.363e+006 7.054e+011 1.000e+001 5.032e-002 1.378e-004 
2.030e-004 9.411e+006 7.055e+011 1.000e+001 5.051e-002 1.379e-004 
2.035e-004 9.471e+006 7.059e+011 1.000e+001 4.873e-002 1.380e-004 
2.039e-004 9.516e+006 7.070e+011 1.000e+001 4.897e-002 1.381e-004 
2.043e-004 9.560e+006 7.070e+011 1.000e+001 4.902e-002 1.382e-004 
2.048e-004 9.621e+006 7.068e+011 1.000e+001 4.850e-002 1.382e-004 
2.052e-004 9.669e+006 7.075e+011 1.000e+001 4.970e-002 1.383e-004 
2.056e-004 9.726e+006 7.073e+011 1.000e+001 4.799e-002 1.384e-004 
2.061e-004 9.770e+006 7.076e+011 1.000e+001 4.830e-002 1.385e-004 
2.065e-004 9.822e+006 7.080e+011 1.000e+001 4.917e-002 1.386e-004 
2.069e-004 9.877e+006 7.067e+011 1.000e+001 4.904e-002 1.386e-004 
2.074e-004 9.923e+006 7.070e+011 1.000e+001 4.965e-002 1.387e-004 
2.078e-004 9.779e+006 7.064e+011 1.000e+001 4.983e-002 1.402e-004 
2.082e-004 9.225e+006 7.127e+011 1.000e+001 4.740e-002 1.444e-004 
2.087e-004 8.859e+006 7.173e+011 1.000e+001 5.019e-002 1.474e-004 
2.091e-004 8.318e+006 7.211e+011 1.000e+001 5.276e-002 1.516e-004 
2.095e-004 7.970e+006 7.210e+011 1.000e+001 5.772e-002 1.544e-004 
2.100e-004 7.897e+006 7.230e+011 1.000e+001 5.357e-002 1.553e-004 
2.104e-004 7.985e+006 7.235e+011 1.000e+001 5.644e-002 1.552e-004 
2.108e-004 8.036e+006 7.225e+011 1.000e+001 5.310e-002 1.552e-004 
2.112e-004 8.072e+006 7.253e+011 1.000e+001 4.911e-002 1.554e-004 
2.117e-004 8.114e+006 7.253e+011 1.000e+001 5.336e-002 1.556e-004 
2.121e-004 8.158e+006 7.257e+011 1.000e+001 5.340e-002 1.557e-004 
2.125e-004 8.198e+006 7.268e+011 1.000e+001 5.479e-002 1.558e-004 
2.130e-004 8.247e+006 7.273e+011 1.000e+001 5.319e-002 1.559e-004 
2.134e-004 8.286e+006 7.286e+011 1.000e+001 5.590e-002 1.561e-004 
2.138e-004 8.326e+006 7.289e+011 1.000e+001 5.549e-002 1.563e-004 
2.143e-004 8.410e+006 7.278e+011 1.000e+001 5.240e-002 1.561e-004 
2.147e-004 8.464e+006 7.251e+011 1.000e+001 4.891e-002 1.562e-004 
2.151e-004 8.513e+006 7.293e+011 1.000e+001 4.965e-002 1.563e-004 
2.156e-004 8.582e+006 7.262e+011 1.000e+001 5.001e-002 1.562e-004 
2.160e-004 8.685e+006 7.238e+011 1.000e+001 5.291e-002 1.559e-004 
2.164e-004 8.734e+006 7.250e+011 1.000e+001 5.412e-002 1.560e-004 
2.169e-004 8.720e+006 7.286e+011 1.000e+001 5.375e-002 1.565e-004 
2.173e-004 8.666e+006 7.285e+011 1.000e+001 5.321e-002 1.574e-004 
2.177e-004 8.655e+006 7.327e+011 1.000e+001 5.696e-002 1.579e-004 
2.182e-004 8.711e+006 7.339e+011 1.000e+001 5.612e-002 1.579e-004 
2.186e-004 8.767e+006 7.335e+011 1.000e+001 5.566e-002 1.580e-004 
2.190e-004 8.868e+006 7.318e+011 1.000e+001 5.426e-002 1.577e-004 
2.195e-004 8.898e+006 7.312e+011 1.000e+001 5.793e-002 1.579e-004 
2.199e-004 8.920e+006 7.332e+011 1.000e+001 5.921e-002 1.582e-004 
2.203e-004 8.997e+006 7.310e+011 1.000e+001 5.765e-002 1.581e-004 
2.208e-004 9.053e+006 7.315e+011 1.000e+001 5.751e-002 1.581e-004 
2.212e-004 9.108e+006 7.302e+011 1.000e+001 5.517e-002 1.582e-004 
2.216e-004 9.178e+006 7.294e+011 1.000e+001 5.575e-002 1.581e-004 
2.220e-004 9.237e+006 7.291e+011 1.000e+001 5.639e-002 1.582e-004 
2.225e-004 9.298e+006 7.284e+011 1.000e+001 5.700e-002 1.582e-004 
2.229e-004 9.338e+006 7.287e+011 1.000e+001 5.338e-002 1.583e-004 
2.233e-004 9.405e+006 7.288e+011 1.000e+001 5.556e-002 1.583e-004 
2.238e-004 9.457e+006 7.301e+011 1.000e+001 5.761e-002 1.584e-004 
2.242e-004 9.523e+006 7.284e+011 1.000e+001 5.529e-002 1.583e-004 
2.246e-004 9.583e+006 7.275e+011 1.000e+001 5.638e-002 1.584e-004 
2.251e-004 9.639e+006 7.275e+011 1.000e+001 5.856e-002 1.584e-004 
2.255e-004 9.687e+006 7.278e+011 1.000e+001 5.733e-002 1.585e-004 
2.259e-004 9.740e+006 7.269e+011 1.000e+001 5.657e-002 1.586e-004 
2.264e-004 9.805e+006 7.291e+011 1.000e+001 5.872e-002 1.586e-004 
2.268e-004 9.861e+006 7.267e+011 1.000e+001 5.978e-002 1.586e-004 
2.272e-004 9.924e+006 7.286e+011 1.000e+001 5.708e-002 1.586e-004 
2.277e-004 9.984e+006 7.277e+011 1.000e+001 5.816e-002 1.586e-004 
2.281e-004 1.004e+007 7.285e+011 1.000e+001 6.063e-002 1.587e-004 
2.285e-004 1.010e+007 7.304e+011 1.000e+001 5.600e-002 1.587e-004 
2.290e-004 1.014e+007 7.299e+011 1.000e+001 5.613e-002 1.588e-004 
2.294e-004 1.021e+007 7.278e+011 1.000e+001 5.483e-002 1.588e-004 
2.298e-004 1.026e+007 7.300e+011 1.000e+001 5.375e-002 1.588e-004 
2.303e-004 1.033e+007 7.305e+011 1.000e+001 5.528e-002 1.588e-004 
2.307e-004 1.038e+007 7.298e+011 1.000e+001 5.353e-002 1.589e-004 
2.311e-004 1.044e+007 7.320e+011 1.000e+001 5.226e-002 1.589e-004 
2.316e-004 1.049e+007 7.305e+011 1.000e+001 5.377e-002 1.590e-004 
2.320e-004 1.055e+007 7.303e+011 1.000e+001 5.034e-002 1.590e-004 
2.324e-004 1.061e+007 7.300e+011 1.000e+001 4.982e-002 1.591e-004 
2.328e-004 1.067e+007 7.320e+011 1.000e+001 5.227e-002 1.591e-004 
2.333e-004 1.072e+007 7.304e+011 1.000e+001 5.097e-002 1.591e-004 
2.337e-004 1.077e+007 7.296e+011 1.000e+001 4.981e-002 1.592e-004 
2.341e-004 1.084e+007 7.306e+011 1.000e+001 5.111e-002 1.592e-004 
2.346e-004 1.087e+007 7.321e+011 1.000e+001 5.008e-002 1.594e-004 
2.350e-004 1.093e+007 7.320e+011 1.000e+001 4.887e-002 1.594e-004 
2.354e-004 1.099e+007 7.325e+011 1.000e+001 5.350e-002 1.594e-004 
2.359e-004 1.104e+007 7.312e+011 1.000e+001 5.207e-002 1.595e-004 
2.363e-004 1.110e+007 7.315e+011 1.000e+001 5.185e-002 1.595e-004 
2.367e-004 1.115e+007 7.321e+011 1.000e+001 5.049e-002 1.596e-004 
2.372e-004 1.119e+007 7.319e+011 1.000e+001 5.104e-002 1.597e-004 
2.376e-004 1.126e+007 7.337e+011 1.000e+001 5.073e-002 1.597e-004 
2.380e-004 1.131e+007 7.330e+011 1.000e+001 4.829e-002 1.598e-004 
2.385e-004 1.136e+007 7.339e+011 1.000e+001 4.716e-002 1.599e-004 
2.389e-004 1.142e+007 7.339e+011 1.000e+001 5.087e-002 1.599e-004 
2.393e-004 1.147e+007 7.331e+011 1.000e+001 5.154e-002 1.600e-004 
2.398e-004 1.152e+007 7.341e+011 1.000e+001 5.111e-002 1.601e-004 
2.402e-004 1.159e+007 7.328e+011 1.000e+001 4.977e-002 1.600e-004 
2.406e-004 1.164e+007 7.332e+011 1.000e+001 4.805e-002 1.601e-004 
2.411e-004 1.169e+007 7.329e+011 1.000e+001 4.833e-002 1.602e-004 
2.415e-004 1.174e+007 7.335e+011 1.000e+001 4.838e-002 1.603e-004 
2.419e-004 1.181e+007 7.332e+011 1.000e+001 4.805e-002 1.602e-004 
2.424e-004 1.185e+007 7.340e+011 1.000e+001 4.635e-002 1.604e-004 
2.428e-004 1.192e+007 7.340e+011 1.000e+001 4.737e-002 1.603e-004 
2.432e-004 1.197e+007 7.353e+011 1.000e+001 4.793e-002 1.605e-004 
2.436e-004 1.194e+007 7.395e+011 1.000e+001 5.461e-002 1.611e-004 
2.441e-004 1.191e+007 7.471e+011 1.000e+001 5.994e-002 1.617e-004 
2.445e-004 1.197e+007 7.458e+011 1.000e+001 5.618e-002 1.617e-004 
2.449e-004 1.201e+007 7.467e+011 1.000e+001 6.113e-002 1.619e-004 
2.454e-004 1.206e+007 7.476e+011 1.000e+001 5.989e-002 1.620e-004 
2.458e-004 1.212e+007 7.470e+011 1.000e+001 6.150e-002 1.620e-004 
2.462e-004 1.218e+007 7.475e+011 1.000e+001 5.956e-002 1.620e-004 
2.467e-004 1.224e+007 7.474e+011 1.000e+001 6.113e-002 1.620e-004 
2.471e-004 1.229e+007 7.470e+011 1.000e+001 6.086e-002 1.621e-004 
2.475e-004 1.235e+007 7.510e+011 1.000e+001 5.963e-002 1.621e-004 
2.480e-004 1.240e+007 7.501e+011 1.000e+001 6.172e-002 1.622e-004 
2.484e-004 1.243e+007 7.403e+011 1.000e+001 5.776e-002 1.624e-004 
2.488e-004 1.230e+007 7.446e+011 1.000e+001 5.410e-002 1.637e-004 
2.493e-004 1.225e+007 7.451e+011 1.000e+001 5.254e-002 1.645e-004 
2.497e-004 1.224e+007 7.490e+011 1.000e+001 5.668e-002 1.650e-004 
2.501e-004 1.222e+007 7.522e+011 1.000e+001 5.266e-002 1.656e-004 
2.506e-004 1.222e+007 7.554e+011 1.000e+001 5.297e-002 1.660e-004 
2.510e-004 1.218e+007 7.569e+011 1.000e+001 5.366e-002 1.668e-004 
2.514e-004 1.185e+007 7.655e+011 1.000e+001 4.941e-002 1.694e-004 
2.519e-004 1.136e+007 7.750e+011 1.000e+001 5.336e-002 1.733e-004 
2.523e-004 1.082e+007 7.925e+011 1.000e+001 5.416e-002 1.774e-004 
2.527e-004 1.054e+007 7.980e+011 1.000e+001 5.350e-002 1.798e-004 
2.532e-004 1.007e+007 8.124e+011 1.000e+001 6.177e-002 1.835e-004 
2.536e-004 9.795e+006 7.909e+011 1.000e+001 6.876e-002 1.858e-004 
2.540e-004 9.743e+006 7.714e+011 1.000e+001 6.757e-002 1.866e-004 
2.544e-004 9.663e+006 7.610e+011 1.000e+001 6.132e-002 1.876e-004 
2.549e-004 9.410e+006 7.250e+011 1.000e+001 5.665e-002 1.898e-004 
2.553e-004 9.318e+006 7.199e+011 1.000e+001 5.593e-002 1.909e-004 
2.557e-004 9.215e+006 7.201e+011 1.000e+001 5.331e-002 1.920e-004 
2.562e-004 9.213e+006 7.217e+011 1.000e+001 5.327e-002 1.925e-004 
2.566e-004 9.249e+006 7.216e+011 1.000e+001 5.138e-002 1.926e-004 
2.570e-004 9.303e+006 7.216e+011 1.000e+001 5.203e-002 1.927e-004 
2.575e-004 9.363e+006 7.230e+011 1.000e+001 5.208e-002 1.927e-004 
2.579e-004 9.413e+006 7.224e+011 1.000e+001 5.111e-002 1.928e-004 
2.583e-004 9.469e+006 7.226e+011 1.000e+001 5.124e-002 1.928e-004 
2.588e-004 9.522e+006 7.219e+011 1.000e+001 4.966e-002 1.929e-004 
2.592e-004 9.579e+006 7.223e+011 1.000e+001 5.073e-002 1.929e-004 
2.596e-004 9.633e+006 7.229e+011 1.000e+001 5.159e-002 1.930e-004 
2.601e-004 9.690e+006 7.231e+011 1.000e+001 5.029e-002 1.930e-004 
2.605e-004 9.747e+006 7.220e+011 1.000e+001 4.969e-002 1.931e-004 
2.609e-004 9.803e+006 7.221e+011 1.000e+001 4.938e-002 1.931e-004 
2.614e-004 9.859e+006 7.222e+011 1.000e+001 5.002e-002 1.932e-004 
2.618e-004 9.913e+006 7.224e+011 1.000e+001 4.906e-002 1.932e-004 
2.622e-004 9.968e+006 7.232e+011 1.000e+001 4.978e-002 1.933e-004 
2.627e-004 1.002e+007 7.227e+011 1.000e+001 4.852e-002 1.933e-004 
2.631e-004 1.008e+007 7.227e+011 1.000e+001 4.826e-002 1.934e-004 
2.635e-004 1.013e+007 7.232e+011 1.000e+001 5.062e-002 1.934e-004 
2.640e-004 1.019e+007 7.235e+011 1.000e+001 4.889e-002 1.935e-004 
2.644e-004 1.025e+007 7.235e+011 1.000e+001 5.063e-002 1.935e-004 
2.648e-004 1.030e+007 7.230e+011 1.000e+001 5.017e-002 1.936e-004 
2.652e-004 1.035e+007 7.229e+011 1.000e+001 4.969e-002 1.936e-004 
2.657e-004 1.041e+007 7.238e+011 1.000e+001 5.021e-002 1.937e-004 
2.661e-004 1.046e+007 7.244e+011 1.000e+001 5.088e-002 1.937e-004 
2.665e-004 1.052e+007 7.246e+011 1.000e+001 5.278e-002 1.938e-004 
2.670e-004 1.057e+007 7.244e+011 1.000e+001 5.272e-002 1.938e-004 
2.674e-004 1.064e+007 7.237e+011 1.000e+001 5.347e-002 1.938e-004 
2.678e-004 1.070e+007 7.236e+011 1.000e+001 5.372e-002 1.938e-004 
2.683e-004 1.076e+007 7.263e+011 1.000e+001 5.373e-002 1.938e-004 
2.687e-004 1.082e+007 7.259e+011 1.000e+001 5.376e-002 1.939e-004 
2.691e-004 1.087e+007 7.242e+011 1.000e+001 5.448e-002 1.939e-004 
2.696e-004 1.092e+007 7.254e+011 1.000e+001 5.289e-002 1.941e-004 
2.700e-004 1.098e+007 7.267e+011 1.000e+001 5.483e-002 1.941e-004 
2.704e-004 1.103e+007 7.267e+011 1.000e+001 5.362e-002 1.941e-004 
2.709e-004 1.110e+007 7.250e+011 1.000e+001 5.317e-002 1.941e-004 
2.713e-004 1.116e+007 7.258e+011 1.000e+001 5.419e-002 1.941e-004 
2.717e-004 1.120e+007 7.253e+011 1.000e+001 5.248e-002 1.943e-004 
2.722e-004 1.125e+007 7.263e+011 1.000e+001 5.034e-002 1.944e-004 
2.726e-004 1.130e+007 7.258e+011 1.000e+001 4.959e-002 1.945e-004 
2.730e-004 1.135e+007 7.261e+011 1.000e+001 4.963e-002 1.945e-004 
2.735e-004 1.141e+007 7.257e+011 1.000e+001 5.090e-002 1.945e-004 
2.739e-004 1.146e+007 7.264e+011 1.000e+001 5.009e-002 1.946e-004 
2.743e-004 1.149e+007 7.277e+011 1.000e+001 5.078e-002 1.948e-004 
2.748e-004 1.154e+007 7.287e+011 1.000e+001 5.106e-002 1.950e-004 
2.752e-004 1.157e+007 7.299e+011 1.000e+001 5.378e-002 1.951e-004 
2.756e-004 1.165e+007 7.286e+011 1.000e+001 5.314e-002 1.950e-004 
2.760e-004 1.170e+007 7.291e+011 1.000e+001 5.146e-002 1.951e-004 
2.765e-004 1.176e+007 7.297e+011 1.000e+001 5.263e-002 1.951e-004 
2.769e-004 1.182e+007 7.284e+011 1.000e+001 5.120e-002 1.951e-004 
2.773e-004 1.187e+007 7.307e+011 1.000e+001 5.070e-002 1.952e-004 
2.778e-004 1.191e+007 7.305e+011 1.000e+001 5.109e-002 1.954e-004 
2.782e-004 1.198e+007 7.286e+011 1.000e+001 5.163e-002 1.953e-004 
2.786e-004 1.203e+007 7.277e+011 1.000e+001 5.143e-002 1.955e-004 
2.791e-004 1.203e+007 7.290e+011 1.000e+001 4.978e-002 1.958e-004 
2.795e-004 1.205e+007 7.294e+011 1.000e+001 4.996e-002 1.961e-004 
2.799e-004 1.200e+007 7.290e+011 1.000e+001 4.829e-002 1.969e-004 
2.804e-004 1.196e+007 7.286e+011 1.000e+001 4.714e-002 1.976e-004 
2.808e-004 1.188e+007 7.306e+011 1.000e+001 4.800e-002 1.987e-004 
2.812e-004 1.178e+007 7.347e+011 1.000e+001 4.948e-002 1.998e-004 
2.817e-004 1.164e+007 7.414e+011 1.000e+001 5.036e-002 2.012e-004 
2.821e-004 1.105e+007 7.390e+011 1.000e+001 5.194e-002 2.056e-004 
2.825e-004 1.018e+007 7.138e+011 1.000e+001 4.512e-002 2.121e-004 
2.830e-004 9.359e+006 7.135e+011 1.000e+001 4.455e-002 2.182e-004 
2.834e-004 8.825e+006 7.133e+011 1.000e+001 4.277e-002 2.224e-004 
2.838e-004 8.401e+006 7.145e+011 1.000e+001 4.919e-002 2.257e-004 
2.843e-004 7.998e+006 7.123e+011 1.000e+001 5.233e-002 2.289e-004 
2.847e-004 7.695e+006 7.088e+011 1.000e+001 5.499e-002 2.315e-004 
2.851e-004 7.682e+006 7.131e+011 1.000e+001 5.372e-002 2.320e-004 
2.856e-004 7.678e+006 7.116e+011 1.000e+001 5.030e-002 2.324e-004 
2.860e-004 7.698e+006 7.116e+011 1.000e+001 4.773e-002 2.327e-004 
2.864e-004 7.720e+006 7.118e+011 1.000e+001 5.066e-002 2.330e-004 
2.868e-004 7.663e+006 7.061e+011 1.000e+001 4.848e-002 2.338e-004 
2.873e-004 7.591e+006 7.051e+011 1.000e+001 5.424e-002 2.348e-004 
2.877e-004 7.487e+006 7.067e+011 1.000e+001 5.576e-002 2.359e-004 
2.881e-004 7.345e+006 7.072e+011 1.000e+001 5.162e-002 2.373e-004 
2.886e-004 7.223e+006 7.052e+011 1.000e+001 4.815e-002 2.386e-004 
2.890e-004 7.126e+006 7.079e+011 1.000e+001 4.908e-002 2.397e-004 
2.894e-004 7.078e+006 7.087e+011 1.000e+001 5.128e-002 2.405e-004 
2.899e-004 7.093e+006 7.096e+011 1.000e+001 4.630e-002 2.408e-004 
2.903e-004 7.147e+006 7.076e+011 1.000e+001 4.901e-002 2.409e-004 
2.907e-004 7.168e+006 7.074e+011 1.000e+001 4.784e-002 2.412e-004 
2.912e-004 7.215e+006 7.077e+011 1.000e+001 4.957e-002 2.413e-004 
2.916e-004 7.257e+006 7.058e+011 1.000e+001 4.794e-002 2.414e-004 
2.920e-004 7.306e+006 7.066e+011 1.000e+001 4.772e-002 2.415e-004 
2.925e-004 7.352e+006 7.060e+011 1.000e+001 4.746e-002 2.416e-004 
2.929e-004 7.412e+006 7.068e+011 1.000e+001 4.661e-002 2.416e-004 
2.933e-004 7.457e+006 7.071e+011 1.000e+001 4.710e-002 2.417e-004 
2.938e-004 7.508e+006 7.056e+011 1.000e+001 4.851e-002 2.418e-004 
2.942e-004 7.542e+006 7.050e+011 1.000e+001 5.018e-002 2.420e-004 
2.946e-004 7.583e+006 7.055e+011 1.000e+001 4.878e-002 2.422e-004 
2.951e-004 7.642e+006 7.056e+011 1.000e+001 4.820e-002 2.422e-004 
2.955e-004 7.694e+006 7.053e+011 1.000e+001 4.944e-002 2.423e-004 
2.959e-004 7.732e+006 7.046e+011 1.000e+001 4.996e-002 2.424e-004 
2.964e-004 7.784e+006 7.048e+011 1.000e+001 4.977e-002 2.425e-004 
2.968e-004 7.817e+006 7.056e+011 1.000e+001 5.028e-002 2.427e-004 
2.972e-004 7.825e+006 7.054e+011 1.000e+001 4.934e-002 2.431e-004 
2.976e-004 7.860e+006 7.050e+011 1.000e+001 5.043e-002 2.433e-004 
2.981e-004 7.912e+006 7.061e+011 1.000e+001 4.966e-002 2.434e-004 
2.985e-004 7.959e+006 7.060e+011 1.000e+001 4.957e-002 2.435e-004 
2.989e-004 8.011e+006 7.062e+011 1.000e+001 4.964e-002 2.435e-004 
2.994e-004 8.057e+006 7.065e+011 1.000e+001 4.887e-002 2.436e-004 
2.998e-004 8.094e+006 7.063e+011 1.000e+001 4.827e-002 2.438e-004 
3.002e-004 8.121e+006 7.083e+011 1.000e+001 4.847e-002 2.441e-004 
3.007e-004 8.167e+006 7.096e+011 1.000e+001 4.877e-002 2.442e-004 
3.011e-004 8.212e+006 7.080e+011 1.000e+001 4.863e-002 2.443e-004 
3.015e-004 8.261e+006 7.088e+011 1.000e+001 5.155e-002 2.444e-004 
3.020e-004 8.310e+006 7.092e+011 1.000e+001 5.177e-002 2.445e-004 
3.024e-004 8.355e+006 7.091e+011 1.000e+001 5.040e-002 2.446e-004 
3.028e-004 8.411e+006 7.092e+011 1.000e+001 5.107e-002 2.447e-004 
3.033e-004 8.460e+006 7.093e+011 1.000e+001 4.989e-002 2.447e-004 
3.037e-004 8.499e+006 7.097e+011 1.000e+001 5.089e-002 2.449e-004 
3.041e-004 8.542e+006 7.093e+011 1.000e+001 5.119e-002 2.450e-004 
3.046e-004 8.582e+006 7.105e+011 1.000e+001 4.929e-002 2.452e-004 
3.050e-004 8.577e+006 7.128e+011 1.000e+001 5.019e-002 2.457e-004 
3.054e-004 8.597e+006 7.129e+011 1.000e+001 5.071e-002 2.460e-004 
3.059e-004 8.556e+006 7.132e+011 1.000e+001 4.969e-002 2.467e-004 
3.063e-004 8.554e+006 7.135e+011 1.000e+001 5.035e-002 2.471e-004 
3.067e-004 8.560e+006 7.148e+011 1.000e+001 4.964e-002 2.475e-004 
3.072e-004 8.554e+006 7.154e+011 1.000e+001 5.089e-002 2.480e-004 
3.076e-004 8.539e+006 7.156e+011 1.000e+001 4.923e-002 2.485e-004 
3.080e-004 8.502e+006 7.178e+011 1.000e+001 5.215e-002 2.492e-004 
3.084e-004 8.343e+006 7.229e+011 1.000e+001 5.127e-002 2.507e-004 
3.089e-004 8.239e+006 7.248e+011 1.000e+001 5.199e-002 2.519e-004 
3.093e-004 8.051e+006 7.192e+011 1.000e+001 5.259e-002 2.536e-004 
3.097e-004 8.091e+006 7.198e+011 1.000e+001 5.327e-002 2.538e-004 
3.102e-004 8.153e+006 7.219e+011 1.000e+001 5.347e-002 2.538e-004 
3.106e-004 8.191e+006 7.190e+011 1.000e+001 5.313e-002 2.540e-004 
3.110e-004 8.206e+006 7.205e+011 1.000e+001 5.206e-002 2.543e-004 
3.115e-004 8.240e+006 7.238e+011 1.000e+001 5.312e-002 2.545e-004 
3.119e-004 8.256e+006 7.221e+011 1.000e+001 5.141e-002 2.548e-004 
3.123e-004 8.294e+006 7.234e+011 1.000e+001 5.425e-002 2.550e-004 
3.128e-004 8.296e+006 7.220e+011 1.000e+001 5.173e-002 2.554e-004 
3.132e-004 8.298e+006 7.252e+011 1.000e+001 5.249e-002 2.558e-004 
3.136e-004 8.192e+006 7.139e+011 1.000e+001 5.744e-002 2.570e-004 
3.141e-004 7.991e+006 7.137e+011 1.000e+001 6.591e-002 2.588e-004 
3.145e-004 7.602e+006 7.023e+011 1.000e+001 5.271e-002 2.619e-004 
3.149e-004 7.481e+006 6.977e+011 1.000e+001 5.202e-002 2.632e-004 
3.154e-004 7.444e+006 7.006e+011 1.000e+001 5.149e-002 2.639e-004 
3.158e-004 7.474e+006 7.023e+011 1.000e+001 5.158e-002 2.641e-004 
3.162e-004 7.519e+006 7.014e+011 1.000e+001 5.198e-002 2.642e-004 
3.167e-004 7.568e+006 7.003e+011 1.000e+001 5.063e-002 2.643e-004 
3.171e-004 7.611e+006 7.008e+011 1.000e+001 5.111e-002 2.644e-004 
3.175e-004 7.636e+006 7.000e+011 1.000e+001 5.001e-002 2.647e-004 
3.180e-004 7.672e+006 6.996e+011 1.000e+001 5.026e-002 2.649e-004 
3.184e-004 7.719e+006 7.000e+011 1.000e+001 4.969e-002 2.650e-004 
3.188e-004 7.764e+006 7.001e+011 1.000e+001 4.985e-002 2.651e-004 
3.192e-004 7.814e+006 6.983e+011 1.000e+001 5.058e-002 2.652e-004 
3.197e-004 7.861e+006 6.986e+011 1.000e+001 5.091e-002 2.653e-004 
3.201e-004 7.902e+006 6.991e+011 1.000e+001 5.017e-002 2.655e-004 
3.205e-004 7.951e+006 6.983e+011 1.000e+001 5.055e-002 2.656e-004 
3.210e-004 8.006e+006 6.978e+011 1.000e+001 4.956e-002 2.656e-004 
3.214e-004 8.055e+006 6.979e+011 1.000e+001 5.016e-002 2.657e-004 
3.218e-004 8.108e+006 6.989e+011 1.000e+001 5.114e-002 2.658e-004 
3.223e-004 8.155e+006 6.989e+011 1.000e+001 5.156e-002 2.659e-004 
3.227e-004 8.209e+006 7.000e+011 1.000e+001 5.020e-002 2.659e-004 
3.231e-004 8.252e+006 6.996e+011 1.000e+001 5.130e-002 2.661e-004 
3.236e-004 8.300e+006 6.997e+011 1.000e+001 5.189e-002 2.662e-004 
3.240e-004 8.348e+006 7.000e+011 1.000e+001 5.083e-002 2.663e-004 
3.244e-004 8.397e+006 7.002e+011 1.000e+001 5.094e-002 2.664e-004 
3.249e-004 8.447e+006 7.006e+011 1.000e+001 4.980e-002 2.664e-004 
3.253e-004 8.504e+006 7.018e+011 1.000e+001 5.031e-002 2.665e-004 
3.257e-004 8.545e+006 7.021e+011 1.000e+001 5.087e-002 2.666e-004 
3.262e-004 8.592e+006 7.020e+011 1.000e+001 4.968e-002 2.667e-004 
3.266e-004 8.635e+006 7.019e+011 1.000e+001 4.992e-002 2.669e-004 
3.270e-004 8.672e+006 7.016e+011 1.000e+001 5.067e-002 2.670e-004 
3.275e-004 8.739e+006 7.009e+011 1.000e+001 5.044e-002 2.670e-004 
3.279e-004 8.795e+006 7.016e+011 1.000e+001 4.985e-002 2.671e-004 
3.283e-004 8.834e+006 7.052e+011 1.000e+001 5.279e-002 2.672e-004 
3.288e-004 8.884e+006 7.060e+011 1.000e+001 5.100e-002 2.673e-004 
3.292e-004 8.928e+006 7.055e+011 1.000e+001 5.186e-002 2.674e-004 
3.296e-004 8.956e+006 7.061e+011 1.000e+001 5.168e-002 2.677e-004 
3.300e-004 9.004e+006 7.070e+011 1.000e+001 5.319e-002 2.678e-004 
3.305e-004 9.073e+006 7.057e+011 1.000e+001 5.108e-002 2.677e-004 
3.309e-004 9.128e+006 7.056e+011 1.000e+001 5.159e-002 2.678e-004 
3.313e-004 9.175e+006 7.054e+011 1.000e+001 5.064e-002 2.679e-004 
3.318e-004 9.217e+006 7.056e+011 1.000e+001 4.908e-002 2.680e-004 
3.322e-004 9.256e+006 7.061e+011 1.000e+001 4.983e-002 2.682e-004 
3.326e-004 9.306e+006 7.075e+011 1.000e+001 4.994e-002 2.683e-004 
3.331e-004 9.357e+006 7.073e+011 1.000e+001 5.038e-002 2.684e-004 
3.335e-004 9.405e+006 7.076e+011 1.000e+001 4.940e-002 2.685e-004 
3.339e-004 9.450e+006 7.073e+011 1.000e+001 4.946e-002 2.686e-004 
3.344e-004 9.500e+006 7.081e+011 1.000e+001 5.028e-002 2.687e-004 
3.348e-004 9.549e+006 7.079e+011 1.000e+001 5.084e-002 2.688e-004 
3.352e-004 9.598e+006 7.076e+011 1.000e+001 5.097e-002 2.688e-004 
3.357e-004 9.656e+006 7.096e+011 1.000e+001 4.988e-002 2.689e-004 
3.361e-004 9.705e+006 7.083e+011 1.000e+001 4.954e-002 2.690e-004 
3.365e-004 9.756e+006 7.101e+011 1.000e+001 4.898e-002 2.691e-004 
3.370e-004 9.801e+006 7.117e+011 1.000e+001 5.014e-002 2.692e-004 
3.374e-004 9.838e+006 7.107e+011 1.000e+001 4.926e-002 2.693e-004 
3.378e-004 9.884e+006 7.101e+011 1.000e+001 4.978e-002 2.695e-004 
3.383e-004 9.914e+006 7.117e+011 1.000e+001 5.069e-002 2.697e-004 
3.387e-004 9.943e+006 7.122e+011 1.000e+001 5.083e-002 2.699e-004 
3.391e-004 9.954e+006 7.117e+011 1.000e+001 5.141e-002 2.703e-004 
3.396e-004 9.864e+006 7.119e+011 1.000e+001 5.088e-002 2.713e-004 
3.400e-004 9.704e+006 7.143e+011 1.000e+001 5.736e-002 2.729e-004 
3.404e-004 9.668e+006 7.185e+011 1.000e+001 5.327e-002 2.735e-004 
3.408e-004 9.631e+006 7.184e+011 1.000e+001 5.446e-002 2.742e-004 
3.413e-004 9.648e+006 7.207e+011 1.000e+001 5.258e-002 2.745e-004 
3.417e-004 9.693e+006 7.209e+011 1.000e+001 5.274e-002 2.747e-004 
3.421e-004 9.733e+006 7.208e+011 1.000e+001 5.099e-002 2.748e-004 
3.426e-004 9.745e+006 7.230e+011 1.000e+001 5.088e-002 2.752e-004 
3.430e-004 9.579e+006 7.208e+011 1.000e+001 4.813e-002 2.768e-004 
3.434e-004 9.394e+006 7.240e+011 1.000e+001 5.011e-002 2.785e-004 
3.439e-004 9.281e+006 7.243e+011 1.000e+001 5.228e-002 2.797e-004 
3.443e-004 9.327e+006 7.270e+011 1.000e+001 5.359e-002 2.798e-004 
3.447e-004 9.368e+006 7.297e+011 1.000e+001 4.982e-002 2.799e-004 
3.452e-004 9.410e+006 7.300e+011 1.000e+001 4.836e-002 2.801e-004 
3.456e-004 9.451e+006 7.301e+011 1.000e+001 5.021e-002 2.802e-004 
3.460e-004 9.494e+006 7.319e+011 1.000e+001 4.959e-002 2.804e-004 
3.465e-004 9.545e+006 7.322e+011 1.000e+001 5.008e-002 2.804e-004 
3.469e-004 9.597e+006 7.338e+011 1.000e+001 5.000e-002 2.805e-004 
3.473e-004 9.652e+006 7.336e+011 1.000e+001 5.236e-002 2.806e-004 
3.478e-004 9.687e+006 7.339e+011 1.000e+001 5.468e-002 2.808e-004 
3.482e-004 9.723e+006 7.352e+011 1.000e+001 5.371e-002 2.809e-004 
3.486e-004 9.774e+006 7.364e+011 1.000e+001 5.263e-002 2.810e-004 
3.491e-004 9.830e+006 7.379e+011 1.000e+001 5.332e-002 2.811e-004 
3.495e-004 9.889e+006 7.389e+011 1.000e+001 4.877e-002 2.811e-004 
3.499e-004 9.941e+006 7.371e+011 1.000e+001 5.276e-002 2.812e-004 
3.504e-004 9.999e+006 7.348e+011 1.000e+001 5.129e-002 2.812e-004 
3.508e-004 1.004e+007 7.387e+011 1.000e+001 4.669e-002 2.814e-004 
3.512e-004 1.009e+007 7.372e+011 1.000e+001 4.675e-002 2.815e-004 
3.516e-004 1.014e+007 7.369e+011 1.000e+001 4.726e-002 2.815e-004 
3.521e-004 1.019e+007 7.357e+011 1.000e+001 4.977e-002 2.816e-004 
3.525e-004 1.024e+007 7.365e+011 1.000e+001 5.156e-002 2.817e-004 
3.529e-004 1.028e+007 7.354e+011 1.000e+001 5.229e-002 2.818e-004 
3.534e-004 1.032e+007 7.361e+011 1.000e+001 5.340e-002 2.820e-004 
3.538e-004 1.039e+007 7.322e+011 1.000e+001 5.579e-002 2.819e-004 
3.542e-004 1.043e+007 7.351e+011 1.000e+001 5.469e-002 2.821e-004 
3.547e-004 1.047e+007 7.346e+011 1.000e+001 5.900e-002 2.823e-004 
3.551e-004 1.049e+007 7.353e+011 1.000e+001 5.773e-002 2.825e-004 
3.555e-004 1.052e+007 7.375e+011 1.000e+001 5.320e-002 2.828e-004 
3.560e-004 1.055e+007 7.349e+011 1.000e+001 5.835e-002 2.830e-004 
3.564e-004 1.055e+007 7.376e+011 1.000e+001 5.464e-002 2.834e-004 
3.568e-004 1.056e+007 7.382e+011 1.000e+001 5.320e-002 2.838e-004 
3.573e-004 1.058e+007 7.390e+011 1.000e+001 5.047e-002 2.841e-004 
3.577e-004 1.060e+007 7.416e+011 1.000e+001 5.311e-002 2.844e-004 
3.581e-004 1.063e+007 7.423e+011 1.000e+001 5.146e-002 2.846e-004 
3.586e-004 1.066e+007 7.421e+011 1.000e+001 5.227e-002 2.848e-004 
3.590e-004 1.071e+007 7.440e+011 1.000e+001 5.034e-002 2.849e-004 
3.594e-004 1.073e+007 7.432e+011 1.000e+001 4.911e-002 2.852e-004 
3.599e-004 1.079e+007 7.404e+011 1.000e+001 5.011e-002 2.852e-004 
3.603e-004 1.084e+007 7.415e+011 1.000e+001 5.178e-002 2.853e-004 
3.607e-004 1.087e+007 7.427e+011 1.000e+001 4.760e-002 2.856e-004 
3.612e-004 1.089e+007 7.443e+011 1.000e+001 4.952e-002 2.858e-004 
3.616e-004 1.093e+007 7.464e+011 1.000e+001 4.985e-002 2.860e-004 
3.620e-004 1.096e+007 7.468e+011 1.000e+001 5.020e-002 2.862e-004 
3.624e-004 1.101e+007 7.447e+011 1.000e+001 4.776e-002 2.863e-004 
3.629e-004 1.104e+007 7.437e+011 1.000e+001 4.566e-002 2.865e-004 
3.633e-004 1.104e+007 7.487e+011 1.000e+001 4.563e-002 2.869e-004 
3.637e-004 1.106e+007 7.465e+011 1.000e+001 4.222e-002 2.872e-004 
3.642e-004 1.110e+007 7.510e+011 1.000e+001 5.129e-002 2.874e-004 
3.646e-004 1.113e+007 7.484e+011 1.000e+001 4.696e-002 2.877e-004 
3.650e-004 1.102e+007 7.514e+011 1.000e+001 4.895e-002 2.888e-004 
3.655e-004 1.070e+007 7.532e+011 1.000e+001 5.019e-002 2.915e-004 
3.659e-004 1.046e+007 7.583e+011 1.000e+001 4.917e-002 2.936e-004 
3.663e-004 1.024e+007 7.480e+011 1.000e+001 5.345e-002 2.955e-004 
3.668e-004 1.027e+007 7.428e+011 1.000e+001 5.393e-002 2.957e-004 
3.672e-004 1.016e+007 7.469e+011 1.000e+001 5.870e-002 2.969e-004 
3.676e-004 9.875e+006 7.461e+011 1.000e+001 5.706e-002 2.993e-004 
3.681e-004 9.849e+006 7.427e+011 1.000e+001 6.066e-002 2.999e-004 
3.685e-004 9.819e+006 7.427e+011 1.000e+001 6.077e-002 3.006e-004 
3.689e-004 9.861e+006 7.462e+011 1.000e+001 5.908e-002 3.007e-004 
3.694e-004 9.781e+006 7.530e+011 1.000e+001 6.785e-002 3.017e-004 
3.698e-004 9.725e+006 7.383e+011 1.000e+001 5.643e-002 3.025e-004 
3.702e-004 9.787e+006 7.386e+011 1.000e+001 5.744e-002 3.025e-004 
3.707e-004 9.842e+006 7.385e+011 1.000e+001 5.726e-002 3.026e-004 
3.711e-004 9.881e+006 7.390e+011 1.000e+001 5.818e-002 3.027e-004 
3.715e-004 9.941e+006 7.370e+011 1.000e+001 6.128e-002 3.028e-004 
3.720e-004 9.991e+006 7.384e+011 1.000e+001 5.948e-002 3.028e-004 
3.724e-004 1.004e+007 7.383e+011 1.000e+001 5.732e-002 3.030e-004 
3.728e-004 1.009e+007 7.364e+011 1.000e+001 5.720e-002 3.030e-004 
3.732e-004 1.014e+007 7.383e+011 1.000e+001 5.956e-002 3.031e-004 
3.737e-004 1.017e+007 7.382e+011 1.000e+001 5.787e-002 3.034e-004 
3.741e-004 1.021e+007 7.380e+011 1.000e+001 6.580e-002 3.035e-004 
3.745e-004 1.027e+007 7.389e+011 1.000e+001 6.116e-002 3.035e-004 
3.750e-004 1.034e+007 7.388e+011 1.000e+001 6.318e-002 3.035e-004 
3.754e-004 1.039e+007 7.389e+011 1.000e+001 6.478e-002 3.035e-004 
3.758e-004 1.043e+007 7.373e+011 1.000e+001 5.958e-002 3.037e-004 
3.763e-004 1.047e+007 7.396e+011 1.000e+001 5.880e-002 3.039e-004 
3.767e-004 1.051e+007 7.412e+011 1.000e+001 5.893e-002 3.040e-004 
3.771e-004 1.056e+007 7.393e+011 1.000e+001 6.074e-002 3.041e-004 
3.776e-004 1.059e+007 7.411e+011 1.000e+001 6.045e-002 3.043e-004 
3.780e-004 1.061e+007 7.426e+011 1.000e+001 5.791e-002 3.046e-004 
3.784e-004 1.064e+007 7.434e+011 1.000e+001 5.536e-002 3.049e-004 
3.789e-004 1.069e+007 7.408e+011 1.000e+001 5.947e-002 3.049e-004 
3.793e-004 1.074e+007 7.412e+011 1.000e+001 5.555e-002 3.050e-004 
3.797e-004 1.078e+007 7.435e+011 1.000e+001 5.960e-002 3.051e-004 
3.802e-004 1.083e+007 7.436e+011 1.000e+001 5.551e-002 3.053e-004 
3.806e-004 1.086e+007 7.444e+011 1.000e+001 5.850e-002 3.054e-004 
3.810e-004 1.087e+007 7.461e+011 1.000e+001 5.679e-002 3.059e-004 
3.815e-004 1.088e+007 7.448e+011 1.000e+001 5.383e-002 3.062e-004 
3.819e-004 1.088e+007 7.456e+011 1.000e+001 5.745e-002 3.066e-004 
3.823e-004 1.085e+007 7.486e+011 1.000e+001 5.323e-002 3.073e-004 
3.828e-004 1.068e+007 7.487e+011 1.000e+001 5.584e-002 3.089e-004 
3.832e-004 1.058e+007 7.485e+011 1.000e+001 5.442e-002 3.100e-004 
3.836e-004 1.031e+007 7.459e+011 1.000e+001 5.032e-002 3.123e-004 
3.840e-004 1.026e+007 7.494e+011 1.000e+001 5.085e-002 3.131e-004 
3.845e-004 1.023e+007 7.497e+011 1.000e+001 5.187e-002 3.137e-004 
3.849e-004 1.024e+007 7.520e+011 1.000e+001 5.193e-002 3.141e-004 
3.853e-004 1.026e+007 7.508e+011 1.000e+001 5.125e-002 3.143e-004 
3.858e-004 1.029e+007 7.551e+011 1.000e+001 5.155e-002 3.146e-004 
3.862e-004 1.032e+007 7.519e+011 1.000e+001 5.125e-002 3.148e-004 
3.866e-004 1.034e+007 7.549e+011 1.000e+001 4.980e-002 3.151e-004 
3.871e-004 1.038e+007 7.578e+011 1.000e+001 4.938e-002 3.153e-004 
3.875e-004 1.041e+007 7.609e+011 1.000e+001 5.009e-002 3.155e-004 
3.879e-004 1.042e+007 7.561e+011 1.000e+001 4.681e-002 3.159e-004 
3.884e-004 1.044e+007 7.567e+011 1.000e+001 5.114e-002 3.162e-004 
3.888e-004 1.047e+007 7.609e+011 1.000e+001 5.141e-002 3.164e-004 
3.892e-004 1.048e+007 7.616e+011 1.000e+001 5.159e-002 3.167e-004 
3.897e-004 1.048e+007 7.637e+011 1.000e+001 5.035e-002 3.172e-004 
3.901e-004 1.049e+007 7.682e+011 1.000e+001 5.138e-002 3.176e-004 
3.905e-004 1.049e+007 7.687e+011 1.000e+001 4.936e-002 3.180e-004 
3.910e-004 1.052e+007 7.697e+011 1.000e+001 4.902e-002 3.182e-004 
3.914e-004 1.056e+007 7.677e+011 1.000e+001 4.727e-002 3.183e-004 
3.918e-004 1.061e+007 7.713e+011 1.000e+001 4.885e-002 3.184e-004 
3.923e-004 1.066e+007 7.677e+011 1.000e+001 5.008e-002 3.185e-004 
3.927e-004 1.072e+007 7.654e+011 1.000e+001 4.833e-002 3.185e-004 
3.931e-004 1.076e+007 7.685e+011 1.000e+001 4.965e-002 3.187e-004 
3.936e-004 1.078e+007 7.689e+011 1.000e+001 5.002e-002 3.190e-004 
3.940e-004 1.081e+007 7.692e+011 1.000e+001 5.159e-002 3.192e-004 
3.944e-004 1.078e+007 7.724e+011 1.000e+001 5.643e-002 3.198e-004 
3.948e-004 1.080e+007 7.741e+011 1.000e+001 5.646e-002 3.201e-004 
3.953e-004 1.083e+007 7.729e+011 1.000e+001 5.642e-002 3.204e-004 
3.957e-004 1.074e+007 7.723e+011 1.000e+001 5.594e-002 3.214e-004 
3.961e-004 1.074e+007 7.749e+011 1.000e+001 4.978e-002 3.219e-004 
3.966e-004 1.068e+007 7.760e+011 1.000e+001 4.832e-002 3.227e-004 
3.970e-004 1.057e+007 7.739e+011 1.000e+001 5.745e-002 3.239e-004 
3.974e-004 1.057e+007 7.741e+011 1.000e+001 5.462e-002 3.243e-004 
3.979e-004 1.060e+007 7.758e+011 1.000e+001 5.323e-002 3.246e-004 
3.983e-004 1.063e+007 7.756e+011 1.000e+001 5.452e-002 3.247e-004 
3.987e-004 1.068e+007 7.789e+011 1.000e+001 5.454e-002 3.249e-004 
3.992e-004 1.071e+007 7.828e+011 1.000e+001 5.448e-002 3.251e-004 
3.996e-004 1.075e+007 7.832e+011 1.000e+001 5.529e-002 3.253e-004 
4.000e-004 1.078e+007 7.810e+011 1.000e+001 5.617e-002 3.254e-004 
4.005e-004 1.085e+007 7.801e+011 1.000e+001 5.870e-002 3.254e-004 
4.009e-004 1.091e+007 7.830e+011 1.000e+001 5.669e-002 3.254e-004 
4.013e-004 1.095e+007 7.834e+011 1.000e+001 5.791e-002 3.256e-004 
4.018e-004 1.100e+007 7.853e+011 1.000e+001 5.875e-002 3.257e-004 
4.022e-004 1.105e+007 7.798e+011 1.000e+001 5.944e-002 3.258e-004 
4.026e-004 1.110e+007 7.830e+011 1.000e+001 6.351e-002 3.258e-004 
4.031e-004 1.114e+007 7.849e+011 1.000e+001 5.954e-002 3.260e-004 
4.035e-004 1.116e+007 7.880e+011 1.000e+001 5.813e-002 3.263e-004 
4.039e-004 1.122e+007 7.897e+011 1.000e+001 5.658e-002 3.263e-004 
4.044e-004 1.128e+007 7.855e+011 1.000e+001 5.498e-002 3.263e-004 
4.048e-004 1.134e+007 7.858e+011 1.000e+001 6.005e-002 3.264e-004 
4.052e-004 1.138e+007 7.894e+011 1.000e+001 6.167e-002 3.265e-004 
4.056e-004 1.144e+007 7.871e+011 1.000e+001 6.120e-002 3.265e-004 
4.061e-004 1.148e+007 7.883e+011 1.000e+001 6.197e-002 3.267e-004 
4.065e-004 1.153e+007 7.878e+011 1.000e+001 6.444e-002 3.268e-004 
4.069e-004 1.157e+007 7.895e+011 1.000e+001 6.112e-002 3.269e-004 
4.074e-004 1.161e+007 7.900e+011 1.000e+001 6.175e-002 3.270e-004 
4.078e-004 1.165e+007 7.946e+011 1.000e+001 5.707e-002 3.272e-004 
4.082e-004 1.169e+007 7.934e+011 1.000e+001 5.859e-002 3.274e-004 
4.087e-004 1.173e+007 7.909e+011 1.000e+001 6.227e-002 3.275e-004 
4.091e-004 1.176e+007 7.936e+011 1.000e+001 6.152e-002 3.278e-004 
4.095e-004 1.175e+007 7.968e+011 1.000e+001 6.033e-002 3.283e-004 
4.100e-004 1.161e+007 8.032e+011 1.000e+001 6.643e-002 3.296e-004 
4.104e-004 1.138e+007 7.998e+011 1.000e+001 6.777e-002 3.317e-004 
4.108e-004 1.132e+007 8.001e+011 1.000e+001 6.232e-002 3.325e-004 
4.113e-004 1.108e+007 8.014e+011 1.000e+001 5.894e-002 3.346e-004 
4.117e-004 1.076e+007 8.003e+011 1.000e+001 5.782e-002 3.373e-004 
4.121e-004 1.054e+007 7.983e+011 1.000e+001 5.983e-002 3.392e-004 
4.126e-004 1.018e+007 7.922e+011 1.000e+001 7.911e-002 3.422e-004 
4.130e-004 1.006e+007 7.920e+011 1.000e+001 8.364e-002 3.434e-004 
4.134e-004 1.002e+007 7.858e+011 1.000e+001 7.611e-002 3.442e-004 
4.139e-004 9.676e+006 7.837e+011 1.000e+001 7.429e-002 3.469e-004 
4.143e-004 9.299e+006 7.837e+011 1.000e+001 6.519e-002 3.500e-004 
4.147e-004 8.903e+006 7.822e+011 1.000e+001 5.907e-002 3.531e-004 
4.152e-004 8.518e+006 7.892e+011 1.000e+001 6.182e-002 3.562e-004 
4.156e-004 8.043e+006 7.949e+011 1.000e+001 5.873e-002 3.600e-004 
4.160e-004 7.692e+006 7.995e+011 1.000e+001 5.908e-002 3.628e-004 
4.164e-004 7.525e+006 8.059e+011 1.000e+001 6.520e-002 3.644e-004 
4.169e-004 7.458e+006 8.035e+011 1.000e+001 6.859e-002 3.653e-004 
4.173e-004 7.238e+006 8.079e+011 1.000e+001 6.498e-002 3.672e-004 
4.177e-004 7.083e+006 8.123e+011 1.000e+001 6.934e-002 3.688e-004 
4.182e-004 6.931e+006 8.056e+011 1.000e+001 7.101e-002 3.702e-004 
4.186e-004 6.708e+006 8.050e+011 1.000e+001 7.045e-002 3.722e-004 
4.190e-004 6.468e+006 8.078e+011 1.000e+001 7.066e-002 3.743e-004 
4.195e-004 6.323e+006 8.034e+011 1.000e+001 7.233e-002 3.757e-004 
4.199e-004 6.246e+006 8.053e+011 1.000e+001 6.925e-002 3.767e-004 
4.203e-004 6.288e+006 7.838e+011 1.000e+001 5.578e-002 3.768e-004 
4.208e-004 6.309e+006 7.823e+011 1.000e+001 5.950e-002 3.771e-004 
4.212e-004 6.330e+006 7.829e+011 1.000e+001 5.315e-002 3.774e-004 
4.216e-004 6.353e+006 7.839e+011 1.000e+001 6.130e-002 3.777e-004 
4.221e-004 6.398e+006 7.837e+011 1.000e+001 5.591e-002 3.778e-004 
4.225e-004 6.431e+006 7.854e+011 1.000e+001 5.380e-002 3.780e-004 
4.229e-004 6.467e+006 7.816e+011 1.000e+001 5.839e-002 3.782e-004 
4.234e-004 6.501e+006 7.811e+011 1.000e+001 6.045e-002 3.784e-004 
4.238e-004 6.551e+006 7.816e+011 1.000e+001 5.789e-002 3.785e-004 
4.242e-004 6.595e+006 7.744e+011 1.000e+001 5.730e-002 3.786e-004 
4.247e-004 6.609e+006 7.766e+011 1.000e+001 6.535e-002 3.789e-004 
4.251e-004 6.647e+006 7.791e+011 1.000e+001 6.246e-002 3.791e-004 
4.255e-004 6.695e+006 7.793e+011 1.000e+001 6.451e-002 3.792e-004 
4.260e-004 6.687e+006 7.615e+011 1.000e+001 5.526e-002 3.797e-004 
4.264e-004 6.514e+006 7.575e+011 1.000e+001 5.433e-002 3.813e-004 
4.268e-004 6.414e+006 7.579e+011 1.000e+001 5.299e-002 3.824e-004 
4.272e-004 6.301e+006 7.589e+011 1.000e+001 4.992e-002 3.837e-004 
4.277e-004 6.168e+006 7.599e+011 1.000e+001 5.062e-002 3.850e-004 
4.281e-004 6.064e+006 7.598e+011 1.000e+001 5.061e-002 3.862e-004 
4.285e-004 5.963e+006 7.619e+011 1.000e+001 5.171e-002 3.873e-004 
4.290e-004 5.874e+006 7.626e+011 1.000e+001 5.014e-002 3.883e-004 
4.294e-004 5.778e+006 7.609e+011 1.000e+001 5.139e-002 3.894e-004 
4.298e-004 5.746e+006 7.631e+011 1.000e+001 5.324e-002 3.901e-004 
4.303e-004 5.757e+006 7.652e+011 1.000e+001 5.155e-002 3.905e-004 
4.307e-004 5.766e+006 7.670e+011 1.000e+001 5.250e-002 3.908e-004 
4.311e-004 5.792e+006 7.674e+011 1.000e+001 5.305e-002 3.911e-004 
4.316e-004 5.818e+006 7.690e+011 1.000e+001 5.374e-002 3.913e-004 
4.320e-004 5.855e+006 7.683e+011 1.000e+001 5.575e-002 3.915e-004 
4.324e-004 5.897e+006 7.689e+011 1.000e+001 5.313e-002 3.916e-004 
4.329e-004 5.933e+006 7.685e+011 1.000e+001 5.572e-002 3.918e-004 
4.333e-004 5.955e+006 7.693e+011 1.000e+001 5.539e-002 3.921e-004 
4.337e-004 6.002e+006 7.696e+011 1.000e+001 5.376e-002 3.922e-004 
4.342e-004 6.065e+006 7.694e+011 1.000e+001 5.327e-002 3.922e-004 
4.346e-004 6.052e+006 7.687e+011 1.000e+001 5.277e-002 3.927e-004 
4.350e-004 6.076e+006 7.697e+011 1.000e+001 5.362e-002 3.930e-004 
4.355e-004 6.092e+006 7.702e+011 1.000e+001 5.545e-002 3.933e-004 
4.359e-004 6.098e+006 7.721e+011 1.000e+001 4.955e-002 3.937e-004 
4.363e-004 6.076e+006 7.707e+011 1.000e+001 5.249e-002 3.943e-004 
4.368e-004 6.044e+006 7.708e+011 1.000e+001 4.988e-002 3.949e-004 
4.372e-004 5.966e+006 7.730e+011 1.000e+001 5.950e-002 3.959e-004 
4.376e-004 5.976e+006 7.753e+011 1.000e+001 5.728e-002 3.963e-004 
4.380e-004 5.992e+006 7.704e+011 1.000e+001 5.718e-002 3.966e-004 
4.385e-004 6.034e+006 7.697e+011 1.000e+001 5.899e-002 3.967e-004 
4.389e-004 6.113e+006 7.674e+011 1.000e+001 5.893e-002 3.966e-004 
4.393e-004 6.188e+006 7.646e+011 1.000e+001 5.980e-002 3.965e-004 
4.398e-004 6.243e+006 7.650e+011 1.000e+001 5.886e-002 3.966e-004 
4.402e-004 6.295e+006 7.651e+011 1.000e+001 5.654e-002 3.967e-004 
4.406e-004 6.347e+006 7.671e+011 1.000e+001 5.871e-002 3.967e-004 
4.411e-004 6.405e+006 7.664e+011 1.000e+001 5.661e-002 3.968e-004 
4.415e-004 6.459e+006 7.668e+011 1.000e+001 5.885e-002 3.968e-004 
4.419e-004 6.514e+006 7.638e+011 1.000e+001 5.909e-002 3.969e-004 
4.424e-004 6.580e+006 7.664e+011 1.000e+001 6.064e-002 3.969e-004 
4.428e-004 6.632e+006 7.652e+011 1.000e+001 5.975e-002 3.969e-004 
4.432e-004 6.683e+006 7.665e+011 1.000e+001 6.044e-002 3.970e-004 
4.437e-004 6.724e+006 7.674e+011 1.000e+001 5.969e-002 3.972e-004 
4.441e-004 6.780e+006 7.682e+011 1.000e+001 5.743e-002 3.972e-004 
4.445e-004 6.836e+006 7.662e+011 1.000e+001 5.671e-002 3.972e-004 
4.450e-004 6.893e+006 7.687e+011 1.000e+001 5.533e-002 3.973e-004 
4.454e-004 6.961e+006 7.647e+011 1.000e+001 5.472e-002 3.972e-004 
4.458e-004 7.017e+006 7.667e+011 1.000e+001 5.679e-002 3.973e-004 
4.463e-004 7.074e+006 7.672e+011 1.000e+001 5.787e-002 3.973e-004 
4.467e-004 7.122e+006 7.688e+011 1.000e+001 5.622e-002 3.974e-004 
4.471e-004 7.174e+006 7.685e+011 1.000e+001 5.663e-002 3.975e-004 
4.476e-004 7.216e+006 7.694e+011 1.000e+001 5.700e-002 3.976e-004 
4.480e-004 7.274e+006 7.692e+011 1.000e+001 5.586e-002 3.977e-004 
4.484e-004 7.326e+006 7.709e+011 1.000e+001 5.981e-002 3.977e-004 
4.488e-004 7.378e+006 7.722e+011 1.000e+001 6.105e-002 3.978e-004 
4.493e-004 7.448e+006 7.711e+011 1.000e+001 5.650e-002 3.978e-004 
4.497e-004 7.498e+006 7.703e+011 1.000e+001 5.703e-002 3.979e-004 
4.501e-004 7.552e+006 7.692e+011 1.000e+001 5.638e-002 3.979e-004 
4.506e-004 7.604e+006 7.695e+011 1.000e+001 5.790e-002 3.980e-004 
4.510e-004 7.653e+006 7.674e+011 1.000e+001 5.773e-002 3.981e-004 
4.514e-004 7.704e+006 7.693e+011 1.000e+001 5.727e-002 3.982e-004 
4.519e-004 7.758e+006 7.692e+011 1.000e+001 5.673e-002 3.982e-004 
4.523e-004 7.826e+006 7.690e+011 1.000e+001 5.720e-002 3.982e-004 
4.527e-004 7.888e+006 7.704e+011 1.000e+001 5.998e-002 3.982e-004 
4.532e-004 7.943e+006 7.698e+011 1.000e+001 5.870e-002 3.982e-004 
4.536e-004 7.986e+006 7.706e+011 1.000e+001 5.626e-002 3.984e-004 
4.540e-004 8.038e+006 7.713e+011 1.000e+001 5.705e-002 3.984e-004 
4.545e-004 8.093e+006 7.715e+011 1.000e+001 5.549e-002 3.985e-004 
4.549e-004 8.146e+006 7.756e+011 1.000e+001 5.633e-002 3.985e-004 
4.553e-004 8.191e+006 7.752e+011 1.000e+001 5.651e-002 3.987e-004 
4.558e-004 8.275e+006 7.700e+011 1.000e+001 5.701e-002 3.985e-004 
4.562e-004 8.334e+006 7.714e+011 1.000e+001 5.431e-002 3.985e-004 
4.566e-004 8.382e+006 7.713e+011 1.000e+001 5.648e-002 3.986e-004 
4.571e-004 8.438e+006 7.707e+011 1.000e+001 5.700e-002 3.987e-004 
4.575e-004 8.497e+006 7.712e+011 1.000e+001 5.763e-002 3.987e-004 
4.579e-004 8.546e+006 7.718e+011 1.000e+001 5.887e-002 3.988e-004 
4.584e-004 8.601e+006 7.719e+011 1.000e+001 5.885e-002 3.989e-004 
4.588e-004 8.655e+006 7.718e+011 1.000e+001 5.860e-002 3.989e-004 
4.592e-004 8.705e+006 7.717e+011 1.000e+001 5.827e-002 3.990e-004 
4.596e-004 8.758e+006 7.743e+011 1.000e+001 5.780e-002 3.991e-004 
4.601e-004 8.838e+006 7.693e+011 1.000e+001 5.657e-002 3.990e-004 
4.605e-004 8.895e+006 7.703e+011 1.000e+001 5.645e-002 3.990e-004 
4.609e-004 8.943e+006 7.699e+011 1.000e+001 5.726e-002 3.991e-004 
4.614e-004 8.995e+006 7.717e+011 1.000e+001 5.689e-002 3.992e-004 
4.618e-004 9.050e+006 7.715e+011 1.000e+001 6.025e-002 3.992e-004 
4.622e-004 9.106e+006 7.721e+011 1.000e+001 5.655e-002 3.993e-004 
4.627e-004 9.164e+006 7.705e+011 1.000e+001 5.898e-002 3.993e-004 
4.631e-004 9.212e+006 7.719e+011 1.000e+001 5.597e-002 3.994e-004 
4.635e-004 9.236e+006 7.726e+011 1.000e+001 5.612e-002 3.997e-004 
4.640e-004 9.298e+006 7.719e+011 1.000e+001 5.903e-002 3.997e-004 
4.644e-004 9.364e+006 7.722e+011 1.000e+001 5.838e-002 3.996e-004 
4.648e-004 9.413e+006 7.731e+011 1.000e+001 5.851e-002 3.997e-004 
4.653e-004 9.466e+006 7.758e+011 1.000e+001 5.941e-002 3.998e-004 
4.657e-004 9.523e+006 7.730e+011 1.000e+001 5.522e-002 3.998e-004 
4.661e-004 9.571e+006 7.753e+011 1.000e+001 6.008e-002 3.999e-004 
4.666e-004 9.627e+006 7.730e+011 1.000e+001 5.823e-002 4.000e-004 
4.670e-004 9.670e+006 7.765e+011 1.000e+001 5.988e-002 4.001e-004 
4.674e-004 9.737e+006 7.728e+011 1.000e+001 5.946e-002 4.001e-004 
4.679e-004 9.793e+006 7.739e+011 1.000e+001 6.039e-002 4.001e-004 
4.683e-004 9.843e+006 7.746e+011 1.000e+001 6.047e-002 4.002e-004 
4.687e-004 9.895e+006 7.746e+011 1.000e+001 6.150e-002 4.003e-004 
4.692e-004 9.949e+006 7.764e+011 1.000e+001 5.774e-002 4.003e-004 
4.696e-004 1.001e+007 7.756e+011 1.000e+001 5.620e-002 4.004e-004 
4.700e-004 1.009e+007 7.703e+011 1.000e+001 5.530e-002 4.003e-004 
4.704e-004 1.014e+007 7.718e+011 1.000e+001 5.677e-002 4.003e-004 
4.709e-004 1.019e+007 7.731e+011 1.000e+001 5.503e-002 4.004e-004 
4.713e-004 1.023e+007 7.732e+011 1.000e+001 5.643e-002 4.005e-004 
4.717e-004 1.030e+007 7.728e+011 1.000e+001 5.788e-002 4.005e-004 
4.722e-004 1.035e+007 7.729e+011 1.000e+001 5.652e-002 4.006e-004 
4.726e-004 1.039e+007 7.752e+011 1.000e+001 5.887e-002 4.007e-004 
4.730e-004 1.045e+007 7.722e+011 1.000e+001 5.929e-002 4.007e-004 
4.735e-004 1.051e+007 7.724e+011 1.000e+001 5.717e-002 4.008e-004 
4.739e-004 1.056e+007 7.728e+011 1.000e+001 5.667e-002 4.008e-004 
4.743e-004 1.062e+007 7.725e+011 1.000e+001 5.731e-002 4.009e-004 
4.748e-004 1.067e+007 7.722e+011 1.000e+001 5.537e-002 4.010e-004 
4.752e-004 1.072e+007 7.742e+011 1.000e+001 5.597e-002 4.011e-004 
4.756e-004 1.077e+007 7.737e+011 1.000e+001 5.715e-002 4.011e-004 
4.761e-004 1.083e+007 7.725e+011 1.000e+001 5.497e-002 4.012e-004 
4.765e-004 1.088e+007 7.738e+011 1.000e+001 5.761e-002 4.013e-004 
4.769e-004 1.093e+007 7.728e+011 1.000e+001 5.649e-002 4.013e-004 
4.774e-004 1.098e+007 7.742e+011 1.000e+001 5.559e-002 4.014e-004 
4.778e-004 1.104e+007 7.749e+011 1.000e+001 5.632e-002 4.014e-004 
4.782e-004 1.109e+007 7.742e+011 1.000e+001 5.570e-002 4.015e-004 
4.787e-004 1.114e+007 7.740e+011 1.000e+001 5.540e-002 4.016e-004 
4.791e-004 1.120e+007 7.752e+011 1.000e+001 5.730e-002 4.016e-004 
4.795e-004 1.126e+007 7.739e+011 1.000e+001 5.567e-002 4.017e-004 
4.800e-004 1.130e+007 7.756e+011 1.000e+001 5.918e-002 4.018e-004 
4.804e-004 1.137e+007 7.729e+011 1.000e+001 5.655e-002 4.017e-004 
4.808e-004 1.143e+007 7.731e+011 1.000e+001 5.587e-002 4.018e-004 
4.812e-004 1.147e+007 7.771e+011 1.000e+001 5.841e-002 4.019e-004 
4.817e-004 1.152e+007 7.755e+011 1.000e+001 5.775e-002 4.020e-004 
4.821e-004 1.157e+007 7.779e+011 1.000e+001 5.911e-002 4.021e-004 
4.825e-004 1.163e+007 7.763e+011 1.000e+001 5.828e-002 4.021e-004 
4.830e-004 1.168e+007 7.777e+011 1.000e+001 5.607e-002 4.022e-004 
4.834e-004 1.174e+007 7.779e+011 1.000e+001 5.812e-002 4.022e-004 
4.838e-004 1.178e+007 7.771e+011 1.000e+001 5.633e-002 4.023e-004 
4.843e-004 1.183e+007 7.792e+011 1.000e+001 5.759e-002 4.024e-004 
4.847e-004 1.189e+007 7.804e+011 1.000e+001 5.479e-002 4.025e-004 
4.851e-004 1.194e+007 7.803e+011 1.000e+001 5.694e-002 4.026e-004 
4.856e-004 1.200e+007 7.820e+011 1.000e+001 5.726e-002 4.026e-004 
4.860e-004 1.206e+007 7.805e+011 1.000e+001 5.698e-002 4.026e-004 
4.864e-004 1.211e+007 7.802e+011 1.000e+001 5.564e-002 4.027e-004 
4.869e-004 1.215e+007 7.833e+011 1.000e+001 5.517e-002 4.028e-004 
4.873e-004 1.221e+007 7.797e+011 1.000e+001 5.473e-002 4.028e-004 
4.877e-004 1.227e+007 7.796e+011 1.000e+001 5.511e-002 4.029e-004 
4.882e-004 1.232e+007 7.789e+011 1.000e+001 5.386e-002 4.030e-004 
4.886e-004 1.236e+007 7.798e+011 1.000e+001 5.281e-002 4.031e-004 
4.890e-004 1.241e+007 7.809e+011 1.000e+001 5.150e-002 4.032e-004 
4.895e-004 1.245e+007 7.826e+011 1.000e+001 5.163e-002 4.033e-004 
4.899e-004 1.248e+007 7.823e+011 1.000e+001 5.177e-002 4.036e-004 
4.903e-004 1.239e+007 7.666e+011 1.000e+001 5.397e-002 4.046e-004 
4.908e-004 1.200e+007 7.626e+011 1.000e+001 5.336e-002 4.078e-004 
4.912e-004 1.163e+007 7.650e+011 1.000e+001 6.108e-002 4.108e-004 
4.916e-004 1.147e+007 7.659e+011 1.000e+001 6.373e-002 4.123e-004 
4.920e-004 1.126e+007 7.652e+011 1.000e+001 5.880e-002 4.142e-004 
4.925e-004 1.105e+007 7.658e+011 1.000e+001 5.746e-002 4.160e-004 
4.929e-004 1.077e+007 7.649e+011 1.000e+001 5.872e-002 4.184e-004 
4.933e-004 1.037e+007 7.652e+011 1.000e+001 5.706e-002 4.216e-004 
4.938e-004 1.000e+007 7.641e+011 1.000e+001 5.956e-002 4.246e-004 
4.942e-004 9.702e+006 7.643e+011 1.000e+001 5.964e-002 4.271e-004 
4.946e-004 9.412e+006 7.657e+011 1.000e+001 6.101e-002 4.295e-004 
4.951e-004 9.112e+006 7.659e+011 1.000e+001 6.276e-002 4.320e-004 
4.955e-004 8.680e+006 7.655e+011 1.000e+001 6.211e-002 4.355e-004 
4.959e-004 8.305e+006 7.667e+011 1.000e+001 6.315e-002 4.385e-004 
4.964e-004 8.227e+006 7.676e+011 1.000e+001 6.201e-002 4.395e-004 
4.968e-004 8.181e+006 7.683e+011 1.000e+001 5.906e-002 4.402e-004 
4.972e-004 7.933e+006 7.674e+011 1.000e+001 6.430e-002 4.424e-004 
4.977e-004 7.823e+006 7.673e+011 1.000e+001 6.729e-002 4.435e-004 
4.981e-004 7.776e+006 7.665e+011 1.000e+001 6.158e-002 4.443e-004 
4.985e-004 7.670e+006 7.639e+011 1.000e+001 6.447e-002 4.455e-004 
4.990e-004 7.608e+006 7.645e+011 1.000e+001 6.641e-002 4.463e-004 
4.994e-004 7.485e+006 7.623e+011 1.000e+001 6.475e-002 4.476e-004 
4.998e-004 7.380e+006 7.634e+011 1.000e+001 6.258e-002 4.488e-004 
5.003e-004 7.260e+006 7.627e+011 1.000e+001 5.889e-002 4.500e-004 
5.007e-004 7.074e+006 7.609e+011 1.000e+001 5.891e-002 4.518e-004 
5.011e-004 6.802e+006 7.610e+011 1.000e+001 5.818e-002 4.541e-004 
5.016e-004 6.561e+006 7.610e+011 1.000e+001 5.896e-002 4.562e-004 
5.020e-004 6.378e+006 7.616e+011 1.000e+001 5.625e-002 4.579e-004 
5.024e-004 6.199e+006 7.621e+011 1.000e+001 5.756e-002 4.595e-004 
5.028e-004 6.013e+006 7.618e+011 1.000e+001 5.699e-002 4.613e-004 
5.033e-004 5.816e+006 7.635e+011 1.000e+001 6.029e-002 4.630e-004 
5.037e-004 5.661e+006 7.638e+011 1.000e+001 5.973e-002 4.646e-004 
5.041e-004 5.401e+006 7.613e+011 1.000e+001 6.008e-002 4.668e-004 
5.046e-004 5.100e+006 7.645e+011 1.000e+001 5.991e-002 4.693e-004 
5.050e-004 4.868e+006 7.613e+011 1.000e+001 6.065e-002 4.713e-004 
5.054e-004 4.851e+006 7.628e+011 1.000e+001 6.250e-002 4.719e-004 
5.059e-004 4.906e+006 7.641e+011 1.000e+001 6.109e-002 4.719e-004 
5.063e-004 4.966e+006 7.641e+011 1.000e+001 6.198e-002 4.720e-004 
5.067e-004 5.015e+006 7.639e+011 1.000e+001 6.248e-002 4.720e-004 
5.072e-004 5.070e+006 7.644e+011 1.000e+001 6.422e-002 4.721e-004 
5.076e-004 5.127e+006 7.647e+011 1.000e+001 6.443e-002 4.721e-004 
5.080e-004 5.184e+006 7.646e+011 1.000e+001 6.258e-002 4.722e-004 
5.085e-004 5.238e+006 7.644e+011 1.000e+001 6.239e-002 4.722e-004 
5.089e-004 5.289e+006 7.641e+011 1.000e+001 6.278e-002 4.723e-004 
5.093e-004 5.345e+006 7.650e+011 1.000e+001 6.220e-002 4.724e-004 
5.098e-004 5.398e+006 7.646e+011 1.000e+001 6.185e-002 4.724e-004 
5.102e-004 5.457e+006 7.649e+011 1.000e+001 6.278e-002 4.724e-004 
5.106e-004 5.510e+006 7.652e+011 1.000e+001 6.293e-002 4.725e-004 
5.111e-004 5.570e+006 7.636e+011 1.000e+001 6.430e-002 4.725e-004 
5.115e-004 5.630e+006 7.642e+011 1.000e+001 6.351e-002 4.725e-004 
5.119e-004 5.685e+006 7.653e+011 1.000e+001 6.153e-002 4.726e-004 
5.124e-004 5.737e+006 7.668e+011 1.000e+001 6.326e-002 4.727e-004 
5.128e-004 5.788e+006 7.662e+011 1.000e+001 6.378e-002 4.727e-004 
5.132e-004 5.841e+006 7.665e+011 1.000e+001 6.252e-002 4.728e-004 
5.136e-004 5.896e+006 7.660e+011 1.000e+001 6.251e-002 4.729e-004 
5.141e-004 5.950e+006 7.656e+011 1.000e+001 6.223e-002 4.729e-004 
5.145e-004 6.005e+006 7.651e+011 1.000e+001 6.242e-002 4.730e-004 
5.149e-004 6.061e+006 7.653e+011 1.000e+001 6.281e-002 4.730e-004 
5.154e-004 6.121e+006 7.660e+011 1.000e+001 6.370e-002 4.730e-004 
5.158e-004 6.177e+006 7.655e+011 1.000e+001 6.368e-002 4.731e-004 
5.162e-004 6.231e+006 7.655e+011 1.000e+001 6.240e-002 4.731e-004 
5.167e-004 6.284e+006 7.656e+011 1.000e+001 6.354e-002 4.732e-004 
5.171e-004 6.332e+006 7.656e+011 1.000e+001 6.235e-002 4.733e-004 
5.175e-004 6.372e+006 7.660e+011 1.000e+001 6.264e-002 4.735e-004 
5.180e-004 6.418e+006 7.672e+011 1.000e+001 6.413e-002 4.736e-004 
5.184e-004 6.461e+006 7.669e+011 1.000e+001 6.545e-002 4.737e-004 
5.188e-004 6.510e+006 7.667e+011 1.000e+001 6.481e-002 4.738e-004 
5.193e-004 6.558e+006 7.669e+011 1.000e+001 6.415e-002 4.739e-004 
5.197e-004 6.606e+006 7.661e+011 1.000e+001 6.464e-002 4.740e-004 
5.201e-004 6.670e+006 7.665e+011 1.000e+001 6.411e-002 4.740e-004 
5.206e-004 6.727e+006 7.663e+011 1.000e+001 6.574e-002 4.740e-004 
5.210e-004 6.784e+006 7.662e+011 1.000e+001 6.307e-002 4.741e-004 
5.214e-004 6.832e+006 7.663e+011 1.000e+001 6.467e-002 4.742e-004 
5.219e-004 6.870e+006 7.664e+011 1.000e+001 6.359e-002 4.743e-004 
5.223e-004 6.769e+006 7.649e+011 1.000e+001 6.289e-002 4.755e-004 
5.227e-004 6.579e+006 7.667e+011 1.000e+001 6.488e-002 4.772e-004 
5.232e-004 6.504e+006 7.681e+011 1.000e+001 6.805e-002 4.782e-004 
5.236e-004 6.500e+006 7.690e+011 1.000e+001 6.349e-002 4.786e-004 
5.240e-004 6.456e+006 7.684e+011 1.000e+001 6.404e-002 4.794e-004 
5.244e-004 6.414e+006 7.682e+011 1.000e+001 6.301e-002 4.801e-004 
5.249e-004 6.387e+006 7.670e+011 1.000e+001 6.343e-002 4.807e-004 
5.253e-004 6.298e+006 7.677e+011 1.000e+001 6.189e-002 4.817e-004 
5.257e-004 6.226e+006 7.663e+011 1.000e+001 5.934e-002 4.827e-004 
5.262e-004 6.151e+006 7.665e+011 1.000e+001 6.304e-002 4.836e-004 
5.266e-004 6.075e+006 7.654e+011 1.000e+001 5.944e-002 4.846e-004 
5.270e-004 6.013e+006 7.676e+011 1.000e+001 6.216e-002 4.854e-004 
5.275e-004 5.906e+006 7.658e+011 1.000e+001 6.422e-002 4.866e-004 
5.279e-004 5.711e+006 7.626e+011 1.000e+001 6.438e-002 4.884e-004 
5.283e-004 5.504e+006 7.606e+011 1.000e+001 6.627e-002 4.903e-004 
5.288e-004 5.378e+006 7.625e+011 1.000e+001 6.484e-002 4.916e-004 
5.292e-004 5.228e+006 7.619e+011 1.000e+001 6.309e-002 4.930e-004 
5.296e-004 5.120e+006 7.620e+011 1.000e+001 6.401e-002 4.942e-004 
5.301e-004 4.997e+006 7.629e+011 1.000e+001 6.353e-002 4.955e-004 
5.305e-004 4.880e+006 7.640e+011 1.000e+001 6.561e-002 4.967e-004 
5.309e-004 4.764e+006 7.645e+011 1.000e+001 6.531e-002 4.980e-004 
5.314e-004 4.520e+006 7.634e+011 1.000e+001 6.446e-002 5.001e-004 
5.318e-004 4.276e+006 7.641e+011 1.000e+001 6.585e-002 5.022e-004 
5.322e-004 4.023e+006 7.636e+011 1.000e+001 6.647e-002 5.044e-004 
5.327e-004 3.919e+006 7.635e+011 1.000e+001 6.506e-002 5.055e-004 
5.331e-004 3.923e+006 7.648e+011 1.000e+001 6.856e-002 5.059e-004 
5.335e-004 3.967e+006 7.655e+011 1.000e+001 6.978e-002 5.061e-004 
5.340e-004 4.038e+006 7.653e+011 1.000e+001 6.888e-002 5.060e-004 
5.344e-004 4.100e+006 7.647e+011 1.000e+001 6.784e-002 5.060e-004 
5.348e-004 4.155e+006 7.646e+011 1.000e+001 6.952e-002 5.061e-004 
5.352e-004 4.212e+006 7.638e+011 1.000e+001 6.820e-002 5.061e-004 
5.357e-004 4.264e+006 7.642e+011 1.000e+001 6.802e-002 5.062e-004 
5.361e-004 4.319e+006 7.645e+011 1.000e+001 6.718e-002 5.062e-004 
5.365e-004 4.378e+006 7.642e+011 1.000e+001 6.722e-002 5.063e-004 
5.370e-004 4.440e+006 7.635e+011 1.000e+001 6.855e-002 5.063e-004 
5.374e-004 4.488e+006 7.645e+011 1.000e+001 6.859e-002 5.064e-004 
5.378e-004 4.545e+006 7.639e+011 1.000e+001 6.745e-002 5.064e-004 
5.383e-004 4.599e+006 7.637e+011 1.000e+001 6.783e-002 5.065e-004 
5.387e-004 4.654e+006 7.638e+011 1.000e+001 6.706e-002 5.065e-004 
5.391e-004 4.707e+006 7.640e+011 1.000e+001 6.750e-002 5.066e-004 
5.396e-004 4.760e+006 7.638e+011 1.000e+001 6.738e-002 5.066e-004 
5.400e-004 4.816e+006 7.647e+011 1.000e+001 6.701e-002 5.067e-004 
5.404e-004 4.869e+006 7.653e+011 1.000e+001 6.692e-002 5.067e-004 
5.409e-004 4.922e+006 7.649e+011 1.000e+001 6.832e-002 5.068e-004 
5.413e-004 4.982e+006 7.643e+011 1.000e+001 6.784e-002 5.068e-004 
5.417e-004 5.037e+006 7.648e+011 1.000e+001 6.800e-002 5.069e-004 
5.422e-004 5.094e+006 7.647e+011 1.000e+001 6.848e-002 5.069e-004 
5.426e-004 5.148e+006 7.647e+011 1.000e+001 6.895e-002 5.070e-004 
5.430e-004 5.206e+006 7.647e+011 1.000e+001 6.770e-002 5.070e-004 
5.435e-004 5.267e+006 7.654e+011 1.000e+001 6.791e-002 5.070e-004 
5.439e-004 5.315e+006 7.647e+011 1.000e+001 6.864e-002 5.071e-004 
5.443e-004 5.351e+006 7.643e+011 1.000e+001 6.807e-002 5.073e-004 
5.448e-004 5.406e+006 7.644e+011 1.000e+001 6.806e-002 5.073e-004 
5.452e-004 5.463e+006 7.645e+011 1.000e+001 7.013e-002 5.074e-004 
5.456e-004 5.511e+006 7.643e+011 1.000e+001 6.856e-002 5.075e-004 
5.460e-004 5.557e+006 7.644e+011 1.000e+001 6.858e-002 5.076e-004 
5.465e-004 5.613e+006 7.646e+011 1.000e+001 6.812e-002 5.076e-004 
5.469e-004 5.675e+006 7.647e+011 1.000e+001 6.880e-002 5.076e-004 
5.473e-004 5.728e+006 7.643e+011 1.000e+001 6.601e-002 5.077e-004 
5.478e-004 5.787e+006 7.648e+011 1.000e+001 6.712e-002 5.077e-004 
5.482e-004 5.840e+006 7.645e+011 1.000e+001 6.796e-002 5.078e-004 
5.486e-004 5.894e+006 7.645e+011 1.000e+001 6.612e-002 5.079e-004 
5.491e-004 5.946e+006 7.653e+011 1.000e+001 7.051e-002 5.079e-004 
5.495e-004 6.000e+006 7.673e+011 1.000e+001 6.850e-002 5.080e-004 
5.499e-004 6.058e+006 7.675e+011 1.000e+001 6.975e-002 5.080e-004 
5.504e-004 6.116e+006 7.677e+011 1.000e+001 6.932e-002 5.081e-004 
5.508e-004 6.178e+006 7.694e+011 1.000e+001 6.780e-002 5.081e-004 
5.512e-004 6.237e+006 7.690e+011 1.000e+001 6.781e-002 5.081e-004 
5.517e-004 6.275e+006 7.699e+011 1.000e+001 6.829e-002 5.083e-004 
5.521e-004 6.330e+006 7.704e+011 1.000e+001 6.775e-002 5.083e-004 
5.525e-004 6.388e+006 7.685e+011 1.000e+001 6.858e-002 5.083e-004 
5.530e-004 6.456e+006 7.680e+011 1.000e+001 6.484e-002 5.083e-004 
5.534e-004 6.524e+006 7.667e+011 1.000e+001 6.523e-002 5.083e-004 
5.538e-004 6.585e+006 7.676e+011 1.000e+001 6.574e-002 5.083e-004 
5.543e-004 6.641e+006 7.662e+011 1.000e+001 6.830e-002 5.083e-004 
5.547e-004 6.686e+006 7.651e+011 1.000e+001 6.787e-002 5.084e-004 
5.551e-004 6.721e+006 7.651e+011 1.000e+001 6.796e-002 5.086e-004 
5.556e-004 6.775e+006 7.657e+011 1.000e+001 6.616e-002 5.087e-004 
5.560e-004 6.814e+006 7.676e+011 1.000e+001 6.759e-002 5.088e-004 
5.564e-004 6.849e+006 7.663e+011 1.000e+001 6.903e-002 5.090e-004 
5.568e-004 6.883e+006 7.669e+011 1.000e+001 6.726e-002 5.092e-004 
5.573e-004 6.927e+006 7.676e+011 1.000e+001 6.836e-002 5.094e-004 
5.577e-004 6.961e+006 7.682e+011 1.000e+001 6.649e-002 5.096e-004 
5.581e-004 6.724e+006 7.698e+011 1.000e+001 6.995e-002 5.116e-004 
5.586e-004 6.592e+006 7.706e+011 1.000e+001 6.672e-002 5.130e-004 
5.590e-004 6.593e+006 7.664e+011 1.000e+001 6.941e-002 5.134e-004 
5.594e-004 6.619e+006 7.650e+011 1.000e+001 6.868e-002 5.136e-004 
5.599e-004 6.544e+006 7.634e+011 1.000e+001 6.771e-002 5.146e-004 
5.603e-004 6.479e+006 7.633e+011 1.000e+001 6.878e-002 5.155e-004 
5.607e-004 6.424e+006 7.613e+011 1.000e+001 6.387e-002 5.163e-004 
5.612e-004 6.323e+006 7.614e+011 1.000e+001 6.419e-002 5.174e-004 
5.616e-004 6.240e+006 7.607e+011 1.000e+001 6.300e-002 5.184e-004 
5.620e-004 6.147e+006 7.621e+011 1.000e+001 6.512e-002 5.195e-004 
5.625e-004 6.053e+006 7.623e+011 1.000e+001 6.482e-002 5.206e-004 
5.629e-004 5.855e+006 7.618e+011 1.000e+001 6.392e-002 5.224e-004 
5.633e-004 5.661e+006 7.581e+011 1.000e+001 6.032e-002 5.242e-004 
5.638e-004 5.476e+006 7.591e+011 1.000e+001 6.182e-002 5.259e-004 
5.642e-004 5.323e+006 7.585e+011 1.000e+001 5.914e-002 5.274e-004 
5.646e-004 5.199e+006 7.599e+011 1.000e+001 6.030e-002 5.287e-004 
5.651e-004 5.086e+006 7.606e+011 1.000e+001 5.937e-002 5.299e-004 
5.655e-004 4.928e+006 7.613e+011 1.000e+001 5.981e-002 5.314e-004 
5.659e-004 4.852e+006 7.637e+011 1.000e+001 6.643e-002 5.323e-004 
5.664e-004 4.768e+006 7.637e+011 1.000e+001 6.507e-002 5.334e-004 
5.668e-004 4.506e+006 7.640e+011 1.000e+001 6.421e-002 5.356e-004 
5.672e-004 4.232e+006 7.633e+011 1.000e+001 6.276e-002 5.379e-004 
5.676e-004 4.027e+006 7.645e+011 1.000e+001 6.504e-002 5.398e-004 
5.681e-004 3.969e+006 7.643e+011 1.000e+001 6.462e-002 5.406e-004 
5.685e-004 3.945e+006 7.642e+011 1.000e+001 6.558e-002 5.412e-004 
5.689e-004 3.990e+006 7.661e+011 1.000e+001 6.964e-002 5.413e-004 
5.694e-004 4.044e+006 7.633e+011 1.000e+001 6.909e-002 5.414e-004 
5.698e-004 4.095e+006 7.645e+011 1.000e+001 6.988e-002 5.415e-004 
5.702e-004 4.150e+006 7.643e+011 1.000e+001 7.018e-002 5.415e-004 
5.707e-004 4.205e+006 7.644e+011 1.000e+001 7.054e-002 5.416e-004 
5.711e-004 4.261e+006 7.650e+011 1.000e+001 6.714e-002 5.416e-004 
5.715e-004 4.322e+006 7.636e+011 1.000e+001 6.710e-002 5.416e-004 
5.720e-004 4.376e+006 7.638e+011 1.000e+001 6.722e-002 5.417e-004 
5.724e-004 4.433e+006 7.636e+011 1.000e+001 6.710e-002 5.417e-004 
5.728e-004 4.492e+006 7.638e+011 1.000e+001 6.735e-002 5.417e-004 
5.733e-004 4.551e+006 7.635e+011 1.000e+001 6.706e-002 5.418e-004 
5.737e-004 4.604e+006 7.638e+011 1.000e+001 6.826e-002 5.418e-004 
5.741e-004 4.654e+006 7.644e+011 1.000e+001 6.750e-002 5.419e-004 
5.746e-004 4.718e+006 7.640e+011 1.000e+001 6.686e-002 5.419e-004 
5.750e-004 4.772e+006 7.640e+011 1.000e+001 6.650e-002 5.420e-004 
5.754e-004 4.831e+006 7.638e+011 1.000e+001 6.744e-002 5.420e-004 
5.759e-004 4.881e+006 7.639e+011 1.000e+001 6.683e-002 5.421e-004 
5.763e-004 4.942e+006 7.642e+011 1.000e+001 6.833e-002 5.421e-004 
5.767e-004 4.996e+006 7.638e+011 1.000e+001 6.802e-002 5.421e-004 
5.772e-004 5.045e+006 7.640e+011 1.000e+001 6.749e-002 5.422e-004 
5.776e-004 5.102e+006 7.638e+011 1.000e+001 6.709e-002 5.423e-004 
5.780e-004 5.164e+006 7.635e+011 1.000e+001 6.777e-002 5.423e-004 
5.784e-004 5.220e+006 7.636e+011 1.000e+001 6.787e-002 5.423e-004 
5.789e-004 5.276e+006 7.636e+011 1.000e+001 6.866e-002 5.424e-004 
5.793e-004 5.333e+006 7.639e+011 1.000e+001 6.853e-002 5.424e-004 
5.797e-004 5.386e+006 7.639e+011 1.000e+001 6.840e-002 5.425e-004 
5.802e-004 5.446e+006 7.638e+011 1.000e+001 6.919e-002 5.425e-004 
5.806e-004 5.498e+006 7.636e+011 1.000e+001 6.932e-002 5.426e-004 
5.810e-004 5.554e+006 7.631e+011 1.000e+001 6.695e-002 5.426e-004 
5.815e-004 5.608e+006 7.636e+011 1.000e+001 6.918e-002 5.427e-004 
5.819e-004 5.664e+006 7.635e+011 1.000e+001 6.937e-002 5.427e-004 
5.823e-004 5.708e+006 7.650e+011 1.000e+001 7.021e-002 5.428e-004 
5.828e-004 5.753e+006 7.644e+011 1.000e+001 7.103e-002 5.430e-004 
5.832e-004 5.826e+006 7.654e+011 1.000e+001 6.845e-002 5.429e-004 
5.836e-004 5.868e+006 7.665e+011 1.000e+001 7.062e-002 5.430e-004 
5.841e-004 5.917e+006 7.654e+011 1.000e+001 6.867e-002 5.431e-004 
5.845e-004 5.973e+006 7.652e+011 1.000e+001 6.743e-002 5.432e-004 
5.849e-004 6.022e+006 7.651e+011 1.000e+001 6.948e-002 5.433e-004 
5.854e-004 6.075e+006 7.669e+011 1.000e+001 6.892e-002 5.433e-004 
5.858e-004 6.129e+006 7.666e+011 1.000e+001 6.854e-002 5.434e-004 
5.862e-004 6.186e+006 7.664e+011 1.000e+001 6.886e-002 5.434e-004 
5.867e-004 6.239e+006 7.670e+011 1.000e+001 6.980e-002 5.435e-004 
5.871e-004 6.289e+006 7.674e+011 1.000e+001 7.061e-002 5.436e-004 
5.875e-004 6.348e+006 7.667e+011 1.000e+001 7.010e-002 5.436e-004 
5.880e-004 6.404e+006 7.669e+011 1.000e+001 7.112e-002 5.436e-004 
5.884e-004 6.456e+006 7.675e+011 1.000e+001 7.040e-002 5.437e-004 
5.888e-004 6.516e+006 7.665e+011 1.000e+001 7.128e-002 5.437e-004 
5.892e-004 6.566e+006 7.670e+011 1.000e+001 7.150e-002 5.438e-004 
5.897e-004 6.618e+006 7.669e+011 1.000e+001 7.093e-002 5.439e-004 
5.901e-004 6.678e+006 7.666e+011 1.000e+001 7.065e-002 5.439e-004 
5.905e-004 6.739e+006 7.671e+011 1.000e+001 6.938e-002 5.439e-004 
5.910e-004 6.796e+006 7.668e+011 1.000e+001 7.009e-002 5.440e-004 
5.914e-004 6.849e+006 7.665e+011 1.000e+001 7.049e-002 5.440e-004 
5.918e-004 6.910e+006 7.668e+011 1.000e+001 6.952e-002 5.440e-004 
5.923e-004 6.961e+006 7.668e+011 1.000e+001 6.949e-002 5.441e-004 
5.927e-004 7.013e+006 7.678e+011 1.000e+001 6.851e-002 5.442e-004 
5.931e-004 7.069e+006 7.675e+011 1.000e+001 6.854e-002 5.442e-004 
5.936e-004 7.126e+006 7.652e+011 1.000e+001 6.789e-002 5.443e-004 
5.940e-004 7.162e+006 7.666e+011 1.000e+001 6.866e-002 5.444e-004 
5.944e-004 7.192e+006 7.667e+011 1.000e+001 6.722e-002 5.447e-004 
5.949e-004 7.226e+006 7.666e+011 1.000e+001 6.815e-002 5.449e-004 
5.953e-004 7.283e+006 7.651e+011 1.000e+001 6.841e-002 5.449e-004 
5.957e-004 7.278e+006 7.644e+011 1.000e+001 7.007e-002 5.454e-004 
5.962e-004 7.045e+006 7.645e+011 1.000e+001 6.507e-002 5.474e-004 
5.966e-004 6.910e+006 7.649e+011 1.000e+001 6.746e-002 5.488e-004 
5.970e-004 6.879e+006 7.626e+011 1.000e+001 6.928e-002 5.494e-004 
5.975e-004 6.804e+006 7.632e+011 1.000e+001 7.133e-002 5.504e-004 
5.979e-004 6.754e+006 7.617e+011 1.000e+001 7.103e-002 5.512e-004 
5.983e-004 6.749e+006 7.617e+011 1.000e+001 6.910e-002 5.516e-004 
5.988e-004 6.641e+006 7.605e+011 1.000e+001 6.952e-002 5.528e-004 
5.992e-004 6.549e+006 7.613e+011 1.000e+001 6.876e-002 5.539e-004 
5.996e-004 6.458e+006 7.589e+011 1.000e+001 6.960e-002 5.549e-004 
6.000e-004 6.372e+006 7.590e+011 1.000e+001 6.767e-002 5.560e-004 
6.005e-004 6.135e+006 7.579e+011 1.000e+001 6.655e-002 5.580e-004 
6.009e-004 5.890e+006 7.557e+011 1.000e+001 6.656e-002 5.602e-004 
6.013e-004 5.704e+006 7.560e+011 1.000e+001 6.518e-002 5.619e-004 
6.018e-004 5.510e+006 7.565e+011 1.000e+001 6.614e-002 5.636e-004 
6.022e-004 5.386e+006 7.567e+011 1.000e+001 6.518e-002 5.649e-004 
6.026e-004 5.247e+006 7.575e+011 1.000e+001 6.603e-002 5.663e-004 
6.031e-004 5.111e+006 7.591e+011 1.000e+001 6.938e-002 5.677e-004 
6.035e-004 4.953e+006 7.573e+011 1.000e+001 6.566e-002 5.692e-004 
6.039e-004 4.689e+006 7.586e+011 1.000e+001 6.424e-002 5.715e-004 
6.044e-004 4.414e+006 7.577e+011 1.000e+001 6.646e-002 5.738e-004 
6.048e-004 4.170e+006 7.595e+011 1.000e+001 6.886e-002 5.759e-004 
6.052e-004 4.107e+006 7.603e+011 1.000e+001 7.257e-002 5.768e-004 
6.057e-004 4.168e+006 7.592e+011 1.000e+001 7.094e-002 5.768e-004 
6.061e-004 4.218e+006 7.597e+011 1.000e+001 7.039e-002 5.769e-004 
6.065e-004 4.279e+006 7.625e+011 1.000e+001 7.137e-002 5.769e-004 
6.070e-004 4.338e+006 7.609e+011 1.000e+001 7.291e-002 5.769e-004 
6.074e-004 4.389e+006 7.610e+011 1.000e+001 7.221e-002 5.770e-004 
6.078e-004 4.445e+006 7.608e+011 1.000e+001 7.227e-002 5.771e-004 
6.083e-004 4.496e+006 7.624e+011 1.000e+001 7.032e-002 5.771e-004 
6.087e-004 4.556e+006 7.614e+011 1.000e+001 7.052e-002 5.772e-004 
6.091e-004 4.602e+006 7.598e+011 1.000e+001 7.191e-002 5.773e-004 
6.096e-004 4.653e+006 7.613e+011 1.000e+001 7.302e-002 5.774e-004 
6.100e-004 4.714e+006 7.612e+011 1.000e+001 7.102e-002 5.774e-004 
6.104e-004 4.771e+006 7.609e+011 1.000e+001 7.407e-002 5.774e-004 
6.108e-004 4.825e+006 7.609e+011 1.000e+001 7.398e-002 5.775e-004 
6.113e-004 4.886e+006 7.615e+011 1.000e+001 7.571e-002 5.775e-004 
6.117e-004 4.941e+006 7.609e+011 1.000e+001 7.439e-002 5.775e-004 
6.121e-004 4.990e+006 7.610e+011 1.000e+001 7.598e-002 5.776e-004 
6.126e-004 5.049e+006 7.613e+011 1.000e+001 7.336e-002 5.776e-004 
6.130e-004 5.118e+006 7.604e+011 1.000e+001 7.393e-002 5.776e-004 
6.134e-004 5.178e+006 7.611e+011 1.000e+001 7.288e-002 5.776e-004 
6.139e-004 5.231e+006 7.609e+011 1.000e+001 7.520e-002 5.777e-004 
6.143e-004 5.276e+006 7.611e+011 1.000e+001 7.539e-002 5.778e-004 
6.147e-004 5.311e+006 7.631e+011 1.000e+001 7.244e-002 5.780e-004 
6.152e-004 5.376e+006 7.624e+011 1.000e+001 7.269e-002 5.780e-004 
6.156e-004 5.427e+006 7.622e+011 1.000e+001 7.162e-002 5.780e-004 
6.160e-004 5.483e+006 7.628e+011 1.000e+001 7.203e-002 5.781e-004 
6.165e-004 5.543e+006 7.623e+011 1.000e+001 7.271e-002 5.781e-004 
6.169e-004 5.602e+006 7.624e+011 1.000e+001 7.181e-002 5.781e-004 
6.173e-004 5.654e+006 7.621e+011 1.000e+001 7.222e-002 5.782e-004 
6.178e-004 5.706e+006 7.621e+011 1.000e+001 7.172e-002 5.783e-004 
6.182e-004 5.769e+006 7.629e+011 1.000e+001 7.318e-002 5.783e-004 
6.186e-004 5.830e+006 7.625e+011 1.000e+001 7.177e-002 5.783e-004 
6.191e-004 5.880e+006 7.623e+011 1.000e+001 7.176e-002 5.784e-004 
6.195e-004 5.928e+006 7.627e+011 1.000e+001 7.444e-002 5.785e-004 
6.199e-004 5.984e+006 7.626e+011 1.000e+001 7.335e-002 5.785e-004 
6.204e-004 6.045e+006 7.625e+011 1.000e+001 7.204e-002 5.785e-004 
6.208e-004 6.104e+006 7.614e+011 1.000e+001 7.302e-002 5.785e-004 
6.212e-004 6.158e+006 7.624e+011 1.000e+001 7.487e-002 5.786e-004 
6.216e-004 6.220e+006 7.636e+011 1.000e+001 7.357e-002 5.786e-004 
6.221e-004 6.275e+006 7.646e+011 1.000e+001 7.576e-002 5.787e-004 
6.225e-004 6.343e+006 7.647e+011 1.000e+001 7.659e-002 5.786e-004 
6.229e-004 6.394e+006 7.641e+011 1.000e+001 7.380e-002 5.787e-004 
6.234e-004 6.444e+006 7.642e+011 1.000e+001 7.432e-002 5.788e-004 
6.238e-004 6.497e+006 7.646e+011 1.000e+001 7.362e-002 5.789e-004 
6.242e-004 6.552e+006 7.640e+011 1.000e+001 7.438e-002 5.789e-004 
6.247e-004 6.603e+006 7.641e+011 1.000e+001 7.406e-002 5.790e-004 
6.251e-004 6.647e+006 7.643e+011 1.000e+001 7.586e-002 5.791e-004 
6.255e-004 6.703e+006 7.657e+011 1.000e+001 7.553e-002 5.792e-004 
6.260e-004 6.755e+006 7.678e+011 1.000e+001 7.701e-002 5.792e-004 
6.264e-004 6.805e+006 7.681e+011 1.000e+001 7.652e-002 5.793e-004 
6.268e-004 6.849e+006 7.662e+011 1.000e+001 7.682e-002 5.794e-004 
6.273e-004 6.897e+006 7.658e+011 1.000e+001 7.620e-002 5.795e-004 
6.277e-004 6.948e+006 7.660e+011 1.000e+001 7.717e-002 5.796e-004 
6.281e-004 7.003e+006 7.648e+011 1.000e+001 7.681e-002 5.797e-004 
6.286e-004 7.054e+006 7.643e+011 1.000e+001 7.751e-002 5.798e-004 
6.290e-004 7.095e+006 7.637e+011 1.000e+001 7.656e-002 5.799e-004 
6.294e-004 7.152e+006 7.649e+011 1.000e+001 7.513e-002 5.799e-004 
6.299e-004 7.204e+006 7.640e+011 1.000e+001 7.416e-002 5.800e-004 
6.303e-004 7.246e+006 7.639e+011 1.000e+001 7.513e-002 5.802e-004 
6.307e-004 7.297e+006 7.641e+011 1.000e+001 7.581e-002 5.802e-004 
6.312e-004 7.364e+006 7.643e+011 1.000e+001 7.397e-002 5.802e-004 
6.316e-004 7.424e+006 7.638e+011 1.000e+001 7.432e-002 5.802e-004 
6.320e-004 7.475e+006 7.635e+011 1.000e+001 7.373e-002 5.803e-004 
6.324e-004 7.524e+006 7.636e+011 1.000e+001 7.417e-002 5.804e-004 
6.329e-004 7.562e+006 7.640e+011 1.000e+001 7.590e-002 5.806e-004 
6.333e-004 7.604e+006 7.634e+011 1.000e+001 7.436e-002 5.807e-004 
6.337e-004 7.654e+006 7.638e+011 1.000e+001 7.423e-002 5.808e-004 
6.342e-004 7.448e+006 7.655e+011 1.000e+001 7.020e-002 5.826e-004 
6.346e-004 7.304e+006 7.660e+011 1.000e+001 7.141e-002 5.841e-004 
6.350e-004 7.269e+006 7.655e+011 1.000e+001 6.683e-002 5.847e-004 
6.355e-004 7.174e+006 7.667e+011 1.000e+001 6.735e-002 5.858e-004 
6.359e-004 7.142e+006 7.666e+011 1.000e+001 6.311e-002 5.865e-004 
6.363e-004 7.070e+006 7.637e+011 1.000e+001 6.315e-002 5.874e-004 
6.368e-004 6.963e+006 7.641e+011 1.000e+001 6.057e-002 5.886e-004 
6.372e-004 6.869e+006 7.653e+011 1.000e+001 5.881e-002 5.897e-004 
6.376e-004 6.788e+006 7.645e+011 1.000e+001 5.742e-002 5.907e-004 
6.381e-004 6.706e+006 7.657e+011 1.000e+001 5.663e-002 5.917e-004 
6.385e-004 6.561e+006 7.647e+011 1.000e+001 5.676e-002 5.931e-004 
6.389e-004 6.344e+006 7.644e+011 1.000e+001 5.648e-002 5.950e-004 
6.394e-004 6.109e+006 7.637e+011 1.000e+001 5.686e-002 5.971e-004 
6.398e-004 5.971e+006 7.642e+011 1.000e+001 5.724e-002 5.985e-004 
6.402e-004 5.815e+006 7.650e+011 1.000e+001 5.877e-002 6.000e-004 
6.407e-004 5.678e+006 7.650e+011 1.000e+001 5.765e-002 6.014e-004 
6.411e-004 5.503e+006 7.662e+011 1.000e+001 5.967e-002 6.030e-004 
6.415e-004 5.365e+006 7.684e+011 1.000e+001 6.565e-002 6.044e-004 
6.420e-004 5.085e+006 7.688e+011 1.000e+001 6.250e-002 6.068e-004 
6.424e-004 4.792e+006 7.670e+011 1.000e+001 6.270e-002 6.092e-004 
6.428e-004 4.518e+006 7.703e+011 1.000e+001 6.155e-002 6.115e-004 
6.432e-004 4.437e+006 7.706e+011 1.000e+001 6.329e-002 6.125e-004 
6.437e-004 4.470e+006 7.720e+011 1.000e+001 6.228e-002 6.127e-004 
6.441e-004 4.527e+006 7.719e+011 1.000e+001 6.324e-002 6.128e-004 
6.445e-004 4.582e+006 7.715e+011 1.000e+001 6.512e-002 6.128e-004 
6.450e-004 4.641e+006 7.705e+011 1.000e+001 6.185e-002 6.129e-004 
6.454e-004 4.694e+006 7.706e+011 1.000e+001 6.342e-002 6.129e-004 
6.458e-004 4.753e+006 7.710e+011 1.000e+001 6.289e-002 6.129e-004 
6.463e-004 4.811e+006 7.713e+011 1.000e+001 6.177e-002 6.130e-004 
6.467e-004 4.868e+006 7.710e+011 1.000e+001 6.332e-002 6.130e-004 
6.471e-004 4.924e+006 7.706e+011 1.000e+001 6.451e-002 6.130e-004 
6.476e-004 4.974e+006 7.691e+011 1.000e+001 6.397e-002 6.131e-004 
6.480e-004 5.033e+006 7.706e+011 1.000e+001 6.271e-002 6.132e-004 
6.484e-004 5.094e+006 7.710e+011 1.000e+001 6.130e-002 6.132e-004 
6.489e-004 5.142e+006 7.713e+011 1.000e+001 6.191e-002 6.133e-004 
6.493e-004 5.213e+006 7.709e+011 1.000e+001 6.519e-002 6.132e-004 
6.497e-004 5.263e+006 7.694e+011 1.000e+001 6.635e-002 6.133e-004 
6.502e-004 5.322e+006 7.714e+011 1.000e+001 6.534e-002 6.133e-004 
6.506e-004 5.376e+006 7.717e+011 1.000e+001 6.599e-002 6.134e-004 
6.510e-004 5.424e+006 7.715e+011 1.000e+001 6.288e-002 6.135e-004 
6.515e-004 5.487e+006 7.719e+011 1.000e+001 6.499e-002 6.135e-004 
6.519e-004 5.535e+006 7.722e+011 1.000e+001 6.479e-002 6.136e-004 
6.523e-004 5.585e+006 7.716e+011 1.000e+001 6.386e-002 6.137e-004 
6.528e-004 5.638e+006 7.717e+011 1.000e+001 6.508e-002 6.137e-004 
6.532e-004 5.694e+006 7.701e+011 1.000e+001 6.316e-002 6.138e-004 
6.536e-004 5.739e+006 7.704e+011 1.000e+001 6.638e-002 6.139e-004 
6.540e-004 5.792e+006 7.703e+011 1.000e+001 6.424e-002 6.140e-004 
6.545e-004 5.833e+006 7.699e+011 1.000e+001 6.338e-002 6.141e-004 
6.549e-004 5.872e+006 7.712e+011 1.000e+001 6.366e-002 6.143e-004 
6.553e-004 5.928e+006 7.702e+011 1.000e+001 6.649e-002 6.143e-004 
6.558e-004 5.980e+006 7.710e+011 1.000e+001 6.266e-002 6.144e-004 
6.562e-004 6.024e+006 7.713e+011 1.000e+001 6.231e-002 6.145e-004 
6.566e-004 6.090e+006 7.709e+011 1.000e+001 6.446e-002 6.145e-004 
6.571e-004 6.156e+006 7.693e+011 1.000e+001 6.401e-002 6.145e-004 
6.575e-004 6.219e+006 7.690e+011 1.000e+001 6.612e-002 6.145e-004 
6.579e-004 6.264e+006 7.708e+011 1.000e+001 6.442e-002 6.146e-004 
6.584e-004 6.328e+006 7.696e+011 1.000e+001 6.395e-002 6.146e-004 
6.588e-004 6.384e+006 7.706e+011 1.000e+001 6.388e-002 6.146e-004 
6.592e-004 6.439e+006 7.700e+011 1.000e+001 6.551e-002 6.147e-004 
6.597e-004 6.471e+006 7.703e+011 1.000e+001 6.414e-002 6.149e-004 
6.601e-004 6.483e+006 7.704e+011 1.000e+001 6.618e-002 6.152e-004 
6.605e-004 6.323e+006 7.689e+011 1.000e+001 6.562e-002 6.168e-004 
6.610e-004 6.180e+006 7.687e+011 1.000e+001 7.055e-002 6.182e-004 
6.614e-004 6.121e+006 7.707e+011 1.000e+001 6.522e-002 6.190e-004 
6.618e-004 6.173e+006 7.698e+011 1.000e+001 6.375e-002 6.191e-004 
6.623e-004 6.185e+006 7.700e+011 1.000e+001 6.263e-002 6.194e-004 
6.627e-004 6.104e+006 7.704e+011 1.000e+001 6.392e-002 6.204e-004 
6.631e-004 6.101e+006 7.681e+011 1.000e+001 6.179e-002 6.209e-004 
6.636e-004 6.083e+006 7.675e+011 1.000e+001 6.244e-002 6.215e-004 
6.640e-004 6.002e+006 7.682e+011 1.000e+001 6.085e-002 6.224e-004 
6.644e-004 5.922e+006 7.681e+011 1.000e+001 5.983e-002 6.234e-004 
6.648e-004 5.861e+006 7.656e+011 1.000e+001 5.954e-002 6.243e-004 
6.653e-004 5.792e+006 7.661e+011 1.000e+001 6.057e-002 6.252e-004 
6.657e-004 5.721e+006 7.666e+011 1.000e+001 5.978e-002 6.261e-004 
6.661e-004 5.607e+006 7.673e+011 1.000e+001 5.960e-002 6.273e-004 
6.666e-004 5.418e+006 7.674e+011 1.000e+001 6.232e-002 6.291e-004 
6.670e-004 5.232e+006 7.665e+011 1.000e+001 5.986e-002 6.308e-004 
6.674e-004 5.111e+006 7.675e+011 1.000e+001 5.902e-002 6.321e-004 
6.679e-004 4.982e+006 7.676e+011 1.000e+001 6.075e-002 6.334e-004 
6.683e-004 4.894e+006 7.672e+011 1.000e+001 5.831e-002 6.344e-004 
6.687e-004 4.854e+006 7.672e+011 1.000e+001 5.830e-002 6.351e-004 
6.692e-004 4.762e+006 7.692e+011 1.000e+001 5.862e-002 6.362e-004 
6.696e-004 4.640e+006 7.700e+011 1.000e+001 6.017e-002 6.375e-004 
6.700e-004 4.563e+006 7.708e+011 1.000e+001 5.849e-002 6.384e-004 
6.705e-004 4.387e+006 7.696e+011 1.000e+001 5.703e-002 6.401e-004 
6.709e-004 4.170e+006 7.691e+011 1.000e+001 5.816e-002 6.420e-004 
6.713e-004 3.934e+006 7.679e+011 1.000e+001 5.861e-002 6.441e-004 
6.718e-004 3.755e+006 7.699e+011 1.000e+001 5.997e-002 6.458e-004 
6.722e-004 3.652e+006 7.696e+011 1.000e+001 6.310e-002 6.469e-004 
6.726e-004 3.659e+006 7.693e+011 1.000e+001 5.984e-002 6.473e-004 
6.731e-004 3.705e+006 7.675e+011 1.000e+001 6.036e-002 6.474e-004 
6.735e-004 3.769e+006 7.711e+011 1.000e+001 6.147e-002 6.474e-004 
6.739e-004 3.821e+006 7.718e+011 1.000e+001 6.269e-002 6.475e-004 
6.744e-004 3.875e+006 7.705e+011 1.000e+001 6.236e-002 6.475e-004 
6.748e-004 3.925e+006 7.713e+011 1.000e+001 6.199e-002 6.476e-004 
6.752e-004 3.971e+006 7.720e+011 1.000e+001 6.216e-002 6.477e-004 
6.756e-004 4.019e+006 7.720e+011 1.000e+001 6.064e-002 6.478e-004 
6.761e-004 4.070e+006 7.721e+011 1.000e+001 6.044e-002 6.479e-004 
6.765e-004 4.126e+006 7.725e+011 1.000e+001 6.250e-002 6.479e-004 
6.769e-004 4.186e+006 7.719e+011 1.000e+001 6.370e-002 6.480e-004 
6.774e-004 4.232e+006 7.708e+011 1.000e+001 6.279e-002 6.481e-004 
6.778e-004 4.291e+006 7.712e+011 1.000e+001 6.252e-002 6.481e-004 
6.782e-004 4.348e+006 7.722e+011 1.000e+001 6.367e-002 6.481e-004 
6.787e-004 4.393e+006 7.717e+011 1.000e+001 6.502e-002 6.483e-004 
6.791e-004 4.437e+006 7.720e+011 1.000e+001 6.369e-002 6.484e-004 
6.795e-004 4.499e+006 7.721e+011 1.000e+001 6.413e-002 6.484e-004 
6.800e-004 4.550e+006 7.726e+011 1.000e+001 6.415e-002 6.485e-004 
6.804e-004 4.618e+006 7.716e+011 1.000e+001 6.438e-002 6.484e-004 
6.808e-004 4.676e+006 7.724e+011 1.000e+001 6.473e-002 6.485e-004 
6.813e-004 4.734e+006 7.728e+011 1.000e+001 6.531e-002 6.485e-004 
6.817e-004 4.787e+006 7.722e+011 1.000e+001 6.447e-002 6.486e-004 
6.821e-004 4.846e+006 7.723e+011 1.000e+001 6.392e-002 6.486e-004 
6.826e-004 4.903e+006 7.719e+011 1.000e+001 6.357e-002 6.486e-004 
6.830e-004 4.965e+006 7.719e+011 1.000e+001 6.508e-002 6.486e-004 
6.834e-004 5.022e+006 7.712e+011 1.000e+001 6.398e-002 6.487e-004 
6.839e-004 5.086e+006 7.718e+011 1.000e+001 6.245e-002 6.486e-004 
6.843e-004 5.141e+006 7.713e+011 1.000e+001 6.389e-002 6.487e-004 
6.847e-004 5.204e+006 7.710e+011 1.000e+001 6.442e-002 6.487e-004 
6.852e-004 5.239e+006 7.718e+011 1.000e+001 6.643e-002 6.489e-004 
6.856e-004 5.277e+006 7.724e+011 1.000e+001 6.339e-002 6.490e-004 
6.860e-004 5.323e+006 7.713e+011 1.000e+001 6.367e-002 6.492e-004 
6.864e-004 5.376e+006 7.700e+011 1.000e+001 6.124e-002 6.492e-004 
6.869e-004 5.431e+006 7.710e+011 1.000e+001 6.320e-002 6.493e-004 
6.873e-004 5.500e+006 7.705e+011 1.000e+001 6.040e-002 6.492e-004 
6.877e-004 5.555e+006 7.708e+011 1.000e+001 6.267e-002 6.493e-004 
6.882e-004 5.606e+006 7.703e+011 1.000e+001 6.323e-002 6.494e-004 
6.886e-004 5.655e+006 7.691e+011 1.000e+001 6.259e-002 6.495e-004 
6.890e-004 5.711e+006 7.690e+011 1.000e+001 6.376e-002 6.495e-004 
6.895e-004 5.769e+006 7.704e+011 1.000e+001 6.275e-002 6.495e-004 
6.899e-004 5.830e+006 7.687e+011 1.000e+001 6.319e-002 6.495e-004 
6.903e-004 5.894e+006 7.697e+011 1.000e+001 6.302e-002 6.495e-004 
6.908e-004 5.941e+006 7.696e+011 1.000e+001 6.411e-002 6.496e-004 
6.912e-004 6.004e+006 7.701e+011 1.000e+001 6.416e-002 6.496e-004 
6.916e-004 6.054e+006 7.701e+011 1.000e+001 6.473e-002 6.497e-004 
6.921e-004 6.115e+006 7.712e+011 1.000e+001 6.400e-002 6.497e-004 
6.925e-004 6.172e+006 7.699e+011 1.000e+001 6.377e-002 6.498e-004 
6.929e-004 6.225e+006 7.706e+011 1.000e+001 6.348e-002 6.498e-004 
6.934e-004 6.269e+006 7.698e+011 1.000e+001 6.306e-002 6.500e-004 
6.938e-004 6.326e+006 7.694e+011 1.000e+001 6.300e-002 6.500e-004 
6.942e-004 6.381e+006 7.699e+011 1.000e+001 6.367e-002 6.501e-004 
6.947e-004 6.431e+006 7.697e+011 1.000e+001 6.298e-002 6.501e-004 
6.951e-004 6.487e+006 7.701e+011 1.000e+001 6.076e-002 6.502e-004 
6.955e-004 6.543e+006 7.702e+011 1.000e+001 6.103e-002 6.502e-004 
6.960e-004 6.599e+006 7.705e+011 1.000e+001 6.065e-002 6.503e-004 
6.964e-004 6.655e+006 7.713e+011 1.000e+001 5.988e-002 6.503e-004 
6.968e-004 6.713e+006 7.709e+011 1.000e+001 6.153e-002 6.504e-004 
6.972e-004 6.768e+006 7.706e+011 1.000e+001 6.177e-002 6.504e-004 
6.977e-004 6.823e+006 7.705e+011 1.000e+001 6.198e-002 6.505e-004 
6.981e-004 6.879e+006 7.704e+011 1.000e+001 6.123e-002 6.505e-004 
6.985e-004 6.936e+006 7.701e+011 1.000e+001 6.246e-002 6.505e-004 
6.990e-004 6.983e+006 7.705e+011 1.000e+001 6.294e-002 6.506e-004 
6.994e-004 7.050e+006 7.704e+011 1.000e+001 6.372e-002 6.506e-004 
6.998e-004 7.092e+006 7.704e+011 1.000e+001 6.284e-002 6.508e-004 
7.003e-004 7.147e+006 7.695e+011 1.000e+001 6.465e-002 6.508e-004 
7.007e-004 7.191e+006 7.710e+011 1.000e+001 6.305e-002 6.509e-004 
7.011e-004 7.210e+006 7.715e+011 1.000e+001 6.184e-002 6.512e-004 
7.016e-004 7.200e+006 7.716e+011 1.000e+001 6.143e-002 6.517e-004 
7.020e-004 6.979e+006 7.724e+011 1.000e+001 6.281e-002 6.537e-004 
7.024e-004 6.865e+006 7.708e+011 1.000e+001 6.240e-002 6.549e-004 
7.029e-004 6.857e+006 7.686e+011 1.000e+001 6.210e-002 6.554e-004 
7.033e-004 6.835e+006 7.686e+011 1.000e+001 6.181e-002 6.560e-004 
7.037e-004 6.745e+006 7.677e+011 1.000e+001 6.306e-002 6.570e-004 
7.042e-004 6.707e+006 7.664e+011 1.000e+001 6.128e-002 6.577e-004 
7.046e-004 6.621e+006 7.661e+011 1.000e+001 5.911e-002 6.588e-004 
7.050e-004 6.536e+006 7.663e+011 1.000e+001 6.103e-002 6.598e-004 
7.055e-004 6.448e+006 7.661e+011 1.000e+001 5.894e-002 6.608e-004 
7.059e-004 6.356e+006 7.687e+011 1.000e+001 5.698e-002 6.619e-004 
7.063e-004 6.263e+006 7.690e+011 1.000e+001 5.621e-002 6.630e-004 
7.068e-004 6.054e+006 7.674e+011 1.000e+001 5.990e-002 6.648e-004 
7.072e-004 5.866e+006 7.656e+011 1.000e+001 6.047e-002 6.666e-004 
7.076e-004 5.694e+006 7.654e+011 1.000e+001 5.925e-002 6.682e-004 
7.080e-004 5.539e+006 7.643e+011 1.000e+001 5.675e-002 6.697e-004 
7.085e-004 5.403e+006 7.635e+011 1.000e+001 6.119e-002 6.711e-004 
7.089e-004 5.275e+006 7.641e+011 1.000e+001 6.207e-002 6.724e-004 
7.093e-004 5.121e+006 7.655e+011 1.000e+001 6.199e-002 6.739e-004 
7.098e-004 5.033e+006 7.667e+011 1.000e+001 6.111e-002 6.749e-004 
7.102e-004 4.837e+006 7.650e+011 1.000e+001 6.255e-002 6.767e-004 
7.106e-004 4.557e+006 7.640e+011 1.000e+001 6.246e-002 6.791e-004 
7.111e-004 4.260e+006 7.639e+011 1.000e+001 6.491e-002 6.816e-004 
7.115e-004 4.137e+006 7.644e+011 1.000e+001 6.279e-002 6.829e-004 
7.119e-004 4.152e+006 7.651e+011 1.000e+001 6.516e-002 6.832e-004 
7.124e-004 4.205e+006 7.651e+011 1.000e+001 6.614e-002 6.832e-004 
7.128e-004 4.254e+006 7.649e+011 1.000e+001 6.701e-002 6.833e-004 
7.132e-004 4.308e+006 7.645e+011 1.000e+001 6.741e-002 6.834e-004 
7.137e-004 4.361e+006 7.642e+011 1.000e+001 6.645e-002 6.835e-004 
7.141e-004 4.413e+006 7.649e+011 1.000e+001 6.518e-002 6.835e-004 
7.145e-004 4.469e+006 7.647e+011 1.000e+001 6.629e-002 6.836e-004 
7.150e-004 4.524e+006 7.649e+011 1.000e+001 6.615e-002 6.836e-004 
7.154e-004 4.578e+006 7.647e+011 1.000e+001 6.654e-002 6.837e-004 
7.158e-004 4.629e+006 7.655e+011 1.000e+001 6.564e-002 6.838e-004 
7.163e-004 4.676e+006 7.662e+011 1.000e+001 6.658e-002 6.839e-004 
7.167e-004 4.735e+006 7.666e+011 1.000e+001 6.580e-002 6.839e-004 
7.171e-004 4.797e+006 7.659e+011 1.000e+001 6.735e-002 6.839e-004 
7.176e-004 4.849e+006 7.664e+011 1.000e+001 6.531e-002 6.840e-004 
7.180e-004 4.903e+006 7.662e+011 1.000e+001 6.505e-002 6.840e-004 
7.184e-004 4.961e+006 7.667e+011 1.000e+001 6.639e-002 6.841e-004 
7.188e-004 5.005e+006 7.680e+011 1.000e+001 6.690e-002 6.842e-004 
7.193e-004 5.054e+006 7.674e+011 1.000e+001 6.868e-002 6.843e-004 
7.197e-004 5.104e+006 7.668e+011 1.000e+001 6.839e-002 6.844e-004 
7.201e-004 5.158e+006 7.659e+011 1.000e+001 6.836e-002 6.844e-004 
7.206e-004 5.222e+006 7.663e+011 1.000e+001 6.643e-002 6.844e-004 
7.210e-004 5.283e+006 7.659e+011 1.000e+001 6.723e-002 6.844e-004 
7.214e-004 5.331e+006 7.661e+011 1.000e+001 6.909e-002 6.845e-004 
7.219e-004 5.389e+006 7.660e+011 1.000e+001 6.714e-002 6.846e-004 
7.223e-004 5.441e+006 7.668e+011 1.000e+001 6.838e-002 6.846e-004 
7.227e-004 5.498e+006 7.672e+011 1.000e+001 6.833e-002 6.847e-004 
7.232e-004 5.563e+006 7.668e+011 1.000e+001 6.799e-002 6.847e-004 
7.236e-004 5.614e+006 7.679e+011 1.000e+001 6.735e-002 6.847e-004 
7.240e-004 5.675e+006 7.667e+011 1.000e+001 6.952e-002 6.847e-004 
7.245e-004 5.724e+006 7.661e+011 1.000e+001 6.711e-002 6.848e-004 
7.249e-004 5.779e+006 7.657e+011 1.000e+001 6.765e-002 6.849e-004 
7.253e-004 5.836e+006 7.660e+011 1.000e+001 6.725e-002 6.849e-004 
7.258e-004 5.891e+006 7.658e+011 1.000e+001 6.643e-002 6.850e-004 
7.262e-004 5.948e+006 7.659e+011 1.000e+001 6.638e-002 6.850e-004 
7.266e-004 6.005e+006 7.656e+011 1.000e+001 6.629e-002 6.851e-004 
7.271e-004 6.062e+006 7.661e+011 1.000e+001 6.800e-002 6.851e-004 
7.275e-004 6.121e+006 7.667e+011 1.000e+001 6.657e-002 6.851e-004 
7.279e-004 6.174e+006 7.684e+011 1.000e+001 6.526e-002 6.852e-004 
7.284e-004 6.234e+006 7.655e+011 1.000e+001 6.594e-002 6.852e-004 
7.288e-004 6.290e+006 7.668e+011 1.000e+001 6.669e-002 6.852e-004 
7.292e-004 6.347e+006 7.670e+011 1.000e+001 6.814e-002 6.853e-004 
7.296e-004 6.406e+006 7.662e+011 1.000e+001 6.771e-002 6.853e-004 
7.301e-004 6.465e+006 7.658e+011 1.000e+001 6.740e-002 6.853e-004 
7.305e-004 6.522e+006 7.657e+011 1.000e+001 6.662e-002 6.854e-004 
7.309e-004 6.578e+006 7.665e+011 1.000e+001 6.554e-002 6.854e-004 
7.314e-004 6.635e+006 7.659e+011 1.000e+001 6.559e-002 6.854e-004 
7.318e-004 6.691e+006 7.665e+011 1.000e+001 6.571e-002 6.855e-004 
7.322e-004 6.749e+006 7.662e+011 1.000e+001 6.470e-002 6.855e-004 
7.327e-004 6.813e+006 7.667e+011 1.000e+001 6.630e-002 6.855e-004 
7.331e-004 6.864e+006 7.665e+011 1.000e+001 6.636e-002 6.856e-004 
7.335e-004 6.923e+006 7.655e+011 1.000e+001 6.623e-002 6.856e-004 
7.340e-004 6.983e+006 7.661e+011 1.000e+001 6.652e-002 6.856e-004 
7.344e-004 7.044e+006 7.665e+011 1.000e+001 6.875e-002 6.856e-004 
7.348e-004 7.097e+006 7.659e+011 1.000e+001 6.562e-002 6.857e-004 
7.353e-004 7.151e+006 7.654e+011 1.000e+001 6.578e-002 6.858e-004 
7.357e-004 7.210e+006 7.660e+011 1.000e+001 6.870e-002 6.858e-004 
7.361e-004 7.268e+006 7.658e+011 1.000e+001 6.688e-002 6.858e-004 
7.366e-004 7.326e+006 7.661e+011 1.000e+001 6.828e-002 6.858e-004 
7.370e-004 7.372e+006 7.656e+011 1.000e+001 6.842e-002 6.860e-004 
7.374e-004 7.422e+006 7.663e+011 1.000e+001 6.510e-002 6.861e-004 
7.379e-004 7.424e+006 7.671e+011 1.000e+001 6.548e-002 6.865e-004 
7.383e-004 7.161e+006 7.671e+011 1.000e+001 6.693e-002 6.887e-004 
7.387e-004 6.951e+006 7.690e+011 1.000e+001 6.853e-002 6.906e-004 
7.392e-004 6.875e+006 7.695e+011 1.000e+001 7.006e-002 6.916e-004 
7.396e-004 6.817e+006 7.696e+011 1.000e+001 6.629e-002 6.924e-004 
7.400e-004 6.848e+006 7.691e+011 1.000e+001 6.529e-002 6.926e-004 
7.404e-004 6.789e+006 7.687e+011 1.000e+001 6.109e-002 6.935e-004 
7.409e-004 6.700e+006 7.670e+011 1.000e+001 6.276e-002 6.945e-004 
7.413e-004 6.621e+006 7.677e+011 1.000e+001 5.962e-002 6.955e-004 
7.417e-004 6.540e+006 7.659e+011 1.000e+001 5.866e-002 6.965e-004 
7.422e-004 6.457e+006 7.671e+011 1.000e+001 5.895e-002 6.975e-004 
7.426e-004 6.379e+006 7.667e+011 1.000e+001 6.005e-002 6.984e-004 
7.430e-004 6.146e+006 7.665e+011 1.000e+001 6.246e-002 7.005e-004 
7.435e-004 5.991e+006 7.674e+011 1.000e+001 5.919e-002 7.020e-004 
7.439e-004 5.821e+006 7.666e+011 1.000e+001 5.924e-002 7.036e-004 
7.443e-004 5.678e+006 7.663e+011 1.000e+001 5.920e-002 7.050e-004 
7.448e-004 5.552e+006 7.673e+011 1.000e+001 5.955e-002 7.063e-004 
7.452e-004 5.444e+006 7.679e+011 1.000e+001 6.136e-002 7.075e-004 
7.456e-004 5.302e+006 7.683e+011 1.000e+001 6.203e-002 7.089e-004 
7.461e-004 5.177e+006 7.683e+011 1.000e+001 6.444e-002 7.102e-004 
7.465e-004 5.035e+006 7.682e+011 1.000e+001 6.323e-002 7.116e-004 
7.469e-004 4.810e+006 7.688e+011 1.000e+001 6.117e-002 7.136e-004 
7.474e-004 4.564e+006 7.681e+011 1.000e+001 6.203e-002 7.157e-004 
7.478e-004 4.325e+006 7.679e+011 1.000e+001 6.249e-002 7.178e-004 
7.482e-004 4.253e+006 7.696e+011 1.000e+001 6.284e-002 7.188e-004 
7.487e-004 4.300e+006 7.701e+011 1.000e+001 6.207e-002 7.189e-004 
7.491e-004 4.357e+006 7.685e+011 1.000e+001 6.421e-002 7.189e-004 
7.495e-004 4.406e+006 7.699e+011 1.000e+001 6.742e-002 7.190e-004 
7.500e-004 4.456e+006 7.696e+011 1.000e+001 6.589e-002 7.191e-004 
7.504e-004 4.515e+006 7.685e+011 1.000e+001 6.430e-002 7.191e-004 
7.508e-004 4.572e+006 7.696e+011 1.000e+001 6.304e-002 7.191e-004 
7.512e-004 4.620e+006 7.700e+011 1.000e+001 6.644e-002 7.192e-004 
7.517e-004 4.671e+006 7.693e+011 1.000e+001 6.369e-002 7.193e-004 
7.521e-004 4.731e+006 7.695e+011 1.000e+001 6.425e-002 7.193e-004 
7.525e-004 4.787e+006 7.705e+011 1.000e+001 6.071e-002 7.194e-004 
7.530e-004 4.856e+006 7.706e+011 1.000e+001 6.234e-002 7.193e-004 
7.534e-004 4.911e+006 7.708e+011 1.000e+001 6.321e-002 7.194e-004 
7.538e-004 4.958e+006 7.709e+011 1.000e+001 6.295e-002 7.195e-004 
7.543e-004 5.016e+006 7.702e+011 1.000e+001 6.373e-002 7.195e-004 
7.547e-004 5.068e+006 7.691e+011 1.000e+001 6.213e-002 7.196e-004 
7.551e-004 5.132e+006 7.683e+011 1.000e+001 6.142e-002 7.196e-004 
7.556e-004 5.188e+006 7.701e+011 1.000e+001 6.243e-002 7.196e-004 
7.560e-004 5.242e+006 7.691e+011 1.000e+001 6.169e-002 7.197e-004 
7.564e-004 5.295e+006 7.693e+011 1.000e+001 6.430e-002 7.198e-004 
7.569e-004 5.349e+006 7.695e+011 1.000e+001 6.095e-002 7.198e-004 
7.573e-004 5.415e+006 7.703e+011 1.000e+001 6.331e-002 7.198e-004 
7.577e-004 5.472e+006 7.696e+011 1.000e+001 6.241e-002 7.198e-004 
7.582e-004 5.528e+006 7.694e+011 1.000e+001 6.208e-002 7.199e-004 
7.586e-004 5.577e+006 7.703e+011 1.000e+001 6.294e-002 7.200e-004 
7.590e-004 5.632e+006 7.702e+011 1.000e+001 6.244e-002 7.200e-004 
7.595e-004 5.693e+006 7.712e+011 1.000e+001 6.335e-002 7.200e-004 
7.599e-004 5.743e+006 7.702e+011 1.000e+001 6.377e-002 7.201e-004 
7.603e-004 5.795e+006 7.704e+011 1.000e+001 6.369e-002 7.202e-004 
7.608e-004 5.855e+006 7.701e+011 1.000e+001 6.524e-002 7.202e-004 
7.612e-004 5.908e+006 7.694e+011 1.000e+001 6.268e-002 7.203e-004 
7.616e-004 5.970e+006 7.692e+011 1.000e+001 6.191e-002 7.203e-004 
7.620e-004 6.023e+006 7.703e+011 1.000e+001 6.227e-002 7.203e-004 
7.625e-004 6.083e+006 7.697e+011 1.000e+001 6.296e-002 7.204e-004 
7.629e-004 6.141e+006 7.701e+011 1.000e+001 6.324e-002 7.204e-004 
7.633e-004 6.202e+006 7.712e+011 1.000e+001 6.238e-002 7.204e-004 
7.638e-004 6.259e+006 7.718e+011 1.000e+001 6.107e-002 7.204e-004 
7.642e-004 6.314e+006 7.708e+011 1.000e+001 6.420e-002 7.205e-004 
7.646e-004 6.378e+006 7.714e+011 1.000e+001 6.340e-002 7.205e-004 
7.651e-004 6.430e+006 7.706e+011 1.000e+001 6.284e-002 7.205e-004 
7.655e-004 6.489e+006 7.706e+011 1.000e+001 6.264e-002 7.206e-004 
7.659e-004 6.542e+006 7.720e+011 1.000e+001 6.234e-002 7.206e-004 
7.664e-004 6.598e+006 7.711e+011 1.000e+001 6.242e-002 7.207e-004 
7.668e-004 6.661e+006 7.714e+011 1.000e+001 6.188e-002 7.207e-004 
7.672e-004 6.711e+006 7.713e+011 1.000e+001 6.226e-002 7.208e-004 
7.677e-004 6.770e+006 7.712e+011 1.000e+001 6.222e-002 7.208e-004 
7.681e-004 6.828e+006 7.712e+011 1.000e+001 6.180e-002 7.208e-004 
7.685e-004 6.887e+006 7.711e+011 1.000e+001 6.237e-002 7.208e-004 
7.690e-004 6.944e+006 7.714e+011 1.000e+001 6.177e-002 7.209e-004 
7.694e-004 7.002e+006 7.710e+011 1.000e+001 6.141e-002 7.209e-004 
7.698e-004 7.059e+006 7.714e+011 1.000e+001 6.303e-002 7.210e-004 
7.703e-004 7.114e+006 7.713e+011 1.000e+001 6.273e-002 7.210e-004 
7.707e-004 7.164e+006 7.705e+011 1.000e+001 6.193e-002 7.211e-004 
7.711e-004 7.217e+006 7.715e+011 1.000e+001 6.204e-002 7.212e-004 
7.716e-004 7.265e+006 7.721e+011 1.000e+001 6.240e-002 7.213e-004 
7.720e-004 7.325e+006 7.718e+011 1.000e+001 6.159e-002 7.213e-004 
7.724e-004 7.385e+006 7.710e+011 1.000e+001 6.237e-002 7.213e-004 
7.728e-004 7.436e+006 7.709e+011 1.000e+001 6.118e-002 7.214e-004 
7.733e-004 7.490e+006 7.710e+011 1.000e+001 6.163e-002 7.214e-004 
7.737e-004 7.529e+006 7.706e+011 1.000e+001 6.140e-002 7.216e-004 
7.741e-004 7.551e+006 7.689e+011 1.000e+001 6.312e-002 7.219e-004 
7.746e-004 7.446e+006 7.690e+011 1.000e+001 6.215e-002 7.230e-004 
7.750e-004 7.195e+006 7.698e+011 1.000e+001 6.192e-002 7.252e-004 
7.754e-004 7.119e+006 7.696e+011 1.000e+001 6.485e-002 7.262e-004 
7.759e-004 7.078e+006 7.721e+011 1.000e+001 6.570e-002 7.269e-004 
7.763e-004 7.037e+006 7.709e+011 1.000e+001 6.308e-002 7.276e-004 
7.767e-004 6.971e+006 7.698e+011 1.000e+001 6.046e-002 7.285e-004 
7.772e-004 6.868e+006 7.705e+011 1.000e+001 6.095e-002 7.296e-004 
7.776e-004 6.757e+006 7.719e+011 1.000e+001 6.124e-002 7.308e-004 
7.780e-004 6.631e+006 7.729e+011 1.000e+001 6.278e-002 7.321e-004 
7.785e-004 6.530e+006 7.739e+011 1.000e+001 6.041e-002 7.333e-004 
7.789e-004 6.367e+006 7.745e+011 1.000e+001 6.279e-002 7.348e-004 
7.793e-004 6.141e+006 7.729e+011 1.000e+001 5.996e-002 7.368e-004 
7.798e-004 5.924e+006 7.719e+011 1.000e+001 5.981e-002 7.387e-004 
7.802e-004 5.800e+006 7.710e+011 1.000e+001 5.999e-002 7.400e-004 
7.806e-004 5.656e+006 7.668e+011 1.000e+001 6.068e-002 7.415e-004 
7.811e-004 5.514e+006 7.664e+011 1.000e+001 5.875e-002 7.429e-004 
7.815e-004 5.339e+006 7.674e+011 1.000e+001 5.949e-002 7.445e-004 
7.819e-004 5.195e+006 7.685e+011 1.000e+001 6.532e-002 7.459e-004 
7.824e-004 4.977e+006 7.692e+011 1.000e+001 6.305e-002 7.479e-004 
7.828e-004 4.741e+006 7.688e+011 1.000e+001 6.386e-002 7.499e-004 
7.832e-004 4.490e+006 7.674e+011 1.000e+001 6.359e-002 7.521e-004 
7.836e-004 4.337e+006 7.671e+011 1.000e+001 6.577e-002 7.536e-004 
7.841e-004 4.342e+006 7.672e+011 1.000e+001 6.659e-002 7.540e-004 
7.845e-004 4.391e+006 7.656e+011 1.000e+001 6.850e-002 7.541e-004 
7.849e-004 4.455e+006 7.643e+011 1.000e+001 6.691e-002 7.541e-004 
7.854e-004 4.514e+006 7.654e+011 1.000e+001 6.629e-002 7.541e-004 
7.858e-004 4.559e+006 7.653e+011 1.000e+001 6.834e-002 7.542e-004 
7.862e-004 4.623e+006 7.653e+011 1.000e+001 6.703e-002 7.542e-004 
7.867e-004 4.673e+006 7.647e+011 1.000e+001 6.795e-002 7.543e-004 
7.871e-004 4.721e+006 7.645e+011 1.000e+001 6.779e-002 7.544e-004 
7.875e-004 4.777e+006 7.646e+011 1.000e+001 6.934e-002 7.544e-004 
7.880e-004 4.832e+006 7.649e+011 1.000e+001 6.894e-002 7.545e-004 
7.884e-004 4.880e+006 7.658e+011 1.000e+001 6.873e-002 7.546e-004 
7.888e-004 4.938e+006 7.672e+011 1.000e+001 6.997e-002 7.546e-004 
7.893e-004 4.991e+006 7.674e+011 1.000e+001 6.725e-002 7.547e-004 
7.897e-004 5.047e+006 7.669e+011 1.000e+001 6.789e-002 7.547e-004 
7.901e-004 5.103e+006 7.667e+011 1.000e+001 6.764e-002 7.548e-004 
7.906e-004 5.168e+006 7.667e+011 1.000e+001 6.815e-002 7.548e-004 
7.910e-004 5.222e+006 7.666e+011 1.000e+001 6.772e-002 7.548e-004 
7.914e-004 5.275e+006 7.671e+011 1.000e+001 6.793e-002 7.549e-004 
7.919e-004 5.342e+006 7.667e+011 1.000e+001 6.790e-002 7.549e-004 
7.923e-004 5.397e+006 7.679e+011 1.000e+001 6.636e-002 7.549e-004 
7.927e-004 5.455e+006 7.674e+011 1.000e+001 6.667e-002 7.549e-004 
7.932e-004 5.514e+006 7.679e+011 1.000e+001 6.702e-002 7.550e-004 
7.936e-004 5.552e+006 7.683e+011 1.000e+001 6.732e-002 7.551e-004 
7.940e-004 5.602e+006 7.678e+011 1.000e+001 6.561e-002 7.552e-004 
7.944e-004 5.652e+006 7.655e+011 1.000e+001 6.695e-002 7.553e-004 
7.949e-004 5.711e+006 7.658e+011 1.000e+001 6.912e-002 7.553e-004 
7.953e-004 5.768e+006 7.661e+011 1.000e+001 6.827e-002 7.554e-004 
7.957e-004 5.822e+006 7.667e+011 1.000e+001 6.839e-002 7.554e-004 
7.962e-004 5.883e+006 7.687e+011 1.000e+001 6.601e-002 7.554e-004 
7.966e-004 5.934e+006 7.702e+011 1.000e+001 6.655e-002 7.555e-004 
7.970e-004 5.992e+006 7.675e+011 1.000e+001 6.670e-002 7.555e-004 
7.975e-004 6.047e+006 7.667e+011 1.000e+001 6.680e-002 7.556e-004 
7.979e-004 6.093e+006 7.663e+011 1.000e+001 6.704e-002 7.557e-004 
7.983e-004 6.144e+006 7.653e+011 1.000e+001 6.735e-002 7.558e-004 
7.988e-004 6.207e+006 7.701e+011 1.000e+001 6.644e-002 7.558e-004 
7.992e-004 6.262e+006 7.684e+011 1.000e+001 6.705e-002 7.558e-004 
7.996e-004 6.328e+006 7.690e+011 1.000e+001 6.865e-002 7.558e-004 
8.001e-004 6.392e+006 7.675e+011 1.000e+001 6.653e-002 7.558e-004 
8.005e-004 6.440e+006 7.671e+011 1.000e+001 6.799e-002 7.559e-004 
8.009e-004 6.501e+006 7.675e+011 1.000e+001 6.610e-002 7.559e-004 
8.014e-004 6.550e+006 7.663e+011 1.000e+001 6.636e-002 7.560e-004 
8.018e-004 6.606e+006 7.667e+011 1.000e+001 6.683e-002 7.560e-004 
8.022e-004 6.660e+006 7.659e+011 1.000e+001 6.766e-002 7.561e-004 
8.027e-004 6.710e+006 7.662e+011 1.000e+001 6.685e-002 7.562e-004 
8.031e-004 6.776e+006 7.656e+011 1.000e+001 6.667e-002 7.562e-004 
8.035e-004 6.828e+006 7.654e+011 1.000e+001 7.017e-002 7.562e-004 
8.040e-004 6.881e+006 7.648e+011 1.000e+001 7.000e-002 7.563e-004 
8.044e-004 6.945e+006 7.649e+011 1.000e+001 7.040e-002 7.563e-004 
8.048e-004 6.998e+006 7.652e+011 1.000e+001 7.106e-002 7.564e-004 
8.052e-004 7.032e+006 7.652e+011 1.000e+001 7.212e-002 7.566e-004 
8.057e-004 7.064e+006 7.649e+011 1.000e+001 6.992e-002 7.568e-004 
8.061e-004 7.097e+006 7.645e+011 1.000e+001 7.023e-002 7.570e-004 
8.065e-004 7.047e+006 7.647e+011 1.000e+001 7.060e-002 7.577e-004 
8.070e-004 6.765e+006 7.644e+011 1.000e+001 7.400e-002 7.601e-004 
8.074e-004 6.665e+006 7.636e+011 1.000e+001 7.552e-002 7.613e-004 
8.078e-004 6.653e+006 7.651e+011 1.000e+001 6.936e-002 7.618e-004 
8.083e-004 6.591e+006 7.661e+011 1.000e+001 7.070e-002 7.626e-004 
8.087e-004 6.548e+006 7.658e+011 1.000e+001 7.119e-002 7.634e-004 
8.091e-004 6.479e+006 7.649e+011 1.000e+001 6.786e-002 7.643e-004 
8.096e-004 6.389e+006 7.634e+011 1.000e+001 7.117e-002 7.653e-004 
8.100e-004 6.310e+006 7.642e+011 1.000e+001 6.683e-002 7.663e-004 
8.104e-004 6.238e+006 7.644e+011 1.000e+001 6.813e-002 7.672e-004 
8.109e-004 6.171e+006 7.664e+011 1.000e+001 6.815e-002 7.681e-004 
8.113e-004 6.028e+006 7.655e+011 1.000e+001 6.511e-002 7.695e-004 
8.117e-004 5.800e+006 7.649e+011 1.000e+001 6.714e-002 7.715e-004 
8.122e-004 5.617e+006 7.641e+011 1.000e+001 6.441e-002 7.732e-004 
8.126e-004 5.506e+006 7.645e+011 1.000e+001 6.523e-002 7.744e-004 
8.130e-004 5.378e+006 7.641e+011 1.000e+001 6.229e-002 7.758e-004 
8.135e-004 5.289e+006 7.637e+011 1.000e+001 6.503e-002 7.768e-004 
8.139e-004 5.172e+006 7.628e+011 1.000e+001 6.335e-002 7.781e-004 
8.143e-004 5.013e+006 7.633e+011 1.000e+001 6.137e-002 7.796e-004 
8.148e-004 4.911e+006 7.649e+011 1.000e+001 6.104e-002 7.807e-004 
8.152e-004 4.691e+006 7.642e+011 1.000e+001 5.928e-002 7.827e-004 
8.156e-004 4.438e+006 7.641e+011 1.000e+001 5.766e-002 7.849e-004 
8.160e-004 4.171e+006 7.649e+011 1.000e+001 5.721e-002 7.871e-004 
8.165e-004 4.071e+006 7.651e+011 1.000e+001 5.590e-002 7.883e-004 
8.169e-004 4.053e+006 7.670e+011 1.000e+001 5.716e-002 7.888e-004 
8.173e-004 4.104e+006 7.678e+011 1.000e+001 5.790e-002 7.889e-004 
8.178e-004 4.156e+006 7.672e+011 1.000e+001 5.696e-002 7.890e-004 
8.182e-004 4.220e+006 7.668e+011 1.000e+001 5.660e-002 7.890e-004 
8.186e-004 4.269e+006 7.664e+011 1.000e+001 5.985e-002 7.890e-004 
8.191e-004 4.324e+006 7.659e+011 1.000e+001 5.832e-002 7.891e-004 
8.195e-004 4.386e+006 7.661e+011 1.000e+001 5.799e-002 7.891e-004 
8.199e-004 4.439e+006 7.664e+011 1.000e+001 5.824e-002 7.892e-004 
8.204e-004 4.479e+006 7.661e+011 1.000e+001 5.800e-002 7.893e-004 
8.208e-004 4.533e+006 7.666e+011 1.000e+001 5.788e-002 7.894e-004 
8.212e-004 4.585e+006 7.672e+011 1.000e+001 5.735e-002 7.895e-004 
8.217e-004 4.640e+006 7.669e+011 1.000e+001 5.873e-002 7.895e-004 
8.221e-004 4.693e+006 7.671e+011 1.000e+001 5.757e-002 7.896e-004 
8.225e-004 4.751e+006 7.663e+011 1.000e+001 5.792e-002 7.896e-004 
8.230e-004 4.807e+006 7.667e+011 1.000e+001 5.686e-002 7.897e-004 
8.234e-004 4.862e+006 7.666e+011 1.000e+001 5.852e-002 7.897e-004 
8.238e-004 4.917e+006 7.674e+011 1.000e+001 5.746e-002 7.897e-004 
8.243e-004 4.972e+006 7.669e+011 1.000e+001 5.674e-002 7.898e-004 
8.247e-004 5.030e+006 7.666e+011 1.000e+001 5.566e-002 7.898e-004 
8.251e-004 5.077e+006 7.663e+011 1.000e+001 5.737e-002 7.899e-004 
8.256e-004 5.134e+006 7.667e+011 1.000e+001 5.891e-002 7.900e-004 
8.260e-004 5.189e+006 7.669e+011 1.000e+001 5.753e-002 7.900e-004 
8.264e-004 5.244e+006 7.666e+011 1.000e+001 5.787e-002 7.901e-004 
8.268e-004 5.296e+006 7.668e+011 1.000e+001 5.856e-002 7.902e-004 
8.273e-004 5.353e+006 7.678e+011 1.000e+001 5.871e-002 7.902e-004 
8.277e-004 5.403e+006 7.667e+011 1.000e+001 5.895e-002 7.903e-004 
8.281e-004 5.470e+006 7.675e+011 1.000e+001 5.768e-002 7.902e-004 
8.286e-004 5.519e+006 7.686e+011 1.000e+001 6.044e-002 7.903e-004 
8.290e-004 5.575e+006 7.704e+011 1.000e+001 6.011e-002 7.904e-004 
8.294e-004 5.626e+006 7.696e+011 1.000e+001 5.797e-002 7.905e-004 
8.299e-004 5.696e+006 7.689e+011 1.000e+001 6.106e-002 7.904e-004 
8.303e-004 5.755e+006 7.687e+011 1.000e+001 6.010e-002 7.904e-004 
8.307e-004 5.813e+006 7.681e+011 1.000e+001 6.078e-002 7.905e-004 
8.312e-004 5.860e+006 7.678e+011 1.000e+001 5.949e-002 7.906e-004 
8.316e-004 5.903e+006 7.684e+011 1.000e+001 5.948e-002 7.907e-004 
8.320e-004 5.961e+006 7.691e+011 1.000e+001 5.719e-002 7.907e-004 
8.325e-004 6.020e+006 7.689e+011 1.000e+001 5.819e-002 7.908e-004 
8.329e-004 6.079e+006 7.702e+011 1.000e+001 6.060e-002 7.908e-004 
8.333e-004 6.143e+006 7.716e+011 1.000e+001 5.974e-002 7.908e-004 
8.338e-004 6.181e+006 7.717e+011 1.000e+001 5.657e-002 7.909e-004 
8.342e-004 6.243e+006 7.702e+011 1.000e+001 5.572e-002 7.909e-004 
8.346e-004 6.303e+006 7.696e+011 1.000e+001 5.578e-002 7.910e-004 
8.351e-004 6.362e+006 7.699e+011 1.000e+001 5.634e-002 7.910e-004 
8.355e-004 6.423e+006 7.693e+011 1.000e+001 5.658e-002 7.910e-004 
8.359e-004 6.480e+006 7.698e+011 1.000e+001 5.564e-002 7.910e-004 
8.364e-004 6.535e+006 7.702e+011 1.000e+001 5.654e-002 7.911e-004 
8.368e-004 6.594e+006 7.695e+011 1.000e+001 5.707e-002 7.911e-004 
8.372e-004 6.645e+006 7.700e+011 1.000e+001 5.641e-002 7.912e-004 
8.376e-004 6.700e+006 7.705e+011 1.000e+001 5.635e-002 7.912e-004 
8.381e-004 6.765e+006 7.695e+011 1.000e+001 5.663e-002 7.912e-004 
8.385e-004 6.821e+006 7.689e+011 1.000e+001 5.771e-002 7.913e-004 
8.389e-004 6.874e+006 7.705e+011 1.000e+001 5.782e-002 7.913e-004 
8.394e-004 6.932e+006 7.710e+011 1.000e+001 5.557e-002 7.914e-004 
8.398e-004 6.991e+006 7.697e+011 1.000e+001 5.701e-002 7.914e-004 
8.402e-004 7.047e+006 7.695e+011 1.000e+001 5.888e-002 7.914e-004 
8.407e-004 7.095e+006 7.695e+011 1.000e+001 5.783e-002 7.915e-004 
8.411e-004 7.151e+006 7.693e+011 1.000e+001 5.900e-002 7.916e-004 
8.415e-004 7.208e+006 7.693e+011 1.000e+001 6.026e-002 7.916e-004 
8.420e-004 7.251e+006 7.699e+011 1.000e+001 5.928e-002 7.918e-004 
8.424e-004 7.290e+006 7.694e+011 1.000e+001 5.902e-002 7.919e-004 
8.428e-004 7.312e+006 7.694e+011 1.000e+001 5.849e-002 7.922e-004 
8.433e-004 7.306e+006 7.689e+011 1.000e+001 5.826e-002 7.927e-004 
8.437e-004 7.077e+006 7.700e+011 1.000e+001 6.485e-002 7.947e-004 
8.441e-004 6.946e+006 7.665e+011 1.000e+001 6.773e-002 7.960e-004 
8.446e-004 6.937e+006 7.673e+011 1.000e+001 6.171e-002 7.965e-004 
8.450e-004 6.925e+006 7.675e+011 1.000e+001 6.085e-002 7.970e-004 
8.454e-004 6.882e+006 7.690e+011 1.000e+001 6.708e-002 7.978e-004 
8.459e-004 6.848e+006 7.661e+011 1.000e+001 6.531e-002 7.984e-004 
8.463e-004 6.780e+006 7.648e+011 1.000e+001 6.304e-002 7.993e-004 
8.467e-004 6.655e+006 7.679e+011 1.000e+001 6.373e-002 8.006e-004 
8.472e-004 6.547e+006 7.678e+011 1.000e+001 6.537e-002 8.018e-004 
8.476e-004 6.463e+006 7.680e+011 1.000e+001 6.300e-002 8.028e-004 
8.480e-004 6.344e+006 7.667e+011 1.000e+001 6.171e-002 8.041e-004 
8.484e-004 6.129e+006 7.638e+011 1.000e+001 6.012e-002 8.060e-004 
8.489e-004 5.904e+006 7.648e+011 1.000e+001 5.914e-002 8.080e-004 
8.493e-004 5.740e+006 7.647e+011 1.000e+001 5.879e-002 8.095e-004 
8.497e-004 5.584e+006 7.657e+011 1.000e+001 5.761e-002 8.111e-004 
8.502e-004 5.462e+006 7.651e+011 1.000e+001 5.714e-002 8.123e-004 
8.506e-004 5.321e+006 7.662e+011 1.000e+001 5.731e-002 8.137e-004 
8.510e-004 5.176e+006 7.663e+011 1.000e+001 5.771e-002 8.152e-004 
8.515e-004 5.079e+006 7.672e+011 1.000e+001 5.854e-002 8.163e-004 
8.519e-004 5.009e+006 7.678e+011 1.000e+001 5.848e-002 8.172e-004 
8.523e-004 4.999e+006 7.675e+011 1.000e+001 5.781e-002 8.177e-004 
8.528e-004 4.990e+006 7.678e+011 1.000e+001 5.793e-002 8.182e-004 
8.532e-004 4.957e+006 7.669e+011 1.000e+001 5.542e-002 8.188e-004 
8.536e-004 4.737e+006 7.648e+011 1.000e+001 5.553e-002 8.208e-004 
8.541e-004 4.421e+006 7.659e+011 1.000e+001 5.459e-002 8.234e-004 
8.545e-004 4.326e+006 7.658e+011 1.000e+001 5.987e-002 8.245e-004 
8.549e-004 4.373e+006 7.641e+011 1.000e+001 5.755e-002 8.246e-004 
8.554e-004 4.438e+006 7.658e+011 1.000e+001 6.007e-002 8.246e-004 
8.558e-004 4.485e+006 7.652e+011 1.000e+001 5.701e-002 8.247e-004 
8.562e-004 4.545e+006 7.657e+011 1.000e+001 5.964e-002 8.247e-004 
8.567e-004 4.595e+006 7.653e+011 1.000e+001 5.906e-002 8.248e-004 
8.571e-004 4.643e+006 7.657e+011 1.000e+001 5.885e-002 8.249e-004 
8.575e-004 4.691e+006 7.652e+011 1.000e+001 5.556e-002 8.250e-004 
8.580e-004 4.744e+006 7.657e+011 1.000e+001 5.789e-002 8.251e-004 
8.584e-004 4.796e+006 7.657e+011 1.000e+001 5.739e-002 8.251e-004 
8.588e-004 4.850e+006 7.659e+011 1.000e+001 5.701e-002 8.252e-004 
8.592e-004 4.900e+006 7.655e+011 1.000e+001 5.717e-002 8.253e-004 
8.597e-004 4.951e+006 7.658e+011 1.000e+001 5.806e-002 8.254e-004 
8.601e-004 4.999e+006 7.658e+011 1.000e+001 5.643e-002 8.255e-004 
8.605e-004 5.065e+006 7.646e+011 1.000e+001 5.683e-002 8.254e-004 
8.610e-004 5.122e+006 7.631e+011 1.000e+001 5.849e-002 8.255e-004 
8.614e-004 5.183e+006 7.649e+011 1.000e+001 5.776e-002 8.255e-004 
8.618e-004 5.236e+006 7.645e+011 1.000e+001 5.743e-002 8.256e-004 
8.623e-004 5.287e+006 7.643e+011 1.000e+001 5.761e-002 8.256e-004 
8.627e-004 5.332e+006 7.660e+011 1.000e+001 5.860e-002 8.258e-004 
8.631e-004 5.370e+006 7.663e+011 1.000e+001 6.025e-002 8.259e-004 
8.636e-004 5.426e+006 7.648e+011 1.000e+001 5.885e-002 8.260e-004 
8.640e-004 5.491e+006 7.656e+011 1.000e+001 6.011e-002 8.259e-004 
8.644e-004 5.552e+006 7.640e+011 1.000e+001 5.956e-002 8.260e-004 
8.649e-004 5.616e+006 7.636e+011 1.000e+001 5.885e-002 8.259e-004 
8.653e-004 5.668e+006 7.634e+011 1.000e+001 5.879e-002 8.260e-004 
8.657e-004 5.720e+006 7.643e+011 1.000e+001 5.899e-002 8.261e-004 
8.662e-004 5.771e+006 7.639e+011 1.000e+001 6.025e-002 8.262e-004 
8.666e-004 5.825e+006 7.637e+011 1.000e+001 5.947e-002 8.262e-004 
8.670e-004 5.880e+006 7.640e+011 1.000e+001 5.947e-002 8.263e-004 
8.675e-004 5.931e+006 7.645e+011 1.000e+001 5.964e-002 8.264e-004 
8.679e-004 5.994e+006 7.657e+011 1.000e+001 6.027e-002 8.264e-004 
8.683e-004 6.046e+006 7.664e+011 1.000e+001 6.022e-002 8.264e-004 
8.688e-004 6.110e+006 7.678e+011 1.000e+001 5.884e-002 8.264e-004 
8.692e-004 6.164e+006 7.684e+011 1.000e+001 5.949e-002 8.265e-004 
8.696e-004 6.219e+006 7.668e+011 1.000e+001 5.821e-002 8.265e-004 
8.700e-004 6.274e+006 7.660e+011 1.000e+001 5.882e-002 8.266e-004 
8.705e-004 6.329e+006 7.659e+011 1.000e+001 5.886e-002 8.266e-004 
8.709e-004 6.393e+006 7.666e+011 1.000e+001 5.781e-002 8.266e-004 
8.713e-004 6.442e+006 7.672e+011 1.000e+001 5.769e-002 8.267e-004 
8.718e-004 6.501e+006 7.669e+011 1.000e+001 5.798e-002 8.267e-004 
8.722e-004 6.559e+006 7.674e+011 1.000e+001 5.779e-002 8.268e-004 
8.726e-004 6.620e+006 7.675e+011 1.000e+001 5.772e-002 8.268e-004 
8.731e-004 6.669e+006 7.664e+011 1.000e+001 5.895e-002 8.269e-004 
8.735e-004 6.715e+006 7.666e+011 1.000e+001 5.660e-002 8.270e-004 
8.739e-004 6.762e+006 7.661e+011 1.000e+001 5.582e-002 8.271e-004 
8.744e-004 6.811e+006 7.647e+011 1.000e+001 5.874e-002 8.272e-004 
8.748e-004 6.854e+006 7.643e+011 1.000e+001 5.881e-002 8.273e-004 
8.752e-004 6.902e+006 7.653e+011 1.000e+001 5.829e-002 8.274e-004 
8.757e-004 6.945e+006 7.672e+011 1.000e+001 5.741e-002 8.276e-004 
8.761e-004 6.996e+006 7.674e+011 1.000e+001 5.880e-002 8.276e-004 
8.765e-004 7.044e+006 7.674e+011 1.000e+001 5.842e-002 8.277e-004 
8.770e-004 7.106e+006 7.665e+011 1.000e+001 6.038e-002 8.277e-004 
8.774e-004 7.155e+006 7.658e+011 1.000e+001 5.981e-002 8.278e-004 
8.778e-004 7.172e+006 7.655e+011 1.000e+001 5.794e-002 8.281e-004 
8.783e-004 6.916e+006 7.653e+011 1.000e+001 6.224e-002 8.303e-004 
8.787e-004 6.762e+006 7.654e+011 1.000e+001 6.293e-002 8.318e-004 
8.791e-004 6.743e+006 7.678e+011 1.000e+001 6.335e-002 8.324e-004 
8.796e-004 6.656e+006 7.660e+011 1.000e+001 6.556e-002 8.334e-004 
8.800e-004 6.631e+006 7.658e+011 1.000e+001 6.223e-002 8.340e-004 
8.804e-004 6.632e+006 7.621e+011 1.000e+001 5.850e-002 8.345e-004 
8.808e-004 6.533e+006 7.615e+011 1.000e+001 5.777e-002 8.356e-004 
8.813e-004 6.439e+006 7.604e+011 1.000e+001 5.573e-002 8.367e-004 
8.817e-004 6.354e+006 7.600e+011 1.000e+001 5.825e-002 8.377e-004 
8.821e-004 6.271e+006 7.606e+011 1.000e+001 5.821e-002 8.387e-004 
8.826e-004 6.095e+006 7.594e+011 1.000e+001 5.788e-002 8.403e-004 
8.830e-004 5.875e+006 7.583e+011 1.000e+001 5.661e-002 8.423e-004 
8.834e-004 5.654e+006 7.577e+011 1.000e+001 5.698e-002 8.443e-004 
8.839e-004 5.511e+006 7.580e+011 1.000e+001 5.683e-002 8.457e-004 
8.843e-004 5.365e+006 7.577e+011 1.000e+001 5.676e-002 8.471e-004 
8.847e-004 5.241e+006 7.584e+011 1.000e+001 5.762e-002 8.484e-004 
8.852e-004 5.091e+006 7.594e+011 1.000e+001 5.854e-002 8.499e-004 
8.856e-004 4.954e+006 7.602e+011 1.000e+001 5.998e-002 8.513e-004 
8.860e-004 4.773e+006 7.602e+011 1.000e+001 5.975e-002 8.529e-004 
8.865e-004 4.570e+006 7.598e+011 1.000e+001 5.882e-002 8.548e-004 
8.869e-004 4.346e+006 7.604e+011 1.000e+001 5.814e-002 8.568e-004 
8.873e-004 4.135e+006 7.605e+011 1.000e+001 6.048e-002 8.586e-004 
8.878e-004 4.051e+006 7.616e+011 1.000e+001 5.792e-002 8.597e-004 
8.882e-004 4.050e+006 7.602e+011 1.000e+001 5.836e-002 8.601e-004 
8.886e-004 4.081e+006 7.602e+011 1.000e+001 5.876e-002 8.603e-004 
8.891e-004 4.100e+006 7.622e+011 1.000e+001 5.913e-002 8.606e-004 
8.895e-004 4.141e+006 7.604e+011 1.000e+001 5.995e-002 8.608e-004 
8.899e-004 4.192e+006 7.599e+011 1.000e+001 5.885e-002 8.608e-004 
8.904e-004 4.307e+006 7.623e+011 1.000e+001 5.873e-002 8.605e-004 
8.908e-004 4.381e+006 7.605e+011 1.000e+001 5.788e-002 8.604e-004 
8.912e-004 4.437e+006 7.608e+011 1.000e+001 5.859e-002 8.604e-004 
8.916e-004 4.492e+006 7.615e+011 1.000e+001 5.899e-002 8.605e-004 
8.921e-004 4.549e+006 7.624e+011 1.000e+001 6.015e-002 8.605e-004 
8.925e-004 4.603e+006 7.621e+011 1.000e+001 6.146e-002 8.606e-004 
8.929e-004 4.657e+006 7.623e+011 1.000e+001 5.898e-002 8.607e-004 
8.934e-004 4.714e+006 7.625e+011 1.000e+001 5.807e-002 8.607e-004 
8.938e-004 4.763e+006 7.623e+011 1.000e+001 5.970e-002 8.608e-004 
8.942e-004 4.822e+006 7.620e+011 1.000e+001 5.920e-002 8.608e-004 
8.947e-004 4.875e+006 7.616e+011 1.000e+001 5.826e-002 8.609e-004 
8.951e-004 4.930e+006 7.623e+011 1.000e+001 5.797e-002 8.609e-004 
8.955e-004 4.988e+006 7.615e+011 1.000e+001 5.762e-002 8.609e-004 
8.960e-004 5.056e+006 7.601e+011 1.000e+001 5.699e-002 8.609e-004 
8.964e-004 5.113e+006 7.607e+011 1.000e+001 5.718e-002 8.609e-004 
8.968e-004 5.179e+006 7.608e+011 1.000e+001 5.556e-002 8.609e-004 
8.973e-004 5.233e+006 7.613e+011 1.000e+001 5.537e-002 8.610e-004 
8.977e-004 5.285e+006 7.605e+011 1.000e+001 5.652e-002 8.611e-004 
8.981e-004 5.332e+006 7.617e+011 1.000e+001 5.699e-002 8.612e-004 
8.986e-004 5.374e+006 7.630e+011 1.000e+001 5.680e-002 8.613e-004 
8.990e-004 5.433e+006 7.630e+011 1.000e+001 5.754e-002 8.613e-004 
8.994e-004 5.495e+006 7.613e+011 1.000e+001 5.843e-002 8.613e-004 
8.999e-004 5.557e+006 7.612e+011 1.000e+001 5.743e-002 8.613e-004 
9.003e-004 5.611e+006 7.618e+011 1.000e+001 5.690e-002 8.614e-004 
9.007e-004 5.669e+006 7.628e+011 1.000e+001 5.969e-002 8.614e-004 
9.012e-004 5.723e+006 7.626e+011 1.000e+001 6.129e-002 8.615e-004 
9.016e-004 5.785e+006 7.627e+011 1.000e+001 5.505e-002 8.615e-004 
9.020e-004 5.825e+006 7.638e+011 1.000e+001 5.772e-002 8.616e-004 
9.024e-004 5.885e+006 7.631e+011 1.000e+001 5.592e-002 8.617e-004 
9.029e-004 5.934e+006 7.630e+011 1.000e+001 5.627e-002 8.617e-004 
9.033e-004 5.992e+006 7.637e+011 1.000e+001 5.753e-002 8.618e-004 
9.037e-004 6.048e+006 7.626e+011 1.000e+001 5.574e-002 8.618e-004 
9.042e-004 6.111e+006 7.617e+011 1.000e+001 5.616e-002 8.618e-004 
9.046e-004 6.167e+006 7.620e+011 1.000e+001 5.730e-002 8.619e-004 
9.050e-004 6.222e+006 7.628e+011 1.000e+001 5.629e-002 8.619e-004 
9.055e-004 6.280e+006 7.624e+011 1.000e+001 5.544e-002 8.619e-004 
9.059e-004 6.340e+006 7.619e+011 1.000e+001 5.616e-002 8.620e-004 
9.063e-004 6.401e+006 7.616e+011 1.000e+001 5.643e-002 8.620e-004 
9.068e-004 6.448e+006 7.627e+011 1.000e+001 5.799e-002 8.621e-004 
9.072e-004 6.481e+006 7.628e+011 1.000e+001 5.479e-002 8.623e-004 
9.076e-004 6.528e+006 7.686e+011 1.000e+001 6.126e-002 8.624e-004 
9.081e-004 6.578e+006 7.661e+011 1.000e+001 5.796e-002 8.625e-004 
9.085e-004 6.630e+006 7.642e+011 1.000e+001 5.644e-002 8.626e-004 
9.089e-004 6.681e+006 7.644e+011 1.000e+001 5.692e-002 8.626e-004 
9.094e-004 6.734e+006 7.641e+011 1.000e+001 5.856e-002 8.627e-004 
9.098e-004 6.788e+006 7.648e+011 1.000e+001 5.817e-002 8.628e-004 
9.102e-004 6.837e+006 7.648e+011 1.000e+001 5.759e-002 8.628e-004 
9.107e-004 6.895e+006 7.637e+011 1.000e+001 5.786e-002 8.629e-004 
9.111e-004 6.945e+006 7.634e+011 1.000e+001 5.719e-002 8.630e-004 
9.115e-004 6.993e+006 7.629e+011 1.000e+001 5.730e-002 8.631e-004 
9.120e-004 7.061e+006 7.660e+011 1.000e+001 5.921e-002 8.630e-004 
9.124e-004 7.097e+006 7.656e+011 1.000e+001 5.877e-002 8.632e-004 
9.128e-004 7.138e+006 7.649e+011 1.000e+001 5.851e-002 8.634e-004 
9.132e-004 7.067e+006 7.651e+011 1.000e+001 5.859e-002 8.643e-004 
9.137e-004 6.974e+006 7.661e+011 1.000e+001 6.304e-002 8.654e-004 
9.141e-004 6.955e+006 7.666e+011 1.000e+001 6.569e-002 8.659e-004 
9.145e-004 6.842e+006 7.659e+011 1.000e+001 6.261e-002 8.671e-004 
9.150e-004 6.841e+006 7.660e+011 1.000e+001 5.887e-002 8.676e-004 
9.154e-004 6.780e+006 7.661e+011 1.000e+001 6.239e-002 8.684e-004 
9.158e-004 6.789e+006 7.644e+011 1.000e+001 5.792e-002 8.688e-004 
9.163e-004 6.757e+006 7.626e+011 1.000e+001 5.824e-002 8.694e-004 
9.167e-004 6.644e+006 7.619e+011 1.000e+001 5.651e-002 8.707e-004 
9.171e-004 6.541e+006 7.618e+011 1.000e+001 6.009e-002 8.718e-004 
9.176e-004 6.443e+006 7.641e+011 1.000e+001 5.556e-002 8.729e-004 
9.180e-004 6.360e+006 7.611e+011 1.000e+001 5.560e-002 8.739e-004 
9.184e-004 6.208e+006 7.616e+011 1.000e+001 5.724e-002 8.754e-004 
9.189e-004 6.023e+006 7.611e+011 1.000e+001 5.785e-002 8.771e-004 
9.193e-004 5.934e+006 7.612e+011 1.000e+001 5.907e-002 8.782e-004 
9.197e-004 5.779e+006 7.605e+011 1.000e+001 5.786e-002 8.797e-004 
9.202e-004 5.646e+006 7.608e+011 1.000e+001 5.821e-002 8.810e-004 
9.206e-004 5.497e+006 7.621e+011 1.000e+001 5.731e-002 8.825e-004 
9.210e-004 5.367e+006 7.614e+011 1.000e+001 5.624e-002 8.838e-004 
9.215e-004 5.203e+006 7.628e+011 1.000e+001 5.800e-002 8.854e-004 
9.219e-004 5.053e+006 7.630e+011 1.000e+001 5.477e-002 8.868e-004 
9.223e-004 4.843e+006 7.642e+011 1.000e+001 5.518e-002 8.887e-004 
9.228e-004 4.619e+006 7.648e+011 1.000e+001 5.305e-002 8.907e-004 
9.232e-004 4.347e+006 7.655e+011 1.000e+001 5.493e-002 8.930e-004 
9.236e-004 4.172e+006 7.661e+011 1.000e+001 5.500e-002 8.947e-004 
9.240e-004 4.132e+006 7.652e+011 1.000e+001 5.655e-002 8.954e-004 
9.245e-004 4.182e+006 7.648e+011 1.000e+001 5.615e-002 8.955e-004 
9.249e-004 4.236e+006 7.651e+011 1.000e+001 5.672e-002 8.955e-004 
9.253e-004 4.291e+006 7.653e+011 1.000e+001 5.587e-002 8.956e-004 
9.258e-004 4.351e+006 7.655e+011 1.000e+001 5.739e-002 8.956e-004 
9.262e-004 4.413e+006 7.656e+011 1.000e+001 5.343e-002 8.956e-004 
9.266e-004 4.467e+006 7.668e+011 1.000e+001 5.541e-002 8.957e-004 
9.271e-004 4.519e+006 7.667e+011 1.000e+001 5.645e-002 8.957e-004 
9.275e-004 4.575e+006 7.669e+011 1.000e+001 5.413e-002 8.958e-004 
9.279e-004 4.625e+006 7.673e+011 1.000e+001 5.455e-002 8.959e-004 
9.284e-004 4.674e+006 7.663e+011 1.000e+001 5.660e-002 8.959e-004 
9.288e-004 4.717e+006 7.665e+011 1.000e+001 5.669e-002 8.961e-004 
9.292e-004 4.756e+006 7.671e+011 1.000e+001 5.750e-002 8.962e-004 
9.297e-004 4.825e+006 7.654e+011 1.000e+001 5.689e-002 8.962e-004 
9.301e-004 4.878e+006 7.655e+011 1.000e+001 5.732e-002 8.963e-004 
9.305e-004 4.927e+006 7.656e+011 1.000e+001 5.629e-002 8.964e-004 
9.310e-004 4.970e+006 7.670e+011 1.000e+001 5.931e-002 8.965e-004 
9.314e-004 5.022e+006 7.658e+011 1.000e+001 5.839e-002 8.966e-004 
9.318e-004 5.083e+006 7.661e+011 1.000e+001 5.893e-002 8.966e-004 
9.323e-004 5.146e+006 7.663e+011 1.000e+001 5.799e-002 8.966e-004 
9.327e-004 5.196e+006 7.657e+011 1.000e+001 5.683e-002 8.967e-004 
9.331e-004 5.250e+006 7.655e+011 1.000e+001 5.854e-002 8.967e-004 
9.336e-004 5.311e+006 7.648e+011 1.000e+001 5.838e-002 8.967e-004 
9.340e-004 5.367e+006 7.654e+011 1.000e+001 5.938e-002 8.968e-004 
9.344e-004 5.426e+006 7.654e+011 1.000e+001 5.770e-002 8.968e-004 
9.348e-004 5.487e+006 7.645e+011 1.000e+001 5.800e-002 8.968e-004 
9.353e-004 5.546e+006 7.663e+011 1.000e+001 5.766e-002 8.968e-004 
9.357e-004 5.583e+006 7.661e+011 1.000e+001 5.887e-002 8.970e-004 
9.361e-004 5.654e+006 7.643e+011 1.000e+001 5.794e-002 8.969e-004 
9.366e-004 5.695e+006 7.660e+011 1.000e+001 5.861e-002 8.971e-004 
9.370e-004 5.761e+006 7.668e+011 1.000e+001 5.694e-002 8.971e-004 
9.374e-004 5.815e+006 7.658e+011 1.000e+001 5.664e-002 8.971e-004 
9.379e-004 5.872e+006 7.665e+011 1.000e+001 5.846e-002 8.972e-004 
9.383e-004 5.917e+006 7.665e+011 1.000e+001 5.672e-002 8.973e-004 
9.387e-004 5.979e+006 7.668e+011 1.000e+001 5.843e-002 8.973e-004 
9.392e-004 6.029e+006 7.671e+011 1.000e+001 6.010e-002 8.974e-004 
9.396e-004 6.096e+006 7.676e+011 1.000e+001 5.851e-002 8.973e-004 
9.400e-004 6.189e+006 7.669e+011 1.000e+001 6.223e-002 8.971e-004 
9.405e-004 6.224e+006 7.692e+011 1.000e+001 5.885e-002 8.973e-004 
9.409e-004 6.303e+006 7.678e+011 1.000e+001 5.982e-002 8.972e-004 
9.413e-004 6.333e+006 7.667e+011 1.000e+001 6.045e-002 8.974e-004 
9.418e-004 6.390e+006 7.671e+011 1.000e+001 6.041e-002 8.975e-004 
9.422e-004 6.445e+006 7.676e+011 1.000e+001 5.929e-002 8.975e-004 
9.426e-004 6.505e+006 7.678e+011 1.000e+001 5.866e-002 8.975e-004 
9.431e-004 6.565e+006 7.678e+011 1.000e+001 5.873e-002 8.976e-004 
9.435e-004 6.604e+006 7.680e+011 1.000e+001 5.937e-002 8.977e-004 
9.439e-004 6.654e+006 7.660e+011 1.000e+001 5.925e-002 8.978e-004 
9.444e-004 6.699e+006 7.665e+011 1.000e+001 5.729e-002 8.979e-004 
9.448e-004 6.743e+006 7.657e+011 1.000e+001 5.802e-002 8.980e-004 
9.452e-004 6.787e+006 7.659e+011 1.000e+001 5.568e-002 8.982e-004 
9.456e-004 6.824e+006 7.646e+011 1.000e+001 5.606e-002 8.984e-004 
9.461e-004 6.870e+006 7.661e+011 1.000e+001 5.716e-002 8.985e-004 
9.465e-004 6.922e+006 7.651e+011 1.000e+001 5.662e-002 8.985e-004 
9.469e-004 6.841e+006 7.644e+011 1.000e+001 5.627e-002 8.995e-004 
9.474e-004 6.618e+006 7.661e+011 1.000e+001 5.929e-002 9.015e-004 
9.478e-004 6.523e+006 7.646e+011 1.000e+001 6.304e-002 9.026e-004 
9.482e-004 6.552e+006 7.653e+011 1.000e+001 6.012e-002 9.028e-004 
9.487e-004 6.477e+006 7.643e+011 1.000e+001 6.170e-002 9.038e-004 
9.491e-004 6.447e+006 7.626e+011 1.000e+001 6.562e-002 9.044e-004 
9.495e-004 6.424e+006 7.602e+011 1.000e+001 6.442e-002 9.050e-004 
9.500e-004 6.403e+006 7.596e+011 1.000e+001 6.207e-002 9.056e-004 
9.504e-004 6.338e+006 7.597e+011 1.000e+001 6.159e-002 9.065e-004 
9.508e-004 6.268e+006 7.606e+011 1.000e+001 5.916e-002 9.074e-004 
9.513e-004 6.210e+006 7.590e+011 1.000e+001 6.009e-002 9.082e-004 
9.517e-004 6.144e+006 7.587e+011 1.000e+001 5.750e-002 9.091e-004 
9.521e-004 6.101e+006 7.583e+011 1.000e+001 5.758e-002 9.098e-004 
9.526e-004 5.973e+006 7.573e+011 1.000e+001 5.799e-002 9.111e-004 
9.530e-004 5.785e+006 7.582e+011 1.000e+001 6.037e-002 9.129e-004 
9.534e-004 5.608e+006 7.589e+011 1.000e+001 5.884e-002 9.145e-004 
9.539e-004 5.492e+006 7.581e+011 1.000e+001 5.906e-002 9.158e-004 
9.543e-004 5.390e+006 7.587e+011 1.000e+001 5.915e-002 9.169e-004 
9.547e-004 5.289e+006 7.587e+011 1.000e+001 5.854e-002 9.180e-004 
9.552e-004 5.186e+006 7.580e+011 1.000e+001 6.006e-002 9.192e-004 
9.556e-004 5.053e+006 7.574e+011 1.000e+001 6.200e-002 9.205e-004 
9.560e-004 4.907e+006 7.591e+011 1.000e+001 6.325e-002 9.220e-004 
9.564e-004 4.745e+006 7.582e+011 1.000e+001 6.207e-002 9.235e-004 
9.569e-004 4.530e+006 7.586e+011 1.000e+001 6.144e-002 9.254e-004 
9.573e-004 4.297e+006 7.577e+011 1.000e+001 6.112e-002 9.275e-004 
9.577e-004 4.073e+006 7.588e+011 1.000e+001 6.375e-002 9.295e-004 
9.582e-004 3.959e+006 7.603e+011 1.000e+001 6.386e-002 9.307e-004 
9.586e-004 3.958e+006 7.617e+011 1.000e+001 6.666e-002 9.311e-004 
9.590e-004 4.008e+006 7.635e+011 1.000e+001 6.731e-002 9.312e-004 
9.595e-004 4.057e+006 7.632e+011 1.000e+001 6.620e-002 9.313e-004 
9.599e-004 4.113e+006 7.645e+011 1.000e+001 6.832e-002 9.314e-004 
9.603e-004 4.166e+006 7.649e+011 1.000e+001 6.541e-002 9.314e-004 
9.608e-004 4.223e+006 7.644e+011 1.000e+001 6.730e-002 9.314e-004 
9.612e-004 4.279e+006 7.641e+011 1.000e+001 6.728e-002 9.315e-004 
9.616e-004 4.326e+006 7.656e+011 1.000e+001 6.332e-002 9.316e-004 
9.621e-004 4.376e+006 7.653e+011 1.000e+001 6.529e-002 9.317e-004 
9.625e-004 4.418e+006 7.652e+011 1.000e+001 6.614e-002 9.318e-004 
9.629e-004 4.473e+006 7.664e+011 1.000e+001 6.383e-002 9.319e-004 
9.634e-004 4.530e+006 7.649e+011 1.000e+001 6.406e-002 9.319e-004 
9.638e-004 4.576e+006 7.653e+011 1.000e+001 6.413e-002 9.320e-004 
9.642e-004 4.627e+006 7.654e+011 1.000e+001 6.685e-002 9.321e-004 
9.647e-004 4.680e+006 7.655e+011 1.000e+001 6.624e-002 9.322e-004 
9.651e-004 4.724e+006 7.668e+011 1.000e+001 6.614e-002 9.323e-004 
9.655e-004 4.777e+006 7.670e+011 1.000e+001 6.614e-002 9.324e-004 
9.660e-004 4.834e+006 7.666e+011 1.000e+001 6.618e-002 9.324e-004 
9.664e-004 4.888e+006 7.669e+011 1.000e+001 6.639e-002 9.325e-004 
9.668e-004 4.941e+006 7.670e+011 1.000e+001 6.886e-002 9.325e-004 
9.672e-004 4.994e+006 7.662e+011 1.000e+001 6.738e-002 9.326e-004 
9.677e-004 5.046e+006 7.670e+011 1.000e+001 6.650e-002 9.327e-004 
9.681e-004 5.111e+006 7.666e+011 1.000e+001 6.688e-002 9.327e-004 
9.685e-004 5.160e+006 7.671e+011 1.000e+001 6.711e-002 9.327e-004 
9.690e-004 5.224e+006 7.666e+011 1.000e+001 6.531e-002 9.327e-004 
9.694e-004 5.278e+006 7.661e+011 1.000e+001 6.771e-002 9.328e-004 
9.698e-004 5.340e+006 7.663e+011 1.000e+001 6.649e-002 9.328e-004 
9.703e-004 5.398e+006 7.671e+011 1.000e+001 6.718e-002 9.328e-004 
9.707e-004 5.443e+006 7.663e+011 1.000e+001 6.698e-002 9.330e-004 
9.711e-004 5.488e+006 7.673e+011 1.000e+001 6.645e-002 9.331e-004 
9.716e-004 5.544e+006 7.679e+011 1.000e+001 6.553e-002 9.331e-004 
9.720e-004 5.602e+006 7.676e+011 1.000e+001 6.726e-002 9.331e-004 
9.724e-004 5.657e+006 7.682e+011 1.000e+001 6.619e-002 9.332e-004 
9.729e-004 5.724e+006 7.679e+011 1.000e+001 6.922e-002 9.332e-004 
9.733e-004 5.776e+006 7.689e+011 1.000e+001 6.649e-002 9.332e-004 
9.737e-004 5.840e+006 7.670e+011 1.000e+001 6.778e-002 9.332e-004 
9.742e-004 5.895e+006 7.687e+011 1.000e+001 6.953e-002 9.333e-004 
9.746e-004 5.949e+006 7.659e+011 1.000e+001 6.707e-002 9.333e-004 
9.750e-004 6.007e+006 7.649e+011 1.000e+001 6.652e-002 9.334e-004 
9.755e-004 6.061e+006 7.672e+011 1.000e+001 6.946e-002 9.334e-004 
9.759e-004 6.119e+006 7.669e+011 1.000e+001 6.752e-002 9.335e-004 
9.763e-004 6.170e+006 7.668e+011 1.000e+001 6.716e-002 9.335e-004 
9.768e-004 6.223e+006 7.668e+011 1.000e+001 6.644e-002 9.336e-004 
9.772e-004 6.286e+006 7.668e+011 1.000e+001 6.658e-002 9.336e-004 
9.776e-004 6.343e+006 7.657e+011 1.000e+001 6.568e-002 9.336e-004 
9.780e-004 6.401e+006 7.650e+011 1.000e+001 6.612e-002 9.337e-004 
9.785e-004 6.458e+006 7.647e+011 1.000e+001 6.657e-002 9.337e-004 
9.789e-004 6.511e+006 7.642e+011 1.000e+001 6.460e-002 9.338e-004 
9.793e-004 6.567e+006 7.644e+011 1.000e+001 6.582e-002 9.338e-004 
9.798e-004 6.625e+006 7.648e+011 1.000e+001 6.732e-002 9.338e-004 
9.802e-004 6.682e+006 7.652e+011 1.000e+001 6.585e-002 9.339e-004 
9.806e-004 6.742e+006 7.656e+011 1.000e+001 6.616e-002 9.339e-004 
9.811e-004 6.794e+006 7.669e+011 1.000e+001 6.858e-002 9.340e-004 
9.815e-004 6.854e+006 7.668e+011 1.000e+001 6.684e-002 9.340e-004 
9.819e-004 6.905e+006 7.656e+011 1.000e+001 6.756e-002 9.341e-004 
9.824e-004 6.946e+006 7.651e+011 1.000e+001 6.455e-002 9.342e-004 
9.828e-004 7.002e+006 7.652e+011 1.000e+001 6.670e-002 9.343e-004 
9.832e-004 7.055e+006 7.646e+011 1.000e+001 6.389e-002 9.343e-004 
9.837e-004 7.120e+006 7.645e+011 1.000e+001 6.550e-002 9.343e-004 
9.841e-004 7.168e+006 7.655e+011 1.000e+001 6.525e-002 9.344e-004 
9.845e-004 7.224e+006 7.656e+011 1.000e+001 6.302e-002 9.345e-004 
9.850e-004 7.274e+006 7.653e+011 1.000e+001 6.293e-002 9.345e-004 
9.854e-004 7.329e+006 7.640e+011 1.000e+001 6.215e-002 9.346e-004 
9.858e-004 7.362e+006 7.653e+011 1.000e+001 6.395e-002 9.348e-004 
9.863e-004 7.408e+006 7.646e+011 1.000e+001 6.336e-002 9.349e-004 
9.867e-004 7.400e+006 7.646e+011 1.000e+001 6.171e-002 9.354e-004 
9.871e-004 7.158e+006 7.646e+011 1.000e+001 6.369e-002 9.375e-004 
9.876e-004 7.018e+006 7.648e+011 1.000e+001 6.392e-002 9.389e-004 
9.880e-004 7.001e+006 7.644e+011 1.000e+001 6.052e-002 9.395e-004 
9.884e-004 6.991e+006 7.634e+011 1.000e+001 5.817e-002 9.400e-004 
9.888e-004 6.931e+006 7.628e+011 1.000e+001 5.963e-002 9.408e-004 
9.893e-004 6.870e+006 7.609e+011 1.000e+001 5.716e-002 9.417e-004 
9.897e-004 6.793e+006 7.602e+011 1.000e+001 5.429e-002 9.426e-004 
9.901e-004 6.711e+006 7.616e+011 1.000e+001 5.342e-002 9.436e-004 
9.906e-004 6.635e+006 7.606e+011 1.000e+001 5.625e-002 9.446e-004 
9.910e-004 6.542e+006 7.603e+011 1.000e+001 5.579e-002 9.456e-004 
9.914e-004 6.464e+006 7.614e+011 1.000e+001 5.697e-002 9.466e-004 
9.919e-004 6.280e+006 7.605e+011 1.000e+001 5.748e-002 9.483e-004 
9.923e-004 6.083e+006 7.594e+011 1.000e+001 5.815e-002 9.501e-004 
9.927e-004 5.894e+006 7.595e+011 1.000e+001 5.838e-002 9.519e-004 
9.932e-004 5.747e+006 7.592e+011 1.000e+001 5.898e-002 9.533e-004 
9.936e-004 5.602e+006 7.600e+011 1.000e+001 5.928e-002 9.547e-004 
9.940e-004 5.469e+006 7.590e+011 1.000e+001 5.864e-002 9.561e-004 
9.945e-004 5.279e+006 7.595e+011 1.000e+001 5.813e-002 9.578e-004 
9.949e-004 5.096e+006 7.618e+011 1.000e+001 5.815e-002 9.595e-004 
9.953e-004 4.859e+006 7.599e+011 1.000e+001 6.137e-002 9.616e-004 
9.958e-004 4.597e+006 7.597e+011 1.000e+001 5.807e-002 9.638e-004 
9.962e-004 4.363e+006 7.598e+011 1.000e+001 5.931e-002 9.659e-004 
9.966e-004 4.269e+006 7.602e+011 1.000e+001 6.267e-002 9.670e-004 
9.971e-004 4.310e+006 7.605e+011 1.000e+001 6.585e-002 9.671e-004 
9.975e-004 4.352e+006 7.606e+011 1.000e+001 6.678e-002 9.673e-004 
9.979e-004 4.422e+006 7.625e+011 1.000e+001 6.661e-002 9.672e-004 
9.984e-004 4.476e+006 7.618e+011 1.000e+001 6.485e-002 9.673e-004 
9.988e-004 4.525e+006 7.614e+011 1.000e+001 6.726e-002 9.674e-004 
9.992e-004 4.574e+006 7.614e+011 1.000e+001 6.640e-002 9.675e-004 
9.996e-004 4.622e+006 7.623e+011 1.000e+001 6.638e-002 9.676e-004 
1.000e-003 4.674e+006 7.626e+011 1.000e+001 6.711e-002 9.676e-004 
1.001e-003 4.732e+006 7.620e+011 1.000e+001 6.745e-002 9.677e-004 
1.001e-003 4.780e+006 7.635e+011 1.000e+001 6.691e-002 9.678e-004 
1.001e-003 4.842e+006 7.632e+011 1.000e+001 6.555e-002 9.678e-004 
1.002e-003 4.902e+006 7.631e+011 1.000e+001 6.505e-002 9.678e-004 
1.002e-003 4.956e+006 7.626e+011 1.000e+001 6.804e-002 9.678e-004 
1.003e-003 5.013e+006 7.634e+011 1.000e+001 6.475e-002 9.679e-004 
1.003e-003 5.071e+006 7.631e+011 1.000e+001 6.721e-002 9.679e-004 
1.004e-003 5.120e+006 7.624e+011 1.000e+001 6.679e-002 9.680e-004 
1.004e-003 5.179e+006 7.620e+011 1.000e+001 6.613e-002 9.680e-004 
1.004e-003 5.241e+006 7.621e+011 1.000e+001 6.311e-002 9.680e-004 
1.005e-003 5.293e+006 7.621e+011 1.000e+001 6.455e-002 9.681e-004 
1.005e-003 5.346e+006 7.638e+011 1.000e+001 6.572e-002 9.682e-004 
1.006e-003 5.402e+006 7.622e+011 1.000e+001 6.563e-002 9.682e-004 
1.006e-003 5.452e+006 7.617e+011 1.000e+001 6.512e-002 9.683e-004 
1.007e-003 5.509e+006 7.628e+011 1.000e+001 6.530e-002 9.683e-004 
1.007e-003 5.566e+006 7.627e+011 1.000e+001 6.591e-002 9.684e-004 
1.007e-003 5.623e+006 7.617e+011 1.000e+001 6.582e-002 9.684e-004 
1.008e-003 5.679e+006 7.621e+011 1.000e+001 6.738e-002 9.685e-004 
1.008e-003 5.739e+006 7.622e+011 1.000e+001 6.819e-002 9.685e-004 
1.009e-003 5.783e+006 7.626e+011 1.000e+001 6.752e-002 9.686e-004 
1.009e-003 5.837e+006 7.632e+011 1.000e+001 6.681e-002 9.687e-004 
1.010e-003 5.910e+006 7.629e+011 1.000e+001 6.830e-002 9.686e-004 
1.010e-003 5.962e+006 7.629e+011 1.000e+001 6.819e-002 9.687e-004 
1.010e-003 6.025e+006 7.628e+011 1.000e+001 6.730e-002 9.687e-004 
1.011e-003 6.083e+006 7.616e+011 1.000e+001 6.877e-002 9.687e-004 
1.011e-003 6.129e+006 7.623e+011 1.000e+001 6.812e-002 9.688e-004 
1.012e-003 6.190e+006 7.618e+011 1.000e+001 6.754e-002 9.688e-004 
1.012e-003 6.257e+006 7.616e+011 1.000e+001 6.719e-002 9.688e-004 
1.013e-003 6.317e+006 7.616e+011 1.000e+001 6.855e-002 9.688e-004 
1.013e-003 6.371e+006 7.617e+011 1.000e+001 6.692e-002 9.689e-004 
1.013e-003 6.418e+006 7.616e+011 1.000e+001 6.787e-002 9.690e-004 
1.014e-003 6.451e+006 7.637e+011 1.000e+001 6.735e-002 9.692e-004 
1.014e-003 6.498e+006 7.629e+011 1.000e+001 6.610e-002 9.693e-004 
1.015e-003 6.539e+006 7.635e+011 1.000e+001 6.746e-002 9.694e-004 
1.015e-003 6.583e+006 7.632e+011 1.000e+001 6.667e-002 9.695e-004 
1.016e-003 6.621e+006 7.629e+011 1.000e+001 6.612e-002 9.697e-004 
1.016e-003 6.679e+006 7.618e+011 1.000e+001 6.469e-002 9.697e-004 
1.016e-003 6.739e+006 7.619e+011 1.000e+001 6.708e-002 9.698e-004 
1.017e-003 6.796e+006 7.615e+011 1.000e+001 6.549e-002 9.698e-004 
1.017e-003 6.850e+006 7.628e+011 1.000e+001 6.616e-002 9.699e-004 
1.018e-003 6.902e+006 7.622e+011 1.000e+001 6.513e-002 9.699e-004 
1.018e-003 6.810e+006 7.626e+011 1.000e+001 6.391e-002 9.710e-004 
1.019e-003 6.570e+006 7.641e+011 1.000e+001 6.624e-002 9.731e-004 
1.019e-003 6.484e+006 7.654e+011 1.000e+001 7.175e-002 9.741e-004 
1.020e-003 6.468e+006 7.634e+011 1.000e+001 6.952e-002 9.747e-004 
1.020e-003 6.462e+006 7.640e+011 1.000e+001 6.817e-002 9.751e-004 
1.020e-003 6.417e+006 7.634e+011 1.000e+001 6.680e-002 9.759e-004 
1.021e-003 6.430e+006 7.639e+011 1.000e+001 6.749e-002 9.762e-004 
1.021e-003 6.369e+006 7.621e+011 1.000e+001 6.495e-002 9.771e-004 
1.022e-003 6.289e+006 7.619e+011 1.000e+001 6.352e-002 9.781e-004 
1.022e-003 6.202e+006 7.614e+011 1.000e+001 6.904e-002 9.791e-004 
1.023e-003 6.128e+006 7.617e+011 1.000e+001 6.685e-002 9.800e-004 
1.023e-003 6.061e+006 7.617e+011 1.000e+001 6.929e-002 9.809e-004 
1.023e-003 6.021e+006 7.632e+011 1.000e+001 6.650e-002 9.816e-004 
1.024e-003 5.959e+006 7.619e+011 1.000e+001 6.601e-002 9.825e-004 
1.024e-003 5.744e+006 7.621e+011 1.000e+001 6.465e-002 9.844e-004 
1.025e-003 5.566e+006 7.613e+011 1.000e+001 6.604e-002 9.861e-004 
1.025e-003 5.469e+006 7.614e+011 1.000e+001 6.453e-002 9.872e-004 
1.026e-003 5.342e+006 7.604e+011 1.000e+001 6.645e-002 9.885e-004 
1.026e-003 5.241e+006 7.600e+011 1.000e+001 6.677e-002 9.896e-004 
1.026e-003 5.139e+006 7.618e+011 1.000e+001 6.578e-002 9.908e-004 
1.027e-003 5.015e+006 7.615e+011 1.000e+001 6.434e-002 9.920e-004 
1.027e-003 4.895e+006 7.601e+011 1.000e+001 6.834e-002 9.933e-004 
1.028e-003 4.734e+006 7.607e+011 1.000e+001 6.823e-002 9.949e-004 
1.028e-003 4.488e+006 7.609e+011 1.000e+001 6.841e-002 9.970e-004 
1.029e-003 4.247e+006 7.595e+011 1.000e+001 7.023e-002 9.991e-004 
1.029e-003 4.016e+006 7.617e+011 1.000e+001 7.261e-002 1.001e-003 
1.029e-003 3.938e+006 7.627e+011 1.000e+001 6.888e-002 1.002e-003 
1.030e-003 3.958e+006 7.626e+011 1.000e+001 7.080e-002 1.002e-003 
1.030e-003 4.009e+006 7.634e+011 1.000e+001 7.012e-002 1.002e-003 
1.031e-003 4.070e+006 7.616e+011 1.000e+001 6.863e-002 1.002e-003 
1.031e-003 4.108e+006 7.629e+011 1.000e+001 6.913e-002 1.003e-003 
1.032e-003 4.154e+006 7.633e+011 1.000e+001 6.841e-002 1.003e-003 
1.032e-003 4.214e+006 7.638e+011 1.000e+001 6.880e-002 1.003e-003 
1.032e-003 4.256e+006 7.629e+011 1.000e+001 6.885e-002 1.003e-003 
1.033e-003 4.311e+006 7.638e+011 1.000e+001 6.804e-002 1.003e-003 
1.033e-003 4.369e+006 7.622e+011 1.000e+001 6.915e-002 1.003e-003 
1.034e-003 4.445e+006 7.621e+011 1.000e+001 6.792e-002 1.003e-003 
1.034e-003 4.481e+006 7.613e+011 1.000e+001 6.796e-002 1.003e-003 
1.035e-003 4.533e+006 7.626e+011 1.000e+001 6.951e-002 1.003e-003 
1.035e-003 4.587e+006 7.624e+011 1.000e+001 6.897e-002 1.003e-003 
1.036e-003 4.648e+006 7.618e+011 1.000e+001 6.947e-002 1.003e-003 
1.036e-003 4.694e+006 7.627e+011 1.000e+001 7.121e-002 1.003e-003 
1.036e-003 4.750e+006 7.631e+011 1.000e+001 7.143e-002 1.003e-003 
1.037e-003 4.806e+006 7.627e+011 1.000e+001 7.167e-002 1.003e-003 
1.037e-003 4.852e+006 7.622e+011 1.000e+001 7.035e-002 1.004e-003 
1.038e-003 4.905e+006 7.623e+011 1.000e+001 7.151e-002 1.004e-003 
1.038e-003 4.958e+006 7.620e+011 1.000e+001 7.050e-002 1.004e-003 
1.039e-003 5.016e+006 7.617e+011 1.000e+001 7.014e-002 1.004e-003 
1.039e-003 5.067e+006 7.620e+011 1.000e+001 7.219e-002 1.004e-003 
1.039e-003 5.116e+006 7.618e+011 1.000e+001 7.066e-002 1.004e-003 
1.040e-003 5.172e+006 7.616e+011 1.000e+001 6.954e-002 1.004e-003 
1.040e-003 5.219e+006 7.624e+011 1.000e+001 6.878e-002 1.004e-003 
1.041e-003 5.261e+006 7.629e+011 1.000e+001 7.024e-002 1.004e-003 
1.041e-003 5.321e+006 7.633e+011 1.000e+001 6.810e-002 1.004e-003 
1.042e-003 5.387e+006 7.638e+011 1.000e+001 6.900e-002 1.004e-003 
1.042e-003 5.432e+006 7.632e+011 1.000e+001 6.904e-002 1.004e-003 
1.042e-003 5.492e+006 7.636e+011 1.000e+001 7.099e-002 1.004e-003 
1.043e-003 5.551e+006 7.632e+011 1.000e+001 6.977e-002 1.004e-003 
1.043e-003 5.604e+006 7.632e+011 1.000e+001 6.955e-002 1.004e-003 
1.044e-003 5.657e+006 7.621e+011 1.000e+001 6.812e-002 1.004e-003 
1.044e-003 5.711e+006 7.638e+011 1.000e+001 6.673e-002 1.005e-003 
1.045e-003 5.777e+006 7.634e+011 1.000e+001 6.835e-002 1.004e-003 
1.045e-003 5.828e+006 7.658e+011 1.000e+001 6.781e-002 1.005e-003 
1.045e-003 5.880e+006 7.649e+011 1.000e+001 6.684e-002 1.005e-003 
1.046e-003 5.938e+006 7.666e+011 1.000e+001 6.742e-002 1.005e-003 
1.046e-003 5.997e+006 7.665e+011 1.000e+001 6.827e-002 1.005e-003 
1.047e-003 6.051e+006 7.670e+011 1.000e+001 6.993e-002 1.005e-003 
1.047e-003 6.103e+006 7.671e+011 1.000e+001 6.779e-002 1.005e-003 
1.048e-003 6.157e+006 7.676e+011 1.000e+001 6.643e-002 1.005e-003 
1.048e-003 6.217e+006 7.656e+011 1.000e+001 6.587e-002 1.005e-003 
1.048e-003 6.277e+006 7.658e+011 1.000e+001 6.758e-002 1.005e-003 
1.049e-003 6.334e+006 7.656e+011 1.000e+001 6.771e-002 1.005e-003 
1.049e-003 6.385e+006 7.653e+011 1.000e+001 6.765e-002 1.005e-003 
1.050e-003 6.436e+006 7.645e+011 1.000e+001 6.728e-002 1.005e-003 
1.050e-003 6.496e+006 7.637e+011 1.000e+001 6.773e-002 1.005e-003 
1.051e-003 6.551e+006 7.642e+011 1.000e+001 6.769e-002 1.005e-003 
1.051e-003 6.599e+006 7.643e+011 1.000e+001 6.739e-002 1.005e-003 
1.051e-003 6.660e+006 7.639e+011 1.000e+001 6.950e-002 1.005e-003 
1.052e-003 6.708e+006 7.644e+011 1.000e+001 6.818e-002 1.005e-003 
1.052e-003 6.767e+006 7.639e+011 1.000e+001 6.747e-002 1.005e-003 
1.053e-003 6.829e+006 7.640e+011 1.000e+001 6.769e-002 1.005e-003 
1.053e-003 6.872e+006 7.648e+011 1.000e+001 6.647e-002 1.006e-003 
1.054e-003 6.909e+006 7.642e+011 1.000e+001 6.829e-002 1.006e-003 
1.054e-003 6.951e+006 7.649e+011 1.000e+001 6.852e-002 1.006e-003 
1.055e-003 6.999e+006 7.650e+011 1.000e+001 6.803e-002 1.006e-003 
1.055e-003 7.047e+006 7.650e+011 1.000e+001 6.796e-002 1.006e-003 
1.055e-003 7.092e+006 7.646e+011 1.000e+001 6.631e-002 1.006e-003 
1.056e-003 6.942e+006 7.663e+011 1.000e+001 6.412e-002 1.008e-003 
1.056e-003 6.755e+006 7.643e+011 1.000e+001 6.670e-002 1.009e-003 
1.057e-003 6.688e+006 7.621e+011 1.000e+001 6.703e-002 1.010e-003 
1.057e-003 6.704e+006 7.615e+011 1.000e+001 6.510e-002 1.011e-003 
1.058e-003 6.655e+006 7.623e+011 1.000e+001 6.406e-002 1.011e-003 
1.058e-003 6.663e+006 7.620e+011 1.000e+001 6.444e-002 1.012e-003 
1.058e-003 6.635e+006 7.615e+011 1.000e+001 6.099e-002 1.012e-003 
1.059e-003 6.544e+006 7.637e+011 1.000e+001 5.873e-002 1.013e-003 
1.059e-003 6.461e+006 7.630e+011 1.000e+001 5.774e-002 1.014e-003 
1.060e-003 6.383e+006 7.622e+011 1.000e+001 5.777e-002 1.015e-003 
1.060e-003 6.303e+006 7.601e+011 1.000e+001 6.196e-002 1.016e-003 
1.061e-003 6.231e+006 7.628e+011 1.000e+001 6.201e-002 1.017e-003 
1.061e-003 6.159e+006 7.618e+011 1.000e+001 6.352e-002 1.018e-003 
1.061e-003 5.904e+006 7.604e+011 1.000e+001 6.069e-002 1.020e-003 
1.062e-003 5.707e+006 7.605e+011 1.000e+001 6.146e-002 1.022e-003 
1.062e-003 5.597e+006 7.595e+011 1.000e+001 6.344e-002 1.023e-003 
1.063e-003 5.469e+006 7.598e+011 1.000e+001 6.380e-002 1.025e-003 
1.063e-003 5.351e+006 7.604e+011 1.000e+001 6.148e-002 1.026e-003 
1.064e-003 5.239e+006 7.616e+011 1.000e+001 6.229e-002 1.027e-003 
1.064e-003 5.097e+006 7.624e+011 1.000e+001 6.265e-002 1.029e-003 
1.064e-003 4.972e+006 7.638e+011 1.000e+001 6.362e-002 1.030e-003 
1.065e-003 4.777e+006 7.618e+011 1.000e+001 6.304e-002 1.032e-003 
1.065e-003 4.577e+006 7.615e+011 1.000e+001 6.307e-002 1.034e-003 
1.066e-003 4.328e+006 7.618e+011 1.000e+001 6.303e-002 1.036e-003 
1.066e-003 4.173e+006 7.639e+011 1.000e+001 6.033e-002 1.037e-003 
1.067e-003 4.107e+006 7.636e+011 1.000e+001 6.333e-002 1.038e-003 
1.067e-003 4.125e+006 7.644e+011 1.000e+001 6.212e-002 1.038e-003 
1.067e-003 4.181e+006 7.650e+011 1.000e+001 6.024e-002 1.038e-003 
1.068e-003 4.245e+006 7.643e+011 1.000e+001 5.963e-002 1.038e-003 
1.068e-003 4.291e+006 7.639e+011 1.000e+001 5.939e-002 1.039e-003 
1.069e-003 4.339e+006 7.635e+011 1.000e+001 5.758e-002 1.039e-003 
1.069e-003 4.398e+006 7.630e+011 1.000e+001 5.783e-002 1.039e-003 
1.070e-003 4.454e+006 7.629e+011 1.000e+001 5.759e-002 1.039e-003 
1.070e-003 4.507e+006 7.635e+011 1.000e+001 5.686e-002 1.039e-003 
1.070e-003 4.559e+006 7.659e+011 1.000e+001 5.853e-002 1.039e-003 
1.071e-003 4.624e+006 7.647e+011 1.000e+001 5.770e-002 1.039e-003 
1.071e-003 4.679e+006 7.653e+011 1.000e+001 5.967e-002 1.039e-003 
1.072e-003 4.737e+006 7.642e+011 1.000e+001 6.004e-002 1.039e-003 
1.072e-003 4.790e+006 7.648e+011 1.000e+001 5.799e-002 1.039e-003 
1.073e-003 4.845e+006 7.651e+011 1.000e+001 5.799e-002 1.039e-003 
1.073e-003 4.900e+006 7.655e+011 1.000e+001 5.787e-002 1.039e-003 
1.074e-003 4.952e+006 7.665e+011 1.000e+001 5.907e-002 1.039e-003 
1.074e-003 5.005e+006 7.655e+011 1.000e+001 5.979e-002 1.039e-003 
1.074e-003 5.053e+006 7.660e+011 1.000e+001 5.909e-002 1.039e-003 
1.075e-003 5.113e+006 7.656e+011 1.000e+001 5.961e-002 1.039e-003 
1.075e-003 5.162e+006 7.665e+011 1.000e+001 5.989e-002 1.039e-003 
1.076e-003 5.214e+006 7.674e+011 1.000e+001 5.919e-002 1.039e-003 
1.076e-003 5.274e+006 7.670e+011 1.000e+001 5.731e-002 1.039e-003 
1.077e-003 5.319e+006 7.665e+011 1.000e+001 5.812e-002 1.040e-003 
1.077e-003 5.379e+006 7.655e+011 1.000e+001 5.945e-002 1.040e-003 
1.077e-003 5.447e+006 7.651e+011 1.000e+001 5.836e-002 1.040e-003 
1.078e-003 5.514e+006 7.667e+011 1.000e+001 5.660e-002 1.040e-003 
1.078e-003 5.569e+006 7.660e+011 1.000e+001 5.633e-002 1.040e-003 
1.079e-003 5.623e+006 7.651e+011 1.000e+001 5.625e-002 1.040e-003 
1.079e-003 5.669e+006 7.658e+011 1.000e+001 5.857e-002 1.040e-003 
1.080e-003 5.730e+006 7.657e+011 1.000e+001 5.807e-002 1.040e-003 
1.080e-003 5.787e+006 7.653e+011 1.000e+001 5.773e-002 1.040e-003 
1.080e-003 5.839e+006 7.654e+011 1.000e+001 5.636e-002 1.040e-003 
1.081e-003 5.896e+006 7.655e+011 1.000e+001 5.714e-002 1.040e-003 
1.081e-003 5.950e+006 7.648e+011 1.000e+001 5.631e-002 1.040e-003 
1.082e-003 6.009e+006 7.649e+011 1.000e+001 5.549e-002 1.040e-003 
1.082e-003 6.067e+006 7.648e+011 1.000e+001 5.627e-002 1.040e-003 
1.083e-003 6.123e+006 7.642e+011 1.000e+001 5.706e-002 1.040e-003 
1.083e-003 6.181e+006 7.646e+011 1.000e+001 5.641e-002 1.040e-003 
1.083e-003 6.233e+006 7.634e+011 1.000e+001 5.584e-002 1.040e-003 
1.084e-003 6.283e+006 7.638e+011 1.000e+001 5.521e-002 1.040e-003 
1.084e-003 6.346e+006 7.636e+011 1.000e+001 5.575e-002 1.040e-003 
1.085e-003 6.402e+006 7.644e+011 1.000e+001 5.589e-002 1.040e-003 
1.085e-003 6.460e+006 7.637e+011 1.000e+001 5.418e-002 1.040e-003 
1.086e-003 6.515e+006 7.629e+011 1.000e+001 5.571e-002 1.040e-003 
1.086e-003 6.575e+006 7.640e+011 1.000e+001 5.573e-002 1.040e-003 
1.086e-003 6.638e+006 7.641e+011 1.000e+001 5.623e-002 1.040e-003 
1.087e-003 6.685e+006 7.648e+011 1.000e+001 5.664e-002 1.041e-003 
1.087e-003 6.740e+006 7.650e+011 1.000e+001 5.672e-002 1.041e-003 
1.088e-003 6.805e+006 7.645e+011 1.000e+001 5.659e-002 1.041e-003 
1.088e-003 6.862e+006 7.637e+011 1.000e+001 5.651e-002 1.041e-003 
1.089e-003 6.922e+006 7.634e+011 1.000e+001 5.682e-002 1.041e-003 
1.089e-003 6.977e+006 7.648e+011 1.000e+001 5.800e-002 1.041e-003 
1.090e-003 7.033e+006 7.672e+011 1.000e+001 5.580e-002 1.041e-003 
1.090e-003 7.060e+006 7.669e+011 1.000e+001 5.503e-002 1.041e-003 
1.090e-003 7.093e+006 7.658e+011 1.000e+001 5.694e-002 1.041e-003 
1.091e-003 7.130e+006 7.657e+011 1.000e+001 5.671e-002 1.041e-003 
1.091e-003 7.171e+006 7.673e+011 1.000e+001 5.834e-002 1.041e-003 
1.092e-003 7.029e+006 7.665e+011 1.000e+001 6.021e-002 1.043e-003 
1.092e-003 6.819e+006 7.679e+011 1.000e+001 6.388e-002 1.045e-003 
1.093e-003 6.759e+006 7.669e+011 1.000e+001 6.552e-002 1.046e-003 
1.093e-003 6.748e+006 7.667e+011 1.000e+001 6.254e-002 1.046e-003 
1.093e-003 6.655e+006 7.672e+011 1.000e+001 6.022e-002 1.047e-003 
1.094e-003 6.657e+006 7.669e+011 1.000e+001 6.003e-002 1.048e-003 
1.094e-003 6.616e+006 7.666e+011 1.000e+001 5.990e-002 1.048e-003 
1.095e-003 6.544e+006 7.636e+011 1.000e+001 6.049e-002 1.049e-003 
1.095e-003 6.457e+006 7.631e+011 1.000e+001 5.920e-002 1.050e-003 
1.096e-003 6.371e+006 7.629e+011 1.000e+001 5.930e-002 1.051e-003 
1.096e-003 6.276e+006 7.628e+011 1.000e+001 5.856e-002 1.052e-003 
1.096e-003 6.090e+006 7.630e+011 1.000e+001 5.896e-002 1.054e-003 
1.097e-003 5.867e+006 7.615e+011 1.000e+001 5.626e-002 1.056e-003 
1.097e-003 5.651e+006 7.615e+011 1.000e+001 5.625e-002 1.058e-003 
1.098e-003 5.514e+006 7.632e+011 1.000e+001 5.545e-002 1.059e-003 
1.098e-003 5.356e+006 7.633e+011 1.000e+001 5.403e-002 1.061e-003 
1.099e-003 5.217e+006 7.618e+011 1.000e+001 5.378e-002 1.062e-003 
1.099e-003 5.057e+006 7.616e+011 1.000e+001 5.366e-002 1.064e-003 
1.099e-003 4.936e+006 7.643e+011 1.000e+001 5.449e-002 1.065e-003 
1.100e-003 4.740e+006 7.640e+011 1.000e+001 5.551e-002 1.067e-003 
1.100e-003 4.501e+006 7.636e+011 1.000e+001 5.596e-002 1.069e-003 
1.101e-003 4.239e+006 7.648e+011 1.000e+001 5.935e-002 1.071e-003 
1.101e-003 4.091e+006 7.643e+011 1.000e+001 6.046e-002 1.073e-003 
1.102e-003 4.045e+006 7.647e+011 1.000e+001 6.254e-002 1.073e-003 
1.102e-003 4.096e+006 7.660e+011 1.000e+001 5.748e-002 1.074e-003 
1.102e-003 4.143e+006 7.654e+011 1.000e+001 5.972e-002 1.074e-003 
1.103e-003 4.197e+006 7.662e+011 1.000e+001 5.867e-002 1.074e-003 
1.103e-003 4.255e+006 7.666e+011 1.000e+001 6.023e-002 1.074e-003 
1.104e-003 4.312e+006 7.657e+011 1.000e+001 5.885e-002 1.074e-003 
1.104e-003 4.372e+006 7.647e+011 1.000e+001 5.923e-002 1.074e-003 
1.105e-003 4.425e+006 7.653e+011 1.000e+001 6.266e-002 1.074e-003 
1.105e-003 4.482e+006 7.652e+011 1.000e+001 6.327e-002 1.074e-003 
1.105e-003 4.530e+006 7.661e+011 1.000e+001 6.175e-002 1.074e-003 
1.106e-003 4.584e+006 7.659e+011 1.000e+001 5.978e-002 1.074e-003 
1.106e-003 4.645e+006 7.666e+011 1.000e+001 5.996e-002 1.074e-003 
1.107e-003 4.695e+006 7.667e+011 1.000e+001 5.968e-002 1.074e-003 
1.107e-003 4.748e+006 7.666e+011 1.000e+001 5.875e-002 1.074e-003 
1.108e-003 4.807e+006 7.668e+011 1.000e+001 5.883e-002 1.074e-003 
1.108e-003 4.858e+006 7.670e+011 1.000e+001 5.890e-002 1.074e-003 
1.109e-003 4.912e+006 7.667e+011 1.000e+001 5.904e-002 1.074e-003 
1.109e-003 4.958e+006 7.687e+011 1.000e+001 5.894e-002 1.074e-003 
1.109e-003 5.021e+006 7.695e+011 1.000e+001 6.065e-002 1.074e-003 
1.110e-003 5.080e+006 7.697e+011 1.000e+001 5.948e-002 1.075e-003 
1.110e-003 5.139e+006 7.701e+011 1.000e+001 5.883e-002 1.075e-003 
1.111e-003 5.190e+006 7.699e+011 1.000e+001 5.813e-002 1.075e-003 
1.111e-003 5.249e+006 7.701e+011 1.000e+001 5.784e-002 1.075e-003 
1.112e-003 5.312e+006 7.697e+011 1.000e+001 5.889e-002 1.075e-003 
1.112e-003 5.362e+006 7.711e+011 1.000e+001 5.639e-002 1.075e-003 
1.112e-003 5.421e+006 7.711e+011 1.000e+001 5.623e-002 1.075e-003 
1.113e-003 5.456e+006 7.698e+011 1.000e+001 5.672e-002 1.075e-003 
1.113e-003 5.524e+006 7.693e+011 1.000e+001 5.741e-002 1.075e-003 
1.114e-003 5.590e+006 7.700e+011 1.000e+001 5.720e-002 1.075e-003 
1.114e-003 5.652e+006 7.692e+011 1.000e+001 5.768e-002 1.075e-003 
1.115e-003 5.705e+006 7.698e+011 1.000e+001 5.867e-002 1.075e-003 
1.115e-003 5.759e+006 7.694e+011 1.000e+001 5.804e-002 1.075e-003 
1.115e-003 5.817e+006 7.698e+011 1.000e+001 5.911e-002 1.075e-003 
1.116e-003 5.876e+006 7.691e+011 1.000e+001 5.810e-002 1.075e-003 
1.116e-003 5.940e+006 7.694e+011 1.000e+001 5.686e-002 1.075e-003 
1.117e-003 5.989e+006 7.698e+011 1.000e+001 5.737e-002 1.075e-003 
1.117e-003 6.042e+006 7.696e+011 1.000e+001 5.807e-002 1.075e-003 
1.118e-003 6.092e+006 7.707e+011 1.000e+001 5.817e-002 1.075e-003 
1.118e-003 6.145e+006 7.696e+011 1.000e+001 5.912e-002 1.075e-003 
1.118e-003 6.195e+006 7.701e+011 1.000e+001 5.915e-002 1.075e-003 
1.119e-003 6.244e+006 7.702e+011 1.000e+001 5.904e-002 1.076e-003 
1.119e-003 6.300e+006 7.699e+011 1.000e+001 5.867e-002 1.076e-003 
1.120e-003 6.365e+006 7.705e+011 1.000e+001 5.820e-002 1.076e-003 
1.120e-003 6.426e+006 7.697e+011 1.000e+001 5.933e-002 1.076e-003 
1.121e-003 6.482e+006 7.696e+011 1.000e+001 5.700e-002 1.076e-003 
1.121e-003 6.532e+006 7.697e+011 1.000e+001 5.910e-002 1.076e-003 
1.121e-003 6.576e+006 7.696e+011 1.000e+001 5.796e-002 1.076e-003 
1.122e-003 6.643e+006 7.699e+011 1.000e+001 5.805e-002 1.076e-003 
1.122e-003 6.703e+006 7.692e+011 1.000e+001 5.764e-002 1.076e-003 
1.123e-003 6.765e+006 7.695e+011 1.000e+001 5.777e-002 1.076e-003 
1.123e-003 6.815e+006 7.700e+011 1.000e+001 5.765e-002 1.076e-003 
1.124e-003 6.871e+006 7.703e+011 1.000e+001 5.970e-002 1.076e-003 
1.124e-003 6.924e+006 7.703e+011 1.000e+001 5.784e-002 1.076e-003 
1.124e-003 6.977e+006 7.715e+011 1.000e+001 5.993e-002 1.076e-003 
1.125e-003 7.031e+006 7.705e+011 1.000e+001 6.004e-002 1.076e-003 
1.125e-003 7.084e+006 7.709e+011 1.000e+001 5.848e-002 1.076e-003 
1.126e-003 7.140e+006 7.701e+011 1.000e+001 6.123e-002 1.076e-003 
1.126e-003 7.190e+006 7.706e+011 1.000e+001 5.898e-002 1.076e-003 
1.127e-003 7.244e+006 7.708e+011 1.000e+001 5.799e-002 1.076e-003 
1.127e-003 7.280e+006 7.706e+011 1.000e+001 5.936e-002 1.077e-003 
1.128e-003 7.311e+006 7.694e+011 1.000e+001 5.883e-002 1.077e-003 
1.128e-003 7.362e+006 7.690e+011 1.000e+001 5.764e-002 1.077e-003 
1.128e-003 7.413e+006 7.694e+011 1.000e+001 5.801e-002 1.077e-003 
1.129e-003 7.353e+006 7.679e+011 1.000e+001 5.783e-002 1.078e-003 
1.129e-003 7.119e+006 7.694e+011 1.000e+001 5.944e-002 1.080e-003 
1.130e-003 7.020e+006 7.706e+011 1.000e+001 6.106e-002 1.081e-003 
1.130e-003 6.986e+006 7.688e+011 1.000e+001 6.153e-002 1.082e-003 
1.131e-003 6.886e+006 7.683e+011 1.000e+001 6.101e-002 1.083e-003 
1.131e-003 6.863e+006 7.678e+011 1.000e+001 6.014e-002 1.083e-003 
1.131e-003 6.765e+006 7.668e+011 1.000e+001 6.037e-002 1.084e-003 
1.132e-003 6.642e+006 7.659e+011 1.000e+001 6.077e-002 1.086e-003 
1.132e-003 6.548e+006 7.676e+011 1.000e+001 6.006e-002 1.087e-003 
1.133e-003 6.445e+006 7.685e+011 1.000e+001 6.063e-002 1.088e-003 
1.133e-003 6.263e+006 7.691e+011 1.000e+001 6.145e-002 1.090e-003 
1.134e-003 6.036e+006 7.692e+011 1.000e+001 6.232e-002 1.092e-003 
1.134e-003 5.853e+006 7.640e+011 1.000e+001 6.393e-002 1.093e-003 
1.134e-003 5.713e+006 7.650e+011 1.000e+001 6.412e-002 1.095e-003 
1.135e-003 5.561e+006 7.646e+011 1.000e+001 6.368e-002 1.096e-003 
1.135e-003 5.466e+006 7.656e+011 1.000e+001 6.383e-002 1.097e-003 
1.136e-003 5.352e+006 7.651e+011 1.000e+001 6.298e-002 1.099e-003 
1.136e-003 5.209e+006 7.666e+011 1.000e+001 6.425e-002 1.100e-003 
1.137e-003 5.047e+006 7.665e+011 1.000e+001 6.287e-002 1.102e-003 
1.137e-003 4.819e+006 7.659e+011 1.000e+001 6.272e-002 1.104e-003 
1.137e-003 4.592e+006 7.659e+011 1.000e+001 6.177e-002 1.106e-003 
1.138e-003 4.355e+006 7.667e+011 1.000e+001 6.355e-002 1.108e-003 
1.138e-003 4.251e+006 7.681e+011 1.000e+001 6.420e-002 1.109e-003 
1.139e-003 4.270e+006 7.697e+011 1.000e+001 6.325e-002 1.109e-003 
1.139e-003 4.314e+006 7.696e+011 1.000e+001 6.068e-002 1.109e-003 
1.140e-003 4.370e+006 7.699e+011 1.000e+001 6.273e-002 1.109e-003 
1.140e-003 4.412e+006 7.706e+011 1.000e+001 6.327e-002 1.109e-003 
1.140e-003 4.472e+006 7.698e+011 1.000e+001 6.284e-002 1.109e-003 
1.141e-003 4.531e+006 7.690e+011 1.000e+001 6.344e-002 1.109e-003 
1.141e-003 4.589e+006 7.700e+011 1.000e+001 6.725e-002 1.109e-003 
1.142e-003 4.645e+006 7.691e+011 1.000e+001 6.524e-002 1.109e-003 
1.142e-003 4.707e+006 7.676e+011 1.000e+001 6.490e-002 1.109e-003 
1.143e-003 4.760e+006 7.681e+011 1.000e+001 6.390e-002 1.110e-003 
1.143e-003 4.810e+006 7.677e+011 1.000e+001 6.493e-002 1.110e-003 
1.144e-003 4.854e+006 7.674e+011 1.000e+001 6.602e-002 1.110e-003 
1.144e-003 4.912e+006 7.684e+011 1.000e+001 6.529e-002 1.110e-003 
1.144e-003 4.972e+006 7.682e+011 1.000e+001 6.705e-002 1.110e-003 
1.145e-003 5.026e+006 7.696e+011 1.000e+001 6.557e-002 1.110e-003 
1.145e-003 5.075e+006 7.680e+011 1.000e+001 6.516e-002 1.110e-003 
1.146e-003 5.132e+006 7.683e+011 1.000e+001 6.742e-002 1.110e-003 
1.146e-003 5.187e+006 7.682e+011 1.000e+001 6.660e-002 1.110e-003 
1.147e-003 5.230e+006 7.708e+011 1.000e+001 6.484e-002 1.110e-003 
1.147e-003 5.288e+006 7.700e+011 1.000e+001 6.657e-002 1.110e-003 
1.147e-003 5.343e+006 7.691e+011 1.000e+001 6.965e-002 1.110e-003 
1.148e-003 5.388e+006 7.680e+011 1.000e+001 6.810e-002 1.110e-003 
1.148e-003 5.448e+006 7.693e+011 1.000e+001 6.719e-002 1.110e-003 
1.149e-003 5.505e+006 7.687e+011 1.000e+001 6.842e-002 1.110e-003 
1.149e-003 5.549e+006 7.686e+011 1.000e+001 6.931e-002 1.111e-003 
1.150e-003 5.624e+006 7.695e+011 1.000e+001 6.749e-002 1.110e-003 
1.150e-003 5.680e+006 7.714e+011 1.000e+001 6.952e-002 1.111e-003 
1.150e-003 5.746e+006 7.689e+011 1.000e+001 6.945e-002 1.110e-003 
1.151e-003 5.801e+006 7.701e+011 1.000e+001 6.734e-002 1.111e-003 
1.151e-003 5.862e+006 7.700e+011 1.000e+001 6.786e-002 1.111e-003 
1.152e-003 5.909e+006 7.680e+011 1.000e+001 6.630e-002 1.111e-003 
1.152e-003 5.964e+006 7.680e+011 1.000e+001 6.860e-002 1.111e-003 
1.153e-003 6.018e+006 7.706e+011 1.000e+001 6.557e-002 1.111e-003 
1.153e-003 6.070e+006 7.684e+011 1.000e+001 6.547e-002 1.111e-003 
1.153e-003 6.129e+006 7.681e+011 1.000e+001 6.632e-002 1.111e-003 
1.154e-003 6.185e+006 7.683e+011 1.000e+001 6.680e-002 1.111e-003 
1.154e-003 6.242e+006 7.678e+011 1.000e+001 6.668e-002 1.111e-003 
1.155e-003 6.303e+006 7.675e+011 1.000e+001 6.584e-002 1.111e-003 
1.155e-003 6.356e+006 7.685e+011 1.000e+001 6.489e-002 1.111e-003 
1.156e-003 6.410e+006 7.686e+011 1.000e+001 6.532e-002 1.111e-003 
1.156e-003 6.463e+006 7.676e+011 1.000e+001 6.510e-002 1.111e-003 
1.156e-003 6.516e+006 7.676e+011 1.000e+001 6.571e-002 1.111e-003 
1.157e-003 6.587e+006 7.674e+011 1.000e+001 6.522e-002 1.111e-003 
1.157e-003 6.647e+006 7.675e+011 1.000e+001 6.715e-002 1.111e-003 
1.158e-003 6.706e+006 7.678e+011 1.000e+001 6.506e-002 1.111e-003 
1.158e-003 6.762e+006 7.668e+011 1.000e+001 6.807e-002 1.111e-003 
1.159e-003 6.819e+006 7.669e+011 1.000e+001 6.638e-002 1.111e-003 
1.159e-003 6.879e+006 7.669e+011 1.000e+001 6.714e-002 1.111e-003 
1.159e-003 6.935e+006 7.674e+011 1.000e+001 6.532e-002 1.111e-003 
1.160e-003 6.991e+006 7.675e+011 1.000e+001 6.709e-002 1.111e-003 
1.160e-003 7.049e+006 7.679e+011 1.000e+001 6.687e-002 1.111e-003 
1.161e-003 7.102e+006 7.666e+011 1.000e+001 6.827e-002 1.111e-003 
1.161e-003 7.161e+006 7.678e+011 1.000e+001 6.593e-002 1.112e-003 
1.162e-003 7.217e+006 7.671e+011 1.000e+001 6.805e-002 1.112e-003 
1.162e-003 7.272e+006 7.671e+011 1.000e+001 6.726e-002 1.112e-003 
1.163e-003 7.324e+006 7.669e+011 1.000e+001 6.724e-002 1.112e-003 
1.163e-003 7.386e+006 7.660e+011 1.000e+001 6.748e-002 1.112e-003 
1.163e-003 7.444e+006 7.659e+011 1.000e+001 6.824e-002 1.112e-003 
1.164e-003 7.503e+006 7.646e+011 1.000e+001 6.721e-002 1.112e-003 
1.164e-003 7.556e+006 7.649e+011 1.000e+001 6.757e-002 1.112e-003 
1.165e-003 7.614e+006 7.644e+011 1.000e+001 6.535e-002 1.112e-003 
1.165e-003 7.667e+006 7.647e+011 1.000e+001 6.535e-002 1.112e-003 
1.166e-003 7.722e+006 7.665e+011 1.000e+001 6.934e-002 1.112e-003 
1.166e-003 7.772e+006 7.665e+011 1.000e+001 6.816e-002 1.112e-003 
1.166e-003 7.834e+006 7.649e+011 1.000e+001 6.819e-002 1.112e-003 
1.167e-003 7.884e+006 7.650e+011 1.000e+001 6.785e-002 1.112e-003 
1.167e-003 7.940e+006 7.648e+011 1.000e+001 6.690e-002 1.112e-003 
1.168e-003 7.977e+006 7.648e+011 1.000e+001 6.713e-002 1.112e-003 
1.168e-003 7.825e+006 7.645e+011 1.000e+001 6.764e-002 1.114e-003 
1.169e-003 7.583e+006 7.633e+011 1.000e+001 6.788e-002 1.116e-003 
1.169e-003 7.545e+006 7.628e+011 1.000e+001 6.689e-002 1.117e-003 
1.169e-003 7.492e+006 7.630e+011 1.000e+001 6.662e-002 1.117e-003 
1.170e-003 7.434e+006 7.633e+011 1.000e+001 6.702e-002 1.118e-003 
1.170e-003 7.408e+006 7.624e+011 1.000e+001 6.605e-002 1.119e-003 
1.171e-003 7.389e+006 7.614e+011 1.000e+001 6.545e-002 1.119e-003 
1.171e-003 7.332e+006 7.616e+011 1.000e+001 6.182e-002 1.120e-003 
1.172e-003 7.229e+006 7.612e+011 1.000e+001 6.132e-002 1.121e-003 
1.172e-003 7.134e+006 7.602e+011 1.000e+001 6.050e-002 1.122e-003 
1.172e-003 7.042e+006 7.594e+011 1.000e+001 5.876e-002 1.124e-003 
1.173e-003 6.884e+006 7.572e+011 1.000e+001 5.974e-002 1.125e-003 
1.173e-003 6.647e+006 7.574e+011 1.000e+001 5.983e-002 1.127e-003 
1.174e-003 6.394e+006 7.572e+011 1.000e+001 6.023e-002 1.129e-003 
1.174e-003 6.205e+006 7.573e+011 1.000e+001 6.234e-002 1.131e-003 
1.175e-003 6.041e+006 7.565e+011 1.000e+001 6.093e-002 1.133e-003 
1.175e-003 5.854e+006 7.556e+011 1.000e+001 6.171e-002 1.134e-003 
1.175e-003 5.641e+006 7.584e+011 1.000e+001 6.593e-002 1.136e-003 
1.176e-003 5.360e+006 7.604e+011 1.000e+001 6.330e-002 1.139e-003 
1.176e-003 5.054e+006 7.602e+011 1.000e+001 6.223e-002 1.141e-003 
1.177e-003 4.758e+006 7.610e+011 1.000e+001 6.369e-002 1.144e-003 
1.177e-003 4.672e+006 7.614e+011 1.000e+001 6.204e-002 1.145e-003 
1.178e-003 4.719e+006 7.609e+011 1.000e+001 6.190e-002 1.145e-003 
1.178e-003 4.773e+006 7.607e+011 1.000e+001 6.209e-002 1.145e-003 
1.178e-003 4.827e+006 7.612e+011 1.000e+001 6.390e-002 1.145e-003 
1.179e-003 4.878e+006 7.631e+011 1.000e+001 6.150e-002 1.145e-003 
1.179e-003 4.927e+006 7.629e+011 1.000e+001 6.072e-002 1.145e-003 
1.180e-003 4.986e+006 7.610e+011 1.000e+001 6.076e-002 1.145e-003 
1.180e-003 5.038e+006 7.623e+011 1.000e+001 6.058e-002 1.145e-003 
1.181e-003 5.092e+006 7.621e+011 1.000e+001 6.145e-002 1.145e-003 
1.181e-003 5.147e+006 7.611e+011 1.000e+001 6.208e-002 1.145e-003 
1.182e-003 5.206e+006 7.614e+011 1.000e+001 6.115e-002 1.145e-003 
1.182e-003 5.263e+006 7.608e+011 1.000e+001 6.188e-002 1.145e-003 
1.182e-003 5.319e+006 7.605e+011 1.000e+001 6.189e-002 1.145e-003 
1.183e-003 5.375e+006 7.605e+011 1.000e+001 6.093e-002 1.145e-003 
1.183e-003 5.438e+006 7.600e+011 1.000e+001 6.073e-002 1.145e-003 
1.184e-003 5.489e+006 7.613e+011 1.000e+001 6.203e-002 1.146e-003 
1.184e-003 5.544e+006 7.607e+011 1.000e+001 6.157e-002 1.146e-003 
1.185e-003 5.596e+006 7.612e+011 1.000e+001 6.185e-002 1.146e-003 
1.185e-003 5.655e+006 7.604e+011 1.000e+001 6.095e-002 1.146e-003 
1.185e-003 5.704e+006 7.617e+011 1.000e+001 6.210e-002 1.146e-003 
1.186e-003 5.764e+006 7.624e+011 1.000e+001 6.434e-002 1.146e-003 
1.186e-003 5.810e+006 7.617e+011 1.000e+001 6.353e-002 1.146e-003 
1.187e-003 5.862e+006 7.616e+011 1.000e+001 6.379e-002 1.146e-003 
1.187e-003 5.919e+006 7.632e+011 1.000e+001 6.368e-002 1.146e-003 
1.188e-003 5.978e+006 7.635e+011 1.000e+001 6.181e-002 1.146e-003 
1.188e-003 6.040e+006 7.630e+011 1.000e+001 6.259e-002 1.146e-003 
1.188e-003 6.096e+006 7.636e+011 1.000e+001 6.173e-002 1.146e-003 
1.189e-003 6.157e+006 7.623e+011 1.000e+001 6.326e-002 1.146e-003 
1.189e-003 6.214e+006 7.623e+011 1.000e+001 6.246e-002 1.146e-003 
1.190e-003 6.271e+006 7.631e+011 1.000e+001 6.254e-002 1.146e-003 
1.190e-003 6.327e+006 7.627e+011 1.000e+001 6.262e-002 1.146e-003 
1.191e-003 6.381e+006 7.622e+011 1.000e+001 6.246e-002 1.146e-003 
1.191e-003 6.443e+006 7.644e+011 1.000e+001 6.417e-002 1.146e-003 
1.191e-003 6.505e+006 7.657e+011 1.000e+001 6.308e-002 1.146e-003 
1.192e-003 6.553e+006 7.644e+011 1.000e+001 6.257e-002 1.146e-003 
1.192e-003 6.611e+006 7.642e+011 1.000e+001 6.401e-002 1.146e-003 
1.193e-003 6.658e+006 7.648e+011 1.000e+001 6.139e-002 1.147e-003 
1.193e-003 6.719e+006 7.641e+011 1.000e+001 6.293e-002 1.147e-003 
1.194e-003 6.777e+006 7.643e+011 1.000e+001 6.181e-002 1.147e-003 
1.194e-003 6.835e+006 7.650e+011 1.000e+001 6.319e-002 1.147e-003 
1.194e-003 6.901e+006 7.645e+011 1.000e+001 6.308e-002 1.147e-003 
1.195e-003 6.957e+006 7.648e+011 1.000e+001 6.267e-002 1.147e-003 
1.195e-003 7.008e+006 7.638e+011 1.000e+001 6.223e-002 1.147e-003 
1.196e-003 7.060e+006 7.643e+011 1.000e+001 6.217e-002 1.147e-003 
1.196e-003 7.126e+006 7.658e+011 1.000e+001 6.345e-002 1.147e-003 
1.197e-003 7.179e+006 7.662e+011 1.000e+001 6.474e-002 1.147e-003 
1.197e-003 7.221e+006 7.647e+011 1.000e+001 6.475e-002 1.147e-003 
1.198e-003 7.270e+006 7.645e+011 1.000e+001 6.319e-002 1.147e-003 
1.198e-003 7.299e+006 7.645e+011 1.000e+001 6.361e-002 1.147e-003 
1.198e-003 7.350e+006 7.641e+011 1.000e+001 6.311e-002 1.147e-003 
1.199e-003 7.401e+006 7.657e+011 1.000e+001 6.413e-002 1.147e-003 
1.199e-003 7.461e+006 7.644e+011 1.000e+001 6.555e-002 1.147e-003 
1.200e-003 7.514e+006 7.642e+011 1.000e+001 6.553e-002 1.148e-003 
1.200e-003 7.430e+006 7.645e+011 1.000e+001 6.404e-002 1.149e-003 
1.201e-003 7.182e+006 7.693e+011 1.000e+001 6.055e-002 1.151e-003 
1.201e-003 7.108e+006 7.693e+011 1.000e+001 6.327e-002 1.152e-003 
1.201e-003 7.114e+006 7.687e+011 1.000e+001 5.940e-002 1.152e-003 
1.202e-003 7.084e+006 7.692e+011 1.000e+001 5.387e-002 1.153e-003 
1.202e-003 7.055e+006 7.685e+011 1.000e+001 5.720e-002 1.153e-003 
1.203e-003 7.062e+006 7.664e+011 1.000e+001 6.053e-002 1.154e-003 
1.203e-003 7.010e+006 7.652e+011 1.000e+001 5.739e-002 1.154e-003 
1.204e-003 6.932e+006 7.653e+011 1.000e+001 5.559e-002 1.155e-003 
1.204e-003 6.852e+006 7.651e+011 1.000e+001 5.687e-002 1.156e-003 
1.204e-003 6.779e+006 7.656e+011 1.000e+001 5.617e-002 1.157e-003 
1.205e-003 6.713e+006 7.656e+011 1.000e+001 5.597e-002 1.158e-003 
1.205e-003 6.668e+006 7.638e+011 1.000e+001 5.861e-002 1.159e-003 
1.206e-003 6.487e+006 7.656e+011 1.000e+001 5.911e-002 1.161e-003 
1.206e-003 6.301e+006 7.642e+011 1.000e+001 6.023e-002 1.162e-003 
1.207e-003 6.099e+006 7.639e+011 1.000e+001 5.725e-002 1.164e-003 
1.207e-003 5.972e+006 7.665e+011 1.000e+001 6.011e-002 1.166e-003 
1.207e-003 5.865e+006 7.653e+011 1.000e+001 5.649e-002 1.167e-003 
1.208e-003 5.755e+006 7.653e+011 1.000e+001 5.949e-002 1.168e-003 
1.208e-003 5.629e+006 7.655e+011 1.000e+001 5.893e-002 1.169e-003 
1.209e-003 5.467e+006 7.643e+011 1.000e+001 6.006e-002 1.171e-003 
1.209e-003 5.322e+006 7.647e+011 1.000e+001 5.923e-002 1.172e-003 
1.210e-003 5.101e+006 7.640e+011 1.000e+001 5.724e-002 1.174e-003 
1.210e-003 4.867e+006 7.650e+011 1.000e+001 5.702e-002 1.176e-003 
1.210e-003 4.613e+006 7.648e+011 1.000e+001 5.528e-002 1.178e-003 
1.211e-003 4.496e+006 7.625e+011 1.000e+001 5.979e-002 1.180e-003 
1.211e-003 4.507e+006 7.626e+011 1.000e+001 5.956e-002 1.180e-003 
1.212e-003 4.555e+006 7.623e+011 1.000e+001 6.134e-002 1.180e-003 
1.212e-003 4.611e+006 7.629e+011 1.000e+001 6.101e-002 1.180e-003 
1.213e-003 4.665e+006 7.625e+011 1.000e+001 6.181e-002 1.180e-003 
1.213e-003 4.718e+006 7.627e+011 1.000e+001 6.261e-002 1.180e-003 
1.213e-003 4.771e+006 7.625e+011 1.000e+001 6.158e-002 1.180e-003 
1.214e-003 4.826e+006 7.622e+011 1.000e+001 6.052e-002 1.180e-003 
1.214e-003 4.881e+006 7.632e+011 1.000e+001 6.011e-002 1.180e-003 
1.215e-003 4.936e+006 7.630e+011 1.000e+001 6.074e-002 1.180e-003 
1.215e-003 4.994e+006 7.629e+011 1.000e+001 6.123e-002 1.180e-003 
1.216e-003 5.048e+006 7.632e+011 1.000e+001 6.169e-002 1.181e-003 
1.216e-003 5.106e+006 7.629e+011 1.000e+001 6.112e-002 1.181e-003 
1.217e-003 5.156e+006 7.631e+011 1.000e+001 6.025e-002 1.181e-003 
1.217e-003 5.212e+006 7.630e+011 1.000e+001 6.033e-002 1.181e-003 
1.217e-003 5.261e+006 7.651e+011 1.000e+001 5.936e-002 1.181e-003 
1.218e-003 5.316e+006 7.648e+011 1.000e+001 6.034e-002 1.181e-003 
1.218e-003 5.372e+006 7.653e+011 1.000e+001 6.231e-002 1.181e-003 
1.219e-003 5.423e+006 7.661e+011 1.000e+001 6.223e-002 1.181e-003 
1.219e-003 5.482e+006 7.672e+011 1.000e+001 5.901e-002 1.181e-003 
1.220e-003 5.542e+006 7.673e+011 1.000e+001 5.930e-002 1.181e-003 
1.220e-003 5.592e+006 7.675e+011 1.000e+001 5.830e-002 1.181e-003 
1.220e-003 5.652e+006 7.673e+011 1.000e+001 5.784e-002 1.181e-003 
1.221e-003 5.719e+006 7.654e+011 1.000e+001 5.952e-002 1.181e-003 
1.221e-003 5.773e+006 7.651e+011 1.000e+001 5.966e-002 1.181e-003 
1.222e-003 5.829e+006 7.651e+011 1.000e+001 5.924e-002 1.181e-003 
1.222e-003 5.885e+006 7.649e+011 1.000e+001 5.960e-002 1.181e-003 
1.223e-003 5.940e+006 7.667e+011 1.000e+001 5.900e-002 1.181e-003 
1.223e-003 5.994e+006 7.657e+011 1.000e+001 6.075e-002 1.181e-003 
1.223e-003 6.050e+006 7.652e+011 1.000e+001 5.879e-002 1.181e-003 
1.224e-003 6.106e+006 7.659e+011 1.000e+001 6.012e-002 1.181e-003 
1.224e-003 6.163e+006 7.663e+011 1.000e+001 5.926e-002 1.181e-003 
1.225e-003 6.220e+006 7.658e+011 1.000e+001 6.024e-002 1.181e-003 
1.225e-003 6.269e+006 7.664e+011 1.000e+001 5.935e-002 1.182e-003 
1.226e-003 6.326e+006 7.659e+011 1.000e+001 5.896e-002 1.182e-003 
1.226e-003 6.393e+006 7.650e+011 1.000e+001 5.928e-002 1.182e-003 
1.226e-003 6.453e+006 7.647e+011 1.000e+001 5.886e-002 1.182e-003 
1.227e-003 6.509e+006 7.646e+011 1.000e+001 5.873e-002 1.182e-003 
1.227e-003 6.564e+006 7.646e+011 1.000e+001 6.016e-002 1.182e-003 
1.228e-003 6.619e+006 7.654e+011 1.000e+001 6.006e-002 1.182e-003 
1.228e-003 6.673e+006 7.652e+011 1.000e+001 5.985e-002 1.182e-003 
1.229e-003 6.717e+006 7.656e+011 1.000e+001 5.892e-002 1.182e-003 
1.229e-003 6.762e+006 7.650e+011 1.000e+001 5.945e-002 1.182e-003 
1.229e-003 6.800e+006 7.649e+011 1.000e+001 5.986e-002 1.182e-003 
1.230e-003 6.848e+006 7.657e+011 1.000e+001 6.034e-002 1.182e-003 
1.230e-003 6.873e+006 7.671e+011 1.000e+001 5.839e-002 1.183e-003 
1.231e-003 6.922e+006 7.665e+011 1.000e+001 6.047e-002 1.183e-003 
1.231e-003 6.976e+006 7.656e+011 1.000e+001 6.154e-002 1.183e-003 
1.232e-003 7.014e+006 7.648e+011 1.000e+001 6.142e-002 1.183e-003 
1.232e-003 6.824e+006 7.632e+011 1.000e+001 6.008e-002 1.185e-003 
1.232e-003 6.641e+006 7.635e+011 1.000e+001 6.389e-002 1.186e-003 
1.233e-003 6.620e+006 7.631e+011 1.000e+001 6.293e-002 1.187e-003 
1.233e-003 6.596e+006 7.630e+011 1.000e+001 6.230e-002 1.188e-003 
1.234e-003 6.549e+006 7.638e+011 1.000e+001 6.882e-002 1.188e-003 
1.234e-003 6.508e+006 7.625e+011 1.000e+001 6.800e-002 1.189e-003 
1.235e-003 6.446e+006 7.600e+011 1.000e+001 6.601e-002 1.190e-003 
1.235e-003 6.348e+006 7.614e+011 1.000e+001 6.384e-002 1.191e-003 
1.236e-003 6.274e+006 7.624e+011 1.000e+001 6.254e-002 1.192e-003 
1.236e-003 6.212e+006 7.615e+011 1.000e+001 6.151e-002 1.193e-003 
1.236e-003 6.147e+006 7.607e+011 1.000e+001 6.247e-002 1.194e-003 
1.237e-003 6.037e+006 7.606e+011 1.000e+001 6.104e-002 1.195e-003 
1.237e-003 5.851e+006 7.602e+011 1.000e+001 6.260e-002 1.197e-003 
1.238e-003 5.660e+006 7.599e+011 1.000e+001 6.198e-002 1.198e-003 
1.238e-003 5.535e+006 7.595e+011 1.000e+001 6.112e-002 1.200e-003 
1.239e-003 5.421e+006 7.595e+011 1.000e+001 6.178e-002 1.201e-003 
1.239e-003 5.308e+006 7.591e+011 1.000e+001 6.146e-002 1.202e-003 
1.239e-003 5.205e+006 7.596e+011 1.000e+001 6.281e-002 1.203e-003 
1.240e-003 5.072e+006 7.594e+011 1.000e+001 6.166e-002 1.205e-003 
1.240e-003 4.919e+006 7.618e+011 1.000e+001 6.568e-002 1.206e-003 
1.241e-003 4.737e+006 7.607e+011 1.000e+001 6.496e-002 1.208e-003 
1.241e-003 4.519e+006 7.606e+011 1.000e+001 6.587e-002 1.210e-003 
1.242e-003 4.250e+006 7.586e+011 1.000e+001 6.666e-002 1.212e-003 
1.242e-003 4.057e+006 7.603e+011 1.000e+001 6.432e-002 1.214e-003 
1.242e-003 4.009e+006 7.602e+011 1.000e+001 6.731e-002 1.214e-003 
1.243e-003 4.040e+006 7.598e+011 1.000e+001 6.905e-002 1.215e-003 
1.243e-003 4.096e+006 7.608e+011 1.000e+001 7.005e-002 1.215e-003 
1.244e-003 4.153e+006 7.603e+011 1.000e+001 6.922e-002 1.215e-003 
1.244e-003 4.207e+006 7.625e+011 1.000e+001 7.130e-002 1.215e-003 
1.245e-003 4.265e+006 7.625e+011 1.000e+001 6.986e-002 1.215e-003 
1.245e-003 4.320e+006 7.620e+011 1.000e+001 7.229e-002 1.215e-003 
1.245e-003 4.370e+006 7.625e+011 1.000e+001 7.074e-002 1.215e-003 
1.246e-003 4.420e+006 7.642e+011 1.000e+001 7.289e-002 1.215e-003 
1.246e-003 4.464e+006 7.628e+011 1.000e+001 7.123e-002 1.215e-003 
1.247e-003 4.520e+006 7.638e+011 1.000e+001 7.184e-002 1.215e-003 
1.247e-003 4.574e+006 7.631e+011 1.000e+001 7.010e-002 1.215e-003 
1.248e-003 4.625e+006 7.642e+011 1.000e+001 6.992e-002 1.215e-003 
1.248e-003 4.667e+006 7.633e+011 1.000e+001 6.975e-002 1.216e-003 
1.248e-003 4.717e+006 7.630e+011 1.000e+001 7.110e-002 1.216e-003 
1.249e-003 4.773e+006 7.639e+011 1.000e+001 6.941e-002 1.216e-003 
1.249e-003 4.828e+006 7.632e+011 1.000e+001 6.946e-002 1.216e-003 
1.250e-003 4.881e+006 7.637e+011 1.000e+001 6.991e-002 1.216e-003 
1.250e-003 4.930e+006 7.633e+011 1.000e+001 6.820e-002 1.216e-003 
1.251e-003 4.994e+006 7.631e+011 1.000e+001 6.926e-002 1.216e-003 
1.251e-003 5.040e+006 7.631e+011 1.000e+001 7.034e-002 1.216e-003 
1.252e-003 5.094e+006 7.631e+011 1.000e+001 6.604e-002 1.216e-003 
1.252e-003 5.154e+006 7.626e+011 1.000e+001 6.727e-002 1.216e-003 
1.252e-003 5.212e+006 7.631e+011 1.000e+001 6.697e-002 1.216e-003 
1.253e-003 5.267e+006 7.631e+011 1.000e+001 6.622e-002 1.216e-003 
1.253e-003 5.319e+006 7.621e+011 1.000e+001 6.576e-002 1.216e-003 
1.254e-003 5.371e+006 7.629e+011 1.000e+001 6.794e-002 1.216e-003 
1.254e-003 5.426e+006 7.642e+011 1.000e+001 6.724e-002 1.216e-003 
1.255e-003 5.470e+006 7.639e+011 1.000e+001 6.845e-002 1.216e-003 
1.255e-003 5.525e+006 7.635e+011 1.000e+001 6.819e-002 1.217e-003 
1.255e-003 5.589e+006 7.654e+011 1.000e+001 6.803e-002 1.217e-003 
1.256e-003 5.636e+006 7.645e+011 1.000e+001 6.884e-002 1.217e-003 
1.256e-003 5.706e+006 7.632e+011 1.000e+001 7.355e-002 1.217e-003 
1.257e-003 5.769e+006 7.628e+011 1.000e+001 7.088e-002 1.217e-003 
1.257e-003 5.832e+006 7.657e+011 1.000e+001 7.128e-002 1.217e-003 
1.258e-003 5.883e+006 7.658e+011 1.000e+001 7.030e-002 1.217e-003 
1.258e-003 5.939e+006 7.651e+011 1.000e+001 7.210e-002 1.217e-003 
1.258e-003 6.005e+006 7.656e+011 1.000e+001 7.111e-002 1.217e-003 
1.259e-003 6.059e+006 7.646e+011 1.000e+001 7.057e-002 1.217e-003 
1.259e-003 6.110e+006 7.633e+011 1.000e+001 6.956e-002 1.217e-003 
1.260e-003 6.168e+006 7.652e+011 1.000e+001 7.192e-002 1.217e-003 
1.260e-003 6.230e+006 7.655e+011 1.000e+001 7.007e-002 1.217e-003 
1.261e-003 6.283e+006 7.644e+011 1.000e+001 6.982e-002 1.217e-003 
1.261e-003 6.328e+006 7.643e+011 1.000e+001 6.981e-002 1.217e-003 
1.261e-003 6.390e+006 7.647e+011 1.000e+001 7.016e-002 1.217e-003 
1.262e-003 6.446e+006 7.632e+011 1.000e+001 6.991e-002 1.217e-003 
1.262e-003 6.504e+006 7.633e+011 1.000e+001 7.067e-002 1.217e-003 
1.263e-003 6.562e+006 7.641e+011 1.000e+001 6.967e-002 1.217e-003 
1.263e-003 6.619e+006 7.634e+011 1.000e+001 7.030e-002 1.217e-003 
1.264e-003 6.661e+006 7.647e+011 1.000e+001 7.051e-002 1.217e-003 
1.264e-003 6.717e+006 7.645e+011 1.000e+001 7.047e-002 1.217e-003 
1.264e-003 6.766e+006 7.644e+011 1.000e+001 7.082e-002 1.217e-003 
1.265e-003 6.813e+006 7.676e+011 1.000e+001 6.730e-002 1.218e-003 
1.265e-003 6.865e+006 7.670e+011 1.000e+001 6.627e-002 1.218e-003 
1.266e-003 6.901e+006 7.670e+011 1.000e+001 6.858e-002 1.218e-003 
1.266e-003 6.927e+006 7.668e+011 1.000e+001 6.934e-002 1.218e-003 
1.267e-003 6.966e+006 7.664e+011 1.000e+001 6.729e-002 1.218e-003 
1.267e-003 7.002e+006 7.667e+011 1.000e+001 6.581e-002 1.218e-003 
1.267e-003 6.833e+006 7.641e+011 1.000e+001 6.426e-002 1.220e-003 
1.268e-003 6.649e+006 7.669e+011 1.000e+001 6.721e-002 1.222e-003 
1.268e-003 6.624e+006 7.659e+011 1.000e+001 6.571e-002 1.222e-003 
1.269e-003 6.638e+006 7.631e+011 1.000e+001 6.439e-002 1.223e-003 
1.269e-003 6.642e+006 7.622e+011 1.000e+001 6.537e-002 1.223e-003 
1.270e-003 6.577e+006 7.645e+011 1.000e+001 6.569e-002 1.224e-003 
1.270e-003 6.544e+006 7.633e+011 1.000e+001 6.370e-002 1.225e-003 
1.271e-003 6.456e+006 7.630e+011 1.000e+001 6.144e-002 1.226e-003 
1.271e-003 6.382e+006 7.618e+011 1.000e+001 6.120e-002 1.227e-003 
1.271e-003 6.303e+006 7.617e+011 1.000e+001 6.078e-002 1.228e-003 
1.272e-003 6.229e+006 7.607e+011 1.000e+001 5.968e-002 1.228e-003 
1.272e-003 6.151e+006 7.610e+011 1.000e+001 6.093e-002 1.229e-003 
1.273e-003 6.037e+006 7.605e+011 1.000e+001 5.991e-002 1.231e-003 
1.273e-003 5.830e+006 7.604e+011 1.000e+001 5.963e-002 1.233e-003 
1.274e-003 5.622e+006 7.601e+011 1.000e+001 5.776e-002 1.234e-003 
1.274e-003 5.489e+006 7.597e+011 1.000e+001 5.905e-002 1.236e-003 
1.274e-003 5.354e+006 7.601e+011 1.000e+001 5.779e-002 1.237e-003 
1.275e-003 5.256e+006 7.599e+011 1.000e+001 5.896e-002 1.238e-003 
1.275e-003 5.133e+006 7.606e+011 1.000e+001 5.843e-002 1.240e-003 
1.276e-003 4.988e+006 7.611e+011 1.000e+001 5.765e-002 1.241e-003 
1.276e-003 4.842e+006 7.637e+011 1.000e+001 5.902e-002 1.242e-003 
1.277e-003 4.610e+006 7.635e+011 1.000e+001 5.823e-002 1.244e-003 
1.277e-003 4.400e+006 7.632e+011 1.000e+001 5.556e-002 1.246e-003 
1.277e-003 4.149e+006 7.637e+011 1.000e+001 5.855e-002 1.248e-003 
1.278e-003 4.026e+006 7.650e+011 1.000e+001 5.889e-002 1.250e-003 
1.278e-003 4.003e+006 7.630e+011 1.000e+001 5.839e-002 1.250e-003 
1.279e-003 4.054e+006 7.642e+011 1.000e+001 5.984e-002 1.250e-003 
1.279e-003 4.110e+006 7.645e+011 1.000e+001 6.002e-002 1.250e-003 
1.280e-003 4.169e+006 7.646e+011 1.000e+001 5.902e-002 1.251e-003 
1.280e-003 4.228e+006 7.639e+011 1.000e+001 5.917e-002 1.251e-003 
1.280e-003 4.271e+006 7.639e+011 1.000e+001 5.978e-002 1.251e-003 
1.281e-003 4.334e+006 7.644e+011 1.000e+001 5.870e-002 1.251e-003 
1.281e-003 4.389e+006 7.650e+011 1.000e+001 6.027e-002 1.251e-003 
1.282e-003 4.440e+006 7.640e+011 1.000e+001 5.980e-002 1.251e-003 
1.282e-003 4.485e+006 7.650e+011 1.000e+001 6.191e-002 1.251e-003 
1.283e-003 4.528e+006 7.660e+011 1.000e+001 5.997e-002 1.251e-003 
1.283e-003 4.572e+006 7.658e+011 1.000e+001 5.883e-002 1.251e-003 
1.283e-003 4.621e+006 7.641e+011 1.000e+001 5.838e-002 1.251e-003 
1.284e-003 4.680e+006 7.646e+011 1.000e+001 5.929e-002 1.251e-003 
1.284e-003 4.730e+006 7.649e+011 1.000e+001 5.988e-002 1.251e-003 
1.285e-003 4.785e+006 7.651e+011 1.000e+001 5.986e-002 1.251e-003 
1.285e-003 4.839e+006 7.654e+011 1.000e+001 5.984e-002 1.251e-003 
1.286e-003 4.893e+006 7.639e+011 1.000e+001 6.179e-002 1.252e-003 
1.286e-003 4.945e+006 7.648e+011 1.000e+001 6.039e-002 1.252e-003 
1.286e-003 4.988e+006 7.655e+011 1.000e+001 5.985e-002 1.252e-003 
1.287e-003 5.044e+006 7.653e+011 1.000e+001 5.967e-002 1.252e-003 
1.287e-003 5.090e+006 7.650e+011 1.000e+001 5.916e-002 1.252e-003 
1.288e-003 5.143e+006 7.649e+011 1.000e+001 6.083e-002 1.252e-003 
1.288e-003 5.214e+006 7.649e+011 1.000e+001 6.175e-002 1.252e-003 
1.289e-003 5.266e+006 7.647e+011 1.000e+001 6.156e-002 1.252e-003 
1.289e-003 5.318e+006 7.648e+011 1.000e+001 6.150e-002 1.252e-003 
1.290e-003 5.375e+006 7.652e+011 1.000e+001 6.246e-002 1.252e-003 
1.290e-003 5.422e+006 7.638e+011 1.000e+001 6.210e-002 1.252e-003 
1.290e-003 5.481e+006 7.649e+011 1.000e+001 6.375e-002 1.252e-003 
1.291e-003 5.540e+006 7.645e+011 1.000e+001 6.475e-002 1.252e-003 
1.291e-003 5.586e+006 7.649e+011 1.000e+001 6.300e-002 1.252e-003 
1.292e-003 5.653e+006 7.652e+011 1.000e+001 6.332e-002 1.252e-003 
1.292e-003 5.701e+006 7.675e+011 1.000e+001 5.875e-002 1.252e-003 
1.293e-003 5.745e+006 7.657e+011 1.000e+001 6.081e-002 1.253e-003 
1.293e-003 5.800e+006 7.655e+011 1.000e+001 6.203e-002 1.253e-003 
1.293e-003 5.853e+006 7.657e+011 1.000e+001 6.051e-002 1.253e-003 
1.294e-003 5.918e+006 7.644e+011 1.000e+001 6.402e-002 1.253e-003 
1.294e-003 5.984e+006 7.645e+011 1.000e+001 6.305e-002 1.253e-003 
1.295e-003 6.036e+006 7.662e+011 1.000e+001 6.604e-002 1.253e-003 
1.295e-003 6.089e+006 7.670e+011 1.000e+001 6.707e-002 1.253e-003 
1.296e-003 6.144e+006 7.689e+011 1.000e+001 6.679e-002 1.253e-003 
1.296e-003 6.186e+006 7.674e+011 1.000e+001 6.481e-002 1.253e-003 
1.296e-003 6.245e+006 7.661e+011 1.000e+001 6.297e-002 1.253e-003 
1.297e-003 6.311e+006 7.667e+011 1.000e+001 6.346e-002 1.253e-003 
1.297e-003 6.367e+006 7.672e+011 1.000e+001 6.389e-002 1.253e-003 
1.298e-003 6.417e+006 7.672e+011 1.000e+001 6.411e-002 1.253e-003 
1.298e-003 6.465e+006 7.687e+011 1.000e+001 6.217e-002 1.253e-003 
1.299e-003 6.528e+006 7.672e+011 1.000e+001 6.492e-002 1.253e-003 
1.299e-003 6.586e+006 7.671e+011 1.000e+001 6.341e-002 1.253e-003 
1.299e-003 6.634e+006 7.662e+011 1.000e+001 6.181e-002 1.253e-003 
1.300e-003 6.691e+006 7.661e+011 1.000e+001 6.275e-002 1.253e-003 
1.300e-003 6.749e+006 7.664e+011 1.000e+001 6.156e-002 1.253e-003 
1.301e-003 6.810e+006 7.665e+011 1.000e+001 6.170e-002 1.253e-003 
1.301e-003 6.859e+006 7.664e+011 1.000e+001 6.252e-002 1.253e-003 
1.302e-003 6.920e+006 7.661e+011 1.000e+001 6.117e-002 1.254e-003 
1.302e-003 6.974e+006 7.663e+011 1.000e+001 6.395e-002 1.254e-003 
1.302e-003 7.029e+006 7.656e+011 1.000e+001 6.361e-002 1.254e-003 
1.303e-003 7.087e+006 7.674e+011 1.000e+001 6.190e-002 1.254e-003 
1.303e-003 7.143e+006 7.670e+011 1.000e+001 6.204e-002 1.254e-003 
1.304e-003 7.199e+006 7.670e+011 1.000e+001 6.199e-002 1.254e-003 
1.304e-003 7.247e+006 7.669e+011 1.000e+001 6.216e-002 1.254e-003 
1.305e-003 7.278e+006 7.678e+011 1.000e+001 6.220e-002 1.254e-003 
1.305e-003 7.312e+006 7.671e+011 1.000e+001 6.345e-002 1.254e-003 
1.306e-003 7.328e+006 7.665e+011 1.000e+001 6.281e-002 1.255e-003 
1.306e-003 7.105e+006 7.688e+011 1.000e+001 6.872e-002 1.257e-003 
1.306e-003 6.991e+006 7.680e+011 1.000e+001 6.752e-002 1.258e-003 
1.307e-003 6.917e+006 7.713e+011 1.000e+001 6.721e-002 1.259e-003 
1.307e-003 6.853e+006 7.702e+011 1.000e+001 6.404e-002 1.260e-003 
1.308e-003 6.863e+006 7.661e+011 1.000e+001 6.577e-002 1.260e-003 
1.308e-003 6.789e+006 7.627e+011 1.000e+001 6.564e-002 1.261e-003 
1.309e-003 6.708e+006 7.610e+011 1.000e+001 6.531e-002 1.262e-003 
1.309e-003 6.622e+006 7.598e+011 1.000e+001 6.781e-002 1.263e-003 
1.309e-003 6.547e+006 7.611e+011 1.000e+001 6.247e-002 1.264e-003 
1.310e-003 6.469e+006 7.596e+011 1.000e+001 6.473e-002 1.265e-003 
1.310e-003 6.393e+006 7.602e+011 1.000e+001 6.386e-002 1.266e-003 
1.311e-003 6.197e+006 7.607e+011 1.000e+001 6.514e-002 1.268e-003 
1.311e-003 5.995e+006 7.604e+011 1.000e+001 6.362e-002 1.269e-003 
1.312e-003 5.817e+006 7.604e+011 1.000e+001 6.353e-002 1.271e-003 
1.312e-003 5.690e+006 7.602e+011 1.000e+001 6.332e-002 1.272e-003 
1.312e-003 5.553e+006 7.595e+011 1.000e+001 6.350e-002 1.274e-003 
1.313e-003 5.440e+006 7.586e+011 1.000e+001 6.325e-002 1.275e-003 
1.313e-003 5.273e+006 7.586e+011 1.000e+001 6.613e-002 1.277e-003 
1.314e-003 5.107e+006 7.608e+011 1.000e+001 6.678e-002 1.278e-003 
1.314e-003 4.871e+006 7.593e+011 1.000e+001 6.874e-002 1.280e-003 
1.315e-003 4.635e+006 7.601e+011 1.000e+001 6.814e-002 1.282e-003 
1.315e-003 4.364e+006 7.624e+011 1.000e+001 6.787e-002 1.285e-003 
1.315e-003 4.283e+006 7.622e+011 1.000e+001 6.900e-002 1.286e-003 
1.316e-003 4.266e+006 7.605e+011 1.000e+001 6.815e-002 1.286e-003 
1.316e-003 4.319e+006 7.639e+011 1.000e+001 6.564e-002 1.286e-003 
1.317e-003 4.354e+006 7.631e+011 1.000e+001 6.538e-002 1.286e-003 
1.317e-003 4.406e+006 7.662e+011 1.000e+001 6.572e-002 1.286e-003 
1.318e-003 4.450e+006 7.648e+011 1.000e+001 6.627e-002 1.287e-003 
1.318e-003 4.511e+006 7.639e+011 1.000e+001 6.769e-002 1.287e-003 
1.318e-003 4.558e+006 7.641e+011 1.000e+001 6.746e-002 1.287e-003 
1.319e-003 4.621e+006 7.641e+011 1.000e+001 6.691e-002 1.287e-003 
1.319e-003 4.684e+006 7.639e+011 1.000e+001 6.734e-002 1.287e-003 
1.320e-003 4.743e+006 7.636e+011 1.000e+001 6.846e-002 1.287e-003 
1.320e-003 4.789e+006 7.641e+011 1.000e+001 6.851e-002 1.287e-003 
1.321e-003 4.838e+006 7.644e+011 1.000e+001 6.746e-002 1.287e-003 
1.321e-003 4.889e+006 7.646e+011 1.000e+001 6.825e-002 1.287e-003 
1.321e-003 4.950e+006 7.643e+011 1.000e+001 6.641e-002 1.287e-003 
1.322e-003 5.010e+006 7.649e+011 1.000e+001 7.041e-002 1.287e-003 
1.322e-003 5.056e+006 7.647e+011 1.000e+001 6.951e-002 1.287e-003 
1.323e-003 5.113e+006 7.665e+011 1.000e+001 6.907e-002 1.287e-003 
1.323e-003 5.171e+006 7.644e+011 1.000e+001 6.643e-002 1.287e-003 
1.324e-003 5.226e+006 7.647e+011 1.000e+001 6.613e-002 1.287e-003 
1.324e-003 5.280e+006 7.655e+011 1.000e+001 6.772e-002 1.287e-003 
1.325e-003 5.343e+006 7.666e+011 1.000e+001 6.806e-002 1.287e-003 
1.325e-003 5.397e+006 7.667e+011 1.000e+001 6.451e-002 1.287e-003 
1.325e-003 5.449e+006 7.664e+011 1.000e+001 6.432e-002 1.287e-003 
1.326e-003 5.512e+006 7.673e+011 1.000e+001 6.684e-002 1.287e-003 
1.326e-003 5.585e+006 7.681e+011 1.000e+001 6.706e-002 1.287e-003 
1.327e-003 5.634e+006 7.678e+011 1.000e+001 6.656e-002 1.287e-003 
1.327e-003 5.672e+006 7.673e+011 1.000e+001 6.605e-002 1.288e-003 
1.328e-003 5.730e+006 7.667e+011 1.000e+001 6.592e-002 1.288e-003 
1.328e-003 5.788e+006 7.683e+011 1.000e+001 6.800e-002 1.288e-003 
1.328e-003 5.849e+006 7.678e+011 1.000e+001 6.798e-002 1.288e-003 
1.329e-003 5.888e+006 7.700e+011 1.000e+001 6.898e-002 1.288e-003 
1.329e-003 5.950e+006 7.687e+011 1.000e+001 7.013e-002 1.288e-003 
1.330e-003 5.992e+006 7.684e+011 1.000e+001 6.734e-002 1.288e-003 
1.330e-003 6.053e+006 7.695e+011 1.000e+001 6.533e-002 1.288e-003 
1.331e-003 6.121e+006 7.698e+011 1.000e+001 6.611e-002 1.288e-003 
1.331e-003 6.171e+006 7.685e+011 1.000e+001 6.532e-002 1.288e-003 
1.331e-003 6.226e+006 7.683e+011 1.000e+001 6.493e-002 1.288e-003 
1.332e-003 6.273e+006 7.684e+011 1.000e+001 6.360e-002 1.288e-003 
1.332e-003 6.328e+006 7.689e+011 1.000e+001 6.286e-002 1.288e-003 
1.333e-003 6.379e+006 7.688e+011 1.000e+001 6.282e-002 1.288e-003 
1.333e-003 6.433e+006 7.688e+011 1.000e+001 6.364e-002 1.288e-003 
1.334e-003 6.489e+006 7.693e+011 1.000e+001 6.327e-002 1.288e-003 
1.334e-003 6.546e+006 7.691e+011 1.000e+001 6.356e-002 1.288e-003 
1.334e-003 6.600e+006 7.681e+011 1.000e+001 6.338e-002 1.289e-003 
1.335e-003 6.655e+006 7.684e+011 1.000e+001 6.344e-002 1.289e-003 
1.335e-003 6.718e+006 7.671e+011 1.000e+001 6.261e-002 1.289e-003 
1.336e-003 6.775e+006 7.680e+011 1.000e+001 6.394e-002 1.289e-003 
1.336e-003 6.833e+006 7.679e+011 1.000e+001 6.307e-002 1.289e-003 
1.337e-003 6.890e+006 7.687e+011 1.000e+001 6.267e-002 1.289e-003 
1.337e-003 6.945e+006 7.676e+011 1.000e+001 6.346e-002 1.289e-003 
1.337e-003 7.007e+006 7.661e+011 1.000e+001 6.423e-002 1.289e-003 
1.338e-003 7.064e+006 7.655e+011 1.000e+001 6.393e-002 1.289e-003 
1.338e-003 7.069e+006 7.659e+011 1.000e+001 6.395e-002 1.289e-003 
1.339e-003 7.087e+006 7.662e+011 1.000e+001 6.255e-002 1.289e-003 
1.339e-003 6.929e+006 7.652e+011 1.000e+001 6.186e-002 1.291e-003 
1.340e-003 6.747e+006 7.655e+011 1.000e+001 6.015e-002 1.293e-003 
1.340e-003 6.705e+006 7.647e+011 1.000e+001 6.137e-002 1.293e-003 
1.340e-003 6.726e+006 7.650e+011 1.000e+001 6.039e-002 1.294e-003 
1.341e-003 6.788e+006 7.631e+011 1.000e+001 5.838e-002 1.294e-003 
1.341e-003 6.739e+006 7.624e+011 1.000e+001 5.689e-002 1.294e-003 
1.342e-003 6.702e+006 7.622e+011 1.000e+001 5.847e-002 1.295e-003 
1.342e-003 6.662e+006 7.616e+011 1.000e+001 5.799e-002 1.296e-003 
1.343e-003 6.584e+006 7.598e+011 1.000e+001 5.835e-002 1.297e-003 
1.343e-003 6.488e+006 7.585e+011 1.000e+001 5.727e-002 1.298e-003 
1.344e-003 6.407e+006 7.583e+011 1.000e+001 5.748e-002 1.299e-003 
1.344e-003 6.327e+006 7.571e+011 1.000e+001 5.900e-002 1.300e-003 
1.344e-003 6.242e+006 7.588e+011 1.000e+001 5.872e-002 1.301e-003 
1.345e-003 6.033e+006 7.592e+011 1.000e+001 5.482e-002 1.303e-003 
1.345e-003 5.816e+006 7.587e+011 1.000e+001 5.579e-002 1.305e-003 
1.346e-003 5.641e+006 7.589e+011 1.000e+001 5.524e-002 1.306e-003 
1.346e-003 5.459e+006 7.584e+011 1.000e+001 5.677e-002 1.308e-003 
1.347e-003 5.347e+006 7.594e+011 1.000e+001 5.608e-002 1.309e-003 
1.347e-003 5.212e+006 7.590e+011 1.000e+001 5.927e-002 1.311e-003 
1.347e-003 5.029e+006 7.599e+011 1.000e+001 5.841e-002 1.312e-003 
1.348e-003 4.846e+006 7.610e+011 1.000e+001 6.094e-002 1.314e-003 
1.348e-003 4.577e+006 7.611e+011 1.000e+001 5.964e-002 1.316e-003 
1.349e-003 4.299e+006 7.609e+011 1.000e+001 6.129e-002 1.319e-003 
1.349e-003 4.123e+006 7.613e+011 1.000e+001 6.264e-002 1.320e-003 
1.350e-003 4.053e+006 7.629e+011 1.000e+001 6.120e-002 1.321e-003 
1.350e-003 4.077e+006 7.642e+011 1.000e+001 6.109e-002 1.322e-003 
1.350e-003 4.126e+006 7.638e+011 1.000e+001 5.894e-002 1.322e-003 
1.351e-003 4.183e+006 7.627e+011 1.000e+001 6.223e-002 1.322e-003 
1.351e-003 4.235e+006 7.642e+011 1.000e+001 6.090e-002 1.322e-003 
1.352e-003 4.284e+006 7.642e+011 1.000e+001 5.944e-002 1.322e-003 
1.352e-003 4.340e+006 7.634e+011 1.000e+001 5.924e-002 1.322e-003 
1.353e-003 4.400e+006 7.631e+011 1.000e+001 6.042e-002 1.322e-003 
1.353e-003 4.463e+006 7.626e+011 1.000e+001 6.263e-002 1.322e-003 
1.353e-003 4.521e+006 7.631e+011 1.000e+001 6.132e-002 1.322e-003 
1.354e-003 4.570e+006 7.630e+011 1.000e+001 6.119e-002 1.322e-003 
1.354e-003 4.617e+006 7.652e+011 1.000e+001 6.063e-002 1.322e-003 
1.355e-003 4.672e+006 7.643e+011 1.000e+001 5.985e-002 1.322e-003 
1.355e-003 4.731e+006 7.640e+011 1.000e+001 6.083e-002 1.322e-003 
1.356e-003 4.774e+006 7.634e+011 1.000e+001 6.104e-002 1.322e-003 
1.356e-003 4.834e+006 7.644e+011 1.000e+001 5.905e-002 1.322e-003 
1.356e-003 4.875e+006 7.641e+011 1.000e+001 6.033e-002 1.322e-003 
1.357e-003 4.936e+006 7.636e+011 1.000e+001 5.943e-002 1.322e-003 
1.357e-003 4.990e+006 7.650e+011 1.000e+001 6.035e-002 1.323e-003 
1.358e-003 5.048e+006 7.658e+011 1.000e+001 6.057e-002 1.323e-003 
1.358e-003 5.098e+006 7.653e+011 1.000e+001 6.099e-002 1.323e-003 
1.359e-003 5.159e+006 7.648e+011 1.000e+001 6.027e-002 1.323e-003 
1.359e-003 5.202e+006 7.660e+011 1.000e+001 6.145e-002 1.323e-003 
1.360e-003 5.261e+006 7.664e+011 1.000e+001 6.173e-002 1.323e-003 
1.360e-003 5.323e+006 7.657e+011 1.000e+001 5.987e-002 1.323e-003 
1.360e-003 5.370e+006 7.657e+011 1.000e+001 6.138e-002 1.323e-003 
1.361e-003 5.432e+006 7.670e+011 1.000e+001 5.982e-002 1.323e-003 
1.361e-003 5.475e+006 7.687e+011 1.000e+001 6.012e-002 1.323e-003 
1.362e-003 5.525e+006 7.676e+011 1.000e+001 5.933e-002 1.323e-003 
1.362e-003 5.600e+006 7.675e+011 1.000e+001 6.111e-002 1.323e-003 
1.363e-003 5.648e+006 7.674e+011 1.000e+001 6.126e-002 1.323e-003 
1.363e-003 5.710e+006 7.670e+011 1.000e+001 6.157e-002 1.323e-003 
1.363e-003 5.764e+006 7.668e+011 1.000e+001 6.020e-002 1.323e-003 
1.364e-003 5.815e+006 7.664e+011 1.000e+001 6.278e-002 1.323e-003 
1.364e-003 5.874e+006 7.659e+011 1.000e+001 6.196e-002 1.323e-003 
1.365e-003 5.929e+006 7.660e+011 1.000e+001 6.162e-002 1.323e-003 
1.365e-003 5.990e+006 7.664e+011 1.000e+001 6.214e-002 1.323e-003 
1.366e-003 6.049e+006 7.654e+011 1.000e+001 6.213e-002 1.323e-003 
1.366e-003 6.104e+006 7.668e+011 1.000e+001 6.100e-002 1.323e-003 
1.366e-003 6.155e+006 7.659e+011 1.000e+001 6.035e-002 1.324e-003 
1.367e-003 6.211e+006 7.662e+011 1.000e+001 6.191e-002 1.324e-003 
1.367e-003 6.274e+006 7.646e+011 1.000e+001 6.142e-002 1.324e-003 
1.368e-003 6.319e+006 7.650e+011 1.000e+001 6.085e-002 1.324e-003 
1.368e-003 6.382e+006 7.644e+011 1.000e+001 5.899e-002 1.324e-003 
1.369e-003 6.442e+006 7.643e+011 1.000e+001 6.042e-002 1.324e-003 
1.369e-003 6.509e+006 7.633e+011 1.000e+001 6.152e-002 1.324e-003 
1.369e-003 6.560e+006 7.640e+011 1.000e+001 6.119e-002 1.324e-003 
1.370e-003 6.607e+006 7.644e+011 1.000e+001 6.130e-002 1.324e-003 
1.370e-003 6.667e+006 7.646e+011 1.000e+001 6.144e-002 1.324e-003 
1.371e-003 6.719e+006 7.638e+011 1.000e+001 6.067e-002 1.324e-003 
1.371e-003 6.779e+006 7.631e+011 1.000e+001 6.129e-002 1.324e-003 
1.372e-003 6.824e+006 7.636e+011 1.000e+001 6.043e-002 1.324e-003 
1.372e-003 6.869e+006 7.647e+011 1.000e+001 6.038e-002 1.324e-003 
1.372e-003 6.916e+006 7.650e+011 1.000e+001 6.326e-002 1.324e-003 
1.373e-003 6.948e+006 7.657e+011 1.000e+001 5.892e-002 1.325e-003 
1.373e-003 6.983e+006 7.656e+011 1.000e+001 6.024e-002 1.325e-003 
1.374e-003 6.946e+006 7.670e+011 1.000e+001 6.036e-002 1.325e-003 
1.374e-003 6.699e+006 7.676e+011 1.000e+001 6.156e-002 1.328e-003 
1.375e-003 6.575e+006 7.662e+011 1.000e+001 6.585e-002 1.329e-003 
1.375e-003 6.566e+006 7.675e+011 1.000e+001 6.073e-002 1.329e-003 
1.375e-003 6.527e+006 7.634e+011 1.000e+001 6.067e-002 1.330e-003 
1.376e-003 6.478e+006 7.652e+011 1.000e+001 6.108e-002 1.331e-003 
1.376e-003 6.414e+006 7.633e+011 1.000e+001 5.944e-002 1.332e-003 
1.377e-003 6.319e+006 7.636e+011 1.000e+001 6.006e-002 1.333e-003 
1.377e-003 6.244e+006 7.634e+011 1.000e+001 5.870e-002 1.334e-003 
1.378e-003 6.176e+006 7.629e+011 1.000e+001 5.987e-002 1.335e-003 
1.378e-003 6.099e+006 7.631e+011 1.000e+001 5.623e-002 1.336e-003 
1.379e-003 5.981e+006 7.637e+011 1.000e+001 5.793e-002 1.337e-003 
1.379e-003 5.780e+006 7.629e+011 1.000e+001 5.937e-002 1.339e-003 
1.379e-003 5.581e+006 7.632e+011 1.000e+001 5.818e-002 1.340e-003 
1.380e-003 5.448e+006 7.632e+011 1.000e+001 5.840e-002 1.342e-003 
1.380e-003 5.294e+006 7.646e+011 1.000e+001 5.862e-002 1.343e-003 
1.381e-003 5.184e+006 7.632e+011 1.000e+001 5.649e-002 1.345e-003 
1.381e-003 5.049e+006 7.634e+011 1.000e+001 5.679e-002 1.346e-003 
1.382e-003 4.919e+006 7.648e+011 1.000e+001 5.491e-002 1.347e-003 
1.382e-003 4.753e+006 7.647e+011 1.000e+001 5.358e-002 1.349e-003 
1.382e-003 4.515e+006 7.640e+011 1.000e+001 5.323e-002 1.351e-003 
1.383e-003 4.273e+006 7.627e+011 1.000e+001 5.516e-002 1.353e-003 
1.383e-003 4.031e+006 7.642e+011 1.000e+001 5.626e-002 1.355e-003 
1.384e-003 3.914e+006 7.657e+011 1.000e+001 5.607e-002 1.356e-003 
1.384e-003 3.929e+006 7.654e+011 1.000e+001 5.721e-002 1.357e-003 
1.385e-003 3.981e+006 7.667e+011 1.000e+001 5.811e-002 1.357e-003 
1.385e-003 4.041e+006 7.671e+011 1.000e+001 6.116e-002 1.357e-003 
1.385e-003 4.094e+006 7.665e+011 1.000e+001 5.802e-002 1.357e-003 
1.386e-003 4.143e+006 7.667e+011 1.000e+001 5.872e-002 1.357e-003 
1.386e-003 4.198e+006 7.660e+011 1.000e+001 6.225e-002 1.357e-003 
1.387e-003 4.259e+006 7.676e+011 1.000e+001 5.856e-002 1.357e-003 
1.387e-003 4.326e+006 7.658e+011 1.000e+001 5.957e-002 1.357e-003 
1.388e-003 4.385e+006 7.666e+011 1.000e+001 5.918e-002 1.357e-003 
1.388e-003 4.435e+006 7.658e+011 1.000e+001 5.891e-002 1.357e-003 
1.388e-003 4.491e+006 7.651e+011 1.000e+001 6.008e-002 1.357e-003 
1.389e-003 4.552e+006 7.673e+011 1.000e+001 5.498e-002 1.357e-003 
1.389e-003 4.606e+006 7.671e+011 1.000e+001 5.747e-002 1.357e-003 
1.390e-003 4.667e+006 7.674e+011 1.000e+001 5.429e-002 1.357e-003 
1.390e-003 4.722e+006 7.678e+011 1.000e+001 5.596e-002 1.357e-003 
1.391e-003 4.784e+006 7.672e+011 1.000e+001 5.790e-002 1.357e-003 
1.391e-003 4.832e+006 7.672e+011 1.000e+001 5.616e-002 1.357e-003 
1.391e-003 4.877e+006 7.659e+011 1.000e+001 5.515e-002 1.357e-003 
1.392e-003 4.921e+006 7.675e+011 1.000e+001 5.594e-002 1.358e-003 
1.392e-003 4.975e+006 7.684e+011 1.000e+001 5.703e-002 1.358e-003 
1.393e-003 5.023e+006 7.668e+011 1.000e+001 5.548e-002 1.358e-003 
1.393e-003 5.075e+006 7.660e+011 1.000e+001 5.578e-002 1.358e-003 
1.394e-003 5.131e+006 7.665e+011 1.000e+001 5.813e-002 1.358e-003 
1.394e-003 5.197e+006 7.658e+011 1.000e+001 5.589e-002 1.358e-003 
1.394e-003 5.261e+006 7.665e+011 1.000e+001 5.772e-002 1.358e-003 
1.395e-003 5.308e+006 7.679e+011 1.000e+001 5.811e-002 1.358e-003 
1.395e-003 5.362e+006 7.683e+011 1.000e+001 5.758e-002 1.358e-003 
1.396e-003 5.413e+006 7.684e+011 1.000e+001 5.746e-002 1.358e-003 
1.396e-003 5.478e+006 7.683e+011 1.000e+001 5.892e-002 1.358e-003 
1.397e-003 5.540e+006 7.670e+011 1.000e+001 5.771e-002 1.358e-003 
1.397e-003 5.588e+006 7.673e+011 1.000e+001 5.621e-002 1.358e-003 
1.398e-003 5.638e+006 7.686e+011 1.000e+001 5.960e-002 1.358e-003 
1.398e-003 5.693e+006 7.674e+011 1.000e+001 5.806e-002 1.358e-003 
1.398e-003 5.740e+006 7.688e+011 1.000e+001 5.879e-002 1.358e-003 
1.399e-003 5.801e+006 7.709e+011 1.000e+001 5.901e-002 1.358e-003 
1.399e-003 5.853e+006 7.698e+011 1.000e+001 5.725e-002 1.358e-003 
1.400e-003 5.912e+006 7.688e+011 1.000e+001 5.872e-002 1.358e-003 
1.400e-003 5.970e+006 7.685e+011 1.000e+001 6.072e-002 1.359e-003 
1.401e-003 6.033e+006 7.676e+011 1.000e+001 6.022e-002 1.359e-003 
1.401e-003 6.080e+006 7.652e+011 1.000e+001 5.888e-002 1.359e-003 
1.401e-003 6.139e+006 7.651e+011 1.000e+001 5.722e-002 1.359e-003 
1.402e-003 6.191e+006 7.650e+011 1.000e+001 5.780e-002 1.359e-003 
1.402e-003 6.252e+006 7.649e+011 1.000e+001 5.871e-002 1.359e-003 
1.403e-003 6.312e+006 7.656e+011 1.000e+001 5.766e-002 1.359e-003 
1.403e-003 6.366e+006 7.657e+011 1.000e+001 5.832e-002 1.359e-003 
1.404e-003 6.410e+006 7.656e+011 1.000e+001 5.794e-002 1.359e-003 
1.404e-003 6.456e+006 7.654e+011 1.000e+001 5.761e-002 1.359e-003 
1.404e-003 6.505e+006 7.653e+011 1.000e+001 5.952e-002 1.359e-003 
1.405e-003 6.544e+006 7.667e+011 1.000e+001 5.732e-002 1.359e-003 
1.405e-003 6.578e+006 7.673e+011 1.000e+001 5.923e-002 1.360e-003 
1.406e-003 6.628e+006 7.667e+011 1.000e+001 5.828e-002 1.360e-003 
1.406e-003 6.685e+006 7.663e+011 1.000e+001 5.717e-002 1.360e-003 
1.407e-003 6.728e+006 7.670e+011 1.000e+001 5.917e-002 1.360e-003 
1.407e-003 6.774e+006 7.655e+011 1.000e+001 5.834e-002 1.360e-003 
1.407e-003 6.788e+006 7.667e+011 1.000e+001 5.938e-002 1.360e-003 
1.408e-003 6.610e+006 7.662e+011 1.000e+001 5.936e-002 1.362e-003 
1.408e-003 6.494e+006 7.686e+011 1.000e+001 6.490e-002 1.363e-003 
1.409e-003 6.451e+006 7.664e+011 1.000e+001 6.385e-002 1.364e-003 
1.409e-003 6.413e+006 7.659e+011 1.000e+001 6.100e-002 1.365e-003 
1.410e-003 6.374e+006 7.685e+011 1.000e+001 6.126e-002 1.365e-003 
1.410e-003 6.341e+006 7.664e+011 1.000e+001 6.000e-002 1.366e-003 
1.410e-003 6.321e+006 7.675e+011 1.000e+001 5.967e-002 1.366e-003 
1.411e-003 6.212e+006 7.660e+011 1.000e+001 5.884e-002 1.368e-003 
1.411e-003 6.113e+006 7.671e+011 1.000e+001 5.744e-002 1.369e-003 
1.412e-003 6.029e+006 7.687e+011 1.000e+001 5.667e-002 1.370e-003 
1.412e-003 5.959e+006 7.696e+011 1.000e+001 5.668e-002 1.371e-003 
1.413e-003 5.839e+006 7.668e+011 1.000e+001 5.720e-002 1.372e-003 
1.413e-003 5.644e+006 7.641e+011 1.000e+001 5.811e-002 1.374e-003 
1.414e-003 5.441e+006 7.633e+011 1.000e+001 5.702e-002 1.376e-003 
1.414e-003 5.321e+006 7.639e+011 1.000e+001 5.681e-002 1.377e-003 
1.414e-003 5.203e+006 7.619e+011 1.000e+001 5.586e-002 1.378e-003 
1.415e-003 5.094e+006 7.637e+011 1.000e+001 5.553e-002 1.379e-003 
1.415e-003 5.002e+006 7.630e+011 1.000e+001 5.600e-002 1.380e-003 
1.416e-003 4.884e+006 7.647e+011 1.000e+001 5.587e-002 1.382e-003 
1.416e-003 4.767e+006 7.651e+011 1.000e+001 5.875e-002 1.383e-003 
1.417e-003 4.664e+006 7.637e+011 1.000e+001 5.780e-002 1.384e-003 
1.417e-003 4.438e+006 7.638e+011 1.000e+001 5.781e-002 1.386e-003 
1.417e-003 4.222e+006 7.644e+011 1.000e+001 5.729e-002 1.388e-003 
1.418e-003 3.959e+006 7.657e+011 1.000e+001 5.967e-002 1.390e-003 
1.418e-003 3.840e+006 7.661e+011 1.000e+001 5.898e-002 1.391e-003 
1.419e-003 3.827e+006 7.658e+011 1.000e+001 5.857e-002 1.392e-003 
1.419e-003 3.885e+006 7.663e+011 1.000e+001 5.939e-002 1.392e-003 
1.420e-003 3.944e+006 7.668e+011 1.000e+001 5.811e-002 1.392e-003 
1.420e-003 3.990e+006 7.663e+011 1.000e+001 5.935e-002 1.392e-003 
1.420e-003 4.037e+006 7.672e+011 1.000e+001 6.038e-002 1.392e-003 
1.421e-003 4.098e+006 7.644e+011 1.000e+001 5.792e-002 1.392e-003 
1.421e-003 4.145e+006 7.659e+011 1.000e+001 6.014e-002 1.392e-003 
1.422e-003 4.197e+006 7.666e+011 1.000e+001 5.857e-002 1.392e-003 
1.422e-003 4.244e+006 7.663e+011 1.000e+001 6.027e-002 1.392e-003 
1.423e-003 4.300e+006 7.661e+011 1.000e+001 6.116e-002 1.393e-003 
1.423e-003 4.355e+006 7.654e+011 1.000e+001 6.020e-002 1.393e-003 
1.423e-003 4.405e+006 7.666e+011 1.000e+001 6.122e-002 1.393e-003 
1.424e-003 4.449e+006 7.672e+011 1.000e+001 5.858e-002 1.393e-003 
1.424e-003 4.503e+006 7.683e+011 1.000e+001 5.729e-002 1.393e-003 
1.425e-003 4.561e+006 7.666e+011 1.000e+001 5.887e-002 1.393e-003 
1.425e-003 4.615e+006 7.647e+011 1.000e+001 6.030e-002 1.393e-003 
1.426e-003 4.660e+006 7.668e+011 1.000e+001 5.904e-002 1.393e-003 
1.426e-003 4.715e+006 7.669e+011 1.000e+001 6.023e-002 1.393e-003 
1.426e-003 4.763e+006 7.666e+011 1.000e+001 5.946e-002 1.393e-003 
1.427e-003 4.818e+006 7.658e+011 1.000e+001 6.088e-002 1.393e-003 
1.427e-003 4.877e+006 7.662e+011 1.000e+001 5.855e-002 1.393e-003 
1.428e-003 4.944e+006 7.648e+011 1.000e+001 6.114e-002 1.393e-003 
1.428e-003 5.000e+006 7.651e+011 1.000e+001 5.887e-002 1.393e-003 
1.429e-003 5.061e+006 7.645e+011 1.000e+001 5.938e-002 1.393e-003 
1.429e-003 5.104e+006 7.665e+011 1.000e+001 5.904e-002 1.393e-003 
1.429e-003 5.162e+006 7.652e+011 1.000e+001 6.021e-002 1.393e-003 
1.430e-003 5.221e+006 7.657e+011 1.000e+001 6.062e-002 1.393e-003 
1.430e-003 5.273e+006 7.686e+011 1.000e+001 6.018e-002 1.394e-003 
1.431e-003 5.320e+006 7.697e+011 1.000e+001 5.851e-002 1.394e-003 
1.431e-003 5.369e+006 7.672e+011 1.000e+001 5.858e-002 1.394e-003 
1.432e-003 5.438e+006 7.674e+011 1.000e+001 6.180e-002 1.394e-003 
1.432e-003 5.496e+006 7.655e+011 1.000e+001 6.151e-002 1.394e-003 
1.433e-003 5.546e+006 7.671e+011 1.000e+001 6.046e-002 1.394e-003 
1.433e-003 5.605e+006 7.697e+011 1.000e+001 6.181e-002 1.394e-003 
1.433e-003 5.660e+006 7.695e+011 1.000e+001 6.209e-002 1.394e-003 
1.434e-003 5.717e+006 7.691e+011 1.000e+001 5.945e-002 1.394e-003 
1.434e-003 5.769e+006 7.689e+011 1.000e+001 5.995e-002 1.394e-003 
1.435e-003 5.832e+006 7.701e+011 1.000e+001 6.248e-002 1.394e-003 
1.435e-003 5.891e+006 7.689e+011 1.000e+001 6.148e-002 1.394e-003 
1.436e-003 5.937e+006 7.691e+011 1.000e+001 6.242e-002 1.394e-003 
1.436e-003 6.001e+006 7.696e+011 1.000e+001 6.235e-002 1.394e-003 
1.436e-003 6.064e+006 7.684e+011 1.000e+001 6.271e-002 1.394e-003 
1.437e-003 6.115e+006 7.690e+011 1.000e+001 6.228e-002 1.394e-003 
1.437e-003 6.156e+006 7.702e+011 1.000e+001 6.146e-002 1.394e-003 
1.438e-003 6.225e+006 7.728e+011 1.000e+001 6.370e-002 1.394e-003 
1.438e-003 6.267e+006 7.724e+011 1.000e+001 6.395e-002 1.394e-003 
1.439e-003 6.336e+006 7.705e+011 1.000e+001 6.335e-002 1.394e-003 
1.439e-003 6.380e+006 7.728e+011 1.000e+001 6.020e-002 1.395e-003 
1.439e-003 6.423e+006 7.695e+011 1.000e+001 5.770e-002 1.395e-003 
1.440e-003 6.488e+006 7.695e+011 1.000e+001 5.905e-002 1.395e-003 
1.440e-003 6.541e+006 7.686e+011 1.000e+001 6.221e-002 1.395e-003 
1.441e-003 6.590e+006 7.686e+011 1.000e+001 6.182e-002 1.395e-003 
1.441e-003 6.636e+006 7.685e+011 1.000e+001 6.336e-002 1.395e-003 
1.442e-003 6.693e+006 7.699e+011 1.000e+001 6.384e-002 1.395e-003 
1.442e-003 6.742e+006 7.698e+011 1.000e+001 6.402e-002 1.395e-003 
1.442e-003 6.814e+006 7.695e+011 1.000e+001 6.369e-002 1.395e-003 
1.443e-003 6.877e+006 7.694e+011 1.000e+001 6.385e-002 1.395e-003 
1.443e-003 6.933e+006 7.684e+011 1.000e+001 6.381e-002 1.395e-003 
1.444e-003 6.962e+006 7.691e+011 1.000e+001 6.305e-002 1.395e-003 
1.444e-003 6.998e+006 7.680e+011 1.000e+001 6.301e-002 1.395e-003 
1.445e-003 7.045e+006 7.701e+011 1.000e+001 6.526e-002 1.396e-003 
1.445e-003 7.069e+006 7.691e+011 1.000e+001 6.286e-002 1.396e-003 
1.445e-003 6.904e+006 7.670e+011 1.000e+001 6.360e-002 1.397e-003 
1.446e-003 6.714e+006 7.691e+011 1.000e+001 6.372e-002 1.399e-003 
1.446e-003 6.689e+006 7.697e+011 1.000e+001 6.234e-002 1.400e-003 
1.447e-003 6.697e+006 7.720e+011 1.000e+001 6.236e-002 1.400e-003 
1.447e-003 6.645e+006 7.681e+011 1.000e+001 5.887e-002 1.401e-003 
1.448e-003 6.666e+006 7.660e+011 1.000e+001 6.265e-002 1.401e-003 
1.448e-003 6.653e+006 7.652e+011 1.000e+001 5.989e-002 1.402e-003 
1.448e-003 6.626e+006 7.627e+011 1.000e+001 5.965e-002 1.402e-003 
1.449e-003 6.546e+006 7.655e+011 1.000e+001 5.840e-002 1.403e-003 
1.449e-003 6.469e+006 7.653e+011 1.000e+001 5.715e-002 1.404e-003 
1.450e-003 6.391e+006 7.643e+011 1.000e+001 5.844e-002 1.405e-003 
1.450e-003 6.321e+006 7.654e+011 1.000e+001 5.505e-002 1.406e-003 
1.451e-003 6.274e+006 7.662e+011 1.000e+001 5.833e-002 1.407e-003 
1.451e-003 6.236e+006 7.678e+011 1.000e+001 5.912e-002 1.408e-003 
1.452e-003 6.056e+006 7.663e+011 1.000e+001 5.504e-002 1.409e-003 
1.452e-003 5.923e+006 7.638e+011 1.000e+001 5.630e-002 1.411e-003 
1.452e-003 5.744e+006 7.657e+011 1.000e+001 5.625e-002 1.412e-003 
1.453e-003 5.631e+006 7.651e+011 1.000e+001 5.674e-002 1.414e-003 
1.453e-003 5.493e+006 7.652e+011 1.000e+001 5.486e-002 1.415e-003 
1.454e-003 5.414e+006 7.638e+011 1.000e+001 5.761e-002 1.416e-003 
1.454e-003 5.288e+006 7.621e+011 1.000e+001 5.701e-002 1.417e-003 
1.455e-003 5.142e+006 7.630e+011 1.000e+001 5.573e-002 1.419e-003 
1.455e-003 4.994e+006 7.653e+011 1.000e+001 5.597e-002 1.420e-003 
1.455e-003 4.757e+006 7.657e+011 1.000e+001 5.683e-002 1.422e-003 
1.456e-003 4.515e+006 7.647e+011 1.000e+001 5.640e-002 1.424e-003 
1.456e-003 4.270e+006 7.652e+011 1.000e+001 5.855e-002 1.426e-003 
1.457e-003 4.157e+006 7.666e+011 1.000e+001 6.157e-002 1.428e-003 
1.457e-003 4.179e+006 7.673e+011 1.000e+001 6.068e-002 1.428e-003 
1.458e-003 4.231e+006 7.675e+011 1.000e+001 6.101e-002 1.428e-003 
1.458e-003 4.290e+006 7.676e+011 1.000e+001 6.150e-002 1.428e-003 
1.458e-003 4.346e+006 7.688e+011 1.000e+001 6.242e-002 1.428e-003 
1.459e-003 4.398e+006 7.676e+011 1.000e+001 6.286e-002 1.428e-003 
1.459e-003 4.459e+006 7.672e+011 1.000e+001 6.251e-002 1.428e-003 
1.460e-003 4.503e+006 7.681e+011 1.000e+001 6.249e-002 1.428e-003 
1.460e-003 4.566e+006 7.677e+011 1.000e+001 6.278e-002 1.428e-003 
1.461e-003 4.615e+006 7.673e+011 1.000e+001 6.348e-002 1.428e-003 
1.461e-003 4.665e+006 7.679e+011 1.000e+001 6.313e-002 1.428e-003 
1.461e-003 4.727e+006 7.679e+011 1.000e+001 5.850e-002 1.428e-003 
1.462e-003 4.785e+006 7.688e+011 1.000e+001 6.047e-002 1.428e-003 
1.462e-003 4.849e+006 7.692e+011 1.000e+001 6.063e-002 1.428e-003 
1.463e-003 4.897e+006 7.683e+011 1.000e+001 6.145e-002 1.429e-003 
1.463e-003 4.955e+006 7.680e+011 1.000e+001 5.860e-002 1.429e-003 
1.464e-003 5.014e+006 7.675e+011 1.000e+001 5.963e-002 1.429e-003 
1.464e-003 5.063e+006 7.676e+011 1.000e+001 5.932e-002 1.429e-003 
1.464e-003 5.115e+006 7.682e+011 1.000e+001 5.837e-002 1.429e-003 
1.465e-003 5.166e+006 7.682e+011 1.000e+001 5.752e-002 1.429e-003 
1.465e-003 5.226e+006 7.679e+011 1.000e+001 6.104e-002 1.429e-003 
1.466e-003 5.277e+006 7.687e+011 1.000e+001 6.261e-002 1.429e-003 
1.466e-003 5.325e+006 7.706e+011 1.000e+001 6.295e-002 1.429e-003 
1.467e-003 5.372e+006 7.712e+011 1.000e+001 6.124e-002 1.429e-003 
1.467e-003 5.443e+006 7.707e+011 1.000e+001 6.106e-002 1.429e-003 
1.468e-003 5.498e+006 7.703e+011 1.000e+001 6.144e-002 1.429e-003 
1.468e-003 5.550e+006 7.702e+011 1.000e+001 6.358e-002 1.429e-003 
1.468e-003 5.602e+006 7.718e+011 1.000e+001 6.012e-002 1.429e-003 
1.469e-003 5.659e+006 7.707e+011 1.000e+001 6.059e-002 1.429e-003 
1.469e-003 5.714e+006 7.692e+011 1.000e+001 5.826e-002 1.429e-003 
1.470e-003 5.768e+006 7.704e+011 1.000e+001 5.804e-002 1.429e-003 
1.470e-003 5.824e+006 7.698e+011 1.000e+001 5.963e-002 1.429e-003 
1.471e-003 5.884e+006 7.693e+011 1.000e+001 5.984e-002 1.429e-003 
1.471e-003 5.942e+006 7.695e+011 1.000e+001 5.934e-002 1.430e-003 
1.471e-003 5.998e+006 7.694e+011 1.000e+001 6.057e-002 1.430e-003 
1.472e-003 6.053e+006 7.693e+011 1.000e+001 5.865e-002 1.430e-003 
1.472e-003 6.112e+006 7.699e+011 1.000e+001 5.815e-002 1.430e-003 
1.473e-003 6.162e+006 7.702e+011 1.000e+001 5.957e-002 1.430e-003 
1.473e-003 6.219e+006 7.696e+011 1.000e+001 6.022e-002 1.430e-003 
1.474e-003 6.276e+006 7.694e+011 1.000e+001 5.958e-002 1.430e-003 
1.474e-003 6.332e+006 7.694e+011 1.000e+001 5.876e-002 1.430e-003 
1.474e-003 6.386e+006 7.697e+011 1.000e+001 5.887e-002 1.430e-003 
1.475e-003 6.443e+006 7.698e+011 1.000e+001 5.915e-002 1.430e-003 
1.475e-003 6.506e+006 7.701e+011 1.000e+001 5.743e-002 1.430e-003 
1.476e-003 6.560e+006 7.708e+011 1.000e+001 5.781e-002 1.430e-003 
1.476e-003 6.618e+006 7.713e+011 1.000e+001 5.845e-002 1.430e-003 
1.477e-003 6.655e+006 7.710e+011 1.000e+001 5.909e-002 1.430e-003 
1.477e-003 6.687e+006 7.714e+011 1.000e+001 5.885e-002 1.430e-003 
1.477e-003 6.725e+006 7.715e+011 1.000e+001 5.852e-002 1.431e-003 
1.478e-003 6.759e+006 7.695e+011 1.000e+001 5.892e-002 1.431e-003 
1.478e-003 6.610e+006 7.695e+011 1.000e+001 5.816e-002 1.432e-003 
1.479e-003 6.421e+006 7.688e+011 1.000e+001 6.143e-002 1.434e-003 
1.479e-003 6.362e+006 7.713e+011 1.000e+001 6.567e-002 1.435e-003 
1.480e-003 6.382e+006 7.716e+011 1.000e+001 6.435e-002 1.435e-003 
1.480e-003 6.356e+006 7.710e+011 1.000e+001 6.123e-002 1.436e-003 
1.480e-003 6.269e+006 7.685e+011 1.000e+001 6.191e-002 1.437e-003 
1.481e-003 6.271e+006 7.644e+011 1.000e+001 6.090e-002 1.437e-003 
1.481e-003 6.268e+006 7.650e+011 1.000e+001 5.890e-002 1.438e-003 
1.482e-003 6.177e+006 7.648e+011 1.000e+001 5.726e-002 1.439e-003 
1.482e-003 6.088e+006 7.651e+011 1.000e+001 6.039e-002 1.440e-003 
1.483e-003 6.005e+006 7.641e+011 1.000e+001 5.608e-002 1.441e-003 
1.483e-003 5.922e+006 7.663e+011 1.000e+001 5.321e-002 1.442e-003 
1.483e-003 5.782e+006 7.678e+011 1.000e+001 5.704e-002 1.443e-003 
1.484e-003 5.602e+006 7.671e+011 1.000e+001 5.577e-002 1.445e-003 
1.484e-003 5.443e+006 7.654e+011 1.000e+001 5.766e-002 1.446e-003 
1.485e-003 5.302e+006 7.662e+011 1.000e+001 5.874e-002 1.448e-003 
1.485e-003 5.164e+006 7.648e+011 1.000e+001 5.795e-002 1.449e-003 
1.486e-003 5.045e+006 7.655e+011 1.000e+001 5.734e-002 1.450e-003 
1.486e-003 4.974e+006 7.638e+011 1.000e+001 5.801e-002 1.451e-003 
1.487e-003 4.830e+006 7.634e+011 1.000e+001 5.829e-002 1.453e-003 
1.487e-003 4.677e+006 7.650e+011 1.000e+001 5.941e-002 1.454e-003 
1.487e-003 4.467e+006 7.653e+011 1.000e+001 5.892e-002 1.456e-003 
1.488e-003 4.196e+006 7.653e+011 1.000e+001 5.704e-002 1.458e-003 
1.488e-003 3.915e+006 7.643e+011 1.000e+001 5.900e-002 1.461e-003 
1.489e-003 3.762e+006 7.654e+011 1.000e+001 5.632e-002 1.462e-003 
1.489e-003 3.749e+006 7.667e+011 1.000e+001 5.837e-002 1.463e-003 
1.490e-003 3.783e+006 7.676e+011 1.000e+001 5.704e-002 1.463e-003 
1.490e-003 3.830e+006 7.671e+011 1.000e+001 5.635e-002 1.463e-003 
1.490e-003 3.885e+006 7.667e+011 1.000e+001 5.563e-002 1.463e-003 
1.491e-003 3.938e+006 7.668e+011 1.000e+001 5.515e-002 1.463e-003 
1.491e-003 3.988e+006 7.675e+011 1.000e+001 5.753e-002 1.463e-003 
1.492e-003 4.036e+006 7.669e+011 1.000e+001 5.937e-002 1.463e-003 
1.492e-003 4.071e+006 7.673e+011 1.000e+001 5.840e-002 1.464e-003 
1.493e-003 4.147e+006 7.667e+011 1.000e+001 5.593e-002 1.464e-003 
1.493e-003 4.207e+006 7.670e+011 1.000e+001 5.803e-002 1.464e-003 
1.493e-003 4.253e+006 7.678e+011 1.000e+001 5.873e-002 1.464e-003 
1.494e-003 4.311e+006 7.662e+011 1.000e+001 5.701e-002 1.464e-003 
1.494e-003 4.356e+006 7.668e+011 1.000e+001 5.765e-002 1.464e-003 
1.495e-003 4.415e+006 7.663e+011 1.000e+001 5.749e-002 1.464e-003 
1.495e-003 4.475e+006 7.659e+011 1.000e+001 5.686e-002 1.464e-003 
1.496e-003 4.522e+006 7.664e+011 1.000e+001 5.657e-002 1.464e-003 
1.496e-003 4.578e+006 7.676e+011 1.000e+001 6.102e-002 1.464e-003 
1.496e-003 4.632e+006 7.667e+011 1.000e+001 5.800e-002 1.464e-003 
1.497e-003 4.677e+006 7.668e+011 1.000e+001 5.741e-002 1.464e-003 
1.497e-003 4.734e+006 7.680e+011 1.000e+001 5.942e-002 1.464e-003 
1.498e-003 4.797e+006 7.673e+011 1.000e+001 5.976e-002 1.464e-003 
1.498e-003 4.858e+006 7.680e+011 1.000e+001 6.052e-002 1.464e-003 
1.499e-003 4.906e+006 7.678e+011 1.000e+001 5.706e-002 1.464e-003 
1.499e-003 4.969e+006 7.690e+011 1.000e+001 5.828e-002 1.464e-003 
1.499e-003 5.008e+006 7.697e+011 1.000e+001 5.722e-002 1.464e-003 
1.500e-003 5.056e+006 7.710e+011 1.000e+001 5.999e-002 1.465e-003 
1.500e-003 5.114e+006 7.694e+011 1.000e+001 6.070e-002 1.465e-003 
1.501e-003 5.161e+006 7.704e+011 1.000e+001 5.833e-002 1.465e-003 
1.501e-003 5.219e+006 7.676e+011 1.000e+001 6.089e-002 1.465e-003 
1.502e-003 5.276e+006 7.682e+011 1.000e+001 5.951e-002 1.465e-003 
1.502e-003 5.329e+006 7.664e+011 1.000e+001 5.963e-002 1.465e-003 
1.502e-003 5.385e+006 7.679e+011 1.000e+001 6.059e-002 1.465e-003 
1.503e-003 5.449e+006 7.675e+011 1.000e+001 6.007e-002 1.465e-003 
1.503e-003 5.497e+006 7.695e+011 1.000e+001 6.079e-002 1.465e-003 
1.504e-003 5.542e+006 7.680e+011 1.000e+001 6.024e-002 1.465e-003 
1.504e-003 5.597e+006 7.676e+011 1.000e+001 5.910e-002 1.465e-003 
1.505e-003 5.677e+006 7.671e+011 1.000e+001 6.280e-002 1.465e-003 
1.505e-003 5.740e+006 7.676e+011 1.000e+001 6.216e-002 1.465e-003 
1.506e-003 5.799e+006 7.681e+011 1.000e+001 6.226e-002 1.465e-003 
1.506e-003 5.842e+006 7.677e+011 1.000e+001 6.453e-002 1.465e-003 
1.506e-003 5.879e+006 7.692e+011 1.000e+001 6.300e-002 1.465e-003 
1.507e-003 5.961e+006 7.726e+011 1.000e+001 6.111e-002 1.465e-003 
1.507e-003 6.012e+006 7.724e+011 1.000e+001 6.458e-002 1.465e-003 
1.508e-003 6.070e+006 7.720e+011 1.000e+001 6.382e-002 1.465e-003 
1.508e-003 6.112e+006 7.721e+011 1.000e+001 6.118e-002 1.465e-003 
1.509e-003 6.167e+006 7.720e+011 1.000e+001 6.332e-002 1.466e-003 
1.509e-003 6.222e+006 7.723e+011 1.000e+001 6.268e-002 1.466e-003 
1.509e-003 6.272e+006 7.723e+011 1.000e+001 6.278e-002 1.466e-003 
1.510e-003 6.329e+006 7.733e+011 1.000e+001 6.201e-002 1.466e-003 
1.510e-003 6.393e+006 7.721e+011 1.000e+001 5.894e-002 1.466e-003 
1.511e-003 6.439e+006 7.723e+011 1.000e+001 6.116e-002 1.466e-003 
1.511e-003 6.500e+006 7.740e+011 1.000e+001 5.948e-002 1.466e-003 
1.512e-003 6.556e+006 7.718e+011 1.000e+001 6.136e-002 1.466e-003 
1.512e-003 6.620e+006 7.710e+011 1.000e+001 5.985e-002 1.466e-003 
1.512e-003 6.676e+006 7.715e+011 1.000e+001 5.881e-002 1.466e-003 
1.513e-003 6.731e+006 7.709e+011 1.000e+001 6.199e-002 1.466e-003 
1.513e-003 6.790e+006 7.721e+011 1.000e+001 6.260e-002 1.466e-003 
1.514e-003 6.850e+006 7.702e+011 1.000e+001 6.576e-002 1.466e-003 
1.514e-003 6.910e+006 7.700e+011 1.000e+001 6.328e-002 1.466e-003 
1.515e-003 6.961e+006 7.698e+011 1.000e+001 6.222e-002 1.466e-003 
1.515e-003 7.018e+006 7.699e+011 1.000e+001 6.185e-002 1.466e-003 
1.515e-003 7.066e+006 7.698e+011 1.000e+001 6.257e-002 1.466e-003 
1.516e-003 7.119e+006 7.701e+011 1.000e+001 6.549e-002 1.466e-003 
1.516e-003 7.161e+006 7.721e+011 1.000e+001 6.380e-002 1.466e-003 
1.517e-003 7.199e+006 7.714e+011 1.000e+001 6.287e-002 1.467e-003 
1.517e-003 7.235e+006 7.694e+011 1.000e+001 6.151e-002 1.467e-003 
1.518e-003 7.272e+006 7.697e+011 1.000e+001 5.937e-002 1.467e-003 
1.518e-003 7.296e+006 7.691e+011 1.000e+001 5.868e-002 1.467e-003 
1.518e-003 7.108e+006 7.686e+011 1.000e+001 5.965e-002 1.469e-003 
1.519e-003 6.924e+006 7.676e+011 1.000e+001 6.435e-002 1.471e-003 
1.519e-003 6.918e+006 7.660e+011 1.000e+001 6.543e-002 1.471e-003 
1.520e-003 6.938e+006 7.649e+011 1.000e+001 6.470e-002 1.471e-003 
1.520e-003 6.891e+006 7.654e+011 1.000e+001 6.266e-002 1.472e-003 
1.521e-003 6.861e+006 7.649e+011 1.000e+001 6.523e-002 1.473e-003 
1.521e-003 6.851e+006 7.658e+011 1.000e+001 6.486e-002 1.473e-003 
1.522e-003 6.796e+006 7.663e+011 1.000e+001 6.323e-002 1.474e-003 
1.522e-003 6.698e+006 7.640e+011 1.000e+001 6.316e-002 1.475e-003 
1.522e-003 6.618e+006 7.648e+011 1.000e+001 6.365e-002 1.476e-003 
1.523e-003 6.543e+006 7.637e+011 1.000e+001 6.537e-002 1.477e-003 
1.523e-003 6.456e+006 7.637e+011 1.000e+001 6.480e-002 1.478e-003 
1.524e-003 6.239e+006 7.628e+011 1.000e+001 6.310e-002 1.480e-003 
1.524e-003 6.036e+006 7.640e+011 1.000e+001 6.362e-002 1.482e-003 
1.525e-003 5.840e+006 7.631e+011 1.000e+001 6.225e-002 1.484e-003 
1.525e-003 5.694e+006 7.628e+011 1.000e+001 6.173e-002 1.485e-003 
1.525e-003 5.552e+006 7.633e+011 1.000e+001 6.155e-002 1.487e-003 
1.526e-003 5.436e+006 7.633e+011 1.000e+001 6.063e-002 1.488e-003 
1.526e-003 5.288e+006 7.650e+011 1.000e+001 6.145e-002 1.489e-003 
1.527e-003 5.153e+006 7.663e+011 1.000e+001 6.581e-002 1.491e-003 
1.527e-003 4.965e+006 7.637e+011 1.000e+001 6.548e-002 1.492e-003 
1.528e-003 4.732e+006 7.626e+011 1.000e+001 6.352e-002 1.494e-003 
1.528e-003 4.459e+006 7.638e+011 1.000e+001 6.468e-002 1.497e-003 
1.528e-003 4.304e+006 7.652e+011 1.000e+001 6.618e-002 1.498e-003 
1.529e-003 4.254e+006 7.666e+011 1.000e+001 7.034e-002 1.499e-003 
1.529e-003 4.302e+006 7.665e+011 1.000e+001 6.699e-002 1.499e-003 
1.530e-003 4.354e+006 7.668e+011 1.000e+001 6.889e-002 1.499e-003 
1.530e-003 4.406e+006 7.669e+011 1.000e+001 6.760e-002 1.499e-003 
1.531e-003 4.461e+006 7.671e+011 1.000e+001 6.824e-002 1.499e-003 
1.531e-003 4.520e+006 7.666e+011 1.000e+001 6.838e-002 1.499e-003 
1.531e-003 4.571e+006 7.656e+011 1.000e+001 6.841e-002 1.499e-003 
1.532e-003 4.631e+006 7.650e+011 1.000e+001 6.703e-002 1.499e-003 
1.532e-003 4.686e+006 7.659e+011 1.000e+001 6.810e-002 1.500e-003 
1.533e-003 4.735e+006 7.657e+011 1.000e+001 6.887e-002 1.500e-003 
1.533e-003 4.806e+006 7.673e+011 1.000e+001 6.880e-002 1.500e-003 
1.534e-003 4.858e+006 7.663e+011 1.000e+001 6.875e-002 1.500e-003 
1.534e-003 4.906e+006 7.659e+011 1.000e+001 6.863e-002 1.500e-003 
1.534e-003 4.965e+006 7.675e+011 1.000e+001 6.700e-002 1.500e-003 
1.535e-003 5.014e+006 7.669e+011 1.000e+001 6.745e-002 1.500e-003 
1.535e-003 5.071e+006 7.664e+011 1.000e+001 6.742e-002 1.500e-003 
1.536e-003 5.122e+006 7.662e+011 1.000e+001 6.951e-002 1.500e-003 
1.536e-003 5.175e+006 7.667e+011 1.000e+001 6.782e-002 1.500e-003 
1.537e-003 5.235e+006 7.664e+011 1.000e+001 6.705e-002 1.500e-003 
1.537e-003 5.291e+006 7.667e+011 1.000e+001 6.720e-002 1.500e-003 
1.537e-003 5.349e+006 7.661e+011 1.000e+001 6.765e-002 1.500e-003 
1.538e-003 5.401e+006 7.675e+011 1.000e+001 6.820e-002 1.500e-003 
1.538e-003 5.461e+006 7.672e+011 1.000e+001 6.622e-002 1.500e-003 
1.539e-003 5.520e+006 7.672e+011 1.000e+001 6.725e-002 1.500e-003 
1.539e-003 5.567e+006 7.664e+011 1.000e+001 6.747e-002 1.500e-003 
1.540e-003 5.629e+006 7.663e+011 1.000e+001 6.698e-002 1.500e-003 
1.540e-003 5.688e+006 7.661e+011 1.000e+001 6.729e-002 1.500e-003 
1.541e-003 5.743e+006 7.668e+011 1.000e+001 6.800e-002 1.500e-003 
1.541e-003 5.790e+006 7.683e+011 1.000e+001 6.775e-002 1.501e-003 
1.541e-003 5.845e+006 7.669e+011 1.000e+001 6.788e-002 1.501e-003 
1.542e-003 5.900e+006 7.678e+011 1.000e+001 6.875e-002 1.501e-003 
1.542e-003 5.960e+006 7.684e+011 1.000e+001 6.850e-002 1.501e-003 
1.543e-003 6.024e+006 7.666e+011 1.000e+001 6.894e-002 1.501e-003 
1.543e-003 6.072e+006 7.667e+011 1.000e+001 6.732e-002 1.501e-003 
1.544e-003 6.122e+006 7.665e+011 1.000e+001 6.654e-002 1.501e-003 
1.544e-003 6.178e+006 7.666e+011 1.000e+001 6.642e-002 1.501e-003 
1.544e-003 6.241e+006 7.691e+011 1.000e+001 6.974e-002 1.501e-003 
1.545e-003 6.294e+006 7.691e+011 1.000e+001 7.012e-002 1.501e-003 
1.545e-003 6.341e+006 7.691e+011 1.000e+001 7.077e-002 1.501e-003 
1.546e-003 6.394e+006 7.704e+011 1.000e+001 7.007e-002 1.501e-003 
1.546e-003 6.450e+006 7.704e+011 1.000e+001 6.844e-002 1.501e-003 
1.547e-003 6.503e+006 7.701e+011 1.000e+001 6.754e-002 1.501e-003 
1.547e-003 6.566e+006 7.699e+011 1.000e+001 6.781e-002 1.501e-003 
1.547e-003 6.611e+006 7.696e+011 1.000e+001 6.891e-002 1.501e-003 
1.548e-003 6.680e+006 7.681e+011 1.000e+001 6.911e-002 1.501e-003 
1.548e-003 6.748e+006 7.680e+011 1.000e+001 6.716e-002 1.501e-003 
1.549e-003 6.799e+006 7.681e+011 1.000e+001 6.912e-002 1.501e-003 
1.549e-003 6.840e+006 7.679e+011 1.000e+001 6.878e-002 1.501e-003 
1.550e-003 6.871e+006 7.675e+011 1.000e+001 6.886e-002 1.502e-003 
1.550e-003 6.802e+006 7.674e+011 1.000e+001 6.767e-002 1.503e-003 
1.550e-003 6.558e+006 7.710e+011 1.000e+001 6.941e-002 1.505e-003 
1.551e-003 6.457e+006 7.709e+011 1.000e+001 7.035e-002 1.506e-003 
1.551e-003 6.444e+006 7.717e+011 1.000e+001 6.957e-002 1.506e-003 
1.552e-003 6.396e+006 7.698e+011 1.000e+001 6.797e-002 1.507e-003 
1.552e-003 6.403e+006 7.677e+011 1.000e+001 6.737e-002 1.508e-003 
1.553e-003 6.395e+006 7.689e+011 1.000e+001 6.612e-002 1.508e-003 
1.553e-003 6.379e+006 7.668e+011 1.000e+001 6.801e-002 1.509e-003 
1.553e-003 6.324e+006 7.655e+011 1.000e+001 6.660e-002 1.509e-003 
1.554e-003 6.245e+006 7.664e+011 1.000e+001 6.628e-002 1.510e-003 
1.554e-003 6.179e+006 7.654e+011 1.000e+001 6.540e-002 1.511e-003 
1.555e-003 6.115e+006 7.668e+011 1.000e+001 6.465e-002 1.512e-003 
1.555e-003 6.063e+006 7.668e+011 1.000e+001 6.569e-002 1.513e-003 
1.556e-003 5.943e+006 7.650e+011 1.000e+001 6.733e-002 1.514e-003 
1.556e-003 5.719e+006 7.650e+011 1.000e+001 6.483e-002 1.516e-003 
1.556e-003 5.519e+006 7.658e+011 1.000e+001 6.481e-002 1.518e-003 
1.557e-003 5.396e+006 7.660e+011 1.000e+001 6.422e-002 1.519e-003 
1.557e-003 5.265e+006 7.651e+011 1.000e+001 6.478e-002 1.521e-003 
1.558e-003 5.163e+006 7.657e+011 1.000e+001 6.522e-002 1.522e-003 
1.558e-003 5.069e+006 7.648e+011 1.000e+001 6.456e-002 1.523e-003 
1.559e-003 4.945e+006 7.661e+011 1.000e+001 6.638e-002 1.524e-003 
1.559e-003 4.803e+006 7.648e+011 1.000e+001 6.655e-002 1.525e-003 
1.560e-003 4.624e+006 7.665e+011 1.000e+001 6.871e-002 1.527e-003 
1.560e-003 4.419e+006 7.663e+011 1.000e+001 6.674e-002 1.529e-003 
1.560e-003 4.196e+006 7.677e+011 1.000e+001 6.591e-002 1.531e-003 
1.561e-003 4.006e+006 7.678e+011 1.000e+001 6.567e-002 1.533e-003 
1.561e-003 3.910e+006 7.680e+011 1.000e+001 6.820e-002 1.534e-003 
1.562e-003 3.938e+006 7.681e+011 1.000e+001 6.753e-002 1.534e-003 
1.562e-003 3.989e+006 7.692e+011 1.000e+001 7.066e-002 1.534e-003 
1.563e-003 4.044e+006 7.697e+011 1.000e+001 6.842e-002 1.534e-003 
1.563e-003 4.101e+006 7.689e+011 1.000e+001 6.892e-002 1.534e-003 
1.563e-003 4.146e+006 7.684e+011 1.000e+001 6.867e-002 1.534e-003 
1.564e-003 4.206e+006 7.701e+011 1.000e+001 6.706e-002 1.534e-003 
1.564e-003 4.267e+006 7.691e+011 1.000e+001 7.020e-002 1.534e-003 
1.565e-003 4.313e+006 7.690e+011 1.000e+001 7.084e-002 1.534e-003 
1.565e-003 4.374e+006 7.679e+011 1.000e+001 6.959e-002 1.534e-003 
1.566e-003 4.429e+006 7.693e+011 1.000e+001 7.020e-002 1.535e-003 
1.566e-003 4.480e+006 7.703e+011 1.000e+001 6.935e-002 1.535e-003 
1.566e-003 4.539e+006 7.695e+011 1.000e+001 6.736e-002 1.535e-003 
1.567e-003 4.600e+006 7.688e+011 1.000e+001 6.896e-002 1.535e-003 
1.567e-003 4.656e+006 7.671e+011 1.000e+001 7.028e-002 1.535e-003 
1.568e-003 4.716e+006 7.672e+011 1.000e+001 6.888e-002 1.535e-003 
1.568e-003 4.777e+006 7.684e+011 1.000e+001 6.995e-002 1.535e-003 
1.569e-003 4.826e+006 7.680e+011 1.000e+001 7.004e-002 1.535e-003 
1.569e-003 4.879e+006 7.675e+011 1.000e+001 7.011e-002 1.535e-003 
1.569e-003 4.922e+006 7.679e+011 1.000e+001 7.068e-002 1.535e-003 
1.570e-003 4.982e+006 7.684e+011 1.000e+001 7.223e-002 1.535e-003 
1.570e-003 5.025e+006 7.710e+011 1.000e+001 6.954e-002 1.535e-003 
1.571e-003 5.084e+006 7.693e+011 1.000e+001 6.864e-002 1.535e-003 
1.571e-003 5.132e+006 7.698e+011 1.000e+001 7.060e-002 1.535e-003 
1.572e-003 5.192e+006 7.685e+011 1.000e+001 7.073e-002 1.535e-003 
1.572e-003 5.251e+006 7.693e+011 1.000e+001 7.023e-002 1.535e-003 
1.572e-003 5.293e+006 7.686e+011 1.000e+001 6.859e-002 1.535e-003 
1.573e-003 5.350e+006 7.689e+011 1.000e+001 6.732e-002 1.536e-003 
1.573e-003 5.396e+006 7.700e+011 1.000e+001 6.884e-002 1.536e-003 
1.574e-003 5.466e+006 7.712e+011 1.000e+001 6.739e-002 1.536e-003 
1.574e-003 5.509e+006 7.718e+011 1.000e+001 6.809e-002 1.536e-003 
1.575e-003 5.564e+006 7.707e+011 1.000e+001 6.608e-002 1.536e-003 
1.575e-003 5.627e+006 7.673e+011 1.000e+001 6.813e-002 1.536e-003 
1.576e-003 5.680e+006 7.682e+011 1.000e+001 6.744e-002 1.536e-003 
1.576e-003 5.727e+006 7.671e+011 1.000e+001 6.596e-002 1.536e-003 
1.576e-003 5.792e+006 7.658e+011 1.000e+001 6.353e-002 1.536e-003 
1.577e-003 5.858e+006 7.675e+011 1.000e+001 6.314e-002 1.536e-003 
1.577e-003 5.917e+006 7.667e+011 1.000e+001 6.365e-002 1.536e-003 
1.578e-003 5.970e+006 7.667e+011 1.000e+001 6.312e-002 1.536e-003 
1.578e-003 6.031e+006 7.664e+011 1.000e+001 6.398e-002 1.536e-003 
1.579e-003 6.093e+006 7.659e+011 1.000e+001 6.161e-002 1.536e-003 
1.579e-003 6.148e+006 7.664e+011 1.000e+001 6.357e-002 1.536e-003 
1.579e-003 6.203e+006 7.666e+011 1.000e+001 6.316e-002 1.536e-003 
1.580e-003 6.268e+006 7.699e+011 1.000e+001 6.350e-002 1.536e-003 
1.580e-003 6.313e+006 7.696e+011 1.000e+001 6.335e-002 1.536e-003 
1.581e-003 6.368e+006 7.678e+011 1.000e+001 6.242e-002 1.536e-003 
1.581e-003 6.415e+006 7.683e+011 1.000e+001 6.146e-002 1.536e-003 
1.582e-003 6.470e+006 7.685e+011 1.000e+001 6.304e-002 1.536e-003 
1.582e-003 6.521e+006 7.696e+011 1.000e+001 6.300e-002 1.536e-003 
1.582e-003 6.560e+006 7.689e+011 1.000e+001 6.396e-002 1.537e-003 
1.583e-003 6.601e+006 7.695e+011 1.000e+001 6.399e-002 1.537e-003 
1.583e-003 6.651e+006 7.683e+011 1.000e+001 6.307e-002 1.537e-003 
1.584e-003 6.702e+006 7.682e+011 1.000e+001 6.207e-002 1.537e-003 
1.584e-003 6.728e+006 7.681e+011 1.000e+001 6.239e-002 1.537e-003 
1.585e-003 6.775e+006 7.687e+011 1.000e+001 6.102e-002 1.537e-003 
1.585e-003 6.731e+006 7.665e+011 1.000e+001 5.979e-002 1.538e-003 
1.585e-003 6.505e+006 7.678e+011 1.000e+001 5.772e-002 1.540e-003 
1.586e-003 6.390e+006 7.664e+011 1.000e+001 5.987e-002 1.541e-003 
1.586e-003 6.388e+006 7.670e+011 1.000e+001 5.976e-002 1.542e-003 
1.587e-003 6.359e+006 7.672e+011 1.000e+001 6.029e-002 1.542e-003 
1.587e-003 6.335e+006 7.684e+011 1.000e+001 5.976e-002 1.543e-003 
1.588e-003 6.299e+006 7.671e+011 1.000e+001 5.974e-002 1.544e-003 
1.588e-003 6.264e+006 7.676e+011 1.000e+001 5.714e-002 1.544e-003 
1.588e-003 6.199e+006 7.668e+011 1.000e+001 5.763e-002 1.545e-003 
1.589e-003 6.123e+006 7.661e+011 1.000e+001 5.729e-002 1.546e-003 
1.589e-003 6.080e+006 7.665e+011 1.000e+001 5.688e-002 1.547e-003 
1.590e-003 6.022e+006 7.657e+011 1.000e+001 5.840e-002 1.548e-003 
1.590e-003 5.957e+006 7.649e+011 1.000e+001 5.653e-002 1.549e-003 
1.591e-003 5.900e+006 7.646e+011 1.000e+001 5.694e-002 1.549e-003 
1.591e-003 5.713e+006 7.631e+011 1.000e+001 5.494e-002 1.551e-003 
1.591e-003 5.535e+006 7.633e+011 1.000e+001 5.478e-002 1.553e-003 
1.592e-003 5.391e+006 7.637e+011 1.000e+001 5.433e-002 1.554e-003 
1.592e-003 5.251e+006 7.622e+011 1.000e+001 5.268e-002 1.556e-003 
1.593e-003 5.133e+006 7.629e+011 1.000e+001 5.544e-002 1.557e-003 
1.593e-003 5.026e+006 7.624e+011 1.000e+001 5.495e-002 1.558e-003 
1.594e-003 4.902e+006 7.621e+011 1.000e+001 5.454e-002 1.559e-003 
1.594e-003 4.785e+006 7.622e+011 1.000e+001 5.741e-002 1.561e-003 
1.595e-003 4.595e+006 7.623e+011 1.000e+001 5.599e-002 1.562e-003 
1.595e-003 4.378e+006 7.623e+011 1.000e+001 5.697e-002 1.564e-003 
1.595e-003 4.117e+006 7.631e+011 1.000e+001 5.552e-002 1.566e-003 
1.596e-003 3.911e+006 7.650e+011 1.000e+001 5.843e-002 1.568e-003 
1.596e-003 3.846e+006 7.661e+011 1.000e+001 6.087e-002 1.569e-003 
1.597e-003 3.898e+006 7.665e+011 1.000e+001 6.038e-002 1.569e-003 
1.597e-003 3.948e+006 7.681e+011 1.000e+001 5.918e-002 1.569e-003 
1.598e-003 4.011e+006 7.684e+011 1.000e+001 6.034e-002 1.569e-003 
1.598e-003 4.062e+006 7.680e+011 1.000e+001 6.154e-002 1.569e-003 
1.598e-003 4.111e+006 7.681e+011 1.000e+001 6.041e-002 1.570e-003 
1.599e-003 4.164e+006 7.689e+011 1.000e+001 6.110e-002 1.570e-003 
1.599e-003 4.224e+006 7.687e+011 1.000e+001 5.912e-002 1.570e-003 
1.600e-003 4.276e+006 7.698e+011 1.000e+001 5.918e-002 1.570e-003 
1.600e-003 4.333e+006 7.691e+011 1.000e+001 5.933e-002 1.570e-003 
1.601e-003 4.393e+006 7.694e+011 1.000e+001 6.058e-002 1.570e-003 
1.601e-003 4.457e+006 7.686e+011 1.000e+001 5.974e-002 1.570e-003 
1.601e-003 4.505e+006 7.696e+011 1.000e+001 5.890e-002 1.570e-003 
1.602e-003 4.558e+006 7.688e+011 1.000e+001 5.869e-002 1.570e-003 
1.602e-003 4.613e+006 7.696e+011 1.000e+001 5.939e-002 1.570e-003 
1.603e-003 4.652e+006 7.692e+011 1.000e+001 5.913e-002 1.570e-003 
1.603e-003 4.712e+006 7.683e+011 1.000e+001 6.024e-002 1.570e-003 
1.604e-003 4.772e+006 7.690e+011 1.000e+001 6.102e-002 1.570e-003 
1.604e-003 4.828e+006 7.699e+011 1.000e+001 5.943e-002 1.570e-003 
1.604e-003 4.885e+006 7.684e+011 1.000e+001 5.906e-002 1.570e-003 
1.605e-003 4.922e+006 7.703e+011 1.000e+001 6.008e-002 1.570e-003 
1.605e-003 4.976e+006 7.696e+011 1.000e+001 6.152e-002 1.570e-003 
1.606e-003 5.036e+006 7.715e+011 1.000e+001 6.283e-002 1.570e-003 
1.606e-003 5.078e+006 7.702e+011 1.000e+001 6.336e-002 1.571e-003 
1.607e-003 5.138e+006 7.697e+011 1.000e+001 6.291e-002 1.571e-003 
1.607e-003 5.199e+006 7.708e+011 1.000e+001 6.293e-002 1.571e-003 
1.607e-003 5.248e+006 7.706e+011 1.000e+001 6.275e-002 1.571e-003 
1.608e-003 5.309e+006 7.697e+011 1.000e+001 6.179e-002 1.571e-003 
1.608e-003 5.355e+006 7.711e+011 1.000e+001 6.380e-002 1.571e-003 
1.609e-003 5.419e+006 7.706e+011 1.000e+001 6.277e-002 1.571e-003 
1.609e-003 5.479e+006 7.704e+011 1.000e+001 6.476e-002 1.571e-003 
1.610e-003 5.536e+006 7.711e+011 1.000e+001 6.331e-002 1.571e-003 
1.610e-003 5.583e+006 7.715e+011 1.000e+001 6.461e-002 1.571e-003 
1.610e-003 5.641e+006 7.713e+011 1.000e+001 6.363e-002 1.571e-003 
1.611e-003 5.699e+006 7.713e+011 1.000e+001 6.566e-002 1.571e-003 
1.611e-003 5.757e+006 7.713e+011 1.000e+001 6.444e-002 1.571e-003 
1.612e-003 5.819e+006 7.703e+011 1.000e+001 6.263e-002 1.571e-003 
1.612e-003 5.877e+006 7.697e+011 1.000e+001 6.115e-002 1.571e-003 
1.613e-003 5.927e+006 7.683e+011 1.000e+001 6.321e-002 1.571e-003 
1.613e-003 5.982e+006 7.698e+011 1.000e+001 6.403e-002 1.571e-003 
1.614e-003 6.032e+006 7.697e+011 1.000e+001 6.513e-002 1.571e-003 
1.614e-003 6.096e+006 7.693e+011 1.000e+001 6.353e-002 1.571e-003 
1.614e-003 6.149e+006 7.680e+011 1.000e+001 6.282e-002 1.571e-003 
1.615e-003 6.202e+006 7.691e+011 1.000e+001 6.164e-002 1.571e-003 
1.615e-003 6.270e+006 7.662e+011 1.000e+001 6.202e-002 1.571e-003 
1.616e-003 6.330e+006 7.665e+011 1.000e+001 6.297e-002 1.571e-003 
1.616e-003 6.392e+006 7.680e+011 1.000e+001 6.524e-002 1.571e-003 
1.617e-003 6.442e+006 7.701e+011 1.000e+001 6.590e-002 1.572e-003 
1.617e-003 6.491e+006 7.688e+011 1.000e+001 6.655e-002 1.572e-003 
1.617e-003 6.542e+006 7.701e+011 1.000e+001 7.182e-002 1.572e-003 
1.618e-003 6.602e+006 7.688e+011 1.000e+001 7.083e-002 1.572e-003 
1.618e-003 6.665e+006 7.677e+011 1.000e+001 6.771e-002 1.572e-003 
1.619e-003 6.711e+006 7.674e+011 1.000e+001 6.797e-002 1.572e-003 
1.619e-003 6.766e+006 7.672e+011 1.000e+001 6.461e-002 1.572e-003 
1.620e-003 6.820e+006 7.680e+011 1.000e+001 6.508e-002 1.572e-003 
1.620e-003 6.878e+006 7.678e+011 1.000e+001 6.634e-002 1.572e-003 
1.620e-003 6.931e+006 7.676e+011 1.000e+001 6.494e-002 1.572e-003 
1.621e-003 6.988e+006 7.678e+011 1.000e+001 6.589e-002 1.572e-003 
1.621e-003 7.045e+006 7.679e+011 1.000e+001 6.546e-002 1.572e-003 
1.622e-003 7.102e+006 7.690e+011 1.000e+001 6.507e-002 1.572e-003 
1.622e-003 7.158e+006 7.688e+011 1.000e+001 6.860e-002 1.572e-003 
1.623e-003 7.213e+006 7.679e+011 1.000e+001 6.758e-002 1.572e-003 
1.623e-003 7.273e+006 7.680e+011 1.000e+001 6.802e-002 1.572e-003 
1.623e-003 7.331e+006 7.678e+011 1.000e+001 6.689e-002 1.572e-003 
1.624e-003 7.393e+006 7.667e+011 1.000e+001 6.925e-002 1.572e-003 
1.624e-003 7.447e+006 7.668e+011 1.000e+001 6.826e-002 1.572e-003 
1.625e-003 7.496e+006 7.671e+011 1.000e+001 6.889e-002 1.572e-003 
1.625e-003 7.556e+006 7.671e+011 1.000e+001 6.753e-002 1.572e-003 
1.626e-003 7.606e+006 7.671e+011 1.000e+001 6.826e-002 1.573e-003 
1.626e-003 7.525e+006 7.659e+011 1.000e+001 6.840e-002 1.574e-003 
1.626e-003 7.267e+006 7.666e+011 1.000e+001 7.151e-002 1.576e-003 
1.627e-003 7.162e+006 7.685e+011 1.000e+001 7.223e-002 1.577e-003 
1.627e-003 7.123e+006 7.666e+011 1.000e+001 6.758e-002 1.578e-003 
1.628e-003 7.035e+006 7.654e+011 1.000e+001 6.966e-002 1.579e-003 
1.628e-003 6.979e+006 7.658e+011 1.000e+001 6.535e-002 1.580e-003 
1.629e-003 6.886e+006 7.652e+011 1.000e+001 6.361e-002 1.581e-003 
1.629e-003 6.767e+006 7.648e+011 1.000e+001 5.968e-002 1.582e-003 
1.630e-003 6.675e+006 7.697e+011 1.000e+001 6.106e-002 1.583e-003 
1.630e-003 6.578e+006 7.657e+011 1.000e+001 6.106e-002 1.584e-003 
1.630e-003 6.461e+006 7.646e+011 1.000e+001 6.125e-002 1.585e-003 
1.631e-003 6.189e+006 7.634e+011 1.000e+001 6.125e-002 1.588e-003 
1.631e-003 5.949e+006 7.637e+011 1.000e+001 6.062e-002 1.590e-003 
1.632e-003 5.775e+006 7.633e+011 1.000e+001 5.917e-002 1.591e-003 
1.632e-003 5.629e+006 7.624e+011 1.000e+001 5.601e-002 1.593e-003 
1.633e-003 5.490e+006 7.642e+011 1.000e+001 5.612e-002 1.594e-003 
1.633e-003 5.318e+006 7.640e+011 1.000e+001 5.472e-002 1.596e-003 
1.633e-003 5.194e+006 7.661e+011 1.000e+001 5.505e-002 1.597e-003 
1.634e-003 4.977e+006 7.657e+011 1.000e+001 5.631e-002 1.599e-003 
1.634e-003 4.771e+006 7.669e+011 1.000e+001 5.731e-002 1.601e-003 
1.635e-003 4.500e+006 7.667e+011 1.000e+001 5.765e-002 1.603e-003 
1.635e-003 4.338e+006 7.673e+011 1.000e+001 5.880e-002 1.605e-003 
1.636e-003 4.337e+006 7.664e+011 1.000e+001 6.325e-002 1.605e-003 
1.636e-003 4.373e+006 7.681e+011 1.000e+001 6.132e-002 1.605e-003 
1.636e-003 4.402e+006 7.680e+011 1.000e+001 6.064e-002 1.606e-003 
1.637e-003 4.453e+006 7.687e+011 1.000e+001 6.262e-002 1.606e-003 
1.637e-003 4.510e+006 7.705e+011 1.000e+001 6.232e-002 1.606e-003 
1.638e-003 4.562e+006 7.679e+011 1.000e+001 6.075e-002 1.606e-003 
1.638e-003 4.612e+006 7.686e+011 1.000e+001 6.314e-002 1.606e-003 
1.639e-003 4.680e+006 7.669e+011 1.000e+001 6.372e-002 1.606e-003 
1.639e-003 4.735e+006 7.673e+011 1.000e+001 6.283e-002 1.606e-003 
1.639e-003 4.795e+006 7.660e+011 1.000e+001 6.134e-002 1.606e-003 
1.640e-003 4.856e+006 7.666e+011 1.000e+001 6.111e-002 1.606e-003 
1.640e-003 4.909e+006 7.664e+011 1.000e+001 6.211e-002 1.606e-003 
1.641e-003 4.967e+006 7.670e+011 1.000e+001 6.206e-002 1.606e-003 
1.641e-003 5.030e+006 7.664e+011 1.000e+001 6.214e-002 1.606e-003 
1.642e-003 5.086e+006 7.662e+011 1.000e+001 6.309e-002 1.606e-003 
1.642e-003 5.135e+006 7.673e+011 1.000e+001 6.297e-002 1.606e-003 
1.642e-003 5.192e+006 7.668e+011 1.000e+001 6.323e-002 1.606e-003 
1.643e-003 5.254e+006 7.674e+011 1.000e+001 6.103e-002 1.606e-003 
1.643e-003 5.304e+006 7.666e+011 1.000e+001 6.159e-002 1.606e-003 
1.644e-003 5.361e+006 7.663e+011 1.000e+001 6.151e-002 1.606e-003 
1.644e-003 5.421e+006 7.673e+011 1.000e+001 6.348e-002 1.606e-003 
1.645e-003 5.472e+006 7.665e+011 1.000e+001 5.976e-002 1.606e-003 
1.645e-003 5.522e+006 7.679e+011 1.000e+001 5.939e-002 1.606e-003 
1.645e-003 5.579e+006 7.679e+011 1.000e+001 5.839e-002 1.606e-003 
1.646e-003 5.634e+006 7.674e+011 1.000e+001 6.109e-002 1.607e-003 
1.646e-003 5.684e+006 7.675e+011 1.000e+001 5.913e-002 1.607e-003 
1.647e-003 5.756e+006 7.708e+011 1.000e+001 6.158e-002 1.607e-003 
1.647e-003 5.809e+006 7.713e+011 1.000e+001 6.061e-002 1.607e-003 
1.648e-003 5.868e+006 7.717e+011 1.000e+001 6.281e-002 1.607e-003 
1.648e-003 5.926e+006 7.714e+011 1.000e+001 6.609e-002 1.607e-003 
1.649e-003 5.986e+006 7.712e+011 1.000e+001 6.669e-002 1.607e-003 
1.649e-003 6.046e+006 7.696e+011 1.000e+001 6.671e-002 1.607e-003 
1.649e-003 6.081e+006 7.693e+011 1.000e+001 6.275e-002 1.607e-003 
1.650e-003 6.154e+006 7.685e+011 1.000e+001 6.322e-002 1.607e-003 
1.650e-003 6.200e+006 7.691e+011 1.000e+001 6.468e-002 1.607e-003 
1.651e-003 6.264e+006 7.693e+011 1.000e+001 6.359e-002 1.607e-003 
1.651e-003 6.325e+006 7.694e+011 1.000e+001 6.529e-002 1.607e-003 
1.652e-003 6.382e+006 7.676e+011 1.000e+001 6.469e-002 1.607e-003 
1.652e-003 6.436e+006 7.678e+011 1.000e+001 6.657e-002 1.607e-003 
1.652e-003 6.492e+006 7.676e+011 1.000e+001 6.426e-002 1.607e-003 
1.653e-003 6.551e+006 7.670e+011 1.000e+001 6.559e-002 1.607e-003 
1.653e-003 6.597e+006 7.679e+011 1.000e+001 6.686e-002 1.607e-003 
1.654e-003 6.660e+006 7.681e+011 1.000e+001 6.772e-002 1.607e-003 
1.654e-003 6.723e+006 7.678e+011 1.000e+001 6.785e-002 1.607e-003 
1.655e-003 6.761e+006 7.682e+011 1.000e+001 6.758e-002 1.607e-003 
1.655e-003 6.820e+006 7.677e+011 1.000e+001 6.726e-002 1.607e-003 
1.655e-003 6.863e+006 7.675e+011 1.000e+001 6.821e-002 1.608e-003 
1.656e-003 6.898e+006 7.681e+011 1.000e+001 6.534e-002 1.608e-003 
1.656e-003 6.747e+006 7.661e+011 1.000e+001 6.743e-002 1.609e-003 
1.657e-003 6.529e+006 7.670e+011 1.000e+001 6.735e-002 1.611e-003 
1.657e-003 6.465e+006 7.687e+011 1.000e+001 7.074e-002 1.612e-003 
1.658e-003 6.485e+006 7.686e+011 1.000e+001 6.607e-002 1.612e-003 
1.658e-003 6.428e+006 7.680e+011 1.000e+001 5.974e-002 1.613e-003 
1.658e-003 6.408e+006 7.692e+011 1.000e+001 5.874e-002 1.614e-003 
1.659e-003 6.392e+006 7.668e+011 1.000e+001 5.934e-002 1.614e-003 
1.659e-003 6.382e+006 7.665e+011 1.000e+001 5.572e-002 1.615e-003 
1.660e-003 6.311e+006 7.654e+011 1.000e+001 5.633e-002 1.616e-003 
1.660e-003 6.226e+006 7.636e+011 1.000e+001 5.662e-002 1.617e-003 
1.661e-003 6.166e+006 7.615e+011 1.000e+001 5.896e-002 1.618e-003 
1.661e-003 6.110e+006 7.617e+011 1.000e+001 5.847e-002 1.618e-003 
1.661e-003 6.058e+006 7.619e+011 1.000e+001 5.538e-002 1.619e-003 
1.662e-003 6.004e+006 7.601e+011 1.000e+001 5.720e-002 1.620e-003 
1.662e-003 5.881e+006 7.603e+011 1.000e+001 5.525e-002 1.621e-003 
1.663e-003 5.719e+006 7.605e+011 1.000e+001 5.686e-002 1.623e-003 
1.663e-003 5.534e+006 7.615e+011 1.000e+001 5.651e-002 1.624e-003 
1.664e-003 5.449e+006 7.614e+011 1.000e+001 5.869e-002 1.625e-003 
1.664e-003 5.314e+006 7.616e+011 1.000e+001 5.721e-002 1.627e-003 
1.664e-003 5.211e+006 7.615e+011 1.000e+001 5.930e-002 1.628e-003 
1.665e-003 5.070e+006 7.612e+011 1.000e+001 5.992e-002 1.629e-003 
1.665e-003 4.910e+006 7.614e+011 1.000e+001 5.972e-002 1.631e-003 
1.666e-003 4.789e+006 7.621e+011 1.000e+001 5.585e-002 1.632e-003 
1.666e-003 4.576e+006 7.634e+011 1.000e+001 5.833e-002 1.634e-003 
1.667e-003 4.348e+006 7.640e+011 1.000e+001 5.703e-002 1.636e-003 
1.667e-003 4.112e+006 7.620e+011 1.000e+001 5.756e-002 1.638e-003 
1.668e-003 4.013e+006 7.640e+011 1.000e+001 5.504e-002 1.639e-003 
1.668e-003 3.982e+006 7.643e+011 1.000e+001 6.030e-002 1.640e-003 
1.668e-003 4.038e+006 7.651e+011 1.000e+001 6.029e-002 1.640e-003 
1.669e-003 4.095e+006 7.649e+011 1.000e+001 5.949e-002 1.640e-003 
1.669e-003 4.153e+006 7.648e+011 1.000e+001 5.930e-002 1.640e-003 
1.670e-003 4.203e+006 7.643e+011 1.000e+001 6.154e-002 1.640e-003 
1.670e-003 4.257e+006 7.648e+011 1.000e+001 6.067e-002 1.640e-003 
1.671e-003 4.318e+006 7.670e+011 1.000e+001 6.110e-002 1.640e-003 
1.671e-003 4.370e+006 7.666e+011 1.000e+001 6.179e-002 1.640e-003 
1.671e-003 4.425e+006 7.646e+011 1.000e+001 6.197e-002 1.640e-003 
1.672e-003 4.479e+006 7.658e+011 1.000e+001 6.172e-002 1.640e-003 
1.672e-003 4.535e+006 7.656e+011 1.000e+001 6.029e-002 1.640e-003 
1.673e-003 4.593e+006 7.649e+011 1.000e+001 6.122e-002 1.640e-003 
1.673e-003 4.646e+006 7.655e+011 1.000e+001 6.067e-002 1.641e-003 
1.674e-003 4.696e+006 7.677e+011 1.000e+001 6.028e-002 1.641e-003 
1.674e-003 4.757e+006 7.690e+011 1.000e+001 6.154e-002 1.641e-003 
1.674e-003 4.803e+006 7.684e+011 1.000e+001 5.892e-002 1.641e-003 
1.675e-003 4.861e+006 7.663e+011 1.000e+001 6.139e-002 1.641e-003 
1.675e-003 4.912e+006 7.656e+011 1.000e+001 6.163e-002 1.641e-003 
1.676e-003 4.963e+006 7.656e+011 1.000e+001 6.195e-002 1.641e-003 
1.676e-003 5.025e+006 7.661e+011 1.000e+001 6.239e-002 1.641e-003 
1.677e-003 5.088e+006 7.645e+011 1.000e+001 6.088e-002 1.641e-003 
1.677e-003 5.148e+006 7.656e+011 1.000e+001 6.062e-002 1.641e-003 
1.677e-003 5.218e+006 7.664e+011 1.000e+001 6.071e-002 1.641e-003 
1.678e-003 5.267e+006 7.675e+011 1.000e+001 6.079e-002 1.641e-003 
1.678e-003 5.317e+006 7.666e+011 1.000e+001 6.219e-002 1.641e-003 
1.679e-003 5.364e+006 7.670e+011 1.000e+001 6.406e-002 1.641e-003 
1.679e-003 5.416e+006 7.684e+011 1.000e+001 6.419e-002 1.641e-003 
1.680e-003 5.479e+006 7.674e+011 1.000e+001 6.287e-002 1.641e-003 
1.680e-003 5.533e+006 7.687e+011 1.000e+001 6.273e-002 1.641e-003 
1.680e-003 5.583e+006 7.665e+011 1.000e+001 6.381e-002 1.641e-003 
1.681e-003 5.628e+006 7.680e+011 1.000e+001 6.162e-002 1.642e-003 
1.681e-003 5.680e+006 7.687e+011 1.000e+001 6.273e-002 1.642e-003 
1.682e-003 5.742e+006 7.686e+011 1.000e+001 6.743e-002 1.642e-003 
1.682e-003 5.792e+006 7.687e+011 1.000e+001 6.325e-002 1.642e-003 
1.683e-003 5.845e+006 7.691e+011 1.000e+001 6.323e-002 1.642e-003 
1.683e-003 5.914e+006 7.674e+011 1.000e+001 6.060e-002 1.642e-003 
1.684e-003 5.985e+006 7.667e+011 1.000e+001 6.000e-002 1.642e-003 
1.684e-003 6.042e+006 7.663e+011 1.000e+001 6.004e-002 1.642e-003 
1.684e-003 6.098e+006 7.661e+011 1.000e+001 6.015e-002 1.642e-003 
1.685e-003 6.156e+006 7.662e+011 1.000e+001 6.026e-002 1.642e-003 
1.685e-003 6.210e+006 7.663e+011 1.000e+001 5.968e-002 1.642e-003 
1.686e-003 6.272e+006 7.664e+011 1.000e+001 5.960e-002 1.642e-003 
1.686e-003 6.327e+006 7.671e+011 1.000e+001 6.018e-002 1.642e-003 
1.687e-003 6.380e+006 7.672e+011 1.000e+001 5.995e-002 1.642e-003 
1.687e-003 6.418e+006 7.664e+011 1.000e+001 5.926e-002 1.642e-003 
1.687e-003 6.469e+006 7.663e+011 1.000e+001 5.999e-002 1.642e-003 
1.688e-003 6.529e+006 7.658e+011 1.000e+001 6.049e-002 1.642e-003 
1.688e-003 6.587e+006 7.671e+011 1.000e+001 6.094e-002 1.642e-003 
1.689e-003 6.643e+006 7.661e+011 1.000e+001 5.990e-002 1.642e-003 
1.689e-003 6.674e+006 7.658e+011 1.000e+001 5.974e-002 1.642e-003 
1.690e-003 6.715e+006 7.663e+011 1.000e+001 6.063e-002 1.643e-003 
1.690e-003 6.732e+006 7.669e+011 1.000e+001 6.098e-002 1.643e-003 
1.690e-003 6.591e+006 7.654e+011 1.000e+001 5.919e-002 1.644e-003 
1.691e-003 6.371e+006 7.684e+011 1.000e+001 6.044e-002 1.646e-003 
1.691e-003 6.329e+006 7.666e+011 1.000e+001 6.468e-002 1.647e-003 
1.692e-003 6.319e+006 7.670e+011 1.000e+001 6.155e-002 1.648e-003 
1.692e-003 6.254e+006 7.663e+011 1.000e+001 6.523e-002 1.648e-003 
1.693e-003 6.245e+006 7.638e+011 1.000e+001 6.554e-002 1.649e-003 
1.693e-003 6.237e+006 7.640e+011 1.000e+001 6.547e-002 1.649e-003 
1.693e-003 6.252e+006 7.646e+011 1.000e+001 6.376e-002 1.650e-003 
1.694e-003 6.154e+006 7.638e+011 1.000e+001 6.208e-002 1.651e-003 
1.694e-003 6.062e+006 7.648e+011 1.000e+001 6.273e-002 1.652e-003 
1.695e-003 5.988e+006 7.644e+011 1.000e+001 6.109e-002 1.653e-003 
1.695e-003 5.924e+006 7.636e+011 1.000e+001 6.127e-002 1.654e-003 
1.696e-003 5.815e+006 7.624e+011 1.000e+001 6.095e-002 1.655e-003 
1.696e-003 5.611e+006 7.613e+011 1.000e+001 6.227e-002 1.657e-003 
1.696e-003 5.407e+006 7.601e+011 1.000e+001 6.180e-002 1.659e-003 
1.697e-003 5.266e+006 7.609e+011 1.000e+001 6.136e-002 1.660e-003 
1.697e-003 5.126e+006 7.605e+011 1.000e+001 6.053e-002 1.661e-003 
1.698e-003 5.000e+006 7.606e+011 1.000e+001 6.078e-002 1.663e-003 
1.698e-003 4.890e+006 7.608e+011 1.000e+001 6.162e-002 1.664e-003 
1.699e-003 4.743e+006 7.617e+011 1.000e+001 6.182e-002 1.665e-003 
1.699e-003 4.612e+006 7.609e+011 1.000e+001 6.470e-002 1.667e-003 
1.699e-003 4.427e+006 7.614e+011 1.000e+001 6.290e-002 1.668e-003 
1.700e-003 4.161e+006 7.618e+011 1.000e+001 6.269e-002 1.671e-003 
1.700e-003 3.864e+006 7.622e+011 1.000e+001 6.265e-002 1.673e-003 
1.701e-003 3.728e+006 7.641e+011 1.000e+001 6.215e-002 1.674e-003 
1.701e-003 3.698e+006 7.638e+011 1.000e+001 6.295e-002 1.675e-003 
1.702e-003 3.734e+006 7.647e+011 1.000e+001 6.189e-002 1.675e-003 
1.702e-003 3.789e+006 7.657e+011 1.000e+001 6.100e-002 1.675e-003 
1.703e-003 3.849e+006 7.654e+011 1.000e+001 6.388e-002 1.675e-003 
1.703e-003 3.911e+006 7.659e+011 1.000e+001 6.293e-002 1.675e-003 
1.703e-003 3.970e+006 7.663e+011 1.000e+001 6.416e-002 1.675e-003 
1.704e-003 4.020e+006 7.649e+011 1.000e+001 6.252e-002 1.676e-003 
1.704e-003 4.075e+006 7.643e+011 1.000e+001 6.218e-002 1.676e-003 
1.705e-003 4.131e+006 7.653e+011 1.000e+001 6.307e-002 1.676e-003 
1.705e-003 4.185e+006 7.655e+011 1.000e+001 6.382e-002 1.676e-003 
1.706e-003 4.236e+006 7.654e+011 1.000e+001 6.392e-002 1.676e-003 
1.706e-003 4.293e+006 7.656e+011 1.000e+001 6.516e-002 1.676e-003 
1.706e-003 4.342e+006 7.657e+011 1.000e+001 6.258e-002 1.676e-003 
1.707e-003 4.384e+006 7.659e+011 1.000e+001 6.301e-002 1.676e-003 
1.707e-003 4.438e+006 7.661e+011 1.000e+001 6.405e-002 1.676e-003 
1.708e-003 4.491e+006 7.666e+011 1.000e+001 6.314e-002 1.676e-003 
1.708e-003 4.552e+006 7.670e+011 1.000e+001 6.611e-002 1.676e-003 
1.709e-003 4.614e+006 7.671e+011 1.000e+001 6.238e-002 1.676e-003 
1.709e-003 4.659e+006 7.669e+011 1.000e+001 6.333e-002 1.676e-003 
1.709e-003 4.700e+006 7.666e+011 1.000e+001 6.411e-002 1.676e-003 
1.710e-003 4.758e+006 7.663e+011 1.000e+001 6.504e-002 1.676e-003 
1.710e-003 4.809e+006 7.680e+011 1.000e+001 6.296e-002 1.677e-003 
1.711e-003 4.874e+006 7.670e+011 1.000e+001 6.279e-002 1.677e-003 
1.711e-003 4.921e+006 7.676e+011 1.000e+001 6.446e-002 1.677e-003 
1.712e-003 4.974e+006 7.677e+011 1.000e+001 6.462e-002 1.677e-003 
1.712e-003 5.031e+006 7.670e+011 1.000e+001 6.537e-002 1.677e-003 
1.712e-003 5.095e+006 7.673e+011 1.000e+001 6.550e-002 1.677e-003 
1.713e-003 5.140e+006 7.672e+011 1.000e+001 6.410e-002 1.677e-003 
1.713e-003 5.196e+006 7.676e+011 1.000e+001 6.516e-002 1.677e-003 
1.714e-003 5.257e+006 7.668e+011 1.000e+001 6.362e-002 1.677e-003 
1.714e-003 5.321e+006 7.666e+011 1.000e+001 6.262e-002 1.677e-003 
1.715e-003 5.377e+006 7.674e+011 1.000e+001 6.375e-002 1.677e-003 
1.715e-003 5.430e+006 7.680e+011 1.000e+001 6.257e-002 1.677e-003 
1.715e-003 5.483e+006 7.676e+011 1.000e+001 6.352e-002 1.677e-003 
1.716e-003 5.531e+006 7.669e+011 1.000e+001 6.377e-002 1.677e-003 
1.716e-003 5.585e+006 7.658e+011 1.000e+001 6.349e-002 1.677e-003 
1.717e-003 5.648e+006 7.670e+011 1.000e+001 6.563e-002 1.677e-003 
1.717e-003 5.706e+006 7.673e+011 1.000e+001 6.772e-002 1.677e-003 
1.718e-003 5.752e+006 7.682e+011 1.000e+001 6.749e-002 1.677e-003 
1.718e-003 5.809e+006 7.679e+011 1.000e+001 6.840e-002 1.677e-003 
1.718e-003 5.872e+006 7.691e+011 1.000e+001 6.607e-002 1.677e-003 
1.719e-003 5.922e+006 7.691e+011 1.000e+001 6.517e-002 1.677e-003 
1.719e-003 5.974e+006 7.702e+011 1.000e+001 6.481e-002 1.678e-003 
1.720e-003 6.027e+006 7.683e+011 1.000e+001 6.362e-002 1.678e-003 
1.720e-003 6.090e+006 7.678e+011 1.000e+001 6.250e-002 1.678e-003 
1.721e-003 6.148e+006 7.680e+011 1.000e+001 6.310e-002 1.678e-003 
1.721e-003 6.204e+006 7.689e+011 1.000e+001 6.364e-002 1.678e-003 
1.722e-003 6.257e+006 7.678e+011 1.000e+001 6.319e-002 1.678e-003 
1.722e-003 6.312e+006 7.681e+011 1.000e+001 6.511e-002 1.678e-003 
1.722e-003 6.375e+006 7.676e+011 1.000e+001 6.296e-002 1.678e-003 
1.723e-003 6.436e+006 7.670e+011 1.000e+001 6.300e-002 1.678e-003 
1.723e-003 6.495e+006 7.673e+011 1.000e+001 6.235e-002 1.678e-003 
1.724e-003 6.556e+006 7.673e+011 1.000e+001 6.221e-002 1.678e-003 
1.724e-003 6.615e+006 7.667e+011 1.000e+001 6.341e-002 1.678e-003 
1.725e-003 6.678e+006 7.670e+011 1.000e+001 6.229e-002 1.678e-003 
1.725e-003 6.731e+006 7.670e+011 1.000e+001 6.296e-002 1.678e-003 
1.725e-003 6.792e+006 7.679e+011 1.000e+001 6.335e-002 1.678e-003 
1.726e-003 6.842e+006 7.686e+011 1.000e+001 6.461e-002 1.678e-003 
1.726e-003 6.877e+006 7.681e+011 1.000e+001 6.239e-002 1.678e-003 
1.727e-003 6.909e+006 7.679e+011 1.000e+001 6.102e-002 1.678e-003 
1.727e-003 6.947e+006 7.691e+011 1.000e+001 6.212e-002 1.679e-003 
1.728e-003 6.998e+006 7.689e+011 1.000e+001 6.144e-002 1.679e-003 
1.728e-003 7.048e+006 7.688e+011 1.000e+001 6.017e-002 1.679e-003 
1.728e-003 7.083e+006 7.692e+011 1.000e+001 6.241e-002 1.679e-003 
1.729e-003 7.121e+006 7.693e+011 1.000e+001 6.356e-002 1.679e-003 
1.729e-003 7.068e+006 7.677e+011 1.000e+001 6.266e-002 1.680e-003 
1.730e-003 6.825e+006 7.700e+011 1.000e+001 6.715e-002 1.682e-003 
1.730e-003 6.745e+006 7.697e+011 1.000e+001 7.183e-002 1.683e-003 
1.731e-003 6.738e+006 7.715e+011 1.000e+001 7.321e-002 1.683e-003 
1.731e-003 6.709e+006 7.675e+011 1.000e+001 7.266e-002 1.684e-003 
1.731e-003 6.645e+006 7.666e+011 1.000e+001 7.012e-002 1.685e-003 
1.732e-003 6.621e+006 7.679e+011 1.000e+001 6.473e-002 1.686e-003 
1.732e-003 6.546e+006 7.662e+011 1.000e+001 6.372e-002 1.687e-003 
1.733e-003 6.460e+006 7.661e+011 1.000e+001 6.299e-002 1.688e-003 
1.733e-003 6.407e+006 7.647e+011 1.000e+001 6.561e-002 1.688e-003 
1.734e-003 6.337e+006 7.644e+011 1.000e+001 6.185e-002 1.689e-003 
1.734e-003 6.260e+006 7.637e+011 1.000e+001 6.453e-002 1.690e-003 
1.734e-003 6.172e+006 7.644e+011 1.000e+001 6.316e-002 1.691e-003 
1.735e-003 5.926e+006 7.650e+011 1.000e+001 6.313e-002 1.693e-003 
1.735e-003 5.679e+006 7.642e+011 1.000e+001 6.410e-002 1.696e-003 
1.736e-003 5.520e+006 7.648e+011 1.000e+001 6.361e-002 1.697e-003 
1.736e-003 5.346e+006 7.657e+011 1.000e+001 6.492e-002 1.699e-003 
1.737e-003 5.197e+006 7.658e+011 1.000e+001 6.356e-002 1.700e-003 
1.737e-003 5.012e+006 7.665e+011 1.000e+001 6.414e-002 1.702e-003 
1.738e-003 4.868e+006 7.658e+011 1.000e+001 6.390e-002 1.703e-003 
1.738e-003 4.627e+006 7.670e+011 1.000e+001 6.424e-002 1.705e-003 
1.738e-003 4.343e+006 7.667e+011 1.000e+001 6.450e-002 1.708e-003 
1.739e-003 4.082e+006 7.668e+011 1.000e+001 6.385e-002 1.710e-003 
1.739e-003 4.009e+006 7.667e+011 1.000e+001 6.395e-002 1.711e-003 
1.740e-003 4.055e+006 7.662e+011 1.000e+001 6.344e-002 1.711e-003 
1.740e-003 4.106e+006 7.664e+011 1.000e+001 6.260e-002 1.711e-003 
1.741e-003 4.163e+006 7.662e+011 1.000e+001 6.277e-002 1.711e-003 
1.741e-003 4.219e+006 7.662e+011 1.000e+001 6.354e-002 1.711e-003 
1.741e-003 4.275e+006 7.672e+011 1.000e+001 6.378e-002 1.711e-003 
1.742e-003 4.328e+006 7.666e+011 1.000e+001 6.394e-002 1.711e-003 
1.742e-003 4.388e+006 7.675e+011 1.000e+001 6.350e-002 1.711e-003 
1.743e-003 4.438e+006 7.675e+011 1.000e+001 6.371e-002 1.711e-003 
1.743e-003 4.494e+006 7.675e+011 1.000e+001 6.367e-002 1.712e-003 
1.744e-003 4.549e+006 7.674e+011 1.000e+001 6.426e-002 1.712e-003 
1.744e-003 4.606e+006 7.682e+011 1.000e+001 6.383e-002 1.712e-003 
1.744e-003 4.658e+006 7.690e+011 1.000e+001 6.646e-002 1.712e-003 
1.745e-003 4.706e+006 7.686e+011 1.000e+001 6.445e-002 1.712e-003 
1.745e-003 4.762e+006 7.692e+011 1.000e+001 6.389e-002 1.712e-003 
1.746e-003 4.823e+006 7.687e+011 1.000e+001 6.441e-002 1.712e-003 
1.746e-003 4.876e+006 7.692e+011 1.000e+001 6.595e-002 1.712e-003 
1.747e-003 4.937e+006 7.690e+011 1.000e+001 6.491e-002 1.712e-003 
1.747e-003 4.990e+006 7.683e+011 1.000e+001 6.510e-002 1.712e-003 
1.747e-003 5.049e+006 7.687e+011 1.000e+001 6.540e-002 1.712e-003 
1.748e-003 5.106e+006 7.688e+011 1.000e+001 6.594e-002 1.712e-003 
1.748e-003 5.160e+006 7.679e+011 1.000e+001 6.445e-002 1.712e-003 
1.749e-003 5.221e+006 7.681e+011 1.000e+001 6.537e-002 1.712e-003 
1.749e-003 5.275e+006 7.689e+011 1.000e+001 6.521e-002 1.712e-003 
1.750e-003 5.328e+006 7.693e+011 1.000e+001 6.445e-002 1.712e-003 
1.750e-003 5.384e+006 7.712e+011 1.000e+001 6.324e-002 1.712e-003 
1.750e-003 5.435e+006 7.697e+011 1.000e+001 6.412e-002 1.712e-003 
1.751e-003 5.492e+006 7.700e+011 1.000e+001 6.132e-002 1.712e-003 
1.751e-003 5.544e+006 7.705e+011 1.000e+001 6.202e-002 1.712e-003 
1.752e-003 5.598e+006 7.702e+011 1.000e+001 6.375e-002 1.713e-003 
1.752e-003 5.657e+006 7.706e+011 1.000e+001 6.387e-002 1.713e-003 
1.753e-003 5.710e+006 7.707e+011 1.000e+001 6.392e-002 1.713e-003 
1.753e-003 5.774e+006 7.701e+011 1.000e+001 6.242e-002 1.713e-003 
1.753e-003 5.833e+006 7.677e+011 1.000e+001 6.506e-002 1.713e-003 
1.754e-003 5.894e+006 7.681e+011 1.000e+001 6.343e-002 1.713e-003 
1.754e-003 5.949e+006 7.689e+011 1.000e+001 6.374e-002 1.713e-003 
1.755e-003 6.004e+006 7.689e+011 1.000e+001 6.401e-002 1.713e-003 
1.755e-003 6.047e+006 7.671e+011 1.000e+001 6.256e-002 1.713e-003 
1.756e-003 6.102e+006 7.667e+011 1.000e+001 6.398e-002 1.713e-003 
1.756e-003 6.161e+006 7.675e+011 1.000e+001 6.238e-002 1.713e-003 
1.757e-003 6.210e+006 7.678e+011 1.000e+001 6.345e-002 1.713e-003 
1.757e-003 6.261e+006 7.678e+011 1.000e+001 6.563e-002 1.713e-003 
1.757e-003 6.320e+006 7.678e+011 1.000e+001 6.479e-002 1.713e-003 
1.758e-003 6.394e+006 7.658e+011 1.000e+001 6.432e-002 1.713e-003 
1.758e-003 6.445e+006 7.660e+011 1.000e+001 6.490e-002 1.713e-003 
1.759e-003 6.495e+006 7.666e+011 1.000e+001 6.460e-002 1.713e-003 
1.759e-003 6.560e+006 7.663e+011 1.000e+001 6.561e-002 1.713e-003 
1.760e-003 6.616e+006 7.660e+011 1.000e+001 6.382e-002 1.713e-003 
1.760e-003 6.678e+006 7.669e+011 1.000e+001 6.599e-002 1.713e-003 
1.760e-003 6.729e+006 7.687e+011 1.000e+001 6.467e-002 1.713e-003 
1.761e-003 6.740e+006 7.691e+011 1.000e+001 6.651e-002 1.714e-003 
1.761e-003 6.774e+006 7.706e+011 1.000e+001 6.500e-002 1.714e-003 
1.762e-003 6.759e+006 7.701e+011 1.000e+001 6.543e-002 1.714e-003 
1.762e-003 6.521e+006 7.736e+011 1.000e+001 6.718e-002 1.716e-003 
1.763e-003 6.378e+006 7.721e+011 1.000e+001 6.514e-002 1.718e-003 
1.763e-003 6.346e+006 7.732e+011 1.000e+001 6.840e-002 1.719e-003 
1.763e-003 6.368e+006 7.737e+011 1.000e+001 6.228e-002 1.719e-003 
1.764e-003 6.310e+006 7.744e+011 1.000e+001 6.365e-002 1.720e-003 
1.764e-003 6.280e+006 7.733e+011 1.000e+001 5.975e-002 1.720e-003 
1.765e-003 6.234e+006 7.718e+011 1.000e+001 5.881e-002 1.721e-003 
1.765e-003 6.141e+006 7.705e+011 1.000e+001 6.047e-002 1.722e-003 
1.766e-003 6.047e+006 7.699e+011 1.000e+001 5.952e-002 1.723e-003 
1.766e-003 5.968e+006 7.721e+011 1.000e+001 5.710e-002 1.724e-003 
1.766e-003 5.903e+006 7.717e+011 1.000e+001 5.867e-002 1.725e-003 
1.767e-003 5.803e+006 7.710e+011 1.000e+001 5.774e-002 1.726e-003 
1.767e-003 5.610e+006 7.710e+011 1.000e+001 5.810e-002 1.728e-003 
1.768e-003 5.466e+006 7.706e+011 1.000e+001 5.706e-002 1.729e-003 
1.768e-003 5.310e+006 7.695e+011 1.000e+001 5.434e-002 1.731e-003 
1.769e-003 5.208e+006 7.706e+011 1.000e+001 5.633e-002 1.732e-003 
1.769e-003 5.081e+006 7.687e+011 1.000e+001 5.567e-002 1.733e-003 
1.769e-003 4.999e+006 7.682e+011 1.000e+001 5.545e-002 1.734e-003 
1.770e-003 4.917e+006 7.672e+011 1.000e+001 5.574e-002 1.735e-003 
1.770e-003 4.789e+006 7.675e+011 1.000e+001 5.662e-002 1.737e-003 
1.771e-003 4.667e+006 7.666e+011 1.000e+001 5.664e-002 1.738e-003 
1.771e-003 4.507e+006 7.670e+011 1.000e+001 5.694e-002 1.739e-003 
1.772e-003 4.301e+006 7.666e+011 1.000e+001 5.793e-002 1.741e-003 
1.772e-003 4.085e+006 7.675e+011 1.000e+001 5.912e-002 1.743e-003 
1.772e-003 3.864e+006 7.693e+011 1.000e+001 5.339e-002 1.745e-003 
1.773e-003 3.793e+006 7.694e+011 1.000e+001 5.521e-002 1.746e-003 
1.773e-003 3.814e+006 7.687e+011 1.000e+001 5.694e-002 1.746e-003 
1.774e-003 3.862e+006 7.688e+011 1.000e+001 5.615e-002 1.747e-003 
1.774e-003 3.920e+006 7.685e+011 1.000e+001 5.871e-002 1.747e-003 
1.775e-003 3.963e+006 7.669e+011 1.000e+001 5.860e-002 1.747e-003 
1.775e-003 4.018e+006 7.671e+011 1.000e+001 6.118e-002 1.747e-003 
1.776e-003 4.066e+006 7.677e+011 1.000e+001 5.939e-002 1.747e-003 
1.776e-003 4.131e+006 7.674e+011 1.000e+001 5.952e-002 1.747e-003 
1.776e-003 4.188e+006 7.675e+011 1.000e+001 6.081e-002 1.747e-003 
1.777e-003 4.246e+006 7.670e+011 1.000e+001 5.803e-002 1.747e-003 
1.777e-003 4.304e+006 7.675e+011 1.000e+001 5.787e-002 1.747e-003 
1.778e-003 4.357e+006 7.674e+011 1.000e+001 5.840e-002 1.747e-003 
1.778e-003 4.404e+006 7.681e+011 1.000e+001 5.775e-002 1.747e-003 
1.779e-003 4.451e+006 7.676e+011 1.000e+001 5.738e-002 1.747e-003 
1.779e-003 4.512e+006 7.666e+011 1.000e+001 5.868e-002 1.747e-003 
1.779e-003 4.574e+006 7.682e+011 1.000e+001 5.917e-002 1.747e-003 
1.780e-003 4.632e+006 7.685e+011 1.000e+001 5.852e-002 1.747e-003 
1.780e-003 4.692e+006 7.691e+011 1.000e+001 5.998e-002 1.747e-003 
1.781e-003 4.739e+006 7.690e+011 1.000e+001 5.664e-002 1.747e-003 
1.781e-003 4.797e+006 7.696e+011 1.000e+001 5.980e-002 1.747e-003 
1.782e-003 4.863e+006 7.677e+011 1.000e+001 5.984e-002 1.747e-003 
1.782e-003 4.916e+006 7.672e+011 1.000e+001 5.991e-002 1.747e-003 
1.782e-003 4.977e+006 7.668e+011 1.000e+001 6.136e-002 1.747e-003 
1.783e-003 5.038e+006 7.666e+011 1.000e+001 6.029e-002 1.747e-003 
1.783e-003 5.083e+006 7.690e+011 1.000e+001 5.975e-002 1.748e-003 
1.784e-003 5.141e+006 7.674e+011 1.000e+001 6.165e-002 1.748e-003 
1.784e-003 5.209e+006 7.670e+011 1.000e+001 5.844e-002 1.748e-003 
1.785e-003 5.269e+006 7.675e+011 1.000e+001 5.802e-002 1.748e-003 
1.785e-003 5.320e+006 7.668e+011 1.000e+001 5.763e-002 1.748e-003 
1.785e-003 5.370e+006 7.687e+011 1.000e+001 5.727e-002 1.748e-003 
1.786e-003 5.427e+006 7.686e+011 1.000e+001 5.891e-002 1.748e-003 
1.786e-003 5.482e+006 7.701e+011 1.000e+001 5.888e-002 1.748e-003 
1.787e-003 5.524e+006 7.709e+011 1.000e+001 5.896e-002 1.748e-003 
1.787e-003 5.571e+006 7.716e+011 1.000e+001 5.797e-002 1.748e-003 
1.788e-003 5.636e+006 7.711e+011 1.000e+001 5.793e-002 1.748e-003 
1.788e-003 5.703e+006 7.701e+011 1.000e+001 5.773e-002 1.748e-003 
1.788e-003 5.758e+006 7.704e+011 1.000e+001 5.922e-002 1.748e-003 
1.789e-003 5.810e+006 7.694e+011 1.000e+001 5.665e-002 1.748e-003 
1.789e-003 5.865e+006 7.698e+011 1.000e+001 5.686e-002 1.748e-003 
1.790e-003 5.927e+006 7.703e+011 1.000e+001 5.699e-002 1.748e-003 
1.790e-003 5.978e+006 7.703e+011 1.000e+001 5.730e-002 1.748e-003 
1.791e-003 6.030e+006 7.708e+011 1.000e+001 5.687e-002 1.748e-003 
1.791e-003 6.090e+006 7.701e+011 1.000e+001 5.671e-002 1.748e-003 
1.792e-003 6.145e+006 7.711e+011 1.000e+001 5.831e-002 1.748e-003 
1.792e-003 6.206e+006 7.709e+011 1.000e+001 5.746e-002 1.748e-003 
1.792e-003 6.261e+006 7.712e+011 1.000e+001 5.765e-002 1.749e-003 
1.793e-003 6.317e+006 7.718e+011 1.000e+001 5.737e-002 1.749e-003 
1.793e-003 6.370e+006 7.716e+011 1.000e+001 5.797e-002 1.749e-003 
1.794e-003 6.428e+006 7.700e+011 1.000e+001 5.841e-002 1.749e-003 
1.794e-003 6.486e+006 7.703e+011 1.000e+001 5.793e-002 1.749e-003 
1.795e-003 6.546e+006 7.706e+011 1.000e+001 5.829e-002 1.749e-003 
1.795e-003 6.600e+006 7.699e+011 1.000e+001 5.769e-002 1.749e-003 
1.795e-003 6.659e+006 7.693e+011 1.000e+001 5.747e-002 1.749e-003 
1.796e-003 6.715e+006 7.692e+011 1.000e+001 5.740e-002 1.749e-003 
1.796e-003 6.775e+006 7.703e+011 1.000e+001 5.757e-002 1.749e-003 
1.797e-003 6.831e+006 7.689e+011 1.000e+001 5.733e-002 1.749e-003 
1.797e-003 6.882e+006 7.684e+011 1.000e+001 5.834e-002 1.749e-003 
1.798e-003 6.935e+006 7.698e+011 1.000e+001 5.869e-002 1.749e-003 
1.798e-003 6.988e+006 7.688e+011 1.000e+001 5.930e-002 1.749e-003 
1.798e-003 7.042e+006 7.690e+011 1.000e+001 5.720e-002 1.749e-003 
1.799e-003 7.106e+006 7.691e+011 1.000e+001 5.656e-002 1.749e-003 
1.799e-003 7.169e+006 7.693e+011 1.000e+001 5.683e-002 1.749e-003 
1.800e-003 7.229e+006 7.689e+011 1.000e+001 5.676e-002 1.749e-003 
1.793e-003 6.372e+006 7.681e+011 1.000e+001 5.075e-002 1.749e-003 
1.794e-003 6.426e+006 7.697e+011 1.000e+001 5.424e-002 1.749e-003 
1.794e-003 6.476e+006 7.706e+011 1.000e+001 5.212e-002 1.749e-003 
1.795e-003 6.494e+006 7.720e+011 1.000e+001 4.945e-002 1.749e-003 
1.795e-003 6.537e+006 7.690e+011 1.000e+001 5.032e-002 1.749e-003 
1.795e-003 6.579e+006 7.711e+011 1.000e+001 5.141e-002 1.749e-003 
1.796e-003 6.609e+006 7.729e+011 1.000e+001 5.356e-002 1.750e-003 
1.796e-003 6.437e+006 7.712e+011 1.000e+001 4.915e-002 1.751e-003 
1.797e-003 6.260e+006 7.711e+011 1.000e+001 5.125e-002 1.753e-003 
1.797e-003 6.233e+006 7.710e+011 1.000e+001 5.885e-002 1.753e-003 
1.798e-003 6.179e+006 7.736e+011 1.000e+001 5.653e-002 1.754e-003 
1.798e-003 6.089e+006 7.722e+011 1.000e+001 5.437e-002 1.755e-003 
1.798e-003 6.121e+006 7.710e+011 1.000e+001 5.451e-002 1.756e-003 
1.799e-003 6.124e+006 7.706e+011 1.000e+001 5.563e-002 1.756e-003 
1.799e-003 6.148e+006 7.705e+011 1.000e+001 5.515e-002 1.756e-003 
1.800e-003 6.091e+006 7.698e+011 1.000e+001 5.459e-002 1.757e-003 
1.800e-003 6.014e+006 7.696e+011 1.000e+001 5.314e-002 1.758e-003 
1.801e-003 5.950e+006 7.672e+011 1.000e+001 5.221e-002 1.759e-003 
1.801e-003 5.886e+006 7.663e+011 1.000e+001 5.372e-002 1.760e-003 
1.801e-003 5.786e+006 7.663e+011 1.000e+001 5.298e-002 1.761e-003 
1.802e-003 5.594e+006 7.661e+011 1.000e+001 5.652e-002 1.763e-003 
1.802e-003 5.455e+006 7.655e+011 1.000e+001 5.585e-002 1.764e-003 
1.803e-003 5.266e+006 7.648e+011 1.000e+001 5.554e-002 1.766e-003 
1.803e-003 5.155e+006 7.640e+011 1.000e+001 5.457e-002 1.767e-003 
1.804e-003 5.035e+006 7.654e+011 1.000e+001 5.403e-002 1.768e-003 
1.804e-003 4.944e+006 7.662e+011 1.000e+001 5.497e-002 1.769e-003 
1.804e-003 4.858e+006 7.649e+011 1.000e+001 5.428e-002 1.770e-003 
1.805e-003 4.733e+006 7.651e+011 1.000e+001 5.689e-002 1.772e-003 
1.805e-003 4.565e+006 7.655e+011 1.000e+001 5.656e-002 1.773e-003 
1.806e-003 4.393e+006 7.662e+011 1.000e+001 5.775e-002 1.775e-003 
1.806e-003 4.155e+006 7.654e+011 1.000e+001 5.657e-002 1.777e-003 
1.807e-003 3.890e+006 7.655e+011 1.000e+001 5.501e-002 1.779e-003 
1.807e-003 3.709e+006 7.668e+011 1.000e+001 5.212e-002 1.781e-003 
1.807e-003 3.650e+006 7.671e+011 1.000e+001 5.189e-002 1.782e-003 
1.808e-003 3.682e+006 7.675e+011 1.000e+001 5.344e-002 1.782e-003 
1.808e-003 3.746e+006 7.678e+011 1.000e+001 5.166e-002 1.782e-003 
1.809e-003 3.790e+006 7.674e+011 1.000e+001 5.298e-002 1.782e-003 
1.809e-003 3.838e+006 7.686e+011 1.000e+001 5.305e-002 1.782e-003 
1.810e-003 3.893e+006 7.686e+011 1.000e+001 5.025e-002 1.782e-003 
1.810e-003 3.940e+006 7.701e+011 1.000e+001 5.237e-002 1.782e-003 
1.811e-003 3.989e+006 7.694e+011 1.000e+001 5.092e-002 1.782e-003 
1.811e-003 4.053e+006 7.691e+011 1.000e+001 5.143e-002 1.782e-003 
1.811e-003 4.109e+006 7.687e+011 1.000e+001 5.098e-002 1.782e-003 
1.812e-003 4.165e+006 7.686e+011 1.000e+001 5.131e-002 1.782e-003 
1.812e-003 4.207e+006 7.685e+011 1.000e+001 5.245e-002 1.783e-003 
1.813e-003 4.255e+006 7.688e+011 1.000e+001 5.082e-002 1.783e-003 
1.813e-003 4.305e+006 7.700e+011 1.000e+001 5.289e-002 1.783e-003 
1.814e-003 4.366e+006 7.705e+011 1.000e+001 5.244e-002 1.783e-003 
1.814e-003 4.417e+006 7.701e+011 1.000e+001 5.218e-002 1.783e-003 
1.814e-003 4.471e+006 7.703e+011 1.000e+001 5.220e-002 1.783e-003 
1.815e-003 4.524e+006 7.702e+011 1.000e+001 5.141e-002 1.783e-003 
1.815e-003 4.586e+006 7.692e+011 1.000e+001 5.089e-002 1.783e-003 
1.816e-003 4.632e+006 7.682e+011 1.000e+001 5.262e-002 1.783e-003 
1.816e-003 4.680e+006 7.687e+011 1.000e+001 5.244e-002 1.783e-003 
1.817e-003 4.733e+006 7.682e+011 1.000e+001 5.462e-002 1.783e-003 
1.817e-003 4.795e+006 7.690e+011 1.000e+001 5.204e-002 1.783e-003 
1.817e-003 4.860e+006 7.682e+011 1.000e+001 5.241e-002 1.783e-003 
1.818e-003 4.911e+006 7.692e+011 1.000e+001 5.304e-002 1.783e-003 
1.818e-003 4.965e+006 7.681e+011 1.000e+001 5.314e-002 1.783e-003 
1.819e-003 5.019e+006 7.697e+011 1.000e+001 5.273e-002 1.783e-003 
1.819e-003 5.071e+006 7.714e+011 1.000e+001 5.285e-002 1.783e-003 
1.820e-003 5.112e+006 7.694e+011 1.000e+001 5.393e-002 1.784e-003 
1.820e-003 5.160e+006 7.680e+011 1.000e+001 5.539e-002 1.784e-003 
1.820e-003 5.215e+006 7.674e+011 1.000e+001 5.959e-002 1.784e-003 
1.821e-003 5.247e+006 7.686e+011 1.000e+001 5.673e-002 1.784e-003 
1.821e-003 5.285e+006 7.679e+011 1.000e+001 5.763e-002 1.784e-003 
1.822e-003 5.312e+006 7.679e+011 1.000e+001 5.825e-002 1.784e-003 
1.822e-003 5.346e+006 7.679e+011 1.000e+001 5.757e-002 1.785e-003 
1.823e-003 5.382e+006 7.678e+011 1.000e+001 5.761e-002 1.785e-003 
1.823e-003 5.420e+006 7.682e+011 1.000e+001 5.770e-002 1.785e-003 
1.823e-003 5.511e+006 7.682e+011 1.000e+001 5.789e-002 1.785e-003 
1.824e-003 5.595e+006 7.671e+011 1.000e+001 5.650e-002 1.785e-003 
1.824e-003 5.651e+006 7.682e+011 1.000e+001 5.545e-002 1.785e-003 
1.825e-003 5.711e+006 7.680e+011 1.000e+001 5.924e-002 1.785e-003 
1.825e-003 5.767e+006 7.689e+011 1.000e+001 5.729e-002 1.785e-003 
1.826e-003 5.822e+006 7.689e+011 1.000e+001 5.756e-002 1.785e-003 
1.826e-003 5.875e+006 7.686e+011 1.000e+001 5.750e-002 1.785e-003 
1.826e-003 5.925e+006 7.674e+011 1.000e+001 5.713e-002 1.785e-003 
1.827e-003 5.989e+006 7.668e+011 1.000e+001 5.535e-002 1.785e-003 
1.827e-003 6.041e+006 7.674e+011 1.000e+001 5.548e-002 1.785e-003 
1.828e-003 6.102e+006 7.675e+011 1.000e+001 5.567e-002 1.785e-003 
1.828e-003 6.145e+006 7.661e+011 1.000e+001 5.563e-002 1.785e-003 
1.829e-003 6.199e+006 7.662e+011 1.000e+001 5.530e-002 1.785e-003 
1.829e-003 6.249e+006 7.661e+011 1.000e+001 5.560e-002 1.785e-003 
1.830e-003 6.306e+006 7.660e+011 1.000e+001 5.544e-002 1.785e-003 
1.830e-003 6.368e+006 7.648e+011 1.000e+001 5.519e-002 1.785e-003 
1.830e-003 6.428e+006 7.661e+011 1.000e+001 5.446e-002 1.785e-003 
1.831e-003 6.485e+006 7.659e+011 1.000e+001 5.761e-002 1.785e-003 
1.831e-003 6.548e+006 7.655e+011 1.000e+001 5.697e-002 1.785e-003 
1.832e-003 6.592e+006 7.653e+011 1.000e+001 5.548e-002 1.786e-003 
1.832e-003 6.645e+006 7.650e+011 1.000e+001 5.405e-002 1.786e-003 
1.833e-003 6.683e+006 7.645e+011 1.000e+001 5.858e-002 1.786e-003 
1.833e-003 6.736e+006 7.654e+011 1.000e+001 5.673e-002 1.786e-003 
1.833e-003 6.748e+006 7.655e+011 1.000e+001 5.573e-002 1.786e-003 
1.834e-003 6.528e+006 7.664e+011 1.000e+001 5.702e-002 1.788e-003 
1.834e-003 6.393e+006 7.649e+011 1.000e+001 5.825e-002 1.789e-003 
1.835e-003 6.383e+006 7.651e+011 1.000e+001 6.108e-002 1.790e-003 
1.835e-003 6.403e+006 7.641e+011 1.000e+001 6.233e-002 1.790e-003 
1.836e-003 6.434e+006 7.649e+011 1.000e+001 6.180e-002 1.790e-003 
1.836e-003 6.390e+006 7.664e+011 1.000e+001 5.986e-002 1.791e-003 
1.836e-003 6.343e+006 7.654e+011 1.000e+001 6.337e-002 1.792e-003 
1.837e-003 6.271e+006 7.657e+011 1.000e+001 5.951e-002 1.793e-003 
1.837e-003 6.195e+006 7.640e+011 1.000e+001 6.140e-002 1.794e-003 
1.838e-003 6.111e+006 7.641e+011 1.000e+001 6.043e-002 1.795e-003 
1.838e-003 6.032e+006 7.621e+011 1.000e+001 5.936e-002 1.796e-003 
1.839e-003 5.960e+006 7.621e+011 1.000e+001 5.878e-002 1.797e-003 
1.839e-003 5.876e+006 7.624e+011 1.000e+001 5.753e-002 1.798e-003 
1.839e-003 5.725e+006 7.620e+011 1.000e+001 5.708e-002 1.799e-003 
1.840e-003 5.556e+006 7.611e+011 1.000e+001 5.696e-002 1.801e-003 
1.840e-003 5.397e+006 7.611e+011 1.000e+001 5.672e-002 1.802e-003 
1.841e-003 5.271e+006 7.607e+011 1.000e+001 5.731e-002 1.804e-003 
1.841e-003 5.140e+006 7.591e+011 1.000e+001 5.706e-002 1.805e-003 
1.842e-003 5.032e+006 7.590e+011 1.000e+001 5.636e-002 1.806e-003 
1.842e-003 4.915e+006 7.600e+011 1.000e+001 5.825e-002 1.807e-003 
1.842e-003 4.756e+006 7.603e+011 1.000e+001 5.803e-002 1.809e-003 
1.843e-003 4.608e+006 7.608e+011 1.000e+001 5.737e-002 1.810e-003 
1.843e-003 4.368e+006 7.594e+011 1.000e+001 5.680e-002 1.813e-003 
1.844e-003 4.134e+006 7.605e+011 1.000e+001 5.511e-002 1.815e-003 
1.844e-003 3.909e+006 7.618e+011 1.000e+001 5.768e-002 1.817e-003 
1.845e-003 3.830e+006 7.622e+011 1.000e+001 5.532e-002 1.818e-003 
1.845e-003 3.847e+006 7.611e+011 1.000e+001 5.648e-002 1.818e-003 
1.846e-003 3.902e+006 7.617e+011 1.000e+001 5.659e-002 1.818e-003 
1.846e-003 3.957e+006 7.620e+011 1.000e+001 5.564e-002 1.818e-003 
1.846e-003 4.020e+006 7.610e+011 1.000e+001 5.438e-002 1.818e-003 
1.847e-003 4.070e+006 7.612e+011 1.000e+001 5.562e-002 1.818e-003 
1.847e-003 4.126e+006 7.613e+011 1.000e+001 5.479e-002 1.818e-003 
1.848e-003 4.187e+006 7.607e+011 1.000e+001 5.597e-002 1.818e-003 
1.848e-003 4.240e+006 7.610e+011 1.000e+001 5.766e-002 1.818e-003 
1.849e-003 4.289e+006 7.609e+011 1.000e+001 5.736e-002 1.818e-003 
1.849e-003 4.361e+006 7.596e+011 1.000e+001 5.703e-002 1.818e-003 
1.849e-003 4.414e+006 7.600e+011 1.000e+001 5.584e-002 1.818e-003 
1.850e-003 4.467e+006 7.601e+011 1.000e+001 5.703e-002 1.818e-003 
1.850e-003 4.516e+006 7.601e+011 1.000e+001 5.636e-002 1.818e-003 
1.851e-003 4.574e+006 7.599e+011 1.000e+001 5.720e-002 1.818e-003 
1.851e-003 4.628e+006 7.606e+011 1.000e+001 5.680e-002 1.818e-003 
1.852e-003 4.690e+006 7.601e+011 1.000e+001 5.683e-002 1.819e-003 
1.852e-003 4.749e+006 7.599e+011 1.000e+001 5.730e-002 1.819e-003 
1.852e-003 4.795e+006 7.596e+011 1.000e+001 5.848e-002 1.819e-003 
1.853e-003 4.854e+006 7.604e+011 1.000e+001 5.911e-002 1.819e-003 
1.853e-003 4.912e+006 7.604e+011 1.000e+001 5.771e-002 1.819e-003 
1.854e-003 4.959e+006 7.608e+011 1.000e+001 5.738e-002 1.819e-003 
1.854e-003 5.029e+006 7.607e+011 1.000e+001 5.753e-002 1.819e-003 
1.855e-003 5.082e+006 7.603e+011 1.000e+001 5.938e-002 1.819e-003 
1.855e-003 5.135e+006 7.622e+011 1.000e+001 5.827e-002 1.819e-003 
1.855e-003 5.196e+006 7.600e+011 1.000e+001 5.887e-002 1.819e-003 
1.856e-003 5.247e+006 7.622e+011 1.000e+001 5.794e-002 1.819e-003 
1.856e-003 5.302e+006 7.628e+011 1.000e+001 5.711e-002 1.819e-003 
1.857e-003 5.366e+006 7.630e+011 1.000e+001 6.005e-002 1.819e-003 
1.857e-003 5.424e+006 7.633e+011 1.000e+001 5.777e-002 1.819e-003 
1.858e-003 5.469e+006 7.637e+011 1.000e+001 6.291e-002 1.819e-003 
1.858e-003 5.514e+006 7.651e+011 1.000e+001 6.281e-002 1.819e-003 
1.858e-003 5.579e+006 7.677e+011 1.000e+001 6.087e-002 1.819e-003 
1.859e-003 5.631e+006 7.654e+011 1.000e+001 6.045e-002 1.819e-003 
1.859e-003 5.687e+006 7.644e+011 1.000e+001 5.841e-002 1.819e-003 
1.860e-003 5.722e+006 7.635e+011 1.000e+001 6.103e-002 1.820e-003 
1.860e-003 5.789e+006 7.627e+011 1.000e+001 6.126e-002 1.820e-003 
1.861e-003 5.854e+006 7.622e+011 1.000e+001 6.053e-002 1.820e-003 
1.861e-003 5.909e+006 7.615e+011 1.000e+001 6.158e-002 1.820e-003 
1.861e-003 5.961e+006 7.626e+011 1.000e+001 6.079e-002 1.820e-003 
1.862e-003 6.015e+006 7.634e+011 1.000e+001 6.096e-002 1.820e-003 
1.862e-003 6.067e+006 7.633e+011 1.000e+001 5.959e-002 1.820e-003 
1.863e-003 6.119e+006 7.629e+011 1.000e+001 6.123e-002 1.820e-003 
1.863e-003 6.175e+006 7.617e+011 1.000e+001 6.160e-002 1.820e-003 
1.864e-003 6.231e+006 7.628e+011 1.000e+001 6.082e-002 1.820e-003 
1.864e-003 6.288e+006 7.626e+011 1.000e+001 6.214e-002 1.820e-003 
1.865e-003 6.347e+006 7.630e+011 1.000e+001 6.236e-002 1.820e-003 
1.865e-003 6.402e+006 7.629e+011 1.000e+001 6.207e-002 1.820e-003 
1.865e-003 6.461e+006 7.644e+011 1.000e+001 6.517e-002 1.820e-003 
1.866e-003 6.515e+006 7.644e+011 1.000e+001 6.196e-002 1.820e-003 
1.866e-003 6.561e+006 7.671e+011 1.000e+001 6.371e-002 1.820e-003 
1.867e-003 6.600e+006 7.663e+011 1.000e+001 6.479e-002 1.820e-003 
1.867e-003 6.653e+006 7.659e+011 1.000e+001 6.230e-002 1.820e-003 
1.868e-003 6.705e+006 7.661e+011 1.000e+001 6.228e-002 1.821e-003 
1.868e-003 6.759e+006 7.654e+011 1.000e+001 6.101e-002 1.821e-003 
1.868e-003 6.791e+006 7.644e+011 1.000e+001 6.109e-002 1.821e-003 
1.869e-003 6.842e+006 7.648e+011 1.000e+001 6.271e-002 1.821e-003 
1.869e-003 6.884e+006 7.658e+011 1.000e+001 6.169e-002 1.821e-003 
1.870e-003 6.937e+006 7.665e+011 1.000e+001 5.841e-002 1.821e-003 
1.870e-003 6.908e+006 7.673e+011 1.000e+001 6.107e-002 1.822e-003 
1.871e-003 6.658e+006 7.668e+011 1.000e+001 6.163e-002 1.824e-003 
1.871e-003 6.555e+006 7.677e+011 1.000e+001 6.597e-002 1.825e-003 
1.871e-003 6.504e+006 7.657e+011 1.000e+001 6.097e-002 1.826e-003 
1.872e-003 6.441e+006 7.650e+011 1.000e+001 6.032e-002 1.827e-003 
1.872e-003 6.390e+006 7.632e+011 1.000e+001 5.823e-002 1.827e-003 
1.873e-003 6.389e+006 7.616e+011 1.000e+001 5.648e-002 1.828e-003 
1.873e-003 6.312e+006 7.606e+011 1.000e+001 5.819e-002 1.829e-003 
1.874e-003 6.229e+006 7.604e+011 1.000e+001 5.598e-002 1.830e-003 
1.874e-003 6.168e+006 7.582e+011 1.000e+001 5.395e-002 1.831e-003 
1.874e-003 6.089e+006 7.601e+011 1.000e+001 5.427e-002 1.832e-003 
1.875e-003 6.032e+006 7.608e+011 1.000e+001 6.027e-002 1.833e-003 
1.875e-003 5.880e+006 7.620e+011 1.000e+001 6.017e-002 1.834e-003 
1.876e-003 5.678e+006 7.626e+011 1.000e+001 5.625e-002 1.836e-003 
1.876e-003 5.497e+006 7.612e+011 1.000e+001 5.746e-002 1.838e-003 
1.877e-003 5.366e+006 7.606e+011 1.000e+001 5.640e-002 1.839e-003 
1.877e-003 5.219e+006 7.598e+011 1.000e+001 5.381e-002 1.840e-003 
1.877e-003 5.130e+006 7.599e+011 1.000e+001 5.444e-002 1.841e-003 
1.878e-003 4.989e+006 7.600e+011 1.000e+001 5.592e-002 1.843e-003 
1.878e-003 4.835e+006 7.607e+011 1.000e+001 5.498e-002 1.844e-003 
1.879e-003 4.666e+006 7.608e+011 1.000e+001 5.444e-002 1.846e-003 
1.879e-003 4.431e+006 7.607e+011 1.000e+001 5.405e-002 1.848e-003 
1.880e-003 4.191e+006 7.610e+011 1.000e+001 5.456e-002 1.850e-003 
1.880e-003 3.967e+006 7.615e+011 1.000e+001 5.636e-002 1.852e-003 
1.880e-003 3.894e+006 7.610e+011 1.000e+001 5.656e-002 1.853e-003 
1.881e-003 3.931e+006 7.603e+011 1.000e+001 5.754e-002 1.853e-003 
1.881e-003 3.978e+006 7.602e+011 1.000e+001 5.764e-002 1.853e-003 
1.882e-003 4.043e+006 7.615e+011 1.000e+001 5.891e-002 1.853e-003 
1.882e-003 4.098e+006 7.610e+011 1.000e+001 6.019e-002 1.853e-003 
1.883e-003 4.156e+006 7.614e+011 1.000e+001 6.128e-002 1.853e-003 
1.883e-003 4.212e+006 7.631e+011 1.000e+001 5.690e-002 1.853e-003 
1.884e-003 4.272e+006 7.623e+011 1.000e+001 5.762e-002 1.853e-003 
1.884e-003 4.318e+006 7.626e+011 1.000e+001 5.902e-002 1.853e-003 
1.884e-003 4.370e+006 7.626e+011 1.000e+001 5.906e-002 1.854e-003 
1.885e-003 4.431e+006 7.635e+011 1.000e+001 5.840e-002 1.854e-003 
1.885e-003 4.491e+006 7.634e+011 1.000e+001 5.796e-002 1.854e-003 
1.886e-003 4.545e+006 7.631e+011 1.000e+001 5.880e-002 1.854e-003 
1.886e-003 4.604e+006 7.621e+011 1.000e+001 5.682e-002 1.854e-003 
1.887e-003 4.660e+006 7.613e+011 1.000e+001 5.828e-002 1.854e-003 
1.887e-003 4.710e+006 7.626e+011 1.000e+001 5.947e-002 1.854e-003 
1.887e-003 4.770e+006 7.620e+011 1.000e+001 5.809e-002 1.854e-003 
1.888e-003 4.820e+006 7.635e+011 1.000e+001 6.075e-002 1.854e-003 
1.888e-003 4.878e+006 7.619e+011 1.000e+001 6.190e-002 1.854e-003 
1.889e-003 4.929e+006 7.634e+011 1.000e+001 6.082e-002 1.854e-003 
1.889e-003 4.978e+006 7.638e+011 1.000e+001 6.210e-002 1.854e-003 
1.890e-003 5.033e+006 7.626e+011 1.000e+001 6.099e-002 1.854e-003 
1.890e-003 5.087e+006 7.635e+011 1.000e+001 6.315e-002 1.854e-003 
1.890e-003 5.138e+006 7.634e+011 1.000e+001 6.091e-002 1.854e-003 
1.891e-003 5.199e+006 7.635e+011 1.000e+001 6.174e-002 1.854e-003 
1.891e-003 5.257e+006 7.634e+011 1.000e+001 6.115e-002 1.854e-003 
1.892e-003 5.309e+006 7.639e+011 1.000e+001 6.324e-002 1.854e-003 
1.892e-003 5.372e+006 7.664e+011 1.000e+001 6.297e-002 1.854e-003 
1.893e-003 5.430e+006 7.656e+011 1.000e+001 6.398e-002 1.854e-003 
1.893e-003 5.482e+006 7.661e+011 1.000e+001 6.134e-002 1.854e-003 
1.893e-003 5.534e+006 7.654e+011 1.000e+001 6.296e-002 1.855e-003 
1.894e-003 5.587e+006 7.658e+011 1.000e+001 6.433e-002 1.855e-003 
1.894e-003 5.644e+006 7.646e+011 1.000e+001 6.315e-002 1.855e-003 
1.895e-003 5.696e+006 7.663e+011 1.000e+001 6.367e-002 1.855e-003 
1.895e-003 5.757e+006 7.660e+011 1.000e+001 6.659e-002 1.855e-003 
1.896e-003 5.820e+006 7.649e+011 1.000e+001 6.436e-002 1.855e-003 
1.896e-003 5.871e+006 7.653e+011 1.000e+001 6.177e-002 1.855e-003 
1.896e-003 5.921e+006 7.655e+011 1.000e+001 6.353e-002 1.855e-003 
1.897e-003 5.993e+006 7.670e+011 1.000e+001 6.248e-002 1.855e-003 
1.897e-003 6.035e+006 7.647e+011 1.000e+001 6.159e-002 1.855e-003 
1.898e-003 6.096e+006 7.630e+011 1.000e+001 6.276e-002 1.855e-003 
1.898e-003 6.149e+006 7.642e+011 1.000e+001 6.143e-002 1.855e-003 
1.899e-003 6.210e+006 7.629e+011 1.000e+001 6.226e-002 1.855e-003 
1.899e-003 6.262e+006 7.632e+011 1.000e+001 6.202e-002 1.855e-003 
1.900e-003 6.324e+006 7.627e+011 1.000e+001 6.108e-002 1.855e-003 
1.900e-003 6.381e+006 7.636e+011 1.000e+001 5.964e-002 1.855e-003 
1.900e-003 6.440e+006 7.638e+011 1.000e+001 6.008e-002 1.855e-003 
1.901e-003 6.495e+006 7.633e+011 1.000e+001 5.989e-002 1.855e-003 
1.901e-003 6.555e+006 7.627e+011 1.000e+001 6.091e-002 1.855e-003 
1.902e-003 6.609e+006 7.633e+011 1.000e+001 6.032e-002 1.855e-003 
1.902e-003 6.669e+006 7.640e+011 1.000e+001 6.084e-002 1.855e-003 
1.903e-003 6.713e+006 7.639e+011 1.000e+001 6.175e-002 1.855e-003 
1.903e-003 6.737e+006 7.637e+011 1.000e+001 6.164e-002 1.856e-003 
1.903e-003 6.776e+006 7.642e+011 1.000e+001 6.107e-002 1.856e-003 
1.904e-003 6.820e+006 7.639e+011 1.000e+001 6.139e-002 1.856e-003 
1.904e-003 6.859e+006 7.644e+011 1.000e+001 6.101e-002 1.856e-003 
1.905e-003 6.726e+006 7.645e+011 1.000e+001 5.867e-002 1.858e-003 
1.905e-003 6.509e+006 7.664e+011 1.000e+001 6.019e-002 1.859e-003 
1.906e-003 6.442e+006 7.654e+011 1.000e+001 6.330e-002 1.860e-003 
1.906e-003 6.490e+006 7.637e+011 1.000e+001 6.200e-002 1.860e-003 
1.906e-003 6.424e+006 7.625e+011 1.000e+001 5.993e-002 1.861e-003 
1.907e-003 6.376e+006 7.638e+011 1.000e+001 5.753e-002 1.862e-003 
1.907e-003 6.341e+006 7.661e+011 1.000e+001 6.057e-002 1.863e-003 
1.908e-003 6.234e+006 7.647e+011 1.000e+001 5.964e-002 1.864e-003 
1.908e-003 6.137e+006 7.674e+011 1.000e+001 5.970e-002 1.865e-003 
1.909e-003 6.050e+006 7.687e+011 1.000e+001 5.970e-002 1.866e-003 
1.909e-003 5.980e+006 7.675e+011 1.000e+001 5.802e-002 1.867e-003 
1.909e-003 5.836e+006 7.676e+011 1.000e+001 5.551e-002 1.868e-003 
1.910e-003 5.639e+006 7.659e+011 1.000e+001 5.828e-002 1.870e-003 
1.910e-003 5.455e+006 7.621e+011 1.000e+001 6.063e-002 1.872e-003 
1.911e-003 5.312e+006 7.601e+011 1.000e+001 5.890e-002 1.873e-003 
1.911e-003 5.174e+006 7.613e+011 1.000e+001 5.709e-002 1.875e-003 
1.912e-003 5.050e+006 7.613e+011 1.000e+001 6.035e-002 1.876e-003 
1.912e-003 4.920e+006 7.615e+011 1.000e+001 6.113e-002 1.877e-003 
1.912e-003 4.779e+006 7.613e+011 1.000e+001 6.051e-002 1.879e-003 
1.913e-003 4.658e+006 7.611e+011 1.000e+001 6.154e-002 1.880e-003 
1.913e-003 4.490e+006 7.606e+011 1.000e+001 6.090e-002 1.882e-003 
1.914e-003 4.286e+006 7.598e+011 1.000e+001 6.009e-002 1.883e-003 
1.914e-003 4.025e+006 7.621e+011 1.000e+001 6.254e-002 1.886e-003 
1.915e-003 3.849e+006 7.605e+011 1.000e+001 6.281e-002 1.887e-003 
1.915e-003 3.803e+006 7.605e+011 1.000e+001 6.408e-002 1.888e-003 
1.915e-003 3.834e+006 7.619e+011 1.000e+001 6.677e-002 1.888e-003 
1.916e-003 3.873e+006 7.621e+011 1.000e+001 6.509e-002 1.888e-003 
1.916e-003 3.932e+006 7.611e+011 1.000e+001 6.408e-002 1.888e-003 
1.917e-003 3.982e+006 7.634e+011 1.000e+001 6.507e-002 1.889e-003 
1.917e-003 4.040e+006 7.634e+011 1.000e+001 6.342e-002 1.889e-003 
1.918e-003 4.098e+006 7.630e+011 1.000e+001 6.208e-002 1.889e-003 
1.918e-003 4.145e+006 7.626e+011 1.000e+001 6.422e-002 1.889e-003 
1.919e-003 4.214e+006 7.626e+011 1.000e+001 6.503e-002 1.889e-003 
1.919e-003 4.270e+006 7.634e+011 1.000e+001 6.450e-002 1.889e-003 
1.919e-003 4.324e+006 7.634e+011 1.000e+001 6.496e-002 1.889e-003 
1.920e-003 4.380e+006 7.639e+011 1.000e+001 6.542e-002 1.889e-003 
1.920e-003 4.437e+006 7.625e+011 1.000e+001 6.424e-002 1.889e-003 
1.921e-003 4.495e+006 7.635e+011 1.000e+001 6.496e-002 1.889e-003 
1.921e-003 4.543e+006 7.638e+011 1.000e+001 6.536e-002 1.889e-003 
1.922e-003 4.599e+006 7.634e+011 1.000e+001 6.535e-002 1.889e-003 
1.922e-003 4.642e+006 7.637e+011 1.000e+001 6.437e-002 1.889e-003 
1.922e-003 4.697e+006 7.643e+011 1.000e+001 6.405e-002 1.889e-003 
1.923e-003 4.751e+006 7.636e+011 1.000e+001 6.419e-002 1.889e-003 
1.923e-003 4.799e+006 7.642e+011 1.000e+001 6.351e-002 1.889e-003 
1.924e-003 4.866e+006 7.639e+011 1.000e+001 6.191e-002 1.889e-003 
1.924e-003 4.916e+006 7.634e+011 1.000e+001 6.099e-002 1.889e-003 
1.925e-003 4.967e+006 7.635e+011 1.000e+001 6.137e-002 1.890e-003 
1.925e-003 5.028e+006 7.630e+011 1.000e+001 6.512e-002 1.890e-003 
1.925e-003 5.082e+006 7.641e+011 1.000e+001 6.139e-002 1.890e-003 
1.926e-003 5.130e+006 7.641e+011 1.000e+001 6.299e-002 1.890e-003 
1.926e-003 5.190e+006 7.629e+011 1.000e+001 6.118e-002 1.890e-003 
1.927e-003 5.246e+006 7.635e+011 1.000e+001 5.998e-002 1.890e-003 
1.927e-003 5.302e+006 7.642e+011 1.000e+001 6.155e-002 1.890e-003 
1.928e-003 5.356e+006 7.643e+011 1.000e+001 5.949e-002 1.890e-003 
1.928e-003 5.417e+006 7.655e+011 1.000e+001 5.955e-002 1.890e-003 
1.928e-003 5.456e+006 7.651e+011 1.000e+001 6.023e-002 1.890e-003 
1.929e-003 5.514e+006 7.649e+011 1.000e+001 6.076e-002 1.890e-003 
1.929e-003 5.561e+006 7.652e+011 1.000e+001 6.043e-002 1.890e-003 
1.930e-003 5.617e+006 7.640e+011 1.000e+001 6.174e-002 1.890e-003 
1.930e-003 5.686e+006 7.646e+011 1.000e+001 6.163e-002 1.890e-003 
1.931e-003 5.741e+006 7.644e+011 1.000e+001 6.240e-002 1.890e-003 
1.931e-003 5.791e+006 7.636e+011 1.000e+001 6.077e-002 1.890e-003 
1.931e-003 5.847e+006 7.638e+011 1.000e+001 6.100e-002 1.890e-003 
1.932e-003 5.906e+006 7.635e+011 1.000e+001 6.085e-002 1.890e-003 
1.932e-003 5.961e+006 7.632e+011 1.000e+001 6.134e-002 1.890e-003 
1.933e-003 6.020e+006 7.638e+011 1.000e+001 6.075e-002 1.890e-003 
1.933e-003 6.074e+006 7.633e+011 1.000e+001 6.037e-002 1.891e-003 
1.934e-003 6.139e+006 7.632e+011 1.000e+001 5.947e-002 1.891e-003 
1.934e-003 6.192e+006 7.646e+011 1.000e+001 6.024e-002 1.891e-003 
1.934e-003 6.242e+006 7.643e+011 1.000e+001 6.002e-002 1.891e-003 
1.935e-003 6.295e+006 7.659e+011 1.000e+001 6.133e-002 1.891e-003 
1.935e-003 6.347e+006 7.652e+011 1.000e+001 6.198e-002 1.891e-003 
1.936e-003 6.401e+006 7.658e+011 1.000e+001 6.289e-002 1.891e-003 
1.936e-003 6.471e+006 7.676e+011 1.000e+001 6.122e-002 1.891e-003 
1.937e-003 6.523e+006 7.666e+011 1.000e+001 5.980e-002 1.891e-003 
1.937e-003 6.577e+006 7.666e+011 1.000e+001 6.145e-002 1.891e-003 
1.938e-003 6.631e+006 7.662e+011 1.000e+001 6.241e-002 1.891e-003 
1.938e-003 6.685e+006 7.661e+011 1.000e+001 6.117e-002 1.891e-003 
1.938e-003 6.744e+006 7.660e+011 1.000e+001 6.128e-002 1.891e-003 
1.939e-003 6.791e+006 7.679e+011 1.000e+001 6.098e-002 1.891e-003 
1.939e-003 6.842e+006 7.681e+011 1.000e+001 6.328e-002 1.891e-003 
1.940e-003 6.887e+006 7.689e+011 1.000e+001 6.229e-002 1.891e-003 
1.940e-003 6.924e+006 7.675e+011 1.000e+001 6.391e-002 1.892e-003 
1.941e-003 6.968e+006 7.670e+011 1.000e+001 6.297e-002 1.892e-003 
1.941e-003 7.017e+006 7.682e+011 1.000e+001 6.013e-002 1.892e-003 
1.941e-003 7.063e+006 7.676e+011 1.000e+001 6.200e-002 1.892e-003 
1.942e-003 7.069e+006 7.674e+011 1.000e+001 6.203e-002 1.892e-003 
1.942e-003 6.904e+006 7.672e+011 1.000e+001 6.159e-002 1.894e-003 
1.943e-003 6.708e+006 7.683e+011 1.000e+001 6.106e-002 1.896e-003 
1.943e-003 6.690e+006 7.703e+011 1.000e+001 5.934e-002 1.896e-003 
1.944e-003 6.688e+006 7.692e+011 1.000e+001 5.866e-002 1.897e-003 
1.944e-003 6.602e+006 7.680e+011 1.000e+001 5.829e-002 1.898e-003 
1.944e-003 6.568e+006 7.648e+011 1.000e+001 5.785e-002 1.898e-003 
1.945e-003 6.538e+006 7.666e+011 1.000e+001 5.503e-002 1.899e-003 
1.945e-003 6.438e+006 7.662e+011 1.000e+001 5.287e-002 1.900e-003 
1.946e-003 6.348e+006 7.665e+011 1.000e+001 5.364e-002 1.901e-003 
1.946e-003 6.234e+006 7.645e+011 1.000e+001 5.346e-002 1.902e-003 
1.947e-003 6.142e+006 7.630e+011 1.000e+001 5.800e-002 1.903e-003 
1.947e-003 5.934e+006 7.646e+011 1.000e+001 6.013e-002 1.905e-003 
1.947e-003 5.753e+006 7.654e+011 1.000e+001 5.980e-002 1.907e-003 
1.948e-003 5.580e+006 7.643e+011 1.000e+001 6.176e-002 1.909e-003 
1.948e-003 5.480e+006 7.645e+011 1.000e+001 6.100e-002 1.910e-003 
1.949e-003 5.349e+006 7.619e+011 1.000e+001 5.973e-002 1.911e-003 
1.949e-003 5.235e+006 7.613e+011 1.000e+001 6.101e-002 1.912e-003 
1.950e-003 5.110e+006 7.612e+011 1.000e+001 6.224e-002 1.914e-003 
1.950e-003 4.939e+006 7.612e+011 1.000e+001 5.909e-002 1.915e-003 
1.950e-003 4.774e+006 7.592e+011 1.000e+001 5.986e-002 1.917e-003 
1.951e-003 4.619e+006 7.572e+011 1.000e+001 5.747e-002 1.918e-003 
1.951e-003 4.408e+006 7.581e+011 1.000e+001 5.681e-002 1.920e-003 
1.952e-003 4.117e+006 7.580e+011 1.000e+001 5.713e-002 1.923e-003 
1.952e-003 3.998e+006 7.581e+011 1.000e+001 5.766e-002 1.924e-003 
1.953e-003 3.990e+006 7.579e+011 1.000e+001 5.734e-002 1.924e-003 
1.953e-003 4.034e+006 7.576e+011 1.000e+001 5.692e-002 1.924e-003 
1.954e-003 4.089e+006 7.573e+011 1.000e+001 5.653e-002 1.925e-003 
1.954e-003 4.143e+006 7.564e+011 1.000e+001 5.808e-002 1.925e-003 
1.954e-003 4.210e+006 7.581e+011 1.000e+001 5.672e-002 1.925e-003 
1.955e-003 4.258e+006 7.575e+011 1.000e+001 5.709e-002 1.925e-003 
1.955e-003 4.302e+006 7.583e+011 1.000e+001 5.677e-002 1.925e-003 
1.956e-003 4.361e+006 7.573e+011 1.000e+001 5.702e-002 1.925e-003 
1.956e-003 4.401e+006 7.573e+011 1.000e+001 5.779e-002 1.925e-003 
1.957e-003 4.465e+006 7.576e+011 1.000e+001 5.815e-002 1.925e-003 
1.957e-003 4.527e+006 7.578e+011 1.000e+001 5.629e-002 1.925e-003 
1.957e-003 4.576e+006 7.575e+011 1.000e+001 5.446e-002 1.925e-003 
1.958e-003 4.638e+006 7.573e+011 1.000e+001 5.358e-002 1.925e-003 
1.958e-003 4.686e+006 7.572e+011 1.000e+001 5.475e-002 1.925e-003 
1.959e-003 4.754e+006 7.580e+011 1.000e+001 5.433e-002 1.925e-003 
1.959e-003 4.811e+006 7.572e+011 1.000e+001 5.327e-002 1.925e-003 
1.960e-003 4.862e+006 7.571e+011 1.000e+001 5.393e-002 1.925e-003 
1.960e-003 4.930e+006 7.568e+011 1.000e+001 5.387e-002 1.925e-003 
1.960e-003 4.980e+006 7.573e+011 1.000e+001 5.418e-002 1.925e-003 
1.961e-003 5.043e+006 7.580e+011 1.000e+001 5.483e-002 1.925e-003 
1.961e-003 5.103e+006 7.574e+011 1.000e+001 5.282e-002 1.925e-003 
1.962e-003 5.159e+006 7.573e+011 1.000e+001 5.520e-002 1.925e-003 
1.962e-003 5.216e+006 7.575e+011 1.000e+001 5.368e-002 1.925e-003 
1.963e-003 5.270e+006 7.572e+011 1.000e+001 5.334e-002 1.925e-003 
1.963e-003 5.329e+006 7.578e+011 1.000e+001 5.488e-002 1.925e-003 
1.963e-003 5.384e+006 7.581e+011 1.000e+001 5.597e-002 1.926e-003 
1.964e-003 5.425e+006 7.584e+011 1.000e+001 5.545e-002 1.926e-003 
1.964e-003 5.467e+006 7.591e+011 1.000e+001 5.514e-002 1.926e-003 
1.965e-003 5.533e+006 7.601e+011 1.000e+001 5.556e-002 1.926e-003 
1.965e-003 5.598e+006 7.606e+011 1.000e+001 5.479e-002 1.926e-003 
1.966e-003 5.648e+006 7.610e+011 1.000e+001 5.464e-002 1.926e-003 
1.966e-003 5.694e+006 7.603e+011 1.000e+001 5.708e-002 1.926e-003 
1.966e-003 5.753e+006 7.605e+011 1.000e+001 5.597e-002 1.926e-003 
1.967e-003 5.810e+006 7.593e+011 1.000e+001 5.634e-002 1.926e-003 
1.967e-003 5.864e+006 7.595e+011 1.000e+001 5.649e-002 1.926e-003 
1.968e-003 5.922e+006 7.604e+011 1.000e+001 5.548e-002 1.926e-003 
1.968e-003 5.967e+006 7.625e+011 1.000e+001 5.704e-002 1.926e-003 
1.969e-003 6.019e+006 7.654e+011 1.000e+001 5.774e-002 1.926e-003 
1.969e-003 6.076e+006 7.620e+011 1.000e+001 5.794e-002 1.926e-003 
1.969e-003 6.123e+006 7.631e+011 1.000e+001 5.866e-002 1.926e-003 
1.970e-003 6.197e+006 7.612e+011 1.000e+001 5.870e-002 1.926e-003 
1.970e-003 6.252e+006 7.610e+011 1.000e+001 6.055e-002 1.926e-003 
1.971e-003 6.311e+006 7.632e+011 1.000e+001 5.995e-002 1.926e-003 
1.971e-003 6.373e+006 7.628e+011 1.000e+001 6.037e-002 1.926e-003 
1.972e-003 6.431e+006 7.642e+011 1.000e+001 6.128e-002 1.926e-003 
1.972e-003 6.486e+006 7.655e+011 1.000e+001 6.344e-002 1.927e-003 
1.973e-003 6.542e+006 7.646e+011 1.000e+001 5.979e-002 1.927e-003 
1.973e-003 6.613e+006 7.651e+011 1.000e+001 6.048e-002 1.927e-003 
1.973e-003 6.670e+006 7.648e+011 1.000e+001 6.080e-002 1.927e-003 
1.974e-003 6.725e+006 7.646e+011 1.000e+001 6.256e-002 1.927e-003 
1.974e-003 6.766e+006 7.640e+011 1.000e+001 6.108e-002 1.927e-003 
1.975e-003 6.799e+006 7.654e+011 1.000e+001 6.001e-002 1.927e-003 
1.975e-003 6.861e+006 7.654e+011 1.000e+001 6.195e-002 1.927e-003 
1.976e-003 6.908e+006 7.678e+011 1.000e+001 6.162e-002 1.927e-003 
1.976e-003 6.944e+006 7.665e+011 1.000e+001 5.863e-002 1.927e-003 
1.976e-003 6.868e+006 7.655e+011 1.000e+001 5.912e-002 1.928e-003 
1.977e-003 6.638e+006 7.655e+011 1.000e+001 6.287e-002 1.930e-003 
1.977e-003 6.528e+006 7.669e+011 1.000e+001 5.840e-002 1.931e-003 
1.978e-003 6.523e+006 7.671e+011 1.000e+001 5.956e-002 1.932e-003 
1.978e-003 6.519e+006 7.663e+011 1.000e+001 5.777e-002 1.932e-003 
1.979e-003 6.508e+006 7.654e+011 1.000e+001 5.744e-002 1.933e-003 
1.979e-003 6.464e+006 7.640e+011 1.000e+001 5.687e-002 1.934e-003 
1.979e-003 6.439e+006 7.609e+011 1.000e+001 5.740e-002 1.934e-003 
1.980e-003 6.352e+006 7.602e+011 1.000e+001 5.613e-002 1.935e-003 
1.980e-003 6.269e+006 7.594e+011 1.000e+001 5.728e-002 1.936e-003 
1.981e-003 6.188e+006 7.599e+011 1.000e+001 5.733e-002 1.937e-003 
1.981e-003 6.107e+006 7.589e+011 1.000e+001 5.721e-002 1.938e-003 
1.982e-003 5.998e+006 7.585e+011 1.000e+001 5.654e-002 1.939e-003 
1.982e-003 5.774e+006 7.597e+011 1.000e+001 5.542e-002 1.941e-003 
1.982e-003 5.567e+006 7.592e+011 1.000e+001 5.609e-002 1.943e-003 
1.983e-003 5.407e+006 7.587e+011 1.000e+001 5.798e-002 1.945e-003 
1.983e-003 5.253e+006 7.590e+011 1.000e+001 5.994e-002 1.946e-003 
1.984e-003 5.128e+006 7.591e+011 1.000e+001 5.953e-002 1.948e-003 
1.984e-003 4.987e+006 7.589e+011 1.000e+001 5.988e-002 1.949e-003 
1.985e-003 4.837e+006 7.577e+011 1.000e+001 5.957e-002 1.950e-003 
1.985e-003 4.691e+006 7.581e+011 1.000e+001 5.998e-002 1.952e-003 
1.985e-003 4.480e+006 7.577e+011 1.000e+001 6.080e-002 1.954e-003 
1.986e-003 4.244e+006 7.568e+011 1.000e+001 5.880e-002 1.956e-003 
1.986e-003 3.996e+006 7.575e+011 1.000e+001 6.067e-002 1.958e-003 
1.987e-003 3.860e+006 7.567e+011 1.000e+001 5.689e-002 1.959e-003 
1.987e-003 3.846e+006 7.557e+011 1.000e+001 5.965e-002 1.960e-003 
1.988e-003 3.898e+006 7.558e+011 1.000e+001 6.002e-002 1.960e-003 
1.988e-003 3.950e+006 7.551e+011 1.000e+001 6.013e-002 1.960e-003 
1.988e-003 4.005e+006 7.554e+011 1.000e+001 5.949e-002 1.960e-003 
1.989e-003 4.067e+006 7.552e+011 1.000e+001 6.044e-002 1.960e-003 
1.989e-003 4.125e+006 7.555e+011 1.000e+001 5.799e-002 1.960e-003 
1.990e-003 4.177e+006 7.553e+011 1.000e+001 5.950e-002 1.960e-003 
1.990e-003 4.238e+006 7.558e+011 1.000e+001 5.989e-002 1.960e-003 
1.991e-003 4.298e+006 7.559e+011 1.000e+001 5.859e-002 1.960e-003 
1.991e-003 4.352e+006 7.554e+011 1.000e+001 5.945e-002 1.960e-003 
1.992e-003 4.412e+006 7.560e+011 1.000e+001 5.896e-002 1.960e-003 
1.992e-003 4.463e+006 7.556e+011 1.000e+001 6.036e-002 1.960e-003 
1.992e-003 4.520e+006 7.559e+011 1.000e+001 5.927e-002 1.960e-003 
1.993e-003 4.573e+006 7.561e+011 1.000e+001 5.962e-002 1.960e-003 
1.993e-003 4.634e+006 7.555e+011 1.000e+001 5.949e-002 1.960e-003 
1.994e-003 4.690e+006 7.563e+011 1.000e+001 5.912e-002 1.961e-003 
1.994e-003 4.741e+006 7.562e+011 1.000e+001 5.983e-002 1.961e-003 
1.995e-003 4.795e+006 7.565e+011 1.000e+001 5.935e-002 1.961e-003 
1.995e-003 4.852e+006 7.564e+011 1.000e+001 5.900e-002 1.961e-003 
1.995e-003 4.907e+006 7.571e+011 1.000e+001 5.999e-002 1.961e-003 
1.996e-003 4.966e+006 7.579e+011 1.000e+001 6.094e-002 1.961e-003 
1.996e-003 5.013e+006 7.574e+011 1.000e+001 6.083e-002 1.961e-003 
1.997e-003 5.062e+006 7.567e+011 1.000e+001 5.936e-002 1.961e-003 
1.997e-003 5.117e+006 7.568e+011 1.000e+001 5.945e-002 1.961e-003 
1.998e-003 5.183e+006 7.575e+011 1.000e+001 6.124e-002 1.961e-003 
1.998e-003 5.248e+006 7.564e+011 1.000e+001 5.957e-002 1.961e-003 
1.998e-003 5.300e+006 7.588e+011 1.000e+001 5.800e-002 1.961e-003 
1.999e-003 5.348e+006 7.589e+011 1.000e+001 5.657e-002 1.961e-003 
1.999e-003 5.409e+006 7.588e+011 1.000e+001 5.773e-002 1.961e-003 
2.000e-003 5.457e+006 7.600e+011 1.000e+001 5.608e-002 1.961e-003 
2.000e-003 5.524e+006 7.591e+011 1.000e+001 5.710e-002 1.961e-003 
2.001e-003 5.580e+006 7.594e+011 1.000e+001 5.683e-002 1.961e-003 
2.001e-003 5.634e+006 7.600e+011 1.000e+001 5.882e-002 1.961e-003 
2.001e-003 5.692e+006 7.603e+011 1.000e+001 5.857e-002 1.961e-003 
2.002e-003 5.746e+006 7.601e+011 1.000e+001 5.793e-002 1.961e-003 
2.002e-003 5.793e+006 7.613e+011 1.000e+001 5.915e-002 1.962e-003 
2.003e-003 5.848e+006 7.608e+011 1.000e+001 5.853e-002 1.962e-003 
2.003e-003 5.918e+006 7.607e+011 1.000e+001 5.802e-002 1.962e-003 
2.004e-003 5.963e+006 7.605e+011 1.000e+001 5.943e-002 1.962e-003 
2.004e-003 6.024e+006 7.604e+011 1.000e+001 5.886e-002 1.962e-003 
2.004e-003 6.093e+006 7.609e+011 1.000e+001 5.898e-002 1.962e-003 
2.005e-003 6.131e+006 7.627e+011 1.000e+001 5.975e-002 1.962e-003 
2.005e-003 6.184e+006 7.625e+011 1.000e+001 5.775e-002 1.962e-003 
2.006e-003 6.230e+006 7.619e+011 1.000e+001 6.139e-002 1.962e-003 
2.006e-003 6.293e+006 7.623e+011 1.000e+001 5.966e-002 1.962e-003 
2.007e-003 6.354e+006 7.629e+011 1.000e+001 6.021e-002 1.962e-003 
2.007e-003 6.412e+006 7.648e+011 1.000e+001 5.842e-002 1.962e-003 
2.008e-003 6.463e+006 7.624e+011 1.000e+001 6.114e-002 1.962e-003 
2.008e-003 6.511e+006 7.618e+011 1.000e+001 5.864e-002 1.962e-003 
2.008e-003 6.566e+006 7.621e+011 1.000e+001 5.733e-002 1.962e-003 
2.009e-003 6.621e+006 7.617e+011 1.000e+001 5.665e-002 1.962e-003 
2.009e-003 6.671e+006 7.616e+011 1.000e+001 5.686e-002 1.962e-003 
2.010e-003 6.733e+006 7.634e+011 1.000e+001 5.934e-002 1.962e-003 
2.010e-003 6.778e+006 7.627e+011 1.000e+001 5.940e-002 1.962e-003 
2.011e-003 6.824e+006 7.630e+011 1.000e+001 5.646e-002 1.963e-003 
2.011e-003 6.869e+006 7.627e+011 1.000e+001 5.677e-002 1.963e-003 
2.011e-003 6.905e+006 7.630e+011 1.000e+001 5.608e-002 1.963e-003 
2.012e-003 6.945e+006 7.632e+011 1.000e+001 5.613e-002 1.963e-003 
2.012e-003 6.818e+006 7.630e+011 1.000e+001 5.710e-002 1.964e-003 
2.013e-003 6.618e+006 7.626e+011 1.000e+001 6.001e-002 1.966e-003 
2.013e-003 6.553e+006 7.617e+011 1.000e+001 6.093e-002 1.967e-003 
2.014e-003 6.580e+006 7.618e+011 1.000e+001 5.966e-002 1.967e-003 
2.014e-003 6.562e+006 7.599e+011 1.000e+001 5.866e-002 1.968e-003 
2.014e-003 6.457e+006 7.607e+011 1.000e+001 5.722e-002 1.969e-003 
2.015e-003 6.391e+006 7.597e+011 1.000e+001 5.419e-002 1.970e-003 
2.015e-003 6.302e+006 7.590e+011 1.000e+001 5.315e-002 1.971e-003 
2.016e-003 6.225e+006 7.581e+011 1.000e+001 5.274e-002 1.972e-003 
2.016e-003 6.140e+006 7.572e+011 1.000e+001 5.381e-002 1.973e-003 
2.017e-003 6.070e+006 7.577e+011 1.000e+001 5.532e-002 1.974e-003 
2.017e-003 5.961e+006 7.570e+011 1.000e+001 5.713e-002 1.975e-003 
2.017e-003 5.908e+006 7.583e+011 1.000e+001 5.489e-002 1.976e-003 
2.018e-003 5.865e+006 7.578e+011 1.000e+001 5.393e-002 1.977e-003 
2.018e-003 5.627e+006 7.585e+011 1.000e+001 5.294e-002 1.979e-003 
2.019e-003 5.480e+006 7.580e+011 1.000e+001 5.384e-002 1.980e-003 
2.019e-003 5.361e+006 7.578e+011 1.000e+001 5.683e-002 1.981e-003 
2.020e-003 5.242e+006 7.587e+011 1.000e+001 5.671e-002 1.983e-003 
2.020e-003 5.132e+006 7.572e+011 1.000e+001 5.655e-002 1.984e-003 
2.020e-003 5.001e+006 7.568e+011 1.000e+001 5.697e-002 1.985e-003 
2.021e-003 4.850e+006 7.568e+011 1.000e+001 5.777e-002 1.987e-003 
2.021e-003 4.677e+006 7.588e+011 1.000e+001 5.762e-002 1.988e-003 
2.022e-003 4.433e+006 7.581e+011 1.000e+001 5.737e-002 1.990e-003 
2.022e-003 4.176e+006 7.579e+011 1.000e+001 5.940e-002 1.993e-003 
2.023e-003 3.992e+006 7.584e+011 1.000e+001 5.845e-002 1.994e-003 
2.023e-003 3.947e+006 7.586e+011 1.000e+001 5.837e-002 1.995e-003 
2.023e-003 3.995e+006 7.589e+011 1.000e+001 5.954e-002 1.995e-003 
2.024e-003 4.049e+006 7.588e+011 1.000e+001 5.924e-002 1.995e-003 
2.024e-003 4.106e+006 7.591e+011 1.000e+001 5.968e-002 1.995e-003 
2.025e-003 4.162e+006 7.597e+011 1.000e+001 5.993e-002 1.995e-003 
2.025e-003 4.216e+006 7.599e+011 1.000e+001 6.033e-002 1.995e-003 
2.026e-003 4.273e+006 7.596e+011 1.000e+001 5.957e-002 1.995e-003 
2.026e-003 4.329e+006 7.594e+011 1.000e+001 5.892e-002 1.995e-003 
2.027e-003 4.384e+006 7.598e+011 1.000e+001 5.916e-002 1.995e-003 
2.027e-003 4.439e+006 7.596e+011 1.000e+001 5.885e-002 1.995e-003 
2.027e-003 4.494e+006 7.596e+011 1.000e+001 5.962e-002 1.996e-003 
2.028e-003 4.552e+006 7.596e+011 1.000e+001 6.025e-002 1.996e-003 
2.028e-003 4.610e+006 7.602e+011 1.000e+001 5.883e-002 1.996e-003 
2.029e-003 4.666e+006 7.595e+011 1.000e+001 5.998e-002 1.996e-003 
2.029e-003 4.725e+006 7.595e+011 1.000e+001 5.972e-002 1.996e-003 
2.030e-003 4.781e+006 7.600e+011 1.000e+001 5.853e-002 1.996e-003 
2.030e-003 4.837e+006 7.596e+011 1.000e+001 5.976e-002 1.996e-003 
2.030e-003 4.892e+006 7.594e+011 1.000e+001 6.085e-002 1.996e-003 
2.031e-003 4.949e+006 7.603e+011 1.000e+001 5.998e-002 1.996e-003 
2.031e-003 5.005e+006 7.599e+011 1.000e+001 6.031e-002 1.996e-003 
2.032e-003 5.061e+006 7.604e+011 1.000e+001 6.113e-002 1.996e-003 
2.032e-003 5.117e+006 7.604e+011 1.000e+001 5.905e-002 1.996e-003 
2.033e-003 5.175e+006 7.609e+011 1.000e+001 5.959e-002 1.996e-003 
2.033e-003 5.231e+006 7.602e+011 1.000e+001 5.919e-002 1.996e-003 
2.033e-003 5.290e+006 7.598e+011 1.000e+001 6.045e-002 1.996e-003 
2.034e-003 5.345e+006 7.602e+011 1.000e+001 6.029e-002 1.996e-003 
2.034e-003 5.402e+006 7.597e+011 1.000e+001 6.098e-002 1.996e-003 
2.035e-003 5.459e+006 7.595e+011 1.000e+001 6.189e-002 1.996e-003 
2.035e-003 5.508e+006 7.599e+011 1.000e+001 6.222e-002 1.996e-003 
2.036e-003 5.563e+006 7.602e+011 1.000e+001 6.150e-002 1.996e-003 
2.036e-003 5.624e+006 7.596e+011 1.000e+001 6.158e-002 1.996e-003 
2.036e-003 5.683e+006 7.590e+011 1.000e+001 6.139e-002 1.996e-003 
2.037e-003 5.750e+006 7.597e+011 1.000e+001 6.168e-002 1.996e-003 
2.037e-003 5.787e+006 7.611e+011 1.000e+001 6.298e-002 1.997e-003 
2.038e-003 5.842e+006 7.602e+011 1.000e+001 6.286e-002 1.997e-003 
2.038e-003 5.901e+006 7.633e+011 1.000e+001 6.230e-002 1.997e-003 
2.039e-003 5.956e+006 7.624e+011 1.000e+001 6.333e-002 1.997e-003 
2.039e-003 6.016e+006 7.623e+011 1.000e+001 6.263e-002 1.997e-003 
2.039e-003 6.073e+006 7.635e+011 1.000e+001 6.294e-002 1.997e-003 
2.040e-003 6.128e+006 7.625e+011 1.000e+001 6.266e-002 1.997e-003 
2.040e-003 6.176e+006 7.615e+011 1.000e+001 6.374e-002 1.997e-003 
2.041e-003 6.244e+006 7.608e+011 1.000e+001 6.239e-002 1.997e-003 
2.041e-003 6.297e+006 7.602e+011 1.000e+001 6.478e-002 1.997e-003 
2.042e-003 6.363e+006 7.614e+011 1.000e+001 6.485e-002 1.997e-003 
2.042e-003 6.408e+006 7.637e+011 1.000e+001 6.335e-002 1.997e-003 
2.042e-003 6.460e+006 7.622e+011 1.000e+001 6.309e-002 1.997e-003 
2.043e-003 6.519e+006 7.621e+011 1.000e+001 6.336e-002 1.997e-003 
2.043e-003 6.583e+006 7.654e+011 1.000e+001 6.459e-002 1.997e-003 
2.044e-003 6.642e+006 7.639e+011 1.000e+001 6.293e-002 1.997e-003 
2.044e-003 6.685e+006 7.628e+011 1.000e+001 6.293e-002 1.997e-003 
2.045e-003 6.744e+006 7.627e+011 1.000e+001 6.263e-002 1.997e-003 
2.045e-003 6.801e+006 7.627e+011 1.000e+001 6.196e-002 1.997e-003 
2.046e-003 6.856e+006 7.625e+011 1.000e+001 6.277e-002 1.997e-003 
2.046e-003 6.921e+006 7.628e+011 1.000e+001 6.165e-002 1.997e-003 
2.046e-003 6.979e+006 7.628e+011 1.000e+001 6.199e-002 1.997e-003 
2.047e-003 7.034e+006 7.632e+011 1.000e+001 6.155e-002 1.997e-003 
2.047e-003 7.098e+006 7.626e+011 1.000e+001 6.221e-002 1.997e-003 
2.048e-003 7.146e+006 7.633e+011 1.000e+001 6.160e-002 1.997e-003 
2.048e-003 7.197e+006 7.633e+011 1.000e+001 6.193e-002 1.998e-003 
2.049e-003 7.252e+006 7.620e+011 1.000e+001 6.258e-002 1.998e-003 
2.049e-003 7.310e+006 7.621e+011 1.000e+001 6.182e-002 1.998e-003 
2.049e-003 7.366e+006 7.623e+011 1.000e+001 6.186e-002 1.998e-003 
2.050e-003 7.426e+006 7.619e+011 1.000e+001 6.190e-002 1.998e-003 
2.050e-003 7.470e+006 7.628e+011 1.000e+001 6.210e-002 1.998e-003 
2.051e-003 7.536e+006 7.617e+011 1.000e+001 6.452e-002 1.998e-003 
2.051e-003 7.593e+006 7.599e+011 1.000e+001 6.466e-002 1.998e-003 
2.052e-003 7.661e+006 7.603e+011 1.000e+001 6.416e-002 1.998e-003 
2.052e-003 7.676e+006 7.601e+011 1.000e+001 6.374e-002 1.998e-003 
2.052e-003 7.657e+006 7.599e+011 1.000e+001 6.279e-002 1.999e-003 
2.053e-003 7.421e+006 7.597e+011 1.000e+001 6.181e-002 2.001e-003 
2.053e-003 7.239e+006 7.600e+011 1.000e+001 6.307e-002 2.002e-003 
