# Supplementary material for: Strain rate dependency of dislocation plasticity
Source: Nat Commun. 2021 Mar 23;12:1845. doi: 10.1038/s41467-021-21939-1 (PMC7988163; doi:10.1038/s41467-021-21939-1)
Supplement: Supplementary file 3 — Supplementary Data 1 [file 41467_2021_21939_MOESM3_ESM.zip › Supplementary Data 1/DDDSimulationSet2/StrainRate=1e2s-1/InitialDislocationDensity=1.1e11m-2.dat]

#strain(1), stress(Pa), dislocation density(m-2), strain rate(s-1), mean dislocation velocity(km/s), plastic strain(1)
1.191e-006 1.741e+005 1.089e+011 1.000e+002 1.414e-002 1.452e-008 
2.259e-006 3.118e+005 1.088e+011 1.000e+002 1.275e-002 1.009e-007 
3.327e-006 4.393e+005 1.085e+011 1.000e+002 1.198e-002 2.876e-007 
4.395e-006 5.572e+005 1.084e+011 1.000e+002 1.196e-002 5.399e-007 
6.553e-006 7.671e+005 1.077e+011 1.000e+002 1.199e-002 1.244e-006 
7.429e-006 8.395e+005 1.074e+011 1.000e+002 1.216e-002 1.621e-006 
8.223e-006 9.003e+005 1.072e+011 1.000e+002 1.197e-002 1.995e-006 
9.278e-006 9.763e+005 1.070e+011 1.000e+002 1.134e-002 2.524e-006 
1.033e-005 1.058e+006 1.068e+011 1.000e+002 1.120e-002 3.017e-006 
1.139e-005 1.140e+006 1.067e+011 1.000e+002 1.140e-002 3.503e-006 
1.244e-005 1.221e+006 1.066e+011 1.000e+002 1.197e-002 3.995e-006 
1.350e-005 1.288e+006 1.065e+011 1.000e+002 1.304e-002 4.587e-006 
1.455e-005 1.368e+006 1.065e+011 1.000e+002 1.636e-002 5.086e-006 
1.561e-005 1.451e+006 1.059e+011 1.000e+002 1.161e-002 5.572e-006 
1.666e-005 1.534e+006 1.058e+011 1.000e+002 1.103e-002 6.053e-006 
1.772e-005 1.625e+006 1.058e+011 1.000e+002 1.072e-002 6.475e-006 
1.877e-005 1.724e+006 1.058e+011 1.000e+002 1.090e-002 6.843e-006 
1.983e-005 1.831e+006 1.056e+011 1.000e+002 1.008e-002 7.158e-006 
2.088e-005 1.945e+006 1.057e+011 1.000e+002 9.438e-003 7.428e-006 
2.194e-005 2.062e+006 1.058e+011 1.000e+002 9.220e-003 7.675e-006 
2.299e-005 2.173e+006 1.058e+011 1.000e+002 9.836e-003 7.956e-006 
2.404e-005 2.279e+006 1.059e+011 1.000e+002 9.511e-003 8.281e-006 
2.510e-005 2.385e+006 1.061e+011 1.000e+002 9.558e-003 8.606e-006 
2.615e-005 2.486e+006 1.059e+011 1.000e+002 1.117e-002 8.956e-006 
2.721e-005 2.587e+006 1.058e+011 1.000e+002 1.073e-002 9.315e-006 
2.826e-005 2.688e+006 1.057e+011 1.000e+002 1.141e-002 9.672e-006 
2.932e-005 2.778e+006 1.056e+011 1.000e+002 1.143e-002 1.010e-005 
3.037e-005 2.869e+006 1.056e+011 1.000e+002 1.047e-002 1.053e-005 
3.143e-005 2.965e+006 1.057e+011 1.000e+002 9.883e-003 1.092e-005 
3.248e-005 3.058e+006 1.056e+011 1.000e+002 1.229e-002 1.133e-005 
3.354e-005 3.151e+006 1.057e+011 1.000e+002 1.556e-002 1.174e-005 
3.459e-005 3.242e+006 1.056e+011 1.000e+002 1.602e-002 1.217e-005 
3.565e-005 3.334e+006 1.056e+011 1.000e+002 1.688e-002 1.258e-005 
3.670e-005 3.428e+006 1.056e+011 1.000e+002 1.732e-002 1.299e-005 
3.776e-005 3.521e+006 1.053e+011 1.000e+002 1.418e-002 1.340e-005 
3.881e-005 3.615e+006 1.052e+011 1.000e+002 1.251e-002 1.381e-005 
3.987e-005 3.705e+006 1.051e+011 1.000e+002 1.145e-002 1.424e-005 
4.092e-005 3.792e+006 1.051e+011 1.000e+002 1.097e-002 1.469e-005 
4.198e-005 3.885e+006 1.052e+011 1.000e+002 1.394e-002 1.510e-005 
4.303e-005 3.985e+006 1.049e+011 1.000e+002 1.375e-002 1.546e-005 
4.409e-005 4.064e+006 1.043e+011 1.000e+002 1.250e-002 1.597e-005 
4.514e-005 4.152e+006 1.041e+011 1.000e+002 1.189e-002 1.642e-005 
4.619e-005 4.238e+006 1.039e+011 1.000e+002 1.214e-002 1.688e-005 
4.725e-005 4.325e+006 1.038e+011 1.000e+002 1.163e-002 1.733e-005 
4.830e-005 4.418e+006 1.039e+011 1.000e+002 1.131e-002 1.775e-005 
4.936e-005 4.514e+006 1.040e+011 1.000e+002 1.131e-002 1.814e-005 
5.041e-005 4.612e+006 1.041e+011 1.000e+002 1.121e-002 1.851e-005 
5.147e-005 4.710e+006 1.042e+011 1.000e+002 1.188e-002 1.889e-005 
5.252e-005 4.806e+006 1.043e+011 1.000e+002 1.273e-002 1.928e-005 
5.358e-005 4.903e+006 1.044e+011 1.000e+002 1.145e-002 1.966e-005 
5.463e-005 5.000e+006 1.046e+011 1.000e+002 1.096e-002 2.005e-005 
5.569e-005 5.097e+006 1.049e+011 1.000e+002 1.106e-002 2.043e-005 
5.674e-005 5.185e+006 1.051e+011 1.000e+002 1.098e-002 2.088e-005 
5.780e-005 5.272e+006 1.055e+011 1.000e+002 1.123e-002 2.133e-005 
5.885e-005 5.360e+006 1.058e+011 1.000e+002 1.116e-002 2.178e-005 
5.991e-005 5.447e+006 1.063e+011 1.000e+002 1.141e-002 2.223e-005 
6.096e-005 5.539e+006 1.066e+011 1.000e+002 1.117e-002 2.265e-005 
6.202e-005 5.632e+006 1.071e+011 1.000e+002 1.041e-002 2.306e-005 
6.307e-005 5.725e+006 1.075e+011 1.000e+002 1.011e-002 2.347e-005 
6.413e-005 5.816e+006 1.080e+011 1.000e+002 1.056e-002 2.390e-005 
6.518e-005 5.906e+006 1.085e+011 1.000e+002 1.071e-002 2.433e-005 
6.624e-005 5.992e+006 1.091e+011 1.000e+002 1.111e-002 2.479e-005 
6.729e-005 6.077e+006 1.096e+011 1.000e+002 1.112e-002 2.526e-005 
6.834e-005 6.161e+006 1.102e+011 1.000e+002 1.131e-002 2.573e-005 
6.940e-005 6.246e+006 1.108e+011 1.000e+002 1.153e-002 2.620e-005 
7.045e-005 6.336e+006 1.113e+011 1.000e+002 1.114e-002 2.663e-005 
7.151e-005 6.425e+006 1.118e+011 1.000e+002 1.143e-002 2.707e-005 
7.256e-005 6.504e+006 1.124e+011 1.000e+002 1.209e-002 2.758e-005 
7.362e-005 6.573e+006 1.132e+011 1.000e+002 1.880e-002 2.816e-005 
7.467e-005 6.642e+006 1.130e+011 1.000e+002 1.537e-002 2.873e-005 
7.573e-005 6.717e+006 1.124e+011 1.000e+002 1.539e-002 2.927e-005 
7.678e-005 6.799e+006 1.126e+011 1.000e+002 1.416e-002 2.976e-005 
7.784e-005 6.881e+006 1.129e+011 1.000e+002 1.355e-002 3.024e-005 
7.889e-005 6.959e+006 1.134e+011 1.000e+002 1.362e-002 3.076e-005 
7.995e-005 7.015e+006 1.124e+011 1.000e+002 1.608e-002 3.143e-005 
8.100e-005 7.048e+006 1.124e+011 1.000e+002 1.567e-002 3.226e-005 
8.206e-005 7.090e+006 1.130e+011 1.000e+002 1.577e-002 3.302e-005 
8.311e-005 7.116e+006 1.138e+011 1.000e+002 1.692e-002 3.389e-005 
8.417e-005 7.132e+006 1.139e+011 1.000e+002 3.305e-002 3.484e-005 
8.522e-005 7.152e+006 1.135e+011 1.000e+002 1.779e-002 3.575e-005 
8.628e-005 7.169e+006 1.140e+011 1.000e+002 1.682e-002 3.669e-005 
8.733e-005 7.220e+006 1.146e+011 1.000e+002 1.511e-002 3.739e-005 
8.839e-005 7.280e+006 1.150e+011 1.000e+002 1.415e-002 3.803e-005 
8.944e-005 7.342e+006 1.157e+011 1.000e+002 1.362e-002 3.866e-005 
9.049e-005 7.402e+006 1.162e+011 1.000e+002 1.353e-002 3.930e-005 
9.155e-005 7.446e+006 1.155e+011 1.000e+002 1.631e-002 4.005e-005 
9.260e-005 7.508e+006 1.156e+011 1.000e+002 1.680e-002 4.068e-005 
9.366e-005 7.552e+006 1.155e+011 1.000e+002 1.495e-002 4.143e-005 
9.471e-005 7.588e+006 1.161e+011 1.000e+002 1.604e-002 4.223e-005 
9.577e-005 7.623e+006 1.170e+011 1.000e+002 1.772e-002 4.304e-005 
9.682e-005 7.649e+006 1.172e+011 1.000e+002 1.543e-002 4.392e-005 
9.788e-005 7.663e+006 1.180e+011 1.000e+002 1.566e-002 4.487e-005 
9.893e-005 7.667e+006 1.191e+011 1.000e+002 1.712e-002 4.590e-005 
9.999e-005 7.638e+006 1.175e+011 1.000e+002 1.967e-002 4.716e-005 
1.010e-004 7.579e+006 1.154e+011 1.000e+002 2.144e-002 4.862e-005 
1.021e-004 7.515e+006 1.142e+011 1.000e+002 2.402e-002 5.012e-005 
1.032e-004 7.461e+006 1.141e+011 1.000e+002 2.536e-002 5.155e-005 
1.042e-004 7.386e+006 1.122e+011 1.000e+002 2.594e-002 5.312e-005 
1.053e-004 7.312e+006 1.111e+011 1.000e+002 2.109e-002 5.469e-005 
1.063e-004 7.248e+006 1.111e+011 1.000e+002 2.044e-002 5.619e-005 
1.074e-004 7.197e+006 1.113e+011 1.000e+002 1.839e-002 5.759e-005 
1.084e-004 7.173e+006 1.116e+011 1.000e+002 1.686e-002 5.881e-005 
1.095e-004 7.183e+006 1.123e+011 1.000e+002 1.510e-002 5.980e-005 
1.105e-004 7.201e+006 1.130e+011 1.000e+002 1.469e-002 6.073e-005 
1.116e-004 7.222e+006 1.138e+011 1.000e+002 1.488e-002 6.164e-005 
1.126e-004 7.250e+006 1.140e+011 1.000e+002 1.511e-002 6.250e-005 
1.137e-004 7.281e+006 1.135e+011 1.000e+002 1.377e-002 6.334e-005 
1.148e-004 7.317e+006 1.137e+011 1.000e+002 1.388e-002 6.414e-005 
1.158e-004 7.357e+006 1.129e+011 1.000e+002 1.374e-002 6.493e-005 
1.169e-004 7.409e+006 1.131e+011 1.000e+002 1.362e-002 6.562e-005 
1.179e-004 7.436e+006 1.116e+011 1.000e+002 1.640e-002 6.649e-005 
1.190e-004 7.447e+006 1.121e+011 1.000e+002 1.846e-002 6.747e-005 
1.200e-004 7.456e+006 1.114e+011 1.000e+002 2.580e-002 6.846e-005 
1.211e-004 7.456e+006 1.103e+011 1.000e+002 1.783e-002 6.951e-005 
1.221e-004 7.474e+006 1.102e+011 1.000e+002 1.852e-002 7.044e-005 
1.232e-004 7.507e+006 1.104e+011 1.000e+002 2.189e-002 7.127e-005 
1.242e-004 7.517e+006 1.102e+011 1.000e+002 2.634e-002 7.225e-005 
1.253e-004 7.506e+006 1.103e+011 1.000e+002 3.024e-002 7.338e-005 
1.264e-004 7.505e+006 1.105e+011 1.000e+002 3.039e-002 7.445e-005 
1.274e-004 7.519e+006 1.106e+011 1.000e+002 2.972e-002 7.540e-005 
1.285e-004 7.536e+006 1.112e+011 1.000e+002 3.353e-002 7.634e-005 
1.295e-004 7.551e+006 1.118e+011 1.000e+002 3.017e-002 7.730e-005 
1.306e-004 7.576e+006 1.125e+011 1.000e+002 3.173e-002 7.817e-005 
1.316e-004 7.593e+006 1.127e+011 1.000e+002 3.513e-002 7.911e-005 
1.327e-004 7.592e+006 1.132e+011 1.000e+002 3.535e-002 8.017e-005 
1.337e-004 7.591e+006 1.139e+011 1.000e+002 3.540e-002 8.124e-005 
1.348e-004 7.580e+006 1.142e+011 1.000e+002 3.600e-002 8.236e-005 
1.358e-004 7.574e+006 1.147e+011 1.000e+002 3.714e-002 8.346e-005 
1.369e-004 7.578e+006 1.155e+011 1.000e+002 3.863e-002 8.449e-005 
1.380e-004 7.563e+006 1.145e+011 1.000e+002 4.203e-002 8.565e-005 
1.390e-004 7.539e+006 1.147e+011 1.000e+002 3.680e-002 8.687e-005 
1.401e-004 7.520e+006 1.153e+011 1.000e+002 3.683e-002 8.806e-005 
1.411e-004 7.521e+006 1.156e+011 1.000e+002 4.049e-002 8.910e-005 
1.422e-004 7.572e+006 1.156e+011 1.000e+002 3.951e-002 8.980e-005 
1.432e-004 7.634e+006 1.156e+011 1.000e+002 3.779e-002 9.043e-005 
1.443e-004 7.704e+006 1.157e+011 1.000e+002 3.959e-002 9.100e-005 
1.453e-004 7.793e+006 1.154e+011 1.000e+002 3.230e-002 9.144e-005 
1.464e-004 7.899e+006 1.153e+011 1.000e+002 3.245e-002 9.176e-005 
1.475e-004 8.016e+006 1.154e+011 1.000e+002 3.633e-002 9.201e-005 
1.485e-004 8.142e+006 1.140e+011 1.000e+002 2.223e-002 9.219e-005 
1.496e-004 8.265e+006 1.126e+011 1.000e+002 1.402e-002 9.239e-005 
1.506e-004 8.382e+006 1.122e+011 1.000e+002 1.629e-002 9.264e-005 
1.517e-004 8.491e+006 1.122e+011 1.000e+002 1.770e-002 9.294e-005 
1.527e-004 8.587e+006 1.120e+011 1.000e+002 1.770e-002 9.334e-005 
1.538e-004 8.684e+006 1.117e+011 1.000e+002 1.621e-002 9.372e-005 
1.548e-004 8.786e+006 1.112e+011 1.000e+002 1.591e-002 9.407e-005 
1.559e-004 8.888e+006 1.108e+011 1.000e+002 1.713e-002 9.441e-005 
1.569e-004 8.989e+006 1.111e+011 1.000e+002 1.751e-002 9.477e-005 
1.580e-004 9.094e+006 1.115e+011 1.000e+002 1.600e-002 9.510e-005 
1.591e-004 9.184e+006 1.120e+011 1.000e+002 2.115e-002 9.553e-005 
1.601e-004 9.230e+006 1.096e+011 1.000e+002 1.952e-002 9.627e-005 
1.612e-004 9.255e+006 1.093e+011 1.000e+002 1.888e-002 9.715e-005 
1.622e-004 9.284e+006 1.098e+011 1.000e+002 1.747e-002 9.801e-005 
1.633e-004 9.318e+006 1.103e+011 1.000e+002 1.629e-002 9.882e-005 
1.643e-004 9.353e+006 1.110e+011 1.000e+002 1.653e-002 9.964e-005 
1.654e-004 9.376e+006 1.118e+011 1.000e+002 1.619e-002 1.005e-004 
1.664e-004 9.393e+006 1.128e+011 1.000e+002 1.685e-002 1.015e-004 
1.675e-004 9.402e+006 1.137e+011 1.000e+002 1.667e-002 1.025e-004 
1.685e-004 9.389e+006 1.129e+011 1.000e+002 1.849e-002 1.036e-004 
1.696e-004 9.359e+006 1.132e+011 1.000e+002 2.352e-002 1.049e-004 
1.707e-004 9.315e+006 1.131e+011 1.000e+002 2.053e-002 1.062e-004 
1.717e-004 9.248e+006 1.121e+011 1.000e+002 2.243e-002 1.077e-004 
1.728e-004 9.195e+006 1.110e+011 1.000e+002 1.888e-002 1.092e-004 
1.738e-004 9.167e+006 1.106e+011 1.000e+002 1.774e-002 1.104e-004 
1.749e-004 9.173e+006 1.108e+011 1.000e+002 1.689e-002 1.114e-004 
1.759e-004 9.204e+006 1.114e+011 1.000e+002 1.551e-002 1.123e-004 
1.770e-004 9.239e+006 1.111e+011 1.000e+002 1.668e-002 1.131e-004 
1.780e-004 9.246e+006 1.110e+011 1.000e+002 1.687e-002 1.141e-004 
1.791e-004 9.224e+006 1.102e+011 1.000e+002 1.889e-002 1.153e-004 
1.801e-004 9.190e+006 1.101e+011 1.000e+002 2.039e-002 1.166e-004 
1.812e-004 9.149e+006 1.102e+011 1.000e+002 1.943e-002 1.179e-004 
1.823e-004 9.124e+006 1.106e+011 1.000e+002 1.769e-002 1.192e-004 
1.833e-004 9.117e+006 1.110e+011 1.000e+002 1.797e-002 1.203e-004 
1.844e-004 9.115e+006 1.115e+011 1.000e+002 1.845e-002 1.213e-004 
1.854e-004 9.107e+006 1.119e+011 1.000e+002 2.020e-002 1.224e-004 
1.865e-004 9.114e+006 1.125e+011 1.000e+002 2.065e-002 1.234e-004 
1.875e-004 9.124e+006 1.131e+011 1.000e+002 2.004e-002 1.244e-004 
1.886e-004 9.155e+006 1.136e+011 1.000e+002 1.936e-002 1.253e-004 
1.896e-004 9.204e+006 1.141e+011 1.000e+002 1.716e-002 1.260e-004 
1.907e-004 9.248e+006 1.147e+011 1.000e+002 1.824e-002 1.267e-004 
1.918e-004 9.215e+006 1.125e+011 1.000e+002 2.117e-002 1.280e-004 
1.928e-004 9.181e+006 1.117e+011 1.000e+002 2.040e-002 1.293e-004 
1.939e-004 9.140e+006 1.114e+011 1.000e+002 2.086e-002 1.306e-004 
1.949e-004 9.113e+006 1.110e+011 1.000e+002 1.778e-002 1.319e-004 
1.960e-004 9.096e+006 1.116e+011 1.000e+002 1.930e-002 1.331e-004 
1.970e-004 9.119e+006 1.123e+011 1.000e+002 1.684e-002 1.340e-004 
1.981e-004 9.131e+006 1.125e+011 1.000e+002 1.845e-002 1.349e-004 
1.991e-004 9.131e+006 1.132e+011 1.000e+002 1.851e-002 1.360e-004 
2.002e-004 9.135e+006 1.137e+011 1.000e+002 1.800e-002 1.370e-004 
2.012e-004 9.138e+006 1.143e+011 1.000e+002 1.732e-002 1.380e-004 
2.023e-004 9.126e+006 1.150e+011 1.000e+002 1.645e-002 1.392e-004 
2.034e-004 9.133e+006 1.154e+011 1.000e+002 1.834e-002 1.402e-004 
2.044e-004 9.143e+006 1.158e+011 1.000e+002 1.818e-002 1.412e-004 
2.055e-004 9.150e+006 1.161e+011 1.000e+002 1.905e-002 1.422e-004 
2.065e-004 9.141e+006 1.168e+011 1.000e+002 1.938e-002 1.433e-004 
2.076e-004 9.131e+006 1.162e+011 1.000e+002 2.147e-002 1.444e-004 
2.086e-004 9.113e+006 1.135e+011 1.000e+002 2.281e-002 1.456e-004 
2.097e-004 9.134e+006 1.123e+011 1.000e+002 1.978e-002 1.465e-004 
2.107e-004 9.140e+006 1.110e+011 1.000e+002 1.931e-002 1.475e-004 
2.118e-004 9.133e+006 1.110e+011 1.000e+002 1.772e-002 1.486e-004 
2.128e-004 9.122e+006 1.113e+011 1.000e+002 1.880e-002 1.498e-004 
2.139e-004 9.117e+006 1.106e+011 1.000e+002 1.566e-002 1.508e-004 
2.150e-004 9.135e+006 1.097e+011 1.000e+002 1.656e-002 1.518e-004 
2.160e-004 9.142e+006 1.070e+011 1.000e+002 1.668e-002 1.527e-004 
2.167e-004 9.136e+006 1.066e+011 1.000e+002 1.721e-002 1.536e-004 
2.175e-004 9.128e+006 1.067e+011 1.000e+002 1.958e-002 1.544e-004 
2.183e-004 9.117e+006 1.065e+011 1.000e+002 1.767e-002 1.553e-004 
2.191e-004 9.101e+006 1.066e+011 1.000e+002 1.686e-002 1.562e-004 
2.199e-004 9.083e+006 1.067e+011 1.000e+002 1.736e-002 1.571e-004 
2.205e-004 9.070e+006 1.069e+011 1.000e+002 1.673e-002 1.578e-004 
2.213e-004 9.063e+006 1.072e+011 1.000e+002 1.614e-002 1.587e-004 
2.223e-004 9.074e+006 1.075e+011 1.000e+002 1.476e-002 1.595e-004 
2.232e-004 9.098e+006 1.081e+011 1.000e+002 1.367e-002 1.603e-004 
2.241e-004 9.137e+006 1.087e+011 1.000e+002 1.399e-002 1.609e-004 
2.250e-004 9.183e+006 1.093e+011 1.000e+002 1.400e-002 1.615e-004 
2.259e-004 9.236e+006 1.083e+011 1.000e+002 1.568e-002 1.620e-004 
2.268e-004 9.295e+006 1.083e+011 1.000e+002 1.650e-002 1.625e-004 
2.278e-004 9.362e+006 1.080e+011 1.000e+002 1.514e-002 1.631e-004 
2.289e-004 9.427e+006 1.081e+011 1.000e+002 1.339e-002 1.637e-004 
2.300e-004 9.509e+006 1.087e+011 1.000e+002 1.221e-002 1.642e-004 
2.311e-004 9.574e+006 1.075e+011 1.000e+002 1.315e-002 1.649e-004 
2.322e-004 9.639e+006 1.079e+011 1.000e+002 1.270e-002 1.655e-004 
2.333e-004 9.711e+006 1.085e+011 1.000e+002 1.303e-002 1.661e-004 
2.344e-004 9.790e+006 1.090e+011 1.000e+002 1.249e-002 1.666e-004 
2.354e-004 9.873e+006 1.095e+011 1.000e+002 1.213e-002 1.672e-004 
2.365e-004 9.957e+006 1.099e+011 1.000e+002 1.193e-002 1.677e-004 
2.376e-004 1.005e+007 1.105e+011 1.000e+002 1.146e-002 1.681e-004 
2.387e-004 1.015e+007 1.110e+011 1.000e+002 1.072e-002 1.685e-004 
2.398e-004 1.025e+007 1.116e+011 1.000e+002 1.093e-002 1.689e-004 
2.409e-004 1.034e+007 1.124e+011 1.000e+002 1.360e-002 1.693e-004 
2.420e-004 1.044e+007 1.131e+011 1.000e+002 1.533e-002 1.698e-004 
2.431e-004 1.053e+007 1.138e+011 1.000e+002 1.834e-002 1.702e-004 
2.442e-004 1.063e+007 1.144e+011 1.000e+002 2.289e-002 1.706e-004 
2.453e-004 1.073e+007 1.152e+011 1.000e+002 1.973e-002 1.711e-004 
2.463e-004 1.082e+007 1.159e+011 1.000e+002 2.090e-002 1.715e-004 
2.474e-004 1.092e+007 1.167e+011 1.000e+002 2.316e-002 1.719e-004 
2.485e-004 1.101e+007 1.175e+011 1.000e+002 2.192e-002 1.724e-004 
2.496e-004 1.109e+007 1.185e+011 1.000e+002 2.503e-002 1.729e-004 
2.507e-004 1.118e+007 1.194e+011 1.000e+002 2.265e-002 1.734e-004 
2.518e-004 1.125e+007 1.205e+011 1.000e+002 2.125e-002 1.740e-004 
2.529e-004 1.129e+007 1.205e+011 1.000e+002 3.169e-002 1.748e-004 
2.540e-004 1.133e+007 1.212e+011 1.000e+002 3.794e-002 1.756e-004 
2.551e-004 1.132e+007 1.205e+011 1.000e+002 2.650e-002 1.767e-004 
2.561e-004 1.129e+007 1.222e+011 1.000e+002 5.580e-002 1.781e-004 
2.572e-004 1.126e+007 1.239e+011 1.000e+002 6.829e-002 1.794e-004 
2.583e-004 1.122e+007 1.248e+011 1.000e+002 7.451e-002 1.807e-004 
2.594e-004 1.116e+007 1.191e+011 1.000e+002 2.008e-002 1.822e-004 
2.605e-004 1.104e+007 1.193e+011 1.000e+002 2.424e-002 1.841e-004 
2.616e-004 1.092e+007 1.167e+011 1.000e+002 3.320e-002 1.860e-004 
2.627e-004 1.088e+007 1.133e+011 1.000e+002 3.335e-002 1.874e-004 
2.638e-004 1.086e+007 1.125e+011 1.000e+002 3.109e-002 1.886e-004 
2.649e-004 1.085e+007 1.126e+011 1.000e+002 2.960e-002 1.898e-004 
2.660e-004 1.085e+007 1.130e+011 1.000e+002 2.570e-002 1.909e-004 
2.670e-004 1.085e+007 1.129e+011 1.000e+002 4.498e-002 1.920e-004 
2.681e-004 1.086e+007 1.133e+011 1.000e+002 5.045e-002 1.930e-004 
2.692e-004 1.087e+007 1.136e+011 1.000e+002 4.300e-002 1.940e-004 
2.703e-004 1.086e+007 1.124e+011 1.000e+002 2.066e-002 1.952e-004 
2.714e-004 1.080e+007 1.127e+011 1.000e+002 2.009e-002 1.967e-004 
2.725e-004 1.075e+007 1.137e+011 1.000e+002 2.135e-002 1.981e-004 
2.736e-004 1.068e+007 1.127e+011 1.000e+002 2.192e-002 1.997e-004 
2.747e-004 1.065e+007 1.128e+011 1.000e+002 2.300e-002 2.010e-004 
2.758e-004 1.063e+007 1.131e+011 1.000e+002 2.344e-002 2.023e-004 
2.768e-004 1.060e+007 1.137e+011 1.000e+002 2.431e-002 2.036e-004 
2.779e-004 1.055e+007 1.144e+011 1.000e+002 2.885e-002 2.050e-004 
2.790e-004 1.055e+007 1.140e+011 1.000e+002 2.445e-002 2.061e-004 
2.801e-004 1.055e+007 1.134e+011 1.000e+002 2.477e-002 2.071e-004 
2.812e-004 1.056e+007 1.142e+011 1.000e+002 2.436e-002 2.081e-004 
2.823e-004 1.056e+007 1.140e+011 1.000e+002 2.782e-002 2.093e-004 
2.834e-004 1.048e+007 1.131e+011 1.000e+002 3.119e-002 2.109e-004 
2.845e-004 1.041e+007 1.137e+011 1.000e+002 2.984e-002 2.124e-004 
2.856e-004 1.035e+007 1.148e+011 1.000e+002 2.896e-002 2.140e-004 
2.867e-004 1.030e+007 1.153e+011 1.000e+002 2.909e-002 2.154e-004 
2.877e-004 1.026e+007 1.162e+011 1.000e+002 2.982e-002 2.168e-004 
2.888e-004 1.022e+007 1.178e+011 1.000e+002 4.405e-002 2.181e-004 
2.899e-004 1.026e+007 1.174e+011 1.000e+002 3.096e-002 2.190e-004 
2.910e-004 1.031e+007 1.182e+011 1.000e+002 2.820e-002 2.197e-004 
2.921e-004 1.035e+007 1.180e+011 1.000e+002 2.902e-002 2.205e-004 
2.932e-004 1.037e+007 1.186e+011 1.000e+002 2.609e-002 2.214e-004 
2.943e-004 1.039e+007 1.196e+011 1.000e+002 2.980e-002 2.224e-004 
2.954e-004 1.041e+007 1.208e+011 1.000e+002 3.138e-002 2.234e-004 
2.965e-004 1.046e+007 1.221e+011 1.000e+002 3.402e-002 2.241e-004 
2.975e-004 1.052e+007 1.231e+011 1.000e+002 3.561e-002 2.248e-004 
2.986e-004 1.058e+007 1.242e+011 1.000e+002 4.217e-002 2.254e-004 
2.997e-004 1.064e+007 1.254e+011 1.000e+002 3.917e-002 2.261e-004 
3.008e-004 1.070e+007 1.240e+011 1.000e+002 4.101e-002 2.268e-004 
3.019e-004 1.078e+007 1.243e+011 1.000e+002 5.094e-002 2.273e-004 
3.030e-004 1.085e+007 1.246e+011 1.000e+002 5.701e-002 2.279e-004 
3.041e-004 1.092e+007 1.251e+011 1.000e+002 5.562e-002 2.286e-004 
3.052e-004 1.098e+007 1.258e+011 1.000e+002 6.231e-002 2.292e-004 
3.063e-004 1.103e+007 1.266e+011 1.000e+002 6.976e-002 2.300e-004 
3.074e-004 1.104e+007 1.275e+011 1.000e+002 7.215e-002 2.310e-004 
3.084e-004 1.101e+007 1.287e+011 1.000e+002 7.929e-002 2.323e-004 
3.095e-004 1.097e+007 1.300e+011 1.000e+002 7.935e-002 2.336e-004 
3.106e-004 1.094e+007 1.316e+011 1.000e+002 7.240e-002 2.349e-004 
3.117e-004 1.094e+007 1.330e+011 1.000e+002 7.625e-002 2.360e-004 
3.128e-004 1.093e+007 1.348e+011 1.000e+002 8.442e-002 2.372e-004 
3.139e-004 1.092e+007 1.337e+011 1.000e+002 6.692e-002 2.384e-004 
3.150e-004 1.093e+007 1.333e+011 1.000e+002 7.122e-002 2.394e-004 
3.161e-004 1.096e+007 1.335e+011 1.000e+002 6.243e-002 2.403e-004 
3.172e-004 1.099e+007 1.342e+011 1.000e+002 7.861e-002 2.412e-004 
3.182e-004 1.101e+007 1.349e+011 1.000e+002 7.548e-002 2.421e-004 
3.193e-004 1.103e+007 1.348e+011 1.000e+002 6.797e-002 2.431e-004 
3.204e-004 1.105e+007 1.353e+011 1.000e+002 5.935e-002 2.440e-004 
3.215e-004 1.108e+007 1.362e+011 1.000e+002 6.143e-002 2.449e-004 
3.226e-004 1.111e+007 1.367e+011 1.000e+002 5.490e-002 2.457e-004 
3.237e-004 1.115e+007 1.369e+011 1.000e+002 5.019e-002 2.466e-004 
3.248e-004 1.118e+007 1.371e+011 1.000e+002 6.386e-002 2.475e-004 
3.259e-004 1.120e+007 1.344e+011 1.000e+002 4.717e-002 2.484e-004 
3.270e-004 1.121e+007 1.328e+011 1.000e+002 6.035e-002 2.494e-004 
3.281e-004 1.124e+007 1.338e+011 1.000e+002 5.171e-002 2.503e-004 
3.291e-004 1.124e+007 1.353e+011 1.000e+002 4.867e-002 2.514e-004 
3.302e-004 1.122e+007 1.364e+011 1.000e+002 4.286e-002 2.526e-004 
3.313e-004 1.120e+007 1.341e+011 1.000e+002 5.520e-002 2.539e-004 
3.324e-004 1.121e+007 1.322e+011 1.000e+002 4.747e-002 2.549e-004 
3.335e-004 1.125e+007 1.333e+011 1.000e+002 4.086e-002 2.557e-004 
3.346e-004 1.129e+007 1.345e+011 1.000e+002 4.547e-002 2.565e-004 
3.357e-004 1.132e+007 1.359e+011 1.000e+002 4.650e-002 2.574e-004 
3.368e-004 1.133e+007 1.374e+011 1.000e+002 4.922e-002 2.584e-004 
3.379e-004 1.132e+007 1.385e+011 1.000e+002 4.576e-002 2.596e-004 
3.389e-004 1.131e+007 1.397e+011 1.000e+002 5.463e-002 2.607e-004 
3.400e-004 1.128e+007 1.393e+011 1.000e+002 6.602e-002 2.620e-004 
3.411e-004 1.122e+007 1.400e+011 1.000e+002 7.646e-002 2.635e-004 
3.422e-004 1.117e+007 1.408e+011 1.000e+002 7.263e-002 2.649e-004 
3.433e-004 1.111e+007 1.426e+011 1.000e+002 1.068e-001 2.665e-004 
3.444e-004 1.104e+007 1.438e+011 1.000e+002 1.101e-001 2.680e-004 
3.455e-004 1.095e+007 1.439e+011 1.000e+002 1.009e-001 2.697e-004 
3.466e-004 1.087e+007 1.412e+011 1.000e+002 9.803e-002 2.714e-004 
3.477e-004 1.081e+007 1.388e+011 1.000e+002 1.144e-001 2.729e-004 
3.487e-004 1.074e+007 1.375e+011 1.000e+002 1.015e-001 2.744e-004 
3.498e-004 1.070e+007 1.374e+011 1.000e+002 9.811e-002 2.759e-004 
3.509e-004 1.067e+007 1.376e+011 1.000e+002 1.022e-001 2.771e-004 
3.520e-004 1.067e+007 1.378e+011 1.000e+002 9.839e-002 2.782e-004 
3.531e-004 1.066e+007 1.380e+011 1.000e+002 1.027e-001 2.794e-004 
3.542e-004 1.065e+007 1.381e+011 1.000e+002 1.134e-001 2.805e-004 
3.553e-004 1.068e+007 1.391e+011 1.000e+002 1.122e-001 2.814e-004 
3.564e-004 1.073e+007 1.405e+011 1.000e+002 1.173e-001 2.822e-004 
3.575e-004 1.075e+007 1.378e+011 1.000e+002 9.010e-002 2.831e-004 
3.586e-004 1.075e+007 1.398e+011 1.000e+002 8.075e-002 2.842e-004 
3.596e-004 1.075e+007 1.416e+011 1.000e+002 9.306e-002 2.853e-004 
3.607e-004 1.076e+007 1.433e+011 1.000e+002 8.661e-002 2.863e-004 
3.618e-004 1.076e+007 1.440e+011 1.000e+002 9.515e-002 2.874e-004 
3.629e-004 1.073e+007 1.448e+011 1.000e+002 1.015e-001 2.887e-004 
3.640e-004 1.073e+007 1.454e+011 1.000e+002 9.782e-002 2.898e-004 
3.651e-004 1.073e+007 1.466e+011 1.000e+002 9.328e-002 2.909e-004 
3.662e-004 1.072e+007 1.476e+011 1.000e+002 8.748e-002 2.921e-004 
3.673e-004 1.068e+007 1.465e+011 1.000e+002 8.925e-002 2.934e-004 
3.684e-004 1.064e+007 1.461e+011 1.000e+002 9.292e-002 2.948e-004 
3.694e-004 1.062e+007 1.352e+011 1.000e+002 3.319e-002 2.960e-004 
3.705e-004 1.065e+007 1.358e+011 1.000e+002 3.418e-002 2.969e-004 
3.716e-004 1.070e+007 1.366e+011 1.000e+002 3.288e-002 2.977e-004 
3.727e-004 1.075e+007 1.372e+011 1.000e+002 3.588e-002 2.984e-004 
3.738e-004 1.081e+007 1.379e+011 1.000e+002 3.433e-002 2.990e-004 
3.749e-004 1.087e+007 1.385e+011 1.000e+002 4.252e-002 2.997e-004 
3.760e-004 1.091e+007 1.386e+011 1.000e+002 4.423e-002 3.006e-004 
3.771e-004 1.094e+007 1.393e+011 1.000e+002 4.367e-002 3.014e-004 
3.782e-004 1.098e+007 1.395e+011 1.000e+002 4.357e-002 3.022e-004 
3.793e-004 1.100e+007 1.399e+011 1.000e+002 4.942e-002 3.032e-004 
3.803e-004 1.100e+007 1.416e+011 1.000e+002 6.564e-002 3.042e-004 
3.814e-004 1.099e+007 1.425e+011 1.000e+002 5.724e-002 3.054e-004 
3.825e-004 1.097e+007 1.432e+011 1.000e+002 5.538e-002 3.067e-004 
3.836e-004 1.093e+007 1.441e+011 1.000e+002 5.203e-002 3.080e-004 
3.847e-004 1.088e+007 1.456e+011 1.000e+002 5.541e-002 3.094e-004 
3.858e-004 1.082e+007 1.474e+011 1.000e+002 6.317e-002 3.109e-004 
3.869e-004 1.076e+007 1.466e+011 1.000e+002 5.661e-002 3.124e-004 
3.880e-004 1.071e+007 1.468e+011 1.000e+002 5.056e-002 3.139e-004 
3.891e-004 1.067e+007 1.465e+011 1.000e+002 5.135e-002 3.153e-004 
3.901e-004 1.059e+007 1.462e+011 1.000e+002 4.711e-002 3.169e-004 
3.912e-004 1.053e+007 1.466e+011 1.000e+002 5.828e-002 3.184e-004 
3.923e-004 1.048e+007 1.475e+011 1.000e+002 6.895e-002 3.198e-004 
3.934e-004 1.047e+007 1.486e+011 1.000e+002 8.372e-002 3.210e-004 
3.945e-004 1.046e+007 1.492e+011 1.000e+002 7.964e-002 3.222e-004 
3.956e-004 1.044e+007 1.497e+011 1.000e+002 8.929e-002 3.234e-004 
3.967e-004 1.041e+007 1.503e+011 1.000e+002 9.770e-002 3.247e-004 
3.978e-004 1.037e+007 1.511e+011 1.000e+002 1.082e-001 3.261e-004 
3.989e-004 1.033e+007 1.511e+011 1.000e+002 1.247e-001 3.274e-004 
4.000e-004 1.029e+007 1.521e+011 1.000e+002 1.167e-001 3.288e-004 
4.010e-004 1.027e+007 1.532e+011 1.000e+002 1.236e-001 3.300e-004 
4.021e-004 1.026e+007 1.503e+011 1.000e+002 1.191e-001 3.312e-004 
4.032e-004 1.023e+007 1.423e+011 1.000e+002 1.048e-001 3.325e-004 
4.043e-004 1.019e+007 1.400e+011 1.000e+002 9.333e-002 3.338e-004 
4.054e-004 1.016e+007 1.398e+011 1.000e+002 9.427e-002 3.352e-004 
4.065e-004 1.014e+007 1.394e+011 1.000e+002 9.936e-002 3.363e-004 
4.076e-004 1.012e+007 1.383e+011 1.000e+002 8.978e-002 3.376e-004 
4.087e-004 1.008e+007 1.357e+011 1.000e+002 8.343e-002 3.389e-004 
4.098e-004 1.005e+007 1.358e+011 1.000e+002 7.106e-002 3.403e-004 
4.108e-004 1.002e+007 1.369e+011 1.000e+002 6.894e-002 3.415e-004 
4.119e-004 1.004e+007 1.378e+011 1.000e+002 5.489e-002 3.425e-004 
4.130e-004 1.007e+007 1.347e+011 1.000e+002 2.851e-002 3.434e-004 
4.141e-004 1.009e+007 1.352e+011 1.000e+002 2.358e-002 3.444e-004 
4.152e-004 1.014e+007 1.358e+011 1.000e+002 2.361e-002 3.451e-004 
4.163e-004 1.020e+007 1.366e+011 1.000e+002 2.370e-002 3.458e-004 
4.174e-004 1.026e+007 1.377e+011 1.000e+002 2.436e-002 3.464e-004 
4.185e-004 1.033e+007 1.387e+011 1.000e+002 2.463e-002 3.470e-004 
4.196e-004 1.042e+007 1.395e+011 1.000e+002 2.548e-002 3.475e-004 
4.207e-004 1.051e+007 1.401e+011 1.000e+002 2.292e-002 3.479e-004 
4.217e-004 1.060e+007 1.401e+011 1.000e+002 2.151e-002 3.484e-004 
4.228e-004 1.068e+007 1.407e+011 1.000e+002 1.891e-002 3.490e-004 
4.239e-004 1.076e+007 1.412e+011 1.000e+002 2.450e-002 3.495e-004 
4.250e-004 1.086e+007 1.417e+011 1.000e+002 2.322e-002 3.499e-004 
4.261e-004 1.095e+007 1.412e+011 1.000e+002 2.418e-002 3.504e-004 
4.272e-004 1.102e+007 1.417e+011 1.000e+002 2.531e-002 3.510e-004 
4.283e-004 1.107e+007 1.428e+011 1.000e+002 2.790e-002 3.517e-004 
4.294e-004 1.111e+007 1.442e+011 1.000e+002 2.948e-002 3.525e-004 
4.305e-004 1.116e+007 1.415e+011 1.000e+002 3.439e-002 3.532e-004 
4.315e-004 1.121e+007 1.417e+011 1.000e+002 3.877e-002 3.540e-004 
4.326e-004 1.122e+007 1.425e+011 1.000e+002 4.448e-002 3.550e-004 
4.337e-004 1.119e+007 1.423e+011 1.000e+002 4.442e-002 3.564e-004 
4.348e-004 1.115e+007 1.440e+011 1.000e+002 5.297e-002 3.577e-004 
4.359e-004 1.111e+007 1.438e+011 1.000e+002 4.873e-002 3.591e-004 
4.370e-004 1.105e+007 1.451e+011 1.000e+002 5.063e-002 3.606e-004 
4.381e-004 1.099e+007 1.471e+011 1.000e+002 5.092e-002 3.621e-004 
4.392e-004 1.091e+007 1.488e+011 1.000e+002 5.175e-002 3.637e-004 
4.403e-004 1.085e+007 1.511e+011 1.000e+002 4.968e-002 3.652e-004 
4.414e-004 1.081e+007 1.523e+011 1.000e+002 5.039e-002 3.666e-004 
4.424e-004 1.074e+007 1.538e+011 1.000e+002 5.300e-002 3.682e-004 
4.435e-004 1.067e+007 1.555e+011 1.000e+002 5.337e-002 3.698e-004 
4.446e-004 1.058e+007 1.572e+011 1.000e+002 5.488e-002 3.714e-004 
4.457e-004 1.049e+007 1.595e+011 1.000e+002 5.414e-002 3.732e-004 
4.468e-004 1.040e+007 1.620e+011 1.000e+002 5.463e-002 3.749e-004 
4.479e-004 1.031e+007 1.646e+011 1.000e+002 5.565e-002 3.766e-004 
4.490e-004 1.024e+007 1.670e+011 1.000e+002 5.574e-002 3.782e-004 
4.501e-004 1.019e+007 1.690e+011 1.000e+002 5.503e-002 3.796e-004 
4.512e-004 1.013e+007 1.709e+011 1.000e+002 5.627e-002 3.811e-004 
4.522e-004 1.008e+007 1.709e+011 1.000e+002 5.835e-002 3.826e-004 
4.533e-004 1.006e+007 1.664e+011 1.000e+002 2.921e-002 3.838e-004 
4.544e-004 1.004e+007 1.644e+011 1.000e+002 1.931e-002 3.850e-004 
4.555e-004 1.002e+007 1.644e+011 1.000e+002 1.811e-002 3.862e-004 
4.566e-004 1.000e+007 1.652e+011 1.000e+002 1.921e-002 3.874e-004 
4.577e-004 9.979e+006 1.666e+011 1.000e+002 1.789e-002 3.887e-004 
4.588e-004 9.958e+006 1.673e+011 1.000e+002 1.818e-002 3.899e-004 
4.599e-004 9.930e+006 1.670e+011 1.000e+002 1.924e-002 3.912e-004 
4.610e-004 9.893e+006 1.671e+011 1.000e+002 2.152e-002 3.925e-004 
4.621e-004 9.869e+006 1.673e+011 1.000e+002 2.563e-002 3.938e-004 
4.631e-004 9.864e+006 1.672e+011 1.000e+002 2.286e-002 3.949e-004 
4.642e-004 9.865e+006 1.676e+011 1.000e+002 2.008e-002 3.960e-004 
4.653e-004 9.878e+006 1.684e+011 1.000e+002 2.069e-002 3.970e-004 
4.664e-004 9.893e+006 1.679e+011 1.000e+002 2.100e-002 3.980e-004 
4.675e-004 9.912e+006 1.679e+011 1.000e+002 1.874e-002 3.989e-004 
4.686e-004 9.935e+006 1.639e+011 1.000e+002 2.105e-002 3.999e-004 
4.697e-004 9.959e+006 1.623e+011 1.000e+002 2.228e-002 4.008e-004 
4.708e-004 9.984e+006 1.602e+011 1.000e+002 3.015e-002 4.017e-004 
4.719e-004 1.003e+007 1.610e+011 1.000e+002 3.386e-002 4.025e-004 
4.729e-004 1.008e+007 1.595e+011 1.000e+002 2.968e-002 4.032e-004 
4.740e-004 1.016e+007 1.604e+011 1.000e+002 3.087e-002 4.038e-004 
4.751e-004 1.023e+007 1.611e+011 1.000e+002 3.285e-002 4.044e-004 
4.762e-004 1.030e+007 1.621e+011 1.000e+002 3.039e-002 4.050e-004 
4.773e-004 1.037e+007 1.624e+011 1.000e+002 2.918e-002 4.056e-004 
4.784e-004 1.044e+007 1.628e+011 1.000e+002 3.184e-002 4.062e-004 
4.795e-004 1.049e+007 1.628e+011 1.000e+002 2.945e-002 4.069e-004 
4.806e-004 1.053e+007 1.631e+011 1.000e+002 2.438e-002 4.078e-004 
4.817e-004 1.055e+007 1.637e+011 1.000e+002 2.520e-002 4.087e-004 
4.828e-004 1.056e+007 1.646e+011 1.000e+002 2.279e-002 4.097e-004 
4.838e-004 1.055e+007 1.664e+011 1.000e+002 2.852e-002 4.109e-004 
4.849e-004 1.053e+007 1.678e+011 1.000e+002 2.675e-002 4.121e-004 
4.860e-004 1.053e+007 1.679e+011 1.000e+002 2.629e-002 4.132e-004 
4.871e-004 1.056e+007 1.687e+011 1.000e+002 3.677e-002 4.141e-004 
4.882e-004 1.058e+007 1.698e+011 1.000e+002 4.312e-002 4.150e-004 
4.893e-004 1.060e+007 1.711e+011 1.000e+002 4.293e-002 4.160e-004 
4.904e-004 1.063e+007 1.726e+011 1.000e+002 4.875e-002 4.168e-004 
4.915e-004 1.066e+007 1.743e+011 1.000e+002 4.714e-002 4.177e-004 
4.926e-004 1.067e+007 1.751e+011 1.000e+002 4.577e-002 4.187e-004 
4.936e-004 1.068e+007 1.738e+011 1.000e+002 4.541e-002 4.198e-004 
4.947e-004 1.069e+007 1.734e+011 1.000e+002 4.780e-002 4.208e-004 
4.958e-004 1.069e+007 1.742e+011 1.000e+002 5.064e-002 4.219e-004 
4.969e-004 1.067e+007 1.712e+011 1.000e+002 4.890e-002 4.231e-004 
4.980e-004 1.065e+007 1.687e+011 1.000e+002 5.355e-002 4.244e-004 
4.991e-004 1.063e+007 1.675e+011 1.000e+002 4.935e-002 4.256e-004 
5.002e-004 1.062e+007 1.676e+011 1.000e+002 4.717e-002 4.267e-004 
5.013e-004 1.062e+007 1.677e+011 1.000e+002 4.839e-002 4.278e-004 
5.024e-004 1.062e+007 1.688e+011 1.000e+002 4.801e-002 4.289e-004 
5.034e-004 1.064e+007 1.693e+011 1.000e+002 4.388e-002 4.298e-004 
5.045e-004 1.065e+007 1.696e+011 1.000e+002 5.039e-002 4.309e-004 
5.056e-004 1.066e+007 1.704e+011 1.000e+002 5.262e-002 4.319e-004 
5.067e-004 1.066e+007 1.712e+011 1.000e+002 5.072e-002 4.330e-004 
5.078e-004 1.066e+007 1.721e+011 1.000e+002 5.505e-002 4.341e-004 
5.089e-004 1.067e+007 1.691e+011 1.000e+002 5.712e-002 4.351e-004 
5.100e-004 1.069e+007 1.668e+011 1.000e+002 5.637e-002 4.361e-004 
5.111e-004 1.073e+007 1.652e+011 1.000e+002 5.262e-002 4.368e-004 
5.122e-004 1.082e+007 1.651e+011 1.000e+002 5.064e-002 4.373e-004 
5.133e-004 1.088e+007 1.639e+011 1.000e+002 4.831e-002 4.380e-004 
5.143e-004 1.092e+007 1.633e+011 1.000e+002 4.865e-002 4.388e-004 
5.154e-004 1.098e+007 1.634e+011 1.000e+002 5.412e-002 4.395e-004 
5.165e-004 1.106e+007 1.634e+011 1.000e+002 4.622e-002 4.400e-004 
5.176e-004 1.113e+007 1.642e+011 1.000e+002 4.593e-002 4.406e-004 
5.187e-004 1.119e+007 1.653e+011 1.000e+002 4.805e-002 4.413e-004 
5.198e-004 1.122e+007 1.652e+011 1.000e+002 5.927e-002 4.422e-004 
5.209e-004 1.128e+007 1.649e+011 1.000e+002 5.367e-002 4.429e-004 
5.220e-004 1.134e+007 1.658e+011 1.000e+002 5.395e-002 4.435e-004 
5.231e-004 1.141e+007 1.668e+011 1.000e+002 5.159e-002 4.442e-004 
5.241e-004 1.146e+007 1.661e+011 1.000e+002 4.945e-002 4.449e-004 
5.252e-004 1.150e+007 1.666e+011 1.000e+002 4.660e-002 4.457e-004 
5.263e-004 1.156e+007 1.673e+011 1.000e+002 4.754e-002 4.464e-004 
5.274e-004 1.163e+007 1.668e+011 1.000e+002 5.054e-002 4.470e-004 
5.285e-004 1.170e+007 1.676e+011 1.000e+002 5.057e-002 4.476e-004 
5.296e-004 1.175e+007 1.691e+011 1.000e+002 5.243e-002 4.483e-004 
5.307e-004 1.175e+007 1.709e+011 1.000e+002 5.719e-002 4.494e-004 
5.318e-004 1.170e+007 1.719e+011 1.000e+002 7.194e-002 4.508e-004 
5.329e-004 1.169e+007 1.730e+011 1.000e+002 7.844e-002 4.520e-004 
5.340e-004 1.170e+007 1.723e+011 1.000e+002 6.184e-002 4.531e-004 
5.350e-004 1.169e+007 1.722e+011 1.000e+002 5.508e-002 4.542e-004 
5.361e-004 1.165e+007 1.739e+011 1.000e+002 5.582e-002 4.555e-004 
5.372e-004 1.160e+007 1.761e+011 1.000e+002 5.424e-002 4.570e-004 
5.383e-004 1.155e+007 1.781e+011 1.000e+002 5.945e-002 4.584e-004 
5.394e-004 1.150e+007 1.788e+011 1.000e+002 7.096e-002 4.599e-004 
5.405e-004 1.143e+007 1.796e+011 1.000e+002 7.302e-002 4.614e-004 
5.416e-004 1.135e+007 1.785e+011 1.000e+002 6.756e-002 4.631e-004 
5.427e-004 1.126e+007 1.787e+011 1.000e+002 6.503e-002 4.648e-004 
5.438e-004 1.118e+007 1.780e+011 1.000e+002 6.413e-002 4.665e-004 
5.448e-004 1.105e+007 1.766e+011 1.000e+002 6.064e-002 4.684e-004 
5.459e-004 1.094e+007 1.765e+011 1.000e+002 6.315e-002 4.703e-004 
5.470e-004 1.086e+007 1.777e+011 1.000e+002 6.057e-002 4.719e-004 
5.481e-004 1.080e+007 1.797e+011 1.000e+002 5.466e-002 4.734e-004 
5.492e-004 1.073e+007 1.813e+011 1.000e+002 5.373e-002 4.750e-004 
5.503e-004 1.067e+007 1.833e+011 1.000e+002 6.140e-002 4.765e-004 
5.514e-004 1.063e+007 1.842e+011 1.000e+002 6.390e-002 4.779e-004 
5.525e-004 1.055e+007 1.846e+011 1.000e+002 6.640e-002 4.795e-004 
5.536e-004 1.047e+007 1.844e+011 1.000e+002 5.732e-002 4.811e-004 
5.547e-004 1.041e+007 1.814e+011 1.000e+002 6.290e-002 4.827e-004 
5.557e-004 1.037e+007 1.804e+011 1.000e+002 6.577e-002 4.840e-004 
5.568e-004 1.035e+007 1.790e+011 1.000e+002 7.003e-002 4.853e-004 
5.579e-004 1.031e+007 1.764e+011 1.000e+002 6.632e-002 4.866e-004 
5.590e-004 1.030e+007 1.773e+011 1.000e+002 6.498e-002 4.877e-004 
5.601e-004 1.032e+007 1.786e+011 1.000e+002 6.691e-002 4.888e-004 
5.612e-004 1.033e+007 1.795e+011 1.000e+002 6.405e-002 4.898e-004 
5.623e-004 1.032e+007 1.802e+011 1.000e+002 7.470e-002 4.909e-004 
5.634e-004 1.035e+007 1.798e+011 1.000e+002 7.651e-002 4.918e-004 
5.645e-004 1.033e+007 1.805e+011 1.000e+002 6.901e-002 4.930e-004 
5.655e-004 1.030e+007 1.820e+011 1.000e+002 7.096e-002 4.943e-004 
5.666e-004 1.028e+007 1.838e+011 1.000e+002 7.913e-002 4.955e-004 
5.677e-004 1.028e+007 1.845e+011 1.000e+002 7.441e-002 4.966e-004 
5.688e-004 1.026e+007 1.857e+011 1.000e+002 6.390e-002 4.978e-004 
5.699e-004 1.027e+007 1.851e+011 1.000e+002 6.951e-002 4.989e-004 
5.710e-004 1.028e+007 1.842e+011 1.000e+002 6.234e-002 4.999e-004 
5.721e-004 1.023e+007 1.843e+011 1.000e+002 7.859e-002 5.013e-004 
5.732e-004 1.015e+007 1.821e+011 1.000e+002 7.433e-002 5.030e-004 
5.743e-004 1.009e+007 1.831e+011 1.000e+002 7.795e-002 5.045e-004 
5.754e-004 1.005e+007 1.845e+011 1.000e+002 8.309e-002 5.059e-004 
5.764e-004 1.001e+007 1.843e+011 1.000e+002 7.975e-002 5.072e-004 
5.775e-004 9.963e+006 1.853e+011 1.000e+002 8.488e-002 5.086e-004 
5.786e-004 9.928e+006 1.863e+011 1.000e+002 9.063e-002 5.100e-004 
5.797e-004 9.893e+006 1.848e+011 1.000e+002 1.004e-001 5.113e-004 
5.808e-004 9.847e+006 1.836e+011 1.000e+002 1.019e-001 5.127e-004 
5.819e-004 9.815e+006 1.825e+011 1.000e+002 1.182e-001 5.140e-004 
5.830e-004 9.836e+006 1.824e+011 1.000e+002 1.308e-001 5.150e-004 
5.841e-004 9.869e+006 1.829e+011 1.000e+002 1.441e-001 5.158e-004 
5.852e-004 9.922e+006 1.838e+011 1.000e+002 1.473e-001 5.165e-004 
5.862e-004 9.966e+006 1.830e+011 1.000e+002 1.510e-001 5.173e-004 
5.873e-004 9.999e+006 1.831e+011 1.000e+002 1.489e-001 5.182e-004 
5.884e-004 1.002e+007 1.830e+011 1.000e+002 1.478e-001 5.191e-004 
5.895e-004 1.002e+007 1.833e+011 1.000e+002 1.475e-001 5.202e-004 
5.906e-004 1.001e+007 1.833e+011 1.000e+002 1.446e-001 5.214e-004 
5.917e-004 9.983e+006 1.835e+011 1.000e+002 1.537e-001 5.226e-004 
5.928e-004 9.954e+006 1.837e+011 1.000e+002 1.401e-001 5.239e-004 
5.939e-004 9.894e+006 1.805e+011 1.000e+002 1.355e-001 5.254e-004 
5.950e-004 9.847e+006 1.775e+011 1.000e+002 1.350e-001 5.269e-004 
5.961e-004 9.860e+006 1.776e+011 1.000e+002 1.353e-001 5.279e-004 
5.971e-004 9.865e+006 1.774e+011 1.000e+002 1.317e-001 5.289e-004 
5.982e-004 9.867e+006 1.782e+011 1.000e+002 1.298e-001 5.300e-004 
5.993e-004 9.873e+006 1.786e+011 1.000e+002 1.254e-001 5.310e-004 
6.004e-004 9.876e+006 1.771e+011 1.000e+002 1.277e-001 5.321e-004 
6.015e-004 9.898e+006 1.767e+011 1.000e+002 1.221e-001 5.330e-004 
6.026e-004 9.951e+006 1.765e+011 1.000e+002 1.179e-001 5.338e-004 
6.037e-004 1.001e+007 1.769e+011 1.000e+002 1.230e-001 5.344e-004 
6.048e-004 1.007e+007 1.775e+011 1.000e+002 1.195e-001 5.351e-004 
6.059e-004 1.013e+007 1.782e+011 1.000e+002 1.142e-001 5.358e-004 
6.069e-004 1.019e+007 1.790e+011 1.000e+002 1.033e-001 5.365e-004 
6.080e-004 1.024e+007 1.800e+011 1.000e+002 1.129e-001 5.372e-004 
6.091e-004 1.029e+007 1.809e+011 1.000e+002 1.042e-001 5.380e-004 
6.102e-004 1.033e+007 1.823e+011 1.000e+002 1.103e-001 5.388e-004 
6.113e-004 1.035e+007 1.837e+011 1.000e+002 1.002e-001 5.397e-004 
6.124e-004 1.034e+007 1.859e+011 1.000e+002 1.084e-001 5.409e-004 
6.135e-004 1.033e+007 1.873e+011 1.000e+002 1.108e-001 5.420e-004 
6.146e-004 1.032e+007 1.877e+011 1.000e+002 1.072e-001 5.432e-004 
6.157e-004 1.031e+007 1.882e+011 1.000e+002 1.041e-001 5.443e-004 
6.168e-004 1.031e+007 1.902e+011 1.000e+002 1.042e-001 5.455e-004 
6.178e-004 1.031e+007 1.875e+011 1.000e+002 1.040e-001 5.465e-004 
6.189e-004 1.029e+007 1.853e+011 1.000e+002 1.153e-001 5.477e-004 
6.200e-004 1.030e+007 1.854e+011 1.000e+002 1.070e-001 5.488e-004 
6.211e-004 1.032e+007 1.862e+011 1.000e+002 1.001e-001 5.497e-004 
6.222e-004 1.032e+007 1.841e+011 1.000e+002 1.082e-001 5.509e-004 
6.233e-004 1.034e+007 1.845e+011 1.000e+002 1.007e-001 5.518e-004 
6.244e-004 1.035e+007 1.844e+011 1.000e+002 1.132e-001 5.528e-004 
6.255e-004 1.039e+007 1.850e+011 1.000e+002 1.082e-001 5.536e-004 
6.266e-004 1.044e+007 1.835e+011 1.000e+002 1.131e-001 5.544e-004 
6.276e-004 1.051e+007 1.837e+011 1.000e+002 1.079e-001 5.550e-004 
6.287e-004 1.058e+007 1.841e+011 1.000e+002 1.059e-001 5.556e-004 
6.298e-004 1.066e+007 1.846e+011 1.000e+002 1.022e-001 5.561e-004 
6.309e-004 1.073e+007 1.853e+011 1.000e+002 9.906e-002 5.567e-004 
6.320e-004 1.078e+007 1.861e+011 1.000e+002 1.040e-001 5.574e-004 
6.331e-004 1.083e+007 1.863e+011 1.000e+002 1.099e-001 5.582e-004 
6.342e-004 1.088e+007 1.873e+011 1.000e+002 1.042e-001 5.590e-004 
6.353e-004 1.093e+007 1.880e+011 1.000e+002 1.149e-001 5.597e-004 
6.364e-004 1.097e+007 1.877e+011 1.000e+002 1.151e-001 5.605e-004 
6.374e-004 1.100e+007 1.886e+011 1.000e+002 1.153e-001 5.613e-004 
6.385e-004 1.102e+007 1.890e+011 1.000e+002 1.142e-001 5.623e-004 
6.396e-004 1.097e+007 1.880e+011 1.000e+002 1.198e-001 5.638e-004 
6.407e-004 1.092e+007 1.855e+011 1.000e+002 1.205e-001 5.652e-004 
6.418e-004 1.089e+007 1.852e+011 1.000e+002 1.000e-001 5.665e-004 
6.429e-004 1.086e+007 1.854e+011 1.000e+002 1.080e-001 5.678e-004 
6.440e-004 1.081e+007 1.788e+011 1.000e+002 1.053e-001 5.692e-004 
6.451e-004 1.079e+007 1.760e+011 1.000e+002 1.059e-001 5.705e-004 
6.462e-004 1.082e+007 1.770e+011 1.000e+002 1.053e-001 5.713e-004 
6.473e-004 1.085e+007 1.781e+011 1.000e+002 1.115e-001 5.722e-004 
6.483e-004 1.086e+007 1.796e+011 1.000e+002 1.088e-001 5.732e-004 
6.494e-004 1.086e+007 1.810e+011 1.000e+002 1.159e-001 5.743e-004 
6.505e-004 1.088e+007 1.825e+011 1.000e+002 1.230e-001 5.753e-004 
6.516e-004 1.090e+007 1.833e+011 1.000e+002 1.295e-001 5.763e-004 
6.527e-004 1.089e+007 1.833e+011 1.000e+002 1.185e-001 5.774e-004 
6.538e-004 1.084e+007 1.841e+011 1.000e+002 1.368e-001 5.788e-004 
6.549e-004 1.080e+007 1.857e+011 1.000e+002 1.321e-001 5.802e-004 
6.560e-004 1.077e+007 1.867e+011 1.000e+002 1.290e-001 5.815e-004 
6.571e-004 1.075e+007 1.890e+011 1.000e+002 1.298e-001 5.827e-004 
6.581e-004 1.074e+007 1.907e+011 1.000e+002 1.335e-001 5.839e-004 
6.592e-004 1.073e+007 1.925e+011 1.000e+002 1.324e-001 5.850e-004 
6.603e-004 1.072e+007 1.943e+011 1.000e+002 1.337e-001 5.862e-004 
6.614e-004 1.072e+007 1.938e+011 1.000e+002 1.456e-001 5.872e-004 
6.625e-004 1.072e+007 1.928e+011 1.000e+002 1.296e-001 5.883e-004 
6.636e-004 1.074e+007 1.908e+011 1.000e+002 1.158e-001 5.893e-004 
6.647e-004 1.076e+007 1.910e+011 1.000e+002 1.155e-001 5.903e-004 
6.658e-004 1.078e+007 1.889e+011 1.000e+002 1.109e-001 5.912e-004 
6.669e-004 1.081e+007 1.878e+011 1.000e+002 1.101e-001 5.921e-004 
6.680e-004 1.083e+007 1.868e+011 1.000e+002 1.226e-001 5.931e-004 
6.690e-004 1.087e+007 1.854e+011 1.000e+002 1.260e-001 5.938e-004 
6.701e-004 1.092e+007 1.841e+011 1.000e+002 1.262e-001 5.946e-004 
6.712e-004 1.095e+007 1.836e+011 1.000e+002 1.143e-001 5.955e-004 
6.723e-004 1.098e+007 1.821e+011 1.000e+002 1.206e-001 5.964e-004 
6.734e-004 1.105e+007 1.807e+011 1.000e+002 1.298e-001 5.970e-004 
6.745e-004 1.111e+007 1.805e+011 1.000e+002 1.214e-001 5.976e-004 
6.756e-004 1.116e+007 1.808e+011 1.000e+002 1.192e-001 5.984e-004 
6.767e-004 1.122e+007 1.819e+011 1.000e+002 1.220e-001 5.991e-004 
6.778e-004 1.128e+007 1.828e+011 1.000e+002 1.161e-001 5.997e-004 
6.788e-004 1.134e+007 1.839e+011 1.000e+002 1.241e-001 6.004e-004 
6.799e-004 1.138e+007 1.852e+011 1.000e+002 1.292e-001 6.012e-004 
6.810e-004 1.142e+007 1.862e+011 1.000e+002 1.262e-001 6.020e-004 
6.821e-004 1.145e+007 1.870e+011 1.000e+002 1.247e-001 6.029e-004 
6.832e-004 1.144e+007 1.861e+011 1.000e+002 1.219e-001 6.041e-004 
6.843e-004 1.141e+007 1.845e+011 1.000e+002 1.255e-001 6.054e-004 
6.854e-004 1.144e+007 1.844e+011 1.000e+002 1.359e-001 6.063e-004 
6.865e-004 1.147e+007 1.859e+011 1.000e+002 1.392e-001 6.072e-004 
6.876e-004 1.150e+007 1.880e+011 1.000e+002 1.274e-001 6.080e-004 
6.887e-004 1.153e+007 1.900e+011 1.000e+002 1.507e-001 6.089e-004 
6.897e-004 1.153e+007 1.896e+011 1.000e+002 1.467e-001 6.100e-004 
6.908e-004 1.152e+007 1.907e+011 1.000e+002 1.411e-001 6.112e-004 
6.919e-004 1.153e+007 1.928e+011 1.000e+002 1.438e-001 6.122e-004 
6.930e-004 1.155e+007 1.950e+011 1.000e+002 1.424e-001 6.131e-004 
6.941e-004 1.157e+007 1.972e+011 1.000e+002 1.430e-001 6.141e-004 
6.952e-004 1.158e+007 1.994e+011 1.000e+002 1.435e-001 6.151e-004 
6.963e-004 1.158e+007 2.015e+011 1.000e+002 1.450e-001 6.162e-004 
6.974e-004 1.155e+007 2.038e+011 1.000e+002 1.435e-001 6.175e-004 
6.985e-004 1.146e+007 2.010e+011 1.000e+002 1.567e-001 6.192e-004 
6.995e-004 1.140e+007 1.977e+011 1.000e+002 1.784e-001 6.207e-004 
7.006e-004 1.135e+007 1.918e+011 1.000e+002 1.812e-001 6.221e-004 
7.017e-004 1.137e+007 1.886e+011 1.000e+002 1.811e-001 6.231e-004 
7.028e-004 1.140e+007 1.890e+011 1.000e+002 1.782e-001 6.240e-004 
7.039e-004 1.138e+007 1.853e+011 1.000e+002 2.050e-001 6.252e-004 
7.050e-004 1.140e+007 1.836e+011 1.000e+002 1.848e-001 6.261e-004 
7.061e-004 1.149e+007 1.825e+011 1.000e+002 1.845e-001 6.266e-004 
7.072e-004 1.156e+007 1.815e+011 1.000e+002 1.876e-001 6.272e-004 
7.083e-004 1.161e+007 1.805e+011 1.000e+002 1.838e-001 6.280e-004 
7.094e-004 1.167e+007 1.812e+011 1.000e+002 1.762e-001 6.286e-004 
7.104e-004 1.173e+007 1.823e+011 1.000e+002 1.726e-001 6.293e-004 
7.115e-004 1.178e+007 1.838e+011 1.000e+002 1.704e-001 6.301e-004 
7.126e-004 1.180e+007 1.831e+011 1.000e+002 1.863e-001 6.310e-004 
7.137e-004 1.181e+007 1.843e+011 1.000e+002 1.703e-001 6.320e-004 
7.148e-004 1.184e+007 1.856e+011 1.000e+002 1.731e-001 6.329e-004 
7.159e-004 1.185e+007 1.873e+011 1.000e+002 1.769e-001 6.339e-004 
7.170e-004 1.185e+007 1.891e+011 1.000e+002 1.710e-001 6.351e-004 
7.181e-004 1.184e+007 1.911e+011 1.000e+002 1.692e-001 6.362e-004 
7.192e-004 1.183e+007 1.932e+011 1.000e+002 1.644e-001 6.374e-004 
7.202e-004 1.182e+007 1.939e+011 1.000e+002 1.655e-001 6.385e-004 
7.213e-004 1.182e+007 1.953e+011 1.000e+002 1.635e-001 6.396e-004 
7.224e-004 1.185e+007 1.960e+011 1.000e+002 1.471e-001 6.405e-004 
7.235e-004 1.186e+007 1.968e+011 1.000e+002 1.471e-001 6.415e-004 
7.246e-004 1.183e+007 1.982e+011 1.000e+002 1.512e-001 6.428e-004 
7.257e-004 1.176e+007 1.995e+011 1.000e+002 1.469e-001 6.444e-004 
7.268e-004 1.167e+007 2.015e+011 1.000e+002 1.393e-001 6.461e-004 
7.279e-004 1.156e+007 2.033e+011 1.000e+002 1.272e-001 6.479e-004 
7.290e-004 1.147e+007 2.060e+011 1.000e+002 1.283e-001 6.497e-004 
7.301e-004 1.138e+007 2.086e+011 1.000e+002 1.379e-001 6.514e-004 
7.311e-004 1.126e+007 2.097e+011 1.000e+002 1.471e-001 6.532e-004 
7.322e-004 1.113e+007 2.097e+011 1.000e+002 1.348e-001 6.552e-004 
7.333e-004 1.105e+007 2.092e+011 1.000e+002 1.455e-001 6.569e-004 
7.344e-004 1.098e+007 2.078e+011 1.000e+002 1.350e-001 6.585e-004 
7.355e-004 1.092e+007 2.077e+011 1.000e+002 1.363e-001 6.600e-004 
7.366e-004 1.087e+007 2.056e+011 1.000e+002 1.181e-001 6.614e-004 
7.377e-004 1.082e+007 2.055e+011 1.000e+002 1.227e-001 6.628e-004 
7.388e-004 1.078e+007 2.051e+011 1.000e+002 1.238e-001 6.642e-004 
7.399e-004 1.076e+007 1.999e+011 1.000e+002 1.005e-001 6.654e-004 
7.409e-004 1.078e+007 2.003e+011 1.000e+002 9.209e-002 6.664e-004 
7.420e-004 1.082e+007 2.012e+011 1.000e+002 9.651e-002 6.672e-004 
7.431e-004 1.086e+007 2.022e+011 1.000e+002 1.050e-001 6.680e-004 
7.442e-004 1.092e+007 2.033e+011 1.000e+002 1.021e-001 6.687e-004 
7.453e-004 1.094e+007 2.021e+011 1.000e+002 9.152e-002 6.696e-004 
7.464e-004 1.098e+007 2.030e+011 1.000e+002 9.244e-002 6.705e-004 
7.475e-004 1.103e+007 2.039e+011 1.000e+002 9.534e-002 6.712e-004 
7.486e-004 1.107e+007 2.049e+011 1.000e+002 9.647e-002 6.720e-004 
7.497e-004 1.111e+007 2.057e+011 1.000e+002 9.558e-002 6.729e-004 
7.508e-004 1.115e+007 2.067e+011 1.000e+002 9.650e-002 6.737e-004 
7.518e-004 1.119e+007 2.079e+011 1.000e+002 1.024e-001 6.745e-004 
7.529e-004 1.124e+007 2.085e+011 1.000e+002 9.728e-002 6.752e-004 
7.540e-004 1.128e+007 2.093e+011 1.000e+002 1.046e-001 6.760e-004 
7.551e-004 1.131e+007 2.106e+011 1.000e+002 1.050e-001 6.769e-004 
7.562e-004 1.134e+007 2.110e+011 1.000e+002 9.652e-002 6.778e-004 
7.573e-004 1.138e+007 2.111e+011 1.000e+002 9.249e-002 6.786e-004 
7.584e-004 1.144e+007 2.118e+011 1.000e+002 9.605e-002 6.793e-004 
7.595e-004 1.148e+007 2.116e+011 1.000e+002 9.519e-002 6.800e-004 
7.606e-004 1.148e+007 2.122e+011 1.000e+002 9.313e-002 6.811e-004 
7.616e-004 1.146e+007 2.143e+011 1.000e+002 1.165e-001 6.823e-004 
7.627e-004 1.148e+007 2.132e+011 1.000e+002 1.189e-001 6.833e-004 
7.638e-004 1.150e+007 2.140e+011 1.000e+002 1.119e-001 6.843e-004 
7.649e-004 1.150e+007 2.155e+011 1.000e+002 1.129e-001 6.854e-004 
7.660e-004 1.148e+007 2.129e+011 1.000e+002 1.214e-001 6.866e-004 
7.671e-004 1.144e+007 2.121e+011 1.000e+002 1.157e-001 6.880e-004 
7.682e-004 1.143e+007 2.108e+011 1.000e+002 1.176e-001 6.891e-004 
7.693e-004 1.141e+007 2.118e+011 1.000e+002 1.223e-001 6.903e-004 
7.704e-004 1.139e+007 2.121e+011 1.000e+002 1.213e-001 6.916e-004 
7.715e-004 1.136e+007 2.126e+011 1.000e+002 1.215e-001 6.929e-004 
7.725e-004 1.134e+007 2.133e+011 1.000e+002 1.283e-001 6.941e-004 
7.736e-004 1.134e+007 2.147e+011 1.000e+002 1.248e-001 6.952e-004 
7.747e-004 1.133e+007 2.115e+011 1.000e+002 1.191e-001 6.964e-004 
7.758e-004 1.136e+007 2.098e+011 1.000e+002 1.255e-001 6.972e-004 
7.769e-004 1.141e+007 2.082e+011 1.000e+002 1.186e-001 6.980e-004 
7.780e-004 1.146e+007 2.083e+011 1.000e+002 1.224e-001 6.988e-004 
7.791e-004 1.152e+007 2.092e+011 1.000e+002 1.178e-001 6.994e-004 
7.802e-004 1.159e+007 2.102e+011 1.000e+002 1.244e-001 7.000e-004 
7.813e-004 1.168e+007 2.111e+011 1.000e+002 1.276e-001 7.005e-004 
7.823e-004 1.175e+007 2.120e+011 1.000e+002 1.242e-001 7.011e-004 
7.834e-004 1.183e+007 2.126e+011 1.000e+002 1.296e-001 7.016e-004 
7.845e-004 1.191e+007 2.134e+011 1.000e+002 1.349e-001 7.021e-004 
7.856e-004 1.198e+007 2.139e+011 1.000e+002 1.379e-001 7.028e-004 
7.867e-004 1.203e+007 2.149e+011 1.000e+002 1.287e-001 7.035e-004 
7.878e-004 1.208e+007 2.161e+011 1.000e+002 1.256e-001 7.043e-004 
7.889e-004 1.212e+007 2.174e+011 1.000e+002 1.329e-001 7.051e-004 
7.900e-004 1.215e+007 2.186e+011 1.000e+002 1.318e-001 7.060e-004 
7.911e-004 1.215e+007 2.191e+011 1.000e+002 1.296e-001 7.070e-004 
7.921e-004 1.217e+007 2.203e+011 1.000e+002 1.340e-001 7.080e-004 
7.932e-004 1.216e+007 2.214e+011 1.000e+002 1.297e-001 7.091e-004 
7.943e-004 1.214e+007 2.232e+011 1.000e+002 1.285e-001 7.103e-004 
7.954e-004 1.210e+007 2.254e+011 1.000e+002 1.542e-001 7.117e-004 
7.965e-004 1.209e+007 2.272e+011 1.000e+002 1.704e-001 7.129e-004 
7.976e-004 1.210e+007 2.280e+011 1.000e+002 1.590e-001 7.139e-004 
7.987e-004 1.208e+007 2.271e+011 1.000e+002 1.614e-001 7.151e-004 
7.998e-004 1.208e+007 2.276e+011 1.000e+002 1.761e-001 7.162e-004 
8.009e-004 1.213e+007 2.288e+011 1.000e+002 1.783e-001 7.170e-004 
8.020e-004 1.219e+007 2.296e+011 1.000e+002 1.854e-001 7.176e-004 
8.030e-004 1.224e+007 2.109e+011 1.000e+002 1.124e-001 7.184e-004 
8.041e-004 1.223e+007 2.103e+011 1.000e+002 1.166e-001 7.195e-004 
8.052e-004 1.223e+007 2.119e+011 1.000e+002 1.124e-001 7.206e-004 
8.063e-004 1.223e+007 2.139e+011 1.000e+002 1.189e-001 7.217e-004 
8.074e-004 1.225e+007 2.157e+011 1.000e+002 1.102e-001 7.227e-004 
8.085e-004 1.225e+007 2.132e+011 1.000e+002 1.178e-001 7.238e-004 
8.096e-004 1.223e+007 2.125e+011 1.000e+002 1.162e-001 7.250e-004 
8.107e-004 1.218e+007 2.110e+011 1.000e+002 1.271e-001 7.265e-004 
8.118e-004 1.212e+007 2.098e+011 1.000e+002 1.184e-001 7.280e-004 
8.128e-004 1.209e+007 2.090e+011 1.000e+002 1.237e-001 7.293e-004 
8.139e-004 1.207e+007 2.103e+011 1.000e+002 1.215e-001 7.305e-004 
8.150e-004 1.203e+007 2.106e+011 1.000e+002 1.307e-001 7.318e-004 
8.161e-004 1.199e+007 2.109e+011 1.000e+002 1.294e-001 7.332e-004 
8.172e-004 1.194e+007 2.115e+011 1.000e+002 1.269e-001 7.346e-004 
8.183e-004 1.190e+007 2.122e+011 1.000e+002 1.360e-001 7.360e-004 
8.194e-004 1.187e+007 2.115e+011 1.000e+002 1.405e-001 7.373e-004 
8.205e-004 1.181e+007 2.094e+011 1.000e+002 1.429e-001 7.388e-004 
8.216e-004 1.176e+007 2.093e+011 1.000e+002 1.415e-001 7.402e-004 
8.227e-004 1.169e+007 2.088e+011 1.000e+002 1.444e-001 7.418e-004 
8.237e-004 1.161e+007 2.093e+011 1.000e+002 1.478e-001 7.434e-004 
8.248e-004 1.154e+007 2.102e+011 1.000e+002 1.406e-001 7.450e-004 
8.259e-004 1.144e+007 2.070e+011 1.000e+002 1.391e-001 7.468e-004 
8.270e-004 1.138e+007 2.083e+011 1.000e+002 1.300e-001 7.483e-004 
8.281e-004 1.130e+007 2.048e+011 1.000e+002 1.397e-001 7.500e-004 
8.292e-004 1.125e+007 2.050e+011 1.000e+002 1.309e-001 7.514e-004 
8.303e-004 1.123e+007 2.026e+011 1.000e+002 1.219e-001 7.526e-004 
8.314e-004 1.127e+007 2.026e+011 1.000e+002 1.301e-001 7.534e-004 
8.325e-004 1.132e+007 2.027e+011 1.000e+002 1.284e-001 7.542e-004 
8.335e-004 1.138e+007 2.032e+011 1.000e+002 1.252e-001 7.549e-004 
8.346e-004 1.142e+007 2.040e+011 1.000e+002 1.286e-001 7.556e-004 
8.357e-004 1.147e+007 2.050e+011 1.000e+002 1.267e-001 7.564e-004 
8.368e-004 1.152e+007 2.062e+011 1.000e+002 1.190e-001 7.571e-004 
8.379e-004 1.156e+007 2.064e+011 1.000e+002 1.101e-001 7.579e-004 
8.390e-004 1.158e+007 2.054e+011 1.000e+002 1.234e-001 7.589e-004 
8.401e-004 1.160e+007 2.039e+011 1.000e+002 1.235e-001 7.598e-004 
8.412e-004 1.168e+007 2.042e+011 1.000e+002 1.162e-001 7.604e-004 
8.423e-004 1.176e+007 2.049e+011 1.000e+002 1.238e-001 7.610e-004 
8.434e-004 1.180e+007 2.050e+011 1.000e+002 1.288e-001 7.617e-004 
8.444e-004 1.183e+007 2.054e+011 1.000e+002 1.321e-001 7.626e-004 
8.455e-004 1.184e+007 2.061e+011 1.000e+002 1.309e-001 7.636e-004 
8.466e-004 1.182e+007 2.070e+011 1.000e+002 1.278e-001 7.648e-004 
8.477e-004 1.179e+007 2.063e+011 1.000e+002 1.279e-001 7.661e-004 
8.488e-004 1.177e+007 2.026e+011 1.000e+002 1.155e-001 7.674e-004 
8.499e-004 1.173e+007 2.044e+011 1.000e+002 1.415e-001 7.687e-004 
8.510e-004 1.177e+007 2.030e+011 1.000e+002 1.644e-001 7.696e-004 
8.521e-004 1.182e+007 2.033e+011 1.000e+002 1.576e-001 7.703e-004 
8.532e-004 1.188e+007 2.037e+011 1.000e+002 1.578e-001 7.710e-004 
8.542e-004 1.193e+007 2.046e+011 1.000e+002 1.518e-001 7.718e-004 
8.553e-004 1.196e+007 2.058e+011 1.000e+002 1.561e-001 7.726e-004 
8.564e-004 1.195e+007 2.044e+011 1.000e+002 1.560e-001 7.738e-004 
8.575e-004 1.195e+007 2.043e+011 1.000e+002 1.752e-001 7.749e-004 
8.586e-004 1.200e+007 2.035e+011 1.000e+002 1.694e-001 7.756e-004 
8.597e-004 1.208e+007 2.015e+011 1.000e+002 1.745e-001 7.762e-004 
8.608e-004 1.214e+007 2.014e+011 1.000e+002 1.683e-001 7.768e-004 
8.619e-004 1.220e+007 2.012e+011 1.000e+002 1.809e-001 7.775e-004 
8.630e-004 1.226e+007 2.002e+011 1.000e+002 1.695e-001 7.782e-004 
8.641e-004 1.230e+007 2.002e+011 1.000e+002 1.681e-001 7.790e-004 
8.651e-004 1.235e+007 2.012e+011 1.000e+002 1.735e-001 7.797e-004 
8.662e-004 1.240e+007 2.027e+011 1.000e+002 1.670e-001 7.805e-004 
8.673e-004 1.244e+007 2.037e+011 1.000e+002 1.697e-001 7.813e-004 
8.684e-004 1.246e+007 2.036e+011 1.000e+002 1.732e-001 7.822e-004 
8.695e-004 1.248e+007 2.046e+011 1.000e+002 1.753e-001 7.832e-004 
8.706e-004 1.251e+007 2.062e+011 1.000e+002 1.685e-001 7.841e-004 
8.717e-004 1.254e+007 2.078e+011 1.000e+002 1.626e-001 7.850e-004 
8.728e-004 1.256e+007 2.095e+011 1.000e+002 1.676e-001 7.859e-004 
8.739e-004 1.258e+007 2.112e+011 1.000e+002 1.617e-001 7.869e-004 
8.749e-004 1.258e+007 2.132e+011 1.000e+002 1.532e-001 7.880e-004 
8.760e-004 1.255e+007 2.151e+011 1.000e+002 1.558e-001 7.892e-004 
8.771e-004 1.253e+007 2.170e+011 1.000e+002 1.472e-001 7.905e-004 
8.782e-004 1.247e+007 2.150e+011 1.000e+002 1.445e-001 7.920e-004 
8.793e-004 1.242e+007 2.135e+011 1.000e+002 1.356e-001 7.934e-004 
8.804e-004 1.236e+007 2.142e+011 1.000e+002 1.355e-001 7.949e-004 
8.815e-004 1.229e+007 2.157e+011 1.000e+002 1.232e-001 7.965e-004 
8.826e-004 1.220e+007 2.168e+011 1.000e+002 1.305e-001 7.982e-004 
8.837e-004 1.204e+007 2.151e+011 1.000e+002 1.379e-001 8.004e-004 
8.848e-004 1.193e+007 2.037e+011 1.000e+002 1.318e-001 8.022e-004 
8.858e-004 1.190e+007 2.017e+011 1.000e+002 1.325e-001 8.035e-004 
8.869e-004 1.190e+007 2.007e+011 1.000e+002 1.166e-001 8.046e-004 
8.880e-004 1.192e+007 2.008e+011 1.000e+002 1.252e-001 8.056e-004 
8.891e-004 1.195e+007 2.004e+011 1.000e+002 1.229e-001 8.064e-004 
8.902e-004 1.199e+007 2.004e+011 1.000e+002 1.273e-001 8.073e-004 
8.913e-004 1.201e+007 2.000e+011 1.000e+002 1.173e-001 8.082e-004 
8.924e-004 1.204e+007 1.994e+011 1.000e+002 1.228e-001 8.091e-004 
8.935e-004 1.208e+007 1.995e+011 1.000e+002 1.257e-001 8.099e-004 
8.946e-004 1.214e+007 1.999e+011 1.000e+002 1.211e-001 8.106e-004 
8.956e-004 1.218e+007 2.009e+011 1.000e+002 1.208e-001 8.114e-004 
8.967e-004 1.219e+007 2.027e+011 1.000e+002 1.263e-001 8.124e-004 
8.978e-004 1.220e+007 2.047e+011 1.000e+002 1.317e-001 8.134e-004 
8.989e-004 1.222e+007 2.066e+011 1.000e+002 1.312e-001 8.144e-004 
9.000e-004 1.220e+007 2.072e+011 1.000e+002 1.214e-001 8.156e-004 
9.011e-004 1.216e+007 2.092e+011 1.000e+002 1.256e-001 8.170e-004 
9.022e-004 1.212e+007 2.117e+011 1.000e+002 1.259e-001 8.184e-004 
9.033e-004 1.207e+007 2.096e+011 1.000e+002 1.143e-001 8.198e-004 
9.044e-004 1.203e+007 2.107e+011 1.000e+002 1.091e-001 8.212e-004 
9.055e-004 1.199e+007 2.120e+011 1.000e+002 1.070e-001 8.226e-004 
9.065e-004 1.193e+007 2.119e+011 1.000e+002 9.710e-002 8.241e-004 
9.076e-004 1.190e+007 2.128e+011 1.000e+002 9.691e-002 8.253e-004 
9.087e-004 1.185e+007 2.143e+011 1.000e+002 1.078e-001 8.268e-004 
9.098e-004 1.182e+007 2.151e+011 1.000e+002 1.134e-001 8.281e-004 
9.109e-004 1.177e+007 2.173e+011 1.000e+002 1.067e-001 8.295e-004 
9.120e-004 1.172e+007 2.175e+011 1.000e+002 1.234e-001 8.309e-004 
9.131e-004 1.162e+007 2.154e+011 1.000e+002 1.250e-001 8.327e-004 
9.142e-004 1.151e+007 2.171e+011 1.000e+002 1.281e-001 8.345e-004 
9.153e-004 1.141e+007 2.186e+011 1.000e+002 1.255e-001 8.364e-004 
9.163e-004 1.128e+007 2.077e+011 1.000e+002 1.260e-001 8.383e-004 
9.174e-004 1.123e+007 2.057e+011 1.000e+002 1.333e-001 8.397e-004 
9.185e-004 1.125e+007 2.056e+011 1.000e+002 1.234e-001 8.407e-004 
9.196e-004 1.125e+007 2.039e+011 1.000e+002 1.238e-001 8.418e-004 
9.207e-004 1.123e+007 2.039e+011 1.000e+002 1.231e-001 8.430e-004 
9.218e-004 1.119e+007 2.045e+011 1.000e+002 1.235e-001 8.444e-004 
9.229e-004 1.116e+007 2.055e+011 1.000e+002 1.375e-001 8.457e-004 
9.240e-004 1.114e+007 2.028e+011 1.000e+002 1.291e-001 8.469e-004 
9.251e-004 1.116e+007 2.042e+011 1.000e+002 1.455e-001 8.479e-004 
9.261e-004 1.119e+007 2.054e+011 1.000e+002 1.376e-001 8.487e-004 
9.272e-004 1.123e+007 2.054e+011 1.000e+002 1.461e-001 8.496e-004 
9.283e-004 1.126e+007 2.046e+011 1.000e+002 1.272e-001 8.505e-004 
9.294e-004 1.129e+007 2.054e+011 1.000e+002 1.300e-001 8.514e-004 
9.305e-004 1.130e+007 2.067e+011 1.000e+002 1.298e-001 8.524e-004 
9.316e-004 1.131e+007 2.079e+011 1.000e+002 1.282e-001 8.534e-004 
9.327e-004 1.133e+007 2.090e+011 1.000e+002 1.269e-001 8.543e-004 
9.338e-004 1.134e+007 2.091e+011 1.000e+002 1.191e-001 8.553e-004 
9.349e-004 1.136e+007 2.099e+011 1.000e+002 1.229e-001 8.563e-004 
9.360e-004 1.139e+007 2.089e+011 1.000e+002 1.250e-001 8.572e-004 
9.370e-004 1.140e+007 2.063e+011 1.000e+002 1.324e-001 8.582e-004 
9.381e-004 1.143e+007 2.063e+011 1.000e+002 1.381e-001 8.591e-004 
9.392e-004 1.147e+007 2.068e+011 1.000e+002 1.332e-001 8.599e-004 
9.403e-004 1.153e+007 2.072e+011 1.000e+002 1.376e-001 8.605e-004 
9.414e-004 1.157e+007 2.064e+011 1.000e+002 1.440e-001 8.614e-004 
9.425e-004 1.160e+007 2.040e+011 1.000e+002 1.428e-001 8.622e-004 
9.436e-004 1.163e+007 2.008e+011 1.000e+002 1.539e-001 8.631e-004 
9.447e-004 1.168e+007 1.985e+011 1.000e+002 1.636e-001 8.639e-004 
9.458e-004 1.169e+007 1.960e+011 1.000e+002 1.680e-001 8.649e-004 
9.468e-004 1.173e+007 1.959e+011 1.000e+002 1.626e-001 8.658e-004 
9.479e-004 1.179e+007 1.959e+011 1.000e+002 1.723e-001 8.664e-004 
9.490e-004 1.187e+007 1.967e+011 1.000e+002 1.623e-001 8.670e-004 
9.501e-004 1.194e+007 1.959e+011 1.000e+002 1.715e-001 8.676e-004 
9.512e-004 1.198e+007 1.951e+011 1.000e+002 1.681e-001 8.683e-004 
9.523e-004 1.202e+007 1.936e+011 1.000e+002 1.716e-001 8.692e-004 
9.534e-004 1.206e+007 1.915e+011 1.000e+002 1.721e-001 8.700e-004 
9.545e-004 1.212e+007 1.915e+011 1.000e+002 1.630e-001 8.707e-004 
9.556e-004 1.218e+007 1.916e+011 1.000e+002 1.736e-001 8.713e-004 
9.567e-004 1.224e+007 1.920e+011 1.000e+002 1.715e-001 8.720e-004 
9.577e-004 1.230e+007 1.930e+011 1.000e+002 1.640e-001 8.727e-004 
9.588e-004 1.234e+007 1.944e+011 1.000e+002 1.616e-001 8.735e-004 
9.599e-004 1.238e+007 1.959e+011 1.000e+002 1.693e-001 8.743e-004 
9.610e-004 1.240e+007 1.971e+011 1.000e+002 1.690e-001 8.752e-004 
9.621e-004 1.243e+007 1.987e+011 1.000e+002 1.668e-001 8.762e-004 
9.632e-004 1.244e+007 1.996e+011 1.000e+002 1.703e-001 8.772e-004 
9.643e-004 1.243e+007 1.993e+011 1.000e+002 1.708e-001 8.783e-004 
9.654e-004 1.241e+007 1.976e+011 1.000e+002 1.606e-001 8.796e-004 
9.665e-004 1.239e+007 1.947e+011 1.000e+002 1.648e-001 8.808e-004 
9.675e-004 1.240e+007 1.942e+011 1.000e+002 1.630e-001 8.818e-004 
9.686e-004 1.238e+007 1.958e+011 1.000e+002 1.625e-001 8.830e-004 
9.697e-004 1.234e+007 1.987e+011 1.000e+002 1.606e-001 8.844e-004 
9.708e-004 1.234e+007 2.006e+011 1.000e+002 1.536e-001 8.855e-004 
9.719e-004 1.234e+007 2.018e+011 1.000e+002 1.559e-001 8.866e-004 
9.730e-004 1.234e+007 2.036e+011 1.000e+002 1.522e-001 8.877e-004 
9.741e-004 1.232e+007 2.039e+011 1.000e+002 1.466e-001 8.889e-004 
9.752e-004 1.232e+007 2.029e+011 1.000e+002 1.342e-001 8.900e-004 
9.763e-004 1.233e+007 2.042e+011 1.000e+002 1.213e-001 8.910e-004 
9.774e-004 1.234e+007 2.063e+011 1.000e+002 1.326e-001 8.920e-004 
9.784e-004 1.233e+007 2.080e+011 1.000e+002 1.392e-001 8.931e-004 
9.795e-004 1.231e+007 2.102e+011 1.000e+002 1.306e-001 8.944e-004 
9.806e-004 1.224e+007 2.085e+011 1.000e+002 1.372e-001 8.960e-004 
9.817e-004 1.217e+007 2.085e+011 1.000e+002 1.429e-001 8.976e-004 
9.828e-004 1.211e+007 2.089e+011 1.000e+002 1.541e-001 8.990e-004 
9.839e-004 1.207e+007 2.103e+011 1.000e+002 1.524e-001 9.004e-004 
9.850e-004 1.200e+007 2.115e+011 1.000e+002 1.432e-001 9.020e-004 
9.861e-004 1.195e+007 2.127e+011 1.000e+002 1.525e-001 9.035e-004 
9.872e-004 1.192e+007 2.140e+011 1.000e+002 1.602e-001 9.048e-004 
9.882e-004 1.187e+007 2.148e+011 1.000e+002 1.562e-001 9.061e-004 
9.893e-004 1.179e+007 2.151e+011 1.000e+002 1.648e-001 9.078e-004 
9.904e-004 1.175e+007 2.161e+011 1.000e+002 1.740e-001 9.092e-004 
9.915e-004 1.174e+007 2.180e+011 1.000e+002 1.756e-001 9.103e-004 
9.926e-004 1.174e+007 2.199e+011 1.000e+002 1.833e-001 9.114e-004 
9.937e-004 1.168e+007 2.209e+011 1.000e+002 1.816e-001 9.129e-004 
9.948e-004 1.159e+007 2.196e+011 1.000e+002 1.865e-001 9.146e-004 
9.959e-004 1.151e+007 2.147e+011 1.000e+002 1.811e-001 9.163e-004 
9.970e-004 1.149e+007 2.129e+011 1.000e+002 1.815e-001 9.175e-004 
9.981e-004 1.148e+007 2.145e+011 1.000e+002 1.841e-001 9.187e-004 
9.991e-004 1.147e+007 2.145e+011 1.000e+002 1.792e-001 9.198e-004 
1.000e-003 1.146e+007 2.129e+011 1.000e+002 1.731e-001 9.210e-004 
1.001e-003 1.144e+007 2.125e+011 1.000e+002 1.627e-001 9.222e-004 
1.002e-003 1.138e+007 2.138e+011 1.000e+002 1.622e-001 9.237e-004 
1.003e-003 1.129e+007 2.120e+011 1.000e+002 1.625e-001 9.255e-004 
1.005e-003 1.120e+007 2.127e+011 1.000e+002 1.727e-001 9.271e-004 
1.006e-003 1.115e+007 2.145e+011 1.000e+002 1.767e-001 9.285e-004 
1.007e-003 1.112e+007 2.157e+011 1.000e+002 1.841e-001 9.299e-004 
1.008e-003 1.112e+007 2.154e+011 1.000e+002 2.033e-001 9.310e-004 
1.009e-003 1.110e+007 2.149e+011 1.000e+002 2.049e-001 9.322e-004 
1.010e-003 1.110e+007 2.153e+011 1.000e+002 2.124e-001 9.333e-004 
1.011e-003 1.111e+007 2.147e+011 1.000e+002 2.086e-001 9.343e-004 
1.012e-003 1.110e+007 2.153e+011 1.000e+002 2.074e-001 9.355e-004 
1.013e-003 1.107e+007 2.144e+011 1.000e+002 2.111e-001 9.368e-004 
1.014e-003 1.105e+007 2.133e+011 1.000e+002 2.204e-001 9.380e-004 
1.015e-003 1.108e+007 2.121e+011 1.000e+002 2.105e-001 9.389e-004 
1.017e-003 1.112e+007 2.118e+011 1.000e+002 2.116e-001 9.397e-004 
1.018e-003 1.116e+007 2.094e+011 1.000e+002 2.124e-001 9.405e-004 
1.019e-003 1.122e+007 2.079e+011 1.000e+002 2.183e-001 9.411e-004 
1.020e-003 1.128e+007 2.077e+011 1.000e+002 2.009e-001 9.419e-004 
1.021e-003 1.131e+007 1.985e+011 1.000e+002 1.623e-001 9.427e-004 
1.022e-003 1.134e+007 1.979e+011 1.000e+002 1.507e-001 9.436e-004 
1.023e-003 1.136e+007 1.970e+011 1.000e+002 1.539e-001 9.446e-004 
1.024e-003 1.137e+007 1.964e+011 1.000e+002 1.582e-001 9.455e-004 
1.025e-003 1.141e+007 1.972e+011 1.000e+002 1.555e-001 9.464e-004 
1.026e-003 1.147e+007 1.969e+011 1.000e+002 1.534e-001 9.471e-004 
1.027e-003 1.149e+007 1.954e+011 1.000e+002 1.540e-001 9.480e-004 
1.029e-003 1.150e+007 1.957e+011 1.000e+002 1.499e-001 9.490e-004 
1.030e-003 1.154e+007 1.923e+011 1.000e+002 1.501e-001 9.498e-004 
1.031e-003 1.158e+007 1.913e+011 1.000e+002 1.488e-001 9.506e-004 
1.032e-003 1.161e+007 1.919e+011 1.000e+002 1.418e-001 9.516e-004 
1.033e-003 1.163e+007 1.929e+011 1.000e+002 1.457e-001 9.525e-004 
1.034e-003 1.165e+007 1.938e+011 1.000e+002 1.414e-001 9.534e-004 
1.035e-003 1.166e+007 1.951e+011 1.000e+002 1.339e-001 9.545e-004 
1.036e-003 1.167e+007 1.959e+011 1.000e+002 1.509e-001 9.555e-004 
1.037e-003 1.167e+007 1.966e+011 1.000e+002 1.568e-001 9.565e-004 
1.038e-003 1.169e+007 1.977e+011 1.000e+002 1.563e-001 9.575e-004 
1.039e-003 1.172e+007 1.985e+011 1.000e+002 1.612e-001 9.584e-004 
1.041e-003 1.176e+007 1.999e+011 1.000e+002 1.507e-001 9.592e-004 
1.042e-003 1.181e+007 2.009e+011 1.000e+002 1.608e-001 9.600e-004 
1.043e-003 1.185e+007 2.022e+011 1.000e+002 1.506e-001 9.608e-004 
1.044e-003 1.189e+007 2.030e+011 1.000e+002 1.634e-001 9.616e-004 
1.045e-003 1.189e+007 1.974e+011 1.000e+002 1.683e-001 9.627e-004 
1.046e-003 1.193e+007 1.958e+011 1.000e+002 1.489e-001 9.635e-004 
1.047e-003 1.196e+007 1.960e+011 1.000e+002 1.557e-001 9.644e-004 
1.048e-003 1.199e+007 1.962e+011 1.000e+002 1.515e-001 9.653e-004 
1.049e-003 1.201e+007 1.967e+011 1.000e+002 1.501e-001 9.662e-004 
1.050e-003 1.202e+007 1.959e+011 1.000e+002 1.582e-001 9.672e-004 
1.051e-003 1.204e+007 1.958e+011 1.000e+002 1.603e-001 9.682e-004 
1.053e-003 1.208e+007 1.965e+011 1.000e+002 1.472e-001 9.690e-004 
1.054e-003 1.211e+007 1.958e+011 1.000e+002 1.503e-001 9.698e-004 
1.055e-003 1.218e+007 1.938e+011 1.000e+002 1.501e-001 9.705e-004 
1.056e-003 1.224e+007 1.935e+011 1.000e+002 1.591e-001 9.712e-004 
1.057e-003 1.225e+007 1.936e+011 1.000e+002 1.528e-001 9.722e-004 
1.058e-003 1.225e+007 1.939e+011 1.000e+002 1.642e-001 9.733e-004 
1.059e-003 1.228e+007 1.954e+011 1.000e+002 1.662e-001 9.742e-004 
1.060e-003 1.231e+007 1.955e+011 1.000e+002 1.503e-001 9.750e-004 
1.061e-003 1.235e+007 1.971e+011 1.000e+002 1.646e-001 9.758e-004 
1.062e-003 1.238e+007 1.987e+011 1.000e+002 1.568e-001 9.767e-004 
1.063e-003 1.240e+007 1.997e+011 1.000e+002 1.565e-001 9.777e-004 
1.065e-003 1.240e+007 2.011e+011 1.000e+002 1.639e-001 9.788e-004 
1.066e-003 1.239e+007 2.023e+011 1.000e+002 1.592e-001 9.799e-004 
1.067e-003 1.238e+007 2.043e+011 1.000e+002 1.661e-001 9.810e-004 
1.068e-003 1.236e+007 2.033e+011 1.000e+002 1.683e-001 9.823e-004 
1.069e-003 1.231e+007 2.049e+011 1.000e+002 1.667e-001 9.838e-004 
1.070e-003 1.225e+007 2.066e+011 1.000e+002 1.601e-001 9.852e-004 
1.071e-003 1.219e+007 2.084e+011 1.000e+002 1.577e-001 9.867e-004 
1.072e-003 1.217e+007 2.107e+011 1.000e+002 1.632e-001 9.880e-004 
1.073e-003 1.215e+007 2.126e+011 1.000e+002 1.641e-001 9.892e-004 
1.074e-003 1.213e+007 2.143e+011 1.000e+002 1.519e-001 9.904e-004 
1.075e-003 1.213e+007 2.158e+011 1.000e+002 1.499e-001 9.915e-004 
1.076e-003 1.212e+007 2.175e+011 1.000e+002 1.442e-001 9.927e-004 
1.078e-003 1.211e+007 2.191e+011 1.000e+002 1.511e-001 9.939e-004 
1.079e-003 1.210e+007 2.196e+011 1.000e+002 1.480e-001 9.950e-004 
1.080e-003 1.209e+007 2.207e+011 1.000e+002 1.560e-001 9.962e-004 
1.081e-003 1.208e+007 2.222e+011 1.000e+002 1.417e-001 9.973e-004 
1.082e-003 1.211e+007 2.231e+011 1.000e+002 1.457e-001 9.982e-004 
1.083e-003 1.213e+007 2.232e+011 1.000e+002 1.380e-001 9.992e-004 
1.084e-003 1.212e+007 2.248e+011 1.000e+002 1.310e-001 1.000e-003 
1.085e-003 1.207e+007 2.274e+011 1.000e+002 1.529e-001 1.002e-003 
1.086e-003 1.199e+007 2.259e+011 1.000e+002 1.420e-001 1.003e-003 
1.087e-003 1.192e+007 2.246e+011 1.000e+002 1.385e-001 1.005e-003 
1.088e-003 1.186e+007 2.236e+011 1.000e+002 1.352e-001 1.006e-003 
1.090e-003 1.179e+007 2.243e+011 1.000e+002 1.425e-001 1.008e-003 
1.091e-003 1.174e+007 2.247e+011 1.000e+002 1.440e-001 1.009e-003 
1.092e-003 1.170e+007 2.259e+011 1.000e+002 1.499e-001 1.011e-003 
1.093e-003 1.163e+007 2.255e+011 1.000e+002 1.432e-001 1.012e-003 
1.094e-003 1.158e+007 2.260e+011 1.000e+002 1.355e-001 1.014e-003 
1.095e-003 1.152e+007 2.232e+011 1.000e+002 1.233e-001 1.015e-003 
1.096e-003 1.146e+007 2.232e+011 1.000e+002 1.148e-001 1.017e-003 
1.097e-003 1.145e+007 2.240e+011 1.000e+002 1.165e-001 1.018e-003 
1.098e-003 1.145e+007 2.249e+011 1.000e+002 1.201e-001 1.019e-003 
1.099e-003 1.147e+007 2.254e+011 1.000e+002 1.253e-001 1.020e-003 
1.100e-003 1.148e+007 2.249e+011 1.000e+002 1.225e-001 1.021e-003 
1.102e-003 1.148e+007 2.273e+011 1.000e+002 1.240e-001 1.022e-003 
1.103e-003 1.149e+007 2.270e+011 1.000e+002 1.375e-001 1.023e-003 
1.104e-003 1.153e+007 2.267e+011 1.000e+002 1.399e-001 1.024e-003 
1.105e-003 1.157e+007 2.275e+011 1.000e+002 1.370e-001 1.025e-003 
1.106e-003 1.159e+007 2.281e+011 1.000e+002 1.347e-001 1.026e-003 
1.107e-003 1.160e+007 2.292e+011 1.000e+002 1.287e-001 1.027e-003 
1.108e-003 1.160e+007 2.304e+011 1.000e+002 1.360e-001 1.028e-003 
1.109e-003 1.161e+007 2.313e+011 1.000e+002 1.331e-001 1.029e-003 
1.110e-003 1.163e+007 2.325e+011 1.000e+002 1.331e-001 1.030e-003 
1.111e-003 1.163e+007 2.337e+011 1.000e+002 1.392e-001 1.031e-003 
1.112e-003 1.159e+007 2.355e+011 1.000e+002 1.346e-001 1.032e-003 
1.114e-003 1.152e+007 2.347e+011 1.000e+002 1.380e-001 1.034e-003 
1.115e-003 1.142e+007 2.319e+011 1.000e+002 1.261e-001 1.036e-003 
1.116e-003 1.136e+007 2.320e+011 1.000e+002 1.207e-001 1.037e-003 
1.117e-003 1.131e+007 2.321e+011 1.000e+002 1.188e-001 1.039e-003 
1.118e-003 1.127e+007 2.310e+011 1.000e+002 1.219e-001 1.040e-003 
1.119e-003 1.127e+007 2.324e+011 1.000e+002 1.226e-001 1.041e-003 
1.120e-003 1.132e+007 2.335e+011 1.000e+002 1.270e-001 1.042e-003 
1.121e-003 1.137e+007 2.347e+011 1.000e+002 1.344e-001 1.043e-003 
1.122e-003 1.142e+007 2.352e+011 1.000e+002 1.344e-001 1.043e-003 
1.123e-003 1.148e+007 2.356e+011 1.000e+002 1.392e-001 1.044e-003 
1.124e-003 1.154e+007 2.362e+011 1.000e+002 1.412e-001 1.045e-003 
1.126e-003 1.156e+007 2.349e+011 1.000e+002 1.494e-001 1.046e-003 
1.127e-003 1.159e+007 2.354e+011 1.000e+002 1.502e-001 1.046e-003 
1.128e-003 1.164e+007 2.366e+011 1.000e+002 1.446e-001 1.047e-003 
1.129e-003 1.166e+007 2.335e+011 1.000e+002 1.541e-001 1.048e-003 
1.130e-003 1.166e+007 2.314e+011 1.000e+002 1.467e-001 1.049e-003 
1.131e-003 1.167e+007 2.304e+011 1.000e+002 1.512e-001 1.050e-003 
1.132e-003 1.171e+007 2.303e+011 1.000e+002 1.517e-001 1.051e-003 
1.133e-003 1.175e+007 2.303e+011 1.000e+002 1.561e-001 1.052e-003 
1.134e-003 1.177e+007 2.281e+011 1.000e+002 1.553e-001 1.053e-003 
1.135e-003 1.176e+007 2.219e+011 1.000e+002 1.378e-001 1.054e-003 
1.136e-003 1.176e+007 2.225e+011 1.000e+002 1.426e-001 1.055e-003 
1.138e-003 1.180e+007 2.228e+011 1.000e+002 1.493e-001 1.056e-003 
1.139e-003 1.184e+007 2.243e+011 1.000e+002 1.463e-001 1.057e-003 
1.140e-003 1.187e+007 2.257e+011 1.000e+002 1.451e-001 1.058e-003 
1.141e-003 1.191e+007 2.274e+011 1.000e+002 1.498e-001 1.058e-003 
1.142e-003 1.195e+007 2.289e+011 1.000e+002 1.430e-001 1.059e-003 
1.143e-003 1.197e+007 2.303e+011 1.000e+002 1.422e-001 1.060e-003 
1.144e-003 1.194e+007 2.314e+011 1.000e+002 1.467e-001 1.061e-003 
1.145e-003 1.190e+007 2.328e+011 1.000e+002 1.430e-001 1.063e-003 
1.146e-003 1.182e+007 2.345e+011 1.000e+002 1.417e-001 1.064e-003 
1.147e-003 1.170e+007 2.362e+011 1.000e+002 1.495e-001 1.066e-003 
1.148e-003 1.154e+007 2.345e+011 1.000e+002 1.428e-001 1.069e-003 
1.149e-003 1.134e+007 2.355e+011 1.000e+002 1.323e-001 1.071e-003 
1.151e-003 1.114e+007 2.351e+011 1.000e+002 1.341e-001 1.074e-003 
1.152e-003 1.091e+007 2.303e+011 1.000e+002 1.347e-001 1.076e-003 
1.153e-003 1.070e+007 2.275e+011 1.000e+002 1.305e-001 1.079e-003 
1.154e-003 1.052e+007 2.254e+011 1.000e+002 1.337e-001 1.081e-003 
1.155e-003 1.042e+007 2.253e+011 1.000e+002 1.439e-001 1.083e-003 
1.156e-003 1.033e+007 2.231e+011 1.000e+002 1.436e-001 1.085e-003 
1.157e-003 1.022e+007 2.192e+011 1.000e+002 1.414e-001 1.086e-003 
1.158e-003 1.017e+007 2.179e+011 1.000e+002 1.380e-001 1.088e-003 
1.159e-003 1.012e+007 2.188e+011 1.000e+002 1.281e-001 1.089e-003 
1.160e-003 1.005e+007 2.191e+011 1.000e+002 1.349e-001 1.091e-003 
1.161e-003 1.003e+007 2.141e+011 1.000e+002 1.358e-001 1.092e-003 
1.163e-003 1.004e+007 2.115e+011 1.000e+002 1.387e-001 1.093e-003 
1.164e-003 1.005e+007 2.081e+011 1.000e+002 1.396e-001 1.094e-003 
1.165e-003 1.007e+007 2.056e+011 1.000e+002 1.391e-001 1.095e-003 
1.166e-003 1.009e+007 2.029e+011 1.000e+002 1.397e-001 1.096e-003 
1.167e-003 1.013e+007 1.993e+011 1.000e+002 1.223e-001 1.097e-003 
1.168e-003 1.015e+007 1.975e+011 1.000e+002 1.073e-001 1.098e-003 
1.169e-003 1.020e+007 1.976e+011 1.000e+002 1.092e-001 1.099e-003 
1.170e-003 1.025e+007 1.972e+011 1.000e+002 1.086e-001 1.099e-003 
1.171e-003 1.026e+007 1.966e+011 1.000e+002 1.136e-001 1.100e-003 
1.172e-003 1.025e+007 1.941e+011 1.000e+002 1.080e-001 1.101e-003 
1.173e-003 1.028e+007 1.937e+011 1.000e+002 1.083e-001 1.102e-003 
1.175e-003 1.033e+007 1.945e+011 1.000e+002 1.084e-001 1.103e-003 
1.176e-003 1.039e+007 1.955e+011 1.000e+002 1.106e-001 1.104e-003 
1.177e-003 1.045e+007 1.967e+011 1.000e+002 1.069e-001 1.104e-003 
1.178e-003 1.051e+007 1.979e+011 1.000e+002 1.108e-001 1.105e-003 
1.179e-003 1.056e+007 1.993e+011 1.000e+002 1.083e-001 1.106e-003 
1.180e-003 1.059e+007 2.010e+011 1.000e+002 1.107e-001 1.107e-003 
1.181e-003 1.065e+007 2.027e+011 1.000e+002 1.101e-001 1.107e-003 
1.182e-003 1.068e+007 2.011e+011 1.000e+002 1.164e-001 1.108e-003 
1.183e-003 1.071e+007 2.013e+011 1.000e+002 1.137e-001 1.109e-003 
1.184e-003 1.075e+007 2.017e+011 1.000e+002 1.154e-001 1.110e-003 
1.185e-003 1.083e+007 2.022e+011 1.000e+002 1.050e-001 1.111e-003 
1.187e-003 1.091e+007 2.032e+011 1.000e+002 1.154e-001 1.111e-003 
1.188e-003 1.099e+007 2.043e+011 1.000e+002 1.174e-001 1.112e-003 
1.189e-003 1.106e+007 2.053e+011 1.000e+002 1.215e-001 1.112e-003 
1.190e-003 1.113e+007 2.054e+011 1.000e+002 1.206e-001 1.113e-003 
1.191e-003 1.120e+007 2.051e+011 1.000e+002 1.110e-001 1.113e-003 
1.192e-003 1.127e+007 2.062e+011 1.000e+002 1.174e-001 1.114e-003 
1.193e-003 1.132e+007 2.070e+011 1.000e+002 1.143e-001 1.115e-003 
1.194e-003 1.137e+007 2.083e+011 1.000e+002 1.152e-001 1.116e-003 
1.195e-003 1.141e+007 2.098e+011 1.000e+002 1.143e-001 1.116e-003 
1.196e-003 1.145e+007 2.112e+011 1.000e+002 1.208e-001 1.117e-003 
1.197e-003 1.149e+007 2.128e+011 1.000e+002 1.177e-001 1.118e-003 
1.199e-003 1.150e+007 2.145e+011 1.000e+002 1.319e-001 1.119e-003 
1.200e-003 1.153e+007 2.163e+011 1.000e+002 1.388e-001 1.120e-003 
1.201e-003 1.156e+007 2.175e+011 1.000e+002 1.342e-001 1.121e-003 
1.202e-003 1.160e+007 2.192e+011 1.000e+002 1.338e-001 1.122e-003 
1.203e-003 1.164e+007 2.210e+011 1.000e+002 1.417e-001 1.122e-003 
1.204e-003 1.167e+007 2.228e+011 1.000e+002 1.462e-001 1.123e-003 
1.205e-003 1.171e+007 2.247e+011 1.000e+002 1.487e-001 1.124e-003 
1.206e-003 1.175e+007 2.260e+011 1.000e+002 1.474e-001 1.125e-003 
1.207e-003 1.177e+007 2.267e+011 1.000e+002 1.446e-001 1.126e-003 
1.208e-003 1.179e+007 2.280e+011 1.000e+002 1.492e-001 1.127e-003 
1.209e-003 1.181e+007 2.292e+011 1.000e+002 1.442e-001 1.128e-003 
1.210e-003 1.181e+007 2.293e+011 1.000e+002 1.377e-001 1.129e-003 
1.212e-003 1.181e+007 2.306e+011 1.000e+002 1.439e-001 1.130e-003 
1.213e-003 1.180e+007 2.323e+011 1.000e+002 1.391e-001 1.131e-003 
1.214e-003 1.180e+007 2.339e+011 1.000e+002 1.347e-001 1.132e-003 
1.215e-003 1.176e+007 2.365e+011 1.000e+002 1.380e-001 1.134e-003 
1.216e-003 1.170e+007 2.384e+011 1.000e+002 1.448e-001 1.135e-003 
1.217e-003 1.164e+007 2.396e+011 1.000e+002 1.550e-001 1.137e-003 
1.218e-003 1.155e+007 2.374e+011 1.000e+002 1.613e-001 1.138e-003 
1.219e-003 1.142e+007 2.366e+011 1.000e+002 1.557e-001 1.140e-003 
1.220e-003 1.124e+007 2.277e+011 1.000e+002 1.637e-001 1.143e-003 
1.221e-003 1.109e+007 2.274e+011 1.000e+002 1.597e-001 1.145e-003 
1.222e-003 1.097e+007 2.279e+011 1.000e+002 1.554e-001 1.147e-003 
1.224e-003 1.084e+007 2.253e+011 1.000e+002 1.592e-001 1.149e-003 
1.225e-003 1.072e+007 2.259e+011 1.000e+002 1.631e-001 1.151e-003 
1.226e-003 1.065e+007 2.246e+011 1.000e+002 1.555e-001 1.152e-003 
1.227e-003 1.063e+007 2.250e+011 1.000e+002 1.554e-001 1.153e-003 
1.228e-003 1.058e+007 2.216e+011 1.000e+002 1.589e-001 1.155e-003 
1.229e-003 1.054e+007 2.199e+011 1.000e+002 1.534e-001 1.156e-003 
1.230e-003 1.046e+007 2.157e+011 1.000e+002 1.512e-001 1.158e-003 
1.231e-003 1.041e+007 2.148e+011 1.000e+002 1.559e-001 1.159e-003 
1.232e-003 1.037e+007 2.146e+011 1.000e+002 1.583e-001 1.161e-003 
1.233e-003 1.038e+007 2.131e+011 1.000e+002 1.586e-001 1.162e-003 
1.234e-003 1.040e+007 2.136e+011 1.000e+002 1.454e-001 1.163e-003 
1.236e-003 1.043e+007 2.145e+011 1.000e+002 1.475e-001 1.163e-003 
1.237e-003 1.045e+007 2.143e+011 1.000e+002 1.585e-001 1.164e-003 
1.238e-003 1.048e+007 2.154e+011 1.000e+002 1.559e-001 1.165e-003 
1.239e-003 1.053e+007 2.168e+011 1.000e+002 1.562e-001 1.166e-003 
1.240e-003 1.056e+007 2.169e+011 1.000e+002 1.532e-001 1.167e-003 
1.241e-003 1.060e+007 2.184e+011 1.000e+002 1.522e-001 1.168e-003 
1.242e-003 1.066e+007 2.198e+011 1.000e+002 1.585e-001 1.168e-003 
1.243e-003 1.069e+007 2.215e+011 1.000e+002 1.493e-001 1.169e-003 
1.244e-003 1.069e+007 2.235e+011 1.000e+002 1.714e-001 1.170e-003 
1.245e-003 1.070e+007 2.227e+011 1.000e+002 1.581e-001 1.171e-003 
1.246e-003 1.070e+007 2.246e+011 1.000e+002 1.607e-001 1.172e-003 
1.248e-003 1.071e+007 2.260e+011 1.000e+002 1.711e-001 1.173e-003 
1.249e-003 1.074e+007 2.266e+011 1.000e+002 1.641e-001 1.174e-003 
1.250e-003 1.081e+007 2.277e+011 1.000e+002 1.637e-001 1.175e-003 
1.251e-003 1.088e+007 2.285e+011 1.000e+002 1.630e-001 1.176e-003 
1.252e-003 1.097e+007 2.287e+011 1.000e+002 1.623e-001 1.176e-003 
1.253e-003 1.106e+007 2.294e+011 1.000e+002 1.647e-001 1.177e-003 
1.254e-003 1.114e+007 2.301e+011 1.000e+002 1.643e-001 1.177e-003 
1.255e-003 1.121e+007 2.310e+011 1.000e+002 1.669e-001 1.178e-003 
1.256e-003 1.127e+007 2.312e+011 1.000e+002 1.612e-001 1.178e-003 
1.257e-003 1.132e+007 2.323e+011 1.000e+002 1.618e-001 1.179e-003 
1.258e-003 1.138e+007 2.334e+011 1.000e+002 1.654e-001 1.180e-003 
1.260e-003 1.143e+007 2.316e+011 1.000e+002 1.698e-001 1.180e-003 
1.261e-003 1.145e+007 2.317e+011 1.000e+002 1.773e-001 1.181e-003 
1.262e-003 1.146e+007 2.283e+011 1.000e+002 1.726e-001 1.182e-003 
1.263e-003 1.145e+007 2.259e+011 1.000e+002 1.741e-001 1.184e-003 
1.264e-003 1.145e+007 2.267e+011 1.000e+002 1.749e-001 1.185e-003 
1.265e-003 1.145e+007 2.281e+011 1.000e+002 1.668e-001 1.186e-003 
1.266e-003 1.145e+007 2.296e+011 1.000e+002 1.705e-001 1.187e-003 
1.267e-003 1.145e+007 2.305e+011 1.000e+002 1.669e-001 1.188e-003 
1.268e-003 1.145e+007 2.319e+011 1.000e+002 1.690e-001 1.189e-003 
1.269e-003 1.142e+007 2.335e+011 1.000e+002 1.740e-001 1.190e-003 
1.270e-003 1.131e+007 2.340e+011 1.000e+002 1.686e-001 1.192e-003 
1.272e-003 1.122e+007 2.353e+011 1.000e+002 1.610e-001 1.194e-003 
1.273e-003 1.116e+007 2.369e+011 1.000e+002 1.791e-001 1.195e-003 
1.274e-003 1.107e+007 2.389e+011 1.000e+002 1.748e-001 1.197e-003 
1.275e-003 1.094e+007 2.340e+011 1.000e+002 1.689e-001 1.199e-003 
1.276e-003 1.085e+007 2.343e+011 1.000e+002 1.582e-001 1.201e-003 
1.277e-003 1.081e+007 2.327e+011 1.000e+002 1.711e-001 1.202e-003 
1.278e-003 1.078e+007 2.334e+011 1.000e+002 1.711e-001 1.203e-003 
1.279e-003 1.076e+007 2.346e+011 1.000e+002 1.736e-001 1.205e-003 
1.280e-003 1.070e+007 2.350e+011 1.000e+002 1.692e-001 1.206e-003 
1.281e-003 1.066e+007 2.283e+011 1.000e+002 1.504e-001 1.208e-003 
1.282e-003 1.064e+007 2.277e+011 1.000e+002 1.568e-001 1.209e-003 
1.283e-003 1.062e+007 2.257e+011 1.000e+002 1.575e-001 1.210e-003 
1.285e-003 1.062e+007 2.261e+011 1.000e+002 1.674e-001 1.211e-003 
1.286e-003 1.065e+007 2.264e+011 1.000e+002 1.632e-001 1.212e-003 
1.287e-003 1.068e+007 2.262e+011 1.000e+002 1.571e-001 1.213e-003 
1.288e-003 1.071e+007 2.267e+011 1.000e+002 1.559e-001 1.214e-003 
1.289e-003 1.074e+007 2.277e+011 1.000e+002 1.600e-001 1.215e-003 
1.290e-003 1.079e+007 2.280e+011 1.000e+002 1.512e-001 1.215e-003 
1.291e-003 1.084e+007 2.287e+011 1.000e+002 1.460e-001 1.216e-003 
1.292e-003 1.090e+007 2.297e+011 1.000e+002 1.586e-001 1.217e-003 
1.293e-003 1.095e+007 2.308e+011 1.000e+002 1.467e-001 1.218e-003 
1.294e-003 1.099e+007 2.322e+011 1.000e+002 1.442e-001 1.218e-003 
1.295e-003 1.102e+007 2.303e+011 1.000e+002 1.505e-001 1.219e-003 
1.297e-003 1.105e+007 2.309e+011 1.000e+002 1.479e-001 1.220e-003 
1.298e-003 1.106e+007 2.321e+011 1.000e+002 1.542e-001 1.221e-003 
1.299e-003 1.107e+007 2.338e+011 1.000e+002 1.538e-001 1.222e-003 
1.300e-003 1.108e+007 2.356e+011 1.000e+002 1.496e-001 1.223e-003 
1.301e-003 1.110e+007 2.341e+011 1.000e+002 1.554e-001 1.224e-003 
1.302e-003 1.111e+007 2.346e+011 1.000e+002 1.564e-001 1.225e-003 
1.303e-003 1.107e+007 2.331e+011 1.000e+002 1.646e-001 1.227e-003 
1.304e-003 1.100e+007 2.289e+011 1.000e+002 1.555e-001 1.228e-003 
1.305e-003 1.096e+007 2.285e+011 1.000e+002 1.635e-001 1.229e-003 
1.306e-003 1.093e+007 2.240e+011 1.000e+002 1.509e-001 1.231e-003 
1.307e-003 1.095e+007 2.212e+011 1.000e+002 1.477e-001 1.232e-003 
1.309e-003 1.097e+007 2.196e+011 1.000e+002 1.680e-001 1.233e-003 
1.310e-003 1.101e+007 2.188e+011 1.000e+002 1.598e-001 1.233e-003 
1.311e-003 1.107e+007 2.194e+011 1.000e+002 1.608e-001 1.234e-003 
1.312e-003 1.112e+007 2.190e+011 1.000e+002 1.586e-001 1.235e-003 
1.313e-003 1.119e+007 2.198e+011 1.000e+002 1.583e-001 1.236e-003 
1.314e-003 1.126e+007 2.210e+011 1.000e+002 1.621e-001 1.236e-003 
1.315e-003 1.133e+007 2.224e+011 1.000e+002 1.638e-001 1.237e-003 
1.316e-003 1.141e+007 2.236e+011 1.000e+002 1.604e-001 1.237e-003 
1.317e-003 1.149e+007 2.243e+011 1.000e+002 1.647e-001 1.238e-003 
1.318e-003 1.158e+007 2.244e+011 1.000e+002 1.617e-001 1.238e-003 
1.319e-003 1.166e+007 2.248e+011 1.000e+002 1.634e-001 1.239e-003 
1.321e-003 1.172e+007 2.187e+011 1.000e+002 1.300e-001 1.239e-003 
1.322e-003 1.179e+007 2.196e+011 1.000e+002 1.313e-001 1.240e-003 
1.323e-003 1.186e+007 2.208e+011 1.000e+002 1.325e-001 1.241e-003 
1.324e-003 1.195e+007 2.204e+011 1.000e+002 1.371e-001 1.241e-003 
1.325e-003 1.204e+007 2.213e+011 1.000e+002 1.310e-001 1.242e-003 
1.326e-003 1.213e+007 2.225e+011 1.000e+002 1.360e-001 1.242e-003 
1.327e-003 1.222e+007 2.237e+011 1.000e+002 1.274e-001 1.243e-003 
1.328e-003 1.230e+007 2.251e+011 1.000e+002 1.264e-001 1.243e-003 
1.329e-003 1.237e+007 2.268e+011 1.000e+002 1.297e-001 1.244e-003 
1.330e-003 1.245e+007 2.283e+011 1.000e+002 1.289e-001 1.244e-003 
1.331e-003 1.254e+007 2.274e+011 1.000e+002 1.246e-001 1.245e-003 
1.333e-003 1.264e+007 2.272e+011 1.000e+002 1.275e-001 1.245e-003 
1.334e-003 1.274e+007 2.279e+011 1.000e+002 1.255e-001 1.246e-003 
1.335e-003 1.282e+007 2.289e+011 1.000e+002 1.185e-001 1.246e-003 
1.336e-003 1.290e+007 2.301e+011 1.000e+002 1.173e-001 1.247e-003 
1.337e-003 1.296e+007 2.305e+011 1.000e+002 1.116e-001 1.247e-003 
1.338e-003 1.301e+007 2.309e+011 1.000e+002 1.152e-001 1.248e-003 
1.339e-003 1.303e+007 2.317e+011 1.000e+002 1.156e-001 1.249e-003 
1.340e-003 1.304e+007 2.328e+011 1.000e+002 1.219e-001 1.250e-003 
1.341e-003 1.306e+007 2.341e+011 1.000e+002 1.183e-001 1.251e-003 
1.342e-003 1.308e+007 2.341e+011 1.000e+002 1.149e-001 1.252e-003 
1.343e-003 1.310e+007 2.339e+011 1.000e+002 1.224e-001 1.253e-003 
1.344e-003 1.312e+007 2.333e+011 1.000e+002 1.207e-001 1.254e-003 
1.346e-003 1.314e+007 2.293e+011 1.000e+002 1.239e-001 1.255e-003 
1.347e-003 1.314e+007 2.314e+011 1.000e+002 1.253e-001 1.256e-003 
1.348e-003 1.316e+007 2.334e+011 1.000e+002 1.246e-001 1.257e-003 
1.349e-003 1.316e+007 2.348e+011 1.000e+002 1.312e-001 1.258e-003 
1.350e-003 1.311e+007 2.370e+011 1.000e+002 1.311e-001 1.259e-003 
1.351e-003 1.303e+007 2.393e+011 1.000e+002 1.340e-001 1.261e-003 
1.352e-003 1.295e+007 2.417e+011 1.000e+002 1.346e-001 1.263e-003 
1.353e-003 1.286e+007 2.428e+011 1.000e+002 1.337e-001 1.264e-003 
1.354e-003 1.274e+007 2.441e+011 1.000e+002 1.345e-001 1.266e-003 
1.355e-003 1.260e+007 2.435e+011 1.000e+002 1.270e-001 1.268e-003 
1.356e-003 1.242e+007 2.461e+011 1.000e+002 1.266e-001 1.271e-003 
1.358e-003 1.221e+007 2.408e+011 1.000e+002 1.213e-001 1.273e-003 
1.359e-003 1.192e+007 2.342e+011 1.000e+002 1.129e-001 1.276e-003 
1.360e-003 1.172e+007 2.326e+011 1.000e+002 1.144e-001 1.279e-003 
1.361e-003 1.159e+007 2.327e+011 1.000e+002 1.178e-001 1.281e-003 
1.362e-003 1.151e+007 2.342e+011 1.000e+002 1.199e-001 1.282e-003 
1.363e-003 1.139e+007 2.363e+011 1.000e+002 1.133e-001 1.284e-003 
1.364e-003 1.123e+007 2.376e+011 1.000e+002 1.220e-001 1.286e-003 
1.365e-003 1.108e+007 2.353e+011 1.000e+002 1.196e-001 1.289e-003 
1.366e-003 1.091e+007 2.359e+011 1.000e+002 1.271e-001 1.291e-003 
1.367e-003 1.076e+007 2.364e+011 1.000e+002 1.214e-001 1.293e-003 
1.368e-003 1.067e+007 2.370e+011 1.000e+002 1.299e-001 1.295e-003 
1.370e-003 1.059e+007 2.350e+011 1.000e+002 1.238e-001 1.296e-003 
1.371e-003 1.054e+007 2.350e+011 1.000e+002 1.189e-001 1.298e-003 
1.372e-003 1.053e+007 2.357e+011 1.000e+002 1.208e-001 1.299e-003 
1.373e-003 1.049e+007 2.367e+011 1.000e+002 1.350e-001 1.300e-003 
1.374e-003 1.047e+007 2.373e+011 1.000e+002 1.460e-001 1.302e-003 
1.375e-003 1.046e+007 2.390e+011 1.000e+002 1.428e-001 1.303e-003 
1.376e-003 1.046e+007 2.384e+011 1.000e+002 1.524e-001 1.304e-003 
1.377e-003 1.047e+007 2.395e+011 1.000e+002 1.569e-001 1.305e-003 
1.378e-003 1.047e+007 2.409e+011 1.000e+002 1.596e-001 1.306e-003 
1.379e-003 1.045e+007 2.422e+011 1.000e+002 1.553e-001 1.307e-003 
1.380e-003 1.046e+007 2.434e+011 1.000e+002 1.568e-001 1.308e-003 
1.382e-003 1.048e+007 2.449e+011 1.000e+002 1.605e-001 1.309e-003 
1.383e-003 1.048e+007 2.466e+011 1.000e+002 1.633e-001 1.310e-003 
1.384e-003 1.048e+007 2.484e+011 1.000e+002 1.613e-001 1.311e-003 
1.385e-003 1.049e+007 2.502e+011 1.000e+002 1.725e-001 1.312e-003 
1.386e-003 1.049e+007 2.522e+011 1.000e+002 1.868e-001 1.313e-003 
1.387e-003 1.048e+007 2.522e+011 1.000e+002 1.831e-001 1.315e-003 
1.388e-003 1.049e+007 2.541e+011 1.000e+002 1.911e-001 1.316e-003 
1.389e-003 1.050e+007 2.556e+011 1.000e+002 1.860e-001 1.317e-003 
1.390e-003 1.049e+007 2.565e+011 1.000e+002 1.852e-001 1.318e-003 
1.391e-003 1.051e+007 2.577e+011 1.000e+002 1.847e-001 1.319e-003 
1.392e-003 1.053e+007 2.579e+011 1.000e+002 1.915e-001 1.320e-003 
1.394e-003 1.057e+007 2.588e+011 1.000e+002 1.866e-001 1.320e-003 
1.395e-003 1.061e+007 2.584e+011 1.000e+002 1.869e-001 1.321e-003 
1.396e-003 1.063e+007 2.596e+011 1.000e+002 1.891e-001 1.322e-003 
1.397e-003 1.064e+007 2.601e+011 1.000e+002 1.864e-001 1.323e-003 
1.398e-003 1.060e+007 2.595e+011 1.000e+002 1.835e-001 1.325e-003 
1.399e-003 1.056e+007 2.605e+011 1.000e+002 1.938e-001 1.326e-003 
1.400e-003 1.050e+007 2.620e+011 1.000e+002 1.885e-001 1.327e-003 
1.401e-003 1.041e+007 2.628e+011 1.000e+002 1.895e-001 1.329e-003 
1.402e-003 1.035e+007 2.636e+011 1.000e+002 1.933e-001 1.331e-003 
1.403e-003 1.031e+007 2.641e+011 1.000e+002 1.885e-001 1.332e-003 
1.404e-003 1.028e+007 2.650e+011 1.000e+002 1.962e-001 1.333e-003 
1.405e-003 1.025e+007 2.653e+011 1.000e+002 1.852e-001 1.335e-003 
1.407e-003 1.023e+007 2.664e+011 1.000e+002 1.955e-001 1.336e-003 
1.408e-003 1.026e+007 2.668e+011 1.000e+002 1.860e-001 1.337e-003 
1.409e-003 1.031e+007 2.670e+011 1.000e+002 1.870e-001 1.337e-003 
1.410e-003 1.036e+007 2.672e+011 1.000e+002 1.914e-001 1.338e-003 
1.411e-003 1.039e+007 2.674e+011 1.000e+002 1.832e-001 1.339e-003 
1.412e-003 1.042e+007 2.679e+011 1.000e+002 1.964e-001 1.340e-003 
1.413e-003 1.046e+007 2.675e+011 1.000e+002 1.961e-001 1.341e-003 
1.414e-003 1.052e+007 2.677e+011 1.000e+002 1.898e-001 1.341e-003 
1.415e-003 1.058e+007 2.682e+011 1.000e+002 1.883e-001 1.342e-003 
1.416e-003 1.064e+007 2.693e+011 1.000e+002 1.968e-001 1.343e-003 
1.417e-003 1.067e+007 2.702e+011 1.000e+002 1.907e-001 1.344e-003 
1.419e-003 1.071e+007 2.703e+011 1.000e+002 1.833e-001 1.344e-003 
1.420e-003 1.075e+007 2.716e+011 1.000e+002 1.769e-001 1.345e-003 
1.421e-003 1.078e+007 2.731e+011 1.000e+002 1.733e-001 1.346e-003 
1.422e-003 1.079e+007 2.746e+011 1.000e+002 1.722e-001 1.347e-003 
1.423e-003 1.079e+007 2.758e+011 1.000e+002 1.879e-001 1.348e-003 
1.424e-003 1.078e+007 2.774e+011 1.000e+002 1.711e-001 1.349e-003 
1.425e-003 1.078e+007 2.793e+011 1.000e+002 1.803e-001 1.351e-003 
1.426e-003 1.078e+007 2.813e+011 1.000e+002 1.789e-001 1.352e-003 
1.427e-003 1.078e+007 2.832e+011 1.000e+002 1.822e-001 1.353e-003 
1.428e-003 1.081e+007 2.850e+011 1.000e+002 1.805e-001 1.354e-003 
1.429e-003 1.084e+007 2.828e+011 1.000e+002 1.787e-001 1.354e-003 
1.431e-003 1.086e+007 2.829e+011 1.000e+002 1.820e-001 1.355e-003 
1.432e-003 1.088e+007 2.835e+011 1.000e+002 1.804e-001 1.356e-003 
1.433e-003 1.092e+007 2.836e+011 1.000e+002 1.819e-001 1.357e-003 
1.434e-003 1.093e+007 2.836e+011 1.000e+002 1.789e-001 1.358e-003 
1.435e-003 1.089e+007 2.847e+011 1.000e+002 1.824e-001 1.360e-003 
1.436e-003 1.084e+007 2.866e+011 1.000e+002 1.831e-001 1.361e-003 
1.437e-003 1.080e+007 2.883e+011 1.000e+002 1.898e-001 1.362e-003 
1.438e-003 1.076e+007 2.868e+011 1.000e+002 1.950e-001 1.364e-003 
1.439e-003 1.075e+007 2.870e+011 1.000e+002 1.828e-001 1.365e-003 
1.440e-003 1.077e+007 2.879e+011 1.000e+002 1.898e-001 1.366e-003 
1.441e-003 1.078e+007 2.893e+011 1.000e+002 1.927e-001 1.367e-003 
1.443e-003 1.078e+007 2.908e+011 1.000e+002 1.823e-001 1.368e-003 
1.444e-003 1.078e+007 2.923e+011 1.000e+002 1.820e-001 1.369e-003 
1.445e-003 1.070e+007 2.927e+011 1.000e+002 1.867e-001 1.371e-003 
1.446e-003 1.064e+007 2.939e+011 1.000e+002 1.859e-001 1.372e-003 
1.447e-003 1.058e+007 2.959e+011 1.000e+002 1.834e-001 1.374e-003 
1.448e-003 1.048e+007 2.975e+011 1.000e+002 1.926e-001 1.375e-003 
1.449e-003 1.042e+007 2.971e+011 1.000e+002 1.807e-001 1.377e-003 
1.450e-003 1.033e+007 2.993e+011 1.000e+002 1.871e-001 1.379e-003 
1.451e-003 1.024e+007 3.013e+011 1.000e+002 1.840e-001 1.380e-003 
1.452e-003 1.018e+007 3.028e+011 1.000e+002 1.907e-001 1.382e-003 
1.453e-003 1.009e+007 3.015e+011 1.000e+002 1.998e-001 1.384e-003 
1.455e-003 1.003e+007 3.018e+011 1.000e+002 1.937e-001 1.385e-003 
1.456e-003 9.998e+006 3.030e+011 1.000e+002 1.925e-001 1.386e-003 
1.457e-003 1.000e+007 3.022e+011 1.000e+002 1.961e-001 1.388e-003 
1.458e-003 1.002e+007 3.007e+011 1.000e+002 1.926e-001 1.389e-003 
1.459e-003 1.002e+007 3.004e+011 1.000e+002 1.923e-001 1.390e-003 
1.460e-003 9.985e+006 3.007e+011 1.000e+002 1.936e-001 1.391e-003 
1.461e-003 9.891e+006 2.987e+011 1.000e+002 1.842e-001 1.393e-003 
1.462e-003 9.818e+006 2.986e+011 1.000e+002 1.778e-001 1.394e-003 
1.463e-003 9.733e+006 2.965e+011 1.000e+002 2.021e-001 1.396e-003 
1.464e-003 9.647e+006 2.949e+011 1.000e+002 2.038e-001 1.398e-003 
1.465e-003 9.547e+006 2.958e+011 1.000e+002 1.970e-001 1.399e-003 
1.467e-003 9.457e+006 2.898e+011 1.000e+002 1.988e-001 1.401e-003 
1.468e-003 9.353e+006 2.844e+011 1.000e+002 1.957e-001 1.403e-003 
1.469e-003 9.273e+006 2.810e+011 1.000e+002 2.022e-001 1.405e-003 
1.470e-003 9.230e+006 2.804e+011 1.000e+002 2.081e-001 1.406e-003 
1.471e-003 9.198e+006 2.812e+011 1.000e+002 2.160e-001 1.407e-003 
1.472e-003 9.216e+006 2.818e+011 1.000e+002 2.070e-001 1.408e-003 
1.473e-003 9.248e+006 2.827e+011 1.000e+002 2.120e-001 1.409e-003 
1.474e-003 9.256e+006 2.758e+011 1.000e+002 2.003e-001 1.410e-003 
1.475e-003 9.253e+006 2.745e+011 1.000e+002 1.886e-001 1.411e-003 
1.476e-003 9.254e+006 2.757e+011 1.000e+002 1.855e-001 1.412e-003 
1.477e-003 9.251e+006 2.750e+011 1.000e+002 1.895e-001 1.413e-003 
1.478e-003 9.259e+006 2.696e+011 1.000e+002 1.680e-001 1.414e-003 
1.480e-003 9.260e+006 2.699e+011 1.000e+002 1.682e-001 1.416e-003 
1.481e-003 9.280e+006 2.702e+011 1.000e+002 1.620e-001 1.416e-003 
1.482e-003 9.310e+006 2.705e+011 1.000e+002 1.544e-001 1.417e-003 
1.483e-003 9.333e+006 2.717e+011 1.000e+002 1.577e-001 1.418e-003 
1.484e-003 9.319e+006 2.731e+011 1.000e+002 1.477e-001 1.419e-003 
1.485e-003 9.293e+006 2.746e+011 1.000e+002 1.531e-001 1.421e-003 
1.486e-003 9.297e+006 2.760e+011 1.000e+002 1.524e-001 1.422e-003 
1.487e-003 9.289e+006 2.771e+011 1.000e+002 1.582e-001 1.423e-003 
1.488e-003 9.258e+006 2.765e+011 1.000e+002 1.536e-001 1.424e-003 
1.489e-003 9.210e+006 2.773e+011 1.000e+002 1.554e-001 1.426e-003 
1.490e-003 9.135e+006 2.775e+011 1.000e+002 1.551e-001 1.427e-003 
1.492e-003 9.080e+006 2.787e+011 1.000e+002 1.537e-001 1.429e-003 
1.493e-003 9.060e+006 2.797e+011 1.000e+002 1.488e-001 1.430e-003 
1.494e-003 9.040e+006 2.813e+011 1.000e+002 1.563e-001 1.431e-003 
1.495e-003 8.997e+006 2.825e+011 1.000e+002 1.558e-001 1.433e-003 
1.496e-003 8.936e+006 2.844e+011 1.000e+002 1.577e-001 1.434e-003 
1.497e-003 8.880e+006 2.860e+011 1.000e+002 1.513e-001 1.436e-003 
1.498e-003 8.835e+006 2.873e+011 1.000e+002 1.568e-001 1.437e-003 
1.499e-003 8.828e+006 2.879e+011 1.000e+002 1.537e-001 1.438e-003 
1.500e-003 8.815e+006 2.867e+011 1.000e+002 1.484e-001 1.439e-003 
1.501e-003 8.803e+006 2.846e+011 1.000e+002 1.546e-001 1.440e-003 
1.502e-003 8.798e+006 2.814e+011 1.000e+002 1.444e-001 1.442e-003 
1.504e-003 8.793e+006 2.788e+011 1.000e+002 1.474e-001 1.443e-003 
1.505e-003 8.790e+006 2.752e+011 1.000e+002 1.442e-001 1.444e-003 
1.506e-003 8.811e+006 2.758e+011 1.000e+002 1.420e-001 1.445e-003 
1.507e-003 8.828e+006 2.728e+011 1.000e+002 1.466e-001 1.446e-003 
1.508e-003 8.832e+006 2.716e+011 1.000e+002 1.409e-001 1.447e-003 
1.509e-003 8.892e+006 2.705e+011 1.000e+002 1.426e-001 1.447e-003 
1.510e-003 8.972e+006 2.713e+011 1.000e+002 1.451e-001 1.448e-003 
1.511e-003 9.047e+006 2.719e+011 1.000e+002 1.423e-001 1.449e-003 
1.512e-003 9.115e+006 2.720e+011 1.000e+002 1.520e-001 1.449e-003 
1.513e-003 9.210e+006 2.724e+011 1.000e+002 1.464e-001 1.450e-003 
1.514e-003 9.331e+006 2.728e+011 1.000e+002 1.582e-001 1.450e-003 
1.516e-003 9.454e+006 2.701e+011 1.000e+002 1.394e-001 1.450e-003 
1.517e-003 9.574e+006 2.703e+011 1.000e+002 1.389e-001 1.450e-003 
1.518e-003 9.683e+006 2.706e+011 1.000e+002 1.420e-001 1.451e-003 
1.519e-003 9.784e+006 2.711e+011 1.000e+002 1.400e-001 1.451e-003 
1.520e-003 9.890e+006 2.716e+011 1.000e+002 1.418e-001 1.451e-003 
1.521e-003 9.991e+006 2.721e+011 1.000e+002 1.362e-001 1.452e-003 
1.522e-003 1.007e+007 2.726e+011 1.000e+002 1.373e-001 1.452e-003 
1.523e-003 1.014e+007 2.715e+011 1.000e+002 1.344e-001 1.453e-003 
1.524e-003 1.020e+007 2.725e+011 1.000e+002 1.365e-001 1.454e-003 
1.525e-003 1.027e+007 2.736e+011 1.000e+002 1.308e-001 1.454e-003 
1.526e-003 1.034e+007 2.749e+011 1.000e+002 1.385e-001 1.455e-003 
1.528e-003 1.042e+007 2.760e+011 1.000e+002 1.302e-001 1.455e-003 
1.529e-003 1.050e+007 2.772e+011 1.000e+002 1.309e-001 1.456e-003 
1.530e-003 1.059e+007 2.784e+011 1.000e+002 1.297e-001 1.456e-003 
1.531e-003 1.066e+007 2.796e+011 1.000e+002 1.326e-001 1.457e-003 
1.532e-003 1.072e+007 2.805e+011 1.000e+002 1.436e-001 1.458e-003 
1.533e-003 1.079e+007 2.812e+011 1.000e+002 1.417e-001 1.458e-003 
1.534e-003 1.085e+007 2.828e+011 1.000e+002 1.438e-001 1.459e-003 
1.535e-003 1.091e+007 2.836e+011 1.000e+002 1.480e-001 1.460e-003 
1.536e-003 1.091e+007 2.768e+011 1.000e+002 1.566e-001 1.461e-003 
1.537e-003 1.094e+007 2.775e+011 1.000e+002 1.484e-001 1.462e-003 
1.538e-003 1.098e+007 2.789e+011 1.000e+002 1.523e-001 1.462e-003 
1.540e-003 1.101e+007 2.794e+011 1.000e+002 1.415e-001 1.463e-003 
1.541e-003 1.104e+007 2.800e+011 1.000e+002 1.322e-001 1.464e-003 
1.542e-003 1.106e+007 2.792e+011 1.000e+002 1.271e-001 1.465e-003 
1.543e-003 1.108e+007 2.803e+011 1.000e+002 1.274e-001 1.466e-003 
1.544e-003 1.110e+007 2.817e+011 1.000e+002 1.247e-001 1.467e-003 
1.545e-003 1.113e+007 2.813e+011 1.000e+002 1.240e-001 1.468e-003 
1.546e-003 1.115e+007 2.747e+011 1.000e+002 1.277e-001 1.469e-003 
1.547e-003 1.116e+007 2.764e+011 1.000e+002 1.267e-001 1.470e-003 
1.548e-003 1.116e+007 2.780e+011 1.000e+002 1.317e-001 1.471e-003 
1.549e-003 1.117e+007 2.797e+011 1.000e+002 1.387e-001 1.472e-003 
1.550e-003 1.118e+007 2.810e+011 1.000e+002 1.340e-001 1.473e-003 
1.551e-003 1.121e+007 2.818e+011 1.000e+002 1.302e-001 1.474e-003 
1.553e-003 1.122e+007 2.835e+011 1.000e+002 1.290e-001 1.475e-003 
1.554e-003 1.123e+007 2.856e+011 1.000e+002 1.300e-001 1.476e-003 
1.555e-003 1.122e+007 2.880e+011 1.000e+002 1.281e-001 1.477e-003 
1.556e-003 1.117e+007 2.895e+011 1.000e+002 1.343e-001 1.479e-003 
1.557e-003 1.114e+007 2.850e+011 1.000e+002 1.117e-001 1.480e-003 
1.558e-003 1.111e+007 2.858e+011 1.000e+002 1.067e-001 1.481e-003 
1.559e-003 1.107e+007 2.873e+011 1.000e+002 1.089e-001 1.483e-003 
1.560e-003 1.105e+007 2.873e+011 1.000e+002 1.002e-001 1.484e-003 
1.561e-003 1.104e+007 2.886e+011 1.000e+002 1.021e-001 1.485e-003 
1.562e-003 1.105e+007 2.907e+011 1.000e+002 1.028e-001 1.486e-003 
1.563e-003 1.105e+007 2.916e+011 1.000e+002 9.916e-002 1.487e-003 
1.565e-003 1.106e+007 2.930e+011 1.000e+002 1.012e-001 1.488e-003 
1.566e-003 1.106e+007 2.951e+011 1.000e+002 1.140e-001 1.489e-003 
1.567e-003 1.104e+007 2.959e+011 1.000e+002 1.178e-001 1.490e-003 
1.568e-003 1.103e+007 2.952e+011 1.000e+002 1.257e-001 1.492e-003 
1.569e-003 1.098e+007 2.934e+011 1.000e+002 1.296e-001 1.493e-003 
1.570e-003 1.093e+007 2.939e+011 1.000e+002 1.270e-001 1.494e-003 
1.571e-003 1.090e+007 2.941e+011 1.000e+002 1.306e-001 1.496e-003 
1.572e-003 1.089e+007 2.953e+011 1.000e+002 1.299e-001 1.497e-003 
1.573e-003 1.089e+007 2.967e+011 1.000e+002 1.324e-001 1.498e-003 
1.574e-003 1.087e+007 2.944e+011 1.000e+002 1.161e-001 1.499e-003 
1.575e-003 1.084e+007 2.947e+011 1.000e+002 1.164e-001 1.500e-003 
1.577e-003 1.083e+007 2.961e+011 1.000e+002 1.174e-001 1.502e-003 
1.578e-003 1.078e+007 2.933e+011 1.000e+002 1.102e-001 1.503e-003 
1.579e-003 1.071e+007 2.944e+011 1.000e+002 1.171e-001 1.505e-003 
1.580e-003 1.061e+007 2.954e+011 1.000e+002 1.215e-001 1.506e-003 
1.581e-003 1.050e+007 2.966e+011 1.000e+002 1.286e-001 1.508e-003 
1.582e-003 1.046e+007 2.971e+011 1.000e+002 1.294e-001 1.510e-003 
1.583e-003 1.042e+007 2.980e+011 1.000e+002 1.307e-001 1.511e-003 
1.584e-003 1.040e+007 2.983e+011 1.000e+002 1.249e-001 1.512e-003 
1.585e-003 1.038e+007 2.978e+011 1.000e+002 1.184e-001 1.513e-003 
1.586e-003 1.038e+007 2.988e+011 1.000e+002 1.281e-001 1.515e-003 
1.587e-003 1.041e+007 2.988e+011 1.000e+002 1.282e-001 1.515e-003 
1.589e-003 1.048e+007 2.921e+011 1.000e+002 1.299e-001 1.516e-003 
1.590e-003 1.055e+007 2.872e+011 1.000e+002 1.237e-001 1.517e-003 
1.591e-003 1.062e+007 2.875e+011 1.000e+002 1.226e-001 1.517e-003 
1.592e-003 1.070e+007 2.882e+011 1.000e+002 1.238e-001 1.518e-003 
1.593e-003 1.077e+007 2.892e+011 1.000e+002 1.228e-001 1.518e-003 
1.594e-003 1.082e+007 2.898e+011 1.000e+002 1.225e-001 1.519e-003 
1.595e-003 1.084e+007 2.918e+011 1.000e+002 1.231e-001 1.520e-003 
1.596e-003 1.087e+007 2.937e+011 1.000e+002 1.214e-001 1.521e-003 
1.597e-003 1.091e+007 2.939e+011 1.000e+002 1.186e-001 1.522e-003 
1.598e-003 1.093e+007 2.941e+011 1.000e+002 1.116e-001 1.523e-003 
1.599e-003 1.092e+007 2.948e+011 1.000e+002 1.091e-001 1.524e-003 
1.601e-003 1.085e+007 2.953e+011 1.000e+002 1.144e-001 1.525e-003 
1.602e-003 1.075e+007 2.970e+011 1.000e+002 1.093e-001 1.527e-003 
1.603e-003 1.069e+007 2.991e+011 1.000e+002 1.098e-001 1.529e-003 
1.604e-003 1.067e+007 2.998e+011 1.000e+002 1.108e-001 1.530e-003 
1.605e-003 1.066e+007 2.996e+011 1.000e+002 1.147e-001 1.531e-003 
1.606e-003 1.065e+007 3.011e+011 1.000e+002 1.126e-001 1.532e-003 
1.607e-003 1.066e+007 3.026e+011 1.000e+002 1.169e-001 1.533e-003 
1.608e-003 1.064e+007 3.018e+011 1.000e+002 1.147e-001 1.535e-003 
1.609e-003 1.063e+007 3.023e+011 1.000e+002 1.072e-001 1.536e-003 
1.610e-003 1.064e+007 3.030e+011 1.000e+002 1.063e-001 1.537e-003 
1.611e-003 1.064e+007 3.047e+011 1.000e+002 1.052e-001 1.538e-003 
1.612e-003 1.062e+007 3.064e+011 1.000e+002 1.038e-001 1.539e-003 
1.614e-003 1.059e+007 3.084e+011 1.000e+002 1.060e-001 1.540e-003 
1.615e-003 1.049e+007 3.091e+011 1.000e+002 1.089e-001 1.542e-003 
1.616e-003 1.038e+007 3.100e+011 1.000e+002 1.106e-001 1.544e-003 
1.617e-003 1.030e+007 3.093e+011 1.000e+002 1.188e-001 1.546e-003 
1.618e-003 1.025e+007 3.080e+011 1.000e+002 1.177e-001 1.547e-003 
1.619e-003 1.020e+007 3.092e+011 1.000e+002 1.229e-001 1.548e-003 
1.620e-003 1.012e+007 3.098e+011 1.000e+002 1.240e-001 1.550e-003 
1.621e-003 1.006e+007 3.104e+011 1.000e+002 1.188e-001 1.552e-003 
1.622e-003 9.978e+006 3.120e+011 1.000e+002 1.179e-001 1.553e-003 
1.623e-003 9.864e+006 3.139e+011 1.000e+002 1.152e-001 1.555e-003 
1.624e-003 9.725e+006 3.161e+011 1.000e+002 1.195e-001 1.557e-003 
1.626e-003 9.599e+006 3.168e+011 1.000e+002 1.190e-001 1.559e-003 
1.627e-003 9.495e+006 3.185e+011 1.000e+002 1.163e-001 1.561e-003 
1.628e-003 9.411e+006 3.194e+011 1.000e+002 1.171e-001 1.563e-003 
1.629e-003 9.347e+006 3.207e+011 1.000e+002 1.189e-001 1.564e-003 
1.630e-003 9.281e+006 3.210e+011 1.000e+002 1.149e-001 1.566e-003 
1.631e-003 9.124e+006 3.082e+011 1.000e+002 1.163e-001 1.568e-003 
1.632e-003 9.080e+006 3.063e+011 1.000e+002 1.174e-001 1.569e-003 
1.633e-003 9.088e+006 3.060e+011 1.000e+002 1.168e-001 1.570e-003 
1.634e-003 9.097e+006 3.050e+011 1.000e+002 1.147e-001 1.571e-003 
1.635e-003 9.097e+006 3.040e+011 1.000e+002 1.198e-001 1.572e-003 
1.636e-003 9.110e+006 3.045e+011 1.000e+002 1.225e-001 1.573e-003 
1.638e-003 9.123e+006 3.046e+011 1.000e+002 1.225e-001 1.574e-003 
1.639e-003 9.150e+006 3.050e+011 1.000e+002 1.243e-001 1.575e-003 
1.640e-003 9.170e+006 3.062e+011 1.000e+002 1.270e-001 1.576e-003 
1.641e-003 9.195e+006 3.005e+011 1.000e+002 1.234e-001 1.577e-003 
1.642e-003 9.199e+006 2.946e+011 1.000e+002 1.157e-001 1.578e-003 
1.643e-003 9.221e+006 2.927e+011 1.000e+002 1.133e-001 1.579e-003 
1.644e-003 9.235e+006 2.929e+011 1.000e+002 1.170e-001 1.580e-003 
1.645e-003 9.232e+006 2.935e+011 1.000e+002 1.172e-001 1.581e-003 
1.646e-003 9.243e+006 2.945e+011 1.000e+002 1.177e-001 1.582e-003 
1.647e-003 9.245e+006 2.953e+011 1.000e+002 1.233e-001 1.583e-003 
1.648e-003 9.253e+006 2.960e+011 1.000e+002 1.303e-001 1.584e-003 
1.650e-003 9.239e+006 2.954e+011 1.000e+002 1.241e-001 1.586e-003 
1.651e-003 9.229e+006 2.951e+011 1.000e+002 1.238e-001 1.587e-003 
1.652e-003 9.210e+006 2.953e+011 1.000e+002 1.258e-001 1.588e-003 
1.653e-003 9.160e+006 2.915e+011 1.000e+002 1.222e-001 1.589e-003 
1.654e-003 9.117e+006 2.907e+011 1.000e+002 1.232e-001 1.591e-003 
1.655e-003 9.120e+006 2.921e+011 1.000e+002 1.203e-001 1.592e-003 
1.656e-003 9.131e+006 2.931e+011 1.000e+002 1.191e-001 1.593e-003 
1.657e-003 9.135e+006 2.930e+011 1.000e+002 1.148e-001 1.594e-003 
1.658e-003 9.142e+006 2.923e+011 1.000e+002 1.168e-001 1.595e-003 
1.659e-003 9.168e+006 2.916e+011 1.000e+002 1.128e-001 1.596e-003 
1.660e-003 9.199e+006 2.912e+011 1.000e+002 1.176e-001 1.597e-003 
1.662e-003 9.259e+006 2.917e+011 1.000e+002 1.205e-001 1.597e-003 
1.663e-003 9.340e+006 2.917e+011 1.000e+002 1.288e-001 1.598e-003 
1.664e-003 9.429e+006 2.917e+011 1.000e+002 1.251e-001 1.598e-003 
1.665e-003 9.516e+006 2.923e+011 1.000e+002 1.298e-001 1.599e-003 
1.666e-003 9.587e+006 2.911e+011 1.000e+002 1.319e-001 1.600e-003 
1.667e-003 9.666e+006 2.898e+011 1.000e+002 1.312e-001 1.600e-003 
1.668e-003 9.749e+006 2.897e+011 1.000e+002 1.329e-001 1.601e-003 
1.669e-003 9.836e+006 2.901e+011 1.000e+002 1.336e-001 1.601e-003 
1.670e-003 9.926e+006 2.906e+011 1.000e+002 1.333e-001 1.602e-003 
1.671e-003 1.002e+007 2.911e+011 1.000e+002 1.298e-001 1.602e-003 
1.672e-003 1.010e+007 2.917e+011 1.000e+002 1.316e-001 1.602e-003 
1.674e-003 1.019e+007 2.906e+011 1.000e+002 1.342e-001 1.603e-003 
1.675e-003 1.026e+007 2.898e+011 1.000e+002 1.336e-001 1.604e-003 
1.676e-003 1.032e+007 2.887e+011 1.000e+002 1.314e-001 1.604e-003 
1.677e-003 1.038e+007 2.890e+011 1.000e+002 1.263e-001 1.605e-003 
1.678e-003 1.044e+007 2.896e+011 1.000e+002 1.317e-001 1.606e-003 
1.679e-003 1.049e+007 2.904e+011 1.000e+002 1.290e-001 1.606e-003 
1.680e-003 1.051e+007 2.875e+011 1.000e+002 1.307e-001 1.607e-003 
1.681e-003 1.053e+007 2.881e+011 1.000e+002 1.288e-001 1.608e-003 
1.682e-003 1.057e+007 2.892e+011 1.000e+002 1.268e-001 1.609e-003 
1.683e-003 1.058e+007 2.905e+011 1.000e+002 1.218e-001 1.610e-003 
1.684e-003 1.059e+007 2.917e+011 1.000e+002 1.244e-001 1.611e-003 
1.685e-003 1.058e+007 2.913e+011 1.000e+002 1.263e-001 1.612e-003 
1.687e-003 1.055e+007 2.920e+011 1.000e+002 1.200e-001 1.614e-003 
1.688e-003 1.055e+007 2.933e+011 1.000e+002 1.214e-001 1.615e-003 
1.689e-003 1.056e+007 2.947e+011 1.000e+002 1.249e-001 1.616e-003 
1.690e-003 1.058e+007 2.923e+011 1.000e+002 1.141e-001 1.617e-003 
1.691e-003 1.061e+007 2.921e+011 1.000e+002 1.103e-001 1.617e-003 
1.692e-003 1.065e+007 2.930e+011 1.000e+002 1.062e-001 1.618e-003 
1.693e-003 1.071e+007 2.940e+011 1.000e+002 1.053e-001 1.619e-003 
1.694e-003 1.077e+007 2.950e+011 1.000e+002 1.027e-001 1.620e-003 
1.695e-003 1.083e+007 2.959e+011 1.000e+002 9.936e-002 1.620e-003 
1.696e-003 1.089e+007 2.975e+011 1.000e+002 1.020e-001 1.621e-003 
1.697e-003 1.093e+007 2.992e+011 1.000e+002 9.937e-002 1.622e-003 
1.699e-003 1.095e+007 3.014e+011 1.000e+002 1.084e-001 1.623e-003 
1.700e-003 1.097e+007 3.032e+011 1.000e+002 1.055e-001 1.624e-003 
1.701e-003 1.099e+007 3.052e+011 1.000e+002 1.105e-001 1.625e-003 
1.702e-003 1.099e+007 3.062e+011 1.000e+002 1.191e-001 1.626e-003 
1.703e-003 1.099e+007 3.070e+011 1.000e+002 1.128e-001 1.627e-003 
1.704e-003 1.101e+007 3.060e+011 1.000e+002 1.066e-001 1.628e-003 
1.705e-003 1.103e+007 3.045e+011 1.000e+002 1.047e-001 1.629e-003 
1.706e-003 1.102e+007 3.039e+011 1.000e+002 1.038e-001 1.630e-003 
1.707e-003 1.099e+007 3.024e+011 1.000e+002 1.029e-001 1.631e-003 
1.708e-003 1.099e+007 3.035e+011 1.000e+002 1.111e-001 1.632e-003 
1.709e-003 1.100e+007 3.035e+011 1.000e+002 1.102e-001 1.633e-003 
1.711e-003 1.102e+007 3.039e+011 1.000e+002 1.020e-001 1.634e-003 
1.679e-003 1.049e+007 2.862e+011 1.000e+002 1.011e-001 1.607e-003 
1.680e-003 1.050e+007 2.859e+011 1.000e+002 1.003e-001 1.607e-003 
1.680e-003 1.051e+007 2.859e+011 1.000e+002 9.996e-002 1.607e-003 
1.681e-003 1.051e+007 2.860e+011 1.000e+002 1.051e-001 1.608e-003 
1.681e-003 1.052e+007 2.862e+011 1.000e+002 1.045e-001 1.608e-003 
1.681e-003 1.054e+007 2.864e+011 1.000e+002 1.042e-001 1.608e-003 
1.682e-003 1.055e+007 2.867e+011 1.000e+002 1.063e-001 1.609e-003 
1.682e-003 1.056e+007 2.866e+011 1.000e+002 1.061e-001 1.609e-003 
1.683e-003 1.057e+007 2.868e+011 1.000e+002 1.091e-001 1.609e-003 
1.683e-003 1.057e+007 2.872e+011 1.000e+002 1.096e-001 1.610e-003 
1.683e-003 1.057e+007 2.877e+011 1.000e+002 1.119e-001 1.610e-003 
1.684e-003 1.057e+007 2.880e+011 1.000e+002 1.141e-001 1.611e-003 
1.684e-003 1.057e+007 2.881e+011 1.000e+002 1.131e-001 1.611e-003 
1.685e-003 1.057e+007 2.884e+011 1.000e+002 1.131e-001 1.611e-003 
1.685e-003 1.056e+007 2.882e+011 1.000e+002 1.166e-001 1.612e-003 
1.685e-003 1.055e+007 2.883e+011 1.000e+002 1.117e-001 1.612e-003 
1.686e-003 1.053e+007 2.888e+011 1.000e+002 1.169e-001 1.613e-003 
1.686e-003 1.052e+007 2.895e+011 1.000e+002 1.118e-001 1.613e-003 
1.687e-003 1.051e+007 2.903e+011 1.000e+002 1.144e-001 1.614e-003 
1.687e-003 1.050e+007 2.911e+011 1.000e+002 1.170e-001 1.614e-003 
1.687e-003 1.049e+007 2.917e+011 1.000e+002 1.188e-001 1.615e-003 
1.688e-003 1.048e+007 2.920e+011 1.000e+002 1.202e-001 1.615e-003 
1.688e-003 1.047e+007 2.925e+011 1.000e+002 1.210e-001 1.616e-003 
1.689e-003 1.046e+007 2.934e+011 1.000e+002 1.161e-001 1.616e-003 
1.689e-003 1.045e+007 2.939e+011 1.000e+002 1.184e-001 1.617e-003 
1.689e-003 1.046e+007 2.941e+011 1.000e+002 1.158e-001 1.617e-003 
1.690e-003 1.047e+007 2.943e+011 1.000e+002 1.199e-001 1.617e-003 
1.690e-003 1.048e+007 2.946e+011 1.000e+002 1.183e-001 1.618e-003 
1.691e-003 1.049e+007 2.949e+011 1.000e+002 1.163e-001 1.618e-003 
1.691e-003 1.050e+007 2.953e+011 1.000e+002 1.166e-001 1.618e-003 
1.691e-003 1.051e+007 2.958e+011 1.000e+002 1.136e-001 1.619e-003 
1.692e-003 1.053e+007 2.963e+011 1.000e+002 1.139e-001 1.619e-003 
1.692e-003 1.054e+007 2.968e+011 1.000e+002 1.104e-001 1.619e-003 
1.693e-003 1.055e+007 2.973e+011 1.000e+002 1.137e-001 1.619e-003 
1.693e-003 1.055e+007 2.977e+011 1.000e+002 1.121e-001 1.620e-003 
1.693e-003 1.056e+007 2.981e+011 1.000e+002 1.107e-001 1.620e-003 
1.694e-003 1.056e+007 2.987e+011 1.000e+002 1.071e-001 1.621e-003 
1.694e-003 1.057e+007 2.994e+011 1.000e+002 1.104e-001 1.621e-003 
1.695e-003 1.058e+007 3.000e+011 1.000e+002 1.096e-001 1.621e-003 
1.695e-003 1.059e+007 3.008e+011 1.000e+002 1.086e-001 1.622e-003 
1.695e-003 1.060e+007 3.015e+011 1.000e+002 1.091e-001 1.622e-003 
1.696e-003 1.061e+007 3.023e+011 1.000e+002 1.110e-001 1.622e-003 
1.696e-003 1.061e+007 3.031e+011 1.000e+002 1.111e-001 1.623e-003 
1.697e-003 1.062e+007 3.040e+011 1.000e+002 1.146e-001 1.623e-003 
1.697e-003 1.062e+007 3.047e+011 1.000e+002 1.173e-001 1.623e-003 
1.697e-003 1.063e+007 3.055e+011 1.000e+002 1.182e-001 1.624e-003 
1.698e-003 1.064e+007 3.058e+011 1.000e+002 1.253e-001 1.624e-003 
1.698e-003 1.064e+007 3.065e+011 1.000e+002 1.275e-001 1.624e-003 
1.699e-003 1.065e+007 3.069e+011 1.000e+002 1.260e-001 1.625e-003 
1.699e-003 1.065e+007 3.073e+011 1.000e+002 1.245e-001 1.625e-003 
1.699e-003 1.066e+007 3.079e+011 1.000e+002 1.261e-001 1.626e-003 
1.700e-003 1.066e+007 3.084e+011 1.000e+002 1.297e-001 1.626e-003 
1.700e-003 1.067e+007 3.088e+011 1.000e+002 1.243e-001 1.626e-003 
1.701e-003 1.068e+007 3.094e+011 1.000e+002 1.288e-001 1.627e-003 
1.701e-003 1.068e+007 3.093e+011 1.000e+002 1.321e-001 1.627e-003 
1.701e-003 1.069e+007 3.094e+011 1.000e+002 1.283e-001 1.627e-003 
1.702e-003 1.070e+007 3.095e+011 1.000e+002 1.251e-001 1.628e-003 
1.702e-003 1.070e+007 3.088e+011 1.000e+002 1.236e-001 1.628e-003 
1.703e-003 1.071e+007 3.087e+011 1.000e+002 1.237e-001 1.628e-003 
1.703e-003 1.072e+007 3.087e+011 1.000e+002 1.227e-001 1.629e-003 
1.703e-003 1.074e+007 3.086e+011 1.000e+002 1.275e-001 1.629e-003 
1.704e-003 1.076e+007 3.083e+011 1.000e+002 1.243e-001 1.629e-003 
1.704e-003 1.077e+007 3.078e+011 1.000e+002 1.203e-001 1.630e-003 
1.705e-003 1.079e+007 3.083e+011 1.000e+002 1.256e-001 1.630e-003 
1.705e-003 1.080e+007 3.086e+011 1.000e+002 1.262e-001 1.630e-003 
1.705e-003 1.082e+007 3.086e+011 1.000e+002 1.255e-001 1.630e-003 
1.706e-003 1.084e+007 3.088e+011 1.000e+002 1.270e-001 1.631e-003 
1.706e-003 1.085e+007 3.093e+011 1.000e+002 1.286e-001 1.631e-003 
1.707e-003 1.087e+007 3.094e+011 1.000e+002 1.240e-001 1.631e-003 
1.707e-003 1.090e+007 3.095e+011 1.000e+002 1.289e-001 1.632e-003 
1.707e-003 1.092e+007 3.099e+011 1.000e+002 1.286e-001 1.632e-003 
1.708e-003 1.094e+007 3.103e+011 1.000e+002 1.308e-001 1.632e-003 
1.708e-003 1.096e+007 3.106e+011 1.000e+002 1.294e-001 1.632e-003 
1.709e-003 1.097e+007 3.111e+011 1.000e+002 1.310e-001 1.633e-003 
1.709e-003 1.099e+007 3.116e+011 1.000e+002 1.264e-001 1.633e-003 
1.709e-003 1.100e+007 3.121e+011 1.000e+002 1.292e-001 1.633e-003 
1.710e-003 1.101e+007 3.125e+011 1.000e+002 1.279e-001 1.634e-003 
1.710e-003 1.101e+007 3.128e+011 1.000e+002 1.269e-001 1.634e-003 
1.711e-003 1.102e+007 3.132e+011 1.000e+002 1.276e-001 1.634e-003 
1.711e-003 1.103e+007 3.131e+011 1.000e+002 1.296e-001 1.635e-003 
1.711e-003 1.105e+007 3.133e+011 1.000e+002 1.311e-001 1.635e-003 
1.712e-003 1.107e+007 3.136e+011 1.000e+002 1.311e-001 1.635e-003 
1.712e-003 1.109e+007 3.139e+011 1.000e+002 1.328e-001 1.635e-003 
1.713e-003 1.111e+007 3.142e+011 1.000e+002 1.357e-001 1.636e-003 
1.713e-003 1.112e+007 3.146e+011 1.000e+002 1.344e-001 1.636e-003 
1.713e-003 1.114e+007 3.150e+011 1.000e+002 1.323e-001 1.636e-003 
1.714e-003 1.115e+007 3.156e+011 1.000e+002 1.301e-001 1.637e-003 
1.714e-003 1.115e+007 3.149e+011 1.000e+002 1.358e-001 1.637e-003 
1.715e-003 1.116e+007 3.134e+011 1.000e+002 1.338e-001 1.637e-003 
1.715e-003 1.118e+007 3.133e+011 1.000e+002 1.309e-001 1.638e-003 
1.715e-003 1.120e+007 3.134e+011 1.000e+002 1.298e-001 1.638e-003 
1.716e-003 1.123e+007 3.135e+011 1.000e+002 1.311e-001 1.638e-003 
1.716e-003 1.125e+007 3.137e+011 1.000e+002 1.295e-001 1.638e-003 
1.717e-003 1.127e+007 3.140e+011 1.000e+002 1.352e-001 1.639e-003 
1.717e-003 1.129e+007 3.142e+011 1.000e+002 1.320e-001 1.639e-003 
1.717e-003 1.130e+007 3.143e+011 1.000e+002 1.352e-001 1.639e-003 
1.718e-003 1.129e+007 3.145e+011 1.000e+002 1.359e-001 1.640e-003 
1.718e-003 1.129e+007 3.148e+011 1.000e+002 1.317e-001 1.640e-003 
1.719e-003 1.128e+007 3.150e+011 1.000e+002 1.311e-001 1.640e-003 
1.719e-003 1.128e+007 3.155e+011 1.000e+002 1.334e-001 1.641e-003 
1.719e-003 1.126e+007 3.158e+011 1.000e+002 1.336e-001 1.641e-003 
1.720e-003 1.124e+007 3.166e+011 1.000e+002 1.322e-001 1.642e-003 
1.720e-003 1.120e+007 3.167e+011 1.000e+002 1.316e-001 1.643e-003 
1.721e-003 1.116e+007 3.173e+011 1.000e+002 1.375e-001 1.643e-003 
1.721e-003 1.113e+007 3.172e+011 1.000e+002 1.400e-001 1.644e-003 
1.721e-003 1.110e+007 3.167e+011 1.000e+002 1.433e-001 1.645e-003 
1.722e-003 1.105e+007 3.165e+011 1.000e+002 1.437e-001 1.645e-003 
1.722e-003 1.101e+007 3.172e+011 1.000e+002 1.445e-001 1.646e-003 
1.723e-003 1.097e+007 3.168e+011 1.000e+002 1.480e-001 1.647e-003 
1.723e-003 1.093e+007 3.171e+011 1.000e+002 1.467e-001 1.647e-003 
1.723e-003 1.089e+007 3.166e+011 1.000e+002 1.455e-001 1.648e-003 
1.724e-003 1.086e+007 3.146e+011 1.000e+002 1.390e-001 1.649e-003 
1.724e-003 1.082e+007 3.142e+011 1.000e+002 1.441e-001 1.649e-003 
1.725e-003 1.078e+007 3.147e+011 1.000e+002 1.419e-001 1.650e-003 
1.725e-003 1.075e+007 3.154e+011 1.000e+002 1.449e-001 1.651e-003 
1.725e-003 1.071e+007 3.163e+011 1.000e+002 1.464e-001 1.651e-003 
1.726e-003 1.066e+007 3.155e+011 1.000e+002 1.404e-001 1.652e-003 
1.726e-003 1.061e+007 3.126e+011 1.000e+002 1.489e-001 1.653e-003 
1.727e-003 1.057e+007 3.116e+011 1.000e+002 1.451e-001 1.653e-003 
1.727e-003 1.053e+007 3.112e+011 1.000e+002 1.499e-001 1.654e-003 
1.727e-003 1.050e+007 3.090e+011 1.000e+002 1.433e-001 1.655e-003 
1.728e-003 1.048e+007 3.089e+011 1.000e+002 1.448e-001 1.655e-003 
1.728e-003 1.047e+007 3.093e+011 1.000e+002 1.414e-001 1.656e-003 
1.729e-003 1.046e+007 3.073e+011 1.000e+002 1.386e-001 1.656e-003 
1.729e-003 1.045e+007 3.064e+011 1.000e+002 1.407e-001 1.657e-003 
1.729e-003 1.045e+007 3.052e+011 1.000e+002 1.416e-001 1.657e-003 
1.730e-003 1.046e+007 3.047e+011 1.000e+002 1.421e-001 1.657e-003 
1.730e-003 1.046e+007 3.045e+011 1.000e+002 1.413e-001 1.658e-003 
1.731e-003 1.047e+007 3.038e+011 1.000e+002 1.410e-001 1.658e-003 
1.731e-003 1.049e+007 3.037e+011 1.000e+002 1.434e-001 1.658e-003 
1.731e-003 1.050e+007 3.039e+011 1.000e+002 1.398e-001 1.659e-003 
1.732e-003 1.052e+007 3.040e+011 1.000e+002 1.402e-001 1.659e-003 
1.732e-003 1.052e+007 3.041e+011 1.000e+002 1.439e-001 1.659e-003 
1.733e-003 1.053e+007 3.043e+011 1.000e+002 1.449e-001 1.660e-003 
1.733e-003 1.054e+007 3.044e+011 1.000e+002 1.429e-001 1.660e-003 
1.733e-003 1.055e+007 3.048e+011 1.000e+002 1.459e-001 1.660e-003 
1.734e-003 1.056e+007 3.048e+011 1.000e+002 1.413e-001 1.661e-003 
1.734e-003 1.058e+007 3.052e+011 1.000e+002 1.417e-001 1.661e-003 
1.735e-003 1.059e+007 3.056e+011 1.000e+002 1.452e-001 1.661e-003 
1.735e-003 1.060e+007 3.055e+011 1.000e+002 1.464e-001 1.662e-003 
1.735e-003 1.060e+007 3.054e+011 1.000e+002 1.459e-001 1.662e-003 
1.736e-003 1.059e+007 3.057e+011 1.000e+002 1.451e-001 1.662e-003 
1.736e-003 1.060e+007 3.058e+011 1.000e+002 1.490e-001 1.663e-003 
1.737e-003 1.060e+007 3.056e+011 1.000e+002 1.505e-001 1.663e-003 
1.737e-003 1.060e+007 3.055e+011 1.000e+002 1.422e-001 1.664e-003 
1.737e-003 1.059e+007 3.061e+011 1.000e+002 1.428e-001 1.664e-003 
1.738e-003 1.058e+007 3.068e+011 1.000e+002 1.447e-001 1.664e-003 
1.738e-003 1.057e+007 3.074e+011 1.000e+002 1.469e-001 1.665e-003 
1.739e-003 1.055e+007 3.082e+011 1.000e+002 1.439e-001 1.665e-003 
1.739e-003 1.053e+007 3.089e+011 1.000e+002 1.441e-001 1.666e-003 
1.739e-003 1.052e+007 3.097e+011 1.000e+002 1.427e-001 1.667e-003 
1.740e-003 1.051e+007 3.105e+011 1.000e+002 1.440e-001 1.667e-003 
1.740e-003 1.050e+007 3.114e+011 1.000e+002 1.440e-001 1.667e-003 
1.741e-003 1.049e+007 3.110e+011 1.000e+002 1.419e-001 1.668e-003 
1.741e-003 1.047e+007 3.109e+011 1.000e+002 1.464e-001 1.668e-003 
1.741e-003 1.044e+007 3.108e+011 1.000e+002 1.419e-001 1.669e-003 
1.742e-003 1.042e+007 3.111e+011 1.000e+002 1.418e-001 1.670e-003 
1.742e-003 1.040e+007 3.111e+011 1.000e+002 1.409e-001 1.670e-003 
1.743e-003 1.038e+007 3.112e+011 1.000e+002 1.407e-001 1.671e-003 
1.743e-003 1.036e+007 3.115e+011 1.000e+002 1.393e-001 1.671e-003 
1.743e-003 1.033e+007 3.086e+011 1.000e+002 1.412e-001 1.672e-003 
1.744e-003 1.031e+007 3.079e+011 1.000e+002 1.417e-001 1.672e-003 
1.744e-003 1.028e+007 3.075e+011 1.000e+002 1.426e-001 1.673e-003 
1.745e-003 1.025e+007 3.067e+011 1.000e+002 1.414e-001 1.674e-003 
1.745e-003 1.022e+007 3.065e+011 1.000e+002 1.425e-001 1.674e-003 
1.745e-003 1.019e+007 3.065e+011 1.000e+002 1.404e-001 1.675e-003 
1.746e-003 1.016e+007 3.067e+011 1.000e+002 1.434e-001 1.675e-003 
1.746e-003 1.014e+007 3.069e+011 1.000e+002 1.397e-001 1.676e-003 
1.747e-003 1.011e+007 3.061e+011 1.000e+002 1.414e-001 1.677e-003 
1.747e-003 1.009e+007 3.055e+011 1.000e+002 1.430e-001 1.677e-003 
1.747e-003 1.007e+007 3.050e+011 1.000e+002 1.407e-001 1.678e-003 
1.748e-003 1.003e+007 3.016e+011 1.000e+002 1.434e-001 1.678e-003 
1.748e-003 1.001e+007 2.988e+011 1.000e+002 1.449e-001 1.679e-003 
1.749e-003 9.993e+006 2.972e+011 1.000e+002 1.368e-001 1.679e-003 
1.749e-003 9.979e+006 2.967e+011 1.000e+002 1.381e-001 1.680e-003 
1.749e-003 9.958e+006 2.959e+011 1.000e+002 1.369e-001 1.680e-003 
1.750e-003 9.919e+006 2.959e+011 1.000e+002 1.336e-001 1.681e-003 
1.750e-003 9.866e+006 2.958e+011 1.000e+002 1.322e-001 1.682e-003 
1.751e-003 9.818e+006 2.961e+011 1.000e+002 1.328e-001 1.683e-003 
1.751e-003 9.776e+006 2.964e+011 1.000e+002 1.272e-001 1.683e-003 
1.751e-003 9.741e+006 2.969e+011 1.000e+002 1.360e-001 1.684e-003 
1.752e-003 9.722e+006 2.959e+011 1.000e+002 1.279e-001 1.684e-003 
1.752e-003 9.713e+006 2.962e+011 1.000e+002 1.297e-001 1.685e-003 
1.753e-003 9.714e+006 2.961e+011 1.000e+002 1.306e-001 1.685e-003 
1.753e-003 9.715e+006 2.964e+011 1.000e+002 1.273e-001 1.686e-003 
1.753e-003 9.715e+006 2.969e+011 1.000e+002 1.286e-001 1.686e-003 
1.754e-003 9.704e+006 2.959e+011 1.000e+002 1.290e-001 1.687e-003 
1.754e-003 9.695e+006 2.961e+011 1.000e+002 1.259e-001 1.687e-003 
1.755e-003 9.702e+006 2.964e+011 1.000e+002 1.314e-001 1.687e-003 
1.755e-003 9.712e+006 2.966e+011 1.000e+002 1.365e-001 1.688e-003 
1.755e-003 9.720e+006 2.969e+011 1.000e+002 1.387e-001 1.688e-003 
1.756e-003 9.738e+006 2.971e+011 1.000e+002 1.370e-001 1.688e-003 
1.756e-003 9.762e+006 2.970e+011 1.000e+002 1.392e-001 1.689e-003 
1.757e-003 9.782e+006 2.942e+011 1.000e+002 1.361e-001 1.689e-003 
1.757e-003 9.800e+006 2.938e+011 1.000e+002 1.326e-001 1.689e-003 
1.757e-003 9.821e+006 2.936e+011 1.000e+002 1.340e-001 1.689e-003 
1.758e-003 9.843e+006 2.936e+011 1.000e+002 1.327e-001 1.690e-003 
1.758e-003 9.859e+006 2.931e+011 1.000e+002 1.346e-001 1.690e-003 
1.759e-003 9.873e+006 2.931e+011 1.000e+002 1.328e-001 1.690e-003 
1.759e-003 9.886e+006 2.932e+011 1.000e+002 1.316e-001 1.691e-003 
1.759e-003 9.894e+006 2.932e+011 1.000e+002 1.302e-001 1.691e-003 
1.760e-003 9.902e+006 2.935e+011 1.000e+002 1.367e-001 1.691e-003 
1.760e-003 9.913e+006 2.939e+011 1.000e+002 1.318e-001 1.692e-003 
1.761e-003 9.928e+006 2.943e+011 1.000e+002 1.302e-001 1.692e-003 
1.761e-003 9.946e+006 2.946e+011 1.000e+002 1.328e-001 1.692e-003 
1.761e-003 9.964e+006 2.950e+011 1.000e+002 1.278e-001 1.692e-003 
1.762e-003 9.984e+006 2.954e+011 1.000e+002 1.322e-001 1.693e-003 
1.762e-003 1.000e+007 2.958e+011 1.000e+002 1.281e-001 1.693e-003 
1.763e-003 1.002e+007 2.961e+011 1.000e+002 1.288e-001 1.693e-003 
1.763e-003 1.004e+007 2.966e+011 1.000e+002 1.288e-001 1.693e-003 
1.763e-003 1.006e+007 2.968e+011 1.000e+002 1.308e-001 1.694e-003 
1.764e-003 1.008e+007 2.972e+011 1.000e+002 1.325e-001 1.694e-003 
1.764e-003 1.010e+007 2.974e+011 1.000e+002 1.306e-001 1.694e-003 
1.765e-003 1.012e+007 2.979e+011 1.000e+002 1.312e-001 1.695e-003 
1.765e-003 1.013e+007 2.984e+011 1.000e+002 1.288e-001 1.695e-003 
1.765e-003 1.015e+007 2.989e+011 1.000e+002 1.324e-001 1.695e-003 
1.766e-003 1.017e+007 2.995e+011 1.000e+002 1.282e-001 1.695e-003 
1.766e-003 1.018e+007 2.998e+011 1.000e+002 1.297e-001 1.696e-003 
1.767e-003 1.020e+007 3.002e+011 1.000e+002 1.280e-001 1.696e-003 
1.767e-003 1.021e+007 3.009e+011 1.000e+002 1.292e-001 1.696e-003 
1.767e-003 1.023e+007 3.013e+011 1.000e+002 1.325e-001 1.697e-003 
1.768e-003 1.025e+007 3.008e+011 1.000e+002 1.294e-001 1.697e-003 
1.768e-003 1.027e+007 3.001e+011 1.000e+002 1.255e-001 1.697e-003 
1.769e-003 1.031e+007 2.999e+011 1.000e+002 1.231e-001 1.697e-003 
1.769e-003 1.034e+007 2.999e+011 1.000e+002 1.263e-001 1.697e-003 
1.769e-003 1.037e+007 2.996e+011 1.000e+002 1.290e-001 1.698e-003 
1.770e-003 1.041e+007 2.996e+011 1.000e+002 1.271e-001 1.698e-003 
1.770e-003 1.044e+007 2.996e+011 1.000e+002 1.274e-001 1.698e-003 
1.771e-003 1.048e+007 2.997e+011 1.000e+002 1.249e-001 1.698e-003 
1.771e-003 1.051e+007 2.999e+011 1.000e+002 1.290e-001 1.698e-003 
1.771e-003 1.054e+007 3.002e+011 1.000e+002 1.278e-001 1.698e-003 
1.772e-003 1.057e+007 3.005e+011 1.000e+002 1.283e-001 1.699e-003 
1.772e-003 1.060e+007 3.009e+011 1.000e+002 1.322e-001 1.699e-003 
1.773e-003 1.062e+007 3.008e+011 1.000e+002 1.339e-001 1.699e-003 
1.773e-003 1.065e+007 3.008e+011 1.000e+002 1.330e-001 1.699e-003 
1.773e-003 1.067e+007 3.012e+011 1.000e+002 1.308e-001 1.699e-003 
1.774e-003 1.070e+007 3.016e+011 1.000e+002 1.315e-001 1.700e-003 
1.774e-003 1.071e+007 3.020e+011 1.000e+002 1.365e-001 1.700e-003 
1.775e-003 1.073e+007 3.013e+011 1.000e+002 1.301e-001 1.700e-003 
1.775e-003 1.074e+007 3.017e+011 1.000e+002 1.260e-001 1.701e-003 
1.775e-003 1.075e+007 3.014e+011 1.000e+002 1.296e-001 1.701e-003 
1.776e-003 1.076e+007 3.016e+011 1.000e+002 1.325e-001 1.701e-003 
1.776e-003 1.077e+007 3.021e+011 1.000e+002 1.295e-001 1.702e-003 
1.777e-003 1.077e+007 3.026e+011 1.000e+002 1.298e-001 1.702e-003 
1.777e-003 1.078e+007 3.033e+011 1.000e+002 1.284e-001 1.702e-003 
1.777e-003 1.078e+007 3.036e+011 1.000e+002 1.313e-001 1.703e-003 
1.778e-003 1.078e+007 3.042e+011 1.000e+002 1.317e-001 1.703e-003 
1.778e-003 1.078e+007 3.048e+011 1.000e+002 1.264e-001 1.704e-003 
1.779e-003 1.079e+007 3.055e+011 1.000e+002 1.277e-001 1.704e-003 
1.779e-003 1.079e+007 3.062e+011 1.000e+002 1.298e-001 1.704e-003 
1.779e-003 1.079e+007 3.068e+011 1.000e+002 1.282e-001 1.705e-003 
1.780e-003 1.079e+007 3.075e+011 1.000e+002 1.311e-001 1.705e-003 
1.780e-003 1.079e+007 3.081e+011 1.000e+002 1.291e-001 1.705e-003 
1.781e-003 1.079e+007 3.065e+011 1.000e+002 1.324e-001 1.706e-003 
1.781e-003 1.078e+007 3.042e+011 1.000e+002 1.309e-001 1.706e-003 
1.781e-003 1.077e+007 3.034e+011 1.000e+002 1.303e-001 1.707e-003 
1.782e-003 1.078e+007 3.034e+011 1.000e+002 1.296e-001 1.707e-003 
1.782e-003 1.078e+007 3.037e+011 1.000e+002 1.302e-001 1.707e-003 
1.783e-003 1.078e+007 3.034e+011 1.000e+002 1.306e-001 1.708e-003 
1.783e-003 1.077e+007 3.030e+011 1.000e+002 1.256e-001 1.708e-003 
1.783e-003 1.076e+007 3.028e+011 1.000e+002 1.332e-001 1.709e-003 
1.784e-003 1.075e+007 3.028e+011 1.000e+002 1.333e-001 1.709e-003 
1.784e-003 1.075e+007 3.029e+011 1.000e+002 1.350e-001 1.710e-003 
1.785e-003 1.074e+007 3.026e+011 1.000e+002 1.348e-001 1.710e-003 
1.785e-003 1.072e+007 3.028e+011 1.000e+002 1.389e-001 1.711e-003 
1.785e-003 1.071e+007 2.999e+011 1.000e+002 1.378e-001 1.711e-003 
1.786e-003 1.071e+007 2.988e+011 1.000e+002 1.393e-001 1.712e-003 
1.786e-003 1.071e+007 2.985e+011 1.000e+002 1.437e-001 1.712e-003 
1.787e-003 1.072e+007 2.985e+011 1.000e+002 1.419e-001 1.712e-003 
1.787e-003 1.073e+007 2.985e+011 1.000e+002 1.412e-001 1.713e-003 
1.787e-003 1.073e+007 2.987e+011 1.000e+002 1.420e-001 1.713e-003 
1.788e-003 1.074e+007 2.989e+011 1.000e+002 1.426e-001 1.713e-003 
1.788e-003 1.075e+007 2.992e+011 1.000e+002 1.420e-001 1.714e-003 
1.789e-003 1.076e+007 2.992e+011 1.000e+002 1.429e-001 1.714e-003 
1.789e-003 1.079e+007 2.992e+011 1.000e+002 1.384e-001 1.714e-003 
1.789e-003 1.081e+007 2.994e+011 1.000e+002 1.421e-001 1.715e-003 
1.790e-003 1.083e+007 2.997e+011 1.000e+002 1.400e-001 1.715e-003 
1.790e-003 1.085e+007 2.998e+011 1.000e+002 1.431e-001 1.715e-003 
1.791e-003 1.087e+007 2.999e+011 1.000e+002 1.442e-001 1.715e-003 
1.791e-003 1.090e+007 3.001e+011 1.000e+002 1.436e-001 1.716e-003 
1.791e-003 1.092e+007 3.003e+011 1.000e+002 1.403e-001 1.716e-003 
1.792e-003 1.094e+007 3.006e+011 1.000e+002 1.442e-001 1.716e-003 
1.792e-003 1.097e+007 3.009e+011 1.000e+002 1.429e-001 1.716e-003 
1.793e-003 1.100e+007 3.011e+011 1.000e+002 1.412e-001 1.716e-003 
1.793e-003 1.103e+007 3.013e+011 1.000e+002 1.410e-001 1.717e-003 
1.793e-003 1.105e+007 3.017e+011 1.000e+002 1.414e-001 1.717e-003 
1.794e-003 1.105e+007 2.995e+011 1.000e+002 1.452e-001 1.717e-003 
1.794e-003 1.106e+007 2.991e+011 1.000e+002 1.392e-001 1.718e-003 
1.795e-003 1.106e+007 2.988e+011 1.000e+002 1.433e-001 1.718e-003 
1.795e-003 1.108e+007 2.988e+011 1.000e+002 1.435e-001 1.718e-003 
1.795e-003 1.110e+007 2.990e+011 1.000e+002 1.425e-001 1.718e-003 
1.796e-003 1.111e+007 2.987e+011 1.000e+002 1.440e-001 1.719e-003 
1.796e-003 1.112e+007 2.986e+011 1.000e+002 1.419e-001 1.719e-003 
1.797e-003 1.112e+007 2.981e+011 1.000e+002 1.445e-001 1.720e-003 
1.797e-003 1.110e+007 2.981e+011 1.000e+002 1.446e-001 1.720e-003 
1.797e-003 1.109e+007 2.983e+011 1.000e+002 1.435e-001 1.721e-003 
1.798e-003 1.107e+007 2.981e+011 1.000e+002 1.424e-001 1.721e-003 
1.798e-003 1.104e+007 2.926e+011 1.000e+002 1.313e-001 1.722e-003 
1.799e-003 1.101e+007 2.919e+011 1.000e+002 1.273e-001 1.722e-003 
1.799e-003 1.099e+007 2.916e+011 1.000e+002 1.277e-001 1.723e-003 
1.799e-003 1.098e+007 2.903e+011 1.000e+002 1.227e-001 1.723e-003 
1.800e-003 1.096e+007 2.901e+011 1.000e+002 1.219e-001 1.724e-003 
1.800e-003 1.094e+007 2.901e+011 1.000e+002 1.256e-001 1.724e-003 
1.801e-003 1.092e+007 2.906e+011 1.000e+002 1.224e-001 1.725e-003 
1.801e-003 1.091e+007 2.912e+011 1.000e+002 1.219e-001 1.725e-003 
1.801e-003 1.089e+007 2.918e+011 1.000e+002 1.164e-001 1.726e-003 
1.802e-003 1.088e+007 2.922e+011 1.000e+002 1.212e-001 1.726e-003 
1.802e-003 1.086e+007 2.926e+011 1.000e+002 1.207e-001 1.727e-003 
1.803e-003 1.083e+007 2.932e+011 1.000e+002 1.134e-001 1.728e-003 
1.803e-003 1.080e+007 2.941e+011 1.000e+002 1.161e-001 1.728e-003 
1.803e-003 1.077e+007 2.945e+011 1.000e+002 1.186e-001 1.729e-003 
1.804e-003 1.074e+007 2.950e+011 1.000e+002 1.190e-001 1.729e-003 
1.804e-003 1.070e+007 2.956e+011 1.000e+002 1.204e-001 1.730e-003 
1.805e-003 1.065e+007 2.961e+011 1.000e+002 1.214e-001 1.731e-003 
1.805e-003 1.058e+007 2.955e+011 1.000e+002 1.216e-001 1.732e-003 
1.805e-003 1.052e+007 2.958e+011 1.000e+002 1.224e-001 1.732e-003 
1.806e-003 1.046e+007 2.927e+011 1.000e+002 1.195e-001 1.733e-003 
1.806e-003 1.041e+007 2.922e+011 1.000e+002 1.221e-001 1.734e-003 
1.807e-003 1.036e+007 2.917e+011 1.000e+002 1.208e-001 1.735e-003 
1.807e-003 1.033e+007 2.920e+011 1.000e+002 1.182e-001 1.735e-003 
1.807e-003 1.028e+007 2.923e+011 1.000e+002 1.227e-001 1.736e-003 
1.808e-003 1.024e+007 2.929e+011 1.000e+002 1.192e-001 1.737e-003 
1.808e-003 1.019e+007 2.939e+011 1.000e+002 1.287e-001 1.738e-003 
1.809e-003 1.014e+007 2.944e+011 1.000e+002 1.232e-001 1.738e-003 
1.809e-003 1.011e+007 2.943e+011 1.000e+002 1.249e-001 1.739e-003 
1.809e-003 1.008e+007 2.950e+011 1.000e+002 1.280e-001 1.740e-003 
1.810e-003 1.005e+007 2.957e+011 1.000e+002 1.290e-001 1.740e-003 
1.810e-003 1.003e+007 2.963e+011 1.000e+002 1.322e-001 1.741e-003 
1.811e-003 1.001e+007 2.969e+011 1.000e+002 1.313e-001 1.741e-003 
1.811e-003 1.001e+007 2.966e+011 1.000e+002 1.283e-001 1.742e-003 
1.811e-003 1.001e+007 2.967e+011 1.000e+002 1.279e-001 1.742e-003 
1.812e-003 1.002e+007 2.970e+011 1.000e+002 1.293e-001 1.742e-003 
1.812e-003 1.002e+007 2.969e+011 1.000e+002 1.259e-001 1.743e-003 
1.813e-003 1.003e+007 2.972e+011 1.000e+002 1.246e-001 1.743e-003 
1.813e-003 1.004e+007 2.976e+011 1.000e+002 1.206e-001 1.743e-003 
1.813e-003 1.005e+007 2.981e+011 1.000e+002 1.226e-001 1.744e-003 
1.814e-003 1.006e+007 2.985e+011 1.000e+002 1.238e-001 1.744e-003 
1.814e-003 1.007e+007 2.990e+011 1.000e+002 1.209e-001 1.744e-003 
1.815e-003 1.009e+007 2.990e+011 1.000e+002 1.186e-001 1.745e-003 
1.815e-003 1.010e+007 2.987e+011 1.000e+002 1.149e-001 1.745e-003 
1.815e-003 1.012e+007 2.991e+011 1.000e+002 1.154e-001 1.745e-003 
1.816e-003 1.014e+007 2.994e+011 1.000e+002 1.168e-001 1.746e-003 
1.816e-003 1.015e+007 2.998e+011 1.000e+002 1.131e-001 1.746e-003 
1.817e-003 1.016e+007 2.993e+011 1.000e+002 1.142e-001 1.746e-003 
1.817e-003 1.017e+007 2.994e+011 1.000e+002 1.131e-001 1.747e-003 
1.817e-003 1.018e+007 2.992e+011 1.000e+002 1.146e-001 1.747e-003 
1.818e-003 1.019e+007 2.996e+011 1.000e+002 1.144e-001 1.747e-003 
1.818e-003 1.020e+007 3.000e+011 1.000e+002 1.138e-001 1.748e-003 
1.819e-003 1.021e+007 3.003e+011 1.000e+002 1.102e-001 1.748e-003 
1.819e-003 1.023e+007 3.007e+011 1.000e+002 1.132e-001 1.748e-003 
1.819e-003 1.024e+007 3.011e+011 1.000e+002 1.103e-001 1.748e-003 
1.820e-003 1.026e+007 3.015e+011 1.000e+002 1.086e-001 1.749e-003 
1.820e-003 1.027e+007 3.020e+011 1.000e+002 1.104e-001 1.749e-003 
1.821e-003 1.028e+007 3.024e+011 1.000e+002 1.101e-001 1.749e-003 
1.821e-003 1.027e+007 3.015e+011 1.000e+002 1.134e-001 1.750e-003 
1.821e-003 1.026e+007 3.016e+011 1.000e+002 1.117e-001 1.750e-003 
1.822e-003 1.025e+007 3.019e+011 1.000e+002 1.083e-001 1.751e-003 
1.822e-003 1.023e+007 3.024e+011 1.000e+002 1.103e-001 1.751e-003 
1.823e-003 1.022e+007 3.031e+011 1.000e+002 1.222e-001 1.752e-003 
1.823e-003 1.021e+007 3.034e+011 1.000e+002 1.193e-001 1.752e-003 
1.823e-003 1.020e+007 3.037e+011 1.000e+002 1.185e-001 1.753e-003 
1.824e-003 1.020e+007 3.041e+011 1.000e+002 1.228e-001 1.753e-003 
1.824e-003 1.020e+007 3.045e+011 1.000e+002 1.226e-001 1.753e-003 
1.825e-003 1.020e+007 3.033e+011 1.000e+002 1.182e-001 1.754e-003 
1.825e-003 1.019e+007 3.035e+011 1.000e+002 1.207e-001 1.754e-003 
1.825e-003 1.020e+007 3.040e+011 1.000e+002 1.174e-001 1.755e-003 
1.826e-003 1.020e+007 3.045e+011 1.000e+002 1.182e-001 1.755e-003 
1.826e-003 1.020e+007 3.050e+011 1.000e+002 1.226e-001 1.756e-003 
1.827e-003 1.020e+007 3.052e+011 1.000e+002 1.174e-001 1.756e-003 
1.827e-003 1.019e+007 3.051e+011 1.000e+002 1.140e-001 1.756e-003 
1.827e-003 1.019e+007 3.053e+011 1.000e+002 1.159e-001 1.757e-003 
1.828e-003 1.018e+007 3.057e+011 1.000e+002 1.149e-001 1.757e-003 
1.828e-003 1.018e+007 3.057e+011 1.000e+002 1.120e-001 1.758e-003 
1.829e-003 1.018e+007 3.058e+011 1.000e+002 1.124e-001 1.758e-003 
1.829e-003 1.017e+007 3.060e+011 1.000e+002 1.152e-001 1.759e-003 
1.829e-003 1.017e+007 3.054e+011 1.000e+002 1.108e-001 1.759e-003 
1.830e-003 1.016e+007 3.053e+011 1.000e+002 1.123e-001 1.759e-003 
1.830e-003 1.015e+007 3.052e+011 1.000e+002 1.131e-001 1.760e-003 
1.831e-003 1.014e+007 3.059e+011 1.000e+002 1.136e-001 1.760e-003 
1.831e-003 1.013e+007 3.062e+011 1.000e+002 1.111e-001 1.761e-003 
1.831e-003 1.012e+007 3.067e+011 1.000e+002 1.114e-001 1.761e-003 
1.832e-003 1.012e+007 3.072e+011 1.000e+002 1.144e-001 1.762e-003 
1.832e-003 1.011e+007 3.077e+011 1.000e+002 1.110e-001 1.762e-003 
1.833e-003 1.009e+007 3.083e+011 1.000e+002 1.138e-001 1.763e-003 
1.833e-003 1.007e+007 3.090e+011 1.000e+002 1.141e-001 1.763e-003 
1.833e-003 1.002e+007 3.051e+011 1.000e+002 1.159e-001 1.764e-003 
1.834e-003 9.968e+006 3.019e+011 1.000e+002 1.182e-001 1.765e-003 
1.834e-003 9.920e+006 2.996e+011 1.000e+002 1.204e-001 1.765e-003 
1.835e-003 9.893e+006 2.986e+011 1.000e+002 1.209e-001 1.766e-003 
1.835e-003 9.882e+006 2.985e+011 1.000e+002 1.208e-001 1.767e-003 
1.835e-003 9.884e+006 2.985e+011 1.000e+002 1.183e-001 1.767e-003 
1.836e-003 9.888e+006 2.984e+011 1.000e+002 1.198e-001 1.767e-003 
1.836e-003 9.894e+006 2.985e+011 1.000e+002 1.193e-001 1.768e-003 
1.837e-003 9.902e+006 2.986e+011 1.000e+002 1.209e-001 1.768e-003 
1.837e-003 9.914e+006 2.987e+011 1.000e+002 1.208e-001 1.768e-003 
1.837e-003 9.929e+006 2.989e+011 1.000e+002 1.191e-001 1.769e-003 
1.838e-003 9.943e+006 2.991e+011 1.000e+002 1.227e-001 1.769e-003 
1.838e-003 9.957e+006 2.994e+011 1.000e+002 1.188e-001 1.769e-003 
1.839e-003 9.967e+006 2.996e+011 1.000e+002 1.210e-001 1.770e-003 
1.839e-003 9.976e+006 3.000e+011 1.000e+002 1.242e-001 1.770e-003 
1.839e-003 9.981e+006 3.003e+011 1.000e+002 1.271e-001 1.770e-003 
1.840e-003 9.977e+006 2.997e+011 1.000e+002 1.269e-001 1.771e-003 
1.840e-003 9.972e+006 2.998e+011 1.000e+002 1.288e-001 1.771e-003 
1.841e-003 9.972e+006 3.001e+011 1.000e+002 1.268e-001 1.771e-003 
1.841e-003 9.971e+006 3.003e+011 1.000e+002 1.378e-001 1.772e-003 
1.841e-003 9.968e+006 3.000e+011 1.000e+002 1.329e-001 1.772e-003 
1.842e-003 9.968e+006 3.001e+011 1.000e+002 1.331e-001 1.773e-003 
1.842e-003 9.971e+006 3.002e+011 1.000e+002 1.395e-001 1.773e-003 
1.843e-003 9.976e+006 3.005e+011 1.000e+002 1.380e-001 1.773e-003 
1.843e-003 9.980e+006 3.007e+011 1.000e+002 1.373e-001 1.774e-003 
1.843e-003 9.982e+006 3.008e+011 1.000e+002 1.419e-001 1.774e-003 
1.844e-003 9.982e+006 3.010e+011 1.000e+002 1.441e-001 1.775e-003 
1.844e-003 9.981e+006 3.012e+011 1.000e+002 1.400e-001 1.775e-003 
1.845e-003 9.978e+006 3.014e+011 1.000e+002 1.413e-001 1.775e-003 
1.845e-003 9.975e+006 3.017e+011 1.000e+002 1.396e-001 1.776e-003 
1.845e-003 9.971e+006 3.021e+011 1.000e+002 1.394e-001 1.776e-003 
1.846e-003 9.959e+006 3.024e+011 1.000e+002 1.413e-001 1.777e-003 
1.846e-003 9.954e+006 3.028e+011 1.000e+002 1.361e-001 1.777e-003 
1.847e-003 9.961e+006 3.027e+011 1.000e+002 1.427e-001 1.778e-003 
1.847e-003 9.979e+006 3.031e+011 1.000e+002 1.417e-001 1.778e-003 
1.847e-003 9.993e+006 3.032e+011 1.000e+002 1.388e-001 1.778e-003 
1.848e-003 1.001e+007 3.035e+011 1.000e+002 1.362e-001 1.778e-003 
1.848e-003 1.003e+007 3.039e+011 1.000e+002 1.350e-001 1.779e-003 
1.849e-003 1.005e+007 3.042e+011 1.000e+002 1.362e-001 1.779e-003 
1.849e-003 1.007e+007 3.043e+011 1.000e+002 1.369e-001 1.779e-003 
1.849e-003 1.009e+007 3.046e+011 1.000e+002 1.402e-001 1.779e-003 
1.850e-003 1.010e+007 3.050e+011 1.000e+002 1.392e-001 1.780e-003 
1.850e-003 1.012e+007 3.052e+011 1.000e+002 1.398e-001 1.780e-003 
1.851e-003 1.014e+007 3.054e+011 1.000e+002 1.380e-001 1.780e-003 
1.851e-003 1.015e+007 3.057e+011 1.000e+002 1.354e-001 1.781e-003 
1.851e-003 1.017e+007 3.062e+011 1.000e+002 1.409e-001 1.781e-003 
1.852e-003 1.018e+007 3.066e+011 1.000e+002 1.396e-001 1.781e-003 
1.852e-003 1.020e+007 3.070e+011 1.000e+002 1.429e-001 1.782e-003 
1.853e-003 1.022e+007 3.073e+011 1.000e+002 1.442e-001 1.782e-003 
1.853e-003 1.024e+007 3.075e+011 1.000e+002 1.426e-001 1.782e-003 
1.853e-003 1.025e+007 3.082e+011 1.000e+002 1.412e-001 1.782e-003 
1.854e-003 1.027e+007 3.085e+011 1.000e+002 1.490e-001 1.783e-003 
1.854e-003 1.029e+007 3.089e+011 1.000e+002 1.497e-001 1.783e-003 
1.855e-003 1.031e+007 3.093e+011 1.000e+002 1.492e-001 1.783e-003 
1.855e-003 1.034e+007 3.097e+011 1.000e+002 1.480e-001 1.783e-003 
1.855e-003 1.036e+007 3.102e+011 1.000e+002 1.497e-001 1.784e-003 
1.856e-003 1.039e+007 3.105e+011 1.000e+002 1.505e-001 1.784e-003 
1.856e-003 1.041e+007 3.107e+011 1.000e+002 1.505e-001 1.784e-003 
1.857e-003 1.043e+007 3.099e+011 1.000e+002 1.473e-001 1.784e-003 
1.857e-003 1.045e+007 3.093e+011 1.000e+002 1.442e-001 1.785e-003 
1.857e-003 1.047e+007 3.088e+011 1.000e+002 1.433e-001 1.785e-003 
1.858e-003 1.049e+007 3.065e+011 1.000e+002 1.400e-001 1.785e-003 
1.858e-003 1.051e+007 3.067e+011 1.000e+002 1.345e-001 1.785e-003 
1.859e-003 1.052e+007 3.051e+011 1.000e+002 1.383e-001 1.786e-003 
1.859e-003 1.053e+007 3.032e+011 1.000e+002 1.423e-001 1.786e-003 
1.859e-003 1.053e+007 3.020e+011 1.000e+002 1.376e-001 1.786e-003 
1.860e-003 1.054e+007 3.016e+011 1.000e+002 1.436e-001 1.787e-003 
1.860e-003 1.055e+007 3.016e+011 1.000e+002 1.391e-001 1.787e-003 
1.861e-003 1.056e+007 3.009e+011 1.000e+002 1.460e-001 1.787e-003 
1.861e-003 1.057e+007 3.001e+011 1.000e+002 1.415e-001 1.788e-003 
1.861e-003 1.058e+007 2.992e+011 1.000e+002 1.440e-001 1.788e-003 
1.862e-003 1.060e+007 2.961e+011 1.000e+002 1.316e-001 1.788e-003 
1.862e-003 1.060e+007 2.956e+011 1.000e+002 1.290e-001 1.789e-003 
1.863e-003 1.061e+007 2.953e+011 1.000e+002 1.277e-001 1.789e-003 
1.863e-003 1.062e+007 2.950e+011 1.000e+002 1.292e-001 1.789e-003 
1.863e-003 1.064e+007 2.947e+011 1.000e+002 1.330e-001 1.790e-003 
1.864e-003 1.064e+007 2.942e+011 1.000e+002 1.321e-001 1.790e-003 
1.864e-003 1.065e+007 2.935e+011 1.000e+002 1.298e-001 1.790e-003 
1.865e-003 1.065e+007 2.930e+011 1.000e+002 1.320e-001 1.791e-003 
1.865e-003 1.065e+007 2.919e+011 1.000e+002 1.309e-001 1.791e-003 
1.865e-003 1.066e+007 2.913e+011 1.000e+002 1.342e-001 1.792e-003 
1.866e-003 1.066e+007 2.912e+011 1.000e+002 1.357e-001 1.792e-003 
1.866e-003 1.066e+007 2.913e+011 1.000e+002 1.380e-001 1.792e-003 
1.867e-003 1.066e+007 2.918e+011 1.000e+002 1.367e-001 1.793e-003 
1.867e-003 1.066e+007 2.925e+011 1.000e+002 1.404e-001 1.793e-003 
1.867e-003 1.066e+007 2.920e+011 1.000e+002 1.397e-001 1.794e-003 
1.868e-003 1.066e+007 2.924e+011 1.000e+002 1.404e-001 1.794e-003 
1.868e-003 1.066e+007 2.928e+011 1.000e+002 1.422e-001 1.794e-003 
1.869e-003 1.066e+007 2.932e+011 1.000e+002 1.374e-001 1.795e-003 
1.869e-003 1.067e+007 2.939e+011 1.000e+002 1.366e-001 1.795e-003 
1.869e-003 1.067e+007 2.946e+011 1.000e+002 1.367e-001 1.795e-003 
1.870e-003 1.067e+007 2.946e+011 1.000e+002 1.288e-001 1.796e-003 
1.870e-003 1.068e+007 2.948e+011 1.000e+002 1.287e-001 1.796e-003 
1.871e-003 1.069e+007 2.949e+011 1.000e+002 1.281e-001 1.797e-003 
1.871e-003 1.070e+007 2.948e+011 1.000e+002 1.184e-001 1.797e-003 
1.871e-003 1.072e+007 2.952e+011 1.000e+002 1.193e-001 1.797e-003 
1.872e-003 1.074e+007 2.958e+011 1.000e+002 1.155e-001 1.797e-003 
1.872e-003 1.075e+007 2.964e+011 1.000e+002 1.163e-001 1.798e-003 
1.873e-003 1.077e+007 2.971e+011 1.000e+002 1.176e-001 1.798e-003 
1.873e-003 1.079e+007 2.977e+011 1.000e+002 1.170e-001 1.798e-003 
1.873e-003 1.081e+007 2.982e+011 1.000e+002 1.182e-001 1.798e-003 
1.874e-003 1.084e+007 2.987e+011 1.000e+002 1.187e-001 1.799e-003 
1.874e-003 1.086e+007 2.986e+011 1.000e+002 1.150e-001 1.799e-003 
1.875e-003 1.088e+007 2.990e+011 1.000e+002 1.145e-001 1.799e-003 
1.875e-003 1.090e+007 2.995e+011 1.000e+002 1.159e-001 1.799e-003 
1.875e-003 1.091e+007 2.998e+011 1.000e+002 1.168e-001 1.800e-003 
1.876e-003 1.092e+007 3.002e+011 1.000e+002 1.102e-001 1.800e-003 
1.876e-003 1.092e+007 3.010e+011 1.000e+002 1.138e-001 1.801e-003 
1.877e-003 1.091e+007 3.011e+011 1.000e+002 1.182e-001 1.801e-003 
1.877e-003 1.090e+007 3.014e+011 1.000e+002 1.214e-001 1.801e-003 
1.877e-003 1.090e+007 3.016e+011 1.000e+002 1.166e-001 1.802e-003 
1.878e-003 1.090e+007 3.021e+011 1.000e+002 1.203e-001 1.802e-003 
1.878e-003 1.090e+007 3.027e+011 1.000e+002 1.192e-001 1.803e-003 
1.879e-003 1.091e+007 3.034e+011 1.000e+002 1.150e-001 1.803e-003 
1.879e-003 1.091e+007 3.040e+011 1.000e+002 1.145e-001 1.803e-003 
1.879e-003 1.092e+007 3.047e+011 1.000e+002 1.178e-001 1.804e-003 
1.880e-003 1.092e+007 3.052e+011 1.000e+002 1.170e-001 1.804e-003 
1.880e-003 1.092e+007 3.056e+011 1.000e+002 1.179e-001 1.805e-003 
1.881e-003 1.091e+007 3.063e+011 1.000e+002 1.171e-001 1.805e-003 
1.881e-003 1.090e+007 3.065e+011 1.000e+002 1.168e-001 1.805e-003 
1.881e-003 1.089e+007 3.071e+011 1.000e+002 1.133e-001 1.806e-003 
1.882e-003 1.088e+007 3.078e+011 1.000e+002 1.176e-001 1.806e-003 
1.882e-003 1.087e+007 3.085e+011 1.000e+002 1.125e-001 1.807e-003 
1.883e-003 1.086e+007 3.092e+011 1.000e+002 1.131e-001 1.807e-003 
1.883e-003 1.083e+007 3.093e+011 1.000e+002 1.145e-001 1.808e-003 
1.883e-003 1.078e+007 3.061e+011 1.000e+002 1.202e-001 1.809e-003 
1.884e-003 1.074e+007 3.045e+011 1.000e+002 1.212e-001 1.809e-003 
1.884e-003 1.069e+007 3.020e+011 1.000e+002 1.223e-001 1.810e-003 
1.885e-003 1.063e+007 3.006e+011 1.000e+002 1.200e-001 1.811e-003 
1.885e-003 1.058e+007 2.990e+011 1.000e+002 1.177e-001 1.812e-003 
1.885e-003 1.054e+007 2.978e+011 1.000e+002 1.213e-001 1.812e-003 
1.886e-003 1.049e+007 2.966e+011 1.000e+002 1.255e-001 1.813e-003 
1.886e-003 1.044e+007 2.963e+011 1.000e+002 1.200e-001 1.814e-003 
1.887e-003 1.038e+007 2.930e+011 1.000e+002 1.218e-001 1.815e-003 
1.887e-003 1.034e+007 2.916e+011 1.000e+002 1.253e-001 1.815e-003 
1.887e-003 1.031e+007 2.914e+011 1.000e+002 1.181e-001 1.816e-003 
1.888e-003 1.029e+007 2.910e+011 1.000e+002 1.197e-001 1.817e-003 
1.888e-003 1.027e+007 2.909e+011 1.000e+002 1.205e-001 1.817e-003 
1.889e-003 1.027e+007 2.910e+011 1.000e+002 1.243e-001 1.817e-003 
1.889e-003 1.027e+007 2.913e+011 1.000e+002 1.236e-001 1.818e-003 
1.889e-003 1.027e+007 2.901e+011 1.000e+002 1.258e-001 1.818e-003 
1.890e-003 1.028e+007 2.891e+011 1.000e+002 1.234e-001 1.819e-003 
1.890e-003 1.029e+007 2.888e+011 1.000e+002 1.191e-001 1.819e-003 
1.891e-003 1.029e+007 2.888e+011 1.000e+002 1.193e-001 1.819e-003 
1.891e-003 1.030e+007 2.883e+011 1.000e+002 1.240e-001 1.820e-003 
1.891e-003 1.032e+007 2.884e+011 1.000e+002 1.206e-001 1.820e-003 
1.892e-003 1.035e+007 2.887e+011 1.000e+002 1.227e-001 1.820e-003 
1.892e-003 1.038e+007 2.891e+011 1.000e+002 1.208e-001 1.820e-003 
1.893e-003 1.040e+007 2.894e+011 1.000e+002 1.211e-001 1.820e-003 
1.893e-003 1.043e+007 2.898e+011 1.000e+002 1.180e-001 1.821e-003 
1.893e-003 1.046e+007 2.900e+011 1.000e+002 1.182e-001 1.821e-003 
1.894e-003 1.049e+007 2.904e+011 1.000e+002 1.204e-001 1.821e-003 
1.894e-003 1.051e+007 2.906e+011 1.000e+002 1.211e-001 1.821e-003 
1.895e-003 1.054e+007 2.909e+011 1.000e+002 1.206e-001 1.822e-003 
1.895e-003 1.057e+007 2.914e+011 1.000e+002 1.224e-001 1.822e-003 
1.895e-003 1.060e+007 2.918e+011 1.000e+002 1.212e-001 1.822e-003 
1.896e-003 1.061e+007 2.916e+011 1.000e+002 1.243e-001 1.822e-003 
1.896e-003 1.063e+007 2.917e+011 1.000e+002 1.193e-001 1.823e-003 
1.897e-003 1.065e+007 2.921e+011 1.000e+002 1.242e-001 1.823e-003 
1.897e-003 1.068e+007 2.926e+011 1.000e+002 1.210e-001 1.823e-003 
1.897e-003 1.070e+007 2.924e+011 1.000e+002 1.249e-001 1.823e-003 
1.898e-003 1.072e+007 2.927e+011 1.000e+002 1.222e-001 1.824e-003 
1.898e-003 1.073e+007 2.931e+011 1.000e+002 1.204e-001 1.824e-003 
1.899e-003 1.075e+007 2.935e+011 1.000e+002 1.265e-001 1.824e-003 
1.899e-003 1.076e+007 2.938e+011 1.000e+002 1.254e-001 1.824e-003 
1.899e-003 1.077e+007 2.944e+011 1.000e+002 1.189e-001 1.825e-003 
1.900e-003 1.078e+007 2.949e+011 1.000e+002 1.212e-001 1.825e-003 
1.900e-003 1.079e+007 2.950e+011 1.000e+002 1.284e-001 1.825e-003 
1.901e-003 1.079e+007 2.936e+011 1.000e+002 1.208e-001 1.826e-003 
1.901e-003 1.079e+007 2.932e+011 1.000e+002 1.198e-001 1.826e-003 
1.901e-003 1.079e+007 2.938e+011 1.000e+002 1.194e-001 1.827e-003 
1.902e-003 1.080e+007 2.944e+011 1.000e+002 1.203e-001 1.827e-003 
1.902e-003 1.082e+007 2.949e+011 1.000e+002 1.237e-001 1.827e-003 
1.903e-003 1.083e+007 2.942e+011 1.000e+002 1.216e-001 1.828e-003 
1.903e-003 1.083e+007 2.935e+011 1.000e+002 1.208e-001 1.828e-003 
1.903e-003 1.083e+007 2.936e+011 1.000e+002 1.213e-001 1.828e-003 
1.904e-003 1.083e+007 2.938e+011 1.000e+002 1.203e-001 1.829e-003 
1.904e-003 1.082e+007 2.942e+011 1.000e+002 1.210e-001 1.829e-003 
1.905e-003 1.082e+007 2.947e+011 1.000e+002 1.230e-001 1.830e-003 
1.905e-003 1.081e+007 2.953e+011 1.000e+002 1.242e-001 1.830e-003 
1.905e-003 1.080e+007 2.960e+011 1.000e+002 1.220e-001 1.831e-003 
1.906e-003 1.079e+007 2.966e+011 1.000e+002 1.204e-001 1.831e-003 
1.906e-003 1.077e+007 2.973e+011 1.000e+002 1.210e-001 1.832e-003 
1.907e-003 1.073e+007 2.951e+011 1.000e+002 1.252e-001 1.832e-003 
1.907e-003 1.070e+007 2.948e+011 1.000e+002 1.259e-001 1.833e-003 
1.907e-003 1.068e+007 2.949e+011 1.000e+002 1.280e-001 1.833e-003 
1.908e-003 1.066e+007 2.953e+011 1.000e+002 1.217e-001 1.834e-003 
1.908e-003 1.065e+007 2.956e+011 1.000e+002 1.247e-001 1.834e-003 
1.909e-003 1.064e+007 2.959e+011 1.000e+002 1.259e-001 1.835e-003 
1.909e-003 1.063e+007 2.964e+011 1.000e+002 1.235e-001 1.835e-003 
1.909e-003 1.061e+007 2.968e+011 1.000e+002 1.256e-001 1.836e-003 
1.910e-003 1.060e+007 2.973e+011 1.000e+002 1.260e-001 1.836e-003 
1.910e-003 1.059e+007 2.976e+011 1.000e+002 1.253e-001 1.837e-003 
1.911e-003 1.057e+007 2.971e+011 1.000e+002 1.258e-001 1.837e-003 
1.911e-003 1.055e+007 2.966e+011 1.000e+002 1.250e-001 1.838e-003 
1.911e-003 1.052e+007 2.958e+011 1.000e+002 1.235e-001 1.838e-003 
1.912e-003 1.049e+007 2.947e+011 1.000e+002 1.353e-001 1.839e-003 
1.912e-003 1.048e+007 2.940e+011 1.000e+002 1.327e-001 1.840e-003 
1.913e-003 1.046e+007 2.928e+011 1.000e+002 1.347e-001 1.840e-003 
1.913e-003 1.043e+007 2.928e+011 1.000e+002 1.360e-001 1.841e-003 
1.913e-003 1.039e+007 2.929e+011 1.000e+002 1.371e-001 1.841e-003 
1.914e-003 1.036e+007 2.925e+011 1.000e+002 1.370e-001 1.842e-003 
1.914e-003 1.032e+007 2.922e+011 1.000e+002 1.336e-001 1.843e-003 
1.915e-003 1.028e+007 2.922e+011 1.000e+002 1.387e-001 1.843e-003 
1.915e-003 1.024e+007 2.917e+011 1.000e+002 1.378e-001 1.844e-003 
1.915e-003 1.021e+007 2.855e+011 1.000e+002 1.263e-001 1.845e-003 
1.916e-003 1.018e+007 2.851e+011 1.000e+002 1.249e-001 1.845e-003 
1.916e-003 1.014e+007 2.844e+011 1.000e+002 1.268e-001 1.846e-003 
1.917e-003 1.009e+007 2.786e+011 1.000e+002 1.289e-001 1.847e-003 
1.917e-003 1.005e+007 2.752e+011 1.000e+002 1.317e-001 1.847e-003 
1.917e-003 1.003e+007 2.738e+011 1.000e+002 1.248e-001 1.848e-003 
1.918e-003 1.002e+007 2.732e+011 1.000e+002 1.291e-001 1.848e-003 
1.918e-003 1.001e+007 2.729e+011 1.000e+002 1.276e-001 1.849e-003 
1.919e-003 9.998e+006 2.727e+011 1.000e+002 1.293e-001 1.849e-003 
1.919e-003 9.991e+006 2.719e+011 1.000e+002 1.308e-001 1.850e-003 
1.919e-003 9.993e+006 2.718e+011 1.000e+002 1.279e-001 1.850e-003 
1.920e-003 9.999e+006 2.718e+011 1.000e+002 1.289e-001 1.850e-003 
1.920e-003 1.000e+007 2.714e+011 1.000e+002 1.329e-001 1.851e-003 
1.921e-003 1.001e+007 2.713e+011 1.000e+002 1.380e-001 1.851e-003 
1.921e-003 1.002e+007 2.714e+011 1.000e+002 1.333e-001 1.852e-003 
1.921e-003 1.004e+007 2.717e+011 1.000e+002 1.359e-001 1.852e-003 
1.922e-003 1.006e+007 2.721e+011 1.000e+002 1.348e-001 1.852e-003 
1.922e-003 1.008e+007 2.721e+011 1.000e+002 1.363e-001 1.852e-003 
1.923e-003 1.010e+007 2.725e+011 1.000e+002 1.318e-001 1.853e-003 
1.923e-003 1.013e+007 2.728e+011 1.000e+002 1.319e-001 1.853e-003 
1.923e-003 1.015e+007 2.731e+011 1.000e+002 1.271e-001 1.853e-003 
1.924e-003 1.018e+007 2.735e+011 1.000e+002 1.273e-001 1.853e-003 
1.924e-003 1.020e+007 2.739e+011 1.000e+002 1.296e-001 1.853e-003 
1.925e-003 1.022e+007 2.743e+011 1.000e+002 1.306e-001 1.854e-003 
1.925e-003 1.025e+007 2.747e+011 1.000e+002 1.283e-001 1.854e-003 
1.925e-003 1.027e+007 2.751e+011 1.000e+002 1.353e-001 1.854e-003 
1.926e-003 1.029e+007 2.756e+011 1.000e+002 1.346e-001 1.855e-003 
1.926e-003 1.030e+007 2.760e+011 1.000e+002 1.380e-001 1.855e-003 
1.927e-003 1.032e+007 2.765e+011 1.000e+002 1.365e-001 1.855e-003 
1.927e-003 1.033e+007 2.758e+011 1.000e+002 1.378e-001 1.855e-003 
1.927e-003 1.033e+007 2.756e+011 1.000e+002 1.413e-001 1.856e-003 
1.928e-003 1.034e+007 2.757e+011 1.000e+002 1.431e-001 1.856e-003 
1.928e-003 1.034e+007 2.755e+011 1.000e+002 1.419e-001 1.857e-003 
1.929e-003 1.034e+007 2.738e+011 1.000e+002 1.428e-001 1.857e-003 
1.929e-003 1.035e+007 2.730e+011 1.000e+002 1.448e-001 1.857e-003 
1.929e-003 1.036e+007 2.727e+011 1.000e+002 1.474e-001 1.858e-003 
1.930e-003 1.037e+007 2.728e+011 1.000e+002 1.452e-001 1.858e-003 
1.930e-003 1.038e+007 2.728e+011 1.000e+002 1.415e-001 1.858e-003 
1.931e-003 1.039e+007 2.730e+011 1.000e+002 1.407e-001 1.859e-003 
1.931e-003 1.039e+007 2.733e+011 1.000e+002 1.430e-001 1.859e-003 
1.931e-003 1.041e+007 2.737e+011 1.000e+002 1.485e-001 1.859e-003 
1.932e-003 1.042e+007 2.740e+011 1.000e+002 1.441e-001 1.860e-003 
1.932e-003 1.043e+007 2.744e+011 1.000e+002 1.472e-001 1.860e-003 
1.933e-003 1.044e+007 2.748e+011 1.000e+002 1.429e-001 1.860e-003 
1.933e-003 1.046e+007 2.751e+011 1.000e+002 1.466e-001 1.861e-003 
1.933e-003 1.047e+007 2.754e+011 1.000e+002 1.480e-001 1.861e-003 
1.934e-003 1.048e+007 2.758e+011 1.000e+002 1.449e-001 1.861e-003 
1.934e-003 1.049e+007 2.763e+011 1.000e+002 1.473e-001 1.861e-003 
1.935e-003 1.050e+007 2.769e+011 1.000e+002 1.490e-001 1.862e-003 
1.935e-003 1.051e+007 2.773e+011 1.000e+002 1.461e-001 1.862e-003 
1.935e-003 1.053e+007 2.779e+011 1.000e+002 1.481e-001 1.862e-003 
1.936e-003 1.055e+007 2.785e+011 1.000e+002 1.495e-001 1.863e-003 
1.936e-003 1.056e+007 2.790e+011 1.000e+002 1.483e-001 1.863e-003 
1.937e-003 1.058e+007 2.795e+011 1.000e+002 1.464e-001 1.863e-003 
1.937e-003 1.060e+007 2.800e+011 1.000e+002 1.452e-001 1.864e-003 
1.937e-003 1.061e+007 2.806e+011 1.000e+002 1.426e-001 1.864e-003 
1.938e-003 1.062e+007 2.809e+011 1.000e+002 1.491e-001 1.864e-003 
1.938e-003 1.064e+007 2.812e+011 1.000e+002 1.492e-001 1.864e-003 
1.939e-003 1.066e+007 2.817e+011 1.000e+002 1.536e-001 1.865e-003 
1.939e-003 1.068e+007 2.820e+011 1.000e+002 1.502e-001 1.865e-003 
1.939e-003 1.071e+007 2.825e+011 1.000e+002 1.496e-001 1.865e-003 
1.940e-003 1.074e+007 2.829e+011 1.000e+002 1.500e-001 1.865e-003 
1.940e-003 1.076e+007 2.822e+011 1.000e+002 1.465e-001 1.866e-003 
1.941e-003 1.079e+007 2.825e+011 1.000e+002 1.475e-001 1.866e-003 
1.941e-003 1.082e+007 2.829e+011 1.000e+002 1.490e-001 1.866e-003 
1.941e-003 1.085e+007 2.833e+011 1.000e+002 1.477e-001 1.866e-003 
1.942e-003 1.088e+007 2.837e+011 1.000e+002 1.481e-001 1.866e-003 
1.942e-003 1.090e+007 2.841e+011 1.000e+002 1.524e-001 1.867e-003 
1.943e-003 1.093e+007 2.845e+011 1.000e+002 1.469e-001 1.867e-003 
1.943e-003 1.096e+007 2.849e+011 1.000e+002 1.487e-001 1.867e-003 
1.943e-003 1.098e+007 2.847e+011 1.000e+002 1.495e-001 1.867e-003 
1.944e-003 1.100e+007 2.851e+011 1.000e+002 1.475e-001 1.868e-003 
1.944e-003 1.102e+007 2.855e+011 1.000e+002 1.524e-001 1.868e-003 
1.945e-003 1.104e+007 2.859e+011 1.000e+002 1.506e-001 1.868e-003 
1.945e-003 1.105e+007 2.866e+011 1.000e+002 1.571e-001 1.868e-003 
1.945e-003 1.106e+007 2.871e+011 1.000e+002 1.567e-001 1.869e-003 
1.946e-003 1.107e+007 2.877e+011 1.000e+002 1.577e-001 1.869e-003 
1.946e-003 1.108e+007 2.883e+011 1.000e+002 1.608e-001 1.869e-003 
1.947e-003 1.109e+007 2.889e+011 1.000e+002 1.561e-001 1.870e-003 
1.947e-003 1.110e+007 2.895e+011 1.000e+002 1.584e-001 1.870e-003 
1.947e-003 1.111e+007 2.901e+011 1.000e+002 1.633e-001 1.870e-003 
1.948e-003 1.111e+007 2.907e+011 1.000e+002 1.612e-001 1.871e-003 
1.948e-003 1.111e+007 2.914e+011 1.000e+002 1.569e-001 1.871e-003 
1.949e-003 1.111e+007 2.922e+011 1.000e+002 1.640e-001 1.872e-003 
1.949e-003 1.111e+007 2.929e+011 1.000e+002 1.625e-001 1.872e-003 
1.949e-003 1.111e+007 2.936e+011 1.000e+002 1.605e-001 1.872e-003 
1.950e-003 1.110e+007 2.935e+011 1.000e+002 1.615e-001 1.873e-003 
1.950e-003 1.109e+007 2.939e+011 1.000e+002 1.642e-001 1.873e-003 
1.951e-003 1.109e+007 2.947e+011 1.000e+002 1.669e-001 1.874e-003 
1.951e-003 1.108e+007 2.954e+011 1.000e+002 1.661e-001 1.874e-003 
1.951e-003 1.108e+007 2.962e+011 1.000e+002 1.712e-001 1.875e-003 
1.952e-003 1.108e+007 2.970e+011 1.000e+002 1.721e-001 1.875e-003 
1.952e-003 1.108e+007 2.975e+011 1.000e+002 1.720e-001 1.875e-003 
1.953e-003 1.108e+007 2.981e+011 1.000e+002 1.672e-001 1.876e-003 
1.953e-003 1.108e+007 2.988e+011 1.000e+002 1.720e-001 1.876e-003 
1.953e-003 1.108e+007 2.995e+011 1.000e+002 1.713e-001 1.877e-003 
1.954e-003 1.108e+007 3.003e+011 1.000e+002 1.677e-001 1.877e-003 
1.954e-003 1.107e+007 3.009e+011 1.000e+002 1.704e-001 1.877e-003 
1.955e-003 1.106e+007 3.017e+011 1.000e+002 1.742e-001 1.878e-003 
1.955e-003 1.102e+007 3.007e+011 1.000e+002 1.742e-001 1.879e-003 
1.955e-003 1.099e+007 3.005e+011 1.000e+002 1.769e-001 1.879e-003 
1.956e-003 1.097e+007 3.008e+011 1.000e+002 1.736e-001 1.880e-003 
1.956e-003 1.095e+007 3.012e+011 1.000e+002 1.764e-001 1.880e-003 
1.957e-003 1.093e+007 3.002e+011 1.000e+002 1.698e-001 1.881e-003 
1.957e-003 1.091e+007 3.001e+011 1.000e+002 1.656e-001 1.881e-003 
1.957e-003 1.089e+007 3.002e+011 1.000e+002 1.650e-001 1.882e-003 
1.958e-003 1.088e+007 2.999e+011 1.000e+002 1.599e-001 1.882e-003 
1.958e-003 1.086e+007 2.996e+011 1.000e+002 1.626e-001 1.883e-003 
1.959e-003 1.084e+007 2.997e+011 1.000e+002 1.591e-001 1.883e-003 
1.959e-003 1.082e+007 2.999e+011 1.000e+002 1.604e-001 1.884e-003 
1.959e-003 1.080e+007 3.001e+011 1.000e+002 1.649e-001 1.885e-003 
1.960e-003 1.078e+007 3.006e+011 1.000e+002 1.604e-001 1.885e-003 
1.960e-003 1.076e+007 3.008e+011 1.000e+002 1.627e-001 1.886e-003 
1.961e-003 1.074e+007 3.011e+011 1.000e+002 1.650e-001 1.886e-003 
1.961e-003 1.071e+007 2.987e+011 1.000e+002 1.674e-001 1.887e-003 
1.961e-003 1.069e+007 2.977e+011 1.000e+002 1.676e-001 1.887e-003 
1.962e-003 1.067e+007 2.969e+011 1.000e+002 1.663e-001 1.888e-003 
1.962e-003 1.064e+007 2.957e+011 1.000e+002 1.682e-001 1.888e-003 
1.963e-003 1.063e+007 2.935e+011 1.000e+002 1.634e-001 1.889e-003 
1.963e-003 1.062e+007 2.931e+011 1.000e+002 1.649e-001 1.889e-003 
1.963e-003 1.063e+007 2.932e+011 1.000e+002 1.608e-001 1.890e-003 
1.964e-003 1.064e+007 2.932e+011 1.000e+002 1.665e-001 1.890e-003 
1.964e-003 1.065e+007 2.930e+011 1.000e+002 1.654e-001 1.890e-003 
1.965e-003 1.066e+007 2.928e+011 1.000e+002 1.615e-001 1.891e-003 
1.965e-003 1.066e+007 2.924e+011 1.000e+002 1.626e-001 1.891e-003 
1.965e-003 1.067e+007 2.926e+011 1.000e+002 1.650e-001 1.891e-003 
1.966e-003 1.067e+007 2.905e+011 1.000e+002 1.659e-001 1.892e-003 
1.966e-003 1.066e+007 2.904e+011 1.000e+002 1.688e-001 1.892e-003 
1.967e-003 1.065e+007 2.906e+011 1.000e+002 1.671e-001 1.893e-003 
1.967e-003 1.064e+007 2.910e+011 1.000e+002 1.742e-001 1.893e-003 
1.967e-003 1.063e+007 2.913e+011 1.000e+002 1.746e-001 1.894e-003 
1.968e-003 1.061e+007 2.893e+011 1.000e+002 1.614e-001 1.894e-003 
1.968e-003 1.059e+007 2.892e+011 1.000e+002 1.599e-001 1.895e-003 
1.969e-003 1.057e+007 2.889e+011 1.000e+002 1.559e-001 1.895e-003 
1.969e-003 1.055e+007 2.888e+011 1.000e+002 1.565e-001 1.896e-003 
1.969e-003 1.054e+007 2.894e+011 1.000e+002 1.521e-001 1.896e-003 
1.970e-003 1.052e+007 2.898e+011 1.000e+002 1.544e-001 1.897e-003 
1.970e-003 1.050e+007 2.904e+011 1.000e+002 1.516e-001 1.897e-003 
1.971e-003 1.046e+007 2.894e+011 1.000e+002 1.591e-001 1.898e-003 
1.971e-003 1.041e+007 2.856e+011 1.000e+002 1.579e-001 1.899e-003 
1.971e-003 1.037e+007 2.847e+011 1.000e+002 1.600e-001 1.899e-003 
1.972e-003 1.034e+007 2.848e+011 1.000e+002 1.548e-001 1.900e-003 
1.972e-003 1.032e+007 2.851e+011 1.000e+002 1.577e-001 1.901e-003 
1.973e-003 1.029e+007 2.853e+011 1.000e+002 1.540e-001 1.901e-003 
1.973e-003 1.026e+007 2.854e+011 1.000e+002 1.560e-001 1.902e-003 
1.973e-003 1.022e+007 2.850e+011 1.000e+002 1.554e-001 1.903e-003 
1.974e-003 1.017e+007 2.817e+011 1.000e+002 1.545e-001 1.903e-003 
1.974e-003 1.013e+007 2.806e+011 1.000e+002 1.529e-001 1.904e-003 
1.975e-003 1.009e+007 2.803e+011 1.000e+002 1.509e-001 1.905e-003 
1.975e-003 1.005e+007 2.797e+011 1.000e+002 1.510e-001 1.905e-003 
1.975e-003 1.001e+007 2.792e+011 1.000e+002 1.514e-001 1.906e-003 
1.976e-003 9.984e+006 2.796e+011 1.000e+002 1.526e-001 1.907e-003 
1.976e-003 9.954e+006 2.801e+011 1.000e+002 1.474e-001 1.907e-003 
1.977e-003 9.924e+006 2.808e+011 1.000e+002 1.494e-001 1.908e-003 
1.977e-003 9.896e+006 2.815e+011 1.000e+002 1.491e-001 1.908e-003 
1.977e-003 9.869e+006 2.822e+011 1.000e+002 1.512e-001 1.909e-003 
1.978e-003 9.829e+006 2.807e+011 1.000e+002 1.552e-001 1.910e-003 
1.978e-003 9.784e+006 2.804e+011 1.000e+002 1.562e-001 1.910e-003 
1.979e-003 9.749e+006 2.806e+011 1.000e+002 1.540e-001 1.911e-003 
1.979e-003 9.721e+006 2.811e+011 1.000e+002 1.534e-001 1.912e-003 
1.979e-003 9.694e+006 2.814e+011 1.000e+002 1.547e-001 1.912e-003 
1.980e-003 9.665e+006 2.813e+011 1.000e+002 1.473e-001 1.913e-003 
1.980e-003 9.642e+006 2.789e+011 1.000e+002 1.529e-001 1.913e-003 
1.981e-003 9.643e+006 2.792e+011 1.000e+002 1.508e-001 1.914e-003 
1.981e-003 9.648e+006 2.795e+011 1.000e+002 1.535e-001 1.914e-003 
1.981e-003 9.659e+006 2.799e+011 1.000e+002 1.530e-001 1.914e-003 
1.982e-003 9.679e+006 2.800e+011 1.000e+002 1.514e-001 1.915e-003 
1.982e-003 9.706e+006 2.803e+011 1.000e+002 1.510e-001 1.915e-003 
1.983e-003 9.736e+006 2.805e+011 1.000e+002 1.517e-001 1.915e-003 
1.983e-003 9.770e+006 2.808e+011 1.000e+002 1.497e-001 1.915e-003 
1.983e-003 9.801e+006 2.807e+011 1.000e+002 1.499e-001 1.915e-003 
1.984e-003 9.831e+006 2.803e+011 1.000e+002 1.542e-001 1.916e-003 
1.984e-003 9.859e+006 2.801e+011 1.000e+002 1.525e-001 1.916e-003 
1.985e-003 9.887e+006 2.803e+011 1.000e+002 1.488e-001 1.916e-003 
1.985e-003 9.917e+006 2.806e+011 1.000e+002 1.511e-001 1.916e-003 
1.985e-003 9.949e+006 2.808e+011 1.000e+002 1.512e-001 1.916e-003 
1.986e-003 9.983e+006 2.811e+011 1.000e+002 1.512e-001 1.917e-003 
1.986e-003 1.002e+007 2.813e+011 1.000e+002 1.551e-001 1.917e-003 
1.987e-003 1.005e+007 2.816e+011 1.000e+002 1.541e-001 1.917e-003 
1.987e-003 1.009e+007 2.820e+011 1.000e+002 1.477e-001 1.917e-003 
1.987e-003 1.012e+007 2.823e+011 1.000e+002 1.484e-001 1.917e-003 
1.988e-003 1.016e+007 2.826e+011 1.000e+002 1.483e-001 1.917e-003 
1.988e-003 1.019e+007 2.828e+011 1.000e+002 1.459e-001 1.918e-003 
1.989e-003 1.023e+007 2.831e+011 1.000e+002 1.451e-001 1.918e-003 
1.989e-003 1.026e+007 2.833e+011 1.000e+002 1.485e-001 1.918e-003 
1.989e-003 1.029e+007 2.836e+011 1.000e+002 1.477e-001 1.918e-003 
1.990e-003 1.031e+007 2.839e+011 1.000e+002 1.504e-001 1.918e-003 
1.990e-003 1.033e+007 2.843e+011 1.000e+002 1.509e-001 1.919e-003 
1.991e-003 1.035e+007 2.847e+011 1.000e+002 1.493e-001 1.919e-003 
1.991e-003 1.037e+007 2.851e+011 1.000e+002 1.496e-001 1.919e-003 
1.991e-003 1.039e+007 2.857e+011 1.000e+002 1.507e-001 1.919e-003 
1.992e-003 1.040e+007 2.858e+011 1.000e+002 1.536e-001 1.920e-003 
1.992e-003 1.041e+007 2.863e+011 1.000e+002 1.510e-001 1.920e-003 
1.993e-003 1.042e+007 2.869e+011 1.000e+002 1.519e-001 1.920e-003 
1.993e-003 1.043e+007 2.876e+011 1.000e+002 1.555e-001 1.921e-003 
1.993e-003 1.043e+007 2.883e+011 1.000e+002 1.557e-001 1.921e-003 
1.994e-003 1.044e+007 2.887e+011 1.000e+002 1.526e-001 1.921e-003 
1.994e-003 1.046e+007 2.891e+011 1.000e+002 1.504e-001 1.922e-003 
1.995e-003 1.048e+007 2.897e+011 1.000e+002 1.544e-001 1.922e-003 
1.995e-003 1.050e+007 2.903e+011 1.000e+002 1.591e-001 1.922e-003 
1.995e-003 1.053e+007 2.908e+011 1.000e+002 1.546e-001 1.922e-003 
1.996e-003 1.056e+007 2.913e+011 1.000e+002 1.590e-001 1.923e-003 
1.996e-003 1.058e+007 2.892e+011 1.000e+002 1.596e-001 1.923e-003 
1.997e-003 1.060e+007 2.878e+011 1.000e+002 1.579e-001 1.923e-003 
1.997e-003 1.062e+007 2.868e+011 1.000e+002 1.588e-001 1.923e-003 
1.997e-003 1.064e+007 2.860e+011 1.000e+002 1.565e-001 1.924e-003 
1.998e-003 1.066e+007 2.860e+011 1.000e+002 1.593e-001 1.924e-003 
1.998e-003 1.068e+007 2.858e+011 1.000e+002 1.590e-001 1.924e-003 
1.999e-003 1.070e+007 2.858e+011 1.000e+002 1.556e-001 1.924e-003 
1.999e-003 1.072e+007 2.855e+011 1.000e+002 1.580e-001 1.925e-003 
1.999e-003 1.074e+007 2.858e+011 1.000e+002 1.576e-001 1.925e-003 
2.000e-003 1.076e+007 2.853e+011 1.000e+002 1.601e-001 1.925e-003 
2.000e-003 1.077e+007 2.855e+011 1.000e+002 1.599e-001 1.926e-003 
2.001e-003 1.079e+007 2.859e+011 1.000e+002 1.617e-001 1.926e-003 
2.001e-003 1.080e+007 2.862e+011 1.000e+002 1.599e-001 1.926e-003 
2.001e-003 1.082e+007 2.866e+011 1.000e+002 1.615e-001 1.926e-003 
2.002e-003 1.083e+007 2.871e+011 1.000e+002 1.600e-001 1.927e-003 
2.002e-003 1.084e+007 2.875e+011 1.000e+002 1.611e-001 1.927e-003 
2.003e-003 1.085e+007 2.880e+011 1.000e+002 1.582e-001 1.927e-003 
2.003e-003 1.086e+007 2.886e+011 1.000e+002 1.582e-001 1.928e-003 
2.003e-003 1.087e+007 2.891e+011 1.000e+002 1.572e-001 1.928e-003 
2.004e-003 1.087e+007 2.897e+011 1.000e+002 1.619e-001 1.928e-003 
2.004e-003 1.088e+007 2.903e+011 1.000e+002 1.616e-001 1.929e-003 
2.005e-003 1.089e+007 2.905e+011 1.000e+002 1.592e-001 1.929e-003 
2.005e-003 1.089e+007 2.910e+011 1.000e+002 1.618e-001 1.929e-003 
2.005e-003 1.090e+007 2.916e+011 1.000e+002 1.607e-001 1.930e-003 
2.006e-003 1.091e+007 2.918e+011 1.000e+002 1.638e-001 1.930e-003 
2.006e-003 1.092e+007 2.922e+011 1.000e+002 1.602e-001 1.930e-003 
2.007e-003 1.092e+007 2.916e+011 1.000e+002 1.622e-001 1.931e-003 
2.007e-003 1.093e+007 2.916e+011 1.000e+002 1.613e-001 1.931e-003 
2.007e-003 1.092e+007 2.904e+011 1.000e+002 1.638e-001 1.932e-003 
2.008e-003 1.092e+007 2.905e+011 1.000e+002 1.645e-001 1.932e-003 
2.008e-003 1.092e+007 2.907e+011 1.000e+002 1.618e-001 1.932e-003 
2.009e-003 1.092e+007 2.902e+011 1.000e+002 1.629e-001 1.933e-003 
2.009e-003 1.092e+007 2.907e+011 1.000e+002 1.591e-001 1.933e-003 
2.009e-003 1.092e+007 2.913e+011 1.000e+002 1.647e-001 1.934e-003 
2.010e-003 1.092e+007 2.919e+011 1.000e+002 1.663e-001 1.934e-003 
2.010e-003 1.091e+007 2.923e+011 1.000e+002 1.702e-001 1.935e-003 
2.011e-003 1.090e+007 2.917e+011 1.000e+002 1.728e-001 1.935e-003 
2.011e-003 1.091e+007 2.914e+011 1.000e+002 1.732e-001 1.935e-003 
2.011e-003 1.092e+007 2.921e+011 1.000e+002 1.719e-001 1.936e-003 
2.012e-003 1.092e+007 2.927e+011 1.000e+002 1.700e-001 1.936e-003 
2.012e-003 1.093e+007 2.936e+011 1.000e+002 1.757e-001 1.936e-003 
2.013e-003 1.093e+007 2.937e+011 1.000e+002 1.719e-001 1.937e-003 
2.013e-003 1.095e+007 2.942e+011 1.000e+002 1.712e-001 1.937e-003 
2.013e-003 1.096e+007 2.949e+011 1.000e+002 1.694e-001 1.937e-003 
2.014e-003 1.098e+007 2.956e+011 1.000e+002 1.686e-001 1.938e-003 
2.014e-003 1.099e+007 2.961e+011 1.000e+002 1.699e-001 1.938e-003 
2.015e-003 1.100e+007 2.968e+011 1.000e+002 1.703e-001 1.938e-003 
2.015e-003 1.101e+007 2.974e+011 1.000e+002 1.705e-001 1.939e-003 
2.015e-003 1.102e+007 2.979e+011 1.000e+002 1.712e-001 1.939e-003 
2.016e-003 1.103e+007 2.984e+011 1.000e+002 1.729e-001 1.939e-003 
2.016e-003 1.105e+007 2.988e+011 1.000e+002 1.699e-001 1.940e-003 
2.017e-003 1.106e+007 2.995e+011 1.000e+002 1.736e-001 1.940e-003 
2.017e-003 1.106e+007 3.002e+011 1.000e+002 1.717e-001 1.940e-003 
2.017e-003 1.107e+007 3.010e+011 1.000e+002 1.728e-001 1.941e-003 
2.018e-003 1.107e+007 3.015e+011 1.000e+002 1.728e-001 1.941e-003 
2.018e-003 1.107e+007 3.020e+011 1.000e+002 1.703e-001 1.941e-003 
2.019e-003 1.106e+007 3.028e+011 1.000e+002 1.717e-001 1.942e-003 
2.019e-003 1.105e+007 3.036e+011 1.000e+002 1.709e-001 1.942e-003 
2.019e-003 1.103e+007 3.046e+011 1.000e+002 1.703e-001 1.943e-003 
2.020e-003 1.102e+007 3.051e+011 1.000e+002 1.710e-001 1.943e-003 
2.020e-003 1.100e+007 3.058e+011 1.000e+002 1.674e-001 1.944e-003 
2.021e-003 1.099e+007 3.064e+011 1.000e+002 1.675e-001 1.944e-003 
2.021e-003 1.097e+007 3.072e+011 1.000e+002 1.696e-001 1.945e-003 
2.021e-003 1.094e+007 3.055e+011 1.000e+002 1.694e-001 1.946e-003 
2.022e-003 1.091e+007 3.039e+011 1.000e+002 1.715e-001 1.946e-003 
2.022e-003 1.089e+007 3.037e+011 1.000e+002 1.719e-001 1.947e-003 
2.023e-003 1.087e+007 3.036e+011 1.000e+002 1.681e-001 1.947e-003 
2.023e-003 1.085e+007 3.034e+011 1.000e+002 1.678e-001 1.948e-003 
2.023e-003 1.084e+007 3.035e+011 1.000e+002 1.710e-001 1.948e-003 
2.024e-003 1.084e+007 3.035e+011 1.000e+002 1.714e-001 1.949e-003 
2.024e-003 1.083e+007 3.036e+011 1.000e+002 1.667e-001 1.949e-003 
2.025e-003 1.083e+007 3.039e+011 1.000e+002 1.693e-001 1.950e-003 
2.025e-003 1.082e+007 3.041e+011 1.000e+002 1.724e-001 1.950e-003 
2.025e-003 1.082e+007 3.020e+011 1.000e+002 1.754e-001 1.950e-003 
2.026e-003 1.082e+007 3.007e+011 1.000e+002 1.772e-001 1.951e-003 
2.026e-003 1.082e+007 3.009e+011 1.000e+002 1.811e-001 1.951e-003 
2.027e-003 1.084e+007 3.014e+011 1.000e+002 1.844e-001 1.951e-003 
2.027e-003 1.085e+007 3.017e+011 1.000e+002 1.818e-001 1.952e-003 
2.027e-003 1.086e+007 2.975e+011 1.000e+002 1.713e-001 1.952e-003 
2.028e-003 1.088e+007 2.977e+011 1.000e+002 1.684e-001 1.952e-003 
2.028e-003 1.089e+007 2.980e+011 1.000e+002 1.643e-001 1.953e-003 
2.029e-003 1.091e+007 2.983e+011 1.000e+002 1.666e-001 1.953e-003 
2.029e-003 1.093e+007 2.983e+011 1.000e+002 1.672e-001 1.953e-003 
2.029e-003 1.095e+007 2.989e+011 1.000e+002 1.683e-001 1.953e-003 
2.030e-003 1.097e+007 2.994e+011 1.000e+002 1.689e-001 1.954e-003 
2.030e-003 1.098e+007 2.995e+011 1.000e+002 1.674e-001 1.954e-003 
2.031e-003 1.100e+007 2.998e+011 1.000e+002 1.700e-001 1.954e-003 
2.031e-003 1.099e+007 2.983e+011 1.000e+002 1.726e-001 1.955e-003 
2.031e-003 1.099e+007 2.986e+011 1.000e+002 1.790e-001 1.955e-003 
2.032e-003 1.099e+007 2.989e+011 1.000e+002 1.792e-001 1.956e-003 
2.032e-003 1.098e+007 2.991e+011 1.000e+002 1.739e-001 1.956e-003 
2.033e-003 1.096e+007 2.980e+011 1.000e+002 1.716e-001 1.957e-003 
2.033e-003 1.096e+007 2.975e+011 1.000e+002 1.697e-001 1.957e-003 
2.033e-003 1.096e+007 2.978e+011 1.000e+002 1.680e-001 1.957e-003 
2.034e-003 1.096e+007 2.980e+011 1.000e+002 1.676e-001 1.958e-003 
2.034e-003 1.096e+007 2.983e+011 1.000e+002 1.687e-001 1.958e-003 
2.035e-003 1.096e+007 2.981e+011 1.000e+002 1.702e-001 1.959e-003 
2.035e-003 1.096e+007 2.969e+011 1.000e+002 1.683e-001 1.959e-003 
2.035e-003 1.095e+007 2.972e+011 1.000e+002 1.659e-001 1.959e-003 
2.036e-003 1.095e+007 2.977e+011 1.000e+002 1.664e-001 1.960e-003 
2.036e-003 1.095e+007 2.983e+011 1.000e+002 1.696e-001 1.960e-003 
2.037e-003 1.094e+007 2.987e+011 1.000e+002 1.732e-001 1.961e-003 
2.037e-003 1.094e+007 2.989e+011 1.000e+002 1.710e-001 1.961e-003 
2.037e-003 1.094e+007 2.993e+011 1.000e+002 1.683e-001 1.962e-003 
2.038e-003 1.094e+007 2.999e+011 1.000e+002 1.682e-001 1.962e-003 
2.038e-003 1.094e+007 3.006e+011 1.000e+002 1.707e-001 1.962e-003 
2.039e-003 1.093e+007 2.978e+011 1.000e+002 1.630e-001 1.963e-003 
2.039e-003 1.092e+007 2.979e+011 1.000e+002 1.616e-001 1.963e-003 
2.039e-003 1.092e+007 2.980e+011 1.000e+002 1.590e-001 1.964e-003 
2.040e-003 1.092e+007 2.983e+011 1.000e+002 1.591e-001 1.964e-003 
2.040e-003 1.091e+007 2.963e+011 1.000e+002 1.611e-001 1.965e-003 
2.041e-003 1.091e+007 2.965e+011 1.000e+002 1.589e-001 1.965e-003 
2.041e-003 1.091e+007 2.971e+011 1.000e+002 1.597e-001 1.965e-003 
2.041e-003 1.091e+007 2.978e+011 1.000e+002 1.592e-001 1.966e-003 
2.042e-003 1.091e+007 2.986e+011 1.000e+002 1.584e-001 1.966e-003 
2.042e-003 1.092e+007 2.987e+011 1.000e+002 1.589e-001 1.966e-003 
2.043e-003 1.093e+007 2.990e+011 1.000e+002 1.577e-001 1.967e-003 
2.043e-003 1.093e+007 2.994e+011 1.000e+002 1.570e-001 1.967e-003 
2.043e-003 1.093e+007 2.998e+011 1.000e+002 1.587e-001 1.968e-003 
2.044e-003 1.092e+007 3.004e+011 1.000e+002 1.607e-001 1.968e-003 
2.044e-003 1.091e+007 3.011e+011 1.000e+002 1.618e-001 1.969e-003 
2.045e-003 1.089e+007 3.018e+011 1.000e+002 1.610e-001 1.969e-003 
2.045e-003 1.086e+007 3.025e+011 1.000e+002 1.612e-001 1.970e-003 
2.045e-003 1.083e+007 3.032e+011 1.000e+002 1.604e-001 1.970e-003 
2.046e-003 1.077e+007 3.002e+011 1.000e+002 1.639e-001 1.971e-003 
2.046e-003 1.072e+007 2.990e+011 1.000e+002 1.656e-001 1.972e-003 
2.047e-003 1.067e+007 2.985e+011 1.000e+002 1.629e-001 1.973e-003 
2.047e-003 1.061e+007 2.935e+011 1.000e+002 1.670e-001 1.973e-003 
2.047e-003 1.058e+007 2.900e+011 1.000e+002 1.704e-001 1.974e-003 
2.048e-003 1.056e+007 2.893e+011 1.000e+002 1.692e-001 1.975e-003 
2.048e-003 1.054e+007 2.890e+011 1.000e+002 1.705e-001 1.975e-003 
2.049e-003 1.053e+007 2.883e+011 1.000e+002 1.695e-001 1.976e-003 
2.049e-003 1.053e+007 2.877e+011 1.000e+002 1.706e-001 1.976e-003 
2.049e-003 1.052e+007 2.875e+011 1.000e+002 1.671e-001 1.976e-003 
2.050e-003 1.052e+007 2.867e+011 1.000e+002 1.684e-001 1.977e-003 
2.050e-003 1.050e+007 2.859e+011 1.000e+002 1.708e-001 1.977e-003 
2.051e-003 1.049e+007 2.860e+011 1.000e+002 1.747e-001 1.978e-003 
2.051e-003 1.047e+007 2.861e+011 1.000e+002 1.742e-001 1.978e-003 
2.051e-003 1.045e+007 2.850e+011 1.000e+002 1.747e-001 1.979e-003 
2.052e-003 1.045e+007 2.841e+011 1.000e+002 1.781e-001 1.979e-003 
2.052e-003 1.044e+007 2.826e+011 1.000e+002 1.774e-001 1.980e-003 
2.053e-003 1.044e+007 2.829e+011 1.000e+002 1.798e-001 1.980e-003 
2.053e-003 1.044e+007 2.833e+011 1.000e+002 1.796e-001 1.981e-003 
2.053e-003 1.043e+007 2.835e+011 1.000e+002 1.824e-001 1.981e-003 
2.054e-003 1.042e+007 2.834e+011 1.000e+002 1.832e-001 1.982e-003 
2.054e-003 1.041e+007 2.836e+011 1.000e+002 1.826e-001 1.982e-003 
2.055e-003 1.040e+007 2.839e+011 1.000e+002 1.845e-001 1.982e-003 
2.055e-003 1.040e+007 2.844e+011 1.000e+002 1.851e-001 1.983e-003 
2.055e-003 1.038e+007 2.836e+011 1.000e+002 1.865e-001 1.983e-003 
2.056e-003 1.037e+007 2.818e+011 1.000e+002 1.897e-001 1.984e-003 
2.056e-003 1.037e+007 2.790e+011 1.000e+002 1.908e-001 1.984e-003 
2.057e-003 1.039e+007 2.766e+011 1.000e+002 1.907e-001 1.985e-003 
2.057e-003 1.041e+007 2.764e+011 1.000e+002 1.870e-001 1.985e-003 
2.057e-003 1.043e+007 2.762e+011 1.000e+002 1.881e-001 1.985e-003 
2.058e-003 1.046e+007 2.762e+011 1.000e+002 1.879e-001 1.985e-003 
2.058e-003 1.048e+007 2.763e+011 1.000e+002 1.896e-001 1.986e-003 
2.059e-003 1.050e+007 2.764e+011 1.000e+002 1.904e-001 1.986e-003 
2.059e-003 1.053e+007 2.762e+011 1.000e+002 1.897e-001 1.986e-003 
2.059e-003 1.055e+007 2.760e+011 1.000e+002 1.859e-001 1.986e-003 
2.060e-003 1.057e+007 2.748e+011 1.000e+002 1.877e-001 1.987e-003 
2.060e-003 1.058e+007 2.746e+011 1.000e+002 1.893e-001 1.987e-003 
2.061e-003 1.060e+007 2.748e+011 1.000e+002 1.884e-001 1.987e-003 
2.061e-003 1.062e+007 2.751e+011 1.000e+002 1.869e-001 1.987e-003 
2.061e-003 1.064e+007 2.754e+011 1.000e+002 1.908e-001 1.988e-003 
2.062e-003 1.067e+007 2.757e+011 1.000e+002 1.914e-001 1.988e-003 
2.062e-003 1.069e+007 2.760e+011 1.000e+002 1.909e-001 1.988e-003 
2.063e-003 1.071e+007 2.764e+011 1.000e+002 1.921e-001 1.988e-003 
2.063e-003 1.074e+007 2.768e+011 1.000e+002 1.913e-001 1.989e-003 
2.063e-003 1.076e+007 2.772e+011 1.000e+002 1.911e-001 1.989e-003 
2.064e-003 1.079e+007 2.775e+011 1.000e+002 1.900e-001 1.989e-003 
2.064e-003 1.082e+007 2.780e+011 1.000e+002 1.914e-001 1.989e-003 
2.065e-003 1.084e+007 2.784e+011 1.000e+002 1.905e-001 1.989e-003 
2.065e-003 1.086e+007 2.789e+011 1.000e+002 1.909e-001 1.990e-003 
2.065e-003 1.089e+007 2.794e+011 1.000e+002 1.926e-001 1.990e-003 
2.066e-003 1.091e+007 2.794e+011 1.000e+002 1.930e-001 1.990e-003 
2.066e-003 1.092e+007 2.797e+011 1.000e+002 1.922e-001 1.990e-003 
2.067e-003 1.093e+007 2.802e+011 1.000e+002 1.922e-001 1.991e-003 
2.067e-003 1.095e+007 2.808e+011 1.000e+002 1.918e-001 1.991e-003 
2.067e-003 1.096e+007 2.814e+011 1.000e+002 1.919e-001 1.991e-003 
2.068e-003 1.097e+007 2.821e+011 1.000e+002 1.916e-001 1.992e-003 
2.068e-003 1.098e+007 2.828e+011 1.000e+002 1.986e-001 1.992e-003 
2.069e-003 1.099e+007 2.835e+011 1.000e+002 1.958e-001 1.992e-003 
2.069e-003 1.100e+007 2.842e+011 1.000e+002 1.968e-001 1.993e-003 
2.069e-003 1.101e+007 2.847e+011 1.000e+002 1.974e-001 1.993e-003 
2.070e-003 1.102e+007 2.852e+011 1.000e+002 1.980e-001 1.993e-003 
2.070e-003 1.102e+007 2.856e+011 1.000e+002 1.956e-001 1.994e-003 
2.071e-003 1.103e+007 2.858e+011 1.000e+002 1.993e-001 1.994e-003 
2.071e-003 1.102e+007 2.843e+011 1.000e+002 2.006e-001 1.995e-003 
2.071e-003 1.102e+007 2.840e+011 1.000e+002 2.022e-001 1.995e-003 
2.072e-003 1.103e+007 2.821e+011 1.000e+002 1.921e-001 1.995e-003 
2.072e-003 1.102e+007 2.818e+011 1.000e+002 1.898e-001 1.996e-003 
2.073e-003 1.102e+007 2.819e+011 1.000e+002 1.903e-001 1.996e-003 
2.073e-003 1.101e+007 2.820e+011 1.000e+002 1.906e-001 1.997e-003 
2.073e-003 1.101e+007 2.822e+011 1.000e+002 1.918e-001 1.997e-003 
2.074e-003 1.102e+007 2.826e+011 1.000e+002 1.913e-001 1.997e-003 
2.074e-003 1.103e+007 2.831e+011 1.000e+002 1.894e-001 1.998e-003 
2.075e-003 1.105e+007 2.835e+011 1.000e+002 1.892e-001 1.998e-003 
2.075e-003 1.106e+007 2.841e+011 1.000e+002 1.895e-001 1.998e-003 
2.075e-003 1.106e+007 2.808e+011 1.000e+002 1.740e-001 1.999e-003 
2.076e-003 1.106e+007 2.810e+011 1.000e+002 1.741e-001 1.999e-003 
2.076e-003 1.106e+007 2.814e+011 1.000e+002 1.724e-001 1.999e-003 
2.077e-003 1.108e+007 2.819e+011 1.000e+002 1.750e-001 2.000e-003 
2.077e-003 1.110e+007 2.825e+011 1.000e+002 1.747e-001 2.000e-003 
2.077e-003 1.112e+007 2.827e+011 1.000e+002 1.753e-001 2.000e-003 
2.078e-003 1.114e+007 2.829e+011 1.000e+002 1.733e-001 2.001e-003 
2.078e-003 1.117e+007 2.833e+011 1.000e+002 1.709e-001 2.001e-003 
2.079e-003 1.119e+007 2.835e+011 1.000e+002 1.697e-001 2.001e-003 
2.079e-003 1.122e+007 2.837e+011 1.000e+002 1.691e-001 2.001e-003 
2.079e-003 1.124e+007 2.839e+011 1.000e+002 1.700e-001 2.001e-003 
2.080e-003 1.127e+007 2.841e+011 1.000e+002 1.704e-001 2.002e-003 
2.080e-003 1.130e+007 2.843e+011 1.000e+002 1.703e-001 2.002e-003 
2.081e-003 1.132e+007 2.845e+011 1.000e+002 1.694e-001 2.002e-003 
2.081e-003 1.135e+007 2.843e+011 1.000e+002 1.718e-001 2.002e-003 
2.081e-003 1.137e+007 2.847e+011 1.000e+002 1.701e-001 2.003e-003 
2.082e-003 1.139e+007 2.850e+011 1.000e+002 1.701e-001 2.003e-003 
2.082e-003 1.141e+007 2.855e+011 1.000e+002 1.709e-001 2.003e-003 
2.083e-003 1.142e+007 2.862e+011 1.000e+002 1.700e-001 2.003e-003 
2.083e-003 1.143e+007 2.867e+011 1.000e+002 1.668e-001 2.004e-003 
2.083e-003 1.145e+007 2.870e+011 1.000e+002 1.664e-001 2.004e-003 
2.084e-003 1.147e+007 2.875e+011 1.000e+002 1.665e-001 2.004e-003 
2.084e-003 1.148e+007 2.880e+011 1.000e+002 1.648e-001 2.005e-003 
2.085e-003 1.149e+007 2.884e+011 1.000e+002 1.663e-001 2.005e-003 
2.085e-003 1.150e+007 2.890e+011 1.000e+002 1.660e-001 2.005e-003 
2.085e-003 1.151e+007 2.897e+011 1.000e+002 1.655e-001 2.006e-003 
2.086e-003 1.151e+007 2.903e+011 1.000e+002 1.652e-001 2.006e-003 
2.086e-003 1.151e+007 2.899e+011 1.000e+002 1.677e-001 2.006e-003 
2.087e-003 1.150e+007 2.905e+011 1.000e+002 1.688e-001 2.007e-003 
2.087e-003 1.148e+007 2.892e+011 1.000e+002 1.688e-001 2.007e-003 
2.087e-003 1.147e+007 2.891e+011 1.000e+002 1.681e-001 2.008e-003 
2.088e-003 1.146e+007 2.892e+011 1.000e+002 1.707e-001 2.008e-003 
2.088e-003 1.144e+007 2.896e+011 1.000e+002 1.697e-001 2.009e-003 
2.089e-003 1.142e+007 2.900e+011 1.000e+002 1.708e-001 2.009e-003 
2.089e-003 1.138e+007 2.870e+011 1.000e+002 1.728e-001 2.010e-003 
2.089e-003 1.136e+007 2.860e+011 1.000e+002 1.724e-001 2.011e-003 
2.090e-003 1.135e+007 2.864e+011 1.000e+002 1.715e-001 2.011e-003 
2.090e-003 1.134e+007 2.868e+011 1.000e+002 1.713e-001 2.012e-003 
2.091e-003 1.133e+007 2.874e+011 1.000e+002 1.715e-001 2.012e-003 
2.091e-003 1.130e+007 2.855e+011 1.000e+002 1.754e-001 2.013e-003 
2.091e-003 1.126e+007 2.829e+011 1.000e+002 1.744e-001 2.013e-003 
2.092e-003 1.123e+007 2.817e+011 1.000e+002 1.758e-001 2.014e-003 
2.092e-003 1.121e+007 2.817e+011 1.000e+002 1.759e-001 2.014e-003 
2.093e-003 1.120e+007 2.817e+011 1.000e+002 1.757e-001 2.015e-003 
2.093e-003 1.118e+007 2.807e+011 1.000e+002 1.771e-001 2.015e-003 
2.093e-003 1.115e+007 2.801e+011 1.000e+002 1.785e-001 2.016e-003 
2.094e-003 1.113e+007 2.801e+011 1.000e+002 1.789e-001 2.017e-003 
2.094e-003 1.110e+007 2.800e+011 1.000e+002 1.797e-001 2.017e-003 
2.095e-003 1.107e+007 2.799e+011 1.000e+002 1.784e-001 2.018e-003 
2.095e-003 1.104e+007 2.794e+011 1.000e+002 1.793e-001 2.018e-003 
2.095e-003 1.101e+007 2.793e+011 1.000e+002 1.787e-001 2.019e-003 
2.096e-003 1.097e+007 2.796e+011 1.000e+002 1.804e-001 2.020e-003 
2.096e-003 1.094e+007 2.801e+011 1.000e+002 1.811e-001 2.020e-003 
2.097e-003 1.090e+007 2.807e+011 1.000e+002 1.805e-001 2.021e-003 
2.097e-003 1.086e+007 2.795e+011 1.000e+002 1.817e-001 2.022e-003 
2.097e-003 1.081e+007 2.794e+011 1.000e+002 1.816e-001 2.022e-003 
2.098e-003 1.077e+007 2.798e+011 1.000e+002 1.806e-001 2.023e-003 
2.098e-003 1.073e+007 2.804e+011 1.000e+002 1.819e-001 2.024e-003 
2.099e-003 1.070e+007 2.807e+011 1.000e+002 1.809e-001 2.024e-003 
2.099e-003 1.065e+007 2.813e+011 1.000e+002 1.794e-001 2.025e-003 
2.099e-003 1.062e+007 2.819e+011 1.000e+002 1.778e-001 2.026e-003 
2.100e-003 1.059e+007 2.824e+011 1.000e+002 1.763e-001 2.026e-003 
2.100e-003 1.056e+007 2.809e+011 1.000e+002 1.804e-001 2.027e-003 
2.101e-003 1.052e+007 2.803e+011 1.000e+002 1.793e-001 2.028e-003 
2.101e-003 1.048e+007 2.805e+011 1.000e+002 1.788e-001 2.028e-003 
2.101e-003 1.043e+007 2.808e+011 1.000e+002 1.792e-001 2.029e-003 
2.102e-003 1.039e+007 2.807e+011 1.000e+002 1.795e-001 2.030e-003 
2.102e-003 1.036e+007 2.810e+011 1.000e+002 1.798e-001 2.030e-003 
2.103e-003 1.035e+007 2.813e+011 1.000e+002 1.787e-001 2.031e-003 
2.103e-003 1.033e+007 2.817e+011 1.000e+002 1.786e-001 2.031e-003 
2.103e-003 1.031e+007 2.807e+011 1.000e+002 1.792e-001 2.032e-003 
2.104e-003 1.029e+007 2.809e+011 1.000e+002 1.798e-001 2.032e-003 
2.104e-003 1.026e+007 2.812e+011 1.000e+002 1.787e-001 2.033e-003 
2.105e-003 1.024e+007 2.803e+011 1.000e+002 1.798e-001 2.034e-003 
2.105e-003 1.023e+007 2.802e+011 1.000e+002 1.779e-001 2.034e-003 
2.105e-003 1.023e+007 2.805e+011 1.000e+002 1.764e-001 2.034e-003 
2.106e-003 1.022e+007 2.807e+011 1.000e+002 1.778e-001 2.035e-003 
2.106e-003 1.021e+007 2.812e+011 1.000e+002 1.761e-001 2.035e-003 
2.107e-003 1.020e+007 2.808e+011 1.000e+002 1.734e-001 2.036e-003 
2.107e-003 1.019e+007 2.808e+011 1.000e+002 1.715e-001 2.036e-003 
2.107e-003 1.019e+007 2.814e+011 1.000e+002 1.720e-001 2.037e-003 
2.108e-003 1.017e+007 2.812e+011 1.000e+002 1.729e-001 2.037e-003 
2.108e-003 1.015e+007 2.796e+011 1.000e+002 1.736e-001 2.038e-003 
2.109e-003 1.014e+007 2.791e+011 1.000e+002 1.739e-001 2.038e-003 
2.109e-003 1.014e+007 2.789e+011 1.000e+002 1.742e-001 2.039e-003 
2.109e-003 1.014e+007 2.771e+011 1.000e+002 1.742e-001 2.039e-003 
2.110e-003 1.015e+007 2.763e+011 1.000e+002 1.754e-001 2.039e-003 
2.110e-003 1.016e+007 2.759e+011 1.000e+002 1.747e-001 2.040e-003 
2.111e-003 1.017e+007 2.742e+011 1.000e+002 1.810e-001 2.040e-003 
2.111e-003 1.018e+007 2.739e+011 1.000e+002 1.785e-001 2.040e-003 
2.111e-003 1.020e+007 2.735e+011 1.000e+002 1.791e-001 2.041e-003 
2.112e-003 1.021e+007 2.733e+011 1.000e+002 1.825e-001 2.041e-003 
2.112e-003 1.022e+007 2.730e+011 1.000e+002 1.802e-001 2.041e-003 
2.113e-003 1.023e+007 2.724e+011 1.000e+002 1.816e-001 2.042e-003 
2.113e-003 1.024e+007 2.724e+011 1.000e+002 1.800e-001 2.042e-003 
2.113e-003 1.025e+007 2.725e+011 1.000e+002 1.800e-001 2.042e-003 
2.114e-003 1.026e+007 2.727e+011 1.000e+002 1.783e-001 2.043e-003 
2.114e-003 1.027e+007 2.731e+011 1.000e+002 1.791e-001 2.043e-003 
2.115e-003 1.030e+007 2.735e+011 1.000e+002 1.787e-001 2.043e-003 
2.115e-003 1.032e+007 2.739e+011 1.000e+002 1.783e-001 2.043e-003 
2.115e-003 1.035e+007 2.742e+011 1.000e+002 1.777e-001 2.044e-003 
2.116e-003 1.037e+007 2.746e+011 1.000e+002 1.779e-001 2.044e-003 
2.116e-003 1.040e+007 2.751e+011 1.000e+002 1.766e-001 2.044e-003 
2.117e-003 1.043e+007 2.755e+011 1.000e+002 1.769e-001 2.044e-003 
2.117e-003 1.045e+007 2.759e+011 1.000e+002 1.768e-001 2.044e-003 
2.117e-003 1.048e+007 2.762e+011 1.000e+002 1.767e-001 2.045e-003 
2.118e-003 1.050e+007 2.766e+011 1.000e+002 1.769e-001 2.045e-003 
2.118e-003 1.051e+007 2.771e+011 1.000e+002 1.780e-001 2.045e-003 
2.119e-003 1.053e+007 2.776e+011 1.000e+002 1.775e-001 2.046e-003 
2.119e-003 1.054e+007 2.782e+011 1.000e+002 1.779e-001 2.046e-003 
2.119e-003 1.056e+007 2.788e+011 1.000e+002 1.786e-001 2.046e-003 
2.120e-003 1.058e+007 2.790e+011 1.000e+002 1.785e-001 2.046e-003 
2.120e-003 1.060e+007 2.794e+011 1.000e+002 1.758e-001 2.047e-003 
2.121e-003 1.061e+007 2.799e+011 1.000e+002 1.741e-001 2.047e-003 
2.121e-003 1.063e+007 2.804e+011 1.000e+002 1.751e-001 2.047e-003 
2.121e-003 1.064e+007 2.809e+011 1.000e+002 1.753e-001 2.048e-003 
2.122e-003 1.066e+007 2.814e+011 1.000e+002 1.755e-001 2.048e-003 
2.122e-003 1.067e+007 2.820e+011 1.000e+002 1.780e-001 2.048e-003 
2.123e-003 1.068e+007 2.825e+011 1.000e+002 1.773e-001 2.049e-003 
2.123e-003 1.069e+007 2.830e+011 1.000e+002 1.786e-001 2.049e-003 
2.123e-003 1.071e+007 2.832e+011 1.000e+002 1.746e-001 2.049e-003 
2.124e-003 1.073e+007 2.836e+011 1.000e+002 1.745e-001 2.049e-003 
2.124e-003 1.074e+007 2.840e+011 1.000e+002 1.736e-001 2.050e-003 
2.125e-003 1.074e+007 2.830e+011 1.000e+002 1.756e-001 2.050e-003 
2.125e-003 1.075e+007 2.830e+011 1.000e+002 1.729e-001 2.050e-003 
2.125e-003 1.075e+007 2.834e+011 1.000e+002 1.735e-001 2.051e-003 
2.126e-003 1.076e+007 2.838e+011 1.000e+002 1.721e-001 2.051e-003 
2.126e-003 1.076e+007 2.843e+011 1.000e+002 1.741e-001 2.052e-003 
2.127e-003 1.076e+007 2.848e+011 1.000e+002 1.743e-001 2.052e-003 
2.127e-003 1.077e+007 2.855e+011 1.000e+002 1.757e-001 2.052e-003 
2.127e-003 1.076e+007 2.861e+011 1.000e+002 1.739e-001 2.053e-003 
2.128e-003 1.076e+007 2.868e+011 1.000e+002 1.743e-001 2.053e-003 
2.128e-003 1.076e+007 2.875e+011 1.000e+002 1.749e-001 2.054e-003 
2.129e-003 1.076e+007 2.882e+011 1.000e+002 1.731e-001 2.054e-003 
2.129e-003 1.076e+007 2.885e+011 1.000e+002 1.740e-001 2.054e-003 
2.129e-003 1.076e+007 2.891e+011 1.000e+002 1.732e-001 2.055e-003 
2.130e-003 1.076e+007 2.898e+011 1.000e+002 1.733e-001 2.055e-003 
2.130e-003 1.076e+007 2.897e+011 1.000e+002 1.730e-001 2.056e-003 
2.131e-003 1.075e+007 2.873e+011 1.000e+002 1.778e-001 2.056e-003 
2.131e-003 1.074e+007 2.824e+011 1.000e+002 1.767e-001 2.057e-003 
2.131e-003 1.073e+007 2.770e+011 1.000e+002 1.557e-001 2.057e-003 
2.132e-003 1.072e+007 2.767e+011 1.000e+002 1.564e-001 2.057e-003 
2.132e-003 1.071e+007 2.766e+011 1.000e+002 1.581e-001 2.058e-003 
2.133e-003 1.071e+007 2.767e+011 1.000e+002 1.573e-001 2.058e-003 
2.133e-003 1.070e+007 2.769e+011 1.000e+002 1.562e-001 2.059e-003 
2.133e-003 1.070e+007 2.771e+011 1.000e+002 1.556e-001 2.059e-003 
2.134e-003 1.070e+007 2.773e+011 1.000e+002 1.541e-001 2.060e-003 
2.134e-003 1.070e+007 2.776e+011 1.000e+002 1.545e-001 2.060e-003 
2.135e-003 1.069e+007 2.779e+011 1.000e+002 1.535e-001 2.060e-003 
2.135e-003 1.069e+007 2.784e+011 1.000e+002 1.533e-001 2.061e-003 
2.135e-003 1.069e+007 2.790e+011 1.000e+002 1.517e-001 2.061e-003 
2.136e-003 1.068e+007 2.778e+011 1.000e+002 1.517e-001 2.062e-003 
2.136e-003 1.066e+007 2.781e+011 1.000e+002 1.506e-001 2.062e-003 
2.137e-003 1.065e+007 2.784e+011 1.000e+002 1.514e-001 2.063e-003 
2.137e-003 1.062e+007 2.784e+011 1.000e+002 1.528e-001 2.063e-003 
2.137e-003 1.060e+007 2.787e+011 1.000e+002 1.536e-001 2.064e-003 
2.138e-003 1.056e+007 2.789e+011 1.000e+002 1.536e-001 2.065e-003 
2.138e-003 1.052e+007 2.788e+011 1.000e+002 1.545e-001 2.065e-003 
2.139e-003 1.047e+007 2.788e+011 1.000e+002 1.549e-001 2.066e-003 
2.139e-003 1.041e+007 2.777e+011 1.000e+002 1.550e-001 2.067e-003 
2.139e-003 1.035e+007 2.755e+011 1.000e+002 1.598e-001 2.068e-003 
2.140e-003 1.029e+007 2.720e+011 1.000e+002 1.613e-001 2.068e-003 
2.140e-003 1.024e+007 2.706e+011 1.000e+002 1.578e-001 2.069e-003 
2.141e-003 1.021e+007 2.619e+011 1.000e+002 1.568e-001 2.070e-003 
2.141e-003 1.019e+007 2.612e+011 1.000e+002 1.561e-001 2.070e-003 
2.141e-003 1.018e+007 2.610e+011 1.000e+002 1.546e-001 2.071e-003 
2.142e-003 1.018e+007 2.609e+011 1.000e+002 1.549e-001 2.071e-003 
2.142e-003 1.017e+007 2.611e+011 1.000e+002 1.560e-001 2.072e-003 
2.143e-003 1.017e+007 2.613e+011 1.000e+002 1.558e-001 2.072e-003 
2.143e-003 1.017e+007 2.613e+011 1.000e+002 1.549e-001 2.072e-003 
2.143e-003 1.017e+007 2.615e+011 1.000e+002 1.549e-001 2.073e-003 
2.144e-003 1.017e+007 2.617e+011 1.000e+002 1.555e-001 2.073e-003 
2.144e-003 1.018e+007 2.619e+011 1.000e+002 1.531e-001 2.074e-003 
2.145e-003 1.019e+007 2.622e+011 1.000e+002 1.541e-001 2.074e-003 
2.145e-003 1.021e+007 2.625e+011 1.000e+002 1.539e-001 2.074e-003 
2.145e-003 1.023e+007 2.628e+011 1.000e+002 1.529e-001 2.074e-003 
2.146e-003 1.026e+007 2.632e+011 1.000e+002 1.542e-001 2.075e-003 
2.146e-003 1.029e+007 2.635e+011 1.000e+002 1.541e-001 2.075e-003 
2.147e-003 1.031e+007 2.637e+011 1.000e+002 1.533e-001 2.075e-003 
2.147e-003 1.034e+007 2.637e+011 1.000e+002 1.493e-001 2.075e-003 
2.147e-003 1.036e+007 2.638e+011 1.000e+002 1.496e-001 2.076e-003 
2.148e-003 1.038e+007 2.642e+011 1.000e+002 1.500e-001 2.076e-003 
2.148e-003 1.040e+007 2.646e+011 1.000e+002 1.488e-001 2.076e-003 
2.149e-003 1.042e+007 2.650e+011 1.000e+002 1.490e-001 2.076e-003 
2.149e-003 1.045e+007 2.654e+011 1.000e+002 1.486e-001 2.077e-003 
2.149e-003 1.048e+007 2.659e+011 1.000e+002 1.478e-001 2.077e-003 
2.150e-003 1.051e+007 2.663e+011 1.000e+002 1.474e-001 2.077e-003 
2.150e-003 1.054e+007 2.667e+011 1.000e+002 1.466e-001 2.077e-003 
2.151e-003 1.057e+007 2.672e+011 1.000e+002 1.468e-001 2.077e-003 
2.151e-003 1.060e+007 2.676e+011 1.000e+002 1.474e-001 2.077e-003 
2.151e-003 1.063e+007 2.680e+011 1.000e+002 1.472e-001 2.078e-003 
2.152e-003 1.066e+007 2.682e+011 1.000e+002 1.472e-001 2.078e-003 
2.152e-003 1.069e+007 2.685e+011 1.000e+002 1.476e-001 2.078e-003 
2.153e-003 1.072e+007 2.688e+011 1.000e+002 1.454e-001 2.078e-003 
2.153e-003 1.076e+007 2.691e+011 1.000e+002 1.463e-001 2.078e-003 
2.153e-003 1.079e+007 2.695e+011 1.000e+002 1.467e-001 2.079e-003 
2.154e-003 1.082e+007 2.695e+011 1.000e+002 1.471e-001 2.079e-003 
2.154e-003 1.084e+007 2.698e+011 1.000e+002 1.464e-001 2.079e-003 
2.155e-003 1.086e+007 2.701e+011 1.000e+002 1.459e-001 2.079e-003 
2.155e-003 1.088e+007 2.705e+011 1.000e+002 1.451e-001 2.080e-003 
2.155e-003 1.090e+007 2.710e+011 1.000e+002 1.464e-001 2.080e-003 
2.156e-003 1.091e+007 2.713e+011 1.000e+002 1.481e-001 2.080e-003 
2.156e-003 1.093e+007 2.716e+011 1.000e+002 1.460e-001 2.080e-003 
2.157e-003 1.094e+007 2.720e+011 1.000e+002 1.469e-001 2.081e-003 
2.157e-003 1.095e+007 2.725e+011 1.000e+002 1.460e-001 2.081e-003 
2.157e-003 1.096e+007 2.731e+011 1.000e+002 1.467e-001 2.081e-003 
2.158e-003 1.098e+007 2.736e+011 1.000e+002 1.481e-001 2.082e-003 
2.158e-003 1.100e+007 2.741e+011 1.000e+002 1.483e-001 2.082e-003 
2.159e-003 1.101e+007 2.739e+011 1.000e+002 1.455e-001 2.082e-003 
2.159e-003 1.103e+007 2.743e+011 1.000e+002 1.455e-001 2.082e-003 
2.159e-003 1.105e+007 2.746e+011 1.000e+002 1.445e-001 2.083e-003 
2.160e-003 1.107e+007 2.751e+011 1.000e+002 1.443e-001 2.083e-003 
2.160e-003 1.109e+007 2.754e+011 1.000e+002 1.439e-001 2.083e-003 
2.161e-003 1.111e+007 2.756e+011 1.000e+002 1.435e-001 2.084e-003 
2.161e-003 1.112e+007 2.760e+011 1.000e+002 1.438e-001 2.084e-003 
2.161e-003 1.114e+007 2.763e+011 1.000e+002 1.436e-001 2.084e-003 
2.162e-003 1.115e+007 2.767e+011 1.000e+002 1.455e-001 2.084e-003 
2.162e-003 1.116e+007 2.771e+011 1.000e+002 1.429e-001 2.085e-003 
2.163e-003 1.117e+007 2.776e+011 1.000e+002 1.434e-001 2.085e-003 
2.163e-003 1.117e+007 2.782e+011 1.000e+002 1.440e-001 2.085e-003 
2.163e-003 1.117e+007 2.783e+011 1.000e+002 1.457e-001 2.086e-003 
2.164e-003 1.115e+007 2.784e+011 1.000e+002 1.461e-001 2.086e-003 
2.164e-003 1.113e+007 2.781e+011 1.000e+002 1.471e-001 2.087e-003 
2.165e-003 1.110e+007 2.771e+011 1.000e+002 1.489e-001 2.088e-003 
2.165e-003 1.108e+007 2.760e+011 1.000e+002 1.485e-001 2.088e-003 
2.165e-003 1.105e+007 2.755e+011 1.000e+002 1.490e-001 2.089e-003 
2.166e-003 1.102e+007 2.754e+011 1.000e+002 1.502e-001 2.089e-003 
2.166e-003 1.099e+007 2.755e+011 1.000e+002 1.493e-001 2.090e-003 
