# Supplementary material for: Strain rate dependency of dislocation plasticity
Source: Nat Commun. 2021 Mar 23;12:1845. doi: 10.1038/s41467-021-21939-1 (PMC7988163; doi:10.1038/s41467-021-21939-1)
Supplement: Supplementary file 3 — Supplementary Data 1 [file 41467_2021_21939_MOESM3_ESM.zip › Supplementary Data 1/DDDSimulationSet2/StrainRate=1e2s-1/InitialDislocationDensity=1.4e8m-2.dat]

#strain(1), stress(Pa), dislocation density(m-2), strain rate(s-1), mean dislocation velocity(km/s), plastic strain(1)
3.055e-005 4.402e+006 1.414e+008 1.000e+002 3.895e-002 8.795e-008 
5.742e-005 8.254e+006 1.414e+008 1.000e+002 7.011e-002 3.077e-007 
8.972e-005 1.286e+007 1.414e+008 1.000e+002 1.168e-001 7.426e-007 
1.394e-004 1.990e+007 1.414e+008 1.000e+002 1.792e-001 1.772e-006 
1.735e-004 2.468e+007 1.414e+008 1.000e+002 2.103e-001 2.715e-006 
2.125e-004 3.014e+007 1.414e+008 1.000e+002 2.571e-001 4.033e-006 
2.520e-004 3.562e+007 1.414e+008 1.000e+002 3.038e-001 5.602e-006 
2.915e-004 4.107e+007 1.414e+008 1.000e+002 3.349e-001 7.408e-006 
3.318e-004 4.660e+007 1.414e+008 1.000e+002 3.817e-001 9.485e-006 
3.748e-004 5.246e+007 1.414e+008 1.000e+002 4.128e-001 1.195e-005 
4.181e-004 5.832e+007 1.414e+008 1.000e+002 4.596e-001 1.467e-005 
4.594e-004 6.388e+007 1.414e+008 1.000e+002 4.907e-001 1.750e-005 
5.077e-004 7.035e+007 1.414e+008 1.000e+002 5.375e-001 2.107e-005 
5.508e-004 7.609e+007 1.414e+008 1.000e+002 5.686e-001 2.449e-005 
5.973e-004 8.225e+007 1.414e+008 1.000e+002 5.998e-001 2.842e-005 
6.413e-004 8.804e+007 1.414e+008 1.000e+002 6.309e-001 3.235e-005 
6.892e-004 9.431e+007 1.414e+008 1.000e+002 6.621e-001 3.685e-005 
7.299e-004 9.962e+007 1.414e+008 1.000e+002 6.933e-001 4.086e-005 
7.557e-004 1.030e+008 1.414e+008 1.000e+002 7.088e-001 4.347e-005 
7.827e-004 1.065e+008 1.415e+008 1.000e+002 7.244e-001 4.629e-005 
8.108e-004 1.101e+008 1.414e+008 1.000e+002 7.415e-001 4.927e-005 
8.375e-004 1.135e+008 1.414e+008 1.000e+002 7.616e-001 5.218e-005 
8.659e-004 1.172e+008 1.414e+008 1.000e+002 7.850e-001 5.534e-005 
8.938e-004 1.208e+008 1.414e+008 1.000e+002 8.019e-001 5.852e-005 
9.218e-004 1.243e+008 1.414e+008 1.000e+002 8.177e-001 6.177e-005 
9.519e-004 1.282e+008 1.414e+008 1.000e+002 8.334e-001 6.534e-005 
9.812e-004 1.319e+008 1.414e+008 1.000e+002 8.488e-001 6.889e-005 
1.010e-003 1.356e+008 1.414e+008 1.000e+002 8.646e-001 7.248e-005 
1.039e-003 1.392e+008 1.414e+008 1.000e+002 8.797e-001 7.606e-005 
1.070e-003 1.431e+008 1.414e+008 1.000e+002 8.955e-001 7.998e-005 
1.100e-003 1.469e+008 1.414e+008 1.000e+002 9.113e-001 8.395e-005 
1.133e-003 1.510e+008 1.414e+008 1.000e+002 9.270e-001 8.820e-005 
1.164e-003 1.549e+008 1.414e+008 1.000e+002 9.425e-001 9.242e-005 
1.196e-003 1.589e+008 1.414e+008 1.000e+002 9.563e-001 9.676e-005 
1.228e-003 1.629e+008 1.414e+008 1.000e+002 9.611e-001 1.012e-004 
1.262e-003 1.671e+008 1.414e+008 1.000e+002 9.741e-001 1.059e-004 
1.294e-003 1.711e+008 1.414e+008 1.000e+002 9.893e-001 1.106e-004 
1.327e-003 1.752e+008 1.414e+008 1.000e+002 1.005e+000 1.153e-004 
1.360e-003 1.792e+008 1.414e+008 1.000e+002 1.020e+000 1.201e-004 
1.394e-003 1.835e+008 1.414e+008 1.000e+002 1.036e+000 1.252e-004 
1.430e-003 1.879e+008 1.414e+008 1.000e+002 1.052e+000 1.306e-004 
1.463e-003 1.919e+008 1.414e+008 1.000e+002 1.061e+000 1.356e-004 
1.499e-003 1.963e+008 1.414e+008 1.000e+002 1.067e+000 1.412e-004 
1.535e-003 2.007e+008 1.414e+008 1.000e+002 1.083e+000 1.468e-004 
1.572e-003 2.052e+008 1.414e+008 1.000e+002 1.098e+000 1.525e-004 
1.607e-003 2.095e+008 1.414e+008 1.000e+002 1.114e+000 1.581e-004 
1.645e-003 2.140e+008 1.414e+008 1.000e+002 1.114e+000 1.642e-004 
1.682e-003 2.185e+008 1.414e+008 1.000e+002 1.129e+000 1.702e-004 
1.720e-003 2.231e+008 1.414e+008 1.000e+002 1.145e+000 1.764e-004 
1.759e-003 2.278e+008 1.414e+008 1.000e+002 1.160e+000 1.830e-004 
1.797e-003 2.324e+008 1.414e+008 1.000e+002 1.161e+000 1.893e-004 
1.837e-003 2.372e+008 1.414e+008 1.000e+002 1.176e+000 1.960e-004 
1.875e-003 2.418e+008 1.414e+008 1.000e+002 1.191e+000 2.027e-004 
1.915e-003 2.465e+008 1.414e+008 1.000e+002 1.192e+000 2.094e-004 
1.952e-003 2.510e+008 1.414e+008 1.000e+002 1.207e+000 2.159e-004 
1.992e-003 2.558e+008 1.414e+008 1.000e+002 1.222e+000 2.230e-004 
2.035e-003 2.608e+008 1.414e+008 1.000e+002 1.223e+000 2.304e-004 
2.074e-003 2.655e+008 1.414e+008 1.000e+002 1.239e+000 2.374e-004 
2.115e-003 2.704e+008 1.414e+008 1.000e+002 1.240e+000 2.448e-004 
2.154e-003 2.751e+008 1.414e+008 1.000e+002 1.254e+000 2.518e-004 
2.194e-003 2.798e+008 1.414e+008 1.000e+002 1.268e+000 2.591e-004 
2.235e-003 2.846e+008 1.414e+008 1.000e+002 1.269e+000 2.665e-004 
2.276e-003 2.894e+008 1.414e+008 1.000e+002 1.285e+000 2.741e-004 
2.316e-003 2.941e+008 1.414e+008 1.000e+002 1.285e+000 2.815e-004 
2.358e-003 2.990e+008 1.414e+008 1.000e+002 1.299e+000 2.892e-004 
2.401e-003 3.042e+008 1.414e+008 1.000e+002 1.301e+000 2.974e-004 
2.443e-003 3.091e+008 1.414e+008 1.000e+002 1.316e+000 3.054e-004 
2.484e-003 3.139e+008 1.414e+008 1.000e+002 1.316e+000 3.130e-004 
2.527e-003 3.189e+008 1.414e+008 1.000e+002 1.318e+000 3.212e-004 
2.570e-003 3.240e+008 1.414e+008 1.000e+002 1.332e+000 3.295e-004 
2.613e-003 3.290e+008 1.414e+008 1.000e+002 1.332e+000 3.378e-004 
2.654e-003 3.338e+008 1.414e+008 1.000e+002 1.348e+000 3.458e-004 
2.698e-003 3.389e+008 1.414e+008 1.000e+002 1.348e+000 3.543e-004 
2.745e-003 3.443e+008 1.414e+008 1.000e+002 1.363e+000 3.634e-004 
2.789e-003 3.494e+008 1.414e+008 1.000e+002 1.363e+000 3.720e-004 
2.833e-003 3.546e+008 1.414e+008 1.000e+002 1.363e+000 3.808e-004 
2.878e-003 3.598e+008 1.414e+008 1.000e+002 1.379e+000 3.896e-004 
2.922e-003 3.649e+008 1.414e+008 1.000e+002 1.379e+000 3.984e-004 
2.968e-003 3.702e+008 1.414e+008 1.000e+002 1.379e+000 4.075e-004 
3.015e-003 3.756e+008 1.414e+008 1.000e+002 1.394e+000 4.169e-004 
3.062e-003 3.811e+008 1.414e+008 1.000e+002 1.394e+000 4.264e-004 
3.108e-003 3.863e+008 1.414e+008 1.000e+002 1.394e+000 4.356e-004 
3.155e-003 3.918e+008 1.414e+008 1.000e+002 1.410e+000 4.452e-004 
3.201e-003 3.970e+008 1.414e+008 1.000e+002 1.410e+000 4.544e-004 
3.251e-003 4.029e+008 1.414e+008 1.000e+002 1.410e+000 4.648e-004 
3.298e-003 4.082e+008 1.414e+008 1.000e+002 1.425e+000 4.743e-004 
3.348e-003 4.139e+008 1.414e+008 1.000e+002 1.425e+000 4.845e-004 
3.396e-003 4.195e+008 1.414e+008 1.000e+002 1.425e+000 4.945e-004 
3.444e-003 4.250e+008 1.414e+008 1.000e+002 1.432e+000 5.043e-004 
3.493e-003 4.306e+008 1.414e+008 1.000e+002 1.441e+000 5.146e-004 
3.542e-003 4.362e+008 1.414e+008 1.000e+002 1.441e+000 5.246e-004 
3.590e-003 4.417e+008 1.414e+008 1.000e+002 1.441e+000 5.347e-004 
3.639e-003 4.474e+008 1.414e+008 1.000e+002 1.444e+000 5.450e-004 
3.690e-003 4.532e+008 1.414e+008 1.000e+002 1.456e+000 5.556e-004 
3.741e-003 4.590e+008 1.414e+008 1.000e+002 1.456e+000 5.663e-004 
3.790e-003 4.646e+008 1.414e+008 1.000e+002 1.457e+000 5.766e-004 
3.841e-003 4.705e+008 1.414e+008 1.000e+002 1.457e+000 5.874e-004 
3.896e-003 4.766e+008 1.414e+008 1.000e+002 1.472e+000 5.989e-004 
3.946e-003 4.824e+008 1.414e+008 1.000e+002 1.472e+000 6.096e-004 
3.997e-003 4.882e+008 1.414e+008 1.000e+002 1.472e+000 6.204e-004 
4.049e-003 4.941e+008 1.414e+008 1.000e+002 1.472e+000 6.314e-004 
4.106e-003 5.006e+008 1.414e+008 1.000e+002 1.472e+000 6.436e-004 
4.155e-003 5.061e+008 1.414e+008 1.000e+002 1.488e+000 6.539e-004 
4.212e-003 5.126e+008 1.414e+008 1.000e+002 1.488e+000 6.662e-004 
4.269e-003 5.191e+008 1.414e+008 1.000e+002 1.488e+000 6.784e-004 
4.323e-003 5.252e+008 1.414e+008 1.000e+002 1.488e+000 6.900e-004 
4.384e-003 5.322e+008 1.414e+008 1.000e+002 1.488e+000 7.032e-004 
4.442e-003 5.387e+008 1.414e+008 1.000e+002 1.488e+000 7.156e-004 
4.497e-003 5.449e+008 1.414e+008 1.000e+002 1.503e+000 7.274e-004 
4.560e-003 5.521e+008 1.414e+008 1.000e+002 1.503e+000 7.410e-004 
4.619e-003 5.588e+008 1.414e+008 1.000e+002 1.503e+000 7.539e-004 
4.676e-003 5.653e+008 1.414e+008 1.000e+002 1.503e+000 7.662e-004 
4.735e-003 5.720e+008 1.414e+008 1.000e+002 1.503e+000 7.791e-004 
4.795e-003 5.787e+008 1.414e+008 1.000e+002 1.503e+000 7.920e-004 
4.854e-003 5.854e+008 1.414e+008 1.000e+002 1.503e+000 8.049e-004 
4.906e-003 5.913e+008 1.414e+008 1.000e+002 1.517e+000 8.163e-004 
4.963e-003 5.977e+008 1.414e+008 1.000e+002 1.519e+000 8.285e-004 
5.029e-003 6.052e+008 1.414e+008 1.000e+002 1.519e+000 8.431e-004 
5.093e-003 6.124e+008 1.414e+008 1.000e+002 1.519e+000 8.571e-004 
5.158e-003 6.198e+008 1.414e+008 1.000e+002 1.519e+000 8.713e-004 
5.222e-003 6.270e+008 1.414e+008 1.000e+002 1.519e+000 8.853e-004 
5.280e-003 6.335e+008 1.414e+008 1.000e+002 1.519e+000 8.979e-004 
5.340e-003 6.403e+008 1.414e+008 1.000e+002 1.519e+000 9.112e-004 
5.402e-003 6.473e+008 1.414e+008 1.000e+002 1.519e+000 9.248e-004 
5.462e-003 6.540e+008 1.414e+008 1.000e+002 1.519e+000 9.379e-004 
5.527e-003 6.614e+008 1.414e+008 1.000e+002 1.534e+000 9.523e-004 
5.592e-003 6.687e+008 1.414e+008 1.000e+002 1.535e+000 9.667e-004 
5.659e-003 6.762e+008 1.414e+008 1.000e+002 1.535e+000 9.814e-004 
5.727e-003 6.839e+008 1.414e+008 1.000e+002 1.535e+000 9.964e-004 
5.799e-003 6.920e+008 1.414e+008 1.000e+002 1.535e+000 1.012e-003 
5.870e-003 7.001e+008 1.414e+008 1.000e+002 1.535e+000 1.028e-003 
5.943e-003 7.082e+008 1.414e+008 1.000e+002 1.535e+000 1.044e-003 
6.012e-003 7.160e+008 1.414e+008 1.000e+002 1.535e+000 1.060e-003 
6.081e-003 7.238e+008 1.414e+008 1.000e+002 1.535e+000 1.075e-003 
6.149e-003 7.314e+008 1.414e+008 1.000e+002 1.535e+000 1.090e-003 
6.222e-003 7.396e+008 1.414e+008 1.000e+002 1.535e+000 1.106e-003 
6.294e-003 7.478e+008 1.414e+008 1.000e+002 1.535e+000 1.122e-003 
6.373e-003 7.566e+008 1.414e+008 1.000e+002 1.535e+000 1.140e-003 
6.447e-003 7.649e+008 1.414e+008 1.000e+002 1.535e+000 1.156e-003 
6.517e-003 7.728e+008 1.414e+008 1.000e+002 1.535e+000 1.171e-003 
6.596e-003 7.817e+008 1.414e+008 1.000e+002 1.550e+000 1.189e-003 
6.677e-003 7.908e+008 1.414e+008 1.000e+002 1.550e+000 1.207e-003 
6.762e-003 8.003e+008 1.414e+008 1.000e+002 1.550e+000 1.226e-003 
6.838e-003 8.089e+008 1.414e+008 1.000e+002 1.550e+000 1.243e-003 
6.912e-003 8.172e+008 1.414e+008 1.000e+002 1.550e+000 1.259e-003 
6.993e-003 8.263e+008 1.414e+008 1.000e+002 1.550e+000 1.278e-003 
7.076e-003 8.356e+008 1.414e+008 1.000e+002 1.550e+000 1.296e-003 
7.159e-003 8.449e+008 1.414e+008 1.000e+002 1.550e+000 1.314e-003 
7.239e-003 8.539e+008 1.414e+008 1.000e+002 1.550e+000 1.332e-003 
7.316e-003 8.625e+008 1.414e+008 1.000e+002 1.550e+000 1.349e-003 
7.403e-003 8.723e+008 1.414e+008 1.000e+002 1.550e+000 1.369e-003 
7.490e-003 8.822e+008 1.414e+008 1.000e+002 1.550e+000 1.388e-003 
7.577e-003 8.919e+008 1.414e+008 1.000e+002 1.550e+000 1.408e-003 
7.662e-003 9.014e+008 1.414e+008 1.000e+002 1.550e+000 1.427e-003 
7.740e-003 9.101e+008 1.414e+008 1.000e+002 1.550e+000 1.444e-003 
7.830e-003 9.203e+008 1.414e+008 1.000e+002 1.550e+000 1.464e-003 
7.919e-003 9.303e+008 1.414e+008 1.000e+002 1.550e+000 1.484e-003 
8.018e-003 9.414e+008 1.414e+008 1.000e+002 1.550e+000 1.506e-003 
8.110e-003 9.517e+008 1.414e+008 1.000e+002 1.550e+000 1.527e-003 
8.206e-003 9.624e+008 1.414e+008 1.000e+002 1.550e+000 1.548e-003 
8.306e-003 9.737e+008 1.414e+008 1.000e+002 1.550e+000 1.571e-003 
8.407e-003 9.851e+008 1.414e+008 1.000e+002 1.550e+000 1.593e-003 
8.505e-003 9.960e+008 1.414e+008 1.000e+002 1.550e+000 1.615e-003 
8.612e-003 1.008e+009 1.414e+008 1.000e+002 1.550e+000 1.639e-003 
8.720e-003 1.020e+009 1.414e+008 1.000e+002 1.550e+000 1.663e-003 
8.814e-003 1.031e+009 1.414e+008 1.000e+002 1.550e+000 1.685e-003 
8.911e-003 1.042e+009 1.414e+008 1.000e+002 1.550e+000 1.706e-003 
9.003e-003 1.052e+009 1.414e+008 1.000e+002 1.550e+000 1.727e-003 
9.097e-003 1.062e+009 1.414e+008 1.000e+002 1.550e+000 1.748e-003 
9.212e-003 1.075e+009 1.414e+008 1.000e+002 1.550e+000 1.774e-003 
9.317e-003 1.087e+009 1.414e+008 1.000e+002 1.550e+000 1.797e-003 
9.428e-003 1.100e+009 1.414e+008 1.000e+002 1.550e+000 1.822e-003 
9.548e-003 1.113e+009 1.414e+008 1.000e+002 1.550e+000 1.849e-003 
9.634e-003 1.123e+009 1.414e+008 1.000e+002 1.550e+000 1.868e-003 
9.740e-003 1.135e+009 1.414e+008 1.000e+002 1.550e+000 1.892e-003 
9.852e-003 1.147e+009 1.414e+008 1.000e+002 1.550e+000 1.917e-003 
9.958e-003 1.159e+009 1.414e+008 1.000e+002 1.550e+000 1.941e-003 
1.008e-002 1.173e+009 1.414e+008 1.000e+002 1.550e+000 1.969e-003 
1.020e-002 1.186e+009 1.414e+008 1.000e+002 1.550e+000 1.995e-003 
1.032e-002 1.200e+009 1.414e+008 1.000e+002 1.550e+000 2.022e-003 
1.044e-002 1.213e+009 1.414e+008 1.000e+002 1.550e+000 2.049e-003 
1.055e-002 1.225e+009 1.414e+008 1.000e+002 1.550e+000 2.074e-003 
1.067e-002 1.239e+009 1.414e+008 1.000e+002 1.550e+000 2.101e-003 
1.079e-002 1.252e+009 1.414e+008 1.000e+002 1.550e+000 2.128e-003 
1.092e-002 1.267e+009 1.414e+008 1.000e+002 1.550e+000 2.157e-003 
1.105e-002 1.281e+009 1.414e+008 1.000e+002 1.550e+000 2.185e-003 
1.118e-002 1.296e+009 1.414e+008 1.000e+002 1.550e+000 2.216e-003 
1.132e-002 1.312e+009 1.414e+008 1.000e+002 1.550e+000 2.246e-003 
1.146e-002 1.327e+009 1.414e+008 1.000e+002 1.550e+000 2.278e-003 
1.159e-002 1.342e+009 1.414e+008 1.000e+002 1.550e+000 2.308e-003 
1.172e-002 1.357e+009 1.414e+008 1.000e+002 1.550e+000 2.337e-003 
1.186e-002 1.372e+009 1.414e+008 1.000e+002 1.550e+000 2.366e-003 
1.199e-002 1.386e+009 1.414e+008 1.000e+002 1.550e+000 2.395e-003 
1.213e-002 1.402e+009 1.414e+008 1.000e+002 1.550e+000 2.427e-003 
1.227e-002 1.418e+009 1.414e+008 1.000e+002 1.550e+000 2.460e-003 
1.241e-002 1.433e+009 1.414e+008 1.000e+002 1.550e+000 2.490e-003 
1.256e-002 1.450e+009 1.414e+008 1.000e+002 1.550e+000 2.523e-003 
1.271e-002 1.467e+009 1.414e+008 1.000e+002 1.550e+000 2.557e-003 
1.285e-002 1.483e+009 1.414e+008 1.000e+002 1.550e+000 2.589e-003 
1.300e-002 1.500e+009 1.414e+008 1.000e+002 1.550e+000 2.623e-003 
1.316e-002 1.518e+009 1.414e+008 1.000e+002 1.550e+000 2.659e-003 
1.333e-002 1.537e+009 1.414e+008 1.000e+002 1.550e+000 2.696e-003 
1.348e-002 1.554e+009 1.414e+008 1.000e+002 1.550e+000 2.731e-003 
1.365e-002 1.573e+009 1.414e+008 1.000e+002 1.550e+000 2.770e-003 
1.382e-002 1.592e+009 1.414e+008 1.000e+002 1.550e+000 2.807e-003 
1.396e-002 1.608e+009 1.414e+008 1.000e+002 1.550e+000 2.839e-003 
1.413e-002 1.627e+009 1.414e+008 1.000e+002 1.550e+000 2.877e-003 
1.432e-002 1.648e+009 1.414e+008 1.000e+002 1.550e+000 2.918e-003 
1.450e-002 1.669e+009 1.414e+008 1.000e+002 1.550e+000 2.960e-003 
1.467e-002 1.687e+009 1.414e+008 1.000e+002 1.550e+000 2.997e-003 
1.485e-002 1.708e+009 1.414e+008 1.000e+002 1.550e+000 3.038e-003 
1.504e-002 1.728e+009 1.414e+008 1.000e+002 1.550e+000 3.079e-003 
1.523e-002 1.750e+009 1.414e+008 1.000e+002 1.550e+000 3.122e-003 
1.541e-002 1.770e+009 1.414e+008 1.000e+002 1.550e+000 3.162e-003 
1.559e-002 1.790e+009 1.414e+008 1.000e+002 1.550e+000 3.203e-003 
1.579e-002 1.813e+009 1.414e+008 1.000e+002 1.550e+000 3.249e-003 
1.599e-002 1.835e+009 1.414e+008 1.000e+002 1.550e+000 3.293e-003 
1.620e-002 1.858e+009 1.414e+008 1.000e+002 1.550e+000 3.339e-003 
1.640e-002 1.881e+009 1.414e+008 1.000e+002 1.550e+000 3.384e-003 
1.661e-002 1.905e+009 1.414e+008 1.000e+002 1.550e+000 3.432e-003 
1.681e-002 1.928e+009 1.414e+008 1.000e+002 1.550e+000 3.477e-003 
1.702e-002 1.951e+009 1.414e+008 1.000e+002 1.550e+000 3.524e-003 
1.721e-002 1.972e+009 1.414e+008 1.000e+002 1.550e+000 3.567e-003 
1.743e-002 1.997e+009 1.414e+008 1.000e+002 1.550e+000 3.616e-003 
1.765e-002 2.021e+009 1.414e+008 1.000e+002 1.550e+000 3.665e-003 
 
