# Supplementary material for: Strain rate dependency of dislocation plasticity
Source: Nat Commun. 2021 Mar 23;12:1845. doi: 10.1038/s41467-021-21939-1 (PMC7988163; doi:10.1038/s41467-021-21939-1)
Supplement: Supplementary file 3 — Supplementary Data 1 [file 41467_2021_21939_MOESM3_ESM.zip › Supplementary Data 1/DDDSimulationSet2/StrainRate=1e2s-1/InitialDislocationDensity=2.0e9m-2.dat]

#strain(1), stress(Pa), dislocation density(m-2), strain rate(s-1), mean dislocation velocity(km/s), plastic strain(1)
9.918e-006 1.419e+006 2.012e+009 1.000e+002 8.422e-003 9.522e-008 
1.992e-005 2.824e+006 2.012e+009 1.000e+002 1.947e-002 3.749e-007 
2.983e-005 4.191e+006 2.017e+009 1.000e+002 3.035e-002 8.262e-007 
3.754e-005 5.239e+006 2.014e+009 1.000e+002 3.186e-002 1.299e-006 
4.680e-005 6.476e+006 2.013e+009 1.000e+002 4.284e-002 1.998e-006 
5.295e-005 7.289e+006 2.023e+009 1.000e+002 4.319e-002 2.536e-006 
5.371e-005 7.389e+006 2.026e+009 1.000e+002 4.572e-002 2.604e-006 
5.765e-005 7.904e+006 2.013e+009 1.000e+002 5.190e-002 2.974e-006 
6.739e-005 9.163e+006 2.039e+009 1.000e+002 5.523e-002 4.002e-006 
6.838e-005 9.292e+006 2.027e+009 1.000e+002 5.772e-002 4.117e-006 
6.894e-005 9.363e+006 2.024e+009 1.000e+002 5.759e-002 4.180e-006 
7.437e-005 1.006e+007 2.026e+009 1.000e+002 6.072e-002 4.801e-006 
8.375e-005 1.124e+007 2.029e+009 1.000e+002 6.776e-002 6.009e-006 
9.372e-005 1.247e+007 2.016e+009 1.000e+002 7.808e-002 7.486e-006 
1.036e-004 1.366e+007 2.014e+009 1.000e+002 8.744e-002 9.107e-006 
1.074e-004 1.411e+007 2.015e+009 1.000e+002 9.011e-002 9.767e-006 
1.081e-004 1.419e+007 2.017e+009 1.000e+002 8.957e-002 9.889e-006 
1.130e-004 1.478e+007 2.014e+009 1.000e+002 9.096e-002 1.079e-005 
1.154e-004 1.506e+007 2.015e+009 1.000e+002 9.260e-002 1.123e-005 
1.160e-004 1.513e+007 2.016e+009 1.000e+002 9.196e-002 1.134e-005 
1.197e-004 1.556e+007 2.015e+009 1.000e+002 9.669e-002 1.205e-005 
1.296e-004 1.671e+007 2.013e+009 1.000e+002 1.019e-001 1.404e-005 
1.395e-004 1.783e+007 2.013e+009 1.000e+002 1.123e-001 1.619e-005 
1.482e-004 1.880e+007 2.014e+009 1.000e+002 1.139e-001 1.818e-005 
1.566e-004 1.972e+007 2.013e+009 1.000e+002 1.223e-001 2.016e-005 
1.666e-004 2.080e+007 2.012e+009 1.000e+002 1.266e-001 2.269e-005 
1.737e-004 2.156e+007 2.012e+009 1.000e+002 1.337e-001 2.456e-005 
1.805e-004 2.227e+007 2.013e+009 1.000e+002 1.357e-001 2.640e-005 
1.905e-004 2.331e+007 2.012e+009 1.000e+002 1.434e-001 2.921e-005 
1.998e-004 2.426e+007 2.012e+009 1.000e+002 1.482e-001 3.195e-005 
2.097e-004 2.526e+007 2.012e+009 1.000e+002 1.524e-001 3.497e-005 
2.197e-004 2.625e+007 2.012e+009 1.000e+002 1.597e-001 3.815e-005 
2.285e-004 2.711e+007 2.013e+009 1.000e+002 1.613e-001 4.102e-005 
2.385e-004 2.806e+007 2.012e+009 1.000e+002 1.709e-001 4.441e-005 
2.483e-004 2.899e+007 2.013e+009 1.000e+002 1.723e-001 4.782e-005 
2.583e-004 2.991e+007 2.012e+009 1.000e+002 1.820e-001 5.142e-005 
2.679e-004 3.079e+007 2.012e+009 1.000e+002 1.832e-001 5.497e-005 
2.763e-004 3.154e+007 2.012e+009 1.000e+002 1.900e-001 5.817e-005 
2.859e-004 3.239e+007 2.012e+009 1.000e+002 1.935e-001 6.189e-005 
2.959e-004 3.325e+007 2.012e+009 1.000e+002 1.972e-001 6.585e-005 
3.055e-004 3.408e+007 2.012e+009 1.000e+002 2.036e-001 6.979e-005 
3.152e-004 3.490e+007 2.012e+009 1.000e+002 2.069e-001 7.385e-005 
3.237e-004 3.560e+007 2.012e+009 1.000e+002 2.104e-001 7.743e-005 
3.334e-004 3.640e+007 2.012e+009 1.000e+002 2.168e-001 8.169e-005 
3.433e-004 3.719e+007 2.012e+009 1.000e+002 2.186e-001 8.603e-005 
3.528e-004 3.795e+007 2.012e+009 1.000e+002 2.225e-001 9.035e-005 
3.626e-004 3.871e+007 2.012e+009 1.000e+002 2.296e-001 9.487e-005 
3.724e-004 3.946e+007 2.012e+009 1.000e+002 2.312e-001 9.943e-005 
3.822e-004 4.021e+007 2.013e+009 1.000e+002 2.352e-001 1.041e-004 
3.922e-004 4.095e+007 2.012e+009 1.000e+002 2.411e-001 1.090e-004 
4.021e-004 4.167e+007 2.012e+009 1.000e+002 2.435e-001 1.139e-004 
4.118e-004 4.237e+007 2.012e+009 1.000e+002 2.469e-001 1.187e-004 
4.217e-004 4.307e+007 2.012e+009 1.000e+002 2.527e-001 1.238e-004 
4.316e-004 4.377e+007 2.012e+009 1.000e+002 2.543e-001 1.289e-004 
4.415e-004 4.445e+007 2.012e+009 1.000e+002 2.591e-001 1.341e-004 
4.514e-004 4.512e+007 2.012e+009 1.000e+002 2.624e-001 1.393e-004 
4.613e-004 4.578e+007 2.012e+009 1.000e+002 2.658e-001 1.447e-004 
4.713e-004 4.644e+007 2.012e+009 1.000e+002 2.687e-001 1.501e-004 
4.809e-004 4.706e+007 2.012e+009 1.000e+002 2.732e-001 1.554e-004 
4.908e-004 4.769e+007 2.012e+009 1.000e+002 2.759e-001 1.610e-004 
5.008e-004 4.832e+007 2.012e+009 1.000e+002 2.788e-001 1.666e-004 
5.107e-004 4.893e+007 2.012e+009 1.000e+002 2.825e-001 1.723e-004 
5.207e-004 4.954e+007 2.012e+009 1.000e+002 2.869e-001 1.780e-004 
5.305e-004 5.012e+007 2.012e+009 1.000e+002 2.883e-001 1.838e-004 
5.403e-004 5.071e+007 2.012e+009 1.000e+002 2.898e-001 1.896e-004 
5.503e-004 5.128e+007 2.012e+009 1.000e+002 2.930e-001 1.955e-004 
5.602e-004 5.185e+007 2.012e+009 1.000e+002 2.980e-001 2.015e-004 
5.697e-004 5.239e+007 2.012e+009 1.000e+002 3.001e-001 2.073e-004 
5.796e-004 5.294e+007 2.012e+009 1.000e+002 3.019e-001 2.134e-004 
5.895e-004 5.349e+007 2.012e+009 1.000e+002 3.062e-001 2.195e-004 
5.994e-004 5.402e+007 2.012e+009 1.000e+002 3.092e-001 2.257e-004 
6.090e-004 5.453e+007 2.012e+009 1.000e+002 3.105e-001 2.318e-004 
6.186e-004 5.504e+007 2.012e+009 1.000e+002 3.122e-001 2.380e-004 
6.285e-004 5.555e+007 2.012e+009 1.000e+002 3.158e-001 2.443e-004 
6.383e-004 5.605e+007 2.012e+009 1.000e+002 3.197e-001 2.506e-004 
6.482e-004 5.655e+007 2.012e+009 1.000e+002 3.222e-001 2.571e-004 
6.581e-004 5.704e+007 2.012e+009 1.000e+002 3.233e-001 2.636e-004 
6.679e-004 5.752e+007 2.012e+009 1.000e+002 3.254e-001 2.701e-004 
6.779e-004 5.800e+007 2.012e+009 1.000e+002 3.279e-001 2.767e-004 
6.878e-004 5.847e+007 2.012e+009 1.000e+002 3.313e-001 2.834e-004 
6.974e-004 5.892e+007 2.012e+009 1.000e+002 3.340e-001 2.899e-004 
7.072e-004 5.937e+007 2.012e+009 1.000e+002 3.349e-001 2.966e-004 
7.171e-004 5.982e+007 2.012e+009 1.000e+002 3.359e-001 3.034e-004 
7.269e-004 6.025e+007 2.012e+009 1.000e+002 3.378e-001 3.101e-004 
7.365e-004 6.068e+007 2.012e+009 1.000e+002 3.400e-001 3.168e-004 
7.465e-004 6.111e+007 2.012e+009 1.000e+002 3.434e-001 3.238e-004 
7.563e-004 6.154e+007 2.012e+009 1.000e+002 3.456e-001 3.307e-004 
7.662e-004 6.196e+007 2.012e+009 1.000e+002 3.466e-001 3.377e-004 
7.760e-004 6.236e+007 2.012e+009 1.000e+002 3.481e-001 3.446e-004 
7.857e-004 6.276e+007 2.012e+009 1.000e+002 3.501e-001 3.516e-004 
7.955e-004 6.316e+007 2.013e+009 1.000e+002 3.527e-001 3.587e-004 
8.053e-004 6.355e+007 2.012e+009 1.000e+002 3.551e-001 3.657e-004 
8.152e-004 6.394e+007 2.012e+009 1.000e+002 3.570e-001 3.729e-004 
8.249e-004 6.432e+007 2.012e+009 1.000e+002 3.582e-001 3.800e-004 
8.346e-004 6.469e+007 2.012e+009 1.000e+002 3.592e-001 3.871e-004 
8.445e-004 6.507e+007 2.012e+009 1.000e+002 3.605e-001 3.944e-004 
8.543e-004 6.544e+007 2.012e+009 1.000e+002 3.632e-001 4.017e-004 
8.643e-004 6.580e+007 2.012e+009 1.000e+002 3.654e-001 4.092e-004 
8.739e-004 6.615e+007 2.012e+009 1.000e+002 3.680e-001 4.164e-004 
8.837e-004 6.650e+007 2.012e+009 1.000e+002 3.697e-001 4.237e-004 
8.935e-004 6.685e+007 2.012e+009 1.000e+002 3.706e-001 4.311e-004 
9.030e-004 6.718e+007 2.012e+009 1.000e+002 3.712e-001 4.383e-004 
9.128e-004 6.752e+007 2.012e+009 1.000e+002 3.732e-001 4.458e-004 
9.179e-004 6.769e+007 2.013e+009 1.000e+002 3.733e-001 4.497e-004 
9.191e-004 6.773e+007 2.018e+009 1.000e+002 3.761e-001 4.506e-004 
9.213e-004 6.781e+007 2.013e+009 1.000e+002 3.742e-001 4.523e-004 
9.310e-004 6.813e+007 2.012e+009 1.000e+002 3.773e-001 4.598e-004 
9.342e-004 6.824e+007 2.014e+009 1.000e+002 3.791e-001 4.622e-004 
9.356e-004 6.829e+007 2.012e+009 1.000e+002 3.793e-001 4.633e-004 
9.366e-004 6.832e+007 2.013e+009 1.000e+002 3.805e-001 4.640e-004 
9.372e-004 6.834e+007 2.018e+009 1.000e+002 3.791e-001 4.645e-004 
9.378e-004 6.836e+007 2.012e+009 1.000e+002 3.776e-001 4.650e-004 
9.389e-004 6.840e+007 2.010e+009 1.000e+002 3.802e-001 4.659e-004 
9.400e-004 6.843e+007 2.014e+009 1.000e+002 3.793e-001 4.666e-004 
9.427e-004 6.852e+007 2.014e+009 1.000e+002 3.797e-001 4.687e-004 
9.511e-004 6.879e+007 2.013e+009 1.000e+002 3.817e-001 4.753e-004 
9.526e-004 6.884e+007 2.013e+009 1.000e+002 3.819e-001 4.764e-004 
9.542e-004 6.890e+007 2.012e+009 1.000e+002 3.823e-001 4.777e-004 
9.553e-004 6.893e+007 2.019e+009 1.000e+002 3.891e-001 4.785e-004 
9.562e-004 6.896e+007 2.012e+009 1.000e+002 3.844e-001 4.792e-004 
9.571e-004 6.899e+007 2.014e+009 1.000e+002 3.858e-001 4.799e-004 
9.580e-004 6.902e+007 2.016e+009 1.000e+002 3.839e-001 4.806e-004 
9.591e-004 6.905e+007 2.009e+009 1.000e+002 3.825e-001 4.814e-004 
9.603e-004 6.910e+007 2.012e+009 1.000e+002 3.861e-001 4.824e-004 
9.611e-004 6.912e+007 2.026e+009 1.000e+002 3.832e-001 4.831e-004 
9.622e-004 6.915e+007 2.024e+009 1.000e+002 3.836e-001 4.839e-004 
9.628e-004 6.917e+007 2.019e+009 1.000e+002 3.830e-001 4.844e-004 
9.685e-004 6.935e+007 2.016e+009 1.000e+002 3.849e-001 4.888e-004 
9.694e-004 6.938e+007 2.016e+009 1.000e+002 3.854e-001 4.895e-004 
9.702e-004 6.941e+007 2.018e+009 1.000e+002 3.838e-001 4.901e-004 
9.712e-004 6.944e+007 2.012e+009 1.000e+002 3.837e-001 4.910e-004 
9.724e-004 6.948e+007 2.016e+009 1.000e+002 3.875e-001 4.919e-004 
9.734e-004 6.951e+007 2.013e+009 1.000e+002 3.837e-001 4.926e-004 
9.745e-004 6.955e+007 2.013e+009 1.000e+002 3.856e-001 4.935e-004 
9.753e-004 6.957e+007 2.011e+009 1.000e+002 3.852e-001 4.941e-004 
9.759e-004 6.959e+007 2.012e+009 1.000e+002 3.847e-001 4.946e-004 
9.765e-004 6.961e+007 2.019e+009 1.000e+002 3.875e-001 4.950e-004 
9.770e-004 6.962e+007 2.018e+009 1.000e+002 3.897e-001 4.955e-004 
9.776e-004 6.964e+007 2.020e+009 1.000e+002 3.926e-001 4.959e-004 
9.782e-004 6.966e+007 2.022e+009 1.000e+002 3.930e-001 4.964e-004 
9.788e-004 6.968e+007 2.020e+009 1.000e+002 3.922e-001 4.969e-004 
9.794e-004 6.970e+007 2.016e+009 1.000e+002 3.892e-001 4.973e-004 
9.800e-004 6.972e+007 2.017e+009 1.000e+002 3.875e-001 4.978e-004 
9.806e-004 6.974e+007 2.008e+009 1.000e+002 3.840e-001 4.983e-004 
9.814e-004 6.976e+007 2.007e+009 1.000e+002 3.846e-001 4.989e-004 
9.830e-004 6.981e+007 2.005e+009 1.000e+002 3.840e-001 5.001e-004 
9.844e-004 6.986e+007 2.006e+009 1.000e+002 3.873e-001 5.012e-004 
9.853e-004 6.989e+007 2.005e+009 1.000e+002 3.865e-001 5.019e-004 
9.861e-004 6.991e+007 2.007e+009 1.000e+002 3.867e-001 5.026e-004 
9.874e-004 6.996e+007 2.001e+009 1.000e+002 3.849e-001 5.036e-004 
9.880e-004 6.997e+007 2.004e+009 1.000e+002 3.866e-001 5.040e-004 
9.886e-004 6.999e+007 2.002e+009 1.000e+002 3.857e-001 5.045e-004 
9.896e-004 7.002e+007 2.004e+009 1.000e+002 3.877e-001 5.053e-004 
9.905e-004 7.005e+007 2.007e+009 1.000e+002 3.891e-001 5.060e-004 
9.914e-004 7.008e+007 2.007e+009 1.000e+002 3.897e-001 5.067e-004 
9.924e-004 7.011e+007 2.011e+009 1.000e+002 3.933e-001 5.074e-004 
9.933e-004 7.014e+007 2.008e+009 1.000e+002 3.911e-001 5.081e-004 
9.942e-004 7.017e+007 2.004e+009 1.000e+002 3.904e-001 5.089e-004 
9.951e-004 7.020e+007 2.006e+009 1.000e+002 3.927e-001 5.096e-004 
9.961e-004 7.023e+007 2.004e+009 1.000e+002 3.909e-001 5.103e-004 
9.970e-004 7.026e+007 2.005e+009 1.000e+002 3.918e-001 5.110e-004 
9.979e-004 7.029e+007 2.000e+009 1.000e+002 3.895e-001 5.118e-004 
9.988e-004 7.032e+007 1.997e+009 1.000e+002 3.898e-001 5.125e-004 
9.995e-004 7.034e+007 1.996e+009 1.000e+002 3.893e-001 5.130e-004 
1.000e-003 7.037e+007 2.000e+009 1.000e+002 3.889e-001 5.136e-004 
1.001e-003 7.039e+007 2.002e+009 1.000e+002 3.894e-001 5.143e-004 
1.002e-003 7.042e+007 1.998e+009 1.000e+002 3.873e-001 5.150e-004 
1.003e-003 7.045e+007 1.999e+009 1.000e+002 3.910e-001 5.156e-004 
1.004e-003 7.048e+007 2.000e+009 1.000e+002 3.922e-001 5.163e-004 
1.005e-003 7.050e+007 1.993e+009 1.000e+002 3.879e-001 5.170e-004 
1.005e-003 7.053e+007 1.990e+009 1.000e+002 3.869e-001 5.177e-004 
1.007e-003 7.057e+007 1.990e+009 1.000e+002 3.882e-001 5.186e-004 
1.008e-003 7.060e+007 1.990e+009 1.000e+002 3.890e-001 5.194e-004 
1.009e-003 7.065e+007 1.988e+009 1.000e+002 3.877e-001 5.206e-004 
1.010e-003 7.068e+007 1.994e+009 1.000e+002 3.912e-001 5.213e-004 
1.011e-003 7.071e+007 1.993e+009 1.000e+002 3.921e-001 5.220e-004 
1.012e-003 7.074e+007 1.992e+009 1.000e+002 3.894e-001 5.227e-004 
1.013e-003 7.076e+007 1.993e+009 1.000e+002 3.915e-001 5.233e-004 
1.014e-003 7.079e+007 1.991e+009 1.000e+002 3.910e-001 5.239e-004 
1.014e-003 7.081e+007 1.996e+009 1.000e+002 3.993e-001 5.245e-004 
1.015e-003 7.083e+007 1.995e+009 1.000e+002 3.967e-001 5.251e-004 
1.016e-003 7.086e+007 1.992e+009 1.000e+002 3.940e-001 5.257e-004 
1.017e-003 7.088e+007 1.993e+009 1.000e+002 3.935e-001 5.263e-004 
1.017e-003 7.091e+007 1.988e+009 1.000e+002 3.923e-001 5.269e-004 
1.018e-003 7.094e+007 1.986e+009 1.000e+002 3.893e-001 5.276e-004 
1.019e-003 7.096e+007 1.992e+009 1.000e+002 3.912e-001 5.282e-004 
1.020e-003 7.098e+007 1.997e+009 1.000e+002 4.002e-001 5.288e-004 
1.021e-003 7.101e+007 1.997e+009 1.000e+002 4.030e-001 5.294e-004 
1.021e-003 7.103e+007 1.999e+009 1.000e+002 4.021e-001 5.300e-004 
1.022e-003 7.106e+007 1.998e+009 1.000e+002 4.011e-001 5.305e-004 
1.023e-003 7.108e+007 1.996e+009 1.000e+002 4.000e-001 5.311e-004 
1.023e-003 7.110e+007 2.001e+009 1.000e+002 4.028e-001 5.317e-004 
1.024e-003 7.113e+007 1.997e+009 1.000e+002 3.974e-001 5.323e-004 
1.025e-003 7.115e+007 1.982e+009 1.000e+002 3.938e-001 5.329e-004 
1.026e-003 7.117e+007 1.990e+009 1.000e+002 3.954e-001 5.334e-004 
1.026e-003 7.120e+007 1.986e+009 1.000e+002 3.964e-001 5.340e-004 
1.027e-003 7.122e+007 1.992e+009 1.000e+002 4.009e-001 5.346e-004 
1.028e-003 7.125e+007 2.004e+009 1.000e+002 4.084e-001 5.352e-004 
1.029e-003 7.127e+007 1.995e+009 1.000e+002 4.044e-001 5.358e-004 
1.029e-003 7.129e+007 1.989e+009 1.000e+002 3.992e-001 5.363e-004 
1.030e-003 7.132e+007 1.980e+009 1.000e+002 3.920e-001 5.369e-004 
1.031e-003 7.134e+007 1.986e+009 1.000e+002 3.981e-001 5.375e-004 
1.032e-003 7.137e+007 1.983e+009 1.000e+002 3.974e-001 5.381e-004 
1.032e-003 7.139e+007 1.980e+009 1.000e+002 3.943e-001 5.387e-004 
1.033e-003 7.141e+007 1.976e+009 1.000e+002 3.915e-001 5.393e-004 
1.034e-003 7.144e+007 1.984e+009 1.000e+002 3.999e-001 5.399e-004 
1.035e-003 7.147e+007 1.982e+009 1.000e+002 3.964e-001 5.406e-004 
1.036e-003 7.149e+007 1.980e+009 1.000e+002 3.923e-001 5.412e-004 
1.037e-003 7.153e+007 1.971e+009 1.000e+002 3.919e-001 5.420e-004 
1.038e-003 7.155e+007 1.970e+009 1.000e+002 3.915e-001 5.427e-004 
1.039e-003 7.158e+007 1.980e+009 1.000e+002 3.969e-001 5.434e-004 
1.039e-003 7.161e+007 1.977e+009 1.000e+002 3.972e-001 5.441e-004 
1.040e-003 7.165e+007 1.974e+009 1.000e+002 3.950e-001 5.449e-004 
1.041e-003 7.168e+007 1.977e+009 1.000e+002 3.972e-001 5.456e-004 
1.042e-003 7.171e+007 1.974e+009 1.000e+002 3.963e-001 5.463e-004 
1.043e-003 7.174e+007 1.980e+009 1.000e+002 4.000e-001 5.471e-004 
1.044e-003 7.177e+007 1.964e+009 1.000e+002 3.906e-001 5.478e-004 
1.045e-003 7.180e+007 1.967e+009 1.000e+002 3.913e-001 5.487e-004 
1.046e-003 7.183e+007 1.973e+009 1.000e+002 3.959e-001 5.494e-004 
1.047e-003 7.186e+007 1.976e+009 1.000e+002 3.956e-001 5.502e-004 
1.048e-003 7.189e+007 1.967e+009 1.000e+002 3.955e-001 5.509e-004 
1.049e-003 7.193e+007 1.976e+009 1.000e+002 3.996e-001 5.517e-004 
1.050e-003 7.196e+007 1.974e+009 1.000e+002 3.992e-001 5.524e-004 
1.051e-003 7.199e+007 1.980e+009 1.000e+002 4.028e-001 5.532e-004 
1.052e-003 7.202e+007 1.979e+009 1.000e+002 4.023e-001 5.539e-004 
1.053e-003 7.205e+007 1.987e+009 1.000e+002 4.117e-001 5.547e-004 
1.054e-003 7.208e+007 1.991e+009 1.000e+002 4.134e-001 5.555e-004 
1.055e-003 7.211e+007 1.986e+009 1.000e+002 4.135e-001 5.562e-004 
1.056e-003 7.214e+007 1.990e+009 1.000e+002 4.127e-001 5.570e-004 
1.057e-003 7.218e+007 1.977e+009 1.000e+002 4.048e-001 5.577e-004 
1.058e-003 7.221e+007 1.971e+009 1.000e+002 4.023e-001 5.585e-004 
1.059e-003 7.224e+007 1.976e+009 1.000e+002 4.089e-001 5.592e-004 
1.060e-003 7.227e+007 1.984e+009 1.000e+002 4.113e-001 5.600e-004 
1.061e-003 7.230e+007 1.974e+009 1.000e+002 4.039e-001 5.608e-004 
1.062e-003 7.233e+007 1.980e+009 1.000e+002 4.027e-001 5.615e-004 
1.063e-003 7.236e+007 1.980e+009 1.000e+002 4.040e-001 5.623e-004 
1.064e-003 7.239e+007 1.980e+009 1.000e+002 4.030e-001 5.630e-004 
1.065e-003 7.243e+007 1.972e+009 1.000e+002 4.020e-001 5.638e-004 
1.066e-003 7.246e+007 1.973e+009 1.000e+002 4.077e-001 5.645e-004 
1.067e-003 7.249e+007 1.977e+009 1.000e+002 4.067e-001 5.653e-004 
1.068e-003 7.252e+007 1.988e+009 1.000e+002 4.147e-001 5.660e-004 
1.069e-003 7.255e+007 1.994e+009 1.000e+002 4.202e-001 5.668e-004 
1.070e-003 7.258e+007 1.991e+009 1.000e+002 4.216e-001 5.676e-004 
1.071e-003 7.261e+007 1.985e+009 1.000e+002 4.178e-001 5.683e-004 
1.072e-003 7.264e+007 1.989e+009 1.000e+002 4.228e-001 5.691e-004 
1.072e-003 7.267e+007 1.995e+009 1.000e+002 4.241e-001 5.698e-004 
1.073e-003 7.270e+007 1.989e+009 1.000e+002 4.206e-001 5.706e-004 
1.074e-003 7.273e+007 1.975e+009 1.000e+002 4.112e-001 5.714e-004 
1.075e-003 7.277e+007 1.964e+009 1.000e+002 4.047e-001 5.721e-004 
1.076e-003 7.280e+007 1.971e+009 1.000e+002 4.044e-001 5.729e-004 
1.077e-003 7.283e+007 1.963e+009 1.000e+002 4.005e-001 5.736e-004 
1.078e-003 7.286e+007 1.963e+009 1.000e+002 3.991e-001 5.744e-004 
1.079e-003 7.289e+007 1.978e+009 1.000e+002 4.086e-001 5.752e-004 
1.080e-003 7.292e+007 1.972e+009 1.000e+002 4.066e-001 5.759e-004 
1.081e-003 7.295e+007 1.989e+009 1.000e+002 4.184e-001 5.767e-004 
1.082e-003 7.298e+007 1.979e+009 1.000e+002 4.142e-001 5.774e-004 
1.083e-003 7.301e+007 1.976e+009 1.000e+002 4.111e-001 5.782e-004 
1.084e-003 7.304e+007 1.977e+009 1.000e+002 4.088e-001 5.790e-004 
1.085e-003 7.307e+007 1.980e+009 1.000e+002 4.102e-001 5.797e-004 
1.086e-003 7.310e+007 1.966e+009 1.000e+002 4.018e-001 5.805e-004 
1.087e-003 7.313e+007 1.961e+009 1.000e+002 3.994e-001 5.812e-004 
1.088e-003 7.316e+007 1.972e+009 1.000e+002 4.125e-001 5.820e-004 
1.089e-003 7.319e+007 1.976e+009 1.000e+002 4.099e-001 5.828e-004 
1.090e-003 7.322e+007 1.973e+009 1.000e+002 4.120e-001 5.835e-004 
1.091e-003 7.325e+007 1.973e+009 1.000e+002 4.122e-001 5.843e-004 
1.092e-003 7.328e+007 1.984e+009 1.000e+002 4.164e-001 5.850e-004 
1.093e-003 7.331e+007 1.980e+009 1.000e+002 4.130e-001 5.858e-004 
1.094e-003 7.334e+007 1.983e+009 1.000e+002 4.201e-001 5.866e-004 
1.095e-003 7.337e+007 1.977e+009 1.000e+002 4.135e-001 5.873e-004 
1.096e-003 7.340e+007 1.969e+009 1.000e+002 4.093e-001 5.881e-004 
1.097e-003 7.343e+007 1.966e+009 1.000e+002 4.056e-001 5.889e-004 
1.098e-003 7.346e+007 1.969e+009 1.000e+002 4.079e-001 5.896e-004 
1.099e-003 7.349e+007 1.974e+009 1.000e+002 4.125e-001 5.904e-004 
1.100e-003 7.352e+007 1.985e+009 1.000e+002 4.167e-001 5.912e-004 
1.101e-003 7.355e+007 1.991e+009 1.000e+002 4.220e-001 5.919e-004 
1.102e-003 7.358e+007 1.989e+009 1.000e+002 4.260e-001 5.927e-004 
1.103e-003 7.361e+007 1.995e+009 1.000e+002 4.256e-001 5.935e-004 
1.104e-003 7.364e+007 1.994e+009 1.000e+002 4.227e-001 5.942e-004 
1.105e-003 7.367e+007 1.969e+009 1.000e+002 4.081e-001 5.950e-004 
1.106e-003 7.370e+007 1.974e+009 1.000e+002 4.130e-001 5.958e-004 
1.106e-003 7.373e+007 1.981e+009 1.000e+002 4.167e-001 5.965e-004 
1.107e-003 7.376e+007 1.973e+009 1.000e+002 4.134e-001 5.973e-004 
1.108e-003 7.379e+007 1.979e+009 1.000e+002 4.145e-001 5.981e-004 
1.109e-003 7.382e+007 1.967e+009 1.000e+002 4.073e-001 5.988e-004 
1.110e-003 7.385e+007 1.969e+009 1.000e+002 4.067e-001 5.996e-004 
1.111e-003 7.388e+007 1.977e+009 1.000e+002 4.110e-001 6.004e-004 
1.112e-003 7.391e+007 1.981e+009 1.000e+002 4.214e-001 6.011e-004 
1.113e-003 7.394e+007 1.995e+009 1.000e+002 4.370e-001 6.019e-004 
1.114e-003 7.397e+007 1.992e+009 1.000e+002 4.315e-001 6.027e-004 
1.115e-003 7.400e+007 2.001e+009 1.000e+002 4.336e-001 6.034e-004 
1.116e-003 7.403e+007 1.987e+009 1.000e+002 4.268e-001 6.042e-004 
1.117e-003 7.406e+007 1.985e+009 1.000e+002 4.207e-001 6.050e-004 
1.118e-003 7.409e+007 1.976e+009 1.000e+002 4.180e-001 6.057e-004 
1.119e-003 7.411e+007 1.973e+009 1.000e+002 4.165e-001 6.065e-004 
1.120e-003 7.414e+007 1.967e+009 1.000e+002 4.126e-001 6.073e-004 
1.121e-003 7.417e+007 1.971e+009 1.000e+002 4.146e-001 6.080e-004 
1.122e-003 7.420e+007 1.969e+009 1.000e+002 4.114e-001 6.088e-004 
1.123e-003 7.423e+007 1.968e+009 1.000e+002 4.089e-001 6.096e-004 
1.124e-003 7.426e+007 1.965e+009 1.000e+002 4.062e-001 6.104e-004 
1.125e-003 7.429e+007 1.960e+009 1.000e+002 4.047e-001 6.111e-004 
1.126e-003 7.432e+007 1.965e+009 1.000e+002 4.086e-001 6.119e-004 
1.127e-003 7.435e+007 1.961e+009 1.000e+002 4.084e-001 6.127e-004 
1.128e-003 7.438e+007 1.966e+009 1.000e+002 4.100e-001 6.134e-004 
1.129e-003 7.441e+007 1.961e+009 1.000e+002 4.079e-001 6.142e-004 
1.130e-003 7.443e+007 1.961e+009 1.000e+002 4.077e-001 6.150e-004 
1.131e-003 7.446e+007 1.964e+009 1.000e+002 4.101e-001 6.158e-004 
1.132e-003 7.449e+007 1.971e+009 1.000e+002 4.150e-001 6.165e-004 
1.133e-003 7.452e+007 1.967e+009 1.000e+002 4.125e-001 6.173e-004 
1.134e-003 7.455e+007 1.968e+009 1.000e+002 4.105e-001 6.181e-004 
1.135e-003 7.458e+007 1.984e+009 1.000e+002 4.311e-001 6.188e-004 
1.136e-003 7.461e+007 1.990e+009 1.000e+002 4.342e-001 6.196e-004 
1.137e-003 7.464e+007 2.006e+009 1.000e+002 4.356e-001 6.204e-004 
1.138e-003 7.466e+007 2.000e+009 1.000e+002 4.393e-001 6.212e-004 
1.139e-003 7.469e+007 1.989e+009 1.000e+002 4.285e-001 6.219e-004 
1.140e-003 7.472e+007 1.980e+009 1.000e+002 4.208e-001 6.227e-004 
1.141e-003 7.475e+007 1.970e+009 1.000e+002 4.149e-001 6.235e-004 
1.141e-003 7.478e+007 1.978e+009 1.000e+002 4.190e-001 6.243e-004 
1.142e-003 7.481e+007 1.981e+009 1.000e+002 4.181e-001 6.250e-004 
1.143e-003 7.483e+007 1.983e+009 1.000e+002 4.134e-001 6.258e-004 
1.144e-003 7.486e+007 2.025e+009 1.000e+002 4.223e-001 6.266e-004 
1.145e-003 7.489e+007 2.063e+009 1.000e+002 4.275e-001 6.274e-004 
1.146e-003 7.491e+007 2.101e+009 1.000e+002 4.262e-001 6.282e-004 
1.147e-003 7.492e+007 2.145e+009 1.000e+002 4.296e-001 6.291e-004 
1.148e-003 7.494e+007 2.176e+009 1.000e+002 4.343e-001 6.300e-004 
1.149e-003 7.496e+007 2.089e+009 1.000e+002 4.339e-001 6.308e-004 
1.150e-003 7.498e+007 2.061e+009 1.000e+002 4.250e-001 6.316e-004 
1.151e-003 7.500e+007 2.042e+009 1.000e+002 4.208e-001 6.325e-004 
1.152e-003 7.502e+007 2.031e+009 1.000e+002 4.214e-001 6.333e-004 
1.153e-003 7.504e+007 2.027e+009 1.000e+002 4.178e-001 6.341e-004 
1.154e-003 7.507e+007 2.010e+009 1.000e+002 4.123e-001 6.349e-004 
1.155e-003 7.509e+007 2.008e+009 1.000e+002 4.116e-001 6.357e-004 
1.156e-003 7.511e+007 2.003e+009 1.000e+002 4.120e-001 6.365e-004 
1.157e-003 7.513e+007 2.000e+009 1.000e+002 4.106e-001 6.370e-004 
1.158e-003 7.515e+007 1.999e+009 1.000e+002 4.101e-001 6.378e-004 
1.158e-003 7.516e+007 2.003e+009 1.000e+002 4.126e-001 6.382e-004 
1.159e-003 7.518e+007 2.002e+009 1.000e+002 4.112e-001 6.386e-004 
1.159e-003 7.519e+007 1.999e+009 1.000e+002 4.114e-001 6.391e-004 
1.160e-003 7.520e+007 1.997e+009 1.000e+002 4.105e-001 6.395e-004 
1.160e-003 7.522e+007 1.996e+009 1.000e+002 4.091e-001 6.399e-004 
1.161e-003 7.523e+007 1.991e+009 1.000e+002 4.083e-001 6.405e-004 
1.162e-003 7.527e+007 1.993e+009 1.000e+002 4.123e-001 6.418e-004 
1.163e-003 7.529e+007 1.997e+009 1.000e+002 4.148e-001 6.425e-004 
1.164e-003 7.532e+007 1.999e+009 1.000e+002 4.143e-001 6.433e-004 
1.165e-003 7.534e+007 1.987e+009 1.000e+002 4.120e-001 6.440e-004 
1.166e-003 7.536e+007 1.997e+009 1.000e+002 4.164e-001 6.448e-004 
1.167e-003 7.539e+007 1.986e+009 1.000e+002 4.155e-001 6.455e-004 
1.168e-003 7.541e+007 1.998e+009 1.000e+002 4.208e-001 6.463e-004 
1.169e-003 7.544e+007 1.997e+009 1.000e+002 4.193e-001 6.470e-004 
1.170e-003 7.546e+007 2.000e+009 1.000e+002 4.293e-001 6.477e-004 
1.171e-003 7.548e+007 1.987e+009 1.000e+002 4.232e-001 6.485e-004 
1.171e-003 7.551e+007 1.983e+009 1.000e+002 4.225e-001 6.492e-004 
1.172e-003 7.553e+007 1.983e+009 1.000e+002 4.195e-001 6.500e-004 
1.173e-003 7.556e+007 1.980e+009 1.000e+002 4.180e-001 6.507e-004 
1.174e-003 7.558e+007 1.985e+009 1.000e+002 4.184e-001 6.515e-004 
1.175e-003 7.561e+007 1.987e+009 1.000e+002 4.180e-001 6.522e-004 
1.176e-003 7.563e+007 1.979e+009 1.000e+002 4.150e-001 6.529e-004 
1.177e-003 7.566e+007 1.984e+009 1.000e+002 4.183e-001 6.537e-004 
1.178e-003 7.568e+007 1.998e+009 1.000e+002 4.266e-001 6.544e-004 
1.179e-003 7.571e+007 1.985e+009 1.000e+002 4.174e-001 6.552e-004 
1.180e-003 7.573e+007 1.997e+009 1.000e+002 4.274e-001 6.559e-004 
1.181e-003 7.576e+007 1.992e+009 1.000e+002 4.227e-001 6.566e-004 
1.182e-003 7.578e+007 1.996e+009 1.000e+002 4.255e-001 6.574e-004 
1.182e-003 7.581e+007 1.978e+009 1.000e+002 4.178e-001 6.581e-004 
1.183e-003 7.583e+007 1.976e+009 1.000e+002 4.164e-001 6.589e-004 
1.184e-003 7.586e+007 1.970e+009 1.000e+002 4.148e-001 6.596e-004 
1.185e-003 7.588e+007 1.960e+009 1.000e+002 4.118e-001 6.603e-004 
1.186e-003 7.589e+007 1.967e+009 1.000e+002 4.153e-001 6.607e-004 
1.186e-003 7.591e+007 1.971e+009 1.000e+002 4.170e-001 6.611e-004 
1.187e-003 7.592e+007 1.966e+009 1.000e+002 4.146e-001 6.616e-004 
1.187e-003 7.594e+007 1.974e+009 1.000e+002 4.187e-001 6.620e-004 
1.188e-003 7.595e+007 1.978e+009 1.000e+002 4.223e-001 6.625e-004 
1.188e-003 7.597e+007 1.983e+009 1.000e+002 4.241e-001 6.629e-004 
1.189e-003 7.598e+007 1.987e+009 1.000e+002 4.271e-001 6.634e-004 
1.189e-003 7.600e+007 2.001e+009 1.000e+002 4.376e-001 6.638e-004 
1.190e-003 7.601e+007 2.014e+009 1.000e+002 4.454e-001 6.643e-004 
1.191e-003 7.603e+007 2.023e+009 1.000e+002 4.490e-001 6.647e-004 
1.191e-003 7.604e+007 2.029e+009 1.000e+002 4.526e-001 6.651e-004 
1.192e-003 7.606e+007 2.033e+009 1.000e+002 4.525e-001 6.656e-004 
1.192e-003 7.607e+007 2.045e+009 1.000e+002 4.576e-001 6.660e-004 
1.193e-003 7.609e+007 2.050e+009 1.000e+002 4.606e-001 6.665e-004 
1.193e-003 7.610e+007 2.049e+009 1.000e+002 4.591e-001 6.669e-004 
1.194e-003 7.612e+007 2.045e+009 1.000e+002 4.583e-001 6.674e-004 
1.194e-003 7.613e+007 2.037e+009 1.000e+002 4.495e-001 6.678e-004 
1.195e-003 7.614e+007 2.034e+009 1.000e+002 4.479e-001 6.683e-004 
1.195e-003 7.616e+007 2.026e+009 1.000e+002 4.441e-001 6.687e-004 
1.196e-003 7.617e+007 2.019e+009 1.000e+002 4.425e-001 6.691e-004 
1.197e-003 7.619e+007 2.008e+009 1.000e+002 4.365e-001 6.696e-004 
1.197e-003 7.620e+007 1.997e+009 1.000e+002 4.295e-001 6.700e-004 
1.198e-003 7.622e+007 1.988e+009 1.000e+002 4.246e-001 6.705e-004 
1.198e-003 7.623e+007 1.983e+009 1.000e+002 4.227e-001 6.709e-004 
1.199e-003 7.625e+007 1.969e+009 1.000e+002 4.162e-001 6.714e-004 
1.199e-003 7.626e+007 1.956e+009 1.000e+002 4.122e-001 6.718e-004 
1.200e-003 7.629e+007 1.954e+009 1.000e+002 4.111e-001 6.725e-004 
1.201e-003 7.630e+007 1.955e+009 1.000e+002 4.117e-001 6.731e-004 
1.201e-003 7.632e+007 1.958e+009 1.000e+002 4.132e-001 6.735e-004 
1.202e-003 7.633e+007 1.963e+009 1.000e+002 4.151e-001 6.739e-004 
1.202e-003 7.635e+007 1.967e+009 1.000e+002 4.158e-001 6.743e-004 
1.203e-003 7.636e+007 1.963e+009 1.000e+002 4.166e-001 6.748e-004 
1.203e-003 7.637e+007 1.962e+009 1.000e+002 4.165e-001 6.752e-004 
1.204e-003 7.639e+007 1.965e+009 1.000e+002 4.178e-001 6.756e-004 
1.204e-003 7.640e+007 1.968e+009 1.000e+002 4.199e-001 6.760e-004 
1.205e-003 7.642e+007 1.966e+009 1.000e+002 4.168e-001 6.765e-004 
1.206e-003 7.643e+007 1.966e+009 1.000e+002 4.167e-001 6.769e-004 
1.206e-003 7.644e+007 1.966e+009 1.000e+002 4.173e-001 6.773e-004 
1.207e-003 7.646e+007 1.966e+009 1.000e+002 4.200e-001 6.777e-004 
1.207e-003 7.647e+007 1.964e+009 1.000e+002 4.224e-001 6.782e-004 
1.208e-003 7.649e+007 1.967e+009 1.000e+002 4.219e-001 6.786e-004 
1.208e-003 7.650e+007 1.968e+009 1.000e+002 4.224e-001 6.790e-004 
1.209e-003 7.651e+007 1.961e+009 1.000e+002 4.212e-001 6.794e-004 
1.209e-003 7.653e+007 1.963e+009 1.000e+002 4.219e-001 6.798e-004 
1.210e-003 7.654e+007 1.963e+009 1.000e+002 4.223e-001 6.803e-004 
1.210e-003 7.656e+007 1.965e+009 1.000e+002 4.220e-001 6.807e-004 
1.211e-003 7.657e+007 1.963e+009 1.000e+002 4.195e-001 6.811e-004 
1.211e-003 7.658e+007 1.959e+009 1.000e+002 4.174e-001 6.815e-004 
1.212e-003 7.660e+007 1.963e+009 1.000e+002 4.173e-001 6.820e-004 
1.212e-003 7.661e+007 1.970e+009 1.000e+002 4.195e-001 6.824e-004 
1.213e-003 7.663e+007 1.973e+009 1.000e+002 4.227e-001 6.828e-004 
1.213e-003 7.664e+007 1.981e+009 1.000e+002 4.286e-001 6.832e-004 
1.214e-003 7.665e+007 1.980e+009 1.000e+002 4.261e-001 6.837e-004 
1.214e-003 7.667e+007 1.986e+009 1.000e+002 4.312e-001 6.841e-004 
1.215e-003 7.668e+007 1.988e+009 1.000e+002 4.305e-001 6.845e-004 
1.215e-003 7.669e+007 1.995e+009 1.000e+002 4.371e-001 6.849e-004 
1.216e-003 7.671e+007 1.999e+009 1.000e+002 4.406e-001 6.854e-004 
1.216e-003 7.672e+007 2.004e+009 1.000e+002 4.418e-001 6.858e-004 
1.217e-003 7.674e+007 2.014e+009 1.000e+002 4.498e-001 6.862e-004 
1.217e-003 7.675e+007 2.018e+009 1.000e+002 4.511e-001 6.866e-004 
1.218e-003 7.676e+007 2.030e+009 1.000e+002 4.563e-001 6.871e-004 
1.219e-003 7.678e+007 2.032e+009 1.000e+002 4.548e-001 6.875e-004 
1.219e-003 7.679e+007 2.034e+009 1.000e+002 4.557e-001 6.879e-004 
1.220e-003 7.681e+007 2.039e+009 1.000e+002 4.588e-001 6.883e-004 
1.220e-003 7.682e+007 2.041e+009 1.000e+002 4.603e-001 6.888e-004 
1.221e-003 7.683e+007 2.048e+009 1.000e+002 4.640e-001 6.892e-004 
1.221e-003 7.685e+007 2.056e+009 1.000e+002 4.663e-001 6.896e-004 
1.222e-003 7.686e+007 2.048e+009 1.000e+002 4.642e-001 6.900e-004 
1.222e-003 7.687e+007 2.049e+009 1.000e+002 4.633e-001 6.905e-004 
1.223e-003 7.689e+007 2.048e+009 1.000e+002 4.647e-001 6.909e-004 
1.223e-003 7.690e+007 2.047e+009 1.000e+002 4.632e-001 6.913e-004 
1.224e-003 7.692e+007 2.047e+009 1.000e+002 4.630e-001 6.917e-004 
1.224e-003 7.693e+007 2.047e+009 1.000e+002 4.646e-001 6.922e-004 
1.225e-003 7.694e+007 2.050e+009 1.000e+002 4.653e-001 6.926e-004 
1.225e-003 7.696e+007 2.047e+009 1.000e+002 4.649e-001 6.930e-004 
1.226e-003 7.697e+007 2.046e+009 1.000e+002 4.643e-001 6.934e-004 
1.226e-003 7.698e+007 2.053e+009 1.000e+002 4.670e-001 6.939e-004 
1.227e-003 7.700e+007 2.052e+009 1.000e+002 4.663e-001 6.943e-004 
1.227e-003 7.701e+007 2.047e+009 1.000e+002 4.646e-001 6.947e-004 
1.228e-003 7.702e+007 2.047e+009 1.000e+002 4.637e-001 6.951e-004 
1.228e-003 7.704e+007 2.050e+009 1.000e+002 4.673e-001 6.956e-004 
1.229e-003 7.705e+007 2.046e+009 1.000e+002 4.643e-001 6.960e-004 
1.229e-003 7.707e+007 2.048e+009 1.000e+002 4.659e-001 6.964e-004 
1.230e-003 7.708e+007 2.045e+009 1.000e+002 4.636e-001 6.968e-004 
1.230e-003 7.709e+007 2.050e+009 1.000e+002 4.682e-001 6.973e-004 
1.231e-003 7.711e+007 2.053e+009 1.000e+002 4.676e-001 6.977e-004 
1.232e-003 7.712e+007 2.053e+009 1.000e+002 4.668e-001 6.981e-004 
1.232e-003 7.713e+007 2.045e+009 1.000e+002 4.634e-001 6.985e-004 
1.233e-003 7.715e+007 2.046e+009 1.000e+002 4.641e-001 6.990e-004 
1.233e-003 7.716e+007 2.044e+009 1.000e+002 4.633e-001 6.994e-004 
1.234e-003 7.717e+007 2.053e+009 1.000e+002 4.663e-001 6.998e-004 
1.234e-003 7.719e+007 2.051e+009 1.000e+002 4.662e-001 7.002e-004 
1.235e-003 7.720e+007 2.045e+009 1.000e+002 4.636e-001 7.007e-004 
1.235e-003 7.721e+007 2.051e+009 1.000e+002 4.665e-001 7.011e-004 
1.236e-003 7.723e+007 2.045e+009 1.000e+002 4.634e-001 7.015e-004 
1.236e-003 7.724e+007 2.045e+009 1.000e+002 4.640e-001 7.020e-004 
1.237e-003 7.725e+007 2.045e+009 1.000e+002 4.647e-001 7.024e-004 
1.237e-003 7.727e+007 2.044e+009 1.000e+002 4.642e-001 7.028e-004 
1.238e-003 7.728e+007 2.044e+009 1.000e+002 4.639e-001 7.032e-004 
1.238e-003 7.729e+007 2.044e+009 1.000e+002 4.638e-001 7.037e-004 
1.239e-003 7.731e+007 2.044e+009 1.000e+002 4.642e-001 7.041e-004 
1.239e-003 7.732e+007 2.045e+009 1.000e+002 4.640e-001 7.045e-004 
1.240e-003 7.733e+007 2.048e+009 1.000e+002 4.656e-001 7.049e-004 
1.240e-003 7.735e+007 2.047e+009 1.000e+002 4.641e-001 7.054e-004 
1.241e-003 7.736e+007 2.043e+009 1.000e+002 4.634e-001 7.058e-004 
1.241e-003 7.738e+007 2.043e+009 1.000e+002 4.631e-001 7.062e-004 
1.242e-003 7.739e+007 2.044e+009 1.000e+002 4.628e-001 7.067e-004 
1.242e-003 7.740e+007 2.043e+009 1.000e+002 4.636e-001 7.071e-004 
1.243e-003 7.741e+007 2.042e+009 1.000e+002 4.645e-001 7.075e-004 
1.243e-003 7.743e+007 2.043e+009 1.000e+002 4.639e-001 7.079e-004 
1.244e-003 7.744e+007 2.043e+009 1.000e+002 4.633e-001 7.084e-004 
1.245e-003 7.745e+007 2.039e+009 1.000e+002 4.605e-001 7.088e-004 
1.245e-003 7.747e+007 2.037e+009 1.000e+002 4.581e-001 7.092e-004 
1.246e-003 7.748e+007 2.033e+009 1.000e+002 4.562e-001 7.096e-004 
1.246e-003 7.749e+007 2.031e+009 1.000e+002 4.542e-001 7.101e-004 
1.247e-003 7.751e+007 2.025e+009 1.000e+002 4.493e-001 7.105e-004 
1.247e-003 7.752e+007 2.018e+009 1.000e+002 4.482e-001 7.109e-004 
1.248e-003 7.753e+007 2.013e+009 1.000e+002 4.454e-001 7.114e-004 
1.248e-003 7.755e+007 2.003e+009 1.000e+002 4.414e-001 7.118e-004 
1.249e-003 7.756e+007 2.000e+009 1.000e+002 4.410e-001 7.122e-004 
1.249e-003 7.757e+007 1.997e+009 1.000e+002 4.396e-001 7.126e-004 
1.250e-003 7.759e+007 1.996e+009 1.000e+002 4.392e-001 7.131e-004 
1.250e-003 7.760e+007 2.000e+009 1.000e+002 4.410e-001 7.135e-004 
1.251e-003 7.761e+007 2.009e+009 1.000e+002 4.457e-001 7.139e-004 
1.251e-003 7.763e+007 2.017e+009 1.000e+002 4.516e-001 7.144e-004 
1.252e-003 7.764e+007 2.022e+009 1.000e+002 4.536e-001 7.148e-004 
1.252e-003 7.765e+007 2.025e+009 1.000e+002 4.547e-001 7.152e-004 
1.253e-003 7.767e+007 2.032e+009 1.000e+002 4.588e-001 7.156e-004 
1.253e-003 7.768e+007 2.040e+009 1.000e+002 4.624e-001 7.161e-004 
1.254e-003 7.769e+007 2.050e+009 1.000e+002 4.721e-001 7.165e-004 
1.254e-003 7.771e+007 2.063e+009 1.000e+002 4.747e-001 7.169e-004 
1.255e-003 7.772e+007 2.076e+009 1.000e+002 4.803e-001 7.174e-004 
1.255e-003 7.773e+007 2.053e+009 1.000e+002 4.727e-001 7.178e-004 
1.256e-003 7.775e+007 2.047e+009 1.000e+002 4.670e-001 7.182e-004 
1.256e-003 7.776e+007 2.046e+009 1.000e+002 4.668e-001 7.186e-004 
1.257e-003 7.777e+007 2.043e+009 1.000e+002 4.653e-001 7.191e-004 
1.258e-003 7.778e+007 2.044e+009 1.000e+002 4.648e-001 7.195e-004 
1.258e-003 7.780e+007 2.042e+009 1.000e+002 4.648e-001 7.199e-004 
1.259e-003 7.781e+007 2.042e+009 1.000e+002 4.649e-001 7.204e-004 
1.259e-003 7.782e+007 2.041e+009 1.000e+002 4.655e-001 7.208e-004 
1.260e-003 7.784e+007 2.041e+009 1.000e+002 4.651e-001 7.212e-004 
1.260e-003 7.785e+007 2.042e+009 1.000e+002 4.657e-001 7.217e-004 
1.261e-003 7.786e+007 2.041e+009 1.000e+002 4.650e-001 7.221e-004 
1.261e-003 7.788e+007 2.047e+009 1.000e+002 4.675e-001 7.225e-004 
1.262e-003 7.789e+007 2.043e+009 1.000e+002 4.667e-001 7.229e-004 
1.262e-003 7.790e+007 2.041e+009 1.000e+002 4.646e-001 7.234e-004 
1.263e-003 7.792e+007 2.040e+009 1.000e+002 4.647e-001 7.238e-004 
1.263e-003 7.793e+007 2.040e+009 1.000e+002 4.648e-001 7.242e-004 
1.264e-003 7.794e+007 2.040e+009 1.000e+002 4.660e-001 7.247e-004 
1.264e-003 7.795e+007 2.043e+009 1.000e+002 4.659e-001 7.251e-004 
1.265e-003 7.797e+007 2.039e+009 1.000e+002 4.645e-001 7.255e-004 
1.265e-003 7.798e+007 2.041e+009 1.000e+002 4.647e-001 7.260e-004 
1.266e-003 7.799e+007 2.040e+009 1.000e+002 4.640e-001 7.264e-004 
1.266e-003 7.801e+007 2.040e+009 1.000e+002 4.638e-001 7.268e-004 
1.267e-003 7.802e+007 2.042e+009 1.000e+002 4.661e-001 7.272e-004 
1.267e-003 7.803e+007 2.039e+009 1.000e+002 4.651e-001 7.277e-004 
1.268e-003 7.804e+007 2.046e+009 1.000e+002 4.706e-001 7.281e-004 
1.268e-003 7.806e+007 2.042e+009 1.000e+002 4.680e-001 7.285e-004 
1.269e-003 7.807e+007 2.042e+009 1.000e+002 4.683e-001 7.290e-004 
1.269e-003 7.808e+007 2.047e+009 1.000e+002 4.720e-001 7.294e-004 
1.270e-003 7.810e+007 2.049e+009 1.000e+002 4.735e-001 7.298e-004 
1.271e-003 7.811e+007 2.048e+009 1.000e+002 4.729e-001 7.303e-004 
1.271e-003 7.812e+007 2.048e+009 1.000e+002 4.690e-001 7.307e-004 
1.272e-003 7.813e+007 2.043e+009 1.000e+002 4.682e-001 7.311e-004 
1.272e-003 7.815e+007 2.045e+009 1.000e+002 4.694e-001 7.316e-004 
1.273e-003 7.816e+007 2.045e+009 1.000e+002 4.673e-001 7.320e-004 
1.273e-003 7.817e+007 2.043e+009 1.000e+002 4.660e-001 7.324e-004 
1.274e-003 7.819e+007 2.040e+009 1.000e+002 4.656e-001 7.328e-004 
1.274e-003 7.820e+007 2.039e+009 1.000e+002 4.654e-001 7.333e-004 
1.275e-003 7.821e+007 2.037e+009 1.000e+002 4.618e-001 7.337e-004 
1.275e-003 7.822e+007 2.036e+009 1.000e+002 4.637e-001 7.341e-004 
1.276e-003 7.824e+007 2.037e+009 1.000e+002 4.640e-001 7.346e-004 
1.276e-003 7.825e+007 2.038e+009 1.000e+002 4.642e-001 7.350e-004 
1.277e-003 7.826e+007 2.038e+009 1.000e+002 4.639e-001 7.354e-004 
1.277e-003 7.827e+007 2.040e+009 1.000e+002 4.646e-001 7.359e-004 
1.278e-003 7.829e+007 2.039e+009 1.000e+002 4.643e-001 7.363e-004 
1.278e-003 7.830e+007 2.043e+009 1.000e+002 4.625e-001 7.367e-004 
1.279e-003 7.831e+007 2.041e+009 1.000e+002 4.635e-001 7.372e-004 
1.279e-003 7.833e+007 2.040e+009 1.000e+002 4.647e-001 7.376e-004 
1.280e-003 7.834e+007 2.039e+009 1.000e+002 4.655e-001 7.380e-004 
1.280e-003 7.835e+007 2.041e+009 1.000e+002 4.654e-001 7.385e-004 
1.281e-003 7.836e+007 2.043e+009 1.000e+002 4.653e-001 7.389e-004 
1.281e-003 7.838e+007 2.035e+009 1.000e+002 4.632e-001 7.393e-004 
1.282e-003 7.839e+007 2.036e+009 1.000e+002 4.640e-001 7.398e-004 
1.282e-003 7.840e+007 2.034e+009 1.000e+002 4.630e-001 7.402e-004 
1.283e-003 7.841e+007 2.034e+009 1.000e+002 4.623e-001 7.406e-004 
1.284e-003 7.843e+007 2.034e+009 1.000e+002 4.640e-001 7.411e-004 
1.284e-003 7.844e+007 2.034e+009 1.000e+002 4.635e-001 7.415e-004 
1.285e-003 7.845e+007 2.036e+009 1.000e+002 4.637e-001 7.419e-004 
1.285e-003 7.846e+007 2.033e+009 1.000e+002 4.631e-001 7.424e-004 
1.286e-003 7.848e+007 2.033e+009 1.000e+002 4.633e-001 7.428e-004 
1.286e-003 7.849e+007 2.037e+009 1.000e+002 4.653e-001 7.432e-004 
1.287e-003 7.850e+007 2.034e+009 1.000e+002 4.637e-001 7.437e-004 
1.287e-003 7.851e+007 2.032e+009 1.000e+002 4.624e-001 7.441e-004 
1.288e-003 7.853e+007 2.032e+009 1.000e+002 4.634e-001 7.445e-004 
1.288e-003 7.854e+007 2.032e+009 1.000e+002 4.632e-001 7.450e-004 
1.289e-003 7.855e+007 2.030e+009 1.000e+002 4.623e-001 7.454e-004 
1.289e-003 7.856e+007 2.030e+009 1.000e+002 4.613e-001 7.458e-004 
1.290e-003 7.858e+007 2.034e+009 1.000e+002 4.623e-001 7.463e-004 
1.290e-003 7.859e+007 2.031e+009 1.000e+002 4.611e-001 7.467e-004 
1.291e-003 7.860e+007 2.030e+009 1.000e+002 4.614e-001 7.471e-004 
1.291e-003 7.861e+007 2.031e+009 1.000e+002 4.636e-001 7.476e-004 
1.292e-003 7.863e+007 2.036e+009 1.000e+002 4.648e-001 7.480e-004 
1.292e-003 7.864e+007 2.036e+009 1.000e+002 4.643e-001 7.484e-004 
1.293e-003 7.865e+007 2.031e+009 1.000e+002 4.606e-001 7.489e-004 
1.293e-003 7.866e+007 2.031e+009 1.000e+002 4.630e-001 7.493e-004 
1.294e-003 7.868e+007 2.029e+009 1.000e+002 4.627e-001 7.497e-004 
1.294e-003 7.869e+007 2.036e+009 1.000e+002 4.682e-001 7.502e-004 
1.295e-003 7.870e+007 2.036e+009 1.000e+002 4.687e-001 7.506e-004 
1.295e-003 7.871e+007 2.036e+009 1.000e+002 4.670e-001 7.510e-004 
1.296e-003 7.872e+007 2.035e+009 1.000e+002 4.668e-001 7.515e-004 
1.297e-003 7.874e+007 2.032e+009 1.000e+002 4.646e-001 7.519e-004 
1.297e-003 7.875e+007 2.033e+009 1.000e+002 4.631e-001 7.523e-004 
1.298e-003 7.876e+007 2.031e+009 1.000e+002 4.627e-001 7.528e-004 
1.298e-003 7.877e+007 2.031e+009 1.000e+002 4.627e-001 7.532e-004 
1.299e-003 7.879e+007 2.027e+009 1.000e+002 4.600e-001 7.536e-004 
1.299e-003 7.880e+007 2.028e+009 1.000e+002 4.620e-001 7.541e-004 
1.300e-003 7.881e+007 2.027e+009 1.000e+002 4.607e-001 7.545e-004 
1.300e-003 7.882e+007 2.028e+009 1.000e+002 4.596e-001 7.550e-004 
1.301e-003 7.884e+007 2.028e+009 1.000e+002 4.564e-001 7.554e-004 
1.301e-003 7.885e+007 2.027e+009 1.000e+002 4.591e-001 7.558e-004 
1.302e-003 7.886e+007 2.027e+009 1.000e+002 4.600e-001 7.563e-004 
1.302e-003 7.887e+007 2.026e+009 1.000e+002 4.604e-001 7.567e-004 
1.303e-003 7.888e+007 2.025e+009 1.000e+002 4.616e-001 7.571e-004 
1.303e-003 7.890e+007 2.029e+009 1.000e+002 4.606e-001 7.576e-004 
1.304e-003 7.891e+007 2.031e+009 1.000e+002 4.632e-001 7.580e-004 
1.304e-003 7.892e+007 2.029e+009 1.000e+002 4.584e-001 7.584e-004 
1.305e-003 7.893e+007 2.030e+009 1.000e+002 4.601e-001 7.589e-004 
1.305e-003 7.895e+007 2.036e+009 1.000e+002 4.636e-001 7.593e-004 
1.306e-003 7.896e+007 2.038e+009 1.000e+002 4.676e-001 7.597e-004 
1.306e-003 7.897e+007 2.038e+009 1.000e+002 4.685e-001 7.602e-004 
1.307e-003 7.898e+007 2.033e+009 1.000e+002 4.670e-001 7.606e-004 
1.307e-003 7.899e+007 2.032e+009 1.000e+002 4.656e-001 7.611e-004 
1.308e-003 7.901e+007 2.033e+009 1.000e+002 4.672e-001 7.615e-004 
1.308e-003 7.902e+007 2.027e+009 1.000e+002 4.618e-001 7.619e-004 
1.309e-003 7.903e+007 2.025e+009 1.000e+002 4.605e-001 7.624e-004 
1.310e-003 7.904e+007 2.024e+009 1.000e+002 4.610e-001 7.628e-004 
1.310e-003 7.905e+007 2.024e+009 1.000e+002 4.607e-001 7.632e-004 
1.311e-003 7.907e+007 2.025e+009 1.000e+002 4.614e-001 7.637e-004 
1.311e-003 7.908e+007 2.028e+009 1.000e+002 4.628e-001 7.641e-004 
1.312e-003 7.909e+007 2.031e+009 1.000e+002 4.648e-001 7.645e-004 
1.312e-003 7.910e+007 2.030e+009 1.000e+002 4.643e-001 7.650e-004 
1.313e-003 7.911e+007 2.029e+009 1.000e+002 4.646e-001 7.654e-004 
1.313e-003 7.913e+007 2.033e+009 1.000e+002 4.659e-001 7.659e-004 
1.314e-003 7.914e+007 2.028e+009 1.000e+002 4.622e-001 7.663e-004 
1.314e-003 7.915e+007 2.026e+009 1.000e+002 4.604e-001 7.667e-004 
1.315e-003 7.916e+007 2.029e+009 1.000e+002 4.615e-001 7.672e-004 
1.315e-003 7.917e+007 2.028e+009 1.000e+002 4.621e-001 7.676e-004 
1.316e-003 7.919e+007 2.026e+009 1.000e+002 4.612e-001 7.680e-004 
1.316e-003 7.920e+007 2.024e+009 1.000e+002 4.613e-001 7.685e-004 
1.317e-003 7.921e+007 2.023e+009 1.000e+002 4.602e-001 7.689e-004 
1.317e-003 7.922e+007 2.023e+009 1.000e+002 4.607e-001 7.694e-004 
1.318e-003 7.923e+007 2.022e+009 1.000e+002 4.602e-001 7.698e-004 
1.318e-003 7.925e+007 2.014e+009 1.000e+002 4.553e-001 7.702e-004 
1.319e-003 7.926e+007 2.013e+009 1.000e+002 4.548e-001 7.707e-004 
1.319e-003 7.927e+007 2.012e+009 1.000e+002 4.545e-001 7.711e-004 
1.320e-003 7.928e+007 2.011e+009 1.000e+002 4.543e-001 7.715e-004 
1.320e-003 7.929e+007 2.013e+009 1.000e+002 4.531e-001 7.720e-004 
1.321e-003 7.931e+007 2.014e+009 1.000e+002 4.555e-001 7.724e-004 
1.321e-003 7.932e+007 2.010e+009 1.000e+002 4.534e-001 7.729e-004 
1.322e-003 7.933e+007 2.007e+009 1.000e+002 4.518e-001 7.733e-004 
1.323e-003 7.934e+007 2.012e+009 1.000e+002 4.553e-001 7.737e-004 
1.323e-003 7.935e+007 2.026e+009 1.000e+002 4.616e-001 7.742e-004 
1.324e-003 7.936e+007 2.035e+009 1.000e+002 4.676e-001 7.746e-004 
1.324e-003 7.938e+007 2.048e+009 1.000e+002 4.763e-001 7.750e-004 
1.325e-003 7.939e+007 2.040e+009 1.000e+002 4.715e-001 7.755e-004 
1.325e-003 7.940e+007 2.040e+009 1.000e+002 4.717e-001 7.759e-004 
1.326e-003 7.941e+007 2.036e+009 1.000e+002 4.681e-001 7.764e-004 
1.326e-003 7.942e+007 2.028e+009 1.000e+002 4.632e-001 7.768e-004 
1.327e-003 7.944e+007 2.027e+009 1.000e+002 4.631e-001 7.772e-004 
1.327e-003 7.945e+007 2.025e+009 1.000e+002 4.624e-001 7.777e-004 
1.328e-003 7.946e+007 2.025e+009 1.000e+002 4.618e-001 7.781e-004 
1.328e-003 7.947e+007 2.024e+009 1.000e+002 4.623e-001 7.785e-004 
1.329e-003 7.948e+007 2.029e+009 1.000e+002 4.647e-001 7.790e-004 
1.329e-003 7.949e+007 2.027e+009 1.000e+002 4.628e-001 7.794e-004 
1.330e-003 7.951e+007 2.028e+009 1.000e+002 4.630e-001 7.799e-004 
1.330e-003 7.952e+007 2.027e+009 1.000e+002 4.608e-001 7.803e-004 
1.331e-003 7.953e+007 2.026e+009 1.000e+002 4.647e-001 7.807e-004 
1.331e-003 7.954e+007 2.025e+009 1.000e+002 4.636e-001 7.812e-004 
1.332e-003 7.955e+007 2.024e+009 1.000e+002 4.628e-001 7.816e-004 
1.332e-003 7.957e+007 2.024e+009 1.000e+002 4.625e-001 7.821e-004 
1.333e-003 7.958e+007 2.031e+009 1.000e+002 4.636e-001 7.825e-004 
1.333e-003 7.959e+007 2.029e+009 1.000e+002 4.632e-001 7.829e-004 
1.334e-003 7.960e+007 2.029e+009 1.000e+002 4.627e-001 7.834e-004 
1.334e-003 7.961e+007 2.025e+009 1.000e+002 4.621e-001 7.838e-004 
1.335e-003 7.962e+007 2.025e+009 1.000e+002 4.617e-001 7.842e-004 
1.335e-003 7.964e+007 2.025e+009 1.000e+002 4.639e-001 7.847e-004 
1.336e-003 7.965e+007 2.022e+009 1.000e+002 4.608e-001 7.851e-004 
1.337e-003 7.966e+007 2.020e+009 1.000e+002 4.573e-001 7.856e-004 
1.337e-003 7.967e+007 2.019e+009 1.000e+002 4.569e-001 7.860e-004 
1.338e-003 7.968e+007 2.015e+009 1.000e+002 4.555e-001 7.864e-004 
1.338e-003 7.969e+007 2.015e+009 1.000e+002 4.573e-001 7.869e-004 
1.339e-003 7.971e+007 2.009e+009 1.000e+002 4.528e-001 7.873e-004 
1.339e-003 7.972e+007 2.011e+009 1.000e+002 4.553e-001 7.878e-004 
1.340e-003 7.973e+007 2.013e+009 1.000e+002 4.582e-001 7.882e-004 
1.340e-003 7.974e+007 2.009e+009 1.000e+002 4.546e-001 7.886e-004 
1.341e-003 7.975e+007 2.020e+009 1.000e+002 4.654e-001 7.891e-004 
1.341e-003 7.976e+007 2.033e+009 1.000e+002 4.740e-001 7.895e-004 
1.342e-003 7.978e+007 2.039e+009 1.000e+002 4.769e-001 7.900e-004 
1.342e-003 7.979e+007 2.046e+009 1.000e+002 4.767e-001 7.904e-004 
1.343e-003 7.980e+007 2.043e+009 1.000e+002 4.783e-001 7.908e-004 
1.343e-003 7.981e+007 2.039e+009 1.000e+002 4.744e-001 7.913e-004 
1.344e-003 7.982e+007 2.044e+009 1.000e+002 4.797e-001 7.917e-004 
1.344e-003 7.983e+007 2.048e+009 1.000e+002 4.818e-001 7.922e-004 
1.345e-003 7.984e+007 2.048e+009 1.000e+002 4.831e-001 7.926e-004 
1.345e-003 7.986e+007 2.046e+009 1.000e+002 4.814e-001 7.930e-004 
1.346e-003 7.987e+007 2.044e+009 1.000e+002 4.771e-001 7.935e-004 
1.346e-003 7.988e+007 2.042e+009 1.000e+002 4.749e-001 7.939e-004 
1.347e-003 7.989e+007 2.039e+009 1.000e+002 4.727e-001 7.944e-004 
1.347e-003 7.990e+007 2.036e+009 1.000e+002 4.706e-001 7.948e-004 
1.348e-003 7.991e+007 2.035e+009 1.000e+002 4.705e-001 7.952e-004 
1.348e-003 7.993e+007 2.033e+009 1.000e+002 4.719e-001 7.957e-004 
1.349e-003 7.994e+007 2.032e+009 1.000e+002 4.698e-001 7.961e-004 
1.350e-003 7.995e+007 2.035e+009 1.000e+002 4.702e-001 7.966e-004 
1.350e-003 7.996e+007 2.031e+009 1.000e+002 4.684e-001 7.970e-004 
1.351e-003 7.997e+007 2.030e+009 1.000e+002 4.669e-001 7.974e-004 
1.351e-003 7.998e+007 2.029e+009 1.000e+002 4.630e-001 7.979e-004 
1.352e-003 7.999e+007 2.026e+009 1.000e+002 4.618e-001 7.983e-004 
1.352e-003 8.001e+007 2.026e+009 1.000e+002 4.621e-001 7.988e-004 
1.353e-003 8.002e+007 2.026e+009 1.000e+002 4.608e-001 7.992e-004 
1.353e-003 8.003e+007 2.026e+009 1.000e+002 4.625e-001 7.996e-004 
1.354e-003 8.004e+007 2.030e+009 1.000e+002 4.636e-001 8.001e-004 
1.354e-003 8.005e+007 2.027e+009 1.000e+002 4.591e-001 8.005e-004 
1.355e-003 8.006e+007 2.017e+009 1.000e+002 4.542e-001 8.010e-004 
1.355e-003 8.007e+007 2.019e+009 1.000e+002 4.570e-001 8.014e-004 
1.356e-003 8.009e+007 2.018e+009 1.000e+002 4.566e-001 8.018e-004 
1.356e-003 8.010e+007 2.019e+009 1.000e+002 4.610e-001 8.023e-004 
1.357e-003 8.011e+007 2.018e+009 1.000e+002 4.628e-001 8.027e-004 
1.357e-003 8.012e+007 2.009e+009 1.000e+002 4.564e-001 8.032e-004 
1.358e-003 8.013e+007 2.007e+009 1.000e+002 4.561e-001 8.036e-004 
1.358e-003 8.014e+007 2.009e+009 1.000e+002 4.583e-001 8.041e-004 
1.359e-003 8.015e+007 2.018e+009 1.000e+002 4.609e-001 8.045e-004 
1.359e-003 8.017e+007 2.021e+009 1.000e+002 4.623e-001 8.049e-004 
1.360e-003 8.018e+007 2.032e+009 1.000e+002 4.691e-001 8.054e-004 
1.360e-003 8.019e+007 2.032e+009 1.000e+002 4.680e-001 8.058e-004 
1.361e-003 8.020e+007 2.032e+009 1.000e+002 4.682e-001 8.063e-004 
1.361e-003 8.021e+007 2.031e+009 1.000e+002 4.686e-001 8.067e-004 
1.362e-003 8.022e+007 2.026e+009 1.000e+002 4.654e-001 8.071e-004 
1.363e-003 8.023e+007 2.026e+009 1.000e+002 4.647e-001 8.076e-004 
1.363e-003 8.025e+007 2.029e+009 1.000e+002 4.670e-001 8.080e-004 
1.364e-003 8.026e+007 2.034e+009 1.000e+002 4.685e-001 8.085e-004 
1.364e-003 8.027e+007 2.029e+009 1.000e+002 4.661e-001 8.089e-004 
1.365e-003 8.028e+007 2.026e+009 1.000e+002 4.666e-001 8.093e-004 
1.365e-003 8.029e+007 2.032e+009 1.000e+002 4.710e-001 8.098e-004 
1.366e-003 8.030e+007 2.032e+009 1.000e+002 4.694e-001 8.102e-004 
1.366e-003 8.031e+007 2.029e+009 1.000e+002 4.678e-001 8.107e-004 
1.367e-003 8.032e+007 2.026e+009 1.000e+002 4.657e-001 8.111e-004 
1.367e-003 8.034e+007 2.026e+009 1.000e+002 4.654e-001 8.116e-004 
1.368e-003 8.035e+007 2.027e+009 1.000e+002 4.662e-001 8.120e-004 
1.368e-003 8.036e+007 2.026e+009 1.000e+002 4.644e-001 8.124e-004 
1.369e-003 8.037e+007 2.029e+009 1.000e+002 4.668e-001 8.129e-004 
1.369e-003 8.038e+007 2.026e+009 1.000e+002 4.653e-001 8.133e-004 
1.370e-003 8.039e+007 2.026e+009 1.000e+002 4.660e-001 8.138e-004 
1.370e-003 8.040e+007 2.026e+009 1.000e+002 4.651e-001 8.142e-004 
1.371e-003 8.041e+007 2.029e+009 1.000e+002 4.677e-001 8.147e-004 
1.371e-003 8.043e+007 2.030e+009 1.000e+002 4.697e-001 8.151e-004 
1.372e-003 8.044e+007 2.024e+009 1.000e+002 4.671e-001 8.155e-004 
1.372e-003 8.045e+007 2.011e+009 1.000e+002 4.591e-001 8.160e-004 
1.373e-003 8.046e+007 2.011e+009 1.000e+002 4.546e-001 8.164e-004 
1.373e-003 8.047e+007 2.011e+009 1.000e+002 4.579e-001 8.169e-004 
1.374e-003 8.048e+007 2.007e+009 1.000e+002 4.559e-001 8.173e-004 
1.374e-003 8.049e+007 2.004e+009 1.000e+002 4.541e-001 8.178e-004 
1.375e-003 8.050e+007 2.005e+009 1.000e+002 4.573e-001 8.182e-004 
1.376e-003 8.051e+007 2.007e+009 1.000e+002 4.567e-001 8.186e-004 
1.376e-003 8.053e+007 2.007e+009 1.000e+002 4.580e-001 8.191e-004 
1.377e-003 8.054e+007 2.017e+009 1.000e+002 4.621e-001 8.195e-004 
1.377e-003 8.055e+007 2.025e+009 1.000e+002 4.664e-001 8.200e-004 
1.378e-003 8.056e+007 2.033e+009 1.000e+002 4.706e-001 8.204e-004 
1.378e-003 8.057e+007 2.036e+009 1.000e+002 4.716e-001 8.209e-004 
1.379e-003 8.058e+007 2.030e+009 1.000e+002 4.695e-001 8.213e-004 
1.379e-003 8.059e+007 2.030e+009 1.000e+002 4.687e-001 8.217e-004 
1.380e-003 8.060e+007 2.033e+009 1.000e+002 4.676e-001 8.222e-004 
1.380e-003 8.061e+007 2.035e+009 1.000e+002 4.734e-001 8.226e-004 
1.381e-003 8.063e+007 2.040e+009 1.000e+002 4.729e-001 8.231e-004 
1.381e-003 8.064e+007 2.035e+009 1.000e+002 4.724e-001 8.235e-004 
1.382e-003 8.065e+007 2.030e+009 1.000e+002 4.678e-001 8.240e-004 
1.382e-003 8.066e+007 2.033e+009 1.000e+002 4.723e-001 8.244e-004 
1.383e-003 8.067e+007 2.033e+009 1.000e+002 4.741e-001 8.248e-004 
1.383e-003 8.068e+007 2.036e+009 1.000e+002 4.757e-001 8.253e-004 
1.384e-003 8.069e+007 2.038e+009 1.000e+002 4.780e-001 8.257e-004 
1.384e-003 8.070e+007 2.034e+009 1.000e+002 4.728e-001 8.262e-004 
1.385e-003 8.071e+007 2.034e+009 1.000e+002 4.728e-001 8.266e-004 
1.385e-003 8.073e+007 2.035e+009 1.000e+002 4.730e-001 8.271e-004 
1.386e-003 8.074e+007 2.027e+009 1.000e+002 4.675e-001 8.275e-004 
1.386e-003 8.075e+007 2.026e+009 1.000e+002 4.668e-001 8.279e-004 
1.387e-003 8.076e+007 2.026e+009 1.000e+002 4.673e-001 8.284e-004 
1.387e-003 8.077e+007 2.026e+009 1.000e+002 4.678e-001 8.288e-004 
1.388e-003 8.078e+007 2.028e+009 1.000e+002 4.691e-001 8.293e-004 
1.389e-003 8.079e+007 2.029e+009 1.000e+002 4.669e-001 8.297e-004 
1.389e-003 8.080e+007 2.032e+009 1.000e+002 4.694e-001 8.302e-004 
1.390e-003 8.081e+007 2.028e+009 1.000e+002 4.661e-001 8.306e-004 
1.390e-003 8.082e+007 2.011e+009 1.000e+002 4.600e-001 8.311e-004 
1.391e-003 8.084e+007 2.002e+009 1.000e+002 4.544e-001 8.315e-004 
1.391e-003 8.085e+007 2.002e+009 1.000e+002 4.529e-001 8.319e-004 
1.392e-003 8.086e+007 2.004e+009 1.000e+002 4.534e-001 8.324e-004 
1.392e-003 8.087e+007 2.000e+009 1.000e+002 4.522e-001 8.328e-004 
1.393e-003 8.088e+007 2.004e+009 1.000e+002 4.573e-001 8.333e-004 
1.393e-003 8.089e+007 2.008e+009 1.000e+002 4.593e-001 8.337e-004 
1.394e-003 8.090e+007 2.008e+009 1.000e+002 4.586e-001 8.342e-004 
1.394e-003 8.091e+007 2.021e+009 1.000e+002 4.647e-001 8.346e-004 
1.395e-003 8.092e+007 2.028e+009 1.000e+002 4.706e-001 8.351e-004 
1.395e-003 8.093e+007 2.035e+009 1.000e+002 4.785e-001 8.355e-004 
1.396e-003 8.094e+007 2.040e+009 1.000e+002 4.784e-001 8.359e-004 
1.396e-003 8.096e+007 2.042e+009 1.000e+002 4.816e-001 8.364e-004 
1.397e-003 8.097e+007 2.039e+009 1.000e+002 4.802e-001 8.368e-004 
1.397e-003 8.098e+007 2.035e+009 1.000e+002 4.763e-001 8.373e-004 
1.398e-003 8.099e+007 2.034e+009 1.000e+002 4.757e-001 8.377e-004 
1.398e-003 8.100e+007 2.036e+009 1.000e+002 4.744e-001 8.382e-004 
1.399e-003 8.101e+007 2.033e+009 1.000e+002 4.730e-001 8.386e-004 
1.399e-003 8.102e+007 2.039e+009 1.000e+002 4.763e-001 8.391e-004 
1.400e-003 8.103e+007 2.039e+009 1.000e+002 4.772e-001 8.395e-004 
1.400e-003 8.104e+007 2.035e+009 1.000e+002 4.745e-001 8.399e-004 
1.401e-003 8.105e+007 2.031e+009 1.000e+002 4.722e-001 8.404e-004 
1.402e-003 8.106e+007 2.029e+009 1.000e+002 4.706e-001 8.408e-004 
1.402e-003 8.107e+007 2.025e+009 1.000e+002 4.682e-001 8.413e-004 
1.403e-003 8.109e+007 2.025e+009 1.000e+002 4.677e-001 8.417e-004 
1.403e-003 8.110e+007 2.027e+009 1.000e+002 4.700e-001 8.422e-004 
1.404e-003 8.111e+007 2.025e+009 1.000e+002 4.696e-001 8.426e-004 
1.404e-003 8.112e+007 2.025e+009 1.000e+002 4.697e-001 8.431e-004 
1.405e-003 8.113e+007 2.025e+009 1.000e+002 4.688e-001 8.435e-004 
1.405e-003 8.114e+007 2.028e+009 1.000e+002 4.694e-001 8.440e-004 
1.406e-003 8.115e+007 2.029e+009 1.000e+002 4.713e-001 8.444e-004 
1.406e-003 8.116e+007 2.028e+009 1.000e+002 4.694e-001 8.448e-004 
1.407e-003 8.117e+007 2.027e+009 1.000e+002 4.696e-001 8.453e-004 
1.407e-003 8.118e+007 2.022e+009 1.000e+002 4.672e-001 8.457e-004 
1.408e-003 8.119e+007 2.016e+009 1.000e+002 4.646e-001 8.462e-004 
1.408e-003 8.120e+007 2.012e+009 1.000e+002 4.613e-001 8.466e-004 
1.409e-003 8.121e+007 2.004e+009 1.000e+002 4.573e-001 8.471e-004 
1.409e-003 8.122e+007 2.001e+009 1.000e+002 4.558e-001 8.475e-004 
1.410e-003 8.124e+007 1.998e+009 1.000e+002 4.537e-001 8.480e-004 
1.410e-003 8.125e+007 1.996e+009 1.000e+002 4.537e-001 8.484e-004 
1.411e-003 8.126e+007 1.997e+009 1.000e+002 4.534e-001 8.489e-004 
1.411e-003 8.127e+007 1.996e+009 1.000e+002 4.539e-001 8.493e-004 
1.412e-003 8.128e+007 2.006e+009 1.000e+002 4.601e-001 8.498e-004 
1.412e-003 8.129e+007 2.009e+009 1.000e+002 4.607e-001 8.502e-004 
1.413e-003 8.130e+007 2.022e+009 1.000e+002 4.685e-001 8.506e-004 
1.413e-003 8.131e+007 2.031e+009 1.000e+002 4.730e-001 8.511e-004 
1.414e-003 8.132e+007 2.039e+009 1.000e+002 4.780e-001 8.515e-004 
1.415e-003 8.133e+007 2.037e+009 1.000e+002 4.798e-001 8.520e-004 
1.415e-003 8.134e+007 2.032e+009 1.000e+002 4.751e-001 8.524e-004 
1.416e-003 8.135e+007 2.034e+009 1.000e+002 4.755e-001 8.529e-004 
1.416e-003 8.136e+007 2.034e+009 1.000e+002 4.746e-001 8.533e-004 
1.417e-003 8.137e+007 2.037e+009 1.000e+002 4.782e-001 8.538e-004 
1.417e-003 8.138e+007 2.033e+009 1.000e+002 4.757e-001 8.542e-004 
1.418e-003 8.139e+007 2.032e+009 1.000e+002 4.739e-001 8.547e-004 
1.418e-003 8.141e+007 2.031e+009 1.000e+002 4.724e-001 8.551e-004 
1.419e-003 8.142e+007 2.027e+009 1.000e+002 4.704e-001 8.556e-004 
1.419e-003 8.143e+007 2.027e+009 1.000e+002 4.718e-001 8.560e-004 
1.420e-003 8.144e+007 2.027e+009 1.000e+002 4.709e-001 8.564e-004 
1.420e-003 8.145e+007 2.027e+009 1.000e+002 4.709e-001 8.569e-004 
1.421e-003 8.146e+007 2.027e+009 1.000e+002 4.710e-001 8.573e-004 
1.421e-003 8.147e+007 2.028e+009 1.000e+002 4.718e-001 8.578e-004 
1.422e-003 8.148e+007 2.028e+009 1.000e+002 4.734e-001 8.582e-004 
1.422e-003 8.149e+007 2.028e+009 1.000e+002 4.718e-001 8.587e-004 
1.423e-003 8.150e+007 2.026e+009 1.000e+002 4.726e-001 8.591e-004 
1.423e-003 8.151e+007 2.027e+009 1.000e+002 4.721e-001 8.596e-004 
1.424e-003 8.152e+007 2.028e+009 1.000e+002 4.732e-001 8.600e-004 
1.424e-003 8.153e+007 2.025e+009 1.000e+002 4.718e-001 8.605e-004 
1.425e-003 8.154e+007 2.022e+009 1.000e+002 4.668e-001 8.609e-004 
1.425e-003 8.155e+007 2.013e+009 1.000e+002 4.644e-001 8.614e-004 
1.426e-003 8.156e+007 2.004e+009 1.000e+002 4.588e-001 8.618e-004 
1.426e-003 8.157e+007 2.004e+009 1.000e+002 4.588e-001 8.623e-004 
1.427e-003 8.158e+007 1.999e+009 1.000e+002 4.572e-001 8.627e-004 
1.428e-003 8.159e+007 1.995e+009 1.000e+002 4.540e-001 8.632e-004 
1.428e-003 8.161e+007 1.994e+009 1.000e+002 4.548e-001 8.636e-004 
1.429e-003 8.162e+007 1.994e+009 1.000e+002 4.552e-001 8.640e-004 
1.429e-003 8.163e+007 1.995e+009 1.000e+002 4.552e-001 8.645e-004 
1.430e-003 8.164e+007 2.002e+009 1.000e+002 4.584e-001 8.649e-004 
1.430e-003 8.165e+007 2.009e+009 1.000e+002 4.618e-001 8.654e-004 
1.431e-003 8.166e+007 2.017e+009 1.000e+002 4.660e-001 8.658e-004 
1.431e-003 8.167e+007 2.022e+009 1.000e+002 4.705e-001 8.663e-004 
1.432e-003 8.168e+007 2.032e+009 1.000e+002 4.765e-001 8.667e-004 
1.432e-003 8.169e+007 2.045e+009 1.000e+002 4.832e-001 8.672e-004 
1.433e-003 8.170e+007 2.038e+009 1.000e+002 4.784e-001 8.676e-004 
1.433e-003 8.171e+007 2.037e+009 1.000e+002 4.796e-001 8.681e-004 
1.434e-003 8.172e+007 2.042e+009 1.000e+002 4.824e-001 8.685e-004 
1.434e-003 8.173e+007 2.041e+009 1.000e+002 4.807e-001 8.690e-004 
1.435e-003 8.174e+007 2.035e+009 1.000e+002 4.776e-001 8.694e-004 
1.435e-003 8.175e+007 2.034e+009 1.000e+002 4.772e-001 8.699e-004 
1.436e-003 8.176e+007 2.032e+009 1.000e+002 4.771e-001 8.703e-004 
1.436e-003 8.177e+007 2.034e+009 1.000e+002 4.767e-001 8.708e-004 
1.437e-003 8.178e+007 2.031e+009 1.000e+002 4.749e-001 8.712e-004 
1.437e-003 8.179e+007 2.028e+009 1.000e+002 4.743e-001 8.717e-004 
1.438e-003 8.180e+007 2.029e+009 1.000e+002 4.739e-001 8.721e-004 
1.438e-003 8.181e+007 2.030e+009 1.000e+002 4.746e-001 8.726e-004 
1.439e-003 8.182e+007 2.030e+009 1.000e+002 4.747e-001 8.730e-004 
1.439e-003 8.183e+007 2.029e+009 1.000e+002 4.746e-001 8.735e-004 
1.440e-003 8.184e+007 2.030e+009 1.000e+002 4.748e-001 8.739e-004 
1.441e-003 8.186e+007 2.029e+009 1.000e+002 4.747e-001 8.744e-004 
1.441e-003 8.187e+007 2.032e+009 1.000e+002 4.746e-001 8.748e-004 
1.442e-003 8.188e+007 2.033e+009 1.000e+002 4.760e-001 8.752e-004 
1.442e-003 8.189e+007 2.028e+009 1.000e+002 4.753e-001 8.757e-004 
1.443e-003 8.190e+007 2.025e+009 1.000e+002 4.723e-001 8.761e-004 
1.443e-003 8.191e+007 2.012e+009 1.000e+002 4.658e-001 8.766e-004 
1.444e-003 8.192e+007 2.002e+009 1.000e+002 4.608e-001 8.770e-004 
1.444e-003 8.193e+007 1.998e+009 1.000e+002 4.580e-001 8.775e-004 
1.445e-003 8.194e+007 1.999e+009 1.000e+002 4.600e-001 8.779e-004 
1.445e-003 8.195e+007 1.996e+009 1.000e+002 4.584e-001 8.784e-004 
1.446e-003 8.196e+007 1.994e+009 1.000e+002 4.569e-001 8.788e-004 
1.446e-003 8.197e+007 1.991e+009 1.000e+002 4.546e-001 8.793e-004 
1.447e-003 8.198e+007 1.994e+009 1.000e+002 4.558e-001 8.797e-004 
1.447e-003 8.199e+007 2.003e+009 1.000e+002 4.623e-001 8.802e-004 
1.448e-003 8.200e+007 2.008e+009 1.000e+002 4.646e-001 8.806e-004 
1.448e-003 8.201e+007 2.013e+009 1.000e+002 4.672e-001 8.811e-004 
1.449e-003 8.202e+007 2.018e+009 1.000e+002 4.697e-001 8.815e-004 
1.449e-003 8.203e+007 2.025e+009 1.000e+002 4.734e-001 8.820e-004 
1.450e-003 8.204e+007 2.037e+009 1.000e+002 4.795e-001 8.824e-004 
1.450e-003 8.205e+007 2.045e+009 1.000e+002 4.838e-001 8.829e-004 
1.451e-003 8.206e+007 2.039e+009 1.000e+002 4.802e-001 8.833e-004 
1.451e-003 8.207e+007 2.033e+009 1.000e+002 4.767e-001 8.838e-004 
1.452e-003 8.208e+007 2.035e+009 1.000e+002 4.777e-001 8.842e-004 
1.452e-003 8.209e+007 2.031e+009 1.000e+002 4.769e-001 8.847e-004 
1.453e-003 8.210e+007 2.033e+009 1.000e+002 4.772e-001 8.851e-004 
1.454e-003 8.211e+007 2.038e+009 1.000e+002 4.824e-001 8.856e-004 
1.454e-003 8.212e+007 2.040e+009 1.000e+002 4.829e-001 8.860e-004 
1.455e-003 8.213e+007 2.041e+009 1.000e+002 4.820e-001 8.865e-004 
1.455e-003 8.214e+007 2.038e+009 1.000e+002 4.810e-001 8.869e-004 
1.456e-003 8.215e+007 2.036e+009 1.000e+002 4.782e-001 8.874e-004 
1.456e-003 8.216e+007 2.031e+009 1.000e+002 4.765e-001 8.878e-004 
1.457e-003 8.217e+007 2.035e+009 1.000e+002 4.803e-001 8.883e-004 
1.457e-003 8.218e+007 2.034e+009 1.000e+002 4.790e-001 8.887e-004 
1.458e-003 8.219e+007 2.037e+009 1.000e+002 4.798e-001 8.892e-004 
1.458e-003 8.220e+007 2.036e+009 1.000e+002 4.812e-001 8.896e-004 
1.459e-003 8.221e+007 2.034e+009 1.000e+002 4.791e-001 8.901e-004 
1.459e-003 8.222e+007 2.037e+009 1.000e+002 4.790e-001 8.905e-004 
1.460e-003 8.223e+007 2.032e+009 1.000e+002 4.815e-001 8.910e-004 
1.460e-003 8.224e+007 2.023e+009 1.000e+002 4.762e-001 8.914e-004 
1.461e-003 8.225e+007 2.013e+009 1.000e+002 4.716e-001 8.919e-004 
1.461e-003 8.226e+007 2.004e+009 1.000e+002 4.659e-001 8.923e-004 
1.462e-003 8.227e+007 1.995e+009 1.000e+002 4.601e-001 8.928e-004 
1.462e-003 8.228e+007 1.992e+009 1.000e+002 4.577e-001 8.932e-004 
1.463e-003 8.229e+007 1.988e+009 1.000e+002 4.555e-001 8.937e-004 
1.463e-003 8.230e+007 1.990e+009 1.000e+002 4.541e-001 8.941e-004 
1.464e-003 8.231e+007 1.982e+009 1.000e+002 4.514e-001 8.946e-004 
1.464e-003 8.232e+007 1.992e+009 1.000e+002 4.598e-001 8.950e-004 
1.465e-003 8.233e+007 1.999e+009 1.000e+002 4.607e-001 8.955e-004 
1.465e-003 8.234e+007 2.006e+009 1.000e+002 4.647e-001 8.959e-004 
1.466e-003 8.235e+007 2.010e+009 1.000e+002 4.676e-001 8.964e-004 
1.467e-003 8.236e+007 2.015e+009 1.000e+002 4.686e-001 8.968e-004 
1.467e-003 8.237e+007 2.027e+009 1.000e+002 4.768e-001 8.973e-004 
1.468e-003 8.238e+007 2.036e+009 1.000e+002 4.814e-001 8.977e-004 
1.468e-003 8.239e+007 2.047e+009 1.000e+002 4.865e-001 8.982e-004 
1.469e-003 8.240e+007 2.046e+009 1.000e+002 4.859e-001 8.986e-004 
1.469e-003 8.241e+007 2.048e+009 1.000e+002 4.878e-001 8.991e-004 
1.470e-003 8.242e+007 2.050e+009 1.000e+002 4.909e-001 8.995e-004 
1.470e-003 8.243e+007 2.052e+009 1.000e+002 4.943e-001 9.000e-004 
1.471e-003 8.244e+007 2.051e+009 1.000e+002 4.956e-001 9.004e-004 
1.471e-003 8.245e+007 2.054e+009 1.000e+002 5.009e-001 9.009e-004 
1.472e-003 8.246e+007 2.059e+009 1.000e+002 5.067e-001 9.013e-004 
1.472e-003 8.247e+007 2.055e+009 1.000e+002 5.030e-001 9.018e-004 
1.473e-003 8.248e+007 2.058e+009 1.000e+002 5.047e-001 9.022e-004 
1.473e-003 8.249e+007 2.060e+009 1.000e+002 5.033e-001 9.027e-004 
1.474e-003 8.250e+007 2.055e+009 1.000e+002 4.985e-001 9.031e-004 
1.474e-003 8.251e+007 2.054e+009 1.000e+002 4.993e-001 9.036e-004 
1.475e-003 8.252e+007 2.051e+009 1.000e+002 4.975e-001 9.040e-004 
1.475e-003 8.253e+007 2.048e+009 1.000e+002 4.961e-001 9.045e-004 
1.476e-003 8.254e+007 2.049e+009 1.000e+002 4.956e-001 9.049e-004 
1.476e-003 8.255e+007 2.049e+009 1.000e+002 4.952e-001 9.054e-004 
1.477e-003 8.256e+007 2.039e+009 1.000e+002 4.878e-001 9.058e-004 
1.477e-003 8.257e+007 2.039e+009 1.000e+002 4.844e-001 9.063e-004 
1.478e-003 8.258e+007 2.028e+009 1.000e+002 4.791e-001 9.067e-004 
1.478e-003 8.259e+007 2.023e+009 1.000e+002 4.753e-001 9.072e-004 
1.479e-003 8.260e+007 2.017e+009 1.000e+002 4.719e-001 9.077e-004 
1.480e-003 8.261e+007 2.013e+009 1.000e+002 4.683e-001 9.081e-004 
1.480e-003 8.262e+007 2.002e+009 1.000e+002 4.574e-001 9.086e-004 
1.481e-003 8.263e+007 2.001e+009 1.000e+002 4.567e-001 9.090e-004 
1.481e-003 8.264e+007 1.998e+009 1.000e+002 4.557e-001 9.095e-004 
1.482e-003 8.265e+007 2.004e+009 1.000e+002 4.624e-001 9.099e-004 
1.482e-003 8.266e+007 2.007e+009 1.000e+002 4.644e-001 9.104e-004 
1.483e-003 8.267e+007 2.009e+009 1.000e+002 4.665e-001 9.108e-004 
1.483e-003 8.268e+007 2.007e+009 1.000e+002 4.666e-001 9.113e-004 
1.484e-003 8.269e+007 2.012e+009 1.000e+002 4.690e-001 9.117e-004 
1.484e-003 8.270e+007 2.015e+009 1.000e+002 4.699e-001 9.122e-004 
1.485e-003 8.271e+007 2.025e+009 1.000e+002 4.758e-001 9.126e-004 
1.485e-003 8.272e+007 2.035e+009 1.000e+002 4.811e-001 9.131e-004 
1.486e-003 8.273e+007 2.044e+009 1.000e+002 4.869e-001 9.135e-004 
1.486e-003 8.274e+007 2.047e+009 1.000e+002 4.916e-001 9.140e-004 
1.487e-003 8.275e+007 2.052e+009 1.000e+002 4.889e-001 9.144e-004 
1.487e-003 8.276e+007 2.053e+009 1.000e+002 4.893e-001 9.149e-004 
1.488e-003 8.277e+007 2.044e+009 1.000e+002 4.834e-001 9.153e-004 
1.488e-003 8.278e+007 2.042e+009 1.000e+002 4.842e-001 9.158e-004 
1.489e-003 8.279e+007 2.036e+009 1.000e+002 4.816e-001 9.162e-004 
1.489e-003 8.280e+007 2.040e+009 1.000e+002 4.835e-001 9.167e-004 
1.490e-003 8.281e+007 2.037e+009 1.000e+002 4.818e-001 9.171e-004 
1.490e-003 8.282e+007 2.033e+009 1.000e+002 4.813e-001 9.176e-004 
1.491e-003 8.283e+007 2.034e+009 1.000e+002 4.812e-001 9.180e-004 
1.491e-003 8.284e+007 2.034e+009 1.000e+002 4.828e-001 9.185e-004 
1.492e-003 8.285e+007 2.035e+009 1.000e+002 4.817e-001 9.190e-004 
1.493e-003 8.286e+007 2.031e+009 1.000e+002 4.807e-001 9.194e-004 
1.493e-003 8.287e+007 2.035e+009 1.000e+002 4.812e-001 9.199e-004 
1.494e-003 8.288e+007 2.035e+009 1.000e+002 4.842e-001 9.203e-004 
1.494e-003 8.289e+007 2.043e+009 1.000e+002 4.868e-001 9.208e-004 
1.495e-003 8.290e+007 2.042e+009 1.000e+002 4.872e-001 9.212e-004 
1.495e-003 8.291e+007 2.040e+009 1.000e+002 4.843e-001 9.217e-004 
1.496e-003 8.292e+007 2.035e+009 1.000e+002 4.794e-001 9.221e-004 
1.496e-003 8.293e+007 2.025e+009 1.000e+002 4.757e-001 9.226e-004 
1.497e-003 8.294e+007 2.023e+009 1.000e+002 4.733e-001 9.230e-004 
1.497e-003 8.295e+007 2.022e+009 1.000e+002 4.735e-001 9.235e-004 
1.498e-003 8.295e+007 2.020e+009 1.000e+002 4.733e-001 9.239e-004 
1.498e-003 8.296e+007 2.022e+009 1.000e+002 4.758e-001 9.244e-004 
1.499e-003 8.297e+007 2.020e+009 1.000e+002 4.743e-001 9.248e-004 
1.499e-003 8.298e+007 2.023e+009 1.000e+002 4.773e-001 9.253e-004 
1.500e-003 8.299e+007 2.036e+009 1.000e+002 4.819e-001 9.257e-004 
1.500e-003 8.300e+007 2.039e+009 1.000e+002 4.866e-001 9.262e-004 
1.501e-003 8.301e+007 2.044e+009 1.000e+002 4.909e-001 9.267e-004 
1.501e-003 8.302e+007 2.045e+009 1.000e+002 4.917e-001 9.271e-004 
1.502e-003 8.303e+007 2.040e+009 1.000e+002 4.885e-001 9.276e-004 
1.502e-003 8.304e+007 2.043e+009 1.000e+002 4.908e-001 9.280e-004 
1.503e-003 8.305e+007 2.042e+009 1.000e+002 4.907e-001 9.285e-004 
1.503e-003 8.306e+007 2.047e+009 1.000e+002 4.937e-001 9.289e-004 
1.504e-003 8.307e+007 2.043e+009 1.000e+002 4.928e-001 9.294e-004 
1.504e-003 8.308e+007 2.048e+009 1.000e+002 4.942e-001 9.298e-004 
1.505e-003 8.309e+007 2.044e+009 1.000e+002 4.909e-001 9.303e-004 
1.506e-003 8.310e+007 2.040e+009 1.000e+002 4.846e-001 9.307e-004 
1.506e-003 8.311e+007 2.042e+009 1.000e+002 4.869e-001 9.312e-004 
1.507e-003 8.312e+007 2.040e+009 1.000e+002 4.857e-001 9.316e-004 
1.507e-003 8.313e+007 2.033e+009 1.000e+002 4.827e-001 9.321e-004 
1.508e-003 8.314e+007 2.033e+009 1.000e+002 4.831e-001 9.326e-004 
1.508e-003 8.315e+007 2.034e+009 1.000e+002 4.841e-001 9.330e-004 
1.509e-003 8.316e+007 2.033e+009 1.000e+002 4.833e-001 9.335e-004 
1.509e-003 8.317e+007 2.033e+009 1.000e+002 4.808e-001 9.339e-004 
1.510e-003 8.317e+007 2.037e+009 1.000e+002 4.845e-001 9.344e-004 
1.510e-003 8.318e+007 2.042e+009 1.000e+002 4.843e-001 9.348e-004 
1.511e-003 8.319e+007 2.042e+009 1.000e+002 4.862e-001 9.353e-004 
1.511e-003 8.320e+007 2.043e+009 1.000e+002 4.872e-001 9.357e-004 
1.512e-003 8.321e+007 2.041e+009 1.000e+002 4.825e-001 9.362e-004 
1.512e-003 8.322e+007 2.038e+009 1.000e+002 4.784e-001 9.366e-004 
1.513e-003 8.323e+007 2.034e+009 1.000e+002 4.788e-001 9.371e-004 
1.513e-003 8.324e+007 2.033e+009 1.000e+002 4.784e-001 9.375e-004 
1.514e-003 8.325e+007 2.028e+009 1.000e+002 4.766e-001 9.380e-004 
1.514e-003 8.326e+007 2.023e+009 1.000e+002 4.753e-001 9.385e-004 
1.515e-003 8.327e+007 2.020e+009 1.000e+002 4.759e-001 9.389e-004 
1.515e-003 8.328e+007 2.020e+009 1.000e+002 4.759e-001 9.394e-004 
1.516e-003 8.329e+007 2.020e+009 1.000e+002 4.733e-001 9.398e-004 
1.516e-003 8.330e+007 2.020e+009 1.000e+002 4.773e-001 9.403e-004 
1.517e-003 8.331e+007 2.028e+009 1.000e+002 4.800e-001 9.407e-004 
1.517e-003 8.332e+007 2.040e+009 1.000e+002 4.898e-001 9.412e-004 
1.518e-003 8.333e+007 2.043e+009 1.000e+002 4.922e-001 9.416e-004 
1.519e-003 8.333e+007 2.046e+009 1.000e+002 4.915e-001 9.421e-004 
1.519e-003 8.334e+007 2.045e+009 1.000e+002 4.950e-001 9.426e-004 
1.520e-003 8.335e+007 2.044e+009 1.000e+002 4.933e-001 9.430e-004 
1.520e-003 8.336e+007 2.044e+009 1.000e+002 4.916e-001 9.435e-004 
1.521e-003 8.337e+007 2.039e+009 1.000e+002 4.878e-001 9.439e-004 
1.521e-003 8.338e+007 2.037e+009 1.000e+002 4.866e-001 9.444e-004 
1.522e-003 8.339e+007 2.037e+009 1.000e+002 4.856e-001 9.448e-004 
1.522e-003 8.340e+007 2.037e+009 1.000e+002 4.832e-001 9.453e-004 
1.523e-003 8.341e+007 2.030e+009 1.000e+002 4.800e-001 9.457e-004 
1.523e-003 8.342e+007 2.032e+009 1.000e+002 4.831e-001 9.462e-004 
1.524e-003 8.343e+007 2.031e+009 1.000e+002 4.807e-001 9.467e-004 
1.524e-003 8.344e+007 2.037e+009 1.000e+002 4.892e-001 9.471e-004 
1.525e-003 8.345e+007 2.040e+009 1.000e+002 4.932e-001 9.476e-004 
1.525e-003 8.346e+007 2.040e+009 1.000e+002 4.897e-001 9.480e-004 
1.526e-003 8.347e+007 2.036e+009 1.000e+002 4.874e-001 9.485e-004 
1.526e-003 8.347e+007 2.042e+009 1.000e+002 4.904e-001 9.489e-004 
1.527e-003 8.348e+007 2.042e+009 1.000e+002 4.894e-001 9.494e-004 
1.527e-003 8.349e+007 2.045e+009 1.000e+002 4.900e-001 9.498e-004 
1.528e-003 8.350e+007 2.053e+009 1.000e+002 4.957e-001 9.503e-004 
1.528e-003 8.351e+007 2.056e+009 1.000e+002 4.962e-001 9.508e-004 
1.529e-003 8.352e+007 2.048e+009 1.000e+002 4.939e-001 9.512e-004 
1.529e-003 8.353e+007 2.032e+009 1.000e+002 4.857e-001 9.517e-004 
1.530e-003 8.354e+007 2.025e+009 1.000e+002 4.796e-001 9.521e-004 
1.530e-003 8.355e+007 2.023e+009 1.000e+002 4.782e-001 9.526e-004 
1.531e-003 8.356e+007 2.019e+009 1.000e+002 4.790e-001 9.530e-004 
1.531e-003 8.357e+007 2.015e+009 1.000e+002 4.758e-001 9.535e-004 
1.532e-003 8.358e+007 2.012e+009 1.000e+002 4.739e-001 9.539e-004 
1.533e-003 8.358e+007 2.010e+009 1.000e+002 4.701e-001 9.544e-004 
1.533e-003 8.359e+007 2.014e+009 1.000e+002 4.719e-001 9.549e-004 
1.534e-003 8.360e+007 2.016e+009 1.000e+002 4.737e-001 9.553e-004 
1.534e-003 8.361e+007 2.019e+009 1.000e+002 4.750e-001 9.558e-004 
1.535e-003 8.362e+007 2.028e+009 1.000e+002 4.785e-001 9.562e-004 
1.535e-003 8.363e+007 2.029e+009 1.000e+002 4.804e-001 9.567e-004 
1.536e-003 8.364e+007 2.028e+009 1.000e+002 4.798e-001 9.571e-004 
1.536e-003 8.365e+007 2.030e+009 1.000e+002 4.799e-001 9.576e-004 
1.537e-003 8.366e+007 2.037e+009 1.000e+002 4.849e-001 9.581e-004 
1.537e-003 8.367e+007 2.032e+009 1.000e+002 4.822e-001 9.585e-004 
1.538e-003 8.368e+007 2.029e+009 1.000e+002 4.811e-001 9.590e-004 
1.538e-003 8.369e+007 2.027e+009 1.000e+002 4.798e-001 9.594e-004 
1.539e-003 8.369e+007 2.029e+009 1.000e+002 4.813e-001 9.599e-004 
1.539e-003 8.370e+007 2.030e+009 1.000e+002 4.825e-001 9.603e-004 
1.540e-003 8.371e+007 2.026e+009 1.000e+002 4.803e-001 9.608e-004 
1.540e-003 8.372e+007 2.023e+009 1.000e+002 4.791e-001 9.613e-004 
1.541e-003 8.373e+007 2.026e+009 1.000e+002 4.818e-001 9.617e-004 
1.541e-003 8.374e+007 2.035e+009 1.000e+002 4.884e-001 9.622e-004 
1.542e-003 8.375e+007 2.033e+009 1.000e+002 4.864e-001 9.626e-004 
1.542e-003 8.376e+007 2.035e+009 1.000e+002 4.880e-001 9.631e-004 
1.543e-003 8.377e+007 2.039e+009 1.000e+002 4.886e-001 9.635e-004 
1.543e-003 8.378e+007 2.036e+009 1.000e+002 4.892e-001 9.640e-004 
1.544e-003 8.379e+007 2.032e+009 1.000e+002 4.854e-001 9.645e-004 
1.544e-003 8.379e+007 2.031e+009 1.000e+002 4.837e-001 9.649e-004 
1.545e-003 8.380e+007 2.029e+009 1.000e+002 4.822e-001 9.654e-004 
1.546e-003 8.381e+007 2.031e+009 1.000e+002 4.824e-001 9.658e-004 
1.546e-003 8.382e+007 2.031e+009 1.000e+002 4.827e-001 9.663e-004 
1.547e-003 8.383e+007 2.020e+009 1.000e+002 4.771e-001 9.667e-004 
1.547e-003 8.384e+007 2.011e+009 1.000e+002 4.715e-001 9.672e-004 
1.548e-003 8.385e+007 2.007e+009 1.000e+002 4.682e-001 9.677e-004 
1.548e-003 8.386e+007 2.002e+009 1.000e+002 4.656e-001 9.681e-004 
1.549e-003 8.387e+007 1.994e+009 1.000e+002 4.616e-001 9.686e-004 
1.549e-003 8.388e+007 1.987e+009 1.000e+002 4.597e-001 9.690e-004 
1.550e-003 8.388e+007 1.976e+009 1.000e+002 4.524e-001 9.695e-004 
1.550e-003 8.389e+007 1.974e+009 1.000e+002 4.510e-001 9.700e-004 
1.551e-003 8.390e+007 1.975e+009 1.000e+002 4.525e-001 9.704e-004 
1.551e-003 8.391e+007 1.987e+009 1.000e+002 4.579e-001 9.709e-004 
1.552e-003 8.392e+007 1.996e+009 1.000e+002 4.601e-001 9.713e-004 
1.552e-003 8.393e+007 2.001e+009 1.000e+002 4.661e-001 9.718e-004 
1.553e-003 8.394e+007 2.003e+009 1.000e+002 4.689e-001 9.722e-004 
1.553e-003 8.395e+007 2.012e+009 1.000e+002 4.713e-001 9.727e-004 
1.554e-003 8.396e+007 2.022e+009 1.000e+002 4.786e-001 9.732e-004 
1.554e-003 8.396e+007 2.027e+009 1.000e+002 4.818e-001 9.736e-004 
1.555e-003 8.397e+007 2.036e+009 1.000e+002 4.827e-001 9.741e-004 
1.555e-003 8.398e+007 2.046e+009 1.000e+002 4.847e-001 9.745e-004 
1.556e-003 8.399e+007 2.063e+009 1.000e+002 4.907e-001 9.750e-004 
1.556e-003 8.400e+007 2.078e+009 1.000e+002 4.991e-001 9.754e-004 
1.557e-003 8.401e+007 2.086e+009 1.000e+002 4.998e-001 9.759e-004 
1.557e-003 8.402e+007 2.089e+009 1.000e+002 4.945e-001 9.764e-004 
1.558e-003 8.403e+007 2.102e+009 1.000e+002 5.135e-001 9.768e-004 
1.559e-003 8.404e+007 2.116e+009 1.000e+002 5.105e-001 9.773e-004 
1.559e-003 8.405e+007 2.091e+009 1.000e+002 5.131e-001 9.777e-004 
1.560e-003 8.405e+007 2.048e+009 1.000e+002 5.032e-001 9.782e-004 
1.560e-003 8.406e+007 2.052e+009 1.000e+002 5.072e-001 9.787e-004 
1.561e-003 8.407e+007 2.051e+009 1.000e+002 5.057e-001 9.791e-004 
1.561e-003 8.408e+007 2.049e+009 1.000e+002 5.047e-001 9.796e-004 
1.562e-003 8.409e+007 2.052e+009 1.000e+002 5.042e-001 9.800e-004 
1.562e-003 8.410e+007 2.050e+009 1.000e+002 5.049e-001 9.805e-004 
1.563e-003 8.411e+007 2.051e+009 1.000e+002 5.020e-001 9.809e-004 
1.563e-003 8.412e+007 2.044e+009 1.000e+002 4.982e-001 9.814e-004 
1.564e-003 8.413e+007 2.037e+009 1.000e+002 4.940e-001 9.819e-004 
1.564e-003 8.413e+007 2.025e+009 1.000e+002 4.898e-001 9.823e-004 
1.565e-003 8.414e+007 2.018e+009 1.000e+002 4.853e-001 9.828e-004 
1.565e-003 8.415e+007 2.009e+009 1.000e+002 4.811e-001 9.832e-004 
1.566e-003 8.416e+007 1.998e+009 1.000e+002 4.725e-001 9.837e-004 
1.566e-003 8.417e+007 1.990e+009 1.000e+002 4.676e-001 9.842e-004 
1.567e-003 8.418e+007 1.981e+009 1.000e+002 4.600e-001 9.846e-004 
1.567e-003 8.419e+007 1.978e+009 1.000e+002 4.582e-001 9.851e-004 
1.568e-003 8.420e+007 1.983e+009 1.000e+002 4.588e-001 9.855e-004 
1.568e-003 8.420e+007 1.984e+009 1.000e+002 4.595e-001 9.860e-004 
1.569e-003 8.421e+007 1.984e+009 1.000e+002 4.596e-001 9.865e-004 
1.569e-003 8.422e+007 1.987e+009 1.000e+002 4.601e-001 9.869e-004 
1.570e-003 8.423e+007 1.992e+009 1.000e+002 4.642e-001 9.874e-004 
1.570e-003 8.424e+007 1.998e+009 1.000e+002 4.668e-001 9.878e-004 
1.571e-003 8.425e+007 2.012e+009 1.000e+002 4.733e-001 9.883e-004 
1.572e-003 8.426e+007 2.009e+009 1.000e+002 4.723e-001 9.887e-004 
1.572e-003 8.427e+007 2.015e+009 1.000e+002 4.756e-001 9.892e-004 
1.573e-003 8.428e+007 2.026e+009 1.000e+002 4.836e-001 9.897e-004 
1.573e-003 8.428e+007 2.027e+009 1.000e+002 4.866e-001 9.901e-004 
1.574e-003 8.429e+007 2.020e+009 1.000e+002 4.838e-001 9.906e-004 
1.574e-003 8.430e+007 2.032e+009 1.000e+002 4.852e-001 9.910e-004 
1.575e-003 8.431e+007 2.040e+009 1.000e+002 4.909e-001 9.915e-004 
1.575e-003 8.432e+007 2.048e+009 1.000e+002 4.934e-001 9.920e-004 
1.576e-003 8.433e+007 2.045e+009 1.000e+002 4.928e-001 9.924e-004 
1.576e-003 8.434e+007 2.037e+009 1.000e+002 4.897e-001 9.929e-004 
1.577e-003 8.435e+007 2.033e+009 1.000e+002 4.875e-001 9.933e-004 
1.577e-003 8.435e+007 2.034e+009 1.000e+002 4.871e-001 9.938e-004 
1.578e-003 8.436e+007 2.034e+009 1.000e+002 4.876e-001 9.942e-004 
1.578e-003 8.437e+007 2.038e+009 1.000e+002 4.913e-001 9.947e-004 
1.579e-003 8.438e+007 2.037e+009 1.000e+002 4.893e-001 9.952e-004 
1.579e-003 8.439e+007 2.037e+009 1.000e+002 4.890e-001 9.956e-004 
1.580e-003 8.440e+007 2.036e+009 1.000e+002 4.886e-001 9.961e-004 
1.580e-003 8.441e+007 2.036e+009 1.000e+002 4.891e-001 9.965e-004 
1.581e-003 8.442e+007 2.030e+009 1.000e+002 4.894e-001 9.970e-004 
1.581e-003 8.442e+007 2.027e+009 1.000e+002 4.903e-001 9.975e-004 
1.582e-003 8.443e+007 2.022e+009 1.000e+002 4.895e-001 9.979e-004 
1.582e-003 8.444e+007 2.015e+009 1.000e+002 4.847e-001 9.984e-004 
1.583e-003 8.445e+007 2.004e+009 1.000e+002 4.776e-001 9.988e-004 
1.583e-003 8.446e+007 1.996e+009 1.000e+002 4.707e-001 9.993e-004 
1.584e-003 8.447e+007 1.983e+009 1.000e+002 4.634e-001 9.998e-004 
1.585e-003 8.448e+007 1.980e+009 1.000e+002 4.580e-001 1.000e-003 
1.585e-003 8.449e+007 1.977e+009 1.000e+002 4.573e-001 1.001e-003 
1.586e-003 8.449e+007 1.975e+009 1.000e+002 4.572e-001 1.001e-003 
1.586e-003 8.450e+007 1.985e+009 1.000e+002 4.583e-001 1.002e-003 
1.587e-003 8.451e+007 1.986e+009 1.000e+002 4.584e-001 1.002e-003 
1.587e-003 8.452e+007 1.993e+009 1.000e+002 4.632e-001 1.003e-003 
1.588e-003 8.453e+007 2.000e+009 1.000e+002 4.665e-001 1.003e-003 
1.588e-003 8.454e+007 2.004e+009 1.000e+002 4.706e-001 1.003e-003 
1.589e-003 8.455e+007 2.006e+009 1.000e+002 4.723e-001 1.004e-003 
1.589e-003 8.456e+007 2.012e+009 1.000e+002 4.745e-001 1.004e-003 
1.590e-003 8.456e+007 2.022e+009 1.000e+002 4.818e-001 1.005e-003 
1.590e-003 8.457e+007 2.037e+009 1.000e+002 4.919e-001 1.005e-003 
1.591e-003 8.458e+007 2.043e+009 1.000e+002 4.955e-001 1.006e-003 
1.591e-003 8.459e+007 2.040e+009 1.000e+002 4.951e-001 1.006e-003 
1.592e-003 8.460e+007 2.042e+009 1.000e+002 4.945e-001 1.007e-003 
1.592e-003 8.461e+007 2.045e+009 1.000e+002 4.954e-001 1.007e-003 
1.593e-003 8.462e+007 2.053e+009 1.000e+002 5.011e-001 1.008e-003 
1.593e-003 8.463e+007 2.048e+009 1.000e+002 4.980e-001 1.008e-003 
1.594e-003 8.463e+007 2.043e+009 1.000e+002 4.941e-001 1.008e-003 
1.594e-003 8.464e+007 2.045e+009 1.000e+002 4.946e-001 1.009e-003 
1.595e-003 8.465e+007 2.046e+009 1.000e+002 4.959e-001 1.009e-003 
1.595e-003 8.466e+007 2.042e+009 1.000e+002 4.933e-001 1.010e-003 
1.596e-003 8.467e+007 2.044e+009 1.000e+002 4.975e-001 1.010e-003 
1.596e-003 8.468e+007 2.047e+009 1.000e+002 4.974e-001 1.011e-003 
1.597e-003 8.469e+007 2.048e+009 1.000e+002 4.989e-001 1.011e-003 
1.598e-003 8.469e+007 2.039e+009 1.000e+002 4.932e-001 1.012e-003 
1.598e-003 8.470e+007 2.033e+009 1.000e+002 4.885e-001 1.012e-003 
1.599e-003 8.471e+007 2.022e+009 1.000e+002 4.808e-001 1.013e-003 
1.599e-003 8.472e+007 2.014e+009 1.000e+002 4.775e-001 1.013e-003 
1.600e-003 8.473e+007 2.013e+009 1.000e+002 4.764e-001 1.014e-003 
1.600e-003 8.474e+007 1.999e+009 1.000e+002 4.692e-001 1.014e-003 
1.601e-003 8.475e+007 1.988e+009 1.000e+002 4.652e-001 1.014e-003 
1.601e-003 8.475e+007 1.982e+009 1.000e+002 4.603e-001 1.015e-003 
1.602e-003 8.476e+007 1.975e+009 1.000e+002 4.574e-001 1.015e-003 
1.602e-003 8.477e+007 1.973e+009 1.000e+002 4.547e-001 1.016e-003 
1.603e-003 8.478e+007 1.974e+009 1.000e+002 4.584e-001 1.016e-003 
1.603e-003 8.479e+007 1.979e+009 1.000e+002 4.575e-001 1.017e-003 
1.604e-003 8.480e+007 1.977e+009 1.000e+002 4.561e-001 1.017e-003 
1.604e-003 8.481e+007 1.983e+009 1.000e+002 4.596e-001 1.018e-003 
1.605e-003 8.481e+007 1.986e+009 1.000e+002 4.617e-001 1.018e-003 
1.605e-003 8.482e+007 1.992e+009 1.000e+002 4.657e-001 1.019e-003 
1.606e-003 8.483e+007 1.998e+009 1.000e+002 4.697e-001 1.019e-003 
1.606e-003 8.484e+007 2.006e+009 1.000e+002 4.731e-001 1.020e-003 
1.607e-003 8.485e+007 2.010e+009 1.000e+002 4.760e-001 1.020e-003 
1.607e-003 8.486e+007 2.016e+009 1.000e+002 4.809e-001 1.020e-003 
1.608e-003 8.487e+007 2.026e+009 1.000e+002 4.860e-001 1.021e-003 
1.608e-003 8.487e+007 2.039e+009 1.000e+002 4.939e-001 1.021e-003 
1.609e-003 8.488e+007 2.037e+009 1.000e+002 4.938e-001 1.022e-003 
1.609e-003 8.489e+007 2.039e+009 1.000e+002 4.944e-001 1.022e-003 
1.610e-003 8.490e+007 2.046e+009 1.000e+002 4.989e-001 1.023e-003 
1.611e-003 8.491e+007 2.047e+009 1.000e+002 4.964e-001 1.023e-003 
1.611e-003 8.492e+007 2.051e+009 1.000e+002 5.008e-001 1.024e-003 
1.612e-003 8.493e+007 2.050e+009 1.000e+002 4.982e-001 1.024e-003 
1.612e-003 8.493e+007 2.051e+009 1.000e+002 5.006e-001 1.025e-003 
1.613e-003 8.494e+007 2.054e+009 1.000e+002 4.999e-001 1.025e-003 
1.613e-003 8.495e+007 2.052e+009 1.000e+002 4.984e-001 1.026e-003 
1.614e-003 8.496e+007 2.056e+009 1.000e+002 5.020e-001 1.026e-003 
1.614e-003 8.497e+007 2.055e+009 1.000e+002 5.032e-001 1.026e-003 
1.615e-003 8.498e+007 2.046e+009 1.000e+002 4.988e-001 1.027e-003 
1.615e-003 8.499e+007 2.034e+009 1.000e+002 4.931e-001 1.027e-003 
1.616e-003 8.499e+007 2.028e+009 1.000e+002 4.895e-001 1.028e-003 
1.616e-003 8.500e+007 2.019e+009 1.000e+002 4.833e-001 1.028e-003 
1.617e-003 8.501e+007 2.017e+009 1.000e+002 4.836e-001 1.029e-003 
1.617e-003 8.502e+007 2.012e+009 1.000e+002 4.834e-001 1.029e-003 
1.618e-003 8.503e+007 2.007e+009 1.000e+002 4.834e-001 1.030e-003 
1.618e-003 8.504e+007 1.996e+009 1.000e+002 4.779e-001 1.030e-003 
1.619e-003 8.504e+007 1.981e+009 1.000e+002 4.699e-001 1.031e-003 
1.619e-003 8.505e+007 1.973e+009 1.000e+002 4.642e-001 1.031e-003 
1.620e-003 8.506e+007 1.976e+009 1.000e+002 4.657e-001 1.032e-003 
1.620e-003 8.507e+007 1.979e+009 1.000e+002 4.640e-001 1.032e-003 
1.621e-003 8.508e+007 1.974e+009 1.000e+002 4.612e-001 1.032e-003 
1.621e-003 8.509e+007 1.976e+009 1.000e+002 4.615e-001 1.033e-003 
1.622e-003 8.510e+007 1.987e+009 1.000e+002 4.673e-001 1.033e-003 
1.622e-003 8.510e+007 1.997e+009 1.000e+002 4.747e-001 1.034e-003 
1.623e-003 8.511e+007 2.002e+009 1.000e+002 4.765e-001 1.034e-003 
1.624e-003 8.512e+007 2.000e+009 1.000e+002 4.732e-001 1.035e-003 
1.624e-003 8.513e+007 2.002e+009 1.000e+002 4.736e-001 1.035e-003 
1.625e-003 8.514e+007 2.004e+009 1.000e+002 4.767e-001 1.036e-003 
1.625e-003 8.515e+007 2.011e+009 1.000e+002 4.789e-001 1.036e-003 
1.626e-003 8.515e+007 2.018e+009 1.000e+002 4.853e-001 1.037e-003 
1.626e-003 8.516e+007 2.022e+009 1.000e+002 4.870e-001 1.037e-003 
1.627e-003 8.517e+007 2.032e+009 1.000e+002 4.893e-001 1.038e-003 
1.627e-003 8.518e+007 2.041e+009 1.000e+002 4.953e-001 1.038e-003 
1.628e-003 8.519e+007 2.041e+009 1.000e+002 4.943e-001 1.038e-003 
1.628e-003 8.520e+007 2.046e+009 1.000e+002 4.954e-001 1.039e-003 
1.629e-003 8.520e+007 2.053e+009 1.000e+002 4.989e-001 1.039e-003 
1.629e-003 8.521e+007 2.045e+009 1.000e+002 4.973e-001 1.040e-003 
1.630e-003 8.522e+007 2.049e+009 1.000e+002 5.006e-001 1.040e-003 
1.630e-003 8.523e+007 2.053e+009 1.000e+002 5.040e-001 1.041e-003 
1.631e-003 8.524e+007 2.051e+009 1.000e+002 5.015e-001 1.041e-003 
1.631e-003 8.525e+007 2.057e+009 1.000e+002 5.044e-001 1.042e-003 
1.632e-003 8.525e+007 2.046e+009 1.000e+002 4.970e-001 1.042e-003 
1.632e-003 8.526e+007 2.034e+009 1.000e+002 4.916e-001 1.043e-003 
1.633e-003 8.527e+007 2.022e+009 1.000e+002 4.858e-001 1.043e-003 
1.633e-003 8.528e+007 2.012e+009 1.000e+002 4.803e-001 1.044e-003 
1.634e-003 8.529e+007 2.003e+009 1.000e+002 4.763e-001 1.044e-003 
1.634e-003 8.530e+007 1.995e+009 1.000e+002 4.719e-001 1.044e-003 
1.635e-003 8.530e+007 1.985e+009 1.000e+002 4.664e-001 1.045e-003 
1.635e-003 8.531e+007 1.977e+009 1.000e+002 4.615e-001 1.045e-003 
1.636e-003 8.532e+007 1.973e+009 1.000e+002 4.586e-001 1.046e-003 
1.637e-003 8.533e+007 1.966e+009 1.000e+002 4.536e-001 1.046e-003 
1.637e-003 8.534e+007 1.951e+009 1.000e+002 4.506e-001 1.047e-003 
1.638e-003 8.535e+007 1.959e+009 1.000e+002 4.555e-001 1.047e-003 
1.638e-003 8.536e+007 1.958e+009 1.000e+002 4.540e-001 1.048e-003 
1.639e-003 8.537e+007 1.962e+009 1.000e+002 4.543e-001 1.048e-003 
1.640e-003 8.538e+007 1.968e+009 1.000e+002 4.590e-001 1.049e-003 
1.640e-003 8.539e+007 1.975e+009 1.000e+002 4.612e-001 1.049e-003 
1.641e-003 8.539e+007 1.987e+009 1.000e+002 4.687e-001 1.050e-003 
1.641e-003 8.540e+007 1.991e+009 1.000e+002 4.729e-001 1.050e-003 
1.642e-003 8.541e+007 1.997e+009 1.000e+002 4.752e-001 1.051e-003 
1.642e-003 8.542e+007 2.004e+009 1.000e+002 4.789e-001 1.051e-003 
1.643e-003 8.543e+007 2.012e+009 1.000e+002 4.820e-001 1.052e-003 
1.643e-003 8.544e+007 2.018e+009 1.000e+002 4.847e-001 1.052e-003 
1.644e-003 8.545e+007 2.024e+009 1.000e+002 4.887e-001 1.053e-003 
1.645e-003 8.546e+007 2.036e+009 1.000e+002 4.937e-001 1.053e-003 
1.645e-003 8.547e+007 2.046e+009 1.000e+002 5.021e-001 1.054e-003 
1.646e-003 8.547e+007 2.054e+009 1.000e+002 5.051e-001 1.054e-003 
1.646e-003 8.548e+007 2.061e+009 1.000e+002 5.079e-001 1.055e-003 
1.647e-003 8.549e+007 2.064e+009 1.000e+002 5.166e-001 1.055e-003 
1.647e-003 8.550e+007 2.067e+009 1.000e+002 5.161e-001 1.056e-003 
1.648e-003 8.551e+007 2.062e+009 1.000e+002 5.121e-001 1.056e-003 
1.648e-003 8.552e+007 2.064e+009 1.000e+002 5.124e-001 1.057e-003 
1.649e-003 8.553e+007 2.051e+009 1.000e+002 5.048e-001 1.057e-003 
1.650e-003 8.554e+007 2.045e+009 1.000e+002 5.003e-001 1.058e-003 
1.650e-003 8.554e+007 2.042e+009 1.000e+002 5.009e-001 1.058e-003 
1.651e-003 8.555e+007 2.036e+009 1.000e+002 4.979e-001 1.059e-003 
1.651e-003 8.556e+007 2.022e+009 1.000e+002 4.909e-001 1.059e-003 
1.652e-003 8.557e+007 2.017e+009 1.000e+002 4.851e-001 1.060e-003 
1.652e-003 8.558e+007 1.998e+009 1.000e+002 4.751e-001 1.060e-003 
1.653e-003 8.559e+007 1.983e+009 1.000e+002 4.678e-001 1.061e-003 
1.653e-003 8.560e+007 1.967e+009 1.000e+002 4.588e-001 1.061e-003 
1.654e-003 8.560e+007 1.958e+009 1.000e+002 4.555e-001 1.062e-003 
1.655e-003 8.562e+007 1.953e+009 1.000e+002 4.513e-001 1.062e-003 
1.656e-003 8.563e+007 1.963e+009 1.000e+002 4.544e-001 1.063e-003 
1.657e-003 8.565e+007 1.963e+009 1.000e+002 4.566e-001 1.064e-003 
1.658e-003 8.566e+007 1.978e+009 1.000e+002 4.636e-001 1.065e-003 
1.659e-003 8.568e+007 1.985e+009 1.000e+002 4.656e-001 1.066e-003 
1.660e-003 8.569e+007 1.995e+009 1.000e+002 4.703e-001 1.067e-003 
1.661e-003 8.571e+007 2.013e+009 1.000e+002 4.726e-001 1.068e-003 
1.662e-003 8.572e+007 2.028e+009 1.000e+002 4.882e-001 1.069e-003 
1.663e-003 8.574e+007 2.048e+009 1.000e+002 4.972e-001 1.070e-003 
1.664e-003 8.576e+007 2.063e+009 1.000e+002 5.001e-001 1.070e-003 
1.665e-003 8.577e+007 2.077e+009 1.000e+002 5.100e-001 1.071e-003 
1.666e-003 8.579e+007 2.084e+009 1.000e+002 5.182e-001 1.072e-003 
1.667e-003 8.580e+007 2.058e+009 1.000e+002 5.057e-001 1.073e-003 
1.668e-003 8.582e+007 2.042e+009 1.000e+002 4.989e-001 1.074e-003 
1.669e-003 8.583e+007 2.020e+009 1.000e+002 4.887e-001 1.075e-003 
1.670e-003 8.585e+007 1.998e+009 1.000e+002 4.780e-001 1.076e-003 
1.671e-003 8.586e+007 1.984e+009 1.000e+002 4.686e-001 1.077e-003 
1.672e-003 8.588e+007 1.964e+009 1.000e+002 4.595e-001 1.078e-003 
1.673e-003 8.589e+007 1.966e+009 1.000e+002 4.580e-001 1.078e-003 
1.674e-003 8.591e+007 1.971e+009 1.000e+002 4.621e-001 1.079e-003 
1.675e-003 8.592e+007 1.984e+009 1.000e+002 4.687e-001 1.080e-003 
1.675e-003 8.594e+007 1.987e+009 1.000e+002 4.701e-001 1.081e-003 
1.676e-003 8.595e+007 2.002e+009 1.000e+002 4.784e-001 1.082e-003 
1.677e-003 8.597e+007 2.017e+009 1.000e+002 4.822e-001 1.083e-003 
1.678e-003 8.598e+007 2.036e+009 1.000e+002 4.987e-001 1.084e-003 
1.679e-003 8.600e+007 2.045e+009 1.000e+002 5.018e-001 1.085e-003 
1.680e-003 8.601e+007 2.062e+009 1.000e+002 5.052e-001 1.086e-003 
1.681e-003 8.603e+007 2.082e+009 1.000e+002 5.178e-001 1.086e-003 
1.682e-003 8.604e+007 2.096e+009 1.000e+002 5.237e-001 1.087e-003 
1.683e-003 8.606e+007 2.075e+009 1.000e+002 5.184e-001 1.088e-003 
1.684e-003 8.607e+007 2.047e+009 1.000e+002 4.960e-001 1.089e-003 
1.685e-003 8.609e+007 2.030e+009 1.000e+002 4.919e-001 1.090e-003 
1.686e-003 8.610e+007 2.015e+009 1.000e+002 4.841e-001 1.091e-003 
1.687e-003 8.612e+007 1.995e+009 1.000e+002 4.693e-001 1.092e-003 
1.688e-003 8.613e+007 1.963e+009 1.000e+002 4.564e-001 1.093e-003 
1.689e-003 8.615e+007 1.953e+009 1.000e+002 4.528e-001 1.093e-003 
1.690e-003 8.616e+007 1.953e+009 1.000e+002 4.534e-001 1.094e-003 
1.691e-003 8.617e+007 1.954e+009 1.000e+002 4.540e-001 1.095e-003 
1.692e-003 8.618e+007 1.973e+009 1.000e+002 4.617e-001 1.095e-003 
1.692e-003 8.619e+007 1.985e+009 1.000e+002 4.660e-001 1.096e-003 
1.693e-003 8.621e+007 1.985e+009 1.000e+002 4.676e-001 1.097e-003 
1.694e-003 8.622e+007 2.008e+009 1.000e+002 4.861e-001 1.098e-003 
1.695e-003 8.623e+007 2.022e+009 1.000e+002 4.956e-001 1.099e-003 
1.696e-003 8.625e+007 2.032e+009 1.000e+002 4.993e-001 1.099e-003 
1.697e-003 8.626e+007 2.043e+009 1.000e+002 4.996e-001 1.100e-003 
1.698e-003 8.627e+007 2.045e+009 1.000e+002 4.996e-001 1.101e-003 
1.699e-003 8.629e+007 2.059e+009 1.000e+002 5.082e-001 1.102e-003 
1.700e-003 8.630e+007 2.071e+009 1.000e+002 5.112e-001 1.103e-003 
1.700e-003 8.631e+007 2.052e+009 1.000e+002 4.994e-001 1.103e-003 
1.701e-003 8.633e+007 2.029e+009 1.000e+002 4.911e-001 1.104e-003 
1.702e-003 8.634e+007 2.022e+009 1.000e+002 4.863e-001 1.105e-003 
1.703e-003 8.635e+007 2.020e+009 1.000e+002 4.878e-001 1.106e-003 
1.704e-003 8.637e+007 2.020e+009 1.000e+002 4.854e-001 1.107e-003 
1.705e-003 8.638e+007 1.995e+009 1.000e+002 4.748e-001 1.107e-003 
1.706e-003 8.639e+007 1.972e+009 1.000e+002 4.692e-001 1.108e-003 
1.707e-003 8.640e+007 1.973e+009 1.000e+002 4.696e-001 1.109e-003 
1.708e-003 8.642e+007 1.966e+009 1.000e+002 4.641e-001 1.110e-003 
1.708e-003 8.643e+007 1.970e+009 1.000e+002 4.617e-001 1.111e-003 
1.709e-003 8.644e+007 1.967e+009 1.000e+002 4.626e-001 1.111e-003 
1.710e-003 8.646e+007 1.971e+009 1.000e+002 4.658e-001 1.112e-003 
1.711e-003 8.647e+007 1.979e+009 1.000e+002 4.672e-001 1.113e-003 
1.712e-003 8.648e+007 1.996e+009 1.000e+002 4.760e-001 1.114e-003 
1.713e-003 8.650e+007 2.000e+009 1.000e+002 4.764e-001 1.115e-003 
1.714e-003 8.651e+007 2.017e+009 1.000e+002 4.857e-001 1.115e-003 
1.715e-003 8.652e+007 2.032e+009 1.000e+002 4.981e-001 1.116e-003 
1.715e-003 8.653e+007 2.056e+009 1.000e+002 5.058e-001 1.117e-003 
1.716e-003 8.655e+007 2.068e+009 1.000e+002 5.135e-001 1.118e-003 
1.717e-003 8.656e+007 2.080e+009 1.000e+002 5.129e-001 1.119e-003 
1.718e-003 8.657e+007 2.065e+009 1.000e+002 5.107e-001 1.119e-003 
1.719e-003 8.659e+007 2.045e+009 1.000e+002 5.035e-001 1.120e-003 
1.720e-003 8.660e+007 2.022e+009 1.000e+002 4.911e-001 1.121e-003 
1.721e-003 8.661e+007 2.004e+009 1.000e+002 4.811e-001 1.122e-003 
1.722e-003 8.662e+007 1.987e+009 1.000e+002 4.734e-001 1.122e-003 
1.723e-003 8.664e+007 1.985e+009 1.000e+002 4.743e-001 1.123e-003 
1.723e-003 8.665e+007 1.982e+009 1.000e+002 4.721e-001 1.124e-003 
1.724e-003 8.666e+007 1.980e+009 1.000e+002 4.664e-001 1.125e-003 
1.725e-003 8.668e+007 1.976e+009 1.000e+002 4.637e-001 1.126e-003 
1.726e-003 8.669e+007 1.972e+009 1.000e+002 4.632e-001 1.126e-003 
1.727e-003 8.670e+007 1.977e+009 1.000e+002 4.668e-001 1.127e-003 
1.728e-003 8.671e+007 1.989e+009 1.000e+002 4.755e-001 1.128e-003 
1.729e-003 8.673e+007 1.992e+009 1.000e+002 4.767e-001 1.129e-003 
1.730e-003 8.674e+007 2.005e+009 1.000e+002 4.852e-001 1.130e-003 
1.730e-003 8.675e+007 2.026e+009 1.000e+002 4.948e-001 1.130e-003 
1.731e-003 8.677e+007 2.039e+009 1.000e+002 4.997e-001 1.131e-003 
1.732e-003 8.678e+007 2.035e+009 1.000e+002 4.957e-001 1.132e-003 
1.733e-003 8.679e+007 2.052e+009 1.000e+002 5.057e-001 1.133e-003 
1.734e-003 8.680e+007 2.068e+009 1.000e+002 5.137e-001 1.134e-003 
1.735e-003 8.682e+007 2.073e+009 1.000e+002 5.096e-001 1.134e-003 
1.736e-003 8.683e+007 2.049e+009 1.000e+002 5.042e-001 1.135e-003 
1.737e-003 8.684e+007 2.041e+009 1.000e+002 5.010e-001 1.136e-003 
1.738e-003 8.685e+007 2.031e+009 1.000e+002 4.973e-001 1.137e-003 
1.738e-003 8.687e+007 2.015e+009 1.000e+002 4.901e-001 1.138e-003 
1.739e-003 8.688e+007 1.989e+009 1.000e+002 4.745e-001 1.138e-003 
1.740e-003 8.689e+007 1.973e+009 1.000e+002 4.678e-001 1.139e-003 
1.741e-003 8.690e+007 1.975e+009 1.000e+002 4.665e-001 1.140e-003 
1.742e-003 8.692e+007 1.972e+009 1.000e+002 4.636e-001 1.141e-003 
1.743e-003 8.693e+007 1.981e+009 1.000e+002 4.667e-001 1.142e-003 
1.744e-003 8.694e+007 1.972e+009 1.000e+002 4.659e-001 1.142e-003 
1.745e-003 8.695e+007 1.961e+009 1.000e+002 4.612e-001 1.143e-003 
1.746e-003 8.697e+007 1.968e+009 1.000e+002 4.618e-001 1.144e-003 
1.746e-003 8.698e+007 1.981e+009 1.000e+002 4.707e-001 1.145e-003 
1.747e-003 8.699e+007 1.994e+009 1.000e+002 4.784e-001 1.146e-003 
1.748e-003 8.700e+007 2.011e+009 1.000e+002 4.851e-001 1.146e-003 
1.749e-003 8.702e+007 2.013e+009 1.000e+002 4.834e-001 1.147e-003 
1.750e-003 8.703e+007 2.025e+009 1.000e+002 4.931e-001 1.148e-003 
1.751e-003 8.704e+007 2.046e+009 1.000e+002 5.016e-001 1.149e-003 
1.752e-003 8.705e+007 2.059e+009 1.000e+002 5.074e-001 1.150e-003 
1.753e-003 8.707e+007 2.053e+009 1.000e+002 5.100e-001 1.150e-003 
1.753e-003 8.708e+007 2.043e+009 1.000e+002 5.038e-001 1.151e-003 
1.754e-003 8.709e+007 2.021e+009 1.000e+002 4.939e-001 1.152e-003 
1.755e-003 8.710e+007 2.004e+009 1.000e+002 4.830e-001 1.153e-003 
1.756e-003 8.712e+007 1.989e+009 1.000e+002 4.769e-001 1.154e-003 
1.757e-003 8.713e+007 1.973e+009 1.000e+002 4.783e-001 1.154e-003 
1.758e-003 8.714e+007 1.975e+009 1.000e+002 4.751e-001 1.155e-003 
1.759e-003 8.715e+007 1.976e+009 1.000e+002 4.804e-001 1.156e-003 
1.760e-003 8.717e+007 1.986e+009 1.000e+002 4.799e-001 1.157e-003 
1.761e-003 8.718e+007 1.983e+009 1.000e+002 4.778e-001 1.158e-003 
1.761e-003 8.719e+007 1.977e+009 1.000e+002 4.723e-001 1.158e-003 
1.762e-003 8.720e+007 1.981e+009 1.000e+002 4.755e-001 1.159e-003 
1.763e-003 8.721e+007 1.983e+009 1.000e+002 4.729e-001 1.160e-003 
1.764e-003 8.723e+007 1.986e+009 1.000e+002 4.719e-001 1.161e-003 
1.765e-003 8.724e+007 1.992e+009 1.000e+002 4.782e-001 1.162e-003 
1.766e-003 8.725e+007 2.014e+009 1.000e+002 4.852e-001 1.162e-003 
1.767e-003 8.726e+007 2.026e+009 1.000e+002 4.931e-001 1.163e-003 
1.768e-003 8.727e+007 2.054e+009 1.000e+002 4.908e-001 1.164e-003 
1.768e-003 8.728e+007 2.092e+009 1.000e+002 4.948e-001 1.165e-003 
1.769e-003 8.729e+007 2.118e+009 1.000e+002 4.916e-001 1.166e-003 
1.770e-003 8.729e+007 2.154e+009 1.000e+002 4.929e-001 1.166e-003 
1.771e-003 8.729e+007 2.203e+009 1.000e+002 4.978e-001 1.167e-003 
1.772e-003 8.729e+007 2.084e+009 1.000e+002 4.808e-001 1.168e-003 
1.773e-003 8.730e+007 2.052e+009 1.000e+002 4.724e-001 1.169e-003 
1.774e-003 8.731e+007 2.037e+009 1.000e+002 4.683e-001 1.170e-003 
1.775e-003 8.731e+007 2.019e+009 1.000e+002 4.642e-001 1.171e-003 
1.775e-003 8.732e+007 2.016e+009 1.000e+002 4.642e-001 1.171e-003 
1.776e-003 8.732e+007 2.018e+009 1.000e+002 4.710e-001 1.172e-003 
1.776e-003 8.733e+007 2.009e+009 1.000e+002 4.643e-001 1.172e-003 
1.777e-003 8.733e+007 2.012e+009 1.000e+002 4.656e-001 1.173e-003 
1.777e-003 8.734e+007 2.006e+009 1.000e+002 4.642e-001 1.173e-003 
1.778e-003 8.734e+007 2.017e+009 1.000e+002 4.699e-001 1.174e-003 
1.778e-003 8.735e+007 2.024e+009 1.000e+002 4.807e-001 1.174e-003 
1.779e-003 8.735e+007 2.021e+009 1.000e+002 4.794e-001 1.175e-003 
1.780e-003 8.736e+007 2.013e+009 1.000e+002 4.763e-001 1.175e-003 
1.780e-003 8.736e+007 2.003e+009 1.000e+002 4.664e-001 1.176e-003 
1.781e-003 8.737e+007 2.005e+009 1.000e+002 4.700e-001 1.176e-003 
1.781e-003 8.737e+007 2.026e+009 1.000e+002 4.876e-001 1.177e-003 
1.782e-003 8.738e+007 2.027e+009 1.000e+002 4.864e-001 1.177e-003 
1.782e-003 8.738e+007 2.033e+009 1.000e+002 4.886e-001 1.178e-003 
1.783e-003 8.739e+007 2.039e+009 1.000e+002 4.897e-001 1.178e-003 
1.783e-003 8.739e+007 2.041e+009 1.000e+002 4.911e-001 1.179e-003 
1.784e-003 8.740e+007 2.049e+009 1.000e+002 4.919e-001 1.179e-003 
1.784e-003 8.740e+007 2.054e+009 1.000e+002 4.969e-001 1.180e-003 
1.785e-003 8.741e+007 2.058e+009 1.000e+002 5.023e-001 1.180e-003 
1.785e-003 8.742e+007 2.063e+009 1.000e+002 5.086e-001 1.181e-003 
1.786e-003 8.742e+007 2.066e+009 1.000e+002 5.138e-001 1.181e-003 
1.786e-003 8.743e+007 2.069e+009 1.000e+002 5.157e-001 1.182e-003 
1.787e-003 8.743e+007 2.057e+009 1.000e+002 5.086e-001 1.182e-003 
1.788e-003 8.744e+007 2.049e+009 1.000e+002 5.070e-001 1.183e-003 
1.788e-003 8.745e+007 2.040e+009 1.000e+002 4.988e-001 1.183e-003 
1.789e-003 8.745e+007 2.037e+009 1.000e+002 4.985e-001 1.184e-003 
1.789e-003 8.746e+007 2.024e+009 1.000e+002 4.906e-001 1.184e-003 
1.790e-003 8.746e+007 2.008e+009 1.000e+002 4.818e-001 1.185e-003 
1.790e-003 8.747e+007 2.003e+009 1.000e+002 4.764e-001 1.185e-003 
1.791e-003 8.748e+007 1.992e+009 1.000e+002 4.701e-001 1.186e-003 
1.791e-003 8.748e+007 1.986e+009 1.000e+002 4.671e-001 1.186e-003 
1.792e-003 8.749e+007 1.974e+009 1.000e+002 4.660e-001 1.187e-003 
1.792e-003 8.750e+007 1.973e+009 1.000e+002 4.651e-001 1.187e-003 
1.793e-003 8.750e+007 1.982e+009 1.000e+002 4.745e-001 1.188e-003 
1.793e-003 8.751e+007 1.983e+009 1.000e+002 4.805e-001 1.188e-003 
1.794e-003 8.752e+007 1.992e+009 1.000e+002 4.878e-001 1.189e-003 
1.794e-003 8.752e+007 2.005e+009 1.000e+002 4.948e-001 1.189e-003 
1.795e-003 8.753e+007 2.011e+009 1.000e+002 5.034e-001 1.190e-003 
1.795e-003 8.754e+007 2.019e+009 1.000e+002 5.055e-001 1.190e-003 
1.796e-003 8.754e+007 2.014e+009 1.000e+002 5.001e-001 1.190e-003 
1.797e-003 8.755e+007 2.003e+009 1.000e+002 4.929e-001 1.191e-003 
1.797e-003 8.756e+007 2.001e+009 1.000e+002 4.936e-001 1.191e-003 
1.798e-003 8.756e+007 2.016e+009 1.000e+002 5.100e-001 1.192e-003 
1.798e-003 8.757e+007 2.006e+009 1.000e+002 4.993e-001 1.192e-003 
1.799e-003 8.758e+007 2.010e+009 1.000e+002 4.982e-001 1.193e-003 
1.799e-003 8.758e+007 2.010e+009 1.000e+002 4.960e-001 1.193e-003 
1.800e-003 8.759e+007 2.021e+009 1.000e+002 4.992e-001 1.194e-003 
1.800e-003 8.760e+007 2.020e+009 1.000e+002 4.956e-001 1.194e-003 
1.801e-003 8.760e+007 2.013e+009 1.000e+002 4.913e-001 1.195e-003 
1.801e-003 8.761e+007 2.028e+009 1.000e+002 5.048e-001 1.195e-003 
1.802e-003 8.762e+007 2.033e+009 1.000e+002 5.028e-001 1.196e-003 
1.802e-003 8.762e+007 2.031e+009 1.000e+002 4.996e-001 1.196e-003 
1.803e-003 8.763e+007 2.029e+009 1.000e+002 4.989e-001 1.197e-003 
1.803e-003 8.764e+007 2.026e+009 1.000e+002 4.936e-001 1.197e-003 
1.804e-003 8.765e+007 2.022e+009 1.000e+002 4.943e-001 1.198e-003 
1.804e-003 8.765e+007 2.016e+009 1.000e+002 4.891e-001 1.198e-003 
1.805e-003 8.766e+007 2.012e+009 1.000e+002 4.887e-001 1.199e-003 
1.806e-003 8.767e+007 2.009e+009 1.000e+002 4.830e-001 1.199e-003 
1.806e-003 8.767e+007 2.004e+009 1.000e+002 4.815e-001 1.200e-003 
1.807e-003 8.768e+007 2.008e+009 1.000e+002 4.840e-001 1.200e-003 
1.807e-003 8.769e+007 1.994e+009 1.000e+002 4.786e-001 1.201e-003 
1.808e-003 8.769e+007 1.983e+009 1.000e+002 4.707e-001 1.201e-003 
1.808e-003 8.770e+007 1.972e+009 1.000e+002 4.667e-001 1.202e-003 
1.809e-003 8.771e+007 1.972e+009 1.000e+002 4.692e-001 1.202e-003 
1.809e-003 8.771e+007 1.980e+009 1.000e+002 4.784e-001 1.203e-003 
1.810e-003 8.772e+007 1.989e+009 1.000e+002 4.861e-001 1.203e-003 
1.810e-003 8.773e+007 1.985e+009 1.000e+002 4.812e-001 1.204e-003 
1.811e-003 8.773e+007 1.989e+009 1.000e+002 4.806e-001 1.204e-003 
1.811e-003 8.774e+007 1.974e+009 1.000e+002 4.776e-001 1.204e-003 
1.812e-003 8.775e+007 1.979e+009 1.000e+002 4.795e-001 1.205e-003 
1.812e-003 8.776e+007 1.976e+009 1.000e+002 4.811e-001 1.205e-003 
1.813e-003 8.776e+007 1.985e+009 1.000e+002 4.863e-001 1.206e-003 
1.813e-003 8.777e+007 1.988e+009 1.000e+002 4.867e-001 1.206e-003 
1.814e-003 8.778e+007 1.986e+009 1.000e+002 4.840e-001 1.207e-003 
1.815e-003 8.778e+007 1.984e+009 1.000e+002 4.829e-001 1.207e-003 
1.815e-003 8.779e+007 1.981e+009 1.000e+002 4.777e-001 1.208e-003 
1.816e-003 8.780e+007 1.979e+009 1.000e+002 4.738e-001 1.208e-003 
1.816e-003 8.780e+007 1.994e+009 1.000e+002 4.809e-001 1.209e-003 
1.817e-003 8.781e+007 2.004e+009 1.000e+002 4.885e-001 1.209e-003 
1.817e-003 8.782e+007 2.012e+009 1.000e+002 4.919e-001 1.210e-003 
1.818e-003 8.782e+007 2.006e+009 1.000e+002 4.850e-001 1.210e-003 
1.818e-003 8.783e+007 2.003e+009 1.000e+002 4.866e-001 1.211e-003 
1.819e-003 8.784e+007 1.997e+009 1.000e+002 4.819e-001 1.211e-003 
1.819e-003 8.785e+007 1.991e+009 1.000e+002 4.795e-001 1.212e-003 
1.820e-003 8.785e+007 1.992e+009 1.000e+002 4.777e-001 1.212e-003 
1.820e-003 8.786e+007 1.987e+009 1.000e+002 4.771e-001 1.213e-003 
1.821e-003 8.787e+007 1.985e+009 1.000e+002 4.756e-001 1.213e-003 
1.821e-003 8.787e+007 1.987e+009 1.000e+002 4.787e-001 1.214e-003 
1.822e-003 8.788e+007 1.985e+009 1.000e+002 4.780e-001 1.214e-003 
1.823e-003 8.789e+007 1.993e+009 1.000e+002 4.869e-001 1.215e-003 
1.823e-003 8.789e+007 1.989e+009 1.000e+002 4.830e-001 1.215e-003 
1.824e-003 8.790e+007 1.989e+009 1.000e+002 4.805e-001 1.216e-003 
1.824e-003 8.791e+007 1.994e+009 1.000e+002 4.831e-001 1.216e-003 
1.825e-003 8.791e+007 1.980e+009 1.000e+002 4.750e-001 1.217e-003 
1.825e-003 8.792e+007 1.966e+009 1.000e+002 4.692e-001 1.217e-003 
1.826e-003 8.793e+007 1.959e+009 1.000e+002 4.651e-001 1.218e-003 
1.826e-003 8.793e+007 1.954e+009 1.000e+002 4.613e-001 1.218e-003 
1.827e-003 8.794e+007 1.959e+009 1.000e+002 4.634e-001 1.218e-003 
1.827e-003 8.795e+007 1.956e+009 1.000e+002 4.635e-001 1.219e-003 
1.828e-003 8.796e+007 1.957e+009 1.000e+002 4.623e-001 1.219e-003 
1.828e-003 8.796e+007 1.958e+009 1.000e+002 4.618e-001 1.220e-003 
1.829e-003 8.797e+007 1.959e+009 1.000e+002 4.636e-001 1.220e-003 
1.829e-003 8.798e+007 1.955e+009 1.000e+002 4.625e-001 1.221e-003 
1.830e-003 8.798e+007 1.957e+009 1.000e+002 4.648e-001 1.221e-003 
1.830e-003 8.799e+007 1.959e+009 1.000e+002 4.646e-001 1.222e-003 
1.831e-003 8.800e+007 1.962e+009 1.000e+002 4.663e-001 1.222e-003 
1.832e-003 8.800e+007 1.962e+009 1.000e+002 4.658e-001 1.223e-003 
1.832e-003 8.801e+007 1.966e+009 1.000e+002 4.678e-001 1.223e-003 
1.833e-003 8.802e+007 1.969e+009 1.000e+002 4.710e-001 1.224e-003 
1.833e-003 8.802e+007 1.962e+009 1.000e+002 4.654e-001 1.224e-003 
1.834e-003 8.803e+007 1.958e+009 1.000e+002 4.628e-001 1.225e-003 
1.834e-003 8.804e+007 1.966e+009 1.000e+002 4.671e-001 1.225e-003 
1.835e-003 8.804e+007 1.974e+009 1.000e+002 4.717e-001 1.226e-003 
1.835e-003 8.805e+007 1.973e+009 1.000e+002 4.719e-001 1.226e-003 
1.836e-003 8.806e+007 1.975e+009 1.000e+002 4.729e-001 1.227e-003 
1.836e-003 8.806e+007 1.970e+009 1.000e+002 4.684e-001 1.227e-003 
1.837e-003 8.807e+007 1.970e+009 1.000e+002 4.684e-001 1.228e-003 
1.837e-003 8.808e+007 1.967e+009 1.000e+002 4.684e-001 1.228e-003 
1.838e-003 8.809e+007 1.968e+009 1.000e+002 4.694e-001 1.229e-003 
1.838e-003 8.809e+007 1.967e+009 1.000e+002 4.714e-001 1.229e-003 
1.839e-003 8.810e+007 1.964e+009 1.000e+002 4.691e-001 1.230e-003 
1.839e-003 8.811e+007 1.964e+009 1.000e+002 4.656e-001 1.230e-003 
1.840e-003 8.811e+007 1.962e+009 1.000e+002 4.666e-001 1.231e-003 
1.841e-003 8.812e+007 1.965e+009 1.000e+002 4.714e-001 1.231e-003 
1.841e-003 8.813e+007 1.968e+009 1.000e+002 4.711e-001 1.232e-003 
1.842e-003 8.813e+007 1.967e+009 1.000e+002 4.712e-001 1.232e-003 
1.842e-003 8.814e+007 1.957e+009 1.000e+002 4.650e-001 1.232e-003 
1.843e-003 8.815e+007 1.955e+009 1.000e+002 4.639e-001 1.233e-003 
1.843e-003 8.815e+007 1.954e+009 1.000e+002 4.627e-001 1.233e-003 
1.844e-003 8.816e+007 1.957e+009 1.000e+002 4.635e-001 1.234e-003 
1.844e-003 8.817e+007 1.957e+009 1.000e+002 4.624e-001 1.234e-003 
1.845e-003 8.817e+007 1.953e+009 1.000e+002 4.606e-001 1.235e-003 
1.845e-003 8.818e+007 1.955e+009 1.000e+002 4.652e-001 1.235e-003 
1.846e-003 8.819e+007 1.958e+009 1.000e+002 4.665e-001 1.236e-003 
1.846e-003 8.819e+007 1.959e+009 1.000e+002 4.654e-001 1.236e-003 
1.847e-003 8.820e+007 1.957e+009 1.000e+002 4.627e-001 1.237e-003 
1.847e-003 8.821e+007 1.957e+009 1.000e+002 4.624e-001 1.237e-003 
1.848e-003 8.821e+007 1.959e+009 1.000e+002 4.668e-001 1.238e-003 
1.848e-003 8.822e+007 1.955e+009 1.000e+002 4.637e-001 1.238e-003 
1.849e-003 8.823e+007 1.958e+009 1.000e+002 4.639e-001 1.239e-003 
1.850e-003 8.823e+007 1.957e+009 1.000e+002 4.649e-001 1.239e-003 
1.850e-003 8.824e+007 1.956e+009 1.000e+002 4.653e-001 1.240e-003 
1.851e-003 8.825e+007 1.955e+009 1.000e+002 4.639e-001 1.240e-003 
1.851e-003 8.825e+007 1.957e+009 1.000e+002 4.642e-001 1.241e-003 
1.852e-003 8.826e+007 1.957e+009 1.000e+002 4.638e-001 1.241e-003 
1.852e-003 8.827e+007 1.951e+009 1.000e+002 4.623e-001 1.242e-003 
1.853e-003 8.828e+007 1.955e+009 1.000e+002 4.635e-001 1.243e-003 
1.854e-003 8.829e+007 1.960e+009 1.000e+002 4.642e-001 1.244e-003 
1.855e-003 8.831e+007 1.964e+009 1.000e+002 4.710e-001 1.244e-003 
1.856e-003 8.832e+007 1.979e+009 1.000e+002 4.848e-001 1.245e-003 
1.857e-003 8.833e+007 1.976e+009 1.000e+002 4.837e-001 1.246e-003 
1.858e-003 8.834e+007 1.969e+009 1.000e+002 4.746e-001 1.247e-003 
1.859e-003 8.835e+007 1.981e+009 1.000e+002 4.837e-001 1.248e-003 
1.860e-003 8.836e+007 1.979e+009 1.000e+002 4.830e-001 1.249e-003 
1.861e-003 8.838e+007 1.979e+009 1.000e+002 4.814e-001 1.250e-003 
1.862e-003 8.839e+007 1.968e+009 1.000e+002 4.719e-001 1.250e-003 
1.863e-003 8.840e+007 1.961e+009 1.000e+002 4.671e-001 1.251e-003 
1.864e-003 8.841e+007 1.965e+009 1.000e+002 4.672e-001 1.252e-003 
1.865e-003 8.842e+007 1.970e+009 1.000e+002 4.695e-001 1.253e-003 
1.865e-003 8.843e+007 1.987e+009 1.000e+002 4.851e-001 1.254e-003 
1.866e-003 8.845e+007 1.988e+009 1.000e+002 4.858e-001 1.255e-003 
1.867e-003 8.846e+007 1.976e+009 1.000e+002 4.760e-001 1.256e-003 
1.868e-003 8.847e+007 1.983e+009 1.000e+002 4.759e-001 1.256e-003 
1.869e-003 8.848e+007 1.977e+009 1.000e+002 4.750e-001 1.257e-003 
1.870e-003 8.849e+007 1.973e+009 1.000e+002 4.759e-001 1.258e-003 
1.871e-003 8.850e+007 1.976e+009 1.000e+002 4.750e-001 1.259e-003 
1.872e-003 8.852e+007 1.966e+009 1.000e+002 4.713e-001 1.260e-003 
1.873e-003 8.853e+007 1.977e+009 1.000e+002 4.777e-001 1.261e-003 
1.874e-003 8.854e+007 1.978e+009 1.000e+002 4.758e-001 1.262e-003 
1.875e-003 8.855e+007 1.983e+009 1.000e+002 4.806e-001 1.262e-003 
1.876e-003 8.856e+007 1.972e+009 1.000e+002 4.719e-001 1.263e-003 
1.877e-003 8.857e+007 1.979e+009 1.000e+002 4.784e-001 1.264e-003 
1.878e-003 8.859e+007 1.990e+009 1.000e+002 4.802e-001 1.265e-003 
1.879e-003 8.860e+007 1.982e+009 1.000e+002 4.780e-001 1.266e-003 
1.880e-003 8.861e+007 1.989e+009 1.000e+002 4.859e-001 1.267e-003 
1.880e-003 8.862e+007 1.989e+009 1.000e+002 4.900e-001 1.268e-003 
1.881e-003 8.863e+007 1.990e+009 1.000e+002 4.926e-001 1.268e-003 
1.882e-003 8.864e+007 2.002e+009 1.000e+002 5.046e-001 1.269e-003 
1.883e-003 8.865e+007 2.007e+009 1.000e+002 5.016e-001 1.270e-003 
1.884e-003 8.867e+007 2.002e+009 1.000e+002 4.977e-001 1.271e-003 
1.885e-003 8.868e+007 2.003e+009 1.000e+002 5.024e-001 1.272e-003 
1.886e-003 8.869e+007 1.991e+009 1.000e+002 4.940e-001 1.273e-003 
1.887e-003 8.870e+007 1.979e+009 1.000e+002 4.800e-001 1.274e-003 
1.888e-003 8.871e+007 1.979e+009 1.000e+002 4.746e-001 1.274e-003 
1.889e-003 8.872e+007 1.982e+009 1.000e+002 4.753e-001 1.275e-003 
1.890e-003 8.873e+007 1.972e+009 1.000e+002 4.724e-001 1.276e-003 
1.891e-003 8.875e+007 1.965e+009 1.000e+002 4.675e-001 1.277e-003 
1.892e-003 8.876e+007 1.972e+009 1.000e+002 4.758e-001 1.278e-003 
1.893e-003 8.877e+007 1.978e+009 1.000e+002 4.793e-001 1.279e-003 
1.894e-003 8.878e+007 2.006e+009 1.000e+002 4.987e-001 1.280e-003 
1.895e-003 8.879e+007 2.011e+009 1.000e+002 5.086e-001 1.280e-003 
1.896e-003 8.880e+007 2.024e+009 1.000e+002 5.200e-001 1.281e-003 
1.896e-003 8.881e+007 2.021e+009 1.000e+002 5.196e-001 1.282e-003 
1.897e-003 8.883e+007 2.016e+009 1.000e+002 5.143e-001 1.283e-003 
1.898e-003 8.884e+007 2.008e+009 1.000e+002 5.084e-001 1.284e-003 
1.899e-003 8.885e+007 2.005e+009 1.000e+002 5.047e-001 1.285e-003 
1.900e-003 8.886e+007 2.016e+009 1.000e+002 5.071e-001 1.286e-003 
1.901e-003 8.887e+007 2.024e+009 1.000e+002 5.119e-001 1.286e-003 
1.902e-003 8.888e+007 2.022e+009 1.000e+002 5.085e-001 1.287e-003 
1.903e-003 8.889e+007 2.029e+009 1.000e+002 5.047e-001 1.288e-003 
1.904e-003 8.890e+007 2.031e+009 1.000e+002 5.011e-001 1.289e-003 
1.905e-003 8.892e+007 2.026e+009 1.000e+002 5.043e-001 1.290e-003 
1.906e-003 8.893e+007 2.008e+009 1.000e+002 4.981e-001 1.291e-003 
1.907e-003 8.894e+007 2.003e+009 1.000e+002 4.980e-001 1.292e-003 
1.908e-003 8.895e+007 2.004e+009 1.000e+002 4.977e-001 1.292e-003 
1.909e-003 8.896e+007 1.995e+009 1.000e+002 4.884e-001 1.293e-003 
1.910e-003 8.897e+007 1.962e+009 1.000e+002 4.738e-001 1.294e-003 
1.911e-003 8.898e+007 1.972e+009 1.000e+002 4.756e-001 1.295e-003 
1.911e-003 8.899e+007 1.977e+009 1.000e+002 4.805e-001 1.296e-003 
1.912e-003 8.900e+007 1.978e+009 1.000e+002 4.818e-001 1.297e-003 
1.913e-003 8.902e+007 1.985e+009 1.000e+002 4.846e-001 1.298e-003 
1.914e-003 8.903e+007 1.986e+009 1.000e+002 4.807e-001 1.298e-003 
1.915e-003 8.904e+007 1.978e+009 1.000e+002 4.784e-001 1.299e-003 
1.916e-003 8.905e+007 1.982e+009 1.000e+002 4.789e-001 1.300e-003 
1.917e-003 8.906e+007 2.007e+009 1.000e+002 5.001e-001 1.301e-003 
1.918e-003 8.907e+007 2.005e+009 1.000e+002 5.008e-001 1.302e-003 
1.919e-003 8.908e+007 2.004e+009 1.000e+002 4.990e-001 1.303e-003 
1.920e-003 8.909e+007 2.008e+009 1.000e+002 5.019e-001 1.304e-003 
1.921e-003 8.910e+007 2.002e+009 1.000e+002 4.933e-001 1.305e-003 
1.922e-003 8.912e+007 1.988e+009 1.000e+002 4.878e-001 1.305e-003 
1.923e-003 8.913e+007 1.980e+009 1.000e+002 4.821e-001 1.306e-003 
1.924e-003 8.914e+007 1.962e+009 1.000e+002 4.733e-001 1.307e-003 
1.925e-003 8.915e+007 1.963e+009 1.000e+002 4.702e-001 1.308e-003 
1.926e-003 8.916e+007 1.978e+009 1.000e+002 4.741e-001 1.309e-003 
1.926e-003 8.917e+007 1.984e+009 1.000e+002 4.789e-001 1.310e-003 
1.927e-003 8.918e+007 1.981e+009 1.000e+002 4.780e-001 1.311e-003 
1.928e-003 8.919e+007 1.975e+009 1.000e+002 4.780e-001 1.311e-003 
1.929e-003 8.920e+007 1.968e+009 1.000e+002 4.769e-001 1.312e-003 
1.930e-003 8.921e+007 1.978e+009 1.000e+002 4.806e-001 1.313e-003 
1.931e-003 8.922e+007 1.989e+009 1.000e+002 4.935e-001 1.314e-003 
1.932e-003 8.923e+007 1.999e+009 1.000e+002 4.993e-001 1.315e-003 
1.933e-003 8.925e+007 1.999e+009 1.000e+002 5.061e-001 1.316e-003 
1.934e-003 8.926e+007 2.015e+009 1.000e+002 5.165e-001 1.317e-003 
1.935e-003 8.927e+007 2.014e+009 1.000e+002 5.142e-001 1.317e-003 
1.936e-003 8.928e+007 2.007e+009 1.000e+002 5.073e-001 1.318e-003 
1.937e-003 8.929e+007 2.011e+009 1.000e+002 5.035e-001 1.319e-003 
1.938e-003 8.930e+007 2.007e+009 1.000e+002 5.085e-001 1.320e-003 
1.939e-003 8.931e+007 1.998e+009 1.000e+002 4.970e-001 1.321e-003 
1.940e-003 8.932e+007 1.976e+009 1.000e+002 4.797e-001 1.322e-003 
1.941e-003 8.933e+007 1.983e+009 1.000e+002 4.875e-001 1.323e-003 
1.941e-003 8.934e+007 1.990e+009 1.000e+002 4.880e-001 1.323e-003 
1.942e-003 8.935e+007 2.000e+009 1.000e+002 4.957e-001 1.324e-003 
1.943e-003 8.936e+007 2.000e+009 1.000e+002 5.011e-001 1.325e-003 
1.944e-003 8.938e+007 1.997e+009 1.000e+002 4.988e-001 1.326e-003 
1.945e-003 8.939e+007 2.001e+009 1.000e+002 5.010e-001 1.327e-003 
1.946e-003 8.940e+007 1.994e+009 1.000e+002 4.988e-001 1.328e-003 
1.947e-003 8.941e+007 1.985e+009 1.000e+002 4.918e-001 1.329e-003 
1.948e-003 8.942e+007 1.984e+009 1.000e+002 4.915e-001 1.330e-003 
1.949e-003 8.943e+007 2.008e+009 1.000e+002 5.017e-001 1.330e-003 
1.950e-003 8.944e+007 1.999e+009 1.000e+002 4.951e-001 1.331e-003 
1.951e-003 8.945e+007 1.999e+009 1.000e+002 4.959e-001 1.332e-003 
1.952e-003 8.946e+007 1.975e+009 1.000e+002 4.784e-001 1.333e-003 
1.953e-003 8.947e+007 1.968e+009 1.000e+002 4.722e-001 1.334e-003 
1.954e-003 8.948e+007 1.994e+009 1.000e+002 4.717e-001 1.335e-003 
1.955e-003 8.949e+007 2.048e+009 1.000e+002 4.767e-001 1.336e-003 
1.956e-003 8.949e+007 2.077e+009 1.000e+002 4.760e-001 1.337e-003 
1.956e-003 8.949e+007 2.109e+009 1.000e+002 4.786e-001 1.337e-003 
1.957e-003 8.949e+007 2.141e+009 1.000e+002 4.814e-001 1.338e-003 
1.957e-003 8.948e+007 2.081e+009 1.000e+002 4.792e-001 1.338e-003 
1.958e-003 8.949e+007 2.053e+009 1.000e+002 4.759e-001 1.339e-003 
1.959e-003 8.949e+007 2.042e+009 1.000e+002 4.746e-001 1.340e-003 
1.959e-003 8.949e+007 2.035e+009 1.000e+002 4.761e-001 1.340e-003 
1.960e-003 8.949e+007 2.031e+009 1.000e+002 4.768e-001 1.341e-003 
1.960e-003 8.950e+007 2.013e+009 1.000e+002 4.722e-001 1.341e-003 
1.961e-003 8.950e+007 2.012e+009 1.000e+002 4.758e-001 1.342e-003 
1.962e-003 8.951e+007 2.014e+009 1.000e+002 4.759e-001 1.343e-003 
1.963e-003 8.951e+007 2.018e+009 1.000e+002 4.783e-001 1.344e-003 
1.964e-003 8.952e+007 1.998e+009 1.000e+002 4.702e-001 1.345e-003 
1.965e-003 8.952e+007 2.003e+009 1.000e+002 4.763e-001 1.346e-003 
1.966e-003 8.953e+007 2.017e+009 1.000e+002 4.901e-001 1.346e-003 
1.966e-003 8.954e+007 2.017e+009 1.000e+002 4.891e-001 1.347e-003 
1.967e-003 8.954e+007 2.014e+009 1.000e+002 4.882e-001 1.348e-003 
1.968e-003 8.955e+007 2.004e+009 1.000e+002 4.808e-001 1.349e-003 
1.969e-003 8.956e+007 2.009e+009 1.000e+002 4.833e-001 1.349e-003 
1.970e-003 8.956e+007 1.998e+009 1.000e+002 4.777e-001 1.350e-003 
1.971e-003 8.957e+007 2.004e+009 1.000e+002 4.764e-001 1.351e-003 
1.971e-003 8.958e+007 2.001e+009 1.000e+002 4.801e-001 1.352e-003 
1.972e-003 8.958e+007 2.005e+009 1.000e+002 4.866e-001 1.353e-003 
1.973e-003 8.959e+007 2.007e+009 1.000e+002 4.878e-001 1.353e-003 
1.974e-003 8.960e+007 2.011e+009 1.000e+002 4.801e-001 1.354e-003 
1.975e-003 8.960e+007 2.043e+009 1.000e+002 4.795e-001 1.355e-003 
1.976e-003 8.961e+007 2.023e+009 1.000e+002 4.809e-001 1.356e-003 
1.976e-003 8.961e+007 2.020e+009 1.000e+002 4.840e-001 1.357e-003 
1.977e-003 8.962e+007 2.012e+009 1.000e+002 4.837e-001 1.357e-003 
1.978e-003 8.963e+007 1.996e+009 1.000e+002 4.784e-001 1.358e-003 
1.979e-003 8.963e+007 1.996e+009 1.000e+002 4.769e-001 1.359e-003 
1.980e-003 8.964e+007 1.988e+009 1.000e+002 4.720e-001 1.360e-003 
1.981e-003 8.965e+007 1.993e+009 1.000e+002 4.817e-001 1.360e-003 
1.981e-003 8.966e+007 2.001e+009 1.000e+002 4.877e-001 1.361e-003 
1.982e-003 8.966e+007 2.006e+009 1.000e+002 4.905e-001 1.362e-003 
1.983e-003 8.967e+007 2.001e+009 1.000e+002 4.906e-001 1.363e-003 
1.984e-003 8.968e+007 1.993e+009 1.000e+002 4.835e-001 1.364e-003 
1.985e-003 8.969e+007 2.001e+009 1.000e+002 4.831e-001 1.364e-003 
1.986e-003 8.969e+007 1.986e+009 1.000e+002 4.766e-001 1.365e-003 
1.986e-003 8.970e+007 1.978e+009 1.000e+002 4.722e-001 1.366e-003 
1.987e-003 8.971e+007 1.980e+009 1.000e+002 4.727e-001 1.367e-003 
1.988e-003 8.972e+007 1.982e+009 1.000e+002 4.753e-001 1.367e-003 
1.989e-003 8.973e+007 1.994e+009 1.000e+002 4.799e-001 1.368e-003 
1.990e-003 8.973e+007 1.990e+009 1.000e+002 4.763e-001 1.369e-003 
1.991e-003 8.974e+007 1.978e+009 1.000e+002 4.731e-001 1.370e-003 
1.991e-003 8.975e+007 1.980e+009 1.000e+002 4.746e-001 1.371e-003 
1.992e-003 8.976e+007 1.979e+009 1.000e+002 4.743e-001 1.371e-003 
1.993e-003 8.977e+007 1.970e+009 1.000e+002 4.703e-001 1.372e-003 
1.994e-003 8.977e+007 1.971e+009 1.000e+002 4.711e-001 1.373e-003 
1.995e-003 8.978e+007 1.981e+009 1.000e+002 4.768e-001 1.374e-003 
1.996e-003 8.979e+007 1.973e+009 1.000e+002 4.756e-001 1.374e-003 
1.996e-003 8.980e+007 1.977e+009 1.000e+002 4.770e-001 1.375e-003 
1.997e-003 8.981e+007 1.978e+009 1.000e+002 4.789e-001 1.376e-003 
1.998e-003 8.981e+007 1.979e+009 1.000e+002 4.793e-001 1.377e-003 
1.999e-003 8.982e+007 1.983e+009 1.000e+002 4.791e-001 1.378e-003 
2.000e-003 8.983e+007 1.981e+009 1.000e+002 4.796e-001 1.378e-003 
2.001e-003 8.984e+007 1.975e+009 1.000e+002 4.772e-001 1.379e-003 
2.001e-003 8.985e+007 1.966e+009 1.000e+002 4.721e-001 1.380e-003 
2.002e-003 8.985e+007 1.973e+009 1.000e+002 4.775e-001 1.381e-003 
2.003e-003 8.986e+007 1.975e+009 1.000e+002 4.772e-001 1.381e-003 
2.004e-003 8.987e+007 1.973e+009 1.000e+002 4.814e-001 1.382e-003 
2.005e-003 8.988e+007 1.974e+009 1.000e+002 4.796e-001 1.383e-003 
2.006e-003 8.989e+007 1.979e+009 1.000e+002 4.826e-001 1.384e-003 
2.006e-003 8.990e+007 1.993e+009 1.000e+002 4.787e-001 1.385e-003 
2.007e-003 8.990e+007 2.023e+009 1.000e+002 4.757e-001 1.385e-003 
2.008e-003 8.990e+007 2.055e+009 1.000e+002 4.765e-001 1.386e-003 
2.009e-003 8.991e+007 2.026e+009 1.000e+002 4.762e-001 1.387e-003 
2.010e-003 8.991e+007 2.028e+009 1.000e+002 4.868e-001 1.388e-003 
2.011e-003 8.992e+007 2.012e+009 1.000e+002 4.816e-001 1.389e-003 
2.011e-003 8.992e+007 2.014e+009 1.000e+002 4.813e-001 1.389e-003 
2.012e-003 8.993e+007 1.998e+009 1.000e+002 4.776e-001 1.390e-003 
2.013e-003 8.993e+007 1.994e+009 1.000e+002 4.760e-001 1.391e-003 
2.014e-003 8.994e+007 1.991e+009 1.000e+002 4.731e-001 1.392e-003 
2.015e-003 8.995e+007 1.993e+009 1.000e+002 4.792e-001 1.393e-003 
2.016e-003 8.995e+007 2.003e+009 1.000e+002 4.847e-001 1.394e-003 
2.017e-003 8.996e+007 2.009e+009 1.000e+002 4.926e-001 1.395e-003 
2.018e-003 8.997e+007 2.004e+009 1.000e+002 4.860e-001 1.395e-003 
2.019e-003 8.998e+007 2.013e+009 1.000e+002 4.898e-001 1.396e-003 
2.020e-003 8.999e+007 2.015e+009 1.000e+002 4.880e-001 1.397e-003 
2.021e-003 8.999e+007 2.003e+009 1.000e+002 4.744e-001 1.398e-003 
2.022e-003 9.000e+007 1.997e+009 1.000e+002 4.734e-001 1.399e-003 
2.022e-003 9.000e+007 1.994e+009 1.000e+002 4.739e-001 1.400e-003 
2.023e-003 9.001e+007 1.995e+009 1.000e+002 4.747e-001 1.400e-003 
2.023e-003 9.001e+007 1.999e+009 1.000e+002 4.717e-001 1.401e-003 
2.024e-003 9.002e+007 2.007e+009 1.000e+002 4.780e-001 1.401e-003 
2.025e-003 9.002e+007 2.010e+009 1.000e+002 4.805e-001 1.402e-003 
2.025e-003 9.002e+007 2.007e+009 1.000e+002 4.806e-001 1.402e-003 
2.026e-003 9.003e+007 2.001e+009 1.000e+002 4.799e-001 1.403e-003 
2.026e-003 9.003e+007 2.009e+009 1.000e+002 4.884e-001 1.403e-003 
2.027e-003 9.004e+007 2.010e+009 1.000e+002 4.869e-001 1.404e-003 
2.027e-003 9.004e+007 2.011e+009 1.000e+002 4.869e-001 1.405e-003 
2.028e-003 9.005e+007 2.017e+009 1.000e+002 4.912e-001 1.405e-003 
2.028e-003 9.005e+007 2.018e+009 1.000e+002 4.918e-001 1.406e-003 
2.029e-003 9.006e+007 2.031e+009 1.000e+002 4.992e-001 1.406e-003 
2.030e-003 9.006e+007 2.027e+009 1.000e+002 4.973e-001 1.407e-003 
2.030e-003 9.007e+007 2.028e+009 1.000e+002 4.976e-001 1.407e-003 
2.031e-003 9.007e+007 2.031e+009 1.000e+002 5.013e-001 1.408e-003 
2.031e-003 9.008e+007 2.031e+009 1.000e+002 4.981e-001 1.408e-003 
2.032e-003 9.008e+007 2.038e+009 1.000e+002 5.024e-001 1.409e-003 
2.032e-003 9.009e+007 2.054e+009 1.000e+002 5.158e-001 1.409e-003 
2.033e-003 9.009e+007 2.066e+009 1.000e+002 5.281e-001 1.410e-003 
2.033e-003 9.010e+007 2.070e+009 1.000e+002 5.261e-001 1.410e-003 
2.034e-003 9.010e+007 2.069e+009 1.000e+002 5.253e-001 1.411e-003 
2.035e-003 9.011e+007 2.070e+009 1.000e+002 5.261e-001 1.411e-003 
2.035e-003 9.011e+007 2.071e+009 1.000e+002 5.244e-001 1.412e-003 
2.036e-003 9.012e+007 2.062e+009 1.000e+002 5.178e-001 1.412e-003 
2.036e-003 9.012e+007 2.061e+009 1.000e+002 5.178e-001 1.413e-003 
2.037e-003 9.013e+007 2.064e+009 1.000e+002 5.189e-001 1.413e-003 
2.037e-003 9.013e+007 2.070e+009 1.000e+002 5.223e-001 1.414e-003 
2.038e-003 9.014e+007 2.072e+009 1.000e+002 5.240e-001 1.414e-003 
2.038e-003 9.014e+007 2.068e+009 1.000e+002 5.189e-001 1.415e-003 
2.039e-003 9.015e+007 2.069e+009 1.000e+002 5.199e-001 1.415e-003 
2.040e-003 9.015e+007 2.064e+009 1.000e+002 5.153e-001 1.416e-003 
2.040e-003 9.016e+007 2.060e+009 1.000e+002 5.144e-001 1.417e-003 
2.041e-003 9.016e+007 2.051e+009 1.000e+002 5.091e-001 1.417e-003 
2.041e-003 9.017e+007 2.062e+009 1.000e+002 5.146e-001 1.418e-003 
2.042e-003 9.017e+007 2.063e+009 1.000e+002 5.164e-001 1.418e-003 
2.042e-003 9.018e+007 2.063e+009 1.000e+002 5.125e-001 1.419e-003 
2.043e-003 9.019e+007 2.067e+009 1.000e+002 5.100e-001 1.419e-003 
2.043e-003 9.019e+007 2.067e+009 1.000e+002 5.127e-001 1.420e-003 
2.044e-003 9.020e+007 2.068e+009 1.000e+002 5.168e-001 1.420e-003 
2.045e-003 9.020e+007 2.073e+009 1.000e+002 5.175e-001 1.421e-003 
2.045e-003 9.021e+007 2.074e+009 1.000e+002 5.173e-001 1.421e-003 
2.046e-003 9.021e+007 2.071e+009 1.000e+002 5.179e-001 1.422e-003 
2.046e-003 9.022e+007 2.074e+009 1.000e+002 5.222e-001 1.422e-003 
2.047e-003 9.022e+007 2.087e+009 1.000e+002 5.276e-001 1.423e-003 
2.047e-003 9.023e+007 2.098e+009 1.000e+002 5.318e-001 1.423e-003 
2.048e-003 9.023e+007 2.103e+009 1.000e+002 5.340e-001 1.424e-003 
2.048e-003 9.024e+007 2.086e+009 1.000e+002 5.300e-001 1.424e-003 
2.049e-003 9.024e+007 2.076e+009 1.000e+002 5.251e-001 1.425e-003 
2.050e-003 9.025e+007 2.066e+009 1.000e+002 5.183e-001 1.425e-003 
2.050e-003 9.026e+007 2.069e+009 1.000e+002 5.221e-001 1.426e-003 
2.051e-003 9.026e+007 2.070e+009 1.000e+002 5.215e-001 1.426e-003 
2.051e-003 9.027e+007 2.063e+009 1.000e+002 5.166e-001 1.427e-003 
2.052e-003 9.027e+007 2.073e+009 1.000e+002 5.233e-001 1.427e-003 
2.052e-003 9.028e+007 2.072e+009 1.000e+002 5.174e-001 1.428e-003 
2.053e-003 9.028e+007 2.078e+009 1.000e+002 5.217e-001 1.428e-003 
2.053e-003 9.029e+007 2.074e+009 1.000e+002 5.197e-001 1.429e-003 
2.054e-003 9.029e+007 2.080e+009 1.000e+002 5.243e-001 1.430e-003 
2.055e-003 9.030e+007 2.084e+009 1.000e+002 5.261e-001 1.430e-003 
2.055e-003 9.030e+007 2.077e+009 1.000e+002 5.224e-001 1.431e-003 
2.056e-003 9.031e+007 2.081e+009 1.000e+002 5.239e-001 1.431e-003 
2.056e-003 9.032e+007 2.088e+009 1.000e+002 5.274e-001 1.432e-003 
2.057e-003 9.032e+007 2.091e+009 1.000e+002 5.283e-001 1.432e-003 
2.057e-003 9.033e+007 2.086e+009 1.000e+002 5.267e-001 1.433e-003 
2.058e-003 9.033e+007 2.064e+009 1.000e+002 5.215e-001 1.433e-003 
2.059e-003 9.034e+007 2.052e+009 1.000e+002 5.157e-001 1.434e-003 
2.059e-003 9.034e+007 2.039e+009 1.000e+002 5.105e-001 1.434e-003 
2.060e-003 9.035e+007 2.025e+009 1.000e+002 5.063e-001 1.435e-003 
2.060e-003 9.035e+007 2.012e+009 1.000e+002 4.980e-001 1.435e-003 
2.061e-003 9.036e+007 2.012e+009 1.000e+002 4.986e-001 1.436e-003 
2.061e-003 9.036e+007 2.017e+009 1.000e+002 5.002e-001 1.436e-003 
2.062e-003 9.037e+007 2.025e+009 1.000e+002 5.044e-001 1.437e-003 
2.062e-003 9.038e+007 2.019e+009 1.000e+002 5.032e-001 1.437e-003 
2.063e-003 9.038e+007 2.014e+009 1.000e+002 4.998e-001 1.438e-003 
2.064e-003 9.039e+007 2.006e+009 1.000e+002 4.960e-001 1.438e-003 
2.064e-003 9.039e+007 2.001e+009 1.000e+002 4.943e-001 1.439e-003 
2.065e-003 9.040e+007 1.995e+009 1.000e+002 4.911e-001 1.439e-003 
2.065e-003 9.040e+007 1.995e+009 1.000e+002 4.912e-001 1.440e-003 
2.066e-003 9.041e+007 2.004e+009 1.000e+002 4.962e-001 1.440e-003 
2.066e-003 9.041e+007 2.012e+009 1.000e+002 4.986e-001 1.441e-003 
2.067e-003 9.042e+007 2.026e+009 1.000e+002 5.059e-001 1.441e-003 
2.067e-003 9.043e+007 2.023e+009 1.000e+002 5.049e-001 1.442e-003 
2.068e-003 9.043e+007 2.017e+009 1.000e+002 5.017e-001 1.442e-003 
2.069e-003 9.044e+007 2.014e+009 1.000e+002 5.010e-001 1.443e-003 
2.069e-003 9.044e+007 2.010e+009 1.000e+002 4.998e-001 1.443e-003 
2.070e-003 9.045e+007 2.015e+009 1.000e+002 4.998e-001 1.444e-003 
2.070e-003 9.045e+007 2.027e+009 1.000e+002 5.071e-001 1.445e-003 
2.071e-003 9.046e+007 2.036e+009 1.000e+002 5.159e-001 1.445e-003 
2.071e-003 9.046e+007 2.041e+009 1.000e+002 5.190e-001 1.446e-003 
2.072e-003 9.047e+007 2.044e+009 1.000e+002 5.161e-001 1.446e-003 
2.072e-003 9.048e+007 2.047e+009 1.000e+002 5.191e-001 1.447e-003 
2.073e-003 9.048e+007 2.045e+009 1.000e+002 5.158e-001 1.447e-003 
2.074e-003 9.049e+007 2.039e+009 1.000e+002 5.139e-001 1.448e-003 
2.074e-003 9.049e+007 2.030e+009 1.000e+002 5.087e-001 1.448e-003 
2.075e-003 9.050e+007 2.018e+009 1.000e+002 4.981e-001 1.449e-003 
2.075e-003 9.050e+007 2.003e+009 1.000e+002 4.917e-001 1.449e-003 
2.076e-003 9.051e+007 1.992e+009 1.000e+002 4.866e-001 1.450e-003 
2.076e-003 9.051e+007 1.980e+009 1.000e+002 4.817e-001 1.450e-003 
2.077e-003 9.052e+007 1.986e+009 1.000e+002 4.874e-001 1.451e-003 
2.077e-003 9.053e+007 1.990e+009 1.000e+002 4.881e-001 1.451e-003 
2.078e-003 9.053e+007 1.984e+009 1.000e+002 4.876e-001 1.452e-003 
2.079e-003 9.054e+007 1.986e+009 1.000e+002 4.876e-001 1.452e-003 
2.079e-003 9.054e+007 1.990e+009 1.000e+002 4.917e-001 1.453e-003 
2.080e-003 9.055e+007 1.981e+009 1.000e+002 4.875e-001 1.453e-003 
2.080e-003 9.055e+007 1.974e+009 1.000e+002 4.880e-001 1.454e-003 
2.081e-003 9.056e+007 1.964e+009 1.000e+002 4.822e-001 1.454e-003 
2.081e-003 9.056e+007 1.967e+009 1.000e+002 4.825e-001 1.455e-003 
2.082e-003 9.057e+007 1.979e+009 1.000e+002 4.868e-001 1.455e-003 
2.082e-003 9.058e+007 1.988e+009 1.000e+002 4.921e-001 1.456e-003 
2.083e-003 9.058e+007 1.994e+009 1.000e+002 4.957e-001 1.456e-003 
2.084e-003 9.059e+007 2.003e+009 1.000e+002 4.993e-001 1.457e-003 
2.084e-003 9.059e+007 2.005e+009 1.000e+002 4.957e-001 1.457e-003 
2.085e-003 9.060e+007 1.996e+009 1.000e+002 4.943e-001 1.458e-003 
2.085e-003 9.060e+007 1.991e+009 1.000e+002 4.913e-001 1.459e-003 
2.086e-003 9.061e+007 1.996e+009 1.000e+002 4.913e-001 1.459e-003 
2.086e-003 9.061e+007 1.995e+009 1.000e+002 4.907e-001 1.460e-003 
2.087e-003 9.062e+007 2.001e+009 1.000e+002 4.981e-001 1.460e-003 
2.087e-003 9.062e+007 2.007e+009 1.000e+002 4.988e-001 1.461e-003 
2.088e-003 9.063e+007 2.010e+009 1.000e+002 5.017e-001 1.461e-003 
2.089e-003 9.064e+007 2.014e+009 1.000e+002 5.000e-001 1.462e-003 
2.089e-003 9.064e+007 2.009e+009 1.000e+002 4.987e-001 1.462e-003 
2.090e-003 9.065e+007 2.008e+009 1.000e+002 4.978e-001 1.463e-003 
2.090e-003 9.065e+007 2.005e+009 1.000e+002 4.960e-001 1.463e-003 
2.091e-003 9.066e+007 2.001e+009 1.000e+002 4.954e-001 1.464e-003 
2.091e-003 9.066e+007 1.984e+009 1.000e+002 4.861e-001 1.464e-003 
2.092e-003 9.067e+007 1.968e+009 1.000e+002 4.776e-001 1.465e-003 
2.092e-003 9.067e+007 1.960e+009 1.000e+002 4.750e-001 1.465e-003 
2.093e-003 9.068e+007 1.960e+009 1.000e+002 4.751e-001 1.466e-003 
2.094e-003 9.068e+007 1.969e+009 1.000e+002 4.775e-001 1.466e-003 
2.094e-003 9.069e+007 1.962e+009 1.000e+002 4.763e-001 1.467e-003 
2.095e-003 9.070e+007 1.964e+009 1.000e+002 4.765e-001 1.467e-003 
2.095e-003 9.070e+007 1.960e+009 1.000e+002 4.714e-001 1.468e-003 
2.096e-003 9.071e+007 1.964e+009 1.000e+002 4.750e-001 1.468e-003 
2.096e-003 9.071e+007 1.969e+009 1.000e+002 4.826e-001 1.469e-003 
2.097e-003 9.072e+007 1.972e+009 1.000e+002 4.854e-001 1.469e-003 
2.097e-003 9.072e+007 1.965e+009 1.000e+002 4.809e-001 1.470e-003 
2.098e-003 9.073e+007 1.964e+009 1.000e+002 4.837e-001 1.470e-003 
2.099e-003 9.073e+007 1.970e+009 1.000e+002 4.844e-001 1.471e-003 
2.099e-003 9.074e+007 1.977e+009 1.000e+002 4.839e-001 1.471e-003 
2.100e-003 9.074e+007 1.977e+009 1.000e+002 4.825e-001 1.472e-003 
2.100e-003 9.075e+007 1.979e+009 1.000e+002 4.855e-001 1.473e-003 
2.101e-003 9.076e+007 1.978e+009 1.000e+002 4.839e-001 1.473e-003 
2.101e-003 9.076e+007 1.970e+009 1.000e+002 4.813e-001 1.474e-003 
2.102e-003 9.077e+007 1.976e+009 1.000e+002 4.844e-001 1.474e-003 
2.102e-003 9.077e+007 1.971e+009 1.000e+002 4.827e-001 1.475e-003 
2.103e-003 9.078e+007 1.972e+009 1.000e+002 4.808e-001 1.475e-003 
2.104e-003 9.078e+007 1.972e+009 1.000e+002 4.811e-001 1.476e-003 
2.104e-003 9.079e+007 1.971e+009 1.000e+002 4.790e-001 1.476e-003 
2.105e-003 9.079e+007 1.965e+009 1.000e+002 4.771e-001 1.477e-003 
2.105e-003 9.080e+007 1.970e+009 1.000e+002 4.792e-001 1.477e-003 
2.106e-003 9.080e+007 1.966e+009 1.000e+002 4.747e-001 1.478e-003 
2.106e-003 9.081e+007 1.960e+009 1.000e+002 4.742e-001 1.478e-003 
2.107e-003 9.082e+007 1.963e+009 1.000e+002 4.777e-001 1.479e-003 
2.107e-003 9.082e+007 1.961e+009 1.000e+002 4.742e-001 1.479e-003 
2.108e-003 9.083e+007 1.956e+009 1.000e+002 4.737e-001 1.480e-003 
2.109e-003 9.083e+007 1.958e+009 1.000e+002 4.792e-001 1.480e-003 
2.109e-003 9.084e+007 1.970e+009 1.000e+002 4.852e-001 1.481e-003 
2.110e-003 9.084e+007 1.967e+009 1.000e+002 4.810e-001 1.481e-003 
2.110e-003 9.085e+007 1.968e+009 1.000e+002 4.817e-001 1.482e-003 
2.111e-003 9.085e+007 1.973e+009 1.000e+002 4.844e-001 1.482e-003 
2.111e-003 9.086e+007 1.976e+009 1.000e+002 4.877e-001 1.483e-003 
2.112e-003 9.086e+007 1.973e+009 1.000e+002 4.891e-001 1.483e-003 
2.112e-003 9.087e+007 1.970e+009 1.000e+002 4.849e-001 1.484e-003 
2.113e-003 9.087e+007 1.969e+009 1.000e+002 4.840e-001 1.484e-003 
2.114e-003 9.088e+007 1.968e+009 1.000e+002 4.820e-001 1.485e-003 
2.114e-003 9.088e+007 1.960e+009 1.000e+002 4.773e-001 1.486e-003 
2.115e-003 9.089e+007 1.966e+009 1.000e+002 4.801e-001 1.486e-003 
2.115e-003 9.090e+007 1.966e+009 1.000e+002 4.789e-001 1.487e-003 
2.116e-003 9.090e+007 1.961e+009 1.000e+002 4.782e-001 1.487e-003 
2.116e-003 9.091e+007 1.960e+009 1.000e+002 4.780e-001 1.488e-003 
2.117e-003 9.091e+007 1.954e+009 1.000e+002 4.746e-001 1.488e-003 
2.117e-003 9.092e+007 1.957e+009 1.000e+002 4.778e-001 1.489e-003 
2.118e-003 9.092e+007 1.957e+009 1.000e+002 4.777e-001 1.489e-003 
2.119e-003 9.093e+007 1.964e+009 1.000e+002 4.801e-001 1.490e-003 
2.119e-003 9.093e+007 1.963e+009 1.000e+002 4.778e-001 1.490e-003 
2.120e-003 9.094e+007 1.969e+009 1.000e+002 4.828e-001 1.491e-003 
2.120e-003 9.094e+007 1.973e+009 1.000e+002 4.871e-001 1.491e-003 
2.121e-003 9.095e+007 1.974e+009 1.000e+002 4.847e-001 1.492e-003 
2.121e-003 9.095e+007 1.969e+009 1.000e+002 4.809e-001 1.492e-003 
2.122e-003 9.096e+007 1.965e+009 1.000e+002 4.833e-001 1.493e-003 
2.122e-003 9.096e+007 1.965e+009 1.000e+002 4.826e-001 1.493e-003 
2.123e-003 9.097e+007 1.969e+009 1.000e+002 4.828e-001 1.494e-003 
2.124e-003 9.098e+007 1.970e+009 1.000e+002 4.859e-001 1.494e-003 
2.124e-003 9.098e+007 1.975e+009 1.000e+002 4.876e-001 1.495e-003 
2.125e-003 9.099e+007 1.979e+009 1.000e+002 4.895e-001 1.495e-003 
2.125e-003 9.099e+007 1.980e+009 1.000e+002 4.911e-001 1.496e-003 
2.126e-003 9.100e+007 1.984e+009 1.000e+002 4.925e-001 1.496e-003 
2.126e-003 9.100e+007 1.986e+009 1.000e+002 4.990e-001 1.497e-003 
2.127e-003 9.101e+007 1.997e+009 1.000e+002 5.038e-001 1.497e-003 
2.127e-003 9.101e+007 2.009e+009 1.000e+002 5.111e-001 1.498e-003 
2.128e-003 9.102e+007 1.996e+009 1.000e+002 5.000e-001 1.498e-003 
2.129e-003 9.102e+007 1.992e+009 1.000e+002 4.950e-001 1.499e-003 
2.129e-003 9.103e+007 1.988e+009 1.000e+002 4.928e-001 1.500e-003 
2.130e-003 9.103e+007 1.984e+009 1.000e+002 4.934e-001 1.500e-003 
2.130e-003 9.104e+007 1.971e+009 1.000e+002 4.885e-001 1.501e-003 
2.131e-003 9.104e+007 1.978e+009 1.000e+002 4.909e-001 1.501e-003 
2.131e-003 9.105e+007 1.982e+009 1.000e+002 4.928e-001 1.502e-003 
2.132e-003 9.105e+007 1.973e+009 1.000e+002 4.843e-001 1.502e-003 
2.132e-003 9.106e+007 1.964e+009 1.000e+002 4.813e-001 1.503e-003 
2.133e-003 9.107e+007 1.964e+009 1.000e+002 4.814e-001 1.503e-003 
2.134e-003 9.107e+007 1.966e+009 1.000e+002 4.801e-001 1.504e-003 
2.134e-003 9.108e+007 1.972e+009 1.000e+002 4.817e-001 1.504e-003 
2.135e-003 9.108e+007 1.964e+009 1.000e+002 4.778e-001 1.505e-003 
2.135e-003 9.109e+007 1.974e+009 1.000e+002 4.839e-001 1.505e-003 
2.136e-003 9.109e+007 1.976e+009 1.000e+002 4.839e-001 1.506e-003 
2.136e-003 9.110e+007 1.967e+009 1.000e+002 4.813e-001 1.506e-003 
2.137e-003 9.110e+007 1.966e+009 1.000e+002 4.802e-001 1.507e-003 
2.138e-003 9.111e+007 1.970e+009 1.000e+002 4.859e-001 1.507e-003 
2.138e-003 9.111e+007 1.977e+009 1.000e+002 4.941e-001 1.508e-003 
2.139e-003 9.112e+007 1.972e+009 1.000e+002 4.869e-001 1.508e-003 
2.139e-003 9.112e+007 1.974e+009 1.000e+002 4.845e-001 1.509e-003 
2.140e-003 9.113e+007 1.965e+009 1.000e+002 4.812e-001 1.509e-003 
2.140e-003 9.113e+007 1.966e+009 1.000e+002 4.849e-001 1.510e-003 
2.141e-003 9.114e+007 1.959e+009 1.000e+002 4.794e-001 1.510e-003 
2.141e-003 9.114e+007 1.959e+009 1.000e+002 4.769e-001 1.511e-003 
2.142e-003 9.115e+007 1.959e+009 1.000e+002 4.775e-001 1.511e-003 
2.143e-003 9.115e+007 1.961e+009 1.000e+002 4.815e-001 1.512e-003 
2.143e-003 9.116e+007 1.971e+009 1.000e+002 4.910e-001 1.513e-003 
2.144e-003 9.116e+007 1.968e+009 1.000e+002 4.861e-001 1.513e-003 
2.144e-003 9.117e+007 1.961e+009 1.000e+002 4.804e-001 1.514e-003 
2.145e-003 9.117e+007 1.963e+009 1.000e+002 4.831e-001 1.514e-003 
2.145e-003 9.118e+007 1.970e+009 1.000e+002 4.860e-001 1.515e-003 
2.146e-003 9.119e+007 1.969e+009 1.000e+002 4.834e-001 1.515e-003 
2.146e-003 9.119e+007 1.969e+009 1.000e+002 4.828e-001 1.516e-003 
2.147e-003 9.120e+007 1.972e+009 1.000e+002 4.835e-001 1.516e-003 
2.148e-003 9.120e+007 1.965e+009 1.000e+002 4.796e-001 1.517e-003 
2.148e-003 9.121e+007 1.964e+009 1.000e+002 4.820e-001 1.517e-003 
2.149e-003 9.121e+007 1.972e+009 1.000e+002 4.906e-001 1.518e-003 
2.149e-003 9.122e+007 1.976e+009 1.000e+002 4.959e-001 1.518e-003 
2.150e-003 9.122e+007 1.978e+009 1.000e+002 4.967e-001 1.519e-003 
2.150e-003 9.123e+007 1.976e+009 1.000e+002 4.935e-001 1.519e-003 
2.151e-003 9.123e+007 1.980e+009 1.000e+002 4.897e-001 1.520e-003 
2.151e-003 9.124e+007 1.978e+009 1.000e+002 4.935e-001 1.520e-003 
2.152e-003 9.124e+007 1.971e+009 1.000e+002 4.892e-001 1.521e-003 
2.153e-003 9.125e+007 1.975e+009 1.000e+002 4.891e-001 1.521e-003 
2.153e-003 9.125e+007 1.963e+009 1.000e+002 4.801e-001 1.522e-003 
2.154e-003 9.126e+007 1.968e+009 1.000e+002 4.827e-001 1.522e-003 
2.154e-003 9.126e+007 1.960e+009 1.000e+002 4.788e-001 1.523e-003 
2.155e-003 9.127e+007 1.961e+009 1.000e+002 4.786e-001 1.523e-003 
2.155e-003 9.127e+007 1.957e+009 1.000e+002 4.771e-001 1.524e-003 
2.156e-003 9.128e+007 1.962e+009 1.000e+002 4.773e-001 1.525e-003 
2.156e-003 9.128e+007 1.965e+009 1.000e+002 4.815e-001 1.525e-003 
2.157e-003 9.129e+007 1.968e+009 1.000e+002 4.793e-001 1.526e-003 
2.158e-003 9.129e+007 1.963e+009 1.000e+002 4.771e-001 1.526e-003 
2.158e-003 9.130e+007 1.960e+009 1.000e+002 4.770e-001 1.527e-003 
2.159e-003 9.130e+007 1.962e+009 1.000e+002 4.788e-001 1.527e-003 
2.159e-003 9.131e+007 1.955e+009 1.000e+002 4.751e-001 1.528e-003 
2.160e-003 9.131e+007 1.963e+009 1.000e+002 4.824e-001 1.528e-003 
2.160e-003 9.132e+007 1.963e+009 1.000e+002 4.853e-001 1.529e-003 
2.161e-003 9.132e+007 1.961e+009 1.000e+002 4.834e-001 1.529e-003 
2.161e-003 9.133e+007 1.961e+009 1.000e+002 4.826e-001 1.530e-003 
2.162e-003 9.133e+007 1.961e+009 1.000e+002 4.813e-001 1.530e-003 
2.163e-003 9.134e+007 1.958e+009 1.000e+002 4.785e-001 1.531e-003 
2.163e-003 9.134e+007 1.957e+009 1.000e+002 4.793e-001 1.531e-003 
2.164e-003 9.135e+007 1.962e+009 1.000e+002 4.781e-001 1.532e-003 
2.164e-003 9.135e+007 1.959e+009 1.000e+002 4.772e-001 1.532e-003 
2.165e-003 9.136e+007 1.955e+009 1.000e+002 4.776e-001 1.533e-003 
2.165e-003 9.136e+007 1.962e+009 1.000e+002 4.814e-001 1.533e-003 
2.166e-003 9.137e+007 1.965e+009 1.000e+002 4.794e-001 1.534e-003 
2.166e-003 9.137e+007 1.953e+009 1.000e+002 4.753e-001 1.534e-003 
2.167e-003 9.138e+007 1.955e+009 1.000e+002 4.765e-001 1.535e-003 
2.168e-003 9.139e+007 1.968e+009 1.000e+002 4.880e-001 1.536e-003 
2.169e-003 9.140e+007 1.980e+009 1.000e+002 4.966e-001 1.537e-003 
2.170e-003 9.140e+007 1.989e+009 1.000e+002 5.036e-001 1.537e-003 
2.171e-003 9.141e+007 1.993e+009 1.000e+002 5.094e-001 1.538e-003 
2.171e-003 9.142e+007 1.995e+009 1.000e+002 5.080e-001 1.539e-003 
2.172e-003 9.143e+007 1.999e+009 1.000e+002 5.121e-001 1.540e-003 
2.173e-003 9.144e+007 1.989e+009 1.000e+002 5.059e-001 1.541e-003 
2.174e-003 9.144e+007 1.989e+009 1.000e+002 5.038e-001 1.541e-003 
2.175e-003 9.145e+007 1.988e+009 1.000e+002 5.047e-001 1.542e-003 
2.176e-003 9.146e+007 1.991e+009 1.000e+002 5.026e-001 1.543e-003 
2.177e-003 9.147e+007 1.996e+009 1.000e+002 5.004e-001 1.544e-003 
2.177e-003 9.147e+007 1.968e+009 1.000e+002 4.825e-001 1.545e-003 
2.178e-003 9.148e+007 1.973e+009 1.000e+002 4.845e-001 1.546e-003 
2.179e-003 9.149e+007 1.974e+009 1.000e+002 4.855e-001 1.546e-003 
2.180e-003 9.150e+007 1.980e+009 1.000e+002 4.890e-001 1.547e-003 
2.181e-003 9.150e+007 1.979e+009 1.000e+002 4.895e-001 1.548e-003 
2.182e-003 9.151e+007 1.968e+009 1.000e+002 4.882e-001 1.549e-003 
2.183e-003 9.152e+007 1.967e+009 1.000e+002 4.870e-001 1.550e-003 
2.183e-003 9.153e+007 1.968e+009 1.000e+002 4.875e-001 1.550e-003 
2.184e-003 9.154e+007 1.975e+009 1.000e+002 4.891e-001 1.551e-003 
2.185e-003 9.154e+007 1.962e+009 1.000e+002 4.834e-001 1.552e-003 
2.186e-003 9.155e+007 1.956e+009 1.000e+002 4.771e-001 1.553e-003 
2.187e-003 9.156e+007 1.963e+009 1.000e+002 4.816e-001 1.554e-003 
2.188e-003 9.157e+007 1.965e+009 1.000e+002 4.856e-001 1.554e-003 
2.189e-003 9.157e+007 1.979e+009 1.000e+002 4.887e-001 1.555e-003 
2.189e-003 9.158e+007 1.967e+009 1.000e+002 4.818e-001 1.556e-003 
2.190e-003 9.159e+007 1.970e+009 1.000e+002 4.847e-001 1.557e-003 
2.191e-003 9.160e+007 1.977e+009 1.000e+002 4.837e-001 1.558e-003 
2.192e-003 9.160e+007 1.961e+009 1.000e+002 4.784e-001 1.558e-003 
2.193e-003 9.161e+007 1.969e+009 1.000e+002 4.855e-001 1.559e-003 
2.194e-003 9.162e+007 1.964e+009 1.000e+002 4.826e-001 1.560e-003 
2.195e-003 9.163e+007 1.968e+009 1.000e+002 4.832e-001 1.561e-003 
2.196e-003 9.163e+007 1.974e+009 1.000e+002 4.890e-001 1.562e-003 
2.196e-003 9.164e+007 1.981e+009 1.000e+002 4.979e-001 1.562e-003 
2.197e-003 9.165e+007 1.983e+009 1.000e+002 5.015e-001 1.563e-003 
2.198e-003 9.166e+007 1.983e+009 1.000e+002 4.977e-001 1.564e-003 
2.199e-003 9.166e+007 1.989e+009 1.000e+002 4.955e-001 1.565e-003 
2.200e-003 9.167e+007 1.978e+009 1.000e+002 4.934e-001 1.566e-003 
2.201e-003 9.168e+007 1.965e+009 1.000e+002 4.824e-001 1.567e-003 
2.202e-003 9.169e+007 1.966e+009 1.000e+002 4.858e-001 1.567e-003 
2.202e-003 9.169e+007 1.959e+009 1.000e+002 4.813e-001 1.568e-003 
2.203e-003 9.170e+007 1.961e+009 1.000e+002 4.801e-001 1.569e-003 
2.204e-003 9.171e+007 1.968e+009 1.000e+002 4.845e-001 1.570e-003 
2.205e-003 9.172e+007 1.966e+009 1.000e+002 4.837e-001 1.571e-003 
2.206e-003 9.172e+007 1.961e+009 1.000e+002 4.831e-001 1.571e-003 
2.207e-003 9.173e+007 1.968e+009 1.000e+002 4.864e-001 1.572e-003 
2.208e-003 9.174e+007 1.967e+009 1.000e+002 4.883e-001 1.573e-003 
2.208e-003 9.175e+007 1.967e+009 1.000e+002 4.867e-001 1.574e-003 
2.209e-003 9.175e+007 1.968e+009 1.000e+002 4.872e-001 1.575e-003 
2.210e-003 9.176e+007 1.965e+009 1.000e+002 4.868e-001 1.575e-003 
2.211e-003 9.177e+007 1.970e+009 1.000e+002 4.902e-001 1.576e-003 
2.212e-003 9.178e+007 1.989e+009 1.000e+002 5.012e-001 1.577e-003 
2.213e-003 9.178e+007 1.997e+009 1.000e+002 5.087e-001 1.578e-003 
2.214e-003 9.179e+007 2.001e+009 1.000e+002 5.133e-001 1.579e-003 
2.214e-003 9.180e+007 2.002e+009 1.000e+002 5.139e-001 1.579e-003 
2.215e-003 9.181e+007 2.008e+009 1.000e+002 5.020e-001 1.580e-003 
2.216e-003 9.181e+007 2.042e+009 1.000e+002 4.994e-001 1.581e-003 
2.217e-003 9.181e+007 2.075e+009 1.000e+002 4.991e-001 1.582e-003 
2.218e-003 9.181e+007 2.100e+009 1.000e+002 4.927e-001 1.583e-003 
2.219e-003 9.181e+007 2.095e+009 1.000e+002 4.882e-001 1.584e-003 
2.220e-003 9.181e+007 2.053e+009 1.000e+002 4.899e-001 1.585e-003 
2.220e-003 9.181e+007 2.038e+009 1.000e+002 4.880e-001 1.585e-003 
2.221e-003 9.181e+007 2.033e+009 1.000e+002 4.907e-001 1.586e-003 
2.222e-003 9.181e+007 2.018e+009 1.000e+002 4.877e-001 1.587e-003 
2.223e-003 9.181e+007 2.020e+009 1.000e+002 4.921e-001 1.588e-003 
2.224e-003 9.182e+007 2.018e+009 1.000e+002 4.928e-001 1.589e-003 
2.225e-003 9.182e+007 2.018e+009 1.000e+002 4.955e-001 1.590e-003 
2.226e-003 9.182e+007 2.003e+009 1.000e+002 4.860e-001 1.591e-003 
2.227e-003 9.183e+007 2.012e+009 1.000e+002 4.902e-001 1.591e-003 
2.227e-003 9.183e+007 2.004e+009 1.000e+002 4.837e-001 1.592e-003 
2.228e-003 9.184e+007 2.010e+009 1.000e+002 4.911e-001 1.593e-003 
2.229e-003 9.184e+007 2.014e+009 1.000e+002 4.957e-001 1.594e-003 
2.230e-003 9.185e+007 2.010e+009 1.000e+002 4.909e-001 1.595e-003 
2.231e-003 9.185e+007 2.002e+009 1.000e+002 4.841e-001 1.596e-003 
2.232e-003 9.185e+007 1.997e+009 1.000e+002 4.815e-001 1.596e-003 
2.233e-003 9.186e+007 1.992e+009 1.000e+002 4.819e-001 1.597e-003 
2.233e-003 9.186e+007 1.991e+009 1.000e+002 4.860e-001 1.598e-003 
2.234e-003 9.187e+007 2.006e+009 1.000e+002 4.935e-001 1.599e-003 
2.235e-003 9.187e+007 2.052e+009 1.000e+002 5.019e-001 1.600e-003 
2.236e-003 9.187e+007 2.115e+009 1.000e+002 5.000e-001 1.601e-003 
2.237e-003 9.187e+007 2.123e+009 1.000e+002 4.930e-001 1.601e-003 
2.238e-003 9.186e+007 2.158e+009 1.000e+002 4.931e-001 1.602e-003 
2.239e-003 9.185e+007 2.126e+009 1.000e+002 5.025e-001 1.603e-003 
2.239e-003 9.185e+007 2.089e+009 1.000e+002 4.999e-001 1.604e-003 
2.240e-003 9.185e+007 2.068e+009 1.000e+002 4.912e-001 1.605e-003 
2.241e-003 9.184e+007 2.049e+009 1.000e+002 4.857e-001 1.606e-003 
2.242e-003 9.184e+007 2.051e+009 1.000e+002 4.901e-001 1.607e-003 
2.243e-003 9.184e+007 2.044e+009 1.000e+002 4.887e-001 1.608e-003 
2.244e-003 9.185e+007 2.032e+009 1.000e+002 4.846e-001 1.608e-003 
2.245e-003 9.185e+007 2.028e+009 1.000e+002 4.828e-001 1.609e-003 
2.245e-003 9.185e+007 2.026e+009 1.000e+002 4.828e-001 1.610e-003 
2.246e-003 9.185e+007 2.022e+009 1.000e+002 4.842e-001 1.611e-003 
2.247e-003 9.185e+007 2.020e+009 1.000e+002 4.832e-001 1.612e-003 
2.248e-003 9.185e+007 2.014e+009 1.000e+002 4.807e-001 1.612e-003 
2.249e-003 9.185e+007 2.013e+009 1.000e+002 4.815e-001 1.613e-003 
2.250e-003 9.186e+007 2.012e+009 1.000e+002 4.822e-001 1.614e-003 
2.251e-003 9.186e+007 2.013e+009 1.000e+002 4.856e-001 1.615e-003 
2.251e-003 9.186e+007 2.014e+009 1.000e+002 4.836e-001 1.616e-003 
2.252e-003 9.187e+007 2.008e+009 1.000e+002 4.849e-001 1.617e-003 
2.253e-003 9.187e+007 2.027e+009 1.000e+002 4.926e-001 1.618e-003 
2.254e-003 9.187e+007 2.033e+009 1.000e+002 5.023e-001 1.619e-003 
2.255e-003 9.188e+007 2.033e+009 1.000e+002 5.054e-001 1.619e-003 
2.256e-003 9.188e+007 2.029e+009 1.000e+002 4.998e-001 1.620e-003 
2.257e-003 9.188e+007 2.039e+009 1.000e+002 5.084e-001 1.621e-003 
2.258e-003 9.189e+007 2.056e+009 1.000e+002 5.172e-001 1.622e-003 
2.258e-003 9.189e+007 2.055e+009 1.000e+002 5.145e-001 1.623e-003 
2.259e-003 9.190e+007 2.042e+009 1.000e+002 5.089e-001 1.624e-003 
2.260e-003 9.190e+007 2.022e+009 1.000e+002 4.964e-001 1.625e-003 
2.261e-003 9.191e+007 2.027e+009 1.000e+002 4.989e-001 1.625e-003 
2.262e-003 9.191e+007 2.026e+009 1.000e+002 5.064e-001 1.626e-003 
2.263e-003 9.192e+007 2.037e+009 1.000e+002 5.139e-001 1.627e-003 
2.264e-003 9.192e+007 2.056e+009 1.000e+002 5.069e-001 1.628e-003 
2.265e-003 9.193e+007 2.065e+009 1.000e+002 5.058e-001 1.629e-003 
2.265e-003 9.193e+007 2.109e+009 1.000e+002 5.129e-001 1.630e-003 
2.266e-003 9.193e+007 2.142e+009 1.000e+002 5.101e-001 1.630e-003 
2.267e-003 9.193e+007 2.176e+009 1.000e+002 5.103e-001 1.631e-003 
2.268e-003 9.192e+007 2.229e+009 1.000e+002 5.230e-001 1.632e-003 
2.269e-003 9.191e+007 2.285e+009 1.000e+002 5.315e-001 1.633e-003 
2.270e-003 9.189e+007 2.336e+009 1.000e+002 5.695e-001 1.634e-003 
2.271e-003 9.189e+007 2.380e+009 1.000e+002 5.970e-001 1.635e-003 
2.272e-003 9.189e+007 2.407e+009 1.000e+002 6.091e-001 1.636e-003 
2.272e-003 9.189e+007 2.431e+009 1.000e+002 6.185e-001 1.637e-003 
2.273e-003 9.189e+007 2.462e+009 1.000e+002 6.275e-001 1.638e-003 
2.274e-003 9.189e+007 2.473e+009 1.000e+002 6.218e-001 1.639e-003 
2.275e-003 9.189e+007 2.093e+009 1.000e+002 5.128e-001 1.639e-003 
2.276e-003 9.190e+007 2.074e+009 1.000e+002 5.099e-001 1.640e-003 
2.277e-003 9.190e+007 2.061e+009 1.000e+002 4.975e-001 1.641e-003 
2.278e-003 9.190e+007 2.059e+009 1.000e+002 4.995e-001 1.642e-003 
2.278e-003 9.190e+007 2.057e+009 1.000e+002 5.080e-001 1.643e-003 
2.279e-003 9.191e+007 2.054e+009 1.000e+002 5.075e-001 1.644e-003 
2.280e-003 9.191e+007 2.053e+009 1.000e+002 5.105e-001 1.644e-003 
2.281e-003 9.192e+007 2.051e+009 1.000e+002 5.072e-001 1.645e-003 
2.282e-003 9.192e+007 2.036e+009 1.000e+002 4.991e-001 1.646e-003 
2.283e-003 9.192e+007 2.031e+009 1.000e+002 5.010e-001 1.647e-003 
2.284e-003 9.193e+007 2.038e+009 1.000e+002 4.991e-001 1.648e-003 
2.285e-003 9.193e+007 2.040e+009 1.000e+002 4.991e-001 1.649e-003 
2.285e-003 9.193e+007 2.031e+009 1.000e+002 4.972e-001 1.650e-003 
2.286e-003 9.194e+007 2.028e+009 1.000e+002 4.946e-001 1.650e-003 
2.287e-003 9.194e+007 2.032e+009 1.000e+002 5.026e-001 1.651e-003 
2.288e-003 9.195e+007 2.030e+009 1.000e+002 5.002e-001 1.652e-003 
2.289e-003 9.195e+007 2.032e+009 1.000e+002 5.004e-001 1.653e-003 
2.290e-003 9.196e+007 1.993e+009 1.000e+002 4.838e-001 1.654e-003 
2.291e-003 9.196e+007 2.003e+009 1.000e+002 4.884e-001 1.655e-003 
2.292e-003 9.197e+007 2.010e+009 1.000e+002 4.910e-001 1.655e-003 
2.292e-003 9.197e+007 2.023e+009 1.000e+002 5.013e-001 1.656e-003 
2.293e-003 9.198e+007 2.031e+009 1.000e+002 5.034e-001 1.657e-003 
2.294e-003 9.198e+007 2.018e+009 1.000e+002 4.998e-001 1.658e-003 
2.295e-003 9.199e+007 2.014e+009 1.000e+002 5.010e-001 1.659e-003 
2.296e-003 9.199e+007 2.018e+009 1.000e+002 5.041e-001 1.660e-003 
2.297e-003 9.200e+007 2.021e+009 1.000e+002 5.097e-001 1.660e-003 
2.298e-003 9.200e+007 2.024e+009 1.000e+002 5.091e-001 1.661e-003 
2.299e-003 9.201e+007 2.022e+009 1.000e+002 5.098e-001 1.662e-003 
2.299e-003 9.201e+007 2.015e+009 1.000e+002 5.019e-001 1.663e-003 
2.300e-003 9.202e+007 2.021e+009 1.000e+002 5.024e-001 1.664e-003 
2.301e-003 9.202e+007 2.017e+009 1.000e+002 5.047e-001 1.665e-003 
2.302e-003 9.203e+007 2.010e+009 1.000e+002 5.038e-001 1.665e-003 
2.303e-003 9.203e+007 2.012e+009 1.000e+002 5.014e-001 1.666e-003 
2.304e-003 9.204e+007 2.014e+009 1.000e+002 5.042e-001 1.667e-003 
2.305e-003 9.204e+007 2.019e+009 1.000e+002 5.079e-001 1.668e-003 
2.305e-003 9.205e+007 2.008e+009 1.000e+002 5.055e-001 1.669e-003 
2.306e-003 9.206e+007 2.017e+009 1.000e+002 5.083e-001 1.670e-003 
2.307e-003 9.206e+007 2.009e+009 1.000e+002 4.981e-001 1.670e-003 
2.308e-003 9.207e+007 2.017e+009 1.000e+002 4.997e-001 1.671e-003 
2.309e-003 9.207e+007 2.022e+009 1.000e+002 4.936e-001 1.672e-003 
2.310e-003 9.208e+007 2.045e+009 1.000e+002 4.938e-001 1.673e-003 
2.311e-003 9.208e+007 2.031e+009 1.000e+002 4.960e-001 1.674e-003 
2.312e-003 9.208e+007 2.022e+009 1.000e+002 4.946e-001 1.675e-003 
2.312e-003 9.209e+007 2.016e+009 1.000e+002 4.898e-001 1.676e-003 
2.313e-003 9.209e+007 2.013e+009 1.000e+002 4.934e-001 1.676e-003 
2.314e-003 9.209e+007 2.010e+009 1.000e+002 4.912e-001 1.677e-003 
2.315e-003 9.210e+007 2.008e+009 1.000e+002 4.910e-001 1.678e-003 
2.316e-003 9.210e+007 1.993e+009 1.000e+002 4.836e-001 1.679e-003 
2.317e-003 9.211e+007 1.991e+009 1.000e+002 4.892e-001 1.680e-003 
2.318e-003 9.211e+007 1.997e+009 1.000e+002 4.925e-001 1.681e-003 
2.319e-003 9.212e+007 2.000e+009 1.000e+002 4.975e-001 1.681e-003 
2.319e-003 9.213e+007 1.996e+009 1.000e+002 4.934e-001 1.682e-003 
2.320e-003 9.213e+007 1.992e+009 1.000e+002 4.868e-001 1.683e-003 
2.321e-003 9.214e+007 1.984e+009 1.000e+002 4.852e-001 1.684e-003 
2.322e-003 9.214e+007 1.996e+009 1.000e+002 4.911e-001 1.685e-003 
2.323e-003 9.215e+007 1.990e+009 1.000e+002 4.926e-001 1.686e-003 
2.324e-003 9.215e+007 1.985e+009 1.000e+002 4.849e-001 1.686e-003 
2.325e-003 9.216e+007 1.983e+009 1.000e+002 4.853e-001 1.687e-003 
2.326e-003 9.216e+007 1.987e+009 1.000e+002 4.872e-001 1.688e-003 
2.326e-003 9.217e+007 1.991e+009 1.000e+002 4.869e-001 1.689e-003 
2.327e-003 9.218e+007 2.003e+009 1.000e+002 4.916e-001 1.690e-003 
2.328e-003 9.218e+007 2.020e+009 1.000e+002 4.852e-001 1.691e-003 
2.329e-003 9.218e+007 2.021e+009 1.000e+002 4.841e-001 1.691e-003 
2.330e-003 9.218e+007 1.999e+009 1.000e+002 4.837e-001 1.692e-003 
2.331e-003 9.219e+007 1.997e+009 1.000e+002 4.832e-001 1.693e-003 
2.332e-003 9.219e+007 1.991e+009 1.000e+002 4.850e-001 1.694e-003 
2.333e-003 9.220e+007 2.002e+009 1.000e+002 4.909e-001 1.695e-003 
2.333e-003 9.220e+007 1.993e+009 1.000e+002 4.869e-001 1.696e-003 
2.334e-003 9.221e+007 2.003e+009 1.000e+002 4.948e-001 1.696e-003 
2.335e-003 9.221e+007 2.007e+009 1.000e+002 5.009e-001 1.697e-003 
2.336e-003 9.222e+007 2.014e+009 1.000e+002 5.035e-001 1.698e-003 
2.337e-003 9.222e+007 2.011e+009 1.000e+002 5.067e-001 1.699e-003 
2.338e-003 9.223e+007 2.002e+009 1.000e+002 4.982e-001 1.700e-003 
2.339e-003 9.223e+007 1.996e+009 1.000e+002 4.938e-001 1.701e-003 
2.339e-003 9.224e+007 1.992e+009 1.000e+002 4.888e-001 1.701e-003 
2.340e-003 9.224e+007 1.985e+009 1.000e+002 4.887e-001 1.702e-003 
2.341e-003 9.225e+007 2.004e+009 1.000e+002 4.992e-001 1.703e-003 
2.342e-003 9.225e+007 2.016e+009 1.000e+002 5.031e-001 1.704e-003 
2.343e-003 9.226e+007 2.036e+009 1.000e+002 5.002e-001 1.705e-003 
2.344e-003 9.226e+007 2.090e+009 1.000e+002 5.072e-001 1.706e-003 
2.345e-003 9.225e+007 2.142e+009 1.000e+002 5.225e-001 1.707e-003 
2.346e-003 9.225e+007 2.179e+009 1.000e+002 5.209e-001 1.708e-003 
2.346e-003 9.224e+007 2.208e+009 1.000e+002 5.145e-001 1.708e-003 
2.347e-003 9.223e+007 2.097e+009 1.000e+002 5.033e-001 1.709e-003 
2.348e-003 9.223e+007 2.060e+009 1.000e+002 4.890e-001 1.710e-003 
2.349e-003 9.223e+007 2.044e+009 1.000e+002 4.876e-001 1.711e-003 
2.350e-003 9.223e+007 2.040e+009 1.000e+002 4.916e-001 1.712e-003 
2.351e-003 9.223e+007 2.037e+009 1.000e+002 4.933e-001 1.713e-003 
2.352e-003 9.223e+007 2.035e+009 1.000e+002 4.953e-001 1.714e-003 
2.353e-003 9.223e+007 2.028e+009 1.000e+002 4.914e-001 1.715e-003 
2.353e-003 9.224e+007 2.012e+009 1.000e+002 4.846e-001 1.715e-003 
2.354e-003 9.224e+007 2.020e+009 1.000e+002 4.921e-001 1.716e-003 
2.355e-003 9.224e+007 2.022e+009 1.000e+002 4.957e-001 1.717e-003 
2.356e-003 9.224e+007 2.036e+009 1.000e+002 4.932e-001 1.718e-003 
2.357e-003 9.224e+007 2.071e+009 1.000e+002 4.904e-001 1.719e-003 
2.358e-003 9.224e+007 2.108e+009 1.000e+002 4.918e-001 1.720e-003 
2.359e-003 9.223e+007 2.055e+009 1.000e+002 4.872e-001 1.721e-003 
2.359e-003 9.223e+007 2.043e+009 1.000e+002 4.868e-001 1.721e-003 
2.360e-003 9.223e+007 2.039e+009 1.000e+002 4.882e-001 1.722e-003 
2.361e-003 9.223e+007 2.035e+009 1.000e+002 4.864e-001 1.723e-003 
2.361e-003 9.223e+007 2.024e+009 1.000e+002 4.861e-001 1.723e-003 
2.362e-003 9.223e+007 2.020e+009 1.000e+002 4.852e-001 1.724e-003 
2.363e-003 9.224e+007 2.030e+009 1.000e+002 4.892e-001 1.725e-003 
2.363e-003 9.224e+007 2.031e+009 1.000e+002 4.934e-001 1.725e-003 
2.364e-003 9.224e+007 2.020e+009 1.000e+002 4.876e-001 1.726e-003 
2.364e-003 9.224e+007 2.004e+009 1.000e+002 4.830e-001 1.726e-003 
2.366e-003 9.224e+007 2.009e+009 1.000e+002 4.869e-001 1.728e-003 
2.367e-003 9.225e+007 2.037e+009 1.000e+002 5.041e-001 1.728e-003 
2.368e-003 9.225e+007 2.019e+009 1.000e+002 4.996e-001 1.729e-003 
2.369e-003 9.225e+007 2.022e+009 1.000e+002 4.984e-001 1.730e-003 
2.369e-003 9.226e+007 2.034e+009 1.000e+002 4.975e-001 1.731e-003 
2.370e-003 9.226e+007 2.076e+009 1.000e+002 5.007e-001 1.732e-003 
2.371e-003 9.226e+007 2.160e+009 1.000e+002 5.064e-001 1.733e-003 
2.372e-003 9.224e+007 2.238e+009 1.000e+002 5.115e-001 1.734e-003 
2.373e-003 9.223e+007 2.256e+009 1.000e+002 5.048e-001 1.736e-003 
2.374e-003 9.221e+007 2.304e+009 1.000e+002 5.034e-001 1.737e-003 
2.375e-003 9.219e+007 2.200e+009 1.000e+002 5.016e-001 1.738e-003 
2.376e-003 9.218e+007 2.187e+009 1.000e+002 4.976e-001 1.739e-003 
2.377e-003 9.216e+007 2.157e+009 1.000e+002 4.940e-001 1.740e-003 
2.378e-003 9.216e+007 2.109e+009 1.000e+002 4.974e-001 1.741e-003 
2.379e-003 9.216e+007 2.081e+009 1.000e+002 4.967e-001 1.742e-003 
2.380e-003 9.215e+007 2.056e+009 1.000e+002 4.898e-001 1.743e-003 
2.381e-003 9.215e+007 2.043e+009 1.000e+002 4.851e-001 1.744e-003 
2.382e-003 9.215e+007 2.036e+009 1.000e+002 4.878e-001 1.745e-003 
2.383e-003 9.215e+007 2.039e+009 1.000e+002 4.903e-001 1.746e-003 
2.384e-003 9.216e+007 2.034e+009 1.000e+002 4.897e-001 1.746e-003 
2.385e-003 9.216e+007 2.037e+009 1.000e+002 4.899e-001 1.747e-003 
2.386e-003 9.216e+007 2.041e+009 1.000e+002 4.867e-001 1.748e-003 
2.387e-003 9.216e+007 2.078e+009 1.000e+002 4.907e-001 1.749e-003 
2.387e-003 9.216e+007 2.039e+009 1.000e+002 4.881e-001 1.750e-003 
2.388e-003 9.216e+007 2.056e+009 1.000e+002 4.951e-001 1.751e-003 
2.389e-003 9.216e+007 2.037e+009 1.000e+002 4.850e-001 1.752e-003 
2.390e-003 9.216e+007 2.057e+009 1.000e+002 4.974e-001 1.753e-003 
2.391e-003 9.216e+007 2.052e+009 1.000e+002 4.966e-001 1.753e-003 
2.392e-003 9.216e+007 2.053e+009 1.000e+002 4.960e-001 1.754e-003 
2.393e-003 9.216e+007 2.051e+009 1.000e+002 4.972e-001 1.755e-003 
2.394e-003 9.217e+007 2.042e+009 1.000e+002 4.986e-001 1.756e-003 
2.394e-003 9.217e+007 2.053e+009 1.000e+002 5.043e-001 1.757e-003 
2.395e-003 9.217e+007 2.059e+009 1.000e+002 4.985e-001 1.758e-003 
2.396e-003 9.217e+007 2.046e+009 1.000e+002 4.942e-001 1.759e-003 
2.397e-003 9.218e+007 2.035e+009 1.000e+002 4.922e-001 1.760e-003 
2.398e-003 9.218e+007 2.036e+009 1.000e+002 4.969e-001 1.760e-003 
2.399e-003 9.218e+007 2.032e+009 1.000e+002 5.002e-001 1.761e-003 
2.400e-003 9.218e+007 2.031e+009 1.000e+002 5.022e-001 1.762e-003 
2.401e-003 9.219e+007 2.018e+009 1.000e+002 4.977e-001 1.763e-003 
2.402e-003 9.219e+007 2.009e+009 1.000e+002 4.912e-001 1.764e-003 
2.402e-003 9.219e+007 2.011e+009 1.000e+002 4.933e-001 1.765e-003 
2.403e-003 9.220e+007 2.025e+009 1.000e+002 5.064e-001 1.766e-003 
2.404e-003 9.220e+007 2.034e+009 1.000e+002 5.163e-001 1.766e-003 
2.405e-003 9.221e+007 2.047e+009 1.000e+002 5.027e-001 1.767e-003 
2.406e-003 9.221e+007 2.021e+009 1.000e+002 4.918e-001 1.768e-003 
2.407e-003 9.221e+007 2.016e+009 1.000e+002 4.914e-001 1.769e-003 
2.408e-003 9.221e+007 2.008e+009 1.000e+002 4.888e-001 1.770e-003 
2.409e-003 9.222e+007 2.007e+009 1.000e+002 4.874e-001 1.771e-003 
2.410e-003 9.222e+007 2.001e+009 1.000e+002 4.850e-001 1.772e-003 
2.410e-003 9.223e+007 1.996e+009 1.000e+002 4.849e-001 1.772e-003 
2.411e-003 9.223e+007 2.003e+009 1.000e+002 4.917e-001 1.773e-003 
2.412e-003 9.224e+007 2.000e+009 1.000e+002 4.915e-001 1.774e-003 
2.413e-003 9.224e+007 2.004e+009 1.000e+002 4.958e-001 1.775e-003 
2.414e-003 9.225e+007 2.001e+009 1.000e+002 4.921e-001 1.776e-003 
2.415e-003 9.225e+007 1.990e+009 1.000e+002 4.857e-001 1.777e-003 
2.416e-003 9.226e+007 2.002e+009 1.000e+002 4.967e-001 1.778e-003 
2.417e-003 9.226e+007 2.009e+009 1.000e+002 5.006e-001 1.778e-003 
2.417e-003 9.227e+007 2.011e+009 1.000e+002 5.001e-001 1.779e-003 
2.418e-003 9.227e+007 2.003e+009 1.000e+002 4.950e-001 1.780e-003 
2.419e-003 9.228e+007 1.998e+009 1.000e+002 4.958e-001 1.781e-003 
2.420e-003 9.228e+007 1.988e+009 1.000e+002 4.882e-001 1.782e-003 
2.421e-003 9.229e+007 1.986e+009 1.000e+002 4.850e-001 1.783e-003 
2.422e-003 9.229e+007 1.985e+009 1.000e+002 4.848e-001 1.783e-003 
2.423e-003 9.230e+007 1.983e+009 1.000e+002 4.850e-001 1.784e-003 
2.424e-003 9.230e+007 1.988e+009 1.000e+002 4.877e-001 1.785e-003 
2.425e-003 9.231e+007 1.996e+009 1.000e+002 4.920e-001 1.786e-003 
2.425e-003 9.231e+007 2.014e+009 1.000e+002 4.840e-001 1.787e-003 
2.426e-003 9.231e+007 2.048e+009 1.000e+002 4.894e-001 1.788e-003 
2.427e-003 9.231e+007 2.082e+009 1.000e+002 4.919e-001 1.788e-003 
2.427e-003 9.231e+007 2.035e+009 1.000e+002 4.879e-001 1.789e-003 
2.428e-003 9.231e+007 2.024e+009 1.000e+002 4.881e-001 1.789e-003 
2.429e-003 9.231e+007 2.024e+009 1.000e+002 4.924e-001 1.790e-003 
2.429e-003 9.232e+007 2.017e+009 1.000e+002 4.903e-001 1.791e-003 
2.430e-003 9.232e+007 2.014e+009 1.000e+002 4.889e-001 1.791e-003 
2.431e-003 9.232e+007 2.014e+009 1.000e+002 4.913e-001 1.792e-003 
2.431e-003 9.232e+007 2.017e+009 1.000e+002 4.962e-001 1.793e-003 
2.432e-003 9.232e+007 2.012e+009 1.000e+002 4.931e-001 1.793e-003 
2.432e-003 9.233e+007 2.011e+009 1.000e+002 4.945e-001 1.794e-003 
2.433e-003 9.233e+007 2.024e+009 1.000e+002 5.030e-001 1.794e-003 
2.434e-003 9.233e+007 2.023e+009 1.000e+002 5.030e-001 1.795e-003 
2.434e-003 9.233e+007 1.998e+009 1.000e+002 4.875e-001 1.796e-003 
2.435e-003 9.234e+007 1.998e+009 1.000e+002 4.860e-001 1.796e-003 
2.436e-003 9.234e+007 2.002e+009 1.000e+002 4.864e-001 1.797e-003 
2.436e-003 9.234e+007 2.004e+009 1.000e+002 4.905e-001 1.798e-003 
2.437e-003 9.234e+007 2.008e+009 1.000e+002 4.940e-001 1.798e-003 
2.438e-003 9.235e+007 2.002e+009 1.000e+002 4.921e-001 1.799e-003 
2.438e-003 9.235e+007 1.989e+009 1.000e+002 4.838e-001 1.799e-003 
2.439e-003 9.235e+007 1.999e+009 1.000e+002 4.866e-001 1.800e-003 
2.439e-003 9.236e+007 1.991e+009 1.000e+002 4.826e-001 1.801e-003 
2.440e-003 9.236e+007 1.986e+009 1.000e+002 4.814e-001 1.801e-003 
2.441e-003 9.236e+007 1.987e+009 1.000e+002 4.833e-001 1.802e-003 
2.442e-003 9.237e+007 1.983e+009 1.000e+002 4.802e-001 1.803e-003 
2.443e-003 9.237e+007 1.992e+009 1.000e+002 4.848e-001 1.804e-003 
2.443e-003 9.238e+007 1.991e+009 1.000e+002 4.874e-001 1.804e-003 
2.444e-003 9.238e+007 1.990e+009 1.000e+002 4.874e-001 1.805e-003 
2.445e-003 9.238e+007 1.999e+009 1.000e+002 4.961e-001 1.806e-003 
2.445e-003 9.239e+007 2.002e+009 1.000e+002 5.026e-001 1.806e-003 
2.446e-003 9.239e+007 2.010e+009 1.000e+002 5.133e-001 1.807e-003 
2.447e-003 9.239e+007 2.008e+009 1.000e+002 5.137e-001 1.808e-003 
2.447e-003 9.240e+007 2.003e+009 1.000e+002 5.066e-001 1.808e-003 
2.448e-003 9.240e+007 2.006e+009 1.000e+002 5.092e-001 1.809e-003 
2.449e-003 9.241e+007 2.007e+009 1.000e+002 5.113e-001 1.810e-003 
2.449e-003 9.241e+007 2.009e+009 1.000e+002 5.124e-001 1.810e-003 
2.450e-003 9.242e+007 2.002e+009 1.000e+002 5.117e-001 1.811e-003 
2.451e-003 9.242e+007 2.006e+009 1.000e+002 5.118e-001 1.811e-003 
2.451e-003 9.242e+007 2.001e+009 1.000e+002 5.040e-001 1.812e-003 
2.452e-003 9.243e+007 2.000e+009 1.000e+002 5.066e-001 1.813e-003 
2.453e-003 9.243e+007 2.004e+009 1.000e+002 5.079e-001 1.813e-003 
2.453e-003 9.244e+007 1.999e+009 1.000e+002 5.039e-001 1.814e-003 
2.454e-003 9.244e+007 1.985e+009 1.000e+002 4.953e-001 1.815e-003 
2.455e-003 9.245e+007 1.978e+009 1.000e+002 4.889e-001 1.815e-003 
2.455e-003 9.245e+007 1.976e+009 1.000e+002 4.906e-001 1.816e-003 
2.456e-003 9.246e+007 1.978e+009 1.000e+002 4.891e-001 1.817e-003 
2.457e-003 9.246e+007 1.986e+009 1.000e+002 4.933e-001 1.817e-003 
2.457e-003 9.247e+007 1.983e+009 1.000e+002 4.884e-001 1.818e-003 
2.458e-003 9.247e+007 1.981e+009 1.000e+002 4.977e-001 1.818e-003 
2.459e-003 9.247e+007 2.005e+009 1.000e+002 4.984e-001 1.819e-003 
2.459e-003 9.248e+007 2.033e+009 1.000e+002 4.989e-001 1.820e-003 
2.460e-003 9.248e+007 2.069e+009 1.000e+002 5.047e-001 1.820e-003 
2.461e-003 9.248e+007 2.117e+009 1.000e+002 5.157e-001 1.821e-003 
2.461e-003 9.247e+007 2.139e+009 1.000e+002 5.136e-001 1.822e-003 
2.462e-003 9.247e+007 2.074e+009 1.000e+002 5.090e-001 1.822e-003 
2.463e-003 9.247e+007 2.056e+009 1.000e+002 5.074e-001 1.823e-003 
2.463e-003 9.247e+007 2.041e+009 1.000e+002 4.966e-001 1.824e-003 
2.464e-003 9.247e+007 2.043e+009 1.000e+002 5.017e-001 1.824e-003 
2.465e-003 9.247e+007 2.033e+009 1.000e+002 4.956e-001 1.825e-003 
2.465e-003 9.248e+007 2.028e+009 1.000e+002 4.934e-001 1.826e-003 
2.466e-003 9.248e+007 2.017e+009 1.000e+002 4.874e-001 1.826e-003 
2.467e-003 9.248e+007 2.018e+009 1.000e+002 4.922e-001 1.827e-003 
2.467e-003 9.248e+007 2.015e+009 1.000e+002 4.912e-001 1.828e-003 
2.468e-003 9.248e+007 2.018e+009 1.000e+002 4.958e-001 1.828e-003 
2.469e-003 9.249e+007 2.012e+009 1.000e+002 4.947e-001 1.829e-003 
2.469e-003 9.249e+007 2.016e+009 1.000e+002 4.936e-001 1.830e-003 
2.470e-003 9.249e+007 2.009e+009 1.000e+002 4.907e-001 1.830e-003 
2.471e-003 9.249e+007 2.011e+009 1.000e+002 4.987e-001 1.831e-003 
2.471e-003 9.250e+007 2.015e+009 1.000e+002 4.996e-001 1.832e-003 
2.472e-003 9.250e+007 2.009e+009 1.000e+002 4.970e-001 1.832e-003 
2.473e-003 9.250e+007 2.012e+009 1.000e+002 4.952e-001 1.833e-003 
2.473e-003 9.250e+007 2.006e+009 1.000e+002 4.956e-001 1.834e-003 
2.474e-003 9.251e+007 2.015e+009 1.000e+002 4.994e-001 1.834e-003 
2.475e-003 9.251e+007 2.019e+009 1.000e+002 5.010e-001 1.835e-003 
2.475e-003 9.251e+007 2.010e+009 1.000e+002 4.966e-001 1.836e-003 
2.476e-003 9.252e+007 2.008e+009 1.000e+002 4.916e-001 1.836e-003 
2.477e-003 9.252e+007 2.009e+009 1.000e+002 4.874e-001 1.837e-003 
2.477e-003 9.252e+007 2.008e+009 1.000e+002 4.876e-001 1.837e-003 
2.478e-003 9.252e+007 1.999e+009 1.000e+002 4.874e-001 1.838e-003 
2.479e-003 9.253e+007 1.991e+009 1.000e+002 4.872e-001 1.839e-003 
2.479e-003 9.253e+007 2.004e+009 1.000e+002 5.033e-001 1.839e-003 
2.480e-003 9.253e+007 2.013e+009 1.000e+002 5.076e-001 1.840e-003 
2.481e-003 9.254e+007 2.007e+009 1.000e+002 5.044e-001 1.841e-003 
2.481e-003 9.254e+007 1.996e+009 1.000e+002 4.973e-001 1.841e-003 
2.482e-003 9.255e+007 1.992e+009 1.000e+002 4.966e-001 1.842e-003 
2.483e-003 9.255e+007 1.989e+009 1.000e+002 4.970e-001 1.843e-003 
2.483e-003 9.255e+007 1.984e+009 1.000e+002 4.914e-001 1.843e-003 
2.484e-003 9.256e+007 1.977e+009 1.000e+002 4.859e-001 1.844e-003 
2.485e-003 9.256e+007 1.975e+009 1.000e+002 4.849e-001 1.845e-003 
2.485e-003 9.257e+007 1.979e+009 1.000e+002 4.894e-001 1.845e-003 
2.486e-003 9.257e+007 1.990e+009 1.000e+002 4.997e-001 1.846e-003 
2.487e-003 9.257e+007 1.988e+009 1.000e+002 5.025e-001 1.846e-003 
2.487e-003 9.258e+007 1.988e+009 1.000e+002 4.986e-001 1.847e-003 
2.488e-003 9.258e+007 1.993e+009 1.000e+002 5.034e-001 1.848e-003 
2.489e-003 9.259e+007 1.989e+009 1.000e+002 4.995e-001 1.848e-003 
2.489e-003 9.259e+007 1.977e+009 1.000e+002 4.919e-001 1.849e-003 
2.490e-003 9.260e+007 1.989e+009 1.000e+002 4.959e-001 1.850e-003 
2.491e-003 9.260e+007 1.981e+009 1.000e+002 4.881e-001 1.850e-003 
2.491e-003 9.261e+007 1.978e+009 1.000e+002 4.858e-001 1.851e-003 
2.492e-003 9.261e+007 1.988e+009 1.000e+002 4.991e-001 1.852e-003 
2.493e-003 9.261e+007 1.986e+009 1.000e+002 5.003e-001 1.852e-003 
2.493e-003 9.262e+007 1.980e+009 1.000e+002 4.972e-001 1.853e-003 
2.494e-003 9.262e+007 1.984e+009 1.000e+002 5.004e-001 1.853e-003 
2.495e-003 9.263e+007 1.987e+009 1.000e+002 4.972e-001 1.854e-003 
2.495e-003 9.263e+007 1.975e+009 1.000e+002 4.882e-001 1.855e-003 
2.496e-003 9.264e+007 1.970e+009 1.000e+002 4.853e-001 1.855e-003 
2.497e-003 9.264e+007 1.971e+009 1.000e+002 4.852e-001 1.856e-003 
2.498e-003 9.265e+007 1.972e+009 1.000e+002 4.857e-001 1.857e-003 
2.498e-003 9.265e+007 1.964e+009 1.000e+002 4.816e-001 1.857e-003 
2.499e-003 9.266e+007 1.980e+009 1.000e+002 4.844e-001 1.858e-003 
2.500e-003 9.266e+007 2.008e+009 1.000e+002 4.847e-001 1.859e-003 
2.500e-003 9.266e+007 2.047e+009 1.000e+002 4.893e-001 1.859e-003 
2.501e-003 9.266e+007 2.080e+009 1.000e+002 4.967e-001 1.860e-003 
2.502e-003 9.266e+007 2.067e+009 1.000e+002 5.071e-001 1.861e-003 
2.502e-003 9.266e+007 2.052e+009 1.000e+002 5.029e-001 1.861e-003 
2.503e-003 9.266e+007 2.045e+009 1.000e+002 5.022e-001 1.862e-003 
2.504e-003 9.266e+007 2.054e+009 1.000e+002 5.058e-001 1.863e-003 
2.504e-003 9.267e+007 2.058e+009 1.000e+002 5.117e-001 1.863e-003 
2.505e-003 9.267e+007 2.075e+009 1.000e+002 5.200e-001 1.864e-003 
2.506e-003 9.267e+007 2.083e+009 1.000e+002 5.292e-001 1.865e-003 
2.506e-003 9.267e+007 2.094e+009 1.000e+002 5.356e-001 1.865e-003 
2.507e-003 9.268e+007 2.109e+009 1.000e+002 5.365e-001 1.866e-003 
2.508e-003 9.268e+007 2.118e+009 1.000e+002 5.422e-001 1.866e-003 
2.508e-003 9.268e+007 2.134e+009 1.000e+002 5.492e-001 1.867e-003 
2.509e-003 9.269e+007 2.124e+009 1.000e+002 5.454e-001 1.868e-003 
2.510e-003 9.269e+007 2.136e+009 1.000e+002 5.561e-001 1.868e-003 
2.510e-003 9.269e+007 2.140e+009 1.000e+002 5.607e-001 1.869e-003 
2.511e-003 9.269e+007 2.142e+009 1.000e+002 5.563e-001 1.870e-003 
2.512e-003 9.270e+007 2.143e+009 1.000e+002 5.493e-001 1.870e-003 
2.512e-003 9.270e+007 2.151e+009 1.000e+002 5.531e-001 1.871e-003 
2.513e-003 9.270e+007 2.154e+009 1.000e+002 5.565e-001 1.872e-003 
2.514e-003 9.271e+007 2.153e+009 1.000e+002 5.526e-001 1.872e-003 
2.514e-003 9.271e+007 2.157e+009 1.000e+002 5.588e-001 1.873e-003 
2.515e-003 9.271e+007 2.170e+009 1.000e+002 5.640e-001 1.874e-003 
2.516e-003 9.272e+007 2.186e+009 1.000e+002 5.728e-001 1.874e-003 
2.516e-003 9.272e+007 2.201e+009 1.000e+002 5.760e-001 1.875e-003 
2.517e-003 9.272e+007 2.202e+009 1.000e+002 5.721e-001 1.876e-003 
2.518e-003 9.272e+007 2.205e+009 1.000e+002 5.647e-001 1.876e-003 
2.518e-003 9.273e+007 2.208e+009 1.000e+002 5.597e-001 1.877e-003 
2.519e-003 9.273e+007 2.207e+009 1.000e+002 5.532e-001 1.877e-003 
2.520e-003 9.274e+007 2.188e+009 1.000e+002 5.563e-001 1.878e-003 
2.520e-003 9.274e+007 2.188e+009 1.000e+002 5.558e-001 1.879e-003 
2.521e-003 9.274e+007 2.195e+009 1.000e+002 5.547e-001 1.879e-003 
2.522e-003 9.275e+007 2.163e+009 1.000e+002 5.420e-001 1.880e-003 
2.522e-003 9.275e+007 2.160e+009 1.000e+002 5.402e-001 1.881e-003 
2.523e-003 9.276e+007 2.150e+009 1.000e+002 5.394e-001 1.881e-003 
2.524e-003 9.276e+007 2.144e+009 1.000e+002 5.426e-001 1.882e-003 
2.524e-003 9.276e+007 2.144e+009 1.000e+002 5.422e-001 1.883e-003 
2.525e-003 9.277e+007 2.148e+009 1.000e+002 5.524e-001 1.883e-003 
2.526e-003 9.277e+007 2.137e+009 1.000e+002 5.433e-001 1.884e-003 
2.526e-003 9.278e+007 2.131e+009 1.000e+002 5.437e-001 1.884e-003 
2.527e-003 9.278e+007 2.138e+009 1.000e+002 5.426e-001 1.885e-003 
2.528e-003 9.279e+007 2.126e+009 1.000e+002 5.321e-001 1.886e-003 
2.528e-003 9.279e+007 2.177e+009 1.000e+002 5.307e-001 1.886e-003 
2.529e-003 9.279e+007 2.282e+009 1.000e+002 5.350e-001 1.887e-003 
2.530e-003 9.278e+007 2.445e+009 1.000e+002 5.417e-001 1.888e-003 
2.530e-003 9.276e+007 2.660e+009 1.000e+002 5.489e-001 1.889e-003 
2.531e-003 9.272e+007 2.943e+009 1.000e+002 5.596e-001 1.890e-003 
