# Supplementary material for: Strain rate dependency of dislocation plasticity
Source: Nat Commun. 2021 Mar 23;12:1845. doi: 10.1038/s41467-021-21939-1 (PMC7988163; doi:10.1038/s41467-021-21939-1)
Supplement: Supplementary file 3 — Supplementary Data 1 [file 41467_2021_21939_MOESM3_ESM.zip › Supplementary Data 1/DDDSimulationSet2/StrainRate=1e2s-1/InitialDislocationDensity=2.5e13m-2.dat]

#strain(1), stress(Pa), dislocation density(m-2), strain rate(s-1), mean dislocation velocity(km/s), plastic strain(1)
1.000e-006 1.247e+005 2.658e+013 1.000e+002 7.557e-002 1.859e-006 
2.000e-006 3.139e+006 2.479e+013 1.000e+002 4.119e-002 1.972e-005 
3.000e-006 3.484e+006 2.500e+013 1.000e+002 4.274e-002 2.111e-005 
4.000e-006 3.538e+006 2.503e+013 1.000e+002 4.608e-002 2.048e-005 
5.000e-006 4.637e+006 2.507e+013 1.000e+002 4.547e-002 2.708e-005 
6.000e-006 4.640e+006 2.502e+013 1.000e+002 4.448e-002 2.610e-005 
7.000e-006 4.426e+006 2.503e+013 1.000e+002 5.035e-002 2.362e-005 
8.000e-006 4.308e+006 2.497e+013 1.000e+002 5.146e-002 2.180e-005 
9.000e-006 4.404e+006 2.498e+013 1.000e+002 5.097e-002 2.147e-005 
1.000e-005 4.518e+006 2.498e+013 1.000e+002 5.096e-002 2.126e-005 
1.100e-005 4.721e+006 2.497e+013 1.000e+002 5.174e-002 2.166e-005 
1.200e-005 4.718e+006 2.494e+013 1.000e+002 4.976e-002 2.064e-005 
1.300e-005 4.717e+006 2.495e+013 1.000e+002 5.086e-002 1.963e-005 
1.400e-005 4.679e+006 2.495e+013 1.000e+002 5.106e-002 1.837e-005 
1.500e-005 4.798e+006 2.495e+013 1.000e+002 4.976e-002 1.819e-005 
1.600e-005 5.020e+006 2.496e+013 1.000e+002 4.930e-002 1.873e-005 
1.700e-005 5.162e+006 2.498e+013 1.000e+002 5.013e-002 1.871e-005 
1.800e-005 5.277e+006 2.499e+013 1.000e+002 4.928e-002 1.851e-005 
1.900e-005 5.108e+006 2.494e+013 1.000e+002 4.831e-002 1.634e-005 
2.000e-005 5.175e+006 2.493e+013 1.000e+002 4.848e-002 1.580e-005 
2.100e-005 5.264e+006 2.493e+013 1.000e+002 4.836e-002 1.541e-005 
2.200e-005 5.430e+006 2.494e+013 1.000e+002 4.868e-002 1.557e-005 
2.300e-005 5.503e+006 2.492e+013 1.000e+002 4.839e-002 1.507e-005 
2.400e-005 5.591e+006 2.494e+013 1.000e+002 4.853e-002 1.468e-005 
2.500e-005 5.686e+006 2.495e+013 1.000e+002 4.987e-002 1.434e-005 
2.600e-005 5.814e+006 2.496e+013 1.000e+002 4.966e-002 1.422e-005 
2.700e-005 5.852e+006 2.498e+013 1.000e+002 5.051e-002 1.348e-005 
2.800e-005 5.915e+006 2.498e+013 1.000e+002 5.057e-002 1.292e-005 
2.900e-005 6.030e+006 2.499e+013 1.000e+002 5.041e-002 1.272e-005 
3.000e-005 6.109e+006 2.497e+013 1.000e+002 4.985e-002 1.226e-005 
3.100e-005 6.213e+006 2.498e+013 1.000e+002 4.997e-002 1.198e-005 
3.200e-005 6.308e+006 2.499e+013 1.000e+002 4.972e-002 1.164e-005 
3.300e-005 6.337e+006 2.498e+013 1.000e+002 5.028e-002 1.084e-005 
3.400e-005 6.423e+006 2.499e+013 1.000e+002 4.909e-002 1.043e-005 
3.500e-005 6.463e+006 2.499e+013 1.000e+002 5.121e-002 9.710e-006 
3.600e-005 6.564e+006 2.498e+013 1.000e+002 4.925e-002 9.408e-006 
3.700e-005 6.630e+006 2.499e+013 1.000e+002 5.013e-002 8.868e-006 
3.800e-005 6.739e+006 2.499e+013 1.000e+002 4.966e-002 8.621e-006 
3.900e-005 6.793e+006 2.499e+013 1.000e+002 5.049e-002 7.994e-006 
4.000e-005 6.871e+006 2.501e+013 1.000e+002 4.996e-002 7.534e-006 
4.100e-005 6.929e+006 2.500e+013 1.000e+002 5.088e-002 6.934e-006 
4.200e-005 6.997e+006 2.498e+013 1.000e+002 5.086e-002 6.407e-006 
4.300e-005 7.088e+006 2.498e+013 1.000e+002 5.089e-002 6.037e-006 
4.400e-005 7.197e+006 2.498e+013 1.000e+002 4.916e-002 5.785e-006 
4.500e-005 7.291e+006 2.498e+013 1.000e+002 5.026e-002 5.434e-006 
4.600e-005 7.373e+006 2.500e+013 1.000e+002 5.106e-002 5.002e-006 
4.700e-005 7.425e+006 2.500e+013 1.000e+002 4.996e-002 4.367e-006 
4.800e-005 7.492e+006 2.501e+013 1.000e+002 4.947e-002 3.825e-006 
4.900e-005 7.587e+006 2.499e+013 1.000e+002 4.980e-002 3.488e-006 
5.000e-005 7.673e+006 2.502e+013 1.000e+002 5.008e-002 3.079e-006 
5.100e-005 7.779e+006 2.501e+013 1.000e+002 4.927e-002 2.812e-006 
5.200e-005 7.843e+006 2.500e+013 1.000e+002 5.004e-002 2.254e-006 
5.300e-005 7.921e+006 2.502e+013 1.000e+002 5.000e-002 1.794e-006 
5.400e-005 8.000e+006 2.502e+013 1.000e+002 4.969e-002 1.341e-006 
5.500e-005 8.098e+006 2.502e+013 1.000e+002 5.089e-002 1.021e-006 
5.600e-005 8.216e+006 2.502e+013 1.000e+002 4.953e-002 8.382e-007 
5.700e-005 8.299e+006 2.502e+013 1.000e+002 4.967e-002 4.119e-007 
5.800e-005 8.372e+006 2.502e+013 1.000e+002 4.967e-002 8.856e-008 
5.900e-005 8.452e+006 2.501e+013 1.000e+002 5.031e-002 5.322e-007 
6.000e-005 8.515e+006 2.504e+013 1.000e+002 5.007e-002 1.097e-006 
6.100e-005 8.586e+006 2.501e+013 1.000e+002 5.044e-002 1.605e-006 
6.200e-005 8.649e+006 2.502e+013 1.000e+002 5.038e-002 2.169e-006 
6.300e-005 8.712e+006 2.504e+013 1.000e+002 4.970e-002 2.734e-006 
6.400e-005 8.784e+006 2.503e+013 1.000e+002 5.051e-002 3.235e-006 
6.500e-005 8.819e+006 2.504e+013 1.000e+002 4.987e-002 3.991e-006 
6.600e-005 8.867e+006 2.504e+013 1.000e+002 5.022e-002 4.661e-006 
6.700e-005 8.944e+006 2.503e+013 1.000e+002 5.091e-002 5.128e-006 
6.800e-005 9.022e+006 2.504e+013 1.000e+002 5.004e-002 5.590e-006 
6.900e-005 9.072e+006 2.508e+013 1.000e+002 5.039e-002 6.243e-006 
7.000e-005 9.178e+006 2.506e+013 1.000e+002 5.034e-002 6.510e-006 
7.100e-005 9.257e+006 2.505e+013 1.000e+002 5.047e-002 6.965e-006 
7.200e-005 9.351e+006 2.504e+013 1.000e+002 5.049e-002 7.316e-006 
7.300e-005 9.460e+006 2.506e+013 1.000e+002 5.080e-002 7.562e-006 
7.400e-005 9.555e+006 2.507e+013 1.000e+002 5.011e-002 7.905e-006 
7.500e-005 9.605e+006 2.506e+013 1.000e+002 4.909e-002 8.558e-006 
7.600e-005 9.658e+006 2.506e+013 1.000e+002 4.988e-002 9.189e-006 
7.700e-005 9.745e+006 2.506e+013 1.000e+002 5.091e-002 9.591e-006 
7.800e-005 9.797e+006 2.508e+013 1.000e+002 4.996e-002 1.023e-005 
7.900e-005 9.871e+006 2.507e+013 1.000e+002 5.027e-002 1.072e-005 
8.000e-005 9.925e+006 2.508e+013 1.000e+002 4.847e-002 1.134e-005 
8.100e-005 1.001e+007 2.507e+013 1.000e+002 4.973e-002 1.176e-005 
8.200e-005 1.008e+007 2.509e+013 1.000e+002 4.912e-002 1.229e-005 
8.300e-005 1.015e+007 2.510e+013 1.000e+002 4.904e-002 1.276e-005 
8.400e-005 1.022e+007 2.509e+013 1.000e+002 4.929e-002 1.329e-005 
8.500e-005 1.028e+007 2.508e+013 1.000e+002 4.987e-002 1.391e-005 
8.600e-005 1.038e+007 2.508e+013 1.000e+002 4.929e-002 1.421e-005 
8.700e-005 1.044e+007 2.508e+013 1.000e+002 4.918e-002 1.477e-005 
8.800e-005 1.052e+007 2.508e+013 1.000e+002 4.987e-002 1.525e-005 
8.900e-005 1.058e+007 2.508e+013 1.000e+002 4.962e-002 1.580e-005 
9.000e-005 1.064e+007 2.510e+013 1.000e+002 4.873e-002 1.641e-005 
9.100e-005 1.059e+007 2.507e+013 1.000e+002 5.071e-002 1.773e-005 
9.200e-005 9.469e+006 2.496e+013 1.000e+002 5.032e-002 2.650e-005 
9.300e-005 7.515e+006 2.482e+013 1.000e+002 5.314e-002 4.101e-005 
9.400e-005 7.654e+006 2.466e+013 1.000e+002 5.441e-002 4.105e-005 
9.500e-005 7.844e+006 2.468e+013 1.000e+002 5.598e-002 4.073e-005 
9.600e-005 7.939e+006 2.467e+013 1.000e+002 5.760e-002 4.108e-005 
9.700e-005 8.045e+006 2.465e+013 1.000e+002 5.506e-002 4.134e-005 
9.800e-005 8.135e+006 2.467e+013 1.000e+002 5.346e-002 4.172e-005 
9.900e-005 8.193e+006 2.467e+013 1.000e+002 5.322e-002 4.232e-005 
1.000e-004 8.307e+006 2.461e+013 1.000e+002 5.454e-002 4.253e-005 
1.010e-004 8.424e+006 2.460e+013 1.000e+002 5.757e-002 4.272e-005 
1.020e-004 8.493e+006 2.461e+013 1.000e+002 5.432e-002 4.324e-005 
1.030e-004 8.431e+006 2.463e+013 1.000e+002 5.477e-002 4.467e-005 
1.040e-004 8.555e+006 2.464e+013 1.000e+002 5.127e-002 4.481e-005 
1.050e-004 8.700e+006 2.464e+013 1.000e+002 5.238e-002 4.481e-005 
1.060e-004 8.846e+006 2.462e+013 1.000e+002 5.173e-002 4.480e-005 
1.070e-004 8.980e+006 2.464e+013 1.000e+002 5.209e-002 4.488e-005 
1.080e-004 9.115e+006 2.463e+013 1.000e+002 5.140e-002 4.494e-005 
1.090e-004 9.256e+006 2.465e+013 1.000e+002 5.222e-002 4.496e-005 
1.100e-004 9.374e+006 2.463e+013 1.000e+002 5.156e-002 4.515e-005 
1.110e-004 9.520e+006 2.464e+013 1.000e+002 5.189e-002 4.514e-005 
1.120e-004 9.655e+006 2.462e+013 1.000e+002 5.234e-002 4.521e-005 
1.130e-004 9.767e+006 2.464e+013 1.000e+002 5.189e-002 4.543e-005 
1.140e-004 9.815e+006 2.462e+013 1.000e+002 5.419e-002 4.610e-005 
1.150e-004 9.883e+006 2.464e+013 1.000e+002 5.234e-002 4.663e-005 
1.160e-004 9.992e+006 2.463e+013 1.000e+002 5.288e-002 4.688e-005 
1.170e-004 1.008e+007 2.462e+013 1.000e+002 5.213e-002 4.727e-005 
1.180e-004 1.018e+007 2.465e+013 1.000e+002 5.197e-002 4.757e-005 
1.190e-004 1.026e+007 2.464e+013 1.000e+002 5.178e-002 4.805e-005 
1.200e-004 1.034e+007 2.464e+013 1.000e+002 5.219e-002 4.845e-005 
1.210e-004 1.043e+007 2.465e+013 1.000e+002 5.307e-002 4.885e-005 
1.220e-004 1.050e+007 2.466e+013 1.000e+002 5.361e-002 4.934e-005 
1.230e-004 1.058e+007 2.465e+013 1.000e+002 5.208e-002 4.983e-005 
1.240e-004 1.065e+007 2.468e+013 1.000e+002 5.426e-002 5.031e-005 
1.250e-004 1.074e+007 2.468e+013 1.000e+002 5.369e-002 5.069e-005 
1.260e-004 1.084e+007 2.465e+013 1.000e+002 5.232e-002 5.098e-005 
1.270e-004 1.091e+007 2.465e+013 1.000e+002 5.493e-002 5.153e-005 
1.280e-004 1.098e+007 2.465e+013 1.000e+002 5.396e-002 5.207e-005 
1.290e-004 1.105e+007 2.465e+013 1.000e+002 5.412e-002 5.253e-005 
1.300e-004 1.110e+007 2.464e+013 1.000e+002 5.421e-002 5.320e-005 
1.310e-004 1.117e+007 2.462e+013 1.000e+002 5.449e-002 5.371e-005 
1.320e-004 1.121e+007 2.468e+013 1.000e+002 5.414e-002 5.442e-005 
1.330e-004 1.127e+007 2.466e+013 1.000e+002 5.524e-002 5.506e-005 
1.340e-004 1.135e+007 2.470e+013 1.000e+002 5.295e-002 5.547e-005 
1.350e-004 1.139e+007 2.464e+013 1.000e+002 5.339e-002 5.622e-005 
1.360e-004 1.146e+007 2.465e+013 1.000e+002 5.373e-002 5.673e-005 
1.370e-004 1.156e+007 2.469e+013 1.000e+002 5.346e-002 5.703e-005 
1.380e-004 1.159e+007 2.464e+013 1.000e+002 5.393e-002 5.782e-005 
1.390e-004 1.166e+007 2.466e+013 1.000e+002 5.469e-002 5.833e-005 
1.400e-004 1.174e+007 2.466e+013 1.000e+002 5.314e-002 5.878e-005 
1.410e-004 1.180e+007 2.464e+013 1.000e+002 5.353e-002 5.935e-005 
1.420e-004 1.187e+007 2.467e+013 1.000e+002 5.442e-002 5.990e-005 
1.430e-004 1.196e+007 2.466e+013 1.000e+002 5.302e-002 6.030e-005 
1.440e-004 1.201e+007 2.465e+013 1.000e+002 5.465e-002 6.089e-005 
1.450e-004 1.200e+007 2.467e+013 1.000e+002 5.365e-002 6.197e-005 
1.460e-004 1.200e+007 2.466e+013 1.000e+002 5.362e-002 6.296e-005 
1.470e-004 1.201e+007 2.468e+013 1.000e+002 5.393e-002 6.393e-005 
1.480e-004 1.201e+007 2.468e+013 1.000e+002 5.349e-002 6.490e-005 
1.490e-004 1.201e+007 2.467e+013 1.000e+002 5.369e-002 6.589e-005 
1.500e-004 1.201e+007 2.468e+013 1.000e+002 5.358e-002 6.691e-005 
1.510e-004 1.201e+007 2.467e+013 1.000e+002 5.486e-002 6.792e-005 
1.520e-004 1.201e+007 2.468e+013 1.000e+002 5.356e-002 6.890e-005 
1.530e-004 1.200e+007 2.466e+013 1.000e+002 5.376e-002 7.000e-005 
1.540e-004 1.199e+007 2.468e+013 1.000e+002 5.320e-002 7.104e-005 
1.550e-004 1.200e+007 2.467e+013 1.000e+002 5.496e-002 7.199e-005 
1.560e-004 1.200e+007 2.468e+013 1.000e+002 5.336e-002 7.301e-005 
1.570e-004 1.200e+007 2.467e+013 1.000e+002 5.386e-002 7.399e-005 
1.580e-004 1.200e+007 2.467e+013 1.000e+002 5.336e-002 7.497e-005 
1.590e-004 1.200e+007 2.468e+013 1.000e+002 5.264e-002 7.597e-005 
1.600e-004 1.201e+007 2.466e+013 1.000e+002 5.337e-002 7.693e-005 
1.610e-004 1.202e+007 2.469e+013 1.000e+002 5.404e-002 7.783e-005 
1.620e-004 1.203e+007 2.467e+013 1.000e+002 5.342e-002 7.878e-005 
1.630e-004 1.204e+007 2.468e+013 1.000e+002 5.462e-002 7.973e-005 
1.640e-004 1.204e+007 2.468e+013 1.000e+002 5.340e-002 8.071e-005 
1.650e-004 1.205e+007 2.467e+013 1.000e+002 5.324e-002 8.164e-005 
1.660e-004 1.205e+007 2.468e+013 1.000e+002 5.445e-002 8.264e-005 
1.670e-004 1.206e+007 2.467e+013 1.000e+002 5.471e-002 8.358e-005 
1.680e-004 1.206e+007 2.467e+013 1.000e+002 5.457e-002 8.454e-005 
1.690e-004 1.207e+007 2.468e+013 1.000e+002 5.397e-002 8.547e-005 
1.700e-004 1.208e+007 2.466e+013 1.000e+002 5.339e-002 8.646e-005 
1.710e-004 1.208e+007 2.468e+013 1.000e+002 5.372e-002 8.744e-005 
1.720e-004 1.209e+007 2.467e+013 1.000e+002 5.463e-002 8.839e-005 
1.730e-004 1.209e+007 2.469e+013 1.000e+002 5.358e-002 8.939e-005 
1.740e-004 1.210e+007 2.467e+013 1.000e+002 5.366e-002 9.028e-005 
1.750e-004 1.210e+007 2.467e+013 1.000e+002 5.321e-002 9.127e-005 
1.760e-004 1.211e+007 2.466e+013 1.000e+002 5.333e-002 9.224e-005 
1.770e-004 1.212e+007 2.468e+013 1.000e+002 5.437e-002 9.318e-005 
1.780e-004 1.212e+007 2.468e+013 1.000e+002 5.345e-002 9.413e-005 
1.790e-004 1.213e+007 2.466e+013 1.000e+002 5.380e-002 9.511e-005 
1.800e-004 1.213e+007 2.468e+013 1.000e+002 5.408e-002 9.610e-005 
1.810e-004 1.212e+007 2.466e+013 1.000e+002 5.261e-002 9.713e-005 
1.820e-004 1.212e+007 2.468e+013 1.000e+002 5.360e-002 9.813e-005 
1.830e-004 1.213e+007 2.466e+013 1.000e+002 5.368e-002 9.906e-005 
1.840e-004 1.214e+007 2.468e+013 1.000e+002 5.379e-002 1.001e-004 
1.850e-004 1.213e+007 2.466e+013 1.000e+002 5.416e-002 1.011e-004 
1.860e-004 1.213e+007 2.467e+013 1.000e+002 5.327e-002 1.021e-004 
1.870e-004 1.213e+007 2.467e+013 1.000e+002 5.448e-002 1.031e-004 
1.880e-004 1.214e+007 2.468e+013 1.000e+002 5.465e-002 1.041e-004 
1.890e-004 1.213e+007 2.467e+013 1.000e+002 5.392e-002 1.051e-004 
1.900e-004 1.213e+007 2.467e+013 1.000e+002 5.280e-002 1.061e-004 
1.910e-004 1.214e+007 2.466e+013 1.000e+002 5.386e-002 1.070e-004 
1.920e-004 1.215e+007 2.467e+013 1.000e+002 5.392e-002 1.080e-004 
1.930e-004 1.215e+007 2.466e+013 1.000e+002 5.321e-002 1.089e-004 
1.940e-004 1.216e+007 2.468e+013 1.000e+002 5.381e-002 1.099e-004 
1.950e-004 1.216e+007 2.466e+013 1.000e+002 5.332e-002 1.109e-004 
1.960e-004 1.216e+007 2.468e+013 1.000e+002 5.477e-002 1.119e-004 
1.970e-004 1.216e+007 2.466e+013 1.000e+002 5.344e-002 1.129e-004 
1.980e-004 1.216e+007 2.468e+013 1.000e+002 5.432e-002 1.139e-004 
1.990e-004 1.217e+007 2.467e+013 1.000e+002 5.497e-002 1.148e-004 
2.000e-004 1.216e+007 2.467e+013 1.000e+002 5.366e-002 1.159e-004 
2.010e-004 1.217e+007 2.468e+013 1.000e+002 5.434e-002 1.168e-004 
2.020e-004 1.217e+007 2.467e+013 1.000e+002 5.325e-002 1.178e-004 
2.030e-004 1.216e+007 2.468e+013 1.000e+002 5.446e-002 1.189e-004 
2.040e-004 1.217e+007 2.466e+013 1.000e+002 5.291e-002 1.198e-004 
2.050e-004 1.217e+007 2.468e+013 1.000e+002 5.273e-002 1.208e-004 
2.060e-004 1.218e+007 2.467e+013 1.000e+002 5.383e-002 1.218e-004 
2.070e-004 1.217e+007 2.467e+013 1.000e+002 5.279e-002 1.228e-004 
2.080e-004 1.218e+007 2.466e+013 1.000e+002 5.311e-002 1.237e-004 
2.090e-004 1.218e+007 2.467e+013 1.000e+002 5.343e-002 1.248e-004 
2.100e-004 1.218e+007 2.466e+013 1.000e+002 5.334e-002 1.257e-004 
2.110e-004 1.217e+007 2.467e+013 1.000e+002 5.294e-002 1.268e-004 
2.120e-004 1.218e+007 2.466e+013 1.000e+002 5.366e-002 1.277e-004 
2.130e-004 1.218e+007 2.468e+013 1.000e+002 5.369e-002 1.287e-004 
2.140e-004 1.218e+007 2.466e+013 1.000e+002 5.368e-002 1.297e-004 
2.150e-004 1.218e+007 2.468e+013 1.000e+002 5.399e-002 1.307e-004 
2.160e-004 1.218e+007 2.467e+013 1.000e+002 5.356e-002 1.317e-004 
2.170e-004 1.219e+007 2.468e+013 1.000e+002 5.350e-002 1.327e-004 
2.180e-004 1.216e+007 2.466e+013 1.000e+002 5.305e-002 1.339e-004 
2.190e-004 1.216e+007 2.468e+013 1.000e+002 5.269e-002 1.349e-004 
2.200e-004 1.216e+007 2.467e+013 1.000e+002 5.344e-002 1.359e-004 
2.210e-004 1.215e+007 2.466e+013 1.000e+002 5.344e-002 1.369e-004 
2.220e-004 1.214e+007 2.468e+013 1.000e+002 5.373e-002 1.380e-004 
2.230e-004 1.213e+007 2.467e+013 1.000e+002 5.464e-002 1.391e-004 
2.240e-004 1.213e+007 2.468e+013 1.000e+002 5.393e-002 1.401e-004 
2.250e-004 1.211e+007 2.466e+013 1.000e+002 5.329e-002 1.412e-004 
2.260e-004 1.211e+007 2.468e+013 1.000e+002 5.396e-002 1.422e-004 
2.270e-004 1.210e+007 2.466e+013 1.000e+002 5.332e-002 1.433e-004 
2.280e-004 1.209e+007 2.468e+013 1.000e+002 5.293e-002 1.443e-004 
2.290e-004 1.208e+007 2.466e+013 1.000e+002 5.421e-002 1.454e-004 
2.300e-004 1.206e+007 2.468e+013 1.000e+002 5.342e-002 1.466e-004 
2.310e-004 1.206e+007 2.468e+013 1.000e+002 5.371e-002 1.476e-004 
2.320e-004 1.204e+007 2.468e+013 1.000e+002 5.360e-002 1.487e-004 
2.330e-004 1.203e+007 2.467e+013 1.000e+002 5.243e-002 1.498e-004 
2.340e-004 1.203e+007 2.467e+013 1.000e+002 5.394e-002 1.508e-004 
2.350e-004 1.203e+007 2.467e+013 1.000e+002 5.348e-002 1.518e-004 
2.360e-004 1.202e+007 2.467e+013 1.000e+002 5.420e-002 1.528e-004 
2.370e-004 1.200e+007 2.468e+013 1.000e+002 5.409e-002 1.540e-004 
2.380e-004 1.200e+007 2.467e+013 1.000e+002 5.353e-002 1.550e-004 
2.390e-004 1.199e+007 2.466e+013 1.000e+002 5.356e-002 1.561e-004 
2.400e-004 1.199e+007 2.468e+013 1.000e+002 5.356e-002 1.571e-004 
2.410e-004 1.200e+007 2.466e+013 1.000e+002 5.386e-002 1.580e-004 
2.420e-004 1.200e+007 2.468e+013 1.000e+002 5.370e-002 1.590e-004 
2.430e-004 1.199e+007 2.467e+013 1.000e+002 5.373e-002 1.601e-004 
2.440e-004 1.199e+007 2.467e+013 1.000e+002 5.400e-002 1.611e-004 
2.450e-004 1.198e+007 2.468e+013 1.000e+002 5.431e-002 1.621e-004 
2.460e-004 1.199e+007 2.466e+013 1.000e+002 5.374e-002 1.631e-004 
2.470e-004 1.199e+007 2.468e+013 1.000e+002 5.358e-002 1.641e-004 
2.480e-004 1.198e+007 2.466e+013 1.000e+002 5.336e-002 1.651e-004 
2.490e-004 1.200e+007 2.467e+013 1.000e+002 5.401e-002 1.660e-004 
2.500e-004 1.200e+007 2.467e+013 1.000e+002 5.345e-002 1.670e-004 
2.510e-004 1.200e+007 2.466e+013 1.000e+002 5.355e-002 1.680e-004 
2.520e-004 1.200e+007 2.467e+013 1.000e+002 5.228e-002 1.690e-004 
2.530e-004 1.201e+007 2.466e+013 1.000e+002 5.400e-002 1.699e-004 
2.540e-004 1.201e+007 2.467e+013 1.000e+002 5.302e-002 1.709e-004 
2.550e-004 1.202e+007 2.468e+013 1.000e+002 5.406e-002 1.718e-004 
2.560e-004 1.202e+007 2.467e+013 1.000e+002 5.345e-002 1.728e-004 
2.570e-004 1.203e+007 2.469e+013 1.000e+002 5.274e-002 1.737e-004 
2.580e-004 1.204e+007 2.466e+013 1.000e+002 5.367e-002 1.747e-004 
2.590e-004 1.204e+007 2.468e+013 1.000e+002 5.346e-002 1.757e-004 
2.600e-004 1.205e+007 2.466e+013 1.000e+002 5.301e-002 1.767e-004 
2.610e-004 1.205e+007 2.468e+013 1.000e+002 5.358e-002 1.777e-004 
2.620e-004 1.205e+007 2.467e+013 1.000e+002 5.265e-002 1.786e-004 
2.630e-004 1.205e+007 2.467e+013 1.000e+002 5.368e-002 1.796e-004 
2.640e-004 1.205e+007 2.467e+013 1.000e+002 5.294e-002 1.806e-004 
2.650e-004 1.205e+007 2.466e+013 1.000e+002 5.283e-002 1.816e-004 
2.660e-004 1.206e+007 2.468e+013 1.000e+002 5.358e-002 1.826e-004 
2.670e-004 1.207e+007 2.466e+013 1.000e+002 5.296e-002 1.835e-004 
2.680e-004 1.207e+007 2.468e+013 1.000e+002 5.295e-002 1.845e-004 
2.690e-004 1.208e+007 2.467e+013 1.000e+002 5.421e-002 1.854e-004 
2.700e-004 1.209e+007 2.469e+013 1.000e+002 5.367e-002 1.864e-004 
2.710e-004 1.211e+007 2.467e+013 1.000e+002 5.317e-002 1.873e-004 
2.720e-004 1.211e+007 2.468e+013 1.000e+002 5.344e-002 1.882e-004 
2.730e-004 1.211e+007 2.466e+013 1.000e+002 5.322e-002 1.892e-004 
2.740e-004 1.211e+007 2.468e+013 1.000e+002 5.421e-002 1.902e-004 
2.750e-004 1.211e+007 2.466e+013 1.000e+002 5.331e-002 1.912e-004 
2.760e-004 1.211e+007 2.467e+013 1.000e+002 5.309e-002 1.922e-004 
2.770e-004 1.212e+007 2.467e+013 1.000e+002 5.292e-002 1.932e-004 
2.780e-004 1.213e+007 2.466e+013 1.000e+002 5.310e-002 1.941e-004 
2.790e-004 1.214e+007 2.466e+013 1.000e+002 5.274e-002 1.950e-004 
2.800e-004 1.214e+007 2.467e+013 1.000e+002 5.466e-002 1.960e-004 
2.810e-004 1.215e+007 2.468e+013 1.000e+002 5.390e-002 1.970e-004 
2.820e-004 1.215e+007 2.466e+013 1.000e+002 5.293e-002 1.980e-004 
2.830e-004 1.214e+007 2.469e+013 1.000e+002 5.359e-002 1.990e-004 
2.840e-004 1.215e+007 2.467e+013 1.000e+002 5.443e-002 2.000e-004 
2.850e-004 1.215e+007 2.468e+013 1.000e+002 5.375e-002 2.009e-004 
2.860e-004 1.215e+007 2.466e+013 1.000e+002 5.369e-002 2.019e-004 
2.870e-004 1.216e+007 2.468e+013 1.000e+002 5.346e-002 2.029e-004 
2.880e-004 1.216e+007 2.467e+013 1.000e+002 5.409e-002 2.038e-004 
2.890e-004 1.216e+007 2.467e+013 1.000e+002 5.288e-002 2.048e-004 
2.900e-004 1.216e+007 2.466e+013 1.000e+002 5.399e-002 2.059e-004 
2.910e-004 1.216e+007 2.468e+013 1.000e+002 5.282e-002 2.069e-004 
2.920e-004 1.216e+007 2.465e+013 1.000e+002 5.307e-002 2.079e-004 
2.930e-004 1.216e+007 2.467e+013 1.000e+002 5.291e-002 2.089e-004 
2.940e-004 1.216e+007 2.466e+013 1.000e+002 5.376e-002 2.099e-004 
2.950e-004 1.216e+007 2.467e+013 1.000e+002 5.301e-002 2.109e-004 
2.960e-004 1.216e+007 2.466e+013 1.000e+002 5.277e-002 2.118e-004 
2.970e-004 1.217e+007 2.468e+013 1.000e+002 5.354e-002 2.128e-004 
2.980e-004 1.216e+007 2.467e+013 1.000e+002 5.345e-002 2.139e-004 
2.990e-004 1.217e+007 2.469e+013 1.000e+002 5.328e-002 2.148e-004 
3.000e-004 1.217e+007 2.467e+013 1.000e+002 5.399e-002 2.158e-004 
3.010e-004 1.217e+007 2.467e+013 1.000e+002 5.345e-002 2.168e-004 
3.020e-004 1.217e+007 2.468e+013 1.000e+002 5.355e-002 2.178e-004 
3.030e-004 1.216e+007 2.467e+013 1.000e+002 5.330e-002 2.189e-004 
3.040e-004 1.216e+007 2.468e+013 1.000e+002 5.376e-002 2.199e-004 
3.050e-004 1.216e+007 2.468e+013 1.000e+002 5.376e-002 2.208e-004 
3.060e-004 1.218e+007 2.466e+013 1.000e+002 5.272e-002 2.217e-004 
3.070e-004 1.218e+007 2.467e+013 1.000e+002 5.300e-002 2.227e-004 
3.080e-004 1.219e+007 2.466e+013 1.000e+002 5.246e-002 2.237e-004 
3.090e-004 1.219e+007 2.468e+013 1.000e+002 5.248e-002 2.246e-004 
3.100e-004 1.219e+007 2.468e+013 1.000e+002 5.281e-002 2.257e-004 
3.110e-004 1.220e+007 2.467e+013 1.000e+002 5.243e-002 2.266e-004 
3.120e-004 1.220e+007 2.468e+013 1.000e+002 5.299e-002 2.276e-004 
3.130e-004 1.219e+007 2.469e+013 1.000e+002 5.402e-002 2.286e-004 
3.140e-004 1.218e+007 2.468e+013 1.000e+002 5.335e-002 2.297e-004 
3.150e-004 1.217e+007 2.468e+013 1.000e+002 5.353e-002 2.308e-004 
3.160e-004 1.217e+007 2.468e+013 1.000e+002 5.362e-002 2.318e-004 
3.170e-004 1.216e+007 2.468e+013 1.000e+002 5.315e-002 2.328e-004 
3.180e-004 1.216e+007 2.466e+013 1.000e+002 5.306e-002 2.338e-004 
3.190e-004 1.217e+007 2.468e+013 1.000e+002 5.287e-002 2.348e-004 
3.200e-004 1.217e+007 2.468e+013 1.000e+002 5.327e-002 2.358e-004 
3.210e-004 1.217e+007 2.467e+013 1.000e+002 5.277e-002 2.368e-004 
3.220e-004 1.217e+007 2.468e+013 1.000e+002 5.354e-002 2.378e-004 
3.230e-004 1.216e+007 2.468e+013 1.000e+002 5.299e-002 2.389e-004 
3.240e-004 1.216e+007 2.467e+013 1.000e+002 5.438e-002 2.399e-004 
3.250e-004 1.215e+007 2.469e+013 1.000e+002 5.282e-002 2.409e-004 
3.260e-004 1.215e+007 2.468e+013 1.000e+002 5.391e-002 2.419e-004 
3.270e-004 1.216e+007 2.467e+013 1.000e+002 5.403e-002 2.429e-004 
3.280e-004 1.216e+007 2.468e+013 1.000e+002 5.315e-002 2.439e-004 
3.290e-004 1.216e+007 2.468e+013 1.000e+002 5.391e-002 2.449e-004 
3.300e-004 1.216e+007 2.468e+013 1.000e+002 5.353e-002 2.459e-004 
3.310e-004 1.215e+007 2.468e+013 1.000e+002 5.256e-002 2.469e-004 
3.320e-004 1.214e+007 2.468e+013 1.000e+002 5.287e-002 2.480e-004 
3.330e-004 1.214e+007 2.468e+013 1.000e+002 5.347e-002 2.490e-004 
3.340e-004 1.214e+007 2.468e+013 1.000e+002 5.344e-002 2.500e-004 
3.350e-004 1.215e+007 2.468e+013 1.000e+002 5.359e-002 2.510e-004 
3.360e-004 1.215e+007 2.468e+013 1.000e+002 5.327e-002 2.520e-004 
3.370e-004 1.214e+007 2.468e+013 1.000e+002 5.306e-002 2.530e-004 
3.380e-004 1.213e+007 2.468e+013 1.000e+002 5.286e-002 2.541e-004 
3.390e-004 1.215e+007 2.470e+013 1.000e+002 5.429e-002 2.549e-004 
3.400e-004 1.215e+007 2.467e+013 1.000e+002 5.375e-002 2.560e-004 
3.410e-004 1.215e+007 2.470e+013 1.000e+002 5.344e-002 2.569e-004 
3.420e-004 1.215e+007 2.467e+013 1.000e+002 5.327e-002 2.579e-004 
3.430e-004 1.215e+007 2.468e+013 1.000e+002 5.272e-002 2.590e-004 
3.440e-004 1.215e+007 2.468e+013 1.000e+002 5.350e-002 2.600e-004 
3.450e-004 1.214e+007 2.468e+013 1.000e+002 5.298e-002 2.610e-004 
3.460e-004 1.214e+007 2.467e+013 1.000e+002 5.366e-002 2.620e-004 
3.470e-004 1.214e+007 2.469e+013 1.000e+002 5.328e-002 2.630e-004 
3.480e-004 1.214e+007 2.468e+013 1.000e+002 5.297e-002 2.640e-004 
3.490e-004 1.214e+007 2.468e+013 1.000e+002 5.365e-002 2.650e-004 
3.500e-004 1.214e+007 2.468e+013 1.000e+002 5.307e-002 2.660e-004 
3.510e-004 1.214e+007 2.468e+013 1.000e+002 5.275e-002 2.670e-004 
3.520e-004 1.216e+007 2.468e+013 1.000e+002 5.365e-002 2.679e-004 
3.530e-004 1.217e+007 2.467e+013 1.000e+002 5.381e-002 2.688e-004 
3.540e-004 1.218e+007 2.468e+013 1.000e+002 5.327e-002 2.697e-004 
3.550e-004 1.218e+007 2.469e+013 1.000e+002 5.441e-002 2.707e-004 
3.560e-004 1.219e+007 2.468e+013 1.000e+002 5.467e-002 2.717e-004 
3.570e-004 1.220e+007 2.467e+013 1.000e+002 5.405e-002 2.726e-004 
3.580e-004 1.220e+007 2.468e+013 1.000e+002 5.396e-002 2.736e-004 
3.590e-004 1.221e+007 2.467e+013 1.000e+002 5.433e-002 2.745e-004 
3.600e-004 1.220e+007 2.468e+013 1.000e+002 5.350e-002 2.756e-004 
3.610e-004 1.220e+007 2.467e+013 1.000e+002 5.353e-002 2.766e-004 
3.620e-004 1.221e+007 2.468e+013 1.000e+002 5.391e-002 2.775e-004 
3.630e-004 1.219e+007 2.467e+013 1.000e+002 5.330e-002 2.787e-004 
3.640e-004 1.219e+007 2.468e+013 1.000e+002 5.345e-002 2.797e-004 
3.650e-004 1.219e+007 2.469e+013 1.000e+002 5.456e-002 2.807e-004 
3.660e-004 1.218e+007 2.468e+013 1.000e+002 5.321e-002 2.817e-004 
3.670e-004 1.218e+007 2.467e+013 1.000e+002 5.257e-002 2.827e-004 
3.680e-004 1.219e+007 2.470e+013 1.000e+002 5.395e-002 2.837e-004 
3.690e-004 1.218e+007 2.467e+013 1.000e+002 5.380e-002 2.847e-004 
3.700e-004 1.219e+007 2.469e+013 1.000e+002 5.383e-002 2.857e-004 
3.710e-004 1.219e+007 2.468e+013 1.000e+002 5.226e-002 2.866e-004 
3.720e-004 1.218e+007 2.468e+013 1.000e+002 5.335e-002 2.877e-004 
3.730e-004 1.218e+007 2.468e+013 1.000e+002 5.366e-002 2.887e-004 
3.740e-004 1.218e+007 2.468e+013 1.000e+002 5.371e-002 2.897e-004 
3.750e-004 1.217e+007 2.468e+013 1.000e+002 5.384e-002 2.908e-004 
3.760e-004 1.217e+007 2.468e+013 1.000e+002 5.349e-002 2.918e-004 
3.770e-004 1.218e+007 2.467e+013 1.000e+002 5.393e-002 2.927e-004 
3.780e-004 1.217e+007 2.468e+013 1.000e+002 5.228e-002 2.938e-004 
3.790e-004 1.217e+007 2.469e+013 1.000e+002 5.318e-002 2.948e-004 
3.800e-004 1.216e+007 2.468e+013 1.000e+002 5.305e-002 2.959e-004 
3.810e-004 1.215e+007 2.468e+013 1.000e+002 5.348e-002 2.969e-004 
3.820e-004 1.216e+007 2.468e+013 1.000e+002 5.349e-002 2.979e-004 
3.830e-004 1.216e+007 2.469e+013 1.000e+002 5.294e-002 2.989e-004 
3.840e-004 1.216e+007 2.468e+013 1.000e+002 5.382e-002 2.999e-004 
3.850e-004 1.216e+007 2.468e+013 1.000e+002 5.296e-002 3.009e-004 
3.860e-004 1.216e+007 2.468e+013 1.000e+002 5.379e-002 3.019e-004 
3.870e-004 1.217e+007 2.467e+013 1.000e+002 5.430e-002 3.028e-004 
3.880e-004 1.217e+007 2.467e+013 1.000e+002 5.419e-002 3.038e-004 
3.890e-004 1.218e+007 2.468e+013 1.000e+002 5.301e-002 3.047e-004 
3.900e-004 1.219e+007 2.468e+013 1.000e+002 5.383e-002 3.057e-004 
3.910e-004 1.219e+007 2.467e+013 1.000e+002 5.293e-002 3.066e-004 
3.920e-004 1.220e+007 2.467e+013 1.000e+002 5.307e-002 3.076e-004 
3.930e-004 1.221e+007 2.468e+013 1.000e+002 5.405e-002 3.085e-004 
3.940e-004 1.222e+007 2.468e+013 1.000e+002 5.343e-002 3.094e-004 
3.950e-004 1.224e+007 2.467e+013 1.000e+002 5.320e-002 3.103e-004 
3.960e-004 1.225e+007 2.469e+013 1.000e+002 5.448e-002 3.112e-004 
3.970e-004 1.228e+007 2.467e+013 1.000e+002 5.425e-002 3.121e-004 
3.980e-004 1.231e+007 2.467e+013 1.000e+002 5.402e-002 3.128e-004 
3.990e-004 1.234e+007 2.469e+013 1.000e+002 5.306e-002 3.136e-004 
4.000e-004 1.239e+007 2.468e+013 1.000e+002 5.283e-002 3.143e-004 
4.010e-004 1.239e+007 2.467e+013 1.000e+002 5.305e-002 3.153e-004 
4.020e-004 1.239e+007 2.467e+013 1.000e+002 5.395e-002 3.163e-004 
4.030e-004 1.239e+007 2.466e+013 1.000e+002 5.351e-002 3.172e-004 
4.040e-004 1.240e+007 2.468e+013 1.000e+002 5.282e-002 3.182e-004 
4.050e-004 1.241e+007 2.468e+013 1.000e+002 5.432e-002 3.191e-004 
4.060e-004 1.242e+007 2.468e+013 1.000e+002 5.278e-002 3.200e-004 
4.070e-004 1.243e+007 2.467e+013 1.000e+002 5.315e-002 3.210e-004 
4.080e-004 1.243e+007 2.467e+013 1.000e+002 5.284e-002 3.220e-004 
4.090e-004 1.245e+007 2.468e+013 1.000e+002 5.278e-002 3.229e-004 
4.100e-004 1.245e+007 2.468e+013 1.000e+002 5.333e-002 3.239e-004 
4.110e-004 1.246e+007 2.468e+013 1.000e+002 5.363e-002 3.248e-004 
4.120e-004 1.247e+007 2.466e+013 1.000e+002 5.329e-002 3.257e-004 
4.130e-004 1.248e+007 2.467e+013 1.000e+002 5.367e-002 3.267e-004 
4.140e-004 1.253e+007 2.467e+013 1.000e+002 5.311e-002 3.273e-004 
4.150e-004 1.259e+007 2.467e+013 1.000e+002 5.338e-002 3.279e-004 
4.160e-004 1.266e+007 2.467e+013 1.000e+002 5.306e-002 3.284e-004 
4.170e-004 1.274e+007 2.467e+013 1.000e+002 5.333e-002 3.289e-004 
4.180e-004 1.281e+007 2.467e+013 1.000e+002 5.285e-002 3.294e-004 
4.190e-004 1.289e+007 2.467e+013 1.000e+002 5.311e-002 3.298e-004 
4.200e-004 1.295e+007 2.467e+013 1.000e+002 5.329e-002 3.304e-004 
4.210e-004 1.300e+007 2.467e+013 1.000e+002 5.320e-002 3.310e-004 
4.220e-004 1.307e+007 2.467e+013 1.000e+002 5.325e-002 3.316e-004 
4.230e-004 1.312e+007 2.467e+013 1.000e+002 5.303e-002 3.322e-004 
4.240e-004 1.317e+007 2.467e+013 1.000e+002 5.350e-002 3.329e-004 
4.250e-004 1.322e+007 2.468e+013 1.000e+002 5.385e-002 3.336e-004 
4.260e-004 1.334e+007 2.466e+013 1.000e+002 5.359e-002 3.337e-004 
4.270e-004 1.345e+007 2.465e+013 1.000e+002 5.320e-002 3.339e-004 
4.280e-004 1.357e+007 2.465e+013 1.000e+002 5.456e-002 3.341e-004 
4.290e-004 1.373e+007 2.465e+013 1.000e+002 5.464e-002 3.340e-004 
4.300e-004 1.382e+007 2.465e+013 1.000e+002 5.377e-002 3.344e-004 
4.310e-004 1.390e+007 2.465e+013 1.000e+002 5.324e-002 3.348e-004 
4.320e-004 1.397e+007 2.466e+013 1.000e+002 5.354e-002 3.353e-004 
4.330e-004 1.400e+007 2.469e+013 1.000e+002 5.417e-002 3.361e-004 
4.340e-004 1.406e+007 2.465e+013 1.000e+002 5.408e-002 3.367e-004 
4.350e-004 1.413e+007 2.466e+013 1.000e+002 5.269e-002 3.372e-004 
4.360e-004 1.419e+007 2.465e+013 1.000e+002 5.417e-002 3.378e-004 
4.370e-004 1.429e+007 2.465e+013 1.000e+002 5.331e-002 3.381e-004 
4.380e-004 1.443e+007 2.464e+013 1.000e+002 5.358e-002 3.382e-004 
4.390e-004 1.452e+007 2.467e+013 1.000e+002 5.370e-002 3.385e-004 
4.400e-004 1.461e+007 2.467e+013 1.000e+002 5.303e-002 3.389e-004 
4.410e-004 1.464e+007 2.465e+013 1.000e+002 5.336e-002 3.397e-004 
4.420e-004 1.474e+007 2.466e+013 1.000e+002 5.344e-002 3.400e-004 
4.430e-004 1.482e+007 2.465e+013 1.000e+002 5.325e-002 3.404e-004 
4.440e-004 1.490e+007 2.468e+013 1.000e+002 5.331e-002 3.409e-004 
4.450e-004 1.495e+007 2.464e+013 1.000e+002 5.434e-002 3.415e-004 
4.460e-004 1.503e+007 2.466e+013 1.000e+002 5.370e-002 3.420e-004 
4.470e-004 1.511e+007 2.464e+013 1.000e+002 5.353e-002 3.425e-004 
4.480e-004 1.518e+007 2.465e+013 1.000e+002 5.396e-002 3.429e-004 
4.490e-004 1.521e+007 2.464e+013 1.000e+002 5.281e-002 3.438e-004 
4.500e-004 1.531e+007 2.467e+013 1.000e+002 5.471e-002 3.441e-004 
4.510e-004 1.540e+007 2.464e+013 1.000e+002 5.361e-002 3.445e-004 
4.520e-004 1.546e+007 2.465e+013 1.000e+002 5.358e-002 3.450e-004 
4.530e-004 1.555e+007 2.465e+013 1.000e+002 5.297e-002 3.454e-004 
4.540e-004 1.564e+007 2.466e+013 1.000e+002 5.321e-002 3.458e-004 
4.550e-004 1.575e+007 2.464e+013 1.000e+002 5.259e-002 3.460e-004 
4.560e-004 1.585e+007 2.465e+013 1.000e+002 5.299e-002 3.464e-004 
4.570e-004 1.596e+007 2.466e+013 1.000e+002 5.387e-002 3.466e-004 
4.580e-004 1.607e+007 2.467e+013 1.000e+002 5.361e-002 3.468e-004 
4.590e-004 1.618e+007 2.465e+013 1.000e+002 5.307e-002 3.471e-004 
4.600e-004 1.625e+007 2.466e+013 1.000e+002 5.455e-002 3.476e-004 
4.610e-004 1.637e+007 2.465e+013 1.000e+002 5.348e-002 3.477e-004 
4.620e-004 1.645e+007 2.465e+013 1.000e+002 5.389e-002 3.482e-004 
4.630e-004 1.657e+007 2.465e+013 1.000e+002 5.382e-002 3.483e-004 
4.640e-004 1.665e+007 2.464e+013 1.000e+002 5.365e-002 3.488e-004 
4.650e-004 1.679e+007 2.464e+013 1.000e+002 5.335e-002 3.489e-004 
4.660e-004 1.686e+007 2.466e+013 1.000e+002 5.400e-002 3.493e-004 
4.670e-004 1.692e+007 2.467e+013 1.000e+002 5.303e-002 3.499e-004 
4.680e-004 1.702e+007 2.466e+013 1.000e+002 5.460e-002 3.502e-004 
4.690e-004 1.715e+007 2.465e+013 1.000e+002 5.367e-002 3.504e-004 
4.700e-004 1.728e+007 2.465e+013 1.000e+002 5.425e-002 3.505e-004 
4.710e-004 1.742e+007 2.466e+013 1.000e+002 5.193e-002 3.505e-004 
4.720e-004 1.754e+007 2.465e+013 1.000e+002 5.489e-002 3.506e-004 
4.730e-004 1.769e+007 2.465e+013 1.000e+002 5.338e-002 3.506e-004 
4.740e-004 1.784e+007 2.465e+013 1.000e+002 5.342e-002 3.506e-004 
4.750e-004 1.793e+007 2.466e+013 1.000e+002 5.460e-002 3.510e-004 
4.760e-004 1.802e+007 2.466e+013 1.000e+002 5.333e-002 3.513e-004 
4.770e-004 1.814e+007 2.466e+013 1.000e+002 5.389e-002 3.515e-004 
4.780e-004 1.828e+007 2.465e+013 1.000e+002 5.337e-002 3.515e-004 
4.790e-004 1.843e+007 2.465e+013 1.000e+002 5.396e-002 3.515e-004 
4.800e-004 1.855e+007 2.465e+013 1.000e+002 5.378e-002 3.516e-004 
4.810e-004 1.864e+007 2.466e+013 1.000e+002 5.390e-002 3.520e-004 
4.820e-004 1.875e+007 2.466e+013 1.000e+002 5.387e-002 3.523e-004 
4.830e-004 1.883e+007 2.465e+013 1.000e+002 5.369e-002 3.527e-004 
4.840e-004 1.893e+007 2.466e+013 1.000e+002 5.251e-002 3.530e-004 
4.850e-004 1.900e+007 2.466e+013 1.000e+002 5.345e-002 3.535e-004 
4.860e-004 1.909e+007 2.467e+013 1.000e+002 5.467e-002 3.539e-004 
4.870e-004 1.920e+007 2.466e+013 1.000e+002 5.255e-002 3.542e-004 
4.880e-004 1.930e+007 2.465e+013 1.000e+002 5.314e-002 3.545e-004 
4.890e-004 1.940e+007 2.465e+013 1.000e+002 5.382e-002 3.548e-004 
4.900e-004 1.950e+007 2.465e+013 1.000e+002 5.277e-002 3.551e-004 
4.910e-004 1.961e+007 2.467e+013 1.000e+002 5.358e-002 3.553e-004 
4.920e-004 1.971e+007 2.466e+013 1.000e+002 5.357e-002 3.556e-004 
4.930e-004 1.996e+007 2.472e+013 1.000e+002 5.487e-002 3.549e-004 
4.940e-004 2.013e+007 2.480e+013 1.000e+002 5.513e-002 3.547e-004 
4.950e-004 2.024e+007 2.481e+013 1.000e+002 5.554e-002 3.550e-004 
4.960e-004 2.031e+007 2.480e+013 1.000e+002 5.467e-002 3.555e-004 
4.970e-004 2.041e+007 2.481e+013 1.000e+002 5.418e-002 3.558e-004 
4.980e-004 2.050e+007 2.481e+013 1.000e+002 5.424e-002 3.562e-004 
4.990e-004 2.055e+007 2.480e+013 1.000e+002 5.387e-002 3.568e-004 
5.000e-004 2.064e+007 2.481e+013 1.000e+002 5.393e-002 3.572e-004 
5.010e-004 2.074e+007 2.481e+013 1.000e+002 5.383e-002 3.575e-004 
5.020e-004 2.097e+007 2.483e+013 1.000e+002 5.464e-002 3.569e-004 
5.030e-004 2.119e+007 2.482e+013 1.000e+002 5.438e-002 3.564e-004 
5.040e-004 2.127e+007 2.482e+013 1.000e+002 5.388e-002 3.569e-004 
5.050e-004 2.142e+007 2.481e+013 1.000e+002 5.319e-002 3.568e-004 
5.060e-004 2.165e+007 2.481e+013 1.000e+002 5.487e-002 3.562e-004 
5.070e-004 2.190e+007 2.481e+013 1.000e+002 5.607e-002 3.555e-004 
5.080e-004 2.216e+007 2.480e+013 1.000e+002 5.511e-002 3.547e-004 
5.090e-004 2.237e+007 2.478e+013 1.000e+002 5.519e-002 3.542e-004 
5.100e-004 2.246e+007 2.479e+013 1.000e+002 5.541e-002 3.546e-004 
5.110e-004 2.255e+007 2.479e+013 1.000e+002 5.503e-002 3.550e-004 
5.120e-004 2.267e+007 2.479e+013 1.000e+002 5.689e-002 3.552e-004 
5.130e-004 2.278e+007 2.479e+013 1.000e+002 5.612e-002 3.554e-004 
5.140e-004 2.287e+007 2.479e+013 1.000e+002 5.701e-002 3.558e-004 
5.150e-004 2.319e+007 2.480e+013 1.000e+002 5.617e-002 3.545e-004 
5.160e-004 2.339e+007 2.478e+013 1.000e+002 5.727e-002 3.542e-004 
5.170e-004 2.348e+007 2.480e+013 1.000e+002 5.640e-002 3.546e-004 
5.180e-004 2.374e+007 2.479e+013 1.000e+002 5.701e-002 3.538e-004 
5.190e-004 2.389e+007 2.478e+013 1.000e+002 5.731e-002 3.537e-004 
5.200e-004 2.401e+007 2.479e+013 1.000e+002 5.637e-002 3.539e-004 
5.210e-004 2.402e+007 2.480e+013 1.000e+002 5.873e-002 3.548e-004 
5.220e-004 2.424e+007 2.480e+013 1.000e+002 5.713e-002 3.543e-004 
5.230e-004 2.437e+007 2.475e+013 1.000e+002 5.866e-002 3.544e-004 
5.240e-004 2.439e+007 2.480e+013 1.000e+002 5.659e-002 3.553e-004 
5.250e-004 2.411e+007 2.472e+013 1.000e+002 5.361e-002 3.582e-004 
5.260e-004 2.402e+007 2.479e+013 1.000e+002 5.612e-002 3.598e-004 
5.270e-004 2.417e+007 2.473e+013 1.000e+002 5.609e-002 3.598e-004 
5.280e-004 2.427e+007 2.472e+013 1.000e+002 5.474e-002 3.601e-004 
5.290e-004 2.446e+007 2.474e+013 1.000e+002 5.435e-002 3.598e-004 
5.300e-004 2.462e+007 2.472e+013 1.000e+002 5.325e-002 3.597e-004 
5.310e-004 2.483e+007 2.473e+013 1.000e+002 5.405e-002 3.592e-004 
5.320e-004 2.502e+007 2.474e+013 1.000e+002 5.541e-002 3.589e-004 
5.330e-004 2.516e+007 2.476e+013 1.000e+002 5.666e-002 3.589e-004 
5.340e-004 2.514e+007 2.469e+013 1.000e+002 5.665e-002 3.601e-004 
5.350e-004 2.516e+007 2.467e+013 1.000e+002 5.368e-002 3.610e-004 
5.360e-004 2.523e+007 2.469e+013 1.000e+002 5.360e-002 3.614e-004 
5.370e-004 2.521e+007 2.475e+013 1.000e+002 5.465e-002 3.626e-004 
5.380e-004 2.516e+007 2.475e+013 1.000e+002 5.463e-002 3.640e-004 
5.390e-004 2.523e+007 2.469e+013 1.000e+002 5.429e-002 3.645e-004 
5.400e-004 2.533e+007 2.475e+013 1.000e+002 5.791e-002 3.648e-004 
5.410e-004 2.550e+007 2.469e+013 1.000e+002 5.767e-002 3.646e-004 
5.420e-004 2.552e+007 2.468e+013 1.000e+002 5.633e-002 3.655e-004 
5.430e-004 2.558e+007 2.470e+013 1.000e+002 5.646e-002 3.660e-004 
5.440e-004 2.563e+007 2.470e+013 1.000e+002 5.721e-002 3.667e-004 
5.450e-004 2.570e+007 2.470e+013 1.000e+002 5.765e-002 3.672e-004 
5.460e-004 2.578e+007 2.467e+013 1.000e+002 5.658e-002 3.677e-004 
5.470e-004 2.587e+007 2.477e+013 1.000e+002 5.648e-002 3.681e-004 
5.480e-004 2.590e+007 2.466e+013 1.000e+002 5.607e-002 3.688e-004 
5.490e-004 2.542e+007 2.471e+013 1.000e+002 5.477e-002 3.732e-004 
5.500e-004 2.513e+007 2.477e+013 1.000e+002 5.653e-002 3.761e-004 
5.510e-004 2.524e+007 2.480e+013 1.000e+002 5.734e-002 3.764e-004 
5.520e-004 2.542e+007 2.480e+013 1.000e+002 5.856e-002 3.761e-004 
5.530e-004 2.536e+007 2.478e+013 1.000e+002 5.613e-002 3.776e-004 
5.540e-004 2.545e+007 2.478e+013 1.000e+002 5.579e-002 3.779e-004 
5.550e-004 2.551e+007 2.477e+013 1.000e+002 5.687e-002 3.785e-004 
5.560e-004 2.563e+007 2.482e+013 1.000e+002 5.733e-002 3.787e-004 
5.570e-004 2.573e+007 2.477e+013 1.000e+002 5.705e-002 3.790e-004 
5.580e-004 2.586e+007 2.478e+013 1.000e+002 5.689e-002 3.791e-004 
5.590e-004 2.587e+007 2.474e+013 1.000e+002 5.725e-002 3.800e-004 
5.600e-004 2.592e+007 2.474e+013 1.000e+002 5.783e-002 3.807e-004 
5.610e-004 2.603e+007 2.476e+013 1.000e+002 5.723e-002 3.809e-004 
5.620e-004 2.611e+007 2.478e+013 1.000e+002 5.928e-002 3.814e-004 
5.630e-004 2.616e+007 2.480e+013 1.000e+002 5.734e-002 3.820e-004 
5.640e-004 2.627e+007 2.478e+013 1.000e+002 5.636e-002 3.823e-004 
5.650e-004 2.624e+007 2.479e+013 1.000e+002 5.485e-002 3.834e-004 
5.660e-004 2.636e+007 2.477e+013 1.000e+002 5.690e-002 3.837e-004 
5.670e-004 2.642e+007 2.477e+013 1.000e+002 5.893e-002 3.842e-004 
5.680e-004 2.653e+007 2.479e+013 1.000e+002 5.826e-002 3.844e-004 
5.690e-004 2.656e+007 2.484e+013 1.000e+002 5.853e-002 3.853e-004 
5.700e-004 2.663e+007 2.484e+013 1.000e+002 5.699e-002 3.858e-004 
5.710e-004 2.670e+007 2.481e+013 1.000e+002 5.802e-002 3.863e-004 
5.720e-004 2.675e+007 2.481e+013 1.000e+002 6.001e-002 3.869e-004 
5.730e-004 2.675e+007 2.479e+013 1.000e+002 5.918e-002 3.880e-004 
5.740e-004 2.693e+007 2.477e+013 1.000e+002 5.827e-002 3.877e-004 
5.750e-004 2.691e+007 2.475e+013 1.000e+002 6.009e-002 3.889e-004 
5.760e-004 2.698e+007 2.480e+013 1.000e+002 5.874e-002 3.893e-004 
5.770e-004 2.696e+007 2.481e+013 1.000e+002 5.864e-002 3.905e-004 
5.780e-004 2.703e+007 2.482e+013 1.000e+002 5.884e-002 3.910e-004 
5.790e-004 2.713e+007 2.481e+013 1.000e+002 5.610e-002 3.913e-004 
5.800e-004 2.720e+007 2.485e+013 1.000e+002 5.642e-002 3.918e-004 
5.810e-004 2.728e+007 2.477e+013 1.000e+002 5.785e-002 3.923e-004 
5.820e-004 2.732e+007 2.479e+013 1.000e+002 5.804e-002 3.930e-004 
5.830e-004 2.739e+007 2.481e+013 1.000e+002 5.497e-002 3.935e-004 
5.840e-004 2.744e+007 2.478e+013 1.000e+002 5.801e-002 3.941e-004 
5.850e-004 2.749e+007 2.480e+013 1.000e+002 5.730e-002 3.948e-004 
5.860e-004 2.759e+007 2.478e+013 1.000e+002 5.702e-002 3.951e-004 
5.870e-004 2.755e+007 2.484e+013 1.000e+002 5.918e-002 3.964e-004 
5.880e-004 2.766e+007 2.484e+013 1.000e+002 5.638e-002 3.967e-004 
5.890e-004 2.766e+007 2.484e+013 1.000e+002 5.807e-002 3.976e-004 
5.900e-004 2.770e+007 2.484e+013 1.000e+002 5.853e-002 3.984e-004 
5.910e-004 2.778e+007 2.479e+013 1.000e+002 5.610e-002 3.988e-004 
5.920e-004 2.792e+007 2.475e+013 1.000e+002 5.486e-002 3.989e-004 
5.930e-004 2.793e+007 2.479e+013 1.000e+002 5.559e-002 3.998e-004 
5.940e-004 2.803e+007 2.482e+013 1.000e+002 5.677e-002 4.001e-004 
5.950e-004 2.809e+007 2.482e+013 1.000e+002 5.542e-002 4.007e-004 
5.960e-004 2.822e+007 2.483e+013 1.000e+002 5.696e-002 4.008e-004 
5.970e-004 2.831e+007 2.480e+013 1.000e+002 5.552e-002 4.012e-004 
5.980e-004 2.854e+007 2.481e+013 1.000e+002 5.570e-002 4.006e-004 
5.990e-004 2.857e+007 2.485e+013 1.000e+002 5.680e-002 4.014e-004 
6.000e-004 2.871e+007 2.480e+013 1.000e+002 5.639e-002 4.014e-004 
6.010e-004 2.886e+007 2.479e+013 1.000e+002 5.694e-002 4.014e-004 
6.020e-004 2.889e+007 2.477e+013 1.000e+002 5.722e-002 4.022e-004 
6.030e-004 2.900e+007 2.471e+013 1.000e+002 5.678e-002 4.024e-004 
6.040e-004 2.908e+007 2.469e+013 1.000e+002 5.481e-002 4.028e-004 
6.050e-004 2.919e+007 2.474e+013 1.000e+002 5.424e-002 4.031e-004 
6.060e-004 2.941e+007 2.473e+013 1.000e+002 5.440e-002 4.025e-004 
6.070e-004 2.960e+007 2.472e+013 1.000e+002 5.360e-002 4.023e-004 
6.080e-004 2.979e+007 2.474e+013 1.000e+002 5.485e-002 4.020e-004 
6.090e-004 2.996e+007 2.474e+013 1.000e+002 5.667e-002 4.017e-004 
6.100e-004 3.012e+007 2.475e+013 1.000e+002 5.464e-002 4.016e-004 
6.110e-004 3.038e+007 2.472e+013 1.000e+002 5.582e-002 4.008e-004 
6.120e-004 3.062e+007 2.473e+013 1.000e+002 5.536e-002 4.002e-004 
6.130e-004 3.086e+007 2.473e+013 1.000e+002 5.766e-002 3.995e-004 
6.140e-004 3.100e+007 2.473e+013 1.000e+002 5.655e-002 3.996e-004 
6.150e-004 3.126e+007 2.471e+013 1.000e+002 5.723e-002 3.988e-004 
6.160e-004 3.161e+007 2.472e+013 1.000e+002 5.683e-002 3.973e-004 
6.170e-004 3.180e+007 2.469e+013 1.000e+002 5.739e-002 3.970e-004 
6.180e-004 3.195e+007 2.468e+013 1.000e+002 5.404e-002 3.970e-004 
6.190e-004 3.206e+007 2.470e+013 1.000e+002 5.588e-002 3.972e-004 
6.200e-004 3.225e+007 2.470e+013 1.000e+002 5.554e-002 3.969e-004 
6.210e-004 3.239e+007 2.468e+013 1.000e+002 5.492e-002 3.969e-004 
6.220e-004 3.241e+007 2.470e+013 1.000e+002 5.528e-002 3.978e-004 
6.230e-004 3.239e+007 2.468e+013 1.000e+002 5.687e-002 3.989e-004 
6.240e-004 3.247e+007 2.467e+013 1.000e+002 5.478e-002 3.994e-004 
6.250e-004 3.251e+007 2.467e+013 1.000e+002 5.628e-002 4.001e-004 
6.260e-004 3.261e+007 2.468e+013 1.000e+002 5.443e-002 4.004e-004 
6.270e-004 3.267e+007 2.467e+013 1.000e+002 5.506e-002 4.010e-004 
6.280e-004 3.282e+007 2.467e+013 1.000e+002 5.494e-002 4.010e-004 
6.290e-004 3.297e+007 2.466e+013 1.000e+002 5.518e-002 4.009e-004 
6.300e-004 3.318e+007 2.467e+013 1.000e+002 5.395e-002 4.005e-004 
6.310e-004 3.332e+007 2.468e+013 1.000e+002 5.573e-002 4.005e-004 
6.320e-004 3.354e+007 2.466e+013 1.000e+002 5.489e-002 4.000e-004 
6.330e-004 3.369e+007 2.465e+013 1.000e+002 5.586e-002 3.999e-004 
6.340e-004 3.387e+007 2.468e+013 1.000e+002 5.511e-002 3.997e-004 
6.350e-004 3.395e+007 2.471e+013 1.000e+002 5.593e-002 4.002e-004 
6.360e-004 3.389e+007 2.472e+013 1.000e+002 5.604e-002 4.016e-004 
6.370e-004 3.385e+007 2.466e+013 1.000e+002 5.582e-002 4.028e-004 
6.380e-004 3.382e+007 2.467e+013 1.000e+002 5.584e-002 4.040e-004 
6.390e-004 3.383e+007 2.467e+013 1.000e+002 5.319e-002 4.050e-004 
6.400e-004 3.392e+007 2.470e+013 1.000e+002 5.328e-002 4.054e-004 
6.410e-004 3.404e+007 2.474e+013 1.000e+002 5.535e-002 4.055e-004 
6.420e-004 3.418e+007 2.470e+013 1.000e+002 5.704e-002 4.056e-004 
6.430e-004 3.443e+007 2.471e+013 1.000e+002 5.494e-002 4.049e-004 
6.440e-004 3.478e+007 2.470e+013 1.000e+002 5.773e-002 4.034e-004 
6.450e-004 3.496e+007 2.469e+013 1.000e+002 5.570e-002 4.032e-004 
6.460e-004 3.506e+007 2.472e+013 1.000e+002 5.544e-002 4.034e-004 
6.470e-004 3.529e+007 2.474e+013 1.000e+002 5.480e-002 4.029e-004 
6.480e-004 3.551e+007 2.469e+013 1.000e+002 5.114e-002 4.024e-004 
6.490e-004 3.556e+007 2.473e+013 1.000e+002 5.172e-002 4.030e-004 
6.500e-004 3.583e+007 2.476e+013 1.000e+002 5.099e-002 4.021e-004 
6.510e-004 3.605e+007 2.473e+013 1.000e+002 5.231e-002 4.016e-004 
6.520e-004 3.611e+007 2.475e+013 1.000e+002 5.535e-002 4.022e-004 
6.530e-004 3.623e+007 2.474e+013 1.000e+002 5.387e-002 4.024e-004 
6.540e-004 3.638e+007 2.474e+013 1.000e+002 5.464e-002 4.023e-004 
6.550e-004 3.657e+007 2.474e+013 1.000e+002 5.552e-002 4.020e-004 
6.560e-004 3.683e+007 2.476e+013 1.000e+002 5.249e-002 4.012e-004 
6.570e-004 3.697e+007 2.477e+013 1.000e+002 5.504e-002 4.013e-004 
6.580e-004 3.718e+007 2.473e+013 1.000e+002 5.883e-002 4.008e-004 
6.590e-004 3.732e+007 2.472e+013 1.000e+002 5.870e-002 4.008e-004 
6.600e-004 3.730e+007 2.474e+013 1.000e+002 5.958e-002 4.020e-004 
6.610e-004 3.739e+007 2.473e+013 1.000e+002 5.910e-002 4.023e-004 
6.620e-004 3.716e+007 2.479e+013 1.000e+002 5.872e-002 4.050e-004 
6.630e-004 3.679e+007 2.479e+013 1.000e+002 5.705e-002 4.085e-004 
6.640e-004 3.651e+007 2.480e+013 1.000e+002 5.591e-002 4.115e-004 
6.650e-004 3.622e+007 2.479e+013 1.000e+002 5.545e-002 4.145e-004 
6.660e-004 3.616e+007 2.480e+013 1.000e+002 5.786e-002 4.159e-004 
6.670e-004 3.628e+007 2.481e+013 1.000e+002 5.662e-002 4.161e-004 
6.680e-004 3.626e+007 2.480e+013 1.000e+002 5.448e-002 4.172e-004 
6.690e-004 3.616e+007 2.482e+013 1.000e+002 5.510e-002 4.189e-004 
6.700e-004 3.615e+007 2.478e+013 1.000e+002 5.616e-002 4.199e-004 
6.710e-004 3.614e+007 2.478e+013 1.000e+002 5.587e-002 4.210e-004 
6.720e-004 3.606e+007 2.481e+013 1.000e+002 5.749e-002 4.226e-004 
6.730e-004 3.610e+007 2.481e+013 1.000e+002 5.534e-002 4.233e-004 
6.740e-004 3.605e+007 2.481e+013 1.000e+002 5.528e-002 4.247e-004 
6.750e-004 3.602e+007 2.481e+013 1.000e+002 5.637e-002 4.259e-004 
6.760e-004 3.596e+007 2.481e+013 1.000e+002 5.594e-002 4.273e-004 
6.770e-004 3.599e+007 2.482e+013 1.000e+002 5.455e-002 4.281e-004 
6.780e-004 3.593e+007 2.481e+013 1.000e+002 5.726e-002 4.295e-004 
6.790e-004 3.589e+007 2.482e+013 1.000e+002 5.604e-002 4.308e-004 
6.800e-004 3.587e+007 2.480e+013 1.000e+002 5.526e-002 4.319e-004 
6.810e-004 3.589e+007 2.483e+013 1.000e+002 5.492e-002 4.327e-004 
6.820e-004 3.577e+007 2.482e+013 1.000e+002 5.628e-002 4.346e-004 
6.830e-004 3.574e+007 2.484e+013 1.000e+002 5.520e-002 4.358e-004 
6.840e-004 3.562e+007 2.482e+013 1.000e+002 5.540e-002 4.376e-004 
6.850e-004 3.551e+007 2.485e+013 1.000e+002 5.459e-002 4.394e-004 
6.860e-004 3.545e+007 2.483e+013 1.000e+002 5.572e-002 4.408e-004 
6.870e-004 3.537e+007 2.481e+013 1.000e+002 5.605e-002 4.423e-004 
6.880e-004 3.542e+007 2.480e+013 1.000e+002 5.684e-002 4.430e-004 
6.890e-004 3.537e+007 2.481e+013 1.000e+002 5.687e-002 4.443e-004 
6.900e-004 3.537e+007 2.480e+013 1.000e+002 5.610e-002 4.454e-004 
6.910e-004 3.531e+007 2.480e+013 1.000e+002 5.564e-002 4.468e-004 
6.920e-004 3.522e+007 2.480e+013 1.000e+002 5.712e-002 4.484e-004 
6.930e-004 3.521e+007 2.481e+013 1.000e+002 5.457e-002 4.495e-004 
6.940e-004 3.516e+007 2.482e+013 1.000e+002 5.660e-002 4.508e-004 
6.950e-004 3.514e+007 2.483e+013 1.000e+002 5.652e-002 4.520e-004 
6.960e-004 3.498e+007 2.480e+013 1.000e+002 5.622e-002 4.540e-004 
6.970e-004 3.485e+007 2.481e+013 1.000e+002 5.625e-002 4.560e-004 
6.980e-004 3.478e+007 2.476e+013 1.000e+002 5.707e-002 4.574e-004 
6.990e-004 3.466e+007 2.478e+013 1.000e+002 5.665e-002 4.593e-004 
7.000e-004 3.457e+007 2.479e+013 1.000e+002 5.739e-002 4.609e-004 
7.010e-004 3.442e+007 2.478e+013 1.000e+002 5.719e-002 4.630e-004 
7.020e-004 3.431e+007 2.479e+013 1.000e+002 5.579e-002 4.647e-004 
7.030e-004 3.416e+007 2.478e+013 1.000e+002 5.530e-002 4.668e-004 
7.040e-004 3.409e+007 2.479e+013 1.000e+002 5.554e-002 4.682e-004 
7.050e-004 3.393e+007 2.478e+013 1.000e+002 5.646e-002 4.703e-004 
7.060e-004 3.389e+007 2.480e+013 1.000e+002 5.499e-002 4.716e-004 
7.070e-004 3.379e+007 2.483e+013 1.000e+002 5.324e-002 4.733e-004 
7.080e-004 3.362e+007 2.474e+013 1.000e+002 5.489e-002 4.755e-004 
7.090e-004 3.353e+007 2.476e+013 1.000e+002 5.400e-002 4.771e-004 
7.100e-004 3.349e+007 2.478e+013 1.000e+002 5.314e-002 4.784e-004 
7.110e-004 3.347e+007 2.480e+013 1.000e+002 5.423e-002 4.795e-004 
7.120e-004 3.351e+007 2.478e+013 1.000e+002 5.420e-002 4.802e-004 
7.130e-004 3.338e+007 2.478e+013 1.000e+002 5.359e-002 4.822e-004 
7.140e-004 3.324e+007 2.476e+013 1.000e+002 5.336e-002 4.841e-004 
7.150e-004 3.304e+007 2.478e+013 1.000e+002 5.456e-002 4.865e-004 
7.160e-004 3.301e+007 2.476e+013 1.000e+002 5.349e-002 4.877e-004 
7.170e-004 3.289e+007 2.475e+013 1.000e+002 5.325e-002 4.896e-004 
7.180e-004 3.282e+007 2.475e+013 1.000e+002 5.390e-002 4.910e-004 
7.190e-004 3.279e+007 2.478e+013 1.000e+002 5.399e-002 4.923e-004 
7.200e-004 3.280e+007 2.474e+013 1.000e+002 5.160e-002 4.931e-004 
7.210e-004 3.287e+007 2.475e+013 1.000e+002 5.154e-002 4.937e-004 
7.220e-004 3.300e+007 2.474e+013 1.000e+002 5.250e-002 4.938e-004 
7.230e-004 3.294e+007 2.475e+013 1.000e+002 5.219e-002 4.952e-004 
7.240e-004 3.307e+007 2.476e+013 1.000e+002 5.297e-002 4.953e-004 
7.250e-004 3.317e+007 2.472e+013 1.000e+002 5.355e-002 4.956e-004 
7.260e-004 3.334e+007 2.478e+013 1.000e+002 5.234e-002 4.954e-004 
7.270e-004 3.332e+007 2.476e+013 1.000e+002 5.236e-002 4.965e-004 
7.280e-004 3.333e+007 2.476e+013 1.000e+002 5.398e-002 4.975e-004 
7.290e-004 3.335e+007 2.477e+013 1.000e+002 5.214e-002 4.984e-004 
7.300e-004 3.349e+007 2.473e+013 1.000e+002 5.131e-002 4.984e-004 
7.310e-004 3.350e+007 2.472e+013 1.000e+002 5.654e-002 4.993e-004 
7.320e-004 3.355e+007 2.475e+013 1.000e+002 5.239e-002 5.000e-004 
7.330e-004 3.365e+007 2.472e+013 1.000e+002 5.307e-002 5.002e-004 
7.340e-004 3.384e+007 2.472e+013 1.000e+002 5.281e-002 4.999e-004 
7.350e-004 3.376e+007 2.477e+013 1.000e+002 5.242e-002 5.015e-004 
7.360e-004 3.386e+007 2.478e+013 1.000e+002 5.308e-002 5.019e-004 
7.370e-004 3.412e+007 2.477e+013 1.000e+002 5.222e-002 5.010e-004 
7.380e-004 3.405e+007 2.477e+013 1.000e+002 5.510e-002 5.025e-004 
7.390e-004 3.412e+007 2.481e+013 1.000e+002 5.234e-002 5.030e-004 
7.400e-004 3.423e+007 2.476e+013 1.000e+002 5.485e-002 5.033e-004 
7.410e-004 3.423e+007 2.479e+013 1.000e+002 5.354e-002 5.042e-004 
7.420e-004 3.426e+007 2.479e+013 1.000e+002 5.297e-002 5.051e-004 
7.430e-004 3.426e+007 2.476e+013 1.000e+002 5.557e-002 5.061e-004 
7.440e-004 3.423e+007 2.478e+013 1.000e+002 5.435e-002 5.073e-004 
7.450e-004 3.425e+007 2.481e+013 1.000e+002 5.641e-002 5.082e-004 
7.460e-004 3.419e+007 2.479e+013 1.000e+002 5.934e-002 5.095e-004 
7.470e-004 3.421e+007 2.480e+013 1.000e+002 5.577e-002 5.104e-004 
7.480e-004 3.437e+007 2.478e+013 1.000e+002 5.518e-002 5.103e-004 
7.490e-004 3.444e+007 2.477e+013 1.000e+002 5.521e-002 5.108e-004 
7.500e-004 3.464e+007 2.477e+013 1.000e+002 5.583e-002 5.105e-004 
7.510e-004 3.477e+007 2.478e+013 1.000e+002 5.662e-002 5.106e-004 
7.520e-004 3.494e+007 2.478e+013 1.000e+002 5.605e-002 5.103e-004 
7.530e-004 3.506e+007 2.481e+013 1.000e+002 5.513e-002 5.106e-004 
7.540e-004 3.521e+007 2.478e+013 1.000e+002 5.615e-002 5.105e-004 
7.550e-004 3.536e+007 2.480e+013 1.000e+002 5.579e-002 5.104e-004 
7.560e-004 3.549e+007 2.480e+013 1.000e+002 5.537e-002 5.105e-004 
7.570e-004 3.563e+007 2.480e+013 1.000e+002 5.803e-002 5.106e-004 
7.580e-004 3.587e+007 2.478e+013 1.000e+002 5.648e-002 5.099e-004 
7.590e-004 3.602e+007 2.480e+013 1.000e+002 5.602e-002 5.099e-004 
7.600e-004 3.617e+007 2.482e+013 1.000e+002 5.821e-002 5.099e-004 
7.610e-004 3.644e+007 2.481e+013 1.000e+002 5.718e-002 5.090e-004 
7.620e-004 3.662e+007 2.482e+013 1.000e+002 5.647e-002 5.087e-004 
7.630e-004 3.690e+007 2.482e+013 1.000e+002 5.659e-002 5.078e-004 
7.640e-004 3.712e+007 2.483e+013 1.000e+002 5.779e-002 5.073e-004 
7.650e-004 3.729e+007 2.479e+013 1.000e+002 5.708e-002 5.071e-004 
7.660e-004 3.754e+007 2.481e+013 1.000e+002 5.954e-002 5.064e-004 
7.670e-004 3.764e+007 2.484e+013 1.000e+002 5.741e-002 5.067e-004 
7.680e-004 3.781e+007 2.481e+013 1.000e+002 5.904e-002 5.065e-004 
7.690e-004 3.795e+007 2.481e+013 1.000e+002 5.956e-002 5.066e-004 
7.700e-004 3.793e+007 2.484e+013 1.000e+002 5.838e-002 5.077e-004 
7.710e-004 3.783e+007 2.486e+013 1.000e+002 5.599e-002 5.093e-004 
7.720e-004 3.776e+007 2.480e+013 1.000e+002 5.751e-002 5.109e-004 
7.730e-004 3.776e+007 2.484e+013 1.000e+002 5.929e-002 5.118e-004 
7.740e-004 3.781e+007 2.481e+013 1.000e+002 5.751e-002 5.125e-004 
7.750e-004 3.782e+007 2.481e+013 1.000e+002 5.599e-002 5.134e-004 
7.760e-004 3.799e+007 2.480e+013 1.000e+002 5.595e-002 5.133e-004 
7.770e-004 3.812e+007 2.482e+013 1.000e+002 5.561e-002 5.134e-004 
7.780e-004 3.818e+007 2.478e+013 1.000e+002 5.678e-002 5.140e-004 
7.790e-004 3.834e+007 2.480e+013 1.000e+002 5.750e-002 5.139e-004 
7.800e-004 3.846e+007 2.482e+013 1.000e+002 5.622e-002 5.140e-004 
7.810e-004 3.857e+007 2.482e+013 1.000e+002 5.635e-002 5.143e-004 
7.820e-004 3.865e+007 2.480e+013 1.000e+002 5.918e-002 5.147e-004 
7.830e-004 3.881e+007 2.484e+013 1.000e+002 5.646e-002 5.146e-004 
7.840e-004 3.892e+007 2.481e+013 1.000e+002 6.009e-002 5.149e-004 
7.850e-004 3.909e+007 2.482e+013 1.000e+002 5.651e-002 5.146e-004 
7.860e-004 3.913e+007 2.482e+013 1.000e+002 5.916e-002 5.153e-004 
7.870e-004 3.924e+007 2.483e+013 1.000e+002 5.784e-002 5.156e-004 
7.880e-004 3.940e+007 2.480e+013 1.000e+002 5.963e-002 5.155e-004 
7.890e-004 3.938e+007 2.482e+013 1.000e+002 5.572e-002 5.167e-004 
7.900e-004 3.948e+007 2.484e+013 1.000e+002 5.473e-002 5.170e-004 
7.910e-004 3.968e+007 2.481e+013 1.000e+002 5.618e-002 5.166e-004 
7.920e-004 3.981e+007 2.482e+013 1.000e+002 5.498e-002 5.167e-004 
7.930e-004 3.978e+007 2.485e+013 1.000e+002 5.507e-002 5.179e-004 
7.940e-004 3.975e+007 2.485e+013 1.000e+002 5.691e-002 5.191e-004 
7.950e-004 3.974e+007 2.486e+013 1.000e+002 5.400e-002 5.202e-004 
7.960e-004 3.980e+007 2.488e+013 1.000e+002 5.771e-002 5.208e-004 
7.970e-004 3.981e+007 2.487e+013 1.000e+002 5.520e-002 5.217e-004 
7.980e-004 3.912e+007 2.468e+013 1.000e+002 5.806e-002 5.274e-004 
7.990e-004 3.917e+007 2.472e+013 1.000e+002 5.519e-002 5.281e-004 
8.000e-004 3.894e+007 2.469e+013 1.000e+002 5.449e-002 5.307e-004 
8.010e-004 3.856e+007 2.465e+013 1.000e+002 5.780e-002 5.343e-004 
8.020e-004 3.858e+007 2.463e+013 1.000e+002 5.550e-002 5.351e-004 
8.030e-004 3.868e+007 2.465e+013 1.000e+002 5.841e-002 5.355e-004 
8.040e-004 3.879e+007 2.464e+013 1.000e+002 5.813e-002 5.357e-004 
8.050e-004 3.894e+007 2.465e+013 1.000e+002 5.635e-002 5.356e-004 
8.060e-004 3.910e+007 2.466e+013 1.000e+002 5.539e-002 5.355e-004 
8.070e-004 3.858e+007 2.465e+013 1.000e+002 5.492e-002 5.401e-004 
8.080e-004 3.590e+007 2.472e+013 1.000e+002 5.353e-002 5.597e-004 
8.090e-004 3.378e+007 2.479e+013 1.000e+002 5.327e-002 5.753e-004 
8.100e-004 3.220e+007 2.486e+013 1.000e+002 5.908e-002 5.873e-004 
8.110e-004 3.127e+007 2.495e+013 1.000e+002 5.585e-002 5.947e-004 
8.120e-004 3.091e+007 2.493e+013 1.000e+002 5.260e-002 5.982e-004 
8.130e-004 3.069e+007 2.492e+013 1.000e+002 5.139e-002 6.007e-004 
8.140e-004 3.045e+007 2.495e+013 1.000e+002 5.303e-002 6.034e-004 
8.150e-004 2.996e+007 2.498e+013 1.000e+002 5.626e-002 6.078e-004 
8.160e-004 2.854e+007 2.520e+013 1.000e+002 5.334e-002 6.186e-004 
8.170e-004 2.612e+007 2.495e+013 1.000e+002 5.678e-002 6.364e-004 
8.180e-004 2.560e+007 2.482e+013 1.000e+002 5.641e-002 6.410e-004 
8.190e-004 2.555e+007 2.486e+013 1.000e+002 5.741e-002 6.423e-004 
8.200e-004 2.578e+007 2.487e+013 1.000e+002 5.990e-002 6.417e-004 
8.210e-004 2.593e+007 2.486e+013 1.000e+002 5.964e-002 6.417e-004 
8.220e-004 2.605e+007 2.490e+013 1.000e+002 5.829e-002 6.419e-004 
8.230e-004 2.620e+007 2.490e+013 1.000e+002 5.707e-002 6.418e-004 
8.240e-004 2.629e+007 2.491e+013 1.000e+002 5.780e-002 6.422e-004 
8.250e-004 2.632e+007 2.491e+013 1.000e+002 5.746e-002 6.430e-004 
8.260e-004 2.684e+007 2.487e+013 1.000e+002 5.625e-002 6.404e-004 
8.270e-004 2.713e+007 2.485e+013 1.000e+002 5.879e-002 6.394e-004 
8.280e-004 2.727e+007 2.486e+013 1.000e+002 5.675e-002 6.394e-004 
8.290e-004 2.735e+007 2.483e+013 1.000e+002 5.823e-002 6.399e-004 
8.300e-004 2.746e+007 2.487e+013 1.000e+002 5.759e-002 6.401e-004 
8.310e-004 2.758e+007 2.487e+013 1.000e+002 5.825e-002 6.403e-004 
8.320e-004 2.769e+007 2.489e+013 1.000e+002 5.728e-002 6.405e-004 
8.330e-004 2.779e+007 2.486e+013 1.000e+002 5.902e-002 6.408e-004 
8.340e-004 2.791e+007 2.486e+013 1.000e+002 5.771e-002 6.410e-004 
8.350e-004 2.804e+007 2.487e+013 1.000e+002 5.936e-002 6.411e-004 
8.360e-004 2.815e+007 2.487e+013 1.000e+002 5.785e-002 6.413e-004 
8.370e-004 2.826e+007 2.489e+013 1.000e+002 5.788e-002 6.416e-004 
8.380e-004 2.835e+007 2.486e+013 1.000e+002 5.701e-002 6.419e-004 
8.390e-004 2.847e+007 2.487e+013 1.000e+002 5.950e-002 6.421e-004 
8.400e-004 2.858e+007 2.488e+013 1.000e+002 5.806e-002 6.424e-004 
8.410e-004 2.871e+007 2.487e+013 1.000e+002 5.769e-002 6.425e-004 
8.420e-004 2.883e+007 2.488e+013 1.000e+002 6.013e-002 6.426e-004 
8.430e-004 2.897e+007 2.488e+013 1.000e+002 5.948e-002 6.427e-004 
8.440e-004 2.906e+007 2.492e+013 1.000e+002 5.869e-002 6.430e-004 
8.450e-004 2.924e+007 2.494e+013 1.000e+002 5.889e-002 6.428e-004 
8.460e-004 2.945e+007 2.492e+013 1.000e+002 5.970e-002 6.424e-004 
8.470e-004 2.963e+007 2.493e+013 1.000e+002 5.964e-002 6.421e-004 
8.480e-004 2.981e+007 2.492e+013 1.000e+002 6.035e-002 6.418e-004 
8.490e-004 3.003e+007 2.492e+013 1.000e+002 5.726e-002 6.414e-004 
8.500e-004 3.023e+007 2.493e+013 1.000e+002 5.941e-002 6.409e-004 
8.510e-004 3.046e+007 2.494e+013 1.000e+002 5.694e-002 6.404e-004 
8.520e-004 3.068e+007 2.493e+013 1.000e+002 5.734e-002 6.398e-004 
8.530e-004 3.088e+007 2.495e+013 1.000e+002 5.974e-002 6.395e-004 
8.540e-004 3.104e+007 2.492e+013 1.000e+002 6.052e-002 6.394e-004 
8.550e-004 3.105e+007 2.499e+013 1.000e+002 5.874e-002 6.403e-004 
8.560e-004 3.119e+007 2.495e+013 1.000e+002 5.695e-002 6.403e-004 
8.570e-004 3.123e+007 2.494e+013 1.000e+002 5.783e-002 6.410e-004 
8.580e-004 3.135e+007 2.495e+013 1.000e+002 5.930e-002 6.412e-004 
8.590e-004 3.150e+007 2.494e+013 1.000e+002 5.867e-002 6.412e-004 
8.600e-004 3.160e+007 2.495e+013 1.000e+002 5.871e-002 6.415e-004 
8.610e-004 3.169e+007 2.495e+013 1.000e+002 6.037e-002 6.418e-004 
8.620e-004 3.179e+007 2.496e+013 1.000e+002 6.094e-002 6.421e-004 
8.630e-004 3.188e+007 2.496e+013 1.000e+002 5.971e-002 6.425e-004 
8.640e-004 3.204e+007 2.495e+013 1.000e+002 6.016e-002 6.424e-004 
8.650e-004 3.213e+007 2.494e+013 1.000e+002 5.902e-002 6.428e-004 
8.660e-004 3.233e+007 2.498e+013 1.000e+002 5.803e-002 6.424e-004 
8.670e-004 3.246e+007 2.496e+013 1.000e+002 5.737e-002 6.426e-004 
8.680e-004 3.249e+007 2.499e+013 1.000e+002 5.637e-002 6.433e-004 
8.690e-004 3.262e+007 2.498e+013 1.000e+002 5.723e-002 6.434e-004 
8.700e-004 3.275e+007 2.500e+013 1.000e+002 5.722e-002 6.435e-004 
8.710e-004 3.288e+007 2.501e+013 1.000e+002 5.605e-002 6.436e-004 
8.720e-004 3.302e+007 2.501e+013 1.000e+002 5.566e-002 6.436e-004 
8.730e-004 3.303e+007 2.497e+013 1.000e+002 5.560e-002 6.446e-004 
8.740e-004 3.309e+007 2.504e+013 1.000e+002 5.482e-002 6.452e-004 
8.750e-004 3.320e+007 2.496e+013 1.000e+002 5.471e-002 6.454e-004 
8.760e-004 3.330e+007 2.497e+013 1.000e+002 5.354e-002 6.457e-004 
8.770e-004 3.343e+007 2.499e+013 1.000e+002 5.600e-002 6.458e-004 
8.780e-004 3.352e+007 2.501e+013 1.000e+002 5.511e-002 6.462e-004 
8.790e-004 3.370e+007 2.502e+013 1.000e+002 5.669e-002 6.460e-004 
8.800e-004 3.376e+007 2.501e+013 1.000e+002 5.441e-002 6.465e-004 
8.810e-004 3.389e+007 2.500e+013 1.000e+002 5.645e-002 6.467e-004 
8.820e-004 3.396e+007 2.500e+013 1.000e+002 5.560e-002 6.472e-004 
8.830e-004 3.407e+007 2.501e+013 1.000e+002 5.494e-002 6.474e-004 
8.840e-004 3.423e+007 2.502e+013 1.000e+002 5.462e-002 6.473e-004 
8.850e-004 3.437e+007 2.501e+013 1.000e+002 5.677e-002 6.473e-004 
8.860e-004 3.448e+007 2.502e+013 1.000e+002 5.708e-002 6.476e-004 
8.870e-004 3.457e+007 2.501e+013 1.000e+002 5.525e-002 6.479e-004 
8.880e-004 3.471e+007 2.500e+013 1.000e+002 5.683e-002 6.479e-004 
8.890e-004 3.484e+007 2.502e+013 1.000e+002 5.602e-002 6.481e-004 
8.900e-004 3.498e+007 2.502e+013 1.000e+002 5.720e-002 6.481e-004 
8.910e-004 3.510e+007 2.501e+013 1.000e+002 5.609e-002 6.482e-004 
8.920e-004 3.525e+007 2.505e+013 1.000e+002 5.669e-002 6.482e-004 
8.930e-004 3.541e+007 2.505e+013 1.000e+002 5.562e-002 6.481e-004 
8.940e-004 3.553e+007 2.504e+013 1.000e+002 5.737e-002 6.482e-004 
8.950e-004 3.568e+007 2.503e+013 1.000e+002 5.399e-002 6.482e-004 
8.960e-004 3.586e+007 2.504e+013 1.000e+002 5.581e-002 6.480e-004 
8.970e-004 3.601e+007 2.504e+013 1.000e+002 5.581e-002 6.480e-004 
8.980e-004 3.618e+007 2.503e+013 1.000e+002 5.721e-002 6.478e-004 
8.990e-004 3.632e+007 2.505e+013 1.000e+002 5.556e-002 6.478e-004 
9.000e-004 3.646e+007 2.504e+013 1.000e+002 5.718e-002 6.479e-004 
9.010e-004 3.662e+007 2.506e+013 1.000e+002 5.742e-002 6.477e-004 
9.020e-004 3.675e+007 2.504e+013 1.000e+002 5.644e-002 6.479e-004 
9.030e-004 3.685e+007 2.508e+013 1.000e+002 5.723e-002 6.482e-004 
9.040e-004 3.694e+007 2.506e+013 1.000e+002 6.048e-002 6.485e-004 
9.050e-004 3.705e+007 2.507e+013 1.000e+002 5.765e-002 6.487e-004 
9.060e-004 3.719e+007 2.504e+013 1.000e+002 5.619e-002 6.488e-004 
9.070e-004 3.734e+007 2.503e+013 1.000e+002 5.821e-002 6.488e-004 
9.080e-004 3.732e+007 2.510e+013 1.000e+002 5.815e-002 6.499e-004 
9.090e-004 3.748e+007 2.508e+013 1.000e+002 5.785e-002 6.498e-004 
9.100e-004 3.761e+007 2.508e+013 1.000e+002 5.840e-002 6.499e-004 
9.110e-004 3.773e+007 2.508e+013 1.000e+002 5.801e-002 6.501e-004 
9.120e-004 3.786e+007 2.509e+013 1.000e+002 5.823e-002 6.502e-004 
9.130e-004 3.800e+007 2.505e+013 1.000e+002 6.029e-002 6.502e-004 
9.140e-004 3.815e+007 2.506e+013 1.000e+002 6.070e-002 6.502e-004 
9.150e-004 3.829e+007 2.504e+013 1.000e+002 5.898e-002 6.502e-004 
9.160e-004 3.846e+007 2.508e+013 1.000e+002 5.773e-002 6.500e-004 
9.170e-004 3.859e+007 2.509e+013 1.000e+002 6.113e-002 6.501e-004 
9.180e-004 3.874e+007 2.506e+013 1.000e+002 6.037e-002 6.501e-004 
9.190e-004 3.890e+007 2.509e+013 1.000e+002 6.064e-002 6.500e-004 
9.200e-004 3.900e+007 2.508e+013 1.000e+002 5.939e-002 6.503e-004 
9.210e-004 3.913e+007 2.506e+013 1.000e+002 5.991e-002 6.504e-004 
9.220e-004 3.926e+007 2.506e+013 1.000e+002 6.133e-002 6.505e-004 
9.230e-004 3.941e+007 2.504e+013 1.000e+002 6.067e-002 6.504e-004 
9.240e-004 3.947e+007 2.510e+013 1.000e+002 6.170e-002 6.510e-004 
9.250e-004 3.964e+007 2.512e+013 1.000e+002 5.831e-002 6.508e-004 
9.260e-004 3.977e+007 2.514e+013 1.000e+002 5.788e-002 6.510e-004 
9.270e-004 3.986e+007 2.509e+013 1.000e+002 5.916e-002 6.513e-004 
9.280e-004 4.000e+007 2.512e+013 1.000e+002 6.281e-002 6.514e-004 
9.290e-004 4.008e+007 2.516e+013 1.000e+002 6.346e-002 6.518e-004 
9.300e-004 4.022e+007 2.515e+013 1.000e+002 6.609e-002 6.518e-004 
9.310e-004 4.040e+007 2.514e+013 1.000e+002 6.076e-002 6.516e-004 
9.320e-004 4.054e+007 2.518e+013 1.000e+002 6.095e-002 6.516e-004 
9.330e-004 4.068e+007 2.519e+013 1.000e+002 6.103e-002 6.517e-004 
9.340e-004 4.084e+007 2.517e+013 1.000e+002 5.898e-002 6.515e-004 
9.350e-004 4.089e+007 2.513e+013 1.000e+002 6.296e-002 6.522e-004 
9.360e-004 4.105e+007 2.519e+013 1.000e+002 6.001e-002 6.521e-004 
9.370e-004 4.120e+007 2.515e+013 1.000e+002 6.055e-002 6.521e-004 
9.380e-004 4.121e+007 2.524e+013 1.000e+002 5.723e-002 6.530e-004 
9.390e-004 4.158e+007 2.505e+013 1.000e+002 5.463e-002 6.514e-004 
9.400e-004 4.163e+007 2.498e+013 1.000e+002 5.833e-002 6.521e-004 
9.410e-004 4.128e+007 2.498e+013 1.000e+002 5.829e-002 6.555e-004 
9.420e-004 4.112e+007 2.505e+013 1.000e+002 5.724e-002 6.576e-004 
9.430e-004 4.081e+007 2.513e+013 1.000e+002 5.863e-002 6.608e-004 
9.440e-004 3.816e+007 2.490e+013 1.000e+002 6.067e-002 6.801e-004 
9.450e-004 3.284e+007 2.469e+013 1.000e+002 5.574e-002 7.179e-004 
9.460e-004 3.292e+007 2.474e+013 1.000e+002 5.820e-002 7.183e-004 
9.470e-004 3.317e+007 2.473e+013 1.000e+002 5.498e-002 7.176e-004 
9.480e-004 3.325e+007 2.474e+013 1.000e+002 5.922e-002 7.181e-004 
9.490e-004 3.329e+007 2.476e+013 1.000e+002 5.252e-002 7.187e-004 
9.500e-004 3.334e+007 2.475e+013 1.000e+002 5.289e-002 7.195e-004 
9.510e-004 3.340e+007 2.471e+013 1.000e+002 5.445e-002 7.200e-004 
9.520e-004 3.345e+007 2.473e+013 1.000e+002 5.259e-002 7.207e-004 
9.530e-004 3.349e+007 2.475e+013 1.000e+002 5.242e-002 7.214e-004 
9.540e-004 3.336e+007 2.472e+013 1.000e+002 5.200e-002 7.233e-004 
9.550e-004 3.333e+007 2.473e+013 1.000e+002 5.117e-002 7.245e-004 
9.560e-004 3.347e+007 2.473e+013 1.000e+002 5.494e-002 7.246e-004 
9.570e-004 3.356e+007 2.475e+013 1.000e+002 5.310e-002 7.249e-004 
9.580e-004 3.368e+007 2.474e+013 1.000e+002 5.474e-002 7.251e-004 
9.590e-004 3.386e+007 2.474e+013 1.000e+002 5.414e-002 7.249e-004 
9.600e-004 3.404e+007 2.476e+013 1.000e+002 5.454e-002 7.246e-004 
9.610e-004 3.417e+007 2.474e+013 1.000e+002 5.274e-002 7.247e-004 
9.620e-004 3.433e+007 2.474e+013 1.000e+002 5.374e-002 7.246e-004 
9.630e-004 3.447e+007 2.474e+013 1.000e+002 5.572e-002 7.246e-004 
9.640e-004 3.479e+007 2.474e+013 1.000e+002 5.295e-002 7.234e-004 
9.650e-004 3.512e+007 2.478e+013 1.000e+002 5.546e-002 7.221e-004 
9.660e-004 3.540e+007 2.478e+013 1.000e+002 5.542e-002 7.212e-004 
9.670e-004 3.564e+007 2.476e+013 1.000e+002 5.470e-002 7.205e-004 
9.680e-004 3.585e+007 2.477e+013 1.000e+002 5.467e-002 7.201e-004 
9.690e-004 3.607e+007 2.471e+013 1.000e+002 5.309e-002 7.195e-004 
9.700e-004 3.621e+007 2.473e+013 1.000e+002 5.170e-002 7.196e-004 
9.710e-004 3.642e+007 2.477e+013 1.000e+002 5.265e-002 7.191e-004 
9.720e-004 3.650e+007 2.474e+013 1.000e+002 5.619e-002 7.196e-004 
9.730e-004 3.658e+007 2.477e+013 1.000e+002 5.336e-002 7.200e-004 
9.740e-004 3.660e+007 2.473e+013 1.000e+002 5.362e-002 7.209e-004 
9.750e-004 3.674e+007 2.476e+013 1.000e+002 5.503e-002 7.209e-004 
9.760e-004 3.685e+007 2.476e+013 1.000e+002 5.426e-002 7.212e-004 
9.770e-004 3.685e+007 2.476e+013 1.000e+002 5.377e-002 7.222e-004 
9.780e-004 3.689e+007 2.478e+013 1.000e+002 5.392e-002 7.229e-004 
9.790e-004 3.693e+007 2.476e+013 1.000e+002 5.433e-002 7.236e-004 
9.800e-004 3.702e+007 2.476e+013 1.000e+002 5.238e-002 7.240e-004 
9.810e-004 3.710e+007 2.477e+013 1.000e+002 5.509e-002 7.244e-004 
9.820e-004 3.715e+007 2.476e+013 1.000e+002 5.743e-002 7.251e-004 
9.830e-004 3.717e+007 2.477e+013 1.000e+002 5.563e-002 7.259e-004 
9.840e-004 3.721e+007 2.477e+013 1.000e+002 5.585e-002 7.267e-004 
9.850e-004 3.725e+007 2.479e+013 1.000e+002 5.494e-002 7.274e-004 
9.860e-004 3.731e+007 2.474e+013 1.000e+002 5.372e-002 7.280e-004 
9.870e-004 3.738e+007 2.477e+013 1.000e+002 5.383e-002 7.285e-004 
9.880e-004 3.740e+007 2.480e+013 1.000e+002 5.674e-002 7.294e-004 
9.890e-004 3.741e+007 2.479e+013 1.000e+002 5.606e-002 7.303e-004 
9.900e-004 3.756e+007 2.479e+013 1.000e+002 5.458e-002 7.302e-004 
9.910e-004 3.761e+007 2.479e+013 1.000e+002 5.390e-002 7.309e-004 
9.920e-004 3.771e+007 2.477e+013 1.000e+002 5.583e-002 7.312e-004 
9.930e-004 3.781e+007 2.477e+013 1.000e+002 5.718e-002 7.315e-004 
9.940e-004 3.792e+007 2.479e+013 1.000e+002 5.568e-002 7.317e-004 
9.950e-004 3.764e+007 2.480e+013 1.000e+002 5.619e-002 7.347e-004 
9.960e-004 3.095e+007 2.467e+013 1.000e+002 5.880e-002 7.820e-004 
9.970e-004 2.573e+007 2.488e+013 1.000e+002 5.985e-002 8.191e-004 
9.980e-004 2.461e+007 2.487e+013 1.000e+002 6.030e-002 8.278e-004 
9.990e-004 2.453e+007 2.491e+013 1.000e+002 6.094e-002 8.294e-004 
1.000e-003 2.464e+007 2.495e+013 1.000e+002 6.284e-002 8.296e-004 
1.001e-003 2.472e+007 2.497e+013 1.000e+002 6.204e-002 8.301e-004 
1.002e-003 2.477e+007 2.494e+013 1.000e+002 6.141e-002 8.307e-004 
1.003e-003 2.488e+007 2.494e+013 1.000e+002 6.109e-002 8.309e-004 
1.004e-003 2.494e+007 2.497e+013 1.000e+002 6.032e-002 8.315e-004 
1.005e-003 2.466e+007 2.494e+013 1.000e+002 6.110e-002 8.344e-004 
1.006e-003 2.268e+007 2.492e+013 1.000e+002 5.942e-002 8.492e-004 
1.007e-003 2.035e+007 2.493e+013 1.000e+002 5.914e-002 8.663e-004 
1.008e-003 1.752e+007 2.492e+013 1.000e+002 5.553e-002 8.869e-004 
1.009e-003 1.709e+007 2.487e+013 1.000e+002 5.641e-002 8.908e-004 
1.010e-003 1.730e+007 2.486e+013 1.000e+002 5.673e-002 8.904e-004 
1.011e-003 1.752e+007 2.485e+013 1.000e+002 5.543e-002 8.899e-004 
1.012e-003 1.770e+007 2.485e+013 1.000e+002 5.621e-002 8.896e-004 
1.013e-003 1.785e+007 2.485e+013 1.000e+002 5.633e-002 8.896e-004 
1.014e-003 1.795e+007 2.487e+013 1.000e+002 5.499e-002 8.899e-004 
1.015e-003 1.810e+007 2.484e+013 1.000e+002 5.468e-002 8.898e-004 
1.016e-003 1.823e+007 2.487e+013 1.000e+002 5.557e-002 8.900e-004 
1.017e-003 1.836e+007 2.484e+013 1.000e+002 5.485e-002 8.900e-004 
1.018e-003 1.851e+007 2.485e+013 1.000e+002 5.564e-002 8.900e-004 
1.019e-003 1.862e+007 2.484e+013 1.000e+002 5.492e-002 8.902e-004 
1.020e-003 1.876e+007 2.484e+013 1.000e+002 5.534e-002 8.903e-004 
1.021e-003 1.888e+007 2.485e+013 1.000e+002 5.585e-002 8.904e-004 
1.022e-003 1.902e+007 2.484e+013 1.000e+002 5.572e-002 8.905e-004 
1.023e-003 1.918e+007 2.484e+013 1.000e+002 5.457e-002 8.904e-004 
1.024e-003 1.929e+007 2.485e+013 1.000e+002 5.557e-002 8.906e-004 
1.025e-003 1.941e+007 2.485e+013 1.000e+002 5.531e-002 8.908e-004 
1.026e-003 1.955e+007 2.483e+013 1.000e+002 5.581e-002 8.908e-004 
1.027e-003 1.969e+007 2.485e+013 1.000e+002 5.652e-002 8.908e-004 
1.028e-003 1.982e+007 2.485e+013 1.000e+002 5.559e-002 8.910e-004 
1.029e-003 1.997e+007 2.485e+013 1.000e+002 5.615e-002 8.909e-004 
1.030e-003 2.009e+007 2.485e+013 1.000e+002 5.624e-002 8.911e-004 
1.031e-003 2.022e+007 2.487e+013 1.000e+002 5.568e-002 8.912e-004 
1.032e-003 2.036e+007 2.486e+013 1.000e+002 5.636e-002 8.912e-004 
1.033e-003 2.051e+007 2.487e+013 1.000e+002 5.621e-002 8.912e-004 
1.034e-003 2.066e+007 2.487e+013 1.000e+002 5.638e-002 8.911e-004 
1.035e-003 2.083e+007 2.485e+013 1.000e+002 5.617e-002 8.910e-004 
1.036e-003 2.100e+007 2.484e+013 1.000e+002 5.526e-002 8.908e-004 
1.037e-003 2.112e+007 2.485e+013 1.000e+002 5.589e-002 8.909e-004 
1.038e-003 2.128e+007 2.489e+013 1.000e+002 5.583e-002 8.908e-004 
1.039e-003 2.142e+007 2.485e+013 1.000e+002 5.585e-002 8.909e-004 
1.040e-003 2.155e+007 2.484e+013 1.000e+002 5.591e-002 8.910e-004 
1.041e-003 2.169e+007 2.485e+013 1.000e+002 5.596e-002 8.910e-004 
1.042e-003 2.183e+007 2.485e+013 1.000e+002 5.615e-002 8.911e-004 
1.043e-003 2.197e+007 2.487e+013 1.000e+002 5.484e-002 8.911e-004 
1.044e-003 2.210e+007 2.485e+013 1.000e+002 5.684e-002 8.912e-004 
1.045e-003 2.228e+007 2.484e+013 1.000e+002 5.567e-002 8.910e-004 
1.046e-003 2.240e+007 2.483e+013 1.000e+002 5.569e-002 8.911e-004 
1.047e-003 2.252e+007 2.485e+013 1.000e+002 5.601e-002 8.912e-004 
1.048e-003 2.265e+007 2.485e+013 1.000e+002 5.623e-002 8.914e-004 
1.049e-003 2.278e+007 2.486e+013 1.000e+002 5.557e-002 8.915e-004 
1.050e-003 2.290e+007 2.485e+013 1.000e+002 5.665e-002 8.917e-004 
1.051e-003 2.301e+007 2.484e+013 1.000e+002 5.609e-002 8.919e-004 
1.052e-003 2.312e+007 2.485e+013 1.000e+002 5.602e-002 8.921e-004 
1.053e-003 2.325e+007 2.485e+013 1.000e+002 5.537e-002 8.922e-004 
1.054e-003 2.340e+007 2.487e+013 1.000e+002 5.558e-002 8.922e-004 
1.055e-003 2.350e+007 2.484e+013 1.000e+002 5.597e-002 8.925e-004 
1.056e-003 2.361e+007 2.486e+013 1.000e+002 5.557e-002 8.928e-004 
1.057e-003 2.371e+007 2.487e+013 1.000e+002 5.535e-002 8.930e-004 
1.058e-003 2.383e+007 2.486e+013 1.000e+002 5.585e-002 8.932e-004 
1.059e-003 2.394e+007 2.486e+013 1.000e+002 5.658e-002 8.934e-004 
1.060e-003 2.404e+007 2.486e+013 1.000e+002 5.629e-002 8.937e-004 
1.061e-003 2.413e+007 2.485e+013 1.000e+002 5.619e-002 8.941e-004 
1.062e-003 2.425e+007 2.487e+013 1.000e+002 5.608e-002 8.943e-004 
1.063e-003 2.435e+007 2.486e+013 1.000e+002 5.636e-002 8.946e-004 
1.064e-003 2.443e+007 2.485e+013 1.000e+002 5.629e-002 8.950e-004 
1.065e-003 2.453e+007 2.487e+013 1.000e+002 5.539e-002 8.954e-004 
1.066e-003 2.467e+007 2.488e+013 1.000e+002 5.580e-002 8.954e-004 
1.067e-003 2.482e+007 2.488e+013 1.000e+002 5.612e-002 8.954e-004 
1.068e-003 2.498e+007 2.486e+013 1.000e+002 5.578e-002 8.953e-004 
1.069e-003 2.514e+007 2.486e+013 1.000e+002 5.631e-002 8.952e-004 
1.070e-003 2.529e+007 2.487e+013 1.000e+002 5.617e-002 8.952e-004 
1.071e-003 2.540e+007 2.488e+013 1.000e+002 5.736e-002 8.954e-004 
1.072e-003 2.549e+007 2.488e+013 1.000e+002 5.713e-002 8.958e-004 
1.073e-003 2.558e+007 2.488e+013 1.000e+002 5.691e-002 8.961e-004 
1.074e-003 2.564e+007 2.487e+013 1.000e+002 5.585e-002 8.967e-004 
1.075e-003 2.577e+007 2.488e+013 1.000e+002 5.708e-002 8.968e-004 
1.076e-003 2.589e+007 2.488e+013 1.000e+002 5.718e-002 8.970e-004 
1.077e-003 2.602e+007 2.488e+013 1.000e+002 5.630e-002 8.971e-004 
1.078e-003 2.617e+007 2.487e+013 1.000e+002 5.657e-002 8.970e-004 
1.079e-003 2.632e+007 2.488e+013 1.000e+002 5.686e-002 8.970e-004 
1.080e-003 2.643e+007 2.489e+013 1.000e+002 5.671e-002 8.972e-004 
1.081e-003 2.656e+007 2.490e+013 1.000e+002 5.696e-002 8.973e-004 
1.082e-003 2.672e+007 2.489e+013 1.000e+002 5.606e-002 8.972e-004 
1.083e-003 2.687e+007 2.488e+013 1.000e+002 5.704e-002 8.972e-004 
1.084e-003 2.700e+007 2.488e+013 1.000e+002 5.716e-002 8.973e-004 
1.085e-003 2.713e+007 2.489e+013 1.000e+002 5.710e-002 8.974e-004 
1.086e-003 2.726e+007 2.488e+013 1.000e+002 5.696e-002 8.975e-004 
1.087e-003 2.739e+007 2.488e+013 1.000e+002 5.757e-002 8.976e-004 
1.088e-003 2.751e+007 2.488e+013 1.000e+002 5.610e-002 8.978e-004 
1.089e-003 2.763e+007 2.489e+013 1.000e+002 5.655e-002 8.979e-004 
1.090e-003 2.777e+007 2.489e+013 1.000e+002 5.727e-002 8.980e-004 
1.091e-003 2.789e+007 2.489e+013 1.000e+002 5.698e-002 8.981e-004 
1.092e-003 2.802e+007 2.488e+013 1.000e+002 5.638e-002 8.982e-004 
1.093e-003 2.814e+007 2.488e+013 1.000e+002 5.639e-002 8.984e-004 
1.094e-003 2.826e+007 2.488e+013 1.000e+002 5.691e-002 8.985e-004 
1.095e-003 2.839e+007 2.492e+013 1.000e+002 5.674e-002 8.986e-004 
1.096e-003 2.852e+007 2.493e+013 1.000e+002 5.565e-002 8.988e-004 
1.097e-003 2.864e+007 2.490e+013 1.000e+002 5.561e-002 8.989e-004 
1.098e-003 2.876e+007 2.491e+013 1.000e+002 5.639e-002 8.991e-004 
1.099e-003 2.889e+007 2.490e+013 1.000e+002 5.582e-002 8.992e-004 
1.100e-003 2.901e+007 2.491e+013 1.000e+002 5.634e-002 8.994e-004 
1.101e-003 2.915e+007 2.491e+013 1.000e+002 5.555e-002 8.994e-004 
1.102e-003 2.927e+007 2.491e+013 1.000e+002 5.624e-002 8.996e-004 
1.103e-003 2.939e+007 2.491e+013 1.000e+002 5.586e-002 8.998e-004 
1.104e-003 2.952e+007 2.490e+013 1.000e+002 5.541e-002 8.998e-004 
1.105e-003 2.965e+007 2.492e+013 1.000e+002 5.568e-002 9.000e-004 
1.106e-003 2.978e+007 2.493e+013 1.000e+002 5.581e-002 9.001e-004 
1.107e-003 2.990e+007 2.493e+013 1.000e+002 5.536e-002 9.002e-004 
1.108e-003 3.002e+007 2.492e+013 1.000e+002 5.583e-002 9.004e-004 
1.109e-003 3.014e+007 2.494e+013 1.000e+002 5.684e-002 9.006e-004 
1.110e-003 3.026e+007 2.495e+013 1.000e+002 5.600e-002 9.007e-004 
1.111e-003 3.039e+007 2.492e+013 1.000e+002 5.714e-002 9.008e-004 
1.112e-003 3.047e+007 2.493e+013 1.000e+002 5.643e-002 9.013e-004 
1.113e-003 3.060e+007 2.495e+013 1.000e+002 5.607e-002 9.014e-004 
1.114e-003 3.070e+007 2.495e+013 1.000e+002 5.632e-002 9.017e-004 
1.115e-003 3.082e+007 2.495e+013 1.000e+002 5.636e-002 9.018e-004 
1.116e-003 3.094e+007 2.492e+013 1.000e+002 5.575e-002 9.020e-004 
1.117e-003 3.110e+007 2.494e+013 1.000e+002 5.572e-002 9.020e-004 
1.118e-003 3.122e+007 2.496e+013 1.000e+002 5.546e-002 9.021e-004 
1.119e-003 3.135e+007 2.494e+013 1.000e+002 5.575e-002 9.022e-004 
1.120e-003 3.146e+007 2.497e+013 1.000e+002 5.605e-002 9.024e-004 
1.121e-003 3.157e+007 2.495e+013 1.000e+002 5.552e-002 9.027e-004 
1.122e-003 3.169e+007 2.496e+013 1.000e+002 5.552e-002 9.028e-004 
1.123e-003 3.183e+007 2.493e+013 1.000e+002 5.576e-002 9.028e-004 
1.124e-003 3.197e+007 2.492e+013 1.000e+002 5.611e-002 9.029e-004 
1.125e-003 3.209e+007 2.493e+013 1.000e+002 5.566e-002 9.031e-004 
1.126e-003 3.218e+007 2.495e+013 1.000e+002 5.673e-002 9.035e-004 
1.127e-003 3.231e+007 2.497e+013 1.000e+002 5.660e-002 9.035e-004 
1.128e-003 3.243e+007 2.497e+013 1.000e+002 5.645e-002 9.037e-004 
1.129e-003 3.257e+007 2.497e+013 1.000e+002 5.650e-002 9.037e-004 
1.130e-003 3.268e+007 2.495e+013 1.000e+002 5.654e-002 9.040e-004 
1.131e-003 3.282e+007 2.497e+013 1.000e+002 5.556e-002 9.040e-004 
1.132e-003 3.261e+007 2.497e+013 1.000e+002 5.659e-002 9.065e-004 
1.133e-003 3.273e+007 2.497e+013 1.000e+002 5.614e-002 9.066e-004 
1.134e-003 3.288e+007 2.500e+013 1.000e+002 5.645e-002 9.066e-004 
1.135e-003 3.302e+007 2.498e+013 1.000e+002 5.598e-002 9.067e-004 
1.136e-003 3.315e+007 2.498e+013 1.000e+002 5.637e-002 9.068e-004 
1.137e-003 3.330e+007 2.499e+013 1.000e+002 5.707e-002 9.067e-004 
1.138e-003 3.344e+007 2.498e+013 1.000e+002 5.624e-002 9.067e-004 
1.139e-003 3.360e+007 2.497e+013 1.000e+002 5.701e-002 9.066e-004 
1.140e-003 3.375e+007 2.497e+013 1.000e+002 5.778e-002 9.066e-004 
1.141e-003 3.389e+007 2.497e+013 1.000e+002 5.726e-002 9.066e-004 
1.142e-003 3.406e+007 2.497e+013 1.000e+002 5.749e-002 9.064e-004 
1.143e-003 3.418e+007 2.500e+013 1.000e+002 5.762e-002 9.066e-004 
1.144e-003 3.420e+007 2.498e+013 1.000e+002 5.752e-002 9.075e-004 
1.145e-003 3.285e+007 2.498e+013 1.000e+002 5.736e-002 9.179e-004 
1.146e-003 2.504e+007 2.490e+013 1.000e+002 5.561e-002 9.728e-004 
1.147e-003 2.296e+007 2.494e+013 1.000e+002 5.661e-002 9.882e-004 
1.148e-003 2.228e+007 2.495e+013 1.000e+002 5.772e-002 9.939e-004 
1.149e-003 2.217e+007 2.496e+013 1.000e+002 5.902e-002 9.957e-004 
1.150e-003 2.227e+007 2.499e+013 1.000e+002 5.724e-002 9.960e-004 
1.151e-003 2.232e+007 2.499e+013 1.000e+002 5.741e-002 9.967e-004 
1.152e-003 2.230e+007 2.498e+013 1.000e+002 5.786e-002 9.978e-004 
1.153e-003 2.256e+007 2.497e+013 1.000e+002 5.605e-002 9.970e-004 
1.154e-003 2.284e+007 2.497e+013 1.000e+002 5.690e-002 9.961e-004 
1.155e-003 2.313e+007 2.500e+013 1.000e+002 5.728e-002 9.950e-004 
1.156e-003 2.339e+007 2.498e+013 1.000e+002 5.677e-002 9.943e-004 
1.157e-003 2.361e+007 2.501e+013 1.000e+002 5.713e-002 9.937e-004 
1.158e-003 2.383e+007 2.499e+013 1.000e+002 5.657e-002 9.932e-004 
1.159e-003 2.404e+007 2.499e+013 1.000e+002 5.674e-002 9.928e-004 
1.160e-003 2.406e+007 2.499e+013 1.000e+002 5.648e-002 9.936e-004 
1.161e-003 2.398e+007 2.498e+013 1.000e+002 5.671e-002 9.951e-004 
1.162e-003 2.393e+007 2.501e+013 1.000e+002 5.748e-002 9.965e-004 
1.163e-003 2.390e+007 2.500e+013 1.000e+002 5.677e-002 9.977e-004 
1.164e-003 2.393e+007 2.500e+013 1.000e+002 5.698e-002 9.985e-004 
1.165e-003 2.393e+007 2.499e+013 1.000e+002 5.769e-002 9.995e-004 
1.166e-003 2.391e+007 2.499e+013 1.000e+002 5.702e-002 1.001e-003 
1.167e-003 2.388e+007 2.502e+013 1.000e+002 5.964e-002 1.002e-003 
1.168e-003 2.386e+007 2.499e+013 1.000e+002 5.709e-002 1.003e-003 
1.169e-003 2.385e+007 2.499e+013 1.000e+002 5.666e-002 1.004e-003 
1.170e-003 2.384e+007 2.500e+013 1.000e+002 5.618e-002 1.005e-003 
1.171e-003 2.383e+007 2.498e+013 1.000e+002 5.534e-002 1.006e-003 
1.172e-003 2.382e+007 2.500e+013 1.000e+002 5.751e-002 1.007e-003 
1.173e-003 2.383e+007 2.498e+013 1.000e+002 5.800e-002 1.008e-003 
1.174e-003 2.384e+007 2.498e+013 1.000e+002 5.685e-002 1.009e-003 
1.175e-003 2.385e+007 2.497e+013 1.000e+002 5.648e-002 1.010e-003 
1.176e-003 2.386e+007 2.499e+013 1.000e+002 5.767e-002 1.011e-003 
1.177e-003 2.384e+007 2.499e+013 1.000e+002 5.770e-002 1.012e-003 
1.178e-003 2.386e+007 2.500e+013 1.000e+002 5.735e-002 1.013e-003 
1.179e-003 2.386e+007 2.499e+013 1.000e+002 5.798e-002 1.014e-003 
1.180e-003 2.383e+007 2.499e+013 1.000e+002 5.801e-002 1.015e-003 
1.181e-003 2.378e+007 2.499e+013 1.000e+002 5.579e-002 1.017e-003 
1.182e-003 2.380e+007 2.499e+013 1.000e+002 5.739e-002 1.017e-003 
1.183e-003 2.378e+007 2.499e+013 1.000e+002 5.627e-002 1.019e-003 
1.184e-003 2.378e+007 2.498e+013 1.000e+002 5.871e-002 1.020e-003 
1.185e-003 2.377e+007 2.498e+013 1.000e+002 5.836e-002 1.021e-003 
1.186e-003 2.377e+007 2.498e+013 1.000e+002 5.808e-002 1.022e-003 
1.187e-003 2.375e+007 2.500e+013 1.000e+002 5.718e-002 1.023e-003 
1.188e-003 2.377e+007 2.499e+013 1.000e+002 5.660e-002 1.024e-003 
1.189e-003 2.376e+007 2.500e+013 1.000e+002 5.826e-002 1.025e-003 
1.190e-003 2.375e+007 2.499e+013 1.000e+002 5.609e-002 1.026e-003 
1.191e-003 2.397e+007 2.499e+013 1.000e+002 5.624e-002 1.025e-003 
1.192e-003 2.417e+007 2.499e+013 1.000e+002 5.630e-002 1.025e-003 
1.193e-003 2.436e+007 2.499e+013 1.000e+002 5.783e-002 1.025e-003 
1.194e-003 2.458e+007 2.499e+013 1.000e+002 5.754e-002 1.024e-003 
1.195e-003 2.479e+007 2.500e+013 1.000e+002 5.625e-002 1.024e-003 
1.196e-003 2.497e+007 2.500e+013 1.000e+002 5.879e-002 1.023e-003 
1.197e-003 2.517e+007 2.500e+013 1.000e+002 5.872e-002 1.023e-003 
1.198e-003 2.538e+007 2.502e+013 1.000e+002 5.722e-002 1.023e-003 
1.199e-003 2.557e+007 2.504e+013 1.000e+002 5.735e-002 1.022e-003 
1.200e-003 2.578e+007 2.504e+013 1.000e+002 5.749e-002 1.022e-003 
1.201e-003 2.597e+007 2.501e+013 1.000e+002 5.815e-002 1.021e-003 
1.202e-003 2.618e+007 2.501e+013 1.000e+002 5.721e-002 1.021e-003 
1.203e-003 2.635e+007 2.500e+013 1.000e+002 5.757e-002 1.021e-003 
1.204e-003 2.653e+007 2.500e+013 1.000e+002 5.846e-002 1.021e-003 
1.205e-003 2.671e+007 2.500e+013 1.000e+002 5.782e-002 1.020e-003 
1.206e-003 2.687e+007 2.503e+013 1.000e+002 5.973e-002 1.020e-003 
1.207e-003 2.704e+007 2.501e+013 1.000e+002 5.953e-002 1.020e-003 
1.208e-003 2.721e+007 2.503e+013 1.000e+002 5.881e-002 1.020e-003 
1.209e-003 2.737e+007 2.510e+013 1.000e+002 6.176e-002 1.020e-003 
1.210e-003 2.751e+007 2.505e+013 1.000e+002 5.879e-002 1.020e-003 
1.211e-003 2.765e+007 2.506e+013 1.000e+002 5.766e-002 1.020e-003 
1.212e-003 2.775e+007 2.503e+013 1.000e+002 5.818e-002 1.020e-003 
1.213e-003 2.788e+007 2.505e+013 1.000e+002 5.745e-002 1.020e-003 
1.214e-003 2.803e+007 2.504e+013 1.000e+002 5.763e-002 1.020e-003 
1.215e-003 2.813e+007 2.504e+013 1.000e+002 5.842e-002 1.020e-003 
1.216e-003 2.834e+007 2.505e+013 1.000e+002 5.911e-002 1.020e-003 
1.217e-003 2.785e+007 2.497e+013 1.000e+002 5.823e-002 1.024e-003 
1.218e-003 2.514e+007 2.499e+013 1.000e+002 5.708e-002 1.044e-003 
1.219e-003 2.111e+007 2.490e+013 1.000e+002 5.626e-002 1.073e-003 
1.220e-003 2.048e+007 2.490e+013 1.000e+002 5.673e-002 1.078e-003 
1.221e-003 2.079e+007 2.494e+013 1.000e+002 5.418e-002 1.077e-003 
1.222e-003 2.096e+007 2.489e+013 1.000e+002 5.344e-002 1.077e-003 
1.223e-003 2.112e+007 2.489e+013 1.000e+002 5.441e-002 1.077e-003 
1.224e-003 2.129e+007 2.488e+013 1.000e+002 5.478e-002 1.077e-003 
1.225e-003 2.146e+007 2.489e+013 1.000e+002 5.479e-002 1.077e-003 
1.226e-003 2.168e+007 2.489e+013 1.000e+002 5.436e-002 1.076e-003 
1.227e-003 2.190e+007 2.489e+013 1.000e+002 5.499e-002 1.076e-003 
1.228e-003 2.207e+007 2.489e+013 1.000e+002 5.499e-002 1.075e-003 
1.229e-003 2.220e+007 2.492e+013 1.000e+002 5.540e-002 1.075e-003 
1.230e-003 2.234e+007 2.492e+013 1.000e+002 5.491e-002 1.076e-003 
1.231e-003 2.252e+007 2.490e+013 1.000e+002 5.540e-002 1.075e-003 
1.232e-003 2.271e+007 2.489e+013 1.000e+002 5.454e-002 1.075e-003 
1.233e-003 2.292e+007 2.491e+013 1.000e+002 5.431e-002 1.075e-003 
1.234e-003 2.315e+007 2.489e+013 1.000e+002 5.479e-002 1.074e-003 
1.235e-003 2.336e+007 2.491e+013 1.000e+002 5.417e-002 1.073e-003 
1.236e-003 2.355e+007 2.491e+013 1.000e+002 5.486e-002 1.073e-003 
1.237e-003 2.375e+007 2.491e+013 1.000e+002 5.565e-002 1.073e-003 
1.238e-003 2.393e+007 2.490e+013 1.000e+002 5.489e-002 1.073e-003 
1.239e-003 2.412e+007 2.490e+013 1.000e+002 5.548e-002 1.072e-003 
1.240e-003 2.429e+007 2.490e+013 1.000e+002 5.483e-002 1.072e-003 
1.241e-003 2.445e+007 2.490e+013 1.000e+002 5.453e-002 1.072e-003 
1.242e-003 2.461e+007 2.491e+013 1.000e+002 5.512e-002 1.072e-003 
1.243e-003 2.476e+007 2.490e+013 1.000e+002 5.458e-002 1.072e-003 
1.244e-003 2.493e+007 2.490e+013 1.000e+002 5.525e-002 1.072e-003 
1.245e-003 2.506e+007 2.491e+013 1.000e+002 5.519e-002 1.072e-003 
1.246e-003 2.516e+007 2.493e+013 1.000e+002 5.456e-002 1.072e-003 
1.247e-003 2.526e+007 2.491e+013 1.000e+002 5.549e-002 1.072e-003 
1.248e-003 2.538e+007 2.491e+013 1.000e+002 5.595e-002 1.073e-003 
1.249e-003 2.550e+007 2.491e+013 1.000e+002 5.577e-002 1.073e-003 
1.250e-003 2.561e+007 2.491e+013 1.000e+002 5.569e-002 1.073e-003 
1.251e-003 2.577e+007 2.491e+013 1.000e+002 5.501e-002 1.073e-003 
1.252e-003 2.589e+007 2.493e+013 1.000e+002 5.514e-002 1.073e-003 
1.253e-003 2.603e+007 2.490e+013 1.000e+002 5.611e-002 1.073e-003 
1.254e-003 2.617e+007 2.491e+013 1.000e+002 5.566e-002 1.073e-003 
1.255e-003 2.632e+007 2.491e+013 1.000e+002 5.553e-002 1.073e-003 
1.256e-003 2.644e+007 2.491e+013 1.000e+002 5.638e-002 1.073e-003 
1.257e-003 2.656e+007 2.491e+013 1.000e+002 5.594e-002 1.073e-003 
1.258e-003 2.668e+007 2.492e+013 1.000e+002 5.541e-002 1.073e-003 
1.259e-003 2.681e+007 2.491e+013 1.000e+002 5.561e-002 1.074e-003 
1.260e-003 2.692e+007 2.491e+013 1.000e+002 5.515e-002 1.074e-003 
1.261e-003 2.701e+007 2.493e+013 1.000e+002 5.516e-002 1.074e-003 
1.262e-003 2.715e+007 2.492e+013 1.000e+002 5.594e-002 1.074e-003 
1.263e-003 2.727e+007 2.493e+013 1.000e+002 5.620e-002 1.074e-003 
1.264e-003 2.737e+007 2.493e+013 1.000e+002 5.628e-002 1.075e-003 
1.265e-003 2.747e+007 2.492e+013 1.000e+002 5.599e-002 1.075e-003 
1.266e-003 2.757e+007 2.492e+013 1.000e+002 5.627e-002 1.075e-003 
1.267e-003 2.766e+007 2.493e+013 1.000e+002 5.608e-002 1.076e-003 
1.268e-003 2.776e+007 2.493e+013 1.000e+002 5.583e-002 1.076e-003 
1.269e-003 2.785e+007 2.494e+013 1.000e+002 5.502e-002 1.076e-003 
1.270e-003 2.795e+007 2.492e+013 1.000e+002 5.532e-002 1.077e-003 
1.271e-003 2.803e+007 2.494e+013 1.000e+002 5.587e-002 1.077e-003 
1.272e-003 2.812e+007 2.495e+013 1.000e+002 5.636e-002 1.078e-003 
1.273e-003 2.820e+007 2.495e+013 1.000e+002 5.607e-002 1.078e-003 
1.274e-003 2.827e+007 2.496e+013 1.000e+002 5.589e-002 1.078e-003 
1.275e-003 2.833e+007 2.494e+013 1.000e+002 5.588e-002 1.079e-003 
1.276e-003 2.840e+007 2.493e+013 1.000e+002 5.615e-002 1.080e-003 
1.277e-003 2.849e+007 2.494e+013 1.000e+002 5.714e-002 1.080e-003 
1.278e-003 2.855e+007 2.494e+013 1.000e+002 5.641e-002 1.081e-003 
1.279e-003 2.849e+007 2.494e+013 1.000e+002 5.612e-002 1.082e-003 
1.280e-003 2.855e+007 2.495e+013 1.000e+002 5.554e-002 1.083e-003 
1.281e-003 2.862e+007 2.496e+013 1.000e+002 5.660e-002 1.083e-003 
1.282e-003 2.876e+007 2.496e+013 1.000e+002 5.495e-002 1.083e-003 
1.283e-003 2.887e+007 2.496e+013 1.000e+002 5.548e-002 1.083e-003 
1.284e-003 2.900e+007 2.495e+013 1.000e+002 5.510e-002 1.083e-003 
1.285e-003 2.910e+007 2.497e+013 1.000e+002 5.465e-002 1.084e-003 
1.286e-003 2.923e+007 2.495e+013 1.000e+002 5.522e-002 1.084e-003 
1.287e-003 2.933e+007 2.495e+013 1.000e+002 5.632e-002 1.084e-003 
1.288e-003 2.944e+007 2.495e+013 1.000e+002 5.532e-002 1.084e-003 
1.289e-003 2.957e+007 2.495e+013 1.000e+002 5.585e-002 1.085e-003 
1.290e-003 2.969e+007 2.498e+013 1.000e+002 5.588e-002 1.085e-003 
1.291e-003 2.980e+007 2.496e+013 1.000e+002 5.577e-002 1.085e-003 
1.292e-003 2.991e+007 2.495e+013 1.000e+002 5.538e-002 1.085e-003 
1.293e-003 3.001e+007 2.497e+013 1.000e+002 5.551e-002 1.085e-003 
1.294e-003 3.013e+007 2.496e+013 1.000e+002 5.705e-002 1.086e-003 
1.295e-003 3.023e+007 2.496e+013 1.000e+002 5.664e-002 1.086e-003 
1.296e-003 3.038e+007 2.497e+013 1.000e+002 5.631e-002 1.086e-003 
1.297e-003 3.049e+007 2.497e+013 1.000e+002 5.584e-002 1.086e-003 
1.298e-003 3.061e+007 2.496e+013 1.000e+002 5.547e-002 1.086e-003 
1.299e-003 3.070e+007 2.500e+013 1.000e+002 5.563e-002 1.087e-003 
1.300e-003 3.083e+007 2.497e+013 1.000e+002 5.472e-002 1.087e-003 
1.301e-003 3.094e+007 2.497e+013 1.000e+002 5.496e-002 1.087e-003 
1.302e-003 3.105e+007 2.498e+013 1.000e+002 5.522e-002 1.087e-003 
1.303e-003 3.113e+007 2.497e+013 1.000e+002 5.526e-002 1.088e-003 
1.304e-003 3.122e+007 2.498e+013 1.000e+002 5.579e-002 1.088e-003 
1.305e-003 3.132e+007 2.499e+013 1.000e+002 5.491e-002 1.088e-003 
1.306e-003 3.140e+007 2.497e+013 1.000e+002 5.541e-002 1.089e-003 
1.307e-003 3.151e+007 2.497e+013 1.000e+002 5.559e-002 1.089e-003 
1.308e-003 3.162e+007 2.498e+013 1.000e+002 5.405e-002 1.089e-003 
1.309e-003 3.173e+007 2.498e+013 1.000e+002 5.526e-002 1.090e-003 
1.310e-003 3.183e+007 2.498e+013 1.000e+002 5.532e-002 1.090e-003 
1.311e-003 3.196e+007 2.498e+013 1.000e+002 5.516e-002 1.090e-003 
1.312e-003 3.208e+007 2.497e+013 1.000e+002 5.533e-002 1.090e-003 
1.313e-003 3.216e+007 2.497e+013 1.000e+002 5.604e-002 1.091e-003 
1.314e-003 3.227e+007 2.498e+013 1.000e+002 5.495e-002 1.091e-003 
1.315e-003 3.239e+007 2.499e+013 1.000e+002 5.410e-002 1.091e-003 
1.316e-003 3.249e+007 2.499e+013 1.000e+002 5.706e-002 1.091e-003 
1.317e-003 3.230e+007 2.502e+013 1.000e+002 5.579e-002 1.094e-003 
1.318e-003 3.238e+007 2.502e+013 1.000e+002 5.487e-002 1.094e-003 
1.319e-003 3.245e+007 2.500e+013 1.000e+002 5.713e-002 1.095e-003 
1.320e-003 3.258e+007 2.500e+013 1.000e+002 5.652e-002 1.095e-003 
1.321e-003 3.266e+007 2.502e+013 1.000e+002 5.432e-002 1.095e-003 
1.322e-003 3.275e+007 2.502e+013 1.000e+002 5.533e-002 1.096e-003 
1.323e-003 3.284e+007 2.503e+013 1.000e+002 5.458e-002 1.096e-003 
1.324e-003 3.296e+007 2.501e+013 1.000e+002 5.535e-002 1.096e-003 
1.325e-003 3.306e+007 2.502e+013 1.000e+002 5.476e-002 1.096e-003 
1.326e-003 3.316e+007 2.502e+013 1.000e+002 5.406e-002 1.097e-003 
1.327e-003 3.327e+007 2.504e+013 1.000e+002 5.433e-002 1.097e-003 
1.328e-003 3.337e+007 2.503e+013 1.000e+002 5.562e-002 1.097e-003 
1.329e-003 3.299e+007 2.504e+013 1.000e+002 5.404e-002 1.101e-003 
1.330e-003 2.875e+007 2.496e+013 1.000e+002 5.594e-002 1.131e-003 
1.331e-003 2.323e+007 2.495e+013 1.000e+002 5.441e-002 1.170e-003 
1.332e-003 2.289e+007 2.498e+013 1.000e+002 5.330e-002 1.174e-003 
1.333e-003 2.302e+007 2.501e+013 1.000e+002 5.638e-002 1.174e-003 
1.334e-003 2.314e+007 2.499e+013 1.000e+002 5.414e-002 1.174e-003 
1.335e-003 2.328e+007 2.500e+013 1.000e+002 5.556e-002 1.174e-003 
1.336e-003 2.333e+007 2.500e+013 1.000e+002 5.445e-002 1.175e-003 
1.337e-003 2.337e+007 2.501e+013 1.000e+002 5.460e-002 1.175e-003 
1.338e-003 2.351e+007 2.500e+013 1.000e+002 5.483e-002 1.175e-003 
1.339e-003 2.365e+007 2.499e+013 1.000e+002 5.372e-002 1.175e-003 
1.340e-003 2.387e+007 2.499e+013 1.000e+002 5.407e-002 1.175e-003 
1.341e-003 2.405e+007 2.499e+013 1.000e+002 5.286e-002 1.175e-003 
1.342e-003 2.424e+007 2.500e+013 1.000e+002 5.394e-002 1.174e-003 
1.343e-003 2.444e+007 2.500e+013 1.000e+002 5.464e-002 1.174e-003 
1.344e-003 2.464e+007 2.500e+013 1.000e+002 5.426e-002 1.174e-003 
1.345e-003 2.471e+007 2.502e+013 1.000e+002 5.647e-002 1.174e-003 
1.346e-003 2.486e+007 2.501e+013 1.000e+002 5.428e-002 1.174e-003 
1.347e-003 2.499e+007 2.501e+013 1.000e+002 5.437e-002 1.174e-003 
1.348e-003 2.511e+007 2.501e+013 1.000e+002 5.556e-002 1.174e-003 
1.349e-003 2.522e+007 2.502e+013 1.000e+002 5.470e-002 1.175e-003 
1.350e-003 2.542e+007 2.501e+013 1.000e+002 5.439e-002 1.174e-003 
1.351e-003 2.554e+007 2.499e+013 1.000e+002 5.510e-002 1.174e-003 
1.352e-003 2.565e+007 2.499e+013 1.000e+002 5.615e-002 1.175e-003 
1.353e-003 2.577e+007 2.498e+013 1.000e+002 5.522e-002 1.175e-003 
1.354e-003 2.588e+007 2.502e+013 1.000e+002 5.493e-002 1.175e-003 
1.355e-003 2.599e+007 2.502e+013 1.000e+002 5.639e-002 1.175e-003 
1.356e-003 2.509e+007 2.497e+013 1.000e+002 5.515e-002 1.183e-003 
1.357e-003 2.455e+007 2.499e+013 1.000e+002 5.663e-002 1.187e-003 
1.358e-003 2.463e+007 2.499e+013 1.000e+002 5.592e-002 1.188e-003 
1.359e-003 2.483e+007 2.501e+013 1.000e+002 5.851e-002 1.187e-003 
1.360e-003 2.509e+007 2.503e+013 1.000e+002 5.753e-002 1.186e-003 
1.361e-003 2.528e+007 2.502e+013 1.000e+002 5.789e-002 1.186e-003 
1.362e-003 2.544e+007 2.504e+013 1.000e+002 5.618e-002 1.186e-003 
1.363e-003 2.454e+007 2.498e+013 1.000e+002 5.618e-002 1.193e-003 
1.364e-003 2.217e+007 2.498e+013 1.000e+002 5.230e-002 1.211e-003 
1.365e-003 1.881e+007 2.492e+013 1.000e+002 5.160e-002 1.235e-003 
1.366e-003 1.737e+007 2.488e+013 1.000e+002 5.392e-002 1.246e-003 
1.367e-003 1.762e+007 2.490e+013 1.000e+002 5.465e-002 1.245e-003 
1.368e-003 1.776e+007 2.488e+013 1.000e+002 5.382e-002 1.245e-003 
1.369e-003 1.787e+007 2.488e+013 1.000e+002 5.401e-002 1.245e-003 
1.370e-003 1.798e+007 2.490e+013 1.000e+002 5.445e-002 1.246e-003 
1.371e-003 1.810e+007 2.489e+013 1.000e+002 5.502e-002 1.246e-003 
1.372e-003 1.830e+007 2.488e+013 1.000e+002 5.436e-002 1.245e-003 
1.373e-003 1.847e+007 2.488e+013 1.000e+002 5.557e-002 1.245e-003 
1.374e-003 1.860e+007 2.487e+013 1.000e+002 5.513e-002 1.245e-003 
1.375e-003 1.872e+007 2.489e+013 1.000e+002 5.527e-002 1.246e-003 
1.376e-003 1.884e+007 2.488e+013 1.000e+002 5.538e-002 1.246e-003 
1.377e-003 1.897e+007 2.488e+013 1.000e+002 5.422e-002 1.246e-003 
1.378e-003 1.911e+007 2.489e+013 1.000e+002 5.410e-002 1.246e-003 
1.379e-003 1.924e+007 2.489e+013 1.000e+002 5.366e-002 1.246e-003 
1.380e-003 1.939e+007 2.488e+013 1.000e+002 5.427e-002 1.246e-003 
1.381e-003 1.953e+007 2.489e+013 1.000e+002 5.512e-002 1.246e-003 
1.382e-003 1.966e+007 2.488e+013 1.000e+002 5.516e-002 1.246e-003 
1.383e-003 1.978e+007 2.490e+013 1.000e+002 5.515e-002 1.246e-003 
1.384e-003 1.991e+007 2.490e+013 1.000e+002 5.523e-002 1.246e-003 
1.385e-003 2.005e+007 2.488e+013 1.000e+002 5.425e-002 1.246e-003 
1.386e-003 2.018e+007 2.490e+013 1.000e+002 5.383e-002 1.246e-003 
1.387e-003 2.031e+007 2.490e+013 1.000e+002 5.451e-002 1.247e-003 
1.388e-003 2.047e+007 2.491e+013 1.000e+002 5.434e-002 1.246e-003 
1.389e-003 2.063e+007 2.490e+013 1.000e+002 5.529e-002 1.246e-003 
1.390e-003 2.079e+007 2.490e+013 1.000e+002 5.482e-002 1.246e-003 
1.391e-003 2.095e+007 2.489e+013 1.000e+002 5.468e-002 1.246e-003 
1.392e-003 2.110e+007 2.490e+013 1.000e+002 5.540e-002 1.246e-003 
1.393e-003 2.126e+007 2.489e+013 1.000e+002 5.419e-002 1.246e-003 
1.394e-003 2.141e+007 2.492e+013 1.000e+002 5.528e-002 1.246e-003 
1.395e-003 2.154e+007 2.490e+013 1.000e+002 5.509e-002 1.246e-003 
1.396e-003 2.166e+007 2.490e+013 1.000e+002 5.501e-002 1.246e-003 
1.397e-003 2.178e+007 2.490e+013 1.000e+002 5.426e-002 1.246e-003 
1.398e-003 2.191e+007 2.491e+013 1.000e+002 5.496e-002 1.247e-003 
1.399e-003 2.202e+007 2.490e+013 1.000e+002 5.432e-002 1.247e-003 
1.400e-003 2.216e+007 2.492e+013 1.000e+002 5.534e-002 1.247e-003 
1.401e-003 2.229e+007 2.491e+013 1.000e+002 5.471e-002 1.247e-003 
1.402e-003 2.242e+007 2.492e+013 1.000e+002 5.448e-002 1.247e-003 
1.403e-003 2.255e+007 2.491e+013 1.000e+002 5.505e-002 1.247e-003 
1.404e-003 2.266e+007 2.490e+013 1.000e+002 5.433e-002 1.247e-003 
1.405e-003 2.281e+007 2.490e+013 1.000e+002 5.501e-002 1.247e-003 
1.406e-003 2.291e+007 2.491e+013 1.000e+002 5.446e-002 1.248e-003 
1.407e-003 2.300e+007 2.492e+013 1.000e+002 5.512e-002 1.248e-003 
1.408e-003 2.314e+007 2.490e+013 1.000e+002 5.445e-002 1.248e-003 
1.409e-003 2.325e+007 2.491e+013 1.000e+002 5.472e-002 1.248e-003 
1.410e-003 2.339e+007 2.491e+013 1.000e+002 5.455e-002 1.248e-003 
1.411e-003 2.352e+007 2.492e+013 1.000e+002 5.522e-002 1.248e-003 
1.412e-003 2.364e+007 2.493e+013 1.000e+002 5.510e-002 1.249e-003 
1.413e-003 2.376e+007 2.493e+013 1.000e+002 5.549e-002 1.249e-003 
1.414e-003 2.388e+007 2.492e+013 1.000e+002 5.464e-002 1.249e-003 
1.415e-003 2.399e+007 2.493e+013 1.000e+002 5.525e-002 1.249e-003 
1.416e-003 2.414e+007 2.493e+013 1.000e+002 5.445e-002 1.249e-003 
1.417e-003 2.427e+007 2.494e+013 1.000e+002 5.475e-002 1.249e-003 
1.418e-003 2.441e+007 2.493e+013 1.000e+002 5.545e-002 1.249e-003 
1.419e-003 2.455e+007 2.493e+013 1.000e+002 5.400e-002 1.249e-003 
1.420e-003 2.467e+007 2.494e+013 1.000e+002 5.443e-002 1.249e-003 
1.421e-003 2.478e+007 2.494e+013 1.000e+002 5.491e-002 1.250e-003 
1.422e-003 2.497e+007 2.494e+013 1.000e+002 5.581e-002 1.249e-003 
1.423e-003 2.510e+007 2.495e+013 1.000e+002 5.576e-002 1.249e-003 
1.424e-003 2.528e+007 2.494e+013 1.000e+002 5.579e-002 1.249e-003 
1.425e-003 2.546e+007 2.495e+013 1.000e+002 5.425e-002 1.249e-003 
1.426e-003 2.560e+007 2.494e+013 1.000e+002 5.383e-002 1.249e-003 
1.427e-003 2.575e+007 2.494e+013 1.000e+002 5.445e-002 1.249e-003 
1.428e-003 2.590e+007 2.497e+013 1.000e+002 5.532e-002 1.249e-003 
1.429e-003 2.606e+007 2.495e+013 1.000e+002 5.370e-002 1.249e-003 
1.430e-003 2.618e+007 2.493e+013 1.000e+002 5.485e-002 1.249e-003 
1.431e-003 2.605e+007 2.493e+013 1.000e+002 5.424e-002 1.251e-003 
1.432e-003 2.618e+007 2.495e+013 1.000e+002 5.443e-002 1.251e-003 
1.433e-003 2.629e+007 2.492e+013 1.000e+002 5.465e-002 1.251e-003 
1.434e-003 2.641e+007 2.493e+013 1.000e+002 5.564e-002 1.251e-003 
1.435e-003 2.654e+007 2.492e+013 1.000e+002 5.432e-002 1.251e-003 
1.436e-003 2.667e+007 2.493e+013 1.000e+002 5.547e-002 1.252e-003 
1.437e-003 2.679e+007 2.492e+013 1.000e+002 5.497e-002 1.252e-003 
1.438e-003 2.691e+007 2.495e+013 1.000e+002 5.420e-002 1.252e-003 
1.439e-003 2.704e+007 2.496e+013 1.000e+002 5.503e-002 1.252e-003 
1.440e-003 2.717e+007 2.496e+013 1.000e+002 5.572e-002 1.252e-003 
1.441e-003 2.730e+007 2.497e+013 1.000e+002 5.530e-002 1.252e-003 
1.442e-003 2.743e+007 2.495e+013 1.000e+002 5.562e-002 1.252e-003 
1.443e-003 2.750e+007 2.493e+013 1.000e+002 5.558e-002 1.253e-003 
1.444e-003 2.763e+007 2.494e+013 1.000e+002 5.518e-002 1.253e-003 
1.445e-003 2.775e+007 2.494e+013 1.000e+002 5.581e-002 1.253e-003 
1.446e-003 2.787e+007 2.495e+013 1.000e+002 5.497e-002 1.253e-003 
1.447e-003 2.801e+007 2.493e+013 1.000e+002 5.573e-002 1.253e-003 
1.448e-003 2.812e+007 2.495e+013 1.000e+002 5.565e-002 1.254e-003 
1.449e-003 2.825e+007 2.497e+013 1.000e+002 5.444e-002 1.254e-003 
1.450e-003 2.838e+007 2.495e+013 1.000e+002 5.473e-002 1.254e-003 
1.451e-003 2.851e+007 2.495e+013 1.000e+002 5.468e-002 1.254e-003 
1.452e-003 2.863e+007 2.496e+013 1.000e+002 5.448e-002 1.254e-003 
1.453e-003 2.874e+007 2.494e+013 1.000e+002 5.501e-002 1.254e-003 
1.454e-003 2.888e+007 2.495e+013 1.000e+002 5.522e-002 1.254e-003 
1.455e-003 2.900e+007 2.497e+013 1.000e+002 5.498e-002 1.254e-003 
1.456e-003 2.914e+007 2.498e+013 1.000e+002 5.729e-002 1.255e-003 
1.457e-003 2.924e+007 2.497e+013 1.000e+002 5.521e-002 1.255e-003 
1.458e-003 2.937e+007 2.495e+013 1.000e+002 5.584e-002 1.255e-003 
1.459e-003 2.950e+007 2.496e+013 1.000e+002 5.504e-002 1.255e-003 
1.460e-003 2.962e+007 2.496e+013 1.000e+002 5.603e-002 1.255e-003 
1.461e-003 2.975e+007 2.497e+013 1.000e+002 5.547e-002 1.255e-003 
1.462e-003 2.989e+007 2.500e+013 1.000e+002 5.586e-002 1.255e-003 
1.463e-003 3.001e+007 2.498e+013 1.000e+002 5.591e-002 1.256e-003 
1.464e-003 3.012e+007 2.496e+013 1.000e+002 5.595e-002 1.256e-003 
1.465e-003 3.025e+007 2.496e+013 1.000e+002 5.516e-002 1.256e-003 
1.466e-003 3.035e+007 2.496e+013 1.000e+002 5.587e-002 1.256e-003 
1.467e-003 3.049e+007 2.497e+013 1.000e+002 5.692e-002 1.256e-003 
1.468e-003 3.063e+007 2.496e+013 1.000e+002 5.499e-002 1.256e-003 
1.469e-003 3.074e+007 2.496e+013 1.000e+002 5.693e-002 1.256e-003 
1.470e-003 3.085e+007 2.496e+013 1.000e+002 5.597e-002 1.257e-003 
1.471e-003 3.099e+007 2.497e+013 1.000e+002 5.540e-002 1.257e-003 
1.472e-003 3.111e+007 2.496e+013 1.000e+002 5.564e-002 1.257e-003 
1.473e-003 3.121e+007 2.497e+013 1.000e+002 5.625e-002 1.257e-003 
1.474e-003 3.134e+007 2.498e+013 1.000e+002 5.737e-002 1.257e-003 
1.475e-003 3.146e+007 2.498e+013 1.000e+002 5.636e-002 1.257e-003 
1.476e-003 3.158e+007 2.498e+013 1.000e+002 5.625e-002 1.258e-003 
1.477e-003 3.169e+007 2.499e+013 1.000e+002 5.624e-002 1.258e-003 
1.478e-003 3.181e+007 2.498e+013 1.000e+002 5.683e-002 1.258e-003 
1.479e-003 3.191e+007 2.500e+013 1.000e+002 5.616e-002 1.258e-003 
1.480e-003 3.203e+007 2.501e+013 1.000e+002 5.558e-002 1.259e-003 
1.481e-003 3.217e+007 2.499e+013 1.000e+002 5.672e-002 1.259e-003 
1.482e-003 3.228e+007 2.501e+013 1.000e+002 5.520e-002 1.259e-003 
1.483e-003 3.238e+007 2.499e+013 1.000e+002 5.550e-002 1.259e-003 
1.484e-003 3.252e+007 2.502e+013 1.000e+002 5.619e-002 1.259e-003 
1.485e-003 3.265e+007 2.500e+013 1.000e+002 5.467e-002 1.259e-003 
1.486e-003 3.276e+007 2.500e+013 1.000e+002 5.694e-002 1.259e-003 
1.487e-003 3.286e+007 2.498e+013 1.000e+002 5.571e-002 1.260e-003 
1.488e-003 3.298e+007 2.499e+013 1.000e+002 5.601e-002 1.260e-003 
1.489e-003 3.309e+007 2.501e+013 1.000e+002 5.480e-002 1.260e-003 
1.490e-003 3.322e+007 2.501e+013 1.000e+002 5.496e-002 1.260e-003 
1.491e-003 3.334e+007 2.499e+013 1.000e+002 5.428e-002 1.260e-003 
1.492e-003 3.345e+007 2.501e+013 1.000e+002 5.733e-002 1.261e-003 
1.493e-003 3.358e+007 2.499e+013 1.000e+002 5.535e-002 1.261e-003 
1.494e-003 3.369e+007 2.502e+013 1.000e+002 5.537e-002 1.261e-003 
1.495e-003 3.381e+007 2.500e+013 1.000e+002 5.526e-002 1.261e-003 
1.496e-003 3.393e+007 2.499e+013 1.000e+002 5.628e-002 1.261e-003 
1.497e-003 3.405e+007 2.502e+013 1.000e+002 5.491e-002 1.262e-003 
1.498e-003 3.417e+007 2.499e+013 1.000e+002 5.523e-002 1.262e-003 
1.499e-003 3.429e+007 2.503e+013 1.000e+002 5.589e-002 1.262e-003 
1.500e-003 3.442e+007 2.501e+013 1.000e+002 5.545e-002 1.262e-003 
1.501e-003 3.454e+007 2.500e+013 1.000e+002 5.451e-002 1.262e-003 
1.502e-003 3.467e+007 2.501e+013 1.000e+002 5.590e-002 1.262e-003 
1.503e-003 3.481e+007 2.500e+013 1.000e+002 5.606e-002 1.262e-003 
1.504e-003 3.491e+007 2.500e+013 1.000e+002 5.628e-002 1.263e-003 
1.505e-003 3.503e+007 2.500e+013 1.000e+002 5.581e-002 1.263e-003 
1.506e-003 3.517e+007 2.501e+013 1.000e+002 5.580e-002 1.263e-003 
1.507e-003 3.528e+007 2.500e+013 1.000e+002 5.580e-002 1.263e-003 
1.508e-003 3.538e+007 2.499e+013 1.000e+002 5.750e-002 1.263e-003 
1.509e-003 3.548e+007 2.501e+013 1.000e+002 5.725e-002 1.264e-003 
1.510e-003 3.558e+007 2.500e+013 1.000e+002 5.704e-002 1.264e-003 
1.511e-003 3.570e+007 2.501e+013 1.000e+002 5.626e-002 1.264e-003 
1.512e-003 3.581e+007 2.504e+013 1.000e+002 5.723e-002 1.264e-003 
1.513e-003 3.594e+007 2.501e+013 1.000e+002 5.671e-002 1.264e-003 
1.514e-003 3.606e+007 2.505e+013 1.000e+002 5.660e-002 1.265e-003 
1.515e-003 3.617e+007 2.505e+013 1.000e+002 5.780e-002 1.265e-003 
1.516e-003 3.628e+007 2.505e+013 1.000e+002 5.547e-002 1.265e-003 
1.517e-003 3.643e+007 2.502e+013 1.000e+002 5.688e-002 1.265e-003 
1.518e-003 3.655e+007 2.504e+013 1.000e+002 5.621e-002 1.265e-003 
1.519e-003 3.667e+007 2.504e+013 1.000e+002 5.690e-002 1.265e-003 
1.520e-003 3.679e+007 2.503e+013 1.000e+002 5.615e-002 1.266e-003 
1.521e-003 3.690e+007 2.504e+013 1.000e+002 5.691e-002 1.266e-003 
1.522e-003 3.700e+007 2.506e+013 1.000e+002 5.743e-002 1.266e-003 
1.523e-003 3.716e+007 2.505e+013 1.000e+002 5.567e-002 1.266e-003 
1.524e-003 3.724e+007 2.509e+013 1.000e+002 5.592e-002 1.266e-003 
1.525e-003 3.745e+007 2.510e+013 1.000e+002 5.546e-002 1.266e-003 
1.526e-003 3.763e+007 2.510e+013 1.000e+002 5.570e-002 1.266e-003 
1.527e-003 3.782e+007 2.508e+013 1.000e+002 5.622e-002 1.265e-003 
1.528e-003 3.795e+007 2.511e+013 1.000e+002 5.619e-002 1.266e-003 
1.529e-003 3.807e+007 2.507e+013 1.000e+002 5.913e-002 1.266e-003 
1.530e-003 3.818e+007 2.508e+013 1.000e+002 5.614e-002 1.266e-003 
1.531e-003 3.474e+007 2.503e+013 1.000e+002 5.969e-002 1.291e-003 
1.532e-003 2.769e+007 2.501e+013 1.000e+002 5.540e-002 1.341e-003 
1.533e-003 2.636e+007 2.508e+013 1.000e+002 5.609e-002 1.351e-003 
1.534e-003 2.590e+007 2.509e+013 1.000e+002 5.678e-002 1.355e-003 
1.535e-003 2.593e+007 2.508e+013 1.000e+002 5.622e-002 1.356e-003 
1.536e-003 2.583e+007 2.503e+013 1.000e+002 5.472e-002 1.357e-003 
1.537e-003 2.322e+007 2.507e+013 1.000e+002 5.687e-002 1.377e-003 
1.538e-003 1.975e+007 2.495e+013 1.000e+002 5.384e-002 1.401e-003 
1.539e-003 1.826e+007 2.491e+013 1.000e+002 5.437e-002 1.413e-003 
1.540e-003 1.846e+007 2.493e+013 1.000e+002 5.503e-002 1.412e-003 
1.541e-003 1.859e+007 2.491e+013 1.000e+002 5.514e-002 1.412e-003 
1.542e-003 1.874e+007 2.494e+013 1.000e+002 5.496e-002 1.412e-003 
1.543e-003 1.887e+007 2.492e+013 1.000e+002 5.465e-002 1.413e-003 
1.544e-003 1.902e+007 2.492e+013 1.000e+002 5.484e-002 1.412e-003 
1.545e-003 1.914e+007 2.493e+013 1.000e+002 5.562e-002 1.413e-003 
1.546e-003 1.927e+007 2.492e+013 1.000e+002 5.507e-002 1.413e-003 
1.547e-003 1.939e+007 2.492e+013 1.000e+002 5.481e-002 1.413e-003 
1.548e-003 1.949e+007 2.492e+013 1.000e+002 5.383e-002 1.413e-003 
1.549e-003 1.963e+007 2.493e+013 1.000e+002 5.547e-002 1.413e-003 
1.550e-003 1.977e+007 2.492e+013 1.000e+002 5.425e-002 1.413e-003 
1.551e-003 1.991e+007 2.492e+013 1.000e+002 5.506e-002 1.413e-003 
1.552e-003 2.003e+007 2.494e+013 1.000e+002 5.487e-002 1.414e-003 
1.553e-003 2.015e+007 2.491e+013 1.000e+002 5.424e-002 1.414e-003 
1.554e-003 2.029e+007 2.492e+013 1.000e+002 5.472e-002 1.414e-003 
1.555e-003 2.040e+007 2.492e+013 1.000e+002 5.432e-002 1.414e-003 
1.556e-003 2.053e+007 2.493e+013 1.000e+002 5.461e-002 1.414e-003 
1.557e-003 2.066e+007 2.492e+013 1.000e+002 5.594e-002 1.414e-003 
1.558e-003 2.082e+007 2.494e+013 1.000e+002 5.592e-002 1.414e-003 
1.559e-003 2.098e+007 2.494e+013 1.000e+002 5.488e-002 1.414e-003 
1.560e-003 2.110e+007 2.493e+013 1.000e+002 5.596e-002 1.414e-003 
1.561e-003 2.121e+007 2.495e+013 1.000e+002 5.432e-002 1.414e-003 
1.562e-003 2.132e+007 2.493e+013 1.000e+002 5.502e-002 1.415e-003 
1.563e-003 2.144e+007 2.497e+013 1.000e+002 5.497e-002 1.415e-003 
1.564e-003 2.155e+007 2.493e+013 1.000e+002 5.539e-002 1.415e-003 
1.565e-003 2.166e+007 2.492e+013 1.000e+002 5.514e-002 1.415e-003 
1.566e-003 2.181e+007 2.494e+013 1.000e+002 5.447e-002 1.415e-003 
1.567e-003 2.192e+007 2.495e+013 1.000e+002 5.522e-002 1.415e-003 
1.568e-003 2.201e+007 2.494e+013 1.000e+002 5.626e-002 1.416e-003 
1.569e-003 2.213e+007 2.495e+013 1.000e+002 5.599e-002 1.416e-003 
1.570e-003 2.225e+007 2.493e+013 1.000e+002 5.442e-002 1.416e-003 
1.571e-003 2.238e+007 2.496e+013 1.000e+002 5.478e-002 1.416e-003 
1.572e-003 2.251e+007 2.496e+013 1.000e+002 5.607e-002 1.416e-003 
1.573e-003 2.264e+007 2.495e+013 1.000e+002 5.585e-002 1.417e-003 
1.574e-003 2.276e+007 2.494e+013 1.000e+002 5.577e-002 1.417e-003 
1.575e-003 2.289e+007 2.496e+013 1.000e+002 5.564e-002 1.417e-003 
1.576e-003 2.304e+007 2.494e+013 1.000e+002 5.590e-002 1.417e-003 
1.577e-003 2.315e+007 2.493e+013 1.000e+002 5.547e-002 1.417e-003 
1.578e-003 2.330e+007 2.495e+013 1.000e+002 5.426e-002 1.417e-003 
1.579e-003 2.343e+007 2.494e+013 1.000e+002 5.490e-002 1.417e-003 
1.580e-003 2.354e+007 2.494e+013 1.000e+002 5.468e-002 1.417e-003 
1.581e-003 2.371e+007 2.497e+013 1.000e+002 5.548e-002 1.417e-003 
1.582e-003 2.386e+007 2.495e+013 1.000e+002 5.608e-002 1.417e-003 
1.583e-003 2.398e+007 2.494e+013 1.000e+002 5.507e-002 1.417e-003 
1.584e-003 2.412e+007 2.493e+013 1.000e+002 5.504e-002 1.417e-003 
1.585e-003 2.424e+007 2.494e+013 1.000e+002 5.452e-002 1.417e-003 
1.586e-003 2.435e+007 2.495e+013 1.000e+002 5.507e-002 1.418e-003 
1.587e-003 2.447e+007 2.496e+013 1.000e+002 5.535e-002 1.418e-003 
1.588e-003 2.459e+007 2.494e+013 1.000e+002 5.468e-002 1.418e-003 
1.589e-003 2.471e+007 2.495e+013 1.000e+002 5.663e-002 1.418e-003 
1.590e-003 2.483e+007 2.497e+013 1.000e+002 5.534e-002 1.418e-003 
1.591e-003 2.492e+007 2.496e+013 1.000e+002 5.572e-002 1.419e-003 
1.592e-003 2.506e+007 2.494e+013 1.000e+002 5.491e-002 1.419e-003 
1.593e-003 2.529e+007 2.497e+013 1.000e+002 5.595e-002 1.418e-003 
1.594e-003 2.551e+007 2.495e+013 1.000e+002 5.613e-002 1.418e-003 
1.595e-003 2.570e+007 2.497e+013 1.000e+002 5.425e-002 1.417e-003 
1.596e-003 2.588e+007 2.496e+013 1.000e+002 5.562e-002 1.417e-003 
1.597e-003 2.605e+007 2.497e+013 1.000e+002 5.513e-002 1.417e-003 
1.598e-003 2.615e+007 2.495e+013 1.000e+002 5.619e-002 1.417e-003 
1.599e-003 2.627e+007 2.498e+013 1.000e+002 5.566e-002 1.417e-003 
1.600e-003 2.639e+007 2.496e+013 1.000e+002 5.627e-002 1.418e-003 
1.601e-003 2.650e+007 2.495e+013 1.000e+002 5.564e-002 1.418e-003 
1.602e-003 2.666e+007 2.497e+013 1.000e+002 5.543e-002 1.418e-003 
1.603e-003 2.682e+007 2.495e+013 1.000e+002 5.692e-002 1.418e-003 
1.604e-003 2.698e+007 2.496e+013 1.000e+002 5.569e-002 1.417e-003 
1.605e-003 2.713e+007 2.497e+013 1.000e+002 5.572e-002 1.417e-003 
1.606e-003 2.708e+007 2.497e+013 1.000e+002 5.688e-002 1.419e-003 
1.607e-003 2.696e+007 2.495e+013 1.000e+002 5.563e-002 1.421e-003 
1.608e-003 2.684e+007 2.496e+013 1.000e+002 5.626e-002 1.422e-003 
1.609e-003 2.675e+007 2.497e+013 1.000e+002 5.673e-002 1.424e-003 
1.610e-003 2.690e+007 2.497e+013 1.000e+002 5.592e-002 1.424e-003 
1.611e-003 2.701e+007 2.498e+013 1.000e+002 5.646e-002 1.424e-003 
1.612e-003 2.713e+007 2.499e+013 1.000e+002 5.582e-002 1.424e-003 
1.613e-003 2.727e+007 2.496e+013 1.000e+002 5.514e-002 1.424e-003 
1.614e-003 2.737e+007 2.496e+013 1.000e+002 5.476e-002 1.425e-003 
1.615e-003 2.747e+007 2.497e+013 1.000e+002 5.494e-002 1.425e-003 
1.616e-003 2.760e+007 2.498e+013 1.000e+002 5.564e-002 1.425e-003 
1.617e-003 2.770e+007 2.498e+013 1.000e+002 5.513e-002 1.425e-003 
1.618e-003 2.779e+007 2.496e+013 1.000e+002 5.486e-002 1.426e-003 
1.619e-003 2.791e+007 2.498e+013 1.000e+002 5.549e-002 1.426e-003 
1.620e-003 2.801e+007 2.498e+013 1.000e+002 5.518e-002 1.426e-003 
1.621e-003 2.808e+007 2.496e+013 1.000e+002 5.479e-002 1.427e-003 
1.622e-003 2.818e+007 2.497e+013 1.000e+002 5.577e-002 1.427e-003 
1.623e-003 2.828e+007 2.499e+013 1.000e+002 5.468e-002 1.427e-003 
1.624e-003 2.838e+007 2.499e+013 1.000e+002 5.522e-002 1.428e-003 
1.625e-003 2.848e+007 2.499e+013 1.000e+002 5.439e-002 1.428e-003 
1.626e-003 2.833e+007 2.498e+013 1.000e+002 5.474e-002 1.430e-003 
1.627e-003 2.847e+007 2.499e+013 1.000e+002 5.470e-002 1.430e-003 
1.628e-003 2.859e+007 2.496e+013 1.000e+002 5.422e-002 1.430e-003 
1.629e-003 2.869e+007 2.499e+013 1.000e+002 5.575e-002 1.431e-003 
1.630e-003 2.879e+007 2.499e+013 1.000e+002 5.563e-002 1.431e-003 
1.631e-003 2.889e+007 2.498e+013 1.000e+002 5.577e-002 1.431e-003 
1.632e-003 2.901e+007 2.499e+013 1.000e+002 5.475e-002 1.431e-003 
1.633e-003 2.912e+007 2.498e+013 1.000e+002 5.419e-002 1.432e-003 
1.634e-003 2.924e+007 2.499e+013 1.000e+002 5.534e-002 1.432e-003 
1.635e-003 2.936e+007 2.500e+013 1.000e+002 5.389e-002 1.432e-003 
1.636e-003 2.948e+007 2.498e+013 1.000e+002 5.416e-002 1.432e-003 
1.637e-003 2.960e+007 2.499e+013 1.000e+002 5.439e-002 1.432e-003 
1.638e-003 2.972e+007 2.499e+013 1.000e+002 5.422e-002 1.433e-003 
1.639e-003 2.981e+007 2.500e+013 1.000e+002 5.614e-002 1.433e-003 
1.640e-003 2.996e+007 2.500e+013 1.000e+002 5.534e-002 1.433e-003 
1.641e-003 3.010e+007 2.501e+013 1.000e+002 5.544e-002 1.433e-003 
1.642e-003 3.022e+007 2.499e+013 1.000e+002 5.552e-002 1.433e-003 
1.643e-003 3.034e+007 2.502e+013 1.000e+002 5.649e-002 1.433e-003 
1.644e-003 3.045e+007 2.500e+013 1.000e+002 5.516e-002 1.433e-003 
1.645e-003 3.056e+007 2.501e+013 1.000e+002 5.527e-002 1.434e-003 
1.646e-003 3.070e+007 2.500e+013 1.000e+002 5.604e-002 1.434e-003 
1.647e-003 3.082e+007 2.500e+013 1.000e+002 5.574e-002 1.434e-003 
1.648e-003 3.095e+007 2.501e+013 1.000e+002 5.501e-002 1.434e-003 
1.649e-003 3.108e+007 2.502e+013 1.000e+002 5.712e-002 1.434e-003 
1.650e-003 3.120e+007 2.503e+013 1.000e+002 5.548e-002 1.434e-003 
1.651e-003 3.131e+007 2.503e+013 1.000e+002 5.616e-002 1.435e-003 
1.652e-003 3.141e+007 2.501e+013 1.000e+002 5.592e-002 1.435e-003 
1.653e-003 3.152e+007 2.502e+013 1.000e+002 5.558e-002 1.435e-003 
1.654e-003 3.163e+007 2.502e+013 1.000e+002 5.554e-002 1.435e-003 
1.655e-003 3.174e+007 2.504e+013 1.000e+002 5.722e-002 1.436e-003 
1.656e-003 3.185e+007 2.502e+013 1.000e+002 5.651e-002 1.436e-003 
1.657e-003 3.196e+007 2.502e+013 1.000e+002 5.739e-002 1.436e-003 
1.658e-003 3.206e+007 2.500e+013 1.000e+002 5.628e-002 1.436e-003 
1.659e-003 3.218e+007 2.503e+013 1.000e+002 5.582e-002 1.436e-003 
1.660e-003 3.230e+007 2.502e+013 1.000e+002 5.591e-002 1.437e-003 
1.661e-003 3.241e+007 2.504e+013 1.000e+002 5.501e-002 1.437e-003 
1.662e-003 3.250e+007 2.504e+013 1.000e+002 5.465e-002 1.437e-003 
1.663e-003 3.266e+007 2.506e+013 1.000e+002 5.529e-002 1.437e-003 
1.664e-003 3.280e+007 2.502e+013 1.000e+002 5.620e-002 1.437e-003 
1.665e-003 3.289e+007 2.503e+013 1.000e+002 5.552e-002 1.438e-003 
1.666e-003 3.303e+007 2.506e+013 1.000e+002 5.472e-002 1.438e-003 
1.667e-003 3.317e+007 2.505e+013 1.000e+002 5.724e-002 1.438e-003 
1.668e-003 3.327e+007 2.502e+013 1.000e+002 5.453e-002 1.438e-003 
1.669e-003 3.341e+007 2.504e+013 1.000e+002 5.520e-002 1.438e-003 
1.670e-003 3.353e+007 2.506e+013 1.000e+002 5.627e-002 1.438e-003 
1.671e-003 3.368e+007 2.504e+013 1.000e+002 5.621e-002 1.438e-003 
1.672e-003 3.378e+007 2.504e+013 1.000e+002 5.534e-002 1.438e-003 
1.673e-003 3.389e+007 2.504e+013 1.000e+002 5.528e-002 1.439e-003 
1.674e-003 3.398e+007 2.507e+013 1.000e+002 5.508e-002 1.439e-003 
1.675e-003 3.410e+007 2.506e+013 1.000e+002 5.523e-002 1.439e-003 
1.676e-003 3.422e+007 2.509e+013 1.000e+002 5.466e-002 1.439e-003 
1.677e-003 3.435e+007 2.506e+013 1.000e+002 5.493e-002 1.439e-003 
1.678e-003 3.448e+007 2.507e+013 1.000e+002 5.468e-002 1.440e-003 
1.679e-003 3.461e+007 2.506e+013 1.000e+002 5.513e-002 1.440e-003 
1.680e-003 3.471e+007 2.506e+013 1.000e+002 5.506e-002 1.440e-003 
1.681e-003 3.485e+007 2.505e+013 1.000e+002 5.550e-002 1.440e-003 
1.682e-003 3.501e+007 2.510e+013 1.000e+002 5.619e-002 1.440e-003 
1.683e-003 3.509e+007 2.508e+013 1.000e+002 5.528e-002 1.440e-003 
1.684e-003 3.523e+007 2.506e+013 1.000e+002 5.616e-002 1.440e-003 
1.685e-003 3.535e+007 2.506e+013 1.000e+002 5.525e-002 1.441e-003 
1.686e-003 3.546e+007 2.506e+013 1.000e+002 5.413e-002 1.441e-003 
1.687e-003 3.560e+007 2.505e+013 1.000e+002 5.494e-002 1.441e-003 
1.688e-003 3.560e+007 2.509e+013 1.000e+002 5.428e-002 1.442e-003 
1.689e-003 2.991e+007 2.496e+013 1.000e+002 5.893e-002 1.482e-003 
1.690e-003 2.529e+007 2.496e+013 1.000e+002 5.556e-002 1.515e-003 
1.691e-003 2.403e+007 2.499e+013 1.000e+002 5.630e-002 1.525e-003 
1.692e-003 2.381e+007 2.502e+013 1.000e+002 5.929e-002 1.527e-003 
1.693e-003 2.381e+007 2.503e+013 1.000e+002 5.862e-002 1.528e-003 
1.694e-003 2.386e+007 2.504e+013 1.000e+002 5.893e-002 1.529e-003 
1.695e-003 2.395e+007 2.507e+013 1.000e+002 6.093e-002 1.529e-003 
1.696e-003 2.407e+007 2.507e+013 1.000e+002 5.972e-002 1.530e-003 
1.697e-003 2.425e+007 2.506e+013 1.000e+002 5.845e-002 1.529e-003 
1.698e-003 2.450e+007 2.506e+013 1.000e+002 5.933e-002 1.529e-003 
1.699e-003 2.470e+007 2.509e+013 1.000e+002 5.843e-002 1.528e-003 
1.700e-003 2.489e+007 2.505e+013 1.000e+002 5.954e-002 1.528e-003 
1.701e-003 2.506e+007 2.506e+013 1.000e+002 5.861e-002 1.528e-003 
1.702e-003 2.525e+007 2.505e+013 1.000e+002 5.966e-002 1.527e-003 
1.703e-003 2.542e+007 2.506e+013 1.000e+002 5.953e-002 1.527e-003 
1.704e-003 2.561e+007 2.506e+013 1.000e+002 5.943e-002 1.527e-003 
1.705e-003 2.583e+007 2.506e+013 1.000e+002 5.879e-002 1.526e-003 
1.706e-003 2.448e+007 2.498e+013 1.000e+002 5.826e-002 1.537e-003 
1.707e-003 2.225e+007 2.504e+013 1.000e+002 5.904e-002 1.553e-003 
1.708e-003 1.873e+007 2.498e+013 1.000e+002 5.784e-002 1.578e-003 
1.709e-003 1.781e+007 2.497e+013 1.000e+002 5.622e-002 1.586e-003 
1.710e-003 1.785e+007 2.493e+013 1.000e+002 5.564e-002 1.587e-003 
1.711e-003 1.787e+007 2.492e+013 1.000e+002 5.800e-002 1.587e-003 
1.712e-003 1.792e+007 2.492e+013 1.000e+002 5.533e-002 1.588e-003 
1.713e-003 1.800e+007 2.493e+013 1.000e+002 5.775e-002 1.589e-003 
1.714e-003 1.807e+007 2.490e+013 1.000e+002 5.700e-002 1.589e-003 
1.715e-003 1.812e+007 2.489e+013 1.000e+002 5.699e-002 1.590e-003 
1.716e-003 1.818e+007 2.493e+013 1.000e+002 5.650e-002 1.590e-003 
1.717e-003 1.832e+007 2.494e+013 1.000e+002 5.703e-002 1.590e-003 
1.718e-003 1.845e+007 2.493e+013 1.000e+002 5.671e-002 1.590e-003 
1.719e-003 1.859e+007 2.493e+013 1.000e+002 5.793e-002 1.590e-003 
1.720e-003 1.873e+007 2.489e+013 1.000e+002 5.705e-002 1.591e-003 
1.721e-003 1.886e+007 2.492e+013 1.000e+002 5.610e-002 1.591e-003 
1.722e-003 1.899e+007 2.493e+013 1.000e+002 5.673e-002 1.591e-003 
1.723e-003 1.914e+007 2.491e+013 1.000e+002 5.682e-002 1.591e-003 
1.724e-003 1.925e+007 2.490e+013 1.000e+002 5.869e-002 1.591e-003 
1.725e-003 1.939e+007 2.490e+013 1.000e+002 5.741e-002 1.591e-003 
1.726e-003 1.951e+007 2.492e+013 1.000e+002 5.716e-002 1.591e-003 
1.727e-003 1.966e+007 2.493e+013 1.000e+002 5.661e-002 1.591e-003 
1.728e-003 1.982e+007 2.491e+013 1.000e+002 5.708e-002 1.591e-003 
1.729e-003 2.000e+007 2.492e+013 1.000e+002 5.485e-002 1.591e-003 
1.730e-003 2.015e+007 2.490e+013 1.000e+002 5.544e-002 1.591e-003 
1.731e-003 2.029e+007 2.494e+013 1.000e+002 5.596e-002 1.591e-003 
1.732e-003 2.041e+007 2.490e+013 1.000e+002 5.582e-002 1.591e-003 
1.733e-003 2.054e+007 2.493e+013 1.000e+002 5.609e-002 1.591e-003 
1.734e-003 2.067e+007 2.492e+013 1.000e+002 5.693e-002 1.591e-003 
1.735e-003 2.079e+007 2.490e+013 1.000e+002 5.712e-002 1.591e-003 
1.736e-003 2.088e+007 2.489e+013 1.000e+002 5.718e-002 1.592e-003 
1.737e-003 2.105e+007 2.493e+013 1.000e+002 5.674e-002 1.592e-003 
1.738e-003 2.116e+007 2.493e+013 1.000e+002 5.497e-002 1.592e-003 
1.739e-003 2.128e+007 2.490e+013 1.000e+002 5.547e-002 1.592e-003 
1.740e-003 2.141e+007 2.490e+013 1.000e+002 5.508e-002 1.592e-003 
1.741e-003 2.152e+007 2.491e+013 1.000e+002 5.678e-002 1.592e-003 
1.742e-003 2.164e+007 2.491e+013 1.000e+002 5.599e-002 1.592e-003 
1.743e-003 2.177e+007 2.492e+013 1.000e+002 5.657e-002 1.592e-003 
1.744e-003 2.191e+007 2.492e+013 1.000e+002 5.721e-002 1.592e-003 
1.745e-003 2.204e+007 2.491e+013 1.000e+002 5.541e-002 1.593e-003 
1.746e-003 2.215e+007 2.491e+013 1.000e+002 5.819e-002 1.593e-003 
1.747e-003 2.230e+007 2.493e+013 1.000e+002 5.622e-002 1.593e-003 
1.748e-003 2.241e+007 2.489e+013 1.000e+002 5.554e-002 1.593e-003 
1.749e-003 2.254e+007 2.492e+013 1.000e+002 5.534e-002 1.593e-003 
1.750e-003 2.264e+007 2.498e+013 1.000e+002 5.686e-002 1.594e-003 
1.751e-003 2.277e+007 2.491e+013 1.000e+002 5.693e-002 1.594e-003 
1.752e-003 2.290e+007 2.491e+013 1.000e+002 5.793e-002 1.594e-003 
1.753e-003 2.305e+007 2.490e+013 1.000e+002 5.676e-002 1.594e-003 
1.754e-003 2.319e+007 2.490e+013 1.000e+002 5.574e-002 1.594e-003 
1.755e-003 2.332e+007 2.494e+013 1.000e+002 5.504e-002 1.594e-003 
1.756e-003 2.343e+007 2.493e+013 1.000e+002 5.757e-002 1.594e-003 
1.757e-003 2.354e+007 2.492e+013 1.000e+002 5.681e-002 1.594e-003 
1.758e-003 2.362e+007 2.493e+013 1.000e+002 5.638e-002 1.595e-003 
1.759e-003 2.358e+007 2.491e+013 1.000e+002 5.628e-002 1.596e-003 
1.760e-003 2.369e+007 2.492e+013 1.000e+002 5.639e-002 1.596e-003 
1.761e-003 2.382e+007 2.494e+013 1.000e+002 5.567e-002 1.596e-003 
1.762e-003 2.394e+007 2.493e+013 1.000e+002 5.555e-002 1.596e-003 
1.763e-003 2.406e+007 2.492e+013 1.000e+002 5.649e-002 1.597e-003 
1.764e-003 2.419e+007 2.492e+013 1.000e+002 5.568e-002 1.597e-003 
1.765e-003 2.431e+007 2.494e+013 1.000e+002 5.532e-002 1.597e-003 
1.766e-003 2.441e+007 2.493e+013 1.000e+002 5.673e-002 1.597e-003 
1.767e-003 2.456e+007 2.496e+013 1.000e+002 5.556e-002 1.597e-003 
1.768e-003 2.468e+007 2.492e+013 1.000e+002 5.693e-002 1.597e-003 
1.769e-003 2.481e+007 2.495e+013 1.000e+002 5.640e-002 1.597e-003 
1.770e-003 2.493e+007 2.494e+013 1.000e+002 5.550e-002 1.598e-003 
1.771e-003 2.505e+007 2.495e+013 1.000e+002 5.593e-002 1.598e-003 
1.772e-003 2.517e+007 2.495e+013 1.000e+002 5.643e-002 1.598e-003 
1.773e-003 2.531e+007 2.495e+013 1.000e+002 5.589e-002 1.598e-003 
1.774e-003 2.545e+007 2.497e+013 1.000e+002 5.591e-002 1.598e-003 
1.775e-003 2.557e+007 2.493e+013 1.000e+002 5.571e-002 1.598e-003 
1.776e-003 2.572e+007 2.494e+013 1.000e+002 5.692e-002 1.598e-003 
1.777e-003 2.585e+007 2.495e+013 1.000e+002 5.748e-002 1.598e-003 
1.778e-003 2.602e+007 2.491e+013 1.000e+002 5.657e-002 1.598e-003 
1.779e-003 2.613e+007 2.492e+013 1.000e+002 5.829e-002 1.598e-003 
1.780e-003 2.624e+007 2.494e+013 1.000e+002 5.572e-002 1.599e-003 
1.781e-003 2.636e+007 2.493e+013 1.000e+002 5.520e-002 1.599e-003 
1.782e-003 2.648e+007 2.493e+013 1.000e+002 5.601e-002 1.599e-003 
1.783e-003 2.659e+007 2.496e+013 1.000e+002 5.569e-002 1.599e-003 
1.784e-003 2.673e+007 2.495e+013 1.000e+002 5.586e-002 1.599e-003 
1.785e-003 2.686e+007 2.496e+013 1.000e+002 5.541e-002 1.599e-003 
1.786e-003 2.698e+007 2.494e+013 1.000e+002 5.542e-002 1.599e-003 
1.787e-003 2.710e+007 2.495e+013 1.000e+002 5.551e-002 1.600e-003 
1.788e-003 2.721e+007 2.494e+013 1.000e+002 5.485e-002 1.600e-003 
1.789e-003 2.738e+007 2.495e+013 1.000e+002 5.644e-002 1.600e-003 
1.790e-003 2.750e+007 2.495e+013 1.000e+002 5.650e-002 1.600e-003 
1.791e-003 2.763e+007 2.493e+013 1.000e+002 5.571e-002 1.600e-003 
1.792e-003 2.776e+007 2.494e+013 1.000e+002 5.618e-002 1.600e-003 
1.793e-003 2.787e+007 2.493e+013 1.000e+002 5.603e-002 1.600e-003 
1.794e-003 2.801e+007 2.494e+013 1.000e+002 5.625e-002 1.600e-003 
1.795e-003 2.813e+007 2.496e+013 1.000e+002 5.509e-002 1.601e-003 
1.796e-003 2.822e+007 2.494e+013 1.000e+002 5.495e-002 1.601e-003 
1.797e-003 2.835e+007 2.496e+013 1.000e+002 5.439e-002 1.601e-003 
1.798e-003 2.846e+007 2.496e+013 1.000e+002 5.582e-002 1.601e-003 
1.799e-003 2.860e+007 2.499e+013 1.000e+002 5.584e-002 1.601e-003 
1.800e-003 2.872e+007 2.497e+013 1.000e+002 5.581e-002 1.601e-003 
1.801e-003 2.880e+007 2.495e+013 1.000e+002 5.494e-002 1.602e-003 
1.802e-003 2.892e+007 2.496e+013 1.000e+002 5.414e-002 1.602e-003 
1.803e-003 2.904e+007 2.497e+013 1.000e+002 5.596e-002 1.602e-003 
1.804e-003 2.919e+007 2.497e+013 1.000e+002 5.535e-002 1.602e-003 
1.805e-003 2.930e+007 2.495e+013 1.000e+002 5.389e-002 1.602e-003 
1.806e-003 2.942e+007 2.498e+013 1.000e+002 5.528e-002 1.603e-003 
1.807e-003 2.954e+007 2.498e+013 1.000e+002 5.372e-002 1.603e-003 
1.808e-003 2.969e+007 2.499e+013 1.000e+002 5.599e-002 1.603e-003 
1.809e-003 2.982e+007 2.499e+013 1.000e+002 5.392e-002 1.603e-003 
1.810e-003 2.998e+007 2.496e+013 1.000e+002 5.416e-002 1.603e-003 
1.811e-003 3.009e+007 2.500e+013 1.000e+002 5.549e-002 1.603e-003 
1.812e-003 3.021e+007 2.497e+013 1.000e+002 5.580e-002 1.603e-003 
1.813e-003 3.034e+007 2.498e+013 1.000e+002 5.469e-002 1.603e-003 
1.814e-003 3.048e+007 2.500e+013 1.000e+002 5.479e-002 1.603e-003 
1.815e-003 3.060e+007 2.501e+013 1.000e+002 5.458e-002 1.603e-003 
1.816e-003 3.072e+007 2.499e+013 1.000e+002 5.556e-002 1.604e-003 
1.817e-003 3.083e+007 2.498e+013 1.000e+002 5.506e-002 1.604e-003 
1.818e-003 3.094e+007 2.499e+013 1.000e+002 5.456e-002 1.604e-003 
1.819e-003 3.107e+007 2.499e+013 1.000e+002 5.509e-002 1.604e-003 
1.820e-003 3.124e+007 2.499e+013 1.000e+002 5.467e-002 1.604e-003 
1.821e-003 3.138e+007 2.500e+013 1.000e+002 5.461e-002 1.604e-003 
1.822e-003 3.152e+007 2.497e+013 1.000e+002 5.437e-002 1.604e-003 
1.823e-003 3.162e+007 2.500e+013 1.000e+002 5.535e-002 1.604e-003 
1.824e-003 3.174e+007 2.500e+013 1.000e+002 5.542e-002 1.605e-003 
1.825e-003 3.182e+007 2.498e+013 1.000e+002 5.485e-002 1.605e-003 
1.826e-003 3.197e+007 2.500e+013 1.000e+002 5.556e-002 1.605e-003 
1.827e-003 3.214e+007 2.500e+013 1.000e+002 5.500e-002 1.605e-003 
1.828e-003 3.225e+007 2.500e+013 1.000e+002 5.495e-002 1.605e-003 
1.829e-003 3.234e+007 2.501e+013 1.000e+002 5.483e-002 1.605e-003 
1.830e-003 3.249e+007 2.500e+013 1.000e+002 5.401e-002 1.605e-003 
1.831e-003 3.261e+007 2.501e+013 1.000e+002 5.562e-002 1.606e-003 
1.832e-003 3.274e+007 2.500e+013 1.000e+002 5.490e-002 1.606e-003 
1.833e-003 3.286e+007 2.498e+013 1.000e+002 5.469e-002 1.606e-003 
1.834e-003 3.299e+007 2.502e+013 1.000e+002 5.503e-002 1.606e-003 
1.835e-003 3.312e+007 2.500e+013 1.000e+002 5.619e-002 1.606e-003 
1.836e-003 3.324e+007 2.500e+013 1.000e+002 5.565e-002 1.606e-003 
1.837e-003 3.336e+007 2.500e+013 1.000e+002 5.597e-002 1.606e-003 
1.838e-003 3.349e+007 2.502e+013 1.000e+002 5.542e-002 1.606e-003 
1.839e-003 3.359e+007 2.503e+013 1.000e+002 5.537e-002 1.607e-003 
1.840e-003 3.373e+007 2.497e+013 1.000e+002 5.538e-002 1.607e-003 
1.841e-003 3.385e+007 2.502e+013 1.000e+002 5.539e-002 1.607e-003 
1.842e-003 3.399e+007 2.505e+013 1.000e+002 5.576e-002 1.607e-003 
1.843e-003 3.409e+007 2.502e+013 1.000e+002 5.698e-002 1.607e-003 
1.844e-003 3.421e+007 2.500e+013 1.000e+002 5.426e-002 1.607e-003 
1.845e-003 3.433e+007 2.501e+013 1.000e+002 5.587e-002 1.608e-003 
1.846e-003 3.441e+007 2.501e+013 1.000e+002 5.527e-002 1.608e-003 
1.847e-003 3.453e+007 2.504e+013 1.000e+002 5.562e-002 1.608e-003 
1.848e-003 3.466e+007 2.503e+013 1.000e+002 5.453e-002 1.608e-003 
1.849e-003 3.478e+007 2.503e+013 1.000e+002 5.676e-002 1.609e-003 
1.850e-003 3.488e+007 2.505e+013 1.000e+002 5.371e-002 1.609e-003 
1.851e-003 3.500e+007 2.505e+013 1.000e+002 5.422e-002 1.609e-003 
1.852e-003 3.514e+007 2.505e+013 1.000e+002 5.475e-002 1.609e-003 
1.853e-003 3.525e+007 2.507e+013 1.000e+002 5.472e-002 1.609e-003 
1.854e-003 3.536e+007 2.506e+013 1.000e+002 5.506e-002 1.610e-003 
1.855e-003 3.550e+007 2.506e+013 1.000e+002 5.435e-002 1.610e-003 
1.856e-003 3.560e+007 2.506e+013 1.000e+002 5.300e-002 1.610e-003 
1.857e-003 3.574e+007 2.506e+013 1.000e+002 5.322e-002 1.610e-003 
1.858e-003 3.586e+007 2.506e+013 1.000e+002 5.537e-002 1.610e-003 
1.859e-003 3.599e+007 2.509e+013 1.000e+002 5.448e-002 1.610e-003 
1.860e-003 3.607e+007 2.507e+013 1.000e+002 5.462e-002 1.611e-003 
1.861e-003 3.607e+007 2.507e+013 1.000e+002 5.426e-002 1.612e-003 
1.862e-003 3.612e+007 2.511e+013 1.000e+002 5.389e-002 1.612e-003 
1.863e-003 3.627e+007 2.508e+013 1.000e+002 5.409e-002 1.612e-003 
1.864e-003 3.638e+007 2.510e+013 1.000e+002 5.337e-002 1.612e-003 
1.865e-003 3.650e+007 2.509e+013 1.000e+002 5.480e-002 1.613e-003 
1.866e-003 3.661e+007 2.509e+013 1.000e+002 5.354e-002 1.613e-003 
1.867e-003 3.675e+007 2.510e+013 1.000e+002 5.420e-002 1.613e-003 
1.868e-003 3.684e+007 2.512e+013 1.000e+002 5.475e-002 1.613e-003 
1.869e-003 3.696e+007 2.511e+013 1.000e+002 5.323e-002 1.613e-003 
1.870e-003 3.708e+007 2.511e+013 1.000e+002 5.400e-002 1.614e-003 
1.871e-003 3.719e+007 2.511e+013 1.000e+002 5.352e-002 1.614e-003 
1.872e-003 3.575e+007 2.507e+013 1.000e+002 5.407e-002 1.625e-003 
1.873e-003 2.776e+007 2.500e+013 1.000e+002 5.724e-002 1.681e-003 
1.874e-003 2.570e+007 2.502e+013 1.000e+002 5.674e-002 1.696e-003 
1.875e-003 2.529e+007 2.506e+013 1.000e+002 5.728e-002 1.700e-003 
1.876e-003 2.526e+007 2.506e+013 1.000e+002 5.680e-002 1.701e-003 
1.877e-003 2.539e+007 2.505e+013 1.000e+002 5.667e-002 1.701e-003 
1.878e-003 2.552e+007 2.506e+013 1.000e+002 5.699e-002 1.702e-003 
1.879e-003 2.565e+007 2.509e+013 1.000e+002 5.604e-002 1.702e-003 
1.880e-003 2.583e+007 2.507e+013 1.000e+002 5.631e-002 1.701e-003 
1.881e-003 2.604e+007 2.507e+013 1.000e+002 5.699e-002 1.701e-003 
1.882e-003 2.622e+007 2.504e+013 1.000e+002 5.557e-002 1.701e-003 
1.883e-003 2.641e+007 2.507e+013 1.000e+002 5.633e-002 1.700e-003 
1.884e-003 2.657e+007 2.508e+013 1.000e+002 5.583e-002 1.700e-003 
1.885e-003 2.676e+007 2.510e+013 1.000e+002 5.687e-002 1.700e-003 
1.886e-003 2.694e+007 2.507e+013 1.000e+002 5.687e-002 1.700e-003 
1.887e-003 2.716e+007 2.507e+013 1.000e+002 5.744e-002 1.699e-003 
1.888e-003 2.733e+007 2.509e+013 1.000e+002 5.758e-002 1.699e-003 
1.889e-003 2.752e+007 2.506e+013 1.000e+002 5.710e-002 1.699e-003 
1.890e-003 2.771e+007 2.507e+013 1.000e+002 5.746e-002 1.698e-003 
1.891e-003 2.788e+007 2.506e+013 1.000e+002 5.709e-002 1.698e-003 
1.892e-003 2.802e+007 2.504e+013 1.000e+002 5.736e-002 1.698e-003 
1.893e-003 2.811e+007 2.506e+013 1.000e+002 5.764e-002 1.699e-003 
1.894e-003 2.824e+007 2.511e+013 1.000e+002 5.838e-002 1.699e-003 
1.895e-003 2.549e+007 2.503e+013 1.000e+002 5.843e-002 1.719e-003 
1.896e-003 2.232e+007 2.498e+013 1.000e+002 5.601e-002 1.742e-003 
1.897e-003 2.013e+007 2.492e+013 1.000e+002 5.580e-002 1.758e-003 
1.898e-003 2.029e+007 2.493e+013 1.000e+002 5.792e-002 1.758e-003 
1.899e-003 2.038e+007 2.491e+013 1.000e+002 5.543e-002 1.758e-003 
1.900e-003 2.051e+007 2.489e+013 1.000e+002 5.600e-002 1.758e-003 
1.901e-003 2.063e+007 2.491e+013 1.000e+002 5.545e-002 1.758e-003 
1.902e-003 2.076e+007 2.490e+013 1.000e+002 5.611e-002 1.758e-003 
1.903e-003 2.089e+007 2.491e+013 1.000e+002 5.691e-002 1.759e-003 
1.904e-003 2.104e+007 2.490e+013 1.000e+002 5.674e-002 1.759e-003 
1.905e-003 2.116e+007 2.491e+013 1.000e+002 5.529e-002 1.759e-003 
1.906e-003 2.128e+007 2.492e+013 1.000e+002 5.537e-002 1.759e-003 
1.907e-003 2.142e+007 2.488e+013 1.000e+002 5.551e-002 1.759e-003 
1.908e-003 2.156e+007 2.490e+013 1.000e+002 5.682e-002 1.759e-003 
1.909e-003 2.170e+007 2.491e+013 1.000e+002 5.791e-002 1.759e-003 
1.910e-003 2.183e+007 2.490e+013 1.000e+002 5.761e-002 1.759e-003 
1.911e-003 2.197e+007 2.492e+013 1.000e+002 5.719e-002 1.759e-003 
1.912e-003 2.210e+007 2.491e+013 1.000e+002 5.607e-002 1.759e-003 
1.913e-003 2.222e+007 2.492e+013 1.000e+002 5.628e-002 1.759e-003 
1.914e-003 2.235e+007 2.493e+013 1.000e+002 5.693e-002 1.759e-003 
1.915e-003 2.247e+007 2.492e+013 1.000e+002 5.656e-002 1.760e-003 
1.916e-003 2.259e+007 2.490e+013 1.000e+002 5.615e-002 1.760e-003 
1.917e-003 2.270e+007 2.490e+013 1.000e+002 5.702e-002 1.760e-003 
1.918e-003 2.283e+007 2.493e+013 1.000e+002 5.582e-002 1.760e-003 
1.919e-003 2.297e+007 2.493e+013 1.000e+002 5.615e-002 1.760e-003 
1.920e-003 2.309e+007 2.490e+013 1.000e+002 5.628e-002 1.760e-003 
1.921e-003 2.322e+007 2.494e+013 1.000e+002 5.583e-002 1.760e-003 
1.922e-003 2.334e+007 2.492e+013 1.000e+002 5.542e-002 1.761e-003 
1.923e-003 2.347e+007 2.495e+013 1.000e+002 5.540e-002 1.761e-003 
1.924e-003 2.359e+007 2.492e+013 1.000e+002 5.592e-002 1.761e-003 
1.925e-003 2.370e+007 2.492e+013 1.000e+002 5.599e-002 1.761e-003 
1.926e-003 2.381e+007 2.494e+013 1.000e+002 5.625e-002 1.761e-003 
1.927e-003 2.395e+007 2.493e+013 1.000e+002 5.704e-002 1.761e-003 
1.928e-003 2.406e+007 2.493e+013 1.000e+002 5.658e-002 1.762e-003 
1.929e-003 2.418e+007 2.489e+013 1.000e+002 5.702e-002 1.762e-003 
1.930e-003 2.429e+007 2.491e+013 1.000e+002 5.505e-002 1.762e-003 
1.931e-003 2.443e+007 2.493e+013 1.000e+002 5.579e-002 1.762e-003 
1.932e-003 2.457e+007 2.490e+013 1.000e+002 5.695e-002 1.762e-003 
1.933e-003 2.469e+007 2.493e+013 1.000e+002 5.594e-002 1.762e-003 
1.934e-003 2.479e+007 2.494e+013 1.000e+002 5.595e-002 1.763e-003 
1.935e-003 2.492e+007 2.494e+013 1.000e+002 5.596e-002 1.763e-003 
1.936e-003 2.506e+007 2.492e+013 1.000e+002 5.640e-002 1.763e-003 
1.937e-003 2.519e+007 2.489e+013 1.000e+002 5.659e-002 1.763e-003 
1.938e-003 2.531e+007 2.492e+013 1.000e+002 5.666e-002 1.763e-003 
1.939e-003 2.543e+007 2.491e+013 1.000e+002 5.721e-002 1.763e-003 
1.940e-003 2.555e+007 2.492e+013 1.000e+002 5.572e-002 1.763e-003 
1.941e-003 2.568e+007 2.490e+013 1.000e+002 5.586e-002 1.763e-003 
1.942e-003 2.582e+007 2.492e+013 1.000e+002 5.652e-002 1.763e-003 
1.943e-003 2.596e+007 2.491e+013 1.000e+002 5.664e-002 1.764e-003 
1.944e-003 2.606e+007 2.492e+013 1.000e+002 5.643e-002 1.764e-003 
1.945e-003 2.619e+007 2.494e+013 1.000e+002 5.639e-002 1.764e-003 
1.946e-003 2.632e+007 2.491e+013 1.000e+002 5.709e-002 1.764e-003 
1.947e-003 2.644e+007 2.491e+013 1.000e+002 5.830e-002 1.764e-003 
1.948e-003 2.657e+007 2.492e+013 1.000e+002 5.794e-002 1.764e-003 
1.949e-003 2.668e+007 2.492e+013 1.000e+002 5.735e-002 1.765e-003 
1.950e-003 2.681e+007 2.491e+013 1.000e+002 5.699e-002 1.765e-003 
1.951e-003 2.694e+007 2.494e+013 1.000e+002 5.506e-002 1.765e-003 
1.952e-003 2.707e+007 2.489e+013 1.000e+002 5.594e-002 1.765e-003 
1.953e-003 2.720e+007 2.490e+013 1.000e+002 5.673e-002 1.765e-003 
1.954e-003 2.732e+007 2.491e+013 1.000e+002 5.609e-002 1.765e-003 
1.955e-003 2.746e+007 2.492e+013 1.000e+002 5.588e-002 1.765e-003 
1.956e-003 2.757e+007 2.493e+013 1.000e+002 5.662e-002 1.765e-003 
1.957e-003 2.768e+007 2.492e+013 1.000e+002 5.732e-002 1.766e-003 
1.958e-003 2.782e+007 2.493e+013 1.000e+002 5.725e-002 1.766e-003 
1.959e-003 2.795e+007 2.493e+013 1.000e+002 5.729e-002 1.766e-003 
1.960e-003 2.807e+007 2.495e+013 1.000e+002 5.589e-002 1.766e-003 
1.961e-003 2.820e+007 2.491e+013 1.000e+002 5.647e-002 1.766e-003 
1.962e-003 2.833e+007 2.491e+013 1.000e+002 5.571e-002 1.766e-003 
1.963e-003 2.844e+007 2.491e+013 1.000e+002 5.556e-002 1.766e-003 
1.964e-003 2.856e+007 2.491e+013 1.000e+002 5.626e-002 1.767e-003 
1.965e-003 2.869e+007 2.495e+013 1.000e+002 5.597e-002 1.767e-003 
1.966e-003 2.882e+007 2.494e+013 1.000e+002 5.468e-002 1.767e-003 
1.967e-003 2.895e+007 2.494e+013 1.000e+002 5.524e-002 1.767e-003 
1.968e-003 2.906e+007 2.494e+013 1.000e+002 5.611e-002 1.767e-003 
1.969e-003 2.919e+007 2.492e+013 1.000e+002 5.597e-002 1.767e-003 
1.970e-003 2.931e+007 2.494e+013 1.000e+002 5.613e-002 1.767e-003 
1.971e-003 2.944e+007 2.493e+013 1.000e+002 5.650e-002 1.767e-003 
1.972e-003 2.951e+007 2.497e+013 1.000e+002 5.621e-002 1.768e-003 
1.973e-003 2.960e+007 2.493e+013 1.000e+002 5.657e-002 1.768e-003 
1.974e-003 2.970e+007 2.495e+013 1.000e+002 5.664e-002 1.769e-003 
1.975e-003 2.985e+007 2.496e+013 1.000e+002 5.462e-002 1.769e-003 
1.976e-003 2.992e+007 2.495e+013 1.000e+002 5.672e-002 1.769e-003 
1.977e-003 3.002e+007 2.499e+013 1.000e+002 5.759e-002 1.769e-003 
1.978e-003 3.016e+007 2.499e+013 1.000e+002 5.577e-002 1.769e-003 
1.979e-003 3.029e+007 2.499e+013 1.000e+002 5.549e-002 1.770e-003 
1.980e-003 3.037e+007 2.498e+013 1.000e+002 5.575e-002 1.770e-003 
1.981e-003 3.053e+007 2.497e+013 1.000e+002 5.590e-002 1.770e-003 
1.982e-003 3.067e+007 2.491e+013 1.000e+002 5.613e-002 1.770e-003 
1.983e-003 3.081e+007 2.492e+013 1.000e+002 5.519e-002 1.770e-003 
1.984e-003 3.095e+007 2.492e+013 1.000e+002 5.535e-002 1.770e-003 
1.985e-003 3.111e+007 2.495e+013 1.000e+002 5.499e-002 1.770e-003 
1.986e-003 3.126e+007 2.497e+013 1.000e+002 5.492e-002 1.770e-003 
1.987e-003 3.138e+007 2.497e+013 1.000e+002 5.564e-002 1.770e-003 
1.988e-003 3.151e+007 2.495e+013 1.000e+002 5.622e-002 1.770e-003 
1.989e-003 3.164e+007 2.494e+013 1.000e+002 5.573e-002 1.770e-003 
1.990e-003 3.176e+007 2.496e+013 1.000e+002 5.489e-002 1.770e-003 
1.991e-003 3.191e+007 2.495e+013 1.000e+002 5.618e-002 1.770e-003 
1.992e-003 3.178e+007 2.496e+013 1.000e+002 5.598e-002 1.772e-003 
1.993e-003 3.188e+007 2.498e+013 1.000e+002 5.556e-002 1.773e-003 
1.994e-003 3.203e+007 2.495e+013 1.000e+002 5.670e-002 1.773e-003 
1.995e-003 3.218e+007 2.496e+013 1.000e+002 5.606e-002 1.773e-003 
1.996e-003 3.231e+007 2.500e+013 1.000e+002 5.595e-002 1.773e-003 
1.997e-003 3.245e+007 2.497e+013 1.000e+002 5.654e-002 1.773e-003 
1.998e-003 3.259e+007 2.496e+013 1.000e+002 5.593e-002 1.773e-003 
1.999e-003 3.274e+007 2.499e+013 1.000e+002 5.635e-002 1.773e-003 
2.000e-003 3.287e+007 2.499e+013 1.000e+002 5.570e-002 1.773e-003 
2.001e-003 3.301e+007 2.497e+013 1.000e+002 5.660e-002 1.773e-003 
2.002e-003 3.315e+007 2.499e+013 1.000e+002 5.644e-002 1.773e-003 
2.003e-003 3.329e+007 2.497e+013 1.000e+002 5.596e-002 1.773e-003 
2.004e-003 3.342e+007 2.500e+013 1.000e+002 5.649e-002 1.773e-003 
2.005e-003 3.358e+007 2.496e+013 1.000e+002 5.724e-002 1.773e-003 
2.006e-003 3.370e+007 2.501e+013 1.000e+002 5.657e-002 1.773e-003 
2.007e-003 3.383e+007 2.500e+013 1.000e+002 5.709e-002 1.773e-003 
2.008e-003 3.397e+007 2.499e+013 1.000e+002 5.583e-002 1.773e-003 
2.009e-003 3.408e+007 2.496e+013 1.000e+002 5.607e-002 1.773e-003 
2.010e-003 3.422e+007 2.497e+013 1.000e+002 5.671e-002 1.773e-003 
2.011e-003 3.433e+007 2.501e+013 1.000e+002 5.679e-002 1.774e-003 
2.012e-003 3.446e+007 2.497e+013 1.000e+002 5.638e-002 1.774e-003 
2.013e-003 3.457e+007 2.500e+013 1.000e+002 5.559e-002 1.774e-003 
2.014e-003 3.383e+007 2.504e+013 1.000e+002 5.692e-002 1.780e-003 
2.015e-003 2.676e+007 2.497e+013 1.000e+002 5.581e-002 1.830e-003 
2.016e-003 2.351e+007 2.501e+013 1.000e+002 5.487e-002 1.853e-003 
2.017e-003 2.269e+007 2.503e+013 1.000e+002 5.617e-002 1.860e-003 
2.018e-003 2.270e+007 2.502e+013 1.000e+002 5.601e-002 1.861e-003 
2.019e-003 2.279e+007 2.499e+013 1.000e+002 5.701e-002 1.861e-003 
2.020e-003 2.288e+007 2.503e+013 1.000e+002 5.530e-002 1.862e-003 
2.021e-003 2.304e+007 2.500e+013 1.000e+002 5.585e-002 1.862e-003 
2.022e-003 2.323e+007 2.503e+013 1.000e+002 5.703e-002 1.861e-003 
2.023e-003 2.344e+007 2.506e+013 1.000e+002 5.658e-002 1.861e-003 
2.024e-003 2.376e+007 2.506e+013 1.000e+002 5.798e-002 1.860e-003 
2.025e-003 2.410e+007 2.508e+013 1.000e+002 5.756e-002 1.858e-003 
2.026e-003 2.419e+007 2.512e+013 1.000e+002 5.836e-002 1.859e-003 
2.027e-003 2.461e+007 2.510e+013 1.000e+002 5.738e-002 1.857e-003 
2.028e-003 2.498e+007 2.511e+013 1.000e+002 5.791e-002 1.855e-003 
2.029e-003 2.531e+007 2.511e+013 1.000e+002 5.762e-002 1.854e-003 
2.030e-003 2.482e+007 2.506e+013 1.000e+002 5.549e-002 1.858e-003 
2.031e-003 2.247e+007 2.506e+013 1.000e+002 5.544e-002 1.876e-003 
2.032e-003 1.958e+007 2.506e+013 1.000e+002 5.389e-002 1.897e-003 
2.033e-003 1.731e+007 2.495e+013 1.000e+002 5.312e-002 1.913e-003 
2.034e-003 1.744e+007 2.498e+013 1.000e+002 5.329e-002 1.913e-003 
2.035e-003 1.757e+007 2.497e+013 1.000e+002 5.304e-002 1.913e-003 
2.036e-003 1.770e+007 2.498e+013 1.000e+002 5.314e-002 1.914e-003 
2.037e-003 1.782e+007 2.499e+013 1.000e+002 5.319e-002 1.914e-003 
2.038e-003 1.795e+007 2.496e+013 1.000e+002 5.292e-002 1.914e-003 
2.039e-003 1.808e+007 2.496e+013 1.000e+002 5.356e-002 1.914e-003 
2.040e-003 1.822e+007 2.501e+013 1.000e+002 5.460e-002 1.914e-003 
2.041e-003 1.836e+007 2.496e+013 1.000e+002 5.384e-002 1.914e-003 
2.042e-003 1.848e+007 2.498e+013 1.000e+002 5.330e-002 1.914e-003 
2.043e-003 1.862e+007 2.498e+013 1.000e+002 5.429e-002 1.914e-003 
2.044e-003 1.872e+007 2.498e+013 1.000e+002 5.412e-002 1.915e-003 
2.045e-003 1.893e+007 2.496e+013 1.000e+002 5.545e-002 1.914e-003 
2.046e-003 1.908e+007 2.496e+013 1.000e+002 5.455e-002 1.914e-003 
2.047e-003 1.921e+007 2.496e+013 1.000e+002 5.303e-002 1.914e-003 
2.048e-003 1.941e+007 2.497e+013 1.000e+002 5.476e-002 1.914e-003 
2.049e-003 1.954e+007 2.496e+013 1.000e+002 5.519e-002 1.914e-003 
2.050e-003 1.973e+007 2.498e+013 1.000e+002 5.489e-002 1.914e-003 
2.051e-003 1.994e+007 2.499e+013 1.000e+002 5.338e-002 1.913e-003 
2.052e-003 2.009e+007 2.494e+013 1.000e+002 5.382e-002 1.913e-003 
2.053e-003 2.021e+007 2.497e+013 1.000e+002 5.309e-002 1.913e-003 
2.054e-003 2.035e+007 2.494e+013 1.000e+002 5.451e-002 1.913e-003 
2.055e-003 2.049e+007 2.496e+013 1.000e+002 5.492e-002 1.913e-003 
2.056e-003 2.065e+007 2.493e+013 1.000e+002 5.515e-002 1.913e-003 
2.057e-003 2.078e+007 2.496e+013 1.000e+002 5.452e-002 1.913e-003 
2.058e-003 2.092e+007 2.495e+013 1.000e+002 5.243e-002 1.913e-003 
2.059e-003 2.105e+007 2.496e+013 1.000e+002 5.339e-002 1.913e-003 
2.060e-003 2.118e+007 2.495e+013 1.000e+002 5.333e-002 1.914e-003 
2.061e-003 2.130e+007 2.495e+013 1.000e+002 5.403e-002 1.914e-003 
2.062e-003 2.144e+007 2.497e+013 1.000e+002 5.311e-002 1.914e-003 
2.063e-003 2.156e+007 2.499e+013 1.000e+002 5.434e-002 1.914e-003 
2.064e-003 2.169e+007 2.495e+013 1.000e+002 5.433e-002 1.914e-003 
2.065e-003 2.181e+007 2.498e+013 1.000e+002 5.423e-002 1.914e-003 
2.066e-003 2.195e+007 2.497e+013 1.000e+002 5.476e-002 1.914e-003 
2.067e-003 2.207e+007 2.498e+013 1.000e+002 5.564e-002 1.914e-003 
2.068e-003 2.219e+007 2.495e+013 1.000e+002 5.478e-002 1.915e-003 
2.069e-003 2.231e+007 2.498e+013 1.000e+002 5.476e-002 1.915e-003 
2.070e-003 2.244e+007 2.499e+013 1.000e+002 5.577e-002 1.915e-003 
2.071e-003 2.255e+007 2.499e+013 1.000e+002 5.557e-002 1.915e-003 
2.072e-003 2.269e+007 2.496e+013 1.000e+002 5.592e-002 1.915e-003 
2.073e-003 2.282e+007 2.497e+013 1.000e+002 5.533e-002 1.915e-003 
2.074e-003 2.297e+007 2.499e+013 1.000e+002 5.406e-002 1.915e-003 
2.075e-003 2.311e+007 2.500e+013 1.000e+002 5.501e-002 1.915e-003 
2.076e-003 2.326e+007 2.497e+013 1.000e+002 5.449e-002 1.915e-003 
2.077e-003 2.334e+007 2.497e+013 1.000e+002 5.600e-002 1.916e-003 
2.078e-003 2.347e+007 2.498e+013 1.000e+002 5.561e-002 1.916e-003 
2.079e-003 2.359e+007 2.496e+013 1.000e+002 5.605e-002 1.916e-003 
2.080e-003 2.373e+007 2.500e+013 1.000e+002 5.528e-002 1.916e-003 
2.081e-003 2.385e+007 2.497e+013 1.000e+002 5.581e-002 1.916e-003 
2.082e-003 2.397e+007 2.498e+013 1.000e+002 5.583e-002 1.916e-003 
2.083e-003 2.409e+007 2.499e+013 1.000e+002 5.602e-002 1.916e-003 
2.084e-003 2.422e+007 2.497e+013 1.000e+002 5.616e-002 1.916e-003 
2.085e-003 2.433e+007 2.498e+013 1.000e+002 5.745e-002 1.917e-003 
2.086e-003 2.446e+007 2.499e+013 1.000e+002 5.666e-002 1.917e-003 
2.087e-003 2.459e+007 2.501e+013 1.000e+002 5.592e-002 1.917e-003 
2.088e-003 2.470e+007 2.498e+013 1.000e+002 5.704e-002 1.917e-003 
2.089e-003 2.483e+007 2.500e+013 1.000e+002 5.626e-002 1.917e-003 
2.090e-003 2.496e+007 2.500e+013 1.000e+002 5.649e-002 1.917e-003 
2.091e-003 2.507e+007 2.501e+013 1.000e+002 5.562e-002 1.918e-003 
2.092e-003 2.519e+007 2.500e+013 1.000e+002 5.468e-002 1.918e-003 
2.093e-003 2.530e+007 2.499e+013 1.000e+002 5.587e-002 1.918e-003 
2.094e-003 2.543e+007 2.497e+013 1.000e+002 5.609e-002 1.918e-003 
2.095e-003 2.556e+007 2.500e+013 1.000e+002 5.656e-002 1.918e-003 
2.096e-003 2.569e+007 2.498e+013 1.000e+002 5.566e-002 1.918e-003 
2.097e-003 2.577e+007 2.501e+013 1.000e+002 5.472e-002 1.919e-003 
2.098e-003 2.589e+007 2.501e+013 1.000e+002 5.488e-002 1.919e-003 
2.099e-003 2.601e+007 2.502e+013 1.000e+002 5.538e-002 1.919e-003 
2.100e-003 2.614e+007 2.500e+013 1.000e+002 5.528e-002 1.919e-003 
2.101e-003 2.628e+007 2.502e+013 1.000e+002 5.617e-002 1.919e-003 
2.102e-003 2.640e+007 2.499e+013 1.000e+002 5.683e-002 1.919e-003 
2.103e-003 2.631e+007 2.501e+013 1.000e+002 5.549e-002 1.921e-003 
2.104e-003 2.638e+007 2.500e+013 1.000e+002 5.396e-002 1.922e-003 
2.105e-003 2.650e+007 2.500e+013 1.000e+002 5.460e-002 1.922e-003 
2.106e-003 2.662e+007 2.500e+013 1.000e+002 5.530e-002 1.922e-003 
2.107e-003 2.676e+007 2.501e+013 1.000e+002 5.444e-002 1.922e-003 
2.108e-003 2.688e+007 2.503e+013 1.000e+002 5.540e-002 1.922e-003 
2.109e-003 2.701e+007 2.504e+013 1.000e+002 5.457e-002 1.922e-003 
2.110e-003 2.712e+007 2.502e+013 1.000e+002 5.480e-002 1.922e-003 
2.111e-003 2.726e+007 2.501e+013 1.000e+002 5.504e-002 1.922e-003 
2.112e-003 2.741e+007 2.500e+013 1.000e+002 5.602e-002 1.922e-003 
2.113e-003 2.755e+007 2.500e+013 1.000e+002 5.626e-002 1.922e-003 
2.114e-003 2.770e+007 2.500e+013 1.000e+002 5.595e-002 1.922e-003 
2.115e-003 2.782e+007 2.500e+013 1.000e+002 5.529e-002 1.923e-003 
2.116e-003 2.795e+007 2.501e+013 1.000e+002 5.611e-002 1.923e-003 
2.117e-003 2.808e+007 2.505e+013 1.000e+002 5.679e-002 1.923e-003 
2.118e-003 2.820e+007 2.503e+013 1.000e+002 5.584e-002 1.923e-003 
2.119e-003 2.834e+007 2.501e+013 1.000e+002 5.591e-002 1.923e-003 
2.120e-003 2.846e+007 2.500e+013 1.000e+002 5.509e-002 1.923e-003 
2.121e-003 2.858e+007 2.502e+013 1.000e+002 5.586e-002 1.923e-003 
2.122e-003 2.872e+007 2.505e+013 1.000e+002 5.531e-002 1.923e-003 
2.123e-003 2.885e+007 2.500e+013 1.000e+002 5.588e-002 1.923e-003 
2.124e-003 2.895e+007 2.501e+013 1.000e+002 5.547e-002 1.924e-003 
2.125e-003 2.908e+007 2.506e+013 1.000e+002 5.606e-002 1.924e-003 
2.126e-003 2.922e+007 2.504e+013 1.000e+002 5.446e-002 1.924e-003 
2.127e-003 2.933e+007 2.501e+013 1.000e+002 5.673e-002 1.924e-003 
2.128e-003 2.944e+007 2.503e+013 1.000e+002 5.502e-002 1.924e-003 
2.129e-003 2.957e+007 2.504e+013 1.000e+002 5.506e-002 1.924e-003 
2.130e-003 2.970e+007 2.504e+013 1.000e+002 5.592e-002 1.925e-003 
2.131e-003 2.983e+007 2.504e+013 1.000e+002 5.468e-002 1.925e-003 
2.132e-003 2.996e+007 2.503e+013 1.000e+002 5.545e-002 1.925e-003 
2.133e-003 3.007e+007 2.506e+013 1.000e+002 5.505e-002 1.925e-003 
2.134e-003 3.021e+007 2.505e+013 1.000e+002 5.505e-002 1.925e-003 
2.135e-003 3.032e+007 2.504e+013 1.000e+002 5.610e-002 1.925e-003 
2.136e-003 3.045e+007 2.505e+013 1.000e+002 5.541e-002 1.925e-003 
2.137e-003 3.060e+007 2.504e+013 1.000e+002 5.595e-002 1.925e-003 
2.138e-003 3.073e+007 2.504e+013 1.000e+002 5.579e-002 1.925e-003 
2.139e-003 3.084e+007 2.504e+013 1.000e+002 5.491e-002 1.926e-003 
2.140e-003 3.097e+007 2.504e+013 1.000e+002 5.463e-002 1.926e-003 
2.141e-003 3.111e+007 2.505e+013 1.000e+002 5.472e-002 1.926e-003 
2.142e-003 3.122e+007 2.506e+013 1.000e+002 5.467e-002 1.926e-003 
2.143e-003 3.136e+007 2.504e+013 1.000e+002 5.647e-002 1.926e-003 
2.144e-003 3.147e+007 2.504e+013 1.000e+002 5.544e-002 1.926e-003 
2.145e-003 3.163e+007 2.505e+013 1.000e+002 5.632e-002 1.926e-003 
2.146e-003 3.175e+007 2.502e+013 1.000e+002 5.516e-002 1.926e-003 
2.147e-003 3.190e+007 2.505e+013 1.000e+002 5.567e-002 1.926e-003 
2.148e-003 3.196e+007 2.511e+013 1.000e+002 5.550e-002 1.927e-003 
2.149e-003 3.206e+007 2.506e+013 1.000e+002 5.506e-002 1.927e-003 
2.150e-003 3.221e+007 2.506e+013 1.000e+002 5.499e-002 1.927e-003 
2.151e-003 3.232e+007 2.507e+013 1.000e+002 5.529e-002 1.927e-003 
2.152e-003 3.245e+007 2.507e+013 1.000e+002 5.571e-002 1.928e-003 
2.153e-003 3.258e+007 2.506e+013 1.000e+002 5.562e-002 1.928e-003 
2.154e-003 3.269e+007 2.506e+013 1.000e+002 5.553e-002 1.928e-003 
2.155e-003 3.286e+007 2.506e+013 1.000e+002 5.427e-002 1.928e-003 
2.156e-003 3.300e+007 2.508e+013 1.000e+002 5.469e-002 1.928e-003 
2.157e-003 3.310e+007 2.507e+013 1.000e+002 5.392e-002 1.928e-003 
2.158e-003 3.322e+007 2.505e+013 1.000e+002 5.457e-002 1.928e-003 
2.159e-003 3.334e+007 2.510e+013 1.000e+002 5.444e-002 1.928e-003 
2.160e-003 3.349e+007 2.507e+013 1.000e+002 5.409e-002 1.928e-003 
2.161e-003 3.361e+007 2.506e+013 1.000e+002 5.354e-002 1.929e-003 
2.162e-003 3.374e+007 2.508e+013 1.000e+002 5.497e-002 1.929e-003 
2.163e-003 3.385e+007 2.510e+013 1.000e+002 5.374e-002 1.929e-003 
2.164e-003 3.398e+007 2.509e+013 1.000e+002 5.430e-002 1.929e-003 
2.165e-003 3.411e+007 2.511e+013 1.000e+002 5.565e-002 1.929e-003 
2.166e-003 3.423e+007 2.509e+013 1.000e+002 5.439e-002 1.929e-003 
2.167e-003 3.435e+007 2.511e+013 1.000e+002 5.400e-002 1.929e-003 
2.168e-003 3.447e+007 2.511e+013 1.000e+002 5.503e-002 1.930e-003 
2.169e-003 3.459e+007 2.509e+013 1.000e+002 5.468e-002 1.930e-003 
2.170e-003 3.471e+007 2.508e+013 1.000e+002 5.426e-002 1.930e-003 
2.171e-003 3.484e+007 2.508e+013 1.000e+002 5.349e-002 1.930e-003 
2.172e-003 3.498e+007 2.509e+013 1.000e+002 5.425e-002 1.930e-003 
2.173e-003 3.510e+007 2.508e+013 1.000e+002 5.337e-002 1.930e-003 
2.174e-003 3.522e+007 2.508e+013 1.000e+002 5.325e-002 1.930e-003 
2.175e-003 3.534e+007 2.508e+013 1.000e+002 5.474e-002 1.931e-003 
2.176e-003 3.546e+007 2.508e+013 1.000e+002 5.396e-002 1.931e-003 
2.177e-003 3.560e+007 2.509e+013 1.000e+002 5.347e-002 1.931e-003 
2.178e-003 3.572e+007 2.509e+013 1.000e+002 5.425e-002 1.931e-003 
2.179e-003 3.582e+007 2.511e+013 1.000e+002 5.417e-002 1.931e-003 
2.180e-003 3.593e+007 2.511e+013 1.000e+002 5.490e-002 1.932e-003 
2.181e-003 3.604e+007 2.511e+013 1.000e+002 5.407e-002 1.932e-003 
2.182e-003 3.614e+007 2.511e+013 1.000e+002 5.420e-002 1.932e-003 
2.183e-003 3.627e+007 2.512e+013 1.000e+002 5.393e-002 1.932e-003 
2.184e-003 3.641e+007 2.511e+013 1.000e+002 5.457e-002 1.932e-003 
2.185e-003 3.652e+007 2.511e+013 1.000e+002 5.394e-002 1.932e-003 
2.186e-003 3.662e+007 2.509e+013 1.000e+002 5.428e-002 1.933e-003 
2.187e-003 3.671e+007 2.512e+013 1.000e+002 5.429e-002 1.933e-003 
2.188e-003 3.671e+007 2.511e+013 1.000e+002 5.675e-002 1.934e-003 
2.189e-003 3.675e+007 2.511e+013 1.000e+002 5.771e-002 1.935e-003 
2.190e-003 3.676e+007 2.510e+013 1.000e+002 5.879e-002 1.936e-003 
2.191e-003 3.679e+007 2.512e+013 1.000e+002 5.903e-002 1.937e-003 
2.192e-003 3.682e+007 2.509e+013 1.000e+002 5.739e-002 1.937e-003 
2.193e-003 3.686e+007 2.514e+013 1.000e+002 5.839e-002 1.938e-003 
2.194e-003 3.686e+007 2.511e+013 1.000e+002 5.975e-002 1.939e-003 
2.195e-003 3.690e+007 2.513e+013 1.000e+002 5.962e-002 1.940e-003 
2.196e-003 3.693e+007 2.511e+013 1.000e+002 6.026e-002 1.941e-003 
2.197e-003 3.695e+007 2.514e+013 1.000e+002 5.950e-002 1.942e-003 
2.198e-003 3.698e+007 2.513e+013 1.000e+002 6.026e-002 1.942e-003 
2.199e-003 3.703e+007 2.512e+013 1.000e+002 6.148e-002 1.943e-003 
2.200e-003 3.702e+007 2.512e+013 1.000e+002 6.048e-002 1.944e-003 
2.201e-003 3.703e+007 2.511e+013 1.000e+002 5.877e-002 1.945e-003 
2.202e-003 3.707e+007 2.512e+013 1.000e+002 5.825e-002 1.946e-003 
2.203e-003 3.710e+007 2.511e+013 1.000e+002 6.081e-002 1.946e-003 
2.204e-003 3.714e+007 2.511e+013 1.000e+002 5.931e-002 1.947e-003 
2.205e-003 3.716e+007 2.512e+013 1.000e+002 5.952e-002 1.948e-003 
2.206e-003 3.720e+007 2.514e+013 1.000e+002 5.937e-002 1.949e-003 
2.207e-003 3.722e+007 2.512e+013 1.000e+002 6.010e-002 1.950e-003 
2.208e-003 3.725e+007 2.513e+013 1.000e+002 5.723e-002 1.950e-003 
2.209e-003 3.739e+007 2.514e+013 1.000e+002 5.875e-002 1.950e-003 
2.210e-003 3.647e+007 2.520e+013 1.000e+002 5.372e-002 1.958e-003 
2.211e-003 2.852e+007 2.500e+013 1.000e+002 5.558e-002 2.014e-003 
2.212e-003 2.586e+007 2.504e+013 1.000e+002 5.479e-002 2.033e-003 
2.213e-003 2.506e+007 2.508e+013 1.000e+002 5.513e-002 2.040e-003 
2.214e-003 2.376e+007 2.499e+013 1.000e+002 5.400e-002 2.050e-003 
2.215e-003 2.135e+007 2.506e+013 1.000e+002 5.387e-002 2.067e-003 
2.216e-003 1.767e+007 2.498e+013 1.000e+002 5.507e-002 2.094e-003 
2.217e-003 1.693e+007 2.496e+013 1.000e+002 5.389e-002 2.100e-003 
2.218e-003 1.715e+007 2.496e+013 1.000e+002 5.502e-002 2.099e-003 
2.219e-003 1.731e+007 2.498e+013 1.000e+002 5.319e-002 2.099e-003 
2.220e-003 1.745e+007 2.499e+013 1.000e+002 5.338e-002 2.099e-003 
2.221e-003 1.762e+007 2.499e+013 1.000e+002 5.460e-002 2.099e-003 
2.222e-003 1.779e+007 2.498e+013 1.000e+002 5.397e-002 2.099e-003 
2.223e-003 1.796e+007 2.498e+013 1.000e+002 5.464e-002 2.099e-003 
2.224e-003 1.813e+007 2.499e+013 1.000e+002 5.481e-002 2.099e-003 
2.225e-003 1.830e+007 2.498e+013 1.000e+002 5.432e-002 2.098e-003 
2.226e-003 1.845e+007 2.498e+013 1.000e+002 5.444e-002 2.098e-003 
2.227e-003 1.856e+007 2.496e+013 1.000e+002 5.393e-002 2.099e-003 
2.228e-003 1.869e+007 2.499e+013 1.000e+002 5.449e-002 2.099e-003 
2.229e-003 1.880e+007 2.501e+013 1.000e+002 5.374e-002 2.099e-003 
2.230e-003 1.891e+007 2.500e+013 1.000e+002 5.437e-002 2.099e-003 
2.231e-003 1.904e+007 2.498e+013 1.000e+002 5.315e-002 2.099e-003 
2.232e-003 1.916e+007 2.500e+013 1.000e+002 5.399e-002 2.100e-003 
2.233e-003 1.928e+007 2.498e+013 1.000e+002 5.458e-002 2.100e-003 
2.234e-003 1.940e+007 2.496e+013 1.000e+002 5.402e-002 2.100e-003 
2.235e-003 1.950e+007 2.499e+013 1.000e+002 5.428e-002 2.100e-003 
2.236e-003 1.964e+007 2.498e+013 1.000e+002 5.436e-002 2.100e-003 
2.237e-003 1.977e+007 2.497e+013 1.000e+002 5.334e-002 2.100e-003 
2.238e-003 1.991e+007 2.498e+013 1.000e+002 5.459e-002 2.100e-003 
2.239e-003 2.005e+007 2.497e+013 1.000e+002 5.359e-002 2.100e-003 
2.240e-003 2.019e+007 2.498e+013 1.000e+002 5.312e-002 2.100e-003 
2.241e-003 2.032e+007 2.500e+013 1.000e+002 5.314e-002 2.101e-003 
2.242e-003 2.044e+007 2.496e+013 1.000e+002 5.329e-002 2.101e-003 
2.243e-003 2.057e+007 2.497e+013 1.000e+002 5.355e-002 2.101e-003 
2.244e-003 2.073e+007 2.498e+013 1.000e+002 5.321e-002 2.101e-003 
2.245e-003 2.089e+007 2.498e+013 1.000e+002 5.383e-002 2.101e-003 
2.246e-003 2.113e+007 2.499e+013 1.000e+002 5.318e-002 2.100e-003 
2.247e-003 2.129e+007 2.499e+013 1.000e+002 5.469e-002 2.100e-003 
2.248e-003 2.136e+007 2.498e+013 1.000e+002 5.376e-002 2.100e-003 
2.249e-003 2.149e+007 2.498e+013 1.000e+002 5.395e-002 2.100e-003 
2.250e-003 2.163e+007 2.497e+013 1.000e+002 5.427e-002 2.100e-003 
2.251e-003 2.176e+007 2.497e+013 1.000e+002 5.387e-002 2.101e-003 
2.252e-003 2.189e+007 2.499e+013 1.000e+002 5.463e-002 2.101e-003 
2.253e-003 2.202e+007 2.499e+013 1.000e+002 5.400e-002 2.101e-003 
2.254e-003 2.214e+007 2.499e+013 1.000e+002 5.387e-002 2.101e-003 
2.255e-003 2.228e+007 2.498e+013 1.000e+002 5.436e-002 2.101e-003 
2.256e-003 2.242e+007 2.498e+013 1.000e+002 5.387e-002 2.101e-003 
