# Supplementary material for: Strain rate dependency of dislocation plasticity
Source: Nat Commun. 2021 Mar 23;12:1845. doi: 10.1038/s41467-021-21939-1 (PMC7988163; doi:10.1038/s41467-021-21939-1)
Supplement: Supplementary file 3 — Supplementary Data 1 [file 41467_2021_21939_MOESM3_ESM.zip › Supplementary Data 1/DDDSimulationSet2/StrainRate=1e2s-1/InitialDislocationDensity=4.1e12m-2.dat]

#strain(1), stress(Pa), dislocation density(m-2), strain rate(s-1), mean dislocation velocity(km/s), plastic strain(1)
1.000e-006 2.377e+005 4.141e+012 1.000e+002 7.587e-002 2.643e-006 
2.000e-006 1.791e+005 4.126e+012 1.000e+002 7.511e-002 3.238e-006 
3.000e-006 5.160e+005 4.114e+012 1.000e+002 7.814e-002 5.702e-007 
4.000e-006 8.905e+005 4.118e+012 1.000e+002 7.327e-002 2.161e-006 
5.000e-006 1.143e+006 4.118e+012 1.000e+002 7.377e-002 2.909e-006 
6.000e-006 1.309e+006 4.115e+012 1.000e+002 7.430e-002 3.058e-006 
7.000e-006 1.441e+006 4.125e+012 1.000e+002 7.599e-002 2.968e-006 
8.000e-006 1.600e+006 4.122e+012 1.000e+002 7.826e-002 3.069e-006 
9.000e-006 1.525e+006 4.101e+012 1.000e+002 7.202e-002 1.552e-006 
1.000e-005 1.648e+006 4.096e+012 1.000e+002 6.979e-002 1.400e-006 
1.100e-005 1.812e+006 4.093e+012 1.000e+002 6.937e-002 1.533e-006 
1.200e-005 1.984e+006 4.074e+012 1.000e+002 6.767e-002 1.727e-006 
1.300e-005 2.368e+006 4.054e+012 1.000e+002 6.597e-002 3.376e-006 
1.400e-005 2.369e+006 4.031e+012 1.000e+002 6.264e-002 2.388e-006 
1.500e-005 2.222e+006 4.023e+012 1.000e+002 6.364e-002 3.730e-007 
1.600e-005 2.213e+006 4.026e+012 1.000e+002 6.398e-002 6.906e-007 
1.700e-005 2.275e+006 4.026e+012 1.000e+002 6.504e-002 1.261e-006 
1.800e-005 2.407e+006 4.027e+012 1.000e+002 6.199e-002 1.353e-006 
1.900e-005 2.546e+006 4.027e+012 1.000e+002 6.416e-002 1.392e-006 
2.000e-005 2.703e+006 4.026e+012 1.000e+002 6.435e-002 1.302e-006 
2.100e-005 2.824e+006 4.029e+012 1.000e+002 6.443e-002 1.465e-006 
2.200e-005 2.950e+006 4.029e+012 1.000e+002 6.485e-002 1.597e-006 
2.300e-005 3.088e+006 4.030e+012 1.000e+002 6.540e-002 1.640e-006 
2.400e-005 3.237e+006 4.030e+012 1.000e+002 6.625e-002 1.610e-006 
2.500e-005 3.373e+006 4.031e+012 1.000e+002 6.709e-002 1.668e-006 
2.600e-005 3.419e+006 4.022e+012 1.000e+002 6.399e-002 2.349e-006 
2.700e-005 3.466e+006 4.020e+012 1.000e+002 6.426e-002 3.029e-006 
2.800e-005 3.538e+006 4.019e+012 1.000e+002 6.359e-002 3.525e-006 
2.900e-005 3.628e+006 4.020e+012 1.000e+002 6.531e-002 3.906e-006 
3.000e-005 3.745e+006 4.020e+012 1.000e+002 6.398e-002 4.099e-006 
3.100e-005 3.840e+006 4.020e+012 1.000e+002 6.366e-002 4.437e-006 
3.200e-005 3.934e+006 4.020e+012 1.000e+002 6.339e-002 4.788e-006 
3.300e-005 4.028e+006 4.021e+012 1.000e+002 6.281e-002 5.139e-006 
3.400e-005 4.126e+006 4.021e+012 1.000e+002 6.424e-002 5.460e-006 
3.500e-005 4.306e+006 4.021e+012 1.000e+002 6.597e-002 5.217e-006 
3.600e-005 4.558e+006 4.018e+012 1.000e+002 6.584e-002 4.476e-006 
3.700e-005 4.662e+006 4.015e+012 1.000e+002 6.560e-002 4.757e-006 
3.800e-005 4.661e+006 4.007e+012 1.000e+002 6.478e-002 5.759e-006 
3.900e-005 4.506e+006 3.999e+012 1.000e+002 6.406e-002 7.835e-006 
4.000e-005 4.302e+006 3.992e+012 1.000e+002 6.487e-002 1.024e-005 
4.100e-005 4.165e+006 3.990e+012 1.000e+002 6.554e-002 1.219e-005 
4.200e-005 4.025e+006 3.989e+012 1.000e+002 6.350e-002 1.416e-005 
4.300e-005 4.086e+006 3.989e+012 1.000e+002 6.255e-002 1.474e-005 
4.400e-005 4.107e+006 3.987e+012 1.000e+002 6.196e-002 1.559e-005 
4.500e-005 3.919e+006 3.979e+012 1.000e+002 6.153e-002 1.790e-005 
4.600e-005 3.835e+006 3.978e+012 1.000e+002 6.241e-002 1.947e-005 
4.700e-005 3.929e+006 3.978e+012 1.000e+002 6.091e-002 1.983e-005 
4.800e-005 4.048e+006 3.977e+012 1.000e+002 6.207e-002 2.000e-005 
4.900e-005 4.163e+006 3.978e+012 1.000e+002 6.130e-002 2.020e-005 
5.000e-005 4.288e+006 3.977e+012 1.000e+002 5.951e-002 2.034e-005 
5.100e-005 4.423e+006 3.977e+012 1.000e+002 5.968e-002 2.041e-005 
5.200e-005 4.420e+006 3.961e+012 1.000e+002 6.007e-002 2.143e-005 
5.300e-005 4.363e+006 3.962e+012 1.000e+002 6.230e-002 2.282e-005 
5.400e-005 4.239e+006 3.958e+012 1.000e+002 5.945e-002 2.468e-005 
5.500e-005 3.993e+006 3.952e+012 1.000e+002 5.626e-002 2.738e-005 
5.600e-005 4.108e+006 3.951e+012 1.000e+002 6.108e-002 2.758e-005 
5.700e-005 4.247e+006 3.951e+012 1.000e+002 5.989e-002 2.762e-005 
5.800e-005 4.390e+006 3.950e+012 1.000e+002 6.006e-002 2.764e-005 
5.900e-005 4.532e+006 3.950e+012 1.000e+002 6.007e-002 2.766e-005 
6.000e-005 4.665e+006 3.950e+012 1.000e+002 6.307e-002 2.773e-005 
6.100e-005 4.789e+006 3.950e+012 1.000e+002 5.960e-002 2.787e-005 
6.200e-005 4.913e+006 3.950e+012 1.000e+002 5.986e-002 2.801e-005 
6.300e-005 5.034e+006 3.950e+012 1.000e+002 6.078e-002 2.818e-005 
6.400e-005 5.156e+006 3.950e+012 1.000e+002 6.249e-002 2.834e-005 
6.500e-005 5.269e+006 3.951e+012 1.000e+002 5.960e-002 2.856e-005 
6.600e-005 5.381e+006 3.951e+012 1.000e+002 5.976e-002 2.878e-005 
6.700e-005 5.504e+006 3.946e+012 1.000e+002 6.077e-002 2.893e-005 
6.800e-005 5.642e+006 3.949e+012 1.000e+002 6.109e-002 2.897e-005 
6.900e-005 5.734e+006 3.950e+012 1.000e+002 5.979e-002 2.934e-005 
7.000e-005 5.824e+006 3.951e+012 1.000e+002 5.967e-002 2.972e-005 
7.100e-005 5.924e+006 3.953e+012 1.000e+002 6.342e-002 3.003e-005 
7.200e-005 6.013e+006 3.954e+012 1.000e+002 5.991e-002 3.041e-005 
7.300e-005 6.110e+006 3.956e+012 1.000e+002 6.111e-002 3.074e-005 
7.400e-005 6.208e+006 3.957e+012 1.000e+002 6.166e-002 3.106e-005 
7.500e-005 6.307e+006 3.958e+012 1.000e+002 6.075e-002 3.137e-005 
7.600e-005 6.417e+006 3.959e+012 1.000e+002 6.209e-002 3.162e-005 
7.700e-005 6.538e+006 3.959e+012 1.000e+002 6.298e-002 3.178e-005 
7.800e-005 6.660e+006 3.960e+012 1.000e+002 6.171e-002 3.193e-005 
7.900e-005 6.783e+006 3.960e+012 1.000e+002 6.200e-002 3.208e-005 
8.000e-005 6.909e+006 3.960e+012 1.000e+002 6.243e-002 3.222e-005 
8.100e-005 7.031e+006 3.960e+012 1.000e+002 6.224e-002 3.237e-005 
8.200e-005 7.154e+006 3.960e+012 1.000e+002 6.208e-002 3.252e-005 
8.300e-005 7.277e+006 3.961e+012 1.000e+002 6.276e-002 3.266e-005 
8.400e-005 7.400e+006 3.961e+012 1.000e+002 6.218e-002 3.282e-005 
8.500e-005 7.520e+006 3.961e+012 1.000e+002 6.234e-002 3.298e-005 
8.600e-005 7.644e+006 3.961e+012 1.000e+002 6.264e-002 3.313e-005 
8.700e-005 7.771e+006 3.961e+012 1.000e+002 6.253e-002 3.325e-005 
8.800e-005 7.895e+006 3.962e+012 1.000e+002 6.080e-002 3.339e-005 
8.900e-005 8.012e+006 3.962e+012 1.000e+002 6.123e-002 3.358e-005 
9.000e-005 8.134e+006 3.962e+012 1.000e+002 6.278e-002 3.374e-005 
9.100e-005 8.256e+006 3.963e+012 1.000e+002 6.077e-002 3.390e-005 
9.200e-005 8.381e+006 3.962e+012 1.000e+002 6.285e-002 3.403e-005 
9.300e-005 8.500e+006 3.963e+012 1.000e+002 6.095e-002 3.421e-005 
9.400e-005 8.630e+006 3.963e+012 1.000e+002 6.144e-002 3.431e-005 
9.500e-005 8.748e+006 3.964e+012 1.000e+002 6.077e-002 3.449e-005 
9.600e-005 8.868e+006 3.964e+012 1.000e+002 6.170e-002 3.466e-005 
9.700e-005 8.986e+006 3.964e+012 1.000e+002 6.189e-002 3.484e-005 
9.800e-005 9.109e+006 3.965e+012 1.000e+002 6.185e-002 3.499e-005 
9.900e-005 9.225e+006 3.965e+012 1.000e+002 6.287e-002 3.519e-005 
1.000e-004 9.345e+006 3.965e+012 1.000e+002 6.313e-002 3.536e-005 
1.010e-004 9.464e+006 3.965e+012 1.000e+002 6.304e-002 3.554e-005 
1.020e-004 9.579e+006 3.966e+012 1.000e+002 6.331e-002 3.574e-005 
1.030e-004 9.664e+006 3.957e+012 1.000e+002 6.461e-002 3.615e-005 
1.040e-004 9.722e+006 3.957e+012 1.000e+002 6.379e-002 3.675e-005 
1.050e-004 9.774e+006 3.958e+012 1.000e+002 6.375e-002 3.739e-005 
1.060e-004 9.831e+006 3.959e+012 1.000e+002 6.415e-002 3.800e-005 
1.070e-004 9.907e+006 3.959e+012 1.000e+002 6.470e-002 3.847e-005 
1.080e-004 1.000e+007 3.961e+012 1.000e+002 6.525e-002 3.881e-005 
1.090e-004 1.011e+007 3.954e+012 1.000e+002 6.444e-002 3.906e-005 
1.100e-004 1.018e+007 3.949e+012 1.000e+002 6.365e-002 3.959e-005 
1.110e-004 1.026e+007 3.950e+012 1.000e+002 6.361e-002 4.002e-005 
1.120e-004 1.036e+007 3.945e+012 1.000e+002 6.274e-002 4.037e-005 
1.130e-004 1.044e+007 3.946e+012 1.000e+002 6.307e-002 4.078e-005 
1.140e-004 1.054e+007 3.946e+012 1.000e+002 6.363e-002 4.109e-005 
1.150e-004 1.063e+007 3.946e+012 1.000e+002 6.350e-002 4.151e-005 
1.160e-004 1.068e+007 3.947e+012 1.000e+002 6.431e-002 4.210e-005 
1.170e-004 1.079e+007 3.947e+012 1.000e+002 6.370e-002 4.238e-005 
1.180e-004 1.076e+007 3.949e+012 1.000e+002 6.450e-002 4.357e-005 
1.190e-004 1.082e+007 3.950e+012 1.000e+002 6.480e-002 4.418e-005 
1.200e-004 1.090e+007 3.951e+012 1.000e+002 6.513e-002 4.458e-005 
1.210e-004 1.100e+007 3.951e+012 1.000e+002 6.458e-002 4.495e-005 
1.220e-004 1.109e+007 3.952e+012 1.000e+002 6.498e-002 4.530e-005 
1.230e-004 1.117e+007 3.953e+012 1.000e+002 6.384e-002 4.571e-005 
1.240e-004 1.126e+007 3.950e+012 1.000e+002 6.468e-002 4.611e-005 
1.250e-004 1.138e+007 3.951e+012 1.000e+002 6.468e-002 4.629e-005 
1.260e-004 1.148e+007 3.949e+012 1.000e+002 6.551e-002 4.658e-005 
1.270e-004 1.146e+007 3.951e+012 1.000e+002 6.484e-002 4.770e-005 
1.280e-004 1.155e+007 3.953e+012 1.000e+002 6.497e-002 4.814e-005 
1.290e-004 1.165e+007 3.954e+012 1.000e+002 6.595e-002 4.840e-005 
1.300e-004 1.176e+007 3.955e+012 1.000e+002 6.593e-002 4.863e-005 
1.310e-004 1.188e+007 3.955e+012 1.000e+002 6.660e-002 4.882e-005 
1.320e-004 1.199e+007 3.956e+012 1.000e+002 6.625e-002 4.904e-005 
1.330e-004 1.211e+007 3.957e+012 1.000e+002 6.686e-002 4.923e-005 
1.340e-004 1.223e+007 3.957e+012 1.000e+002 6.624e-002 4.941e-005 
1.350e-004 1.235e+007 3.958e+012 1.000e+002 6.647e-002 4.961e-005 
1.360e-004 1.246e+007 3.959e+012 1.000e+002 6.686e-002 4.984e-005 
1.370e-004 1.256e+007 3.960e+012 1.000e+002 6.637e-002 5.011e-005 
1.380e-004 1.267e+007 3.961e+012 1.000e+002 6.604e-002 5.040e-005 
1.390e-004 1.278e+007 3.962e+012 1.000e+002 6.622e-002 5.059e-005 
1.400e-004 1.290e+007 3.962e+012 1.000e+002 6.668e-002 5.079e-005 
1.410e-004 1.301e+007 3.963e+012 1.000e+002 6.638e-002 5.099e-005 
1.420e-004 1.313e+007 3.964e+012 1.000e+002 6.602e-002 5.117e-005 
1.430e-004 1.323e+007 3.963e+012 1.000e+002 6.650e-002 5.146e-005 
1.440e-004 1.312e+007 3.961e+012 1.000e+002 6.882e-002 5.329e-005 
1.450e-004 1.267e+007 3.967e+012 1.000e+002 7.099e-002 5.735e-005 
1.460e-004 1.227e+007 3.973e+012 1.000e+002 6.978e-002 6.112e-005 
1.470e-004 1.198e+007 3.980e+012 1.000e+002 6.905e-002 6.410e-005 
1.480e-004 1.177e+007 3.984e+012 1.000e+002 6.873e-002 6.657e-005 
1.490e-004 1.166e+007 3.969e+012 1.000e+002 6.739e-002 6.837e-005 
1.500e-004 1.138e+007 3.968e+012 1.000e+002 6.736e-002 7.128e-005 
1.510e-004 1.133e+007 3.962e+012 1.000e+002 6.684e-002 7.265e-005 
1.520e-004 1.136e+007 3.953e+012 1.000e+002 6.782e-002 7.344e-005 
1.530e-004 1.134e+007 3.958e+012 1.000e+002 7.003e-002 7.459e-005 
1.540e-004 1.142e+007 3.963e+012 1.000e+002 7.049e-002 7.499e-005 
1.550e-004 1.152e+007 3.966e+012 1.000e+002 7.084e-002 7.531e-005 
1.560e-004 1.160e+007 3.965e+012 1.000e+002 7.371e-002 7.576e-005 
1.570e-004 1.167e+007 3.965e+012 1.000e+002 7.363e-002 7.626e-005 
1.580e-004 1.174e+007 3.966e+012 1.000e+002 7.405e-002 7.682e-005 
1.590e-004 1.181e+007 3.968e+012 1.000e+002 7.392e-002 7.734e-005 
1.600e-004 1.190e+007 3.969e+012 1.000e+002 7.470e-002 7.767e-005 
1.610e-004 1.199e+007 3.970e+012 1.000e+002 7.432e-002 7.809e-005 
1.620e-004 1.207e+007 3.971e+012 1.000e+002 7.450e-002 7.849e-005 
1.630e-004 1.217e+007 3.971e+012 1.000e+002 7.393e-002 7.884e-005 
1.640e-004 1.225e+007 3.972e+012 1.000e+002 7.449e-002 7.929e-005 
1.650e-004 1.234e+007 3.972e+012 1.000e+002 7.450e-002 7.962e-005 
1.660e-004 1.245e+007 3.973e+012 1.000e+002 7.414e-002 7.992e-005 
1.670e-004 1.255e+007 3.973e+012 1.000e+002 7.515e-002 8.021e-005 
1.680e-004 1.265e+007 3.973e+012 1.000e+002 7.508e-002 8.050e-005 
1.690e-004 1.275e+007 3.974e+012 1.000e+002 7.513e-002 8.078e-005 
1.700e-004 1.286e+007 3.974e+012 1.000e+002 7.522e-002 8.103e-005 
1.710e-004 1.297e+007 3.975e+012 1.000e+002 7.523e-002 8.130e-005 
1.720e-004 1.307e+007 3.975e+012 1.000e+002 7.502e-002 8.158e-005 
1.730e-004 1.318e+007 3.975e+012 1.000e+002 7.546e-002 8.184e-005 
1.740e-004 1.328e+007 3.976e+012 1.000e+002 7.538e-002 8.211e-005 
1.750e-004 1.339e+007 3.976e+012 1.000e+002 7.484e-002 8.238e-005 
1.760e-004 1.350e+007 3.976e+012 1.000e+002 7.510e-002 8.266e-005 
1.770e-004 1.360e+007 3.977e+012 1.000e+002 7.497e-002 8.292e-005 
1.780e-004 1.372e+007 3.977e+012 1.000e+002 7.600e-002 8.312e-005 
1.790e-004 1.383e+007 3.978e+012 1.000e+002 7.557e-002 8.332e-005 
1.800e-004 1.396e+007 3.979e+012 1.000e+002 7.493e-002 8.348e-005 
1.810e-004 1.406e+007 3.979e+012 1.000e+002 7.522e-002 8.378e-005 
1.820e-004 1.415e+007 3.981e+012 1.000e+002 7.588e-002 8.410e-005 
1.830e-004 1.426e+007 3.981e+012 1.000e+002 7.484e-002 8.435e-005 
1.840e-004 1.437e+007 3.981e+012 1.000e+002 7.617e-002 8.460e-005 
1.850e-004 1.448e+007 3.982e+012 1.000e+002 7.465e-002 8.484e-005 
1.860e-004 1.457e+007 3.987e+012 1.000e+002 7.685e-002 8.524e-005 
1.870e-004 1.413e+007 3.953e+012 1.000e+002 7.129e-002 8.925e-005 
1.880e-004 1.397e+007 3.948e+012 1.000e+002 7.132e-002 9.138e-005 
1.890e-004 1.375e+007 3.950e+012 1.000e+002 7.145e-002 9.392e-005 
1.900e-004 1.364e+007 3.954e+012 1.000e+002 7.106e-002 9.565e-005 
1.910e-004 1.353e+007 3.957e+012 1.000e+002 6.925e-002 9.745e-005 
1.920e-004 1.325e+007 3.953e+012 1.000e+002 6.699e-002 1.003e-004 
1.930e-004 1.319e+007 3.957e+012 1.000e+002 6.511e-002 1.018e-004 
1.940e-004 1.315e+007 3.956e+012 1.000e+002 6.689e-002 1.030e-004 
1.950e-004 1.321e+007 3.960e+012 1.000e+002 6.771e-002 1.036e-004 
1.960e-004 1.330e+007 3.967e+012 1.000e+002 6.716e-002 1.040e-004 
1.970e-004 1.341e+007 3.959e+012 1.000e+002 6.562e-002 1.043e-004 
1.980e-004 1.350e+007 3.958e+012 1.000e+002 6.640e-002 1.046e-004 
1.990e-004 1.361e+007 3.959e+012 1.000e+002 6.566e-002 1.048e-004 
2.000e-004 1.373e+007 3.959e+012 1.000e+002 6.535e-002 1.050e-004 
2.010e-004 1.385e+007 3.959e+012 1.000e+002 6.505e-002 1.052e-004 
2.020e-004 1.397e+007 3.959e+012 1.000e+002 6.479e-002 1.054e-004 
2.030e-004 1.408e+007 3.959e+012 1.000e+002 6.454e-002 1.056e-004 
2.040e-004 1.419e+007 3.960e+012 1.000e+002 6.380e-002 1.058e-004 
2.050e-004 1.431e+007 3.960e+012 1.000e+002 6.397e-002 1.060e-004 
2.060e-004 1.442e+007 3.960e+012 1.000e+002 6.315e-002 1.063e-004 
2.070e-004 1.453e+007 3.961e+012 1.000e+002 6.331e-002 1.065e-004 
2.080e-004 1.457e+007 3.958e+012 1.000e+002 6.204e-002 1.072e-004 
2.090e-004 1.464e+007 3.959e+012 1.000e+002 6.189e-002 1.078e-004 
2.100e-004 1.481e+007 3.958e+012 1.000e+002 6.276e-002 1.075e-004 
2.110e-004 1.496e+007 3.957e+012 1.000e+002 6.209e-002 1.075e-004 
2.120e-004 1.511e+007 3.957e+012 1.000e+002 6.165e-002 1.075e-004 
2.130e-004 1.524e+007 3.957e+012 1.000e+002 6.171e-002 1.076e-004 
2.140e-004 1.538e+007 3.958e+012 1.000e+002 6.212e-002 1.077e-004 
2.150e-004 1.550e+007 3.958e+012 1.000e+002 6.263e-002 1.078e-004 
2.160e-004 1.563e+007 3.960e+012 1.000e+002 6.280e-002 1.079e-004 
2.170e-004 1.576e+007 3.959e+012 1.000e+002 6.276e-002 1.080e-004 
2.180e-004 1.589e+007 3.960e+012 1.000e+002 6.305e-002 1.081e-004 
2.190e-004 1.603e+007 3.960e+012 1.000e+002 6.313e-002 1.081e-004 
2.200e-004 1.618e+007 3.961e+012 1.000e+002 6.215e-002 1.081e-004 
2.210e-004 1.632e+007 3.962e+012 1.000e+002 6.268e-002 1.081e-004 
2.220e-004 1.647e+007 3.962e+012 1.000e+002 6.258e-002 1.081e-004 
2.230e-004 1.662e+007 3.962e+012 1.000e+002 6.227e-002 1.081e-004 
2.240e-004 1.677e+007 3.963e+012 1.000e+002 6.274e-002 1.080e-004 
2.250e-004 1.691e+007 3.963e+012 1.000e+002 6.269e-002 1.080e-004 
2.260e-004 1.706e+007 3.964e+012 1.000e+002 6.279e-002 1.080e-004 
2.270e-004 1.722e+007 3.964e+012 1.000e+002 6.224e-002 1.079e-004 
2.280e-004 1.736e+007 3.965e+012 1.000e+002 6.175e-002 1.079e-004 
2.290e-004 1.749e+007 3.966e+012 1.000e+002 6.280e-002 1.081e-004 
2.300e-004 1.761e+007 3.966e+012 1.000e+002 6.364e-002 1.082e-004 
2.310e-004 1.773e+007 3.967e+012 1.000e+002 6.289e-002 1.083e-004 
2.320e-004 1.786e+007 3.967e+012 1.000e+002 6.293e-002 1.085e-004 
2.330e-004 1.798e+007 3.968e+012 1.000e+002 6.316e-002 1.086e-004 
2.340e-004 1.810e+007 3.968e+012 1.000e+002 6.289e-002 1.088e-004 
2.350e-004 1.822e+007 3.969e+012 1.000e+002 6.296e-002 1.090e-004 
2.360e-004 1.834e+007 3.970e+012 1.000e+002 6.273e-002 1.091e-004 
2.370e-004 1.846e+007 3.970e+012 1.000e+002 6.275e-002 1.093e-004 
2.380e-004 1.857e+007 3.970e+012 1.000e+002 6.212e-002 1.095e-004 
2.390e-004 1.869e+007 3.971e+012 1.000e+002 6.235e-002 1.097e-004 
2.400e-004 1.881e+007 3.971e+012 1.000e+002 6.167e-002 1.099e-004 
2.410e-004 1.893e+007 3.971e+012 1.000e+002 6.114e-002 1.101e-004 
2.420e-004 1.905e+007 3.972e+012 1.000e+002 6.196e-002 1.103e-004 
2.430e-004 1.916e+007 3.972e+012 1.000e+002 6.158e-002 1.105e-004 
2.440e-004 1.928e+007 3.973e+012 1.000e+002 6.125e-002 1.107e-004 
2.450e-004 1.932e+007 3.974e+012 1.000e+002 6.166e-002 1.114e-004 
2.460e-004 1.928e+007 3.977e+012 1.000e+002 6.125e-002 1.126e-004 
2.470e-004 1.928e+007 3.981e+012 1.000e+002 6.158e-002 1.136e-004 
2.480e-004 1.919e+007 3.963e+012 1.000e+002 6.186e-002 1.153e-004 
2.490e-004 1.898e+007 3.961e+012 1.000e+002 6.208e-002 1.177e-004 
2.500e-004 1.885e+007 3.966e+012 1.000e+002 6.126e-002 1.196e-004 
2.510e-004 1.870e+007 3.972e+012 1.000e+002 5.984e-002 1.217e-004 
2.520e-004 1.850e+007 3.976e+012 1.000e+002 6.024e-002 1.240e-004 
2.530e-004 1.826e+007 3.986e+012 1.000e+002 5.936e-002 1.267e-004 
2.540e-004 1.806e+007 3.997e+012 1.000e+002 5.908e-002 1.291e-004 
2.550e-004 1.784e+007 3.992e+012 1.000e+002 5.951e-002 1.316e-004 
2.560e-004 1.782e+007 3.996e+012 1.000e+002 5.898e-002 1.327e-004 
2.570e-004 1.784e+007 3.998e+012 1.000e+002 5.891e-002 1.336e-004 
2.580e-004 1.786e+007 4.000e+012 1.000e+002 5.948e-002 1.345e-004 
2.590e-004 1.781e+007 4.005e+012 1.000e+002 6.034e-002 1.358e-004 
2.600e-004 1.780e+007 4.008e+012 1.000e+002 5.773e-002 1.369e-004 
2.610e-004 1.753e+007 4.012e+012 1.000e+002 5.875e-002 1.397e-004 
2.620e-004 1.744e+007 4.018e+012 1.000e+002 5.967e-002 1.414e-004 
2.630e-004 1.749e+007 4.022e+012 1.000e+002 6.118e-002 1.420e-004 
2.640e-004 1.759e+007 4.024e+012 1.000e+002 6.040e-002 1.424e-004 
2.650e-004 1.769e+007 4.025e+012 1.000e+002 6.055e-002 1.427e-004 
2.660e-004 1.780e+007 4.027e+012 1.000e+002 6.030e-002 1.429e-004 
2.670e-004 1.791e+007 4.027e+012 1.000e+002 6.111e-002 1.431e-004 
2.680e-004 1.802e+007 4.029e+012 1.000e+002 6.144e-002 1.433e-004 
2.690e-004 1.814e+007 4.030e+012 1.000e+002 6.168e-002 1.435e-004 
2.700e-004 1.828e+007 4.031e+012 1.000e+002 6.157e-002 1.436e-004 
2.710e-004 1.842e+007 4.031e+012 1.000e+002 5.949e-002 1.436e-004 
2.720e-004 1.856e+007 4.033e+012 1.000e+002 5.984e-002 1.436e-004 
2.730e-004 1.870e+007 4.034e+012 1.000e+002 5.933e-002 1.436e-004 
2.740e-004 1.885e+007 4.034e+012 1.000e+002 5.986e-002 1.436e-004 
2.750e-004 1.899e+007 4.036e+012 1.000e+002 5.919e-002 1.437e-004 
2.760e-004 1.913e+007 4.037e+012 1.000e+002 5.940e-002 1.437e-004 
2.770e-004 1.927e+007 4.038e+012 1.000e+002 5.968e-002 1.437e-004 
2.780e-004 1.941e+007 4.039e+012 1.000e+002 5.937e-002 1.437e-004 
2.790e-004 1.955e+007 4.040e+012 1.000e+002 5.900e-002 1.438e-004 
2.800e-004 1.969e+007 4.041e+012 1.000e+002 5.909e-002 1.438e-004 
2.810e-004 1.982e+007 4.042e+012 1.000e+002 5.873e-002 1.439e-004 
2.820e-004 1.996e+007 4.043e+012 1.000e+002 5.856e-002 1.440e-004 
2.830e-004 2.010e+007 4.044e+012 1.000e+002 5.869e-002 1.440e-004 
2.840e-004 2.023e+007 4.045e+012 1.000e+002 5.889e-002 1.441e-004 
2.850e-004 2.036e+007 4.046e+012 1.000e+002 5.893e-002 1.442e-004 
2.860e-004 2.050e+007 4.047e+012 1.000e+002 5.797e-002 1.442e-004 
2.870e-004 2.063e+007 4.049e+012 1.000e+002 5.804e-002 1.443e-004 
2.880e-004 2.076e+007 4.050e+012 1.000e+002 5.753e-002 1.444e-004 
2.890e-004 2.089e+007 4.051e+012 1.000e+002 5.778e-002 1.445e-004 
2.900e-004 2.102e+007 4.052e+012 1.000e+002 5.721e-002 1.446e-004 
2.910e-004 2.115e+007 4.054e+012 1.000e+002 5.760e-002 1.447e-004 
2.920e-004 2.128e+007 4.055e+012 1.000e+002 5.728e-002 1.448e-004 
2.930e-004 2.140e+007 4.057e+012 1.000e+002 5.737e-002 1.450e-004 
2.940e-004 2.153e+007 4.058e+012 1.000e+002 5.732e-002 1.451e-004 
2.950e-004 2.166e+007 4.060e+012 1.000e+002 5.720e-002 1.452e-004 
2.960e-004 2.179e+007 4.062e+012 1.000e+002 5.730e-002 1.453e-004 
2.970e-004 2.193e+007 4.064e+012 1.000e+002 5.775e-002 1.453e-004 
2.980e-004 2.205e+007 4.066e+012 1.000e+002 5.766e-002 1.455e-004 
2.990e-004 2.217e+007 4.069e+012 1.000e+002 5.890e-002 1.456e-004 
3.000e-004 2.230e+007 4.071e+012 1.000e+002 5.783e-002 1.457e-004 
3.010e-004 2.242e+007 4.073e+012 1.000e+002 5.842e-002 1.459e-004 
3.020e-004 2.252e+007 4.077e+012 1.000e+002 5.867e-002 1.462e-004 
3.030e-004 2.259e+007 4.082e+012 1.000e+002 5.874e-002 1.467e-004 
3.040e-004 2.266e+007 4.086e+012 1.000e+002 5.870e-002 1.472e-004 
3.050e-004 2.273e+007 4.090e+012 1.000e+002 5.913e-002 1.478e-004 
3.060e-004 2.236e+007 4.028e+012 1.000e+002 6.295e-002 1.513e-004 
3.070e-004 2.126e+007 4.000e+012 1.000e+002 6.191e-002 1.599e-004 
3.080e-004 2.004e+007 4.002e+012 1.000e+002 6.121e-002 1.694e-004 
3.090e-004 1.880e+007 3.970e+012 1.000e+002 6.088e-002 1.790e-004 
3.100e-004 1.840e+007 3.968e+012 1.000e+002 6.006e-002 1.827e-004 
3.110e-004 1.779e+007 3.968e+012 1.000e+002 5.886e-002 1.879e-004 
3.120e-004 1.723e+007 3.981e+012 1.000e+002 5.898e-002 1.928e-004 
3.130e-004 1.683e+007 3.998e+012 1.000e+002 5.967e-002 1.966e-004 
3.140e-004 1.673e+007 4.003e+012 1.000e+002 5.962e-002 1.982e-004 
3.150e-004 1.671e+007 4.004e+012 1.000e+002 5.908e-002 1.994e-004 
3.160e-004 1.669e+007 4.007e+012 1.000e+002 5.941e-002 2.005e-004 
3.170e-004 1.676e+007 4.008e+012 1.000e+002 5.955e-002 2.010e-004 
3.180e-004 1.683e+007 4.010e+012 1.000e+002 5.934e-002 2.016e-004 
3.190e-004 1.687e+007 4.011e+012 1.000e+002 5.925e-002 2.023e-004 
3.200e-004 1.681e+007 4.013e+012 1.000e+002 6.002e-002 2.037e-004 
3.210e-004 1.663e+007 4.020e+012 1.000e+002 6.045e-002 2.060e-004 
3.220e-004 1.663e+007 4.025e+012 1.000e+002 6.204e-002 2.069e-004 
3.230e-004 1.672e+007 4.027e+012 1.000e+002 6.134e-002 2.074e-004 
3.240e-004 1.683e+007 4.029e+012 1.000e+002 6.261e-002 2.076e-004 
3.250e-004 1.695e+007 4.029e+012 1.000e+002 6.290e-002 2.077e-004 
3.260e-004 1.708e+007 4.030e+012 1.000e+002 6.227e-002 2.079e-004 
3.270e-004 1.721e+007 4.031e+012 1.000e+002 6.213e-002 2.080e-004 
3.280e-004 1.734e+007 4.031e+012 1.000e+002 6.192e-002 2.081e-004 
3.290e-004 1.745e+007 4.032e+012 1.000e+002 6.161e-002 2.083e-004 
3.300e-004 1.757e+007 4.033e+012 1.000e+002 6.015e-002 2.085e-004 
3.310e-004 1.769e+007 4.034e+012 1.000e+002 5.952e-002 2.086e-004 
3.320e-004 1.777e+007 4.035e+012 1.000e+002 5.917e-002 2.091e-004 
3.330e-004 1.787e+007 4.037e+012 1.000e+002 6.039e-002 2.094e-004 
3.340e-004 1.800e+007 4.038e+012 1.000e+002 5.991e-002 2.095e-004 
3.350e-004 1.813e+007 4.040e+012 1.000e+002 6.028e-002 2.096e-004 
3.360e-004 1.826e+007 4.041e+012 1.000e+002 5.998e-002 2.097e-004 
3.370e-004 1.840e+007 4.042e+012 1.000e+002 5.976e-002 2.097e-004 
3.380e-004 1.854e+007 4.043e+012 1.000e+002 5.886e-002 2.098e-004 
3.390e-004 1.868e+007 4.043e+012 1.000e+002 5.871e-002 2.098e-004 
3.400e-004 1.883e+007 4.045e+012 1.000e+002 5.907e-002 2.098e-004 
3.410e-004 1.897e+007 4.046e+012 1.000e+002 5.922e-002 2.098e-004 
3.420e-004 1.911e+007 4.047e+012 1.000e+002 5.934e-002 2.098e-004 
3.430e-004 1.925e+007 4.048e+012 1.000e+002 5.902e-002 2.099e-004 
3.440e-004 1.938e+007 4.050e+012 1.000e+002 5.963e-002 2.099e-004 
3.450e-004 1.951e+007 4.051e+012 1.000e+002 5.828e-002 2.100e-004 
3.460e-004 1.964e+007 4.052e+012 1.000e+002 5.827e-002 2.102e-004 
3.470e-004 1.978e+007 4.053e+012 1.000e+002 5.896e-002 2.102e-004 
3.480e-004 1.991e+007 4.054e+012 1.000e+002 5.834e-002 2.103e-004 
3.490e-004 2.004e+007 4.055e+012 1.000e+002 5.851e-002 2.104e-004 
3.500e-004 2.017e+007 4.056e+012 1.000e+002 5.841e-002 2.105e-004 
3.510e-004 2.031e+007 4.058e+012 1.000e+002 5.843e-002 2.105e-004 
3.520e-004 2.044e+007 4.059e+012 1.000e+002 5.859e-002 2.106e-004 
3.530e-004 2.056e+007 4.061e+012 1.000e+002 5.887e-002 2.108e-004 
3.540e-004 2.069e+007 4.062e+012 1.000e+002 5.845e-002 2.109e-004 
3.550e-004 2.080e+007 4.065e+012 1.000e+002 5.889e-002 2.111e-004 
3.560e-004 2.091e+007 4.066e+012 1.000e+002 5.954e-002 2.114e-004 
3.570e-004 2.101e+007 4.068e+012 1.000e+002 5.959e-002 2.117e-004 
3.580e-004 2.112e+007 4.069e+012 1.000e+002 5.976e-002 2.119e-004 
3.590e-004 2.122e+007 4.071e+012 1.000e+002 5.996e-002 2.123e-004 
3.600e-004 2.132e+007 4.073e+012 1.000e+002 5.972e-002 2.126e-004 
3.610e-004 2.142e+007 4.075e+012 1.000e+002 5.928e-002 2.128e-004 
3.620e-004 2.152e+007 4.077e+012 1.000e+002 5.867e-002 2.131e-004 
3.630e-004 2.162e+007 4.078e+012 1.000e+002 5.881e-002 2.134e-004 
3.640e-004 2.173e+007 4.080e+012 1.000e+002 5.877e-002 2.137e-004 
3.650e-004 2.183e+007 4.082e+012 1.000e+002 5.893e-002 2.140e-004 
3.660e-004 2.192e+007 4.084e+012 1.000e+002 5.853e-002 2.143e-004 
3.670e-004 2.201e+007 4.088e+012 1.000e+002 5.823e-002 2.147e-004 
3.680e-004 2.141e+007 4.014e+012 1.000e+002 6.098e-002 2.199e-004 
3.690e-004 2.057e+007 4.003e+012 1.000e+002 5.919e-002 2.267e-004 
3.700e-004 1.949e+007 4.009e+012 1.000e+002 6.047e-002 2.352e-004 
3.710e-004 1.813e+007 3.967e+012 1.000e+002 6.009e-002 2.456e-004 
3.720e-004 1.775e+007 3.962e+012 1.000e+002 6.003e-002 2.492e-004 
3.730e-004 1.726e+007 3.964e+012 1.000e+002 5.941e-002 2.536e-004 
3.740e-004 1.685e+007 3.975e+012 1.000e+002 5.931e-002 2.575e-004 
3.750e-004 1.655e+007 3.985e+012 1.000e+002 5.829e-002 2.605e-004 
3.760e-004 1.646e+007 3.989e+012 1.000e+002 5.823e-002 2.621e-004 
3.770e-004 1.646e+007 3.990e+012 1.000e+002 5.786e-002 2.631e-004 
3.780e-004 1.650e+007 3.992e+012 1.000e+002 5.755e-002 2.639e-004 
3.790e-004 1.654e+007 3.993e+012 1.000e+002 5.745e-002 2.646e-004 
3.800e-004 1.657e+007 3.994e+012 1.000e+002 5.763e-002 2.654e-004 
3.810e-004 1.662e+007 3.996e+012 1.000e+002 5.748e-002 2.661e-004 
3.820e-004 1.665e+007 4.000e+012 1.000e+002 5.748e-002 2.669e-004 
3.830e-004 1.664e+007 4.001e+012 1.000e+002 5.778e-002 2.679e-004 
3.840e-004 1.671e+007 4.001e+012 1.000e+002 5.774e-002 2.684e-004 
3.850e-004 1.676e+007 4.003e+012 1.000e+002 5.787e-002 2.690e-004 
3.860e-004 1.679e+007 4.004e+012 1.000e+002 5.744e-002 2.698e-004 
3.870e-004 1.672e+007 4.008e+012 1.000e+002 5.802e-002 2.714e-004 
3.880e-004 1.670e+007 4.010e+012 1.000e+002 5.971e-002 2.725e-004 
3.890e-004 1.670e+007 4.013e+012 1.000e+002 6.012e-002 2.735e-004 
3.900e-004 1.675e+007 4.016e+012 1.000e+002 5.981e-002 2.741e-004 
3.910e-004 1.684e+007 4.019e+012 1.000e+002 5.994e-002 2.745e-004 
3.920e-004 1.694e+007 4.020e+012 1.000e+002 5.965e-002 2.748e-004 
3.930e-004 1.704e+007 4.021e+012 1.000e+002 5.947e-002 2.752e-004 
3.940e-004 1.713e+007 4.022e+012 1.000e+002 5.959e-002 2.755e-004 
3.950e-004 1.723e+007 4.022e+012 1.000e+002 5.937e-002 2.758e-004 
3.960e-004 1.733e+007 4.023e+012 1.000e+002 5.847e-002 2.761e-004 
3.970e-004 1.743e+007 4.024e+012 1.000e+002 5.814e-002 2.764e-004 
3.980e-004 1.754e+007 4.024e+012 1.000e+002 5.855e-002 2.767e-004 
3.990e-004 1.764e+007 4.025e+012 1.000e+002 5.820e-002 2.770e-004 
4.000e-004 1.773e+007 4.025e+012 1.000e+002 5.943e-002 2.774e-004 
4.010e-004 1.782e+007 4.026e+012 1.000e+002 5.908e-002 2.777e-004 
4.020e-004 1.791e+007 4.027e+012 1.000e+002 5.926e-002 2.781e-004 
4.030e-004 1.801e+007 4.028e+012 1.000e+002 5.986e-002 2.784e-004 
4.040e-004 1.810e+007 4.028e+012 1.000e+002 5.997e-002 2.788e-004 
4.050e-004 1.818e+007 4.030e+012 1.000e+002 5.933e-002 2.793e-004 
4.060e-004 1.826e+007 4.031e+012 1.000e+002 5.987e-002 2.797e-004 
4.070e-004 1.834e+007 4.031e+012 1.000e+002 5.926e-002 2.801e-004 
4.080e-004 1.844e+007 4.032e+012 1.000e+002 5.909e-002 2.805e-004 
4.090e-004 1.853e+007 4.033e+012 1.000e+002 5.942e-002 2.808e-004 
4.100e-004 1.862e+007 4.033e+012 1.000e+002 5.849e-002 2.812e-004 
4.110e-004 1.872e+007 4.034e+012 1.000e+002 5.919e-002 2.815e-004 
4.120e-004 1.881e+007 4.035e+012 1.000e+002 5.861e-002 2.819e-004 
4.130e-004 1.891e+007 4.036e+012 1.000e+002 5.846e-002 2.822e-004 
4.140e-004 1.900e+007 4.036e+012 1.000e+002 5.908e-002 2.825e-004 
4.150e-004 1.910e+007 4.037e+012 1.000e+002 5.844e-002 2.829e-004 
4.160e-004 1.920e+007 4.037e+012 1.000e+002 5.810e-002 2.832e-004 
4.170e-004 1.930e+007 4.038e+012 1.000e+002 5.804e-002 2.835e-004 
4.180e-004 1.940e+007 4.039e+012 1.000e+002 5.818e-002 2.838e-004 
4.190e-004 1.950e+007 4.040e+012 1.000e+002 5.868e-002 2.841e-004 
4.200e-004 1.959e+007 4.040e+012 1.000e+002 5.839e-002 2.845e-004 
4.210e-004 1.969e+007 4.041e+012 1.000e+002 5.871e-002 2.848e-004 
4.220e-004 1.979e+007 4.042e+012 1.000e+002 5.860e-002 2.851e-004 
4.230e-004 1.989e+007 4.043e+012 1.000e+002 5.861e-002 2.854e-004 
4.240e-004 1.999e+007 4.044e+012 1.000e+002 5.823e-002 2.857e-004 
4.250e-004 2.009e+007 4.044e+012 1.000e+002 5.736e-002 2.860e-004 
4.260e-004 2.019e+007 4.045e+012 1.000e+002 5.774e-002 2.863e-004 
4.270e-004 2.029e+007 4.046e+012 1.000e+002 5.802e-002 2.867e-004 
4.280e-004 2.041e+007 4.047e+012 1.000e+002 5.818e-002 2.868e-004 
4.290e-004 2.052e+007 4.048e+012 1.000e+002 5.815e-002 2.870e-004 
4.300e-004 2.064e+007 4.048e+012 1.000e+002 5.786e-002 2.872e-004 
4.310e-004 2.077e+007 4.049e+012 1.000e+002 5.759e-002 2.874e-004 
4.320e-004 2.088e+007 4.050e+012 1.000e+002 5.797e-002 2.876e-004 
4.330e-004 2.099e+007 4.051e+012 1.000e+002 5.788e-002 2.878e-004 
4.340e-004 2.109e+007 4.053e+012 1.000e+002 5.768e-002 2.881e-004 
4.350e-004 2.120e+007 4.054e+012 1.000e+002 5.751e-002 2.883e-004 
4.360e-004 2.132e+007 4.055e+012 1.000e+002 5.724e-002 2.886e-004 
4.370e-004 2.143e+007 4.057e+012 1.000e+002 5.759e-002 2.888e-004 
4.380e-004 2.154e+007 4.058e+012 1.000e+002 5.723e-002 2.890e-004 
4.390e-004 2.165e+007 4.060e+012 1.000e+002 5.841e-002 2.892e-004 
4.400e-004 2.176e+007 4.061e+012 1.000e+002 5.792e-002 2.895e-004 
4.410e-004 2.186e+007 4.062e+012 1.000e+002 5.842e-002 2.898e-004 
4.420e-004 2.197e+007 4.064e+012 1.000e+002 5.769e-002 2.901e-004 
4.430e-004 2.207e+007 4.066e+012 1.000e+002 5.714e-002 2.903e-004 
4.440e-004 2.218e+007 4.068e+012 1.000e+002 5.716e-002 2.906e-004 
4.450e-004 2.228e+007 4.069e+012 1.000e+002 5.690e-002 2.909e-004 
4.460e-004 2.238e+007 4.071e+012 1.000e+002 5.709e-002 2.912e-004 
4.470e-004 2.248e+007 4.073e+012 1.000e+002 5.698e-002 2.915e-004 
4.480e-004 2.257e+007 4.076e+012 1.000e+002 5.707e-002 2.919e-004 
4.490e-004 2.265e+007 4.082e+012 1.000e+002 5.694e-002 2.924e-004 
4.500e-004 2.272e+007 4.086e+012 1.000e+002 5.725e-002 2.929e-004 
4.510e-004 2.279e+007 4.090e+012 1.000e+002 5.729e-002 2.934e-004 
4.520e-004 2.285e+007 4.094e+012 1.000e+002 5.748e-002 2.939e-004 
4.530e-004 2.242e+007 4.026e+012 1.000e+002 6.293e-002 2.979e-004 
4.540e-004 2.135e+007 4.008e+012 1.000e+002 6.016e-002 3.063e-004 
4.550e-004 1.995e+007 4.008e+012 1.000e+002 6.445e-002 3.170e-004 
4.560e-004 1.899e+007 3.949e+012 1.000e+002 6.214e-002 3.247e-004 
4.570e-004 1.865e+007 3.953e+012 1.000e+002 6.063e-002 3.280e-004 
4.580e-004 1.825e+007 3.958e+012 1.000e+002 6.033e-002 3.317e-004 
4.590e-004 1.793e+007 3.967e+012 1.000e+002 5.964e-002 3.350e-004 
4.600e-004 1.761e+007 3.977e+012 1.000e+002 5.954e-002 3.382e-004 
4.610e-004 1.729e+007 3.991e+012 1.000e+002 5.924e-002 3.414e-004 
4.620e-004 1.698e+007 3.993e+012 1.000e+002 5.985e-002 3.446e-004 
4.630e-004 1.693e+007 3.999e+012 1.000e+002 5.926e-002 3.459e-004 
4.640e-004 1.693e+007 4.001e+012 1.000e+002 5.880e-002 3.469e-004 
4.650e-004 1.700e+007 4.002e+012 1.000e+002 5.947e-002 3.474e-004 
4.660e-004 1.704e+007 4.004e+012 1.000e+002 5.953e-002 3.481e-004 
4.670e-004 1.705e+007 4.006e+012 1.000e+002 5.974e-002 3.491e-004 
4.680e-004 1.689e+007 4.010e+012 1.000e+002 6.189e-002 3.512e-004 
4.690e-004 1.685e+007 4.017e+012 1.000e+002 6.210e-002 3.525e-004 
4.700e-004 1.691e+007 4.020e+012 1.000e+002 6.057e-002 3.530e-004 
4.710e-004 1.702e+007 4.021e+012 1.000e+002 6.063e-002 3.533e-004 
4.720e-004 1.713e+007 4.022e+012 1.000e+002 6.011e-002 3.535e-004 
4.730e-004 1.725e+007 4.023e+012 1.000e+002 5.999e-002 3.537e-004 
4.740e-004 1.737e+007 4.023e+012 1.000e+002 6.044e-002 3.539e-004 
4.750e-004 1.749e+007 4.024e+012 1.000e+002 5.867e-002 3.540e-004 
4.760e-004 1.762e+007 4.025e+012 1.000e+002 5.897e-002 3.542e-004 
4.770e-004 1.774e+007 4.025e+012 1.000e+002 5.861e-002 3.543e-004 
4.780e-004 1.787e+007 4.026e+012 1.000e+002 5.618e-002 3.544e-004 
4.790e-004 1.800e+007 4.026e+012 1.000e+002 5.821e-002 3.545e-004 
4.800e-004 1.813e+007 4.026e+012 1.000e+002 5.902e-002 3.546e-004 
4.810e-004 1.826e+007 4.027e+012 1.000e+002 5.847e-002 3.547e-004 
4.820e-004 1.839e+007 4.027e+012 1.000e+002 5.904e-002 3.548e-004 
4.830e-004 1.852e+007 4.028e+012 1.000e+002 5.945e-002 3.549e-004 
4.840e-004 1.864e+007 4.028e+012 1.000e+002 5.928e-002 3.550e-004 
4.850e-004 1.877e+007 4.029e+012 1.000e+002 5.975e-002 3.552e-004 
4.860e-004 1.890e+007 4.029e+012 1.000e+002 5.943e-002 3.553e-004 
4.870e-004 1.900e+007 4.031e+012 1.000e+002 5.906e-002 3.556e-004 
4.880e-004 1.911e+007 4.033e+012 1.000e+002 5.906e-002 3.558e-004 
4.890e-004 1.924e+007 4.034e+012 1.000e+002 6.033e-002 3.559e-004 
4.900e-004 1.937e+007 4.036e+012 1.000e+002 5.990e-002 3.560e-004 
4.910e-004 1.951e+007 4.037e+012 1.000e+002 5.975e-002 3.560e-004 
4.920e-004 1.965e+007 4.038e+012 1.000e+002 6.010e-002 3.561e-004 
4.930e-004 1.980e+007 4.038e+012 1.000e+002 5.945e-002 3.561e-004 
4.940e-004 1.994e+007 4.040e+012 1.000e+002 5.952e-002 3.560e-004 
4.950e-004 2.009e+007 4.041e+012 1.000e+002 6.000e-002 3.561e-004 
4.960e-004 2.022e+007 4.042e+012 1.000e+002 5.923e-002 3.562e-004 
4.970e-004 2.035e+007 4.043e+012 1.000e+002 5.960e-002 3.562e-004 
4.980e-004 2.049e+007 4.044e+012 1.000e+002 5.895e-002 3.563e-004 
4.990e-004 2.063e+007 4.045e+012 1.000e+002 5.923e-002 3.563e-004 
5.000e-004 2.076e+007 4.047e+012 1.000e+002 5.870e-002 3.564e-004 
5.010e-004 2.090e+007 4.048e+012 1.000e+002 5.858e-002 3.564e-004 
5.020e-004 2.104e+007 4.049e+012 1.000e+002 5.888e-002 3.565e-004 
5.030e-004 2.117e+007 4.051e+012 1.000e+002 5.898e-002 3.566e-004 
5.040e-004 2.130e+007 4.052e+012 1.000e+002 5.914e-002 3.567e-004 
5.050e-004 2.143e+007 4.054e+012 1.000e+002 5.939e-002 3.568e-004 
5.060e-004 2.155e+007 4.055e+012 1.000e+002 5.904e-002 3.569e-004 
5.070e-004 2.167e+007 4.058e+012 1.000e+002 5.909e-002 3.571e-004 
5.080e-004 2.177e+007 4.063e+012 1.000e+002 5.884e-002 3.574e-004 
5.090e-004 2.186e+007 4.066e+012 1.000e+002 5.872e-002 3.578e-004 
5.100e-004 2.196e+007 4.069e+012 1.000e+002 5.928e-002 3.581e-004 
5.110e-004 2.207e+007 4.073e+012 1.000e+002 5.918e-002 3.584e-004 
5.120e-004 2.217e+007 4.076e+012 1.000e+002 5.906e-002 3.587e-004 
5.130e-004 2.227e+007 4.079e+012 1.000e+002 5.917e-002 3.590e-004 
5.140e-004 2.235e+007 4.083e+012 1.000e+002 5.962e-002 3.594e-004 
5.150e-004 2.243e+007 4.086e+012 1.000e+002 5.996e-002 3.599e-004 
5.160e-004 2.238e+007 4.053e+012 1.000e+002 6.349e-002 3.612e-004 
5.170e-004 2.149e+007 4.013e+012 1.000e+002 6.445e-002 3.683e-004 
5.180e-004 2.061e+007 4.000e+012 1.000e+002 6.174e-002 3.754e-004 
5.190e-004 1.955e+007 3.994e+012 1.000e+002 6.486e-002 3.838e-004 
5.200e-004 1.849e+007 3.962e+012 1.000e+002 6.088e-002 3.921e-004 
5.210e-004 1.814e+007 3.962e+012 1.000e+002 6.252e-002 3.955e-004 
5.220e-004 1.767e+007 3.964e+012 1.000e+002 6.231e-002 3.997e-004 
5.230e-004 1.728e+007 3.971e+012 1.000e+002 6.153e-002 4.035e-004 
5.240e-004 1.694e+007 3.982e+012 1.000e+002 6.079e-002 4.068e-004 
5.250e-004 1.677e+007 3.988e+012 1.000e+002 6.113e-002 4.090e-004 
5.260e-004 1.674e+007 3.990e+012 1.000e+002 5.976e-002 4.102e-004 
5.270e-004 1.674e+007 3.992e+012 1.000e+002 5.973e-002 4.112e-004 
5.280e-004 1.676e+007 3.993e+012 1.000e+002 5.926e-002 4.121e-004 
5.290e-004 1.679e+007 3.994e+012 1.000e+002 5.891e-002 4.128e-004 
5.300e-004 1.684e+007 3.997e+012 1.000e+002 6.027e-002 4.135e-004 
5.310e-004 1.683e+007 4.001e+012 1.000e+002 5.942e-002 4.146e-004 
5.320e-004 1.686e+007 4.002e+012 1.000e+002 5.946e-002 4.153e-004 
5.330e-004 1.690e+007 4.002e+012 1.000e+002 5.980e-002 4.161e-004 
5.340e-004 1.690e+007 4.005e+012 1.000e+002 5.971e-002 4.171e-004 
5.350e-004 1.680e+007 4.007e+012 1.000e+002 6.080e-002 4.188e-004 
5.360e-004 1.671e+007 4.013e+012 1.000e+002 6.321e-002 4.204e-004 
5.370e-004 1.675e+007 4.017e+012 1.000e+002 6.181e-002 4.212e-004 
5.380e-004 1.683e+007 4.019e+012 1.000e+002 6.182e-002 4.216e-004 
5.390e-004 1.694e+007 4.020e+012 1.000e+002 6.272e-002 4.218e-004 
5.400e-004 1.705e+007 4.021e+012 1.000e+002 6.093e-002 4.220e-004 
5.410e-004 1.717e+007 4.022e+012 1.000e+002 6.161e-002 4.222e-004 
5.420e-004 1.729e+007 4.023e+012 1.000e+002 6.149e-002 4.224e-004 
5.430e-004 1.741e+007 4.023e+012 1.000e+002 6.132e-002 4.225e-004 
5.440e-004 1.753e+007 4.025e+012 1.000e+002 6.064e-002 4.227e-004 
5.450e-004 1.763e+007 4.025e+012 1.000e+002 5.989e-002 4.230e-004 
5.460e-004 1.773e+007 4.026e+012 1.000e+002 6.108e-002 4.234e-004 
5.470e-004 1.783e+007 4.027e+012 1.000e+002 6.071e-002 4.237e-004 
5.480e-004 1.793e+007 4.027e+012 1.000e+002 6.043e-002 4.240e-004 
5.490e-004 1.803e+007 4.028e+012 1.000e+002 6.080e-002 4.243e-004 
5.500e-004 1.813e+007 4.028e+012 1.000e+002 6.005e-002 4.246e-004 
5.510e-004 1.824e+007 4.029e+012 1.000e+002 5.987e-002 4.248e-004 
5.520e-004 1.834e+007 4.029e+012 1.000e+002 6.011e-002 4.251e-004 
5.530e-004 1.845e+007 4.030e+012 1.000e+002 5.997e-002 4.254e-004 
5.540e-004 1.855e+007 4.030e+012 1.000e+002 5.993e-002 4.257e-004 
5.550e-004 1.862e+007 4.032e+012 1.000e+002 6.037e-002 4.262e-004 
5.560e-004 1.871e+007 4.033e+012 1.000e+002 6.070e-002 4.266e-004 
5.570e-004 1.880e+007 4.033e+012 1.000e+002 6.048e-002 4.269e-004 
5.580e-004 1.890e+007 4.034e+012 1.000e+002 5.989e-002 4.273e-004 
5.590e-004 1.900e+007 4.035e+012 1.000e+002 6.012e-002 4.276e-004 
5.600e-004 1.909e+007 4.036e+012 1.000e+002 5.996e-002 4.279e-004 
5.610e-004 1.919e+007 4.037e+012 1.000e+002 5.963e-002 4.282e-004 
5.620e-004 1.929e+007 4.037e+012 1.000e+002 6.022e-002 4.286e-004 
5.630e-004 1.939e+007 4.038e+012 1.000e+002 6.024e-002 4.289e-004 
5.640e-004 1.949e+007 4.039e+012 1.000e+002 6.003e-002 4.292e-004 
5.650e-004 1.959e+007 4.039e+012 1.000e+002 5.972e-002 4.295e-004 
5.660e-004 1.969e+007 4.040e+012 1.000e+002 5.981e-002 4.298e-004 
5.670e-004 1.979e+007 4.041e+012 1.000e+002 5.995e-002 4.301e-004 
5.680e-004 1.989e+007 4.042e+012 1.000e+002 5.971e-002 4.304e-004 
5.690e-004 1.999e+007 4.043e+012 1.000e+002 5.933e-002 4.307e-004 
5.700e-004 2.009e+007 4.044e+012 1.000e+002 5.891e-002 4.311e-004 
5.710e-004 2.019e+007 4.045e+012 1.000e+002 5.893e-002 4.314e-004 
5.720e-004 2.029e+007 4.045e+012 1.000e+002 5.909e-002 4.317e-004 
5.730e-004 2.039e+007 4.046e+012 1.000e+002 5.932e-002 4.319e-004 
5.740e-004 2.049e+007 4.047e+012 1.000e+002 5.901e-002 4.322e-004 
5.750e-004 2.059e+007 4.048e+012 1.000e+002 5.877e-002 4.326e-004 
5.760e-004 2.069e+007 4.049e+012 1.000e+002 5.885e-002 4.329e-004 
5.770e-004 2.079e+007 4.050e+012 1.000e+002 5.923e-002 4.332e-004 
5.780e-004 2.089e+007 4.051e+012 1.000e+002 5.922e-002 4.335e-004 
5.790e-004 2.100e+007 4.053e+012 1.000e+002 5.951e-002 4.337e-004 
5.800e-004 2.111e+007 4.054e+012 1.000e+002 5.883e-002 4.340e-004 
5.810e-004 2.123e+007 4.055e+012 1.000e+002 5.904e-002 4.342e-004 
5.820e-004 2.134e+007 4.056e+012 1.000e+002 5.932e-002 4.344e-004 
5.830e-004 2.145e+007 4.058e+012 1.000e+002 5.913e-002 4.346e-004 
5.840e-004 2.156e+007 4.059e+012 1.000e+002 5.903e-002 4.349e-004 
5.850e-004 2.167e+007 4.061e+012 1.000e+002 5.987e-002 4.351e-004 
5.860e-004 2.177e+007 4.062e+012 1.000e+002 5.915e-002 4.354e-004 
5.870e-004 2.188e+007 4.064e+012 1.000e+002 6.038e-002 4.356e-004 
5.880e-004 2.199e+007 4.066e+012 1.000e+002 6.024e-002 4.359e-004 
5.890e-004 2.209e+007 4.068e+012 1.000e+002 5.973e-002 4.362e-004 
5.900e-004 2.219e+007 4.070e+012 1.000e+002 5.961e-002 4.365e-004 
5.910e-004 2.230e+007 4.072e+012 1.000e+002 5.954e-002 4.368e-004 
5.920e-004 2.239e+007 4.076e+012 1.000e+002 5.753e-002 4.371e-004 
5.930e-004 2.247e+007 4.080e+012 1.000e+002 6.030e-002 4.376e-004 
5.940e-004 2.254e+007 4.084e+012 1.000e+002 5.953e-002 4.381e-004 
5.950e-004 2.262e+007 4.088e+012 1.000e+002 6.009e-002 4.385e-004 
5.960e-004 2.269e+007 4.092e+012 1.000e+002 6.023e-002 4.390e-004 
5.970e-004 2.276e+007 4.097e+012 1.000e+002 6.018e-002 4.395e-004 
5.980e-004 2.197e+007 4.008e+012 1.000e+002 6.206e-002 4.460e-004 
5.990e-004 2.094e+007 4.003e+012 1.000e+002 6.245e-002 4.541e-004 
6.000e-004 1.936e+007 3.965e+012 1.000e+002 6.555e-002 4.661e-004 
6.010e-004 1.881e+007 3.964e+012 1.000e+002 6.060e-002 4.709e-004 
6.020e-004 1.850e+007 3.966e+012 1.000e+002 6.093e-002 4.740e-004 
6.030e-004 1.801e+007 3.969e+012 1.000e+002 6.040e-002 4.785e-004 
6.040e-004 1.757e+007 3.979e+012 1.000e+002 5.976e-002 4.824e-004 
6.050e-004 1.727e+007 3.989e+012 1.000e+002 5.998e-002 4.855e-004 
6.060e-004 1.720e+007 3.992e+012 1.000e+002 5.901e-002 4.871e-004 
6.070e-004 1.718e+007 3.994e+012 1.000e+002 5.859e-002 4.881e-004 
6.080e-004 1.718e+007 3.996e+012 1.000e+002 5.865e-002 4.892e-004 
6.090e-004 1.719e+007 3.998e+012 1.000e+002 5.823e-002 4.901e-004 
6.100e-004 1.718e+007 4.001e+012 1.000e+002 5.752e-002 4.912e-004 
6.110e-004 1.717e+007 4.005e+012 1.000e+002 5.813e-002 4.922e-004 
6.120e-004 1.719e+007 4.005e+012 1.000e+002 5.844e-002 4.931e-004 
6.130e-004 1.715e+007 4.008e+012 1.000e+002 5.881e-002 4.944e-004 
6.140e-004 1.700e+007 4.010e+012 1.000e+002 5.863e-002 4.964e-004 
6.150e-004 1.695e+007 4.015e+012 1.000e+002 5.754e-002 4.977e-004 
6.160e-004 1.701e+007 4.018e+012 1.000e+002 5.895e-002 4.983e-004 
6.170e-004 1.710e+007 4.020e+012 1.000e+002 5.832e-002 4.987e-004 
6.180e-004 1.721e+007 4.021e+012 1.000e+002 5.812e-002 4.989e-004 
6.190e-004 1.733e+007 4.022e+012 1.000e+002 5.864e-002 4.991e-004 
6.200e-004 1.746e+007 4.023e+012 1.000e+002 5.898e-002 4.992e-004 
6.210e-004 1.758e+007 4.023e+012 1.000e+002 5.925e-002 4.994e-004 
6.220e-004 1.771e+007 4.024e+012 1.000e+002 5.924e-002 4.995e-004 
6.230e-004 1.782e+007 4.025e+012 1.000e+002 5.878e-002 4.997e-004 
6.240e-004 1.794e+007 4.026e+012 1.000e+002 5.904e-002 4.999e-004 
6.250e-004 1.806e+007 4.026e+012 1.000e+002 5.829e-002 5.001e-004 
6.260e-004 1.817e+007 4.028e+012 1.000e+002 5.813e-002 5.003e-004 
6.270e-004 1.825e+007 4.029e+012 1.000e+002 5.832e-002 5.008e-004 
6.280e-004 1.834e+007 4.030e+012 1.000e+002 5.867e-002 5.012e-004 
6.290e-004 1.843e+007 4.031e+012 1.000e+002 5.908e-002 5.015e-004 
6.300e-004 1.852e+007 4.032e+012 1.000e+002 5.830e-002 5.019e-004 
6.310e-004 1.862e+007 4.032e+012 1.000e+002 5.789e-002 5.022e-004 
6.320e-004 1.871e+007 4.033e+012 1.000e+002 5.881e-002 5.025e-004 
6.330e-004 1.882e+007 4.034e+012 1.000e+002 5.870e-002 5.028e-004 
6.340e-004 1.892e+007 4.034e+012 1.000e+002 5.892e-002 5.031e-004 
6.350e-004 1.902e+007 4.035e+012 1.000e+002 5.819e-002 5.034e-004 
6.360e-004 1.913e+007 4.035e+012 1.000e+002 5.862e-002 5.037e-004 
6.370e-004 1.923e+007 4.036e+012 1.000e+002 5.844e-002 5.040e-004 
6.380e-004 1.933e+007 4.037e+012 1.000e+002 5.831e-002 5.043e-004 
6.390e-004 1.943e+007 4.037e+012 1.000e+002 5.791e-002 5.046e-004 
6.400e-004 1.953e+007 4.038e+012 1.000e+002 5.804e-002 5.049e-004 
6.410e-004 1.962e+007 4.039e+012 1.000e+002 5.760e-002 5.053e-004 
6.420e-004 1.972e+007 4.040e+012 1.000e+002 5.826e-002 5.056e-004 
6.430e-004 1.982e+007 4.041e+012 1.000e+002 5.629e-002 5.059e-004 
6.440e-004 1.992e+007 4.042e+012 1.000e+002 5.814e-002 5.062e-004 
6.450e-004 2.002e+007 4.042e+012 1.000e+002 5.803e-002 5.065e-004 
6.460e-004 2.012e+007 4.043e+012 1.000e+002 5.782e-002 5.068e-004 
6.470e-004 2.023e+007 4.044e+012 1.000e+002 5.664e-002 5.071e-004 
6.480e-004 2.033e+007 4.044e+012 1.000e+002 5.778e-002 5.074e-004 
6.490e-004 2.043e+007 4.045e+012 1.000e+002 5.768e-002 5.077e-004 
6.500e-004 2.053e+007 4.046e+012 1.000e+002 5.791e-002 5.080e-004 
6.510e-004 2.063e+007 4.047e+012 1.000e+002 5.803e-002 5.083e-004 
6.520e-004 2.073e+007 4.048e+012 1.000e+002 5.804e-002 5.086e-004 
6.530e-004 2.084e+007 4.049e+012 1.000e+002 5.766e-002 5.089e-004 
6.540e-004 2.093e+007 4.050e+012 1.000e+002 5.770e-002 5.092e-004 
6.550e-004 2.104e+007 4.051e+012 1.000e+002 5.815e-002 5.095e-004 
6.560e-004 2.116e+007 4.052e+012 1.000e+002 5.798e-002 5.096e-004 
6.570e-004 2.127e+007 4.054e+012 1.000e+002 5.860e-002 5.099e-004 
6.580e-004 2.138e+007 4.055e+012 1.000e+002 5.822e-002 5.101e-004 
6.590e-004 2.149e+007 4.057e+012 1.000e+002 5.808e-002 5.104e-004 
6.600e-004 2.159e+007 4.058e+012 1.000e+002 5.831e-002 5.106e-004 
6.610e-004 2.170e+007 4.060e+012 1.000e+002 5.814e-002 5.109e-004 
6.620e-004 2.180e+007 4.062e+012 1.000e+002 5.753e-002 5.112e-004 
6.630e-004 2.191e+007 4.063e+012 1.000e+002 5.746e-002 5.114e-004 
6.640e-004 2.202e+007 4.065e+012 1.000e+002 5.897e-002 5.117e-004 
6.650e-004 2.213e+007 4.067e+012 1.000e+002 5.833e-002 5.119e-004 
6.660e-004 2.224e+007 4.069e+012 1.000e+002 5.862e-002 5.122e-004 
6.670e-004 2.234e+007 4.071e+012 1.000e+002 5.827e-002 5.125e-004 
6.680e-004 2.244e+007 4.073e+012 1.000e+002 5.809e-002 5.128e-004 
6.690e-004 2.253e+007 4.076e+012 1.000e+002 5.721e-002 5.131e-004 
6.700e-004 2.261e+007 4.081e+012 1.000e+002 5.729e-002 5.136e-004 
6.710e-004 2.269e+007 4.085e+012 1.000e+002 5.761e-002 5.141e-004 
6.720e-004 2.276e+007 4.089e+012 1.000e+002 5.760e-002 5.146e-004 
6.730e-004 2.283e+007 4.094e+012 1.000e+002 5.793e-002 5.151e-004 
6.740e-004 2.212e+007 4.014e+012 1.000e+002 6.294e-002 5.210e-004 
6.750e-004 2.109e+007 4.008e+012 1.000e+002 6.229e-002 5.291e-004 
6.760e-004 1.929e+007 3.975e+012 1.000e+002 6.551e-002 5.426e-004 
6.770e-004 1.876e+007 3.970e+012 1.000e+002 6.165e-002 5.472e-004 
6.780e-004 1.832e+007 3.969e+012 1.000e+002 6.143e-002 5.512e-004 
6.790e-004 1.774e+007 3.971e+012 1.000e+002 6.111e-002 5.563e-004 
6.800e-004 1.719e+007 3.985e+012 1.000e+002 5.977e-002 5.611e-004 
6.810e-004 1.689e+007 3.999e+012 1.000e+002 5.931e-002 5.642e-004 
6.820e-004 1.681e+007 4.003e+012 1.000e+002 5.973e-002 5.657e-004 
6.830e-004 1.677e+007 4.005e+012 1.000e+002 5.899e-002 5.670e-004 
6.840e-004 1.677e+007 4.008e+012 1.000e+002 5.953e-002 5.680e-004 
6.850e-004 1.685e+007 4.009e+012 1.000e+002 5.985e-002 5.684e-004 
6.860e-004 1.689e+007 4.011e+012 1.000e+002 5.929e-002 5.692e-004 
6.870e-004 1.691e+007 4.014e+012 1.000e+002 5.991e-002 5.701e-004 
6.880e-004 1.686e+007 4.018e+012 1.000e+002 6.049e-002 5.714e-004 
6.890e-004 1.674e+007 4.023e+012 1.000e+002 6.223e-002 5.732e-004 
6.900e-004 1.677e+007 4.027e+012 1.000e+002 6.192e-002 5.740e-004 
6.910e-004 1.686e+007 4.029e+012 1.000e+002 6.266e-002 5.744e-004 
6.920e-004 1.697e+007 4.030e+012 1.000e+002 6.134e-002 5.746e-004 
6.930e-004 1.707e+007 4.031e+012 1.000e+002 6.137e-002 5.749e-004 
6.940e-004 1.716e+007 4.033e+012 1.000e+002 6.185e-002 5.753e-004 
6.950e-004 1.725e+007 4.035e+012 1.000e+002 6.257e-002 5.757e-004 
6.960e-004 1.734e+007 4.036e+012 1.000e+002 6.294e-002 5.760e-004 
6.970e-004 1.744e+007 4.037e+012 1.000e+002 6.289e-002 5.764e-004 
6.980e-004 1.754e+007 4.037e+012 1.000e+002 6.240e-002 5.767e-004 
6.990e-004 1.763e+007 4.038e+012 1.000e+002 6.225e-002 5.770e-004 
7.000e-004 1.773e+007 4.039e+012 1.000e+002 6.215e-002 5.774e-004 
7.010e-004 1.782e+007 4.040e+012 1.000e+002 6.123e-002 5.777e-004 
7.020e-004 1.792e+007 4.040e+012 1.000e+002 6.132e-002 5.780e-004 
7.030e-004 1.803e+007 4.040e+012 1.000e+002 6.121e-002 5.783e-004 
7.040e-004 1.813e+007 4.041e+012 1.000e+002 6.125e-002 5.786e-004 
7.050e-004 1.823e+007 4.042e+012 1.000e+002 6.122e-002 5.789e-004 
7.060e-004 1.833e+007 4.043e+012 1.000e+002 6.112e-002 5.792e-004 
7.070e-004 1.843e+007 4.044e+012 1.000e+002 6.172e-002 5.795e-004 
7.080e-004 1.853e+007 4.044e+012 1.000e+002 6.153e-002 5.798e-004 
7.090e-004 1.863e+007 4.045e+012 1.000e+002 6.117e-002 5.801e-004 
7.100e-004 1.873e+007 4.046e+012 1.000e+002 6.137e-002 5.804e-004 
7.110e-004 1.883e+007 4.047e+012 1.000e+002 6.131e-002 5.808e-004 
7.120e-004 1.893e+007 4.047e+012 1.000e+002 6.055e-002 5.811e-004 
7.130e-004 1.903e+007 4.048e+012 1.000e+002 6.077e-002 5.814e-004 
7.140e-004 1.913e+007 4.049e+012 1.000e+002 6.028e-002 5.817e-004 
7.150e-004 1.923e+007 4.049e+012 1.000e+002 6.028e-002 5.820e-004 
7.160e-004 1.933e+007 4.050e+012 1.000e+002 6.034e-002 5.823e-004 
7.170e-004 1.943e+007 4.050e+012 1.000e+002 5.974e-002 5.826e-004 
7.180e-004 1.953e+007 4.051e+012 1.000e+002 5.994e-002 5.829e-004 
7.190e-004 1.964e+007 4.052e+012 1.000e+002 6.005e-002 5.831e-004 
7.200e-004 1.975e+007 4.053e+012 1.000e+002 6.005e-002 5.834e-004 
7.210e-004 1.985e+007 4.054e+012 1.000e+002 6.009e-002 5.837e-004 
7.220e-004 1.995e+007 4.055e+012 1.000e+002 5.897e-002 5.840e-004 
7.230e-004 2.005e+007 4.056e+012 1.000e+002 5.925e-002 5.843e-004 
7.240e-004 2.015e+007 4.057e+012 1.000e+002 6.051e-002 5.846e-004 
7.250e-004 2.025e+007 4.058e+012 1.000e+002 6.012e-002 5.849e-004 
7.260e-004 2.034e+007 4.060e+012 1.000e+002 5.926e-002 5.853e-004 
7.270e-004 2.044e+007 4.061e+012 1.000e+002 5.946e-002 5.856e-004 
7.280e-004 2.055e+007 4.062e+012 1.000e+002 6.024e-002 5.859e-004 
7.290e-004 2.066e+007 4.063e+012 1.000e+002 6.007e-002 5.861e-004 
7.300e-004 2.077e+007 4.064e+012 1.000e+002 6.018e-002 5.863e-004 
7.310e-004 2.088e+007 4.066e+012 1.000e+002 5.921e-002 5.866e-004 
7.320e-004 2.099e+007 4.067e+012 1.000e+002 5.922e-002 5.868e-004 
7.330e-004 2.110e+007 4.068e+012 1.000e+002 5.877e-002 5.870e-004 
7.340e-004 2.122e+007 4.070e+012 1.000e+002 5.889e-002 5.872e-004 
7.350e-004 2.132e+007 4.072e+012 1.000e+002 5.882e-002 5.875e-004 
7.360e-004 2.143e+007 4.073e+012 1.000e+002 5.878e-002 5.878e-004 
7.370e-004 2.154e+007 4.074e+012 1.000e+002 5.915e-002 5.880e-004 
7.380e-004 2.165e+007 4.076e+012 1.000e+002 5.904e-002 5.883e-004 
7.390e-004 2.176e+007 4.078e+012 1.000e+002 5.949e-002 5.885e-004 
7.400e-004 2.186e+007 4.080e+012 1.000e+002 5.934e-002 5.888e-004 
7.410e-004 2.196e+007 4.082e+012 1.000e+002 5.935e-002 5.891e-004 
7.420e-004 2.205e+007 4.083e+012 1.000e+002 5.899e-002 5.894e-004 
7.430e-004 2.216e+007 4.086e+012 1.000e+002 5.901e-002 5.897e-004 
7.440e-004 2.225e+007 4.088e+012 1.000e+002 5.890e-002 5.901e-004 
7.450e-004 2.234e+007 4.091e+012 1.000e+002 5.933e-002 5.904e-004 
7.460e-004 2.243e+007 4.094e+012 1.000e+002 5.837e-002 5.908e-004 
7.470e-004 2.205e+007 4.020e+012 1.000e+002 6.207e-002 5.944e-004 
7.480e-004 2.108e+007 4.005e+012 1.000e+002 6.186e-002 6.022e-004 
7.490e-004 1.954e+007 4.004e+012 1.000e+002 6.133e-002 6.138e-004 
7.500e-004 1.849e+007 3.970e+012 1.000e+002 6.132e-002 6.221e-004 
7.510e-004 1.813e+007 3.968e+012 1.000e+002 5.987e-002 6.256e-004 
7.520e-004 1.757e+007 3.966e+012 1.000e+002 6.022e-002 6.305e-004 
7.530e-004 1.701e+007 3.976e+012 1.000e+002 5.925e-002 6.353e-004 
7.540e-004 1.658e+007 3.990e+012 1.000e+002 5.917e-002 6.393e-004 
7.550e-004 1.647e+007 3.995e+012 1.000e+002 5.872e-002 6.410e-004 
7.560e-004 1.645e+007 3.997e+012 1.000e+002 5.891e-002 6.422e-004 
7.570e-004 1.642e+007 4.000e+012 1.000e+002 5.861e-002 6.434e-004 
7.580e-004 1.645e+007 4.001e+012 1.000e+002 5.866e-002 6.442e-004 
7.590e-004 1.651e+007 4.002e+012 1.000e+002 5.842e-002 6.448e-004 
7.600e-004 1.655e+007 4.004e+012 1.000e+002 5.855e-002 6.455e-004 
7.610e-004 1.657e+007 4.005e+012 1.000e+002 5.947e-002 6.464e-004 
7.620e-004 1.654e+007 4.008e+012 1.000e+002 5.937e-002 6.476e-004 
7.630e-004 1.638e+007 4.012e+012 1.000e+002 6.113e-002 6.497e-004 
7.640e-004 1.636e+007 4.018e+012 1.000e+002 6.070e-002 6.509e-004 
7.650e-004 1.642e+007 4.020e+012 1.000e+002 6.180e-002 6.514e-004 
7.660e-004 1.652e+007 4.021e+012 1.000e+002 6.120e-002 6.517e-004 
7.670e-004 1.663e+007 4.023e+012 1.000e+002 6.247e-002 6.519e-004 
7.680e-004 1.675e+007 4.023e+012 1.000e+002 6.155e-002 6.521e-004 
7.690e-004 1.688e+007 4.024e+012 1.000e+002 6.159e-002 6.522e-004 
7.700e-004 1.701e+007 4.024e+012 1.000e+002 6.205e-002 6.523e-004 
7.710e-004 1.714e+007 4.024e+012 1.000e+002 6.114e-002 6.525e-004 
7.720e-004 1.726e+007 4.025e+012 1.000e+002 6.225e-002 6.526e-004 
7.730e-004 1.736e+007 4.026e+012 1.000e+002 6.118e-002 6.529e-004 
7.740e-004 1.746e+007 4.027e+012 1.000e+002 6.160e-002 6.532e-004 
7.750e-004 1.755e+007 4.028e+012 1.000e+002 6.145e-002 6.536e-004 
7.760e-004 1.765e+007 4.029e+012 1.000e+002 6.155e-002 6.539e-004 
7.770e-004 1.775e+007 4.029e+012 1.000e+002 6.112e-002 6.542e-004 
7.780e-004 1.785e+007 4.029e+012 1.000e+002 6.089e-002 6.545e-004 
7.790e-004 1.795e+007 4.030e+012 1.000e+002 6.128e-002 6.548e-004 
7.800e-004 1.805e+007 4.031e+012 1.000e+002 6.147e-002 6.551e-004 
7.810e-004 1.815e+007 4.032e+012 1.000e+002 6.146e-002 6.554e-004 
7.820e-004 1.826e+007 4.032e+012 1.000e+002 6.097e-002 6.557e-004 
7.830e-004 1.836e+007 4.032e+012 1.000e+002 6.070e-002 6.560e-004 
7.840e-004 1.846e+007 4.033e+012 1.000e+002 6.103e-002 6.563e-004 
7.850e-004 1.856e+007 4.034e+012 1.000e+002 6.092e-002 6.566e-004 
7.860e-004 1.866e+007 4.035e+012 1.000e+002 6.104e-002 6.569e-004 
7.870e-004 1.877e+007 4.036e+012 1.000e+002 6.075e-002 6.572e-004 
7.880e-004 1.886e+007 4.036e+012 1.000e+002 6.027e-002 6.575e-004 
7.890e-004 1.897e+007 4.037e+012 1.000e+002 6.007e-002 6.578e-004 
7.900e-004 1.907e+007 4.038e+012 1.000e+002 5.987e-002 6.581e-004 
7.910e-004 1.917e+007 4.038e+012 1.000e+002 5.964e-002 6.584e-004 
7.920e-004 1.928e+007 4.039e+012 1.000e+002 5.985e-002 6.586e-004 
7.930e-004 1.938e+007 4.039e+012 1.000e+002 5.989e-002 6.589e-004 
7.940e-004 1.948e+007 4.040e+012 1.000e+002 5.980e-002 6.592e-004 
7.950e-004 1.959e+007 4.041e+012 1.000e+002 5.942e-002 6.595e-004 
7.960e-004 1.969e+007 4.042e+012 1.000e+002 5.918e-002 6.598e-004 
7.970e-004 1.979e+007 4.042e+012 1.000e+002 5.921e-002 6.601e-004 
7.980e-004 1.990e+007 4.043e+012 1.000e+002 5.883e-002 6.604e-004 
7.990e-004 2.000e+007 4.044e+012 1.000e+002 5.861e-002 6.606e-004 
8.000e-004 2.010e+007 4.045e+012 1.000e+002 5.711e-002 6.610e-004 
8.010e-004 2.019e+007 4.046e+012 1.000e+002 5.939e-002 6.613e-004 
8.020e-004 2.029e+007 4.046e+012 1.000e+002 5.916e-002 6.616e-004 
8.030e-004 2.040e+007 4.047e+012 1.000e+002 5.922e-002 6.619e-004 
8.040e-004 2.050e+007 4.048e+012 1.000e+002 5.865e-002 6.622e-004 
8.050e-004 2.060e+007 4.049e+012 1.000e+002 5.920e-002 6.625e-004 
8.060e-004 2.070e+007 4.050e+012 1.000e+002 5.899e-002 6.628e-004 
8.070e-004 2.080e+007 4.052e+012 1.000e+002 5.876e-002 6.631e-004 
8.080e-004 2.089e+007 4.053e+012 1.000e+002 5.862e-002 6.635e-004 
8.090e-004 2.101e+007 4.054e+012 1.000e+002 5.858e-002 6.637e-004 
8.100e-004 2.112e+007 4.055e+012 1.000e+002 5.838e-002 6.639e-004 
8.110e-004 2.123e+007 4.056e+012 1.000e+002 5.840e-002 6.641e-004 
8.120e-004 2.135e+007 4.057e+012 1.000e+002 5.872e-002 6.643e-004 
8.130e-004 2.145e+007 4.059e+012 1.000e+002 5.880e-002 6.646e-004 
8.140e-004 2.156e+007 4.061e+012 1.000e+002 5.851e-002 6.649e-004 
8.150e-004 2.164e+007 4.065e+012 1.000e+002 5.867e-002 6.653e-004 
8.160e-004 2.172e+007 4.068e+012 1.000e+002 5.838e-002 6.657e-004 
8.170e-004 2.182e+007 4.071e+012 1.000e+002 5.882e-002 6.661e-004 
8.180e-004 2.193e+007 4.073e+012 1.000e+002 5.895e-002 6.663e-004 
8.190e-004 2.200e+007 4.076e+012 1.000e+002 5.944e-002 6.668e-004 
8.200e-004 2.207e+007 4.079e+012 1.000e+002 5.840e-002 6.673e-004 
8.210e-004 2.215e+007 4.082e+012 1.000e+002 5.884e-002 6.678e-004 
8.220e-004 2.224e+007 4.085e+012 1.000e+002 5.824e-002 6.682e-004 
8.230e-004 2.232e+007 4.088e+012 1.000e+002 5.934e-002 6.686e-004 
8.240e-004 2.240e+007 4.093e+012 1.000e+002 5.872e-002 6.690e-004 
8.250e-004 2.224e+007 4.040e+012 1.000e+002 6.287e-002 6.712e-004 
8.260e-004 2.108e+007 4.008e+012 1.000e+002 6.360e-002 6.802e-004 
8.270e-004 1.969e+007 4.005e+012 1.000e+002 6.162e-002 6.908e-004 
8.280e-004 1.861e+007 3.954e+012 1.000e+002 6.244e-002 6.993e-004 
8.290e-004 1.829e+007 3.949e+012 1.000e+002 5.942e-002 7.025e-004 
8.300e-004 1.801e+007 3.953e+012 1.000e+002 5.934e-002 7.054e-004 
8.310e-004 1.771e+007 3.961e+012 1.000e+002 5.872e-002 7.085e-004 
8.320e-004 1.746e+007 3.970e+012 1.000e+002 5.893e-002 7.112e-004 
8.330e-004 1.716e+007 3.981e+012 1.000e+002 5.829e-002 7.143e-004 
8.340e-004 1.686e+007 3.996e+012 1.000e+002 5.714e-002 7.174e-004 
8.350e-004 1.663e+007 3.998e+012 1.000e+002 5.847e-002 7.199e-004 
8.360e-004 1.663e+007 4.002e+012 1.000e+002 5.868e-002 7.210e-004 
8.370e-004 1.663e+007 4.004e+012 1.000e+002 5.893e-002 7.219e-004 
8.380e-004 1.669e+007 4.005e+012 1.000e+002 5.847e-002 7.226e-004 
8.390e-004 1.672e+007 4.007e+012 1.000e+002 5.894e-002 7.233e-004 
8.400e-004 1.675e+007 4.008e+012 1.000e+002 5.895e-002 7.241e-004 
8.410e-004 1.671e+007 4.011e+012 1.000e+002 5.928e-002 7.254e-004 
8.420e-004 1.672e+007 4.014e+012 1.000e+002 6.088e-002 7.263e-004 
8.430e-004 1.670e+007 4.016e+012 1.000e+002 6.038e-002 7.274e-004 
8.440e-004 1.670e+007 4.020e+012 1.000e+002 6.017e-002 7.285e-004 
8.450e-004 1.675e+007 4.023e+012 1.000e+002 6.099e-002 7.291e-004 
8.460e-004 1.685e+007 4.024e+012 1.000e+002 6.091e-002 7.294e-004 
8.470e-004 1.696e+007 4.025e+012 1.000e+002 6.155e-002 7.297e-004 
8.480e-004 1.707e+007 4.026e+012 1.000e+002 6.142e-002 7.299e-004 
8.490e-004 1.718e+007 4.027e+012 1.000e+002 6.097e-002 7.301e-004 
8.500e-004 1.729e+007 4.028e+012 1.000e+002 6.088e-002 7.304e-004 
8.510e-004 1.742e+007 4.029e+012 1.000e+002 6.138e-002 7.305e-004 
8.520e-004 1.754e+007 4.029e+012 1.000e+002 5.900e-002 7.307e-004 
8.530e-004 1.766e+007 4.030e+012 1.000e+002 6.098e-002 7.309e-004 
8.540e-004 1.778e+007 4.031e+012 1.000e+002 6.015e-002 7.310e-004 
8.550e-004 1.789e+007 4.032e+012 1.000e+002 6.085e-002 7.313e-004 
8.560e-004 1.798e+007 4.033e+012 1.000e+002 6.084e-002 7.316e-004 
8.570e-004 1.808e+007 4.033e+012 1.000e+002 6.101e-002 7.319e-004 
8.580e-004 1.818e+007 4.034e+012 1.000e+002 6.068e-002 7.323e-004 
8.590e-004 1.827e+007 4.035e+012 1.000e+002 6.023e-002 7.326e-004 
8.600e-004 1.838e+007 4.035e+012 1.000e+002 6.021e-002 7.329e-004 
8.610e-004 1.848e+007 4.036e+012 1.000e+002 6.068e-002 7.332e-004 
8.620e-004 1.858e+007 4.036e+012 1.000e+002 6.058e-002 7.335e-004 
8.630e-004 1.867e+007 4.037e+012 1.000e+002 6.066e-002 7.338e-004 
8.640e-004 1.878e+007 4.038e+012 1.000e+002 6.084e-002 7.341e-004 
8.650e-004 1.888e+007 4.038e+012 1.000e+002 5.994e-002 7.344e-004 
8.660e-004 1.897e+007 4.039e+012 1.000e+002 6.018e-002 7.347e-004 
8.670e-004 1.908e+007 4.040e+012 1.000e+002 5.969e-002 7.350e-004 
8.680e-004 1.918e+007 4.040e+012 1.000e+002 5.981e-002 7.353e-004 
8.690e-004 1.929e+007 4.041e+012 1.000e+002 5.907e-002 7.356e-004 
8.700e-004 1.939e+007 4.042e+012 1.000e+002 6.015e-002 7.359e-004 
8.710e-004 1.949e+007 4.042e+012 1.000e+002 5.920e-002 7.362e-004 
8.720e-004 1.959e+007 4.043e+012 1.000e+002 5.938e-002 7.365e-004 
8.730e-004 1.968e+007 4.044e+012 1.000e+002 5.850e-002 7.368e-004 
8.740e-004 1.978e+007 4.045e+012 1.000e+002 5.879e-002 7.372e-004 
8.750e-004 1.988e+007 4.045e+012 1.000e+002 5.819e-002 7.375e-004 
8.760e-004 1.999e+007 4.046e+012 1.000e+002 5.843e-002 7.377e-004 
8.770e-004 2.008e+007 4.047e+012 1.000e+002 5.849e-002 7.381e-004 
8.780e-004 2.018e+007 4.048e+012 1.000e+002 5.814e-002 7.384e-004 
8.790e-004 2.028e+007 4.049e+012 1.000e+002 5.852e-002 7.387e-004 
8.800e-004 2.039e+007 4.049e+012 1.000e+002 5.814e-002 7.390e-004 
8.810e-004 2.048e+007 4.051e+012 1.000e+002 5.840e-002 7.393e-004 
8.820e-004 2.058e+007 4.052e+012 1.000e+002 5.818e-002 7.396e-004 
8.830e-004 2.068e+007 4.053e+012 1.000e+002 5.789e-002 7.399e-004 
8.840e-004 2.078e+007 4.054e+012 1.000e+002 5.843e-002 7.402e-004 
8.850e-004 2.088e+007 4.056e+012 1.000e+002 5.856e-002 7.406e-004 
8.860e-004 2.100e+007 4.057e+012 1.000e+002 5.865e-002 7.408e-004 
8.870e-004 2.111e+007 4.058e+012 1.000e+002 5.845e-002 7.410e-004 
8.880e-004 2.122e+007 4.060e+012 1.000e+002 5.783e-002 7.412e-004 
8.890e-004 2.130e+007 4.064e+012 1.000e+002 5.901e-002 7.417e-004 
8.900e-004 2.139e+007 4.067e+012 1.000e+002 5.769e-002 7.420e-004 
8.910e-004 2.149e+007 4.070e+012 1.000e+002 5.860e-002 7.423e-004 
8.920e-004 2.159e+007 4.072e+012 1.000e+002 5.812e-002 7.427e-004 
8.930e-004 2.169e+007 4.074e+012 1.000e+002 5.783e-002 7.430e-004 
8.940e-004 2.179e+007 4.076e+012 1.000e+002 5.793e-002 7.433e-004 
8.950e-004 2.189e+007 4.079e+012 1.000e+002 5.771e-002 7.436e-004 
8.960e-004 2.198e+007 4.081e+012 1.000e+002 5.792e-002 7.440e-004 
8.970e-004 2.207e+007 4.085e+012 1.000e+002 5.774e-002 7.443e-004 
8.980e-004 2.216e+007 4.087e+012 1.000e+002 5.787e-002 7.447e-004 
8.990e-004 2.223e+007 4.091e+012 1.000e+002 5.807e-002 7.452e-004 
9.000e-004 2.219e+007 4.057e+012 1.000e+002 6.149e-002 7.465e-004 
9.010e-004 2.111e+007 4.013e+012 1.000e+002 6.438e-002 7.550e-004 
9.020e-004 2.011e+007 4.014e+012 1.000e+002 6.106e-002 7.629e-004 
9.030e-004 1.853e+007 3.971e+012 1.000e+002 6.200e-002 7.748e-004 
9.040e-004 1.810e+007 3.968e+012 1.000e+002 5.970e-002 7.788e-004 
9.050e-004 1.764e+007 3.963e+012 1.000e+002 5.942e-002 7.830e-004 
9.060e-004 1.710e+007 3.973e+012 1.000e+002 5.911e-002 7.877e-004 
9.070e-004 1.657e+007 3.985e+012 1.000e+002 5.855e-002 7.924e-004 
9.080e-004 1.638e+007 3.993e+012 1.000e+002 5.744e-002 7.947e-004 
9.090e-004 1.636e+007 3.996e+012 1.000e+002 5.807e-002 7.958e-004 
9.100e-004 1.634e+007 3.998e+012 1.000e+002 5.761e-002 7.969e-004 
9.110e-004 1.633e+007 4.000e+012 1.000e+002 5.776e-002 7.980e-004 
9.120e-004 1.642e+007 4.001e+012 1.000e+002 5.840e-002 7.984e-004 
9.130e-004 1.651e+007 4.002e+012 1.000e+002 5.886e-002 7.988e-004 
9.140e-004 1.658e+007 4.004e+012 1.000e+002 5.747e-002 7.993e-004 
9.150e-004 1.663e+007 4.006e+012 1.000e+002 5.783e-002 8.000e-004 
9.160e-004 1.662e+007 4.009e+012 1.000e+002 5.876e-002 8.010e-004 
9.170e-004 1.663e+007 4.012e+012 1.000e+002 6.088e-002 8.019e-004 
9.180e-004 1.656e+007 4.016e+012 1.000e+002 6.104e-002 8.034e-004 
9.190e-004 1.658e+007 4.020e+012 1.000e+002 6.090e-002 8.043e-004 
9.200e-004 1.666e+007 4.022e+012 1.000e+002 6.114e-002 8.048e-004 
9.210e-004 1.676e+007 4.023e+012 1.000e+002 6.108e-002 8.050e-004 
9.220e-004 1.688e+007 4.024e+012 1.000e+002 6.073e-002 8.052e-004 
9.230e-004 1.699e+007 4.025e+012 1.000e+002 6.187e-002 8.055e-004 
9.240e-004 1.710e+007 4.026e+012 1.000e+002 6.149e-002 8.057e-004 
9.250e-004 1.722e+007 4.027e+012 1.000e+002 6.089e-002 8.059e-004 
9.260e-004 1.734e+007 4.028e+012 1.000e+002 6.090e-002 8.060e-004 
9.270e-004 1.746e+007 4.029e+012 1.000e+002 6.077e-002 8.062e-004 
9.280e-004 1.756e+007 4.029e+012 1.000e+002 6.003e-002 8.065e-004 
9.290e-004 1.766e+007 4.030e+012 1.000e+002 6.147e-002 8.068e-004 
9.300e-004 1.776e+007 4.030e+012 1.000e+002 6.043e-002 8.072e-004 
9.310e-004 1.785e+007 4.031e+012 1.000e+002 6.096e-002 8.075e-004 
9.320e-004 1.796e+007 4.032e+012 1.000e+002 6.186e-002 8.077e-004 
9.330e-004 1.807e+007 4.032e+012 1.000e+002 6.108e-002 8.080e-004 
9.340e-004 1.817e+007 4.032e+012 1.000e+002 5.907e-002 8.083e-004 
9.350e-004 1.827e+007 4.033e+012 1.000e+002 5.917e-002 8.086e-004 
9.360e-004 1.837e+007 4.033e+012 1.000e+002 5.890e-002 8.089e-004 
9.370e-004 1.847e+007 4.034e+012 1.000e+002 6.003e-002 8.092e-004 
9.380e-004 1.857e+007 4.035e+012 1.000e+002 6.016e-002 8.096e-004 
9.390e-004 1.867e+007 4.035e+012 1.000e+002 5.910e-002 8.099e-004 
9.400e-004 1.877e+007 4.036e+012 1.000e+002 5.994e-002 8.102e-004 
9.410e-004 1.887e+007 4.037e+012 1.000e+002 5.972e-002 8.105e-004 
9.420e-004 1.897e+007 4.038e+012 1.000e+002 5.919e-002 8.108e-004 
9.430e-004 1.907e+007 4.038e+012 1.000e+002 5.980e-002 8.111e-004 
9.440e-004 1.917e+007 4.039e+012 1.000e+002 5.988e-002 8.114e-004 
9.450e-004 1.927e+007 4.039e+012 1.000e+002 5.911e-002 8.117e-004 
9.460e-004 1.938e+007 4.040e+012 1.000e+002 5.931e-002 8.119e-004 
9.470e-004 1.948e+007 4.041e+012 1.000e+002 5.941e-002 8.122e-004 
9.480e-004 1.958e+007 4.041e+012 1.000e+002 5.955e-002 8.125e-004 
9.490e-004 1.968e+007 4.042e+012 1.000e+002 5.879e-002 8.128e-004 
9.500e-004 1.978e+007 4.043e+012 1.000e+002 5.837e-002 8.131e-004 
9.510e-004 1.988e+007 4.044e+012 1.000e+002 5.880e-002 8.135e-004 
9.520e-004 1.998e+007 4.044e+012 1.000e+002 5.865e-002 8.138e-004 
9.530e-004 2.007e+007 4.047e+012 1.000e+002 5.859e-002 8.142e-004 
9.540e-004 2.016e+007 4.048e+012 1.000e+002 5.832e-002 8.145e-004 
9.550e-004 2.027e+007 4.049e+012 1.000e+002 5.898e-002 8.148e-004 
9.560e-004 2.037e+007 4.049e+012 1.000e+002 5.914e-002 8.151e-004 
9.570e-004 2.048e+007 4.050e+012 1.000e+002 5.864e-002 8.154e-004 
9.580e-004 2.058e+007 4.051e+012 1.000e+002 5.832e-002 8.156e-004 
9.590e-004 2.068e+007 4.052e+012 1.000e+002 5.822e-002 8.160e-004 
9.600e-004 2.077e+007 4.054e+012 1.000e+002 5.846e-002 8.163e-004 
9.610e-004 2.087e+007 4.055e+012 1.000e+002 5.752e-002 8.166e-004 
9.620e-004 2.098e+007 4.056e+012 1.000e+002 5.785e-002 8.169e-004 
9.630e-004 2.108e+007 4.057e+012 1.000e+002 5.855e-002 8.172e-004 
9.640e-004 2.119e+007 4.058e+012 1.000e+002 5.805e-002 8.174e-004 
9.650e-004 2.130e+007 4.059e+012 1.000e+002 5.792e-002 8.177e-004 
9.660e-004 2.140e+007 4.061e+012 1.000e+002 5.843e-002 8.179e-004 
9.670e-004 2.148e+007 4.066e+012 1.000e+002 5.882e-002 8.184e-004 
9.680e-004 2.156e+007 4.069e+012 1.000e+002 5.822e-002 8.188e-004 
9.690e-004 2.166e+007 4.071e+012 1.000e+002 5.838e-002 8.192e-004 
9.700e-004 2.176e+007 4.073e+012 1.000e+002 5.782e-002 8.194e-004 
9.710e-004 2.187e+007 4.075e+012 1.000e+002 5.764e-002 8.197e-004 
9.720e-004 2.197e+007 4.077e+012 1.000e+002 5.773e-002 8.200e-004 
9.730e-004 2.208e+007 4.079e+012 1.000e+002 5.791e-002 8.203e-004 
9.740e-004 2.217e+007 4.081e+012 1.000e+002 5.771e-002 8.206e-004 
9.750e-004 2.226e+007 4.084e+012 1.000e+002 5.837e-002 8.210e-004 
9.760e-004 2.236e+007 4.087e+012 1.000e+002 5.754e-002 8.213e-004 
9.770e-004 2.245e+007 4.090e+012 1.000e+002 5.888e-002 8.217e-004 
9.780e-004 2.224e+007 4.038e+012 1.000e+002 6.214e-002 8.241e-004 
9.790e-004 2.128e+007 4.001e+012 1.000e+002 6.261e-002 8.318e-004 
9.800e-004 2.010e+007 4.010e+012 1.000e+002 6.112e-002 8.410e-004 
9.810e-004 1.867e+007 3.964e+012 1.000e+002 6.195e-002 8.518e-004 
9.820e-004 1.836e+007 3.965e+012 1.000e+002 6.066e-002 8.550e-004 
9.830e-004 1.797e+007 3.967e+012 1.000e+002 6.098e-002 8.586e-004 
9.840e-004 1.758e+007 3.969e+012 1.000e+002 6.158e-002 8.624e-004 
9.850e-004 1.712e+007 3.979e+012 1.000e+002 5.983e-002 8.665e-004 
9.860e-004 1.684e+007 3.988e+012 1.000e+002 5.998e-002 8.695e-004 
9.870e-004 1.678e+007 3.991e+012 1.000e+002 5.913e-002 8.709e-004 
9.880e-004 1.676e+007 3.993e+012 1.000e+002 5.888e-002 8.721e-004 
9.890e-004 1.677e+007 3.994e+012 1.000e+002 5.885e-002 8.730e-004 
9.900e-004 1.679e+007 3.996e+012 1.000e+002 5.811e-002 8.738e-004 
9.910e-004 1.680e+007 3.999e+012 1.000e+002 5.853e-002 8.748e-004 
9.920e-004 1.676e+007 4.003e+012 1.000e+002 5.898e-002 8.761e-004 
9.930e-004 1.680e+007 4.003e+012 1.000e+002 5.914e-002 8.768e-004 
9.940e-004 1.680e+007 4.005e+012 1.000e+002 5.914e-002 8.777e-004 
9.950e-004 1.676e+007 4.008e+012 1.000e+002 5.988e-002 8.791e-004 
9.960e-004 1.676e+007 4.012e+012 1.000e+002 6.068e-002 8.801e-004 
9.970e-004 1.672e+007 4.014e+012 1.000e+002 6.058e-002 8.813e-004 
9.980e-004 1.674e+007 4.017e+012 1.000e+002 6.221e-002 8.822e-004 
9.990e-004 1.682e+007 4.020e+012 1.000e+002 6.212e-002 8.826e-004 
1.000e-003 1.692e+007 4.022e+012 1.000e+002 6.186e-002 8.830e-004 
1.001e-003 1.703e+007 4.023e+012 1.000e+002 6.169e-002 8.832e-004 
1.002e-003 1.715e+007 4.024e+012 1.000e+002 6.202e-002 8.833e-004 
1.003e-003 1.728e+007 4.024e+012 1.000e+002 6.183e-002 8.835e-004 
1.004e-003 1.739e+007 4.026e+012 1.000e+002 6.195e-002 8.837e-004 
1.005e-003 1.750e+007 4.026e+012 1.000e+002 6.143e-002 8.839e-004 
1.006e-003 1.762e+007 4.027e+012 1.000e+002 6.037e-002 8.841e-004 
1.007e-003 1.774e+007 4.028e+012 1.000e+002 6.018e-002 8.843e-004 
1.008e-003 1.786e+007 4.029e+012 1.000e+002 6.002e-002 8.844e-004 
1.009e-003 1.798e+007 4.029e+012 1.000e+002 6.031e-002 8.846e-004 
1.010e-003 1.808e+007 4.031e+012 1.000e+002 6.022e-002 8.849e-004 
1.011e-003 1.818e+007 4.031e+012 1.000e+002 6.020e-002 8.852e-004 
1.012e-003 1.828e+007 4.032e+012 1.000e+002 5.989e-002 8.855e-004 
1.013e-003 1.838e+007 4.032e+012 1.000e+002 5.953e-002 8.858e-004 
1.014e-003 1.848e+007 4.033e+012 1.000e+002 5.953e-002 8.861e-004 
1.015e-003 1.858e+007 4.034e+012 1.000e+002 5.916e-002 8.864e-004 
1.016e-003 1.868e+007 4.034e+012 1.000e+002 5.928e-002 8.868e-004 
1.017e-003 1.877e+007 4.035e+012 1.000e+002 5.969e-002 8.871e-004 
1.018e-003 1.886e+007 4.036e+012 1.000e+002 5.978e-002 8.875e-004 
1.019e-003 1.896e+007 4.037e+012 1.000e+002 5.964e-002 8.878e-004 
1.020e-003 1.906e+007 4.038e+012 1.000e+002 5.982e-002 8.881e-004 
1.021e-003 1.916e+007 4.038e+012 1.000e+002 5.959e-002 8.884e-004 
1.022e-003 1.926e+007 4.039e+012 1.000e+002 5.969e-002 8.887e-004 
1.023e-003 1.936e+007 4.040e+012 1.000e+002 5.978e-002 8.891e-004 
1.024e-003 1.946e+007 4.040e+012 1.000e+002 5.997e-002 8.894e-004 
1.025e-003 1.956e+007 4.041e+012 1.000e+002 6.010e-002 8.897e-004 
1.026e-003 1.966e+007 4.042e+012 1.000e+002 5.956e-002 8.900e-004 
1.027e-003 1.976e+007 4.043e+012 1.000e+002 5.912e-002 8.903e-004 
1.028e-003 1.986e+007 4.044e+012 1.000e+002 5.977e-002 8.906e-004 
1.029e-003 1.996e+007 4.045e+012 1.000e+002 5.932e-002 8.909e-004 
1.030e-003 2.006e+007 4.045e+012 1.000e+002 5.922e-002 8.912e-004 
1.031e-003 2.016e+007 4.046e+012 1.000e+002 5.931e-002 8.915e-004 
1.032e-003 2.026e+007 4.047e+012 1.000e+002 6.006e-002 8.918e-004 
1.033e-003 2.036e+007 4.048e+012 1.000e+002 5.979e-002 8.921e-004 
1.034e-003 2.047e+007 4.048e+012 1.000e+002 5.920e-002 8.924e-004 
1.035e-003 2.057e+007 4.049e+012 1.000e+002 5.885e-002 8.927e-004 
1.036e-003 2.067e+007 4.050e+012 1.000e+002 5.877e-002 8.930e-004 
1.037e-003 2.078e+007 4.050e+012 1.000e+002 5.855e-002 8.933e-004 
1.038e-003 2.087e+007 4.052e+012 1.000e+002 5.830e-002 8.936e-004 
1.039e-003 2.097e+007 4.053e+012 1.000e+002 5.846e-002 8.939e-004 
1.040e-003 2.107e+007 4.054e+012 1.000e+002 5.835e-002 8.942e-004 
1.041e-003 2.117e+007 4.055e+012 1.000e+002 5.792e-002 8.945e-004 
1.042e-003 2.127e+007 4.056e+012 1.000e+002 5.803e-002 8.949e-004 
1.043e-003 2.137e+007 4.057e+012 1.000e+002 5.814e-002 8.952e-004 
1.044e-003 2.147e+007 4.059e+012 1.000e+002 5.854e-002 8.955e-004 
1.045e-003 2.158e+007 4.060e+012 1.000e+002 5.991e-002 8.957e-004 
1.046e-003 2.169e+007 4.062e+012 1.000e+002 5.815e-002 8.959e-004 
1.047e-003 2.180e+007 4.063e+012 1.000e+002 5.778e-002 8.962e-004 
1.048e-003 2.191e+007 4.065e+012 1.000e+002 5.850e-002 8.965e-004 
1.049e-003 2.201e+007 4.066e+012 1.000e+002 5.758e-002 8.967e-004 
1.050e-003 2.211e+007 4.069e+012 1.000e+002 5.825e-002 8.970e-004 
1.051e-003 2.222e+007 4.071e+012 1.000e+002 5.800e-002 8.973e-004 
1.052e-003 2.230e+007 4.075e+012 1.000e+002 5.818e-002 8.977e-004 
1.053e-003 2.238e+007 4.079e+012 1.000e+002 5.814e-002 8.982e-004 
1.054e-003 2.246e+007 4.083e+012 1.000e+002 5.806e-002 8.986e-004 
1.055e-003 2.254e+007 4.086e+012 1.000e+002 5.805e-002 8.991e-004 
1.056e-003 2.261e+007 4.091e+012 1.000e+002 5.830e-002 8.996e-004 
1.057e-003 2.264e+007 4.098e+012 1.000e+002 5.910e-002 9.004e-004 
1.058e-003 2.224e+007 4.021e+012 1.000e+002 6.214e-002 9.042e-004 
1.059e-003 2.095e+007 4.000e+012 1.000e+002 6.241e-002 9.141e-004 
1.060e-003 1.947e+007 3.969e+012 1.000e+002 6.519e-002 9.253e-004 
1.061e-003 1.877e+007 3.954e+012 1.000e+002 5.945e-002 9.312e-004 
1.062e-003 1.847e+007 3.949e+012 1.000e+002 5.494e-002 9.342e-004 
1.063e-003 1.807e+007 3.944e+012 1.000e+002 5.667e-002 9.380e-004 
1.064e-003 1.761e+007 3.951e+012 1.000e+002 5.547e-002 9.422e-004 
1.065e-003 1.725e+007 3.962e+012 1.000e+002 4.917e-002 9.456e-004 
1.066e-003 1.715e+007 3.965e+012 1.000e+002 5.131e-002 9.474e-004 
1.067e-003 1.722e+007 3.956e+012 1.000e+002 4.484e-002 9.478e-004 
1.068e-003 1.725e+007 3.955e+012 1.000e+002 4.568e-002 9.487e-004 
1.069e-003 1.728e+007 3.954e+012 1.000e+002 4.702e-002 9.495e-004 
1.070e-003 1.722e+007 3.952e+012 1.000e+002 4.457e-002 9.509e-004 
1.071e-003 1.724e+007 3.955e+012 1.000e+002 4.567e-002 9.518e-004 
1.072e-003 1.726e+007 3.814e+012 1.000e+002 2.259e-002 9.526e-004 
1.073e-003 1.775e+007 3.753e+012 1.000e+002 1.376e-002 9.502e-004 
1.074e-003 1.814e+007 3.738e+012 1.000e+002 1.550e-002 9.485e-004 
1.075e-003 1.828e+007 3.738e+012 1.000e+002 1.420e-002 9.486e-004 
1.076e-003 1.823e+007 3.738e+012 1.000e+002 1.537e-002 9.499e-004 
1.077e-003 1.819e+007 3.740e+012 1.000e+002 1.444e-002 9.511e-004 
1.078e-003 1.829e+007 3.734e+012 1.000e+002 1.482e-002 9.514e-004 
1.079e-003 1.832e+007 3.734e+012 1.000e+002 1.490e-002 9.522e-004 
1.080e-003 1.830e+007 3.736e+012 1.000e+002 1.433e-002 9.534e-004 
1.081e-003 1.825e+007 3.740e+012 1.000e+002 1.443e-002 9.548e-004 
1.082e-003 1.812e+007 3.748e+012 1.000e+002 1.475e-002 9.567e-004 
1.083e-003 1.794e+007 3.757e+012 1.000e+002 1.666e-002 9.589e-004 
1.084e-003 1.783e+007 3.764e+012 1.000e+002 1.666e-002 9.606e-004 
1.085e-003 1.748e+007 3.774e+012 1.000e+002 1.653e-002 9.641e-004 
1.086e-003 1.692e+007 3.776e+012 1.000e+002 1.570e-002 9.690e-004 
1.087e-003 1.682e+007 3.779e+012 1.000e+002 1.565e-002 9.706e-004 
1.088e-003 1.682e+007 3.782e+012 1.000e+002 1.434e-002 9.716e-004 
1.089e-003 1.684e+007 3.786e+012 1.000e+002 1.435e-002 9.725e-004 
1.090e-003 1.688e+007 3.789e+012 1.000e+002 1.440e-002 9.732e-004 
1.091e-003 1.692e+007 3.793e+012 1.000e+002 1.453e-002 9.740e-004 
1.092e-003 1.696e+007 3.797e+012 1.000e+002 1.467e-002 9.747e-004 
1.093e-003 1.700e+007 3.801e+012 1.000e+002 1.453e-002 9.754e-004 
1.094e-003 1.691e+007 3.808e+012 1.000e+002 1.563e-002 9.770e-004 
1.095e-003 1.676e+007 3.819e+012 1.000e+002 1.558e-002 9.790e-004 
1.096e-003 1.657e+007 3.835e+012 1.000e+002 1.544e-002 9.814e-004 
1.097e-003 1.599e+007 3.861e+012 1.000e+002 1.688e-002 9.864e-004 
1.098e-003 1.573e+007 3.876e+012 1.000e+002 1.638e-002 9.892e-004 
1.099e-003 1.562e+007 3.773e+012 1.000e+002 1.726e-002 9.909e-004 
1.100e-003 1.527e+007 3.735e+012 1.000e+002 1.622e-002 9.943e-004 
1.101e-003 1.515e+007 3.739e+012 1.000e+002 1.493e-002 9.962e-004 
1.102e-003 1.510e+007 3.742e+012 1.000e+002 1.434e-002 9.975e-004 
1.103e-003 1.491e+007 3.749e+012 1.000e+002 1.432e-002 9.998e-004 
1.104e-003 1.457e+007 3.710e+012 1.000e+002 1.600e-002 1.003e-003 
1.105e-003 1.377e+007 3.685e+012 1.000e+002 1.510e-002 1.010e-003 
1.106e-003 1.335e+007 3.696e+012 1.000e+002 1.492e-002 1.014e-003 
1.107e-003 1.316e+007 3.702e+012 1.000e+002 1.413e-002 1.016e-003 
1.108e-003 1.312e+007 3.705e+012 1.000e+002 1.419e-002 1.017e-003 
1.109e-003 1.315e+007 3.707e+012 1.000e+002 1.436e-002 1.018e-003 
1.110e-003 1.322e+007 3.709e+012 1.000e+002 1.424e-002 1.019e-003 
1.111e-003 1.330e+007 3.711e+012 1.000e+002 1.477e-002 1.019e-003 
1.112e-003 1.340e+007 3.712e+012 1.000e+002 1.464e-002 1.019e-003 
1.113e-003 1.350e+007 3.713e+012 1.000e+002 1.448e-002 1.020e-003 
1.114e-003 1.361e+007 3.713e+012 1.000e+002 1.432e-002 1.020e-003 
1.115e-003 1.371e+007 3.714e+012 1.000e+002 1.446e-002 1.020e-003 
1.116e-003 1.382e+007 3.715e+012 1.000e+002 1.403e-002 1.020e-003 
1.117e-003 1.393e+007 3.715e+012 1.000e+002 1.450e-002 1.021e-003 
1.118e-003 1.403e+007 3.716e+012 1.000e+002 1.398e-002 1.021e-003 
1.119e-003 1.414e+007 3.717e+012 1.000e+002 1.430e-002 1.021e-003 
1.120e-003 1.424e+007 3.719e+012 1.000e+002 1.412e-002 1.021e-003 
1.121e-003 1.433e+007 3.720e+012 1.000e+002 1.449e-002 1.022e-003 
1.122e-003 1.443e+007 3.721e+012 1.000e+002 1.426e-002 1.022e-003 
1.123e-003 1.453e+007 3.722e+012 1.000e+002 1.492e-002 1.022e-003 
1.124e-003 1.462e+007 3.724e+012 1.000e+002 1.509e-002 1.023e-003 
1.125e-003 1.472e+007 3.724e+012 1.000e+002 1.491e-002 1.023e-003 
1.126e-003 1.481e+007 3.726e+012 1.000e+002 1.587e-002 1.023e-003 
1.127e-003 1.492e+007 3.728e+012 1.000e+002 1.564e-002 1.024e-003 
1.128e-003 1.502e+007 3.729e+012 1.000e+002 1.531e-002 1.024e-003 
1.129e-003 1.512e+007 3.730e+012 1.000e+002 1.521e-002 1.024e-003 
1.130e-003 1.522e+007 3.731e+012 1.000e+002 1.517e-002 1.025e-003 
1.131e-003 1.532e+007 3.732e+012 1.000e+002 1.553e-002 1.025e-003 
1.132e-003 1.541e+007 3.733e+012 1.000e+002 1.571e-002 1.025e-003 
1.133e-003 1.549e+007 3.735e+012 1.000e+002 1.566e-002 1.026e-003 
1.134e-003 1.558e+007 3.736e+012 1.000e+002 1.564e-002 1.026e-003 
1.135e-003 1.566e+007 3.737e+012 1.000e+002 1.626e-002 1.027e-003 
1.136e-003 1.572e+007 3.739e+012 1.000e+002 1.580e-002 1.027e-003 
1.137e-003 1.581e+007 3.740e+012 1.000e+002 1.593e-002 1.028e-003 
1.138e-003 1.591e+007 3.740e+012 1.000e+002 1.578e-002 1.028e-003 
1.139e-003 1.601e+007 3.741e+012 1.000e+002 1.666e-002 1.028e-003 
1.140e-003 1.611e+007 3.741e+012 1.000e+002 1.634e-002 1.029e-003 
1.141e-003 1.622e+007 3.742e+012 1.000e+002 1.603e-002 1.029e-003 
1.142e-003 1.633e+007 3.743e+012 1.000e+002 1.628e-002 1.029e-003 
1.143e-003 1.604e+007 3.708e+012 1.000e+002 1.694e-002 1.032e-003 
1.144e-003 1.611e+007 3.709e+012 1.000e+002 1.641e-002 1.033e-003 
1.145e-003 1.624e+007 3.710e+012 1.000e+002 1.622e-002 1.033e-003 
1.146e-003 1.637e+007 3.710e+012 1.000e+002 1.707e-002 1.033e-003 
1.147e-003 1.649e+007 3.710e+012 1.000e+002 1.651e-002 1.033e-003 
1.148e-003 1.663e+007 3.711e+012 1.000e+002 1.693e-002 1.033e-003 
1.149e-003 1.675e+007 3.712e+012 1.000e+002 1.654e-002 1.033e-003 
1.150e-003 1.688e+007 3.713e+012 1.000e+002 1.697e-002 1.033e-003 
1.151e-003 1.700e+007 3.712e+012 1.000e+002 1.639e-002 1.033e-003 
1.152e-003 1.713e+007 3.713e+012 1.000e+002 1.570e-002 1.033e-003 
1.153e-003 1.726e+007 3.714e+012 1.000e+002 1.656e-002 1.034e-003 
1.154e-003 1.734e+007 3.716e+012 1.000e+002 1.576e-002 1.034e-003 
1.155e-003 1.736e+007 3.724e+012 1.000e+002 1.734e-002 1.035e-003 
1.156e-003 1.748e+007 3.725e+012 1.000e+002 1.666e-002 1.035e-003 
1.157e-003 1.761e+007 3.727e+012 1.000e+002 1.768e-002 1.035e-003 
1.158e-003 1.774e+007 3.726e+012 1.000e+002 1.683e-002 1.035e-003 
1.159e-003 1.787e+007 3.727e+012 1.000e+002 1.804e-002 1.035e-003 
1.160e-003 1.800e+007 3.728e+012 1.000e+002 1.742e-002 1.035e-003 
1.161e-003 1.812e+007 3.729e+012 1.000e+002 1.684e-002 1.036e-003 
1.162e-003 1.824e+007 3.729e+012 1.000e+002 1.716e-002 1.036e-003 
1.163e-003 1.836e+007 3.731e+012 1.000e+002 1.680e-002 1.036e-003 
1.164e-003 1.849e+007 3.731e+012 1.000e+002 1.587e-002 1.036e-003 
1.165e-003 1.862e+007 3.731e+012 1.000e+002 1.631e-002 1.036e-003 
1.166e-003 1.874e+007 3.731e+012 1.000e+002 1.629e-002 1.036e-003 
1.167e-003 1.887e+007 3.732e+012 1.000e+002 1.661e-002 1.036e-003 
1.168e-003 1.899e+007 3.732e+012 1.000e+002 1.709e-002 1.037e-003 
1.169e-003 1.912e+007 3.732e+012 1.000e+002 1.707e-002 1.037e-003 
1.170e-003 1.925e+007 3.733e+012 1.000e+002 1.669e-002 1.037e-003 
1.171e-003 1.938e+007 3.733e+012 1.000e+002 1.584e-002 1.037e-003 
1.172e-003 1.950e+007 3.734e+012 1.000e+002 1.706e-002 1.037e-003 
1.173e-003 1.964e+007 3.734e+012 1.000e+002 1.654e-002 1.037e-003 
1.174e-003 1.976e+007 3.736e+012 1.000e+002 1.514e-002 1.037e-003 
1.175e-003 1.989e+007 3.735e+012 1.000e+002 1.706e-002 1.037e-003 
1.176e-003 1.999e+007 3.737e+012 1.000e+002 1.720e-002 1.038e-003 
1.177e-003 2.010e+007 3.738e+012 1.000e+002 1.671e-002 1.038e-003 
1.178e-003 2.021e+007 3.740e+012 1.000e+002 1.594e-002 1.038e-003 
1.179e-003 2.032e+007 3.740e+012 1.000e+002 1.621e-002 1.038e-003 
1.180e-003 2.044e+007 3.742e+012 1.000e+002 1.610e-002 1.039e-003 
1.181e-003 2.056e+007 3.742e+012 1.000e+002 1.620e-002 1.039e-003 
1.182e-003 2.068e+007 3.742e+012 1.000e+002 1.596e-002 1.039e-003 
1.183e-003 2.080e+007 3.742e+012 1.000e+002 1.636e-002 1.039e-003 
1.184e-003 2.092e+007 3.743e+012 1.000e+002 1.531e-002 1.039e-003 
1.185e-003 2.104e+007 3.744e+012 1.000e+002 1.601e-002 1.039e-003 
1.186e-003 2.116e+007 3.746e+012 1.000e+002 1.573e-002 1.040e-003 
1.187e-003 2.128e+007 3.746e+012 1.000e+002 1.574e-002 1.040e-003 
1.188e-003 2.140e+007 3.747e+012 1.000e+002 1.660e-002 1.040e-003 
1.189e-003 2.152e+007 3.748e+012 1.000e+002 1.530e-002 1.040e-003 
1.190e-003 2.163e+007 3.749e+012 1.000e+002 1.552e-002 1.040e-003 
1.191e-003 2.176e+007 3.749e+012 1.000e+002 1.596e-002 1.040e-003 
1.192e-003 2.187e+007 3.751e+012 1.000e+002 1.535e-002 1.041e-003 
1.193e-003 2.199e+007 3.751e+012 1.000e+002 1.557e-002 1.041e-003 
1.194e-003 2.211e+007 3.752e+012 1.000e+002 1.575e-002 1.041e-003 
1.195e-003 2.223e+007 3.753e+012 1.000e+002 1.603e-002 1.041e-003 
1.196e-003 2.234e+007 3.754e+012 1.000e+002 1.549e-002 1.041e-003 
1.197e-003 2.245e+007 3.757e+012 1.000e+002 1.599e-002 1.042e-003 
1.198e-003 2.257e+007 3.758e+012 1.000e+002 1.601e-002 1.042e-003 
1.199e-003 2.267e+007 3.760e+012 1.000e+002 1.594e-002 1.042e-003 
1.200e-003 2.277e+007 3.761e+012 1.000e+002 1.582e-002 1.042e-003 
1.201e-003 2.287e+007 3.762e+012 1.000e+002 1.543e-002 1.043e-003 
1.202e-003 2.298e+007 3.765e+012 1.000e+002 1.582e-002 1.043e-003 
1.203e-003 2.308e+007 3.768e+012 1.000e+002 1.487e-002 1.043e-003 
1.204e-003 2.318e+007 3.769e+012 1.000e+002 1.555e-002 1.044e-003 
1.205e-003 2.328e+007 3.770e+012 1.000e+002 1.561e-002 1.044e-003 
1.206e-003 2.338e+007 3.773e+012 1.000e+002 1.533e-002 1.044e-003 
1.207e-003 2.348e+007 3.775e+012 1.000e+002 1.514e-002 1.045e-003 
1.208e-003 2.358e+007 3.776e+012 1.000e+002 1.532e-002 1.045e-003 
1.209e-003 2.367e+007 3.779e+012 1.000e+002 1.526e-002 1.045e-003 
1.210e-003 2.375e+007 3.780e+012 1.000e+002 1.576e-002 1.046e-003 
1.211e-003 2.383e+007 3.783e+012 1.000e+002 1.531e-002 1.046e-003 
1.212e-003 2.390e+007 3.786e+012 1.000e+002 1.502e-002 1.047e-003 
1.213e-003 2.375e+007 3.798e+012 1.000e+002 1.541e-002 1.049e-003 
1.214e-003 2.365e+007 3.788e+012 1.000e+002 1.375e-002 1.050e-003 
1.215e-003 2.337e+007 3.802e+012 1.000e+002 1.308e-002 1.053e-003 
1.216e-003 2.318e+007 3.816e+012 1.000e+002 1.354e-002 1.056e-003 
1.217e-003 2.297e+007 3.832e+012 1.000e+002 1.391e-002 1.058e-003 
1.218e-003 2.255e+007 3.849e+012 1.000e+002 1.461e-002 1.062e-003 
1.219e-003 2.165e+007 3.888e+012 1.000e+002 1.513e-002 1.069e-003 
1.220e-003 2.048e+007 3.936e+012 1.000e+002 1.535e-002 1.078e-003 
1.221e-003 1.948e+007 3.981e+012 1.000e+002 1.627e-002 1.086e-003 
1.222e-003 1.819e+007 3.919e+012 1.000e+002 1.776e-002 1.096e-003 
1.223e-003 1.699e+007 3.896e+012 1.000e+002 1.704e-002 1.105e-003 
1.224e-003 1.582e+007 3.837e+012 1.000e+002 1.562e-002 1.115e-003 
1.225e-003 1.499e+007 3.818e+012 1.000e+002 1.565e-002 1.121e-003 
1.226e-003 1.359e+007 3.664e+012 1.000e+002 1.646e-002 1.132e-003 
1.227e-003 1.269e+007 3.659e+012 1.000e+002 1.591e-002 1.139e-003 
1.228e-003 1.239e+007 3.671e+012 1.000e+002 1.501e-002 1.142e-003 
1.229e-003 1.231e+007 3.671e+012 1.000e+002 1.495e-002 1.144e-003 
1.230e-003 1.229e+007 3.674e+012 1.000e+002 1.480e-002 1.145e-003 
1.231e-003 1.234e+007 3.677e+012 1.000e+002 1.497e-002 1.146e-003 
1.232e-003 1.242e+007 3.678e+012 1.000e+002 1.501e-002 1.146e-003 
1.233e-003 1.252e+007 3.679e+012 1.000e+002 1.459e-002 1.146e-003 
1.234e-003 1.263e+007 3.680e+012 1.000e+002 1.446e-002 1.147e-003 
1.235e-003 1.274e+007 3.681e+012 1.000e+002 1.447e-002 1.147e-003 
1.236e-003 1.285e+007 3.682e+012 1.000e+002 1.451e-002 1.147e-003 
1.237e-003 1.296e+007 3.682e+012 1.000e+002 1.439e-002 1.147e-003 
1.238e-003 1.308e+007 3.683e+012 1.000e+002 1.460e-002 1.147e-003 
1.239e-003 1.319e+007 3.684e+012 1.000e+002 1.438e-002 1.148e-003 
1.240e-003 1.331e+007 3.685e+012 1.000e+002 1.477e-002 1.148e-003 
1.241e-003 1.338e+007 3.681e+012 1.000e+002 1.448e-002 1.148e-003 
1.242e-003 1.348e+007 3.682e+012 1.000e+002 1.422e-002 1.149e-003 
1.243e-003 1.359e+007 3.683e+012 1.000e+002 1.358e-002 1.149e-003 
1.244e-003 1.371e+007 3.684e+012 1.000e+002 1.414e-002 1.149e-003 
1.245e-003 1.382e+007 3.685e+012 1.000e+002 1.424e-002 1.149e-003 
1.246e-003 1.393e+007 3.686e+012 1.000e+002 1.401e-002 1.150e-003 
1.247e-003 1.405e+007 3.687e+012 1.000e+002 1.458e-002 1.150e-003 
1.248e-003 1.416e+007 3.688e+012 1.000e+002 1.467e-002 1.150e-003 
1.249e-003 1.428e+007 3.689e+012 1.000e+002 1.451e-002 1.150e-003 
1.250e-003 1.439e+007 3.690e+012 1.000e+002 1.397e-002 1.150e-003 
1.251e-003 1.450e+007 3.691e+012 1.000e+002 1.449e-002 1.151e-003 
1.252e-003 1.460e+007 3.692e+012 1.000e+002 1.482e-002 1.151e-003 
1.253e-003 1.471e+007 3.694e+012 1.000e+002 1.410e-002 1.151e-003 
1.254e-003 1.482e+007 3.695e+012 1.000e+002 1.402e-002 1.151e-003 
1.255e-003 1.493e+007 3.696e+012 1.000e+002 1.345e-002 1.152e-003 
1.256e-003 1.505e+007 3.697e+012 1.000e+002 1.394e-002 1.152e-003 
1.257e-003 1.515e+007 3.698e+012 1.000e+002 1.334e-002 1.152e-003 
1.258e-003 1.526e+007 3.700e+012 1.000e+002 1.345e-002 1.152e-003 
1.259e-003 1.536e+007 3.701e+012 1.000e+002 1.328e-002 1.153e-003 
1.260e-003 1.547e+007 3.702e+012 1.000e+002 1.420e-002 1.153e-003 
1.261e-003 1.558e+007 3.703e+012 1.000e+002 1.357e-002 1.153e-003 
1.262e-003 1.569e+007 3.704e+012 1.000e+002 1.361e-002 1.153e-003 
1.263e-003 1.579e+007 3.706e+012 1.000e+002 1.364e-002 1.154e-003 
1.264e-003 1.573e+007 3.702e+012 1.000e+002 1.388e-002 1.155e-003 
1.265e-003 1.556e+007 3.708e+012 1.000e+002 1.440e-002 1.157e-003 
1.266e-003 1.548e+007 3.713e+012 1.000e+002 1.415e-002 1.159e-003 
1.267e-003 1.540e+007 3.719e+012 1.000e+002 1.452e-002 1.160e-003 
1.268e-003 1.496e+007 3.734e+012 1.000e+002 1.712e-002 1.164e-003 
1.269e-003 1.479e+007 3.726e+012 1.000e+002 1.425e-002 1.167e-003 
1.270e-003 1.468e+007 3.729e+012 1.000e+002 1.376e-002 1.168e-003 
1.271e-003 1.459e+007 3.733e+012 1.000e+002 1.430e-002 1.170e-003 
1.272e-003 1.435e+007 3.729e+012 1.000e+002 1.426e-002 1.173e-003 
1.273e-003 1.419e+007 3.742e+012 1.000e+002 1.440e-002 1.175e-003 
1.274e-003 1.410e+007 3.758e+012 1.000e+002 1.454e-002 1.176e-003 
1.275e-003 1.413e+007 3.763e+012 1.000e+002 1.491e-002 1.177e-003 
1.276e-003 1.420e+007 3.766e+012 1.000e+002 1.529e-002 1.178e-003 
1.277e-003 1.430e+007 3.768e+012 1.000e+002 1.583e-002 1.178e-003 
1.278e-003 1.441e+007 3.769e+012 1.000e+002 1.566e-002 1.178e-003 
1.279e-003 1.450e+007 3.771e+012 1.000e+002 1.596e-002 1.179e-003 
1.280e-003 1.463e+007 3.771e+012 1.000e+002 1.545e-002 1.179e-003 
1.281e-003 1.477e+007 3.772e+012 1.000e+002 1.556e-002 1.179e-003 
1.282e-003 1.492e+007 3.772e+012 1.000e+002 1.596e-002 1.179e-003 
1.283e-003 1.507e+007 3.773e+012 1.000e+002 1.580e-002 1.179e-003 
1.284e-003 1.521e+007 3.772e+012 1.000e+002 1.604e-002 1.179e-003 
1.285e-003 1.536e+007 3.773e+012 1.000e+002 1.596e-002 1.179e-003 
1.286e-003 1.550e+007 3.773e+012 1.000e+002 1.563e-002 1.179e-003 
1.287e-003 1.565e+007 3.774e+012 1.000e+002 1.562e-002 1.179e-003 
1.288e-003 1.579e+007 3.774e+012 1.000e+002 1.536e-002 1.179e-003 
1.289e-003 1.594e+007 3.774e+012 1.000e+002 1.575e-002 1.179e-003 
1.290e-003 1.608e+007 3.775e+012 1.000e+002 1.510e-002 1.179e-003 
1.291e-003 1.622e+007 3.775e+012 1.000e+002 1.566e-002 1.179e-003 
1.292e-003 1.637e+007 3.776e+012 1.000e+002 1.537e-002 1.179e-003 
1.293e-003 1.651e+007 3.776e+012 1.000e+002 1.549e-002 1.179e-003 
1.294e-003 1.666e+007 3.776e+012 1.000e+002 1.556e-002 1.179e-003 
1.295e-003 1.680e+007 3.777e+012 1.000e+002 1.550e-002 1.179e-003 
1.296e-003 1.694e+007 3.777e+012 1.000e+002 1.559e-002 1.179e-003 
1.297e-003 1.709e+007 3.778e+012 1.000e+002 1.587e-002 1.179e-003 
1.298e-003 1.724e+007 3.778e+012 1.000e+002 1.583e-002 1.179e-003 
1.299e-003 1.727e+007 3.780e+012 1.000e+002 1.568e-002 1.179e-003 
1.300e-003 1.735e+007 3.781e+012 1.000e+002 1.540e-002 1.180e-003 
1.301e-003 1.747e+007 3.782e+012 1.000e+002 1.530e-002 1.180e-003 
1.302e-003 1.761e+007 3.782e+012 1.000e+002 1.529e-002 1.180e-003 
1.303e-003 1.774e+007 3.783e+012 1.000e+002 1.544e-002 1.180e-003 
1.304e-003 1.788e+007 3.784e+012 1.000e+002 1.528e-002 1.180e-003 
1.305e-003 1.802e+007 3.785e+012 1.000e+002 1.563e-002 1.180e-003 
1.306e-003 1.816e+007 3.785e+012 1.000e+002 1.533e-002 1.180e-003 
1.307e-003 1.830e+007 3.786e+012 1.000e+002 1.534e-002 1.180e-003 
1.308e-003 1.843e+007 3.787e+012 1.000e+002 1.557e-002 1.180e-003 
1.309e-003 1.857e+007 3.788e+012 1.000e+002 1.582e-002 1.181e-003 
1.310e-003 1.869e+007 3.789e+012 1.000e+002 1.539e-002 1.181e-003 
1.311e-003 1.882e+007 3.791e+012 1.000e+002 1.625e-002 1.181e-003 
1.312e-003 1.894e+007 3.792e+012 1.000e+002 1.552e-002 1.181e-003 
1.313e-003 1.906e+007 3.794e+012 1.000e+002 1.637e-002 1.181e-003 
1.314e-003 1.918e+007 3.795e+012 1.000e+002 1.604e-002 1.181e-003 
1.315e-003 1.929e+007 3.797e+012 1.000e+002 1.666e-002 1.182e-003 
1.316e-003 1.940e+007 3.799e+012 1.000e+002 1.635e-002 1.182e-003 
1.317e-003 1.947e+007 3.802e+012 1.000e+002 1.640e-002 1.182e-003 
1.318e-003 1.927e+007 3.820e+012 1.000e+002 1.689e-002 1.185e-003 
1.319e-003 1.921e+007 3.816e+012 1.000e+002 1.706e-002 1.186e-003 
1.320e-003 1.922e+007 3.819e+012 1.000e+002 1.638e-002 1.187e-003 
1.321e-003 1.929e+007 3.823e+012 1.000e+002 1.644e-002 1.188e-003 
1.322e-003 1.937e+007 3.826e+012 1.000e+002 1.642e-002 1.188e-003 
1.323e-003 1.945e+007 3.829e+012 1.000e+002 1.662e-002 1.188e-003 
1.324e-003 1.953e+007 3.832e+012 1.000e+002 1.529e-002 1.189e-003 
1.325e-003 1.957e+007 3.837e+012 1.000e+002 1.571e-002 1.190e-003 
1.326e-003 1.965e+007 3.840e+012 1.000e+002 1.508e-002 1.190e-003 
1.327e-003 1.966e+007 3.843e+012 1.000e+002 1.635e-002 1.191e-003 
1.328e-003 1.969e+007 3.849e+012 1.000e+002 1.615e-002 1.192e-003 
1.329e-003 1.976e+007 3.853e+012 1.000e+002 1.626e-002 1.192e-003 
1.330e-003 1.984e+007 3.856e+012 1.000e+002 1.648e-002 1.193e-003 
1.331e-003 1.993e+007 3.858e+012 1.000e+002 1.539e-002 1.193e-003 
1.332e-003 2.003e+007 3.860e+012 1.000e+002 1.581e-002 1.193e-003 
1.333e-003 2.013e+007 3.862e+012 1.000e+002 1.578e-002 1.194e-003 
1.334e-003 2.024e+007 3.864e+012 1.000e+002 1.757e-002 1.194e-003 
1.335e-003 2.036e+007 3.865e+012 1.000e+002 1.777e-002 1.194e-003 
1.336e-003 2.047e+007 3.867e+012 1.000e+002 1.659e-002 1.194e-003 
1.337e-003 2.059e+007 3.867e+012 1.000e+002 1.578e-002 1.195e-003 
1.338e-003 2.070e+007 3.869e+012 1.000e+002 1.614e-002 1.195e-003 
1.339e-003 2.082e+007 3.870e+012 1.000e+002 1.600e-002 1.195e-003 
1.340e-003 2.093e+007 3.872e+012 1.000e+002 1.570e-002 1.195e-003 
1.341e-003 2.105e+007 3.873e+012 1.000e+002 1.558e-002 1.195e-003 
1.342e-003 2.116e+007 3.875e+012 1.000e+002 1.550e-002 1.196e-003 
1.343e-003 2.128e+007 3.876e+012 1.000e+002 1.647e-002 1.196e-003 
1.344e-003 2.133e+007 3.878e+012 1.000e+002 1.676e-002 1.196e-003 
1.345e-003 2.143e+007 3.881e+012 1.000e+002 1.674e-002 1.197e-003 
1.346e-003 2.154e+007 3.882e+012 1.000e+002 1.657e-002 1.197e-003 
1.347e-003 2.165e+007 3.884e+012 1.000e+002 1.624e-002 1.197e-003 
1.348e-003 2.177e+007 3.885e+012 1.000e+002 1.704e-002 1.197e-003 
1.349e-003 2.188e+007 3.887e+012 1.000e+002 1.637e-002 1.198e-003 
1.350e-003 2.198e+007 3.890e+012 1.000e+002 1.686e-002 1.198e-003 
1.351e-003 2.209e+007 3.892e+012 1.000e+002 1.674e-002 1.198e-003 
1.352e-003 2.219e+007 3.894e+012 1.000e+002 1.681e-002 1.198e-003 
1.353e-003 2.229e+007 3.896e+012 1.000e+002 1.639e-002 1.199e-003 
1.354e-003 2.240e+007 3.899e+012 1.000e+002 1.628e-002 1.199e-003 
1.355e-003 2.250e+007 3.901e+012 1.000e+002 1.580e-002 1.199e-003 
1.356e-003 2.261e+007 3.904e+012 1.000e+002 1.662e-002 1.200e-003 
1.357e-003 2.270e+007 3.906e+012 1.000e+002 1.640e-002 1.200e-003 
1.358e-003 2.279e+007 3.910e+012 1.000e+002 1.616e-002 1.200e-003 
1.359e-003 2.298e+007 3.888e+012 1.000e+002 1.443e-002 1.200e-003 
1.360e-003 2.314e+007 3.887e+012 1.000e+002 1.473e-002 1.200e-003 
1.361e-003 2.328e+007 3.887e+012 1.000e+002 1.425e-002 1.200e-003 
1.362e-003 2.342e+007 3.887e+012 1.000e+002 1.423e-002 1.200e-003 
1.363e-003 2.354e+007 3.887e+012 1.000e+002 1.351e-002 1.200e-003 
1.364e-003 2.367e+007 3.888e+012 1.000e+002 1.362e-002 1.200e-003 
1.365e-003 2.379e+007 3.890e+012 1.000e+002 1.365e-002 1.200e-003 
1.366e-003 2.390e+007 3.892e+012 1.000e+002 1.373e-002 1.201e-003 
1.367e-003 2.401e+007 3.893e+012 1.000e+002 1.345e-002 1.201e-003 
1.368e-003 2.413e+007 3.894e+012 1.000e+002 1.347e-002 1.201e-003 
1.369e-003 2.424e+007 3.896e+012 1.000e+002 1.331e-002 1.201e-003 
1.370e-003 2.435e+007 3.898e+012 1.000e+002 1.355e-002 1.202e-003 
1.371e-003 2.446e+007 3.900e+012 1.000e+002 1.350e-002 1.202e-003 
1.372e-003 2.456e+007 3.903e+012 1.000e+002 1.336e-002 1.202e-003 
1.373e-003 2.467e+007 3.905e+012 1.000e+002 1.371e-002 1.202e-003 
1.374e-003 2.477e+007 3.907e+012 1.000e+002 1.336e-002 1.203e-003 
1.375e-003 2.487e+007 3.910e+012 1.000e+002 1.329e-002 1.203e-003 
1.376e-003 2.496e+007 3.913e+012 1.000e+002 1.345e-002 1.203e-003 
1.377e-003 2.504e+007 3.916e+012 1.000e+002 1.332e-002 1.204e-003 
1.378e-003 2.513e+007 3.920e+012 1.000e+002 1.328e-002 1.204e-003 
1.379e-003 2.522e+007 3.923e+012 1.000e+002 1.350e-002 1.205e-003 
1.380e-003 2.530e+007 3.929e+012 1.000e+002 1.385e-002 1.205e-003 
1.381e-003 2.510e+007 3.944e+012 1.000e+002 1.475e-002 1.207e-003 
1.382e-003 2.503e+007 3.949e+012 1.000e+002 1.610e-002 1.209e-003 
1.383e-003 2.488e+007 3.943e+012 1.000e+002 1.507e-002 1.211e-003 
1.384e-003 2.486e+007 3.946e+012 1.000e+002 1.580e-002 1.212e-003 
1.385e-003 2.489e+007 3.951e+012 1.000e+002 1.531e-002 1.213e-003 
1.386e-003 2.502e+007 3.951e+012 1.000e+002 1.525e-002 1.213e-003 
1.387e-003 2.515e+007 3.952e+012 1.000e+002 1.517e-002 1.213e-003 
1.388e-003 2.528e+007 3.953e+012 1.000e+002 1.518e-002 1.213e-003 
1.389e-003 2.540e+007 3.954e+012 1.000e+002 1.505e-002 1.213e-003 
1.390e-003 2.552e+007 3.955e+012 1.000e+002 1.491e-002 1.213e-003 
1.391e-003 2.562e+007 3.956e+012 1.000e+002 1.472e-002 1.214e-003 
1.392e-003 2.573e+007 3.957e+012 1.000e+002 1.443e-002 1.214e-003 
1.393e-003 2.585e+007 3.958e+012 1.000e+002 1.431e-002 1.214e-003 
1.394e-003 2.596e+007 3.959e+012 1.000e+002 1.426e-002 1.214e-003 
1.395e-003 2.548e+007 3.962e+012 1.000e+002 1.463e-002 1.219e-003 
1.396e-003 2.498e+007 3.972e+012 1.000e+002 1.510e-002 1.223e-003 
1.397e-003 2.477e+007 3.983e+012 1.000e+002 1.450e-002 1.226e-003 
1.398e-003 2.475e+007 3.988e+012 1.000e+002 1.457e-002 1.227e-003 
1.399e-003 2.483e+007 3.989e+012 1.000e+002 1.411e-002 1.227e-003 
1.400e-003 2.493e+007 3.989e+012 1.000e+002 1.390e-002 1.228e-003 
1.401e-003 2.502e+007 3.991e+012 1.000e+002 1.400e-002 1.228e-003 
1.402e-003 2.481e+007 4.007e+012 1.000e+002 1.577e-002 1.230e-003 
1.403e-003 2.368e+007 3.965e+012 1.000e+002 1.842e-002 1.239e-003 
1.404e-003 2.143e+007 3.827e+012 1.000e+002 1.903e-002 1.256e-003 
1.405e-003 2.067e+007 3.840e+012 1.000e+002 1.920e-002 1.262e-003 
1.406e-003 2.045e+007 3.853e+012 1.000e+002 1.808e-002 1.264e-003 
1.407e-003 2.038e+007 3.861e+012 1.000e+002 1.892e-002 1.266e-003 
1.408e-003 2.037e+007 3.868e+012 1.000e+002 1.841e-002 1.267e-003 
1.409e-003 2.030e+007 3.874e+012 1.000e+002 1.943e-002 1.269e-003 
1.410e-003 2.028e+007 3.884e+012 1.000e+002 2.019e-002 1.270e-003 
1.411e-003 2.029e+007 3.891e+012 1.000e+002 1.848e-002 1.271e-003 
1.412e-003 2.033e+007 3.898e+012 1.000e+002 1.841e-002 1.271e-003 
1.413e-003 2.039e+007 3.904e+012 1.000e+002 1.841e-002 1.272e-003 
1.414e-003 2.047e+007 3.888e+012 1.000e+002 1.651e-002 1.272e-003 
1.415e-003 2.072e+007 3.882e+012 1.000e+002 1.727e-002 1.272e-003 
1.416e-003 2.091e+007 3.875e+012 1.000e+002 1.736e-002 1.271e-003 
1.417e-003 2.102e+007 3.875e+012 1.000e+002 1.707e-002 1.272e-003 
1.418e-003 2.114e+007 3.877e+012 1.000e+002 1.669e-002 1.272e-003 
1.419e-003 2.126e+007 3.878e+012 1.000e+002 1.662e-002 1.272e-003 
1.420e-003 2.138e+007 3.879e+012 1.000e+002 1.629e-002 1.272e-003 
1.421e-003 2.150e+007 3.880e+012 1.000e+002 1.635e-002 1.272e-003 
1.422e-003 2.162e+007 3.881e+012 1.000e+002 1.630e-002 1.272e-003 
1.423e-003 2.174e+007 3.883e+012 1.000e+002 1.722e-002 1.273e-003 
1.424e-003 2.185e+007 3.884e+012 1.000e+002 1.683e-002 1.273e-003 
1.425e-003 2.197e+007 3.885e+012 1.000e+002 1.652e-002 1.273e-003 
1.426e-003 2.209e+007 3.886e+012 1.000e+002 1.648e-002 1.273e-003 
1.427e-003 2.220e+007 3.889e+012 1.000e+002 1.632e-002 1.273e-003 
1.428e-003 2.231e+007 3.890e+012 1.000e+002 1.658e-002 1.274e-003 
1.429e-003 2.243e+007 3.892e+012 1.000e+002 1.669e-002 1.274e-003 
1.430e-003 2.254e+007 3.893e+012 1.000e+002 1.659e-002 1.274e-003 
1.431e-003 2.265e+007 3.895e+012 1.000e+002 1.701e-002 1.274e-003 
1.432e-003 2.276e+007 3.897e+012 1.000e+002 1.682e-002 1.274e-003 
1.433e-003 2.288e+007 3.899e+012 1.000e+002 1.646e-002 1.275e-003 
1.434e-003 2.299e+007 3.900e+012 1.000e+002 1.671e-002 1.275e-003 
1.435e-003 2.311e+007 3.901e+012 1.000e+002 1.654e-002 1.275e-003 
1.436e-003 2.323e+007 3.903e+012 1.000e+002 1.677e-002 1.275e-003 
1.437e-003 2.334e+007 3.905e+012 1.000e+002 1.592e-002 1.276e-003 
1.438e-003 2.346e+007 3.906e+012 1.000e+002 1.605e-002 1.276e-003 
1.439e-003 2.357e+007 3.908e+012 1.000e+002 1.639e-002 1.276e-003 
1.440e-003 2.368e+007 3.909e+012 1.000e+002 1.671e-002 1.276e-003 
1.441e-003 2.371e+007 3.910e+012 1.000e+002 1.571e-002 1.277e-003 
1.442e-003 2.364e+007 3.917e+012 1.000e+002 1.580e-002 1.278e-003 
1.443e-003 2.363e+007 3.922e+012 1.000e+002 1.491e-002 1.280e-003 
1.444e-003 2.367e+007 3.925e+012 1.000e+002 1.461e-002 1.280e-003 
1.445e-003 2.376e+007 3.927e+012 1.000e+002 1.419e-002 1.281e-003 
1.446e-003 2.385e+007 3.929e+012 1.000e+002 1.425e-002 1.281e-003 
1.447e-003 2.395e+007 3.930e+012 1.000e+002 1.413e-002 1.281e-003 
1.448e-003 2.405e+007 3.932e+012 1.000e+002 1.442e-002 1.282e-003 
1.449e-003 2.416e+007 3.933e+012 1.000e+002 1.392e-002 1.282e-003 
1.450e-003 2.427e+007 3.934e+012 1.000e+002 1.401e-002 1.282e-003 
1.451e-003 2.438e+007 3.935e+012 1.000e+002 1.385e-002 1.282e-003 
1.452e-003 2.446e+007 3.938e+012 1.000e+002 1.364e-002 1.283e-003 
1.453e-003 2.453e+007 3.941e+012 1.000e+002 1.384e-002 1.283e-003 
1.454e-003 2.462e+007 3.943e+012 1.000e+002 1.369e-002 1.284e-003 
1.455e-003 2.472e+007 3.945e+012 1.000e+002 1.347e-002 1.284e-003 
1.456e-003 2.482e+007 3.946e+012 1.000e+002 1.331e-002 1.284e-003 
1.457e-003 2.466e+007 3.945e+012 1.000e+002 1.453e-002 1.286e-003 
1.458e-003 2.398e+007 3.955e+012 1.000e+002 1.495e-002 1.292e-003 
1.459e-003 2.387e+007 3.961e+012 1.000e+002 1.430e-002 1.294e-003 
1.460e-003 2.373e+007 3.973e+012 1.000e+002 1.420e-002 1.296e-003 
1.461e-003 2.358e+007 3.979e+012 1.000e+002 1.333e-002 1.298e-003 
1.462e-003 2.351e+007 3.986e+012 1.000e+002 1.401e-002 1.299e-003 
1.463e-003 2.360e+007 3.989e+012 1.000e+002 1.441e-002 1.300e-003 
1.464e-003 2.371e+007 3.990e+012 1.000e+002 1.447e-002 1.300e-003 
1.465e-003 2.382e+007 3.991e+012 1.000e+002 1.440e-002 1.300e-003 
1.466e-003 2.393e+007 3.992e+012 1.000e+002 1.444e-002 1.300e-003 
1.467e-003 2.405e+007 3.993e+012 1.000e+002 1.462e-002 1.301e-003 
1.468e-003 2.416e+007 3.993e+012 1.000e+002 1.493e-002 1.301e-003 
1.469e-003 2.427e+007 3.994e+012 1.000e+002 1.480e-002 1.301e-003 
1.470e-003 2.438e+007 3.995e+012 1.000e+002 1.459e-002 1.301e-003 
1.471e-003 2.449e+007 3.997e+012 1.000e+002 1.489e-002 1.302e-003 
1.472e-003 2.460e+007 3.998e+012 1.000e+002 1.466e-002 1.302e-003 
1.473e-003 2.471e+007 3.999e+012 1.000e+002 1.445e-002 1.302e-003 
1.474e-003 2.482e+007 4.001e+012 1.000e+002 1.468e-002 1.302e-003 
1.475e-003 2.493e+007 4.003e+012 1.000e+002 1.529e-002 1.303e-003 
1.476e-003 2.504e+007 4.004e+012 1.000e+002 1.521e-002 1.303e-003 
1.477e-003 2.515e+007 4.005e+012 1.000e+002 1.465e-002 1.303e-003 
1.478e-003 2.525e+007 4.007e+012 1.000e+002 1.487e-002 1.303e-003 
1.479e-003 2.534e+007 4.010e+012 1.000e+002 1.500e-002 1.304e-003 
1.480e-003 2.545e+007 4.011e+012 1.000e+002 1.508e-002 1.304e-003 
1.481e-003 2.555e+007 4.013e+012 1.000e+002 1.532e-002 1.304e-003 
1.482e-003 2.545e+007 4.023e+012 1.000e+002 1.610e-002 1.306e-003 
1.483e-003 2.443e+007 4.072e+012 1.000e+002 1.804e-002 1.314e-003 
1.484e-003 2.319e+007 3.884e+012 1.000e+002 1.932e-002 1.324e-003 
1.485e-003 2.195e+007 3.854e+012 1.000e+002 1.853e-002 1.333e-003 
1.486e-003 2.161e+007 3.869e+012 1.000e+002 1.734e-002 1.336e-003 
1.487e-003 2.150e+007 3.879e+012 1.000e+002 1.769e-002 1.338e-003 
1.488e-003 2.144e+007 3.888e+012 1.000e+002 1.780e-002 1.340e-003 
1.489e-003 2.135e+007 3.896e+012 1.000e+002 1.694e-002 1.341e-003 
1.490e-003 2.143e+007 3.910e+012 1.000e+002 2.152e-002 1.342e-003 
1.491e-003 2.149e+007 3.916e+012 1.000e+002 2.416e-002 1.342e-003 
1.492e-003 2.155e+007 3.922e+012 1.000e+002 2.192e-002 1.343e-003 
1.493e-003 2.162e+007 3.923e+012 1.000e+002 2.232e-002 1.343e-003 
1.494e-003 2.172e+007 3.922e+012 1.000e+002 2.194e-002 1.344e-003 
1.495e-003 2.180e+007 3.925e+012 1.000e+002 2.234e-002 1.344e-003 
1.496e-003 2.190e+007 3.928e+012 1.000e+002 2.154e-002 1.344e-003 
1.497e-003 2.199e+007 3.930e+012 1.000e+002 2.461e-002 1.345e-003 
1.498e-003 2.209e+007 3.933e+012 1.000e+002 2.469e-002 1.345e-003 
1.499e-003 2.220e+007 3.935e+012 1.000e+002 2.432e-002 1.345e-003 
1.500e-003 2.231e+007 3.937e+012 1.000e+002 2.232e-002 1.346e-003 
1.501e-003 2.241e+007 3.939e+012 1.000e+002 2.045e-002 1.346e-003 
1.502e-003 2.252e+007 3.941e+012 1.000e+002 2.266e-002 1.346e-003 
1.503e-003 2.262e+007 3.943e+012 1.000e+002 2.062e-002 1.346e-003 
1.504e-003 2.274e+007 3.944e+012 1.000e+002 2.307e-002 1.347e-003 
1.505e-003 2.285e+007 3.946e+012 1.000e+002 2.273e-002 1.347e-003 
1.506e-003 2.297e+007 3.947e+012 1.000e+002 2.173e-002 1.347e-003 
1.507e-003 2.308e+007 3.949e+012 1.000e+002 2.345e-002 1.347e-003 
1.508e-003 2.319e+007 3.950e+012 1.000e+002 2.249e-002 1.348e-003 
1.509e-003 2.322e+007 3.950e+012 1.000e+002 2.272e-002 1.348e-003 
1.510e-003 2.317e+007 3.956e+012 1.000e+002 2.135e-002 1.350e-003 
1.511e-003 2.269e+007 3.961e+012 1.000e+002 2.454e-002 1.354e-003 
1.512e-003 2.215e+007 3.973e+012 1.000e+002 2.169e-002 1.359e-003 
1.513e-003 2.189e+007 3.980e+012 1.000e+002 2.417e-002 1.362e-003 
1.514e-003 2.188e+007 3.987e+012 1.000e+002 2.026e-002 1.363e-003 
1.515e-003 2.173e+007 3.947e+012 1.000e+002 1.959e-002 1.365e-003 
1.516e-003 1.980e+007 3.831e+012 1.000e+002 1.873e-002 1.379e-003 
1.517e-003 1.778e+007 3.821e+012 1.000e+002 1.938e-002 1.394e-003 
1.518e-003 1.713e+007 3.837e+012 1.000e+002 1.747e-002 1.399e-003 
1.519e-003 1.688e+007 3.825e+012 1.000e+002 1.665e-002 1.402e-003 
1.520e-003 1.685e+007 3.829e+012 1.000e+002 1.630e-002 1.403e-003 
1.521e-003 1.690e+007 3.832e+012 1.000e+002 1.597e-002 1.404e-003 
1.522e-003 1.697e+007 3.834e+012 1.000e+002 1.556e-002 1.405e-003 
1.523e-003 1.704e+007 3.837e+012 1.000e+002 1.556e-002 1.405e-003 
1.524e-003 1.702e+007 3.837e+012 1.000e+002 1.630e-002 1.406e-003 
1.525e-003 1.703e+007 3.841e+012 1.000e+002 1.510e-002 1.407e-003 
1.526e-003 1.710e+007 3.845e+012 1.000e+002 1.527e-002 1.408e-003 
1.527e-003 1.719e+007 3.847e+012 1.000e+002 1.516e-002 1.408e-003 
1.528e-003 1.730e+007 3.849e+012 1.000e+002 1.500e-002 1.408e-003 
1.529e-003 1.740e+007 3.847e+012 1.000e+002 1.657e-002 1.409e-003 
1.530e-003 1.752e+007 3.847e+012 1.000e+002 1.603e-002 1.409e-003 
1.531e-003 1.764e+007 3.848e+012 1.000e+002 1.628e-002 1.409e-003 
1.532e-003 1.777e+007 3.849e+012 1.000e+002 1.622e-002 1.409e-003 
1.533e-003 1.789e+007 3.850e+012 1.000e+002 1.584e-002 1.409e-003 
1.534e-003 1.801e+007 3.851e+012 1.000e+002 1.501e-002 1.409e-003 
1.535e-003 1.813e+007 3.852e+012 1.000e+002 1.522e-002 1.410e-003 
1.536e-003 1.825e+007 3.852e+012 1.000e+002 1.488e-002 1.410e-003 
1.537e-003 1.838e+007 3.853e+012 1.000e+002 1.527e-002 1.410e-003 
1.538e-003 1.850e+007 3.854e+012 1.000e+002 1.524e-002 1.410e-003 
1.539e-003 1.862e+007 3.855e+012 1.000e+002 1.556e-002 1.410e-003 
1.540e-003 1.874e+007 3.856e+012 1.000e+002 1.510e-002 1.410e-003 
1.541e-003 1.887e+007 3.856e+012 1.000e+002 1.529e-002 1.410e-003 
1.542e-003 1.899e+007 3.857e+012 1.000e+002 1.489e-002 1.411e-003 
1.543e-003 1.912e+007 3.858e+012 1.000e+002 1.473e-002 1.411e-003 
1.544e-003 1.924e+007 3.859e+012 1.000e+002 1.495e-002 1.411e-003 
1.545e-003 1.936e+007 3.860e+012 1.000e+002 1.503e-002 1.411e-003 
1.546e-003 1.948e+007 3.861e+012 1.000e+002 1.509e-002 1.411e-003 
1.547e-003 1.960e+007 3.862e+012 1.000e+002 1.477e-002 1.411e-003 
1.548e-003 1.972e+007 3.862e+012 1.000e+002 1.450e-002 1.412e-003 
1.549e-003 1.984e+007 3.863e+012 1.000e+002 1.516e-002 1.412e-003 
1.550e-003 1.996e+007 3.864e+012 1.000e+002 1.513e-002 1.412e-003 
1.551e-003 2.008e+007 3.865e+012 1.000e+002 1.473e-002 1.412e-003 
1.552e-003 2.020e+007 3.866e+012 1.000e+002 1.494e-002 1.412e-003 
1.553e-003 2.031e+007 3.867e+012 1.000e+002 1.481e-002 1.412e-003 
1.554e-003 2.043e+007 3.868e+012 1.000e+002 1.475e-002 1.413e-003 
1.555e-003 2.055e+007 3.869e+012 1.000e+002 1.527e-002 1.413e-003 
1.556e-003 2.067e+007 3.870e+012 1.000e+002 1.460e-002 1.413e-003 
1.557e-003 2.079e+007 3.871e+012 1.000e+002 1.463e-002 1.413e-003 
1.558e-003 2.091e+007 3.872e+012 1.000e+002 1.507e-002 1.413e-003 
1.559e-003 2.103e+007 3.873e+012 1.000e+002 1.538e-002 1.413e-003 
1.560e-003 2.115e+007 3.875e+012 1.000e+002 1.523e-002 1.414e-003 
1.561e-003 2.126e+007 3.876e+012 1.000e+002 1.518e-002 1.414e-003 
1.562e-003 2.138e+007 3.877e+012 1.000e+002 1.508e-002 1.414e-003 
1.563e-003 2.149e+007 3.879e+012 1.000e+002 1.481e-002 1.414e-003 
1.564e-003 2.161e+007 3.880e+012 1.000e+002 1.520e-002 1.414e-003 
1.565e-003 2.172e+007 3.881e+012 1.000e+002 1.549e-002 1.415e-003 
1.566e-003 2.184e+007 3.883e+012 1.000e+002 1.506e-002 1.415e-003 
1.567e-003 2.196e+007 3.884e+012 1.000e+002 1.475e-002 1.415e-003 
1.568e-003 2.207e+007 3.885e+012 1.000e+002 1.581e-002 1.415e-003 
1.569e-003 2.219e+007 3.886e+012 1.000e+002 1.549e-002 1.415e-003 
1.570e-003 2.231e+007 3.888e+012 1.000e+002 1.547e-002 1.416e-003 
1.571e-003 2.242e+007 3.890e+012 1.000e+002 1.504e-002 1.416e-003 
1.572e-003 2.254e+007 3.891e+012 1.000e+002 1.508e-002 1.416e-003 
1.573e-003 2.266e+007 3.893e+012 1.000e+002 1.562e-002 1.416e-003 
1.574e-003 2.277e+007 3.894e+012 1.000e+002 1.509e-002 1.416e-003 
1.575e-003 2.288e+007 3.896e+012 1.000e+002 1.484e-002 1.417e-003 
1.576e-003 2.299e+007 3.898e+012 1.000e+002 1.503e-002 1.417e-003 
1.577e-003 2.310e+007 3.899e+012 1.000e+002 1.514e-002 1.417e-003 
1.578e-003 2.321e+007 3.901e+012 1.000e+002 1.526e-002 1.417e-003 
1.579e-003 2.333e+007 3.903e+012 1.000e+002 1.508e-002 1.418e-003 
1.580e-003 2.345e+007 3.904e+012 1.000e+002 1.502e-002 1.418e-003 
1.581e-003 2.356e+007 3.906e+012 1.000e+002 1.477e-002 1.418e-003 
1.582e-003 2.367e+007 3.907e+012 1.000e+002 1.523e-002 1.418e-003 
1.583e-003 2.378e+007 3.909e+012 1.000e+002 1.503e-002 1.418e-003 
1.584e-003 2.390e+007 3.911e+012 1.000e+002 1.499e-002 1.419e-003 
1.585e-003 2.401e+007 3.912e+012 1.000e+002 1.458e-002 1.419e-003 
1.586e-003 2.413e+007 3.913e+012 1.000e+002 1.445e-002 1.419e-003 
1.587e-003 2.424e+007 3.915e+012 1.000e+002 1.456e-002 1.419e-003 
1.588e-003 2.414e+007 3.919e+012 1.000e+002 1.498e-002 1.421e-003 
1.589e-003 2.410e+007 3.926e+012 1.000e+002 1.494e-002 1.422e-003 
1.590e-003 2.413e+007 3.930e+012 1.000e+002 1.483e-002 1.423e-003 
1.591e-003 2.419e+007 3.932e+012 1.000e+002 1.473e-002 1.424e-003 
1.592e-003 2.427e+007 3.934e+012 1.000e+002 1.514e-002 1.424e-003 
1.593e-003 2.434e+007 3.937e+012 1.000e+002 1.476e-002 1.425e-003 
1.594e-003 2.440e+007 3.939e+012 1.000e+002 1.421e-002 1.425e-003 
1.595e-003 2.449e+007 3.942e+012 1.000e+002 1.417e-002 1.426e-003 
1.596e-003 2.458e+007 3.943e+012 1.000e+002 1.418e-002 1.426e-003 
1.597e-003 2.468e+007 3.945e+012 1.000e+002 1.410e-002 1.426e-003 
1.598e-003 2.479e+007 3.946e+012 1.000e+002 1.413e-002 1.426e-003 
1.599e-003 2.435e+007 3.947e+012 1.000e+002 1.477e-002 1.430e-003 
1.600e-003 2.385e+007 3.956e+012 1.000e+002 1.405e-002 1.435e-003 
1.601e-003 2.375e+007 3.965e+012 1.000e+002 1.412e-002 1.437e-003 
1.602e-003 2.368e+007 3.973e+012 1.000e+002 1.440e-002 1.438e-003 
1.603e-003 2.370e+007 3.975e+012 1.000e+002 1.327e-002 1.439e-003 
1.604e-003 2.352e+007 3.984e+012 1.000e+002 1.380e-002 1.441e-003 
1.605e-003 2.359e+007 3.987e+012 1.000e+002 1.343e-002 1.442e-003 
1.606e-003 2.369e+007 3.988e+012 1.000e+002 1.391e-002 1.442e-003 
1.607e-003 2.380e+007 3.988e+012 1.000e+002 1.416e-002 1.442e-003 
1.608e-003 2.391e+007 3.990e+012 1.000e+002 1.393e-002 1.443e-003 
1.609e-003 2.403e+007 3.990e+012 1.000e+002 1.364e-002 1.443e-003 
1.610e-003 2.415e+007 3.993e+012 1.000e+002 1.390e-002 1.443e-003 
1.611e-003 2.426e+007 3.994e+012 1.000e+002 1.426e-002 1.443e-003 
1.612e-003 2.437e+007 3.994e+012 1.000e+002 1.423e-002 1.443e-003 
1.613e-003 2.448e+007 3.996e+012 1.000e+002 1.411e-002 1.444e-003 
1.614e-003 2.458e+007 3.997e+012 1.000e+002 1.396e-002 1.444e-003 
1.615e-003 2.469e+007 3.998e+012 1.000e+002 1.437e-002 1.444e-003 
1.616e-003 2.478e+007 3.999e+012 1.000e+002 1.411e-002 1.444e-003 
1.617e-003 2.489e+007 4.001e+012 1.000e+002 1.457e-002 1.445e-003 
1.618e-003 2.500e+007 4.003e+012 1.000e+002 1.428e-002 1.445e-003 
1.619e-003 2.509e+007 4.005e+012 1.000e+002 1.454e-002 1.445e-003 
1.620e-003 2.520e+007 4.006e+012 1.000e+002 1.428e-002 1.446e-003 
1.621e-003 2.530e+007 4.007e+012 1.000e+002 1.407e-002 1.446e-003 
1.622e-003 2.539e+007 4.009e+012 1.000e+002 1.416e-002 1.446e-003 
1.623e-003 2.547e+007 4.011e+012 1.000e+002 1.489e-002 1.447e-003 
1.624e-003 2.558e+007 4.013e+012 1.000e+002 1.444e-002 1.447e-003 
1.625e-003 2.568e+007 4.014e+012 1.000e+002 1.455e-002 1.447e-003 
1.626e-003 2.557e+007 4.025e+012 1.000e+002 1.569e-002 1.449e-003 
1.627e-003 2.453e+007 4.074e+012 1.000e+002 1.853e-002 1.457e-003 
1.628e-003 2.323e+007 3.892e+012 1.000e+002 2.291e-002 1.467e-003 
1.629e-003 2.202e+007 3.873e+012 1.000e+002 2.262e-002 1.477e-003 
1.630e-003 2.175e+007 3.872e+012 1.000e+002 1.965e-002 1.479e-003 
1.631e-003 2.164e+007 3.881e+012 1.000e+002 1.867e-002 1.481e-003 
1.632e-003 2.158e+007 3.890e+012 1.000e+002 1.999e-002 1.483e-003 
1.633e-003 2.156e+007 3.897e+012 1.000e+002 1.923e-002 1.484e-003 
1.634e-003 2.163e+007 3.867e+012 1.000e+002 1.683e-002 1.484e-003 
1.635e-003 2.169e+007 3.872e+012 1.000e+002 1.638e-002 1.485e-003 
1.636e-003 2.175e+007 3.872e+012 1.000e+002 1.640e-002 1.485e-003 
1.637e-003 2.184e+007 3.875e+012 1.000e+002 1.670e-002 1.486e-003 
1.638e-003 2.194e+007 3.877e+012 1.000e+002 1.600e-002 1.486e-003 
1.639e-003 2.204e+007 3.880e+012 1.000e+002 1.623e-002 1.486e-003 
1.640e-003 2.215e+007 3.882e+012 1.000e+002 1.607e-002 1.487e-003 
1.641e-003 2.226e+007 3.883e+012 1.000e+002 1.527e-002 1.487e-003 
1.642e-003 2.237e+007 3.885e+012 1.000e+002 1.484e-002 1.487e-003 
1.643e-003 2.248e+007 3.887e+012 1.000e+002 1.495e-002 1.487e-003 
1.644e-003 2.260e+007 3.889e+012 1.000e+002 1.484e-002 1.488e-003 
1.645e-003 2.271e+007 3.890e+012 1.000e+002 1.521e-002 1.488e-003 
1.646e-003 2.283e+007 3.891e+012 1.000e+002 1.540e-002 1.488e-003 
1.647e-003 2.294e+007 3.893e+012 1.000e+002 1.499e-002 1.488e-003 
1.648e-003 2.306e+007 3.894e+012 1.000e+002 1.487e-002 1.488e-003 
1.649e-003 2.316e+007 3.896e+012 1.000e+002 1.459e-002 1.489e-003 
1.650e-003 2.327e+007 3.898e+012 1.000e+002 1.470e-002 1.489e-003 
1.651e-003 2.339e+007 3.900e+012 1.000e+002 1.477e-002 1.489e-003 
1.652e-003 2.350e+007 3.901e+012 1.000e+002 1.505e-002 1.489e-003 
1.653e-003 2.362e+007 3.903e+012 1.000e+002 1.489e-002 1.490e-003 
1.654e-003 2.373e+007 3.905e+012 1.000e+002 1.504e-002 1.490e-003 
1.655e-003 2.385e+007 3.906e+012 1.000e+002 1.510e-002 1.490e-003 
1.656e-003 2.396e+007 3.907e+012 1.000e+002 1.537e-002 1.490e-003 
1.657e-003 2.407e+007 3.909e+012 1.000e+002 1.503e-002 1.490e-003 
1.658e-003 2.398e+007 3.914e+012 1.000e+002 1.453e-002 1.492e-003 
1.659e-003 2.393e+007 3.921e+012 1.000e+002 1.406e-002 1.493e-003 
1.660e-003 2.395e+007 3.925e+012 1.000e+002 1.460e-002 1.494e-003 
1.661e-003 2.402e+007 3.927e+012 1.000e+002 1.409e-002 1.495e-003 
1.662e-003 2.410e+007 3.930e+012 1.000e+002 1.449e-002 1.495e-003 
1.663e-003 2.419e+007 3.931e+012 1.000e+002 1.456e-002 1.496e-003 
1.664e-003 2.429e+007 3.933e+012 1.000e+002 1.421e-002 1.496e-003 
1.665e-003 2.439e+007 3.935e+012 1.000e+002 1.405e-002 1.496e-003 
1.666e-003 2.448e+007 3.937e+012 1.000e+002 1.407e-002 1.497e-003 
1.667e-003 2.455e+007 3.940e+012 1.000e+002 1.427e-002 1.497e-003 
1.668e-003 2.464e+007 3.942e+012 1.000e+002 1.434e-002 1.497e-003 
1.669e-003 2.475e+007 3.944e+012 1.000e+002 1.469e-002 1.498e-003 
1.670e-003 2.484e+007 3.943e+012 1.000e+002 1.591e-002 1.498e-003 
1.671e-003 2.406e+007 3.949e+012 1.000e+002 1.538e-002 1.505e-003 
1.672e-003 2.383e+007 3.956e+012 1.000e+002 1.451e-002 1.507e-003 
1.673e-003 2.371e+007 3.967e+012 1.000e+002 1.404e-002 1.509e-003 
1.674e-003 2.372e+007 3.971e+012 1.000e+002 1.416e-002 1.510e-003 
1.675e-003 2.376e+007 3.975e+012 1.000e+002 1.384e-002 1.511e-003 
1.676e-003 2.384e+007 3.978e+012 1.000e+002 1.460e-002 1.511e-003 
1.677e-003 2.395e+007 3.979e+012 1.000e+002 1.452e-002 1.511e-003 
1.678e-003 2.406e+007 3.980e+012 1.000e+002 1.494e-002 1.511e-003 
1.679e-003 2.417e+007 3.982e+012 1.000e+002 1.440e-002 1.512e-003 
1.680e-003 2.428e+007 3.983e+012 1.000e+002 1.462e-002 1.512e-003 
1.681e-003 2.415e+007 3.989e+012 1.000e+002 1.539e-002 1.514e-003 
1.682e-003 2.423e+007 3.992e+012 1.000e+002 1.538e-002 1.514e-003 
1.683e-003 2.433e+007 3.992e+012 1.000e+002 1.501e-002 1.515e-003 
1.684e-003 2.444e+007 3.993e+012 1.000e+002 1.485e-002 1.515e-003 
1.685e-003 2.455e+007 3.994e+012 1.000e+002 1.527e-002 1.515e-003 
1.686e-003 2.466e+007 3.996e+012 1.000e+002 1.505e-002 1.515e-003 
1.687e-003 2.477e+007 3.997e+012 1.000e+002 1.480e-002 1.516e-003 
1.688e-003 2.488e+007 3.999e+012 1.000e+002 1.494e-002 1.516e-003 
1.689e-003 2.498e+007 4.000e+012 1.000e+002 1.512e-002 1.516e-003 
1.690e-003 2.509e+007 4.002e+012 1.000e+002 1.541e-002 1.516e-003 
1.691e-003 2.520e+007 4.003e+012 1.000e+002 1.536e-002 1.517e-003 
1.692e-003 2.531e+007 4.005e+012 1.000e+002 1.551e-002 1.517e-003 
1.693e-003 2.541e+007 4.007e+012 1.000e+002 1.501e-002 1.517e-003 
1.694e-003 2.550e+007 4.009e+012 1.000e+002 1.538e-002 1.518e-003 
1.695e-003 2.560e+007 4.010e+012 1.000e+002 1.505e-002 1.518e-003 
1.696e-003 2.549e+007 4.021e+012 1.000e+002 1.680e-002 1.520e-003 
1.697e-003 2.456e+007 4.066e+012 1.000e+002 1.830e-002 1.527e-003 
1.698e-003 2.326e+007 3.887e+012 1.000e+002 1.979e-002 1.537e-003 
1.699e-003 2.193e+007 3.855e+012 1.000e+002 2.000e-002 1.547e-003 
1.700e-003 2.163e+007 3.868e+012 1.000e+002 1.794e-002 1.550e-003 
1.701e-003 2.157e+007 3.876e+012 1.000e+002 1.660e-002 1.552e-003 
1.702e-003 2.160e+007 3.883e+012 1.000e+002 1.893e-002 1.553e-003 
1.703e-003 2.154e+007 3.893e+012 1.000e+002 1.898e-002 1.554e-003 
1.704e-003 2.151e+007 3.869e+012 1.000e+002 1.596e-002 1.555e-003 
1.705e-003 2.155e+007 3.876e+012 1.000e+002 1.597e-002 1.556e-003 
1.706e-003 2.162e+007 3.881e+012 1.000e+002 1.567e-002 1.556e-003 
1.707e-003 2.171e+007 3.884e+012 1.000e+002 1.586e-002 1.557e-003 
1.708e-003 2.181e+007 3.887e+012 1.000e+002 1.573e-002 1.557e-003 
1.709e-003 2.192e+007 3.889e+012 1.000e+002 1.558e-002 1.557e-003 
1.710e-003 2.203e+007 3.891e+012 1.000e+002 1.521e-002 1.558e-003 
1.711e-003 2.214e+007 3.893e+012 1.000e+002 1.532e-002 1.558e-003 
1.712e-003 2.225e+007 3.895e+012 1.000e+002 1.554e-002 1.558e-003 
1.713e-003 2.237e+007 3.896e+012 1.000e+002 1.536e-002 1.558e-003 
1.714e-003 2.248e+007 3.898e+012 1.000e+002 1.559e-002 1.558e-003 
1.715e-003 2.259e+007 3.900e+012 1.000e+002 1.577e-002 1.559e-003 
1.716e-003 2.270e+007 3.902e+012 1.000e+002 1.521e-002 1.559e-003 
1.717e-003 2.281e+007 3.904e+012 1.000e+002 1.525e-002 1.559e-003 
1.718e-003 2.292e+007 3.905e+012 1.000e+002 1.587e-002 1.559e-003 
1.719e-003 2.303e+007 3.907e+012 1.000e+002 1.581e-002 1.560e-003 
1.720e-003 2.314e+007 3.908e+012 1.000e+002 1.592e-002 1.560e-003 
1.721e-003 2.325e+007 3.910e+012 1.000e+002 1.668e-002 1.560e-003 
1.722e-003 2.336e+007 3.912e+012 1.000e+002 1.583e-002 1.560e-003 
1.723e-003 2.347e+007 3.914e+012 1.000e+002 1.606e-002 1.561e-003 
1.724e-003 2.358e+007 3.916e+012 1.000e+002 1.616e-002 1.561e-003 
1.725e-003 2.370e+007 3.917e+012 1.000e+002 1.587e-002 1.561e-003 
1.726e-003 2.382e+007 3.918e+012 1.000e+002 1.534e-002 1.561e-003 
1.727e-003 2.393e+007 3.920e+012 1.000e+002 1.568e-002 1.561e-003 
1.728e-003 2.405e+007 3.921e+012 1.000e+002 1.536e-002 1.562e-003 
1.729e-003 2.417e+007 3.922e+012 1.000e+002 1.562e-002 1.562e-003 
1.730e-003 2.428e+007 3.924e+012 1.000e+002 1.628e-002 1.562e-003 
1.731e-003 2.439e+007 3.925e+012 1.000e+002 1.559e-002 1.562e-003 
1.732e-003 2.451e+007 3.926e+012 1.000e+002 1.584e-002 1.562e-003 
1.733e-003 2.462e+007 3.928e+012 1.000e+002 1.611e-002 1.563e-003 
1.734e-003 2.474e+007 3.929e+012 1.000e+002 1.581e-002 1.563e-003 
1.735e-003 2.484e+007 3.931e+012 1.000e+002 1.608e-002 1.563e-003 
1.736e-003 2.492e+007 3.931e+012 1.000e+002 1.506e-002 1.564e-003 
1.737e-003 2.500e+007 3.933e+012 1.000e+002 1.572e-002 1.564e-003 
1.738e-003 2.493e+007 3.936e+012 1.000e+002 1.555e-002 1.565e-003 
1.739e-003 2.433e+007 3.943e+012 1.000e+002 1.541e-002 1.571e-003 
1.740e-003 2.363e+007 3.952e+012 1.000e+002 1.491e-002 1.576e-003 
1.741e-003 2.349e+007 3.958e+012 1.000e+002 1.402e-002 1.578e-003 
1.742e-003 2.335e+007 3.971e+012 1.000e+002 1.402e-002 1.580e-003 
1.743e-003 2.338e+007 3.973e+012 1.000e+002 1.395e-002 1.581e-003 
1.744e-003 2.346e+007 3.976e+012 1.000e+002 1.320e-002 1.582e-003 
1.745e-003 2.349e+007 3.980e+012 1.000e+002 1.341e-002 1.582e-003 
1.746e-003 2.358e+007 3.982e+012 1.000e+002 1.396e-002 1.583e-003 
1.747e-003 2.368e+007 3.984e+012 1.000e+002 1.352e-002 1.583e-003 
1.748e-003 2.379e+007 3.985e+012 1.000e+002 1.368e-002 1.583e-003 
1.749e-003 2.389e+007 3.986e+012 1.000e+002 1.359e-002 1.584e-003 
1.750e-003 2.400e+007 3.987e+012 1.000e+002 1.380e-002 1.584e-003 
1.751e-003 2.412e+007 3.988e+012 1.000e+002 1.379e-002 1.584e-003 
1.752e-003 2.405e+007 3.992e+012 1.000e+002 1.399e-002 1.586e-003 
1.753e-003 2.407e+007 3.996e+012 1.000e+002 1.391e-002 1.586e-003 
1.754e-003 2.417e+007 3.998e+012 1.000e+002 1.447e-002 1.587e-003 
1.755e-003 2.428e+007 3.998e+012 1.000e+002 1.475e-002 1.587e-003 
1.756e-003 2.439e+007 3.999e+012 1.000e+002 1.409e-002 1.587e-003 
1.757e-003 2.450e+007 4.001e+012 1.000e+002 1.497e-002 1.587e-003 
1.758e-003 2.462e+007 4.002e+012 1.000e+002 1.418e-002 1.588e-003 
1.759e-003 2.473e+007 4.003e+012 1.000e+002 1.391e-002 1.588e-003 
1.760e-003 2.484e+007 4.004e+012 1.000e+002 1.391e-002 1.588e-003 
1.761e-003 2.495e+007 4.006e+012 1.000e+002 1.384e-002 1.588e-003 
1.762e-003 2.505e+007 4.007e+012 1.000e+002 1.433e-002 1.589e-003 
1.763e-003 2.516e+007 4.008e+012 1.000e+002 1.441e-002 1.589e-003 
1.764e-003 2.527e+007 4.010e+012 1.000e+002 1.421e-002 1.589e-003 
1.765e-003 2.538e+007 4.012e+012 1.000e+002 1.432e-002 1.589e-003 
1.766e-003 2.544e+007 4.015e+012 1.000e+002 1.440e-002 1.590e-003 
1.767e-003 2.508e+007 4.040e+012 1.000e+002 1.550e-002 1.593e-003 
1.768e-003 2.373e+007 3.952e+012 1.000e+002 2.055e-002 1.604e-003 
1.769e-003 2.235e+007 3.857e+012 1.000e+002 2.113e-002 1.614e-003 
1.770e-003 2.165e+007 3.862e+012 1.000e+002 1.901e-002 1.620e-003 
1.771e-003 2.146e+007 3.874e+012 1.000e+002 1.840e-002 1.622e-003 
1.772e-003 2.142e+007 3.882e+012 1.000e+002 1.820e-002 1.624e-003 
1.773e-003 2.134e+007 3.889e+012 1.000e+002 1.929e-002 1.625e-003 
1.774e-003 2.135e+007 3.865e+012 1.000e+002 1.809e-002 1.626e-003 
1.775e-003 2.143e+007 3.874e+012 1.000e+002 1.662e-002 1.627e-003 
1.776e-003 2.152e+007 3.876e+012 1.000e+002 1.650e-002 1.627e-003 
1.777e-003 2.159e+007 3.875e+012 1.000e+002 1.648e-002 1.628e-003 
1.778e-003 2.168e+007 3.878e+012 1.000e+002 1.628e-002 1.628e-003 
1.779e-003 2.178e+007 3.880e+012 1.000e+002 1.633e-002 1.628e-003 
1.780e-003 2.190e+007 3.882e+012 1.000e+002 1.598e-002 1.628e-003 
1.781e-003 2.201e+007 3.883e+012 1.000e+002 1.626e-002 1.629e-003 
1.782e-003 2.213e+007 3.885e+012 1.000e+002 1.587e-002 1.629e-003 
1.783e-003 2.224e+007 3.886e+012 1.000e+002 1.632e-002 1.629e-003 
1.784e-003 2.235e+007 3.888e+012 1.000e+002 1.577e-002 1.629e-003 
1.785e-003 2.246e+007 3.890e+012 1.000e+002 1.594e-002 1.630e-003 
1.786e-003 2.257e+007 3.891e+012 1.000e+002 1.556e-002 1.630e-003 
1.787e-003 2.268e+007 3.893e+012 1.000e+002 1.570e-002 1.630e-003 
1.788e-003 2.279e+007 3.894e+012 1.000e+002 1.573e-002 1.630e-003 
1.789e-003 2.291e+007 3.896e+012 1.000e+002 1.558e-002 1.630e-003 
1.790e-003 2.301e+007 3.898e+012 1.000e+002 1.602e-002 1.631e-003 
1.791e-003 2.312e+007 3.900e+012 1.000e+002 1.555e-002 1.631e-003 
1.792e-003 2.324e+007 3.901e+012 1.000e+002 1.606e-002 1.631e-003 
1.793e-003 2.335e+007 3.903e+012 1.000e+002 1.580e-002 1.631e-003 
1.794e-003 2.346e+007 3.904e+012 1.000e+002 1.595e-002 1.632e-003 
1.795e-003 2.357e+007 3.906e+012 1.000e+002 1.551e-002 1.632e-003 
1.796e-003 2.369e+007 3.907e+012 1.000e+002 1.530e-002 1.632e-003 
1.797e-003 2.380e+007 3.909e+012 1.000e+002 1.516e-002 1.632e-003 
1.798e-003 2.392e+007 3.910e+012 1.000e+002 1.512e-002 1.632e-003 
1.799e-003 2.403e+007 3.912e+012 1.000e+002 1.506e-002 1.633e-003 
1.800e-003 2.415e+007 3.913e+012 1.000e+002 1.520e-002 1.633e-003 
1.801e-003 2.426e+007 3.914e+012 1.000e+002 1.531e-002 1.633e-003 
1.802e-003 2.438e+007 3.916e+012 1.000e+002 1.527e-002 1.633e-003 
1.803e-003 2.450e+007 3.917e+012 1.000e+002 1.547e-002 1.633e-003 
1.804e-003 2.461e+007 3.918e+012 1.000e+002 1.524e-002 1.634e-003 
1.805e-003 2.471e+007 3.920e+012 1.000e+002 1.492e-002 1.634e-003 
1.806e-003 2.481e+007 3.922e+012 1.000e+002 1.518e-002 1.634e-003 
1.807e-003 2.490e+007 3.925e+012 1.000e+002 1.527e-002 1.635e-003 
1.808e-003 2.501e+007 3.926e+012 1.000e+002 1.491e-002 1.635e-003 
1.809e-003 2.512e+007 3.928e+012 1.000e+002 1.482e-002 1.635e-003 
1.810e-003 2.524e+007 3.929e+012 1.000e+002 1.499e-002 1.635e-003 
1.811e-003 2.535e+007 3.930e+012 1.000e+002 1.503e-002 1.636e-003 
1.812e-003 2.546e+007 3.932e+012 1.000e+002 1.495e-002 1.636e-003 
1.813e-003 2.555e+007 3.934e+012 1.000e+002 1.510e-002 1.636e-003 
1.814e-003 2.566e+007 3.936e+012 1.000e+002 1.467e-002 1.636e-003 
1.815e-003 2.548e+007 3.941e+012 1.000e+002 1.496e-002 1.639e-003 
1.816e-003 2.529e+007 3.945e+012 1.000e+002 1.532e-002 1.641e-003 
1.817e-003 2.448e+007 3.955e+012 1.000e+002 1.535e-002 1.648e-003 
1.818e-003 2.424e+007 3.963e+012 1.000e+002 1.433e-002 1.650e-003 
1.819e-003 2.407e+007 3.976e+012 1.000e+002 1.449e-002 1.652e-003 
1.820e-003 2.406e+007 3.981e+012 1.000e+002 1.387e-002 1.653e-003 
1.821e-003 2.413e+007 3.984e+012 1.000e+002 1.432e-002 1.654e-003 
1.822e-003 2.424e+007 3.985e+012 1.000e+002 1.444e-002 1.654e-003 
1.823e-003 2.436e+007 3.986e+012 1.000e+002 1.404e-002 1.654e-003 
1.824e-003 2.447e+007 3.987e+012 1.000e+002 1.419e-002 1.655e-003 
1.825e-003 2.458e+007 3.989e+012 1.000e+002 1.452e-002 1.655e-003 
1.826e-003 2.470e+007 3.990e+012 1.000e+002 1.452e-002 1.655e-003 
1.827e-003 2.480e+007 3.991e+012 1.000e+002 1.447e-002 1.655e-003 
1.828e-003 2.491e+007 3.992e+012 1.000e+002 1.477e-002 1.656e-003 
1.829e-003 2.503e+007 3.994e+012 1.000e+002 1.477e-002 1.656e-003 
1.830e-003 2.514e+007 3.995e+012 1.000e+002 1.468e-002 1.656e-003 
1.831e-003 2.525e+007 3.996e+012 1.000e+002 1.460e-002 1.656e-003 
1.832e-003 2.537e+007 3.997e+012 1.000e+002 1.458e-002 1.656e-003 
1.833e-003 2.548e+007 3.999e+012 1.000e+002 1.473e-002 1.657e-003 
1.834e-003 2.549e+007 4.001e+012 1.000e+002 1.529e-002 1.658e-003 
1.835e-003 2.540e+007 4.007e+012 1.000e+002 1.533e-002 1.659e-003 
1.836e-003 2.548e+007 4.011e+012 1.000e+002 1.425e-002 1.660e-003 
1.837e-003 2.541e+007 4.019e+012 1.000e+002 1.480e-002 1.661e-003 
1.838e-003 2.461e+007 4.059e+012 1.000e+002 1.761e-002 1.668e-003 
1.839e-003 2.333e+007 3.902e+012 1.000e+002 1.908e-002 1.678e-003 
1.840e-003 2.198e+007 3.850e+012 1.000e+002 1.919e-002 1.688e-003 
1.841e-003 2.158e+007 3.865e+012 1.000e+002 1.939e-002 1.692e-003 
1.842e-003 2.151e+007 3.871e+012 1.000e+002 1.881e-002 1.693e-003 
1.843e-003 2.155e+007 3.879e+012 1.000e+002 1.874e-002 1.694e-003 
1.844e-003 2.145e+007 3.887e+012 1.000e+002 2.052e-002 1.695e-003 
1.845e-003 2.137e+007 3.868e+012 1.000e+002 1.633e-002 1.697e-003 
1.846e-003 2.140e+007 3.875e+012 1.000e+002 1.621e-002 1.698e-003 
1.847e-003 2.147e+007 3.879e+012 1.000e+002 1.537e-002 1.698e-003 
1.848e-003 2.157e+007 3.882e+012 1.000e+002 1.549e-002 1.699e-003 
1.849e-003 2.166e+007 3.885e+012 1.000e+002 1.590e-002 1.699e-003 
1.850e-003 2.176e+007 3.888e+012 1.000e+002 1.550e-002 1.699e-003 
1.851e-003 2.187e+007 3.890e+012 1.000e+002 1.546e-002 1.700e-003 
1.852e-003 2.198e+007 3.891e+012 1.000e+002 1.568e-002 1.700e-003 
1.853e-003 2.210e+007 3.893e+012 1.000e+002 1.571e-002 1.700e-003 
1.854e-003 2.220e+007 3.895e+012 1.000e+002 1.576e-002 1.700e-003 
1.855e-003 2.232e+007 3.896e+012 1.000e+002 1.591e-002 1.700e-003 
1.856e-003 2.243e+007 3.898e+012 1.000e+002 1.588e-002 1.701e-003 
1.857e-003 2.254e+007 3.899e+012 1.000e+002 1.581e-002 1.701e-003 
1.858e-003 2.266e+007 3.901e+012 1.000e+002 1.571e-002 1.701e-003 
1.859e-003 2.277e+007 3.903e+012 1.000e+002 1.586e-002 1.701e-003 
1.860e-003 2.288e+007 3.904e+012 1.000e+002 1.548e-002 1.702e-003 
1.861e-003 2.300e+007 3.906e+012 1.000e+002 1.532e-002 1.702e-003 
1.862e-003 2.312e+007 3.908e+012 1.000e+002 1.509e-002 1.702e-003 
1.863e-003 2.323e+007 3.909e+012 1.000e+002 1.549e-002 1.702e-003 
1.864e-003 2.333e+007 3.911e+012 1.000e+002 1.549e-002 1.703e-003 
1.865e-003 2.344e+007 3.913e+012 1.000e+002 1.551e-002 1.703e-003 
1.866e-003 2.355e+007 3.914e+012 1.000e+002 1.537e-002 1.703e-003 
1.867e-003 2.367e+007 3.916e+012 1.000e+002 1.512e-002 1.703e-003 
1.868e-003 2.379e+007 3.917e+012 1.000e+002 1.495e-002 1.703e-003 
1.869e-003 2.390e+007 3.918e+012 1.000e+002 1.492e-002 1.704e-003 
1.870e-003 2.396e+007 3.919e+012 1.000e+002 1.496e-002 1.704e-003 
1.871e-003 2.388e+007 3.925e+012 1.000e+002 1.506e-002 1.706e-003 
1.872e-003 2.386e+007 3.929e+012 1.000e+002 1.475e-002 1.707e-003 
1.873e-003 2.392e+007 3.926e+012 1.000e+002 1.555e-002 1.707e-003 
1.874e-003 2.398e+007 3.928e+012 1.000e+002 1.540e-002 1.708e-003 
1.875e-003 2.406e+007 3.930e+012 1.000e+002 1.532e-002 1.708e-003 
1.876e-003 2.416e+007 3.931e+012 1.000e+002 1.533e-002 1.709e-003 
1.877e-003 2.427e+007 3.933e+012 1.000e+002 1.525e-002 1.709e-003 
1.878e-003 2.436e+007 3.934e+012 1.000e+002 1.398e-002 1.709e-003 
1.879e-003 2.445e+007 3.937e+012 1.000e+002 1.396e-002 1.710e-003 
1.880e-003 2.454e+007 3.938e+012 1.000e+002 1.398e-002 1.710e-003 
1.881e-003 2.464e+007 3.940e+012 1.000e+002 1.394e-002 1.710e-003 
1.882e-003 2.472e+007 3.942e+012 1.000e+002 1.359e-002 1.711e-003 
1.883e-003 2.460e+007 3.942e+012 1.000e+002 1.475e-002 1.713e-003 
1.884e-003 2.388e+007 3.951e+012 1.000e+002 1.466e-002 1.719e-003 
1.885e-003 2.376e+007 3.957e+012 1.000e+002 1.449e-002 1.721e-003 
1.886e-003 2.363e+007 3.969e+012 1.000e+002 1.418e-002 1.722e-003 
1.887e-003 2.369e+007 3.971e+012 1.000e+002 1.356e-002 1.723e-003 
1.888e-003 2.374e+007 3.974e+012 1.000e+002 1.350e-002 1.724e-003 
1.889e-003 2.380e+007 3.978e+012 1.000e+002 1.436e-002 1.724e-003 
1.890e-003 2.390e+007 3.979e+012 1.000e+002 1.450e-002 1.725e-003 
1.891e-003 2.401e+007 3.980e+012 1.000e+002 1.422e-002 1.725e-003 
1.892e-003 2.412e+007 3.982e+012 1.000e+002 1.408e-002 1.725e-003 
1.893e-003 2.423e+007 3.983e+012 1.000e+002 1.401e-002 1.725e-003 
1.894e-003 2.434e+007 3.984e+012 1.000e+002 1.425e-002 1.726e-003 
1.895e-003 2.445e+007 3.985e+012 1.000e+002 1.434e-002 1.726e-003 
1.896e-003 2.456e+007 3.987e+012 1.000e+002 1.434e-002 1.726e-003 
1.897e-003 2.467e+007 3.988e+012 1.000e+002 1.421e-002 1.726e-003 
1.898e-003 2.478e+007 3.990e+012 1.000e+002 1.469e-002 1.726e-003 
1.899e-003 2.489e+007 3.991e+012 1.000e+002 1.448e-002 1.727e-003 
1.900e-003 2.491e+007 3.993e+012 1.000e+002 1.461e-002 1.728e-003 
1.901e-003 2.484e+007 3.998e+012 1.000e+002 1.499e-002 1.729e-003 
1.902e-003 2.493e+007 4.000e+012 1.000e+002 1.482e-002 1.729e-003 
1.903e-003 2.503e+007 4.002e+012 1.000e+002 1.502e-002 1.730e-003 
1.904e-003 2.514e+007 4.003e+012 1.000e+002 1.528e-002 1.730e-003 
1.905e-003 2.524e+007 4.005e+012 1.000e+002 1.462e-002 1.730e-003 
1.906e-003 2.534e+007 4.007e+012 1.000e+002 1.448e-002 1.731e-003 
1.907e-003 2.544e+007 4.009e+012 1.000e+002 1.433e-002 1.731e-003 
1.908e-003 2.549e+007 4.012e+012 1.000e+002 1.470e-002 1.732e-003 
1.909e-003 2.509e+007 4.038e+012 1.000e+002 1.556e-002 1.735e-003 
1.910e-003 2.384e+007 4.071e+012 1.000e+002 2.644e-002 1.745e-003 
1.911e-003 2.240e+007 3.852e+012 1.000e+002 2.067e-002 1.756e-003 
1.912e-003 2.163e+007 3.867e+012 1.000e+002 2.404e-002 1.762e-003 
1.913e-003 2.142e+007 3.878e+012 1.000e+002 2.329e-002 1.765e-003 
1.914e-003 2.136e+007 3.887e+012 1.000e+002 2.115e-002 1.766e-003 
1.915e-003 2.137e+007 3.889e+012 1.000e+002 2.294e-002 1.767e-003 
1.916e-003 2.137e+007 3.899e+012 1.000e+002 2.249e-002 1.768e-003 
1.917e-003 2.139e+007 3.908e+012 1.000e+002 2.292e-002 1.769e-003 
1.918e-003 2.144e+007 3.914e+012 1.000e+002 2.205e-002 1.770e-003 
1.919e-003 2.151e+007 3.918e+012 1.000e+002 2.197e-002 1.770e-003 
1.920e-003 2.160e+007 3.923e+012 1.000e+002 2.152e-002 1.770e-003 
1.921e-003 2.168e+007 3.925e+012 1.000e+002 2.235e-002 1.771e-003 
1.922e-003 2.177e+007 3.929e+012 1.000e+002 2.304e-002 1.771e-003 
1.923e-003 2.187e+007 3.931e+012 1.000e+002 2.137e-002 1.772e-003 
1.924e-003 2.197e+007 3.934e+012 1.000e+002 2.004e-002 1.772e-003 
1.925e-003 2.207e+007 3.937e+012 1.000e+002 2.192e-002 1.772e-003 
1.926e-003 2.218e+007 3.939e+012 1.000e+002 2.122e-002 1.772e-003 
1.927e-003 2.229e+007 3.940e+012 1.000e+002 2.143e-002 1.773e-003 
1.928e-003 2.240e+007 3.942e+012 1.000e+002 2.118e-002 1.773e-003 
1.929e-003 2.251e+007 3.945e+012 1.000e+002 2.126e-002 1.773e-003 
1.930e-003 2.258e+007 3.945e+012 1.000e+002 2.135e-002 1.774e-003 
1.931e-003 2.256e+007 3.950e+012 1.000e+002 2.207e-002 1.775e-003 
1.932e-003 2.258e+007 3.954e+012 1.000e+002 2.078e-002 1.776e-003 
1.933e-003 2.261e+007 3.956e+012 1.000e+002 2.056e-002 1.777e-003 
1.934e-003 2.262e+007 3.955e+012 1.000e+002 2.144e-002 1.777e-003 
1.935e-003 2.213e+007 3.956e+012 1.000e+002 2.079e-002 1.782e-003 
1.936e-003 2.167e+007 3.967e+012 1.000e+002 2.032e-002 1.786e-003 
1.937e-003 2.154e+007 3.974e+012 1.000e+002 1.991e-002 1.788e-003 
1.938e-003 2.154e+007 3.982e+012 1.000e+002 1.964e-002 1.789e-003 
1.939e-003 2.156e+007 3.988e+012 1.000e+002 1.873e-002 1.790e-003 
1.940e-003 2.122e+007 4.008e+012 1.000e+002 2.042e-002 1.793e-003 
1.941e-003 1.959e+007 3.829e+012 1.000e+002 1.701e-002 1.805e-003 
1.942e-003 1.756e+007 3.820e+012 1.000e+002 2.066e-002 1.820e-003 
1.943e-003 1.688e+007 3.836e+012 1.000e+002 2.500e-002 1.826e-003 
1.944e-003 1.670e+007 3.844e+012 1.000e+002 2.373e-002 1.828e-003 
1.945e-003 1.670e+007 3.850e+012 1.000e+002 2.321e-002 1.829e-003 
1.946e-003 1.677e+007 3.852e+012 1.000e+002 2.328e-002 1.830e-003 
1.947e-003 1.684e+007 3.853e+012 1.000e+002 2.327e-002 1.830e-003 
1.948e-003 1.693e+007 3.853e+012 1.000e+002 2.310e-002 1.831e-003 
1.949e-003 1.702e+007 3.855e+012 1.000e+002 2.261e-002 1.831e-003 
1.950e-003 1.709e+007 3.858e+012 1.000e+002 2.135e-002 1.832e-003 
1.951e-003 1.714e+007 3.862e+012 1.000e+002 2.309e-002 1.832e-003 
1.952e-003 1.715e+007 3.863e+012 1.000e+002 2.264e-002 1.833e-003 
1.953e-003 1.718e+007 3.867e+012 1.000e+002 2.276e-002 1.834e-003 
1.954e-003 1.725e+007 3.871e+012 1.000e+002 2.325e-002 1.835e-003 
1.955e-003 1.732e+007 3.874e+012 1.000e+002 2.279e-002 1.835e-003 
1.956e-003 1.742e+007 3.877e+012 1.000e+002 2.233e-002 1.835e-003 
1.957e-003 1.752e+007 3.879e+012 1.000e+002 2.256e-002 1.836e-003 
1.958e-003 1.763e+007 3.880e+012 1.000e+002 2.321e-002 1.836e-003 
1.959e-003 1.775e+007 3.882e+012 1.000e+002 2.325e-002 1.836e-003 
1.960e-003 1.786e+007 3.883e+012 1.000e+002 2.241e-002 1.836e-003 
1.961e-003 1.799e+007 3.884e+012 1.000e+002 2.294e-002 1.836e-003 
1.962e-003 1.811e+007 3.885e+012 1.000e+002 2.315e-002 1.837e-003 
1.963e-003 1.823e+007 3.886e+012 1.000e+002 2.290e-002 1.837e-003 
1.964e-003 1.836e+007 3.887e+012 1.000e+002 2.196e-002 1.837e-003 
1.965e-003 1.848e+007 3.888e+012 1.000e+002 2.263e-002 1.837e-003 
1.966e-003 1.860e+007 3.889e+012 1.000e+002 2.298e-002 1.837e-003 
1.967e-003 1.872e+007 3.890e+012 1.000e+002 2.240e-002 1.837e-003 
1.968e-003 1.884e+007 3.890e+012 1.000e+002 2.256e-002 1.838e-003 
1.969e-003 1.896e+007 3.892e+012 1.000e+002 2.163e-002 1.838e-003 
1.970e-003 1.908e+007 3.892e+012 1.000e+002 2.387e-002 1.838e-003 
1.971e-003 1.920e+007 3.894e+012 1.000e+002 2.258e-002 1.838e-003 
1.972e-003 1.932e+007 3.895e+012 1.000e+002 2.156e-002 1.838e-003 
1.973e-003 1.944e+007 3.896e+012 1.000e+002 2.260e-002 1.838e-003 
1.974e-003 1.956e+007 3.897e+012 1.000e+002 2.229e-002 1.839e-003 
1.975e-003 1.967e+007 3.898e+012 1.000e+002 2.188e-002 1.839e-003 
1.976e-003 1.980e+007 3.899e+012 1.000e+002 2.411e-002 1.839e-003 
1.977e-003 1.992e+007 3.901e+012 1.000e+002 2.286e-002 1.839e-003 
1.978e-003 2.003e+007 3.901e+012 1.000e+002 2.192e-002 1.839e-003 
1.979e-003 2.015e+007 3.903e+012 1.000e+002 2.250e-002 1.840e-003 
1.980e-003 2.027e+007 3.904e+012 1.000e+002 2.134e-002 1.840e-003 
1.981e-003 2.039e+007 3.905e+012 1.000e+002 2.163e-002 1.840e-003 
1.982e-003 2.051e+007 3.907e+012 1.000e+002 2.236e-002 1.840e-003 
1.983e-003 2.062e+007 3.908e+012 1.000e+002 2.187e-002 1.840e-003 
1.984e-003 2.073e+007 3.910e+012 1.000e+002 2.148e-002 1.840e-003 
1.985e-003 2.085e+007 3.911e+012 1.000e+002 2.102e-002 1.841e-003 
1.986e-003 2.096e+007 3.913e+012 1.000e+002 2.171e-002 1.841e-003 
1.987e-003 2.107e+007 3.914e+012 1.000e+002 2.046e-002 1.841e-003 
1.988e-003 2.119e+007 3.916e+012 1.000e+002 2.086e-002 1.841e-003 
1.989e-003 2.129e+007 3.918e+012 1.000e+002 2.081e-002 1.842e-003 
1.990e-003 2.140e+007 3.920e+012 1.000e+002 2.193e-002 1.842e-003 
1.991e-003 2.151e+007 3.922e+012 1.000e+002 2.207e-002 1.842e-003 
1.992e-003 2.163e+007 3.923e+012 1.000e+002 2.133e-002 1.842e-003 
1.993e-003 2.174e+007 3.925e+012 1.000e+002 1.955e-002 1.843e-003 
1.994e-003 2.185e+007 3.926e+012 1.000e+002 2.087e-002 1.843e-003 
1.995e-003 2.195e+007 3.928e+012 1.000e+002 2.223e-002 1.843e-003 
1.996e-003 2.207e+007 3.930e+012 1.000e+002 2.076e-002 1.843e-003 
1.997e-003 2.218e+007 3.931e+012 1.000e+002 2.121e-002 1.843e-003 
1.998e-003 2.230e+007 3.933e+012 1.000e+002 2.194e-002 1.844e-003 
1.999e-003 2.241e+007 3.935e+012 1.000e+002 2.183e-002 1.844e-003 
2.000e-003 2.252e+007 3.937e+012 1.000e+002 2.153e-002 1.844e-003 
2.001e-003 2.254e+007 3.939e+012 1.000e+002 2.080e-002 1.845e-003 
2.002e-003 2.253e+007 3.944e+012 1.000e+002 1.854e-002 1.846e-003 
2.003e-003 2.241e+007 3.946e+012 1.000e+002 2.115e-002 1.848e-003 
2.004e-003 2.192e+007 3.955e+012 1.000e+002 2.237e-002 1.852e-003 
2.005e-003 2.151e+007 3.965e+012 1.000e+002 1.977e-002 1.856e-003 
2.006e-003 2.138e+007 3.971e+012 1.000e+002 2.055e-002 1.858e-003 
2.007e-003 2.140e+007 3.979e+012 1.000e+002 1.924e-002 1.859e-003 
2.008e-003 2.145e+007 3.984e+012 1.000e+002 1.787e-002 1.859e-003 
2.009e-003 2.144e+007 3.992e+012 1.000e+002 2.186e-002 1.861e-003 
2.010e-003 2.038e+007 3.876e+012 1.000e+002 1.991e-002 1.869e-003 
2.011e-003 1.824e+007 3.818e+012 1.000e+002 1.971e-002 1.885e-003 
2.012e-003 1.699e+007 3.828e+012 1.000e+002 2.081e-002 1.894e-003 
2.013e-003 1.664e+007 3.839e+012 1.000e+002 2.088e-002 1.898e-003 
2.014e-003 1.657e+007 3.845e+012 1.000e+002 2.109e-002 1.899e-003 
2.015e-003 1.662e+007 3.849e+012 1.000e+002 2.117e-002 1.900e-003 
2.016e-003 1.670e+007 3.851e+012 1.000e+002 2.185e-002 1.900e-003 
2.017e-003 1.679e+007 3.854e+012 1.000e+002 2.238e-002 1.901e-003 
2.018e-003 1.689e+007 3.855e+012 1.000e+002 2.047e-002 1.901e-003 
2.019e-003 1.699e+007 3.857e+012 1.000e+002 2.089e-002 1.901e-003 
2.020e-003 1.709e+007 3.859e+012 1.000e+002 2.078e-002 1.902e-003 
2.021e-003 1.716e+007 3.861e+012 1.000e+002 2.163e-002 1.902e-003 
2.022e-003 1.722e+007 3.865e+012 1.000e+002 2.039e-002 1.903e-003 
2.023e-003 1.726e+007 3.865e+012 1.000e+002 2.012e-002 1.904e-003 
2.024e-003 1.730e+007 3.869e+012 1.000e+002 2.175e-002 1.904e-003 
2.025e-003 1.735e+007 3.874e+012 1.000e+002 2.022e-002 1.905e-003 
2.026e-003 1.743e+007 3.878e+012 1.000e+002 2.124e-002 1.905e-003 
2.027e-003 1.752e+007 3.880e+012 1.000e+002 2.307e-002 1.906e-003 
2.028e-003 1.762e+007 3.883e+012 1.000e+002 2.308e-002 1.906e-003 
2.029e-003 1.772e+007 3.883e+012 1.000e+002 2.282e-002 1.906e-003 
2.030e-003 1.783e+007 3.883e+012 1.000e+002 2.370e-002 1.907e-003 
2.031e-003 1.795e+007 3.884e+012 1.000e+002 2.380e-002 1.907e-003 
2.032e-003 1.807e+007 3.885e+012 1.000e+002 2.354e-002 1.907e-003 
2.033e-003 1.819e+007 3.886e+012 1.000e+002 2.170e-002 1.907e-003 
2.034e-003 1.831e+007 3.887e+012 1.000e+002 2.354e-002 1.907e-003 
2.035e-003 1.843e+007 3.888e+012 1.000e+002 2.332e-002 1.907e-003 
2.036e-003 1.855e+007 3.889e+012 1.000e+002 2.210e-002 1.908e-003 
2.037e-003 1.867e+007 3.890e+012 1.000e+002 2.288e-002 1.908e-003 
2.038e-003 1.879e+007 3.891e+012 1.000e+002 2.427e-002 1.908e-003 
2.039e-003 1.891e+007 3.892e+012 1.000e+002 2.372e-002 1.908e-003 
2.040e-003 1.903e+007 3.894e+012 1.000e+002 2.307e-002 1.908e-003 
2.041e-003 1.915e+007 3.895e+012 1.000e+002 2.304e-002 1.908e-003 
2.042e-003 1.927e+007 3.896e+012 1.000e+002 2.270e-002 1.909e-003 
2.043e-003 1.939e+007 3.897e+012 1.000e+002 2.248e-002 1.909e-003 
2.044e-003 1.951e+007 3.898e+012 1.000e+002 2.196e-002 1.909e-003 
2.045e-003 1.963e+007 3.898e+012 1.000e+002 2.380e-002 1.909e-003 
2.046e-003 1.974e+007 3.900e+012 1.000e+002 2.244e-002 1.909e-003 
2.047e-003 1.986e+007 3.901e+012 1.000e+002 2.372e-002 1.909e-003 
2.048e-003 1.998e+007 3.903e+012 1.000e+002 2.218e-002 1.910e-003 
2.049e-003 2.010e+007 3.904e+012 1.000e+002 2.178e-002 1.910e-003 
2.050e-003 2.022e+007 3.905e+012 1.000e+002 2.310e-002 1.910e-003 
2.051e-003 2.034e+007 3.906e+012 1.000e+002 2.237e-002 1.910e-003 
2.052e-003 2.046e+007 3.907e+012 1.000e+002 2.329e-002 1.910e-003 
2.053e-003 2.057e+007 3.908e+012 1.000e+002 2.342e-002 1.911e-003 
2.054e-003 2.069e+007 3.910e+012 1.000e+002 2.233e-002 1.911e-003 
2.055e-003 2.081e+007 3.911e+012 1.000e+002 2.185e-002 1.911e-003 
2.056e-003 2.092e+007 3.913e+012 1.000e+002 2.254e-002 1.911e-003 
2.057e-003 2.104e+007 3.914e+012 1.000e+002 2.373e-002 1.911e-003 
2.058e-003 2.115e+007 3.916e+012 1.000e+002 2.278e-002 1.912e-003 
2.059e-003 2.126e+007 3.918e+012 1.000e+002 2.179e-002 1.912e-003 
2.060e-003 2.137e+007 3.919e+012 1.000e+002 2.075e-002 1.912e-003 
2.061e-003 2.148e+007 3.921e+012 1.000e+002 2.185e-002 1.912e-003 
2.062e-003 2.159e+007 3.923e+012 1.000e+002 2.031e-002 1.913e-003 
2.063e-003 2.170e+007 3.925e+012 1.000e+002 2.288e-002 1.913e-003 
2.064e-003 2.181e+007 3.926e+012 1.000e+002 2.272e-002 1.913e-003 
2.065e-003 2.192e+007 3.928e+012 1.000e+002 2.322e-002 1.913e-003 
2.066e-003 2.204e+007 3.930e+012 1.000e+002 2.223e-002 1.913e-003 
2.067e-003 2.215e+007 3.932e+012 1.000e+002 2.188e-002 1.914e-003 
2.068e-003 2.226e+007 3.934e+012 1.000e+002 2.198e-002 1.914e-003 
2.069e-003 2.237e+007 3.935e+012 1.000e+002 2.134e-002 1.914e-003 
2.070e-003 2.249e+007 3.937e+012 1.000e+002 2.267e-002 1.914e-003 
2.071e-003 2.260e+007 3.939e+012 1.000e+002 2.166e-002 1.915e-003 
2.072e-003 2.272e+007 3.940e+012 1.000e+002 2.212e-002 1.915e-003 
2.073e-003 2.283e+007 3.941e+012 1.000e+002 2.161e-002 1.915e-003 
2.074e-003 2.295e+007 3.943e+012 1.000e+002 2.150e-002 1.915e-003 
2.075e-003 2.307e+007 3.944e+012 1.000e+002 2.196e-002 1.915e-003 
2.076e-003 2.319e+007 3.945e+012 1.000e+002 2.096e-002 1.915e-003 
2.077e-003 2.331e+007 3.947e+012 1.000e+002 2.164e-002 1.916e-003 
2.078e-003 2.343e+007 3.947e+012 1.000e+002 2.189e-002 1.916e-003 
2.079e-003 2.354e+007 3.948e+012 1.000e+002 2.326e-002 1.916e-003 
2.080e-003 2.344e+007 3.954e+012 1.000e+002 2.027e-002 1.918e-003 
2.081e-003 2.342e+007 3.958e+012 1.000e+002 1.981e-002 1.919e-003 
2.082e-003 2.346e+007 3.961e+012 1.000e+002 1.958e-002 1.920e-003 
2.083e-003 2.353e+007 3.966e+012 1.000e+002 1.948e-002 1.920e-003 
2.084e-003 2.360e+007 3.969e+012 1.000e+002 2.041e-002 1.921e-003 
2.085e-003 2.369e+007 3.970e+012 1.000e+002 1.841e-002 1.921e-003 
2.086e-003 2.380e+007 3.972e+012 1.000e+002 2.066e-002 1.921e-003 
2.087e-003 2.391e+007 3.974e+012 1.000e+002 1.819e-002 1.921e-003 
2.088e-003 2.401e+007 3.974e+012 1.000e+002 1.927e-002 1.922e-003 
2.089e-003 2.411e+007 3.975e+012 1.000e+002 1.846e-002 1.922e-003 
2.090e-003 2.422e+007 3.976e+012 1.000e+002 1.983e-002 1.922e-003 
2.091e-003 2.433e+007 3.978e+012 1.000e+002 1.953e-002 1.923e-003 
2.092e-003 2.443e+007 3.979e+012 1.000e+002 1.947e-002 1.923e-003 
2.093e-003 2.403e+007 3.981e+012 1.000e+002 1.919e-002 1.927e-003 
2.094e-003 2.351e+007 3.989e+012 1.000e+002 2.066e-002 1.931e-003 
2.095e-003 2.345e+007 3.994e+012 1.000e+002 2.048e-002 1.933e-003 
2.096e-003 2.331e+007 4.006e+012 1.000e+002 2.011e-002 1.935e-003 
2.097e-003 2.336e+007 4.008e+012 1.000e+002 1.933e-002 1.935e-003 
2.098e-003 2.346e+007 4.009e+012 1.000e+002 1.910e-002 1.936e-003 
2.099e-003 2.334e+007 4.020e+012 1.000e+002 1.840e-002 1.937e-003 
2.100e-003 2.194e+007 3.866e+012 1.000e+002 1.642e-002 1.948e-003 
2.101e-003 1.982e+007 3.825e+012 1.000e+002 1.839e-002 1.964e-003 
2.102e-003 1.911e+007 3.845e+012 1.000e+002 2.276e-002 1.970e-003 
2.103e-003 1.890e+007 3.857e+012 1.000e+002 2.074e-002 1.972e-003 
2.104e-003 1.887e+007 3.863e+012 1.000e+002 2.096e-002 1.973e-003 
2.105e-003 1.889e+007 3.869e+012 1.000e+002 2.191e-002 1.974e-003 
2.106e-003 1.890e+007 3.875e+012 1.000e+002 2.352e-002 1.975e-003 
2.107e-003 1.888e+007 3.878e+012 1.000e+002 2.344e-002 1.976e-003 
2.108e-003 1.888e+007 3.885e+012 1.000e+002 2.443e-002 1.977e-003 
2.109e-003 1.894e+007 3.891e+012 1.000e+002 2.419e-002 1.978e-003 
2.110e-003 1.901e+007 3.895e+012 1.000e+002 2.424e-002 1.978e-003 
2.111e-003 1.911e+007 3.898e+012 1.000e+002 2.345e-002 1.979e-003 
2.112e-003 1.920e+007 3.900e+012 1.000e+002 2.239e-002 1.979e-003 
2.113e-003 1.932e+007 3.902e+012 1.000e+002 2.054e-002 1.979e-003 
2.114e-003 1.944e+007 3.902e+012 1.000e+002 2.216e-002 1.979e-003 
2.115e-003 1.955e+007 3.905e+012 1.000e+002 2.353e-002 1.980e-003 
2.116e-003 1.967e+007 3.905e+012 1.000e+002 2.248e-002 1.980e-003 
2.117e-003 1.979e+007 3.907e+012 1.000e+002 2.015e-002 1.980e-003 
2.118e-003 1.990e+007 3.908e+012 1.000e+002 2.160e-002 1.980e-003 
2.119e-003 2.003e+007 3.910e+012 1.000e+002 2.141e-002 1.980e-003 
2.120e-003 2.015e+007 3.911e+012 1.000e+002 2.365e-002 1.980e-003 
2.121e-003 2.026e+007 3.912e+012 1.000e+002 2.283e-002 1.981e-003 
2.122e-003 2.038e+007 3.913e+012 1.000e+002 2.323e-002 1.981e-003 
2.123e-003 2.049e+007 3.915e+012 1.000e+002 2.508e-002 1.981e-003 
2.124e-003 2.061e+007 3.915e+012 1.000e+002 2.570e-002 1.981e-003 
2.125e-003 2.073e+007 3.917e+012 1.000e+002 2.317e-002 1.981e-003 
2.126e-003 2.084e+007 3.918e+012 1.000e+002 2.320e-002 1.982e-003 
2.127e-003 2.096e+007 3.920e+012 1.000e+002 2.266e-002 1.982e-003 
2.128e-003 2.108e+007 3.921e+012 1.000e+002 2.186e-002 1.982e-003 
2.129e-003 2.119e+007 3.923e+012 1.000e+002 2.304e-002 1.982e-003 
2.130e-003 2.129e+007 3.924e+012 1.000e+002 2.330e-002 1.983e-003 
2.131e-003 2.140e+007 3.927e+012 1.000e+002 2.241e-002 1.983e-003 
2.132e-003 2.152e+007 3.929e+012 1.000e+002 2.259e-002 1.983e-003 
2.133e-003 2.163e+007 3.930e+012 1.000e+002 2.412e-002 1.983e-003 
2.134e-003 2.174e+007 3.932e+012 1.000e+002 2.287e-002 1.983e-003 
2.135e-003 2.186e+007 3.934e+012 1.000e+002 2.302e-002 1.984e-003 
2.136e-003 2.196e+007 3.936e+012 1.000e+002 2.260e-002 1.984e-003 
2.137e-003 2.207e+007 3.938e+012 1.000e+002 2.282e-002 1.984e-003 
2.138e-003 2.219e+007 3.940e+012 1.000e+002 2.286e-002 1.984e-003 
2.139e-003 2.231e+007 3.941e+012 1.000e+002 2.421e-002 1.985e-003 
2.140e-003 2.242e+007 3.943e+012 1.000e+002 2.170e-002 1.985e-003 
2.141e-003 2.253e+007 3.946e+012 1.000e+002 2.242e-002 1.985e-003 
2.142e-003 2.264e+007 3.947e+012 1.000e+002 2.202e-002 1.985e-003 
2.143e-003 2.276e+007 3.948e+012 1.000e+002 2.250e-002 1.985e-003 
2.144e-003 2.287e+007 3.949e+012 1.000e+002 2.282e-002 1.986e-003 
2.145e-003 2.297e+007 3.950e+012 1.000e+002 2.216e-002 1.986e-003 
2.146e-003 2.295e+007 3.955e+012 1.000e+002 2.209e-002 1.987e-003 
2.147e-003 2.298e+007 3.959e+012 1.000e+002 2.278e-002 1.988e-003 
2.148e-003 2.305e+007 3.962e+012 1.000e+002 2.209e-002 1.988e-003 
2.149e-003 2.313e+007 3.965e+012 1.000e+002 2.170e-002 1.989e-003 
2.150e-003 2.321e+007 3.966e+012 1.000e+002 2.387e-002 1.989e-003 
2.151e-003 2.332e+007 3.967e+012 1.000e+002 2.244e-002 1.990e-003 
2.152e-003 2.341e+007 3.969e+012 1.000e+002 2.428e-002 1.990e-003 
2.153e-003 2.353e+007 3.970e+012 1.000e+002 2.326e-002 1.990e-003 
2.154e-003 2.363e+007 3.971e+012 1.000e+002 2.391e-002 1.990e-003 
2.155e-003 2.373e+007 3.974e+012 1.000e+002 2.304e-002 1.991e-003 
2.156e-003 2.384e+007 3.976e+012 1.000e+002 2.165e-002 1.991e-003 
2.157e-003 2.394e+007 3.976e+012 1.000e+002 2.231e-002 1.991e-003 
2.158e-003 2.406e+007 3.978e+012 1.000e+002 2.194e-002 1.991e-003 
2.159e-003 2.417e+007 3.979e+012 1.000e+002 2.267e-002 1.992e-003 
2.160e-003 2.428e+007 3.980e+012 1.000e+002 2.193e-002 1.992e-003 
2.161e-003 2.439e+007 3.982e+012 1.000e+002 2.307e-002 1.992e-003 
2.162e-003 2.451e+007 3.982e+012 1.000e+002 2.276e-002 1.992e-003 
2.163e-003 2.462e+007 3.984e+012 1.000e+002 2.191e-002 1.993e-003 
2.164e-003 2.471e+007 3.988e+012 1.000e+002 2.135e-002 1.993e-003 
2.165e-003 2.483e+007 3.989e+012 1.000e+002 2.097e-002 1.993e-003 
2.166e-003 2.493e+007 3.991e+012 1.000e+002 2.135e-002 1.993e-003 
2.167e-003 2.504e+007 3.992e+012 1.000e+002 2.048e-002 1.994e-003 
2.168e-003 2.514e+007 3.993e+012 1.000e+002 2.120e-002 1.994e-003 
2.169e-003 2.524e+007 3.995e+012 1.000e+002 2.128e-002 1.994e-003 
2.170e-003 2.534e+007 3.996e+012 1.000e+002 2.059e-002 1.995e-003 
2.171e-003 2.543e+007 3.998e+012 1.000e+002 2.030e-002 1.995e-003 
2.172e-003 2.553e+007 4.000e+012 1.000e+002 2.077e-002 1.995e-003 
2.173e-003 2.563e+007 4.001e+012 1.000e+002 2.049e-002 1.996e-003 
2.174e-003 2.574e+007 4.003e+012 1.000e+002 1.975e-002 1.996e-003 
2.175e-003 2.584e+007 4.005e+012 1.000e+002 1.854e-002 1.996e-003 
2.176e-003 2.590e+007 4.005e+012 1.000e+002 2.163e-002 1.997e-003 
2.177e-003 2.519e+007 4.014e+012 1.000e+002 2.001e-002 2.003e-003 
2.178e-003 2.484e+007 4.021e+012 1.000e+002 2.025e-002 2.006e-003 
2.179e-003 2.446e+007 4.041e+012 1.000e+002 2.157e-002 2.010e-003 
2.180e-003 2.357e+007 4.084e+012 1.000e+002 2.004e-002 2.017e-003 
2.181e-003 2.141e+007 3.841e+012 1.000e+002 1.809e-002 2.033e-003 
2.182e-003 2.028e+007 3.849e+012 1.000e+002 2.192e-002 2.042e-003 
2.183e-003 2.011e+007 3.860e+012 1.000e+002 2.118e-002 2.044e-003 
2.184e-003 2.004e+007 3.869e+012 1.000e+002 2.313e-002 2.045e-003 
2.185e-003 2.005e+007 3.874e+012 1.000e+002 2.152e-002 2.046e-003 
2.186e-003 2.001e+007 3.879e+012 1.000e+002 2.240e-002 2.047e-003 
2.187e-003 1.996e+007 3.888e+012 1.000e+002 2.398e-002 2.049e-003 
2.188e-003 1.998e+007 3.895e+012 1.000e+002 2.267e-002 2.050e-003 
2.189e-003 2.004e+007 3.901e+012 1.000e+002 2.335e-002 2.050e-003 
2.190e-003 2.011e+007 3.905e+012 1.000e+002 2.334e-002 2.051e-003 
2.191e-003 2.020e+007 3.909e+012 1.000e+002 2.152e-002 2.051e-003 
2.192e-003 2.030e+007 3.911e+012 1.000e+002 2.276e-002 2.051e-003 
2.193e-003 2.041e+007 3.913e+012 1.000e+002 2.308e-002 2.052e-003 
2.194e-003 2.052e+007 3.915e+012 1.000e+002 2.091e-002 2.052e-003 
2.195e-003 2.064e+007 3.918e+012 1.000e+002 2.076e-002 2.052e-003 
2.196e-003 2.076e+007 3.918e+012 1.000e+002 2.213e-002 2.052e-003 
2.197e-003 2.087e+007 3.920e+012 1.000e+002 2.178e-002 2.052e-003 
2.198e-003 2.099e+007 3.922e+012 1.000e+002 2.179e-002 2.053e-003 
2.199e-003 2.110e+007 3.923e+012 1.000e+002 2.345e-002 2.053e-003 
2.200e-003 2.122e+007 3.925e+012 1.000e+002 2.287e-002 2.053e-003 
2.201e-003 2.134e+007 3.926e+012 1.000e+002 2.274e-002 2.053e-003 
2.202e-003 2.146e+007 3.929e+012 1.000e+002 2.246e-002 2.053e-003 
2.203e-003 2.157e+007 3.930e+012 1.000e+002 2.416e-002 2.054e-003 
2.204e-003 2.168e+007 3.933e+012 1.000e+002 2.243e-002 2.054e-003 
2.205e-003 2.180e+007 3.934e+012 1.000e+002 2.183e-002 2.054e-003 
2.206e-003 2.191e+007 3.936e+012 1.000e+002 2.218e-002 2.054e-003 
2.207e-003 2.202e+007 3.938e+012 1.000e+002 2.207e-002 2.055e-003 
2.208e-003 2.212e+007 3.940e+012 1.000e+002 2.315e-002 2.055e-003 
2.209e-003 2.224e+007 3.942e+012 1.000e+002 2.221e-002 2.055e-003 
2.210e-003 2.235e+007 3.944e+012 1.000e+002 2.114e-002 2.055e-003 
2.211e-003 2.246e+007 3.945e+012 1.000e+002 2.185e-002 2.055e-003 
2.212e-003 2.258e+007 3.947e+012 1.000e+002 2.165e-002 2.056e-003 
2.213e-003 2.269e+007 3.949e+012 1.000e+002 2.223e-002 2.056e-003 
2.214e-003 2.280e+007 3.951e+012 1.000e+002 2.203e-002 2.056e-003 
2.215e-003 2.293e+007 3.952e+012 1.000e+002 2.249e-002 2.056e-003 
2.216e-003 2.304e+007 3.953e+012 1.000e+002 2.282e-002 2.056e-003 
2.217e-003 2.316e+007 3.954e+012 1.000e+002 2.279e-002 2.057e-003 
2.218e-003 2.328e+007 3.956e+012 1.000e+002 2.247e-002 2.057e-003 
2.219e-003 2.340e+007 3.957e+012 1.000e+002 2.259e-002 2.057e-003 
2.220e-003 2.352e+007 3.959e+012 1.000e+002 2.168e-002 2.057e-003 
2.221e-003 2.364e+007 3.960e+012 1.000e+002 2.172e-002 2.057e-003 
2.222e-003 2.376e+007 3.961e+012 1.000e+002 2.122e-002 2.057e-003 
2.223e-003 2.388e+007 3.962e+012 1.000e+002 2.281e-002 2.058e-003 
2.224e-003 2.400e+007 3.963e+012 1.000e+002 2.184e-002 2.058e-003 
2.225e-003 2.411e+007 3.963e+012 1.000e+002 2.308e-002 2.058e-003 
2.226e-003 2.402e+007 3.968e+012 1.000e+002 2.065e-002 2.060e-003 
2.227e-003 2.403e+007 3.972e+012 1.000e+002 2.167e-002 2.061e-003 
2.228e-003 2.409e+007 3.975e+012 1.000e+002 2.048e-002 2.061e-003 
2.229e-003 2.416e+007 3.978e+012 1.000e+002 2.164e-002 2.062e-003 
2.230e-003 2.425e+007 3.980e+012 1.000e+002 2.208e-002 2.062e-003 
2.231e-003 2.435e+007 3.982e+012 1.000e+002 2.041e-002 2.062e-003 
2.232e-003 2.446e+007 3.983e+012 1.000e+002 2.077e-002 2.063e-003 
2.233e-003 2.457e+007 3.984e+012 1.000e+002 2.100e-002 2.063e-003 
2.234e-003 2.468e+007 3.985e+012 1.000e+002 2.216e-002 2.063e-003 
2.235e-003 2.479e+007 3.987e+012 1.000e+002 2.024e-002 2.063e-003 
2.236e-003 2.488e+007 3.990e+012 1.000e+002 2.038e-002 2.064e-003 
2.237e-003 2.499e+007 3.992e+012 1.000e+002 1.969e-002 2.064e-003 
2.238e-003 2.511e+007 3.992e+012 1.000e+002 2.062e-002 2.064e-003 
2.239e-003 2.521e+007 3.994e+012 1.000e+002 2.091e-002 2.064e-003 
2.240e-003 2.532e+007 3.994e+012 1.000e+002 2.165e-002 2.065e-003 
2.241e-003 2.544e+007 3.996e+012 1.000e+002 1.945e-002 2.065e-003 
2.242e-003 2.555e+007 3.997e+012 1.000e+002 2.022e-002 2.065e-003 
2.243e-003 2.529e+007 3.997e+012 1.000e+002 2.119e-002 2.068e-003 
2.244e-003 2.461e+007 4.008e+012 1.000e+002 2.049e-002 2.074e-003 
2.245e-003 2.439e+007 4.017e+012 1.000e+002 1.938e-002 2.076e-003 
2.246e-003 2.420e+007 4.029e+012 1.000e+002 1.973e-002 2.078e-003 
2.247e-003 2.371e+007 4.056e+012 1.000e+002 1.995e-002 2.083e-003 
2.248e-003 2.232e+007 3.945e+012 1.000e+002 2.093e-002 2.093e-003 
2.249e-003 2.049e+007 3.835e+012 1.000e+002 1.939e-002 2.107e-003 
2.250e-003 1.989e+007 3.852e+012 1.000e+002 2.022e-002 2.112e-003 
2.251e-003 1.969e+007 3.862e+012 1.000e+002 2.226e-002 2.115e-003 
2.252e-003 1.966e+007 3.869e+012 1.000e+002 2.059e-002 2.116e-003 
2.253e-003 1.963e+007 3.877e+012 1.000e+002 2.217e-002 2.117e-003 
2.254e-003 1.956e+007 3.882e+012 1.000e+002 2.247e-002 2.119e-003 
2.255e-003 1.953e+007 3.891e+012 1.000e+002 2.277e-002 2.120e-003 
2.256e-003 1.956e+007 3.898e+012 1.000e+002 2.291e-002 2.121e-003 
2.257e-003 1.962e+007 3.903e+012 1.000e+002 2.372e-002 2.121e-003 
2.258e-003 1.971e+007 3.906e+012 1.000e+002 2.109e-002 2.122e-003 
2.259e-003 1.981e+007 3.909e+012 1.000e+002 1.940e-002 2.122e-003 
2.260e-003 1.991e+007 3.911e+012 1.000e+002 2.213e-002 2.122e-003 
2.261e-003 2.003e+007 3.913e+012 1.000e+002 2.364e-002 2.122e-003 
2.262e-003 2.014e+007 3.915e+012 1.000e+002 2.123e-002 2.122e-003 
2.263e-003 2.026e+007 3.916e+012 1.000e+002 2.191e-002 2.123e-003 
2.264e-003 2.037e+007 3.918e+012 1.000e+002 2.228e-002 2.123e-003 
2.265e-003 2.049e+007 3.919e+012 1.000e+002 2.281e-002 2.123e-003 
2.266e-003 2.061e+007 3.921e+012 1.000e+002 2.101e-002 2.123e-003 
2.267e-003 2.073e+007 3.922e+012 1.000e+002 2.108e-002 2.123e-003 
2.268e-003 2.084e+007 3.923e+012 1.000e+002 2.319e-002 2.124e-003 
2.269e-003 2.095e+007 3.925e+012 1.000e+002 2.128e-002 2.124e-003 
2.270e-003 2.106e+007 3.926e+012 1.000e+002 2.146e-002 2.124e-003 
2.271e-003 2.118e+007 3.928e+012 1.000e+002 2.184e-002 2.124e-003 
2.272e-003 2.129e+007 3.930e+012 1.000e+002 2.139e-002 2.125e-003 
2.273e-003 2.140e+007 3.932e+012 1.000e+002 2.084e-002 2.125e-003 
2.274e-003 2.151e+007 3.933e+012 1.000e+002 2.274e-002 2.125e-003 
2.275e-003 2.163e+007 3.935e+012 1.000e+002 2.014e-002 2.125e-003 
2.276e-003 2.174e+007 3.936e+012 1.000e+002 1.961e-002 2.125e-003 
2.277e-003 2.185e+007 3.938e+012 1.000e+002 2.150e-002 2.126e-003 
2.278e-003 2.196e+007 3.940e+012 1.000e+002 2.097e-002 2.126e-003 
2.279e-003 2.205e+007 3.941e+012 1.000e+002 2.065e-002 2.126e-003 
2.280e-003 2.216e+007 3.942e+012 1.000e+002 2.058e-002 2.127e-003 
2.281e-003 2.228e+007 3.944e+012 1.000e+002 2.100e-002 2.127e-003 
2.282e-003 2.240e+007 3.945e+012 1.000e+002 2.222e-002 2.127e-003 
2.283e-003 2.251e+007 3.947e+012 1.000e+002 2.054e-002 2.127e-003 
2.284e-003 2.263e+007 3.949e+012 1.000e+002 2.040e-002 2.127e-003 
2.285e-003 2.274e+007 3.950e+012 1.000e+002 2.169e-002 2.128e-003 
2.286e-003 2.286e+007 3.951e+012 1.000e+002 2.033e-002 2.128e-003 
2.287e-003 2.299e+007 3.952e+012 1.000e+002 2.049e-002 2.128e-003 
2.288e-003 2.310e+007 3.954e+012 1.000e+002 2.051e-002 2.128e-003 
2.289e-003 2.322e+007 3.955e+012 1.000e+002 2.141e-002 2.128e-003 
2.290e-003 2.334e+007 3.956e+012 1.000e+002 2.292e-002 2.128e-003 
2.291e-003 2.346e+007 3.957e+012 1.000e+002 2.007e-002 2.129e-003 
2.292e-003 2.357e+007 3.959e+012 1.000e+002 2.015e-002 2.129e-003 
2.293e-003 2.370e+007 3.959e+012 1.000e+002 2.126e-002 2.129e-003 
2.294e-003 2.382e+007 3.960e+012 1.000e+002 2.016e-002 2.129e-003 
2.295e-003 2.394e+007 3.962e+012 1.000e+002 1.988e-002 2.129e-003 
2.296e-003 2.406e+007 3.962e+012 1.000e+002 2.032e-002 2.129e-003 
2.297e-003 2.418e+007 3.964e+012 1.000e+002 1.922e-002 2.130e-003 
2.298e-003 2.430e+007 3.965e+012 1.000e+002 2.043e-002 2.130e-003 
2.299e-003 2.442e+007 3.966e+012 1.000e+002 2.126e-002 2.130e-003 
2.300e-003 2.453e+007 3.967e+012 1.000e+002 2.084e-002 2.130e-003 
2.301e-003 2.465e+007 3.968e+012 1.000e+002 2.000e-002 2.130e-003 
2.302e-003 2.450e+007 3.973e+012 1.000e+002 1.933e-002 2.132e-003 
2.303e-003 2.446e+007 3.979e+012 1.000e+002 2.149e-002 2.134e-003 
2.304e-003 2.450e+007 3.983e+012 1.000e+002 1.965e-002 2.134e-003 
2.305e-003 2.458e+007 3.985e+012 1.000e+002 2.096e-002 2.135e-003 
2.306e-003 2.437e+007 3.986e+012 1.000e+002 2.061e-002 2.137e-003 
2.307e-003 2.361e+007 3.996e+012 1.000e+002 1.895e-002 2.144e-003 
2.308e-003 2.345e+007 4.001e+012 1.000e+002 1.925e-002 2.146e-003 
2.309e-003 2.309e+007 4.025e+012 1.000e+002 2.175e-002 2.149e-003 
2.310e-003 2.155e+007 3.854e+012 1.000e+002 1.645e-002 2.161e-003 
2.311e-003 1.951e+007 3.845e+012 1.000e+002 1.908e-002 2.176e-003 
2.312e-003 1.873e+007 3.839e+012 1.000e+002 2.114e-002 2.182e-003 
2.313e-003 1.851e+007 3.847e+012 1.000e+002 1.931e-002 2.185e-003 
2.314e-003 1.851e+007 3.853e+012 1.000e+002 1.765e-002 2.186e-003 
2.315e-003 1.853e+007 3.858e+012 1.000e+002 1.809e-002 2.187e-003 
2.316e-003 1.844e+007 3.859e+012 1.000e+002 1.961e-002 2.188e-003 
2.317e-003 1.842e+007 3.866e+012 1.000e+002 1.808e-002 2.189e-003 
2.318e-003 1.847e+007 3.870e+012 1.000e+002 1.786e-002 2.190e-003 
2.319e-003 1.854e+007 3.873e+012 1.000e+002 1.718e-002 2.191e-003 
2.320e-003 1.864e+007 3.875e+012 1.000e+002 1.733e-002 2.191e-003 
2.321e-003 1.873e+007 3.878e+012 1.000e+002 1.740e-002 2.191e-003 
2.322e-003 1.884e+007 3.879e+012 1.000e+002 1.669e-002 2.192e-003 
2.323e-003 1.895e+007 3.881e+012 1.000e+002 1.676e-002 2.192e-003 
2.324e-003 1.905e+007 3.883e+012 1.000e+002 1.753e-002 2.192e-003 
2.325e-003 1.916e+007 3.885e+012 1.000e+002 1.670e-002 2.192e-003 
2.326e-003 1.927e+007 3.886e+012 1.000e+002 1.830e-002 2.193e-003 
2.327e-003 1.937e+007 3.887e+012 1.000e+002 1.748e-002 2.193e-003 
2.328e-003 1.948e+007 3.889e+012 1.000e+002 1.621e-002 2.193e-003 
2.329e-003 1.958e+007 3.891e+012 1.000e+002 1.780e-002 2.193e-003 
2.330e-003 1.969e+007 3.892e+012 1.000e+002 1.603e-002 2.194e-003 
2.331e-003 1.979e+007 3.894e+012 1.000e+002 1.640e-002 2.194e-003 
2.332e-003 1.988e+007 3.897e+012 1.000e+002 1.604e-002 2.194e-003 
2.333e-003 1.996e+007 3.899e+012 1.000e+002 1.538e-002 2.195e-003 
2.334e-003 1.986e+007 3.884e+012 1.000e+002 1.541e-002 2.196e-003 
2.335e-003 1.937e+007 3.855e+012 1.000e+002 1.706e-002 2.201e-003 
2.336e-003 1.870e+007 3.847e+012 1.000e+002 1.736e-002 2.206e-003 
2.337e-003 1.771e+007 3.838e+012 1.000e+002 1.722e-002 2.214e-003 
2.338e-003 1.625e+007 3.831e+012 1.000e+002 1.963e-002 2.225e-003 
2.339e-003 1.447e+007 3.821e+012 1.000e+002 1.846e-002 2.239e-003 
2.340e-003 1.366e+007 3.832e+012 1.000e+002 2.226e-002 2.245e-003 
2.341e-003 1.338e+007 3.840e+012 1.000e+002 2.295e-002 2.248e-003 
2.342e-003 1.334e+007 3.845e+012 1.000e+002 2.259e-002 2.250e-003 
2.343e-003 1.339e+007 3.849e+012 1.000e+002 2.322e-002 2.250e-003 
2.344e-003 1.348e+007 3.849e+012 1.000e+002 2.306e-002 2.251e-003 
2.345e-003 1.360e+007 3.850e+012 1.000e+002 2.384e-002 2.251e-003 
2.346e-003 1.372e+007 3.851e+012 1.000e+002 2.396e-002 2.251e-003 
2.347e-003 1.385e+007 3.851e+012 1.000e+002 2.412e-002 2.251e-003 
2.348e-003 1.397e+007 3.852e+012 1.000e+002 2.437e-002 2.251e-003 
2.349e-003 1.408e+007 3.853e+012 1.000e+002 2.321e-002 2.251e-003 
2.350e-003 1.421e+007 3.853e+012 1.000e+002 2.402e-002 2.252e-003 
2.351e-003 1.432e+007 3.854e+012 1.000e+002 2.365e-002 2.252e-003 
2.352e-003 1.445e+007 3.854e+012 1.000e+002 2.296e-002 2.252e-003 
2.353e-003 1.457e+007 3.854e+012 1.000e+002 2.241e-002 2.252e-003 
2.354e-003 1.469e+007 3.855e+012 1.000e+002 2.246e-002 2.252e-003 
2.355e-003 1.481e+007 3.856e+012 1.000e+002 2.273e-002 2.252e-003 
2.356e-003 1.494e+007 3.856e+012 1.000e+002 2.235e-002 2.252e-003 
2.357e-003 1.507e+007 3.856e+012 1.000e+002 2.443e-002 2.253e-003 
2.358e-003 1.519e+007 3.856e+012 1.000e+002 2.428e-002 2.253e-003 
2.359e-003 1.531e+007 3.857e+012 1.000e+002 2.423e-002 2.253e-003 
2.360e-003 1.544e+007 3.858e+012 1.000e+002 2.274e-002 2.253e-003 
2.361e-003 1.556e+007 3.858e+012 1.000e+002 2.205e-002 2.253e-003 
2.362e-003 1.568e+007 3.859e+012 1.000e+002 2.318e-002 2.253e-003 
2.363e-003 1.580e+007 3.860e+012 1.000e+002 2.357e-002 2.254e-003 
2.364e-003 1.592e+007 3.860e+012 1.000e+002 2.473e-002 2.254e-003 
2.365e-003 1.604e+007 3.861e+012 1.000e+002 2.475e-002 2.254e-003 
2.366e-003 1.617e+007 3.861e+012 1.000e+002 2.379e-002 2.254e-003 
2.367e-003 1.629e+007 3.863e+012 1.000e+002 2.339e-002 2.254e-003 
2.368e-003 1.642e+007 3.862e+012 1.000e+002 2.381e-002 2.254e-003 
2.369e-003 1.653e+007 3.863e+012 1.000e+002 2.250e-002 2.254e-003 
2.370e-003 1.664e+007 3.865e+012 1.000e+002 2.260e-002 2.255e-003 
2.371e-003 1.675e+007 3.866e+012 1.000e+002 2.344e-002 2.255e-003 
2.372e-003 1.686e+007 3.868e+012 1.000e+002 2.539e-002 2.255e-003 
2.373e-003 1.697e+007 3.869e+012 1.000e+002 2.446e-002 2.255e-003 
2.374e-003 1.706e+007 3.871e+012 1.000e+002 2.410e-002 2.256e-003 
2.375e-003 1.713e+007 3.874e+012 1.000e+002 2.419e-002 2.256e-003 
2.376e-003 1.718e+007 3.875e+012 1.000e+002 2.256e-002 2.257e-003 
2.377e-003 1.718e+007 3.879e+012 1.000e+002 2.353e-002 2.258e-003 
2.378e-003 1.724e+007 3.884e+012 1.000e+002 2.536e-002 2.259e-003 
2.379e-003 1.731e+007 3.888e+012 1.000e+002 2.441e-002 2.259e-003 
2.380e-003 1.740e+007 3.890e+012 1.000e+002 2.520e-002 2.259e-003 
2.381e-003 1.751e+007 3.892e+012 1.000e+002 2.501e-002 2.260e-003 
2.382e-003 1.761e+007 3.894e+012 1.000e+002 2.632e-002 2.260e-003 
2.383e-003 1.772e+007 3.896e+012 1.000e+002 2.522e-002 2.260e-003 
2.384e-003 1.783e+007 3.897e+012 1.000e+002 2.589e-002 2.260e-003 
2.385e-003 1.795e+007 3.899e+012 1.000e+002 2.273e-002 2.261e-003 
2.386e-003 1.807e+007 3.900e+012 1.000e+002 2.367e-002 2.261e-003 
2.387e-003 1.819e+007 3.902e+012 1.000e+002 2.494e-002 2.261e-003 
2.388e-003 1.830e+007 3.902e+012 1.000e+002 2.517e-002 2.261e-003 
2.389e-003 1.842e+007 3.904e+012 1.000e+002 2.638e-002 2.261e-003 
2.390e-003 1.854e+007 3.905e+012 1.000e+002 2.630e-002 2.262e-003 
2.391e-003 1.866e+007 3.906e+012 1.000e+002 2.646e-002 2.262e-003 
2.392e-003 1.878e+007 3.907e+012 1.000e+002 2.352e-002 2.262e-003 
2.393e-003 1.890e+007 3.908e+012 1.000e+002 2.454e-002 2.262e-003 
2.394e-003 1.902e+007 3.909e+012 1.000e+002 2.421e-002 2.262e-003 
2.395e-003 1.914e+007 3.910e+012 1.000e+002 2.406e-002 2.262e-003 
2.396e-003 1.925e+007 3.911e+012 1.000e+002 2.419e-002 2.263e-003 
2.397e-003 1.937e+007 3.912e+012 1.000e+002 2.247e-002 2.263e-003 
2.398e-003 1.949e+007 3.914e+012 1.000e+002 2.471e-002 2.263e-003 
2.399e-003 1.961e+007 3.915e+012 1.000e+002 2.476e-002 2.263e-003 
2.400e-003 1.973e+007 3.916e+012 1.000e+002 2.553e-002 2.263e-003 
2.401e-003 1.984e+007 3.917e+012 1.000e+002 2.396e-002 2.264e-003 
2.402e-003 1.996e+007 3.918e+012 1.000e+002 2.344e-002 2.264e-003 
2.403e-003 2.007e+007 3.920e+012 1.000e+002 2.345e-002 2.264e-003 
2.404e-003 2.019e+007 3.921e+012 1.000e+002 2.369e-002 2.264e-003 
2.405e-003 2.031e+007 3.922e+012 1.000e+002 2.295e-002 2.264e-003 
2.406e-003 2.043e+007 3.923e+012 1.000e+002 2.478e-002 2.264e-003 
2.407e-003 2.055e+007 3.925e+012 1.000e+002 2.327e-002 2.265e-003 
2.408e-003 2.066e+007 3.926e+012 1.000e+002 2.524e-002 2.265e-003 
2.409e-003 2.077e+007 3.928e+012 1.000e+002 2.337e-002 2.265e-003 
2.410e-003 2.089e+007 3.930e+012 1.000e+002 2.309e-002 2.265e-003 
2.411e-003 2.101e+007 3.931e+012 1.000e+002 2.264e-002 2.266e-003 
2.412e-003 2.111e+007 3.933e+012 1.000e+002 2.196e-002 2.266e-003 
2.413e-003 2.123e+007 3.934e+012 1.000e+002 2.289e-002 2.266e-003 
2.414e-003 2.134e+007 3.937e+012 1.000e+002 2.394e-002 2.266e-003 
2.415e-003 2.145e+007 3.938e+012 1.000e+002 2.331e-002 2.266e-003 
2.416e-003 2.156e+007 3.940e+012 1.000e+002 2.491e-002 2.267e-003 
2.417e-003 2.168e+007 3.942e+012 1.000e+002 2.308e-002 2.267e-003 
2.418e-003 2.179e+007 3.944e+012 1.000e+002 2.269e-002 2.267e-003 
2.419e-003 2.190e+007 3.946e+012 1.000e+002 2.186e-002 2.267e-003 
2.420e-003 2.202e+007 3.947e+012 1.000e+002 2.290e-002 2.268e-003 
2.421e-003 2.213e+007 3.949e+012 1.000e+002 2.266e-002 2.268e-003 
2.422e-003 2.224e+007 3.950e+012 1.000e+002 2.225e-002 2.268e-003 
2.423e-003 2.237e+007 3.951e+012 1.000e+002 2.146e-002 2.268e-003 
2.424e-003 2.249e+007 3.952e+012 1.000e+002 2.274e-002 2.268e-003 
2.425e-003 2.259e+007 3.953e+012 1.000e+002 2.172e-002 2.269e-003 
2.426e-003 2.271e+007 3.955e+012 1.000e+002 2.243e-002 2.269e-003 
2.427e-003 2.283e+007 3.957e+012 1.000e+002 2.258e-002 2.269e-003 
2.428e-003 2.295e+007 3.958e+012 1.000e+002 2.437e-002 2.269e-003 
2.429e-003 2.306e+007 3.959e+012 1.000e+002 2.118e-002 2.269e-003 
2.430e-003 2.318e+007 3.960e+012 1.000e+002 2.148e-002 2.269e-003 
2.431e-003 2.330e+007 3.962e+012 1.000e+002 2.060e-002 2.270e-003 
2.432e-003 2.341e+007 3.962e+012 1.000e+002 2.271e-002 2.270e-003 
2.433e-003 2.353e+007 3.963e+012 1.000e+002 2.124e-002 2.270e-003 
2.434e-003 2.343e+007 3.967e+012 1.000e+002 2.194e-002 2.272e-003 
2.435e-003 2.344e+007 3.970e+012 1.000e+002 2.115e-002 2.273e-003 
2.436e-003 2.349e+007 3.974e+012 1.000e+002 2.058e-002 2.273e-003 
2.437e-003 2.356e+007 3.977e+012 1.000e+002 2.164e-002 2.274e-003 
2.438e-003 2.365e+007 3.979e+012 1.000e+002 2.148e-002 2.274e-003 
2.439e-003 2.374e+007 3.981e+012 1.000e+002 2.165e-002 2.275e-003 
2.440e-003 2.383e+007 3.985e+012 1.000e+002 2.035e-002 2.275e-003 
2.441e-003 2.394e+007 3.985e+012 1.000e+002 2.094e-002 2.275e-003 
2.442e-003 2.405e+007 3.986e+012 1.000e+002 2.065e-002 2.275e-003 
2.443e-003 2.416e+007 3.987e+012 1.000e+002 2.115e-002 2.276e-003 
2.444e-003 2.428e+007 3.988e+012 1.000e+002 2.213e-002 2.276e-003 
2.445e-003 2.439e+007 3.989e+012 1.000e+002 2.161e-002 2.276e-003 
2.446e-003 2.450e+007 3.990e+012 1.000e+002 2.055e-002 2.276e-003 
2.447e-003 2.462e+007 3.992e+012 1.000e+002 1.996e-002 2.277e-003 
2.448e-003 2.473e+007 3.993e+012 1.000e+002 2.074e-002 2.277e-003 
2.449e-003 2.484e+007 3.994e+012 1.000e+002 2.043e-002 2.277e-003 
2.450e-003 2.495e+007 3.995e+012 1.000e+002 2.172e-002 2.277e-003 
2.451e-003 2.506e+007 3.997e+012 1.000e+002 2.068e-002 2.277e-003 
2.452e-003 2.456e+007 3.998e+012 1.000e+002 1.963e-002 2.282e-003 
2.453e-003 2.395e+007 4.006e+012 1.000e+002 1.853e-002 2.287e-003 
2.454e-003 2.365e+007 4.023e+012 1.000e+002 2.008e-002 2.290e-003 
2.455e-003 2.250e+007 4.078e+012 1.000e+002 4.413e-002 2.299e-003 
2.456e-003 2.095e+007 4.064e+012 1.000e+002 5.125e-002 2.311e-003 
2.457e-003 2.032e+007 4.108e+012 1.000e+002 6.373e-002 2.316e-003 
2.458e-003 1.970e+007 4.142e+012 1.000e+002 6.938e-002 2.322e-003 
2.459e-003 1.973e+007 4.152e+012 1.000e+002 6.835e-002 2.322e-003 
2.460e-003 1.968e+007 4.104e+012 1.000e+002 5.989e-002 2.324e-003 
2.461e-003 1.934e+007 4.048e+012 1.000e+002 4.792e-002 2.327e-003 
2.462e-003 1.908e+007 4.024e+012 1.000e+002 4.075e-002 2.330e-003 
2.463e-003 1.907e+007 4.024e+012 1.000e+002 3.467e-002 2.331e-003 
2.464e-003 1.900e+007 4.019e+012 1.000e+002 3.968e-002 2.332e-003 
2.465e-003 1.859e+007 4.017e+012 1.000e+002 2.955e-002 2.336e-003 
2.466e-003 1.834e+007 4.015e+012 1.000e+002 2.497e-002 2.339e-003 
2.467e-003 1.779e+007 3.995e+012 1.000e+002 2.202e-002 2.344e-003 
2.468e-003 1.716e+007 3.972e+012 1.000e+002 1.790e-002 2.349e-003 
2.469e-003 1.582e+007 3.966e+012 1.000e+002 3.207e-002 2.359e-003 
2.470e-003 1.408e+007 3.996e+012 1.000e+002 4.871e-002 2.372e-003 
2.471e-003 1.383e+007 4.005e+012 1.000e+002 4.739e-002 2.375e-003 
2.472e-003 1.388e+007 4.008e+012 1.000e+002 4.758e-002 2.376e-003 
2.473e-003 1.399e+007 4.010e+012 1.000e+002 4.686e-002 2.376e-003 
2.474e-003 1.411e+007 3.996e+012 1.000e+002 4.374e-002 2.376e-003 
2.475e-003 1.422e+007 3.997e+012 1.000e+002 4.204e-002 2.376e-003 
2.476e-003 1.435e+007 3.998e+012 1.000e+002 4.532e-002 2.377e-003 
2.477e-003 1.447e+007 3.997e+012 1.000e+002 4.849e-002 2.377e-003 
2.478e-003 1.459e+007 3.998e+012 1.000e+002 5.174e-002 2.377e-003 
2.479e-003 1.472e+007 3.998e+012 1.000e+002 4.762e-002 2.377e-003 
2.480e-003 1.484e+007 3.999e+012 1.000e+002 4.626e-002 2.377e-003 
2.481e-003 1.494e+007 4.000e+012 1.000e+002 4.920e-002 2.377e-003 
2.482e-003 1.504e+007 4.000e+012 1.000e+002 4.770e-002 2.378e-003 
2.483e-003 1.516e+007 4.002e+012 1.000e+002 4.850e-002 2.378e-003 
2.484e-003 1.527e+007 4.002e+012 1.000e+002 4.789e-002 2.378e-003 
2.485e-003 1.539e+007 4.003e+012 1.000e+002 4.672e-002 2.378e-003 
2.486e-003 1.550e+007 4.004e+012 1.000e+002 4.667e-002 2.379e-003 
2.487e-003 1.561e+007 4.005e+012 1.000e+002 4.170e-002 2.379e-003 
2.488e-003 1.571e+007 4.004e+012 1.000e+002 4.448e-002 2.379e-003 
2.489e-003 1.580e+007 4.005e+012 1.000e+002 4.489e-002 2.379e-003 
2.490e-003 1.588e+007 4.007e+012 1.000e+002 4.428e-002 2.380e-003 
2.491e-003 1.588e+007 4.014e+012 1.000e+002 5.591e-002 2.381e-003 
2.492e-003 1.522e+007 3.968e+012 1.000e+002 4.629e-002 2.386e-003 
2.493e-003 1.475e+007 3.964e+012 1.000e+002 4.747e-002 2.391e-003 
2.494e-003 1.464e+007 3.963e+012 1.000e+002 4.419e-002 2.392e-003 
2.495e-003 1.466e+007 3.963e+012 1.000e+002 4.615e-002 2.393e-003 
2.496e-003 1.475e+007 3.964e+012 1.000e+002 4.048e-002 2.394e-003 
2.497e-003 1.487e+007 3.964e+012 1.000e+002 4.613e-002 2.394e-003 
2.498e-003 1.467e+007 3.842e+012 1.000e+002 1.686e-002 2.396e-003 
2.499e-003 1.473e+007 3.845e+012 1.000e+002 1.868e-002 2.397e-003 
2.500e-003 1.479e+007 3.848e+012 1.000e+002 1.873e-002 2.397e-003 
2.501e-003 1.490e+007 3.849e+012 1.000e+002 1.954e-002 2.398e-003 
2.502e-003 1.502e+007 3.851e+012 1.000e+002 1.930e-002 2.398e-003 
2.503e-003 1.514e+007 3.851e+012 1.000e+002 1.832e-002 2.398e-003 
2.504e-003 1.527e+007 3.852e+012 1.000e+002 1.769e-002 2.398e-003 
2.505e-003 1.539e+007 3.853e+012 1.000e+002 1.823e-002 2.398e-003 
2.506e-003 1.552e+007 3.854e+012 1.000e+002 1.923e-002 2.398e-003 
2.507e-003 1.565e+007 3.855e+012 1.000e+002 1.893e-002 2.399e-003 
2.508e-003 1.578e+007 3.855e+012 1.000e+002 1.786e-002 2.399e-003 
2.509e-003 1.590e+007 3.856e+012 1.000e+002 1.911e-002 2.399e-003 
2.510e-003 1.603e+007 3.857e+012 1.000e+002 1.683e-002 2.399e-003 
2.511e-003 1.616e+007 3.857e+012 1.000e+002 1.786e-002 2.399e-003 
2.512e-003 1.629e+007 3.858e+012 1.000e+002 1.835e-002 2.399e-003 
2.513e-003 1.641e+007 3.859e+012 1.000e+002 1.637e-002 2.399e-003 
2.514e-003 1.654e+007 3.860e+012 1.000e+002 1.935e-002 2.399e-003 
2.515e-003 1.666e+007 3.861e+012 1.000e+002 1.834e-002 2.400e-003 
2.516e-003 1.679e+007 3.862e+012 1.000e+002 1.727e-002 2.400e-003 
2.517e-003 1.691e+007 3.862e+012 1.000e+002 1.861e-002 2.400e-003 
2.518e-003 1.704e+007 3.863e+012 1.000e+002 1.834e-002 2.400e-003 
2.519e-003 1.717e+007 3.864e+012 1.000e+002 1.747e-002 2.400e-003 
2.520e-003 1.729e+007 3.865e+012 1.000e+002 1.825e-002 2.400e-003 
2.521e-003 1.742e+007 3.866e+012 1.000e+002 1.726e-002 2.400e-003 
2.522e-003 1.754e+007 3.867e+012 1.000e+002 1.994e-002 2.400e-003 
2.523e-003 1.766e+007 3.868e+012 1.000e+002 1.931e-002 2.401e-003 
2.524e-003 1.779e+007 3.868e+012 1.000e+002 1.802e-002 2.401e-003 
2.525e-003 1.792e+007 3.869e+012 1.000e+002 1.840e-002 2.401e-003 
2.526e-003 1.804e+007 3.870e+012 1.000e+002 1.836e-002 2.401e-003 
2.527e-003 1.817e+007 3.872e+012 1.000e+002 1.982e-002 2.401e-003 
2.528e-003 1.830e+007 3.873e+012 1.000e+002 1.839e-002 2.401e-003 
2.529e-003 1.841e+007 3.874e+012 1.000e+002 1.842e-002 2.401e-003 
2.530e-003 1.852e+007 3.876e+012 1.000e+002 1.702e-002 2.402e-003 
2.531e-003 1.865e+007 3.877e+012 1.000e+002 1.644e-002 2.402e-003 
2.532e-003 1.877e+007 3.878e+012 1.000e+002 1.985e-002 2.402e-003 
2.533e-003 1.890e+007 3.879e+012 1.000e+002 1.778e-002 2.402e-003 
2.534e-003 1.902e+007 3.880e+012 1.000e+002 1.827e-002 2.402e-003 
2.535e-003 1.913e+007 3.881e+012 1.000e+002 1.802e-002 2.402e-003 
2.536e-003 1.925e+007 3.882e+012 1.000e+002 1.750e-002 2.403e-003 
2.537e-003 1.937e+007 3.883e+012 1.000e+002 1.830e-002 2.403e-003 
2.538e-003 1.948e+007 3.885e+012 1.000e+002 1.852e-002 2.403e-003 
2.539e-003 1.959e+007 3.887e+012 1.000e+002 1.810e-002 2.403e-003 
2.540e-003 1.970e+007 3.888e+012 1.000e+002 1.795e-002 2.404e-003 
2.541e-003 1.981e+007 3.889e+012 1.000e+002 1.709e-002 2.404e-003 
2.542e-003 1.992e+007 3.891e+012 1.000e+002 1.882e-002 2.404e-003 
2.543e-003 2.003e+007 3.893e+012 1.000e+002 1.742e-002 2.404e-003 
2.544e-003 2.013e+007 3.895e+012 1.000e+002 1.824e-002 2.405e-003 
2.545e-003 2.022e+007 3.897e+012 1.000e+002 1.774e-002 2.405e-003 
2.546e-003 2.030e+007 3.899e+012 1.000e+002 1.713e-002 2.405e-003 
2.547e-003 2.030e+007 3.900e+012 1.000e+002 1.695e-002 2.406e-003 
2.548e-003 2.027e+007 3.910e+012 1.000e+002 1.685e-002 2.408e-003 
2.549e-003 2.032e+007 3.914e+012 1.000e+002 1.682e-002 2.408e-003 
2.550e-003 2.042e+007 3.917e+012 1.000e+002 1.671e-002 2.409e-003 
2.551e-003 2.054e+007 3.918e+012 1.000e+002 1.733e-002 2.409e-003 
2.552e-003 2.065e+007 3.919e+012 1.000e+002 1.686e-002 2.409e-003 
2.553e-003 2.078e+007 3.919e+012 1.000e+002 1.629e-002 2.409e-003 
2.554e-003 2.080e+007 3.920e+012 1.000e+002 1.624e-002 2.410e-003 
2.555e-003 2.085e+007 3.922e+012 1.000e+002 1.575e-002 2.411e-003 
2.556e-003 2.094e+007 3.923e+012 1.000e+002 1.607e-002 2.411e-003 
2.557e-003 2.104e+007 3.925e+012 1.000e+002 1.625e-002 2.411e-003 
2.558e-003 2.113e+007 3.926e+012 1.000e+002 1.641e-002 2.412e-003 
2.559e-003 2.115e+007 3.933e+012 1.000e+002 1.655e-002 2.413e-003 
2.560e-003 2.119e+007 3.938e+012 1.000e+002 1.619e-002 2.413e-003 
2.561e-003 2.127e+007 3.941e+012 1.000e+002 1.637e-002 2.414e-003 
2.562e-003 2.137e+007 3.943e+012 1.000e+002 1.641e-002 2.414e-003 
2.563e-003 2.133e+007 3.943e+012 1.000e+002 1.561e-002 2.415e-003 
2.564e-003 2.097e+007 3.949e+012 1.000e+002 1.579e-002 2.419e-003 
2.565e-003 2.065e+007 3.957e+012 1.000e+002 1.554e-002 2.422e-003 
2.566e-003 1.929e+007 3.832e+012 1.000e+002 1.715e-002 2.432e-003 
2.567e-003 1.731e+007 3.824e+012 1.000e+002 1.957e-002 2.447e-003 
2.568e-003 1.593e+007 3.825e+012 1.000e+002 1.898e-002 2.458e-003 
2.569e-003 1.552e+007 3.831e+012 1.000e+002 1.953e-002 2.461e-003 
2.570e-003 1.544e+007 3.837e+012 1.000e+002 1.814e-002 2.463e-003 
2.571e-003 1.551e+007 3.840e+012 1.000e+002 1.963e-002 2.463e-003 
2.572e-003 1.562e+007 3.841e+012 1.000e+002 1.926e-002 2.464e-003 
2.573e-003 1.575e+007 3.842e+012 1.000e+002 1.908e-002 2.464e-003 
2.574e-003 1.588e+007 3.843e+012 1.000e+002 1.925e-002 2.464e-003 
2.575e-003 1.600e+007 3.844e+012 1.000e+002 1.931e-002 2.464e-003 
2.576e-003 1.614e+007 3.845e+012 1.000e+002 1.935e-002 2.464e-003 
2.577e-003 1.627e+007 3.846e+012 1.000e+002 1.898e-002 2.464e-003 
2.578e-003 1.640e+007 3.847e+012 1.000e+002 1.898e-002 2.464e-003 
2.579e-003 1.652e+007 3.848e+012 1.000e+002 1.868e-002 2.464e-003 
2.580e-003 1.663e+007 3.851e+012 1.000e+002 1.864e-002 2.465e-003 
2.581e-003 1.672e+007 3.854e+012 1.000e+002 1.841e-002 2.465e-003 
2.582e-003 1.672e+007 3.851e+012 1.000e+002 1.881e-002 2.466e-003 
2.583e-003 1.676e+007 3.854e+012 1.000e+002 1.824e-002 2.467e-003 
2.584e-003 1.684e+007 3.857e+012 1.000e+002 1.807e-002 2.467e-003 
2.585e-003 1.694e+007 3.860e+012 1.000e+002 1.790e-002 2.468e-003 
2.586e-003 1.705e+007 3.862e+012 1.000e+002 1.811e-002 2.468e-003 
2.587e-003 1.714e+007 3.864e+012 1.000e+002 1.802e-002 2.468e-003 
2.588e-003 1.725e+007 3.865e+012 1.000e+002 1.740e-002 2.468e-003 
2.589e-003 1.736e+007 3.867e+012 1.000e+002 1.745e-002 2.469e-003 
2.590e-003 1.747e+007 3.868e+012 1.000e+002 1.716e-002 2.469e-003 
2.591e-003 1.758e+007 3.869e+012 1.000e+002 1.762e-002 2.469e-003 
2.592e-003 1.770e+007 3.871e+012 1.000e+002 1.679e-002 2.469e-003 
2.593e-003 1.780e+007 3.872e+012 1.000e+002 1.725e-002 2.470e-003 
2.594e-003 1.790e+007 3.872e+012 1.000e+002 1.726e-002 2.470e-003 
2.595e-003 1.784e+007 3.859e+012 1.000e+002 1.839e-002 2.471e-003 
2.596e-003 1.742e+007 3.833e+012 1.000e+002 1.982e-002 2.475e-003 
2.597e-003 1.673e+007 3.832e+012 1.000e+002 1.877e-002 2.481e-003 
2.598e-003 1.629e+007 3.841e+012 1.000e+002 1.904e-002 2.485e-003 
2.599e-003 1.620e+007 3.838e+012 1.000e+002 1.882e-002 2.487e-003 
2.600e-003 1.514e+007 3.822e+012 1.000e+002 1.762e-002 2.495e-003 
2.601e-003 1.380e+007 3.818e+012 1.000e+002 2.067e-002 2.505e-003 
2.602e-003 1.225e+007 3.821e+012 1.000e+002 2.053e-002 2.517e-003 
2.603e-003 1.163e+007 3.819e+012 1.000e+002 2.099e-002 2.522e-003 
2.604e-003 1.128e+007 3.827e+012 1.000e+002 1.956e-002 2.526e-003 
2.605e-003 1.125e+007 3.830e+012 1.000e+002 1.966e-002 2.527e-003 
2.606e-003 1.132e+007 3.832e+012 1.000e+002 1.903e-002 2.527e-003 
2.607e-003 1.143e+007 3.833e+012 1.000e+002 1.977e-002 2.528e-003 
2.608e-003 1.156e+007 3.834e+012 1.000e+002 1.930e-002 2.528e-003 
2.609e-003 1.171e+007 3.835e+012 1.000e+002 2.016e-002 2.528e-003 
2.610e-003 1.185e+007 3.835e+012 1.000e+002 1.980e-002 2.528e-003 
2.611e-003 1.200e+007 3.835e+012 1.000e+002 1.987e-002 2.528e-003 
2.612e-003 1.214e+007 3.835e+012 1.000e+002 1.952e-002 2.528e-003 
2.613e-003 1.229e+007 3.836e+012 1.000e+002 1.937e-002 2.528e-003 
2.614e-003 1.243e+007 3.836e+012 1.000e+002 1.959e-002 2.528e-003 
2.615e-003 1.258e+007 3.836e+012 1.000e+002 2.016e-002 2.528e-003 
2.616e-003 1.272e+007 3.837e+012 1.000e+002 1.994e-002 2.528e-003 
2.617e-003 1.286e+007 3.837e+012 1.000e+002 1.965e-002 2.528e-003 
2.618e-003 1.300e+007 3.837e+012 1.000e+002 1.956e-002 2.528e-003 
2.619e-003 1.315e+007 3.838e+012 1.000e+002 1.931e-002 2.528e-003 
2.620e-003 1.329e+007 3.838e+012 1.000e+002 1.942e-002 2.528e-003 
