# Supplementary material for: Strain rate dependency of dislocation plasticity
Source: Nat Commun. 2021 Mar 23;12:1845. doi: 10.1038/s41467-021-21939-1 (PMC7988163; doi:10.1038/s41467-021-21939-1)
Supplement: Supplementary file 3 — Supplementary Data 1 [file 41467_2021_21939_MOESM3_ESM.zip › Supplementary Data 1/DDDSimulationSet2/StrainRate=1e2s-1/InitialDislocationDensity=5.7e8m-2.dat]

#strain(1), stress(Pa), dislocation density(m-2), strain rate(s-1), mean dislocation velocity(km/s), plastic strain(1)
8.268e-006 1.191e+006 5.657e+008 1.000e+002 7.790e-003 1.956e-008 
1.748e-005 2.514e+006 5.657e+008 1.000e+002 1.947e-002 8.418e-008 
2.684e-005 3.851e+006 5.657e+008 1.000e+002 3.116e-002 1.962e-007 
3.543e-005 5.072e+006 5.657e+008 1.000e+002 3.116e-002 3.396e-007 
4.107e-005 5.872e+006 5.658e+008 1.000e+002 4.231e-002 4.546e-007 
4.756e-005 6.787e+006 5.657e+008 1.000e+002 4.284e-002 6.063e-007 
5.481e-005 7.807e+006 5.657e+008 1.000e+002 5.376e-002 8.008e-007 
5.873e-005 8.359e+006 5.659e+008 1.000e+002 5.489e-002 9.166e-007 
5.881e-005 8.370e+006 5.660e+008 1.000e+002 5.501e-002 9.189e-007 
5.885e-005 8.375e+006 5.657e+008 1.000e+002 5.461e-002 9.202e-007 
5.891e-005 8.384e+006 5.655e+008 1.000e+002 5.461e-002 9.220e-007 
6.431e-005 9.141e+006 5.670e+008 1.000e+002 5.344e-002 1.087e-006 
6.954e-005 9.872e+006 5.741e+008 1.000e+002 6.283e-002 1.259e-006 
7.424e-005 1.053e+007 5.688e+008 1.000e+002 6.561e-002 1.427e-006 
8.003e-005 1.133e+007 5.684e+008 1.000e+002 6.900e-002 1.646e-006 
8.568e-005 1.212e+007 5.668e+008 1.000e+002 7.679e-002 1.877e-006 
9.107e-005 1.286e+007 5.667e+008 1.000e+002 7.800e-002 2.111e-006 
9.628e-005 1.358e+007 5.665e+008 1.000e+002 8.410e-002 2.350e-006 
1.017e-004 1.433e+007 5.663e+008 1.000e+002 8.952e-002 2.615e-006 
1.072e-004 1.508e+007 5.662e+008 1.000e+002 9.033e-002 2.897e-006 
1.123e-004 1.577e+007 5.661e+008 1.000e+002 9.877e-002 3.169e-006 
1.172e-004 1.645e+007 5.661e+008 1.000e+002 1.013e-001 3.446e-006 
1.213e-004 1.701e+007 5.661e+008 1.000e+002 1.018e-001 3.686e-006 
1.256e-004 1.759e+007 5.661e+008 1.000e+002 1.071e-001 3.942e-006 
1.297e-004 1.815e+007 5.660e+008 1.000e+002 1.125e-001 4.196e-006 
1.341e-004 1.874e+007 5.660e+008 1.000e+002 1.129e-001 4.475e-006 
1.387e-004 1.936e+007 5.660e+008 1.000e+002 1.154e-001 4.777e-006 
1.433e-004 1.999e+007 5.660e+008 1.000e+002 1.242e-001 5.090e-006 
1.481e-004 2.062e+007 5.659e+008 1.000e+002 1.247e-001 5.425e-006 
1.528e-004 2.125e+007 5.660e+008 1.000e+002 1.274e-001 5.765e-006 
1.574e-004 2.187e+007 5.659e+008 1.000e+002 1.352e-001 6.109e-006 
1.617e-004 2.245e+007 5.660e+008 1.000e+002 1.360e-001 6.441e-006 
1.663e-004 2.306e+007 5.662e+008 1.000e+002 1.366e-001 6.799e-006 
1.710e-004 2.368e+007 5.660e+008 1.000e+002 1.424e-001 7.170e-006 
1.758e-004 2.432e+007 5.660e+008 1.000e+002 1.479e-001 7.570e-006 
1.809e-004 2.500e+007 5.660e+008 1.000e+002 1.481e-001 8.002e-006 
1.860e-004 2.567e+007 5.660e+008 1.000e+002 1.564e-001 8.443e-006 
1.909e-004 2.632e+007 5.660e+008 1.000e+002 1.590e-001 8.885e-006 
1.954e-004 2.691e+007 5.660e+008 1.000e+002 1.599e-001 9.294e-006 
1.996e-004 2.746e+007 5.660e+008 1.000e+002 1.634e-001 9.680e-006 
2.041e-004 2.804e+007 5.660e+008 1.000e+002 1.699e-001 1.010e-005 
2.087e-004 2.865e+007 5.659e+008 1.000e+002 1.713e-001 1.055e-005 
2.134e-004 2.926e+007 5.659e+008 1.000e+002 1.732e-001 1.102e-005 
2.178e-004 2.984e+007 5.659e+008 1.000e+002 1.786e-001 1.147e-005 
2.225e-004 3.044e+007 5.660e+008 1.000e+002 1.824e-001 1.194e-005 
2.271e-004 3.104e+007 5.660e+008 1.000e+002 1.832e-001 1.242e-005 
2.321e-004 3.168e+007 5.660e+008 1.000e+002 1.876e-001 1.295e-005 
2.374e-004 3.236e+007 5.660e+008 1.000e+002 1.943e-001 1.353e-005 
2.424e-004 3.301e+007 5.660e+008 1.000e+002 1.951e-001 1.409e-005 
2.470e-004 3.360e+007 5.660e+008 1.000e+002 1.973e-001 1.461e-005 
2.517e-004 3.420e+007 5.661e+008 1.000e+002 2.040e-001 1.515e-005 
2.564e-004 3.480e+007 5.660e+008 1.000e+002 2.062e-001 1.569e-005 
2.612e-004 3.541e+007 5.661e+008 1.000e+002 2.076e-001 1.626e-005 
2.657e-004 3.599e+007 5.661e+008 1.000e+002 2.134e-001 1.682e-005 
2.705e-004 3.659e+007 5.661e+008 1.000e+002 2.167e-001 1.740e-005 
2.755e-004 3.723e+007 5.661e+008 1.000e+002 2.182e-001 1.802e-005 
2.804e-004 3.785e+007 5.660e+008 1.000e+002 2.215e-001 1.864e-005 
2.853e-004 3.846e+007 5.661e+008 1.000e+002 2.279e-001 1.926e-005 
2.899e-004 3.904e+007 5.661e+008 1.000e+002 2.295e-001 1.987e-005 
2.944e-004 3.960e+007 5.661e+008 1.000e+002 2.306e-001 2.046e-005 
2.992e-004 4.020e+007 5.661e+008 1.000e+002 2.343e-001 2.109e-005 
3.038e-004 4.078e+007 5.661e+008 1.000e+002 2.401e-001 2.173e-005 
3.082e-004 4.134e+007 5.662e+008 1.000e+002 2.408e-001 2.234e-005 
3.125e-004 4.186e+007 5.660e+008 1.000e+002 2.426e-001 2.292e-005 
3.175e-004 4.248e+007 5.660e+008 1.000e+002 2.476e-001 2.363e-005 
3.226e-004 4.312e+007 5.660e+008 1.000e+002 2.528e-001 2.436e-005 
3.275e-004 4.372e+007 5.660e+008 1.000e+002 2.537e-001 2.507e-005 
3.321e-004 4.429e+007 5.660e+008 1.000e+002 2.561e-001 2.575e-005 
3.372e-004 4.492e+007 5.660e+008 1.000e+002 2.632e-001 2.651e-005 
3.422e-004 4.553e+007 5.660e+008 1.000e+002 2.646e-001 2.726e-005 
3.471e-004 4.613e+007 5.660e+008 1.000e+002 2.658e-001 2.800e-005 
3.522e-004 4.676e+007 5.659e+008 1.000e+002 2.704e-001 2.880e-005 
3.575e-004 4.740e+007 5.660e+008 1.000e+002 2.757e-001 2.961e-005 
3.627e-004 4.804e+007 5.660e+008 1.000e+002 2.769e-001 3.044e-005 
3.676e-004 4.864e+007 5.660e+008 1.000e+002 2.785e-001 3.123e-005 
3.728e-004 4.927e+007 5.659e+008 1.000e+002 2.849e-001 3.207e-005 
3.777e-004 4.986e+007 5.660e+008 1.000e+002 2.868e-001 3.287e-005 
3.828e-004 5.047e+007 5.660e+008 1.000e+002 2.886e-001 3.371e-005 
3.881e-004 5.111e+007 5.660e+008 1.000e+002 2.930e-001 3.460e-005 
3.933e-004 5.173e+007 5.660e+008 1.000e+002 2.979e-001 3.547e-005 
3.981e-004 5.231e+007 5.660e+008 1.000e+002 2.998e-001 3.630e-005 
4.032e-004 5.292e+007 5.660e+008 1.000e+002 3.020e-001 3.719e-005 
4.081e-004 5.351e+007 5.660e+008 1.000e+002 3.052e-001 3.804e-005 
4.132e-004 5.411e+007 5.660e+008 1.000e+002 3.096e-001 3.893e-005 
4.186e-004 5.475e+007 5.660e+008 1.000e+002 3.117e-001 3.989e-005 
4.239e-004 5.538e+007 5.660e+008 1.000e+002 3.135e-001 4.085e-005 
4.290e-004 5.598e+007 5.660e+008 1.000e+002 3.168e-001 4.176e-005 
4.342e-004 5.659e+007 5.660e+008 1.000e+002 3.221e-001 4.272e-005 
4.393e-004 5.720e+007 5.660e+008 1.000e+002 3.240e-001 4.368e-005 
4.447e-004 5.783e+007 5.660e+008 1.000e+002 3.258e-001 4.468e-005 
4.501e-004 5.847e+007 5.660e+008 1.000e+002 3.313e-001 4.570e-005 
4.551e-004 5.906e+007 5.660e+008 1.000e+002 3.336e-001 4.666e-005 
4.605e-004 5.969e+007 5.660e+008 1.000e+002 3.358e-001 4.769e-005 
4.656e-004 6.027e+007 5.660e+008 1.000e+002 3.383e-001 4.867e-005 
4.707e-004 6.087e+007 5.660e+008 1.000e+002 3.423e-001 4.967e-005 
4.760e-004 6.149e+007 5.660e+008 1.000e+002 3.461e-001 5.073e-005 
4.814e-004 6.211e+007 5.660e+008 1.000e+002 3.473e-001 5.179e-005 
4.868e-004 6.274e+007 5.660e+008 1.000e+002 3.490e-001 5.288e-005 
4.919e-004 6.332e+007 5.660e+008 1.000e+002 3.550e-001 5.391e-005 
4.970e-004 6.391e+007 5.660e+008 1.000e+002 3.575e-001 5.495e-005 
5.025e-004 6.455e+007 5.660e+008 1.000e+002 3.594e-001 5.609e-005 
5.081e-004 6.518e+007 5.660e+008 1.000e+002 3.609e-001 5.723e-005 
5.136e-004 6.581e+007 5.660e+008 1.000e+002 3.666e-001 5.839e-005 
5.187e-004 6.639e+007 5.660e+008 1.000e+002 3.688e-001 5.946e-005 
5.240e-004 6.699e+007 5.660e+008 1.000e+002 3.705e-001 6.059e-005 
5.294e-004 6.761e+007 5.660e+008 1.000e+002 3.736e-001 6.175e-005 
5.348e-004 6.823e+007 5.660e+008 1.000e+002 3.770e-001 6.292e-005 
5.402e-004 6.884e+007 5.660e+008 1.000e+002 3.810e-001 6.410e-005 
5.454e-004 6.942e+007 5.660e+008 1.000e+002 3.820e-001 6.524e-005 
5.510e-004 7.005e+007 5.660e+008 1.000e+002 3.844e-001 6.646e-005 
5.564e-004 7.066e+007 5.660e+008 1.000e+002 3.878e-001 6.768e-005 
5.619e-004 7.128e+007 5.660e+008 1.000e+002 3.928e-001 6.891e-005 
5.671e-004 7.186e+007 5.660e+008 1.000e+002 3.937e-001 7.007e-005 
5.725e-004 7.247e+007 5.660e+008 1.000e+002 3.962e-001 7.130e-005 
5.779e-004 7.307e+007 5.660e+008 1.000e+002 3.997e-001 7.254e-005 
5.837e-004 7.371e+007 5.660e+008 1.000e+002 4.037e-001 7.387e-005 
5.891e-004 7.431e+007 5.660e+008 1.000e+002 4.054e-001 7.513e-005 
5.944e-004 7.490e+007 5.660e+008 1.000e+002 4.067e-001 7.637e-005 
5.999e-004 7.550e+007 5.660e+008 1.000e+002 4.099e-001 7.765e-005 
6.057e-004 7.614e+007 5.660e+008 1.000e+002 4.138e-001 7.902e-005 
6.110e-004 7.673e+007 5.660e+008 1.000e+002 4.161e-001 8.030e-005 
6.164e-004 7.732e+007 5.660e+008 1.000e+002 4.180e-001 8.157e-005 
6.218e-004 7.791e+007 5.660e+008 1.000e+002 4.204e-001 8.288e-005 
6.276e-004 7.855e+007 5.660e+008 1.000e+002 4.245e-001 8.430e-005 
6.331e-004 7.916e+007 5.660e+008 1.000e+002 4.277e-001 8.565e-005 
6.383e-004 7.972e+007 5.660e+008 1.000e+002 4.286e-001 8.691e-005 
6.438e-004 8.031e+007 5.660e+008 1.000e+002 4.302e-001 8.827e-005 
6.497e-004 8.095e+007 5.660e+008 1.000e+002 4.343e-001 8.974e-005 
6.550e-004 8.153e+007 5.660e+008 1.000e+002 4.373e-001 9.107e-005 
6.602e-004 8.210e+007 5.660e+008 1.000e+002 4.398e-001 9.239e-005 
6.657e-004 8.269e+007 5.660e+008 1.000e+002 4.412e-001 9.378e-005 
6.714e-004 8.330e+007 5.660e+008 1.000e+002 4.437e-001 9.523e-005 
6.768e-004 8.388e+007 5.660e+008 1.000e+002 4.469e-001 9.661e-005 
6.823e-004 8.448e+007 5.660e+008 1.000e+002 4.502e-001 9.804e-005 
6.878e-004 8.506e+007 5.660e+008 1.000e+002 4.522e-001 9.946e-005 
6.937e-004 8.569e+007 5.660e+008 1.000e+002 4.539e-001 1.010e-004 
6.989e-004 8.625e+007 5.660e+008 1.000e+002 4.555e-001 1.024e-004 
7.044e-004 8.683e+007 5.660e+008 1.000e+002 4.596e-001 1.038e-004 
7.103e-004 8.746e+007 5.660e+008 1.000e+002 4.623e-001 1.054e-004 
7.159e-004 8.806e+007 5.659e+008 1.000e+002 4.648e-001 1.069e-004 
7.214e-004 8.863e+007 5.660e+008 1.000e+002 4.656e-001 1.083e-004 
7.269e-004 8.922e+007 5.660e+008 1.000e+002 4.694e-001 1.098e-004 
7.330e-004 8.986e+007 5.659e+008 1.000e+002 4.732e-001 1.115e-004 
7.384e-004 9.043e+007 5.660e+008 1.000e+002 4.749e-001 1.129e-004 
7.438e-004 9.099e+007 5.659e+008 1.000e+002 4.763e-001 1.144e-004 
7.496e-004 9.161e+007 5.660e+008 1.000e+002 4.788e-001 1.160e-004 
7.552e-004 9.219e+007 5.660e+008 1.000e+002 4.810e-001 1.176e-004 
7.606e-004 9.276e+007 5.660e+008 1.000e+002 4.850e-001 1.191e-004 
7.664e-004 9.335e+007 5.660e+008 1.000e+002 4.863e-001 1.207e-004 
7.724e-004 9.398e+007 5.659e+008 1.000e+002 4.885e-001 1.224e-004 
7.778e-004 9.455e+007 5.660e+008 1.000e+002 4.897e-001 1.239e-004 
7.834e-004 9.512e+007 5.660e+008 1.000e+002 4.942e-001 1.255e-004 
7.896e-004 9.577e+007 5.660e+008 1.000e+002 4.967e-001 1.272e-004 
7.949e-004 9.632e+007 5.660e+008 1.000e+002 4.979e-001 1.288e-004 
8.004e-004 9.688e+007 5.660e+008 1.000e+002 4.997e-001 1.303e-004 
8.066e-004 9.752e+007 5.660e+008 1.000e+002 5.022e-001 1.321e-004 
8.120e-004 9.807e+007 5.660e+008 1.000e+002 5.044e-001 1.337e-004 
8.175e-004 9.863e+007 5.659e+008 1.000e+002 5.085e-001 1.353e-004 
8.232e-004 9.922e+007 5.660e+008 1.000e+002 5.096e-001 1.369e-004 
8.288e-004 9.979e+007 5.660e+008 1.000e+002 5.112e-001 1.386e-004 
8.342e-004 1.003e+008 5.659e+008 1.000e+002 5.126e-001 1.402e-004 
8.399e-004 1.009e+008 5.660e+008 1.000e+002 5.158e-001 1.419e-004 
8.457e-004 1.015e+008 5.660e+008 1.000e+002 5.194e-001 1.436e-004 
8.511e-004 1.021e+008 5.659e+008 1.000e+002 5.209e-001 1.452e-004 
8.568e-004 1.026e+008 5.659e+008 1.000e+002 5.227e-001 1.469e-004 
8.627e-004 1.032e+008 5.660e+008 1.000e+002 5.243e-001 1.487e-004 
8.681e-004 1.038e+008 5.659e+008 1.000e+002 5.266e-001 1.503e-004 
8.736e-004 1.043e+008 5.660e+008 1.000e+002 5.298e-001 1.520e-004 
8.798e-004 1.050e+008 5.660e+008 1.000e+002 5.322e-001 1.539e-004 
8.851e-004 1.055e+008 5.660e+008 1.000e+002 5.336e-001 1.555e-004 
8.906e-004 1.060e+008 5.660e+008 1.000e+002 5.349e-001 1.572e-004 
8.966e-004 1.066e+008 5.660e+008 1.000e+002 5.368e-001 1.591e-004 
9.021e-004 1.072e+008 5.659e+008 1.000e+002 5.399e-001 1.608e-004 
9.076e-004 1.077e+008 5.659e+008 1.000e+002 5.438e-001 1.625e-004 
9.140e-004 1.084e+008 5.659e+008 1.000e+002 5.451e-001 1.645e-004 
9.193e-004 1.089e+008 5.659e+008 1.000e+002 5.464e-001 1.661e-004 
9.250e-004 1.095e+008 5.660e+008 1.000e+002 5.473e-001 1.679e-004 
9.311e-004 1.101e+008 5.660e+008 1.000e+002 5.503e-001 1.699e-004 
9.364e-004 1.106e+008 5.660e+008 1.000e+002 5.524e-001 1.716e-004 
9.421e-004 1.111e+008 5.660e+008 1.000e+002 5.559e-001 1.734e-004 
9.484e-004 1.118e+008 5.660e+008 1.000e+002 5.569e-001 1.754e-004 
9.539e-004 1.123e+008 5.660e+008 1.000e+002 5.581e-001 1.771e-004 
9.597e-004 1.129e+008 5.659e+008 1.000e+002 5.597e-001 1.790e-004 
9.657e-004 1.135e+008 5.660e+008 1.000e+002 5.631e-001 1.809e-004 
9.710e-004 1.140e+008 5.660e+008 1.000e+002 5.654e-001 1.827e-004 
9.768e-004 1.145e+008 5.660e+008 1.000e+002 5.678e-001 1.846e-004 
9.828e-004 1.151e+008 5.659e+008 1.000e+002 5.695e-001 1.865e-004 
9.883e-004 1.157e+008 5.660e+008 1.000e+002 5.697e-001 1.883e-004 
9.945e-004 1.163e+008 5.660e+008 1.000e+002 5.717e-001 1.904e-004 
1.000e-003 1.168e+008 5.660e+008 1.000e+002 5.745e-001 1.922e-004 
1.006e-003 1.173e+008 5.660e+008 1.000e+002 5.770e-001 1.941e-004 
1.012e-003 1.179e+008 5.660e+008 1.000e+002 5.793e-001 1.962e-004 
1.017e-003 1.185e+008 5.660e+008 1.000e+002 5.803e-001 1.980e-004 
1.023e-003 1.190e+008 5.660e+008 1.000e+002 5.821e-001 1.998e-004 
1.029e-003 1.196e+008 5.659e+008 1.000e+002 5.842e-001 2.019e-004 
1.034e-003 1.201e+008 5.659e+008 1.000e+002 5.861e-001 2.037e-004 
1.040e-003 1.207e+008 5.660e+008 1.000e+002 5.883e-001 2.057e-004 
1.046e-003 1.212e+008 5.660e+008 1.000e+002 5.912e-001 2.077e-004 
1.052e-003 1.217e+008 5.659e+008 1.000e+002 5.924e-001 2.095e-004 
1.058e-003 1.223e+008 5.660e+008 1.000e+002 5.932e-001 2.116e-004 
1.063e-003 1.229e+008 5.660e+008 1.000e+002 5.944e-001 2.135e-004 
1.069e-003 1.234e+008 5.660e+008 1.000e+002 5.971e-001 2.154e-004 
1.075e-003 1.239e+008 5.660e+008 1.000e+002 5.998e-001 2.174e-004 
1.080e-003 1.245e+008 5.660e+008 1.000e+002 6.018e-001 2.193e-004 
1.086e-003 1.250e+008 5.660e+008 1.000e+002 6.031e-001 2.213e-004 
1.092e-003 1.256e+008 5.659e+008 1.000e+002 6.050e-001 2.235e-004 
1.097e-003 1.261e+008 5.659e+008 1.000e+002 6.059e-001 2.253e-004 
1.103e-003 1.266e+008 5.660e+008 1.000e+002 6.077e-001 2.274e-004 
1.109e-003 1.272e+008 5.660e+008 1.000e+002 6.100e-001 2.294e-004 
1.115e-003 1.277e+008 5.659e+008 1.000e+002 6.122e-001 2.313e-004 
1.121e-003 1.283e+008 5.659e+008 1.000e+002 6.150e-001 2.334e-004 
1.126e-003 1.288e+008 5.660e+008 1.000e+002 6.148e-001 2.353e-004 
1.132e-003 1.293e+008 5.660e+008 1.000e+002 6.164e-001 2.374e-004 
1.138e-003 1.298e+008 5.660e+008 1.000e+002 6.181e-001 2.395e-004 
1.143e-003 1.304e+008 5.660e+008 1.000e+002 6.199e-001 2.414e-004 
1.149e-003 1.309e+008 5.659e+008 1.000e+002 6.233e-001 2.436e-004 
1.154e-003 1.314e+008 5.660e+008 1.000e+002 6.248e-001 2.455e-004 
1.160e-003 1.319e+008 5.659e+008 1.000e+002 6.266e-001 2.475e-004 
1.166e-003 1.325e+008 5.660e+008 1.000e+002 6.274e-001 2.496e-004 
1.171e-003 1.330e+008 5.660e+008 1.000e+002 6.288e-001 2.516e-004 
1.177e-003 1.335e+008 5.659e+008 1.000e+002 6.304e-001 2.536e-004 
1.183e-003 1.340e+008 5.659e+008 1.000e+002 6.312e-001 2.557e-004 
1.188e-003 1.345e+008 5.659e+008 1.000e+002 6.345e-001 2.577e-004 
1.194e-003 1.351e+008 5.659e+008 1.000e+002 6.371e-001 2.599e-004 
1.200e-003 1.356e+008 5.660e+008 1.000e+002 6.378e-001 2.620e-004 
1.206e-003 1.361e+008 5.659e+008 1.000e+002 6.394e-001 2.641e-004 
1.211e-003 1.366e+008 5.659e+008 1.000e+002 6.399e-001 2.662e-004 
1.217e-003 1.371e+008 5.660e+008 1.000e+002 6.414e-001 2.682e-004 
1.223e-003 1.377e+008 5.660e+008 1.000e+002 6.428e-001 2.706e-004 
1.229e-003 1.382e+008 5.660e+008 1.000e+002 6.453e-001 2.726e-004 
1.234e-003 1.387e+008 5.660e+008 1.000e+002 6.481e-001 2.747e-004 
1.240e-003 1.392e+008 5.659e+008 1.000e+002 6.491e-001 2.768e-004 
1.245e-003 1.397e+008 5.659e+008 1.000e+002 6.503e-001 2.789e-004 
1.251e-003 1.403e+008 5.659e+008 1.000e+002 6.513e-001 2.812e-004 
1.257e-003 1.408e+008 5.660e+008 1.000e+002 6.520e-001 2.833e-004 
1.263e-003 1.413e+008 5.660e+008 1.000e+002 6.540e-001 2.855e-004 
1.269e-003 1.418e+008 5.659e+008 1.000e+002 6.563e-001 2.876e-004 
1.274e-003 1.423e+008 5.660e+008 1.000e+002 6.586e-001 2.898e-004 
1.280e-003 1.429e+008 5.660e+008 1.000e+002 6.599e-001 2.920e-004 
1.286e-003 1.434e+008 5.659e+008 1.000e+002 6.616e-001 2.941e-004 
1.292e-003 1.439e+008 5.659e+008 1.000e+002 6.622e-001 2.964e-004 
1.297e-003 1.444e+008 5.659e+008 1.000e+002 6.632e-001 2.985e-004 
1.303e-003 1.449e+008 5.660e+008 1.000e+002 6.648e-001 3.006e-004 
1.309e-003 1.454e+008 5.660e+008 1.000e+002 6.664e-001 3.028e-004 
1.314e-003 1.459e+008 5.659e+008 1.000e+002 6.694e-001 3.049e-004 
1.320e-003 1.464e+008 5.660e+008 1.000e+002 6.709e-001 3.072e-004 
1.325e-003 1.469e+008 5.660e+008 1.000e+002 6.723e-001 3.093e-004 
1.331e-003 1.474e+008 5.659e+008 1.000e+002 6.735e-001 3.115e-004 
1.337e-003 1.479e+008 5.659e+008 1.000e+002 6.743e-001 3.138e-004 
1.342e-003 1.484e+008 5.659e+008 1.000e+002 6.761e-001 3.160e-004 
1.348e-003 1.489e+008 5.660e+008 1.000e+002 6.763e-001 3.182e-004 
1.354e-003 1.494e+008 5.660e+008 1.000e+002 6.784e-001 3.204e-004 
1.360e-003 1.499e+008 5.660e+008 1.000e+002 6.805e-001 3.227e-004 
1.365e-003 1.504e+008 5.659e+008 1.000e+002 6.826e-001 3.249e-004 
1.371e-003 1.509e+008 5.660e+008 1.000e+002 6.839e-001 3.271e-004 
1.377e-003 1.515e+008 5.659e+008 1.000e+002 6.853e-001 3.295e-004 
1.383e-003 1.519e+008 5.659e+008 1.000e+002 6.858e-001 3.317e-004 
1.389e-003 1.525e+008 5.660e+008 1.000e+002 6.870e-001 3.341e-004 
1.394e-003 1.530e+008 5.659e+008 1.000e+002 6.877e-001 3.364e-004 
1.400e-003 1.535e+008 5.659e+008 1.000e+002 6.892e-001 3.387e-004 
1.406e-003 1.540e+008 5.659e+008 1.000e+002 6.916e-001 3.410e-004 
1.412e-003 1.545e+008 5.659e+008 1.000e+002 6.940e-001 3.432e-004 
1.417e-003 1.550e+008 5.659e+008 1.000e+002 6.957e-001 3.456e-004 
1.423e-003 1.555e+008 5.660e+008 1.000e+002 6.966e-001 3.478e-004 
1.429e-003 1.560e+008 5.660e+008 1.000e+002 6.976e-001 3.502e-004 
1.434e-003 1.564e+008 5.659e+008 1.000e+002 6.982e-001 3.524e-004 
1.440e-003 1.570e+008 5.659e+008 1.000e+002 6.996e-001 3.548e-004 
1.446e-003 1.574e+008 5.660e+008 1.000e+002 7.012e-001 3.571e-004 
1.452e-003 1.579e+008 5.659e+008 1.000e+002 7.042e-001 3.594e-004 
1.458e-003 1.584e+008 5.660e+008 1.000e+002 7.044e-001 3.617e-004 
1.463e-003 1.589e+008 5.660e+008 1.000e+002 7.066e-001 3.640e-004 
1.469e-003 1.594e+008 5.659e+008 1.000e+002 7.078e-001 3.664e-004 
1.475e-003 1.599e+008 5.659e+008 1.000e+002 7.089e-001 3.687e-004 
1.480e-003 1.604e+008 5.660e+008 1.000e+002 7.094e-001 3.711e-004 
1.486e-003 1.609e+008 5.659e+008 1.000e+002 7.101e-001 3.734e-004 
1.492e-003 1.614e+008 5.659e+008 1.000e+002 7.118e-001 3.758e-004 
1.498e-003 1.619e+008 5.659e+008 1.000e+002 7.131e-001 3.782e-004 
1.503e-003 1.624e+008 5.660e+008 1.000e+002 7.144e-001 3.805e-004 
1.509e-003 1.629e+008 5.659e+008 1.000e+002 7.171e-001 3.829e-004 
1.515e-003 1.633e+008 5.659e+008 1.000e+002 7.184e-001 3.853e-004 
1.521e-003 1.638e+008 5.659e+008 1.000e+002 7.203e-001 3.878e-004 
1.527e-003 1.643e+008 5.660e+008 1.000e+002 7.203e-001 3.901e-004 
1.532e-003 1.648e+008 5.659e+008 1.000e+002 7.214e-001 3.925e-004 
1.538e-003 1.653e+008 5.659e+008 1.000e+002 7.216e-001 3.949e-004 
1.544e-003 1.658e+008 5.659e+008 1.000e+002 7.233e-001 3.974e-004 
1.550e-003 1.663e+008 5.659e+008 1.000e+002 7.255e-001 3.997e-004 
1.556e-003 1.668e+008 5.659e+008 1.000e+002 7.265e-001 4.022e-004 
1.561e-003 1.673e+008 5.659e+008 1.000e+002 7.284e-001 4.046e-004 
1.567e-003 1.677e+008 5.659e+008 1.000e+002 7.304e-001 4.070e-004 
1.573e-003 1.682e+008 5.659e+008 1.000e+002 7.315e-001 4.095e-004 
1.579e-003 1.687e+008 5.659e+008 1.000e+002 7.318e-001 4.119e-004 
1.585e-003 1.692e+008 5.659e+008 1.000e+002 7.333e-001 4.144e-004 
1.590e-003 1.697e+008 5.659e+008 1.000e+002 7.333e-001 4.168e-004 
1.596e-003 1.702e+008 5.659e+008 1.000e+002 7.348e-001 4.194e-004 
1.602e-003 1.707e+008 5.660e+008 1.000e+002 7.369e-001 4.218e-004 
1.608e-003 1.712e+008 5.660e+008 1.000e+002 7.389e-001 4.243e-004 
1.614e-003 1.716e+008 5.659e+008 1.000e+002 7.393e-001 4.266e-004 
1.620e-003 1.721e+008 5.659e+008 1.000e+002 7.414e-001 4.292e-004 
1.625e-003 1.726e+008 5.659e+008 1.000e+002 7.427e-001 4.317e-004 
1.631e-003 1.731e+008 5.659e+008 1.000e+002 7.433e-001 4.341e-004 
1.637e-003 1.735e+008 5.659e+008 1.000e+002 7.443e-001 4.366e-004 
1.643e-003 1.740e+008 5.659e+008 1.000e+002 7.446e-001 4.391e-004 
1.648e-003 1.745e+008 5.659e+008 1.000e+002 7.456e-001 4.416e-004 
1.654e-003 1.750e+008 5.660e+008 1.000e+002 7.470e-001 4.441e-004 
1.660e-003 1.755e+008 5.659e+008 1.000e+002 7.481e-001 4.467e-004 
1.666e-003 1.759e+008 5.659e+008 1.000e+002 7.510e-001 4.491e-004 
1.672e-003 1.764e+008 5.660e+008 1.000e+002 7.520e-001 4.517e-004 
1.678e-003 1.769e+008 5.659e+008 1.000e+002 7.535e-001 4.541e-004 
1.683e-003 1.774e+008 5.659e+008 1.000e+002 7.547e-001 4.567e-004 
1.689e-003 1.778e+008 5.659e+008 1.000e+002 7.554e-001 4.591e-004 
1.695e-003 1.783e+008 5.659e+008 1.000e+002 7.560e-001 4.617e-004 
1.701e-003 1.788e+008 5.659e+008 1.000e+002 7.565e-001 4.642e-004 
1.706e-003 1.792e+008 5.659e+008 1.000e+002 7.573e-001 4.667e-004 
1.712e-003 1.797e+008 5.659e+008 1.000e+002 7.591e-001 4.691e-004 
1.718e-003 1.802e+008 5.659e+008 1.000e+002 7.594e-001 4.717e-004 
1.724e-003 1.806e+008 5.659e+008 1.000e+002 7.621e-001 4.742e-004 
1.730e-003 1.811e+008 5.659e+008 1.000e+002 7.635e-001 4.768e-004 
1.735e-003 1.816e+008 5.660e+008 1.000e+002 7.646e-001 4.793e-004 
1.741e-003 1.820e+008 5.659e+008 1.000e+002 7.661e-001 4.818e-004 
1.747e-003 1.825e+008 5.659e+008 1.000e+002 7.665e-001 4.843e-004 
1.752e-003 1.830e+008 5.659e+008 1.000e+002 7.672e-001 4.869e-004 
1.758e-003 1.834e+008 5.659e+008 1.000e+002 7.677e-001 4.895e-004 
1.764e-003 1.839e+008 5.659e+008 1.000e+002 7.684e-001 4.921e-004 
1.770e-003 1.844e+008 5.659e+008 1.000e+002 7.695e-001 4.947e-004 
1.776e-003 1.848e+008 5.659e+008 1.000e+002 7.711e-001 4.972e-004 
1.781e-003 1.853e+008 5.659e+008 1.000e+002 7.730e-001 4.998e-004 
1.787e-003 1.858e+008 5.659e+008 1.000e+002 7.737e-001 5.024e-004 
1.793e-003 1.862e+008 5.659e+008 1.000e+002 7.753e-001 5.050e-004 
1.799e-003 1.867e+008 5.659e+008 1.000e+002 7.773e-001 5.076e-004 
1.805e-003 1.872e+008 5.659e+008 1.000e+002 7.780e-001 5.102e-004 
1.810e-003 1.876e+008 5.659e+008 1.000e+002 7.783e-001 5.128e-004 
1.816e-003 1.881e+008 5.659e+008 1.000e+002 7.795e-001 5.154e-004 
1.822e-003 1.885e+008 5.659e+008 1.000e+002 7.795e-001 5.179e-004 
1.828e-003 1.890e+008 5.659e+008 1.000e+002 7.805e-001 5.205e-004 
1.834e-003 1.895e+008 5.660e+008 1.000e+002 7.811e-001 5.231e-004 
1.839e-003 1.899e+008 5.659e+008 1.000e+002 7.831e-001 5.258e-004 
1.845e-003 1.904e+008 5.659e+008 1.000e+002 7.848e-001 5.283e-004 
1.851e-003 1.908e+008 5.659e+008 1.000e+002 7.860e-001 5.309e-004 
1.856e-003 1.913e+008 5.659e+008 1.000e+002 7.876e-001 5.335e-004 
1.862e-003 1.917e+008 5.660e+008 1.000e+002 7.888e-001 5.361e-004 
1.868e-003 1.922e+008 5.659e+008 1.000e+002 7.898e-001 5.386e-004 
1.874e-003 1.926e+008 5.659e+008 1.000e+002 7.902e-001 5.413e-004 
1.879e-003 1.931e+008 5.659e+008 1.000e+002 7.905e-001 5.438e-004 
1.885e-003 1.935e+008 5.659e+008 1.000e+002 7.914e-001 5.466e-004 
1.891e-003 1.940e+008 5.659e+008 1.000e+002 7.914e-001 5.491e-004 
1.897e-003 1.945e+008 5.659e+008 1.000e+002 7.931e-001 5.519e-004 
1.902e-003 1.949e+008 5.659e+008 1.000e+002 7.940e-001 5.545e-004 
1.908e-003 1.954e+008 5.659e+008 1.000e+002 7.965e-001 5.572e-004 
1.914e-003 1.958e+008 5.659e+008 1.000e+002 7.969e-001 5.598e-004 
1.920e-003 1.963e+008 5.659e+008 1.000e+002 7.983e-001 5.625e-004 
1.926e-003 1.967e+008 5.659e+008 1.000e+002 7.999e-001 5.651e-004 
1.931e-003 1.972e+008 5.659e+008 1.000e+002 8.008e-001 5.678e-004 
1.937e-003 1.976e+008 5.659e+008 1.000e+002 8.015e-001 5.703e-004 
1.943e-003 1.980e+008 5.659e+008 1.000e+002 8.025e-001 5.730e-004 
1.948e-003 1.985e+008 5.660e+008 1.000e+002 8.020e-001 5.756e-004 
1.954e-003 1.989e+008 5.659e+008 1.000e+002 8.030e-001 5.783e-004 
1.960e-003 1.994e+008 5.659e+008 1.000e+002 8.038e-001 5.810e-004 
1.966e-003 1.998e+008 5.659e+008 1.000e+002 8.041e-001 5.837e-004 
1.972e-003 2.003e+008 5.659e+008 1.000e+002 8.060e-001 5.863e-004 
1.977e-003 2.007e+008 5.659e+008 1.000e+002 8.074e-001 5.890e-004 
1.983e-003 2.012e+008 5.659e+008 1.000e+002 8.091e-001 5.916e-004 
1.989e-003 2.016e+008 5.659e+008 1.000e+002 8.109e-001 5.943e-004 
1.995e-003 2.021e+008 5.659e+008 1.000e+002 8.115e-001 5.970e-004 
2.001e-003 2.025e+008 5.659e+008 1.000e+002 8.121e-001 5.999e-004 
2.006e-003 2.030e+008 5.659e+008 1.000e+002 8.131e-001 6.026e-004 
2.012e-003 2.034e+008 5.659e+008 1.000e+002 8.138e-001 6.054e-004 
2.018e-003 2.039e+008 5.659e+008 1.000e+002 8.141e-001 6.080e-004 
2.024e-003 2.043e+008 5.659e+008 1.000e+002 8.146e-001 6.107e-004 
2.030e-003 2.047e+008 5.659e+008 1.000e+002 8.147e-001 6.134e-004 
2.035e-003 2.052e+008 5.659e+008 1.000e+002 8.159e-001 6.161e-004 
2.041e-003 2.056e+008 5.659e+008 1.000e+002 8.170e-001 6.188e-004 
2.047e-003 2.061e+008 5.659e+008 1.000e+002 8.176e-001 6.215e-004 
2.052e-003 2.065e+008 5.659e+008 1.000e+002 8.192e-001 6.242e-004 
2.058e-003 2.069e+008 5.659e+008 1.000e+002 8.208e-001 6.270e-004 
2.064e-003 2.074e+008 5.659e+008 1.000e+002 8.224e-001 6.296e-004 
2.070e-003 2.078e+008 5.659e+008 1.000e+002 8.238e-001 6.324e-004 
2.075e-003 2.082e+008 5.659e+008 1.000e+002 8.242e-001 6.351e-004 
2.081e-003 2.087e+008 5.660e+008 1.000e+002 8.247e-001 6.378e-004 
2.087e-003 2.091e+008 5.659e+008 1.000e+002 8.255e-001 6.406e-004 
2.093e-003 2.096e+008 5.659e+008 1.000e+002 8.256e-001 6.433e-004 
2.098e-003 2.100e+008 5.659e+008 1.000e+002 8.260e-001 6.460e-004 
2.104e-003 2.104e+008 5.659e+008 1.000e+002 8.264e-001 6.488e-004 
2.110e-003 2.109e+008 5.659e+008 1.000e+002 8.272e-001 6.515e-004 
2.116e-003 2.113e+008 5.659e+008 1.000e+002 8.272e-001 6.542e-004 
2.121e-003 2.117e+008 5.659e+008 1.000e+002 8.294e-001 6.570e-004 
2.127e-003 2.122e+008 5.659e+008 1.000e+002 8.307e-001 6.597e-004 
2.133e-003 2.126e+008 5.659e+008 1.000e+002 8.331e-001 6.625e-004 
2.139e-003 2.130e+008 5.659e+008 1.000e+002 8.343e-001 6.652e-004 
2.145e-003 2.135e+008 5.659e+008 1.000e+002 8.347e-001 6.681e-004 
2.150e-003 2.139e+008 5.659e+008 1.000e+002 8.361e-001 6.709e-004 
2.156e-003 2.144e+008 5.659e+008 1.000e+002 8.363e-001 6.738e-004 
2.162e-003 2.148e+008 5.659e+008 1.000e+002 8.368e-001 6.765e-004 
2.168e-003 2.152e+008 5.659e+008 1.000e+002 8.368e-001 6.793e-004 
2.174e-003 2.157e+008 5.659e+008 1.000e+002 8.374e-001 6.821e-004 
2.179e-003 2.161e+008 5.659e+008 1.000e+002 8.378e-001 6.849e-004 
2.185e-003 2.165e+008 5.659e+008 1.000e+002 8.383e-001 6.877e-004 
2.191e-003 2.169e+008 5.659e+008 1.000e+002 8.391e-001 6.905e-004 
2.197e-003 2.174e+008 5.659e+008 1.000e+002 8.399e-001 6.933e-004 
2.203e-003 2.178e+008 5.659e+008 1.000e+002 8.414e-001 6.961e-004 
2.208e-003 2.182e+008 5.659e+008 1.000e+002 8.425e-001 6.989e-004 
2.214e-003 2.187e+008 5.659e+008 1.000e+002 8.442e-001 7.017e-004 
2.220e-003 2.191e+008 5.659e+008 1.000e+002 8.459e-001 7.045e-004 
2.226e-003 2.195e+008 5.659e+008 1.000e+002 8.466e-001 7.073e-004 
2.231e-003 2.199e+008 5.659e+008 1.000e+002 8.474e-001 7.101e-004 
2.237e-003 2.204e+008 5.659e+008 1.000e+002 8.484e-001 7.129e-004 
2.243e-003 2.208e+008 5.659e+008 1.000e+002 8.485e-001 7.158e-004 
2.249e-003 2.212e+008 5.659e+008 1.000e+002 8.483e-001 7.185e-004 
2.254e-003 2.217e+008 5.659e+008 1.000e+002 8.491e-001 7.214e-004 
2.260e-003 2.221e+008 5.659e+008 1.000e+002 8.497e-001 7.242e-004 
2.266e-003 2.225e+008 5.659e+008 1.000e+002 8.500e-001 7.270e-004 
2.272e-003 2.229e+008 5.659e+008 1.000e+002 8.505e-001 7.297e-004 
2.277e-003 2.233e+008 5.659e+008 1.000e+002 8.519e-001 7.326e-004 
2.283e-003 2.238e+008 5.659e+008 1.000e+002 8.529e-001 7.354e-004 
2.289e-003 2.242e+008 5.659e+008 1.000e+002 8.540e-001 7.382e-004 
2.294e-003 2.246e+008 5.659e+008 1.000e+002 8.555e-001 7.410e-004 
2.300e-003 2.250e+008 5.659e+008 1.000e+002 8.564e-001 7.439e-004 
2.306e-003 2.254e+008 5.659e+008 1.000e+002 8.577e-001 7.468e-004 
2.312e-003 2.259e+008 5.659e+008 1.000e+002 8.588e-001 7.496e-004 
2.318e-003 2.263e+008 5.659e+008 1.000e+002 8.593e-001 7.524e-004 
2.323e-003 2.267e+008 5.659e+008 1.000e+002 8.600e-001 7.553e-004 
2.329e-003 2.271e+008 5.659e+008 1.000e+002 8.603e-001 7.581e-004 
2.335e-003 2.276e+008 5.659e+008 1.000e+002 8.603e-001 7.610e-004 
2.341e-003 2.280e+008 5.659e+008 1.000e+002 8.608e-001 7.639e-004 
2.347e-003 2.284e+008 5.659e+008 1.000e+002 8.614e-001 7.668e-004 
2.353e-003 2.288e+008 5.659e+008 1.000e+002 8.614e-001 7.698e-004 
2.358e-003 2.293e+008 5.659e+008 1.000e+002 8.618e-001 7.727e-004 
2.364e-003 2.297e+008 5.659e+008 1.000e+002 8.629e-001 7.756e-004 
2.370e-003 2.301e+008 5.659e+008 1.000e+002 8.644e-001 7.786e-004 
2.376e-003 2.305e+008 5.659e+008 1.000e+002 8.657e-001 7.815e-004 
2.382e-003 2.310e+008 5.659e+008 1.000e+002 8.666e-001 7.844e-004 
2.388e-003 2.314e+008 5.659e+008 1.000e+002 8.686e-001 7.873e-004 
2.394e-003 2.318e+008 5.659e+008 1.000e+002 8.702e-001 7.902e-004 
2.399e-003 2.322e+008 5.659e+008 1.000e+002 8.705e-001 7.931e-004 
2.405e-003 2.326e+008 5.659e+008 1.000e+002 8.705e-001 7.960e-004 
2.411e-003 2.330e+008 5.659e+008 1.000e+002 8.715e-001 7.988e-004 
2.417e-003 2.335e+008 5.659e+008 1.000e+002 8.718e-001 8.017e-004 
2.422e-003 2.339e+008 5.659e+008 1.000e+002 8.720e-001 8.045e-004 
2.428e-003 2.343e+008 5.659e+008 1.000e+002 8.723e-001 8.074e-004 
2.434e-003 2.347e+008 5.659e+008 1.000e+002 8.725e-001 8.103e-004 
2.439e-003 2.351e+008 5.659e+008 1.000e+002 8.729e-001 8.132e-004 
2.445e-003 2.355e+008 5.659e+008 1.000e+002 8.732e-001 8.161e-004 
2.451e-003 2.359e+008 5.659e+008 1.000e+002 8.741e-001 8.189e-004 
2.457e-003 2.364e+008 5.659e+008 1.000e+002 8.741e-001 8.220e-004 
2.462e-003 2.368e+008 5.659e+008 1.000e+002 8.759e-001 8.248e-004 
2.468e-003 2.372e+008 5.659e+008 1.000e+002 8.776e-001 8.279e-004 
2.474e-003 2.376e+008 5.659e+008 1.000e+002 8.789e-001 8.307e-004 
2.480e-003 2.380e+008 5.659e+008 1.000e+002 8.798e-001 8.337e-004 
2.486e-003 2.384e+008 5.659e+008 1.000e+002 8.811e-001 8.366e-004 
2.491e-003 2.388e+008 5.659e+008 1.000e+002 8.817e-001 8.395e-004 
2.497e-003 2.392e+008 5.659e+008 1.000e+002 8.823e-001 8.424e-004 
2.503e-003 2.396e+008 5.659e+008 1.000e+002 8.830e-001 8.452e-004 
2.508e-003 2.400e+008 5.659e+008 1.000e+002 8.831e-001 8.482e-004 
2.514e-003 2.405e+008 5.659e+008 1.000e+002 8.835e-001 8.511e-004 
2.520e-003 2.409e+008 5.659e+008 1.000e+002 8.836e-001 8.542e-004 
2.526e-003 2.413e+008 5.659e+008 1.000e+002 8.840e-001 8.572e-004 
2.532e-003 2.417e+008 5.659e+008 1.000e+002 8.840e-001 8.601e-004 
2.538e-003 2.421e+008 5.659e+008 1.000e+002 8.847e-001 8.631e-004 
2.544e-003 2.425e+008 5.659e+008 1.000e+002 8.852e-001 8.661e-004 
2.549e-003 2.429e+008 5.659e+008 1.000e+002 8.859e-001 8.689e-004 
2.555e-003 2.433e+008 5.659e+008 1.000e+002 8.866e-001 8.718e-004 
2.560e-003 2.437e+008 5.659e+008 1.000e+002 8.876e-001 8.747e-004 
2.566e-003 2.441e+008 5.659e+008 1.000e+002 8.896e-001 8.776e-004 
2.572e-003 2.445e+008 5.659e+008 1.000e+002 8.899e-001 8.806e-004 
2.578e-003 2.449e+008 5.659e+008 1.000e+002 8.917e-001 8.836e-004 
2.584e-003 2.454e+008 5.659e+008 1.000e+002 8.928e-001 8.866e-004 
2.590e-003 2.458e+008 5.659e+008 1.000e+002 8.930e-001 8.896e-004 
2.595e-003 2.462e+008 5.659e+008 1.000e+002 8.944e-001 8.925e-004 
2.601e-003 2.466e+008 5.659e+008 1.000e+002 8.947e-001 8.956e-004 
2.607e-003 2.470e+008 5.659e+008 1.000e+002 8.951e-001 8.986e-004 
2.613e-003 2.474e+008 5.659e+008 1.000e+002 8.949e-001 9.016e-004 
2.618e-003 2.478e+008 5.659e+008 1.000e+002 8.953e-001 9.045e-004 
2.624e-003 2.482e+008 5.659e+008 1.000e+002 8.956e-001 9.075e-004 
2.630e-003 2.486e+008 5.659e+008 1.000e+002 8.955e-001 9.105e-004 
2.636e-003 2.490e+008 5.659e+008 1.000e+002 8.960e-001 9.136e-004 
2.642e-003 2.494e+008 5.659e+008 1.000e+002 8.965e-001 9.166e-004 
2.648e-003 2.499e+008 5.659e+008 1.000e+002 8.973e-001 9.197e-004 
2.654e-003 2.503e+008 5.659e+008 1.000e+002 8.983e-001 9.227e-004 
2.659e-003 2.507e+008 5.659e+008 1.000e+002 8.989e-001 9.257e-004 
2.665e-003 2.510e+008 5.659e+008 1.000e+002 8.996e-001 9.285e-004 
2.671e-003 2.514e+008 5.659e+008 1.000e+002 9.010e-001 9.315e-004 
2.677e-003 2.519e+008 5.659e+008 1.000e+002 9.020e-001 9.347e-004 
2.682e-003 2.523e+008 5.659e+008 1.000e+002 9.031e-001 9.377e-004 
2.688e-003 2.527e+008 5.659e+008 1.000e+002 9.045e-001 9.406e-004 
2.694e-003 2.531e+008 5.659e+008 1.000e+002 9.054e-001 9.436e-004 
2.699e-003 2.534e+008 5.659e+008 1.000e+002 9.064e-001 9.465e-004 
2.705e-003 2.539e+008 5.659e+008 1.000e+002 9.066e-001 9.496e-004 
2.711e-003 2.542e+008 5.659e+008 1.000e+002 9.066e-001 9.526e-004 
2.717e-003 2.547e+008 5.659e+008 1.000e+002 9.068e-001 9.557e-004 
2.723e-003 2.550e+008 5.659e+008 1.000e+002 9.069e-001 9.587e-004 
2.729e-003 2.554e+008 5.659e+008 1.000e+002 9.071e-001 9.617e-004 
2.735e-003 2.559e+008 5.659e+008 1.000e+002 9.072e-001 9.648e-004 
2.740e-003 2.563e+008 5.659e+008 1.000e+002 9.078e-001 9.678e-004 
2.746e-003 2.567e+008 5.659e+008 1.000e+002 9.082e-001 9.710e-004 
2.752e-003 2.571e+008 5.659e+008 1.000e+002 9.084e-001 9.741e-004 
2.758e-003 2.575e+008 5.659e+008 1.000e+002 9.089e-001 9.772e-004 
2.764e-003 2.579e+008 5.659e+008 1.000e+002 9.097e-001 9.801e-004 
2.770e-003 2.583e+008 5.659e+008 1.000e+002 9.107e-001 9.833e-004 
2.775e-003 2.587e+008 5.659e+008 1.000e+002 9.118e-001 9.863e-004 
2.781e-003 2.591e+008 5.659e+008 1.000e+002 9.130e-001 9.892e-004 
2.787e-003 2.595e+008 5.659e+008 1.000e+002 9.133e-001 9.925e-004 
2.793e-003 2.599e+008 5.659e+008 1.000e+002 9.147e-001 9.954e-004 
2.799e-003 2.603e+008 5.659e+008 1.000e+002 9.164e-001 9.984e-004 
2.804e-003 2.607e+008 5.659e+008 1.000e+002 9.162e-001 1.002e-003 
2.810e-003 2.610e+008 5.659e+008 1.000e+002 9.174e-001 1.005e-003 
2.816e-003 2.615e+008 5.659e+008 1.000e+002 9.183e-001 1.008e-003 
2.822e-003 2.618e+008 5.658e+008 1.000e+002 9.184e-001 1.011e-003 
2.828e-003 2.622e+008 5.659e+008 1.000e+002 9.187e-001 1.014e-003 
2.833e-003 2.626e+008 5.659e+008 1.000e+002 9.188e-001 1.017e-003 
2.839e-003 2.630e+008 5.659e+008 1.000e+002 9.188e-001 1.020e-003 
2.845e-003 2.634e+008 5.659e+008 1.000e+002 9.191e-001 1.023e-003 
2.851e-003 2.638e+008 5.659e+008 1.000e+002 9.192e-001 1.026e-003 
2.857e-003 2.642e+008 5.659e+008 1.000e+002 9.196e-001 1.029e-003 
2.862e-003 2.646e+008 5.659e+008 1.000e+002 9.197e-001 1.032e-003 
2.868e-003 2.650e+008 5.659e+008 1.000e+002 9.199e-001 1.035e-003 
2.874e-003 2.654e+008 5.659e+008 1.000e+002 9.204e-001 1.038e-003 
2.880e-003 2.658e+008 5.659e+008 1.000e+002 9.210e-001 1.042e-003 
2.886e-003 2.662e+008 5.659e+008 1.000e+002 9.232e-001 1.045e-003 
2.891e-003 2.666e+008 5.659e+008 1.000e+002 9.240e-001 1.048e-003 
2.897e-003 2.670e+008 5.659e+008 1.000e+002 9.242e-001 1.051e-003 
2.903e-003 2.674e+008 5.659e+008 1.000e+002 9.268e-001 1.054e-003 
2.909e-003 2.678e+008 5.659e+008 1.000e+002 9.265e-001 1.057e-003 
2.915e-003 2.681e+008 5.659e+008 1.000e+002 9.275e-001 1.060e-003 
2.920e-003 2.685e+008 5.659e+008 1.000e+002 9.286e-001 1.063e-003 
2.926e-003 2.689e+008 5.659e+008 1.000e+002 9.291e-001 1.066e-003 
2.932e-003 2.693e+008 5.659e+008 1.000e+002 9.296e-001 1.069e-003 
2.938e-003 2.697e+008 5.659e+008 1.000e+002 9.303e-001 1.073e-003 
2.944e-003 2.701e+008 5.658e+008 1.000e+002 9.303e-001 1.076e-003 
2.950e-003 2.705e+008 5.659e+008 1.000e+002 9.303e-001 1.079e-003 
2.956e-003 2.709e+008 5.659e+008 1.000e+002 9.306e-001 1.082e-003 
2.961e-003 2.713e+008 5.658e+008 1.000e+002 9.308e-001 1.085e-003 
2.967e-003 2.717e+008 5.659e+008 1.000e+002 9.306e-001 1.088e-003 
2.973e-003 2.721e+008 5.659e+008 1.000e+002 9.308e-001 1.091e-003 
2.979e-003 2.724e+008 5.659e+008 1.000e+002 9.313e-001 1.094e-003 
2.984e-003 2.728e+008 5.659e+008 1.000e+002 9.311e-001 1.097e-003 
2.990e-003 2.732e+008 5.659e+008 1.000e+002 9.315e-001 1.101e-003 
2.996e-003 2.736e+008 5.659e+008 1.000e+002 9.322e-001 1.104e-003 
3.002e-003 2.740e+008 5.659e+008 1.000e+002 9.329e-001 1.107e-003 
3.008e-003 2.744e+008 5.659e+008 1.000e+002 9.342e-001 1.110e-003 
3.013e-003 2.748e+008 5.659e+008 1.000e+002 9.346e-001 1.113e-003 
3.019e-003 2.751e+008 5.659e+008 1.000e+002 9.359e-001 1.116e-003 
3.025e-003 2.755e+008 5.659e+008 1.000e+002 9.372e-001 1.119e-003 
3.031e-003 2.759e+008 5.659e+008 1.000e+002 9.377e-001 1.122e-003 
3.036e-003 2.763e+008 5.659e+008 1.000e+002 9.388e-001 1.125e-003 
3.042e-003 2.767e+008 5.659e+008 1.000e+002 9.405e-001 1.128e-003 
3.048e-003 2.771e+008 5.659e+008 1.000e+002 9.409e-001 1.132e-003 
3.054e-003 2.774e+008 5.659e+008 1.000e+002 9.415e-001 1.135e-003 
3.060e-003 2.778e+008 5.659e+008 1.000e+002 9.412e-001 1.138e-003 
3.066e-003 2.782e+008 5.659e+008 1.000e+002 9.417e-001 1.141e-003 
3.072e-003 2.786e+008 5.659e+008 1.000e+002 9.420e-001 1.144e-003 
3.077e-003 2.790e+008 5.659e+008 1.000e+002 9.420e-001 1.148e-003 
3.083e-003 2.794e+008 5.659e+008 1.000e+002 9.423e-001 1.151e-003 
3.089e-003 2.798e+008 5.659e+008 1.000e+002 9.418e-001 1.154e-003 
3.095e-003 2.801e+008 5.659e+008 1.000e+002 9.423e-001 1.157e-003 
3.100e-003 2.805e+008 5.659e+008 1.000e+002 9.424e-001 1.160e-003 
3.106e-003 2.809e+008 5.659e+008 1.000e+002 9.429e-001 1.163e-003 
3.112e-003 2.813e+008 5.659e+008 1.000e+002 9.427e-001 1.167e-003 
3.118e-003 2.817e+008 5.659e+008 1.000e+002 9.432e-001 1.170e-003 
3.124e-003 2.821e+008 5.659e+008 1.000e+002 9.437e-001 1.173e-003 
3.130e-003 2.825e+008 5.659e+008 1.000e+002 9.446e-001 1.176e-003 
3.136e-003 2.829e+008 5.659e+008 1.000e+002 9.449e-001 1.179e-003 
3.142e-003 2.832e+008 5.659e+008 1.000e+002 9.462e-001 1.183e-003 
3.147e-003 2.836e+008 5.658e+008 1.000e+002 9.478e-001 1.186e-003 
3.153e-003 2.840e+008 5.659e+008 1.000e+002 9.483e-001 1.189e-003 
3.159e-003 2.844e+008 5.659e+008 1.000e+002 9.489e-001 1.192e-003 
3.165e-003 2.848e+008 5.659e+008 1.000e+002 9.502e-001 1.195e-003 
3.171e-003 2.851e+008 5.659e+008 1.000e+002 9.514e-001 1.198e-003 
3.177e-003 2.855e+008 5.659e+008 1.000e+002 9.517e-001 1.202e-003 
3.183e-003 2.859e+008 5.659e+008 1.000e+002 9.521e-001 1.205e-003 
3.188e-003 2.863e+008 5.659e+008 1.000e+002 9.524e-001 1.208e-003 
3.194e-003 2.867e+008 5.659e+008 1.000e+002 9.532e-001 1.211e-003 
3.200e-003 2.871e+008 5.659e+008 1.000e+002 9.535e-001 1.215e-003 
3.206e-003 2.874e+008 5.659e+008 1.000e+002 9.537e-001 1.218e-003 
3.212e-003 2.878e+008 5.659e+008 1.000e+002 9.536e-001 1.221e-003 
3.218e-003 2.882e+008 5.659e+008 1.000e+002 9.536e-001 1.224e-003 
3.223e-003 2.886e+008 5.659e+008 1.000e+002 9.538e-001 1.227e-003 
3.229e-003 2.889e+008 5.659e+008 1.000e+002 9.539e-001 1.230e-003 
3.235e-003 2.893e+008 5.659e+008 1.000e+002 9.540e-001 1.234e-003 
3.241e-003 2.897e+008 5.659e+008 1.000e+002 9.543e-001 1.237e-003 
3.247e-003 2.901e+008 5.659e+008 1.000e+002 9.542e-001 1.240e-003 
3.253e-003 2.905e+008 5.659e+008 1.000e+002 9.549e-001 1.243e-003 
3.259e-003 2.909e+008 5.659e+008 1.000e+002 9.552e-001 1.247e-003 
3.264e-003 2.912e+008 5.659e+008 1.000e+002 9.550e-001 1.250e-003 
3.270e-003 2.916e+008 5.659e+008 1.000e+002 9.560e-001 1.253e-003 
3.276e-003 2.920e+008 5.659e+008 1.000e+002 9.572e-001 1.256e-003 
3.282e-003 2.924e+008 5.659e+008 1.000e+002 9.583e-001 1.260e-003 
3.288e-003 2.928e+008 5.659e+008 1.000e+002 9.588e-001 1.263e-003 
3.294e-003 2.932e+008 5.659e+008 1.000e+002 9.595e-001 1.266e-003 
3.300e-003 2.935e+008 5.658e+008 1.000e+002 9.610e-001 1.270e-003 
3.306e-003 2.939e+008 5.659e+008 1.000e+002 9.617e-001 1.273e-003 
3.311e-003 2.943e+008 5.658e+008 1.000e+002 9.627e-001 1.276e-003 
3.318e-003 2.947e+008 5.659e+008 1.000e+002 9.634e-001 1.279e-003 
3.323e-003 2.951e+008 5.659e+008 1.000e+002 9.641e-001 1.283e-003 
3.329e-003 2.954e+008 5.659e+008 1.000e+002 9.641e-001 1.286e-003 
3.335e-003 2.958e+008 5.659e+008 1.000e+002 9.650e-001 1.289e-003 
3.341e-003 2.962e+008 5.659e+008 1.000e+002 9.649e-001 1.293e-003 
3.347e-003 2.966e+008 5.659e+008 1.000e+002 9.651e-001 1.296e-003 
3.353e-003 2.970e+008 5.659e+008 1.000e+002 9.653e-001 1.299e-003 
3.360e-003 2.974e+008 5.658e+008 1.000e+002 9.654e-001 1.303e-003 
3.365e-003 2.978e+008 5.658e+008 1.000e+002 9.655e-001 1.306e-003 
3.371e-003 2.981e+008 5.659e+008 1.000e+002 9.656e-001 1.309e-003 
3.377e-003 2.985e+008 5.659e+008 1.000e+002 9.658e-001 1.312e-003 
3.383e-003 2.989e+008 5.658e+008 1.000e+002 9.658e-001 1.316e-003 
3.389e-003 2.993e+008 5.659e+008 1.000e+002 9.659e-001 1.319e-003 
3.395e-003 2.997e+008 5.659e+008 1.000e+002 9.661e-001 1.323e-003 
3.401e-003 3.000e+008 5.659e+008 1.000e+002 9.667e-001 1.326e-003 
3.407e-003 3.004e+008 5.659e+008 1.000e+002 9.666e-001 1.329e-003 
3.413e-003 3.008e+008 5.659e+008 1.000e+002 9.671e-001 1.332e-003 
3.419e-003 3.012e+008 5.658e+008 1.000e+002 9.676e-001 1.336e-003 
3.425e-003 3.016e+008 5.659e+008 1.000e+002 9.676e-001 1.339e-003 
3.431e-003 3.019e+008 5.658e+008 1.000e+002 9.690e-001 1.342e-003 
3.437e-003 3.023e+008 5.659e+008 1.000e+002 9.698e-001 1.346e-003 
3.442e-003 3.027e+008 5.659e+008 1.000e+002 9.705e-001 1.349e-003 
3.448e-003 3.031e+008 5.659e+008 1.000e+002 9.715e-001 1.352e-003 
3.454e-003 3.034e+008 5.659e+008 1.000e+002 9.727e-001 1.356e-003 
3.460e-003 3.038e+008 5.658e+008 1.000e+002 9.737e-001 1.359e-003 
3.467e-003 3.042e+008 5.658e+008 1.000e+002 9.750e-001 1.362e-003 
3.472e-003 3.046e+008 5.658e+008 1.000e+002 9.754e-001 1.366e-003 
3.478e-003 3.050e+008 5.659e+008 1.000e+002 9.759e-001 1.369e-003 
3.484e-003 3.053e+008 5.659e+008 1.000e+002 9.759e-001 1.372e-003 
3.490e-003 3.057e+008 5.659e+008 1.000e+002 9.766e-001 1.376e-003 
3.496e-003 3.061e+008 5.659e+008 1.000e+002 9.767e-001 1.379e-003 
3.502e-003 3.065e+008 5.659e+008 1.000e+002 9.770e-001 1.383e-003 
3.508e-003 3.069e+008 5.659e+008 1.000e+002 9.770e-001 1.386e-003 
3.514e-003 3.072e+008 5.659e+008 1.000e+002 9.771e-001 1.389e-003 
3.520e-003 3.076e+008 5.659e+008 1.000e+002 9.773e-001 1.392e-003 
3.526e-003 3.080e+008 5.659e+008 1.000e+002 9.772e-001 1.396e-003 
3.532e-003 3.083e+008 5.658e+008 1.000e+002 9.773e-001 1.399e-003 
3.538e-003 3.087e+008 5.659e+008 1.000e+002 9.773e-001 1.402e-003 
3.544e-003 3.091e+008 5.658e+008 1.000e+002 9.775e-001 1.406e-003 
3.549e-003 3.095e+008 5.658e+008 1.000e+002 9.774e-001 1.409e-003 
3.556e-003 3.098e+008 5.659e+008 1.000e+002 9.777e-001 1.412e-003 
3.561e-003 3.102e+008 5.659e+008 1.000e+002 9.779e-001 1.416e-003 
3.567e-003 3.106e+008 5.659e+008 1.000e+002 9.784e-001 1.419e-003 
3.573e-003 3.110e+008 5.659e+008 1.000e+002 9.789e-001 1.423e-003 
3.580e-003 3.114e+008 5.658e+008 1.000e+002 9.790e-001 1.426e-003 
3.586e-003 3.117e+008 5.659e+008 1.000e+002 9.797e-001 1.429e-003 
3.592e-003 3.121e+008 5.659e+008 1.000e+002 9.807e-001 1.433e-003 
3.598e-003 3.125e+008 5.658e+008 1.000e+002 9.809e-001 1.436e-003 
3.604e-003 3.129e+008 5.659e+008 1.000e+002 9.828e-001 1.440e-003 
3.610e-003 3.133e+008 5.659e+008 1.000e+002 9.837e-001 1.443e-003 
3.616e-003 3.136e+008 5.659e+008 1.000e+002 9.849e-001 1.447e-003 
3.622e-003 3.140e+008 5.658e+008 1.000e+002 9.852e-001 1.450e-003 
3.628e-003 3.144e+008 5.659e+008 1.000e+002 9.860e-001 1.453e-003 
3.634e-003 3.147e+008 5.658e+008 1.000e+002 9.871e-001 1.457e-003 
3.639e-003 3.151e+008 5.659e+008 1.000e+002 9.872e-001 1.460e-003 
3.645e-003 3.155e+008 5.659e+008 1.000e+002 9.873e-001 1.463e-003 
3.651e-003 3.158e+008 5.659e+008 1.000e+002 9.880e-001 1.467e-003 
3.657e-003 3.162e+008 5.659e+008 1.000e+002 9.883e-001 1.470e-003 
3.663e-003 3.166e+008 5.658e+008 1.000e+002 9.884e-001 1.473e-003 
3.669e-003 3.170e+008 5.658e+008 1.000e+002 9.888e-001 1.477e-003 
3.675e-003 3.173e+008 5.658e+008 1.000e+002 9.889e-001 1.480e-003 
3.681e-003 3.177e+008 5.659e+008 1.000e+002 9.888e-001 1.484e-003 
3.687e-003 3.181e+008 5.658e+008 1.000e+002 9.890e-001 1.487e-003 
3.693e-003 3.185e+008 5.659e+008 1.000e+002 9.890e-001 1.491e-003 
3.699e-003 3.188e+008 5.658e+008 1.000e+002 9.892e-001 1.494e-003 
3.705e-003 3.192e+008 5.659e+008 1.000e+002 9.890e-001 1.497e-003 
3.711e-003 3.196e+008 5.658e+008 1.000e+002 9.891e-001 1.501e-003 
3.717e-003 3.199e+008 5.659e+008 1.000e+002 9.890e-001 1.504e-003 
3.723e-003 3.203e+008 5.659e+008 1.000e+002 9.891e-001 1.508e-003 
3.729e-003 3.207e+008 5.659e+008 1.000e+002 9.895e-001 1.511e-003 
3.735e-003 3.211e+008 5.658e+008 1.000e+002 9.896e-001 1.514e-003 
3.741e-003 3.214e+008 5.658e+008 1.000e+002 9.899e-001 1.518e-003 
3.747e-003 3.218e+008 5.659e+008 1.000e+002 9.899e-001 1.521e-003 
3.753e-003 3.222e+008 5.659e+008 1.000e+002 9.904e-001 1.525e-003 
3.759e-003 3.226e+008 5.658e+008 1.000e+002 9.908e-001 1.528e-003 
3.765e-003 3.229e+008 5.658e+008 1.000e+002 9.918e-001 1.532e-003 
3.771e-003 3.233e+008 5.659e+008 1.000e+002 9.930e-001 1.535e-003 
3.778e-003 3.237e+008 5.659e+008 1.000e+002 9.934e-001 1.539e-003 
3.784e-003 3.240e+008 5.659e+008 1.000e+002 9.943e-001 1.542e-003 
3.789e-003 3.244e+008 5.658e+008 1.000e+002 9.952e-001 1.546e-003 
3.796e-003 3.248e+008 5.658e+008 1.000e+002 9.961e-001 1.549e-003 
3.802e-003 3.252e+008 5.658e+008 1.000e+002 9.963e-001 1.552e-003 
3.808e-003 3.255e+008 5.658e+008 1.000e+002 9.977e-001 1.556e-003 
3.814e-003 3.259e+008 5.658e+008 1.000e+002 9.987e-001 1.559e-003 
3.820e-003 3.263e+008 5.659e+008 1.000e+002 9.992e-001 1.563e-003 
3.826e-003 3.267e+008 5.658e+008 1.000e+002 9.996e-001 1.566e-003 
3.832e-003 3.270e+008 5.659e+008 1.000e+002 9.998e-001 1.570e-003 
3.838e-003 3.274e+008 5.659e+008 1.000e+002 9.998e-001 1.574e-003 
3.845e-003 3.278e+008 5.659e+008 1.000e+002 1.000e+000 1.577e-003 
3.851e-003 3.282e+008 5.658e+008 1.000e+002 1.001e+000 1.581e-003 
3.857e-003 3.286e+008 5.658e+008 1.000e+002 1.000e+000 1.584e-003 
3.863e-003 3.289e+008 5.658e+008 1.000e+002 1.001e+000 1.588e-003 
3.869e-003 3.293e+008 5.659e+008 1.000e+002 1.001e+000 1.591e-003 
3.875e-003 3.297e+008 5.659e+008 1.000e+002 1.000e+000 1.595e-003 
3.881e-003 3.300e+008 5.658e+008 1.000e+002 1.001e+000 1.598e-003 
3.887e-003 3.304e+008 5.658e+008 1.000e+002 1.001e+000 1.602e-003 
3.893e-003 3.308e+008 5.658e+008 1.000e+002 1.001e+000 1.605e-003 
3.899e-003 3.312e+008 5.659e+008 1.000e+002 1.001e+000 1.609e-003 
3.905e-003 3.315e+008 5.659e+008 1.000e+002 1.001e+000 1.612e-003 
3.911e-003 3.319e+008 5.659e+008 1.000e+002 1.001e+000 1.616e-003 
3.918e-003 3.323e+008 5.659e+008 1.000e+002 1.001e+000 1.619e-003 
3.924e-003 3.327e+008 5.658e+008 1.000e+002 1.001e+000 1.623e-003 
3.930e-003 3.330e+008 5.659e+008 1.000e+002 1.001e+000 1.626e-003 
3.936e-003 3.334e+008 5.658e+008 1.000e+002 1.002e+000 1.630e-003 
3.942e-003 3.338e+008 5.658e+008 1.000e+002 1.002e+000 1.633e-003 
3.948e-003 3.341e+008 5.658e+008 1.000e+002 1.003e+000 1.637e-003 
3.954e-003 3.345e+008 5.659e+008 1.000e+002 1.004e+000 1.641e-003 
3.960e-003 3.349e+008 5.659e+008 1.000e+002 1.004e+000 1.644e-003 
3.967e-003 3.353e+008 5.659e+008 1.000e+002 1.005e+000 1.648e-003 
3.973e-003 3.356e+008 5.659e+008 1.000e+002 1.005e+000 1.651e-003 
3.979e-003 3.360e+008 5.658e+008 1.000e+002 1.006e+000 1.655e-003 
3.985e-003 3.364e+008 5.658e+008 1.000e+002 1.007e+000 1.659e-003 
3.992e-003 3.368e+008 5.658e+008 1.000e+002 1.009e+000 1.662e-003 
3.998e-003 3.371e+008 5.658e+008 1.000e+002 1.010e+000 1.666e-003 
4.004e-003 3.375e+008 5.658e+008 1.000e+002 1.010e+000 1.669e-003 
4.010e-003 3.379e+008 5.658e+008 1.000e+002 1.011e+000 1.673e-003 
4.016e-003 3.383e+008 5.658e+008 1.000e+002 1.011e+000 1.676e-003 
4.022e-003 3.386e+008 5.659e+008 1.000e+002 1.011e+000 1.680e-003 
4.028e-003 3.390e+008 5.659e+008 1.000e+002 1.012e+000 1.683e-003 
4.034e-003 3.394e+008 5.659e+008 1.000e+002 1.011e+000 1.687e-003 
4.040e-003 3.397e+008 5.659e+008 1.000e+002 1.012e+000 1.690e-003 
4.047e-003 3.401e+008 5.658e+008 1.000e+002 1.012e+000 1.694e-003 
4.053e-003 3.405e+008 5.658e+008 1.000e+002 1.012e+000 1.698e-003 
4.059e-003 3.408e+008 5.658e+008 1.000e+002 1.012e+000 1.701e-003 
4.065e-003 3.412e+008 5.658e+008 1.000e+002 1.012e+000 1.705e-003 
4.071e-003 3.416e+008 5.659e+008 1.000e+002 1.012e+000 1.708e-003 
4.077e-003 3.419e+008 5.658e+008 1.000e+002 1.012e+000 1.712e-003 
4.083e-003 3.423e+008 5.659e+008 1.000e+002 1.012e+000 1.715e-003 
4.089e-003 3.427e+008 5.658e+008 1.000e+002 1.012e+000 1.719e-003 
4.095e-003 3.431e+008 5.658e+008 1.000e+002 1.012e+000 1.723e-003 
4.102e-003 3.434e+008 5.659e+008 1.000e+002 1.012e+000 1.726e-003 
4.108e-003 3.438e+008 5.658e+008 1.000e+002 1.012e+000 1.730e-003 
4.114e-003 3.442e+008 5.658e+008 1.000e+002 1.013e+000 1.734e-003 
4.120e-003 3.445e+008 5.658e+008 1.000e+002 1.013e+000 1.737e-003 
4.127e-003 3.449e+008 5.658e+008 1.000e+002 1.013e+000 1.741e-003 
4.133e-003 3.453e+008 5.658e+008 1.000e+002 1.013e+000 1.745e-003 
4.139e-003 3.457e+008 5.658e+008 1.000e+002 1.013e+000 1.748e-003 
4.145e-003 3.460e+008 5.658e+008 1.000e+002 1.014e+000 1.752e-003 
4.151e-003 3.464e+008 5.658e+008 1.000e+002 1.014e+000 1.755e-003 
4.158e-003 3.468e+008 5.658e+008 1.000e+002 1.015e+000 1.759e-003 
4.164e-003 3.472e+008 5.659e+008 1.000e+002 1.015e+000 1.763e-003 
4.170e-003 3.475e+008 5.659e+008 1.000e+002 1.016e+000 1.766e-003 
4.177e-003 3.479e+008 5.658e+008 1.000e+002 1.017e+000 1.770e-003 
4.183e-003 3.483e+008 5.659e+008 1.000e+002 1.018e+000 1.774e-003 
4.189e-003 3.486e+008 5.659e+008 1.000e+002 1.019e+000 1.777e-003 
4.195e-003 3.490e+008 5.659e+008 1.000e+002 1.019e+000 1.781e-003 
4.202e-003 3.494e+008 5.658e+008 1.000e+002 1.020e+000 1.785e-003 
4.208e-003 3.498e+008 5.658e+008 1.000e+002 1.021e+000 1.788e-003 
4.214e-003 3.502e+008 5.658e+008 1.000e+002 1.022e+000 1.792e-003 
4.220e-003 3.505e+008 5.658e+008 1.000e+002 1.023e+000 1.796e-003 
4.226e-003 3.509e+008 5.658e+008 1.000e+002 1.022e+000 1.799e-003 
4.232e-003 3.512e+008 5.658e+008 1.000e+002 1.023e+000 1.803e-003 
4.239e-003 3.516e+008 5.658e+008 1.000e+002 1.023e+000 1.807e-003 
4.245e-003 3.520e+008 5.658e+008 1.000e+002 1.024e+000 1.810e-003 
4.251e-003 3.524e+008 5.658e+008 1.000e+002 1.024e+000 1.814e-003 
4.257e-003 3.527e+008 5.658e+008 1.000e+002 1.024e+000 1.818e-003 
4.264e-003 3.531e+008 5.658e+008 1.000e+002 1.024e+000 1.821e-003 
4.270e-003 3.535e+008 5.658e+008 1.000e+002 1.024e+000 1.825e-003 
4.276e-003 3.538e+008 5.659e+008 1.000e+002 1.024e+000 1.829e-003 
4.282e-003 3.542e+008 5.658e+008 1.000e+002 1.024e+000 1.832e-003 
4.288e-003 3.546e+008 5.658e+008 1.000e+002 1.024e+000 1.836e-003 
4.295e-003 3.549e+008 5.658e+008 1.000e+002 1.024e+000 1.839e-003 
4.301e-003 3.553e+008 5.658e+008 1.000e+002 1.024e+000 1.843e-003 
4.307e-003 3.557e+008 5.658e+008 1.000e+002 1.024e+000 1.847e-003 
4.314e-003 3.561e+008 5.658e+008 1.000e+002 1.024e+000 1.851e-003 
4.320e-003 3.564e+008 5.658e+008 1.000e+002 1.024e+000 1.854e-003 
4.326e-003 3.568e+008 5.658e+008 1.000e+002 1.024e+000 1.858e-003 
4.333e-003 3.572e+008 5.658e+008 1.000e+002 1.024e+000 1.862e-003 
4.339e-003 3.576e+008 5.658e+008 1.000e+002 1.024e+000 1.866e-003 
4.345e-003 3.579e+008 5.659e+008 1.000e+002 1.024e+000 1.869e-003 
4.352e-003 3.583e+008 5.658e+008 1.000e+002 1.024e+000 1.873e-003 
4.358e-003 3.587e+008 5.658e+008 1.000e+002 1.025e+000 1.877e-003 
4.364e-003 3.591e+008 5.658e+008 1.000e+002 1.025e+000 1.881e-003 
4.371e-003 3.594e+008 5.658e+008 1.000e+002 1.025e+000 1.885e-003 
4.377e-003 3.598e+008 5.658e+008 1.000e+002 1.026e+000 1.888e-003 
4.383e-003 3.602e+008 5.658e+008 1.000e+002 1.026e+000 1.892e-003 
4.390e-003 3.606e+008 5.658e+008 1.000e+002 1.026e+000 1.896e-003 
4.396e-003 3.609e+008 5.659e+008 1.000e+002 1.028e+000 1.899e-003 
4.402e-003 3.613e+008 5.658e+008 1.000e+002 1.028e+000 1.903e-003 
4.408e-003 3.617e+008 5.658e+008 1.000e+002 1.029e+000 1.907e-003 
4.414e-003 3.620e+008 5.659e+008 1.000e+002 1.028e+000 1.910e-003 
4.421e-003 3.624e+008 5.658e+008 1.000e+002 1.031e+000 1.914e-003 
4.427e-003 3.628e+008 5.658e+008 1.000e+002 1.031e+000 1.918e-003 
4.433e-003 3.631e+008 5.658e+008 1.000e+002 1.032e+000 1.922e-003 
4.440e-003 3.635e+008 5.658e+008 1.000e+002 1.033e+000 1.925e-003 
4.446e-003 3.639e+008 5.658e+008 1.000e+002 1.033e+000 1.929e-003 
4.452e-003 3.642e+008 5.658e+008 1.000e+002 1.034e+000 1.933e-003 
4.459e-003 3.646e+008 5.658e+008 1.000e+002 1.035e+000 1.937e-003 
4.465e-003 3.650e+008 5.658e+008 1.000e+002 1.035e+000 1.941e-003 
4.472e-003 3.654e+008 5.658e+008 1.000e+002 1.035e+000 1.944e-003 
4.478e-003 3.657e+008 5.658e+008 1.000e+002 1.035e+000 1.948e-003 
4.484e-003 3.661e+008 5.658e+008 1.000e+002 1.035e+000 1.952e-003 
4.490e-003 3.665e+008 5.659e+008 1.000e+002 1.035e+000 1.956e-003 
4.497e-003 3.668e+008 5.658e+008 1.000e+002 1.036e+000 1.959e-003 
4.503e-003 3.672e+008 5.658e+008 1.000e+002 1.036e+000 1.963e-003 
4.510e-003 3.676e+008 5.658e+008 1.000e+002 1.036e+000 1.967e-003 
4.516e-003 3.680e+008 5.658e+008 1.000e+002 1.036e+000 1.971e-003 
4.523e-003 3.684e+008 5.658e+008 1.000e+002 1.036e+000 1.975e-003 
4.529e-003 3.687e+008 5.659e+008 1.000e+002 1.035e+000 1.979e-003 
4.535e-003 3.691e+008 5.658e+008 1.000e+002 1.036e+000 1.982e-003 
4.542e-003 3.695e+008 5.658e+008 1.000e+002 1.036e+000 1.986e-003 
4.548e-003 3.699e+008 5.658e+008 1.000e+002 1.036e+000 1.990e-003 
4.555e-003 3.702e+008 5.658e+008 1.000e+002 1.036e+000 1.994e-003 
4.561e-003 3.706e+008 5.658e+008 1.000e+002 1.036e+000 1.998e-003 
4.568e-003 3.710e+008 5.659e+008 1.000e+002 1.036e+000 2.002e-003 
4.574e-003 3.713e+008 5.658e+008 1.000e+002 1.036e+000 2.005e-003 
4.580e-003 3.717e+008 5.659e+008 1.000e+002 1.036e+000 2.009e-003 
4.587e-003 3.721e+008 5.658e+008 1.000e+002 1.036e+000 2.013e-003 
4.593e-003 3.725e+008 5.658e+008 1.000e+002 1.036e+000 2.017e-003 
4.600e-003 3.728e+008 5.658e+008 1.000e+002 1.036e+000 2.021e-003 
4.606e-003 3.732e+008 5.658e+008 1.000e+002 1.036e+000 2.025e-003 
4.613e-003 3.736e+008 5.658e+008 1.000e+002 1.036e+000 2.029e-003 
4.619e-003 3.739e+008 5.658e+008 1.000e+002 1.037e+000 2.032e-003 
4.625e-003 3.743e+008 5.658e+008 1.000e+002 1.037e+000 2.036e-003 
4.632e-003 3.747e+008 5.658e+008 1.000e+002 1.037e+000 2.040e-003 
4.638e-003 3.751e+008 5.658e+008 1.000e+002 1.038e+000 2.044e-003 
4.645e-003 3.754e+008 5.658e+008 1.000e+002 1.038e+000 2.048e-003 
4.651e-003 3.758e+008 5.658e+008 1.000e+002 1.039e+000 2.052e-003 
4.658e-003 3.762e+008 5.658e+008 1.000e+002 1.039e+000 2.055e-003 
4.664e-003 3.766e+008 5.658e+008 1.000e+002 1.040e+000 2.059e-003 
4.670e-003 3.769e+008 5.658e+008 1.000e+002 1.041e+000 2.063e-003 
4.677e-003 3.773e+008 5.659e+008 1.000e+002 1.042e+000 2.067e-003 
4.683e-003 3.777e+008 5.658e+008 1.000e+002 1.043e+000 2.071e-003 
4.689e-003 3.780e+008 5.658e+008 1.000e+002 1.043e+000 2.075e-003 
4.696e-003 3.784e+008 5.658e+008 1.000e+002 1.044e+000 2.079e-003 
4.702e-003 3.788e+008 5.658e+008 1.000e+002 1.045e+000 2.082e-003 
4.709e-003 3.791e+008 5.658e+008 1.000e+002 1.046e+000 2.086e-003 
4.715e-003 3.795e+008 5.658e+008 1.000e+002 1.046e+000 2.090e-003 
4.722e-003 3.799e+008 5.658e+008 1.000e+002 1.047e+000 2.094e-003 
4.728e-003 3.803e+008 5.658e+008 1.000e+002 1.047e+000 2.098e-003 
4.735e-003 3.806e+008 5.659e+008 1.000e+002 1.046e+000 2.102e-003 
4.741e-003 3.810e+008 5.658e+008 1.000e+002 1.047e+000 2.106e-003 
4.748e-003 3.814e+008 5.658e+008 1.000e+002 1.047e+000 2.110e-003 
4.754e-003 3.818e+008 5.658e+008 1.000e+002 1.047e+000 2.114e-003 
4.761e-003 3.821e+008 5.658e+008 1.000e+002 1.047e+000 2.118e-003 
4.767e-003 3.825e+008 5.658e+008 1.000e+002 1.047e+000 2.121e-003 
4.774e-003 3.829e+008 5.658e+008 1.000e+002 1.047e+000 2.125e-003 
4.780e-003 3.833e+008 5.658e+008 1.000e+002 1.047e+000 2.129e-003 
4.787e-003 3.836e+008 5.658e+008 1.000e+002 1.047e+000 2.133e-003 
4.793e-003 3.840e+008 5.658e+008 1.000e+002 1.048e+000 2.137e-003 
4.800e-003 3.844e+008 5.658e+008 1.000e+002 1.047e+000 2.141e-003 
4.806e-003 3.848e+008 5.658e+008 1.000e+002 1.048e+000 2.145e-003 
4.813e-003 3.851e+008 5.658e+008 1.000e+002 1.048e+000 2.149e-003 
4.819e-003 3.855e+008 5.658e+008 1.000e+002 1.047e+000 2.153e-003 
4.825e-003 3.859e+008 5.658e+008 1.000e+002 1.048e+000 2.157e-003 
4.832e-003 3.862e+008 5.658e+008 1.000e+002 1.047e+000 2.160e-003 
4.838e-003 3.866e+008 5.658e+008 1.000e+002 1.048e+000 2.164e-003 
4.845e-003 3.870e+008 5.658e+008 1.000e+002 1.048e+000 2.168e-003 
4.851e-003 3.873e+008 5.658e+008 1.000e+002 1.048e+000 2.172e-003 
4.858e-003 3.877e+008 5.658e+008 1.000e+002 1.048e+000 2.176e-003 
4.864e-003 3.881e+008 5.658e+008 1.000e+002 1.048e+000 2.180e-003 
4.870e-003 3.884e+008 5.658e+008 1.000e+002 1.048e+000 2.184e-003 
4.876e-003 3.888e+008 5.658e+008 1.000e+002 1.048e+000 2.187e-003 
4.883e-003 3.892e+008 5.658e+008 1.000e+002 1.048e+000 2.191e-003 
4.890e-003 3.895e+008 5.658e+008 1.000e+002 1.048e+000 2.195e-003 
4.896e-003 3.899e+008 5.658e+008 1.000e+002 1.048e+000 2.199e-003 
4.902e-003 3.902e+008 5.658e+008 1.000e+002 1.048e+000 2.203e-003 
4.909e-003 3.906e+008 5.658e+008 1.000e+002 1.049e+000 2.207e-003 
4.915e-003 3.910e+008 5.658e+008 1.000e+002 1.049e+000 2.211e-003 
4.922e-003 3.914e+008 5.658e+008 1.000e+002 1.049e+000 2.215e-003 
4.929e-003 3.918e+008 5.658e+008 1.000e+002 1.050e+000 2.219e-003 
4.935e-003 3.921e+008 5.658e+008 1.000e+002 1.050e+000 2.223e-003 
4.942e-003 3.925e+008 5.658e+008 1.000e+002 1.051e+000 2.227e-003 
4.948e-003 3.929e+008 5.658e+008 1.000e+002 1.052e+000 2.231e-003 
4.955e-003 3.932e+008 5.658e+008 1.000e+002 1.053e+000 2.235e-003 
4.961e-003 3.936e+008 5.658e+008 1.000e+002 1.054e+000 2.239e-003 
4.968e-003 3.940e+008 5.658e+008 1.000e+002 1.054e+000 2.243e-003 
4.974e-003 3.943e+008 5.658e+008 1.000e+002 1.056e+000 2.246e-003 
4.980e-003 3.947e+008 5.658e+008 1.000e+002 1.055e+000 2.250e-003 
4.987e-003 3.951e+008 5.658e+008 1.000e+002 1.057e+000 2.254e-003 
4.994e-003 3.954e+008 5.658e+008 1.000e+002 1.057e+000 2.258e-003 
5.000e-003 3.958e+008 5.658e+008 1.000e+002 1.057e+000 2.262e-003 
5.007e-003 3.962e+008 5.658e+008 1.000e+002 1.058e+000 2.266e-003 
5.013e-003 3.965e+008 5.658e+008 1.000e+002 1.058e+000 2.270e-003 
5.020e-003 3.969e+008 5.658e+008 1.000e+002 1.059e+000 2.274e-003 
5.026e-003 3.973e+008 5.658e+008 1.000e+002 1.059e+000 2.278e-003 
5.033e-003 3.976e+008 5.658e+008 1.000e+002 1.059e+000 2.282e-003 
5.039e-003 3.980e+008 5.658e+008 1.000e+002 1.059e+000 2.286e-003 
5.046e-003 3.984e+008 5.658e+008 1.000e+002 1.059e+000 2.290e-003 
5.053e-003 3.988e+008 5.658e+008 1.000e+002 1.059e+000 2.294e-003 
5.059e-003 3.992e+008 5.658e+008 1.000e+002 1.059e+000 2.298e-003 
5.066e-003 3.995e+008 5.658e+008 1.000e+002 1.059e+000 2.302e-003 
5.073e-003 3.999e+008 5.658e+008 1.000e+002 1.059e+000 2.306e-003 
5.079e-003 4.003e+008 5.658e+008 1.000e+002 1.059e+000 2.311e-003 
5.086e-003 4.007e+008 5.658e+008 1.000e+002 1.059e+000 2.315e-003 
5.093e-003 4.010e+008 5.658e+008 1.000e+002 1.059e+000 2.319e-003 
5.099e-003 4.014e+008 5.658e+008 1.000e+002 1.059e+000 2.323e-003 
5.106e-003 4.018e+008 5.658e+008 1.000e+002 1.059e+000 2.327e-003 
5.113e-003 4.022e+008 5.658e+008 1.000e+002 1.059e+000 2.331e-003 
5.119e-003 4.025e+008 5.658e+008 1.000e+002 1.059e+000 2.335e-003 
5.126e-003 4.029e+008 5.658e+008 1.000e+002 1.059e+000 2.339e-003 
5.132e-003 4.033e+008 5.658e+008 1.000e+002 1.059e+000 2.343e-003 
5.139e-003 4.036e+008 5.658e+008 1.000e+002 1.059e+000 2.347e-003 
5.146e-003 4.040e+008 5.658e+008 1.000e+002 1.059e+000 2.351e-003 
5.152e-003 4.044e+008 5.658e+008 1.000e+002 1.059e+000 2.355e-003 
5.158e-003 4.047e+008 5.658e+008 1.000e+002 1.059e+000 2.359e-003 
5.164e-003 4.050e+008 5.658e+008 1.000e+002 1.059e+000 2.362e-003 
5.170e-003 4.054e+008 5.658e+008 1.000e+002 1.059e+000 2.366e-003 
5.176e-003 4.057e+008 5.658e+008 1.000e+002 1.059e+000 2.369e-003 
5.182e-003 4.060e+008 5.658e+008 1.000e+002 1.059e+000 2.373e-003 
5.188e-003 4.064e+008 5.658e+008 1.000e+002 1.059e+000 2.377e-003 
5.194e-003 4.067e+008 5.658e+008 1.000e+002 1.059e+000 2.381e-003 
5.200e-003 4.071e+008 5.658e+008 1.000e+002 1.059e+000 2.384e-003 
5.206e-003 4.074e+008 5.658e+008 1.000e+002 1.059e+000 2.388e-003 
5.212e-003 4.077e+008 5.658e+008 1.000e+002 1.060e+000 2.392e-003 
5.218e-003 4.081e+008 5.658e+008 1.000e+002 1.060e+000 2.395e-003 
5.224e-003 4.084e+008 5.658e+008 1.000e+002 1.061e+000 2.399e-003 
5.231e-003 4.088e+008 5.658e+008 1.000e+002 1.060e+000 2.403e-003 
5.237e-003 4.091e+008 5.658e+008 1.000e+002 1.061e+000 2.407e-003 
5.243e-003 4.095e+008 5.658e+008 1.000e+002 1.061e+000 2.410e-003 
5.249e-003 4.098e+008 5.658e+008 1.000e+002 1.062e+000 2.414e-003 
5.255e-003 4.101e+008 5.658e+008 1.000e+002 1.062e+000 2.418e-003 
5.261e-003 4.105e+008 5.658e+008 1.000e+002 1.063e+000 2.422e-003 
5.267e-003 4.108e+008 5.658e+008 1.000e+002 1.064e+000 2.425e-003 
5.273e-003 4.112e+008 5.658e+008 1.000e+002 1.065e+000 2.429e-003 
5.279e-003 4.115e+008 5.658e+008 1.000e+002 1.064e+000 2.433e-003 
5.285e-003 4.118e+008 5.658e+008 1.000e+002 1.066e+000 2.437e-003 
5.291e-003 4.122e+008 5.658e+008 1.000e+002 1.066e+000 2.440e-003 
5.298e-003 4.125e+008 5.658e+008 1.000e+002 1.067e+000 2.444e-003 
5.304e-003 4.129e+008 5.658e+008 1.000e+002 1.067e+000 2.448e-003 
5.310e-003 4.132e+008 5.658e+008 1.000e+002 1.068e+000 2.452e-003 
5.316e-003 4.136e+008 5.658e+008 1.000e+002 1.069e+000 2.456e-003 
5.322e-003 4.139e+008 5.658e+008 1.000e+002 1.069e+000 2.459e-003 
5.328e-003 4.142e+008 5.658e+008 1.000e+002 1.070e+000 2.463e-003 
5.334e-003 4.146e+008 5.658e+008 1.000e+002 1.070e+000 2.467e-003 
5.340e-003 4.149e+008 5.658e+008 1.000e+002 1.070e+000 2.470e-003 
5.346e-003 4.152e+008 5.658e+008 1.000e+002 1.070e+000 2.474e-003 
5.352e-003 4.156e+008 5.658e+008 1.000e+002 1.070e+000 2.478e-003 
5.358e-003 4.159e+008 5.658e+008 1.000e+002 1.070e+000 2.481e-003 
5.364e-003 4.162e+008 5.658e+008 1.000e+002 1.070e+000 2.485e-003 
5.370e-003 4.166e+008 5.658e+008 1.000e+002 1.070e+000 2.489e-003 
5.376e-003 4.169e+008 5.658e+008 1.000e+002 1.071e+000 2.492e-003 
5.381e-003 4.172e+008 5.658e+008 1.000e+002 1.071e+000 2.496e-003 
5.387e-003 4.175e+008 5.658e+008 1.000e+002 1.071e+000 2.499e-003 
5.393e-003 4.179e+008 5.658e+008 1.000e+002 1.071e+000 2.503e-003 
5.399e-003 4.182e+008 5.658e+008 1.000e+002 1.071e+000 2.506e-003 
5.405e-003 4.185e+008 5.658e+008 1.000e+002 1.071e+000 2.510e-003 
5.411e-003 4.188e+008 5.658e+008 1.000e+002 1.071e+000 2.514e-003 
5.417e-003 4.192e+008 5.658e+008 1.000e+002 1.071e+000 2.518e-003 
5.423e-003 4.195e+008 5.658e+008 1.000e+002 1.071e+000 2.521e-003 
5.429e-003 4.198e+008 5.658e+008 1.000e+002 1.071e+000 2.525e-003 
5.435e-003 4.202e+008 5.658e+008 1.000e+002 1.071e+000 2.529e-003 
5.441e-003 4.205e+008 5.658e+008 1.000e+002 1.071e+000 2.532e-003 
5.447e-003 4.208e+008 5.658e+008 1.000e+002 1.071e+000 2.536e-003 
5.453e-003 4.212e+008 5.658e+008 1.000e+002 1.071e+000 2.540e-003 
5.459e-003 4.215e+008 5.658e+008 1.000e+002 1.071e+000 2.543e-003 
5.465e-003 4.218e+008 5.658e+008 1.000e+002 1.071e+000 2.547e-003 
5.471e-003 4.222e+008 5.658e+008 1.000e+002 1.071e+000 2.551e-003 
5.477e-003 4.225e+008 5.658e+008 1.000e+002 1.071e+000 2.554e-003 
5.482e-003 4.228e+008 5.658e+008 1.000e+002 1.071e+000 2.558e-003 
5.489e-003 4.231e+008 5.658e+008 1.000e+002 1.071e+000 2.562e-003 
5.494e-003 4.235e+008 5.658e+008 1.000e+002 1.071e+000 2.565e-003 
5.500e-003 4.238e+008 5.658e+008 1.000e+002 1.071e+000 2.569e-003 
5.506e-003 4.241e+008 5.658e+008 1.000e+002 1.071e+000 2.573e-003 
5.512e-003 4.244e+008 5.658e+008 1.000e+002 1.071e+000 2.576e-003 
5.518e-003 4.248e+008 5.658e+008 1.000e+002 1.071e+000 2.580e-003 
5.524e-003 4.251e+008 5.658e+008 1.000e+002 1.071e+000 2.584e-003 
5.530e-003 4.254e+008 5.658e+008 1.000e+002 1.071e+000 2.587e-003 
5.536e-003 4.258e+008 5.658e+008 1.000e+002 1.071e+000 2.591e-003 
5.542e-003 4.261e+008 5.658e+008 1.000e+002 1.071e+000 2.595e-003 
5.548e-003 4.264e+008 5.658e+008 1.000e+002 1.071e+000 2.599e-003 
5.554e-003 4.268e+008 5.658e+008 1.000e+002 1.071e+000 2.602e-003 
5.561e-003 4.271e+008 5.658e+008 1.000e+002 1.071e+000 2.606e-003 
5.567e-003 4.274e+008 5.658e+008 1.000e+002 1.071e+000 2.610e-003 
5.572e-003 4.277e+008 5.658e+008 1.000e+002 1.072e+000 2.613e-003 
5.578e-003 4.281e+008 5.658e+008 1.000e+002 1.072e+000 2.617e-003 
5.584e-003 4.284e+008 5.658e+008 1.000e+002 1.072e+000 2.621e-003 
5.589e-003 4.287e+008 5.658e+008 1.000e+002 1.072e+000 2.624e-003 
5.595e-003 4.290e+008 5.658e+008 1.000e+002 1.073e+000 2.628e-003 
5.601e-003 4.293e+008 5.658e+008 1.000e+002 1.073e+000 2.631e-003 
5.607e-003 4.297e+008 5.658e+008 1.000e+002 1.073e+000 2.635e-003 
5.613e-003 4.300e+008 5.658e+008 1.000e+002 1.074e+000 2.639e-003 
5.618e-003 4.303e+008 5.658e+008 1.000e+002 1.074e+000 2.642e-003 
5.624e-003 4.306e+008 5.658e+008 1.000e+002 1.075e+000 2.646e-003 
5.630e-003 4.309e+008 5.658e+008 1.000e+002 1.075e+000 2.649e-003 
5.636e-003 4.312e+008 5.658e+008 1.000e+002 1.075e+000 2.653e-003 
5.641e-003 4.315e+008 5.658e+008 1.000e+002 1.076e+000 2.656e-003 
5.647e-003 4.318e+008 5.658e+008 1.000e+002 1.077e+000 2.660e-003 
5.652e-003 4.322e+008 5.658e+008 1.000e+002 1.078e+000 2.663e-003 
5.658e-003 4.325e+008 5.658e+008 1.000e+002 1.079e+000 2.667e-003 
5.664e-003 4.328e+008 5.658e+008 1.000e+002 1.079e+000 2.670e-003 
5.670e-003 4.331e+008 5.658e+008 1.000e+002 1.079e+000 2.674e-003 
5.676e-003 4.334e+008 5.658e+008 1.000e+002 1.080e+000 2.678e-003 
5.682e-003 4.337e+008 5.658e+008 1.000e+002 1.079e+000 2.681e-003 
5.687e-003 4.341e+008 5.658e+008 1.000e+002 1.080e+000 2.685e-003 
5.693e-003 4.344e+008 5.658e+008 1.000e+002 1.081e+000 2.688e-003 
5.699e-003 4.347e+008 5.658e+008 1.000e+002 1.081e+000 2.692e-003 
5.704e-003 4.350e+008 5.658e+008 1.000e+002 1.081e+000 2.695e-003 
5.710e-003 4.353e+008 5.658e+008 1.000e+002 1.082e+000 2.699e-003 
5.715e-003 4.356e+008 5.658e+008 1.000e+002 1.082e+000 2.702e-003 
5.721e-003 4.359e+008 5.658e+008 1.000e+002 1.082e+000 2.706e-003 
5.727e-003 4.362e+008 5.658e+008 1.000e+002 1.082e+000 2.709e-003 
5.733e-003 4.365e+008 5.658e+008 1.000e+002 1.082e+000 2.713e-003 
5.738e-003 4.369e+008 5.658e+008 1.000e+002 1.082e+000 2.717e-003 
5.744e-003 4.372e+008 5.658e+008 1.000e+002 1.082e+000 2.720e-003 
5.750e-003 4.375e+008 5.658e+008 1.000e+002 1.082e+000 2.724e-003 
5.756e-003 4.378e+008 5.658e+008 1.000e+002 1.082e+000 2.727e-003 
5.762e-003 4.381e+008 5.658e+008 1.000e+002 1.082e+000 2.731e-003 
5.767e-003 4.384e+008 5.658e+008 1.000e+002 1.082e+000 2.735e-003 
5.773e-003 4.387e+008 5.658e+008 1.000e+002 1.082e+000 2.738e-003 
5.779e-003 4.391e+008 5.658e+008 1.000e+002 1.082e+000 2.742e-003 
5.784e-003 4.394e+008 5.658e+008 1.000e+002 1.083e+000 2.745e-003 
5.790e-003 4.397e+008 5.658e+008 1.000e+002 1.082e+000 2.749e-003 
5.796e-003 4.400e+008 5.658e+008 1.000e+002 1.083e+000 2.752e-003 
5.802e-003 4.403e+008 5.658e+008 1.000e+002 1.083e+000 2.756e-003 
5.808e-003 4.406e+008 5.658e+008 1.000e+002 1.082e+000 2.760e-003 
5.814e-003 4.410e+008 5.658e+008 1.000e+002 1.083e+000 2.763e-003 
5.819e-003 4.413e+008 5.658e+008 1.000e+002 1.083e+000 2.767e-003 
5.825e-003 4.416e+008 5.658e+008 1.000e+002 1.083e+000 2.771e-003 
5.831e-003 4.419e+008 5.658e+008 1.000e+002 1.083e+000 2.774e-003 
5.837e-003 4.422e+008 5.658e+008 1.000e+002 1.083e+000 2.778e-003 
5.843e-003 4.425e+008 5.658e+008 1.000e+002 1.083e+000 2.782e-003 
5.848e-003 4.429e+008 5.658e+008 1.000e+002 1.083e+000 2.785e-003 
5.854e-003 4.432e+008 5.658e+008 1.000e+002 1.083e+000 2.789e-003 
5.860e-003 4.435e+008 5.658e+008 1.000e+002 1.083e+000 2.793e-003 
5.866e-003 4.438e+008 5.658e+008 1.000e+002 1.083e+000 2.796e-003 
5.872e-003 4.442e+008 5.658e+008 1.000e+002 1.083e+000 2.800e-003 
5.878e-003 4.445e+008 5.658e+008 1.000e+002 1.083e+000 2.804e-003 
5.884e-003 4.448e+008 5.658e+008 1.000e+002 1.082e+000 2.808e-003 
5.890e-003 4.451e+008 5.658e+008 1.000e+002 1.083e+000 2.811e-003 
5.896e-003 4.455e+008 5.658e+008 1.000e+002 1.083e+000 2.815e-003 
5.903e-003 4.458e+008 5.658e+008 1.000e+002 1.083e+000 2.819e-003 
5.909e-003 4.461e+008 5.658e+008 1.000e+002 1.083e+000 2.823e-003 
5.915e-003 4.465e+008 5.658e+008 1.000e+002 1.083e+000 2.827e-003 
5.921e-003 4.468e+008 5.658e+008 1.000e+002 1.083e+000 2.830e-003 
5.927e-003 4.471e+008 5.658e+008 1.000e+002 1.083e+000 2.834e-003 
5.933e-003 4.474e+008 5.658e+008 1.000e+002 1.083e+000 2.838e-003 
5.939e-003 4.478e+008 5.658e+008 1.000e+002 1.083e+000 2.842e-003 
5.945e-003 4.481e+008 5.658e+008 1.000e+002 1.083e+000 2.845e-003 
5.951e-003 4.484e+008 5.658e+008 1.000e+002 1.083e+000 2.849e-003 
5.956e-003 4.487e+008 5.658e+008 1.000e+002 1.083e+000 2.853e-003 
5.962e-003 4.490e+008 5.658e+008 1.000e+002 1.083e+000 2.856e-003 
5.968e-003 4.493e+008 5.658e+008 1.000e+002 1.083e+000 2.860e-003 
5.973e-003 4.496e+008 5.658e+008 1.000e+002 1.083e+000 2.863e-003 
5.979e-003 4.499e+008 5.658e+008 1.000e+002 1.083e+000 2.867e-003 
5.985e-003 4.502e+008 5.658e+008 1.000e+002 1.083e+000 2.870e-003 
5.990e-003 4.506e+008 5.658e+008 1.000e+002 1.083e+000 2.874e-003 
5.996e-003 4.509e+008 5.658e+008 1.000e+002 1.084e+000 2.878e-003 
6.002e-003 4.512e+008 5.658e+008 1.000e+002 1.084e+000 2.881e-003 
6.007e-003 4.515e+008 5.658e+008 1.000e+002 1.084e+000 2.884e-003 
6.013e-003 4.518e+008 5.658e+008 1.000e+002 1.084e+000 2.888e-003 
6.018e-003 4.520e+008 5.658e+008 1.000e+002 1.084e+000 2.891e-003 
6.024e-003 4.524e+008 5.658e+008 1.000e+002 1.084e+000 2.895e-003 
6.030e-003 4.527e+008 5.658e+008 1.000e+002 1.085e+000 2.898e-003 
6.035e-003 4.530e+008 5.658e+008 1.000e+002 1.085e+000 2.902e-003 
6.041e-003 4.533e+008 5.658e+008 1.000e+002 1.086e+000 2.906e-003 
6.047e-003 4.536e+008 5.658e+008 1.000e+002 1.086e+000 2.909e-003 
6.052e-003 4.539e+008 5.658e+008 1.000e+002 1.087e+000 2.913e-003 
6.058e-003 4.542e+008 5.658e+008 1.000e+002 1.088e+000 2.916e-003 
6.064e-003 4.545e+008 5.658e+008 1.000e+002 1.088e+000 2.920e-003 
6.069e-003 4.548e+008 5.658e+008 1.000e+002 1.089e+000 2.923e-003 
6.075e-003 4.551e+008 5.658e+008 1.000e+002 1.089e+000 2.927e-003 
6.081e-003 4.554e+008 5.658e+008 1.000e+002 1.090e+000 2.931e-003 
6.087e-003 4.557e+008 5.658e+008 1.000e+002 1.090e+000 2.934e-003 
6.092e-003 4.561e+008 5.658e+008 1.000e+002 1.091e+000 2.938e-003 
6.098e-003 4.564e+008 5.658e+008 1.000e+002 1.091e+000 2.941e-003 
6.104e-003 4.567e+008 5.658e+008 1.000e+002 1.092e+000 2.945e-003 
6.110e-003 4.570e+008 5.658e+008 1.000e+002 1.093e+000 2.949e-003 
6.115e-003 4.573e+008 5.658e+008 1.000e+002 1.092e+000 2.952e-003 
6.121e-003 4.576e+008 5.658e+008 1.000e+002 1.093e+000 2.956e-003 
6.127e-003 4.579e+008 5.658e+008 1.000e+002 1.093e+000 2.960e-003 
6.132e-003 4.582e+008 5.658e+008 1.000e+002 1.094e+000 2.963e-003 
6.138e-003 4.585e+008 5.658e+008 1.000e+002 1.093e+000 2.967e-003 
6.144e-003 4.588e+008 5.658e+008 1.000e+002 1.093e+000 2.970e-003 
6.150e-003 4.592e+008 5.658e+008 1.000e+002 1.093e+000 2.974e-003 
6.156e-003 4.595e+008 5.658e+008 1.000e+002 1.094e+000 2.978e-003 
6.162e-003 4.598e+008 5.658e+008 1.000e+002 1.094e+000 2.981e-003 
6.167e-003 4.601e+008 5.658e+008 1.000e+002 1.094e+000 2.985e-003 
6.173e-003 4.604e+008 5.658e+008 1.000e+002 1.094e+000 2.988e-003 
6.179e-003 4.607e+008 5.658e+008 1.000e+002 1.094e+000 2.992e-003 
6.184e-003 4.610e+008 5.658e+008 1.000e+002 1.094e+000 2.995e-003 
6.190e-003 4.613e+008 5.658e+008 1.000e+002 1.094e+000 2.999e-003 
6.195e-003 4.616e+008 5.658e+008 1.000e+002 1.094e+000 3.002e-003 
6.200e-003 4.619e+008 5.658e+008 1.000e+002 1.094e+000 3.006e-003 
6.206e-003 4.622e+008 5.658e+008 1.000e+002 1.094e+000 3.009e-003 
6.212e-003 4.625e+008 5.658e+008 1.000e+002 1.094e+000 3.013e-003 
6.217e-003 4.627e+008 5.658e+008 1.000e+002 1.094e+000 3.016e-003 
6.223e-003 4.631e+008 5.658e+008 1.000e+002 1.094e+000 3.020e-003 
6.229e-003 4.634e+008 5.658e+008 1.000e+002 1.094e+000 3.023e-003 
6.234e-003 4.637e+008 5.658e+008 1.000e+002 1.094e+000 3.027e-003 
6.240e-003 4.640e+008 5.658e+008 1.000e+002 1.094e+000 3.031e-003 
6.245e-003 4.643e+008 5.658e+008 1.000e+002 1.094e+000 3.034e-003 
6.251e-003 4.646e+008 5.658e+008 1.000e+002 1.094e+000 3.037e-003 
6.257e-003 4.649e+008 5.658e+008 1.000e+002 1.094e+000 3.041e-003 
6.262e-003 4.652e+008 5.658e+008 1.000e+002 1.094e+000 3.045e-003 
6.267e-003 4.654e+008 5.658e+008 1.000e+002 1.094e+000 3.048e-003 
6.273e-003 4.657e+008 5.658e+008 1.000e+002 1.094e+000 3.051e-003 
6.279e-003 4.660e+008 5.658e+008 1.000e+002 1.094e+000 3.055e-003 
6.284e-003 4.663e+008 5.658e+008 1.000e+002 1.094e+000 3.058e-003 
6.290e-003 4.666e+008 5.658e+008 1.000e+002 1.094e+000 3.062e-003 
6.295e-003 4.669e+008 5.658e+008 1.000e+002 1.094e+000 3.065e-003 
6.300e-003 4.672e+008 5.658e+008 1.000e+002 1.094e+000 3.069e-003 
6.306e-003 4.675e+008 5.658e+008 1.000e+002 1.094e+000 3.072e-003 
6.311e-003 4.678e+008 5.658e+008 1.000e+002 1.094e+000 3.076e-003 
6.317e-003 4.681e+008 5.658e+008 1.000e+002 1.094e+000 3.079e-003 
6.323e-003 4.684e+008 5.658e+008 1.000e+002 1.094e+000 3.083e-003 
6.328e-003 4.687e+008 5.658e+008 1.000e+002 1.094e+000 3.086e-003 
6.334e-003 4.690e+008 5.658e+008 1.000e+002 1.094e+000 3.090e-003 
6.339e-003 4.693e+008 5.658e+008 1.000e+002 1.094e+000 3.093e-003 
6.345e-003 4.696e+008 5.658e+008 1.000e+002 1.094e+000 3.097e-003 
6.351e-003 4.699e+008 5.658e+008 1.000e+002 1.094e+000 3.100e-003 
6.356e-003 4.702e+008 5.658e+008 1.000e+002 1.094e+000 3.104e-003 
6.362e-003 4.705e+008 5.658e+008 1.000e+002 1.094e+000 3.107e-003 
6.368e-003 4.708e+008 5.658e+008 1.000e+002 1.094e+000 3.111e-003 
6.373e-003 4.711e+008 5.658e+008 1.000e+002 1.094e+000 3.115e-003 
6.379e-003 4.714e+008 5.658e+008 1.000e+002 1.094e+000 3.118e-003 
6.384e-003 4.717e+008 5.658e+008 1.000e+002 1.094e+000 3.122e-003 
6.390e-003 4.720e+008 5.658e+008 1.000e+002 1.094e+000 3.125e-003 
6.396e-003 4.723e+008 5.658e+008 1.000e+002 1.094e+000 3.129e-003 
6.401e-003 4.726e+008 5.658e+008 1.000e+002 1.094e+000 3.132e-003 
6.407e-003 4.729e+008 5.658e+008 1.000e+002 1.094e+000 3.136e-003 
6.413e-003 4.732e+008 5.658e+008 1.000e+002 1.094e+000 3.140e-003 
6.418e-003 4.735e+008 5.658e+008 1.000e+002 1.094e+000 3.143e-003 
6.424e-003 4.738e+008 5.658e+008 1.000e+002 1.094e+000 3.147e-003 
6.430e-003 4.741e+008 5.658e+008 1.000e+002 1.094e+000 3.151e-003 
6.436e-003 4.744e+008 5.658e+008 1.000e+002 1.094e+000 3.154e-003 
6.442e-003 4.748e+008 5.658e+008 1.000e+002 1.094e+000 3.158e-003 
6.448e-003 4.751e+008 5.658e+008 1.000e+002 1.094e+000 3.162e-003 
6.454e-003 4.754e+008 5.658e+008 1.000e+002 1.094e+000 3.166e-003 
6.461e-003 4.757e+008 5.658e+008 1.000e+002 1.095e+000 3.170e-003 
6.467e-003 4.761e+008 5.658e+008 1.000e+002 1.095e+000 3.174e-003 
6.473e-003 4.764e+008 5.658e+008 1.000e+002 1.095e+000 3.178e-003 
6.479e-003 4.767e+008 5.658e+008 1.000e+002 1.095e+000 3.182e-003 
6.486e-003 4.771e+008 5.658e+008 1.000e+002 1.095e+000 3.186e-003 
6.492e-003 4.774e+008 5.658e+008 1.000e+002 1.095e+000 3.190e-003 
6.498e-003 4.777e+008 5.658e+008 1.000e+002 1.096e+000 3.194e-003 
6.504e-003 4.780e+008 5.658e+008 1.000e+002 1.096e+000 3.197e-003 
6.510e-003 4.784e+008 5.658e+008 1.000e+002 1.096e+000 3.201e-003 
6.517e-003 4.787e+008 5.658e+008 1.000e+002 1.096e+000 3.205e-003 
6.523e-003 4.790e+008 5.658e+008 1.000e+002 1.097e+000 3.209e-003 
6.529e-003 4.794e+008 5.658e+008 1.000e+002 1.097e+000 3.213e-003 
6.536e-003 4.797e+008 5.658e+008 1.000e+002 1.098e+000 3.217e-003 
6.541e-003 4.800e+008 5.658e+008 1.000e+002 1.098e+000 3.221e-003 
6.547e-003 4.803e+008 5.658e+008 1.000e+002 1.099e+000 3.225e-003 
6.553e-003 4.806e+008 5.658e+008 1.000e+002 1.100e+000 3.228e-003 
6.559e-003 4.810e+008 5.658e+008 1.000e+002 1.100e+000 3.232e-003 
6.565e-003 4.813e+008 5.658e+008 1.000e+002 1.100e+000 3.236e-003 
6.570e-003 4.816e+008 5.658e+008 1.000e+002 1.101e+000 3.239e-003 
6.576e-003 4.819e+008 5.658e+008 1.000e+002 1.101e+000 3.243e-003 
6.582e-003 4.822e+008 5.658e+008 1.000e+002 1.102e+000 3.247e-003 
6.588e-003 4.825e+008 5.658e+008 1.000e+002 1.102e+000 3.250e-003 
6.594e-003 4.828e+008 5.658e+008 1.000e+002 1.102e+000 3.254e-003 
6.600e-003 4.831e+008 5.658e+008 1.000e+002 1.103e+000 3.258e-003 
6.606e-003 4.834e+008 5.658e+008 1.000e+002 1.103e+000 3.262e-003 
6.612e-003 4.837e+008 5.658e+008 1.000e+002 1.104e+000 3.266e-003 
6.618e-003 4.841e+008 5.658e+008 1.000e+002 1.104e+000 3.269e-003 
6.623e-003 4.843e+008 5.658e+008 1.000e+002 1.104e+000 3.273e-003 
6.629e-003 4.847e+008 5.658e+008 1.000e+002 1.105e+000 3.276e-003 
6.634e-003 4.849e+008 5.658e+008 1.000e+002 1.105e+000 3.280e-003 
6.640e-003 4.852e+008 5.658e+008 1.000e+002 1.105e+000 3.284e-003 
6.646e-003 4.856e+008 5.658e+008 1.000e+002 1.105e+000 3.287e-003 
6.652e-003 4.859e+008 5.658e+008 1.000e+002 1.105e+000 3.291e-003 
6.658e-003 4.862e+008 5.658e+008 1.000e+002 1.105e+000 3.295e-003 
6.664e-003 4.865e+008 5.658e+008 1.000e+002 1.105e+000 3.299e-003 
6.669e-003 4.868e+008 5.658e+008 1.000e+002 1.106e+000 3.302e-003 
6.675e-003 4.871e+008 5.658e+008 1.000e+002 1.106e+000 3.306e-003 
6.681e-003 4.874e+008 5.658e+008 1.000e+002 1.105e+000 3.310e-003 
6.687e-003 4.877e+008 5.658e+008 1.000e+002 1.106e+000 3.313e-003 
6.693e-003 4.880e+008 5.658e+008 1.000e+002 1.106e+000 3.317e-003 
6.699e-003 4.883e+008 5.658e+008 1.000e+002 1.106e+000 3.321e-003 
6.704e-003 4.886e+008 5.658e+008 1.000e+002 1.106e+000 3.324e-003 
6.710e-003 4.890e+008 5.658e+008 1.000e+002 1.106e+000 3.328e-003 
6.716e-003 4.893e+008 5.658e+008 1.000e+002 1.106e+000 3.332e-003 
6.722e-003 4.896e+008 5.658e+008 1.000e+002 1.106e+000 3.336e-003 
6.728e-003 4.899e+008 5.658e+008 1.000e+002 1.106e+000 3.340e-003 
6.734e-003 4.902e+008 5.658e+008 1.000e+002 1.106e+000 3.343e-003 
6.740e-003 4.905e+008 5.658e+008 1.000e+002 1.106e+000 3.347e-003 
6.746e-003 4.908e+008 5.658e+008 1.000e+002 1.106e+000 3.351e-003 
6.752e-003 4.911e+008 5.658e+008 1.000e+002 1.106e+000 3.355e-003 
6.758e-003 4.915e+008 5.658e+008 1.000e+002 1.106e+000 3.358e-003 
6.764e-003 4.918e+008 5.658e+008 1.000e+002 1.106e+000 3.362e-003 
6.770e-003 4.921e+008 5.658e+008 1.000e+002 1.106e+000 3.366e-003 
6.775e-003 4.924e+008 5.658e+008 1.000e+002 1.106e+000 3.370e-003 
6.781e-003 4.927e+008 5.658e+008 1.000e+002 1.106e+000 3.373e-003 
6.787e-003 4.930e+008 5.658e+008 1.000e+002 1.106e+000 3.377e-003 
6.793e-003 4.933e+008 5.658e+008 1.000e+002 1.106e+000 3.381e-003 
6.799e-003 4.936e+008 5.658e+008 1.000e+002 1.106e+000 3.385e-003 
6.805e-003 4.939e+008 5.658e+008 1.000e+002 1.106e+000 3.388e-003 
6.811e-003 4.942e+008 5.658e+008 1.000e+002 1.106e+000 3.392e-003 
6.817e-003 4.945e+008 5.658e+008 1.000e+002 1.106e+000 3.396e-003 
6.823e-003 4.949e+008 5.658e+008 1.000e+002 1.106e+000 3.400e-003 
6.828e-003 4.951e+008 5.658e+008 1.000e+002 1.106e+000 3.403e-003 
6.834e-003 4.955e+008 5.658e+008 1.000e+002 1.106e+000 3.407e-003 
6.840e-003 4.958e+008 5.658e+008 1.000e+002 1.106e+000 3.411e-003 
6.846e-003 4.961e+008 5.658e+008 1.000e+002 1.106e+000 3.414e-003 
6.852e-003 4.964e+008 5.658e+008 1.000e+002 1.106e+000 3.418e-003 
6.858e-003 4.967e+008 5.658e+008 1.000e+002 1.106e+000 3.422e-003 
6.864e-003 4.970e+008 5.658e+008 1.000e+002 1.106e+000 3.426e-003 
6.869e-003 4.973e+008 5.658e+008 1.000e+002 1.106e+000 3.429e-003 
6.875e-003 4.976e+008 5.658e+008 1.000e+002 1.106e+000 3.433e-003 
6.882e-003 4.979e+008 5.658e+008 1.000e+002 1.106e+000 3.437e-003 
6.887e-003 4.982e+008 5.658e+008 1.000e+002 1.106e+000 3.441e-003 
6.894e-003 4.986e+008 5.658e+008 1.000e+002 1.106e+000 3.445e-003 
6.900e-003 4.989e+008 5.658e+008 1.000e+002 1.106e+000 3.449e-003 
6.906e-003 4.992e+008 5.658e+008 1.000e+002 1.106e+000 3.453e-003 
6.912e-003 4.995e+008 5.658e+008 1.000e+002 1.106e+000 3.457e-003 
6.918e-003 4.999e+008 5.658e+008 1.000e+002 1.106e+000 3.461e-003 
6.924e-003 5.002e+008 5.658e+008 1.000e+002 1.106e+000 3.464e-003 
6.930e-003 5.005e+008 5.658e+008 1.000e+002 1.106e+000 3.468e-003 
6.936e-003 5.008e+008 5.658e+008 1.000e+002 1.106e+000 3.472e-003 
6.942e-003 5.011e+008 5.658e+008 1.000e+002 1.106e+000 3.476e-003 
6.948e-003 5.014e+008 5.658e+008 1.000e+002 1.106e+000 3.480e-003 
6.954e-003 5.017e+008 5.658e+008 1.000e+002 1.106e+000 3.484e-003 
6.961e-003 5.021e+008 5.658e+008 1.000e+002 1.106e+000 3.488e-003 
6.967e-003 5.024e+008 5.658e+008 1.000e+002 1.106e+000 3.492e-003 
6.973e-003 5.027e+008 5.658e+008 1.000e+002 1.106e+000 3.495e-003 
6.979e-003 5.030e+008 5.658e+008 1.000e+002 1.106e+000 3.499e-003 
6.985e-003 5.033e+008 5.658e+008 1.000e+002 1.106e+000 3.503e-003 
6.991e-003 5.036e+008 5.658e+008 1.000e+002 1.106e+000 3.507e-003 
6.996e-003 5.039e+008 5.658e+008 1.000e+002 1.106e+000 3.510e-003 
7.002e-003 5.043e+008 5.658e+008 1.000e+002 1.106e+000 3.514e-003 
7.008e-003 5.046e+008 5.658e+008 1.000e+002 1.106e+000 3.518e-003 
7.014e-003 5.049e+008 5.658e+008 1.000e+002 1.106e+000 3.522e-003 
7.020e-003 5.052e+008 5.658e+008 1.000e+002 1.106e+000 3.525e-003 
7.026e-003 5.055e+008 5.658e+008 1.000e+002 1.106e+000 3.529e-003 
7.032e-003 5.058e+008 5.658e+008 1.000e+002 1.106e+000 3.533e-003 
7.037e-003 5.061e+008 5.658e+008 1.000e+002 1.106e+000 3.537e-003 
7.043e-003 5.064e+008 5.658e+008 1.000e+002 1.106e+000 3.540e-003 
7.049e-003 5.067e+008 5.658e+008 1.000e+002 1.106e+000 3.544e-003 
7.055e-003 5.070e+008 5.658e+008 1.000e+002 1.106e+000 3.548e-003 
7.061e-003 5.073e+008 5.658e+008 1.000e+002 1.106e+000 3.552e-003 
7.067e-003 5.076e+008 5.658e+008 1.000e+002 1.107e+000 3.555e-003 
7.073e-003 5.079e+008 5.658e+008 1.000e+002 1.107e+000 3.559e-003 
7.078e-003 5.082e+008 5.658e+008 1.000e+002 1.107e+000 3.563e-003 
7.084e-003 5.085e+008 5.658e+008 1.000e+002 1.107e+000 3.567e-003 
7.090e-003 5.088e+008 5.658e+008 1.000e+002 1.107e+000 3.570e-003 
7.096e-003 5.091e+008 5.658e+008 1.000e+002 1.108e+000 3.574e-003 
7.101e-003 5.094e+008 5.658e+008 1.000e+002 1.107e+000 3.578e-003 
7.107e-003 5.097e+008 5.658e+008 1.000e+002 1.108e+000 3.581e-003 
7.113e-003 5.100e+008 5.658e+008 1.000e+002 1.109e+000 3.585e-003 
7.119e-003 5.103e+008 5.658e+008 1.000e+002 1.109e+000 3.589e-003 
7.125e-003 5.106e+008 5.658e+008 1.000e+002 1.109e+000 3.593e-003 
7.131e-003 5.109e+008 5.658e+008 1.000e+002 1.109e+000 3.596e-003 
7.136e-003 5.112e+008 5.658e+008 1.000e+002 1.110e+000 3.600e-003 
7.142e-003 5.115e+008 5.658e+008 1.000e+002 1.110e+000 3.604e-003 
7.148e-003 5.118e+008 5.658e+008 1.000e+002 1.111e+000 3.607e-003 
7.153e-003 5.121e+008 5.658e+008 1.000e+002 1.111e+000 3.611e-003 
7.159e-003 5.124e+008 5.658e+008 1.000e+002 1.111e+000 3.615e-003 
7.165e-003 5.127e+008 5.658e+008 1.000e+002 1.112e+000 3.618e-003 
7.170e-003 5.130e+008 5.658e+008 1.000e+002 1.113e+000 3.622e-003 
7.176e-003 5.133e+008 5.658e+008 1.000e+002 1.113e+000 3.625e-003 
7.182e-003 5.136e+008 5.658e+008 1.000e+002 1.113e+000 3.629e-003 
7.187e-003 5.139e+008 5.658e+008 1.000e+002 1.113e+000 3.633e-003 
7.193e-003 5.142e+008 5.658e+008 1.000e+002 1.114e+000 3.636e-003 
7.199e-003 5.145e+008 5.658e+008 1.000e+002 1.114e+000 3.640e-003 
7.204e-003 5.148e+008 5.658e+008 1.000e+002 1.115e+000 3.644e-003 
7.210e-003 5.151e+008 5.658e+008 1.000e+002 1.115e+000 3.647e-003 
7.216e-003 5.154e+008 5.658e+008 1.000e+002 1.115e+000 3.651e-003 
7.221e-003 5.156e+008 5.658e+008 1.000e+002 1.115e+000 3.654e-003 
7.227e-003 5.159e+008 5.658e+008 1.000e+002 1.116e+000 3.658e-003 
7.233e-003 5.162e+008 5.658e+008 1.000e+002 1.116e+000 3.662e-003 
7.238e-003 5.165e+008 5.658e+008 1.000e+002 1.116e+000 3.665e-003 
7.243e-003 5.168e+008 5.658e+008 1.000e+002 1.117e+000 3.669e-003 
7.249e-003 5.171e+008 5.658e+008 1.000e+002 1.116e+000 3.672e-003 
7.255e-003 5.174e+008 5.658e+008 1.000e+002 1.117e+000 3.676e-003 
7.260e-003 5.177e+008 5.658e+008 1.000e+002 1.116e+000 3.679e-003 
7.266e-003 5.179e+008 5.658e+008 1.000e+002 1.117e+000 3.683e-003 
7.271e-003 5.182e+008 5.658e+008 1.000e+002 1.117e+000 3.686e-003 
7.277e-003 5.185e+008 5.658e+008 1.000e+002 1.117e+000 3.690e-003 
7.282e-003 5.188e+008 5.658e+008 1.000e+002 1.117e+000 3.694e-003 
7.288e-003 5.191e+008 5.658e+008 1.000e+002 1.117e+000 3.697e-003 
7.293e-003 5.194e+008 5.658e+008 1.000e+002 1.117e+000 3.700e-003 
7.299e-003 5.197e+008 5.658e+008 1.000e+002 1.117e+000 3.704e-003 
7.304e-003 5.199e+008 5.658e+008 1.000e+002 1.118e+000 3.707e-003 
7.309e-003 5.202e+008 5.658e+008 1.000e+002 1.117e+000 3.711e-003 
7.315e-003 5.205e+008 5.658e+008 1.000e+002 1.117e+000 3.715e-003 
7.321e-003 5.208e+008 5.658e+008 1.000e+002 1.118e+000 3.718e-003 
7.326e-003 5.211e+008 5.658e+008 1.000e+002 1.118e+000 3.722e-003 
7.332e-003 5.214e+008 5.658e+008 1.000e+002 1.117e+000 3.725e-003 
7.337e-003 5.216e+008 5.658e+008 1.000e+002 1.118e+000 3.729e-003 
7.342e-003 5.219e+008 5.658e+008 1.000e+002 1.117e+000 3.732e-003 
7.348e-003 5.222e+008 5.658e+008 1.000e+002 1.117e+000 3.736e-003 
7.353e-003 5.225e+008 5.658e+008 1.000e+002 1.117e+000 3.739e-003 
7.359e-003 5.227e+008 5.658e+008 1.000e+002 1.117e+000 3.743e-003 
7.364e-003 5.230e+008 5.658e+008 1.000e+002 1.117e+000 3.746e-003 
7.369e-003 5.233e+008 5.658e+008 1.000e+002 1.117e+000 3.749e-003 
7.374e-003 5.236e+008 5.658e+008 1.000e+002 1.118e+000 3.753e-003 
7.379e-003 5.238e+008 5.658e+008 1.000e+002 1.118e+000 3.756e-003 
7.385e-003 5.241e+008 5.658e+008 1.000e+002 1.118e+000 3.759e-003 
7.390e-003 5.244e+008 5.658e+008 1.000e+002 1.117e+000 3.763e-003 
7.395e-003 5.246e+008 5.658e+008 1.000e+002 1.118e+000 3.766e-003 
7.400e-003 5.249e+008 5.658e+008 1.000e+002 1.118e+000 3.769e-003 
7.406e-003 5.252e+008 5.658e+008 1.000e+002 1.118e+000 3.773e-003 
7.411e-003 5.255e+008 5.658e+008 1.000e+002 1.118e+000 3.776e-003 
7.416e-003 5.257e+008 5.658e+008 1.000e+002 1.118e+000 3.780e-003 
7.422e-003 5.260e+008 5.658e+008 1.000e+002 1.117e+000 3.783e-003 
7.427e-003 5.263e+008 5.658e+008 1.000e+002 1.118e+000 3.787e-003 
7.433e-003 5.266e+008 5.658e+008 1.000e+002 1.118e+000 3.790e-003 
7.438e-003 5.269e+008 5.658e+008 1.000e+002 1.118e+000 3.794e-003 
7.444e-003 5.271e+008 5.658e+008 1.000e+002 1.118e+000 3.797e-003 
7.449e-003 5.274e+008 5.658e+008 1.000e+002 1.118e+000 3.801e-003 
7.454e-003 5.277e+008 5.658e+008 1.000e+002 1.118e+000 3.804e-003 
7.460e-003 5.280e+008 5.658e+008 1.000e+002 1.118e+000 3.808e-003 
7.465e-003 5.282e+008 5.658e+008 1.000e+002 1.118e+000 3.811e-003 
7.471e-003 5.285e+008 5.658e+008 1.000e+002 1.118e+000 3.815e-003 
7.476e-003 5.288e+008 5.658e+008 1.000e+002 1.118e+000 3.818e-003 
7.481e-003 5.291e+008 5.658e+008 1.000e+002 1.118e+000 3.822e-003 
7.487e-003 5.294e+008 5.658e+008 1.000e+002 1.118e+000 3.825e-003 
7.492e-003 5.296e+008 5.658e+008 1.000e+002 1.118e+000 3.828e-003 
7.498e-003 5.299e+008 5.658e+008 1.000e+002 1.118e+000 3.832e-003 
7.503e-003 5.302e+008 5.658e+008 1.000e+002 1.118e+000 3.835e-003 
7.508e-003 5.305e+008 5.658e+008 1.000e+002 1.118e+000 3.839e-003 
7.514e-003 5.307e+008 5.658e+008 1.000e+002 1.118e+000 3.842e-003 
7.519e-003 5.310e+008 5.658e+008 1.000e+002 1.118e+000 3.846e-003 
7.524e-003 5.313e+008 5.658e+008 1.000e+002 1.118e+000 3.849e-003 
7.530e-003 5.316e+008 5.658e+008 1.000e+002 1.118e+000 3.853e-003 
7.535e-003 5.318e+008 5.658e+008 1.000e+002 1.118e+000 3.856e-003 
7.540e-003 5.321e+008 5.658e+008 1.000e+002 1.118e+000 3.859e-003 
7.546e-003 5.324e+008 5.658e+008 1.000e+002 1.118e+000 3.863e-003 
7.551e-003 5.327e+008 5.658e+008 1.000e+002 1.118e+000 3.866e-003 
7.556e-003 5.329e+008 5.658e+008 1.000e+002 1.118e+000 3.870e-003 
7.562e-003 5.332e+008 5.658e+008 1.000e+002 1.118e+000 3.873e-003 
7.567e-003 5.335e+008 5.658e+008 1.000e+002 1.118e+000 3.877e-003 
7.572e-003 5.338e+008 5.658e+008 1.000e+002 1.118e+000 3.880e-003 
7.578e-003 5.340e+008 5.658e+008 1.000e+002 1.118e+000 3.884e-003 
7.583e-003 5.343e+008 5.658e+008 1.000e+002 1.118e+000 3.887e-003 
7.588e-003 5.346e+008 5.658e+008 1.000e+002 1.118e+000 3.890e-003 
7.594e-003 5.349e+008 5.658e+008 1.000e+002 1.118e+000 3.894e-003 
7.599e-003 5.351e+008 5.658e+008 1.000e+002 1.118e+000 3.897e-003 
7.604e-003 5.354e+008 5.658e+008 1.000e+002 1.118e+000 3.901e-003 
7.609e-003 5.357e+008 5.658e+008 1.000e+002 1.118e+000 3.904e-003 
7.615e-003 5.359e+008 5.658e+008 1.000e+002 1.118e+000 3.907e-003 
7.620e-003 5.362e+008 5.658e+008 1.000e+002 1.118e+000 3.911e-003 
7.625e-003 5.365e+008 5.658e+008 1.000e+002 1.118e+000 3.914e-003 
7.631e-003 5.368e+008 5.658e+008 1.000e+002 1.118e+000 3.918e-003 
7.636e-003 5.370e+008 5.658e+008 1.000e+002 1.118e+000 3.921e-003 
7.641e-003 5.373e+008 5.658e+008 1.000e+002 1.118e+000 3.925e-003 
7.647e-003 5.376e+008 5.658e+008 1.000e+002 1.118e+000 3.928e-003 
7.652e-003 5.379e+008 5.658e+008 1.000e+002 1.118e+000 3.932e-003 
7.658e-003 5.381e+008 5.658e+008 1.000e+002 1.118e+000 3.935e-003 
7.663e-003 5.384e+008 5.658e+008 1.000e+002 1.118e+000 3.939e-003 
7.668e-003 5.387e+008 5.658e+008 1.000e+002 1.118e+000 3.942e-003 
7.673e-003 5.389e+008 5.658e+008 1.000e+002 1.118e+000 3.945e-003 
7.679e-003 5.392e+008 5.658e+008 1.000e+002 1.118e+000 3.949e-003 
7.684e-003 5.395e+008 5.658e+008 1.000e+002 1.118e+000 3.952e-003 
7.689e-003 5.398e+008 5.658e+008 1.000e+002 1.118e+000 3.956e-003 
7.695e-003 5.400e+008 5.658e+008 1.000e+002 1.118e+000 3.959e-003 
7.700e-003 5.403e+008 5.658e+008 1.000e+002 1.118e+000 3.962e-003 
7.705e-003 5.406e+008 5.658e+008 1.000e+002 1.118e+000 3.966e-003 
7.711e-003 5.409e+008 5.658e+008 1.000e+002 1.118e+000 3.969e-003 
7.716e-003 5.411e+008 5.658e+008 1.000e+002 1.118e+000 3.973e-003 
7.721e-003 5.414e+008 5.658e+008 1.000e+002 1.118e+000 3.976e-003 
7.726e-003 5.417e+008 5.658e+008 1.000e+002 1.118e+000 3.979e-003 
7.731e-003 5.419e+008 5.658e+008 1.000e+002 1.118e+000 3.983e-003 
7.737e-003 5.422e+008 5.658e+008 1.000e+002 1.118e+000 3.986e-003 
7.742e-003 5.425e+008 5.658e+008 1.000e+002 1.118e+000 3.989e-003 
7.747e-003 5.427e+008 5.658e+008 1.000e+002 1.118e+000 3.993e-003 
7.752e-003 5.430e+008 5.658e+008 1.000e+002 1.118e+000 3.996e-003 
7.757e-003 5.432e+008 5.658e+008 1.000e+002 1.118e+000 3.999e-003 
7.762e-003 5.435e+008 5.658e+008 1.000e+002 1.118e+000 4.003e-003 
7.768e-003 5.438e+008 5.658e+008 1.000e+002 1.118e+000 4.006e-003 
7.773e-003 5.440e+008 5.658e+008 1.000e+002 1.118e+000 4.009e-003 
7.778e-003 5.443e+008 5.658e+008 1.000e+002 1.118e+000 4.013e-003 
7.783e-003 5.446e+008 5.658e+008 1.000e+002 1.118e+000 4.016e-003 
7.788e-003 5.448e+008 5.658e+008 1.000e+002 1.118e+000 4.019e-003 
7.794e-003 5.451e+008 5.658e+008 1.000e+002 1.118e+000 4.023e-003 
7.799e-003 5.454e+008 5.658e+008 1.000e+002 1.118e+000 4.026e-003 
7.804e-003 5.456e+008 5.658e+008 1.000e+002 1.118e+000 4.030e-003 
7.809e-003 5.459e+008 5.658e+008 1.000e+002 1.118e+000 4.033e-003 
7.814e-003 5.462e+008 5.658e+008 1.000e+002 1.118e+000 4.036e-003 
7.820e-003 5.464e+008 5.658e+008 1.000e+002 1.119e+000 4.040e-003 
7.825e-003 5.467e+008 5.658e+008 1.000e+002 1.119e+000 4.043e-003 
7.830e-003 5.470e+008 5.658e+008 1.000e+002 1.118e+000 4.047e-003 
7.835e-003 5.472e+008 5.658e+008 1.000e+002 1.119e+000 4.050e-003 
7.841e-003 5.475e+008 5.658e+008 1.000e+002 1.119e+000 4.053e-003 
7.846e-003 5.478e+008 5.658e+008 1.000e+002 1.119e+000 4.057e-003 
7.851e-003 5.480e+008 5.658e+008 1.000e+002 1.119e+000 4.060e-003 
7.856e-003 5.483e+008 5.658e+008 1.000e+002 1.121e+000 4.063e-003 
7.861e-003 5.486e+008 5.658e+008 1.000e+002 1.121e+000 4.067e-003 
7.866e-003 5.488e+008 5.658e+008 1.000e+002 1.121e+000 4.070e-003 
7.871e-003 5.491e+008 5.658e+008 1.000e+002 1.121e+000 4.073e-003 
7.877e-003 5.493e+008 5.658e+008 1.000e+002 1.121e+000 4.077e-003 
7.882e-003 5.496e+008 5.658e+008 1.000e+002 1.122e+000 4.080e-003 
7.887e-003 5.499e+008 5.658e+008 1.000e+002 1.122e+000 4.083e-003 
7.892e-003 5.501e+008 5.658e+008 1.000e+002 1.122e+000 4.087e-003 
7.897e-003 5.504e+008 5.658e+008 1.000e+002 1.123e+000 4.090e-003 
7.902e-003 5.507e+008 5.658e+008 1.000e+002 1.123e+000 4.093e-003 
7.908e-003 5.509e+008 5.658e+008 1.000e+002 1.123e+000 4.097e-003 
7.913e-003 5.512e+008 5.658e+008 1.000e+002 1.123e+000 4.100e-003 
7.918e-003 5.514e+008 5.658e+008 1.000e+002 1.123e+000 4.103e-003 
7.923e-003 5.517e+008 5.658e+008 1.000e+002 1.124e+000 4.107e-003 
7.928e-003 5.520e+008 5.658e+008 1.000e+002 1.125e+000 4.110e-003 
7.933e-003 5.522e+008 5.658e+008 1.000e+002 1.125e+000 4.113e-003 
7.938e-003 5.525e+008 5.658e+008 1.000e+002 1.125e+000 4.117e-003 
7.944e-003 5.528e+008 5.658e+008 1.000e+002 1.125e+000 4.120e-003 
7.949e-003 5.530e+008 5.658e+008 1.000e+002 1.125e+000 4.123e-003 
7.954e-003 5.533e+008 5.658e+008 1.000e+002 1.126e+000 4.127e-003 
7.959e-003 5.535e+008 5.658e+008 1.000e+002 1.126e+000 4.130e-003 
7.964e-003 5.538e+008 5.658e+008 1.000e+002 1.126e+000 4.133e-003 
7.969e-003 5.540e+008 5.658e+008 1.000e+002 1.127e+000 4.136e-003 
7.974e-003 5.543e+008 5.658e+008 1.000e+002 1.127e+000 4.140e-003 
7.979e-003 5.546e+008 5.658e+008 1.000e+002 1.127e+000 4.143e-003 
7.984e-003 5.548e+008 5.658e+008 1.000e+002 1.127e+000 4.146e-003 
7.989e-003 5.551e+008 5.658e+008 1.000e+002 1.128e+000 4.150e-003 
7.994e-003 5.553e+008 5.658e+008 1.000e+002 1.128e+000 4.153e-003 
7.999e-003 5.556e+008 5.658e+008 1.000e+002 1.128e+000 4.156e-003 
8.004e-003 5.559e+008 5.658e+008 1.000e+002 1.128e+000 4.159e-003 
8.009e-003 5.561e+008 5.658e+008 1.000e+002 1.128e+000 4.163e-003 
8.014e-003 5.564e+008 5.658e+008 1.000e+002 1.128e+000 4.166e-003 
8.019e-003 5.566e+008 5.658e+008 1.000e+002 1.128e+000 4.169e-003 
8.025e-003 5.569e+008 5.658e+008 1.000e+002 1.128e+000 4.172e-003 
8.030e-003 5.571e+008 5.658e+008 1.000e+002 1.128e+000 4.176e-003 
8.035e-003 5.574e+008 5.658e+008 1.000e+002 1.129e+000 4.179e-003 
8.040e-003 5.576e+008 5.658e+008 1.000e+002 1.129e+000 4.182e-003 
8.045e-003 5.579e+008 5.658e+008 1.000e+002 1.129e+000 4.185e-003 
8.050e-003 5.582e+008 5.658e+008 1.000e+002 1.129e+000 4.189e-003 
8.055e-003 5.584e+008 5.658e+008 1.000e+002 1.129e+000 4.192e-003 
8.060e-003 5.587e+008 5.658e+008 1.000e+002 1.129e+000 4.195e-003 
8.065e-003 5.589e+008 5.658e+008 1.000e+002 1.129e+000 4.199e-003 
8.070e-003 5.592e+008 5.658e+008 1.000e+002 1.129e+000 4.202e-003 
8.075e-003 5.594e+008 5.658e+008 1.000e+002 1.129e+000 4.205e-003 
8.080e-003 5.597e+008 5.658e+008 1.000e+002 1.129e+000 4.208e-003 
8.085e-003 5.599e+008 5.658e+008 1.000e+002 1.129e+000 4.212e-003 
8.090e-003 5.602e+008 5.658e+008 1.000e+002 1.129e+000 4.215e-003 
8.095e-003 5.605e+008 5.658e+008 1.000e+002 1.129e+000 4.218e-003 
8.100e-003 5.607e+008 5.658e+008 1.000e+002 1.129e+000 4.221e-003 
8.105e-003 5.610e+008 5.658e+008 1.000e+002 1.129e+000 4.225e-003 
8.110e-003 5.612e+008 5.658e+008 1.000e+002 1.129e+000 4.228e-003 
8.115e-003 5.615e+008 5.658e+008 1.000e+002 1.129e+000 4.231e-003 
8.120e-003 5.617e+008 5.658e+008 1.000e+002 1.129e+000 4.235e-003 
8.125e-003 5.620e+008 5.658e+008 1.000e+002 1.129e+000 4.238e-003 
8.130e-003 5.623e+008 5.658e+008 1.000e+002 1.129e+000 4.241e-003 
8.135e-003 5.625e+008 5.658e+008 1.000e+002 1.129e+000 4.244e-003 
8.140e-003 5.628e+008 5.658e+008 1.000e+002 1.129e+000 4.248e-003 
8.145e-003 5.630e+008 5.658e+008 1.000e+002 1.129e+000 4.251e-003 
8.151e-003 5.633e+008 5.658e+008 1.000e+002 1.129e+000 4.254e-003 
8.155e-003 5.635e+008 5.658e+008 1.000e+002 1.129e+000 4.257e-003 
8.161e-003 5.638e+008 5.658e+008 1.000e+002 1.129e+000 4.261e-003 
8.165e-003 5.640e+008 5.658e+008 1.000e+002 1.129e+000 4.264e-003 
8.171e-003 5.643e+008 5.658e+008 1.000e+002 1.129e+000 4.267e-003 
8.176e-003 5.645e+008 5.658e+008 1.000e+002 1.129e+000 4.270e-003 
8.181e-003 5.648e+008 5.658e+008 1.000e+002 1.129e+000 4.274e-003 
8.186e-003 5.651e+008 5.658e+008 1.000e+002 1.129e+000 4.277e-003 
8.191e-003 5.653e+008 5.658e+008 1.000e+002 1.129e+000 4.280e-003 
8.196e-003 5.656e+008 5.658e+008 1.000e+002 1.129e+000 4.283e-003 
8.201e-003 5.658e+008 5.658e+008 1.000e+002 1.129e+000 4.287e-003 
8.206e-003 5.661e+008 5.658e+008 1.000e+002 1.129e+000 4.290e-003 
8.211e-003 5.663e+008 5.658e+008 1.000e+002 1.129e+000 4.293e-003 
8.216e-003 5.666e+008 5.658e+008 1.000e+002 1.129e+000 4.296e-003 
8.221e-003 5.668e+008 5.658e+008 1.000e+002 1.129e+000 4.300e-003 
8.226e-003 5.671e+008 5.658e+008 1.000e+002 1.129e+000 4.303e-003 
8.230e-003 5.673e+008 5.658e+008 1.000e+002 1.129e+000 4.306e-003 
8.235e-003 5.676e+008 5.658e+008 1.000e+002 1.129e+000 4.309e-003 
8.240e-003 5.678e+008 5.658e+008 1.000e+002 1.129e+000 4.312e-003 
8.245e-003 5.681e+008 5.658e+008 1.000e+002 1.129e+000 4.316e-003 
8.250e-003 5.683e+008 5.658e+008 1.000e+002 1.129e+000 4.319e-003 
8.255e-003 5.686e+008 5.658e+008 1.000e+002 1.129e+000 4.322e-003 
8.260e-003 5.688e+008 5.658e+008 1.000e+002 1.129e+000 4.325e-003 
8.264e-003 5.690e+008 5.658e+008 1.000e+002 1.129e+000 4.328e-003 
8.269e-003 5.693e+008 5.658e+008 1.000e+002 1.129e+000 4.331e-003 
8.274e-003 5.695e+008 5.658e+008 1.000e+002 1.129e+000 4.334e-003 
8.279e-003 5.698e+008 5.658e+008 1.000e+002 1.130e+000 4.337e-003 
8.284e-003 5.700e+008 5.658e+008 1.000e+002 1.129e+000 4.341e-003 
8.288e-003 5.702e+008 5.658e+008 1.000e+002 1.129e+000 4.343e-003 
8.293e-003 5.705e+008 5.658e+008 1.000e+002 1.129e+000 4.347e-003 
8.298e-003 5.707e+008 5.658e+008 1.000e+002 1.129e+000 4.350e-003 
8.302e-003 5.710e+008 5.658e+008 1.000e+002 1.129e+000 4.353e-003 
8.307e-003 5.712e+008 5.658e+008 1.000e+002 1.129e+000 4.356e-003 
8.312e-003 5.714e+008 5.658e+008 1.000e+002 1.129e+000 4.359e-003 
8.317e-003 5.717e+008 5.658e+008 1.000e+002 1.129e+000 4.362e-003 
8.322e-003 5.719e+008 5.658e+008 1.000e+002 1.129e+000 4.365e-003 
8.327e-003 5.722e+008 5.658e+008 1.000e+002 1.129e+000 4.369e-003 
8.332e-003 5.724e+008 5.658e+008 1.000e+002 1.129e+000 4.372e-003 
8.336e-003 5.727e+008 5.658e+008 1.000e+002 1.129e+000 4.375e-003 
8.341e-003 5.729e+008 5.658e+008 1.000e+002 1.129e+000 4.378e-003 
8.346e-003 5.732e+008 5.658e+008 1.000e+002 1.129e+000 4.381e-003 
8.351e-003 5.734e+008 5.658e+008 1.000e+002 1.129e+000 4.385e-003 
8.356e-003 5.737e+008 5.658e+008 1.000e+002 1.129e+000 4.388e-003 
8.361e-003 5.739e+008 5.658e+008 1.000e+002 1.129e+000 4.391e-003 
8.366e-003 5.742e+008 5.658e+008 1.000e+002 1.129e+000 4.394e-003 
8.371e-003 5.744e+008 5.658e+008 1.000e+002 1.129e+000 4.397e-003 
8.376e-003 5.747e+008 5.658e+008 1.000e+002 1.129e+000 4.400e-003 
8.381e-003 5.749e+008 5.658e+008 1.000e+002 1.129e+000 4.404e-003 
8.385e-003 5.752e+008 5.658e+008 1.000e+002 1.130e+000 4.407e-003 
8.390e-003 5.754e+008 5.658e+008 1.000e+002 1.129e+000 4.410e-003 
8.395e-003 5.756e+008 5.658e+008 1.000e+002 1.129e+000 4.413e-003 
8.400e-003 5.759e+008 5.658e+008 1.000e+002 1.130e+000 4.416e-003 
8.405e-003 5.761e+008 5.658e+008 1.000e+002 1.129e+000 4.419e-003 
8.409e-003 5.764e+008 5.658e+008 1.000e+002 1.129e+000 4.422e-003 
8.414e-003 5.766e+008 5.658e+008 1.000e+002 1.129e+000 4.426e-003 
8.419e-003 5.769e+008 5.658e+008 1.000e+002 1.129e+000 4.429e-003 
8.424e-003 5.771e+008 5.658e+008 1.000e+002 1.129e+000 4.432e-003 
8.429e-003 5.773e+008 5.658e+008 1.000e+002 1.129e+000 4.435e-003 
8.433e-003 5.776e+008 5.658e+008 1.000e+002 1.129e+000 4.438e-003 
8.438e-003 5.778e+008 5.658e+008 1.000e+002 1.129e+000 4.441e-003 
8.443e-003 5.781e+008 5.658e+008 1.000e+002 1.129e+000 4.444e-003 
8.448e-003 5.783e+008 5.658e+008 1.000e+002 1.129e+000 4.447e-003 
8.453e-003 5.785e+008 5.658e+008 1.000e+002 1.129e+000 4.451e-003 
8.457e-003 5.788e+008 5.658e+008 1.000e+002 1.129e+000 4.454e-003 
8.462e-003 5.790e+008 5.658e+008 1.000e+002 1.130e+000 4.457e-003 
8.467e-003 5.793e+008 5.658e+008 1.000e+002 1.129e+000 4.460e-003 
8.472e-003 5.795e+008 5.658e+008 1.000e+002 1.129e+000 4.463e-003 
8.476e-003 5.797e+008 5.658e+008 1.000e+002 1.129e+000 4.466e-003 
8.481e-003 5.800e+008 5.658e+008 1.000e+002 1.129e+000 4.469e-003 
8.486e-003 5.802e+008 5.658e+008 1.000e+002 1.129e+000 4.472e-003 
8.491e-003 5.805e+008 5.658e+008 1.000e+002 1.130e+000 4.475e-003 
8.496e-003 5.807e+008 5.658e+008 1.000e+002 1.129e+000 4.479e-003 
8.500e-003 5.810e+008 5.658e+008 1.000e+002 1.129e+000 4.482e-003 
8.505e-003 5.812e+008 5.658e+008 1.000e+002 1.129e+000 4.485e-003 
8.510e-003 5.814e+008 5.658e+008 1.000e+002 1.129e+000 4.488e-003 
8.515e-003 5.817e+008 5.658e+008 1.000e+002 1.130e+000 4.491e-003 
8.520e-003 5.819e+008 5.658e+008 1.000e+002 1.130e+000 4.494e-003 
8.524e-003 5.822e+008 5.658e+008 1.000e+002 1.129e+000 4.497e-003 
8.529e-003 5.824e+008 5.658e+008 1.000e+002 1.129e+000 4.500e-003 
8.534e-003 5.826e+008 5.658e+008 1.000e+002 1.129e+000 4.503e-003 
8.538e-003 5.829e+008 5.658e+008 1.000e+002 1.129e+000 4.506e-003 
8.543e-003 5.831e+008 5.658e+008 1.000e+002 1.130e+000 4.509e-003 
8.548e-003 5.833e+008 5.658e+008 1.000e+002 1.130e+000 4.512e-003 
8.552e-003 5.836e+008 5.658e+008 1.000e+002 1.130e+000 4.516e-003 
8.557e-003 5.838e+008 5.658e+008 1.000e+002 1.129e+000 4.519e-003 
8.562e-003 5.840e+008 5.658e+008 1.000e+002 1.130e+000 4.522e-003 
8.567e-003 5.843e+008 5.658e+008 1.000e+002 1.130e+000 4.525e-003 
8.571e-003 5.845e+008 5.658e+008 1.000e+002 1.129e+000 4.528e-003 
8.576e-003 5.848e+008 5.658e+008 1.000e+002 1.129e+000 4.531e-003 
8.581e-003 5.850e+008 5.658e+008 1.000e+002 1.129e+000 4.534e-003 
8.585e-003 5.852e+008 5.658e+008 1.000e+002 1.130e+000 4.537e-003 
8.590e-003 5.855e+008 5.658e+008 1.000e+002 1.129e+000 4.540e-003 
8.595e-003 5.857e+008 5.658e+008 1.000e+002 1.129e+000 4.543e-003 
8.599e-003 5.859e+008 5.658e+008 1.000e+002 1.129e+000 4.546e-003 
8.604e-003 5.862e+008 5.658e+008 1.000e+002 1.129e+000 4.549e-003 
8.609e-003 5.864e+008 5.658e+008 1.000e+002 1.130e+000 4.552e-003 
8.614e-003 5.866e+008 5.658e+008 1.000e+002 1.130e+000 4.555e-003 
8.618e-003 5.869e+008 5.658e+008 1.000e+002 1.130e+000 4.558e-003 
8.623e-003 5.871e+008 5.658e+008 1.000e+002 1.129e+000 4.562e-003 
8.628e-003 5.874e+008 5.658e+008 1.000e+002 1.130e+000 4.565e-003 
8.632e-003 5.876e+008 5.658e+008 1.000e+002 1.130e+000 4.568e-003 
8.637e-003 5.878e+008 5.658e+008 1.000e+002 1.129e+000 4.571e-003 
8.642e-003 5.881e+008 5.658e+008 1.000e+002 1.129e+000 4.574e-003 
8.647e-003 5.883e+008 5.658e+008 1.000e+002 1.130e+000 4.577e-003 
8.651e-003 5.885e+008 5.658e+008 1.000e+002 1.129e+000 4.580e-003 
8.656e-003 5.888e+008 5.658e+008 1.000e+002 1.129e+000 4.583e-003 
8.661e-003 5.890e+008 5.658e+008 1.000e+002 1.129e+000 4.586e-003 
8.665e-003 5.892e+008 5.658e+008 1.000e+002 1.129e+000 4.589e-003 
8.670e-003 5.895e+008 5.658e+008 1.000e+002 1.130e+000 4.592e-003 
8.675e-003 5.897e+008 5.658e+008 1.000e+002 1.130e+000 4.595e-003 
8.679e-003 5.899e+008 5.658e+008 1.000e+002 1.130e+000 4.598e-003 
8.684e-003 5.902e+008 5.658e+008 1.000e+002 1.129e+000 4.601e-003 
8.689e-003 5.904e+008 5.658e+008 1.000e+002 1.130e+000 4.605e-003 
8.693e-003 5.907e+008 5.658e+008 1.000e+002 1.130e+000 4.608e-003 
8.698e-003 5.909e+008 5.658e+008 1.000e+002 1.130e+000 4.611e-003 
8.703e-003 5.911e+008 5.658e+008 1.000e+002 1.130e+000 4.614e-003 
8.707e-003 5.914e+008 5.658e+008 1.000e+002 1.129e+000 4.617e-003 
8.712e-003 5.916e+008 5.658e+008 1.000e+002 1.130e+000 4.620e-003 
8.717e-003 5.918e+008 5.658e+008 1.000e+002 1.129e+000 4.623e-003 
8.721e-003 5.921e+008 5.658e+008 1.000e+002 1.130e+000 4.626e-003 
8.726e-003 5.923e+008 5.658e+008 1.000e+002 1.130e+000 4.629e-003 
8.730e-003 5.925e+008 5.658e+008 1.000e+002 1.130e+000 4.632e-003 
8.735e-003 5.927e+008 5.658e+008 1.000e+002 1.130e+000 4.634e-003 
8.739e-003 5.930e+008 5.658e+008 1.000e+002 1.129e+000 4.638e-003 
8.744e-003 5.932e+008 5.658e+008 1.000e+002 1.129e+000 4.641e-003 
8.749e-003 5.934e+008 5.658e+008 1.000e+002 1.129e+000 4.644e-003 
8.753e-003 5.936e+008 5.658e+008 1.000e+002 1.130e+000 4.646e-003 
8.758e-003 5.939e+008 5.658e+008 1.000e+002 1.130e+000 4.649e-003 
8.762e-003 5.941e+008 5.658e+008 1.000e+002 1.130e+000 4.653e-003 
8.767e-003 5.943e+008 5.658e+008 1.000e+002 1.130e+000 4.656e-003 
8.772e-003 5.946e+008 5.658e+008 1.000e+002 1.130e+000 4.659e-003 
8.776e-003 5.948e+008 5.658e+008 1.000e+002 1.130e+000 4.662e-003 
8.781e-003 5.950e+008 5.658e+008 1.000e+002 1.130e+000 4.665e-003 
8.785e-003 5.953e+008 5.658e+008 1.000e+002 1.130e+000 4.668e-003 
8.790e-003 5.955e+008 5.658e+008 1.000e+002 1.130e+000 4.671e-003 
8.795e-003 5.957e+008 5.658e+008 1.000e+002 1.130e+000 4.674e-003 
8.799e-003 5.960e+008 5.658e+008 1.000e+002 1.131e+000 4.677e-003 
8.804e-003 5.962e+008 5.658e+008 1.000e+002 1.130e+000 4.680e-003 
8.809e-003 5.964e+008 5.658e+008 1.000e+002 1.131e+000 4.683e-003 
8.813e-003 5.967e+008 5.658e+008 1.000e+002 1.131e+000 4.686e-003 
8.818e-003 5.969e+008 5.658e+008 1.000e+002 1.131e+000 4.689e-003 
8.823e-003 5.971e+008 5.658e+008 1.000e+002 1.131e+000 4.692e-003 
8.827e-003 5.974e+008 5.658e+008 1.000e+002 1.131e+000 4.695e-003 
8.832e-003 5.976e+008 5.658e+008 1.000e+002 1.132e+000 4.698e-003 
8.836e-003 5.978e+008 5.658e+008 1.000e+002 1.132e+000 4.701e-003 
8.841e-003 5.980e+008 5.658e+008 1.000e+002 1.131e+000 4.704e-003 
8.845e-003 5.983e+008 5.658e+008 1.000e+002 1.132e+000 4.707e-003 
8.850e-003 5.985e+008 5.658e+008 1.000e+002 1.132e+000 4.710e-003 
8.855e-003 5.987e+008 5.658e+008 1.000e+002 1.132e+000 4.713e-003 
8.859e-003 5.990e+008 5.658e+008 1.000e+002 1.132e+000 4.716e-003 
8.864e-003 5.992e+008 5.658e+008 1.000e+002 1.133e+000 4.719e-003 
8.868e-003 5.994e+008 5.658e+008 1.000e+002 1.133e+000 4.722e-003 
8.872e-003 5.996e+008 5.658e+008 1.000e+002 1.133e+000 4.724e-003 
8.877e-003 5.999e+008 5.658e+008 1.000e+002 1.133e+000 4.727e-003 
8.881e-003 6.001e+008 5.658e+008 1.000e+002 1.133e+000 4.730e-003 
8.886e-003 6.003e+008 5.658e+008 1.000e+002 1.134e+000 4.733e-003 
8.891e-003 6.005e+008 5.658e+008 1.000e+002 1.134e+000 4.736e-003 
8.895e-003 6.008e+008 5.658e+008 1.000e+002 1.134e+000 4.739e-003 
8.900e-003 6.010e+008 5.658e+008 1.000e+002 1.134e+000 4.742e-003 
8.904e-003 6.012e+008 5.658e+008 1.000e+002 1.135e+000 4.745e-003 
8.909e-003 6.014e+008 5.658e+008 1.000e+002 1.135e+000 4.748e-003 
8.913e-003 6.017e+008 5.658e+008 1.000e+002 1.135e+000 4.751e-003 
8.918e-003 6.019e+008 5.658e+008 1.000e+002 1.136e+000 4.754e-003 
8.922e-003 6.021e+008 5.658e+008 1.000e+002 1.136e+000 4.757e-003 
8.927e-003 6.023e+008 5.658e+008 1.000e+002 1.136e+000 4.760e-003 
8.931e-003 6.026e+008 5.658e+008 1.000e+002 1.137e+000 4.763e-003 
8.936e-003 6.028e+008 5.658e+008 1.000e+002 1.137e+000 4.766e-003 
8.940e-003 6.030e+008 5.658e+008 1.000e+002 1.137e+000 4.769e-003 
8.945e-003 6.033e+008 5.658e+008 1.000e+002 1.137e+000 4.772e-003 
8.950e-003 6.035e+008 5.658e+008 1.000e+002 1.138e+000 4.775e-003 
8.954e-003 6.037e+008 5.658e+008 1.000e+002 1.137e+000 4.778e-003 
8.959e-003 6.039e+008 5.658e+008 1.000e+002 1.138e+000 4.781e-003 
8.963e-003 6.042e+008 5.658e+008 1.000e+002 1.138e+000 4.784e-003 
8.968e-003 6.044e+008 5.658e+008 1.000e+002 1.138e+000 4.787e-003 
8.972e-003 6.046e+008 5.658e+008 1.000e+002 1.138e+000 4.790e-003 
8.977e-003 6.048e+008 5.658e+008 1.000e+002 1.138e+000 4.793e-003 
8.981e-003 6.051e+008 5.658e+008 1.000e+002 1.138e+000 4.796e-003 
8.986e-003 6.053e+008 5.658e+008 1.000e+002 1.139e+000 4.799e-003 
8.990e-003 6.055e+008 5.658e+008 1.000e+002 1.139e+000 4.802e-003 
8.995e-003 6.057e+008 5.658e+008 1.000e+002 1.139e+000 4.805e-003 
9.000e-003 6.060e+008 5.658e+008 1.000e+002 1.139e+000 4.808e-003 
9.004e-003 6.062e+008 5.658e+008 1.000e+002 1.139e+000 4.811e-003 
9.009e-003 6.064e+008 5.658e+008 1.000e+002 1.140e+000 4.814e-003 
9.013e-003 6.067e+008 5.658e+008 1.000e+002 1.140e+000 4.817e-003 
9.018e-003 6.069e+008 5.658e+008 1.000e+002 1.140e+000 4.820e-003 
9.023e-003 6.071e+008 5.658e+008 1.000e+002 1.140e+000 4.823e-003 
9.027e-003 6.074e+008 5.658e+008 1.000e+002 1.140e+000 4.826e-003 
9.032e-003 6.076e+008 5.658e+008 1.000e+002 1.140e+000 4.829e-003 
9.037e-003 6.078e+008 5.658e+008 1.000e+002 1.140e+000 4.832e-003 
9.041e-003 6.081e+008 5.658e+008 1.000e+002 1.140e+000 4.835e-003 
9.046e-003 6.083e+008 5.658e+008 1.000e+002 1.140e+000 4.838e-003 
9.050e-003 6.085e+008 5.658e+008 1.000e+002 1.140e+000 4.841e-003 
9.055e-003 6.087e+008 5.658e+008 1.000e+002 1.140e+000 4.844e-003 
9.060e-003 6.090e+008 5.658e+008 1.000e+002 1.140e+000 4.847e-003 
9.064e-003 6.092e+008 5.658e+008 1.000e+002 1.141e+000 4.850e-003 
9.069e-003 6.094e+008 5.658e+008 1.000e+002 1.141e+000 4.853e-003 
9.074e-003 6.097e+008 5.658e+008 1.000e+002 1.140e+000 4.856e-003 
9.078e-003 6.099e+008 5.658e+008 1.000e+002 1.140e+000 4.859e-003 
9.083e-003 6.101e+008 5.658e+008 1.000e+002 1.141e+000 4.862e-003 
9.087e-003 6.104e+008 5.658e+008 1.000e+002 1.140e+000 4.865e-003 
9.092e-003 6.106e+008 5.658e+008 1.000e+002 1.141e+000 4.868e-003 
9.097e-003 6.108e+008 5.658e+008 1.000e+002 1.141e+000 4.871e-003 
9.101e-003 6.111e+008 5.658e+008 1.000e+002 1.141e+000 4.874e-003 
9.106e-003 6.113e+008 5.658e+008 1.000e+002 1.141e+000 4.877e-003 
9.111e-003 6.115e+008 5.658e+008 1.000e+002 1.141e+000 4.880e-003 
9.115e-003 6.117e+008 5.658e+008 1.000e+002 1.141e+000 4.883e-003 
9.120e-003 6.120e+008 5.658e+008 1.000e+002 1.141e+000 4.886e-003 
9.124e-003 6.122e+008 5.658e+008 1.000e+002 1.141e+000 4.889e-003 
9.129e-003 6.124e+008 5.658e+008 1.000e+002 1.141e+000 4.893e-003 
9.134e-003 6.127e+008 5.658e+008 1.000e+002 1.141e+000 4.896e-003 
9.139e-003 6.129e+008 5.658e+008 1.000e+002 1.141e+000 4.899e-003 
9.143e-003 6.131e+008 5.658e+008 1.000e+002 1.141e+000 4.902e-003 
9.148e-003 6.134e+008 5.658e+008 1.000e+002 1.141e+000 4.905e-003 
9.152e-003 6.136e+008 5.658e+008 1.000e+002 1.141e+000 4.908e-003 
9.157e-003 6.138e+008 5.658e+008 1.000e+002 1.141e+000 4.911e-003 
9.162e-003 6.141e+008 5.658e+008 1.000e+002 1.141e+000 4.914e-003 
9.166e-003 6.143e+008 5.658e+008 1.000e+002 1.141e+000 4.917e-003 
9.171e-003 6.145e+008 5.658e+008 1.000e+002 1.141e+000 4.920e-003 
9.176e-003 6.148e+008 5.658e+008 1.000e+002 1.141e+000 4.923e-003 
9.180e-003 6.150e+008 5.658e+008 1.000e+002 1.141e+000 4.926e-003 
9.185e-003 6.152e+008 5.658e+008 1.000e+002 1.141e+000 4.929e-003 
9.190e-003 6.155e+008 5.658e+008 1.000e+002 1.141e+000 4.932e-003 
9.194e-003 6.157e+008 5.658e+008 1.000e+002 1.141e+000 4.935e-003 
9.199e-003 6.159e+008 5.658e+008 1.000e+002 1.141e+000 4.938e-003 
9.204e-003 6.161e+008 5.658e+008 1.000e+002 1.141e+000 4.941e-003 
9.208e-003 6.164e+008 5.658e+008 1.000e+002 1.141e+000 4.944e-003 
9.213e-003 6.166e+008 5.658e+008 1.000e+002 1.141e+000 4.947e-003 
9.217e-003 6.168e+008 5.658e+008 1.000e+002 1.141e+000 4.950e-003 
9.222e-003 6.171e+008 5.658e+008 1.000e+002 1.141e+000 4.953e-003 
9.227e-003 6.173e+008 5.658e+008 1.000e+002 1.141e+000 4.956e-003 
9.231e-003 6.175e+008 5.658e+008 1.000e+002 1.141e+000 4.959e-003 
9.236e-003 6.178e+008 5.658e+008 1.000e+002 1.141e+000 4.963e-003 
9.241e-003 6.180e+008 5.658e+008 1.000e+002 1.141e+000 4.966e-003 
9.245e-003 6.182e+008 5.658e+008 1.000e+002 1.141e+000 4.969e-003 
9.250e-003 6.185e+008 5.658e+008 1.000e+002 1.141e+000 4.972e-003 
9.255e-003 6.187e+008 5.658e+008 1.000e+002 1.141e+000 4.975e-003 
9.259e-003 6.189e+008 5.658e+008 1.000e+002 1.141e+000 4.978e-003 
9.264e-003 6.192e+008 5.658e+008 1.000e+002 1.141e+000 4.981e-003 
9.269e-003 6.194e+008 5.658e+008 1.000e+002 1.141e+000 4.984e-003 
9.273e-003 6.196e+008 5.658e+008 1.000e+002 1.141e+000 4.987e-003 
9.278e-003 6.199e+008 5.658e+008 1.000e+002 1.141e+000 4.990e-003 
9.283e-003 6.201e+008 5.658e+008 1.000e+002 1.141e+000 4.993e-003 
9.287e-003 6.203e+008 5.658e+008 1.000e+002 1.141e+000 4.996e-003 
9.292e-003 6.206e+008 5.658e+008 1.000e+002 1.141e+000 4.999e-003 
9.297e-003 6.208e+008 5.658e+008 1.000e+002 1.141e+000 5.002e-003 
9.301e-003 6.210e+008 5.658e+008 1.000e+002 1.141e+000 5.005e-003 
9.306e-003 6.212e+008 5.658e+008 1.000e+002 1.141e+000 5.009e-003 
9.311e-003 6.215e+008 5.658e+008 1.000e+002 1.141e+000 5.012e-003 
9.316e-003 6.217e+008 5.658e+008 1.000e+002 1.141e+000 5.015e-003 
9.320e-003 6.220e+008 5.658e+008 1.000e+002 1.141e+000 5.018e-003 
9.325e-003 6.222e+008 5.658e+008 1.000e+002 1.141e+000 5.021e-003 
9.330e-003 6.224e+008 5.658e+008 1.000e+002 1.141e+000 5.024e-003 
9.334e-003 6.227e+008 5.658e+008 1.000e+002 1.141e+000 5.027e-003 
9.339e-003 6.229e+008 5.658e+008 1.000e+002 1.141e+000 5.030e-003 
9.344e-003 6.231e+008 5.658e+008 1.000e+002 1.141e+000 5.033e-003 
9.348e-003 6.233e+008 5.658e+008 1.000e+002 1.141e+000 5.036e-003 
9.353e-003 6.236e+008 5.658e+008 1.000e+002 1.141e+000 5.039e-003 
9.358e-003 6.238e+008 5.658e+008 1.000e+002 1.141e+000 5.042e-003 
9.363e-003 6.241e+008 5.658e+008 1.000e+002 1.141e+000 5.046e-003 
9.367e-003 6.243e+008 5.658e+008 1.000e+002 1.141e+000 5.049e-003 
9.372e-003 6.245e+008 5.658e+008 1.000e+002 1.141e+000 5.052e-003 
9.377e-003 6.247e+008 5.658e+008 1.000e+002 1.141e+000 5.055e-003 
9.381e-003 6.250e+008 5.658e+008 1.000e+002 1.141e+000 5.058e-003 
9.386e-003 6.252e+008 5.658e+008 1.000e+002 1.141e+000 5.061e-003 
9.391e-003 6.255e+008 5.658e+008 1.000e+002 1.141e+000 5.064e-003 
9.396e-003 6.257e+008 5.658e+008 1.000e+002 1.141e+000 5.067e-003 
9.400e-003 6.259e+008 5.658e+008 1.000e+002 1.141e+000 5.070e-003 
9.405e-003 6.262e+008 5.658e+008 1.000e+002 1.141e+000 5.073e-003 
9.410e-003 6.264e+008 5.658e+008 1.000e+002 1.141e+000 5.077e-003 
9.414e-003 6.266e+008 5.658e+008 1.000e+002 1.141e+000 5.080e-003 
9.419e-003 6.269e+008 5.658e+008 1.000e+002 1.141e+000 5.083e-003 
9.424e-003 6.271e+008 5.658e+008 1.000e+002 1.141e+000 5.086e-003 
9.429e-003 6.273e+008 5.658e+008 1.000e+002 1.141e+000 5.089e-003 
9.433e-003 6.276e+008 5.658e+008 1.000e+002 1.141e+000 5.092e-003 
9.438e-003 6.278e+008 5.658e+008 1.000e+002 1.141e+000 5.095e-003 
9.443e-003 6.280e+008 5.658e+008 1.000e+002 1.141e+000 5.098e-003 
9.448e-003 6.283e+008 5.658e+008 1.000e+002 1.141e+000 5.101e-003 
9.452e-003 6.285e+008 5.658e+008 1.000e+002 1.141e+000 5.105e-003 
9.457e-003 6.287e+008 5.658e+008 1.000e+002 1.141e+000 5.108e-003 
9.462e-003 6.290e+008 5.658e+008 1.000e+002 1.141e+000 5.111e-003 
9.467e-003 6.292e+008 5.658e+008 1.000e+002 1.141e+000 5.114e-003 
9.471e-003 6.295e+008 5.658e+008 1.000e+002 1.141e+000 5.117e-003 
9.476e-003 6.297e+008 5.658e+008 1.000e+002 1.141e+000 5.120e-003 
9.481e-003 6.299e+008 5.658e+008 1.000e+002 1.141e+000 5.123e-003 
9.486e-003 6.302e+008 5.658e+008 1.000e+002 1.141e+000 5.126e-003 
9.490e-003 6.304e+008 5.658e+008 1.000e+002 1.141e+000 5.130e-003 
9.495e-003 6.306e+008 5.658e+008 1.000e+002 1.141e+000 5.133e-003 
9.500e-003 6.309e+008 5.658e+008 1.000e+002 1.141e+000 5.136e-003 
9.505e-003 6.311e+008 5.658e+008 1.000e+002 1.141e+000 5.139e-003 
9.509e-003 6.313e+008 5.658e+008 1.000e+002 1.141e+000 5.142e-003 
9.514e-003 6.316e+008 5.658e+008 1.000e+002 1.141e+000 5.145e-003 
9.519e-003 6.318e+008 5.658e+008 1.000e+002 1.141e+000 5.148e-003 
9.524e-003 6.320e+008 5.658e+008 1.000e+002 1.141e+000 5.151e-003 
9.528e-003 6.323e+008 5.658e+008 1.000e+002 1.141e+000 5.155e-003 
9.533e-003 6.325e+008 5.658e+008 1.000e+002 1.141e+000 5.158e-003 
9.538e-003 6.327e+008 5.658e+008 1.000e+002 1.141e+000 5.161e-003 
9.543e-003 6.330e+008 5.658e+008 1.000e+002 1.141e+000 5.164e-003 
9.547e-003 6.332e+008 5.658e+008 1.000e+002 1.141e+000 5.167e-003 
9.552e-003 6.335e+008 5.658e+008 1.000e+002 1.141e+000 5.170e-003 
9.557e-003 6.337e+008 5.658e+008 1.000e+002 1.141e+000 5.173e-003 
9.562e-003 6.339e+008 5.658e+008 1.000e+002 1.141e+000 5.176e-003 
9.567e-003 6.342e+008 5.658e+008 1.000e+002 1.141e+000 5.180e-003 
9.571e-003 6.344e+008 5.658e+008 1.000e+002 1.141e+000 5.183e-003 
9.576e-003 6.346e+008 5.658e+008 1.000e+002 1.141e+000 5.186e-003 
9.581e-003 6.349e+008 5.658e+008 1.000e+002 1.141e+000 5.189e-003 
9.586e-003 6.351e+008 5.658e+008 1.000e+002 1.141e+000 5.192e-003 
9.590e-003 6.353e+008 5.658e+008 1.000e+002 1.141e+000 5.195e-003 
9.595e-003 6.356e+008 5.658e+008 1.000e+002 1.141e+000 5.198e-003 
9.600e-003 6.358e+008 5.658e+008 1.000e+002 1.141e+000 5.202e-003 
9.605e-003 6.361e+008 5.658e+008 1.000e+002 1.141e+000 5.205e-003 
9.610e-003 6.363e+008 5.658e+008 1.000e+002 1.141e+000 5.208e-003 
9.615e-003 6.365e+008 5.658e+008 1.000e+002 1.141e+000 5.211e-003 
9.619e-003 6.368e+008 5.658e+008 1.000e+002 1.141e+000 5.214e-003 
9.624e-003 6.370e+008 5.658e+008 1.000e+002 1.141e+000 5.217e-003 
9.629e-003 6.373e+008 5.658e+008 1.000e+002 1.141e+000 5.221e-003 
9.634e-003 6.375e+008 5.658e+008 1.000e+002 1.141e+000 5.224e-003 
9.639e-003 6.377e+008 5.658e+008 1.000e+002 1.141e+000 5.227e-003 
9.643e-003 6.380e+008 5.658e+008 1.000e+002 1.141e+000 5.230e-003 
9.648e-003 6.382e+008 5.658e+008 1.000e+002 1.141e+000 5.233e-003 
9.653e-003 6.384e+008 5.657e+008 1.000e+002 1.141e+000 5.236e-003 
9.658e-003 6.387e+008 5.658e+008 1.000e+002 1.141e+000 5.239e-003 
9.662e-003 6.389e+008 5.658e+008 1.000e+002 1.141e+000 5.243e-003 
9.667e-003 6.391e+008 5.658e+008 1.000e+002 1.141e+000 5.246e-003 
9.672e-003 6.394e+008 5.658e+008 1.000e+002 1.141e+000 5.249e-003 
9.677e-003 6.396e+008 5.658e+008 1.000e+002 1.141e+000 5.252e-003 
9.682e-003 6.399e+008 5.658e+008 1.000e+002 1.141e+000 5.255e-003 
9.687e-003 6.401e+008 5.658e+008 1.000e+002 1.141e+000 5.259e-003 
9.691e-003 6.403e+008 5.658e+008 1.000e+002 1.141e+000 5.262e-003 
9.696e-003 6.406e+008 5.658e+008 1.000e+002 1.141e+000 5.265e-003 
9.701e-003 6.408e+008 5.658e+008 1.000e+002 1.141e+000 5.268e-003 
9.706e-003 6.410e+008 5.658e+008 1.000e+002 1.141e+000 5.271e-003 
9.710e-003 6.413e+008 5.658e+008 1.000e+002 1.141e+000 5.274e-003 
9.715e-003 6.415e+008 5.658e+008 1.000e+002 1.141e+000 5.277e-003 
9.720e-003 6.417e+008 5.658e+008 1.000e+002 1.141e+000 5.280e-003 
9.725e-003 6.420e+008 5.658e+008 1.000e+002 1.141e+000 5.284e-003 
9.729e-003 6.422e+008 5.658e+008 1.000e+002 1.141e+000 5.287e-003 
9.734e-003 6.425e+008 5.658e+008 1.000e+002 1.141e+000 5.290e-003 
9.739e-003 6.427e+008 5.658e+008 1.000e+002 1.141e+000 5.293e-003 
9.744e-003 6.429e+008 5.658e+008 1.000e+002 1.141e+000 5.296e-003 
9.749e-003 6.432e+008 5.658e+008 1.000e+002 1.141e+000 5.299e-003 
9.753e-003 6.434e+008 5.658e+008 1.000e+002 1.141e+000 5.302e-003 
9.758e-003 6.436e+008 5.658e+008 1.000e+002 1.141e+000 5.306e-003 
9.763e-003 6.439e+008 5.658e+008 1.000e+002 1.141e+000 5.309e-003 
9.768e-003 6.441e+008 5.658e+008 1.000e+002 1.141e+000 5.312e-003 
9.773e-003 6.444e+008 5.658e+008 1.000e+002 1.141e+000 5.315e-003 
9.778e-003 6.446e+008 5.658e+008 1.000e+002 1.141e+000 5.318e-003 
9.782e-003 6.448e+008 5.658e+008 1.000e+002 1.141e+000 5.322e-003 
9.787e-003 6.451e+008 5.658e+008 1.000e+002 1.141e+000 5.325e-003 
9.792e-003 6.453e+008 5.658e+008 1.000e+002 1.141e+000 5.328e-003 
9.797e-003 6.455e+008 5.658e+008 1.000e+002 1.141e+000 5.331e-003 
9.802e-003 6.458e+008 5.658e+008 1.000e+002 1.141e+000 5.334e-003 
9.806e-003 6.460e+008 5.658e+008 1.000e+002 1.141e+000 5.337e-003 
9.811e-003 6.463e+008 5.658e+008 1.000e+002 1.141e+000 5.341e-003 
9.816e-003 6.465e+008 5.658e+008 1.000e+002 1.141e+000 5.344e-003 
9.821e-003 6.467e+008 5.658e+008 1.000e+002 1.141e+000 5.347e-003 
9.826e-003 6.470e+008 5.657e+008 1.000e+002 1.141e+000 5.350e-003 
9.831e-003 6.472e+008 5.658e+008 1.000e+002 1.141e+000 5.353e-003 
9.835e-003 6.474e+008 5.658e+008 1.000e+002 1.141e+000 5.356e-003 
9.840e-003 6.477e+008 5.658e+008 1.000e+002 1.141e+000 5.360e-003 
9.845e-003 6.479e+008 5.658e+008 1.000e+002 1.141e+000 5.363e-003 
9.850e-003 6.482e+008 5.658e+008 1.000e+002 1.141e+000 5.366e-003 
9.855e-003 6.484e+008 5.658e+008 1.000e+002 1.141e+000 5.369e-003 
9.860e-003 6.486e+008 5.658e+008 1.000e+002 1.141e+000 5.372e-003 
9.864e-003 6.489e+008 5.658e+008 1.000e+002 1.141e+000 5.376e-003 
9.869e-003 6.491e+008 5.658e+008 1.000e+002 1.141e+000 5.379e-003 
9.874e-003 6.494e+008 5.658e+008 1.000e+002 1.141e+000 5.382e-003 
9.879e-003 6.496e+008 5.658e+008 1.000e+002 1.141e+000 5.385e-003 
9.883e-003 6.498e+008 5.658e+008 1.000e+002 1.141e+000 5.388e-003 
9.888e-003 6.500e+008 5.658e+008 1.000e+002 1.141e+000 5.391e-003 
9.893e-003 6.503e+008 5.658e+008 1.000e+002 1.141e+000 5.394e-003 
9.898e-003 6.505e+008 5.658e+008 1.000e+002 1.141e+000 5.398e-003 
9.903e-003 6.508e+008 5.658e+008 1.000e+002 1.141e+000 5.401e-003 
9.907e-003 6.510e+008 5.658e+008 1.000e+002 1.141e+000 5.404e-003 
9.912e-003 6.512e+008 5.658e+008 1.000e+002 1.141e+000 5.407e-003 
9.917e-003 6.515e+008 5.658e+008 1.000e+002 1.141e+000 5.410e-003 
9.922e-003 6.517e+008 5.658e+008 1.000e+002 1.141e+000 5.413e-003 
9.927e-003 6.519e+008 5.658e+008 1.000e+002 1.141e+000 5.417e-003 
9.931e-003 6.522e+008 5.658e+008 1.000e+002 1.141e+000 5.420e-003 
9.936e-003 6.524e+008 5.658e+008 1.000e+002 1.141e+000 5.423e-003 
9.941e-003 6.527e+008 5.658e+008 1.000e+002 1.141e+000 5.426e-003 
9.946e-003 6.529e+008 5.658e+008 1.000e+002 1.141e+000 5.429e-003 
9.951e-003 6.531e+008 5.658e+008 1.000e+002 1.141e+000 5.433e-003 
9.956e-003 6.534e+008 5.658e+008 1.000e+002 1.141e+000 5.436e-003 
9.961e-003 6.536e+008 5.658e+008 1.000e+002 1.141e+000 5.439e-003 
9.965e-003 6.539e+008 5.658e+008 1.000e+002 1.141e+000 5.442e-003 
9.970e-003 6.541e+008 5.658e+008 1.000e+002 1.141e+000 5.445e-003 
9.975e-003 6.543e+008 5.658e+008 1.000e+002 1.141e+000 5.448e-003 
9.980e-003 6.546e+008 5.658e+008 1.000e+002 1.141e+000 5.452e-003 
9.985e-003 6.548e+008 5.658e+008 1.000e+002 1.141e+000 5.455e-003 
9.989e-003 6.550e+008 5.658e+008 1.000e+002 1.141e+000 5.458e-003 
9.994e-003 6.553e+008 5.658e+008 1.000e+002 1.141e+000 5.461e-003 
9.999e-003 6.555e+008 5.658e+008 1.000e+002 1.141e+000 5.464e-003 
1.000e-002 6.558e+008 5.658e+008 1.000e+002 1.141e+000 5.468e-003 
1.001e-002 6.560e+008 5.658e+008 1.000e+002 1.141e+000 5.471e-003 
1.001e-002 6.562e+008 5.658e+008 1.000e+002 1.141e+000 5.474e-003 
1.002e-002 6.565e+008 5.658e+008 1.000e+002 1.141e+000 5.477e-003 
1.002e-002 6.567e+008 5.658e+008 1.000e+002 1.141e+000 5.480e-003 
1.003e-002 6.569e+008 5.658e+008 1.000e+002 1.141e+000 5.483e-003 
1.003e-002 6.572e+008 5.658e+008 1.000e+002 1.141e+000 5.487e-003 
1.004e-002 6.574e+008 5.658e+008 1.000e+002 1.141e+000 5.490e-003 
1.004e-002 6.577e+008 5.658e+008 1.000e+002 1.141e+000 5.493e-003 
1.005e-002 6.579e+008 5.658e+008 1.000e+002 1.141e+000 5.496e-003 
1.005e-002 6.581e+008 5.658e+008 1.000e+002 1.141e+000 5.499e-003 
1.006e-002 6.584e+008 5.658e+008 1.000e+002 1.141e+000 5.503e-003 
1.006e-002 6.586e+008 5.658e+008 1.000e+002 1.141e+000 5.506e-003 
1.007e-002 6.589e+008 5.658e+008 1.000e+002 1.141e+000 5.509e-003 
1.007e-002 6.591e+008 5.658e+008 1.000e+002 1.141e+000 5.512e-003 
1.008e-002 6.593e+008 5.658e+008 1.000e+002 1.141e+000 5.515e-003 
1.008e-002 6.596e+008 5.658e+008 1.000e+002 1.141e+000 5.519e-003 
1.009e-002 6.598e+008 5.658e+008 1.000e+002 1.141e+000 5.522e-003 
1.009e-002 6.601e+008 5.658e+008 1.000e+002 1.141e+000 5.525e-003 
1.010e-002 6.603e+008 5.658e+008 1.000e+002 1.141e+000 5.528e-003 
1.010e-002 6.605e+008 5.658e+008 1.000e+002 1.141e+000 5.532e-003 
1.011e-002 6.608e+008 5.658e+008 1.000e+002 1.141e+000 5.535e-003 
1.011e-002 6.610e+008 5.658e+008 1.000e+002 1.141e+000 5.538e-003 
1.012e-002 6.613e+008 5.658e+008 1.000e+002 1.141e+000 5.541e-003 
1.012e-002 6.615e+008 5.658e+008 1.000e+002 1.141e+000 5.545e-003 
1.013e-002 6.618e+008 5.658e+008 1.000e+002 1.141e+000 5.548e-003 
1.013e-002 6.620e+008 5.658e+008 1.000e+002 1.141e+000 5.551e-003 
1.014e-002 6.622e+008 5.658e+008 1.000e+002 1.141e+000 5.555e-003 
1.014e-002 6.625e+008 5.658e+008 1.000e+002 1.141e+000 5.558e-003 
1.015e-002 6.627e+008 5.658e+008 1.000e+002 1.141e+000 5.561e-003 
1.015e-002 6.630e+008 5.658e+008 1.000e+002 1.141e+000 5.564e-003 
1.016e-002 6.632e+008 5.658e+008 1.000e+002 1.141e+000 5.567e-003 
1.016e-002 6.634e+008 5.658e+008 1.000e+002 1.141e+000 5.571e-003 
1.016e-002 6.637e+008 5.658e+008 1.000e+002 1.141e+000 5.574e-003 
1.017e-002 6.639e+008 5.658e+008 1.000e+002 1.141e+000 5.577e-003 
1.017e-002 6.642e+008 5.658e+008 1.000e+002 1.141e+000 5.580e-003 
1.018e-002 6.644e+008 5.658e+008 1.000e+002 1.141e+000 5.584e-003 
1.018e-002 6.646e+008 5.658e+008 1.000e+002 1.141e+000 5.587e-003 
1.019e-002 6.649e+008 5.658e+008 1.000e+002 1.142e+000 5.590e-003 
1.019e-002 6.651e+008 5.658e+008 1.000e+002 1.142e+000 5.593e-003 
1.020e-002 6.654e+008 5.658e+008 1.000e+002 1.142e+000 5.597e-003 
1.020e-002 6.656e+008 5.658e+008 1.000e+002 1.142e+000 5.600e-003 
1.021e-002 6.658e+008 5.658e+008 1.000e+002 1.142e+000 5.603e-003 
1.021e-002 6.661e+008 5.658e+008 1.000e+002 1.142e+000 5.606e-003 
1.022e-002 6.663e+008 5.658e+008 1.000e+002 1.142e+000 5.609e-003 
1.022e-002 6.666e+008 5.658e+008 1.000e+002 1.142e+000 5.613e-003 
1.023e-002 6.668e+008 5.658e+008 1.000e+002 1.142e+000 5.616e-003 
1.023e-002 6.671e+008 5.658e+008 1.000e+002 1.143e+000 5.619e-003 
1.024e-002 6.673e+008 5.658e+008 1.000e+002 1.143e+000 5.622e-003 
1.024e-002 6.675e+008 5.658e+008 1.000e+002 1.143e+000 5.626e-003 
1.025e-002 6.678e+008 5.658e+008 1.000e+002 1.143e+000 5.629e-003 
1.025e-002 6.680e+008 5.658e+008 1.000e+002 1.143e+000 5.632e-003 
1.026e-002 6.683e+008 5.658e+008 1.000e+002 1.143e+000 5.636e-003 
1.026e-002 6.685e+008 5.658e+008 1.000e+002 1.143e+000 5.639e-003 
1.027e-002 6.688e+008 5.658e+008 1.000e+002 1.143e+000 5.642e-003 
1.027e-002 6.690e+008 5.658e+008 1.000e+002 1.143e+000 5.645e-003 
1.028e-002 6.692e+008 5.658e+008 1.000e+002 1.143e+000 5.649e-003 
1.028e-002 6.695e+008 5.658e+008 1.000e+002 1.144e+000 5.652e-003 
1.029e-002 6.697e+008 5.658e+008 1.000e+002 1.144e+000 5.655e-003 
1.029e-002 6.700e+008 5.658e+008 1.000e+002 1.144e+000 5.658e-003 
1.030e-002 6.702e+008 5.658e+008 1.000e+002 1.145e+000 5.662e-003 
1.030e-002 6.705e+008 5.658e+008 1.000e+002 1.145e+000 5.665e-003 
1.031e-002 6.707e+008 5.658e+008 1.000e+002 1.145e+000 5.668e-003 
1.031e-002 6.709e+008 5.658e+008 1.000e+002 1.146e+000 5.671e-003 
1.032e-002 6.712e+008 5.658e+008 1.000e+002 1.145e+000 5.675e-003 
1.032e-002 6.714e+008 5.658e+008 1.000e+002 1.146e+000 5.678e-003 
1.033e-002 6.717e+008 5.658e+008 1.000e+002 1.146e+000 5.681e-003 
1.033e-002 6.719e+008 5.658e+008 1.000e+002 1.146e+000 5.685e-003 
1.034e-002 6.721e+008 5.658e+008 1.000e+002 1.146e+000 5.688e-003 
1.034e-002 6.724e+008 5.658e+008 1.000e+002 1.147e+000 5.691e-003 
1.035e-002 6.726e+008 5.658e+008 1.000e+002 1.147e+000 5.694e-003 
1.035e-002 6.729e+008 5.658e+008 1.000e+002 1.146e+000 5.698e-003 
1.036e-002 6.731e+008 5.658e+008 1.000e+002 1.147e+000 5.701e-003 
1.036e-002 6.734e+008 5.658e+008 1.000e+002 1.148e+000 5.704e-003 
1.037e-002 6.736e+008 5.658e+008 1.000e+002 1.149e+000 5.708e-003 
1.037e-002 6.739e+008 5.658e+008 1.000e+002 1.148e+000 5.711e-003 
1.038e-002 6.741e+008 5.658e+008 1.000e+002 1.148e+000 5.714e-003 
1.038e-002 6.744e+008 5.658e+008 1.000e+002 1.148e+000 5.718e-003 
1.039e-002 6.746e+008 5.658e+008 1.000e+002 1.148e+000 5.721e-003 
1.039e-002 6.748e+008 5.658e+008 1.000e+002 1.149e+000 5.724e-003 
1.040e-002 6.751e+008 5.658e+008 1.000e+002 1.149e+000 5.727e-003 
1.040e-002 6.753e+008 5.658e+008 1.000e+002 1.149e+000 5.731e-003 
1.041e-002 6.756e+008 5.658e+008 1.000e+002 1.150e+000 5.734e-003 
1.041e-002 6.758e+008 5.658e+008 1.000e+002 1.149e+000 5.738e-003 
1.042e-002 6.761e+008 5.658e+008 1.000e+002 1.149e+000 5.741e-003 
1.042e-002 6.763e+008 5.657e+008 1.000e+002 1.150e+000 5.744e-003 
1.043e-002 6.766e+008 5.658e+008 1.000e+002 1.150e+000 5.748e-003 
1.043e-002 6.768e+008 5.658e+008 1.000e+002 1.150e+000 5.751e-003 
1.044e-002 6.771e+008 5.658e+008 1.000e+002 1.150e+000 5.754e-003 
1.044e-002 6.773e+008 5.658e+008 1.000e+002 1.151e+000 5.758e-003 
1.045e-002 6.776e+008 5.658e+008 1.000e+002 1.151e+000 5.761e-003 
1.045e-002 6.778e+008 5.657e+008 1.000e+002 1.151e+000 5.764e-003 
1.046e-002 6.781e+008 5.658e+008 1.000e+002 1.151e+000 5.768e-003 
1.046e-002 6.783e+008 5.658e+008 1.000e+002 1.151e+000 5.771e-003 
1.047e-002 6.786e+008 5.658e+008 1.000e+002 1.151e+000 5.774e-003 
1.047e-002 6.788e+008 5.658e+008 1.000e+002 1.151e+000 5.778e-003 
1.048e-002 6.791e+008 5.658e+008 1.000e+002 1.151e+000 5.781e-003 
1.048e-002 6.793e+008 5.658e+008 1.000e+002 1.151e+000 5.784e-003 
1.049e-002 6.796e+008 5.658e+008 1.000e+002 1.151e+000 5.788e-003 
1.049e-002 6.798e+008 5.658e+008 1.000e+002 1.152e+000 5.791e-003 
1.050e-002 6.801e+008 5.658e+008 1.000e+002 1.152e+000 5.795e-003 
1.050e-002 6.803e+008 5.658e+008 1.000e+002 1.152e+000 5.798e-003 
1.051e-002 6.806e+008 5.658e+008 1.000e+002 1.151e+000 5.801e-003 
1.051e-002 6.808e+008 5.657e+008 1.000e+002 1.152e+000 5.805e-003 
1.052e-002 6.811e+008 5.658e+008 1.000e+002 1.152e+000 5.808e-003 
1.052e-002 6.813e+008 5.658e+008 1.000e+002 1.152e+000 5.811e-003 
1.053e-002 6.816e+008 5.658e+008 1.000e+002 1.152e+000 5.815e-003 
1.054e-002 6.818e+008 5.658e+008 1.000e+002 1.152e+000 5.818e-003 
1.054e-002 6.821e+008 5.658e+008 1.000e+002 1.152e+000 5.822e-003 
1.055e-002 6.823e+008 5.658e+008 1.000e+002 1.152e+000 5.825e-003 
1.055e-002 6.826e+008 5.658e+008 1.000e+002 1.152e+000 5.828e-003 
1.056e-002 6.828e+008 5.658e+008 1.000e+002 1.152e+000 5.832e-003 
1.056e-002 6.831e+008 5.658e+008 1.000e+002 1.152e+000 5.835e-003 
1.057e-002 6.833e+008 5.658e+008 1.000e+002 1.152e+000 5.839e-003 
1.057e-002 6.836e+008 5.658e+008 1.000e+002 1.152e+000 5.842e-003 
1.058e-002 6.838e+008 5.658e+008 1.000e+002 1.152e+000 5.845e-003 
1.058e-002 6.841e+008 5.658e+008 1.000e+002 1.152e+000 5.849e-003 
1.059e-002 6.843e+008 5.658e+008 1.000e+002 1.152e+000 5.852e-003 
1.059e-002 6.846e+008 5.658e+008 1.000e+002 1.152e+000 5.855e-003 
1.060e-002 6.848e+008 5.658e+008 1.000e+002 1.152e+000 5.859e-003 
1.060e-002 6.851e+008 5.658e+008 1.000e+002 1.152e+000 5.862e-003 
1.061e-002 6.853e+008 5.658e+008 1.000e+002 1.152e+000 5.866e-003 
1.061e-002 6.856e+008 5.658e+008 1.000e+002 1.152e+000 5.869e-003 
1.062e-002 6.858e+008 5.658e+008 1.000e+002 1.153e+000 5.873e-003 
1.062e-002 6.861e+008 5.658e+008 1.000e+002 1.152e+000 5.876e-003 
1.063e-002 6.863e+008 5.658e+008 1.000e+002 1.153e+000 5.879e-003 
1.063e-002 6.866e+008 5.658e+008 1.000e+002 1.152e+000 5.883e-003 
1.064e-002 6.868e+008 5.658e+008 1.000e+002 1.153e+000 5.886e-003 
1.064e-002 6.871e+008 5.658e+008 1.000e+002 1.153e+000 5.890e-003 
1.065e-002 6.873e+008 5.658e+008 1.000e+002 1.152e+000 5.893e-003 
1.065e-002 6.876e+008 5.658e+008 1.000e+002 1.152e+000 5.896e-003 
1.066e-002 6.878e+008 5.658e+008 1.000e+002 1.153e+000 5.900e-003 
1.066e-002 6.881e+008 5.658e+008 1.000e+002 1.152e+000 5.903e-003 
1.067e-002 6.883e+008 5.658e+008 1.000e+002 1.152e+000 5.907e-003 
1.067e-002 6.886e+008 5.658e+008 1.000e+002 1.153e+000 5.910e-003 
1.068e-002 6.888e+008 5.658e+008 1.000e+002 1.152e+000 5.913e-003 
1.068e-002 6.891e+008 5.658e+008 1.000e+002 1.153e+000 5.917e-003 
1.069e-002 6.893e+008 5.658e+008 1.000e+002 1.153e+000 5.920e-003 
1.069e-002 6.896e+008 5.658e+008 1.000e+002 1.153e+000 5.924e-003 
1.070e-002 6.899e+008 5.658e+008 1.000e+002 1.153e+000 5.927e-003 
1.070e-002 6.901e+008 5.658e+008 1.000e+002 1.153e+000 5.930e-003 
1.071e-002 6.904e+008 5.658e+008 1.000e+002 1.153e+000 5.934e-003 
1.071e-002 6.906e+008 5.658e+008 1.000e+002 1.153e+000 5.937e-003 
1.072e-002 6.909e+008 5.658e+008 1.000e+002 1.153e+000 5.941e-003 
1.073e-002 6.911e+008 5.658e+008 1.000e+002 1.153e+000 5.944e-003 
1.073e-002 6.914e+008 5.658e+008 1.000e+002 1.152e+000 5.947e-003 
1.074e-002 6.916e+008 5.658e+008 1.000e+002 1.153e+000 5.951e-003 
1.074e-002 6.919e+008 5.658e+008 1.000e+002 1.153e+000 5.954e-003 
1.075e-002 6.921e+008 5.658e+008 1.000e+002 1.153e+000 5.958e-003 
1.075e-002 6.924e+008 5.658e+008 1.000e+002 1.153e+000 5.961e-003 
1.076e-002 6.926e+008 5.657e+008 1.000e+002 1.153e+000 5.965e-003 
1.076e-002 6.929e+008 5.658e+008 1.000e+002 1.153e+000 5.968e-003 
1.077e-002 6.931e+008 5.658e+008 1.000e+002 1.153e+000 5.971e-003 
1.077e-002 6.934e+008 5.658e+008 1.000e+002 1.153e+000 5.975e-003 
1.078e-002 6.936e+008 5.658e+008 1.000e+002 1.153e+000 5.978e-003 
1.078e-002 6.939e+008 5.657e+008 1.000e+002 1.153e+000 5.982e-003 
1.079e-002 6.941e+008 5.658e+008 1.000e+002 1.152e+000 5.985e-003 
1.079e-002 6.944e+008 5.657e+008 1.000e+002 1.153e+000 5.989e-003 
1.080e-002 6.947e+008 5.658e+008 1.000e+002 1.153e+000 5.992e-003 
1.080e-002 6.949e+008 5.658e+008 1.000e+002 1.153e+000 5.996e-003 
1.081e-002 6.952e+008 5.658e+008 1.000e+002 1.153e+000 5.999e-003 
1.081e-002 6.954e+008 5.657e+008 1.000e+002 1.153e+000 6.003e-003 
1.082e-002 6.957e+008 5.658e+008 1.000e+002 1.153e+000 6.006e-003 
1.082e-002 6.959e+008 5.658e+008 1.000e+002 1.153e+000 6.010e-003 
1.083e-002 6.962e+008 5.658e+008 1.000e+002 1.153e+000 6.013e-003 
1.083e-002 6.964e+008 5.658e+008 1.000e+002 1.153e+000 6.016e-003 
1.084e-002 6.967e+008 5.658e+008 1.000e+002 1.153e+000 6.020e-003 
1.085e-002 6.970e+008 5.658e+008 1.000e+002 1.153e+000 6.023e-003 
1.085e-002 6.972e+008 5.658e+008 1.000e+002 1.153e+000 6.027e-003 
1.086e-002 6.975e+008 5.658e+008 1.000e+002 1.153e+000 6.030e-003 
1.086e-002 6.977e+008 5.658e+008 1.000e+002 1.153e+000 6.034e-003 
1.087e-002 6.980e+008 5.657e+008 1.000e+002 1.153e+000 6.037e-003 
1.087e-002 6.982e+008 5.658e+008 1.000e+002 1.153e+000 6.041e-003 
1.088e-002 6.985e+008 5.658e+008 1.000e+002 1.153e+000 6.044e-003 
1.088e-002 6.988e+008 5.658e+008 1.000e+002 1.153e+000 6.048e-003 
1.089e-002 6.990e+008 5.658e+008 1.000e+002 1.153e+000 6.051e-003 
1.089e-002 6.993e+008 5.658e+008 1.000e+002 1.153e+000 6.055e-003 
1.090e-002 6.995e+008 5.658e+008 1.000e+002 1.153e+000 6.058e-003 
1.090e-002 6.998e+008 5.658e+008 1.000e+002 1.153e+000 6.062e-003 
1.091e-002 7.001e+008 5.658e+008 1.000e+002 1.153e+000 6.065e-003 
1.091e-002 7.003e+008 5.658e+008 1.000e+002 1.153e+000 6.069e-003 
1.092e-002 7.006e+008 5.658e+008 1.000e+002 1.153e+000 6.072e-003 
1.092e-002 7.008e+008 5.658e+008 1.000e+002 1.153e+000 6.076e-003 
1.093e-002 7.011e+008 5.658e+008 1.000e+002 1.153e+000 6.080e-003 
1.094e-002 7.014e+008 5.658e+008 1.000e+002 1.153e+000 6.083e-003 
1.094e-002 7.016e+008 5.658e+008 1.000e+002 1.153e+000 6.087e-003 
1.095e-002 7.019e+008 5.658e+008 1.000e+002 1.153e+000 6.090e-003 
1.095e-002 7.021e+008 5.658e+008 1.000e+002 1.153e+000 6.094e-003 
1.096e-002 7.024e+008 5.658e+008 1.000e+002 1.153e+000 6.097e-003 
1.096e-002 7.027e+008 5.658e+008 1.000e+002 1.153e+000 6.101e-003 
1.097e-002 7.029e+008 5.658e+008 1.000e+002 1.153e+000 6.104e-003 
1.097e-002 7.032e+008 5.658e+008 1.000e+002 1.153e+000 6.108e-003 
1.098e-002 7.034e+008 5.658e+008 1.000e+002 1.153e+000 6.111e-003 
1.098e-002 7.037e+008 5.658e+008 1.000e+002 1.153e+000 6.115e-003 
1.099e-002 7.040e+008 5.658e+008 1.000e+002 1.153e+000 6.119e-003 
1.099e-002 7.042e+008 5.658e+008 1.000e+002 1.153e+000 6.122e-003 
1.100e-002 7.045e+008 5.658e+008 1.000e+002 1.153e+000 6.126e-003 
1.100e-002 7.048e+008 5.658e+008 1.000e+002 1.153e+000 6.129e-003 
1.101e-002 7.050e+008 5.658e+008 1.000e+002 1.153e+000 6.133e-003 
1.102e-002 7.053e+008 5.658e+008 1.000e+002 1.153e+000 6.136e-003 
1.102e-002 7.055e+008 5.658e+008 1.000e+002 1.153e+000 6.140e-003 
1.103e-002 7.058e+008 5.658e+008 1.000e+002 1.153e+000 6.144e-003 
1.103e-002 7.061e+008 5.658e+008 1.000e+002 1.153e+000 6.147e-003 
1.104e-002 7.063e+008 5.658e+008 1.000e+002 1.153e+000 6.151e-003 
1.104e-002 7.066e+008 5.658e+008 1.000e+002 1.153e+000 6.154e-003 
1.105e-002 7.069e+008 5.658e+008 1.000e+002 1.153e+000 6.158e-003 
1.105e-002 7.071e+008 5.658e+008 1.000e+002 1.153e+000 6.162e-003 
1.106e-002 7.074e+008 5.658e+008 1.000e+002 1.153e+000 6.165e-003 
1.106e-002 7.076e+008 5.658e+008 1.000e+002 1.153e+000 6.169e-003 
1.107e-002 7.079e+008 5.658e+008 1.000e+002 1.153e+000 6.172e-003 
1.107e-002 7.082e+008 5.658e+008 1.000e+002 1.153e+000 6.176e-003 
1.108e-002 7.084e+008 5.658e+008 1.000e+002 1.153e+000 6.179e-003 
1.109e-002 7.087e+008 5.658e+008 1.000e+002 1.153e+000 6.183e-003 
1.109e-002 7.089e+008 5.658e+008 1.000e+002 1.153e+000 6.186e-003 
1.110e-002 7.092e+008 5.658e+008 1.000e+002 1.153e+000 6.190e-003 
1.110e-002 7.095e+008 5.658e+008 1.000e+002 1.153e+000 6.194e-003 
1.111e-002 7.097e+008 5.658e+008 1.000e+002 1.153e+000 6.197e-003 
1.111e-002 7.100e+008 5.658e+008 1.000e+002 1.153e+000 6.201e-003 
1.112e-002 7.103e+008 5.658e+008 1.000e+002 1.153e+000 6.204e-003 
1.112e-002 7.105e+008 5.658e+008 1.000e+002 1.153e+000 6.208e-003 
1.113e-002 7.108e+008 5.658e+008 1.000e+002 1.153e+000 6.211e-003 
1.113e-002 7.111e+008 5.658e+008 1.000e+002 1.153e+000 6.215e-003 
1.114e-002 7.113e+008 5.658e+008 1.000e+002 1.153e+000 6.219e-003 
1.115e-002 7.116e+008 5.658e+008 1.000e+002 1.153e+000 6.222e-003 
1.115e-002 7.118e+008 5.658e+008 1.000e+002 1.153e+000 6.226e-003 
1.116e-002 7.121e+008 5.658e+008 1.000e+002 1.153e+000 6.230e-003 
1.116e-002 7.124e+008 5.658e+008 1.000e+002 1.153e+000 6.233e-003 
1.117e-002 7.126e+008 5.658e+008 1.000e+002 1.153e+000 6.237e-003 
1.117e-002 7.129e+008 5.658e+008 1.000e+002 1.153e+000 6.240e-003 
1.118e-002 7.132e+008 5.658e+008 1.000e+002 1.153e+000 6.244e-003 
1.118e-002 7.134e+008 5.658e+008 1.000e+002 1.153e+000 6.248e-003 
1.119e-002 7.137e+008 5.658e+008 1.000e+002 1.153e+000 6.251e-003 
1.119e-002 7.140e+008 5.658e+008 1.000e+002 1.153e+000 6.255e-003 
1.120e-002 7.142e+008 5.658e+008 1.000e+002 1.153e+000 6.258e-003 
1.120e-002 7.145e+008 5.658e+008 1.000e+002 1.153e+000 6.262e-003 
1.121e-002 7.148e+008 5.658e+008 1.000e+002 1.153e+000 6.266e-003 
1.122e-002 7.150e+008 5.658e+008 1.000e+002 1.153e+000 6.269e-003 
1.122e-002 7.153e+008 5.658e+008 1.000e+002 1.153e+000 6.273e-003 
1.123e-002 7.156e+008 5.658e+008 1.000e+002 1.153e+000 6.276e-003 
1.123e-002 7.158e+008 5.658e+008 1.000e+002 1.153e+000 6.280e-003 
1.124e-002 7.161e+008 5.657e+008 1.000e+002 1.153e+000 6.284e-003 
1.124e-002 7.164e+008 5.658e+008 1.000e+002 1.153e+000 6.287e-003 
1.125e-002 7.166e+008 5.658e+008 1.000e+002 1.153e+000 6.291e-003 
1.125e-002 7.169e+008 5.658e+008 1.000e+002 1.153e+000 6.295e-003 
1.126e-002 7.171e+008 5.658e+008 1.000e+002 1.153e+000 6.298e-003 
1.126e-002 7.174e+008 5.658e+008 1.000e+002 1.153e+000 6.302e-003 
1.127e-002 7.177e+008 5.657e+008 1.000e+002 1.153e+000 6.305e-003 
1.128e-002 7.179e+008 5.658e+008 1.000e+002 1.153e+000 6.309e-003 
1.128e-002 7.182e+008 5.658e+008 1.000e+002 1.153e+000 6.313e-003 
1.129e-002 7.185e+008 5.658e+008 1.000e+002 1.153e+000 6.316e-003 
1.129e-002 7.187e+008 5.658e+008 1.000e+002 1.153e+000 6.320e-003 
1.130e-002 7.190e+008 5.658e+008 1.000e+002 1.153e+000 6.324e-003 
1.130e-002 7.193e+008 5.658e+008 1.000e+002 1.153e+000 6.327e-003 
1.131e-002 7.195e+008 5.658e+008 1.000e+002 1.153e+000 6.331e-003 
1.131e-002 7.198e+008 5.658e+008 1.000e+002 1.153e+000 6.334e-003 
1.132e-002 7.201e+008 5.658e+008 1.000e+002 1.153e+000 6.338e-003 
1.133e-002 7.203e+008 5.658e+008 1.000e+002 1.153e+000 6.342e-003 
1.133e-002 7.206e+008 5.658e+008 1.000e+002 1.153e+000 6.345e-003 
1.134e-002 7.209e+008 5.658e+008 1.000e+002 1.153e+000 6.349e-003 
1.134e-002 7.211e+008 5.658e+008 1.000e+002 1.153e+000 6.353e-003 
1.135e-002 7.214e+008 5.658e+008 1.000e+002 1.153e+000 6.356e-003 
1.135e-002 7.217e+008 5.658e+008 1.000e+002 1.153e+000 6.360e-003 
1.136e-002 7.219e+008 5.658e+008 1.000e+002 1.153e+000 6.364e-003 
1.136e-002 7.222e+008 5.658e+008 1.000e+002 1.153e+000 6.367e-003 
1.137e-002 7.225e+008 5.658e+008 1.000e+002 1.153e+000 6.371e-003 
1.137e-002 7.227e+008 5.658e+008 1.000e+002 1.153e+000 6.375e-003 
1.138e-002 7.230e+008 5.658e+008 1.000e+002 1.153e+000 6.378e-003 
1.139e-002 7.233e+008 5.658e+008 1.000e+002 1.153e+000 6.382e-003 
1.139e-002 7.235e+008 5.658e+008 1.000e+002 1.153e+000 6.386e-003 
1.140e-002 7.238e+008 5.658e+008 1.000e+002 1.153e+000 6.389e-003 
1.140e-002 7.241e+008 5.658e+008 1.000e+002 1.153e+000 6.393e-003 
1.141e-002 7.243e+008 5.657e+008 1.000e+002 1.153e+000 6.397e-003 
1.141e-002 7.246e+008 5.657e+008 1.000e+002 1.153e+000 6.400e-003 
1.142e-002 7.249e+008 5.658e+008 1.000e+002 1.153e+000 6.404e-003 
1.142e-002 7.251e+008 5.658e+008 1.000e+002 1.153e+000 6.408e-003 
1.143e-002 7.254e+008 5.658e+008 1.000e+002 1.153e+000 6.411e-003 
1.144e-002 7.257e+008 5.658e+008 1.000e+002 1.153e+000 6.415e-003 
1.144e-002 7.259e+008 5.658e+008 1.000e+002 1.153e+000 6.418e-003 
1.145e-002 7.262e+008 5.658e+008 1.000e+002 1.153e+000 6.422e-003 
1.145e-002 7.265e+008 5.658e+008 1.000e+002 1.153e+000 6.426e-003 
1.146e-002 7.268e+008 5.658e+008 1.000e+002 1.153e+000 6.430e-003 
1.146e-002 7.270e+008 5.658e+008 1.000e+002 1.153e+000 6.433e-003 
1.147e-002 7.273e+008 5.658e+008 1.000e+002 1.153e+000 6.437e-003 
1.147e-002 7.276e+008 5.658e+008 1.000e+002 1.153e+000 6.441e-003 
1.148e-002 7.278e+008 5.657e+008 1.000e+002 1.153e+000 6.445e-003 
1.149e-002 7.281e+008 5.658e+008 1.000e+002 1.153e+000 6.448e-003 
1.149e-002 7.284e+008 5.658e+008 1.000e+002 1.153e+000 6.452e-003 
1.150e-002 7.287e+008 5.658e+008 1.000e+002 1.153e+000 6.456e-003 
1.150e-002 7.289e+008 5.658e+008 1.000e+002 1.153e+000 6.460e-003 
1.151e-002 7.292e+008 5.658e+008 1.000e+002 1.153e+000 6.463e-003 
1.151e-002 7.295e+008 5.658e+008 1.000e+002 1.153e+000 6.467e-003 
1.152e-002 7.298e+008 5.658e+008 1.000e+002 1.153e+000 6.471e-003 
1.152e-002 7.300e+008 5.658e+008 1.000e+002 1.153e+000 6.474e-003 
1.153e-002 7.303e+008 5.658e+008 1.000e+002 1.153e+000 6.478e-003 
1.154e-002 7.306e+008 5.658e+008 1.000e+002 1.153e+000 6.482e-003 
1.154e-002 7.308e+008 5.658e+008 1.000e+002 1.153e+000 6.486e-003 
1.155e-002 7.311e+008 5.658e+008 1.000e+002 1.153e+000 6.489e-003 
1.155e-002 7.314e+008 5.657e+008 1.000e+002 1.153e+000 6.493e-003 
1.156e-002 7.317e+008 5.658e+008 1.000e+002 1.153e+000 6.497e-003 
1.156e-002 7.319e+008 5.658e+008 1.000e+002 1.153e+000 6.501e-003 
1.157e-002 7.322e+008 5.658e+008 1.000e+002 1.153e+000 6.505e-003 
1.158e-002 7.325e+008 5.658e+008 1.000e+002 1.153e+000 6.508e-003 
1.158e-002 7.328e+008 5.658e+008 1.000e+002 1.153e+000 6.512e-003 
1.159e-002 7.330e+008 5.658e+008 1.000e+002 1.153e+000 6.516e-003 
1.159e-002 7.333e+008 5.658e+008 1.000e+002 1.153e+000 6.519e-003 
1.160e-002 7.336e+008 5.658e+008 1.000e+002 1.153e+000 6.523e-003 
1.160e-002 7.339e+008 5.658e+008 1.000e+002 1.153e+000 6.527e-003 
1.161e-002 7.341e+008 5.658e+008 1.000e+002 1.153e+000 6.531e-003 
1.162e-002 7.344e+008 5.658e+008 1.000e+002 1.153e+000 6.534e-003 
1.162e-002 7.347e+008 5.658e+008 1.000e+002 1.153e+000 6.538e-003 
1.163e-002 7.350e+008 5.658e+008 1.000e+002 1.153e+000 6.542e-003 
1.163e-002 7.352e+008 5.658e+008 1.000e+002 1.153e+000 6.546e-003 
1.164e-002 7.355e+008 5.658e+008 1.000e+002 1.153e+000 6.550e-003 
1.164e-002 7.358e+008 5.658e+008 1.000e+002 1.153e+000 6.554e-003 
1.165e-002 7.361e+008 5.658e+008 1.000e+002 1.153e+000 6.557e-003 
1.166e-002 7.363e+008 5.658e+008 1.000e+002 1.153e+000 6.561e-003 
1.166e-002 7.366e+008 5.658e+008 1.000e+002 1.153e+000 6.565e-003 
1.167e-002 7.369e+008 5.658e+008 1.000e+002 1.153e+000 6.569e-003 
1.167e-002 7.372e+008 5.658e+008 1.000e+002 1.153e+000 6.572e-003 
1.168e-002 7.375e+008 5.658e+008 1.000e+002 1.153e+000 6.576e-003 
1.168e-002 7.377e+008 5.658e+008 1.000e+002 1.153e+000 6.580e-003 
1.169e-002 7.380e+008 5.658e+008 1.000e+002 1.153e+000 6.584e-003 
1.170e-002 7.383e+008 5.658e+008 1.000e+002 1.153e+000 6.588e-003 
1.170e-002 7.386e+008 5.658e+008 1.000e+002 1.153e+000 6.591e-003 
1.171e-002 7.388e+008 5.658e+008 1.000e+002 1.153e+000 6.595e-003 
1.171e-002 7.391e+008 5.657e+008 1.000e+002 1.153e+000 6.599e-003 
1.172e-002 7.394e+008 5.658e+008 1.000e+002 1.153e+000 6.603e-003 
1.172e-002 7.397e+008 5.658e+008 1.000e+002 1.153e+000 6.607e-003 
1.173e-002 7.400e+008 5.658e+008 1.000e+002 1.153e+000 6.611e-003 
1.174e-002 7.402e+008 5.658e+008 1.000e+002 1.153e+000 6.614e-003 
1.174e-002 7.405e+008 5.658e+008 1.000e+002 1.153e+000 6.618e-003 
1.175e-002 7.408e+008 5.658e+008 1.000e+002 1.153e+000 6.622e-003 
1.175e-002 7.411e+008 5.658e+008 1.000e+002 1.153e+000 6.626e-003 
1.176e-002 7.413e+008 5.658e+008 1.000e+002 1.153e+000 6.629e-003 
1.176e-002 7.416e+008 5.658e+008 1.000e+002 1.153e+000 6.633e-003 
1.177e-002 7.419e+008 5.658e+008 1.000e+002 1.153e+000 6.637e-003 
1.178e-002 7.422e+008 5.658e+008 1.000e+002 1.153e+000 6.641e-003 
1.178e-002 7.425e+008 5.658e+008 1.000e+002 1.153e+000 6.645e-003 
1.179e-002 7.427e+008 5.658e+008 1.000e+002 1.153e+000 6.649e-003 
1.179e-002 7.430e+008 5.658e+008 1.000e+002 1.153e+000 6.653e-003 
1.180e-002 7.433e+008 5.658e+008 1.000e+002 1.153e+000 6.656e-003 
1.180e-002 7.436e+008 5.658e+008 1.000e+002 1.153e+000 6.660e-003 
1.181e-002 7.439e+008 5.658e+008 1.000e+002 1.153e+000 6.664e-003 
1.182e-002 7.441e+008 5.658e+008 1.000e+002 1.153e+000 6.668e-003 
1.182e-002 7.444e+008 5.658e+008 1.000e+002 1.153e+000 6.672e-003 
1.183e-002 7.447e+008 5.658e+008 1.000e+002 1.153e+000 6.676e-003 
1.183e-002 7.450e+008 5.658e+008 1.000e+002 1.153e+000 6.679e-003 
1.184e-002 7.452e+008 5.658e+008 1.000e+002 1.153e+000 6.683e-003 
1.184e-002 7.455e+008 5.658e+008 1.000e+002 1.153e+000 6.687e-003 
1.185e-002 7.458e+008 5.658e+008 1.000e+002 1.153e+000 6.691e-003 
1.186e-002 7.461e+008 5.658e+008 1.000e+002 1.153e+000 6.695e-003 
1.186e-002 7.464e+008 5.658e+008 1.000e+002 1.153e+000 6.699e-003 
1.187e-002 7.467e+008 5.658e+008 1.000e+002 1.153e+000 6.703e-003 
1.187e-002 7.469e+008 5.658e+008 1.000e+002 1.153e+000 6.706e-003 
1.188e-002 7.472e+008 5.658e+008 1.000e+002 1.153e+000 6.710e-003 
1.189e-002 7.475e+008 5.658e+008 1.000e+002 1.153e+000 6.714e-003 
1.189e-002 7.478e+008 5.658e+008 1.000e+002 1.153e+000 6.718e-003 
1.190e-002 7.480e+008 5.658e+008 1.000e+002 1.153e+000 6.722e-003 
1.190e-002 7.483e+008 5.658e+008 1.000e+002 1.153e+000 6.726e-003 
1.191e-002 7.486e+008 5.658e+008 1.000e+002 1.153e+000 6.730e-003 
1.191e-002 7.489e+008 5.658e+008 1.000e+002 1.153e+000 6.733e-003 
1.192e-002 7.492e+008 5.657e+008 1.000e+002 1.153e+000 6.737e-003 
1.193e-002 7.494e+008 5.658e+008 1.000e+002 1.153e+000 6.741e-003 
1.193e-002 7.497e+008 5.657e+008 1.000e+002 1.153e+000 6.745e-003 
1.194e-002 7.500e+008 5.658e+008 1.000e+002 1.153e+000 6.749e-003 
1.194e-002 7.503e+008 5.658e+008 1.000e+002 1.153e+000 6.752e-003 
1.195e-002 7.505e+008 5.658e+008 1.000e+002 1.153e+000 6.756e-003 
1.195e-002 7.508e+008 5.658e+008 1.000e+002 1.153e+000 6.760e-003 
1.196e-002 7.511e+008 5.658e+008 1.000e+002 1.153e+000 6.764e-003 
1.197e-002 7.514e+008 5.657e+008 1.000e+002 1.153e+000 6.768e-003 
1.197e-002 7.517e+008 5.657e+008 1.000e+002 1.153e+000 6.771e-003 
1.198e-002 7.519e+008 5.658e+008 1.000e+002 1.153e+000 6.775e-003 
1.198e-002 7.522e+008 5.657e+008 1.000e+002 1.153e+000 6.779e-003 
1.199e-002 7.525e+008 5.658e+008 1.000e+002 1.153e+000 6.783e-003 
1.199e-002 7.528e+008 5.658e+008 1.000e+002 1.153e+000 6.787e-003 
1.200e-002 7.530e+008 5.658e+008 1.000e+002 1.153e+000 6.791e-003 
1.201e-002 7.533e+008 5.658e+008 1.000e+002 1.153e+000 6.794e-003 
1.201e-002 7.536e+008 5.657e+008 1.000e+002 1.153e+000 6.798e-003 
1.202e-002 7.539e+008 5.657e+008 1.000e+002 1.153e+000 6.802e-003 
1.202e-002 7.542e+008 5.657e+008 1.000e+002 1.153e+000 6.806e-003 
1.203e-002 7.544e+008 5.658e+008 1.000e+002 1.153e+000 6.810e-003 
1.203e-002 7.547e+008 5.658e+008 1.000e+002 1.153e+000 6.814e-003 
1.204e-002 7.550e+008 5.658e+008 1.000e+002 1.153e+000 6.817e-003 
1.205e-002 7.553e+008 5.658e+008 1.000e+002 1.153e+000 6.821e-003 
1.205e-002 7.555e+008 5.657e+008 1.000e+002 1.153e+000 6.825e-003 
1.206e-002 7.558e+008 5.658e+008 1.000e+002 1.153e+000 6.829e-003 
1.206e-002 7.561e+008 5.658e+008 1.000e+002 1.153e+000 6.832e-003 
1.207e-002 7.564e+008 5.658e+008 1.000e+002 1.153e+000 6.836e-003 
1.207e-002 7.566e+008 5.658e+008 1.000e+002 1.153e+000 6.840e-003 
1.208e-002 7.569e+008 5.658e+008 1.000e+002 1.153e+000 6.844e-003 
1.209e-002 7.572e+008 5.658e+008 1.000e+002 1.153e+000 6.848e-003 
1.209e-002 7.575e+008 5.658e+008 1.000e+002 1.153e+000 6.852e-003 
1.210e-002 7.577e+008 5.658e+008 1.000e+002 1.153e+000 6.855e-003 
1.210e-002 7.580e+008 5.658e+008 1.000e+002 1.153e+000 6.859e-003 
1.211e-002 7.583e+008 5.658e+008 1.000e+002 1.153e+000 6.863e-003 
1.211e-002 7.586e+008 5.658e+008 1.000e+002 1.153e+000 6.867e-003 
1.212e-002 7.588e+008 5.657e+008 1.000e+002 1.153e+000 6.870e-003 
1.213e-002 7.591e+008 5.658e+008 1.000e+002 1.153e+000 6.874e-003 
1.213e-002 7.594e+008 5.657e+008 1.000e+002 1.153e+000 6.878e-003 
1.214e-002 7.597e+008 5.657e+008 1.000e+002 1.153e+000 6.882e-003 
1.214e-002 7.599e+008 5.658e+008 1.000e+002 1.153e+000 6.885e-003 
1.215e-002 7.602e+008 5.658e+008 1.000e+002 1.153e+000 6.889e-003 
1.215e-002 7.604e+008 5.658e+008 1.000e+002 1.153e+000 6.892e-003 
1.216e-002 7.607e+008 5.658e+008 1.000e+002 1.153e+000 6.896e-003 
1.216e-002 7.610e+008 5.657e+008 1.000e+002 1.153e+000 6.900e-003 
1.217e-002 7.612e+008 5.658e+008 1.000e+002 1.153e+000 6.904e-003 
1.218e-002 7.615e+008 5.658e+008 1.000e+002 1.153e+000 6.907e-003 
1.218e-002 7.618e+008 5.658e+008 1.000e+002 1.153e+000 6.911e-003 
1.219e-002 7.620e+008 5.658e+008 1.000e+002 1.153e+000 6.914e-003 
1.219e-002 7.623e+008 5.658e+008 1.000e+002 1.153e+000 6.918e-003 
1.220e-002 7.625e+008 5.658e+008 1.000e+002 1.153e+000 6.921e-003 
1.220e-002 7.628e+008 5.657e+008 1.000e+002 1.153e+000 6.925e-003 
1.221e-002 7.630e+008 5.657e+008 1.000e+002 1.153e+000 6.928e-003 
1.221e-002 7.633e+008 5.658e+008 1.000e+002 1.153e+000 6.932e-003 
1.222e-002 7.636e+008 5.657e+008 1.000e+002 1.153e+000 6.935e-003 
1.222e-002 7.638e+008 5.657e+008 1.000e+002 1.153e+000 6.939e-003 
1.223e-002 7.641e+008 5.657e+008 1.000e+002 1.153e+000 6.943e-003 
1.223e-002 7.643e+008 5.657e+008 1.000e+002 1.153e+000 6.946e-003 
1.224e-002 7.646e+008 5.658e+008 1.000e+002 1.153e+000 6.950e-003 
1.224e-002 7.648e+008 5.658e+008 1.000e+002 1.153e+000 6.953e-003 
1.225e-002 7.651e+008 5.658e+008 1.000e+002 1.153e+000 6.957e-003 
1.226e-002 7.653e+008 5.658e+008 1.000e+002 1.153e+000 6.960e-003 
1.226e-002 7.656e+008 5.657e+008 1.000e+002 1.153e+000 6.964e-003 
1.227e-002 7.659e+008 5.658e+008 1.000e+002 1.153e+000 6.967e-003 
1.227e-002 7.661e+008 5.658e+008 1.000e+002 1.153e+000 6.971e-003 
1.228e-002 7.664e+008 5.657e+008 1.000e+002 1.153e+000 6.974e-003 
1.228e-002 7.666e+008 5.658e+008 1.000e+002 1.153e+000 6.978e-003 
1.229e-002 7.669e+008 5.657e+008 1.000e+002 1.153e+000 6.981e-003 
1.229e-002 7.671e+008 5.657e+008 1.000e+002 1.153e+000 6.985e-003 
1.230e-002 7.674e+008 5.658e+008 1.000e+002 1.153e+000 6.988e-003 
1.230e-002 7.676e+008 5.657e+008 1.000e+002 1.153e+000 6.992e-003 
1.231e-002 7.679e+008 5.657e+008 1.000e+002 1.153e+000 6.995e-003 
1.231e-002 7.681e+008 5.657e+008 1.000e+002 1.153e+000 6.999e-003 
1.232e-002 7.684e+008 5.657e+008 1.000e+002 1.153e+000 7.002e-003 
1.232e-002 7.686e+008 5.657e+008 1.000e+002 1.153e+000 7.006e-003 
1.233e-002 7.689e+008 5.658e+008 1.000e+002 1.153e+000 7.009e-003 
1.233e-002 7.691e+008 5.658e+008 1.000e+002 1.153e+000 7.013e-003 
1.234e-002 7.694e+008 5.658e+008 1.000e+002 1.153e+000 7.016e-003 
1.234e-002 7.696e+008 5.658e+008 1.000e+002 1.153e+000 7.019e-003 
1.235e-002 7.699e+008 5.658e+008 1.000e+002 1.153e+000 7.023e-003 
1.235e-002 7.701e+008 5.657e+008 1.000e+002 1.153e+000 7.026e-003 
1.236e-002 7.704e+008 5.657e+008 1.000e+002 1.153e+000 7.030e-003 
1.236e-002 7.706e+008 5.658e+008 1.000e+002 1.153e+000 7.033e-003 
1.237e-002 7.709e+008 5.657e+008 1.000e+002 1.153e+000 7.037e-003 
1.238e-002 7.711e+008 5.657e+008 1.000e+002 1.153e+000 7.040e-003 
1.238e-002 7.714e+008 5.657e+008 1.000e+002 1.153e+000 7.044e-003 
1.239e-002 7.717e+008 5.657e+008 1.000e+002 1.153e+000 7.047e-003 
1.239e-002 7.719e+008 5.657e+008 1.000e+002 1.153e+000 7.051e-003 
1.240e-002 7.722e+008 5.657e+008 1.000e+002 1.153e+000 7.054e-003 
1.240e-002 7.724e+008 5.657e+008 1.000e+002 1.153e+000 7.058e-003 
1.241e-002 7.727e+008 5.657e+008 1.000e+002 1.153e+000 7.061e-003 
1.241e-002 7.729e+008 5.657e+008 1.000e+002 1.153e+000 7.065e-003 
1.242e-002 7.732e+008 5.657e+008 1.000e+002 1.153e+000 7.068e-003 
1.242e-002 7.734e+008 5.657e+008 1.000e+002 1.153e+000 7.072e-003 
1.243e-002 7.737e+008 5.657e+008 1.000e+002 1.153e+000 7.075e-003 
1.243e-002 7.739e+008 5.657e+008 1.000e+002 1.153e+000 7.079e-003 
1.244e-002 7.742e+008 5.657e+008 1.000e+002 1.153e+000 7.082e-003 
1.244e-002 7.744e+008 5.658e+008 1.000e+002 1.153e+000 7.086e-003 
1.245e-002 7.747e+008 5.657e+008 1.000e+002 1.153e+000 7.089e-003 
1.245e-002 7.749e+008 5.657e+008 1.000e+002 1.153e+000 7.093e-003 
1.246e-002 7.752e+008 5.657e+008 1.000e+002 1.153e+000 7.096e-003 
1.246e-002 7.754e+008 5.657e+008 1.000e+002 1.153e+000 7.100e-003 
1.247e-002 7.757e+008 5.657e+008 1.000e+002 1.153e+000 7.103e-003 
1.247e-002 7.759e+008 5.657e+008 1.000e+002 1.153e+000 7.107e-003 
1.248e-002 7.762e+008 5.657e+008 1.000e+002 1.153e+000 7.110e-003 
1.249e-002 7.764e+008 5.658e+008 1.000e+002 1.153e+000 7.113e-003 
1.249e-002 7.767e+008 5.657e+008 1.000e+002 1.153e+000 7.117e-003 
1.250e-002 7.769e+008 5.657e+008 1.000e+002 1.153e+000 7.120e-003 
1.250e-002 7.772e+008 5.657e+008 1.000e+002 1.153e+000 7.124e-003 
1.251e-002 7.774e+008 5.657e+008 1.000e+002 1.153e+000 7.127e-003 
1.251e-002 7.777e+008 5.657e+008 1.000e+002 1.153e+000 7.131e-003 
1.252e-002 7.779e+008 5.657e+008 1.000e+002 1.153e+000 7.134e-003 
1.252e-002 7.782e+008 5.658e+008 1.000e+002 1.153e+000 7.138e-003 
1.253e-002 7.784e+008 5.657e+008 1.000e+002 1.153e+000 7.141e-003 
1.253e-002 7.787e+008 5.657e+008 1.000e+002 1.153e+000 7.145e-003 
1.254e-002 7.789e+008 5.657e+008 1.000e+002 1.153e+000 7.148e-003 
1.254e-002 7.792e+008 5.657e+008 1.000e+002 1.153e+000 7.152e-003 
1.255e-002 7.794e+008 5.657e+008 1.000e+002 1.153e+000 7.155e-003 
1.255e-002 7.797e+008 5.657e+008 1.000e+002 1.153e+000 7.158e-003 
1.256e-002 7.799e+008 5.657e+008 1.000e+002 1.153e+000 7.162e-003 
1.256e-002 7.802e+008 5.657e+008 1.000e+002 1.153e+000 7.165e-003 
1.257e-002 7.804e+008 5.657e+008 1.000e+002 1.153e+000 7.169e-003 
1.257e-002 7.807e+008 5.657e+008 1.000e+002 1.153e+000 7.172e-003 
1.258e-002 7.809e+008 5.657e+008 1.000e+002 1.153e+000 7.176e-003 
1.258e-002 7.812e+008 5.657e+008 1.000e+002 1.153e+000 7.179e-003 
1.259e-002 7.814e+008 5.658e+008 1.000e+002 1.153e+000 7.182e-003 
1.259e-002 7.817e+008 5.658e+008 1.000e+002 1.153e+000 7.186e-003 
1.260e-002 7.819e+008 5.657e+008 1.000e+002 1.153e+000 7.189e-003 
1.260e-002 7.822e+008 5.657e+008 1.000e+002 1.153e+000 7.193e-003 
1.261e-002 7.824e+008 5.657e+008 1.000e+002 1.153e+000 7.196e-003 
1.261e-002 7.827e+008 5.657e+008 1.000e+002 1.153e+000 7.200e-003 
1.262e-002 7.829e+008 5.657e+008 1.000e+002 1.153e+000 7.203e-003 
1.262e-002 7.832e+008 5.657e+008 1.000e+002 1.153e+000 7.207e-003 
1.263e-002 7.834e+008 5.658e+008 1.000e+002 1.153e+000 7.210e-003 
1.264e-002 7.837e+008 5.657e+008 1.000e+002 1.153e+000 7.213e-003 
1.264e-002 7.839e+008 5.657e+008 1.000e+002 1.153e+000 7.217e-003 
1.265e-002 7.842e+008 5.657e+008 1.000e+002 1.153e+000 7.220e-003 
1.265e-002 7.844e+008 5.657e+008 1.000e+002 1.153e+000 7.224e-003 
1.266e-002 7.846e+008 5.658e+008 1.000e+002 1.153e+000 7.227e-003 
1.266e-002 7.849e+008 5.657e+008 1.000e+002 1.153e+000 7.230e-003 
1.267e-002 7.851e+008 5.657e+008 1.000e+002 1.153e+000 7.234e-003 
1.267e-002 7.854e+008 5.657e+008 1.000e+002 1.153e+000 7.237e-003 
1.268e-002 7.856e+008 5.657e+008 1.000e+002 1.153e+000 7.241e-003 
1.268e-002 7.859e+008 5.657e+008 1.000e+002 1.153e+000 7.244e-003 
1.269e-002 7.861e+008 5.657e+008 1.000e+002 1.153e+000 7.248e-003 
1.269e-002 7.864e+008 5.657e+008 1.000e+002 1.153e+000 7.251e-003 
1.270e-002 7.866e+008 5.657e+008 1.000e+002 1.153e+000 7.254e-003 
1.270e-002 7.869e+008 5.657e+008 1.000e+002 1.154e+000 7.258e-003 
1.271e-002 7.871e+008 5.657e+008 1.000e+002 1.153e+000 7.261e-003 
1.271e-002 7.873e+008 5.657e+008 1.000e+002 1.154e+000 7.264e-003 
1.272e-002 7.876e+008 5.657e+008 1.000e+002 1.154e+000 7.268e-003 
1.272e-002 7.878e+008 5.657e+008 1.000e+002 1.153e+000 7.271e-003 
1.273e-002 7.881e+008 5.657e+008 1.000e+002 1.154e+000 7.275e-003 
1.273e-002 7.883e+008 5.657e+008 1.000e+002 1.154e+000 7.278e-003 
1.274e-002 7.885e+008 5.659e+008 1.000e+002 1.154e+000 7.281e-003 
1.274e-002 7.888e+008 5.657e+008 1.000e+002 1.154e+000 7.284e-003 
1.275e-002 7.890e+008 5.657e+008 1.000e+002 1.154e+000 7.288e-003 
1.275e-002 7.893e+008 5.657e+008 1.000e+002 1.154e+000 7.291e-003 
1.276e-002 7.895e+008 5.657e+008 1.000e+002 1.154e+000 7.294e-003 
1.276e-002 7.898e+008 5.657e+008 1.000e+002 1.154e+000 7.298e-003 
1.277e-002 7.900e+008 5.657e+008 1.000e+002 1.155e+000 7.301e-003 
1.277e-002 7.902e+008 5.658e+008 1.000e+002 1.155e+000 7.305e-003 
1.278e-002 7.905e+008 5.657e+008 1.000e+002 1.155e+000 7.308e-003 
1.278e-002 7.907e+008 5.657e+008 1.000e+002 1.155e+000 7.311e-003 
1.279e-002 7.910e+008 5.657e+008 1.000e+002 1.155e+000 7.315e-003 
1.279e-002 7.912e+008 5.657e+008 1.000e+002 1.155e+000 7.318e-003 
1.280e-002 7.914e+008 5.657e+008 1.000e+002 1.155e+000 7.321e-003 
1.280e-002 7.917e+008 5.657e+008 1.000e+002 1.155e+000 7.325e-003 
1.281e-002 7.919e+008 5.657e+008 1.000e+002 1.155e+000 7.328e-003 
1.281e-002 7.922e+008 5.657e+008 1.000e+002 1.155e+000 7.332e-003 
1.282e-002 7.924e+008 5.657e+008 1.000e+002 1.155e+000 7.335e-003 
1.282e-002 7.927e+008 5.657e+008 1.000e+002 1.156e+000 7.338e-003 
1.283e-002 7.929e+008 5.658e+008 1.000e+002 1.156e+000 7.342e-003 
1.283e-002 7.931e+008 5.657e+008 1.000e+002 1.156e+000 7.345e-003 
1.284e-002 7.934e+008 5.657e+008 1.000e+002 1.156e+000 7.348e-003 
1.284e-002 7.936e+008 5.657e+008 1.000e+002 1.156e+000 7.352e-003 
1.285e-002 7.939e+008 5.657e+008 1.000e+002 1.157e+000 7.355e-003 
1.285e-002 7.941e+008 5.657e+008 1.000e+002 1.157e+000 7.358e-003 
1.286e-002 7.943e+008 5.657e+008 1.000e+002 1.157e+000 7.362e-003 
1.286e-002 7.946e+008 5.657e+008 1.000e+002 1.157e+000 7.365e-003 
1.287e-002 7.948e+008 5.657e+008 1.000e+002 1.157e+000 7.368e-003 
1.287e-002 7.951e+008 5.657e+008 1.000e+002 1.157e+000 7.372e-003 
1.288e-002 7.953e+008 5.657e+008 1.000e+002 1.157e+000 7.375e-003 
1.288e-002 7.956e+008 5.657e+008 1.000e+002 1.158e+000 7.378e-003 
1.289e-002 7.958e+008 5.657e+008 1.000e+002 1.158e+000 7.382e-003 
1.289e-002 7.960e+008 5.657e+008 1.000e+002 1.158e+000 7.385e-003 
1.290e-002 7.963e+008 5.657e+008 1.000e+002 1.158e+000 7.388e-003 
1.290e-002 7.965e+008 5.657e+008 1.000e+002 1.157e+000 7.392e-003 
1.291e-002 7.968e+008 5.657e+008 1.000e+002 1.158e+000 7.395e-003 
1.291e-002 7.970e+008 5.657e+008 1.000e+002 1.158e+000 7.399e-003 
1.292e-002 7.973e+008 5.657e+008 1.000e+002 1.158e+000 7.402e-003 
1.292e-002 7.975e+008 5.657e+008 1.000e+002 1.158e+000 7.405e-003 
1.293e-002 7.977e+008 5.657e+008 1.000e+002 1.159e+000 7.409e-003 
1.293e-002 7.980e+008 5.657e+008 1.000e+002 1.159e+000 7.412e-003 
1.294e-002 7.982e+008 5.657e+008 1.000e+002 1.159e+000 7.415e-003 
1.294e-002 7.985e+008 5.657e+008 1.000e+002 1.159e+000 7.419e-003 
1.295e-002 7.987e+008 5.657e+008 1.000e+002 1.158e+000 7.422e-003 
1.295e-002 7.990e+008 5.657e+008 1.000e+002 1.159e+000 7.426e-003 
1.296e-002 7.992e+008 5.657e+008 1.000e+002 1.159e+000 7.429e-003 
1.296e-002 7.995e+008 5.657e+008 1.000e+002 1.159e+000 7.433e-003 
1.297e-002 7.997e+008 5.657e+008 1.000e+002 1.160e+000 7.436e-003 
1.297e-002 8.000e+008 5.657e+008 1.000e+002 1.160e+000 7.440e-003 
1.298e-002 8.002e+008 5.657e+008 1.000e+002 1.160e+000 7.443e-003 
1.298e-002 8.005e+008 5.657e+008 1.000e+002 1.160e+000 7.447e-003 
1.299e-002 8.007e+008 5.657e+008 1.000e+002 1.161e+000 7.450e-003 
1.299e-002 8.010e+008 5.657e+008 1.000e+002 1.161e+000 7.453e-003 
1.300e-002 8.012e+008 5.657e+008 1.000e+002 1.160e+000 7.457e-003 
1.301e-002 8.015e+008 5.657e+008 1.000e+002 1.160e+000 7.460e-003 
1.301e-002 8.017e+008 5.657e+008 1.000e+002 1.160e+000 7.464e-003 
1.302e-002 8.020e+008 5.657e+008 1.000e+002 1.161e+000 7.467e-003 
1.302e-002 8.022e+008 5.657e+008 1.000e+002 1.161e+000 7.471e-003 
1.303e-002 8.025e+008 5.657e+008 1.000e+002 1.161e+000 7.474e-003 
1.303e-002 8.027e+008 5.657e+008 1.000e+002 1.161e+000 7.478e-003 
1.304e-002 8.030e+008 5.657e+008 1.000e+002 1.161e+000 7.481e-003 
1.304e-002 8.032e+008 5.657e+008 1.000e+002 1.162e+000 7.485e-003 
1.305e-002 8.035e+008 5.657e+008 1.000e+002 1.162e+000 7.488e-003 
1.305e-002 8.037e+008 5.658e+008 1.000e+002 1.161e+000 7.492e-003 
1.306e-002 8.040e+008 5.657e+008 1.000e+002 1.162e+000 7.495e-003 
1.306e-002 8.042e+008 5.657e+008 1.000e+002 1.162e+000 7.498e-003 
1.307e-002 8.045e+008 5.657e+008 1.000e+002 1.162e+000 7.502e-003 
1.307e-002 8.047e+008 5.657e+008 1.000e+002 1.162e+000 7.505e-003 
1.308e-002 8.050e+008 5.657e+008 1.000e+002 1.162e+000 7.509e-003 
1.308e-002 8.052e+008 5.657e+008 1.000e+002 1.162e+000 7.512e-003 
1.309e-002 8.055e+008 5.657e+008 1.000e+002 1.163e+000 7.516e-003 
1.309e-002 8.057e+008 5.657e+008 1.000e+002 1.162e+000 7.519e-003 
1.310e-002 8.060e+008 5.657e+008 1.000e+002 1.163e+000 7.523e-003 
1.310e-002 8.062e+008 5.657e+008 1.000e+002 1.163e+000 7.526e-003 
1.311e-002 8.064e+008 5.657e+008 1.000e+002 1.163e+000 7.530e-003 
1.311e-002 8.067e+008 5.657e+008 1.000e+002 1.163e+000 7.533e-003 
1.312e-002 8.069e+008 5.657e+008 1.000e+002 1.163e+000 7.537e-003 
1.312e-002 8.072e+008 5.657e+008 1.000e+002 1.163e+000 7.540e-003 
1.313e-002 8.074e+008 5.658e+008 1.000e+002 1.163e+000 7.544e-003 
1.314e-002 8.077e+008 5.657e+008 1.000e+002 1.163e+000 7.547e-003 
1.314e-002 8.079e+008 5.657e+008 1.000e+002 1.163e+000 7.550e-003 
1.315e-002 8.082e+008 5.657e+008 1.000e+002 1.163e+000 7.554e-003 
1.315e-002 8.084e+008 5.657e+008 1.000e+002 1.163e+000 7.557e-003 
1.316e-002 8.087e+008 5.657e+008 1.000e+002 1.163e+000 7.561e-003 
1.316e-002 8.089e+008 5.657e+008 1.000e+002 1.163e+000 7.564e-003 
1.317e-002 8.092e+008 5.657e+008 1.000e+002 1.163e+000 7.568e-003 
1.317e-002 8.095e+008 5.657e+008 1.000e+002 1.163e+000 7.571e-003 
1.318e-002 8.097e+008 5.657e+008 1.000e+002 1.163e+000 7.575e-003 
1.318e-002 8.100e+008 5.657e+008 1.000e+002 1.163e+000 7.578e-003 
1.319e-002 8.102e+008 5.657e+008 1.000e+002 1.164e+000 7.582e-003 
1.319e-002 8.105e+008 5.657e+008 1.000e+002 1.164e+000 7.585e-003 
1.320e-002 8.107e+008 5.657e+008 1.000e+002 1.163e+000 7.589e-003 
1.320e-002 8.110e+008 5.657e+008 1.000e+002 1.164e+000 7.592e-003 
1.321e-002 8.112e+008 5.657e+008 1.000e+002 1.164e+000 7.596e-003 
1.321e-002 8.115e+008 5.657e+008 1.000e+002 1.164e+000 7.599e-003 
1.322e-002 8.117e+008 5.657e+008 1.000e+002 1.164e+000 7.603e-003 
1.322e-002 8.120e+008 5.657e+008 1.000e+002 1.164e+000 7.606e-003 
1.323e-002 8.122e+008 5.657e+008 1.000e+002 1.164e+000 7.610e-003 
1.323e-002 8.124e+008 5.657e+008 1.000e+002 1.164e+000 7.613e-003 
1.324e-002 8.127e+008 5.657e+008 1.000e+002 1.164e+000 7.617e-003 
1.324e-002 8.129e+008 5.657e+008 1.000e+002 1.164e+000 7.620e-003 
1.325e-002 8.132e+008 5.657e+008 1.000e+002 1.164e+000 7.623e-003 
1.325e-002 8.134e+008 5.657e+008 1.000e+002 1.164e+000 7.627e-003 
1.326e-002 8.137e+008 5.657e+008 1.000e+002 1.164e+000 7.630e-003 
1.326e-002 8.139e+008 5.657e+008 1.000e+002 1.164e+000 7.634e-003 
1.327e-002 8.142e+008 5.657e+008 1.000e+002 1.164e+000 7.637e-003 
1.328e-002 8.144e+008 5.657e+008 1.000e+002 1.164e+000 7.640e-003 
1.328e-002 8.147e+008 5.657e+008 1.000e+002 1.164e+000 7.644e-003 
1.329e-002 8.149e+008 5.658e+008 1.000e+002 1.164e+000 7.647e-003 
1.329e-002 8.151e+008 5.657e+008 1.000e+002 1.164e+000 7.651e-003 
1.330e-002 8.154e+008 5.657e+008 1.000e+002 1.164e+000 7.654e-003 
1.330e-002 8.156e+008 5.657e+008 1.000e+002 1.164e+000 7.657e-003 
1.331e-002 8.159e+008 5.657e+008 1.000e+002 1.164e+000 7.661e-003 
1.331e-002 8.161e+008 5.657e+008 1.000e+002 1.164e+000 7.664e-003 
1.332e-002 8.164e+008 5.657e+008 1.000e+002 1.164e+000 7.667e-003 
1.332e-002 8.166e+008 5.658e+008 1.000e+002 1.164e+000 7.671e-003 
1.332e-002 8.168e+008 5.657e+008 1.000e+002 1.164e+000 7.674e-003 
1.333e-002 8.170e+008 5.657e+008 1.000e+002 1.164e+000 7.677e-003 
1.333e-002 8.173e+008 5.657e+008 1.000e+002 1.164e+000 7.680e-003 
1.334e-002 8.175e+008 5.657e+008 1.000e+002 1.164e+000 7.684e-003 
1.334e-002 8.178e+008 5.657e+008 1.000e+002 1.164e+000 7.687e-003 
1.335e-002 8.180e+008 5.657e+008 1.000e+002 1.164e+000 7.690e-003 
1.335e-002 8.182e+008 5.657e+008 1.000e+002 1.164e+000 7.694e-003 
1.336e-002 8.185e+008 5.657e+008 1.000e+002 1.164e+000 7.697e-003 
1.336e-002 8.187e+008 5.657e+008 1.000e+002 1.164e+000 7.700e-003 
1.337e-002 8.190e+008 5.657e+008 1.000e+002 1.164e+000 7.704e-003 
1.337e-002 8.192e+008 5.657e+008 1.000e+002 1.164e+000 7.707e-003 
1.338e-002 8.194e+008 5.658e+008 1.000e+002 1.164e+000 7.710e-003 
1.338e-002 8.197e+008 5.657e+008 1.000e+002 1.164e+000 7.713e-003 
1.339e-002 8.199e+008 5.657e+008 1.000e+002 1.164e+000 7.717e-003 
1.339e-002 8.201e+008 5.657e+008 1.000e+002 1.164e+000 7.720e-003 
1.340e-002 8.204e+008 5.658e+008 1.000e+002 1.164e+000 7.723e-003 
1.340e-002 8.206e+008 5.657e+008 1.000e+002 1.164e+000 7.727e-003 
1.341e-002 8.208e+008 5.657e+008 1.000e+002 1.164e+000 7.730e-003 
1.341e-002 8.211e+008 5.658e+008 1.000e+002 1.164e+000 7.733e-003 
1.342e-002 8.213e+008 5.657e+008 1.000e+002 1.164e+000 7.736e-003 
1.342e-002 8.215e+008 5.657e+008 1.000e+002 1.164e+000 7.740e-003 
1.343e-002 8.218e+008 5.657e+008 1.000e+002 1.164e+000 7.743e-003 
1.343e-002 8.220e+008 5.657e+008 1.000e+002 1.164e+000 7.746e-003 
1.344e-002 8.223e+008 5.658e+008 1.000e+002 1.164e+000 7.750e-003 
1.344e-002 8.225e+008 5.657e+008 1.000e+002 1.164e+000 7.753e-003 
1.345e-002 8.227e+008 5.657e+008 1.000e+002 1.164e+000 7.756e-003 
1.345e-002 8.230e+008 5.657e+008 1.000e+002 1.164e+000 7.759e-003 
1.346e-002 8.232e+008 5.657e+008 1.000e+002 1.164e+000 7.763e-003 
1.346e-002 8.234e+008 5.657e+008 1.000e+002 1.164e+000 7.766e-003 
1.347e-002 8.237e+008 5.657e+008 1.000e+002 1.164e+000 7.769e-003 
1.347e-002 8.239e+008 5.657e+008 1.000e+002 1.164e+000 7.773e-003 
1.348e-002 8.241e+008 5.657e+008 1.000e+002 1.164e+000 7.776e-003 
1.348e-002 8.244e+008 5.657e+008 1.000e+002 1.164e+000 7.779e-003 
1.349e-002 8.246e+008 5.657e+008 1.000e+002 1.164e+000 7.782e-003 
1.349e-002 8.248e+008 5.657e+008 1.000e+002 1.164e+000 7.785e-003 
1.350e-002 8.251e+008 5.657e+008 1.000e+002 1.164e+000 7.789e-003 
1.350e-002 8.253e+008 5.657e+008 1.000e+002 1.164e+000 7.792e-003 
1.351e-002 8.255e+008 5.658e+008 1.000e+002 1.164e+000 7.795e-003 
1.351e-002 8.257e+008 5.657e+008 1.000e+002 1.164e+000 7.798e-003 
1.352e-002 8.260e+008 5.657e+008 1.000e+002 1.164e+000 7.801e-003 
1.352e-002 8.262e+008 5.657e+008 1.000e+002 1.164e+000 7.805e-003 
1.353e-002 8.264e+008 5.657e+008 1.000e+002 1.164e+000 7.808e-003 
1.353e-002 8.267e+008 5.657e+008 1.000e+002 1.164e+000 7.811e-003 
1.354e-002 8.269e+008 5.657e+008 1.000e+002 1.164e+000 7.814e-003 
1.354e-002 8.271e+008 5.657e+008 1.000e+002 1.164e+000 7.818e-003 
1.354e-002 8.274e+008 5.657e+008 1.000e+002 1.164e+000 7.821e-003 
1.355e-002 8.276e+008 5.657e+008 1.000e+002 1.164e+000 7.824e-003 
1.355e-002 8.278e+008 5.657e+008 1.000e+002 1.164e+000 7.827e-003 
1.356e-002 8.281e+008 5.657e+008 1.000e+002 1.164e+000 7.830e-003 
1.356e-002 8.283e+008 5.657e+008 1.000e+002 1.164e+000 7.834e-003 
1.357e-002 8.285e+008 5.657e+008 1.000e+002 1.164e+000 7.837e-003 
1.357e-002 8.287e+008 5.657e+008 1.000e+002 1.164e+000 7.840e-003 
1.358e-002 8.290e+008 5.657e+008 1.000e+002 1.164e+000 7.843e-003 
1.358e-002 8.292e+008 5.657e+008 1.000e+002 1.164e+000 7.846e-003 
1.359e-002 8.294e+008 5.657e+008 1.000e+002 1.164e+000 7.850e-003 
1.359e-002 8.297e+008 5.657e+008 1.000e+002 1.164e+000 7.853e-003 
1.360e-002 8.299e+008 5.657e+008 1.000e+002 1.164e+000 7.856e-003 
1.360e-002 8.301e+008 5.657e+008 1.000e+002 1.164e+000 7.859e-003 
1.361e-002 8.303e+008 5.657e+008 1.000e+002 1.164e+000 7.862e-003 
1.361e-002 8.306e+008 5.657e+008 1.000e+002 1.164e+000 7.866e-003 
1.362e-002 8.308e+008 5.657e+008 1.000e+002 1.164e+000 7.869e-003 
1.362e-002 8.310e+008 5.657e+008 1.000e+002 1.164e+000 7.872e-003 
1.363e-002 8.313e+008 5.657e+008 1.000e+002 1.164e+000 7.875e-003 
1.363e-002 8.315e+008 5.657e+008 1.000e+002 1.164e+000 7.879e-003 
1.364e-002 8.317e+008 5.658e+008 1.000e+002 1.164e+000 7.882e-003 
1.364e-002 8.320e+008 5.657e+008 1.000e+002 1.164e+000 7.885e-003 
1.365e-002 8.322e+008 5.657e+008 1.000e+002 1.164e+000 7.888e-003 
1.365e-002 8.324e+008 5.657e+008 1.000e+002 1.164e+000 7.892e-003 
1.366e-002 8.327e+008 5.657e+008 1.000e+002 1.164e+000 7.895e-003 
1.366e-002 8.329e+008 5.657e+008 1.000e+002 1.164e+000 7.898e-003 
1.367e-002 8.331e+008 5.657e+008 1.000e+002 1.164e+000 7.901e-003 
1.367e-002 8.334e+008 5.657e+008 1.000e+002 1.164e+000 7.905e-003 
1.368e-002 8.336e+008 5.657e+008 1.000e+002 1.164e+000 7.908e-003 
1.368e-002 8.338e+008 5.657e+008 1.000e+002 1.164e+000 7.911e-003 
1.368e-002 8.341e+008 5.657e+008 1.000e+002 1.164e+000 7.914e-003 
1.369e-002 8.343e+008 5.657e+008 1.000e+002 1.164e+000 7.917e-003 
1.369e-002 8.345e+008 5.657e+008 1.000e+002 1.164e+000 7.921e-003 
1.370e-002 8.347e+008 5.657e+008 1.000e+002 1.164e+000 7.924e-003 
1.370e-002 8.350e+008 5.657e+008 1.000e+002 1.164e+000 7.927e-003 
1.371e-002 8.352e+008 5.657e+008 1.000e+002 1.164e+000 7.930e-003 
1.371e-002 8.354e+008 5.657e+008 1.000e+002 1.164e+000 7.934e-003 
1.372e-002 8.357e+008 5.657e+008 1.000e+002 1.164e+000 7.937e-003 
1.372e-002 8.359e+008 5.657e+008 1.000e+002 1.164e+000 7.940e-003 
1.373e-002 8.361e+008 5.657e+008 1.000e+002 1.164e+000 7.943e-003 
1.373e-002 8.364e+008 5.657e+008 1.000e+002 1.164e+000 7.946e-003 
1.374e-002 8.366e+008 5.657e+008 1.000e+002 1.164e+000 7.950e-003 
1.374e-002 8.368e+008 5.657e+008 1.000e+002 1.164e+000 7.953e-003 
1.375e-002 8.370e+008 5.657e+008 1.000e+002 1.164e+000 7.956e-003 
1.375e-002 8.373e+008 5.657e+008 1.000e+002 1.164e+000 7.959e-003 
1.376e-002 8.375e+008 5.657e+008 1.000e+002 1.164e+000 7.962e-003 
1.376e-002 8.377e+008 5.657e+008 1.000e+002 1.164e+000 7.965e-003 
1.377e-002 8.379e+008 5.657e+008 1.000e+002 1.164e+000 7.969e-003 
1.377e-002 8.382e+008 5.657e+008 1.000e+002 1.164e+000 7.972e-003 
1.378e-002 8.384e+008 5.657e+008 1.000e+002 1.164e+000 7.975e-003 
1.378e-002 8.386e+008 5.657e+008 1.000e+002 1.164e+000 7.978e-003 
1.378e-002 8.388e+008 5.657e+008 1.000e+002 1.164e+000 7.981e-003 
1.379e-002 8.391e+008 5.658e+008 1.000e+002 1.164e+000 7.984e-003 
1.379e-002 8.393e+008 5.657e+008 1.000e+002 1.164e+000 7.987e-003 
1.380e-002 8.395e+008 5.657e+008 1.000e+002 1.164e+000 7.990e-003 
1.380e-002 8.397e+008 5.657e+008 1.000e+002 1.164e+000 7.994e-003 
1.381e-002 8.400e+008 5.657e+008 1.000e+002 1.164e+000 7.997e-003 
1.381e-002 8.402e+008 5.657e+008 1.000e+002 1.164e+000 8.000e-003 
1.382e-002 8.404e+008 5.657e+008 1.000e+002 1.164e+000 8.003e-003 
1.382e-002 8.406e+008 5.657e+008 1.000e+002 1.164e+000 8.006e-003 
1.383e-002 8.408e+008 5.657e+008 1.000e+002 1.164e+000 8.009e-003 
1.383e-002 8.411e+008 5.657e+008 1.000e+002 1.164e+000 8.012e-003 
1.384e-002 8.413e+008 5.657e+008 1.000e+002 1.165e+000 8.015e-003 
1.384e-002 8.415e+008 5.657e+008 1.000e+002 1.165e+000 8.019e-003 
1.385e-002 8.417e+008 5.657e+008 1.000e+002 1.164e+000 8.022e-003 
1.385e-002 8.420e+008 5.657e+008 1.000e+002 1.164e+000 8.025e-003 
1.385e-002 8.422e+008 5.657e+008 1.000e+002 1.164e+000 8.028e-003 
1.386e-002 8.424e+008 5.657e+008 1.000e+002 1.164e+000 8.031e-003 
1.386e-002 8.427e+008 5.657e+008 1.000e+002 1.164e+000 8.034e-003 
1.387e-002 8.429e+008 5.657e+008 1.000e+002 1.164e+000 8.037e-003 
1.387e-002 8.431e+008 5.657e+008 1.000e+002 1.164e+000 8.041e-003 
1.388e-002 8.433e+008 5.657e+008 1.000e+002 1.165e+000 8.044e-003 
1.388e-002 8.435e+008 5.657e+008 1.000e+002 1.164e+000 8.047e-003 
1.389e-002 8.438e+008 5.657e+008 1.000e+002 1.164e+000 8.050e-003 
1.389e-002 8.440e+008 5.657e+008 1.000e+002 1.164e+000 8.053e-003 
1.390e-002 8.442e+008 5.657e+008 1.000e+002 1.165e+000 8.056e-003 
1.390e-002 8.444e+008 5.657e+008 1.000e+002 1.165e+000 8.059e-003 
1.391e-002 8.446e+008 5.657e+008 1.000e+002 1.164e+000 8.062e-003 
1.391e-002 8.449e+008 5.657e+008 1.000e+002 1.165e+000 8.065e-003 
1.392e-002 8.451e+008 5.657e+008 1.000e+002 1.165e+000 8.068e-003 
1.392e-002 8.453e+008 5.657e+008 1.000e+002 1.165e+000 8.071e-003 
1.392e-002 8.455e+008 5.657e+008 1.000e+002 1.164e+000 8.074e-003 
1.393e-002 8.457e+008 5.657e+008 1.000e+002 1.164e+000 8.077e-003 
1.393e-002 8.460e+008 5.657e+008 1.000e+002 1.164e+000 8.081e-003 
1.394e-002 8.462e+008 5.657e+008 1.000e+002 1.164e+000 8.084e-003 
1.394e-002 8.464e+008 5.657e+008 1.000e+002 1.164e+000 8.087e-003 
1.395e-002 8.466e+008 5.657e+008 1.000e+002 1.164e+000 8.090e-003 
1.395e-002 8.468e+008 5.657e+008 1.000e+002 1.164e+000 8.093e-003 
1.396e-002 8.470e+008 5.657e+008 1.000e+002 1.164e+000 8.096e-003 
1.396e-002 8.473e+008 5.657e+008 1.000e+002 1.165e+000 8.099e-003 
1.397e-002 8.475e+008 5.657e+008 1.000e+002 1.164e+000 8.102e-003 
1.397e-002 8.477e+008 5.657e+008 1.000e+002 1.164e+000 8.105e-003 
1.397e-002 8.479e+008 5.657e+008 1.000e+002 1.164e+000 8.108e-003 
1.398e-002 8.481e+008 5.657e+008 1.000e+002 1.164e+000 8.111e-003 
1.398e-002 8.483e+008 5.657e+008 1.000e+002 1.165e+000 8.114e-003 
1.399e-002 8.485e+008 5.657e+008 1.000e+002 1.164e+000 8.117e-003 
1.399e-002 8.488e+008 5.657e+008 1.000e+002 1.164e+000 8.120e-003 
1.400e-002 8.490e+008 5.657e+008 1.000e+002 1.164e+000 8.123e-003 
1.400e-002 8.492e+008 5.657e+008 1.000e+002 1.165e+000 8.126e-003 
1.401e-002 8.494e+008 5.657e+008 1.000e+002 1.164e+000 8.129e-003 
1.401e-002 8.496e+008 5.657e+008 1.000e+002 1.164e+000 8.132e-003 
1.402e-002 8.499e+008 5.657e+008 1.000e+002 1.164e+000 8.135e-003 
1.402e-002 8.501e+008 5.657e+008 1.000e+002 1.165e+000 8.138e-003 
1.402e-002 8.503e+008 5.657e+008 1.000e+002 1.164e+000 8.141e-003 
1.403e-002 8.505e+008 5.657e+008 1.000e+002 1.165e+000 8.144e-003 
1.403e-002 8.507e+008 5.657e+008 1.000e+002 1.164e+000 8.147e-003 
1.404e-002 8.510e+008 5.657e+008 1.000e+002 1.164e+000 8.150e-003 
1.404e-002 8.512e+008 5.657e+008 1.000e+002 1.165e+000 8.154e-003 
1.405e-002 8.514e+008 5.657e+008 1.000e+002 1.164e+000 8.157e-003 
