# Supplementary material for: Strain rate dependency of dislocation plasticity
Source: Nat Commun. 2021 Mar 23;12:1845. doi: 10.1038/s41467-021-21939-1 (PMC7988163; doi:10.1038/s41467-021-21939-1)
Supplement: Supplementary file 3 — Supplementary Data 1 [file 41467_2021_21939_MOESM3_ESM.zip › Supplementary Data 1/DDDSimulationSet2/StrainRate=1e2s-1/InitialDislocationDensity=6.8e11m-2.dat]

#strain(1), stress(Pa), dislocation density(m-2), strain rate(s-1), mean dislocation velocity(km/s), plastic strain(1)
1.901e-006 1.480e+005 6.899e+011 1.000e+002 3.984e-002 8.757e-007 
3.818e-006 1.745e+004 6.891e+011 1.000e+002 5.113e-002 3.695e-006 
5.735e-006 1.725e+005 6.814e+011 1.000e+002 4.028e-002 6.926e-006 
7.652e-006 4.290e+005 6.688e+011 1.000e+002 2.256e-002 1.062e-005 
9.569e-006 3.035e+005 6.628e+011 1.000e+002 1.760e-002 1.167e-005 
1.149e-005 1.281e+005 6.657e+011 1.000e+002 2.243e-002 1.060e-005 
1.340e-005 3.783e+005 6.650e+011 1.000e+002 2.723e-002 1.078e-005 
1.532e-005 6.731e+005 6.655e+011 1.000e+002 4.116e-002 1.066e-005 
1.724e-005 9.181e+005 6.649e+011 1.000e+002 4.396e-002 1.088e-005 
1.915e-005 1.187e+006 6.654e+011 1.000e+002 4.701e-002 1.094e-005 
2.107e-005 1.475e+006 6.666e+011 1.000e+002 4.983e-002 1.087e-005 
2.299e-005 1.770e+006 6.563e+011 1.000e+002 3.055e-002 1.074e-005 
2.490e-005 2.135e+006 6.562e+011 1.000e+002 3.455e-002 1.014e-005 
2.682e-005 2.575e+006 6.437e+011 1.000e+002 2.232e-002 9.009e-006 
2.874e-005 2.872e+006 6.392e+011 1.000e+002 1.882e-002 8.874e-006 
3.065e-005 3.068e+006 6.386e+011 1.000e+002 1.873e-002 9.430e-006 
3.257e-005 3.247e+006 6.380e+011 1.000e+002 1.879e-002 1.011e-005 
3.449e-005 3.406e+006 6.381e+011 1.000e+002 1.856e-002 1.093e-005 
3.640e-005 3.570e+006 6.394e+011 1.000e+002 1.961e-002 1.171e-005 
3.832e-005 3.775e+006 6.397e+011 1.000e+002 1.959e-002 1.221e-005 
4.024e-005 3.987e+006 6.401e+011 1.000e+002 1.983e-002 1.266e-005 
4.216e-005 4.107e+006 6.388e+011 1.000e+002 2.090e-002 1.375e-005 
4.407e-005 4.087e+006 6.394e+011 1.000e+002 2.462e-002 1.580e-005 
4.599e-005 4.281e+006 6.399e+011 1.000e+002 2.683e-002 1.638e-005 
4.791e-005 4.518e+006 6.399e+011 1.000e+002 2.794e-002 1.665e-005 
4.982e-005 4.766e+006 6.399e+011 1.000e+002 2.549e-002 1.685e-005 
5.174e-005 5.028e+006 6.349e+011 1.000e+002 1.910e-002 1.696e-005 
5.366e-005 5.257e+006 6.352e+011 1.000e+002 1.847e-002 1.730e-005 
5.557e-005 5.495e+006 6.355e+011 1.000e+002 1.824e-002 1.756e-005 
5.749e-005 5.744e+006 6.358e+011 1.000e+002 1.842e-002 1.776e-005 
5.941e-005 5.987e+006 6.360e+011 1.000e+002 1.788e-002 1.799e-005 
6.132e-005 6.233e+006 6.362e+011 1.000e+002 1.785e-002 1.821e-005 
6.324e-005 6.481e+006 6.365e+011 1.000e+002 1.778e-002 1.841e-005 
6.516e-005 6.729e+006 6.368e+011 1.000e+002 1.801e-002 1.861e-005 
6.707e-005 6.975e+006 6.370e+011 1.000e+002 1.808e-002 1.883e-005 
6.899e-005 7.220e+006 6.374e+011 1.000e+002 1.790e-002 1.905e-005 
7.091e-005 7.463e+006 6.377e+011 1.000e+002 1.753e-002 1.929e-005 
7.283e-005 7.703e+006 6.382e+011 1.000e+002 1.766e-002 1.954e-005 
7.474e-005 7.935e+006 6.389e+011 1.000e+002 1.796e-002 1.986e-005 
7.666e-005 8.166e+006 6.394e+011 1.000e+002 1.824e-002 2.017e-005 
7.858e-005 8.407e+006 6.400e+011 1.000e+002 1.816e-002 2.043e-005 
8.049e-005 8.630e+006 6.407e+011 1.000e+002 1.797e-002 2.080e-005 
8.241e-005 8.858e+006 6.415e+011 1.000e+002 1.797e-002 2.114e-005 
8.433e-005 9.082e+006 6.421e+011 1.000e+002 1.837e-002 2.151e-005 
8.624e-005 9.271e+006 6.439e+011 1.000e+002 1.764e-002 2.212e-005 
8.816e-005 9.478e+006 6.453e+011 1.000e+002 1.763e-002 2.260e-005 
9.008e-005 9.702e+006 6.444e+011 1.000e+002 2.003e-002 2.297e-005 
9.199e-005 9.969e+006 6.445e+011 1.000e+002 1.925e-002 2.304e-005 
9.391e-005 1.022e+007 6.449e+011 1.000e+002 1.935e-002 2.319e-005 
9.583e-005 1.048e+007 6.454e+011 1.000e+002 1.973e-002 2.337e-005 
9.775e-005 1.072e+007 6.459e+011 1.000e+002 1.935e-002 2.358e-005 
9.966e-005 1.097e+007 6.465e+011 1.000e+002 1.856e-002 2.381e-005 
1.016e-004 1.120e+007 6.472e+011 1.000e+002 1.843e-002 2.408e-005 
1.035e-004 1.135e+007 6.481e+011 1.000e+002 1.799e-002 2.499e-005 
1.054e-004 1.146e+007 6.500e+011 1.000e+002 1.967e-002 2.617e-005 
1.073e-004 1.159e+007 6.502e+011 1.000e+002 1.668e-002 2.718e-005 
1.092e-004 1.175e+007 6.514e+011 1.000e+002 1.689e-002 2.796e-005 
1.112e-004 1.196e+007 6.520e+011 1.000e+002 1.664e-002 2.846e-005 
1.131e-004 1.217e+007 6.529e+011 1.000e+002 1.722e-002 2.889e-005 
1.150e-004 1.239e+007 6.536e+011 1.000e+002 1.692e-002 2.928e-005 
1.169e-004 1.262e+007 6.545e+011 1.000e+002 1.651e-002 2.964e-005 
1.188e-004 1.284e+007 6.555e+011 1.000e+002 1.618e-002 3.002e-005 
1.207e-004 1.306e+007 6.563e+011 1.000e+002 1.666e-002 3.045e-005 
1.227e-004 1.322e+007 6.566e+011 1.000e+002 1.587e-002 3.124e-005 
1.246e-004 1.333e+007 6.592e+011 1.000e+002 1.558e-002 3.235e-005 
1.265e-004 1.344e+007 6.627e+011 1.000e+002 1.488e-002 3.356e-005 
1.284e-004 1.350e+007 6.666e+011 1.000e+002 1.588e-002 3.502e-005 
1.303e-004 1.353e+007 6.714e+011 1.000e+002 1.609e-002 3.678e-005 
1.322e-004 1.343e+007 6.786e+011 1.000e+002 1.590e-002 3.939e-005 
1.342e-004 1.298e+007 6.773e+011 1.000e+002 1.510e-002 4.437e-005 
1.361e-004 1.238e+007 6.666e+011 1.000e+002 1.992e-002 5.049e-005 
1.380e-004 1.162e+007 6.705e+011 1.000e+002 1.961e-002 5.763e-005 
1.399e-004 1.086e+007 6.631e+011 1.000e+002 1.937e-002 6.484e-005 
1.418e-004 9.903e+006 6.632e+011 1.000e+002 2.326e-002 7.334e-005 
1.438e-004 9.489e+006 6.627e+011 1.000e+002 3.148e-002 7.812e-005 
1.457e-004 9.008e+006 6.651e+011 1.000e+002 4.075e-002 8.336e-005 
1.476e-004 8.594e+006 6.496e+011 1.000e+002 2.124e-002 8.814e-005 
1.495e-004 8.227e+006 6.472e+011 1.000e+002 2.630e-002 9.260e-005 
1.514e-004 8.011e+006 6.493e+011 1.000e+002 2.487e-002 9.601e-005 
1.533e-004 7.743e+006 6.513e+011 1.000e+002 1.962e-002 9.978e-005 
1.553e-004 7.676e+006 6.486e+011 1.000e+002 2.218e-002 1.022e-004 
1.572e-004 7.505e+006 6.447e+011 1.000e+002 1.836e-002 1.053e-004 
1.591e-004 7.267e+006 6.465e+011 1.000e+002 1.663e-002 1.088e-004 
1.610e-004 6.995e+006 6.484e+011 1.000e+002 1.704e-002 1.126e-004 
1.629e-004 6.891e+006 6.487e+011 1.000e+002 1.536e-002 1.153e-004 
1.648e-004 6.944e+006 6.484e+011 1.000e+002 1.570e-002 1.168e-004 
1.668e-004 6.980e+006 6.488e+011 1.000e+002 1.500e-002 1.185e-004 
1.687e-004 6.948e+006 6.498e+011 1.000e+002 1.583e-002 1.206e-004 
1.706e-004 6.927e+006 6.476e+011 1.000e+002 1.641e-002 1.227e-004 
1.725e-004 7.146e+006 6.467e+011 1.000e+002 1.499e-002 1.231e-004 
1.744e-004 7.381e+006 6.465e+011 1.000e+002 1.586e-002 1.234e-004 
1.763e-004 7.458e+006 6.444e+011 1.000e+002 1.673e-002 1.248e-004 
1.783e-004 7.648e+006 6.446e+011 1.000e+002 1.595e-002 1.254e-004 
1.802e-004 7.848e+006 6.451e+011 1.000e+002 1.601e-002 1.259e-004 
1.821e-004 8.046e+006 6.459e+011 1.000e+002 1.507e-002 1.264e-004 
1.840e-004 8.179e+006 6.470e+011 1.000e+002 1.734e-002 1.274e-004 
1.859e-004 8.010e+006 6.502e+011 1.000e+002 1.701e-002 1.305e-004 
1.878e-004 8.032e+006 6.528e+011 1.000e+002 1.560e-002 1.323e-004 
1.898e-004 8.147e+006 6.548e+011 1.000e+002 1.528e-002 1.334e-004 
1.917e-004 8.327e+006 6.559e+011 1.000e+002 1.593e-002 1.341e-004 
1.936e-004 8.547e+006 6.566e+011 1.000e+002 1.571e-002 1.345e-004 
1.955e-004 8.775e+006 6.574e+011 1.000e+002 1.526e-002 1.348e-004 
1.974e-004 9.002e+006 6.582e+011 1.000e+002 1.490e-002 1.352e-004 
1.993e-004 9.230e+006 6.592e+011 1.000e+002 1.507e-002 1.355e-004 
2.013e-004 9.285e+006 6.594e+011 1.000e+002 1.480e-002 1.370e-004 
2.032e-004 9.236e+006 6.633e+011 1.000e+002 1.802e-002 1.393e-004 
2.051e-004 9.032e+006 6.512e+011 1.000e+002 1.657e-002 1.426e-004 
2.070e-004 8.899e+006 6.515e+011 1.000e+002 3.011e-002 1.455e-004 
2.089e-004 8.757e+006 6.531e+011 1.000e+002 2.840e-002 1.484e-004 
2.108e-004 8.631e+006 6.531e+011 1.000e+002 2.725e-002 1.511e-004 
2.128e-004 8.160e+006 6.502e+011 1.000e+002 3.094e-002 1.563e-004 
2.147e-004 7.861e+006 6.504e+011 1.000e+002 2.783e-002 1.603e-004 
2.166e-004 7.919e+006 6.509e+011 1.000e+002 2.258e-002 1.618e-004 
2.185e-004 8.079e+006 6.523e+011 1.000e+002 2.185e-002 1.626e-004 
2.204e-004 8.296e+006 6.529e+011 1.000e+002 2.303e-002 1.630e-004 
2.223e-004 8.554e+006 6.531e+011 1.000e+002 2.322e-002 1.632e-004 
2.243e-004 8.807e+006 6.535e+011 1.000e+002 2.180e-002 1.633e-004 
2.262e-004 9.054e+006 6.540e+011 1.000e+002 2.247e-002 1.636e-004 
2.281e-004 9.289e+006 6.548e+011 1.000e+002 2.133e-002 1.638e-004 
2.300e-004 9.515e+006 6.553e+011 1.000e+002 2.218e-002 1.642e-004 
2.319e-004 9.724e+006 6.568e+011 1.000e+002 2.348e-002 1.647e-004 
2.338e-004 9.907e+006 6.590e+011 1.000e+002 2.522e-002 1.653e-004 
2.358e-004 1.011e+007 6.597e+011 1.000e+002 2.723e-002 1.658e-004 
2.377e-004 1.019e+007 6.600e+011 1.000e+002 3.489e-002 1.672e-004 
2.396e-004 1.015e+007 6.590e+011 1.000e+002 3.607e-002 1.694e-004 
2.415e-004 1.023e+007 6.619e+011 1.000e+002 3.220e-002 1.707e-004 
2.434e-004 1.033e+007 6.631e+011 1.000e+002 3.089e-002 1.720e-004 
2.453e-004 1.027e+007 6.656e+011 1.000e+002 3.090e-002 1.743e-004 
2.473e-004 1.022e+007 6.699e+011 1.000e+002 3.075e-002 1.766e-004 
2.492e-004 1.004e+007 6.594e+011 1.000e+002 3.162e-002 1.797e-004 
2.511e-004 9.598e+006 6.569e+011 1.000e+002 3.024e-002 1.847e-004 
2.530e-004 8.908e+006 6.548e+011 1.000e+002 2.750e-002 1.914e-004 
2.549e-004 8.412e+006 6.550e+011 1.000e+002 2.531e-002 1.967e-004 
2.568e-004 8.309e+006 6.541e+011 1.000e+002 2.542e-002 1.994e-004 
2.588e-004 8.397e+006 6.553e+011 1.000e+002 2.542e-002 2.007e-004 
2.607e-004 8.427e+006 6.556e+011 1.000e+002 2.519e-002 2.024e-004 
2.626e-004 8.265e+006 6.585e+011 1.000e+002 2.387e-002 2.054e-004 
2.645e-004 8.089e+006 6.628e+011 1.000e+002 2.597e-002 2.086e-004 
2.664e-004 7.905e+006 6.693e+011 1.000e+002 2.711e-002 2.118e-004 
2.683e-004 7.677e+006 6.553e+011 1.000e+002 2.902e-002 2.152e-004 
2.703e-004 7.383e+006 6.548e+011 1.000e+002 2.575e-002 2.192e-004 
2.722e-004 7.017e+006 6.523e+011 1.000e+002 2.146e-002 2.237e-004 
2.741e-004 6.496e+006 6.505e+011 1.000e+002 1.920e-002 2.292e-004 
2.760e-004 6.272e+006 6.499e+011 1.000e+002 2.072e-002 2.326e-004 
2.779e-004 6.352e+006 6.499e+011 1.000e+002 1.853e-002 2.340e-004 
2.798e-004 6.509e+006 6.508e+011 1.000e+002 1.960e-002 2.348e-004 
2.818e-004 6.705e+006 6.515e+011 1.000e+002 2.081e-002 2.354e-004 
2.837e-004 6.922e+006 6.521e+011 1.000e+002 2.140e-002 2.358e-004 
2.856e-004 7.150e+006 6.527e+011 1.000e+002 2.231e-002 2.361e-004 
2.875e-004 7.372e+006 6.532e+011 1.000e+002 2.323e-002 2.365e-004 
2.894e-004 7.594e+006 6.540e+011 1.000e+002 2.406e-002 2.369e-004 
2.913e-004 7.815e+006 6.548e+011 1.000e+002 2.450e-002 2.373e-004 
2.933e-004 7.931e+006 6.538e+011 1.000e+002 2.451e-002 2.384e-004 
2.952e-004 7.813e+006 6.566e+011 1.000e+002 2.471e-002 2.411e-004 
2.971e-004 7.798e+006 6.600e+011 1.000e+002 2.638e-002 2.432e-004 
2.990e-004 7.677e+006 6.657e+011 1.000e+002 2.898e-002 2.459e-004 
3.009e-004 7.652e+006 6.693e+011 1.000e+002 2.807e-002 2.480e-004 
3.029e-004 7.686e+006 6.726e+011 1.000e+002 2.621e-002 2.497e-004 
3.048e-004 7.764e+006 6.758e+011 1.000e+002 2.580e-002 2.511e-004 
3.067e-004 7.849e+006 6.789e+011 1.000e+002 2.579e-002 2.524e-004 
3.086e-004 7.761e+006 6.587e+011 1.000e+002 2.640e-002 2.549e-004 
3.105e-004 7.472e+006 6.555e+011 1.000e+002 2.611e-002 2.588e-004 
3.124e-004 7.120e+006 6.524e+011 1.000e+002 2.166e-002 2.632e-004 
3.144e-004 6.920e+006 6.509e+011 1.000e+002 2.166e-002 2.665e-004 
3.163e-004 6.878e+006 6.502e+011 1.000e+002 2.120e-002 2.687e-004 
3.182e-004 6.981e+006 6.512e+011 1.000e+002 2.279e-002 2.699e-004 
3.201e-004 7.154e+006 6.520e+011 1.000e+002 2.293e-002 2.706e-004 
3.220e-004 7.355e+006 6.531e+011 1.000e+002 2.291e-002 2.712e-004 
3.239e-004 7.536e+006 6.526e+011 1.000e+002 2.306e-002 2.718e-004 
3.259e-004 7.511e+006 6.534e+011 1.000e+002 2.446e-002 2.739e-004 
3.278e-004 7.418e+006 6.572e+011 1.000e+002 2.259e-002 2.765e-004 
3.297e-004 7.380e+006 6.603e+011 1.000e+002 2.485e-002 2.786e-004 
3.316e-004 7.275e+006 6.655e+011 1.000e+002 2.832e-002 2.813e-004 
3.335e-004 7.290e+006 6.689e+011 1.000e+002 2.761e-002 2.831e-004 
3.354e-004 7.366e+006 6.719e+011 1.000e+002 2.703e-002 2.845e-004 
3.374e-004 7.447e+006 6.743e+011 1.000e+002 2.657e-002 2.859e-004 
3.393e-004 7.467e+006 6.606e+011 1.000e+002 2.847e-002 2.876e-004 
3.412e-004 7.449e+006 6.567e+011 1.000e+002 2.623e-002 2.897e-004 
3.431e-004 7.493e+006 6.580e+011 1.000e+002 2.577e-002 2.913e-004 
3.450e-004 7.134e+006 6.523e+011 1.000e+002 2.386e-002 2.957e-004 
3.469e-004 6.742e+006 6.512e+011 1.000e+002 2.423e-002 3.003e-004 
3.489e-004 6.608e+006 6.487e+011 1.000e+002 2.297e-002 3.032e-004 
3.508e-004 6.662e+006 6.488e+011 1.000e+002 1.977e-002 3.047e-004 
3.527e-004 6.816e+006 6.499e+011 1.000e+002 1.995e-002 3.055e-004 
3.546e-004 7.032e+006 6.503e+011 1.000e+002 1.971e-002 3.060e-004 
3.565e-004 7.264e+006 6.510e+011 1.000e+002 1.879e-002 3.063e-004 
3.584e-004 7.492e+006 6.517e+011 1.000e+002 1.858e-002 3.066e-004 
3.604e-004 7.654e+006 6.510e+011 1.000e+002 1.893e-002 3.074e-004 
3.623e-004 7.586e+006 6.529e+011 1.000e+002 2.042e-002 3.098e-004 
3.642e-004 7.458e+006 6.574e+011 1.000e+002 2.185e-002 3.126e-004 
3.661e-004 7.370e+006 6.620e+011 1.000e+002 2.347e-002 3.151e-004 
3.680e-004 7.371e+006 6.657e+011 1.000e+002 2.353e-002 3.170e-004 
3.699e-004 7.419e+006 6.687e+011 1.000e+002 2.177e-002 3.186e-004 
3.719e-004 7.495e+006 6.721e+011 1.000e+002 2.208e-002 3.200e-004 
3.738e-004 7.591e+006 6.751e+011 1.000e+002 2.205e-002 3.213e-004 
3.757e-004 7.347e+006 6.543e+011 1.000e+002 2.424e-002 3.249e-004 
3.776e-004 6.893e+006 6.502e+011 1.000e+002 1.904e-002 3.299e-004 
3.795e-004 6.522e+006 6.483e+011 1.000e+002 1.844e-002 3.344e-004 
3.814e-004 6.422e+006 6.450e+011 1.000e+002 1.742e-002 3.370e-004 
3.834e-004 6.563e+006 6.440e+011 1.000e+002 1.627e-002 3.380e-004 
3.853e-004 6.804e+006 6.431e+011 1.000e+002 1.585e-002 3.382e-004 
3.872e-004 7.061e+006 6.430e+011 1.000e+002 1.526e-002 3.384e-004 
3.891e-004 7.315e+006 6.430e+011 1.000e+002 1.506e-002 3.385e-004 
3.910e-004 7.555e+006 6.435e+011 1.000e+002 1.567e-002 3.388e-004 
3.929e-004 7.781e+006 6.440e+011 1.000e+002 1.558e-002 3.391e-004 
3.949e-004 8.003e+006 6.448e+011 1.000e+002 1.546e-002 3.395e-004 
3.968e-004 8.229e+006 6.456e+011 1.000e+002 1.604e-002 3.399e-004 
3.987e-004 8.456e+006 6.464e+011 1.000e+002 1.606e-002 3.402e-004 
4.006e-004 8.684e+006 6.471e+011 1.000e+002 1.622e-002 3.405e-004 
4.025e-004 8.912e+006 6.480e+011 1.000e+002 1.600e-002 3.409e-004 
4.044e-004 9.139e+006 6.489e+011 1.000e+002 1.662e-002 3.412e-004 
4.064e-004 9.053e+006 6.486e+011 1.000e+002 1.647e-002 3.437e-004 
4.083e-004 8.969e+006 6.528e+011 1.000e+002 1.653e-002 3.462e-004 
4.102e-004 8.889e+006 6.577e+011 1.000e+002 1.734e-002 3.487e-004 
4.121e-004 8.830e+006 6.627e+011 1.000e+002 1.889e-002 3.510e-004 
4.140e-004 8.840e+006 6.665e+011 1.000e+002 1.767e-002 3.529e-004 
4.159e-004 8.884e+006 6.694e+011 1.000e+002 1.622e-002 3.545e-004 
4.179e-004 8.470e+006 6.517e+011 1.000e+002 1.839e-002 3.593e-004 
4.198e-004 7.939e+006 6.482e+011 1.000e+002 1.921e-002 3.649e-004 
4.217e-004 7.499e+006 6.457e+011 1.000e+002 1.899e-002 3.698e-004 
4.236e-004 7.541e+006 6.462e+011 1.000e+002 1.709e-002 3.715e-004 
4.255e-004 7.573e+006 6.452e+011 1.000e+002 1.739e-002 3.732e-004 
4.274e-004 7.700e+006 6.458e+011 1.000e+002 1.722e-002 3.742e-004 
4.294e-004 7.861e+006 6.457e+011 1.000e+002 1.657e-002 3.750e-004 
4.313e-004 7.810e+006 6.466e+011 1.000e+002 1.674e-002 3.773e-004 
4.332e-004 7.701e+006 6.496e+011 1.000e+002 1.651e-002 3.799e-004 
4.351e-004 7.628e+006 6.528e+011 1.000e+002 1.510e-002 3.824e-004 
4.370e-004 7.526e+006 6.576e+011 1.000e+002 1.631e-002 3.850e-004 
4.389e-004 7.467e+006 6.614e+011 1.000e+002 1.576e-002 3.873e-004 
4.409e-004 7.409e+006 6.666e+011 1.000e+002 1.701e-002 3.896e-004 
4.428e-004 7.501e+006 6.689e+011 1.000e+002 1.659e-002 3.909e-004 
4.447e-004 7.671e+006 6.708e+011 1.000e+002 1.626e-002 3.916e-004 
4.466e-004 7.850e+006 6.729e+011 1.000e+002 1.618e-002 3.923e-004 
4.485e-004 8.046e+006 6.745e+011 1.000e+002 1.584e-002 3.929e-004 
4.505e-004 8.222e+006 6.762e+011 1.000e+002 1.582e-002 3.936e-004 
4.524e-004 8.266e+006 6.595e+011 1.000e+002 1.764e-002 3.952e-004 
4.543e-004 8.082e+006 6.522e+011 1.000e+002 1.814e-002 3.984e-004 
4.562e-004 7.619e+006 6.479e+011 1.000e+002 1.851e-002 4.035e-004 
4.581e-004 7.342e+006 6.473e+011 1.000e+002 1.651e-002 4.073e-004 
4.600e-004 7.419e+006 6.491e+011 1.000e+002 1.748e-002 4.087e-004 
4.620e-004 7.610e+006 6.496e+011 1.000e+002 1.935e-002 4.093e-004 
4.639e-004 7.749e+006 6.493e+011 1.000e+002 1.946e-002 4.103e-004 
4.658e-004 7.749e+006 6.499e+011 1.000e+002 1.706e-002 4.122e-004 
4.677e-004 7.633e+006 6.411e+011 1.000e+002 1.769e-002 4.149e-004 
4.696e-004 7.215e+006 6.409e+011 1.000e+002 1.450e-002 4.197e-004 
4.715e-004 7.212e+006 6.439e+011 1.000e+002 1.537e-002 4.216e-004 
4.735e-004 7.141e+006 6.449e+011 1.000e+002 1.444e-002 4.241e-004 
4.754e-004 7.046e+006 6.451e+011 1.000e+002 1.432e-002 4.266e-004 
4.773e-004 6.913e+006 6.460e+011 1.000e+002 1.455e-002 4.295e-004 
4.792e-004 6.852e+006 6.486e+011 1.000e+002 1.460e-002 4.318e-004 
4.811e-004 6.915e+006 6.506e+011 1.000e+002 1.413e-002 4.333e-004 
4.830e-004 6.935e+006 6.497e+011 1.000e+002 1.570e-002 4.351e-004 
4.850e-004 6.658e+006 6.495e+011 1.000e+002 1.751e-002 4.389e-004 
4.869e-004 6.627e+006 6.505e+011 1.000e+002 1.616e-002 4.410e-004 
4.888e-004 6.674e+006 6.501e+011 1.000e+002 1.712e-002 4.426e-004 
4.907e-004 6.778e+006 6.497e+011 1.000e+002 1.679e-002 4.438e-004 
4.926e-004 6.992e+006 6.493e+011 1.000e+002 1.690e-002 4.442e-004 
4.945e-004 7.218e+006 6.491e+011 1.000e+002 1.664e-002 4.446e-004 
4.965e-004 7.447e+006 6.493e+011 1.000e+002 1.695e-002 4.449e-004 
4.984e-004 7.671e+006 6.495e+011 1.000e+002 1.627e-002 4.453e-004 
5.003e-004 7.718e+006 6.497e+011 1.000e+002 1.645e-002 4.469e-004 
5.022e-004 7.534e+006 6.516e+011 1.000e+002 1.683e-002 4.501e-004 
5.041e-004 7.296e+006 6.553e+011 1.000e+002 1.626e-002 4.536e-004 
5.060e-004 7.145e+006 6.594e+011 1.000e+002 1.743e-002 4.566e-004 
5.080e-004 7.112e+006 6.628e+011 1.000e+002 1.711e-002 4.588e-004 
5.099e-004 7.165e+006 6.657e+011 1.000e+002 1.574e-002 4.603e-004 
5.118e-004 7.292e+006 6.678e+011 1.000e+002 1.633e-002 4.613e-004 
5.137e-004 7.439e+006 6.697e+011 1.000e+002 1.634e-002 4.622e-004 
5.156e-004 7.459e+006 6.512e+011 1.000e+002 1.559e-002 4.640e-004 
5.175e-004 7.519e+006 6.516e+011 1.000e+002 1.530e-002 4.655e-004 
5.195e-004 7.566e+006 6.527e+011 1.000e+002 1.550e-002 4.671e-004 
5.214e-004 7.749e+006 6.531e+011 1.000e+002 1.815e-002 4.678e-004 
5.233e-004 7.888e+006 6.540e+011 1.000e+002 1.671e-002 4.687e-004 
5.252e-004 8.019e+006 6.554e+011 1.000e+002 1.862e-002 4.697e-004 
5.271e-004 8.198e+006 6.514e+011 1.000e+002 1.823e-002 4.704e-004 
5.290e-004 8.269e+006 6.505e+011 1.000e+002 1.740e-002 4.718e-004 
5.310e-004 8.378e+006 6.524e+011 1.000e+002 1.576e-002 4.730e-004 
5.329e-004 8.553e+006 6.535e+011 1.000e+002 1.515e-002 4.737e-004 
5.348e-004 8.754e+006 6.545e+011 1.000e+002 1.505e-002 4.742e-004 
5.367e-004 8.962e+006 6.552e+011 1.000e+002 1.497e-002 4.747e-004 
5.386e-004 9.175e+006 6.563e+011 1.000e+002 1.511e-002 4.751e-004 
5.405e-004 9.388e+006 6.575e+011 1.000e+002 1.502e-002 4.756e-004 
5.425e-004 9.600e+006 6.586e+011 1.000e+002 1.501e-002 4.760e-004 
5.444e-004 9.806e+006 6.598e+011 1.000e+002 1.570e-002 4.765e-004 
5.463e-004 9.988e+006 6.617e+011 1.000e+002 1.522e-002 4.772e-004 
5.482e-004 1.021e+007 6.628e+011 1.000e+002 1.511e-002 4.776e-004 
5.501e-004 1.041e+007 6.645e+011 1.000e+002 1.551e-002 4.781e-004 
5.520e-004 1.053e+007 6.669e+011 1.000e+002 1.555e-002 4.792e-004 
5.540e-004 1.061e+007 6.712e+011 1.000e+002 1.650e-002 4.806e-004 
5.559e-004 1.081e+007 6.725e+011 1.000e+002 1.590e-002 4.811e-004 
5.578e-004 1.099e+007 6.709e+011 1.000e+002 1.593e-002 4.818e-004 
5.597e-004 1.118e+007 6.703e+011 1.000e+002 1.674e-002 4.824e-004 
5.616e-004 1.137e+007 6.707e+011 1.000e+002 1.832e-002 4.830e-004 
5.635e-004 1.154e+007 6.702e+011 1.000e+002 1.616e-002 4.837e-004 
5.655e-004 1.166e+007 6.714e+011 1.000e+002 1.728e-002 4.848e-004 
5.674e-004 1.181e+007 6.730e+011 1.000e+002 1.634e-002 4.857e-004 
5.693e-004 1.199e+007 6.745e+011 1.000e+002 1.602e-002 4.864e-004 
5.712e-004 1.221e+007 6.754e+011 1.000e+002 1.637e-002 4.868e-004 
5.731e-004 1.242e+007 6.755e+011 1.000e+002 1.639e-002 4.872e-004 
5.750e-004 1.265e+007 6.766e+011 1.000e+002 1.711e-002 4.875e-004 
5.770e-004 1.283e+007 6.777e+011 1.000e+002 1.805e-002 4.882e-004 
5.789e-004 1.294e+007 6.791e+011 1.000e+002 1.804e-002 4.894e-004 
5.808e-004 1.304e+007 6.827e+011 1.000e+002 1.913e-002 4.906e-004 
5.827e-004 1.320e+007 6.849e+011 1.000e+002 1.922e-002 4.914e-004 
5.846e-004 1.338e+007 6.865e+011 1.000e+002 1.894e-002 4.920e-004 
5.865e-004 1.359e+007 6.880e+011 1.000e+002 1.851e-002 4.925e-004 
5.885e-004 1.381e+007 6.895e+011 1.000e+002 1.850e-002 4.929e-004 
5.904e-004 1.399e+007 6.916e+011 1.000e+002 1.828e-002 4.936e-004 
5.923e-004 1.416e+007 6.944e+011 1.000e+002 1.823e-002 4.943e-004 
5.942e-004 1.429e+007 6.981e+011 1.000e+002 1.837e-002 4.954e-004 
5.961e-004 1.426e+007 7.049e+011 1.000e+002 2.205e-002 4.975e-004 
5.981e-004 1.416e+007 7.035e+011 1.000e+002 2.019e-002 5.001e-004 
6.000e-004 1.405e+007 7.099e+011 1.000e+002 1.926e-002 5.028e-004 
6.019e-004 1.390e+007 7.178e+011 1.000e+002 2.069e-002 5.057e-004 
6.038e-004 1.389e+007 7.224e+011 1.000e+002 2.111e-002 5.077e-004 
6.057e-004 1.375e+007 7.287e+011 1.000e+002 2.337e-002 5.106e-004 
6.076e-004 1.311e+007 7.072e+011 1.000e+002 2.563e-002 5.169e-004 
6.096e-004 1.230e+007 6.986e+011 1.000e+002 2.858e-002 5.244e-004 
6.115e-004 1.167e+007 6.740e+011 1.000e+002 2.205e-002 5.308e-004 
6.134e-004 1.154e+007 6.770e+011 1.000e+002 1.860e-002 5.336e-004 
6.153e-004 1.100e+007 6.514e+011 1.000e+002 2.269e-002 5.392e-004 
6.172e-004 1.065e+007 6.506e+011 1.000e+002 1.717e-002 5.436e-004 
6.191e-004 1.022e+007 6.531e+011 1.000e+002 2.031e-002 5.484e-004 
6.211e-004 9.704e+006 6.575e+011 1.000e+002 1.890e-002 5.539e-004 
6.230e-004 9.175e+006 6.633e+011 1.000e+002 1.684e-002 5.595e-004 
6.249e-004 9.047e+006 6.672e+011 1.000e+002 1.683e-002 5.623e-004 
6.268e-004 8.811e+006 6.739e+011 1.000e+002 1.796e-002 5.658e-004 
6.287e-004 8.421e+006 6.782e+011 1.000e+002 1.947e-002 5.705e-004 
6.306e-004 8.195e+006 6.807e+011 1.000e+002 1.713e-002 5.739e-004 
6.326e-004 7.951e+006 6.690e+011 1.000e+002 2.128e-002 5.775e-004 
6.345e-004 7.610e+006 6.623e+011 1.000e+002 1.801e-002 5.818e-004 
6.364e-004 7.567e+006 6.577e+011 1.000e+002 1.891e-002 5.840e-004 
6.383e-004 7.520e+006 6.431e+011 1.000e+002 1.743e-002 5.863e-004 
6.402e-004 7.611e+006 6.438e+011 1.000e+002 1.625e-002 5.876e-004 
6.421e-004 7.716e+006 6.444e+011 1.000e+002 1.579e-002 5.888e-004 
6.441e-004 7.840e+006 6.444e+011 1.000e+002 1.635e-002 5.898e-004 
6.460e-004 7.984e+006 6.446e+011 1.000e+002 1.595e-002 5.907e-004 
6.479e-004 8.139e+006 6.449e+011 1.000e+002 1.591e-002 5.916e-004 
6.498e-004 8.302e+006 6.453e+011 1.000e+002 1.566e-002 5.924e-004 
6.517e-004 8.469e+006 6.458e+011 1.000e+002 1.603e-002 5.931e-004 
6.536e-004 8.626e+006 6.459e+011 1.000e+002 1.559e-002 5.940e-004 
6.556e-004 8.398e+006 6.447e+011 1.000e+002 1.870e-002 5.974e-004 
6.575e-004 7.927e+006 6.472e+011 1.000e+002 2.754e-002 6.026e-004 
6.594e-004 7.542e+006 6.466e+011 1.000e+002 3.390e-002 6.072e-004 
6.613e-004 6.962e+006 6.445e+011 1.000e+002 3.647e-002 6.131e-004 
6.632e-004 6.767e+006 6.417e+011 1.000e+002 3.457e-002 6.164e-004 
6.651e-004 6.624e+006 6.362e+011 1.000e+002 2.204e-002 6.193e-004 
6.671e-004 6.788e+006 6.350e+011 1.000e+002 2.068e-002 6.201e-004 
6.690e-004 6.994e+006 6.349e+011 1.000e+002 2.087e-002 6.206e-004 
6.709e-004 7.157e+006 6.359e+011 1.000e+002 2.120e-002 6.214e-004 
6.728e-004 7.281e+006 6.378e+011 1.000e+002 2.288e-002 6.224e-004 
6.747e-004 7.321e+006 6.397e+011 1.000e+002 2.422e-002 6.241e-004 
6.766e-004 7.480e+006 6.394e+011 1.000e+002 2.424e-002 6.249e-004 
6.786e-004 7.671e+006 6.384e+011 1.000e+002 2.344e-002 6.255e-004 
6.805e-004 7.917e+006 6.368e+011 1.000e+002 2.202e-002 6.257e-004 
6.824e-004 8.163e+006 6.361e+011 1.000e+002 2.272e-002 6.259e-004 
6.843e-004 8.356e+006 6.368e+011 1.000e+002 2.347e-002 6.265e-004 
6.862e-004 8.534e+006 6.371e+011 1.000e+002 2.240e-002 6.272e-004 
6.881e-004 8.742e+006 6.372e+011 1.000e+002 2.228e-002 6.276e-004 
6.901e-004 8.971e+006 6.375e+011 1.000e+002 2.095e-002 6.280e-004 
6.920e-004 9.202e+006 6.385e+011 1.000e+002 2.228e-002 6.283e-004 
6.939e-004 9.435e+006 6.387e+011 1.000e+002 2.110e-002 6.286e-004 
6.958e-004 9.659e+006 6.390e+011 1.000e+002 2.089e-002 6.290e-004 
6.977e-004 9.898e+006 6.384e+011 1.000e+002 1.958e-002 6.292e-004 
6.996e-004 1.014e+007 6.392e+011 1.000e+002 1.972e-002 6.295e-004 
7.016e-004 1.039e+007 6.399e+011 1.000e+002 1.994e-002 6.297e-004 
7.035e-004 1.037e+007 6.388e+011 1.000e+002 2.068e-002 6.317e-004 
7.054e-004 1.032e+007 6.425e+011 1.000e+002 2.079e-002 6.340e-004 
7.073e-004 1.013e+007 6.464e+011 1.000e+002 2.161e-002 6.372e-004 
7.092e-004 1.012e+007 6.506e+011 1.000e+002 1.959e-002 6.392e-004 
7.111e-004 1.002e+007 6.526e+011 1.000e+002 1.934e-002 6.418e-004 
7.131e-004 9.443e+006 6.413e+011 1.000e+002 2.317e-002 6.477e-004 
7.150e-004 9.016e+006 6.412e+011 1.000e+002 1.899e-002 6.526e-004 
7.169e-004 8.834e+006 6.386e+011 1.000e+002 3.316e-002 6.558e-004 
7.188e-004 8.728e+006 6.402e+011 1.000e+002 3.134e-002 6.584e-004 
7.207e-004 8.801e+006 6.351e+011 1.000e+002 1.847e-002 6.598e-004 
7.226e-004 9.025e+006 6.351e+011 1.000e+002 1.820e-002 6.602e-004 
7.246e-004 9.266e+006 6.353e+011 1.000e+002 1.823e-002 6.604e-004 
7.265e-004 9.492e+006 6.348e+011 1.000e+002 1.745e-002 6.608e-004 
7.284e-004 9.687e+006 6.353e+011 1.000e+002 1.745e-002 6.614e-004 
7.303e-004 9.869e+006 6.365e+011 1.000e+002 1.765e-002 6.620e-004 
7.322e-004 1.007e+007 6.370e+011 1.000e+002 1.763e-002 6.625e-004 
7.341e-004 1.030e+007 6.371e+011 1.000e+002 1.779e-002 6.629e-004 
7.361e-004 1.052e+007 6.366e+011 1.000e+002 1.734e-002 6.633e-004 
7.380e-004 1.077e+007 6.366e+011 1.000e+002 1.767e-002 6.634e-004 
7.399e-004 1.099e+007 6.361e+011 1.000e+002 1.956e-002 6.638e-004 
7.418e-004 1.091e+007 6.369e+011 1.000e+002 1.698e-002 6.664e-004 
7.437e-004 1.087e+007 6.399e+011 1.000e+002 1.682e-002 6.685e-004 
7.457e-004 1.085e+007 6.420e+011 1.000e+002 1.833e-002 6.706e-004 
7.476e-004 1.076e+007 6.450e+011 1.000e+002 1.880e-002 6.731e-004 
7.495e-004 1.074e+007 6.491e+011 1.000e+002 1.881e-002 6.752e-004 
7.514e-004 1.053e+007 6.404e+011 1.000e+002 2.000e-002 6.785e-004 
7.533e-004 1.028e+007 6.470e+011 1.000e+002 1.859e-002 6.822e-004 
7.552e-004 9.920e+006 6.520e+011 1.000e+002 2.301e-002 6.866e-004 
7.572e-004 9.599e+006 6.493e+011 1.000e+002 1.912e-002 6.907e-004 
7.591e-004 9.524e+006 6.499e+011 1.000e+002 1.865e-002 6.932e-004 
7.610e-004 9.265e+006 6.416e+011 1.000e+002 1.922e-002 6.969e-004 
7.629e-004 9.348e+006 6.409e+011 1.000e+002 1.993e-002 6.982e-004 
7.648e-004 9.479e+006 6.421e+011 1.000e+002 1.920e-002 6.992e-004 
7.667e-004 9.475e+006 6.414e+011 1.000e+002 1.961e-002 7.012e-004 
7.687e-004 9.381e+006 6.418e+011 1.000e+002 1.816e-002 7.037e-004 
7.706e-004 9.364e+006 6.434e+011 1.000e+002 1.787e-002 7.058e-004 
7.725e-004 9.486e+006 6.402e+011 1.000e+002 1.560e-002 7.068e-004 
7.744e-004 9.670e+006 6.406e+011 1.000e+002 1.548e-002 7.075e-004 
7.763e-004 9.827e+006 6.403e+011 1.000e+002 1.635e-002 7.083e-004 
7.782e-004 9.765e+006 6.404e+011 1.000e+002 1.797e-002 7.107e-004 
7.802e-004 9.566e+006 6.397e+011 1.000e+002 1.731e-002 7.139e-004 
7.821e-004 9.241e+006 6.425e+011 1.000e+002 2.016e-002 7.181e-004 
7.840e-004 9.103e+006 6.467e+011 1.000e+002 2.805e-002 7.210e-004 
7.859e-004 9.069e+006 6.391e+011 1.000e+002 1.682e-002 7.231e-004 
7.878e-004 9.151e+006 6.418e+011 1.000e+002 1.521e-002 7.245e-004 
7.897e-004 9.313e+006 6.436e+011 1.000e+002 1.721e-002 7.253e-004 
7.917e-004 9.527e+006 6.444e+011 1.000e+002 1.686e-002 7.257e-004 
7.936e-004 9.752e+006 6.450e+011 1.000e+002 1.670e-002 7.261e-004 
7.955e-004 9.981e+006 6.457e+011 1.000e+002 1.732e-002 7.264e-004 
7.974e-004 1.021e+007 6.463e+011 1.000e+002 1.722e-002 7.267e-004 
7.993e-004 1.044e+007 6.470e+011 1.000e+002 1.737e-002 7.271e-004 
8.012e-004 1.067e+007 6.476e+011 1.000e+002 1.657e-002 7.274e-004 
8.032e-004 1.089e+007 6.485e+011 1.000e+002 1.681e-002 7.278e-004 
8.051e-004 1.109e+007 6.498e+011 1.000e+002 1.745e-002 7.283e-004 
8.070e-004 1.111e+007 6.441e+011 1.000e+002 1.972e-002 7.301e-004 
8.089e-004 1.102e+007 6.470e+011 1.000e+002 2.017e-002 7.326e-004 
8.108e-004 1.115e+007 6.496e+011 1.000e+002 1.866e-002 7.336e-004 
8.127e-004 1.124e+007 6.533e+011 1.000e+002 1.727e-002 7.349e-004 
8.147e-004 1.141e+007 6.559e+011 1.000e+002 1.745e-002 7.357e-004 
8.166e-004 1.161e+007 6.578e+011 1.000e+002 1.801e-002 7.362e-004 
8.185e-004 1.160e+007 6.604e+011 1.000e+002 1.671e-002 7.382e-004 
8.204e-004 1.165e+007 6.634e+011 1.000e+002 1.881e-002 7.397e-004 
8.223e-004 1.126e+007 6.522e+011 1.000e+002 2.153e-002 7.444e-004 
8.242e-004 1.075e+007 6.449e+011 1.000e+002 2.026e-002 7.498e-004 
8.262e-004 1.052e+007 6.402e+011 1.000e+002 1.849e-002 7.534e-004 
8.281e-004 1.040e+007 6.392e+011 1.000e+002 1.803e-002 7.561e-004 
8.300e-004 1.033e+007 6.408e+011 1.000e+002 1.705e-002 7.585e-004 
8.319e-004 1.031e+007 6.438e+011 1.000e+002 1.634e-002 7.605e-004 
8.338e-004 1.045e+007 6.451e+011 1.000e+002 1.626e-002 7.615e-004 
8.357e-004 1.064e+007 6.462e+011 1.000e+002 1.565e-002 7.621e-004 
8.377e-004 1.084e+007 6.474e+011 1.000e+002 1.595e-002 7.626e-004 
8.396e-004 1.104e+007 6.486e+011 1.000e+002 1.590e-002 7.632e-004 
8.415e-004 1.123e+007 6.501e+011 1.000e+002 1.625e-002 7.637e-004 
8.434e-004 1.119e+007 6.447e+011 1.000e+002 1.962e-002 7.660e-004 
8.453e-004 1.116e+007 6.474e+011 1.000e+002 2.104e-002 7.681e-004 
8.472e-004 1.128e+007 6.497e+011 1.000e+002 1.888e-002 7.691e-004 
8.492e-004 1.137e+007 6.534e+011 1.000e+002 1.630e-002 7.705e-004 
8.511e-004 1.149e+007 6.561e+011 1.000e+002 1.666e-002 7.715e-004 
8.530e-004 1.150e+007 6.599e+011 1.000e+002 1.649e-002 7.734e-004 
8.549e-004 1.158e+007 6.624e+011 1.000e+002 1.854e-002 7.747e-004 
8.568e-004 1.124e+007 6.522e+011 1.000e+002 1.985e-002 7.790e-004 
8.587e-004 1.071e+007 6.459e+011 1.000e+002 2.255e-002 7.846e-004 
8.607e-004 1.044e+007 6.397e+011 1.000e+002 1.853e-002 7.884e-004 
8.626e-004 1.029e+007 6.386e+011 1.000e+002 1.756e-002 7.913e-004 
8.645e-004 1.016e+007 6.409e+011 1.000e+002 1.675e-002 7.942e-004 
8.664e-004 1.017e+007 6.438e+011 1.000e+002 1.625e-002 7.960e-004 
8.683e-004 1.034e+007 6.451e+011 1.000e+002 1.637e-002 7.968e-004 
8.702e-004 1.053e+007 6.463e+011 1.000e+002 1.642e-002 7.974e-004 
8.722e-004 1.073e+007 6.473e+011 1.000e+002 1.525e-002 7.979e-004 
8.741e-004 1.094e+007 6.483e+011 1.000e+002 1.539e-002 7.983e-004 
8.760e-004 1.115e+007 6.495e+011 1.000e+002 1.557e-002 7.988e-004 
8.779e-004 1.128e+007 6.471e+011 1.000e+002 1.927e-002 7.998e-004 
8.798e-004 1.117e+007 6.458e+011 1.000e+002 1.852e-002 8.025e-004 
8.817e-004 1.122e+007 6.486e+011 1.000e+002 2.007e-002 8.040e-004 
8.837e-004 1.129e+007 6.524e+011 1.000e+002 1.732e-002 8.055e-004 
8.856e-004 1.145e+007 6.553e+011 1.000e+002 1.673e-002 8.063e-004 
8.875e-004 1.148e+007 6.584e+011 1.000e+002 1.681e-002 8.080e-004 
8.894e-004 1.155e+007 6.611e+011 1.000e+002 1.726e-002 8.094e-004 
8.913e-004 1.152e+007 6.622e+011 1.000e+002 2.122e-002 8.115e-004 
8.933e-004 1.099e+007 6.526e+011 1.000e+002 1.952e-002 8.172e-004 
8.952e-004 1.057e+007 6.428e+011 1.000e+002 1.859e-002 8.219e-004 
8.971e-004 1.039e+007 6.392e+011 1.000e+002 1.685e-002 8.251e-004 
8.990e-004 1.027e+007 6.403e+011 1.000e+002 1.710e-002 8.279e-004 
9.009e-004 1.020e+007 6.420e+011 1.000e+002 1.533e-002 8.302e-004 
9.028e-004 1.027e+007 6.447e+011 1.000e+002 1.587e-002 8.317e-004 
9.048e-004 1.045e+007 6.459e+011 1.000e+002 1.589e-002 8.324e-004 
9.067e-004 1.064e+007 6.471e+011 1.000e+002 1.554e-002 8.330e-004 
9.086e-004 1.085e+007 6.482e+011 1.000e+002 1.516e-002 8.335e-004 
9.105e-004 1.105e+007 6.492e+011 1.000e+002 1.477e-002 8.339e-004 
9.124e-004 1.125e+007 6.506e+011 1.000e+002 1.484e-002 8.345e-004 
9.143e-004 1.119e+007 6.457e+011 1.000e+002 1.799e-002 8.368e-004 
9.163e-004 1.120e+007 6.476e+011 1.000e+002 1.920e-002 8.387e-004 
9.182e-004 1.131e+007 6.501e+011 1.000e+002 1.752e-002 8.399e-004 
9.201e-004 1.137e+007 6.534e+011 1.000e+002 1.622e-002 8.413e-004 
9.220e-004 1.138e+007 6.576e+011 1.000e+002 1.658e-002 8.432e-004 
9.239e-004 1.144e+007 6.609e+011 1.000e+002 1.610e-002 8.447e-004 
9.258e-004 1.139e+007 6.577e+011 1.000e+002 2.091e-002 8.469e-004 
9.278e-004 1.088e+007 6.518e+011 1.000e+002 1.844e-002 8.524e-004 
9.297e-004 1.047e+007 6.428e+011 1.000e+002 1.786e-002 8.571e-004 
9.316e-004 1.028e+007 6.391e+011 1.000e+002 1.653e-002 8.603e-004 
9.335e-004 1.015e+007 6.397e+011 1.000e+002 1.659e-002 8.632e-004 
9.354e-004 1.008e+007 6.422e+011 1.000e+002 1.553e-002 8.656e-004 
9.373e-004 1.016e+007 6.446e+011 1.000e+002 1.561e-002 8.670e-004 
9.393e-004 1.034e+007 6.457e+011 1.000e+002 1.528e-002 8.676e-004 
9.412e-004 1.054e+007 6.466e+011 1.000e+002 1.517e-002 8.681e-004 
9.431e-004 1.075e+007 6.478e+011 1.000e+002 1.513e-002 8.686e-004 
9.450e-004 1.095e+007 6.488e+011 1.000e+002 1.513e-002 8.691e-004 
9.469e-004 1.115e+007 6.501e+011 1.000e+002 1.516e-002 8.697e-004 
9.488e-004 1.120e+007 6.453e+011 1.000e+002 1.802e-002 8.712e-004 
9.508e-004 1.109e+007 6.470e+011 1.000e+002 1.807e-002 8.739e-004 
9.527e-004 1.122e+007 6.498e+011 1.000e+002 1.757e-002 8.750e-004 
9.546e-004 1.131e+007 6.531e+011 1.000e+002 1.587e-002 8.762e-004 
9.565e-004 1.138e+007 6.563e+011 1.000e+002 1.602e-002 8.776e-004 
9.584e-004 1.142e+007 6.600e+011 1.000e+002 1.621e-002 8.793e-004 
9.603e-004 1.150e+007 6.631e+011 1.000e+002 1.680e-002 8.807e-004 
9.623e-004 1.119e+007 6.524e+011 1.000e+002 1.983e-002 8.848e-004 
9.642e-004 1.066e+007 6.461e+011 1.000e+002 2.417e-002 8.903e-004 
9.661e-004 1.036e+007 6.395e+011 1.000e+002 1.806e-002 8.943e-004 
9.680e-004 1.018e+007 6.389e+011 1.000e+002 1.777e-002 8.975e-004 
9.699e-004 1.006e+007 6.412e+011 1.000e+002 1.627e-002 9.002e-004 
9.718e-004 1.008e+007 6.441e+011 1.000e+002 1.616e-002 9.020e-004 
9.738e-004 1.025e+007 6.453e+011 1.000e+002 1.624e-002 9.027e-004 
9.757e-004 1.044e+007 6.463e+011 1.000e+002 1.609e-002 9.033e-004 
9.776e-004 1.065e+007 6.473e+011 1.000e+002 1.564e-002 9.038e-004 
9.795e-004 1.086e+007 6.483e+011 1.000e+002 1.549e-002 9.042e-004 
9.814e-004 1.107e+007 6.494e+011 1.000e+002 1.507e-002 9.047e-004 
9.833e-004 1.126e+007 6.510e+011 1.000e+002 1.528e-002 9.053e-004 
9.853e-004 1.116e+007 6.456e+011 1.000e+002 1.771e-002 9.080e-004 
9.872e-004 1.118e+007 6.483e+011 1.000e+002 1.933e-002 9.097e-004 
9.891e-004 1.128e+007 6.510e+011 1.000e+002 1.739e-002 9.109e-004 
9.910e-004 1.137e+007 6.542e+011 1.000e+002 1.554e-002 9.122e-004 
9.929e-004 1.139e+007 6.574e+011 1.000e+002 1.697e-002 9.140e-004 
9.948e-004 1.145e+007 6.613e+011 1.000e+002 1.685e-002 9.155e-004 
9.968e-004 1.134e+007 6.546e+011 1.000e+002 1.985e-002 9.182e-004 
9.987e-004 1.084e+007 6.532e+011 1.000e+002 2.325e-002 9.235e-004 
1.001e-003 1.047e+007 6.432e+011 1.000e+002 1.768e-002 9.280e-004 
1.003e-003 1.032e+007 6.398e+011 1.000e+002 1.668e-002 9.310e-004 
1.004e-003 1.023e+007 6.395e+011 1.000e+002 1.642e-002 9.335e-004 
1.006e-003 1.015e+007 6.418e+011 1.000e+002 1.592e-002 9.360e-004 
1.008e-003 1.021e+007 6.445e+011 1.000e+002 1.626e-002 9.375e-004 
1.010e-003 1.038e+007 6.455e+011 1.000e+002 1.515e-002 9.382e-004 
1.012e-003 1.058e+007 6.466e+011 1.000e+002 1.522e-002 9.388e-004 
1.014e-003 1.078e+007 6.477e+011 1.000e+002 1.506e-002 9.393e-004 
1.016e-003 1.099e+007 6.488e+011 1.000e+002 1.508e-002 9.398e-004 
1.018e-003 1.118e+007 6.501e+011 1.000e+002 1.526e-002 9.403e-004 
1.020e-003 1.121e+007 6.451e+011 1.000e+002 1.863e-002 9.420e-004 
1.022e-003 1.115e+007 6.469e+011 1.000e+002 1.910e-002 9.444e-004 
1.024e-003 1.125e+007 6.493e+011 1.000e+002 1.761e-002 9.456e-004 
1.026e-003 1.134e+007 6.524e+011 1.000e+002 1.561e-002 9.469e-004 
1.027e-003 1.150e+007 6.552e+011 1.000e+002 1.548e-002 9.477e-004 
1.029e-003 1.161e+007 6.573e+011 1.000e+002 1.615e-002 9.489e-004 
1.031e-003 1.163e+007 6.618e+011 1.000e+002 1.772e-002 9.506e-004 
1.033e-003 1.163e+007 6.654e+011 1.000e+002 2.005e-002 9.526e-004 
1.035e-003 1.111e+007 6.520e+011 1.000e+002 1.982e-002 9.581e-004 
1.037e-003 1.069e+007 6.441e+011 1.000e+002 1.816e-002 9.629e-004 
1.039e-003 1.050e+007 6.400e+011 1.000e+002 1.739e-002 9.661e-004 
1.041e-003 1.038e+007 6.400e+011 1.000e+002 1.863e-002 9.689e-004 
1.043e-003 1.028e+007 6.420e+011 1.000e+002 1.599e-002 9.714e-004 
1.045e-003 1.034e+007 6.447e+011 1.000e+002 1.540e-002 9.730e-004 
1.047e-003 1.051e+007 6.458e+011 1.000e+002 1.464e-002 9.737e-004 
1.049e-003 1.071e+007 6.470e+011 1.000e+002 1.429e-002 9.743e-004 
1.050e-003 1.091e+007 6.481e+011 1.000e+002 1.451e-002 9.748e-004 
1.052e-003 1.111e+007 6.493e+011 1.000e+002 1.448e-002 9.753e-004 
1.054e-003 1.130e+007 6.509e+011 1.000e+002 1.471e-002 9.760e-004 
1.056e-003 1.119e+007 6.460e+011 1.000e+002 1.883e-002 9.786e-004 
1.058e-003 1.120e+007 6.477e+011 1.000e+002 1.815e-002 9.804e-004 
1.060e-003 1.130e+007 6.504e+011 1.000e+002 1.719e-002 9.817e-004 
1.062e-003 1.142e+007 6.540e+011 1.000e+002 1.603e-002 9.828e-004 
1.064e-003 1.160e+007 6.564e+011 1.000e+002 1.638e-002 9.834e-004 
1.066e-003 1.158e+007 6.601e+011 1.000e+002 1.691e-002 9.855e-004 
1.068e-003 1.162e+007 6.633e+011 1.000e+002 1.927e-002 9.871e-004 
1.070e-003 1.120e+007 6.524e+011 1.000e+002 2.069e-002 9.919e-004 
1.072e-003 1.075e+007 6.446e+011 1.000e+002 1.894e-002 9.970e-004 
1.073e-003 1.056e+007 6.403e+011 1.000e+002 1.713e-002 1.000e-003 
1.075e-003 1.044e+007 6.393e+011 1.000e+002 1.751e-002 1.003e-003 
1.077e-003 1.034e+007 6.409e+011 1.000e+002 1.674e-002 1.006e-003 
1.079e-003 1.031e+007 6.439e+011 1.000e+002 1.664e-002 1.008e-003 
1.081e-003 1.045e+007 6.453e+011 1.000e+002 1.633e-002 1.009e-003 
1.083e-003 1.063e+007 6.463e+011 1.000e+002 1.596e-002 1.009e-003 
1.085e-003 1.084e+007 6.473e+011 1.000e+002 1.527e-002 1.010e-003 
1.087e-003 1.103e+007 6.485e+011 1.000e+002 1.506e-002 1.010e-003 
1.089e-003 1.123e+007 6.499e+011 1.000e+002 1.538e-002 1.011e-003 
1.091e-003 1.135e+007 6.481e+011 1.000e+002 1.788e-002 1.012e-003 
1.093e-003 1.124e+007 6.469e+011 1.000e+002 1.828e-002 1.015e-003 
1.095e-003 1.132e+007 6.493e+011 1.000e+002 1.787e-002 1.016e-003 
1.096e-003 1.139e+007 6.533e+011 1.000e+002 1.617e-002 1.017e-003 
1.098e-003 1.155e+007 6.557e+011 1.000e+002 1.567e-002 1.018e-003 
1.100e-003 1.168e+007 6.578e+011 1.000e+002 1.574e-002 1.019e-003 
1.102e-003 1.169e+007 6.609e+011 1.000e+002 1.533e-002 1.021e-003 
1.104e-003 1.170e+007 6.642e+011 1.000e+002 1.793e-002 1.023e-003 
1.106e-003 1.122e+007 6.522e+011 1.000e+002 1.887e-002 1.028e-003 
1.108e-003 1.076e+007 6.441e+011 1.000e+002 1.882e-002 1.033e-003 
1.110e-003 1.054e+007 6.398e+011 1.000e+002 1.777e-002 1.037e-003 
1.112e-003 1.042e+007 6.402e+011 1.000e+002 1.785e-002 1.039e-003 
1.114e-003 1.033e+007 6.418e+011 1.000e+002 1.544e-002 1.042e-003 
1.116e-003 1.037e+007 6.447e+011 1.000e+002 1.628e-002 1.044e-003 
1.118e-003 1.054e+007 6.460e+011 1.000e+002 1.634e-002 1.044e-003 
1.119e-003 1.074e+007 6.469e+011 1.000e+002 1.603e-002 1.045e-003 
1.121e-003 1.094e+007 6.480e+011 1.000e+002 1.527e-002 1.045e-003 
1.123e-003 1.114e+007 6.492e+011 1.000e+002 1.464e-002 1.046e-003 
1.125e-003 1.132e+007 6.509e+011 1.000e+002 1.479e-002 1.047e-003 
1.127e-003 1.118e+007 6.453e+011 1.000e+002 1.703e-002 1.050e-003 
1.129e-003 1.123e+007 6.484e+011 1.000e+002 1.643e-002 1.051e-003 
1.131e-003 1.132e+007 6.511e+011 1.000e+002 1.599e-002 1.052e-003 
1.133e-003 1.141e+007 6.548e+011 1.000e+002 1.535e-002 1.054e-003 
1.135e-003 1.142e+007 6.590e+011 1.000e+002 1.573e-002 1.056e-003 
1.137e-003 1.150e+007 6.621e+011 1.000e+002 1.667e-002 1.057e-003 
1.139e-003 1.137e+007 6.555e+011 1.000e+002 2.041e-002 1.060e-003 
1.141e-003 1.086e+007 6.504e+011 1.000e+002 2.087e-002 1.065e-003 
1.142e-003 1.048e+007 6.425e+011 1.000e+002 1.806e-002 1.070e-003 
1.144e-003 1.030e+007 6.388e+011 1.000e+002 1.727e-002 1.073e-003 
1.146e-003 1.022e+007 6.402e+011 1.000e+002 1.880e-002 1.075e-003 
1.148e-003 1.017e+007 6.418e+011 1.000e+002 1.673e-002 1.078e-003 
1.150e-003 1.025e+007 6.445e+011 1.000e+002 1.655e-002 1.079e-003 
1.152e-003 1.043e+007 6.456e+011 1.000e+002 1.647e-002 1.080e-003 
1.154e-003 1.063e+007 6.466e+011 1.000e+002 1.561e-002 1.080e-003 
1.156e-003 1.084e+007 6.477e+011 1.000e+002 1.572e-002 1.081e-003 
1.158e-003 1.105e+007 6.488e+011 1.000e+002 1.586e-002 1.081e-003 
1.160e-003 1.125e+007 6.501e+011 1.000e+002 1.600e-002 1.082e-003 
1.162e-003 1.125e+007 6.449e+011 1.000e+002 1.995e-002 1.084e-003 
1.164e-003 1.119e+007 6.470e+011 1.000e+002 1.986e-002 1.086e-003 
1.165e-003 1.131e+007 6.491e+011 1.000e+002 1.765e-002 1.087e-003 
1.167e-003 1.139e+007 6.530e+011 1.000e+002 1.563e-002 1.088e-003 
1.169e-003 1.141e+007 6.572e+011 1.000e+002 1.629e-002 1.090e-003 
1.171e-003 1.146e+007 6.615e+011 1.000e+002 1.638e-002 1.092e-003 
1.173e-003 1.153e+007 6.640e+011 1.000e+002 1.875e-002 1.093e-003 
1.175e-003 1.111e+007 6.522e+011 1.000e+002 2.095e-002 1.098e-003 
1.177e-003 1.063e+007 6.449e+011 1.000e+002 1.970e-002 1.103e-003 
1.179e-003 1.041e+007 6.401e+011 1.000e+002 1.808e-002 1.107e-003 
1.181e-003 1.029e+007 6.389e+011 1.000e+002 1.796e-002 1.109e-003 
1.183e-003 1.021e+007 6.407e+011 1.000e+002 1.727e-002 1.112e-003 
1.185e-003 1.021e+007 6.437e+011 1.000e+002 1.709e-002 1.114e-003 
1.187e-003 1.035e+007 6.450e+011 1.000e+002 1.641e-002 1.115e-003 
1.188e-003 1.055e+007 6.461e+011 1.000e+002 1.579e-002 1.115e-003 
1.190e-003 1.075e+007 6.471e+011 1.000e+002 1.597e-002 1.116e-003 
1.192e-003 1.096e+007 6.483e+011 1.000e+002 1.499e-002 1.116e-003 
1.194e-003 1.116e+007 6.495e+011 1.000e+002 1.501e-002 1.117e-003 
1.196e-003 1.133e+007 6.491e+011 1.000e+002 1.787e-002 1.117e-003 
1.198e-003 1.121e+007 6.459e+011 1.000e+002 1.760e-002 1.120e-003 
1.200e-003 1.125e+007 6.488e+011 1.000e+002 1.784e-002 1.122e-003 
1.202e-003 1.136e+007 6.508e+011 1.000e+002 1.638e-002 1.123e-003 
1.204e-003 1.141e+007 6.550e+011 1.000e+002 1.508e-002 1.125e-003 
1.206e-003 1.143e+007 6.594e+011 1.000e+002 1.539e-002 1.126e-003 
1.208e-003 1.152e+007 6.618e+011 1.000e+002 1.577e-002 1.128e-003 
1.210e-003 1.134e+007 6.543e+011 1.000e+002 1.974e-002 1.131e-003 
1.211e-003 1.081e+007 6.483e+011 1.000e+002 2.204e-002 1.136e-003 
1.213e-003 1.048e+007 6.419e+011 1.000e+002 1.751e-002 1.141e-003 
1.215e-003 1.034e+007 6.391e+011 1.000e+002 1.653e-002 1.144e-003 
1.217e-003 1.023e+007 6.397e+011 1.000e+002 1.652e-002 1.146e-003 
1.219e-003 1.018e+007 6.421e+011 1.000e+002 1.588e-002 1.148e-003 
1.221e-003 1.027e+007 6.446e+011 1.000e+002 1.607e-002 1.150e-003 
1.223e-003 1.046e+007 6.457e+011 1.000e+002 1.612e-002 1.150e-003 
1.225e-003 1.066e+007 6.468e+011 1.000e+002 1.567e-002 1.151e-003 
1.227e-003 1.087e+007 6.478e+011 1.000e+002 1.534e-002 1.151e-003 
1.229e-003 1.108e+007 6.490e+011 1.000e+002 1.544e-002 1.152e-003 
1.231e-003 1.127e+007 6.503e+011 1.000e+002 1.561e-002 1.152e-003 
1.233e-003 1.125e+007 6.459e+011 1.000e+002 1.930e-002 1.154e-003 
1.234e-003 1.121e+007 6.482e+011 1.000e+002 1.983e-002 1.157e-003 
1.236e-003 1.133e+007 6.502e+011 1.000e+002 1.846e-002 1.158e-003 
1.238e-003 1.142e+007 6.533e+011 1.000e+002 1.606e-002 1.159e-003 
1.240e-003 1.159e+007 6.560e+011 1.000e+002 1.634e-002 1.160e-003 
1.242e-003 1.165e+007 6.587e+011 1.000e+002 1.729e-002 1.161e-003 
1.244e-003 1.172e+007 6.615e+011 1.000e+002 1.721e-002 1.163e-003 
1.246e-003 1.170e+007 6.667e+011 1.000e+002 1.878e-002 1.165e-003 
1.248e-003 1.119e+007 6.528e+011 1.000e+002 1.988e-002 1.170e-003 
1.250e-003 1.077e+007 6.425e+011 1.000e+002 1.845e-002 1.175e-003 
1.252e-003 1.056e+007 6.391e+011 1.000e+002 1.677e-002 1.178e-003 
1.254e-003 1.045e+007 6.394e+011 1.000e+002 1.692e-002 1.181e-003 
1.256e-003 1.037e+007 6.418e+011 1.000e+002 1.649e-002 1.183e-003 
1.257e-003 1.044e+007 6.446e+011 1.000e+002 1.591e-002 1.185e-003 
1.259e-003 1.061e+007 6.458e+011 1.000e+002 1.647e-002 1.186e-003 
1.261e-003 1.080e+007 6.469e+011 1.000e+002 1.588e-002 1.186e-003 
1.263e-003 1.100e+007 6.481e+011 1.000e+002 1.541e-002 1.187e-003 
1.265e-003 1.120e+007 6.494e+011 1.000e+002 1.545e-002 1.187e-003 
1.267e-003 1.138e+007 6.512e+011 1.000e+002 1.607e-002 1.188e-003 
1.269e-003 1.126e+007 6.456e+011 1.000e+002 1.831e-002 1.191e-003 
1.271e-003 1.129e+007 6.489e+011 1.000e+002 1.768e-002 1.192e-003 
1.273e-003 1.137e+007 6.523e+011 1.000e+002 1.634e-002 1.194e-003 
1.275e-003 1.152e+007 6.552e+011 1.000e+002 1.559e-002 1.195e-003 
1.277e-003 1.155e+007 6.582e+011 1.000e+002 1.626e-002 1.196e-003 
1.279e-003 1.161e+007 6.612e+011 1.000e+002 1.610e-002 1.198e-003 
1.280e-003 1.160e+007 6.656e+011 1.000e+002 1.860e-002 1.200e-003 
1.282e-003 1.108e+007 6.522e+011 1.000e+002 1.959e-002 1.205e-003 
1.284e-003 1.066e+007 6.431e+011 1.000e+002 1.897e-002 1.210e-003 
1.286e-003 1.046e+007 6.393e+011 1.000e+002 1.781e-002 1.213e-003 
1.288e-003 1.032e+007 6.394e+011 1.000e+002 1.744e-002 1.216e-003 
1.290e-003 1.025e+007 6.418e+011 1.000e+002 1.630e-002 1.219e-003 
1.292e-003 1.032e+007 6.445e+011 1.000e+002 1.640e-002 1.220e-003 
1.294e-003 1.049e+007 6.457e+011 1.000e+002 1.669e-002 1.221e-003 
1.296e-003 1.069e+007 6.468e+011 1.000e+002 1.624e-002 1.221e-003 
1.298e-003 1.090e+007 6.478e+011 1.000e+002 1.556e-002 1.222e-003 
1.300e-003 1.110e+007 6.490e+011 1.000e+002 1.577e-002 1.223e-003 
1.302e-003 1.129e+007 6.504e+011 1.000e+002 1.573e-002 1.223e-003 
1.303e-003 1.121e+007 6.451e+011 1.000e+002 1.907e-002 1.226e-003 
1.305e-003 1.121e+007 6.479e+011 1.000e+002 1.947e-002 1.227e-003 
1.307e-003 1.132e+007 6.499e+011 1.000e+002 1.702e-002 1.229e-003 
1.309e-003 1.143e+007 6.539e+011 1.000e+002 1.507e-002 1.230e-003 
1.311e-003 1.161e+007 6.565e+011 1.000e+002 1.505e-002 1.230e-003 
1.313e-003 1.165e+007 6.594e+011 1.000e+002 1.610e-002 1.232e-003 
1.315e-003 1.172e+007 6.626e+011 1.000e+002 1.650e-002 1.234e-003 
1.317e-003 1.167e+007 6.674e+011 1.000e+002 2.082e-002 1.236e-003 
1.319e-003 1.110e+007 6.506e+011 1.000e+002 2.147e-002 1.242e-003 
1.321e-003 1.070e+007 6.420e+011 1.000e+002 1.783e-002 1.246e-003 
1.323e-003 1.052e+007 6.386e+011 1.000e+002 1.703e-002 1.249e-003 
1.325e-003 1.042e+007 6.400e+011 1.000e+002 1.691e-002 1.252e-003 
1.326e-003 1.035e+007 6.425e+011 1.000e+002 1.652e-002 1.254e-003 
1.328e-003 1.045e+007 6.449e+011 1.000e+002 1.667e-002 1.256e-003 
1.330e-003 1.063e+007 6.460e+011 1.000e+002 1.601e-002 1.256e-003 
1.332e-003 1.083e+007 6.470e+011 1.000e+002 1.564e-002 1.257e-003 
1.334e-003 1.103e+007 6.481e+011 1.000e+002 1.555e-002 1.257e-003 
1.336e-003 1.123e+007 6.495e+011 1.000e+002 1.533e-002 1.258e-003 
1.338e-003 1.138e+007 6.491e+011 1.000e+002 1.913e-002 1.259e-003 
1.340e-003 1.128e+007 6.464e+011 1.000e+002 1.830e-002 1.262e-003 
1.342e-003 1.132e+007 6.482e+011 1.000e+002 1.791e-002 1.263e-003 
1.344e-003 1.139e+007 6.516e+011 1.000e+002 1.616e-002 1.265e-003 
1.346e-003 1.153e+007 6.548e+011 1.000e+002 1.594e-002 1.265e-003 
1.348e-003 1.167e+007 6.568e+011 1.000e+002 1.631e-002 1.266e-003 
1.349e-003 1.167e+007 6.602e+011 1.000e+002 1.742e-002 1.268e-003 
1.351e-003 1.168e+007 6.642e+011 1.000e+002 1.744e-002 1.270e-003 
1.353e-003 1.120e+007 6.515e+011 1.000e+002 1.830e-002 1.275e-003 
1.355e-003 1.075e+007 6.426e+011 1.000e+002 2.004e-002 1.280e-003 
1.357e-003 1.053e+007 6.391e+011 1.000e+002 1.789e-002 1.284e-003 
1.359e-003 1.040e+007 6.390e+011 1.000e+002 1.674e-002 1.287e-003 
1.361e-003 1.031e+007 6.415e+011 1.000e+002 1.608e-002 1.289e-003 
1.363e-003 1.036e+007 6.444e+011 1.000e+002 1.557e-002 1.291e-003 
1.365e-003 1.053e+007 6.456e+011 1.000e+002 1.591e-002 1.292e-003 
1.367e-003 1.073e+007 6.467e+011 1.000e+002 1.621e-002 1.292e-003 
1.369e-003 1.094e+007 6.478e+011 1.000e+002 1.545e-002 1.293e-003 
1.371e-003 1.114e+007 6.491e+011 1.000e+002 1.545e-002 1.293e-003 
1.372e-003 1.133e+007 6.505e+011 1.000e+002 1.571e-002 1.294e-003 
1.374e-003 1.130e+007 6.452e+011 1.000e+002 1.877e-002 1.296e-003 
1.376e-003 1.126e+007 6.478e+011 1.000e+002 1.952e-002 1.298e-003 
1.378e-003 1.139e+007 6.500e+011 1.000e+002 1.722e-002 1.299e-003 
1.380e-003 1.146e+007 6.534e+011 1.000e+002 1.619e-002 1.300e-003 
1.382e-003 1.147e+007 6.582e+011 1.000e+002 1.633e-002 1.302e-003 
1.384e-003 1.152e+007 6.611e+011 1.000e+002 1.703e-002 1.304e-003 
1.386e-003 1.149e+007 6.657e+011 1.000e+002 1.796e-002 1.306e-003 
1.388e-003 1.098e+007 6.521e+011 1.000e+002 1.967e-002 1.311e-003 
1.390e-003 1.056e+007 6.422e+011 1.000e+002 1.860e-002 1.316e-003 
1.392e-003 1.036e+007 6.387e+011 1.000e+002 1.764e-002 1.320e-003 
1.394e-003 1.026e+007 6.392e+011 1.000e+002 1.721e-002 1.322e-003 
1.395e-003 1.019e+007 6.415e+011 1.000e+002 1.648e-002 1.325e-003 
1.397e-003 1.025e+007 6.443e+011 1.000e+002 1.583e-002 1.326e-003 
1.399e-003 1.043e+007 6.454e+011 1.000e+002 1.599e-002 1.327e-003 
1.401e-003 1.063e+007 6.465e+011 1.000e+002 1.612e-002 1.327e-003 
1.403e-003 1.084e+007 6.475e+011 1.000e+002 1.577e-002 1.328e-003 
1.405e-003 1.104e+007 6.487e+011 1.000e+002 1.571e-002 1.328e-003 
1.407e-003 1.124e+007 6.499e+011 1.000e+002 1.574e-002 1.329e-003 
1.409e-003 1.130e+007 6.451e+011 1.000e+002 1.870e-002 1.330e-003 
1.411e-003 1.120e+007 6.471e+011 1.000e+002 1.917e-002 1.333e-003 
1.413e-003 1.130e+007 6.498e+011 1.000e+002 1.772e-002 1.334e-003 
1.415e-003 1.141e+007 6.525e+011 1.000e+002 1.633e-002 1.335e-003 
1.417e-003 1.146e+007 6.564e+011 1.000e+002 1.616e-002 1.337e-003 
1.418e-003 1.148e+007 6.604e+011 1.000e+002 1.553e-002 1.339e-003 
1.420e-003 1.156e+007 6.630e+011 1.000e+002 1.706e-002 1.340e-003 
1.422e-003 1.122e+007 6.520e+011 1.000e+002 1.934e-002 1.344e-003 
1.424e-003 1.071e+007 6.454e+011 1.000e+002 1.929e-002 1.350e-003 
1.426e-003 1.045e+007 6.399e+011 1.000e+002 1.750e-002 1.353e-003 
1.428e-003 1.031e+007 6.386e+011 1.000e+002 1.688e-002 1.356e-003 
1.430e-003 1.022e+007 6.403e+011 1.000e+002 1.757e-002 1.359e-003 
1.432e-003 1.021e+007 6.435e+011 1.000e+002 1.673e-002 1.361e-003 
1.434e-003 1.035e+007 6.449e+011 1.000e+002 1.606e-002 1.362e-003 
1.436e-003 1.054e+007 6.461e+011 1.000e+002 1.626e-002 1.362e-003 
1.438e-003 1.075e+007 6.470e+011 1.000e+002 1.631e-002 1.363e-003 
1.440e-003 1.095e+007 6.482e+011 1.000e+002 1.576e-002 1.363e-003 
1.441e-003 1.116e+007 6.494e+011 1.000e+002 1.554e-002 1.364e-003 
1.443e-003 1.135e+007 6.509e+011 1.000e+002 1.550e-002 1.364e-003 
1.445e-003 1.123e+007 6.457e+011 1.000e+002 1.769e-002 1.367e-003 
1.447e-003 1.126e+007 6.483e+011 1.000e+002 1.808e-002 1.369e-003 
1.449e-003 1.139e+007 6.502e+011 1.000e+002 1.787e-002 1.370e-003 
1.451e-003 1.149e+007 6.544e+011 1.000e+002 1.541e-002 1.371e-003 
1.453e-003 1.157e+007 6.573e+011 1.000e+002 1.622e-002 1.372e-003 
1.455e-003 1.160e+007 6.610e+011 1.000e+002 1.613e-002 1.374e-003 
1.457e-003 1.166e+007 6.644e+011 1.000e+002 1.936e-002 1.376e-003 
1.459e-003 1.127e+007 6.526e+011 1.000e+002 2.044e-002 1.380e-003 
1.461e-003 1.078e+007 6.448e+011 1.000e+002 1.943e-002 1.386e-003 
1.463e-003 1.054e+007 6.399e+011 1.000e+002 1.740e-002 1.389e-003 
1.464e-003 1.039e+007 6.393e+011 1.000e+002 1.711e-002 1.392e-003 
1.466e-003 1.030e+007 6.409e+011 1.000e+002 1.703e-002 1.395e-003 
1.468e-003 1.031e+007 6.441e+011 1.000e+002 1.673e-002 1.397e-003 
1.470e-003 1.047e+007 6.454e+011 1.000e+002 1.665e-002 1.397e-003 
1.472e-003 1.066e+007 6.464e+011 1.000e+002 1.608e-002 1.398e-003 
1.474e-003 1.087e+007 6.475e+011 1.000e+002 1.527e-002 1.398e-003 
1.476e-003 1.107e+007 6.487e+011 1.000e+002 1.517e-002 1.399e-003 
1.478e-003 1.127e+007 6.500e+011 1.000e+002 1.534e-002 1.399e-003 
1.480e-003 1.127e+007 6.450e+011 1.000e+002 1.777e-002 1.401e-003 
1.482e-003 1.122e+007 6.472e+011 1.000e+002 1.868e-002 1.404e-003 
1.484e-003 1.134e+007 6.495e+011 1.000e+002 1.859e-002 1.405e-003 
1.486e-003 1.143e+007 6.524e+011 1.000e+002 1.564e-002 1.406e-003 
1.487e-003 1.159e+007 6.555e+011 1.000e+002 1.546e-002 1.407e-003 
1.489e-003 1.168e+007 6.579e+011 1.000e+002 1.598e-002 1.408e-003 
1.491e-003 1.172e+007 6.613e+011 1.000e+002 1.727e-002 1.410e-003 
1.493e-003 1.171e+007 6.657e+011 1.000e+002 1.804e-002 1.412e-003 
1.495e-003 1.121e+007 6.526e+011 1.000e+002 1.986e-002 1.417e-003 
1.497e-003 1.077e+007 6.437e+011 1.000e+002 1.855e-002 1.422e-003 
1.499e-003 1.058e+007 6.399e+011 1.000e+002 1.767e-002 1.425e-003 
1.501e-003 1.044e+007 6.398e+011 1.000e+002 1.709e-002 1.428e-003 
1.503e-003 1.036e+007 6.418e+011 1.000e+002 1.695e-002 1.431e-003 
1.505e-003 1.042e+007 6.446e+011 1.000e+002 1.611e-002 1.432e-003 
1.507e-003 1.059e+007 6.458e+011 1.000e+002 1.592e-002 1.433e-003 
1.509e-003 1.079e+007 6.469e+011 1.000e+002 1.537e-002 1.433e-003 
1.510e-003 1.099e+007 6.480e+011 1.000e+002 1.489e-002 1.434e-003 
1.512e-003 1.119e+007 6.492e+011 1.000e+002 1.461e-002 1.435e-003 
1.514e-003 1.137e+007 6.510e+011 1.000e+002 1.504e-002 1.435e-003 
1.516e-003 1.120e+007 6.457e+011 1.000e+002 1.860e-002 1.438e-003 
1.518e-003 1.126e+007 6.491e+011 1.000e+002 1.870e-002 1.440e-003 
1.520e-003 1.134e+007 6.525e+011 1.000e+002 1.664e-002 1.441e-003 
1.522e-003 1.150e+007 6.551e+011 1.000e+002 1.515e-002 1.442e-003 
1.524e-003 1.151e+007 6.583e+011 1.000e+002 1.677e-002 1.444e-003 
1.526e-003 1.158e+007 6.617e+011 1.000e+002 1.727e-002 1.445e-003 
1.528e-003 1.155e+007 6.660e+011 1.000e+002 1.907e-002 1.447e-003 
1.530e-003 1.101e+007 6.522e+011 1.000e+002 2.043e-002 1.453e-003 
1.532e-003 1.061e+007 6.423e+011 1.000e+002 1.886e-002 1.458e-003 
1.533e-003 1.043e+007 6.387e+011 1.000e+002 1.773e-002 1.461e-003 
1.535e-003 1.033e+007 6.395e+011 1.000e+002 1.695e-002 1.463e-003 
1.537e-003 1.025e+007 6.416e+011 1.000e+002 1.653e-002 1.466e-003 
1.539e-003 1.032e+007 6.444e+011 1.000e+002 1.617e-002 1.467e-003 
1.541e-003 1.049e+007 6.457e+011 1.000e+002 1.726e-002 1.468e-003 
1.543e-003 1.069e+007 6.466e+011 1.000e+002 1.628e-002 1.469e-003 
1.545e-003 1.089e+007 6.476e+011 1.000e+002 1.568e-002 1.469e-003 
1.547e-003 1.110e+007 6.488e+011 1.000e+002 1.565e-002 1.470e-003 
1.549e-003 1.129e+007 6.503e+011 1.000e+002 1.568e-002 1.470e-003 
1.551e-003 1.125e+007 6.446e+011 1.000e+002 1.893e-002 1.472e-003 
1.553e-003 1.122e+007 6.479e+011 1.000e+002 2.060e-002 1.475e-003 
1.555e-003 1.135e+007 6.500e+011 1.000e+002 1.803e-002 1.476e-003 
1.556e-003 1.141e+007 6.536e+011 1.000e+002 1.614e-002 1.477e-003 
1.558e-003 1.144e+007 6.578e+011 1.000e+002 1.653e-002 1.479e-003 
1.560e-003 1.150e+007 6.611e+011 1.000e+002 1.644e-002 1.480e-003 
1.562e-003 1.151e+007 6.649e+011 1.000e+002 1.777e-002 1.482e-003 
1.564e-003 1.102e+007 6.518e+011 1.000e+002 1.977e-002 1.487e-003 
1.566e-003 1.059e+007 6.434e+011 1.000e+002 1.920e-002 1.492e-003 
1.568e-003 1.039e+007 6.393e+011 1.000e+002 1.796e-002 1.496e-003 
1.570e-003 1.025e+007 6.394e+011 1.000e+002 1.847e-002 1.498e-003 
1.572e-003 1.017e+007 6.412e+011 1.000e+002 1.653e-002 1.501e-003 
1.574e-003 1.021e+007 6.442e+011 1.000e+002 1.624e-002 1.503e-003 
1.576e-003 1.038e+007 6.456e+011 1.000e+002 1.713e-002 1.503e-003 
1.578e-003 1.058e+007 6.465e+011 1.000e+002 1.646e-002 1.504e-003 
1.579e-003 1.080e+007 6.475e+011 1.000e+002 1.652e-002 1.504e-003 
1.581e-003 1.100e+007 6.487e+011 1.000e+002 1.649e-002 1.505e-003 
1.583e-003 1.120e+007 6.500e+011 1.000e+002 1.662e-002 1.505e-003 
1.585e-003 1.129e+007 6.463e+011 1.000e+002 2.053e-002 1.507e-003 
1.587e-003 1.116e+007 6.464e+011 1.000e+002 1.899e-002 1.509e-003 
1.589e-003 1.123e+007 6.488e+011 1.000e+002 1.781e-002 1.511e-003 
1.591e-003 1.131e+007 6.526e+011 1.000e+002 1.534e-002 1.512e-003 
1.593e-003 1.134e+007 6.559e+011 1.000e+002 1.604e-002 1.514e-003 
1.595e-003 1.136e+007 6.605e+011 1.000e+002 1.736e-002 1.516e-003 
1.597e-003 1.131e+007 6.555e+011 1.000e+002 1.993e-002 1.518e-003 
1.599e-003 1.082e+007 6.511e+011 1.000e+002 1.834e-002 1.523e-003 
1.601e-003 1.041e+007 6.424e+011 1.000e+002 1.916e-002 1.528e-003 
1.602e-003 1.023e+007 6.385e+011 1.000e+002 1.753e-002 1.531e-003 
1.604e-003 1.013e+007 6.389e+011 1.000e+002 1.687e-002 1.534e-003 
1.606e-003 1.006e+007 6.410e+011 1.000e+002 1.727e-002 1.536e-003 
1.608e-003 1.011e+007 6.440e+011 1.000e+002 1.622e-002 1.538e-003 
1.610e-003 1.028e+007 6.452e+011 1.000e+002 1.663e-002 1.538e-003 
1.612e-003 1.048e+007 6.461e+011 1.000e+002 1.547e-002 1.539e-003 
1.614e-003 1.070e+007 6.469e+011 1.000e+002 1.615e-002 1.539e-003 
1.616e-003 1.090e+007 6.480e+011 1.000e+002 1.520e-002 1.540e-003 
1.618e-003 1.111e+007 6.492e+011 1.000e+002 1.542e-002 1.540e-003 
1.620e-003 1.129e+007 6.510e+011 1.000e+002 1.622e-002 1.541e-003 
1.622e-003 1.115e+007 6.457e+011 1.000e+002 1.871e-002 1.544e-003 
1.624e-003 1.120e+007 6.485e+011 1.000e+002 1.859e-002 1.545e-003 
1.625e-003 1.130e+007 6.511e+011 1.000e+002 1.715e-002 1.547e-003 
1.627e-003 1.143e+007 6.547e+011 1.000e+002 1.631e-002 1.548e-003 
1.629e-003 1.162e+007 6.569e+011 1.000e+002 1.637e-002 1.548e-003 
1.631e-003 1.165e+007 6.599e+011 1.000e+002 1.657e-002 1.550e-003 
1.633e-003 1.174e+007 6.628e+011 1.000e+002 1.691e-002 1.551e-003 
1.635e-003 1.162e+007 6.586e+011 1.000e+002 2.023e-002 1.554e-003 
1.637e-003 1.106e+007 6.496e+011 1.000e+002 2.080e-002 1.560e-003 
1.639e-003 1.070e+007 6.421e+011 1.000e+002 1.805e-002 1.564e-003 
1.641e-003 1.053e+007 6.391e+011 1.000e+002 1.809e-002 1.567e-003 
1.643e-003 1.041e+007 6.399e+011 1.000e+002 1.857e-002 1.570e-003 
1.645e-003 1.036e+007 6.428e+011 1.000e+002 1.692e-002 1.572e-003 
1.647e-003 1.046e+007 6.449e+011 1.000e+002 1.583e-002 1.574e-003 
1.649e-003 1.065e+007 6.460e+011 1.000e+002 1.528e-002 1.574e-003 
1.650e-003 1.085e+007 6.471e+011 1.000e+002 1.572e-002 1.575e-003 
1.652e-003 1.104e+007 6.483e+011 1.000e+002 1.532e-002 1.575e-003 
1.654e-003 1.124e+007 6.496e+011 1.000e+002 1.528e-002 1.576e-003 
1.656e-003 1.131e+007 6.453e+011 1.000e+002 1.887e-002 1.577e-003 
1.658e-003 1.124e+007 6.471e+011 1.000e+002 2.027e-002 1.580e-003 
1.660e-003 1.130e+007 6.486e+011 1.000e+002 1.801e-002 1.581e-003 
1.662e-003 1.140e+007 6.519e+011 1.000e+002 1.648e-002 1.582e-003 
1.664e-003 1.146e+007 6.556e+011 1.000e+002 1.615e-002 1.584e-003 
1.666e-003 1.148e+007 6.601e+011 1.000e+002 1.663e-002 1.586e-003 
1.668e-003 1.157e+007 6.625e+011 1.000e+002 1.691e-002 1.587e-003 
1.670e-003 1.126e+007 6.524e+011 1.000e+002 2.066e-002 1.591e-003 
1.672e-003 1.073e+007 6.465e+011 1.000e+002 2.344e-002 1.597e-003 
1.673e-003 1.046e+007 6.403e+011 1.000e+002 1.832e-002 1.600e-003 
1.675e-003 1.030e+007 6.383e+011 1.000e+002 1.766e-002 1.603e-003 
1.677e-003 1.020e+007 6.403e+011 1.000e+002 1.773e-002 1.606e-003 
1.679e-003 1.019e+007 6.437e+011 1.000e+002 1.718e-002 1.608e-003 
1.681e-003 1.033e+007 6.450e+011 1.000e+002 1.691e-002 1.609e-003 
1.683e-003 1.053e+007 6.461e+011 1.000e+002 1.710e-002 1.610e-003 
1.685e-003 1.073e+007 6.470e+011 1.000e+002 1.667e-002 1.610e-003 
1.687e-003 1.094e+007 6.481e+011 1.000e+002 1.623e-002 1.611e-003 
1.689e-003 1.114e+007 6.496e+011 1.000e+002 1.657e-002 1.611e-003 
1.691e-003 1.132e+007 6.514e+011 1.000e+002 1.702e-002 1.612e-003 
1.693e-003 1.121e+007 6.462e+011 1.000e+002 1.911e-002 1.614e-003 
1.695e-003 1.125e+007 6.489e+011 1.000e+002 1.870e-002 1.616e-003 
1.696e-003 1.131e+007 6.526e+011 1.000e+002 1.759e-002 1.618e-003 
1.698e-003 1.147e+007 6.549e+011 1.000e+002 1.559e-002 1.618e-003 
1.700e-003 1.166e+007 6.570e+011 1.000e+002 1.641e-002 1.619e-003 
1.702e-003 1.173e+007 6.594e+011 1.000e+002 1.778e-002 1.620e-003 
1.704e-003 1.178e+007 6.622e+011 1.000e+002 1.776e-002 1.622e-003 
1.706e-003 1.164e+007 6.558e+011 1.000e+002 2.092e-002 1.625e-003 
1.708e-003 1.109e+007 6.481e+011 1.000e+002 1.971e-002 1.631e-003 
1.710e-003 1.072e+007 6.408e+011 1.000e+002 1.825e-002 1.635e-003 
1.712e-003 1.055e+007 6.382e+011 1.000e+002 1.686e-002 1.638e-003 
1.714e-003 1.045e+007 6.397e+011 1.000e+002 1.666e-002 1.641e-003 
1.716e-003 1.040e+007 6.427e+011 1.000e+002 1.613e-002 1.643e-003 
1.718e-003 1.050e+007 6.450e+011 1.000e+002 1.581e-002 1.644e-003 
1.719e-003 1.068e+007 6.461e+011 1.000e+002 1.645e-002 1.645e-003 
1.721e-003 1.088e+007 6.472e+011 1.000e+002 1.691e-002 1.645e-003 
1.723e-003 1.107e+007 6.485e+011 1.000e+002 1.594e-002 1.646e-003 
1.725e-003 1.127e+007 6.499e+011 1.000e+002 1.608e-002 1.647e-003 
1.727e-003 1.133e+007 6.456e+011 1.000e+002 1.915e-002 1.648e-003 
1.729e-003 1.122e+007 6.471e+011 1.000e+002 1.978e-002 1.651e-003 
1.731e-003 1.133e+007 6.495e+011 1.000e+002 1.803e-002 1.652e-003 
1.733e-003 1.141e+007 6.530e+011 1.000e+002 1.505e-002 1.653e-003 
1.735e-003 1.145e+007 6.569e+011 1.000e+002 1.624e-002 1.655e-003 
1.737e-003 1.148e+007 6.608e+011 1.000e+002 1.627e-002 1.657e-003 
1.739e-003 1.152e+007 6.642e+011 1.000e+002 1.852e-002 1.658e-003 
1.741e-003 1.110e+007 6.522e+011 1.000e+002 2.130e-002 1.663e-003 
1.742e-003 1.064e+007 6.452e+011 1.000e+002 1.821e-002 1.668e-003 
1.744e-003 1.042e+007 6.403e+011 1.000e+002 1.778e-002 1.672e-003 
1.746e-003 1.028e+007 6.385e+011 1.000e+002 1.650e-002 1.674e-003 
1.748e-003 1.015e+007 6.410e+011 1.000e+002 1.691e-002 1.677e-003 
1.750e-003 1.019e+007 6.440e+011 1.000e+002 1.637e-002 1.679e-003 
1.752e-003 1.036e+007 6.452e+011 1.000e+002 1.586e-002 1.680e-003 
1.754e-003 1.055e+007 6.462e+011 1.000e+002 1.626e-002 1.680e-003 
1.756e-003 1.076e+007 6.471e+011 1.000e+002 1.545e-002 1.681e-003 
1.758e-003 1.097e+007 6.483e+011 1.000e+002 1.492e-002 1.681e-003 
1.760e-003 1.117e+007 6.495e+011 1.000e+002 1.498e-002 1.682e-003 
1.762e-003 1.129e+007 6.464e+011 1.000e+002 1.851e-002 1.683e-003 
1.764e-003 1.114e+007 6.464e+011 1.000e+002 1.784e-002 1.686e-003 
1.765e-003 1.123e+007 6.489e+011 1.000e+002 1.721e-002 1.687e-003 
1.767e-003 1.132e+007 6.527e+011 1.000e+002 1.484e-002 1.688e-003 
1.769e-003 1.140e+007 6.561e+011 1.000e+002 1.582e-002 1.690e-003 
1.771e-003 1.142e+007 6.598e+011 1.000e+002 1.649e-002 1.691e-003 
1.773e-003 1.152e+007 6.631e+011 1.000e+002 1.813e-002 1.693e-003 
1.775e-003 1.125e+007 6.533e+011 1.000e+002 2.142e-002 1.696e-003 
1.777e-003 1.074e+007 6.478e+011 1.000e+002 2.596e-002 1.702e-003 
1.779e-003 1.046e+007 6.413e+011 1.000e+002 1.786e-002 1.706e-003 
1.781e-003 1.033e+007 6.389e+011 1.000e+002 1.755e-002 1.709e-003 
1.783e-003 1.025e+007 6.396e+011 1.000e+002 1.782e-002 1.711e-003 
1.785e-003 1.020e+007 6.421e+011 1.000e+002 1.623e-002 1.713e-003 
1.787e-003 1.029e+007 6.446e+011 1.000e+002 1.657e-002 1.715e-003 
1.788e-003 1.047e+007 6.457e+011 1.000e+002 1.587e-002 1.715e-003 
1.790e-003 1.068e+007 6.467e+011 1.000e+002 1.609e-002 1.716e-003 
1.792e-003 1.089e+007 6.477e+011 1.000e+002 1.626e-002 1.716e-003 
1.794e-003 1.109e+007 6.489e+011 1.000e+002 1.558e-002 1.717e-003 
1.796e-003 1.129e+007 6.503e+011 1.000e+002 1.557e-002 1.717e-003 
1.798e-003 1.123e+007 6.446e+011 1.000e+002 1.875e-002 1.720e-003 
1.800e-003 1.120e+007 6.484e+011 1.000e+002 1.960e-002 1.722e-003 
1.802e-003 1.134e+007 6.504e+011 1.000e+002 1.736e-002 1.723e-003 
1.804e-003 1.142e+007 6.540e+011 1.000e+002 1.610e-002 1.724e-003 
1.806e-003 1.145e+007 6.573e+011 1.000e+002 1.706e-002 1.726e-003 
1.808e-003 1.150e+007 6.603e+011 1.000e+002 1.589e-002 1.727e-003 
1.810e-003 1.150e+007 6.648e+011 1.000e+002 1.752e-002 1.729e-003 
1.811e-003 1.102e+007 6.517e+011 1.000e+002 1.898e-002 1.734e-003 
1.813e-003 1.059e+007 6.439e+011 1.000e+002 1.855e-002 1.739e-003 
1.815e-003 1.039e+007 6.393e+011 1.000e+002 1.663e-002 1.743e-003 
1.817e-003 1.028e+007 6.389e+011 1.000e+002 1.630e-002 1.745e-003 
1.819e-003 1.020e+007 6.408e+011 1.000e+002 1.643e-002 1.748e-003 
1.821e-003 1.023e+007 6.440e+011 1.000e+002 1.636e-002 1.749e-003 
1.823e-003 1.039e+007 6.452e+011 1.000e+002 1.582e-002 1.750e-003 
1.825e-003 1.059e+007 6.463e+011 1.000e+002 1.567e-002 1.751e-003 
1.827e-003 1.079e+007 6.472e+011 1.000e+002 1.492e-002 1.751e-003 
1.829e-003 1.099e+007 6.484e+011 1.000e+002 1.418e-002 1.752e-003 
1.831e-003 1.119e+007 6.496e+011 1.000e+002 1.442e-002 1.752e-003 
1.833e-003 1.123e+007 6.451e+011 1.000e+002 1.806e-002 1.754e-003 
1.834e-003 1.118e+007 6.467e+011 1.000e+002 1.854e-002 1.756e-003 
1.836e-003 1.127e+007 6.493e+011 1.000e+002 1.779e-002 1.758e-003 
1.838e-003 1.135e+007 6.525e+011 1.000e+002 1.606e-002 1.759e-003 
1.840e-003 1.140e+007 6.563e+011 1.000e+002 1.690e-002 1.761e-003 
1.842e-003 1.143e+007 6.603e+011 1.000e+002 1.580e-002 1.762e-003 
1.844e-003 1.151e+007 6.634e+011 1.000e+002 1.770e-002 1.764e-003 
1.846e-003 1.116e+007 6.518e+011 1.000e+002 1.929e-002 1.768e-003 
1.848e-003 1.067e+007 6.460e+011 1.000e+002 2.156e-002 1.773e-003 
1.850e-003 1.039e+007 6.398e+011 1.000e+002 1.738e-002 1.777e-003 
1.852e-003 1.026e+007 6.382e+011 1.000e+002 1.656e-002 1.780e-003 
1.854e-003 1.012e+007 6.405e+011 1.000e+002 1.622e-002 1.783e-003 
1.856e-003 1.014e+007 6.437e+011 1.000e+002 1.617e-002 1.785e-003 
1.857e-003 1.029e+007 6.449e+011 1.000e+002 1.585e-002 1.785e-003 
1.859e-003 1.049e+007 6.459e+011 1.000e+002 1.591e-002 1.786e-003 
1.861e-003 1.070e+007 6.468e+011 1.000e+002 1.588e-002 1.786e-003 
1.863e-003 1.091e+007 6.479e+011 1.000e+002 1.501e-002 1.787e-003 
1.865e-003 1.111e+007 6.491e+011 1.000e+002 1.510e-002 1.787e-003 
1.867e-003 1.130e+007 6.506e+011 1.000e+002 1.526e-002 1.788e-003 
1.869e-003 1.116e+007 6.449e+011 1.000e+002 1.741e-002 1.791e-003 
1.871e-003 1.117e+007 6.480e+011 1.000e+002 1.695e-002 1.793e-003 
1.873e-003 1.127e+007 6.506e+011 1.000e+002 1.558e-002 1.794e-003 
1.875e-003 1.137e+007 6.539e+011 1.000e+002 1.536e-002 1.795e-003 
1.877e-003 1.133e+007 6.588e+011 1.000e+002 1.604e-002 1.797e-003 
1.879e-003 1.138e+007 6.625e+011 1.000e+002 1.800e-002 1.799e-003 
1.880e-003 1.100e+007 6.517e+011 1.000e+002 1.985e-002 1.803e-003 
1.882e-003 1.052e+007 6.455e+011 1.000e+002 1.897e-002 1.809e-003 
1.884e-003 1.030e+007 6.404e+011 1.000e+002 1.737e-002 1.812e-003 
1.886e-003 1.017e+007 6.387e+011 1.000e+002 1.722e-002 1.815e-003 
1.888e-003 1.010e+007 6.402e+011 1.000e+002 1.701e-002 1.817e-003 
1.890e-003 1.008e+007 6.426e+011 1.000e+002 1.645e-002 1.819e-003 
1.892e-003 1.020e+007 6.447e+011 1.000e+002 1.723e-002 1.820e-003 
1.894e-003 1.039e+007 6.457e+011 1.000e+002 1.687e-002 1.821e-003 
1.896e-003 1.060e+007 6.466e+011 1.000e+002 1.633e-002 1.822e-003 
1.898e-003 1.081e+007 6.476e+011 1.000e+002 1.603e-002 1.822e-003 
1.900e-003 1.102e+007 6.487e+011 1.000e+002 1.610e-002 1.823e-003 
1.902e-003 1.122e+007 6.500e+011 1.000e+002 1.631e-002 1.823e-003 
1.903e-003 1.123e+007 6.452e+011 1.000e+002 1.929e-002 1.825e-003 
1.905e-003 1.117e+007 6.472e+011 1.000e+002 1.899e-002 1.827e-003 
1.907e-003 1.128e+007 6.498e+011 1.000e+002 1.783e-002 1.828e-003 
1.909e-003 1.137e+007 6.536e+011 1.000e+002 1.548e-002 1.830e-003 
1.911e-003 1.154e+007 6.563e+011 1.000e+002 1.548e-002 1.830e-003 
1.913e-003 1.170e+007 6.579e+011 1.000e+002 1.618e-002 1.831e-003 
1.915e-003 1.171e+007 6.611e+011 1.000e+002 1.665e-002 1.833e-003 
1.917e-003 1.174e+007 6.640e+011 1.000e+002 1.866e-002 1.835e-003 
1.919e-003 1.131e+007 6.524e+011 1.000e+002 2.104e-002 1.840e-003 
1.921e-003 1.083e+007 6.443e+011 1.000e+002 1.981e-002 1.845e-003 
1.923e-003 1.059e+007 6.392e+011 1.000e+002 1.804e-002 1.848e-003 
1.925e-003 1.047e+007 6.395e+011 1.000e+002 1.677e-002 1.851e-003 
1.926e-003 1.039e+007 6.410e+011 1.000e+002 1.718e-002 1.854e-003 
1.928e-003 1.040e+007 6.442e+011 1.000e+002 1.653e-002 1.855e-003 
1.930e-003 1.056e+007 6.456e+011 1.000e+002 1.634e-002 1.856e-003 
1.932e-003 1.075e+007 6.468e+011 1.000e+002 1.656e-002 1.857e-003 
1.934e-003 1.095e+007 6.479e+011 1.000e+002 1.571e-002 1.857e-003 
1.936e-003 1.115e+007 6.492e+011 1.000e+002 1.556e-002 1.858e-003 
1.938e-003 1.135e+007 6.507e+011 1.000e+002 1.549e-002 1.859e-003 
1.940e-003 1.127e+007 6.450e+011 1.000e+002 1.909e-002 1.861e-003 
1.942e-003 1.125e+007 6.487e+011 1.000e+002 2.030e-002 1.863e-003 
1.944e-003 1.132e+007 6.518e+011 1.000e+002 1.782e-002 1.864e-003 
1.946e-003 1.147e+007 6.546e+011 1.000e+002 1.567e-002 1.865e-003 
1.948e-003 1.158e+007 6.569e+011 1.000e+002 1.622e-002 1.867e-003 
1.949e-003 1.160e+007 6.610e+011 1.000e+002 1.683e-002 1.868e-003 
1.951e-003 1.164e+007 6.635e+011 1.000e+002 1.735e-002 1.870e-003 
1.953e-003 1.121e+007 6.520e+011 1.000e+002 2.069e-002 1.875e-003 
1.955e-003 1.074e+007 6.448e+011 1.000e+002 2.015e-002 1.880e-003 
1.957e-003 1.050e+007 6.395e+011 1.000e+002 1.788e-002 1.884e-003 
1.959e-003 1.037e+007 6.389e+011 1.000e+002 1.688e-002 1.886e-003 
1.961e-003 1.028e+007 6.409e+011 1.000e+002 1.612e-002 1.889e-003 
1.963e-003 1.029e+007 6.440e+011 1.000e+002 1.598e-002 1.891e-003 
1.965e-003 1.045e+007 6.454e+011 1.000e+002 1.632e-002 1.892e-003 
1.967e-003 1.065e+007 6.464e+011 1.000e+002 1.528e-002 1.892e-003 
1.969e-003 1.085e+007 6.474e+011 1.000e+002 1.477e-002 1.893e-003 
1.971e-003 1.105e+007 6.487e+011 1.000e+002 1.474e-002 1.893e-003 
1.972e-003 1.125e+007 6.501e+011 1.000e+002 1.479e-002 1.894e-003 
1.974e-003 1.121e+007 6.447e+011 1.000e+002 1.757e-002 1.896e-003 
1.976e-003 1.117e+007 6.474e+011 1.000e+002 1.887e-002 1.898e-003 
1.978e-003 1.130e+007 6.496e+011 1.000e+002 1.735e-002 1.899e-003 
1.980e-003 1.139e+007 6.529e+011 1.000e+002 1.616e-002 1.900e-003 
1.982e-003 1.141e+007 6.575e+011 1.000e+002 1.632e-002 1.902e-003 
1.984e-003 1.146e+007 6.614e+011 1.000e+002 1.672e-002 1.904e-003 
1.986e-003 1.150e+007 6.648e+011 1.000e+002 1.836e-002 1.905e-003 
1.988e-003 1.106e+007 6.523e+011 1.000e+002 2.165e-002 1.910e-003 
1.990e-003 1.061e+007 6.444e+011 1.000e+002 1.937e-002 1.915e-003 
1.992e-003 1.038e+007 6.396e+011 1.000e+002 1.754e-002 1.919e-003 
1.994e-003 1.026e+007 6.394e+011 1.000e+002 1.772e-002 1.922e-003 
1.995e-003 1.018e+007 6.408e+011 1.000e+002 1.691e-002 1.924e-003 
1.997e-003 1.019e+007 6.439e+011 1.000e+002 1.618e-002 1.926e-003 
1.999e-003 1.035e+007 6.452e+011 1.000e+002 1.571e-002 1.927e-003 
2.001e-003 1.055e+007 6.462e+011 1.000e+002 1.616e-002 1.927e-003 
2.003e-003 1.075e+007 6.471e+011 1.000e+002 1.602e-002 1.928e-003 
2.005e-003 1.096e+007 6.483e+011 1.000e+002 1.547e-002 1.928e-003 
2.007e-003 1.116e+007 6.495e+011 1.000e+002 1.560e-002 1.929e-003 
2.009e-003 1.128e+007 6.475e+011 1.000e+002 1.856e-002 1.930e-003 
2.011e-003 1.117e+007 6.467e+011 1.000e+002 1.916e-002 1.933e-003 
2.013e-003 1.123e+007 6.494e+011 1.000e+002 1.879e-002 1.934e-003 
2.015e-003 1.132e+007 6.526e+011 1.000e+002 1.759e-002 1.935e-003 
2.017e-003 1.147e+007 6.553e+011 1.000e+002 1.655e-002 1.936e-003 
2.018e-003 1.153e+007 6.584e+011 1.000e+002 1.669e-002 1.938e-003 
2.020e-003 1.158e+007 6.610e+011 1.000e+002 1.634e-002 1.939e-003 
2.022e-003 1.160e+007 6.651e+011 1.000e+002 1.785e-002 1.941e-003 
2.024e-003 1.110e+007 6.524e+011 1.000e+002 1.952e-002 1.946e-003 
2.026e-003 1.065e+007 6.431e+011 1.000e+002 1.907e-002 1.951e-003 
2.028e-003 1.046e+007 6.395e+011 1.000e+002 1.794e-002 1.955e-003 
2.030e-003 1.034e+007 6.395e+011 1.000e+002 1.724e-002 1.957e-003 
2.032e-003 1.025e+007 6.415e+011 1.000e+002 1.678e-002 1.960e-003 
2.034e-003 1.030e+007 6.445e+011 1.000e+002 1.673e-002 1.961e-003 
2.036e-003 1.047e+007 6.458e+011 1.000e+002 1.630e-002 1.962e-003 
2.038e-003 1.067e+007 6.469e+011 1.000e+002 1.659e-002 1.963e-003 
2.040e-003 1.087e+007 6.481e+011 1.000e+002 1.627e-002 1.963e-003 
2.041e-003 1.107e+007 6.493e+011 1.000e+002 1.643e-002 1.964e-003 
2.043e-003 1.127e+007 6.508e+011 1.000e+002 1.639e-002 1.964e-003 
2.045e-003 1.120e+007 6.452e+011 1.000e+002 2.019e-002 1.967e-003 
2.047e-003 1.118e+007 6.486e+011 1.000e+002 2.109e-002 1.969e-003 
2.049e-003 1.132e+007 6.514e+011 1.000e+002 1.885e-002 1.970e-003 
2.051e-003 1.142e+007 6.547e+011 1.000e+002 1.753e-002 1.971e-003 
2.053e-003 1.159e+007 6.572e+011 1.000e+002 1.722e-002 1.972e-003 
2.055e-003 1.174e+007 6.588e+011 1.000e+002 1.763e-002 1.973e-003 
2.057e-003 1.175e+007 6.619e+011 1.000e+002 1.709e-002 1.974e-003 
2.059e-003 1.176e+007 6.655e+011 1.000e+002 1.905e-002 1.976e-003 
2.061e-003 1.127e+007 6.526e+011 1.000e+002 2.061e-002 1.982e-003 
2.063e-003 1.083e+007 6.433e+011 1.000e+002 1.977e-002 1.987e-003 
2.064e-003 1.062e+007 6.398e+011 1.000e+002 1.853e-002 1.990e-003 
2.066e-003 1.049e+007 6.398e+011 1.000e+002 1.740e-002 1.993e-003 
2.068e-003 1.040e+007 6.417e+011 1.000e+002 1.671e-002 1.995e-003 
2.070e-003 1.044e+007 6.448e+011 1.000e+002 1.604e-002 1.997e-003 
2.072e-003 1.061e+007 6.461e+011 1.000e+002 1.695e-002 1.998e-003 
2.074e-003 1.080e+007 6.472e+011 1.000e+002 1.691e-002 1.998e-003 
2.076e-003 1.100e+007 6.484e+011 1.000e+002 1.652e-002 1.999e-003 
2.078e-003 1.120e+007 6.497e+011 1.000e+002 1.617e-002 1.999e-003 
2.080e-003 1.125e+007 6.462e+011 1.000e+002 1.981e-002 2.001e-003 
2.082e-003 1.119e+007 6.473e+011 1.000e+002 1.950e-002 2.003e-003 
2.084e-003 1.127e+007 6.495e+011 1.000e+002 1.911e-002 2.005e-003 
2.086e-003 1.134e+007 6.533e+011 1.000e+002 1.578e-002 2.006e-003 
2.087e-003 1.151e+007 6.560e+011 1.000e+002 1.575e-002 2.007e-003 
2.089e-003 1.171e+007 6.579e+011 1.000e+002 1.584e-002 2.007e-003 
2.091e-003 1.173e+007 6.604e+011 1.000e+002 1.683e-002 2.009e-003 
2.093e-003 1.181e+007 6.632e+011 1.000e+002 1.786e-002 2.010e-003 
2.095e-003 1.159e+007 6.548e+011 1.000e+002 2.004e-002 2.014e-003 
2.097e-003 1.101e+007 6.472e+011 1.000e+002 2.467e-002 2.020e-003 
2.099e-003 1.070e+007 6.408e+011 1.000e+002 1.835e-002 2.024e-003 
2.101e-003 1.054e+007 6.392e+011 1.000e+002 1.800e-002 2.027e-003 
2.103e-003 1.045e+007 6.405e+011 1.000e+002 1.756e-002 2.029e-003 
2.105e-003 1.040e+007 6.441e+011 1.000e+002 1.687e-002 2.032e-003 
2.107e-003 1.053e+007 6.456e+011 1.000e+002 1.788e-002 2.033e-003 
2.109e-003 1.072e+007 6.467e+011 1.000e+002 1.648e-002 2.033e-003 
2.110e-003 1.091e+007 6.480e+011 1.000e+002 1.663e-002 2.034e-003 
2.112e-003 1.111e+007 6.493e+011 1.000e+002 1.707e-002 2.034e-003 
2.114e-003 1.129e+007 6.512e+011 1.000e+002 1.753e-002 2.035e-003 
2.116e-003 1.117e+007 6.459e+011 1.000e+002 2.048e-002 2.038e-003 
2.118e-003 1.120e+007 6.483e+011 1.000e+002 1.976e-002 2.040e-003 
2.120e-003 1.133e+007 6.500e+011 1.000e+002 1.841e-002 2.041e-003 
2.122e-003 1.139e+007 6.540e+011 1.000e+002 1.654e-002 2.042e-003 
2.124e-003 1.140e+007 6.587e+011 1.000e+002 1.655e-002 2.044e-003 
2.126e-003 1.149e+007 6.627e+011 1.000e+002 1.715e-002 2.045e-003 
2.128e-003 1.147e+007 6.665e+011 1.000e+002 1.873e-002 2.047e-003 
2.130e-003 1.094e+007 6.531e+011 1.000e+002 2.006e-002 2.053e-003 
2.132e-003 1.053e+007 6.429e+011 1.000e+002 1.971e-002 2.058e-003 
2.133e-003 1.033e+007 6.386e+011 1.000e+002 1.828e-002 2.061e-003 
2.135e-003 1.022e+007 6.399e+011 1.000e+002 1.879e-002 2.064e-003 
2.137e-003 1.015e+007 6.418e+011 1.000e+002 1.701e-002 2.066e-003 
2.139e-003 1.022e+007 6.445e+011 1.000e+002 1.675e-002 2.067e-003 
2.141e-003 1.040e+007 6.457e+011 1.000e+002 1.707e-002 2.068e-003 
2.143e-003 1.061e+007 6.466e+011 1.000e+002 1.634e-002 2.069e-003 
2.145e-003 1.082e+007 6.475e+011 1.000e+002 1.571e-002 2.069e-003 
2.147e-003 1.102e+007 6.485e+011 1.000e+002 1.523e-002 2.069e-003 
2.149e-003 1.122e+007 6.497e+011 1.000e+002 1.545e-002 2.070e-003 
2.151e-003 1.133e+007 6.465e+011 1.000e+002 1.822e-002 2.071e-003 
2.153e-003 1.124e+007 6.466e+011 1.000e+002 1.783e-002 2.074e-003 
2.155e-003 1.131e+007 6.493e+011 1.000e+002 1.797e-002 2.075e-003 
2.156e-003 1.140e+007 6.522e+011 1.000e+002 1.682e-002 2.076e-003 
2.158e-003 1.154e+007 6.554e+011 1.000e+002 1.607e-002 2.077e-003 
2.160e-003 1.164e+007 6.577e+011 1.000e+002 1.716e-002 2.079e-003 
2.162e-003 1.167e+007 6.619e+011 1.000e+002 1.735e-002 2.080e-003 
2.164e-003 1.169e+007 6.652e+011 1.000e+002 1.870e-002 2.082e-003 
2.166e-003 1.121e+007 6.529e+011 1.000e+002 2.184e-002 2.087e-003 
2.168e-003 1.078e+007 6.440e+011 1.000e+002 1.953e-002 2.092e-003 
2.170e-003 1.056e+007 6.398e+011 1.000e+002 1.740e-002 2.096e-003 
2.172e-003 1.044e+007 6.398e+011 1.000e+002 1.741e-002 2.098e-003 
2.174e-003 1.036e+007 6.412e+011 1.000e+002 1.621e-002 2.101e-003 
2.176e-003 1.039e+007 6.444e+011 1.000e+002 1.609e-002 2.103e-003 
2.178e-003 1.055e+007 6.457e+011 1.000e+002 1.602e-002 2.103e-003 
2.179e-003 1.075e+007 6.468e+011 1.000e+002 1.624e-002 2.104e-003 
2.181e-003 1.094e+007 6.480e+011 1.000e+002 1.552e-002 2.105e-003 
2.183e-003 1.114e+007 6.492e+011 1.000e+002 1.537e-002 2.105e-003 
2.185e-003 1.129e+007 6.486e+011 1.000e+002 1.956e-002 2.106e-003 
2.187e-003 1.116e+007 6.457e+011 1.000e+002 1.956e-002 2.109e-003 
2.189e-003 1.121e+007 6.487e+011 1.000e+002 1.867e-002 2.110e-003 
2.191e-003 1.132e+007 6.512e+011 1.000e+002 1.741e-002 2.111e-003 
2.193e-003 1.139e+007 6.550e+011 1.000e+002 1.691e-002 2.113e-003 
2.195e-003 1.141e+007 6.593e+011 1.000e+002 1.645e-002 2.115e-003 
2.197e-003 1.149e+007 6.626e+011 1.000e+002 1.789e-002 2.116e-003 
2.199e-003 1.133e+007 6.547e+011 1.000e+002 1.999e-002 2.119e-003 
2.201e-003 1.082e+007 6.494e+011 1.000e+002 2.276e-002 2.125e-003 
2.202e-003 1.047e+007 6.422e+011 1.000e+002 1.848e-002 2.129e-003 
2.204e-003 1.031e+007 6.389e+011 1.000e+002 1.702e-002 2.132e-003 
2.206e-003 1.022e+007 6.401e+011 1.000e+002 1.664e-002 2.134e-003 
2.208e-003 1.017e+007 6.421e+011 1.000e+002 1.609e-002 2.137e-003 
2.210e-003 1.025e+007 6.447e+011 1.000e+002 1.618e-002 2.138e-003 
2.212e-003 1.043e+007 6.459e+011 1.000e+002 1.657e-002 2.139e-003 
2.214e-003 1.063e+007 6.469e+011 1.000e+002 1.654e-002 2.139e-003 
2.216e-003 1.083e+007 6.480e+011 1.000e+002 1.591e-002 2.140e-003 
2.218e-003 1.104e+007 6.492e+011 1.000e+002 1.601e-002 2.140e-003 
2.220e-003 1.123e+007 6.507e+011 1.000e+002 1.630e-002 2.141e-003 
2.222e-003 1.110e+007 6.453e+011 1.000e+002 1.913e-002 2.144e-003 
2.224e-003 1.112e+007 6.487e+011 1.000e+002 1.914e-002 2.145e-003 
2.225e-003 1.124e+007 6.509e+011 1.000e+002 1.757e-002 2.146e-003 
2.227e-003 1.135e+007 6.543e+011 1.000e+002 1.629e-002 2.148e-003 
2.229e-003 1.138e+007 6.577e+011 1.000e+002 1.665e-002 2.149e-003 
2.231e-003 1.144e+007 6.608e+011 1.000e+002 1.677e-002 2.151e-003 
2.233e-003 1.144e+007 6.654e+011 1.000e+002 1.896e-002 2.153e-003 
2.235e-003 1.092e+007 6.522e+011 1.000e+002 1.972e-002 2.158e-003 
2.237e-003 1.051e+007 6.439e+011 1.000e+002 1.908e-002 2.163e-003 
2.239e-003 1.033e+007 6.397e+011 1.000e+002 1.788e-002 2.166e-003 
2.241e-003 1.023e+007 6.392e+011 1.000e+002 1.686e-002 2.169e-003 
2.243e-003 1.016e+007 6.410e+011 1.000e+002 1.735e-002 2.171e-003 
2.245e-003 1.018e+007 6.442e+011 1.000e+002 1.697e-002 2.173e-003 
2.247e-003 1.035e+007 6.455e+011 1.000e+002 1.746e-002 2.174e-003 
2.248e-003 1.054e+007 6.465e+011 1.000e+002 1.652e-002 2.174e-003 
2.250e-003 1.075e+007 6.475e+011 1.000e+002 1.577e-002 2.175e-003 
2.252e-003 1.095e+007 6.487e+011 1.000e+002 1.597e-002 2.175e-003 
2.254e-003 1.115e+007 6.500e+011 1.000e+002 1.625e-002 2.176e-003 
2.256e-003 1.116e+007 6.452e+011 1.000e+002 1.983e-002 2.178e-003 
2.258e-003 1.111e+007 6.474e+011 1.000e+002 2.062e-002 2.180e-003 
2.260e-003 1.122e+007 6.499e+011 1.000e+002 1.959e-002 2.181e-003 
2.262e-003 1.131e+007 6.527e+011 1.000e+002 1.690e-002 2.182e-003 
2.264e-003 1.146e+007 6.552e+011 1.000e+002 1.649e-002 2.183e-003 
2.266e-003 1.146e+007 6.596e+011 1.000e+002 1.649e-002 2.185e-003 
2.268e-003 1.156e+007 6.629e+011 1.000e+002 1.656e-002 2.186e-003 
2.270e-003 1.152e+007 6.624e+011 1.000e+002 2.055e-002 2.189e-003 
2.271e-003 1.098e+007 6.530e+011 1.000e+002 1.954e-002 2.194e-003 
2.273e-003 1.059e+007 6.429e+011 1.000e+002 1.841e-002 2.199e-003 
2.275e-003 1.041e+007 6.392e+011 1.000e+002 1.710e-002 2.202e-003 
2.277e-003 1.031e+007 6.398e+011 1.000e+002 1.747e-002 2.205e-003 
2.279e-003 1.024e+007 6.417e+011 1.000e+002 1.693e-002 2.207e-003 
2.281e-003 1.031e+007 6.445e+011 1.000e+002 1.664e-002 2.208e-003 
2.283e-003 1.048e+007 6.456e+011 1.000e+002 1.644e-002 2.209e-003 
2.285e-003 1.067e+007 6.467e+011 1.000e+002 1.508e-002 2.210e-003 
2.287e-003 1.088e+007 6.478e+011 1.000e+002 1.517e-002 2.210e-003 
2.289e-003 1.108e+007 6.489e+011 1.000e+002 1.495e-002 2.211e-003 
2.291e-003 1.127e+007 6.505e+011 1.000e+002 1.552e-002 2.211e-003 
2.293e-003 1.115e+007 6.451e+011 1.000e+002 1.900e-002 2.214e-003 
2.294e-003 1.117e+007 6.482e+011 1.000e+002 1.966e-002 2.216e-003 
2.296e-003 1.129e+007 6.504e+011 1.000e+002 1.763e-002 2.217e-003 
2.298e-003 1.140e+007 6.544e+011 1.000e+002 1.598e-002 2.218e-003 
2.300e-003 1.159e+007 6.566e+011 1.000e+002 1.576e-002 2.219e-003 
2.302e-003 1.168e+007 6.590e+011 1.000e+002 1.694e-002 2.220e-003 
2.304e-003 1.172e+007 6.616e+011 1.000e+002 1.695e-002 2.222e-003 
2.306e-003 1.169e+007 6.667e+011 1.000e+002 1.859e-002 2.224e-003 
2.308e-003 1.115e+007 6.535e+011 1.000e+002 2.094e-002 2.229e-003 
2.310e-003 1.077e+007 6.431e+011 1.000e+002 1.868e-002 2.234e-003 
2.312e-003 1.057e+007 6.395e+011 1.000e+002 1.813e-002 2.237e-003 
2.314e-003 1.045e+007 6.398e+011 1.000e+002 1.867e-002 2.240e-003 
2.316e-003 1.037e+007 6.420e+011 1.000e+002 1.608e-002 2.242e-003 
2.317e-003 1.043e+007 6.448e+011 1.000e+002 1.670e-002 2.244e-003 
2.319e-003 1.061e+007 6.462e+011 1.000e+002 1.711e-002 2.245e-003 
2.321e-003 1.080e+007 6.473e+011 1.000e+002 1.531e-002 2.245e-003 
2.323e-003 1.100e+007 6.484e+011 1.000e+002 1.556e-002 2.246e-003 
2.325e-003 1.119e+007 6.498e+011 1.000e+002 1.594e-002 2.246e-003 
2.327e-003 1.121e+007 6.453e+011 1.000e+002 1.929e-002 2.248e-003 
2.329e-003 1.116e+007 6.475e+011 1.000e+002 2.013e-002 2.250e-003 
2.331e-003 1.127e+007 6.498e+011 1.000e+002 1.894e-002 2.252e-003 
2.333e-003 1.137e+007 6.527e+011 1.000e+002 1.640e-002 2.253e-003 
2.335e-003 1.147e+007 6.557e+011 1.000e+002 1.581e-002 2.254e-003 
2.337e-003 1.148e+007 6.596e+011 1.000e+002 1.682e-002 2.256e-003 
2.339e-003 1.156e+007 6.622e+011 1.000e+002 1.770e-002 2.257e-003 
2.340e-003 1.136e+007 6.538e+011 1.000e+002 2.107e-002 2.261e-003 
2.342e-003 1.082e+007 6.484e+011 1.000e+002 2.291e-002 2.266e-003 
2.344e-003 1.049e+007 6.411e+011 1.000e+002 1.848e-002 2.270e-003 
2.346e-003 1.034e+007 6.389e+011 1.000e+002 1.768e-002 2.273e-003 
2.348e-003 1.026e+007 6.402e+011 1.000e+002 1.702e-002 2.276e-003 
2.350e-003 1.021e+007 6.425e+011 1.000e+002 1.674e-002 2.278e-003 
2.352e-003 1.031e+007 6.450e+011 1.000e+002 1.706e-002 2.279e-003 
2.354e-003 1.049e+007 6.461e+011 1.000e+002 1.681e-002 2.280e-003 
2.356e-003 1.069e+007 6.473e+011 1.000e+002 1.678e-002 2.280e-003 
2.358e-003 1.090e+007 6.483e+011 1.000e+002 1.617e-002 2.281e-003 
2.360e-003 1.110e+007 6.494e+011 1.000e+002 1.627e-002 2.281e-003 
2.362e-003 1.122e+007 6.463e+011 1.000e+002 2.184e-002 2.283e-003 
2.363e-003 1.112e+007 6.456e+011 1.000e+002 1.898e-002 2.285e-003 
2.365e-003 1.118e+007 6.485e+011 1.000e+002 1.870e-002 2.287e-003 
2.367e-003 1.128e+007 6.508e+011 1.000e+002 1.754e-002 2.288e-003 
2.369e-003 1.134e+007 6.548e+011 1.000e+002 1.726e-002 2.289e-003 
2.371e-003 1.136e+007 6.592e+011 1.000e+002 1.767e-002 2.291e-003 
2.373e-003 1.146e+007 6.626e+011 1.000e+002 1.738e-002 2.292e-003 
2.375e-003 1.132e+007 6.547e+011 1.000e+002 1.991e-002 2.295e-003 
2.377e-003 1.080e+007 6.491e+011 1.000e+002 2.218e-002 2.301e-003 
2.379e-003 1.044e+007 6.415e+011 1.000e+002 1.889e-002 2.305e-003 
2.381e-003 1.026e+007 6.387e+011 1.000e+002 1.817e-002 2.308e-003 
2.383e-003 1.016e+007 6.398e+011 1.000e+002 1.830e-002 2.311e-003 
2.385e-003 1.011e+007 6.422e+011 1.000e+002 1.643e-002 2.313e-003 
2.386e-003 1.021e+007 6.446e+011 1.000e+002 1.610e-002 2.314e-003 
2.388e-003 1.040e+007 6.457e+011 1.000e+002 1.584e-002 2.315e-003 
2.390e-003 1.060e+007 6.465e+011 1.000e+002 1.438e-002 2.316e-003 
2.392e-003 1.080e+007 6.476e+011 1.000e+002 1.453e-002 2.316e-003 
2.394e-003 1.101e+007 6.486e+011 1.000e+002 1.477e-002 2.317e-003 
2.396e-003 1.121e+007 6.499e+011 1.000e+002 1.485e-002 2.317e-003 
2.398e-003 1.117e+007 6.445e+011 1.000e+002 1.808e-002 2.319e-003 
2.400e-003 1.114e+007 6.472e+011 1.000e+002 1.930e-002 2.321e-003 
2.402e-003 1.123e+007 6.497e+011 1.000e+002 1.748e-002 2.323e-003 
2.404e-003 1.134e+007 6.534e+011 1.000e+002 1.573e-002 2.324e-003 
2.406e-003 1.152e+007 6.558e+011 1.000e+002 1.609e-002 2.324e-003 
2.408e-003 1.156e+007 6.590e+011 1.000e+002 1.643e-002 2.326e-003 
2.410e-003 1.163e+007 6.618e+011 1.000e+002 1.695e-002 2.328e-003 
2.411e-003 1.163e+007 6.656e+011 1.000e+002 1.823e-002 2.330e-003 
2.413e-003 1.108e+007 6.521e+011 1.000e+002 1.932e-002 2.335e-003 
2.415e-003 1.065e+007 6.423e+011 1.000e+002 1.924e-002 2.340e-003 
2.417e-003 1.046e+007 6.389e+011 1.000e+002 1.762e-002 2.343e-003 
2.419e-003 1.036e+007 6.395e+011 1.000e+002 1.716e-002 2.346e-003 
2.421e-003 1.029e+007 6.419e+011 1.000e+002 1.628e-002 2.348e-003 
2.423e-003 1.037e+007 6.446e+011 1.000e+002 1.632e-002 2.350e-003 
2.425e-003 1.054e+007 6.459e+011 1.000e+002 1.687e-002 2.350e-003 
2.427e-003 1.074e+007 6.469e+011 1.000e+002 1.633e-002 2.351e-003 
2.429e-003 1.094e+007 6.481e+011 1.000e+002 1.623e-002 2.351e-003 
2.431e-003 1.115e+007 6.492e+011 1.000e+002 1.629e-002 2.352e-003 
2.433e-003 1.134e+007 6.508e+011 1.000e+002 1.637e-002 2.353e-003 
2.434e-003 1.125e+007 6.454e+011 1.000e+002 1.893e-002 2.355e-003 
2.436e-003 1.126e+007 6.483e+011 1.000e+002 2.019e-002 2.357e-003 
2.438e-003 1.132e+007 6.517e+011 1.000e+002 1.806e-002 2.358e-003 
2.440e-003 1.143e+007 6.543e+011 1.000e+002 1.594e-002 2.360e-003 
2.442e-003 1.146e+007 6.587e+011 1.000e+002 1.666e-002 2.361e-003 
2.444e-003 1.154e+007 6.616e+011 1.000e+002 1.761e-002 2.363e-003 
2.446e-003 1.156e+007 6.650e+011 1.000e+002 1.884e-002 2.364e-003 
2.448e-003 1.105e+007 6.520e+011 1.000e+002 1.978e-002 2.370e-003 
2.450e-003 1.064e+007 6.439e+011 1.000e+002 1.836e-002 2.375e-003 
2.452e-003 1.045e+007 6.393e+011 1.000e+002 1.712e-002 2.378e-003 
2.454e-003 1.035e+007 6.392e+011 1.000e+002 1.671e-002 2.380e-003 
2.456e-003 1.027e+007 6.408e+011 1.000e+002 1.543e-002 2.383e-003 
2.457e-003 1.030e+007 6.440e+011 1.000e+002 1.581e-002 2.385e-003 
2.459e-003 1.046e+007 6.452e+011 1.000e+002 1.612e-002 2.385e-003 
2.461e-003 1.066e+007 6.463e+011 1.000e+002 1.540e-002 2.386e-003 
2.463e-003 1.086e+007 6.475e+011 1.000e+002 1.529e-002 2.387e-003 
2.465e-003 1.106e+007 6.486e+011 1.000e+002 1.527e-002 2.387e-003 
2.467e-003 1.126e+007 6.499e+011 1.000e+002 1.537e-002 2.388e-003 
2.469e-003 1.129e+007 6.448e+011 1.000e+002 1.885e-002 2.389e-003 
2.471e-003 1.123e+007 6.468e+011 1.000e+002 1.884e-002 2.392e-003 
2.473e-003 1.134e+007 6.493e+011 1.000e+002 1.858e-002 2.393e-003 
2.475e-003 1.144e+007 6.519e+011 1.000e+002 1.782e-002 2.394e-003 
2.477e-003 1.152e+007 6.552e+011 1.000e+002 1.740e-002 2.395e-003 
2.479e-003 1.152e+007 6.599e+011 1.000e+002 1.693e-002 2.397e-003 
2.480e-003 1.159e+007 6.628e+011 1.000e+002 1.871e-002 2.399e-003 
2.482e-003 1.129e+007 6.529e+011 1.000e+002 2.066e-002 2.403e-003 
2.484e-003 1.078e+007 6.466e+011 1.000e+002 2.346e-002 2.408e-003 
2.486e-003 1.050e+007 6.397e+011 1.000e+002 1.800e-002 2.412e-003 
2.488e-003 1.033e+007 6.383e+011 1.000e+002 1.639e-002 2.415e-003 
2.490e-003 1.023e+007 6.403e+011 1.000e+002 1.663e-002 2.418e-003 
2.492e-003 1.023e+007 6.436e+011 1.000e+002 1.637e-002 2.420e-003 
2.494e-003 1.037e+007 6.449e+011 1.000e+002 1.621e-002 2.421e-003 
2.496e-003 1.056e+007 6.460e+011 1.000e+002 1.619e-002 2.421e-003 
2.498e-003 1.076e+007 6.472e+011 1.000e+002 1.596e-002 2.422e-003 
2.500e-003 1.097e+007 6.482e+011 1.000e+002 1.594e-002 2.422e-003 
2.502e-003 1.118e+007 6.494e+011 1.000e+002 1.602e-002 2.423e-003 
2.503e-003 1.136e+007 6.508e+011 1.000e+002 1.911e-002 2.423e-003 
2.505e-003 1.123e+007 6.451e+011 1.000e+002 1.794e-002 2.426e-003 
2.507e-003 1.125e+007 6.488e+011 1.000e+002 1.875e-002 2.428e-003 
2.509e-003 1.135e+007 6.516e+011 1.000e+002 1.688e-002 2.429e-003 
2.511e-003 1.149e+007 6.547e+011 1.000e+002 1.558e-002 2.430e-003 
2.513e-003 1.168e+007 6.569e+011 1.000e+002 1.561e-002 2.431e-003 
2.515e-003 1.171e+007 6.596e+011 1.000e+002 1.592e-002 2.432e-003 
2.517e-003 1.179e+007 6.622e+011 1.000e+002 1.657e-002 2.434e-003 
2.519e-003 1.158e+007 6.549e+011 1.000e+002 1.960e-002 2.437e-003 
2.521e-003 1.103e+007 6.481e+011 1.000e+002 2.402e-002 2.443e-003 
2.523e-003 1.070e+007 6.406e+011 1.000e+002 1.789e-002 2.447e-003 
2.525e-003 1.054e+007 6.389e+011 1.000e+002 1.751e-002 2.450e-003 
2.526e-003 1.043e+007 6.406e+011 1.000e+002 1.769e-002 2.453e-003 
2.528e-003 1.040e+007 6.433e+011 1.000e+002 1.650e-002 2.455e-003 
2.530e-003 1.052e+007 6.451e+011 1.000e+002 1.614e-002 2.456e-003 
2.532e-003 1.070e+007 6.464e+011 1.000e+002 1.548e-002 2.457e-003 
2.534e-003 1.089e+007 6.476e+011 1.000e+002 1.566e-002 2.457e-003 
2.536e-003 1.110e+007 6.488e+011 1.000e+002 1.586e-002 2.458e-003 
2.538e-003 1.129e+007 6.502e+011 1.000e+002 1.620e-002 2.458e-003 
2.540e-003 1.127e+007 6.443e+011 1.000e+002 1.900e-002 2.460e-003 
2.542e-003 1.120e+007 6.472e+011 1.000e+002 2.023e-002 2.463e-003 
2.544e-003 1.133e+007 6.494e+011 1.000e+002 1.822e-002 2.464e-003 
2.546e-003 1.142e+007 6.530e+011 1.000e+002 1.704e-002 2.465e-003 
2.548e-003 1.149e+007 6.563e+011 1.000e+002 1.638e-002 2.466e-003 
2.549e-003 1.152e+007 6.606e+011 1.000e+002 1.728e-002 2.468e-003 
2.551e-003 1.156e+007 6.638e+011 1.000e+002 1.875e-002 2.470e-003 
2.553e-003 1.115e+007 6.519e+011 1.000e+002 2.232e-002 2.474e-003 
2.555e-003 1.069e+007 6.455e+011 1.000e+002 1.873e-002 2.480e-003 
2.557e-003 1.048e+007 6.405e+011 1.000e+002 1.675e-002 2.483e-003 
2.559e-003 1.036e+007 6.390e+011 1.000e+002 1.709e-002 2.486e-003 
2.561e-003 1.027e+007 6.405e+011 1.000e+002 1.645e-002 2.488e-003 
2.563e-003 1.026e+007 6.436e+011 1.000e+002 1.624e-002 2.490e-003 
2.565e-003 1.040e+007 6.450e+011 1.000e+002 1.621e-002 2.491e-003 
2.567e-003 1.060e+007 6.461e+011 1.000e+002 1.557e-002 2.492e-003 
2.569e-003 1.079e+007 6.472e+011 1.000e+002 1.570e-002 2.492e-003 
2.571e-003 1.100e+007 6.483e+011 1.000e+002 1.626e-002 2.493e-003 
2.572e-003 1.120e+007 6.496e+011 1.000e+002 1.625e-002 2.493e-003 
2.574e-003 1.131e+007 6.461e+011 1.000e+002 1.856e-002 2.494e-003 
2.576e-003 1.119e+007 6.462e+011 1.000e+002 1.922e-002 2.497e-003 
2.578e-003 1.127e+007 6.494e+011 1.000e+002 1.863e-002 2.499e-003 
2.580e-003 1.136e+007 6.526e+011 1.000e+002 1.598e-002 2.500e-003 
2.582e-003 1.152e+007 6.554e+011 1.000e+002 1.555e-002 2.501e-003 
2.584e-003 1.168e+007 6.571e+011 1.000e+002 1.645e-002 2.501e-003 
2.586e-003 1.168e+007 6.608e+011 1.000e+002 1.673e-002 2.503e-003 
2.588e-003 1.171e+007 6.642e+011 1.000e+002 1.876e-002 2.505e-003 
2.590e-003 1.128e+007 6.522e+011 1.000e+002 2.061e-002 2.510e-003 
2.592e-003 1.080e+007 6.444e+011 1.000e+002 1.847e-002 2.515e-003 
2.594e-003 1.056e+007 6.392e+011 1.000e+002 1.723e-002 2.519e-003 
2.595e-003 1.041e+007 6.388e+011 1.000e+002 1.637e-002 2.522e-003 
2.597e-003 1.028e+007 6.415e+011 1.000e+002 1.601e-002 2.524e-003 
2.599e-003 1.033e+007 6.444e+011 1.000e+002 1.603e-002 2.526e-003 
2.601e-003 1.051e+007 6.457e+011 1.000e+002 1.583e-002 2.527e-003 
2.603e-003 1.071e+007 6.468e+011 1.000e+002 1.547e-002 2.527e-003 
2.605e-003 1.091e+007 6.479e+011 1.000e+002 1.559e-002 2.528e-003 
2.607e-003 1.112e+007 6.490e+011 1.000e+002 1.575e-002 2.528e-003 
2.609e-003 1.131e+007 6.505e+011 1.000e+002 1.657e-002 2.529e-003 
2.611e-003 1.118e+007 6.456e+011 1.000e+002 2.005e-002 2.532e-003 
2.613e-003 1.120e+007 6.489e+011 1.000e+002 1.891e-002 2.533e-003 
2.615e-003 1.128e+007 6.523e+011 1.000e+002 1.820e-002 2.535e-003 
2.617e-003 1.143e+007 6.547e+011 1.000e+002 1.546e-002 2.536e-003 
2.618e-003 1.158e+007 6.565e+011 1.000e+002 1.545e-002 2.537e-003 
2.620e-003 1.159e+007 6.602e+011 1.000e+002 1.508e-002 2.538e-003 
2.622e-003 1.167e+007 6.633e+011 1.000e+002 1.788e-002 2.540e-003 
2.624e-003 1.136e+007 6.530e+011 1.000e+002 2.058e-002 2.544e-003 
2.626e-003 1.083e+007 6.466e+011 1.000e+002 2.218e-002 2.549e-003 
2.628e-003 1.056e+007 6.406e+011 1.000e+002 1.707e-002 2.553e-003 
2.630e-003 1.042e+007 6.389e+011 1.000e+002 1.701e-002 2.556e-003 
2.632e-003 1.032e+007 6.402e+011 1.000e+002 1.561e-002 2.559e-003 
2.634e-003 1.030e+007 6.436e+011 1.000e+002 1.622e-002 2.561e-003 
2.636e-003 1.044e+007 6.451e+011 1.000e+002 1.629e-002 2.562e-003 
2.638e-003 1.062e+007 6.461e+011 1.000e+002 1.560e-002 2.562e-003 
2.640e-003 1.082e+007 6.473e+011 1.000e+002 1.510e-002 2.563e-003 
2.641e-003 1.102e+007 6.484e+011 1.000e+002 1.531e-002 2.563e-003 
2.643e-003 1.122e+007 6.498e+011 1.000e+002 1.522e-002 2.564e-003 
2.645e-003 1.126e+007 6.449e+011 1.000e+002 1.812e-002 2.566e-003 
2.647e-003 1.123e+007 6.474e+011 1.000e+002 1.827e-002 2.568e-003 
2.649e-003 1.130e+007 6.488e+011 1.000e+002 1.774e-002 2.569e-003 
2.651e-003 1.137e+007 6.522e+011 1.000e+002 1.534e-002 2.571e-003 
2.653e-003 1.153e+007 6.550e+011 1.000e+002 1.556e-002 2.571e-003 
2.655e-003 1.161e+007 6.574e+011 1.000e+002 1.629e-002 2.573e-003 
2.657e-003 1.165e+007 6.609e+011 1.000e+002 1.730e-002 2.574e-003 
2.659e-003 1.164e+007 6.657e+011 1.000e+002 1.864e-002 2.576e-003 
2.661e-003 1.111e+007 6.522e+011 1.000e+002 1.870e-002 2.582e-003 
2.663e-003 1.070e+007 6.430e+011 1.000e+002 1.830e-002 2.587e-003 
2.664e-003 1.051e+007 6.394e+011 1.000e+002 1.729e-002 2.590e-003 
2.666e-003 1.041e+007 6.398e+011 1.000e+002 1.671e-002 2.593e-003 
2.668e-003 1.033e+007 6.414e+011 1.000e+002 1.594e-002 2.595e-003 
2.670e-003 1.038e+007 6.443e+011 1.000e+002 1.675e-002 2.597e-003 
2.672e-003 1.055e+007 6.456e+011 1.000e+002 1.587e-002 2.597e-003 
2.674e-003 1.075e+007 6.468e+011 1.000e+002 1.515e-002 2.598e-003 
2.676e-003 1.095e+007 6.479e+011 1.000e+002 1.530e-002 2.598e-003 
2.678e-003 1.115e+007 6.491e+011 1.000e+002 1.532e-002 2.599e-003 
2.680e-003 1.134e+007 6.506e+011 1.000e+002 1.526e-002 2.599e-003 
2.682e-003 1.123e+007 6.452e+011 1.000e+002 1.871e-002 2.602e-003 
2.684e-003 1.125e+007 6.485e+011 1.000e+002 1.920e-002 2.604e-003 
2.686e-003 1.137e+007 6.503e+011 1.000e+002 1.761e-002 2.605e-003 
2.687e-003 1.143e+007 6.543e+011 1.000e+002 1.643e-002 2.607e-003 
2.689e-003 1.145e+007 6.584e+011 1.000e+002 1.636e-002 2.608e-003 
2.691e-003 1.152e+007 6.615e+011 1.000e+002 1.583e-002 2.610e-003 
2.693e-003 1.144e+007 6.571e+011 1.000e+002 1.809e-002 2.612e-003 
2.695e-003 1.091e+007 6.508e+011 1.000e+002 1.966e-002 2.618e-003 
2.697e-003 1.050e+007 6.414e+011 1.000e+002 1.750e-002 2.623e-003 
2.699e-003 1.033e+007 6.390e+011 1.000e+002 1.624e-002 2.626e-003 
2.701e-003 1.018e+007 6.396e+011 1.000e+002 1.682e-002 2.629e-003 
2.703e-003 1.014e+007 6.422e+011 1.000e+002 1.532e-002 2.631e-003 
2.705e-003 1.024e+007 6.444e+011 1.000e+002 1.556e-002 2.632e-003 
2.707e-003 1.043e+007 6.455e+011 1.000e+002 1.526e-002 2.633e-003 
2.709e-003 1.063e+007 6.467e+011 1.000e+002 1.478e-002 2.633e-003 
2.710e-003 1.084e+007 6.477e+011 1.000e+002 1.476e-002 2.634e-003 
2.712e-003 1.105e+007 6.488e+011 1.000e+002 1.538e-002 2.634e-003 
2.714e-003 1.125e+007 6.501e+011 1.000e+002 1.552e-002 2.635e-003 
2.716e-003 1.122e+007 6.456e+011 1.000e+002 1.963e-002 2.637e-003 
2.718e-003 1.119e+007 6.480e+011 1.000e+002 1.873e-002 2.639e-003 
2.720e-003 1.130e+007 6.503e+011 1.000e+002 1.864e-002 2.640e-003 
2.722e-003 1.139e+007 6.537e+011 1.000e+002 1.622e-002 2.641e-003 
2.724e-003 1.157e+007 6.563e+011 1.000e+002 1.665e-002 2.642e-003 
2.726e-003 1.158e+007 6.592e+011 1.000e+002 1.673e-002 2.644e-003 
2.728e-003 1.165e+007 6.621e+011 1.000e+002 1.749e-002 2.645e-003 
2.730e-003 1.155e+007 6.570e+011 1.000e+002 2.088e-002 2.648e-003 
2.732e-003 1.101e+007 6.499e+011 1.000e+002 1.988e-002 2.653e-003 
2.733e-003 1.063e+007 6.407e+011 1.000e+002 1.835e-002 2.658e-003 
2.735e-003 1.047e+007 6.384e+011 1.000e+002 1.845e-002 2.661e-003 
2.737e-003 1.037e+007 6.392e+011 1.000e+002 1.728e-002 2.664e-003 
2.739e-003 1.033e+007 6.415e+011 1.000e+002 1.564e-002 2.666e-003 
2.741e-003 1.044e+007 6.436e+011 1.000e+002 1.578e-002 2.667e-003 
2.743e-003 1.063e+007 6.447e+011 1.000e+002 1.569e-002 2.668e-003 
2.745e-003 1.084e+007 6.455e+011 1.000e+002 1.524e-002 2.668e-003 
2.747e-003 1.106e+007 6.465e+011 1.000e+002 1.522e-002 2.668e-003 
2.749e-003 1.127e+007 6.475e+011 1.000e+002 1.523e-002 2.669e-003 
2.751e-003 1.147e+007 6.487e+011 1.000e+002 1.536e-002 2.669e-003 
2.753e-003 1.147e+007 6.450e+011 1.000e+002 1.824e-002 2.671e-003 
2.755e-003 1.142e+007 6.477e+011 1.000e+002 1.852e-002 2.674e-003 
2.756e-003 1.151e+007 6.501e+011 1.000e+002 1.777e-002 2.675e-003 
2.758e-003 1.158e+007 6.534e+011 1.000e+002 1.681e-002 2.676e-003 
2.760e-003 1.174e+007 6.559e+011 1.000e+002 1.678e-002 2.677e-003 
2.762e-003 1.193e+007 6.581e+011 1.000e+002 1.615e-002 2.678e-003 
2.764e-003 1.193e+007 6.610e+011 1.000e+002 1.709e-002 2.680e-003 
2.766e-003 1.198e+007 6.639e+011 1.000e+002 1.812e-002 2.681e-003 
2.768e-003 1.166e+007 6.541e+011 1.000e+002 2.191e-002 2.685e-003 
2.770e-003 1.110e+007 6.453e+011 1.000e+002 2.063e-002 2.691e-003 
2.772e-003 1.083e+007 6.407e+011 1.000e+002 1.793e-002 2.695e-003 
2.774e-003 1.068e+007 6.394e+011 1.000e+002 1.761e-002 2.698e-003 
2.776e-003 1.057e+007 6.414e+011 1.000e+002 1.736e-002 2.701e-003 
2.778e-003 1.058e+007 6.446e+011 1.000e+002 1.717e-002 2.702e-003 
2.779e-003 1.073e+007 6.460e+011 1.000e+002 1.690e-002 2.703e-003 
2.781e-003 1.091e+007 6.473e+011 1.000e+002 1.582e-002 2.704e-003 
2.783e-003 1.111e+007 6.486e+011 1.000e+002 1.579e-002 2.704e-003 
2.785e-003 1.130e+007 6.500e+011 1.000e+002 1.587e-002 2.705e-003 
2.787e-003 1.134e+007 6.453e+011 1.000e+002 1.955e-002 2.707e-003 
2.789e-003 1.125e+007 6.470e+011 1.000e+002 2.014e-002 2.709e-003 
2.791e-003 1.135e+007 6.494e+011 1.000e+002 1.889e-002 2.710e-003 
2.793e-003 1.143e+007 6.528e+011 1.000e+002 1.644e-002 2.712e-003 
2.795e-003 1.146e+007 6.569e+011 1.000e+002 1.724e-002 2.714e-003 
2.797e-003 1.150e+007 6.598e+011 1.000e+002 1.713e-002 2.715e-003 
2.799e-003 1.154e+007 6.638e+011 1.000e+002 2.058e-002 2.717e-003 
2.801e-003 1.109e+007 6.520e+011 1.000e+002 2.077e-002 2.722e-003 
2.802e-003 1.065e+007 6.445e+011 1.000e+002 1.985e-002 2.727e-003 
2.804e-003 1.044e+007 6.394e+011 1.000e+002 1.781e-002 2.730e-003 
2.806e-003 1.032e+007 6.385e+011 1.000e+002 1.670e-002 2.733e-003 
2.808e-003 1.026e+007 6.399e+011 1.000e+002 1.582e-002 2.735e-003 
2.810e-003 1.028e+007 6.429e+011 1.000e+002 1.564e-002 2.737e-003 
2.812e-003 1.045e+007 6.441e+011 1.000e+002 1.602e-002 2.738e-003 
2.814e-003 1.066e+007 6.451e+011 1.000e+002 1.570e-002 2.738e-003 
2.816e-003 1.087e+007 6.459e+011 1.000e+002 1.533e-002 2.739e-003 
2.818e-003 1.109e+007 6.468e+011 1.000e+002 1.561e-002 2.739e-003 
2.820e-003 1.130e+007 6.478e+011 1.000e+002 1.576e-002 2.740e-003 
2.822e-003 1.150e+007 6.491e+011 1.000e+002 1.591e-002 2.740e-003 
2.824e-003 1.135e+007 6.445e+011 1.000e+002 1.840e-002 2.743e-003 
2.825e-003 1.134e+007 6.484e+011 1.000e+002 2.002e-002 2.745e-003 
2.827e-003 1.146e+007 6.505e+011 1.000e+002 1.746e-002 2.746e-003 
2.829e-003 1.156e+007 6.542e+011 1.000e+002 1.570e-002 2.747e-003 
2.831e-003 1.160e+007 6.579e+011 1.000e+002 1.726e-002 2.749e-003 
2.833e-003 1.164e+007 6.613e+011 1.000e+002 1.832e-002 2.751e-003 
2.835e-003 1.166e+007 6.652e+011 1.000e+002 1.975e-002 2.752e-003 
2.837e-003 1.116e+007 6.520e+011 1.000e+002 2.033e-002 2.758e-003 
2.839e-003 1.073e+007 6.437e+011 1.000e+002 1.880e-002 2.763e-003 
2.841e-003 1.055e+007 6.393e+011 1.000e+002 1.708e-002 2.766e-003 
2.843e-003 1.043e+007 6.382e+011 1.000e+002 1.751e-002 2.769e-003 
2.845e-003 1.035e+007 6.403e+011 1.000e+002 1.641e-002 2.771e-003 
2.847e-003 1.042e+007 6.431e+011 1.000e+002 1.609e-002 2.772e-003 
2.848e-003 1.059e+007 6.443e+011 1.000e+002 1.615e-002 2.773e-003 
2.850e-003 1.080e+007 6.454e+011 1.000e+002 1.623e-002 2.774e-003 
2.852e-003 1.101e+007 6.463e+011 1.000e+002 1.628e-002 2.774e-003 
2.854e-003 1.121e+007 6.473e+011 1.000e+002 1.631e-002 2.775e-003 
2.856e-003 1.142e+007 6.485e+011 1.000e+002 1.613e-002 2.775e-003 
2.858e-003 1.142e+007 6.441e+011 1.000e+002 1.874e-002 2.777e-003 
2.860e-003 1.127e+007 6.470e+011 1.000e+002 1.889e-002 2.780e-003 
2.862e-003 1.136e+007 6.495e+011 1.000e+002 1.725e-002 2.781e-003 
2.864e-003 1.144e+007 6.523e+011 1.000e+002 1.633e-002 2.783e-003 
2.866e-003 1.139e+007 6.572e+011 1.000e+002 1.683e-002 2.785e-003 
2.868e-003 1.143e+007 6.622e+011 1.000e+002 1.772e-002 2.786e-003 
2.870e-003 1.114e+007 6.519e+011 1.000e+002 2.013e-002 2.790e-003 
2.871e-003 1.063e+007 6.468e+011 1.000e+002 2.613e-002 2.796e-003 
2.873e-003 1.036e+007 6.402e+011 1.000e+002 1.871e-002 2.800e-003 
2.875e-003 1.025e+007 6.377e+011 1.000e+002 1.944e-002 2.802e-003 
2.877e-003 1.017e+007 6.392e+011 1.000e+002 1.832e-002 2.805e-003 
2.879e-003 1.013e+007 6.398e+011 1.000e+002 1.573e-002 2.807e-003 
2.881e-003 1.024e+007 6.404e+011 1.000e+002 1.608e-002 2.808e-003 
2.883e-003 1.046e+007 6.405e+011 1.000e+002 1.582e-002 2.808e-003 
2.885e-003 1.069e+007 6.410e+011 1.000e+002 1.616e-002 2.809e-003 
2.887e-003 1.093e+007 6.418e+011 1.000e+002 1.518e-002 2.809e-003 
2.889e-003 1.116e+007 6.427e+011 1.000e+002 1.523e-002 2.809e-003 
2.891e-003 1.139e+007 6.437e+011 1.000e+002 1.531e-002 2.810e-003 
2.893e-003 1.162e+007 6.447e+011 1.000e+002 1.537e-002 2.810e-003 
2.894e-003 1.185e+007 6.457e+011 1.000e+002 1.560e-002 2.810e-003 
2.896e-003 1.209e+007 6.461e+011 1.000e+002 1.484e-002 2.811e-003 
2.898e-003 1.231e+007 6.472e+011 1.000e+002 1.446e-002 2.811e-003 
2.900e-003 1.254e+007 6.485e+011 1.000e+002 1.471e-002 2.811e-003 
2.902e-003 1.276e+007 6.501e+011 1.000e+002 1.520e-002 2.812e-003 
2.904e-003 1.298e+007 6.515e+011 1.000e+002 1.479e-002 2.812e-003 
2.906e-003 1.320e+007 6.530e+011 1.000e+002 1.532e-002 2.813e-003 
2.908e-003 1.341e+007 6.546e+011 1.000e+002 1.519e-002 2.813e-003 
2.910e-003 1.362e+007 6.564e+011 1.000e+002 1.526e-002 2.813e-003 
2.912e-003 1.381e+007 6.592e+011 1.000e+002 1.560e-002 2.814e-003 
2.914e-003 1.393e+007 6.635e+011 1.000e+002 1.535e-002 2.815e-003 
2.916e-003 1.407e+007 6.668e+011 1.000e+002 1.680e-002 2.816e-003 
2.917e-003 1.426e+007 6.698e+011 1.000e+002 1.676e-002 2.817e-003 
2.919e-003 1.447e+007 6.716e+011 1.000e+002 1.618e-002 2.817e-003 
2.921e-003 1.468e+007 6.738e+011 1.000e+002 1.658e-002 2.818e-003 
2.923e-003 1.490e+007 6.751e+011 1.000e+002 1.659e-002 2.818e-003 
2.925e-003 1.513e+007 6.763e+011 1.000e+002 1.590e-002 2.818e-003 
2.927e-003 1.534e+007 6.783e+011 1.000e+002 1.629e-002 2.819e-003 
2.929e-003 1.554e+007 6.801e+011 1.000e+002 1.590e-002 2.819e-003 
2.931e-003 1.573e+007 6.827e+011 1.000e+002 1.663e-002 2.820e-003 
2.933e-003 1.590e+007 6.851e+011 1.000e+002 1.754e-002 2.821e-003 
2.935e-003 1.593e+007 6.933e+011 1.000e+002 1.874e-002 2.822e-003 
2.937e-003 1.559e+007 6.877e+011 1.000e+002 2.602e-002 2.827e-003 
2.939e-003 1.492e+007 6.907e+011 1.000e+002 2.587e-002 2.833e-003 
2.940e-003 1.438e+007 6.982e+011 1.000e+002 4.185e-002 2.839e-003 
2.942e-003 1.381e+007 7.029e+011 1.000e+002 3.588e-002 2.845e-003 
2.944e-003 1.336e+007 7.074e+011 1.000e+002 2.813e-002 2.850e-003 
2.946e-003 1.300e+007 7.110e+011 1.000e+002 2.374e-002 2.854e-003 
2.948e-003 1.255e+007 7.157e+011 1.000e+002 2.100e-002 2.859e-003 
2.950e-003 1.201e+007 7.221e+011 1.000e+002 2.174e-002 2.865e-003 
2.952e-003 1.131e+007 7.319e+011 1.000e+002 4.681e-002 2.872e-003 
2.954e-003 1.108e+007 6.817e+011 1.000e+002 3.577e-002 2.875e-003 
2.956e-003 1.111e+007 6.769e+011 1.000e+002 2.078e-002 2.877e-003 
2.958e-003 1.118e+007 6.753e+011 1.000e+002 2.059e-002 2.878e-003 
2.960e-003 1.131e+007 6.609e+011 1.000e+002 1.585e-002 2.879e-003 
2.962e-003 1.146e+007 6.554e+011 1.000e+002 1.575e-002 2.880e-003 
2.963e-003 1.154e+007 6.526e+011 1.000e+002 1.736e-002 2.881e-003 
2.965e-003 1.149e+007 6.540e+011 1.000e+002 1.819e-002 2.884e-003 
2.967e-003 1.129e+007 6.588e+011 1.000e+002 1.712e-002 2.887e-003 
2.969e-003 1.109e+007 6.655e+011 1.000e+002 1.769e-002 2.890e-003 
2.971e-003 1.091e+007 6.734e+011 1.000e+002 2.291e-002 2.893e-003 
2.973e-003 1.072e+007 6.552e+011 1.000e+002 2.334e-002 2.897e-003 
2.975e-003 1.025e+007 6.534e+011 1.000e+002 2.025e-002 2.902e-003 
2.977e-003 1.005e+007 6.493e+011 1.000e+002 2.064e-002 2.905e-003 
2.979e-003 1.009e+007 6.462e+011 1.000e+002 1.764e-002 2.907e-003 
2.981e-003 1.007e+007 6.462e+011 1.000e+002 1.798e-002 2.909e-003 
2.983e-003 1.004e+007 6.450e+011 1.000e+002 1.794e-002 2.911e-003 
2.985e-003 1.002e+007 6.459e+011 1.000e+002 1.775e-002 2.913e-003 
2.986e-003 9.885e+006 6.483e+011 1.000e+002 1.877e-002 2.916e-003 
2.988e-003 9.862e+006 6.517e+011 1.000e+002 1.763e-002 2.918e-003 
2.990e-003 9.799e+006 6.552e+011 1.000e+002 1.697e-002 2.920e-003 
2.992e-003 9.744e+006 6.590e+011 1.000e+002 1.570e-002 2.922e-003 
2.994e-003 9.662e+006 6.639e+011 1.000e+002 1.676e-002 2.925e-003 
2.996e-003 9.216e+006 6.496e+011 1.000e+002 1.840e-002 2.930e-003 
2.998e-003 8.884e+006 6.493e+011 1.000e+002 1.922e-002 2.934e-003 
3.000e-003 8.579e+006 6.449e+011 1.000e+002 1.781e-002 2.938e-003 
3.002e-003 8.654e+006 6.442e+011 1.000e+002 1.691e-002 2.940e-003 
3.004e-003 8.732e+006 6.440e+011 1.000e+002 1.722e-002 2.941e-003 
3.006e-003 8.726e+006 6.434e+011 1.000e+002 1.778e-002 2.943e-003 
3.008e-003 8.671e+006 6.430e+011 1.000e+002 1.663e-002 2.945e-003 
3.009e-003 8.746e+006 6.435e+011 1.000e+002 1.704e-002 2.947e-003 
3.011e-003 8.680e+006 6.455e+011 1.000e+002 1.703e-002 2.949e-003 
3.013e-003 8.617e+006 6.483e+011 1.000e+002 1.757e-002 2.951e-003 
3.015e-003 8.704e+006 6.511e+011 1.000e+002 1.773e-002 2.953e-003 
3.017e-003 8.835e+006 6.525e+011 1.000e+002 1.703e-002 2.954e-003 
3.019e-003 8.851e+006 6.551e+011 1.000e+002 1.608e-002 2.955e-003 
3.021e-003 8.867e+006 6.580e+011 1.000e+002 1.639e-002 2.957e-003 
3.023e-003 8.867e+006 6.616e+011 1.000e+002 1.606e-002 2.959e-003 
3.025e-003 8.630e+006 6.504e+011 1.000e+002 2.045e-002 2.963e-003 
3.027e-003 8.312e+006 6.485e+011 1.000e+002 1.852e-002 2.967e-003 
3.029e-003 7.939e+006 6.454e+011 1.000e+002 1.914e-002 2.971e-003 
3.031e-003 7.873e+006 6.433e+011 1.000e+002 1.735e-002 2.974e-003 
3.032e-003 7.994e+006 6.440e+011 1.000e+002 1.659e-002 2.975e-003 
3.034e-003 8.143e+006 6.440e+011 1.000e+002 1.791e-002 2.976e-003 
3.036e-003 8.173e+006 6.433e+011 1.000e+002 1.698e-002 2.977e-003 
3.038e-003 8.128e+006 6.435e+011 1.000e+002 1.687e-002 2.980e-003 
3.040e-003 8.209e+006 6.430e+011 1.000e+002 1.597e-002 2.981e-003 
3.042e-003 8.191e+006 6.446e+011 1.000e+002 1.671e-002 2.983e-003 
3.044e-003 8.180e+006 6.469e+011 1.000e+002 1.685e-002 2.985e-003 
3.046e-003 8.171e+006 6.501e+011 1.000e+002 1.805e-002 2.987e-003 
3.048e-003 8.312e+006 6.518e+011 1.000e+002 1.730e-002 2.988e-003 
3.050e-003 8.400e+006 6.532e+011 1.000e+002 1.571e-002 2.989e-003 
3.052e-003 8.467e+006 6.552e+011 1.000e+002 1.565e-002 2.991e-003 
