# Supplementary material for: Strain rate dependency of dislocation plasticity
Source: Nat Commun. 2021 Mar 23;12:1845. doi: 10.1038/s41467-021-21939-1 (PMC7988163; doi:10.1038/s41467-021-21939-1)
Supplement: Supplementary file 3 — Supplementary Data 1 [file 41467_2021_21939_MOESM3_ESM.zip › Supplementary Data 1/DDDSimulationSet2/StrainRate=1e3s-1/InitialDislocationDensity=1.1e11m-2.dat]

#strain(1), stress(Pa), dislocation density(m-2), strain rate(s-1), mean dislocation velocity(km/s), plastic strain(1)
4.633e-006 6.667e+005 1.088e+011 1.000e+003 1.766e-002 2.004e-008 
6.313e-006 9.022e+005 1.088e+011 1.000e+003 1.780e-002 7.131e-008 
7.993e-006 1.134e+006 1.089e+011 1.000e+003 1.793e-002 1.499e-007 
9.672e-006 1.363e+006 1.089e+011 1.000e+003 1.918e-002 2.455e-007 
1.135e-005 1.589e+006 1.090e+011 1.000e+003 2.052e-002 3.588e-007 
1.303e-005 1.813e+006 1.090e+011 1.000e+003 2.087e-002 4.882e-007 
1.471e-005 2.035e+006 1.090e+011 1.000e+003 2.121e-002 6.340e-007 
1.639e-005 2.255e+006 1.091e+011 1.000e+003 2.181e-002 7.955e-007 
1.807e-005 2.472e+006 1.091e+011 1.000e+003 2.376e-002 9.734e-007 
1.975e-005 2.687e+006 1.092e+011 1.000e+003 2.548e-002 1.166e-006 
2.143e-005 2.900e+006 1.092e+011 1.000e+003 2.672e-002 1.371e-006 
2.311e-005 3.111e+006 1.092e+011 1.000e+003 2.535e-002 1.591e-006 
2.479e-005 3.321e+006 1.090e+011 1.000e+003 2.477e-002 1.817e-006 
2.647e-005 3.530e+006 1.089e+011 1.000e+003 2.352e-002 2.052e-006 
2.815e-005 3.737e+006 1.089e+011 1.000e+003 2.318e-002 2.299e-006 
2.983e-005 3.942e+006 1.088e+011 1.000e+003 2.209e-002 2.558e-006 
3.151e-005 4.146e+006 1.087e+011 1.000e+003 2.155e-002 2.830e-006 
5.962e-005 7.359e+006 1.095e+011 1.000e+003 2.669e-002 8.665e-006 
6.216e-005 7.645e+006 1.097e+011 1.000e+003 3.339e-002 9.285e-006 
6.425e-005 7.872e+006 1.099e+011 1.000e+003 3.708e-002 9.799e-006 
6.634e-005 8.100e+006 1.102e+011 1.000e+003 4.382e-002 1.032e-005 
6.843e-005 8.328e+006 1.105e+011 1.000e+003 4.766e-002 1.083e-005 
7.052e-005 8.555e+006 1.108e+011 1.000e+003 5.291e-002 1.135e-005 
7.261e-005 8.781e+006 1.111e+011 1.000e+003 5.564e-002 1.187e-005 
7.470e-005 8.999e+006 1.109e+011 1.000e+003 6.109e-002 1.246e-005 
7.679e-005 9.215e+006 1.110e+011 1.000e+003 6.335e-002 1.305e-005 
7.888e-005 9.430e+006 1.109e+011 1.000e+003 6.008e-002 1.365e-005 
8.097e-005 9.644e+006 1.111e+011 1.000e+003 5.784e-002 1.426e-005 
8.306e-005 9.852e+006 1.111e+011 1.000e+003 5.542e-002 1.492e-005 
8.515e-005 1.006e+007 1.111e+011 1.000e+003 5.516e-002 1.559e-005 
8.724e-005 1.026e+007 1.114e+011 1.000e+003 5.669e-002 1.628e-005 
8.933e-005 1.045e+007 1.110e+011 1.000e+003 6.089e-002 1.703e-005 
9.142e-005 1.064e+007 1.111e+011 1.000e+003 6.510e-002 1.782e-005 
9.351e-005 1.083e+007 1.113e+011 1.000e+003 7.219e-002 1.859e-005 
9.560e-005 1.102e+007 1.116e+011 1.000e+003 7.602e-002 1.935e-005 
9.769e-005 1.121e+007 1.119e+011 1.000e+003 7.948e-002 2.012e-005 
9.978e-005 1.141e+007 1.122e+011 1.000e+003 8.422e-002 2.089e-005 
1.019e-004 1.160e+007 1.126e+011 1.000e+003 8.884e-002 2.164e-005 
1.040e-004 1.179e+007 1.125e+011 1.000e+003 9.356e-002 2.241e-005 
1.060e-004 1.197e+007 1.123e+011 1.000e+003 9.497e-002 2.322e-005 
1.081e-004 1.216e+007 1.123e+011 1.000e+003 9.756e-002 2.404e-005 
1.102e-004 1.234e+007 1.125e+011 1.000e+003 9.796e-002 2.484e-005 
1.123e-004 1.253e+007 1.129e+011 1.000e+003 1.023e-001 2.562e-005 
1.144e-004 1.272e+007 1.132e+011 1.000e+003 1.049e-001 2.639e-005 
1.165e-004 1.292e+007 1.133e+011 1.000e+003 1.127e-001 2.714e-005 
1.186e-004 1.312e+007 1.136e+011 1.000e+003 1.145e-001 2.787e-005 
1.207e-004 1.331e+007 1.142e+011 1.000e+003 1.146e-001 2.858e-005 
1.228e-004 1.351e+007 1.147e+011 1.000e+003 1.121e-001 2.929e-005 
1.249e-004 1.372e+007 1.154e+011 1.000e+003 1.121e-001 2.999e-005 
1.269e-004 1.391e+007 1.158e+011 1.000e+003 1.128e-001 3.072e-005 
1.290e-004 1.410e+007 1.157e+011 1.000e+003 1.092e-001 3.150e-005 
1.311e-004 1.428e+007 1.161e+011 1.000e+003 1.052e-001 3.232e-005 
1.332e-004 1.447e+007 1.163e+011 1.000e+003 1.010e-001 3.314e-005 
1.353e-004 1.465e+007 1.166e+011 1.000e+003 9.677e-002 3.397e-005 
1.374e-004 1.483e+007 1.171e+011 1.000e+003 9.071e-002 3.479e-005 
1.395e-004 1.502e+007 1.177e+011 1.000e+003 8.499e-002 3.560e-005 
1.416e-004 1.520e+007 1.187e+011 1.000e+003 8.620e-002 3.642e-005 
1.437e-004 1.538e+007 1.198e+011 1.000e+003 8.586e-002 3.726e-005 
1.458e-004 1.556e+007 1.209e+011 1.000e+003 8.799e-002 3.815e-005 
1.478e-004 1.572e+007 1.206e+011 1.000e+003 8.999e-002 3.910e-005 
1.499e-004 1.587e+007 1.197e+011 1.000e+003 9.151e-002 4.016e-005 
1.520e-004 1.602e+007 1.197e+011 1.000e+003 8.973e-002 4.124e-005 
1.541e-004 1.616e+007 1.197e+011 1.000e+003 8.923e-002 4.235e-005 
1.562e-004 1.629e+007 1.194e+011 1.000e+003 8.674e-002 4.351e-005 
1.583e-004 1.642e+007 1.195e+011 1.000e+003 8.504e-002 4.470e-005 
1.604e-004 1.654e+007 1.196e+011 1.000e+003 8.413e-002 4.594e-005 
1.625e-004 1.666e+007 1.186e+011 1.000e+003 8.628e-002 4.726e-005 
1.646e-004 1.677e+007 1.183e+011 1.000e+003 8.831e-002 4.859e-005 
1.666e-004 1.688e+007 1.185e+011 1.000e+003 9.089e-002 4.992e-005 
1.687e-004 1.698e+007 1.187e+011 1.000e+003 9.320e-002 5.127e-005 
1.708e-004 1.708e+007 1.163e+011 1.000e+003 9.516e-002 5.268e-005 
1.729e-004 1.718e+007 1.153e+011 1.000e+003 9.054e-002 5.410e-005 
1.750e-004 1.728e+007 1.151e+011 1.000e+003 9.240e-002 5.550e-005 
1.771e-004 1.738e+007 1.151e+011 1.000e+003 8.885e-002 5.690e-005 
1.792e-004 1.748e+007 1.150e+011 1.000e+003 8.602e-002 5.830e-005 
1.813e-004 1.757e+007 1.141e+011 1.000e+003 8.292e-002 5.975e-005 
1.834e-004 1.765e+007 1.133e+011 1.000e+003 8.164e-002 6.126e-005 
1.855e-004 1.774e+007 1.130e+011 1.000e+003 7.562e-002 6.278e-005 
1.875e-004 1.782e+007 1.128e+011 1.000e+003 7.413e-002 6.430e-005 
1.896e-004 1.790e+007 1.126e+011 1.000e+003 7.675e-002 6.583e-005 
1.917e-004 1.798e+007 1.123e+011 1.000e+003 7.616e-002 6.737e-005 
1.938e-004 1.806e+007 1.112e+011 1.000e+003 7.540e-002 6.891e-005 
1.959e-004 1.815e+007 1.102e+011 1.000e+003 7.736e-002 7.039e-005 
1.980e-004 1.824e+007 1.098e+011 1.000e+003 7.693e-002 7.182e-005 
2.001e-004 1.834e+007 1.097e+011 1.000e+003 7.454e-002 7.323e-005 
2.022e-004 1.843e+007 1.094e+011 1.000e+003 7.560e-002 7.467e-005 
2.043e-004 1.853e+007 1.094e+011 1.000e+003 7.988e-002 7.613e-005 
2.064e-004 1.862e+007 1.096e+011 1.000e+003 8.221e-002 7.756e-005 
2.084e-004 1.871e+007 1.087e+011 1.000e+003 7.293e-002 7.900e-005 
2.106e-004 1.881e+007 1.083e+011 1.000e+003 6.864e-002 8.045e-005 
2.150e-004 1.902e+007 1.080e+011 1.000e+003 6.846e-002 8.341e-005 
2.172e-004 1.913e+007 1.075e+011 1.000e+003 6.998e-002 8.492e-005 
2.195e-004 1.923e+007 1.075e+011 1.000e+003 7.012e-002 8.646e-005 
2.217e-004 1.934e+007 1.078e+011 1.000e+003 7.048e-002 8.799e-005 
2.240e-004 1.944e+007 1.082e+011 1.000e+003 6.751e-002 8.950e-005 
2.262e-004 1.955e+007 1.088e+011 1.000e+003 6.655e-002 9.100e-005 
2.297e-004 1.973e+007 1.100e+011 1.000e+003 6.440e-002 9.327e-005 
2.319e-004 1.984e+007 1.102e+011 1.000e+003 6.513e-002 9.461e-005 
2.340e-004 1.996e+007 1.111e+011 1.000e+003 6.238e-002 9.594e-005 
2.361e-004 2.008e+007 1.113e+011 1.000e+003 6.550e-002 9.725e-005 
2.383e-004 2.018e+007 1.098e+011 1.000e+003 7.223e-002 9.871e-005 
2.404e-004 2.027e+007 1.096e+011 1.000e+003 7.078e-002 1.002e-004 
2.425e-004 2.037e+007 1.100e+011 1.000e+003 6.976e-002 1.017e-004 
2.447e-004 2.046e+007 1.106e+011 1.000e+003 7.102e-002 1.031e-004 
2.468e-004 2.055e+007 1.107e+011 1.000e+003 7.359e-002 1.047e-004 
2.489e-004 2.063e+007 1.115e+011 1.000e+003 7.481e-002 1.062e-004 
2.511e-004 2.070e+007 1.112e+011 1.000e+003 8.221e-002 1.079e-004 
2.532e-004 2.076e+007 1.100e+011 1.000e+003 8.236e-002 1.096e-004 
2.553e-004 2.080e+007 1.094e+011 1.000e+003 8.283e-002 1.114e-004 
2.575e-004 2.084e+007 1.092e+011 1.000e+003 8.408e-002 1.133e-004 
2.596e-004 2.088e+007 1.084e+011 1.000e+003 8.587e-002 1.152e-004 
2.617e-004 2.092e+007 1.077e+011 1.000e+003 8.644e-002 1.171e-004 
2.639e-004 2.095e+007 1.075e+011 1.000e+003 8.859e-002 1.190e-004 
2.660e-004 2.099e+007 1.074e+011 1.000e+003 8.502e-002 1.208e-004 
2.681e-004 2.104e+007 1.073e+011 1.000e+003 8.074e-002 1.226e-004 
2.703e-004 2.110e+007 1.073e+011 1.000e+003 8.125e-002 1.243e-004 
2.724e-004 2.116e+007 1.075e+011 1.000e+003 7.920e-002 1.261e-004 
2.746e-004 2.122e+007 1.070e+011 1.000e+003 8.898e-002 1.278e-004 
2.767e-004 2.127e+007 1.067e+011 1.000e+003 9.026e-002 1.296e-004 
2.788e-004 2.133e+007 1.067e+011 1.000e+003 8.869e-002 1.313e-004 
2.810e-004 2.139e+007 1.069e+011 1.000e+003 8.891e-002 1.330e-004 
2.831e-004 2.145e+007 1.070e+011 1.000e+003 8.094e-002 1.347e-004 
2.852e-004 2.151e+007 1.072e+011 1.000e+003 8.125e-002 1.365e-004 
2.872e-004 2.156e+007 1.074e+011 1.000e+003 7.883e-002 1.381e-004 
2.890e-004 2.161e+007 1.077e+011 1.000e+003 7.817e-002 1.395e-004 
2.909e-004 2.166e+007 1.082e+011 1.000e+003 7.803e-002 1.410e-004 
2.926e-004 2.171e+007 1.086e+011 1.000e+003 7.910e-002 1.424e-004 
2.941e-004 2.175e+007 1.082e+011 1.000e+003 8.156e-002 1.437e-004 
2.956e-004 2.178e+007 1.083e+011 1.000e+003 8.068e-002 1.449e-004 
2.971e-004 2.182e+007 1.081e+011 1.000e+003 8.131e-002 1.462e-004 
2.988e-004 2.185e+007 1.069e+011 1.000e+003 8.576e-002 1.477e-004 
3.006e-004 2.189e+007 1.068e+011 1.000e+003 8.492e-002 1.492e-004 
3.021e-004 2.193e+007 1.072e+011 1.000e+003 8.336e-002 1.505e-004 
3.037e-004 2.197e+007 1.077e+011 1.000e+003 8.163e-002 1.518e-004 
3.053e-004 2.202e+007 1.073e+011 1.000e+003 8.132e-002 1.530e-004 
3.069e-004 2.206e+007 1.070e+011 1.000e+003 8.463e-002 1.543e-004 
3.085e-004 2.210e+007 1.071e+011 1.000e+003 8.789e-002 1.556e-004 
3.101e-004 2.214e+007 1.071e+011 1.000e+003 8.808e-002 1.569e-004 
3.116e-004 2.218e+007 1.072e+011 1.000e+003 8.793e-002 1.582e-004 
3.132e-004 2.222e+007 1.074e+011 1.000e+003 8.745e-002 1.596e-004 
3.148e-004 2.225e+007 1.077e+011 1.000e+003 8.877e-002 1.609e-004 
3.164e-004 2.228e+007 1.080e+011 1.000e+003 8.808e-002 1.623e-004 
3.180e-004 2.231e+007 1.079e+011 1.000e+003 8.713e-002 1.637e-004 
3.197e-004 2.233e+007 1.074e+011 1.000e+003 8.848e-002 1.652e-004 
3.215e-004 2.235e+007 1.075e+011 1.000e+003 8.925e-002 1.668e-004 
3.233e-004 2.237e+007 1.076e+011 1.000e+003 8.794e-002 1.685e-004 
3.251e-004 2.239e+007 1.078e+011 1.000e+003 8.850e-002 1.702e-004 
3.272e-004 2.241e+007 1.078e+011 1.000e+003 9.117e-002 1.722e-004 
3.297e-004 2.244e+007 1.078e+011 1.000e+003 9.121e-002 1.745e-004 
3.320e-004 2.245e+007 1.067e+011 1.000e+003 9.115e-002 1.767e-004 
3.343e-004 2.247e+007 1.065e+011 1.000e+003 9.183e-002 1.789e-004 
3.366e-004 2.251e+007 1.065e+011 1.000e+003 9.059e-002 1.809e-004 
3.390e-004 2.255e+007 1.067e+011 1.000e+003 8.871e-002 1.830e-004 
3.413e-004 2.259e+007 1.066e+011 1.000e+003 9.123e-002 1.851e-004 
3.437e-004 2.262e+007 1.064e+011 1.000e+003 9.265e-002 1.872e-004 
3.460e-004 2.265e+007 1.062e+011 1.000e+003 9.328e-002 1.894e-004 
3.484e-004 2.268e+007 1.062e+011 1.000e+003 9.165e-002 1.915e-004 
3.507e-004 2.272e+007 1.063e+011 1.000e+003 8.501e-002 1.936e-004 
3.526e-004 2.276e+007 1.064e+011 1.000e+003 8.627e-002 1.952e-004 
3.544e-004 2.278e+007 1.063e+011 1.000e+003 8.994e-002 1.969e-004 
3.562e-004 2.280e+007 1.065e+011 1.000e+003 8.895e-002 1.985e-004 
3.580e-004 2.282e+007 1.069e+011 1.000e+003 8.428e-002 2.002e-004 
3.600e-004 2.285e+007 1.073e+011 1.000e+003 8.649e-002 2.020e-004 
3.622e-004 2.289e+007 1.068e+011 1.000e+003 8.712e-002 2.039e-004 
3.642e-004 2.292e+007 1.068e+011 1.000e+003 8.940e-002 2.057e-004 
3.660e-004 2.294e+007 1.063e+011 1.000e+003 8.855e-002 2.074e-004 
3.690e-004 2.296e+007 1.058e+011 1.000e+003 9.781e-002 2.102e-004 
3.704e-004 2.297e+007 1.058e+011 1.000e+003 9.772e-002 2.115e-004 
3.717e-004 2.298e+007 1.059e+011 1.000e+003 9.578e-002 2.127e-004 
3.731e-004 2.300e+007 1.060e+011 1.000e+003 9.644e-002 2.140e-004 
3.744e-004 2.302e+007 1.059e+011 1.000e+003 9.682e-002 2.152e-004 
3.758e-004 2.303e+007 1.060e+011 1.000e+003 9.596e-002 2.165e-004 
3.771e-004 2.305e+007 1.061e+011 1.000e+003 9.526e-002 2.177e-004 
3.785e-004 2.306e+007 1.064e+011 1.000e+003 9.496e-002 2.189e-004 
3.798e-004 2.308e+007 1.063e+011 1.000e+003 9.591e-002 2.202e-004 
3.812e-004 2.309e+007 1.064e+011 1.000e+003 9.573e-002 2.215e-004 
3.825e-004 2.310e+007 1.065e+011 1.000e+003 9.499e-002 2.228e-004 
3.872e-004 2.313e+007 1.072e+011 1.000e+003 9.452e-002 2.272e-004 
3.894e-004 2.314e+007 1.063e+011 1.000e+003 9.881e-002 2.293e-004 
3.923e-004 2.316e+007 1.055e+011 1.000e+003 9.312e-002 2.321e-004 
3.946e-004 2.318e+007 1.053e+011 1.000e+003 9.761e-002 2.343e-004 
3.970e-004 2.320e+007 1.053e+011 1.000e+003 9.811e-002 2.366e-004 
3.994e-004 2.322e+007 1.053e+011 1.000e+003 9.083e-002 2.388e-004 
4.018e-004 2.325e+007 1.053e+011 1.000e+003 9.134e-002 2.409e-004 
4.103e-004 2.332e+007 1.049e+011 1.000e+003 9.092e-002 2.490e-004 
4.306e-004 2.343e+007 1.046e+011 1.000e+003 9.373e-002 2.685e-004 
4.438e-004 2.352e+007 1.046e+011 1.000e+003 9.411e-002 2.811e-004 
4.505e-004 2.357e+007 1.045e+011 1.000e+003 9.752e-002 2.875e-004 
4.520e-004 2.358e+007 1.045e+011 1.000e+003 9.607e-002 2.889e-004 
4.536e-004 2.360e+007 1.045e+011 1.000e+003 9.741e-002 2.904e-004 
4.551e-004 2.361e+007 1.045e+011 1.000e+003 9.791e-002 2.918e-004 
4.566e-004 2.362e+007 1.046e+011 1.000e+003 9.540e-002 2.933e-004 
4.582e-004 2.363e+007 1.047e+011 1.000e+003 9.481e-002 2.947e-004 
4.597e-004 2.364e+007 1.047e+011 1.000e+003 9.628e-002 2.962e-004 
4.612e-004 2.366e+007 1.048e+011 1.000e+003 9.231e-002 2.976e-004 
4.798e-004 2.378e+007 1.045e+011 1.000e+003 9.383e-002 3.153e-004 
4.997e-004 2.384e+007 1.046e+011 1.000e+003 9.740e-002 3.348e-004 
5.039e-004 2.386e+007 1.048e+011 1.000e+003 9.373e-002 3.389e-004 
5.074e-004 2.390e+007 1.046e+011 1.000e+003 9.518e-002 3.421e-004 
5.087e-004 2.391e+007 1.046e+011 1.000e+003 9.602e-002 3.433e-004 
5.099e-004 2.392e+007 1.047e+011 1.000e+003 9.481e-002 3.445e-004 
5.112e-004 2.393e+007 1.048e+011 1.000e+003 9.380e-002 3.456e-004 
5.124e-004 2.395e+007 1.048e+011 1.000e+003 9.584e-002 3.468e-004 
5.137e-004 2.396e+007 1.050e+011 1.000e+003 9.597e-002 3.480e-004 
5.149e-004 2.397e+007 1.051e+011 1.000e+003 9.258e-002 3.491e-004 
5.162e-004 2.399e+007 1.053e+011 1.000e+003 9.159e-002 3.503e-004 
5.174e-004 2.400e+007 1.054e+011 1.000e+003 9.229e-002 3.515e-004 
5.295e-004 2.405e+007 1.044e+011 1.000e+003 9.943e-002 3.632e-004 
5.462e-004 2.409e+007 1.046e+011 1.000e+003 9.336e-002 3.796e-004 
5.633e-004 2.413e+007 1.052e+011 1.000e+003 9.535e-002 3.964e-004 
5.648e-004 2.414e+007 1.050e+011 1.000e+003 9.538e-002 3.979e-004 
5.663e-004 2.416e+007 1.051e+011 1.000e+003 9.122e-002 3.993e-004 
5.679e-004 2.418e+007 1.051e+011 1.000e+003 9.361e-002 4.007e-004 
5.694e-004 2.419e+007 1.050e+011 1.000e+003 9.391e-002 4.021e-004 
5.709e-004 2.420e+007 1.051e+011 1.000e+003 9.382e-002 4.035e-004 
5.822e-004 2.425e+007 1.046e+011 1.000e+003 9.872e-002 4.145e-004 
5.847e-004 2.424e+007 1.045e+011 1.000e+003 9.863e-002 4.170e-004 
5.864e-004 2.425e+007 1.046e+011 1.000e+003 9.472e-002 4.187e-004 
5.881e-004 2.426e+007 1.049e+011 1.000e+003 9.235e-002 4.203e-004 
5.897e-004 2.428e+007 1.055e+011 1.000e+003 8.833e-002 4.218e-004 
5.914e-004 2.431e+007 1.063e+011 1.000e+003 8.510e-002 4.233e-004 
5.953e-004 2.435e+007 1.051e+011 1.000e+003 9.950e-002 4.269e-004 
5.977e-004 2.436e+007 1.050e+011 1.000e+003 1.014e-001 4.292e-004 
6.001e-004 2.436e+007 1.050e+011 1.000e+003 1.079e-001 4.315e-004 
6.024e-004 2.436e+007 1.051e+011 1.000e+003 1.101e-001 4.340e-004 
6.048e-004 2.436e+007 1.054e+011 1.000e+003 1.090e-001 4.363e-004 
6.072e-004 2.438e+007 1.052e+011 1.000e+003 1.035e-001 4.386e-004 
6.096e-004 2.439e+007 1.050e+011 1.000e+003 1.052e-001 4.409e-004 
6.120e-004 2.439e+007 1.051e+011 1.000e+003 1.020e-001 4.433e-004 
6.144e-004 2.439e+007 1.051e+011 1.000e+003 1.002e-001 4.457e-004 
6.174e-004 2.440e+007 1.052e+011 1.000e+003 9.680e-002 4.487e-004 
6.205e-004 2.442e+007 1.055e+011 1.000e+003 9.204e-002 4.517e-004 
6.221e-004 2.444e+007 1.057e+011 1.000e+003 9.134e-002 4.531e-004 
6.238e-004 2.447e+007 1.062e+011 1.000e+003 9.279e-002 4.545e-004 
6.254e-004 2.449e+007 1.066e+011 1.000e+003 9.340e-002 4.560e-004 
6.270e-004 2.451e+007 1.067e+011 1.000e+003 9.333e-002 4.574e-004 
6.286e-004 2.453e+007 1.065e+011 1.000e+003 9.153e-002 4.590e-004 
6.328e-004 2.458e+007 1.058e+011 1.000e+003 9.260e-002 4.628e-004 
6.345e-004 2.459e+007 1.053e+011 1.000e+003 9.647e-002 4.644e-004 
6.381e-004 2.460e+007 1.055e+011 1.000e+003 9.719e-002 4.680e-004 
6.405e-004 2.460e+007 1.058e+011 1.000e+003 9.948e-002 4.704e-004 
6.430e-004 2.460e+007 1.063e+011 1.000e+003 9.754e-002 4.728e-004 
6.454e-004 2.462e+007 1.072e+011 1.000e+003 9.640e-002 4.751e-004 
6.478e-004 2.466e+007 1.083e+011 1.000e+003 9.173e-002 4.773e-004 
6.502e-004 2.467e+007 1.075e+011 1.000e+003 9.935e-002 4.796e-004 
6.527e-004 2.468e+007 1.072e+011 1.000e+003 9.912e-002 4.819e-004 
6.551e-004 2.469e+007 1.073e+011 1.000e+003 1.031e-001 4.843e-004 
6.575e-004 2.468e+007 1.076e+011 1.000e+003 1.047e-001 4.868e-004 
6.600e-004 2.468e+007 1.079e+011 1.000e+003 1.036e-001 4.893e-004 
6.624e-004 2.467e+007 1.082e+011 1.000e+003 1.038e-001 4.917e-004 
6.648e-004 2.467e+007 1.086e+011 1.000e+003 1.032e-001 4.942e-004 
6.672e-004 2.466e+007 1.088e+011 1.000e+003 1.061e-001 4.967e-004 
6.697e-004 2.465e+007 1.089e+011 1.000e+003 9.910e-002 4.991e-004 
6.721e-004 2.466e+007 1.092e+011 1.000e+003 9.722e-002 5.016e-004 
6.745e-004 2.467e+007 1.096e+011 1.000e+003 9.467e-002 5.039e-004 
6.770e-004 2.469e+007 1.103e+011 1.000e+003 9.583e-002 5.062e-004 
6.794e-004 2.471e+007 1.109e+011 1.000e+003 9.589e-002 5.085e-004 
6.818e-004 2.474e+007 1.115e+011 1.000e+003 9.118e-002 5.107e-004 
6.842e-004 2.476e+007 1.122e+011 1.000e+003 9.265e-002 5.130e-004 
6.867e-004 2.479e+007 1.132e+011 1.000e+003 9.276e-002 5.152e-004 
6.891e-004 2.481e+007 1.142e+011 1.000e+003 9.490e-002 5.175e-004 
6.915e-004 2.483e+007 1.153e+011 1.000e+003 9.437e-002 5.198e-004 
6.939e-004 2.484e+007 1.153e+011 1.000e+003 9.585e-002 5.221e-004 
6.964e-004 2.485e+007 1.147e+011 1.000e+003 9.866e-002 5.245e-004 
6.988e-004 2.488e+007 1.152e+011 1.000e+003 9.192e-002 5.268e-004 
7.012e-004 2.491e+007 1.156e+011 1.000e+003 9.459e-002 5.290e-004 
7.037e-004 2.492e+007 1.153e+011 1.000e+003 1.018e-001 5.313e-004 
7.061e-004 2.492e+007 1.156e+011 1.000e+003 1.007e-001 5.338e-004 
7.085e-004 2.491e+007 1.161e+011 1.000e+003 1.003e-001 5.362e-004 
7.109e-004 2.492e+007 1.168e+011 1.000e+003 9.892e-002 5.386e-004 
7.134e-004 2.491e+007 1.172e+011 1.000e+003 1.047e-001 5.411e-004 
7.158e-004 2.491e+007 1.177e+011 1.000e+003 1.053e-001 5.435e-004 
7.182e-004 2.490e+007 1.184e+011 1.000e+003 1.048e-001 5.460e-004 
7.207e-004 2.490e+007 1.190e+011 1.000e+003 1.041e-001 5.485e-004 
7.231e-004 2.489e+007 1.197e+011 1.000e+003 1.078e-001 5.509e-004 
7.255e-004 2.488e+007 1.204e+011 1.000e+003 1.106e-001 5.534e-004 
7.279e-004 2.487e+007 1.213e+011 1.000e+003 1.098e-001 5.559e-004 
7.304e-004 2.486e+007 1.220e+011 1.000e+003 1.153e-001 5.585e-004 
7.328e-004 2.483e+007 1.228e+011 1.000e+003 1.167e-001 5.610e-004 
7.352e-004 2.482e+007 1.233e+011 1.000e+003 1.141e-001 5.636e-004 
7.377e-004 2.482e+007 1.243e+011 1.000e+003 1.127e-001 5.660e-004 
7.401e-004 2.483e+007 1.253e+011 1.000e+003 1.122e-001 5.683e-004 
7.425e-004 2.483e+007 1.255e+011 1.000e+003 1.226e-001 5.708e-004 
7.449e-004 2.483e+007 1.251e+011 1.000e+003 1.235e-001 5.732e-004 
7.474e-004 2.481e+007 1.260e+011 1.000e+003 1.303e-001 5.758e-004 
7.498e-004 2.479e+007 1.270e+011 1.000e+003 1.293e-001 5.783e-004 
7.522e-004 2.478e+007 1.285e+011 1.000e+003 1.255e-001 5.809e-004 
7.547e-004 2.478e+007 1.304e+011 1.000e+003 1.271e-001 5.833e-004 
7.571e-004 2.477e+007 1.305e+011 1.000e+003 1.300e-001 5.858e-004 
7.595e-004 2.475e+007 1.314e+011 1.000e+003 1.301e-001 5.883e-004 
7.619e-004 2.472e+007 1.316e+011 1.000e+003 1.297e-001 5.909e-004 
7.644e-004 2.467e+007 1.328e+011 1.000e+003 1.307e-001 5.937e-004 
7.668e-004 2.463e+007 1.337e+011 1.000e+003 1.281e-001 5.964e-004 
7.692e-004 2.459e+007 1.349e+011 1.000e+003 1.301e-001 5.991e-004 
7.717e-004 2.454e+007 1.350e+011 1.000e+003 1.298e-001 6.019e-004 
7.741e-004 2.448e+007 1.352e+011 1.000e+003 1.291e-001 6.048e-004 
7.765e-004 2.442e+007 1.357e+011 1.000e+003 1.268e-001 6.076e-004 
7.789e-004 2.437e+007 1.367e+011 1.000e+003 1.290e-001 6.103e-004 
7.814e-004 2.432e+007 1.376e+011 1.000e+003 1.320e-001 6.131e-004 
7.838e-004 2.427e+007 1.388e+011 1.000e+003 1.340e-001 6.160e-004 
7.862e-004 2.420e+007 1.401e+011 1.000e+003 1.346e-001 6.188e-004 
7.887e-004 2.413e+007 1.412e+011 1.000e+003 1.235e-001 6.217e-004 
7.911e-004 2.408e+007 1.427e+011 1.000e+003 1.238e-001 6.246e-004 
7.935e-004 2.401e+007 1.438e+011 1.000e+003 1.216e-001 6.274e-004 
7.959e-004 2.395e+007 1.445e+011 1.000e+003 1.259e-001 6.303e-004 
7.984e-004 2.390e+007 1.423e+011 1.000e+003 1.235e-001 6.331e-004 
8.008e-004 2.384e+007 1.415e+011 1.000e+003 1.340e-001 6.359e-004 
8.032e-004 2.378e+007 1.408e+011 1.000e+003 1.353e-001 6.387e-004 
8.056e-004 2.373e+007 1.410e+011 1.000e+003 1.330e-001 6.415e-004 
8.081e-004 2.371e+007 1.413e+011 1.000e+003 1.295e-001 6.441e-004 
8.105e-004 2.372e+007 1.416e+011 1.000e+003 1.221e-001 6.464e-004 
8.129e-004 2.376e+007 1.419e+011 1.000e+003 1.225e-001 6.486e-004 
8.154e-004 2.377e+007 1.411e+011 1.000e+003 1.294e-001 6.509e-004 
8.178e-004 2.377e+007 1.405e+011 1.000e+003 1.292e-001 6.534e-004 
8.204e-004 2.376e+007 1.302e+011 1.000e+003 8.532e-002 6.561e-004 
8.232e-004 2.374e+007 1.301e+011 1.000e+003 8.532e-002 6.590e-004 
8.261e-004 2.372e+007 1.294e+011 1.000e+003 8.505e-002 6.620e-004 
8.290e-004 2.368e+007 1.284e+011 1.000e+003 8.833e-002 6.651e-004 
8.319e-004 2.364e+007 1.280e+011 1.000e+003 9.037e-002 6.684e-004 
8.350e-004 2.360e+007 1.277e+011 1.000e+003 8.824e-002 6.718e-004 
8.374e-004 2.357e+007 1.275e+011 1.000e+003 8.988e-002 6.744e-004 
8.398e-004 2.354e+007 1.271e+011 1.000e+003 9.206e-002 6.770e-004 
8.421e-004 2.351e+007 1.268e+011 1.000e+003 9.133e-002 6.795e-004 
8.445e-004 2.349e+007 1.268e+011 1.000e+003 8.939e-002 6.820e-004 
8.468e-004 2.347e+007 1.266e+011 1.000e+003 8.973e-002 6.845e-004 
8.492e-004 2.344e+007 1.267e+011 1.000e+003 9.108e-002 6.870e-004 
8.515e-004 2.341e+007 1.267e+011 1.000e+003 9.190e-002 6.896e-004 
8.539e-004 2.337e+007 1.264e+011 1.000e+003 9.514e-002 6.923e-004 
8.562e-004 2.332e+007 1.264e+011 1.000e+003 9.697e-002 6.949e-004 
8.586e-004 2.327e+007 1.261e+011 1.000e+003 9.592e-002 6.976e-004 
8.609e-004 2.322e+007 1.259e+011 1.000e+003 1.011e-001 7.004e-004 
8.632e-004 2.316e+007 1.254e+011 1.000e+003 9.699e-002 7.030e-004 
8.646e-004 2.314e+007 1.250e+011 1.000e+003 9.812e-002 7.046e-004 
8.661e-004 2.311e+007 1.252e+011 1.000e+003 9.495e-002 7.062e-004 
8.675e-004 2.310e+007 1.256e+011 1.000e+003 9.274e-002 7.077e-004 
8.689e-004 2.309e+007 1.256e+011 1.000e+003 9.480e-002 7.092e-004 
8.703e-004 2.307e+007 1.249e+011 1.000e+003 9.846e-002 7.107e-004 
8.717e-004 2.304e+007 1.249e+011 1.000e+003 9.877e-002 7.123e-004 
8.731e-004 2.302e+007 1.250e+011 1.000e+003 1.001e-001 7.139e-004 
8.745e-004 2.298e+007 1.251e+011 1.000e+003 9.978e-002 7.155e-004 
8.759e-004 2.296e+007 1.253e+011 1.000e+003 9.861e-002 7.171e-004 
8.773e-004 2.294e+007 1.254e+011 1.000e+003 9.955e-002 7.187e-004 
8.787e-004 2.292e+007 1.257e+011 1.000e+003 9.941e-002 7.202e-004 
8.802e-004 2.290e+007 1.259e+011 1.000e+003 9.834e-002 7.217e-004 
8.816e-004 2.289e+007 1.263e+011 1.000e+003 9.838e-002 7.233e-004 
8.830e-004 2.288e+007 1.264e+011 1.000e+003 9.573e-002 7.247e-004 
8.844e-004 2.287e+007 1.262e+011 1.000e+003 9.455e-002 7.262e-004 
8.858e-004 2.286e+007 1.262e+011 1.000e+003 9.529e-002 7.277e-004 
8.872e-004 2.284e+007 1.255e+011 1.000e+003 9.595e-002 7.292e-004 
8.886e-004 2.283e+007 1.253e+011 1.000e+003 9.404e-002 7.307e-004 
8.900e-004 2.283e+007 1.253e+011 1.000e+003 9.207e-002 7.321e-004 
8.914e-004 2.283e+007 1.251e+011 1.000e+003 9.113e-002 7.335e-004 
8.928e-004 2.283e+007 1.252e+011 1.000e+003 9.120e-002 7.349e-004 
8.943e-004 2.284e+007 1.251e+011 1.000e+003 8.871e-002 7.363e-004 
8.957e-004 2.285e+007 1.251e+011 1.000e+003 8.430e-002 7.376e-004 
8.971e-004 2.287e+007 1.252e+011 1.000e+003 8.199e-002 7.389e-004 
8.985e-004 2.289e+007 1.254e+011 1.000e+003 8.237e-002 7.402e-004 
8.999e-004 2.291e+007 1.254e+011 1.000e+003 8.419e-002 7.415e-004 
9.013e-004 2.292e+007 1.256e+011 1.000e+003 8.431e-002 7.428e-004 
9.027e-004 2.294e+007 1.260e+011 1.000e+003 8.758e-002 7.441e-004 
9.041e-004 2.295e+007 1.263e+011 1.000e+003 8.942e-002 7.454e-004 
9.055e-004 2.296e+007 1.264e+011 1.000e+003 9.101e-002 7.467e-004 
9.070e-004 2.296e+007 1.267e+011 1.000e+003 9.107e-002 7.481e-004 
9.084e-004 2.296e+007 1.270e+011 1.000e+003 9.209e-002 7.496e-004 
9.098e-004 2.295e+007 1.273e+011 1.000e+003 9.624e-002 7.510e-004 
9.112e-004 2.293e+007 1.279e+011 1.000e+003 9.638e-002 7.526e-004 
9.126e-004 2.292e+007 1.277e+011 1.000e+003 9.555e-002 7.541e-004 
9.140e-004 2.291e+007 1.280e+011 1.000e+003 9.411e-002 7.555e-004 
9.154e-004 2.290e+007 1.283e+011 1.000e+003 9.453e-002 7.570e-004 
9.168e-004 2.289e+007 1.285e+011 1.000e+003 9.603e-002 7.585e-004 
9.182e-004 2.288e+007 1.286e+011 1.000e+003 9.439e-002 7.600e-004 
9.196e-004 2.287e+007 1.289e+011 1.000e+003 9.207e-002 7.615e-004 
9.211e-004 2.286e+007 1.292e+011 1.000e+003 9.089e-002 7.629e-004 
9.225e-004 2.286e+007 1.296e+011 1.000e+003 8.928e-002 7.643e-004 
9.239e-004 2.286e+007 1.300e+011 1.000e+003 8.686e-002 7.657e-004 
9.253e-004 2.288e+007 1.307e+011 1.000e+003 8.330e-002 7.671e-004 
9.267e-004 2.289e+007 1.315e+011 1.000e+003 8.198e-002 7.684e-004 
9.281e-004 2.291e+007 1.319e+011 1.000e+003 8.156e-002 7.697e-004 
9.295e-004 2.292e+007 1.326e+011 1.000e+003 8.128e-002 7.710e-004 
9.309e-004 2.293e+007 1.318e+011 1.000e+003 8.936e-002 7.723e-004 
9.323e-004 2.294e+007 1.316e+011 1.000e+003 8.469e-002 7.736e-004 
9.337e-004 2.296e+007 1.318e+011 1.000e+003 8.285e-002 7.750e-004 
9.352e-004 2.297e+007 1.322e+011 1.000e+003 8.332e-002 7.763e-004 
9.366e-004 2.298e+007 1.328e+011 1.000e+003 8.538e-002 7.776e-004 
9.380e-004 2.300e+007 1.331e+011 1.000e+003 8.351e-002 7.789e-004 
9.394e-004 2.301e+007 1.315e+011 1.000e+003 8.402e-002 7.803e-004 
9.408e-004 2.302e+007 1.308e+011 1.000e+003 8.262e-002 7.816e-004 
9.422e-004 2.304e+007 1.306e+011 1.000e+003 8.015e-002 7.828e-004 
9.436e-004 2.306e+007 1.306e+011 1.000e+003 8.085e-002 7.841e-004 
9.450e-004 2.308e+007 1.307e+011 1.000e+003 8.015e-002 7.854e-004 
9.464e-004 2.311e+007 1.309e+011 1.000e+003 7.894e-002 7.866e-004 
9.479e-004 2.313e+007 1.307e+011 1.000e+003 7.838e-002 7.879e-004 
9.493e-004 2.315e+007 1.305e+011 1.000e+003 8.084e-002 7.891e-004 
9.507e-004 2.317e+007 1.304e+011 1.000e+003 8.282e-002 7.904e-004 
9.521e-004 2.318e+007 1.302e+011 1.000e+003 8.423e-002 7.918e-004 
9.535e-004 2.319e+007 1.302e+011 1.000e+003 8.420e-002 7.931e-004 
9.549e-004 2.320e+007 1.303e+011 1.000e+003 8.365e-002 7.944e-004 
9.563e-004 2.322e+007 1.306e+011 1.000e+003 8.349e-002 7.957e-004 
9.577e-004 2.323e+007 1.307e+011 1.000e+003 8.376e-002 7.971e-004 
9.591e-004 2.324e+007 1.303e+011 1.000e+003 8.616e-002 7.984e-004 
9.605e-004 2.325e+007 1.298e+011 1.000e+003 8.393e-002 7.997e-004 
9.620e-004 2.327e+007 1.299e+011 1.000e+003 8.315e-002 8.010e-004 
9.634e-004 2.329e+007 1.301e+011 1.000e+003 8.503e-002 8.023e-004 
9.648e-004 2.330e+007 1.301e+011 1.000e+003 8.543e-002 8.036e-004 
9.662e-004 2.331e+007 1.304e+011 1.000e+003 8.864e-002 8.050e-004 
9.676e-004 2.332e+007 1.307e+011 1.000e+003 8.855e-002 8.063e-004 
9.690e-004 2.333e+007 1.312e+011 1.000e+003 8.993e-002 8.077e-004 
9.704e-004 2.333e+007 1.313e+011 1.000e+003 9.143e-002 8.091e-004 
9.718e-004 2.333e+007 1.316e+011 1.000e+003 9.393e-002 8.105e-004 
9.732e-004 2.333e+007 1.317e+011 1.000e+003 9.556e-002 8.119e-004 
9.746e-004 2.332e+007 1.319e+011 1.000e+003 9.633e-002 8.134e-004 
9.761e-004 2.331e+007 1.320e+011 1.000e+003 9.873e-002 8.148e-004 
9.775e-004 2.330e+007 1.322e+011 1.000e+003 9.932e-002 8.163e-004 
9.789e-004 2.329e+007 1.317e+011 1.000e+003 1.032e-001 8.178e-004 
9.803e-004 2.327e+007 1.314e+011 1.000e+003 1.032e-001 8.193e-004 
9.817e-004 2.325e+007 1.315e+011 1.000e+003 1.024e-001 8.209e-004 
9.831e-004 2.323e+007 1.312e+011 1.000e+003 1.031e-001 8.224e-004 
9.845e-004 2.322e+007 1.313e+011 1.000e+003 1.020e-001 8.239e-004 
9.859e-004 2.320e+007 1.309e+011 1.000e+003 1.008e-001 8.254e-004 
9.873e-004 2.321e+007 1.314e+011 1.000e+003 9.216e-002 8.268e-004 
9.888e-004 2.322e+007 1.322e+011 1.000e+003 8.953e-002 8.281e-004 
9.902e-004 2.324e+007 1.326e+011 1.000e+003 9.077e-002 8.294e-004 
9.916e-004 2.326e+007 1.327e+011 1.000e+003 9.851e-002 8.307e-004 
9.930e-004 2.326e+007 1.321e+011 1.000e+003 1.036e-001 8.321e-004 
9.944e-004 2.326e+007 1.324e+011 1.000e+003 1.069e-001 8.335e-004 
9.958e-004 2.326e+007 1.328e+011 1.000e+003 1.134e-001 8.349e-004 
9.972e-004 2.326e+007 1.334e+011 1.000e+003 1.167e-001 8.363e-004 
9.986e-004 2.326e+007 1.340e+011 1.000e+003 1.149e-001 8.378e-004 
1.000e-003 2.325e+007 1.343e+011 1.000e+003 1.118e-001 8.392e-004 
1.001e-003 2.324e+007 1.345e+011 1.000e+003 1.076e-001 8.407e-004 
1.003e-003 2.323e+007 1.350e+011 1.000e+003 1.074e-001 8.422e-004 
1.004e-003 2.321e+007 1.355e+011 1.000e+003 1.065e-001 8.437e-004 
1.006e-003 2.320e+007 1.359e+011 1.000e+003 1.003e-001 8.452e-004 
1.007e-003 2.319e+007 1.364e+011 1.000e+003 9.593e-002 8.467e-004 
1.008e-003 2.317e+007 1.366e+011 1.000e+003 9.794e-002 8.482e-004 
1.010e-003 2.314e+007 1.369e+011 1.000e+003 9.992e-002 8.498e-004 
1.011e-003 2.312e+007 1.370e+011 1.000e+003 9.990e-002 8.514e-004 
1.013e-003 2.308e+007 1.370e+011 1.000e+003 9.850e-002 8.531e-004 
1.014e-003 2.306e+007 1.354e+011 1.000e+003 9.650e-002 8.547e-004 
1.016e-003 2.303e+007 1.351e+011 1.000e+003 9.512e-002 8.562e-004 
1.017e-003 2.301e+007 1.350e+011 1.000e+003 9.531e-002 8.578e-004 
1.018e-003 2.300e+007 1.350e+011 1.000e+003 9.295e-002 8.593e-004 
1.020e-003 2.299e+007 1.352e+011 1.000e+003 9.082e-002 8.608e-004 
1.021e-003 2.298e+007 1.353e+011 1.000e+003 9.030e-002 8.623e-004 
1.023e-003 2.297e+007 1.354e+011 1.000e+003 9.087e-002 8.637e-004 
1.024e-003 2.297e+007 1.358e+011 1.000e+003 9.244e-002 8.651e-004 
1.025e-003 2.296e+007 1.357e+011 1.000e+003 9.067e-002 8.666e-004 
1.027e-003 2.296e+007 1.358e+011 1.000e+003 8.947e-002 8.680e-004 
1.028e-003 2.295e+007 1.359e+011 1.000e+003 9.078e-002 8.695e-004 
1.030e-003 2.295e+007 1.361e+011 1.000e+003 9.124e-002 8.709e-004 
1.031e-003 2.295e+007 1.365e+011 1.000e+003 9.181e-002 8.723e-004 
1.032e-003 2.294e+007 1.370e+011 1.000e+003 9.130e-002 8.738e-004 
1.034e-003 2.294e+007 1.377e+011 1.000e+003 9.252e-002 8.752e-004 
1.035e-003 2.293e+007 1.385e+011 1.000e+003 9.269e-002 8.767e-004 
1.037e-003 2.292e+007 1.386e+011 1.000e+003 9.359e-002 8.782e-004 
1.038e-003 2.290e+007 1.390e+011 1.000e+003 9.479e-002 8.797e-004 
1.040e-003 2.288e+007 1.394e+011 1.000e+003 9.318e-002 8.812e-004 
1.041e-003 2.287e+007 1.400e+011 1.000e+003 9.277e-002 8.827e-004 
1.042e-003 2.286e+007 1.406e+011 1.000e+003 8.776e-002 8.842e-004 
1.044e-003 2.287e+007 1.416e+011 1.000e+003 8.527e-002 8.856e-004 
1.045e-003 2.288e+007 1.426e+011 1.000e+003 8.477e-002 8.869e-004 
1.047e-003 2.289e+007 1.438e+011 1.000e+003 8.529e-002 8.883e-004 
1.048e-003 2.289e+007 1.443e+011 1.000e+003 8.818e-002 8.896e-004 
1.049e-003 2.290e+007 1.442e+011 1.000e+003 9.241e-002 8.910e-004 
1.051e-003 2.289e+007 1.441e+011 1.000e+003 9.461e-002 8.925e-004 
1.052e-003 2.287e+007 1.423e+011 1.000e+003 9.877e-002 8.940e-004 
1.054e-003 2.287e+007 1.399e+011 1.000e+003 9.678e-002 8.955e-004 
1.055e-003 2.287e+007 1.393e+011 1.000e+003 9.150e-002 8.968e-004 
1.056e-003 2.289e+007 1.391e+011 1.000e+003 9.087e-002 8.981e-004 
1.058e-003 2.290e+007 1.390e+011 1.000e+003 9.027e-002 8.995e-004 
1.059e-003 2.291e+007 1.390e+011 1.000e+003 9.081e-002 9.008e-004 
1.061e-003 2.292e+007 1.390e+011 1.000e+003 9.173e-002 9.021e-004 
1.062e-003 2.293e+007 1.391e+011 1.000e+003 9.194e-002 9.035e-004 
1.063e-003 2.293e+007 1.393e+011 1.000e+003 9.383e-002 9.049e-004 
1.065e-003 2.293e+007 1.395e+011 1.000e+003 9.379e-002 9.063e-004 
1.066e-003 2.294e+007 1.398e+011 1.000e+003 9.255e-002 9.077e-004 
1.068e-003 2.294e+007 1.402e+011 1.000e+003 9.196e-002 9.090e-004 
1.069e-003 2.295e+007 1.406e+011 1.000e+003 9.206e-002 9.104e-004 
1.071e-003 2.296e+007 1.408e+011 1.000e+003 9.433e-002 9.118e-004 
1.072e-003 2.296e+007 1.412e+011 1.000e+003 9.411e-002 9.131e-004 
1.073e-003 2.296e+007 1.416e+011 1.000e+003 9.399e-002 9.145e-004 
1.075e-003 2.297e+007 1.421e+011 1.000e+003 9.508e-002 9.159e-004 
1.076e-003 2.297e+007 1.427e+011 1.000e+003 9.602e-002 9.173e-004 
1.078e-003 2.297e+007 1.418e+011 1.000e+003 1.016e-001 9.187e-004 
1.079e-003 2.297e+007 1.419e+011 1.000e+003 1.002e-001 9.201e-004 
1.080e-003 2.298e+007 1.422e+011 1.000e+003 1.004e-001 9.215e-004 
1.082e-003 2.299e+007 1.425e+011 1.000e+003 9.622e-002 9.228e-004 
1.083e-003 2.300e+007 1.431e+011 1.000e+003 9.775e-002 9.241e-004 
1.085e-003 2.301e+007 1.437e+011 1.000e+003 9.967e-002 9.255e-004 
1.086e-003 2.302e+007 1.444e+011 1.000e+003 1.013e-001 9.269e-004 
1.087e-003 2.302e+007 1.450e+011 1.000e+003 1.039e-001 9.283e-004 
1.089e-003 2.301e+007 1.453e+011 1.000e+003 1.035e-001 9.297e-004 
1.090e-003 2.300e+007 1.458e+011 1.000e+003 1.082e-001 9.312e-004 
1.092e-003 2.299e+007 1.459e+011 1.000e+003 1.080e-001 9.327e-004 
1.093e-003 2.297e+007 1.462e+011 1.000e+003 1.095e-001 9.342e-004 
1.095e-003 2.295e+007 1.463e+011 1.000e+003 1.113e-001 9.358e-004 
1.096e-003 2.293e+007 1.466e+011 1.000e+003 1.118e-001 9.373e-004 
1.097e-003 2.292e+007 1.469e+011 1.000e+003 1.123e-001 9.388e-004 
1.099e-003 2.290e+007 1.473e+011 1.000e+003 1.121e-001 9.403e-004 
1.100e-003 2.289e+007 1.477e+011 1.000e+003 1.150e-001 9.419e-004 
1.102e-003 2.287e+007 1.482e+011 1.000e+003 1.129e-001 9.434e-004 
1.103e-003 2.287e+007 1.489e+011 1.000e+003 1.107e-001 9.448e-004 
1.104e-003 2.287e+007 1.497e+011 1.000e+003 1.105e-001 9.462e-004 
1.106e-003 2.287e+007 1.504e+011 1.000e+003 1.051e-001 9.476e-004 
1.107e-003 2.288e+007 1.504e+011 1.000e+003 1.060e-001 9.490e-004 
1.109e-003 2.286e+007 1.499e+011 1.000e+003 1.104e-001 9.505e-004 
1.110e-003 2.284e+007 1.502e+011 1.000e+003 1.140e-001 9.521e-004 
1.111e-003 2.282e+007 1.505e+011 1.000e+003 1.167e-001 9.536e-004 
1.113e-003 2.279e+007 1.509e+011 1.000e+003 1.185e-001 9.552e-004 
1.114e-003 2.277e+007 1.513e+011 1.000e+003 1.222e-001 9.568e-004 
1.116e-003 2.274e+007 1.518e+011 1.000e+003 1.227e-001 9.584e-004 
1.117e-003 2.271e+007 1.523e+011 1.000e+003 1.238e-001 9.600e-004 
1.119e-003 2.269e+007 1.527e+011 1.000e+003 1.207e-001 9.616e-004 
1.120e-003 2.266e+007 1.533e+011 1.000e+003 1.190e-001 9.632e-004 
1.121e-003 2.264e+007 1.540e+011 1.000e+003 1.181e-001 9.647e-004 
1.123e-003 2.262e+007 1.546e+011 1.000e+003 1.134e-001 9.663e-004 
1.124e-003 2.260e+007 1.549e+011 1.000e+003 1.125e-001 9.678e-004 
1.126e-003 2.257e+007 1.556e+011 1.000e+003 1.100e-001 9.694e-004 
1.127e-003 2.254e+007 1.563e+011 1.000e+003 1.094e-001 9.710e-004 
1.128e-003 2.252e+007 1.539e+011 1.000e+003 1.056e-001 9.726e-004 
1.130e-003 2.252e+007 1.523e+011 1.000e+003 9.934e-002 9.740e-004 
1.131e-003 2.253e+007 1.518e+011 1.000e+003 9.474e-002 9.753e-004 
1.133e-003 2.256e+007 1.516e+011 1.000e+003 8.815e-002 9.766e-004 
1.134e-003 2.258e+007 1.514e+011 1.000e+003 8.904e-002 9.778e-004 
1.135e-003 2.261e+007 1.513e+011 1.000e+003 8.997e-002 9.790e-004 
1.137e-003 2.264e+007 1.515e+011 1.000e+003 8.864e-002 9.802e-004 
1.138e-003 2.267e+007 1.517e+011 1.000e+003 8.807e-002 9.814e-004 
1.140e-003 2.270e+007 1.521e+011 1.000e+003 8.892e-002 9.827e-004 
1.141e-003 2.273e+007 1.525e+011 1.000e+003 8.795e-002 9.839e-004 
1.142e-003 2.276e+007 1.530e+011 1.000e+003 9.063e-002 9.851e-004 
1.144e-003 2.279e+007 1.536e+011 1.000e+003 9.563e-002 9.863e-004 
1.145e-003 2.282e+007 1.531e+011 1.000e+003 9.464e-002 9.874e-004 
1.147e-003 2.286e+007 1.530e+011 1.000e+003 9.473e-002 9.886e-004 
1.148e-003 2.289e+007 1.518e+011 1.000e+003 9.508e-002 9.898e-004 
1.150e-003 2.292e+007 1.508e+011 1.000e+003 9.616e-002 9.910e-004 
1.151e-003 2.295e+007 1.504e+011 1.000e+003 9.432e-002 9.922e-004 
1.152e-003 2.297e+007 1.500e+011 1.000e+003 9.617e-002 9.935e-004 
1.154e-003 2.298e+007 1.499e+011 1.000e+003 9.777e-002 9.948e-004 
1.155e-003 2.300e+007 1.499e+011 1.000e+003 9.720e-002 9.961e-004 
1.157e-003 2.301e+007 1.499e+011 1.000e+003 9.821e-002 9.974e-004 
1.158e-003 2.302e+007 1.498e+011 1.000e+003 9.848e-002 9.987e-004 
1.159e-003 2.304e+007 1.498e+011 1.000e+003 1.000e-001 1.000e-003 
1.161e-003 2.305e+007 1.499e+011 1.000e+003 9.785e-002 1.001e-003 
1.162e-003 2.307e+007 1.501e+011 1.000e+003 9.830e-002 1.003e-003 
1.164e-003 2.309e+007 1.500e+011 1.000e+003 1.004e-001 1.004e-003 
1.165e-003 2.312e+007 1.502e+011 1.000e+003 9.599e-002 1.005e-003 
1.166e-003 2.314e+007 1.493e+011 1.000e+003 9.921e-002 1.006e-003 
1.168e-003 2.314e+007 1.483e+011 1.000e+003 1.037e-001 1.008e-003 
1.169e-003 2.315e+007 1.481e+011 1.000e+003 1.047e-001 1.009e-003 
1.171e-003 2.315e+007 1.482e+011 1.000e+003 1.095e-001 1.011e-003 
1.172e-003 2.316e+007 1.485e+011 1.000e+003 1.108e-001 1.012e-003 
1.174e-003 2.316e+007 1.488e+011 1.000e+003 1.163e-001 1.013e-003 
1.175e-003 2.317e+007 1.490e+011 1.000e+003 1.156e-001 1.015e-003 
1.176e-003 2.316e+007 1.493e+011 1.000e+003 1.175e-001 1.016e-003 
1.178e-003 2.316e+007 1.495e+011 1.000e+003 1.217e-001 1.018e-003 
1.179e-003 2.315e+007 1.497e+011 1.000e+003 1.236e-001 1.019e-003 
1.181e-003 2.314e+007 1.435e+011 1.000e+003 1.024e-001 1.021e-003 
1.182e-003 2.313e+007 1.440e+011 1.000e+003 1.035e-001 1.022e-003 
1.183e-003 2.311e+007 1.445e+011 1.000e+003 1.054e-001 1.024e-003 
1.185e-003 2.309e+007 1.451e+011 1.000e+003 1.086e-001 1.025e-003 
1.186e-003 2.307e+007 1.457e+011 1.000e+003 1.097e-001 1.027e-003 
1.188e-003 2.304e+007 1.464e+011 1.000e+003 1.092e-001 1.028e-003 
1.189e-003 2.301e+007 1.471e+011 1.000e+003 1.159e-001 1.030e-003 
1.190e-003 2.298e+007 1.471e+011 1.000e+003 1.198e-001 1.031e-003 
1.192e-003 2.295e+007 1.476e+011 1.000e+003 1.138e-001 1.033e-003 
1.193e-003 2.293e+007 1.482e+011 1.000e+003 1.117e-001 1.035e-003 
1.195e-003 2.291e+007 1.490e+011 1.000e+003 1.142e-001 1.036e-003 
1.196e-003 2.289e+007 1.496e+011 1.000e+003 1.183e-001 1.038e-003 
1.197e-003 2.286e+007 1.501e+011 1.000e+003 1.206e-001 1.039e-003 
1.199e-003 2.282e+007 1.506e+011 1.000e+003 1.210e-001 1.041e-003 
1.200e-003 2.279e+007 1.511e+011 1.000e+003 1.192e-001 1.043e-003 
1.202e-003 2.276e+007 1.514e+011 1.000e+003 1.308e-001 1.044e-003 
1.203e-003 2.273e+007 1.517e+011 1.000e+003 1.302e-001 1.046e-003 
1.205e-003 2.271e+007 1.520e+011 1.000e+003 1.292e-001 1.047e-003 
1.206e-003 2.270e+007 1.521e+011 1.000e+003 1.280e-001 1.049e-003 
1.207e-003 2.268e+007 1.523e+011 1.000e+003 1.292e-001 1.050e-003 
1.209e-003 2.267e+007 1.527e+011 1.000e+003 1.358e-001 1.052e-003 
1.210e-003 2.265e+007 1.530e+011 1.000e+003 1.394e-001 1.054e-003 
1.212e-003 2.262e+007 1.535e+011 1.000e+003 1.418e-001 1.055e-003 
1.213e-003 2.260e+007 1.536e+011 1.000e+003 1.397e-001 1.057e-003 
1.214e-003 2.258e+007 1.543e+011 1.000e+003 1.403e-001 1.058e-003 
1.216e-003 2.255e+007 1.552e+011 1.000e+003 1.427e-001 1.060e-003 
1.217e-003 2.252e+007 1.545e+011 1.000e+003 1.502e-001 1.061e-003 
1.219e-003 2.250e+007 1.542e+011 1.000e+003 1.507e-001 1.063e-003 
1.220e-003 2.247e+007 1.540e+011 1.000e+003 1.547e-001 1.065e-003 
1.221e-003 2.246e+007 1.539e+011 1.000e+003 1.515e-001 1.066e-003 
1.223e-003 2.245e+007 1.545e+011 1.000e+003 1.562e-001 1.068e-003 
1.224e-003 2.244e+007 1.554e+011 1.000e+003 1.590e-001 1.069e-003 
1.226e-003 2.244e+007 1.563e+011 1.000e+003 1.579e-001 1.071e-003 
1.227e-003 2.242e+007 1.552e+011 1.000e+003 1.670e-001 1.072e-003 
1.229e-003 2.240e+007 1.555e+011 1.000e+003 1.666e-001 1.074e-003 
1.230e-003 2.238e+007 1.553e+011 1.000e+003 1.737e-001 1.075e-003 
1.231e-003 2.236e+007 1.557e+011 1.000e+003 1.738e-001 1.077e-003 
1.233e-003 2.234e+007 1.563e+011 1.000e+003 1.770e-001 1.078e-003 
1.234e-003 2.231e+007 1.570e+011 1.000e+003 1.805e-001 1.080e-003 
1.236e-003 2.228e+007 1.578e+011 1.000e+003 1.815e-001 1.081e-003 
1.237e-003 2.225e+007 1.587e+011 1.000e+003 1.880e-001 1.083e-003 
1.238e-003 2.222e+007 1.481e+011 1.000e+003 9.338e-002 1.085e-003 
1.240e-003 2.218e+007 1.479e+011 1.000e+003 9.658e-002 1.086e-003 
1.241e-003 2.215e+007 1.481e+011 1.000e+003 9.500e-002 1.088e-003 
1.243e-003 2.211e+007 1.484e+011 1.000e+003 9.524e-002 1.090e-003 
1.244e-003 2.207e+007 1.488e+011 1.000e+003 9.349e-002 1.091e-003 
1.245e-003 2.204e+007 1.493e+011 1.000e+003 9.289e-002 1.093e-003 
1.247e-003 2.200e+007 1.499e+011 1.000e+003 9.112e-002 1.095e-003 
1.248e-003 2.197e+007 1.505e+011 1.000e+003 8.617e-002 1.096e-003 
1.250e-003 2.195e+007 1.513e+011 1.000e+003 8.377e-002 1.098e-003 
1.251e-003 2.192e+007 1.517e+011 1.000e+003 8.641e-002 1.099e-003 
1.252e-003 2.189e+007 1.524e+011 1.000e+003 8.579e-002 1.101e-003 
1.254e-003 2.186e+007 1.532e+011 1.000e+003 8.662e-002 1.103e-003 
1.255e-003 2.183e+007 1.538e+011 1.000e+003 8.779e-002 1.104e-003 
1.257e-003 2.181e+007 1.543e+011 1.000e+003 8.658e-002 1.106e-003 
1.258e-003 2.178e+007 1.524e+011 1.000e+003 8.740e-002 1.107e-003 
1.260e-003 2.175e+007 1.508e+011 1.000e+003 8.542e-002 1.109e-003 
1.261e-003 2.174e+007 1.499e+011 1.000e+003 8.404e-002 1.111e-003 
1.262e-003 2.173e+007 1.493e+011 1.000e+003 8.451e-002 1.112e-003 
1.264e-003 2.171e+007 1.491e+011 1.000e+003 8.621e-002 1.114e-003 
1.265e-003 2.169e+007 1.489e+011 1.000e+003 8.792e-002 1.115e-003 
1.267e-003 2.167e+007 1.478e+011 1.000e+003 8.873e-002 1.117e-003 
1.268e-003 2.165e+007 1.474e+011 1.000e+003 8.766e-002 1.118e-003 
1.269e-003 2.164e+007 1.466e+011 1.000e+003 8.801e-002 1.120e-003 
1.271e-003 2.163e+007 1.463e+011 1.000e+003 8.713e-002 1.121e-003 
1.272e-003 2.162e+007 1.461e+011 1.000e+003 9.035e-002 1.123e-003 
1.274e-003 2.161e+007 1.459e+011 1.000e+003 9.037e-002 1.124e-003 
1.275e-003 2.161e+007 1.455e+011 1.000e+003 8.492e-002 1.126e-003 
1.276e-003 2.160e+007 1.453e+011 1.000e+003 8.365e-002 1.127e-003 
1.278e-003 2.160e+007 1.455e+011 1.000e+003 8.312e-002 1.128e-003 
1.279e-003 2.160e+007 1.454e+011 1.000e+003 8.279e-002 1.130e-003 
1.281e-003 2.160e+007 1.453e+011 1.000e+003 8.393e-002 1.131e-003 
1.282e-003 2.161e+007 1.454e+011 1.000e+003 8.137e-002 1.133e-003 
1.284e-003 2.162e+007 1.457e+011 1.000e+003 7.772e-002 1.134e-003 
1.285e-003 2.164e+007 1.464e+011 1.000e+003 7.599e-002 1.135e-003 
1.286e-003 2.167e+007 1.474e+011 1.000e+003 7.366e-002 1.136e-003 
1.288e-003 2.170e+007 1.484e+011 1.000e+003 7.562e-002 1.138e-003 
1.289e-003 2.173e+007 1.481e+011 1.000e+003 7.312e-002 1.139e-003 
1.291e-003 2.177e+007 1.485e+011 1.000e+003 7.162e-002 1.140e-003 
1.292e-003 2.181e+007 1.484e+011 1.000e+003 7.140e-002 1.141e-003 
1.293e-003 2.185e+007 1.484e+011 1.000e+003 7.239e-002 1.142e-003 
1.295e-003 2.189e+007 1.482e+011 1.000e+003 7.511e-002 1.143e-003 
1.296e-003 2.193e+007 1.484e+011 1.000e+003 7.111e-002 1.144e-003 
1.298e-003 2.198e+007 1.489e+011 1.000e+003 6.917e-002 1.146e-003 
1.299e-003 2.203e+007 1.496e+011 1.000e+003 6.782e-002 1.147e-003 
1.300e-003 2.208e+007 1.505e+011 1.000e+003 6.885e-002 1.148e-003 
1.302e-003 2.213e+007 1.512e+011 1.000e+003 7.191e-002 1.149e-003 
1.303e-003 2.218e+007 1.517e+011 1.000e+003 7.508e-002 1.150e-003 
1.305e-003 2.221e+007 1.527e+011 1.000e+003 7.710e-002 1.151e-003 
1.306e-003 2.224e+007 1.537e+011 1.000e+003 7.993e-002 1.152e-003 
1.307e-003 2.226e+007 1.540e+011 1.000e+003 7.816e-002 1.154e-003 
1.309e-003 2.228e+007 1.541e+011 1.000e+003 7.868e-002 1.155e-003 
1.310e-003 2.230e+007 1.546e+011 1.000e+003 7.980e-002 1.156e-003 
1.312e-003 2.231e+007 1.545e+011 1.000e+003 8.146e-002 1.157e-003 
1.313e-003 2.232e+007 1.531e+011 1.000e+003 8.340e-002 1.159e-003 
1.315e-003 2.232e+007 1.525e+011 1.000e+003 8.427e-002 1.160e-003 
1.316e-003 2.231e+007 1.518e+011 1.000e+003 8.379e-002 1.162e-003 
1.317e-003 2.231e+007 1.510e+011 1.000e+003 8.306e-002 1.163e-003 
1.319e-003 2.231e+007 1.498e+011 1.000e+003 8.290e-002 1.164e-003 
1.320e-003 2.231e+007 1.496e+011 1.000e+003 8.258e-002 1.166e-003 
1.322e-003 2.231e+007 1.491e+011 1.000e+003 8.167e-002 1.167e-003 
1.323e-003 2.231e+007 1.489e+011 1.000e+003 8.139e-002 1.169e-003 
1.324e-003 2.232e+007 1.489e+011 1.000e+003 8.052e-002 1.170e-003 
1.326e-003 2.233e+007 1.489e+011 1.000e+003 7.832e-002 1.171e-003 
1.327e-003 2.235e+007 1.488e+011 1.000e+003 7.817e-002 1.173e-003 
1.329e-003 2.237e+007 1.490e+011 1.000e+003 7.612e-002 1.174e-003 
1.330e-003 2.238e+007 1.490e+011 1.000e+003 7.768e-002 1.175e-003 
1.331e-003 2.239e+007 1.493e+011 1.000e+003 7.810e-002 1.177e-003 
1.333e-003 2.239e+007 1.497e+011 1.000e+003 7.798e-002 1.178e-003 
1.334e-003 2.240e+007 1.500e+011 1.000e+003 7.641e-002 1.179e-003 
1.336e-003 2.241e+007 1.502e+011 1.000e+003 7.792e-002 1.181e-003 
1.337e-003 2.242e+007 1.506e+011 1.000e+003 7.926e-002 1.182e-003 
1.339e-003 2.242e+007 1.511e+011 1.000e+003 7.979e-002 1.183e-003 
1.340e-003 2.242e+007 1.517e+011 1.000e+003 8.241e-002 1.185e-003 
1.341e-003 2.241e+007 1.513e+011 1.000e+003 8.380e-002 1.186e-003 
1.343e-003 2.241e+007 1.518e+011 1.000e+003 8.379e-002 1.188e-003 
1.344e-003 2.239e+007 1.524e+011 1.000e+003 8.356e-002 1.189e-003 
1.346e-003 2.239e+007 1.531e+011 1.000e+003 8.260e-002 1.191e-003 
1.347e-003 2.238e+007 1.539e+011 1.000e+003 8.146e-002 1.192e-003 
1.348e-003 2.238e+007 1.535e+011 1.000e+003 9.923e-002 1.194e-003 
1.350e-003 2.237e+007 1.531e+011 1.000e+003 1.274e-001 1.195e-003 
1.351e-003 2.237e+007 1.533e+011 1.000e+003 1.206e-001 1.196e-003 
1.353e-003 2.238e+007 1.537e+011 1.000e+003 1.201e-001 1.198e-003 
1.354e-003 2.237e+007 1.532e+011 1.000e+003 1.207e-001 1.199e-003 
1.355e-003 2.237e+007 1.533e+011 1.000e+003 1.175e-001 1.201e-003 
1.357e-003 2.236e+007 1.537e+011 1.000e+003 1.133e-001 1.202e-003 
1.358e-003 2.236e+007 1.546e+011 1.000e+003 1.133e-001 1.204e-003 
1.360e-003 2.236e+007 1.557e+011 1.000e+003 1.132e-001 1.205e-003 
1.361e-003 2.236e+007 1.568e+011 1.000e+003 1.124e-001 1.206e-003 
1.362e-003 2.236e+007 1.581e+011 1.000e+003 1.126e-001 1.208e-003 
1.364e-003 2.236e+007 1.596e+011 1.000e+003 1.134e-001 1.209e-003 
1.365e-003 2.234e+007 1.592e+011 1.000e+003 1.152e-001 1.211e-003 
1.367e-003 2.233e+007 1.591e+011 1.000e+003 1.144e-001 1.212e-003 
1.368e-003 2.232e+007 1.586e+011 1.000e+003 1.141e-001 1.214e-003 
1.370e-003 2.231e+007 1.594e+011 1.000e+003 1.115e-001 1.215e-003 
1.371e-003 2.230e+007 1.594e+011 1.000e+003 1.135e-001 1.217e-003 
1.372e-003 2.228e+007 1.599e+011 1.000e+003 1.112e-001 1.218e-003 
1.374e-003 2.227e+007 1.597e+011 1.000e+003 1.097e-001 1.220e-003 
1.375e-003 2.226e+007 1.599e+011 1.000e+003 1.099e-001 1.221e-003 
1.377e-003 2.225e+007 1.604e+011 1.000e+003 1.071e-001 1.223e-003 
1.378e-003 2.224e+007 1.576e+011 1.000e+003 8.784e-002 1.224e-003 
1.379e-003 2.223e+007 1.562e+011 1.000e+003 8.988e-002 1.226e-003 
1.381e-003 2.222e+007 1.556e+011 1.000e+003 9.017e-002 1.227e-003 
1.382e-003 2.221e+007 1.558e+011 1.000e+003 9.168e-002 1.229e-003 
1.384e-003 2.219e+007 1.556e+011 1.000e+003 8.977e-002 1.230e-003 
1.385e-003 2.218e+007 1.553e+011 1.000e+003 9.097e-002 1.232e-003 
1.386e-003 2.217e+007 1.545e+011 1.000e+003 9.607e-002 1.233e-003 
1.388e-003 2.215e+007 1.541e+011 1.000e+003 9.389e-002 1.235e-003 
1.389e-003 2.215e+007 1.538e+011 1.000e+003 9.167e-002 1.236e-003 
1.391e-003 2.215e+007 1.536e+011 1.000e+003 9.166e-002 1.237e-003 
1.392e-003 2.216e+007 1.537e+011 1.000e+003 8.929e-002 1.239e-003 
1.394e-003 2.216e+007 1.536e+011 1.000e+003 9.536e-002 1.240e-003 
1.395e-003 2.216e+007 1.530e+011 1.000e+003 9.581e-002 1.242e-003 
1.396e-003 2.217e+007 1.527e+011 1.000e+003 1.019e-001 1.243e-003 
1.398e-003 2.218e+007 1.526e+011 1.000e+003 9.377e-002 1.244e-003 
1.399e-003 2.219e+007 1.526e+011 1.000e+003 1.034e-001 1.246e-003 
1.401e-003 2.220e+007 1.523e+011 1.000e+003 1.085e-001 1.247e-003 
1.402e-003 2.221e+007 1.520e+011 1.000e+003 1.134e-001 1.248e-003 
1.403e-003 2.222e+007 1.514e+011 1.000e+003 1.124e-001 1.250e-003 
1.405e-003 2.224e+007 1.508e+011 1.000e+003 1.049e-001 1.251e-003 
1.406e-003 2.225e+007 1.505e+011 1.000e+003 1.094e-001 1.252e-003 
1.408e-003 2.227e+007 1.505e+011 1.000e+003 1.075e-001 1.254e-003 
1.409e-003 2.228e+007 1.502e+011 1.000e+003 1.041e-001 1.255e-003 
1.410e-003 2.230e+007 1.499e+011 1.000e+003 1.021e-001 1.256e-003 
1.412e-003 2.231e+007 1.496e+011 1.000e+003 1.019e-001 1.258e-003 
1.413e-003 2.233e+007 1.493e+011 1.000e+003 9.702e-002 1.259e-003 
1.415e-003 2.235e+007 1.489e+011 1.000e+003 9.821e-002 1.260e-003 
1.416e-003 2.237e+007 1.492e+011 1.000e+003 9.400e-002 1.261e-003 
1.417e-003 2.241e+007 1.498e+011 1.000e+003 8.639e-002 1.263e-003 
1.419e-003 2.245e+007 1.504e+011 1.000e+003 8.553e-002 1.264e-003 
1.420e-003 2.249e+007 1.507e+011 1.000e+003 8.612e-002 1.265e-003 
1.422e-003 2.253e+007 1.509e+011 1.000e+003 8.209e-002 1.266e-003 
1.423e-003 2.257e+007 1.517e+011 1.000e+003 8.437e-002 1.267e-003 
1.425e-003 2.261e+007 1.523e+011 1.000e+003 8.709e-002 1.268e-003 
1.426e-003 2.264e+007 1.529e+011 1.000e+003 8.476e-002 1.269e-003 
1.427e-003 2.268e+007 1.537e+011 1.000e+003 8.585e-002 1.270e-003 
1.429e-003 2.271e+007 1.542e+011 1.000e+003 8.717e-002 1.272e-003 
1.430e-003 2.275e+007 1.546e+011 1.000e+003 8.838e-002 1.273e-003 
1.432e-003 2.278e+007 1.555e+011 1.000e+003 9.088e-002 1.274e-003 
1.433e-003 2.281e+007 1.566e+011 1.000e+003 8.861e-002 1.275e-003 
1.434e-003 2.283e+007 1.576e+011 1.000e+003 8.743e-002 1.276e-003 
1.436e-003 2.286e+007 1.587e+011 1.000e+003 9.314e-002 1.278e-003 
1.437e-003 2.288e+007 1.594e+011 1.000e+003 9.241e-002 1.279e-003 
1.439e-003 2.290e+007 1.605e+011 1.000e+003 9.596e-002 1.280e-003 
1.440e-003 2.290e+007 1.594e+011 1.000e+003 9.761e-002 1.282e-003 
1.441e-003 2.291e+007 1.596e+011 1.000e+003 9.925e-002 1.283e-003 
1.443e-003 2.290e+007 1.591e+011 1.000e+003 1.043e-001 1.284e-003 
1.444e-003 2.290e+007 1.587e+011 1.000e+003 9.696e-002 1.286e-003 
1.446e-003 2.290e+007 1.580e+011 1.000e+003 1.036e-001 1.287e-003 
1.447e-003 2.290e+007 1.586e+011 1.000e+003 9.544e-002 1.289e-003 
1.449e-003 2.290e+007 1.593e+011 1.000e+003 9.467e-002 1.290e-003 
1.450e-003 2.290e+007 1.601e+011 1.000e+003 9.215e-002 1.292e-003 
1.451e-003 2.289e+007 1.585e+011 1.000e+003 9.692e-002 1.293e-003 
1.453e-003 2.288e+007 1.576e+011 1.000e+003 1.041e-001 1.294e-003 
1.454e-003 2.286e+007 1.544e+011 1.000e+003 9.839e-002 1.296e-003 
1.456e-003 2.286e+007 1.535e+011 1.000e+003 1.027e-001 1.297e-003 
1.457e-003 2.285e+007 1.525e+011 1.000e+003 1.054e-001 1.299e-003 
1.458e-003 2.284e+007 1.522e+011 1.000e+003 1.085e-001 1.300e-003 
1.460e-003 2.284e+007 1.512e+011 1.000e+003 1.064e-001 1.302e-003 
1.461e-003 2.284e+007 1.482e+011 1.000e+003 1.042e-001 1.303e-003 
1.463e-003 2.284e+007 1.470e+011 1.000e+003 1.035e-001 1.305e-003 
1.464e-003 2.285e+007 1.464e+011 1.000e+003 1.061e-001 1.306e-003 
1.465e-003 2.285e+007 1.458e+011 1.000e+003 1.073e-001 1.307e-003 
1.467e-003 2.286e+007 1.451e+011 1.000e+003 1.048e-001 1.309e-003 
1.468e-003 2.286e+007 1.445e+011 1.000e+003 1.055e-001 1.310e-003 
1.470e-003 2.287e+007 1.440e+011 1.000e+003 1.028e-001 1.311e-003 
1.471e-003 2.287e+007 1.433e+011 1.000e+003 1.032e-001 1.313e-003 
1.472e-003 2.288e+007 1.426e+011 1.000e+003 1.032e-001 1.314e-003 
1.474e-003 2.288e+007 1.422e+011 1.000e+003 9.600e-002 1.316e-003 
1.475e-003 2.289e+007 1.419e+011 1.000e+003 9.619e-002 1.317e-003 
1.477e-003 2.291e+007 1.419e+011 1.000e+003 9.875e-002 1.318e-003 
1.478e-003 2.293e+007 1.421e+011 1.000e+003 1.031e-001 1.320e-003 
1.480e-003 2.295e+007 1.423e+011 1.000e+003 1.002e-001 1.321e-003 
1.481e-003 2.297e+007 1.426e+011 1.000e+003 9.385e-002 1.322e-003 
1.482e-003 2.299e+007 1.430e+011 1.000e+003 9.716e-002 1.323e-003 
1.484e-003 2.301e+007 1.437e+011 1.000e+003 9.569e-002 1.325e-003 
1.485e-003 2.304e+007 1.444e+011 1.000e+003 9.506e-002 1.326e-003 
1.487e-003 2.307e+007 1.448e+011 1.000e+003 8.635e-002 1.327e-003 
1.488e-003 2.309e+007 1.454e+011 1.000e+003 8.771e-002 1.328e-003 
1.489e-003 2.311e+007 1.452e+011 1.000e+003 8.736e-002 1.330e-003 
1.491e-003 2.313e+007 1.451e+011 1.000e+003 8.867e-002 1.331e-003 
1.492e-003 2.314e+007 1.446e+011 1.000e+003 9.348e-002 1.332e-003 
1.494e-003 2.315e+007 1.443e+011 1.000e+003 9.485e-002 1.334e-003 
1.495e-003 2.315e+007 1.438e+011 1.000e+003 9.625e-002 1.335e-003 
1.496e-003 2.315e+007 1.434e+011 1.000e+003 9.975e-002 1.336e-003 
1.498e-003 2.315e+007 1.433e+011 1.000e+003 1.006e-001 1.338e-003 
1.499e-003 2.314e+007 1.433e+011 1.000e+003 9.953e-002 1.339e-003 
1.501e-003 2.314e+007 1.421e+011 1.000e+003 1.011e-001 1.341e-003 
1.502e-003 2.313e+007 1.417e+011 1.000e+003 1.036e-001 1.342e-003 
1.504e-003 2.313e+007 1.417e+011 1.000e+003 1.058e-001 1.344e-003 
1.505e-003 2.312e+007 1.406e+011 1.000e+003 1.050e-001 1.345e-003 
1.506e-003 2.311e+007 1.400e+011 1.000e+003 1.035e-001 1.346e-003 
1.508e-003 2.311e+007 1.399e+011 1.000e+003 9.739e-002 1.348e-003 
1.509e-003 2.310e+007 1.396e+011 1.000e+003 9.831e-002 1.349e-003 
1.511e-003 2.311e+007 1.396e+011 1.000e+003 9.815e-002 1.351e-003 
1.512e-003 2.310e+007 1.398e+011 1.000e+003 9.710e-002 1.352e-003 
1.513e-003 2.310e+007 1.400e+011 1.000e+003 9.668e-002 1.354e-003 
1.515e-003 2.310e+007 1.404e+011 1.000e+003 9.848e-002 1.355e-003 
1.516e-003 2.310e+007 1.408e+011 1.000e+003 1.013e-001 1.356e-003 
1.518e-003 2.309e+007 1.411e+011 1.000e+003 1.011e-001 1.358e-003 
1.519e-003 2.308e+007 1.398e+011 1.000e+003 1.011e-001 1.359e-003 
1.520e-003 2.306e+007 1.398e+011 1.000e+003 1.064e-001 1.361e-003 
1.522e-003 2.305e+007 1.400e+011 1.000e+003 1.033e-001 1.362e-003 
1.523e-003 2.303e+007 1.375e+011 1.000e+003 1.076e-001 1.364e-003 
1.525e-003 2.301e+007 1.360e+011 1.000e+003 1.132e-001 1.366e-003 
1.526e-003 2.298e+007 1.352e+011 1.000e+003 1.105e-001 1.367e-003 
1.527e-003 2.296e+007 1.343e+011 1.000e+003 1.096e-001 1.369e-003 
1.529e-003 2.294e+007 1.335e+011 1.000e+003 1.050e-001 1.370e-003 
1.530e-003 2.292e+007 1.325e+011 1.000e+003 1.042e-001 1.372e-003 
1.532e-003 2.291e+007 1.320e+011 1.000e+003 1.072e-001 1.373e-003 
1.533e-003 2.289e+007 1.315e+011 1.000e+003 1.050e-001 1.375e-003 
1.535e-003 2.288e+007 1.312e+011 1.000e+003 1.081e-001 1.376e-003 
1.536e-003 2.287e+007 1.305e+011 1.000e+003 1.036e-001 1.378e-003 
1.537e-003 2.286e+007 1.300e+011 1.000e+003 1.024e-001 1.379e-003 
1.539e-003 2.285e+007 1.296e+011 1.000e+003 1.036e-001 1.381e-003 
1.540e-003 2.284e+007 1.292e+011 1.000e+003 1.034e-001 1.382e-003 
1.542e-003 2.283e+007 1.292e+011 1.000e+003 1.020e-001 1.384e-003 
1.543e-003 2.283e+007 1.292e+011 1.000e+003 9.947e-002 1.385e-003 
1.544e-003 2.283e+007 1.292e+011 1.000e+003 1.220e-001 1.386e-003 
1.546e-003 2.284e+007 1.289e+011 1.000e+003 1.452e-001 1.388e-003 
1.547e-003 2.285e+007 1.288e+011 1.000e+003 1.365e-001 1.389e-003 
1.549e-003 2.286e+007 1.289e+011 1.000e+003 1.300e-001 1.391e-003 
1.550e-003 2.288e+007 1.292e+011 1.000e+003 1.237e-001 1.392e-003 
1.551e-003 2.290e+007 1.297e+011 1.000e+003 1.214e-001 1.393e-003 
1.553e-003 2.292e+007 1.298e+011 1.000e+003 1.211e-001 1.394e-003 
1.554e-003 2.294e+007 1.304e+011 1.000e+003 1.194e-001 1.396e-003 
1.556e-003 2.295e+007 1.304e+011 1.000e+003 1.218e-001 1.397e-003 
1.557e-003 2.296e+007 1.311e+011 1.000e+003 1.184e-001 1.398e-003 
1.559e-003 2.298e+007 1.319e+011 1.000e+003 1.167e-001 1.400e-003 
1.560e-003 2.300e+007 1.325e+011 1.000e+003 1.198e-001 1.401e-003 
1.561e-003 2.301e+007 1.334e+011 1.000e+003 1.165e-001 1.402e-003 
1.563e-003 2.304e+007 1.333e+011 1.000e+003 1.166e-001 1.403e-003 
1.564e-003 2.306e+007 1.334e+011 1.000e+003 1.151e-001 1.405e-003 
1.566e-003 2.309e+007 1.336e+011 1.000e+003 1.098e-001 1.406e-003 
1.567e-003 2.312e+007 1.340e+011 1.000e+003 1.066e-001 1.407e-003 
1.568e-003 2.316e+007 1.347e+011 1.000e+003 1.043e-001 1.408e-003 
1.570e-003 2.319e+007 1.354e+011 1.000e+003 1.042e-001 1.409e-003 
1.571e-003 2.321e+007 1.362e+011 1.000e+003 1.037e-001 1.411e-003 
1.573e-003 2.324e+007 1.367e+011 1.000e+003 1.032e-001 1.412e-003 
1.574e-003 2.326e+007 1.377e+011 1.000e+003 1.021e-001 1.413e-003 
1.575e-003 2.329e+007 1.389e+011 1.000e+003 1.014e-001 1.414e-003 
1.577e-003 2.331e+007 1.399e+011 1.000e+003 1.030e-001 1.416e-003 
1.578e-003 2.332e+007 1.408e+011 1.000e+003 1.023e-001 1.417e-003 
1.580e-003 2.334e+007 1.419e+011 1.000e+003 1.012e-001 1.418e-003 
1.581e-003 2.335e+007 1.431e+011 1.000e+003 1.014e-001 1.420e-003 
1.582e-003 2.336e+007 1.441e+011 1.000e+003 1.011e-001 1.421e-003 
1.584e-003 2.338e+007 1.452e+011 1.000e+003 1.044e-001 1.422e-003 
1.585e-003 2.338e+007 1.459e+011 1.000e+003 1.072e-001 1.424e-003 
1.587e-003 2.338e+007 1.469e+011 1.000e+003 1.067e-001 1.425e-003 
1.588e-003 2.338e+007 1.480e+011 1.000e+003 1.059e-001 1.426e-003 
1.590e-003 2.338e+007 1.493e+011 1.000e+003 1.039e-001 1.428e-003 
1.591e-003 2.338e+007 1.495e+011 1.000e+003 1.050e-001 1.429e-003 
1.592e-003 2.338e+007 1.498e+011 1.000e+003 1.059e-001 1.431e-003 
1.594e-003 2.337e+007 1.503e+011 1.000e+003 1.000e-001 1.432e-003 
1.595e-003 2.337e+007 1.510e+011 1.000e+003 9.588e-002 1.434e-003 
1.597e-003 2.336e+007 1.518e+011 1.000e+003 9.578e-002 1.435e-003 
1.598e-003 2.335e+007 1.526e+011 1.000e+003 9.830e-002 1.436e-003 
1.599e-003 2.336e+007 1.523e+011 1.000e+003 9.692e-002 1.438e-003 
1.601e-003 2.336e+007 1.519e+011 1.000e+003 1.007e-001 1.439e-003 
1.602e-003 2.335e+007 1.459e+011 1.000e+003 8.398e-002 1.441e-003 
1.604e-003 2.333e+007 1.457e+011 1.000e+003 8.278e-002 1.442e-003 
1.605e-003 2.332e+007 1.456e+011 1.000e+003 8.311e-002 1.444e-003 
1.606e-003 2.330e+007 1.458e+011 1.000e+003 8.714e-002 1.445e-003 
1.608e-003 2.328e+007 1.459e+011 1.000e+003 8.845e-002 1.447e-003 
1.609e-003 2.326e+007 1.466e+011 1.000e+003 9.269e-002 1.448e-003 
1.611e-003 2.325e+007 1.460e+011 1.000e+003 8.529e-002 1.450e-003 
1.612e-003 2.324e+007 1.454e+011 1.000e+003 8.497e-002 1.451e-003 
1.614e-003 2.323e+007 1.441e+011 1.000e+003 8.443e-002 1.453e-003 
1.615e-003 2.324e+007 1.436e+011 1.000e+003 8.148e-002 1.454e-003 
1.616e-003 2.325e+007 1.435e+011 1.000e+003 8.025e-002 1.456e-003 
1.618e-003 2.326e+007 1.432e+011 1.000e+003 8.074e-002 1.457e-003 
1.619e-003 2.327e+007 1.435e+011 1.000e+003 7.996e-002 1.458e-003 
1.621e-003 2.328e+007 1.435e+011 1.000e+003 8.102e-002 1.460e-003 
1.622e-003 2.328e+007 1.435e+011 1.000e+003 8.984e-002 1.461e-003 
1.623e-003 2.328e+007 1.433e+011 1.000e+003 9.435e-002 1.462e-003 
1.625e-003 2.328e+007 1.436e+011 1.000e+003 9.449e-002 1.464e-003 
1.626e-003 2.328e+007 1.436e+011 1.000e+003 8.941e-002 1.465e-003 
1.628e-003 2.329e+007 1.436e+011 1.000e+003 8.555e-002 1.467e-003 
1.629e-003 2.330e+007 1.432e+011 1.000e+003 8.167e-002 1.468e-003 
1.630e-003 2.331e+007 1.421e+011 1.000e+003 8.296e-002 1.469e-003 
1.632e-003 2.332e+007 1.416e+011 1.000e+003 8.127e-002 1.471e-003 
1.633e-003 2.333e+007 1.402e+011 1.000e+003 8.439e-002 1.472e-003 
1.635e-003 2.334e+007 1.387e+011 1.000e+003 8.371e-002 1.473e-003 
1.636e-003 2.334e+007 1.386e+011 1.000e+003 8.280e-002 1.475e-003 
1.637e-003 2.334e+007 1.385e+011 1.000e+003 8.401e-002 1.476e-003 
1.639e-003 2.335e+007 1.385e+011 1.000e+003 8.531e-002 1.477e-003 
1.640e-003 2.336e+007 1.385e+011 1.000e+003 8.701e-002 1.479e-003 
1.642e-003 2.337e+007 1.385e+011 1.000e+003 8.623e-002 1.480e-003 
1.643e-003 2.339e+007 1.389e+011 1.000e+003 8.675e-002 1.481e-003 
1.645e-003 2.341e+007 1.393e+011 1.000e+003 8.466e-002 1.483e-003 
1.646e-003 2.343e+007 1.400e+011 1.000e+003 8.219e-002 1.484e-003 
1.647e-003 2.345e+007 1.400e+011 1.000e+003 8.264e-002 1.485e-003 
1.649e-003 2.346e+007 1.403e+011 1.000e+003 8.379e-002 1.486e-003 
1.650e-003 2.347e+007 1.408e+011 1.000e+003 8.185e-002 1.488e-003 
1.652e-003 2.349e+007 1.412e+011 1.000e+003 8.101e-002 1.489e-003 
1.653e-003 2.350e+007 1.418e+011 1.000e+003 8.088e-002 1.490e-003 
1.654e-003 2.351e+007 1.424e+011 1.000e+003 8.095e-002 1.492e-003 
1.656e-003 2.353e+007 1.424e+011 1.000e+003 7.829e-002 1.493e-003 
1.657e-003 2.354e+007 1.433e+011 1.000e+003 7.919e-002 1.494e-003 
1.659e-003 2.356e+007 1.442e+011 1.000e+003 7.961e-002 1.496e-003 
1.660e-003 2.356e+007 1.447e+011 1.000e+003 8.060e-002 1.497e-003 
1.661e-003 2.357e+007 1.452e+011 1.000e+003 8.071e-002 1.498e-003 
1.663e-003 2.357e+007 1.454e+011 1.000e+003 9.608e-002 1.500e-003 
1.664e-003 2.357e+007 1.459e+011 1.000e+003 9.545e-002 1.501e-003 
1.666e-003 2.357e+007 1.449e+011 1.000e+003 9.552e-002 1.503e-003 
1.667e-003 2.357e+007 1.452e+011 1.000e+003 9.572e-002 1.504e-003 
1.669e-003 2.356e+007 1.455e+011 1.000e+003 9.208e-002 1.506e-003 
1.670e-003 2.355e+007 1.460e+011 1.000e+003 9.433e-002 1.507e-003 
1.671e-003 2.353e+007 1.462e+011 1.000e+003 9.178e-002 1.509e-003 
1.673e-003 2.351e+007 1.473e+011 1.000e+003 8.918e-002 1.510e-003 
1.674e-003 2.349e+007 1.478e+011 1.000e+003 8.837e-002 1.512e-003 
1.676e-003 2.348e+007 1.481e+011 1.000e+003 8.601e-002 1.513e-003 
1.677e-003 2.346e+007 1.486e+011 1.000e+003 8.753e-002 1.515e-003 
1.678e-003 2.344e+007 1.491e+011 1.000e+003 8.553e-002 1.516e-003 
1.680e-003 2.342e+007 1.503e+011 1.000e+003 8.623e-002 1.518e-003 
1.681e-003 2.340e+007 1.516e+011 1.000e+003 9.009e-002 1.519e-003 
1.683e-003 2.337e+007 1.514e+011 1.000e+003 9.213e-002 1.521e-003 
1.684e-003 2.334e+007 1.523e+011 1.000e+003 9.273e-002 1.523e-003 
1.685e-003 2.331e+007 1.527e+011 1.000e+003 9.337e-002 1.524e-003 
1.687e-003 2.330e+007 1.531e+011 1.000e+003 8.807e-002 1.526e-003 
1.688e-003 2.328e+007 1.538e+011 1.000e+003 8.443e-002 1.527e-003 
1.690e-003 2.327e+007 1.538e+011 1.000e+003 8.301e-002 1.529e-003 
1.691e-003 2.326e+007 1.515e+011 1.000e+003 8.437e-002 1.530e-003 
1.692e-003 2.324e+007 1.516e+011 1.000e+003 8.811e-002 1.532e-003 
1.694e-003 2.321e+007 1.514e+011 1.000e+003 9.102e-002 1.533e-003 
1.695e-003 2.319e+007 1.513e+011 1.000e+003 9.528e-002 1.535e-003 
1.697e-003 2.316e+007 1.500e+011 1.000e+003 9.409e-002 1.537e-003 
1.698e-003 2.313e+007 1.499e+011 1.000e+003 1.015e-001 1.538e-003 
1.700e-003 2.309e+007 1.499e+011 1.000e+003 1.213e-001 1.540e-003 
1.701e-003 2.306e+007 1.503e+011 1.000e+003 1.259e-001 1.541e-003 
1.702e-003 2.304e+007 1.507e+011 1.000e+003 1.322e-001 1.543e-003 
1.704e-003 2.301e+007 1.511e+011 1.000e+003 1.319e-001 1.545e-003 
1.705e-003 2.298e+007 1.511e+011 1.000e+003 1.349e-001 1.546e-003 
1.707e-003 2.295e+007 1.514e+011 1.000e+003 1.391e-001 1.548e-003 
1.708e-003 2.293e+007 1.516e+011 1.000e+003 1.383e-001 1.549e-003 
1.709e-003 2.291e+007 1.518e+011 1.000e+003 1.424e-001 1.551e-003 
1.711e-003 2.289e+007 1.518e+011 1.000e+003 1.390e-001 1.552e-003 
1.712e-003 2.287e+007 1.520e+011 1.000e+003 1.406e-001 1.554e-003 
1.714e-003 2.286e+007 1.526e+011 1.000e+003 1.393e-001 1.556e-003 
1.715e-003 2.286e+007 1.533e+011 1.000e+003 1.372e-001 1.557e-003 
1.716e-003 2.285e+007 1.542e+011 1.000e+003 1.343e-001 1.558e-003 
1.718e-003 2.285e+007 1.535e+011 1.000e+003 1.370e-001 1.560e-003 
1.719e-003 2.286e+007 1.523e+011 1.000e+003 1.356e-001 1.561e-003 
1.721e-003 2.287e+007 1.511e+011 1.000e+003 1.355e-001 1.563e-003 
1.722e-003 2.288e+007 1.461e+011 1.000e+003 9.033e-002 1.564e-003 
1.724e-003 2.289e+007 1.461e+011 1.000e+003 9.062e-002 1.565e-003 
1.725e-003 2.290e+007 1.437e+011 1.000e+003 8.934e-002 1.567e-003 
1.726e-003 2.293e+007 1.418e+011 1.000e+003 9.052e-002 1.568e-003 
1.728e-003 2.296e+007 1.410e+011 1.000e+003 8.876e-002 1.569e-003 
1.729e-003 2.300e+007 1.403e+011 1.000e+003 9.008e-002 1.570e-003 
1.731e-003 2.303e+007 1.401e+011 1.000e+003 8.976e-002 1.571e-003 
1.732e-003 2.306e+007 1.397e+011 1.000e+003 9.122e-002 1.572e-003 
1.733e-003 2.310e+007 1.394e+011 1.000e+003 9.052e-002 1.574e-003 
1.735e-003 2.314e+007 1.391e+011 1.000e+003 8.674e-002 1.575e-003 
1.736e-003 2.318e+007 1.388e+011 1.000e+003 8.545e-002 1.576e-003 
1.738e-003 2.322e+007 1.387e+011 1.000e+003 8.730e-002 1.577e-003 
1.739e-003 2.325e+007 1.378e+011 1.000e+003 9.407e-002 1.578e-003 
1.740e-003 2.328e+007 1.361e+011 1.000e+003 1.005e-001 1.579e-003 
1.742e-003 2.330e+007 1.360e+011 1.000e+003 1.017e-001 1.581e-003 
1.743e-003 2.333e+007 1.361e+011 1.000e+003 1.014e-001 1.582e-003 
1.745e-003 2.336e+007 1.357e+011 1.000e+003 1.065e-001 1.583e-003 
1.746e-003 2.338e+007 1.358e+011 1.000e+003 1.064e-001 1.584e-003 
1.748e-003 2.340e+007 1.361e+011 1.000e+003 1.034e-001 1.586e-003 
1.749e-003 2.341e+007 1.363e+011 1.000e+003 1.061e-001 1.587e-003 
1.750e-003 2.342e+007 1.368e+011 1.000e+003 1.096e-001 1.588e-003 
1.752e-003 2.343e+007 1.374e+011 1.000e+003 1.142e-001 1.590e-003 
1.753e-003 2.344e+007 1.381e+011 1.000e+003 1.179e-001 1.591e-003 
1.755e-003 2.346e+007 1.389e+011 1.000e+003 1.342e-001 1.592e-003 
1.756e-003 2.348e+007 1.392e+011 1.000e+003 1.420e-001 1.594e-003 
1.757e-003 2.349e+007 1.394e+011 1.000e+003 1.499e-001 1.595e-003 
1.759e-003 2.350e+007 1.401e+011 1.000e+003 1.564e-001 1.596e-003 
1.760e-003 2.351e+007 1.411e+011 1.000e+003 1.583e-001 1.598e-003 
1.762e-003 2.352e+007 1.422e+011 1.000e+003 1.641e-001 1.599e-003 
1.763e-003 2.353e+007 1.434e+011 1.000e+003 1.680e-001 1.600e-003 
1.764e-003 2.354e+007 1.443e+011 1.000e+003 1.803e-001 1.602e-003 
1.766e-003 2.355e+007 1.426e+011 1.000e+003 1.504e-001 1.603e-003 
1.767e-003 2.356e+007 1.433e+011 1.000e+003 1.503e-001 1.604e-003 
1.769e-003 2.358e+007 1.443e+011 1.000e+003 1.566e-001 1.606e-003 
1.770e-003 2.359e+007 1.451e+011 1.000e+003 1.605e-001 1.607e-003 
1.771e-003 2.360e+007 1.460e+011 1.000e+003 1.619e-001 1.608e-003 
1.773e-003 2.361e+007 1.470e+011 1.000e+003 1.698e-001 1.610e-003 
1.774e-003 2.361e+007 1.479e+011 1.000e+003 1.709e-001 1.611e-003 
1.776e-003 2.362e+007 1.486e+011 1.000e+003 1.713e-001 1.612e-003 
1.777e-003 2.363e+007 1.500e+011 1.000e+003 1.772e-001 1.614e-003 
1.779e-003 2.363e+007 1.515e+011 1.000e+003 1.812e-001 1.615e-003 
1.780e-003 2.364e+007 1.531e+011 1.000e+003 1.854e-001 1.616e-003 
1.781e-003 2.364e+007 1.543e+011 1.000e+003 1.889e-001 1.618e-003 
1.783e-003 2.364e+007 1.548e+011 1.000e+003 1.905e-001 1.619e-003 
1.784e-003 2.364e+007 1.559e+011 1.000e+003 1.948e-001 1.621e-003 
1.786e-003 2.364e+007 1.573e+011 1.000e+003 1.939e-001 1.622e-003 
1.787e-003 2.365e+007 1.587e+011 1.000e+003 1.986e-001 1.623e-003 
1.788e-003 2.365e+007 1.603e+011 1.000e+003 2.061e-001 1.625e-003 
1.790e-003 2.365e+007 1.617e+011 1.000e+003 2.134e-001 1.626e-003 
1.791e-003 2.365e+007 1.632e+011 1.000e+003 2.061e-001 1.628e-003 
1.793e-003 2.367e+007 1.640e+011 1.000e+003 2.095e-001 1.629e-003 
1.794e-003 2.368e+007 1.644e+011 1.000e+003 2.191e-001 1.630e-003 
1.795e-003 2.370e+007 1.652e+011 1.000e+003 2.179e-001 1.632e-003 
1.797e-003 2.371e+007 1.659e+011 1.000e+003 2.203e-001 1.633e-003 
1.798e-003 2.373e+007 1.672e+011 1.000e+003 2.246e-001 1.634e-003 
1.800e-003 2.374e+007 1.673e+011 1.000e+003 2.272e-001 1.635e-003 
1.801e-003 2.376e+007 1.682e+011 1.000e+003 2.285e-001 1.637e-003 
1.803e-003 2.377e+007 1.671e+011 1.000e+003 2.345e-001 1.638e-003 
1.804e-003 2.378e+007 1.678e+011 1.000e+003 2.360e-001 1.639e-003 
1.805e-003 2.379e+007 1.687e+011 1.000e+003 2.329e-001 1.641e-003 
1.807e-003 2.379e+007 1.697e+011 1.000e+003 2.437e-001 1.642e-003 
1.808e-003 2.379e+007 1.696e+011 1.000e+003 2.598e-001 1.644e-003 
1.810e-003 2.380e+007 1.697e+011 1.000e+003 2.686e-001 1.645e-003 
1.811e-003 2.382e+007 1.707e+011 1.000e+003 2.731e-001 1.646e-003 
1.812e-003 2.383e+007 1.718e+011 1.000e+003 2.813e-001 1.648e-003 
1.814e-003 2.385e+007 1.728e+011 1.000e+003 2.765e-001 1.649e-003 
1.815e-003 2.387e+007 1.738e+011 1.000e+003 2.816e-001 1.650e-003 
1.817e-003 2.390e+007 1.751e+011 1.000e+003 2.829e-001 1.651e-003 
1.818e-003 2.392e+007 1.765e+011 1.000e+003 2.822e-001 1.653e-003 
1.819e-003 2.393e+007 1.771e+011 1.000e+003 2.869e-001 1.654e-003 
1.821e-003 2.395e+007 1.782e+011 1.000e+003 2.793e-001 1.655e-003 
1.822e-003 2.396e+007 1.796e+011 1.000e+003 2.803e-001 1.657e-003 
1.824e-003 2.396e+007 1.811e+011 1.000e+003 2.747e-001 1.658e-003 
1.825e-003 2.397e+007 1.824e+011 1.000e+003 2.706e-001 1.659e-003 
1.826e-003 2.396e+007 1.822e+011 1.000e+003 2.707e-001 1.661e-003 
1.828e-003 2.395e+007 1.811e+011 1.000e+003 2.797e-001 1.662e-003 
1.829e-003 2.393e+007 1.815e+011 1.000e+003 2.811e-001 1.664e-003 
1.831e-003 2.391e+007 1.824e+011 1.000e+003 2.767e-001 1.665e-003 
1.832e-003 2.389e+007 1.816e+011 1.000e+003 2.842e-001 1.667e-003 
1.834e-003 2.388e+007 1.820e+011 1.000e+003 2.865e-001 1.668e-003 
1.835e-003 2.387e+007 1.815e+011 1.000e+003 2.875e-001 1.670e-003 
1.836e-003 2.385e+007 1.820e+011 1.000e+003 2.961e-001 1.671e-003 
1.838e-003 2.384e+007 1.822e+011 1.000e+003 3.047e-001 1.673e-003 
1.839e-003 2.383e+007 1.827e+011 1.000e+003 3.081e-001 1.674e-003 
1.841e-003 2.382e+007 1.836e+011 1.000e+003 3.159e-001 1.676e-003 
1.842e-003 2.382e+007 1.847e+011 1.000e+003 3.170e-001 1.677e-003 
1.843e-003 2.382e+007 1.857e+011 1.000e+003 3.153e-001 1.679e-003 
1.845e-003 2.382e+007 1.865e+011 1.000e+003 3.161e-001 1.680e-003 
1.846e-003 2.383e+007 1.877e+011 1.000e+003 3.104e-001 1.681e-003 
1.848e-003 2.383e+007 1.885e+011 1.000e+003 3.117e-001 1.683e-003 
1.849e-003 2.384e+007 1.894e+011 1.000e+003 3.073e-001 1.684e-003 
1.850e-003 2.385e+007 1.891e+011 1.000e+003 3.002e-001 1.685e-003 
1.852e-003 2.386e+007 1.893e+011 1.000e+003 2.917e-001 1.687e-003 
1.853e-003 2.388e+007 1.896e+011 1.000e+003 2.867e-001 1.688e-003 
1.855e-003 2.390e+007 1.904e+011 1.000e+003 2.830e-001 1.689e-003 
1.856e-003 2.393e+007 1.905e+011 1.000e+003 2.828e-001 1.691e-003 
1.858e-003 2.396e+007 1.909e+011 1.000e+003 2.797e-001 1.692e-003 
1.859e-003 2.398e+007 1.915e+011 1.000e+003 2.798e-001 1.693e-003 
1.860e-003 2.401e+007 1.921e+011 1.000e+003 2.835e-001 1.694e-003 
1.862e-003 2.404e+007 1.921e+011 1.000e+003 2.800e-001 1.695e-003 
1.863e-003 2.406e+007 1.922e+011 1.000e+003 2.836e-001 1.697e-003 
1.865e-003 2.410e+007 1.925e+011 1.000e+003 2.828e-001 1.698e-003 
1.866e-003 2.413e+007 1.932e+011 1.000e+003 2.840e-001 1.699e-003 
1.867e-003 2.416e+007 1.893e+011 1.000e+003 2.721e-001 1.700e-003 
1.869e-003 2.419e+007 1.898e+011 1.000e+003 2.764e-001 1.701e-003 
1.870e-003 2.422e+007 1.900e+011 1.000e+003 2.778e-001 1.703e-003 
1.872e-003 2.424e+007 1.901e+011 1.000e+003 2.794e-001 1.704e-003 
1.873e-003 2.426e+007 1.899e+011 1.000e+003 2.755e-001 1.705e-003 
1.874e-003 2.428e+007 1.905e+011 1.000e+003 2.685e-001 1.706e-003 
1.876e-003 2.430e+007 1.915e+011 1.000e+003 2.777e-001 1.708e-003 
1.877e-003 2.432e+007 1.928e+011 1.000e+003 2.909e-001 1.709e-003 
1.879e-003 2.433e+007 1.941e+011 1.000e+003 2.954e-001 1.710e-003 
1.880e-003 2.435e+007 1.953e+011 1.000e+003 2.943e-001 1.712e-003 
1.881e-003 2.436e+007 1.964e+011 1.000e+003 2.973e-001 1.713e-003 
1.883e-003 2.437e+007 1.896e+011 1.000e+003 2.595e-001 1.714e-003 
1.884e-003 2.437e+007 1.815e+011 1.000e+003 1.924e-001 1.716e-003 
1.886e-003 2.436e+007 1.806e+011 1.000e+003 1.730e-001 1.717e-003 
1.887e-003 2.435e+007 1.816e+011 1.000e+003 1.647e-001 1.719e-003 
1.889e-003 2.433e+007 1.813e+011 1.000e+003 1.683e-001 1.720e-003 
1.890e-003 2.431e+007 1.806e+011 1.000e+003 1.682e-001 1.722e-003 
1.891e-003 2.429e+007 1.806e+011 1.000e+003 1.720e-001 1.723e-003 
1.893e-003 2.427e+007 1.807e+011 1.000e+003 1.712e-001 1.725e-003 
1.894e-003 2.425e+007 1.784e+011 1.000e+003 1.742e-001 1.726e-003 
1.896e-003 2.422e+007 1.784e+011 1.000e+003 1.766e-001 1.728e-003 
1.897e-003 2.420e+007 1.788e+011 1.000e+003 1.794e-001 1.730e-003 
1.898e-003 2.418e+007 1.794e+011 1.000e+003 1.811e-001 1.731e-003 
1.900e-003 2.416e+007 1.803e+011 1.000e+003 1.852e-001 1.733e-003 
1.901e-003 2.414e+007 1.807e+011 1.000e+003 1.894e-001 1.734e-003 
1.903e-003 2.413e+007 1.813e+011 1.000e+003 1.917e-001 1.736e-003 
1.904e-003 2.412e+007 1.822e+011 1.000e+003 1.933e-001 1.737e-003 
1.905e-003 2.410e+007 1.714e+011 1.000e+003 1.057e-001 1.739e-003 
1.907e-003 2.408e+007 1.723e+011 1.000e+003 1.078e-001 1.740e-003 
1.908e-003 2.406e+007 1.732e+011 1.000e+003 1.148e-001 1.742e-003 
1.910e-003 2.404e+007 1.727e+011 1.000e+003 1.237e-001 1.743e-003 
1.911e-003 2.401e+007 1.722e+011 1.000e+003 1.267e-001 1.745e-003 
1.913e-003 2.398e+007 1.726e+011 1.000e+003 1.214e-001 1.747e-003 
1.914e-003 2.395e+007 1.737e+011 1.000e+003 1.242e-001 1.748e-003 
1.915e-003 2.391e+007 1.716e+011 1.000e+003 1.256e-001 1.750e-003 
1.917e-003 2.389e+007 1.717e+011 1.000e+003 1.262e-001 1.751e-003 
1.918e-003 2.388e+007 1.717e+011 1.000e+003 1.225e-001 1.753e-003 
1.920e-003 2.387e+007 1.719e+011 1.000e+003 1.220e-001 1.754e-003 
1.921e-003 2.386e+007 1.709e+011 1.000e+003 1.255e-001 1.756e-003 
1.922e-003 2.386e+007 1.707e+011 1.000e+003 1.306e-001 1.757e-003 
1.924e-003 2.386e+007 1.711e+011 1.000e+003 1.350e-001 1.759e-003 
1.925e-003 2.387e+007 1.709e+011 1.000e+003 1.350e-001 1.760e-003 
1.927e-003 2.387e+007 1.714e+011 1.000e+003 1.385e-001 1.761e-003 
1.928e-003 2.387e+007 1.723e+011 1.000e+003 1.374e-001 1.763e-003 
1.929e-003 2.387e+007 1.731e+011 1.000e+003 1.393e-001 1.764e-003 
1.931e-003 2.388e+007 1.741e+011 1.000e+003 1.363e-001 1.766e-003 
1.932e-003 2.388e+007 1.740e+011 1.000e+003 1.382e-001 1.767e-003 
1.934e-003 2.388e+007 1.747e+011 1.000e+003 1.354e-001 1.768e-003 
1.935e-003 2.388e+007 1.756e+011 1.000e+003 1.294e-001 1.770e-003 
1.936e-003 2.388e+007 1.768e+011 1.000e+003 1.311e-001 1.771e-003 
1.938e-003 2.388e+007 1.781e+011 1.000e+003 1.332e-001 1.773e-003 
1.939e-003 2.387e+007 1.795e+011 1.000e+003 1.340e-001 1.774e-003 
1.941e-003 2.385e+007 1.812e+011 1.000e+003 1.368e-001 1.776e-003 
1.942e-003 2.382e+007 1.817e+011 1.000e+003 1.403e-001 1.777e-003 
1.944e-003 2.379e+007 1.819e+011 1.000e+003 1.485e-001 1.779e-003 
1.945e-003 2.375e+007 1.826e+011 1.000e+003 1.496e-001 1.781e-003 
1.946e-003 2.372e+007 1.806e+011 1.000e+003 1.327e-001 1.782e-003 
1.948e-003 2.369e+007 1.807e+011 1.000e+003 1.393e-001 1.784e-003 
1.949e-003 2.365e+007 1.804e+011 1.000e+003 1.378e-001 1.786e-003 
1.951e-003 2.361e+007 1.803e+011 1.000e+003 1.362e-001 1.787e-003 
1.952e-003 2.357e+007 1.751e+011 1.000e+003 1.425e-001 1.789e-003 
1.953e-003 2.353e+007 1.735e+011 1.000e+003 1.443e-001 1.791e-003 
1.955e-003 2.349e+007 1.721e+011 1.000e+003 1.454e-001 1.792e-003 
1.956e-003 2.345e+007 1.719e+011 1.000e+003 1.475e-001 1.794e-003 
1.958e-003 2.342e+007 1.719e+011 1.000e+003 1.418e-001 1.796e-003 
1.959e-003 2.338e+007 1.723e+011 1.000e+003 1.390e-001 1.797e-003 
1.960e-003 2.335e+007 1.724e+011 1.000e+003 1.341e-001 1.799e-003 
1.962e-003 2.330e+007 1.728e+011 1.000e+003 1.315e-001 1.801e-003 
1.963e-003 2.326e+007 1.732e+011 1.000e+003 1.314e-001 1.802e-003 
1.965e-003 2.322e+007 1.728e+011 1.000e+003 1.367e-001 1.804e-003 
1.966e-003 2.319e+007 1.727e+011 1.000e+003 1.373e-001 1.806e-003 
1.968e-003 2.316e+007 1.703e+011 1.000e+003 1.323e-001 1.807e-003 
1.969e-003 2.313e+007 1.701e+011 1.000e+003 1.318e-001 1.809e-003 
1.970e-003 2.310e+007 1.701e+011 1.000e+003 1.334e-001 1.811e-003 
1.972e-003 2.307e+007 1.706e+011 1.000e+003 1.369e-001 1.812e-003 
1.973e-003 2.304e+007 1.716e+011 1.000e+003 1.406e-001 1.814e-003 
1.975e-003 2.301e+007 1.726e+011 1.000e+003 1.449e-001 1.815e-003 
1.976e-003 2.298e+007 1.720e+011 1.000e+003 1.438e-001 1.817e-003 
1.977e-003 2.294e+007 1.718e+011 1.000e+003 1.447e-001 1.819e-003 
1.979e-003 2.292e+007 1.726e+011 1.000e+003 1.456e-001 1.820e-003 
1.980e-003 2.291e+007 1.733e+011 1.000e+003 1.430e-001 1.822e-003 
1.982e-003 2.290e+007 1.717e+011 1.000e+003 1.482e-001 1.823e-003 
1.983e-003 2.290e+007 1.723e+011 1.000e+003 1.481e-001 1.825e-003 
1.984e-003 2.290e+007 1.731e+011 1.000e+003 1.486e-001 1.826e-003 
1.986e-003 2.292e+007 1.672e+011 1.000e+003 1.199e-001 1.827e-003 
1.987e-003 2.294e+007 1.679e+011 1.000e+003 1.211e-001 1.829e-003 
1.989e-003 2.297e+007 1.694e+011 1.000e+003 1.196e-001 1.830e-003 
1.990e-003 2.300e+007 1.694e+011 1.000e+003 1.198e-001 1.831e-003 
1.991e-003 2.304e+007 1.699e+011 1.000e+003 1.216e-001 1.832e-003 
1.993e-003 2.307e+007 1.693e+011 1.000e+003 1.251e-001 1.833e-003 
1.994e-003 2.310e+007 1.683e+011 1.000e+003 1.251e-001 1.835e-003 
1.996e-003 2.312e+007 1.683e+011 1.000e+003 1.277e-001 1.836e-003 
1.997e-003 2.315e+007 1.686e+011 1.000e+003 1.295e-001 1.837e-003 
1.999e-003 2.319e+007 1.688e+011 1.000e+003 1.259e-001 1.838e-003 
2.000e-003 2.322e+007 1.695e+011 1.000e+003 1.375e-001 1.839e-003 
2.001e-003 2.325e+007 1.701e+011 1.000e+003 1.413e-001 1.841e-003 
2.003e-003 2.328e+007 1.710e+011 1.000e+003 1.470e-001 1.842e-003 
2.004e-003 2.331e+007 1.710e+011 1.000e+003 1.545e-001 1.843e-003 
2.006e-003 2.334e+007 1.719e+011 1.000e+003 1.534e-001 1.844e-003 
2.007e-003 2.337e+007 1.728e+011 1.000e+003 1.532e-001 1.845e-003 
2.008e-003 2.340e+007 1.703e+011 1.000e+003 1.232e-001 1.847e-003 
2.010e-003 2.343e+007 1.713e+011 1.000e+003 1.220e-001 1.848e-003 
2.011e-003 2.346e+007 1.722e+011 1.000e+003 1.251e-001 1.849e-003 
2.013e-003 2.349e+007 1.735e+011 1.000e+003 1.236e-001 1.850e-003 
2.014e-003 2.351e+007 1.741e+011 1.000e+003 1.240e-001 1.851e-003 
2.015e-003 2.353e+007 1.750e+011 1.000e+003 1.259e-001 1.853e-003 
2.017e-003 2.355e+007 1.761e+011 1.000e+003 1.254e-001 1.854e-003 
2.018e-003 2.356e+007 1.774e+011 1.000e+003 1.261e-001 1.855e-003 
2.020e-003 2.358e+007 1.788e+011 1.000e+003 1.246e-001 1.857e-003 
2.021e-003 2.359e+007 1.802e+011 1.000e+003 1.234e-001 1.858e-003 
2.023e-003 2.360e+007 1.817e+011 1.000e+003 1.253e-001 1.859e-003 
2.024e-003 2.361e+007 1.834e+011 1.000e+003 1.294e-001 1.861e-003 
2.025e-003 2.361e+007 1.852e+011 1.000e+003 1.304e-001 1.862e-003 
2.027e-003 2.361e+007 1.864e+011 1.000e+003 1.272e-001 1.863e-003 
2.028e-003 2.360e+007 1.862e+011 1.000e+003 1.376e-001 1.865e-003 
2.030e-003 2.358e+007 1.872e+011 1.000e+003 1.497e-001 1.866e-003 
2.031e-003 2.356e+007 1.887e+011 1.000e+003 1.552e-001 1.868e-003 
2.032e-003 2.354e+007 1.903e+011 1.000e+003 1.576e-001 1.870e-003 
2.034e-003 2.351e+007 1.919e+011 1.000e+003 1.619e-001 1.871e-003 
2.035e-003 2.348e+007 1.927e+011 1.000e+003 1.636e-001 1.873e-003 
2.037e-003 2.345e+007 1.944e+011 1.000e+003 1.837e-001 1.874e-003 
2.038e-003 2.341e+007 1.962e+011 1.000e+003 1.914e-001 1.876e-003 
2.039e-003 2.339e+007 1.976e+011 1.000e+003 1.972e-001 1.878e-003 
2.041e-003 2.337e+007 1.988e+011 1.000e+003 2.077e-001 1.879e-003 
2.042e-003 2.334e+007 2.001e+011 1.000e+003 2.138e-001 1.881e-003 
2.044e-003 2.332e+007 2.017e+011 1.000e+003 2.200e-001 1.882e-003 
2.045e-003 2.330e+007 2.020e+011 1.000e+003 2.225e-001 1.884e-003 
2.046e-003 2.326e+007 2.015e+011 1.000e+003 2.273e-001 1.886e-003 
2.048e-003 2.323e+007 2.020e+011 1.000e+003 2.209e-001 1.887e-003 
2.049e-003 2.321e+007 2.021e+011 1.000e+003 2.170e-001 1.889e-003 
2.051e-003 2.317e+007 1.932e+011 1.000e+003 1.703e-001 1.890e-003 
2.052e-003 2.314e+007 1.905e+011 1.000e+003 1.695e-001 1.892e-003 
2.054e-003 2.312e+007 1.910e+011 1.000e+003 1.662e-001 1.894e-003 
2.055e-003 2.310e+007 1.914e+011 1.000e+003 1.657e-001 1.895e-003 
2.056e-003 2.307e+007 1.921e+011 1.000e+003 1.639e-001 1.897e-003 
2.058e-003 2.304e+007 1.926e+011 1.000e+003 1.692e-001 1.898e-003 
2.059e-003 2.300e+007 1.929e+011 1.000e+003 1.791e-001 1.900e-003 
2.061e-003 2.297e+007 1.928e+011 1.000e+003 1.896e-001 1.902e-003 
2.062e-003 2.293e+007 1.915e+011 1.000e+003 1.886e-001 1.903e-003 
2.063e-003 2.289e+007 1.903e+011 1.000e+003 1.887e-001 1.905e-003 
2.065e-003 2.285e+007 1.896e+011 1.000e+003 1.938e-001 1.907e-003 
2.066e-003 2.280e+007 1.890e+011 1.000e+003 1.965e-001 1.908e-003 
2.068e-003 2.276e+007 1.886e+011 1.000e+003 1.958e-001 1.910e-003 
2.069e-003 2.273e+007 1.889e+011 1.000e+003 2.028e-001 1.912e-003 
2.070e-003 2.269e+007 1.886e+011 1.000e+003 2.076e-001 1.914e-003 
2.072e-003 2.265e+007 1.889e+011 1.000e+003 2.153e-001 1.915e-003 
2.073e-003 2.261e+007 1.887e+011 1.000e+003 2.172e-001 1.917e-003 
2.075e-003 2.257e+007 1.890e+011 1.000e+003 2.133e-001 1.919e-003 
2.076e-003 2.253e+007 1.896e+011 1.000e+003 2.091e-001 1.920e-003 
2.078e-003 2.249e+007 1.901e+011 1.000e+003 2.059e-001 1.922e-003 
2.079e-003 2.245e+007 1.905e+011 1.000e+003 2.051e-001 1.924e-003 
2.080e-003 2.241e+007 1.907e+011 1.000e+003 2.041e-001 1.925e-003 
2.082e-003 2.238e+007 1.915e+011 1.000e+003 1.987e-001 1.927e-003 
2.083e-003 2.235e+007 1.925e+011 1.000e+003 1.997e-001 1.929e-003 
2.085e-003 2.231e+007 1.929e+011 1.000e+003 2.047e-001 1.930e-003 
2.086e-003 2.226e+007 1.933e+011 1.000e+003 2.223e-001 1.932e-003 
2.087e-003 2.221e+007 1.942e+011 1.000e+003 2.268e-001 1.934e-003 
2.089e-003 2.218e+007 1.951e+011 1.000e+003 2.288e-001 1.935e-003 
2.090e-003 2.215e+007 1.959e+011 1.000e+003 2.303e-001 1.937e-003 
2.092e-003 2.212e+007 1.966e+011 1.000e+003 2.297e-001 1.939e-003 
2.093e-003 2.210e+007 1.978e+011 1.000e+003 2.317e-001 1.940e-003 
2.094e-003 2.208e+007 1.992e+011 1.000e+003 2.328e-001 1.942e-003 
2.096e-003 2.206e+007 1.995e+011 1.000e+003 2.374e-001 1.943e-003 
2.097e-003 2.204e+007 2.008e+011 1.000e+003 2.424e-001 1.945e-003 
2.099e-003 2.203e+007 2.021e+011 1.000e+003 2.477e-001 1.946e-003 
2.100e-003 2.201e+007 2.035e+011 1.000e+003 2.523e-001 1.948e-003 
2.101e-003 2.201e+007 1.990e+011 1.000e+003 2.266e-001 1.949e-003 
2.103e-003 2.202e+007 1.989e+011 1.000e+003 2.325e-001 1.951e-003 
2.104e-003 2.204e+007 1.987e+011 1.000e+003 2.265e-001 1.952e-003 
2.106e-003 2.205e+007 1.974e+011 1.000e+003 2.214e-001 1.953e-003 
2.107e-003 2.207e+007 1.963e+011 1.000e+003 2.213e-001 1.954e-003 
2.109e-003 2.208e+007 1.955e+011 1.000e+003 2.115e-001 1.956e-003 
2.110e-003 2.209e+007 1.914e+011 1.000e+003 1.802e-001 1.957e-003 
2.111e-003 2.211e+007 1.920e+011 1.000e+003 1.806e-001 1.958e-003 
2.113e-003 2.213e+007 1.928e+011 1.000e+003 1.820e-001 1.960e-003 
2.114e-003 2.216e+007 1.925e+011 1.000e+003 1.852e-001 1.961e-003 
2.116e-003 2.218e+007 1.931e+011 1.000e+003 1.859e-001 1.962e-003 
2.117e-003 2.221e+007 1.941e+011 1.000e+003 1.857e-001 1.963e-003 
2.118e-003 2.225e+007 1.953e+011 1.000e+003 1.844e-001 1.964e-003 
2.120e-003 2.229e+007 1.957e+011 1.000e+003 1.894e-001 1.966e-003 
2.121e-003 2.232e+007 1.966e+011 1.000e+003 1.942e-001 1.967e-003 
2.123e-003 2.235e+007 1.977e+011 1.000e+003 1.949e-001 1.968e-003 
2.124e-003 2.239e+007 1.991e+011 1.000e+003 1.953e-001 1.969e-003 
2.125e-003 2.242e+007 2.001e+011 1.000e+003 1.949e-001 1.970e-003 
2.127e-003 2.245e+007 2.009e+011 1.000e+003 1.939e-001 1.972e-003 
2.128e-003 2.248e+007 2.006e+011 1.000e+003 1.970e-001 1.973e-003 
2.130e-003 2.251e+007 2.013e+011 1.000e+003 1.990e-001 1.974e-003 
2.131e-003 2.254e+007 2.024e+011 1.000e+003 2.035e-001 1.975e-003 
2.133e-003 2.258e+007 2.021e+011 1.000e+003 2.027e-001 1.976e-003 
2.134e-003 2.261e+007 2.005e+011 1.000e+003 1.994e-001 1.977e-003 
2.135e-003 2.266e+007 2.009e+011 1.000e+003 1.986e-001 1.979e-003 
2.137e-003 2.270e+007 2.018e+011 1.000e+003 1.995e-001 1.980e-003 
2.138e-003 2.274e+007 2.031e+011 1.000e+003 1.993e-001 1.981e-003 
2.140e-003 2.278e+007 2.032e+011 1.000e+003 2.002e-001 1.982e-003 
2.141e-003 2.283e+007 2.044e+011 1.000e+003 2.000e-001 1.983e-003 
2.142e-003 2.289e+007 2.054e+011 1.000e+003 2.010e-001 1.984e-003 
2.144e-003 2.294e+007 2.058e+011 1.000e+003 2.040e-001 1.985e-003 
2.145e-003 2.299e+007 2.058e+011 1.000e+003 2.075e-001 1.986e-003 
2.147e-003 2.303e+007 2.028e+011 1.000e+003 2.157e-001 1.987e-003 
2.148e-003 2.307e+007 1.988e+011 1.000e+003 2.215e-001 1.988e-003 
2.149e-003 2.311e+007 1.961e+011 1.000e+003 2.241e-001 1.990e-003 
2.151e-003 2.315e+007 1.945e+011 1.000e+003 2.267e-001 1.991e-003 
2.152e-003 2.318e+007 1.940e+011 1.000e+003 2.328e-001 1.992e-003 
2.154e-003 2.320e+007 1.934e+011 1.000e+003 2.395e-001 1.993e-003 
2.155e-003 2.323e+007 1.930e+011 1.000e+003 2.446e-001 1.994e-003 
2.156e-003 2.325e+007 1.929e+011 1.000e+003 2.483e-001 1.996e-003 
2.158e-003 2.327e+007 1.934e+011 1.000e+003 2.526e-001 1.997e-003 
2.159e-003 2.330e+007 1.940e+011 1.000e+003 2.505e-001 1.998e-003 
2.161e-003 2.332e+007 1.934e+011 1.000e+003 2.462e-001 1.999e-003 
2.162e-003 2.334e+007 1.934e+011 1.000e+003 2.472e-001 2.001e-003 
2.164e-003 2.335e+007 1.937e+011 1.000e+003 2.477e-001 2.002e-003 
2.165e-003 2.337e+007 1.943e+011 1.000e+003 2.548e-001 2.003e-003 
2.166e-003 2.338e+007 1.945e+011 1.000e+003 2.586e-001 2.005e-003 
2.168e-003 2.339e+007 1.944e+011 1.000e+003 2.604e-001 2.006e-003 
2.169e-003 2.341e+007 1.906e+011 1.000e+003 2.380e-001 2.007e-003 
2.171e-003 2.342e+007 1.889e+011 1.000e+003 2.334e-001 2.009e-003 
2.172e-003 2.343e+007 1.881e+011 1.000e+003 2.332e-001 2.010e-003 
2.173e-003 2.344e+007 1.877e+011 1.000e+003 2.301e-001 2.011e-003 
2.175e-003 2.346e+007 1.869e+011 1.000e+003 2.265e-001 2.013e-003 
2.176e-003 2.347e+007 1.869e+011 1.000e+003 2.264e-001 2.014e-003 
2.178e-003 2.349e+007 1.869e+011 1.000e+003 2.275e-001 2.015e-003 
2.179e-003 2.351e+007 1.867e+011 1.000e+003 2.255e-001 2.016e-003 
2.180e-003 2.352e+007 1.868e+011 1.000e+003 2.207e-001 2.018e-003 
2.182e-003 2.354e+007 1.873e+011 1.000e+003 2.186e-001 2.019e-003 
2.183e-003 2.355e+007 1.878e+011 1.000e+003 2.178e-001 2.020e-003 
2.185e-003 2.357e+007 1.883e+011 1.000e+003 2.229e-001 2.022e-003 
2.186e-003 2.358e+007 1.867e+011 1.000e+003 2.298e-001 2.023e-003 
2.188e-003 2.359e+007 1.841e+011 1.000e+003 2.348e-001 2.024e-003 
2.189e-003 2.359e+007 1.803e+011 1.000e+003 2.409e-001 2.026e-003 
2.190e-003 2.360e+007 1.780e+011 1.000e+003 2.449e-001 2.027e-003 
2.192e-003 2.360e+007 1.767e+011 1.000e+003 2.473e-001 2.028e-003 
2.193e-003 2.361e+007 1.753e+011 1.000e+003 2.484e-001 2.030e-003 
2.195e-003 2.362e+007 1.731e+011 1.000e+003 2.516e-001 2.031e-003 
2.196e-003 2.362e+007 1.720e+011 1.000e+003 2.534e-001 2.033e-003 
2.197e-003 2.362e+007 1.715e+011 1.000e+003 2.541e-001 2.034e-003 
