# Supplementary material for: Strain rate dependency of dislocation plasticity
Source: Nat Commun. 2021 Mar 23;12:1845. doi: 10.1038/s41467-021-21939-1 (PMC7988163; doi:10.1038/s41467-021-21939-1)
Supplement: Supplementary file 3 — Supplementary Data 1 [file 41467_2021_21939_MOESM3_ESM.zip › Supplementary Data 1/DDDSimulationSet2/StrainRate=1e3s-1/InitialDislocationDensity=1.2e14m-2.dat]

#strain(1), stress(Pa), dislocation density(m-2), strain rate(s-1), mean dislocation velocity(km/s), plastic strain(1)
8.099e-007 4.236e+005 1.178e+014 1.000e+003 3.690e-002 2.119e-006 
1.532e-006 8.370e+005 1.161e+014 1.000e+003 2.550e-002 4.256e-006 
2.115e-006 1.265e+006 1.130e+014 1.000e+003 1.898e-002 1.087e-005 
2.634e-006 3.065e+006 1.125e+014 1.000e+003 1.512e-002 2.383e-005 
3.116e-006 3.887e+006 1.114e+014 1.000e+003 1.655e-002 3.000e-005 
3.565e-006 4.514e+006 1.104e+014 1.000e+003 1.496e-002 3.479e-005 
4.012e-006 4.991e+006 1.092e+014 1.000e+003 1.637e-002 3.853e-005 
4.436e-006 5.433e+006 1.082e+014 1.000e+003 1.457e-002 4.201e-005 
4.829e-006 5.786e+006 1.077e+014 1.000e+003 1.236e-002 4.485e-005 
5.227e-006 6.077e+006 1.075e+014 1.000e+003 1.304e-002 4.726e-005 
5.643e-006 6.731e+006 1.075e+014 1.000e+003 1.155e-002 5.219e-005 
6.075e-006 7.258e+006 1.061e+014 1.000e+003 1.187e-002 5.627e-005 
7.030e-006 7.598e+006 1.006e+014 1.000e+003 1.077e-002 5.958e-005 
8.117e-006 7.663e+006 9.911e+013 1.000e+003 9.432e-003 6.111e-005 
9.466e-006 7.961e+006 9.793e+013 1.000e+003 8.316e-003 6.452e-005 
1.082e-005 8.181e+006 9.784e+013 1.000e+003 8.335e-003 6.740e-005 
1.221e-005 7.734e+006 9.721e+013 1.000e+003 8.467e-003 6.570e-005 
1.359e-005 6.795e+006 9.702e+013 1.000e+003 8.214e-003 6.059e-005 
1.501e-005 5.702e+006 9.716e+013 1.000e+003 7.933e-003 5.444e-005 
1.661e-005 4.840e+006 9.713e+013 1.000e+003 8.568e-003 5.009e-005 
1.811e-005 3.338e+006 9.716e+013 1.000e+003 8.792e-003 4.119e-005 
1.957e-005 2.172e+006 9.717e+013 1.000e+003 8.121e-003 3.459e-005 
2.099e-005 2.060e+006 9.721e+013 1.000e+003 7.805e-003 3.523e-005 
2.215e-005 1.996e+006 9.725e+013 1.000e+003 7.860e-003 3.595e-005 
2.307e-005 1.914e+006 9.726e+013 1.000e+003 8.041e-003 3.630e-005 
2.396e-005 1.858e+006 9.727e+013 1.000e+003 8.024e-003 3.680e-005 
2.488e-005 1.810e+006 9.728e+013 1.000e+003 8.048e-003 3.740e-005 
2.593e-005 1.701e+006 9.729e+013 1.000e+003 7.988e-003 3.769e-005 
2.696e-005 1.601e+006 9.730e+013 1.000e+003 8.012e-003 3.802e-005 
2.796e-005 1.489e+006 9.730e+013 1.000e+003 8.077e-003 3.825e-005 
2.896e-005 1.373e+006 9.731e+013 1.000e+003 7.990e-003 3.845e-005 
2.995e-005 1.289e+006 9.732e+013 1.000e+003 8.108e-003 3.886e-005 
3.097e-005 1.183e+006 9.732e+013 1.000e+003 8.133e-003 3.915e-005 
3.198e-005 1.089e+006 9.733e+013 1.000e+003 8.030e-003 3.950e-005 
3.294e-005 9.796e+005 9.733e+013 1.000e+003 8.022e-003 3.972e-005 
3.392e-005 8.770e+005 9.734e+013 1.000e+003 7.979e-003 3.998e-005 
3.488e-005 7.511e+005 9.734e+013 1.000e+003 8.021e-003 4.008e-005 
3.587e-005 6.359e+005 9.734e+013 1.000e+003 7.872e-003 4.026e-005 
3.688e-005 5.183e+005 9.734e+013 1.000e+003 7.928e-003 4.046e-005 
3.787e-005 4.085e+005 9.734e+013 1.000e+003 8.013e-003 4.069e-005 
3.886e-005 3.240e+005 9.735e+013 1.000e+003 8.120e-003 4.109e-005 
3.983e-005 2.176e+005 9.734e+013 1.000e+003 7.839e-003 4.134e-005 
4.080e-005 1.462e+005 9.735e+013 1.000e+003 7.888e-003 4.180e-005 
4.179e-005 2.429e+004 9.734e+013 1.000e+003 7.941e-003 4.196e-005 
4.280e-005 9.905e+004 9.735e+013 1.000e+003 7.931e-003 4.211e-005 
4.379e-005 1.863e+005 9.736e+013 1.000e+003 7.854e-003 4.249e-005 
4.476e-005 2.954e+005 9.736e+013 1.000e+003 7.982e-003 4.271e-005 
4.572e-005 4.280e+005 9.736e+013 1.000e+003 7.911e-003 4.275e-005 
4.669e-005 5.206e+005 9.736e+013 1.000e+003 8.152e-003 4.308e-005 
4.770e-005 6.509e+005 9.736e+013 1.000e+003 7.978e-003 4.320e-005 
4.868e-005 7.758e+005 9.737e+013 1.000e+003 8.051e-003 4.331e-005 
4.964e-005 8.925e+005 9.738e+013 1.000e+003 7.969e-003 4.347e-005 
5.061e-005 9.925e+005 9.739e+013 1.000e+003 7.957e-003 4.374e-005 
5.156e-005 1.474e+006 9.696e+013 1.000e+003 8.389e-003 4.136e-005 
5.245e-005 1.604e+006 9.695e+013 1.000e+003 8.293e-003 4.135e-005 
5.332e-005 1.758e+006 9.694e+013 1.000e+003 8.375e-003 4.116e-005 
5.422e-005 2.102e+006 9.694e+013 1.000e+003 8.151e-003 3.968e-005 
5.541e-005 2.449e+006 9.610e+013 1.000e+003 1.082e-002 3.847e-005 
5.702e-005 2.012e+006 9.579e+013 1.000e+003 8.835e-003 4.310e-005 
5.863e-005 9.824e+005 9.564e+013 1.000e+003 8.157e-003 5.183e-005 
5.963e-005 3.329e+005 9.523e+013 1.000e+003 8.614e-003 5.733e-005 
6.054e-005 5.932e+004 9.506e+013 1.000e+003 8.704e-003 6.013e-005 
6.192e-005 5.862e+005 9.485e+013 1.000e+003 8.270e-003 6.597e-005 
6.342e-005 1.138e+006 9.449e+013 1.000e+003 8.969e-003 7.129e-005 
6.464e-005 1.937e+006 9.449e+013 1.000e+003 8.065e-003 7.804e-005 
6.559e-005 2.167e+006 9.446e+013 1.000e+003 8.001e-003 8.058e-005 
6.660e-005 2.077e+006 9.447e+013 1.000e+003 8.181e-003 8.097e-005 
6.733e-005 2.003e+006 9.447e+013 1.000e+003 8.048e-003 8.119e-005 
6.796e-005 1.945e+006 9.447e+013 1.000e+003 7.814e-003 8.142e-005 
6.860e-005 1.894e+006 9.446e+013 1.000e+003 8.226e-003 8.170e-005 
6.924e-005 1.833e+006 9.446e+013 1.000e+003 8.230e-003 8.193e-005 
6.989e-005 1.774e+006 9.446e+013 1.000e+003 8.092e-003 8.216e-005 
7.049e-005 1.687e+006 9.446e+013 1.000e+003 8.298e-003 8.217e-005 
7.112e-005 1.607e+006 9.446e+013 1.000e+003 7.910e-003 8.223e-005 
7.223e-005 1.626e+006 9.434e+013 1.000e+003 7.964e-003 8.347e-005 
7.332e-005 1.607e+006 9.434e+013 1.000e+003 8.003e-003 8.444e-005 
7.445e-005 1.532e+006 9.434e+013 1.000e+003 7.958e-003 8.505e-005 
7.557e-005 1.447e+006 9.433e+013 1.000e+003 7.900e-003 8.558e-005 
7.670e-005 1.350e+006 9.432e+013 1.000e+003 7.967e-003 8.604e-005 
7.779e-005 1.223e+006 9.432e+013 1.000e+003 8.138e-003 8.625e-005 
7.893e-005 1.100e+006 9.433e+013 1.000e+003 7.958e-003 8.654e-005 
8.009e-005 9.633e+005 9.432e+013 1.000e+003 7.912e-003 8.676e-005 
8.121e-005 8.434e+005 9.432e+013 1.000e+003 7.908e-003 8.705e-005 
8.235e-005 6.852e+005 9.432e+013 1.000e+003 7.962e-003 8.709e-005 
8.353e-005 5.850e+005 9.432e+013 1.000e+003 7.938e-003 8.757e-005 
8.468e-005 4.454e+005 9.432e+013 1.000e+003 7.916e-003 8.776e-005 
8.582e-005 3.324e+005 9.432e+013 1.000e+003 7.913e-003 8.812e-005 
8.702e-005 1.989e+005 9.431e+013 1.000e+003 7.952e-003 8.840e-005 
8.820e-005 6.249e+004 9.431e+013 1.000e+003 7.922e-003 8.863e-005 
8.937e-005 7.666e+004 9.431e+013 1.000e+003 8.145e-003 8.884e-005 
9.057e-005 1.883e+005 9.431e+013 1.000e+003 7.965e-003 8.927e-005 
9.176e-005 3.197e+005 9.431e+013 1.000e+003 7.931e-003 8.955e-005 
9.298e-005 4.618e+005 9.431e+013 1.000e+003 7.948e-003 8.978e-005 
9.422e-005 6.247e+005 9.431e+013 1.000e+003 8.386e-003 8.990e-005 
9.543e-005 7.590e+005 9.431e+013 1.000e+003 7.918e-003 9.018e-005 
9.670e-005 9.052e+005 9.431e+013 1.000e+003 7.999e-003 9.044e-005 
9.791e-005 1.034e+006 9.431e+013 1.000e+003 7.996e-003 9.076e-005 
9.918e-005 1.197e+006 9.431e+013 1.000e+003 7.927e-003 9.090e-005 
1.004e-004 1.366e+006 9.430e+013 1.000e+003 7.973e-003 9.098e-005 
1.016e-004 1.486e+006 9.430e+013 1.000e+003 7.882e-003 9.136e-005 
1.029e-004 1.600e+006 9.430e+013 1.000e+003 7.944e-003 9.183e-005 
1.041e-004 1.720e+006 9.430e+013 1.000e+003 7.927e-003 9.222e-005 
1.054e-004 1.863e+006 9.431e+013 1.000e+003 7.955e-003 9.251e-005 
1.066e-004 2.027e+006 9.431e+013 1.000e+003 8.006e-003 9.262e-005 
1.079e-004 2.161e+006 9.430e+013 1.000e+003 8.081e-003 9.296e-005 
1.092e-004 2.289e+006 9.430e+013 1.000e+003 8.002e-003 9.334e-005 
1.105e-004 2.421e+006 9.430e+013 1.000e+003 7.955e-003 9.371e-005 
1.117e-004 2.562e+006 9.430e+013 1.000e+003 7.875e-003 9.398e-005 
1.130e-004 2.700e+006 9.430e+013 1.000e+003 7.958e-003 9.433e-005 
1.143e-004 2.878e+006 9.430e+013 1.000e+003 7.940e-003 9.441e-005 
1.156e-004 3.012e+006 9.429e+013 1.000e+003 7.870e-003 9.481e-005 
1.170e-004 3.190e+006 9.430e+013 1.000e+003 8.011e-003 9.493e-005 
1.182e-004 3.360e+006 9.430e+013 1.000e+003 7.971e-003 9.500e-005 
1.196e-004 3.512e+006 9.430e+013 1.000e+003 7.931e-003 9.526e-005 
1.208e-004 3.657e+006 9.430e+013 1.000e+003 7.968e-003 9.550e-005 
1.222e-004 3.801e+006 9.429e+013 1.000e+003 7.922e-003 9.588e-005 
1.235e-004 3.951e+006 9.430e+013 1.000e+003 7.900e-003 9.614e-005 
1.248e-004 4.104e+006 9.429e+013 1.000e+003 7.961e-003 9.643e-005 
1.261e-004 4.248e+006 9.429e+013 1.000e+003 7.938e-003 9.672e-005 
1.275e-004 4.408e+006 9.429e+013 1.000e+003 7.991e-003 9.698e-005 
1.288e-004 4.583e+006 9.429e+013 1.000e+003 7.886e-003 9.712e-005 
1.302e-004 4.726e+006 9.429e+013 1.000e+003 7.843e-003 9.749e-005 
1.315e-004 4.821e+006 9.428e+013 1.000e+003 7.922e-003 9.812e-005 
1.328e-004 4.959e+006 9.428e+013 1.000e+003 8.166e-003 9.852e-005 
1.342e-004 5.116e+006 9.427e+013 1.000e+003 7.908e-003 9.882e-005 
1.355e-004 5.271e+006 9.428e+013 1.000e+003 8.326e-003 9.909e-005 
1.369e-004 5.434e+006 9.428e+013 1.000e+003 7.839e-003 9.932e-005 
1.382e-004 5.610e+006 9.428e+013 1.000e+003 7.968e-003 9.942e-005 
1.396e-004 5.762e+006 9.428e+013 1.000e+003 8.047e-003 9.977e-005 
1.410e-004 5.930e+006 9.427e+013 1.000e+003 7.936e-003 9.997e-005 
1.423e-004 6.075e+006 9.427e+013 1.000e+003 7.901e-003 1.003e-004 
1.437e-004 6.234e+006 9.428e+013 1.000e+003 7.911e-003 1.006e-004 
1.451e-004 6.369e+006 9.427e+013 1.000e+003 7.925e-003 1.010e-004 
1.464e-004 6.521e+006 9.427e+013 1.000e+003 7.861e-003 1.013e-004 
1.478e-004 6.629e+006 9.427e+013 1.000e+003 7.888e-003 1.020e-004 
1.492e-004 6.743e+006 9.426e+013 1.000e+003 8.014e-003 1.026e-004 
1.505e-004 6.891e+006 9.427e+013 1.000e+003 7.881e-003 1.029e-004 
1.519e-004 7.029e+006 9.426e+013 1.000e+003 7.895e-003 1.033e-004 
1.533e-004 7.197e+006 9.426e+013 1.000e+003 7.934e-003 1.035e-004 
1.547e-004 7.318e+006 9.426e+013 1.000e+003 7.880e-003 1.041e-004 
1.561e-004 7.471e+006 9.426e+013 1.000e+003 8.000e-003 1.044e-004 
1.575e-004 7.629e+006 9.426e+013 1.000e+003 7.999e-003 1.048e-004 
1.590e-004 7.789e+006 9.426e+013 1.000e+003 7.848e-003 1.051e-004 
1.604e-004 7.937e+006 9.426e+013 1.000e+003 7.890e-003 1.055e-004 
1.618e-004 8.088e+006 9.426e+013 1.000e+003 7.918e-003 1.058e-004 
1.631e-004 8.228e+006 9.426e+013 1.000e+003 7.857e-003 1.062e-004 
1.646e-004 8.397e+006 9.426e+013 1.000e+003 7.835e-003 1.065e-004 
1.660e-004 8.566e+006 9.426e+013 1.000e+003 7.840e-003 1.068e-004 
1.674e-004 8.726e+006 9.429e+013 1.000e+003 7.923e-003 1.071e-004 
1.688e-004 8.900e+006 9.432e+013 1.000e+003 7.887e-003 1.072e-004 
1.702e-004 9.073e+006 9.432e+013 1.000e+003 7.814e-003 1.074e-004 
1.716e-004 9.249e+006 9.432e+013 1.000e+003 7.970e-003 1.076e-004 
1.731e-004 9.425e+006 9.432e+013 1.000e+003 8.210e-003 1.079e-004 
1.745e-004 9.584e+006 9.431e+013 1.000e+003 7.949e-003 1.082e-004 
1.759e-004 9.718e+006 9.432e+013 1.000e+003 7.812e-003 1.087e-004 
1.773e-004 9.892e+006 9.432e+013 1.000e+003 7.867e-003 1.089e-004 
1.787e-004 1.003e+007 9.432e+013 1.000e+003 7.876e-003 1.093e-004 
1.802e-004 1.017e+007 9.431e+013 1.000e+003 7.813e-003 1.098e-004 
1.817e-004 1.034e+007 9.431e+013 1.000e+003 7.953e-003 1.101e-004 
1.831e-004 1.049e+007 9.431e+013 1.000e+003 8.059e-003 1.105e-004 
1.845e-004 1.061e+007 9.431e+013 1.000e+003 7.921e-003 1.111e-004 
1.860e-004 1.079e+007 9.431e+013 1.000e+003 7.908e-003 1.114e-004 
1.874e-004 1.095e+007 9.431e+013 1.000e+003 7.949e-003 1.117e-004 
1.889e-004 1.115e+007 9.431e+013 1.000e+003 7.901e-003 1.118e-004 
1.904e-004 1.126e+007 9.431e+013 1.000e+003 7.926e-003 1.125e-004 
1.918e-004 1.144e+007 9.431e+013 1.000e+003 7.948e-003 1.127e-004 
1.933e-004 1.160e+007 9.431e+013 1.000e+003 8.014e-003 1.131e-004 
1.948e-004 1.180e+007 9.431e+013 1.000e+003 7.968e-003 1.132e-004 
1.962e-004 1.197e+007 9.431e+013 1.000e+003 7.901e-003 1.134e-004 
1.977e-004 1.206e+007 9.432e+013 1.000e+003 7.947e-003 1.143e-004 
1.992e-004 1.210e+007 9.433e+013 1.000e+003 7.900e-003 1.155e-004 
2.006e-004 1.220e+007 9.434e+013 1.000e+003 8.088e-003 1.162e-004 
2.021e-004 1.235e+007 9.434e+013 1.000e+003 7.968e-003 1.166e-004 
2.036e-004 1.254e+007 9.435e+013 1.000e+003 7.985e-003 1.168e-004 
2.051e-004 1.273e+007 9.435e+013 1.000e+003 7.924e-003 1.171e-004 
2.066e-004 1.291e+007 9.434e+013 1.000e+003 7.897e-003 1.173e-004 
2.080e-004 1.308e+007 9.435e+013 1.000e+003 7.902e-003 1.176e-004 
2.095e-004 1.326e+007 9.435e+013 1.000e+003 7.808e-003 1.178e-004 
2.110e-004 1.345e+007 9.435e+013 1.000e+003 7.957e-003 1.180e-004 
2.125e-004 1.360e+007 9.435e+013 1.000e+003 7.936e-003 1.184e-004 
2.141e-004 1.380e+007 9.435e+013 1.000e+003 7.907e-003 1.186e-004 
2.155e-004 1.398e+007 9.435e+013 1.000e+003 7.856e-003 1.189e-004 
2.170e-004 1.415e+007 9.435e+013 1.000e+003 8.018e-003 1.191e-004 
2.184e-004 1.432e+007 9.435e+013 1.000e+003 8.063e-003 1.194e-004 
2.199e-004 1.450e+007 9.436e+013 1.000e+003 7.889e-003 1.196e-004 
2.213e-004 1.466e+007 9.436e+013 1.000e+003 7.907e-003 1.199e-004 
2.227e-004 1.483e+007 9.436e+013 1.000e+003 8.007e-003 1.202e-004 
2.241e-004 1.500e+007 9.436e+013 1.000e+003 7.996e-003 1.204e-004 
2.256e-004 1.518e+007 9.436e+013 1.000e+003 7.837e-003 1.206e-004 
2.270e-004 1.535e+007 9.435e+013 1.000e+003 7.980e-003 1.208e-004 
2.284e-004 1.551e+007 9.435e+013 1.000e+003 7.872e-003 1.211e-004 
2.298e-004 1.567e+007 9.435e+013 1.000e+003 7.995e-003 1.215e-004 
2.313e-004 1.585e+007 9.435e+013 1.000e+003 8.037e-003 1.217e-004 
2.328e-004 1.603e+007 9.436e+013 1.000e+003 7.955e-003 1.219e-004 
2.342e-004 1.621e+007 9.437e+013 1.000e+003 7.857e-003 1.221e-004 
2.356e-004 1.636e+007 9.436e+013 1.000e+003 7.929e-003 1.224e-004 
2.370e-004 1.653e+007 9.436e+013 1.000e+003 7.951e-003 1.227e-004 
2.384e-004 1.670e+007 9.436e+013 1.000e+003 7.924e-003 1.229e-004 
2.399e-004 1.686e+007 9.436e+013 1.000e+003 8.064e-003 1.232e-004 
2.413e-004 1.705e+007 9.436e+013 1.000e+003 8.008e-003 1.234e-004 
2.427e-004 1.723e+007 9.437e+013 1.000e+003 8.005e-003 1.236e-004 
2.441e-004 1.740e+007 9.439e+013 1.000e+003 7.909e-003 1.238e-004 
2.455e-004 1.754e+007 9.439e+013 1.000e+003 7.961e-003 1.242e-004 
2.469e-004 1.771e+007 9.438e+013 1.000e+003 7.897e-003 1.244e-004 
2.484e-004 1.789e+007 9.438e+013 1.000e+003 7.878e-003 1.247e-004 
2.499e-004 1.807e+007 9.439e+013 1.000e+003 7.959e-003 1.249e-004 
2.513e-004 1.824e+007 9.439e+013 1.000e+003 7.917e-003 1.251e-004 
2.527e-004 1.842e+007 9.440e+013 1.000e+003 7.886e-003 1.253e-004 
2.537e-004 1.851e+007 9.446e+013 1.000e+003 7.969e-003 1.257e-004 
2.543e-004 1.859e+007 9.446e+013 1.000e+003 8.154e-003 1.258e-004 
2.549e-004 1.866e+007 9.447e+013 1.000e+003 8.217e-003 1.258e-004 
2.560e-004 1.861e+007 9.426e+013 1.000e+003 7.999e-003 1.273e-004 
2.574e-004 1.875e+007 9.424e+013 1.000e+003 7.972e-003 1.277e-004 
2.588e-004 1.892e+007 9.424e+013 1.000e+003 7.800e-003 1.279e-004 
2.602e-004 1.908e+007 9.424e+013 1.000e+003 7.800e-003 1.282e-004 
2.617e-004 1.925e+007 9.424e+013 1.000e+003 7.852e-003 1.285e-004 
2.631e-004 1.942e+007 9.423e+013 1.000e+003 7.909e-003 1.287e-004 
2.645e-004 1.959e+007 9.424e+013 1.000e+003 7.990e-003 1.290e-004 
2.659e-004 1.976e+007 9.424e+013 1.000e+003 7.920e-003 1.293e-004 
2.673e-004 1.991e+007 9.424e+013 1.000e+003 7.920e-003 1.296e-004 
2.687e-004 2.008e+007 9.423e+013 1.000e+003 7.870e-003 1.299e-004 
2.701e-004 2.023e+007 9.424e+013 1.000e+003 7.921e-003 1.302e-004 
2.715e-004 2.040e+007 9.424e+013 1.000e+003 7.890e-003 1.304e-004 
2.728e-004 2.058e+007 9.424e+013 1.000e+003 7.956e-003 1.305e-004 
2.742e-004 2.073e+007 9.424e+013 1.000e+003 7.852e-003 1.308e-004 
2.755e-004 2.082e+007 9.425e+013 1.000e+003 7.972e-003 1.315e-004 
2.769e-004 2.087e+007 9.427e+013 1.000e+003 7.902e-003 1.325e-004 
2.783e-004 2.093e+007 9.429e+013 1.000e+003 7.947e-003 1.335e-004 
2.796e-004 2.102e+007 9.430e+013 1.000e+003 7.844e-003 1.342e-004 
2.811e-004 2.112e+007 9.430e+013 1.000e+003 7.934e-003 1.350e-004 
2.825e-004 2.126e+007 9.431e+013 1.000e+003 7.818e-003 1.355e-004 
2.840e-004 2.145e+007 9.431e+013 1.000e+003 7.863e-003 1.356e-004 
2.854e-004 2.159e+007 9.431e+013 1.000e+003 7.878e-003 1.360e-004 
2.868e-004 2.174e+007 9.431e+013 1.000e+003 7.924e-003 1.364e-004 
2.883e-004 2.190e+007 9.431e+013 1.000e+003 7.879e-003 1.368e-004 
2.897e-004 2.206e+007 9.432e+013 1.000e+003 8.033e-003 1.372e-004 
2.911e-004 2.221e+007 9.432e+013 1.000e+003 7.799e-003 1.375e-004 
2.926e-004 2.238e+007 9.432e+013 1.000e+003 7.950e-003 1.377e-004 
2.940e-004 2.258e+007 9.432e+013 1.000e+003 7.939e-003 1.378e-004 
2.954e-004 2.274e+007 9.433e+013 1.000e+003 7.895e-003 1.381e-004 
2.968e-004 2.293e+007 9.432e+013 1.000e+003 7.790e-003 1.382e-004 
2.982e-004 2.312e+007 9.433e+013 1.000e+003 7.961e-003 1.383e-004 
2.995e-004 2.329e+007 9.433e+013 1.000e+003 7.878e-003 1.385e-004 
3.009e-004 2.346e+007 9.433e+013 1.000e+003 7.918e-003 1.387e-004 
3.023e-004 2.361e+007 9.434e+013 1.000e+003 7.825e-003 1.390e-004 
3.037e-004 2.379e+007 9.434e+013 1.000e+003 7.921e-003 1.392e-004 
3.052e-004 2.394e+007 9.434e+013 1.000e+003 7.897e-003 1.396e-004 
3.066e-004 2.410e+007 9.434e+013 1.000e+003 7.926e-003 1.399e-004 
3.080e-004 2.423e+007 9.434e+013 1.000e+003 7.890e-003 1.404e-004 
3.093e-004 2.438e+007 9.434e+013 1.000e+003 7.844e-003 1.407e-004 
3.107e-004 2.454e+007 9.434e+013 1.000e+003 7.866e-003 1.410e-004 
3.120e-004 2.470e+007 9.434e+013 1.000e+003 7.975e-003 1.412e-004 
3.134e-004 2.485e+007 9.435e+013 1.000e+003 7.902e-003 1.415e-004 
3.147e-004 2.494e+007 9.435e+013 1.000e+003 7.987e-003 1.423e-004 
3.161e-004 2.506e+007 9.434e+013 1.000e+003 7.818e-003 1.427e-004 
3.174e-004 2.521e+007 9.435e+013 1.000e+003 7.845e-003 1.431e-004 
3.188e-004 2.537e+007 9.435e+013 1.000e+003 7.899e-003 1.433e-004 
3.203e-004 2.538e+007 9.441e+013 1.000e+003 8.024e-003 1.447e-004 
3.210e-004 2.540e+007 9.443e+013 1.000e+003 8.024e-003 1.453e-004 
3.216e-004 2.542e+007 9.444e+013 1.000e+003 7.871e-003 1.458e-004 
3.231e-004 2.543e+007 9.423e+013 1.000e+003 7.968e-003 1.472e-004 
3.247e-004 2.557e+007 9.424e+013 1.000e+003 7.799e-003 1.479e-004 
3.264e-004 2.572e+007 9.425e+013 1.000e+003 7.878e-003 1.485e-004 
3.281e-004 2.591e+007 9.425e+013 1.000e+003 7.963e-003 1.489e-004 
3.297e-004 2.609e+007 9.425e+013 1.000e+003 7.866e-003 1.492e-004 
3.314e-004 2.627e+007 9.426e+013 1.000e+003 8.169e-003 1.497e-004 
3.330e-004 2.642e+007 9.426e+013 1.000e+003 7.933e-003 1.502e-004 
3.346e-004 2.659e+007 9.426e+013 1.000e+003 7.855e-003 1.507e-004 
3.362e-004 2.671e+007 9.427e+013 1.000e+003 7.854e-003 1.515e-004 
3.378e-004 2.670e+007 9.429e+013 1.000e+003 7.871e-003 1.532e-004 
3.395e-004 2.647e+007 9.436e+013 1.000e+003 8.241e-003 1.564e-004 
3.411e-004 2.547e+007 9.341e+013 1.000e+003 9.095e-003 1.649e-004 
3.424e-004 2.598e+007 9.322e+013 1.000e+003 8.182e-003 1.627e-004 
3.436e-004 2.622e+007 9.319e+013 1.000e+003 8.083e-003 1.623e-004 
3.448e-004 2.638e+007 9.319e+013 1.000e+003 8.342e-003 1.623e-004 
3.460e-004 2.655e+007 9.318e+013 1.000e+003 8.015e-003 1.624e-004 
3.472e-004 2.670e+007 9.319e+013 1.000e+003 7.828e-003 1.625e-004 
3.483e-004 2.685e+007 9.319e+013 1.000e+003 7.834e-003 1.626e-004 
3.495e-004 2.701e+007 9.319e+013 1.000e+003 7.908e-003 1.627e-004 
3.506e-004 2.714e+007 9.319e+013 1.000e+003 8.018e-003 1.629e-004 
3.518e-004 2.728e+007 9.320e+013 1.000e+003 8.273e-003 1.631e-004 
3.529e-004 2.742e+007 9.320e+013 1.000e+003 8.075e-003 1.632e-004 
3.540e-004 2.755e+007 9.319e+013 1.000e+003 8.141e-003 1.634e-004 
3.552e-004 2.769e+007 9.319e+013 1.000e+003 8.127e-003 1.636e-004 
3.563e-004 2.783e+007 9.320e+013 1.000e+003 7.904e-003 1.638e-004 
3.574e-004 2.797e+007 9.320e+013 1.000e+003 7.982e-003 1.640e-004 
3.585e-004 2.810e+007 9.320e+013 1.000e+003 8.074e-003 1.641e-004 
3.596e-004 2.826e+007 9.316e+013 1.000e+003 7.915e-003 1.641e-004 
3.608e-004 2.841e+007 9.316e+013 1.000e+003 7.964e-003 1.643e-004 
3.620e-004 2.853e+007 9.316e+013 1.000e+003 7.983e-003 1.647e-004 
3.632e-004 2.869e+007 9.317e+013 1.000e+003 7.973e-003 1.647e-004 
3.644e-004 2.883e+007 9.317e+013 1.000e+003 8.114e-003 1.650e-004 
3.655e-004 2.898e+007 9.317e+013 1.000e+003 8.085e-003 1.651e-004 
3.667e-004 2.912e+007 9.317e+013 1.000e+003 7.881e-003 1.653e-004 
3.679e-004 2.926e+007 9.315e+013 1.000e+003 7.986e-003 1.655e-004 
3.690e-004 2.939e+007 9.314e+013 1.000e+003 7.814e-003 1.657e-004 
3.702e-004 2.955e+007 9.315e+013 1.000e+003 8.060e-003 1.659e-004 
3.714e-004 2.968e+007 9.315e+013 1.000e+003 8.045e-003 1.662e-004 
3.726e-004 2.982e+007 9.316e+013 1.000e+003 7.929e-003 1.663e-004 
3.738e-004 2.995e+007 9.316e+013 1.000e+003 7.974e-003 1.666e-004 
3.750e-004 2.984e+007 9.314e+013 1.000e+003 7.799e-003 1.686e-004 
3.761e-004 2.927e+007 9.309e+013 1.000e+003 8.136e-003 1.736e-004 
3.773e-004 2.893e+007 9.308e+013 1.000e+003 7.894e-003 1.772e-004 
3.785e-004 2.887e+007 9.299e+013 1.000e+003 8.263e-003 1.788e-004 
3.796e-004 2.883e+007 9.295e+013 1.000e+003 8.011e-003 1.802e-004 
3.808e-004 2.879e+007 9.295e+013 1.000e+003 8.037e-003 1.816e-004 
3.819e-004 2.877e+007 9.300e+013 1.000e+003 8.010e-003 1.829e-004 
3.828e-004 2.889e+007 9.288e+013 1.000e+003 8.265e-003 1.830e-004 
3.839e-004 2.916e+007 9.285e+013 1.000e+003 7.830e-003 1.822e-004 
3.851e-004 2.935e+007 9.285e+013 1.000e+003 7.957e-003 1.820e-004 
3.862e-004 2.952e+007 9.285e+013 1.000e+003 8.052e-003 1.821e-004 
3.874e-004 2.965e+007 9.286e+013 1.000e+003 7.885e-003 1.823e-004 
3.886e-004 2.979e+007 9.286e+013 1.000e+003 8.133e-003 1.825e-004 
3.897e-004 2.990e+007 9.286e+013 1.000e+003 8.288e-003 1.829e-004 
3.908e-004 3.002e+007 9.287e+013 1.000e+003 7.957e-003 1.831e-004 
3.920e-004 3.013e+007 9.287e+013 1.000e+003 7.913e-003 1.835e-004 
3.931e-004 3.025e+007 9.287e+013 1.000e+003 7.840e-003 1.839e-004 
3.942e-004 3.036e+007 9.287e+013 1.000e+003 8.274e-003 1.843e-004 
3.954e-004 3.046e+007 9.287e+013 1.000e+003 8.060e-003 1.847e-004 
3.965e-004 3.060e+007 9.288e+013 1.000e+003 8.018e-003 1.848e-004 
3.976e-004 3.073e+007 9.288e+013 1.000e+003 7.999e-003 1.851e-004 
3.988e-004 3.083e+007 9.288e+013 1.000e+003 8.030e-003 1.855e-004 
3.999e-004 3.095e+007 9.289e+013 1.000e+003 8.035e-003 1.858e-004 
4.010e-004 3.107e+007 9.289e+013 1.000e+003 7.840e-003 1.861e-004 
4.021e-004 3.120e+007 9.290e+013 1.000e+003 7.925e-003 1.863e-004 
4.032e-004 3.133e+007 9.290e+013 1.000e+003 8.000e-003 1.866e-004 
4.044e-004 3.146e+007 9.290e+013 1.000e+003 7.957e-003 1.868e-004 
4.055e-004 3.159e+007 9.291e+013 1.000e+003 7.964e-003 1.870e-004 
4.066e-004 3.171e+007 9.291e+013 1.000e+003 7.829e-003 1.873e-004 
4.078e-004 3.183e+007 9.291e+013 1.000e+003 8.132e-003 1.876e-004 
4.089e-004 3.194e+007 9.292e+013 1.000e+003 8.057e-003 1.880e-004 
4.101e-004 3.204e+007 9.293e+013 1.000e+003 7.933e-003 1.884e-004 
4.112e-004 3.215e+007 9.294e+013 1.000e+003 8.023e-003 1.888e-004 
4.123e-004 3.228e+007 9.294e+013 1.000e+003 7.802e-003 1.891e-004 
4.135e-004 3.232e+007 9.297e+013 1.000e+003 8.556e-003 1.899e-004 
4.145e-004 3.250e+007 9.295e+013 1.000e+003 7.983e-003 1.897e-004 
4.155e-004 3.267e+007 9.294e+013 1.000e+003 8.022e-003 1.895e-004 
4.164e-004 3.279e+007 9.294e+013 1.000e+003 8.029e-003 1.896e-004 
4.174e-004 3.291e+007 9.294e+013 1.000e+003 8.017e-003 1.898e-004 
4.184e-004 3.305e+007 9.294e+013 1.000e+003 8.028e-003 1.898e-004 
4.194e-004 3.317e+007 9.295e+013 1.000e+003 7.872e-003 1.899e-004 
4.203e-004 3.331e+007 9.295e+013 1.000e+003 7.961e-003 1.900e-004 
4.213e-004 3.344e+007 9.295e+013 1.000e+003 7.923e-003 1.900e-004 
4.223e-004 3.357e+007 9.295e+013 1.000e+003 7.979e-003 1.901e-004 
4.233e-004 3.369e+007 9.295e+013 1.000e+003 7.900e-003 1.903e-004 
4.243e-004 3.372e+007 9.296e+013 1.000e+003 8.128e-003 1.911e-004 
4.253e-004 3.360e+007 9.301e+013 1.000e+003 8.000e-003 1.929e-004 
4.262e-004 3.364e+007 9.298e+013 1.000e+003 7.835e-003 1.935e-004 
4.272e-004 3.351e+007 9.293e+013 1.000e+003 8.151e-003 1.955e-004 
4.282e-004 3.347e+007 9.293e+013 1.000e+003 7.925e-003 1.967e-004 
4.291e-004 3.351e+007 9.293e+013 1.000e+003 7.827e-003 1.974e-004 
4.301e-004 3.359e+007 9.293e+013 1.000e+003 7.975e-003 1.978e-004 
4.311e-004 3.368e+007 9.293e+013 1.000e+003 7.918e-003 1.981e-004 
4.321e-004 3.374e+007 9.293e+013 1.000e+003 8.047e-003 1.987e-004 
4.331e-004 3.385e+007 9.294e+013 1.000e+003 7.860e-003 1.989e-004 
4.340e-004 3.397e+007 9.294e+013 1.000e+003 7.920e-003 1.991e-004 
4.350e-004 3.407e+007 9.294e+013 1.000e+003 7.886e-003 1.993e-004 
4.359e-004 3.418e+007 9.295e+013 1.000e+003 7.954e-003 1.995e-004 
4.369e-004 3.430e+007 9.295e+013 1.000e+003 8.089e-003 1.997e-004 
4.379e-004 3.440e+007 9.295e+013 1.000e+003 7.971e-003 1.999e-004 
4.389e-004 3.450e+007 9.295e+013 1.000e+003 8.016e-003 2.003e-004 
4.398e-004 3.460e+007 9.295e+013 1.000e+003 8.117e-003 2.005e-004 
4.408e-004 3.470e+007 9.295e+013 1.000e+003 7.932e-003 2.008e-004 
4.417e-004 3.482e+007 9.295e+013 1.000e+003 7.890e-003 2.009e-004 
4.427e-004 3.492e+007 9.296e+013 1.000e+003 7.799e-003 2.012e-004 
4.437e-004 3.503e+007 9.295e+013 1.000e+003 7.865e-003 2.014e-004 
4.447e-004 3.513e+007 9.296e+013 1.000e+003 7.877e-003 2.017e-004 
4.456e-004 3.517e+007 9.296e+013 1.000e+003 8.168e-003 2.024e-004 
4.464e-004 3.517e+007 9.297e+013 1.000e+003 8.091e-003 2.032e-004 
4.473e-004 3.519e+007 9.273e+013 1.000e+003 8.615e-003 2.039e-004 
4.483e-004 3.508e+007 9.270e+013 1.000e+003 8.110e-003 2.056e-004 
4.492e-004 3.495e+007 9.268e+013 1.000e+003 7.963e-003 2.075e-004 
4.502e-004 3.496e+007 9.268e+013 1.000e+003 8.013e-003 2.084e-004 
4.512e-004 3.499e+007 9.270e+013 1.000e+003 8.311e-003 2.092e-004 
4.522e-004 3.508e+007 9.270e+013 1.000e+003 7.982e-003 2.096e-004 
4.532e-004 3.520e+007 9.270e+013 1.000e+003 7.839e-003 2.098e-004 
4.542e-004 3.531e+007 9.270e+013 1.000e+003 7.914e-003 2.099e-004 
4.552e-004 3.542e+007 9.270e+013 1.000e+003 7.868e-003 2.101e-004 
4.562e-004 3.554e+007 9.270e+013 1.000e+003 7.875e-003 2.104e-004 
4.572e-004 3.565e+007 9.270e+013 1.000e+003 8.023e-003 2.106e-004 
4.581e-004 3.574e+007 9.271e+013 1.000e+003 7.813e-003 2.110e-004 
4.591e-004 3.584e+007 9.271e+013 1.000e+003 7.988e-003 2.112e-004 
4.601e-004 3.593e+007 9.272e+013 1.000e+003 7.958e-003 2.115e-004 
4.611e-004 3.605e+007 9.272e+013 1.000e+003 8.013e-003 2.118e-004 
4.621e-004 3.618e+007 9.272e+013 1.000e+003 7.966e-003 2.118e-004 
4.631e-004 3.628e+007 9.272e+013 1.000e+003 7.905e-003 2.122e-004 
4.641e-004 3.637e+007 9.273e+013 1.000e+003 7.980e-003 2.125e-004 
4.651e-004 3.645e+007 9.274e+013 1.000e+003 7.961e-003 2.130e-004 
4.661e-004 3.653e+007 9.274e+013 1.000e+003 7.808e-003 2.134e-004 
4.670e-004 3.660e+007 9.275e+013 1.000e+003 7.923e-003 2.139e-004 
4.680e-004 3.661e+007 9.273e+013 1.000e+003 8.276e-003 2.148e-004 
4.690e-004 3.649e+007 9.271e+013 1.000e+003 7.852e-003 2.166e-004 
4.700e-004 3.636e+007 9.271e+013 1.000e+003 8.041e-003 2.185e-004 
4.710e-004 3.596e+007 9.264e+013 1.000e+003 8.103e-003 2.222e-004 
4.719e-004 3.590e+007 9.268e+013 1.000e+003 7.932e-003 2.237e-004 
4.725e-004 3.587e+007 9.271e+013 1.000e+003 8.058e-003 2.244e-004 
4.734e-004 3.564e+007 9.255e+013 1.000e+003 8.373e-003 2.269e-004 
4.744e-004 3.539e+007 9.251e+013 1.000e+003 7.916e-003 2.296e-004 
4.753e-004 3.522e+007 9.243e+013 1.000e+003 8.128e-003 2.318e-004 
4.763e-004 3.512e+007 9.241e+013 1.000e+003 7.941e-003 2.334e-004 
4.773e-004 3.506e+007 9.241e+013 1.000e+003 7.862e-003 2.348e-004 
4.782e-004 3.510e+007 9.242e+013 1.000e+003 8.028e-003 2.355e-004 
4.792e-004 3.513e+007 9.243e+013 1.000e+003 8.067e-003 2.363e-004 
4.802e-004 3.518e+007 9.244e+013 1.000e+003 8.079e-003 2.369e-004 
4.812e-004 3.522e+007 9.246e+013 1.000e+003 8.066e-003 2.376e-004 
4.821e-004 3.526e+007 9.246e+013 1.000e+003 7.919e-003 2.383e-004 
4.831e-004 3.531e+007 9.248e+013 1.000e+003 7.927e-003 2.389e-004 
4.841e-004 3.535e+007 9.249e+013 1.000e+003 7.967e-003 2.396e-004 
4.851e-004 3.541e+007 9.251e+013 1.000e+003 7.904e-003 2.402e-004 
4.861e-004 3.548e+007 9.251e+013 1.000e+003 7.933e-003 2.407e-004 
4.870e-004 3.554e+007 9.253e+013 1.000e+003 7.871e-003 2.412e-004 
4.880e-004 3.557e+007 9.255e+013 1.000e+003 7.876e-003 2.420e-004 
4.890e-004 3.556e+007 9.257e+013 1.000e+003 7.865e-003 2.431e-004 
4.900e-004 3.550e+007 9.261e+013 1.000e+003 7.969e-003 2.445e-004 
4.910e-004 3.526e+007 9.270e+013 1.000e+003 8.390e-003 2.472e-004 
4.920e-004 3.517e+007 9.279e+013 1.000e+003 8.544e-003 2.488e-004 
4.930e-004 3.534e+007 9.281e+013 1.000e+003 8.026e-003 2.486e-004 
4.940e-004 3.546e+007 9.281e+013 1.000e+003 8.022e-003 2.487e-004 
4.950e-004 3.559e+007 9.282e+013 1.000e+003 7.975e-003 2.489e-004 
4.961e-004 3.571e+007 9.282e+013 1.000e+003 8.102e-003 2.491e-004 
4.971e-004 3.543e+007 9.278e+013 1.000e+003 7.918e-003 2.520e-004 
4.981e-004 3.538e+007 9.278e+013 1.000e+003 7.965e-003 2.534e-004 
4.992e-004 3.534e+007 9.280e+013 1.000e+003 7.984e-003 2.548e-004 
5.002e-004 3.521e+007 9.283e+013 1.000e+003 8.299e-003 2.567e-004 
5.013e-004 3.391e+007 9.289e+013 1.000e+003 8.685e-003 2.667e-004 
5.023e-004 3.295e+007 9.294e+013 1.000e+003 8.309e-003 2.744e-004 
5.034e-004 3.220e+007 9.299e+013 1.000e+003 8.418e-003 2.807e-004 
5.046e-004 3.140e+007 9.299e+013 1.000e+003 7.931e-003 2.874e-004 
5.057e-004 3.126e+007 9.302e+013 1.000e+003 7.944e-003 2.895e-004 
5.069e-004 3.127e+007 9.299e+013 1.000e+003 8.100e-003 2.906e-004 
5.081e-004 3.137e+007 9.300e+013 1.000e+003 7.959e-003 2.911e-004 
5.092e-004 3.149e+007 9.301e+013 1.000e+003 8.091e-003 2.914e-004 
5.104e-004 3.164e+007 9.301e+013 1.000e+003 7.957e-003 2.916e-004 
5.116e-004 3.177e+007 9.301e+013 1.000e+003 8.133e-003 2.918e-004 
5.127e-004 3.191e+007 9.301e+013 1.000e+003 7.989e-003 2.920e-004 
5.139e-004 3.206e+007 9.302e+013 1.000e+003 7.979e-003 2.922e-004 
5.151e-004 3.220e+007 9.302e+013 1.000e+003 8.060e-003 2.924e-004 
5.163e-004 3.234e+007 9.302e+013 1.000e+003 7.928e-003 2.926e-004 
5.174e-004 3.248e+007 9.302e+013 1.000e+003 7.925e-003 2.928e-004 
5.186e-004 3.262e+007 9.300e+013 1.000e+003 7.916e-003 2.930e-004 
5.198e-004 3.277e+007 9.300e+013 1.000e+003 8.026e-003 2.931e-004 
5.210e-004 3.292e+007 9.300e+013 1.000e+003 7.940e-003 2.933e-004 
5.222e-004 3.306e+007 9.300e+013 1.000e+003 7.999e-003 2.935e-004 
5.233e-004 3.320e+007 9.300e+013 1.000e+003 8.050e-003 2.937e-004 
5.245e-004 3.334e+007 9.301e+013 1.000e+003 7.960e-003 2.939e-004 
5.257e-004 3.348e+007 9.299e+013 1.000e+003 7.906e-003 2.941e-004 
5.268e-004 3.362e+007 9.299e+013 1.000e+003 8.012e-003 2.943e-004 
5.280e-004 3.377e+007 9.299e+013 1.000e+003 7.936e-003 2.944e-004 
5.292e-004 3.391e+007 9.299e+013 1.000e+003 7.866e-003 2.946e-004 
5.304e-004 3.406e+007 9.299e+013 1.000e+003 7.945e-003 2.947e-004 
5.316e-004 3.420e+007 9.300e+013 1.000e+003 8.214e-003 2.950e-004 
5.327e-004 3.434e+007 9.300e+013 1.000e+003 7.887e-003 2.952e-004 
5.339e-004 3.447e+007 9.300e+013 1.000e+003 7.981e-003 2.954e-004 
5.350e-004 3.461e+007 9.300e+013 1.000e+003 8.167e-003 2.957e-004 
5.362e-004 3.475e+007 9.300e+013 1.000e+003 7.837e-003 2.958e-004 
5.374e-004 3.492e+007 9.300e+013 1.000e+003 7.969e-003 2.959e-004 
5.385e-004 3.507e+007 9.301e+013 1.000e+003 7.960e-003 2.960e-004 
5.397e-004 3.520e+007 9.301e+013 1.000e+003 8.058e-003 2.962e-004 
5.408e-004 3.535e+007 9.301e+013 1.000e+003 8.007e-003 2.964e-004 
5.420e-004 3.548e+007 9.301e+013 1.000e+003 7.984e-003 2.966e-004 
5.432e-004 3.563e+007 9.302e+013 1.000e+003 7.900e-003 2.967e-004 
5.443e-004 3.577e+007 9.302e+013 1.000e+003 8.123e-003 2.969e-004 
5.455e-004 3.590e+007 9.302e+013 1.000e+003 7.945e-003 2.971e-004 
5.466e-004 3.606e+007 9.302e+013 1.000e+003 7.881e-003 2.972e-004 
5.478e-004 3.621e+007 9.302e+013 1.000e+003 7.993e-003 2.974e-004 
5.490e-004 3.635e+007 9.302e+013 1.000e+003 7.843e-003 2.976e-004 
5.501e-004 3.649e+007 9.303e+013 1.000e+003 8.021e-003 2.977e-004 
5.513e-004 3.663e+007 9.300e+013 1.000e+003 8.096e-003 2.979e-004 
5.524e-004 3.679e+007 9.300e+013 1.000e+003 8.006e-003 2.979e-004 
5.536e-004 3.693e+007 9.300e+013 1.000e+003 7.875e-003 2.981e-004 
5.548e-004 3.707e+007 9.301e+013 1.000e+003 8.025e-003 2.984e-004 
5.559e-004 3.720e+007 9.301e+013 1.000e+003 7.943e-003 2.986e-004 
5.571e-004 3.736e+007 9.301e+013 1.000e+003 7.904e-003 2.987e-004 
5.583e-004 3.748e+007 9.301e+013 1.000e+003 7.997e-003 2.990e-004 
5.594e-004 3.762e+007 9.301e+013 1.000e+003 7.936e-003 2.992e-004 
5.606e-004 3.778e+007 9.301e+013 1.000e+003 7.908e-003 2.993e-004 
5.617e-004 3.792e+007 9.302e+013 1.000e+003 7.888e-003 2.995e-004 
5.629e-004 3.807e+007 9.300e+013 1.000e+003 7.987e-003 2.996e-004 
5.641e-004 3.823e+007 9.301e+013 1.000e+003 8.151e-003 2.997e-004 
5.653e-004 3.837e+007 9.301e+013 1.000e+003 8.069e-003 2.999e-004 
5.664e-004 3.851e+007 9.301e+013 1.000e+003 7.941e-003 3.000e-004 
5.676e-004 3.864e+007 9.301e+013 1.000e+003 8.055e-003 3.003e-004 
5.687e-004 3.879e+007 9.302e+013 1.000e+003 7.896e-003 3.004e-004 
5.699e-004 3.895e+007 9.301e+013 1.000e+003 7.937e-003 3.005e-004 
5.710e-004 3.910e+007 9.301e+013 1.000e+003 7.979e-003 3.006e-004 
5.722e-004 3.925e+007 9.301e+013 1.000e+003 8.028e-003 3.007e-004 
5.733e-004 3.938e+007 9.300e+013 1.000e+003 8.017e-003 3.009e-004 
5.745e-004 3.953e+007 9.299e+013 1.000e+003 7.950e-003 3.011e-004 
5.757e-004 3.966e+007 9.299e+013 1.000e+003 8.160e-003 3.013e-004 
5.768e-004 3.980e+007 9.300e+013 1.000e+003 7.951e-003 3.015e-004 
5.780e-004 3.993e+007 9.300e+013 1.000e+003 7.946e-003 3.018e-004 
5.791e-004 4.007e+007 9.300e+013 1.000e+003 7.930e-003 3.020e-004 
5.803e-004 4.021e+007 9.300e+013 1.000e+003 7.881e-003 3.022e-004 
5.814e-004 4.036e+007 9.300e+013 1.000e+003 8.052e-003 3.023e-004 
5.826e-004 4.052e+007 9.300e+013 1.000e+003 7.911e-003 3.023e-004 
5.837e-004 4.065e+007 9.301e+013 1.000e+003 8.035e-003 3.026e-004 
5.849e-004 4.078e+007 9.301e+013 1.000e+003 7.875e-003 3.029e-004 
5.860e-004 4.092e+007 9.301e+013 1.000e+003 7.983e-003 3.030e-004 
5.872e-004 4.106e+007 9.302e+013 1.000e+003 7.964e-003 3.032e-004 
5.883e-004 4.122e+007 9.302e+013 1.000e+003 8.088e-003 3.033e-004 
5.895e-004 4.135e+007 9.302e+013 1.000e+003 7.861e-003 3.035e-004 
5.907e-004 4.150e+007 9.302e+013 1.000e+003 8.026e-003 3.036e-004 
5.918e-004 4.165e+007 9.302e+013 1.000e+003 7.916e-003 3.038e-004 
5.929e-004 4.179e+007 9.303e+013 1.000e+003 7.915e-003 3.039e-004 
5.941e-004 4.194e+007 9.302e+013 1.000e+003 7.928e-003 3.040e-004 
5.952e-004 4.207e+007 9.303e+013 1.000e+003 7.811e-003 3.043e-004 
5.964e-004 4.220e+007 9.303e+013 1.000e+003 7.891e-003 3.045e-004 
5.975e-004 4.234e+007 9.303e+013 1.000e+003 7.987e-003 3.047e-004 
5.987e-004 4.247e+007 9.301e+013 1.000e+003 7.901e-003 3.049e-004 
5.998e-004 4.264e+007 9.300e+013 1.000e+003 7.956e-003 3.049e-004 
6.010e-004 4.278e+007 9.301e+013 1.000e+003 7.895e-003 3.051e-004 
6.022e-004 4.291e+007 9.301e+013 1.000e+003 7.926e-003 3.053e-004 
6.033e-004 4.305e+007 9.302e+013 1.000e+003 7.979e-003 3.056e-004 
6.044e-004 4.318e+007 9.300e+013 1.000e+003 8.074e-003 3.058e-004 
6.056e-004 4.331e+007 9.300e+013 1.000e+003 8.046e-003 3.060e-004 
6.067e-004 4.345e+007 9.301e+013 1.000e+003 7.996e-003 3.062e-004 
6.079e-004 4.356e+007 9.300e+013 1.000e+003 7.969e-003 3.066e-004 
6.090e-004 4.370e+007 9.300e+013 1.000e+003 7.976e-003 3.068e-004 
6.102e-004 4.381e+007 9.300e+013 1.000e+003 7.961e-003 3.071e-004 
6.113e-004 4.393e+007 9.300e+013 1.000e+003 7.926e-003 3.074e-004 
6.124e-004 4.408e+007 9.300e+013 1.000e+003 7.836e-003 3.075e-004 
6.136e-004 4.423e+007 9.301e+013 1.000e+003 7.957e-003 3.077e-004 
6.147e-004 4.436e+007 9.301e+013 1.000e+003 7.822e-003 3.079e-004 
6.159e-004 4.449e+007 9.301e+013 1.000e+003 7.920e-003 3.081e-004 
6.170e-004 4.463e+007 9.301e+013 1.000e+003 7.835e-003 3.083e-004 
6.181e-004 4.479e+007 9.301e+013 1.000e+003 8.115e-003 3.084e-004 
6.193e-004 4.493e+007 9.301e+013 1.000e+003 7.800e-003 3.085e-004 
6.204e-004 4.507e+007 9.301e+013 1.000e+003 7.905e-003 3.087e-004 
6.215e-004 4.519e+007 9.302e+013 1.000e+003 8.138e-003 3.090e-004 
6.227e-004 4.527e+007 9.302e+013 1.000e+003 7.888e-003 3.095e-004 
6.238e-004 4.541e+007 9.303e+013 1.000e+003 8.073e-003 3.097e-004 
6.249e-004 4.552e+007 9.303e+013 1.000e+003 7.979e-003 3.101e-004 
6.261e-004 4.566e+007 9.303e+013 1.000e+003 8.100e-003 3.103e-004 
6.272e-004 4.581e+007 9.303e+013 1.000e+003 7.920e-003 3.104e-004 
6.284e-004 4.595e+007 9.304e+013 1.000e+003 8.061e-003 3.106e-004 
6.295e-004 4.608e+007 9.304e+013 1.000e+003 7.986e-003 3.108e-004 
6.306e-004 4.622e+007 9.304e+013 1.000e+003 7.927e-003 3.109e-004 
6.318e-004 4.637e+007 9.304e+013 1.000e+003 8.164e-003 3.111e-004 
6.329e-004 4.652e+007 9.304e+013 1.000e+003 7.976e-003 3.111e-004 
6.340e-004 4.667e+007 9.304e+013 1.000e+003 8.049e-003 3.112e-004 
6.352e-004 4.680e+007 9.304e+013 1.000e+003 7.914e-003 3.115e-004 
6.363e-004 4.692e+007 9.305e+013 1.000e+003 7.858e-003 3.117e-004 
6.374e-004 4.706e+007 9.305e+013 1.000e+003 7.996e-003 3.119e-004 
6.386e-004 4.720e+007 9.305e+013 1.000e+003 8.044e-003 3.121e-004 
6.397e-004 4.735e+007 9.305e+013 1.000e+003 7.920e-003 3.122e-004 
6.408e-004 4.749e+007 9.306e+013 1.000e+003 7.935e-003 3.124e-004 
6.419e-004 4.764e+007 9.306e+013 1.000e+003 8.042e-003 3.124e-004 
6.431e-004 4.778e+007 9.305e+013 1.000e+003 7.943e-003 3.126e-004 
6.442e-004 4.792e+007 9.305e+013 1.000e+003 7.835e-003 3.128e-004 
6.454e-004 4.806e+007 9.305e+013 1.000e+003 8.093e-003 3.129e-004 
6.465e-004 4.820e+007 9.306e+013 1.000e+003 7.835e-003 3.131e-004 
6.476e-004 4.833e+007 9.306e+013 1.000e+003 8.076e-003 3.133e-004 
6.487e-004 4.847e+007 9.306e+013 1.000e+003 7.866e-003 3.134e-004 
6.499e-004 4.862e+007 9.306e+013 1.000e+003 8.021e-003 3.136e-004 
6.510e-004 4.875e+007 9.306e+013 1.000e+003 7.948e-003 3.138e-004 
6.521e-004 4.889e+007 9.307e+013 1.000e+003 7.995e-003 3.140e-004 
6.532e-004 4.902e+007 9.307e+013 1.000e+003 7.842e-003 3.142e-004 
6.543e-004 4.915e+007 9.307e+013 1.000e+003 7.888e-003 3.144e-004 
6.555e-004 4.929e+007 9.307e+013 1.000e+003 7.950e-003 3.145e-004 
6.566e-004 4.943e+007 9.307e+013 1.000e+003 7.870e-003 3.147e-004 
6.577e-004 4.957e+007 9.307e+013 1.000e+003 7.962e-003 3.149e-004 
6.588e-004 4.972e+007 9.308e+013 1.000e+003 7.955e-003 3.149e-004 
6.599e-004 4.985e+007 9.308e+013 1.000e+003 7.989e-003 3.151e-004 
6.611e-004 5.001e+007 9.309e+013 1.000e+003 7.944e-003 3.152e-004 
6.622e-004 5.015e+007 9.309e+013 1.000e+003 7.951e-003 3.153e-004 
6.633e-004 5.029e+007 9.309e+013 1.000e+003 7.903e-003 3.154e-004 
6.644e-004 5.044e+007 9.309e+013 1.000e+003 7.896e-003 3.155e-004 
6.655e-004 5.058e+007 9.309e+013 1.000e+003 7.985e-003 3.157e-004 
6.666e-004 5.073e+007 9.309e+013 1.000e+003 7.853e-003 3.158e-004 
6.678e-004 5.089e+007 9.310e+013 1.000e+003 8.079e-003 3.158e-004 
6.689e-004 5.092e+007 9.308e+013 1.000e+003 8.069e-003 3.167e-004 
6.700e-004 5.095e+007 9.307e+013 1.000e+003 8.083e-003 3.176e-004 
6.711e-004 5.102e+007 9.307e+013 1.000e+003 8.155e-003 3.182e-004 
6.722e-004 5.114e+007 9.307e+013 1.000e+003 7.948e-003 3.185e-004 
6.733e-004 5.125e+007 9.308e+013 1.000e+003 7.883e-003 3.188e-004 
6.744e-004 5.133e+007 9.308e+013 1.000e+003 7.880e-003 3.194e-004 
6.755e-004 5.144e+007 9.309e+013 1.000e+003 8.019e-003 3.197e-004 
6.766e-004 5.157e+007 9.309e+013 1.000e+003 7.961e-003 3.200e-004 
6.777e-004 5.168e+007 9.310e+013 1.000e+003 8.014e-003 3.203e-004 
6.789e-004 5.179e+007 9.310e+013 1.000e+003 8.009e-003 3.206e-004 
6.800e-004 5.192e+007 9.310e+013 1.000e+003 7.974e-003 3.208e-004 
6.811e-004 5.191e+007 9.308e+013 1.000e+003 7.960e-003 3.220e-004 
6.822e-004 5.193e+007 9.307e+013 1.000e+003 8.119e-003 3.230e-004 
6.833e-004 5.201e+007 9.307e+013 1.000e+003 8.058e-003 3.236e-004 
6.844e-004 5.211e+007 9.306e+013 1.000e+003 7.942e-003 3.239e-004 
6.854e-004 5.222e+007 9.307e+013 1.000e+003 7.983e-003 3.243e-004 
6.865e-004 5.235e+007 9.306e+013 1.000e+003 7.825e-003 3.244e-004 
6.876e-004 5.249e+007 9.306e+013 1.000e+003 7.958e-003 3.246e-004 
6.887e-004 5.262e+007 9.307e+013 1.000e+003 8.091e-003 3.248e-004 
6.898e-004 5.274e+007 9.307e+013 1.000e+003 7.976e-003 3.251e-004 
6.909e-004 5.286e+007 9.308e+013 1.000e+003 7.923e-003 3.253e-004 
6.920e-004 5.300e+007 9.308e+013 1.000e+003 8.182e-003 3.255e-004 
6.931e-004 5.312e+007 9.309e+013 1.000e+003 7.922e-003 3.257e-004 
6.942e-004 5.325e+007 9.309e+013 1.000e+003 7.951e-003 3.259e-004 
6.953e-004 5.337e+007 9.309e+013 1.000e+003 8.081e-003 3.262e-004 
6.964e-004 5.349e+007 9.309e+013 1.000e+003 7.903e-003 3.264e-004 
6.975e-004 5.362e+007 9.309e+013 1.000e+003 7.968e-003 3.266e-004 
6.986e-004 5.375e+007 9.309e+013 1.000e+003 8.022e-003 3.268e-004 
6.997e-004 5.387e+007 9.310e+013 1.000e+003 7.864e-003 3.271e-004 
7.008e-004 5.399e+007 9.311e+013 1.000e+003 7.956e-003 3.274e-004 
7.019e-004 5.410e+007 9.311e+013 1.000e+003 7.979e-003 3.277e-004 
7.030e-004 5.422e+007 9.311e+013 1.000e+003 7.911e-003 3.280e-004 
7.041e-004 5.435e+007 9.311e+013 1.000e+003 8.238e-003 3.282e-004 
7.052e-004 5.446e+007 9.311e+013 1.000e+003 7.970e-003 3.285e-004 
7.063e-004 5.459e+007 9.311e+013 1.000e+003 7.989e-003 3.287e-004 
7.074e-004 5.466e+007 9.311e+013 1.000e+003 8.134e-003 3.293e-004 
7.084e-004 5.463e+007 9.312e+013 1.000e+003 8.021e-003 3.306e-004 
7.095e-004 5.472e+007 9.313e+013 1.000e+003 7.871e-003 3.310e-004 
7.106e-004 5.484e+007 9.313e+013 1.000e+003 7.833e-003 3.313e-004 
7.117e-004 5.498e+007 9.314e+013 1.000e+003 7.893e-003 3.314e-004 
7.127e-004 5.511e+007 9.313e+013 1.000e+003 8.118e-003 3.315e-004 
7.138e-004 5.523e+007 9.314e+013 1.000e+003 7.977e-003 3.318e-004 
7.149e-004 5.535e+007 9.315e+013 1.000e+003 7.989e-003 3.321e-004 
7.160e-004 5.544e+007 9.316e+013 1.000e+003 8.077e-003 3.325e-004 
7.170e-004 5.556e+007 9.316e+013 1.000e+003 7.996e-003 3.328e-004 
7.181e-004 5.567e+007 9.318e+013 1.000e+003 7.998e-003 3.331e-004 
7.192e-004 5.568e+007 9.321e+013 1.000e+003 7.923e-003 3.341e-004 
7.203e-004 5.584e+007 9.321e+013 1.000e+003 8.069e-003 3.340e-004 
7.213e-004 5.600e+007 9.321e+013 1.000e+003 8.040e-003 3.340e-004 
7.224e-004 5.614e+007 9.322e+013 1.000e+003 7.983e-003 3.341e-004 
7.235e-004 5.629e+007 9.322e+013 1.000e+003 7.834e-003 3.341e-004 
7.246e-004 5.645e+007 9.322e+013 1.000e+003 7.968e-003 3.341e-004 
7.256e-004 5.663e+007 9.322e+013 1.000e+003 7.925e-003 3.339e-004 
7.267e-004 5.680e+007 9.322e+013 1.000e+003 8.103e-003 3.338e-004 
7.278e-004 5.692e+007 9.322e+013 1.000e+003 7.885e-003 3.341e-004 
7.289e-004 5.705e+007 9.323e+013 1.000e+003 7.952e-003 3.343e-004 
7.299e-004 5.718e+007 9.323e+013 1.000e+003 7.914e-003 3.345e-004 
7.310e-004 5.732e+007 9.323e+013 1.000e+003 8.078e-003 3.345e-004 
7.321e-004 5.745e+007 9.324e+013 1.000e+003 7.989e-003 3.348e-004 
7.332e-004 5.758e+007 9.323e+013 1.000e+003 8.079e-003 3.349e-004 
7.342e-004 5.770e+007 9.324e+013 1.000e+003 7.818e-003 3.351e-004 
7.353e-004 5.782e+007 9.324e+013 1.000e+003 8.019e-003 3.354e-004 
7.364e-004 5.793e+007 9.324e+013 1.000e+003 7.980e-003 3.357e-004 
7.374e-004 5.804e+007 9.325e+013 1.000e+003 7.968e-003 3.360e-004 
7.385e-004 5.813e+007 9.325e+013 1.000e+003 7.910e-003 3.364e-004 
7.396e-004 5.825e+007 9.326e+013 1.000e+003 7.902e-003 3.367e-004 
7.406e-004 5.837e+007 9.326e+013 1.000e+003 8.093e-003 3.369e-004 
7.417e-004 5.847e+007 9.327e+013 1.000e+003 7.872e-003 3.373e-004 
7.428e-004 5.860e+007 9.327e+013 1.000e+003 8.020e-003 3.374e-004 
7.438e-004 5.873e+007 9.328e+013 1.000e+003 7.967e-003 3.376e-004 
7.449e-004 5.888e+007 9.328e+013 1.000e+003 7.908e-003 3.377e-004 
7.460e-004 5.901e+007 9.328e+013 1.000e+003 7.922e-003 3.378e-004 
7.470e-004 5.914e+007 9.328e+013 1.000e+003 7.996e-003 3.380e-004 
7.481e-004 5.928e+007 9.328e+013 1.000e+003 8.014e-003 3.381e-004 
7.492e-004 5.941e+007 9.329e+013 1.000e+003 7.968e-003 3.383e-004 
7.502e-004 5.954e+007 9.329e+013 1.000e+003 7.953e-003 3.384e-004 
7.513e-004 5.967e+007 9.329e+013 1.000e+003 7.915e-003 3.386e-004 
7.524e-004 5.981e+007 9.330e+013 1.000e+003 8.129e-003 3.387e-004 
7.534e-004 5.994e+007 9.330e+013 1.000e+003 7.987e-003 3.388e-004 
7.545e-004 6.006e+007 9.330e+013 1.000e+003 7.834e-003 3.391e-004 
7.555e-004 6.017e+007 9.330e+013 1.000e+003 8.036e-003 3.394e-004 
7.566e-004 6.030e+007 9.331e+013 1.000e+003 7.941e-003 3.395e-004 
7.577e-004 6.043e+007 9.332e+013 1.000e+003 7.946e-003 3.397e-004 
7.587e-004 6.054e+007 9.332e+013 1.000e+003 7.864e-003 3.400e-004 
7.598e-004 6.068e+007 9.332e+013 1.000e+003 7.922e-003 3.400e-004 
7.608e-004 6.081e+007 9.332e+013 1.000e+003 7.883e-003 3.402e-004 
7.619e-004 6.095e+007 9.333e+013 1.000e+003 8.047e-003 3.404e-004 
7.629e-004 6.106e+007 9.333e+013 1.000e+003 7.815e-003 3.406e-004 
7.640e-004 6.119e+007 9.333e+013 1.000e+003 7.999e-003 3.407e-004 
7.651e-004 6.132e+007 9.333e+013 1.000e+003 7.885e-003 3.409e-004 
7.661e-004 6.143e+007 9.333e+013 1.000e+003 7.820e-003 3.412e-004 
7.672e-004 6.156e+007 9.334e+013 1.000e+003 7.860e-003 3.414e-004 
7.682e-004 6.167e+007 9.334e+013 1.000e+003 7.921e-003 3.417e-004 
7.693e-004 6.181e+007 9.334e+013 1.000e+003 8.025e-003 3.418e-004 
7.703e-004 6.192e+007 9.335e+013 1.000e+003 7.916e-003 3.421e-004 
7.714e-004 6.204e+007 9.335e+013 1.000e+003 7.944e-003 3.423e-004 
7.724e-004 6.217e+007 9.336e+013 1.000e+003 7.857e-003 3.425e-004 
7.735e-004 6.232e+007 9.336e+013 1.000e+003 8.012e-003 3.424e-004 
7.745e-004 6.246e+007 9.336e+013 1.000e+003 7.927e-003 3.425e-004 
7.756e-004 6.258e+007 9.336e+013 1.000e+003 7.871e-003 3.427e-004 
7.766e-004 6.271e+007 9.337e+013 1.000e+003 7.859e-003 3.429e-004 
7.777e-004 6.282e+007 9.338e+013 1.000e+003 7.803e-003 3.432e-004 
7.787e-004 6.295e+007 9.338e+013 1.000e+003 7.863e-003 3.433e-004 
7.798e-004 6.305e+007 9.338e+013 1.000e+003 8.012e-003 3.437e-004 
7.808e-004 6.318e+007 9.339e+013 1.000e+003 7.876e-003 3.438e-004 
7.819e-004 6.330e+007 9.339e+013 1.000e+003 7.852e-003 3.441e-004 
7.829e-004 6.342e+007 9.340e+013 1.000e+003 7.842e-003 3.442e-004 
7.839e-004 6.354e+007 9.341e+013 1.000e+003 7.899e-003 3.445e-004 
7.850e-004 6.367e+007 9.341e+013 1.000e+003 7.925e-003 3.447e-004 
7.860e-004 6.378e+007 9.341e+013 1.000e+003 7.851e-003 3.449e-004 
7.871e-004 6.389e+007 9.341e+013 1.000e+003 8.047e-003 3.452e-004 
7.881e-004 6.400e+007 9.342e+013 1.000e+003 7.828e-003 3.455e-004 
7.892e-004 6.410e+007 9.342e+013 1.000e+003 7.808e-003 3.458e-004 
7.902e-004 6.421e+007 9.342e+013 1.000e+003 7.832e-003 3.461e-004 
7.913e-004 6.431e+007 9.343e+013 1.000e+003 7.815e-003 3.465e-004 
7.923e-004 6.442e+007 9.343e+013 1.000e+003 7.910e-003 3.468e-004 
7.934e-004 6.451e+007 9.344e+013 1.000e+003 7.856e-003 3.472e-004 
7.944e-004 6.461e+007 9.344e+013 1.000e+003 7.933e-003 3.475e-004 
7.954e-004 6.472e+007 9.344e+013 1.000e+003 7.858e-003 3.478e-004 
7.965e-004 6.471e+007 9.346e+013 1.000e+003 7.979e-003 3.489e-004 
7.975e-004 6.471e+007 9.349e+013 1.000e+003 7.892e-003 3.499e-004 
7.986e-004 6.468e+007 9.354e+013 1.000e+003 7.933e-003 3.512e-004 
7.996e-004 6.461e+007 9.359e+013 1.000e+003 7.959e-003 3.527e-004 
8.006e-004 6.434e+007 9.364e+013 1.000e+003 8.066e-003 3.556e-004 
8.017e-004 6.406e+007 9.374e+013 1.000e+003 7.947e-003 3.586e-004 
8.027e-004 6.374e+007 9.378e+013 1.000e+003 8.613e-003 3.619e-004 
8.037e-004 6.289e+007 9.374e+013 1.000e+003 8.371e-003 3.687e-004 
8.048e-004 6.197e+007 9.290e+013 1.000e+003 9.744e-003 3.761e-004 
8.058e-004 6.161e+007 9.276e+013 1.000e+003 8.955e-003 3.797e-004 
8.068e-004 6.129e+007 9.254e+013 1.000e+003 8.660e-003 3.830e-004 
8.079e-004 6.100e+007 9.241e+013 1.000e+003 7.954e-003 3.860e-004 
8.089e-004 6.113e+007 9.247e+013 1.000e+003 7.937e-003 3.860e-004 
8.097e-004 6.119e+007 9.248e+013 1.000e+003 8.125e-003 3.865e-004 
8.105e-004 6.123e+007 9.249e+013 1.000e+003 7.994e-003 3.870e-004 
8.114e-004 6.133e+007 9.251e+013 1.000e+003 8.104e-003 3.872e-004 
8.123e-004 6.141e+007 9.251e+013 1.000e+003 7.835e-003 3.875e-004 
8.131e-004 6.148e+007 9.252e+013 1.000e+003 7.911e-003 3.879e-004 
8.140e-004 6.154e+007 9.253e+013 1.000e+003 8.023e-003 3.884e-004 
8.149e-004 6.158e+007 9.254e+013 1.000e+003 8.060e-003 3.889e-004 
8.157e-004 6.167e+007 9.255e+013 1.000e+003 8.007e-003 3.892e-004 
8.166e-004 6.178e+007 9.255e+013 1.000e+003 7.936e-003 3.893e-004 
8.174e-004 6.187e+007 9.255e+013 1.000e+003 8.029e-003 3.894e-004 
8.182e-004 6.197e+007 9.256e+013 1.000e+003 8.092e-003 3.896e-004 
8.192e-004 6.205e+007 9.245e+013 1.000e+003 7.848e-003 3.901e-004 
8.202e-004 6.216e+007 9.244e+013 1.000e+003 7.953e-003 3.903e-004 
8.213e-004 6.177e+007 9.227e+013 1.000e+003 8.679e-003 3.940e-004 
8.223e-004 6.151e+007 9.230e+013 1.000e+003 8.205e-003 3.969e-004 
8.234e-004 6.125e+007 9.230e+013 1.000e+003 8.179e-003 3.997e-004 
8.244e-004 6.120e+007 9.231e+013 1.000e+003 8.041e-003 4.011e-004 
8.255e-004 6.123e+007 9.231e+013 1.000e+003 7.804e-003 4.020e-004 
8.265e-004 6.131e+007 9.231e+013 1.000e+003 7.915e-003 4.025e-004 
8.276e-004 6.142e+007 9.232e+013 1.000e+003 7.975e-003 4.028e-004 
8.287e-004 6.151e+007 9.233e+013 1.000e+003 7.869e-003 4.033e-004 
8.298e-004 6.161e+007 9.233e+013 1.000e+003 7.933e-003 4.036e-004 
8.308e-004 6.173e+007 9.233e+013 1.000e+003 7.877e-003 4.039e-004 
8.319e-004 6.187e+007 9.234e+013 1.000e+003 7.846e-003 4.040e-004 
8.329e-004 6.199e+007 9.234e+013 1.000e+003 7.934e-003 4.042e-004 
8.340e-004 6.212e+007 9.234e+013 1.000e+003 7.944e-003 4.044e-004 
8.351e-004 6.225e+007 9.235e+013 1.000e+003 8.059e-003 4.045e-004 
8.361e-004 6.237e+007 9.235e+013 1.000e+003 7.957e-003 4.047e-004 
8.372e-004 6.250e+007 9.235e+013 1.000e+003 8.020e-003 4.049e-004 
8.382e-004 6.264e+007 9.236e+013 1.000e+003 7.928e-003 4.050e-004 
8.393e-004 6.278e+007 9.236e+013 1.000e+003 8.022e-003 4.050e-004 
8.403e-004 6.292e+007 9.236e+013 1.000e+003 7.834e-003 4.051e-004 
8.414e-004 6.305e+007 9.236e+013 1.000e+003 7.859e-003 4.053e-004 
8.424e-004 6.317e+007 9.237e+013 1.000e+003 8.023e-003 4.055e-004 
8.435e-004 6.330e+007 9.237e+013 1.000e+003 7.944e-003 4.057e-004 
8.446e-004 6.344e+007 9.238e+013 1.000e+003 7.843e-003 4.058e-004 
8.456e-004 6.358e+007 9.238e+013 1.000e+003 8.035e-003 4.059e-004 
8.467e-004 6.370e+007 9.238e+013 1.000e+003 8.103e-003 4.061e-004 
8.477e-004 6.384e+007 9.239e+013 1.000e+003 8.116e-003 4.062e-004 
8.488e-004 6.396e+007 9.239e+013 1.000e+003 7.904e-003 4.064e-004 
8.498e-004 6.409e+007 9.239e+013 1.000e+003 8.125e-003 4.066e-004 
8.509e-004 6.419e+007 9.240e+013 1.000e+003 7.918e-003 4.069e-004 
8.519e-004 6.432e+007 9.240e+013 1.000e+003 8.032e-003 4.071e-004 
8.530e-004 6.439e+007 9.241e+013 1.000e+003 8.055e-003 4.076e-004 
8.540e-004 6.452e+007 9.241e+013 1.000e+003 7.984e-003 4.077e-004 
8.551e-004 6.464e+007 9.241e+013 1.000e+003 8.140e-003 4.079e-004 
8.561e-004 6.476e+007 9.242e+013 1.000e+003 7.916e-003 4.082e-004 
8.572e-004 6.489e+007 9.242e+013 1.000e+003 7.991e-003 4.084e-004 
8.582e-004 6.499e+007 9.243e+013 1.000e+003 7.951e-003 4.087e-004 
8.593e-004 6.511e+007 9.243e+013 1.000e+003 7.982e-003 4.089e-004 
8.603e-004 6.522e+007 9.244e+013 1.000e+003 8.135e-003 4.092e-004 
8.614e-004 6.535e+007 9.244e+013 1.000e+003 7.885e-003 4.093e-004 
8.624e-004 6.548e+007 9.244e+013 1.000e+003 7.904e-003 4.096e-004 
8.635e-004 6.560e+007 9.245e+013 1.000e+003 7.957e-003 4.098e-004 
8.645e-004 6.572e+007 9.245e+013 1.000e+003 8.032e-003 4.100e-004 
8.655e-004 6.584e+007 9.246e+013 1.000e+003 8.114e-003 4.101e-004 
8.666e-004 6.598e+007 9.246e+013 1.000e+003 7.879e-003 4.102e-004 
8.676e-004 6.610e+007 9.246e+013 1.000e+003 7.863e-003 4.104e-004 
8.686e-004 6.622e+007 9.247e+013 1.000e+003 8.123e-003 4.106e-004 
8.697e-004 6.636e+007 9.247e+013 1.000e+003 7.960e-003 4.107e-004 
8.707e-004 6.649e+007 9.247e+013 1.000e+003 8.006e-003 4.108e-004 
8.718e-004 6.661e+007 9.248e+013 1.000e+003 8.026e-003 4.111e-004 
8.728e-004 6.672e+007 9.248e+013 1.000e+003 8.020e-003 4.113e-004 
8.738e-004 6.683e+007 9.249e+013 1.000e+003 7.995e-003 4.116e-004 
8.749e-004 6.695e+007 9.249e+013 1.000e+003 8.030e-003 4.118e-004 
8.759e-004 6.707e+007 9.250e+013 1.000e+003 7.924e-003 4.120e-004 
8.769e-004 6.719e+007 9.250e+013 1.000e+003 7.845e-003 4.122e-004 
8.779e-004 6.732e+007 9.251e+013 1.000e+003 7.803e-003 4.123e-004 
8.790e-004 6.744e+007 9.251e+013 1.000e+003 7.946e-003 4.125e-004 
8.800e-004 6.757e+007 9.251e+013 1.000e+003 7.934e-003 4.127e-004 
8.810e-004 6.769e+007 9.251e+013 1.000e+003 7.904e-003 4.128e-004 
8.821e-004 6.784e+007 9.252e+013 1.000e+003 7.814e-003 4.129e-004 
8.831e-004 6.795e+007 9.252e+013 1.000e+003 8.033e-003 4.131e-004 
8.842e-004 6.806e+007 9.252e+013 1.000e+003 7.846e-003 4.134e-004 
8.852e-004 6.818e+007 9.253e+013 1.000e+003 7.947e-003 4.136e-004 
8.862e-004 6.831e+007 9.253e+013 1.000e+003 7.952e-003 4.137e-004 
8.872e-004 6.843e+007 9.253e+013 1.000e+003 7.857e-003 4.139e-004 
8.882e-004 6.855e+007 9.254e+013 1.000e+003 8.081e-003 4.141e-004 
8.893e-004 6.868e+007 9.254e+013 1.000e+003 7.919e-003 4.142e-004 
8.903e-004 6.882e+007 9.254e+013 1.000e+003 8.033e-003 4.143e-004 
8.913e-004 6.893e+007 9.255e+013 1.000e+003 7.977e-003 4.145e-004 
8.923e-004 6.905e+007 9.255e+013 1.000e+003 7.886e-003 4.147e-004 
8.933e-004 6.918e+007 9.255e+013 1.000e+003 7.921e-003 4.148e-004 
8.943e-004 6.930e+007 9.256e+013 1.000e+003 7.854e-003 4.150e-004 
8.954e-004 6.941e+007 9.257e+013 1.000e+003 8.110e-003 4.153e-004 
8.964e-004 6.953e+007 9.257e+013 1.000e+003 7.864e-003 4.155e-004 
8.974e-004 6.964e+007 9.258e+013 1.000e+003 7.911e-003 4.157e-004 
8.984e-004 6.977e+007 9.258e+013 1.000e+003 7.883e-003 4.159e-004 
8.994e-004 6.989e+007 9.259e+013 1.000e+003 8.080e-003 4.160e-004 
9.005e-004 7.002e+007 9.259e+013 1.000e+003 8.060e-003 4.162e-004 
9.015e-004 7.014e+007 9.259e+013 1.000e+003 7.965e-003 4.163e-004 
9.025e-004 7.025e+007 9.260e+013 1.000e+003 7.950e-003 4.166e-004 
9.035e-004 7.036e+007 9.260e+013 1.000e+003 7.964e-003 4.169e-004 
9.045e-004 7.048e+007 9.261e+013 1.000e+003 7.869e-003 4.170e-004 
9.056e-004 7.062e+007 9.261e+013 1.000e+003 8.023e-003 4.171e-004 
9.066e-004 7.075e+007 9.261e+013 1.000e+003 7.825e-003 4.172e-004 
9.076e-004 7.087e+007 9.262e+013 1.000e+003 8.070e-003 4.174e-004 
9.086e-004 7.099e+007 9.262e+013 1.000e+003 7.833e-003 4.176e-004 
9.096e-004 7.111e+007 9.262e+013 1.000e+003 7.895e-003 4.178e-004 
9.106e-004 7.122e+007 9.263e+013 1.000e+003 8.104e-003 4.180e-004 
9.116e-004 7.068e+007 9.261e+013 1.000e+003 8.210e-003 4.228e-004 
9.127e-004 7.016e+007 9.260e+013 1.000e+003 8.250e-003 4.274e-004 
9.137e-004 6.989e+007 9.261e+013 1.000e+003 8.022e-003 4.303e-004 
9.147e-004 6.957e+007 9.257e+013 1.000e+003 8.195e-003 4.335e-004 
9.157e-004 6.923e+007 9.259e+013 1.000e+003 8.365e-003 4.369e-004 
9.167e-004 6.905e+007 9.264e+013 1.000e+003 7.974e-003 4.391e-004 
9.176e-004 6.881e+007 9.270e+013 1.000e+003 8.082e-003 4.417e-004 
9.186e-004 6.867e+007 9.276e+013 1.000e+003 7.853e-003 4.437e-004 
9.196e-004 6.877e+007 9.276e+013 1.000e+003 7.968e-003 4.440e-004 
9.206e-004 6.889e+007 9.276e+013 1.000e+003 8.037e-003 4.442e-004 
9.216e-004 6.901e+007 9.276e+013 1.000e+003 7.979e-003 4.443e-004 
9.226e-004 6.910e+007 9.277e+013 1.000e+003 7.941e-003 4.447e-004 
9.236e-004 6.921e+007 9.277e+013 1.000e+003 8.116e-003 4.449e-004 
9.246e-004 6.932e+007 9.279e+013 1.000e+003 7.855e-003 4.452e-004 
9.256e-004 6.944e+007 9.280e+013 1.000e+003 8.350e-003 4.453e-004 
9.266e-004 6.957e+007 9.280e+013 1.000e+003 7.934e-003 4.455e-004 
9.276e-004 6.969e+007 9.280e+013 1.000e+003 7.866e-003 4.456e-004 
9.286e-004 6.982e+007 9.280e+013 1.000e+003 8.019e-003 4.457e-004 
9.296e-004 6.993e+007 9.280e+013 1.000e+003 7.946e-003 4.459e-004 
9.306e-004 7.005e+007 9.281e+013 1.000e+003 7.926e-003 4.461e-004 
9.316e-004 7.017e+007 9.281e+013 1.000e+003 8.015e-003 4.462e-004 
9.326e-004 7.030e+007 9.281e+013 1.000e+003 7.968e-003 4.464e-004 
9.336e-004 7.043e+007 9.282e+013 1.000e+003 7.823e-003 4.465e-004 
9.346e-004 7.055e+007 9.282e+013 1.000e+003 7.854e-003 4.466e-004 
9.356e-004 7.067e+007 9.282e+013 1.000e+003 7.986e-003 4.468e-004 
9.366e-004 7.079e+007 9.282e+013 1.000e+003 8.021e-003 4.469e-004 
9.376e-004 7.089e+007 9.283e+013 1.000e+003 7.891e-003 4.473e-004 
9.385e-004 7.100e+007 9.284e+013 1.000e+003 7.926e-003 4.474e-004 
9.395e-004 7.113e+007 9.284e+013 1.000e+003 7.879e-003 4.475e-004 
9.405e-004 7.125e+007 9.284e+013 1.000e+003 7.813e-003 4.477e-004 
9.415e-004 7.137e+007 9.284e+013 1.000e+003 7.986e-003 4.478e-004 
9.425e-004 7.150e+007 9.284e+013 1.000e+003 7.963e-003 4.480e-004 
9.435e-004 7.161e+007 9.285e+013 1.000e+003 7.884e-003 4.482e-004 
9.444e-004 7.165e+007 9.286e+013 1.000e+003 8.039e-003 4.488e-004 
9.454e-004 7.173e+007 9.286e+013 1.000e+003 7.923e-003 4.493e-004 
9.464e-004 7.180e+007 9.286e+013 1.000e+003 7.910e-003 4.498e-004 
9.474e-004 7.188e+007 9.287e+013 1.000e+003 8.196e-003 4.502e-004 
9.483e-004 7.196e+007 9.287e+013 1.000e+003 8.039e-003 4.506e-004 
9.493e-004 7.206e+007 9.287e+013 1.000e+003 7.849e-003 4.509e-004 
9.503e-004 7.218e+007 9.287e+013 1.000e+003 7.857e-003 4.511e-004 
9.513e-004 7.229e+007 9.287e+013 1.000e+003 8.063e-003 4.513e-004 
9.523e-004 7.239e+007 9.288e+013 1.000e+003 7.928e-003 4.516e-004 
9.532e-004 7.249e+007 9.289e+013 1.000e+003 7.889e-003 4.518e-004 
9.542e-004 7.258e+007 9.289e+013 1.000e+003 8.192e-003 4.522e-004 
9.552e-004 7.270e+007 9.290e+013 1.000e+003 7.952e-003 4.524e-004 
9.562e-004 7.280e+007 9.290e+013 1.000e+003 7.884e-003 4.527e-004 
9.572e-004 7.288e+007 9.291e+013 1.000e+003 7.882e-003 4.531e-004 
9.581e-004 7.294e+007 9.282e+013 1.000e+003 7.957e-003 4.536e-004 
9.591e-004 7.300e+007 9.279e+013 1.000e+003 7.929e-003 4.542e-004 
9.600e-004 7.306e+007 9.279e+013 1.000e+003 7.898e-003 4.547e-004 
9.609e-004 7.312e+007 9.278e+013 1.000e+003 8.017e-003 4.552e-004 
9.618e-004 7.320e+007 9.278e+013 1.000e+003 8.002e-003 4.556e-004 
9.628e-004 7.327e+007 9.278e+013 1.000e+003 7.808e-003 4.559e-004 
9.637e-004 7.326e+007 9.273e+013 1.000e+003 8.201e-003 4.570e-004 
9.646e-004 7.295e+007 9.266e+013 1.000e+003 8.058e-003 4.600e-004 
9.654e-004 7.312e+007 9.264e+013 1.000e+003 7.902e-003 4.597e-004 
9.662e-004 7.330e+007 9.263e+013 1.000e+003 7.959e-003 4.592e-004 
9.674e-004 7.353e+007 9.253e+013 1.000e+003 7.906e-003 4.588e-004 
9.686e-004 7.358e+007 9.256e+013 1.000e+003 7.815e-003 4.596e-004 
9.696e-004 7.361e+007 9.257e+013 1.000e+003 7.859e-003 4.605e-004 
9.709e-004 7.369e+007 9.258e+013 1.000e+003 8.062e-003 4.612e-004 
9.720e-004 7.377e+007 9.259e+013 1.000e+003 7.958e-003 4.618e-004 
9.731e-004 7.389e+007 9.260e+013 1.000e+003 8.314e-003 4.621e-004 
9.742e-004 7.393e+007 9.260e+013 1.000e+003 8.195e-003 4.629e-004 
9.753e-004 7.403e+007 9.260e+013 1.000e+003 7.984e-003 4.633e-004 
9.765e-004 7.413e+007 9.260e+013 1.000e+003 7.921e-003 4.638e-004 
9.776e-004 7.424e+007 9.261e+013 1.000e+003 8.117e-003 4.642e-004 
9.788e-004 7.436e+007 9.262e+013 1.000e+003 7.887e-003 4.645e-004 
9.799e-004 7.444e+007 9.262e+013 1.000e+003 8.116e-003 4.651e-004 
9.810e-004 7.453e+007 9.262e+013 1.000e+003 8.130e-003 4.655e-004 
9.822e-004 7.466e+007 9.262e+013 1.000e+003 8.070e-003 4.659e-004 
9.833e-004 7.477e+007 9.263e+013 1.000e+003 8.009e-003 4.662e-004 
9.846e-004 7.492e+007 9.263e+013 1.000e+003 7.859e-003 4.663e-004 
9.856e-004 7.506e+007 9.264e+013 1.000e+003 7.923e-003 4.665e-004 
9.869e-004 7.521e+007 9.265e+013 1.000e+003 8.007e-003 4.667e-004 
9.880e-004 7.535e+007 9.265e+013 1.000e+003 7.959e-003 4.669e-004 
9.891e-004 7.547e+007 9.265e+013 1.000e+003 8.062e-003 4.671e-004 
9.903e-004 7.556e+007 9.265e+013 1.000e+003 8.030e-003 4.677e-004 
9.915e-004 7.567e+007 9.266e+013 1.000e+003 8.013e-003 4.681e-004 
9.926e-004 7.577e+007 9.266e+013 1.000e+003 7.955e-003 4.685e-004 
9.937e-004 7.583e+007 9.267e+013 1.000e+003 7.981e-003 4.692e-004 
9.948e-004 7.588e+007 9.267e+013 1.000e+003 7.958e-003 4.700e-004 
9.961e-004 7.598e+007 9.267e+013 1.000e+003 7.808e-003 4.705e-004 
9.971e-004 7.606e+007 9.268e+013 1.000e+003 8.018e-003 4.711e-004 
9.983e-004 7.617e+007 9.268e+013 1.000e+003 7.959e-003 4.715e-004 
9.994e-004 7.628e+007 9.268e+013 1.000e+003 8.029e-003 4.719e-004 
1.001e-003 7.638e+007 9.269e+013 1.000e+003 7.966e-003 4.723e-004 
1.002e-003 7.648e+007 9.269e+013 1.000e+003 7.933e-003 4.728e-004 
1.003e-003 7.656e+007 9.269e+013 1.000e+003 7.817e-003 4.733e-004 
1.004e-003 7.668e+007 9.270e+013 1.000e+003 8.249e-003 4.736e-004 
1.005e-003 7.677e+007 9.270e+013 1.000e+003 8.493e-003 4.741e-004 
1.006e-003 7.685e+007 9.271e+013 1.000e+003 7.790e-003 4.747e-004 
1.007e-003 7.693e+007 9.271e+013 1.000e+003 8.028e-003 4.753e-004 
1.009e-003 7.697e+007 9.271e+013 1.000e+003 8.240e-003 4.761e-004 
1.010e-003 7.704e+007 9.271e+013 1.000e+003 8.289e-003 4.768e-004 
1.011e-003 7.710e+007 9.272e+013 1.000e+003 7.913e-003 4.775e-004 
1.012e-003 7.718e+007 9.273e+013 1.000e+003 8.142e-003 4.781e-004 
1.013e-003 7.726e+007 9.273e+013 1.000e+003 7.831e-003 4.786e-004 
1.014e-003 7.732e+007 9.274e+013 1.000e+003 7.875e-003 4.794e-004 
1.015e-003 7.741e+007 9.274e+013 1.000e+003 7.928e-003 4.798e-004 
1.016e-003 7.751e+007 9.275e+013 1.000e+003 7.980e-003 4.804e-004 
1.018e-003 7.760e+007 9.275e+013 1.000e+003 7.946e-003 4.809e-004 
1.019e-003 7.769e+007 9.275e+013 1.000e+003 7.871e-003 4.814e-004 
1.020e-003 7.779e+007 9.276e+013 1.000e+003 7.879e-003 4.818e-004 
1.021e-003 7.789e+007 9.277e+013 1.000e+003 8.221e-003 4.822e-004 
1.022e-003 7.798e+007 9.277e+013 1.000e+003 8.197e-003 4.828e-004 
1.023e-003 7.806e+007 9.278e+013 1.000e+003 8.082e-003 4.834e-004 
1.024e-003 7.815e+007 9.278e+013 1.000e+003 8.127e-003 4.840e-004 
1.026e-003 7.822e+007 9.279e+013 1.000e+003 8.210e-003 4.845e-004 
1.027e-003 7.832e+007 9.279e+013 1.000e+003 8.019e-003 4.850e-004 
1.028e-003 7.842e+007 9.280e+013 1.000e+003 8.020e-003 4.854e-004 
1.029e-003 7.853e+007 9.280e+013 1.000e+003 7.902e-003 4.858e-004 
1.030e-003 7.862e+007 9.280e+013 1.000e+003 7.973e-003 4.864e-004 
1.031e-003 7.870e+007 9.281e+013 1.000e+003 7.918e-003 4.869e-004 
1.032e-003 7.880e+007 9.281e+013 1.000e+003 7.961e-003 4.874e-004 
1.033e-003 7.888e+007 9.281e+013 1.000e+003 8.023e-003 4.879e-004 
1.035e-003 7.893e+007 9.282e+013 1.000e+003 8.169e-003 4.887e-004 
1.036e-003 7.901e+007 9.283e+013 1.000e+003 7.886e-003 4.893e-004 
1.037e-003 7.908e+007 9.282e+013 1.000e+003 7.979e-003 4.899e-004 
1.038e-003 7.914e+007 9.283e+013 1.000e+003 7.886e-003 4.906e-004 
1.039e-003 7.922e+007 9.283e+013 1.000e+003 8.108e-003 4.912e-004 
1.040e-003 7.931e+007 9.283e+013 1.000e+003 8.181e-003 4.917e-004 
1.041e-003 7.938e+007 9.283e+013 1.000e+003 8.146e-003 4.923e-004 
1.043e-003 7.945e+007 9.284e+013 1.000e+003 7.823e-003 4.930e-004 
1.044e-003 7.952e+007 9.284e+013 1.000e+003 7.962e-003 4.936e-004 
1.045e-003 7.959e+007 9.285e+013 1.000e+003 8.049e-003 4.943e-004 
1.046e-003 7.965e+007 9.286e+013 1.000e+003 8.088e-003 4.950e-004 
1.047e-003 7.969e+007 9.286e+013 1.000e+003 7.974e-003 4.959e-004 
1.048e-003 7.974e+007 9.287e+013 1.000e+003 7.974e-003 4.966e-004 
1.049e-003 7.978e+007 9.288e+013 1.000e+003 8.252e-003 4.975e-004 
1.050e-003 7.985e+007 9.288e+013 1.000e+003 8.171e-003 4.982e-004 
1.052e-003 7.992e+007 9.288e+013 1.000e+003 8.285e-003 4.987e-004 
1.053e-003 8.000e+007 9.289e+013 1.000e+003 7.889e-003 4.994e-004 
1.054e-003 8.007e+007 9.289e+013 1.000e+003 8.424e-003 5.000e-004 
1.055e-003 8.009e+007 9.291e+013 1.000e+003 8.062e-003 5.010e-004 
1.056e-003 8.011e+007 9.292e+013 1.000e+003 8.152e-003 5.020e-004 
1.057e-003 8.016e+007 9.293e+013 1.000e+003 8.135e-003 5.027e-004 
1.058e-003 8.021e+007 9.293e+013 1.000e+003 8.080e-003 5.036e-004 
1.059e-003 8.028e+007 9.294e+013 1.000e+003 7.880e-003 5.042e-004 
1.061e-003 8.034e+007 9.294e+013 1.000e+003 8.104e-003 5.049e-004 
1.062e-003 8.040e+007 9.295e+013 1.000e+003 7.967e-003 5.056e-004 
1.063e-003 8.047e+007 9.296e+013 1.000e+003 7.864e-003 5.063e-004 
1.064e-003 8.047e+007 9.297e+013 1.000e+003 8.121e-003 5.074e-004 
1.065e-003 8.045e+007 9.299e+013 1.000e+003 8.036e-003 5.086e-004 
1.066e-003 8.051e+007 9.299e+013 1.000e+003 8.041e-003 5.093e-004 
1.067e-003 8.059e+007 9.300e+013 1.000e+003 7.914e-003 5.099e-004 
1.068e-003 8.066e+007 9.300e+013 1.000e+003 8.012e-003 5.106e-004 
1.070e-003 8.070e+007 9.299e+013 1.000e+003 7.968e-003 5.113e-004 
1.071e-003 8.077e+007 9.300e+013 1.000e+003 8.102e-003 5.121e-004 
1.072e-003 8.083e+007 9.300e+013 1.000e+003 7.933e-003 5.127e-004 
1.073e-003 8.088e+007 9.300e+013 1.000e+003 8.153e-003 5.135e-004 
1.074e-003 8.091e+007 9.300e+013 1.000e+003 8.376e-003 5.144e-004 
1.075e-003 8.098e+007 9.300e+013 1.000e+003 8.094e-003 5.151e-004 
1.076e-003 8.105e+007 9.300e+013 1.000e+003 8.022e-003 5.157e-004 
1.077e-003 8.113e+007 9.301e+013 1.000e+003 8.377e-003 5.163e-004 
1.079e-003 8.121e+007 9.300e+013 1.000e+003 8.078e-003 5.169e-004 
1.080e-003 8.128e+007 9.301e+013 1.000e+003 8.037e-003 5.174e-004 
1.081e-003 8.135e+007 9.301e+013 1.000e+003 7.934e-003 5.181e-004 
1.082e-003 8.139e+007 9.301e+013 1.000e+003 7.943e-003 5.189e-004 
1.083e-003 8.144e+007 9.302e+013 1.000e+003 8.101e-003 5.197e-004 
1.084e-003 8.150e+007 9.302e+013 1.000e+003 8.279e-003 5.203e-004 
1.085e-003 8.155e+007 9.302e+013 1.000e+003 7.922e-003 5.211e-004 
1.086e-003 8.161e+007 9.302e+013 1.000e+003 8.045e-003 5.218e-004 
1.087e-003 8.167e+007 9.302e+013 1.000e+003 8.164e-003 5.224e-004 
1.088e-003 8.174e+007 9.302e+013 1.000e+003 7.849e-003 5.231e-004 
1.089e-003 8.179e+007 9.302e+013 1.000e+003 8.137e-003 5.238e-004 
1.091e-003 8.183e+007 9.303e+013 1.000e+003 8.058e-003 5.247e-004 
1.092e-003 8.188e+007 9.303e+013 1.000e+003 7.979e-003 5.254e-004 
1.093e-003 8.192e+007 9.303e+013 1.000e+003 8.002e-003 5.262e-004 
1.094e-003 8.200e+007 9.303e+013 1.000e+003 7.981e-003 5.269e-004 
1.095e-003 8.204e+007 9.303e+013 1.000e+003 7.884e-003 5.277e-004 
1.096e-003 8.209e+007 9.303e+013 1.000e+003 8.297e-003 5.284e-004 
1.097e-003 8.217e+007 9.304e+013 1.000e+003 8.268e-003 5.289e-004 
1.098e-003 8.224e+007 9.304e+013 1.000e+003 8.262e-003 5.295e-004 
1.099e-003 8.231e+007 9.304e+013 1.000e+003 7.957e-003 5.302e-004 
1.101e-003 8.235e+007 9.304e+013 1.000e+003 8.000e-003 5.311e-004 
1.102e-003 8.245e+007 9.305e+013 1.000e+003 7.929e-003 5.315e-004 
1.103e-003 8.254e+007 9.305e+013 1.000e+003 8.160e-003 5.320e-004 
1.104e-003 8.263e+007 9.305e+013 1.000e+003 7.864e-003 5.325e-004 
1.105e-003 8.272e+007 9.305e+013 1.000e+003 8.039e-003 5.330e-004 
1.106e-003 8.280e+007 9.306e+013 1.000e+003 8.137e-003 5.336e-004 
1.107e-003 8.286e+007 9.306e+013 1.000e+003 8.238e-003 5.342e-004 
1.109e-003 8.293e+007 9.306e+013 1.000e+003 7.974e-003 5.349e-004 
1.110e-003 8.299e+007 9.306e+013 1.000e+003 8.052e-003 5.357e-004 
1.111e-003 8.303e+007 9.307e+013 1.000e+003 8.080e-003 5.365e-004 
1.112e-003 8.313e+007 9.307e+013 1.000e+003 8.035e-003 5.369e-004 
1.113e-003 8.318e+007 9.307e+013 1.000e+003 8.024e-003 5.376e-004 
1.114e-003 8.324e+007 9.307e+013 1.000e+003 8.083e-003 5.384e-004 
1.115e-003 8.331e+007 9.308e+013 1.000e+003 7.843e-003 5.389e-004 
1.116e-003 8.335e+007 9.308e+013 1.000e+003 7.880e-003 5.398e-004 
1.117e-003 8.341e+007 9.308e+013 1.000e+003 8.073e-003 5.405e-004 
1.118e-003 8.346e+007 9.308e+013 1.000e+003 7.869e-003 5.412e-004 
1.120e-003 8.352e+007 9.308e+013 1.000e+003 8.002e-003 5.419e-004 
1.121e-003 8.359e+007 9.308e+013 1.000e+003 8.100e-003 5.425e-004 
1.122e-003 8.367e+007 9.309e+013 1.000e+003 8.025e-003 5.431e-004 
1.123e-003 8.371e+007 9.310e+013 1.000e+003 8.401e-003 5.439e-004 
1.124e-003 8.376e+007 9.310e+013 1.000e+003 7.850e-003 5.446e-004 
1.125e-003 8.381e+007 9.310e+013 1.000e+003 8.312e-003 5.454e-004 
1.126e-003 8.390e+007 9.311e+013 1.000e+003 7.861e-003 5.459e-004 
1.127e-003 8.405e+007 9.311e+013 1.000e+003 7.857e-003 5.460e-004 
1.128e-003 8.416e+007 9.311e+013 1.000e+003 7.884e-003 5.463e-004 
1.130e-003 8.432e+007 9.312e+013 1.000e+003 7.959e-003 5.464e-004 
1.131e-003 8.442e+007 9.313e+013 1.000e+003 8.263e-003 5.468e-004 
1.132e-003 8.449e+007 9.312e+013 1.000e+003 8.164e-003 5.475e-004 
1.133e-003 8.451e+007 9.312e+013 1.000e+003 7.833e-003 5.483e-004 
1.134e-003 8.453e+007 9.312e+013 1.000e+003 8.224e-003 5.493e-004 
1.135e-003 8.458e+007 9.312e+013 1.000e+003 8.369e-003 5.501e-004 
1.136e-003 8.463e+007 9.312e+013 1.000e+003 8.064e-003 5.509e-004 
1.137e-003 8.470e+007 9.312e+013 1.000e+003 8.137e-003 5.516e-004 
1.138e-003 8.476e+007 9.313e+013 1.000e+003 7.879e-003 5.522e-004 
1.140e-003 8.477e+007 9.312e+013 1.000e+003 8.116e-003 5.532e-004 
1.141e-003 8.483e+007 9.313e+013 1.000e+003 8.178e-003 5.539e-004 
1.142e-003 8.487e+007 9.313e+013 1.000e+003 8.005e-003 5.548e-004 
1.143e-003 8.493e+007 9.313e+013 1.000e+003 8.079e-003 5.555e-004 
1.144e-003 8.493e+007 9.313e+013 1.000e+003 8.116e-003 5.565e-004 
1.145e-003 8.496e+007 9.314e+013 1.000e+003 8.038e-003 5.575e-004 
1.146e-003 8.496e+007 9.314e+013 1.000e+003 8.022e-003 5.585e-004 
1.147e-003 8.501e+007 9.313e+013 1.000e+003 8.129e-003 5.593e-004 
1.148e-003 8.508e+007 9.313e+013 1.000e+003 8.045e-003 5.599e-004 
1.150e-003 8.508e+007 9.314e+013 1.000e+003 8.107e-003 5.611e-004 
1.151e-003 8.508e+007 9.315e+013 1.000e+003 8.033e-003 5.621e-004 
1.152e-003 8.515e+007 9.314e+013 1.000e+003 7.984e-003 5.628e-004 
1.153e-003 8.519e+007 9.314e+013 1.000e+003 8.025e-003 5.636e-004 
1.154e-003 8.522e+007 9.315e+013 1.000e+003 8.026e-003 5.645e-004 
1.155e-003 8.527e+007 9.315e+013 1.000e+003 8.140e-003 5.653e-004 
1.156e-003 8.529e+007 9.314e+013 1.000e+003 8.107e-003 5.662e-004 
1.157e-003 8.537e+007 9.315e+013 1.000e+003 8.289e-003 5.668e-004 
1.158e-003 8.540e+007 9.315e+013 1.000e+003 7.841e-003 5.676e-004 
1.159e-003 8.544e+007 9.315e+013 1.000e+003 8.148e-003 5.685e-004 
1.161e-003 8.548e+007 9.316e+013 1.000e+003 8.239e-003 5.693e-004 
1.162e-003 8.554e+007 9.316e+013 1.000e+003 7.973e-003 5.700e-004 
1.163e-003 8.559e+007 9.316e+013 1.000e+003 8.034e-003 5.708e-004 
1.164e-003 8.562e+007 9.317e+013 1.000e+003 7.917e-003 5.717e-004 
1.165e-003 8.567e+007 9.319e+013 1.000e+003 8.182e-003 5.725e-004 
1.166e-003 8.569e+007 9.319e+013 1.000e+003 8.109e-003 5.734e-004 
1.167e-003 8.576e+007 9.319e+013 1.000e+003 8.064e-003 5.741e-004 
1.168e-003 8.582e+007 9.319e+013 1.000e+003 8.095e-003 5.748e-004 
1.169e-003 8.588e+007 9.320e+013 1.000e+003 7.918e-003 5.755e-004 
1.171e-003 8.593e+007 9.320e+013 1.000e+003 8.252e-003 5.762e-004 
1.172e-003 8.596e+007 9.320e+013 1.000e+003 7.964e-003 5.771e-004 
1.173e-003 8.603e+007 9.320e+013 1.000e+003 8.152e-003 5.777e-004 
1.174e-003 8.611e+007 9.320e+013 1.000e+003 7.919e-003 5.783e-004 
1.175e-003 8.620e+007 9.320e+013 1.000e+003 7.951e-003 5.787e-004 
1.176e-003 8.628e+007 9.320e+013 1.000e+003 8.283e-003 5.793e-004 
1.177e-003 8.633e+007 9.321e+013 1.000e+003 8.137e-003 5.801e-004 
1.178e-003 8.638e+007 9.321e+013 1.000e+003 7.901e-003 5.808e-004 
1.179e-003 8.642e+007 9.321e+013 1.000e+003 8.005e-003 5.816e-004 
1.180e-003 8.648e+007 9.321e+013 1.000e+003 7.834e-003 5.823e-004 
1.182e-003 8.656e+007 9.322e+013 1.000e+003 8.128e-003 5.828e-004 
1.183e-003 8.661e+007 9.322e+013 1.000e+003 7.973e-003 5.837e-004 
1.184e-003 8.666e+007 9.323e+013 1.000e+003 8.120e-003 5.844e-004 
1.185e-003 8.675e+007 9.323e+013 1.000e+003 7.898e-003 5.849e-004 
1.186e-003 8.683e+007 9.323e+013 1.000e+003 7.916e-003 5.855e-004 
1.187e-003 8.685e+007 9.323e+013 1.000e+003 8.020e-003 5.864e-004 
1.188e-003 8.685e+007 9.324e+013 1.000e+003 8.213e-003 5.874e-004 
1.189e-003 8.688e+007 9.324e+013 1.000e+003 7.841e-003 5.883e-004 
1.190e-003 8.698e+007 9.325e+013 1.000e+003 8.096e-003 5.887e-004 
1.191e-003 8.710e+007 9.326e+013 1.000e+003 8.015e-003 5.889e-004 
1.193e-003 8.720e+007 9.327e+013 1.000e+003 7.960e-003 5.894e-004 
1.194e-003 8.728e+007 9.329e+013 1.000e+003 7.961e-003 5.900e-004 
1.195e-003 8.741e+007 9.330e+013 1.000e+003 7.979e-003 5.903e-004 
1.196e-003 8.756e+007 9.330e+013 1.000e+003 7.808e-003 5.904e-004 
1.197e-003 8.768e+007 9.331e+013 1.000e+003 7.905e-003 5.906e-004 
1.198e-003 8.784e+007 9.331e+013 1.000e+003 7.949e-003 5.907e-004 
1.199e-003 8.797e+007 9.332e+013 1.000e+003 7.901e-003 5.909e-004 
1.201e-003 8.810e+007 9.332e+013 1.000e+003 8.095e-003 5.912e-004 
1.202e-003 8.824e+007 9.332e+013 1.000e+003 7.925e-003 5.914e-004 
1.203e-003 8.837e+007 9.334e+013 1.000e+003 7.923e-003 5.916e-004 
1.204e-003 8.850e+007 9.334e+013 1.000e+003 7.849e-003 5.919e-004 
1.205e-003 8.863e+007 9.335e+013 1.000e+003 7.939e-003 5.921e-004 
1.206e-003 8.877e+007 9.335e+013 1.000e+003 7.877e-003 5.923e-004 
1.207e-003 8.891e+007 9.336e+013 1.000e+003 7.995e-003 5.925e-004 
1.209e-003 8.905e+007 9.336e+013 1.000e+003 7.867e-003 5.926e-004 
1.210e-003 8.919e+007 9.337e+013 1.000e+003 7.821e-003 5.927e-004 
1.211e-003 8.931e+007 9.338e+013 1.000e+003 7.936e-003 5.932e-004 
1.212e-003 8.940e+007 9.339e+013 1.000e+003 7.917e-003 5.936e-004 
1.213e-003 8.953e+007 9.340e+013 1.000e+003 7.915e-003 5.939e-004 
1.214e-003 8.966e+007 9.340e+013 1.000e+003 7.920e-003 5.941e-004 
1.215e-003 8.981e+007 9.341e+013 1.000e+003 8.009e-003 5.942e-004 
1.217e-003 8.995e+007 9.341e+013 1.000e+003 8.127e-003 5.944e-004 
1.218e-003 9.009e+007 9.341e+013 1.000e+003 8.099e-003 5.946e-004 
1.219e-003 9.022e+007 9.342e+013 1.000e+003 7.812e-003 5.948e-004 
1.220e-003 9.034e+007 9.343e+013 1.000e+003 7.996e-003 5.951e-004 
1.221e-003 9.045e+007 9.344e+013 1.000e+003 7.957e-003 5.955e-004 
1.222e-003 9.053e+007 9.345e+013 1.000e+003 8.010e-003 5.960e-004 
1.223e-003 9.060e+007 9.347e+013 1.000e+003 8.000e-003 5.967e-004 
1.224e-003 9.066e+007 9.349e+013 1.000e+003 8.074e-003 5.974e-004 
1.226e-003 9.068e+007 9.352e+013 1.000e+003 7.960e-003 5.985e-004 
1.227e-003 9.064e+007 9.357e+013 1.000e+003 7.933e-003 5.999e-004 
1.228e-003 9.044e+007 9.365e+013 1.000e+003 8.196e-003 6.024e-004 
1.229e-003 8.953e+007 9.382e+013 1.000e+003 8.739e-003 6.099e-004 
1.230e-003 8.866e+007 9.401e+013 1.000e+003 8.090e-003 6.170e-004 
1.231e-003 8.749e+007 9.424e+013 1.000e+003 8.383e-003 6.263e-004 
1.232e-003 8.658e+007 9.447e+013 1.000e+003 8.267e-003 6.336e-004 
1.234e-003 8.621e+007 9.463e+013 1.000e+003 8.391e-003 6.373e-004 
1.235e-003 8.560e+007 9.389e+013 1.000e+003 8.484e-003 6.426e-004 
1.236e-003 8.456e+007 9.413e+013 1.000e+003 8.384e-003 6.510e-004 
1.237e-003 8.290e+007 9.408e+013 1.000e+003 9.557e-003 6.636e-004 
1.238e-003 7.979e+007 9.389e+013 1.000e+003 1.085e-002 6.862e-004 
1.239e-003 7.811e+007 9.407e+013 1.000e+003 8.126e-003 6.989e-004 
1.240e-003 7.731e+007 9.422e+013 1.000e+003 8.423e-003 7.056e-004 
1.241e-003 7.628e+007 9.447e+013 1.000e+003 9.134e-003 7.139e-004 
1.243e-003 7.399e+007 9.492e+013 1.000e+003 8.936e-003 7.308e-004 
1.244e-003 7.298e+007 9.485e+013 1.000e+003 8.265e-003 7.389e-004 
1.245e-003 7.314e+007 9.478e+013 1.000e+003 8.052e-003 7.389e-004 
1.246e-003 7.344e+007 9.477e+013 1.000e+003 7.985e-003 7.380e-004 
1.247e-003 7.359e+007 9.476e+013 1.000e+003 7.919e-003 7.380e-004 
1.248e-003 7.366e+007 9.475e+013 1.000e+003 7.879e-003 7.385e-004 
1.249e-003 7.373e+007 9.474e+013 1.000e+003 8.122e-003 7.390e-004 
1.250e-003 7.379e+007 9.473e+013 1.000e+003 8.060e-003 7.396e-004 
1.251e-003 7.387e+007 9.468e+013 1.000e+003 8.221e-003 7.401e-004 
1.252e-003 7.398e+007 9.465e+013 1.000e+003 8.044e-003 7.403e-004 
1.253e-003 7.408e+007 9.463e+013 1.000e+003 8.024e-003 7.406e-004 
1.254e-003 7.391e+007 9.469e+013 1.000e+003 8.118e-003 7.428e-004 
1.255e-003 7.366e+007 9.474e+013 1.000e+003 8.294e-003 7.456e-004 
1.256e-003 7.356e+007 9.480e+013 1.000e+003 8.508e-003 7.473e-004 
1.257e-003 7.333e+007 9.484e+013 1.000e+003 8.057e-003 7.499e-004 
1.258e-003 7.290e+007 9.493e+013 1.000e+003 8.225e-003 7.538e-004 
1.259e-003 7.236e+007 9.497e+013 1.000e+003 9.480e-003 7.585e-004 
1.260e-003 7.109e+007 9.484e+013 1.000e+003 9.634e-003 7.683e-004 
1.261e-003 6.986e+007 9.479e+013 1.000e+003 8.902e-003 7.777e-004 
1.262e-003 6.868e+007 9.490e+013 1.000e+003 8.406e-003 7.870e-004 
1.263e-003 6.823e+007 9.438e+013 1.000e+003 8.745e-003 7.911e-004 
1.264e-003 6.813e+007 9.440e+013 1.000e+003 8.150e-003 7.928e-004 
1.265e-003 6.818e+007 9.439e+013 1.000e+003 7.906e-003 7.934e-004 
1.266e-003 6.820e+007 9.436e+013 1.000e+003 7.956e-003 7.943e-004 
1.267e-003 6.827e+007 9.436e+013 1.000e+003 7.947e-003 7.948e-004 
1.268e-003 6.832e+007 9.437e+013 1.000e+003 8.025e-003 7.954e-004 
1.269e-003 6.832e+007 9.438e+013 1.000e+003 8.054e-003 7.964e-004 
1.270e-003 6.825e+007 9.443e+013 1.000e+003 7.969e-003 7.979e-004 
1.271e-003 6.834e+007 9.443e+013 1.000e+003 8.163e-003 7.982e-004 
1.272e-003 6.843e+007 9.444e+013 1.000e+003 7.989e-003 7.986e-004 
1.273e-003 6.850e+007 9.444e+013 1.000e+003 8.071e-003 7.991e-004 
1.274e-003 6.858e+007 9.445e+013 1.000e+003 8.090e-003 7.995e-004 
1.275e-003 6.869e+007 9.445e+013 1.000e+003 7.912e-003 7.998e-004 
1.276e-003 6.879e+007 9.445e+013 1.000e+003 7.959e-003 8.001e-004 
1.277e-003 6.884e+007 9.446e+013 1.000e+003 7.994e-003 8.007e-004 
1.278e-003 6.888e+007 9.447e+013 1.000e+003 8.397e-003 8.014e-004 
1.279e-003 6.892e+007 9.447e+013 1.000e+003 7.994e-003 8.021e-004 
1.280e-003 6.897e+007 9.448e+013 1.000e+003 8.017e-003 8.027e-004 
1.280e-003 6.903e+007 9.448e+013 1.000e+003 7.977e-003 8.030e-004 
1.281e-003 6.912e+007 9.449e+013 1.000e+003 8.089e-003 8.032e-004 
1.282e-003 6.920e+007 9.449e+013 1.000e+003 8.070e-003 8.037e-004 
1.283e-003 6.929e+007 9.450e+013 1.000e+003 7.869e-003 8.040e-004 
1.284e-003 6.936e+007 9.449e+013 1.000e+003 7.961e-003 8.046e-004 
1.285e-003 6.945e+007 9.450e+013 1.000e+003 8.009e-003 8.048e-004 
1.286e-003 6.957e+007 9.450e+013 1.000e+003 7.914e-003 8.051e-004 
1.287e-003 6.968e+007 9.450e+013 1.000e+003 7.896e-003 8.053e-004 
1.288e-003 6.978e+007 9.451e+013 1.000e+003 7.967e-003 8.055e-004 
1.289e-003 6.991e+007 9.451e+013 1.000e+003 8.091e-003 8.057e-004 
1.290e-003 6.998e+007 9.441e+013 1.000e+003 8.192e-003 8.062e-004 
1.291e-003 7.005e+007 9.441e+013 1.000e+003 8.229e-003 8.067e-004 
1.292e-003 6.994e+007 9.445e+013 1.000e+003 8.247e-003 8.084e-004 
1.293e-003 6.957e+007 9.427e+013 1.000e+003 8.847e-003 8.120e-004 
1.294e-003 6.868e+007 9.453e+013 1.000e+003 8.135e-003 8.192e-004 
1.295e-003 6.862e+007 9.462e+013 1.000e+003 7.980e-003 8.207e-004 
1.296e-003 6.871e+007 9.464e+013 1.000e+003 7.983e-003 8.211e-004 
1.297e-003 6.886e+007 9.464e+013 1.000e+003 8.051e-003 8.211e-004 
1.298e-003 6.900e+007 9.464e+013 1.000e+003 7.902e-003 8.212e-004 
1.299e-003 6.913e+007 9.465e+013 1.000e+003 8.086e-003 8.212e-004 
1.300e-003 6.926e+007 9.465e+013 1.000e+003 7.846e-003 8.214e-004 
1.301e-003 6.939e+007 9.465e+013 1.000e+003 7.883e-003 8.215e-004 
1.303e-003 6.953e+007 9.466e+013 1.000e+003 7.977e-003 8.216e-004 
1.304e-003 6.966e+007 9.466e+013 1.000e+003 7.885e-003 8.217e-004 
1.305e-003 6.980e+007 9.467e+013 1.000e+003 7.892e-003 8.219e-004 
1.306e-003 6.994e+007 9.467e+013 1.000e+003 7.965e-003 8.220e-004 
1.307e-003 7.008e+007 9.467e+013 1.000e+003 7.813e-003 8.221e-004 
1.308e-003 7.022e+007 9.467e+013 1.000e+003 7.961e-003 8.221e-004 
1.309e-003 7.036e+007 9.467e+013 1.000e+003 7.920e-003 8.222e-004 
1.310e-003 7.047e+007 9.468e+013 1.000e+003 7.832e-003 8.225e-004 
1.311e-003 7.058e+007 9.469e+013 1.000e+003 7.850e-003 8.227e-004 
1.312e-003 7.072e+007 9.469e+013 1.000e+003 7.969e-003 8.228e-004 
1.313e-003 7.086e+007 9.470e+013 1.000e+003 8.006e-003 8.228e-004 
1.314e-003 7.099e+007 9.470e+013 1.000e+003 7.940e-003 8.230e-004 
1.315e-003 7.112e+007 9.470e+013 1.000e+003 8.018e-003 8.231e-004 
1.316e-003 7.124e+007 9.471e+013 1.000e+003 8.015e-003 8.233e-004 
1.317e-003 7.137e+007 9.472e+013 1.000e+003 7.935e-003 8.234e-004 
1.318e-003 7.149e+007 9.472e+013 1.000e+003 7.964e-003 8.237e-004 
1.319e-003 7.162e+007 9.472e+013 1.000e+003 8.000e-003 8.237e-004 
1.320e-003 7.175e+007 9.472e+013 1.000e+003 7.860e-003 8.239e-004 
1.321e-003 7.187e+007 9.473e+013 1.000e+003 8.064e-003 8.241e-004 
1.322e-003 7.202e+007 9.474e+013 1.000e+003 7.835e-003 8.242e-004 
1.323e-003 7.213e+007 9.474e+013 1.000e+003 7.814e-003 8.244e-004 
1.324e-003 7.225e+007 9.474e+013 1.000e+003 7.977e-003 8.247e-004 
1.325e-003 7.238e+007 9.475e+013 1.000e+003 7.953e-003 8.247e-004 
1.326e-003 7.250e+007 9.475e+013 1.000e+003 8.038e-003 8.250e-004 
1.327e-003 7.223e+007 9.432e+013 1.000e+003 8.527e-003 8.279e-004 
1.328e-003 7.201e+007 9.425e+013 1.000e+003 8.088e-003 8.304e-004 
1.330e-003 7.190e+007 9.425e+013 1.000e+003 7.934e-003 8.322e-004 
1.331e-003 7.187e+007 9.425e+013 1.000e+003 7.925e-003 8.334e-004 
1.332e-003 7.193e+007 9.425e+013 1.000e+003 7.903e-003 8.341e-004 
1.333e-003 7.202e+007 9.425e+013 1.000e+003 7.861e-003 8.345e-004 
1.334e-003 7.212e+007 9.424e+013 1.000e+003 7.991e-003 8.349e-004 
1.335e-003 7.227e+007 9.421e+013 1.000e+003 8.056e-003 8.348e-004 
1.336e-003 7.229e+007 9.421e+013 1.000e+003 8.083e-003 8.358e-004 
1.337e-003 7.237e+007 9.421e+013 1.000e+003 7.863e-003 8.362e-004 
1.338e-003 7.245e+007 9.421e+013 1.000e+003 7.920e-003 8.366e-004 
1.339e-003 7.256e+007 9.422e+013 1.000e+003 8.181e-003 8.370e-004 
1.340e-003 7.267e+007 9.422e+013 1.000e+003 8.048e-003 8.372e-004 
1.341e-003 7.277e+007 9.423e+013 1.000e+003 8.028e-003 8.375e-004 
1.342e-003 7.289e+007 9.423e+013 1.000e+003 8.098e-003 8.377e-004 
1.343e-003 7.302e+007 9.424e+013 1.000e+003 7.879e-003 8.379e-004 
1.344e-003 7.313e+007 9.423e+013 1.000e+003 7.957e-003 8.381e-004 
1.345e-003 7.325e+007 9.423e+013 1.000e+003 7.884e-003 8.383e-004 
1.346e-003 7.337e+007 9.424e+013 1.000e+003 8.012e-003 8.385e-004 
1.347e-003 7.347e+007 9.425e+013 1.000e+003 7.929e-003 8.388e-004 
1.348e-003 7.357e+007 9.425e+013 1.000e+003 7.932e-003 8.392e-004 
1.349e-003 7.369e+007 9.426e+013 1.000e+003 7.903e-003 8.393e-004 
1.350e-003 7.383e+007 9.427e+013 1.000e+003 8.057e-003 8.394e-004 
1.351e-003 7.396e+007 9.427e+013 1.000e+003 7.902e-003 8.395e-004 
1.352e-003 7.408e+007 9.428e+013 1.000e+003 7.964e-003 8.397e-004 
1.353e-003 7.421e+007 9.427e+013 1.000e+003 8.058e-003 8.399e-004 
1.354e-003 7.432e+007 9.429e+013 1.000e+003 7.923e-003 8.401e-004 
1.355e-003 7.445e+007 9.429e+013 1.000e+003 7.950e-003 8.402e-004 
1.356e-003 7.458e+007 9.429e+013 1.000e+003 7.962e-003 8.403e-004 
1.357e-003 7.470e+007 9.430e+013 1.000e+003 7.902e-003 8.406e-004 
1.358e-003 7.482e+007 9.430e+013 1.000e+003 7.977e-003 8.407e-004 
1.359e-003 7.494e+007 9.431e+013 1.000e+003 7.827e-003 8.410e-004 
1.360e-003 7.507e+007 9.430e+013 1.000e+003 7.895e-003 8.411e-004 
1.361e-003 7.520e+007 9.431e+013 1.000e+003 7.823e-003 8.413e-004 
1.362e-003 7.532e+007 9.432e+013 1.000e+003 8.025e-003 8.415e-004 
1.363e-003 7.544e+007 9.432e+013 1.000e+003 8.100e-003 8.417e-004 
1.365e-003 7.556e+007 9.432e+013 1.000e+003 8.137e-003 8.419e-004 
1.366e-003 7.569e+007 9.433e+013 1.000e+003 8.004e-003 8.420e-004 
1.367e-003 7.581e+007 9.433e+013 1.000e+003 7.907e-003 8.423e-004 
1.368e-003 7.591e+007 9.434e+013 1.000e+003 7.985e-003 8.426e-004 
1.369e-003 7.600e+007 9.435e+013 1.000e+003 7.925e-003 8.430e-004 
1.370e-003 7.612e+007 9.436e+013 1.000e+003 7.971e-003 8.432e-004 
1.371e-003 7.621e+007 9.435e+013 1.000e+003 7.917e-003 8.436e-004 
1.372e-003 7.630e+007 9.438e+013 1.000e+003 8.047e-003 8.441e-004 
1.373e-003 7.638e+007 9.438e+013 1.000e+003 7.954e-003 8.445e-004 
1.374e-003 7.641e+007 9.441e+013 1.000e+003 8.039e-003 8.454e-004 
1.375e-003 7.543e+007 9.346e+013 1.000e+003 8.728e-003 8.532e-004 
1.376e-003 7.517e+007 9.340e+013 1.000e+003 8.286e-003 8.561e-004 
1.377e-003 7.484e+007 9.346e+013 1.000e+003 8.402e-003 8.595e-004 
1.378e-003 7.482e+007 9.354e+013 1.000e+003 8.161e-003 8.607e-004 
1.379e-003 7.502e+007 9.355e+013 1.000e+003 8.086e-003 8.604e-004 
1.380e-003 7.494e+007 9.360e+013 1.000e+003 7.992e-003 8.620e-004 
1.381e-003 7.523e+007 9.357e+013 1.000e+003 8.253e-003 8.612e-004 
1.383e-003 7.536e+007 9.343e+013 1.000e+003 7.991e-003 8.614e-004 
1.384e-003 7.558e+007 9.342e+013 1.000e+003 8.061e-003 8.610e-004 
1.385e-003 7.576e+007 9.338e+013 1.000e+003 7.938e-003 8.608e-004 
1.386e-003 7.593e+007 9.339e+013 1.000e+003 8.074e-003 8.608e-004 
1.387e-003 7.607e+007 9.338e+013 1.000e+003 7.982e-003 8.609e-004 
1.388e-003 7.622e+007 9.338e+013 1.000e+003 7.896e-003 8.610e-004 
1.389e-003 7.636e+007 9.338e+013 1.000e+003 7.835e-003 8.611e-004 
1.390e-003 7.650e+007 9.337e+013 1.000e+003 8.008e-003 8.613e-004 
1.391e-003 7.663e+007 9.338e+013 1.000e+003 7.970e-003 8.615e-004 
1.393e-003 7.678e+007 9.338e+013 1.000e+003 7.862e-003 8.616e-004 
1.394e-003 7.690e+007 9.337e+013 1.000e+003 8.133e-003 8.618e-004 
1.395e-003 7.704e+007 9.338e+013 1.000e+003 7.972e-003 8.620e-004 
1.396e-003 7.717e+007 9.338e+013 1.000e+003 8.042e-003 8.622e-004 
1.397e-003 7.731e+007 9.339e+013 1.000e+003 7.830e-003 8.623e-004 
1.398e-003 7.748e+007 9.339e+013 1.000e+003 8.013e-003 8.623e-004 
1.399e-003 7.761e+007 9.340e+013 1.000e+003 7.817e-003 8.624e-004 
1.400e-003 7.776e+007 9.339e+013 1.000e+003 7.939e-003 8.625e-004 
1.401e-003 7.789e+007 9.340e+013 1.000e+003 7.999e-003 8.627e-004 
1.403e-003 7.801e+007 9.342e+013 1.000e+003 7.906e-003 8.630e-004 
1.404e-003 7.817e+007 9.342e+013 1.000e+003 8.118e-003 8.630e-004 
1.405e-003 7.831e+007 9.343e+013 1.000e+003 8.038e-003 8.632e-004 
1.406e-003 7.845e+007 9.342e+013 1.000e+003 7.919e-003 8.633e-004 
1.407e-003 7.859e+007 9.343e+013 1.000e+003 7.924e-003 8.635e-004 
1.408e-003 7.873e+007 9.343e+013 1.000e+003 8.014e-003 8.636e-004 
1.409e-003 7.885e+007 9.344e+013 1.000e+003 8.048e-003 8.638e-004 
1.410e-003 7.900e+007 9.344e+013 1.000e+003 7.921e-003 8.640e-004 
1.411e-003 7.913e+007 9.344e+013 1.000e+003 8.043e-003 8.641e-004 
1.413e-003 7.926e+007 9.345e+013 1.000e+003 7.981e-003 8.644e-004 
1.414e-003 7.939e+007 9.346e+013 1.000e+003 7.960e-003 8.645e-004 
1.415e-003 7.951e+007 9.346e+013 1.000e+003 7.864e-003 8.648e-004 
1.416e-003 7.965e+007 9.346e+013 1.000e+003 8.029e-003 8.649e-004 
1.417e-003 7.978e+007 9.347e+013 1.000e+003 7.940e-003 8.651e-004 
1.418e-003 7.991e+007 9.348e+013 1.000e+003 8.007e-003 8.653e-004 
1.419e-003 8.004e+007 9.349e+013 1.000e+003 7.997e-003 8.655e-004 
1.420e-003 8.016e+007 9.348e+013 1.000e+003 7.822e-003 8.658e-004 
1.421e-003 8.029e+007 9.349e+013 1.000e+003 7.864e-003 8.660e-004 
1.422e-003 8.040e+007 9.350e+013 1.000e+003 7.932e-003 8.664e-004 
1.424e-003 8.053e+007 9.351e+013 1.000e+003 7.864e-003 8.666e-004 
1.425e-003 8.062e+007 9.352e+013 1.000e+003 8.042e-003 8.671e-004 
1.426e-003 8.072e+007 9.353e+013 1.000e+003 7.890e-003 8.675e-004 
1.427e-003 8.077e+007 9.355e+013 1.000e+003 7.852e-003 8.683e-004 
1.428e-003 8.084e+007 9.357e+013 1.000e+003 8.087e-003 8.689e-004 
1.429e-003 8.098e+007 9.358e+013 1.000e+003 8.029e-003 8.690e-004 
1.430e-003 8.111e+007 9.358e+013 1.000e+003 7.974e-003 8.692e-004 
1.431e-003 8.126e+007 9.359e+013 1.000e+003 8.045e-003 8.693e-004 
1.432e-003 8.140e+007 9.358e+013 1.000e+003 8.004e-003 8.694e-004 
1.434e-003 8.154e+007 9.360e+013 1.000e+003 7.871e-003 8.696e-004 
1.435e-003 8.167e+007 9.360e+013 1.000e+003 8.061e-003 8.698e-004 
1.436e-003 8.183e+007 9.360e+013 1.000e+003 8.018e-003 8.698e-004 
1.437e-003 8.195e+007 9.361e+013 1.000e+003 7.967e-003 8.700e-004 
1.438e-003 8.211e+007 9.360e+013 1.000e+003 7.916e-003 8.700e-004 
1.439e-003 8.224e+007 9.362e+013 1.000e+003 7.950e-003 8.702e-004 
1.440e-003 8.239e+007 9.362e+013 1.000e+003 8.240e-003 8.703e-004 
1.441e-003 8.252e+007 9.362e+013 1.000e+003 8.067e-003 8.705e-004 
1.442e-003 8.265e+007 9.362e+013 1.000e+003 8.005e-003 8.707e-004 
1.443e-003 8.280e+007 9.363e+013 1.000e+003 7.953e-003 8.709e-004 
1.445e-003 8.292e+007 9.363e+013 1.000e+003 7.975e-003 8.711e-004 
1.446e-003 8.302e+007 9.365e+013 1.000e+003 7.986e-003 8.715e-004 
1.447e-003 8.315e+007 9.366e+013 1.000e+003 8.039e-003 8.717e-004 
1.448e-003 8.330e+007 9.366e+013 1.000e+003 7.891e-003 8.718e-004 
1.449e-003 8.342e+007 9.367e+013 1.000e+003 7.973e-003 8.720e-004 
1.450e-003 8.357e+007 9.367e+013 1.000e+003 7.907e-003 8.722e-004 
1.451e-003 8.369e+007 9.368e+013 1.000e+003 8.006e-003 8.724e-004 
1.452e-003 8.344e+007 9.348e+013 1.000e+003 8.174e-003 8.753e-004 
1.453e-003 8.309e+007 9.348e+013 1.000e+003 9.286e-003 8.785e-004 
1.454e-003 8.278e+007 9.318e+013 1.000e+003 7.998e-003 8.816e-004 
1.455e-003 8.269e+007 9.322e+013 1.000e+003 7.900e-003 8.834e-004 
1.456e-003 8.276e+007 9.323e+013 1.000e+003 8.039e-003 8.839e-004 
1.457e-003 8.286e+007 9.324e+013 1.000e+003 7.945e-003 8.844e-004 
1.459e-003 8.281e+007 9.325e+013 1.000e+003 8.087e-003 8.858e-004 
1.460e-003 8.287e+007 9.325e+013 1.000e+003 7.889e-003 8.865e-004 
1.461e-003 8.296e+007 9.324e+013 1.000e+003 8.126e-003 8.870e-004 
1.462e-003 8.297e+007 9.329e+013 1.000e+003 8.016e-003 8.880e-004 
1.463e-003 8.297e+007 9.334e+013 1.000e+003 7.899e-003 8.891e-004 
1.464e-003 8.294e+007 9.341e+013 1.000e+003 8.047e-003 8.905e-004 
1.465e-003 8.290e+007 9.350e+013 1.000e+003 8.174e-003 8.918e-004 
1.466e-003 8.286e+007 9.358e+013 1.000e+003 8.071e-003 8.932e-004 
1.467e-003 8.281e+007 9.367e+013 1.000e+003 8.019e-003 8.947e-004 
1.468e-003 8.269e+007 9.378e+013 1.000e+003 7.912e-003 8.966e-004 
1.470e-003 8.246e+007 9.391e+013 1.000e+003 8.060e-003 8.993e-004 
1.471e-003 8.228e+007 9.400e+013 1.000e+003 7.943e-003 9.016e-004 
1.472e-003 8.215e+007 9.407e+013 1.000e+003 8.041e-003 9.036e-004 
1.473e-003 8.210e+007 9.413e+013 1.000e+003 7.834e-003 9.049e-004 
1.474e-003 8.202e+007 9.399e+013 1.000e+003 8.002e-003 9.066e-004 
1.475e-003 8.197e+007 9.400e+013 1.000e+003 7.816e-003 9.080e-004 
1.476e-003 8.191e+007 9.402e+013 1.000e+003 8.019e-003 9.096e-004 
1.477e-003 8.186e+007 9.405e+013 1.000e+003 7.984e-003 9.110e-004 
1.478e-003 8.172e+007 9.409e+013 1.000e+003 8.098e-003 9.130e-004 
1.479e-003 8.158e+007 9.415e+013 1.000e+003 8.108e-003 9.151e-004 
1.480e-003 8.151e+007 9.419e+013 1.000e+003 8.064e-003 9.167e-004 
1.482e-003 8.138e+007 9.423e+013 1.000e+003 8.051e-003 9.187e-004 
1.483e-003 8.114e+007 9.433e+013 1.000e+003 7.996e-003 9.214e-004 
1.484e-003 8.032e+007 9.441e+013 1.000e+003 8.364e-003 9.282e-004 
1.485e-003 7.981e+007 9.453e+013 1.000e+003 8.495e-003 9.329e-004 
1.486e-003 7.897e+007 9.477e+013 1.000e+003 9.116e-003 9.398e-004 
1.487e-003 7.797e+007 9.502e+013 1.000e+003 8.888e-003 9.478e-004 
1.488e-003 7.634e+007 9.462e+013 1.000e+003 9.151e-003 9.601e-004 
1.489e-003 7.392e+007 9.401e+013 1.000e+003 9.866e-003 9.780e-004 
1.490e-003 7.307e+007 9.384e+013 1.000e+003 9.462e-003 9.844e-004 
1.491e-003 7.282e+007 9.354e+013 1.000e+003 8.103e-003 9.872e-004 
1.492e-003 7.286e+007 9.356e+013 1.000e+003 7.825e-003 9.881e-004 
1.493e-003 7.300e+007 9.357e+013 1.000e+003 8.115e-003 9.882e-004 
1.494e-003 7.313e+007 9.357e+013 1.000e+003 8.021e-003 9.885e-004 
1.495e-003 7.326e+007 9.358e+013 1.000e+003 8.049e-003 9.886e-004 
1.496e-003 7.338e+007 9.358e+013 1.000e+003 7.943e-003 9.889e-004 
1.498e-003 7.351e+007 9.358e+013 1.000e+003 7.908e-003 9.891e-004 
1.499e-003 7.365e+007 9.359e+013 1.000e+003 8.151e-003 9.893e-004 
1.500e-003 7.377e+007 9.359e+013 1.000e+003 7.924e-003 9.896e-004 
1.501e-003 7.391e+007 9.360e+013 1.000e+003 8.182e-003 9.897e-004 
1.502e-003 7.404e+007 9.359e+013 1.000e+003 8.149e-003 9.899e-004 
1.503e-003 7.409e+007 9.359e+013 1.000e+003 8.084e-003 9.905e-004 
1.504e-003 7.425e+007 9.359e+013 1.000e+003 7.873e-003 9.905e-004 
1.505e-003 7.439e+007 9.360e+013 1.000e+003 7.942e-003 9.906e-004 
1.506e-003 7.453e+007 9.360e+013 1.000e+003 7.912e-003 9.909e-004 
1.507e-003 7.466e+007 9.361e+013 1.000e+003 8.094e-003 9.911e-004 
1.509e-003 7.481e+007 9.361e+013 1.000e+003 7.969e-003 9.911e-004 
1.510e-003 7.495e+007 9.361e+013 1.000e+003 8.049e-003 9.913e-004 
1.511e-003 7.508e+007 9.362e+013 1.000e+003 8.091e-003 9.915e-004 
1.512e-003 7.523e+007 9.362e+013 1.000e+003 8.077e-003 9.916e-004 
1.513e-003 7.538e+007 9.363e+013 1.000e+003 7.952e-003 9.917e-004 
1.514e-003 7.552e+007 9.363e+013 1.000e+003 7.933e-003 9.918e-004 
1.515e-003 7.566e+007 9.363e+013 1.000e+003 7.937e-003 9.920e-004 
1.516e-003 7.579e+007 9.363e+013 1.000e+003 8.003e-003 9.922e-004 
1.518e-003 7.594e+007 9.364e+013 1.000e+003 8.012e-003 9.923e-004 
1.519e-003 7.603e+007 9.364e+013 1.000e+003 8.033e-003 9.927e-004 
1.519e-003 7.605e+007 9.364e+013 1.000e+003 7.920e-003 9.935e-004 
1.521e-003 7.618e+007 9.364e+013 1.000e+003 7.873e-003 9.937e-004 
1.522e-003 7.632e+007 9.365e+013 1.000e+003 8.043e-003 9.938e-004 
1.523e-003 7.645e+007 9.366e+013 1.000e+003 7.987e-003 9.940e-004 
1.524e-003 7.659e+007 9.366e+013 1.000e+003 7.958e-003 9.941e-004 
1.525e-003 7.673e+007 9.366e+013 1.000e+003 7.935e-003 9.943e-004 
1.526e-003 7.687e+007 9.367e+013 1.000e+003 7.945e-003 9.945e-004 
1.527e-003 7.700e+007 9.367e+013 1.000e+003 7.955e-003 9.946e-004 
1.528e-003 7.715e+007 9.367e+013 1.000e+003 7.928e-003 9.948e-004 
1.529e-003 7.728e+007 9.368e+013 1.000e+003 7.972e-003 9.950e-004 
1.531e-003 7.741e+007 9.368e+013 1.000e+003 7.970e-003 9.952e-004 
1.532e-003 7.755e+007 9.370e+013 1.000e+003 7.946e-003 9.954e-004 
1.533e-003 7.769e+007 9.370e+013 1.000e+003 7.988e-003 9.954e-004 
1.534e-003 7.782e+007 9.369e+013 1.000e+003 8.041e-003 9.957e-004 
1.535e-003 7.796e+007 9.370e+013 1.000e+003 7.920e-003 9.958e-004 
1.536e-003 7.809e+007 9.371e+013 1.000e+003 8.036e-003 9.960e-004 
1.537e-003 7.823e+007 9.372e+013 1.000e+003 7.984e-003 9.962e-004 
1.538e-003 7.825e+007 9.372e+013 1.000e+003 7.927e-003 9.971e-004 
1.539e-003 7.838e+007 9.372e+013 1.000e+003 7.828e-003 9.972e-004 
1.540e-003 7.853e+007 9.372e+013 1.000e+003 8.008e-003 9.973e-004 
1.542e-003 7.866e+007 9.372e+013 1.000e+003 7.916e-003 9.976e-004 
1.543e-003 7.879e+007 9.373e+013 1.000e+003 7.862e-003 9.978e-004 
1.544e-003 7.893e+007 9.373e+013 1.000e+003 7.907e-003 9.980e-004 
1.545e-003 7.906e+007 9.374e+013 1.000e+003 7.908e-003 9.982e-004 
1.546e-003 7.915e+007 9.374e+013 1.000e+003 7.930e-003 9.986e-004 
1.547e-003 7.926e+007 9.373e+013 1.000e+003 8.023e-003 9.989e-004 
1.548e-003 7.939e+007 9.373e+013 1.000e+003 8.032e-003 9.992e-004 
1.549e-003 7.952e+007 9.373e+013 1.000e+003 7.883e-003 9.993e-004 
1.550e-003 7.966e+007 9.373e+013 1.000e+003 7.962e-003 9.996e-004 
1.552e-003 7.979e+007 9.374e+013 1.000e+003 7.924e-003 9.998e-004 
1.553e-003 7.992e+007 9.375e+013 1.000e+003 7.995e-003 1.000e-003 
1.554e-003 8.005e+007 9.376e+013 1.000e+003 8.033e-003 1.000e-003 
1.555e-003 8.019e+007 9.376e+013 1.000e+003 7.921e-003 1.000e-003 
1.556e-003 8.032e+007 9.376e+013 1.000e+003 7.844e-003 1.001e-003 
1.557e-003 8.044e+007 9.377e+013 1.000e+003 7.905e-003 1.001e-003 
1.558e-003 8.057e+007 9.378e+013 1.000e+003 7.967e-003 1.001e-003 
1.559e-003 8.071e+007 9.379e+013 1.000e+003 7.917e-003 1.001e-003 
1.561e-003 8.086e+007 9.379e+013 1.000e+003 7.894e-003 1.001e-003 
1.562e-003 8.098e+007 9.379e+013 1.000e+003 8.108e-003 1.002e-003 
1.563e-003 8.113e+007 9.379e+013 1.000e+003 7.927e-003 1.002e-003 
1.564e-003 8.126e+007 9.380e+013 1.000e+003 8.043e-003 1.002e-003 
1.565e-003 8.138e+007 9.381e+013 1.000e+003 7.917e-003 1.002e-003 
1.566e-003 8.152e+007 9.382e+013 1.000e+003 8.050e-003 1.002e-003 
1.567e-003 8.165e+007 9.382e+013 1.000e+003 8.015e-003 1.003e-003 
1.568e-003 8.179e+007 9.383e+013 1.000e+003 7.939e-003 1.003e-003 
1.570e-003 8.192e+007 9.383e+013 1.000e+003 8.148e-003 1.003e-003 
1.571e-003 8.206e+007 9.383e+013 1.000e+003 7.996e-003 1.003e-003 
1.572e-003 8.219e+007 9.383e+013 1.000e+003 7.923e-003 1.003e-003 
1.573e-003 8.235e+007 9.384e+013 1.000e+003 8.001e-003 1.003e-003 
1.574e-003 8.249e+007 9.385e+013 1.000e+003 8.023e-003 1.003e-003 
1.575e-003 8.263e+007 9.385e+013 1.000e+003 7.848e-003 1.004e-003 
1.576e-003 8.278e+007 9.385e+013 1.000e+003 8.017e-003 1.004e-003 
1.577e-003 8.291e+007 9.385e+013 1.000e+003 7.980e-003 1.004e-003 
1.578e-003 8.305e+007 9.387e+013 1.000e+003 7.988e-003 1.004e-003 
1.580e-003 8.317e+007 9.388e+013 1.000e+003 8.000e-003 1.004e-003 
1.581e-003 8.315e+007 9.381e+013 1.000e+003 8.291e-003 1.006e-003 
1.582e-003 8.315e+007 9.382e+013 1.000e+003 7.837e-003 1.007e-003 
1.583e-003 8.322e+007 9.384e+013 1.000e+003 7.994e-003 1.007e-003 
1.584e-003 8.335e+007 9.385e+013 1.000e+003 7.842e-003 1.008e-003 
1.585e-003 8.348e+007 9.385e+013 1.000e+003 7.886e-003 1.008e-003 
1.586e-003 8.361e+007 9.386e+013 1.000e+003 7.908e-003 1.008e-003 
1.587e-003 8.373e+007 9.385e+013 1.000e+003 7.888e-003 1.008e-003 
1.589e-003 8.386e+007 9.387e+013 1.000e+003 8.012e-003 1.009e-003 
1.590e-003 8.399e+007 9.387e+013 1.000e+003 8.011e-003 1.009e-003 
1.591e-003 8.412e+007 9.388e+013 1.000e+003 8.089e-003 1.009e-003 
1.592e-003 8.426e+007 9.389e+013 1.000e+003 7.872e-003 1.009e-003 
1.593e-003 8.437e+007 9.389e+013 1.000e+003 8.055e-003 1.010e-003 
1.594e-003 8.444e+007 9.391e+013 1.000e+003 8.108e-003 1.010e-003 
1.595e-003 8.450e+007 9.391e+013 1.000e+003 8.032e-003 1.011e-003 
1.597e-003 8.464e+007 9.390e+013 1.000e+003 8.110e-003 1.011e-003 
1.598e-003 8.476e+007 9.391e+013 1.000e+003 7.991e-003 1.011e-003 
1.599e-003 8.489e+007 9.392e+013 1.000e+003 8.127e-003 1.012e-003 
1.600e-003 8.503e+007 9.393e+013 1.000e+003 8.073e-003 1.012e-003 
1.601e-003 8.520e+007 9.393e+013 1.000e+003 7.992e-003 1.012e-003 
1.602e-003 8.534e+007 9.394e+013 1.000e+003 8.078e-003 1.012e-003 
1.603e-003 8.546e+007 9.394e+013 1.000e+003 7.979e-003 1.012e-003 
1.604e-003 8.561e+007 9.395e+013 1.000e+003 7.883e-003 1.012e-003 
1.606e-003 8.576e+007 9.395e+013 1.000e+003 7.862e-003 1.012e-003 
1.607e-003 8.590e+007 9.396e+013 1.000e+003 8.082e-003 1.013e-003 
1.608e-003 8.603e+007 9.396e+013 1.000e+003 7.962e-003 1.013e-003 
1.609e-003 8.619e+007 9.396e+013 1.000e+003 7.985e-003 1.013e-003 
1.610e-003 8.635e+007 9.397e+013 1.000e+003 7.912e-003 1.013e-003 
1.611e-003 8.653e+007 9.397e+013 1.000e+003 8.081e-003 1.013e-003 
1.612e-003 8.665e+007 9.397e+013 1.000e+003 8.147e-003 1.013e-003 
1.613e-003 8.679e+007 9.400e+013 1.000e+003 8.023e-003 1.013e-003 
1.615e-003 8.696e+007 9.399e+013 1.000e+003 7.994e-003 1.013e-003 
1.616e-003 8.709e+007 9.400e+013 1.000e+003 7.988e-003 1.013e-003 
1.617e-003 8.722e+007 9.401e+013 1.000e+003 7.883e-003 1.014e-003 
1.618e-003 8.736e+007 9.402e+013 1.000e+003 7.976e-003 1.014e-003 
1.619e-003 8.752e+007 9.402e+013 1.000e+003 8.190e-003 1.014e-003 
1.620e-003 8.767e+007 9.403e+013 1.000e+003 7.900e-003 1.014e-003 
1.621e-003 8.780e+007 9.403e+013 1.000e+003 8.126e-003 1.014e-003 
1.622e-003 8.793e+007 9.404e+013 1.000e+003 8.076e-003 1.014e-003 
1.624e-003 8.806e+007 9.404e+013 1.000e+003 7.883e-003 1.015e-003 
1.625e-003 8.822e+007 9.404e+013 1.000e+003 8.181e-003 1.015e-003 
1.626e-003 8.835e+007 9.405e+013 1.000e+003 8.040e-003 1.015e-003 
1.627e-003 8.850e+007 9.405e+013 1.000e+003 7.888e-003 1.015e-003 
1.628e-003 8.864e+007 9.405e+013 1.000e+003 7.926e-003 1.015e-003 
1.629e-003 8.878e+007 9.406e+013 1.000e+003 8.032e-003 1.015e-003 
1.630e-003 8.893e+007 9.407e+013 1.000e+003 8.011e-003 1.015e-003 
1.632e-003 8.904e+007 9.407e+013 1.000e+003 7.995e-003 1.016e-003 
1.633e-003 8.916e+007 9.409e+013 1.000e+003 8.165e-003 1.016e-003 
1.634e-003 8.929e+007 9.409e+013 1.000e+003 7.962e-003 1.016e-003 
1.635e-003 8.943e+007 9.409e+013 1.000e+003 7.925e-003 1.016e-003 
1.636e-003 8.957e+007 9.411e+013 1.000e+003 7.943e-003 1.017e-003 
1.637e-003 8.971e+007 9.410e+013 1.000e+003 7.954e-003 1.017e-003 
1.638e-003 8.987e+007 9.411e+013 1.000e+003 8.056e-003 1.017e-003 
1.639e-003 9.000e+007 9.412e+013 1.000e+003 7.892e-003 1.017e-003 
1.641e-003 9.014e+007 9.411e+013 1.000e+003 8.095e-003 1.017e-003 
1.642e-003 9.026e+007 9.414e+013 1.000e+003 7.885e-003 1.017e-003 
1.643e-003 9.040e+007 9.413e+013 1.000e+003 8.015e-003 1.018e-003 
1.644e-003 9.054e+007 9.415e+013 1.000e+003 8.059e-003 1.018e-003 
1.645e-003 9.067e+007 9.415e+013 1.000e+003 7.949e-003 1.018e-003 
1.646e-003 9.080e+007 9.416e+013 1.000e+003 7.870e-003 1.018e-003 
1.647e-003 9.094e+007 9.417e+013 1.000e+003 8.006e-003 1.018e-003 
1.648e-003 9.109e+007 9.417e+013 1.000e+003 7.979e-003 1.018e-003 
1.650e-003 9.125e+007 9.418e+013 1.000e+003 8.027e-003 1.018e-003 
1.651e-003 9.138e+007 9.419e+013 1.000e+003 8.082e-003 1.019e-003 
1.652e-003 9.150e+007 9.420e+013 1.000e+003 8.027e-003 1.019e-003 
1.653e-003 9.161e+007 9.420e+013 1.000e+003 7.864e-003 1.019e-003 
1.654e-003 9.177e+007 9.421e+013 1.000e+003 7.827e-003 1.019e-003 
1.655e-003 9.190e+007 9.422e+013 1.000e+003 7.991e-003 1.020e-003 
1.656e-003 9.203e+007 9.422e+013 1.000e+003 8.057e-003 1.020e-003 
1.657e-003 9.216e+007 9.424e+013 1.000e+003 7.986e-003 1.020e-003 
1.659e-003 9.229e+007 9.425e+013 1.000e+003 8.093e-003 1.020e-003 
1.660e-003 9.242e+007 9.426e+013 1.000e+003 8.084e-003 1.021e-003 
1.661e-003 9.256e+007 9.427e+013 1.000e+003 7.871e-003 1.021e-003 
1.662e-003 9.267e+007 9.427e+013 1.000e+003 7.939e-003 1.021e-003 
1.663e-003 9.277e+007 9.429e+013 1.000e+003 8.089e-003 1.021e-003 
1.664e-003 9.291e+007 9.430e+013 1.000e+003 8.030e-003 1.022e-003 
1.665e-003 9.300e+007 9.429e+013 1.000e+003 8.047e-003 1.022e-003 
1.667e-003 9.312e+007 9.431e+013 1.000e+003 8.029e-003 1.022e-003 
1.668e-003 9.322e+007 9.433e+013 1.000e+003 8.114e-003 1.023e-003 
1.669e-003 9.335e+007 9.434e+013 1.000e+003 8.136e-003 1.023e-003 
1.670e-003 9.346e+007 9.436e+013 1.000e+003 7.995e-003 1.024e-003 
1.671e-003 9.357e+007 9.437e+013 1.000e+003 7.951e-003 1.024e-003 
1.672e-003 9.368e+007 9.439e+013 1.000e+003 7.957e-003 1.024e-003 
1.673e-003 9.376e+007 9.442e+013 1.000e+003 7.891e-003 1.025e-003 
1.674e-003 9.380e+007 9.446e+013 1.000e+003 7.979e-003 1.026e-003 
1.675e-003 9.382e+007 9.450e+013 1.000e+003 8.019e-003 1.027e-003 
1.677e-003 9.373e+007 9.455e+013 1.000e+003 8.071e-003 1.028e-003 
1.678e-003 9.352e+007 9.466e+013 1.000e+003 8.041e-003 1.031e-003 
1.679e-003 9.293e+007 9.439e+013 1.000e+003 8.439e-003 1.036e-003 
1.680e-003 9.277e+007 9.417e+013 1.000e+003 8.178e-003 1.038e-003 
1.681e-003 9.269e+007 9.421e+013 1.000e+003 8.197e-003 1.040e-003 
1.682e-003 9.219e+007 9.350e+013 1.000e+003 7.902e-003 1.044e-003 
1.683e-003 9.231e+007 9.351e+013 1.000e+003 7.953e-003 1.044e-003 
1.684e-003 9.244e+007 9.352e+013 1.000e+003 7.825e-003 1.045e-003 
1.685e-003 9.254e+007 9.354e+013 1.000e+003 7.955e-003 1.045e-003 
1.686e-003 9.183e+007 9.336e+013 1.000e+003 7.982e-003 1.051e-003 
1.687e-003 9.189e+007 9.337e+013 1.000e+003 8.011e-003 1.052e-003 
1.689e-003 9.200e+007 9.339e+013 1.000e+003 8.069e-003 1.052e-003 
1.690e-003 9.214e+007 9.339e+013 1.000e+003 7.988e-003 1.052e-003 
1.691e-003 9.225e+007 9.340e+013 1.000e+003 8.055e-003 1.053e-003 
1.692e-003 9.238e+007 9.341e+013 1.000e+003 8.003e-003 1.053e-003 
1.693e-003 9.235e+007 9.346e+013 1.000e+003 8.032e-003 1.054e-003 
1.694e-003 9.236e+007 9.350e+013 1.000e+003 7.971e-003 1.055e-003 
1.695e-003 9.244e+007 9.352e+013 1.000e+003 7.924e-003 1.056e-003 
1.696e-003 9.255e+007 9.353e+013 1.000e+003 8.059e-003 1.056e-003 
1.697e-003 9.268e+007 9.354e+013 1.000e+003 8.013e-003 1.056e-003 
1.699e-003 9.280e+007 9.355e+013 1.000e+003 8.048e-003 1.057e-003 
1.700e-003 9.293e+007 9.355e+013 1.000e+003 8.135e-003 1.057e-003 
1.701e-003 9.308e+007 9.356e+013 1.000e+003 7.977e-003 1.057e-003 
1.702e-003 9.321e+007 9.356e+013 1.000e+003 8.037e-003 1.057e-003 
1.703e-003 9.334e+007 9.358e+013 1.000e+003 8.016e-003 1.057e-003 
1.704e-003 9.347e+007 9.359e+013 1.000e+003 8.133e-003 1.058e-003 
1.705e-003 9.360e+007 9.360e+013 1.000e+003 8.033e-003 1.058e-003 
1.706e-003 9.371e+007 9.360e+013 1.000e+003 7.915e-003 1.058e-003 
1.707e-003 9.383e+007 9.361e+013 1.000e+003 8.047e-003 1.058e-003 
1.708e-003 9.397e+007 9.362e+013 1.000e+003 7.864e-003 1.059e-003 
1.710e-003 9.409e+007 9.363e+013 1.000e+003 7.980e-003 1.059e-003 
1.711e-003 9.424e+007 9.364e+013 1.000e+003 8.022e-003 1.059e-003 
1.712e-003 9.436e+007 9.365e+013 1.000e+003 7.825e-003 1.059e-003 
1.713e-003 9.449e+007 9.366e+013 1.000e+003 8.015e-003 1.059e-003 
1.714e-003 9.457e+007 9.369e+013 1.000e+003 7.880e-003 1.060e-003 
1.715e-003 9.470e+007 9.369e+013 1.000e+003 7.848e-003 1.060e-003 
1.716e-003 9.471e+007 9.372e+013 1.000e+003 8.371e-003 1.061e-003 
1.717e-003 9.478e+007 9.374e+013 1.000e+003 7.942e-003 1.062e-003 
1.718e-003 9.494e+007 9.373e+013 1.000e+003 8.123e-003 1.062e-003 
1.720e-003 9.510e+007 9.374e+013 1.000e+003 8.019e-003 1.062e-003 
1.721e-003 9.524e+007 9.374e+013 1.000e+003 8.120e-003 1.062e-003 
1.722e-003 9.540e+007 9.375e+013 1.000e+003 7.862e-003 1.062e-003 
1.723e-003 9.555e+007 9.375e+013 1.000e+003 7.870e-003 1.062e-003 
1.724e-003 9.569e+007 9.377e+013 1.000e+003 7.909e-003 1.062e-003 
1.725e-003 9.583e+007 9.378e+013 1.000e+003 7.950e-003 1.062e-003 
1.726e-003 9.596e+007 9.378e+013 1.000e+003 8.127e-003 1.063e-003 
1.727e-003 9.611e+007 9.379e+013 1.000e+003 8.066e-003 1.063e-003 
1.728e-003 9.625e+007 9.380e+013 1.000e+003 8.101e-003 1.063e-003 
1.729e-003 9.638e+007 9.382e+013 1.000e+003 8.047e-003 1.063e-003 
1.731e-003 9.648e+007 9.383e+013 1.000e+003 7.872e-003 1.063e-003 
1.732e-003 9.656e+007 9.388e+013 1.000e+003 8.213e-003 1.064e-003 
1.733e-003 9.639e+007 9.383e+013 1.000e+003 8.003e-003 1.066e-003 
1.734e-003 9.621e+007 9.382e+013 1.000e+003 7.874e-003 1.068e-003 
1.735e-003 9.627e+007 9.384e+013 1.000e+003 8.099e-003 1.069e-003 
1.736e-003 9.633e+007 9.387e+013 1.000e+003 8.095e-003 1.070e-003 
1.737e-003 9.641e+007 9.390e+013 1.000e+003 7.990e-003 1.070e-003 
1.738e-003 9.647e+007 9.393e+013 1.000e+003 8.010e-003 1.071e-003 
1.739e-003 9.656e+007 9.395e+013 1.000e+003 8.047e-003 1.072e-003 
1.740e-003 9.667e+007 9.397e+013 1.000e+003 8.037e-003 1.072e-003 
1.742e-003 9.675e+007 9.399e+013 1.000e+003 8.210e-003 1.072e-003 
1.743e-003 9.686e+007 9.401e+013 1.000e+003 8.073e-003 1.073e-003 
1.744e-003 9.696e+007 9.403e+013 1.000e+003 7.885e-003 1.073e-003 
1.745e-003 9.707e+007 9.405e+013 1.000e+003 7.883e-003 1.074e-003 
1.746e-003 9.714e+007 9.407e+013 1.000e+003 7.967e-003 1.074e-003 
1.747e-003 9.720e+007 9.410e+013 1.000e+003 8.171e-003 1.075e-003 
1.748e-003 9.727e+007 9.412e+013 1.000e+003 7.930e-003 1.075e-003 
1.749e-003 9.718e+007 9.413e+013 1.000e+003 8.068e-003 1.077e-003 
1.750e-003 9.711e+007 9.399e+013 1.000e+003 7.940e-003 1.078e-003 
1.751e-003 9.709e+007 9.403e+013 1.000e+003 8.016e-003 1.080e-003 
1.752e-003 9.710e+007 9.406e+013 1.000e+003 7.887e-003 1.081e-003 
1.753e-003 9.710e+007 9.413e+013 1.000e+003 7.867e-003 1.082e-003 
1.754e-003 9.718e+007 9.414e+013 1.000e+003 8.076e-003 1.082e-003 
1.755e-003 9.727e+007 9.417e+013 1.000e+003 7.967e-003 1.083e-003 
1.756e-003 9.738e+007 9.418e+013 1.000e+003 7.819e-003 1.083e-003 
1.758e-003 9.750e+007 9.419e+013 1.000e+003 7.885e-003 1.083e-003 
1.759e-003 9.761e+007 9.420e+013 1.000e+003 7.948e-003 1.084e-003 
1.760e-003 9.773e+007 9.421e+013 1.000e+003 7.956e-003 1.084e-003 
1.761e-003 9.784e+007 9.422e+013 1.000e+003 8.006e-003 1.084e-003 
1.762e-003 9.797e+007 9.423e+013 1.000e+003 7.961e-003 1.084e-003 
1.763e-003 9.809e+007 9.424e+013 1.000e+003 7.963e-003 1.085e-003 
1.764e-003 9.824e+007 9.425e+013 1.000e+003 8.075e-003 1.085e-003 
1.765e-003 9.835e+007 9.426e+013 1.000e+003 7.888e-003 1.085e-003 
1.766e-003 9.847e+007 9.427e+013 1.000e+003 7.892e-003 1.085e-003 
1.767e-003 9.859e+007 9.428e+013 1.000e+003 8.104e-003 1.086e-003 
1.769e-003 9.870e+007 9.429e+013 1.000e+003 7.979e-003 1.086e-003 
1.770e-003 9.884e+007 9.429e+013 1.000e+003 7.941e-003 1.086e-003 
1.771e-003 9.900e+007 9.429e+013 1.000e+003 8.005e-003 1.086e-003 
1.772e-003 9.914e+007 9.430e+013 1.000e+003 8.052e-003 1.086e-003 
1.773e-003 9.924e+007 9.431e+013 1.000e+003 7.857e-003 1.087e-003 
1.774e-003 9.936e+007 9.432e+013 1.000e+003 7.914e-003 1.087e-003 
1.775e-003 9.949e+007 9.433e+013 1.000e+003 7.855e-003 1.087e-003 
1.776e-003 9.963e+007 9.433e+013 1.000e+003 8.080e-003 1.087e-003 
1.777e-003 9.976e+007 9.434e+013 1.000e+003 8.033e-003 1.088e-003 
1.779e-003 9.988e+007 9.435e+013 1.000e+003 7.857e-003 1.088e-003 
1.780e-003 1.000e+008 9.436e+013 1.000e+003 7.851e-003 1.088e-003 
1.781e-003 1.001e+008 9.436e+013 1.000e+003 7.923e-003 1.088e-003 
1.782e-003 1.003e+008 9.437e+013 1.000e+003 7.836e-003 1.088e-003 
1.783e-003 1.004e+008 9.437e+013 1.000e+003 8.051e-003 1.089e-003 
1.784e-003 1.005e+008 9.438e+013 1.000e+003 8.023e-003 1.089e-003 
1.785e-003 1.006e+008 9.439e+013 1.000e+003 8.001e-003 1.089e-003 
1.786e-003 1.007e+008 9.442e+013 1.000e+003 7.857e-003 1.090e-003 
1.787e-003 1.008e+008 9.443e+013 1.000e+003 7.836e-003 1.090e-003 
1.788e-003 1.010e+008 9.444e+013 1.000e+003 8.010e-003 1.090e-003 
1.790e-003 1.011e+008 9.445e+013 1.000e+003 7.960e-003 1.091e-003 
1.791e-003 1.012e+008 9.446e+013 1.000e+003 7.919e-003 1.091e-003 
1.792e-003 1.013e+008 9.447e+013 1.000e+003 8.038e-003 1.091e-003 
1.793e-003 1.014e+008 9.448e+013 1.000e+003 7.950e-003 1.091e-003 
1.794e-003 1.015e+008 9.449e+013 1.000e+003 7.951e-003 1.092e-003 
1.795e-003 1.017e+008 9.450e+013 1.000e+003 8.076e-003 1.092e-003 
1.796e-003 1.018e+008 9.451e+013 1.000e+003 8.154e-003 1.092e-003 
1.797e-003 1.019e+008 9.451e+013 1.000e+003 8.052e-003 1.092e-003 
1.798e-003 1.021e+008 9.452e+013 1.000e+003 7.916e-003 1.092e-003 
1.799e-003 1.022e+008 9.452e+013 1.000e+003 7.933e-003 1.092e-003 
1.801e-003 1.023e+008 9.453e+013 1.000e+003 7.841e-003 1.093e-003 
1.802e-003 1.024e+008 9.454e+013 1.000e+003 7.878e-003 1.093e-003 
1.803e-003 1.026e+008 9.455e+013 1.000e+003 8.025e-003 1.093e-003 
1.804e-003 1.027e+008 9.456e+013 1.000e+003 8.032e-003 1.094e-003 
1.805e-003 1.028e+008 9.456e+013 1.000e+003 7.961e-003 1.094e-003 
1.806e-003 1.029e+008 9.457e+013 1.000e+003 8.061e-003 1.094e-003 
1.807e-003 1.031e+008 9.458e+013 1.000e+003 7.857e-003 1.094e-003 
1.808e-003 1.032e+008 9.459e+013 1.000e+003 8.089e-003 1.095e-003 
1.809e-003 1.033e+008 9.460e+013 1.000e+003 8.052e-003 1.095e-003 
1.810e-003 1.034e+008 9.464e+013 1.000e+003 7.973e-003 1.096e-003 
1.812e-003 1.035e+008 9.465e+013 1.000e+003 7.989e-003 1.096e-003 
1.813e-003 1.035e+008 9.468e+013 1.000e+003 7.955e-003 1.097e-003 
1.814e-003 1.036e+008 9.471e+013 1.000e+003 8.066e-003 1.097e-003 
1.815e-003 1.036e+008 9.476e+013 1.000e+003 7.939e-003 1.098e-003 
1.816e-003 1.035e+008 9.484e+013 1.000e+003 8.117e-003 1.100e-003 
1.817e-003 1.034e+008 9.495e+013 1.000e+003 7.934e-003 1.102e-003 
1.818e-003 1.032e+008 9.508e+013 1.000e+003 8.130e-003 1.104e-003 
1.819e-003 1.029e+008 9.523e+013 1.000e+003 8.175e-003 1.107e-003 
1.820e-003 1.026e+008 9.535e+013 1.000e+003 8.077e-003 1.110e-003 
1.821e-003 1.024e+008 9.547e+013 1.000e+003 7.876e-003 1.113e-003 
1.822e-003 1.003e+008 9.432e+013 1.000e+003 9.604e-003 1.128e-003 
1.823e-003 9.851e+007 9.423e+013 1.000e+003 9.714e-003 1.142e-003 
1.824e-003 9.645e+007 9.431e+013 1.000e+003 1.132e-002 1.157e-003 
1.824e-003 9.473e+007 9.423e+013 1.000e+003 1.176e-002 1.169e-003 
1.825e-003 9.291e+007 9.355e+013 1.000e+003 1.036e-002 1.183e-003 
1.826e-003 9.013e+007 9.315e+013 1.000e+003 1.153e-002 1.203e-003 
1.828e-003 8.703e+007 9.287e+013 1.000e+003 1.047e-002 1.226e-003 
1.829e-003 8.545e+007 9.259e+013 1.000e+003 9.395e-003 1.238e-003 
1.830e-003 8.519e+007 9.242e+013 1.000e+003 8.206e-003 1.241e-003 
1.831e-003 8.567e+007 9.232e+013 1.000e+003 7.937e-003 1.238e-003 
1.832e-003 8.588e+007 9.231e+013 1.000e+003 7.980e-003 1.238e-003 
1.833e-003 8.603e+007 9.231e+013 1.000e+003 8.032e-003 1.238e-003 
1.834e-003 8.620e+007 9.231e+013 1.000e+003 7.974e-003 1.238e-003 
1.835e-003 8.634e+007 9.231e+013 1.000e+003 7.859e-003 1.238e-003 
1.836e-003 8.650e+007 9.231e+013 1.000e+003 7.840e-003 1.238e-003 
1.838e-003 8.663e+007 9.232e+013 1.000e+003 7.880e-003 1.238e-003 
1.839e-003 8.675e+007 9.233e+013 1.000e+003 8.034e-003 1.239e-003 
1.840e-003 8.688e+007 9.233e+013 1.000e+003 7.944e-003 1.239e-003 
1.841e-003 8.701e+007 9.233e+013 1.000e+003 8.006e-003 1.239e-003 
1.842e-003 8.713e+007 9.234e+013 1.000e+003 7.846e-003 1.239e-003 
1.843e-003 8.727e+007 9.235e+013 1.000e+003 7.840e-003 1.240e-003 
1.844e-003 8.738e+007 9.236e+013 1.000e+003 7.939e-003 1.240e-003 
1.845e-003 8.752e+007 9.237e+013 1.000e+003 8.058e-003 1.240e-003 
1.846e-003 8.765e+007 9.237e+013 1.000e+003 8.007e-003 1.240e-003 
1.848e-003 8.779e+007 9.238e+013 1.000e+003 7.843e-003 1.240e-003 
1.849e-003 8.791e+007 9.238e+013 1.000e+003 7.999e-003 1.241e-003 
1.850e-003 8.805e+007 9.239e+013 1.000e+003 8.002e-003 1.241e-003 
1.851e-003 8.817e+007 9.239e+013 1.000e+003 8.032e-003 1.241e-003 
1.852e-003 8.830e+007 9.239e+013 1.000e+003 7.996e-003 1.241e-003 
1.853e-003 8.843e+007 9.241e+013 1.000e+003 7.879e-003 1.242e-003 
1.854e-003 8.855e+007 9.242e+013 1.000e+003 7.914e-003 1.242e-003 
1.855e-003 8.868e+007 9.243e+013 1.000e+003 8.021e-003 1.242e-003 
1.856e-003 8.879e+007 9.243e+013 1.000e+003 8.384e-003 1.242e-003 
1.858e-003 8.893e+007 9.243e+013 1.000e+003 7.838e-003 1.242e-003 
1.859e-003 8.907e+007 9.244e+013 1.000e+003 7.869e-003 1.243e-003 
1.860e-003 8.918e+007 9.245e+013 1.000e+003 8.009e-003 1.243e-003 
1.861e-003 8.931e+007 9.246e+013 1.000e+003 8.043e-003 1.243e-003 
1.862e-003 8.943e+007 9.246e+013 1.000e+003 7.907e-003 1.243e-003 
1.863e-003 8.956e+007 9.246e+013 1.000e+003 7.920e-003 1.244e-003 
1.864e-003 8.971e+007 9.246e+013 1.000e+003 7.987e-003 1.244e-003 
1.865e-003 8.984e+007 9.247e+013 1.000e+003 8.014e-003 1.244e-003 
1.866e-003 8.996e+007 9.248e+013 1.000e+003 8.014e-003 1.244e-003 
1.868e-003 9.009e+007 9.249e+013 1.000e+003 7.965e-003 1.244e-003 
1.869e-003 9.022e+007 9.250e+013 1.000e+003 7.863e-003 1.245e-003 
1.870e-003 9.035e+007 9.250e+013 1.000e+003 8.031e-003 1.245e-003 
1.871e-003 9.050e+007 9.250e+013 1.000e+003 8.007e-003 1.245e-003 
1.872e-003 9.064e+007 9.250e+013 1.000e+003 8.014e-003 1.245e-003 
1.873e-003 9.076e+007 9.251e+013 1.000e+003 7.981e-003 1.245e-003 
1.874e-003 9.087e+007 9.252e+013 1.000e+003 7.986e-003 1.246e-003 
1.875e-003 9.098e+007 9.252e+013 1.000e+003 8.023e-003 1.246e-003 
1.876e-003 9.099e+007 9.251e+013 1.000e+003 7.954e-003 1.247e-003 
1.878e-003 9.090e+007 9.254e+013 1.000e+003 8.106e-003 1.249e-003 
1.879e-003 9.083e+007 9.257e+013 1.000e+003 7.883e-003 1.251e-003 
1.880e-003 9.078e+007 9.259e+013 1.000e+003 7.901e-003 1.252e-003 
1.881e-003 9.073e+007 9.262e+013 1.000e+003 8.012e-003 1.254e-003 
1.882e-003 9.071e+007 9.265e+013 1.000e+003 8.024e-003 1.255e-003 
1.883e-003 9.067e+007 9.267e+013 1.000e+003 7.867e-003 1.256e-003 
1.885e-003 9.021e+007 9.275e+013 1.000e+003 8.279e-003 1.261e-003 
1.886e-003 8.963e+007 9.289e+013 1.000e+003 8.273e-003 1.266e-003 
1.887e-003 8.919e+007 9.301e+013 1.000e+003 8.200e-003 1.270e-003 
1.888e-003 8.893e+007 9.308e+013 1.000e+003 8.243e-003 1.273e-003 
1.889e-003 8.875e+007 9.318e+013 1.000e+003 7.951e-003 1.275e-003 
1.890e-003 8.854e+007 9.328e+013 1.000e+003 7.845e-003 1.278e-003 
1.891e-003 8.783e+007 9.311e+013 1.000e+003 8.687e-003 1.284e-003 
1.892e-003 8.727e+007 9.323e+013 1.000e+003 8.199e-003 1.289e-003 
1.894e-003 8.683e+007 9.336e+013 1.000e+003 8.158e-003 1.293e-003 
1.895e-003 8.650e+007 9.339e+013 1.000e+003 7.881e-003 1.296e-003 
1.896e-003 8.620e+007 9.357e+013 1.000e+003 8.033e-003 1.300e-003 
1.896e-003 8.562e+007 9.341e+013 1.000e+003 8.359e-003 1.304e-003 
1.897e-003 8.521e+007 9.352e+013 1.000e+003 8.019e-003 1.308e-003 
1.898e-003 8.499e+007 9.359e+013 1.000e+003 7.935e-003 1.310e-003 
1.899e-003 8.484e+007 9.364e+013 1.000e+003 7.971e-003 1.312e-003 
1.900e-003 8.472e+007 9.368e+013 1.000e+003 7.889e-003 1.314e-003 
1.900e-003 8.462e+007 9.373e+013 1.000e+003 7.942e-003 1.315e-003 
1.901e-003 8.453e+007 9.376e+013 1.000e+003 7.973e-003 1.317e-003 
1.902e-003 8.449e+007 9.378e+013 1.000e+003 7.896e-003 1.318e-003 
1.904e-003 8.451e+007 9.382e+013 1.000e+003 7.986e-003 1.319e-003 
1.905e-003 8.452e+007 9.385e+013 1.000e+003 7.922e-003 1.320e-003 
1.906e-003 8.453e+007 9.388e+013 1.000e+003 8.054e-003 1.321e-003 
1.907e-003 8.450e+007 9.393e+013 1.000e+003 7.869e-003 1.322e-003 
1.908e-003 8.442e+007 9.399e+013 1.000e+003 8.121e-003 1.324e-003 
1.909e-003 8.425e+007 9.407e+013 1.000e+003 8.176e-003 1.326e-003 
1.910e-003 8.400e+007 9.418e+013 1.000e+003 8.138e-003 1.329e-003 
1.911e-003 8.365e+007 9.432e+013 1.000e+003 8.157e-003 1.333e-003 
1.912e-003 8.309e+007 9.451e+013 1.000e+003 8.273e-003 1.338e-003 
1.913e-003 8.229e+007 9.476e+013 1.000e+003 8.535e-003 1.344e-003 
1.915e-003 8.122e+007 9.501e+013 1.000e+003 8.808e-003 1.353e-003 
1.916e-003 7.934e+007 9.494e+013 1.000e+003 9.759e-003 1.367e-003 
1.917e-003 7.802e+007 9.473e+013 1.000e+003 9.767e-003 1.377e-003 
1.918e-003 7.721e+007 9.458e+013 1.000e+003 9.304e-003 1.384e-003 
1.919e-003 7.607e+007 9.487e+013 1.000e+003 8.220e-003 1.393e-003 
1.920e-003 7.610e+007 9.492e+013 1.000e+003 7.944e-003 1.393e-003 
1.921e-003 7.605e+007 9.487e+013 1.000e+003 7.854e-003 1.395e-003 
1.922e-003 7.621e+007 9.488e+013 1.000e+003 8.042e-003 1.395e-003 
1.923e-003 7.633e+007 9.489e+013 1.000e+003 7.960e-003 1.395e-003 
1.924e-003 7.645e+007 9.490e+013 1.000e+003 7.866e-003 1.395e-003 
1.925e-003 7.658e+007 9.490e+013 1.000e+003 7.902e-003 1.395e-003 
1.926e-003 7.670e+007 9.491e+013 1.000e+003 7.985e-003 1.396e-003 
1.927e-003 7.683e+007 9.491e+013 1.000e+003 8.102e-003 1.396e-003 
1.928e-003 7.696e+007 9.492e+013 1.000e+003 7.869e-003 1.396e-003 
1.929e-003 7.707e+007 9.492e+013 1.000e+003 8.010e-003 1.396e-003 
1.930e-003 7.720e+007 9.493e+013 1.000e+003 7.967e-003 1.396e-003 
1.931e-003 7.733e+007 9.494e+013 1.000e+003 7.859e-003 1.397e-003 
1.932e-003 7.745e+007 9.494e+013 1.000e+003 8.091e-003 1.397e-003 
1.934e-003 7.758e+007 9.495e+013 1.000e+003 8.037e-003 1.397e-003 
1.935e-003 7.771e+007 9.495e+013 1.000e+003 7.939e-003 1.397e-003 
1.936e-003 7.784e+007 9.496e+013 1.000e+003 7.983e-003 1.397e-003 
1.937e-003 7.797e+007 9.497e+013 1.000e+003 7.855e-003 1.398e-003 
1.938e-003 7.810e+007 9.498e+013 1.000e+003 7.969e-003 1.398e-003 
1.939e-003 7.822e+007 9.498e+013 1.000e+003 7.975e-003 1.398e-003 
1.940e-003 7.834e+007 9.499e+013 1.000e+003 7.967e-003 1.398e-003 
1.941e-003 7.845e+007 9.500e+013 1.000e+003 8.004e-003 1.399e-003 
1.942e-003 7.856e+007 9.501e+013 1.000e+003 7.874e-003 1.399e-003 
1.943e-003 7.867e+007 9.501e+013 1.000e+003 8.124e-003 1.399e-003 
1.944e-003 7.880e+007 9.502e+013 1.000e+003 7.932e-003 1.399e-003 
1.945e-003 7.893e+007 9.503e+013 1.000e+003 8.150e-003 1.400e-003 
1.946e-003 7.905e+007 9.503e+013 1.000e+003 7.939e-003 1.400e-003 
1.948e-003 7.921e+007 9.504e+013 1.000e+003 7.922e-003 1.400e-003 
1.949e-003 7.933e+007 9.503e+013 1.000e+003 8.061e-003 1.400e-003 
1.950e-003 7.941e+007 9.504e+013 1.000e+003 7.956e-003 1.400e-003 
1.951e-003 7.952e+007 9.507e+013 1.000e+003 7.956e-003 1.401e-003 
1.952e-003 7.964e+007 9.507e+013 1.000e+003 7.922e-003 1.401e-003 
1.953e-003 7.976e+007 9.508e+013 1.000e+003 8.046e-003 1.401e-003 
1.954e-003 7.988e+007 9.509e+013 1.000e+003 8.027e-003 1.402e-003 
1.955e-003 8.001e+007 9.510e+013 1.000e+003 7.995e-003 1.402e-003 
1.956e-003 8.016e+007 9.510e+013 1.000e+003 7.989e-003 1.402e-003 
1.957e-003 8.029e+007 9.511e+013 1.000e+003 7.949e-003 1.402e-003 
1.958e-003 8.042e+007 9.511e+013 1.000e+003 7.945e-003 1.402e-003 
1.959e-003 8.057e+007 9.511e+013 1.000e+003 8.081e-003 1.402e-003 
1.961e-003 8.068e+007 9.512e+013 1.000e+003 7.861e-003 1.403e-003 
1.962e-003 8.081e+007 9.513e+013 1.000e+003 8.045e-003 1.403e-003 
1.963e-003 8.096e+007 9.513e+013 1.000e+003 8.083e-003 1.403e-003 
1.964e-003 8.109e+007 9.514e+013 1.000e+003 7.947e-003 1.403e-003 
1.965e-003 8.123e+007 9.514e+013 1.000e+003 7.898e-003 1.403e-003 
1.966e-003 8.134e+007 9.515e+013 1.000e+003 8.004e-003 1.403e-003 
1.967e-003 8.146e+007 9.516e+013 1.000e+003 8.025e-003 1.404e-003 
1.968e-003 8.160e+007 9.516e+013 1.000e+003 7.862e-003 1.404e-003 
1.969e-003 8.173e+007 9.517e+013 1.000e+003 7.891e-003 1.404e-003 
1.970e-003 8.186e+007 9.517e+013 1.000e+003 8.094e-003 1.404e-003 
1.971e-003 8.199e+007 9.518e+013 1.000e+003 7.898e-003 1.404e-003 
1.972e-003 8.209e+007 9.520e+013 1.000e+003 8.082e-003 1.405e-003 
1.974e-003 8.209e+007 9.527e+013 1.000e+003 8.414e-003 1.406e-003 
1.975e-003 8.180e+007 9.537e+013 1.000e+003 8.156e-003 1.409e-003 
1.976e-003 8.183e+007 9.541e+013 1.000e+003 7.909e-003 1.410e-003 
1.977e-003 8.191e+007 9.542e+013 1.000e+003 7.928e-003 1.410e-003 
1.978e-003 8.203e+007 9.542e+013 1.000e+003 8.078e-003 1.410e-003 
1.979e-003 8.215e+007 9.543e+013 1.000e+003 8.044e-003 1.411e-003 
1.980e-003 8.228e+007 9.544e+013 1.000e+003 7.943e-003 1.411e-003 
1.981e-003 8.240e+007 9.545e+013 1.000e+003 7.917e-003 1.411e-003 
1.982e-003 8.252e+007 9.545e+013 1.000e+003 7.996e-003 1.411e-003 
1.983e-003 8.263e+007 9.547e+013 1.000e+003 8.107e-003 1.412e-003 
1.984e-003 8.273e+007 9.548e+013 1.000e+003 8.012e-003 1.412e-003 
1.985e-003 8.285e+007 9.548e+013 1.000e+003 7.868e-003 1.412e-003 
1.986e-003 8.290e+007 9.550e+013 1.000e+003 8.262e-003 1.413e-003 
1.988e-003 8.249e+007 9.560e+013 1.000e+003 8.036e-003 1.417e-003 
1.989e-003 8.214e+007 9.572e+013 1.000e+003 8.147e-003 1.421e-003 
1.990e-003 8.150e+007 9.588e+013 1.000e+003 9.207e-003 1.426e-003 
1.991e-003 8.100e+007 9.594e+013 1.000e+003 8.101e-003 1.431e-003 
1.992e-003 8.097e+007 9.597e+013 1.000e+003 8.033e-003 1.432e-003 
1.993e-003 8.108e+007 9.598e+013 1.000e+003 7.857e-003 1.432e-003 
1.994e-003 8.121e+007 9.600e+013 1.000e+003 8.014e-003 1.432e-003 
1.995e-003 8.134e+007 9.601e+013 1.000e+003 7.972e-003 1.433e-003 
1.996e-003 8.148e+007 9.602e+013 1.000e+003 8.098e-003 1.433e-003 
1.997e-003 8.160e+007 9.602e+013 1.000e+003 8.097e-003 1.433e-003 
1.998e-003 8.174e+007 9.603e+013 1.000e+003 7.885e-003 1.433e-003 
1.999e-003 8.188e+007 9.603e+013 1.000e+003 8.015e-003 1.433e-003 
2.001e-003 8.202e+007 9.604e+013 1.000e+003 7.956e-003 1.433e-003 
2.002e-003 8.215e+007 9.604e+013 1.000e+003 7.926e-003 1.433e-003 
2.003e-003 8.228e+007 9.605e+013 1.000e+003 8.054e-003 1.434e-003 
2.004e-003 8.242e+007 9.605e+013 1.000e+003 8.029e-003 1.434e-003 
2.005e-003 8.255e+007 9.606e+013 1.000e+003 7.895e-003 1.434e-003 
2.006e-003 8.268e+007 9.606e+013 1.000e+003 7.901e-003 1.434e-003 
2.007e-003 8.281e+007 9.606e+013 1.000e+003 8.001e-003 1.434e-003 
2.008e-003 8.296e+007 9.607e+013 1.000e+003 8.001e-003 1.434e-003 
2.009e-003 8.310e+007 9.607e+013 1.000e+003 8.045e-003 1.435e-003 
2.010e-003 8.325e+007 9.608e+013 1.000e+003 8.009e-003 1.435e-003 
2.011e-003 8.338e+007 9.609e+013 1.000e+003 8.059e-003 1.435e-003 
2.013e-003 8.351e+007 9.609e+013 1.000e+003 8.009e-003 1.435e-003 
2.014e-003 8.366e+007 9.610e+013 1.000e+003 8.101e-003 1.435e-003 
2.015e-003 8.380e+007 9.610e+013 1.000e+003 7.931e-003 1.435e-003 
2.016e-003 8.395e+007 9.611e+013 1.000e+003 8.088e-003 1.435e-003 
2.017e-003 8.407e+007 9.611e+013 1.000e+003 7.923e-003 1.435e-003 
2.018e-003 8.423e+007 9.612e+013 1.000e+003 8.010e-003 1.435e-003 
2.019e-003 8.437e+007 9.612e+013 1.000e+003 7.974e-003 1.436e-003 
2.020e-003 8.451e+007 9.612e+013 1.000e+003 7.998e-003 1.436e-003 
2.021e-003 8.467e+007 9.613e+013 1.000e+003 7.901e-003 1.436e-003 
2.022e-003 8.480e+007 9.613e+013 1.000e+003 7.959e-003 1.436e-003 
2.023e-003 8.495e+007 9.614e+013 1.000e+003 7.956e-003 1.436e-003 
2.024e-003 8.509e+007 9.614e+013 1.000e+003 7.921e-003 1.436e-003 
2.026e-003 8.522e+007 9.615e+013 1.000e+003 8.054e-003 1.436e-003 
2.027e-003 8.535e+007 9.615e+013 1.000e+003 8.013e-003 1.436e-003 
2.028e-003 8.549e+007 9.616e+013 1.000e+003 7.962e-003 1.436e-003 
2.029e-003 8.562e+007 9.616e+013 1.000e+003 8.045e-003 1.437e-003 
2.030e-003 8.575e+007 9.617e+013 1.000e+003 8.108e-003 1.437e-003 
2.031e-003 8.588e+007 9.617e+013 1.000e+003 7.894e-003 1.437e-003 
2.032e-003 8.603e+007 9.618e+013 1.000e+003 7.999e-003 1.437e-003 
2.033e-003 8.616e+007 9.618e+013 1.000e+003 7.900e-003 1.437e-003 
2.034e-003 8.631e+007 9.619e+013 1.000e+003 8.032e-003 1.437e-003 
2.035e-003 8.645e+007 9.619e+013 1.000e+003 7.991e-003 1.437e-003 
2.036e-003 8.659e+007 9.619e+013 1.000e+003 7.908e-003 1.438e-003 
2.038e-003 8.670e+007 9.620e+013 1.000e+003 7.947e-003 1.438e-003 
2.039e-003 8.685e+007 9.620e+013 1.000e+003 8.079e-003 1.438e-003 
2.040e-003 8.699e+007 9.621e+013 1.000e+003 8.024e-003 1.438e-003 
2.041e-003 8.711e+007 9.621e+013 1.000e+003 8.084e-003 1.438e-003 
2.042e-003 8.725e+007 9.622e+013 1.000e+003 7.904e-003 1.439e-003 
2.043e-003 8.737e+007 9.622e+013 1.000e+003 7.909e-003 1.439e-003 
2.044e-003 8.743e+007 9.623e+013 1.000e+003 8.194e-003 1.439e-003 
2.045e-003 8.744e+007 9.625e+013 1.000e+003 7.927e-003 1.440e-003 
2.046e-003 8.754e+007 9.626e+013 1.000e+003 8.111e-003 1.441e-003 
2.047e-003 8.767e+007 9.626e+013 1.000e+003 7.930e-003 1.441e-003 
2.049e-003 8.781e+007 9.627e+013 1.000e+003 7.910e-003 1.441e-003 
2.050e-003 8.793e+007 9.628e+013 1.000e+003 7.847e-003 1.441e-003 
2.051e-003 8.803e+007 9.629e+013 1.000e+003 7.999e-003 1.442e-003 
2.052e-003 8.810e+007 9.630e+013 1.000e+003 8.190e-003 1.442e-003 
2.053e-003 8.821e+007 9.630e+013 1.000e+003 7.901e-003 1.443e-003 
2.054e-003 8.834e+007 9.631e+013 1.000e+003 7.932e-003 1.443e-003 
2.055e-003 8.842e+007 9.633e+013 1.000e+003 8.133e-003 1.444e-003 
2.056e-003 8.851e+007 9.636e+013 1.000e+003 7.920e-003 1.444e-003 
2.057e-003 8.862e+007 9.637e+013 1.000e+003 8.037e-003 1.444e-003 
2.058e-003 8.875e+007 9.638e+013 1.000e+003 7.993e-003 1.445e-003 
2.059e-003 8.888e+007 9.638e+013 1.000e+003 7.958e-003 1.445e-003 
2.061e-003 8.900e+007 9.639e+013 1.000e+003 8.098e-003 1.445e-003 
2.062e-003 8.914e+007 9.640e+013 1.000e+003 7.999e-003 1.445e-003 
2.063e-003 8.927e+007 9.640e+013 1.000e+003 8.012e-003 1.445e-003 
2.064e-003 8.940e+007 9.641e+013 1.000e+003 8.151e-003 1.446e-003 
2.065e-003 8.955e+007 9.641e+013 1.000e+003 8.012e-003 1.446e-003 
2.066e-003 8.969e+007 9.642e+013 1.000e+003 8.097e-003 1.446e-003 
2.067e-003 8.979e+007 9.643e+013 1.000e+003 7.921e-003 1.446e-003 
2.068e-003 8.994e+007 9.643e+013 1.000e+003 7.842e-003 1.446e-003 
2.069e-003 9.007e+007 9.644e+013 1.000e+003 8.054e-003 1.446e-003 
2.070e-003 9.024e+007 9.645e+013 1.000e+003 7.897e-003 1.446e-003 
2.071e-003 9.038e+007 9.645e+013 1.000e+003 8.011e-003 1.446e-003 
2.073e-003 9.052e+007 9.646e+013 1.000e+003 8.074e-003 1.447e-003 
2.074e-003 9.064e+007 9.646e+013 1.000e+003 7.852e-003 1.447e-003 
2.075e-003 9.078e+007 9.646e+013 1.000e+003 8.171e-003 1.447e-003 
2.076e-003 9.092e+007 9.647e+013 1.000e+003 8.039e-003 1.447e-003 
2.077e-003 9.103e+007 9.648e+013 1.000e+003 8.119e-003 1.447e-003 
2.078e-003 9.118e+007 9.649e+013 1.000e+003 8.110e-003 1.447e-003 
2.079e-003 9.132e+007 9.650e+013 1.000e+003 8.044e-003 1.448e-003 
2.080e-003 9.145e+007 9.650e+013 1.000e+003 8.097e-003 1.448e-003 
2.081e-003 9.160e+007 9.650e+013 1.000e+003 8.094e-003 1.448e-003 
2.082e-003 9.175e+007 9.652e+013 1.000e+003 8.050e-003 1.448e-003 
2.084e-003 9.186e+007 9.652e+013 1.000e+003 8.139e-003 1.448e-003 
2.085e-003 9.202e+007 9.653e+013 1.000e+003 7.982e-003 1.448e-003 
2.086e-003 9.213e+007 9.653e+013 1.000e+003 7.895e-003 1.449e-003 
2.087e-003 9.226e+007 9.654e+013 1.000e+003 7.990e-003 1.449e-003 
2.088e-003 9.240e+007 9.655e+013 1.000e+003 7.934e-003 1.449e-003 
2.089e-003 9.253e+007 9.656e+013 1.000e+003 7.972e-003 1.449e-003 
2.090e-003 9.265e+007 9.657e+013 1.000e+003 8.028e-003 1.449e-003 
2.091e-003 9.279e+007 9.657e+013 1.000e+003 7.918e-003 1.450e-003 
2.092e-003 9.290e+007 9.658e+013 1.000e+003 8.014e-003 1.450e-003 
2.093e-003 9.299e+007 9.659e+013 1.000e+003 7.854e-003 1.450e-003 
2.095e-003 9.309e+007 9.660e+013 1.000e+003 7.933e-003 1.451e-003 
2.096e-003 9.324e+007 9.661e+013 1.000e+003 8.060e-003 1.451e-003 
2.097e-003 9.337e+007 9.662e+013 1.000e+003 8.006e-003 1.451e-003 
2.098e-003 9.349e+007 9.663e+013 1.000e+003 8.074e-003 1.451e-003 
2.099e-003 9.363e+007 9.664e+013 1.000e+003 7.974e-003 1.451e-003 
2.100e-003 9.375e+007 9.664e+013 1.000e+003 8.008e-003 1.452e-003 
2.101e-003 9.388e+007 9.665e+013 1.000e+003 7.963e-003 1.452e-003 
2.102e-003 9.402e+007 9.665e+013 1.000e+003 8.028e-003 1.452e-003 
2.103e-003 9.414e+007 9.666e+013 1.000e+003 8.003e-003 1.452e-003 
2.104e-003 9.426e+007 9.666e+013 1.000e+003 7.939e-003 1.453e-003 
2.106e-003 9.434e+007 9.667e+013 1.000e+003 8.015e-003 1.453e-003 
2.107e-003 9.438e+007 9.670e+013 1.000e+003 7.923e-003 1.454e-003 
2.108e-003 9.447e+007 9.671e+013 1.000e+003 7.920e-003 1.454e-003 
2.109e-003 9.458e+007 9.672e+013 1.000e+003 8.019e-003 1.455e-003 
2.110e-003 9.472e+007 9.673e+013 1.000e+003 7.932e-003 1.455e-003 
2.111e-003 9.484e+007 9.674e+013 1.000e+003 8.003e-003 1.455e-003 
2.112e-003 9.496e+007 9.674e+013 1.000e+003 8.103e-003 1.455e-003 
2.113e-003 9.510e+007 9.675e+013 1.000e+003 7.948e-003 1.456e-003 
2.114e-003 9.523e+007 9.676e+013 1.000e+003 7.939e-003 1.456e-003 
2.116e-003 9.535e+007 9.676e+013 1.000e+003 7.898e-003 1.456e-003 
2.117e-003 9.548e+007 9.677e+013 1.000e+003 8.028e-003 1.456e-003 
2.118e-003 9.556e+007 9.677e+013 1.000e+003 7.967e-003 1.457e-003 
2.119e-003 9.569e+007 9.678e+013 1.000e+003 8.092e-003 1.457e-003 
2.120e-003 9.581e+007 9.678e+013 1.000e+003 8.015e-003 1.457e-003 
2.121e-003 9.592e+007 9.679e+013 1.000e+003 7.828e-003 1.458e-003 
2.122e-003 9.604e+007 9.680e+013 1.000e+003 7.981e-003 1.458e-003 
2.123e-003 9.615e+007 9.680e+013 1.000e+003 7.979e-003 1.458e-003 
2.124e-003 9.622e+007 9.682e+013 1.000e+003 7.854e-003 1.459e-003 
2.126e-003 9.634e+007 9.682e+013 1.000e+003 8.025e-003 1.459e-003 
2.127e-003 9.647e+007 9.683e+013 1.000e+003 7.999e-003 1.459e-003 
2.128e-003 9.659e+007 9.684e+013 1.000e+003 8.075e-003 1.460e-003 
2.129e-003 9.671e+007 9.685e+013 1.000e+003 8.099e-003 1.460e-003 
2.130e-003 9.686e+007 9.685e+013 1.000e+003 7.966e-003 1.460e-003 
2.131e-003 9.700e+007 9.686e+013 1.000e+003 7.999e-003 1.460e-003 
2.132e-003 9.712e+007 9.686e+013 1.000e+003 7.929e-003 1.460e-003 
2.133e-003 9.726e+007 9.687e+013 1.000e+003 7.839e-003 1.461e-003 
2.134e-003 9.738e+007 9.688e+013 1.000e+003 8.039e-003 1.461e-003 
2.135e-003 9.750e+007 9.689e+013 1.000e+003 8.143e-003 1.461e-003 
2.136e-003 9.766e+007 9.689e+013 1.000e+003 7.995e-003 1.461e-003 
2.138e-003 9.779e+007 9.690e+013 1.000e+003 8.079e-003 1.461e-003 
2.139e-003 9.792e+007 9.690e+013 1.000e+003 7.979e-003 1.461e-003 
2.140e-003 9.804e+007 9.691e+013 1.000e+003 7.889e-003 1.462e-003 
2.141e-003 9.818e+007 9.692e+013 1.000e+003 7.851e-003 1.462e-003 
2.142e-003 9.829e+007 9.693e+013 1.000e+003 8.049e-003 1.462e-003 
2.143e-003 9.838e+007 9.694e+013 1.000e+003 8.012e-003 1.462e-003 
2.144e-003 9.849e+007 9.695e+013 1.000e+003 7.989e-003 1.463e-003 
2.145e-003 9.862e+007 9.696e+013 1.000e+003 7.847e-003 1.463e-003 
2.146e-003 9.872e+007 9.696e+013 1.000e+003 7.954e-003 1.463e-003 
2.147e-003 9.882e+007 9.698e+013 1.000e+003 8.124e-003 1.464e-003 
2.148e-003 9.894e+007 9.698e+013 1.000e+003 7.969e-003 1.464e-003 
2.149e-003 9.907e+007 9.699e+013 1.000e+003 8.062e-003 1.464e-003 
2.150e-003 9.919e+007 9.699e+013 1.000e+003 8.019e-003 1.464e-003 
2.151e-003 9.930e+007 9.700e+013 1.000e+003 7.837e-003 1.464e-003 
2.152e-003 9.941e+007 9.701e+013 1.000e+003 8.271e-003 1.464e-003 
2.153e-003 9.955e+007 9.701e+013 1.000e+003 8.036e-003 1.465e-003 
2.154e-003 9.966e+007 9.702e+013 1.000e+003 8.040e-003 1.465e-003 
2.155e-003 9.978e+007 9.703e+013 1.000e+003 7.994e-003 1.465e-003 
2.156e-003 9.990e+007 9.703e+013 1.000e+003 8.037e-003 1.465e-003 
2.157e-003 1.000e+008 9.703e+013 1.000e+003 8.011e-003 1.465e-003 
2.158e-003 1.001e+008 9.704e+013 1.000e+003 7.971e-003 1.465e-003 
2.159e-003 1.002e+008 9.704e+013 1.000e+003 7.989e-003 1.465e-003 
2.160e-003 1.004e+008 9.705e+013 1.000e+003 7.946e-003 1.466e-003 
2.161e-003 1.005e+008 9.706e+013 1.000e+003 7.977e-003 1.466e-003 
2.162e-003 1.006e+008 9.706e+013 1.000e+003 8.054e-003 1.466e-003 
2.163e-003 1.007e+008 9.707e+013 1.000e+003 7.868e-003 1.466e-003 
2.163e-003 1.008e+008 9.707e+013 1.000e+003 7.865e-003 1.466e-003 
2.164e-003 1.009e+008 9.708e+013 1.000e+003 7.936e-003 1.467e-003 
2.165e-003 1.010e+008 9.709e+013 1.000e+003 7.890e-003 1.467e-003 
2.166e-003 1.011e+008 9.709e+013 1.000e+003 8.042e-003 1.467e-003 
2.167e-003 1.012e+008 9.709e+013 1.000e+003 7.929e-003 1.467e-003 
2.168e-003 1.014e+008 9.709e+013 1.000e+003 8.037e-003 1.467e-003 
2.169e-003 1.015e+008 9.710e+013 1.000e+003 8.055e-003 1.467e-003 
2.170e-003 1.016e+008 9.710e+013 1.000e+003 8.045e-003 1.467e-003 
2.171e-003 1.017e+008 9.711e+013 1.000e+003 7.902e-003 1.468e-003 
2.172e-003 1.018e+008 9.711e+013 1.000e+003 8.034e-003 1.468e-003 
2.173e-003 1.017e+008 9.714e+013 1.000e+003 7.824e-003 1.470e-003 
2.174e-003 1.017e+008 9.719e+013 1.000e+003 7.882e-003 1.471e-003 
2.175e-003 1.018e+008 9.722e+013 1.000e+003 8.022e-003 1.471e-003 
2.176e-003 1.019e+008 9.723e+013 1.000e+003 8.294e-003 1.472e-003 
2.177e-003 1.020e+008 9.723e+013 1.000e+003 7.809e-003 1.472e-003 
2.178e-003 1.021e+008 9.725e+013 1.000e+003 8.017e-003 1.472e-003 
2.180e-003 1.022e+008 9.726e+013 1.000e+003 7.871e-003 1.473e-003 
2.181e-003 1.024e+008 9.726e+013 1.000e+003 7.980e-003 1.473e-003 
2.182e-003 1.025e+008 9.727e+013 1.000e+003 7.983e-003 1.473e-003 
2.183e-003 1.026e+008 9.728e+013 1.000e+003 8.116e-003 1.473e-003 
2.184e-003 1.028e+008 9.728e+013 1.000e+003 7.876e-003 1.473e-003 
2.185e-003 1.029e+008 9.729e+013 1.000e+003 7.866e-003 1.474e-003 
2.186e-003 1.030e+008 9.730e+013 1.000e+003 8.019e-003 1.474e-003 
2.187e-003 1.031e+008 9.731e+013 1.000e+003 7.970e-003 1.474e-003 
2.188e-003 1.032e+008 9.732e+013 1.000e+003 7.829e-003 1.474e-003 
2.190e-003 1.034e+008 9.732e+013 1.000e+003 7.959e-003 1.475e-003 
2.191e-003 1.035e+008 9.733e+013 1.000e+003 7.885e-003 1.475e-003 
2.192e-003 1.036e+008 9.734e+013 1.000e+003 8.034e-003 1.475e-003 
2.193e-003 1.037e+008 9.734e+013 1.000e+003 8.044e-003 1.475e-003 
2.194e-003 1.039e+008 9.736e+013 1.000e+003 7.838e-003 1.476e-003 
2.195e-003 1.040e+008 9.736e+013 1.000e+003 8.115e-003 1.476e-003 
2.196e-003 1.041e+008 9.737e+013 1.000e+003 8.039e-003 1.476e-003 
2.197e-003 1.042e+008 9.738e+013 1.000e+003 8.038e-003 1.477e-003 
2.198e-003 1.044e+008 9.739e+013 1.000e+003 7.891e-003 1.477e-003 
2.200e-003 1.044e+008 9.740e+013 1.000e+003 7.915e-003 1.477e-003 
2.201e-003 1.042e+008 9.746e+013 1.000e+003 8.206e-003 1.480e-003 
2.202e-003 1.035e+008 9.765e+013 1.000e+003 8.416e-003 1.486e-003 
2.203e-003 1.021e+008 9.793e+013 1.000e+003 8.876e-003 1.497e-003 
2.204e-003 1.003e+008 9.832e+013 1.000e+003 8.823e-003 1.510e-003 
2.205e-003 9.796e+007 9.877e+013 1.000e+003 9.495e-003 1.528e-003 
2.206e-003 9.601e+007 9.916e+013 1.000e+003 8.574e-003 1.542e-003 
2.208e-003 9.491e+007 9.944e+013 1.000e+003 8.358e-003 1.551e-003 
2.209e-003 9.423e+007 9.963e+013 1.000e+003 8.014e-003 1.557e-003 
2.210e-003 9.396e+007 9.971e+013 1.000e+003 7.992e-003 1.560e-003 
2.211e-003 9.389e+007 9.976e+013 1.000e+003 7.904e-003 1.562e-003 
2.212e-003 9.394e+007 9.978e+013 1.000e+003 7.958e-003 1.562e-003 
2.213e-003 9.402e+007 9.980e+013 1.000e+003 7.844e-003 1.563e-003 
2.215e-003 9.407e+007 9.978e+013 1.000e+003 8.064e-003 1.564e-003 
2.216e-003 9.412e+007 9.980e+013 1.000e+003 7.914e-003 1.565e-003 
2.217e-003 9.417e+007 9.982e+013 1.000e+003 7.967e-003 1.566e-003 
2.218e-003 9.421e+007 9.984e+013 1.000e+003 7.883e-003 1.566e-003 
2.219e-003 9.427e+007 9.987e+013 1.000e+003 8.052e-003 1.567e-003 
2.220e-003 9.437e+007 9.989e+013 1.000e+003 7.966e-003 1.568e-003 
2.222e-003 9.446e+007 9.990e+013 1.000e+003 7.921e-003 1.568e-003 
2.223e-003 9.457e+007 9.991e+013 1.000e+003 7.996e-003 1.569e-003 
2.224e-003 9.468e+007 9.992e+013 1.000e+003 7.948e-003 1.569e-003 
2.225e-003 9.476e+007 9.995e+013 1.000e+003 7.827e-003 1.570e-003 
2.226e-003 9.484e+007 9.997e+013 1.000e+003 7.949e-003 1.570e-003 
2.227e-003 9.490e+007 1.000e+014 1.000e+003 7.860e-003 1.571e-003 
2.228e-003 9.490e+007 1.000e+014 1.000e+003 8.063e-003 1.572e-003 
2.229e-003 9.499e+007 1.001e+014 1.000e+003 7.833e-003 1.572e-003 
2.231e-003 9.510e+007 1.001e+014 1.000e+003 7.831e-003 1.573e-003 
2.232e-003 9.520e+007 1.001e+014 1.000e+003 7.846e-003 1.573e-003 
2.233e-003 9.529e+007 1.001e+014 1.000e+003 7.926e-003 1.574e-003 
2.234e-003 9.542e+007 1.001e+014 1.000e+003 7.846e-003 1.574e-003 
2.235e-003 9.553e+007 1.001e+014 1.000e+003 7.943e-003 1.574e-003 
2.236e-003 9.566e+007 1.001e+014 1.000e+003 7.839e-003 1.574e-003 
2.237e-003 9.578e+007 1.001e+014 1.000e+003 7.819e-003 1.574e-003 
2.238e-003 9.589e+007 1.001e+014 1.000e+003 7.870e-003 1.575e-003 
2.239e-003 9.600e+007 1.001e+014 1.000e+003 7.831e-003 1.575e-003 
2.240e-003 9.609e+007 1.001e+014 1.000e+003 7.865e-003 1.575e-003 
2.241e-003 9.620e+007 1.001e+014 1.000e+003 7.978e-003 1.576e-003 
2.242e-003 9.632e+007 1.001e+014 1.000e+003 7.865e-003 1.576e-003 
2.243e-003 9.643e+007 1.002e+014 1.000e+003 7.831e-003 1.576e-003 
2.244e-003 9.656e+007 1.002e+014 1.000e+003 7.849e-003 1.576e-003 
2.245e-003 9.668e+007 1.002e+014 1.000e+003 7.863e-003 1.577e-003 
2.246e-003 9.680e+007 1.002e+014 1.000e+003 7.953e-003 1.577e-003 
2.247e-003 9.694e+007 1.002e+014 1.000e+003 7.845e-003 1.577e-003 
2.248e-003 9.706e+007 1.002e+014 1.000e+003 7.877e-003 1.577e-003 
2.249e-003 9.718e+007 1.002e+014 1.000e+003 7.851e-003 1.577e-003 
2.250e-003 9.730e+007 1.002e+014 1.000e+003 7.845e-003 1.577e-003 
2.251e-003 9.741e+007 1.002e+014 1.000e+003 7.832e-003 1.578e-003 
2.252e-003 9.756e+007 1.002e+014 1.000e+003 7.823e-003 1.578e-003 
2.253e-003 9.768e+007 1.002e+014 1.000e+003 7.841e-003 1.578e-003 
2.255e-003 9.778e+007 1.002e+014 1.000e+003 7.870e-003 1.578e-003 
2.256e-003 9.791e+007 1.002e+014 1.000e+003 7.993e-003 1.578e-003 
2.257e-003 9.803e+007 1.002e+014 1.000e+003 7.898e-003 1.579e-003 
2.258e-003 9.816e+007 1.002e+014 1.000e+003 7.817e-003 1.579e-003 
2.259e-003 9.827e+007 1.002e+014 1.000e+003 7.828e-003 1.579e-003 
2.260e-003 9.836e+007 1.003e+014 1.000e+003 7.856e-003 1.579e-003 
2.261e-003 9.849e+007 1.003e+014 1.000e+003 7.844e-003 1.579e-003 
2.262e-003 9.859e+007 1.003e+014 1.000e+003 7.936e-003 1.580e-003 
2.263e-003 9.869e+007 1.003e+014 1.000e+003 8.027e-003 1.580e-003 
2.264e-003 9.882e+007 1.003e+014 1.000e+003 7.857e-003 1.581e-003 
2.265e-003 9.893e+007 1.003e+014 1.000e+003 7.991e-003 1.581e-003 
2.266e-003 9.905e+007 1.003e+014 1.000e+003 7.845e-003 1.581e-003 
2.267e-003 9.917e+007 1.003e+014 1.000e+003 7.847e-003 1.581e-003 
2.268e-003 9.929e+007 1.003e+014 1.000e+003 7.980e-003 1.582e-003 
2.270e-003 9.944e+007 1.003e+014 1.000e+003 8.051e-003 1.582e-003 
2.271e-003 9.956e+007 1.003e+014 1.000e+003 7.946e-003 1.582e-003 
2.272e-003 9.969e+007 1.003e+014 1.000e+003 8.043e-003 1.582e-003 
2.273e-003 9.983e+007 1.003e+014 1.000e+003 7.915e-003 1.582e-003 
2.274e-003 9.995e+007 1.004e+014 1.000e+003 8.027e-003 1.583e-003 
2.275e-003 1.001e+008 1.004e+014 1.000e+003 8.018e-003 1.583e-003 
2.276e-003 1.002e+008 1.004e+014 1.000e+003 8.040e-003 1.583e-003 
2.278e-003 1.003e+008 1.004e+014 1.000e+003 7.959e-003 1.584e-003 
2.279e-003 1.005e+008 1.004e+014 1.000e+003 7.920e-003 1.584e-003 
2.280e-003 1.006e+008 1.004e+014 1.000e+003 7.909e-003 1.584e-003 
2.281e-003 1.007e+008 1.004e+014 1.000e+003 7.887e-003 1.584e-003 
2.282e-003 1.009e+008 1.004e+014 1.000e+003 8.012e-003 1.584e-003 
2.283e-003 1.010e+008 1.004e+014 1.000e+003 7.817e-003 1.585e-003 
2.284e-003 1.011e+008 1.004e+014 1.000e+003 7.941e-003 1.585e-003 
2.285e-003 1.012e+008 1.004e+014 1.000e+003 7.867e-003 1.585e-003 
2.287e-003 1.014e+008 1.004e+014 1.000e+003 7.918e-003 1.586e-003 
2.288e-003 1.015e+008 1.004e+014 1.000e+003 7.886e-003 1.586e-003 
2.289e-003 1.016e+008 1.004e+014 1.000e+003 7.863e-003 1.586e-003 
2.290e-003 1.017e+008 1.005e+014 1.000e+003 7.867e-003 1.586e-003 
2.291e-003 1.018e+008 1.005e+014 1.000e+003 8.011e-003 1.587e-003 
2.292e-003 1.020e+008 1.005e+014 1.000e+003 7.854e-003 1.587e-003 
2.293e-003 1.021e+008 1.005e+014 1.000e+003 7.995e-003 1.587e-003 
2.295e-003 1.022e+008 1.005e+014 1.000e+003 8.029e-003 1.588e-003 
2.296e-003 1.023e+008 1.005e+014 1.000e+003 7.927e-003 1.588e-003 
2.297e-003 1.024e+008 1.005e+014 1.000e+003 7.919e-003 1.588e-003 
2.298e-003 1.023e+008 1.005e+014 1.000e+003 8.626e-003 1.590e-003 
2.299e-003 1.022e+008 1.006e+014 1.000e+003 8.005e-003 1.592e-003 
2.300e-003 1.023e+008 1.007e+014 1.000e+003 7.973e-003 1.593e-003 
2.301e-003 1.021e+008 1.007e+014 1.000e+003 7.872e-003 1.595e-003 
2.303e-003 1.022e+008 1.007e+014 1.000e+003 8.016e-003 1.595e-003 
2.304e-003 1.024e+008 1.007e+014 1.000e+003 7.880e-003 1.596e-003 
2.305e-003 1.025e+008 1.007e+014 1.000e+003 7.986e-003 1.596e-003 
2.306e-003 1.026e+008 1.007e+014 1.000e+003 7.909e-003 1.596e-003 
2.307e-003 1.028e+008 1.008e+014 1.000e+003 7.919e-003 1.596e-003 
2.308e-003 1.029e+008 1.008e+014 1.000e+003 7.853e-003 1.597e-003 
2.309e-003 1.030e+008 1.008e+014 1.000e+003 7.930e-003 1.597e-003 
2.311e-003 1.032e+008 1.008e+014 1.000e+003 7.937e-003 1.597e-003 
2.312e-003 1.033e+008 1.008e+014 1.000e+003 7.911e-003 1.597e-003 
2.313e-003 1.034e+008 1.008e+014 1.000e+003 7.862e-003 1.598e-003 
2.314e-003 1.035e+008 1.008e+014 1.000e+003 7.813e-003 1.598e-003 
2.315e-003 1.036e+008 1.008e+014 1.000e+003 7.985e-003 1.599e-003 
2.316e-003 1.037e+008 1.008e+014 1.000e+003 7.856e-003 1.599e-003 
2.317e-003 1.039e+008 1.008e+014 1.000e+003 7.984e-003 1.599e-003 
2.319e-003 1.040e+008 1.008e+014 1.000e+003 7.847e-003 1.599e-003 
2.320e-003 1.041e+008 1.008e+014 1.000e+003 7.999e-003 1.600e-003 
2.321e-003 1.042e+008 1.008e+014 1.000e+003 7.843e-003 1.600e-003 
2.322e-003 1.043e+008 1.008e+014 1.000e+003 7.876e-003 1.601e-003 
2.323e-003 1.044e+008 1.009e+014 1.000e+003 7.866e-003 1.601e-003 
2.324e-003 1.045e+008 1.009e+014 1.000e+003 7.858e-003 1.602e-003 
2.325e-003 1.046e+008 1.009e+014 1.000e+003 8.105e-003 1.602e-003 
2.327e-003 1.046e+008 1.009e+014 1.000e+003 7.889e-003 1.603e-003 
2.328e-003 1.047e+008 1.009e+014 1.000e+003 7.919e-003 1.603e-003 
2.329e-003 1.048e+008 1.009e+014 1.000e+003 7.885e-003 1.604e-003 
2.330e-003 1.048e+008 1.009e+014 1.000e+003 8.158e-003 1.605e-003 
2.331e-003 1.048e+008 1.010e+014 1.000e+003 7.883e-003 1.607e-003 
2.332e-003 1.046e+008 1.010e+014 1.000e+003 8.037e-003 1.609e-003 
2.333e-003 1.049e+008 1.010e+014 1.000e+003 8.175e-003 1.608e-003 
2.335e-003 1.053e+008 1.009e+014 1.000e+003 8.059e-003 1.606e-003 
2.336e-003 1.055e+008 1.009e+014 1.000e+003 7.858e-003 1.606e-003 
2.337e-003 1.057e+008 1.008e+014 1.000e+003 7.978e-003 1.606e-003 
2.338e-003 1.059e+008 1.008e+014 1.000e+003 7.913e-003 1.606e-003 
2.339e-003 1.060e+008 1.008e+014 1.000e+003 7.945e-003 1.606e-003 
2.340e-003 1.061e+008 1.008e+014 1.000e+003 7.935e-003 1.606e-003 
2.341e-003 1.062e+008 1.008e+014 1.000e+003 7.966e-003 1.607e-003 
2.343e-003 1.063e+008 1.008e+014 1.000e+003 7.857e-003 1.607e-003 
2.344e-003 1.064e+008 1.009e+014 1.000e+003 8.043e-003 1.608e-003 
2.345e-003 1.065e+008 1.009e+014 1.000e+003 7.889e-003 1.608e-003 
2.346e-003 1.066e+008 1.009e+014 1.000e+003 7.889e-003 1.609e-003 
2.347e-003 1.066e+008 1.009e+014 1.000e+003 7.881e-003 1.610e-003 
2.348e-003 1.067e+008 1.009e+014 1.000e+003 8.073e-003 1.610e-003 
2.349e-003 1.068e+008 1.009e+014 1.000e+003 8.114e-003 1.610e-003 
2.351e-003 1.069e+008 1.009e+014 1.000e+003 8.037e-003 1.611e-003 
2.352e-003 1.070e+008 1.009e+014 1.000e+003 7.881e-003 1.612e-003 
2.353e-003 1.071e+008 1.009e+014 1.000e+003 8.014e-003 1.612e-003 
2.354e-003 1.072e+008 1.009e+014 1.000e+003 7.853e-003 1.613e-003 
2.355e-003 1.072e+008 1.009e+014 1.000e+003 7.932e-003 1.613e-003 
2.356e-003 1.073e+008 1.009e+014 1.000e+003 7.870e-003 1.614e-003 
2.357e-003 1.074e+008 1.009e+014 1.000e+003 7.876e-003 1.614e-003 
2.359e-003 1.075e+008 1.009e+014 1.000e+003 7.872e-003 1.615e-003 
2.360e-003 1.076e+008 1.010e+014 1.000e+003 8.057e-003 1.616e-003 
2.361e-003 1.077e+008 1.010e+014 1.000e+003 7.964e-003 1.616e-003 
2.362e-003 1.078e+008 1.010e+014 1.000e+003 7.949e-003 1.616e-003 
2.363e-003 1.079e+008 1.010e+014 1.000e+003 7.880e-003 1.617e-003 
2.364e-003 1.079e+008 1.010e+014 1.000e+003 7.953e-003 1.618e-003 
2.365e-003 1.080e+008 1.010e+014 1.000e+003 8.073e-003 1.619e-003 
2.367e-003 1.081e+008 1.010e+014 1.000e+003 7.882e-003 1.619e-003 
2.368e-003 1.082e+008 1.010e+014 1.000e+003 8.005e-003 1.619e-003 
2.369e-003 1.084e+008 1.010e+014 1.000e+003 7.879e-003 1.619e-003 
2.370e-003 1.085e+008 1.010e+014 1.000e+003 7.853e-003 1.620e-003 
2.371e-003 1.086e+008 1.010e+014 1.000e+003 7.927e-003 1.620e-003 
2.372e-003 1.087e+008 1.010e+014 1.000e+003 8.021e-003 1.620e-003 
2.373e-003 1.089e+008 1.010e+014 1.000e+003 7.930e-003 1.621e-003 
2.375e-003 1.090e+008 1.011e+014 1.000e+003 7.880e-003 1.621e-003 
2.376e-003 1.091e+008 1.011e+014 1.000e+003 7.939e-003 1.621e-003 
2.377e-003 1.091e+008 1.011e+014 1.000e+003 8.074e-003 1.622e-003 
2.378e-003 1.092e+008 1.011e+014 1.000e+003 7.854e-003 1.623e-003 
2.379e-003 1.093e+008 1.011e+014 1.000e+003 7.951e-003 1.623e-003 
2.380e-003 1.094e+008 1.012e+014 1.000e+003 7.945e-003 1.624e-003 
2.381e-003 1.095e+008 1.012e+014 1.000e+003 7.889e-003 1.624e-003 
2.383e-003 1.096e+008 1.012e+014 1.000e+003 7.945e-003 1.625e-003 
2.384e-003 1.097e+008 1.012e+014 1.000e+003 8.038e-003 1.625e-003 
2.385e-003 1.098e+008 1.012e+014 1.000e+003 7.907e-003 1.625e-003 
2.386e-003 1.099e+008 1.012e+014 1.000e+003 8.061e-003 1.626e-003 
2.387e-003 1.101e+008 1.012e+014 1.000e+003 7.980e-003 1.626e-003 
2.388e-003 1.102e+008 1.012e+014 1.000e+003 7.924e-003 1.626e-003 
2.389e-003 1.103e+008 1.013e+014 1.000e+003 7.877e-003 1.626e-003 
2.391e-003 1.105e+008 1.013e+014 1.000e+003 7.892e-003 1.626e-003 
2.392e-003 1.106e+008 1.013e+014 1.000e+003 7.953e-003 1.627e-003 
2.393e-003 1.107e+008 1.013e+014 1.000e+003 7.935e-003 1.627e-003 
2.394e-003 1.108e+008 1.013e+014 1.000e+003 8.019e-003 1.627e-003 
2.395e-003 1.109e+008 1.013e+014 1.000e+003 7.930e-003 1.628e-003 
2.396e-003 1.110e+008 1.013e+014 1.000e+003 7.911e-003 1.628e-003 
2.397e-003 1.111e+008 1.014e+014 1.000e+003 7.906e-003 1.629e-003 
2.398e-003 1.113e+008 1.014e+014 1.000e+003 7.994e-003 1.629e-003 
2.400e-003 1.114e+008 1.014e+014 1.000e+003 7.957e-003 1.629e-003 
2.401e-003 1.115e+008 1.014e+014 1.000e+003 8.091e-003 1.630e-003 
2.402e-003 1.116e+008 1.014e+014 1.000e+003 7.975e-003 1.630e-003 
2.403e-003 1.116e+008 1.015e+014 1.000e+003 8.096e-003 1.631e-003 
2.404e-003 1.117e+008 1.015e+014 1.000e+003 7.986e-003 1.632e-003 
2.405e-003 1.118e+008 1.015e+014 1.000e+003 7.851e-003 1.632e-003 
2.406e-003 1.118e+008 1.015e+014 1.000e+003 7.854e-003 1.633e-003 
2.408e-003 1.119e+008 1.015e+014 1.000e+003 7.987e-003 1.634e-003 
2.409e-003 1.119e+008 1.015e+014 1.000e+003 7.970e-003 1.634e-003 
2.410e-003 1.120e+008 1.015e+014 1.000e+003 7.814e-003 1.635e-003 
2.411e-003 1.120e+008 1.015e+014 1.000e+003 7.883e-003 1.636e-003 
2.412e-003 1.120e+008 1.016e+014 1.000e+003 7.975e-003 1.637e-003 
2.413e-003 1.121e+008 1.016e+014 1.000e+003 7.924e-003 1.638e-003 
2.414e-003 1.121e+008 1.016e+014 1.000e+003 8.005e-003 1.639e-003 
2.415e-003 1.122e+008 1.016e+014 1.000e+003 7.970e-003 1.639e-003 
2.417e-003 1.123e+008 1.016e+014 1.000e+003 7.883e-003 1.640e-003 
2.418e-003 1.125e+008 1.016e+014 1.000e+003 8.075e-003 1.640e-003 
2.419e-003 1.126e+008 1.016e+014 1.000e+003 7.973e-003 1.640e-003 
2.420e-003 1.127e+008 1.016e+014 1.000e+003 8.087e-003 1.641e-003 
2.421e-003 1.128e+008 1.017e+014 1.000e+003 7.946e-003 1.641e-003 
2.422e-003 1.130e+008 1.017e+014 1.000e+003 7.930e-003 1.641e-003 
2.423e-003 1.131e+008 1.017e+014 1.000e+003 7.867e-003 1.641e-003 
2.425e-003 1.132e+008 1.017e+014 1.000e+003 7.947e-003 1.641e-003 
2.426e-003 1.134e+008 1.017e+014 1.000e+003 8.001e-003 1.642e-003 
2.427e-003 1.135e+008 1.017e+014 1.000e+003 7.883e-003 1.642e-003 
2.428e-003 1.136e+008 1.017e+014 1.000e+003 7.845e-003 1.642e-003 
2.429e-003 1.138e+008 1.017e+014 1.000e+003 8.025e-003 1.642e-003 
2.430e-003 1.139e+008 1.017e+014 1.000e+003 7.908e-003 1.642e-003 
2.431e-003 1.140e+008 1.017e+014 1.000e+003 7.895e-003 1.642e-003 
2.432e-003 1.141e+008 1.017e+014 1.000e+003 8.096e-003 1.643e-003 
2.433e-003 1.142e+008 1.017e+014 1.000e+003 8.031e-003 1.643e-003 
2.435e-003 1.143e+008 1.017e+014 1.000e+003 8.066e-003 1.644e-003 
2.436e-003 1.144e+008 1.017e+014 1.000e+003 7.894e-003 1.645e-003 
2.437e-003 1.144e+008 1.018e+014 1.000e+003 8.013e-003 1.646e-003 
2.438e-003 1.144e+008 1.018e+014 1.000e+003 8.033e-003 1.647e-003 
2.439e-003 1.144e+008 1.018e+014 1.000e+003 8.158e-003 1.648e-003 
2.440e-003 1.145e+008 1.018e+014 1.000e+003 8.027e-003 1.648e-003 
2.441e-003 1.146e+008 1.018e+014 1.000e+003 7.925e-003 1.649e-003 
2.442e-003 1.147e+008 1.018e+014 1.000e+003 8.077e-003 1.649e-003 
2.443e-003 1.148e+008 1.018e+014 1.000e+003 8.127e-003 1.649e-003 
2.445e-003 1.150e+008 1.018e+014 1.000e+003 7.898e-003 1.649e-003 
2.446e-003 1.151e+008 1.018e+014 1.000e+003 7.936e-003 1.650e-003 
2.447e-003 1.152e+008 1.018e+014 1.000e+003 7.965e-003 1.650e-003 
2.448e-003 1.153e+008 1.018e+014 1.000e+003 7.965e-003 1.650e-003 
2.449e-003 1.155e+008 1.018e+014 1.000e+003 7.934e-003 1.650e-003 
2.450e-003 1.156e+008 1.019e+014 1.000e+003 7.907e-003 1.651e-003 
2.451e-003 1.156e+008 1.019e+014 1.000e+003 7.846e-003 1.651e-003 
2.452e-003 1.157e+008 1.019e+014 1.000e+003 7.997e-003 1.652e-003 
2.453e-003 1.157e+008 1.019e+014 1.000e+003 7.959e-003 1.653e-003 
2.454e-003 1.157e+008 1.019e+014 1.000e+003 8.137e-003 1.654e-003 
2.456e-003 1.158e+008 1.019e+014 1.000e+003 8.226e-003 1.655e-003 
2.457e-003 1.159e+008 1.019e+014 1.000e+003 8.139e-003 1.655e-003 
2.458e-003 1.160e+008 1.020e+014 1.000e+003 8.032e-003 1.656e-003 
2.459e-003 1.161e+008 1.020e+014 1.000e+003 7.847e-003 1.656e-003 
2.460e-003 1.161e+008 1.020e+014 1.000e+003 8.158e-003 1.657e-003 
2.461e-003 1.162e+008 1.020e+014 1.000e+003 8.119e-003 1.658e-003 
2.462e-003 1.162e+008 1.020e+014 1.000e+003 8.011e-003 1.658e-003 
2.463e-003 1.162e+008 1.020e+014 1.000e+003 8.082e-003 1.660e-003 
2.464e-003 1.162e+008 1.021e+014 1.000e+003 8.116e-003 1.661e-003 
2.465e-003 1.161e+008 1.021e+014 1.000e+003 7.998e-003 1.662e-003 
2.467e-003 1.161e+008 1.021e+014 1.000e+003 7.858e-003 1.664e-003 
2.468e-003 1.161e+008 1.021e+014 1.000e+003 7.887e-003 1.665e-003 
2.469e-003 1.160e+008 1.022e+014 1.000e+003 7.882e-003 1.666e-003 
2.470e-003 1.159e+008 1.022e+014 1.000e+003 8.166e-003 1.668e-003 
2.471e-003 1.158e+008 1.023e+014 1.000e+003 7.936e-003 1.670e-003 
2.472e-003 1.158e+008 1.023e+014 1.000e+003 7.909e-003 1.671e-003 
2.473e-003 1.157e+008 1.024e+014 1.000e+003 7.882e-003 1.673e-003 
2.474e-003 1.156e+008 1.025e+014 1.000e+003 8.066e-003 1.675e-003 
2.476e-003 1.155e+008 1.026e+014 1.000e+003 7.812e-003 1.677e-003 
2.477e-003 1.155e+008 1.026e+014 1.000e+003 7.984e-003 1.678e-003 
2.478e-003 1.154e+008 1.027e+014 1.000e+003 8.041e-003 1.680e-003 
2.479e-003 1.155e+008 1.027e+014 1.000e+003 7.963e-003 1.680e-003 
2.480e-003 1.156e+008 1.027e+014 1.000e+003 7.901e-003 1.681e-003 
2.481e-003 1.157e+008 1.027e+014 1.000e+003 7.927e-003 1.681e-003 
2.482e-003 1.158e+008 1.027e+014 1.000e+003 7.871e-003 1.681e-003 
2.483e-003 1.159e+008 1.028e+014 1.000e+003 7.844e-003 1.682e-003 
2.485e-003 1.160e+008 1.028e+014 1.000e+003 7.883e-003 1.682e-003 
2.486e-003 1.161e+008 1.028e+014 1.000e+003 7.843e-003 1.683e-003 
2.487e-003 1.161e+008 1.028e+014 1.000e+003 7.990e-003 1.684e-003 
2.488e-003 1.162e+008 1.028e+014 1.000e+003 7.843e-003 1.684e-003 
2.489e-003 1.163e+008 1.029e+014 1.000e+003 7.938e-003 1.685e-003 
2.490e-003 1.163e+008 1.029e+014 1.000e+003 7.813e-003 1.686e-003 
2.491e-003 1.164e+008 1.029e+014 1.000e+003 7.916e-003 1.686e-003 
2.492e-003 1.165e+008 1.029e+014 1.000e+003 7.856e-003 1.687e-003 
2.494e-003 1.164e+008 1.030e+014 1.000e+003 8.024e-003 1.688e-003 
2.495e-003 1.164e+008 1.031e+014 1.000e+003 7.904e-003 1.690e-003 
2.496e-003 1.163e+008 1.031e+014 1.000e+003 7.887e-003 1.691e-003 
2.497e-003 1.163e+008 1.032e+014 1.000e+003 7.937e-003 1.693e-003 
2.498e-003 1.161e+008 1.032e+014 1.000e+003 8.084e-003 1.695e-003 
2.499e-003 1.160e+008 1.033e+014 1.000e+003 7.882e-003 1.697e-003 
2.500e-003 1.156e+008 1.034e+014 1.000e+003 8.025e-003 1.701e-003 
2.501e-003 1.140e+008 1.039e+014 1.000e+003 9.319e-003 1.712e-003 
2.502e-003 1.131e+008 1.041e+014 1.000e+003 8.495e-003 1.720e-003 
2.503e-003 1.129e+008 1.042e+014 1.000e+003 8.142e-003 1.722e-003 
2.504e-003 1.130e+008 1.041e+014 1.000e+003 8.160e-003 1.722e-003 
2.505e-003 1.130e+008 1.041e+014 1.000e+003 8.086e-003 1.723e-003 
2.505e-003 1.130e+008 1.041e+014 1.000e+003 8.121e-003 1.724e-003 
2.506e-003 1.131e+008 1.040e+014 1.000e+003 8.580e-003 1.724e-003 
2.507e-003 1.129e+008 1.040e+014 1.000e+003 8.730e-003 1.726e-003 
2.508e-003 1.128e+008 1.039e+014 1.000e+003 8.744e-003 1.728e-003 
2.509e-003 1.126e+008 1.028e+014 1.000e+003 9.783e-003 1.730e-003 
2.510e-003 1.126e+008 1.024e+014 1.000e+003 8.204e-003 1.731e-003 
2.511e-003 1.124e+008 1.024e+014 1.000e+003 8.286e-003 1.733e-003 
2.512e-003 1.120e+008 1.024e+014 1.000e+003 8.297e-003 1.737e-003 
2.513e-003 1.116e+008 1.024e+014 1.000e+003 7.934e-003 1.741e-003 
2.514e-003 1.116e+008 1.024e+014 1.000e+003 7.954e-003 1.742e-003 
2.515e-003 1.118e+008 1.021e+014 1.000e+003 8.132e-003 1.742e-003 
2.516e-003 1.117e+008 1.021e+014 1.000e+003 7.896e-003 1.744e-003 
2.518e-003 1.118e+008 1.021e+014 1.000e+003 7.870e-003 1.744e-003 
2.519e-003 1.119e+008 1.021e+014 1.000e+003 7.881e-003 1.745e-003 
2.520e-003 1.120e+008 1.021e+014 1.000e+003 8.001e-003 1.745e-003 
2.521e-003 1.121e+008 1.021e+014 1.000e+003 7.848e-003 1.745e-003 
2.522e-003 1.122e+008 1.022e+014 1.000e+003 7.978e-003 1.746e-003 
2.523e-003 1.123e+008 1.022e+014 1.000e+003 7.853e-003 1.746e-003 
2.524e-003 1.122e+008 1.022e+014 1.000e+003 8.146e-003 1.748e-003 
2.525e-003 1.109e+008 1.022e+014 1.000e+003 8.333e-003 1.758e-003 
2.526e-003 1.099e+008 1.024e+014 1.000e+003 8.193e-003 1.766e-003 
2.527e-003 1.084e+008 1.027e+014 1.000e+003 9.946e-003 1.778e-003 
2.529e-003 1.052e+008 1.005e+014 1.000e+003 1.102e-002 1.801e-003 
2.530e-003 1.019e+008 1.000e+014 1.000e+003 9.952e-003 1.825e-003 
2.531e-003 9.969e+007 9.974e+013 1.000e+003 8.707e-003 1.841e-003 
2.532e-003 9.894e+007 9.973e+013 1.000e+003 8.266e-003 1.847e-003 
2.533e-003 9.814e+007 9.985e+013 1.000e+003 8.489e-003 1.854e-003 
2.534e-003 9.706e+007 9.981e+013 1.000e+003 8.630e-003 1.863e-003 
2.535e-003 9.574e+007 9.973e+013 1.000e+003 8.314e-003 1.873e-003 
2.536e-003 9.579e+007 9.975e+013 1.000e+003 7.987e-003 1.874e-003 
2.537e-003 9.550e+007 9.943e+013 1.000e+003 9.058e-003 1.876e-003 
2.537e-003 9.530e+007 9.945e+013 1.000e+003 9.823e-003 1.878e-003 
2.538e-003 9.507e+007 9.957e+013 1.000e+003 9.948e-003 1.880e-003 
2.538e-003 9.498e+007 9.961e+013 1.000e+003 9.193e-003 1.881e-003 
2.538e-003 9.489e+007 9.965e+013 1.000e+003 9.271e-003 1.882e-003 
2.538e-003 9.473e+007 9.966e+013 1.000e+003 9.646e-003 1.883e-003 
2.539e-003 9.451e+007 9.967e+013 1.000e+003 9.719e-003 1.885e-003 
2.539e-003 9.424e+007 9.970e+013 1.000e+003 1.023e-002 1.887e-003 
2.539e-003 9.395e+007 9.971e+013 1.000e+003 9.189e-003 1.889e-003 
2.539e-003 9.369e+007 9.973e+013 1.000e+003 9.606e-003 1.891e-003 
2.540e-003 9.348e+007 9.974e+013 1.000e+003 1.099e-002 1.893e-003 
2.540e-003 9.320e+007 9.974e+013 1.000e+003 1.129e-002 1.895e-003 
2.540e-003 9.282e+007 9.974e+013 1.000e+003 1.072e-002 1.898e-003 
2.540e-003 9.241e+007 9.977e+013 1.000e+003 1.075e-002 1.901e-003 
2.541e-003 9.204e+007 9.981e+013 1.000e+003 1.057e-002 1.904e-003 
2.541e-003 9.159e+007 9.977e+013 1.000e+003 1.081e-002 1.907e-003 
2.541e-003 9.105e+007 9.972e+013 1.000e+003 1.057e-002 1.912e-003 
2.542e-003 9.047e+007 9.965e+013 1.000e+003 1.140e-002 1.916e-003 
2.542e-003 8.971e+007 9.938e+013 1.000e+003 1.176e-002 1.921e-003 
2.542e-003 8.911e+007 9.943e+013 1.000e+003 1.032e-002 1.926e-003 
2.543e-003 8.871e+007 9.948e+013 1.000e+003 1.072e-002 1.929e-003 
2.543e-003 8.840e+007 9.953e+013 1.000e+003 9.392e-003 1.931e-003 
2.543e-003 8.815e+007 9.959e+013 1.000e+003 1.001e-002 1.934e-003 
2.543e-003 8.799e+007 9.964e+013 1.000e+003 1.014e-002 1.935e-003 
2.544e-003 8.796e+007 9.969e+013 1.000e+003 1.146e-002 1.935e-003 
2.544e-003 8.797e+007 9.974e+013 1.000e+003 9.346e-003 1.936e-003 
2.544e-003 8.796e+007 9.978e+013 1.000e+003 1.040e-002 1.936e-003 
2.545e-003 8.796e+007 9.979e+013 1.000e+003 8.268e-003 1.936e-003 
2.545e-003 8.797e+007 9.980e+013 1.000e+003 1.079e-002 1.937e-003 
2.545e-003 8.800e+007 9.981e+013 1.000e+003 9.139e-003 1.937e-003 
2.546e-003 8.803e+007 9.983e+013 1.000e+003 9.433e-003 1.937e-003 
2.546e-003 8.807e+007 9.984e+013 1.000e+003 9.186e-003 1.937e-003 
2.546e-003 8.811e+007 9.984e+013 1.000e+003 1.009e-002 1.937e-003 
2.546e-003 8.818e+007 9.968e+013 1.000e+003 1.040e-002 1.937e-003 
2.547e-003 8.822e+007 9.968e+013 1.000e+003 1.040e-002 1.937e-003 
2.547e-003 8.826e+007 9.968e+013 1.000e+003 9.770e-003 1.937e-003 
2.547e-003 8.829e+007 9.968e+013 1.000e+003 1.080e-002 1.937e-003 
2.548e-003 8.833e+007 9.968e+013 1.000e+003 1.037e-002 1.937e-003 
2.548e-003 8.837e+007 9.968e+013 1.000e+003 9.360e-003 1.937e-003 
2.548e-003 8.841e+007 9.968e+013 1.000e+003 9.619e-003 1.937e-003 
2.549e-003 8.847e+007 9.968e+013 1.000e+003 9.749e-003 1.937e-003 
2.549e-003 8.852e+007 9.967e+013 1.000e+003 9.021e-003 1.937e-003 
2.549e-003 8.857e+007 9.968e+013 1.000e+003 9.874e-003 1.937e-003 
2.549e-003 8.863e+007 9.968e+013 1.000e+003 1.005e-002 1.936e-003 
2.550e-003 8.869e+007 9.968e+013 1.000e+003 1.078e-002 1.936e-003 
2.550e-003 8.875e+007 9.968e+013 1.000e+003 8.572e-003 1.936e-003 
2.550e-003 8.880e+007 9.967e+013 1.000e+003 9.748e-003 1.936e-003 
2.551e-003 8.885e+007 9.968e+013 1.000e+003 1.023e-002 1.936e-003 
2.551e-003 8.889e+007 9.968e+013 1.000e+003 9.288e-003 1.936e-003 
2.551e-003 8.895e+007 9.968e+013 1.000e+003 1.017e-002 1.936e-003 
2.552e-003 8.900e+007 9.968e+013 1.000e+003 8.993e-003 1.936e-003 
2.552e-003 8.906e+007 9.968e+013 1.000e+003 1.058e-002 1.936e-003 
2.552e-003 8.910e+007 9.969e+013 1.000e+003 1.087e-002 1.936e-003 
2.552e-003 8.915e+007 9.969e+013 1.000e+003 9.721e-003 1.936e-003 
2.553e-003 8.921e+007 9.969e+013 1.000e+003 9.323e-003 1.936e-003 
2.553e-003 8.926e+007 9.969e+013 1.000e+003 1.030e-002 1.936e-003 
2.553e-003 8.930e+007 9.969e+013 1.000e+003 9.661e-003 1.936e-003 
2.554e-003 8.935e+007 9.970e+013 1.000e+003 9.495e-003 1.936e-003 
2.554e-003 8.940e+007 9.970e+013 1.000e+003 9.751e-003 1.936e-003 
2.554e-003 8.944e+007 9.971e+013 1.000e+003 1.043e-002 1.936e-003 
2.555e-003 8.949e+007 9.971e+013 1.000e+003 1.017e-002 1.936e-003 
2.555e-003 8.954e+007 9.971e+013 1.000e+003 1.031e-002 1.936e-003 
2.555e-003 8.958e+007 9.971e+013 1.000e+003 9.194e-003 1.936e-003 
2.556e-003 8.963e+007 9.972e+013 1.000e+003 1.057e-002 1.936e-003 
2.556e-003 8.967e+007 9.972e+013 1.000e+003 1.084e-002 1.936e-003 
2.556e-003 8.972e+007 9.973e+013 1.000e+003 1.050e-002 1.936e-003 
2.557e-003 8.978e+007 9.973e+013 1.000e+003 9.094e-003 1.936e-003 
2.557e-003 8.983e+007 9.973e+013 1.000e+003 9.398e-003 1.936e-003 
2.557e-003 8.988e+007 9.972e+013 1.000e+003 9.255e-003 1.936e-003 
2.557e-003 8.994e+007 9.973e+013 1.000e+003 9.774e-003 1.935e-003 
2.558e-003 8.999e+007 9.973e+013 1.000e+003 9.868e-003 1.935e-003 
2.558e-003 9.003e+007 9.973e+013 1.000e+003 9.287e-003 1.935e-003 
2.558e-003 9.008e+007 9.974e+013 1.000e+003 9.753e-003 1.935e-003 
2.559e-003 9.012e+007 9.973e+013 1.000e+003 9.706e-003 1.935e-003 
2.559e-003 9.017e+007 9.974e+013 1.000e+003 8.752e-003 1.935e-003 
2.559e-003 9.022e+007 9.974e+013 1.000e+003 1.005e-002 1.935e-003 
2.560e-003 9.026e+007 9.974e+013 1.000e+003 9.261e-003 1.935e-003 
2.560e-003 9.031e+007 9.975e+013 1.000e+003 9.259e-003 1.935e-003 
2.560e-003 9.036e+007 9.975e+013 1.000e+003 8.616e-003 1.935e-003 
2.561e-003 9.041e+007 9.975e+013 1.000e+003 9.253e-003 1.935e-003 
2.561e-003 9.046e+007 9.976e+013 1.000e+003 9.279e-003 1.935e-003 
2.561e-003 9.051e+007 9.975e+013 1.000e+003 9.550e-003 1.935e-003 
2.562e-003 9.057e+007 9.976e+013 1.000e+003 9.105e-003 1.935e-003 
2.562e-003 9.063e+007 9.976e+013 1.000e+003 9.343e-003 1.935e-003 
2.562e-003 9.068e+007 9.976e+013 1.000e+003 1.011e-002 1.935e-003 
2.563e-003 9.074e+007 9.976e+013 1.000e+003 8.815e-003 1.935e-003 
2.563e-003 9.080e+007 9.977e+013 1.000e+003 9.132e-003 1.935e-003 
2.563e-003 9.085e+007 9.977e+013 1.000e+003 9.383e-003 1.935e-003 
2.564e-003 9.090e+007 9.977e+013 1.000e+003 9.367e-003 1.935e-003 
2.564e-003 9.094e+007 9.977e+013 1.000e+003 9.799e-003 1.935e-003 
2.564e-003 9.099e+007 9.978e+013 1.000e+003 9.498e-003 1.935e-003 
2.565e-003 9.104e+007 9.978e+013 1.000e+003 1.031e-002 1.935e-003 
2.565e-003 9.108e+007 9.978e+013 1.000e+003 9.256e-003 1.935e-003 
2.565e-003 9.113e+007 9.978e+013 1.000e+003 9.984e-003 1.935e-003 
2.566e-003 9.118e+007 9.979e+013 1.000e+003 1.106e-002 1.935e-003 
2.566e-003 9.123e+007 9.979e+013 1.000e+003 9.293e-003 1.935e-003 
2.566e-003 9.127e+007 9.979e+013 1.000e+003 8.524e-003 1.935e-003 
2.566e-003 9.132e+007 9.979e+013 1.000e+003 9.908e-003 1.935e-003 
2.567e-003 9.137e+007 9.979e+013 1.000e+003 1.046e-002 1.935e-003 
2.567e-003 9.141e+007 9.979e+013 1.000e+003 9.414e-003 1.935e-003 
2.567e-003 9.145e+007 9.979e+013 1.000e+003 9.550e-003 1.935e-003 
2.568e-003 9.150e+007 9.980e+013 1.000e+003 1.031e-002 1.935e-003 
2.568e-003 9.155e+007 9.980e+013 1.000e+003 9.382e-003 1.935e-003 
2.568e-003 9.160e+007 9.980e+013 1.000e+003 1.019e-002 1.935e-003 
2.568e-003 9.165e+007 9.980e+013 1.000e+003 9.520e-003 1.935e-003 
2.569e-003 9.170e+007 9.980e+013 1.000e+003 9.605e-003 1.935e-003 
2.569e-003 9.174e+007 9.980e+013 1.000e+003 9.478e-003 1.935e-003 
2.569e-003 9.178e+007 9.981e+013 1.000e+003 9.201e-003 1.935e-003 
2.570e-003 9.182e+007 9.981e+013 1.000e+003 1.010e-002 1.935e-003 
2.570e-003 9.186e+007 9.980e+013 1.000e+003 1.003e-002 1.935e-003 
2.570e-003 9.190e+007 9.981e+013 1.000e+003 1.019e-002 1.935e-003 
2.571e-003 9.194e+007 9.981e+013 1.000e+003 9.640e-003 1.935e-003 
2.571e-003 9.198e+007 9.982e+013 1.000e+003 9.154e-003 1.935e-003 
2.571e-003 9.201e+007 9.982e+013 1.000e+003 1.058e-002 1.935e-003 
2.572e-003 9.205e+007 9.982e+013 1.000e+003 1.010e-002 1.935e-003 
2.572e-003 9.209e+007 9.982e+013 1.000e+003 9.631e-003 1.935e-003 
2.572e-003 9.214e+007 9.982e+013 1.000e+003 9.180e-003 1.935e-003 
2.573e-003 9.218e+007 9.983e+013 1.000e+003 8.847e-003 1.935e-003 
2.573e-003 9.222e+007 9.983e+013 1.000e+003 9.568e-003 1.935e-003 
2.573e-003 9.227e+007 9.983e+013 1.000e+003 9.343e-003 1.935e-003 
2.574e-003 9.232e+007 9.983e+013 1.000e+003 8.930e-003 1.935e-003 
2.574e-003 9.236e+007 9.983e+013 1.000e+003 9.155e-003 1.935e-003 
2.574e-003 9.242e+007 9.984e+013 1.000e+003 8.807e-003 1.935e-003 
2.575e-003 9.247e+007 9.984e+013 1.000e+003 9.221e-003 1.935e-003 
2.575e-003 9.252e+007 9.984e+013 1.000e+003 9.885e-003 1.935e-003 
2.575e-003 9.257e+007 9.984e+013 1.000e+003 8.677e-003 1.935e-003 
2.576e-003 9.262e+007 9.985e+013 1.000e+003 9.672e-003 1.935e-003 
2.576e-003 9.267e+007 9.985e+013 1.000e+003 8.389e-003 1.935e-003 
2.576e-003 9.273e+007 9.985e+013 1.000e+003 1.046e-002 1.935e-003 
2.577e-003 9.278e+007 9.985e+013 1.000e+003 8.321e-003 1.935e-003 
2.577e-003 9.283e+007 9.985e+013 1.000e+003 9.566e-003 1.935e-003 
2.577e-003 9.287e+007 9.986e+013 1.000e+003 9.731e-003 1.935e-003 
2.578e-003 9.293e+007 9.986e+013 1.000e+003 9.928e-003 1.935e-003 
2.578e-003 9.299e+007 9.986e+013 1.000e+003 1.046e-002 1.935e-003 
2.578e-003 9.304e+007 9.987e+013 1.000e+003 9.012e-003 1.935e-003 
2.579e-003 9.310e+007 9.987e+013 1.000e+003 9.202e-003 1.935e-003 
2.579e-003 9.315e+007 9.987e+013 1.000e+003 8.372e-003 1.935e-003 
2.579e-003 9.319e+007 9.987e+013 1.000e+003 9.366e-003 1.935e-003 
2.580e-003 9.322e+007 9.988e+013 1.000e+003 9.395e-003 1.935e-003 
2.580e-003 9.326e+007 9.988e+013 1.000e+003 1.005e-002 1.935e-003 
2.580e-003 9.330e+007 9.989e+013 1.000e+003 9.769e-003 1.935e-003 
2.581e-003 9.335e+007 9.990e+013 1.000e+003 8.568e-003 1.935e-003 
2.581e-003 9.339e+007 9.990e+013 1.000e+003 9.207e-003 1.935e-003 
2.581e-003 9.344e+007 9.991e+013 1.000e+003 8.669e-003 1.935e-003 
2.582e-003 9.348e+007 9.990e+013 1.000e+003 1.047e-002 1.935e-003 
2.582e-003 9.353e+007 9.991e+013 1.000e+003 8.359e-003 1.935e-003 
2.582e-003 9.357e+007 9.991e+013 1.000e+003 9.399e-003 1.935e-003 
2.582e-003 9.361e+007 9.992e+013 1.000e+003 9.997e-003 1.935e-003 
2.583e-003 9.365e+007 9.991e+013 1.000e+003 9.904e-003 1.935e-003 
2.583e-003 9.370e+007 9.991e+013 1.000e+003 1.005e-002 1.935e-003 
2.583e-003 9.374e+007 9.992e+013 1.000e+003 1.019e-002 1.935e-003 
2.584e-003 9.379e+007 9.993e+013 1.000e+003 1.045e-002 1.935e-003 
2.584e-003 9.384e+007 9.993e+013 1.000e+003 1.010e-002 1.935e-003 
2.584e-003 9.388e+007 9.993e+013 1.000e+003 1.039e-002 1.935e-003 
2.584e-003 9.392e+007 9.993e+013 1.000e+003 9.682e-003 1.935e-003 
2.585e-003 9.396e+007 9.993e+013 1.000e+003 1.003e-002 1.935e-003 
2.585e-003 9.400e+007 9.993e+013 1.000e+003 1.005e-002 1.935e-003 
2.585e-003 9.405e+007 9.993e+013 1.000e+003 1.004e-002 1.935e-003 
2.586e-003 9.409e+007 9.993e+013 1.000e+003 1.044e-002 1.935e-003 
2.586e-003 9.414e+007 9.994e+013 1.000e+003 1.011e-002 1.935e-003 
2.586e-003 9.419e+007 9.994e+013 1.000e+003 9.460e-003 1.935e-003 
2.586e-003 9.424e+007 9.994e+013 1.000e+003 1.007e-002 1.935e-003 
2.587e-003 9.428e+007 9.994e+013 1.000e+003 9.885e-003 1.935e-003 
2.587e-003 9.433e+007 9.994e+013 1.000e+003 9.618e-003 1.935e-003 
2.587e-003 9.438e+007 9.995e+013 1.000e+003 9.361e-003 1.935e-003 
2.588e-003 9.443e+007 9.995e+013 1.000e+003 1.058e-002 1.935e-003 
2.588e-003 9.447e+007 9.995e+013 1.000e+003 9.900e-003 1.935e-003 
2.588e-003 9.452e+007 9.995e+013 1.000e+003 9.109e-003 1.935e-003 
2.589e-003 9.457e+007 9.996e+013 1.000e+003 1.027e-002 1.935e-003 
2.589e-003 9.461e+007 9.996e+013 1.000e+003 9.293e-003 1.935e-003 
2.589e-003 9.466e+007 9.996e+013 1.000e+003 1.046e-002 1.935e-003 
2.590e-003 9.471e+007 9.996e+013 1.000e+003 9.977e-003 1.935e-003 
2.590e-003 9.475e+007 9.997e+013 1.000e+003 9.238e-003 1.935e-003 
2.590e-003 9.480e+007 9.997e+013 1.000e+003 9.480e-003 1.935e-003 
2.591e-003 9.486e+007 9.997e+013 1.000e+003 8.831e-003 1.935e-003 
2.591e-003 9.491e+007 9.997e+013 1.000e+003 9.928e-003 1.934e-003 
2.591e-003 9.495e+007 9.998e+013 1.000e+003 9.339e-003 1.935e-003 
2.592e-003 9.499e+007 9.998e+013 1.000e+003 9.915e-003 1.935e-003 
2.592e-003 9.503e+007 9.969e+013 1.000e+003 9.750e-003 1.935e-003 
2.592e-003 9.507e+007 9.970e+013 1.000e+003 8.975e-003 1.935e-003 
2.593e-003 9.511e+007 9.970e+013 1.000e+003 8.490e-003 1.935e-003 
2.593e-003 9.514e+007 9.970e+013 1.000e+003 8.936e-003 1.935e-003 
2.593e-003 9.518e+007 9.970e+013 1.000e+003 9.301e-003 1.935e-003 
2.593e-003 9.522e+007 9.970e+013 1.000e+003 9.933e-003 1.935e-003 
2.594e-003 9.526e+007 9.971e+013 1.000e+003 9.720e-003 1.935e-003 
2.594e-003 9.530e+007 9.971e+013 1.000e+003 8.721e-003 1.935e-003 
2.594e-003 9.534e+007 9.971e+013 1.000e+003 9.761e-003 1.935e-003 
2.595e-003 9.538e+007 9.971e+013 1.000e+003 9.605e-003 1.935e-003 
2.595e-003 9.543e+007 9.971e+013 1.000e+003 9.286e-003 1.935e-003 
2.595e-003 9.547e+007 9.972e+013 1.000e+003 9.556e-003 1.935e-003 
2.596e-003 9.551e+007 9.971e+013 1.000e+003 8.912e-003 1.935e-003 
2.596e-003 9.555e+007 9.972e+013 1.000e+003 9.585e-003 1.935e-003 
2.597e-003 9.559e+007 9.972e+013 1.000e+003 8.822e-003 1.935e-003 
2.597e-003 9.564e+007 9.971e+013 1.000e+003 9.028e-003 1.935e-003 
2.597e-003 9.568e+007 9.972e+013 1.000e+003 8.923e-003 1.935e-003 
2.598e-003 9.573e+007 9.972e+013 1.000e+003 8.960e-003 1.935e-003 
2.598e-003 9.578e+007 9.972e+013 1.000e+003 8.105e-003 1.935e-003 
2.598e-003 9.581e+007 9.973e+013 1.000e+003 9.669e-003 1.936e-003 
2.599e-003 9.585e+007 9.973e+013 1.000e+003 9.125e-003 1.936e-003 
2.599e-003 9.589e+007 9.973e+013 1.000e+003 9.178e-003 1.936e-003 
2.599e-003 9.592e+007 9.973e+013 1.000e+003 9.593e-003 1.936e-003 
2.599e-003 9.596e+007 9.973e+013 1.000e+003 1.066e-002 1.936e-003 
2.600e-003 9.599e+007 9.974e+013 1.000e+003 9.253e-003 1.936e-003 
2.600e-003 9.603e+007 9.973e+013 1.000e+003 9.579e-003 1.936e-003 
2.600e-003 9.605e+007 9.974e+013 1.000e+003 9.632e-003 1.936e-003 
2.601e-003 9.609e+007 9.973e+013 1.000e+003 9.656e-003 1.936e-003 
2.601e-003 9.613e+007 9.974e+013 1.000e+003 8.661e-003 1.936e-003 
2.601e-003 9.617e+007 9.974e+013 1.000e+003 1.077e-002 1.936e-003 
2.601e-003 9.620e+007 9.974e+013 1.000e+003 1.034e-002 1.936e-003 
2.602e-003 9.624e+007 9.974e+013 1.000e+003 1.009e-002 1.936e-003 
2.602e-003 9.627e+007 9.974e+013 1.000e+003 1.006e-002 1.936e-003 
2.602e-003 9.631e+007 9.975e+013 1.000e+003 9.864e-003 1.936e-003 
2.603e-003 9.635e+007 9.974e+013 1.000e+003 9.486e-003 1.936e-003 
2.603e-003 9.639e+007 9.974e+013 1.000e+003 8.788e-003 1.936e-003 
2.603e-003 9.643e+007 9.975e+013 1.000e+003 9.062e-003 1.936e-003 
2.603e-003 9.646e+007 9.975e+013 1.000e+003 1.015e-002 1.936e-003 
2.604e-003 9.650e+007 9.975e+013 1.000e+003 1.048e-002 1.936e-003 
2.604e-003 9.654e+007 9.975e+013 1.000e+003 9.597e-003 1.936e-003 
2.604e-003 9.657e+007 9.975e+013 1.000e+003 9.463e-003 1.936e-003 
2.605e-003 9.661e+007 9.975e+013 1.000e+003 8.976e-003 1.937e-003 
2.605e-003 9.664e+007 9.976e+013 1.000e+003 9.159e-003 1.937e-003 
2.605e-003 9.668e+007 9.976e+013 1.000e+003 9.501e-003 1.937e-003 
2.606e-003 9.672e+007 9.976e+013 1.000e+003 8.966e-003 1.937e-003 
2.606e-003 9.677e+007 9.976e+013 1.000e+003 9.852e-003 1.937e-003 
2.606e-003 9.680e+007 9.976e+013 1.000e+003 8.123e-003 1.937e-003 
2.607e-003 9.684e+007 9.976e+013 1.000e+003 9.363e-003 1.937e-003 
2.607e-003 9.687e+007 9.977e+013 1.000e+003 9.218e-003 1.937e-003 
2.607e-003 9.690e+007 9.977e+013 1.000e+003 9.778e-003 1.937e-003 
2.608e-003 9.694e+007 9.977e+013 1.000e+003 9.215e-003 1.937e-003 
2.608e-003 9.699e+007 9.977e+013 1.000e+003 9.723e-003 1.937e-003 
2.608e-003 9.703e+007 9.977e+013 1.000e+003 8.114e-003 1.937e-003 
2.609e-003 9.707e+007 9.978e+013 1.000e+003 9.034e-003 1.937e-003 
2.609e-003 9.711e+007 9.978e+013 1.000e+003 1.051e-002 1.937e-003 
2.609e-003 9.716e+007 9.977e+013 1.000e+003 8.773e-003 1.937e-003 
2.609e-003 9.720e+007 9.978e+013 1.000e+003 9.421e-003 1.937e-003 
2.610e-003 9.725e+007 9.978e+013 1.000e+003 8.344e-003 1.937e-003 
2.610e-003 9.730e+007 9.978e+013 1.000e+003 8.924e-003 1.937e-003 
2.610e-003 9.734e+007 9.978e+013 1.000e+003 9.251e-003 1.937e-003 
2.611e-003 9.738e+007 9.978e+013 1.000e+003 9.007e-003 1.937e-003 
2.611e-003 9.743e+007 9.978e+013 1.000e+003 9.559e-003 1.937e-003 
2.611e-003 9.747e+007 9.978e+013 1.000e+003 9.842e-003 1.937e-003 
2.612e-003 9.750e+007 9.979e+013 1.000e+003 9.721e-003 1.937e-003 
2.612e-003 9.754e+007 9.979e+013 1.000e+003 8.651e-003 1.938e-003 
2.612e-003 9.758e+007 9.979e+013 1.000e+003 9.148e-003 1.938e-003 
2.613e-003 9.762e+007 9.979e+013 1.000e+003 9.596e-003 1.938e-003 
2.613e-003 9.766e+007 9.979e+013 1.000e+003 9.137e-003 1.938e-003 
2.613e-003 9.769e+007 9.980e+013 1.000e+003 9.864e-003 1.938e-003 
2.614e-003 9.774e+007 9.979e+013 1.000e+003 9.017e-003 1.938e-003 
2.614e-003 9.778e+007 9.980e+013 1.000e+003 9.040e-003 1.938e-003 
2.614e-003 9.782e+007 9.980e+013 1.000e+003 8.867e-003 1.938e-003 
2.615e-003 9.785e+007 9.981e+013 1.000e+003 9.477e-003 1.938e-003 
2.615e-003 9.788e+007 9.981e+013 1.000e+003 8.651e-003 1.938e-003 
2.615e-003 9.792e+007 9.981e+013 1.000e+003 9.706e-003 1.938e-003 
2.616e-003 9.797e+007 9.981e+013 1.000e+003 1.015e-002 1.938e-003 
2.616e-003 9.800e+007 9.981e+013 1.000e+003 1.110e-002 1.938e-003 
2.616e-003 9.804e+007 9.981e+013 1.000e+003 1.017e-002 1.938e-003 
2.617e-003 9.808e+007 9.981e+013 1.000e+003 1.037e-002 1.938e-003 
2.617e-003 9.811e+007 9.982e+013 1.000e+003 9.121e-003 1.938e-003 
2.617e-003 9.814e+007 9.982e+013 1.000e+003 1.077e-002 1.938e-003 
2.618e-003 9.818e+007 9.982e+013 1.000e+003 9.710e-003 1.939e-003 
2.618e-003 9.821e+007 9.982e+013 1.000e+003 9.380e-003 1.939e-003 
2.618e-003 9.824e+007 9.983e+013 1.000e+003 9.096e-003 1.939e-003 
2.618e-003 9.827e+007 9.982e+013 1.000e+003 1.049e-002 1.939e-003 
2.619e-003 9.831e+007 9.983e+013 1.000e+003 9.304e-003 1.939e-003 
2.619e-003 9.834e+007 9.983e+013 1.000e+003 1.038e-002 1.939e-003 
2.619e-003 9.838e+007 9.983e+013 1.000e+003 1.009e-002 1.939e-003 
2.620e-003 9.841e+007 9.983e+013 1.000e+003 1.084e-002 1.939e-003 
2.620e-003 9.845e+007 9.983e+013 1.000e+003 8.605e-003 1.939e-003 
2.620e-003 9.848e+007 9.983e+013 1.000e+003 9.420e-003 1.939e-003 
2.620e-003 9.851e+007 9.983e+013 1.000e+003 9.182e-003 1.939e-003 
2.621e-003 9.855e+007 9.984e+013 1.000e+003 1.031e-002 1.939e-003 
2.621e-003 9.859e+007 9.983e+013 1.000e+003 1.007e-002 1.939e-003 
2.621e-003 9.863e+007 9.983e+013 1.000e+003 9.988e-003 1.939e-003 
2.622e-003 9.866e+007 9.984e+013 1.000e+003 9.244e-003 1.939e-003 
2.622e-003 9.870e+007 9.984e+013 1.000e+003 9.222e-003 1.939e-003 
2.622e-003 9.873e+007 9.984e+013 1.000e+003 9.053e-003 1.939e-003 
2.623e-003 9.876e+007 9.984e+013 1.000e+003 9.007e-003 1.940e-003 
2.623e-003 9.880e+007 9.985e+013 1.000e+003 9.435e-003 1.940e-003 
2.623e-003 9.884e+007 9.985e+013 1.000e+003 1.023e-002 1.940e-003 
2.624e-003 9.889e+007 9.985e+013 1.000e+003 9.116e-003 1.940e-003 
2.624e-003 9.893e+007 9.985e+013 1.000e+003 8.833e-003 1.940e-003 
2.624e-003 9.897e+007 9.986e+013 1.000e+003 9.024e-003 1.940e-003 
2.624e-003 9.901e+007 9.985e+013 1.000e+003 9.508e-003 1.940e-003 
2.625e-003 9.906e+007 9.985e+013 1.000e+003 9.712e-003 1.940e-003 
2.625e-003 9.910e+007 9.985e+013 1.000e+003 9.465e-003 1.940e-003 
2.625e-003 9.914e+007 9.986e+013 1.000e+003 8.561e-003 1.940e-003 
2.626e-003 9.918e+007 9.985e+013 1.000e+003 9.805e-003 1.940e-003 
2.626e-003 9.922e+007 9.986e+013 1.000e+003 9.742e-003 1.940e-003 
2.626e-003 9.927e+007 9.985e+013 1.000e+003 9.864e-003 1.940e-003 
2.627e-003 9.931e+007 9.986e+013 1.000e+003 9.023e-003 1.940e-003 
2.627e-003 9.935e+007 9.986e+013 1.000e+003 9.111e-003 1.940e-003 
2.627e-003 9.938e+007 9.986e+013 1.000e+003 8.955e-003 1.940e-003 
2.628e-003 9.941e+007 9.986e+013 1.000e+003 9.419e-003 1.940e-003 
2.628e-003 9.945e+007 9.987e+013 1.000e+003 8.843e-003 1.940e-003 
2.628e-003 9.949e+007 9.987e+013 1.000e+003 9.454e-003 1.940e-003 
2.629e-003 9.953e+007 9.988e+013 1.000e+003 9.367e-003 1.940e-003 
2.629e-003 9.956e+007 9.987e+013 1.000e+003 9.899e-003 1.940e-003 
2.629e-003 9.960e+007 9.988e+013 1.000e+003 8.257e-003 1.941e-003 
2.630e-003 9.965e+007 9.988e+013 1.000e+003 9.812e-003 1.941e-003 
2.630e-003 9.968e+007 9.988e+013 1.000e+003 8.753e-003 1.941e-003 
2.630e-003 9.972e+007 9.988e+013 1.000e+003 8.128e-003 1.941e-003 
2.631e-003 9.975e+007 9.989e+013 1.000e+003 8.821e-003 1.941e-003 
2.631e-003 9.975e+007 9.946e+013 1.000e+003 9.211e-003 1.941e-003 
2.631e-003 9.978e+007 9.946e+013 1.000e+003 9.132e-003 1.941e-003 
2.632e-003 9.982e+007 9.946e+013 1.000e+003 9.362e-003 1.941e-003 
2.632e-003 9.986e+007 9.946e+013 1.000e+003 8.214e-003 1.941e-003 
2.632e-003 9.990e+007 9.947e+013 1.000e+003 1.007e-002 1.942e-003 
2.633e-003 9.993e+007 9.948e+013 1.000e+003 9.120e-003 1.942e-003 
2.633e-003 9.996e+007 9.947e+013 1.000e+003 1.074e-002 1.942e-003 
2.633e-003 1.000e+008 9.947e+013 1.000e+003 1.026e-002 1.942e-003 
2.634e-003 1.000e+008 9.947e+013 1.000e+003 1.003e-002 1.942e-003 
2.634e-003 1.001e+008 9.947e+013 1.000e+003 9.819e-003 1.942e-003 
2.634e-003 1.001e+008 9.947e+013 1.000e+003 9.743e-003 1.942e-003 
2.634e-003 1.001e+008 9.947e+013 1.000e+003 9.825e-003 1.942e-003 
2.635e-003 1.002e+008 9.947e+013 1.000e+003 8.808e-003 1.942e-003 
2.635e-003 1.002e+008 9.947e+013 1.000e+003 8.884e-003 1.942e-003 
2.635e-003 1.002e+008 9.948e+013 1.000e+003 9.750e-003 1.942e-003 
2.636e-003 1.003e+008 9.948e+013 1.000e+003 9.409e-003 1.942e-003 
2.636e-003 1.003e+008 9.948e+013 1.000e+003 1.092e-002 1.942e-003 
2.636e-003 1.003e+008 9.948e+013 1.000e+003 8.833e-003 1.942e-003 
2.636e-003 1.004e+008 9.948e+013 1.000e+003 1.039e-002 1.942e-003 
2.637e-003 1.004e+008 9.949e+013 1.000e+003 9.516e-003 1.942e-003 
2.637e-003 1.004e+008 9.949e+013 1.000e+003 1.044e-002 1.942e-003 
2.637e-003 1.005e+008 9.949e+013 1.000e+003 9.247e-003 1.942e-003 
2.638e-003 1.005e+008 9.949e+013 1.000e+003 9.410e-003 1.942e-003 
2.638e-003 1.006e+008 9.949e+013 1.000e+003 9.125e-003 1.942e-003 
2.638e-003 1.006e+008 9.950e+013 1.000e+003 9.474e-003 1.943e-003 
2.639e-003 1.006e+008 9.950e+013 1.000e+003 9.311e-003 1.943e-003 
2.639e-003 1.007e+008 9.950e+013 1.000e+003 9.556e-003 1.943e-003 
2.639e-003 1.007e+008 9.950e+013 1.000e+003 1.022e-002 1.943e-003 
2.639e-003 1.007e+008 9.950e+013 1.000e+003 9.567e-003 1.943e-003 
2.640e-003 1.008e+008 9.951e+013 1.000e+003 9.281e-003 1.943e-003 
2.640e-003 1.008e+008 9.951e+013 1.000e+003 9.131e-003 1.943e-003 
2.640e-003 1.008e+008 9.951e+013 1.000e+003 9.890e-003 1.943e-003 
2.641e-003 1.009e+008 9.951e+013 1.000e+003 9.894e-003 1.943e-003 
2.641e-003 1.009e+008 9.951e+013 1.000e+003 9.192e-003 1.943e-003 
2.641e-003 1.009e+008 9.952e+013 1.000e+003 8.974e-003 1.943e-003 
2.642e-003 1.010e+008 9.952e+013 1.000e+003 8.403e-003 1.943e-003 
2.642e-003 1.010e+008 9.952e+013 1.000e+003 8.035e-003 1.943e-003 
2.642e-003 1.011e+008 9.952e+013 1.000e+003 9.408e-003 1.943e-003 
2.643e-003 1.011e+008 9.952e+013 1.000e+003 9.815e-003 1.944e-003 
2.643e-003 1.011e+008 9.953e+013 1.000e+003 9.380e-003 1.944e-003 
2.643e-003 1.012e+008 9.952e+013 1.000e+003 9.719e-003 1.944e-003 
2.644e-003 1.012e+008 9.953e+013 1.000e+003 9.320e-003 1.944e-003 
2.644e-003 1.012e+008 9.953e+013 1.000e+003 9.359e-003 1.944e-003 
2.644e-003 1.013e+008 9.953e+013 1.000e+003 9.174e-003 1.944e-003 
2.645e-003 1.013e+008 9.953e+013 1.000e+003 1.008e-002 1.944e-003 
2.645e-003 1.014e+008 9.953e+013 1.000e+003 9.546e-003 1.944e-003 
2.645e-003 1.014e+008 9.954e+013 1.000e+003 8.941e-003 1.944e-003 
2.646e-003 1.014e+008 9.954e+013 1.000e+003 9.222e-003 1.944e-003 
2.646e-003 1.015e+008 9.954e+013 1.000e+003 9.041e-003 1.944e-003 
2.646e-003 1.015e+008 9.954e+013 1.000e+003 9.456e-003 1.944e-003 
2.647e-003 1.015e+008 9.955e+013 1.000e+003 9.457e-003 1.944e-003 
2.647e-003 1.016e+008 9.955e+013 1.000e+003 8.847e-003 1.944e-003 
2.647e-003 1.016e+008 9.955e+013 1.000e+003 9.352e-003 1.944e-003 
2.648e-003 1.017e+008 9.955e+013 1.000e+003 1.065e-002 1.945e-003 
2.648e-003 1.017e+008 9.956e+013 1.000e+003 8.925e-003 1.945e-003 
2.648e-003 1.017e+008 9.956e+013 1.000e+003 8.976e-003 1.945e-003 
2.649e-003 1.018e+008 9.956e+013 1.000e+003 9.809e-003 1.945e-003 
2.649e-003 1.018e+008 9.956e+013 1.000e+003 9.399e-003 1.945e-003 
2.649e-003 1.018e+008 9.956e+013 1.000e+003 9.783e-003 1.945e-003 
2.650e-003 1.019e+008 9.957e+013 1.000e+003 1.063e-002 1.945e-003 
2.650e-003 1.019e+008 9.957e+013 1.000e+003 9.916e-003 1.945e-003 
2.650e-003 1.019e+008 9.957e+013 1.000e+003 1.036e-002 1.945e-003 
2.650e-003 1.020e+008 9.957e+013 1.000e+003 1.019e-002 1.945e-003 
2.651e-003 1.020e+008 9.957e+013 1.000e+003 9.178e-003 1.945e-003 
2.651e-003 1.020e+008 9.957e+013 1.000e+003 9.194e-003 1.945e-003 
2.651e-003 1.021e+008 9.957e+013 1.000e+003 9.908e-003 1.945e-003 
2.652e-003 1.021e+008 9.957e+013 1.000e+003 9.751e-003 1.945e-003 
2.652e-003 1.021e+008 9.957e+013 1.000e+003 9.548e-003 1.945e-003 
2.652e-003 1.022e+008 9.958e+013 1.000e+003 1.003e-002 1.946e-003 
2.652e-003 1.022e+008 9.958e+013 1.000e+003 9.956e-003 1.946e-003 
2.653e-003 1.022e+008 9.958e+013 1.000e+003 9.979e-003 1.946e-003 
2.653e-003 1.023e+008 9.958e+013 1.000e+003 9.138e-003 1.946e-003 
2.653e-003 1.023e+008 9.958e+013 1.000e+003 1.072e-002 1.946e-003 
2.654e-003 1.024e+008 9.958e+013 1.000e+003 9.812e-003 1.946e-003 
2.654e-003 1.024e+008 9.958e+013 1.000e+003 9.857e-003 1.946e-003 
2.654e-003 1.024e+008 9.958e+013 1.000e+003 7.998e-003 1.946e-003 
2.654e-003 1.025e+008 9.958e+013 1.000e+003 9.905e-003 1.946e-003 
2.655e-003 1.025e+008 9.958e+013 1.000e+003 1.019e-002 1.946e-003 
2.655e-003 1.025e+008 9.959e+013 1.000e+003 1.032e-002 1.946e-003 
2.655e-003 1.026e+008 9.959e+013 1.000e+003 9.015e-003 1.946e-003 
2.656e-003 1.026e+008 9.959e+013 1.000e+003 8.911e-003 1.946e-003 
2.656e-003 1.026e+008 9.959e+013 1.000e+003 8.562e-003 1.946e-003 
2.656e-003 1.027e+008 9.959e+013 1.000e+003 9.966e-003 1.946e-003 
2.657e-003 1.027e+008 9.960e+013 1.000e+003 9.467e-003 1.946e-003 
2.657e-003 1.027e+008 9.960e+013 1.000e+003 9.762e-003 1.946e-003 
2.657e-003 1.028e+008 9.960e+013 1.000e+003 8.891e-003 1.947e-003 
2.658e-003 1.028e+008 9.959e+013 1.000e+003 9.322e-003 1.947e-003 
2.658e-003 1.029e+008 9.959e+013 1.000e+003 9.559e-003 1.947e-003 
2.658e-003 1.029e+008 9.960e+013 1.000e+003 9.306e-003 1.947e-003 
2.659e-003 1.029e+008 9.960e+013 1.000e+003 1.016e-002 1.947e-003 
2.659e-003 1.029e+008 9.961e+013 1.000e+003 9.437e-003 1.947e-003 
2.659e-003 1.030e+008 9.961e+013 1.000e+003 9.015e-003 1.947e-003 
2.660e-003 1.030e+008 9.961e+013 1.000e+003 9.920e-003 1.947e-003 
2.660e-003 1.030e+008 9.961e+013 1.000e+003 8.858e-003 1.947e-003 
2.660e-003 1.031e+008 9.962e+013 1.000e+003 1.027e-002 1.947e-003 
2.661e-003 1.031e+008 9.961e+013 1.000e+003 9.549e-003 1.947e-003 
2.661e-003 1.032e+008 9.961e+013 1.000e+003 9.495e-003 1.947e-003 
2.661e-003 1.032e+008 9.962e+013 1.000e+003 8.868e-003 1.947e-003 
2.662e-003 1.032e+008 9.962e+013 1.000e+003 9.251e-003 1.947e-003 
2.662e-003 1.033e+008 9.963e+013 1.000e+003 8.742e-003 1.948e-003 
2.662e-003 1.033e+008 9.963e+013 1.000e+003 1.016e-002 1.948e-003 
2.663e-003 1.034e+008 9.963e+013 1.000e+003 9.773e-003 1.948e-003 
2.663e-003 1.034e+008 9.963e+013 1.000e+003 8.281e-003 1.948e-003 
2.663e-003 1.035e+008 9.963e+013 1.000e+003 9.377e-003 1.948e-003 
2.664e-003 1.035e+008 9.963e+013 1.000e+003 9.161e-003 1.948e-003 
2.664e-003 1.035e+008 9.963e+013 1.000e+003 8.735e-003 1.948e-003 
2.664e-003 1.036e+008 9.964e+013 1.000e+003 8.482e-003 1.948e-003 
2.665e-003 1.036e+008 9.964e+013 1.000e+003 9.369e-003 1.948e-003 
2.665e-003 1.037e+008 9.964e+013 1.000e+003 9.299e-003 1.948e-003 
2.665e-003 1.037e+008 9.964e+013 1.000e+003 8.040e-003 1.948e-003 
2.666e-003 1.037e+008 9.964e+013 1.000e+003 9.581e-003 1.948e-003 
2.666e-003 1.038e+008 9.964e+013 1.000e+003 1.069e-002 1.948e-003 
2.666e-003 1.038e+008 9.965e+013 1.000e+003 9.683e-003 1.948e-003 
2.666e-003 1.039e+008 9.965e+013 1.000e+003 1.001e-002 1.948e-003 
2.667e-003 1.039e+008 9.965e+013 1.000e+003 1.023e-002 1.948e-003 
2.667e-003 1.039e+008 9.965e+013 1.000e+003 1.066e-002 1.948e-003 
2.667e-003 1.039e+008 9.965e+013 1.000e+003 9.771e-003 1.948e-003 
2.668e-003 1.040e+008 9.965e+013 1.000e+003 9.785e-003 1.949e-003 
2.668e-003 1.040e+008 9.966e+013 1.000e+003 9.257e-003 1.949e-003 
2.668e-003 1.040e+008 9.966e+013 1.000e+003 9.489e-003 1.949e-003 
2.668e-003 1.041e+008 9.966e+013 1.000e+003 9.658e-003 1.949e-003 
2.669e-003 1.041e+008 9.966e+013 1.000e+003 9.392e-003 1.949e-003 
2.669e-003 1.041e+008 9.966e+013 1.000e+003 9.663e-003 1.949e-003 
2.669e-003 1.042e+008 9.967e+013 1.000e+003 8.769e-003 1.949e-003 
2.670e-003 1.042e+008 9.967e+013 1.000e+003 1.070e-002 1.949e-003 
2.670e-003 1.042e+008 9.967e+013 1.000e+003 9.784e-003 1.949e-003 
2.670e-003 1.043e+008 9.967e+013 1.000e+003 1.066e-002 1.949e-003 
2.670e-003 1.043e+008 9.967e+013 1.000e+003 9.880e-003 1.949e-003 
2.671e-003 1.044e+008 9.967e+013 1.000e+003 1.011e-002 1.949e-003 
2.671e-003 1.044e+008 9.968e+013 1.000e+003 9.764e-003 1.949e-003 
2.671e-003 1.044e+008 9.968e+013 1.000e+003 1.057e-002 1.949e-003 
2.672e-003 1.044e+008 9.968e+013 1.000e+003 1.040e-002 1.949e-003 
2.672e-003 1.045e+008 9.968e+013 1.000e+003 9.903e-003 1.949e-003 
2.672e-003 1.045e+008 9.968e+013 1.000e+003 9.812e-003 1.949e-003 
2.673e-003 1.046e+008 9.968e+013 1.000e+003 9.860e-003 1.949e-003 
2.673e-003 1.046e+008 9.968e+013 1.000e+003 8.272e-003 1.949e-003 
2.673e-003 1.046e+008 9.968e+013 1.000e+003 9.440e-003 1.950e-003 
2.674e-003 1.047e+008 9.968e+013 1.000e+003 9.440e-003 1.950e-003 
2.674e-003 1.047e+008 9.969e+013 1.000e+003 9.159e-003 1.950e-003 
2.674e-003 1.047e+008 9.969e+013 1.000e+003 9.267e-003 1.950e-003 
2.675e-003 1.048e+008 9.969e+013 1.000e+003 9.441e-003 1.950e-003 
2.675e-003 1.048e+008 9.969e+013 1.000e+003 9.031e-003 1.950e-003 
2.675e-003 1.049e+008 9.970e+013 1.000e+003 1.002e-002 1.950e-003 
2.676e-003 1.049e+008 9.969e+013 1.000e+003 9.721e-003 1.950e-003 
2.676e-003 1.049e+008 9.970e+013 1.000e+003 9.978e-003 1.950e-003 
2.676e-003 1.050e+008 9.970e+013 1.000e+003 8.116e-003 1.950e-003 
2.676e-003 1.050e+008 9.970e+013 1.000e+003 9.446e-003 1.950e-003 
2.677e-003 1.050e+008 9.971e+013 1.000e+003 9.040e-003 1.950e-003 
2.677e-003 1.051e+008 9.971e+013 1.000e+003 1.004e-002 1.951e-003 
2.677e-003 1.051e+008 9.971e+013 1.000e+003 8.911e-003 1.951e-003 
2.678e-003 1.051e+008 9.971e+013 1.000e+003 9.477e-003 1.951e-003 
2.678e-003 1.051e+008 9.971e+013 1.000e+003 9.224e-003 1.951e-003 
2.678e-003 1.051e+008 9.972e+013 1.000e+003 9.117e-003 1.951e-003 
2.679e-003 1.051e+008 9.972e+013 1.000e+003 8.677e-003 1.952e-003 
2.679e-003 1.052e+008 9.972e+013 1.000e+003 9.902e-003 1.952e-003 
2.679e-003 1.052e+008 9.972e+013 1.000e+003 8.330e-003 1.952e-003 
2.680e-003 1.052e+008 9.973e+013 1.000e+003 8.670e-003 1.952e-003 
2.680e-003 1.053e+008 9.973e+013 1.000e+003 8.300e-003 1.952e-003 
2.680e-003 1.053e+008 9.973e+013 1.000e+003 9.269e-003 1.952e-003 
2.681e-003 1.053e+008 9.973e+013 1.000e+003 9.155e-003 1.952e-003 
2.681e-003 1.053e+008 9.973e+013 1.000e+003 9.101e-003 1.953e-003 
2.681e-003 1.054e+008 9.974e+013 1.000e+003 8.752e-003 1.953e-003 
2.682e-003 1.054e+008 9.974e+013 1.000e+003 1.004e-002 1.953e-003 
2.682e-003 1.054e+008 9.973e+013 1.000e+003 9.680e-003 1.953e-003 
2.682e-003 1.054e+008 9.974e+013 1.000e+003 1.067e-002 1.953e-003 
2.683e-003 1.055e+008 9.974e+013 1.000e+003 1.004e-002 1.953e-003 
2.683e-003 1.055e+008 9.974e+013 1.000e+003 9.233e-003 1.954e-003 
2.683e-003 1.055e+008 9.975e+013 1.000e+003 9.205e-003 1.954e-003 
2.684e-003 1.055e+008 9.975e+013 1.000e+003 9.197e-003 1.954e-003 
2.684e-003 1.055e+008 9.975e+013 1.000e+003 1.024e-002 1.954e-003 
2.684e-003 1.055e+008 9.975e+013 1.000e+003 9.866e-003 1.954e-003 
2.684e-003 1.056e+008 9.976e+013 1.000e+003 9.541e-003 1.954e-003 
2.685e-003 1.056e+008 9.976e+013 1.000e+003 1.054e-002 1.955e-003 
2.685e-003 1.056e+008 9.975e+013 1.000e+003 9.395e-003 1.955e-003 
2.685e-003 1.056e+008 9.975e+013 1.000e+003 1.036e-002 1.955e-003 
2.686e-003 1.057e+008 9.975e+013 1.000e+003 9.688e-003 1.955e-003 
2.686e-003 1.057e+008 9.976e+013 1.000e+003 1.025e-002 1.955e-003 
2.686e-003 1.057e+008 9.976e+013 1.000e+003 8.974e-003 1.955e-003 
2.686e-003 1.057e+008 9.976e+013 1.000e+003 9.703e-003 1.955e-003 
2.687e-003 1.058e+008 9.976e+013 1.000e+003 9.535e-003 1.955e-003 
2.687e-003 1.058e+008 9.976e+013 1.000e+003 9.913e-003 1.955e-003 
2.687e-003 1.058e+008 9.976e+013 1.000e+003 9.971e-003 1.956e-003 
2.688e-003 1.058e+008 9.977e+013 1.000e+003 9.249e-003 1.956e-003 
2.688e-003 1.058e+008 9.976e+013 1.000e+003 9.783e-003 1.956e-003 
2.688e-003 1.059e+008 9.976e+013 1.000e+003 1.031e-002 1.956e-003 
2.689e-003 1.059e+008 9.976e+013 1.000e+003 1.040e-002 1.956e-003 
2.689e-003 1.059e+008 9.976e+013 1.000e+003 9.263e-003 1.956e-003 
2.689e-003 1.059e+008 9.976e+013 1.000e+003 8.638e-003 1.956e-003 
2.690e-003 1.060e+008 9.976e+013 1.000e+003 9.415e-003 1.957e-003 
2.690e-003 1.060e+008 9.976e+013 1.000e+003 8.850e-003 1.957e-003 
2.690e-003 1.060e+008 9.977e+013 1.000e+003 9.680e-003 1.957e-003 
2.690e-003 1.060e+008 9.977e+013 1.000e+003 9.335e-003 1.957e-003 
2.691e-003 1.061e+008 9.977e+013 1.000e+003 9.154e-003 1.957e-003 
2.691e-003 1.061e+008 9.977e+013 1.000e+003 8.258e-003 1.957e-003 
2.691e-003 1.061e+008 9.977e+013 1.000e+003 9.262e-003 1.957e-003 
2.692e-003 1.061e+008 9.977e+013 1.000e+003 9.077e-003 1.958e-003 
2.692e-003 1.062e+008 9.977e+013 1.000e+003 1.013e-002 1.958e-003 
2.692e-003 1.062e+008 9.977e+013 1.000e+003 9.171e-003 1.958e-003 
2.693e-003 1.062e+008 9.978e+013 1.000e+003 9.813e-003 1.958e-003 
2.693e-003 1.062e+008 9.978e+013 1.000e+003 9.529e-003 1.958e-003 
2.693e-003 1.063e+008 9.978e+013 1.000e+003 9.630e-003 1.958e-003 
2.694e-003 1.063e+008 9.978e+013 1.000e+003 9.686e-003 1.959e-003 
2.694e-003 1.063e+008 9.978e+013 1.000e+003 1.010e-002 1.959e-003 
2.694e-003 1.063e+008 9.978e+013 1.000e+003 8.908e-003 1.959e-003 
2.695e-003 1.064e+008 9.979e+013 1.000e+003 8.695e-003 1.959e-003 
2.695e-003 1.064e+008 9.979e+013 1.000e+003 8.814e-003 1.959e-003 
2.695e-003 1.064e+008 9.979e+013 1.000e+003 9.448e-003 1.959e-003 
2.696e-003 1.065e+008 9.979e+013 1.000e+003 9.036e-003 1.959e-003 
2.696e-003 1.065e+008 9.979e+013 1.000e+003 9.148e-003 1.959e-003 
2.696e-003 1.065e+008 9.979e+013 1.000e+003 1.003e-002 1.960e-003 
2.697e-003 1.066e+008 9.979e+013 1.000e+003 8.391e-003 1.960e-003 
2.697e-003 1.066e+008 9.979e+013 1.000e+003 9.067e-003 1.960e-003 
2.697e-003 1.066e+008 9.979e+013 1.000e+003 9.752e-003 1.960e-003 
2.698e-003 1.067e+008 9.979e+013 1.000e+003 9.068e-003 1.960e-003 
2.698e-003 1.067e+008 9.980e+013 1.000e+003 9.571e-003 1.960e-003 
2.698e-003 1.067e+008 9.980e+013 1.000e+003 8.699e-003 1.960e-003 
2.699e-003 1.068e+008 9.980e+013 1.000e+003 1.033e-002 1.960e-003 
2.699e-003 1.068e+008 9.980e+013 1.000e+003 9.338e-003 1.960e-003 
2.699e-003 1.068e+008 9.981e+013 1.000e+003 1.004e-002 1.960e-003 
2.700e-003 1.069e+008 9.980e+013 1.000e+003 9.345e-003 1.960e-003 
2.700e-003 1.069e+008 9.980e+013 1.000e+003 1.061e-002 1.961e-003 
2.700e-003 1.069e+008 9.981e+013 1.000e+003 8.296e-003 1.961e-003 
2.700e-003 1.070e+008 9.981e+013 1.000e+003 9.221e-003 1.961e-003 
2.701e-003 1.070e+008 9.982e+013 1.000e+003 1.124e-002 1.961e-003 
2.701e-003 1.070e+008 9.982e+013 1.000e+003 9.370e-003 1.961e-003 
2.701e-003 1.071e+008 9.982e+013 1.000e+003 8.809e-003 1.961e-003 
2.702e-003 1.071e+008 9.982e+013 1.000e+003 9.974e-003 1.961e-003 
2.702e-003 1.071e+008 9.982e+013 1.000e+003 1.081e-002 1.961e-003 
2.702e-003 1.072e+008 9.983e+013 1.000e+003 7.978e-003 1.961e-003 
2.702e-003 1.072e+008 9.983e+013 1.000e+003 9.818e-003 1.961e-003 
2.703e-003 1.072e+008 9.983e+013 1.000e+003 9.454e-003 1.961e-003 
2.703e-003 1.073e+008 9.983e+013 1.000e+003 8.495e-003 1.961e-003 
2.703e-003 1.073e+008 9.983e+013 1.000e+003 9.801e-003 1.961e-003 
2.704e-003 1.073e+008 9.983e+013 1.000e+003 1.014e-002 1.961e-003 
2.704e-003 1.074e+008 9.984e+013 1.000e+003 9.881e-003 1.961e-003 
2.704e-003 1.074e+008 9.984e+013 1.000e+003 1.117e-002 1.962e-003 
2.705e-003 1.074e+008 9.984e+013 1.000e+003 1.028e-002 1.962e-003 
2.705e-003 1.075e+008 9.984e+013 1.000e+003 9.180e-003 1.962e-003 
2.705e-003 1.075e+008 9.985e+013 1.000e+003 9.064e-003 1.962e-003 
2.705e-003 1.075e+008 9.985e+013 1.000e+003 8.812e-003 1.962e-003 
2.706e-003 1.076e+008 9.985e+013 1.000e+003 1.034e-002 1.962e-003 
2.706e-003 1.076e+008 9.985e+013 1.000e+003 8.366e-003 1.962e-003 
2.706e-003 1.076e+008 9.985e+013 1.000e+003 9.388e-003 1.962e-003 
2.707e-003 1.077e+008 9.985e+013 1.000e+003 8.926e-003 1.962e-003 
2.707e-003 1.077e+008 9.986e+013 1.000e+003 9.803e-003 1.962e-003 
2.707e-003 1.077e+008 9.987e+013 1.000e+003 7.968e-003 1.962e-003 
2.708e-003 1.078e+008 9.986e+013 1.000e+003 9.721e-003 1.962e-003 
2.708e-003 1.078e+008 9.987e+013 1.000e+003 1.040e-002 1.962e-003 
2.708e-003 1.078e+008 9.987e+013 1.000e+003 8.523e-003 1.962e-003 
2.709e-003 1.079e+008 9.987e+013 1.000e+003 1.004e-002 1.963e-003 
2.709e-003 1.079e+008 9.988e+013 1.000e+003 9.384e-003 1.963e-003 
2.709e-003 1.079e+008 9.988e+013 1.000e+003 1.058e-002 1.963e-003 
2.710e-003 1.079e+008 9.989e+013 1.000e+003 1.014e-002 1.963e-003 
2.710e-003 1.080e+008 9.990e+013 1.000e+003 8.689e-003 1.963e-003 
2.710e-003 1.080e+008 9.991e+013 1.000e+003 8.970e-003 1.963e-003 
2.711e-003 1.080e+008 9.993e+013 1.000e+003 9.264e-003 1.964e-003 
2.711e-003 1.080e+008 9.996e+013 1.000e+003 8.993e-003 1.964e-003 
2.711e-003 1.080e+008 9.997e+013 1.000e+003 9.891e-003 1.965e-003 
2.712e-003 1.080e+008 9.998e+013 1.000e+003 8.582e-003 1.965e-003 
2.712e-003 1.080e+008 9.998e+013 1.000e+003 9.294e-003 1.965e-003 
2.712e-003 1.081e+008 9.998e+013 1.000e+003 1.006e-002 1.965e-003 
2.713e-003 1.081e+008 9.998e+013 1.000e+003 8.654e-003 1.965e-003 
2.713e-003 1.081e+008 9.998e+013 1.000e+003 9.672e-003 1.965e-003 
2.713e-003 1.082e+008 9.998e+013 1.000e+003 8.801e-003 1.965e-003 
2.714e-003 1.082e+008 9.998e+013 1.000e+003 8.940e-003 1.965e-003 
2.714e-003 1.083e+008 9.998e+013 1.000e+003 9.738e-003 1.965e-003 
2.714e-003 1.083e+008 9.998e+013 1.000e+003 9.796e-003 1.965e-003 
2.715e-003 1.083e+008 9.998e+013 1.000e+003 9.476e-003 1.965e-003 
2.715e-003 1.084e+008 9.998e+013 1.000e+003 9.850e-003 1.965e-003 
2.715e-003 1.084e+008 9.999e+013 1.000e+003 1.058e-002 1.966e-003 
2.716e-003 1.084e+008 1.000e+014 1.000e+003 9.206e-003 1.966e-003 
2.716e-003 1.085e+008 9.999e+013 1.000e+003 9.533e-003 1.966e-003 
2.716e-003 1.085e+008 1.000e+014 1.000e+003 9.822e-003 1.966e-003 
2.716e-003 1.086e+008 9.990e+013 1.000e+003 1.022e-002 1.966e-003 
2.717e-003 1.087e+008 9.985e+013 1.000e+003 1.033e-002 1.965e-003 
2.717e-003 1.087e+008 9.982e+013 1.000e+003 1.076e-002 1.965e-003 
2.717e-003 1.088e+008 9.981e+013 1.000e+003 1.063e-002 1.965e-003 
2.718e-003 1.088e+008 9.980e+013 1.000e+003 1.056e-002 1.965e-003 
2.718e-003 1.088e+008 9.981e+013 1.000e+003 1.010e-002 1.965e-003 
2.718e-003 1.089e+008 9.981e+013 1.000e+003 1.049e-002 1.965e-003 
2.718e-003 1.089e+008 9.982e+013 1.000e+003 9.971e-003 1.965e-003 
2.719e-003 1.089e+008 9.982e+013 1.000e+003 9.568e-003 1.966e-003 
2.719e-003 1.089e+008 9.983e+013 1.000e+003 9.967e-003 1.966e-003 
2.719e-003 1.090e+008 9.983e+013 1.000e+003 9.813e-003 1.966e-003 
2.720e-003 1.090e+008 9.984e+013 1.000e+003 9.569e-003 1.966e-003 
2.720e-003 1.090e+008 9.984e+013 1.000e+003 9.339e-003 1.966e-003 
2.720e-003 1.090e+008 9.985e+013 1.000e+003 9.226e-003 1.966e-003 
2.720e-003 1.091e+008 9.985e+013 1.000e+003 9.405e-003 1.966e-003 
2.721e-003 1.090e+008 9.984e+013 1.000e+003 9.601e-003 1.967e-003 
2.721e-003 1.090e+008 9.985e+013 1.000e+003 9.851e-003 1.967e-003 
2.721e-003 1.090e+008 9.986e+013 1.000e+003 9.307e-003 1.967e-003 
2.722e-003 1.090e+008 9.988e+013 1.000e+003 8.397e-003 1.968e-003 
2.722e-003 1.090e+008 9.990e+013 1.000e+003 9.676e-003 1.968e-003 
2.722e-003 1.089e+008 9.991e+013 1.000e+003 9.316e-003 1.969e-003 
2.723e-003 1.089e+008 9.994e+013 1.000e+003 9.529e-003 1.969e-003 
2.723e-003 1.089e+008 9.996e+013 1.000e+003 9.948e-003 1.970e-003 
2.723e-003 1.089e+008 9.997e+013 1.000e+003 9.438e-003 1.970e-003 
2.724e-003 1.089e+008 9.998e+013 1.000e+003 1.002e-002 1.970e-003 
2.724e-003 1.089e+008 9.999e+013 1.000e+003 1.008e-002 1.971e-003 
2.724e-003 1.089e+008 1.000e+014 1.000e+003 9.243e-003 1.971e-003 
2.724e-003 1.089e+008 1.000e+014 1.000e+003 1.003e-002 1.971e-003 
2.725e-003 1.089e+008 1.000e+014 1.000e+003 9.789e-003 1.971e-003 
2.725e-003 1.089e+008 1.000e+014 1.000e+003 8.776e-003 1.972e-003 
2.725e-003 1.090e+008 1.000e+014 1.000e+003 9.311e-003 1.972e-003 
2.726e-003 1.090e+008 1.000e+014 1.000e+003 9.877e-003 1.972e-003 
2.726e-003 1.090e+008 1.000e+014 1.000e+003 8.432e-003 1.972e-003 
2.726e-003 1.090e+008 1.000e+014 1.000e+003 8.313e-003 1.972e-003 
2.727e-003 1.091e+008 1.000e+014 1.000e+003 1.027e-002 1.973e-003 
2.727e-003 1.091e+008 1.001e+014 1.000e+003 9.257e-003 1.973e-003 
2.727e-003 1.091e+008 1.001e+014 1.000e+003 1.006e-002 1.973e-003 
2.728e-003 1.091e+008 1.001e+014 1.000e+003 9.155e-003 1.973e-003 
2.728e-003 1.092e+008 1.001e+014 1.000e+003 8.711e-003 1.973e-003 
2.728e-003 1.092e+008 1.001e+014 1.000e+003 9.066e-003 1.973e-003 
2.729e-003 1.092e+008 1.001e+014 1.000e+003 9.881e-003 1.973e-003 
2.729e-003 1.092e+008 1.001e+014 1.000e+003 9.119e-003 1.974e-003 
2.729e-003 1.092e+008 1.001e+014 1.000e+003 9.354e-003 1.974e-003 
2.730e-003 1.092e+008 1.001e+014 1.000e+003 1.062e-002 1.974e-003 
2.730e-003 1.092e+008 1.001e+014 1.000e+003 8.104e-003 1.975e-003 
2.730e-003 1.093e+008 1.001e+014 1.000e+003 9.176e-003 1.975e-003 
2.731e-003 1.093e+008 1.001e+014 1.000e+003 8.315e-003 1.975e-003 
2.731e-003 1.093e+008 1.001e+014 1.000e+003 9.504e-003 1.975e-003 
2.731e-003 1.094e+008 1.001e+014 1.000e+003 1.006e-002 1.975e-003 
2.732e-003 1.094e+008 1.001e+014 1.000e+003 8.945e-003 1.975e-003 
2.732e-003 1.094e+008 1.001e+014 1.000e+003 9.058e-003 1.975e-003 
2.732e-003 1.095e+008 1.001e+014 1.000e+003 1.033e-002 1.975e-003 
2.733e-003 1.095e+008 1.002e+014 1.000e+003 9.822e-003 1.975e-003 
2.733e-003 1.095e+008 1.002e+014 1.000e+003 1.019e-002 1.975e-003 
2.733e-003 1.095e+008 1.002e+014 1.000e+003 1.067e-002 1.976e-003 
2.734e-003 1.096e+008 1.002e+014 1.000e+003 9.172e-003 1.976e-003 
2.734e-003 1.096e+008 1.002e+014 1.000e+003 1.114e-002 1.976e-003 
2.734e-003 1.096e+008 1.002e+014 1.000e+003 1.022e-002 1.976e-003 
2.734e-003 1.096e+008 1.002e+014 1.000e+003 1.017e-002 1.976e-003 
2.735e-003 1.097e+008 1.002e+014 1.000e+003 9.592e-003 1.976e-003 
2.735e-003 1.097e+008 1.002e+014 1.000e+003 1.075e-002 1.976e-003 
2.735e-003 1.097e+008 1.002e+014 1.000e+003 8.155e-003 1.976e-003 
2.736e-003 1.098e+008 1.002e+014 1.000e+003 1.080e-002 1.976e-003 
2.736e-003 1.098e+008 1.002e+014 1.000e+003 9.200e-003 1.977e-003 
2.736e-003 1.098e+008 1.002e+014 1.000e+003 9.577e-003 1.977e-003 
2.736e-003 1.098e+008 1.002e+014 1.000e+003 9.809e-003 1.977e-003 
2.737e-003 1.099e+008 1.002e+014 1.000e+003 9.668e-003 1.977e-003 
2.737e-003 1.099e+008 1.002e+014 1.000e+003 1.048e-002 1.977e-003 
2.737e-003 1.099e+008 1.002e+014 1.000e+003 1.086e-002 1.977e-003 
2.738e-003 1.100e+008 1.002e+014 1.000e+003 9.652e-003 1.977e-003 
2.738e-003 1.100e+008 1.002e+014 1.000e+003 9.451e-003 1.977e-003 
2.738e-003 1.100e+008 1.002e+014 1.000e+003 9.063e-003 1.977e-003 
2.738e-003 1.100e+008 1.002e+014 1.000e+003 9.962e-003 1.977e-003 
2.739e-003 1.101e+008 1.002e+014 1.000e+003 9.656e-003 1.978e-003 
2.739e-003 1.101e+008 1.002e+014 1.000e+003 9.286e-003 1.978e-003 
2.739e-003 1.101e+008 1.002e+014 1.000e+003 9.415e-003 1.978e-003 
2.740e-003 1.102e+008 1.002e+014 1.000e+003 8.609e-003 1.978e-003 
2.740e-003 1.102e+008 1.002e+014 1.000e+003 9.954e-003 1.978e-003 
2.740e-003 1.102e+008 1.003e+014 1.000e+003 9.983e-003 1.978e-003 
2.741e-003 1.103e+008 1.003e+014 1.000e+003 8.844e-003 1.978e-003 
2.741e-003 1.103e+008 1.003e+014 1.000e+003 9.519e-003 1.978e-003 
2.741e-003 1.103e+008 1.003e+014 1.000e+003 9.087e-003 1.978e-003 
2.742e-003 1.104e+008 1.003e+014 1.000e+003 9.536e-003 1.978e-003 
2.742e-003 1.104e+008 1.003e+014 1.000e+003 9.254e-003 1.979e-003 
2.742e-003 1.104e+008 1.003e+014 1.000e+003 8.687e-003 1.979e-003 
2.743e-003 1.104e+008 1.003e+014 1.000e+003 1.047e-002 1.979e-003 
2.743e-003 1.105e+008 1.003e+014 1.000e+003 1.017e-002 1.979e-003 
2.743e-003 1.105e+008 1.003e+014 1.000e+003 9.760e-003 1.979e-003 
2.744e-003 1.105e+008 1.003e+014 1.000e+003 9.332e-003 1.979e-003 
2.744e-003 1.106e+008 1.003e+014 1.000e+003 9.281e-003 1.979e-003 
2.744e-003 1.106e+008 1.003e+014 1.000e+003 9.469e-003 1.979e-003 
2.745e-003 1.106e+008 1.003e+014 1.000e+003 8.345e-003 1.980e-003 
2.745e-003 1.107e+008 1.003e+014 1.000e+003 9.459e-003 1.980e-003 
2.745e-003 1.107e+008 1.003e+014 1.000e+003 9.342e-003 1.980e-003 
2.746e-003 1.107e+008 1.003e+014 1.000e+003 9.760e-003 1.980e-003 
2.746e-003 1.108e+008 1.003e+014 1.000e+003 8.499e-003 1.980e-003 
2.746e-003 1.108e+008 1.003e+014 1.000e+003 9.960e-003 1.980e-003 
2.747e-003 1.108e+008 1.003e+014 1.000e+003 9.612e-003 1.980e-003 
2.747e-003 1.109e+008 1.003e+014 1.000e+003 8.148e-003 1.980e-003 
2.747e-003 1.109e+008 1.003e+014 1.000e+003 8.518e-003 1.980e-003 
2.748e-003 1.109e+008 1.003e+014 1.000e+003 9.757e-003 1.980e-003 
2.748e-003 1.109e+008 1.004e+014 1.000e+003 9.619e-003 1.981e-003 
2.748e-003 1.110e+008 1.004e+014 1.000e+003 8.776e-003 1.981e-003 
2.749e-003 1.110e+008 1.004e+014 1.000e+003 8.723e-003 1.981e-003 
2.749e-003 1.110e+008 1.004e+014 1.000e+003 8.211e-003 1.981e-003 
2.749e-003 1.111e+008 1.004e+014 1.000e+003 9.914e-003 1.981e-003 
2.750e-003 1.111e+008 1.004e+014 1.000e+003 8.841e-003 1.981e-003 
2.750e-003 1.111e+008 1.004e+014 1.000e+003 1.057e-002 1.981e-003 
2.750e-003 1.112e+008 1.004e+014 1.000e+003 9.232e-003 1.981e-003 
2.750e-003 1.112e+008 1.004e+014 1.000e+003 9.603e-003 1.981e-003 
2.751e-003 1.112e+008 1.004e+014 1.000e+003 1.033e-002 1.982e-003 
2.751e-003 1.112e+008 1.004e+014 1.000e+003 1.009e-002 1.982e-003 
2.751e-003 1.113e+008 1.004e+014 1.000e+003 9.232e-003 1.982e-003 
2.752e-003 1.113e+008 1.004e+014 1.000e+003 8.802e-003 1.982e-003 
2.752e-003 1.113e+008 1.004e+014 1.000e+003 9.454e-003 1.982e-003 
2.752e-003 1.113e+008 1.004e+014 1.000e+003 1.002e-002 1.983e-003 
2.752e-003 1.112e+008 1.004e+014 1.000e+003 1.087e-002 1.983e-003 
2.753e-003 1.111e+008 1.004e+014 1.000e+003 1.003e-002 1.984e-003 
2.753e-003 1.111e+008 1.005e+014 1.000e+003 9.633e-003 1.985e-003 
2.753e-003 1.110e+008 1.005e+014 1.000e+003 9.828e-003 1.985e-003 
2.754e-003 1.110e+008 1.005e+014 1.000e+003 9.568e-003 1.986e-003 
2.754e-003 1.110e+008 1.005e+014 1.000e+003 9.267e-003 1.986e-003 
2.754e-003 1.109e+008 1.005e+014 1.000e+003 1.023e-002 1.987e-003 
2.754e-003 1.109e+008 1.005e+014 1.000e+003 9.104e-003 1.987e-003 
2.755e-003 1.109e+008 1.005e+014 1.000e+003 9.504e-003 1.987e-003 
2.755e-003 1.109e+008 1.005e+014 1.000e+003 9.675e-003 1.988e-003 
2.755e-003 1.110e+008 1.006e+014 1.000e+003 9.509e-003 1.988e-003 
2.756e-003 1.110e+008 1.006e+014 1.000e+003 9.122e-003 1.988e-003 
2.756e-003 1.110e+008 1.006e+014 1.000e+003 8.905e-003 1.988e-003 
2.756e-003 1.110e+008 1.006e+014 1.000e+003 1.039e-002 1.988e-003 
2.757e-003 1.111e+008 1.006e+014 1.000e+003 8.575e-003 1.988e-003 
2.757e-003 1.111e+008 1.006e+014 1.000e+003 9.590e-003 1.988e-003 
2.757e-003 1.111e+008 1.006e+014 1.000e+003 9.177e-003 1.988e-003 
2.758e-003 1.112e+008 1.006e+014 1.000e+003 1.047e-002 1.989e-003 
2.758e-003 1.112e+008 1.006e+014 1.000e+003 8.785e-003 1.989e-003 
2.758e-003 1.113e+008 1.006e+014 1.000e+003 9.313e-003 1.989e-003 
2.758e-003 1.113e+008 1.006e+014 1.000e+003 9.144e-003 1.989e-003 
2.759e-003 1.113e+008 1.006e+014 1.000e+003 9.174e-003 1.989e-003 
2.759e-003 1.113e+008 1.006e+014 1.000e+003 9.406e-003 1.989e-003 
2.759e-003 1.114e+008 1.006e+014 1.000e+003 9.565e-003 1.989e-003 
2.760e-003 1.114e+008 1.006e+014 1.000e+003 1.033e-002 1.990e-003 
2.760e-003 1.114e+008 1.006e+014 1.000e+003 8.813e-003 1.990e-003 
2.760e-003 1.114e+008 1.006e+014 1.000e+003 9.492e-003 1.990e-003 
2.761e-003 1.114e+008 1.006e+014 1.000e+003 9.251e-003 1.990e-003 
2.761e-003 1.114e+008 1.006e+014 1.000e+003 9.952e-003 1.990e-003 
2.761e-003 1.115e+008 1.006e+014 1.000e+003 8.275e-003 1.991e-003 
2.762e-003 1.115e+008 1.006e+014 1.000e+003 9.030e-003 1.991e-003 
2.762e-003 1.115e+008 1.006e+014 1.000e+003 8.118e-003 1.991e-003 
2.762e-003 1.115e+008 1.006e+014 1.000e+003 8.963e-003 1.992e-003 
2.763e-003 1.115e+008 1.006e+014 1.000e+003 8.464e-003 1.992e-003 
2.763e-003 1.115e+008 1.007e+014 1.000e+003 9.490e-003 1.992e-003 
2.763e-003 1.115e+008 1.007e+014 1.000e+003 9.203e-003 1.992e-003 
2.764e-003 1.115e+008 1.007e+014 1.000e+003 9.251e-003 1.993e-003 
2.764e-003 1.115e+008 1.007e+014 1.000e+003 9.056e-003 1.993e-003 
2.764e-003 1.115e+008 1.007e+014 1.000e+003 9.292e-003 1.994e-003 
2.765e-003 1.115e+008 1.007e+014 1.000e+003 8.966e-003 1.994e-003 
2.765e-003 1.115e+008 1.007e+014 1.000e+003 8.972e-003 1.994e-003 
2.765e-003 1.114e+008 1.008e+014 1.000e+003 9.015e-003 1.995e-003 
2.766e-003 1.114e+008 1.008e+014 1.000e+003 9.966e-003 1.995e-003 
2.766e-003 1.113e+008 1.008e+014 1.000e+003 9.838e-003 1.996e-003 
2.766e-003 1.112e+008 1.008e+014 1.000e+003 9.799e-003 1.997e-003 
2.767e-003 1.112e+008 1.008e+014 1.000e+003 1.086e-002 1.998e-003 
2.767e-003 1.111e+008 1.009e+014 1.000e+003 9.829e-003 1.999e-003 
2.767e-003 1.110e+008 1.009e+014 1.000e+003 1.031e-002 2.000e-003 
2.767e-003 1.107e+008 1.010e+014 1.000e+003 1.080e-002 2.002e-003 
2.768e-003 1.104e+008 1.010e+014 1.000e+003 1.013e-002 2.004e-003 
2.768e-003 1.101e+008 1.011e+014 1.000e+003 1.002e-002 2.006e-003 
2.768e-003 1.099e+008 1.012e+014 1.000e+003 9.317e-003 2.009e-003 
2.769e-003 1.096e+008 1.013e+014 1.000e+003 1.010e-002 2.011e-003 
2.769e-003 1.093e+008 1.013e+014 1.000e+003 1.009e-002 2.013e-003 
2.769e-003 1.091e+008 1.014e+014 1.000e+003 1.026e-002 2.015e-003 
2.769e-003 1.088e+008 1.015e+014 1.000e+003 9.970e-003 2.017e-003 
2.770e-003 1.084e+008 1.015e+014 1.000e+003 1.106e-002 2.020e-003 
2.770e-003 1.079e+008 1.016e+014 1.000e+003 1.061e-002 2.024e-003 
2.770e-003 1.072e+008 1.017e+014 1.000e+003 1.107e-002 2.029e-003 
2.771e-003 1.066e+008 1.018e+014 1.000e+003 1.086e-002 2.033e-003 
2.771e-003 1.060e+008 1.020e+014 1.000e+003 1.141e-002 2.038e-003 
2.771e-003 1.054e+008 1.021e+014 1.000e+003 1.052e-002 2.042e-003 
2.772e-003 1.046e+008 1.023e+014 1.000e+003 1.086e-002 2.048e-003 
2.772e-003 1.033e+008 1.008e+014 1.000e+003 1.217e-002 2.057e-003 
2.772e-003 1.019e+008 1.003e+014 1.000e+003 1.182e-002 2.067e-003 
2.772e-003 1.007e+008 1.001e+014 1.000e+003 1.274e-002 2.076e-003 
2.773e-003 9.952e+007 1.000e+014 1.000e+003 1.143e-002 2.085e-003 
2.773e-003 9.850e+007 9.996e+013 1.000e+003 1.200e-002 2.092e-003 
2.773e-003 9.779e+007 9.991e+013 1.000e+003 1.076e-002 2.097e-003 
2.774e-003 9.695e+007 9.988e+013 1.000e+003 1.094e-002 2.103e-003 
2.774e-003 9.620e+007 9.982e+013 1.000e+003 1.098e-002 2.109e-003 
2.774e-003 9.568e+007 9.978e+013 1.000e+003 1.111e-002 2.113e-003 
2.775e-003 9.533e+007 9.975e+013 1.000e+003 1.066e-002 2.115e-003 
2.775e-003 9.502e+007 9.973e+013 1.000e+003 8.748e-003 2.118e-003 
2.775e-003 9.467e+007 9.972e+013 1.000e+003 1.003e-002 2.121e-003 
2.776e-003 9.428e+007 9.972e+013 1.000e+003 9.850e-003 2.124e-003 
2.776e-003 9.376e+007 9.971e+013 1.000e+003 9.368e-003 2.128e-003 
2.776e-003 9.335e+007 9.976e+013 1.000e+003 1.030e-002 2.131e-003 
2.777e-003 9.292e+007 9.983e+013 1.000e+003 1.061e-002 2.134e-003 
2.777e-003 9.249e+007 9.990e+013 1.000e+003 1.057e-002 2.137e-003 
2.777e-003 9.184e+007 1.000e+014 1.000e+003 1.100e-002 2.142e-003 
2.778e-003 9.070e+007 1.000e+014 1.000e+003 1.076e-002 2.151e-003 
2.779e-003 8.984e+007 9.976e+013 1.000e+003 8.464e-003 2.157e-003 
2.779e-003 8.948e+007 9.963e+013 1.000e+003 8.418e-003 2.160e-003 
2.780e-003 8.913e+007 9.964e+013 1.000e+003 8.296e-003 2.164e-003 
2.781e-003 8.905e+007 9.966e+013 1.000e+003 8.238e-003 2.165e-003 
2.781e-003 8.893e+007 9.968e+013 1.000e+003 8.154e-003 2.166e-003 
2.782e-003 8.884e+007 9.971e+013 1.000e+003 8.140e-003 2.168e-003 
2.783e-003 8.869e+007 9.975e+013 1.000e+003 8.069e-003 2.169e-003 
2.783e-003 8.856e+007 9.978e+013 1.000e+003 8.146e-003 2.171e-003 
2.784e-003 8.843e+007 9.982e+013 1.000e+003 8.129e-003 2.173e-003 
2.785e-003 8.829e+007 9.986e+013 1.000e+003 8.150e-003 2.174e-003 
2.786e-003 8.815e+007 9.991e+013 1.000e+003 8.111e-003 2.176e-003 
2.786e-003 8.797e+007 9.996e+013 1.000e+003 8.242e-003 2.178e-003 
2.787e-003 8.769e+007 1.001e+014 1.000e+003 8.352e-003 2.180e-003 
2.788e-003 8.729e+007 1.002e+014 1.000e+003 8.241e-003 2.184e-003 
2.788e-003 8.709e+007 1.002e+014 1.000e+003 8.212e-003 2.186e-003 
2.789e-003 8.690e+007 1.003e+014 1.000e+003 8.401e-003 2.188e-003 
2.790e-003 8.669e+007 1.004e+014 1.000e+003 8.244e-003 2.190e-003 
2.790e-003 8.648e+007 1.004e+014 1.000e+003 8.335e-003 2.192e-003 
2.791e-003 8.628e+007 1.005e+014 1.000e+003 8.223e-003 2.194e-003 
2.792e-003 8.608e+007 1.006e+014 1.000e+003 8.160e-003 2.196e-003 
2.792e-003 8.590e+007 1.006e+014 1.000e+003 8.550e-003 2.198e-003 
2.793e-003 8.548e+007 1.007e+014 1.000e+003 8.479e-003 2.202e-003 
2.794e-003 8.499e+007 9.963e+013 1.000e+003 9.578e-003 2.206e-003 
2.795e-003 8.426e+007 9.969e+013 1.000e+003 8.894e-003 2.212e-003 
2.795e-003 8.366e+007 9.980e+013 1.000e+003 8.660e-003 2.217e-003 
2.796e-003 8.376e+007 9.969e+013 1.000e+003 8.480e-003 2.217e-003 
2.797e-003 8.398e+007 9.964e+013 1.000e+003 8.125e-003 2.216e-003 
2.797e-003 8.413e+007 9.963e+013 1.000e+003 8.092e-003 2.216e-003 
2.798e-003 8.426e+007 9.962e+013 1.000e+003 8.110e-003 2.215e-003 
2.799e-003 8.437e+007 9.961e+013 1.000e+003 8.140e-003 2.215e-003 
2.800e-003 8.448e+007 9.961e+013 1.000e+003 8.193e-003 2.215e-003 
2.800e-003 8.457e+007 9.962e+013 1.000e+003 8.057e-003 2.215e-003 
2.801e-003 8.467e+007 9.962e+013 1.000e+003 8.131e-003 2.215e-003 
2.802e-003 8.477e+007 9.962e+013 1.000e+003 8.109e-003 2.215e-003 
2.802e-003 8.486e+007 9.962e+013 1.000e+003 8.165e-003 2.215e-003 
2.803e-003 8.496e+007 9.962e+013 1.000e+003 8.024e-003 2.215e-003 
2.804e-003 8.505e+007 9.962e+013 1.000e+003 8.063e-003 2.216e-003 
2.804e-003 8.513e+007 9.963e+013 1.000e+003 8.023e-003 2.216e-003 
2.805e-003 8.522e+007 9.963e+013 1.000e+003 8.165e-003 2.216e-003 
2.806e-003 8.531e+007 9.963e+013 1.000e+003 8.150e-003 2.216e-003 
2.806e-003 8.539e+007 9.963e+013 1.000e+003 8.178e-003 2.216e-003 
2.807e-003 8.547e+007 9.964e+013 1.000e+003 8.256e-003 2.216e-003 
2.808e-003 8.556e+007 9.964e+013 1.000e+003 8.218e-003 2.216e-003 
2.809e-003 8.566e+007 9.964e+013 1.000e+003 8.059e-003 2.216e-003 
2.809e-003 8.574e+007 9.965e+013 1.000e+003 8.003e-003 2.216e-003 
2.810e-003 8.581e+007 9.965e+013 1.000e+003 8.164e-003 2.216e-003 
2.811e-003 8.590e+007 9.965e+013 1.000e+003 8.218e-003 2.216e-003 
2.811e-003 8.598e+007 9.966e+013 1.000e+003 8.027e-003 2.217e-003 
2.812e-003 8.606e+007 9.966e+013 1.000e+003 8.179e-003 2.217e-003 
2.813e-003 8.615e+007 9.967e+013 1.000e+003 8.150e-003 2.217e-003 
2.813e-003 8.624e+007 9.966e+013 1.000e+003 8.178e-003 2.217e-003 
2.814e-003 8.633e+007 9.967e+013 1.000e+003 8.143e-003 2.217e-003 
2.815e-003 8.641e+007 9.967e+013 1.000e+003 8.146e-003 2.217e-003 
2.815e-003 8.650e+007 9.968e+013 1.000e+003 8.140e-003 2.217e-003 
2.816e-003 8.659e+007 9.968e+013 1.000e+003 8.148e-003 2.217e-003 
2.817e-003 8.668e+007 9.968e+013 1.000e+003 8.031e-003 2.217e-003 
2.818e-003 8.677e+007 9.969e+013 1.000e+003 8.110e-003 2.217e-003 
2.818e-003 8.686e+007 9.969e+013 1.000e+003 8.165e-003 2.217e-003 
2.819e-003 8.695e+007 9.969e+013 1.000e+003 8.076e-003 2.218e-003 
2.820e-003 8.703e+007 9.969e+013 1.000e+003 7.998e-003 2.218e-003 
2.820e-003 8.712e+007 9.970e+013 1.000e+003 8.071e-003 2.218e-003 
2.821e-003 8.721e+007 9.970e+013 1.000e+003 8.081e-003 2.218e-003 
2.822e-003 8.731e+007 9.971e+013 1.000e+003 7.983e-003 2.218e-003 
2.822e-003 8.740e+007 9.970e+013 1.000e+003 8.190e-003 2.218e-003 
2.823e-003 8.749e+007 9.971e+013 1.000e+003 8.147e-003 2.218e-003 
2.824e-003 8.758e+007 9.971e+013 1.000e+003 8.112e-003 2.218e-003 
2.825e-003 8.766e+007 9.971e+013 1.000e+003 7.976e-003 2.218e-003 
2.825e-003 8.773e+007 9.972e+013 1.000e+003 8.184e-003 2.219e-003 
2.826e-003 8.782e+007 9.972e+013 1.000e+003 8.000e-003 2.219e-003 
2.827e-003 8.790e+007 9.973e+013 1.000e+003 8.074e-003 2.219e-003 
2.827e-003 8.799e+007 9.973e+013 1.000e+003 7.981e-003 2.219e-003 
2.828e-003 8.808e+007 9.973e+013 1.000e+003 8.102e-003 2.219e-003 
2.829e-003 8.817e+007 9.974e+013 1.000e+003 8.115e-003 2.219e-003 
2.830e-003 8.825e+007 9.974e+013 1.000e+003 8.091e-003 2.219e-003 
2.830e-003 8.834e+007 9.974e+013 1.000e+003 8.190e-003 2.219e-003 
2.831e-003 8.844e+007 9.975e+013 1.000e+003 8.105e-003 2.219e-003 
2.832e-003 8.853e+007 9.974e+013 1.000e+003 8.227e-003 2.219e-003 
2.832e-003 8.861e+007 9.975e+013 1.000e+003 8.099e-003 2.220e-003 
2.833e-003 8.870e+007 9.975e+013 1.000e+003 8.006e-003 2.220e-003 
2.834e-003 8.878e+007 9.976e+013 1.000e+003 8.114e-003 2.220e-003 
2.834e-003 8.887e+007 9.976e+013 1.000e+003 7.920e-003 2.220e-003 
2.835e-003 8.896e+007 9.976e+013 1.000e+003 8.113e-003 2.220e-003 
2.836e-003 8.903e+007 9.977e+013 1.000e+003 7.901e-003 2.220e-003 
2.837e-003 8.913e+007 9.978e+013 1.000e+003 8.118e-003 2.220e-003 
2.837e-003 8.920e+007 9.977e+013 1.000e+003 8.011e-003 2.220e-003 
2.838e-003 8.930e+007 9.978e+013 1.000e+003 8.067e-003 2.220e-003 
2.839e-003 8.938e+007 9.979e+013 1.000e+003 8.115e-003 2.221e-003 
2.839e-003 8.946e+007 9.978e+013 1.000e+003 8.023e-003 2.221e-003 
2.840e-003 8.956e+007 9.979e+013 1.000e+003 8.030e-003 2.221e-003 
2.841e-003 8.964e+007 9.979e+013 1.000e+003 7.949e-003 2.221e-003 
2.842e-003 8.972e+007 9.978e+013 1.000e+003 8.007e-003 2.221e-003 
2.842e-003 8.981e+007 9.978e+013 1.000e+003 8.150e-003 2.221e-003 
2.843e-003 8.989e+007 9.979e+013 1.000e+003 8.155e-003 2.221e-003 
2.844e-003 8.998e+007 9.979e+013 1.000e+003 8.096e-003 2.221e-003 
2.844e-003 9.006e+007 9.979e+013 1.000e+003 8.004e-003 2.222e-003 
2.845e-003 9.015e+007 9.980e+013 1.000e+003 8.020e-003 2.222e-003 
2.846e-003 9.022e+007 9.980e+013 1.000e+003 7.973e-003 2.222e-003 
2.847e-003 9.030e+007 9.981e+013 1.000e+003 8.173e-003 2.222e-003 
2.847e-003 9.039e+007 9.981e+013 1.000e+003 8.212e-003 2.222e-003 
2.848e-003 9.044e+007 9.981e+013 1.000e+003 8.322e-003 2.222e-003 
2.849e-003 9.053e+007 9.982e+013 1.000e+003 8.032e-003 2.222e-003 
2.849e-003 9.062e+007 9.981e+013 1.000e+003 8.262e-003 2.222e-003 
2.850e-003 9.070e+007 9.982e+013 1.000e+003 8.141e-003 2.223e-003 
2.851e-003 9.078e+007 9.982e+013 1.000e+003 8.234e-003 2.223e-003 
2.851e-003 9.084e+007 9.983e+013 1.000e+003 8.113e-003 2.223e-003 
2.852e-003 9.091e+007 9.984e+013 1.000e+003 8.040e-003 2.223e-003 
2.853e-003 9.100e+007 9.984e+013 1.000e+003 8.257e-003 2.223e-003 
2.853e-003 9.107e+007 9.983e+013 1.000e+003 8.303e-003 2.223e-003 
2.854e-003 9.113e+007 9.984e+013 1.000e+003 8.213e-003 2.224e-003 
2.854e-003 9.122e+007 9.985e+013 1.000e+003 8.269e-003 2.224e-003 
2.855e-003 9.129e+007 9.985e+013 1.000e+003 8.081e-003 2.224e-003 
2.856e-003 9.138e+007 9.985e+013 1.000e+003 8.297e-003 2.224e-003 
2.856e-003 9.145e+007 9.985e+013 1.000e+003 8.320e-003 2.224e-003 
2.857e-003 9.153e+007 9.986e+013 1.000e+003 8.206e-003 2.224e-003 
2.858e-003 9.160e+007 9.985e+013 1.000e+003 8.212e-003 2.224e-003 
2.858e-003 9.167e+007 9.986e+013 1.000e+003 8.127e-003 2.224e-003 
2.859e-003 9.175e+007 9.987e+013 1.000e+003 8.237e-003 2.225e-003 
2.860e-003 9.183e+007 9.987e+013 1.000e+003 8.161e-003 2.225e-003 
2.860e-003 9.190e+007 9.987e+013 1.000e+003 8.264e-003 2.225e-003 
2.861e-003 9.198e+007 9.988e+013 1.000e+003 8.197e-003 2.225e-003 
2.862e-003 9.205e+007 9.988e+013 1.000e+003 8.099e-003 2.225e-003 
2.862e-003 9.212e+007 9.989e+013 1.000e+003 8.182e-003 2.225e-003 
2.863e-003 9.220e+007 9.988e+013 1.000e+003 8.113e-003 2.225e-003 
2.864e-003 9.228e+007 9.989e+013 1.000e+003 8.160e-003 2.226e-003 
2.864e-003 9.238e+007 9.989e+013 1.000e+003 8.233e-003 2.226e-003 
2.865e-003 9.245e+007 9.990e+013 1.000e+003 8.240e-003 2.226e-003 
2.866e-003 9.253e+007 9.990e+013 1.000e+003 8.052e-003 2.226e-003 
2.866e-003 9.260e+007 9.990e+013 1.000e+003 8.036e-003 2.226e-003 
2.867e-003 9.268e+007 9.990e+013 1.000e+003 8.136e-003 2.226e-003 
2.868e-003 9.274e+007 9.991e+013 1.000e+003 8.086e-003 2.226e-003 
2.868e-003 9.279e+007 9.992e+013 1.000e+003 8.180e-003 2.227e-003 
2.869e-003 9.284e+007 9.993e+013 1.000e+003 8.064e-003 2.227e-003 
2.870e-003 9.291e+007 9.993e+013 1.000e+003 8.037e-003 2.227e-003 
2.871e-003 9.298e+007 9.993e+013 1.000e+003 8.263e-003 2.227e-003 
2.871e-003 9.307e+007 9.993e+013 1.000e+003 8.120e-003 2.228e-003 
2.872e-003 9.315e+007 9.994e+013 1.000e+003 8.030e-003 2.228e-003 
2.873e-003 9.323e+007 9.995e+013 1.000e+003 7.987e-003 2.228e-003 
2.873e-003 9.330e+007 9.995e+013 1.000e+003 7.967e-003 2.228e-003 
2.874e-003 9.337e+007 9.996e+013 1.000e+003 8.015e-003 2.228e-003 
2.875e-003 9.345e+007 9.995e+013 1.000e+003 8.250e-003 2.228e-003 
2.875e-003 9.352e+007 9.996e+013 1.000e+003 8.189e-003 2.228e-003 
2.876e-003 9.361e+007 9.996e+013 1.000e+003 8.083e-003 2.229e-003 
2.877e-003 9.368e+007 9.997e+013 1.000e+003 8.280e-003 2.229e-003 
2.877e-003 9.377e+007 9.997e+013 1.000e+003 8.018e-003 2.229e-003 
2.878e-003 9.384e+007 9.997e+013 1.000e+003 8.089e-003 2.229e-003 
2.879e-003 9.390e+007 9.998e+013 1.000e+003 8.025e-003 2.229e-003 
2.879e-003 9.395e+007 9.997e+013 1.000e+003 8.014e-003 2.230e-003 
2.880e-003 9.403e+007 9.998e+013 1.000e+003 8.030e-003 2.230e-003 
2.881e-003 9.413e+007 9.998e+013 1.000e+003 8.210e-003 2.230e-003 
2.881e-003 9.420e+007 9.998e+013 1.000e+003 8.092e-003 2.230e-003 
2.882e-003 9.430e+007 9.998e+013 1.000e+003 8.170e-003 2.230e-003 
2.883e-003 9.436e+007 9.999e+013 1.000e+003 8.085e-003 2.230e-003 
2.883e-003 9.444e+007 9.999e+013 1.000e+003 8.128e-003 2.230e-003 
2.884e-003 9.452e+007 1.000e+014 1.000e+003 8.176e-003 2.230e-003 
2.885e-003 9.461e+007 1.000e+014 1.000e+003 8.134e-003 2.230e-003 
2.885e-003 9.469e+007 1.000e+014 1.000e+003 8.154e-003 2.230e-003 
2.886e-003 9.476e+007 1.000e+014 1.000e+003 8.132e-003 2.231e-003 
2.887e-003 9.486e+007 1.000e+014 1.000e+003 8.039e-003 2.231e-003 
2.887e-003 9.494e+007 1.000e+014 1.000e+003 8.140e-003 2.231e-003 
2.888e-003 9.502e+007 1.000e+014 1.000e+003 8.006e-003 2.231e-003 
2.889e-003 9.511e+007 1.000e+014 1.000e+003 8.132e-003 2.231e-003 
2.889e-003 9.519e+007 1.000e+014 1.000e+003 8.077e-003 2.231e-003 
2.890e-003 9.527e+007 1.000e+014 1.000e+003 8.092e-003 2.231e-003 
2.891e-003 9.536e+007 1.000e+014 1.000e+003 8.120e-003 2.231e-003 
2.892e-003 9.544e+007 1.000e+014 1.000e+003 8.043e-003 2.231e-003 
2.892e-003 9.552e+007 1.000e+014 1.000e+003 8.088e-003 2.232e-003 
2.893e-003 9.561e+007 1.000e+014 1.000e+003 8.137e-003 2.232e-003 
2.894e-003 9.569e+007 1.000e+014 1.000e+003 8.053e-003 2.232e-003 
2.894e-003 9.577e+007 1.001e+014 1.000e+003 8.097e-003 2.232e-003 
2.895e-003 9.584e+007 1.001e+014 1.000e+003 8.250e-003 2.232e-003 
2.896e-003 9.593e+007 1.001e+014 1.000e+003 8.079e-003 2.232e-003 
2.896e-003 9.601e+007 1.001e+014 1.000e+003 8.150e-003 2.232e-003 
2.897e-003 9.610e+007 1.001e+014 1.000e+003 8.123e-003 2.232e-003 
2.898e-003 9.618e+007 1.001e+014 1.000e+003 8.101e-003 2.232e-003 
2.898e-003 9.625e+007 1.001e+014 1.000e+003 8.176e-003 2.233e-003 
2.899e-003 9.634e+007 1.001e+014 1.000e+003 8.132e-003 2.233e-003 
2.900e-003 9.643e+007 1.001e+014 1.000e+003 8.093e-003 2.233e-003 
2.900e-003 9.650e+007 1.001e+014 1.000e+003 8.092e-003 2.233e-003 
2.901e-003 9.658e+007 1.001e+014 1.000e+003 8.165e-003 2.233e-003 
2.902e-003 9.667e+007 1.001e+014 1.000e+003 8.014e-003 2.233e-003 
2.902e-003 9.676e+007 1.001e+014 1.000e+003 8.240e-003 2.233e-003 
2.903e-003 9.684e+007 1.001e+014 1.000e+003 8.051e-003 2.233e-003 
2.904e-003 9.691e+007 1.001e+014 1.000e+003 8.180e-003 2.234e-003 
2.905e-003 9.699e+007 1.001e+014 1.000e+003 8.076e-003 2.234e-003 
2.905e-003 9.707e+007 1.001e+014 1.000e+003 8.252e-003 2.234e-003 
2.906e-003 9.715e+007 1.001e+014 1.000e+003 8.118e-003 2.234e-003 
2.907e-003 9.720e+007 1.001e+014 1.000e+003 8.079e-003 2.234e-003 
2.907e-003 9.728e+007 1.001e+014 1.000e+003 7.962e-003 2.234e-003 
2.908e-003 9.738e+007 1.001e+014 1.000e+003 8.190e-003 2.234e-003 
2.909e-003 9.746e+007 1.001e+014 1.000e+003 8.137e-003 2.235e-003 
2.909e-003 9.753e+007 1.001e+014 1.000e+003 8.045e-003 2.235e-003 
2.910e-003 9.761e+007 1.001e+014 1.000e+003 8.182e-003 2.235e-003 
2.911e-003 9.767e+007 1.001e+014 1.000e+003 7.940e-003 2.235e-003 
2.911e-003 9.775e+007 1.001e+014 1.000e+003 8.003e-003 2.235e-003 
2.912e-003 9.783e+007 1.001e+014 1.000e+003 8.068e-003 2.235e-003 
2.913e-003 9.789e+007 1.001e+014 1.000e+003 8.412e-003 2.236e-003 
2.913e-003 9.793e+007 1.001e+014 1.000e+003 8.169e-003 2.236e-003 
2.914e-003 9.799e+007 1.002e+014 1.000e+003 7.983e-003 2.236e-003 
2.915e-003 9.807e+007 1.001e+014 1.000e+003 8.137e-003 2.237e-003 
2.915e-003 9.814e+007 1.002e+014 1.000e+003 8.023e-003 2.237e-003 
2.916e-003 9.822e+007 1.002e+014 1.000e+003 7.993e-003 2.237e-003 
2.917e-003 9.830e+007 1.002e+014 1.000e+003 7.953e-003 2.237e-003 
2.917e-003 9.837e+007 1.002e+014 1.000e+003 8.070e-003 2.237e-003 
2.918e-003 9.845e+007 1.002e+014 1.000e+003 8.083e-003 2.237e-003 
2.919e-003 9.855e+007 1.002e+014 1.000e+003 8.124e-003 2.237e-003 
2.920e-003 9.863e+007 1.002e+014 1.000e+003 7.983e-003 2.237e-003 
2.920e-003 9.870e+007 1.002e+014 1.000e+003 8.198e-003 2.238e-003 
2.921e-003 9.879e+007 1.002e+014 1.000e+003 7.963e-003 2.238e-003 
2.922e-003 9.887e+007 1.002e+014 1.000e+003 8.061e-003 2.238e-003 
2.922e-003 9.897e+007 1.002e+014 1.000e+003 8.136e-003 2.238e-003 
2.923e-003 9.905e+007 1.002e+014 1.000e+003 8.145e-003 2.238e-003 
2.924e-003 9.912e+007 1.002e+014 1.000e+003 7.934e-003 2.238e-003 
2.924e-003 9.919e+007 1.002e+014 1.000e+003 8.038e-003 2.238e-003 
2.925e-003 9.926e+007 1.002e+014 1.000e+003 8.068e-003 2.238e-003 
2.926e-003 9.935e+007 1.002e+014 1.000e+003 8.041e-003 2.239e-003 
2.926e-003 9.944e+007 1.002e+014 1.000e+003 8.077e-003 2.239e-003 
2.927e-003 9.951e+007 1.002e+014 1.000e+003 7.949e-003 2.239e-003 
2.928e-003 9.958e+007 1.002e+014 1.000e+003 8.040e-003 2.239e-003 
2.928e-003 9.966e+007 1.002e+014 1.000e+003 8.029e-003 2.239e-003 
2.929e-003 9.974e+007 1.002e+014 1.000e+003 8.102e-003 2.239e-003 
2.930e-003 9.984e+007 1.002e+014 1.000e+003 8.057e-003 2.239e-003 
2.931e-003 9.994e+007 1.002e+014 1.000e+003 8.150e-003 2.239e-003 
2.931e-003 1.000e+008 1.002e+014 1.000e+003 8.028e-003 2.239e-003 
2.932e-003 1.001e+008 1.002e+014 1.000e+003 8.052e-003 2.240e-003 
2.933e-003 1.002e+008 1.002e+014 1.000e+003 7.930e-003 2.240e-003 
2.933e-003 1.002e+008 1.002e+014 1.000e+003 8.017e-003 2.240e-003 
2.934e-003 1.003e+008 1.002e+014 1.000e+003 8.151e-003 2.241e-003 
2.935e-003 1.004e+008 1.002e+014 1.000e+003 7.999e-003 2.241e-003 
2.935e-003 1.004e+008 1.002e+014 1.000e+003 8.098e-003 2.241e-003 
2.936e-003 1.005e+008 1.002e+014 1.000e+003 7.969e-003 2.241e-003 
2.937e-003 1.006e+008 1.003e+014 1.000e+003 8.214e-003 2.241e-003 
2.938e-003 1.007e+008 1.003e+014 1.000e+003 8.077e-003 2.241e-003 
2.938e-003 1.008e+008 1.003e+014 1.000e+003 8.045e-003 2.241e-003 
2.939e-003 1.009e+008 1.003e+014 1.000e+003 8.122e-003 2.241e-003 
2.940e-003 1.010e+008 1.003e+014 1.000e+003 7.974e-003 2.241e-003 
2.940e-003 1.011e+008 1.003e+014 1.000e+003 8.035e-003 2.242e-003 
2.941e-003 1.011e+008 1.003e+014 1.000e+003 8.063e-003 2.242e-003 
2.942e-003 1.012e+008 1.003e+014 1.000e+003 7.993e-003 2.242e-003 
2.943e-003 1.013e+008 1.003e+014 1.000e+003 8.069e-003 2.242e-003 
2.943e-003 1.014e+008 1.003e+014 1.000e+003 8.082e-003 2.242e-003 
2.944e-003 1.015e+008 1.003e+014 1.000e+003 8.057e-003 2.242e-003 
2.945e-003 1.016e+008 1.003e+014 1.000e+003 8.114e-003 2.242e-003 
2.946e-003 1.017e+008 1.003e+014 1.000e+003 8.098e-003 2.242e-003 
2.946e-003 1.018e+008 1.003e+014 1.000e+003 8.126e-003 2.243e-003 
2.947e-003 1.018e+008 1.003e+014 1.000e+003 8.058e-003 2.243e-003 
2.948e-003 1.020e+008 1.003e+014 1.000e+003 8.067e-003 2.243e-003 
2.949e-003 1.020e+008 1.003e+014 1.000e+003 8.081e-003 2.243e-003 
2.949e-003 1.021e+008 1.003e+014 1.000e+003 7.932e-003 2.243e-003 
2.950e-003 1.022e+008 1.003e+014 1.000e+003 8.089e-003 2.243e-003 
2.951e-003 1.023e+008 1.003e+014 1.000e+003 8.137e-003 2.243e-003 
2.952e-003 1.024e+008 1.003e+014 1.000e+003 8.014e-003 2.243e-003 
2.952e-003 1.025e+008 1.003e+014 1.000e+003 8.181e-003 2.243e-003 
2.953e-003 1.026e+008 1.003e+014 1.000e+003 8.082e-003 2.244e-003 
2.954e-003 1.027e+008 1.003e+014 1.000e+003 7.969e-003 2.244e-003 
2.955e-003 1.028e+008 1.003e+014 1.000e+003 8.146e-003 2.244e-003 
2.955e-003 1.029e+008 1.003e+014 1.000e+003 8.015e-003 2.244e-003 
2.956e-003 1.030e+008 1.003e+014 1.000e+003 8.056e-003 2.244e-003 
2.957e-003 1.030e+008 1.004e+014 1.000e+003 8.019e-003 2.244e-003 
2.957e-003 1.031e+008 1.004e+014 1.000e+003 8.144e-003 2.244e-003 
2.958e-003 1.032e+008 1.004e+014 1.000e+003 8.047e-003 2.244e-003 
2.959e-003 1.033e+008 1.004e+014 1.000e+003 7.984e-003 2.244e-003 
2.960e-003 1.034e+008 1.004e+014 1.000e+003 8.120e-003 2.245e-003 
2.960e-003 1.035e+008 1.004e+014 1.000e+003 8.057e-003 2.245e-003 
2.961e-003 1.035e+008 1.004e+014 1.000e+003 8.007e-003 2.245e-003 
2.962e-003 1.036e+008 1.004e+014 1.000e+003 8.062e-003 2.245e-003 
2.963e-003 1.037e+008 1.004e+014 1.000e+003 8.118e-003 2.245e-003 
2.963e-003 1.038e+008 1.004e+014 1.000e+003 8.073e-003 2.246e-003 
2.964e-003 1.039e+008 1.004e+014 1.000e+003 8.008e-003 2.246e-003 
2.965e-003 1.040e+008 1.004e+014 1.000e+003 8.125e-003 2.246e-003 
2.966e-003 1.041e+008 1.004e+014 1.000e+003 8.060e-003 2.246e-003 
2.966e-003 1.042e+008 1.004e+014 1.000e+003 8.021e-003 2.246e-003 
2.967e-003 1.043e+008 1.004e+014 1.000e+003 8.078e-003 2.246e-003 
2.968e-003 1.043e+008 1.004e+014 1.000e+003 8.011e-003 2.246e-003 
2.969e-003 1.044e+008 1.004e+014 1.000e+003 7.941e-003 2.246e-003 
2.969e-003 1.045e+008 1.004e+014 1.000e+003 8.078e-003 2.247e-003 
2.970e-003 1.046e+008 1.004e+014 1.000e+003 7.999e-003 2.247e-003 
2.971e-003 1.047e+008 1.004e+014 1.000e+003 8.051e-003 2.247e-003 
2.972e-003 1.048e+008 1.004e+014 1.000e+003 7.991e-003 2.247e-003 
2.972e-003 1.049e+008 1.004e+014 1.000e+003 7.975e-003 2.247e-003 
2.973e-003 1.050e+008 1.004e+014 1.000e+003 8.027e-003 2.247e-003 
2.974e-003 1.050e+008 1.004e+014 1.000e+003 8.041e-003 2.247e-003 
2.975e-003 1.051e+008 1.005e+014 1.000e+003 8.080e-003 2.248e-003 
2.975e-003 1.052e+008 1.005e+014 1.000e+003 7.990e-003 2.248e-003 
2.976e-003 1.053e+008 1.005e+014 1.000e+003 7.989e-003 2.248e-003 
2.977e-003 1.054e+008 1.005e+014 1.000e+003 8.015e-003 2.248e-003 
2.978e-003 1.055e+008 1.005e+014 1.000e+003 7.942e-003 2.248e-003 
2.978e-003 1.056e+008 1.005e+014 1.000e+003 8.026e-003 2.248e-003 
2.979e-003 1.057e+008 1.005e+014 1.000e+003 7.951e-003 2.248e-003 
2.980e-003 1.058e+008 1.005e+014 1.000e+003 7.898e-003 2.248e-003 
2.981e-003 1.058e+008 1.005e+014 1.000e+003 8.053e-003 2.249e-003 
2.981e-003 1.059e+008 1.005e+014 1.000e+003 8.047e-003 2.249e-003 
2.982e-003 1.060e+008 1.005e+014 1.000e+003 8.041e-003 2.249e-003 
2.983e-003 1.061e+008 1.005e+014 1.000e+003 8.085e-003 2.249e-003 
2.984e-003 1.062e+008 1.005e+014 1.000e+003 8.096e-003 2.249e-003 
2.984e-003 1.063e+008 1.005e+014 1.000e+003 8.099e-003 2.249e-003 
2.985e-003 1.064e+008 1.005e+014 1.000e+003 8.014e-003 2.249e-003 
2.986e-003 1.065e+008 1.005e+014 1.000e+003 7.992e-003 2.250e-003 
2.987e-003 1.065e+008 1.005e+014 1.000e+003 8.081e-003 2.250e-003 
2.987e-003 1.066e+008 1.005e+014 1.000e+003 8.045e-003 2.250e-003 
2.988e-003 1.067e+008 1.005e+014 1.000e+003 8.089e-003 2.250e-003 
2.989e-003 1.068e+008 1.005e+014 1.000e+003 8.001e-003 2.250e-003 
2.990e-003 1.069e+008 1.005e+014 1.000e+003 8.051e-003 2.250e-003 
2.990e-003 1.070e+008 1.005e+014 1.000e+003 8.060e-003 2.251e-003 
2.991e-003 1.071e+008 1.006e+014 1.000e+003 7.937e-003 2.251e-003 
2.992e-003 1.072e+008 1.006e+014 1.000e+003 8.032e-003 2.251e-003 
2.993e-003 1.073e+008 1.006e+014 1.000e+003 8.077e-003 2.251e-003 
2.993e-003 1.073e+008 1.006e+014 1.000e+003 8.029e-003 2.251e-003 
2.994e-003 1.074e+008 1.006e+014 1.000e+003 8.152e-003 2.251e-003 
2.995e-003 1.075e+008 1.006e+014 1.000e+003 8.043e-003 2.251e-003 
2.996e-003 1.076e+008 1.006e+014 1.000e+003 8.040e-003 2.252e-003 
2.997e-003 1.077e+008 1.006e+014 1.000e+003 8.054e-003 2.252e-003 
2.997e-003 1.078e+008 1.006e+014 1.000e+003 8.053e-003 2.252e-003 
2.998e-003 1.078e+008 1.006e+014 1.000e+003 8.061e-003 2.252e-003 
2.999e-003 1.079e+008 1.006e+014 1.000e+003 8.070e-003 2.252e-003 
3.000e-003 1.080e+008 1.006e+014 1.000e+003 8.099e-003 2.252e-003 
3.000e-003 1.081e+008 1.006e+014 1.000e+003 8.087e-003 2.253e-003 
3.001e-003 1.082e+008 1.006e+014 1.000e+003 8.059e-003 2.253e-003 
3.002e-003 1.083e+008 1.006e+014 1.000e+003 8.056e-003 2.253e-003 
3.003e-003 1.084e+008 1.006e+014 1.000e+003 7.983e-003 2.253e-003 
3.003e-003 1.085e+008 1.006e+014 1.000e+003 8.080e-003 2.253e-003 
3.004e-003 1.086e+008 1.006e+014 1.000e+003 8.076e-003 2.253e-003 
3.005e-003 1.086e+008 1.006e+014 1.000e+003 8.114e-003 2.253e-003 
3.006e-003 1.087e+008 1.006e+014 1.000e+003 8.100e-003 2.254e-003 
3.006e-003 1.088e+008 1.006e+014 1.000e+003 8.051e-003 2.254e-003 
3.007e-003 1.089e+008 1.007e+014 1.000e+003 8.046e-003 2.254e-003 
3.008e-003 1.090e+008 1.007e+014 1.000e+003 8.087e-003 2.254e-003 
3.009e-003 1.091e+008 1.007e+014 1.000e+003 8.000e-003 2.254e-003 
3.009e-003 1.091e+008 1.007e+014 1.000e+003 8.058e-003 2.254e-003 
3.010e-003 1.092e+008 1.007e+014 1.000e+003 8.059e-003 2.255e-003 
3.011e-003 1.093e+008 1.007e+014 1.000e+003 8.167e-003 2.255e-003 
3.012e-003 1.094e+008 1.007e+014 1.000e+003 8.038e-003 2.255e-003 
3.012e-003 1.095e+008 1.007e+014 1.000e+003 8.179e-003 2.255e-003 
3.013e-003 1.096e+008 1.007e+014 1.000e+003 8.134e-003 2.255e-003 
3.014e-003 1.097e+008 1.007e+014 1.000e+003 8.045e-003 2.255e-003 
3.015e-003 1.097e+008 1.007e+014 1.000e+003 8.030e-003 2.256e-003 
3.015e-003 1.098e+008 1.007e+014 1.000e+003 8.016e-003 2.256e-003 
3.016e-003 1.099e+008 1.007e+014 1.000e+003 8.018e-003 2.256e-003 
3.017e-003 1.100e+008 1.007e+014 1.000e+003 8.021e-003 2.256e-003 
3.018e-003 1.101e+008 1.007e+014 1.000e+003 8.093e-003 2.256e-003 
3.018e-003 1.102e+008 1.007e+014 1.000e+003 8.088e-003 2.256e-003 
3.019e-003 1.103e+008 1.007e+014 1.000e+003 8.042e-003 2.256e-003 
3.020e-003 1.103e+008 1.007e+014 1.000e+003 8.071e-003 2.257e-003 
3.021e-003 1.104e+008 1.008e+014 1.000e+003 8.059e-003 2.257e-003 
3.021e-003 1.104e+008 1.008e+014 1.000e+003 7.992e-003 2.258e-003 
3.022e-003 1.105e+008 1.008e+014 1.000e+003 8.039e-003 2.258e-003 
3.023e-003 1.105e+008 1.008e+014 1.000e+003 8.076e-003 2.258e-003 
3.024e-003 1.106e+008 1.008e+014 1.000e+003 8.085e-003 2.259e-003 
3.024e-003 1.107e+008 1.008e+014 1.000e+003 8.012e-003 2.259e-003 
3.025e-003 1.108e+008 1.008e+014 1.000e+003 8.041e-003 2.259e-003 
3.026e-003 1.109e+008 1.008e+014 1.000e+003 7.993e-003 2.259e-003 
3.027e-003 1.110e+008 1.008e+014 1.000e+003 7.909e-003 2.259e-003 
3.027e-003 1.111e+008 1.008e+014 1.000e+003 8.038e-003 2.259e-003 
3.028e-003 1.111e+008 1.008e+014 1.000e+003 8.066e-003 2.259e-003 
3.029e-003 1.112e+008 1.008e+014 1.000e+003 7.964e-003 2.260e-003 
3.030e-003 1.113e+008 1.008e+014 1.000e+003 8.023e-003 2.260e-003 
3.030e-003 1.114e+008 1.009e+014 1.000e+003 8.084e-003 2.260e-003 
3.031e-003 1.115e+008 1.009e+014 1.000e+003 8.064e-003 2.260e-003 
3.032e-003 1.116e+008 1.009e+014 1.000e+003 8.010e-003 2.260e-003 
3.033e-003 1.117e+008 1.009e+014 1.000e+003 7.999e-003 2.260e-003 
3.033e-003 1.117e+008 1.009e+014 1.000e+003 8.064e-003 2.261e-003 
3.034e-003 1.118e+008 1.009e+014 1.000e+003 8.077e-003 2.261e-003 
3.035e-003 1.119e+008 1.009e+014 1.000e+003 8.069e-003 2.261e-003 
3.036e-003 1.120e+008 1.009e+014 1.000e+003 8.039e-003 2.261e-003 
3.036e-003 1.121e+008 1.009e+014 1.000e+003 7.952e-003 2.261e-003 
3.037e-003 1.122e+008 1.009e+014 1.000e+003 8.060e-003 2.261e-003 
3.038e-003 1.123e+008 1.009e+014 1.000e+003 8.073e-003 2.261e-003 
3.039e-003 1.124e+008 1.009e+014 1.000e+003 8.070e-003 2.261e-003 
3.039e-003 1.125e+008 1.009e+014 1.000e+003 8.081e-003 2.261e-003 
3.040e-003 1.126e+008 1.009e+014 1.000e+003 8.020e-003 2.262e-003 
3.041e-003 1.127e+008 1.009e+014 1.000e+003 8.059e-003 2.262e-003 
3.042e-003 1.128e+008 1.009e+014 1.000e+003 7.977e-003 2.262e-003 
3.043e-003 1.129e+008 1.009e+014 1.000e+003 8.043e-003 2.262e-003 
3.043e-003 1.130e+008 1.010e+014 1.000e+003 8.008e-003 2.262e-003 
3.044e-003 1.131e+008 1.010e+014 1.000e+003 8.100e-003 2.262e-003 
3.045e-003 1.131e+008 1.010e+014 1.000e+003 8.005e-003 2.262e-003 
3.046e-003 1.132e+008 1.010e+014 1.000e+003 7.990e-003 2.262e-003 
3.046e-003 1.133e+008 1.010e+014 1.000e+003 7.942e-003 2.263e-003 
3.047e-003 1.134e+008 1.010e+014 1.000e+003 7.994e-003 2.263e-003 
3.048e-003 1.135e+008 1.010e+014 1.000e+003 7.999e-003 2.263e-003 
3.049e-003 1.136e+008 1.010e+014 1.000e+003 7.975e-003 2.263e-003 
3.049e-003 1.137e+008 1.010e+014 1.000e+003 8.019e-003 2.263e-003 
3.050e-003 1.138e+008 1.010e+014 1.000e+003 7.995e-003 2.263e-003 
3.051e-003 1.139e+008 1.010e+014 1.000e+003 8.059e-003 2.263e-003 
3.052e-003 1.139e+008 1.010e+014 1.000e+003 8.044e-003 2.264e-003 
3.052e-003 1.140e+008 1.010e+014 1.000e+003 7.992e-003 2.264e-003 
3.053e-003 1.141e+008 1.010e+014 1.000e+003 8.060e-003 2.264e-003 
3.054e-003 1.142e+008 1.010e+014 1.000e+003 8.061e-003 2.264e-003 
3.055e-003 1.143e+008 1.010e+014 1.000e+003 7.999e-003 2.264e-003 
3.055e-003 1.144e+008 1.010e+014 1.000e+003 7.942e-003 2.264e-003 
3.056e-003 1.145e+008 1.010e+014 1.000e+003 8.037e-003 2.264e-003 
3.057e-003 1.146e+008 1.010e+014 1.000e+003 8.099e-003 2.264e-003 
3.058e-003 1.147e+008 1.010e+014 1.000e+003 8.052e-003 2.265e-003 
3.058e-003 1.148e+008 1.011e+014 1.000e+003 7.973e-003 2.265e-003 
3.059e-003 1.148e+008 1.011e+014 1.000e+003 8.019e-003 2.265e-003 
3.060e-003 1.149e+008 1.011e+014 1.000e+003 8.030e-003 2.265e-003 
3.061e-003 1.150e+008 1.011e+014 1.000e+003 8.037e-003 2.265e-003 
3.061e-003 1.151e+008 1.011e+014 1.000e+003 8.029e-003 2.265e-003 
3.062e-003 1.152e+008 1.011e+014 1.000e+003 8.131e-003 2.266e-003 
3.063e-003 1.153e+008 1.011e+014 1.000e+003 8.092e-003 2.266e-003 
3.064e-003 1.153e+008 1.011e+014 1.000e+003 7.996e-003 2.266e-003 
3.064e-003 1.154e+008 1.011e+014 1.000e+003 8.053e-003 2.266e-003 
3.065e-003 1.155e+008 1.011e+014 1.000e+003 8.094e-003 2.266e-003 
3.066e-003 1.156e+008 1.011e+014 1.000e+003 8.097e-003 2.267e-003 
3.067e-003 1.156e+008 1.011e+014 1.000e+003 8.060e-003 2.267e-003 
3.068e-003 1.157e+008 1.011e+014 1.000e+003 8.078e-003 2.267e-003 
3.068e-003 1.158e+008 1.011e+014 1.000e+003 7.978e-003 2.268e-003 
3.069e-003 1.158e+008 1.012e+014 1.000e+003 8.085e-003 2.268e-003 
3.070e-003 1.159e+008 1.012e+014 1.000e+003 8.035e-003 2.268e-003 
3.071e-003 1.160e+008 1.012e+014 1.000e+003 8.075e-003 2.268e-003 
3.071e-003 1.161e+008 1.012e+014 1.000e+003 8.146e-003 2.269e-003 
3.072e-003 1.161e+008 1.012e+014 1.000e+003 8.016e-003 2.269e-003 
3.073e-003 1.162e+008 1.012e+014 1.000e+003 8.077e-003 2.269e-003 
3.074e-003 1.163e+008 1.012e+014 1.000e+003 8.178e-003 2.269e-003 
3.074e-003 1.164e+008 1.012e+014 1.000e+003 8.155e-003 2.270e-003 
3.075e-003 1.164e+008 1.012e+014 1.000e+003 8.094e-003 2.270e-003 
3.076e-003 1.165e+008 1.012e+014 1.000e+003 8.011e-003 2.270e-003 
3.077e-003 1.165e+008 1.012e+014 1.000e+003 8.029e-003 2.271e-003 
3.077e-003 1.165e+008 1.013e+014 1.000e+003 8.133e-003 2.271e-003 
3.078e-003 1.165e+008 1.013e+014 1.000e+003 8.199e-003 2.273e-003 
3.079e-003 1.163e+008 1.014e+014 1.000e+003 8.193e-003 2.274e-003 
3.080e-003 1.161e+008 1.015e+014 1.000e+003 8.246e-003 2.277e-003 
3.080e-003 1.159e+008 1.016e+014 1.000e+003 8.196e-003 2.279e-003 
3.081e-003 1.157e+008 1.017e+014 1.000e+003 8.177e-003 2.281e-003 
3.082e-003 1.156e+008 1.018e+014 1.000e+003 8.157e-003 2.282e-003 
3.083e-003 1.156e+008 1.018e+014 1.000e+003 8.128e-003 2.283e-003 
3.083e-003 1.157e+008 1.019e+014 1.000e+003 8.005e-003 2.284e-003 
3.084e-003 1.157e+008 1.019e+014 1.000e+003 8.049e-003 2.284e-003 
3.085e-003 1.157e+008 1.019e+014 1.000e+003 8.048e-003 2.285e-003 
3.086e-003 1.158e+008 1.019e+014 1.000e+003 8.095e-003 2.285e-003 
3.087e-003 1.158e+008 1.019e+014 1.000e+003 8.032e-003 2.285e-003 
3.087e-003 1.159e+008 1.020e+014 1.000e+003 8.060e-003 2.286e-003 
3.088e-003 1.159e+008 1.020e+014 1.000e+003 8.136e-003 2.286e-003 
3.089e-003 1.160e+008 1.020e+014 1.000e+003 8.110e-003 2.287e-003 
3.090e-003 1.160e+008 1.020e+014 1.000e+003 8.018e-003 2.287e-003 
3.090e-003 1.161e+008 1.020e+014 1.000e+003 8.051e-003 2.287e-003 
3.091e-003 1.161e+008 1.020e+014 1.000e+003 7.978e-003 2.288e-003 
3.092e-003 1.162e+008 1.021e+014 1.000e+003 8.047e-003 2.288e-003 
3.093e-003 1.163e+008 1.021e+014 1.000e+003 8.080e-003 2.288e-003 
3.093e-003 1.163e+008 1.021e+014 1.000e+003 8.017e-003 2.289e-003 
3.094e-003 1.164e+008 1.021e+014 1.000e+003 8.103e-003 2.289e-003 
3.095e-003 1.165e+008 1.021e+014 1.000e+003 8.003e-003 2.289e-003 
3.096e-003 1.165e+008 1.021e+014 1.000e+003 8.174e-003 2.290e-003 
3.096e-003 1.166e+008 1.021e+014 1.000e+003 8.054e-003 2.290e-003 
3.097e-003 1.166e+008 1.021e+014 1.000e+003 8.028e-003 2.290e-003 
3.098e-003 1.167e+008 1.022e+014 1.000e+003 8.071e-003 2.291e-003 
3.099e-003 1.168e+008 1.022e+014 1.000e+003 8.001e-003 2.291e-003 
3.099e-003 1.168e+008 1.022e+014 1.000e+003 7.978e-003 2.292e-003 
3.100e-003 1.168e+008 1.022e+014 1.000e+003 8.116e-003 2.292e-003 
3.101e-003 1.169e+008 1.023e+014 1.000e+003 8.005e-003 2.293e-003 
3.102e-003 1.169e+008 1.023e+014 1.000e+003 8.098e-003 2.293e-003 
3.103e-003 1.170e+008 1.023e+014 1.000e+003 8.122e-003 2.294e-003 
3.103e-003 1.171e+008 1.023e+014 1.000e+003 8.050e-003 2.294e-003 
3.104e-003 1.172e+008 1.023e+014 1.000e+003 8.044e-003 2.294e-003 
3.105e-003 1.172e+008 1.023e+014 1.000e+003 8.199e-003 2.294e-003 
3.106e-003 1.173e+008 1.023e+014 1.000e+003 7.974e-003 2.294e-003 
3.106e-003 1.174e+008 1.023e+014 1.000e+003 8.180e-003 2.295e-003 
3.107e-003 1.175e+008 1.023e+014 1.000e+003 8.044e-003 2.295e-003 
3.108e-003 1.176e+008 1.023e+014 1.000e+003 8.179e-003 2.295e-003 
3.109e-003 1.176e+008 1.023e+014 1.000e+003 8.144e-003 2.295e-003 
3.110e-003 1.177e+008 1.024e+014 1.000e+003 8.134e-003 2.295e-003 
3.110e-003 1.178e+008 1.024e+014 1.000e+003 8.124e-003 2.296e-003 
3.111e-003 1.179e+008 1.024e+014 1.000e+003 8.080e-003 2.296e-003 
3.112e-003 1.179e+008 1.024e+014 1.000e+003 8.049e-003 2.296e-003 
3.113e-003 1.180e+008 1.024e+014 1.000e+003 8.067e-003 2.296e-003 
3.113e-003 1.180e+008 1.024e+014 1.000e+003 7.998e-003 2.297e-003 
3.114e-003 1.181e+008 1.024e+014 1.000e+003 7.996e-003 2.297e-003 
3.115e-003 1.181e+008 1.024e+014 1.000e+003 8.088e-003 2.298e-003 
3.116e-003 1.182e+008 1.025e+014 1.000e+003 8.171e-003 2.298e-003 
3.116e-003 1.183e+008 1.025e+014 1.000e+003 7.943e-003 2.298e-003 
3.117e-003 1.183e+008 1.025e+014 1.000e+003 8.195e-003 2.299e-003 
3.118e-003 1.183e+008 1.025e+014 1.000e+003 8.096e-003 2.300e-003 
3.119e-003 1.184e+008 1.025e+014 1.000e+003 8.167e-003 2.300e-003 
3.120e-003 1.185e+008 1.025e+014 1.000e+003 7.938e-003 2.300e-003 
3.120e-003 1.186e+008 1.026e+014 1.000e+003 8.196e-003 2.300e-003 
3.121e-003 1.187e+008 1.026e+014 1.000e+003 8.076e-003 2.300e-003 
3.122e-003 1.187e+008 1.026e+014 1.000e+003 8.142e-003 2.301e-003 
3.123e-003 1.188e+008 1.026e+014 1.000e+003 8.269e-003 2.301e-003 
3.123e-003 1.189e+008 1.026e+014 1.000e+003 8.468e-003 2.301e-003 
3.124e-003 1.189e+008 1.026e+014 1.000e+003 8.116e-003 2.302e-003 
3.125e-003 1.189e+008 1.026e+014 1.000e+003 8.039e-003 2.303e-003 
3.126e-003 1.190e+008 1.027e+014 1.000e+003 8.286e-003 2.303e-003 
3.127e-003 1.190e+008 1.027e+014 1.000e+003 8.245e-003 2.303e-003 
3.127e-003 1.189e+008 1.027e+014 1.000e+003 8.101e-003 2.305e-003 
3.128e-003 1.188e+008 1.027e+014 1.000e+003 8.252e-003 2.307e-003 
3.129e-003 1.187e+008 1.028e+014 1.000e+003 8.544e-003 2.308e-003 
3.130e-003 1.187e+008 1.028e+014 1.000e+003 8.205e-003 2.309e-003 
3.131e-003 1.188e+008 1.028e+014 1.000e+003 8.458e-003 2.309e-003 
3.131e-003 1.189e+008 1.028e+014 1.000e+003 8.363e-003 2.309e-003 
3.132e-003 1.190e+008 1.028e+014 1.000e+003 8.017e-003 2.309e-003 
3.133e-003 1.190e+008 1.028e+014 1.000e+003 8.274e-003 2.310e-003 
3.134e-003 1.191e+008 1.028e+014 1.000e+003 8.350e-003 2.310e-003 
3.135e-003 1.192e+008 1.029e+014 1.000e+003 8.288e-003 2.310e-003 
3.135e-003 1.193e+008 1.029e+014 1.000e+003 8.233e-003 2.310e-003 
3.136e-003 1.194e+008 1.029e+014 1.000e+003 8.201e-003 2.310e-003 
3.137e-003 1.195e+008 1.029e+014 1.000e+003 8.072e-003 2.311e-003 
3.138e-003 1.196e+008 1.029e+014 1.000e+003 8.292e-003 2.311e-003 
3.139e-003 1.197e+008 1.029e+014 1.000e+003 8.394e-003 2.311e-003 
3.139e-003 1.198e+008 1.029e+014 1.000e+003 7.954e-003 2.311e-003 
3.140e-003 1.199e+008 1.029e+014 1.000e+003 8.066e-003 2.311e-003 
3.141e-003 1.200e+008 1.029e+014 1.000e+003 8.055e-003 2.311e-003 
3.142e-003 1.200e+008 1.029e+014 1.000e+003 8.249e-003 2.311e-003 
3.143e-003 1.201e+008 1.029e+014 1.000e+003 8.223e-003 2.312e-003 
3.143e-003 1.202e+008 1.029e+014 1.000e+003 7.950e-003 2.312e-003 
3.144e-003 1.203e+008 1.029e+014 1.000e+003 8.359e-003 2.312e-003 
3.145e-003 1.204e+008 1.029e+014 1.000e+003 7.957e-003 2.312e-003 
3.146e-003 1.205e+008 1.029e+014 1.000e+003 8.153e-003 2.312e-003 
3.146e-003 1.206e+008 1.029e+014 1.000e+003 8.003e-003 2.313e-003 
3.147e-003 1.206e+008 1.029e+014 1.000e+003 8.813e-003 2.313e-003 
3.148e-003 1.205e+008 1.030e+014 1.000e+003 8.147e-003 2.314e-003 
3.148e-003 1.206e+008 1.030e+014 1.000e+003 8.238e-003 2.315e-003 
3.149e-003 1.206e+008 1.030e+014 1.000e+003 8.265e-003 2.315e-003 
3.150e-003 1.207e+008 1.030e+014 1.000e+003 8.363e-003 2.315e-003 
