# Supplementary material for: Strain rate dependency of dislocation plasticity
Source: Nat Commun. 2021 Mar 23;12:1845. doi: 10.1038/s41467-021-21939-1 (PMC7988163; doi:10.1038/s41467-021-21939-1)
Supplement: Supplementary file 3 — Supplementary Data 1 [file 41467_2021_21939_MOESM3_ESM.zip › Supplementary Data 1/DDDSimulationSet2/StrainRate=1e3s-1/InitialDislocationDensity=1.4e10m-2.dat]

#strain(1), stress(Pa), dislocation density(m-2), strain rate(s-1), mean dislocation velocity(km/s), plastic strain(1)
1.959e-005 2.802e+006 1.387e+010 1.000e+003 1.730e-002 1.947e-007 
3.896e-005 5.518e+006 1.385e+010 1.000e+003 3.036e-002 7.753e-007 
5.880e-005 8.246e+006 1.390e+010 1.000e+003 4.386e-002 1.743e-006 
7.235e-005 1.008e+007 1.391e+010 1.000e+003 5.288e-002 2.612e-006 
9.062e-005 1.251e+007 1.395e+010 1.000e+003 6.471e-002 4.072e-006 
1.065e-004 1.459e+007 1.404e+010 1.000e+003 7.583e-002 5.586e-006 
1.253e-004 1.700e+007 1.394e+010 1.000e+003 8.700e-002 7.694e-006 
1.445e-004 1.942e+007 1.411e+010 1.000e+003 9.604e-002 1.011e-005 
1.566e-004 2.094e+007 1.403e+010 1.000e+003 1.064e-001 1.182e-005 
1.574e-004 2.103e+007 1.402e+010 1.000e+003 1.069e-001 1.193e-005 
1.732e-004 2.296e+007 1.407e+010 1.000e+003 1.141e-001 1.430e-005 
1.926e-004 2.530e+007 1.392e+010 1.000e+003 1.282e-001 1.759e-005 
2.124e-004 2.763e+007 1.390e+010 1.000e+003 1.400e-001 2.128e-005 
2.316e-004 2.985e+007 1.389e+010 1.000e+003 1.519e-001 2.519e-005 
2.326e-004 2.996e+007 1.390e+010 1.000e+003 1.527e-001 2.538e-005 
2.335e-004 3.006e+007 1.390e+010 1.000e+003 1.528e-001 2.558e-005 
2.344e-004 3.017e+007 1.390e+010 1.000e+003 1.534e-001 2.578e-005 
2.354e-004 3.028e+007 1.390e+010 1.000e+003 1.539e-001 2.597e-005 
2.363e-004 3.038e+007 1.391e+010 1.000e+003 1.547e-001 2.617e-005 
2.372e-004 3.049e+007 1.391e+010 1.000e+003 1.543e-001 2.637e-005 
2.382e-004 3.059e+007 1.391e+010 1.000e+003 1.545e-001 2.657e-005 
2.391e-004 3.070e+007 1.392e+010 1.000e+003 1.545e-001 2.677e-005 
2.434e-004 3.118e+007 1.390e+010 1.000e+003 1.560e-001 2.769e-005 
2.616e-004 3.323e+007 1.390e+010 1.000e+003 1.666e-001 3.180e-005 
2.651e-004 3.362e+007 1.393e+010 1.000e+003 1.659e-001 3.260e-005 
2.844e-004 3.574e+007 1.388e+010 1.000e+003 1.781e-001 3.723e-005 
3.044e-004 3.788e+007 1.388e+010 1.000e+003 1.898e-001 4.234e-005 
3.232e-004 3.987e+007 1.393e+010 1.000e+003 1.984e-001 4.744e-005 
3.422e-004 4.184e+007 1.388e+010 1.000e+003 2.060e-001 5.281e-005 
3.619e-004 4.385e+007 1.387e+010 1.000e+003 2.155e-001 5.857e-005 
3.817e-004 4.583e+007 1.387e+010 1.000e+003 2.240e-001 6.468e-005 
4.013e-004 4.776e+007 1.387e+010 1.000e+003 2.329e-001 7.096e-005 
4.212e-004 4.968e+007 1.387e+010 1.000e+003 2.410e-001 7.752e-005 
4.411e-004 5.157e+007 1.387e+010 1.000e+003 2.504e-001 8.437e-005 
4.604e-004 5.337e+007 1.387e+010 1.000e+003 2.576e-001 9.124e-005 
4.797e-004 5.515e+007 1.387e+010 1.000e+003 2.649e-001 9.829e-005 
4.991e-004 5.689e+007 1.387e+010 1.000e+003 2.732e-001 1.056e-004 
5.079e-004 5.768e+007 1.387e+010 1.000e+003 2.769e-001 1.090e-004 
5.169e-004 5.847e+007 1.386e+010 1.000e+003 2.795e-001 1.125e-004 
5.210e-004 5.883e+007 1.387e+010 1.000e+003 2.791e-001 1.141e-004 
5.219e-004 5.891e+007 1.387e+010 1.000e+003 2.803e-001 1.144e-004 
5.238e-004 5.908e+007 1.387e+010 1.000e+003 2.814e-001 1.152e-004 
5.315e-004 5.975e+007 1.387e+010 1.000e+003 2.854e-001 1.182e-004 
5.323e-004 5.982e+007 1.388e+010 1.000e+003 2.860e-001 1.185e-004 
5.362e-004 6.016e+007 1.392e+010 1.000e+003 2.862e-001 1.201e-004 
5.371e-004 6.023e+007 1.394e+010 1.000e+003 2.871e-001 1.204e-004 
5.390e-004 6.041e+007 1.397e+010 1.000e+003 2.882e-001 1.212e-004 
5.404e-004 6.053e+007 1.394e+010 1.000e+003 2.900e-001 1.218e-004 
5.532e-004 6.162e+007 1.387e+010 1.000e+003 2.934e-001 1.270e-004 
5.541e-004 6.170e+007 1.388e+010 1.000e+003 2.938e-001 1.274e-004 
5.550e-004 6.177e+007 1.389e+010 1.000e+003 2.955e-001 1.278e-004 
5.559e-004 6.185e+007 1.388e+010 1.000e+003 2.945e-001 1.281e-004 
5.568e-004 6.193e+007 1.388e+010 1.000e+003 2.939e-001 1.285e-004 
5.577e-004 6.200e+007 1.388e+010 1.000e+003 2.949e-001 1.289e-004 
5.596e-004 6.216e+007 1.386e+010 1.000e+003 2.947e-001 1.296e-004 
5.611e-004 6.229e+007 1.387e+010 1.000e+003 2.967e-001 1.303e-004 
5.717e-004 6.318e+007 1.385e+010 1.000e+003 2.987e-001 1.347e-004 
5.731e-004 6.330e+007 1.385e+010 1.000e+003 2.987e-001 1.353e-004 
5.739e-004 6.337e+007 1.386e+010 1.000e+003 2.995e-001 1.356e-004 
5.747e-004 6.344e+007 1.385e+010 1.000e+003 2.997e-001 1.359e-004 
5.755e-004 6.351e+007 1.386e+010 1.000e+003 3.004e-001 1.363e-004 
5.795e-004 6.384e+007 1.386e+010 1.000e+003 3.003e-001 1.379e-004 
5.812e-004 6.398e+007 1.387e+010 1.000e+003 3.018e-001 1.387e-004 
5.821e-004 6.406e+007 1.387e+010 1.000e+003 3.020e-001 1.390e-004 
5.881e-004 6.456e+007 1.384e+010 1.000e+003 3.054e-001 1.416e-004 
5.904e-004 6.475e+007 1.384e+010 1.000e+003 3.073e-001 1.426e-004 
5.913e-004 6.482e+007 1.383e+010 1.000e+003 3.057e-001 1.430e-004 
5.923e-004 6.490e+007 1.384e+010 1.000e+003 3.072e-001 1.434e-004 
5.932e-004 6.498e+007 1.383e+010 1.000e+003 3.072e-001 1.438e-004 
5.949e-004 6.512e+007 1.383e+010 1.000e+003 3.081e-001 1.445e-004 
6.025e-004 6.575e+007 1.383e+010 1.000e+003 3.110e-001 1.478e-004 
6.034e-004 6.582e+007 1.385e+010 1.000e+003 3.124e-001 1.482e-004 
6.044e-004 6.590e+007 1.385e+010 1.000e+003 3.142e-001 1.486e-004 
6.053e-004 6.597e+007 1.386e+010 1.000e+003 3.139e-001 1.490e-004 
6.062e-004 6.605e+007 1.384e+010 1.000e+003 3.122e-001 1.494e-004 
6.072e-004 6.613e+007 1.384e+010 1.000e+003 3.121e-001 1.498e-004 
6.139e-004 6.667e+007 1.382e+010 1.000e+003 3.135e-001 1.527e-004 
6.154e-004 6.680e+007 1.383e+010 1.000e+003 3.135e-001 1.534e-004 
6.162e-004 6.686e+007 1.383e+010 1.000e+003 3.145e-001 1.537e-004 
6.168e-004 6.691e+007 1.384e+010 1.000e+003 3.147e-001 1.540e-004 
6.175e-004 6.697e+007 1.384e+010 1.000e+003 3.140e-001 1.543e-004 
6.183e-004 6.703e+007 1.385e+010 1.000e+003 3.140e-001 1.547e-004 
6.191e-004 6.710e+007 1.382e+010 1.000e+003 3.138e-001 1.550e-004 
6.200e-004 6.718e+007 1.383e+010 1.000e+003 3.152e-001 1.554e-004 
6.209e-004 6.725e+007 1.384e+010 1.000e+003 3.163e-001 1.558e-004 
6.218e-004 6.732e+007 1.384e+010 1.000e+003 3.156e-001 1.562e-004 
6.252e-004 6.759e+007 1.381e+010 1.000e+003 3.163e-001 1.577e-004 
6.336e-004 6.827e+007 1.381e+010 1.000e+003 3.206e-001 1.614e-004 
6.408e-004 6.884e+007 1.381e+010 1.000e+003 3.230e-001 1.646e-004 
6.451e-004 6.919e+007 1.381e+010 1.000e+003 3.245e-001 1.666e-004 
6.465e-004 6.930e+007 1.381e+010 1.000e+003 3.238e-001 1.672e-004 
6.487e-004 6.947e+007 1.381e+010 1.000e+003 3.256e-001 1.682e-004 
6.523e-004 6.976e+007 1.381e+010 1.000e+003 3.255e-001 1.698e-004 
6.536e-004 6.986e+007 1.381e+010 1.000e+003 3.265e-001 1.705e-004 
6.545e-004 6.993e+007 1.381e+010 1.000e+003 3.272e-001 1.709e-004 
6.565e-004 7.009e+007 1.381e+010 1.000e+003 3.276e-001 1.718e-004 
6.575e-004 7.016e+007 1.382e+010 1.000e+003 3.285e-001 1.722e-004 
6.583e-004 7.023e+007 1.381e+010 1.000e+003 3.275e-001 1.726e-004 
6.603e-004 7.039e+007 1.380e+010 1.000e+003 3.278e-001 1.735e-004 
6.647e-004 7.073e+007 1.380e+010 1.000e+003 3.288e-001 1.755e-004 
6.657e-004 7.080e+007 1.380e+010 1.000e+003 3.302e-001 1.759e-004 
6.664e-004 7.086e+007 1.381e+010 1.000e+003 3.310e-001 1.763e-004 
6.672e-004 7.093e+007 1.383e+010 1.000e+003 3.319e-001 1.766e-004 
6.680e-004 7.099e+007 1.382e+010 1.000e+003 3.313e-001 1.770e-004 
6.690e-004 7.106e+007 1.380e+010 1.000e+003 3.301e-001 1.775e-004 
6.750e-004 7.154e+007 1.380e+010 1.000e+003 3.333e-001 1.803e-004 
6.760e-004 7.161e+007 1.380e+010 1.000e+003 3.330e-001 1.807e-004 
6.769e-004 7.168e+007 1.380e+010 1.000e+003 3.339e-001 1.811e-004 
6.782e-004 7.178e+007 1.379e+010 1.000e+003 3.337e-001 1.817e-004 
6.791e-004 7.185e+007 1.380e+010 1.000e+003 3.344e-001 1.821e-004 
6.821e-004 7.208e+007 1.379e+010 1.000e+003 3.357e-001 1.835e-004 
6.830e-004 7.215e+007 1.380e+010 1.000e+003 3.359e-001 1.840e-004 
6.839e-004 7.222e+007 1.380e+010 1.000e+003 3.372e-001 1.844e-004 
6.848e-004 7.229e+007 1.379e+010 1.000e+003 3.371e-001 1.848e-004 
6.887e-004 7.259e+007 1.379e+010 1.000e+003 3.386e-001 1.866e-004 
6.896e-004 7.266e+007 1.379e+010 1.000e+003 3.376e-001 1.871e-004 
6.905e-004 7.272e+007 1.379e+010 1.000e+003 3.376e-001 1.875e-004 
6.911e-004 7.277e+007 1.380e+010 1.000e+003 3.376e-001 1.878e-004 
6.919e-004 7.283e+007 1.381e+010 1.000e+003 3.376e-001 1.881e-004 
6.927e-004 7.289e+007 1.382e+010 1.000e+003 3.391e-001 1.885e-004 
6.935e-004 7.296e+007 1.381e+010 1.000e+003 3.399e-001 1.889e-004 
6.943e-004 7.302e+007 1.381e+010 1.000e+003 3.401e-001 1.893e-004 
6.951e-004 7.308e+007 1.380e+010 1.000e+003 3.394e-001 1.896e-004 
6.959e-004 7.314e+007 1.379e+010 1.000e+003 3.396e-001 1.900e-004 
7.026e-004 7.365e+007 1.378e+010 1.000e+003 3.408e-001 1.932e-004 
7.080e-004 7.406e+007 1.378e+010 1.000e+003 3.428e-001 1.958e-004 
7.089e-004 7.413e+007 1.379e+010 1.000e+003 3.435e-001 1.962e-004 
7.109e-004 7.428e+007 1.377e+010 1.000e+003 3.435e-001 1.971e-004 
7.121e-004 7.437e+007 1.377e+010 1.000e+003 3.440e-001 1.977e-004 
7.221e-004 7.512e+007 1.377e+010 1.000e+003 3.478e-001 2.025e-004 
7.245e-004 7.530e+007 1.378e+010 1.000e+003 3.487e-001 2.037e-004 
7.253e-004 7.536e+007 1.378e+010 1.000e+003 3.485e-001 2.041e-004 
7.261e-004 7.542e+007 1.381e+010 1.000e+003 3.483e-001 2.045e-004 
7.270e-004 7.548e+007 1.380e+010 1.000e+003 3.528e-001 2.049e-004 
7.279e-004 7.555e+007 1.379e+010 1.000e+003 3.503e-001 2.053e-004 
7.288e-004 7.562e+007 1.377e+010 1.000e+003 3.497e-001 2.058e-004 
7.297e-004 7.568e+007 1.378e+010 1.000e+003 3.522e-001 2.062e-004 
7.306e-004 7.575e+007 1.378e+010 1.000e+003 3.514e-001 2.066e-004 
7.339e-004 7.600e+007 1.376e+010 1.000e+003 3.504e-001 2.083e-004 
7.372e-004 7.624e+007 1.377e+010 1.000e+003 3.523e-001 2.099e-004 
7.423e-004 7.662e+007 1.376e+010 1.000e+003 3.528e-001 2.124e-004 
7.468e-004 7.695e+007 1.378e+010 1.000e+003 3.549e-001 2.146e-004 
7.477e-004 7.702e+007 1.378e+010 1.000e+003 3.553e-001 2.150e-004 
7.485e-004 7.707e+007 1.378e+010 1.000e+003 3.552e-001 2.154e-004 
7.492e-004 7.713e+007 1.378e+010 1.000e+003 3.553e-001 2.158e-004 
7.499e-004 7.718e+007 1.378e+010 1.000e+003 3.549e-001 2.161e-004 
7.524e-004 7.736e+007 1.378e+010 1.000e+003 3.547e-001 2.173e-004 
7.553e-004 7.757e+007 1.377e+010 1.000e+003 3.570e-001 2.188e-004 
7.597e-004 7.789e+007 1.375e+010 1.000e+003 3.579e-001 2.209e-004 
7.642e-004 7.822e+007 1.377e+010 1.000e+003 3.606e-001 2.232e-004 
7.651e-004 7.828e+007 1.377e+010 1.000e+003 3.593e-001 2.236e-004 
7.658e-004 7.834e+007 1.378e+010 1.000e+003 3.593e-001 2.240e-004 
7.700e-004 7.864e+007 1.376e+010 1.000e+003 3.603e-001 2.261e-004 
7.710e-004 7.871e+007 1.378e+010 1.000e+003 3.617e-001 2.266e-004 
7.720e-004 7.878e+007 1.380e+010 1.000e+003 3.640e-001 2.271e-004 
7.730e-004 7.885e+007 1.378e+010 1.000e+003 3.632e-001 2.276e-004 
7.740e-004 7.892e+007 1.377e+010 1.000e+003 3.606e-001 2.281e-004 
7.756e-004 7.904e+007 1.376e+010 1.000e+003 3.625e-001 2.289e-004 
7.768e-004 7.912e+007 1.376e+010 1.000e+003 3.617e-001 2.295e-004 
7.776e-004 7.918e+007 1.377e+010 1.000e+003 3.630e-001 2.299e-004 
7.785e-004 7.925e+007 1.379e+010 1.000e+003 3.644e-001 2.304e-004 
7.794e-004 7.931e+007 1.378e+010 1.000e+003 3.638e-001 2.308e-004 
7.830e-004 7.957e+007 1.376e+010 1.000e+003 3.652e-001 2.327e-004 
7.895e-004 8.003e+007 1.375e+010 1.000e+003 3.661e-001 2.359e-004 
7.918e-004 8.019e+007 1.376e+010 1.000e+003 3.665e-001 2.371e-004 
7.934e-004 8.031e+007 1.376e+010 1.000e+003 3.659e-001 2.379e-004 
7.991e-004 8.071e+007 1.374e+010 1.000e+003 3.691e-001 2.408e-004 
8.097e-004 8.146e+007 1.374e+010 1.000e+003 3.721e-001 2.463e-004 
8.117e-004 8.160e+007 1.376e+010 1.000e+003 3.733e-001 2.474e-004 
8.129e-004 8.168e+007 1.375e+010 1.000e+003 3.717e-001 2.479e-004 
8.136e-004 8.173e+007 1.376e+010 1.000e+003 3.714e-001 2.483e-004 
8.179e-004 8.203e+007 1.375e+010 1.000e+003 3.736e-001 2.505e-004 
8.256e-004 8.256e+007 1.376e+010 1.000e+003 3.752e-001 2.545e-004 
8.281e-004 8.274e+007 1.376e+010 1.000e+003 3.775e-001 2.559e-004 
8.290e-004 8.280e+007 1.375e+010 1.000e+003 3.758e-001 2.563e-004 
8.299e-004 8.286e+007 1.376e+010 1.000e+003 3.764e-001 2.568e-004 
8.309e-004 8.293e+007 1.376e+010 1.000e+003 3.771e-001 2.573e-004 
8.318e-004 8.299e+007 1.377e+010 1.000e+003 3.776e-001 2.578e-004 
8.327e-004 8.305e+007 1.376e+010 1.000e+003 3.772e-001 2.583e-004 
8.336e-004 8.311e+007 1.376e+010 1.000e+003 3.783e-001 2.587e-004 
8.344e-004 8.317e+007 1.377e+010 1.000e+003 3.794e-001 2.591e-004 
8.352e-004 8.323e+007 1.375e+010 1.000e+003 3.781e-001 2.596e-004 
8.361e-004 8.329e+007 1.376e+010 1.000e+003 3.796e-001 2.600e-004 
8.370e-004 8.335e+007 1.376e+010 1.000e+003 3.797e-001 2.605e-004 
8.378e-004 8.341e+007 1.376e+010 1.000e+003 3.797e-001 2.610e-004 
8.387e-004 8.347e+007 1.376e+010 1.000e+003 3.796e-001 2.614e-004 
8.396e-004 8.352e+007 1.376e+010 1.000e+003 3.798e-001 2.619e-004 
8.411e-004 8.363e+007 1.375e+010 1.000e+003 3.808e-001 2.627e-004 
8.420e-004 8.369e+007 1.377e+010 1.000e+003 3.827e-001 2.631e-004 
8.430e-004 8.376e+007 1.375e+010 1.000e+003 3.812e-001 2.637e-004 
8.439e-004 8.382e+007 1.375e+010 1.000e+003 3.824e-001 2.641e-004 
8.446e-004 8.387e+007 1.376e+010 1.000e+003 3.819e-001 2.646e-004 
8.454e-004 8.392e+007 1.376e+010 1.000e+003 3.818e-001 2.649e-004 
8.463e-004 8.398e+007 1.375e+010 1.000e+003 3.815e-001 2.654e-004 
8.541e-004 8.451e+007 1.374e+010 1.000e+003 3.824e-001 2.696e-004 
8.551e-004 8.458e+007 1.375e+010 1.000e+003 3.835e-001 2.701e-004 
8.578e-004 8.476e+007 1.376e+010 1.000e+003 3.837e-001 2.715e-004 
8.586e-004 8.481e+007 1.376e+010 1.000e+003 3.847e-001 2.720e-004 
8.594e-004 8.487e+007 1.376e+010 1.000e+003 3.844e-001 2.724e-004 
8.619e-004 8.504e+007 1.375e+010 1.000e+003 3.850e-001 2.737e-004 
8.633e-004 8.513e+007 1.376e+010 1.000e+003 3.855e-001 2.745e-004 
8.655e-004 8.528e+007 1.375e+010 1.000e+003 3.867e-001 2.756e-004 
8.759e-004 8.598e+007 1.374e+010 1.000e+003 3.886e-001 2.813e-004 
8.803e-004 8.626e+007 1.374e+010 1.000e+003 3.915e-001 2.836e-004 
8.812e-004 8.632e+007 1.376e+010 1.000e+003 3.931e-001 2.841e-004 
8.821e-004 8.638e+007 1.378e+010 1.000e+003 3.934e-001 2.846e-004 
8.830e-004 8.644e+007 1.378e+010 1.000e+003 3.919e-001 2.851e-004 
8.839e-004 8.650e+007 1.378e+010 1.000e+003 3.917e-001 2.856e-004 
8.848e-004 8.656e+007 1.376e+010 1.000e+003 3.920e-001 2.861e-004 
8.862e-004 8.666e+007 1.374e+010 1.000e+003 3.916e-001 2.868e-004 
8.871e-004 8.672e+007 1.374e+010 1.000e+003 3.909e-001 2.873e-004 
8.881e-004 8.678e+007 1.375e+010 1.000e+003 3.909e-001 2.879e-004 
8.908e-004 8.696e+007 1.375e+010 1.000e+003 3.924e-001 2.893e-004 
8.918e-004 8.703e+007 1.375e+010 1.000e+003 3.922e-001 2.899e-004 
8.937e-004 8.715e+007 1.374e+010 1.000e+003 3.922e-001 2.909e-004 
8.945e-004 8.720e+007 1.376e+010 1.000e+003 3.934e-001 2.913e-004 
8.953e-004 8.726e+007 1.376e+010 1.000e+003 3.936e-001 2.918e-004 
8.961e-004 8.731e+007 1.376e+010 1.000e+003 3.934e-001 2.922e-004 
8.975e-004 8.740e+007 1.375e+010 1.000e+003 3.941e-001 2.930e-004 
9.008e-004 8.762e+007 1.375e+010 1.000e+003 3.942e-001 2.948e-004 
9.017e-004 8.767e+007 1.376e+010 1.000e+003 3.948e-001 2.953e-004 
9.025e-004 8.773e+007 1.377e+010 1.000e+003 3.956e-001 2.957e-004 
9.033e-004 8.778e+007 1.379e+010 1.000e+003 3.985e-001 2.962e-004 
9.041e-004 8.783e+007 1.378e+010 1.000e+003 3.978e-001 2.966e-004 
9.049e-004 8.789e+007 1.378e+010 1.000e+003 3.961e-001 2.971e-004 
9.057e-004 8.794e+007 1.378e+010 1.000e+003 3.970e-001 2.975e-004 
9.066e-004 8.799e+007 1.378e+010 1.000e+003 3.974e-001 2.980e-004 
9.074e-004 8.805e+007 1.377e+010 1.000e+003 3.976e-001 2.984e-004 
9.082e-004 8.810e+007 1.376e+010 1.000e+003 3.977e-001 2.989e-004 
9.090e-004 8.815e+007 1.376e+010 1.000e+003 3.985e-001 2.993e-004 
9.099e-004 8.821e+007 1.375e+010 1.000e+003 3.985e-001 2.998e-004 
9.143e-004 8.849e+007 1.374e+010 1.000e+003 3.989e-001 3.022e-004 
9.159e-004 8.859e+007 1.374e+010 1.000e+003 3.991e-001 3.031e-004 
9.167e-004 8.865e+007 1.375e+010 1.000e+003 3.991e-001 3.036e-004 
9.175e-004 8.870e+007 1.375e+010 1.000e+003 3.999e-001 3.040e-004 
9.183e-004 8.875e+007 1.374e+010 1.000e+003 3.999e-001 3.044e-004 
9.199e-004 8.886e+007 1.375e+010 1.000e+003 4.007e-001 3.054e-004 
9.207e-004 8.891e+007 1.376e+010 1.000e+003 4.014e-001 3.058e-004 
9.217e-004 8.897e+007 1.374e+010 1.000e+003 4.001e-001 3.063e-004 
9.226e-004 8.903e+007 1.375e+010 1.000e+003 4.017e-001 3.068e-004 
9.235e-004 8.909e+007 1.376e+010 1.000e+003 4.018e-001 3.074e-004 
9.245e-004 8.915e+007 1.376e+010 1.000e+003 3.997e-001 3.079e-004 
9.253e-004 8.920e+007 1.377e+010 1.000e+003 4.000e-001 3.083e-004 
9.261e-004 8.925e+007 1.377e+010 1.000e+003 4.017e-001 3.088e-004 
9.270e-004 8.931e+007 1.375e+010 1.000e+003 4.008e-001 3.093e-004 
9.285e-004 8.941e+007 1.375e+010 1.000e+003 4.021e-001 3.101e-004 
9.294e-004 8.946e+007 1.375e+010 1.000e+003 4.040e-001 3.106e-004 
9.303e-004 8.952e+007 1.375e+010 1.000e+003 4.030e-001 3.111e-004 
9.312e-004 8.958e+007 1.375e+010 1.000e+003 4.034e-001 3.116e-004 
9.321e-004 8.963e+007 1.376e+010 1.000e+003 4.023e-001 3.121e-004 
9.330e-004 8.969e+007 1.375e+010 1.000e+003 4.033e-001 3.126e-004 
9.339e-004 8.975e+007 1.376e+010 1.000e+003 4.045e-001 3.131e-004 
9.348e-004 8.981e+007 1.377e+010 1.000e+003 4.045e-001 3.136e-004 
9.356e-004 8.986e+007 1.377e+010 1.000e+003 4.048e-001 3.141e-004 
9.365e-004 8.992e+007 1.376e+010 1.000e+003 4.042e-001 3.146e-004 
9.374e-004 8.998e+007 1.376e+010 1.000e+003 4.041e-001 3.151e-004 
9.450e-004 9.046e+007 1.373e+010 1.000e+003 4.047e-001 3.194e-004 
9.511e-004 9.084e+007 1.375e+010 1.000e+003 4.081e-001 3.228e-004 
9.519e-004 9.089e+007 1.376e+010 1.000e+003 4.081e-001 3.233e-004 
9.528e-004 9.095e+007 1.378e+010 1.000e+003 4.103e-001 3.237e-004 
9.536e-004 9.100e+007 1.380e+010 1.000e+003 4.155e-001 3.242e-004 
9.544e-004 9.105e+007 1.382e+010 1.000e+003 4.181e-001 3.247e-004 
9.553e-004 9.110e+007 1.384e+010 1.000e+003 4.192e-001 3.251e-004 
9.561e-004 9.116e+007 1.383e+010 1.000e+003 4.183e-001 3.256e-004 
9.569e-004 9.121e+007 1.380e+010 1.000e+003 4.170e-001 3.261e-004 
9.578e-004 9.126e+007 1.378e+010 1.000e+003 4.173e-001 3.266e-004 
9.586e-004 9.131e+007 1.379e+010 1.000e+003 4.171e-001 3.270e-004 
9.594e-004 9.137e+007 1.379e+010 1.000e+003 4.158e-001 3.275e-004 
9.603e-004 9.142e+007 1.379e+010 1.000e+003 4.171e-001 3.280e-004 
9.611e-004 9.147e+007 1.379e+010 1.000e+003 4.167e-001 3.285e-004 
9.620e-004 9.152e+007 1.380e+010 1.000e+003 4.180e-001 3.289e-004 
9.628e-004 9.157e+007 1.378e+010 1.000e+003 4.171e-001 3.294e-004 
9.636e-004 9.163e+007 1.378e+010 1.000e+003 4.162e-001 3.299e-004 
9.645e-004 9.168e+007 1.379e+010 1.000e+003 4.164e-001 3.304e-004 
9.653e-004 9.173e+007 1.378e+010 1.000e+003 4.166e-001 3.308e-004 
9.661e-004 9.178e+007 1.379e+010 1.000e+003 4.174e-001 3.313e-004 
9.670e-004 9.183e+007 1.379e+010 1.000e+003 4.178e-001 3.318e-004 
9.678e-004 9.189e+007 1.380e+010 1.000e+003 4.174e-001 3.323e-004 
9.686e-004 9.194e+007 1.381e+010 1.000e+003 4.179e-001 3.327e-004 
9.695e-004 9.199e+007 1.380e+010 1.000e+003 4.181e-001 3.332e-004 
9.703e-004 9.204e+007 1.379e+010 1.000e+003 4.176e-001 3.337e-004 
9.712e-004 9.209e+007 1.379e+010 1.000e+003 4.169e-001 3.342e-004 
9.720e-004 9.215e+007 1.377e+010 1.000e+003 4.141e-001 3.346e-004 
9.728e-004 9.220e+007 1.377e+010 1.000e+003 4.148e-001 3.351e-004 
9.737e-004 9.225e+007 1.377e+010 1.000e+003 4.148e-001 3.356e-004 
9.745e-004 9.230e+007 1.378e+010 1.000e+003 4.156e-001 3.361e-004 
9.753e-004 9.235e+007 1.377e+010 1.000e+003 4.145e-001 3.366e-004 
9.762e-004 9.241e+007 1.376e+010 1.000e+003 4.139e-001 3.370e-004 
9.770e-004 9.246e+007 1.377e+010 1.000e+003 4.140e-001 3.375e-004 
9.778e-004 9.251e+007 1.377e+010 1.000e+003 4.144e-001 3.380e-004 
9.787e-004 9.256e+007 1.377e+010 1.000e+003 4.166e-001 3.385e-004 
9.795e-004 9.261e+007 1.376e+010 1.000e+003 4.148e-001 3.389e-004 
9.803e-004 9.266e+007 1.377e+010 1.000e+003 4.144e-001 3.394e-004 
9.812e-004 9.272e+007 1.376e+010 1.000e+003 4.160e-001 3.399e-004 
9.820e-004 9.277e+007 1.377e+010 1.000e+003 4.154e-001 3.404e-004 
9.829e-004 9.282e+007 1.376e+010 1.000e+003 4.156e-001 3.409e-004 
9.837e-004 9.287e+007 1.377e+010 1.000e+003 4.158e-001 3.413e-004 
9.845e-004 9.292e+007 1.376e+010 1.000e+003 4.169e-001 3.418e-004 
9.854e-004 9.297e+007 1.377e+010 1.000e+003 4.190e-001 3.423e-004 
9.862e-004 9.302e+007 1.378e+010 1.000e+003 4.184e-001 3.428e-004 
9.870e-004 9.307e+007 1.376e+010 1.000e+003 4.177e-001 3.433e-004 
9.879e-004 9.313e+007 1.377e+010 1.000e+003 4.180e-001 3.438e-004 
9.887e-004 9.318e+007 1.377e+010 1.000e+003 4.183e-001 3.442e-004 
9.914e-004 9.334e+007 1.374e+010 1.000e+003 4.170e-001 3.458e-004 
9.922e-004 9.339e+007 1.375e+010 1.000e+003 4.193e-001 3.463e-004 
9.930e-004 9.344e+007 1.375e+010 1.000e+003 4.173e-001 3.467e-004 
9.938e-004 9.349e+007 1.375e+010 1.000e+003 4.158e-001 3.472e-004 
9.946e-004 9.353e+007 1.374e+010 1.000e+003 4.170e-001 3.476e-004 
9.954e-004 9.358e+007 1.373e+010 1.000e+003 4.154e-001 3.481e-004 
1.005e-003 9.419e+007 1.373e+010 1.000e+003 4.189e-001 3.538e-004 
1.011e-003 9.450e+007 1.374e+010 1.000e+003 4.180e-001 3.569e-004 
1.020e-003 9.506e+007 1.373e+010 1.000e+003 4.217e-001 3.623e-004 
1.023e-003 9.524e+007 1.375e+010 1.000e+003 4.241e-001 3.640e-004 
1.024e-003 9.529e+007 1.375e+010 1.000e+003 4.235e-001 3.646e-004 
1.025e-003 9.535e+007 1.374e+010 1.000e+003 4.230e-001 3.652e-004 
1.026e-003 9.541e+007 1.373e+010 1.000e+003 4.229e-001 3.657e-004 
1.034e-003 9.591e+007 1.373e+010 1.000e+003 4.241e-001 3.706e-004 
1.035e-003 9.596e+007 1.374e+010 1.000e+003 4.249e-001 3.711e-004 
1.035e-003 9.599e+007 1.375e+010 1.000e+003 4.251e-001 3.715e-004 
1.036e-003 9.605e+007 1.374e+010 1.000e+003 4.244e-001 3.720e-004 
1.037e-003 9.611e+007 1.376e+010 1.000e+003 4.261e-001 3.726e-004 
1.038e-003 9.617e+007 1.375e+010 1.000e+003 4.254e-001 3.732e-004 
1.039e-003 9.623e+007 1.375e+010 1.000e+003 4.244e-001 3.739e-004 
1.041e-003 9.633e+007 1.375e+010 1.000e+003 4.253e-001 3.748e-004 
1.042e-003 9.639e+007 1.375e+010 1.000e+003 4.253e-001 3.755e-004 
1.043e-003 9.645e+007 1.375e+010 1.000e+003 4.261e-001 3.760e-004 
1.045e-003 9.657e+007 1.373e+010 1.000e+003 4.261e-001 3.773e-004 
1.046e-003 9.664e+007 1.374e+010 1.000e+003 4.256e-001 3.780e-004 
1.048e-003 9.675e+007 1.376e+010 1.000e+003 4.269e-001 3.791e-004 
1.049e-003 9.681e+007 1.376e+010 1.000e+003 4.279e-001 3.797e-004 
1.050e-003 9.687e+007 1.377e+010 1.000e+003 4.287e-001 3.803e-004 
1.051e-003 9.692e+007 1.378e+010 1.000e+003 4.291e-001 3.808e-004 
1.052e-003 9.698e+007 1.380e+010 1.000e+003 4.314e-001 3.814e-004 
1.053e-003 9.703e+007 1.381e+010 1.000e+003 4.321e-001 3.819e-004 
1.054e-003 9.709e+007 1.379e+010 1.000e+003 4.306e-001 3.825e-004 
1.055e-003 9.714e+007 1.379e+010 1.000e+003 4.319e-001 3.831e-004 
1.056e-003 9.720e+007 1.380e+010 1.000e+003 4.334e-001 3.836e-004 
1.057e-003 9.725e+007 1.379e+010 1.000e+003 4.328e-001 3.842e-004 
1.058e-003 9.731e+007 1.378e+010 1.000e+003 4.311e-001 3.848e-004 
1.059e-003 9.736e+007 1.377e+010 1.000e+003 4.317e-001 3.853e-004 
1.060e-003 9.742e+007 1.377e+010 1.000e+003 4.297e-001 3.859e-004 
1.061e-003 9.749e+007 1.376e+010 1.000e+003 4.296e-001 3.866e-004 
1.062e-003 9.755e+007 1.375e+010 1.000e+003 4.293e-001 3.873e-004 
1.063e-003 9.763e+007 1.375e+010 1.000e+003 4.300e-001 3.881e-004 
1.064e-003 9.769e+007 1.374e+010 1.000e+003 4.308e-001 3.887e-004 
1.065e-003 9.775e+007 1.375e+010 1.000e+003 4.311e-001 3.893e-004 
1.066e-003 9.780e+007 1.374e+010 1.000e+003 4.318e-001 3.899e-004 
1.070e-003 9.800e+007 1.374e+010 1.000e+003 4.326e-001 3.919e-004 
1.074e-003 9.823e+007 1.373e+010 1.000e+003 4.327e-001 3.943e-004 
1.078e-003 9.848e+007 1.375e+010 1.000e+003 4.343e-001 3.968e-004 
1.079e-003 9.853e+007 1.376e+010 1.000e+003 4.349e-001 3.974e-004 
1.080e-003 9.858e+007 1.376e+010 1.000e+003 4.362e-001 3.979e-004 
1.081e-003 9.863e+007 1.377e+010 1.000e+003 4.351e-001 3.985e-004 
1.082e-003 9.868e+007 1.376e+010 1.000e+003 4.359e-001 3.990e-004 
1.082e-003 9.873e+007 1.376e+010 1.000e+003 4.358e-001 3.996e-004 
1.083e-003 9.879e+007 1.375e+010 1.000e+003 4.346e-001 4.001e-004 
1.084e-003 9.884e+007 1.375e+010 1.000e+003 4.351e-001 4.006e-004 
1.088e-003 9.905e+007 1.374e+010 1.000e+003 4.374e-001 4.030e-004 
1.089e-003 9.910e+007 1.375e+010 1.000e+003 4.388e-001 4.035e-004 
1.090e-003 9.916e+007 1.375e+010 1.000e+003 4.381e-001 4.040e-004 
1.093e-003 9.931e+007 1.374e+010 1.000e+003 4.369e-001 4.057e-004 
1.093e-003 9.936e+007 1.374e+010 1.000e+003 4.383e-001 4.062e-004 
1.094e-003 9.942e+007 1.374e+010 1.000e+003 4.366e-001 4.068e-004 
1.097e-003 9.954e+007 1.373e+010 1.000e+003 4.373e-001 4.081e-004 
1.098e-003 9.962e+007 1.373e+010 1.000e+003 4.378e-001 4.090e-004 
1.103e-003 9.993e+007 1.374e+010 1.000e+003 4.385e-001 4.123e-004 
1.106e-003 1.000e+008 1.373e+010 1.000e+003 4.388e-001 4.136e-004 
1.109e-003 1.002e+008 1.374e+010 1.000e+003 4.399e-001 4.154e-004 
1.116e-003 1.006e+008 1.372e+010 1.000e+003 4.402e-001 4.199e-004 
1.123e-003 1.010e+008 1.374e+010 1.000e+003 4.446e-001 4.244e-004 
1.132e-003 1.015e+008 1.373e+010 1.000e+003 4.446e-001 4.298e-004 
1.140e-003 1.020e+008 1.373e+010 1.000e+003 4.446e-001 4.346e-004 
1.141e-003 1.020e+008 1.374e+010 1.000e+003 4.456e-001 4.353e-004 
1.142e-003 1.021e+008 1.375e+010 1.000e+003 4.462e-001 4.358e-004 
1.145e-003 1.022e+008 1.373e+010 1.000e+003 4.466e-001 4.376e-004 
1.146e-003 1.023e+008 1.374e+010 1.000e+003 4.461e-001 4.385e-004 
1.147e-003 1.023e+008 1.375e+010 1.000e+003 4.470e-001 4.390e-004 
1.148e-003 1.024e+008 1.375e+010 1.000e+003 4.486e-001 4.395e-004 
1.149e-003 1.024e+008 1.375e+010 1.000e+003 4.476e-001 4.401e-004 
1.150e-003 1.025e+008 1.378e+010 1.000e+003 4.510e-001 4.407e-004 
1.151e-003 1.025e+008 1.375e+010 1.000e+003 4.487e-001 4.413e-004 
1.151e-003 1.026e+008 1.375e+010 1.000e+003 4.507e-001 4.418e-004 
1.152e-003 1.026e+008 1.374e+010 1.000e+003 4.492e-001 4.424e-004 
1.155e-003 1.028e+008 1.373e+010 1.000e+003 4.506e-001 4.441e-004 
1.156e-003 1.029e+008 1.373e+010 1.000e+003 4.484e-001 4.448e-004 
1.158e-003 1.029e+008 1.371e+010 1.000e+003 4.506e-001 4.457e-004 
1.159e-003 1.030e+008 1.372e+010 1.000e+003 4.510e-001 4.463e-004 
1.160e-003 1.031e+008 1.372e+010 1.000e+003 4.491e-001 4.472e-004 
1.164e-003 1.033e+008 1.372e+010 1.000e+003 4.508e-001 4.493e-004 
1.166e-003 1.034e+008 1.372e+010 1.000e+003 4.513e-001 4.509e-004 
1.170e-003 1.036e+008 1.372e+010 1.000e+003 4.515e-001 4.536e-004 
1.173e-003 1.038e+008 1.371e+010 1.000e+003 4.514e-001 4.555e-004 
1.176e-003 1.039e+008 1.370e+010 1.000e+003 4.511e-001 4.572e-004 
1.177e-003 1.040e+008 1.371e+010 1.000e+003 4.528e-001 4.577e-004 
1.184e-003 1.043e+008 1.370e+010 1.000e+003 4.537e-001 4.619e-004 
1.185e-003 1.044e+008 1.372e+010 1.000e+003 4.573e-001 4.631e-004 
1.186e-003 1.045e+008 1.374e+010 1.000e+003 4.571e-001 4.637e-004 
1.188e-003 1.046e+008 1.370e+010 1.000e+003 4.567e-001 4.644e-004 
1.189e-003 1.046e+008 1.370e+010 1.000e+003 4.553e-001 4.653e-004 
1.192e-003 1.048e+008 1.369e+010 1.000e+003 4.553e-001 4.671e-004 
1.198e-003 1.051e+008 1.369e+010 1.000e+003 4.566e-001 4.706e-004 
1.201e-003 1.053e+008 1.369e+010 1.000e+003 4.572e-001 4.726e-004 
1.202e-003 1.053e+008 1.372e+010 1.000e+003 4.608e-001 4.732e-004 
1.203e-003 1.054e+008 1.371e+010 1.000e+003 4.592e-001 4.738e-004 
1.203e-003 1.054e+008 1.373e+010 1.000e+003 4.609e-001 4.743e-004 
1.204e-003 1.055e+008 1.373e+010 1.000e+003 4.606e-001 4.749e-004 
1.205e-003 1.055e+008 1.374e+010 1.000e+003 4.603e-001 4.755e-004 
1.206e-003 1.056e+008 1.374e+010 1.000e+003 4.603e-001 4.760e-004 
1.207e-003 1.056e+008 1.374e+010 1.000e+003 4.614e-001 4.766e-004 
1.208e-003 1.056e+008 1.373e+010 1.000e+003 4.610e-001 4.772e-004 
1.209e-003 1.057e+008 1.372e+010 1.000e+003 4.599e-001 4.777e-004 
1.210e-003 1.057e+008 1.369e+010 1.000e+003 4.598e-001 4.783e-004 
1.211e-003 1.058e+008 1.368e+010 1.000e+003 4.596e-001 4.789e-004 
1.211e-003 1.058e+008 1.369e+010 1.000e+003 4.586e-001 4.794e-004 
1.212e-003 1.059e+008 1.369e+010 1.000e+003 4.586e-001 4.800e-004 
1.214e-003 1.060e+008 1.366e+010 1.000e+003 4.584e-001 4.813e-004 
1.218e-003 1.062e+008 1.367e+010 1.000e+003 4.612e-001 4.834e-004 
1.219e-003 1.062e+008 1.367e+010 1.000e+003 4.610e-001 4.842e-004 
1.220e-003 1.063e+008 1.367e+010 1.000e+003 4.600e-001 4.847e-004 
1.221e-003 1.063e+008 1.369e+010 1.000e+003 4.610e-001 4.854e-004 
1.222e-003 1.064e+008 1.366e+010 1.000e+003 4.605e-001 4.860e-004 
1.227e-003 1.066e+008 1.366e+010 1.000e+003 4.610e-001 4.892e-004 
1.229e-003 1.067e+008 1.367e+010 1.000e+003 4.622e-001 4.903e-004 
1.230e-003 1.068e+008 1.365e+010 1.000e+003 4.613e-001 4.915e-004 
1.231e-003 1.069e+008 1.369e+010 1.000e+003 4.618e-001 4.920e-004 
1.232e-003 1.069e+008 1.369e+010 1.000e+003 4.634e-001 4.926e-004 
1.233e-003 1.070e+008 1.368e+010 1.000e+003 4.636e-001 4.931e-004 
1.234e-003 1.070e+008 1.369e+010 1.000e+003 4.633e-001 4.937e-004 
1.235e-003 1.071e+008 1.371e+010 1.000e+003 4.644e-001 4.942e-004 
1.236e-003 1.071e+008 1.370e+010 1.000e+003 4.606e-001 4.948e-004 
1.236e-003 1.072e+008 1.369e+010 1.000e+003 4.625e-001 4.953e-004 
1.237e-003 1.072e+008 1.370e+010 1.000e+003 4.624e-001 4.958e-004 
1.238e-003 1.072e+008 1.369e+010 1.000e+003 4.642e-001 4.964e-004 
1.239e-003 1.073e+008 1.366e+010 1.000e+003 4.621e-001 4.969e-004 
1.240e-003 1.074e+008 1.364e+010 1.000e+003 4.619e-001 4.977e-004 
1.243e-003 1.075e+008 1.363e+010 1.000e+003 4.629e-001 4.993e-004 
1.244e-003 1.076e+008 1.366e+010 1.000e+003 4.637e-001 5.003e-004 
1.245e-003 1.076e+008 1.367e+010 1.000e+003 4.648e-001 5.009e-004 
1.248e-003 1.078e+008 1.364e+010 1.000e+003 4.638e-001 5.027e-004 
1.249e-003 1.078e+008 1.366e+010 1.000e+003 4.653e-001 5.032e-004 
1.250e-003 1.079e+008 1.363e+010 1.000e+003 4.646e-001 5.042e-004 
1.253e-003 1.080e+008 1.363e+010 1.000e+003 4.640e-001 5.057e-004 
1.254e-003 1.081e+008 1.366e+010 1.000e+003 4.669e-001 5.067e-004 
1.255e-003 1.081e+008 1.366e+010 1.000e+003 4.665e-001 5.073e-004 
1.256e-003 1.082e+008 1.367e+010 1.000e+003 4.680e-001 5.079e-004 
1.257e-003 1.082e+008 1.365e+010 1.000e+003 4.666e-001 5.085e-004 
1.259e-003 1.083e+008 1.364e+010 1.000e+003 4.654e-001 5.096e-004 
1.261e-003 1.084e+008 1.365e+010 1.000e+003 4.664e-001 5.108e-004 
1.262e-003 1.085e+008 1.363e+010 1.000e+003 4.664e-001 5.117e-004 
1.263e-003 1.085e+008 1.363e+010 1.000e+003 4.659e-001 5.122e-004 
1.264e-003 1.086e+008 1.366e+010 1.000e+003 4.674e-001 5.128e-004 
1.265e-003 1.086e+008 1.364e+010 1.000e+003 4.669e-001 5.134e-004 
1.266e-003 1.087e+008 1.363e+010 1.000e+003 4.676e-001 5.140e-004 
1.267e-003 1.087e+008 1.364e+010 1.000e+003 4.679e-001 5.146e-004 
1.268e-003 1.088e+008 1.363e+010 1.000e+003 4.673e-001 5.158e-004 
1.269e-003 1.089e+008 1.363e+010 1.000e+003 4.661e-001 5.163e-004 
1.272e-003 1.090e+008 1.362e+010 1.000e+003 4.673e-001 5.180e-004 
1.274e-003 1.091e+008 1.364e+010 1.000e+003 4.679e-001 5.193e-004 
1.275e-003 1.091e+008 1.366e+010 1.000e+003 4.696e-001 5.198e-004 
1.275e-003 1.092e+008 1.365e+010 1.000e+003 4.709e-001 5.203e-004 
1.276e-003 1.092e+008 1.366e+010 1.000e+003 4.714e-001 5.207e-004 
1.277e-003 1.093e+008 1.366e+010 1.000e+003 4.716e-001 5.212e-004 
1.278e-003 1.093e+008 1.367e+010 1.000e+003 4.724e-001 5.217e-004 
1.278e-003 1.093e+008 1.368e+010 1.000e+003 4.731e-001 5.222e-004 
1.279e-003 1.094e+008 1.367e+010 1.000e+003 4.729e-001 5.227e-004 
1.280e-003 1.094e+008 1.366e+010 1.000e+003 4.735e-001 5.231e-004 
1.281e-003 1.094e+008 1.368e+010 1.000e+003 4.726e-001 5.236e-004 
1.281e-003 1.095e+008 1.367e+010 1.000e+003 4.721e-001 5.241e-004 
1.282e-003 1.095e+008 1.367e+010 1.000e+003 4.717e-001 5.246e-004 
1.283e-003 1.096e+008 1.363e+010 1.000e+003 4.713e-001 5.251e-004 
1.284e-003 1.096e+008 1.364e+010 1.000e+003 4.712e-001 5.255e-004 
1.284e-003 1.096e+008 1.362e+010 1.000e+003 4.705e-001 5.260e-004 
1.285e-003 1.097e+008 1.362e+010 1.000e+003 4.713e-001 5.265e-004 
1.286e-003 1.097e+008 1.362e+010 1.000e+003 4.709e-001 5.270e-004 
1.287e-003 1.098e+008 1.363e+010 1.000e+003 4.712e-001 5.275e-004 
1.287e-003 1.098e+008 1.366e+010 1.000e+003 4.754e-001 5.279e-004 
1.288e-003 1.098e+008 1.365e+010 1.000e+003 4.719e-001 5.284e-004 
1.289e-003 1.099e+008 1.363e+010 1.000e+003 4.725e-001 5.289e-004 
1.290e-003 1.099e+008 1.365e+010 1.000e+003 4.751e-001 5.294e-004 
1.290e-003 1.099e+008 1.366e+010 1.000e+003 4.767e-001 5.299e-004 
1.291e-003 1.100e+008 1.367e+010 1.000e+003 4.785e-001 5.303e-004 
1.292e-003 1.100e+008 1.364e+010 1.000e+003 4.768e-001 5.308e-004 
1.293e-003 1.101e+008 1.363e+010 1.000e+003 4.753e-001 5.313e-004 
1.293e-003 1.101e+008 1.364e+010 1.000e+003 4.758e-001 5.318e-004 
1.294e-003 1.101e+008 1.364e+010 1.000e+003 4.754e-001 5.323e-004 
1.295e-003 1.102e+008 1.363e+010 1.000e+003 4.745e-001 5.327e-004 
1.295e-003 1.102e+008 1.364e+010 1.000e+003 4.749e-001 5.332e-004 
1.296e-003 1.102e+008 1.365e+010 1.000e+003 4.768e-001 5.337e-004 
1.297e-003 1.103e+008 1.368e+010 1.000e+003 4.764e-001 5.342e-004 
1.298e-003 1.103e+008 1.371e+010 1.000e+003 4.805e-001 5.347e-004 
1.298e-003 1.104e+008 1.368e+010 1.000e+003 4.778e-001 5.352e-004 
1.299e-003 1.104e+008 1.366e+010 1.000e+003 4.765e-001 5.356e-004 
1.300e-003 1.104e+008 1.365e+010 1.000e+003 4.764e-001 5.361e-004 
1.301e-003 1.105e+008 1.366e+010 1.000e+003 4.781e-001 5.366e-004 
1.301e-003 1.105e+008 1.364e+010 1.000e+003 4.770e-001 5.371e-004 
1.302e-003 1.105e+008 1.365e+010 1.000e+003 4.773e-001 5.376e-004 
1.303e-003 1.106e+008 1.363e+010 1.000e+003 4.757e-001 5.380e-004 
1.304e-003 1.106e+008 1.362e+010 1.000e+003 4.744e-001 5.385e-004 
1.304e-003 1.107e+008 1.360e+010 1.000e+003 4.738e-001 5.390e-004 
1.305e-003 1.107e+008 1.360e+010 1.000e+003 4.754e-001 5.395e-004 
1.306e-003 1.107e+008 1.361e+010 1.000e+003 4.763e-001 5.401e-004 
1.307e-003 1.108e+008 1.365e+010 1.000e+003 4.764e-001 5.407e-004 
1.308e-003 1.108e+008 1.360e+010 1.000e+003 4.758e-001 5.413e-004 
1.309e-003 1.109e+008 1.363e+010 1.000e+003 4.792e-001 5.419e-004 
1.310e-003 1.109e+008 1.360e+010 1.000e+003 4.784e-001 5.424e-004 
1.311e-003 1.110e+008 1.362e+010 1.000e+003 4.781e-001 5.430e-004 
1.311e-003 1.110e+008 1.360e+010 1.000e+003 4.775e-001 5.436e-004 
1.312e-003 1.111e+008 1.361e+010 1.000e+003 4.772e-001 5.442e-004 
1.313e-003 1.111e+008 1.361e+010 1.000e+003 4.770e-001 5.448e-004 
1.314e-003 1.112e+008 1.360e+010 1.000e+003 4.761e-001 5.453e-004 
1.315e-003 1.112e+008 1.362e+010 1.000e+003 4.771e-001 5.459e-004 
1.316e-003 1.112e+008 1.363e+010 1.000e+003 4.783e-001 5.465e-004 
1.317e-003 1.113e+008 1.367e+010 1.000e+003 4.803e-001 5.471e-004 
1.318e-003 1.113e+008 1.362e+010 1.000e+003 4.774e-001 5.476e-004 
1.319e-003 1.114e+008 1.363e+010 1.000e+003 4.797e-001 5.482e-004 
1.320e-003 1.114e+008 1.363e+010 1.000e+003 4.805e-001 5.488e-004 
1.320e-003 1.115e+008 1.361e+010 1.000e+003 4.796e-001 5.494e-004 
1.321e-003 1.115e+008 1.362e+010 1.000e+003 4.797e-001 5.500e-004 
1.322e-003 1.116e+008 1.365e+010 1.000e+003 4.863e-001 5.505e-004 
1.323e-003 1.116e+008 1.366e+010 1.000e+003 4.889e-001 5.511e-004 
1.324e-003 1.117e+008 1.366e+010 1.000e+003 4.890e-001 5.517e-004 
1.325e-003 1.117e+008 1.367e+010 1.000e+003 4.875e-001 5.523e-004 
1.326e-003 1.117e+008 1.367e+010 1.000e+003 4.894e-001 5.529e-004 
1.327e-003 1.118e+008 1.367e+010 1.000e+003 4.918e-001 5.535e-004 
1.328e-003 1.118e+008 1.368e+010 1.000e+003 4.922e-001 5.540e-004 
1.328e-003 1.119e+008 1.366e+010 1.000e+003 4.893e-001 5.546e-004 
1.329e-003 1.119e+008 1.365e+010 1.000e+003 4.888e-001 5.552e-004 
1.330e-003 1.120e+008 1.369e+010 1.000e+003 4.894e-001 5.558e-004 
1.331e-003 1.120e+008 1.372e+010 1.000e+003 4.910e-001 5.564e-004 
1.332e-003 1.121e+008 1.372e+010 1.000e+003 4.906e-001 5.569e-004 
1.333e-003 1.121e+008 1.367e+010 1.000e+003 4.889e-001 5.575e-004 
1.334e-003 1.122e+008 1.365e+010 1.000e+003 4.885e-001 5.581e-004 
1.335e-003 1.122e+008 1.364e+010 1.000e+003 4.894e-001 5.587e-004 
1.336e-003 1.122e+008 1.365e+010 1.000e+003 4.902e-001 5.593e-004 
1.336e-003 1.123e+008 1.364e+010 1.000e+003 4.908e-001 5.599e-004 
1.337e-003 1.123e+008 1.359e+010 1.000e+003 4.847e-001 5.604e-004 
1.338e-003 1.124e+008 1.361e+010 1.000e+003 4.857e-001 5.610e-004 
1.339e-003 1.124e+008 1.359e+010 1.000e+003 4.840e-001 5.616e-004 
1.340e-003 1.125e+008 1.361e+010 1.000e+003 4.863e-001 5.622e-004 
1.341e-003 1.125e+008 1.363e+010 1.000e+003 4.864e-001 5.628e-004 
1.342e-003 1.126e+008 1.361e+010 1.000e+003 4.844e-001 5.634e-004 
1.343e-003 1.126e+008 1.364e+010 1.000e+003 4.872e-001 5.639e-004 
1.344e-003 1.126e+008 1.365e+010 1.000e+003 4.887e-001 5.645e-004 
1.345e-003 1.127e+008 1.364e+010 1.000e+003 4.891e-001 5.651e-004 
1.345e-003 1.127e+008 1.365e+010 1.000e+003 4.893e-001 5.657e-004 
1.346e-003 1.128e+008 1.366e+010 1.000e+003 4.891e-001 5.663e-004 
1.347e-003 1.128e+008 1.363e+010 1.000e+003 4.871e-001 5.669e-004 
1.348e-003 1.129e+008 1.362e+010 1.000e+003 4.870e-001 5.674e-004 
1.349e-003 1.129e+008 1.364e+010 1.000e+003 4.891e-001 5.680e-004 
1.350e-003 1.130e+008 1.359e+010 1.000e+003 4.859e-001 5.686e-004 
1.351e-003 1.130e+008 1.360e+010 1.000e+003 4.873e-001 5.692e-004 
1.352e-003 1.130e+008 1.358e+010 1.000e+003 4.852e-001 5.698e-004 
1.353e-003 1.131e+008 1.359e+010 1.000e+003 4.872e-001 5.704e-004 
1.353e-003 1.131e+008 1.362e+010 1.000e+003 4.886e-001 5.710e-004 
1.354e-003 1.132e+008 1.364e+010 1.000e+003 4.930e-001 5.715e-004 
1.355e-003 1.132e+008 1.363e+010 1.000e+003 4.920e-001 5.721e-004 
1.356e-003 1.133e+008 1.364e+010 1.000e+003 4.929e-001 5.727e-004 
1.357e-003 1.133e+008 1.366e+010 1.000e+003 4.963e-001 5.733e-004 
1.358e-003 1.134e+008 1.363e+010 1.000e+003 4.915e-001 5.739e-004 
1.359e-003 1.134e+008 1.363e+010 1.000e+003 4.922e-001 5.745e-004 
1.360e-003 1.134e+008 1.364e+010 1.000e+003 4.927e-001 5.750e-004 
1.361e-003 1.135e+008 1.360e+010 1.000e+003 4.882e-001 5.756e-004 
1.361e-003 1.135e+008 1.359e+010 1.000e+003 4.878e-001 5.762e-004 
1.362e-003 1.136e+008 1.360e+010 1.000e+003 4.892e-001 5.768e-004 
1.363e-003 1.136e+008 1.362e+010 1.000e+003 4.910e-001 5.774e-004 
1.364e-003 1.137e+008 1.358e+010 1.000e+003 4.877e-001 5.780e-004 
1.365e-003 1.137e+008 1.361e+010 1.000e+003 4.884e-001 5.786e-004 
1.366e-003 1.138e+008 1.361e+010 1.000e+003 4.906e-001 5.791e-004 
1.367e-003 1.138e+008 1.359e+010 1.000e+003 4.869e-001 5.797e-004 
1.368e-003 1.138e+008 1.359e+010 1.000e+003 4.871e-001 5.803e-004 
1.369e-003 1.139e+008 1.359e+010 1.000e+003 4.880e-001 5.809e-004 
1.370e-003 1.139e+008 1.357e+010 1.000e+003 4.859e-001 5.815e-004 
1.370e-003 1.140e+008 1.356e+010 1.000e+003 4.841e-001 5.821e-004 
1.371e-003 1.140e+008 1.356e+010 1.000e+003 4.860e-001 5.827e-004 
1.372e-003 1.141e+008 1.358e+010 1.000e+003 4.867e-001 5.833e-004 
1.373e-003 1.141e+008 1.359e+010 1.000e+003 4.875e-001 5.839e-004 
1.374e-003 1.142e+008 1.356e+010 1.000e+003 4.844e-001 5.844e-004 
1.375e-003 1.142e+008 1.355e+010 1.000e+003 4.839e-001 5.850e-004 
1.376e-003 1.142e+008 1.357e+010 1.000e+003 4.845e-001 5.856e-004 
1.377e-003 1.143e+008 1.359e+010 1.000e+003 4.857e-001 5.862e-004 
1.378e-003 1.143e+008 1.359e+010 1.000e+003 4.852e-001 5.868e-004 
1.378e-003 1.144e+008 1.356e+010 1.000e+003 4.842e-001 5.874e-004 
1.379e-003 1.144e+008 1.354e+010 1.000e+003 4.851e-001 5.880e-004 
1.380e-003 1.145e+008 1.352e+010 1.000e+003 4.855e-001 5.886e-004 
1.381e-003 1.145e+008 1.352e+010 1.000e+003 4.844e-001 5.893e-004 
1.382e-003 1.146e+008 1.353e+010 1.000e+003 4.845e-001 5.899e-004 
1.383e-003 1.146e+008 1.354e+010 1.000e+003 4.886e-001 5.904e-004 
1.384e-003 1.146e+008 1.357e+010 1.000e+003 4.897e-001 5.910e-004 
1.385e-003 1.147e+008 1.355e+010 1.000e+003 4.888e-001 5.915e-004 
1.386e-003 1.147e+008 1.355e+010 1.000e+003 4.886e-001 5.921e-004 
1.386e-003 1.148e+008 1.356e+010 1.000e+003 4.874e-001 5.926e-004 
1.387e-003 1.148e+008 1.358e+010 1.000e+003 4.888e-001 5.931e-004 
1.388e-003 1.148e+008 1.355e+010 1.000e+003 4.890e-001 5.937e-004 
1.389e-003 1.149e+008 1.353e+010 1.000e+003 4.858e-001 5.942e-004 
1.390e-003 1.149e+008 1.352e+010 1.000e+003 4.871e-001 5.948e-004 
1.390e-003 1.150e+008 1.354e+010 1.000e+003 4.890e-001 5.953e-004 
1.391e-003 1.150e+008 1.357e+010 1.000e+003 4.915e-001 5.959e-004 
1.392e-003 1.150e+008 1.355e+010 1.000e+003 4.894e-001 5.964e-004 
1.393e-003 1.151e+008 1.356e+010 1.000e+003 4.904e-001 5.970e-004 
1.394e-003 1.151e+008 1.352e+010 1.000e+003 4.875e-001 5.975e-004 
1.395e-003 1.152e+008 1.354e+010 1.000e+003 4.892e-001 5.981e-004 
1.395e-003 1.152e+008 1.352e+010 1.000e+003 4.904e-001 5.986e-004 
1.396e-003 1.152e+008 1.353e+010 1.000e+003 4.892e-001 5.992e-004 
1.397e-003 1.153e+008 1.351e+010 1.000e+003 4.881e-001 5.997e-004 
1.398e-003 1.153e+008 1.352e+010 1.000e+003 4.889e-001 6.002e-004 
1.399e-003 1.154e+008 1.351e+010 1.000e+003 4.892e-001 6.008e-004 
1.400e-003 1.154e+008 1.349e+010 1.000e+003 4.858e-001 6.014e-004 
1.402e-003 1.155e+008 1.349e+010 1.000e+003 4.876e-001 6.029e-004 
1.403e-003 1.156e+008 1.350e+010 1.000e+003 4.872e-001 6.035e-004 
1.404e-003 1.156e+008 1.349e+010 1.000e+003 4.874e-001 6.041e-004 
1.408e-003 1.158e+008 1.348e+010 1.000e+003 4.873e-001 6.068e-004 
1.411e-003 1.160e+008 1.349e+010 1.000e+003 4.902e-001 6.089e-004 
1.413e-003 1.161e+008 1.351e+010 1.000e+003 4.907e-001 6.102e-004 
1.414e-003 1.161e+008 1.355e+010 1.000e+003 4.933e-001 6.108e-004 
1.415e-003 1.161e+008 1.362e+010 1.000e+003 4.971e-001 6.115e-004 
1.416e-003 1.162e+008 1.361e+010 1.000e+003 4.980e-001 6.121e-004 
1.417e-003 1.162e+008 1.361e+010 1.000e+003 4.984e-001 6.127e-004 
1.418e-003 1.163e+008 1.359e+010 1.000e+003 4.956e-001 6.134e-004 
1.419e-003 1.163e+008 1.353e+010 1.000e+003 4.917e-001 6.140e-004 
1.420e-003 1.164e+008 1.354e+010 1.000e+003 4.927e-001 6.147e-004 
1.421e-003 1.164e+008 1.353e+010 1.000e+003 4.936e-001 6.153e-004 
1.422e-003 1.165e+008 1.354e+010 1.000e+003 4.931e-001 6.159e-004 
1.423e-003 1.165e+008 1.352e+010 1.000e+003 4.914e-001 6.166e-004 
1.423e-003 1.166e+008 1.351e+010 1.000e+003 4.927e-001 6.172e-004 
1.424e-003 1.166e+008 1.352e+010 1.000e+003 4.938e-001 6.179e-004 
1.425e-003 1.167e+008 1.350e+010 1.000e+003 4.932e-001 6.185e-004 
1.426e-003 1.167e+008 1.352e+010 1.000e+003 4.959e-001 6.192e-004 
1.427e-003 1.168e+008 1.351e+010 1.000e+003 4.934e-001 6.198e-004 
1.428e-003 1.168e+008 1.350e+010 1.000e+003 4.914e-001 6.204e-004 
1.429e-003 1.168e+008 1.349e+010 1.000e+003 4.915e-001 6.211e-004 
1.430e-003 1.169e+008 1.349e+010 1.000e+003 4.930e-001 6.217e-004 
1.431e-003 1.169e+008 1.349e+010 1.000e+003 4.935e-001 6.224e-004 
1.432e-003 1.170e+008 1.353e+010 1.000e+003 4.972e-001 6.230e-004 
1.433e-003 1.170e+008 1.352e+010 1.000e+003 4.964e-001 6.237e-004 
1.434e-003 1.171e+008 1.352e+010 1.000e+003 4.967e-001 6.243e-004 
1.435e-003 1.171e+008 1.354e+010 1.000e+003 4.951e-001 6.249e-004 
1.436e-003 1.172e+008 1.351e+010 1.000e+003 4.949e-001 6.256e-004 
1.437e-003 1.172e+008 1.351e+010 1.000e+003 4.952e-001 6.262e-004 
1.438e-003 1.173e+008 1.354e+010 1.000e+003 4.961e-001 6.269e-004 
1.439e-003 1.173e+008 1.358e+010 1.000e+003 4.996e-001 6.275e-004 
1.440e-003 1.174e+008 1.359e+010 1.000e+003 4.982e-001 6.282e-004 
1.441e-003 1.174e+008 1.361e+010 1.000e+003 4.980e-001 6.288e-004 
1.442e-003 1.174e+008 1.363e+010 1.000e+003 5.000e-001 6.295e-004 
1.443e-003 1.175e+008 1.365e+010 1.000e+003 4.986e-001 6.301e-004 
1.444e-003 1.175e+008 1.366e+010 1.000e+003 5.021e-001 6.307e-004 
1.445e-003 1.176e+008 1.365e+010 1.000e+003 5.035e-001 6.314e-004 
1.446e-003 1.176e+008 1.361e+010 1.000e+003 4.991e-001 6.320e-004 
1.447e-003 1.177e+008 1.354e+010 1.000e+003 4.960e-001 6.327e-004 
1.448e-003 1.177e+008 1.354e+010 1.000e+003 4.971e-001 6.333e-004 
1.449e-003 1.178e+008 1.352e+010 1.000e+003 4.979e-001 6.340e-004 
1.449e-003 1.178e+008 1.352e+010 1.000e+003 4.983e-001 6.346e-004 
1.450e-003 1.179e+008 1.352e+010 1.000e+003 4.964e-001 6.353e-004 
1.451e-003 1.179e+008 1.351e+010 1.000e+003 4.966e-001 6.359e-004 
1.452e-003 1.179e+008 1.352e+010 1.000e+003 4.967e-001 6.366e-004 
1.453e-003 1.180e+008 1.353e+010 1.000e+003 4.989e-001 6.372e-004 
1.454e-003 1.180e+008 1.351e+010 1.000e+003 4.977e-001 6.379e-004 
1.455e-003 1.181e+008 1.349e+010 1.000e+003 4.967e-001 6.385e-004 
1.456e-003 1.181e+008 1.348e+010 1.000e+003 4.966e-001 6.391e-004 
1.457e-003 1.182e+008 1.347e+010 1.000e+003 4.954e-001 6.398e-004 
1.459e-003 1.183e+008 1.348e+010 1.000e+003 4.963e-001 6.411e-004 
1.460e-003 1.183e+008 1.347e+010 1.000e+003 4.976e-001 6.417e-004 
1.462e-003 1.184e+008 1.346e+010 1.000e+003 4.953e-001 6.431e-004 
1.463e-003 1.185e+008 1.349e+010 1.000e+003 4.975e-001 6.440e-004 
1.464e-003 1.185e+008 1.348e+010 1.000e+003 4.963e-001 6.447e-004 
1.465e-003 1.186e+008 1.348e+010 1.000e+003 4.974e-001 6.454e-004 
1.466e-003 1.186e+008 1.351e+010 1.000e+003 4.987e-001 6.460e-004 
1.467e-003 1.187e+008 1.354e+010 1.000e+003 5.010e-001 6.467e-004 
1.468e-003 1.187e+008 1.353e+010 1.000e+003 5.042e-001 6.474e-004 
1.469e-003 1.188e+008 1.356e+010 1.000e+003 5.046e-001 6.481e-004 
1.470e-003 1.188e+008 1.352e+010 1.000e+003 5.035e-001 6.487e-004 
1.471e-003 1.188e+008 1.353e+010 1.000e+003 5.041e-001 6.494e-004 
1.472e-003 1.189e+008 1.354e+010 1.000e+003 5.016e-001 6.501e-004 
1.473e-003 1.189e+008 1.354e+010 1.000e+003 5.034e-001 6.508e-004 
1.474e-003 1.190e+008 1.355e+010 1.000e+003 5.027e-001 6.514e-004 
1.475e-003 1.190e+008 1.358e+010 1.000e+003 5.039e-001 6.521e-004 
1.476e-003 1.191e+008 1.354e+010 1.000e+003 5.037e-001 6.528e-004 
1.477e-003 1.191e+008 1.356e+010 1.000e+003 5.029e-001 6.535e-004 
1.478e-003 1.192e+008 1.350e+010 1.000e+003 5.002e-001 6.541e-004 
1.479e-003 1.192e+008 1.353e+010 1.000e+003 5.032e-001 6.548e-004 
1.480e-003 1.193e+008 1.355e+010 1.000e+003 5.052e-001 6.555e-004 
1.481e-003 1.193e+008 1.356e+010 1.000e+003 5.104e-001 6.562e-004 
1.482e-003 1.194e+008 1.357e+010 1.000e+003 5.122e-001 6.568e-004 
1.483e-003 1.194e+008 1.359e+010 1.000e+003 5.146e-001 6.575e-004 
1.484e-003 1.195e+008 1.362e+010 1.000e+003 5.184e-001 6.582e-004 
1.485e-003 1.195e+008 1.364e+010 1.000e+003 5.193e-001 6.589e-004 
1.486e-003 1.196e+008 1.363e+010 1.000e+003 5.182e-001 6.595e-004 
1.487e-003 1.196e+008 1.359e+010 1.000e+003 5.162e-001 6.602e-004 
1.488e-003 1.196e+008 1.358e+010 1.000e+003 5.162e-001 6.609e-004 
1.489e-003 1.197e+008 1.360e+010 1.000e+003 5.158e-001 6.616e-004 
1.490e-003 1.197e+008 1.359e+010 1.000e+003 5.170e-001 6.623e-004 
1.491e-003 1.198e+008 1.360e+010 1.000e+003 5.174e-001 6.629e-004 
1.492e-003 1.198e+008 1.357e+010 1.000e+003 5.154e-001 6.636e-004 
1.493e-003 1.199e+008 1.358e+010 1.000e+003 5.157e-001 6.643e-004 
1.494e-003 1.199e+008 1.356e+010 1.000e+003 5.153e-001 6.650e-004 
1.495e-003 1.200e+008 1.357e+010 1.000e+003 5.150e-001 6.657e-004 
1.496e-003 1.200e+008 1.358e+010 1.000e+003 5.161e-001 6.663e-004 
1.497e-003 1.201e+008 1.360e+010 1.000e+003 5.158e-001 6.670e-004 
1.498e-003 1.201e+008 1.358e+010 1.000e+003 5.168e-001 6.677e-004 
1.499e-003 1.202e+008 1.360e+010 1.000e+003 5.190e-001 6.684e-004 
1.500e-003 1.202e+008 1.358e+010 1.000e+003 5.190e-001 6.691e-004 
1.501e-003 1.202e+008 1.361e+010 1.000e+003 5.198e-001 6.697e-004 
1.502e-003 1.203e+008 1.361e+010 1.000e+003 5.178e-001 6.704e-004 
1.503e-003 1.203e+008 1.362e+010 1.000e+003 5.170e-001 6.711e-004 
1.504e-003 1.204e+008 1.364e+010 1.000e+003 5.163e-001 6.718e-004 
1.505e-003 1.204e+008 1.364e+010 1.000e+003 5.160e-001 6.725e-004 
1.506e-003 1.205e+008 1.361e+010 1.000e+003 5.167e-001 6.731e-004 
1.507e-003 1.205e+008 1.355e+010 1.000e+003 5.095e-001 6.738e-004 
1.508e-003 1.206e+008 1.351e+010 1.000e+003 5.046e-001 6.745e-004 
1.509e-003 1.206e+008 1.349e+010 1.000e+003 5.046e-001 6.752e-004 
1.510e-003 1.207e+008 1.350e+010 1.000e+003 5.043e-001 6.759e-004 
1.511e-003 1.207e+008 1.349e+010 1.000e+003 5.037e-001 6.766e-004 
1.512e-003 1.208e+008 1.347e+010 1.000e+003 5.044e-001 6.772e-004 
1.513e-003 1.208e+008 1.349e+010 1.000e+003 5.083e-001 6.779e-004 
1.514e-003 1.208e+008 1.350e+010 1.000e+003 5.070e-001 6.786e-004 
1.515e-003 1.209e+008 1.351e+010 1.000e+003 5.054e-001 6.793e-004 
1.516e-003 1.209e+008 1.352e+010 1.000e+003 5.097e-001 6.800e-004 
1.517e-003 1.210e+008 1.351e+010 1.000e+003 5.088e-001 6.807e-004 
1.518e-003 1.210e+008 1.352e+010 1.000e+003 5.096e-001 6.813e-004 
1.519e-003 1.211e+008 1.353e+010 1.000e+003 5.140e-001 6.820e-004 
1.520e-003 1.211e+008 1.354e+010 1.000e+003 5.134e-001 6.827e-004 
1.521e-003 1.212e+008 1.358e+010 1.000e+003 5.156e-001 6.834e-004 
1.522e-003 1.212e+008 1.356e+010 1.000e+003 5.155e-001 6.841e-004 
1.523e-003 1.213e+008 1.353e+010 1.000e+003 5.122e-001 6.848e-004 
1.524e-003 1.213e+008 1.352e+010 1.000e+003 5.100e-001 6.854e-004 
1.525e-003 1.213e+008 1.352e+010 1.000e+003 5.111e-001 6.861e-004 
1.526e-003 1.214e+008 1.353e+010 1.000e+003 5.102e-001 6.868e-004 
1.527e-003 1.214e+008 1.354e+010 1.000e+003 5.099e-001 6.875e-004 
1.528e-003 1.215e+008 1.350e+010 1.000e+003 5.095e-001 6.882e-004 
1.529e-003 1.215e+008 1.351e+010 1.000e+003 5.094e-001 6.889e-004 
1.530e-003 1.216e+008 1.351e+010 1.000e+003 5.084e-001 6.896e-004 
1.531e-003 1.216e+008 1.352e+010 1.000e+003 5.110e-001 6.902e-004 
1.532e-003 1.217e+008 1.351e+010 1.000e+003 5.095e-001 6.909e-004 
1.533e-003 1.217e+008 1.353e+010 1.000e+003 5.102e-001 6.916e-004 
1.534e-003 1.218e+008 1.353e+010 1.000e+003 5.091e-001 6.923e-004 
1.535e-003 1.218e+008 1.350e+010 1.000e+003 5.077e-001 6.930e-004 
1.536e-003 1.218e+008 1.348e+010 1.000e+003 5.077e-001 6.937e-004 
1.537e-003 1.219e+008 1.348e+010 1.000e+003 5.083e-001 6.944e-004 
1.539e-003 1.219e+008 1.347e+010 1.000e+003 5.072e-001 6.951e-004 
1.540e-003 1.220e+008 1.345e+010 1.000e+003 5.071e-001 6.963e-004 
1.541e-003 1.221e+008 1.348e+010 1.000e+003 5.097e-001 6.971e-004 
1.542e-003 1.221e+008 1.347e+010 1.000e+003 5.085e-001 6.978e-004 
1.543e-003 1.222e+008 1.347e+010 1.000e+003 5.074e-001 6.984e-004 
1.544e-003 1.222e+008 1.350e+010 1.000e+003 5.115e-001 6.990e-004 
1.545e-003 1.222e+008 1.351e+010 1.000e+003 5.108e-001 6.997e-004 
1.546e-003 1.223e+008 1.353e+010 1.000e+003 5.097e-001 7.003e-004 
1.547e-003 1.223e+008 1.350e+010 1.000e+003 5.102e-001 7.010e-004 
1.548e-003 1.224e+008 1.350e+010 1.000e+003 5.107e-001 7.016e-004 
1.549e-003 1.224e+008 1.350e+010 1.000e+003 5.101e-001 7.022e-004 
1.550e-003 1.224e+008 1.352e+010 1.000e+003 5.105e-001 7.029e-004 
1.551e-003 1.225e+008 1.353e+010 1.000e+003 5.116e-001 7.035e-004 
1.552e-003 1.225e+008 1.352e+010 1.000e+003 5.113e-001 7.042e-004 
1.553e-003 1.226e+008 1.353e+010 1.000e+003 5.114e-001 7.048e-004 
1.553e-003 1.226e+008 1.350e+010 1.000e+003 5.109e-001 7.054e-004 
1.554e-003 1.227e+008 1.351e+010 1.000e+003 5.117e-001 7.061e-004 
1.555e-003 1.227e+008 1.348e+010 1.000e+003 5.101e-001 7.067e-004 
1.556e-003 1.227e+008 1.347e+010 1.000e+003 5.074e-001 7.073e-004 
1.557e-003 1.228e+008 1.348e+010 1.000e+003 5.087e-001 7.080e-004 
1.558e-003 1.228e+008 1.350e+010 1.000e+003 5.119e-001 7.086e-004 
1.559e-003 1.229e+008 1.348e+010 1.000e+003 5.085e-001 7.093e-004 
1.560e-003 1.229e+008 1.349e+010 1.000e+003 5.097e-001 7.099e-004 
1.561e-003 1.229e+008 1.349e+010 1.000e+003 5.106e-001 7.105e-004 
1.562e-003 1.230e+008 1.351e+010 1.000e+003 5.114e-001 7.112e-004 
1.563e-003 1.230e+008 1.352e+010 1.000e+003 5.133e-001 7.118e-004 
1.564e-003 1.231e+008 1.352e+010 1.000e+003 5.154e-001 7.125e-004 
1.565e-003 1.231e+008 1.352e+010 1.000e+003 5.148e-001 7.131e-004 
1.565e-003 1.231e+008 1.351e+010 1.000e+003 5.151e-001 7.137e-004 
1.566e-003 1.232e+008 1.353e+010 1.000e+003 5.152e-001 7.144e-004 
1.567e-003 1.232e+008 1.357e+010 1.000e+003 5.182e-001 7.150e-004 
1.568e-003 1.233e+008 1.353e+010 1.000e+003 5.166e-001 7.157e-004 
1.569e-003 1.233e+008 1.352e+010 1.000e+003 5.151e-001 7.163e-004 
1.570e-003 1.234e+008 1.352e+010 1.000e+003 5.151e-001 7.170e-004 
1.571e-003 1.234e+008 1.350e+010 1.000e+003 5.134e-001 7.176e-004 
1.572e-003 1.234e+008 1.350e+010 1.000e+003 5.135e-001 7.182e-004 
1.573e-003 1.235e+008 1.348e+010 1.000e+003 5.136e-001 7.189e-004 
1.574e-003 1.235e+008 1.352e+010 1.000e+003 5.127e-001 7.195e-004 
1.575e-003 1.236e+008 1.359e+010 1.000e+003 5.188e-001 7.202e-004 
1.576e-003 1.236e+008 1.364e+010 1.000e+003 5.173e-001 7.208e-004 
1.577e-003 1.236e+008 1.367e+010 1.000e+003 5.151e-001 7.215e-004 
1.578e-003 1.237e+008 1.380e+010 1.000e+003 5.202e-001 7.221e-004 
1.578e-003 1.237e+008 1.389e+010 1.000e+003 5.199e-001 7.228e-004 
1.579e-003 1.238e+008 1.402e+010 1.000e+003 5.215e-001 7.235e-004 
1.580e-003 1.238e+008 1.420e+010 1.000e+003 5.265e-001 7.241e-004 
1.581e-003 1.238e+008 1.438e+010 1.000e+003 5.288e-001 7.248e-004 
1.582e-003 1.239e+008 1.458e+010 1.000e+003 5.328e-001 7.255e-004 
1.583e-003 1.239e+008 1.481e+010 1.000e+003 5.366e-001 7.263e-004 
1.584e-003 1.239e+008 1.505e+010 1.000e+003 5.372e-001 7.270e-004 
1.585e-003 1.239e+008 1.531e+010 1.000e+003 5.407e-001 7.278e-004 
1.586e-003 1.240e+008 1.558e+010 1.000e+003 5.421e-001 7.285e-004 
1.587e-003 1.240e+008 1.587e+010 1.000e+003 5.450e-001 7.293e-004 
1.588e-003 1.240e+008 1.640e+010 1.000e+003 5.504e-001 7.306e-004 
1.586e-003 1.241e+008 1.793e+010 1.000e+003 5.690e-001 7.341e-004 
1.587e-003 1.241e+008 1.839e+010 1.000e+003 5.745e-001 7.350e-004 
1.588e-003 1.242e+008 1.884e+010 1.000e+003 5.786e-001 7.360e-004 
1.589e-003 1.242e+008 1.935e+010 1.000e+003 5.838e-001 7.370e-004 
1.590e-003 1.243e+008 1.987e+010 1.000e+003 5.886e-001 7.381e-004 
1.591e-003 1.243e+008 2.039e+010 1.000e+003 5.939e-001 7.392e-004 
1.592e-003 1.243e+008 2.099e+010 1.000e+003 5.986e-001 7.404e-004 
1.593e-003 1.244e+008 2.158e+010 1.000e+003 6.035e-001 7.417e-004 
1.594e-003 1.244e+008 2.222e+010 1.000e+003 6.088e-001 7.429e-004 
1.595e-003 1.245e+008 2.287e+010 1.000e+003 6.144e-001 7.443e-004 
1.596e-003 1.245e+008 2.353e+010 1.000e+003 6.177e-001 7.457e-004 
1.597e-003 1.246e+008 2.426e+010 1.000e+003 6.228e-001 7.471e-004 
1.598e-003 1.246e+008 2.497e+010 1.000e+003 6.277e-001 7.486e-004 
1.599e-003 1.246e+008 2.576e+010 1.000e+003 6.313e-001 7.502e-004 
1.600e-003 1.247e+008 2.657e+010 1.000e+003 6.360e-001 7.518e-004 
1.601e-003 1.247e+008 2.741e+010 1.000e+003 6.411e-001 7.535e-004 
1.602e-003 1.248e+008 2.833e+010 1.000e+003 6.456e-001 7.552e-004 
1.603e-003 1.248e+008 2.925e+010 1.000e+003 6.507e-001 7.570e-004 
1.604e-003 1.249e+008 3.018e+010 1.000e+003 6.531e-001 7.589e-004 
1.605e-003 1.249e+008 3.114e+010 1.000e+003 6.542e-001 7.609e-004 
1.606e-003 1.249e+008 3.216e+010 1.000e+003 6.573e-001 7.629e-004 
1.607e-003 1.250e+008 3.324e+010 1.000e+003 6.620e-001 7.650e-004 
1.608e-003 1.250e+008 3.430e+010 1.000e+003 6.629e-001 7.672e-004 
1.609e-003 1.251e+008 3.547e+010 1.000e+003 6.660e-001 7.694e-004 
1.610e-003 1.251e+008 3.666e+010 1.000e+003 6.691e-001 7.718e-004 
1.611e-003 1.252e+008 3.787e+010 1.000e+003 6.629e-001 7.742e-004 
1.612e-003 1.252e+008 3.911e+010 1.000e+003 6.667e-001 7.767e-004 
1.613e-003 1.253e+008 4.037e+010 1.000e+003 6.577e-001 7.793e-004 
1.614e-003 1.253e+008 4.170e+010 1.000e+003 6.428e-001 7.819e-004 
1.615e-003 1.253e+008 4.299e+010 1.000e+003 6.302e-001 7.845e-004 
1.616e-003 1.254e+008 4.432e+010 1.000e+003 6.187e-001 7.872e-004 
1.617e-003 1.254e+008 4.542e+010 1.000e+003 6.065e-001 7.899e-004 
1.618e-003 1.255e+008 4.631e+010 1.000e+003 5.978e-001 7.925e-004 
1.619e-003 1.255e+008 4.731e+010 1.000e+003 5.964e-001 7.952e-004 
1.620e-003 1.256e+008 4.843e+010 1.000e+003 6.029e-001 7.979e-004 
1.621e-003 1.256e+008 4.961e+010 1.000e+003 6.097e-001 8.007e-004 
1.622e-003 1.256e+008 5.081e+010 1.000e+003 6.198e-001 8.034e-004 
1.623e-003 1.257e+008 5.201e+010 1.000e+003 6.350e-001 8.062e-004 
1.624e-003 1.257e+008 5.323e+010 1.000e+003 6.581e-001 8.091e-004 
1.625e-003 1.258e+008 5.424e+010 1.000e+003 6.732e-001 8.119e-004 
1.626e-003 1.258e+008 5.530e+010 1.000e+003 6.903e-001 8.147e-004 
1.627e-003 1.259e+008 5.642e+010 1.000e+003 7.025e-001 8.176e-004 
1.628e-003 1.259e+008 5.752e+010 1.000e+003 7.160e-001 8.204e-004 
1.629e-003 1.259e+008 5.833e+010 1.000e+003 7.246e-001 8.233e-004 
1.630e-003 1.260e+008 5.903e+010 1.000e+003 7.256e-001 8.262e-004 
1.631e-003 1.260e+008 5.920e+010 1.000e+003 7.216e-001 8.292e-004 
1.632e-003 1.261e+008 5.811e+010 1.000e+003 7.034e-001 8.323e-004 
1.633e-003 1.261e+008 5.788e+010 1.000e+003 6.883e-001 8.353e-004 
1.634e-003 1.262e+008 5.744e+010 1.000e+003 6.769e-001 8.383e-004 
1.635e-003 1.262e+008 5.528e+010 1.000e+003 6.363e-001 8.413e-004 
1.636e-003 1.262e+008 5.597e+010 1.000e+003 6.339e-001 8.443e-004 
1.637e-003 1.263e+008 5.651e+010 1.000e+003 6.327e-001 8.473e-004 
1.638e-003 1.263e+008 5.671e+010 1.000e+003 6.293e-001 8.503e-004 
1.639e-003 1.264e+008 5.649e+010 1.000e+003 6.097e-001 8.533e-004 
1.640e-003 1.264e+008 5.737e+010 1.000e+003 6.121e-001 8.563e-004 
1.641e-003 1.265e+008 5.854e+010 1.000e+003 6.181e-001 8.594e-004 
1.642e-003 1.265e+008 5.977e+010 1.000e+003 6.233e-001 8.626e-004 
1.643e-003 1.265e+008 6.018e+010 1.000e+003 6.262e-001 8.659e-004 
1.644e-003 1.266e+008 6.077e+010 1.000e+003 6.207e-001 8.692e-004 
1.645e-003 1.266e+008 6.075e+010 1.000e+003 6.268e-001 8.725e-004 
1.646e-003 1.267e+008 6.107e+010 1.000e+003 6.204e-001 8.758e-004 
1.647e-003 1.267e+008 6.116e+010 1.000e+003 6.144e-001 8.791e-004 
1.648e-003 1.268e+008 6.103e+010 1.000e+003 6.086e-001 8.823e-004 
1.649e-003 1.268e+008 6.021e+010 1.000e+003 6.169e-001 8.856e-004 
1.650e-003 1.268e+008 6.108e+010 1.000e+003 6.143e-001 8.888e-004 
1.651e-003 1.269e+008 6.218e+010 1.000e+003 6.130e-001 8.921e-004 
1.652e-003 1.269e+008 6.327e+010 1.000e+003 6.135e-001 8.954e-004 
1.653e-003 1.270e+008 6.383e+010 1.000e+003 6.055e-001 8.988e-004 
1.654e-003 1.270e+008 6.381e+010 1.000e+003 6.040e-001 9.022e-004 
1.655e-003 1.270e+008 6.389e+010 1.000e+003 6.073e-001 9.055e-004 
1.656e-003 1.271e+008 6.478e+010 1.000e+003 6.114e-001 9.089e-004 
1.657e-003 1.271e+008 6.289e+010 1.000e+003 6.342e-001 9.124e-004 
1.658e-003 1.272e+008 6.387e+010 1.000e+003 6.335e-001 9.159e-004 
1.659e-003 1.272e+008 6.498e+010 1.000e+003 6.367e-001 9.195e-004 
1.660e-003 1.273e+008 6.605e+010 1.000e+003 6.352e-001 9.231e-004 
1.661e-003 1.273e+008 6.714e+010 1.000e+003 6.404e-001 9.269e-004 
1.662e-003 1.273e+008 6.799e+010 1.000e+003 6.430e-001 9.307e-004 
1.663e-003 1.274e+008 6.872e+010 1.000e+003 6.467e-001 9.345e-004 
1.664e-003 1.274e+008 6.890e+010 1.000e+003 6.386e-001 9.383e-004 
1.665e-003 1.275e+008 6.881e+010 1.000e+003 6.317e-001 9.421e-004 
1.666e-003 1.275e+008 6.925e+010 1.000e+003 6.244e-001 9.459e-004 
1.667e-003 1.276e+008 6.968e+010 1.000e+003 6.198e-001 9.496e-004 
1.668e-003 1.276e+008 7.046e+010 1.000e+003 6.156e-001 9.534e-004 
1.669e-003 1.276e+008 7.111e+010 1.000e+003 6.187e-001 9.572e-004 
1.670e-003 1.277e+008 7.198e+010 1.000e+003 6.178e-001 9.610e-004 
1.671e-003 1.277e+008 7.271e+010 1.000e+003 6.153e-001 9.648e-004 
1.672e-003 1.278e+008 7.318e+010 1.000e+003 6.193e-001 9.687e-004 
1.673e-003 1.278e+008 7.409e+010 1.000e+003 6.219e-001 9.725e-004 
1.674e-003 1.278e+008 7.510e+010 1.000e+003 6.266e-001 9.763e-004 
1.675e-003 1.279e+008 7.536e+010 1.000e+003 6.286e-001 9.802e-004 
1.676e-003 1.279e+008 7.599e+010 1.000e+003 6.320e-001 9.839e-004 
1.677e-003 1.280e+008 7.642e+010 1.000e+003 6.306e-001 9.876e-004 
1.678e-003 1.280e+008 7.627e+010 1.000e+003 6.249e-001 9.914e-004 
1.679e-003 1.281e+008 7.695e+010 1.000e+003 6.240e-001 9.951e-004 
1.680e-003 1.281e+008 7.720e+010 1.000e+003 6.205e-001 9.987e-004 
1.681e-003 1.281e+008 7.809e+010 1.000e+003 6.282e-001 1.002e-003 
1.682e-003 1.282e+008 7.917e+010 1.000e+003 6.462e-001 1.006e-003 
1.683e-003 1.282e+008 8.008e+010 1.000e+003 6.551e-001 1.010e-003 
1.684e-003 1.283e+008 8.115e+010 1.000e+003 6.606e-001 1.014e-003 
1.685e-003 1.283e+008 8.216e+010 1.000e+003 6.538e-001 1.018e-003 
1.686e-003 1.283e+008 8.322e+010 1.000e+003 6.497e-001 1.022e-003 
1.687e-003 1.284e+008 8.450e+010 1.000e+003 6.472e-001 1.026e-003 
1.688e-003 1.284e+008 8.469e+010 1.000e+003 6.349e-001 1.029e-003 
1.689e-003 1.285e+008 8.534e+010 1.000e+003 6.318e-001 1.034e-003 
1.690e-003 1.285e+008 8.647e+010 1.000e+003 6.286e-001 1.038e-003 
1.691e-003 1.286e+008 8.716e+010 1.000e+003 6.209e-001 1.042e-003 
1.692e-003 1.286e+008 8.709e+010 1.000e+003 6.131e-001 1.046e-003 
1.693e-003 1.286e+008 8.780e+010 1.000e+003 6.132e-001 1.050e-003 
1.694e-003 1.287e+008 8.889e+010 1.000e+003 6.111e-001 1.054e-003 
1.695e-003 1.287e+008 9.013e+010 1.000e+003 6.110e-001 1.058e-003 
1.696e-003 1.288e+008 9.135e+010 1.000e+003 6.072e-001 1.062e-003 
1.697e-003 1.288e+008 9.126e+010 1.000e+003 5.965e-001 1.067e-003 
1.698e-003 1.288e+008 9.224e+010 1.000e+003 5.926e-001 1.071e-003 
1.699e-003 1.289e+008 9.338e+010 1.000e+003 5.896e-001 1.075e-003 
1.700e-003 1.289e+008 9.411e+010 1.000e+003 5.884e-001 1.079e-003 
1.701e-003 1.290e+008 9.461e+010 1.000e+003 5.852e-001 1.083e-003 
1.702e-003 1.290e+008 9.508e+010 1.000e+003 5.871e-001 1.088e-003 
1.703e-003 1.290e+008 9.555e+010 1.000e+003 5.779e-001 1.092e-003 
1.704e-003 1.291e+008 9.633e+010 1.000e+003 5.712e-001 1.096e-003 
1.705e-003 1.291e+008 9.606e+010 1.000e+003 5.612e-001 1.100e-003 
1.706e-003 1.292e+008 9.697e+010 1.000e+003 5.565e-001 1.105e-003 
1.707e-003 1.292e+008 9.787e+010 1.000e+003 5.577e-001 1.109e-003 
1.708e-003 1.293e+008 9.797e+010 1.000e+003 5.506e-001 1.113e-003 
1.709e-003 1.293e+008 9.883e+010 1.000e+003 5.514e-001 1.118e-003 
1.710e-003 1.293e+008 9.905e+010 1.000e+003 5.522e-001 1.122e-003 
1.711e-003 1.294e+008 9.978e+010 1.000e+003 5.498e-001 1.126e-003 
1.712e-003 1.294e+008 1.002e+011 1.000e+003 5.480e-001 1.130e-003 
1.713e-003 1.295e+008 1.006e+011 1.000e+003 5.449e-001 1.135e-003 
1.714e-003 1.295e+008 1.362e+010 1.000e+003 5.198e-001 6.697e-004 
1.715e-003 1.295e+008 1.368e+010 1.000e+003 5.238e-001 6.704e-004 
1.716e-003 1.296e+008 1.373e+010 1.000e+003 5.306e-001 6.711e-004 
1.717e-003 1.296e+008 1.375e+010 1.000e+003 5.330e-001 6.718e-004 
1.718e-003 1.297e+008 1.374e+010 1.000e+003 5.323e-001 6.725e-004 
1.719e-003 1.297e+008 1.375e+010 1.000e+003 5.333e-001 6.731e-004 
1.720e-003 1.297e+008 1.370e+010 1.000e+003 5.273e-001 6.738e-004 
1.721e-003 1.298e+008 1.368e+010 1.000e+003 5.235e-001 6.745e-004 
1.722e-003 1.298e+008 1.366e+010 1.000e+003 5.225e-001 6.752e-004 
1.723e-003 1.299e+008 1.367e+010 1.000e+003 5.227e-001 6.759e-004 
1.724e-003 1.299e+008 1.366e+010 1.000e+003 5.250e-001 6.765e-004 
1.725e-003 1.299e+008 1.365e+010 1.000e+003 5.272e-001 6.772e-004 
1.726e-003 1.300e+008 1.365e+010 1.000e+003 5.302e-001 6.779e-004 
1.727e-003 1.300e+008 1.366e+010 1.000e+003 5.291e-001 6.786e-004 
1.728e-003 1.301e+008 1.368e+010 1.000e+003 5.299e-001 6.793e-004 
1.729e-003 1.301e+008 1.370e+010 1.000e+003 5.342e-001 6.800e-004 
1.730e-003 1.301e+008 1.369e+010 1.000e+003 5.338e-001 6.806e-004 
1.731e-003 1.302e+008 1.371e+010 1.000e+003 5.350e-001 6.813e-004 
1.732e-003 1.302e+008 1.369e+010 1.000e+003 5.349e-001 6.820e-004 
1.733e-003 1.303e+008 1.370e+010 1.000e+003 5.372e-001 6.827e-004 
1.734e-003 1.303e+008 1.370e+010 1.000e+003 5.375e-001 6.834e-004 
1.735e-003 1.303e+008 1.372e+010 1.000e+003 5.413e-001 6.841e-004 
1.736e-003 1.304e+008 1.372e+010 1.000e+003 5.419e-001 6.847e-004 
1.737e-003 1.304e+008 1.371e+010 1.000e+003 5.410e-001 6.854e-004 
1.738e-003 1.305e+008 1.369e+010 1.000e+003 5.369e-001 6.861e-004 
1.739e-003 1.305e+008 1.369e+010 1.000e+003 5.335e-001 6.868e-004 
1.740e-003 1.306e+008 1.368e+010 1.000e+003 5.320e-001 6.875e-004 
1.741e-003 1.306e+008 1.368e+010 1.000e+003 5.321e-001 6.882e-004 
1.742e-003 1.306e+008 1.364e+010 1.000e+003 5.292e-001 6.889e-004 
1.743e-003 1.307e+008 1.364e+010 1.000e+003 5.280e-001 6.895e-004 
1.744e-003 1.307e+008 1.365e+010 1.000e+003 5.275e-001 6.902e-004 
1.745e-003 1.308e+008 1.366e+010 1.000e+003 5.303e-001 6.909e-004 
1.746e-003 1.308e+008 1.365e+010 1.000e+003 5.304e-001 6.916e-004 
1.747e-003 1.308e+008 1.366e+010 1.000e+003 5.311e-001 6.923e-004 
1.748e-003 1.309e+008 1.367e+010 1.000e+003 5.331e-001 6.930e-004 
1.749e-003 1.309e+008 1.371e+010 1.000e+003 5.353e-001 6.937e-004 
1.750e-003 1.310e+008 1.375e+010 1.000e+003 5.353e-001 6.943e-004 
1.751e-003 1.310e+008 1.373e+010 1.000e+003 5.347e-001 6.950e-004 
1.752e-003 1.310e+008 1.375e+010 1.000e+003 5.349e-001 6.957e-004 
1.753e-003 1.311e+008 1.371e+010 1.000e+003 5.300e-001 6.964e-004 
1.754e-003 1.311e+008 1.373e+010 1.000e+003 5.301e-001 6.971e-004 
1.755e-003 1.312e+008 1.370e+010 1.000e+003 5.268e-001 6.978e-004 
1.756e-003 1.312e+008 1.368e+010 1.000e+003 5.271e-001 6.985e-004 
1.757e-003 1.312e+008 1.367e+010 1.000e+003 5.270e-001 6.992e-004 
1.758e-003 1.313e+008 1.373e+010 1.000e+003 5.308e-001 6.998e-004 
1.759e-003 1.313e+008 1.375e+010 1.000e+003 5.353e-001 7.005e-004 
1.760e-003 1.313e+008 1.379e+010 1.000e+003 5.414e-001 7.012e-004 
1.761e-003 1.314e+008 1.378e+010 1.000e+003 5.379e-001 7.019e-004 
1.762e-003 1.314e+008 1.378e+010 1.000e+003 5.395e-001 7.026e-004 
1.763e-003 1.315e+008 1.380e+010 1.000e+003 5.418e-001 7.033e-004 
1.764e-003 1.315e+008 1.382e+010 1.000e+003 5.447e-001 7.040e-004 
1.765e-003 1.315e+008 1.381e+010 1.000e+003 5.460e-001 7.047e-004 
1.766e-003 1.316e+008 1.383e+010 1.000e+003 5.481e-001 7.054e-004 
1.767e-003 1.316e+008 1.379e+010 1.000e+003 5.466e-001 7.061e-004 
1.768e-003 1.317e+008 1.378e+010 1.000e+003 5.446e-001 7.067e-004 
1.769e-003 1.317e+008 1.376e+010 1.000e+003 5.402e-001 7.074e-004 
1.770e-003 1.317e+008 1.372e+010 1.000e+003 5.354e-001 7.081e-004 
1.771e-003 1.318e+008 1.371e+010 1.000e+003 5.336e-001 7.088e-004 
1.772e-003 1.318e+008 1.368e+010 1.000e+003 5.308e-001 7.095e-004 
1.773e-003 1.319e+008 1.371e+010 1.000e+003 5.358e-001 7.102e-004 
1.774e-003 1.319e+008 1.372e+010 1.000e+003 5.358e-001 7.109e-004 
1.775e-003 1.319e+008 1.374e+010 1.000e+003 5.369e-001 7.116e-004 
1.776e-003 1.320e+008 1.371e+010 1.000e+003 5.331e-001 7.123e-004 
1.777e-003 1.320e+008 1.370e+010 1.000e+003 5.313e-001 7.130e-004 
1.778e-003 1.321e+008 1.369e+010 1.000e+003 5.303e-001 7.137e-004 
1.779e-003 1.321e+008 1.367e+010 1.000e+003 5.270e-001 7.143e-004 
1.780e-003 1.321e+008 1.365e+010 1.000e+003 5.271e-001 7.150e-004 
1.781e-003 1.322e+008 1.366e+010 1.000e+003 5.273e-001 7.157e-004 
1.782e-003 1.322e+008 1.365e+010 1.000e+003 5.265e-001 7.164e-004 
1.783e-003 1.323e+008 1.361e+010 1.000e+003 5.238e-001 7.171e-004 
1.784e-003 1.323e+008 1.360e+010 1.000e+003 5.218e-001 7.178e-004 
1.785e-003 1.323e+008 1.361e+010 1.000e+003 5.240e-001 7.185e-004 
1.786e-003 1.324e+008 1.362e+010 1.000e+003 5.222e-001 7.192e-004 
1.787e-003 1.324e+008 1.365e+010 1.000e+003 5.249e-001 7.199e-004 
1.788e-003 1.325e+008 1.363e+010 1.000e+003 5.272e-001 7.206e-004 
1.789e-003 1.325e+008 1.360e+010 1.000e+003 5.226e-001 7.213e-004 
1.790e-003 1.325e+008 1.363e+010 1.000e+003 5.245e-001 7.220e-004 
1.791e-003 1.326e+008 1.360e+010 1.000e+003 5.221e-001 7.227e-004 
1.792e-003 1.326e+008 1.361e+010 1.000e+003 5.243e-001 7.234e-004 
1.793e-003 1.326e+008 1.362e+010 1.000e+003 5.239e-001 7.241e-004 
1.794e-003 1.327e+008 1.362e+010 1.000e+003 5.237e-001 7.248e-004 
1.795e-003 1.327e+008 1.363e+010 1.000e+003 5.246e-001 7.255e-004 
1.796e-003 1.328e+008 1.360e+010 1.000e+003 5.221e-001 7.261e-004 
1.797e-003 1.328e+008 1.359e+010 1.000e+003 5.200e-001 7.268e-004 
1.798e-003 1.328e+008 1.357e+010 1.000e+003 5.186e-001 7.275e-004 
1.799e-003 1.329e+008 1.357e+010 1.000e+003 5.179e-001 7.282e-004 
1.800e-003 1.329e+008 1.360e+010 1.000e+003 5.175e-001 7.289e-004 
1.801e-003 1.330e+008 1.358e+010 1.000e+003 5.166e-001 7.296e-004 
1.802e-003 1.330e+008 1.353e+010 1.000e+003 5.147e-001 7.303e-004 
1.803e-003 1.330e+008 1.353e+010 1.000e+003 5.162e-001 7.310e-004 
1.804e-003 1.331e+008 1.357e+010 1.000e+003 5.218e-001 7.317e-004 
1.805e-003 1.331e+008 1.359e+010 1.000e+003 5.265e-001 7.324e-004 
1.806e-003 1.332e+008 1.357e+010 1.000e+003 5.249e-001 7.331e-004 
1.807e-003 1.332e+008 1.358e+010 1.000e+003 5.262e-001 7.338e-004 
1.808e-003 1.332e+008 1.358e+010 1.000e+003 5.259e-001 7.345e-004 
1.809e-003 1.333e+008 1.356e+010 1.000e+003 5.276e-001 7.352e-004 
1.810e-003 1.333e+008 1.360e+010 1.000e+003 5.323e-001 7.359e-004 
1.811e-003 1.333e+008 1.361e+010 1.000e+003 5.347e-001 7.366e-004 
1.812e-003 1.334e+008 1.361e+010 1.000e+003 5.349e-001 7.373e-004 
1.813e-003 1.334e+008 1.362e+010 1.000e+003 5.415e-001 7.380e-004 
1.814e-003 1.335e+008 1.363e+010 1.000e+003 5.409e-001 7.387e-004 
1.815e-003 1.335e+008 1.368e+010 1.000e+003 5.451e-001 7.394e-004 
1.816e-003 1.335e+008 1.370e+010 1.000e+003 5.480e-001 7.401e-004 
1.817e-003 1.336e+008 1.372e+010 1.000e+003 5.522e-001 7.408e-004 
1.818e-003 1.336e+008 1.372e+010 1.000e+003 5.567e-001 7.415e-004 
1.819e-003 1.337e+008 1.374e+010 1.000e+003 5.588e-001 7.422e-004 
1.820e-003 1.337e+008 1.373e+010 1.000e+003 5.592e-001 7.429e-004 
1.821e-003 1.337e+008 1.378e+010 1.000e+003 5.653e-001 7.436e-004 
1.822e-003 1.338e+008 1.380e+010 1.000e+003 5.675e-001 7.443e-004 
1.823e-003 1.338e+008 1.383e+010 1.000e+003 5.704e-001 7.450e-004 
1.824e-003 1.338e+008 1.387e+010 1.000e+003 5.750e-001 7.457e-004 
1.825e-003 1.339e+008 1.389e+010 1.000e+003 5.756e-001 7.464e-004 
1.826e-003 1.339e+008 1.386e+010 1.000e+003 5.771e-001 7.471e-004 
1.827e-003 1.340e+008 1.385e+010 1.000e+003 5.767e-001 7.478e-004 
1.828e-003 1.340e+008 1.385e+010 1.000e+003 5.773e-001 7.485e-004 
1.829e-003 1.340e+008 1.385e+010 1.000e+003 5.748e-001 7.492e-004 
1.830e-003 1.341e+008 1.384e+010 1.000e+003 5.767e-001 7.499e-004 
1.831e-003 1.341e+008 1.384e+010 1.000e+003 5.782e-001 7.506e-004 
1.832e-003 1.342e+008 1.387e+010 1.000e+003 5.811e-001 7.513e-004 
1.833e-003 1.342e+008 1.390e+010 1.000e+003 5.830e-001 7.520e-004 
1.834e-003 1.342e+008 1.392e+010 1.000e+003 5.841e-001 7.527e-004 
1.835e-003 1.343e+008 1.391e+010 1.000e+003 5.839e-001 7.534e-004 
1.836e-003 1.343e+008 1.390e+010 1.000e+003 5.830e-001 7.541e-004 
1.837e-003 1.343e+008 1.389e+010 1.000e+003 5.835e-001 7.548e-004 
1.838e-003 1.344e+008 1.388e+010 1.000e+003 5.832e-001 7.555e-004 
1.839e-003 1.344e+008 1.381e+010 1.000e+003 5.757e-001 7.562e-004 
1.840e-003 1.345e+008 1.380e+010 1.000e+003 5.748e-001 7.569e-004 
1.841e-003 1.345e+008 1.379e+010 1.000e+003 5.755e-001 7.576e-004 
1.842e-003 1.345e+008 1.377e+010 1.000e+003 5.747e-001 7.583e-004 
1.843e-003 1.346e+008 1.376e+010 1.000e+003 5.688e-001 7.590e-004 
1.844e-003 1.346e+008 1.377e+010 1.000e+003 5.674e-001 7.597e-004 
1.845e-003 1.347e+008 1.377e+010 1.000e+003 5.635e-001 7.604e-004 
1.846e-003 1.347e+008 1.372e+010 1.000e+003 5.582e-001 7.611e-004 
1.847e-003 1.347e+008 1.371e+010 1.000e+003 5.565e-001 7.618e-004 
1.848e-003 1.348e+008 1.367e+010 1.000e+003 5.504e-001 7.625e-004 
1.849e-003 1.348e+008 1.367e+010 1.000e+003 5.466e-001 7.632e-004 
1.850e-003 1.348e+008 1.363e+010 1.000e+003 5.431e-001 7.639e-004 
1.851e-003 1.349e+008 1.364e+010 1.000e+003 5.443e-001 7.647e-004 
1.852e-003 1.349e+008 1.365e+010 1.000e+003 5.448e-001 7.654e-004 
1.853e-003 1.350e+008 1.368e+010 1.000e+003 5.465e-001 7.661e-004 
1.854e-003 1.350e+008 1.368e+010 1.000e+003 5.465e-001 7.668e-004 
1.855e-003 1.350e+008 1.365e+010 1.000e+003 5.452e-001 7.675e-004 
1.856e-003 1.351e+008 1.370e+010 1.000e+003 5.500e-001 7.682e-004 
1.857e-003 1.351e+008 1.369e+010 1.000e+003 5.504e-001 7.689e-004 
1.858e-003 1.351e+008 1.372e+010 1.000e+003 5.461e-001 7.696e-004 
1.859e-003 1.352e+008 1.372e+010 1.000e+003 5.465e-001 7.703e-004 
1.860e-003 1.352e+008 1.372e+010 1.000e+003 5.411e-001 7.710e-004 
1.861e-003 1.353e+008 1.367e+010 1.000e+003 5.387e-001 7.717e-004 
1.862e-003 1.353e+008 1.365e+010 1.000e+003 5.378e-001 7.724e-004 
1.863e-003 1.353e+008 1.363e+010 1.000e+003 5.365e-001 7.731e-004 
1.864e-003 1.354e+008 1.362e+010 1.000e+003 5.326e-001 7.738e-004 
1.865e-003 1.354e+008 1.361e+010 1.000e+003 5.323e-001 7.745e-004 
1.866e-003 1.354e+008 1.360e+010 1.000e+003 5.301e-001 7.752e-004 
1.867e-003 1.355e+008 1.362e+010 1.000e+003 5.310e-001 7.759e-004 
1.868e-003 1.355e+008 1.360e+010 1.000e+003 5.315e-001 7.767e-004 
1.869e-003 1.356e+008 1.357e+010 1.000e+003 5.311e-001 7.774e-004 
1.870e-003 1.356e+008 1.355e+010 1.000e+003 5.293e-001 7.781e-004 
1.871e-003 1.356e+008 1.354e+010 1.000e+003 5.317e-001 7.788e-004 
1.872e-003 1.357e+008 1.354e+010 1.000e+003 5.323e-001 7.795e-004 
1.873e-003 1.357e+008 1.354e+010 1.000e+003 5.309e-001 7.802e-004 
1.874e-003 1.357e+008 1.357e+010 1.000e+003 5.309e-001 7.809e-004 
1.875e-003 1.358e+008 1.356e+010 1.000e+003 5.292e-001 7.816e-004 
1.876e-003 1.358e+008 1.354e+010 1.000e+003 5.271e-001 7.823e-004 
1.877e-003 1.359e+008 1.359e+010 1.000e+003 5.316e-001 7.830e-004 
1.878e-003 1.359e+008 1.359e+010 1.000e+003 5.365e-001 7.837e-004 
1.879e-003 1.359e+008 1.364e+010 1.000e+003 5.393e-001 7.845e-004 
1.880e-003 1.360e+008 1.363e+010 1.000e+003 5.419e-001 7.852e-004 
1.881e-003 1.360e+008 1.363e+010 1.000e+003 5.450e-001 7.859e-004 
1.882e-003 1.360e+008 1.366e+010 1.000e+003 5.508e-001 7.866e-004 
1.883e-003 1.361e+008 1.368e+010 1.000e+003 5.540e-001 7.873e-004 
1.884e-003 1.361e+008 1.367e+010 1.000e+003 5.552e-001 7.880e-004 
1.885e-003 1.362e+008 1.372e+010 1.000e+003 5.587e-001 7.887e-004 
1.886e-003 1.362e+008 1.374e+010 1.000e+003 5.628e-001 7.894e-004 
1.887e-003 1.362e+008 1.373e+010 1.000e+003 5.611e-001 7.901e-004 
1.888e-003 1.363e+008 1.375e+010 1.000e+003 5.616e-001 7.909e-004 
1.889e-003 1.363e+008 1.378e+010 1.000e+003 5.633e-001 7.916e-004 
1.890e-003 1.363e+008 1.380e+010 1.000e+003 5.629e-001 7.923e-004 
1.891e-003 1.364e+008 1.380e+010 1.000e+003 5.640e-001 7.930e-004 
1.892e-003 1.364e+008 1.379e+010 1.000e+003 5.640e-001 7.937e-004 
1.893e-003 1.364e+008 1.381e+010 1.000e+003 5.615e-001 7.944e-004 
1.894e-003 1.365e+008 1.375e+010 1.000e+003 5.581e-001 7.951e-004 
1.895e-003 1.365e+008 1.373e+010 1.000e+003 5.606e-001 7.958e-004 
1.896e-003 1.366e+008 1.371e+010 1.000e+003 5.601e-001 7.965e-004 
1.897e-003 1.366e+008 1.369e+010 1.000e+003 5.608e-001 7.973e-004 
1.898e-003 1.366e+008 1.370e+010 1.000e+003 5.613e-001 7.980e-004 
1.899e-003 1.367e+008 1.372e+010 1.000e+003 5.664e-001 7.987e-004 
1.900e-003 1.367e+008 1.375e+010 1.000e+003 5.716e-001 7.994e-004 
1.901e-003 1.367e+008 1.379e+010 1.000e+003 5.765e-001 8.001e-004 
1.902e-003 1.368e+008 1.380e+010 1.000e+003 5.794e-001 8.008e-004 
1.903e-003 1.368e+008 1.381e+010 1.000e+003 5.787e-001 8.015e-004 
1.904e-003 1.369e+008 1.379e+010 1.000e+003 5.789e-001 8.022e-004 
1.905e-003 1.369e+008 1.378e+010 1.000e+003 5.753e-001 8.030e-004 
1.906e-003 1.369e+008 1.378e+010 1.000e+003 5.771e-001 8.037e-004 
1.907e-003 1.370e+008 1.372e+010 1.000e+003 5.688e-001 8.044e-004 
1.908e-003 1.370e+008 1.368e+010 1.000e+003 5.627e-001 8.051e-004 
1.909e-003 1.370e+008 1.366e+010 1.000e+003 5.587e-001 8.058e-004 
1.910e-003 1.371e+008 1.367e+010 1.000e+003 5.546e-001 8.065e-004 
1.911e-003 1.371e+008 1.361e+010 1.000e+003 5.471e-001 8.073e-004 
1.912e-003 1.371e+008 1.362e+010 1.000e+003 5.473e-001 8.080e-004 
1.913e-003 1.372e+008 1.362e+010 1.000e+003 5.477e-001 8.087e-004 
1.914e-003 1.372e+008 1.362e+010 1.000e+003 5.483e-001 8.094e-004 
1.915e-003 1.373e+008 1.365e+010 1.000e+003 5.498e-001 8.101e-004 
1.916e-003 1.373e+008 1.366e+010 1.000e+003 5.539e-001 8.108e-004 
1.917e-003 1.373e+008 1.366e+010 1.000e+003 5.539e-001 8.115e-004 
1.918e-003 1.374e+008 1.364e+010 1.000e+003 5.526e-001 8.123e-004 
1.919e-003 1.374e+008 1.366e+010 1.000e+003 5.505e-001 8.130e-004 
1.920e-003 1.374e+008 1.364e+010 1.000e+003 5.494e-001 8.137e-004 
1.921e-003 1.375e+008 1.362e+010 1.000e+003 5.491e-001 8.144e-004 
1.922e-003 1.375e+008 1.359e+010 1.000e+003 5.463e-001 8.151e-004 
1.923e-003 1.375e+008 1.362e+010 1.000e+003 5.450e-001 8.158e-004 
1.924e-003 1.376e+008 1.363e+010 1.000e+003 5.454e-001 8.166e-004 
1.925e-003 1.376e+008 1.362e+010 1.000e+003 5.449e-001 8.173e-004 
1.926e-003 1.377e+008 1.361e+010 1.000e+003 5.433e-001 8.180e-004 
1.927e-003 1.377e+008 1.361e+010 1.000e+003 5.423e-001 8.187e-004 
1.928e-003 1.377e+008 1.364e+010 1.000e+003 5.445e-001 8.194e-004 
1.929e-003 1.378e+008 1.364e+010 1.000e+003 5.433e-001 8.201e-004 
1.930e-003 1.378e+008 1.362e+010 1.000e+003 5.408e-001 8.209e-004 
1.931e-003 1.378e+008 1.365e+010 1.000e+003 5.457e-001 8.216e-004 
1.932e-003 1.379e+008 1.366e+010 1.000e+003 5.466e-001 8.223e-004 
1.933e-003 1.379e+008 1.369e+010 1.000e+003 5.473e-001 8.230e-004 
1.934e-003 1.379e+008 1.365e+010 1.000e+003 5.447e-001 8.237e-004 
1.935e-003 1.380e+008 1.367e+010 1.000e+003 5.482e-001 8.245e-004 
1.936e-003 1.380e+008 1.369e+010 1.000e+003 5.518e-001 8.252e-004 
1.937e-003 1.381e+008 1.369e+010 1.000e+003 5.528e-001 8.259e-004 
1.938e-003 1.381e+008 1.369e+010 1.000e+003 5.534e-001 8.266e-004 
1.939e-003 1.381e+008 1.370e+010 1.000e+003 5.577e-001 8.273e-004 
1.940e-003 1.382e+008 1.368e+010 1.000e+003 5.582e-001 8.281e-004 
1.941e-003 1.382e+008 1.364e+010 1.000e+003 5.553e-001 8.288e-004 
1.942e-003 1.382e+008 1.364e+010 1.000e+003 5.558e-001 8.295e-004 
1.943e-003 1.383e+008 1.365e+010 1.000e+003 5.561e-001 8.302e-004 
1.944e-003 1.383e+008 1.366e+010 1.000e+003 5.565e-001 8.309e-004 
1.945e-003 1.383e+008 1.367e+010 1.000e+003 5.549e-001 8.317e-004 
1.946e-003 1.384e+008 1.366e+010 1.000e+003 5.527e-001 8.324e-004 
1.947e-003 1.384e+008 1.368e+010 1.000e+003 5.517e-001 8.331e-004 
1.948e-003 1.384e+008 1.367e+010 1.000e+003 5.516e-001 8.338e-004 
1.949e-003 1.385e+008 1.363e+010 1.000e+003 5.486e-001 8.345e-004 
1.950e-003 1.385e+008 1.366e+010 1.000e+003 5.492e-001 8.353e-004 
1.951e-003 1.386e+008 1.362e+010 1.000e+003 5.448e-001 8.360e-004 
1.952e-003 1.386e+008 1.365e+010 1.000e+003 5.444e-001 8.367e-004 
1.953e-003 1.386e+008 1.365e+010 1.000e+003 5.456e-001 8.374e-004 
1.954e-003 1.387e+008 1.361e+010 1.000e+003 5.444e-001 8.381e-004 
1.955e-003 1.387e+008 1.358e+010 1.000e+003 5.445e-001 8.389e-004 
1.956e-003 1.387e+008 1.358e+010 1.000e+003 5.449e-001 8.396e-004 
1.957e-003 1.388e+008 1.358e+010 1.000e+003 5.434e-001 8.403e-004 
1.958e-003 1.388e+008 1.357e+010 1.000e+003 5.428e-001 8.410e-004 
1.959e-003 1.388e+008 1.358e+010 1.000e+003 5.413e-001 8.417e-004 
1.960e-003 1.389e+008 1.357e+010 1.000e+003 5.440e-001 8.425e-004 
1.961e-003 1.389e+008 1.360e+010 1.000e+003 5.456e-001 8.432e-004 
1.962e-003 1.389e+008 1.361e+010 1.000e+003 5.459e-001 8.439e-004 
1.963e-003 1.390e+008 1.364e+010 1.000e+003 5.504e-001 8.446e-004 
1.964e-003 1.390e+008 1.364e+010 1.000e+003 5.514e-001 8.454e-004 
1.965e-003 1.391e+008 1.361e+010 1.000e+003 5.535e-001 8.461e-004 
1.966e-003 1.391e+008 1.363e+010 1.000e+003 5.552e-001 8.468e-004 
1.967e-003 1.391e+008 1.362e+010 1.000e+003 5.523e-001 8.475e-004 
1.968e-003 1.392e+008 1.362e+010 1.000e+003 5.537e-001 8.483e-004 
1.969e-003 1.392e+008 1.365e+010 1.000e+003 5.543e-001 8.490e-004 
1.970e-003 1.392e+008 1.363e+010 1.000e+003 5.518e-001 8.497e-004 
1.971e-003 1.393e+008 1.361e+010 1.000e+003 5.538e-001 8.504e-004 
1.972e-003 1.393e+008 1.360e+010 1.000e+003 5.505e-001 8.512e-004 
1.973e-003 1.393e+008 1.358e+010 1.000e+003 5.477e-001 8.519e-004 
1.974e-003 1.394e+008 1.358e+010 1.000e+003 5.479e-001 8.526e-004 
1.975e-003 1.394e+008 1.356e+010 1.000e+003 5.471e-001 8.533e-004 
1.976e-003 1.394e+008 1.354e+010 1.000e+003 5.451e-001 8.541e-004 
1.977e-003 1.395e+008 1.357e+010 1.000e+003 5.444e-001 8.548e-004 
1.978e-003 1.395e+008 1.359e+010 1.000e+003 5.461e-001 8.555e-004 
1.979e-003 1.395e+008 1.356e+010 1.000e+003 5.450e-001 8.562e-004 
1.980e-003 1.396e+008 1.356e+010 1.000e+003 5.451e-001 8.570e-004 
1.981e-003 1.396e+008 1.358e+010 1.000e+003 5.459e-001 8.577e-004 
1.982e-003 1.397e+008 1.358e+010 1.000e+003 5.466e-001 8.584e-004 
1.983e-003 1.397e+008 1.357e+010 1.000e+003 5.443e-001 8.591e-004 
1.984e-003 1.397e+008 1.356e+010 1.000e+003 5.430e-001 8.599e-004 
1.985e-003 1.398e+008 1.354e+010 1.000e+003 5.408e-001 8.606e-004 
1.986e-003 1.398e+008 1.352e+010 1.000e+003 5.393e-001 8.613e-004 
1.987e-003 1.398e+008 1.355e+010 1.000e+003 5.412e-001 8.620e-004 
1.988e-003 1.399e+008 1.356e+010 1.000e+003 5.403e-001 8.628e-004 
1.989e-003 1.399e+008 1.357e+010 1.000e+003 5.433e-001 8.635e-004 
1.990e-003 1.399e+008 1.358e+010 1.000e+003 5.422e-001 8.642e-004 
1.991e-003 1.400e+008 1.359e+010 1.000e+003 5.432e-001 8.650e-004 
1.992e-003 1.400e+008 1.357e+010 1.000e+003 5.432e-001 8.657e-004 
1.993e-003 1.400e+008 1.359e+010 1.000e+003 5.431e-001 8.664e-004 
1.994e-003 1.401e+008 1.354e+010 1.000e+003 5.382e-001 8.671e-004 
1.995e-003 1.401e+008 1.355e+010 1.000e+003 5.417e-001 8.679e-004 
1.996e-003 1.401e+008 1.354e+010 1.000e+003 5.426e-001 8.686e-004 
1.997e-003 1.402e+008 1.354e+010 1.000e+003 5.451e-001 8.693e-004 
1.998e-003 1.402e+008 1.352e+010 1.000e+003 5.431e-001 8.701e-004 
1.999e-003 1.403e+008 1.352e+010 1.000e+003 5.417e-001 8.708e-004 
2.000e-003 1.403e+008 1.354e+010 1.000e+003 5.439e-001 8.715e-004 
2.001e-003 1.403e+008 1.351e+010 1.000e+003 5.425e-001 8.722e-004 
2.002e-003 1.404e+008 1.353e+010 1.000e+003 5.445e-001 8.730e-004 
2.003e-003 1.404e+008 1.357e+010 1.000e+003 5.476e-001 8.737e-004 
2.004e-003 1.404e+008 1.355e+010 1.000e+003 5.508e-001 8.744e-004 
2.005e-003 1.404e+008 1.361e+010 1.000e+003 5.534e-001 8.752e-004 
2.006e-003 1.405e+008 1.360e+010 1.000e+003 5.559e-001 8.759e-004 
2.007e-003 1.405e+008 1.359e+010 1.000e+003 5.567e-001 8.766e-004 
2.008e-003 1.405e+008 1.361e+010 1.000e+003 5.565e-001 8.774e-004 
2.009e-003 1.405e+008 1.360e+010 1.000e+003 5.552e-001 8.781e-004 
2.010e-003 1.405e+008 1.360e+010 1.000e+003 5.558e-001 8.788e-004 
2.011e-003 1.405e+008 1.359e+010 1.000e+003 5.545e-001 8.795e-004 
2.012e-003 1.405e+008 1.360e+010 1.000e+003 5.561e-001 8.803e-004 
2.013e-003 1.405e+008 1.360e+010 1.000e+003 5.537e-001 8.810e-004 
2.014e-003 1.405e+008 1.362e+010 1.000e+003 5.549e-001 8.817e-004 
2.015e-003 1.405e+008 1.363e+010 1.000e+003 5.537e-001 8.825e-004 
2.016e-003 1.404e+008 1.367e+010 1.000e+003 5.570e-001 8.832e-004 
2.017e-003 1.404e+008 1.367e+010 1.000e+003 5.598e-001 8.839e-004 
2.018e-003 1.404e+008 1.364e+010 1.000e+003 5.589e-001 8.847e-004 
2.019e-003 1.403e+008 1.361e+010 1.000e+003 5.583e-001 8.854e-004 
2.020e-003 1.402e+008 1.362e+010 1.000e+003 5.593e-001 8.861e-004 
2.021e-003 1.402e+008 1.368e+010 1.000e+003 5.627e-001 8.869e-004 
2.022e-003 1.401e+008 1.367e+010 1.000e+003 5.618e-001 8.876e-004 
1.998e-003 1.402e+008 1.367e+010 1.000e+003 5.621e-001 8.883e-004 
1.999e-003 1.403e+008 1.364e+010 1.000e+003 5.591e-001 8.891e-004 
2.000e-003 1.403e+008 1.362e+010 1.000e+003 5.585e-001 8.898e-004 
2.001e-003 1.403e+008 1.361e+010 1.000e+003 5.570e-001 8.905e-004 
2.002e-003 1.404e+008 1.361e+010 1.000e+003 5.573e-001 8.913e-004 
2.003e-003 1.404e+008 1.359e+010 1.000e+003 5.546e-001 8.920e-004 
2.004e-003 1.404e+008 1.361e+010 1.000e+003 5.567e-001 8.927e-004 
2.005e-003 1.405e+008 1.361e+010 1.000e+003 5.553e-001 8.935e-004 
2.006e-003 1.405e+008 1.362e+010 1.000e+003 5.593e-001 8.942e-004 
2.007e-003 1.405e+008 1.360e+010 1.000e+003 5.591e-001 8.949e-004 
2.008e-003 1.406e+008 1.354e+010 1.000e+003 5.576e-001 8.957e-004 
2.009e-003 1.406e+008 1.360e+010 1.000e+003 5.633e-001 8.964e-004 
2.010e-003 1.406e+008 1.362e+010 1.000e+003 5.643e-001 8.971e-004 
2.011e-003 1.407e+008 1.369e+010 1.000e+003 5.764e-001 8.979e-004 
2.012e-003 1.407e+008 1.371e+010 1.000e+003 5.780e-001 8.986e-004 
2.013e-003 1.407e+008 1.369e+010 1.000e+003 5.758e-001 8.993e-004 
2.014e-003 1.408e+008 1.366e+010 1.000e+003 5.737e-001 9.001e-004 
2.015e-003 1.408e+008 1.367e+010 1.000e+003 5.737e-001 9.008e-004 
2.016e-003 1.408e+008 1.369e+010 1.000e+003 5.734e-001 9.015e-004 
2.017e-003 1.409e+008 1.371e+010 1.000e+003 5.764e-001 9.023e-004 
2.018e-003 1.409e+008 1.372e+010 1.000e+003 5.768e-001 9.030e-004 
2.019e-003 1.409e+008 1.372e+010 1.000e+003 5.762e-001 9.037e-004 
2.020e-003 1.410e+008 1.371e+010 1.000e+003 5.774e-001 9.045e-004 
2.021e-003 1.410e+008 1.373e+010 1.000e+003 5.801e-001 9.052e-004 
2.022e-003 1.410e+008 1.372e+010 1.000e+003 5.782e-001 9.059e-004 
2.023e-003 1.411e+008 1.373e+010 1.000e+003 5.789e-001 9.067e-004 
2.024e-003 1.411e+008 1.371e+010 1.000e+003 5.766e-001 9.074e-004 
2.025e-003 1.411e+008 1.374e+010 1.000e+003 5.823e-001 9.081e-004 
2.026e-003 1.412e+008 1.373e+010 1.000e+003 5.826e-001 9.089e-004 
2.027e-003 1.412e+008 1.375e+010 1.000e+003 5.849e-001 9.096e-004 
2.028e-003 1.413e+008 1.378e+010 1.000e+003 5.866e-001 9.104e-004 
2.029e-003 1.413e+008 1.379e+010 1.000e+003 5.894e-001 9.111e-004 
2.030e-003 1.413e+008 1.380e+010 1.000e+003 5.922e-001 9.118e-004 
2.031e-003 1.414e+008 1.381e+010 1.000e+003 5.943e-001 9.126e-004 
2.032e-003 1.414e+008 1.381e+010 1.000e+003 5.959e-001 9.133e-004 
2.033e-003 1.414e+008 1.383e+010 1.000e+003 5.981e-001 9.140e-004 
2.034e-003 1.415e+008 1.380e+010 1.000e+003 5.945e-001 9.148e-004 
2.035e-003 1.415e+008 1.378e+010 1.000e+003 5.930e-001 9.155e-004 
2.036e-003 1.415e+008 1.378e+010 1.000e+003 5.921e-001 9.163e-004 
2.037e-003 1.416e+008 1.380e+010 1.000e+003 5.891e-001 9.170e-004 
2.038e-003 1.416e+008 1.381e+010 1.000e+003 5.899e-001 9.177e-004 
2.039e-003 1.416e+008 1.381e+010 1.000e+003 5.889e-001 9.185e-004 
2.040e-003 1.417e+008 1.385e+010 1.000e+003 5.942e-001 9.192e-004 
2.041e-003 1.417e+008 1.388e+010 1.000e+003 5.962e-001 9.199e-004 
2.042e-003 1.417e+008 1.385e+010 1.000e+003 5.954e-001 9.207e-004 
2.043e-003 1.418e+008 1.385e+010 1.000e+003 5.943e-001 9.214e-004 
2.044e-003 1.418e+008 1.385e+010 1.000e+003 5.936e-001 9.222e-004 
2.045e-003 1.418e+008 1.386e+010 1.000e+003 5.973e-001 9.229e-004 
2.046e-003 1.419e+008 1.390e+010 1.000e+003 5.998e-001 9.236e-004 
2.047e-003 1.419e+008 1.385e+010 1.000e+003 5.996e-001 9.244e-004 
2.048e-003 1.419e+008 1.389e+010 1.000e+003 6.000e-001 9.251e-004 
2.049e-003 1.420e+008 1.383e+010 1.000e+003 5.976e-001 9.259e-004 
2.050e-003 1.420e+008 1.383e+010 1.000e+003 5.969e-001 9.266e-004 
2.051e-003 1.420e+008 1.383e+010 1.000e+003 5.970e-001 9.273e-004 
2.052e-003 1.421e+008 1.388e+010 1.000e+003 6.026e-001 9.281e-004 
2.053e-003 1.421e+008 1.392e+010 1.000e+003 6.010e-001 9.288e-004 
2.054e-003 1.421e+008 1.388e+010 1.000e+003 6.012e-001 9.296e-004 
2.055e-003 1.422e+008 1.386e+010 1.000e+003 6.000e-001 9.303e-004 
2.056e-003 1.422e+008 1.388e+010 1.000e+003 6.007e-001 9.310e-004 
2.057e-003 1.422e+008 1.384e+010 1.000e+003 5.975e-001 9.318e-004 
2.058e-003 1.423e+008 1.380e+010 1.000e+003 5.920e-001 9.325e-004 
2.059e-003 1.423e+008 1.377e+010 1.000e+003 5.900e-001 9.333e-004 
2.060e-003 1.423e+008 1.380e+010 1.000e+003 5.888e-001 9.340e-004 
2.061e-003 1.424e+008 1.376e+010 1.000e+003 5.864e-001 9.347e-004 
2.062e-003 1.424e+008 1.374e+010 1.000e+003 5.846e-001 9.355e-004 
2.063e-003 1.424e+008 1.367e+010 1.000e+003 5.773e-001 9.362e-004 
2.064e-003 1.425e+008 1.364e+010 1.000e+003 5.752e-001 9.370e-004 
2.065e-003 1.425e+008 1.362e+010 1.000e+003 5.720e-001 9.377e-004 
2.066e-003 1.425e+008 1.362e+010 1.000e+003 5.668e-001 9.385e-004 
2.067e-003 1.426e+008 1.361e+010 1.000e+003 5.622e-001 9.392e-004 
2.068e-003 1.426e+008 1.359e+010 1.000e+003 5.590e-001 9.399e-004 
2.069e-003 1.426e+008 1.364e+010 1.000e+003 5.633e-001 9.407e-004 
2.070e-003 1.427e+008 1.368e+010 1.000e+003 5.662e-001 9.414e-004 
2.071e-003 1.427e+008 1.366e+010 1.000e+003 5.668e-001 9.422e-004 
2.072e-003 1.427e+008 1.369e+010 1.000e+003 5.673e-001 9.429e-004 
2.073e-003 1.428e+008 1.364e+010 1.000e+003 5.671e-001 9.436e-004 
2.074e-003 1.428e+008 1.360e+010 1.000e+003 5.628e-001 9.444e-004 
2.075e-003 1.428e+008 1.360e+010 1.000e+003 5.660e-001 9.451e-004 
2.076e-003 1.429e+008 1.365e+010 1.000e+003 5.705e-001 9.459e-004 
2.077e-003 1.429e+008 1.363e+010 1.000e+003 5.715e-001 9.466e-004 
2.078e-003 1.429e+008 1.365e+010 1.000e+003 5.740e-001 9.474e-004 
2.079e-003 1.430e+008 1.365e+010 1.000e+003 5.696e-001 9.481e-004 
2.080e-003 1.430e+008 1.367e+010 1.000e+003 5.686e-001 9.489e-004 
2.081e-003 1.430e+008 1.366e+010 1.000e+003 5.704e-001 9.496e-004 
2.082e-003 1.431e+008 1.363e+010 1.000e+003 5.676e-001 9.503e-004 
2.083e-003 1.431e+008 1.359e+010 1.000e+003 5.667e-001 9.511e-004 
2.084e-003 1.431e+008 1.356e+010 1.000e+003 5.664e-001 9.518e-004 
2.085e-003 1.432e+008 1.356e+010 1.000e+003 5.639e-001 9.526e-004 
2.086e-003 1.432e+008 1.357e+010 1.000e+003 5.641e-001 9.533e-004 
2.087e-003 1.432e+008 1.357e+010 1.000e+003 5.648e-001 9.541e-004 
2.088e-003 1.433e+008 1.354e+010 1.000e+003 5.628e-001 9.548e-004 
2.089e-003 1.433e+008 1.356e+010 1.000e+003 5.643e-001 9.556e-004 
2.090e-003 1.433e+008 1.356e+010 1.000e+003 5.630e-001 9.563e-004 
2.091e-003 1.434e+008 1.357e+010 1.000e+003 5.640e-001 9.571e-004 
2.092e-003 1.434e+008 1.357e+010 1.000e+003 5.640e-001 9.578e-004 
2.093e-003 1.434e+008 1.359e+010 1.000e+003 5.661e-001 9.585e-004 
2.094e-003 1.435e+008 1.362e+010 1.000e+003 5.711e-001 9.593e-004 
2.095e-003 1.435e+008 1.364e+010 1.000e+003 5.719e-001 9.600e-004 
2.096e-003 1.435e+008 1.368e+010 1.000e+003 5.750e-001 9.608e-004 
2.097e-003 1.436e+008 1.369e+010 1.000e+003 5.780e-001 9.615e-004 
2.098e-003 1.436e+008 1.369e+010 1.000e+003 5.824e-001 9.623e-004 
2.099e-003 1.436e+008 1.369e+010 1.000e+003 5.815e-001 9.630e-004 
2.100e-003 1.437e+008 1.369e+010 1.000e+003 5.800e-001 9.638e-004 
2.101e-003 1.437e+008 1.370e+010 1.000e+003 5.817e-001 9.645e-004 
2.102e-003 1.437e+008 1.374e+010 1.000e+003 5.862e-001 9.653e-004 
2.103e-003 1.438e+008 1.370e+010 1.000e+003 5.859e-001 9.660e-004 
2.104e-003 1.438e+008 1.369e+010 1.000e+003 5.840e-001 9.668e-004 
2.105e-003 1.438e+008 1.364e+010 1.000e+003 5.799e-001 9.675e-004 
2.106e-003 1.439e+008 1.366e+010 1.000e+003 5.819e-001 9.683e-004 
2.107e-003 1.439e+008 1.369e+010 1.000e+003 5.800e-001 9.690e-004 
2.108e-003 1.439e+008 1.371e+010 1.000e+003 5.825e-001 9.698e-004 
2.109e-003 1.440e+008 1.370e+010 1.000e+003 5.799e-001 9.705e-004 
2.110e-003 1.440e+008 1.370e+010 1.000e+003 5.802e-001 9.712e-004 
2.111e-003 1.440e+008 1.369e+010 1.000e+003 5.817e-001 9.720e-004 
2.112e-003 1.441e+008 1.371e+010 1.000e+003 5.821e-001 9.727e-004 
2.113e-003 1.441e+008 1.372e+010 1.000e+003 5.837e-001 9.735e-004 
2.114e-003 1.441e+008 1.369e+010 1.000e+003 5.848e-001 9.742e-004 
2.115e-003 1.442e+008 1.368e+010 1.000e+003 5.858e-001 9.750e-004 
2.116e-003 1.442e+008 1.369e+010 1.000e+003 5.873e-001 9.757e-004 
2.117e-003 1.442e+008 1.372e+010 1.000e+003 5.874e-001 9.765e-004 
2.118e-003 1.443e+008 1.371e+010 1.000e+003 5.860e-001 9.772e-004 
2.119e-003 1.443e+008 1.370e+010 1.000e+003 5.853e-001 9.780e-004 
2.120e-003 1.443e+008 1.371e+010 1.000e+003 5.882e-001 9.787e-004 
2.121e-003 1.444e+008 1.375e+010 1.000e+003 5.916e-001 9.795e-004 
2.122e-003 1.444e+008 1.377e+010 1.000e+003 5.932e-001 9.802e-004 
2.123e-003 1.444e+008 1.376e+010 1.000e+003 5.946e-001 9.810e-004 
2.124e-003 1.445e+008 1.375e+010 1.000e+003 5.915e-001 9.817e-004 
2.125e-003 1.445e+008 1.373e+010 1.000e+003 5.879e-001 9.825e-004 
2.126e-003 1.445e+008 1.375e+010 1.000e+003 5.872e-001 9.832e-004 
2.127e-003 1.446e+008 1.376e+010 1.000e+003 5.895e-001 9.840e-004 
2.128e-003 1.446e+008 1.375e+010 1.000e+003 5.889e-001 9.847e-004 
2.129e-003 1.446e+008 1.373e+010 1.000e+003 5.845e-001 9.855e-004 
2.130e-003 1.447e+008 1.373e+010 1.000e+003 5.838e-001 9.862e-004 
2.131e-003 1.447e+008 1.366e+010 1.000e+003 5.788e-001 9.870e-004 
2.132e-003 1.447e+008 1.370e+010 1.000e+003 5.805e-001 9.877e-004 
2.133e-003 1.448e+008 1.372e+010 1.000e+003 5.837e-001 9.885e-004 
2.134e-003 1.448e+008 1.375e+010 1.000e+003 5.843e-001 9.892e-004 
2.135e-003 1.448e+008 1.376e+010 1.000e+003 5.837e-001 9.900e-004 
2.136e-003 1.449e+008 1.377e+010 1.000e+003 5.862e-001 9.908e-004 
2.137e-003 1.449e+008 1.376e+010 1.000e+003 5.848e-001 9.915e-004 
2.138e-003 1.449e+008 1.373e+010 1.000e+003 5.830e-001 9.923e-004 
2.139e-003 1.450e+008 1.369e+010 1.000e+003 5.816e-001 9.930e-004 
2.140e-003 1.450e+008 1.369e+010 1.000e+003 5.786e-001 9.938e-004 
2.141e-003 1.450e+008 1.371e+010 1.000e+003 5.770e-001 9.945e-004 
2.142e-003 1.450e+008 1.366e+010 1.000e+003 5.751e-001 9.953e-004 
2.143e-003 1.451e+008 1.365e+010 1.000e+003 5.756e-001 9.960e-004 
2.144e-003 1.451e+008 1.362e+010 1.000e+003 5.774e-001 9.968e-004 
2.145e-003 1.451e+008 1.364e+010 1.000e+003 5.805e-001 9.975e-004 
2.146e-003 1.452e+008 1.367e+010 1.000e+003 5.844e-001 9.983e-004 
2.147e-003 1.452e+008 1.371e+010 1.000e+003 5.877e-001 9.990e-004 
2.148e-003 1.452e+008 1.371e+010 1.000e+003 5.890e-001 9.998e-004 
2.149e-003 1.453e+008 1.371e+010 1.000e+003 5.906e-001 1.001e-003 
2.150e-003 1.453e+008 1.374e+010 1.000e+003 5.922e-001 1.001e-003 
2.151e-003 1.453e+008 1.379e+010 1.000e+003 5.962e-001 1.002e-003 
2.152e-003 1.454e+008 1.379e+010 1.000e+003 5.941e-001 1.003e-003 
2.153e-003 1.454e+008 1.378e+010 1.000e+003 5.921e-001 1.004e-003 
2.154e-003 1.454e+008 1.378e+010 1.000e+003 5.903e-001 1.004e-003 
2.155e-003 1.455e+008 1.378e+010 1.000e+003 5.897e-001 1.005e-003 
2.156e-003 1.455e+008 1.375e+010 1.000e+003 5.885e-001 1.006e-003 
2.157e-003 1.455e+008 1.380e+010 1.000e+003 5.888e-001 1.007e-003 
2.158e-003 1.456e+008 1.377e+010 1.000e+003 5.932e-001 1.007e-003 
2.159e-003 1.456e+008 1.377e+010 1.000e+003 5.954e-001 1.008e-003 
2.160e-003 1.456e+008 1.384e+010 1.000e+003 6.005e-001 1.009e-003 
2.161e-003 1.457e+008 1.383e+010 1.000e+003 6.030e-001 1.010e-003 
2.162e-003 1.457e+008 1.379e+010 1.000e+003 6.033e-001 1.010e-003 
2.163e-003 1.457e+008 1.379e+010 1.000e+003 6.056e-001 1.011e-003 
2.164e-003 1.458e+008 1.378e+010 1.000e+003 6.066e-001 1.012e-003 
2.165e-003 1.458e+008 1.381e+010 1.000e+003 6.100e-001 1.013e-003 
2.166e-003 1.458e+008 1.385e+010 1.000e+003 6.114e-001 1.013e-003 
2.167e-003 1.459e+008 1.380e+010 1.000e+003 6.108e-001 1.014e-003 
2.168e-003 1.459e+008 1.380e+010 1.000e+003 6.082e-001 1.015e-003 
2.169e-003 1.459e+008 1.382e+010 1.000e+003 6.102e-001 1.016e-003 
2.170e-003 1.459e+008 1.385e+010 1.000e+003 6.138e-001 1.016e-003 
2.171e-003 1.460e+008 1.386e+010 1.000e+003 6.165e-001 1.017e-003 
2.172e-003 1.460e+008 1.384e+010 1.000e+003 6.149e-001 1.018e-003 
2.173e-003 1.460e+008 1.385e+010 1.000e+003 6.146e-001 1.019e-003 
2.174e-003 1.461e+008 1.383e+010 1.000e+003 6.131e-001 1.019e-003 
2.175e-003 1.461e+008 1.383e+010 1.000e+003 6.106e-001 1.020e-003 
2.176e-003 1.461e+008 1.383e+010 1.000e+003 6.084e-001 1.021e-003 
2.177e-003 1.462e+008 1.383e+010 1.000e+003 6.088e-001 1.022e-003 
2.178e-003 1.462e+008 1.384e+010 1.000e+003 6.091e-001 1.022e-003 
2.179e-003 1.462e+008 1.386e+010 1.000e+003 6.105e-001 1.023e-003 
2.180e-003 1.463e+008 1.386e+010 1.000e+003 6.093e-001 1.024e-003 
2.181e-003 1.463e+008 1.390e+010 1.000e+003 6.146e-001 1.025e-003 
2.182e-003 1.463e+008 1.396e+010 1.000e+003 6.189e-001 1.025e-003 
2.183e-003 1.464e+008 1.393e+010 1.000e+003 6.180e-001 1.026e-003 
2.184e-003 1.464e+008 1.394e+010 1.000e+003 6.172e-001 1.027e-003 
2.185e-003 1.464e+008 1.395e+010 1.000e+003 6.158e-001 1.028e-003 
2.186e-003 1.465e+008 1.400e+010 1.000e+003 6.148e-001 1.029e-003 
2.187e-003 1.465e+008 1.397e+010 1.000e+003 6.101e-001 1.029e-003 
2.188e-003 1.465e+008 1.403e+010 1.000e+003 6.120e-001 1.030e-003 
2.189e-003 1.466e+008 1.413e+010 1.000e+003 6.138e-001 1.031e-003 
2.190e-003 1.466e+008 1.423e+010 1.000e+003 6.124e-001 1.032e-003 
2.191e-003 1.466e+008 1.435e+010 1.000e+003 6.119e-001 1.032e-003 
2.192e-003 1.466e+008 1.452e+010 1.000e+003 6.132e-001 1.033e-003 
2.193e-003 1.467e+008 1.476e+010 1.000e+003 6.163e-001 1.034e-003 
2.194e-003 1.467e+008 1.505e+010 1.000e+003 6.204e-001 1.035e-003 
2.195e-003 1.467e+008 1.529e+010 1.000e+003 6.190e-001 1.036e-003 
2.196e-003 1.468e+008 1.559e+010 1.000e+003 6.238e-001 1.037e-003 
2.197e-003 1.468e+008 1.601e+010 1.000e+003 6.270e-001 1.038e-003 
2.198e-003 1.468e+008 1.637e+010 1.000e+003 6.310e-001 1.038e-003 
2.199e-003 1.469e+008 1.680e+010 1.000e+003 6.354e-001 1.039e-003 
2.200e-003 1.469e+008 1.726e+010 1.000e+003 6.427e-001 1.040e-003 
2.201e-003 1.469e+008 1.775e+010 1.000e+003 6.480e-001 1.042e-003 
2.202e-003 1.470e+008 1.828e+010 1.000e+003 6.556e-001 1.043e-003 
2.203e-003 1.470e+008 1.886e+010 1.000e+003 6.604e-001 1.044e-003 
2.204e-003 1.470e+008 1.945e+010 1.000e+003 6.672e-001 1.045e-003 
2.205e-003 1.471e+008 2.009e+010 1.000e+003 6.751e-001 1.046e-003 
2.206e-003 1.471e+008 2.075e+010 1.000e+003 6.810e-001 1.048e-003 
2.207e-003 1.471e+008 2.145e+010 1.000e+003 6.874e-001 1.049e-003 
2.208e-003 1.471e+008 2.214e+010 1.000e+003 6.922e-001 1.050e-003 
2.209e-003 1.472e+008 2.290e+010 1.000e+003 6.991e-001 1.052e-003 
2.210e-003 1.472e+008 2.370e+010 1.000e+003 7.024e-001 1.053e-003 
2.211e-003 1.472e+008 2.449e+010 1.000e+003 7.075e-001 1.055e-003 
2.212e-003 1.473e+008 2.496e+010 1.000e+003 7.078e-001 1.057e-003 
2.213e-003 1.473e+008 2.543e+010 1.000e+003 7.088e-001 1.058e-003 
2.214e-003 1.473e+008 2.605e+010 1.000e+003 7.103e-001 1.060e-003 
2.215e-003 1.474e+008 2.674e+010 1.000e+003 7.137e-001 1.062e-003 
2.216e-003 1.474e+008 2.748e+010 1.000e+003 7.141e-001 1.064e-003 
2.217e-003 1.474e+008 2.823e+010 1.000e+003 7.171e-001 1.066e-003 
2.218e-003 1.475e+008 2.908e+010 1.000e+003 7.156e-001 1.068e-003 
2.219e-003 1.475e+008 2.967e+010 1.000e+003 7.139e-001 1.070e-003 
2.220e-003 1.475e+008 3.019e+010 1.000e+003 6.967e-001 1.072e-003 
2.221e-003 1.476e+008 3.091e+010 1.000e+003 6.799e-001 1.074e-003 
2.222e-003 1.476e+008 3.168e+010 1.000e+003 6.770e-001 1.076e-003 
2.223e-003 1.476e+008 3.186e+010 1.000e+003 6.810e-001 1.078e-003 
2.224e-003 1.476e+008 3.228e+010 1.000e+003 6.801e-001 1.081e-003 
2.225e-003 1.477e+008 3.262e+010 1.000e+003 6.830e-001 1.083e-003 
2.226e-003 1.477e+008 3.316e+010 1.000e+003 6.707e-001 1.085e-003 
2.227e-003 1.477e+008 3.367e+010 1.000e+003 6.873e-001 1.087e-003 
2.228e-003 1.478e+008 3.447e+010 1.000e+003 6.959e-001 1.089e-003 
2.229e-003 1.478e+008 3.570e+010 1.000e+003 7.038e-001 1.091e-003 
2.230e-003 1.478e+008 3.646e+010 1.000e+003 7.122e-001 1.094e-003 
2.231e-003 1.479e+008 3.674e+010 1.000e+003 7.407e-001 1.096e-003 
2.232e-003 1.479e+008 3.724e+010 1.000e+003 7.429e-001 1.098e-003 
2.233e-003 1.479e+008 3.784e+010 1.000e+003 7.394e-001 1.100e-003 
2.234e-003 1.480e+008 3.911e+010 1.000e+003 7.339e-001 1.103e-003 
2.235e-003 1.480e+008 4.003e+010 1.000e+003 7.225e-001 1.105e-003 
2.236e-003 1.480e+008 4.136e+010 1.000e+003 7.408e-001 1.107e-003 
2.237e-003 1.480e+008 4.136e+010 1.000e+003 7.287e-001 1.110e-003 
2.238e-003 1.481e+008 4.190e+010 1.000e+003 7.357e-001 1.113e-003 
2.239e-003 1.481e+008 4.176e+010 1.000e+003 7.101e-001 1.115e-003 
2.240e-003 1.481e+008 4.190e+010 1.000e+003 7.000e-001 1.118e-003 
2.241e-003 1.482e+008 4.281e+010 1.000e+003 7.092e-001 1.121e-003 
2.242e-003 1.482e+008 4.424e+010 1.000e+003 7.192e-001 1.123e-003 
2.243e-003 1.482e+008 4.515e+010 1.000e+003 7.244e-001 1.126e-003 
2.244e-003 1.483e+008 4.510e+010 1.000e+003 6.878e-001 1.129e-003 
2.245e-003 1.483e+008 4.661e+010 1.000e+003 6.733e-001 1.132e-003 
2.246e-003 1.483e+008 4.787e+010 1.000e+003 6.744e-001 1.135e-003 
2.247e-003 1.484e+008 4.750e+010 1.000e+003 6.765e-001 1.138e-003 
2.248e-003 1.484e+008 4.816e+010 1.000e+003 6.841e-001 1.142e-003 
2.249e-003 1.484e+008 4.997e+010 1.000e+003 6.947e-001 1.145e-003 
2.250e-003 1.484e+008 5.104e+010 1.000e+003 6.914e-001 1.148e-003 
2.251e-003 1.485e+008 5.162e+010 1.000e+003 6.644e-001 1.152e-003 
2.252e-003 1.485e+008 5.204e+010 1.000e+003 6.770e-001 1.155e-003 
2.253e-003 1.485e+008 5.360e+010 1.000e+003 6.905e-001 1.159e-003 
2.254e-003 1.486e+008 5.550e+010 1.000e+003 6.923e-001 1.162e-003 
2.255e-003 1.486e+008 5.695e+010 1.000e+003 6.936e-001 1.166e-003 
2.256e-003 1.486e+008 5.676e+010 1.000e+003 7.078e-001 1.170e-003 
2.257e-003 1.487e+008 5.848e+010 1.000e+003 6.976e-001 1.174e-003 
2.258e-003 1.487e+008 6.050e+010 1.000e+003 6.864e-001 1.178e-003 
2.259e-003 1.487e+008 6.201e+010 1.000e+003 6.796e-001 1.183e-003 
2.260e-003 1.488e+008 6.240e+010 1.000e+003 6.746e-001 1.187e-003 
2.261e-003 1.488e+008 6.237e+010 1.000e+003 6.763e-001 1.191e-003 
2.262e-003 1.488e+008 6.359e+010 1.000e+003 6.704e-001 1.195e-003 
2.263e-003 1.488e+008 6.507e+010 1.000e+003 6.726e-001 1.199e-003 
2.264e-003 1.489e+008 6.596e+010 1.000e+003 6.800e-001 1.203e-003 
2.265e-003 1.489e+008 6.780e+010 1.000e+003 6.894e-001 1.207e-003 
2.266e-003 1.489e+008 6.800e+010 1.000e+003 7.222e-001 1.211e-003 
2.267e-003 1.490e+008 6.927e+010 1.000e+003 7.346e-001 1.216e-003 
2.268e-003 1.490e+008 7.056e+010 1.000e+003 7.342e-001 1.220e-003 
2.269e-003 1.490e+008 7.018e+010 1.000e+003 7.407e-001 1.224e-003 
2.270e-003 1.491e+008 7.138e+010 1.000e+003 7.416e-001 1.228e-003 
2.271e-003 1.491e+008 7.194e+010 1.000e+003 7.538e-001 1.232e-003 
2.272e-003 1.491e+008 7.212e+010 1.000e+003 7.547e-001 1.236e-003 
2.273e-003 1.491e+008 7.016e+010 1.000e+003 7.221e-001 1.241e-003 
2.274e-003 1.492e+008 7.131e+010 1.000e+003 7.299e-001 1.245e-003 
2.275e-003 1.492e+008 7.167e+010 1.000e+003 7.262e-001 1.249e-003 
2.276e-003 1.492e+008 7.303e+010 1.000e+003 7.311e-001 1.254e-003 
2.277e-003 1.493e+008 7.353e+010 1.000e+003 7.393e-001 1.258e-003 
2.278e-003 1.493e+008 7.427e+010 1.000e+003 7.258e-001 1.262e-003 
2.279e-003 1.493e+008 7.485e+010 1.000e+003 7.118e-001 1.266e-003 
2.280e-003 1.494e+008 7.606e+010 1.000e+003 7.078e-001 1.270e-003 
2.281e-003 1.494e+008 7.425e+010 1.000e+003 6.910e-001 1.274e-003 
2.282e-003 1.494e+008 7.559e+010 1.000e+003 6.926e-001 1.279e-003 
2.283e-003 1.494e+008 7.704e+010 1.000e+003 6.911e-001 1.283e-003 
2.284e-003 1.495e+008 7.796e+010 1.000e+003 6.869e-001 1.288e-003 
2.285e-003 1.495e+008 7.761e+010 1.000e+003 6.721e-001 1.292e-003 
2.286e-003 1.495e+008 7.751e+010 1.000e+003 6.702e-001 1.296e-003 
2.287e-003 1.496e+008 7.681e+010 1.000e+003 6.712e-001 1.300e-003 
2.288e-003 1.496e+008 7.669e+010 1.000e+003 6.698e-001 1.305e-003 
2.289e-003 1.496e+008 7.710e+010 1.000e+003 6.592e-001 1.309e-003 
2.290e-003 1.497e+008 7.779e+010 1.000e+003 6.500e-001 1.313e-003 
2.291e-003 1.497e+008 7.828e+010 1.000e+003 6.371e-001 1.317e-003 
2.292e-003 1.497e+008 7.846e+010 1.000e+003 6.381e-001 1.321e-003 
2.293e-003 1.497e+008 7.839e+010 1.000e+003 6.450e-001 1.326e-003 
2.294e-003 1.498e+008 7.912e+010 1.000e+003 6.544e-001 1.330e-003 
2.295e-003 1.498e+008 7.898e+010 1.000e+003 6.510e-001 1.334e-003 
2.296e-003 1.498e+008 7.916e+010 1.000e+003 6.445e-001 1.338e-003 
2.297e-003 1.499e+008 7.936e+010 1.000e+003 6.350e-001 1.343e-003 
2.298e-003 1.499e+008 7.926e+010 1.000e+003 6.192e-001 1.347e-003 
2.299e-003 1.499e+008 7.958e+010 1.000e+003 6.211e-001 1.351e-003 
2.300e-003 1.500e+008 8.000e+010 1.000e+003 6.240e-001 1.355e-003 
2.301e-003 1.500e+008 8.059e+010 1.000e+003 6.238e-001 1.359e-003 
2.302e-003 1.500e+008 8.195e+010 1.000e+003 6.165e-001 1.363e-003 
2.303e-003 1.500e+008 8.285e+010 1.000e+003 6.132e-001 1.367e-003 
2.304e-003 1.501e+008 8.401e+010 1.000e+003 6.120e-001 1.372e-003 
2.305e-003 1.501e+008 8.497e+010 1.000e+003 6.040e-001 1.376e-003 
2.306e-003 1.501e+008 8.534e+010 1.000e+003 5.971e-001 1.380e-003 
2.307e-003 1.502e+008 8.554e+010 1.000e+003 5.868e-001 1.384e-003 
2.308e-003 1.502e+008 8.495e+010 1.000e+003 5.925e-001 1.389e-003 
2.309e-003 1.502e+008 8.533e+010 1.000e+003 5.791e-001 1.393e-003 
2.310e-003 1.503e+008 8.518e+010 1.000e+003 5.774e-001 1.397e-003 
2.311e-003 1.503e+008 8.506e+010 1.000e+003 5.717e-001 1.401e-003 
2.312e-003 1.503e+008 8.502e+010 1.000e+003 5.752e-001 1.405e-003 
2.313e-003 1.503e+008 8.541e+010 1.000e+003 5.616e-001 1.409e-003 
2.314e-003 1.504e+008 8.617e+010 1.000e+003 5.586e-001 1.413e-003 
2.315e-003 1.504e+008 8.720e+010 1.000e+003 5.535e-001 1.417e-003 
2.316e-003 1.504e+008 8.810e+010 1.000e+003 5.576e-001 1.421e-003 
2.317e-003 1.505e+008 8.910e+010 1.000e+003 5.547e-001 1.425e-003 
2.318e-003 1.505e+008 8.962e+010 1.000e+003 5.426e-001 1.429e-003 
2.319e-003 1.505e+008 9.065e+010 1.000e+003 5.426e-001 1.433e-003 
2.320e-003 1.505e+008 9.177e+010 1.000e+003 5.467e-001 1.437e-003 
2.321e-003 1.506e+008 9.264e+010 1.000e+003 5.503e-001 1.441e-003 
2.322e-003 1.506e+008 9.285e+010 1.000e+003 5.450e-001 1.445e-003 
2.323e-003 1.506e+008 9.258e+010 1.000e+003 5.496e-001 1.449e-003 
2.324e-003 1.507e+008 9.317e+010 1.000e+003 5.455e-001 1.453e-003 
2.325e-003 1.507e+008 9.382e+010 1.000e+003 5.390e-001 1.458e-003 
2.326e-003 1.507e+008 9.484e+010 1.000e+003 5.358e-001 1.462e-003 
2.327e-003 1.508e+008 9.564e+010 1.000e+003 5.303e-001 1.466e-003 
2.328e-003 1.508e+008 9.627e+010 1.000e+003 5.197e-001 1.470e-003 
2.329e-003 1.508e+008 9.687e+010 1.000e+003 5.152e-001 1.474e-003 
2.330e-003 1.508e+008 9.782e+010 1.000e+003 5.097e-001 1.478e-003 
2.331e-003 1.509e+008 9.871e+010 1.000e+003 5.076e-001 1.482e-003 
2.332e-003 1.509e+008 9.968e+010 1.000e+003 5.035e-001 1.486e-003 
2.333e-003 1.509e+008 9.962e+010 1.000e+003 5.038e-001 1.490e-003 
2.334e-003 1.510e+008 1.005e+011 1.000e+003 5.035e-001 1.494e-003 
2.335e-003 1.510e+008 1.016e+011 1.000e+003 4.980e-001 1.498e-003 
2.336e-003 1.510e+008 1.026e+011 1.000e+003 5.002e-001 1.502e-003 
2.337e-003 1.510e+008 1.034e+011 1.000e+003 4.925e-001 1.506e-003 
2.338e-003 1.511e+008 1.045e+011 1.000e+003 4.942e-001 1.510e-003 
2.339e-003 1.511e+008 1.055e+011 1.000e+003 5.022e-001 1.514e-003 
2.340e-003 1.511e+008 1.050e+011 1.000e+003 4.951e-001 1.518e-003 
2.341e-003 1.512e+008 1.059e+011 1.000e+003 4.930e-001 1.522e-003 
2.342e-003 1.512e+008 1.068e+011 1.000e+003 4.933e-001 1.526e-003 
2.343e-003 1.512e+008 1.071e+011 1.000e+003 4.877e-001 1.531e-003 
2.344e-003 1.513e+008 1.075e+011 1.000e+003 4.829e-001 1.535e-003 
2.345e-003 1.513e+008 1.082e+011 1.000e+003 4.812e-001 1.539e-003 
2.346e-003 1.513e+008 1.084e+011 1.000e+003 4.769e-001 1.543e-003 
2.347e-003 1.513e+008 1.086e+011 1.000e+003 4.717e-001 1.547e-003 
2.348e-003 1.514e+008 1.092e+011 1.000e+003 4.692e-001 1.551e-003 
2.349e-003 1.514e+008 1.100e+011 1.000e+003 4.705e-001 1.555e-003 
2.350e-003 1.514e+008 1.102e+011 1.000e+003 4.681e-001 1.559e-003 
2.351e-003 1.515e+008 1.107e+011 1.000e+003 4.673e-001 1.563e-003 
2.352e-003 1.515e+008 1.107e+011 1.000e+003 4.680e-001 1.567e-003 
2.353e-003 1.515e+008 1.112e+011 1.000e+003 4.670e-001 1.571e-003 
2.354e-003 1.515e+008 1.112e+011 1.000e+003 4.698e-001 1.575e-003 
2.355e-003 1.516e+008 1.109e+011 1.000e+003 4.755e-001 1.579e-003 
2.356e-003 1.516e+008 1.113e+011 1.000e+003 4.744e-001 1.583e-003 
2.357e-003 1.516e+008 1.096e+011 1.000e+003 4.723e-001 1.587e-003 
2.358e-003 1.517e+008 1.103e+011 1.000e+003 4.668e-001 1.591e-003 
2.359e-003 1.517e+008 1.107e+011 1.000e+003 4.650e-001 1.595e-003 
2.360e-003 1.517e+008 1.112e+011 1.000e+003 4.668e-001 1.599e-003 
2.361e-003 1.517e+008 1.116e+011 1.000e+003 4.624e-001 1.603e-003 
2.362e-003 1.518e+008 1.120e+011 1.000e+003 4.641e-001 1.606e-003 
2.363e-003 1.518e+008 1.131e+011 1.000e+003 4.717e-001 1.610e-003 
2.364e-003 1.518e+008 1.136e+011 1.000e+003 4.692e-001 1.614e-003 
2.365e-003 1.519e+008 1.142e+011 1.000e+003 4.726e-001 1.618e-003 
2.366e-003 1.519e+008 1.145e+011 1.000e+003 4.715e-001 1.622e-003 
2.367e-003 1.519e+008 1.157e+011 1.000e+003 4.677e-001 1.626e-003 
2.368e-003 1.519e+008 1.162e+011 1.000e+003 4.657e-001 1.630e-003 
2.369e-003 1.520e+008 1.163e+011 1.000e+003 4.597e-001 1.634e-003 
2.370e-003 1.520e+008 1.373e+010 1.000e+003 5.830e-001 9.930e-004 
2.371e-003 1.520e+008 1.372e+010 1.000e+003 5.796e-001 9.938e-004 
2.372e-003 1.521e+008 1.372e+010 1.000e+003 5.806e-001 9.945e-004 
2.373e-003 1.521e+008 1.367e+010 1.000e+003 5.767e-001 9.953e-004 
2.374e-003 1.521e+008 1.366e+010 1.000e+003 5.774e-001 9.960e-004 
2.375e-003 1.521e+008 1.361e+010 1.000e+003 5.758e-001 9.968e-004 
2.376e-003 1.522e+008 1.362e+010 1.000e+003 5.761e-001 9.975e-004 
2.377e-003 1.522e+008 1.365e+010 1.000e+003 5.777e-001 9.983e-004 
2.378e-003 1.522e+008 1.367e+010 1.000e+003 5.772e-001 9.990e-004 
2.379e-003 1.523e+008 1.367e+010 1.000e+003 5.793e-001 9.998e-004 
2.380e-003 1.523e+008 1.367e+010 1.000e+003 5.770e-001 1.001e-003 
2.381e-003 1.523e+008 1.370e+010 1.000e+003 5.769e-001 1.001e-003 
2.382e-003 1.523e+008 1.369e+010 1.000e+003 5.749e-001 1.002e-003 
2.383e-003 1.524e+008 1.370e+010 1.000e+003 5.727e-001 1.003e-003 
2.384e-003 1.524e+008 1.369e+010 1.000e+003 5.697e-001 1.004e-003 
2.385e-003 1.524e+008 1.368e+010 1.000e+003 5.690e-001 1.004e-003 
2.386e-003 1.525e+008 1.365e+010 1.000e+003 5.655e-001 1.005e-003 
2.387e-003 1.525e+008 1.364e+010 1.000e+003 5.639e-001 1.006e-003 
2.388e-003 1.525e+008 1.365e+010 1.000e+003 5.637e-001 1.007e-003 
2.389e-003 1.525e+008 1.363e+010 1.000e+003 5.637e-001 1.007e-003 
2.390e-003 1.526e+008 1.361e+010 1.000e+003 5.621e-001 1.008e-003 
2.391e-003 1.526e+008 1.361e+010 1.000e+003 5.641e-001 1.009e-003 
2.392e-003 1.526e+008 1.358e+010 1.000e+003 5.626e-001 1.010e-003 
2.393e-003 1.527e+008 1.357e+010 1.000e+003 5.628e-001 1.010e-003 
2.394e-003 1.527e+008 1.356e+010 1.000e+003 5.642e-001 1.011e-003 
2.395e-003 1.527e+008 1.354e+010 1.000e+003 5.637e-001 1.012e-003 
2.396e-003 1.527e+008 1.353e+010 1.000e+003 5.634e-001 1.013e-003 
2.397e-003 1.528e+008 1.358e+010 1.000e+003 5.661e-001 1.013e-003 
2.398e-003 1.528e+008 1.359e+010 1.000e+003 5.710e-001 1.014e-003 
2.399e-003 1.528e+008 1.357e+010 1.000e+003 5.708e-001 1.015e-003 
2.400e-003 1.529e+008 1.361e+010 1.000e+003 5.738e-001 1.016e-003 
2.401e-003 1.529e+008 1.364e+010 1.000e+003 5.766e-001 1.016e-003 
2.402e-003 1.529e+008 1.366e+010 1.000e+003 5.781e-001 1.017e-003 
2.403e-003 1.529e+008 1.367e+010 1.000e+003 5.814e-001 1.018e-003 
2.404e-003 1.530e+008 1.367e+010 1.000e+003 5.828e-001 1.019e-003 
2.405e-003 1.530e+008 1.367e+010 1.000e+003 5.857e-001 1.019e-003 
2.406e-003 1.530e+008 1.366e+010 1.000e+003 5.847e-001 1.020e-003 
2.407e-003 1.531e+008 1.368e+010 1.000e+003 5.832e-001 1.021e-003 
2.408e-003 1.531e+008 1.370e+010 1.000e+003 5.858e-001 1.022e-003 
2.409e-003 1.531e+008 1.370e+010 1.000e+003 5.859e-001 1.022e-003 
2.410e-003 1.531e+008 1.370e+010 1.000e+003 5.856e-001 1.023e-003 
2.411e-003 1.532e+008 1.370e+010 1.000e+003 5.904e-001 1.024e-003 
2.412e-003 1.532e+008 1.372e+010 1.000e+003 5.913e-001 1.025e-003 
2.413e-003 1.532e+008 1.373e+010 1.000e+003 5.935e-001 1.025e-003 
2.414e-003 1.533e+008 1.372e+010 1.000e+003 5.891e-001 1.026e-003 
2.415e-003 1.533e+008 1.373e+010 1.000e+003 5.917e-001 1.027e-003 
2.416e-003 1.533e+008 1.370e+010 1.000e+003 5.891e-001 1.028e-003 
2.417e-003 1.533e+008 1.373e+010 1.000e+003 5.922e-001 1.029e-003 
2.418e-003 1.534e+008 1.379e+010 1.000e+003 5.968e-001 1.029e-003 
2.419e-003 1.534e+008 1.376e+010 1.000e+003 5.995e-001 1.030e-003 
2.420e-003 1.534e+008 1.377e+010 1.000e+003 6.012e-001 1.031e-003 
2.421e-003 1.535e+008 1.380e+010 1.000e+003 6.047e-001 1.032e-003 
2.422e-003 1.535e+008 1.379e+010 1.000e+003 6.026e-001 1.032e-003 
2.423e-003 1.535e+008 1.379e+010 1.000e+003 6.034e-001 1.033e-003 
2.424e-003 1.535e+008 1.379e+010 1.000e+003 6.037e-001 1.034e-003 
2.425e-003 1.536e+008 1.381e+010 1.000e+003 6.026e-001 1.035e-003 
2.426e-003 1.536e+008 1.380e+010 1.000e+003 6.016e-001 1.035e-003 
2.427e-003 1.536e+008 1.375e+010 1.000e+003 5.975e-001 1.036e-003 
2.428e-003 1.536e+008 1.373e+010 1.000e+003 5.951e-001 1.037e-003 
2.429e-003 1.537e+008 1.368e+010 1.000e+003 5.889e-001 1.038e-003 
2.430e-003 1.537e+008 1.366e+010 1.000e+003 5.856e-001 1.038e-003 
2.431e-003 1.537e+008 1.369e+010 1.000e+003 5.813e-001 1.039e-003 
2.432e-003 1.538e+008 1.365e+010 1.000e+003 5.793e-001 1.040e-003 
2.433e-003 1.538e+008 1.364e+010 1.000e+003 5.778e-001 1.041e-003 
2.434e-003 1.538e+008 1.357e+010 1.000e+003 5.781e-001 1.041e-003 
2.435e-003 1.538e+008 1.358e+010 1.000e+003 5.794e-001 1.042e-003 
2.436e-003 1.539e+008 1.363e+010 1.000e+003 5.830e-001 1.043e-003 
2.437e-003 1.539e+008 1.364e+010 1.000e+003 5.863e-001 1.044e-003 
2.438e-003 1.539e+008 1.369e+010 1.000e+003 5.894e-001 1.044e-003 
2.439e-003 1.540e+008 1.369e+010 1.000e+003 5.886e-001 1.045e-003 
2.440e-003 1.540e+008 1.366e+010 1.000e+003 5.878e-001 1.046e-003 
2.441e-003 1.540e+008 1.367e+010 1.000e+003 5.871e-001 1.047e-003 
2.442e-003 1.540e+008 1.372e+010 1.000e+003 5.886e-001 1.048e-003 
2.443e-003 1.541e+008 1.374e+010 1.000e+003 5.920e-001 1.048e-003 
2.444e-003 1.541e+008 1.375e+010 1.000e+003 5.940e-001 1.049e-003 
2.445e-003 1.541e+008 1.373e+010 1.000e+003 5.920e-001 1.050e-003 
2.446e-003 1.541e+008 1.372e+010 1.000e+003 5.906e-001 1.051e-003 
2.447e-003 1.542e+008 1.372e+010 1.000e+003 5.908e-001 1.051e-003 
2.448e-003 1.542e+008 1.370e+010 1.000e+003 5.888e-001 1.052e-003 
2.449e-003 1.542e+008 1.374e+010 1.000e+003 5.924e-001 1.053e-003 
2.450e-003 1.543e+008 1.374e+010 1.000e+003 5.917e-001 1.054e-003 
2.451e-003 1.543e+008 1.372e+010 1.000e+003 5.895e-001 1.054e-003 
2.452e-003 1.543e+008 1.369e+010 1.000e+003 5.888e-001 1.055e-003 
2.453e-003 1.543e+008 1.369e+010 1.000e+003 5.904e-001 1.056e-003 
2.454e-003 1.544e+008 1.371e+010 1.000e+003 5.916e-001 1.057e-003 
2.455e-003 1.544e+008 1.373e+010 1.000e+003 5.914e-001 1.057e-003 
2.456e-003 1.544e+008 1.373e+010 1.000e+003 5.910e-001 1.058e-003 
2.457e-003 1.545e+008 1.374e+010 1.000e+003 5.904e-001 1.059e-003 
2.458e-003 1.545e+008 1.368e+010 1.000e+003 5.868e-001 1.060e-003 
2.459e-003 1.545e+008 1.369e+010 1.000e+003 5.874e-001 1.060e-003 
2.460e-003 1.545e+008 1.368e+010 1.000e+003 5.880e-001 1.061e-003 
2.461e-003 1.546e+008 1.368e+010 1.000e+003 5.873e-001 1.062e-003 
2.462e-003 1.546e+008 1.369e+010 1.000e+003 5.883e-001 1.063e-003 
2.463e-003 1.546e+008 1.368e+010 1.000e+003 5.874e-001 1.064e-003 
2.464e-003 1.547e+008 1.364e+010 1.000e+003 5.809e-001 1.064e-003 
2.465e-003 1.547e+008 1.365e+010 1.000e+003 5.825e-001 1.065e-003 
2.466e-003 1.547e+008 1.366e+010 1.000e+003 5.844e-001 1.066e-003 
2.467e-003 1.547e+008 1.364e+010 1.000e+003 5.842e-001 1.067e-003 
2.468e-003 1.548e+008 1.365e+010 1.000e+003 5.848e-001 1.067e-003 
2.469e-003 1.548e+008 1.367e+010 1.000e+003 5.856e-001 1.068e-003 
2.470e-003 1.548e+008 1.368e+010 1.000e+003 5.890e-001 1.069e-003 
2.471e-003 1.548e+008 1.369e+010 1.000e+003 5.908e-001 1.070e-003 
2.472e-003 1.549e+008 1.372e+010 1.000e+003 5.932e-001 1.070e-003 
2.473e-003 1.549e+008 1.369e+010 1.000e+003 5.957e-001 1.071e-003 
2.474e-003 1.549e+008 1.373e+010 1.000e+003 6.002e-001 1.072e-003 
2.475e-003 1.550e+008 1.370e+010 1.000e+003 5.936e-001 1.073e-003 
2.476e-003 1.550e+008 1.370e+010 1.000e+003 5.919e-001 1.073e-003 
2.477e-003 1.550e+008 1.370e+010 1.000e+003 5.942e-001 1.074e-003 
2.478e-003 1.550e+008 1.374e+010 1.000e+003 5.993e-001 1.075e-003 
2.479e-003 1.551e+008 1.376e+010 1.000e+003 5.999e-001 1.076e-003 
2.480e-003 1.551e+008 1.375e+010 1.000e+003 5.952e-001 1.077e-003 
2.481e-003 1.551e+008 1.372e+010 1.000e+003 5.921e-001 1.077e-003 
2.482e-003 1.552e+008 1.369e+010 1.000e+003 5.918e-001 1.078e-003 
2.483e-003 1.552e+008 1.370e+010 1.000e+003 5.914e-001 1.079e-003 
2.484e-003 1.552e+008 1.365e+010 1.000e+003 5.904e-001 1.080e-003 
2.485e-003 1.552e+008 1.364e+010 1.000e+003 5.883e-001 1.080e-003 
2.486e-003 1.553e+008 1.361e+010 1.000e+003 5.851e-001 1.081e-003 
2.487e-003 1.553e+008 1.363e+010 1.000e+003 5.847e-001 1.082e-003 
2.488e-003 1.553e+008 1.365e+010 1.000e+003 5.853e-001 1.083e-003 
2.489e-003 1.553e+008 1.365e+010 1.000e+003 5.853e-001 1.083e-003 
2.490e-003 1.554e+008 1.363e+010 1.000e+003 5.848e-001 1.084e-003 
2.491e-003 1.554e+008 1.362e+010 1.000e+003 5.847e-001 1.085e-003 
2.492e-003 1.554e+008 1.364e+010 1.000e+003 5.858e-001 1.086e-003 
2.493e-003 1.555e+008 1.363e+010 1.000e+003 5.826e-001 1.087e-003 
2.494e-003 1.555e+008 1.366e+010 1.000e+003 5.839e-001 1.087e-003 
2.495e-003 1.555e+008 1.365e+010 1.000e+003 5.844e-001 1.088e-003 
2.496e-003 1.555e+008 1.366e+010 1.000e+003 5.841e-001 1.089e-003 
2.497e-003 1.556e+008 1.371e+010 1.000e+003 5.891e-001 1.090e-003 
2.498e-003 1.556e+008 1.369e+010 1.000e+003 5.858e-001 1.090e-003 
2.499e-003 1.556e+008 1.359e+010 1.000e+003 5.780e-001 1.091e-003 
2.500e-003 1.557e+008 1.356e+010 1.000e+003 5.740e-001 1.092e-003 
2.501e-003 1.557e+008 1.356e+010 1.000e+003 5.735e-001 1.093e-003 
2.502e-003 1.557e+008 1.357e+010 1.000e+003 5.738e-001 1.093e-003 
2.503e-003 1.557e+008 1.355e+010 1.000e+003 5.723e-001 1.094e-003 
2.504e-003 1.558e+008 1.357e+010 1.000e+003 5.734e-001 1.095e-003 
2.505e-003 1.558e+008 1.355e+010 1.000e+003 5.758e-001 1.096e-003 
2.506e-003 1.558e+008 1.359e+010 1.000e+003 5.754e-001 1.097e-003 
2.507e-003 1.558e+008 1.359e+010 1.000e+003 5.749e-001 1.097e-003 
2.508e-003 1.559e+008 1.356e+010 1.000e+003 5.742e-001 1.098e-003 
2.509e-003 1.559e+008 1.358e+010 1.000e+003 5.724e-001 1.099e-003 
2.510e-003 1.559e+008 1.359e+010 1.000e+003 5.736e-001 1.100e-003 
2.511e-003 1.560e+008 1.356e+010 1.000e+003 5.753e-001 1.100e-003 
2.512e-003 1.560e+008 1.354e+010 1.000e+003 5.740e-001 1.101e-003 
2.513e-003 1.560e+008 1.354e+010 1.000e+003 5.737e-001 1.102e-003 
2.514e-003 1.560e+008 1.354e+010 1.000e+003 5.728e-001 1.103e-003 
2.515e-003 1.561e+008 1.355e+010 1.000e+003 5.753e-001 1.103e-003 
2.516e-003 1.561e+008 1.356e+010 1.000e+003 5.791e-001 1.104e-003 
2.517e-003 1.561e+008 1.360e+010 1.000e+003 5.821e-001 1.105e-003 
2.518e-003 1.562e+008 1.361e+010 1.000e+003 5.863e-001 1.106e-003 
2.519e-003 1.562e+008 1.361e+010 1.000e+003 5.837e-001 1.107e-003 
2.520e-003 1.562e+008 1.358e+010 1.000e+003 5.828e-001 1.107e-003 
2.521e-003 1.562e+008 1.360e+010 1.000e+003 5.864e-001 1.108e-003 
2.522e-003 1.563e+008 1.359e+010 1.000e+003 5.828e-001 1.109e-003 
2.523e-003 1.563e+008 1.359e+010 1.000e+003 5.857e-001 1.110e-003 
2.524e-003 1.563e+008 1.358e+010 1.000e+003 5.851e-001 1.110e-003 
2.525e-003 1.563e+008 1.358e+010 1.000e+003 5.851e-001 1.111e-003 
2.526e-003 1.564e+008 1.359e+010 1.000e+003 5.842e-001 1.112e-003 
2.527e-003 1.564e+008 1.361e+010 1.000e+003 5.872e-001 1.113e-003 
2.528e-003 1.564e+008 1.366e+010 1.000e+003 5.935e-001 1.114e-003 
2.529e-003 1.565e+008 1.367e+010 1.000e+003 5.934e-001 1.114e-003 
2.530e-003 1.565e+008 1.368e+010 1.000e+003 5.933e-001 1.115e-003 
2.531e-003 1.565e+008 1.365e+010 1.000e+003 5.896e-001 1.116e-003 
2.532e-003 1.565e+008 1.362e+010 1.000e+003 5.866e-001 1.117e-003 
2.533e-003 1.566e+008 1.358e+010 1.000e+003 5.855e-001 1.117e-003 
2.534e-003 1.566e+008 1.360e+010 1.000e+003 5.883e-001 1.118e-003 
2.535e-003 1.566e+008 1.362e+010 1.000e+003 5.897e-001 1.119e-003 
2.536e-003 1.567e+008 1.361e+010 1.000e+003 5.888e-001 1.120e-003 
2.537e-003 1.567e+008 1.365e+010 1.000e+003 5.868e-001 1.120e-003 
2.538e-003 1.567e+008 1.363e+010 1.000e+003 5.837e-001 1.121e-003 
2.539e-003 1.567e+008 1.362e+010 1.000e+003 5.825e-001 1.122e-003 
2.540e-003 1.568e+008 1.363e+010 1.000e+003 5.831e-001 1.123e-003 
2.541e-003 1.568e+008 1.360e+010 1.000e+003 5.820e-001 1.124e-003 
2.542e-003 1.568e+008 1.359e+010 1.000e+003 5.835e-001 1.124e-003 
2.543e-003 1.569e+008 1.361e+010 1.000e+003 5.862e-001 1.125e-003 
2.544e-003 1.569e+008 1.360e+010 1.000e+003 5.830e-001 1.126e-003 
2.545e-003 1.569e+008 1.356e+010 1.000e+003 5.849e-001 1.127e-003 
2.546e-003 1.569e+008 1.359e+010 1.000e+003 5.842e-001 1.127e-003 
2.547e-003 1.570e+008 1.359e+010 1.000e+003 5.845e-001 1.128e-003 
2.548e-003 1.570e+008 1.358e+010 1.000e+003 5.830e-001 1.129e-003 
2.549e-003 1.570e+008 1.358e+010 1.000e+003 5.808e-001 1.130e-003 
2.550e-003 1.570e+008 1.355e+010 1.000e+003 5.793e-001 1.131e-003 
2.551e-003 1.571e+008 1.354e+010 1.000e+003 5.791e-001 1.131e-003 
2.552e-003 1.571e+008 1.354e+010 1.000e+003 5.772e-001 1.132e-003 
2.553e-003 1.571e+008 1.354e+010 1.000e+003 5.786e-001 1.133e-003 
2.554e-003 1.572e+008 1.354e+010 1.000e+003 5.765e-001 1.134e-003 
2.555e-003 1.572e+008 1.356e+010 1.000e+003 5.790e-001 1.134e-003 
2.556e-003 1.572e+008 1.357e+010 1.000e+003 5.817e-001 1.135e-003 
2.557e-003 1.572e+008 1.357e+010 1.000e+003 5.816e-001 1.136e-003 
2.558e-003 1.573e+008 1.360e+010 1.000e+003 5.845e-001 1.137e-003 
2.559e-003 1.573e+008 1.363e+010 1.000e+003 5.913e-001 1.138e-003 
2.560e-003 1.573e+008 1.366e+010 1.000e+003 5.928e-001 1.138e-003 
2.561e-003 1.574e+008 1.366e+010 1.000e+003 5.901e-001 1.139e-003 
2.562e-003 1.574e+008 1.364e+010 1.000e+003 5.838e-001 1.140e-003 
2.563e-003 1.574e+008 1.362e+010 1.000e+003 5.828e-001 1.141e-003 
2.564e-003 1.574e+008 1.359e+010 1.000e+003 5.832e-001 1.141e-003 
2.565e-003 1.575e+008 1.361e+010 1.000e+003 5.839e-001 1.142e-003 
2.566e-003 1.575e+008 1.367e+010 1.000e+003 5.911e-001 1.143e-003 
2.567e-003 1.575e+008 1.369e+010 1.000e+003 5.944e-001 1.144e-003 
2.568e-003 1.575e+008 1.370e+010 1.000e+003 5.916e-001 1.144e-003 
2.569e-003 1.576e+008 1.372e+010 1.000e+003 5.919e-001 1.145e-003 
2.570e-003 1.576e+008 1.368e+010 1.000e+003 5.896e-001 1.146e-003 
2.571e-003 1.576e+008 1.367e+010 1.000e+003 5.885e-001 1.147e-003 
2.572e-003 1.577e+008 1.367e+010 1.000e+003 5.905e-001 1.148e-003 
2.573e-003 1.577e+008 1.368e+010 1.000e+003 5.941e-001 1.148e-003 
2.574e-003 1.577e+008 1.366e+010 1.000e+003 5.918e-001 1.149e-003 
2.575e-003 1.577e+008 1.363e+010 1.000e+003 5.890e-001 1.150e-003 
2.576e-003 1.578e+008 1.361e+010 1.000e+003 5.887e-001 1.151e-003 
2.577e-003 1.578e+008 1.363e+010 1.000e+003 5.884e-001 1.151e-003 
2.578e-003 1.578e+008 1.361e+010 1.000e+003 5.878e-001 1.152e-003 
2.579e-003 1.579e+008 1.366e+010 1.000e+003 5.912e-001 1.153e-003 
2.580e-003 1.579e+008 1.363e+010 1.000e+003 5.864e-001 1.154e-003 
2.581e-003 1.579e+008 1.362e+010 1.000e+003 5.887e-001 1.155e-003 
2.582e-003 1.579e+008 1.364e+010 1.000e+003 5.872e-001 1.155e-003 
2.583e-003 1.580e+008 1.361e+010 1.000e+003 5.851e-001 1.156e-003 
2.584e-003 1.580e+008 1.357e+010 1.000e+003 5.835e-001 1.157e-003 
2.585e-003 1.580e+008 1.358e+010 1.000e+003 5.828e-001 1.158e-003 
2.586e-003 1.580e+008 1.360e+010 1.000e+003 5.832e-001 1.158e-003 
2.587e-003 1.581e+008 1.352e+010 1.000e+003 5.763e-001 1.159e-003 
2.588e-003 1.581e+008 1.351e+010 1.000e+003 5.748e-001 1.160e-003 
2.589e-003 1.581e+008 1.352e+010 1.000e+003 5.746e-001 1.161e-003 
2.590e-003 1.581e+008 1.352e+010 1.000e+003 5.767e-001 1.162e-003 
2.591e-003 1.581e+008 1.348e+010 1.000e+003 5.747e-001 1.162e-003 
2.592e-003 1.582e+008 1.353e+010 1.000e+003 5.790e-001 1.163e-003 
2.593e-003 1.582e+008 1.359e+010 1.000e+003 5.861e-001 1.164e-003 
2.594e-003 1.582e+008 1.360e+010 1.000e+003 5.902e-001 1.165e-003 
2.595e-003 1.582e+008 1.363e+010 1.000e+003 5.957e-001 1.166e-003 
2.596e-003 1.582e+008 1.363e+010 1.000e+003 5.978e-001 1.166e-003 
2.597e-003 1.583e+008 1.367e+010 1.000e+003 5.966e-001 1.167e-003 
2.598e-003 1.583e+008 1.368e+010 1.000e+003 6.010e-001 1.168e-003 
2.599e-003 1.583e+008 1.372e+010 1.000e+003 6.037e-001 1.169e-003 
2.600e-003 1.583e+008 1.372e+010 1.000e+003 6.068e-001 1.169e-003 
2.601e-003 1.583e+008 1.369e+010 1.000e+003 6.091e-001 1.170e-003 
2.602e-003 1.584e+008 1.368e+010 1.000e+003 6.102e-001 1.171e-003 
2.603e-003 1.584e+008 1.371e+010 1.000e+003 6.115e-001 1.172e-003 
2.604e-003 1.584e+008 1.371e+010 1.000e+003 6.112e-001 1.173e-003 
2.605e-003 1.584e+008 1.372e+010 1.000e+003 6.108e-001 1.173e-003 
2.606e-003 1.585e+008 1.374e+010 1.000e+003 6.134e-001 1.174e-003 
2.607e-003 1.585e+008 1.372e+010 1.000e+003 6.114e-001 1.175e-003 
2.608e-003 1.585e+008 1.373e+010 1.000e+003 6.089e-001 1.176e-003 
2.609e-003 1.585e+008 1.375e+010 1.000e+003 6.101e-001 1.176e-003 
2.610e-003 1.586e+008 1.372e+010 1.000e+003 6.095e-001 1.177e-003 
2.611e-003 1.586e+008 1.371e+010 1.000e+003 6.105e-001 1.178e-003 
2.612e-003 1.586e+008 1.370e+010 1.000e+003 6.137e-001 1.179e-003 
2.613e-003 1.586e+008 1.373e+010 1.000e+003 6.131e-001 1.180e-003 
2.614e-003 1.587e+008 1.374e+010 1.000e+003 6.179e-001 1.180e-003 
2.615e-003 1.587e+008 1.374e+010 1.000e+003 6.156e-001 1.181e-003 
2.616e-003 1.587e+008 1.372e+010 1.000e+003 6.154e-001 1.182e-003 
2.617e-003 1.587e+008 1.369e+010 1.000e+003 6.140e-001 1.183e-003 
2.618e-003 1.588e+008 1.368e+010 1.000e+003 6.119e-001 1.183e-003 
2.619e-003 1.588e+008 1.370e+010 1.000e+003 6.108e-001 1.184e-003 
2.620e-003 1.588e+008 1.369e+010 1.000e+003 6.080e-001 1.185e-003 
2.621e-003 1.588e+008 1.366e+010 1.000e+003 6.030e-001 1.186e-003 
2.622e-003 1.589e+008 1.366e+010 1.000e+003 6.055e-001 1.187e-003 
2.623e-003 1.589e+008 1.369e+010 1.000e+003 6.072e-001 1.187e-003 
2.624e-003 1.589e+008 1.372e+010 1.000e+003 6.117e-001 1.188e-003 
2.625e-003 1.589e+008 1.377e+010 1.000e+003 6.184e-001 1.189e-003 
2.626e-003 1.589e+008 1.377e+010 1.000e+003 6.172e-001 1.190e-003 
2.627e-003 1.590e+008 1.374e+010 1.000e+003 6.155e-001 1.191e-003 
2.628e-003 1.590e+008 1.372e+010 1.000e+003 6.121e-001 1.191e-003 
2.629e-003 1.590e+008 1.371e+010 1.000e+003 6.077e-001 1.192e-003 
2.630e-003 1.590e+008 1.370e+010 1.000e+003 6.059e-001 1.193e-003 
2.631e-003 1.591e+008 1.368e+010 1.000e+003 6.053e-001 1.194e-003 
2.632e-003 1.591e+008 1.368e+010 1.000e+003 6.029e-001 1.194e-003 
2.633e-003 1.591e+008 1.367e+010 1.000e+003 6.025e-001 1.195e-003 
2.634e-003 1.591e+008 1.365e+010 1.000e+003 6.024e-001 1.196e-003 
2.635e-003 1.591e+008 1.366e+010 1.000e+003 6.021e-001 1.197e-003 
2.636e-003 1.591e+008 1.366e+010 1.000e+003 6.013e-001 1.198e-003 
2.637e-003 1.591e+008 1.367e+010 1.000e+003 5.987e-001 1.198e-003 
2.638e-003 1.592e+008 1.364e+010 1.000e+003 5.992e-001 1.199e-003 
2.639e-003 1.592e+008 1.365e+010 1.000e+003 6.001e-001 1.200e-003 
2.640e-003 1.592e+008 1.364e+010 1.000e+003 5.996e-001 1.201e-003 
2.641e-003 1.592e+008 1.363e+010 1.000e+003 6.026e-001 1.202e-003 
2.642e-003 1.592e+008 1.365e+010 1.000e+003 6.033e-001 1.202e-003 
2.643e-003 1.592e+008 1.366e+010 1.000e+003 6.048e-001 1.203e-003 
2.644e-003 1.592e+008 1.370e+010 1.000e+003 6.049e-001 1.204e-003 
2.645e-003 1.592e+008 1.365e+010 1.000e+003 6.027e-001 1.205e-003 
2.646e-003 1.592e+008 1.366e+010 1.000e+003 6.007e-001 1.205e-003 
2.647e-003 1.593e+008 1.367e+010 1.000e+003 6.041e-001 1.206e-003 
2.648e-003 1.593e+008 1.369e+010 1.000e+003 6.076e-001 1.207e-003 
2.649e-003 1.593e+008 1.369e+010 1.000e+003 6.056e-001 1.208e-003 
2.650e-003 1.593e+008 1.365e+010 1.000e+003 6.003e-001 1.209e-003 
2.651e-003 1.593e+008 1.362e+010 1.000e+003 5.952e-001 1.209e-003 
2.652e-003 1.593e+008 1.363e+010 1.000e+003 5.960e-001 1.210e-003 
2.653e-003 1.593e+008 1.361e+010 1.000e+003 5.954e-001 1.211e-003 
2.654e-003 1.593e+008 1.362e+010 1.000e+003 5.956e-001 1.212e-003 
2.655e-003 1.593e+008 1.362e+010 1.000e+003 5.956e-001 1.213e-003 
2.656e-003 1.593e+008 1.362e+010 1.000e+003 5.958e-001 1.213e-003 
2.657e-003 1.593e+008 1.362e+010 1.000e+003 5.987e-001 1.214e-003 
2.658e-003 1.593e+008 1.363e+010 1.000e+003 5.988e-001 1.215e-003 
2.659e-003 1.593e+008 1.361e+010 1.000e+003 5.975e-001 1.216e-003 
2.660e-003 1.593e+008 1.360e+010 1.000e+003 5.959e-001 1.216e-003 
2.661e-003 1.593e+008 1.359e+010 1.000e+003 5.957e-001 1.217e-003 
2.662e-003 1.593e+008 1.356e+010 1.000e+003 5.934e-001 1.218e-003 
2.663e-003 1.593e+008 1.353e+010 1.000e+003 5.899e-001 1.219e-003 
2.664e-003 1.593e+008 1.354e+010 1.000e+003 5.887e-001 1.220e-003 
2.665e-003 1.593e+008 1.356e+010 1.000e+003 5.897e-001 1.220e-003 
2.666e-003 1.593e+008 1.356e+010 1.000e+003 5.891e-001 1.221e-003 
2.667e-003 1.593e+008 1.362e+010 1.000e+003 5.892e-001 1.222e-003 
2.668e-003 1.593e+008 1.366e+010 1.000e+003 5.914e-001 1.223e-003 
2.669e-003 1.593e+008 1.363e+010 1.000e+003 5.915e-001 1.224e-003 
2.670e-003 1.593e+008 1.359e+010 1.000e+003 5.901e-001 1.224e-003 
2.671e-003 1.592e+008 1.358e+010 1.000e+003 5.868e-001 1.225e-003 
2.672e-003 1.592e+008 1.357e+010 1.000e+003 5.877e-001 1.226e-003 
2.673e-003 1.592e+008 1.360e+010 1.000e+003 5.866e-001 1.227e-003 
2.674e-003 1.592e+008 1.356e+010 1.000e+003 5.854e-001 1.227e-003 
2.675e-003 1.592e+008 1.359e+010 1.000e+003 5.907e-001 1.228e-003 
2.676e-003 1.592e+008 1.362e+010 1.000e+003 5.917e-001 1.229e-003 
2.677e-003 1.591e+008 1.358e+010 1.000e+003 5.904e-001 1.230e-003 
2.678e-003 1.591e+008 1.361e+010 1.000e+003 5.931e-001 1.231e-003 
2.679e-003 1.591e+008 1.360e+010 1.000e+003 5.914e-001 1.231e-003 
2.680e-003 1.591e+008 1.360e+010 1.000e+003 5.928e-001 1.232e-003 
2.681e-003 1.591e+008 1.362e+010 1.000e+003 5.993e-001 1.233e-003 
2.682e-003 1.591e+008 1.364e+010 1.000e+003 6.021e-001 1.234e-003 
2.683e-003 1.591e+008 1.368e+010 1.000e+003 6.069e-001 1.235e-003 
2.684e-003 1.591e+008 1.370e+010 1.000e+003 6.116e-001 1.235e-003 
2.685e-003 1.591e+008 1.375e+010 1.000e+003 6.156e-001 1.236e-003 
2.686e-003 1.590e+008 1.377e+010 1.000e+003 6.162e-001 1.237e-003 
2.687e-003 1.590e+008 1.373e+010 1.000e+003 6.161e-001 1.238e-003 
2.688e-003 1.590e+008 1.374e+010 1.000e+003 6.127e-001 1.239e-003 
2.689e-003 1.590e+008 1.375e+010 1.000e+003 6.119e-001 1.239e-003 
2.690e-003 1.590e+008 1.374e+010 1.000e+003 6.126e-001 1.240e-003 
2.691e-003 1.590e+008 1.370e+010 1.000e+003 6.105e-001 1.241e-003 
2.692e-003 1.590e+008 1.369e+010 1.000e+003 6.126e-001 1.242e-003 
2.693e-003 1.590e+008 1.367e+010 1.000e+003 6.099e-001 1.243e-003 
2.694e-003 1.590e+008 1.367e+010 1.000e+003 6.088e-001 1.243e-003 
2.695e-003 1.590e+008 1.363e+010 1.000e+003 6.086e-001 1.244e-003 
2.696e-003 1.590e+008 1.365e+010 1.000e+003 6.121e-001 1.245e-003 
2.697e-003 1.590e+008 1.364e+010 1.000e+003 6.104e-001 1.246e-003 
2.698e-003 1.590e+008 1.366e+010 1.000e+003 6.086e-001 1.246e-003 
2.699e-003 1.590e+008 1.369e+010 1.000e+003 6.126e-001 1.247e-003 
2.700e-003 1.590e+008 1.369e+010 1.000e+003 6.152e-001 1.248e-003 
2.701e-003 1.590e+008 1.372e+010 1.000e+003 6.180e-001 1.249e-003 
2.702e-003 1.589e+008 1.374e+010 1.000e+003 6.187e-001 1.250e-003 
2.703e-003 1.589e+008 1.376e+010 1.000e+003 6.193e-001 1.250e-003 
2.704e-003 1.589e+008 1.378e+010 1.000e+003 6.203e-001 1.251e-003 
2.705e-003 1.588e+008 1.375e+010 1.000e+003 6.207e-001 1.252e-003 
2.706e-003 1.588e+008 1.369e+010 1.000e+003 6.181e-001 1.253e-003 
2.707e-003 1.588e+008 1.371e+010 1.000e+003 6.182e-001 1.254e-003 
2.708e-003 1.587e+008 1.368e+010 1.000e+003 6.129e-001 1.254e-003 
2.709e-003 1.587e+008 1.368e+010 1.000e+003 6.095e-001 1.255e-003 
2.710e-003 1.587e+008 1.365e+010 1.000e+003 6.042e-001 1.256e-003 
2.711e-003 1.586e+008 1.361e+010 1.000e+003 5.997e-001 1.257e-003 
2.712e-003 1.586e+008 1.356e+010 1.000e+003 5.952e-001 1.258e-003 
2.713e-003 1.586e+008 1.357e+010 1.000e+003 5.975e-001 1.258e-003 
2.714e-003 1.586e+008 1.358e+010 1.000e+003 5.984e-001 1.259e-003 
2.715e-003 1.586e+008 1.358e+010 1.000e+003 5.985e-001 1.260e-003 
2.716e-003 1.585e+008 1.360e+010 1.000e+003 6.026e-001 1.261e-003 
2.717e-003 1.585e+008 1.362e+010 1.000e+003 6.038e-001 1.262e-003 
2.718e-003 1.585e+008 1.365e+010 1.000e+003 6.059e-001 1.262e-003 
2.719e-003 1.585e+008 1.366e+010 1.000e+003 6.097e-001 1.263e-003 
2.720e-003 1.585e+008 1.364e+010 1.000e+003 6.046e-001 1.264e-003 
2.721e-003 1.585e+008 1.362e+010 1.000e+003 6.045e-001 1.265e-003 
2.722e-003 1.585e+008 1.366e+010 1.000e+003 6.052e-001 1.265e-003 
2.723e-003 1.585e+008 1.366e+010 1.000e+003 6.080e-001 1.266e-003 
2.724e-003 1.585e+008 1.367e+010 1.000e+003 6.066e-001 1.267e-003 
2.725e-003 1.585e+008 1.364e+010 1.000e+003 6.038e-001 1.268e-003 
2.726e-003 1.585e+008 1.366e+010 1.000e+003 6.040e-001 1.269e-003 
2.727e-003 1.584e+008 1.367e+010 1.000e+003 6.039e-001 1.269e-003 
2.728e-003 1.584e+008 1.368e+010 1.000e+003 6.041e-001 1.270e-003 
2.729e-003 1.584e+008 1.370e+010 1.000e+003 6.035e-001 1.271e-003 
2.730e-003 1.584e+008 1.371e+010 1.000e+003 6.057e-001 1.272e-003 
2.731e-003 1.584e+008 1.374e+010 1.000e+003 6.092e-001 1.273e-003 
2.732e-003 1.584e+008 1.375e+010 1.000e+003 6.125e-001 1.273e-003 
2.733e-003 1.583e+008 1.377e+010 1.000e+003 6.181e-001 1.274e-003 
2.734e-003 1.583e+008 1.380e+010 1.000e+003 6.249e-001 1.275e-003 
2.735e-003 1.583e+008 1.381e+010 1.000e+003 6.296e-001 1.276e-003 
2.736e-003 1.583e+008 1.380e+010 1.000e+003 6.318e-001 1.277e-003 
2.737e-003 1.583e+008 1.382e+010 1.000e+003 6.334e-001 1.277e-003 
2.738e-003 1.582e+008 1.384e+010 1.000e+003 6.360e-001 1.278e-003 
2.739e-003 1.582e+008 1.387e+010 1.000e+003 6.420e-001 1.279e-003 
2.740e-003 1.582e+008 1.387e+010 1.000e+003 6.395e-001 1.280e-003 
2.741e-003 1.582e+008 1.388e+010 1.000e+003 6.381e-001 1.281e-003 
2.742e-003 1.582e+008 1.386e+010 1.000e+003 6.387e-001 1.281e-003 
2.743e-003 1.582e+008 1.377e+010 1.000e+003 6.311e-001 1.282e-003 
2.744e-003 1.582e+008 1.378e+010 1.000e+003 6.292e-001 1.283e-003 
2.745e-003 1.582e+008 1.378e+010 1.000e+003 6.308e-001 1.284e-003 
2.746e-003 1.582e+008 1.377e+010 1.000e+003 6.311e-001 1.285e-003 
2.747e-003 1.582e+008 1.379e+010 1.000e+003 6.339e-001 1.285e-003 
2.748e-003 1.582e+008 1.380e+010 1.000e+003 6.340e-001 1.286e-003 
2.749e-003 1.582e+008 1.380e+010 1.000e+003 6.348e-001 1.287e-003 
2.750e-003 1.582e+008 1.382e+010 1.000e+003 6.405e-001 1.288e-003 
2.751e-003 1.582e+008 1.385e+010 1.000e+003 6.474e-001 1.289e-003 
2.752e-003 1.582e+008 1.387e+010 1.000e+003 6.429e-001 1.289e-003 
2.753e-003 1.582e+008 1.391e+010 1.000e+003 6.433e-001 1.290e-003 
2.754e-003 1.582e+008 1.389e+010 1.000e+003 6.421e-001 1.291e-003 
2.755e-003 1.582e+008 1.389e+010 1.000e+003 6.415e-001 1.292e-003 
2.756e-003 1.582e+008 1.388e+010 1.000e+003 6.392e-001 1.293e-003 
2.757e-003 1.582e+008 1.391e+010 1.000e+003 6.454e-001 1.293e-003 
2.758e-003 1.582e+008 1.393e+010 1.000e+003 6.506e-001 1.294e-003 
2.759e-003 1.582e+008 1.389e+010 1.000e+003 6.478e-001 1.295e-003 
2.760e-003 1.582e+008 1.383e+010 1.000e+003 6.409e-001 1.296e-003 
2.761e-003 1.582e+008 1.376e+010 1.000e+003 6.294e-001 1.297e-003 
2.762e-003 1.582e+008 1.373e+010 1.000e+003 6.250e-001 1.297e-003 
2.763e-003 1.582e+008 1.371e+010 1.000e+003 6.207e-001 1.298e-003 
2.764e-003 1.582e+008 1.374e+010 1.000e+003 6.198e-001 1.299e-003 
2.765e-003 1.581e+008 1.373e+010 1.000e+003 6.160e-001 1.300e-003 
2.766e-003 1.581e+008 1.372e+010 1.000e+003 6.163e-001 1.301e-003 
2.767e-003 1.581e+008 1.374e+010 1.000e+003 6.193e-001 1.301e-003 
2.768e-003 1.581e+008 1.373e+010 1.000e+003 6.190e-001 1.302e-003 
2.769e-003 1.581e+008 1.373e+010 1.000e+003 6.171e-001 1.303e-003 
2.770e-003 1.580e+008 1.372e+010 1.000e+003 6.170e-001 1.304e-003 
2.771e-003 1.580e+008 1.374e+010 1.000e+003 6.227e-001 1.305e-003 
2.772e-003 1.580e+008 1.372e+010 1.000e+003 6.185e-001 1.305e-003 
2.773e-003 1.580e+008 1.371e+010 1.000e+003 6.207e-001 1.306e-003 
2.774e-003 1.579e+008 1.372e+010 1.000e+003 6.212e-001 1.307e-003 
2.775e-003 1.579e+008 1.370e+010 1.000e+003 6.219e-001 1.308e-003 
2.776e-003 1.579e+008 1.372e+010 1.000e+003 6.232e-001 1.309e-003 
2.777e-003 1.579e+008 1.371e+010 1.000e+003 6.262e-001 1.309e-003 
2.778e-003 1.579e+008 1.374e+010 1.000e+003 6.273e-001 1.310e-003 
2.779e-003 1.579e+008 1.378e+010 1.000e+003 6.307e-001 1.311e-003 
2.780e-003 1.579e+008 1.377e+010 1.000e+003 6.309e-001 1.312e-003 
2.781e-003 1.579e+008 1.376e+010 1.000e+003 6.296e-001 1.313e-003 
2.782e-003 1.579e+008 1.378e+010 1.000e+003 6.277e-001 1.313e-003 
2.783e-003 1.579e+008 1.377e+010 1.000e+003 6.237e-001 1.314e-003 
2.784e-003 1.579e+008 1.376e+010 1.000e+003 6.199e-001 1.315e-003 
2.785e-003 1.579e+008 1.372e+010 1.000e+003 6.165e-001 1.316e-003 
2.786e-003 1.579e+008 1.369e+010 1.000e+003 6.076e-001 1.317e-003 
2.787e-003 1.579e+008 1.369e+010 1.000e+003 6.081e-001 1.317e-003 
2.788e-003 1.580e+008 1.366e+010 1.000e+003 6.069e-001 1.318e-003 
2.789e-003 1.580e+008 1.369e+010 1.000e+003 6.090e-001 1.319e-003 
2.790e-003 1.580e+008 1.369e+010 1.000e+003 6.081e-001 1.320e-003 
2.791e-003 1.580e+008 1.365e+010 1.000e+003 6.083e-001 1.321e-003 
2.792e-003 1.580e+008 1.367e+010 1.000e+003 6.087e-001 1.321e-003 
2.793e-003 1.580e+008 1.367e+010 1.000e+003 6.082e-001 1.322e-003 
2.794e-003 1.580e+008 1.364e+010 1.000e+003 6.053e-001 1.323e-003 
2.795e-003 1.580e+008 1.367e+010 1.000e+003 6.063e-001 1.324e-003 
2.796e-003 1.580e+008 1.367e+010 1.000e+003 6.049e-001 1.325e-003 
2.797e-003 1.580e+008 1.367e+010 1.000e+003 6.040e-001 1.325e-003 
2.798e-003 1.580e+008 1.368e+010 1.000e+003 6.031e-001 1.326e-003 
2.799e-003 1.581e+008 1.369e+010 1.000e+003 6.031e-001 1.327e-003 
2.800e-003 1.581e+008 1.367e+010 1.000e+003 6.036e-001 1.328e-003 
2.801e-003 1.581e+008 1.365e+010 1.000e+003 6.046e-001 1.329e-003 
2.802e-003 1.581e+008 1.370e+010 1.000e+003 6.113e-001 1.329e-003 
2.803e-003 1.581e+008 1.371e+010 1.000e+003 6.109e-001 1.330e-003 
2.804e-003 1.581e+008 1.376e+010 1.000e+003 6.157e-001 1.331e-003 
2.805e-003 1.581e+008 1.375e+010 1.000e+003 6.163e-001 1.332e-003 
2.806e-003 1.581e+008 1.381e+010 1.000e+003 6.163e-001 1.333e-003 
2.807e-003 1.581e+008 1.383e+010 1.000e+003 6.221e-001 1.333e-003 
2.808e-003 1.581e+008 1.381e+010 1.000e+003 6.232e-001 1.334e-003 
2.809e-003 1.581e+008 1.382e+010 1.000e+003 6.271e-001 1.335e-003 
2.810e-003 1.582e+008 1.382e+010 1.000e+003 6.283e-001 1.336e-003 
2.811e-003 1.582e+008 1.380e+010 1.000e+003 6.290e-001 1.337e-003 
2.812e-003 1.582e+008 1.381e+010 1.000e+003 6.295e-001 1.337e-003 
2.813e-003 1.582e+008 1.380e+010 1.000e+003 6.288e-001 1.338e-003 
2.814e-003 1.582e+008 1.377e+010 1.000e+003 6.318e-001 1.339e-003 
2.815e-003 1.582e+008 1.376e+010 1.000e+003 6.326e-001 1.340e-003 
2.816e-003 1.582e+008 1.376e+010 1.000e+003 6.346e-001 1.341e-003 
2.817e-003 1.582e+008 1.378e+010 1.000e+003 6.392e-001 1.341e-003 
2.818e-003 1.582e+008 1.379e+010 1.000e+003 6.413e-001 1.342e-003 
2.819e-003 1.582e+008 1.381e+010 1.000e+003 6.430e-001 1.343e-003 
2.820e-003 1.582e+008 1.384e+010 1.000e+003 6.442e-001 1.344e-003 
2.821e-003 1.583e+008 1.388e+010 1.000e+003 6.439e-001 1.345e-003 
2.822e-003 1.583e+008 1.385e+010 1.000e+003 6.417e-001 1.345e-003 
2.823e-003 1.583e+008 1.386e+010 1.000e+003 6.429e-001 1.346e-003 
2.824e-003 1.583e+008 1.389e+010 1.000e+003 6.448e-001 1.347e-003 
2.825e-003 1.583e+008 1.393e+010 1.000e+003 6.522e-001 1.348e-003 
2.826e-003 1.583e+008 1.392e+010 1.000e+003 6.538e-001 1.349e-003 
2.827e-003 1.583e+008 1.389e+010 1.000e+003 6.545e-001 1.349e-003 
2.828e-003 1.583e+008 1.389e+010 1.000e+003 6.508e-001 1.350e-003 
2.829e-003 1.583e+008 1.388e+010 1.000e+003 6.528e-001 1.351e-003 
2.830e-003 1.583e+008 1.387e+010 1.000e+003 6.543e-001 1.352e-003 
2.831e-003 1.583e+008 1.389e+010 1.000e+003 6.553e-001 1.353e-003 
2.832e-003 1.584e+008 1.389e+010 1.000e+003 6.517e-001 1.353e-003 
2.833e-003 1.584e+008 1.388e+010 1.000e+003 6.508e-001 1.354e-003 
2.834e-003 1.584e+008 1.385e+010 1.000e+003 6.497e-001 1.355e-003 
2.835e-003 1.584e+008 1.386e+010 1.000e+003 6.501e-001 1.356e-003 
2.836e-003 1.584e+008 1.384e+010 1.000e+003 6.436e-001 1.357e-003 
2.837e-003 1.584e+008 1.382e+010 1.000e+003 6.420e-001 1.357e-003 
2.838e-003 1.584e+008 1.379e+010 1.000e+003 6.405e-001 1.358e-003 
2.839e-003 1.584e+008 1.381e+010 1.000e+003 6.394e-001 1.359e-003 
2.840e-003 1.584e+008 1.382e+010 1.000e+003 6.383e-001 1.360e-003 
2.841e-003 1.585e+008 1.378e+010 1.000e+003 6.347e-001 1.361e-003 
2.842e-003 1.585e+008 1.377e+010 1.000e+003 6.338e-001 1.362e-003 
2.843e-003 1.585e+008 1.374e+010 1.000e+003 6.288e-001 1.362e-003 
2.844e-003 1.585e+008 1.370e+010 1.000e+003 6.232e-001 1.363e-003 
2.845e-003 1.585e+008 1.372e+010 1.000e+003 6.257e-001 1.364e-003 
2.846e-003 1.585e+008 1.375e+010 1.000e+003 6.246e-001 1.365e-003 
2.847e-003 1.585e+008 1.372e+010 1.000e+003 6.254e-001 1.366e-003 
2.848e-003 1.585e+008 1.374e+010 1.000e+003 6.264e-001 1.366e-003 
2.849e-003 1.585e+008 1.370e+010 1.000e+003 6.243e-001 1.367e-003 
2.850e-003 1.585e+008 1.370e+010 1.000e+003 6.227e-001 1.368e-003 
2.851e-003 1.585e+008 1.371e+010 1.000e+003 6.235e-001 1.369e-003 
2.852e-003 1.586e+008 1.369e+010 1.000e+003 6.182e-001 1.370e-003 
2.853e-003 1.586e+008 1.372e+010 1.000e+003 6.177e-001 1.370e-003 
2.854e-003 1.586e+008 1.368e+010 1.000e+003 6.174e-001 1.371e-003 
2.855e-003 1.586e+008 1.365e+010 1.000e+003 6.147e-001 1.372e-003 
2.856e-003 1.586e+008 1.369e+010 1.000e+003 6.169e-001 1.373e-003 
2.857e-003 1.586e+008 1.365e+010 1.000e+003 6.154e-001 1.374e-003 
2.858e-003 1.586e+008 1.368e+010 1.000e+003 6.176e-001 1.374e-003 
2.859e-003 1.586e+008 1.361e+010 1.000e+003 6.096e-001 1.375e-003 
2.860e-003 1.586e+008 1.361e+010 1.000e+003 6.090e-001 1.376e-003 
2.861e-003 1.586e+008 1.364e+010 1.000e+003 6.111e-001 1.377e-003 
2.862e-003 1.587e+008 1.365e+010 1.000e+003 6.141e-001 1.378e-003 
2.863e-003 1.587e+008 1.364e+010 1.000e+003 6.155e-001 1.378e-003 
2.864e-003 1.587e+008 1.364e+010 1.000e+003 6.176e-001 1.379e-003 
2.865e-003 1.587e+008 1.372e+010 1.000e+003 6.208e-001 1.380e-003 
2.866e-003 1.587e+008 1.375e+010 1.000e+003 6.232e-001 1.381e-003 
2.867e-003 1.587e+008 1.382e+010 1.000e+003 6.291e-001 1.382e-003 
2.868e-003 1.587e+008 1.387e+010 1.000e+003 6.337e-001 1.382e-003 
2.869e-003 1.587e+008 1.390e+010 1.000e+003 6.328e-001 1.383e-003 
2.870e-003 1.587e+008 1.394e+010 1.000e+003 6.346e-001 1.384e-003 
2.871e-003 1.587e+008 1.393e+010 1.000e+003 6.322e-001 1.385e-003 
2.872e-003 1.587e+008 1.393e+010 1.000e+003 6.330e-001 1.386e-003 
2.873e-003 1.588e+008 1.393e+010 1.000e+003 6.276e-001 1.387e-003 
2.874e-003 1.588e+008 1.394e+010 1.000e+003 6.266e-001 1.387e-003 
2.875e-003 1.588e+008 1.391e+010 1.000e+003 6.213e-001 1.388e-003 
2.876e-003 1.588e+008 1.391e+010 1.000e+003 6.168e-001 1.389e-003 
2.877e-003 1.588e+008 1.393e+010 1.000e+003 6.183e-001 1.390e-003 
2.878e-003 1.588e+008 1.395e+010 1.000e+003 6.166e-001 1.391e-003 
2.879e-003 1.588e+008 1.393e+010 1.000e+003 6.110e-001 1.391e-003 
2.880e-003 1.588e+008 1.394e+010 1.000e+003 6.125e-001 1.392e-003 
2.881e-003 1.588e+008 1.398e+010 1.000e+003 6.131e-001 1.393e-003 
2.882e-003 1.588e+008 1.393e+010 1.000e+003 6.072e-001 1.394e-003 
2.883e-003 1.589e+008 1.393e+010 1.000e+003 6.035e-001 1.395e-003 
2.884e-003 1.589e+008 1.394e+010 1.000e+003 6.034e-001 1.395e-003 
2.885e-003 1.589e+008 1.397e+010 1.000e+003 6.035e-001 1.396e-003 
2.886e-003 1.589e+008 1.401e+010 1.000e+003 6.009e-001 1.397e-003 
2.887e-003 1.589e+008 1.407e+010 1.000e+003 6.027e-001 1.398e-003 
2.888e-003 1.589e+008 1.404e+010 1.000e+003 5.997e-001 1.399e-003 
2.889e-003 1.589e+008 1.408e+010 1.000e+003 6.040e-001 1.399e-003 
2.890e-003 1.589e+008 1.411e+010 1.000e+003 6.010e-001 1.400e-003 
2.891e-003 1.590e+008 1.415e+010 1.000e+003 6.027e-001 1.401e-003 
2.892e-003 1.590e+008 1.421e+010 1.000e+003 6.059e-001 1.402e-003 
2.893e-003 1.590e+008 1.424e+010 1.000e+003 6.084e-001 1.403e-003 
2.894e-003 1.590e+008 1.430e+010 1.000e+003 6.131e-001 1.403e-003 
2.895e-003 1.590e+008 1.436e+010 1.000e+003 6.178e-001 1.404e-003 
2.896e-003 1.590e+008 1.438e+010 1.000e+003 6.215e-001 1.405e-003 
2.897e-003 1.590e+008 1.443e+010 1.000e+003 6.255e-001 1.406e-003 
2.898e-003 1.590e+008 1.452e+010 1.000e+003 6.321e-001 1.407e-003 
2.899e-003 1.590e+008 1.456e+010 1.000e+003 6.292e-001 1.407e-003 
2.900e-003 1.590e+008 1.459e+010 1.000e+003 6.284e-001 1.408e-003 
2.901e-003 1.590e+008 1.460e+010 1.000e+003 6.319e-001 1.409e-003 
2.902e-003 1.590e+008 1.465e+010 1.000e+003 6.356e-001 1.410e-003 
2.903e-003 1.591e+008 1.465e+010 1.000e+003 6.382e-001 1.411e-003 
2.904e-003 1.591e+008 1.471e+010 1.000e+003 6.428e-001 1.412e-003 
2.905e-003 1.591e+008 1.478e+010 1.000e+003 6.479e-001 1.412e-003 
2.906e-003 1.591e+008 1.481e+010 1.000e+003 6.501e-001 1.413e-003 
2.907e-003 1.591e+008 1.484e+010 1.000e+003 6.537e-001 1.414e-003 
2.908e-003 1.591e+008 1.486e+010 1.000e+003 6.540e-001 1.415e-003 
2.909e-003 1.591e+008 1.487e+010 1.000e+003 6.514e-001 1.416e-003 
2.910e-003 1.591e+008 1.485e+010 1.000e+003 6.513e-001 1.416e-003 
2.911e-003 1.591e+008 1.482e+010 1.000e+003 6.492e-001 1.417e-003 
2.912e-003 1.591e+008 1.482e+010 1.000e+003 6.449e-001 1.418e-003 
2.913e-003 1.591e+008 1.482e+010 1.000e+003 6.481e-001 1.419e-003 
2.914e-003 1.592e+008 1.486e+010 1.000e+003 6.448e-001 1.420e-003 
2.915e-003 1.592e+008 1.482e+010 1.000e+003 6.419e-001 1.420e-003 
2.916e-003 1.592e+008 1.482e+010 1.000e+003 6.448e-001 1.421e-003 
2.917e-003 1.592e+008 1.486e+010 1.000e+003 6.485e-001 1.422e-003 
2.918e-003 1.592e+008 1.489e+010 1.000e+003 6.545e-001 1.423e-003 
2.919e-003 1.592e+008 1.479e+010 1.000e+003 6.421e-001 1.424e-003 
2.920e-003 1.592e+008 1.470e+010 1.000e+003 6.396e-001 1.424e-003 
2.921e-003 1.592e+008 1.467e+010 1.000e+003 6.412e-001 1.425e-003 
2.922e-003 1.592e+008 1.466e+010 1.000e+003 6.416e-001 1.426e-003 
2.923e-003 1.592e+008 1.465e+010 1.000e+003 6.419e-001 1.427e-003 
2.924e-003 1.592e+008 1.467e+010 1.000e+003 6.449e-001 1.428e-003 
2.925e-003 1.593e+008 1.470e+010 1.000e+003 6.499e-001 1.428e-003 
2.926e-003 1.593e+008 1.471e+010 1.000e+003 6.537e-001 1.429e-003 
2.927e-003 1.593e+008 1.473e+010 1.000e+003 6.595e-001 1.430e-003 
2.928e-003 1.593e+008 1.473e+010 1.000e+003 6.633e-001 1.431e-003 
2.929e-003 1.593e+008 1.467e+010 1.000e+003 6.631e-001 1.432e-003 
2.930e-003 1.593e+008 1.466e+010 1.000e+003 6.641e-001 1.433e-003 
2.931e-003 1.593e+008 1.465e+010 1.000e+003 6.637e-001 1.433e-003 
2.932e-003 1.593e+008 1.463e+010 1.000e+003 6.648e-001 1.434e-003 
2.933e-003 1.593e+008 1.462e+010 1.000e+003 6.668e-001 1.435e-003 
2.934e-003 1.594e+008 1.461e+010 1.000e+003 6.686e-001 1.436e-003 
2.935e-003 1.594e+008 1.456e+010 1.000e+003 6.676e-001 1.437e-003 
2.936e-003 1.594e+008 1.456e+010 1.000e+003 6.681e-001 1.437e-003 
2.937e-003 1.594e+008 1.456e+010 1.000e+003 6.671e-001 1.438e-003 
2.938e-003 1.594e+008 1.456e+010 1.000e+003 6.682e-001 1.439e-003 
2.939e-003 1.594e+008 1.453e+010 1.000e+003 6.679e-001 1.440e-003 
2.940e-003 1.595e+008 1.453e+010 1.000e+003 6.694e-001 1.441e-003 
2.941e-003 1.595e+008 1.452e+010 1.000e+003 6.701e-001 1.441e-003 
2.942e-003 1.595e+008 1.454e+010 1.000e+003 6.731e-001 1.442e-003 
2.943e-003 1.595e+008 1.459e+010 1.000e+003 6.768e-001 1.443e-003 
2.944e-003 1.595e+008 1.452e+010 1.000e+003 6.679e-001 1.444e-003 
2.945e-003 1.595e+008 1.449e+010 1.000e+003 6.679e-001 1.445e-003 
2.946e-003 1.595e+008 1.446e+010 1.000e+003 6.670e-001 1.445e-003 
2.947e-003 1.595e+008 1.445e+010 1.000e+003 6.640e-001 1.446e-003 
2.948e-003 1.595e+008 1.443e+010 1.000e+003 6.654e-001 1.447e-003 
2.949e-003 1.595e+008 1.443e+010 1.000e+003 6.641e-001 1.448e-003 
2.950e-003 1.595e+008 1.437e+010 1.000e+003 6.581e-001 1.449e-003 
2.951e-003 1.595e+008 1.434e+010 1.000e+003 6.547e-001 1.449e-003 
2.952e-003 1.595e+008 1.434e+010 1.000e+003 6.536e-001 1.450e-003 
2.953e-003 1.596e+008 1.434e+010 1.000e+003 6.524e-001 1.451e-003 
2.954e-003 1.596e+008 1.431e+010 1.000e+003 6.527e-001 1.452e-003 
2.955e-003 1.596e+008 1.429e+010 1.000e+003 6.507e-001 1.453e-003 
2.956e-003 1.596e+008 1.430e+010 1.000e+003 6.498e-001 1.454e-003 
2.957e-003 1.596e+008 1.430e+010 1.000e+003 6.542e-001 1.454e-003 
2.958e-003 1.596e+008 1.432e+010 1.000e+003 6.567e-001 1.455e-003 
2.959e-003 1.596e+008 1.431e+010 1.000e+003 6.580e-001 1.456e-003 
2.960e-003 1.596e+008 1.430e+010 1.000e+003 6.563e-001 1.457e-003 
2.961e-003 1.596e+008 1.429e+010 1.000e+003 6.560e-001 1.458e-003 
2.962e-003 1.596e+008 1.430e+010 1.000e+003 6.558e-001 1.458e-003 
2.963e-003 1.596e+008 1.430e+010 1.000e+003 6.568e-001 1.459e-003 
2.964e-003 1.596e+008 1.432e+010 1.000e+003 6.583e-001 1.460e-003 
2.965e-003 1.597e+008 1.434e+010 1.000e+003 6.615e-001 1.461e-003 
2.966e-003 1.597e+008 1.437e+010 1.000e+003 6.656e-001 1.462e-003 
2.967e-003 1.597e+008 1.439e+010 1.000e+003 6.655e-001 1.462e-003 
2.968e-003 1.597e+008 1.433e+010 1.000e+003 6.622e-001 1.463e-003 
2.969e-003 1.597e+008 1.436e+010 1.000e+003 6.599e-001 1.464e-003 
2.970e-003 1.597e+008 1.432e+010 1.000e+003 6.586e-001 1.465e-003 
2.971e-003 1.597e+008 1.430e+010 1.000e+003 6.575e-001 1.466e-003 
2.972e-003 1.597e+008 1.430e+010 1.000e+003 6.576e-001 1.466e-003 
2.973e-003 1.597e+008 1.427e+010 1.000e+003 6.558e-001 1.467e-003 
2.974e-003 1.597e+008 1.430e+010 1.000e+003 6.549e-001 1.468e-003 
2.975e-003 1.597e+008 1.427e+010 1.000e+003 6.533e-001 1.469e-003 
2.976e-003 1.597e+008 1.425e+010 1.000e+003 6.509e-001 1.470e-003 
2.977e-003 1.598e+008 1.423e+010 1.000e+003 6.526e-001 1.470e-003 
2.978e-003 1.598e+008 1.422e+010 1.000e+003 6.505e-001 1.471e-003 
2.979e-003 1.598e+008 1.424e+010 1.000e+003 6.542e-001 1.472e-003 
2.980e-003 1.598e+008 1.424e+010 1.000e+003 6.536e-001 1.473e-003 
2.981e-003 1.598e+008 1.424e+010 1.000e+003 6.526e-001 1.474e-003 
2.982e-003 1.598e+008 1.426e+010 1.000e+003 6.535e-001 1.474e-003 
2.983e-003 1.598e+008 1.425e+010 1.000e+003 6.537e-001 1.475e-003 
2.984e-003 1.599e+008 1.424e+010 1.000e+003 6.508e-001 1.476e-003 
2.985e-003 1.599e+008 1.426e+010 1.000e+003 6.494e-001 1.477e-003 
2.986e-003 1.599e+008 1.424e+010 1.000e+003 6.506e-001 1.478e-003 
2.987e-003 1.599e+008 1.418e+010 1.000e+003 6.506e-001 1.479e-003 
2.988e-003 1.599e+008 1.417e+010 1.000e+003 6.527e-001 1.479e-003 
2.989e-003 1.599e+008 1.418e+010 1.000e+003 6.533e-001 1.480e-003 
2.990e-003 1.599e+008 1.413e+010 1.000e+003 6.501e-001 1.481e-003 
2.991e-003 1.599e+008 1.411e+010 1.000e+003 6.468e-001 1.482e-003 
2.992e-003 1.599e+008 1.411e+010 1.000e+003 6.461e-001 1.483e-003 
2.993e-003 1.599e+008 1.413e+010 1.000e+003 6.490e-001 1.483e-003 
2.994e-003 1.599e+008 1.413e+010 1.000e+003 6.502e-001 1.484e-003 
2.995e-003 1.600e+008 1.415e+010 1.000e+003 6.500e-001 1.485e-003 
2.996e-003 1.600e+008 1.412e+010 1.000e+003 6.484e-001 1.486e-003 
2.997e-003 1.600e+008 1.411e+010 1.000e+003 6.474e-001 1.487e-003 
2.998e-003 1.600e+008 1.414e+010 1.000e+003 6.482e-001 1.487e-003 
2.999e-003 1.600e+008 1.412e+010 1.000e+003 6.457e-001 1.488e-003 
3.000e-003 1.600e+008 1.413e+010 1.000e+003 6.449e-001 1.489e-003 
3.001e-003 1.600e+008 1.414e+010 1.000e+003 6.444e-001 1.490e-003 
3.002e-003 1.600e+008 1.421e+010 1.000e+003 6.456e-001 1.491e-003 
3.003e-003 1.600e+008 1.427e+010 1.000e+003 6.471e-001 1.491e-003 
3.004e-003 1.600e+008 1.432e+010 1.000e+003 6.473e-001 1.492e-003 
3.005e-003 1.600e+008 1.440e+010 1.000e+003 6.495e-001 1.493e-003 
3.006e-003 1.601e+008 1.454e+010 1.000e+003 6.555e-001 1.494e-003 
3.007e-003 1.601e+008 1.465e+010 1.000e+003 6.623e-001 1.495e-003 
3.008e-003 1.601e+008 1.472e+010 1.000e+003 6.624e-001 1.496e-003 
3.009e-003 1.601e+008 1.480e+010 1.000e+003 6.660e-001 1.497e-003 
3.010e-003 1.601e+008 1.488e+010 1.000e+003 6.685e-001 1.497e-003 
3.011e-003 1.601e+008 1.478e+010 1.000e+003 6.565e-001 1.498e-003 
3.012e-003 1.601e+008 1.487e+010 1.000e+003 6.560e-001 1.499e-003 
3.013e-003 1.601e+008 1.498e+010 1.000e+003 6.601e-001 1.500e-003 
3.014e-003 1.601e+008 1.470e+010 1.000e+003 6.543e-001 1.501e-003 
3.015e-003 1.601e+008 1.465e+010 1.000e+003 6.560e-001 1.502e-003 
3.016e-003 1.601e+008 1.461e+010 1.000e+003 6.549e-001 1.503e-003 
3.017e-003 1.602e+008 1.456e+010 1.000e+003 6.524e-001 1.503e-003 
3.018e-003 1.602e+008 1.447e+010 1.000e+003 6.492e-001 1.504e-003 
3.019e-003 1.602e+008 1.446e+010 1.000e+003 6.523e-001 1.505e-003 
3.020e-003 1.602e+008 1.447e+010 1.000e+003 6.539e-001 1.506e-003 
3.021e-003 1.602e+008 1.440e+010 1.000e+003 6.513e-001 1.507e-003 
3.022e-003 1.602e+008 1.442e+010 1.000e+003 6.555e-001 1.508e-003 
3.023e-003 1.602e+008 1.444e+010 1.000e+003 6.554e-001 1.509e-003 
3.024e-003 1.602e+008 1.441e+010 1.000e+003 6.544e-001 1.509e-003 
3.025e-003 1.602e+008 1.441e+010 1.000e+003 6.549e-001 1.510e-003 
3.026e-003 1.602e+008 1.432e+010 1.000e+003 6.484e-001 1.511e-003 
3.027e-003 1.602e+008 1.429e+010 1.000e+003 6.474e-001 1.512e-003 
3.028e-003 1.603e+008 1.430e+010 1.000e+003 6.504e-001 1.513e-003 
3.029e-003 1.603e+008 1.431e+010 1.000e+003 6.550e-001 1.514e-003 
3.030e-003 1.603e+008 1.436e+010 1.000e+003 6.567e-001 1.514e-003 
3.031e-003 1.603e+008 1.435e+010 1.000e+003 6.580e-001 1.515e-003 
3.032e-003 1.603e+008 1.431e+010 1.000e+003 6.535e-001 1.516e-003 
3.033e-003 1.603e+008 1.428e+010 1.000e+003 6.542e-001 1.517e-003 
3.034e-003 1.604e+008 1.428e+010 1.000e+003 6.566e-001 1.518e-003 
3.035e-003 1.604e+008 1.431e+010 1.000e+003 6.576e-001 1.519e-003 
3.036e-003 1.604e+008 1.432e+010 1.000e+003 6.636e-001 1.519e-003 
3.037e-003 1.604e+008 1.430e+010 1.000e+003 6.633e-001 1.520e-003 
3.038e-003 1.604e+008 1.427e+010 1.000e+003 6.595e-001 1.521e-003 
3.039e-003 1.604e+008 1.424e+010 1.000e+003 6.555e-001 1.522e-003 
3.040e-003 1.604e+008 1.425e+010 1.000e+003 6.561e-001 1.523e-003 
3.041e-003 1.604e+008 1.424e+010 1.000e+003 6.569e-001 1.523e-003 
3.042e-003 1.604e+008 1.427e+010 1.000e+003 6.595e-001 1.524e-003 
3.043e-003 1.604e+008 1.431e+010 1.000e+003 6.600e-001 1.525e-003 
3.044e-003 1.604e+008 1.437e+010 1.000e+003 6.608e-001 1.526e-003 
3.045e-003 1.604e+008 1.442e+010 1.000e+003 6.606e-001 1.527e-003 
3.046e-003 1.604e+008 1.449e+010 1.000e+003 6.604e-001 1.528e-003 
3.047e-003 1.605e+008 1.453e+010 1.000e+003 6.581e-001 1.529e-003 
3.048e-003 1.605e+008 1.458e+010 1.000e+003 6.588e-001 1.529e-003 
3.049e-003 1.605e+008 1.466e+010 1.000e+003 6.592e-001 1.530e-003 
3.050e-003 1.605e+008 1.473e+010 1.000e+003 6.606e-001 1.531e-003 
3.051e-003 1.605e+008 1.481e+010 1.000e+003 6.596e-001 1.532e-003 
3.052e-003 1.605e+008 1.490e+010 1.000e+003 6.635e-001 1.533e-003 
3.053e-003 1.605e+008 1.500e+010 1.000e+003 6.648e-001 1.534e-003 
3.054e-003 1.605e+008 1.511e+010 1.000e+003 6.663e-001 1.535e-003 
3.055e-003 1.605e+008 1.525e+010 1.000e+003 6.653e-001 1.536e-003 
3.056e-003 1.605e+008 1.535e+010 1.000e+003 6.704e-001 1.536e-003 
3.057e-003 1.605e+008 1.507e+010 1.000e+003 6.619e-001 1.537e-003 
3.058e-003 1.605e+008 1.510e+010 1.000e+003 6.627e-001 1.538e-003 
3.059e-003 1.605e+008 1.510e+010 1.000e+003 6.627e-001 1.539e-003 
3.060e-003 1.605e+008 1.510e+010 1.000e+003 6.630e-001 1.540e-003 
3.061e-003 1.605e+008 1.516e+010 1.000e+003 6.674e-001 1.541e-003 
3.062e-003 1.605e+008 1.519e+010 1.000e+003 6.702e-001 1.542e-003 
3.063e-003 1.605e+008 1.527e+010 1.000e+003 6.730e-001 1.543e-003 
3.064e-003 1.605e+008 1.528e+010 1.000e+003 6.716e-001 1.544e-003 
3.065e-003 1.605e+008 1.534e+010 1.000e+003 6.717e-001 1.545e-003 
3.066e-003 1.605e+008 1.542e+010 1.000e+003 6.721e-001 1.546e-003 
3.067e-003 1.605e+008 1.548e+010 1.000e+003 6.766e-001 1.547e-003 
3.068e-003 1.605e+008 1.556e+010 1.000e+003 6.760e-001 1.548e-003 
3.069e-003 1.605e+008 1.568e+010 1.000e+003 6.800e-001 1.549e-003 
3.070e-003 1.605e+008 1.577e+010 1.000e+003 6.838e-001 1.549e-003 
3.071e-003 1.605e+008 1.590e+010 1.000e+003 6.897e-001 1.550e-003 
3.072e-003 1.606e+008 1.602e+010 1.000e+003 6.927e-001 1.551e-003 
3.073e-003 1.606e+008 1.617e+010 1.000e+003 6.989e-001 1.552e-003 
3.074e-003 1.606e+008 1.634e+010 1.000e+003 7.039e-001 1.553e-003 
3.075e-003 1.606e+008 1.647e+010 1.000e+003 7.031e-001 1.554e-003 
3.076e-003 1.606e+008 1.661e+010 1.000e+003 7.070e-001 1.555e-003 
3.077e-003 1.606e+008 1.675e+010 1.000e+003 6.898e-001 1.557e-003 
3.078e-003 1.606e+008 1.687e+010 1.000e+003 6.584e-001 1.558e-003 
3.079e-003 1.606e+008 1.700e+010 1.000e+003 6.446e-001 1.558e-003 
3.080e-003 1.605e+008 1.715e+010 1.000e+003 6.492e-001 1.559e-003 
3.081e-003 1.605e+008 1.735e+010 1.000e+003 6.754e-001 1.560e-003 
3.082e-003 1.605e+008 1.751e+010 1.000e+003 6.909e-001 1.561e-003 
3.083e-003 1.605e+008 1.771e+010 1.000e+003 7.087e-001 1.562e-003 
 
