# Supplementary material for: Strain rate dependency of dislocation plasticity
Source: Nat Commun. 2021 Mar 23;12:1845. doi: 10.1038/s41467-021-21939-1 (PMC7988163; doi:10.1038/s41467-021-21939-1)
Supplement: Supplementary file 3 — Supplementary Data 1 [file 41467_2021_21939_MOESM3_ESM.zip › Supplementary Data 1/DDDSimulationSet2/StrainRate=1e3s-1/InitialDislocationDensity=2.0e9m-2.dat]

#strain(1), stress(Pa), dislocation density(m-2), strain rate(s-1), mean dislocation velocity(km/s), plastic strain(1)
4.917e-005 7.069e+006 2.011e+009 1.000e+003 4.446e-002 2.292e-007 
9.917e-005 1.420e+007 2.012e+009 1.000e+003 8.969e-002 9.206e-007 
1.487e-004 2.120e+007 2.012e+009 1.000e+003 1.328e-001 2.038e-006 
1.955e-004 2.775e+007 2.012e+009 1.000e+003 1.680e-001 3.458e-006 
2.371e-004 3.355e+007 2.012e+009 1.000e+003 1.962e-001 5.002e-006 
2.866e-004 4.039e+007 2.013e+009 1.000e+003 2.365e-001 7.186e-006 
3.357e-004 4.712e+007 2.013e+009 1.000e+003 2.738e-001 9.734e-006 
3.848e-004 5.380e+007 2.013e+009 1.000e+003 3.062e-001 1.263e-005 
4.341e-004 6.046e+007 2.013e+009 1.000e+003 3.403e-001 1.589e-005 
4.834e-004 6.706e+007 2.013e+009 1.000e+003 3.707e-001 1.947e-005 
5.325e-004 7.360e+007 2.013e+009 1.000e+003 4.033e-001 2.335e-005 
5.814e-004 8.008e+007 2.013e+009 1.000e+003 4.295e-001 2.751e-005 
6.306e-004 8.654e+007 2.013e+009 1.000e+003 4.579e-001 3.199e-005 
6.800e-004 9.300e+007 2.013e+009 1.000e+003 4.859e-001 3.676e-005 
7.285e-004 9.930e+007 2.013e+009 1.000e+003 5.102e-001 4.169e-005 
7.769e-004 1.055e+008 2.013e+009 1.000e+003 5.335e-001 4.685e-005 
8.259e-004 1.118e+008 2.013e+009 1.000e+003 5.571e-001 5.232e-005 
8.747e-004 1.181e+008 2.013e+009 1.000e+003 5.796e-001 5.800e-005 
9.226e-004 1.242e+008 2.013e+009 1.000e+003 6.010e-001 6.378e-005 
9.723e-004 1.304e+008 2.013e+009 1.000e+003 6.202e-001 6.999e-005 
1.020e-003 1.365e+008 2.013e+009 1.000e+003 6.391e-001 7.616e-005 
1.070e-003 1.427e+008 2.013e+009 1.000e+003 6.591e-001 8.276e-005 
1.119e-003 1.488e+008 2.013e+009 1.000e+003 6.762e-001 8.951e-005 
1.168e-003 1.550e+008 2.013e+009 1.000e+003 6.948e-001 9.643e-005 
1.217e-003 1.610e+008 2.013e+009 1.000e+003 7.103e-001 1.035e-004 
1.266e-003 1.670e+008 2.013e+009 1.000e+003 7.281e-001 1.107e-004 
1.315e-003 1.730e+008 2.013e+009 1.000e+003 7.430e-001 1.180e-004 
1.364e-003 1.791e+008 2.013e+009 1.000e+003 7.565e-001 1.256e-004 
1.412e-003 1.849e+008 2.013e+009 1.000e+003 7.713e-001 1.331e-004 
1.462e-003 1.909e+008 2.013e+009 1.000e+003 7.862e-001 1.410e-004 
1.511e-003 1.969e+008 2.012e+009 1.000e+003 8.004e-001 1.490e-004 
1.560e-003 2.028e+008 2.012e+009 1.000e+003 8.129e-001 1.571e-004 
1.609e-003 2.087e+008 2.012e+009 1.000e+003 8.245e-001 1.654e-004 
1.657e-003 2.145e+008 2.013e+009 1.000e+003 8.364e-001 1.736e-004 
1.706e-003 2.203e+008 2.012e+009 1.000e+003 8.472e-001 1.819e-004 
1.754e-003 2.260e+008 2.013e+009 1.000e+003 8.592e-001 1.903e-004 
1.802e-003 2.318e+008 2.012e+009 1.000e+003 8.695e-001 1.989e-004 
1.851e-003 2.376e+008 2.012e+009 1.000e+003 8.795e-001 2.076e-004 
1.900e-003 2.433e+008 2.012e+009 1.000e+003 8.865e-001 2.164e-004 
1.948e-003 2.491e+008 2.012e+009 1.000e+003 8.961e-001 2.253e-004 
1.998e-003 2.549e+008 2.012e+009 1.000e+003 9.068e-001 2.344e-004 
2.047e-003 2.607e+008 2.012e+009 1.000e+003 9.173e-001 2.436e-004 
2.096e-003 2.665e+008 2.012e+009 1.000e+003 9.229e-001 2.529e-004 
2.145e-003 2.722e+008 2.012e+009 1.000e+003 9.309e-001 2.622e-004 
2.194e-003 2.779e+008 2.012e+009 1.000e+003 9.413e-001 2.716e-004 
2.243e-003 2.837e+008 2.012e+009 1.000e+003 9.467e-001 2.811e-004 
2.292e-003 2.893e+008 2.012e+009 1.000e+003 9.538e-001 2.906e-004 
2.341e-003 2.951e+008 2.012e+009 1.000e+003 9.641e-001 3.003e-004 
2.390e-003 3.007e+008 2.012e+009 1.000e+003 9.666e-001 3.100e-004 
2.440e-003 3.065e+008 2.012e+009 1.000e+003 9.770e-001 3.198e-004 
2.489e-003 3.122e+008 2.012e+009 1.000e+003 9.797e-001 3.298e-004 
2.538e-003 3.178e+008 2.012e+009 1.000e+003 9.887e-001 3.396e-004 
2.587e-003 3.235e+008 2.012e+009 1.000e+003 9.935e-001 3.496e-004 
2.637e-003 3.292e+008 2.012e+009 1.000e+003 1.001e+000 3.597e-004 
2.686e-003 3.349e+008 2.012e+009 1.000e+003 1.004e+000 3.698e-004 
2.735e-003 3.405e+008 2.012e+009 1.000e+003 1.012e+000 3.800e-004 
2.785e-003 3.462e+008 2.012e+009 1.000e+003 1.014e+000 3.903e-004 
2.834e-003 3.518e+008 2.012e+009 1.000e+003 1.023e+000 4.006e-004 
2.883e-003 3.575e+008 2.012e+009 1.000e+003 1.024e+000 4.109e-004 
2.933e-003 3.631e+008 2.012e+009 1.000e+003 1.031e+000 4.213e-004 
2.982e-003 3.687e+008 2.012e+009 1.000e+003 1.036e+000 4.318e-004 
3.031e-003 3.743e+008 2.012e+009 1.000e+003 1.037e+000 4.423e-004 
3.080e-003 3.799e+008 2.012e+009 1.000e+003 1.046e+000 4.527e-004 
3.129e-003 3.855e+008 2.012e+009 1.000e+003 1.047e+000 4.632e-004 
3.179e-003 3.911e+008 2.012e+009 1.000e+003 1.049e+000 4.739e-004 
3.229e-003 3.967e+008 2.012e+009 1.000e+003 1.058e+000 4.846e-004 
3.278e-003 4.024e+008 2.012e+009 1.000e+003 1.059e+000 4.954e-004 
3.328e-003 4.079e+008 2.012e+009 1.000e+003 1.060e+000 5.061e-004 
3.377e-003 4.136e+008 2.012e+009 1.000e+003 1.068e+000 5.170e-004 
3.426e-003 4.191e+008 2.012e+009 1.000e+003 1.071e+000 5.277e-004 
3.475e-003 4.246e+008 2.012e+009 1.000e+003 1.071e+000 5.385e-004 
3.525e-003 4.302e+008 2.012e+009 1.000e+003 1.074e+000 5.493e-004 
3.574e-003 4.358e+008 2.012e+009 1.000e+003 1.082e+000 5.602e-004 
3.624e-003 4.413e+008 2.012e+009 1.000e+003 1.082e+000 5.712e-004 
3.673e-003 4.469e+008 2.012e+009 1.000e+003 1.082e+000 5.822e-004 
3.723e-003 4.525e+008 2.012e+009 1.000e+003 1.085e+000 5.933e-004 
3.773e-003 4.581e+008 2.012e+009 1.000e+003 1.093e+000 6.044e-004 
3.823e-003 4.637e+008 2.012e+009 1.000e+003 1.094e+000 6.155e-004 
3.872e-003 4.692e+008 2.012e+009 1.000e+003 1.094e+000 6.266e-004 
3.922e-003 4.748e+008 2.012e+009 1.000e+003 1.094e+000 6.378e-004 
3.971e-003 4.804e+008 2.012e+009 1.000e+003 1.099e+000 6.489e-004 
4.021e-003 4.859e+008 2.012e+009 1.000e+003 1.105e+000 6.601e-004 
4.071e-003 4.915e+008 2.012e+009 1.000e+003 1.106e+000 6.714e-004 
4.121e-003 4.970e+008 2.012e+009 1.000e+003 1.106e+000 6.827e-004 
4.170e-003 5.026e+008 2.012e+009 1.000e+003 1.106e+000 6.940e-004 
4.220e-003 5.082e+008 2.012e+009 1.000e+003 1.107e+000 7.053e-004 
4.270e-003 5.138e+008 2.012e+009 1.000e+003 1.114e+000 7.167e-004 
4.320e-003 5.193e+008 2.012e+009 1.000e+003 1.117e+000 7.281e-004 
4.370e-003 5.249e+008 2.012e+009 1.000e+003 1.118e+000 7.395e-004 
4.420e-003 5.305e+008 2.012e+009 1.000e+003 1.117e+000 7.509e-004 
4.469e-003 5.360e+008 2.012e+009 1.000e+003 1.118e+000 7.623e-004 
4.519e-003 5.415e+008 2.012e+009 1.000e+003 1.118e+000 7.736e-004 
4.569e-003 5.470e+008 2.012e+009 1.000e+003 1.119e+000 7.851e-004 
4.619e-003 5.526e+008 2.012e+009 1.000e+003 1.124e+000 7.966e-004 
4.669e-003 5.581e+008 2.012e+009 1.000e+003 1.129e+000 8.080e-004 
4.719e-003 5.637e+008 2.012e+009 1.000e+003 1.129e+000 8.196e-004 
4.768e-003 5.693e+008 2.012e+009 1.000e+003 1.129e+000 8.311e-004 
4.818e-003 5.747e+008 2.012e+009 1.000e+003 1.129e+000 8.425e-004 
4.868e-003 5.803e+008 2.012e+009 1.000e+003 1.129e+000 8.541e-004 
4.918e-003 5.859e+008 2.012e+009 1.000e+003 1.129e+000 8.657e-004 
4.968e-003 5.914e+008 2.012e+009 1.000e+003 1.129e+000 8.773e-004 
5.018e-003 5.969e+008 2.012e+009 1.000e+003 1.130e+000 8.889e-004 
5.067e-003 6.025e+008 2.012e+009 1.000e+003 1.136e+000 9.005e-004 
5.117e-003 6.080e+008 2.012e+009 1.000e+003 1.140e+000 9.120e-004 
5.167e-003 6.135e+008 2.012e+009 1.000e+003 1.141e+000 9.236e-004 
5.217e-003 6.190e+008 2.012e+009 1.000e+003 1.141e+000 9.353e-004 
5.267e-003 6.245e+008 2.012e+009 1.000e+003 1.141e+000 9.469e-004 
5.316e-003 6.301e+008 2.012e+009 1.000e+003 1.141e+000 9.585e-004 
5.366e-003 6.355e+008 2.012e+009 1.000e+003 1.141e+000 9.700e-004 
5.416e-003 6.410e+008 2.012e+009 1.000e+003 1.141e+000 9.817e-004 
5.466e-003 6.466e+008 2.012e+009 1.000e+003 1.141e+000 9.934e-004 
5.515e-003 6.521e+008 2.012e+009 1.000e+003 1.141e+000 1.005e-003 
5.565e-003 6.576e+008 2.012e+009 1.000e+003 1.141e+000 1.017e-003 
5.615e-003 6.631e+008 2.012e+009 1.000e+003 1.141e+000 1.029e-003 
5.665e-003 6.686e+008 2.012e+009 1.000e+003 1.143e+000 1.040e-003 
5.715e-003 6.741e+008 2.012e+009 1.000e+003 1.148e+000 1.052e-003 
5.765e-003 6.797e+008 2.012e+009 1.000e+003 1.151e+000 1.064e-003 
5.815e-003 6.852e+008 2.012e+009 1.000e+003 1.152e+000 1.075e-003 
5.865e-003 6.907e+008 2.012e+009 1.000e+003 1.153e+000 1.087e-003 
5.914e-003 6.962e+008 2.012e+009 1.000e+003 1.153e+000 1.099e-003 
5.964e-003 7.017e+008 2.012e+009 1.000e+003 1.153e+000 1.111e-003 
6.014e-003 7.073e+008 2.012e+009 1.000e+003 1.153e+000 1.122e-003 
6.064e-003 7.128e+008 2.012e+009 1.000e+003 1.153e+000 1.134e-003 
6.114e-003 7.183e+008 2.012e+009 1.000e+003 1.153e+000 1.146e-003 
6.164e-003 7.238e+008 2.012e+009 1.000e+003 1.153e+000 1.158e-003 
6.214e-003 7.293e+008 2.012e+009 1.000e+003 1.153e+000 1.170e-003 
6.264e-003 7.348e+008 2.012e+009 1.000e+003 1.153e+000 1.181e-003 
6.314e-003 7.404e+008 2.012e+009 1.000e+003 1.153e+000 1.193e-003 
6.364e-003 7.459e+008 2.012e+009 1.000e+003 1.153e+000 1.205e-003 
6.414e-003 7.514e+008 2.012e+009 1.000e+003 1.153e+000 1.217e-003 
6.464e-003 7.569e+008 2.012e+009 1.000e+003 1.153e+000 1.229e-003 
6.514e-003 7.624e+008 2.012e+009 1.000e+003 1.153e+000 1.241e-003 
6.563e-003 7.679e+008 2.012e+009 1.000e+003 1.153e+000 1.252e-003 
6.613e-003 7.733e+008 2.012e+009 1.000e+003 1.153e+000 1.264e-003 
6.663e-003 7.789e+008 2.012e+009 1.000e+003 1.153e+000 1.276e-003 
6.713e-003 7.844e+008 2.012e+009 1.000e+003 1.153e+000 1.288e-003 
6.763e-003 7.899e+008 2.012e+009 1.000e+003 1.154e+000 1.300e-003 
6.813e-003 7.954e+008 2.012e+009 1.000e+003 1.157e+000 1.311e-003 
6.863e-003 8.009e+008 2.012e+009 1.000e+003 1.160e+000 1.323e-003 
6.913e-003 8.064e+008 2.012e+009 1.000e+003 1.163e+000 1.335e-003 
6.963e-003 8.119e+008 2.012e+009 1.000e+003 1.163e+000 1.347e-003 
7.012e-003 8.174e+008 2.012e+009 1.000e+003 1.164e+000 1.359e-003 
7.062e-003 8.229e+008 2.012e+009 1.000e+003 1.164e+000 1.371e-003 
7.112e-003 8.284e+008 2.012e+009 1.000e+003 1.164e+000 1.383e-003 
7.162e-003 8.339e+008 2.012e+009 1.000e+003 1.164e+000 1.395e-003 
7.212e-003 8.394e+008 2.012e+009 1.000e+003 1.164e+000 1.406e-003 
7.262e-003 8.449e+008 2.012e+009 1.000e+003 1.165e+000 1.418e-003 
7.312e-003 8.504e+008 2.012e+009 1.000e+003 1.164e+000 1.430e-003 
7.362e-003 8.559e+008 2.012e+009 1.000e+003 1.165e+000 1.442e-003 
7.412e-003 8.614e+008 2.012e+009 1.000e+003 1.165e+000 1.454e-003 
7.462e-003 8.669e+008 2.012e+009 1.000e+003 1.165e+000 1.466e-003 
7.471e-003 8.679e+008 2.012e+009 1.000e+003 1.164e+000 1.468e-003 
7.495e-003 8.705e+008 2.012e+009 1.000e+003 1.164e+000 1.474e-003 
7.526e-003 8.739e+008 2.012e+009 1.000e+003 1.165e+000 1.481e-003 
7.559e-003 8.776e+008 2.012e+009 1.000e+003 1.165e+000 1.489e-003 
7.589e-003 8.809e+008 2.012e+009 1.000e+003 1.165e+000 1.496e-003 
7.620e-003 8.843e+008 2.012e+009 1.000e+003 1.165e+000 1.503e-003 
7.653e-003 8.879e+008 2.012e+009 1.000e+003 1.165e+000 1.511e-003 
7.685e-003 8.914e+008 2.012e+009 1.000e+003 1.165e+000 1.519e-003 
7.711e-003 8.944e+008 2.012e+009 1.000e+003 1.165e+000 1.525e-003 
7.744e-003 8.980e+008 2.012e+009 1.000e+003 1.165e+000 1.533e-003 
7.774e-003 9.013e+008 2.012e+009 1.000e+003 1.165e+000 1.540e-003 
7.789e-003 9.030e+008 2.012e+009 1.000e+003 1.165e+000 1.544e-003 
7.818e-003 9.061e+008 2.012e+009 1.000e+003 1.165e+000 1.551e-003 
7.860e-003 9.108e+008 2.012e+009 1.000e+003 1.165e+000 1.561e-003 
7.866e-003 9.114e+008 2.013e+009 1.000e+003 1.165e+000 1.562e-003 
7.869e-003 9.117e+008 2.053e+009 1.000e+003 1.171e+000 1.563e-003 
7.881e-003 9.129e+008 3.155e+009 1.000e+003 1.304e+000 1.567e-003 
7.902e-003 9.137e+008 7.126e+009 1.000e+003 1.439e+000 1.582e-003 
7.906e-003 9.137e+008 6.917e+009 1.000e+003 1.435e+000 1.586e-003 
7.908e-003 9.137e+008 6.664e+009 1.000e+003 1.430e+000 1.588e-003 
7.912e-003 9.137e+008 6.465e+009 1.000e+003 1.428e+000 1.592e-003 
7.913e-003 9.137e+008 6.520e+009 1.000e+003 1.425e+000 1.593e-003 
7.913e-003 9.137e+008 6.555e+009 1.000e+003 1.423e+000 1.593e-003 
7.914e-003 9.137e+008 6.564e+009 1.000e+003 1.428e+000 1.594e-003 
7.915e-003 9.137e+008 6.548e+009 1.000e+003 1.424e+000 1.595e-003 
7.915e-003 9.137e+008 6.468e+009 1.000e+003 1.423e+000 1.595e-003 
7.917e-003 9.137e+008 6.191e+009 1.000e+003 1.419e+000 1.597e-003 
7.918e-003 9.138e+008 6.138e+009 1.000e+003 1.417e+000 1.597e-003 
7.919e-003 9.138e+008 5.876e+009 1.000e+003 1.413e+000 1.598e-003 
7.920e-003 9.138e+008 5.722e+009 1.000e+003 1.406e+000 1.599e-003 
7.921e-003 9.139e+008 5.463e+009 1.000e+003 1.404e+000 1.601e-003 
7.926e-003 9.140e+008 5.301e+009 1.000e+003 1.400e+000 1.604e-003 
7.935e-003 9.143e+008 5.347e+009 1.000e+003 1.404e+000 1.611e-003 
7.937e-003 9.144e+008 5.363e+009 1.000e+003 1.402e+000 1.613e-003 
7.944e-003 9.146e+008 5.221e+009 1.000e+003 1.400e+000 1.618e-003 
7.947e-003 9.148e+008 5.168e+009 1.000e+003 1.397e+000 1.620e-003 
7.949e-003 9.148e+008 5.155e+009 1.000e+003 1.398e+000 1.621e-003 
7.952e-003 9.150e+008 5.105e+009 1.000e+003 1.395e+000 1.624e-003 
7.956e-003 9.151e+008 4.975e+009 1.000e+003 1.390e+000 1.627e-003 
7.959e-003 9.153e+008 4.903e+009 1.000e+003 1.390e+000 1.629e-003 
7.970e-003 9.157e+008 4.736e+009 1.000e+003 1.385e+000 1.636e-003 
7.972e-003 9.159e+008 4.710e+009 1.000e+003 1.380e+000 1.638e-003 
7.976e-003 9.160e+008 4.543e+009 1.000e+003 1.375e+000 1.640e-003 
7.987e-003 9.166e+008 4.680e+009 1.000e+003 1.384e+000 1.647e-003 
7.996e-003 9.170e+008 4.632e+009 1.000e+003 1.382e+000 1.653e-003 
7.999e-003 9.172e+008 4.603e+009 1.000e+003 1.379e+000 1.655e-003 
8.001e-003 9.173e+008 4.592e+009 1.000e+003 1.379e+000 1.656e-003 
8.005e-003 9.175e+008 4.561e+009 1.000e+003 1.378e+000 1.659e-003 
8.007e-003 9.176e+008 4.553e+009 1.000e+003 1.376e+000 1.660e-003 
8.008e-003 9.177e+008 4.546e+009 1.000e+003 1.378e+000 1.661e-003 
8.015e-003 9.180e+008 4.521e+009 1.000e+003 1.376e+000 1.665e-003 
8.021e-003 9.184e+008 4.503e+009 1.000e+003 1.375e+000 1.669e-003 
8.026e-003 9.186e+008 4.493e+009 1.000e+003 1.373e+000 1.672e-003 
8.030e-003 9.188e+008 4.488e+009 1.000e+003 1.375e+000 1.675e-003 
8.035e-003 9.191e+008 4.478e+009 1.000e+003 1.373e+000 1.678e-003 
8.040e-003 9.194e+008 4.459e+009 1.000e+003 1.375e+000 1.681e-003 
8.045e-003 9.197e+008 4.447e+009 1.000e+003 1.369e+000 1.684e-003 
8.046e-003 9.197e+008 4.448e+009 1.000e+003 1.373e+000 1.685e-003 
8.052e-003 9.200e+008 4.435e+009 1.000e+003 1.371e+000 1.689e-003 
8.056e-003 9.203e+008 4.430e+009 1.000e+003 1.374e+000 1.691e-003 
8.061e-003 9.205e+008 4.424e+009 1.000e+003 1.374e+000 1.694e-003 
8.069e-003 9.210e+008 4.411e+009 1.000e+003 1.374e+000 1.699e-003 
8.074e-003 9.212e+008 4.406e+009 1.000e+003 1.371e+000 1.702e-003 
8.077e-003 9.214e+008 4.404e+009 1.000e+003 1.374e+000 1.704e-003 
8.084e-003 9.218e+008 4.397e+009 1.000e+003 1.370e+000 1.708e-003 
8.085e-003 9.219e+008 4.398e+009 1.000e+003 1.371e+000 1.709e-003 
8.089e-003 9.221e+008 4.395e+009 1.000e+003 1.366e+000 1.712e-003 
8.092e-003 9.223e+008 4.392e+009 1.000e+003 1.373e+000 1.713e-003 
8.097e-003 9.225e+008 4.388e+009 1.000e+003 1.371e+000 1.716e-003 
8.104e-003 9.229e+008 4.382e+009 1.000e+003 1.371e+000 1.721e-003 
8.105e-003 9.229e+008 4.384e+009 1.000e+003 1.371e+000 1.721e-003 
8.107e-003 9.231e+008 4.381e+009 1.000e+003 1.371e+000 1.722e-003 
8.111e-003 9.233e+008 4.377e+009 1.000e+003 1.370e+000 1.725e-003 
8.112e-003 9.234e+008 4.380e+009 1.000e+003 1.371e+000 1.725e-003 
8.116e-003 9.236e+008 4.374e+009 1.000e+003 1.372e+000 1.728e-003 
8.117e-003 9.237e+008 4.373e+009 1.000e+003 1.369e+000 1.729e-003 
8.120e-003 9.238e+008 4.373e+009 1.000e+003 1.369e+000 1.730e-003 
8.128e-003 9.243e+008 4.366e+009 1.000e+003 1.370e+000 1.735e-003 
8.130e-003 9.244e+008 4.368e+009 1.000e+003 1.369e+000 1.736e-003 
8.135e-003 9.247e+008 4.362e+009 1.000e+003 1.372e+000 1.740e-003 
8.140e-003 9.249e+008 4.360e+009 1.000e+003 1.370e+000 1.742e-003 
8.141e-003 9.250e+008 4.360e+009 1.000e+003 1.371e+000 1.743e-003 
8.144e-003 9.251e+008 4.359e+009 1.000e+003 1.370e+000 1.745e-003 
8.147e-003 9.254e+008 4.358e+009 1.000e+003 1.369e+000 1.747e-003 
8.149e-003 9.254e+008 4.359e+009 1.000e+003 1.367e+000 1.748e-003 
8.153e-003 9.257e+008 4.357e+009 1.000e+003 1.369e+000 1.750e-003 
8.154e-003 9.257e+008 4.356e+009 1.000e+003 1.369e+000 1.751e-003 
8.159e-003 9.260e+008 4.354e+009 1.000e+003 1.370e+000 1.754e-003 
8.163e-003 9.263e+008 4.353e+009 1.000e+003 1.367e+000 1.757e-003 
8.167e-003 9.265e+008 4.352e+009 1.000e+003 1.369e+000 1.759e-003 
8.173e-003 9.268e+008 4.350e+009 1.000e+003 1.364e+000 1.763e-003 
8.174e-003 9.268e+008 4.353e+009 1.000e+003 1.370e+000 1.763e-003 
8.180e-003 9.272e+008 4.349e+009 1.000e+003 1.368e+000 1.767e-003 
8.181e-003 9.273e+008 4.353e+009 1.000e+003 1.369e+000 1.767e-003 
8.186e-003 9.275e+008 4.349e+009 1.000e+003 1.367e+000 1.770e-003 
8.187e-003 9.276e+008 4.350e+009 1.000e+003 1.371e+000 1.771e-003 
8.191e-003 9.278e+008 4.347e+009 1.000e+003 1.369e+000 1.774e-003 
8.194e-003 9.280e+008 4.347e+009 1.000e+003 1.366e+000 1.776e-003 
8.195e-003 9.281e+008 4.350e+009 1.000e+003 1.369e+000 1.776e-003 
8.197e-003 9.282e+008 4.349e+009 1.000e+003 1.368e+000 1.777e-003 
8.201e-003 9.284e+008 4.347e+009 1.000e+003 1.363e+000 1.780e-003 
8.203e-003 9.285e+008 4.347e+009 1.000e+003 1.367e+000 1.781e-003 
8.206e-003 9.287e+008 4.348e+009 1.000e+003 1.371e+000 1.783e-003 
8.208e-003 9.288e+008 4.349e+009 1.000e+003 1.367e+000 1.784e-003 
8.214e-003 9.291e+008 4.344e+009 1.000e+003 1.368e+000 1.787e-003 
8.220e-003 9.295e+008 4.342e+009 1.000e+003 1.369e+000 1.791e-003 
8.222e-003 9.296e+008 4.343e+009 1.000e+003 1.371e+000 1.793e-003 
8.232e-003 9.302e+008 4.341e+009 1.000e+003 1.369e+000 1.798e-003 
8.236e-003 9.304e+008 4.341e+009 1.000e+003 1.371e+000 1.801e-003 
8.239e-003 9.305e+008 4.343e+009 1.000e+003 1.366e+000 1.802e-003 
8.245e-003 9.309e+008 4.340e+009 1.000e+003 1.369e+000 1.806e-003 
8.245e-003 9.309e+008 4.341e+009 1.000e+003 1.368e+000 1.807e-003 
8.247e-003 9.310e+008 4.342e+009 1.000e+003 1.369e+000 1.808e-003 
8.253e-003 9.314e+008 4.340e+009 1.000e+003 1.368e+000 1.811e-003 
8.255e-003 9.315e+008 4.342e+009 1.000e+003 1.368e+000 1.813e-003 
8.259e-003 9.317e+008 4.342e+009 1.000e+003 1.371e+000 1.814e-003 
8.266e-003 9.321e+008 4.339e+009 1.000e+003 1.371e+000 1.819e-003 
8.270e-003 9.323e+008 4.340e+009 1.000e+003 1.371e+000 1.821e-003 
8.271e-003 9.324e+008 4.340e+009 1.000e+003 1.369e+000 1.822e-003 
8.276e-003 9.327e+008 4.340e+009 1.000e+003 1.366e+000 1.825e-003 
8.277e-003 9.328e+008 4.342e+009 1.000e+003 1.368e+000 1.826e-003 
8.286e-003 9.332e+008 4.337e+009 1.000e+003 1.371e+000 1.831e-003 
8.287e-003 9.333e+008 4.340e+009 1.000e+003 1.370e+000 1.832e-003 
8.290e-003 9.335e+008 4.337e+009 1.000e+003 1.368e+000 1.834e-003 
8.291e-003 9.335e+008 4.340e+009 1.000e+003 1.368e+000 1.834e-003 
8.296e-003 9.338e+008 4.337e+009 1.000e+003 1.368e+000 1.837e-003 
8.301e-003 9.341e+008 4.336e+009 1.000e+003 1.368e+000 1.840e-003 
8.302e-003 9.342e+008 4.337e+009 1.000e+003 1.370e+000 1.841e-003 
8.308e-003 9.345e+008 4.337e+009 1.000e+003 1.370e+000 1.844e-003 
8.310e-003 9.346e+008 4.338e+009 1.000e+003 1.366e+000 1.845e-003 
8.311e-003 9.347e+008 4.340e+009 1.000e+003 1.370e+000 1.846e-003 
8.315e-003 9.349e+008 4.337e+009 1.000e+003 1.370e+000 1.849e-003 
8.316e-003 9.349e+008 4.339e+009 1.000e+003 1.368e+000 1.849e-003 
8.318e-003 9.350e+008 4.339e+009 1.000e+003 1.371e+000 1.850e-003 
8.324e-003 9.354e+008 4.337e+009 1.000e+003 1.367e+000 1.854e-003 
8.324e-003 9.354e+008 4.341e+009 1.000e+003 1.369e+000 1.854e-003 
8.328e-003 9.357e+008 4.336e+009 1.000e+003 1.364e+000 1.857e-003 
8.329e-003 9.357e+008 4.343e+009 1.000e+003 1.365e+000 1.857e-003 
8.333e-003 9.359e+008 4.337e+009 1.000e+003 1.367e+000 1.860e-003 
8.335e-003 9.360e+008 4.340e+009 1.000e+003 1.361e+000 1.861e-003 
8.336e-003 9.361e+008 4.340e+009 1.000e+003 1.369e+000 1.861e-003 
8.337e-003 9.362e+008 4.341e+009 1.000e+003 1.369e+000 1.862e-003 
8.344e-003 9.365e+008 4.335e+009 1.000e+003 1.368e+000 1.866e-003 
8.348e-003 9.368e+008 4.337e+009 1.000e+003 1.366e+000 1.868e-003 
8.350e-003 9.369e+008 4.336e+009 1.000e+003 1.366e+000 1.870e-003 
8.355e-003 9.371e+008 4.335e+009 1.000e+003 1.371e+000 1.873e-003 
8.358e-003 9.373e+008 4.336e+009 1.000e+003 1.365e+000 1.874e-003 
8.358e-003 9.374e+008 4.338e+009 1.000e+003 1.369e+000 1.875e-003 
8.361e-003 9.375e+008 4.338e+009 1.000e+003 1.367e+000 1.876e-003 
8.366e-003 9.378e+008 4.337e+009 1.000e+003 1.360e+000 1.880e-003 
8.368e-003 9.379e+008 4.338e+009 1.000e+003 1.364e+000 1.881e-003 
8.369e-003 9.380e+008 4.346e+009 1.000e+003 1.370e+000 1.881e-003 
8.372e-003 9.382e+008 4.336e+009 1.000e+003 1.366e+000 1.883e-003 
8.374e-003 9.383e+008 4.335e+009 1.000e+003 1.367e+000 1.885e-003 
8.376e-003 9.384e+008 4.337e+009 1.000e+003 1.368e+000 1.886e-003 
8.380e-003 9.386e+008 4.335e+009 1.000e+003 1.364e+000 1.888e-003 
8.382e-003 9.387e+008 4.335e+009 1.000e+003 1.368e+000 1.889e-003 
8.387e-003 9.390e+008 4.335e+009 1.000e+003 1.365e+000 1.892e-003 
8.387e-003 9.390e+008 4.338e+009 1.000e+003 1.366e+000 1.893e-003 
8.388e-003 9.391e+008 4.338e+009 1.000e+003 1.368e+000 1.893e-003 
8.392e-003 9.393e+008 4.336e+009 1.000e+003 1.368e+000 1.895e-003 
8.398e-003 9.396e+008 4.334e+009 1.000e+003 1.367e+000 1.899e-003 
8.400e-003 9.397e+008 4.335e+009 1.000e+003 1.371e+000 1.900e-003 
8.402e-003 9.399e+008 4.334e+009 1.000e+003 1.366e+000 1.902e-003 
8.405e-003 9.400e+008 4.334e+009 1.000e+003 1.366e+000 1.903e-003 
8.408e-003 9.402e+008 4.334e+009 1.000e+003 1.371e+000 1.905e-003 
8.413e-003 9.405e+008 4.335e+009 1.000e+003 1.369e+000 1.908e-003 
8.417e-003 9.407e+008 4.333e+009 1.000e+003 1.371e+000 1.910e-003 
8.419e-003 9.408e+008 4.334e+009 1.000e+003 1.361e+000 1.912e-003 
8.424e-003 9.411e+008 4.334e+009 1.000e+003 1.369e+000 1.915e-003 
8.425e-003 9.412e+008 4.337e+009 1.000e+003 1.367e+000 1.915e-003 
8.427e-003 9.413e+008 4.335e+009 1.000e+003 1.365e+000 1.917e-003 
8.431e-003 9.415e+008 4.334e+009 1.000e+003 1.369e+000 1.919e-003 
8.434e-003 9.417e+008 4.334e+009 1.000e+003 1.367e+000 1.920e-003 
8.438e-003 9.419e+008 4.333e+009 1.000e+003 1.364e+000 1.923e-003 
8.438e-003 9.419e+008 4.339e+009 1.000e+003 1.366e+000 1.923e-003 
8.442e-003 9.422e+008 4.334e+009 1.000e+003 1.371e+000 1.926e-003 
8.445e-003 9.423e+008 4.336e+009 1.000e+003 1.369e+000 1.927e-003 
8.450e-003 9.426e+008 4.333e+009 1.000e+003 1.369e+000 1.931e-003 
8.453e-003 9.428e+008 4.333e+009 1.000e+003 1.371e+000 1.932e-003 
8.457e-003 9.430e+008 4.335e+009 1.000e+003 1.366e+000 1.935e-003 
8.458e-003 9.431e+008 4.335e+009 1.000e+003 1.367e+000 1.936e-003 
8.463e-003 9.434e+008 4.333e+009 1.000e+003 1.371e+000 1.938e-003 
8.471e-003 9.438e+008 4.332e+009 1.000e+003 1.367e+000 1.943e-003 
8.471e-003 9.438e+008 4.336e+009 1.000e+003 1.366e+000 1.943e-003 
8.477e-003 9.441e+008 4.332e+009 1.000e+003 1.365e+000 1.947e-003 
8.480e-003 9.443e+008 4.333e+009 1.000e+003 1.369e+000 1.949e-003 
8.483e-003 9.445e+008 4.335e+009 1.000e+003 1.370e+000 1.950e-003 
8.484e-003 9.446e+008 4.335e+009 1.000e+003 1.366e+000 1.951e-003 
8.490e-003 9.449e+008 4.333e+009 1.000e+003 1.368e+000 1.954e-003 
8.495e-003 9.452e+008 4.332e+009 1.000e+003 1.368e+000 1.958e-003 
8.497e-003 9.453e+008 4.333e+009 1.000e+003 1.371e+000 1.959e-003 
8.503e-003 9.456e+008 4.331e+009 1.000e+003 1.363e+000 1.962e-003 
8.504e-003 9.457e+008 4.336e+009 1.000e+003 1.369e+000 1.963e-003 
8.510e-003 9.460e+008 4.332e+009 1.000e+003 1.357e+000 1.967e-003 
8.510e-003 9.460e+008 4.341e+009 1.000e+003 1.368e+000 1.967e-003 
8.515e-003 9.463e+008 4.334e+009 1.000e+003 1.369e+000 1.970e-003 
8.517e-003 9.464e+008 4.333e+009 1.000e+003 1.368e+000 1.971e-003 
8.523e-003 9.468e+008 4.331e+009 1.000e+003 1.371e+000 1.975e-003 
8.528e-003 9.471e+008 4.330e+009 1.000e+003 1.371e+000 1.978e-003 
8.533e-003 9.474e+008 4.329e+009 1.000e+003 1.371e+000 1.981e-003 
8.536e-003 9.475e+008 4.335e+009 1.000e+003 1.368e+000 1.982e-003 
8.537e-003 9.476e+008 4.332e+009 1.000e+003 1.358e+000 1.983e-003 
8.540e-003 9.478e+008 4.333e+009 1.000e+003 1.369e+000 1.985e-003 
8.543e-003 9.479e+008 4.333e+009 1.000e+003 1.370e+000 1.986e-003 
8.547e-003 9.481e+008 4.331e+009 1.000e+003 1.367e+000 1.989e-003 
8.548e-003 9.482e+008 4.335e+009 1.000e+003 1.368e+000 1.990e-003 
8.552e-003 9.484e+008 4.332e+009 1.000e+003 1.369e+000 1.992e-003 
8.554e-003 9.486e+008 4.331e+009 1.000e+003 1.368e+000 1.993e-003 
8.556e-003 9.487e+008 4.331e+009 1.000e+003 1.368e+000 1.995e-003 
8.561e-003 9.489e+008 4.329e+009 1.000e+003 1.364e+000 1.998e-003 
8.562e-003 9.490e+008 4.334e+009 1.000e+003 1.364e+000 1.998e-003 
8.562e-003 9.490e+008 4.338e+009 1.000e+003 1.366e+000 1.998e-003 
8.567e-003 9.493e+008 4.331e+009 1.000e+003 1.364e+000 2.001e-003 
8.568e-003 9.493e+008 4.334e+009 1.000e+003 1.368e+000 2.002e-003 
8.570e-003 9.495e+008 4.333e+009 1.000e+003 1.368e+000 2.003e-003 
8.573e-003 9.496e+008 4.331e+009 1.000e+003 1.368e+000 2.005e-003 
8.575e-003 9.497e+008 4.332e+009 1.000e+003 1.368e+000 2.006e-003 
8.581e-003 9.501e+008 4.330e+009 1.000e+003 1.368e+000 2.010e-003 
8.584e-003 9.503e+008 4.329e+009 1.000e+003 1.371e+000 2.012e-003 
8.587e-003 9.504e+008 4.332e+009 1.000e+003 1.370e+000 2.013e-003 
8.593e-003 9.508e+008 4.328e+009 1.000e+003 1.363e+000 2.017e-003 
8.594e-003 9.508e+008 4.334e+009 1.000e+003 1.357e+000 2.018e-003 
8.595e-003 9.509e+008 4.340e+009 1.000e+003 1.366e+000 2.018e-003 
8.600e-003 9.512e+008 4.332e+009 1.000e+003 1.369e+000 2.021e-003 
8.604e-003 9.514e+008 4.329e+009 1.000e+003 1.368e+000 2.023e-003 
8.605e-003 9.515e+008 4.330e+009 1.000e+003 1.364e+000 2.024e-003 
8.606e-003 9.515e+008 4.332e+009 1.000e+003 1.367e+000 2.025e-003 
8.608e-003 9.516e+008 4.331e+009 1.000e+003 1.369e+000 2.026e-003 
8.611e-003 9.518e+008 4.330e+009 1.000e+003 1.362e+000 2.028e-003 
8.613e-003 9.519e+008 4.330e+009 1.000e+003 1.368e+000 2.029e-003 
8.614e-003 9.520e+008 4.332e+009 1.000e+003 1.358e+000 2.030e-003 
8.617e-003 9.522e+008 4.330e+009 1.000e+003 1.370e+000 2.032e-003 
8.620e-003 9.523e+008 4.329e+009 1.000e+003 1.369e+000 2.033e-003 
8.627e-003 9.527e+008 4.329e+009 1.000e+003 1.367e+000 2.037e-003 
8.628e-003 9.527e+008 4.332e+009 1.000e+003 1.365e+000 2.038e-003 
8.631e-003 9.530e+008 4.330e+009 1.000e+003 1.368e+000 2.040e-003 
8.633e-003 9.531e+008 4.330e+009 1.000e+003 1.368e+000 2.041e-003 
8.637e-003 9.533e+008 4.329e+009 1.000e+003 1.365e+000 2.044e-003 
8.638e-003 9.534e+008 4.335e+009 1.000e+003 1.369e+000 2.044e-003 
8.641e-003 9.535e+008 4.332e+009 1.000e+003 1.370e+000 2.046e-003 
8.644e-003 9.537e+008 4.329e+009 1.000e+003 1.367e+000 2.048e-003 
8.647e-003 9.538e+008 4.328e+009 1.000e+003 1.369e+000 2.049e-003 
8.652e-003 9.541e+008 4.335e+009 1.000e+003 1.365e+000 2.052e-003 
8.653e-003 9.542e+008 4.332e+009 1.000e+003 1.368e+000 2.053e-003 
8.658e-003 9.545e+008 4.330e+009 1.000e+003 1.365e+000 2.056e-003 
8.660e-003 9.546e+008 4.328e+009 1.000e+003 1.368e+000 2.057e-003 
8.664e-003 9.548e+008 4.328e+009 1.000e+003 1.367e+000 2.060e-003 
8.666e-003 9.549e+008 4.329e+009 1.000e+003 1.366e+000 2.061e-003 
8.669e-003 9.551e+008 4.328e+009 1.000e+003 1.370e+000 2.063e-003 
8.670e-003 9.552e+008 4.328e+009 1.000e+003 1.368e+000 2.064e-003 
8.672e-003 9.553e+008 4.330e+009 1.000e+003 1.366e+000 2.064e-003 
8.676e-003 9.555e+008 4.327e+009 1.000e+003 1.370e+000 2.067e-003 
8.678e-003 9.556e+008 4.329e+009 1.000e+003 1.368e+000 2.068e-003 
8.684e-003 9.560e+008 4.328e+009 1.000e+003 1.354e+000 2.072e-003 
8.685e-003 9.560e+008 4.331e+009 1.000e+003 1.368e+000 2.073e-003 
8.690e-003 9.563e+008 4.328e+009 1.000e+003 1.366e+000 2.076e-003 
8.694e-003 9.565e+008 4.330e+009 1.000e+003 1.366e+000 2.078e-003 
8.695e-003 9.566e+008 4.329e+009 1.000e+003 1.368e+000 2.079e-003 
8.696e-003 9.567e+008 4.333e+009 1.000e+003 1.369e+000 2.079e-003 
8.698e-003 9.567e+008 4.332e+009 1.000e+003 1.368e+000 2.080e-003 
8.702e-003 9.570e+008 4.327e+009 1.000e+003 1.369e+000 2.083e-003 
8.704e-003 9.571e+008 4.327e+009 1.000e+003 1.365e+000 2.084e-003 
8.705e-003 9.572e+008 4.330e+009 1.000e+003 1.368e+000 2.085e-003 
8.709e-003 9.574e+008 4.330e+009 1.000e+003 1.367e+000 2.087e-003 
8.714e-003 9.577e+008 4.326e+009 1.000e+003 1.370e+000 2.090e-003 
8.717e-003 9.578e+008 4.328e+009 1.000e+003 1.369e+000 2.092e-003 
8.717e-003 9.579e+008 4.330e+009 1.000e+003 1.369e+000 2.092e-003 
8.718e-003 9.579e+008 4.331e+009 1.000e+003 1.368e+000 2.092e-003 
8.722e-003 9.582e+008 4.330e+009 1.000e+003 1.370e+000 2.095e-003 
8.726e-003 9.584e+008 4.327e+009 1.000e+003 1.370e+000 2.097e-003 
8.727e-003 9.585e+008 4.331e+009 1.000e+003 1.369e+000 2.098e-003 
8.728e-003 9.585e+008 4.333e+009 1.000e+003 1.362e+000 2.099e-003 
8.730e-003 9.586e+008 4.331e+009 1.000e+003 1.366e+000 2.099e-003 
8.731e-003 9.587e+008 4.330e+009 1.000e+003 1.368e+000 2.100e-003 
8.735e-003 9.589e+008 4.408e+009 1.000e+003 1.372e+000 2.102e-003 
8.736e-003 9.590e+008 4.483e+009 1.000e+003 1.371e+000 2.103e-003 
8.738e-003 9.591e+008 4.606e+009 1.000e+003 1.380e+000 2.105e-003 
8.742e-003 9.593e+008 4.933e+009 1.000e+003 1.389e+000 2.107e-003 
8.744e-003 9.593e+008 5.075e+009 1.000e+003 1.396e+000 2.108e-003 
8.744e-003 9.593e+008 5.169e+009 1.000e+003 1.399e+000 2.109e-003 
8.745e-003 9.594e+008 5.265e+009 1.000e+003 1.402e+000 2.110e-003 
8.746e-003 9.594e+008 5.367e+009 1.000e+003 1.405e+000 2.110e-003 
8.749e-003 9.595e+008 5.776e+009 1.000e+003 1.412e+000 2.112e-003 
8.750e-003 9.595e+008 6.055e+009 1.000e+003 1.419e+000 2.114e-003 
8.755e-003 9.596e+008 6.907e+009 1.000e+003 1.435e+000 2.118e-003 
8.756e-003 9.595e+008 7.141e+009 1.000e+003 1.440e+000 2.119e-003 
8.760e-003 9.595e+008 8.264e+009 1.000e+003 1.455e+000 2.124e-003 
8.763e-003 9.594e+008 8.773e+009 1.000e+003 1.461e+000 2.127e-003 
8.767e-003 9.592e+008 9.722e+009 1.000e+003 1.469e+000 2.132e-003 
8.767e-003 9.591e+008 9.886e+009 1.000e+003 1.471e+000 2.133e-003 
8.768e-003 9.590e+008 1.004e+010 1.000e+003 1.470e+000 2.135e-003 
8.769e-003 9.590e+008 1.007e+010 1.000e+003 1.470e+000 2.136e-003 
8.770e-003 9.589e+008 1.011e+010 1.000e+003 1.471e+000 2.138e-003 
8.771e-003 9.588e+008 1.018e+010 1.000e+003 1.473e+000 2.140e-003 
8.775e-003 9.586e+008 1.020e+010 1.000e+003 1.465e+000 2.145e-003 
8.776e-003 9.585e+008 1.038e+010 1.000e+003 1.472e+000 2.146e-003 
8.777e-003 9.584e+008 1.048e+010 1.000e+003 1.474e+000 2.148e-003 
8.777e-003 9.584e+008 1.063e+010 1.000e+003 1.475e+000 2.149e-003 
8.778e-003 9.583e+008 1.079e+010 1.000e+003 1.477e+000 2.150e-003 
8.778e-003 9.582e+008 1.084e+010 1.000e+003 1.477e+000 2.151e-003 
8.779e-003 9.582e+008 1.090e+010 1.000e+003 1.477e+000 2.152e-003 
8.780e-003 9.581e+008 1.084e+010 1.000e+003 1.477e+000 2.153e-003 
8.780e-003 9.581e+008 1.066e+010 1.000e+003 1.473e+000 2.153e-003 
8.781e-003 9.580e+008 1.060e+010 1.000e+003 1.469e+000 2.154e-003 
8.781e-003 9.580e+008 1.060e+010 1.000e+003 1.473e+000 2.155e-003 
8.782e-003 9.579e+008 1.065e+010 1.000e+003 1.474e+000 2.156e-003 
8.784e-003 9.578e+008 1.083e+010 1.000e+003 1.475e+000 2.159e-003 
8.784e-003 9.577e+008 1.100e+010 1.000e+003 1.477e+000 2.160e-003 
8.786e-003 9.576e+008 1.123e+010 1.000e+003 1.478e+000 2.163e-003 
8.787e-003 9.575e+008 1.138e+010 1.000e+003 1.478e+000 2.164e-003 
8.788e-003 9.574e+008 1.151e+010 1.000e+003 1.479e+000 2.166e-003 
8.789e-003 9.573e+008 1.159e+010 1.000e+003 1.481e+000 2.168e-003 
8.790e-003 9.572e+008 1.163e+010 1.000e+003 1.480e+000 2.169e-003 
8.791e-003 9.570e+008 1.173e+010 1.000e+003 1.480e+000 2.172e-003 
8.792e-003 9.569e+008 1.166e+010 1.000e+003 1.479e+000 2.173e-003 
8.793e-003 9.568e+008 1.163e+010 1.000e+003 1.479e+000 2.174e-003 
8.793e-003 9.568e+008 1.174e+010 1.000e+003 1.478e+000 2.176e-003 
8.794e-003 9.567e+008 1.174e+010 1.000e+003 1.480e+000 2.177e-003 
8.795e-003 9.566e+008 1.176e+010 1.000e+003 1.480e+000 2.179e-003 
8.796e-003 9.565e+008 1.182e+010 1.000e+003 1.481e+000 2.180e-003 
8.797e-003 9.564e+008 1.180e+010 1.000e+003 1.480e+000 2.181e-003 
8.798e-003 9.562e+008 1.183e+010 1.000e+003 1.481e+000 2.184e-003 
8.799e-003 9.561e+008 1.173e+010 1.000e+003 1.480e+000 2.186e-003 
8.800e-003 9.560e+008 1.162e+010 1.000e+003 1.478e+000 2.188e-003 
8.801e-003 9.559e+008 1.167e+010 1.000e+003 1.479e+000 2.189e-003 
8.802e-003 9.558e+008 1.167e+010 1.000e+003 1.479e+000 2.191e-003 
8.803e-003 9.557e+008 1.158e+010 1.000e+003 1.479e+000 2.193e-003 
8.804e-003 9.556e+008 1.152e+010 1.000e+003 1.479e+000 2.195e-003 
8.805e-003 9.555e+008 1.156e+010 1.000e+003 1.479e+000 2.197e-003 
8.807e-003 9.553e+008 1.178e+010 1.000e+003 1.481e+000 2.199e-003 
8.807e-003 9.552e+008 1.181e+010 1.000e+003 1.479e+000 2.200e-003 
8.808e-003 9.551e+008 1.190e+010 1.000e+003 1.481e+000 2.202e-003 
8.809e-003 9.550e+008 1.202e+010 1.000e+003 1.481e+000 2.203e-003 
8.810e-003 9.549e+008 1.213e+010 1.000e+003 1.483e+000 2.205e-003 
8.810e-003 9.549e+008 1.222e+010 1.000e+003 1.482e+000 2.206e-003 
8.811e-003 9.547e+008 1.225e+010 1.000e+003 1.483e+000 2.208e-003 
8.812e-003 9.546e+008 1.226e+010 1.000e+003 1.481e+000 2.210e-003 
8.813e-003 9.545e+008 1.239e+010 1.000e+003 1.481e+000 2.211e-003 
8.814e-003 9.544e+008 1.253e+010 1.000e+003 1.485e+000 2.213e-003 
8.815e-003 9.543e+008 1.257e+010 1.000e+003 1.486e+000 2.215e-003 
8.816e-003 9.542e+008 1.240e+010 1.000e+003 1.484e+000 2.216e-003 
8.817e-003 9.540e+008 1.228e+010 1.000e+003 1.482e+000 2.218e-003 
8.818e-003 9.539e+008 1.214e+010 1.000e+003 1.483e+000 2.220e-003 
8.819e-003 9.538e+008 1.210e+010 1.000e+003 1.480e+000 2.221e-003 
8.820e-003 9.537e+008 1.211e+010 1.000e+003 1.481e+000 2.223e-003 
8.820e-003 9.536e+008 1.199e+010 1.000e+003 1.480e+000 2.224e-003 
8.821e-003 9.535e+008 1.199e+010 1.000e+003 1.481e+000 2.226e-003 
8.822e-003 9.534e+008 1.204e+010 1.000e+003 1.482e+000 2.228e-003 
8.823e-003 9.533e+008 1.208e+010 1.000e+003 1.482e+000 2.229e-003 
8.824e-003 9.532e+008 1.213e+010 1.000e+003 1.482e+000 2.231e-003 
8.824e-003 9.531e+008 1.215e+010 1.000e+003 1.481e+000 2.232e-003 
8.825e-003 9.531e+008 1.197e+010 1.000e+003 1.479e+000 2.233e-003 
